# Supplementary material for: Metallicious: Automated Force-Field Parameterization of Covalently Bound Metals for Supramolecular Structures
Source: J Chem Theory Comput. 2024 Oct 7;20(20):9060–71. doi: 10.1021/acs.jctc.4c00850 (PMC11500408; doi:10.1021/acs.jctc.4c00850)
Supplement: Supplementary file 2 — ct4c00850_si_002.zip [file ct4c00850_si_002.zip › SI_MD_input/Pd6Ru8L24/nonbonded_no_ions/4_prod.gro]

Green Red Orange Magenta Azure Cyan Skyblue
21040
    1Ru      Ru    1   1.760   3.727   0.823 -0.0860 -0.2216 -0.0517
    2Ru      Ru    2   4.740   4.806   4.863  0.0208  0.1317  0.2815
    3Ru      Ru    3   2.408   5.030   2.832  0.2821  0.0265 -0.1686
    4Ru      Ru    4   3.526   2.113   4.229  0.1321 -0.1926  0.1845
    5Ru      Ru    5   4.158   1.567   2.418  0.0202 -0.2671  0.1972
    6Ru      Ru    6   3.478   0.151   1.502 -0.0754 -0.1871  0.1103
    7Ru      Ru    7   5.453   0.888   3.570 -0.2376 -0.0916 -0.1865
    8Ru      Ru    8   0.840   2.518   1.791  0.2616 -0.0914  0.0234
    9Pd      Pd    9   1.083   5.288   3.771 -0.1822  0.1781 -0.3562
   10Pd      Pd   10   2.688   0.473   5.650 -0.1324 -0.2127 -0.2587
   11Pd      Pd   11   1.166   1.712   3.156 -0.0231 -0.0571 -0.1022
   12Pd      Pd   12   4.838   4.554   1.609 -0.0703 -0.1420  0.0571
   13Pd      Pd   13   5.139   2.553   2.950  0.0471 -0.0199  0.2445
   14Pd      Pd   14   0.646   0.611   0.084  0.2097  0.1430  0.1259
   15UNK     H0   15   3.458   3.800   4.052  0.3689  0.2667  0.3591
   15UNK     H1   16   3.654   3.882   4.179 -0.5008 -0.1491  1.4940
   15UNK     C2   17   3.522   3.729   4.105  0.2001 -0.1739 -0.0209
   15UNK     C3   18   3.625   3.777   4.185 -0.0789 -0.3805  0.0244
   15UNK     C4   19   3.500   3.592   4.103  0.4556 -0.0399 -0.3008
   15UNK     H5   20   3.428   3.548   4.034  1.7936 -1.0214 -1.1192
   15UNK     N6   21   3.710   3.699   4.257 -0.7826 -0.4590  0.1407
   15UNK     C7   22   3.589   3.505   4.172  0.1727 -0.2167  0.2991
   15UNK     C8   23   3.692   3.565   4.245  0.3598  0.2741  0.1968
   15UNK     H9   24   3.390   3.337   4.061  0.6080 -0.5654 -0.8615
   15UNK    C10   25   3.572   3.359   4.171  0.2998 -0.3788 -0.2206
   15UNK    N11   26   3.460   3.297   4.122  0.2903 -0.3728 -0.3647
   15UNK    H12   27   3.761   3.501   4.299 -1.0577 -0.7500  0.8811
   15UNK    H13   28   3.242   3.153   4.019  1.2727  0.7134 -1.7153
   15UNK    N14   29   3.666   3.276   4.225 -0.1362  0.1365  0.5047
   15UNK    C15   30   3.482   3.165   4.150 -0.9779 -0.3977  0.9169
   15UNK    C16   31   3.287   3.059   4.048 -0.5679  0.4018  0.3888
   15UNK    H17   32   3.111   2.941   3.989 -0.9116  2.3214 -0.4532
   15UNK    C18   33   3.410   3.049   4.111 -0.0856  0.8025  0.1837
   15UNK    C19   34   3.609   3.152   4.206  0.6165  0.0145 -0.3209
   15UNK    C20   35   3.212   2.944   4.027 -0.7190 -0.1225 -0.5867
   15UNK    C21   36   3.668   3.022   4.223 -0.0022  0.3904 -0.5509
   15UNK    C22   37   3.467   2.921   4.136 -0.9927  0.3500 -0.2234
   15UNK    C23   38   3.273   2.822   4.054 -0.4603  0.2042 -0.2689
   15UNK    H24   39   3.846   3.099   4.316 -1.9644  1.1100 -0.2383
   15UNK    C25   40   3.595   2.910   4.192  0.0804 -0.1417  0.4055
   15UNK    C26   41   3.796   3.008   4.283 -0.2892 -0.0310  0.2329
   15UNK    N27   42   3.397   2.811   4.104  0.1664 -0.1370  0.0578
   15UNK    H28   43   3.207   2.736   4.041 -1.2530  0.8449 -0.5215
   15UNK    N29   44   3.649   2.784   4.215  0.4403 -0.4753  0.2330
   15UNK    C30   45   3.853   2.879   4.297  0.8356  0.2608 -0.3115
   15UNK    C31   46   3.772   2.768   4.261 -0.2862 -0.5274  0.4715
   15UNK    H32   47   3.949   2.854   4.341  0.1805 -1.3663  0.2867
   15UNK    H33   48   3.802   2.663   4.259 -0.2854 -0.5195 -0.4808
   16UNK     H0   49   1.964   4.777   2.333 -0.8486 -2.0428  0.3279
   16UNK     H1   50   1.852   4.953   2.200 -2.1506 -2.4507 -0.8593
   16UNK     C2   51   1.900   4.849   2.384  0.7331 -0.5115  0.2310
   16UNK     C3   52   1.834   4.955   2.307 -0.0590  0.7845 -0.4440
   16UNK     C4   53   1.881   4.843   2.524 -0.7842 -0.1024 -0.1225
   16UNK     H5   54   1.935   4.769   2.583  0.4736  0.6336 -0.3157
   16UNK     N6   55   1.749   5.045   2.363 -0.3049  0.2366 -0.4766
   16UNK     C7   56   1.795   4.942   2.584  0.2436 -0.5409  0.6109
   16UNK     C8   57   1.739   5.035   2.500  0.2126  0.2516 -0.0642
   16UNK     H9   58   1.760   4.739   2.799 -2.1705 -0.1394 -1.6599
   16UNK    C10   59   1.762   4.947   2.728  0.4924 -0.3555  0.2842
   16UNK    N11   60   1.761   4.838   2.820  0.9278 -0.4465  0.3616
   16UNK    H12   61   1.674   5.109   2.548 -0.5633 -1.0115  0.8956
   16UNK    H13   62   1.708   4.632   3.000  1.1348 -1.4518  1.5473
   16UNK    N14   63   1.732   5.063   2.789  0.0999  0.1953  0.5876
   16UNK    C15   64   1.715   4.896   2.936  0.3043  0.3743 -0.5611
   16UNK    C16   65   1.678   4.698   3.080 -0.1955 -0.1814  0.0666
   16UNK    H17   66   1.661   4.540   3.227 -0.6242 -0.0168  1.0383
   16UNK    C18   67   1.688   4.837   3.062  0.3151  0.2566 -0.3410
   16UNK    C19   68   1.714   5.032   2.921 -0.0695 -0.1777 -0.2603
   16UNK    C20   69   1.646   4.646   3.208 -0.7372 -0.1046  0.6222
   16UNK    C21   70   1.671   5.120   3.023 -0.7147 -0.0670 -0.3237
   16UNK    C22   71   1.648   4.921   3.171 -0.0930  0.1603 -0.4694
   16UNK    C23   72   1.604   4.732   3.306  0.1546 -0.9854  0.1017
   16UNK    H24   73   1.664   5.294   2.895  0.4442 -0.0942 -0.4189
   16UNK    C25   74   1.647   5.066   3.150  0.4940 -0.4736 -0.1726
   16UNK    C26   75   1.653   5.259   2.997  0.3825  1.0707 -0.0117
   16UNK    N27   76   1.612   4.862   3.290 -0.1559  0.3133 -0.0838
   16UNK    H28   77   1.578   4.709   3.409 -1.0342  1.0106  0.3021
   16UNK    N29   78   1.605   5.153   3.249  0.0284  0.0953 -0.3108
   16UNK    C30   79   1.609   5.335   3.098  0.0059  0.1377  0.1060
   16UNK    C31   80   1.582   5.282   3.225  0.4163  1.0011  0.5344
   16UNK    H32   81   1.577   5.434   3.069 -0.3527 -0.0168 -0.0379
   16UNK    H33   82   1.543   5.339   3.309 -1.5409  0.7135 -0.1352
   17UNK     H0   83   3.337   5.640   4.836 -2.4851  0.1484 -0.5476
   17UNK     H1   84   3.554   5.575   4.720 -0.3767  1.3898  0.3347
   17UNK     C2   85   3.355   5.661   4.731 -0.3384  0.2594 -0.2126
   17UNK     C3   86   3.477   5.627   4.664 -0.6943  0.1479 -0.4279
   17UNK     C4   87   3.252   5.720   4.661 -0.1569  0.0798 -1.0108
   17UNK     H5   88   3.155   5.743   4.706  1.3747 -2.8538  4.7558
   17UNK     N6   89   3.500   5.647   4.533  0.6096 -0.0190 -0.8384
   17UNK     C7   90   3.275   5.737   4.523  0.5574  0.2770  0.2313
   17UNK     C8   91   3.397   5.697   4.465 -0.0707  0.0465  0.1149
   17UNK     H9   92   2.996   5.753   4.541  0.1659  1.3024  0.2985
   17UNK    C10   93   3.176   5.792   4.434  0.4397  0.6387 -0.0990
   17UNK    N11   94   3.036   5.776   4.451 -0.1386 -1.1502 -0.5562
   17UNK    H12   95   3.406   5.708   4.357 -3.2485 -1.2321 -0.3872
   17UNK    H13   96   2.764   5.775   4.496 -1.6077 -1.0556 -0.5555
   17UNK    N14   97   3.202   5.864   4.325 -0.3604  0.1787 -0.8328
   17UNK    C15   98   2.982   5.853   4.351 -0.3985  0.2512 -0.1406
   17UNK    C16   99   2.742   5.835   4.407  0.7995 -0.5929 -0.9242
   17UNK    H17  100   2.535   5.812   4.423 -0.0417  0.2387  0.4694
   17UNK    C18  101   2.845   5.874   4.322  0.0217 -0.1328  0.7603
   17UNK    C19  102   3.081   5.893   4.268 -0.5505 -0.3765  0.3993
   17UNK    C20  103   2.615   5.851   4.361  0.1010 -0.3275  0.2903
   17UNK    C21  104   3.059   5.962   4.152 -0.2213 -0.3938 -0.2521
   17UNK    C22  105   2.819   5.936   4.196 -0.0789 -0.1600 -0.6368
   17UNK    C23  106   2.587   5.914   4.239  0.2929  0.1458  0.0826
   17UNK    H24  107   3.271   5.977   4.094 -0.3349 -0.7445 -0.8128
   17UNK    C25  108   2.925   5.991   4.119 -0.1202 -0.3433  0.4087
   17UNK    C26  109   3.168   6.007   4.075 -0.2618  0.0719  0.0148
   17UNK    N27  110   2.689   5.950   4.157 -0.1020 -0.5767 -0.0626
   17UNK    H28  111   2.484   5.920   4.206 -0.0008 -0.6095  0.8138
   17UNK    N29  112   2.903   6.075   4.008  0.1769 -0.4222 -0.5782
   17UNK    C30  113   3.138   6.088   3.963 -0.3213  0.5595 -0.1731
   17UNK    C31  114   3.005   6.119   3.942  0.0045  0.2342  0.8291
   17UNK    H32  115   3.223   6.119   3.903 -0.7193  0.6504 -0.6969
   17UNK    H33  116   2.986   6.177   3.852  0.2660 -0.5391  0.2601
   18UNK     H0  117   5.339   5.143   0.253  0.9201  0.8548  1.6965
   18UNK     H1  118   5.411   4.970   0.411 -0.1948 -0.9667 -0.3049
   18UNK     C2  119   5.399   5.062   0.214  0.2720  1.1921 -0.1090
   18UNK     C3  120   5.448   4.972   0.309 -0.0529  0.2701 -0.2382
   18UNK     C4  121   5.430   5.047   0.079  0.7447 -0.2481 -0.6703
   18UNK     H5  122   5.395   5.113  -0.000  1.3310  0.0756 -0.6697
   18UNK     N6  123   5.523   4.865   0.273  0.0783  0.0367  0.3618
   18UNK     C7  124   5.513   4.934   0.047 -0.6279 -0.1235 -0.4008
   18UNK     C8  125   5.559   4.849   0.146  0.0656 -0.8539  0.4571
   18UNK     H9  126   5.511   4.689  -0.125  2.0820 -0.7695  0.8527
   18UNK    C10  127   5.553   4.901  -0.088 -0.4743 -0.9539  0.3500
   18UNK    N11  128   5.532   4.782  -0.157 -0.3752 -0.4975 -0.1549
   18UNK    H12  129   5.620   4.762   0.123  0.2425 -0.5602 -0.2037
   18UNK    H13  130   5.484   4.565  -0.299 -0.1545 -0.0516  0.7277
   18UNK    N14  131   5.595   5.000  -0.170  0.0799  0.6004  0.6544
   18UNK    C15  132   5.549   4.815  -0.288 -0.2164 -0.2175  0.1162
   18UNK    C16  133   5.506   4.604  -0.399  0.4102 -0.0371  0.8529
   18UNK    H17  134   5.465   4.425  -0.513 -0.7599  0.2916  0.6918
   18UNK    C18  135   5.539   4.739  -0.404  0.4384 -0.0540  0.6312
   18UNK    C19  136   5.594   4.944  -0.291  0.1652 -0.0783  0.9158
   18UNK    C20  137   5.499   4.528  -0.516  1.1292 -0.3157 -0.0961
   18UNK    C21  138   5.626   5.008  -0.415  0.1976 -0.5096 -0.9001
   18UNK    C22  139   5.571   4.795  -0.526 -0.3362  0.2792  0.5307
   18UNK    C23  140   5.536   4.585  -0.639  0.4038 -0.0162  0.4747
   18UNK    H24  141   5.687   5.189  -0.322  0.7295 -0.7048  0.5374
   18UNK    C25  142   5.611   4.932  -0.536  0.3038  0.1046 -0.9156
   18UNK    C26  143   5.674   5.142  -0.419 -0.1926  0.5678  0.0081
   18UNK    N27  144   5.570   4.715  -0.641  0.0879 -0.1763 -0.1486
   18UNK    H28  145   5.526   4.530  -0.733 -3.3055 -1.1075  1.3209
   18UNK    N29  146   5.648   4.990  -0.652 -0.4523 -0.1217 -0.3098
   18UNK    C30  147   5.707   5.197  -0.544 -0.4909  0.4542  0.1442
   18UNK    C31  148   5.694   5.119  -0.660  0.5146  1.2156  0.0945
   18UNK    H32  149   5.752   5.296  -0.548 -0.8023  0.5414 -2.2341
   18UNK    H33  150   5.731   5.152  -0.757  1.5334  0.7193  0.3058
   19UNK     H0  151   1.344   4.814   3.147  0.4805 -1.4143 -0.5779
   19UNK     H1  152   1.300   5.053   3.186 -0.8180 -2.3846  0.7951
   19UNK     C2  153   1.351   4.886   3.066 -1.0176 -0.0856  0.4247
   19UNK     C3  154   1.331   5.022   3.086  0.0738 -0.2317  0.3597
   19UNK     C4  155   1.393   4.847   2.937 -0.2617 -0.8599 -0.3591
   19UNK     H5  156   1.418   4.742   2.923 -0.7144 -1.5492  3.1678
   19UNK     N6  157   1.336   5.116   2.987  0.0323  0.1024  0.1776
   19UNK     C7  158   1.394   4.943   2.833 -1.4043 -0.1740 -0.1448
   19UNK     C8  159   1.370   5.078   2.865  0.2373 -0.0253  0.3914
   19UNK     H9  160   1.507   4.711   2.711 -1.8017 -1.5885 -0.1899
   19UNK    C10  161   1.433   4.912   2.700 -0.5996 -0.0485  0.0876
   19UNK    N11  162   1.483   4.794   2.657  0.0438 -0.1207  1.0994
   19UNK    H12  163   1.362   5.153   2.787 -0.3812  1.7091  2.0441
   19UNK    H13  164   1.636   4.569   2.546  0.0154 -1.7715 -0.2814
   19UNK    N14  165   1.401   4.993   2.591 -0.0019  0.3174 -0.2067
   19UNK    C15  166   1.486   4.800   2.515 -0.5648  0.3627 -0.2133
   19UNK    C16  167   1.604   4.594   2.445 -0.1337  0.3296  0.2469
   19UNK    H17  168   1.706   4.418   2.362  1.1724  1.4362 -1.6614
   19UNK    C18  169   1.534   4.712   2.413 -0.4387 -0.2527  0.5976
   19UNK    C19  170   1.430   4.917   2.478 -0.7210 -0.8288 -0.6588
   19UNK    C20  171   1.642   4.503   2.342 -0.1139  0.7597 -0.5575
   19UNK    C21  172   1.400   4.950   2.347  0.1598 -0.6261  0.0369
   19UNK    C22  173   1.507   4.744   2.274 -0.3300  0.0129  0.2915
   19UNK    C23  174   1.616   4.543   2.212 -0.3279 -0.0167  0.1719
   19UNK    H24  175   1.299   5.138   2.389  1.5119 -0.2460  2.1224
   19UNK    C25  176   1.432   4.861   2.241  0.5635 -0.4908 -0.0786
   19UNK    C26  177   1.329   5.070   2.309 -0.1906  1.1310  0.2006
   19UNK    N27  178   1.553   4.662   2.176  0.1419 -0.6766 -0.5003
   19UNK    H28  179   1.657   4.492   2.125  2.8864  0.7951  1.0617
   19UNK    N29  180   1.407   4.887   2.113 -0.2544 -0.2645 -0.6531
   19UNK    C30  181   1.296   5.090   2.173 -0.6055  0.1859 -0.8385
   19UNK    C31  182   1.345   5.000   2.082  0.1907 -0.0496 -0.1102
   19UNK    H32  183   1.230   5.171   2.144 -0.4793 -0.3821 -2.9098
   19UNK    H33  184   1.324   5.011   1.975  1.8540 -1.1295 -0.6003
   20UNK     H0  185   5.275   4.706   4.483 -0.3004  0.4828  0.2354
   20UNK     H1  186   5.325   4.457   4.488  0.2646  0.1943  0.1995
   20UNK     C2  187   5.378   4.672   4.479 -0.2643  0.6331 -0.2387
   20UNK     C3  188   5.407   4.529   4.490  0.2995  0.1574  0.0855
   20UNK     C4  189   5.488   4.763   4.476  0.0136 -0.2350 -0.0914
   20UNK     H5  190   5.473   4.871   4.480  1.2016 -0.0569 -0.1944
   20UNK     N6  191   5.534   4.481   4.501  0.3998  0.5391  0.5267
   20UNK     C7  192   5.618   4.710   4.467  0.0115  0.6930 -0.1590
   20UNK     C8  193   5.639   4.569   4.483  0.2781  0.2133  0.2292
   20UNK     H9  194   5.689   4.895   4.265 -1.0516  0.5970  0.6873
   20UNK    C10  195   5.738   4.788   4.444 -0.1292  0.2012  0.7131
   20UNK    N11  196   5.761   4.866   4.330 -0.0044 -0.2043 -0.7854
   20UNK    H12  197   5.732   4.512   4.485 -0.4870 -1.0592  0.9300
   20UNK    H13  198   5.820   5.012   4.106 -0.1825  2.6717 -1.3802
   20UNK    N14  199   5.855   4.765   4.513  0.3874  0.3638 -0.2410
   20UNK    C15  200   5.891   4.903   4.340 -0.2283 -0.7043 -0.0425
   20UNK    C16  201   5.920   5.031   4.143 -0.1468  0.0334  0.1432
   20UNK    H17  202   5.966   5.151   3.969 -2.3296  0.6280  0.8018
   20UNK    C18  203   5.975   4.980   4.261 -0.2224 -0.3425 -0.4184
   20UNK    C19  204   5.946   4.848   4.456  0.2873  0.1581  0.1975
   20UNK    C20  205   6.008   5.104   4.057  0.3364 -0.3815 -0.8792
   20UNK    C21  206   6.075   4.873   4.501 -0.0310 -0.0539  0.0739
   20UNK    C22  207   6.110   5.008   4.304  0.9266  0.2663 -0.4070
   20UNK    C23  208   6.140   5.114   4.091  0.0579  0.0672  0.5729
   20UNK    H24  209   6.056   4.743   4.664 -0.6317 -0.4755 -2.7732
   20UNK    C25  210   6.159   4.951   4.426  0.2316 -0.3499  0.5963
   20UNK    C26  211   6.124   4.815   4.620  0.5101  0.2387 -0.0789
   20UNK    N27  212   6.188   5.076   4.217  0.2903 -0.7742 -0.0315
   20UNK    H28  213   6.213   5.157   4.024 -0.2786 -1.9431 -1.1986
   20UNK    N29  214   6.288   4.986   4.472 -0.0784  0.2720 -0.0948
   20UNK    C30  215   6.248   4.852   4.671 -0.7805 -0.4528 -0.0353
   20UNK    C31  216   6.329   4.938   4.595 -0.1155  0.2803  1.1514
   20UNK    H32  217   6.294   4.814   4.762  0.1116  0.3054 -0.1556
   20UNK    H33  218   6.432   4.967   4.617  0.8035 -0.0928 -2.1612
   21UNK     H0  219   3.844   4.350   2.473 -0.8215 -0.1600 -1.4434
   21UNK     H1  220   3.687   4.453   2.315 -2.3381 -2.0937  1.0475
   21UNK     C2  221   3.774   4.423   2.512  0.4859  0.6702 -0.5777
   21UNK     C3  222   3.688   4.484   2.420  0.2800  0.0227  0.4832
   21UNK     C4  223   3.756   4.443   2.655 -0.3617 -0.4311  0.6601
   21UNK     H5  224   3.814   4.384   2.726 -0.4892  0.3612  1.4444
   21UNK     N6  225   3.591   4.568   2.459  0.4800  0.1395 -0.8356
   21UNK     C7  226   3.643   4.513   2.695  0.3580 -0.1047  0.1405
   21UNK     C8  227   3.570   4.580   2.591  0.0579  0.1588 -0.9072
   21UNK     H9  228   3.718   4.388   2.943 -1.4135 -0.4723  0.4034
   21UNK    C10  229   3.603   4.536   2.833 -0.2297 -0.6869  0.1560
   21UNK    N11  230   3.660   4.470   2.940  0.2201  0.7351 -0.7112
   21UNK    H12  231   3.489   4.651   2.612 -0.7676 -1.3721  1.4125
   21UNK    H13  232   3.751   4.325   3.158  0.0213 -1.8993  0.5979
   21UNK    N14  233   3.523   4.639   2.870  0.2757  0.5127  0.3616
   21UNK    C15  234   3.595   4.515   3.049 -0.4408  0.2110 -0.0226
   21UNK    C16  235   3.715   4.402   3.226 -0.1728 -0.1928 -1.3110
   21UNK    H17  236   3.820   4.324   3.387 -0.2868  0.3798  2.6593
   21UNK    C18  237   3.625   4.499   3.185 -0.0629  0.0762  0.7441
   21UNK    C19  238   3.515   4.619   3.005 -0.3441 -0.4018 -0.5865
   21UNK    C20  239   3.746   4.398   3.358  0.0018 -0.1875  0.2511
   21UNK    C21  240   3.446   4.702   3.097  0.3989 -0.2968 -0.1156
   21UNK    C22  241   3.559   4.579   3.280 -0.5325  0.2205  0.5432
   21UNK    C23  242   3.679   4.476   3.453 -1.0684 -0.3041  1.1653
   21UNK    H24  243   3.324   4.810   2.955 -1.3241 -1.7790  0.3595
   21UNK    C25  244   3.467   4.679   3.240  0.2683  0.6986  0.5924
   21UNK    C26  245   3.364   4.807   3.057  0.4462 -0.7618 -0.2652
   21UNK    N27  246   3.584   4.565   3.412 -0.0735 -0.0506 -0.2749
   21UNK    H28  247   3.713   4.467   3.556  1.6992 -0.8625  0.2852
   21UNK    N29  248   3.414   4.772   3.323 -0.4808 -0.2329 -0.1502
   21UNK    C30  249   3.304   4.894   3.148 -0.5522 -0.0240 -0.6101
   21UNK    C31  250   3.336   4.875   3.282 -0.1801  0.5793 -0.1910
   21UNK    H32  251   3.244   4.978   3.115  0.8916  1.0331 -0.6979
   21UNK    H33  252   3.301   4.943   3.359 -2.3511 -1.3182  0.6582
   22UNK     H0  253   2.404   5.917   1.748  2.1911 -1.3633  0.9057
   22UNK     H1  254   2.421   5.676   1.761  1.3316 -1.3237  1.1239
   22UNK     C2  255   2.356   5.866   1.831 -0.3799 -0.0875  0.3261
   22UNK     C3  256   2.359   5.726   1.835 -0.2133 -0.6283 -0.5617
   22UNK     C4  257   2.287   5.934   1.929  0.3374 -0.0524  0.0273
   22UNK     H5  258   2.270   6.041   1.922 -1.2628 -0.3485 -1.0413
   22UNK     N6  259   2.296   5.653   1.929 -0.6013 -0.0948 -0.2941
   22UNK     C7  260   2.240   5.863   2.046 -0.8264  0.1676  0.4644
   22UNK     C8  261   2.246   5.718   2.037 -0.1287 -0.3686 -0.4874
   22UNK     H9  262   2.093   6.096   2.049 -0.5715  0.6459  0.8080
   22UNK    C10  263   2.174   5.926   2.156  0.7953 -0.2284 -0.3341
   22UNK    N11  264   2.091   6.033   2.128 -0.2621 -0.8789 -0.3331
   22UNK    H12  265   2.193   5.652   2.105 -2.0050 -1.2446 -2.6673
   22UNK    H13  266   1.893   6.213   2.078  2.6182 -2.2072  1.0219
   22UNK    N14  267   2.188   5.898   2.286  0.8360 -0.0073 -0.0398
   22UNK    C15  268   2.046   6.064   2.254 -0.0447 -0.3104  0.4781
   22UNK    C16  269   1.878   6.237   2.182  0.3947 -0.1647  0.3063
   22UNK    H17  270   1.724   6.383   2.156  1.6685  1.3114 -0.9812
   22UNK    C18  271   1.954   6.169   2.283 -0.2895  0.0098  0.4959
   22UNK    C19  272   2.103   5.982   2.345 -0.1889 -0.9764 -0.1266
   22UNK    C20  273   1.787   6.334   2.230 -0.9557 -0.6145  0.1641
   22UNK    C21  274   2.084   6.016   2.482 -0.3834  0.3972 -0.0155
   22UNK    C22  275   1.934   6.199   2.421 -0.1568 -0.4349 -0.4278
   22UNK    C23  276   1.765   6.355   2.369 -0.6958 -0.3967  0.2274
   22UNK    H24  277   2.241   5.882   2.540  1.9378  1.8863  1.4075
   22UNK    C25  278   2.004   6.127   2.522 -0.0318  0.0595 -0.4844
   22UNK    C26  279   2.168   5.955   2.575 -0.9368 -0.0913 -0.0208
   22UNK    N27  280   1.836   6.290   2.461 -0.3864  0.0418 -0.3098
   22UNK    H28  281   1.683   6.419   2.402 -1.3053 -0.3684 -1.2982
   22UNK    N29  282   1.994   6.164   2.651 -0.7988  0.1435 -0.6847
   22UNK    C30  283   2.163   5.988   2.713 -0.1515  0.1612  0.0521
   22UNK    C31  284   2.074   6.092   2.741  0.4706  0.6425  0.2471
   22UNK    H32  285   2.216   5.932   2.790 -0.1235  2.4745  1.8264
   22UNK    H33  286   2.084   6.131   2.842  2.0382  0.0020  0.3615
   23UNK     H0  287   0.861   2.458   0.050 -0.1325  1.0144  0.7716
   23UNK     H1  288   1.069   2.601   0.029 -0.0444  1.5925 -0.3762
   23UNK     C2  289   0.901   2.485  -0.047 -0.3942  0.5540  0.5338
   23UNK     C3  290   1.014   2.561  -0.056 -0.1826  0.5059  0.2054
   23UNK     C4  291   0.833   2.447  -0.168 -0.7983  0.2496 -1.2805
   23UNK     H5  292   0.741   2.389  -0.159  0.8447 -2.4685 -0.7362
   23UNK     N6  293   1.064   2.605  -0.174 -0.6533 -0.2036  1.1664
   23UNK     C7  294   0.884   2.491  -0.295  0.8482  0.3583  0.0430
   23UNK     C8  295   1.001   2.567  -0.287 -0.7335  0.1410 -0.1947
   23UNK     H9  296   0.643   2.375  -0.356  1.3376  3.5598  2.6633
   23UNK    C10  297   0.817   2.471  -0.420 -0.0832  0.7277  0.0358
   23UNK    N11  298   0.704   2.394  -0.434  0.2614 -0.5327  0.5269
   23UNK    H12  299   1.061   2.598  -0.372 -0.5788 -0.1160 -0.1841
   23UNK    H13  300   0.499   2.218  -0.455 -1.3264 -0.4317  0.0181
   23UNK    N14  301   0.863   2.517  -0.538  0.2310 -0.3670  0.3035
   23UNK    C15  302   0.684   2.385  -0.566  0.5918 -0.8938  0.4961
   23UNK    C16  303   0.500   2.228  -0.563 -0.8407 -1.1538 -0.0501
   23UNK    H17  304   0.356   2.074  -0.591  0.2343 -0.4802 -0.7020
   23UNK    C18  305   0.584   2.316  -0.637  0.1377 -0.0150  1.1885
   23UNK    C19  306   0.775   2.461  -0.629 -0.6004  0.2160 -0.5651
   23UNK    C20  307   0.411   2.155  -0.640  0.9502 -0.5772 -0.0791
   23UNK    C21  308   0.777   2.476  -0.770  0.0106  0.2276 -0.3219
   23UNK    C22  309   0.580   2.334  -0.776 -0.8197 -0.1027  0.4608
   23UNK    C23  310   0.406   2.177  -0.776  0.5945  0.0877 -0.2242
   23UNK    H24  311   0.950   2.611  -0.767  0.7573 -1.1637  0.0812
   23UNK    C25  312   0.679   2.413  -0.846 -0.1879  0.5786  0.8981
   23UNK    C26  313   0.875   2.561  -0.828  0.3402 -0.1055 -0.2880
   23UNK    N27  314   0.485   2.264  -0.846  0.2998  0.0083  0.3513
   23UNK    H28  315   0.334   2.117  -0.832  1.9684 -0.4063 -1.5022
   23UNK    N29  316   0.686   2.425  -0.983  0.1359 -0.1276  0.4082
   23UNK    C30  317   0.871   2.581  -0.966  0.4309 -0.5834  0.9035
   23UNK    C31  318   0.776   2.509  -1.042 -0.3922 -0.6926  0.8140
   23UNK    H32  319   0.936   2.653  -1.015 -2.6395  0.2968 -2.2839
   23UNK    H33  320   0.771   2.508  -1.150  1.5846 -0.0236  0.6907
   24UNK     H0  321   0.657   3.416   4.412  1.6593 -1.8570 -1.5613
   24UNK     H1  322   0.829   3.587   4.338  0.9579 -0.3070 -0.3713
   24UNK     C2  323   0.658   3.456   4.310 -0.1272  0.1755 -0.8805
   24UNK     C3  324   0.754   3.551   4.268  0.0179  0.5346  0.1767
   24UNK     C4  325   0.564   3.407   4.222  0.3250  0.2719  0.0247
   24UNK     H5  326   0.496   3.329   4.257 -0.5278  0.8653 -0.2710
   24UNK     N6  327   0.760   3.588   4.137  0.0734 -0.0935 -0.1458
   24UNK     C7  328   0.563   3.458   4.087  0.2946 -0.0494  0.1664
   24UNK     C8  329   0.665   3.544   4.054  0.6143 -0.0922 -0.5153
   24UNK     H9  330   0.294   3.371   4.107 -0.4841  3.0867 -1.1057
   24UNK    C10  331   0.469   3.404   3.985 -0.2684 -0.3275 -0.2848
   24UNK    N11  332   0.345   3.361   4.020  0.2826 -0.6469 -0.3821
   24UNK    H12  333   0.667   3.594   3.957 -1.7488  3.3026  0.9927
   24UNK    H13  334   0.071   3.294   4.087 -0.6445  1.3189 -0.5101
   24UNK    N14  335   0.496   3.394   3.855 -0.3474 -0.7055  0.3921
   24UNK    C15  336   0.283   3.328   3.904 -0.0200  0.3492 -0.2107
   24UNK    C16  337   0.060   3.260   3.984 -0.0762 -0.3202 -0.0588
   24UNK    H17  338  -0.148   3.186   4.018 -1.9837  2.5303 -0.6757
   24UNK    C18  339   0.159   3.268   3.880 -0.1340  0.3958  0.1186
   24UNK    C19  340   0.377   3.336   3.809 -0.2430  0.1112  0.5508
   24UNK    C20  341  -0.067   3.209   3.949 -0.3462 -0.3365  0.0892
   24UNK    C21  342   0.358   3.291   3.680 -0.5197 -0.3595 -0.0150
   24UNK    C22  343   0.125   3.223   3.748 -0.6033 -0.2818  0.6007
   24UNK    C23  344  -0.091   3.177   3.817  0.7413  0.7756 -0.2646
   24UNK    H24  345   0.562   3.337   3.615  1.1791  1.5564 -2.9447
   24UNK    C25  346   0.233   3.238   3.645  0.7565  0.1036  0.1532
   24UNK    C26  347   0.460   3.310   3.589  0.6001  0.8148 -0.2076
   24UNK    N27  348   0.001   3.185   3.717  0.6961  0.3475  0.3266
   24UNK    H28  349  -0.194   3.156   3.788  0.9604  0.1563 -0.6210
   24UNK    N29  350   0.216   3.196   3.512  0.4654 -0.0350  0.0761
   24UNK    C30  351   0.436   3.260   3.459 -0.6779  0.4150 -0.2019
   24UNK    C31  352   0.314   3.214   3.422  0.5486  0.4651  0.3467
   24UNK    H32  353   0.511   3.274   3.381  0.2525 -1.1512  0.3670
   24UNK    H33  354   0.290   3.197   3.317  3.0426 -0.7515 -0.1054
   25UNK     H0  355   4.830   3.531   0.834 -1.9703  0.5780 -0.8554
   25UNK     H1  356   4.619   3.481   0.709 -1.3769 -1.1732 -0.5487
   25UNK     C2  357   4.786   3.433   0.844  0.0154 -0.2493  0.3544
   25UNK     C3  358   4.667   3.411   0.777  0.3095  0.5116  0.1005
   25UNK     C4  359   4.847   3.327   0.904  0.0452  0.5610  0.0643
   25UNK     H5  360   4.940   3.335   0.959 -0.6929 -2.3681  1.9935
   25UNK     N6  361   4.609   3.290   0.769 -0.2470 -0.0403  0.2980
   25UNK     C7  362   4.791   3.202   0.906  0.1913  0.3094  0.3296
   25UNK     C8  363   4.665   3.182   0.840  0.3049 -0.8032  0.1656
   25UNK     H9  364   5.024   3.172   1.065 -1.2049  0.9250  0.9799
   25UNK    C10  365   4.848   3.087   0.977  0.0322 -0.0729  0.7376
   25UNK    N11  366   4.970   3.088   1.053  0.0033  0.2287  0.1368
   25UNK    H12  367   4.606   3.092   0.848 -0.0912 -0.4512  1.3952
   25UNK    H13  368   5.190   3.082   1.211 -0.7612  0.8383  0.7474
   25UNK    N14  369   4.794   2.969   0.971 -0.3454  0.2395  0.3455
   25UNK    C15  370   4.977   2.964   1.105  0.1511 -0.3828  0.4360
   25UNK    C16  371   5.178   2.978   1.240 -0.2011  0.5030 -0.1832
   25UNK    H17  372   5.347   2.962   1.359 -0.9286  1.5179 -0.1474
   25UNK    C18  373   5.064   2.911   1.198 -0.1501 -0.1470  0.3590
   25UNK    C19  374   4.869   2.894   1.053 -0.7561  0.5297  0.2048
   25UNK    C20  375   5.258   2.909   1.324 -0.2997  0.2397  0.1214
   25UNK    C21  376   4.836   2.765   1.097 -1.1258 -0.4197  0.0553
   25UNK    C22  377   5.040   2.775   1.239  0.1716 -0.6457 -0.6065
   25UNK    C23  378   5.234   2.775   1.359  0.2104  0.3662 -0.6764
   25UNK    H24  379   4.645   2.760   0.989 -0.8105 -0.4946  0.4452
   25UNK    C25  380   4.927   2.703   1.191 -0.3377  0.8078 -0.0341
   25UNK    C26  381   4.714   2.704   1.051 -0.0706 -0.0447  0.0435
   25UNK    N27  382   5.125   2.711   1.315  0.1188  0.4924 -0.0099
   25UNK    H28  383   5.308   2.715   1.412 -1.3621 -1.3248 -0.2747
   25UNK    N29  384   4.897   2.570   1.226  0.0074 -0.0650  0.3740
   25UNK    C30  385   4.692   2.575   1.103 -0.1215  0.3655  0.4312
   25UNK    C31  386   4.787   2.506   1.179  0.2386  0.5120 -0.2995
   25UNK    H32  387   4.595   2.531   1.086  1.3076 -2.3661 -1.4564
   25UNK    H33  388   4.766   2.405   1.216  1.5528  0.7629  1.2489
   26UNK     H0  389   0.913   4.889   5.279 -1.1149 -1.8706  0.2431
   26UNK     H1  390   1.036   4.740   5.436 -1.2870 -1.2842 -0.7923
   26UNK     C2  391   0.900   4.900   5.386  0.0529  0.0745  0.2304
   26UNK     C3  392   0.966   4.816   5.473  0.7827  0.5985 -0.5595
   26UNK     C4  393   0.795   4.978   5.433  0.7651 -0.2655  0.2179
   26UNK     H5  394   0.743   5.046   5.366  0.7828 -1.4704 -1.0566
   26UNK     N6  395   0.956   4.826   5.607  0.2352  0.0221 -0.4294
   26UNK     C7  396   0.776   4.984   5.572  0.0140  0.2033  0.8699
   26UNK     C8  397   0.865   4.914   5.655  0.0313  0.0648  0.4801
   26UNK     H9  398   0.653   4.985   5.817 -0.2646  0.3465 -0.0646
   26UNK    C10  399   0.675   5.068   5.622 -0.1955  0.2444 -0.0509
   26UNK    N11  400   0.613   5.044   5.746  0.1421  0.5724 -0.1083
   26UNK    H12  401   0.850   4.912   5.763 -1.1342  1.0935  0.3539
   26UNK    H13  402   0.487   5.039   5.992  0.5596 -0.2309 -0.6888
   26UNK    N14  403   0.644   5.177   5.561 -0.4332 -0.1814  0.0900
   26UNK    C15  404   0.541   5.156   5.756 -0.0036  0.0516  0.4023
   26UNK    C16  405   0.430   5.129   5.973  0.5183 -0.0535  0.2219
   26UNK    H17  406   0.320   5.113   6.152  1.8926  0.9354  1.1055
   26UNK    C18  407   0.449   5.201   5.852  0.1610  0.0475 -0.0023
   26UNK    C19  408   0.561   5.232   5.646  0.3548  0.1206  0.6804
   26UNK    C20  409   0.329   5.171   6.061  0.4274  0.2794  0.5130
   26UNK    C21  410   0.493   5.353   5.626 -0.8075  0.3843 -0.2809
   26UNK    C22  411   0.387   5.330   5.843 -0.0042  0.3314  0.3262
   26UNK    C23  412   0.268   5.299   6.045 -0.0147 -0.3642  0.4548
   26UNK    H24  413   0.577   5.371   5.429  1.1266 -1.6266  0.7928
   26UNK    C25  414   0.412   5.412   5.728  0.8153 -0.9953  0.5087
   26UNK    C26  415   0.522   5.422   5.508  0.3447 -0.3837 -0.5005
   26UNK    N27  416   0.300   5.372   5.940  0.5154 -0.7712  0.1993
   26UNK    H28  417   0.191   5.340   6.110 -1.1713  1.8028 -2.1092
   26UNK    N29  418   0.352   5.533   5.704  0.2421  0.1869  0.3870
   26UNK    C30  419   0.465   5.551   5.492 -0.0790 -0.2179  0.7236
   26UNK    C31  420   0.378   5.601   5.591  0.1708 -0.0734 -0.5362
   26UNK    H32  421   0.492   5.621   5.413 -1.0647  0.1643  0.6997
   26UNK    H33  422   0.329   5.698   5.580  2.2262  0.9742 -0.9580
   27UNK     H0  423   1.069   2.006   1.058  1.3376 -0.3537 -1.9811
   27UNK     H1  424   1.305   1.988   1.100  0.4702  0.7697 -2.6309
   27UNK     C2  425   1.118   2.096   1.094 -0.2808 -0.1574 -0.1244
   27UNK     C3  426   1.254   2.082   1.121  0.4171  0.2434 -0.0746
   27UNK     C4  427   1.060   2.220   1.109  0.0651 -0.3130 -0.0435
   27UNK     H5  428   0.956   2.236   1.080 -0.1629  0.6759  1.1847
   27UNK     N6  429   1.331   2.184   1.172  0.7646 -0.2568  0.1644
   27UNK     C7  430   1.145   2.329   1.155 -0.5706 -0.1711 -0.0648
   27UNK     C8  431   1.279   2.307   1.185 -0.4193  0.4939 -0.6713
   27UNK     H9  432   0.919   2.469   1.046 -0.6438  2.0612 -0.7306
   27UNK    C10  433   1.096   2.464   1.173  0.0688 -0.3088 -0.0550
   27UNK    N11  434   0.979   2.516   1.112  0.3119  0.5483 -0.4772
   27UNK    H12  435   1.344   2.386   1.223 -0.9220  1.2111 -1.2870
   27UNK    H13  436   0.754   2.600   1.028  0.9192 -0.3958  0.3224
   27UNK    N14  437   1.172   2.563   1.234 -0.4214  0.0146  0.0216
   27UNK    C15  438   0.980   2.646   1.152  0.2029 -0.3431 -0.0771
   27UNK    C16  439   0.760   2.700   1.070  0.6138  0.0465 -0.6570
   27UNK    H17  440   0.565   2.768   1.000  0.6620  1.9332 -2.0677
   27UNK    C18  441   0.876   2.741   1.137  0.1311  0.5138  0.3021
   27UNK    C19  442   1.089   2.672   1.223 -0.6221 -0.5210  0.6241
   27UNK    C20  443   0.658   2.794   1.051  0.0162  0.3693  0.0531
   27UNK    C21  444   1.117   2.799   1.273  0.0585  0.3673  0.1151
   27UNK    C22  445   0.891   2.872   1.189 -0.7976  0.0374 -0.3921
   27UNK    C23  446   0.679   2.922   1.105  0.4635 -0.4262  0.2157
   27UNK    H24  447   1.316   2.751   1.355  0.9950  0.0517  0.1675
   27UNK    C25  448   1.020   2.902   1.255  0.2654  0.3732 -0.3607
   27UNK    C26  449   1.239   2.826   1.336  0.7602 -0.1825  0.1804
   27UNK    N27  450   0.787   2.963   1.168 -0.3903 -0.2748 -0.0175
   27UNK    H28  451   0.600   2.996   1.093  0.8713 -0.0651 -0.2809
   27UNK    N29  452   1.044   3.029   1.295  0.5385 -0.6196  0.1278
   27UNK    C30  453   1.267   2.960   1.361  0.0795  0.3824 -0.0770
   27UNK    C31  454   1.170   3.058   1.343  0.0770  0.5387 -0.6316
   27UNK    H32  455   1.361   2.990   1.406 -1.0790 -0.6169  3.2687
   27UNK    H33  456   1.187   3.164   1.363  1.5836  0.8165 -2.9504
   28UNK     H0  457   3.989   3.800   2.772  1.3442  1.2289 -0.1000
   28UNK     H1  458   3.757   3.732   2.744  0.7407  0.5570  0.2602
   28UNK     C2  459   3.933   3.830   2.684  0.4249  0.1384  0.0837
   28UNK     C3  460   3.797   3.799   2.668 -0.1820  0.2945 -0.4797
   28UNK     C4  461   3.990   3.932   2.604  0.1292 -0.6139  0.7654
   28UNK     H5  462   4.096   3.956   2.608  0.5376 -1.8855 -1.2120
   28UNK     N6  463   3.724   3.854   2.571 -0.0322  0.6281  0.0144
   28UNK     C7  464   3.908   3.992   2.505 -0.1526  0.0216  0.1196
   28UNK     C8  465   3.778   3.946   2.490 -0.3065  0.2933 -0.0564
   28UNK     H9  466   4.152   4.149   2.481  1.9763 -1.6976 -1.4897
   28UNK    C10  467   3.955   4.089   2.403  1.4884  0.4837  0.4871
   28UNK    N11  468   4.078   4.151   2.412  0.2357  0.2097  0.3095
   28UNK    H12  469   3.720   3.973   2.403  0.7082  0.6375 -0.6398
   28UNK    H13  470   4.351   4.244   2.363  1.4828  1.1472  1.2776
   28UNK    N14  471   3.881   4.124   2.299  0.1024 -0.1560  0.1502
   28UNK    C15  472   4.077   4.230   2.301  0.2251  0.5131  0.9817
   28UNK    C16  473   4.318   4.311   2.284  0.1959 -0.4233  0.4274
   28UNK    H17  474   4.507   4.416   2.272 -0.1032  0.5373  0.6414
   28UNK    C18  475   4.181   4.307   2.238  0.0548  0.2457  0.2724
   28UNK    C19  476   3.957   4.217   2.237  0.5895  0.5030  0.6711
   28UNK    C20  477   4.408   4.402   2.231  0.4274 -0.4354 -0.3746
   28UNK    C21  478   3.923   4.288   2.123 -0.1334  0.2198  0.2887
   28UNK    C22  479   4.147   4.385   2.123 -0.2831 -0.3886  0.0213
   28UNK    C23  480   4.362   4.486   2.129 -0.0068 -0.3624 -0.4661
   28UNK    H24  481   3.720   4.210   2.111 -0.4627 -0.3625 -0.9880
   28UNK    C25  482   4.017   4.375   2.062 -0.2456  0.1005  0.3399
   28UNK    C26  483   3.801   4.263   2.062 -0.1509  0.3005  0.1991
   28UNK    N27  484   4.240   4.471   2.075  0.1332 -0.6733 -0.1656
   28UNK    H28  485   4.432   4.549   2.074 -0.7943 -0.0865 -1.1809
   28UNK    N29  486   3.978   4.436   1.950 -0.6680  0.1791 -0.8357
   28UNK    C30  487   3.768   4.325   1.944  0.4485 -0.2337 -0.3299
   28UNK    C31  488   3.856   4.418   1.889  0.3531 -0.0397  0.1307
   28UNK    H32  489   3.674   4.309   1.893  0.8440  1.5563 -1.6860
   28UNK    H33  490   3.825   4.486   1.810 -2.9372 -0.3033  1.0161
   29UNK     H0  491   5.219   3.750   1.343  0.6350  0.1232  2.1971
   29UNK     H1  492   5.413   3.616   1.381  2.0465 -3.8458 -0.9735
   29UNK     C2  493   5.202   3.642   1.347  0.7179 -0.0218 -0.1438
   29UNK     C3  494   5.316   3.567   1.368 -0.2827  0.0592 -0.1079
   29UNK     C4  495   5.075   3.572   1.345 -0.6081  0.7543 -0.4391
   29UNK     H5  496   4.983   3.625   1.323 -1.3612 -0.8784 -1.3300
   29UNK     N6  497   5.312   3.432   1.388 -0.1126 -0.6838 -0.2073
   29UNK     C7  498   5.073   3.432   1.363  0.3760  0.0628 -0.5414
   29UNK     C8  499   5.199   3.367   1.384  0.1507 -0.0776  0.5199
   29UNK     H9  500   4.829   3.481   1.219 -0.5971  0.0073 -0.9798
   29UNK    C10  501   4.953   3.351   1.346 -0.3708 -0.2806  0.5290
   29UNK    N11  502   4.846   3.393   1.266  0.3518  0.5205 -0.3193
   29UNK    H12  503   5.201   3.261   1.409 -0.4505  0.3931  2.7752
   29UNK    H13  504   4.650   3.468   1.122  1.1531  0.6006  3.3756
   29UNK    N14  505   4.943   3.224   1.390  0.1412  0.0073 -0.4066
   29UNK    C15  506   4.772   3.279   1.254  0.3090 -0.0431  0.2404
   29UNK    C16  507   4.593   3.376   1.123  1.6030  0.1236 -0.2089
   29UNK    H17  508   4.405   3.423   1.021 -0.6956 -1.0601 -1.1765
   29UNK    C18  509   4.647   3.262   1.188  0.0529 -0.3039 -1.0272
   29UNK    C19  510   4.828   3.181   1.330 -0.1394 -0.4999 -0.4434
   29UNK    C20  511   4.464   3.352   1.079 -0.2360  0.2600  0.0096
   29UNK    C21  512   4.756   3.062   1.350 -0.4691 -0.0213  0.1610
   29UNK    C22  513   4.574   3.142   1.212  0.4047  0.1548 -0.8328
   29UNK    C23  514   4.400   3.233   1.092  0.2527 -0.3128  0.2176
   29UNK    H24  515   4.886   2.957   1.501 -1.4490  2.0078  0.8656
   29UNK    C25  516   4.634   3.038   1.278 -0.4250 -0.0967 -0.0539
   29UNK    C26  517   4.798   2.956   1.437 -0.3608  0.3203 -0.6867
   29UNK    N27  518   4.449   3.133   1.159 -0.1582  0.0664 -0.2962
   29UNK    H28  519   4.305   3.224   1.039  1.6577  3.6489 -3.6002
   29UNK    N29  520   4.562   2.921   1.290  0.0860 -0.0232  0.9702
   29UNK    C30  521   4.723   2.840   1.438  0.5314 -0.2414  0.2123
   29UNK    C31  522   4.609   2.823   1.372  0.4656 -1.0877  0.2902
   29UNK    H32  523   4.757   2.750   1.487 -0.0219 -1.6266 -1.8116
   29UNK    H33  524   4.566   2.724   1.356  0.4375 -0.5578 -4.3437
   30UNK     H0  525   2.471   3.100   5.573 -1.6016 -1.0320 -0.5048
   30UNK     H1  526   2.641   3.168   5.417  1.1151  0.7246  1.5923
   30UNK     C2  527   2.449   3.184   5.507  0.6754  0.1765  0.1673
   30UNK     C3  528   2.547   3.223   5.415  0.7508  0.0878  0.0528
   30UNK     C4  529   2.324   3.249   5.511 -0.0081 -0.7985  0.9269
   30UNK     H5  530   2.243   3.207   5.569 -0.5617  0.5714  1.1855
   30UNK     N6  531   2.528   3.323   5.323  0.0524 -0.2926 -0.3739
   30UNK     C7  532   2.305   3.356   5.420  0.0694  0.0101  0.7370
   30UNK     C8  533   2.409   3.388   5.329 -0.2158 -0.0338 -0.1052
   30UNK     H9  534   2.100   3.399   5.606  1.3944  2.6868 -0.0638
   30UNK    C10  535   2.171   3.423   5.411 -0.5177  0.9337 -0.8455
   30UNK    N11  536   2.078   3.424   5.511 -0.4306 -0.1390 -0.5043
   30UNK    H12  537   2.402   3.472   5.260  0.8337 -0.3973 -0.6678
   30UNK    H13  538   1.865   3.413   5.710 -0.0593 -1.0153 -1.3456
   30UNK    N14  539   2.133   3.498   5.308 -0.3112 -0.2242 -0.1253
   30UNK    C15  540   1.974   3.501   5.464  0.4119  0.0993 -0.5090
   30UNK    C16  541   1.809   3.495   5.666  0.3150  0.1770  0.3112
   30UNK    H17  542   1.660   3.503   5.819 -0.6688 -1.2442 -0.6772
   30UNK    C18  543   1.856   3.539   5.532 -0.0360  0.4057 -0.1681
   30UNK    C19  544   2.010   3.550   5.343  0.2937 -1.4831  0.2607
   30UNK    C20  545   1.691   3.537   5.720  0.4643 -0.8613 -0.2102
   30UNK    C21  546   1.930   3.646   5.277  0.0452 -0.0357  0.2484
   30UNK    C22  547   1.772   3.635   5.468  0.5268 -0.1188  0.0072
   30UNK    C23  548   1.608   3.620   5.643  0.4903  0.0145  0.4203
   30UNK    H24  549   2.064   3.680   5.110 -1.2594 -0.8346 -1.2709
   30UNK    C25  550   1.812   3.689   5.343 -0.1674 -0.2840  0.5976
   30UNK    C26  551   1.965   3.700   5.152 -0.3605  0.5762  0.3648
   30UNK    N27  552   1.653   3.667   5.522 -0.1276 -0.5061 -0.3650
   30UNK    H28  553   1.508   3.646   5.676  0.2164  1.0004 -1.0685
   30UNK    N29  554   1.726   3.773   5.279 -0.3382  0.3622 -0.0257
   30UNK    C30  555   1.869   3.772   5.081  0.4176  0.6955 -0.0492
   30UNK    C31  556   1.754   3.814   5.153 -0.1754  0.0578  0.3190
   30UNK    H32  557   1.882   3.807   4.979 -0.4679 -0.1570 -0.4661
   30UNK    H33  558   1.679   3.878   5.107 -0.1293 -0.3258 -0.3018
   31UNK     H0  559   2.675   1.813   4.221 -2.2596 -0.2878  1.6452
   31UNK     H1  560   2.850   1.983   4.215 -0.2526  1.2056  3.0031
   31UNK     C2  561   2.646   1.918   4.223  0.1727  0.4774  0.1933
   31UNK     C3  562   2.747   2.010   4.196 -0.1171  0.0220 -0.1231
   31UNK     C4  563   2.510   1.959   4.229 -0.8914 -0.2165 -0.1768
   31UNK     H5  564   2.436   1.880   4.239  0.6020 -1.9756 -2.1552
   31UNK     N6  565   2.725   2.141   4.184 -0.2759 -0.0241  0.4281
   31UNK     C7  566   2.481   2.091   4.211 -0.4549  0.2453 -0.1023
   31UNK     C8  567   2.594   2.181   4.187 -0.5169 -0.0896 -0.6212
   31UNK     H9  568   2.205   1.995   4.283 -1.3542  0.3904 -0.2921
   31UNK    C10  569   2.345   2.145   4.206  0.0123  0.3580  0.6174
   31UNK    N11  570   2.227   2.090   4.257  0.1789  0.0845 -0.2266
   31UNK    H12  571   2.580   2.288   4.172 -0.2848 -0.0691 -0.6975
   31UNK    H13  572   2.009   1.980   4.352 -0.5257 -0.5127  2.5984
   31UNK    N14  573   2.324   2.271   4.161 -0.0492 -0.2481 -0.1449
   31UNK    C15  574   2.134   2.187   4.242  0.1960  0.6658 -0.4772
   31UNK    C16  575   1.954   2.074   4.356  0.4784  0.2899  0.1290
   31UNK    H17  576   1.792   2.003   4.487 -0.9668 -0.0571 -2.1975
   31UNK    C18  577   2.006   2.184   4.290 -0.8636 -1.4299 -0.5203
   31UNK    C19  578   2.194   2.292   4.176  0.0790 -0.5268 -0.0032
   31UNK    C20  579   1.835   2.088   4.435 -0.5245  0.4390 -1.0540
   31UNK    C21  580   2.123   2.412   4.161 -0.3107  0.1939  0.1955
   31UNK    C22  581   1.930   2.303   4.279 -0.0363 -0.9339  0.5660
   31UNK    C23  582   1.761   2.202   4.401  0.8415 -0.0336  0.4557
   31UNK    H24  583   2.279   2.517   4.051 -0.0250 -3.4643 -0.0145
   31UNK    C25  584   1.996   2.420   4.222  0.6974 -0.1947  0.2782
   31UNK    C26  585   2.182   2.525   4.100 -0.0303  0.3919 -0.3816
   31UNK    N27  586   1.804   2.310   4.326  0.0505  0.6956  0.0027
   31UNK    H28  587   1.661   2.213   4.443 -0.0526  2.4537 -2.0196
   31UNK    N29  588   1.933   2.541   4.212  0.4098  0.6225 -0.5707
   31UNK    C30  589   2.114   2.650   4.101  0.9091  0.1886  0.4689
   31UNK    C31  590   1.985   2.650   4.156 -0.2422  0.6168 -0.3435
   31UNK    H32  591   2.150   2.743   4.059  0.9745  0.5383  1.2785
   31UNK    H33  592   1.917   2.734   4.143 -0.8177  0.2073 -0.0513
   32UNK     H0  593   2.566   3.210   4.510 -2.1193  1.5733  1.3138
   32UNK     H1  594   2.438   3.310   4.311  2.0484 -3.6104 -1.5044
   32UNK     C2  595   2.603   3.300   4.463 -0.3153  0.2059 -0.0040
   32UNK     C3  596   2.525   3.357   4.356  0.0267 -1.5663  0.4795
   32UNK     C4  597   2.710   3.367   4.519  0.0581  0.1366 -0.3352
   32UNK     H5  598   2.762   3.316   4.600  1.4533  0.8106 -0.7671
   32UNK     N6  599   2.563   3.474   4.302  0.2161 -0.2227 -0.1327
   32UNK     C7  600   2.744   3.491   4.463 -0.9805  0.0998 -0.1607
   32UNK     C8  601   2.668   3.532   4.354 -1.0283 -0.0321 -0.3963
   32UNK     H9  602   2.839   3.565   4.723  1.1479  0.6337  1.3106
   32UNK    C10  603   2.856   3.571   4.510  0.0697 -0.4796 -0.5328
   32UNK    N11  604   2.897   3.583   4.642 -0.2277 -0.2024  0.0829
   32UNK    H12  605   2.682   3.633   4.316 -1.0930  0.2030  0.2044
   32UNK    H13  606   2.971   3.620   4.918  0.5482  1.1868  2.0658
   32UNK    N14  607   2.929   3.651   4.428  0.8323  0.1030 -0.3092
   32UNK    C15  608   3.014   3.652   4.634 -0.7166  1.0478  0.4002
   32UNK    C16  609   3.056   3.671   4.874  0.1873  0.3806  0.3609
   32UNK    H17  610   3.110   3.693   5.078 -0.1706 -1.9086  0.4552
   32UNK    C18  611   3.093   3.698   4.741  0.3234  0.4281 -0.3078
   32UNK    C19  612   3.027   3.697   4.507 -0.3795  0.1369 -0.0191
   32UNK    C20  613   3.135   3.719   4.975 -0.7102 -0.4567  0.6670
   32UNK    C21  614   3.133   3.777   4.468  0.4669  0.2832 -0.0031
   32UNK    C22  615   3.201   3.786   4.706 -0.0418 -0.5533  1.2365
   32UNK    C23  616   3.245   3.801   4.938 -0.0367 -0.3094 -0.4520
   32UNK    H24  617   3.082   3.761   4.255 -0.2125 -1.9158  0.5601
   32UNK    C25  618   3.228   3.822   4.562  0.4644  0.9859 -0.7985
   32UNK    C26  619   3.148   3.803   4.330 -0.8457 -0.1765  0.1701
   32UNK    N27  620   3.272   3.832   4.810 -0.4445 -0.0490 -0.4122
   32UNK    H28  621   3.306   3.844   5.018 -0.5040 -1.7103  0.7048
   32UNK    N29  622   3.340   3.891   4.529  0.1283 -0.6467  0.1840
   32UNK    C30  623   3.259   3.888   4.299  0.2387  0.8378  0.4909
   32UNK    C31  624   3.348   3.927   4.403 -0.3657  0.1896  0.1191
   32UNK    H32  625   3.281   3.915   4.196 -0.3902  2.2449  0.6987
   32UNK    H33  626   3.435   3.985   4.374 -1.7570  1.4137 -1.8367
   33UNK     H0  627   1.960   3.083   5.521  0.3504 -0.0662 -0.4556
   33UNK     H1  628   2.165   3.006   5.418 -2.4104 -3.2424  0.9118
   33UNK     C2  629   1.979   3.113   5.419  0.7268 -0.1383 -0.4074
   33UNK     C3  630   2.094   3.065   5.360 -0.3296 -0.3290  1.0725
   33UNK     C4  631   1.890   3.195   5.347 -0.2694 -0.2895 -0.3317
   33UNK     H5  632   1.795   3.229   5.387  0.9339 -0.3641  2.8290
   33UNK     N6  633   2.127   3.096   5.233  0.2660  0.1565  0.4144
   33UNK     C7  634   1.922   3.234   5.215  0.1244  1.0921  0.1159
   33UNK     C8  635   2.046   3.182   5.166 -0.4504 -0.2506  0.9186
   33UNK     H9  636   1.676   3.347   5.271  0.0840  0.7973 -0.3299
   33UNK    C10  637   1.843   3.329   5.140  0.2613  0.3795  0.5161
   33UNK    N11  638   1.719   3.369   5.182 -0.0220  0.5005 -0.4547
   33UNK    H12  639   2.084   3.210   5.067  1.0853 -1.0381  1.2434
   33UNK    H13  640   1.478   3.450   5.248  2.1012  0.6990  0.1430
   33UNK    N14  641   1.886   3.384   5.023  0.5562  0.0487  0.1149
   33UNK    C15  642   1.683   3.452   5.079  0.1756 -0.5204 -0.6550
   33UNK    C16  643   1.471   3.526   5.171 -0.6664  0.0937 -0.2916
   33UNK    H17  644   1.288   3.618   5.247  1.0827 -0.2187  0.3111
   33UNK    C18  645   1.569   3.529   5.071 -0.2096  0.8325 -0.1678
   33UNK    C19  646   1.786   3.460   4.989  0.8798  0.2263 -0.3748
   33UNK    C20  647   1.362   3.614   5.168  0.5996 -1.1511 -0.1092
   33UNK    C21  648   1.781   3.551   4.878  0.0975  0.3104 -0.5438
   33UNK    C22  649   1.559   3.627   4.963 -0.0834 -0.1952 -0.7248
   33UNK    C23  650   1.364   3.713   5.069  0.4342  0.1692  0.0919
   33UNK    H24  651   1.962   3.486   4.788  0.1574 -0.0154  0.6466
   33UNK    C25  652   1.668   3.641   4.868  0.5753 -0.6513 -0.0265
   33UNK    C26  653   1.884   3.561   4.778  0.1762 -0.0938 -0.1943
   33UNK    N27  654   1.453   3.716   4.965 -0.2562  0.0172 -0.3414
   33UNK    H28  655   1.285   3.788   5.058 -0.4654 -0.9528 -1.5760
   33UNK    N29  656   1.668   3.737   4.771  0.2215 -0.3451  0.0520
   33UNK    C30  657   1.880   3.663   4.684 -0.4562 -1.0413  0.2211
   33UNK    C31  658   1.774   3.752   4.687  0.2707 -0.1286  0.6454
   33UNK    H32  659   1.965   3.681   4.619  0.9620 -0.1930  2.2065
   33UNK    H33  660   1.757   3.825   4.608  0.1316 -1.2774 -0.4281
   34UNK     H0  661   5.468   3.973   6.040  0.7275  1.3762  0.1443
   34UNK     H1  662   5.669   4.088   6.126  1.6480  0.7713  2.5436
   34UNK     C2  663   5.466   4.011   6.142  0.2923  1.2084  0.2013
   34UNK     C3  664   5.581   4.076   6.189  0.1397 -0.3458  0.3584
   34UNK     C4  665   5.370   3.972   6.235  0.2311 -1.2654  0.2344
   34UNK     H5  666   5.284   3.909   6.214 -1.0178  0.2613  0.6354
   34UNK     N6  667   5.590   4.127   6.310  0.5505  0.5694 -0.1487
   34UNK     C7  668   5.387   4.012   6.372  0.0902 -0.1543 -1.2058
   34UNK     C8  669   5.496   4.096   6.407 -0.6813  0.2991  0.2959
   34UNK     H9  670   5.279   3.766   6.387 -1.3300  1.5562 -1.6907
   34UNK    C10  671   5.312   3.953   6.482  0.4244 -1.4244 -0.2986
   34UNK    N11  672   5.261   3.826   6.466 -0.6508  0.1043 -0.4052
   34UNK    H12  673   5.511   4.139   6.505 -1.2927  0.5897  0.2664
   34UNK    H13  674   5.134   3.603   6.436  0.5618  1.9181 -0.0593
   34UNK    N14  675   5.295   4.005   6.607 -0.4702 -0.1367  0.1150
   34UNK    C15  676   5.200   3.801   6.590 -0.0070  0.3659 -0.2139
   34UNK    C16  677   5.109   3.584   6.540  0.5200  0.5793 -0.2985
   34UNK    H17  678   4.997   3.400   6.520  0.3585  0.0370 -0.8110
   34UNK    C18  679   5.124   3.692   6.634 -0.1767 -0.0326  0.6361
   34UNK    C19  680   5.220   3.907   6.671 -0.0817 -0.7148  0.2708
   34UNK    C20  681   5.035   3.474   6.589  0.4696 -0.8171  0.0594
   34UNK    C21  682   5.170   3.913   6.799 -0.6826 -0.5184 -0.3322
   34UNK    C22  683   5.072   3.688   6.762 -0.1541 -0.1492 -0.0805
   34UNK    C23  684   4.979   3.482   6.721  0.8528  0.7498 -0.5920
   34UNK    H24  685   5.254   4.111   6.849  2.6821 -1.9232 -1.3287
   34UNK    C25  686   5.089   3.808   6.844  0.4906 -0.0401  0.2547
   34UNK    C26  687   5.191   4.031   6.886  0.0210  0.4949 -0.2892
   34UNK    N27  688   4.994   3.583   6.808  0.5725  0.3744  0.3655
   34UNK    H28  689   4.911   3.402   6.750  2.6468 -1.1117 -1.3144
   34UNK    N29  690   5.032   3.814   6.968  0.4453 -0.2627  0.7199
   34UNK    C30  691   5.123   4.031   7.012 -0.3255  0.5132  0.3008
   34UNK    C31  692   5.052   3.918   7.048 -0.2351  0.3904 -0.7637
   34UNK    H32  693   5.112   4.118   7.076 -0.2375  1.0550 -0.4092
   34UNK    H33  694   4.998   3.915   7.143  1.4429 -0.1079  0.2158
   35UNK     H0  695   1.525   5.566   5.001 -0.3963 -1.0972 -1.3756
   35UNK     H1  696   1.645   5.786   4.967 -0.3839  1.1591 -0.3447
   35UNK     C2  697   1.494   5.635   4.923  0.6337  1.0390  0.0005
   35UNK     C3  698   1.564   5.751   4.903  0.0659 -0.4988 -0.0614
   35UNK     C4  699   1.381   5.608   4.842 -0.1568  0.4536  0.0090
   35UNK     H5  700   1.316   5.525   4.867  1.1455 -0.6850 -0.3040
   35UNK     N6  701   1.538   5.832   4.803  0.1072 -0.1061  0.1226
   35UNK     C7  702   1.352   5.694   4.741  0.6512 -0.6489  0.6960
   35UNK     C8  703   1.436   5.811   4.725 -0.3124 -0.1515 -0.4823
   35UNK     H9  704   1.252   5.489   4.597  0.4569  0.1594 -0.3400
   35UNK    C10  705   1.239   5.694   4.654 -0.5229  0.0089 -0.1725
   35UNK    N11  706   1.204   5.578   4.590  0.3846  0.1335 -0.1658
   35UNK    H12  707   1.406   5.889   4.656 -5.1375 -2.7098 -1.7495
   35UNK    H13  708   1.103   5.356   4.471 -0.8119 -0.6364 -1.3188
   35UNK    N14  709   1.165   5.799   4.626 -0.3966  0.7990  0.6448
   35UNK    C15  710   1.089   5.616   4.522  0.1082 -0.2273  0.3016
   35UNK    C16  711   1.018   5.409   4.430 -0.5213  0.7574 -0.2049
   35UNK    H17  712   0.939   5.229   4.333  2.3758 -0.1832 -3.2912
   35UNK    C18  713   0.999   5.547   4.442 -0.3399 -0.2603  0.2925
   35UNK    C19  714   1.074   5.754   4.540  0.1849 -0.5748 -0.5184
   35UNK    C20  715   0.928   5.336   4.349 -0.1172 -0.7424 -0.1115
   35UNK    C21  716   0.969   5.820   4.478 -0.4287 -0.5246  0.2245
   35UNK    C22  717   0.894   5.608   4.374  0.4365  0.5731  0.7641
   35UNK    C23  718   0.823   5.403   4.286  0.0659 -0.2272  0.1251
   35UNK    H24  719   1.026   6.017   4.562 -2.6780  1.6118  1.3489
   35UNK    C25  720   0.884   5.749   4.392 -0.0884 -0.5593  0.7967
   35UNK    C26  721   0.961   5.961   4.495 -0.1179  0.0609 -0.0000
   35UNK    N27  722   0.808   5.538   4.296  0.6628  0.1819  0.1029
   35UNK    H28  723   0.760   5.361   4.207  2.3622  1.6409 -2.9127
   35UNK    N29  724   0.779   5.820   4.331 -0.2229 -0.7187 -0.5790
   35UNK    C30  725   0.865   6.026   4.421  0.5212  0.0491  0.3644
   35UNK    C31  726   0.773   5.953   4.340 -0.1843  0.1676 -0.6650
   35UNK    H32  727   0.849   6.133   4.423 -0.9446 -0.1633  1.3107
   35UNK    H33  728   0.685   6.005   4.300 -2.1666 -0.8758  2.0355
   36UNK     H0  729   1.495   5.236   4.299  2.5315 -0.0167 -1.2394
   36UNK     H1  730   1.305   5.399   4.340 -0.3010  0.3733  3.5443
   36UNK     C2  731   1.514   5.342   4.308  1.3769  0.0928  0.3521
   36UNK     C3  732   1.409   5.431   4.331 -0.2848 -0.3305 -0.3144
   36UNK     C4  733   1.645   5.380   4.311 -0.0865 -0.2489 -0.3233
   36UNK     H5  734   1.717   5.300   4.297 -2.5999 -2.8491  0.5874
   36UNK     N6  735   1.434   5.560   4.353  0.1049 -0.9949 -0.2780
   36UNK     C7  736   1.669   5.517   4.345 -0.3383 -0.4209  0.1534
   36UNK     C8  737   1.561   5.603   4.366  0.2504  0.5246 -0.0124
   36UNK     H9  738   1.886   5.398   4.439 -1.1649  1.1026 -0.1429
   36UNK    C10  739   1.801   5.568   4.354  0.1454  0.3689 -1.0637
   36UNK    N11  740   1.905   5.491   4.404  0.8424  0.5269 -0.7128
   36UNK    H12  741   1.581   5.709   4.384 -1.1297  0.7433  0.3583
   36UNK    H13  742   2.120   5.334   4.461  0.4617  0.1194  2.5844
   36UNK    N14  743   1.831   5.696   4.358  0.2893 -0.9260 -0.1428
   36UNK    C15  744   2.015   5.575   4.412 -0.2313  0.0901 -0.4722
   36UNK    C16  745   2.190   5.417   4.465  0.4268  0.3228  0.3378
   36UNK    H17  746   2.359   5.303   4.527  0.4419 -0.5232 -2.4205
   36UNK    C18  747   2.148   5.549   4.444 -0.3966 -0.1454 -0.4300
   36UNK    C19  748   1.966   5.699   4.381 -0.7438  0.4344  0.7328
   36UNK    C20  749   2.324   5.400   4.494 -0.2272  0.0869 -0.0542
   36UNK    C21  750   2.058   5.808   4.372  0.1961  0.3488 -0.2745
   36UNK    C22  751   2.245   5.659   4.441 -0.4190 -0.1394  0.0993
   36UNK    C23  752   2.409   5.506   4.495 -0.3388 -0.7532 -0.0222
   36UNK    H24  753   1.911   5.963   4.324 -0.3517 -0.0635 -0.3342
   36UNK    C25  754   2.195   5.788   4.399 -0.0966 -0.1834 -0.4142
   36UNK    C26  755   2.015   5.937   4.341 -0.3079  0.1830 -0.2258
   36UNK    N27  756   2.372   5.631   4.475 -0.1365 -0.3231  0.6672
   36UNK    H28  757   2.511   5.487   4.528  0.1614  0.6554 -0.6812
   36UNK    N29  758   2.280   5.895   4.404 -0.1908 -0.2436  0.2167
   36UNK    C30  759   2.103   6.045   4.344 -0.4501  0.6125 -0.3787
   36UNK    C31  760   2.239   6.017   4.389 -0.1352 -0.2736  0.7851
   36UNK    H32  761   2.075   6.148   4.321 -0.7092  0.7078  0.3359
   36UNK    H33  762   2.313   6.097   4.393 -0.2625  0.1396 -2.2386
   37UNK     H0  763   5.349   3.239   5.134 -2.7366  1.3052 -0.8911
   37UNK     H1  764   5.583   3.258   5.238  0.0998 -0.6111 -1.9549
   37UNK     C2  765   5.402   3.333   5.147 -0.1693 -0.0962 -0.6152
   37UNK     C3  766   5.525   3.346   5.208  0.0048  0.1498  0.2498
   37UNK     C4  767   5.340   3.443   5.085 -0.9072  0.1678 -0.2999
   37UNK     H5  768   5.252   3.429   5.024  0.2338  1.9403 -2.5562
   37UNK     N6  769   5.593   3.468   5.211 -0.2041  0.5516  0.4840
   37UNK     C7  770   5.405   3.568   5.087  0.2313  0.9676 -0.6960
   37UNK     C8  771   5.525   3.578   5.160 -1.0240  0.2444 -0.5414
   37UNK     H9  772   5.130   3.642   5.045 -0.8919  0.4112 -2.0224
   37UNK    C10  773   5.344   3.687   5.034  1.0522 -0.2866 -0.8245
   37UNK    N11  774   5.206   3.704   5.021 -0.0766  0.2145 -0.1512
   37UNK    H12  775   5.568   3.676   5.175 -2.9429  1.0582 -0.0081
   37UNK    H13  776   4.943   3.726   4.969  1.3044  0.4052  0.2282
   37UNK    N14  777   5.416   3.803   5.012  0.1570  0.3566  0.6591
   37UNK    C15  778   5.190   3.832   4.973  0.1292  0.1499 -1.0707
   37UNK    C16  779   4.946   3.830   4.937 -0.5342  0.5660  0.4739
   37UNK    H17  780   4.734   3.854   4.898 -0.2916 -0.4600 -3.8824
   37UNK    C18  781   5.075   3.890   4.929 -0.1735  0.6644  0.0723
   37UNK    C19  782   5.318   3.885   4.967  0.1903 -1.0204  0.5248
   37UNK    C20  783   4.832   3.900   4.894 -0.0799 -0.1496  0.4341
   37UNK    C21  784   5.331   4.012   4.909 -0.0991  0.0265 -0.1047
   37UNK    C22  785   5.083   4.023   4.884  0.0238  0.0567 -0.1913
   37UNK    C23  786   4.854   4.026   4.846  0.4992  0.3128 -0.5639
   37UNK    H24  787   5.550   4.020   4.919 -0.8550 -0.6127 -0.8288
   37UNK    C25  788   5.211   4.086   4.877  0.0354  0.4987 -0.0958
   37UNK    C26  789   5.455   4.070   4.904 -0.5279  0.3072  0.0867
   37UNK    N27  790   4.974   4.082   4.834  0.2000  0.1772  0.3350
   37UNK    H28  791   4.779   4.088   4.797  1.5495  1.3176 -0.9488
   37UNK    N29  792   5.232   4.207   4.819  0.1290 -0.6065 -0.3586
   37UNK    C30  793   5.467   4.202   4.859 -0.4998  0.1606 -0.3400
   37UNK    C31  794   5.351   4.267   4.823 -0.3747 -0.3566 -0.0836
   37UNK    H32  795   5.560   4.257   4.866  0.5858 -1.7640  2.2293
   37UNK    H33  796   5.348   4.371   4.793 -2.0169 -0.5009 -0.5555
   38UNK     H0  797   3.860   3.425   4.888  0.8662  0.5093  1.0305
   38UNK     H1  798   3.999   3.400   5.085  0.8919  0.2107  0.4501
   38UNK     C2  799   3.825   3.362   4.970  0.3110 -0.0900  0.3424
   38UNK     C3  800   3.898   3.358   5.086  0.7700  0.4773 -0.0414
   38UNK     C4  801   3.700   3.290   4.966 -0.3575  0.1490 -0.0422
   38UNK     H5  802   3.640   3.302   4.876 -0.5269  2.9818  0.3409
   38UNK     N6  803   3.861   3.285   5.192  0.2118  0.5338 -0.5885
   38UNK     C7  804   3.665   3.206   5.077  0.7202  0.2554 -0.8699
   38UNK     C8  805   3.750   3.203   5.189  0.9056 -0.8755 -0.4094
   38UNK     H9  806   3.483   3.106   4.880  1.8836  2.3807  0.9892
   38UNK    C10  807   3.548   3.117   5.085 -0.7268  0.3708  0.0248
   38UNK    N11  808   3.475   3.075   4.976  0.0736 -0.4306  0.0374
   38UNK    H12  809   3.731   3.144   5.278  1.6309  1.3390  1.3243
   38UNK    H13  810   3.310   2.991   4.756 -1.3644 -2.5377 -1.0553
   38UNK    N14  811   3.492   3.086   5.200 -0.6363  0.3962 -0.1951
   38UNK    C15  812   3.362   3.012   5.034  0.0907 -0.4312 -0.1869
   38UNK    C16  813   3.247   2.944   4.831 -0.2951 -1.1387  0.8247
   38UNK    H17  814   3.129   2.869   4.669 -0.4367  1.5632 -0.2011
   38UNK    C18  815   3.258   2.945   4.970 -0.2351 -0.2499  0.4689
   38UNK    C19  816   3.386   3.016   5.165 -0.3823  0.6786  0.3339
   38UNK    C20  817   3.142   2.875   4.777 -0.1105 -0.2971 -0.0934
   38UNK    C21  818   3.300   2.938   5.251 -0.5533 -0.5780  0.2074
   38UNK    C22  819   3.167   2.887   5.053  0.0897  0.1437  0.6812
   38UNK    C23  820   3.047   2.813   4.864 -0.1340 -0.5666  0.4982
   38UNK    H24  821   3.430   2.961   5.423 -0.1875 -1.0532 -0.8100
   38UNK    C25  822   3.187   2.882   5.196  0.3359  0.7955 -0.2384
   38UNK    C26  823   3.334   2.924   5.388 -0.7434 -0.5496  0.1321
   38UNK    N27  824   3.066   2.816   4.999 -0.2496  0.4637  0.3050
   38UNK    H28  825   2.957   2.760   4.832 -0.3073 -0.5343  0.9235
   38UNK    N29  826   3.099   2.817   5.279  0.3904 -0.0792 -1.0121
   38UNK    C30  827   3.241   2.857   5.464 -0.0321  0.0874 -0.0209
   38UNK    C31  828   3.123   2.806   5.415 -0.7062  0.6349  0.1128
   38UNK    H32  829   3.247   2.858   5.573 -0.0941  0.4995 -0.0193
   38UNK    H33  830   3.051   2.750   5.473  1.3779 -1.9698  0.4160
   39DMSO    C1  831   3.986   1.717   5.233 -0.5744 -0.2328  0.8274
   39DMSO    H1  832   4.026   1.770   5.320  1.7253 -0.3591 -0.0835
   39DMSO    H2  833   3.961   1.791   5.156  1.8943 -2.0243 -1.8856
   39DMSO    H3  834   3.897   1.658   5.254  0.1017 -1.5370  0.1480
   39DMSO    S1  835   4.112   1.610   5.158 -0.0284 -0.3709 -0.2027
   39DMSO    C2  836   4.226   1.740   5.102  0.7584  0.0089  0.1213
   39DMSO    H4  837   4.318   1.695   5.065 -0.8252 -0.7679 -3.3220
   39DMSO    H5  838   4.186   1.801   5.020  0.9060  0.0516  0.0816
   39DMSO    H6  839   4.242   1.800   5.191  0.1757 -1.8960  1.5729
   39DMSO    O1  840   4.037   1.587   5.037 -0.1630 -0.4901  0.2148
   40DMSO    C1  841   2.405   1.798   1.220  0.2215  0.4220  0.7927
   40DMSO    H1  842   2.313   1.766   1.172 -0.9769 -0.4382  3.4427
   40DMSO    H2  843   2.384   1.783   1.326  0.2762 -0.5379  0.6807
   40DMSO    H3  844   2.428   1.904   1.204 -0.8536  0.4374 -0.8926
   40DMSO    S1  845   2.524   1.681   1.173 -0.2180  0.1690 -0.1952
   40DMSO    C2  846   2.570   1.773   1.025 -0.1814  0.5944  0.1197
   40DMSO    H4  847   2.486   1.783   0.956  0.1341  0.9570 -0.2140
   40DMSO    H5  848   2.612   1.866   1.064 -1.3069  1.5968 -0.9666
   40DMSO    H6  849   2.651   1.713   0.981 -1.2725 -0.4828 -0.4896
   40DMSO    O1  850   2.433   1.574   1.123 -0.8779  0.1676 -0.1915
   41DMSO    C1  851   2.287   2.113   1.459  0.0113 -0.5552 -0.4417
   41DMSO    H1  852   2.179   2.123   1.461  0.0093 -0.2844  2.5489
   41DMSO    H2  853   2.325   2.212   1.483 -1.3217 -0.2979  0.6755
   41DMSO    H3  854   2.342   2.073   1.373  2.3310  0.5191  0.4484
   41DMSO    S1  855   2.314   2.006   1.593  0.1215  0.1852  0.1974
   41DMSO    C2  856   2.495   2.027   1.587  0.0649 -0.1681 -0.3369
   41DMSO    H4  857   2.518   2.133   1.576 -1.6100  0.3284  0.5395
   41DMSO    H5  858   2.532   1.991   1.683 -1.0837  0.2114  0.2761
   41DMSO    H6  859   2.529   1.964   1.505  1.0086  1.3134 -1.1324
   41DMSO    O1  860   2.283   1.872   1.545  0.2190 -0.0264  0.2372
   42DMSO    C1  861   0.362   4.940   5.467  0.4279  0.0440  0.5315
   42DMSO    H1  862   0.416   4.859   5.517  0.6125  0.7002  1.4339
   42DMSO    H2  863   0.342   5.027   5.530 -1.1115 -0.0076  0.1426
   42DMSO    H3  864   0.264   4.902   5.439 -0.0421  1.0351  0.7838
   42DMSO    S1  865   0.470   4.994   5.333  0.0949 -0.1426 -0.3048
   42DMSO    C2  866   0.352   5.118   5.286 -0.6417  0.4703  0.4480
   42DMSO    H4  867   0.341   5.191   5.367  1.5934 -0.2008  1.4514
   42DMSO    H5  868   0.394   5.170   5.201 -1.4968  0.0310 -0.2576
   42DMSO    H6  869   0.256   5.072   5.260  0.1486 -1.0975  0.1594
   42DMSO    O1  870   0.451   4.891   5.231 -0.1706  0.2159  0.0931
   43DMSO    C1  871   3.062   0.422   3.924  0.5796  0.4884 -0.5962
   43DMSO    H1  872   2.996   0.493   3.873 -0.7457 -0.4537 -0.2420
   43DMSO    H2  873   3.121   0.377   3.844 -1.0343  1.8731 -2.6491
   43DMSO    H3  874   3.011   0.346   3.984 -0.1070  1.3824 -0.0024
   43DMSO    S1  875   3.158   0.524   4.035 -0.5037 -0.0530  0.0868
   43DMSO    C2  876   3.027   0.602   4.106  0.1750 -0.5908  0.0029
   43DMSO    H4  877   3.067   0.687   4.162  1.2240 -0.5841 -0.7263
   43DMSO    H5  878   2.958   0.637   4.030  0.3402  0.0404  0.1423
   43DMSO    H6  879   2.987   0.525   4.173  3.0807 -2.2134  0.0863
   43DMSO    O1  880   3.203   0.640   3.952  0.4189 -0.0197  0.5746
   44DMSO    C1  881   3.153   1.956   0.926  0.1108  0.7385 -0.1956
   44DMSO    H1  882   3.055   1.919   0.895  0.9346 -0.7341 -1.1846
   44DMSO    H2  883   3.152   1.990   1.030  1.4682  1.8548 -0.5193
   44DMSO    H3  884   3.181   2.040   0.862 -1.4826 -0.0245 -1.9994
   44DMSO    S1  885   3.281   1.832   0.901  0.1949  0.3280  0.1380
   44DMSO    C2  886   3.268   1.760   1.062  0.0441 -0.9646  0.1024
   44DMSO    H4  887   3.166   1.727   1.082 -0.3542  0.2034  0.0192
   44DMSO    H5  888   3.345   1.682   1.072  1.5366  0.2843 -1.1623
   44DMSO    H6  889   3.283   1.835   1.140 -0.1542 -0.9955  0.1707
   44DMSO    O1  890   3.406   1.906   0.921 -0.3476  0.3784 -0.0132
   45DMSO    C1  891   0.003   5.141   5.186 -0.1745 -0.5433  0.0910
   45DMSO    H1  892   0.095   5.186   5.146  0.3697 -1.3706  0.3766
   45DMSO    H2  893  -0.049   5.218   5.244  0.9523 -0.2181  0.7033
   45DMSO    H3  894   0.043   5.066   5.255  1.0341  0.3766  0.4358
   45DMSO    S1  895  -0.107   5.092   5.062  0.0730 -0.1169 -0.0435
   45DMSO    C2  896  -0.005   4.955   5.015 -0.5693  0.0926  0.2533
   45DMSO    H4  897   0.091   4.982   4.970 -0.5174 -3.5259 -2.2900
   45DMSO    H5  898   0.011   4.883   5.096 -0.7215 -0.5208 -0.2475
   45DMSO    H6  899  -0.067   4.917   4.933 -1.4092  1.9940 -0.0411
   45DMSO    O1  900  -0.083   5.191   4.955  0.1693  0.1259  0.5179
   46DMSO    C1  901   3.039   2.479   4.763  0.5905  0.1828 -0.0412
   46DMSO    H1  902   3.066   2.534   4.673  1.2188  1.9719  1.1842
   46DMSO    H2  903   2.932   2.491   4.780  0.6490  0.4326  0.1596
   46DMSO    H3  904   3.107   2.498   4.847 -0.5643 -0.9100  1.1990
   46DMSO    S1  905   3.068   2.300   4.727  0.7576  0.0780  0.0726
   46DMSO    C2  906   3.227   2.313   4.649 -0.0696 -0.2256 -0.5033
   46DMSO    H4  907   3.303   2.334   4.726 -0.1111 -0.0920 -0.4975
   46DMSO    H5  908   3.252   2.216   4.607 -1.0444 -1.0139  0.6630
   46DMSO    H6  909   3.221   2.395   4.577 -3.9269 -0.5054 -0.7249
   46DMSO    O1  910   2.988   2.270   4.608  0.3315  0.1484 -0.4136
   47DMSO    C1  911   4.793   6.133   6.081 -0.4504  0.0652 -0.1916
   47DMSO    H1  912   4.845   6.093   5.994  2.4625  4.4009 -0.7772
   47DMSO    H2  913   4.801   6.242   6.092 -3.7572  0.1608  3.3671
   47DMSO    H3  914   4.820   6.076   6.171 -1.5395 -1.2347 -0.6617
   47DMSO    S1  915   4.622   6.100   6.059  0.6391  0.3613 -0.0319
   47DMSO    C2  916   4.632   5.928   5.997  0.2420  0.8092  0.3199
   47DMSO    H4  917   4.663   5.864   6.080  0.2370  0.7134  0.2467
   47DMSO    H5  918   4.540   5.896   5.948  0.1846  0.2342  0.7876
   47DMSO    H6  919   4.698   5.922   5.911 -0.3174 -3.3654 -0.0195
   47DMSO    O1  920   4.597   6.186   5.939 -0.3444 -0.1884  0.6522
   48DMSO    C1  921   0.990   0.159   0.576  0.3428  0.4806  0.6989
   48DMSO    H1  922   0.992   0.059   0.620 -2.5259 -0.1354 -0.3701
   48DMSO    H2  923   0.896   0.210   0.598  0.2066 -0.1005  1.4964
   48DMSO    H3  924   1.004   0.154   0.468 -2.6343 -1.1121  0.2755
   48DMSO    S1  925   1.123   0.264   0.637 -0.5612 -0.0500 -0.6612
   48DMSO    C2  926   1.075   0.249   0.805 -0.1774 -0.6248 -0.4444
   48DMSO    H4  927   1.026   0.347   0.813  0.2497 -0.2209 -2.1725
   48DMSO    H5  928   0.994   0.177   0.818  0.5904 -1.3048  0.7196
   48DMSO    H6  929   1.157   0.233   0.875 -0.6587 -0.4721  0.1564
   48DMSO    O1  930   1.087   0.399   0.601  0.0688  0.4865 -0.2222
   49DMSO    C1  931   1.054   2.151   3.310 -0.1280 -0.1739 -0.3965
   49DMSO    H1  932   1.114   2.197   3.232 -0.3046  2.1526  0.7339
   49DMSO    H2  933   1.005   2.232   3.365  0.1567 -0.2610 -0.0046
   49DMSO    H3  934   1.117   2.096   3.381  1.4508  2.7555  0.6447
   49DMSO    S1  935   0.930   2.036   3.243 -0.0430 -0.2571 -0.0763
   49DMSO    C2  936   0.881   1.958   3.395  0.1491  0.4462 -0.2213
   49DMSO    H4  937   0.800   1.886   3.383  2.1556 -2.2288  1.0889
   49DMSO    H5  938   0.968   1.910   3.441 -0.2465  0.3191  0.3887
   49DMSO    H6  939   0.857   2.039   3.464 -0.6808 -0.6660  0.8247
   49DMSO    O1  940   1.020   1.935   3.183  0.2094 -0.2065  0.2739
   50DMSO    C1  941   3.946   5.989   1.925  0.5359 -0.0921 -0.1005
   50DMSO    H1  942   4.037   6.004   1.983  1.4779  0.2735 -1.6263
   50DMSO    H2  943   3.935   5.882   1.904  1.8082 -0.2115 -0.1898
   50DMSO    H3  944   3.946   6.046   1.832  1.5462  0.0568 -0.0126
   50DMSO    S1  945   3.807   6.047   2.023 -0.0573  0.1785  0.0682
   50DMSO    C2  946   3.685   6.015   1.897 -0.0164  0.5508  0.4961
   50DMSO    H4  947   3.590   6.067   1.914 -0.0545  1.3917 -1.8541
   50DMSO    H5  948   3.728   6.049   1.802  0.2308 -1.0243  0.0294
   50DMSO    H6  949   3.667   5.908   1.890  2.0320  0.2189 -0.2282
   50DMSO    O1  950   3.827   6.195   2.018 -0.0872 -0.1564  0.0583
   51DMSO    C1  951   1.773   6.154   0.242  0.3179 -0.0936 -0.3527
   51DMSO    H1  952   1.731   6.151   0.342  1.3128 -1.4423  0.0686
   51DMSO    H2  953   1.791   6.053   0.203  1.5085 -0.1981  0.4113
   51DMSO    H3  954   1.868   6.206   0.256 -0.2921  1.0798 -0.4755
   51DMSO    S1  955   1.671   6.254   0.132 -0.5306  0.0691 -0.0601
   51DMSO    C2  956   1.643   6.394   0.237 -0.2226 -0.0293  0.0732
   51DMSO    H4  957   1.740   6.411   0.285  0.5416 -0.1851 -1.3318
   51DMSO    H5  958   1.614   6.475   0.170  0.1862 -0.2277 -0.3548
   51DMSO    H6  959   1.567   6.373   0.312 -2.4702  3.1403 -1.1376
   51DMSO    O1  960   1.535   6.192   0.149  0.0745  0.0836  0.0615
   52DMSO    C1  961   5.917   3.502   0.729  0.0505 -0.2080  0.6554
   52DMSO    H1  962   5.876   3.481   0.828 -0.1469 -2.6881  0.1056
   52DMSO    H2  963   5.874   3.597   0.697 -1.5807  0.2110  3.7739
   52DMSO    H3  964   5.889   3.417   0.666 -0.0653 -0.7994  1.4827
   52DMSO    S1  965   6.094   3.513   0.739  0.1531  0.3162 -0.1664
   52DMSO    C2  966   6.090   3.346   0.801  0.5700  0.8317  0.4311
   52DMSO    H4  967   6.031   3.335   0.892  0.7496  1.8154  0.6751
   52DMSO    H5  968   6.057   3.284   0.717  0.5497  1.5962 -0.1319
   52DMSO    H6  969   6.194   3.329   0.830  0.2820  0.4618  1.2898
   52DMSO    O1  970   6.113   3.605   0.855 -0.2670 -0.4261 -0.2316
   53DMSO    C1  971   3.286   6.106   0.844 -0.3954 -0.6300 -0.0742
   53DMSO    H1  972   3.294   6.070   0.741 -0.1274 -2.3497  0.5070
   53DMSO    H2  973   3.209   6.044   0.891  0.1943 -1.1695  0.2006
   53DMSO    H3  974   3.264   6.212   0.856  2.0891 -0.1494  0.9944
   53DMSO    S1  975   3.431   6.064   0.947 -0.1732 -0.2558 -0.2265
   53DMSO    C2  976   3.464   5.907   0.877  0.1110  0.5329  0.6427
   53DMSO    H4  977   3.375   5.859   0.838  0.4910 -0.0807  0.5279
   53DMSO    H5  978   3.534   5.931   0.796 -0.6965  2.7440  0.5178
   53DMSO    H6  979   3.514   5.851   0.957  0.9364  0.8187  0.3415
   53DMSO    O1  980   3.364   6.026   1.071  0.6798  0.5601  0.3419
   54DMSO    C1  981   4.874   5.816   0.134  0.0249 -0.2079 -0.8326
   54DMSO    H1  982   4.808   5.901   0.153  0.2970 -0.5277  1.9418
   54DMSO    H2  983   4.980   5.840   0.148 -0.1019  1.0514 -1.8757
   54DMSO    H3  984   4.862   5.788   0.029 -1.0297 -0.2133 -0.7190
   54DMSO    S1  985   4.828   5.680   0.250  0.2609  0.0170 -0.1492
   54DMSO    C2  986   4.677   5.628   0.166 -0.7583 -0.4438  0.4133
   54DMSO    H4  987   4.625   5.566   0.239 -0.3469 -0.6393  0.5424
   54DMSO    H5  988   4.613   5.710   0.132 -0.6246 -0.9080 -1.0354
   54DMSO    H6  989   4.708   5.569   0.079 -1.0933  1.0509 -0.7767
   54DMSO    O1  990   4.788   5.763   0.371 -0.4316  0.6785  0.5287
   55DMSO    C1  991   0.890   3.321   4.748  1.1894  0.7854 -0.0592
   55DMSO    H1  992   0.787   3.306   4.718  0.8212 -0.2372  1.5816
   55DMSO    H2  993   0.945   3.226   4.745  2.3946  1.2813  2.7382
   55DMSO    H3  994   0.891   3.372   4.845  2.7997  0.7098  0.0071
   55DMSO    S1  995   0.975   3.443   4.648 -0.0244  0.4945 -0.2666
   55DMSO    C2  996   0.860   3.577   4.665 -0.5645 -0.1335 -0.1075
   55DMSO    H4  997   0.760   3.533   4.670 -0.2076 -0.8327  2.4745
   55DMSO    H5  998   0.881   3.634   4.756  0.5710  0.3223 -0.6368
   55DMSO    H6  999   0.876   3.636   4.575  0.7301 -1.9651 -1.1267
   55DMSO    O1 1000   0.954   3.400   4.507 -0.1776 -0.2815 -0.5229
   56DMSO    C1 1001   3.752   1.458   2.617 -0.3265  0.0218  0.2899
   56DMSO    H1 1002   3.791   1.463   2.719 -0.6617 -0.5605  0.4475
   56DMSO    H2 1003   3.645   1.439   2.621 -0.3144 -0.6549 -1.4695
   56DMSO    H3 1004   3.796   1.380   2.553 -0.9387 -0.6105  0.6374
   56DMSO    S1 1005   3.802   1.616   2.551  0.3556  0.1654 -0.0242
   56DMSO    C2 1006   3.723   1.599   2.388 -0.4534  1.0538 -0.0229
   56DMSO    H4 1007   3.756   1.680   2.322  1.2510 -0.1734 -0.7389
   56DMSO    H5 1008   3.767   1.510   2.341 -1.6092  0.1766  0.5100
   56DMSO    H6 1009   3.615   1.595   2.401 -0.9675  1.0172 -3.4015
   56DMSO    O1 1010   3.949   1.598   2.520 -0.4916  0.0557 -0.9607
   57DMSO    C1 1011   3.288   0.327   0.772  0.2440  0.3887  0.3260
   57DMSO    H1 1012   3.257   0.374   0.866 -2.4015 -2.0000  0.8093
   57DMSO    H2 1013   3.392   0.334   0.740  0.1420 -1.0553 -0.4113
   57DMSO    H3 1014   3.223   0.355   0.689 -1.2714 -3.3850  0.0037
   57DMSO    S1 1015   3.266   0.147   0.803 -0.0681  0.1127  0.2629
   57DMSO    C2 1016   3.103   0.153   0.879 -0.3920 -0.1568  0.1834
   57DMSO    H4 1017   3.039   0.196   0.800 -0.7051  0.3590  0.7108
   57DMSO    H5 1018   3.080   0.051   0.910  1.5168 -0.9963 -0.9654
   57DMSO    H6 1019   3.120   0.223   0.961  1.4338  1.6983 -1.6515
   57DMSO    O1 1020   3.356   0.117   0.913 -0.4476 -0.1707 -0.3204
   58DMSO    C1 1021   0.174   2.250   1.238  0.0855 -0.0662  0.5860
   58DMSO    H1 1022   0.124   2.319   1.170  0.9097  1.6505  1.6554
   58DMSO    H2 1023   0.202   2.160   1.182  0.5440 -0.3854  1.3104
   58DMSO    H3 1024   0.105   2.228   1.319  0.2489  1.3634  1.1278
   58DMSO    S1 1025   0.325   2.320   1.293  0.0673  0.3894 -0.3823
   58DMSO    C2 1026   0.268   2.482   1.350 -0.0338  0.5154 -0.0170
   58DMSO    H4 1027   0.337   2.561   1.321 -1.1613  1.7015  0.4045
   58DMSO    H5 1028   0.169   2.507   1.311 -1.4009  0.0254  2.8386
   58DMSO    H6 1029   0.262   2.459   1.457  2.5376  0.2527  0.1225
   58DMSO    O1 1030   0.393   2.365   1.166  0.8112  0.8674  0.1990
   59DMSO    C1 1031   0.215   5.360   1.776  0.4817 -0.0661 -0.3533
   59DMSO    H1 1032   0.296   5.408   1.831 -2.0589  2.5890  1.3968
   59DMSO    H2 1033   0.121   5.410   1.801  0.2301 -1.7457  2.4652
   59DMSO    H3 1034   0.196   5.260   1.816  0.1980 -0.4850 -1.4944
   59DMSO    S1 1035   0.268   5.364   1.604 -0.1249 -0.2575 -0.0559
   59DMSO    C2 1036   0.411   5.275   1.632 -0.8934 -0.6874 -0.5369
   59DMSO    H4 1037   0.460   5.249   1.538 -1.0787 -0.8126 -0.5973
   59DMSO    H5 1038   0.468   5.345   1.694 -1.3759 -0.0667 -0.7845
   59DMSO    H6 1039   0.390   5.187   1.694 -2.4911  0.1260  0.1243
   59DMSO    O1 1040   0.323   5.496   1.583  0.3169  0.1569 -0.0277
   60DMSO    C1 1041   3.255   0.054   6.041  0.0013  1.0412  0.6463
   60DMSO    H1 1042   3.199  -0.040   6.035 -1.2235  1.8012 -0.2011
   60DMSO    H2 1043   3.199   0.125   5.979  0.3438  1.5590  0.9245
   60DMSO    H3 1044   3.343   0.045   5.978 -0.2593 -0.6521  0.4635
   60DMSO    S1 1045   3.266   0.105   6.213  0.3098 -0.1422 -0.4390
   60DMSO    C2 1046   3.324  -0.046   6.272 -0.4854  0.1772 -0.1869
   60DMSO    H4 1047   3.400  -0.072   6.198 -0.0659 -0.2677  0.3999
   60DMSO    H5 1048   3.370  -0.030   6.369 -0.5600 -0.3245 -0.0654
   60DMSO    H6 1049   3.239  -0.115   6.278 -0.7250  0.5680  1.2700
   60DMSO    O1 1050   3.118   0.108   6.262 -0.2433 -0.3512 -0.5314
   61DMSO    C1 1051   0.545   0.292   0.293 -0.6105 -0.1870 -0.1734
   61DMSO    H1 1052   0.505   0.230   0.213 -1.6123 -1.0631  0.9641
   61DMSO    H2 1053   0.653   0.308   0.289 -0.8342  1.2159 -1.7792
   61DMSO    H3 1054   0.519   0.236   0.384  0.3750  1.5175  1.2177
   61DMSO    S1 1055   0.450   0.442   0.306  0.1823  0.5310 -0.3643
   61DMSO    C2 1056   0.288   0.370   0.274 -0.7612 -0.1110 -0.1805
   61DMSO    H4 1057   0.257   0.301   0.353 -1.3098  0.8925  0.5135
   61DMSO    H5 1058   0.203   0.439   0.261 -0.0813  0.7706 -0.0477
   61DMSO    H6 1059   0.285   0.311   0.182 -1.0689  2.2044 -1.7451
   61DMSO    O1 1060   0.479   0.498   0.172 -0.0481 -0.1543 -0.4698
   62DMSO    C1 1061   5.428   0.468   5.011  0.1038 -0.2519  0.3355
   62DMSO    H1 1062   5.452   0.367   4.976 -1.2039 -0.4516 -0.0599
   62DMSO    H2 1063   5.328   0.499   4.980  0.1923 -0.0319  0.2754
   62DMSO    H3 1064   5.496   0.535   4.959  2.5356 -0.6754  2.7741
   62DMSO    S1 1065   5.455   0.496   5.184  0.0237 -0.4656 -0.0010
   62DMSO    C2 1066   5.326   0.403   5.255  0.4861  0.5270  0.2063
   62DMSO    H4 1067   5.294   0.452   5.347  0.3527 -3.0309  2.2334
   62DMSO    H5 1068   5.251   0.389   5.176 -0.8293  0.2810  1.4476
   62DMSO    H6 1069   5.363   0.304   5.284 -0.8748 -0.3475 -0.8603
   62DMSO    O1 1070   5.391   0.623   5.218 -0.0398 -0.5338 -0.1045
   63DMSO    C1 1071   5.883   0.050   4.237 -0.5700 -0.3695 -0.0030
   63DMSO    H1 1072   5.974   0.054   4.177 -0.1716 -0.9962  0.5465
   63DMSO    H2 1073   5.805  -0.021   4.208 -0.4843  0.2045 -1.7700
   63DMSO    H3 1074   5.844   0.152   4.229  0.3302 -0.1029 -1.4028
   63DMSO    S1 1075   5.922   0.017   4.407  0.4145  0.1552 -0.1922
   63DMSO    C2 1076   5.871  -0.154   4.405  0.1077 -1.0899  0.9351
   63DMSO    H4 1077   5.864  -0.195   4.506 -0.3045 -3.6544 -0.0622
   63DMSO    H5 1078   5.767  -0.156   4.371 -0.6611  1.9316  2.7435
   63DMSO    H6 1079   5.941  -0.217   4.349  1.5720 -1.1847  2.7631
   63DMSO    O1 1080   5.818   0.089   4.492 -0.1617 -0.6257 -0.2752
   64DMSO    C1 1081   4.910   6.294   2.126  0.0057 -0.4897 -0.0255
   64DMSO    H1 1082   4.961   6.382   2.086 -0.0902 -0.1647  0.5633
   64DMSO    H2 1083   4.832   6.317   2.199  0.4728 -0.7345  0.5544
   64DMSO    H3 1084   4.984   6.233   2.178  0.1583  0.2372  0.6368
   64DMSO    S1 1085   4.836   6.192   2.002  0.0487 -0.1083  0.1551
   64DMSO    C2 1086   4.994   6.165   1.920 -0.7884 -0.8431 -0.3297
   64DMSO    H4 1087   5.040   6.074   1.959  0.1321  0.8863  3.0345
   64DMSO    H5 1088   4.978   6.169   1.812 -0.1675 -1.2940 -0.4392
   64DMSO    H6 1089   5.072   6.235   1.950 -1.4933  0.5769 -1.6779
   64DMSO    O1 1090   4.767   6.297   1.923 -0.3954  0.2838  0.0406
   65DMSO    C1 1091   3.717   4.001   6.006  0.0918 -0.9103  0.5688
   65DMSO    H1 1092   3.681   3.935   6.086 -1.8973 -0.7621 -0.1485
   65DMSO    H2 1093   3.684   3.979   5.904 -1.1263 -0.7973  0.9194
   65DMSO    H3 1094   3.825   4.011   6.007  0.0463 -0.3956  1.8094
   65DMSO    S1 1095   3.657   4.164   6.053  0.0057 -0.1809  0.3649
   65DMSO    C2 1096   3.702   4.246   5.897 -0.5971 -0.1302  0.0802
   65DMSO    H4 1097   3.797   4.216   5.852 -0.6584 -3.8495  2.0036
   65DMSO    H5 1098   3.624   4.225   5.823 -0.7163 -2.4359  0.7815
   65DMSO    H6 1099   3.699   4.352   5.923 -1.3130  0.1432 -1.0298
   65DMSO    O1 1100   3.745   4.207   6.161  0.5694 -0.7644  0.5300
   66DMSO    C1 1101   2.339   4.995   2.060 -0.2487 -0.1054 -0.3489
   66DMSO    H1 1102   2.440   4.974   2.025 -0.0096  0.1531  0.1705
   66DMSO    H2 1103   2.307   4.926   2.138  1.2364 -1.9892 -1.3296
   66DMSO    H3 1104   2.264   5.003   1.981 -0.1542 -1.3116 -0.5798
   66DMSO    S1 1105   2.344   5.167   2.120 -0.1344 -0.0680 -0.2439
   66DMSO    C2 1106   2.373   5.264   1.973  0.8228  0.1813  0.1450
   66DMSO    H4 1107   2.388   5.366   2.008 -2.7469  0.8610  0.0836
   66DMSO    H5 1108   2.463   5.222   1.927  0.4103  0.0059 -0.5214
   66DMSO    H6 1109   2.290   5.241   1.905  0.0182 -0.0182  1.1673
   66DMSO    O1 1110   2.479   5.173   2.180  0.0026  0.0741 -0.4824
   67DMSO    C1 1111   1.380   4.636   0.001  0.3907  0.0690 -0.3435
   67DMSO    H1 1112   1.414   4.534   0.023  3.1532  0.7439 -1.0826
   67DMSO    H2 1113   1.393   4.651  -0.106  2.4405 -0.3528 -0.1919
   67DMSO    H3 1114   1.446   4.709   0.048  0.1601  1.2261 -1.7696
   67DMSO    S1 1115   1.211   4.675   0.052  0.4092 -0.0282 -0.4596
   67DMSO    C2 1116   1.122   4.567  -0.060  0.9573  0.4023 -0.5280
   67DMSO    H4 1117   1.025   4.560  -0.010  0.9523  1.0949 -0.4243
   67DMSO    H5 1118   1.112   4.602  -0.163 -1.6327 -2.7641 -1.5090
   67DMSO    H6 1119   1.172   4.470  -0.062 -0.4102 -0.3210 -0.7539
   67DMSO    O1 1120   1.205   4.810  -0.012  0.0584  0.0043 -0.4956
   68DMSO    C1 1121   3.004   1.931   4.640  0.0681  0.0834  0.2802
   68DMSO    H1 1122   2.961   1.899   4.735 -0.5826 -4.3464 -1.2689
   68DMSO    H2 1123   3.090   1.869   4.613 -0.4349 -0.3745 -0.3122
   68DMSO    H3 1124   3.026   2.037   4.633 -0.3654  0.1448 -0.2534
   68DMSO    S1 1125   2.870   1.896   4.525 -0.1842 -0.6837  0.2360
   68DMSO    C2 1126   2.732   1.926   4.639 -0.3328  0.0773 -0.0416
   68DMSO    H4 1127   2.747   1.863   4.727  0.8323 -0.4062 -0.5602
   68DMSO    H5 1128   2.734   2.032   4.665  3.4612  0.7424 -2.1720
   68DMSO    H6 1129   2.648   1.902   4.573  0.1492 -0.5104 -0.4606
   68DMSO    O1 1130   2.864   1.749   4.515  0.1934  0.2786 -0.4800
   69DMSO    C1 1131   3.625   5.777   1.277 -0.2420  0.6624 -0.2462
   69DMSO    H1 1132   3.525   5.761   1.236 -0.0610 -0.4985 -0.2687
   69DMSO    H2 1133   3.628   5.785   1.386 -0.5445 -0.1444 -0.1660
   69DMSO    H3 1134   3.679   5.859   1.230 -1.7420  1.1502 -1.1882
   69DMSO    S1 1135   3.719   5.627   1.237 -0.0828 -0.0086  0.3352
   69DMSO    C2 1136   3.629   5.494   1.319 -0.7476  0.6454 -0.5543
   69DMSO    H4 1137   3.527   5.504   1.280 -0.6099  1.1343 -0.8010
   69DMSO    H5 1138   3.674   5.398   1.291 -0.2612  0.6479  0.1940
   69DMSO    H6 1139   3.636   5.512   1.427  0.6319 -1.7236 -0.1806
   69DMSO    O1 1140   3.830   5.635   1.339  0.1377  0.6292 -0.3751
   70DMSO    C1 1141   0.528   3.515   4.915  0.8167  0.1929  0.1395
   70DMSO    H1 1142   0.506   3.621   4.902  0.7632  0.4448  2.0110
   70DMSO    H2 1143   0.483   3.490   5.011 -1.2687 -2.1079 -1.2843
   70DMSO    H3 1144   0.635   3.498   4.902  1.4396  2.9312  1.0575
   70DMSO    S1 1145   0.443   3.424   4.792 -0.0895  0.4219  0.1956
   70DMSO    C2 1146   0.476   3.266   4.850  0.1088  0.3149  0.5328
   70DMSO    H4 1147   0.438   3.246   4.950 -0.3234  1.8610  0.6893
   70DMSO    H5 1148   0.440   3.191   4.778 -1.3351  0.7103  0.8206
   70DMSO    H6 1149   0.585   3.256   4.856  0.3137  1.1698 -1.2390
   70DMSO    O1 1150   0.526   3.424   4.674  0.1758 -0.2921 -0.0902
   71DMSO    C1 1151   4.571   1.196   3.528  0.4005 -0.4193  0.4053
   71DMSO    H1 1152   4.546   1.144   3.621  1.8860 -1.6368  0.1678
   71DMSO    H2 1153   4.531   1.146   3.439  1.3563 -0.0096 -0.2690
   71DMSO    H3 1154   4.678   1.215   3.520 -0.1504  2.4849 -1.6996
   71DMSO    S1 1155   4.495   1.353   3.512 -0.0417  0.2488 -0.1076
   71DMSO    C2 1156   4.328   1.291   3.491 -0.6959 -0.5313  0.0654
   71DMSO    H4 1157   4.326   1.213   3.414  0.4819  0.5118 -1.0850
   71DMSO    H5 1158   4.303   1.250   3.589  0.3914  0.9316  0.9830
   71DMSO    H6 1159   4.264   1.378   3.476 -0.6080 -0.1253  1.8769
   71DMSO    O1 1160   4.537   1.396   3.378  0.1684 -0.5186  0.0915
   72DMSO    C1 1161   1.920   3.875   5.704 -0.1390 -1.0131 -0.0148
   72DMSO    H1 1162   2.007   3.929   5.744 -1.4368  1.5672 -0.4823
   72DMSO    H2 1163   1.959   3.782   5.661  0.7682 -0.3748 -0.6047
   72DMSO    H3 1164   1.872   3.929   5.623 -0.1026  1.5769  1.5852
   72DMSO    S1 1165   1.801   3.846   5.832  0.2801  0.4525 -0.4102
   72DMSO    C2 1166   1.761   4.017   5.859 -0.1992  0.1767 -0.1241
   72DMSO    H4 1167   1.856   4.072   5.853 -0.9132  1.6054  1.1981
   72DMSO    H5 1168   1.703   4.041   5.769  1.4880 -3.3083 -2.3880
   72DMSO    H6 1169   1.721   4.034   5.959  2.5006 -0.4897  1.1611
   72DMSO    O1 1170   1.882   3.793   5.951 -0.2489  0.6894  0.1731
   73DMSO    C1 1171   2.193   2.037   3.474 -0.6422 -0.5058  0.0514
   73DMSO    H1 1172   2.257   2.108   3.420 -1.5952  0.2427 -0.1117
   73DMSO    H2 1173   2.148   1.974   3.398 -1.6765  1.9849 -1.5440
   73DMSO    H3 1174   2.114   2.079   3.536 -1.0325 -1.8670  0.4867
   73DMSO    S1 1175   2.307   1.960   3.596  0.1638  0.3829 -0.4758
   73DMSO    C2 1176   2.382   1.851   3.478 -0.0366 -0.2485 -0.2201
   73DMSO    H4 1177   2.429   1.912   3.401 -1.7658  2.2850  0.6248
   73DMSO    H5 1178   2.455   1.792   3.535  0.5336  0.2670 -0.4028
   73DMSO    H6 1179   2.311   1.781   3.432 -1.6713  0.9500  0.3891
   73DMSO    O1 1180   2.212   1.875   3.676  0.1982  0.1370  0.5607
   74DMSO    C1 1181   2.169   6.387   4.404  0.2251 -0.2659 -0.4833
   74DMSO    H1 1182   2.229   6.340   4.326  0.8274 -1.4388  0.6693
   74DMSO    H2 1183   2.216   6.459   4.471 -1.9152  0.9464 -0.1789
   74DMSO    H3 1184   2.120   6.314   4.469  0.1965  0.6399  0.5305
   74DMSO    S1 1185   2.052   6.482   4.307 -0.2613 -0.2576  0.6435
   74DMSO    C2 1186   2.174   6.587   4.228 -0.3374  0.5410  0.4525
   74DMSO    H4 1187   2.225   6.655   4.297  0.5016 -0.9802  1.3878
   74DMSO    H5 1188   2.259   6.526   4.195  0.5622  2.1168 -0.2811
   74DMSO    H6 1189   2.129   6.635   4.141  0.7316  0.0778 -0.3849
   74DMSO    O1 1190   1.997   6.566   4.410  0.6139 -0.1466 -0.1164
   75DMSO    C1 1191   5.541   0.900   3.107 -0.1183 -0.3268  0.1985
   75DMSO    H1 1192   5.435   0.920   3.086  0.0760  2.1118  1.2904
   75DMSO    H2 1193   5.592   0.994   3.126 -1.5729  0.4728  0.2765
   75DMSO    H3 1194   5.577   0.850   3.017  0.2007  1.9123 -0.9816
   75DMSO    S1 1195   5.575   0.795   3.246 -0.3757  0.1554  0.4091
   75DMSO    C2 1196   5.472   0.660   3.175 -0.3143 -0.7263  0.7031
   75DMSO    H4 1197   5.375   0.706   3.152 -0.5603 -0.6074  1.9338
   75DMSO    H5 1198   5.516   0.624   3.082 -0.3898  0.9165 -0.0159
   75DMSO    H6 1199   5.456   0.580   3.247  0.0183 -0.4779  1.0523
   75DMSO    O1 1200   5.479   0.849   3.347 -0.0988 -0.3596  0.3083
   76DMSO    C1 1201   5.549   2.545   1.474  0.6385  0.3816  0.1753
   76DMSO    H1 1202   5.487   2.524   1.386 -1.5647  0.3584  1.6506
   76DMSO    H2 1203   5.609   2.635   1.482  1.9840 -0.4854  0.0631
   76DMSO    H3 1204   5.609   2.455   1.487  0.8088  0.6438  1.3149
   76DMSO    S1 1205   5.432   2.544   1.610 -0.2894 -0.1001  0.0726
   76DMSO    C2 1206   5.561   2.626   1.710  0.7639  0.2677  0.0358
   76DMSO    H4 1207   5.571   2.729   1.675  1.6702  1.2598  2.8606
   76DMSO    H5 1208   5.535   2.618   1.816  3.8674 -1.3161  0.8346
   76DMSO    H6 1209   5.656   2.572   1.708  1.6705  1.5831  2.6264
   76DMSO    O1 1210   5.442   2.404   1.659 -0.2580 -0.0413  0.2694
   77DMSO    C1 1211   0.871   0.183   5.622  0.0230 -0.5882 -0.5772
   77DMSO    H1 1212   0.929   0.260   5.674  0.1019 -1.5156  0.7733
   77DMSO    H2 1213   0.925   0.154   5.532 -0.6691  1.6243 -1.7732
   77DMSO    H3 1214   0.768   0.212   5.604 -0.9206 -1.6683  2.3914
   77DMSO    S1 1215   0.872   0.027   5.715  0.5074 -0.0594 -0.0581
   77DMSO    C2 1216   1.044   0.004   5.692 -0.0178 -0.1132  0.0437
   77DMSO    H4 1217   1.085   0.078   5.761 -0.5550  0.5666 -0.3551
   77DMSO    H5 1218   1.071  -0.099   5.718 -1.0603 -0.0156  1.6300
   77DMSO    H6 1219   1.083   0.033   5.594 -1.3847  2.3768  0.1761
   77DMSO    O1 1220   0.810  -0.058   5.612  0.7535 -1.1152  0.1040
   78DMSO    C1 1221   4.800   4.664   5.227 -0.1884  0.5187 -0.1356
   78DMSO    H1 1222   4.800   4.601   5.316  1.2316  0.0863 -0.4142
   78DMSO    H2 1223   4.844   4.617   5.138  1.6311  0.5938  0.6874
   78DMSO    H3 1224   4.873   4.741   5.250  2.6945 -1.7122 -1.1955
   78DMSO    S1 1225   4.636   4.732   5.198  0.0952 -0.0484  0.3869
   78DMSO    C2 1226   4.552   4.576   5.211  0.2174 -0.3990  0.2654
   78DMSO    H4 1227   4.611   4.495   5.167 -1.0806 -1.5678  0.6292
   78DMSO    H5 1228   4.532   4.556   5.317 -1.0218 -0.4064  0.0447
   78DMSO    H6 1229   4.452   4.591   5.171 -0.8948 -1.1925  2.5749
   78DMSO    O1 1230   4.633   4.770   5.049  0.6001 -0.3604 -0.0398
   79DMSO    C1 1231   5.890   0.445   1.099  0.6610  0.9228  0.4280
   79DMSO    H1 1232   5.918   0.364   1.166 -0.1821  2.5018  2.8382
   79DMSO    H2 1233   5.801   0.495   1.138 -0.7405  1.0823 -2.6488
   79DMSO    H3 1234   5.887   0.419   0.993 -0.6074  2.4356  0.0535
   79DMSO    S1 1235   6.022   0.561   1.117 -0.0072  0.3428 -0.3779
   79DMSO    C2 1236   5.950   0.653   1.258 -0.0994  0.1486 -0.6734
   79DMSO    H4 1237   5.945   0.583   1.342  0.6767  1.1429  0.2279
   79DMSO    H5 1238   6.010   0.742   1.277 -2.4062  2.5082 -3.3578
   79DMSO    H6 1239   5.850   0.685   1.230  0.0099 -0.0250 -1.2887
   79DMSO    O1 1240   6.000   0.649   1.002  0.1844  0.3396  0.0294
   80DMSO    C1 1241   1.159   0.270   2.295 -0.3544  0.2656 -0.2608
   80DMSO    H1 1242   1.220   0.181   2.310 -3.2028 -2.1828 -2.1139
   80DMSO    H2 1243   1.151   0.271   2.186 -0.6963 -2.6771 -0.3367
   80DMSO    H3 1244   1.200   0.357   2.347  1.8833 -1.1061  0.4052
   80DMSO    S1 1245   0.997   0.236   2.353  0.2957 -0.0929  0.4848
   80DMSO    C2 1246   0.971   0.085   2.257  0.3296  0.5852  0.0588
   80DMSO    H4 1247   0.866   0.060   2.276  0.3232  1.3027  1.0942
   80DMSO    H5 1248   1.007   0.106   2.156  1.9287  4.0803  1.1738
   80DMSO    H6 1249   1.031   0.000   2.290  0.8416  0.7777 -0.3583
   80DMSO    O1 1250   0.912   0.337   2.278 -0.4643  0.4930 -0.5000
   81DMSO    C1 1251   2.140   6.307   1.677  0.0189  0.4239  0.3435
   81DMSO    H1 1252   2.202   6.218   1.665 -0.2987  0.4873 -2.4617
   81DMSO    H2 1253   2.044   6.274   1.635  1.2609 -3.0857 -0.0182
   81DMSO    H3 1254   2.187   6.388   1.622  1.8249 -1.4251 -0.9804
   81DMSO    S1 1255   2.119   6.357   1.846 -0.1368  0.1149 -0.1107
   81DMSO    C2 1256   2.298   6.380   1.866  0.1001  0.6407 -0.6516
   81DMSO    H4 1257   2.327   6.427   1.960  1.6391  0.4070 -0.9812
   81DMSO    H5 1258   2.341   6.280   1.854 -0.4616  0.4991 -1.6578
   81DMSO    H6 1259   2.330   6.450   1.788  0.3198  0.8237 -0.3987
   81DMSO    O1 1260   2.096   6.225   1.912  0.3152 -0.2025 -0.1423
   82DMSO    C1 1261   3.351   0.408   5.951  0.1057  0.3009 -0.0609
   82DMSO    H1 1262   3.421   0.478   5.998 -0.2990  0.2696  0.6101
   82DMSO    H2 1263   3.343   0.310   5.999 -0.0067  0.3546  0.0308
   82DMSO    H3 1264   3.391   0.383   5.853 -0.0160 -1.4955  0.3081
   82DMSO    S1 1265   3.196   0.485   5.919  0.0019  0.5854  0.0069
   82DMSO    C2 1266   3.261   0.608   5.812 -0.0335  0.6498 -0.3172
   82DMSO    H4 1267   3.317   0.570   5.726  0.5264  2.7459 -0.9373
   82DMSO    H5 1268   3.174   0.657   5.768  1.3998  0.8088 -3.1904
   82DMSO    H6 1269   3.331   0.677   5.860 -3.0143  2.9521  0.9584
   82DMSO    O1 1270   3.171   0.560   6.053 -0.1073  0.0975 -0.4656
   83DMSO    C1 1271   0.568   2.706   1.448  0.5591  0.1886 -0.6310
   83DMSO    H1 1272   0.549   2.797   1.506  0.6748 -1.7033  2.6095
   83DMSO    H2 1273   0.553   2.723   1.341 -0.0505 -2.4853 -1.0273
   83DMSO    H3 1274   0.498   2.628   1.477  0.7716  0.3839  0.4547
   83DMSO    S1 1275   0.730   2.640   1.481  0.2399  0.2005  0.2654
   83DMSO    C2 1276   0.701   2.495   1.379  0.4230  0.2495 -0.1661
   83DMSO    H4 1277   0.796   2.441   1.377  1.2919  1.7417 -1.8819
   83DMSO    H5 1278   0.630   2.417   1.409  0.3665  0.2444 -0.3107
   83DMSO    H6 1279   0.687   2.516   1.273 -0.2857 -0.0855 -0.1450
   83DMSO    O1 1280   0.716   2.585   1.618 -0.0488 -0.0515  0.5353
   84DMSO    C1 1281   2.599   4.432   4.864  0.7165 -0.4881  0.0608
   84DMSO    H1 1282   2.531   4.517   4.856 -1.1153 -1.7393  1.4371
   84DMSO    H2 1283   2.696   4.481   4.863  0.1679  0.6578  0.3150
   84DMSO    H3 1284   2.582   4.373   4.774  3.7729  0.4340 -1.2346
   84DMSO    S1 1285   2.563   4.358   5.024 -0.1169 -0.0986 -0.1394
   84DMSO    C2 1286   2.701   4.242   5.012 -0.2524 -0.0152  0.2628
   84DMSO    H4 1287   2.793   4.298   5.030 -0.5175  0.7589 -0.7297
   84DMSO    H5 1288   2.686   4.164   5.088  0.2713  0.0066  0.3927
   84DMSO    H6 1289   2.705   4.210   4.908 -1.6363  0.0045  0.1812
   84DMSO    O1 1290   2.452   4.256   5.009 -0.0861 -0.3422 -0.2071
   85DMSO    C1 1291   1.862   2.307   4.839 -0.5429  0.0027 -0.5801
   85DMSO    H1 1292   1.759   2.273   4.826 -0.1749 -1.4146 -0.0069
   85DMSO    H2 1293   1.898   2.369   4.756 -2.5015  1.2539 -0.5515
   85DMSO    H3 1294   1.917   2.213   4.842  2.2557  1.5285 -0.4901
   85DMSO    S1 1295   1.894   2.399   4.989  0.0966 -0.0210  0.1735
   85DMSO    C2 1296   1.774   2.539   4.974  0.2363  0.1348  0.7213
   85DMSO    H4 1297   1.783   2.574   4.871 -1.4294 -1.4283 -0.0177
   85DMSO    H5 1298   1.670   2.511   4.995 -0.0059 -0.3824 -1.0287
   85DMSO    H6 1299   1.801   2.622   5.040  0.4050  0.2833  0.4675
   85DMSO    O1 1300   2.026   2.479   4.970  0.8889  0.5214 -0.0190
   86DMSO    C1 1301   3.507   6.078   3.069  0.4578 -0.5078 -0.3810
   86DMSO    H1 1302   3.590   6.029   3.120 -0.2064 -2.2406 -0.8773
   86DMSO    H2 1303   3.413   6.026   3.088 -0.4251  0.1847 -2.5618
   86DMSO    H3 1304   3.541   6.092   2.966  3.3862 -0.5151  0.4806
   86DMSO    S1 1305   3.474   6.238   3.148 -0.5148  0.2799  0.3242
   86DMSO    C2 1306   3.560   6.330   3.017  0.0580  0.5486  0.4050
   86DMSO    H4 1307   3.554   6.438   3.034 -2.7010  0.7591 -1.2223
   86DMSO    H5 1308   3.665   6.303   3.006 -0.4935 -2.5997  2.0249
   86DMSO    H6 1309   3.512   6.300   2.923 -1.0405  0.6130  0.9241
   86DMSO    O1 1310   3.577   6.247   3.255  0.0746 -0.3486 -0.8354
   87DMSO    C1 1311   0.445   1.297   5.902 -0.1401  0.0086 -0.1067
   87DMSO    H1 1312   0.490   1.212   5.954  1.3519 -0.0044 -1.3602
   87DMSO    H2 1313   0.527   1.367   5.884  0.3945 -0.3284  0.9154
   87DMSO    H3 1314   0.354   1.337   5.949 -0.3658 -0.2394 -0.3279
   87DMSO    S1 1315   0.377   1.236   5.755  0.3331  0.3337 -0.0104
   87DMSO    C2 1316   0.388   1.057   5.786  0.0719  0.7348  0.3131
   87DMSO    H4 1317   0.329   1.045   5.877 -2.1926  1.4784 -0.9844
   87DMSO    H5 1318   0.332   1.004   5.709 -1.4509  0.7126  1.3892
   87DMSO    H6 1319   0.492   1.021   5.790  0.4472  1.4356 -1.8651
   87DMSO    O1 1320   0.488   1.259   5.661 -0.2520  0.7699 -0.8209
   88DMSO    C1 1321   2.878   3.555   3.475 -0.1427  0.5417 -0.3365
   88DMSO    H1 1322   2.867   3.663   3.459  2.7601  0.7683 -1.5627
   88DMSO    H2 1323   2.794   3.522   3.536  0.7112 -0.3256  0.4006
   88DMSO    H3 1324   2.972   3.533   3.527 -1.3462  0.7366  2.0890
   88DMSO    S1 1325   2.864   3.482   3.312 -0.4590 -0.5190  0.3708
   88DMSO    C2 1326   2.996   3.574   3.224  0.3833  0.7975  0.5129
   88DMSO    H4 1327   2.991   3.552   3.117  1.8273  2.5866  0.0354
   88DMSO    H5 1328   2.987   3.681   3.249  1.2690  1.3029 -1.1948
   88DMSO    H6 1329   3.087   3.543   3.275  1.7751  1.5256 -1.3906
   88DMSO    O1 1330   2.735   3.543   3.272 -0.5760  0.2757 -0.8687
   89DMSO    C1 1331   4.433   3.800   6.056  0.0703 -0.2594 -0.2690
   89DMSO    H1 1332   4.366   3.736   5.997 -0.5879 -1.1079  1.3500
   89DMSO    H2 1333   4.439   3.760   6.157  0.8875  0.5010  0.0039
   89DMSO    H3 1334   4.389   3.900   6.054  0.2505 -0.1813 -0.4669
   89DMSO    S1 1335   4.597   3.788   5.998 -0.2675  0.4328  0.2931
   89DMSO    C2 1336   4.546   3.808   5.829  0.0444 -0.0080 -0.0590
   89DMSO    H4 1337   4.632   3.816   5.761  0.4870  1.0646  0.5871
   89DMSO    H5 1338   4.483   3.723   5.803  0.3016 -0.3443  0.4015
   89DMSO    H6 1339   4.487   3.900   5.830 -0.3912 -0.2907  0.7377
   89DMSO    O1 1340   4.624   3.642   6.005  0.4126  0.1317 -0.5898
   90DMSO    C1 1341   2.041   3.188   0.415  0.1634 -0.1594  0.1954
   90DMSO    H1 1342   2.019   3.150   0.314  0.8397  0.0087 -0.0206
   90DMSO    H2 1343   1.943   3.208   0.458  0.1725 -0.0234  0.1539
   90DMSO    H3 1344   2.096   3.282   0.414 -2.2752  1.3623 -0.1175
   90DMSO    S1 1345   2.132   3.082   0.522  0.2485  0.3174  0.3317
   90DMSO    C2 1346   2.199   3.211   0.626 -0.3854 -0.4711  0.2531
   90DMSO    H4 1347   2.258   3.155   0.698 -0.4074 -0.2497  0.4452
   90DMSO    H5 1348   2.267   3.277   0.571 -0.8595 -1.2585 -1.3455
   90DMSO    H6 1349   2.117   3.262   0.677  0.1763 -0.3696  1.0791
   90DMSO    O1 1350   2.257   3.051   0.458  0.4508 -0.0485 -0.3090
   91DMSO    C1 1351   4.774   4.326   2.587 -0.0838 -0.0987 -0.5824
   91DMSO    H1 1352   4.858   4.256   2.591 -0.3928 -0.4401 -0.0509
   91DMSO    H2 1353   4.786   4.384   2.679  1.0898 -0.6883 -0.3418
   91DMSO    H3 1354   4.677   4.277   2.592 -1.7846  3.0168  0.1308
   91DMSO    S1 1355   4.807   4.426   2.446  0.2823 -0.7103  0.1054
   91DMSO    C2 1356   4.679   4.544   2.481 -0.1373  0.2640 -0.3290
   91DMSO    H4 1357   4.683   4.576   2.585 -3.3124 -0.8664  0.2576
   91DMSO    H5 1358   4.674   4.619   2.401 -2.7531 -0.6826 -1.1869
   91DMSO    H6 1359   4.589   4.482   2.480  0.3593 -0.5619  1.5854
   91DMSO    O1 1360   4.745   4.354   2.333 -0.4854  0.5968  0.1474
   92DMSO    C1 1361   2.456   1.163   2.618  0.5169 -0.4857  0.1167
   92DMSO    H1 1362   2.408   1.203   2.528  1.2421 -3.4713 -1.7512
   92DMSO    H2 1363   2.554   1.208   2.636  0.3961 -0.2957  0.3120
   92DMSO    H3 1364   2.457   1.054   2.611  2.0285 -0.6167  1.6529
   92DMSO    S1 1365   2.354   1.216   2.763 -0.3259  0.1612 -0.2798
   92DMSO    C2 1366   2.455   1.149   2.896  0.2358 -0.4621  0.2376
   92DMSO    H4 1367   2.504   1.059   2.855 -0.1248 -0.4704 -0.1831
   92DMSO    H5 1368   2.525   1.229   2.921 -0.8289  0.8906 -0.9147
   92DMSO    H6 1369   2.386   1.121   2.976 -1.8237  0.0912 -1.2790
   92DMSO    O1 1370   2.234   1.126   2.773  0.0548  0.1679  0.1657
   93DMSO    C1 1371   3.432   6.006   5.829 -0.6920  0.2148  0.4268
   93DMSO    H1 1372   3.530   6.028   5.786 -0.7404  0.9121  0.6682
   93DMSO    H2 1373   3.456   5.909   5.875  0.9839 -0.5968 -1.9865
   93DMSO    H3 1374   3.351   5.996   5.757 -1.0799 -0.5007  0.9483
   93DMSO    S1 1375   3.377   6.117   5.963 -0.2852  0.1558 -0.0968
   93DMSO    C2 1376   3.523   6.125   6.072  0.2351  0.3670 -0.5074
   93DMSO    H4 1377   3.595   6.046   6.050 -1.1118 -1.3846  1.0230
   93DMSO    H5 1378   3.575   6.221   6.060  0.0972  0.6269  0.8091
   93DMSO    H6 1379   3.505   6.118   6.180  0.5359  3.1907 -0.1934
   93DMSO    O1 1380   3.280   6.044   6.045  0.2317 -0.1753  0.4832
   94DMSO    C1 1381   5.468   1.483   3.889  0.1302  0.4287 -0.7783
   94DMSO    H1 1382   5.442   1.380   3.862 -1.4838  1.0423 -1.6929
   94DMSO    H2 1383   5.554   1.480   3.956 -1.8713 -3.9663  2.0876
   94DMSO    H3 1384   5.381   1.529   3.938  0.0132  0.8634 -1.3793
   94DMSO    S1 1385   5.500   1.572   3.740 -0.1827  0.0446 -0.0089
   94DMSO    C2 1386   5.555   1.727   3.811 -0.0560 -0.4887  0.0669
   94DMSO    H4 1387   5.647   1.707   3.866  0.1768  0.8983  0.2213
   94DMSO    H5 1388   5.571   1.798   3.728  0.6582 -2.3678 -1.4850
   94DMSO    H6 1389   5.479   1.760   3.881 -0.8863 -0.3635 -0.8661
   94DMSO    O1 1390   5.364   1.610   3.694  0.1056  0.5231  0.0709
   95DMSO    C1 1391   1.245   6.156   4.805  0.6022 -0.2597  0.0172
   95DMSO    H1 1392   1.146   6.114   4.786  1.2489 -1.4043 -0.9110
   95DMSO    H2 1393   1.324   6.089   4.839  2.6825  2.1155  0.1474
   95DMSO    H3 1394   1.228   6.248   4.862 -0.6052  0.9197 -2.1029
   95DMSO    S1 1395   1.293   6.217   4.651  0.0414  0.3515  0.1273
   95DMSO    C2 1396   1.374   6.367   4.704 -0.2358 -0.2755 -0.8408
   95DMSO    H4 1397   1.395   6.430   4.617 -0.7397 -0.3778 -1.0425
   95DMSO    H5 1398   1.306   6.411   4.778 -1.2812 -1.8737 -0.8000
   95DMSO    H6 1399   1.462   6.334   4.760 -0.3836  2.2298  1.0251
   95DMSO    O1 1400   1.159   6.261   4.593  0.5283 -0.1071  0.2955
   96DMSO    C1 1401   0.312   4.290   5.211 -0.4676 -0.5003  0.2729
   96DMSO    H1 1402   0.306   4.226   5.299  2.6090 -1.5006 -0.1238
   96DMSO    H2 1403   0.411   4.279   5.167 -0.1414  0.8012  0.6418
   96DMSO    H3 1404   0.278   4.389   5.241  0.4926 -0.3322  0.8252
   96DMSO    S1 1405   0.192   4.213   5.100  0.1019  0.0610  0.0388
   96DMSO    C2 1406   0.288   4.057   5.076  0.2482 -0.0769 -0.2971
   96DMSO    H4 1407   0.302   4.027   5.180 -0.7930  0.3983 -0.0098
   96DMSO    H5 1408   0.236   3.987   5.010  1.2833 -2.0959  0.9086
   96DMSO    H6 1409   0.389   4.075   5.038  0.6752  2.2982  1.6738
   96DMSO    O1 1410   0.221   4.273   4.966 -0.1228  0.4004  0.3670
   97DMSO    C1 1411   3.668   2.257   2.903  0.4297  0.5201 -0.8328
   97DMSO    H1 1412   3.673   2.149   2.913  0.6452  0.6912  1.3211
   97DMSO    H2 1413   3.572   2.284   2.858  1.2224  0.7187 -2.4939
   97DMSO    H3 1414   3.757   2.300   2.857  1.0002  3.0738  2.2838
   97DMSO    S1 1415   3.669   2.330   3.066  0.0436 -0.5011  0.5779
   97DMSO    C2 1416   3.815   2.231   3.125 -0.0134 -0.2164  0.1235
   97DMSO    H4 1417   3.830   2.249   3.232  1.8009  0.3044 -0.1830
   97DMSO    H5 1418   3.785   2.129   3.103 -2.4334 -0.1974  2.8023
   97DMSO    H6 1419   3.901   2.263   3.066 -1.2628  1.0096 -1.1028
   97DMSO    O1 1420   3.560   2.252   3.124  0.4912  0.9927 -0.0211
   98DMSO    C1 1421   2.690   4.521   0.492 -0.0642 -0.0352 -0.5766
   98DMSO    H1 1422   2.790   4.479   0.484 -0.1091 -0.3136  0.2826
   98DMSO    H2 1423   2.613   4.487   0.422  1.7689 -0.3807 -2.5383
   98DMSO    H3 1424   2.708   4.628   0.480  0.3773 -0.0209  0.2020
   98DMSO    S1 1425   2.628   4.492   0.660 -0.2678  0.2338  0.0661
   98DMSO    C2 1426   2.500   4.605   0.637 -0.2457  0.1691 -0.1459
   98DMSO    H4 1427   2.432   4.566   0.562  1.5261 -1.7525 -0.8267
   98DMSO    H5 1428   2.442   4.620   0.729 -0.3716  0.3368 -0.2534
   98DMSO    H6 1429   2.538   4.696   0.590  2.1460 -0.9237 -0.4766
   98DMSO    O1 1430   2.723   4.581   0.734 -0.6634  0.0556 -0.6463
   99DMSO    C1 1431   2.559   1.672   2.012 -0.1060  0.4140  0.2995
   99DMSO    H1 1432   2.555   1.778   2.039  1.4864  0.6153 -0.1294
   99DMSO    H2 1433   2.490   1.613   2.072  0.6613 -0.0959  0.6883
   99DMSO    H3 1434   2.660   1.636   2.030 -0.2510 -1.1116 -1.5347
   99DMSO    S1 1435   2.523   1.651   1.836 -0.2329 -0.0986 -0.0934
   99DMSO    C2 1436   2.368   1.746   1.846 -0.2797  0.0660  0.1754
   99DMSO    H4 1437   2.310   1.736   1.754 -0.4719 -0.4732  0.3509
   99DMSO    H5 1438   2.302   1.720   1.929  0.9120  0.6116  1.3473
   99DMSO    H6 1439   2.395   1.852   1.856 -2.6006  1.0578 -2.6369
   99DMSO    O1 1440   2.487   1.505   1.826  0.0728 -0.6517 -0.3111
  100DMSO    C1 1441   2.034   0.720   5.922 -0.0646 -0.2190 -0.0227
  100DMSO    H1 1442   2.041   0.626   5.866 -0.2772 -0.4865  0.3887
  100DMSO    H2 1443   2.098   0.733   6.010 -0.6378  0.6282  0.2822
  100DMSO    H3 1444   1.934   0.741   5.960  0.3905 -0.6373  1.5132
  100DMSO    S1 1445   2.076   0.849   5.816 -0.3535  0.3563 -0.6903
  100DMSO    C2 1446   1.992   0.785   5.670  0.6479 -0.3238 -0.2945
  100DMSO    H4 1447   1.885   0.766   5.685  0.4687 -0.5517 -1.6760
  100DMSO    H5 1448   2.000   0.868   5.598 -1.3858  2.0077  1.9647
  100DMSO    H6 1449   2.040   0.695   5.631 -1.3943 -0.1967 -3.5252
  100DMSO    O1 1450   2.215   0.817   5.783 -0.4608 -0.0987  0.0900
  101DMSO    C1 1451   4.391   3.923   3.118  0.2503  0.2644 -0.0998
  101DMSO    H1 1452   4.373   3.820   3.148  0.0743  0.6246  1.0919
  101DMSO    H2 1453   4.498   3.944   3.117 -0.1413  2.6268 -1.2218
  101DMSO    H3 1454   4.346   3.992   3.189 -0.9205 -0.8059  0.2340
  101DMSO    S1 1455   4.318   3.944   2.953  0.3108 -0.0472 -0.0132
  101DMSO    C2 1456   4.321   4.126   2.944 -0.0220 -0.0077  0.4130
  101DMSO    H4 1457   4.247   4.158   3.018  0.2891 -0.4375  0.9165
  101DMSO    H5 1458   4.422   4.163   2.960 -0.0572  0.5080 -0.4879
  101DMSO    H6 1459   4.286   4.156   2.844 -0.8045 -0.2399  0.6047
  101DMSO    O1 1460   4.173   3.903   2.982  0.2511 -0.0887  0.4730
  102DMSO    C1 1461   3.735   3.348   2.666  0.1712  0.0154 -0.5962
  102DMSO    H1 1462   3.814   3.317   2.734 -1.2364 -2.8159 -0.1025
  102DMSO    H2 1463   3.701   3.264   2.604 -0.6131 -1.3241  1.5540
  102DMSO    H3 1464   3.760   3.435   2.605 -0.3238  1.0108  0.5753
  102DMSO    S1 1465   3.602   3.390   2.777 -0.3349 -0.0131  0.0882
  102DMSO    C2 1466   3.620   3.261   2.905 -0.1395  0.3140  0.1538
  102DMSO    H4 1467   3.530   3.251   2.967  1.4607 -0.4093  2.5279
  102DMSO    H5 1468   3.619   3.164   2.855 -2.0170  0.5081 -0.2540
  102DMSO    H6 1469   3.711   3.270   2.966  0.0580 -0.4253 -0.0234
  102DMSO    O1 1470   3.483   3.364   2.695  0.2264 -0.6051 -0.5884
  103DMSO    C1 1471   2.594   3.913   4.025 -0.4104 -0.0389  0.1351
  103DMSO    H1 1472   2.657   3.914   3.935 -0.6716  0.6135 -0.0509
  103DMSO    H2 1473   2.585   3.809   4.057  1.0922  0.3898  2.1040
  103DMSO    H3 1474   2.497   3.957   4.001 -1.4882 -2.4876 -0.2794
  103DMSO    S1 1475   2.656   3.998   4.173  0.2538 -0.1070  0.6204
  103DMSO    C2 1476   2.790   3.891   4.200 -0.2482 -0.2693  0.1774
  103DMSO    H4 1477   2.853   3.909   4.112 -0.2682 -0.2175  0.1737
  103DMSO    H5 1478   2.841   3.930   4.289 -0.4823  1.0489 -0.2393
  103DMSO    H6 1479   2.760   3.788   4.217  1.7921 -0.6808  1.6597
  103DMSO    O1 1480   2.585   3.951   4.294  0.4034  0.0742  0.0152
  104DMSO    C1 1481   3.806   6.314   5.812  0.3916 -0.1213 -0.5207
  104DMSO    H1 1482   3.701   6.285   5.802  0.1971  0.7547 -1.1090
  104DMSO    H2 1483   3.865   6.260   5.887 -0.6218 -0.8891 -0.2597
  104DMSO    H3 1484   3.804   6.420   5.838 -0.3003 -0.0588 -0.8233
  104DMSO    S1 1485   3.877   6.289   5.644  0.2187 -0.1882  0.0883
  104DMSO    C2 1486   3.987   6.430   5.661 -0.4389 -0.0323  0.0588
  104DMSO    H4 1487   4.054   6.422   5.575 -0.9782  2.5344 -0.6555
  104DMSO    H5 1488   3.945   6.530   5.663 -0.9043 -0.2151 -0.4396
  104DMSO    H6 1489   4.041   6.406   5.753 -0.3401 -0.8535 -0.2025
  104DMSO    O1 1490   3.781   6.360   5.559 -0.3279  0.4012 -0.2204
  105DMSO    C1 1491   4.501   3.008   6.149 -0.4020  0.1585  0.2132
  105DMSO    H1 1492   4.452   3.073   6.076 -0.1832 -0.8741 -0.8873
  105DMSO    H2 1493   4.522   3.055   6.246 -2.5575  2.7090 -0.4423
  105DMSO    H3 1494   4.591   2.964   6.104 -0.0053  2.2205 -1.1389
  105DMSO    S1 1495   4.386   2.873   6.169  0.0904  0.2448 -0.1094
  105DMSO    C2 1496   4.438   2.788   6.314 -0.0755 -0.4198  0.2461
  105DMSO    H4 1497   4.546   2.809   6.317 -0.7678  3.8650  1.4712
  105DMSO    H5 1498   4.396   2.837   6.402 -0.8260  1.4050 -1.0575
  105DMSO    H6 1499   4.421   2.681   6.305  1.4575 -0.9408  2.7011
  105DMSO    O1 1500   4.408   2.782   6.061  0.7721 -0.6528 -0.2757
  106DMSO    C1 1501   1.551   5.395   0.346  0.2638  0.3851  0.6198
  106DMSO    H1 1502   1.472   5.430   0.413  0.4053 -0.2405  1.1235
  106DMSO    H2 1503   1.640   5.458   0.337  2.4703 -2.3192  1.7369
  106DMSO    H3 1504   1.505   5.365   0.252  1.6069 -1.4154  0.4723
  106DMSO    S1 1505   1.628   5.246   0.412 -0.1788 -0.1494 -0.4632
  106DMSO    C2 1506   1.488   5.198   0.517 -0.3001  0.0070 -0.2417
  106DMSO    H4 1507   1.398   5.205   0.456 -0.1304  3.3689 -0.2974
  106DMSO    H5 1508   1.501   5.099   0.562  0.7756 -1.2660 -3.0780
  106DMSO    H6 1509   1.483   5.278   0.591 -0.0168 -0.4226  0.2508
  106DMSO    O1 1510   1.722   5.301   0.512  0.3675 -0.8133 -0.3630
  107DMSO    C1 1511   1.597   4.089   5.396 -0.1865 -0.0700 -0.7714
  107DMSO    H1 1512   1.653   4.167   5.448  1.0061 -0.7956 -0.9260
  107DMSO    H2 1513   1.664   4.046   5.320  0.2610  1.5585 -1.3440
  107DMSO    H3 1514   1.509   4.129   5.346  0.3842 -0.7491 -2.4303
  107DMSO    S1 1515   1.543   3.964   5.513 -0.2456 -0.0617  0.0272
  107DMSO    C2 1516   1.437   3.873   5.407  0.3079  0.0778  0.5044
  107DMSO    H4 1517   1.369   3.821   5.476 -0.0002 -1.2925 -0.7665
  107DMSO    H5 1518   1.376   3.946   5.353  0.3195  0.5054  1.0687
  107DMSO    H6 1519   1.489   3.806   5.338 -1.9020 -0.8227 -0.3855
  107DMSO    O1 1520   1.445   4.038   5.597 -0.1643 -0.0880  0.1779
  108DMSO    C1 1521   1.501   1.489   2.349 -0.3683  0.1645 -0.1739
  108DMSO    H1 1522   1.396   1.485   2.381  0.3224 -1.3371  2.1066
  108DMSO    H2 1523   1.526   1.579   2.293 -0.2612  0.7892  0.8472
  108DMSO    H3 1524   1.538   1.400   2.298 -1.0409 -0.7735  0.9196
  108DMSO    S1 1525   1.605   1.516   2.492 -0.0135 -0.4239  0.1709
  108DMSO    C2 1526   1.481   1.489   2.617 -0.1429  1.2936 -0.0150
  108DMSO    H4 1527   1.401   1.564   2.613 -1.7252 -0.3581 -1.2509
  108DMSO    H5 1528   1.430   1.392   2.612 -0.4711  1.5248 -1.7536
  108DMSO    H6 1529   1.540   1.489   2.708  1.7543 -2.3927 -1.0456
  108DMSO    O1 1530   1.629   1.663   2.482 -0.0277  0.1939 -0.3009
  109DMSO    C1 1531   0.882   1.067   1.207 -0.2944  0.4095  0.9043
  109DMSO    H1 1532   0.881   1.142   1.127 -1.8743 -0.3987  0.1332
  109DMSO    H2 1533   0.969   1.094   1.267  0.6983  1.9852 -1.1182
  109DMSO    H3 1534   0.889   0.965   1.169 -0.0456  0.1951  1.5142
  109DMSO    S1 1535   0.723   1.086   1.295  0.7496 -0.0926 -0.1083
  109DMSO    C2 1536   0.729   0.944   1.398 -0.4555  0.2225  0.0600
  109DMSO    H4 1537   0.638   0.947   1.460  0.1389  2.7233  0.9343
  109DMSO    H5 1538   0.734   0.853   1.339  1.0115  0.1478  0.2585
  109DMSO    H6 1539   0.820   0.951   1.458 -1.1527  1.6706  1.0213
  109DMSO    O1 1540   0.613   1.045   1.199  0.2780 -0.4458 -0.0722
  110DMSO    C1 1541   1.627   5.398   0.819 -0.2934  0.4448 -0.5495
  110DMSO    H1 1542   1.708   5.403   0.892 -0.3132 -0.2400 -0.4717
  110DMSO    H2 1543   1.642   5.306   0.762  2.2820 -1.4069  2.7264
  110DMSO    H3 1544   1.627   5.488   0.758 -0.1532 -0.6945 -2.2989
  110DMSO    S1 1545   1.460   5.377   0.890 -0.2335 -0.2661  0.2456
  110DMSO    C2 1546   1.454   5.523   0.993  0.1908  0.1149  0.5313
  110DMSO    H4 1547   1.364   5.519   1.054  0.3901 -2.2302  0.7434
  110DMSO    H5 1548   1.546   5.519   1.051  3.4175 -0.0749 -4.0474
  110DMSO    H6 1549   1.449   5.617   0.938  0.6418  0.3436  0.8732
  110DMSO    O1 1550   1.486   5.268   0.988 -0.1317  0.3631  0.0619
  111DMSO    C1 1551   2.027   5.096   3.019 -0.4131 -0.5603 -0.0281
  111DMSO    H1 1552   2.097   5.115   3.101 -0.9347 -0.0030  0.2985
  111DMSO    H2 1553   2.023   5.180   2.948 -3.0008 -1.5102 -1.1390
  111DMSO    H3 1554   1.931   5.079   3.067  0.2700 -0.8256  1.2807
  111DMSO    S1 1555   2.064   4.953   2.922 -0.5283  0.0548  0.4775
  111DMSO    C2 1556   2.118   4.849   3.058  0.4300  0.3868  0.1439
  111DMSO    H4 1557   2.023   4.830   3.110  1.0512  0.1454  1.2167
  111DMSO    H5 1558   2.145   4.754   3.012 -0.7257 -0.7399  1.6625
  111DMSO    H6 1559   2.193   4.890   3.127 -0.5006  1.6090  0.4711
  111DMSO    O1 1560   2.186   5.000   2.848 -0.1222  0.3108 -0.3394
  112DMSO    C1 1561   1.007   5.345   4.871 -0.5482  0.2025  0.4455
  112DMSO    H1 1562   0.900   5.323   4.871  0.0398 -3.2018  1.1635
  112DMSO    H2 1563   1.043   5.323   4.972  3.0377 -2.5708 -1.2259
  112DMSO    H3 1564   1.042   5.442   4.835 -0.6388 -0.4334 -1.4246
  112DMSO    S1 1565   1.098   5.234   4.764  0.0368 -0.1240 -0.3755
  112DMSO    C2 1566   0.962   5.192   4.656  0.0012 -0.0316 -0.2966
  112DMSO    H4 1567   0.896   5.279   4.646 -0.5213 -0.3318  0.4005
  112DMSO    H5 1568   0.997   5.150   4.562 -0.2013  1.3169 -0.9987
  112DMSO    H6 1569   0.895   5.120   4.703 -0.0469  0.6635  0.7519
  112DMSO    O1 1570   1.100   5.108   4.843  0.5230  0.4898  1.1116
  113DMSO    C1 1571   4.994   3.242   2.680 -0.7522  0.1706 -0.2290
  113DMSO    H1 1572   5.000   3.349   2.659 -0.6854 -0.3952 -3.5115
  113DMSO    H2 1573   4.888   3.216   2.683 -0.6520 -0.4835 -1.7671
  113DMSO    H3 1574   5.049   3.214   2.771  0.9643  1.0453 -0.9487
  113DMSO    S1 1575   5.083   3.175   2.546 -0.1320 -0.1816  0.0749
  113DMSO    C2 1576   4.998   3.257   2.421  0.0383 -0.0454  0.3615
  113DMSO    H4 1577   5.014   3.220   2.319 -1.2145  1.7853 -0.5461
  113DMSO    H5 1578   4.893   3.241   2.449 -0.7505  0.5346 -2.0312
  113DMSO    H6 1579   5.025   3.362   2.419 -0.2971  0.1128  2.4240
  113DMSO    O1 1580   5.031   3.039   2.521 -0.8204  0.4818  0.1696
  114DMSO    C1 1581   0.749   6.116   0.737 -0.1379  0.3870  0.6245
  114DMSO    H1 1582   0.807   6.068   0.817  0.5583  1.3387  0.7141
  114DMSO    H2 1583   0.660   6.053   0.735  0.9585 -1.3843  3.1076
  114DMSO    H3 1584   0.802   6.119   0.642 -3.2448  1.4756 -1.2041
  114DMSO    S1 1585   0.711   6.281   0.780  0.0964 -0.6103  0.2306
  114DMSO    C2 1586   0.700   6.350   0.608  0.2528  0.2373  0.2953
  114DMSO    H4 1587   0.616   6.300   0.559 -0.1045  0.0118  1.1219
  114DMSO    H5 1588   0.677   6.457   0.612  0.1308  0.2525 -0.6643
  114DMSO    H6 1589   0.795   6.342   0.554 -0.1790 -0.0199 -0.4484
  114DMSO    O1 1590   0.835   6.332   0.836  0.6972 -0.0193  0.1679
  115DMSO    C1 1591   1.377   3.129   5.194  0.4109 -0.2521 -0.2429
  115DMSO    H1 1592   1.326   3.226   5.193 -1.2238 -1.0143 -2.9466
  115DMSO    H2 1593   1.453   3.124   5.116  1.3426 -0.2248  0.6528
  115DMSO    H3 1594   1.307   3.046   5.181 -1.0380  0.8690  0.1470
  115DMSO    S1 1595   1.460   3.121   5.347  0.4045  0.6360  0.0507
  115DMSO    C2 1596   1.311   3.099   5.445 -0.7046 -0.1603  0.8642
  115DMSO    H4 1597   1.275   2.999   5.417 -0.0537  0.3547 -2.1719
  115DMSO    H5 1598   1.352   3.110   5.545  2.0022 -0.2978 -0.1566
  115DMSO    H6 1599   1.240   3.179   5.423  0.5877  0.5044 -1.2283
  115DMSO    O1 1600   1.510   3.259   5.370  0.1561 -0.4970  0.7518
  116DMSO    C1 1601   4.939   1.460   4.603 -0.1468 -0.4444 -0.1683
  116DMSO    H1 1602   4.995   1.367   4.592  1.1628  0.2717  0.1673
  116DMSO    H2 1603   4.973   1.499   4.700  1.3857  0.9460 -1.2141
  116DMSO    H3 1604   4.832   1.441   4.612 -0.3418  0.7051  0.0487
  116DMSO    S1 1605   4.987   1.589   4.476  0.4767  0.1313  0.4769
  116DMSO    C2 1606   5.144   1.636   4.543 -0.4520 -0.1676  0.5580
  116DMSO    H4 1607   5.183   1.709   4.470 -0.7447  0.9078  1.4471
  116DMSO    H5 1608   5.126   1.681   4.641  1.8804  0.2274  0.8703
  116DMSO    H6 1609   5.211   1.552   4.563  1.6444  1.2189 -0.2190
  116DMSO    O1 1610   4.899   1.700   4.505 -0.8606 -0.0139 -0.2628
  117DMSO    C1 1611   4.131   4.498   3.369  0.1365  0.4335 -0.3236
  117DMSO    H1 1612   4.030   4.464   3.345  0.3203 -0.8290  0.5801
  117DMSO    H2 1613   4.150   4.471   3.473 -2.5032  0.6968  0.3171
  117DMSO    H3 1614   4.140   4.606   3.355  1.3668  0.6092  1.5053
  117DMSO    S1 1615   4.246   4.424   3.265 -0.0688 -0.0834 -0.2995
  117DMSO    C2 1616   4.166   4.466   3.116 -1.1696  0.0813  0.2922
  117DMSO    H4 1617   4.232   4.436   3.034 -0.1379  0.4676  0.9598
  117DMSO    H5 1618   4.070   4.413   3.111 -0.3893 -1.7851  2.9788
  117DMSO    H6 1619   4.145   4.573   3.103 -0.0290  0.2582 -0.2073
  117DMSO    O1 1620   4.192   4.283   3.281 -0.0603  0.3020  0.2451
  118DMSO    C1 1621   3.422   0.928   4.270 -0.0509 -0.0180  0.3722
  118DMSO    H1 1622   3.503   0.940   4.198 -2.1077  2.0709 -1.7608
  118DMSO    H2 1623   3.336   0.929   4.203 -0.8586 -1.0262  1.3500
  118DMSO    H3 1624   3.422   1.013   4.339 -3.5046  0.5539 -0.1282
  118DMSO    S1 1625   3.429   0.772   4.357 -0.2337 -0.4606  0.2203
  118DMSO    C2 1626   3.453   0.671   4.204 -0.0061 -0.1110  0.2778
  118DMSO    H4 1627   3.460   0.567   4.235 -1.7385 -0.6071 -0.8582
  118DMSO    H5 1628   3.367   0.688   4.139 -0.2510  0.9629  0.8490
  118DMSO    H6 1629   3.547   0.708   4.160  0.5930 -0.4314  1.2488
  118DMSO    O1 1630   3.286   0.751   4.387  0.0775 -0.3554 -0.2815
  119DMSO    C1 1631   4.043   5.374   3.261 -0.0222  0.3542 -0.4663
  119DMSO    H1 1632   4.142   5.367   3.215  0.6582  2.4262  0.5158
  119DMSO    H2 1633   3.988   5.456   3.213  0.0805  0.0188 -1.1677
  119DMSO    H3 1634   4.047   5.383   3.370 -1.7212 -1.2927 -0.2167
  119DMSO    S1 1635   3.936   5.230   3.233  0.1287  0.0522  0.2623
  119DMSO    C2 1636   4.049   5.101   3.274  0.0142 -0.5534  0.1771
  119DMSO    H4 1637   4.098   5.110   3.371 -0.0031  0.4890  0.1030
  119DMSO    H5 1638   3.995   5.006   3.275 -1.2282  0.1148 -1.1591
  119DMSO    H6 1639   4.124   5.093   3.195 -0.2134  1.6565 -0.3237
  119DMSO    O1 1640   3.926   5.221   3.083  0.0977 -0.3136 -0.0284
  120DMSO    C1 1641   3.549   4.767   1.916  0.1973  0.6291  0.6497
  120DMSO    H1 1642   3.507   4.687   1.855 -3.2207  4.0523 -1.9608
  120DMSO    H2 1643   3.472   4.845   1.909 -0.4373  0.1404  1.9251
  120DMSO    H3 1644   3.649   4.793   1.881  0.1344 -1.8050 -1.6109
  120DMSO    S1 1645   3.554   4.710   2.082  0.0977  0.3194 -0.0785
  120DMSO    C2 1646   3.566   4.869   2.167  0.1361  0.3685  0.5811
  120DMSO    H4 1647   3.642   4.935   2.126  0.3808 -1.2013 -1.6843
  120DMSO    H5 1648   3.468   4.917   2.163 -1.2226 -2.0563  2.0666
  120DMSO    H6 1649   3.591   4.834   2.267  0.7960 -0.1922  0.2349
  120DMSO    O1 1650   3.697   4.654   2.092 -0.3708 -0.4245 -0.1561
  121DMSO    C1 1651   2.177   1.711   2.272 -0.0495  0.6958 -0.4857
  121DMSO    H1 1652   2.170   1.808   2.321 -1.4026 -0.2720  1.3834
  121DMSO    H2 1653   2.196   1.635   2.349  2.1489 -0.6717 -2.2570
  121DMSO    H3 1654   2.257   1.712   2.198  3.2594  2.3064  2.7591
  121DMSO    S1 1655   2.013   1.688   2.189  0.0981  0.0666  0.1629
  121DMSO    C2 1656   1.931   1.673   2.347 -0.7577 -0.8011 -0.3174
  121DMSO    H4 1657   1.959   1.583   2.404 -1.0164 -0.5066  0.2898
  121DMSO    H5 1658   1.959   1.767   2.395  0.8782 -1.8957  1.0016
  121DMSO    H6 1659   1.822   1.682   2.340 -0.5036  1.8680 -2.1136
  121DMSO    O1 1660   2.031   1.547   2.135 -0.2140 -0.0697 -0.4527
  122DMSO    C1 1661   5.768   1.874   1.866  0.3405 -0.8978  0.6641
  122DMSO    H1 1662   5.814   1.801   1.798  1.3937  2.3498 -2.4241
  122DMSO    H2 1663   5.696   1.933   1.810  1.3015 -1.3893 -1.1717
  122DMSO    H3 1664   5.851   1.938   1.897  1.9268 -1.1055 -2.6782
  122DMSO    S1 1665   5.704   1.801   2.018 -0.2541 -0.1789  0.2705
  122DMSO    C2 1666   5.534   1.783   1.956 -0.7078  0.0942 -0.3622
  122DMSO    H4 1667   5.491   1.882   1.937 -0.3451  0.3990  0.3368
  122DMSO    H5 1668   5.543   1.725   1.864  3.1498  2.5884 -1.8077
  122DMSO    H6 1669   5.475   1.741   2.037 -1.6160  2.1972  0.1455
  122DMSO    O1 1670   5.693   1.920   2.102 -0.0928  0.4667  0.0892
  123DMSO    C1 1671   2.783   4.030   5.424 -0.4976  0.4692  0.2218
  123DMSO    H1 1672   2.776   3.933   5.473 -0.7395  1.0199  1.3069
  123DMSO    H2 1673   2.813   4.003   5.323  2.3490 -0.6346  1.2528
  123DMSO    H3 1674   2.859   4.088   5.477  0.4611 -1.7707  1.4149
  123DMSO    S1 1675   2.634   4.128   5.420 -0.2069  0.0450  0.3432
  123DMSO    C2 1676   2.558   4.010   5.311  0.2987 -0.0290  0.6896
  123DMSO    H4 1677   2.454   4.041   5.306  0.5645  0.8232  0.3633
  123DMSO    H5 1678   2.595   4.010   5.208  0.2272  0.3627  0.6630
  123DMSO    H6 1679   2.574   3.911   5.356  0.8788 -0.1445  0.2423
  123DMSO    O1 1680   2.682   4.238   5.337  0.4035  0.5050  0.1320
  124DMSO    C1 1681   5.921   3.906   3.606  0.2578 -0.2624 -0.0201
  124DMSO    H1 1682   6.005   3.950   3.552 -0.6575  0.4341 -0.9104
  124DMSO    H2 1683   5.959   3.849   3.691 -0.9899 -1.2816 -0.1297
  124DMSO    H3 1684   5.855   3.845   3.545 -1.2187  0.3376  0.9220
  124DMSO    S1 1685   5.824   4.049   3.677  0.9988  0.2978  0.1704
  124DMSO    C2 1686   5.702   3.950   3.749  0.5946  0.5741  0.1433
  124DMSO    H4 1687   5.747   3.876   3.815 -1.0713 -1.2030 -0.6108
  124DMSO    H5 1688   5.634   4.019   3.800  0.9075 -1.3961  3.5194
  124DMSO    H6 1689   5.652   3.899   3.667  0.8603  2.5534 -1.3317
  124DMSO    O1 1690   5.755   4.110   3.564  0.0008 -0.8691 -0.1284
  125DMSO    C1 1691   2.637   2.074   5.108 -0.8596 -0.5355  0.2389
  125DMSO    H1 1692   2.643   2.027   5.206  1.8434 -1.1989 -0.1846
  125DMSO    H2 1693   2.615   2.181   5.117 -1.2554 -0.7646  2.4732
  125DMSO    H3 1694   2.554   2.027   5.055 -0.7177 -0.2240 -0.2710
  125DMSO    S1 1695   2.798   2.072   5.019  0.4491  0.1503  0.1348
  125DMSO    C2 1696   2.743   2.171   4.879 -0.5670 -0.1914 -0.6654
  125DMSO    H4 1697   2.707   2.264   4.924 -3.0147 -2.9066  3.5828
  125DMSO    H5 1698   2.828   2.179   4.810 -1.3318 -1.6453 -1.8395
  125DMSO    H6 1699   2.653   2.120   4.845 -1.7693  1.3189  0.1164
  125DMSO    O1 1700   2.805   1.928   4.968 -0.3979 -0.3794 -0.2941
  126DMSO    C1 1701   2.050   5.737   1.058 -0.3411 -0.0981  0.1413
  126DMSO    H1 1702   1.998   5.825   1.095  1.0124  0.9490 -0.3490
  126DMSO    H2 1703   2.142   5.715   1.114 -0.3727 -1.8641 -0.4106
  126DMSO    H3 1704   2.078   5.764   0.955 -0.3866  0.1370  0.1904
  126DMSO    S1 1705   1.947   5.599   1.059  0.0938 -0.0208  0.0517
  126DMSO    C2 1706   1.808   5.676   0.980 -0.0038 -0.1763  0.1717
  126DMSO    H4 1707   1.826   5.698   0.875 -1.1377  0.2263  0.0486
  126DMSO    H5 1708   1.725   5.605   0.987  0.2171 -0.4357  0.1996
  126DMSO    H6 1709   1.784   5.771   1.028 -3.4265  1.4216 -4.0948
  126DMSO    O1 1710   1.910   5.582   1.206  0.7765  0.0120  0.6409
  127DMSO    C1 1711   4.793   3.878   1.223 -0.7034 -0.3657 -0.4652
  127DMSO    H1 1712   4.698   3.883   1.276  0.9413  1.2124  2.5806
  127DMSO    H2 1713   4.874   3.845   1.288 -1.2823 -1.2603 -0.1859
  127DMSO    H3 1714   4.818   3.977   1.185  0.4944  0.1210  1.4508
  127DMSO    S1 1715   4.798   3.763   1.086  0.2410  0.3299 -0.1909
  127DMSO    C2 1716   4.621   3.731   1.062 -1.0778 -0.8883  0.3354
  127DMSO    H4 1717   4.574   3.822   1.022  1.7346  0.2740 -0.6304
  127DMSO    H5 1718   4.595   3.659   0.984 -1.1824 -0.9602  0.4385
  127DMSO    H6 1719   4.582   3.699   1.158 -1.5371 -1.7976 -0.1402
  127DMSO    O1 1720   4.828   3.640   1.158 -0.8105  0.5689  0.1433
  128DMSO    C1 1721   1.015   4.975   2.608  0.1918 -0.1808  0.3066
  128DMSO    H1 1722   1.123   4.982   2.622  0.0500  0.3102  1.2538
  128DMSO    H2 1723   0.992   4.884   2.553  1.1857 -0.3030  0.0697
  128DMSO    H3 1724   0.982   5.056   2.543 -1.3917 -1.4263 -0.5099
  128DMSO    S1 1725   0.939   4.978   2.768 -0.2572 -0.1249  0.3186
  128DMSO    C2 1726   1.023   5.127   2.820 -0.7793 -0.5424  0.1377
  128DMSO    H4 1727   1.015   5.133   2.929  1.1328 -2.0580  0.4225
  128DMSO    H5 1728   1.125   5.112   2.784 -0.8584 -0.4414 -0.1300
  128DMSO    H6 1729   0.977   5.206   2.761 -0.5456 -1.5716 -1.4745
  128DMSO    O1 1730   1.033   4.891   2.844  0.5310  0.1005 -0.0940
  129DMSO    C1 1731   1.175   3.770   1.690  0.5650  0.3927 -0.2966
  129DMSO    H1 1732   1.066   3.770   1.680  0.4097 -0.4384  1.1056
  129DMSO    H2 1733   1.211   3.852   1.753 -1.1783  1.9543 -1.2353
  129DMSO    H3 1734   1.219   3.773   1.590 -1.7341  3.3517 -1.3850
  129DMSO    S1 1735   1.210   3.604   1.754 -0.5376 -0.2890  0.1495
  129DMSO    C2 1736   1.171   3.634   1.924 -0.3293 -0.3123  0.7832
  129DMSO    H4 1737   1.065   3.657   1.932 -0.0890  0.7000  1.1610
  129DMSO    H5 1738   1.204   3.546   1.980  1.5075  0.1876  0.5702
  129DMSO    H6 1739   1.231   3.718   1.958 -1.2015  0.0147  1.5504
  129DMSO    O1 1740   1.358   3.589   1.746 -0.0475  0.5344  0.5287
  130DMSO    C1 1741   3.854   2.788   5.279 -0.1682 -0.2917 -0.0805
  130DMSO    H1 1742   3.894   2.862   5.210  0.9936 -1.3481 -0.5715
  130DMSO    H2 1743   3.745   2.790   5.275 -0.3919 -0.7605  3.0041
  130DMSO    H3 1744   3.897   2.812   5.377 -1.4184 -0.6747  0.5900
  130DMSO    S1 1745   3.921   2.633   5.226  0.5125 -0.2562  0.2418
  130DMSO    C2 1746   3.885   2.539   5.374 -0.2087 -0.8796 -0.2948
  130DMSO    H4 1747   3.924   2.438   5.367  0.7148 -0.8327  2.7890
  130DMSO    H5 1748   3.927   2.605   5.451  1.7333 -1.1581 -1.0728
  130DMSO    H6 1749   3.776   2.529   5.385 -0.3082  0.4566  0.1291
  130DMSO    O1 1750   4.068   2.653   5.237 -0.6744  0.1198  0.6367
  131DMSO    C1 1751   5.614   1.320   4.429  0.3621 -0.0811 -0.0397
  131DMSO    H1 1752   5.533   1.361   4.489  0.1988  0.8779 -0.8891
  131DMSO    H2 1753   5.669   1.394   4.371 -0.5084  0.3265 -0.3496
  131DMSO    H3 1754   5.562   1.248   4.365 -0.0863  1.5996 -1.6347
  131DMSO    S1 1755   5.706   1.216   4.539 -0.1061 -0.0236 -0.0748
  131DMSO    C2 1756   5.834   1.331   4.594  0.5116  0.1718 -0.5879
  131DMSO    H4 1757   5.924   1.269   4.597 -0.4747 -1.3133  2.4853
  131DMSO    H5 1758   5.844   1.413   4.523 -0.0142  0.3832 -0.4205
  131DMSO    H6 1759   5.806   1.363   4.695 -0.8140 -3.3175  0.3071
  131DMSO    O1 1760   5.793   1.129   4.450 -0.1043 -0.4092 -0.3825
  132DMSO    C1 1761   1.910   3.722   2.330  0.3891  0.6049 -0.5363
  132DMSO    H1 1762   1.802   3.739   2.326  0.1994 -0.4149 -0.0478
  132DMSO    H2 1763   1.909   3.663   2.421 -0.2575  3.1589  1.2149
  132DMSO    H3 1764   1.972   3.812   2.335 -1.2169  1.8728 -1.8889
  132DMSO    S1 1765   1.980   3.618   2.208 -0.1733 -0.3560  0.0879
  132DMSO    C2 1766   2.002   3.744   2.084  0.1024 -0.1224  0.3146
  132DMSO    H4 1767   2.058   3.705   1.999 -1.7041 -0.9602 -0.5521
  132DMSO    H5 1768   1.911   3.798   2.056 -0.4676 -2.0407 -1.8324
  132DMSO    H6 1769   2.069   3.816   2.132  0.3352 -0.5623  0.6634
  132DMSO    O1 1770   1.864   3.542   2.140 -0.1983  0.3369  0.4074
  133DMSO    C1 1771   4.388   3.918   4.743  0.0109  0.6269  0.1696
  133DMSO    H1 1772   4.309   3.857   4.789  0.1189 -1.2412 -1.9609
  133DMSO    H2 1773   4.484   3.918   4.795  0.4304 -1.4969 -0.5018
  133DMSO    H3 1774   4.348   4.016   4.718 -0.0663 -0.0204 -2.5876
  133DMSO    S1 1775   4.433   3.837   4.594  0.1141 -0.1230  0.1374
  133DMSO    C2 1776   4.486   3.686   4.679  0.6383 -0.7210 -0.1083
  133DMSO    H4 1777   4.578   3.716   4.729  0.7990 -0.5962 -0.4731
  133DMSO    H5 1778   4.408   3.658   4.749  1.8479 -3.6884  0.1872
  133DMSO    H6 1779   4.513   3.613   4.602 -1.5072  0.2615 -1.9004
  133DMSO    O1 1780   4.562   3.892   4.540  0.2389  0.1629 -0.0632
  134DMSO    C1 1781   4.211   4.169   5.800  0.1480  0.1085  0.1392
  134DMSO    H1 1782   4.236   4.258   5.860  1.3921  0.7688 -1.3043
  134DMSO    H2 1783   4.291   4.097   5.784  1.5989  1.3037  1.6293
  134DMSO    H3 1784   4.175   4.205   5.704  2.4238  1.7870 -0.1794
  134DMSO    S1 1785   4.096   4.077   5.894 -0.0024 -0.6207 -0.2466
  134DMSO    C2 1786   4.054   4.194   6.016  0.1816 -0.6810  0.6283
  134DMSO    H4 1787   3.989   4.149   6.092  0.9343  0.7486  2.1823
  134DMSO    H5 1788   4.151   4.223   6.059 -0.3325 -0.1860  1.4836
  134DMSO    H6 1789   4.009   4.270   5.953 -1.5080 -2.6896 -0.7199
  134DMSO    O1 1790   4.168   3.975   5.973  0.1811 -0.0877 -0.1894
  135DMSO    C1 1791   1.041   1.476   3.977 -0.1585 -0.3455  0.4711
  135DMSO    H1 1792   1.048   1.583   4.001  0.9684  0.0452 -1.3398
  135DMSO    H2 1793   0.981   1.460   3.888 -0.8872 -0.6331  1.0128
  135DMSO    H3 1794   1.013   1.416   4.064  1.3055  0.0857  1.2745
  135DMSO    S1 1795   1.209   1.427   3.912  0.2583  0.1258 -0.3669
  135DMSO    C2 1796   1.308   1.538   4.020  0.8873  0.2838 -0.7109
  135DMSO    H4 1797   1.411   1.540   3.983  1.4128 -0.8121  0.6141
  135DMSO    H5 1798   1.264   1.637   4.032 -0.9480 -0.5658  0.0001
  135DMSO    H6 1799   1.309   1.496   4.121 -1.1134  1.3177 -0.2064
  135DMSO    O1 1800   1.201   1.512   3.789 -0.3702  0.7461 -0.3334
  136DMSO    C1 1801   3.705   1.810   1.070 -0.0453  0.3962 -0.2305
  136DMSO    H1 1802   3.808   1.844   1.082  0.3695 -0.9520  0.2118
  136DMSO    H2 1803   3.666   1.869   0.986 -0.3158 -1.0114 -1.1133
  136DMSO    H3 1804   3.634   1.835   1.150 -1.2313  0.7890 -1.3671
  136DMSO    S1 1805   3.716   1.631   1.039  0.7741 -0.2361 -0.0835
  136DMSO    C2 1806   3.842   1.602   1.166 -0.0843 -0.2981 -0.7675
  136DMSO    H4 1807   3.792   1.571   1.259 -0.8497 -1.5467 -1.5708
  136DMSO    H5 1808   3.902   1.516   1.136  1.8829  1.0570 -0.8805
  136DMSO    H6 1809   3.898   1.693   1.187 -1.2383  0.0787  0.9345
  136DMSO    O1 1810   3.803   1.627   0.923  0.8246  0.0679  0.4564
  137DMSO    C1 1811   1.027   4.782   0.370  0.3050 -0.1359  0.6799
  137DMSO    H1 1812   0.975   4.695   0.411  1.2454 -1.3230 -0.5807
  137DMSO    H2 1813   0.969   4.870   0.401 -1.2414 -0.1852 -1.7864
  137DMSO    H3 1814   1.035   4.780   0.261  4.1724 -0.5982  0.8145
  137DMSO    S1 1815   1.197   4.775   0.424  0.0041  0.5378 -0.0827
  137DMSO    C2 1816   1.258   4.916   0.335  0.6058 -0.8329  0.1853
  137DMSO    H4 1817   1.235   5.006   0.391  0.2273  0.0620 -1.3503
  137DMSO    H5 1818   1.367   4.908   0.326  0.5897 -1.3649  0.4342
  137DMSO    H6 1819   1.204   4.918   0.240  0.6774 -0.1359  0.1569
  137DMSO    O1 1820   1.263   4.651   0.374 -0.1881  0.3746  0.0486
  138DMSO    C1 1821   0.017   4.640   1.372 -0.6517  0.3864  0.6325
  138DMSO    H1 1822  -0.037   4.641   1.277  0.0527  1.2597  0.2272
  138DMSO    H2 1823   0.079   4.552   1.387 -1.3872 -0.2482  0.0469
  138DMSO    H3 1824  -0.056   4.648   1.454 -0.0793 -2.9946  1.6522
  138DMSO    S1 1825   0.130   4.774   1.360  0.4745 -0.0158 -0.1525
  138DMSO    C2 1826   0.040   4.881   1.461 -0.4967  0.4806 -0.9815
  138DMSO    H4 1827   0.096   4.975   1.460  2.0810 -0.9645 -1.0808
  138DMSO    H5 1828  -0.052   4.903   1.406 -0.4874 -2.3847 -2.3499
  138DMSO    H6 1829   0.022   4.843   1.562  0.7560 -0.0479 -0.9425
  138DMSO    O1 1830   0.124   4.837   1.220  0.0197 -0.1699 -0.1785
  139DMSO    C1 1831   3.947   5.042   4.832  0.7035 -0.3454  0.3834
  139DMSO    H1 1832   3.897   4.944   4.834  1.2510 -0.6193  1.1272
  139DMSO    H2 1833   3.999   5.045   4.736 -2.2821 -2.7546 -1.5167
  139DMSO    H3 1834   4.018   5.045   4.915  0.5839 -1.5125  0.5453
  139DMSO    S1 1835   3.828   5.173   4.852  0.3773  0.1253  0.1726
  139DMSO    C2 1836   3.750   5.088   4.991  0.6150  0.1420 -0.2158
  139DMSO    H4 1837   3.703   4.994   4.959  0.7120 -0.1826  0.5767
  139DMSO    H5 1838   3.816   5.066   5.075  0.3000  1.1896  0.3235
  139DMSO    H6 1839   3.670   5.155   5.024  0.1621 -0.3781 -0.2277
  139DMSO    O1 1840   3.723   5.147   4.743 -0.4147  0.2378 -0.0551
  140DMSO    C1 1841   1.205   3.261   6.057  0.4316 -0.0658 -0.2858
  140DMSO    H1 1842   1.233   3.156   6.059 -0.8793 -0.4573  2.1212
  140DMSO    H2 1843   1.154   3.291   5.965 -0.3335  1.0099  0.4598
  140DMSO    H3 1844   1.300   3.312   6.071  0.4103 -0.3987  1.1905
  140DMSO    S1 1845   1.095   3.265   6.206 -0.6036  0.0396  0.1923
  140DMSO    C2 1846   1.120   3.432   6.253 -0.0203 -0.2529 -0.0513
  140DMSO    H4 1847   1.227   3.445   6.272 -0.0755  0.5788 -0.2674
  140DMSO    H5 1848   1.090   3.491   6.166 -0.1407  1.6292  1.1938
  140DMSO    H6 1849   1.059   3.466   6.338  0.6396  0.4867  0.1466
  140DMSO    O1 1850   1.180   3.192   6.295 -0.7193 -0.2887  0.2622
  141DMSO    C1 1851   2.294   0.723   3.202  0.2285  0.4258 -0.2651
  141DMSO    H1 1852   2.252   0.623   3.188  3.5093 -1.0374 -0.7117
  141DMSO    H2 1853   2.222   0.798   3.236 -0.0495  0.2946 -0.5558
  141DMSO    H3 1854   2.335   0.754   3.106  0.0249  0.2041 -0.4237
  141DMSO    S1 1855   2.428   0.691   3.310 -0.2996 -0.4115 -0.3015
  141DMSO    C2 1856   2.342   0.593   3.430 -0.0855  0.0222  0.0705
  141DMSO    H4 1857   2.409   0.559   3.510  0.7018  1.3180 -0.0252
  141DMSO    H5 1858   2.263   0.650   3.480 -1.2584 -2.5033  1.3001
  141DMSO    H6 1859   2.304   0.499   3.389 -0.9908 -0.4007  1.7551
  141DMSO    O1 1860   2.447   0.814   3.389 -0.0137 -0.0537 -0.0114
  142DMSO    C1 1861   3.172   5.329   4.090  0.1954  0.0240  0.2264
  142DMSO    H1 1862   3.185   5.221   4.100  1.7075 -0.0350 -1.8988
  142DMSO    H2 1863   3.104   5.366   4.168  1.2309  0.6047  0.8764
  142DMSO    H3 1864   3.134   5.358   3.992  1.2862  0.8377  0.0197
  142DMSO    S1 1865   3.330   5.410   4.128 -0.4284 -0.4183  0.6091
  142DMSO    C2 1866   3.352   5.362   4.299  0.9214 -0.2680  0.3987
  142DMSO    H4 1867   3.372   5.255   4.306  1.2825 -0.1703  0.8863
  142DMSO    H5 1868   3.432   5.422   4.345 -0.0716 -0.3868  2.3701
  142DMSO    H6 1869   3.254   5.393   4.335  0.1637 -1.8487 -0.2180
  142DMSO    O1 1870   3.282   5.552   4.151 -0.0995  0.7085  0.1283
  143DMSO    C1 1871   1.150   3.685   5.953  0.0020  0.0571  0.0380
  143DMSO    H1 1872   1.121   3.708   5.850  0.6447 -0.5661 -0.2928
  143DMSO    H2 1873   1.137   3.577   5.963  0.9167 -0.3733 -2.5134
  143DMSO    H3 1874   1.090   3.733   6.031  0.5590 -1.6231  1.5636
  143DMSO    S1 1875   1.323   3.711   5.990  0.2048 -0.1173  0.6051
  143DMSO    C2 1876   1.334   3.855   5.880 -0.1387  0.0043 -0.0285
  143DMSO    H4 1877   1.437   3.888   5.860 -0.1205 -0.1149 -0.1361
  143DMSO    H5 1878   1.300   3.833   5.779 -0.3973 -0.0486  0.0712
  143DMSO    H6 1879   1.265   3.929   5.922 -0.1211 -0.7255  1.3370
  143DMSO    O1 1880   1.388   3.598   5.920  0.0760  0.3726 -0.0601
  144DMSO    C1 1881   4.518   3.928   1.624 -0.1902  0.2774 -0.2694
  144DMSO    H1 1882   4.539   3.907   1.729  3.0467 -2.1571 -1.2489
  144DMSO    H2 1883   4.610   3.914   1.566 -0.2428 -3.6981  0.3444
  144DMSO    H3 1884   4.479   4.026   1.594  0.3898 -0.1112 -2.4689
  144DMSO    S1 1885   4.383   3.821   1.574  0.0428  0.3702 -0.1658
  144DMSO    C2 1886   4.379   3.858   1.403 -0.4491 -0.3894  0.4924
  144DMSO    H4 1887   4.290   3.810   1.362 -0.5920  1.1377 -1.1135
  144DMSO    H5 1888   4.355   3.964   1.392 -1.4040 -0.6512  0.0184
  144DMSO    H6 1889   4.469   3.817   1.356 -0.8379 -1.7192  0.8608
  144DMSO    O1 1890   4.260   3.882   1.627 -0.2076  0.4987  0.0883
  145DMSO    C1 1891   4.002   6.073   0.511  0.3171  0.0694  0.3594
  145DMSO    H1 1892   3.980   6.178   0.533 -1.2981  0.0049 -0.7108
  145DMSO    H2 1893   4.005   6.022   0.607  0.8364 -0.6817 -0.0447
  145DMSO    H3 1894   4.102   6.067   0.466  0.0504  1.4890 -0.4920
  145DMSO    S1 1895   3.864   6.010   0.418 -0.1815  0.1920 -0.1391
  145DMSO    C2 1896   3.958   5.875   0.353  0.1168 -0.0963 -0.2671
  145DMSO    H4 1897   3.909   5.842   0.261  1.3136  4.5378 -2.9147
  145DMSO    H5 1898   4.061   5.906   0.336 -0.2305  1.7099  0.6529
  145DMSO    H6 1899   3.966   5.792   0.423  1.1172 -0.9439 -1.3550
  145DMSO    O1 1900   3.852   6.101   0.301  0.9275 -0.2424 -0.7123
  146DMSO    C1 1901   3.612   6.258   1.200  0.2515  0.4634  0.2330
  146DMSO    H1 1902   3.528   6.325   1.180 -1.4181 -1.6327 -0.1368
  146DMSO    H2 1903   3.704   6.289   1.150 -0.4747 -0.2937 -1.6741
  146DMSO    H3 1904   3.617   6.155   1.165 -1.3245 -0.0459  1.4260
  146DMSO    S1 1905   3.636   6.237   1.372 -0.2284  0.4776  0.2126
  146DMSO    C2 1906   3.511   6.108   1.382  0.4583  0.3445 -0.4135
  146DMSO    H4 1907   3.534   6.018   1.325  0.6022  1.1981 -1.7396
  146DMSO    H5 1908   3.482   6.092   1.486  0.8769 -1.5244 -0.5535
  146DMSO    H6 1909   3.415   6.144   1.344 -1.9506 -2.4488  2.4266
  146DMSO    O1 1910   3.567   6.354   1.427 -0.9313 -0.0736 -0.0064
  147DMSO    C1 1911   1.680   2.336   1.371  0.0783  0.2521 -0.1051
  147DMSO    H1 1912   1.751   2.282   1.435  1.2826  1.6164 -0.2464
  147DMSO    H2 1913   1.588   2.280   1.352 -0.9889  2.3937 -1.6353
  147DMSO    H3 1914   1.732   2.362   1.278  0.8156 -1.1270 -0.1036
  147DMSO    S1 1915   1.639   2.475   1.465 -0.0607 -0.1213 -0.1160
  147DMSO    C2 1916   1.562   2.375   1.594 -0.0792  0.1275 -0.0824
  147DMSO    H4 1917   1.623   2.297   1.641 -0.9519 -0.4887  0.0494
  147DMSO    H5 1918   1.534   2.451   1.668  0.3340 -0.2040  0.4243
  147DMSO    H6 1919   1.469   2.330   1.558 -0.2837  1.4387 -1.2694
  147DMSO    O1 1920   1.520   2.535   1.399 -0.0751  0.7724  0.3852
  148DMSO    C1 1921   2.053   6.070   0.609 -0.6669 -0.5323 -0.5366
  148DMSO    H1 1922   2.045   6.011   0.518 -0.8030 -4.2257  1.6877
  148DMSO    H2 1923   2.009   6.170   0.604  1.4832  0.4391 -1.8171
  148DMSO    H3 1924   2.158   6.071   0.641 -1.2918 -2.0349  1.7763
  148DMSO    S1 1925   1.946   5.979   0.720  0.0294  0.2584  0.4098
  148DMSO    C2 1926   1.956   6.078   0.866 -0.5427  0.0512  0.7568
  148DMSO    H4 1927   2.056   6.082   0.909 -1.2037  2.9379  2.2676
  148DMSO    H5 1928   1.909   6.174   0.842 -1.5409 -1.0742 -2.3136
  148DMSO    H6 1929   1.897   6.033   0.947 -1.2043 -0.8928 -0.2133
  148DMSO    O1 1930   2.044   5.876   0.759  0.0101  0.1952  0.4343
  149DMSO    C1 1931   4.016   2.771   0.140 -0.3048 -0.2316  0.0873
  149DMSO    H1 1932   4.110   2.809   0.100 -1.1999  1.9476 -0.0537
  149DMSO    H2 1933   4.008   2.662   0.144 -2.2850 -0.1857 -1.0959
  149DMSO    H3 1934   3.935   2.801   0.074  0.1203  0.1108 -0.2869
  149DMSO    S1 1935   3.986   2.825   0.306  0.2910 -0.0635 -0.0965
  149DMSO    C2 1936   4.124   2.750   0.389  0.4101  0.5331  0.0263
  149DMSO    H4 1937   4.217   2.805   0.375  2.3554 -2.6041 -0.4581
  149DMSO    H5 1938   4.090   2.749   0.493 -3.2989  1.1984 -1.0079
  149DMSO    H6 1939   4.146   2.645   0.366 -0.6661  0.2218  0.3403
  149DMSO    O1 1940   3.866   2.744   0.354 -0.1565  0.1747  0.0398
  150DMSO    C1 1941   0.340   2.357   0.410 -0.6091  0.0932 -0.1210
  150DMSO    H1 1942   0.259   2.316   0.470 -1.3185  0.6337 -0.6849
  150DMSO    H2 1943   0.343   2.465   0.427  0.7994 -0.2256  2.0822
  150DMSO    H3 1944   0.332   2.320   0.307 -1.9008 -0.3662  0.1316
  150DMSO    S1 1945   0.493   2.285   0.478  0.0358  0.0683 -0.1516
  150DMSO    C2 1946   0.603   2.364   0.360 -0.2631  0.2249  0.4269
  150DMSO    H4 1947   0.578   2.324   0.261  1.3017 -0.8010  0.4083
  150DMSO    H5 1948   0.589   2.471   0.375  1.4027  0.3775  1.0191
  150DMSO    H6 1949   0.703   2.327   0.383 -0.4642  0.5382  1.8702
  150DMSO    O1 1950   0.476   2.141   0.445  0.0292  0.1248  0.0317
  151DMSO    C1 1951   5.357   3.258   4.609 -0.0001 -0.0200 -0.2272
  151DMSO    H1 1952   5.430   3.338   4.592  0.0457  0.0061  0.0826
  151DMSO    H2 1953   5.377   3.171   4.546  0.5678 -0.5957  0.7167
  151DMSO    H3 1954   5.259   3.305   4.600 -1.1235 -1.6779  2.1778
  151DMSO    S1 1955   5.380   3.227   4.789 -0.4752  0.1034 -0.0244
  151DMSO    C2 1956   5.524   3.128   4.784 -0.4248 -0.7048 -0.5916
  151DMSO    H4 1957   5.556   3.111   4.887 -0.6298 -0.5153 -0.4997
  151DMSO    H5 1958   5.501   3.028   4.746  1.1198 -0.0622 -3.5565
  151DMSO    H6 1959   5.603   3.173   4.724  0.0337 -0.6907  0.0130
  151DMSO    O1 1960   5.281   3.123   4.818 -0.3202 -0.2464  0.1013
  152DMSO    C1 1961   5.314   6.124   5.831 -0.2214 -0.3192  0.3861
  152DMSO    H1 1962   5.315   6.026   5.879  1.1150  0.2733  1.6492
  152DMSO    H2 1963   5.372   6.122   5.738  1.5657  2.1005  1.3280
  152DMSO    H3 1964   5.368   6.192   5.898 -0.5871 -1.1353  1.5262
  152DMSO    S1 1965   5.146   6.182   5.804  0.0593  0.4656  0.0494
  152DMSO    C2 1966   5.194   6.350   5.756 -0.0182  0.0233 -0.5493
  152DMSO    H4 1967   5.247   6.341   5.661 -1.0415 -1.1782 -1.0358
  152DMSO    H5 1968   5.111   6.414   5.723  0.7736  0.1685 -2.3992
  152DMSO    H6 1969   5.262   6.394   5.830 -0.7575 -0.5047  0.4544
  152DMSO    O1 1970   5.091   6.185   5.937  0.4450  0.6528  0.0829
  153DMSO    C1 1971   0.818   2.096   0.291  0.0183 -0.2698  0.0179
  153DMSO    H1 1972   0.735   2.079   0.361 -1.6477 -0.1999 -1.8787
  153DMSO    H2 1973   0.824   2.189   0.235 -0.1976 -0.1861  0.1325
  153DMSO    H3 1974   0.805   2.019   0.215  0.1084 -0.2201 -0.0475
  153DMSO    S1 1975   0.972   2.072   0.370 -0.3529 -0.3457 -0.4659
  153DMSO    C2 1976   0.952   1.898   0.410 -0.3105 -0.6894 -0.1696
  153DMSO    H4 1977   0.964   1.834   0.322  2.3143 -0.9047  0.2497
  153DMSO    H5 1978   1.040   1.877   0.472 -0.7997 -0.7519  0.5183
  153DMSO    H6 1979   0.851   1.873   0.444 -0.6034 -1.6854 -1.6632
  153DMSO    O1 1980   0.956   2.135   0.507  0.1002 -0.3888 -0.2385
  154DMSO    C1 1981   5.418   3.319   3.937  0.4343  0.1484  0.2765
  154DMSO    H1 1982   5.364   3.225   3.946 -2.6177  1.4871 -2.0661
  154DMSO    H2 1983   5.390   3.389   4.016 -1.1959 -0.9023  0.6832
  154DMSO    H3 1984   5.392   3.360   3.839 -0.0434 -1.6275 -0.3657
  154DMSO    S1 1985   5.592   3.271   3.954 -0.2045  0.0440  0.0011
  154DMSO    C2 1986   5.597   3.226   4.120 -0.0364 -0.3440 -0.8898
  154DMSO    H4 1987   5.543   3.131   4.116 -2.6419  1.0625 -1.5177
  154DMSO    H5 1988   5.695   3.235   4.168 -0.2762  2.1866 -0.7579
  154DMSO    H6 1989   5.534   3.295   4.176 -0.2729 -1.8000  0.7212
  154DMSO    O1 1990   5.645   3.410   3.956  0.1593  0.0904  0.0202
  155DMSO    C1 1991   2.914   0.444   2.998  0.0162 -0.5251  0.0361
  155DMSO    H1 1992   2.885   0.516   3.074 -0.9869 -0.4640 -0.3874
  155DMSO    H2 1993   3.017   0.447   2.963 -0.1831  0.3213 -0.4971
  155DMSO    H3 1994   2.848   0.443   2.910 -1.6299 -1.1137  1.2115
  155DMSO    S1 1995   2.893   0.280   3.060 -0.2495 -0.3573 -0.0317
  155DMSO    C2 1996   2.723   0.295   3.116 -0.6865  0.0401  0.1136
  155DMSO    H4 1997   2.664   0.305   3.024  0.0047  1.5736 -0.1843
  155DMSO    H5 1998   2.696   0.204   3.171 -2.4215 -0.8637 -2.0664
  155DMSO    H6 1999   2.721   0.382   3.181  2.3692 -0.5946  1.2060
  155DMSO    O1 2000   2.964   0.289   3.191 -0.4769 -0.0005 -0.2666
  156DMSO    C1 2001   4.256   2.440   4.302 -0.0327  0.5737  0.5799
  156DMSO    H1 2002   4.290   2.534   4.346 -0.3038  1.3208 -0.7555
  156DMSO    H2 2003   4.198   2.472   4.215 -1.6605 -0.0874  1.3819
  156DMSO    H3 2004   4.200   2.373   4.367  1.5936 -0.2169  1.2381
  156DMSO    S1 2005   4.393   2.354   4.229 -0.1929  0.1660 -0.1681
  156DMSO    C2 2006   4.476   2.302   4.371 -0.4822  0.0057 -0.3917
  156DMSO    H4 2007   4.428   2.208   4.401  1.2998 -1.2009 -1.0979
  156DMSO    H5 2008   4.578   2.272   4.344 -0.7488 -1.2373 -0.0718
  156DMSO    H6 2009   4.471   2.386   4.440 -1.1259  0.0268 -0.4632
  156DMSO    O1 2010   4.498   2.456   4.182  0.5919 -0.1159  0.3862
  157DMSO    C1 2011   0.530   4.275   1.576 -0.0505  0.4659  0.6440
  157DMSO    H1 2012   0.486   4.213   1.497 -1.0028  0.1430  1.4027
  157DMSO    H2 2013   0.590   4.354   1.530  1.0098 -1.6284 -1.7827
  157DMSO    H3 2014   0.591   4.215   1.643 -1.9084 -0.3345  1.7141
  157DMSO    S1 2015   0.389   4.353   1.661  0.0101 -0.5070  0.3000
  157DMSO    C2 2016   0.312   4.213   1.726 -0.6642 -0.6553 -0.3061
  157DMSO    H4 2017   0.267   4.155   1.644 -0.2641 -0.4020 -0.7136
  157DMSO    H5 2018   0.390   4.157   1.778  0.3641  0.2032 -0.8681
  157DMSO    H6 2019   0.234   4.254   1.790  1.2160  1.4133  0.7996
  157DMSO    O1 2020   0.297   4.391   1.548  0.4779 -0.0129 -0.5609
  158DMSO    C1 2021   3.966   3.164   3.618 -0.2960  0.0568 -0.3311
  158DMSO    H1 2022   3.953   3.128   3.721 -2.6335 -0.8429 -0.8744
  158DMSO    H2 2023   4.066   3.205   3.607  0.6474 -0.6556  3.7904
  158DMSO    H3 2024   3.895   3.241   3.588  0.5889  0.8261 -0.4832
  158DMSO    S1 2025   3.937   3.023   3.520  0.4572 -0.3464 -0.0965
  158DMSO    C2 2026   4.086   2.938   3.546  0.0404 -0.0429  0.3109
  158DMSO    H4 2027   4.171   3.006   3.535  0.9718 -0.7755  2.3202
  158DMSO    H5 2028   4.092   2.894   3.646  2.1769  0.0309  0.2781
  158DMSO    H6 2029   4.087   2.855   3.476 -2.2089 -1.3625  1.7190
  158DMSO    O1 2030   3.952   3.081   3.378 -0.1673  0.3729 -0.0859
  159DMSO    C1 2031   0.163   3.280   0.484  0.7981  0.0161  0.0924
  159DMSO    H1 2032   0.171   3.367   0.418  0.6321 -0.5304 -0.6649
  159DMSO    H2 2033   0.061   3.263   0.519  1.3217 -0.5444  1.4062
  159DMSO    H3 2034   0.232   3.288   0.568  1.1857 -0.8851 -0.1240
  159DMSO    S1 2035   0.220   3.132   0.398 -0.3951 -0.1318  0.1274
  159DMSO    C2 2036   0.194   3.046   0.555 -0.2202 -0.2483  0.3877
  159DMSO    H4 2037   0.089   3.062   0.579 -0.3632  0.4268 -0.6327
  159DMSO    H5 2038   0.215   2.940   0.538 -0.4973 -0.2034 -0.2277
  159DMSO    H6 2039   0.251   3.076   0.644 -2.6420  1.0870  1.5991
  159DMSO    O1 2040   0.370   3.149   0.397 -0.3704 -0.5836 -0.4680
  160DMSO    C1 2041   5.761   1.182   0.270  0.3862  0.6074 -0.1422
  160DMSO    H1 2042   5.780   1.231   0.174 -1.9593  3.3321  0.6272
  160DMSO    H2 2043   5.847   1.185   0.338 -0.7095  2.3985  1.2635
  160DMSO    H3 2044   5.733   1.077   0.266  1.3975  0.1633  2.5419
  160DMSO    S1 2045   5.623   1.266   0.352  0.2671  0.2073  0.2340
  160DMSO    C2 2046   5.519   1.271   0.204  0.5503 -0.0941  0.1599
  160DMSO    H4 2047   5.468   1.175   0.198  0.8882 -0.2443 -0.3792
  160DMSO    H5 2048   5.451   1.355   0.221  0.1363 -0.6912  1.6011
  160DMSO    H6 2049   5.586   1.295   0.121  0.0667 -2.6083 -1.0391
  160DMSO    O1 2050   5.666   1.407   0.343 -0.3601 -0.2506  0.5221
  161DMSO    C1 2051   2.497   1.470   3.899 -0.6624  0.5585 -0.2829
  161DMSO    H1 2052   2.534   1.400   3.975  1.2205 -0.1251 -1.7432
  161DMSO    H2 2053   2.531   1.570   3.927  0.2391 -0.1226  1.2218
  161DMSO    H3 2054   2.389   1.457   3.889 -0.2084 -4.5278 -0.8958
  161DMSO    S1 2055   2.572   1.432   3.742 -0.2011 -0.2541  0.0225
  161DMSO    C2 2056   2.739   1.478   3.806  0.2666  0.2406  0.7825
  161DMSO    H4 2057   2.800   1.475   3.716 -0.0409  0.0484  0.5780
  161DMSO    H5 2058   2.744   1.570   3.865 -0.9046 -2.0100  4.8161
  161DMSO    H6 2059   2.780   1.396   3.865  0.0434 -1.5295 -1.3788
  161DMSO    O1 2060   2.536   1.557   3.662 -0.5119 -0.7016  0.2719
  162DMSO    C1 2061   2.749   2.572   2.381 -0.2277  0.0978 -0.1001
  162DMSO    H1 2062   2.818   2.509   2.438 -2.1293 -0.1699  2.0357
  162DMSO    H2 2063   2.801   2.664   2.351  1.2682 -0.6846 -0.0143
  162DMSO    H3 2064   2.666   2.592   2.449 -1.1392  0.0700 -1.1775
  162DMSO    S1 2065   2.700   2.501   2.226  0.1013 -0.0772 -0.0537
  162DMSO    C2 2066   2.688   2.331   2.297 -0.4684 -0.3264  0.1867
  162DMSO    H4 2067   2.776   2.269   2.281  0.5876  0.4506  2.5854
  162DMSO    H5 2068   2.656   2.333   2.401 -2.9322 -1.2499 -0.4791
  162DMSO    H6 2069   2.602   2.281   2.250  0.6210 -1.6134 -0.5300
  162DMSO    O1 2070   2.834   2.493   2.161 -0.1555 -0.3815 -0.2625
  163DMSO    C1 2071   1.288   4.223   3.385  0.8919  0.2061 -0.2747
  163DMSO    H1 2072   1.285   4.120   3.420  0.9886  0.6978  1.2946
  163DMSO    H2 2073   1.376   4.233   3.320 -0.0559 -0.3262 -1.6656
  163DMSO    H3 2074   1.303   4.276   3.480  0.7341 -1.2805  0.5994
  163DMSO    S1 2075   1.148   4.285   3.292 -0.2263  0.2960 -0.0430
  163DMSO    C2 2076   1.167   4.163   3.155  0.1243 -1.1148 -0.5968
  163DMSO    H4 2077   1.272   4.147   3.130 -0.0186  0.7313 -2.6639
  163DMSO    H5 2078   1.112   4.071   3.180 -1.8581 -0.4191 -2.1460
  163DMSO    H6 2079   1.117   4.209   3.070 -1.0387  1.2565  1.2391
  163DMSO    O1 2080   1.191   4.419   3.243 -0.0268 -0.4018  0.7999
  164DMSO    C1 2081   0.250   1.405   3.066  0.5368  0.3997  0.0117
  164DMSO    H1 2082   0.195   1.463   2.992 -0.3424 -0.5519 -0.0819
  164DMSO    H2 2083   0.226   1.300   3.049 -1.2152  0.6508  0.7170
  164DMSO    H3 2084   0.214   1.429   3.167 -0.5578  1.7271 -0.6648
  164DMSO    S1 2085   0.426   1.416   3.065 -0.2133 -0.2534 -0.0987
  164DMSO    C2 2086   0.467   1.322   3.207 -0.5731  0.0584  0.0905
  164DMSO    H4 2087   0.569   1.352   3.233  0.4849 -1.0620 -2.5016
  164DMSO    H5 2088   0.400   1.341   3.292 -0.0896  1.4718  0.1863
  164DMSO    H6 2089   0.461   1.220   3.169  1.1351 -0.1745  0.3634
  164DMSO    O1 2090   0.440   1.550   3.128  0.0648  0.2959  0.1698
  165DMSO    C1 2091   1.469   5.921   1.055 -0.0658  0.4442 -0.3333
  165DMSO    H1 2092   1.544   5.847   1.081 -0.0900  0.4686 -0.1915
  165DMSO    H2 2093   1.433   5.979   1.141  0.1247  0.7326 -0.4459
  165DMSO    H3 2094   1.385   5.870   1.008 -0.6129  1.9086 -1.0073
  165DMSO    S1 2095   1.546   6.042   0.950  0.4257 -0.1975 -0.2775
  165DMSO    C2 2096   1.596   5.930   0.827 -0.4553 -0.3866 -0.2738
  165DMSO    H4 2097   1.507   5.896   0.773 -1.9072  0.5065  1.4750
  165DMSO    H5 2098   1.659   5.987   0.757 -1.2971  1.0791  0.1157
  165DMSO    H6 2099   1.651   5.845   0.869 -0.2912 -1.5656 -2.6637
  165DMSO    O1 2100   1.670   6.090   1.028  0.2083  0.0112 -0.2710
  166DMSO    C1 2101   5.123   1.997   4.632  0.1263  0.0475 -0.5913
  166DMSO    H1 2102   5.178   2.028   4.721 -1.5690 -0.3493  0.6509
  166DMSO    H2 2103   5.032   1.946   4.666 -0.3121  1.3179  0.2133
  166DMSO    H3 2104   5.189   1.936   4.570  0.3909  0.0585 -0.3198
  166DMSO    S1 2105   5.067   2.143   4.553  0.1244 -0.7242  0.0451
  166DMSO    C2 2106   5.050   2.077   4.383  0.5914  0.5413 -0.4064
  166DMSO    H4 2107   5.148   2.080   4.335  1.4056 -3.4249  0.6247
  166DMSO    H5 2108   5.025   1.971   4.384  1.1194  0.4190  0.4292
  166DMSO    H6 2109   4.974   2.140   4.336  1.6020  2.6661  0.6692
  166DMSO    O1 2110   5.199   2.213   4.539  0.2531 -0.5062 -0.2051
  167DMSO    C1 2111   0.139   5.589   3.979  0.1195 -0.0668 -0.6123
  167DMSO    H1 2112   0.142   5.646   3.885  0.5112  0.0367 -0.5379
  167DMSO    H2 2113   0.035   5.576   4.010  0.6829 -0.1960  1.2918
  167DMSO    H3 2114   0.193   5.655   4.046 -0.5533 -0.0927 -0.0338
  167DMSO    S1 2115   0.242   5.446   3.939  0.7764  0.2600 -0.3725
  167DMSO    C2 2116   0.394   5.530   3.873 -0.2952  0.0190 -0.5636
  167DMSO    H4 2117   0.433   5.591   3.954  0.1020 -0.3241 -0.4930
  167DMSO    H5 2118   0.468   5.455   3.844 -1.3535 -0.6961 -1.5200
  167DMSO    H6 2119   0.373   5.598   3.790  0.6399  0.0902 -0.7548
  167DMSO    O1 2120   0.163   5.393   3.826  0.3015  0.3001 -0.0599
  168DMSO    C1 2121   0.453   2.336   0.013  0.6082 -0.4986 -0.4315
  168DMSO    H1 2122   0.559   2.312  -0.003  0.5586 -1.6145  0.7489
  168DMSO    H2 2123   0.453   2.439   0.050  0.6182 -0.7603  0.3028
  168DMSO    H3 2124   0.417   2.264   0.086 -0.2347 -1.0423 -1.3567
  168DMSO    S1 2125   0.371   2.306  -0.139 -0.2503 -0.3175  0.5338
  168DMSO    C2 2126   0.379   2.134  -0.157 -0.1905 -0.1502  0.3876
  168DMSO    H4 2127   0.306   2.086  -0.092 -0.0230  0.1507  0.8028
  168DMSO    H5 2128   0.344   2.113  -0.259  0.6824  1.1246 -0.2018
  168DMSO    H6 2129   0.481   2.100  -0.140  0.1189  1.0319  0.9646
  168DMSO    O1 2130   0.473   2.349  -0.234 -0.2438 -0.0064  0.5405
  169DMSO    C1 2131   1.309   2.383   3.007  0.0347  0.3978  0.3015
  169DMSO    H1 2132   1.409   2.388   2.964 -0.6046  1.7313 -1.1258
  169DMSO    H2 2133   1.279   2.290   3.057 -0.2827  0.6312  0.5561
  169DMSO    H3 2134   1.238   2.412   2.929  0.8833 -0.5877 -0.8723
  169DMSO    S1 2135   1.307   2.505   3.132  0.1483  0.1669  0.2549
  169DMSO    C2 2136   1.443   2.435   3.217 -0.7511 -0.1162 -0.4888
  169DMSO    H4 2137   1.430   2.465   3.321 -0.2453  2.3382 -1.0797
  169DMSO    H5 2138   1.431   2.326   3.214  0.9173 -0.4290  1.8507
  169DMSO    H6 2139   1.540   2.457   3.171  0.1628  1.1561  1.9003
  169DMSO    O1 2140   1.193   2.461   3.216  0.5081  0.3660  0.3960
  170DMSO    C1 2141   2.722   3.559   2.433  0.1661 -0.4655  0.1299
  170DMSO    H1 2142   2.757   3.656   2.399  0.8654 -0.3914  1.0296
  170DMSO    H2 2143   2.685   3.497   2.350 -1.6049 -0.4190  0.8533
  170DMSO    H3 2144   2.645   3.574   2.509  0.3829  1.6236 -0.0127
  170DMSO    S1 2145   2.846   3.461   2.514 -0.1486  0.2518 -0.0189
  170DMSO    C2 2146   2.736   3.312   2.547 -0.2263 -0.5093 -0.5456
  170DMSO    H4 2147   2.789   3.237   2.606  1.7788  0.9386 -0.3746
  170DMSO    H5 2148   2.649   3.361   2.592  0.1421  0.3341 -0.7266
  170DMSO    H6 2149   2.697   3.277   2.451 -0.5967  0.3030 -0.7045
  170DMSO    O1 2150   2.879   3.525   2.651  0.0526  0.2519  0.4795
  171DMSO    C1 2151   3.261   0.819   3.546 -0.2204  0.1251  0.1818
  171DMSO    H1 2152   3.239   0.716   3.575  2.4846 -0.5044  0.2945
  171DMSO    H2 2153   3.188   0.859   3.476 -0.8891 -0.3074  0.6198
  171DMSO    H3 2154   3.365   0.821   3.514  0.3861 -1.5191  1.8206
  171DMSO    S1 2155   3.263   0.925   3.691  0.0117 -0.3508 -0.8064
  171DMSO    C2 2156   3.085   0.967   3.711  0.1876 -0.8058 -0.2678
  171DMSO    H4 2157   3.024   0.876   3.705  0.3538 -0.9398  0.0749
  171DMSO    H5 2158   3.080   1.010   3.811 -0.6455  1.0620 -1.0605
  171DMSO    H6 2159   3.061   1.042   3.635  1.1294  1.6294  1.7097
  171DMSO    O1 2160   3.315   1.058   3.646  0.1444  0.2995  0.4330
  172DMSO    C1 2161   4.186   1.275   5.017 -0.3550  0.4414 -0.4612
  172DMSO    H1 2162   4.207   1.207   4.934  0.5839 -0.8580  0.7889
  172DMSO    H2 2163   4.085   1.317   5.008 -1.0622 -1.5298 -2.9090
  172DMSO    H3 2164   4.260   1.356   5.017 -0.1254  0.2386  0.2499
  172DMSO    S1 2165   4.196   1.170   5.164  0.1189 -0.0684  0.0265
  172DMSO    C2 2166   4.177   1.311   5.272 -0.5800 -0.0735 -0.3769
  172DMSO    H4 2167   4.202   1.283   5.374  0.1726  1.7655 -0.0292
  172DMSO    H5 2168   4.241   1.392   5.237 -1.4269  0.9180  0.3436
  172DMSO    H6 2169   4.073   1.343   5.261 -0.9589 -1.0810  0.1413
  172DMSO    O1 2170   4.335   1.120   5.173 -0.5073  0.0742  0.5370
  173DMSO    C1 2171   1.977   3.291   2.983 -0.8702  0.2394  0.5018
  173DMSO    H1 2172   2.032   3.228   2.912  0.7703  1.5864  0.5177
  173DMSO    H2 2173   2.048   3.342   3.048  1.0471 -3.7351  1.8574
  173DMSO    H3 2174   1.911   3.218   3.030 -1.0185 -1.2543 -1.8644
  173DMSO    S1 2175   1.883   3.415   2.896  0.3765  0.3002 -0.1959
  173DMSO    C2 2176   2.025   3.500   2.837 -0.0452  0.2294  0.3351
  173DMSO    H4 2177   2.110   3.479   2.903  1.1401  1.7352 -0.6549
  173DMSO    H5 2178   2.041   3.450   2.741 -4.8082 -0.6199 -0.2521
  173DMSO    H6 2179   2.011   3.608   2.831 -0.4383  0.3005  2.0050
  173DMSO    O1 2180   1.822   3.503   3.007  0.1982  0.2157  0.1533
  174DMSO    C1 2181   5.524   6.323   3.336  0.0585 -0.9342  0.5038
  174DMSO    H1 2182   5.611   6.321   3.270  0.6478  1.1160  1.1622
  174DMSO    H2 2183   5.468   6.415   3.320  0.9690 -0.0260  2.3284
  174DMSO    H3 2184   5.563   6.312   3.437  0.7345 -0.9338  0.2498
  174DMSO    S1 2185   5.409   6.190   3.316  0.2813  0.0798 -0.2141
  174DMSO    C2 2186   5.527   6.058   3.361 -0.3434 -0.0262  0.2784
  174DMSO    H4 2187   5.550   6.062   3.468  0.1434 -1.5261  0.2481
  174DMSO    H5 2188   5.500   5.958   3.328 -1.5246  0.4901 -0.3769
  174DMSO    H6 2189   5.621   6.073   3.307 -1.0633 -1.9582 -1.6669
  174DMSO    O1 2190   5.389   6.174   3.167  0.0934  0.1670 -0.4351
  175DMSO    C1 2191   1.028   4.289   4.808 -0.3333  0.2256  0.3660
  175DMSO    H1 2192   0.942   4.226   4.831  0.4770 -1.3292 -0.6963
  175DMSO    H2 2193   1.003   4.389   4.773 -1.7147  1.0400  3.3895
  175DMSO    H3 2194   1.087   4.232   4.735  2.5756  1.0242  1.9453
  175DMSO    S1 2195   1.130   4.318   4.953  0.1313 -0.0047 -0.2237
  175DMSO    C2 2196   1.266   4.397   4.867 -0.1358 -0.0077  0.1957
  175DMSO    H4 2197   1.359   4.388   4.924  1.4543 -2.1388 -2.4961
  175DMSO    H5 2198   1.274   4.348   4.770  1.5691 -1.5745  1.0599
  175DMSO    H6 2199   1.245   4.503   4.851 -3.9788 -0.8230 -1.0946
  175DMSO    O1 2200   1.181   4.190   5.009 -0.4798 -0.1711  0.0800
  176DMSO    C1 2201   0.563   0.309   4.466  0.0961  0.8589 -0.2612
  176DMSO    H1 2202   0.529   0.262   4.373 -0.4990  1.4968 -0.3784
  176DMSO    H2 2203   0.546   0.417   4.457 -0.7814  0.5674 -3.2450
  176DMSO    H3 2204   0.668   0.293   4.490  0.0472  2.0899  0.8909
  176DMSO    S1 2205   0.450   0.268   4.601  0.1546 -0.1161 -0.1173
  176DMSO    C2 2206   0.564   0.322   4.725 -0.5452 -0.1622  0.0212
  176DMSO    H4 2207   0.571   0.430   4.732 -2.7616  0.0407 -0.2293
  176DMSO    H5 2208   0.532   0.291   4.825  0.2984 -1.5728 -0.1033
  176DMSO    H6 2209   0.652   0.265   4.692 -0.1562  0.9153 -0.8266
  176DMSO    O1 2210   0.456   0.120   4.613 -0.1822  1.2269 -0.2075
  177DMSO    C1 2211   4.374   5.123   1.769 -0.5920 -0.8122  0.1244
  177DMSO    H1 2212   4.336   5.076   1.860  1.6389  0.2921  1.7339
  177DMSO    H2 2213   4.297   5.118   1.692 -1.4197  1.2931  0.7431
  177DMSO    H3 2214   4.473   5.089   1.737 -1.2391 -2.8594  0.1580
  177DMSO    S1 2215   4.376   5.297   1.801  0.1414 -0.0803 -0.2363
  177DMSO    C2 2216   4.200   5.319   1.817 -0.3225 -0.1916  0.0148
  177DMSO    H4 2217   4.160   5.245   1.887 -0.6097 -0.9725 -0.9616
  177DMSO    H5 2218   4.178   5.421   1.849  0.8838  0.1296 -0.1224
  177DMSO    H6 2219   4.158   5.292   1.720  0.0055 -0.9751  0.0798
  177DMSO    O1 2220   4.411   5.359   1.670  0.9228 -0.1825  0.5380
  178DMSO    C1 2221   5.757   5.218   4.461 -0.2485 -0.1021 -0.4599
  178DMSO    H1 2222   5.760   5.317   4.505  0.6590  0.0377 -0.8047
  178DMSO    H2 2223   5.787   5.144   4.536  2.3827  0.2459 -1.0814
  178DMSO    H3 2224   5.822   5.226   4.374 -1.6295  1.1080 -1.4297
  178DMSO    S1 2225   5.604   5.158   4.388  0.2126  0.4609 -0.0193
  178DMSO    C2 2226   5.562   5.304   4.293 -0.7016  0.0720  0.5642
  178DMSO    H4 2227   5.653   5.335   4.240 -0.6418  0.0100  0.6297
  178DMSO    H5 2228   5.485   5.277   4.220  0.8136 -2.1615 -0.3154
  178DMSO    H6 2229   5.524   5.385   4.354  0.4856 -0.0387  1.4927
  178DMSO    O1 2230   5.522   5.180   4.507  0.0653 -0.7827 -0.4328
  179DMSO    C1 2231   5.782   6.023   0.916 -0.2285 -0.4568  0.4733
  179DMSO    H1 2232   5.828   5.949   0.850 -0.8838 -0.2625 -0.2260
  179DMSO    H2 2233   5.816   6.025   1.019  2.0723  1.2192 -0.2410
  179DMSO    H3 2234   5.673   6.025   0.907 -0.2583  2.8220  0.5203
  179DMSO    S1 2235   5.796   6.194   0.864  0.2787  0.4701 -0.0176
  179DMSO    C2 2236   5.796   6.153   0.690 -0.0407 -0.1914  0.6155
  179DMSO    H4 2237   5.868   6.076   0.663  1.7621  1.1201  1.4805
  179DMSO    H5 2238   5.701   6.110   0.659  0.1943  0.4530 -1.1014
  179DMSO    H6 2239   5.812   6.247   0.635  2.0252  0.2147  1.8064
  179DMSO    O1 2240   5.942   6.211   0.886 -0.1464 -0.0954 -0.3988
  180DMSO    C1 2241   5.376   6.393   4.271 -0.7554  0.1144 -0.8230
  180DMSO    H1 2242   5.350   6.389   4.377  0.3148  0.1302 -0.5472
  180DMSO    H2 2243   5.302   6.445   4.209 -0.4254  0.9241 -0.5575
  180DMSO    H3 2244   5.408   6.299   4.227  0.6348  1.5003 -2.9445
  180DMSO    S1 2245   5.522   6.496   4.286 -0.2700 -0.0936  0.5016
  180DMSO    C2 2246   5.448   6.657   4.311  0.2103  0.3919 -0.1820
  180DMSO    H4 2247   5.529   6.721   4.349 -0.7386  0.6868  1.4481
  180DMSO    H5 2248   5.426   6.700   4.213  1.2979  0.0611 -0.5839
  180DMSO    H6 2249   5.366   6.651   4.383 -0.2096 -0.2146 -0.7057
  180DMSO    O1 2250   5.580   6.514   4.152  0.3797 -0.1702  0.1101
  181DMSO    C1 2251   3.097   2.616   3.141  0.0552 -0.4562 -0.0844
  181DMSO    H1 2252   3.131   2.552   3.222  0.5322  0.5876  0.5595
  181DMSO    H2 2253   3.054   2.551   3.064 -1.2864 -0.1604  0.3885
  181DMSO    H3 2254   3.179   2.677   3.102  0.4988  0.3138  1.9322
  181DMSO    S1 2255   2.972   2.728   3.204  0.0699 -0.1695  0.3109
  181DMSO    C2 2256   2.905   2.760   3.039  0.2877 -0.6560 -0.0793
  181DMSO    H4 2257   2.875   2.662   3.000  3.5369 -1.7515 -0.1643
  181DMSO    H5 2258   2.833   2.840   3.058  0.1593 -1.2488  2.3306
  181DMSO    H6 2259   2.981   2.802   2.974 -2.8465  0.2828 -3.4534
  181DMSO    O1 2260   3.056   2.842   3.248  0.5838  0.2506 -0.3940
  182DMSO    C1 2261   5.864   5.876   5.224 -0.2893 -0.1470  0.5794
  182DMSO    H1 2262   5.926   5.958   5.262 -1.5229  2.7491 -3.0286
  182DMSO    H2 2263   5.892   5.775   5.253  1.2642 -0.8859 -2.9415
  182DMSO    H3 2264   5.866   5.869   5.115  1.2725 -0.9018  0.6374
  182DMSO    S1 2265   5.700   5.917   5.284 -0.0599  0.1100  0.1344
  182DMSO    C2 2266   5.707   6.083   5.219 -0.1652  1.3597 -0.1765
  182DMSO    H4 2267   5.614   6.132   5.246 -0.0241  1.3279  0.3787
  182DMSO    H5 2268   5.788   6.136   5.270  0.0417  2.3297 -1.4414
  182DMSO    H6 2269   5.718   6.081   5.110 -2.0605  1.5280 -0.3890
  182DMSO    O1 2270   5.719   5.935   5.424 -0.6002 -0.3339 -0.2562
  183DMSO    C1 2271   3.111   2.853   3.559 -0.1215  0.2536  0.1236
  183DMSO    H1 2272   3.157   2.939   3.608 -0.3005  0.5289 -0.1920
  183DMSO    H2 2273   3.180   2.784   3.509 -0.6196 -0.0522 -0.1418
  183DMSO    H3 2274   3.035   2.889   3.490 -0.0010  0.3307  0.0296
  183DMSO    S1 2275   3.001   2.780   3.682  0.0755 -0.0826 -0.1213
  183DMSO    C2 2276   3.140   2.686   3.741 -0.2258  0.1580  0.4684
  183DMSO    H4 2277   3.210   2.749   3.797  0.4515  0.8603 -1.0999
  183DMSO    H5 2278   3.099   2.603   3.798 -0.8797  0.0827 -0.0965
  183DMSO    H6 2279   3.189   2.637   3.656 -0.5495 -2.5572  1.7549
  183DMSO    O1 2280   2.921   2.683   3.598  1.0843 -0.1244  0.1249
  184DMSO    C1 2281   3.125   2.345   1.166 -0.1956  0.0253 -0.3279
  184DMSO    H1 2282   3.219   2.336   1.221 -0.3378  1.7251  0.2506
  184DMSO    H2 2283   3.162   2.329   1.064  3.3767  0.4993  0.7281
  184DMSO    H3 2284   3.082   2.446   1.171 -0.3829  0.1336 -2.7465
  184DMSO    S1 2285   3.006   2.226   1.230 -0.0408  0.1045  0.0990
  184DMSO    C2 2286   2.994   2.307   1.389  0.1657  0.5641 -0.4447
  184DMSO    H4 2287   3.089   2.310   1.443  1.4447  3.3986 -2.5834
  184DMSO    H5 2288   2.947   2.405   1.378  1.4301  1.1079 -1.2043
  184DMSO    H6 2289   2.934   2.241   1.452  1.0268 -0.0098 -0.2231
  184DMSO    O1 2290   3.085   2.107   1.267 -0.1629 -0.7246 -0.0337
  185DMSO    C1 2291   1.780   4.712   1.365 -0.1514 -0.0574  0.2188
  185DMSO    H1 2292   1.859   4.662   1.422 -0.0164 -2.0443 -1.5580
  185DMSO    H2 2293   1.753   4.808   1.408 -0.0288  0.8666 -1.6866
  185DMSO    H3 2294   1.691   4.648   1.368  0.0913 -0.3747  3.1397
  185DMSO    S1 2295   1.835   4.758   1.200  0.1021 -0.1444 -0.0189
  185DMSO    C2 2296   1.959   4.863   1.270 -0.2611  0.0870  0.3358
  185DMSO    H4 2297   2.036   4.793   1.302 -0.1525 -1.5014 -2.9899
  185DMSO    H5 2298   1.989   4.937   1.196  0.6037  0.6480  1.2254
  185DMSO    H6 2299   1.931   4.911   1.364 -2.0219  0.2453 -0.2277
  185DMSO    O1 2300   1.721   4.844   1.154 -0.5219  0.3088  0.9860
  186DMSO    C1 2301   3.802   4.040   3.507  0.0443  0.1699  0.2836
  186DMSO    H1 2302   3.816   3.933   3.493 -0.5259  0.3286 -2.1176
  186DMSO    H2 2303   3.774   4.084   3.411 -0.3002  1.1772  0.8312
  186DMSO    H3 2304   3.903   4.076   3.527 -0.0524  2.0133 -2.0792
  186DMSO    S1 2305   3.686   4.088   3.632  0.0242  0.5547 -0.4127
  186DMSO    C2 2306   3.551   4.098   3.529 -0.0380  0.3481 -0.2031
  186DMSO    H4 2307   3.565   4.171   3.448 -0.5710  1.1870  0.4399
  186DMSO    H5 2308   3.548   4.005   3.473  1.9769  0.2599 -0.2272
  186DMSO    H6 2309   3.459   4.120   3.584 -1.7330 -0.7947 -2.4288
  186DMSO    O1 2310   3.705   4.234   3.646 -0.1526  0.0875  0.4492
  187DMSO    C1 2311   5.206   5.523   5.070  0.2671 -0.0608 -0.8709
  187DMSO    H1 2312   5.231   5.607   5.135 -0.3433 -1.7767  1.7408
  187DMSO    H2 2313   5.291   5.505   5.004  0.3356 -1.1000 -0.5155
  187DMSO    H3 2314   5.114   5.543   5.016  1.5621  1.4121 -2.6634
  187DMSO    S1 2315   5.189   5.387   5.187  0.0981  0.0794  0.0709
  187DMSO    C2 2316   5.266   5.263   5.080 -0.0025 -0.7603 -0.1373
  187DMSO    H4 2317   5.374   5.267   5.096 -0.1952 -0.9586  1.3858
  187DMSO    H5 2318   5.225   5.166   5.111  1.6822 -1.6107 -0.4525
  187DMSO    H6 2319   5.234   5.284   4.978 -0.2342  0.4667  0.1718
  187DMSO    O1 2320   5.042   5.363   5.178  0.1824  0.1424 -0.1708
  188DMSO    C1 2321   3.452   6.015   4.922  0.0291  0.2237 -0.1331
  188DMSO    H1 2322   3.513   6.087   4.977 -1.1496 -0.5762  2.3522
  188DMSO    H2 2323   3.385   5.959   4.988 -3.0851  1.6142 -1.9107
  188DMSO    H3 2324   3.516   5.947   4.865 -2.5030 -1.3217 -1.2920
  188DMSO    S1 2325   3.345   6.113   4.811 -0.4802  0.2340 -0.4210
  188DMSO    C2 2326   3.253   6.203   4.944 -0.5655  0.9474  0.2457
  188DMSO    H4 2327   3.329   6.270   4.985  1.0946 -0.7215  0.0427
  188DMSO    H5 2328   3.164   6.250   4.900 -1.1065 -0.7138 -0.5259
  188DMSO    H6 2329   3.222   6.132   5.021  0.6376 -0.8976 -0.9026
  188DMSO    O1 2330   3.246   6.017   4.772  0.3183 -0.2403  0.2133
  189DMSO    C1 2331   3.304   4.151   5.948 -0.0200  0.1353  0.9070
  189DMSO    H1 2332   3.392   4.206   5.982 -0.1869  1.4383 -0.6192
  189DMSO    H2 2333   3.275   4.081   6.026 -1.4203  0.3623  0.6232
  189DMSO    H3 2334   3.333   4.097   5.858  0.9155  0.0376  1.2622
  189DMSO    S1 2335   3.181   4.279   5.934 -0.3377  0.0932 -0.0864
  189DMSO    C2 2336   3.250   4.398   5.825  0.7528 -0.3141 -0.2164
  189DMSO    H4 2337   3.169   4.469   5.809  0.4493 -0.6812 -0.3367
  189DMSO    H5 2338   3.336   4.445   5.874  0.6282 -0.5383  0.2180
  189DMSO    H6 2339   3.280   4.360   5.727 -0.1591 -0.9100 -0.2738
  189DMSO    O1 2340   3.175   4.332   6.076  0.0197  0.1901  0.8356
  190DMSO    C1 2341   0.658   1.260   1.999 -0.3755  0.8184 -0.7632
  190DMSO    H1 2342   0.667   1.194   2.086 -2.3782 -0.6503 -1.5920
  190DMSO    H2 2343   0.611   1.206   1.917  1.5631 -1.8777 -0.2548
  190DMSO    H3 2344   0.759   1.294   1.973  0.7484 -0.2215  1.8727
  190DMSO    S1 2345   0.562   1.398   2.049 -0.3531 -0.0596 -0.0525
  190DMSO    C2 2346   0.586   1.488   1.890 -0.1237  0.5071  0.1010
  190DMSO    H4 2347   0.530   1.580   1.907  0.4686  1.0648 -0.8653
  190DMSO    H5 2348   0.694   1.499   1.890 -0.0341  0.0713  2.2927
  190DMSO    H6 2349   0.567   1.429   1.800  0.1989 -0.1792  0.4746
  190DMSO    O1 2350   0.649   1.478   2.133 -0.3022 -0.2131 -0.1348
  191DMSO    C1 2351   4.398   3.648   4.322 -0.1141  0.4381 -0.2802
  191DMSO    H1 2352   4.407   3.571   4.244  0.2753  0.1222  0.0690
  191DMSO    H2 2353   4.496   3.691   4.345  0.7217 -1.0347 -0.9572
  191DMSO    H3 2354   4.366   3.611   4.419  1.2678 -0.4226 -0.1286
  191DMSO    S1 2355   4.285   3.772   4.267 -0.0335 -0.3645  0.0919
  191DMSO    C2 2356   4.156   3.671   4.203  0.0196  0.3412  0.3194
  191DMSO    H4 2357   4.068   3.700   4.261 -0.9315 -1.5659 -0.0673
  191DMSO    H5 2358   4.136   3.683   4.097  0.7346  0.5179  0.2043
  191DMSO    H6 2359   4.177   3.565   4.220  0.0539 -0.3044 -3.0564
  191DMSO    O1 2360   4.331   3.817   4.134 -0.0132 -0.2182  0.7347
  192DMSO    C1 2361   3.870   4.547   0.029  0.2988 -0.4553  0.2112
  192DMSO    H1 2362   3.931   4.489  -0.041  0.8501  1.5053 -1.0058
  192DMSO    H2 2363   3.774   4.561  -0.020 -1.2219 -0.5507  2.9549
  192DMSO    H3 2364   3.917   4.645   0.046  1.1466 -0.9250  0.6609
  192DMSO    S1 2365   3.852   4.448   0.181 -0.1193  0.2984  0.1906
  192DMSO    C2 2366   3.740   4.550   0.285  0.3196  0.3680 -0.0428
  192DMSO    H4 2367   3.737   4.517   0.389  1.9378 -0.9359 -0.3661
  192DMSO    H5 2368   3.779   4.652   0.279  0.0657  0.3884 -2.1056
  192DMSO    H6 2369   3.639   4.555   0.244  0.0671 -1.9521  0.1433
  192DMSO    O1 2370   3.978   4.460   0.255  0.0809 -0.4304 -0.2922
  193DMSO    C1 2371   4.037   2.214   2.250  0.3482  0.2785  0.2382
  193DMSO    H1 2372   4.120   2.144   2.267 -1.1754 -1.1376  2.1733
  193DMSO    H2 2373   3.947   2.157   2.227  0.4529  0.3930 -0.5081
  193DMSO    H3 2374   4.064   2.280   2.166  0.0137 -0.5618 -0.5450
  193DMSO    S1 2375   3.999   2.312   2.398  0.2113 -0.3600 -0.0095
  193DMSO    C2 2376   3.914   2.456   2.316 -0.1307  0.1397  0.3849
  193DMSO    H4 2377   3.828   2.413   2.265  1.0047 -0.0792 -1.4375
  193DMSO    H5 2378   3.875   2.537   2.378 -1.1024 -0.1299  0.1437
  193DMSO    H6 2379   3.980   2.488   2.235 -1.0608 -0.6856 -0.7232
  193DMSO    O1 2380   4.118   2.373   2.457  0.1915 -0.8519  0.0926
  194DMSO    C1 2381   0.155   4.491   0.109  0.8966 -0.4120 -0.1067
  194DMSO    H1 2382   0.236   4.556   0.074 -1.4009  2.2545 -0.7983
  194DMSO    H2 2383   0.070   4.510   0.043 -0.3336  0.0905  1.5404
  194DMSO    H3 2384   0.124   4.507   0.213 -0.2542 -2.4387 -0.0841
  194DMSO    S1 2385   0.190   4.319   0.105 -0.0772 -0.1091 -0.1988
  194DMSO    C2 2386   0.199   4.327  -0.065 -0.2136 -0.2246  0.4835
  194DMSO    H4 2387   0.187   4.229  -0.111 -0.7077  0.0762 -0.0428
  194DMSO    H5 2388   0.122   4.395  -0.101  0.0586  1.4825  2.9029
  194DMSO    H6 2389   0.293   4.374  -0.096 -0.0463  0.7072  2.2801
  194DMSO    O1 2390   0.060   4.247   0.133 -0.0993  0.0138  0.2346
  195DMSO    C1 2391   5.272   2.512   0.607  0.1828  0.3019  0.1084
  195DMSO    H1 2392   5.343   2.494   0.526 -1.9175 -2.3249 -1.3122
  195DMSO    H2 2393   5.305   2.579   0.686 -1.6255  0.3392  0.8739
  195DMSO    H3 2394   5.257   2.409   0.640 -1.0133  0.7359  1.0128
  195DMSO    S1 2395   5.117   2.564   0.563  0.1383  0.3016  0.4620
  195DMSO    C2 2396   5.165   2.737   0.528 -0.0397  0.0062 -0.7298
  195DMSO    H4 2397   5.210   2.787   0.614  1.7404 -0.0763 -1.5549
  195DMSO    H5 2398   5.241   2.728   0.449  0.2720 -0.7195 -0.3575
  195DMSO    H6 2399   5.072   2.782   0.493  1.1744  2.9308 -0.4972
  195DMSO    O1 2400   5.058   2.580   0.692  0.6234 -0.1272  0.2655
  196DMSO    C1 2401   5.688   5.481   3.083 -0.3360 -0.8591 -0.1159
  196DMSO    H1 2402   5.621   5.412   3.031  0.3335 -1.5397 -0.0979
  196DMSO    H2 2403   5.622   5.541   3.147 -1.2296  0.7568 -2.4262
  196DMSO    H3 2404   5.742   5.537   3.006  1.9449 -3.5947 -0.6612
  196DMSO    S1 2405   5.802   5.401   3.204  0.5845  0.1120 -0.6129
  196DMSO    C2 2406   5.676   5.327   3.305  0.4705 -0.1005 -0.4076
  196DMSO    H4 2407   5.622   5.247   3.254 -0.8495  0.0989  0.6130
  196DMSO    H5 2408   5.723   5.308   3.402 -0.2729  1.9762  0.4227
  196DMSO    H6 2409   5.606   5.408   3.327  0.0009 -0.1871 -1.5123
  196DMSO    O1 2410   5.856   5.514   3.286 -0.2968  0.6677  0.3204
  197DMSO    C1 2411   3.012   4.086   3.474 -0.4566 -0.3447  0.0239
  197DMSO    H1 2412   2.993   4.176   3.416 -1.0884 -1.5422 -1.7245
  197DMSO    H2 2413   3.112   4.075   3.517 -1.2623 -0.4187  1.9664
  197DMSO    H3 2414   3.004   4.003   3.403  0.2785 -1.3772  1.1017
  197DMSO    S1 2415   2.898   4.075   3.609  0.0942 -0.0381 -0.3117
  197DMSO    C2 2416   2.937   3.903   3.666 -0.2926  0.1233 -0.2663
  197DMSO    H4 2417   2.917   3.837   3.581 -0.5119  0.3459 -0.3891
  197DMSO    H5 2418   3.040   3.927   3.694 -0.2358  0.8804 -1.0865
  197DMSO    H6 2419   2.878   3.886   3.757 -0.0124  0.5380 -0.0033
  197DMSO    O1 2420   2.770   4.064   3.537  0.5528 -0.0639 -0.1580
  198DMSO    C1 2421   2.536   4.942   0.744  0.6473  0.3651 -0.2062
  198DMSO    H1 2422   2.457   4.997   0.692  1.5449  0.1170 -1.9178
  198DMSO    H2 2423   2.599   4.897   0.667  0.7257  0.7143 -0.3450
  198DMSO    H3 2424   2.482   4.872   0.808  1.1003 -1.1833 -1.4551
  198DMSO    S1 2425   2.622   5.080   0.824 -0.2395  0.0304  0.0003
  198DMSO    C2 2426   2.736   4.976   0.912 -0.5012 -0.1590  0.8115
  198DMSO    H4 2427   2.680   4.908   0.977  0.4203 -1.7409  0.0278
  198DMSO    H5 2428   2.790   4.923   0.833 -4.3594  0.0490 -2.2311
  198DMSO    H6 2429   2.794   5.048   0.971 -1.0289  1.7921 -0.9453
  198DMSO    O1 2430   2.531   5.137   0.923  0.1690 -0.5610 -0.3234
  199DMSO    C1 2431   2.213   0.288   0.383 -0.7446  0.2263  0.1041
  199DMSO    H1 2432   2.182   0.386   0.420  0.3210 -0.1936  2.2890
  199DMSO    H2 2433   2.322   0.293   0.369 -1.1887  2.1381 -4.2267
  199DMSO    H3 2434   2.165   0.266   0.288 -1.2936 -1.2788  0.7110
  199DMSO    S1 2435   2.171   0.162   0.502 -0.0054  0.0488 -0.0365
  199DMSO    C2 2436   2.008   0.212   0.536 -0.1634 -0.1971 -0.0962
  199DMSO    H4 2437   1.963   0.233   0.439  2.2308  1.7492 -0.8822
  199DMSO    H5 2438   1.955   0.123   0.571 -0.5103 -0.5176 -1.3899
  199DMSO    H6 2439   2.012   0.295   0.607 -0.8154 -0.1944 -0.0503
  199DMSO    O1 2440   2.238   0.199   0.631 -0.3834 -0.3469 -1.1404
  200DMSO    C1 2441   0.151   4.665   5.228 -0.0881 -0.5936  1.1923
  200DMSO    H1 2442   0.189   4.768   5.228  1.4020 -1.0076 -2.2810
  200DMSO    H2 2443   0.042   4.668   5.222 -0.0610 -1.5181  0.0566
  200DMSO    H3 2444   0.172   4.600   5.313 -0.8792 -1.0693  1.0369
  200DMSO    S1 2445   0.185   4.574   5.078  0.2819 -0.2127 -0.2656
  200DMSO    C2 2446   0.358   4.612   5.083  0.1714 -0.0882  0.1862
  200DMSO    H4 2447   0.401   4.588   5.181  1.1869  1.0190  0.0463
  200DMSO    H5 2448   0.405   4.555   5.002  0.2668 -0.5385  0.5553
  200DMSO    H6 2449   0.372   4.720   5.074  1.4368 -0.1036  1.6334
  200DMSO    O1 2450   0.142   4.662   4.960  0.4075  0.2264 -0.2458
  201DMSO    C1 2451   4.118   5.651   2.024  0.9121 -0.8374 -0.0207
  201DMSO    H1 2452   4.212   5.609   1.987  1.2896 -0.5774  0.6435
  201DMSO    H2 2453   4.030   5.596   1.987 -0.2867  0.4261  0.8769
  201DMSO    H3 2454   4.110   5.759   2.018  1.9360 -0.6497  1.5696
  201DMSO    S1 2455   4.116   5.628   2.201 -0.1786  0.1517 -0.2547
  201DMSO    C2 2456   3.945   5.684   2.240 -0.4032  0.3796  0.6059
  201DMSO    H4 2457   3.931   5.781   2.192 -1.7500 -0.8645 -1.7100
  201DMSO    H5 2458   3.874   5.611   2.201  1.8406 -2.0562  0.8202
  201DMSO    H6 2459   3.922   5.683   2.347 -0.9084 -1.7021  0.5118
  201DMSO    O1 2460   4.207   5.722   2.267 -0.2216 -0.0944  0.5357
  202DMSO    C1 2461   2.804   0.987   3.511  0.3122  0.2189 -0.1675
  202DMSO    H1 2462   2.910   0.984   3.486  0.8101 -0.2065  1.8207
  202DMSO    H2 2463   2.776   0.919   3.591 -1.3090  0.0102 -0.8722
  202DMSO    H3 2464   2.754   0.956   3.419 -1.0397  0.6865  0.3800
  202DMSO    S1 2465   2.758   1.152   3.560 -0.1437 -0.1750 -0.0737
  202DMSO    C2 2466   2.887   1.241   3.473  0.6121  0.0686 -0.1215
  202DMSO    H4 2467   2.883   1.230   3.364 -0.3236 -1.6930  0.0639
  202DMSO    H5 2468   2.863   1.345   3.496 -1.1494 -0.3793  0.1738
  202DMSO    H6 2469   2.984   1.215   3.517  0.5681  1.3821  0.8030
  202DMSO    O1 2470   2.809   1.151   3.698  0.6427  0.0615 -0.0933
  203DMSO    C1 2471   5.941   2.362   5.233 -1.0124 -0.0959  0.2589
  203DMSO    H1 2472   5.922   2.339   5.128 -3.4700  0.0216  0.6143
  203DMSO    H2 2473   5.849   2.328   5.281 -2.8645  3.1051 -0.7817
  203DMSO    H3 2474   5.954   2.469   5.250 -1.8063  0.1422 -0.5901
  203DMSO    S1 2475   6.086   2.282   5.293 -0.1527  0.0887  0.2953
  203DMSO    C2 2476   6.200   2.349   5.161  1.1572 -0.1609 -0.1722
  203DMSO    H4 2477   6.180   2.317   5.059  1.5440 -0.3812 -0.1788
  203DMSO    H5 2478   6.213   2.457   5.169 -0.7427  0.2097 -1.4450
  203DMSO    H6 2479   6.294   2.299   5.185  0.1652 -1.5447  1.0868
  203DMSO    O1 2480   6.086   2.149   5.232 -0.1435 -0.4551  0.1053
  204DMSO    C1 2481   2.177   4.688   2.726 -0.8393 -0.2232 -0.2817
  204DMSO    H1 2482   2.137   4.611   2.660  0.9530 -0.9675 -0.5497
  204DMSO    H2 2483   2.186   4.665   2.833  1.8675  1.9419  0.0454
  204DMSO    H3 2484   2.124   4.783   2.714  0.2818  0.4250 -0.1867
  204DMSO    S1 2485   2.341   4.723   2.665 -0.2611  0.0210  0.1333
  204DMSO    C2 2486   2.414   4.562   2.704 -0.1008 -0.1364 -1.0529
  204DMSO    H4 2487   2.367   4.476   2.656  0.7955 -1.5995  0.5664
  204DMSO    H5 2488   2.522   4.568   2.688  0.3530  0.2887  1.6933
  204DMSO    H6 2489   2.405   4.565   2.813  0.6970 -1.4895 -0.9342
  204DMSO    O1 2490   2.389   4.817   2.764  0.6130 -0.1496  0.1290
  205DMSO    C1 2491   4.191   1.512   5.673 -0.2765 -0.6277 -0.0583
  205DMSO    H1 2492   4.091   1.474   5.697 -0.8223  1.5020  1.3534
  205DMSO    H2 2493   4.224   1.565   5.763 -0.8830 -1.5601  0.7361
  205DMSO    H3 2494   4.177   1.588   5.597  4.0880  0.1649 -0.3260
  205DMSO    S1 2495   4.296   1.387   5.616  0.1606  0.1137 -0.2688
  205DMSO    C2 2496   4.308   1.307   5.772  0.0526 -0.3172 -0.7936
  205DMSO    H4 2497   4.210   1.288   5.815 -1.1162  2.4351 -2.0127
  205DMSO    H5 2498   4.352   1.207   5.780 -1.1889 -0.7709  0.8237
  205DMSO    H6 2499   4.355   1.384   5.833 -1.5730  1.3992 -1.6097
  205DMSO    O1 2500   4.427   1.451   5.602  0.4785  0.4328  0.0235
  206DMSO    C1 2501   3.656   1.981   0.069  0.5376  0.3179 -0.2688
  206DMSO    H1 2502   3.665   2.063  -0.002  1.5635  1.5231  1.1920
  206DMSO    H2 2503   3.630   1.888   0.018  2.1513  0.3723 -1.2781
  206DMSO    H3 2504   3.589   2.010   0.149  2.2036 -1.1390  1.7758
  206DMSO    S1 2505   3.811   1.940   0.144 -0.0653  0.0985  0.1488
  206DMSO    C2 2506   3.882   1.875  -0.006 -0.4397  0.7343  0.0692
  206DMSO    H4 2507   3.984   1.855   0.029 -1.8445 -0.6503  3.8680
  206DMSO    H5 2508   3.826   1.786  -0.034 -0.8270  0.3746  1.8748
  206DMSO    H6 2509   3.882   1.941  -0.093  1.4663 -0.7196 -1.1139
  206DMSO    O1 2510   3.775   1.810   0.212 -0.1652 -0.0701 -0.1841
  207DMSO    C1 2511   2.186   0.411   4.563  1.0557 -0.1474  0.3728
  207DMSO    H1 2512   2.171   0.518   4.582 -0.0814 -0.0849 -0.7613
  207DMSO    H2 2513   2.272   0.399   4.497  1.6186  2.2942  0.5655
  207DMSO    H3 2514   2.093   0.368   4.525  0.0400 -1.6868  4.1242
  207DMSO    S1 2515   2.229   0.334   4.720  0.2672  0.1288  0.2656
  207DMSO    C2 2516   2.065   0.314   4.768 -0.9873  0.1283  0.0978
  207DMSO    H4 2517   2.019   0.413   4.756 -0.2710  0.7404  2.0467
  207DMSO    H5 2518   2.039   0.237   4.695  2.9714  0.9779 -2.5029
  207DMSO    H6 2519   2.055   0.278   4.871  1.6267 -1.2973 -0.0646
  207DMSO    O1 2520   2.285   0.444   4.796 -0.4115  0.0333 -0.1506
  208DMSO    C1 2521   3.437   1.668   6.142 -0.4752  0.3348 -0.5479
  208DMSO    H1 2522   3.480   1.717   6.229 -0.3158  0.4014 -0.6633
  208DMSO    H2 2523   3.358   1.725   6.092 -2.4182 -1.1227  0.7127
  208DMSO    H3 2524   3.411   1.571   6.183  0.9008  0.9658  1.9975
  208DMSO    S1 2525   3.556   1.633   6.020 -0.0313  0.1501 -0.2410
  208DMSO    C2 2526   3.463   1.522   5.924  0.0668  0.7963 -0.1108
  208DMSO    H4 2527   3.504   1.497   5.826  1.7703  0.9653  0.5318
  208DMSO    H5 2528   3.464   1.427   5.979 -0.0005  1.3207  0.8069
  208DMSO    H6 2529   3.361   1.561   5.922 -0.8913 -1.5173  0.1991
  208DMSO    O1 2530   3.646   1.539   6.095  0.1899 -0.0395 -0.0024
  209DMSO    C1 2531   0.800   1.989   5.160  0.1851 -0.0539 -0.5717
  209DMSO    H1 2532   0.740   1.915   5.106 -0.3575  0.1129 -0.2011
  209DMSO    H2 2533   0.793   2.093   5.125  2.4637  0.1769 -0.4919
  209DMSO    H3 2534   0.908   1.976   5.152  0.3656  1.2416 -0.5399
  209DMSO    S1 2535   0.747   1.971   5.328 -0.1017  0.3082 -0.1314
  209DMSO    C2 2536   0.850   2.100   5.398  0.3624  0.2103 -0.3562
  209DMSO    H4 2537   0.808   2.196   5.366 -0.7444 -0.1721 -0.1097
  209DMSO    H5 2538   0.852   2.091   5.507 -0.0361 -1.2193 -0.4513
  209DMSO    H6 2539   0.946   2.086   5.348 -0.0128 -0.0172 -1.0344
  209DMSO    O1 2540   0.819   1.855   5.377  0.0369 -0.2832  0.0500
  210DMSO    C1 2541   0.256   0.873   3.731  0.0036 -0.6182  0.4533
  210DMSO    H1 2542   0.194   0.904   3.646  0.1150  1.9483  1.2268
  210DMSO    H2 2543   0.282   0.961   3.790 -1.6911  0.2457 -0.0127
  210DMSO    H3 2544   0.345   0.831   3.683  0.5109  0.5970  0.2944
  210DMSO    S1 2545   0.157   0.776   3.844 -0.0172  0.4036 -0.4651
  210DMSO    C2 2546   0.140   0.641   3.727 -0.4913  0.5954 -0.0467
  210DMSO    H4 2547   0.138   0.682   3.626 -0.4816  3.1609  0.9197
  210DMSO    H5 2548   0.234   0.587   3.740 -0.3618  0.7275 -0.4468
  210DMSO    H6 2549   0.051   0.586   3.757 -1.3367  1.2257 -1.3049
  210DMSO    O1 2550   0.018   0.834   3.834 -0.3974 -0.5959  0.4745
  211DMSO    C1 2551   5.583   1.467   4.870 -0.0734  0.4199 -0.3849
  211DMSO    H1 2552   5.687   1.434   4.871 -0.0762  0.4125 -0.3523
  211DMSO    H2 2553   5.509   1.405   4.921  1.2611  0.4971  1.7285
  211DMSO    H3 2554   5.552   1.497   4.769  0.7322 -0.1947 -0.8299
  211DMSO    S1 2555   5.586   1.604   4.978  0.2725 -0.3669  0.1319
  211DMSO    C2 2556   5.691   1.697   4.868 -0.5967 -0.5100 -0.4182
  211DMSO    H4 2557   5.722   1.793   4.912 -3.1288 -0.3516  1.2849
  211DMSO    H5 2558   5.784   1.644   4.848 -0.8405 -0.2512 -2.4404
  211DMSO    H6 2559   5.652   1.698   4.766  3.4627  1.1453 -2.1545
  211DMSO    O1 2560   5.678   1.577   5.089  0.5516  0.4927  0.4711
  212DMSO    C1 2561   4.349   0.469   2.034  0.1239 -0.0801  0.0268
  212DMSO    H1 2562   4.262   0.406   2.051 -1.2167  1.4170 -1.0097
  212DMSO    H2 2563   4.339   0.574   2.064  0.0477 -0.1016  0.0748
  212DMSO    H3 2564   4.372   0.471   1.927  2.1676 -0.8574  0.3887
  212DMSO    S1 2565   4.480   0.406   2.133 -0.2892 -0.2409  0.3092
  212DMSO    C2 2566   4.437   0.238   2.125  0.2949 -0.7010  0.3114
  212DMSO    H4 2567   4.358   0.220   2.198  0.2787  2.1579  1.1141
  212DMSO    H5 2568   4.396   0.214   2.026  0.1305 -0.7629  0.3947
  212DMSO    H6 2569   4.526   0.178   2.141  0.6281 -0.2823  0.0572
  212DMSO    O1 2570   4.442   0.454   2.271 -0.1732 -0.0636  0.1521
  213DMSO    C1 2571   3.892   3.720   5.434 -0.7736  0.5943 -0.6085
  213DMSO    H1 2572   3.821   3.637   5.436  1.1822 -1.2804  3.4418
  213DMSO    H2 2573   3.988   3.673   5.412 -1.7878 -2.0499  0.1794
  213DMSO    H3 2574   3.890   3.776   5.528 -0.3715 -1.3046  0.5862
  213DMSO    S1 2575   3.845   3.828   5.300 -0.3332 -0.2654  0.0600
  213DMSO    C2 2576   3.804   3.710   5.175  0.2559  0.3798  0.0931
  213DMSO    H4 2577   3.696   3.693   5.179  0.2815  0.3670  2.0857
  213DMSO    H5 2578   3.834   3.755   5.080 -3.0771  0.2732 -1.1662
  213DMSO    H6 2579   3.858   3.615   5.184  0.0904  0.3394  0.7094
  213DMSO    O1 2580   3.978   3.881   5.263 -0.2341  0.1450  0.4761
  214DMSO    C1 2581   3.781   1.055   5.889 -0.0468  1.1659  0.0119
  214DMSO    H1 2582   3.684   1.064   5.939 -0.3892 -0.6682 -0.2391
  214DMSO    H2 2583   3.776   1.054   5.780  0.2959 -1.2907 -0.0400
  214DMSO    H3 2584   3.820   0.959   5.925  1.2387  1.9066  0.6490
  214DMSO    S1 2585   3.869   1.203   5.922 -0.0660  0.4944 -0.2634
  214DMSO    C2 2586   3.735   1.312   5.889  0.1524 -0.2961  0.1050
  214DMSO    H4 2587   3.753   1.413   5.927  0.1973  0.5505 -2.0290
  214DMSO    H5 2588   3.725   1.311   5.780  0.4557 -0.3500  0.0792
  214DMSO    H6 2589   3.640   1.274   5.928  1.2428 -1.1128  2.1252
  214DMSO    O1 2590   3.966   1.207   5.805 -0.3365  0.2324  0.4119
  215DMSO    C1 2591   4.419   5.437   4.632  0.3052 -0.2170 -0.0440
  215DMSO    H1 2592   4.474   5.529   4.654 -2.9560  1.8402  0.1812
  215DMSO    H2 2593   4.319   5.460   4.595 -0.0547 -0.3826  0.8060
  215DMSO    H3 2594   4.412   5.384   4.727  2.1907  2.2693  1.6149
  215DMSO    S1 2595   4.500   5.339   4.508 -0.2443  0.0652  0.2899
  215DMSO    C2 2596   4.363   5.232   4.477 -0.5284  0.1238 -0.6595
  215DMSO    H4 2597   4.326   5.200   4.575 -0.6141  1.1519 -0.3405
  215DMSO    H5 2598   4.289   5.282   4.414 -1.7296  1.7532  1.8650
  215DMSO    H6 2599   4.391   5.142   4.422  0.9283 -0.7723  1.3973
  215DMSO    O1 2600   4.595   5.248   4.582 -0.0802  0.5822  0.3452
  216DMSO    C1 2601   1.960   1.275   3.229  0.2119  0.4866  0.5265
  216DMSO    H1 2602   1.993   1.375   3.260  1.1033  0.4642 -0.2748
  216DMSO    H2 2603   1.959   1.197   3.305 -3.6759 -1.1747 -0.9687
  216DMSO    H3 2604   2.023   1.240   3.146  0.7953  1.0018  0.7436
  216DMSO    S1 2605   1.789   1.277   3.180 -0.2724  0.7148  0.1362
  216DMSO    C2 2606   1.734   1.349   3.330 -0.3232  0.4055 -0.2034
  216DMSO    H4 2607   1.628   1.375   3.319 -0.6527  0.5789  2.6710
  216DMSO    H5 2608   1.763   1.276   3.405  0.2689 -1.4011 -2.0999
  216DMSO    H6 2609   1.790   1.443   3.339 -1.7640  1.0948  2.7433
  216DMSO    O1 2610   1.771   1.131   3.194 -0.1144 -0.7165  0.1556
  217DMSO    C1 2611   1.176   2.166   0.760  0.1680  0.2798  0.2304
  217DMSO    H1 2612   1.098   2.180   0.835  0.2814  1.2399  0.1820
  217DMSO    H2 2613   1.139   2.198   0.662  0.1448 -0.5935 -0.0605
  217DMSO    H3 2614   1.205   2.062   0.739  0.4178  0.1788  1.0289
  217DMSO    S1 2615   1.310   2.273   0.811 -0.1892 -0.0128  0.0161
  217DMSO    C2 2616   1.206   2.415   0.828  0.2847 -0.3188  0.6810
  217DMSO    H4 2617   1.137   2.406   0.912 -2.5212  0.9223 -1.3360
  217DMSO    H5 2618   1.263   2.507   0.837  1.1596 -0.6512 -1.0605
  217DMSO    H6 2619   1.143   2.414   0.738  1.0925 -1.6373  0.1021
  217DMSO    O1 2620   1.397   2.307   0.690 -0.3109  0.0843  0.2945
  218DMSO    C1 2621   0.177   6.010   0.682 -0.2786 -0.7972  0.5070
  218DMSO    H1 2622   0.245   5.963   0.610 -0.5675 -0.7326  0.1907
  218DMSO    H2 2623   0.137   5.931   0.748  0.0623 -0.8844  0.6114
  218DMSO    H3 2624   0.095   6.059   0.630  0.4373 -1.3562 -1.2026
  218DMSO    S1 2625   0.280   6.131   0.776 -0.5453 -0.1614 -0.3989
  218DMSO    C2 2626   0.290   6.270   0.666 -0.1561 -0.2328 -0.0289
  218DMSO    H4 2627   0.349   6.347   0.715  0.3379 -0.6168 -0.0097
  218DMSO    H5 2628   0.327   6.225   0.573 -1.9310 -2.1953  0.1295
  218DMSO    H6 2629   0.187   6.302   0.652 -0.7298 -1.7697  0.4511
  218DMSO    O1 2630   0.415   6.081   0.796  0.4584  0.6784  0.3833
  219DMSO    C1 2631   1.545   5.190   3.618 -0.2424 -0.4887 -0.8319
  219DMSO    H1 2632   1.540   5.262   3.536  1.0882 -2.0011 -2.2946
  219DMSO    H2 2633   1.552   5.243   3.714  2.8006 -0.3721 -1.0101
  219DMSO    H3 2634   1.632   5.129   3.593  0.9062  0.7973 -0.1847
  219DMSO    S1 2635   1.388   5.095   3.633 -0.2979 -0.0900 -0.2906
  219DMSO    C2 2636   1.379   5.052   3.463 -0.1311 -0.5800  0.2285
  219DMSO    H4 2637   1.456   4.977   3.441  0.7043  0.1755  0.5321
  219DMSO    H5 2638   1.278   5.018   3.437 -0.2750 -1.6447  1.9704
  219DMSO    H6 2639   1.399   5.147   3.413 -1.8678 -0.1637  0.2505
  219DMSO    O1 2640   1.271   5.190   3.648  0.0733  0.7985 -0.0904
  220DMSO    C1 2641   0.631   4.143   1.966 -0.1411  0.2439  0.4899
  220DMSO    H1 2642   0.528   4.154   1.930 -0.6484 -0.6997  1.5590
  220DMSO    H2 2643   0.628   4.130   2.074  1.2745 -2.1959  0.3206
  220DMSO    H3 2644   0.692   4.226   1.932  0.9391 -0.4625  0.6423
  220DMSO    S1 2645   0.668   3.983   1.898 -0.0452  0.1914 -0.1750
  220DMSO    C2 2646   0.826   3.957   1.971  0.1563 -0.8367 -0.2017
  220DMSO    H4 2647   0.884   3.887   1.911 -1.9919 -0.7214 -2.5838
  220DMSO    H5 2648   0.874   4.054   1.979 -1.1346 -0.1486 -0.4886
  220DMSO    H6 2649   0.825   3.924   2.076  0.7220  1.4370  0.5718
  220DMSO    O1 2650   0.691   4.019   1.757  0.7684 -0.1124  0.4376
  221DMSO    C1 2651   3.709   4.203   5.025 -0.6447 -0.3869  0.4128
  221DMSO    H1 2652   3.751   4.301   5.002 -1.2822 -0.2726 -0.3368
  221DMSO    H2 2653   3.608   4.225   5.062  0.4115  3.7631  1.3654
  221DMSO    H3 2654   3.774   4.148   5.093 -1.3795  0.1501  1.5719
  221DMSO    S1 2655   3.705   4.107   4.876  0.2814  0.0583  0.3063
  221DMSO    C2 2656   3.631   3.956   4.939  0.1208 -0.0414 -0.7326
  221DMSO    H4 2657   3.679   3.873   4.886  1.7395 -0.9854  1.9509
  221DMSO    H5 2658   3.657   3.950   5.046 -0.6078 -3.8201 -0.6238
  221DMSO    H6 2659   3.523   3.964   4.924 -0.5237 -2.3921  1.7466
  221DMSO    O1 2660   3.849   4.070   4.848 -0.2632 -0.3130  0.6964
  222DMSO    C1 2661   5.676   0.140   5.167  0.4753  0.0163 -0.2679
  222DMSO    H1 2662   5.648   0.198   5.254 -2.1335 -0.0757 -0.9591
  222DMSO    H2 2663   5.628   0.173   5.075 -1.1592  2.3534  1.3285
  222DMSO    H3 2664   5.676   0.031   5.174  1.7279  0.0772  0.9968
  222DMSO    S1 2665   5.848   0.178   5.145  0.1925 -0.5092  0.0500
  222DMSO    C2 2666   5.835   0.353   5.189  0.2424  0.8496 -0.4480
  222DMSO    H4 2667   5.767   0.403   5.120  0.5649  1.9668  0.0334
  222DMSO    H5 2668   5.806   0.361   5.294  0.4819 -2.6765  0.0212
  222DMSO    H6 2669   5.934   0.398   5.182  0.7828 -0.4722 -1.9822
  222DMSO    O1 2670   5.867   0.177   4.995  0.0125 -0.6955  0.0542
  223DMSO    C1 2671   4.067   3.065   6.158 -0.2265 -0.3061  0.1907
  223DMSO    H1 2672   4.100   2.962   6.140 -2.7353 -1.2801  0.6090
  223DMSO    H2 2673   4.140   3.130   6.110 -1.0849  1.6729  1.4535
  223DMSO    H3 2674   4.057   3.088   6.264  2.3230 -0.2421  0.4676
  223DMSO    S1 2675   3.918   3.072   6.062 -0.0056 -0.2309 -0.0022
  223DMSO    C2 2676   3.871   3.244   6.095 -0.0457 -0.0454 -0.2035
  223DMSO    H4 2677   3.764   3.233   6.075 -0.0657  1.1718 -0.8188
  223DMSO    H5 2678   3.889   3.267   6.200  2.2089 -1.9974 -0.0676
  223DMSO    H6 2679   3.927   3.305   6.024  1.7986  0.4989  1.6397
  223DMSO    O1 2680   3.832   3.008   6.153 -0.3149  0.2096  0.0557
  224DMSO    C1 2681   1.973   4.052   5.276 -0.2640  0.6521  0.6166
  224DMSO    H1 2682   2.036   3.968   5.245  0.5001  1.6156 -0.5052
  224DMSO    H2 2683   1.971   4.069   5.384 -1.4557  1.8685  0.4291
  224DMSO    H3 2684   1.876   4.037   5.228  0.0549 -1.0406  0.4427
  224DMSO    S1 2685   2.056   4.195   5.206 -0.0101  0.1615 -0.3134
  224DMSO    C2 2686   2.229   4.161   5.247 -0.5043 -0.3338 -0.1122
  224DMSO    H4 2687   2.294   4.249   5.238  0.6974 -1.0751  0.9212
  224DMSO    H5 2688   2.234   4.136   5.354  0.8747  0.1894 -0.0360
  224DMSO    H6 2689   2.258   4.073   5.189  1.1030 -0.3214  0.6123
  224DMSO    O1 2690   2.020   4.319   5.283  0.0586 -0.4797  0.9619
  225DMSO    C1 2691   1.206   5.057   5.289  0.2785 -0.0181  0.1898
  225DMSO    H1 2692   1.169   5.015   5.383 -2.4531  3.5175  0.9150
  225DMSO    H2 2693   1.149   5.146   5.261  0.6069  0.1271 -0.0266
  225DMSO    H3 2694   1.198   4.984   5.209  0.2267  1.0609 -0.8234
  225DMSO    S1 2695   1.374   5.095   5.314 -0.2320 -0.0907  0.0892
  225DMSO    C2 2696   1.381   5.204   5.181  0.3043 -0.1105  0.5028
  225DMSO    H4 2697   1.487   5.228   5.167  0.5303 -0.5118  1.4663
  225DMSO    H5 2698   1.331   5.159   5.095 -0.4104 -1.4039  1.5469
  225DMSO    H6 2699   1.322   5.293   5.203 -0.6284 -0.7262  0.5643
  225DMSO    O1 2700   1.454   4.977   5.266 -0.5898 -0.0411 -0.2761
  226DMSO    C1 2701   1.621   0.518   1.419  0.2479 -0.3511  0.0413
  226DMSO    H1 2702   1.673   0.432   1.376  1.5774 -0.1002  1.1116
  226DMSO    H2 2703   1.528   0.549   1.370 -0.9642  0.6204  2.7335
  226DMSO    H3 2704   1.691   0.600   1.406 -0.6998  0.5307  0.3429
  226DMSO    S1 2705   1.568   0.489   1.592 -0.0054  0.3874 -0.0209
  226DMSO    C2 2706   1.722   0.418   1.650  0.0708  0.2305  0.8137
  226DMSO    H4 2707   1.706   0.362   1.743  0.1291 -2.3683 -0.6272
  226DMSO    H5 2708   1.761   0.347   1.575 -2.3942 -0.5822  0.2063
  226DMSO    H6 2709   1.794   0.497   1.672 -0.1482  0.3889  0.9566
  226DMSO    O1 2710   1.477   0.371   1.587  0.1921 -0.0464 -0.5396
  227DMSO    C1 2711   4.287   0.962   0.912 -0.1954 -0.3800 -0.4800
  227DMSO    H1 2712   4.195   0.913   0.945  0.2635 -0.0327  1.4000
  227DMSO    H2 2713   4.352   0.888   0.865  1.6512  0.9295 -0.1111
  227DMSO    H3 2714   4.333   1.014   0.997 -2.6196  0.3365  0.4775
  227DMSO    S1 2715   4.241   1.074   0.780 -0.0035 -0.1797  0.3522
  227DMSO    C2 2716   4.349   1.207   0.802  0.1538 -0.0872  0.3124
  227DMSO    H4 2717   4.354   1.253   0.901  2.0637 -2.4079  1.3865
  227DMSO    H5 2718   4.446   1.168   0.771 -0.5182 -0.7659 -1.0431
  227DMSO    H6 2719   4.309   1.287   0.738  0.4360  1.3056  1.8302
  227DMSO    O1 2720   4.109   1.121   0.826  0.2387 -0.5065 -0.3586
  228DMSO    C1 2721   3.929   1.986   4.509  0.8278  0.1147 -0.0905
  228DMSO    H1 2722   3.961   1.921   4.591 -2.5124 -1.2046  0.3135
  228DMSO    H2 2723   3.995   1.991   4.422  1.3276 -0.6075  0.2412
  228DMSO    H3 2724   3.928   2.092   4.537  1.7881  0.0098  0.4074
  228DMSO    S1 2725   3.756   1.944   4.467  0.4581 -0.2192  0.4889
  228DMSO    C2 2726   3.792   1.782   4.407 -0.5713 -0.1751  0.3908
  228DMSO    H4 2727   3.837   1.711   4.477 -1.1116 -0.8965  0.0170
  228DMSO    H5 2728   3.705   1.744   4.353 -0.5007  2.0447 -1.4559
  228DMSO    H6 2729   3.868   1.810   4.333  0.5295  0.6516  1.7725
  228DMSO    O1 2730   3.709   2.017   4.341  0.3613  0.7265 -0.3024
  229DMSO    C1 2731   0.497   6.247   1.056 -1.0266  0.0096 -0.1197
  229DMSO    H1 2732   0.568   6.165   1.041 -1.4879 -0.3320 -0.4426
  229DMSO    H2 2733   0.411   6.231   1.123  0.9712 -0.3011  2.5498
  229DMSO    H3 2734   0.461   6.272   0.957  1.1792 -0.2818 -1.0526
  229DMSO    S1 2735   0.583   6.384   1.123 -0.1509  0.2436 -0.4603
  229DMSO    C2 2736   0.566   6.339   1.303 -0.2283  0.1213  1.0181
  229DMSO    H4 2737   0.611   6.242   1.328 -2.8323 -1.9110 -1.5051
  229DMSO    H5 2738   0.611   6.418   1.363 -0.2663  0.0115  1.1917
  229DMSO    H6 2739   0.461   6.347   1.330 -0.3320 -0.1623  0.7036
  229DMSO    O1 2740   0.504   6.501   1.093  0.9402 -0.4063  0.2100
  230DMSO    C1 2741   3.636   1.868   2.791 -0.3449  0.3378  0.0606
  230DMSO    H1 2742   3.606   1.779   2.846  0.7159 -0.6302 -0.8937
  230DMSO    H2 2743   3.662   1.832   2.692 -0.4264 -0.3572  0.2886
  230DMSO    H3 2744   3.711   1.938   2.828 -0.0486  0.5248 -0.8757
  230DMSO    S1 2745   3.488   1.968   2.771  0.0445 -0.0588 -0.1338
  230DMSO    C2 2746   3.420   1.922   2.918  0.7623 -0.1976  0.2839
  230DMSO    H4 2747   3.486   1.967   2.992  1.2942  0.9157 -0.8203
  230DMSO    H5 2748   3.323   1.971   2.931  1.0717 -0.1640  2.8627
  230DMSO    H6 2749   3.414   1.813   2.920  0.5567 -0.2276 -0.8691
  230DMSO    O1 2750   3.421   1.903   2.660  0.0115 -0.0779 -0.5786
  231DMSO    C1 2751   2.751   2.309   2.811  0.2980 -0.5180  0.0577
  231DMSO    H1 2752   2.679   2.335   2.732  0.5906 -2.7726 -1.0165
  231DMSO    H2 2753   2.702   2.298   2.908 -0.8533 -0.5998 -0.5065
  231DMSO    H3 2754   2.828   2.387   2.813  0.2287 -0.4650  0.6880
  231DMSO    S1 2755   2.816   2.152   2.772 -0.2590  0.0349 -0.2286
  231DMSO    C2 2756   2.843   2.196   2.597  0.7130  0.1587 -0.0799
  231DMSO    H4 2757   2.748   2.203   2.542 -1.3737  0.4000  3.2874
  231DMSO    H5 2758   2.891   2.294   2.592  0.4590  0.4258  1.8536
  231DMSO    H6 2759   2.908   2.128   2.541  0.5343  0.4136 -0.5995
  231DMSO    O1 2760   2.702   2.064   2.769 -0.2295 -0.0397  0.2313
  232DMSO    C1 2761   4.881   6.126   0.320  0.1290 -0.1208 -0.3362
  232DMSO    H1 2762   4.909   6.179   0.229  1.8719 -2.4342 -1.2454
  232DMSO    H2 2763   4.875   6.017   0.314  1.1396 -0.0967 -4.0539
  232DMSO    H3 2764   4.783   6.163   0.352 -0.4100 -0.6401 -1.3428
  232DMSO    S1 2765   4.990   6.163   0.458  0.4195 -0.5701  0.3382
  232DMSO    C2 2766   4.958   6.342   0.466  0.0565  0.7940  0.1446
  232DMSO    H4 2767   4.852   6.370   0.469  0.2762  2.0578 -1.8753
  232DMSO    H5 2768   5.007   6.368   0.560  1.3480 -2.5737  0.5322
  232DMSO    H6 2769   5.008   6.385   0.379  0.7996  0.9230  0.6229
  232DMSO    O1 2770   5.128   6.154   0.394 -0.5101  0.3772  0.1490
  233DMSO    C1 2771   4.664   4.938   3.982 -0.1550 -0.5064 -0.5369
  233DMSO    H1 2772   4.692   5.043   3.996 -1.1575 -0.3161  0.0651
  233DMSO    H2 2773   4.558   4.931   4.008 -0.1396  2.5640  0.8520
  233DMSO    H3 2774   4.730   4.875   4.043 -0.0455  0.7122  0.6538
  233DMSO    S1 2775   4.695   4.907   3.816 -0.0597 -0.1943  0.5301
  233DMSO    C2 2776   4.670   4.731   3.836 -0.2858 -0.4424  0.1662
  233DMSO    H4 2777   4.682   4.684   3.738 -0.4830 -2.5263  1.0859
  233DMSO    H5 2778   4.749   4.694   3.902  0.7927  0.4272 -0.5946
  233DMSO    H6 2779   4.570   4.724   3.880 -0.6697  0.4121 -0.5439
  233DMSO    O1 2780   4.840   4.900   3.782 -0.2750  0.4567  0.2682
  234DMSO    C1 2781   5.025   5.921   4.078  0.1869  0.2968 -0.0812
  234DMSO    H1 2782   5.060   5.833   4.024 -1.3834 -0.9216  0.8082
  234DMSO    H2 2783   4.974   5.894   4.170  0.0288 -1.6814 -0.7095
  234DMSO    H3 2784   4.970   5.982   4.006  1.1618  1.4753  0.1355
  234DMSO    S1 2785   5.177   6.016   4.106 -0.0803  0.3751 -0.0721
  234DMSO    C2 2786   5.094   6.172   4.087 -0.2360 -0.6270 -0.2003
  234DMSO    H4 2787   5.024   6.179   4.170  2.0826 -1.4299  1.9248
  234DMSO    H5 2788   5.170   6.248   4.105  0.0380 -0.1289 -2.9008
  234DMSO    H6 2789   5.038   6.175   3.993 -3.1162 -1.5245  1.3721
  234DMSO    O1 2790   5.228   6.011   3.969  0.4173 -0.1747  0.1803
  235DMSO    C1 2791   5.961   6.201   1.271 -0.0685  0.3858  0.4018
  235DMSO    H1 2792   5.984   6.236   1.170 -1.1615  0.3957  0.1422
  235DMSO    H2 2793   5.902   6.109   1.271 -0.0745  0.3492 -1.5545
  235DMSO    H3 2794   5.905   6.279   1.324  0.8016  2.7038 -1.8651
  235DMSO    S1 2795   6.119   6.166   1.351  0.0233  0.1266 -0.2068
  235DMSO    C2 2796   6.062   6.143   1.522 -0.3326  0.8793 -0.0689
  235DMSO    H4 2797   6.139   6.125   1.599 -0.3039  1.0478 -0.0563
  235DMSO    H5 2798   6.017   6.241   1.542 -0.0506  0.5939  2.2802
  235DMSO    H6 2799   5.987   6.064   1.522 -0.2573  0.7772 -1.7327
  235DMSO    O1 2800   6.178   6.301   1.362 -0.2391  0.5193  0.1594
  236DMSO    C1 2801   2.075   6.390   3.220  0.2070 -0.1380 -0.9531
  236DMSO    H1 2802   2.078   6.498   3.235 -0.7002 -0.4028  1.4981
  236DMSO    H2 2803   2.041   6.354   3.122  0.0976  0.1673 -1.0310
  236DMSO    H3 2804   2.012   6.341   3.294  2.9381 -1.0435  0.9208
  236DMSO    S1 2805   2.237   6.333   3.247 -0.2991 -0.1407 -0.2871
  236DMSO    C2 2806   2.296   6.427   3.106 -0.0969 -0.7562  0.5293
  236DMSO    H4 2807   2.290   6.533   3.135  2.1232 -0.1846 -0.8792
  236DMSO    H5 2808   2.398   6.408   3.074  0.2760  0.9226  0.6250
  236DMSO    H6 2809   2.229   6.407   3.022 -1.6298  0.4675  1.3870
  236DMSO    O1 2810   2.237   6.189   3.209  0.5831  0.3458 -0.2429
  237DMSO    C1 2811   1.534   3.955   2.571 -0.6512 -0.7747  0.3428
  237DMSO    H1 2812   1.433   3.985   2.545 -0.8506 -2.0752 -0.4789
  237DMSO    H2 2813   1.559   3.873   2.503 -1.4514 -1.0717  0.3957
  237DMSO    H3 2814   1.546   3.920   2.674 -0.6789  0.6448  0.8443
  237DMSO    S1 2815   1.636   4.102   2.563  0.4351  0.0609  0.0151
  237DMSO    C2 2816   1.524   4.198   2.668 -0.1982 -0.6011 -0.6354
  237DMSO    H4 2817   1.518   4.160   2.771  0.7588 -2.0070 -1.0686
  237DMSO    H5 2818   1.549   4.304   2.662 -0.6124 -0.5869 -2.5877
  237DMSO    H6 2819   1.427   4.190   2.618 -0.2811  0.4151 -0.6561
  237DMSO    O1 2820   1.609   4.165   2.434  0.0076 -0.1669  0.6980
  238DMSO    C1 2821   4.586   1.872   0.249  0.2473 -0.5002  0.0459
  238DMSO    H1 2822   4.546   1.947   0.316  0.4381 -0.6856  0.3725
  238DMSO    H2 2823   4.513   1.818   0.188 -1.0384  1.7790 -0.5371
  238DMSO    H3 2824   4.647   1.796   0.300  0.3868 -1.2700 -1.2024
  238DMSO    S1 2825   4.711   1.966   0.160 -0.2350 -0.0590  0.0273
  238DMSO    C2 2826   4.593   2.077   0.101 -0.3915  0.7176  0.1011
  238DMSO    H4 2827   4.621   2.101  -0.002  1.7092 -2.0343 -0.0764
  238DMSO    H5 2828   4.494   2.031   0.115 -0.0324  0.5516  2.6775
  238DMSO    H6 2829   4.602   2.163   0.168  2.3321 -1.0819  2.3177
  238DMSO    O1 2830   4.744   1.881   0.039  0.1786 -0.1288 -1.1415
  239DMSO    C1 2831   2.312   1.084   1.798 -0.3330 -0.0602 -0.2629
  239DMSO    H1 2832   2.297   0.979   1.772  0.2755  0.2575 -2.0296
  239DMSO    H2 2833   2.386   1.102   1.876 -0.7702  2.9156 -0.4266
  239DMSO    H3 2834   2.218   1.128   1.832  0.4027  0.8216  0.7201
  239DMSO    S1 2835   2.354   1.169   1.643 -0.1286 -0.2163 -0.4129
  239DMSO    C2 2836   2.218   1.139   1.549  0.8198 -0.1254 -1.0823
  239DMSO    H4 2837   2.191   1.217   1.478 -0.2442  0.2511 -0.3101
  239DMSO    H5 2838   2.228   1.046   1.494 -0.8797  0.3741 -2.3325
  239DMSO    H6 2839   2.135   1.126   1.620  0.1464  1.9655 -1.4188
  239DMSO    O1 2840   2.468   1.092   1.585 -0.1909  0.1643  0.0932
  240DMSO    C1 2841   3.228   5.338   1.180  0.3814  0.3967 -0.5295
  240DMSO    H1 2842   3.331   5.308   1.204 -0.1052 -1.4699 -0.6023
  240DMSO    H2 2843   3.169   5.270   1.118 -1.1101 -1.2534  2.4417
  240DMSO    H3 2844   3.233   5.435   1.130 -0.7536  0.4112 -0.6275
  240DMSO    S1 2845   3.146   5.350   1.342  0.4158  0.4440 -0.2497
  240DMSO    C2 2846   2.995   5.409   1.276  0.1680  0.1892  0.4965
  240DMSO    H4 2847   2.942   5.464   1.354 -1.2729 -0.8262  0.2793
  240DMSO    H5 2848   3.006   5.450   1.175  2.5107 -1.5124 -0.0295
  240DMSO    H6 2849   2.948   5.314   1.249  0.2737  0.2599  0.0451
  240DMSO    O1 2850   3.215   5.469   1.404  0.0038 -0.3798 -0.2616
  241DMSO    C1 2851   3.248   0.053   2.941  0.4317 -0.3077 -0.0343
  241DMSO    H1 2852   3.154   0.010   2.974  0.9032  0.2580  2.2274
  241DMSO    H2 2853   3.282  -0.005   2.856 -1.1108  2.0743 -2.4380
  241DMSO    H3 2854   3.311   0.059   3.030  0.5092 -2.1741  0.0819
  241DMSO    S1 2855   3.222   0.220   2.890  0.0667  0.1506  0.3319
  241DMSO    C2 2856   3.129   0.172   2.738 -0.5598  0.2453 -0.1349
  241DMSO    H4 2857   3.189   0.114   2.668  0.0402  3.1139 -2.1841
  241DMSO    H5 2858   3.049   0.120   2.792  0.9812  0.7299  2.7964
  241DMSO    H6 2859   3.088   0.263   2.694 -0.8985 -0.3441 -1.0776
  241DMSO    O1 2860   3.356   0.258   2.848  0.0277 -0.4898  0.1575
  242DMSO    C1 2861   4.384   1.247   2.329  0.2315 -0.1802 -0.4287
  242DMSO    H1 2862   4.376   1.252   2.438 -1.6234 -1.4076 -0.4570
  242DMSO    H2 2863   4.437   1.155   2.303  2.4509  0.4588  1.4916
  242DMSO    H3 2864   4.427   1.336   2.282 -1.2183  0.8223  0.0646
  242DMSO    S1 2865   4.220   1.245   2.260 -0.1274 -0.3356  0.2170
  242DMSO    C2 2866   4.270   1.225   2.081  0.4179 -0.0360 -0.3091
  242DMSO    H4 2867   4.191   1.255   2.011  0.5426  1.9261  0.3417
  242DMSO    H5 2868   4.362   1.282   2.069  1.0470 -0.4229  2.0364
  242DMSO    H6 2869   4.288   1.117   2.074  2.4189  0.0495  2.1872
  242DMSO    O1 2870   4.183   1.387   2.270  0.1633  0.3685 -0.5885
  243DMSO    C1 2871   2.281   0.399   2.125  0.0967 -0.2359  0.4272
  243DMSO    H1 2872   2.252   0.500   2.098  0.0086 -0.4204 -0.1827
  243DMSO    H2 2873   2.207   0.326   2.091  1.2687 -1.0309 -0.5217
  243DMSO    H3 2874   2.302   0.390   2.232  0.7867  0.8359  0.3984
  243DMSO    S1 2875   2.433   0.402   2.041  0.5216  0.1199 -0.3453
  243DMSO    C2 2876   2.372   0.402   1.876  0.1415  0.2959 -0.3006
  243DMSO    H4 2877   2.468   0.399   1.825 -0.0148  2.9804 -0.8640
  243DMSO    H5 2878   2.305   0.316   1.868  0.5063 -0.1273  0.9015
  243DMSO    H6 2879   2.315   0.488   1.841 -0.2453 -0.1282 -0.7363
  243DMSO    O1 2880   2.492   0.266   2.056  0.2769  0.3697 -0.6090
  244DMSO    C1 2881   3.251   1.356   4.270 -0.0896  0.4934 -0.1300
  244DMSO    H1 2882   3.251   1.247   4.275  0.2798  0.5483  2.7638
  244DMSO    H2 2883   3.340   1.398   4.317  0.8991 -0.4871 -1.0850
  244DMSO    H3 2884   3.163   1.385   4.329 -0.5521  0.3390 -0.7269
  244DMSO    S1 2885   3.248   1.422   4.101  0.5107 -0.1695 -0.1420
  244DMSO    C2 2886   3.407   1.349   4.059 -0.5261  0.3756  0.0924
  244DMSO    H4 2887   3.414   1.242   4.038  3.0019  0.5234 -0.0605
  244DMSO    H5 2888   3.420   1.403   3.965 -1.0638  3.6321  1.7583
  244DMSO    H6 2889   3.494   1.378   4.119 -0.0412 -0.4586 -0.1744
  244DMSO    O1 2890   3.278   1.570   4.120 -0.1272 -0.1714  0.0062
  245DMSO    C1 2891   5.012   0.617   4.205 -0.3031 -0.4078  0.0671
  245DMSO    H1 2892   4.957   0.687   4.141 -0.1792 -1.2557 -1.0051
  245DMSO    H2 2893   4.939   0.558   4.261 -1.6976 -0.7504 -1.9814
  245DMSO    H3 2894   5.070   0.658   4.288  1.9660 -3.0743 -0.0300
  245DMSO    S1 2895   5.112   0.513   4.099 -0.1915 -0.1362  0.2495
  245DMSO    C2 2896   4.987   0.403   4.032  0.2613  0.8061  0.2225
  245DMSO    H4 2897   5.032   0.317   3.982 -0.7965 -0.4166  1.3108
  245DMSO    H5 2898   4.933   0.364   4.118  0.2588 -0.8796 -0.5145
  245DMSO    H6 2899   4.927   0.467   3.965  0.3982  0.8940  0.1832
  245DMSO    O1 2900   5.178   0.425   4.195  0.1518  0.5957 -0.3595
  246DMSO    C1 2901   5.684   0.323   4.785  0.5561 -0.4596 -0.4542
  246DMSO    H1 2902   5.749   0.247   4.740  2.1611  1.0759 -0.8553
  246DMSO    H2 2903   5.740   0.394   4.846 -2.5027  2.5977 -0.9281
  246DMSO    H3 2904   5.624   0.272   4.861  1.2453 -0.1653  0.3015
  246DMSO    S1 2905   5.591   0.396   4.654 -0.1716  0.0223  0.3205
  246DMSO    C2 2906   5.724   0.444   4.544  0.1905 -0.9016 -0.4731
  246DMSO    H4 2907   5.680   0.497   4.459  0.4423  0.1091  0.0146
  246DMSO    H5 2908   5.787   0.510   4.604 -2.2722  0.6924  0.5505
  246DMSO    H6 2909   5.779   0.353   4.520  0.2849 -0.5554 -1.6683
  246DMSO    O1 2910   5.568   0.531   4.707 -0.0179  0.0273  0.3838
  247DMSO    C1 2911   0.480   2.744   0.401  0.3161 -0.4826  0.5707
  247DMSO    H1 2912   0.534   2.675   0.466 -1.1697 -2.3292 -0.0728
  247DMSO    H2 2913   0.463   2.843   0.443 -0.4099 -1.3644  2.4752
  247DMSO    H3 2914   0.392   2.702   0.352 -1.5246  1.7324  1.7939
  247DMSO    S1 2915   0.587   2.775   0.262  0.1855  0.0560  0.0824
  247DMSO    C2 2916   0.474   2.882   0.174 -0.9178  0.3944  0.2983
  247DMSO    H4 2917   0.520   2.900   0.076  0.3222  0.0690  0.7997
  247DMSO    H5 2918   0.377   2.833   0.164 -0.9820  0.4163  0.7950
  247DMSO    H6 2919   0.449   2.978   0.219 -0.9509  1.0279 -1.0388
  247DMSO    O1 2920   0.600   2.649   0.187  0.0680  0.3138  0.0281
  248DMSO    C1 2921   3.410   2.243   0.686 -0.3242  0.4044 -0.2579
  248DMSO    H1 2922   3.367   2.283   0.594  0.3112  0.1312 -0.6822
  248DMSO    H2 2923   3.519   2.235   0.677 -0.0997 -0.8706  2.5143
  248DMSO    H3 2924   3.376   2.146   0.722  2.0011 -0.9515 -1.5043
  248DMSO    S1 2925   3.404   2.357   0.824 -0.4171  0.0571  0.0684
  248DMSO    C2 2926   3.468   2.243   0.940  0.1741  1.0947 -0.8276
  248DMSO    H4 2927   3.552   2.193   0.892  0.8801  1.0375  0.4106
  248DMSO    H5 2928   3.519   2.299   1.019  1.7009  0.0198 -0.9867
  248DMSO    H6 2929   3.395   2.175   0.985 -0.3667  2.2444  0.0884
  248DMSO    O1 2930   3.257   2.357   0.854 -0.8967  0.3501 -0.1354
  249DMSO    C1 2931   0.554   2.685   5.773  0.0916  0.4165  0.0726
  249DMSO    H1 2932   0.522   2.583   5.797 -1.6866  1.3386  1.8992
  249DMSO    H2 2933   0.470   2.753   5.759 -0.0451 -0.2953 -3.4547
  249DMSO    H3 2934   0.630   2.678   5.694 -0.8727 -1.5683 -0.7459
  249DMSO    S1 2935   0.652   2.738   5.916  0.0779 -0.1469  0.1742
  249DMSO    C2 2936   0.505   2.714   6.022 -0.0632 -0.1414  0.3160
  249DMSO    H4 2937   0.535   2.739   6.124 -2.4983 -2.3262  1.7188
  249DMSO    H5 2938   0.423   2.780   5.993  0.8614  0.2474 -1.5284
  249DMSO    H6 2939   0.461   2.614   6.030 -1.5513  0.5728  1.6083
  249DMSO    O1 2940   0.672   2.886   5.911 -0.3909  0.4049 -0.1251
  250DMSO    C1 2941   0.371   0.816   1.283 -0.2050 -0.0261  0.4231
  250DMSO    H1 2942   0.376   0.896   1.357  2.4327 -0.2702  0.6145
  250DMSO    H2 2943   0.365   0.717   1.329  1.5159 -0.7947 -0.9171
  250DMSO    H3 2944   0.459   0.821   1.218 -0.5746 -0.9844 -0.1736
  250DMSO    S1 2945   0.226   0.838   1.183  0.0692 -0.2244 -0.0600
  250DMSO    C2 2946   0.286   0.968   1.082  0.5578  0.5492 -0.3306
  250DMSO    H4 2947   0.201   0.992   1.018 -0.4737  1.0685  1.1618
  250DMSO    H5 2948   0.323   1.046   1.149 -0.9266 -0.8874  2.3967
  250DMSO    H6 2949   0.366   0.921   1.024 -0.8381 -1.7937 -0.5145
  250DMSO    O1 2950   0.128   0.906   1.261  0.2050  0.0281 -0.4238
  251DMSO    C1 2951   1.236   4.803   5.847 -0.1064  0.5176  1.0530
  251DMSO    H1 2952   1.216   4.852   5.943  1.7083 -0.1793  1.8363
  251DMSO    H2 2953   1.160   4.727   5.825  1.6344 -0.8142 -0.7035
  251DMSO    H3 2954   1.330   4.749   5.855 -0.2000  0.4249  1.5362
  251DMSO    S1 2955   1.270   4.919   5.713  0.2648  0.3788  0.2804
  251DMSO    C2 2956   1.354   4.804   5.609 -0.0801  0.4768  0.4842
  251DMSO    H4 2957   1.397   4.861   5.527  2.3072 -1.1918  0.4773
  251DMSO    H5 2958   1.436   4.755   5.661  0.0238  2.1558  1.9918
  251DMSO    H6 2959   1.277   4.733   5.577  1.0564 -1.4194  1.7864
  251DMSO    O1 2960   1.378   5.004   5.773  0.3042  0.7899 -0.0609
  252DMSO    C1 2961   1.363   5.621   1.491 -0.0184  0.6743  0.5626
  252DMSO    H1 2962   1.360   5.529   1.431 -0.1831  1.1900 -0.2268
  252DMSO    H2 2963   1.453   5.613   1.553  0.8951  1.2170 -0.6623
  252DMSO    H3 2964   1.266   5.637   1.539 -0.0349 -0.4578  0.9557
  252DMSO    S1 2965   1.402   5.759   1.391  0.3592 -0.3058 -0.0697
  252DMSO    C2 2966   1.262   5.741   1.279 -0.4991 -0.8501  1.0072
  252DMSO    H4 2967   1.301   5.740   1.177  0.3646  0.5356  1.2978
  252DMSO    H5 2968   1.205   5.648   1.282 -0.0417 -1.1503  0.5642
  252DMSO    H6 2969   1.185   5.818   1.284 -0.8718 -0.9876 -1.3137
  252DMSO    O1 2970   1.503   5.710   1.302  0.1481  0.4113 -0.1463
  253DMSO    C1 2971   1.176   6.188   4.253  0.1134  1.1786 -0.1105
  253DMSO    H1 2972   1.148   6.237   4.159  1.6103 -1.4762 -2.1067
  253DMSO    H2 2973   1.122   6.229   4.338 -1.8472 -0.4187 -0.4949
  253DMSO    H3 2974   1.282   6.206   4.268  0.4921 -1.1893  0.4802
  253DMSO    S1 2975   1.168   6.001   4.248  0.3760 -0.0324 -0.1377
  253DMSO    C2 2976   1.289   5.970   4.363  0.3137  0.1265 -0.0513
  253DMSO    H4 2977   1.251   6.003   4.460 -0.9144 -0.1743 -0.4153
  253DMSO    H5 2978   1.320   5.865   4.362 -0.4935 -0.1166 -0.2819
  253DMSO    H6 2979   1.384   6.021   4.343  0.8214 -1.0201 -0.6801
  253DMSO    O1 2980   1.247   5.956   4.125  0.2147 -0.0793 -0.1221
  254DMSO    C1 2981   0.142   5.140   3.160 -0.2482 -0.3361 -0.5585
  254DMSO    H1 2982   0.165   5.090   3.255 -3.9032 -2.9704 -0.8355
  254DMSO    H2 2983   0.050   5.098   3.120 -0.2972 -0.9641  0.1825
  254DMSO    H3 2984   0.225   5.137   3.088  1.0152  1.5390  0.7244
  254DMSO    S1 2985   0.126   5.317   3.192 -0.1036 -0.0996  0.6748
  254DMSO    C2 2986   0.108   5.360   3.015 -0.2417  0.2558  0.7645
  254DMSO    H4 2987   0.058   5.284   2.954  2.5403 -1.3683  0.3481
  254DMSO    H5 2988   0.053   5.455   3.019 -1.5192 -0.4890  4.0662
  254DMSO    H6 2989   0.211   5.373   2.981  0.6438 -1.2931  2.6592
  254DMSO    O1 2990   0.263   5.368   3.229  0.3028 -0.1035  0.0054
  255DMSO    C1 2991   4.428   5.230   0.961  0.2278  0.1685  0.4844
  255DMSO    H1 2992   4.349   5.157   0.984  0.0340  0.3362  0.3484
  255DMSO    H2 2993   4.458   5.223   0.856  0.6998  0.6424  0.5882
  255DMSO    H3 2994   4.523   5.214   1.014  1.8756 -0.3095 -2.4218
  255DMSO    S1 2995   4.372   5.389   1.011  0.0573 -0.5719 -0.6161
  255DMSO    C2 2996   4.510   5.486   0.939 -0.4116  0.3778 -0.6361
  255DMSO    H4 2997   4.605   5.431   0.945 -0.4199  0.4080 -0.1441
  255DMSO    H5 2998   4.483   5.505   0.835  0.8595 -1.1523 -1.2987
  255DMSO    H6 2999   4.511   5.571   1.008 -0.0871 -1.8687  2.3596
  255DMSO    O1 3000   4.397   5.399   1.161  0.5032 -0.7490 -0.0297
  256DMSO    C1 3001   0.817   3.059   0.420  0.1566  0.2889  0.5250
  256DMSO    H1 3002   0.759   3.022   0.505 -1.0336  2.1639  0.5850
  256DMSO    H2 3003   0.802   2.989   0.337 -1.3808 -1.5137  2.2005
  256DMSO    H3 3004   0.923   3.078   0.433  0.7628 -2.0704 -0.4793
  256DMSO    S1 3005   0.737   3.211   0.366  0.4159  0.1081 -0.1605
  256DMSO    C2 3006   0.870   3.283   0.268  0.2062 -0.7686 -0.7285
  256DMSO    H4 3007   0.957   3.282   0.335 -1.3532 -3.0461  1.4383
  256DMSO    H5 3008   0.885   3.206   0.192  1.9584 -3.7426  2.3469
  256DMSO    H6 3009   0.849   3.384   0.230  0.4630 -0.5285 -0.2444
  256DMSO    O1 3010   0.742   3.297   0.490 -0.3086  0.1624  0.6755
  257DMSO    C1 3011   4.001   0.268   1.176  0.0128 -1.1055  0.0988
  257DMSO    H1 3012   3.956   0.342   1.243 -0.2872  0.8934 -2.1912
  257DMSO    H2 3013   4.108   0.270   1.198 -0.1376 -0.9948  0.8586
  257DMSO    H3 3014   3.981   0.303   1.075 -2.1991  0.1540  0.9111
  257DMSO    S1 3015   3.922   0.108   1.185  0.0434  0.2954  0.1306
  257DMSO    C2 3016   3.976   0.076   1.353  0.4368  0.6817  0.3745
  257DMSO    H4 3017   4.047  -0.007   1.350  1.0455  1.2129 -0.7482
  257DMSO    H5 3018   4.037   0.160   1.388 -1.2680  1.5291  1.4422
  257DMSO    H6 3019   3.889   0.053   1.413 -0.3938 -2.5189 -1.7814
  257DMSO    O1 3020   4.016   0.007   1.116 -0.4421 -0.3203 -0.4779
  258DMSO    C1 3021   1.752   2.923   0.017 -0.0319  0.0135  0.0582
  258DMSO    H1 3022   1.781   2.908   0.121  1.1200 -0.7868 -0.3639
  258DMSO    H2 3023   1.834   2.886  -0.045  0.7168  0.7809  0.5588
  258DMSO    H3 3024   1.744   3.031  -0.001  1.0577  0.1157  0.1250
  258DMSO    S1 3025   1.595   2.851  -0.021  0.0378  0.1317 -0.0337
  258DMSO    C2 3026   1.501   2.980   0.054  0.2271  0.1379 -0.1761
  258DMSO    H4 3027   1.511   3.065  -0.014 -1.1562  0.9176  0.5678
  258DMSO    H5 3028   1.396   2.954   0.067 -0.5236  3.0342  0.2577
  258DMSO    H6 3029   1.555   2.998   0.147  3.1161 -2.1033 -1.2652
  258DMSO    O1 3030   1.581   2.745   0.082 -0.1644 -0.2409  0.7041
  259DMSO    C1 3031   5.655   0.748   5.369  0.7504 -0.6769  0.0448
  259DMSO    H1 3032   5.692   0.808   5.453 -0.0480 -0.8207  0.5151
  259DMSO    H2 3033   5.562   0.786   5.326  0.9622 -0.5630 -0.3096
  259DMSO    H3 3034   5.636   0.652   5.419 -2.8918  0.6777  1.6068
  259DMSO    S1 3035   5.777   0.715   5.249 -0.0385  0.4052  0.2274
  259DMSO    C2 3036   5.908   0.697   5.366  0.3426  0.0237 -0.0530
  259DMSO    H4 3037   5.911   0.789   5.425  1.9629 -1.0122  1.6045
  259DMSO    H5 3038   5.909   0.615   5.439  4.2209  0.6494  0.8075
  259DMSO    H6 3039   5.994   0.681   5.301 -0.5114  0.5476 -1.3426
  259DMSO    O1 3040   5.806   0.845   5.193 -0.3367 -0.3686  0.4895
  260DMSO    C1 3041   1.611   0.625   5.851  0.8740 -0.1558 -0.2161
  260DMSO    H1 3042   1.585   0.703   5.779  0.3647  0.6609  0.8156
  260DMSO    H2 3043   1.655   0.663   5.943 -1.0723  0.0829  0.6735
  260DMSO    H3 3044   1.682   0.548   5.820  0.1540 -1.1222  0.4486
  260DMSO    S1 3045   1.456   0.542   5.879  0.1545 -0.2390  0.2213
  260DMSO    C2 3046   1.430   0.519   5.710 -0.6578 -0.4387 -0.1504
  260DMSO    H4 3047   1.523   0.480   5.667 -1.2836 -2.6199  0.3122
  260DMSO    H5 3048   1.363   0.433   5.695 -0.9088 -0.2409 -0.1606
  260DMSO    H6 3049   1.399   0.607   5.653 -1.3439  0.0855  1.0027
  260DMSO    O1 3050   1.355   0.643   5.911  0.1639 -0.2899 -0.0300
  261DMSO    C1 3051   3.986   1.042   3.057  0.2169 -0.3060 -0.6908
  261DMSO    H1 3052   3.894   1.036   2.999 -2.8905  0.5086  3.6988
  261DMSO    H2 3053   4.056   0.960   3.037 -0.4324 -1.0321 -0.0056
  261DMSO    H3 3054   3.961   1.033   3.163  0.6934  1.7417 -0.3531
  261DMSO    S1 3055   4.073   1.192   3.022 -0.1603 -0.0850 -0.3090
  261DMSO    C2 3056   4.166   1.181   3.175 -0.6078 -0.1015 -0.2130
  261DMSO    H4 3057   4.231   1.093   3.168 -1.0338 -0.4664  0.3479
  261DMSO    H5 3058   4.240   1.262   3.179  1.2966 -1.8010  0.8846
  261DMSO    H6 3059   4.106   1.180   3.266  0.6363  1.0442  0.6552
  261DMSO    O1 3060   3.972   1.302   3.046 -0.8090  0.1821  0.0615
  262DMSO    C1 3061   1.971   4.982   0.112  0.0497  0.1357  0.6412
  262DMSO    H1 3062   1.927   5.029   0.024 -1.3390  3.3321  2.8294
  262DMSO    H2 3063   2.068   5.032   0.108 -0.5609  1.3094 -0.2943
  262DMSO    H3 3064   1.978   4.873   0.112  1.1013  0.1656 -1.3706
  262DMSO    S1 3065   1.882   5.049   0.248 -0.0792  0.1939 -0.2475
  262DMSO    C2 3066   1.922   5.220   0.204  0.0391 -0.3547  0.0428
  262DMSO    H4 3067   2.031   5.212   0.207  0.2471 -0.5146 -3.8436
  262DMSO    H5 3068   1.874   5.255   0.113 -3.0930  0.0016  1.6679
  262DMSO    H6 3069   1.889   5.286   0.285 -1.2466  1.2456 -1.7096
  262DMSO    O1 3070   1.989   5.022   0.355  0.2495 -0.8249 -0.1128
  263DMSO    C1 3071   5.248   2.483   1.943  0.1821  0.0796  0.2240
  263DMSO    H1 3072   5.198   2.435   1.859 -1.7037 -0.4278  1.5760
  263DMSO    H2 3073   5.236   2.592   1.934  2.6291  0.2436 -2.1197
  263DMSO    H3 3074   5.354   2.456   1.941 -0.5658 -3.5959  2.0025
  263DMSO    S1 3075   5.187   2.406   2.092 -0.4626 -0.0927 -0.3914
  263DMSO    C2 3076   5.310   2.448   2.213  0.7960 -0.5496  0.6286
  263DMSO    H4 3077   5.277   2.379   2.291 -0.1986 -0.6407  0.1321
  263DMSO    H5 3078   5.408   2.413   2.181  0.6983 -1.4515  1.2907
  263DMSO    H6 3079   5.293   2.554   2.233 -0.2787  0.0489 -2.7457
  263DMSO    O1 3080   5.186   2.260   2.076  0.0712  0.1416 -0.7388
  264DMSO    C1 3081   2.322   5.292   0.721 -0.0301 -0.5501 -0.2451
  264DMSO    H1 3082   2.281   5.347   0.806 -0.3267 -1.1569  0.0114
  264DMSO    H2 3083   2.270   5.197   0.733  2.6111 -2.0569  0.1281
  264DMSO    H3 3084   2.429   5.288   0.741 -0.2630  0.4045  1.4381
  264DMSO    S1 3085   2.293   5.367   0.562 -0.0795  0.4726  0.0444
  264DMSO    C2 3086   2.375   5.239   0.468 -0.4398 -0.6093  0.3360
  264DMSO    H4 3087   2.305   5.177   0.411  0.0977  0.3230 -1.4317
  264DMSO    H5 3088   2.425   5.302   0.394 -0.0488  0.1884  1.2610
  264DMSO    H6 3089   2.447   5.185   0.529  0.8485  2.4972  1.7863
  264DMSO    O1 3090   2.399   5.469   0.568  0.1632  0.4634 -0.1007
  265DMSO    C1 3091   4.049   3.931   1.354 -0.1630 -0.2647 -0.3739
  265DMSO    H1 3092   4.065   4.038   1.374 -2.7169  0.5360 -2.0939
  265DMSO    H2 3093   4.060   3.874   1.447  0.3059  1.7272  0.8672
  265DMSO    H3 3094   4.102   3.884   1.271  0.1194 -0.2515 -0.2027
  265DMSO    S1 3095   3.886   3.933   1.290 -0.3688  0.3002 -0.3244
  265DMSO    C2 3096   3.825   4.023   1.436  0.4288  0.1983  0.4205
  265DMSO    H4 3097   3.716   4.028   1.423  0.5215 -0.2750 -0.6348
  265DMSO    H5 3098   3.864   3.955   1.512  1.4373 -0.5141 -0.7148
  265DMSO    H6 3099   3.872   4.121   1.426  2.6042 -0.8363 -0.1280
  265DMSO    O1 3100   3.842   3.797   1.326 -1.1110 -0.1920 -0.2877
  266DMSO    C1 3101   1.750   0.760   1.924  0.0589  0.0990 -0.0895
  266DMSO    H1 3102   1.821   0.697   1.870 -0.0215  0.1329 -0.2318
  266DMSO    H2 3103   1.760   0.860   1.882  2.3712 -0.4865 -1.0703
  266DMSO    H3 3104   1.777   0.771   2.030  0.6101  3.6209 -0.4817
  266DMSO    S1 3105   1.587   0.701   1.882 -0.2831 -0.1693 -0.1813
  266DMSO    C2 3106   1.487   0.811   1.995 -0.2378 -0.4562  0.1925
  266DMSO    H4 3107   1.383   0.785   1.975  0.2083 -2.6412  0.5184
  266DMSO    H5 3108   1.504   0.814   2.103  1.1701 -1.2964  0.0203
  266DMSO    H6 3109   1.500   0.914   1.961  0.0347 -0.1144  1.2864
  266DMSO    O1 3110   1.607   0.575   1.951 -0.3314  0.3131  0.6806
  267DMSO    C1 3111   3.945   1.333   4.065 -0.0810  0.1619 -0.1337
  267DMSO    H1 3112   3.973   1.307   3.962 -1.1422  0.9138 -0.6397
  267DMSO    H2 3113   4.040   1.335   4.118 -0.2826 -1.2763  0.3145
  267DMSO    H3 3114   3.881   1.251   4.100 -2.0876 -0.2711 -4.2007
  267DMSO    S1 3115   3.857   1.483   4.074  0.0791  0.3190 -0.0210
  267DMSO    C2 3116   3.746   1.416   3.950  0.2697  0.4957  0.2223
  267DMSO    H4 3117   3.797   1.352   3.878 -0.6484 -0.2541  0.2069
  267DMSO    H5 3118   3.676   1.364   4.016  1.3880  0.3262  1.3140
  267DMSO    H6 3119   3.706   1.502   3.895  1.4878  0.4580 -0.7614
  267DMSO    O1 3120   3.939   1.582   4.002 -0.8124 -0.7236  0.4979
  268DMSO    C1 3121   0.507   6.310   0.111  0.5332  0.2464 -0.4566
  268DMSO    H1 3122   0.527   6.205   0.134 -0.4546 -0.1028 -1.1265
  268DMSO    H2 3123   0.527   6.336   0.007  0.5656  1.2332 -0.2124
  268DMSO    H3 3124   0.562   6.377   0.178 -0.0108  0.5255 -0.2841
  268DMSO    S1 3125   0.335   6.342   0.133  0.0123  0.0512  0.4151
  268DMSO    C2 3126   0.297   6.272  -0.032  0.4539 -0.1145 -0.0834
  268DMSO    H4 3127   0.192   6.294  -0.053  0.3126 -0.2452  0.4736
  268DMSO    H5 3128   0.345   6.319  -0.117 -0.7623 -1.1481 -1.4018
  268DMSO    H6 3129   0.317   6.164  -0.040 -1.9784 -0.5607 -1.1066
  268DMSO    O1 3130   0.329   6.490   0.102 -0.5389  0.7534  0.2360
  269DMSO    C1 3131   3.361   5.266   4.624  0.0447  0.2794  0.2645
  269DMSO    H1 3132   3.418   5.345   4.575 -1.9305  0.6285 -1.6143
  269DMSO    H2 3133   3.422   5.177   4.642  1.0467  0.6774 -1.0817
  269DMSO    H3 3134   3.274   5.239   4.563 -0.6712  0.2913  1.2518
  269DMSO    S1 3135   3.294   5.330   4.777 -0.1812  0.0598  0.4101
  269DMSO    C2 3136   3.453   5.329   4.866  0.6688  0.3558  0.3218
  269DMSO    H4 3137   3.482   5.230   4.902  0.4393  1.3564  3.5589
  269DMSO    H5 3138   3.542   5.366   4.815 -0.4602  0.6799 -1.4997
  269DMSO    H6 3139   3.423   5.393   4.949 -1.1805 -0.5921  0.4270
  269DMSO    O1 3140   3.211   5.225   4.837 -0.1453  0.2502 -0.3889
  270DMSO    C1 3141   3.212   0.683   4.757 -0.0184 -0.0861  0.1686
  270DMSO    H1 3142   3.148   0.643   4.679 -0.2990 -2.5092  1.5423
  270DMSO    H2 3143   3.262   0.773   4.718  2.3952 -1.1256  0.6744
  270DMSO    H3 3144   3.290   0.621   4.801 -1.5284 -1.3801  1.0972
  270DMSO    S1 3145   3.101   0.744   4.892  0.0930  0.1163 -0.0267
  270DMSO    C2 3146   3.040   0.578   4.929  0.9379  0.7050  0.3117
  270DMSO    H4 3147   2.931   0.574   4.939  0.8127 -1.4819 -1.1563
  270DMSO    H5 3148   3.047   0.506   4.847 -2.1543  0.1516  0.4236
  270DMSO    H6 3149   3.090   0.523   5.009 -0.5540 -1.9652 -0.4410
  270DMSO    O1 3150   2.992   0.803   4.811  0.4003 -0.5263  0.3030
  271DMSO    C1 3151   1.909   0.052   1.450  0.0336 -0.0663  0.2670
  271DMSO    H1 3152   1.818   0.036   1.508 -0.4597  1.6117  0.0396
  271DMSO    H2 3153   1.932  -0.051   1.422  1.8732  0.1103  1.0315
  271DMSO    H3 3154   1.989   0.096   1.509  1.1898  1.0814 -2.0047
  271DMSO    S1 3155   1.882   0.135   1.298  0.1448  0.2279  0.3928
  271DMSO    C2 3156   2.050   0.164   1.250 -0.4992  0.6118 -0.5071
  271DMSO    H4 3157   2.079   0.071   1.201 -0.1876  1.8766 -2.8632
  271DMSO    H5 3158   2.032   0.242   1.176  2.0303  0.5948 -1.2440
  271DMSO    H6 3159   2.110   0.194   1.337  1.5609  0.1125 -1.6781
  271DMSO    O1 3160   1.831   0.272   1.333 -0.2111 -0.1483 -0.0878
  272DMSO    C1 3161   5.311   5.405   0.688  0.2757 -0.5274  0.0316
  272DMSO    H1 3162   5.403   5.351   0.711  1.7254  1.2371 -1.3934
  272DMSO    H2 3163   5.336   5.497   0.635 -0.7338  0.0650  0.5484
  272DMSO    H3 3164   5.257   5.422   0.782 -1.6712  0.1121 -1.1458
  272DMSO    S1 3165   5.214   5.295   0.578  0.3543  0.3037 -0.2993
  272DMSO    C2 3166   5.231   5.151   0.678 -0.6766  0.3665 -0.0891
  272DMSO    H4 3167   5.198   5.175   0.779 -0.8516 -3.3597  0.8800
  272DMSO    H5 3168   5.173   5.069   0.637 -0.9579 -0.6177  2.1347
  272DMSO    H6 3169   5.338   5.131   0.687 -0.6241  0.9109  0.6138
  272DMSO    O1 3170   5.313   5.265   0.470  0.0383  0.4222 -0.5330
  273DMSO    C1 3171   2.648   5.530   1.935 -0.2965 -0.4570  0.1065
  273DMSO    H1 3172   2.615   5.523   1.830  1.9108  1.8050 -0.8437
  273DMSO    H2 3173   2.734   5.468   1.961  0.0283 -0.0538  0.0113
  273DMSO    H3 3174   2.563   5.507   2.000  0.0188 -2.0574 -0.0168
  273DMSO    S1 3175   2.674   5.701   1.983 -0.0979 -0.0896  0.0462
  273DMSO    C2 3176   2.807   5.728   1.868 -0.0792 -0.5044 -0.5286
  273DMSO    H4 3177   2.881   5.651   1.888 -1.9900 -1.8374  1.9727
  273DMSO    H5 3178   2.773   5.713   1.765 -3.7349 -1.1082  0.6293
  273DMSO    H6 3179   2.852   5.825   1.888  0.4058 -0.7098 -0.6083
  273DMSO    O1 3180   2.749   5.710   2.110 -0.4069 -0.0283 -0.3455
  274DMSO    C1 3181   0.530   3.969   3.972 -0.2346  0.3480  0.4431
  274DMSO    H1 3182   0.531   3.930   3.870  1.2023  2.5902 -0.4881
  274DMSO    H2 3183   0.537   3.893   4.050  0.1153  3.8232  4.1751
  274DMSO    H3 3184   0.448   4.042   3.978  1.7856  3.0519 -1.8045
  274DMSO    S1 3185   0.677   4.068   3.995  0.6768 -0.2741 -0.0268
  274DMSO    C2 3186   0.629   4.184   3.870  0.5590  0.4479  0.4647
  274DMSO    H4 3187   0.595   4.124   3.786  0.5636  1.0607  0.0171
  274DMSO    H5 3188   0.549   4.244   3.916 -0.6311 -2.4235  2.4193
  274DMSO    H6 3189   0.707   4.251   3.833  0.5586 -0.2080 -0.7452
  274DMSO    O1 3190   0.764   3.980   3.913 -0.3251  0.1554  0.0900
  275DMSO    C1 3191   3.342   4.249   0.227 -0.1622  0.4061  0.8653
  275DMSO    H1 3192   3.300   4.149   0.239 -0.3026  0.3066 -0.3350
  275DMSO    H2 3193   3.327   4.287   0.126 -2.1539 -1.3829  0.4121
  275DMSO    H3 3194   3.450   4.248   0.244  0.2289  1.9365 -1.0854
  275DMSO    S1 3195   3.280   4.369   0.343  0.0034 -0.1546 -0.0410
  275DMSO    C2 3196   3.111   4.349   0.281 -0.2753  0.9396 -0.0058
  275DMSO    H4 3197   3.131   4.336   0.175 -0.3544  0.2977  0.0531
  275DMSO    H5 3198   3.061   4.262   0.326  2.0700 -0.9237 -0.8117
  275DMSO    H6 3199   3.052   4.438   0.307 -0.0159  0.0716  4.3509
  275DMSO    O1 3200   3.322   4.501   0.289 -0.2323  0.3049 -0.0188
  276DMSO    C1 3201   4.078   3.463   4.657  0.1470  0.2304  0.1005
  276DMSO    H1 3202   4.172   3.519   4.655 -0.3295  1.0587 -2.0286
  276DMSO    H2 3203   3.999   3.514   4.713  0.4128  0.9797 -0.1967
  276DMSO    H3 3204   4.102   3.367   4.703 -0.9629 -1.0808 -1.9120
  276DMSO    S1 3205   4.032   3.435   4.479  0.3162  0.0306 -0.6755
  276DMSO    C2 3206   3.918   3.290   4.498 -0.0474 -0.9767 -0.3253
  276DMSO    H4 3207   3.871   3.298   4.596  0.5326 -0.9184 -0.0450
  276DMSO    H5 3208   3.841   3.280   4.421 -0.4928 -2.0740  0.2332
  276DMSO    H6 3209   3.981   3.201   4.508  0.0255 -0.7951  1.0659
  276DMSO    O1 3210   4.156   3.378   4.421 -0.0586  0.5435  0.5372
  277DMSO    C1 3211   5.996   5.686   5.656  0.2709  0.0012 -0.4411
  277DMSO    H1 3212   5.995   5.774   5.719  0.1551 -1.2564  1.3861
  277DMSO    H2 3213   5.962   5.604   5.721 -1.7161  0.5472 -0.7260
  277DMSO    H3 3214   6.099   5.678   5.620  0.8287  0.2301  1.0457
  277DMSO    S1 3215   5.878   5.698   5.523  0.0600 -0.1694 -0.3308
  277DMSO    C2 3216   5.735   5.666   5.624  0.7784  0.2022 -0.3592
  277DMSO    H4 3217   5.759   5.595   5.703 -1.4507 -2.1271 -1.6209
  277DMSO    H5 3218   5.701   5.764   5.658  1.1770  0.0171  0.6044
  277DMSO    H6 3219   5.670   5.596   5.570  0.2778 -0.0782  0.5696
  277DMSO    O1 3220   5.901   5.574   5.451 -0.0378  0.0957 -0.2129
  278DMSO    C1 3221   3.067   4.964   2.045 -0.0172  0.2790  0.2278
  278DMSO    H1 3222   3.057   5.045   2.119 -0.9145  0.4244 -0.0418
  278DMSO    H2 3223   2.966   4.941   2.011  0.0271 -0.7549  0.7719
  278DMSO    H3 3224   3.110   4.873   2.087 -0.0320 -0.2854 -0.9525
  278DMSO    S1 3225   3.169   5.032   1.915 -0.0781  0.0138  0.1919
  278DMSO    C2 3226   3.164   4.877   1.822  0.0022 -0.3850 -0.1754
  278DMSO    H4 3227   3.209   4.886   1.723 -1.8905 -0.3374 -1.0694
  278DMSO    H5 3228   3.218   4.798   1.875 -0.6319  0.6904  2.1817
  278DMSO    H6 3229   3.058   4.853   1.809 -0.1920  0.3467  0.0294
  278DMSO    O1 3230   3.296   5.021   1.990  0.0213  0.1764 -0.5794
  279DMSO    C1 3231   5.249   0.059   5.157 -0.1930  0.4295  0.5881
  279DMSO    H1 3232   5.225   0.165   5.162 -1.8960  0.0734  0.4790
  279DMSO    H2 3233   5.352   0.044   5.122 -0.7661  1.1401 -1.5476
  279DMSO    H3 3234   5.188   0.002   5.087  3.5158 -2.5291 -0.5742
  279DMSO    S1 3235   5.248  -0.014   5.315  0.6239 -0.1270  0.1907
  279DMSO    C2 3236   5.096   0.073   5.367  0.1006 -0.3504 -0.3715
  279DMSO    H4 3237   5.071   0.038   5.468  2.2218  2.1384  1.1705
  279DMSO    H5 3238   5.114   0.181   5.364  1.5791 -0.5978 -1.6440
  279DMSO    H6 3239   5.023   0.047   5.290  0.3808 -0.9352 -0.4423
  279DMSO    O1 3240   5.347   0.080   5.377  0.2663 -0.3195 -0.1774
  280DMSO    C1 3241   3.520   2.272   1.492  0.0615  0.0602  0.1592
  280DMSO    H1 3242   3.592   2.350   1.516 -1.2160  0.7758  1.8083
  280DMSO    H2 3243   3.418   2.299   1.519  0.4898  1.1822  0.6761
  280DMSO    H3 3244   3.554   2.179   1.540  0.9201  0.4336  0.3006
  280DMSO    S1 3245   3.523   2.254   1.317  0.3076  0.0330 -0.0021
  280DMSO    C2 3246   3.429   2.099   1.291  0.1976  0.2809  0.0019
  280DMSO    H4 3247   3.420   2.038   1.381  1.8949 -0.8197 -0.5317
  280DMSO    H5 3248   3.327   2.117   1.256 -0.0480 -1.5183 -0.2892
  280DMSO    H6 3249   3.488   2.045   1.217  2.2845 -0.8707  2.3707
  280DMSO    O1 3250   3.660   2.215   1.290 -0.3725  0.3022  0.3877
  281DMSO    C1 3251   3.292   0.961   5.913 -0.9478 -0.7201  0.0896
  281DMSO    H1 3252   3.201   0.940   5.969 -2.7600  0.0341 -2.3924
  281DMSO    H2 3253   3.268   0.968   5.806  0.0107 -0.6124 -0.1307
  281DMSO    H3 3254   3.363   0.877   5.922 -1.6069 -1.1516  1.5222
  281DMSO    S1 3255   3.376   1.111   5.973 -0.2090  0.2050 -0.3558
  281DMSO    C2 3256   3.240   1.213   5.947 -0.3350 -0.2473  0.3048
  281DMSO    H4 3257   3.176   1.172   5.868  1.4065 -1.7899 -0.3805
  281DMSO    H5 3258   3.182   1.210   6.040 -0.9981 -2.2315 -0.1198
  281DMSO    H6 3259   3.266   1.316   5.922 -2.0656  0.0921 -0.2659
  281DMSO    O1 3260   3.462   1.139   5.857 -0.5704 -0.3987 -0.1294
  282DMSO    C1 3261   1.111   4.234   1.220 -0.6679  0.8452  0.3580
  282DMSO    H1 3262   1.117   4.187   1.121 -0.9703  1.0372  0.2475
  282DMSO    H2 3263   1.171   4.180   1.294 -1.1218 -1.1317 -0.6234
  282DMSO    H3 3264   1.011   4.223   1.263 -0.0493  0.1860  1.6763
  282DMSO    S1 3265   1.150   4.405   1.218 -0.1874 -0.0802 -0.1095
  282DMSO    C2 3266   1.135   4.442   1.392 -0.0812 -0.2880  0.0877
  282DMSO    H4 3267   1.037   4.412   1.430 -0.6698 -0.1914 -1.2824
  282DMSO    H5 3268   1.198   4.366   1.440 -1.0683 -0.1454  1.6884
  282DMSO    H6 3269   1.157   4.545   1.420  1.0610  0.1380 -2.1238
  282DMSO    O1 3270   1.037   4.479   1.155  0.0562 -0.7145  0.6981
  283DMSO    C1 3271   0.466   3.469   0.366 -0.6790 -0.2390 -0.2860
  283DMSO    H1 3272   0.422   3.523   0.449  0.0839 -1.5676  1.0331
  283DMSO    H2 3273   0.384   3.456   0.295 -0.5068 -0.6215 -0.4197
  283DMSO    H3 3274   0.498   3.368   0.393 -1.9298 -0.3364  0.8947
  283DMSO    S1 3275   0.610   3.557   0.310 -0.2372 -0.5160  0.0318
  283DMSO    C2 3276   0.660   3.640   0.464  0.4268  0.1874 -0.3063
  283DMSO    H4 3277   0.578   3.703   0.498  0.8708 -0.0798  1.3176
  283DMSO    H5 3278   0.687   3.562   0.536  0.2717  2.8319  2.8469
  283DMSO    H6 3279   0.741   3.711   0.444 -0.3279  0.4689 -2.5807
  283DMSO    O1 3280   0.559   3.669   0.231 -0.0694  0.8615 -0.1952
  284DMSO    C1 3281   5.905   3.379   0.303  0.3962 -0.6975  0.7392
  284DMSO    H1 3282   5.927   3.484   0.286  0.1127 -0.8314 -0.5681
  284DMSO    H2 3283   5.908   3.361   0.411  1.7137  1.8682  1.2151
  284DMSO    H3 3284   5.973   3.308   0.256 -0.2428 -2.8176  2.8103
  284DMSO    S1 3285   5.746   3.328   0.250  0.1287 -0.2786  0.1864
  284DMSO    C2 3286   5.752   3.392   0.085 -0.3855  0.7968 -0.3499
  284DMSO    H4 3287   5.665   3.356   0.030 -0.8120 -0.5882  1.1487
  284DMSO    H5 3288   5.767   3.500   0.094  0.1949  0.6966 -0.0842
  284DMSO    H6 3289   5.841   3.352   0.036 -0.6345 -1.9432  1.2451
  284DMSO    O1 3290   5.644   3.423   0.307  0.1361 -0.0524 -0.0226
  285DMSO    C1 3291   5.013   4.452   4.938  0.1751  0.1818  0.2489
  285DMSO    H1 3292   5.006   4.434   5.046  0.0927  0.0950  0.2292
  285DMSO    H2 3293   5.062   4.368   4.888  0.4408 -0.0375  0.8662
  285DMSO    H3 3294   5.075   4.541   4.924  0.3579  0.3221  1.7703
  285DMSO    S1 3295   4.854   4.460   4.857  0.2005 -0.0231 -0.0386
  285DMSO    C2 3296   4.923   4.506   4.696 -0.0852  0.3299  0.4764
  285DMSO    H4 3297   4.944   4.613   4.693  0.7306  0.2092 -2.9604
  285DMSO    H5 3298   5.010   4.443   4.676 -1.2718 -1.7648  1.6398
  285DMSO    H6 3299   4.846   4.476   4.624  0.1774  2.6671 -0.9090
  285DMSO    O1 3300   4.806   4.593   4.898  0.1293  0.4898  0.0130
  286DMSO    C1 3301   2.152   0.773   5.047 -0.2147 -0.3682 -0.4076
  286DMSO    H1 3302   2.187   0.847   5.120 -1.8178 -1.3135  1.3964
  286DMSO    H2 3303   2.070   0.812   4.987 -0.2379 -0.8530 -0.7033
  286DMSO    H3 3304   2.128   0.679   5.098 -1.0351 -0.3643 -0.7740
  286DMSO    S1 3305   2.286   0.737   4.929 -0.2195  0.2632  0.2908
  286DMSO    C2 3306   2.403   0.725   5.064  0.0957  0.8110 -0.3620
  286DMSO    H4 3307   2.444   0.819   5.099  1.6837  0.0686 -0.1258
  286DMSO    H5 3308   2.362   0.657   5.139  0.9458 -0.6992 -1.2130
  286DMSO    H6 3309   2.492   0.675   5.023  1.9587  2.2826  1.6567
  286DMSO    O1 3310   2.318   0.877   4.880 -0.1499  0.3447  0.0086
  287DMSO    C1 3311   4.419   0.990   5.507  0.2052 -0.2846 -0.0871
  287DMSO    H1 3312   4.341   1.055   5.465  0.3222  1.3924  2.1321
  287DMSO    H2 3313   4.464   0.936   5.423  1.2393 -1.0477  0.9299
  287DMSO    H3 3314   4.387   0.915   5.580 -2.6958 -0.2871 -1.2284
  287DMSO    S1 3315   4.549   1.101   5.560  0.2382 -0.0251 -0.4524
  287DMSO    C2 3316   4.570   1.192   5.408 -0.5258  0.9078 -0.6821
  287DMSO    H4 3317   4.658   1.257   5.408 -0.1704  0.4646  1.0103
  287DMSO    H5 3318   4.575   1.118   5.327  0.5553  0.0569  0.1359
  287DMSO    H6 3319   4.487   1.263   5.402  0.1685  1.7735 -0.1662
  287DMSO    O1 3320   4.659   1.007   5.567  0.0201  0.3582  0.3857
  288DMSO    C1 3321   0.578   4.419   4.377  0.2187  0.5646  0.6931
  288DMSO    H1 3322   0.618   4.367   4.464 -0.7324  0.6993  1.2232
  288DMSO    H2 3323   0.639   4.507   4.356 -0.9937  1.5060  1.0317
  288DMSO    H3 3324   0.477   4.457   4.391  0.1761 -0.1213  2.4407
  288DMSO    S1 3325   0.601   4.310   4.235  0.2810  0.5120  0.3012
  288DMSO    C2 3326   0.531   4.161   4.311  0.0589 -0.4510  0.3518
  288DMSO    H4 3327   0.570   4.147   4.412  1.3179 -1.4499 -0.2317
  288DMSO    H5 3328   0.424   4.184   4.312  0.1727  0.4279 -1.8284
  288DMSO    H6 3329   0.559   4.067   4.262 -1.0354  0.3356 -1.9305
  288DMSO    O1 3330   0.747   4.271   4.235  0.2821  0.1543 -0.3333
  289DMSO    C1 3331   5.566   4.698   3.554 -0.0346  0.5553 -0.1230
  289DMSO    H1 3332   5.588   4.592   3.565  1.3969  1.0538  3.0854
  289DMSO    H2 3333   5.636   4.751   3.619  1.1943 -0.0197 -0.9335
  289DMSO    H3 3334   5.464   4.719   3.585 -1.0323 -1.9804 -1.4389
  289DMSO    S1 3335   5.572   4.761   3.387 -0.3767  0.1003  0.0107
  289DMSO    C2 3336   5.452   4.647   3.338 -0.3848 -0.1822  0.6053
  289DMSO    H4 3337   5.477   4.547   3.375 -0.4192 -0.6618 -0.5911
  289DMSO    H5 3338   5.356   4.674   3.381 -0.0147 -0.4613  1.6311
  289DMSO    H6 3339   5.464   4.645   3.229  1.1108  0.3035  0.7432
  289DMSO    O1 3340   5.703   4.711   3.333 -0.2148 -0.5926  0.1129
  290DMSO    C1 3341   1.411   5.295   5.648  0.0236  0.1165 -0.0878
  290DMSO    H1 3342   1.393   5.398   5.617  1.4189  0.5226  0.3961
  290DMSO    H2 3343   1.419   5.231   5.560 -1.4317 -1.2283  0.7073
  290DMSO    H3 3344   1.338   5.257   5.720 -1.0918  1.1002 -0.6737
  290DMSO    S1 3345   1.571   5.293   5.719 -0.2486  0.2462 -0.3861
  290DMSO    C2 3346   1.530   5.360   5.874 -0.2125 -0.8472  0.1931
  290DMSO    H4 3347   1.615   5.377   5.940  0.5980  1.2814 -1.2914
  290DMSO    H5 3348   1.485   5.459   5.861  2.0751  0.4128  1.1932
  290DMSO    H6 3349   1.451   5.296   5.916 -1.0679 -0.4093 -0.6974
  290DMSO    O1 3350   1.655   5.396   5.644 -0.6294 -0.9369 -0.3645
  291DMSO    C1 3351   4.497   3.274   2.016 -0.2962 -0.0315  0.1957
  291DMSO    H1 3352   4.542   3.359   1.964  1.7682 -1.3207 -0.2247
  291DMSO    H2 3353   4.539   3.280   2.117  0.3781  1.7154 -0.1676
  291DMSO    H3 3354   4.515   3.185   1.956 -1.7607 -0.4123  0.2748
  291DMSO    S1 3355   4.318   3.295   2.023  0.6529  0.2345  0.1923
  291DMSO    C2 3356   4.279   3.145   2.110  0.5611 -1.1722 -0.6241
  291DMSO    H4 3357   4.322   3.164   2.209 -0.7511 -0.8282 -0.1054
  291DMSO    H5 3358   4.173   3.118   2.108  0.7568 -1.9036 -1.7978
  291DMSO    H6 3359   4.334   3.068   2.056  1.3609 -0.7765 -0.3926
  291DMSO    O1 3360   4.258   3.260   1.887  0.6283  0.1471  0.1311
  292DMSO    C1 3361   0.199   0.985   2.895  0.1853 -0.1057 -0.1145
  292DMSO    H1 3362   0.105   0.957   2.848  0.9069 -1.2766 -0.9176
  292DMSO    H2 3363   0.252   0.893   2.924  0.2197 -0.0639 -0.0432
  292DMSO    H3 3364   0.186   1.053   2.980  1.4273 -0.6729  0.5684
  292DMSO    S1 3365   0.296   1.066   2.768  0.0260  0.0931 -0.0476
  292DMSO    C2 3366   0.290   0.934   2.652  0.5213  0.7335 -0.5083
  292DMSO    H4 3367   0.309   0.835   2.693  1.7953  1.0293 -0.3403
  292DMSO    H5 3368   0.190   0.941   2.608  0.0008  0.4448  0.6167
  292DMSO    H6 3369   0.368   0.954   2.578  1.2789 -0.8428 -0.1710
  292DMSO    O1 3370   0.436   1.058   2.812  0.1757  0.1239  0.3508
  293DMSO    C1 3371   4.993   2.097   5.415 -0.3107  0.0126  0.5169
  293DMSO    H1 3372   5.031   2.195   5.445 -1.0980 -0.0995  1.9493
  293DMSO    H2 3373   5.074   2.036   5.457  1.2159  2.1960  0.9406
  293DMSO    H3 3374   4.976   2.098   5.307 -1.0159  3.1778  0.5595
  293DMSO    S1 3375   4.833   2.063   5.498 -0.0705 -0.0684  0.0238
  293DMSO    C2 3376   4.899   1.980   5.639  0.0489  0.0612 -0.1849
  293DMSO    H4 3377   4.969   2.039   5.699 -1.1109  1.0706  0.2125
  293DMSO    H5 3378   4.813   1.952   5.701 -0.2660 -0.5648 -0.8846
  293DMSO    H6 3379   4.952   1.893   5.599  1.9622  1.3269 -0.5052
  293DMSO    O1 3380   4.777   1.949   5.420 -0.6037  0.3310 -0.0864
  294DMSO    C1 3381   5.359   5.634   4.450  0.8667  0.3617 -0.1259
  294DMSO    H1 3382   5.404   5.712   4.388  0.4185  0.9072  0.2341
  294DMSO    H2 3383   5.434   5.585   4.511 -0.1256  0.3182  1.1019
  294DMSO    H3 3384   5.327   5.572   4.365 -1.0054  2.1996 -0.8665
  294DMSO    S1 3385   5.203   5.683   4.520 -0.1248 -0.1881  0.2080
  294DMSO    C2 3386   5.147   5.772   4.382  0.2882 -0.2634 -0.2091
  294DMSO    H4 3387   5.220   5.842   4.342  0.5299 -0.0799  0.5515
  294DMSO    H5 3388   5.115   5.707   4.299  1.2149  1.5333 -2.0726
  294DMSO    H6 3389   5.057   5.832   4.398  1.5360  2.0145 -1.2530
  294DMSO    O1 3390   5.254   5.782   4.613 -0.1408  0.3779 -0.5599
  295DMSO    C1 3391   4.609   4.859   5.988 -0.4150 -0.1220 -0.2388
  295DMSO    H1 3392   4.710   4.841   6.025 -0.5932  1.3924  1.0798
  295DMSO    H2 3393   4.563   4.924   6.063  1.8247 -1.2734  2.2576
  295DMSO    H3 3394   4.550   4.767   5.981 -0.2445 -0.3649  1.2044
  295DMSO    S1 3395   4.621   4.960   5.837 -0.0989  0.1027  0.0615
  295DMSO    C2 3396   4.681   4.824   5.743 -0.1315  0.1287 -0.2469
  295DMSO    H4 3397   4.699   4.859   5.641 -0.0844  0.6358 -0.0656
  295DMSO    H5 3398   4.770   4.778   5.785 -1.1617 -0.7651  1.0593
  295DMSO    H6 3399   4.601   4.748   5.742  0.2626 -0.3221 -2.6291
  295DMSO    O1 3400   4.742   5.037   5.871  0.2445 -0.4022 -0.6291
  296DMSO    C1 3401   2.463   1.092   3.255 -0.2146  0.6605  0.3582
  296DMSO    H1 3402   2.398   1.023   3.201  0.0490 -0.0134  0.8879
  296DMSO    H2 3403   2.562   1.100   3.209  0.9063  0.3489  2.5340
  296DMSO    H3 3404   2.494   1.050   3.352  1.1212  2.2340  0.6540
  296DMSO    S1 3405   2.392   1.253   3.273  0.3664  0.0257 -0.0379
  296DMSO    C2 3406   2.494   1.309   3.416  0.1766 -0.0723  0.3084
  296DMSO    H4 3407   2.439   1.388   3.468  0.7243 -0.7191  1.9164
  296DMSO    H5 3408   2.491   1.225   3.486 -1.1187 -0.0815  0.2642
  296DMSO    H6 3409   2.596   1.340   3.390  0.6506 -0.2893  1.8380
  296DMSO    O1 3410   2.257   1.219   3.327  0.5728 -0.1455  0.2037
  297DMSO    C1 3411   5.936   4.630   2.244  0.2322 -0.7116 -0.6676
  297DMSO    H1 3412   6.005   4.600   2.164  1.1480  2.8725 -1.3637
  297DMSO    H2 3413   5.869   4.553   2.283  1.6058 -0.3493  2.7425
  297DMSO    H3 3414   5.876   4.712   2.204 -1.0177 -1.3614 -0.1903
  297DMSO    S1 3415   6.032   4.697   2.380 -0.0796 -0.0960  0.1650
  297DMSO    C2 3416   6.098   4.829   2.273  0.4961  0.4108  0.0690
  297DMSO    H4 3417   6.178   4.887   2.321  1.8657  0.1901 -1.8104
  297DMSO    H5 3418   6.119   4.788   2.174 -0.3275 -0.9993  0.4593
  297DMSO    H6 3419   6.014   4.897   2.259  1.8568  1.8588 -1.7590
  297DMSO    O1 3420   6.146   4.608   2.407 -0.1124  0.2377  0.5405
  298DMSO    C1 3421   0.837   3.405   3.299  0.5227 -0.7291 -0.1696
  298DMSO    H1 3422   0.884   3.468   3.374  0.0549 -0.4631 -0.0920
  298DMSO    H2 3423   0.777   3.469   3.232  0.7994  1.6821  1.7366
  298DMSO    H3 3424   0.767   3.343   3.355 -2.1584  0.9274 -1.4139
  298DMSO    S1 3425   0.958   3.328   3.189 -0.1829  0.1240  0.0703
  298DMSO    C2 3426   0.833   3.235   3.115 -1.0101 -0.1506  0.1684
  298DMSO    H4 3427   0.783   3.172   3.190  0.5098 -1.7464 -0.0969
  298DMSO    H5 3428   0.770   3.310   3.067  2.9853  2.8667 -0.8687
  298DMSO    H6 3429   0.888   3.164   3.052 -1.5396  0.0710 -0.5615
  298DMSO    O1 3430   1.025   3.224   3.277  0.5689 -0.1016 -0.0799
  299DMSO    C1 3431   1.195   2.830   1.710  0.1207  0.9977 -0.3015
  299DMSO    H1 3432   1.173   2.842   1.816 -0.6111  1.6478 -0.5164
  299DMSO    H2 3433   1.256   2.740   1.705 -1.9631 -0.4808 -0.2415
  299DMSO    H3 3434   1.253   2.913   1.668  2.4774 -0.8008 -0.8535
  299DMSO    S1 3435   1.048   2.797   1.615 -0.0223  0.4062 -0.1648
  299DMSO    C2 3436   0.982   2.956   1.668 -0.2214 -0.3140 -0.0994
  299DMSO    H4 3437   1.039   3.029   1.611  0.3937 -2.4783 -2.4549
  299DMSO    H5 3438   0.878   2.956   1.634  0.1729  0.4602 -1.3597
  299DMSO    H6 3439   0.996   2.955   1.776  1.2566 -0.8957 -0.2751
  299DMSO    O1 3440   0.951   2.711   1.692 -0.0070  0.6372  0.0196
  300DMSO    C1 3441   0.559   4.771   4.843  0.2269  0.4694 -0.0389
  300DMSO    H1 3442   0.573   4.709   4.932 -0.5478  1.8820  1.1111
  300DMSO    H2 3443   0.459   4.814   4.855 -0.9744 -1.7782 -1.3000
  300DMSO    H3 3444   0.560   4.698   4.762 -1.6393  0.2583  0.0679
  300DMSO    S1 3445   0.685   4.886   4.825  0.2730 -0.2623 -0.2379
  300DMSO    C2 3446   0.674   4.937   4.995  0.0147 -0.8228 -0.3298
  300DMSO    H4 3447   0.766   4.991   5.019 -0.5112  1.2558 -2.5549
  300DMSO    H5 3448   0.590   5.007   5.000  0.4179 -0.0167 -2.9670
  300DMSO    H6 3449   0.655   4.855   5.065 -0.2697 -0.2990  0.2140
  300DMSO    O1 3450   0.608   4.991   4.749 -0.0158  0.5859 -0.3789
  301DMSO    C1 3451   4.453   6.208   3.464  0.4110 -0.0976 -0.6596
  301DMSO    H1 3452   4.412   6.226   3.563  0.5641 -0.6044 -0.4983
  301DMSO    H2 3453   4.370   6.186   3.396  0.1707 -0.4438 -0.2601
  301DMSO    H3 3454   4.521   6.122   3.457  0.8161  0.0192  1.2926
  301DMSO    S1 3455   4.544   6.356   3.404  0.2122  0.1782 -0.2149
  301DMSO    C2 3456   4.402   6.470   3.393  0.2142  0.5147 -0.5287
  301DMSO    H4 3457   4.328   6.445   3.317 -0.7178 -1.2322  0.8759
  301DMSO    H5 3458   4.355   6.476   3.492  3.6051 -2.1841  1.4766
  301DMSO    H6 3459   4.443   6.568   3.368 -1.8707  1.5780 -0.0681
  301DMSO    O1 3460   4.577   6.320   3.270  0.1337  0.4162  0.4886
  302DMSO    C1 3461   2.461   2.071   3.024  0.6868 -0.3693 -0.1344
  302DMSO    H1 3462   2.498   1.979   2.976 -0.3674 -0.4191 -0.8840
  302DMSO    H2 3463   2.468   2.151   2.951 -1.3708 -1.2417 -1.3631
  302DMSO    H3 3464   2.528   2.099   3.106  1.9285 -0.4654 -1.0737
  302DMSO    S1 3465   2.291   2.053   3.056  0.2198  0.0255  0.0037
  302DMSO    C2 3466   2.274   2.204   3.149  0.1017 -0.0833  0.6113
  302DMSO    H4 3467   2.311   2.178   3.248  1.8384 -0.8497 -0.1944
  302DMSO    H5 3468   2.345   2.279   3.112  0.1403 -0.5825 -0.3663
  302DMSO    H6 3469   2.170   2.236   3.138 -0.1331 -1.2713 -1.2112
  302DMSO    O1 3470   2.281   1.946   3.158  0.1675 -0.1632  0.6979
  303DMSO    C1 3471   4.609   1.293   6.140  0.0783 -0.0232 -0.2910
  303DMSO    H1 3472   4.635   1.310   6.245  2.0182  2.2831 -1.0586
  303DMSO    H2 3473   4.694   1.318   6.076 -0.1347 -0.5522 -0.7853
  303DMSO    H3 3474   4.512   1.332   6.107  1.0135  1.6967 -1.1487
  303DMSO    S1 3475   4.600   1.117   6.115  0.0897  0.3119  0.1863
  303DMSO    C2 3476   4.514   1.109   5.963  0.1672 -0.0367  0.2136
  303DMSO    H4 3477   4.493   1.004   5.940  0.5335  0.0229 -0.4053
  303DMSO    H5 3478   4.433   1.182   5.957  1.0541  0.8756 -0.9551
  303DMSO    H6 3479   4.590   1.137   5.890  0.2597  0.6556  0.5704
  303DMSO    O1 3480   4.503   1.079   6.215 -0.3462 -0.5974 -0.9914
  304DMSO    C1 3481   3.947   1.399   0.641 -0.1013  0.2801  0.2939
  304DMSO    H1 3482   3.903   1.459   0.722 -2.6764 -0.3184 -0.5692
  304DMSO    H2 3483   3.867   1.351   0.584 -2.0796  3.0493  0.5684
  304DMSO    H3 3484   4.029   1.335   0.676  3.3978  4.4883  0.5981
  304DMSO    S1 3485   4.047   1.502   0.534 -0.6034 -0.0779 -0.1221
  304DMSO    C2 3486   3.911   1.575   0.453 -0.1077 -0.4968  0.4986
  304DMSO    H4 3487   3.830   1.504   0.436 -0.0344 -0.3103 -0.7405
  304DMSO    H5 3488   3.877   1.652   0.523 -0.8731 -0.6792  0.3372
  304DMSO    H6 3489   3.951   1.607   0.357 -0.0017 -2.0473 -0.0035
  304DMSO    O1 3490   4.098   1.401   0.432 -0.2073  0.3110  0.4956
  305DMSO    C1 3491   2.207   5.473   0.168 -0.1742  0.1353 -0.7350
  305DMSO    H1 3492   2.244   5.374   0.140 -1.4321 -0.1671 -1.3929
  305DMSO    H2 3493   2.273   5.513   0.246  0.7399 -1.4908 -0.6271
  305DMSO    H3 3494   2.105   5.477   0.206  0.1816 -0.4490  0.3543
  305DMSO    S1 3495   2.226   5.580   0.028 -0.1719  0.5093  0.2454
  305DMSO    C2 3496   2.187   5.729   0.122 -0.7052 -0.1269  0.8831
  305DMSO    H4 3497   2.246   5.760   0.208 -2.9756  0.0851  2.4680
  305DMSO    H5 3498   2.187   5.813   0.052 -1.9566 -0.4232  0.5011
  305DMSO    H6 3499   2.083   5.712   0.152 -1.1572  2.0171  0.6598
  305DMSO    O1 3500   2.111   5.547  -0.056  0.3684  0.2058  0.2179
  306DMSO    C1 3501   3.117   0.012   1.736  0.0008 -0.2179 -0.1067
  306DMSO    H1 3502   3.163   0.061   1.822  0.1554 -0.1938 -0.2040
  306DMSO    H2 3503   3.071   0.082   1.666  2.7688  0.7790 -1.0261
  306DMSO    H3 3504   3.050  -0.067   1.774  0.1206 -0.1409  0.2652
  306DMSO    S1 3505   3.261  -0.060   1.654 -0.1810  0.0287 -0.2203
  306DMSO    C2 3506   3.332  -0.138   1.799 -0.4035 -0.1801 -0.5332
  306DMSO    H4 3507   3.266  -0.221   1.823  0.2155 -0.8166 -0.9773
  306DMSO    H5 3508   3.425  -0.185   1.765  0.0128 -0.5082  0.9796
  306DMSO    H6 3509   3.355  -0.065   1.877  0.3758  0.4364 -1.3173
  306DMSO    O1 3510   3.347   0.063   1.653 -0.3006 -0.4921 -0.2394
  307DMSO    C1 3511   3.795   2.365   3.572  0.4588 -0.8629  0.1474
  307DMSO    H1 3512   3.801   2.387   3.465  0.2764 -1.8156 -0.0673
  307DMSO    H2 3513   3.796   2.258   3.591 -2.1611 -1.1644 -0.9789
  307DMSO    H3 3514   3.705   2.422   3.597  1.5876  1.8437 -1.4678
  307DMSO    S1 3515   3.921   2.451   3.661  0.0387  0.3133 -0.2568
  307DMSO    C2 3516   4.050   2.356   3.580  0.4900 -0.5744  0.0741
  307DMSO    H4 3517   4.073   2.402   3.483  1.6343 -0.7862  0.2329
  307DMSO    H5 3518   4.144   2.350   3.635  0.1148 -3.1019  0.5404
  307DMSO    H6 3519   4.029   2.249   3.572 -0.4219 -0.3653 -0.4525
  307DMSO    O1 3520   3.897   2.391   3.798  0.3041  0.2209 -0.1764
  308DMSO    C1 3521   1.057   1.308   2.500 -0.4267 -0.4715 -0.1906
  308DMSO    H1 3522   1.115   1.401   2.495 -2.5162  0.9893  0.9263
  308DMSO    H2 3523   0.966   1.321   2.560  0.5412  0.9663  1.0223
  308DMSO    H3 3524   1.115   1.239   2.561 -1.0660  1.5263  2.8926
  308DMSO    S1 3525   1.035   1.233   2.342 -0.0560  0.3514 -0.0584
  308DMSO    C2 3526   0.863   1.282   2.301  0.3735 -0.0565  0.0171
  308DMSO    H4 3527   0.818   1.196   2.250 -1.5533  1.0188 -0.2313
  308DMSO    H5 3528   0.807   1.312   2.390  0.8819 -3.3229  1.5755
  308DMSO    H6 3529   0.872   1.358   2.223  3.3943 -3.0454 -2.8552
  308DMSO    O1 3530   0.995   1.095   2.377  0.2160  0.2847 -0.1296
  309DMSO    C1 3531   0.173   4.323   1.036 -0.0696 -0.4863  0.1576
  309DMSO    H1 3532   0.201   4.394   1.114 -1.7949 -1.1367  1.4509
  309DMSO    H2 3533   0.220   4.226   1.056  2.3491  0.3961 -0.9212
  309DMSO    H3 3534   0.190   4.348   0.931  2.8935 -1.7049  0.2535
  309DMSO    S1 3535  -0.006   4.293   1.055 -0.4180  0.1720 -0.2877
  309DMSO    C2 3536  -0.068   4.442   0.984 -0.4905 -0.1988 -1.1762
  309DMSO    H4 3537  -0.058   4.446   0.876  0.4573 -0.9046 -1.1309
  309DMSO    H5 3538  -0.174   4.453   1.007 -0.7830 -2.1127 -1.4170
  309DMSO    H6 3539  -0.010   4.528   1.018 -1.4750  0.7212 -1.7733
  309DMSO    O1 3540  -0.032   4.305   1.200  0.3833 -0.1549  0.3520
  310DMSO    C1 3541   1.927   4.981   4.235  0.8554  0.6621 -0.1114
  310DMSO    H1 3542   1.917   4.879   4.196 -1.3677  1.2041 -1.1718
  310DMSO    H2 3543   1.942   5.045   4.147  1.4400 -0.3114 -0.7368
  310DMSO    H3 3544   2.012   4.985   4.303  0.8638  1.6042 -0.1670
  310DMSO    S1 3545   1.781   5.022   4.322  0.0821 -0.3201  0.6623
  310DMSO    C2 3546   1.766   4.875   4.421 -0.0810 -0.5814 -0.1897
  310DMSO    H4 3547   1.674   4.887   4.479 -0.1283  1.4177 -0.6285
  310DMSO    H5 3548   1.745   4.799   4.345 -2.2966 -0.9772  0.7268
  310DMSO    H6 3549   1.854   4.857   4.483 -0.1359  0.6831  0.2826
  310DMSO    O1 3550   1.674   5.005   4.223  0.4317  0.1843  0.2019
  311DMSO    C1 3551   1.643   5.904   4.167 -0.8284 -0.7223 -0.1180
  311DMSO    H1 3552   1.741   5.871   4.205  0.0558  0.4447 -1.3091
  311DMSO    H2 3553   1.598   5.980   4.232 -0.2997  0.5668 -1.2217
  311DMSO    H3 3554   1.573   5.821   4.153  1.3048 -2.4251 -1.3459
  311DMSO    S1 3555   1.684   5.982   4.012  0.4577 -0.0066  0.2039
  311DMSO    C2 3556   1.512   6.037   3.982 -0.7149 -0.8692  0.0250
  311DMSO    H4 3557   1.487   6.083   4.078  1.8419 -0.1128  0.4236
  311DMSO    H5 3558   1.504   6.107   3.899 -0.0384 -0.7857  0.0219
  311DMSO    H6 3559   1.451   5.948   3.965  0.7584 -2.0117  0.4796
  311DMSO    O1 3560   1.691   5.871   3.915 -0.3379  0.0852  0.5589
  312DMSO    C1 3561   5.283   4.539   5.264 -0.2270  0.1891 -0.5751
  312DMSO    H1 3562   5.279   4.513   5.370 -0.1030  0.4565 -0.5035
  312DMSO    H2 3563   5.380   4.588   5.246 -0.6310  0.5569 -1.8723
  312DMSO    H3 3564   5.209   4.614   5.236  1.5525  2.8578  1.3526
  312DMSO    S1 3565   5.274   4.404   5.155  0.6758 -0.1737  0.1745
  312DMSO    C2 3566   5.408   4.303   5.213  0.2341 -0.0999  0.2985
  312DMSO    H4 3567   5.425   4.216   5.149 -0.2477  0.1899 -0.2331
  312DMSO    H5 3568   5.496   4.363   5.233  1.5526 -2.3460  1.6124
  312DMSO    H6 3569   5.382   4.259   5.310 -0.3687 -0.0987  0.1469
  312DMSO    O1 3570   5.320   4.475   5.032  0.0260 -0.1838  1.0413
  313DMSO    C1 3571   2.233   5.607   2.509  0.2806 -0.7381  1.2049
  313DMSO    H1 3572   2.229   5.503   2.544 -0.5734 -0.9312  0.5678
  313DMSO    H2 3573   2.253   5.679   2.588  0.8142  0.7652 -0.2379
  313DMSO    H3 3574   2.147   5.630   2.447 -0.3495 -0.9067  2.0055
  313DMSO    S1 3575   2.355   5.623   2.382 -0.0409  0.3967 -0.0538
  313DMSO    C2 3576   2.328   5.479   2.280 -0.5943 -0.0283 -1.0930
  313DMSO    H4 3577   2.411   5.480   2.209 -0.1719 -1.1511 -0.6292
  313DMSO    H5 3578   2.346   5.391   2.341 -0.1963  1.3724  0.9385
  313DMSO    H6 3579   2.227   5.477   2.238 -0.7711  0.8115 -0.7451
  313DMSO    O1 3580   2.481   5.584   2.448 -0.1753  0.1731  0.8160
  314DMSO    C1 3581   2.780   4.414   5.806 -0.1282 -0.1178  0.2058
  314DMSO    H1 3582   2.871   4.475   5.813 -0.8045  1.4149 -2.6382
  314DMSO    H2 3583   2.780   4.368   5.707  1.1026 -4.0006  1.8155
  314DMSO    H3 3584   2.688   4.469   5.827  0.0413 -0.0896  0.8809
  314DMSO    S1 3585   2.776   4.287   5.916  0.1145  0.0640 -0.1495
  314DMSO    C2 3586   2.602   4.268   5.920 -0.5954  0.0310  0.0399
  314DMSO    H4 3587   2.576   4.248   5.816  0.3845 -0.8501 -0.0612
  314DMSO    H5 3588   2.577   4.182   5.984 -0.6311  1.1312  1.5606
  314DMSO    H6 3589   2.556   4.358   5.959  0.7799  1.7857 -2.1472
  314DMSO    O1 3590   2.782   4.357   6.051 -0.4217 -0.2607  0.1128
  315DMSO    C1 3591   3.865   5.835   0.842 -0.7259 -0.6762 -0.6852
  315DMSO    H1 3592   3.912   5.798   0.933  1.3373  1.0635 -0.9844
  315DMSO    H2 3593   3.777   5.782   0.806 -0.1201 -1.2121 -1.4010
  315DMSO    H3 3594   3.943   5.823   0.766  1.3506 -1.6417  1.4606
  315DMSO    S1 3595   3.813   6.007   0.857 -0.1683  0.1143  0.0342
  315DMSO    C2 3596   3.976   6.077   0.874  0.3004  0.0118  0.2077
  315DMSO    H4 3597   4.029   6.095   0.780 -0.7949  0.7543 -0.2892
  315DMSO    H5 3598   3.965   6.172   0.926  0.9389  0.4252 -0.3919
  315DMSO    H6 3599   4.034   6.009   0.937 -0.6328  0.6927  1.8358
  315DMSO    O1 3600   3.757   6.016   0.998  0.0183  0.2334 -0.1393
  316DMSO    C1 3601   4.144   2.298   2.853  0.4132  0.1188 -0.1067
  316DMSO    H1 3602   4.252   2.293   2.837  0.3314 -0.9194 -0.3791
  316DMSO    H2 3603   4.126   2.205   2.906  1.0607 -1.0137 -1.7821
  316DMSO    H3 3604   4.098   2.294   2.753  0.9048  1.9686 -0.4490
  316DMSO    S1 3605   4.108   2.457   2.937  0.0226 -0.2949  0.0504
  316DMSO    C2 3606   4.158   2.410   3.095  0.0049  0.1524 -0.3396
  316DMSO    H4 3607   4.263   2.380   3.093 -0.3637 -1.3072  0.5260
  316DMSO    H5 3608   4.143   2.495   3.162  0.4989  2.2191 -2.7061
  316DMSO    H6 3609   4.093   2.325   3.116  2.5395 -1.6679  0.6605
  316DMSO    O1 3610   3.959   2.467   2.952 -0.7185 -0.3681 -0.1466
  317DMSO    C1 3611   1.350   3.320   3.582  0.4480 -0.1011  0.0993
  317DMSO    H1 3612   1.413   3.340   3.495 -0.2399  2.5296  0.1265
  317DMSO    H2 3613   1.246   3.317   3.547  0.4354  0.9881  0.0210
  317DMSO    H3 3614   1.367   3.409   3.642  1.7434 -0.9120  0.9679
  317DMSO    S1 3615   1.392   3.167   3.656 -0.1709 -0.1834 -0.4493
  317DMSO    C2 3616   1.323   3.061   3.531  0.0734  0.4497  0.1295
  317DMSO    H4 3617   1.226   3.094   3.493 -1.6202 -2.7367  1.2865
  317DMSO    H5 3618   1.399   3.045   3.454 -2.0468 -0.8078 -1.8306
  317DMSO    H6 3619   1.314   2.965   3.583  1.4450  0.1683 -0.0998
  317DMSO    O1 3620   1.289   3.156   3.762  0.5070 -0.1858  0.8443
  318DMSO    C1 3621   5.898   5.395   1.990  0.6034  0.3913  0.1348
  318DMSO    H1 3622   5.955   5.481   2.026 -0.8055  0.4506  2.3447
  318DMSO    H2 3623   5.955   5.307   1.961 -1.3137 -0.3554 -1.5992
  318DMSO    H3 3624   5.843   5.431   1.902  2.5960  1.3928 -0.7897
  318DMSO    S1 3625   5.782   5.351   2.109  0.3738 -0.1444 -0.3304
  318DMSO    C2 3626   5.686   5.502   2.111 -0.1832 -0.5750  0.2542
  318DMSO    H4 3627   5.639   5.511   2.013  2.6117 -0.4956 -1.1893
  318DMSO    H5 3628   5.617   5.519   2.194 -0.9190  0.9759 -0.6325
  318DMSO    H6 3629   5.757   5.584   2.123 -0.1578 -0.7777  1.5845
  318DMSO    O1 3630   5.854   5.359   2.236 -0.6828  0.3629  0.4720
  319DMSO    C1 3631   0.393   5.002   2.080  0.2474  0.8483  0.1179
  319DMSO    H1 3632   0.335   4.978   1.991  1.2228  0.5581 -0.4585
  319DMSO    H2 3633   0.436   4.916   2.132  0.5812 -0.8227 -2.7085
  319DMSO    H3 3634   0.329   5.060   2.147  1.0901  1.2365  0.6096
  319DMSO    S1 3635   0.513   5.113   2.009 -0.2259  0.1292 -0.1191
  319DMSO    C2 3636   0.608   5.147   2.161  0.3282 -0.0558  0.0303
  319DMSO    H4 3637   0.696   5.202   2.127  0.7628 -0.9555 -0.3299
  319DMSO    H5 3638   0.551   5.203   2.236 -0.8938  0.4909 -1.2689
  319DMSO    H6 3639   0.635   5.052   2.207 -0.9234 -0.1915  0.5149
  319DMSO    O1 3640   0.432   5.236   1.991 -0.3330  0.5808 -0.0395
  320DMSO    C1 3641   4.527   4.160   4.359  0.3009 -0.2690 -0.6980
  320DMSO    H1 3642   4.595   4.170   4.274  3.2483 -3.1585  1.0685
  320DMSO    H2 3643   4.582   4.176   4.452  0.3320 -0.8652 -0.6118
  320DMSO    H3 3644   4.501   4.054   4.356  0.1525 -0.2311 -0.7329
  320DMSO    S1 3645   4.391   4.268   4.332 -0.2678 -0.4756  0.2808
  320DMSO    C2 3646   4.360   4.213   4.165 -0.3685 -0.4076  0.1267
  320DMSO    H4 3647   4.265   4.251   4.125  0.4939 -1.6609 -3.5840
  320DMSO    H5 3648   4.450   4.253   4.118 -1.1335  1.3150  0.0538
  320DMSO    H6 3649   4.357   4.104   4.163  0.6569 -0.4692  1.1940
  320DMSO    O1 3650   4.445   4.409   4.311  0.2814 -0.2865  0.6580
  321DMSO    C1 3651   3.539   4.267   0.601 -0.7900 -0.0406  0.4854
  321DMSO    H1 3652   3.589   4.181   0.647 -3.3698 -1.7448  0.2755
  321DMSO    H2 3653   3.431   4.259   0.614 -0.7675 -1.3886 -0.0320
  321DMSO    H3 3654   3.575   4.286   0.500 -0.5217 -0.5844  0.4744
  321DMSO    S1 3655   3.587   4.402   0.710 -0.0569  0.0221  0.4826
  321DMSO    C2 3656   3.473   4.525   0.640 -0.0695  0.6471 -0.1952
  321DMSO    H4 3657   3.500   4.620   0.687 -0.2714  1.3202 -1.4049
  321DMSO    H5 3658   3.472   4.533   0.531 -1.7400 -0.9039 -0.3492
  321DMSO    H6 3659   3.375   4.485   0.667  0.7848 -1.0874  0.5023
  321DMSO    O1 3660   3.723   4.443   0.662  0.2799 -0.0007 -0.3043
  322DMSO    C1 3661   2.896   1.178   2.590 -0.3813  0.4229 -0.1768
  322DMSO    H1 3662   2.862   1.110   2.669 -1.5772  2.6417  1.3642
  322DMSO    H2 3663   2.861   1.280   2.612  1.6499  0.6894  2.3764
  322DMSO    H3 3664   2.865   1.140   2.493  1.3681 -2.2777  0.2097
  322DMSO    S1 3665   3.071   1.178   2.608  0.2640 -0.3569 -0.1094
  322DMSO    C2 3666   3.077   1.012   2.550 -0.1239  0.3600 -0.7847
  322DMSO    H4 3667   3.185   0.999   2.561  0.3011  2.1436 -2.3563
  322DMSO    H5 3668   3.021   0.951   2.621  1.8928 -1.2654 -0.4964
  322DMSO    H6 3669   3.045   1.003   2.446  1.0414 -1.7753 -1.0275
  322DMSO    O1 3670   3.103   1.174   2.746 -0.2620  0.3961 -0.3827
  323DMSO    C1 3671   3.914   5.241   1.283 -0.2894 -0.0179 -0.8298
  323DMSO    H1 3672   3.845   5.234   1.198  0.5643  0.9976 -1.6354
  323DMSO    H2 3673   3.908   5.155   1.350  1.1935  1.5630  1.4384
  323DMSO    H3 3674   3.890   5.325   1.348  0.4833 -0.1651 -0.3403
  323DMSO    S1 3675   4.074   5.267   1.215  0.2250  0.4272  0.2129
  323DMSO    C2 3676   4.017   5.412   1.130 -0.4143  0.2661 -0.2648
  323DMSO    H4 3677   4.015   5.492   1.205 -1.9312  0.7638 -0.8010
  323DMSO    H5 3678   4.094   5.440   1.057  0.4862 -1.4302 -0.0048
  323DMSO    H6 3679   3.924   5.395   1.076 -0.5884  0.9912 -0.2020
  323DMSO    O1 3680   4.064   5.170   1.101 -0.4391  0.1862  0.1674
  324DMSO    C1 3681   2.700   2.887   4.629 -0.6266 -0.7080  0.0514
  324DMSO    H1 3682   2.685   2.926   4.730 -0.7420  0.3941 -0.3686
  324DMSO    H2 3683   2.601   2.870   4.586 -0.4703 -2.4392  0.3069
  324DMSO    H3 3684   2.758   2.795   4.626 -3.9139 -3.0287  1.8089
  324DMSO    S1 3685   2.786   3.016   4.535  0.2294 -0.1778 -0.3841
  324DMSO    C2 3686   2.848   2.904   4.408  0.3807  0.2388  0.1153
  324DMSO    H4 3687   2.766   2.882   4.340  0.5703  0.7754 -0.2965
  324DMSO    H5 3688   2.934   2.940   4.351  0.4432  0.1120  0.1288
  324DMSO    H6 3689   2.890   2.816   4.457  1.7649  0.4909 -0.5756
  324DMSO    O1 3690   2.911   3.043   4.604 -0.1873 -0.1534 -0.3443
  325DMSO    C1 3691   4.933   5.943   5.100 -0.4712  0.3475 -0.8368
  325DMSO    H1 3692   4.974   5.985   5.192  0.3140  0.0587 -1.0494
  325DMSO    H2 3693   4.908   5.837   5.107  0.6637  0.1217 -0.0587
  325DMSO    H3 3694   5.004   5.963   5.018  0.4067  0.9209  0.0429
  325DMSO    S1 3695   4.782   6.023   5.049 -0.3498  0.2496  0.2793
  325DMSO    C2 3696   4.843   6.190   5.067 -0.0653  0.3424  0.1740
  325DMSO    H4 3697   4.906   6.210   4.980  0.9865 -0.7921  0.6361
  325DMSO    H5 3698   4.761   6.262   5.069  1.4783  2.4452 -3.1658
  325DMSO    H6 3699   4.910   6.190   5.153  2.0537 -3.2001 -1.2460
  325DMSO    O1 3700   4.684   6.005   5.163 -0.3286 -0.4179 -0.0513
  326DMSO    C1 3701   3.390   3.009   1.311  0.6557 -0.2856  0.2790
  326DMSO    H1 3702   3.364   2.969   1.410  0.3496 -0.5833  0.0798
  326DMSO    H2 3703   3.364   3.114   1.324  2.0671 -0.0900  1.8692
  326DMSO    H3 3704   3.322   2.973   1.233  0.6473  0.0275  0.1413
  326DMSO    S1 3705   3.562   2.981   1.280 -0.3727  0.0276  0.0892
  326DMSO    C2 3706   3.547   3.039   1.114 -0.9644 -0.2664 -0.4389
  326DMSO    H4 3707   3.634   3.005   1.058  0.1608  1.1542  0.3585
  326DMSO    H5 3708   3.457   3.007   1.061 -0.5882  0.3388 -1.4663
  326DMSO    H6 3709   3.556   3.148   1.118  1.2474 -0.3975  2.7126
  326DMSO    O1 3710   3.577   2.833   1.255  0.0088  0.4595 -0.1660
  327DMSO    C1 3711   0.835   1.927   6.024  0.3976  0.1369 -0.7798
  327DMSO    H1 3712   0.878   1.932   5.924  0.9804 -0.7693 -0.5936
  327DMSO    H2 3713   0.896   1.875   6.099  0.8159  3.0587  1.0799
  327DMSO    H3 3714   0.740   1.875   6.010  0.8380 -0.9617  0.0903
  327DMSO    S1 3715   0.807   2.097   6.078  0.0791 -0.3994  0.4517
  327DMSO    C2 3716   0.959   2.101   6.166  0.2887  0.5091 -0.7993
  327DMSO    H4 3717   0.955   2.016   6.235  1.5267  0.0948 -1.2196
  327DMSO    H5 3718   1.039   2.077   6.096  1.5774 -0.4211  0.9101
  327DMSO    H6 3719   0.974   2.197   6.216  1.4258 -0.6199  1.1455
  327DMSO    O1 3720   0.695   2.096   6.178 -0.0439 -0.0310  0.0163
  328DMSO    C1 3721   1.958   5.062   0.918  0.7100 -0.1620  1.2055
  328DMSO    H1 3722   1.894   4.973   0.918 -1.5279  1.2189 -2.4805
  328DMSO    H2 3723   2.062   5.051   0.884 -0.3656 -2.7900 -1.8254
  328DMSO    H3 3724   1.946   5.108   1.015 -2.3093  0.4921  0.6079
  328DMSO    S1 3725   1.890   5.189   0.813 -0.2756 -0.1385 -0.3336
  328DMSO    C2 3726   1.941   5.106   0.663 -0.4471 -0.2014 -0.1539
  328DMSO    H4 3727   1.869   5.026   0.645  0.3443 -0.3676 -3.1560
  328DMSO    H5 3728   1.934   5.184   0.586 -0.4232  0.5684  0.6085
  328DMSO    H6 3729   2.041   5.061   0.665 -0.7122 -0.9448 -1.8702
  328DMSO    O1 3730   1.980   5.312   0.817  0.0043 -0.1785  0.1190
  329DMSO    C1 3731   5.242   4.739   2.100 -0.6553 -0.4220  0.7202
  329DMSO    H1 3732   5.262   4.651   2.039  1.9285  0.7282 -0.2548
  329DMSO    H2 3733   5.308   4.729   2.187  0.9187 -0.6667 -0.4545
  329DMSO    H3 3734   5.136   4.749   2.126 -0.8185 -0.3338  0.0377
  329DMSO    S1 3735   5.294   4.881   2.000 -0.2126  0.1684 -0.1909
  329DMSO    C2 3736   5.280   5.004   2.139  0.0471  0.2029 -0.0523
  329DMSO    H4 3737   5.177   4.993   2.174  0.0554 -1.3322 -0.4185
  329DMSO    H5 3738   5.350   4.966   2.213  1.6602 -1.8598 -2.4667
  329DMSO    H6 3739   5.312   5.105   2.113  0.7822  0.4354  1.6269
  329DMSO    O1 3740   5.178   4.906   1.914  0.4433 -0.4363  0.3189
  330DMSO    C1 3741   0.773   2.467   0.685 -0.1582 -0.4982 -0.5267
  330DMSO    H1 3742   0.848   2.470   0.606 -0.5389 -2.0602 -0.9725
  330DMSO    H2 3743   0.681   2.470   0.626  0.4122 -3.1007 -1.6676
  330DMSO    H3 3744   0.776   2.548   0.759  3.3678  0.9195 -2.0126
  330DMSO    S1 3745   0.774   2.316   0.779 -0.3924  0.0156 -0.1359
  330DMSO    C2 3746   0.606   2.312   0.825 -0.8725  0.1046  0.3315
  330DMSO    H4 3747   0.590   2.226   0.890 -0.1212 -0.1266  0.2180
  330DMSO    H5 3748   0.595   2.397   0.892 -2.4959 -0.7946  1.2796
  330DMSO    H6 3749   0.541   2.323   0.738 -0.2887 -1.2541 -0.3082
  330DMSO    O1 3750   0.830   2.369   0.906 -0.2145  0.0838  1.1370
  331DMSO    C1 3751   3.424   3.068   1.893  0.1172 -0.3187  0.5306
  331DMSO    H1 3752   3.320   3.065   1.858  0.3743 -0.0293 -0.2710
  331DMSO    H2 3753   3.484   3.118   1.817 -0.8284  1.1790  0.7284
  331DMSO    H3 3754   3.474   2.973   1.913 -0.5485 -0.0329  4.3175
  331DMSO    S1 3755   3.420   3.159   2.049 -0.1833  0.5094  0.1690
  331DMSO    C2 3756   3.308   3.046   2.133 -0.0536 -1.0260 -0.3507
  331DMSO    H4 3757   3.219   3.030   2.073 -1.0025  0.7890  0.4890
  331DMSO    H5 3758   3.362   2.952   2.145 -0.3428 -1.4374 -2.0747
  331DMSO    H6 3759   3.275   3.090   2.227  0.1194 -0.0430 -0.7368
  331DMSO    O1 3760   3.320   3.270   2.020  0.2827 -0.3590  0.5066
  332DMSO    C1 3761   5.603   0.661   2.599 -0.3756  0.2453 -0.4225
  332DMSO    H1 3762   5.554   0.656   2.501 -0.1374  1.0037 -0.5878
  332DMSO    H2 3763   5.634   0.763   2.622  0.6287 -0.3074  0.8234
  332DMSO    H3 3764   5.695   0.602   2.600  0.3594  1.3779  0.2727
  332DMSO    S1 3765   5.489   0.606   2.724  0.1247  0.3234 -0.0780
  332DMSO    C2 3766   5.438   0.765   2.781 -0.0914  0.1316 -0.5351
  332DMSO    H4 3767   5.397   0.826   2.700 -0.4905  0.0438 -0.3977
  332DMSO    H5 3768   5.358   0.756   2.853  0.3230 -0.9768 -0.1978
  332DMSO    H6 3769   5.526   0.814   2.823  0.9404 -3.3386  1.7714
  332DMSO    O1 3770   5.585   0.566   2.829  0.1401  0.1098 -0.4147
  333DMSO    C1 3771   0.733   3.120   2.293  0.0430 -0.5817  0.2185
  333DMSO    H1 3772   0.689   3.067   2.379  1.4542 -1.3324  0.5065
  333DMSO    H2 3773   0.656   3.130   2.216  1.9446 -0.6622 -1.7521
  333DMSO    H3 3774   0.816   3.063   2.250 -1.7214 -0.3935 -3.8940
  333DMSO    S1 3775   0.774   3.279   2.357 -0.1906 -0.0381  0.2226
  333DMSO    C2 3776   0.814   3.351   2.209  0.0463 -0.4931  1.0871
  333DMSO    H4 3777   0.841   3.270   2.141 -0.5059 -0.9107  1.3634
  333DMSO    H5 3778   0.720   3.403   2.194  0.2547 -0.1682  0.8964
  333DMSO    H6 3779   0.899   3.417   2.231 -1.3603  0.6080  3.5289
  333DMSO    O1 3780   0.906   3.242   2.421 -0.4765 -0.1600  0.1328
  334DMSO    C1 3781   4.345   0.277   5.751  0.9529 -0.5871  0.0328
  334DMSO    H1 3782   4.257   0.273   5.816  0.9555 -0.4565  0.0444
  334DMSO    H2 3783   4.374   0.381   5.737 -0.9859  0.4502  2.9443
  334DMSO    H3 3784   4.326   0.241   5.649 -0.2750  2.4781 -0.9262
  334DMSO    S1 3785   4.492   0.199   5.820  0.6489  0.0106 -0.5513
  334DMSO    C2 3786   4.442   0.030   5.790  0.1906  0.4536  0.7280
  334DMSO    H4 3787   4.445  -0.009   5.688 -2.0645  0.0849  0.7540
  334DMSO    H5 3788   4.521  -0.009   5.854 -0.4558 -0.5857  0.9167
  334DMSO    H6 3789   4.343   0.004   5.830 -0.1513  0.7400  0.1025
  334DMSO    O1 3790   4.449   0.206   5.966 -0.0800  0.1044  0.7096
  335DMSO    C1 3791   0.897   4.410   4.521 -0.4466  0.0441 -0.0643
  335DMSO    H1 3792   0.833   4.418   4.433 -1.7922 -0.3878  0.8479
  335DMSO    H2 3793   0.911   4.305   4.550  0.1604  0.5611  1.6452
  335DMSO    H3 3794   0.862   4.463   4.609  0.8154  1.1102 -0.1738
  335DMSO    S1 3795   1.056   4.489   4.478  0.1591  0.3764  0.3980
  335DMSO    C2 3796   1.115   4.358   4.375  0.3856  0.5234  0.1597
  335DMSO    H4 3797   1.133   4.275   4.444  2.0754  0.4175 -0.3592
  335DMSO    H5 3798   1.050   4.318   4.296  2.1786  0.9545 -1.6222
  335DMSO    H6 3799   1.213   4.379   4.332  0.4879  1.6038  0.8843
  335DMSO    O1 3800   1.139   4.481   4.600 -0.0876  0.2567 -0.1877
  336DMSO    C1 3801   2.724   4.000   0.542  0.2548 -0.1259 -0.1871
  336DMSO    H1 3802   2.719   4.041   0.441  0.7335 -1.7034 -0.8899
  336DMSO    H2 3803   2.649   4.048   0.606 -0.5457 -1.4569 -0.0912
  336DMSO    H3 3804   2.823   4.000   0.589  0.6491 -0.1931 -0.9986
  336DMSO    S1 3805   2.684   3.828   0.531 -0.5552  0.2481 -0.1416
  336DMSO    C2 3806   2.782   3.801   0.381 -0.7074 -0.2054  0.4367
  336DMSO    H4 3807   2.885   3.769   0.396 -0.9058 -0.9716  0.1831
  336DMSO    H5 3808   2.723   3.738   0.314  0.9562 -0.0639 -1.2539
  336DMSO    H6 3809   2.792   3.896   0.326 -2.7949 -0.4218 -0.3955
  336DMSO    O1 3810   2.541   3.829   0.496 -0.1964  0.1361  0.6568
  337DMSO    C1 3811   2.754   1.735   2.303  0.1664 -0.5005 -0.5100
  337DMSO    H1 3812   2.729   1.641   2.253 -0.8039 -0.9386  0.7356
  337DMSO    H2 3813   2.839   1.782   2.253  0.8611  0.2911  1.3138
  337DMSO    H3 3814   2.768   1.705   2.407 -2.3629 -0.9436 -0.2282
  337DMSO    S1 3815   2.615   1.853   2.294 -0.3148  0.1828  0.7210
  337DMSO    C2 3816   2.695   1.974   2.392 -0.3975 -0.8904  0.5818
  337DMSO    H4 3817   2.641   2.065   2.418  0.2588  0.8049 -3.2464
  337DMSO    H5 3818   2.737   1.926   2.481 -0.3810 -0.7892  0.6291
  337DMSO    H6 3819   2.779   2.017   2.337 -0.8764 -1.6902 -0.8216
  337DMSO    O1 3820   2.524   1.784   2.396  0.3730  0.0534  0.6657
  338DMSO    C1 3821   4.523   3.424   2.914 -0.6919  0.4412 -0.0453
  338DMSO    H1 3822   4.473   3.514   2.951  1.1440  0.4664  2.6678
  338DMSO    H2 3823   4.551   3.419   2.808 -0.8305 -3.2959 -0.0365
  338DMSO    H3 3824   4.470   3.333   2.942  0.8181  0.2421  2.5250
  338DMSO    S1 3825   4.654   3.394   3.035 -0.1924 -0.0013 -0.2808
  338DMSO    C2 3826   4.779   3.486   2.949 -0.1617 -0.6266 -0.3650
  338DMSO    H4 3827   4.855   3.514   3.022  0.5906 -0.9559 -1.0055
  338DMSO    H5 3828   4.805   3.421   2.865 -2.7809  0.2103 -1.9211
  338DMSO    H6 3829   4.727   3.573   2.909 -1.1728 -1.0830 -0.0782
  338DMSO    O1 3830   4.691   3.256   3.009  0.2960  0.3112 -0.3425
  339DMSO    C1 3831   4.335   5.939   1.581 -0.2120  0.5766 -0.1996
  339DMSO    H1 3832   4.303   6.043   1.586  1.2227  1.0660 -0.7637
  339DMSO    H2 3833   4.442   5.929   1.564  0.0325  1.8436  0.5211
  339DMSO    H3 3834   4.281   5.895   1.496 -0.1205  2.0373 -1.0446
  339DMSO    S1 3835   4.308   5.861   1.734 -0.0630  0.1054 -0.3820
  339DMSO    C2 3836   4.368   5.703   1.684 -0.6005  0.2155  0.1872
  339DMSO    H4 3837   4.474   5.695   1.709 -0.7931  0.2985  1.0529
  339DMSO    H5 3838   4.311   5.620   1.726  1.6716 -1.3245  0.4516
  339DMSO    H6 3839   4.355   5.703   1.575 -0.4724  2.4815  0.1261
  339DMSO    O1 3840   4.168   5.811   1.734 -0.2952  0.6310 -0.5406
  340DMSO    C1 3841   2.980   0.022   3.290 -0.2197  1.0207  0.0200
  340DMSO    H1 3842   2.885   0.075   3.281 -2.0160 -2.0553 -0.6403
  340DMSO    H2 3843   2.994  -0.005   3.395  0.5343 -1.0448 -0.5479
  340DMSO    H3 3844   3.073   0.066   3.253 -0.2796  1.6375  0.5968
  340DMSO    S1 3845   2.953  -0.134   3.203 -0.0873 -0.6332  0.0721
  340DMSO    C2 3846   2.858  -0.222   3.330  0.0236 -0.4187  0.7325
  340DMSO    H4 3847   2.756  -0.183   3.324  0.1830 -0.1423 -0.4034
  340DMSO    H5 3848   2.855  -0.328   3.302  0.3794 -0.3352  0.3678
  340DMSO    H6 3849   2.904  -0.207   3.428  0.9204  0.1382  0.2345
  340DMSO    O1 3850   3.088  -0.198   3.222 -0.0642  0.4671 -0.1492
  341DMSO    C1 3851   0.228   4.031   2.924  0.2079  0.4524 -0.7305
  341DMSO    H1 3852   0.154   4.064   2.997  0.1780 -1.4773  0.1790
  341DMSO    H2 3853   0.321   4.088   2.920  0.9279 -0.2741  2.6545
  341DMSO    H3 3854   0.183   4.034   2.824 -2.4273 -0.0838  0.3611
  341DMSO    S1 3855   0.265   3.861   2.966 -0.3687  0.3653  0.2068
  341DMSO    C2 3856   0.295   3.880   3.140 -0.0722 -0.2534 -0.1723
  341DMSO    H4 3857   0.337   3.787   3.180  0.3011  0.5040  1.2493
  341DMSO    H5 3858   0.358   3.968   3.149 -1.6968  1.0691 -1.2055
  341DMSO    H6 3859   0.200   3.899   3.191 -0.7942 -1.6860 -0.9061
  341DMSO    O1 3860   0.405   3.849   2.901  0.2811 -0.0911 -0.0512
  342DMSO    C1 3861   2.936   6.181   5.552 -0.3641  0.1834 -0.0858
  342DMSO    H1 3862   2.952   6.275   5.498 -2.1711  0.6604  0.1588
  342DMSO    H2 3863   2.993   6.099   5.506  0.3337  0.0680  0.9522
  342DMSO    H3 3864   2.829   6.164   5.562 -0.1240 -1.4340  0.1733
  342DMSO    S1 3865   3.012   6.220   5.707 -0.0597 -0.1708 -0.5102
  342DMSO    C2 3866   3.007   6.060   5.784  0.6614 -0.4393  0.3716
  342DMSO    H4 3867   2.900   6.037   5.777  0.3318  1.1291 -0.2672
  342DMSO    H5 3868   3.070   5.994   5.725  1.7935 -0.2969  1.3746
  342DMSO    H6 3869   3.040   6.067   5.888 -0.8759 -2.0335  1.0180
  342DMSO    O1 3870   2.902   6.295   5.777  0.0986 -0.1280 -0.4976
  343DMSO    C1 3871   4.883   3.723   1.777 -0.0361  0.2040  0.4529
  343DMSO    H1 3872   4.779   3.691   1.768  0.1163 -0.3897  0.7621
  343DMSO    H2 3873   4.939   3.657   1.844 -1.9158 -2.4785 -0.4224
  343DMSO    H3 3874   4.880   3.827   1.812  1.0243  0.5774 -0.4992
  343DMSO    S1 3875   4.963   3.726   1.611 -0.0773 -0.3231 -0.4006
  343DMSO    C2 3876   5.100   3.815   1.664 -0.7358  0.3998  0.0133
  343DMSO    H4 3877   5.167   3.744   1.712  0.5994  0.5347 -1.5682
  343DMSO    H5 3878   5.149   3.855   1.575 -1.4014 -0.9990 -1.0256
  343DMSO    H6 3879   5.067   3.901   1.724 -0.8853  1.0397 -0.9679
  343DMSO    O1 3880   4.883   3.826   1.535 -0.1249  0.5332  0.0924
  344DMSO    C1 3881   0.254   1.784   6.134 -0.5067 -0.3505 -0.3102
  344DMSO    H1 3882   0.313   1.840   6.207 -3.7273  1.8917  0.7890
  344DMSO    H2 3883   0.238   1.858   6.055  1.5908  0.6050  0.1019
  344DMSO    H3 3884   0.165   1.755   6.190  0.3583  0.0275  1.3068
  344DMSO    S1 3885   0.337   1.640   6.082  0.3119 -0.2036  0.4811
  344DMSO    C2 3886   0.467   1.738   5.998 -0.4536  0.2869 -0.2580
  344DMSO    H4 3887   0.415   1.795   5.921 -1.0331 -0.9685 -0.8329
  344DMSO    H5 3888   0.517   1.797   6.075 -0.9354  0.0530  0.2412
  344DMSO    H6 3889   0.528   1.664   5.946 -2.3330 -1.1486 -0.5590
  344DMSO    O1 3890   0.244   1.601   5.972 -0.1709  0.6851  0.2498
  345DMSO    C1 3891   5.542   5.588   5.210 -0.0355  0.4430  0.3791
  345DMSO    H1 3892   5.605   5.675   5.191 -1.0765  1.2043  0.3461
  345DMSO    H2 3893   5.487   5.553   5.122 -2.1138  0.3492  1.6444
  345DMSO    H3 3894   5.455   5.629   5.262 -1.5362 -2.3275  0.2666
  345DMSO    S1 3895   5.628   5.457   5.304 -0.3613 -0.3349  0.5296
  345DMSO    C2 3896   5.766   5.442   5.190 -0.5382 -0.5174 -0.3398
  345DMSO    H4 3897   5.721   5.431   5.092 -0.4718  3.1260 -0.9136
  345DMSO    H5 3898   5.830   5.530   5.195  0.2933 -1.1221 -0.0425
  345DMSO    H6 3899   5.815   5.348   5.218 -0.7931 -0.6635 -0.3788
  345DMSO    O1 3900   5.550   5.330   5.284  0.2885  0.2057  0.5131
  346DMSO    C1 3901   1.040   6.337   1.939 -0.6714 -0.7220 -0.8632
  346DMSO    H1 3902   1.012   6.437   1.971 -2.9904 -1.6567  0.2507
  346DMSO    H2 3903   1.037   6.274   2.028  0.9992  1.7507  1.0827
  346DMSO    H3 3904   1.134   6.337   1.884 -0.9752  2.0136 -1.4812
  346DMSO    S1 3905   0.934   6.273   1.812 -0.2946  0.3652 -0.1958
  346DMSO    C2 3906   0.783   6.294   1.912 -0.4691  0.5546  0.5370
  346DMSO    H4 3907   0.705   6.222   1.888 -1.4655  0.3946  3.7986
  346DMSO    H5 3908   0.810   6.268   2.015 -0.9029 -1.8217  0.0842
  346DMSO    H6 3909   0.743   6.395   1.900  1.2726  1.2006 -0.2992
  346DMSO    O1 3910   0.955   6.130   1.819  0.6560 -0.2244 -0.3680
  347DMSO    C1 3911   0.296   1.926   0.637  0.0756  0.4053  0.4618
  347DMSO    H1 3912   0.381   1.956   0.575 -0.7111  0.4029 -0.6691
  347DMSO    H2 3913   0.321   1.891   0.737 -0.3783 -1.3360  0.0123
  347DMSO    H3 3914   0.243   1.844   0.587  1.6559 -0.0950 -0.4575
  347DMSO    S1 3915   0.199   2.072   0.676 -0.2264 -0.5008  0.0380
  347DMSO    C2 3916   0.331   2.162   0.766  0.4448 -0.0480  0.0510
  347DMSO    H4 3917   0.425   2.159   0.710  0.7400  0.6050  0.4950
  347DMSO    H5 3918   0.304   2.268   0.769 -0.3600 -0.2071 -1.0755
  347DMSO    H6 3919   0.349   2.125   0.867  2.0279  2.1169  0.6434
  347DMSO    O1 3920   0.122   2.020   0.789  0.0782 -0.7339 -0.0760
  348DMSO    C1 3921   5.026   1.219   1.320 -0.3187  0.6461 -0.3394
  348DMSO    H1 3922   4.975   1.316   1.323 -0.4027  0.5894  1.8510
  348DMSO    H2 3923   5.089   1.203   1.408 -1.4740  1.5774  0.7151
  348DMSO    H3 3924   5.066   1.201   1.221  1.0239 -0.5469  0.3881
  348DMSO    S1 3925   4.881   1.130   1.329  0.2183  0.0999 -0.2279
  348DMSO    C2 3926   4.957   0.973   1.281 -0.6052  0.2436  0.1201
  348DMSO    H4 3927   4.990   0.916   1.368 -1.2943 -1.5239 -0.7351
  348DMSO    H5 3928   4.869   0.922   1.241 -1.5999  2.6424 -1.0093
  348DMSO    H6 3929   5.033   0.977   1.202  0.7428 -4.4556  0.8901
  348DMSO    O1 3930   4.815   1.189   1.212  0.2935 -0.3612  0.2928
  349DMSO    C1 3931   2.608   0.410   4.690  0.9803 -0.3549 -0.4684
  349DMSO    H1 3932   2.567   0.309   4.682  1.1779 -0.5509  0.7058
  349DMSO    H2 3933   2.529   0.474   4.651  1.3098 -0.9221 -2.1360
  349DMSO    H3 3934   2.705   0.423   4.640  1.2417  0.7570  0.2938
  349DMSO    S1 3935   2.620   0.453   4.862 -0.0779 -0.1407  0.3801
  349DMSO    C2 3936   2.683   0.615   4.824 -0.2868 -0.0640 -0.6076
  349DMSO    H4 3937   2.708   0.657   4.922  0.0117 -1.1974 -0.1820
  349DMSO    H5 3938   2.776   0.611   4.766 -0.4973  2.3415 -1.2264
  349DMSO    H6 3939   2.605   0.679   4.783 -0.6834 -0.1021  0.0620
  349DMSO    O1 3940   2.730   0.365   4.906  0.4061 -0.1664  0.3951
  350DMSO    C1 3941   2.874   1.393   2.946  0.3050  0.2395  0.6220
  350DMSO    H1 3942   2.885   1.500   2.967 -1.7330  1.0894 -2.0698
  350DMSO    H2 3943   2.949   1.353   2.877 -0.7299  0.8532 -0.9215
  350DMSO    H3 3944   2.774   1.377   2.906  1.2661 -0.9168 -1.4790
  350DMSO    S1 3945   2.895   1.301   3.099  0.1962  0.0281 -0.7331
  350DMSO    C2 3946   2.905   1.135   3.029  0.4225 -0.5043 -0.0989
  350DMSO    H4 3947   2.809   1.109   2.984  0.6059  0.7167 -1.2688
  350DMSO    H5 3948   2.976   1.132   2.946  1.0220  0.3096  0.3716
  350DMSO    H6 3949   2.918   1.069   3.115  0.9229 -0.1814  0.0769
  350DMSO    O1 3950   2.758   1.311   3.155  0.0358  0.0109 -0.2115
  351DMSO    C1 3951   2.292   0.505   0.150  0.4292 -0.1161 -0.2546
  351DMSO    H1 3952   2.360   0.450   0.216 -1.3197  0.0341  1.7940
  351DMSO    H2 3953   2.194   0.492   0.196  1.0133 -3.7404  0.2466
  351DMSO    H3 3954   2.299   0.468   0.048 -1.4251 -1.4089  0.0356
  351DMSO    S1 3955   2.340   0.678   0.152 -0.6117 -0.2400 -0.2246
  351DMSO    C2 3956   2.276   0.732   0.310  0.0301  0.0159  0.0184
  351DMSO    H4 3957   2.300   0.838   0.317 -0.4061  0.0128  2.4886
  351DMSO    H5 3958   2.169   0.710   0.313 -0.2786  1.5291  0.7665
  351DMSO    H6 3959   2.337   0.666   0.373  0.7402 -2.0577 -2.6736
  351DMSO    O1 3960   2.248   0.744   0.054  0.7891  0.4545 -0.0960
  352DMSO    C1 3961   3.322   5.556   2.938  0.3501  0.5336  0.7451
  352DMSO    H1 3962   3.338   5.517   2.837  1.1318 -0.4487  1.2261
  352DMSO    H2 3963   3.307   5.466   2.999 -0.9453 -0.1257 -0.4970
  352DMSO    H3 3964   3.235   5.619   2.956  1.1593  1.8181  0.2768
  352DMSO    S1 3965   3.457   5.662   2.993 -0.1537 -0.0963 -0.4678
  352DMSO    C2 3966   3.583   5.552   2.948 -0.0007 -0.3987 -0.1032
  352DMSO    H4 3967   3.576   5.529   2.841  2.6923 -1.9655 -0.0249
  352DMSO    H5 3968   3.676   5.599   2.982 -0.5570  1.3309 -0.8693
  352DMSO    H6 3969   3.562   5.461   3.004  0.1160 -0.7967 -0.6907
  352DMSO    O1 3970   3.457   5.652   3.138 -0.5898 -0.4476 -0.0471
  353DMSO    C1 3971   1.552   5.520   1.867  0.2456  0.3127  0.0399
  353DMSO    H1 3972   1.655   5.533   1.833 -0.7323  2.4032 -2.3964
  353DMSO    H2 3973   1.498   5.596   1.811  0.2484  0.6710  0.5108
  353DMSO    H3 3974   1.529   5.535   1.973 -1.5850 -1.1256 -0.1013
  353DMSO    S1 3975   1.475   5.365   1.821 -0.1119  0.0966  0.0888
  353DMSO    C2 3976   1.304   5.425   1.837  0.6907  0.2340  0.2567
  353DMSO    H4 3977   1.287   5.459   1.939 -1.2455  1.5946 -0.4468
  353DMSO    H5 3978   1.293   5.512   1.771  0.7572 -0.2589 -0.4089
  353DMSO    H6 3979   1.246   5.341   1.799 -1.4227  1.6197  0.2486
  353DMSO    O1 3980   1.489   5.271   1.935 -0.0081 -0.4016  0.7476
  354DMSO    C1 3981   0.996   2.776   4.293 -0.2489 -1.0560  0.5073
  354DMSO    H1 3982   0.948   2.735   4.382  0.6015 -0.5704  1.1985
  354DMSO    H2 3983   1.066   2.858   4.311  0.8859 -2.2074  1.5566
  354DMSO    H3 3984   0.922   2.799   4.216  0.1872  1.8380  0.8260
  354DMSO    S1 3985   1.094   2.635   4.243  0.0466  0.0542 -0.2892
  354DMSO    C2 3986   0.970   2.517   4.238 -0.4850  0.2916 -0.0044
  354DMSO    H4 3987   0.902   2.530   4.154  0.5720  0.1263 -0.9150
  354DMSO    H5 3988   1.019   2.420   4.224 -1.9309 -0.3607 -0.6866
  354DMSO    H6 3989   0.921   2.508   4.336  2.1175  2.4064  1.6446
  354DMSO    O1 3990   1.190   2.598   4.346  0.6967  0.2075 -0.0562
  355DMSO    C1 3991   5.697   6.329   0.304  0.4076 -0.5710 -0.2429
  355DMSO    H1 3992   5.734   6.328   0.407 -0.9829 -2.6309  0.2982
  355DMSO    H2 3993   5.777   6.346   0.231  0.3074 -0.3497 -0.3020
  355DMSO    H3 3994   5.616   6.399   0.284  0.1525 -0.6256  0.5701
  355DMSO    S1 3995   5.640   6.163   0.271 -0.4501  0.0791 -0.1118
  355DMSO    C2 3996   5.518   6.168   0.396  0.5524 -0.5640 -0.0636
  355DMSO    H4 3997   5.446   6.239   0.354 -0.0542 -0.9814  0.2367
  355DMSO    H5 3998   5.480   6.067   0.412 -1.8577  0.4726  1.3384
  355DMSO    H6 3999   5.558   6.198   0.493 -2.7573  1.3140  0.8999
  355DMSO    O1 4000   5.755   6.081   0.324  0.2322 -0.2786 -0.6534
  356DMSO    C1 4001   2.347   3.476   1.321 -0.6023 -0.0664 -0.8821
  356DMSO    H1 4002   2.446   3.470   1.275 -1.4275  2.1559 -3.2488
  356DMSO    H2 4003   2.344   3.408   1.406  1.2362 -1.0362 -1.5602
  356DMSO    H3 4004   2.267   3.460   1.247 -0.7737  1.0610 -0.9582
  356DMSO    S1 4005   2.322   3.643   1.376 -0.2147 -0.0678  0.2826
  356DMSO    C2 4006   2.154   3.620   1.429 -0.2179 -0.4135  0.2662
  356DMSO    H4 4007   2.095   3.580   1.346  2.6372  1.4891 -2.9647
  356DMSO    H5 4008   2.157   3.555   1.517  1.0704  0.0879  0.6140
  356DMSO    H6 4009   2.123   3.722   1.453  1.6857  0.2911 -0.1095
  356DMSO    O1 4010   2.300   3.698   1.241 -0.2239 -0.3176  0.5541
  357DMSO    C1 4011   5.577   0.049   6.119  0.0162  0.1345  0.5669
  357DMSO    H1 4012   5.576   0.049   6.229 -0.5247 -1.6547  0.6057
  357DMSO    H2 4013   5.485   0.091   6.080 -0.3136 -2.1908 -1.4358
  357DMSO    H3 4014   5.588  -0.056   6.090 -0.7138  0.0665  0.5383
  357DMSO    S1 4015   5.717   0.146   6.080 -0.3173 -0.1417 -0.5600
  357DMSO    C2 4016   5.772   0.062   5.937 -0.0131  0.4624 -0.2797
  357DMSO    H4 4017   5.844   0.129   5.888 -1.3422  1.2417 -1.2343
  357DMSO    H5 4018   5.802  -0.034   5.979  0.1981  1.3191  1.6394
  357DMSO    H6 4019   5.686   0.055   5.870 -0.0057  1.5077 -0.4287
  357DMSO    O1 4020   5.829   0.091   6.167  0.0510 -0.2374  0.2503
  358DMSO    C1 4021   5.743   1.319   2.957  0.3009 -0.1317 -0.3464
  358DMSO    H1 4022   5.671   1.336   2.877  0.1191  2.6429  0.2774
  358DMSO    H2 4023   5.690   1.328   3.053  0.4056  0.0731 -0.3064
  358DMSO    H3 4024   5.810   1.406   2.957 -1.2949  1.1608  0.6904
  358DMSO    S1 4025   5.816   1.161   2.958  0.0633 -0.1153  0.1117
  358DMSO    C2 4026   5.899   1.197   2.801 -0.1693  0.2284 -0.6505
  358DMSO    H4 4027   5.825   1.227   2.726 -1.1607 -1.8359 -0.5712
  358DMSO    H5 4028   5.981   1.268   2.813 -0.9350  1.2542 -1.3278
  358DMSO    H6 4029   5.934   1.101   2.761  0.3533  0.2233 -0.1908
  358DMSO    O1 4030   5.697   1.074   2.919 -0.8395 -0.7584 -0.5888
  359DMSO    C1 4031   0.141   3.534   5.755  0.8935  0.0620 -1.1097
  359DMSO    H1 4032   0.065   3.566   5.682  0.3792 -0.5774 -0.8649
  359DMSO    H2 4033   0.111   3.460   5.830  2.8222  0.2406 -0.1048
  359DMSO    H3 4034   0.188   3.621   5.802 -0.1872  0.1947 -0.2282
  359DMSO    S1 4035   0.266   3.460   5.655  0.0938 -0.3086 -0.1012
  359DMSO    C2 4036   0.385   3.433   5.783 -0.7057 -0.3180 -0.2465
  359DMSO    H4 4037   0.455   3.355   5.751 -0.2755 -1.1342  2.4196
  359DMSO    H5 4038   0.431   3.531   5.789 -2.5276  0.4884  1.9459
  359DMSO    H6 4039   0.344   3.403   5.880 -0.4265  0.1157  0.0085
  359DMSO    O1 4040   0.324   3.551   5.557 -0.7008  0.3331  0.1314
  360DMSO    C1 4041   2.054   0.964   3.044 -0.0471  0.6369  0.1016
  360DMSO    H1 4042   2.109   0.935   3.134  1.1475  1.6155 -0.2882
  360DMSO    H2 4043   2.099   1.058   3.010  2.0260 -0.7560 -1.1656
  360DMSO    H3 4044   1.946   0.973   3.058 -0.3673 -2.0727 -0.2273
  360DMSO    S1 4045   2.069   0.833   2.930 -0.5085  0.4933  0.0318
  360DMSO    C2 4046   1.943   0.884   2.805 -0.2713 -0.1306 -0.1891
  360DMSO    H4 4047   1.851   0.922   2.850  0.0578 -2.7508  3.1313
  360DMSO    H5 4048   1.981   0.961   2.738  0.0374  0.1083  0.2494
  360DMSO    H6 4049   1.916   0.800   2.741  0.5007 -0.4598 -0.1030
  360DMSO    O1 4050   2.005   0.723   3.002  0.2494  0.1412 -0.2490
  361DMSO    C1 4051   3.464   1.807   5.557 -0.1504  0.2531  0.5888
  361DMSO    H1 4052   3.448   1.702   5.584 -0.8519  0.1677 -0.1350
  361DMSO    H2 4053   3.521   1.866   5.630  1.3926  1.4551 -1.4974
  361DMSO    H3 4054   3.367   1.854   5.541 -0.6083 -1.2616 -1.4208
  361DMSO    S1 4055   3.553   1.830   5.396 -0.2295  0.4089  0.1603
  361DMSO    C2 4056   3.438   1.721   5.312  0.8389  0.6544  0.3921
  361DMSO    H4 4057   3.460   1.736   5.206 -1.4469 -0.8481 -0.3710
  361DMSO    H5 4058   3.457   1.621   5.351  2.4622  1.4622  1.8080
  361DMSO    H6 4059   3.337   1.749   5.339 -0.4388 -3.5775  0.6803
  361DMSO    O1 4060   3.685   1.762   5.388 -0.3490  0.1896  0.0228
  362DMSO    C1 4061   5.503   0.828   4.926  0.7713  0.5287 -0.7674
  362DMSO    H1 4062   5.408   0.869   4.890  0.3339 -0.5373 -0.8533
  362DMSO    H2 4063   5.546   0.758   4.854 -1.3777 -1.0959 -0.5764
  362DMSO    H3 4064   5.489   0.771   5.018  1.7906  2.0178  0.3614
  362DMSO    S1 4065   5.593   0.978   4.976  0.0606 -0.1725 -0.3072
  362DMSO    C2 4066   5.474   1.035   5.106  0.0757 -0.1206  0.0958
  362DMSO    H4 4067   5.515   1.132   5.136 -0.8802  0.1248  0.6454
  362DMSO    H5 4068   5.368   1.040   5.080 -0.2896  2.4945  1.6722
  362DMSO    H6 4069   5.490   0.975   5.196 -0.1905 -0.8478 -0.3369
  362DMSO    O1 4070   5.577   1.063   4.854  0.3379  0.2774  0.1664
  363DMSO    C1 4071   3.620   5.683   5.575 -0.7989  0.8222  0.1511
  363DMSO    H1 4072   3.702   5.611   5.572 -0.4195  1.2556  0.0347
  363DMSO    H2 4073   3.572   5.689   5.673  0.9658 -3.6249  1.5810
  363DMSO    H3 4074   3.546   5.660   5.498 -1.7338 -1.8123  1.7106
  363DMSO    S1 4075   3.684   5.840   5.525 -0.0047  0.2753 -0.0501
  363DMSO    C2 4076   3.774   5.874   5.668  0.5010 -0.7925 -0.5672
  363DMSO    H4 4077   3.822   5.969   5.647 -0.7970  0.0116 -0.0560
  363DMSO    H5 4078   3.702   5.879   5.751  1.2579  1.3081  0.0161
  363DMSO    H6 4079   3.853   5.803   5.695  0.8351  0.0631  0.8176
  363DMSO    O1 4080   3.567   5.930   5.540 -0.0355  0.2056 -0.3274
  364DMSO    C1 4081   1.513   5.419   2.263  0.0322 -0.7708 -0.0104
  364DMSO    H1 4082   1.461   5.330   2.228  1.3277 -1.0186 -1.3949
  364DMSO    H2 4083   1.488   5.503   2.198  2.2054  0.5809  0.7703
  364DMSO    H3 4084   1.620   5.397   2.268  0.0111 -1.1146 -0.9590
  364DMSO    S1 4085   1.444   5.466   2.421  0.0291 -0.2159 -0.0588
  364DMSO    C2 4086   1.547   5.348   2.521 -0.1164  0.3347  0.1558
  364DMSO    H4 4087   1.512   5.380   2.619 -1.0012 -0.1796  0.0184
  364DMSO    H5 4088   1.508   5.246   2.512 -2.4519  1.2574 -0.9614
  364DMSO    H6 4089   1.651   5.375   2.503 -0.5895  1.7016 -0.7213
  364DMSO    O1 4090   1.303   5.405   2.408  0.0786 -0.1502  1.0703
  365DMSO    C1 4091   2.719   0.817   3.042 -0.1298 -0.3329  0.3742
  365DMSO    H1 4092   2.680   0.901   3.099  2.2397 -1.0418  3.2610
  365DMSO    H2 4093   2.688   0.723   3.089 -0.8985 -0.0092  0.5264
  365DMSO    H3 4094   2.828   0.826   3.038 -0.1774  0.4543  0.7376
  365DMSO    S1 4095   2.648   0.822   2.880 -0.3351 -0.0680  0.1781
  365DMSO    C2 4096   2.722   0.673   2.811  0.0659 -0.1450  0.6068
  365DMSO    H4 4097   2.685   0.590   2.871 -0.5878  1.3606  2.3726
  365DMSO    H5 4098   2.687   0.659   2.709 -2.0150 -0.2383  1.2955
  365DMSO    H6 4099   2.831   0.683   2.818  0.1308 -0.3529 -0.0397
  365DMSO    O1 4100   2.740   0.931   2.836  0.0598  0.1819  0.2553
  366DMSO    C1 4101   4.166   2.077   5.918 -0.2414 -0.4357 -0.5213
  366DMSO    H1 4102   4.085   2.121   5.977  1.2810  1.2745  0.4165
  366DMSO    H2 4103   4.252   2.138   5.949  0.2222 -0.4308 -1.7866
  366DMSO    H3 4104   4.144   2.082   5.812 -2.1333 -1.9955 -0.2457
  366DMSO    S1 4105   4.201   1.907   5.965 -0.0685 -0.2079  0.0047
  366DMSO    C2 4106   4.307   1.945   6.114 -0.2685  0.1768  0.8252
  366DMSO    H4 4107   4.394   1.997   6.073 -0.8635  0.0502 -0.6370
  366DMSO    H5 4108   4.255   2.009   6.185 -0.0747 -2.1393  3.2135
  366DMSO    H6 4109   4.343   1.855   6.165 -0.2160 -0.5461 -0.4616
  366DMSO    O1 4110   4.298   1.863   5.866 -0.1276 -0.1253 -0.3408
  367DMSO    C1 4111   4.693   2.410   0.067  0.0542  0.0513 -0.8842
  367DMSO    H1 4112   4.594   2.371   0.095 -0.3861  2.1327  0.7012
  367DMSO    H2 4113   4.710   2.422  -0.040  0.0305 -4.6260 -1.6444
  367DMSO    H3 4114   4.766   2.336   0.102  1.3313  1.7202  0.1081
  367DMSO    S1 4115   4.724   2.552   0.168 -0.1312  0.2222  0.0180
  367DMSO    C2 4116   4.878   2.504   0.237 -0.0679 -0.1523 -1.2462
  367DMSO    H4 4117   4.861   2.407   0.283  2.4708 -1.1606 -2.2713
  367DMSO    H5 4118   4.959   2.490   0.165  2.7649  0.9453  1.4833
  367DMSO    H6 4119   4.920   2.572   0.311 -0.5542 -0.1508 -0.9639
  367DMSO    O1 4120   4.629   2.536   0.280  0.2379  0.7438 -0.2899
  368DMSO    C1 4121   5.645   1.144   3.849  0.2680  0.7057  0.1556
  368DMSO    H1 4122   5.656   1.232   3.785  1.4286  0.3961 -0.0939
  368DMSO    H2 4123   5.539   1.118   3.844  0.0078  1.9233 -1.6327
  368DMSO    H3 4124   5.676   1.160   3.952  0.8521  0.5565  0.0084
  368DMSO    S1 4125   5.726   0.995   3.781  0.4626 -0.3840  0.0816
  368DMSO    C2 4126   5.873   1.069   3.712 -0.5028  0.3459 -0.2738
  368DMSO    H4 4127   5.852   1.174   3.690 -0.5754  0.4786  0.4105
  368DMSO    H5 4128   5.943   1.053   3.794 -1.0521 -0.1027  0.1181
  368DMSO    H6 4129   5.885   1.004   3.625 -1.0666 -0.6977  0.4033
  368DMSO    O1 4130   5.641   0.968   3.664  0.2868 -0.1678  0.0881
  369DMSO    C1 4131   2.466   0.872   5.569 -0.1369  0.3473  0.0276
  369DMSO    H1 4132   2.553   0.935   5.591  1.0311 -0.5923 -1.6790
  369DMSO    H2 4133   2.397   0.933   5.510 -1.4570 -1.9337 -0.9007
  369DMSO    H3 4134   2.420   0.828   5.657 -1.5912 -2.9167 -2.1804
  369DMSO    S1 4135   2.525   0.744   5.452  0.4901  0.1829  0.2900
  369DMSO    C2 4136   2.367   0.660   5.431 -0.0096 -0.5706 -0.5080
  369DMSO    H4 4137   2.317   0.635   5.526  0.8795 -0.0407  0.1127
  369DMSO    H5 4138   2.308   0.725   5.366  1.7255  0.6887 -0.9059
  369DMSO    H6 4139   2.390   0.574   5.368 -0.5785 -0.2120 -1.2261
  369DMSO    O1 4140   2.594   0.642   5.540 -0.1535 -0.1835  0.2228
  370DMSO    C1 4141   3.794   0.409   3.581 -0.0584 -0.6156 -0.3009
  370DMSO    H1 4142   3.860   0.342   3.525  2.4594  0.9161  0.6525
  370DMSO    H2 4143   3.792   0.383   3.688 -2.2542  1.8705  0.3344
  370DMSO    H3 4144   3.693   0.403   3.540 -0.1995  0.1481 -0.0665
  370DMSO    S1 4145   3.844   0.581   3.574 -0.2027  0.0525 -0.1021
  370DMSO    C2 4146   3.814   0.607   3.399 -0.0292 -0.1036 -0.0244
  370DMSO    H4 4147   3.866   0.698   3.367 -1.3087  0.7313  0.1755
  370DMSO    H5 4148   3.872   0.533   3.344  1.1458 -0.0968  1.1688
  370DMSO    H6 4149   3.705   0.611   3.384 -0.0222 -0.2458 -0.1165
  370DMSO    O1 4150   3.993   0.562   3.594 -0.4378 -0.0947  0.3601
  371DMSO    C1 4151   1.853   3.901   2.790 -0.2424  0.3553  0.0024
  371DMSO    H1 4152   1.872   3.882   2.896 -1.1608 -0.0091  0.1085
  371DMSO    H2 4153   1.798   3.993   2.771 -1.6872 -0.5781 -0.5316
  371DMSO    H3 4154   1.793   3.824   2.740  0.7579  0.1854 -0.9684
  371DMSO    S1 4155   1.999   3.916   2.692 -0.2854 -0.2952  0.3412
  371DMSO    C2 4156   2.076   4.038   2.804 -0.2053  0.3929  0.6929
  371DMSO    H4 4157   2.105   3.981   2.892 -2.9360 -1.4522  0.5245
  371DMSO    H5 4158   2.158   4.093   2.756  0.7962 -2.2620 -0.8299
  371DMSO    H6 4159   2.004   4.110   2.845 -0.4171 -0.4691  1.8772
  371DMSO    O1 4160   1.955   4.010   2.583 -0.3830 -0.5357  0.4608
  372DMSO    C1 4161   5.121   2.662   2.513  0.3304  0.0641  0.2287
  372DMSO    H1 4162   5.226   2.655   2.541 -0.0968 -1.4553  1.5819
  372DMSO    H2 4163   5.109   2.635   2.407  2.9301 -0.4208 -0.0081
  372DMSO    H3 4164   5.097   2.767   2.529 -1.1558  0.2832 -2.6515
  372DMSO    S1 4165   5.008   2.551   2.595  0.1607 -0.0054  0.5006
  372DMSO    C2 4166   4.852   2.633   2.569 -0.4013 -0.2742  0.0773
  372DMSO    H4 4167   4.784   2.552   2.597  0.0094 -0.4958  0.4551
  372DMSO    H5 4168   4.837   2.720   2.634 -0.0303 -0.8675  0.9752
  372DMSO    H6 4169   4.850   2.662   2.464  2.8856 -0.4616 -0.1597
  372DMSO    O1 4170   5.047   2.575   2.736 -0.0206  0.4773  0.0258
  373DMSO    C1 4171   1.119   2.277   2.033  0.6745  0.1385  0.3013
  373DMSO    H1 4172   1.162   2.180   2.059 -0.9274 -0.9723 -0.9794
  373DMSO    H2 4173   1.125   2.283   1.924 -0.9442  0.9128  0.2235
  373DMSO    H3 4174   1.173   2.358   2.084  1.1292  0.9159 -1.3464
  373DMSO    S1 4175   0.940   2.283   2.072 -0.6768 -0.1360 -0.1166
  373DMSO    C2 4176   0.901   2.132   1.975  0.4277 -0.5724 -0.2660
  373DMSO    H4 4177   0.798   2.096   1.977  0.6372 -1.2066 -0.5336
  373DMSO    H5 4178   0.924   2.141   1.868 -1.2286 -1.6162 -0.7506
  373DMSO    H6 4179   0.962   2.051   2.016  1.2649  0.9081  1.5326
  373DMSO    O1 4180   0.887   2.391   1.981 -0.2931 -0.4736  0.3270
  374DMSO    C1 4181   3.593   3.170   3.382  0.1012  0.2063 -0.1372
  374DMSO    H1 4182   3.653   3.095   3.331  0.3615  0.1308  0.2816
  374DMSO    H2 4183   3.647   3.205   3.470  2.0271 -0.0831 -1.1522
  374DMSO    H3 4184   3.492   3.136   3.407  0.1695  0.6378  0.7528
  374DMSO    S1 4185   3.578   3.318   3.289  0.3704 -0.8454  0.1864
  374DMSO    C2 4186   3.757   3.352   3.289 -0.7661  0.3444  0.1288
  374DMSO    H4 4187   3.806   3.334   3.385 -1.9642 -0.2994  0.6348
  374DMSO    H5 4188   3.796   3.293   3.206 -2.6107  0.4962 -0.9060
  374DMSO    H6 4189   3.781   3.458   3.271  1.7739 -0.1701  0.0866
  374DMSO    O1 4190   3.520   3.411   3.389  0.3541  0.2498  0.7278
  375DMSO    C1 4191   3.667   3.524   2.026  0.0318  1.1625  0.1018
  375DMSO    H1 4192   3.636   3.436   2.085  3.2696 -1.1377 -1.3412
  375DMSO    H2 4193   3.674   3.490   1.923 -0.2206 -1.3494  0.8311
  375DMSO    H3 4194   3.770   3.553   2.048  0.9854  2.4144 -4.8686
  375DMSO    S1 4195   3.566   3.672   2.032  0.0176  0.2075 -0.2129
  375DMSO    C2 4196   3.406   3.593   2.010 -0.0447  0.0017 -0.4704
  375DMSO    H4 4197   3.324   3.658   2.042  0.3280  1.4381 -2.2465
  375DMSO    H5 4198   3.391   3.564   1.906 -1.6078 -0.4634 -0.1435
  375DMSO    H6 4199   3.416   3.506   2.076  0.3761  0.0652 -0.4459
  375DMSO    O1 4200   3.587   3.733   1.897 -0.0134  0.4667 -0.4750
  376DMSO    C1 4201   1.344   2.388   5.756 -0.3459  0.0294 -0.4434
  376DMSO    H1 4202   1.399   2.469   5.804 -0.1594 -0.5936  0.4273
  376DMSO    H2 4203   1.285   2.335   5.832 -0.7111  3.9109  2.3177
  376DMSO    H3 4204   1.414   2.324   5.701 -1.8438 -0.8162 -1.4320
  376DMSO    S1 4205   1.230   2.454   5.643  0.4760  0.1911 -0.1463
  376DMSO    C2 4206   1.157   2.301   5.577 -0.9481  0.5243  0.5808
  376DMSO    H4 4207   1.076   2.329   5.510 -1.0830 -2.5611 -0.7361
  376DMSO    H5 4208   1.227   2.238   5.521 -2.0147 -0.4355  0.2885
  376DMSO    H6 4209   1.120   2.240   5.659  0.2946  0.7148  1.3063
  376DMSO    O1 4210   1.313   2.499   5.525  0.4893  0.0898 -0.0337
  377DMSO    C1 4211   4.285   5.124   5.351 -1.0540  0.7193  0.3493
  377DMSO    H1 4212   4.264   5.231   5.345  0.4147  0.9648 -2.1349
  377DMSO    H2 4213   4.391   5.118   5.323 -1.1625  3.5340 -1.1061
  377DMSO    H3 4214   4.222   5.066   5.283  1.0602 -1.2182 -0.0985
  377DMSO    S1 4215   4.281   5.075   5.514 -0.1754  0.2638  0.1306
  377DMSO    C2 4216   4.356   4.915   5.487 -0.4125 -0.7380  0.3985
  377DMSO    H4 4217   4.289   4.856   5.424 -2.2273 -1.3134  2.7612
  377DMSO    H5 4218   4.459   4.930   5.453 -1.6622  3.1737 -2.3625
  377DMSO    H6 4219   4.354   4.862   5.583 -1.4087 -3.1323 -0.8564
  377DMSO    O1 4220   4.136   5.050   5.529  0.3137  0.1069  0.5672
  378DMSO    C1 4221   3.657   5.385   6.074  0.1050 -0.5082 -0.3351
  378DMSO    H1 4222   3.664   5.340   6.173  0.2161 -2.4497 -1.1812
  378DMSO    H2 4223   3.757   5.402   6.033 -0.2036 -1.0748 -1.3637
  378DMSO    H3 4224   3.608   5.483   6.080 -1.2840 -1.2153  0.2411
  378DMSO    S1 4225   3.568   5.266   5.977  0.2984  0.1313 -0.3447
  378DMSO    C2 4226   3.621   5.331   5.822  0.1582 -0.1165  0.4979
  378DMSO    H4 4227   3.584   5.249   5.760 -0.5104  0.4879  0.0819
  378DMSO    H5 4228   3.575   5.428   5.800  1.5481  0.5615  0.4335
  378DMSO    H6 4229   3.731   5.335   5.827  0.1192  0.0616  1.2963
  378DMSO    O1 4230   3.427   5.304   5.991 -0.0354 -0.1424  0.5850
  379DMSO    C1 4231   5.742   3.974   2.717  0.2499  0.2178  0.3959
  379DMSO    H1 4232   5.703   4.076   2.717  1.4145  0.6816  0.1070
  379DMSO    H2 4233   5.745   3.941   2.613  0.6110  1.6316 -0.0618
  379DMSO    H3 4234   5.685   3.908   2.783 -1.8572  1.0993 -0.4757
  379DMSO    S1 4235   5.913   3.963   2.773  0.0639 -0.3097  0.0615
  379DMSO    C2 4236   5.875   4.013   2.942 -0.2003  0.2693 -0.0542
  379DMSO    H4 4237   5.949   3.997   3.021 -1.6216  0.4084  1.3470
  379DMSO    H5 4238   5.854   4.119   2.928 -2.4203 -0.0615  0.4707
  379DMSO    H6 4239   5.784   3.962   2.974  0.0281 -1.1757 -1.5450
  379DMSO    O1 4240   5.966   4.089   2.716 -0.1642  0.9588 -0.5499
  380DMSO    C1 4241   5.270   4.958   5.588 -0.7674  0.8476  0.1173
  380DMSO    H1 4242   5.170   4.999   5.578 -0.2156  2.2202 -0.0020
  380DMSO    H2 4243   5.271   4.870   5.653 -2.0143 -0.2114 -1.2334
  380DMSO    H3 4244   5.349   5.027   5.620  0.9668 -1.4548  1.1438
  380DMSO    S1 4245   5.318   4.900   5.428  0.3350 -0.3338 -0.0632
  380DMSO    C2 4246   5.355   5.064   5.341  0.0516 -0.3983 -0.2384
  380DMSO    H4 4247   5.423   5.121   5.404 -2.0449  1.6394  0.3088
  380DMSO    H5 4248   5.409   5.051   5.247  1.4960  1.0346  0.3623
  380DMSO    H6 4249   5.264   5.124   5.329  0.1953 -0.2417 -0.5477
  380DMSO    O1 4250   5.190   4.856   5.361 -0.2060  0.4263  0.3989
  381DMSO    C1 4251   0.050   6.211   3.364 -0.2951 -0.0457 -0.4268
  381DMSO    H1 4252   0.057   6.112   3.318 -0.2096 -0.2335 -0.0184
  381DMSO    H2 4253   0.073   6.286   3.288  0.3656  0.4720  0.2595
  381DMSO    H3 4254   0.123   6.229   3.444 -0.0919 -0.4736 -0.5127
  381DMSO    S1 4255  -0.113   6.242   3.431  0.2397 -0.5821 -0.1191
  381DMSO    C2 4256  -0.125   6.107   3.548  0.0325  0.4447 -0.2827
  381DMSO    H4 4257  -0.051   6.117   3.628 -0.5359 -2.5617  0.7266
  381DMSO    H5 4258  -0.231   6.111   3.574  0.3368 -0.5785  1.2570
  381DMSO    H6 4259  -0.096   6.019   3.490  1.4699  0.9286 -0.3592
  381DMSO    O1 4260  -0.215   6.196   3.332  0.4350 -0.5818 -0.1186
  382DMSO    C1 4261   2.240   1.796   3.991  0.1911  0.0494  0.7335
  382DMSO    H1 4262   2.199   1.751   3.900  2.3127 -1.3690  0.4102
  382DMSO    H2 4263   2.249   1.905   3.995 -1.7151  0.2065  1.7080
  382DMSO    H3 4264   2.341   1.753   3.997  0.0730 -0.2390  0.6526
  382DMSO    S1 4265   2.149   1.727   4.133 -0.0373  0.0444  0.2706
  382DMSO    C2 4266   2.000   1.818   4.106  0.6176  0.0499 -0.0701
  382DMSO    H4 4267   1.933   1.795   4.190  1.1765 -0.3674  0.2658
  382DMSO    H5 4268   2.029   1.922   4.122  0.8528 -0.2627  1.8557
  382DMSO    H6 4269   1.947   1.800   4.012 -0.4217 -0.6686  0.6314
  382DMSO    O1 4270   2.204   1.804   4.244 -0.6412  0.2390 -0.2714
  383DMSO    C1 4271   3.555   5.122   0.522 -0.1582 -0.1645 -0.0793
  383DMSO    H1 4272   3.639   5.192   0.528  0.9196 -1.1781 -2.0004
  383DMSO    H2 4273   3.511   5.103   0.620 -0.5720 -0.6365 -0.3530
  383DMSO    H3 4274   3.600   5.035   0.472  0.4132  0.9908 -1.6856
  383DMSO    S1 4275   3.442   5.191   0.406  0.2405 -0.3535  0.1658
  383DMSO    C2 4276   3.440   5.360   0.472 -0.4673 -0.7767  0.1253
  383DMSO    H4 4277   3.534   5.409   0.446 -0.8952 -0.0937 -0.1725
  383DMSO    H5 4278   3.364   5.425   0.427  1.0285  2.8075  2.3024
  383DMSO    H6 4279   3.425   5.348   0.579  1.8920 -1.1504  0.4707
  383DMSO    O1 4280   3.309   5.138   0.432  0.7244  0.1584 -0.2744
  384DMSO    C1 4281   2.158   0.912   4.028  0.0659  0.3055 -0.2923
  384DMSO    H1 4282   2.214   1.005   4.040  0.3843 -0.1092  1.7881
  384DMSO    H2 4283   2.112   0.880   4.122 -0.5962  0.4611 -0.5592
  384DMSO    H3 4284   2.233   0.834   4.014  0.9013  1.2581 -1.2805
  384DMSO    S1 4285   2.045   0.909   3.889 -0.3863 -0.2290 -0.5059
  384DMSO    C2 4286   1.960   1.057   3.931 -0.5411 -0.0672  0.3399
  384DMSO    H4 4287   1.929   1.053   4.035  3.1818  1.3410  1.6690
  384DMSO    H5 4288   2.021   1.147   3.920 -1.9495  1.0836  1.5930
  384DMSO    H6 4289   1.878   1.055   3.858 -0.3513 -0.3497  0.1340
  384DMSO    O1 4290   1.950   0.791   3.910 -0.5186 -0.4559  0.1953
  385DMSO    C1 4291   3.210   1.095   3.259  0.3897 -0.0243  0.6491
  385DMSO    H1 4292   3.157   1.143   3.341 -0.8908 -0.7905  0.2978
  385DMSO    H2 4293   3.147   1.021   3.208  1.0030  1.3471 -2.3289
  385DMSO    H3 4294   3.306   1.057   3.296  0.5408  1.2787  1.6645
  385DMSO    S1 4295   3.264   1.216   3.133  0.0160  0.0344  0.0002
  385DMSO    C2 4296   3.326   1.109   2.997 -0.5312 -0.4718 -0.5408
  385DMSO    H4 4297   3.364   1.173   2.916 -2.3509  0.3467 -0.8023
  385DMSO    H5 4298   3.399   1.037   3.035  0.6764  0.1974 -1.5221
  385DMSO    H6 4299   3.238   1.057   2.959 -2.4342 -0.0002  2.8675
  385DMSO    O1 4300   3.380   1.295   3.185 -0.2038 -0.3380 -0.4688
  386DMSO    C1 4301   1.897   0.468   2.198 -0.4189  0.1270 -0.2630
  386DMSO    H1 4302   2.004   0.490   2.200 -0.7271  1.7219  0.4154
  386DMSO    H2 4303   1.848   0.552   2.147  0.4053  0.9608  0.3056
  386DMSO    H3 4304   1.847   0.454   2.294 -0.6044  0.4980 -0.3009
  386DMSO    S1 4305   1.875   0.329   2.093 -0.2936  0.1489 -0.1182
  386DMSO    C2 4306   1.948   0.215   2.202 -0.1022 -0.1014  0.4048
  386DMSO    H4 4307   1.901   0.204   2.300  0.2781 -1.0857  0.4913
  386DMSO    H5 4308   1.947   0.123   2.142 -1.1254  0.7817 -0.9733
  386DMSO    H6 4309   2.049   0.253   2.219  0.4197 -1.5340  0.6627
  386DMSO    O1 4310   1.981   0.334   1.986  0.6849 -0.2589  0.4867
  387DMSO    C1 4311   3.568   3.912   0.173  0.1883  0.3761 -0.2409
  387DMSO    H1 4312   3.566   4.019   0.197  0.5597  0.3283  0.0141
  387DMSO    H2 4313   3.583   3.867   0.272  0.6311 -1.6138 -1.1829
  387DMSO    H3 4314   3.651   3.881   0.109 -0.7860 -1.8945 -0.4952
  387DMSO    S1 4315   3.413   3.854   0.113  0.0123 -0.2145  0.0892
  387DMSO    C2 4316   3.497   3.704   0.063  0.2866 -0.0476 -0.1843
  387DMSO    H4 4317   3.560   3.653   0.136  0.1780 -1.7679 -1.2319
  387DMSO    H5 4318   3.433   3.621   0.032  1.4185 -0.0821 -2.6691
  387DMSO    H6 4319   3.564   3.723  -0.021  1.7287  0.2080  0.9788
  387DMSO    O1 4320   3.382   3.924  -0.013 -0.0143 -0.3409 -0.0265
  388DMSO    C1 4321   1.285   1.530   5.950  1.0702  1.2010  0.6403
  388DMSO    H1 4322   1.290   1.637   5.968 -0.3408  1.4880 -0.4689
  388DMSO    H2 4323   1.242   1.511   5.852 -0.6372 -0.7716  1.6966
  388DMSO    H3 4324   1.229   1.478   6.028 -2.2379 -0.4631 -2.5536
  388DMSO    S1 4325   1.439   1.436   5.945 -0.4419 -0.0945 -0.1311
  388DMSO    C2 4326   1.508   1.535   5.814  0.0247  0.4730  0.6253
  388DMSO    H4 4327   1.452   1.522   5.721 -0.9167 -1.4320  1.4242
  388DMSO    H5 4328   1.501   1.639   5.847 -0.4805  0.7056 -0.1753
  388DMSO    H6 4329   1.612   1.503   5.807  0.0609  0.8017 -0.7584
  388DMSO    O1 4330   1.406   1.301   5.898  0.4476 -0.8346  0.1584
  389DMSO    C1 4331   4.792   4.010   6.146 -0.2500  0.7664  0.6528
  389DMSO    H1 4332   4.744   4.094   6.095 -1.2753  0.6280  1.3572
  389DMSO    H2 4333   4.828   3.937   6.074 -1.7797  2.2062 -1.6819
  389DMSO    H3 4334   4.707   3.968   6.200 -0.5544 -1.0462 -1.1536
  389DMSO    S1 4335   4.922   4.080   6.250  0.2201  0.1086  0.0543
  389DMSO    C2 4336   4.984   3.925   6.313  0.4787 -0.4340  0.2899
  389DMSO    H4 4337   5.078   3.935   6.367  0.2237  1.9203  0.3713
  389DMSO    H5 4338   4.912   3.882   6.384  1.6104  0.5964  2.1361
  389DMSO    H6 4339   4.997   3.859   6.227 -2.2121 -1.5024  0.5804
  389DMSO    O1 4340   4.860   4.147   6.363 -0.5469  0.1056 -0.0163
  390DMSO    C1 4341   5.389   3.615   4.477  0.3584 -0.1022 -0.1179
  390DMSO    H1 4342   5.416   3.565   4.384 -1.6362 -1.5226  0.0029
  390DMSO    H2 4343   5.476   3.627   4.542  0.7607  1.8156 -0.9471
  390DMSO    H3 4344   5.310   3.558   4.527 -2.6794  3.6865 -0.0968
  390DMSO    S1 4345   5.306   3.770   4.455 -0.1833 -0.2659  0.1805
  390DMSO    C2 4346   5.259   3.821   4.619 -0.1154  0.2589  0.7604
  390DMSO    H4 4347   5.266   3.735   4.685 -0.5181  0.1792  0.6989
  390DMSO    H5 4348   5.328   3.904   4.641  1.9918 -1.1013 -0.3532
  390DMSO    H6 4349   5.158   3.863   4.616 -0.0107  0.7119  2.5531
  390DMSO    O1 4350   5.178   3.724   4.398 -0.1647  0.2005 -0.1896
  391DMSO    C1 4351   5.980   3.491   3.135 -0.5346  0.1197 -0.2044
  391DMSO    H1 4352   6.024   3.436   3.051 -1.5863  1.2408 -1.5517
  391DMSO    H2 4353   6.014   3.455   3.232 -0.7936  0.4547  0.0102
  391DMSO    H3 4354   5.871   3.495   3.142 -0.5168 -0.7714  0.9255
  391DMSO    S1 4355   6.042   3.656   3.129  0.0338 -0.2666 -0.2399
  391DMSO    C2 4356   5.925   3.728   3.241  0.3723  0.1077  0.0654
  391DMSO    H4 4357   5.923   3.837   3.231 -2.6716  0.0715 -0.9565
  391DMSO    H5 4358   5.822   3.706   3.209  0.9887  0.3662 -2.2580
  391DMSO    H6 4359   5.926   3.693   3.344 -2.4622  0.8147  0.4181
  391DMSO    O1 4360   6.005   3.708   2.996  0.2178 -0.8075 -0.1126
  392DMSO    C1 4361   0.816   3.486   1.885  0.1522  0.1363  0.3375
  392DMSO    H1 4362   0.919   3.495   1.921  0.2811 -3.1654  1.0946
  392DMSO    H2 4363   0.757   3.567   1.930 -0.3885 -0.7378  1.2310
  392DMSO    H3 4364   0.779   3.395   1.932 -0.0948  0.4492  0.7550
  392DMSO    S1 4365   0.814   3.461   1.711 -0.2857 -0.2786 -0.2675
  392DMSO    C2 4366   0.930   3.333   1.717 -0.2189  0.1561  0.7559
  392DMSO    H4 4367   1.011   3.367   1.782  0.1623 -0.5663  0.6656
  392DMSO    H5 4368   0.894   3.246   1.772  2.8214 -1.0249  1.0538
  392DMSO    H6 4369   0.958   3.323   1.611 -2.0582  2.7925 -0.1064
  392DMSO    O1 4370   0.883   3.582   1.661 -0.4691  0.4542 -0.2337
  393DMSO    C1 4371   3.181   5.459   0.690  0.6190  0.3324 -0.0551
  393DMSO    H1 4372   3.209   5.396   0.605  0.9234  0.3956 -0.0020
  393DMSO    H2 4373   3.096   5.410   0.737 -0.3149  0.2967 -1.6782
  393DMSO    H3 4374   3.151   5.558   0.653 -1.5930 -0.2159  0.0968
  393DMSO    S1 4375   3.311   5.493   0.806  0.4453 -0.2303 -0.0763
  393DMSO    C2 4376   3.210   5.605   0.899 -0.3910 -0.6772  0.0648
  393DMSO    H4 4377   3.165   5.667   0.821  1.6934  0.1532 -0.5289
  393DMSO    H5 4378   3.129   5.560   0.958  0.0259  0.6047  1.6970
  393DMSO    H6 4379   3.268   5.668   0.966 -0.2853 -1.1038  0.3786
  393DMSO    O1 4380   3.401   5.597   0.735  0.1664  0.9310 -0.4692
  394DMSO    C1 4381   5.207   1.785   1.170 -0.0969  0.7424 -1.3993
  394DMSO    H1 4382   5.176   1.803   1.273  1.0227  1.1909 -1.1330
  394DMSO    H2 4383   5.315   1.801   1.164  0.0257 -0.0321 -1.4812
  394DMSO    H3 4384   5.165   1.843   1.088  0.5029 -0.2522 -2.4551
  394DMSO    S1 4385   5.183   1.608   1.137  0.1888 -0.1586  0.0423
  394DMSO    C2 4386   5.027   1.611   1.058 -0.0991 -0.5100 -0.3284
  394DMSO    H4 4387   5.038   1.682   0.976  2.3105 -1.7326 -1.1339
  394DMSO    H5 4388   4.990   1.515   1.022 -0.8772 -0.1864 -0.4135
  394DMSO    H6 4389   4.958   1.654   1.133 -0.6667  0.9141 -1.6133
  394DMSO    O1 4390   5.152   1.538   1.268  0.2095  0.3624  0.5054
  395DMSO    C1 4391   4.392   6.174   3.832  1.0163  0.5211 -0.0280
  395DMSO    H1 4392   4.357   6.167   3.935 -1.0002 -1.4007 -0.7526
  395DMSO    H2 4393   4.445   6.267   3.811  0.6870  0.5989 -0.5374
  395DMSO    H3 4394   4.305   6.153   3.768  2.0812 -1.4103 -0.9347
  395DMSO    S1 4395   4.514   6.045   3.808 -0.1912  0.0241  0.4012
  395DMSO    C2 4396   4.403   5.918   3.851  0.5104  0.1913 -0.2671
  395DMSO    H4 4397   4.460   5.824   3.853 -2.7552 -1.9496  1.8491
  395DMSO    H5 4398   4.362   5.927   3.952 -0.5895  2.2679 -0.8431
  395DMSO    H6 4399   4.325   5.918   3.774  0.2456  0.8479  0.0023
  395DMSO    O1 4400   4.598   6.071   3.927 -0.3750  0.0313 -0.2644
  396DMSO    C1 4401   5.014   1.797   5.224 -0.0109  0.1197 -0.2429
  396DMSO    H1 4402   5.089   1.729   5.265  0.5382 -0.6595 -2.3898
  396DMSO    H2 4403   5.049   1.901   5.224  0.5536 -0.0640 -0.7802
  396DMSO    H3 4404   4.919   1.800   5.277 -0.6071 -1.0939 -1.2159
  396DMSO    S1 4405   4.969   1.728   5.069 -0.1281  0.0569 -0.0668
  396DMSO    C2 4406   5.125   1.733   4.988  0.2935  0.0633 -0.0834
  396DMSO    H4 4407   5.197   1.671   5.042  0.3174 -0.8287 -1.0936
  396DMSO    H5 4408   5.104   1.697   4.887 -1.5682  2.2180 -0.5439
  396DMSO    H6 4409   5.153   1.836   4.967 -0.5249  0.6251  1.4627
  396DMSO    O1 4410   4.889   1.847   5.011  0.3940  0.2099 -0.0361
  397DMSO    C1 4411   2.448   2.006   0.462 -0.1107 -0.7087  0.0770
  397DMSO    H1 4412   2.403   1.915   0.421  0.2700 -1.4832  1.3184
  397DMSO    H2 4413   2.453   1.991   0.570  0.3961  0.9431  0.3156
  397DMSO    H3 4414   2.389   2.096   0.442  0.2628 -0.2396  1.0192
  397DMSO    S1 4415   2.614   2.016   0.409 -0.4074 -0.0666  0.2594
  397DMSO    C2 4416   2.575   2.004   0.229 -0.0404  0.6734  0.3281
  397DMSO    H4 4417   2.524   1.911   0.205 -0.1347  0.3588  1.6954
  397DMSO    H5 4418   2.521   2.094   0.198 -1.3874  0.8875  3.0392
  397DMSO    H6 4419   2.674   1.994   0.182 -0.1357  1.2227  0.0070
  397DMSO    O1 4420   2.661   1.881   0.442  0.1317 -0.1001  0.4627
  398DMSO    C1 4421   3.578   0.905   0.545 -0.8210 -0.1013 -1.3811
  398DMSO    H1 4422   3.551   0.889   0.650 -1.5035  0.8067 -1.4008
  398DMSO    H2 4423   3.684   0.925   0.533 -0.9817  0.5785 -1.7439
  398DMSO    H3 4424   3.528   0.990   0.498  0.7397  0.6603 -1.7260
  398DMSO    S1 4425   3.539   0.767   0.458 -0.0796  0.1534  0.0171
  398DMSO    C2 4426   3.381   0.736   0.535 -0.3009  0.0370  0.2489
  398DMSO    H4 4427   3.334   0.642   0.506 -2.1212  0.6999  0.8655
  398DMSO    H5 4428   3.383   0.737   0.644 -1.8137 -1.3807  0.3204
  398DMSO    H6 4429   3.316   0.808   0.484 -0.1719  0.5796  0.8292
  398DMSO    O1 4430   3.641   0.663   0.514 -0.0802  0.0045  0.1535
  399DMSO    C1 4431   5.901   4.860   1.914  1.0253  0.3262  0.2292
  399DMSO    H1 4432   5.853   4.837   1.819 -2.4701  1.6064  1.5272
  399DMSO    H2 4433   5.959   4.776   1.954  1.2382 -0.2044 -1.1419
  399DMSO    H3 4434   5.817   4.882   1.980  1.7636  2.3612  0.5478
  399DMSO    S1 4435   6.001   5.009   1.898  0.1614  0.1367 -0.1220
  399DMSO    C2 4436   5.891   5.097   1.787 -0.3399  0.5141 -0.4303
  399DMSO    H4 4437   5.933   5.191   1.750 -3.0719  0.8733 -3.0953
  399DMSO    H5 4438   5.875   5.033   1.699 -0.1248 -0.4914  0.2378
  399DMSO    H6 4439   5.792   5.115   1.828  0.5751 -1.1069  2.7683
  399DMSO    O1 4440   6.118   4.967   1.813  0.3263  0.6450  0.9131
  400DMSO    C1 4441   5.724   0.863   2.223  0.4973  0.8266 -0.1542
  400DMSO    H1 4442   5.680   0.963   2.228  0.1251  0.7629 -1.7388
  400DMSO    H2 4443   5.655   0.787   2.261  1.6882 -0.1562  0.1093
  400DMSO    H3 4444   5.805   0.853   2.296  0.7850  2.7551 -0.1693
  400DMSO    S1 4445   5.773   0.838   2.050  0.4984  0.3179 -0.0974
  400DMSO    C2 4446   5.853   0.677   2.083  0.4588 -0.2673 -0.3127
  400DMSO    H4 4447   5.960   0.698   2.082  0.4333  0.0142  1.1776
  400DMSO    H5 4448   5.818   0.637   2.179 -1.8397 -0.7507 -1.2703
  400DMSO    H6 4449   5.822   0.610   2.003 -1.0860  1.7112 -1.4939
  400DMSO    O1 4450   5.882   0.937   2.039  0.1524 -0.2445 -0.0460
  401DMSO    C1 4451   0.303   3.064   2.153  0.0004  0.8728 -0.2566
  401DMSO    H1 4452   0.337   3.058   2.257 -0.8629 -1.3082 -0.0481
  401DMSO    H2 4453   0.241   2.976   2.137 -1.3392  1.4971  1.2675
  401DMSO    H3 4454   0.397   3.069   2.097  1.7597 -0.3275  2.3420
  401DMSO    S1 4455   0.226   3.226   2.127  0.1843  0.4748 -0.8865
  401DMSO    C2 4456   0.162   3.203   1.958  0.1253 -0.7653 -0.5552
  401DMSO    H4 4457   0.096   3.286   1.930 -0.5401 -1.3484 -0.7559
  401DMSO    H5 4458   0.257   3.214   1.905  0.6078 -1.1449  0.2166
  401DMSO    H6 4459   0.118   3.104   1.949  0.5527 -1.1256  1.0501
  401DMSO    O1 4460   0.338   3.322   2.109  0.2297  0.1709  0.1901
  402DMSO    C1 4461   1.564   5.957   2.758 -0.0975  0.2752  0.1888
  402DMSO    H1 4462   1.526   6.036   2.823  2.4048  0.3295  1.7065
  402DMSO    H2 4463   1.652   5.911   2.803  1.1641  1.8026 -0.6135
  402DMSO    H3 4464   1.584   5.997   2.658  0.3614 -3.0624 -1.2044
  402DMSO    S1 4465   1.442   5.821   2.741 -0.1958  0.7084 -0.2499
  402DMSO    C2 4466   1.444   5.790   2.922 -0.2340  0.4509  0.3313
  402DMSO    H4 4467   1.544   5.768   2.959 -0.4233 -1.4626 -0.2097
  402DMSO    H5 4468   1.411   5.884   2.967 -2.4125  0.7963 -1.7451
  402DMSO    H6 4469   1.377   5.706   2.944 -0.3783  0.1619 -1.1251
  402DMSO    O1 4470   1.534   5.715   2.689 -0.8195 -0.0833 -0.5113
  403DMSO    C1 4471   3.857   3.570   3.643  0.1529 -0.1035  0.4982
  403DMSO    H1 4472   3.948   3.546   3.588  1.0406 -0.0732  1.9024
  403DMSO    H2 4473   3.823   3.491   3.711 -0.2177 -0.9103 -0.5916
  403DMSO    H3 4474   3.774   3.575   3.571 -0.1001  0.7421  0.8368
  403DMSO    S1 4475   3.866   3.733   3.714  0.1444  0.0481  0.0130
  403DMSO    C2 4476   4.015   3.691   3.812  0.9828 -0.1990  0.1912
  403DMSO    H4 4477   4.089   3.666   3.736  0.1593 -1.9793 -0.0624
  403DMSO    H5 4478   4.055   3.780   3.861  2.2734 -1.0013  0.6295
  403DMSO    H6 4479   3.989   3.606   3.875 -1.8186  0.4425  0.0610
  403DMSO    O1 4480   3.753   3.740   3.816 -0.3488 -0.0275  0.0691
  404DMSO    C1 4481   5.560   2.303   4.149 -1.1726  0.6378 -0.4779
  404DMSO    H1 4482   5.567   2.232   4.231 -1.0488 -0.8796 -1.7623
  404DMSO    H2 4483   5.487   2.272   4.074 -0.2143  2.3193 -2.2159
  404DMSO    H3 4484   5.660   2.315   4.105 -1.3736  1.3091 -0.7799
  404DMSO    S1 4485   5.512   2.458   4.211  0.2450 -0.5239 -0.2127
  404DMSO    C2 4486   5.354   2.409   4.286 -0.3372  0.0430 -0.2762
  404DMSO    H4 4487   5.283   2.412   4.202  0.0300 -1.9072 -0.7020
  404DMSO    H5 4488   5.357   2.308   4.326  0.3412 -0.5714 -1.7835
  404DMSO    H6 4489   5.328   2.479   4.365  1.5515 -0.3846  0.7863
  404DMSO    O1 4490   5.465   2.538   4.092  0.3471 -0.1415 -0.0600
  405DMSO    C1 4491   5.095   3.787   2.707 -0.1907 -0.2798  0.2142
  405DMSO    H1 4492   5.008   3.836   2.751 -0.7460 -0.3995 -0.7298
  405DMSO    H2 4493   5.186   3.809   2.765 -0.1512 -2.1170  0.9013
  405DMSO    H3 4494   5.109   3.832   2.608 -0.1075 -1.1316 -0.1680
  405DMSO    S1 4495   5.072   3.608   2.707  0.1853 -0.1924 -0.1243
  405DMSO    C2 4496   5.171   3.572   2.570 -0.0370  0.4604 -0.3803
  405DMSO    H4 4497   5.267   3.622   2.583 -1.5320  3.4505 -0.0005
  405DMSO    H5 4498   5.176   3.463   2.572 -1.1977  0.3838 -0.6608
  405DMSO    H6 4499   5.123   3.603   2.476 -3.7131 -0.8003  0.8985
  405DMSO    O1 4500   4.933   3.599   2.650  0.1842  0.8329  0.4703
  406DMSO    C1 4501   0.216   0.971   4.992 -0.6281 -0.4247  0.2000
  406DMSO    H1 4502   0.174   1.071   5.003 -0.1919 -0.3976  1.9543
  406DMSO    H2 4503   0.201   0.945   4.887  0.3274  1.9998 -0.5833
  406DMSO    H3 4504   0.161   0.911   5.066  0.3032 -0.6318  0.7397
  406DMSO    S1 4505   0.387   0.971   5.028 -0.1339 -0.5005  0.3196
  406DMSO    C2 4506   0.360   1.066   5.173  0.1186  0.2826 -0.0501
  406DMSO    H4 4507   0.370   1.173   5.151 -0.3852  0.1295 -1.1322
  406DMSO    H5 4508   0.266   1.037   5.222  1.1475 -0.7725  1.3718
  406DMSO    H6 4509   0.452   1.050   5.229  0.4486  1.7178 -0.1397
  406DMSO    O1 4510   0.437   1.068   4.926  0.2389  0.1200  0.0282
  407DMSO    C1 4511   5.203   4.350   3.935  0.1867 -0.4454 -0.2657
  407DMSO    H1 4512   5.246   4.445   3.970  0.9726 -1.2079  0.9036
  407DMSO    H2 4513   5.273   4.284   3.884 -0.9372 -0.4857 -1.8029
  407DMSO    H3 4514   5.124   4.379   3.866 -0.5858  1.3708  1.2610
  407DMSO    S1 4515   5.132   4.268   4.068  0.1565 -0.0142  0.0645
  407DMSO    C2 4516   5.274   4.272   4.175  0.5945  0.7466 -0.2339
  407DMSO    H4 4517   5.273   4.205   4.262  1.5953  1.7698  0.5922
  407DMSO    H5 4518   5.343   4.228   4.102 -0.4991  1.0021 -1.4607
  407DMSO    H6 4519   5.300   4.376   4.196 -1.9920  1.1991  1.0348
  407DMSO    O1 4520   5.111   4.128   4.031  0.6565  0.0677 -0.5402
  408DMSO    C1 4521   3.456   1.893   4.653  0.3016  0.0783  0.1636
  408DMSO    H1 4522   3.469   1.981   4.715  0.4376 -0.4749  0.9317
  408DMSO    H2 4523   3.409   1.809   4.705 -0.8617  0.1862 -0.6828
  408DMSO    H3 4524   3.553   1.852   4.622  1.1860  0.4835  2.2075
  408DMSO    S1 4525   3.353   1.946   4.508 -0.3481  0.3390 -0.0545
  408DMSO    C2 4526   3.393   1.800   4.405 -0.1879  0.2893 -0.0149
  408DMSO    H4 4527   3.499   1.775   4.418 -0.8801 -1.9337  2.1981
  408DMSO    H5 4528   3.328   1.716   4.431 -1.9501  0.9145 -2.1193
  408DMSO    H6 4529   3.377   1.825   4.300  0.0573  1.8754  0.2916
  408DMSO    O1 4530   3.443   2.042   4.439  0.3894  0.9753  0.3529
  409DMSO    C1 4531   4.003   4.644   0.817 -0.1024 -0.2932 -0.9905
  409DMSO    H1 4532   3.978   4.619   0.920 -0.9484 -0.3167 -1.1960
  409DMSO    H2 4533   3.912   4.687   0.775 -0.8489  0.5267  1.3424
  409DMSO    H3 4534   4.030   4.548   0.771  0.4696 -0.1812 -0.8956
  409DMSO    S1 4535   4.146   4.746   0.792 -0.1979 -0.1940  0.1764
  409DMSO    C2 4536   4.073   4.883   0.878  0.1750  0.2173  0.2595
  409DMSO    H4 4537   4.155   4.954   0.888 -0.4795  1.4256 -2.1411
  409DMSO    H5 4538   3.986   4.922   0.825 -0.7405  0.6189  1.9789
  409DMSO    H6 4539   4.037   4.842   0.973  0.2803  1.7599  0.9865
  409DMSO    O1 4540   4.141   4.797   0.650  0.5780  0.3946  0.1580
  410DMSO    C1 4541   4.252   4.789   4.210  1.2109 -0.0752  0.2301
  410DMSO    H1 4542   4.242   4.708   4.282  0.1153 -0.4324 -0.3105
  410DMSO    H2 4543   4.210   4.770   4.111 -1.4047  0.8248  1.0742
  410DMSO    H3 4544   4.359   4.806   4.194  1.1578 -1.4598 -1.9688
  410DMSO    S1 4545   4.168   4.936   4.281  0.4002  0.4017 -0.1657
  410DMSO    C2 4546   4.253   5.063   4.185  0.0151 -0.0384 -0.5583
  410DMSO    H4 4547   4.225   5.161   4.224  0.1815  0.5475 -1.8518
  410DMSO    H5 4548   4.361   5.047   4.189 -0.1024 -0.5794  0.6840
  410DMSO    H6 4549   4.212   5.045   4.085 -0.5298  0.6591 -0.4719
  410DMSO    O1 4550   4.232   4.955   4.414 -0.4944  0.4056  0.0145
  411DMSO    C1 4551   4.459   2.118   5.646 -0.4168  0.8311 -0.0570
  411DMSO    H1 4552   4.389   2.193   5.606  0.1984 -0.1198 -3.2626
  411DMSO    H2 4553   4.525   2.094   5.562  1.1060  0.8942  1.0840
  411DMSO    H3 4554   4.391   2.035   5.666 -0.9094  0.4851 -2.6819
  411DMSO    S1 4555   4.543   2.189   5.789 -0.2561  0.7329 -0.2882
  411DMSO    C2 4556   4.596   2.338   5.707 -0.6910 -0.9102 -0.5019
  411DMSO    H4 4557   4.519   2.373   5.638  0.0373 -1.3406 -1.5753
  411DMSO    H5 4558   4.623   2.406   5.788 -1.6058 -1.5406  0.3526
  411DMSO    H6 4559   4.688   2.322   5.649  0.2607  0.2502  0.6268
  411DMSO    O1 4560   4.669   2.111   5.814 -0.2880  0.0469  0.6089
  412DMSO    C1 4561   0.461   2.816   2.486 -0.2956  0.4674  0.5524
  412DMSO    H1 4562   0.526   2.873   2.554  1.7185 -0.0166 -0.8559
  412DMSO    H2 4563   0.422   2.873   2.402  1.8270  1.2866  0.0471
  412DMSO    H3 4564   0.379   2.769   2.540 -0.7817  0.3681 -0.2531
  412DMSO    S1 4565   0.555   2.678   2.421  0.0299  0.4914  0.4964
  412DMSO    C2 4566   0.623   2.614   2.576  1.1274  0.0091  0.4242
  412DMSO    H4 4567   0.679   2.522   2.559  0.3661 -0.5839  1.0957
  412DMSO    H5 4568   0.696   2.688   2.608  0.1855 -0.1895  3.2537
  412DMSO    H6 4569   0.548   2.614   2.655  0.6966  1.5477  0.0579
  412DMSO    O1 4570   0.672   2.747   2.352 -0.2389  0.2404  0.5885
  413DMSO    C1 4571   0.263   5.644   6.127  0.2204 -0.8985  0.3087
  413DMSO    H1 4572   0.363   5.624   6.087 -0.5856 -2.9007 -0.8589
  413DMSO    H2 4573   0.269   5.668   6.233 -2.6781  0.1619  0.3184
  413DMSO    H3 4574   0.193   5.562   6.111 -1.3449  0.1135  1.5990
  413DMSO    S1 4575   0.189   5.791   6.068  0.3202  0.1423 -0.0098
  413DMSO    C2 4576   0.245   5.761   5.903 -0.0236  0.2161  0.4374
  413DMSO    H4 4577   0.205   5.843   5.843 -0.7557 -0.7654 -0.4673
  413DMSO    H5 4578   0.354   5.758   5.913 -0.0572  0.1893  0.7973
  413DMSO    H6 4579   0.226   5.660   5.867  0.3921  0.9041 -1.9168
  413DMSO    O1 4580   0.285   5.897   6.115  0.2978  0.4605 -0.5672
  414DMSO    C1 4581   4.907   0.231   1.807  0.6356 -0.3873  0.3730
  414DMSO    H1 4582   4.898   0.310   1.732  2.3720 -1.4802 -1.0645
  414DMSO    H2 4583   5.003   0.227   1.859  2.3836 -1.6359 -2.6805
  414DMSO    H3 4584   4.908   0.136   1.755  0.5557  0.9767 -2.2701
  414DMSO    S1 4585   4.767   0.251   1.912  0.0007  0.2670  0.1055
  414DMSO    C2 4586   4.657   0.206   1.787  0.6540 -0.3933 -0.1700
  414DMSO    H4 4587   4.668   0.098   1.769  0.1407 -0.7232  1.3786
  414DMSO    H5 4588   4.563   0.236   1.832  1.5574  1.3596  0.6340
  414DMSO    H6 4589   4.672   0.278   1.706 -0.1017  0.3993  0.3897
  414DMSO    O1 4590   4.752   0.399   1.925 -0.6055 -0.7076  0.1664
  415DMSO    C1 4591   4.711   0.207  -0.000 -0.0037 -0.0115 -0.2484
  415DMSO    H1 4592   4.656   0.254  -0.082  0.5201 -0.6250 -0.9716
  415DMSO    H2 4593   4.708   0.254   0.098  0.2365  1.2396 -0.8171
  415DMSO    H3 4594   4.815   0.197  -0.033 -0.5058  2.1754 -2.8693
  415DMSO    S1 4595   4.649   0.042   0.011  0.0650  0.2036 -0.1283
  415DMSO    C2 4596   4.505   0.091   0.100  0.5347 -0.9711  0.4108
  415DMSO    H4 4597   4.538   0.160   0.178 -0.7391  0.3507 -0.1658
  415DMSO    H5 4598   4.455   0.155   0.026 -0.4376 -1.8553  0.2903
  415DMSO    H6 4599   4.438   0.011   0.131  0.1075 -0.7065  0.1786
  415DMSO    O1 4600   4.732  -0.019   0.119  0.0000 -0.1975  0.1945
  416DMSO    C1 4601   5.374   2.776   3.302 -0.7732 -0.7692  0.1825
  416DMSO    H1 4602   5.370   2.679   3.351 -0.7215 -1.5726 -1.3300
  416DMSO    H2 4603   5.461   2.776   3.235 -0.5200 -0.5821  0.5050
  416DMSO    H3 4604   5.382   2.857   3.374  1.3391  1.4272 -2.2877
  416DMSO    S1 4605   5.224   2.792   3.205 -0.6103  0.2744  0.2636
  416DMSO    C2 4606   5.112   2.732   3.335 -0.2352 -0.4490 -0.1770
  416DMSO    H4 4607   5.160   2.645   3.382  0.7824  0.3958  0.3760
  416DMSO    H5 4608   5.092   2.802   3.415 -1.5722 -0.0771 -0.8119
  416DMSO    H6 4609   5.017   2.696   3.296 -0.9285  0.5766  0.5361
  416DMSO    O1 4610   5.233   2.672   3.113 -0.3785  0.0317 -0.2168
  417DMSO    C1 4611   3.622   6.146   3.724  0.4346  0.6597  0.1147
  417DMSO    H1 4612   3.605   6.051   3.775  1.6460 -0.1871 -1.0075
  417DMSO    H2 4613   3.559   6.153   3.635 -1.3638  0.9184  1.3463
  417DMSO    H3 4614   3.726   6.156   3.694  1.2858 -3.4200  1.1369
  417DMSO    S1 4615   3.598   6.281   3.835  0.0535 -0.0284 -0.2612
  417DMSO    C2 4616   3.743   6.261   3.931 -0.0278 -0.0118  0.1993
  417DMSO    H4 4617   3.720   6.309   4.026 -0.6276 -1.3444  0.7477
  417DMSO    H5 4618   3.760   6.154   3.936 -0.0084 -0.2325 -2.7172
  417DMSO    H6 4619   3.820   6.306   3.867 -0.3046 -0.7890 -0.7010
  417DMSO    O1 4620   3.486   6.231   3.921 -0.3545 -0.2127 -1.0097
  418DMSO    C1 4621   2.544   0.329   2.434 -0.5575 -0.1830 -0.1269
  418DMSO    H1 4622   2.554   0.249   2.361 -2.0098  0.0184 -0.5838
  418DMSO    H2 4623   2.601   0.325   2.527  0.0523  1.1851 -0.4060
  418DMSO    H3 4624   2.441   0.327   2.472  0.0394 -2.8740  1.5595
  418DMSO    S1 4625   2.579   0.486   2.345 -0.3279  0.0948 -0.1777
  418DMSO    C2 4626   2.750   0.457   2.359  0.0463  0.0566 -0.2344
  418DMSO    H4 4627   2.778   0.476   2.463 -0.9442  4.1914 -0.5690
  418DMSO    H5 4628   2.764   0.350   2.339 -2.4997 -0.2430 -0.7045
  418DMSO    H6 4629   2.808   0.517   2.288  0.6228 -2.0904 -1.6685
  418DMSO    O1 4630   2.547   0.592   2.440  0.1396  0.1029 -0.0988
  419DMSO    C1 4631   1.587   2.735   3.353  0.0905  0.0771 -0.6972
  419DMSO    H1 4632   1.492   2.773   3.313 -0.4101 -0.0443  0.3498
  419DMSO    H2 4633   1.570   2.631   3.382  1.1167  0.0179 -0.2554
  419DMSO    H3 4634   1.613   2.791   3.443 -0.7908 -0.4919 -0.0747
  419DMSO    S1 4635   1.718   2.750   3.232  0.6096  0.1464 -0.4502
  419DMSO    C2 4636   1.680   2.922   3.197  0.0511 -0.1902  0.0436
  419DMSO    H4 4637   1.714   2.973   3.288 -0.0918 -1.6183  0.9475
  419DMSO    H5 4638   1.733   2.955   3.108 -1.0571  1.5699  0.0097
  419DMSO    H6 4639   1.572   2.938   3.201  0.1724  0.4797  0.9969
  419DMSO    O1 4640   1.675   2.679   3.109 -0.8020  0.8496  0.9523
  420DMSO    C1 4641   3.366   3.115   0.267 -0.8198 -1.0732  0.1294
  420DMSO    H1 4642   3.416   3.179   0.340 -0.0658  0.0264 -1.2890
  420DMSO    H2 4643   3.370   3.154   0.165  2.5035 -2.1124 -0.2643
  420DMSO    H3 4644   3.259   3.106   0.286 -1.1665  0.9982 -0.6341
  420DMSO    S1 4645   3.448   2.958   0.269  0.1885 -0.0148 -0.2153
  420DMSO    C2 4646   3.588   2.983   0.153 -0.0630 -0.1028  0.1156
  420DMSO    H4 4647   3.559   3.014   0.052 -1.3346 -1.1441  0.1306
  420DMSO    H5 4648   3.650   3.064   0.191 -0.2992 -0.1804  0.6822
  420DMSO    H6 4649   3.644   2.890   0.148 -0.8590 -0.5730 -0.3677
  420DMSO    O1 4650   3.361   2.867   0.196  0.3493  0.3447 -0.0946
  421DMSO    C1 4651   1.491   4.555   4.041  0.0041  0.1465 -0.3001
  421DMSO    H1 4652   1.535   4.458   4.016  0.7673 -0.3125  2.3962
  421DMSO    H2 4653   1.388   4.552   4.006 -0.1777  0.0518  0.2359
  421DMSO    H3 4654   1.547   4.635   3.991  0.6609  0.3330  0.6890
  421DMSO    S1 4655   1.520   4.583   4.213 -0.2201 -0.0502  0.0754
  421DMSO    C2 4656   1.677   4.492   4.213 -0.0615  0.3599 -0.0716
  421DMSO    H4 4657   1.691   4.457   4.316 -0.0628 -0.6824 -0.4240
  421DMSO    H5 4658   1.661   4.399   4.158 -2.3751  0.6800 -0.0420
  421DMSO    H6 4659   1.754   4.554   4.166 -0.1013  0.1181 -0.4598
  421DMSO    O1 4660   1.423   4.482   4.267 -0.1009 -0.1950  0.5978
  422DMSO    C1 4661   0.394   4.243   3.367  0.0830  0.2152 -0.1361
  422DMSO    H1 4662   0.492   4.220   3.408 -0.0236 -1.9092 -0.9320
  422DMSO    H2 4663   0.356   4.333   3.415 -0.5862 -0.5432  0.7826
  422DMSO    H3 4664   0.317   4.166   3.375 -1.4106  1.2685 -2.8477
  422DMSO    S1 4665   0.420   4.287   3.199  0.2242 -0.1121 -0.0990
  422DMSO    C2 4666   0.582   4.344   3.213  0.6518  0.1860 -0.0078
  422DMSO    H4 4667   0.640   4.251   3.224  0.9036  0.0558 -2.0604
  422DMSO    H5 4668   0.598   4.388   3.114 -1.8485 -1.3097 -1.1794
  422DMSO    H6 4669   0.599   4.415   3.294 -2.1270  1.9947 -0.8847
  422DMSO    O1 4670   0.331   4.406   3.180  0.1398  0.2366  0.3495
  423DMSO    C1 4671   0.697   4.057   2.999  0.4641 -0.4827 -0.2123
  423DMSO    H1 4672   0.703   4.166   2.995 -2.0397 -0.2558  0.3770
  423DMSO    H2 4673   0.707   4.010   2.901 -0.2391 -2.0485  0.4303
  423DMSO    H3 4674   0.594   4.040   3.030 -0.7819 -0.7824 -4.0616
  423DMSO    S1 4675   0.824   4.008   3.112  0.2023 -0.0607 -0.3122
  423DMSO    C2 4676   0.760   3.841   3.116  0.8521  0.6898 -0.0432
  423DMSO    H4 4677   0.775   3.801   3.015  1.4943  1.8984 -0.4531
  423DMSO    H5 4678   0.831   3.775   3.167  1.4699 -0.1555 -1.9192
  423DMSO    H6 4679   0.661   3.827   3.160  0.8561  1.8099  0.3557
  423DMSO    O1 4680   0.799   4.062   3.250  0.0502  0.5260  0.2075
  424DMSO    C1 4681   3.229   0.259   2.234 -0.0963  0.4101  0.4191
  424DMSO    H1 4682   3.249   0.365   2.214 -2.1958  0.8032  0.1383
  424DMSO    H2 4683   3.137   0.256   2.292 -0.6772 -3.5655 -0.4543
  424DMSO    H3 4684   3.302   0.201   2.291 -0.2128  0.9258  1.0971
  424DMSO    S1 4685   3.190   0.160   2.090 -0.4779 -0.0940 -0.2375
  424DMSO    C2 4686   3.321   0.205   1.994 -0.3057  0.5318 -0.5670
  424DMSO    H4 4687   3.408   0.175   2.053  1.0469  3.7755 -0.6994
  424DMSO    H5 4688   3.318   0.156   1.897 -0.7723 -0.5101 -0.0446
  424DMSO    H6 4689   3.324   0.314   1.986 -0.9316  0.5713 -0.3283
  424DMSO    O1 4690   3.070   0.221   2.023 -0.0308 -0.2369  0.2596
  425DMSO    C1 4691   5.389   0.532   1.313 -0.2326 -0.2686  0.0113
  425DMSO    H1 4692   5.438   0.515   1.217  0.2595 -1.9836  0.5304
  425DMSO    H2 4693   5.365   0.439   1.366 -0.8886 -0.1323 -0.0387
  425DMSO    H3 4694   5.300   0.595   1.309  0.3483  0.6330  0.8956
  425DMSO    S1 4695   5.501   0.614   1.424  0.1262 -0.0443 -0.0412
  425DMSO    C2 4696   5.543   0.750   1.308 -0.4500 -0.1217  0.4506
  425DMSO    H4 4697   5.465   0.826   1.310  0.7911  1.1932  1.5224
  425DMSO    H5 4698   5.640   0.793   1.334  1.7606 -4.3076 -0.0411
  425DMSO    H6 4699   5.552   0.704   1.209  0.5803  1.0399 -0.0265
  425DMSO    O1 4700   5.622   0.530   1.391 -0.7104 -0.5083  0.0173
  426DMSO    C1 4701   0.232   5.136   1.156  0.0260  0.1405 -0.2183
  426DMSO    H1 4702   0.207   5.154   1.261 -0.7623  0.0311 -0.3860
  426DMSO    H2 4703   0.155   5.074   1.111 -0.3490  1.2792 -1.1744
  426DMSO    H3 4704   0.327   5.082   1.157  0.7239  1.2948 -1.5940
  426DMSO    S1 4705   0.251   5.291   1.076  0.2642  0.1938  0.0643
  426DMSO    C2 4706   0.380   5.356   1.177  0.2550  0.8176 -0.2509
  426DMSO    H4 4707   0.394   5.463   1.159  1.1556  0.4478 -1.9274
  426DMSO    H5 4708   0.345   5.337   1.279 -0.1680 -0.4776 -0.6194
  426DMSO    H6 4709   0.470   5.298   1.154  0.3642  1.6897 -2.2001
  426DMSO    O1 4710   0.124   5.354   1.111  0.8476  0.0118  0.5385
  427DMSO    C1 4711   1.022   3.833   2.289 -0.7183 -0.5594 -0.0415
  427DMSO    H1 4712   0.949   3.811   2.368 -1.4413  1.0117 -0.2341
  427DMSO    H2 4713   1.073   3.929   2.298  0.0271 -0.6101 -2.7627
  427DMSO    H3 4714   0.980   3.838   2.189 -1.9203  2.1504  0.5182
  427DMSO    S1 4715   1.159   3.726   2.308 -0.3633 -0.1029 -0.1017
  427DMSO    C2 4716   1.087   3.602   2.417  0.4773 -0.0247  0.1766
  427DMSO    H4 4717   1.054   3.634   2.516  1.7302 -1.3627  1.0556
  427DMSO    H5 4718   1.006   3.557   2.360  1.3336  0.2921 -1.3698
  427DMSO    H6 4719   1.168   3.530   2.432  1.0177  0.6034  0.3291
  427DMSO    O1 4720   1.252   3.809   2.395 -0.0981  0.5315  0.0630
  428DMSO    C1 4721   4.050   3.635   0.266 -0.6227  0.0700  0.2502
  428DMSO    H1 4722   4.148   3.600   0.232 -1.0417  0.4229 -1.4025
  428DMSO    H2 4723   4.055   3.734   0.312  1.1177  1.2052 -2.1169
  428DMSO    H3 4724   3.995   3.561   0.325 -0.5097 -1.2422 -1.1961
  428DMSO    S1 4725   3.964   3.650   0.113  0.4245  0.1267  0.4877
  428DMSO    C2 4726   4.043   3.796   0.055 -0.3376 -0.4533  0.6000
  428DMSO    H4 4727   3.980   3.835  -0.026 -0.2854 -0.5410  0.5158
  428DMSO    H5 4728   4.050   3.871   0.133 -0.7730  1.1926 -0.8734
  428DMSO    H6 4729   4.143   3.781   0.014 -0.7195 -0.1270 -0.4918
  428DMSO    O1 4730   3.833   3.687   0.157 -0.2686 -0.1549 -0.2219
  429DMSO    C1 4731   0.647   4.619   5.428  0.4683  0.2491 -0.0416
  429DMSO    H1 4732   0.754   4.635   5.445  0.1176  1.6633  0.9600
  429DMSO    H2 4733   0.623   4.540   5.356 -0.2080 -0.0556  0.5040
  429DMSO    H3 4734   0.595   4.709   5.397 -0.4658 -0.4777 -0.6436
  429DMSO    S1 4735   0.570   4.580   5.587  0.1355 -0.1478  0.5390
  429DMSO    C2 4736   0.400   4.584   5.519  0.7566 -0.0821  0.4181
  429DMSO    H4 4737   0.381   4.667   5.449  0.0446  0.0448  0.7526
  429DMSO    H5 4738   0.386   4.493   5.460 -1.7768  0.7292 -0.3591
  429DMSO    H6 4739   0.322   4.596   5.594 -1.3121 -0.3206 -1.5986
  429DMSO    O1 4740   0.587   4.717   5.643 -0.0490  0.1932 -0.3516
  430DMSO    C1 4741   1.338   2.026   5.738  0.6132 -0.1711 -0.2384
  430DMSO    H1 4742   1.394   1.934   5.719 -2.1358 -2.3758  1.3695
  430DMSO    H2 4743   1.317   2.060   5.636 -1.0728 -0.9600 -0.1945
  430DMSO    H3 4744   1.387   2.107   5.792 -0.5127  0.0231  0.5342
  430DMSO    S1 4745   1.180   1.991   5.827  0.0887 -0.3663 -0.0568
  430DMSO    C2 4746   1.085   1.926   5.694  0.4683  0.5777  0.7137
  430DMSO    H4 4747   1.119   1.967   5.598 -0.0390 -1.7082 -0.5106
  430DMSO    H5 4748   1.103   1.819   5.685 -0.9216  0.3563  0.4375
  430DMSO    H6 4749   0.982   1.952   5.718  0.7748  0.8874  1.7413
  430DMSO    O1 4750   1.105   2.123   5.850  0.0469 -0.5429 -0.0344
  431DMSO    C1 4751   1.336   2.832   5.909 -0.1121  0.3288  0.3443
  431DMSO    H1 4752   1.404   2.747   5.903 -2.2082 -1.3158 -1.7282
  431DMSO    H2 4753   1.391   2.927   5.915  1.3322 -0.2603 -2.1311
  431DMSO    H3 4754   1.274   2.814   5.997  0.0340  0.2322  0.4272
  431DMSO    S1 4755   1.251   2.840   5.759 -0.2533  0.0340  0.6099
  431DMSO    C2 4756   1.394   2.818   5.651 -0.4152  0.6810  0.3584
  431DMSO    H4 4757   1.424   2.713   5.640 -1.2564  0.4573  0.1090
  431DMSO    H5 4758   1.370   2.858   5.552  0.9428 -2.5784 -1.4668
  431DMSO    H6 4759   1.478   2.883   5.677  2.0052 -0.6101 -3.4506
  431DMSO    O1 4760   1.236   2.992   5.738  0.1685  0.4404 -0.0416
  432DMSO    C1 4761   5.612   3.471   1.515 -0.6300  0.0102 -0.7490
  432DMSO    H1 4762   5.603   3.580   1.506 -1.1066 -0.1446 -2.7253
  432DMSO    H2 4763   5.714   3.434   1.522 -1.4659 -2.2383  0.7887
  432DMSO    H3 4764   5.574   3.415   1.429  0.4868 -2.6429  0.3793
  432DMSO    S1 4765   5.522   3.418   1.664 -0.2430 -0.1059  0.1642
  432DMSO    C2 4766   5.631   3.482   1.789  0.1426  0.8839  0.1455
  432DMSO    H4 4767   5.595   3.449   1.887 -0.1256 -0.0211 -0.2498
  432DMSO    H5 4768   5.732   3.440   1.779 -0.5448 -1.1014  1.0655
  432DMSO    H6 4769   5.624   3.591   1.788 -1.0981  0.8208  0.1818
  432DMSO    O1 4770   5.538   3.274   1.660 -0.4085  0.0959 -0.3867
  433DMSO    C1 4771   2.806   6.175   1.602  0.8909  0.8070 -0.1057
  433DMSO    H1 4772   2.715   6.234   1.620 -0.3648 -0.9765 -0.3724
  433DMSO    H2 4773   2.890   6.245   1.593  1.7978 -0.5500 -5.9737
  433DMSO    H3 4774   2.805   6.098   1.526  0.7490 -0.0477  0.7449
  433DMSO    S1 4775   2.822   6.080   1.755 -0.1647 -0.1165 -0.3732
  433DMSO    C2 4776   2.652   6.023   1.751 -0.1627 -0.1208  0.2139
  433DMSO    H4 4777   2.620   5.973   1.659  0.9011 -0.7455  0.1733
  433DMSO    H5 4778   2.648   5.956   1.837 -0.7310 -1.5224 -0.8602
  433DMSO    H6 4779   2.589   6.110   1.771  2.1330  1.7699 -0.2953
  433DMSO    O1 4780   2.812   6.168   1.874  0.2513 -0.3293  0.2599
  434DMSO    C1 4781   3.397   4.326   2.235 -0.0297 -0.3950  0.9141
  434DMSO    H1 4782   3.480   4.353   2.168  1.9675  0.0287  3.4116
  434DMSO    H2 4783   3.424   4.257   2.316 -1.5302 -2.8537 -0.5496
  434DMSO    H3 4784   3.330   4.272   2.168  2.7233  0.2844 -2.7100
  434DMSO    S1 4785   3.313   4.465   2.299 -0.0161 -0.0104  0.0367
  434DMSO    C2 4786   3.195   4.371   2.388 -0.1614 -0.6426 -0.2795
  434DMSO    H4 4787   3.255   4.324   2.466 -0.3549  2.7894  2.1555
  434DMSO    H5 4788   3.116   4.436   2.427  0.7504  1.0401 -1.1457
  434DMSO    H6 4789   3.155   4.291   2.324  1.3031 -1.4552 -0.1994
  434DMSO    O1 4790   3.226   4.502   2.182 -0.4332 -0.1478 -0.5727
  435DMSO    C1 4791   1.958   1.813   0.484  0.0823 -0.5288  0.4231
  435DMSO    H1 4792   1.882   1.742   0.518 -1.3054 -0.2832 -1.9378
  435DMSO    H2 4793   1.995   1.768   0.391  0.4793 -0.3744  0.5031
  435DMSO    H3 4794   2.043   1.820   0.552 -0.4234  1.7378  0.8721
  435DMSO    S1 4795   1.882   1.972   0.451 -0.1082 -0.2579  0.2590
  435DMSO    C2 4796   2.040   2.062   0.435 -0.6350  0.3816  0.5390
  435DMSO    H4 4797   2.073   2.090   0.536 -0.1878  2.7933 -0.2095
  435DMSO    H5 4798   2.108   2.000   0.377  0.0270  0.6024  1.0637
  435DMSO    H6 4799   2.025   2.152   0.374  0.4109 -1.0190 -1.8882
  435DMSO    O1 4800   1.838   2.014   0.587  0.9237 -0.5386 -0.0063
  436DMSO    C1 4801   5.942   2.212   0.763  0.1696 -0.1843 -0.2538
  436DMSO    H1 4802   5.947   2.123   0.700 -0.2088  0.6522 -1.4923
  436DMSO    H2 4803   5.984   2.186   0.860 -1.5964 -3.2023 -0.1802
  436DMSO    H3 4804   5.838   2.240   0.783 -1.2895 -4.0923 -1.5111
  436DMSO    S1 4805   6.022   2.360   0.687 -0.4503  0.1320  0.0014
  436DMSO    C2 4806   5.961   2.489   0.792 -0.0112 -0.5707  0.1333
  436DMSO    H4 4807   5.984   2.583   0.742 -2.2690 -1.1544 -2.2183
  436DMSO    H5 4808   5.853   2.471   0.792 -0.1593 -0.0280  2.8080
  436DMSO    H6 4809   5.995   2.494   0.896 -2.6419 -0.7906  1.0838
  436DMSO    O1 4810   5.937   2.379   0.570  0.1671  0.3542  0.4761
  437DMSO    C1 4811   4.014   3.130   4.831 -0.2627  0.1583 -0.4272
  437DMSO    H1 4812   3.933   3.197   4.802  1.2953  1.8147 -1.1022
  437DMSO    H2 4813   4.047   3.157   4.932 -1.1955  0.4600 -0.1947
  437DMSO    H3 4814   4.086   3.137   4.750 -0.3450  0.5721 -0.4635
  437DMSO    S1 4815   3.940   2.972   4.853 -0.1064  0.4481 -0.3751
  437DMSO    C2 4816   3.822   2.979   4.720  0.4549  0.0486  0.0871
  437DMSO    H4 4817   3.872   2.956   4.626  1.6882 -0.5398  0.8557
  437DMSO    H5 4818   3.735   2.914   4.735  0.9428 -0.5731  0.2564
  437DMSO    H6 4819   3.780   3.080   4.728 -0.5888 -0.4754  1.6983
  437DMSO    O1 4820   3.858   2.993   4.982  0.2786  0.0807  0.1917
  438DMSO    C1 4821   5.582   0.876   0.428  0.3717 -0.1349  0.1437
  438DMSO    H1 4822   5.528   0.963   0.389  0.1043 -0.8563 -1.1509
  438DMSO    H2 4823   5.634   0.806   0.363  1.2002 -0.6953  1.3717
  438DMSO    H3 4824   5.508   0.812   0.477  1.0409 -0.3907  0.8488
  438DMSO    S1 4825   5.696   0.909   0.568 -0.5374 -0.2970  0.1978
  438DMSO    C2 4826   5.590   1.013   0.661  0.2416 -0.3122  0.4410
  438DMSO    H4 4827   5.486   0.980   0.669  0.2249 -0.1835  0.7739
  438DMSO    H5 4828   5.640   1.042   0.754 -0.3328 -1.8483  1.2659
  438DMSO    H6 4829   5.579   1.108   0.609  0.2918  0.9470  2.5846
  438DMSO    O1 4830   5.788   1.015   0.515  0.4215 -0.0951  0.2749
  439DMSO    C1 4831   4.465   3.497   5.544 -0.2015 -0.3588 -0.2750
  439DMSO    H1 4832   4.470   3.563   5.457 -2.0827 -0.8766 -0.8334
  439DMSO    H2 4833   4.484   3.544   5.641  0.7522 -1.0879 -0.0930
  439DMSO    H3 4834   4.544   3.423   5.536 -0.7059 -1.2338  2.0310
  439DMSO    S1 4835   4.312   3.401   5.561  0.7166 -0.2112  0.3506
  439DMSO    C2 4836   4.263   3.430   5.398  0.5871  0.0981  0.3835
  439DMSO    H4 4837   4.267   3.537   5.380 -0.3255  0.3446  1.5263
  439DMSO    H5 4838   4.310   3.360   5.328 -3.4070 -3.7442  1.1228
  439DMSO    H6 4839   4.158   3.402   5.393  0.4843  0.5896 -0.2525
  439DMSO    O1 4840   4.237   3.496   5.648  0.4239 -0.5649 -0.5078
  440DMSO    C1 4841   0.471   0.345   5.613  0.9204  0.6512 -0.2832
  440DMSO    H1 4842   0.482   0.300   5.514  1.1495 -0.0495  0.0581
  440DMSO    H2 4843   0.521   0.287   5.690  1.1460  0.9490 -0.2021
  440DMSO    H3 4844   0.365   0.352   5.640  0.8430  1.1431 -0.7002
  440DMSO    S1 4845   0.546   0.504   5.596  0.0678  0.1987  0.1422
  440DMSO    C2 4846   0.449   0.579   5.467 -0.5192  0.3194 -0.4256
  440DMSO    H4 4847   0.435   0.510   5.382 -1.5832 -1.4224  1.0902
  440DMSO    H5 4848   0.354   0.593   5.519 -0.6404  1.1265 -0.8552
  440DMSO    H6 4849   0.505   0.669   5.443 -1.1901  1.0780  0.7774
  440DMSO    O1 4850   0.664   0.466   5.524  0.0809 -0.2364  0.2065
  441DMSO    C1 4851   1.000   0.210   1.310 -0.2754  0.1874  0.3222
  441DMSO    H1 4852   1.068   0.133   1.271 -0.1609 -0.1719  1.2054
  441DMSO    H2 4853   0.914   0.190   1.245  0.8032 -1.1747 -0.7464
  441DMSO    H3 4854   1.024   0.313   1.284  1.7607 -0.3503 -0.1193
  441DMSO    S1 4855   0.964   0.192   1.482  0.3040  0.0507  0.0733
  441DMSO    C2 4856   1.114   0.260   1.554 -0.2102  0.6273  0.2167
  441DMSO    H4 4857   1.115   0.214   1.653  1.2578  0.6217  0.2256
  441DMSO    H5 4858   1.200   0.224   1.496  0.7646  1.5435  1.0495
  441DMSO    H6 4859   1.097   0.368   1.558  0.7464  0.8623 -1.1493
  441DMSO    O1 4860   0.997   0.046   1.496 -0.1212 -0.4041 -0.4494
  442DMSO    C1 4861   5.238   2.660   5.821  0.1535 -0.2886 -0.0077
  442DMSO    H1 4862   5.165   2.672   5.741 -2.7369  0.0899  2.5152
  442DMSO    H2 4863   5.217   2.582   5.894 -1.9865  0.8772  0.6907
  442DMSO    H3 4864   5.243   2.753   5.878  1.7764  0.5625 -1.4192
  442DMSO    S1 4865   5.397   2.641   5.747 -0.5532 -0.2734  0.1365
  442DMSO    C2 4866   5.350   2.495   5.653 -0.2437 -0.1384 -0.3543
  442DMSO    H4 4867   5.443   2.448   5.621 -0.4761 -0.9825  0.1940
  442DMSO    H5 4868   5.291   2.428   5.717  0.1327 -1.5907 -1.4764
  442DMSO    H6 4869   5.289   2.516   5.564 -2.5973  0.4438  1.2833
  442DMSO    O1 4870   5.463   2.583   5.866  0.3677  0.8629 -0.4544
  443DMSO    C1 4871   2.253   3.497   4.918  0.5016  0.1236 -0.0329
  443DMSO    H1 4872   2.255   3.606   4.932  1.2555 -0.0879  1.7744
  443DMSO    H2 4873   2.159   3.449   4.947  0.6924  0.8308  1.9615
  443DMSO    H3 4874   2.320   3.431   4.973 -0.4925 -1.7334 -0.9753
  443DMSO    S1 4875   2.288   3.448   4.753  0.1437  0.0240 -0.5768
  443DMSO    C2 4876   2.454   3.525   4.740 -0.0772  0.0642  0.2232
  443DMSO    H4 4877   2.520   3.478   4.813 -2.2908  1.3814  3.3221
  443DMSO    H5 4878   2.486   3.501   4.639 -0.4637  0.2465  0.0558
  443DMSO    H6 4879   2.444   3.634   4.750 -0.2571  0.2503 -1.5865
  443DMSO    O1 4880   2.201   3.536   4.674 -0.0723 -0.2729  0.0760
  444DMSO    C1 4881   4.726   3.839   4.159 -0.2133 -0.0297 -0.4304
  444DMSO    H1 4882   4.634   3.849   4.102  0.5491 -0.7262 -1.8639
  444DMSO    H2 4883   4.713   3.804   4.262 -1.1691  0.0190 -0.5277
  444DMSO    H3 4884   4.771   3.938   4.152  0.5120 -0.2598  0.6649
  444DMSO    S1 4885   4.827   3.716   4.074  0.0646  0.0824  0.3425
  444DMSO    C2 4886   4.975   3.786   4.126 -0.0596  0.6146 -0.6353
  444DMSO    H4 4887   4.987   3.768   4.233  4.3022 -0.4373 -1.0835
  444DMSO    H5 4888   5.056   3.733   4.075  1.7070  2.7744 -0.2443
  444DMSO    H6 4889   4.975   3.891   4.095  0.4627  0.6261 -0.6096
  444DMSO    O1 4890   4.821   3.727   3.925 -0.3415  0.5374 -0.1026
  445DMSO    C1 4891   2.952   4.807   0.595  0.0117 -0.5147  0.0469
  445DMSO    H1 4892   3.050   4.823   0.642  0.5767 -1.5117 -0.7640
  445DMSO    H2 4893   2.885   4.893   0.594  1.0686  0.3572 -2.0265
  445DMSO    H3 4894   2.898   4.731   0.651 -0.7672 -0.9160 -1.2228
  445DMSO    S1 4895   2.974   4.750   0.428 -0.4355 -0.1178  0.6616
  445DMSO    C2 4896   3.114   4.853   0.386  0.2497  0.4038  0.0253
  445DMSO    H4 4897   3.134   4.829   0.281  1.8532 -1.2744  0.6612
  445DMSO    H5 4898   3.095   4.959   0.406  2.6361  0.5729  1.8441
  445DMSO    H6 4899   3.198   4.824   0.451  1.5981  1.8287 -1.0042
  445DMSO    O1 4900   2.863   4.820   0.362  0.0862  0.0197 -0.0269
  446DMSO    C1 4901   0.073   6.185   2.872  0.6596  0.7957 -0.3966
  446DMSO    H1 4902   0.113   6.089   2.906  0.1426 -0.0814 -2.1516
  446DMSO    H2 4903   0.116   6.198   2.773 -2.3736  3.1060 -1.5544
  446DMSO    H3 4904   0.103   6.259   2.946  0.6604  0.1012  0.3232
  446DMSO    S1 4905  -0.106   6.156   2.843  0.1718 -0.3221  0.0384
  446DMSO    C2 4906  -0.156   6.119   3.006  0.0692 -0.3751  0.1878
  446DMSO    H4 4907  -0.173   6.221   3.042 -0.6737  1.0381 -3.6714
  446DMSO    H5 4908  -0.251   6.066   2.995 -2.2446  3.4360 -0.2816
  446DMSO    H6 4909  -0.075   6.068   3.058  0.4036  0.4334  0.4688
  446DMSO    O1 4910  -0.116   6.031   2.763  0.1857  0.0943 -0.2483
  447DMSO    C1 4911   3.661   4.691   1.015 -0.0139  0.1154 -0.2031
  447DMSO    H1 4912   3.753   4.710   0.958 -0.3400  0.7270 -0.5322
  447DMSO    H2 4913   3.691   4.641   1.108  0.7297 -0.3492 -0.6818
  447DMSO    H3 4914   3.586   4.623   0.974 -1.0732  1.3474 -0.3590
  447DMSO    S1 4915   3.561   4.828   1.047 -0.1931 -0.2160  0.0368
  447DMSO    C2 4916   3.674   4.907   1.151  0.5320 -0.2093 -0.1458
  447DMSO    H4 4917   3.761   4.944   1.097 -0.5507  0.3017 -1.6190
  447DMSO    H5 4918   3.624   4.989   1.203  1.9669 -1.0517  2.7520
  447DMSO    H6 4919   3.690   4.825   1.221 -2.7606 -1.7776 -1.0508
  447DMSO    O1 4920   3.452   4.757   1.120 -0.3346 -0.3177  0.5462
  448DMSO    C1 4921   3.705   2.637   0.077 -1.0320  0.2364 -1.0428
  448DMSO    H1 4922   3.759   2.563   0.017  0.7855 -0.1533  0.9334
  448DMSO    H2 4923   3.701   2.732   0.025  0.9317 -0.1259 -1.9508
  448DMSO    H3 4924   3.759   2.649   0.171 -0.0712 -1.5542 -1.3206
  448DMSO    S1 4925   3.545   2.564   0.103 -0.1203  0.3081 -0.0390
  448DMSO    C2 4926   3.606   2.400   0.120  0.1029  0.2964  0.4335
  448DMSO    H4 4927   3.655   2.369   0.027  0.0989 -0.4082  0.6590
  448DMSO    H5 4928   3.690   2.416   0.188  0.9349 -1.1686 -0.1963
  448DMSO    H6 4929   3.526   2.331   0.147  1.4473 -0.6524  2.2193
  448DMSO    O1 4930   3.491   2.576  -0.039 -0.2656  0.2319 -0.6080
  449DMSO    C1 4931   1.581   4.226   1.369 -0.0588 -0.1042 -0.3860
  449DMSO    H1 4932   1.515   4.314   1.368 -0.0135 -0.0641 -1.8784
  449DMSO    H2 4933   1.639   4.228   1.461 -0.9803 -1.9490  0.2878
  449DMSO    H3 4934   1.652   4.226   1.286 -0.0466  1.0643 -0.4054
  449DMSO    S1 4935   1.464   4.088   1.368 -0.3141  0.0519 -0.0141
  449DMSO    C2 4936   1.400   4.120   1.531 -0.3171 -0.3262 -0.0875
  449DMSO    H4 4937   1.490   4.152   1.583  0.7821 -1.2737 -1.3532
  449DMSO    H5 4938   1.329   4.203   1.522 -2.5081 -2.1535 -0.7344
  449DMSO    H6 4939   1.352   4.030   1.570  0.9043 -0.3298  1.4880
  449DMSO    O1 4940   1.534   3.957   1.398  0.1865 -0.3570  0.4282
  450DMSO    C1 4941   3.666   2.838   1.686  0.0940 -0.1407  0.2736
  450DMSO    H1 4942   3.717   2.935   1.677  1.6431 -0.9840 -0.4836
  450DMSO    H2 4943   3.580   2.836   1.618  0.2892 -0.9729  0.0337
  450DMSO    H3 4944   3.626   2.819   1.785 -0.6389 -1.0934 -0.1878
  450DMSO    S1 4945   3.792   2.713   1.648 -0.2445 -0.1091 -0.1566
  450DMSO    C2 4946   3.822   2.761   1.480 -0.0142  0.8008 -0.7412
  450DMSO    H4 4947   3.868   2.859   1.466 -0.3375  1.3353  1.5842
  450DMSO    H5 4948   3.879   2.677   1.439 -0.7867 -0.6372  0.9921
  450DMSO    H6 4949   3.719   2.757   1.441 -1.3444 -1.8722  2.5122
  450DMSO    O1 4950   3.716   2.589   1.638  0.0306 -0.2160 -0.3327
  451DMSO    C1 4951   1.635   0.816   3.835 -0.8864 -0.1369  0.4430
  451DMSO    H1 4952   1.572   0.734   3.871  0.2894 -2.1099 -1.7052
  451DMSO    H2 4953   1.596   0.851   3.739  0.6163  0.5383  0.0516
  451DMSO    H3 4954   1.737   0.778   3.829 -0.1675  1.7887 -0.2142
  451DMSO    S1 4955   1.629   0.952   3.952  0.2698 -0.0810  0.3535
  451DMSO    C2 4956   1.668   0.848   4.088  0.0695 -0.2178  0.0222
  451DMSO    H4 4957   1.749   0.785   4.051  1.2953  0.1190  1.9880
  451DMSO    H5 4958   1.706   0.903   4.175  1.7950 -0.4287 -0.5681
  451DMSO    H6 4959   1.589   0.776   4.110  2.1017 -1.9599  2.1306
  451DMSO    O1 4960   1.487   0.965   3.952  0.0845  0.0651  0.0344
  452DMSO    C1 4961   4.900   0.105   4.945  0.1542  0.4840  0.2708
  452DMSO    H1 4962   4.872   0.057   5.040 -3.0770 -0.4672 -1.0175
  452DMSO    H2 4963   4.820   0.087   4.873  0.1915 -3.1816  0.9349
  452DMSO    H3 4964   4.994   0.067   4.906 -0.0672  0.2270 -0.0196
  452DMSO    S1 4965   4.915   0.275   4.983  0.1840  0.1068  0.0764
  452DMSO    C2 4966   4.948   0.337   4.812 -0.8143 -0.1388  0.4175
  452DMSO    H4 4967   5.051   0.304   4.798  0.2369  2.9336  0.1566
  452DMSO    H5 4968   4.883   0.289   4.739 -1.8715  1.0462  0.5481
  452DMSO    H6 4969   4.939   0.444   4.797  0.5241 -0.3247 -2.2904
  452DMSO    O1 4970   5.040   0.298   5.056  0.0206  0.3422 -0.4447
  453DMSO    C1 4971   0.563   1.746   1.648 -0.0553  0.6119 -0.3301
  453DMSO    H1 4972   0.581   1.639   1.642  1.3016  0.8947 -4.3237
  453DMSO    H2 4973   0.649   1.796   1.603 -0.6681  0.1636 -2.0606
  453DMSO    H3 4974   0.537   1.787   1.747 -0.7048  0.9756 -0.6449
  453DMSO    S1 4975   0.425   1.777   1.543 -0.2701 -0.1508  0.4375
  453DMSO    C2 4976   0.500   1.691   1.402 -0.4126 -0.8331  0.2953
  453DMSO    H4 4977   0.515   1.585   1.426  0.9093 -0.6861  0.2038
  453DMSO    H5 4978   0.431   1.702   1.319  0.5251  1.5580 -0.2532
  453DMSO    H6 4979   0.597   1.729   1.369 -0.8005 -1.3045 -1.4807
  453DMSO    O1 4980   0.452   1.917   1.499  0.9861 -0.0535  0.0553
  454DMSO    C1 4981   1.828   2.897   3.820  0.5358 -0.4500  0.3075
  454DMSO    H1 4982   1.859   3.002   3.828 -0.9794  0.0385  0.0862
  454DMSO    H2 4983   1.737   2.893   3.880 -0.7668  0.9187 -1.4581
  454DMSO    H3 4984   1.905   2.826   3.850  2.1434  1.2394  0.3658
  454DMSO    S1 4985   1.786   2.856   3.650 -0.0591 -0.2113  0.3363
  454DMSO    C2 4986   1.728   2.684   3.688 -0.0484  0.4223 -0.6915
  454DMSO    H4 4987   1.731   2.619   3.601 -2.0704 -1.0400  0.2515
  454DMSO    H5 4988   1.780   2.632   3.770  0.6676  1.2715 -0.5888
  454DMSO    H6 4989   1.622   2.691   3.712  0.3723  1.1807  1.1622
  454DMSO    O1 4990   1.916   2.821   3.588 -0.3801 -0.2322  0.2408
  455DMSO    C1 4991   2.841   4.680   3.763 -0.5821  0.2986 -1.1006
  455DMSO    H1 4992   2.769   4.760   3.743 -1.1082  0.2814  0.5392
  455DMSO    H2 4993   2.901   4.649   3.677  0.8332  0.8997 -0.3692
  455DMSO    H3 4994   2.785   4.590   3.789  0.6157  0.2845  1.8511
  455DMSO    S1 4995   2.945   4.735   3.901 -0.2123  0.1778 -0.1459
  455DMSO    C2 4996   3.054   4.601   3.892  0.1124  0.4824 -0.6718
  455DMSO    H4 4997   3.121   4.608   3.979 -3.1221  1.0150  2.0146
  455DMSO    H5 4998   2.993   4.510   3.897 -2.9155  2.4343  0.5199
  455DMSO    H6 4999   3.099   4.593   3.793  1.3089 -0.5226 -0.0945
  455DMSO    O1 5000   2.866   4.706   4.028  0.6616 -0.0244 -0.2105
  456DMSO    C1 5001   1.154   1.420   2.788  0.5373  0.6459  0.1412
  456DMSO    H1 5002   1.167   1.516   2.739 -0.2847  0.4283 -0.5141
  456DMSO    H2 5003   1.216   1.349   2.732 -1.3002 -0.9803  0.0434
  456DMSO    H3 5004   1.048   1.393   2.780  0.9172 -0.5933 -0.9970
  456DMSO    S1 5005   1.223   1.435   2.948  0.2546  0.1840 -0.3042
  456DMSO    C2 5006   1.125   1.296   3.004  0.1574  0.2328 -0.2293
  456DMSO    H4 5007   1.023   1.336   3.007  0.5683  1.5246 -1.8225
  456DMSO    H5 5008   1.126   1.218   2.928 -0.6195 -0.1787  0.1689
  456DMSO    H6 5009   1.156   1.259   3.102  1.4281 -2.3545 -1.4963
  456DMSO    O1 5010   1.142   1.549   3.011  0.2965 -0.5349 -0.7269
  457DMSO    C1 5011   0.264   3.931   2.401 -0.6477 -0.4589  0.8074
  457DMSO    H1 5012   0.362   3.887   2.425 -0.8924 -1.7008 -0.2927
  457DMSO    H2 5013   0.244   3.947   2.294  1.5554 -0.1841  0.3667
  457DMSO    H3 5014   0.254   4.022   2.460  2.7328  0.6148 -0.0348
  457DMSO    S1 5015   0.141   3.818   2.453 -0.0170 -0.0651  0.1250
  457DMSO    C2 5016   0.223   3.758   2.599  0.1657 -0.0256  0.0602
  457DMSO    H4 5017   0.238   3.839   2.671  2.7146 -1.3547  1.1104
  457DMSO    H5 5018   0.166   3.678   2.645  1.0696 -1.7591 -1.6774
  457DMSO    H6 5019   0.314   3.705   2.570  0.0301 -0.0594 -0.3186
  457DMSO    O1 5020   0.145   3.709   2.357 -0.0358 -0.6537  0.0770
  458DMSO    C1 5021   1.832   6.228   4.526 -0.0150 -0.2357  0.0599
  458DMSO    H1 5022   1.851   6.281   4.433  1.3253  0.5415  0.7563
  458DMSO    H2 5023   1.889   6.270   4.609  0.8319  0.8010 -1.0283
  458DMSO    H3 5024   1.861   6.123   4.529  2.2656  0.3554  0.0301
  458DMSO    S1 5025   1.655   6.235   4.554 -0.0207 -0.1798 -0.3183
  458DMSO    C2 5026   1.659   6.147   4.701  0.0467 -0.6963 -0.7546
  458DMSO    H4 5027   1.671   6.226   4.777 -1.0127 -0.2840 -1.0010
  458DMSO    H5 5028   1.559   6.104   4.714  0.6382 -1.9653 -0.2409
  458DMSO    H6 5029   1.739   6.073   4.704 -0.4083 -1.1880 -0.6141
  458DMSO    O1 5030   1.592   6.132   4.465 -0.1902 -0.0287 -0.0765
  459DMSO    C1 5031   5.968   6.046   4.945  0.3957  0.5460 -1.0464
  459DMSO    H1 5032   6.078   6.049   4.951  0.3919  0.7216 -1.0437
  459DMSO    H2 5033   5.924   6.095   5.032 -2.3560 -1.9377 -0.9001
  459DMSO    H3 5034   5.943   5.940   4.943 -0.0392  0.5674  0.8815
  459DMSO    S1 5035   5.903   6.135   4.805 -0.3810  0.1458 -0.0354
  459DMSO    C2 5036   5.931   6.307   4.865  0.1482  0.2797 -0.1780
  459DMSO    H4 5037   5.902   6.312   4.971  1.8286 -1.3629  0.4212
  459DMSO    H5 5038   6.038   6.319   4.846  0.6283 -1.5894  1.0405
  459DMSO    H6 5039   5.872   6.376   4.805 -0.0284  0.0611 -0.2568
  459DMSO    O1 5040   5.761   6.107   4.829 -0.2202 -0.1145 -0.3423
  460DMSO    C1 5041   1.882   0.361   3.423  0.0556  0.0419  0.5268
  460DMSO    H1 5042   1.850   0.261   3.392  2.9345 -0.8736  0.1448
  460DMSO    H2 5043   1.947   0.344   3.509  1.5627 -0.3843 -0.6472
  460DMSO    H3 5044   1.794   0.421   3.446 -0.5067 -1.0295  1.2297
  460DMSO    S1 5045   1.977   0.446   3.301  0.2983 -0.3420  0.5256
  460DMSO    C2 5046   1.865   0.410   3.165  0.0562 -0.3895 -0.5576
  460DMSO    H4 5047   1.857   0.303   3.150  0.6870 -0.7616  1.4174
  460DMSO    H5 5048   1.764   0.445   3.190 -0.1356 -1.7564  0.7638
  460DMSO    H6 5049   1.910   0.456   3.077 -2.0347  1.0209 -0.9919
  460DMSO    O1 5050   2.088   0.358   3.278  0.2227 -0.5870  0.0818
  461DMSO    C1 5051   4.180   5.437   4.167 -0.6767 -0.2482 -0.4346
  461DMSO    H1 5052   4.141   5.401   4.263 -2.5967  2.5533 -0.0485
  461DMSO    H2 5053   4.089   5.471   4.115 -1.5420  0.1114  1.2466
  461DMSO    H3 5054   4.222   5.358   4.104 -0.8303  0.5065 -1.5026
  461DMSO    S1 5055   4.286   5.577   4.179 -0.0013 -0.4356 -0.0164
  461DMSO    C2 5056   4.150   5.681   4.234  0.2492 -0.0304  0.4919
  461DMSO    H4 5057   4.118   5.639   4.330 -0.6372 -2.0713 -0.6380
  461DMSO    H5 5058   4.193   5.780   4.251  1.0834 -0.3068  0.0640
  461DMSO    H6 5059   4.071   5.674   4.160 -0.1497 -2.7101  1.0587
  461DMSO    O1 5060   4.300   5.621   4.044  0.6781  0.3125 -0.4175
  462DMSO    C1 5061   0.145   2.919   1.656  0.1239  0.7161  0.4084
  462DMSO    H1 5062   0.080   2.832   1.652  2.2168 -1.1194  2.8309
  462DMSO    H2 5063   0.099   3.001   1.712  0.0860 -0.6170  2.4358
  462DMSO    H3 5064   0.179   2.953   1.558  1.8752 -1.4079  0.1888
  462DMSO    S1 5065   0.278   2.868   1.763  0.3902  0.5713  0.0498
  462DMSO    C2 5066   0.323   2.716   1.683  0.3805  0.2318  0.5132
  462DMSO    H4 5067   0.426   2.698   1.713  0.5752  1.5386  0.6820
  462DMSO    H5 5068   0.255   2.633   1.705  0.1079 -0.6960 -3.1600
  462DMSO    H6 5069   0.322   2.736   1.576  0.4096 -0.1243  0.4453
  462DMSO    O1 5070   0.196   2.820   1.882  0.2746 -0.1475 -0.5812
  463DMSO    C1 5071   1.361   5.966   1.828  0.7050 -0.4906 -0.6899
  463DMSO    H1 5072   1.402   5.908   1.911 -1.0501  0.4695  0.9203
  463DMSO    H2 5073   1.423   5.944   1.740 -0.9927 -1.0282 -1.8206
  463DMSO    H3 5074   1.359   6.072   1.851 -0.9092 -1.2788  3.7044
  463DMSO    S1 5075   1.191   5.902   1.814 -0.3642  0.0727  0.0387
  463DMSO    C2 5076   1.136   5.939   1.976  0.1563 -0.3210 -1.1292
  463DMSO    H4 5077   1.220   5.910   2.040 -0.1223 -1.0690 -1.0823
  463DMSO    H5 5078   1.102   6.043   1.979  0.6644 -0.1805  1.1418
  463DMSO    H6 5079   1.051   5.871   1.991  1.4541 -1.9851 -0.9876
  463DMSO    O1 5080   1.222   5.756   1.828  0.0100 -0.5114 -0.4156
  464DMSO    C1 5081   0.945   1.725   3.744 -0.4310  0.4777 -0.6456
  464DMSO    H1 5082   0.987   1.776   3.656 -1.2669  2.8563  0.2665
  464DMSO    H2 5083   1.003   1.769   3.825  1.6353 -2.2815 -0.4700
  464DMSO    H3 5084   0.972   1.619   3.734 -2.0563  0.0461 -0.7637
  464DMSO    S1 5085   0.768   1.756   3.739  0.0704  0.1919 -0.0666
  464DMSO    C2 5086   0.719   1.640   3.869  0.0207  0.3306 -0.5197
  464DMSO    H4 5087   0.615   1.616   3.844  0.5917 -2.2235 -0.6877
  464DMSO    H5 5088   0.766   1.543   3.849 -0.4679  0.2574 -1.3403
  464DMSO    H6 5089   0.727   1.687   3.968  0.9820 -0.8411 -0.0167
  464DMSO    O1 5090   0.734   1.685   3.619 -0.6265  0.1958 -0.1366
  465DMSO    C1 5091   5.042   1.839   3.068 -0.5198  0.2993  0.1405
  465DMSO    H1 5092   5.117   1.900   3.017 -1.5017  1.3338 -0.1237
  465DMSO    H2 5093   5.089   1.789   3.152  0.1073 -0.0391 -0.4039
  465DMSO    H3 5094   5.000   1.769   2.995 -0.0443  0.6137 -0.4457
  465DMSO    S1 5095   4.921   1.959   3.133 -0.1636 -0.2484  0.4760
  465DMSO    C2 5096   4.843   1.855   3.255  0.5812 -1.1194 -0.1479
  465DMSO    H4 5097   4.863   1.748   3.245  2.6098 -0.9550  1.3779
  465DMSO    H5 5098   4.882   1.903   3.345 -0.6940 -1.0030  0.3568
  465DMSO    H6 5099   4.737   1.879   3.256  0.7265 -0.0757  2.9583
  465DMSO    O1 5100   4.820   1.945   3.024 -0.1445 -0.5137  0.2531
  466DMSO    C1 5101   5.258   3.550   1.901 -0.0639 -0.2040 -0.3389
  466DMSO    H1 5102   5.336   3.589   1.835 -0.3013  0.1202 -0.4310
  466DMSO    H2 5103   5.189   3.485   1.846 -0.7677  0.7957 -0.6764
  466DMSO    H3 5104   5.207   3.623   1.965 -0.7224 -0.0961 -0.9728
  466DMSO    S1 5105   5.343   3.443   2.022  0.0999 -0.2839 -0.5439
  466DMSO    C2 5106   5.204   3.436   2.136 -0.1907  0.3153 -0.7974
  466DMSO    H4 5107   5.202   3.531   2.190  1.9424  0.4344 -0.8532
  466DMSO    H5 5108   5.117   3.414   2.074 -0.8750  0.3208  0.1449
  466DMSO    H6 5109   5.232   3.362   2.211  1.5246  1.6903 -0.0129
  466DMSO    O1 5110   5.431   3.535   2.095 -0.2610  0.5435  0.3381
  467DMSO    C1 5111   4.476   3.675   1.877  0.2734  0.6068 -0.1253
  467DMSO    H1 5112   4.384   3.724   1.844  0.9255  1.6446 -0.4378
  467DMSO    H2 5113   4.542   3.655   1.792 -0.4197 -0.6350 -0.4079
  467DMSO    H3 5114   4.457   3.575   1.917  3.4629 -0.0852 -0.1004
  467DMSO    S1 5115   4.567   3.775   1.992  0.2371  0.0405  0.0422
  467DMSO    C2 5116   4.701   3.661   2.037 -0.3721  0.5253  0.2128
  467DMSO    H4 5117   4.777   3.717   2.091 -0.8731  0.1434  1.3630
  467DMSO    H5 5118   4.660   3.583   2.102  0.2149 -0.5293 -0.6400
  467DMSO    H6 5119   4.732   3.610   1.946 -1.2346 -1.5518  1.0164
  467DMSO    O1 5120   4.491   3.773   2.123 -0.5250  0.5195  0.2826
  468DMSO    C1 5121   2.950   1.385   2.297 -0.9185 -0.6234  0.6130
  468DMSO    H1 5122   3.034   1.347   2.356  0.1427 -0.7279 -0.9219
  468DMSO    H2 5123   2.872   1.446   2.343 -0.0790  1.8069 -0.9940
  468DMSO    H3 5124   2.904   1.295   2.255 -0.5932 -1.0729  1.2089
  468DMSO    S1 5125   3.008   1.489   2.171  0.1216 -0.0985  0.3551
  468DMSO    C2 5126   3.062   1.630   2.257 -0.0805  0.3843 -0.0055
  468DMSO    H4 5127   3.050   1.724   2.202 -1.1272  2.8857  4.1007
  468DMSO    H5 5128   3.018   1.628   2.357  1.4951 -1.6961  0.7270
  468DMSO    H6 5129   3.169   1.622   2.278 -0.1742 -0.8246  0.0718
  468DMSO    O1 5130   2.886   1.529   2.102 -0.2669  0.3911  0.0175
  469DMSO    C1 5131   5.315   4.437   6.097 -0.0235 -0.5080 -0.5798
  469DMSO    H1 5132   5.221   4.390   6.127  0.0624 -1.7009 -2.0790
  469DMSO    H2 5133   5.305   4.530   6.040  0.0517  0.7095  1.2906
  469DMSO    H3 5134   5.356   4.359   6.033 -0.2953 -1.9350  0.9238
  469DMSO    S1 5135   5.412   4.449   6.242  0.1036 -0.0135  0.0820
  469DMSO    C2 5136   5.308   4.572   6.318  0.3719 -0.2574  0.1469
  469DMSO    H4 5137   5.286   4.648   6.243  2.4300  0.9753  0.7148
  469DMSO    H5 5138   5.221   4.516   6.354  0.6281 -1.4209 -0.9806
  469DMSO    H6 5139   5.349   4.615   6.410 -0.7769  1.6898 -0.1941
  469DMSO    O1 5140   5.523   4.528   6.184 -0.6609  0.3817 -0.0826
  470DMSO    C1 5141   0.415   4.559   0.609 -0.6360  0.2960  0.8794
  470DMSO    H1 5142   0.391   4.587   0.506  0.8033  1.0898  0.7266
  470DMSO    H2 5143   0.513   4.607   0.617  0.1010 -0.8710 -0.5323
  470DMSO    H3 5144   0.446   4.454   0.616  3.4562  1.2909  0.5904
  470DMSO    S1 5145   0.305   4.612   0.734  0.2566 -0.1657 -0.1336
  470DMSO    C2 5146   0.410   4.555   0.866  0.2976 -0.6340 -0.1506
  470DMSO    H4 5147   0.458   4.462   0.834  2.2832  0.8220 -1.6488
  470DMSO    H5 5148   0.476   4.639   0.889 -0.0020 -0.6371  0.7455
  470DMSO    H6 5149   0.342   4.534   0.948  0.9784 -1.7354  0.1573
  470DMSO    O1 5150   0.191   4.519   0.724 -0.1498 -0.2755 -0.4305
  471DMSO    C1 5151   1.620   1.423   1.553 -0.4440 -0.1365  0.5528
  471DMSO    H1 5152   1.580   1.490   1.476  2.4319 -0.5059 -1.4117
  471DMSO    H2 5153   1.675   1.483   1.626  0.5124 -0.3138 -0.0104
  471DMSO    H3 5154   1.681   1.340   1.516 -0.6907 -0.2826  0.4723
  471DMSO    S1 5155   1.477   1.343   1.628 -0.2453 -0.7199  0.4682
  471DMSO    C2 5156   1.384   1.499   1.670 -0.3180 -0.3936 -0.0736
  471DMSO    H4 5157   1.322   1.480   1.758 -1.7331  0.8894 -0.7547
  471DMSO    H5 5158   1.461   1.570   1.701 -0.7232  0.0414 -0.0506
  471DMSO    H6 5159   1.334   1.551   1.588  2.0634  3.6094  0.7443
  471DMSO    O1 5160   1.537   1.321   1.757 -0.0215  0.5372 -0.5166
  472DMSO    C1 5161   5.863   0.653   3.040  0.3859 -0.8447  0.3088
  472DMSO    H1 5162   5.786   0.604   2.979  0.2712 -0.1172 -0.1410
  472DMSO    H2 5163   5.922   0.577   3.091 -0.7750 -1.4882  0.7201
  472DMSO    H3 5164   5.820   0.736   3.097  0.2186 -0.6069 -0.1526
  472DMSO    S1 5165   5.981   0.730   2.931 -0.1398  0.2809 -0.0907
  472DMSO    C2 5166   5.869   0.796   2.817  0.3175 -1.0331  0.3372
  472DMSO    H4 5167   5.816   0.881   2.861 -0.6326 -1.9423  0.9898
  472DMSO    H5 5168   5.921   0.844   2.733  0.8014 -1.3558  0.4475
  472DMSO    H6 5169   5.797   0.719   2.787 -3.2426  1.8175  0.9214
  472DMSO    O1 5170   6.036   0.625   2.846  0.1498  0.2743 -0.2392
  473DMSO    C1 5171   4.232   5.025   5.883  0.1759  0.1309  1.0418
  473DMSO    H1 5172   4.140   5.074   5.850 -1.2548  0.0815  4.4983
  473DMSO    H2 5173   4.286   4.980   5.800 -0.7224 -2.6154  1.8314
  473DMSO    H3 5174   4.201   4.951   5.958 -2.7487 -0.8635 -0.9592
  473DMSO    S1 5175   4.340   5.145   5.949  0.1360 -0.1237  0.1727
  473DMSO    C2 5176   4.251   5.201   6.094  0.5981 -0.4410  0.7307
  473DMSO    H4 5177   4.312   5.274   6.148 -0.6922  0.1357  1.4393
  473DMSO    H5 5178   4.156   5.246   6.065  0.7387  0.5609  1.7397
  473DMSO    H6 5179   4.237   5.117   6.163 -0.2204 -0.3220  0.7171
  473DMSO    O1 5180   4.317   5.248   5.847  0.0752 -0.1615  0.7653
  474DMSO    C1 5181   5.980   3.900   0.848 -0.5785  0.0602  0.5601
  474DMSO    H1 5182   6.047   3.912   0.762  1.8724  1.2669  2.4860
  474DMSO    H2 5183   5.923   3.811   0.823  1.5105 -0.9838 -0.8378
  474DMSO    H3 5184   5.911   3.984   0.860 -1.1962  0.3023 -3.4196
  474DMSO    S1 5185   6.091   3.870   0.983 -0.1457 -0.0028 -0.1873
  474DMSO    C2 5186   5.973   3.894   1.112  0.2775 -0.1587  0.7877
  474DMSO    H4 5187   5.902   3.811   1.109 -1.0367  0.9553  0.0580
  474DMSO    H5 5188   6.021   3.900   1.210 -1.0250  0.2526  1.4198
  474DMSO    H6 5189   5.930   3.994   1.098  3.2825  1.6482  3.1532
  474DMSO    O1 5190   6.175   3.994   0.996  0.0795  0.7902 -0.3051
  475DMSO    C1 5191   4.467   0.328   0.406  0.4715  0.1899 -0.4430
  475DMSO    H1 5192   4.417   0.245   0.355 -0.6040 -0.2922  1.3133
  475DMSO    H2 5193   4.397   0.409   0.428  1.0455  0.3365  0.9245
  475DMSO    H3 5194   4.540   0.367   0.335  1.9974  0.7528  1.3554
  475DMSO    S1 5195   4.542   0.274   0.565  0.1997  0.4447  0.5869
  475DMSO    C2 5196   4.633   0.143   0.498 -0.0478  0.5062  0.5492
  475DMSO    H4 5197   4.565   0.073   0.449 -1.1341  0.8909  1.4393
  475DMSO    H5 5198   4.699   0.185   0.422 -0.3703  0.3184  0.1634
  475DMSO    H6 5199   4.686   0.098   0.583  2.1323  0.3028 -0.8505
  475DMSO    O1 5200   4.436   0.203   0.653  0.3894  0.0044 -0.2520
  476DMSO    C1 5201   2.305   2.937   4.814  0.2686 -0.2954 -0.5104
  476DMSO    H1 5202   2.334   3.018   4.746 -0.6724  1.7855  1.4505
  476DMSO    H2 5203   2.257   2.849   4.770 -0.6632 -0.0292 -0.0343
  476DMSO    H3 5204   2.223   2.981   4.871 -0.5574 -1.5986 -0.6533
  476DMSO    S1 5205   2.438   2.870   4.910  0.3229 -0.1003 -0.0265
  476DMSO    C2 5206   2.376   2.880   5.075  0.3107 -0.6498  0.0856
  476DMSO    H4 5207   2.388   2.984   5.105 -2.4886 -0.4361  0.6731
  476DMSO    H5 5208   2.269   2.859   5.066  0.1263  0.6348 -1.0206
  476DMSO    H6 5209   2.430   2.815   5.144  2.0560 -0.6526 -1.2025
  476DMSO    O1 5210   2.536   2.980   4.923  0.3219  0.0136  0.2521
  477DMSO    C1 5211   5.014   1.365   6.057 -0.3502 -0.5062  0.4921
  477DMSO    H1 5212   4.973   1.417   6.144 -2.5024  1.2237 -1.4259
  477DMSO    H2 5213   4.955   1.405   5.974  0.6516 -0.3526 -0.1535
  477DMSO    H3 5214   5.015   1.256   6.067  1.1130 -0.7182 -1.4623
  477DMSO    S1 5215   5.186   1.403   6.049 -0.1517 -0.3026 -0.0215
  477DMSO    C2 5216   5.244   1.329   5.890 -0.2723  0.3611 -0.1503
  477DMSO    H4 5217   5.353   1.328   5.906 -0.1095  0.3082 -1.1958
  477DMSO    H5 5218   5.208   1.227   5.877  0.8630  0.1214 -1.8568
  477DMSO    H6 5219   5.215   1.391   5.805  0.1141 -1.0817 -1.3765
  477DMSO    O1 5220   5.238   1.314   6.154 -0.0669  0.4570  0.4732
  478DMSO    C1 5221   5.315   4.504   1.523  0.0665 -0.0633 -0.6701
  478DMSO    H1 5222   5.305   4.409   1.576  2.2463  0.2179  0.3455
  478DMSO    H2 5223   5.302   4.493   1.415 -4.0263  1.6259 -0.5213
  478DMSO    H3 5224   5.413   4.549   1.541 -0.1781 -0.2998  1.5216
  478DMSO    S1 5225   5.197   4.619   1.599  0.0435  0.2215 -0.2639
  478DMSO    C2 5226   5.232   4.597   1.771  0.2529  0.3772 -0.9169
  478DMSO    H4 5227   5.336   4.628   1.786  0.0644  0.7072 -0.2886
  478DMSO    H5 5228   5.176   4.668   1.832  0.4239 -0.4947  0.3070
  478DMSO    H6 5229   5.212   4.493   1.800  3.6980  0.0300  0.7344
  478DMSO    O1 5230   5.056   4.566   1.587 -0.1831  0.4316 -0.1228
  479DMSO    C1 5231   2.941   0.453   0.520 -0.0794  0.3077  0.6645
  479DMSO    H1 5232   2.959   0.526   0.441  1.5749 -0.8221 -0.0596
  479DMSO    H2 5233   3.020   0.377   0.528  0.4083  0.7025 -0.2672
  479DMSO    H3 5234   2.847   0.398   0.511  0.8831 -1.4078  0.5866
  479DMSO    S1 5235   2.918   0.538   0.677  0.0905  0.3694 -0.3099
  479DMSO    C2 5236   3.071   0.634   0.676  0.3034 -0.3528  0.2333
  479DMSO    H4 5237   3.096   0.663   0.778  0.6644  0.4362 -0.0703
  479DMSO    H5 5238   3.152   0.576   0.632  0.1100  0.4243 -1.2326
  479DMSO    H6 5239   3.070   0.735   0.632  0.1216 -0.7609 -0.7294
  479DMSO    O1 5240   2.926   0.431   0.776 -0.0739  0.2527 -0.0514
  480DMSO    C1 5241   4.199   5.679   3.388  0.4543  0.4092  1.1001
  480DMSO    H1 5242   4.181   5.577   3.423  1.9160 -0.1488  0.3085
  480DMSO    H2 5243   4.127   5.709   3.312  1.1192  2.0906  1.0866
  480DMSO    H3 5244   4.304   5.678   3.357  0.0060  1.4184 -0.5430
  480DMSO    S1 5245   4.183   5.783   3.525 -0.1141 -0.2823 -0.0146
  480DMSO    C2 5246   4.245   5.924   3.442  0.6415  0.5092 -0.5252
  480DMSO    H4 5247   4.179   5.941   3.357  1.4697  0.2523 -1.2364
  480DMSO    H5 5248   4.231   6.002   3.518 -1.7552 -0.0267 -0.3468
  480DMSO    H6 5249   4.353   5.919   3.426  1.1984 -0.7362  2.7933
  480DMSO    O1 5250   4.291   5.740   3.621  0.4370 -0.5764 -0.0144
  481DMSO    C1 5251   0.537   5.679   0.843  0.3550 -0.2951  0.4163
  481DMSO    H1 5252   0.530   5.749   0.759  0.8989 -0.9360 -0.1826
  481DMSO    H2 5253   0.635   5.631   0.831 -0.3692 -1.4534 -1.3269
  481DMSO    H3 5254   0.463   5.600   0.831  1.1143 -0.9025 -0.4857
  481DMSO    S1 5255   0.520   5.745   1.010 -0.1277 -0.1894 -0.2126
  481DMSO    C2 5256   0.640   5.872   1.009  0.7406  0.0683  0.3067
  481DMSO    H4 5257   0.662   5.901   1.113 -2.4870 -1.8072  1.6667
  481DMSO    H5 5258   0.730   5.831   0.962 -0.0976 -0.8843 -0.5051
  481DMSO    H6 5259   0.593   5.957   0.959 -1.9937 -2.0929 -1.1110
  481DMSO    O1 5260   0.597   5.649   1.096 -0.0128 -0.5829  0.3436
  482DMSO    C1 5261   4.849   4.011   5.228  0.3201  0.1517 -0.1960
  482DMSO    H1 5262   4.749   3.985   5.192 -0.3338  0.0260  1.6227
  482DMSO    H2 5263   4.923   3.937   5.195  1.7539  1.3446  0.2084
  482DMSO    H3 5264   4.833   4.013   5.336 -0.6153  0.9085 -0.3344
  482DMSO    S1 5265   4.895   4.174   5.174  0.1116  0.0657 -0.1181
  482DMSO    C2 5266   5.040   4.179   5.276 -0.6196 -0.3796 -0.3327
  482DMSO    H4 5267   5.015   4.146   5.377 -0.4820 -1.5352 -0.6636
  482DMSO    H5 5268   5.129   4.127   5.241 -0.2340 -0.1566  0.2906
  482DMSO    H6 5269   5.075   4.283   5.285  1.4739 -0.9932 -0.8953
  482DMSO    O1 5270   4.810   4.264   5.257  0.0508 -0.2635  0.0866
  483DMSO    C1 5271   1.303   0.803   3.678 -0.7972  0.1550  0.7137
  483DMSO    H1 5272   1.233   0.885   3.662 -1.2257  0.0448  1.8937
  483DMSO    H2 5273   1.353   0.809   3.775  0.9291 -0.8510 -0.0652
  483DMSO    H3 5274   1.378   0.801   3.599 -0.8290  2.4320  0.5529
  483DMSO    S1 5275   1.221   0.640   3.686  0.7702  0.4394  0.4765
  483DMSO    C2 5276   1.098   0.686   3.570 -0.1110  0.1905 -0.2416
  483DMSO    H4 5277   1.006   0.637   3.602 -2.1900  2.3363 -2.5740
  483DMSO    H5 5278   1.087   0.795   3.575  1.5560  0.4099 -0.7382
  483DMSO    H6 5279   1.133   0.655   3.472 -0.4974  0.5724 -0.5026
  483DMSO    O1 5280   1.141   0.669   3.806 -0.3125 -0.2327 -0.1288
  484DMSO    C1 5281   4.775   0.328   3.222  0.2848 -0.7802  0.0534
  484DMSO    H1 5282   4.722   0.412   3.177  2.6204  0.4189 -0.6443
  484DMSO    H2 5283   4.762   0.237   3.162 -0.5313 -0.4770 -0.2508
  484DMSO    H3 5284   4.742   0.301   3.322  1.6540  0.7708  0.9646
  484DMSO    S1 5285   4.940   0.385   3.220  0.3395  0.2302  0.0210
  484DMSO    C2 5286   4.986   0.300   3.370  0.6043 -0.7009  0.1081
  484DMSO    H4 5287   4.922   0.341   3.448  1.1592 -1.1796  0.8284
  484DMSO    H5 5288   4.975   0.192   3.356 -1.0851 -0.4495 -0.7293
  484DMSO    H6 5289   5.091   0.332   3.372  0.3258  0.1954  0.8490
  484DMSO    O1 5290   4.926   0.529   3.256 -0.0396 -0.2306 -0.3538
  485DMSO    C1 5291   0.509   5.663   2.974  0.3958  0.0004  0.2111
  485DMSO    H1 5292   0.549   5.567   2.942  0.1381 -0.0144 -0.0671
  485DMSO    H2 5293   0.404   5.667   2.943  0.4897 -0.2840 -0.1398
  485DMSO    H3 5294   0.577   5.739   2.934 -1.1976  0.6347 -1.4070
  485DMSO    S1 5295   0.527   5.670   3.149 -0.2308  0.3838 -0.1546
  485DMSO    C2 5296   0.490   5.843   3.166 -0.2625  0.1571  0.3404
  485DMSO    H4 5297   0.549   5.883   3.249  0.5827 -1.1274  0.3801
  485DMSO    H5 5298   0.525   5.895   3.077  0.1169 -1.3764 -0.4391
  485DMSO    H6 5299   0.383   5.859   3.182  0.0539  2.3598  0.5983
  485DMSO    O1 5300   0.673   5.662   3.184  0.6375  0.0663  0.0009
  486DMSO    C1 5301   2.804   1.214   1.987  0.4118 -0.9672  0.2101
  486DMSO    H1 5302   2.762   1.186   2.085  0.0572  0.9795  0.6715
  486DMSO    H2 5303   2.882   1.285   2.013 -0.4676  0.0559  0.1482
  486DMSO    H3 5304   2.730   1.252   1.915 -1.8888 -4.3304  0.5820
  486DMSO    S1 5305   2.877   1.074   1.925  0.0755 -0.4343 -0.4163
  486DMSO    C2 5306   2.978   1.042   2.070  0.1986  0.1926 -0.0484
  486DMSO    H4 5307   3.048   0.963   2.042  1.2555  1.4080 -1.0040
  486DMSO    H5 5308   3.032   1.132   2.100  0.1341  0.1764  0.1214
  486DMSO    H6 5309   2.923   1.013   2.160 -0.8844  0.6036 -0.5647
  486DMSO    O1 5310   2.978   1.126   1.826 -0.2539  0.2082 -0.3328
  487DMSO    C1 5311   4.487   4.769   1.834 -0.4765 -0.0957  0.4288
  487DMSO    H1 5312   4.435   4.676   1.857 -1.3395 -0.0696 -1.2445
  487DMSO    H2 5313   4.570   4.799   1.899 -0.1767 -2.3113  1.1540
  487DMSO    H3 5314   4.416   4.852   1.842 -0.9452 -0.3362 -0.9903
  487DMSO    S1 5315   4.552   4.774   1.671  0.0186  0.0355  0.0423
  487DMSO    C2 5316   4.406   4.684   1.625  1.5617  0.1690  0.1761
  487DMSO    H4 5317   4.410   4.585   1.671  0.0001 -0.5781 -1.1964
  487DMSO    H5 5318   4.309   4.731   1.641  0.8319 -1.2531  0.1032
  487DMSO    H6 5319   4.422   4.669   1.518  3.1895 -0.0391  0.4197
  487DMSO    O1 5320   4.643   4.658   1.666  0.1152  0.2723  0.0129
  488DMSO    C1 5321   2.953   5.729   2.451 -0.2208 -0.5075 -0.2291
  488DMSO    H1 5322   2.878   5.704   2.375 -0.1931 -1.3933  0.0167
  488DMSO    H2 5323   2.950   5.832   2.487 -2.1194 -0.2875 -0.9128
  488DMSO    H3 5324   3.049   5.696   2.410  0.8822  0.6758  1.3013
  488DMSO    S1 5325   2.955   5.623   2.603 -0.2044  0.1565 -0.3396
  488DMSO    C2 5326   2.806   5.701   2.665  0.4015  0.3364  0.4374
  488DMSO    H4 5327   2.828   5.807   2.677  0.4823  0.3708  0.0321
  488DMSO    H5 5328   2.727   5.679   2.593 -0.5749 -0.4552  1.7157
  488DMSO    H6 5329   2.780   5.652   2.759  1.7542 -0.7260  0.2995
  488DMSO    O1 5330   3.052   5.685   2.696  0.0550 -0.2444  0.6670
  489DMSO    C1 5331   1.742   2.309   0.337  0.4315  0.2711 -0.0077
  489DMSO    H1 5332   1.724   2.229   0.265  1.4378 -0.9841  1.0975
  489DMSO    H2 5333   1.767   2.253   0.428  0.1411  1.4543  0.8229
  489DMSO    H3 5334   1.647   2.355   0.367 -0.0626 -0.1306 -0.8952
  489DMSO    S1 5335   1.871   2.420   0.274 -0.4275 -0.5370  0.0616
  489DMSO    C2 5336   1.753   2.492   0.165  0.3002  0.3843  1.1807
  489DMSO    H4 5337   1.795   2.568   0.097  0.2924  0.6690  1.4927
  489DMSO    H5 5338   1.716   2.411   0.101  0.4197  0.2865  1.2344
  489DMSO    H6 5339   1.673   2.538   0.222 -0.3209  0.4980  0.2429
  489DMSO    O1 5340   1.962   2.333   0.196 -0.3318  0.1050  0.0081
  490DMSO    C1 5341   5.189   5.871   2.893 -0.3066  0.3843  0.2780
  490DMSO    H1 5342   5.242   5.934   2.821 -0.9775 -0.4359 -0.9577
  490DMSO    H2 5343   5.250   5.821   2.968 -2.0823 -1.5275  0.5274
  490DMSO    H3 5344   5.137   5.789   2.844  1.2257  0.4435 -1.5637
  490DMSO    S1 5345   5.063   5.966   2.977  0.5346  0.1511  0.0676
  490DMSO    C2 5346   4.994   5.817   3.055  0.2671 -0.0725 -0.2353
  490DMSO    H4 5347   4.902   5.859   3.095  0.8973 -1.0165  2.4194
  490DMSO    H5 5348   4.977   5.742   2.978  0.1399  0.5484 -0.8230
  490DMSO    H6 5349   5.067   5.782   3.128  1.0071  1.5911 -0.1299
  490DMSO    O1 5350   4.963   5.992   2.866  0.4293  0.1997  0.0286
  491DMSO    C1 5351   1.558   0.774   0.232 -0.6550  0.0168 -0.0172
  491DMSO    H1 5352   1.571   0.819   0.331 -1.0866 -0.0030  0.0515
  491DMSO    H2 5353   1.622   0.685   0.234  1.0345  1.2082  1.0968
  491DMSO    H3 5354   1.569   0.844   0.149 -2.7852 -0.8538 -1.1111
  491DMSO    S1 5355   1.388   0.711   0.213 -0.0805 -0.0662 -0.2262
  491DMSO    C2 5356   1.406   0.660   0.043 -0.5087  0.5068  0.5976
  491DMSO    H4 5357   1.459   0.565   0.044 -2.6636 -0.7612  0.2019
  491DMSO    H5 5358   1.302   0.646   0.012 -0.3308 -1.6696  0.8620
  491DMSO    H6 5359   1.460   0.735  -0.015  0.0996 -0.7679 -0.5470
  491DMSO    O1 5360   1.312   0.839   0.207 -0.0479 -0.0591 -0.4198
  492DMSO    C1 5361   3.598   5.229   2.779 -0.7999 -0.5224  0.5067
  492DMSO    H1 5362   3.618   5.154   2.856  3.4984 -0.1067 -0.0110
  492DMSO    H2 5363   3.679   5.302   2.778 -1.6314  0.5370  2.8784
  492DMSO    H3 5364   3.510   5.290   2.804 -1.3673 -1.0890 -0.0419
  492DMSO    S1 5365   3.585   5.153   2.611 -0.5364 -0.2486  0.2498
  492DMSO    C2 5366   3.478   5.018   2.657  0.6018  0.1870 -0.5211
  492DMSO    H4 5367   3.530   4.968   2.739  2.5714  0.0825 -1.7410
  492DMSO    H5 5368   3.377   5.050   2.681  0.9975 -0.1712  1.7887
  492DMSO    H6 5369   3.473   4.951   2.570 -1.8765 -0.0675 -0.2517
  492DMSO    O1 5370   3.712   5.074   2.607 -0.2864 -0.1415 -0.4155
  493DMSO    C1 5371   3.289   2.689   2.223  0.5074  0.2125  0.2278
  493DMSO    H1 5372   3.399   2.693   2.224  0.5581 -0.3612  2.5592
  493DMSO    H2 5373   3.257   2.785   2.263 -1.6828 -0.6113  0.5905
  493DMSO    H3 5374   3.237   2.614   2.282 -0.4739 -0.3889 -1.3380
  493DMSO    S1 5375   3.238   2.674   2.053  0.5626 -0.4531  0.0506
  493DMSO    C2 5376   3.355   2.555   2.001 -0.5863 -0.2594  0.3111
  493DMSO    H4 5377   3.456   2.594   2.013 -0.7828  0.7876 -1.2023
  493DMSO    H5 5378   3.341   2.472   2.071 -3.3709  0.8186  1.1666
  493DMSO    H6 5379   3.342   2.540   1.894 -0.0740  1.5194 -0.0176
  493DMSO    O1 5380   3.281   2.797   1.973  0.5267 -0.0264  0.2030
  494DMSO    C1 5381   2.743   3.468   2.946 -0.3913 -0.6475 -0.1245
  494DMSO    H1 5382   2.794   3.557   2.908 -0.1843 -0.4344  0.6284
  494DMSO    H2 5383   2.649   3.472   2.891 -0.8103  1.9269  0.6598
  494DMSO    H3 5384   2.721   3.474   3.053 -3.4055  1.8167 -0.7702
  494DMSO    S1 5385   2.832   3.315   2.910  0.1686 -0.4440  0.1392
  494DMSO    C2 5386   2.742   3.214   3.025  0.5836 -0.2328 -0.2731
  494DMSO    H4 5387   2.645   3.194   2.979  0.3020 -1.2838  0.7200
  494DMSO    H5 5388   2.788   3.115   3.017 -0.9754 -1.1191  1.2176
  494DMSO    H6 5389   2.744   3.250   3.128 -0.3360 -0.2279 -0.2538
  494DMSO    O1 5390   2.953   3.345   2.986 -0.1099 -0.1770  0.4563
  495DMSO    C1 5391   5.299   5.487   5.586 -0.6200  0.0891  0.1991
  495DMSO    H1 5392   5.279   5.529   5.488 -2.4158 -0.6948  0.2046
  495DMSO    H2 5393   5.222   5.529   5.651  0.3431  2.5625 -0.1263
  495DMSO    H3 5394   5.399   5.515   5.621  1.2989 -2.5480 -2.7149
  495DMSO    S1 5395   5.278   5.314   5.583  0.6416 -0.0002 -0.0266
  495DMSO    C2 5396   5.108   5.308   5.541 -0.0268 -0.3865  0.5805
  495DMSO    H4 5397   5.082   5.203   5.535 -1.7818  0.0390  0.2602
  495DMSO    H5 5398   5.054   5.357   5.622  0.8375  2.2447 -0.2963
  495DMSO    H6 5399   5.080   5.357   5.447 -0.7096  0.4894  1.2202
  495DMSO    O1 5400   5.289   5.255   5.721 -0.4178  0.0764  0.4897
  496DMSO    C1 5401   5.270   0.788   1.673 -0.2001  0.3361  0.5357
  496DMSO    H1 5402   5.167   0.790   1.707  0.3079  0.7002  2.1154
  496DMSO    H2 5403   5.278   0.842   1.578 -3.0977 -0.6288 -0.3505
  496DMSO    H3 5404   5.303   0.684   1.663 -1.0294  0.0965  0.2771
  496DMSO    S1 5405   5.367   0.873   1.789 -0.2814  0.1705 -0.0429
  496DMSO    C2 5406   5.508   0.927   1.689  0.4279  0.2824 -0.3992
  496DMSO    H4 5407   5.549   0.842   1.634 -1.1377  0.4676 -1.9648
  496DMSO    H5 5408   5.474   1.004   1.619  0.4042  2.6137  1.9837
  496DMSO    H6 5409   5.581   0.982   1.749  0.6131 -1.8640  1.4731
  496DMSO    O1 5410   5.428   0.759   1.872 -0.2757 -0.3721  0.0944
  497DMSO    C1 5411   4.480   2.002   1.941  0.3938 -0.1204 -0.5786
  497DMSO    H1 5412   4.518   2.098   1.976  0.9128 -1.2411  2.2013
  497DMSO    H2 5413   4.535   1.940   2.013 -0.0267  2.2852  1.9849
  497DMSO    H3 5414   4.501   1.972   1.838 -0.3843 -1.8815 -0.2711
  497DMSO    S1 5415   4.307   1.984   1.977 -0.0319  0.0303 -0.2607
  497DMSO    C2 5416   4.247   2.132   1.900  0.3309 -0.2181 -0.1283
  497DMSO    H4 5417   4.238   2.114   1.792 -0.7940 -1.6813  0.1734
  497DMSO    H5 5418   4.147   2.165   1.928  0.0908  0.4148 -1.6150
  497DMSO    H6 5419   4.316   2.212   1.929  0.5388  0.5070 -2.4127
  497DMSO    O1 5420   4.289   1.998   2.122 -0.4094 -0.2195  0.0977
  498DMSO    C1 5421   5.343   4.384   0.428  0.1518 -0.2643 -0.3360
  498DMSO    H1 5422   5.376   4.289   0.471  0.9323  0.2681  0.2527
  498DMSO    H2 5423   5.336   4.378   0.319  0.1446  2.1062 -0.5065
  498DMSO    H3 5424   5.418   4.461   0.445 -2.4676  2.3736  0.0028
  498DMSO    S1 5425   5.195   4.441   0.514  0.1860 -0.3909 -0.5414
  498DMSO    C2 5426   5.087   4.315   0.512  0.8561  0.1468 -0.0253
  498DMSO    H4 5427   5.143   4.222   0.528  0.9317  0.5347  2.4208
  498DMSO    H5 5428   5.008   4.329   0.586 -1.2105  0.1156 -2.1420
  498DMSO    H6 5429   5.036   4.303   0.417 -2.0431 -2.9118  1.7225
  498DMSO    O1 5430   5.132   4.544   0.431 -0.1513  0.2129 -0.6704
  499DMSO    C1 5431   3.040   1.144   4.715 -1.0345  0.3291  0.2723
  499DMSO    H1 5432   2.959   1.071   4.716  0.4920 -1.4440  0.7008
  499DMSO    H2 5433   3.115   1.096   4.778  0.2797 -0.1267 -1.5507
  499DMSO    H3 5434   3.021   1.242   4.760 -1.9085  0.0361  0.5474
  499DMSO    S1 5435   3.093   1.163   4.546  0.1787 -0.2368 -0.2210
  499DMSO    C2 5436   3.179   1.005   4.533 -0.1894 -0.3889 -0.0721
  499DMSO    H4 5437   3.190   0.978   4.427  0.5827 -2.3399  0.4684
  499DMSO    H5 5438   3.278   1.023   4.575 -0.1985  2.1686 -0.9713
  499DMSO    H6 5439   3.124   0.924   4.581  0.2709  0.6597  2.3305
  499DMSO    O1 5440   3.193   1.280   4.566  0.4560 -0.9177 -0.1997
  500DMSO    C1 5441   4.086   2.799   2.516 -0.3443  0.2571  0.5710
  500DMSO    H1 5442   4.145   2.758   2.599  0.6667  0.4046 -0.0571
  500DMSO    H2 5443   4.106   2.905   2.501  1.4020  0.0556  1.2330
  500DMSO    H3 5444   3.981   2.768   2.522 -0.0702 -1.2361 -1.3989
  500DMSO    S1 5445   4.154   2.711   2.376 -0.2418  0.0798 -0.3396
  500DMSO    C2 5446   4.318   2.789   2.381 -0.2588  0.4563 -0.5401
  500DMSO    H4 5447   4.304   2.865   2.304 -1.5922  0.1129 -0.6726
  500DMSO    H5 5448   4.357   2.830   2.475  0.0787  0.6793 -0.7769
  500DMSO    H6 5449   4.382   2.703   2.362 -0.4185  0.0798  0.5409
  500DMSO    O1 5450   4.108   2.772   2.249  0.3649  1.1691  0.1905
  501DMSO    C1 5451   2.864   0.717   6.158  0.0348 -0.0832  0.1503
  501DMSO    H1 5452   2.787   0.795   6.165 -1.9697 -1.7208 -2.0368
  501DMSO    H2 5453   2.968   0.748   6.169  0.3241 -1.5853  2.2443
  501DMSO    H3 5454   2.859   0.664   6.063 -0.2963 -1.4405  0.9012
  501DMSO    S1 5455   2.829   0.590   6.278 -0.0290  0.0125  0.2268
  501DMSO    C2 5456   2.659   0.603   6.284  0.6515  0.5250  0.3464
  501DMSO    H4 5457   2.624   0.569   6.186  0.1587  0.9121  0.3877
  501DMSO    H5 5458   2.623   0.536   6.362 -1.0128  0.6236 -0.2966
  501DMSO    H6 5459   2.629   0.706   6.304 -1.1045  0.0112  0.5048
  501DMSO    O1 5460   2.869   0.646   6.406  0.2037  0.1379 -0.5057
  502DMSO    C1 5461   1.207   4.602   2.531  0.2832  0.7471 -0.3691
  502DMSO    H1 5462   1.258   4.663   2.607  2.6102 -0.7388 -0.6249
  502DMSO    H2 5463   1.221   4.645   2.431  2.1050  0.0131 -0.4755
  502DMSO    H3 5464   1.105   4.589   2.568  0.9364 -0.1016  1.2095
  502DMSO    S1 5465   1.293   4.451   2.540 -0.2032 -0.1196  0.2371
  502DMSO    C2 5466   1.282   4.407   2.374 -0.1468 -0.6204 -0.2830
  502DMSO    H4 5467   1.180   4.430   2.343  0.3776  2.5127  0.0261
  502DMSO    H5 5468   1.357   4.464   2.320 -2.0973  0.4164 -2.0450
  502DMSO    H6 5469   1.315   4.303   2.361 -1.0182 -0.7531 -1.5672
  502DMSO    O1 5470   1.192   4.367   2.616 -0.1051 -0.2851  0.0686
  503DMSO    C1 5471   1.107   1.471   4.964  0.5393 -0.2434  0.5225
  503DMSO    H1 5472   1.161   1.559   4.928  0.7207 -0.3391  0.5576
  503DMSO    H2 5473   1.159   1.375   4.959  0.2511 -0.3161 -2.5879
  503DMSO    H3 5474   1.012   1.468   4.911  0.0444 -0.7975  1.4036
  503DMSO    S1 5475   1.083   1.512   5.134 -0.3049  0.2413 -0.0602
  503DMSO    C2 5476   0.971   1.648   5.118  0.2805 -0.1425  0.7076
  503DMSO    H4 5477   0.877   1.611   5.077  1.0187 -0.9402 -0.3109
  503DMSO    H5 5478   0.949   1.696   5.214  0.4124  1.3067  0.0450
  503DMSO    H6 5479   1.001   1.729   5.051  0.4965 -0.1638  0.7782
  503DMSO    O1 5480   1.211   1.571   5.167  0.5514 -0.3104 -0.1742
  504DMSO    C1 5481   0.339   6.313   1.621 -0.0218 -0.3830 -0.6824
  504DMSO    H1 5482   0.284   6.356   1.538 -0.5865 -0.7578 -0.5101
  504DMSO    H2 5483   0.422   6.251   1.587  0.9643  0.7302 -0.3672
  504DMSO    H3 5484   0.275   6.246   1.680 -1.2331  1.1783 -0.1766
  504DMSO    S1 5485   0.396   6.439   1.731  0.2019 -0.5445  0.2750
  504DMSO    C2 5486   0.532   6.495   1.643  0.2344  0.5797  0.2691
  504DMSO    H4 5487   0.590   6.406   1.615 -0.2727  0.7843 -1.5923
  504DMSO    H5 5488   0.509   6.572   1.569  1.3749  1.6802  1.0120
  504DMSO    H6 5489   0.592   6.550   1.716  1.1469 -0.4406  0.3114
  504DMSO    O1 5490   0.458   6.362   1.843 -0.6107 -0.3610 -0.0565
  505DMSO    C1 5491   0.530   1.546   4.713  0.0563  0.8728 -1.1954
  505DMSO    H1 5492   0.431   1.590   4.697 -0.5982  0.2615  0.9004
  505DMSO    H2 5493   0.547   1.453   4.658  0.8349  1.3450 -1.7825
  505DMSO    H3 5494   0.545   1.534   4.820 -1.9945 -1.3147 -1.0582
  505DMSO    S1 5495   0.650   1.661   4.666 -0.2689 -0.1927  0.0488
  505DMSO    C2 5496   0.777   1.586   4.758 -0.9124  0.8647 -0.6370
  505DMSO    H4 5497   0.748   1.583   4.863  3.5353 -1.1329  0.7851
  505DMSO    H5 5498   0.795   1.483   4.726 -2.0654  0.4022  0.1568
  505DMSO    H6 5499   0.875   1.631   4.738 -0.5351 -0.0517 -0.8728
  505DMSO    O1 5500   0.622   1.789   4.735  0.6198  0.5034 -0.0894
  506DMSO    C1 5501   5.267   2.044   1.811 -0.3179  0.0760 -0.2351
  506DMSO    H1 5502   5.177   2.105   1.802 -0.7795 -0.4422  0.6797
  506DMSO    H2 5503   5.241   1.939   1.792 -0.4508 -0.0206  0.4588
  506DMSO    H3 5504   5.309   2.051   1.911 -2.3921 -2.3303  0.9257
  506DMSO    S1 5505   5.373   2.105   1.680  0.1725  0.5228 -0.1975
  506DMSO    C2 5506   5.293   2.034   1.537 -0.3789  0.1347  0.3374
  506DMSO    H4 5507   5.200   2.089   1.522  0.6858  1.9938  0.2550
  506DMSO    H5 5508   5.361   2.046   1.451  1.3914 -1.1331  1.4892
  506DMSO    H6 5509   5.260   1.930   1.545 -0.7637 -0.0766 -2.6342
  506DMSO    O1 5510   5.487   2.015   1.695 -0.3691 -0.1876  0.1327
  507DMSO    C1 5511   3.495   2.255   3.840 -0.9751 -0.0711  0.2703
  507DMSO    H1 5512   3.594   2.290   3.870 -0.2596 -0.5704 -1.3874
  507DMSO    H2 5513   3.493   2.146   3.828 -0.3859 -0.2355  1.5432
  507DMSO    H3 5514   3.465   2.306   3.748 -0.5585  0.3337  0.3564
  507DMSO    S1 5515   3.371   2.303   3.963 -0.2223 -0.2934 -0.2698
  507DMSO    C2 5516   3.426   2.471   3.965 -0.5323 -0.0350 -0.2009
  507DMSO    H4 5517   3.532   2.474   3.991 -0.3451 -2.0426 -0.5795
  507DMSO    H5 5518   3.401   2.508   3.865 -2.4989 -0.9602 -0.0945
  507DMSO    H6 5519   3.375   2.535   4.038  1.7621  1.2313  0.4053
  507DMSO    O1 5520   3.414   2.271   4.101 -0.2152  0.6935 -0.7922
  508DMSO    C1 5521   6.024   5.911   3.901 -0.3215  0.1262  0.3064
  508DMSO    H1 5522   6.120   5.934   3.948  2.1038 -4.8278 -1.5146
  508DMSO    H2 5523   6.020   5.804   3.881 -0.6041  0.0245  0.8937
  508DMSO    H3 5524   5.993   5.957   3.807 -0.7081  0.0821  0.4081
  508DMSO    S1 5525   5.902   5.927   4.022 -0.0246  0.1680  0.1256
  508DMSO    C2 5526   5.909   6.104   4.062  0.1543 -0.9474 -0.2010
  508DMSO    H4 5527   5.894   6.172   3.977  1.5361  0.9180  0.9616
  508DMSO    H5 5528   5.834   6.125   4.138  1.8203 -0.6147  1.4161
  508DMSO    H6 5529   6.004   6.129   4.111  0.4334  0.1482 -1.2378
  508DMSO    O1 5530   5.961   5.868   4.145  0.1929  0.2014  0.2163
  509DMSO    C1 5531   1.988   2.646   4.684 -0.0579 -0.3950 -0.4092
  509DMSO    H1 5532   1.895   2.593   4.662  0.5190 -1.4808 -0.2991
  509DMSO    H2 5533   2.044   2.613   4.772 -0.4249 -0.3007 -0.1400
  509DMSO    H3 5534   1.971   2.753   4.702 -0.3363 -0.7618  1.6803
  509DMSO    S1 5535   2.089   2.632   4.537 -0.1716 -0.1791  0.5011
  509DMSO    C2 5536   2.136   2.459   4.545  0.5806 -0.1180  0.2614
  509DMSO    H4 5537   2.048   2.395   4.541  0.6439 -0.1462 -1.6713
  509DMSO    H5 5538   2.194   2.437   4.455  0.0897 -0.2096 -0.0354
  509DMSO    H6 5539   2.191   2.431   4.635 -2.6012 -2.5027  1.6585
  509DMSO    O1 5540   2.202   2.721   4.574 -0.3127 -0.4584 -0.1468
  510DMSO    C1 5541   0.792   2.763   4.662  0.0224 -0.0368  0.5237
  510DMSO    H1 5542   0.849   2.776   4.569  0.0309 -1.5226  0.3002
  510DMSO    H2 5543   0.686   2.784   4.642  0.4364  0.5632 -1.2301
  510DMSO    H3 5544   0.823   2.846   4.726 -0.8168 -0.0167  0.9211
  510DMSO    S1 5545   0.822   2.619   4.767  0.0212  0.1595 -0.1933
  510DMSO    C2 5546   0.998   2.619   4.733  1.3982  0.7028 -0.1049
  510DMSO    H4 5547   1.049   2.555   4.806  1.1332  1.6771  0.9443
  510DMSO    H5 5548   1.013   2.576   4.633  1.0557 -1.7481  0.8306
  510DMSO    H6 5549   1.034   2.719   4.756 -0.9974  1.2640  1.5169
  510DMSO    O1 5550   0.771   2.507   4.680  0.2934 -0.0193 -0.5165
  511DMSO    C1 5551   3.095   3.547   2.150 -0.4443  0.3337 -0.3382
  511DMSO    H1 5552   3.072   3.630   2.218 -1.5800 -0.9342  0.8913
  511DMSO    H2 5553   3.188   3.494   2.172 -1.0045 -0.2479  0.7643
  511DMSO    H3 5554   3.098   3.593   2.051  3.2072  1.1343  0.0080
  511DMSO    S1 5555   2.956   3.443   2.163 -0.1056  0.0405  0.2345
  511DMSO    C2 5556   2.986   3.343   2.017  0.3573 -0.5715 -0.0018
  511DMSO    H4 5557   2.925   3.391   1.941  1.9609 -0.2522 -1.1266
  511DMSO    H5 5558   3.093   3.342   1.997  0.3393  2.9133 -0.9614
  511DMSO    H6 5559   2.954   3.239   2.024  0.3390 -0.7154 -1.8028
  511DMSO    O1 5560   2.858   3.543   2.102  0.0590 -0.6145 -0.7663
  512DMSO    C1 5561   1.512   3.524   2.573  0.0734  0.4827  0.8715
  512DMSO    H1 5562   1.460   3.493   2.482 -0.9751  2.1629  0.8662
  512DMSO    H2 5563   1.509   3.449   2.654  2.0661  0.3157  0.8287
  512DMSO    H3 5564   1.477   3.620   2.612 -0.6682 -0.1440  1.8192
  512DMSO    S1 5565   1.686   3.550   2.542  0.1976  0.1885 -0.1637
  512DMSO    C2 5566   1.744   3.383   2.567 -0.4369 -0.3179 -0.1811
  512DMSO    H4 5567   1.845   3.367   2.530  1.2728  1.6704  3.1662
  512DMSO    H5 5568   1.742   3.370   2.676 -1.9315 -0.8918 -0.2485
  512DMSO    H6 5569   1.668   3.316   2.525  0.0498  0.0497 -1.7024
  512DMSO    O1 5570   1.751   3.621   2.660  0.5129  0.0767  0.4959
  513DMSO    C1 5571   2.503   3.351   3.379  0.2049 -0.4411 -0.2989
  513DMSO    H1 5572   2.574   3.310   3.306  0.6726  0.9258 -0.6589
  513DMSO    H2 5573   2.499   3.458   3.357  2.1362 -0.5390 -1.3220
  513DMSO    H3 5574   2.535   3.338   3.482  1.5402  0.8084 -0.5198
  513DMSO    S1 5575   2.360   3.262   3.340  0.0635 -0.3523 -0.2249
  513DMSO    C2 5576   2.260   3.374   3.432  0.2377 -0.5757  0.2404
  513DMSO    H4 5577   2.264   3.474   3.386  2.0547 -0.2903  0.9575
  513DMSO    H5 5578   2.155   3.342   3.435 -0.3352  1.1814  0.3467
  513DMSO    H6 5579   2.295   3.386   3.535 -0.5187 -1.1064  0.5689
  513DMSO    O1 5580   2.373   3.140   3.409 -0.2341 -0.0876 -0.2659
  514DMSO    C1 5581   0.734   5.131   0.038  0.4300  0.0744  0.3018
  514DMSO    H1 5582   0.824   5.177   0.080  0.3828  0.5051 -0.0582
  514DMSO    H2 5583   0.685   5.204  -0.027  1.0884 -0.9908 -1.4450
  514DMSO    H3 5584   0.679   5.101   0.128  1.2465 -0.3749  0.6645
  514DMSO    S1 5585   0.760   4.979  -0.061  0.0682 -0.0163  0.2766
  514DMSO    C2 5586   0.935   4.968  -0.011  0.5062  0.4678 -0.1327
  514DMSO    H4 5587   0.972   4.882  -0.068 -0.9322 -1.2604  1.3868
  514DMSO    H5 5588   0.987   5.063  -0.023  1.8142 -0.1060  0.8032
  514DMSO    H6 5589   0.936   4.930   0.091  0.7581 -0.5464 -0.4958
  514DMSO    O1 5590   0.772   5.026  -0.209  0.5254 -0.3886 -0.6989
  515DMSO    C1 5591   3.395   0.259   5.259  0.2196  0.0011  0.2230
  515DMSO    H1 5592   3.404   0.359   5.301 -0.6115  0.5862 -0.9236
  515DMSO    H2 5593   3.347   0.178   5.316 -1.8104  0.4375 -0.7846
  515DMSO    H3 5594   3.489   0.223   5.215 -1.2932 -0.9538 -2.5228
  515DMSO    S1 5595   3.288   0.269   5.123 -0.0627 -0.1539  0.4755
  515DMSO    C2 5596   3.386   0.380   5.024 -0.3050 -0.3301  0.4756
  515DMSO    H4 5597   3.334   0.476   5.032  1.1231  0.5034  0.1846
  515DMSO    H5 5598   3.492   0.377   5.053 -0.6127 -1.0523  1.6160
  515DMSO    H6 5599   3.379   0.354   4.919  0.1485 -1.3385  0.6851
  515DMSO    O1 5600   3.170   0.354   5.167  0.1123  0.1545 -0.5223
  516DMSO    C1 5601   0.412   4.840   2.378 -0.4529 -0.0105 -0.0125
  516DMSO    H1 5602   0.345   4.908   2.325 -0.9750 -0.0119  0.6288
  516DMSO    H2 5603   0.399   4.820   2.485  1.6933  0.1382  0.3141
  516DMSO    H3 5604   0.514   4.872   2.356  0.6592 -3.0866  0.2359
  516DMSO    S1 5605   0.408   4.674   2.314 -0.4016  0.4929  0.5997
  516DMSO    C2 5606   0.482   4.596   2.453 -0.0936  0.9403 -0.3848
  516DMSO    H4 5607   0.393   4.587   2.516  0.5635  3.2181  0.9781
  516DMSO    H5 5608   0.522   4.499   2.423  1.5655  1.2324  0.7036
  516DMSO    H6 5609   0.561   4.653   2.503  1.3001 -0.9457 -0.3487
  516DMSO    O1 5610   0.511   4.673   2.201 -0.4798  0.1069  0.0073
  517DMSO    C1 5611   4.431   6.370   4.199 -0.2654 -0.1049 -0.5039
  517DMSO    H1 5612   4.431   6.421   4.296 -0.3644 -0.8389 -0.1038
  517DMSO    H2 5613   4.352   6.409   4.135 -1.2786 -3.4132 -1.4992
  517DMSO    H3 5614   4.409   6.266   4.225  0.3988 -0.0966  0.1023
  517DMSO    S1 5615   4.582   6.376   4.111  0.4061 -0.0858 -0.3366
  517DMSO    C2 5616   4.652   6.238   4.197  0.1448 -0.2111 -0.4742
  517DMSO    H4 5617   4.696   6.168   4.126  0.7793  1.5296 -1.8696
  517DMSO    H5 5618   4.743   6.274   4.245  0.6798 -0.5445 -1.2042
  517DMSO    H6 5619   4.588   6.211   4.281 -0.1208 -3.1843 -1.4969
  517DMSO    O1 5620   4.638   6.498   4.177  0.0889  0.9315 -0.3236
  518DMSO    C1 5621   4.962   3.908   2.368 -0.3689  0.8638 -0.0133
  518DMSO    H1 5622   5.004   3.999   2.410  2.5152  0.7786 -2.3832
  518DMSO    H2 5623   4.857   3.931   2.347 -0.9408  1.2562  2.8501
  518DMSO    H3 5624   4.968   3.823   2.436  0.9597  1.0488  0.1246
  518DMSO    S1 5625   5.056   3.870   2.223  0.2542  0.0662 -0.3253
  518DMSO    C2 5626   4.971   3.991   2.123 -1.2089 -0.0686 -0.6732
  518DMSO    H4 5627   4.865   3.962   2.115 -1.4927 -0.0087  1.9571
  518DMSO    H5 5628   4.979   4.090   2.168  1.1512 -1.0726  1.3327
  518DMSO    H6 5629   5.021   3.997   2.027 -0.3069 -0.8936 -0.2719
  518DMSO    O1 5630   5.014   3.737   2.170 -0.1449 -0.0752  0.2277
  519DMSO    C1 5631   3.488   6.262   5.510  0.1175 -0.2082  0.6895
  519DMSO    H1 5632   3.558   6.198   5.455  1.1302  2.5459 -1.4621
  519DMSO    H2 5633   3.498   6.355   5.453  0.8047 -0.7006 -0.0292
  519DMSO    H3 5634   3.503   6.269   5.618 -0.2331  1.2989  0.6582
  519DMSO    S1 5635   3.322   6.205   5.473 -0.1432 -0.1824 -0.0334
  519DMSO    C2 5636   3.345   6.212   5.297 -0.0499  0.1161 -0.1900
  519DMSO    H4 5637   3.277   6.146   5.242  1.6127 -1.2555 -0.6659
  519DMSO    H5 5638   3.342   6.315   5.259 -0.3567  0.0253 -0.4162
  519DMSO    H6 5639   3.445   6.176   5.271  0.0444 -0.4825  0.9255
  519DMSO    O1 5640   3.237   6.320   5.499  0.0367 -0.5534 -0.6723
  520DMSO    C1 5641   1.458   4.170   4.172  0.9592  0.4484 -0.1857
  520DMSO    H1 5642   1.556   4.218   4.183  0.9385  0.6024 -0.6730
  520DMSO    H2 5643   1.472   4.106   4.084  1.9446 -2.7966  2.1293
  520DMSO    H3 5644   1.377   4.243   4.166 -0.2236 -0.6248  1.6665
  520DMSO    S1 5645   1.431   4.065   4.314 -0.5254 -0.5687 -0.3065
  520DMSO    C2 5646   1.438   4.192   4.441 -0.5021  0.2635 -0.2938
  520DMSO    H4 5647   1.538   4.235   4.447 -0.2171 -0.6145  3.2747
  520DMSO    H5 5648   1.361   4.267   4.421  0.3352  1.1405 -0.2771
  520DMSO    H6 5649   1.428   4.134   4.533  2.1352  1.6341  0.9541
  520DMSO    O1 5650   1.557   3.990   4.328  0.2252 -0.2095 -0.3067
  521DMSO    C1 5651   4.437   6.025   2.967 -0.2858  0.2678 -0.1590
  521DMSO    H1 5652   4.461   5.948   3.041  2.0183  1.9588  0.9775
  521DMSO    H2 5653   4.427   6.120   3.019 -0.2493 -0.4245  1.1550
  521DMSO    H3 5654   4.362   5.995   2.893  0.4781 -0.7434 -0.5522
  521DMSO    S1 5655   4.581   6.042   2.868 -0.1400 -0.4716 -0.4157
  521DMSO    C2 5656   4.676   6.114   3.002 -0.4233 -0.1856  0.3899
  521DMSO    H4 5657   4.663   6.043   3.084  0.7186 -1.4462 -0.4671
  521DMSO    H5 5658   4.781   6.132   2.978 -0.5438  0.0962  0.0739
  521DMSO    H6 5659   4.633   6.211   3.025 -0.2376  0.0349 -0.1770
  521DMSO    O1 5660   4.554   6.167   2.788 -0.0262 -0.6668  0.0894
  522DMSO    C1 5661   4.506   2.086   3.150  0.2948 -0.1014 -0.2451
  522DMSO    H1 5662   4.608   2.062   3.121  1.3779  1.7614  1.7386
  522DMSO    H2 5663   4.483   2.192   3.161 -2.3170 -0.5313 -0.8105
  522DMSO    H3 5664   4.477   2.020   3.233 -1.9273  0.4369 -0.5268
  522DMSO    S1 5665   4.405   2.022   3.025  0.6032  0.2110  0.0746
  522DMSO    C2 5666   4.495   2.092   2.888  0.1975 -0.6471  0.4356
  522DMSO    H4 5667   4.587   2.033   2.881  0.6325  0.1193 -0.5029
  522DMSO    H5 5668   4.433   2.062   2.803  0.4384 -1.4752  0.5385
  522DMSO    H6 5669   4.503   2.200   2.900 -1.3854 -0.2242 -1.7268
  522DMSO    O1 5670   4.278   2.096   3.024 -0.2615 -0.5052  0.1036
  523DMSO    C1 5671   0.573   4.677   3.454  0.0067 -0.5007  0.2850
  523DMSO    H1 5672   0.679   4.660   3.474  0.1141 -1.2590 -0.8311
  523DMSO    H2 5673   0.552   4.640   3.354  3.7434  1.8167 -1.6049
  523DMSO    H3 5674   0.532   4.778   3.453  0.2114 -0.3684 -2.3780
  523DMSO    S1 5675   0.484   4.584   3.562 -0.5203  0.1804  0.3620
  523DMSO    C2 5676   0.556   4.668   3.705 -0.0173 -0.5900  0.3628
  523DMSO    H4 5677   0.665   4.662   3.702 -0.0862 -2.0120 -2.1093
  523DMSO    H5 5678   0.499   4.759   3.721 -2.5172 -2.1129  0.7277
  523DMSO    H6 5679   0.533   4.598   3.787 -1.1225 -2.3684 -1.3740
  523DMSO    O1 5680   0.554   4.455   3.559  0.1234  0.1512 -0.4082
  524DMSO    C1 5681   4.383   4.818   3.249  0.0513  0.6891 -0.0393
  524DMSO    H1 5682   4.298   4.754   3.220 -0.0909  0.1827  1.4078
  524DMSO    H2 5683   4.333   4.915   3.249  0.4002  0.9287  2.3552
  524DMSO    H3 5684   4.464   4.816   3.175 -1.4105 -2.8263 -1.7730
  524DMSO    S1 5685   4.458   4.775   3.408  0.0217 -0.0567 -0.3659
  524DMSO    C2 5686   4.578   4.908   3.396 -0.5764  0.7069  0.1088
  524DMSO    H4 5687   4.531   5.007   3.401  3.6345  2.9442 -0.0679
  524DMSO    H5 5688   4.652   4.909   3.477 -1.3713 -0.0910  0.8625
  524DMSO    H6 5689   4.632   4.896   3.302 -2.4550 -0.1994 -0.9151
  524DMSO    O1 5690   4.550   4.656   3.393  0.0998 -0.2900  0.6003
  525DMSO    C1 5691   5.492   4.711   4.094  0.7234  0.0960  0.3818
  525DMSO    H1 5692   5.453   4.654   4.010 -1.8913  0.2785  1.3702
  525DMSO    H2 5693   5.591   4.666   4.107  0.7076 -0.7551 -1.9624
  525DMSO    H3 5694   5.424   4.699   4.178 -1.8073  0.7487 -1.4592
  525DMSO    S1 5695   5.524   4.877   4.032  0.0414 -0.0496  0.0899
  525DMSO    C2 5696   5.660   4.824   3.927 -0.6915  0.2745 -0.3362
  525DMSO    H4 5697   5.612   4.749   3.863 -0.7870  0.0629 -0.0172
  525DMSO    H5 5698   5.709   4.907   3.876 -3.5442  2.2280 -0.0789
  525DMSO    H6 5699   5.735   4.770   3.986 -1.4422 -1.1190 -0.6116
  525DMSO    O1 5700   5.571   4.959   4.147  0.7673 -0.7128 -0.9233
  526DMSO    C1 5701   2.648   4.115   2.846 -0.3357 -0.5991  0.2613
  526DMSO    H1 5702   2.565   4.139   2.912 -0.3388 -0.9468  0.3897
  526DMSO    H2 5703   2.607   4.076   2.752 -1.6863  1.6623 -0.1400
  526DMSO    H3 5704   2.725   4.050   2.890 -0.4249 -0.1856  1.0487
  526DMSO    S1 5705   2.727   4.272   2.807 -0.3071  0.0102  0.0785
  526DMSO    C2 5706   2.791   4.304   2.965 -0.5142  0.3717 -0.8193
  526DMSO    H4 5707   2.878   4.241   2.986 -1.6237  0.0478  3.7968
  526DMSO    H5 5708   2.829   4.406   2.965  3.1594 -0.8404  1.0343
  526DMSO    H6 5709   2.720   4.296   3.047  1.2605  0.6054  0.7920
  526DMSO    O1 5710   2.608   4.361   2.812 -0.4835 -0.1720 -0.0688
  527DMSO    C1 5711   2.438   5.115   4.274 -0.2455 -0.7273 -0.1687
  527DMSO    H1 5712   2.429   5.186   4.192 -0.7447 -0.7090 -0.0965
  527DMSO    H2 5713   2.336   5.093   4.305  0.1399 -2.1103  0.1811
  527DMSO    H3 5714   2.497   5.151   4.359  1.8794 -1.4536 -1.2516
  527DMSO    S1 5715   2.487   4.965   4.195 -0.0066  0.2661 -0.3673
  527DMSO    C2 5716   2.600   5.042   4.077  0.9568 -0.1524 -0.4446
  527DMSO    H4 5717   2.684   5.074   4.140 -0.7579  2.7784  0.5721
  527DMSO    H5 5718   2.636   4.965   4.009  1.3058 -1.2129  0.8862
  527DMSO    H6 5719   2.544   5.125   4.033  0.0958  0.6266  1.9420
  527DMSO    O1 5720   2.377   4.935   4.110  0.0862  0.4787 -0.3153
  528DMSO    C1 5721   2.962   5.019   2.905 -0.0477 -0.2332 -0.1701
  528DMSO    H1 5722   2.892   5.042   2.986 -0.8874 -0.3751 -0.8476
  528DMSO    H2 5723   2.913   4.980   2.816 -1.3590  1.9117 -0.4779
  528DMSO    H3 5724   3.028   4.950   2.958 -0.4916 -1.1347 -0.7798
  528DMSO    S1 5725   3.048   5.162   2.880 -0.4076  0.0231  0.4748
  528DMSO    C2 5726   2.931   5.237   2.769  0.3835 -0.9832  0.0888
  528DMSO    H4 5727   2.854   5.281   2.833  1.8650  0.2625  1.0946
  528DMSO    H5 5728   2.987   5.312   2.711 -0.1008  0.0939  0.9788
  528DMSO    H6 5729   2.891   5.159   2.704  0.3128 -1.0713  0.2377
  528DMSO    O1 5730   3.160   5.126   2.791 -0.0236 -0.1317 -0.1381
  529DMSO    C1 5731   0.149   5.509   5.198 -0.3454 -0.1197  0.6915
  529DMSO    H1 5732   0.185   5.455   5.110 -2.2855 -1.7120  0.8027
  529DMSO    H2 5733   0.202   5.480   5.289  1.6169 -1.4171 -0.7759
  529DMSO    H3 5734   0.041   5.499   5.205 -0.2856 -1.8560 -0.3233
  529DMSO    S1 5735   0.185   5.671   5.151  0.0455 -0.0198  0.4402
  529DMSO    C2 5736   0.146   5.741   5.313 -0.0506  0.5739  0.7239
  529DMSO    H4 5737   0.132   5.849   5.304 -0.6774  0.4171 -0.3126
  529DMSO    H5 5738   0.052   5.691   5.338 -0.2730 -0.6705 -2.2405
  529DMSO    H6 5739   0.222   5.707   5.384  0.2846  0.5798  0.3678
  529DMSO    O1 5740   0.063   5.721   5.073  0.0607 -0.0196 -0.8395
  530DMSO    C1 5741   2.841   5.206   2.235  0.2190  0.4676  1.4135
  530DMSO    H1 5742   2.751   5.191   2.174  1.0576  3.5690 -0.8424
  530DMSO    H2 5743   2.903   5.267   2.169 -0.4619 -0.4629 -0.1634
  530DMSO    H3 5744   2.885   5.110   2.261 -0.6839 -0.5933 -0.7095
  530DMSO    S1 5745   2.795   5.309   2.372 -0.0847 -0.3417 -0.1832
  530DMSO    C2 5746   2.745   5.455   2.281  0.3436  0.1772 -0.3280
  530DMSO    H4 5747   2.726   5.544   2.342  1.8490  1.7518 -2.0356
  530DMSO    H5 5748   2.824   5.485   2.211 -0.8821  2.0045 -0.9944
  530DMSO    H6 5749   2.658   5.416   2.228  0.7783 -1.5827  0.1807
  530DMSO    O1 5750   2.932   5.350   2.426  0.2994 -0.4917 -0.5488
  531DMSO    C1 5751   3.298   1.974   5.803 -0.0316 -0.0691 -0.0660
  531DMSO    H1 5752   3.307   1.875   5.850  0.0804  0.2265  0.5449
  531DMSO    H2 5753   3.219   2.027   5.856 -0.9552 -1.5553  0.1034
  531DMSO    H3 5754   3.271   1.960   5.698 -1.6766 -1.2553  0.4778
  531DMSO    S1 5755   3.458   2.047   5.832 -0.3091  0.1822  0.0249
  531DMSO    C2 5756   3.422   2.148   5.969  0.2300  0.4822 -0.7056
  531DMSO    H4 5757   3.377   2.081   6.043 -1.1200  0.5183 -1.4613
  531DMSO    H5 5758   3.513   2.199   6.003 -0.8461  1.2658  1.1591
  531DMSO    H6 5759   3.345   2.224   5.950  0.2053  0.6783  0.1343
  531DMSO    O1 5760   3.454   2.146   5.716  0.7664  0.1032 -0.2584
  532DMSO    C1 5761   2.361   0.020   3.612  0.2859 -0.2678  0.2037
  532DMSO    H1 5762   2.291  -0.046   3.560  0.5275 -1.1400  0.9647
  532DMSO    H2 5763   2.412  -0.039   3.688 -1.0062 -0.7628  0.7280
  532DMSO    H3 5764   2.311   0.098   3.670 -0.0409  0.0689 -0.5112
  532DMSO    S1 5765   2.475   0.102   3.499  0.1932 -0.1198  0.1203
  532DMSO    C2 5766   2.365   0.208   3.411 -0.9258  0.2782 -0.6228
  532DMSO    H4 5767   2.274   0.148   3.400  1.3721 -3.7472  0.4061
  532DMSO    H5 5768   2.346   0.305   3.457  0.5540  0.2739  0.0377
  532DMSO    H6 5769   2.416   0.221   3.316  1.8835  1.6901  0.9584
  532DMSO    O1 5770   2.513  -0.010   3.404  0.7772  0.1837  0.1434
  533DMSO    C1 5771   4.372   0.937   3.831  0.3005  0.7444  0.5701
  533DMSO    H1 5772   4.358   0.956   3.725  2.0603  2.6908  0.6244
  533DMSO    H2 5773   4.459   0.873   3.850  1.6810  3.0134  2.3229
  533DMSO    H3 5774   4.296   0.869   3.871  1.0950 -0.0931  0.6840
  533DMSO    S1 5775   4.366   1.086   3.931  0.1042 -0.2714 -0.0268
  533DMSO    C2 5776   4.188   1.096   3.890  0.4236  0.1348 -0.6747
  533DMSO    H4 5777   4.183   1.098   3.781 -0.0916 -1.6167 -0.7141
  533DMSO    H5 5778   4.126   1.017   3.934 -2.9120  2.9433  0.0637
  533DMSO    H6 5779   4.147   1.189   3.931 -0.1697 -0.2897 -0.2870
  533DMSO    O1 5780   4.418   1.190   3.842 -0.2315  0.1061 -0.6143
  534DMSO    C1 5781   4.156   3.189   0.616  0.6441 -0.0636  0.1067
  534DMSO    H1 5782   4.144   3.235   0.714 -0.5625  1.8594 -0.8824
  534DMSO    H2 5783   4.152   3.080   0.618  1.3058 -0.1286 -0.9626
  534DMSO    H3 5784   4.248   3.232   0.574  0.4440  1.3336  1.0227
  534DMSO    S1 5785   4.021   3.257   0.512  0.4059  0.1634 -0.0317
  534DMSO    C2 5786   4.084   3.197   0.358  0.2685  0.4874  0.0878
  534DMSO    H4 5787   4.184   3.240   0.349  0.1922  0.5784 -0.3329
  534DMSO    H5 5788   4.091   3.089   0.375 -1.4745  0.2995 -0.1704
  534DMSO    H6 5789   4.015   3.230   0.280 -0.6392 -1.8456 -0.2003
  534DMSO    O1 5790   4.043   3.404   0.497 -0.2042 -0.3131  0.5437
  535DMSO    C1 5791   3.678   0.812   3.167 -0.0885 -1.3444  0.6803
  535DMSO    H1 5792   3.780   0.790   3.135  0.8031 -0.5086  2.7389
  535DMSO    H2 5793   3.626   0.722   3.199 -1.7159 -1.2793 -1.5887
  535DMSO    H3 5794   3.630   0.855   3.079  1.1284 -1.0422  0.1362
  535DMSO    S1 5795   3.658   0.936   3.302  0.7566  0.1223 -0.2751
  535DMSO    C2 5796   3.666   1.078   3.203  0.0490  0.1192 -0.4473
[truncated: 1,051,868 more chars]
