# Supplementary material for: Metallicious: Automated Force-Field Parameterization of Covalently Bound Metals for Supramolecular Structures
Source: J Chem Theory Comput. 2024 Oct 7;20(20):9060–71. doi: 10.1021/acs.jctc.4c00850 (PMC11500408; doi:10.1021/acs.jctc.4c00850)
Supplement: Supplementary file 2 — ct4c00850_si_002.zip [file ct4c00850_si_002.zip › SI_MD_input/Pd6Ru8L24/nonbonded_no_ions/2_nvt.gro]

GROningen MAchine for Chemical Simulation
21040
    1Ru      Ru    1   4.719   3.812   3.249  0.0657 -0.1364 -0.0113
    2Ru      Ru    2   3.721   3.875   2.340  0.0051  0.0488  0.0358
    3Ru      Ru    3   3.285   3.906   4.396  0.3578  0.0529  0.1877
    4Ru      Ru    4   2.567   4.272   3.746 -0.1234 -0.0283  0.0181
    5Ru      Ru    5   2.502   2.472   1.590  0.3173 -0.0894 -0.0274
    6Ru      Ru    6   1.850   2.656   3.257  0.0399  0.0956  0.0322
    7Ru      Ru    7   3.886   2.369   2.858 -0.0893  0.1931  0.0350
    8Ru      Ru    8   2.591   2.331   4.035  0.0934  0.0177 -0.0340
    9Pd      Pd    9   4.253   3.016   1.742 -0.0765 -0.0290 -0.1984
   10Pd      Pd   10   3.821   5.183   3.310  0.1286  0.2324 -0.0702
   11Pd      Pd   11   4.337   2.785   3.966 -0.0919  0.1166  0.2016
   12Pd      Pd   12   2.773   1.819   2.892 -0.2230  0.2579 -0.2537
   13Pd      Pd   13   2.502   4.193   2.476 -0.0498  0.1516  0.0768
   14Pd      Pd   14   2.139   3.402   4.344  0.0474 -0.1956  0.1855
   15UNK     H0   15   2.160   3.697   4.777  1.3330  2.0356 -0.5161
   15UNK     H1   16   2.071   3.538   4.622 -0.3176 -0.8356  0.3109
   15UNK     C2   17   2.227   3.645   4.708 -0.2935 -0.3395 -0.4534
   15UNK     C3   18   2.177   3.561   4.616 -0.5901  0.7084  0.8993
   15UNK     C4   19   2.365   3.682   4.703 -0.1020 -0.3796 -0.7193
   15UNK     H5   20   2.408   3.765   4.758 -1.9972  0.1750 -0.0197
   15UNK     N6   21   2.244   3.502   4.519  0.7275 -0.0471 -0.2381
   15UNK     C7   22   2.436   3.615   4.608 -0.3459 -0.1140  0.0999
   15UNK     C8   23   2.377   3.528   4.522 -0.0975  0.0452  0.2398
   15UNK     H9   24   2.671   3.641   4.768 -2.0781 -0.5030  0.1449
   15UNK    C10   25   2.575   3.651   4.579  0.2380  1.0765 -0.3145
   15UNK    N11   26   2.677   3.662   4.670 -0.4447  0.0225  0.3284
   15UNK    H12   27   2.443   3.475   4.454  1.3379  1.5267  0.4213
   15UNK    H13   28   2.883   3.694   4.840  0.5979 -0.9559 -0.1950
   15UNK    N14   29   2.608   3.677   4.452 -0.5512 -0.2039  0.2834
   15UNK    C15   30   2.787   3.689   4.588 -0.7622 -0.2514 -0.2480
   15UNK    C16   31   2.955   3.715   4.762  0.1935  0.9213 -0.1104
   15UNK    H17   32   3.137   3.709   4.879  0.4211  1.4104 -0.7946
   15UNK    C18   33   2.923   3.721   4.627  0.1813  0.2008  0.1270
   15UNK    C19   34   2.742   3.708   4.459  0.4938  0.3196 -1.1927
   15UNK    C20   35   3.093   3.729   4.782  0.2776 -0.0271 -1.0410
   15UNK    C21   36   2.829   3.745   4.355 -1.0826  0.5590 -0.5767
   15UNK    C22   37   3.016   3.752   4.525 -0.1576 -0.8705 -0.5545
   15UNK    C23   38   3.181   3.758   4.679 -0.3428  0.3747 -0.1632
   15UNK    H24   39   2.679   3.762   4.206 -0.3573  0.8609  0.6405
   15UNK    C25   40   2.971   3.763   4.392  0.3249 -0.3992  0.1183
   15UNK    C26   41   2.786   3.770   4.225 -0.2634  0.1906  0.4127
   15UNK    N27   42   3.142   3.783   4.556  0.3310  0.2021 -0.1029
   15UNK    H28   43   3.286   3.783   4.691  0.2209  0.0562 -3.3627
   15UNK    N29   44   3.060   3.798   4.295  0.7389  0.1937 -0.4575
   15UNK    C30   45   2.881   3.793   4.123  0.0792  0.3796  0.4961
   15UNK    C31   46   3.019   3.811   4.165 -0.4529 -0.2730 -0.3788
   15UNK    H32   47   2.852   3.806   4.019  0.7791 -1.3022  0.0474
   15UNK    H33   48   3.094   3.828   4.088 -2.6726 -1.9186 -3.1166
   16UNK     H0   49   2.666   4.418   2.037 -2.8066 -1.5550 -1.3469
   16UNK     H1   50   2.478   4.279   2.144 -0.4923  0.6091 -0.0460
   16UNK     C2   51   2.689   4.327   2.093 -0.5946 -0.1813  0.1352
   16UNK     C3   52   2.584   4.266   2.165 -0.6353 -0.0324  0.3256
   16UNK     C4   53   2.822   4.292   2.103  0.1622  0.4022 -0.3035
   16UNK     H5   54   2.898   4.346   2.047  0.9110 -0.3861 -0.0670
   16UNK     N6   55   2.612   4.163   2.241  0.2834  0.0261  0.0432
   16UNK     C7   56   2.849   4.184   2.196 -0.2295 -0.7078 -0.2772
   16UNK     C8   57   2.741   4.124   2.258 -0.6170  0.5793  0.5517
   16UNK     H9   58   2.989   3.953   2.216 -1.4493  1.2321  1.4989
   16UNK    C10   59   2.983   4.162   2.241  0.0615 -0.7059 -0.4146
   16UNK    N11   60   3.036   4.039   2.239  0.2482  0.9738 -0.6967
   16UNK    H12   61   2.760   4.038   2.322  1.0252 -0.4199 -1.1932
   16UNK    H13   62   3.117   3.770   2.246 -2.0075 -2.0266  2.5934
   16UNK    N14   63   3.063   4.248   2.313 -1.0941  0.1354 -0.0859
   16UNK    C15   64   3.151   4.042   2.305 -0.3789  0.0285 -0.3255
   16UNK    C16   65   3.202   3.799   2.307 -0.8597  0.3605  0.0778
   16UNK    H17   66   3.263   3.596   2.334 -0.5678  0.1645 -0.8421
   16UNK    C18   67   3.229   3.931   2.342 -1.2497 -0.3372  0.0549
   16UNK    C19   68   3.167   4.165   2.349 -0.2529  0.0567  0.2370
   16UNK    C20   69   3.282   3.700   2.358  0.6912 -0.3127  0.3283
   16UNK    C21   70   3.272   4.196   2.431 -0.9430  0.2033  0.6202
   16UNK    C22   71   3.343   3.960   2.419 -0.3834  0.3618 -0.0214
   16UNK    C23   72   3.394   3.732   2.426 -0.5490  0.0136 -0.4970
   16UNK    H24   73   3.230   4.410   2.443  0.3874  0.7315  0.7723
   16UNK    C25   74   3.372   4.095   2.459 -0.1331  0.2846  0.3149
   16UNK    C26   75   3.300   4.330   2.465 -0.1405  0.0282  0.0197
   16UNK    N27   76   3.428   3.861   2.453 -0.4412  0.5666 -0.3491
   16UNK    H28   77   3.465   3.653   2.450 -1.9648 -0.9339  0.6930
   16UNK    N29   78   3.488   4.126   2.528 -0.1505 -0.5177  0.5074
   16UNK    C30   79   3.418   4.358   2.533 -0.8506 -0.6735  1.0500
   16UNK    C31   80   3.504   4.253   2.568 -0.5110  0.2338  0.1374
   16UNK    H32   81   3.442   4.453   2.581 -1.5844 -0.2761  0.6482
   16UNK    H33   82   3.595   4.279   2.623  0.5389  2.3316 -2.3619
   17UNK     H0   83   2.509   4.051   1.665 -2.6450 -0.7236 -1.0804
   17UNK     H1   84   2.518   4.135   1.902 -0.7395  0.8051 -1.8487
   17UNK     C2   85   2.483   3.983   1.746 -0.2078 -0.6665 -0.1477
   17UNK     C3   86   2.494   4.032   1.877 -0.2620  0.0892  0.3903
   17UNK     C4   87   2.445   3.849   1.717 -0.3995  0.1762  0.5449
   17UNK     H5   88   2.458   3.811   1.616  1.5370  0.8656  0.4989
   17UNK     N6   89   2.464   3.952   1.976  0.1972 -0.1669  0.1325
   17UNK     C7   90   2.421   3.763   1.827 -0.5827  0.2661 -0.6633
   17UNK     C8   91   2.432   3.820   1.955 -0.2857 -0.2203  0.5490
   17UNK     H9   92   2.343   3.605   1.605 -2.4470 -0.0796 -0.5152
   17UNK    C10   93   2.394   3.617   1.814  0.0695 -1.0716  0.4739
   17UNK    N11   94   2.372   3.558   1.689  0.0106  0.4747 -0.9759
   17UNK    H12   95   2.422   3.757   2.044 -0.6043 -1.4187 -0.2982
   17UNK    H13   96   2.308   3.430   1.447 -1.0805 -0.6099 -1.0824
   17UNK    N14   97   2.399   3.531   1.916 -0.1798  0.4464  0.2606
   17UNK    C15   98   2.366   3.425   1.723  0.4348  0.0737 -0.0033
   17UNK    C16   99   2.326   3.334   1.495  0.2355  0.3187  0.3475
   17UNK    H17  100   2.295   3.211   1.308  0.2204 -4.5307  0.0192
   17UNK    C18  101   2.362   3.319   1.632  0.1414 -0.1089  0.6090
   17UNK    C19  102   2.386   3.408   1.861 -1.3121 -1.1568 -0.6970
   17UNK    C20  103   2.317   3.218   1.415  0.3333 -0.3945 -0.1074
   17UNK    C21  104   2.403   3.280   1.917  0.4848 -0.0575 -0.0470
   17UNK    C22  105   2.380   3.186   1.686  0.2265 -0.2658  0.0136
   17UNK    C23  106   2.338   3.096   1.471  0.5860 -0.3848  0.0748
   17UNK    H24  107   2.424   3.352   2.121  0.1825 -0.7434  0.5379
   17UNK    C25  108   2.406   3.166   1.828  0.1115  0.2046 -0.2564
   17UNK    C26  109   2.423   3.265   2.056 -0.0557 -0.3931  0.0620
   17UNK    N27  110   2.363   3.082   1.604  0.2409 -0.6809  0.0190
   17UNK    H28  111   2.307   3.007   1.416 -0.1512 -0.2398  0.2388
   17UNK    N29  112   2.427   3.041   1.878  0.4681  0.1775  0.2209
   17UNK    C30  113   2.449   3.135   2.100 -0.5337 -0.0550  0.0246
   17UNK    C31  114   2.440   3.023   2.011 -0.1959 -0.6076 -0.5743
   17UNK    H32  115   2.448   3.118   2.207 -2.2534 -0.1595  0.0259
   17UNK    H33  116   2.441   2.921   2.047 -2.0920 -0.6674 -0.6212
   18UNK     H0  117   2.150   1.751   2.540  3.9635 -1.3534 -1.1610
   18UNK     H1  118   2.155   1.897   2.740  1.1057  1.4241  1.6293
   18UNK     C2  119   2.164   1.859   2.532 -0.9160 -0.3128  0.5844
   18UNK     C3  120   2.178   1.939   2.642  0.6422 -0.5410  0.6255
   18UNK     C4  121   2.189   1.921   2.409  0.1999  0.7757  0.0705
   18UNK     H5  122   2.187   1.857   2.322 -0.6853  0.1541  0.5252
   18UNK     N6  123   2.207   2.074   2.641  0.7477  0.1086  0.0351
   18UNK     C7  124   2.234   2.055   2.400  0.6243 -0.4957 -0.8518
   18UNK     C8  125   2.235   2.129   2.519 -0.4689  0.0975 -0.3025
   18UNK     H9  126   2.244   1.980   2.117 -1.1213  0.1010  0.7656
   18UNK    C10  127   2.260   2.127   2.271 -0.6176  0.2883 -0.5815
   18UNK    N11  128   2.270   2.074   2.144 -0.0151  0.0334  0.0042
   18UNK    H12  129   2.268   2.233   2.520  1.8370 -0.4818  3.7173
   18UNK    H13  130   2.234   1.992   1.896  0.8757 -1.7632  0.4108
   18UNK    N14  131   2.317   2.248   2.270  0.2879  0.6517  0.6897
   18UNK    C15  132   2.320   2.168   2.062  1.2401 -0.1532  0.3175
   18UNK    C16  133   2.304   2.061   1.850 -0.9574 -0.2619 -0.2125
   18UNK    H17  134   2.309   1.976   1.656  1.0315 -0.2075  0.8124
   18UNK    C18  135   2.355   2.162   1.926  0.2529 -0.3232 -0.3005
   18UNK    C19  136   2.354   2.270   2.140  0.6944 -0.5069  0.5999
   18UNK    C20  137   2.346   2.056   1.719  0.0748 -0.0581  1.1954
   18UNK    C21  138   2.405   2.384   2.081 -0.6850 -0.1614  0.1561
   18UNK    C22  139   2.420   2.273   1.861  0.1425  0.8362  0.7787
   18UNK    C23  140   2.424   2.153   1.661 -0.0127 -0.2002 -0.8896
   18UNK    H24  141   2.407   2.498   2.264 -0.3088 -0.9775 -0.2008
   18UNK    C25  142   2.446   2.383   1.945 -0.5377 -0.0479  0.1004
   18UNK    C26  143   2.424   2.499   2.157 -0.8921 -0.2945 -0.2929
   18UNK    N27  144   2.449   2.270   1.727  0.2361 -0.3153 -0.2054
   18UNK    H28  145   2.447   2.150   1.555  1.4886 -1.8080 -0.5705
   18UNK    N29  146   2.503   2.495   1.897  0.2041 -0.5885  0.3090
   18UNK    C30  147   2.474   2.614   2.102 -0.1926 -0.3141 -0.5424
   18UNK    C31  148   2.507   2.612   1.968  0.4541  0.1361  0.5634
   18UNK    H32  149   2.491   2.700   2.166  0.8025 -2.2301  1.8962
   18UNK    H33  150   2.534   2.698   1.907 -1.5819 -0.5601 -1.5027
   19UNK     H0  151   4.577   3.189   2.140  1.6130 -2.5549  1.1586
   19UNK     H1  152   4.472   3.156   1.913  0.7174 -1.6729 -0.8805
   19UNK     C2  153   4.481   3.138   2.131  0.1401  0.1139  0.6926
   19UNK     C3  154   4.423   3.114   2.000  0.2316 -0.0840 -0.3556
   19UNK     C4  155   4.429   3.068   2.240  0.0314 -0.3787  0.2581
   19UNK     H5  156   4.470   3.071   2.341 -0.4746 -1.1372  0.4969
   19UNK     N6  157   4.324   3.029   1.982  0.1832  0.4798 -0.2664
   19UNK     C7  158   4.313   2.988   2.227  0.2030 -0.1644  0.1098
   19UNK     C8  159   4.268   2.977   2.097 -0.2513 -0.6736  0.2154
   19UNK     H9  160   4.043   2.926   2.285 -0.5457 -0.3338 -0.1308
   19UNK    C10  161   4.248   2.901   2.331 -0.9430 -0.5056 -0.7293
   19UNK    N11  162   4.114   2.887   2.346 -0.4384  0.2712  0.1399
   19UNK    H12  163   4.185   2.910   2.074  0.4675 -1.1148 -1.2689
   19UNK    H13  164   3.849   2.835   2.373  0.4178 -2.3323 -1.6206
   19UNK    N14  165   4.318   2.858   2.438 -0.2925 -0.0480  0.6670
   19UNK    C15  166   4.098   2.816   2.464  0.2250  0.3410  0.5239
   19UNK    C16  167   3.857   2.795   2.473 -0.7507  0.2559 -0.3837
   19UNK    H17  168   3.653   2.775   2.496  0.8099 -0.6190 -0.5341
   19UNK    C18  169   3.985   2.772   2.528  0.4894  0.2526  0.0303
   19UNK    C19  170   4.225   2.792   2.510  0.1496 -0.2438  0.0648
   19UNK    C20  171   3.747   2.754   2.547  0.6641  0.0854  0.0391
   19UNK    C21  172   4.247   2.739   2.638 -0.0315  0.1088 -0.8594
   19UNK    C22  173   4.008   2.705   2.651 -0.4251  0.0468 -0.2025
   19UNK    C23  174   3.766   2.695   2.669 -0.7089 -0.2244 -0.3456
   19UNK    H24  175   4.464   2.773   2.643  0.4593 -0.7943 -0.1585
   19UNK    C25  176   4.139   2.694   2.717  0.2650  0.4661  0.5297
   19UNK    C26  177   4.376   2.735   2.695 -0.3453  0.6526 -0.3899
   19UNK    N27  178   3.894   2.672   2.719  0.7043 -0.1147 -0.0521
   19UNK    H28  179   3.679   2.649   2.715 -1.2710 -0.7030 -1.8411
   19UNK    N29  180   4.156   2.644   2.846 -0.2699 -0.3103  0.1188
   19UNK    C30  181   4.396   2.683   2.823 -0.8219  0.1723  0.8497
   19UNK    C31  182   4.285   2.645   2.891 -0.2395  0.1956 -0.3751
   19UNK    H32  183   4.496   2.665   2.861 -0.9680  0.6804  1.4967
   19UNK    H33  184   4.305   2.596   2.986  0.9385 -0.6080 -1.0093
   20UNK     H0  185   3.683   4.520   3.302  0.8201  0.1088  1.1741
   20UNK     H1  186   3.897   4.672   3.308 -0.0387 -1.0620  1.6143
   20UNK     C2  187   3.764   4.511   3.231  0.2491  0.3858  0.4760
   20UNK     C3  188   3.881   4.592   3.235  0.3153  0.1188  0.1816
   20UNK     C4  189   3.753   4.424   3.125  0.2966  0.3186 -0.7564
   20UNK     H5  190   3.663   4.366   3.106  0.5551 -0.9814  1.5826
   20UNK     N6  191   3.984   4.587   3.152  0.1216  0.4873  0.0019
   20UNK     C7  192   3.859   4.418   3.030  0.5361 -0.2619 -0.1242
   20UNK     C8  193   3.975   4.496   3.052  0.0067 -0.5880  0.4090
   20UNK     H9  194   3.957   4.415   2.773 -0.3034 -0.2936 -0.4578
   20UNK    C10  195   3.845   4.319   2.926  0.4876  0.2412  0.1766
   20UNK    N11  196   3.887   4.347   2.800  0.1404 -0.6318 -0.1431
   20UNK    H12  197   4.056   4.492   2.980  2.0602 -0.0087  2.5850
   20UNK    H13  198   3.965   4.413   2.538  0.3124  0.1746 -0.7564
   20UNK    N14  199   3.780   4.201   2.936  0.5390 -0.1732 -0.1967
   20UNK    C15  200   3.844   4.241   2.727  0.9946 -1.0624  0.2959
   20UNK    C16  201   3.917   4.323   2.501  0.9559 -0.2549 -0.5768
   20UNK    H17  202   3.959   4.352   2.286 -2.3632 -0.9273 -1.7709
   20UNK    C18  203   3.855   4.224   2.589  0.9785 -0.4207  0.1240
   20UNK    C19  204   3.789   4.152   2.813  1.5082  0.2654  0.5513
   20UNK    C20  205   3.917   4.291   2.366  0.1246 -0.9843 -0.4121
   20UNK    C21  206   3.747   4.025   2.768  0.6228 -0.2778 -0.8372
   20UNK    C22  207   3.809   4.098   2.539 -1.0734  1.2510  0.2438
   20UNK    C23  208   3.866   4.170   2.319  0.2164  0.4022 -0.1566
   20UNK    H24  209   3.688   3.942   2.965  0.6509  0.3655 -0.3456
   20UNK    C25  210   3.758   3.995   2.629  0.3121 -0.1363 -0.5432
   20UNK    C26  211   3.703   3.929   2.858  0.5933  0.3951 -0.3573
   20UNK    N27  212   3.819   4.074   2.404 -0.0624 -0.3046  0.0889
   20UNK    H28  213   3.876   4.143   2.214  2.9145 -0.0074  0.1242
   20UNK    N29  214   3.727   3.871   2.580 -0.1820 -0.6929 -0.1638
   20UNK    C30  215   3.665   3.806   2.806  0.3729 -0.1195  0.0157
   20UNK    C31  216   3.682   3.778   2.668  0.1423  0.2913  0.1455
   20UNK    H32  217   3.640   3.733   2.883  0.8015  0.3062  0.5627
   20UNK    H33  218   3.642   3.682   2.636  0.2125  0.2097  0.3023
   21UNK     H0  219   3.279   3.074   3.062  0.4385  2.0260 -0.5291
   21UNK     H1  220   3.319   3.279   3.202 -0.9497  2.0649 -1.5536
   21UNK     C2  221   3.200   3.115   3.126 -0.5048 -0.0074 -0.3098
   21UNK     C3  222   3.225   3.225   3.207  0.2304 -0.0044 -0.4761
   21UNK     C4  223   3.081   3.043   3.147  0.1645 -0.2329 -0.6484
   21UNK     H5  224   3.065   2.948   3.097 -0.3326 -0.3800 -0.2148
   21UNK     N6  225   3.140   3.269   3.302  0.1887  0.2548 -0.1897
   21UNK     C7  226   2.999   3.076   3.255 -0.5403  0.3348 -0.0515
   21UNK     C8  227   3.029   3.192   3.331  0.3078 -0.0119 -0.8585
   21UNK     H9  228   2.969   2.793   3.240 -0.4334 -0.7789  0.0139
   21UNK    C10  229   2.892   2.988   3.295  0.7512  1.2488 -0.4925
   21UNK    N11  230   2.901   2.846   3.294  0.1283 -0.2450  0.2121
   21UNK    H12  231   2.957   3.232   3.402  1.0925 -1.9809  1.1462
   21UNK    H13  232   2.902   2.572   3.312 -1.1214  0.2629 -0.4771
   21UNK    N14  233   2.777   3.038   3.347 -0.4029  1.4175  0.2337
   21UNK    C15  234   2.787   2.808   3.367  0.2381 -0.7153  0.1518
   21UNK    C16  235   2.804   2.565   3.359 -0.7540  0.6333  0.3505
   21UNK    H17  236   2.826   2.352   3.385  0.7854  0.1611  2.9058
   21UNK    C18  237   2.735   2.679   3.394  0.6386  0.3357 -0.4938
   21UNK    C19  238   2.716   2.923   3.392 -1.0398 -0.4762 -0.2024
   21UNK    C20  239   2.773   2.442   3.412 -0.0745  0.3944  0.6120
   21UNK    C21  240   2.594   2.918   3.459 -0.0974  0.0196  0.2634
   21UNK    C22  241   2.621   2.672   3.478  0.2130 -0.3467 -0.0280
   21UNK    C23  242   2.666   2.445   3.495  0.6193  0.0943 -1.0055
   21UNK    H24  243   2.553   3.129   3.458  0.5628 -0.0644 -0.3725
   21UNK    C25  244   2.548   2.791   3.501  0.6667  0.3647 -0.0016
   21UNK    C26  245   2.524   3.032   3.496  0.4862 -0.0518 -0.3976
   21UNK    N27  246   2.587   2.548   3.532 -0.3203  0.3708 -0.6043
   21UNK    H28  247   2.639   2.346   3.532 -3.3848  1.5899  0.6131
   21UNK    N29  248   2.431   2.781   3.565  0.0672  0.5053 -0.4311
   21UNK    C30  249   2.398   3.014   3.561 -0.2525  0.1057 -0.3408
   21UNK    C31  250   2.357   2.890   3.597 -0.2350  1.0697  0.0059
   21UNK    H32  251   2.333   3.095   3.589 -1.9238 -1.5032  0.6258
   21UNK    H33  252   2.270   2.867   3.659 -0.2991  0.8989 -0.1474
   22UNK     H0  253   2.868   1.985   2.345 -2.5256  1.8103  0.6181
   22UNK     H1  254   2.774   1.839   2.528  1.1007 -2.0696 -0.0714
   22UNK     C2  255   2.915   1.980   2.443 -0.2611 -0.0658 -0.4793
   22UNK     C3  256   2.859   1.905   2.546 -0.4521  0.1933 -0.6078
   22UNK     C4  257   3.025   2.055   2.474  0.0718 -0.5878  0.2941
   22UNK     H5  258   3.070   2.122   2.401  1.6016 -0.3711  1.3947
   22UNK     N6  259   2.909   1.898   2.671 -0.3948  0.0072 -0.2999
   22UNK     C7  260   3.079   2.053   2.601 -0.3092  0.1869 -0.2553
   22UNK     C8  261   3.016   1.979   2.704 -0.8814  0.6823 -0.1613
   22UNK     H9  262   3.291   2.165   2.437 -2.3442  2.5871 -0.7132
   22UNK    C10  263   3.205   2.126   2.632 -0.9728  0.5885  1.0749
   22UNK    N11  264   3.289   2.187   2.536  0.3145 -0.0085  0.0820
   22UNK    H12  265   3.055   1.972   2.805  1.5583  0.6661 -1.0426
   22UNK    H13  266   3.474   2.280   2.363  0.6835  0.2655 -0.3490
   22UNK    N14  267   3.243   2.145   2.760 -0.5066 -0.1457  0.4037
   22UNK    C15  268   3.385   2.245   2.609  0.3421 -0.5444 -0.8984
   22UNK    C16  269   3.543   2.312   2.440 -0.0520  0.4673  0.2442
   22UNK    H17  270   3.694   2.380   2.304 -0.8977 -0.1461  0.6661
   22UNK    C18  271   3.507   2.308   2.576  0.1254  0.3589  0.0722
   22UNK    C19  272   3.354   2.221   2.739  0.1864  0.1885 -0.5534
   22UNK    C20  273   3.664   2.370   2.408 -0.8215 -0.8051  0.6352
   22UNK    C21  274   3.429   2.278   2.839 -0.1601 -0.5345 -0.5115
   22UNK    C22  275   3.597   2.344   2.674  0.0567  0.3546 -0.0454
   22UNK    C23  276   3.751   2.416   2.513  0.8760  0.6548 -0.2023
   22UNK    H24  277   3.295   2.222   3.007  0.8822  1.0527  3.4344
   22UNK    C25  278   3.555   2.343   2.808  0.2348  0.0052 -0.2186
   22UNK    C26  279   3.386   2.266   2.969 -0.0226  0.1397 -0.1083
   22UNK    N27  280   3.719   2.402   2.646  0.7226 -0.1028  0.4664
   22UNK    H28  281   3.853   2.451   2.496  1.2491  0.3318  1.2706
   22UNK    N29  282   3.630   2.408   2.902  0.0004  0.2725  0.5607
   22UNK    C30  283   3.472   2.326   3.069 -0.0629 -0.2074 -0.4666
   22UNK    C31  284   3.585   2.403   3.034 -0.0078 -0.4613 -0.1160
   22UNK    H32  285   3.437   2.322   3.172  2.1490  1.3391  0.4193
   22UNK    H33  286   3.644   2.445   3.115  0.0218 -0.7623  0.0204
   23UNK     H0  287   2.247   1.577   2.916 -0.4874  0.1709  0.9801
   23UNK     H1  288   2.492   1.612   2.904 -0.7783  0.0905 -1.7062
   23UNK     C2  289   2.291   1.673   2.938 -0.5513  0.3498  0.3362
   23UNK     C3  290   2.426   1.696   2.924 -0.4679  0.0684 -0.5506
   23UNK     C4  291   2.207   1.779   2.971 -0.1927 -0.5797 -0.1458
   23UNK     H5  292   2.102   1.765   2.991  0.1883  0.0945  2.9874
   23UNK     N6  293   2.488   1.813   2.947  0.5272  0.1473  0.0779
   23UNK     C7  294   2.270   1.899   3.004 -0.6531  0.0357 -0.4667
   23UNK     C8  295   2.409   1.912   2.992  0.2389  0.3004  0.3571
   23UNK     H9  296   1.986   1.982   3.004 -0.7207  0.1689  0.3298
   23UNK    C10  297   2.198   2.016   3.057  0.1504  0.5791  0.5720
   23UNK    N11  298   2.062   2.041   3.035 -0.3559 -0.1380  0.0355
   23UNK    H12  299   2.462   2.005   3.010  1.5939 -0.3708  0.0186
   23UNK    H13  300   1.799   2.052   3.078  0.4531 -1.1571  0.6029
   23UNK    N14  301   2.257   2.124   3.101  0.3021  0.1385 -0.3358
   23UNK    C15  302   2.045   2.162   3.094  0.7832 -0.2701  0.1027
   23UNK    C16  303   1.803   2.151   3.121  0.0076 -0.6732 -0.4289
   23UNK    H17  304   1.597   2.166   3.174  0.3599  0.4207  2.9243
   23UNK    C18  305   1.922   2.220   3.133  0.2497  0.8043  0.2452
   23UNK    C19  306   2.167   2.213   3.123  0.7748 -0.6455 -0.1619
   23UNK    C20  307   1.694   2.215   3.172  0.2534  0.7808 -1.0398
   23UNK    C21  308   2.176   2.343   3.166  0.7043 -0.0160 -0.0028
   23UNK    C22  309   1.927   2.353   3.180 -0.1195  0.0346  0.2679
   23UNK    C23  310   1.695   2.346   3.219  0.0916 -0.0120  0.6040
   23UNK    H24  311   2.383   2.348   3.165 -0.3737  0.5012  0.4597
   23UNK    C25  312   2.054   2.418   3.199  0.2967 -0.7052  0.2119
   23UNK    C26  313   2.294   2.407   3.184 -0.5928  0.3119  0.0398
   23UNK    N27  314   1.807   2.419   3.217 -0.5422  0.3388 -0.1447
   23UNK    H28  315   1.603   2.386   3.263 -0.3189 -0.7375  0.4095
   23UNK    N29  316   2.051   2.544   3.244 -0.2333 -0.0422 -0.1221
   23UNK    C30  317   2.296   2.540   3.222  0.2962  0.1981 -0.0015
   23UNK    C31  318   2.174   2.603   3.255  0.1700  0.8877  0.7170
   23UNK    H32  319   2.389   2.594   3.229 -0.1496  0.8933  0.6400
   23UNK    H33  320   2.185   2.703   3.295  0.4513  0.0608  2.8237
   24UNK     H0  321   2.026   4.010   2.703  0.5464 -1.3368 -1.0027
   24UNK     H1  322   2.219   4.007   2.541  1.6723 -1.7800  0.3444
   24UNK     C2  323   2.123   4.045   2.735 -0.1200 -0.4245  0.1270
   24UNK     C3  324   2.228   4.038   2.645 -0.0299  0.3465 -0.0693
   24UNK     C4  325   2.154   4.074   2.870 -0.0651 -0.4234 -0.7538
   24UNK     H5  326   2.076   4.075   2.945 -1.4231  0.8696 -2.1005
   24UNK     N6  327   2.352   4.067   2.667  0.1137 -0.5909  0.9992
   24UNK     C7  328   2.285   4.108   2.897 -0.4444 -0.5858  0.0463
   24UNK     C8  329   2.382   4.103   2.794  0.9930  0.6082  0.0765
   24UNK     H9  330   2.521   4.025   3.040  1.1072  1.1868  0.3011
   24UNK    C10  331   2.341   4.143   3.030  0.1795 -0.1482  0.0496
   24UNK    N11  332   2.450   4.081   3.084 -0.0384  0.0529 -0.0334
   24UNK    H12  333   2.486   4.127   2.819  0.4631  1.0806  2.0036
   24UNK    H13  334   2.666   3.960   3.183 -2.1023  0.9089 -0.8433
   24UNK    N14  335   2.278   4.230   3.111  0.0665  0.3644  0.5061
   24UNK    C15  336   2.463   4.133   3.206 -0.2202  0.2192  0.4168
   24UNK    C16  337   2.658   4.016   3.276 -0.6256 -0.0747 -0.0886
   24UNK    H17  338   2.836   3.930   3.356  0.7441 -1.4179  2.3041
   24UNK    C18  339   2.567   4.119   3.298  0.1156 -0.2062 -0.1220
   24UNK    C19  340   2.361   4.223   3.219  0.1660 -0.4354  0.7194
   24UNK    C20  341   2.756   4.001   3.373  0.5070 -0.9917 -0.2857
   24UNK    C21  342   2.346   4.282   3.342 -0.6556  0.0388 -0.9877
   24UNK    C22  343   2.557   4.189   3.420 -0.2754 -0.6574 -1.0473
   24UNK    C23  344   2.745   4.083   3.492 -0.0321 -0.0906 -0.3485
   24UNK    H24  345   2.173   4.397   3.278  0.2029 -1.2301 -0.9055
   24UNK    C25  346   2.443   4.274   3.451  0.3426  0.7129  0.5606
   24UNK    C26  347   2.245   4.378   3.357 -0.0146  0.1266 -0.3469
   24UNK    N27  348   2.645   4.166   3.521  0.1716 -0.2948  0.8705
   24UNK    H28  349   2.811   4.069   3.577 -1.5115 -0.6335  0.7403
   24UNK    N29  350   2.426   4.334   3.572  0.6391  0.4234 -0.3196
   24UNK    C30  351   2.230   4.447   3.479 -0.1768 -0.5275 -0.8535
   24UNK    C31  352   2.317   4.411   3.583 -0.2889 -0.4942 -0.2519
   24UNK    H32  353   2.151   4.519   3.495  0.8026  0.6663 -1.1945
   24UNK    H33  354   2.309   4.456   3.682  1.1158 -3.1086  1.1402
   25UNK     H0  355   4.192   4.723   3.883 -2.2846  3.3080 -0.9272
   25UNK     H1  356   4.070   4.833   3.718  0.3018 -0.6475  2.2825
   25UNK     C2  357   4.207   4.688   3.781 -0.3162  0.0033  0.3676
   25UNK     C3  358   4.129   4.749   3.683  0.1458  0.3691 -0.6375
   25UNK     C4  359   4.277   4.571   3.748 -0.4713 -0.0107 -0.0866
   25UNK     H5  360   4.308   4.499   3.823 -0.8213 -0.2067 -0.1263
   25UNK     N6  361   4.116   4.703   3.555  0.1911  0.1027  0.1083
   25UNK     C7  362   4.275   4.534   3.611 -0.2417  0.7187  0.1775
   25UNK     C8  363   4.187   4.595   3.520 -0.2878 -0.0898  0.2727
   25UNK     H9  364   4.544   4.465   3.624  2.0054 -1.0536 -2.5642
   25UNK    C10  365   4.346   4.420   3.556  1.0889  0.2040 -0.3597
   25UNK    N11  366   4.479   4.395   3.592 -0.1916 -0.6156  0.5344
   25UNK    H12  367   4.188   4.572   3.414  2.8339  1.7518 -0.2284
   25UNK    H13  368   4.734   4.290   3.691 -0.0020  2.6888 -1.8227
   25UNK    N14  369   4.297   4.333   3.459 -0.4316 -0.3101 -0.7390
   25UNK    C15  370   4.504   4.284   3.519  0.3351  0.0831 -0.2327
   25UNK    C16  371   4.725   4.218   3.611 -0.1304 -0.1483  0.5803
   25UNK    H17  372   4.901   4.128   3.693  0.2195  1.4318 -0.5215
   25UNK    C18  373   4.618   4.196   3.524 -0.3216  0.7625  0.4135
   25UNK    C19  374   4.396   4.251   3.445  0.0827 -0.3105 -0.4979
   25UNK    C20  375   4.826   4.119   3.616  0.3656 -0.2441 -0.5003
   25UNK    C21  376   4.390   4.131   3.374 -0.0011  0.0530 -0.0237
   25UNK    C22  377   4.618   4.080   3.441  0.0322  1.3340  0.8823
   25UNK    C23  378   4.817   4.008   3.531 -0.8537  0.6476 -0.6058
   25UNK    H24  379   4.185   4.161   3.296  1.1373  1.9879  2.3099
   25UNK    C25  380   4.498   4.048   3.364 -0.2428 -0.4744  0.0178
   25UNK    C26  381   4.274   4.100   3.295 -0.2333 -0.1680 -0.1840
   25UNK    N27  382   4.720   3.985   3.442 -0.2499  0.3163  0.2881
   25UNK    H28  383   4.902   3.940   3.530 -0.7990  0.6240  1.2417
   25UNK    N29  384   4.496   3.938   3.279  0.3229 -0.2097 -0.2688
   25UNK    C30  385   4.266   3.975   3.228  0.7341 -0.1574  1.0525
   25UNK    C31  386   4.385   3.907   3.217 -0.4521 -0.0386  0.0492
   25UNK    H32  387   4.177   3.943   3.175  1.3668  1.7232 -1.3110
   25UNK    H33  388   4.385   3.814   3.160 -1.2444 -0.8920  1.3783
   26UNK     H0  389   4.427   3.517   2.131 -1.7878  0.0821 -0.1721
   26UNK     H1  390   4.239   3.353   2.152 -1.8175 -1.1668  1.7390
   26UNK     C2  391   4.397   3.481   2.229 -0.6387 -0.4101  0.0165
   26UNK     C3  392   4.286   3.396   2.241  0.3860 -0.5589  0.3528
   26UNK     C4  393   4.456   3.535   2.348  0.1708  0.1056 -0.8547
   26UNK     H5  394   4.543   3.599   2.354 -0.5982  1.1116 -0.1750
   26UNK     N6  395   4.226   3.370   2.357  0.0861 -0.0331  0.6516
   26UNK     C7  396   4.388   3.504   2.463  0.0214 -0.0966 -0.2154
   26UNK     C8  397   4.273   3.417   2.471 -0.8216 -0.7156 -0.1324
   26UNK     H9  398   4.353   3.411   2.719  0.3419 -0.0029 -0.0318
   26UNK    C10  399   4.450   3.552   2.587  0.3967  0.2004 -0.6202
   26UNK    N11  400   4.403   3.498   2.705  0.5585 -0.0233  0.5718
   26UNK    H12  401   4.217   3.401   2.562 -0.3064  1.2368  0.5771
   26UNK    H13  402   4.358   3.375   2.940  1.3617 -0.9890 -0.3229
   26UNK    N14  403   4.509   3.675   2.602  0.8327  0.4472  0.4454
   26UNK    C15  404   4.467   3.578   2.797  1.0728  0.6474 -0.5009
   26UNK    C16  405   4.411   3.453   2.994  0.3155 -0.5009  0.0192
   26UNK    H17  406   4.392   3.344   3.180  0.9406 -1.1700 -0.7647
   26UNK    C18  407   4.471   3.560   2.936 -0.4860 -0.9775 -0.5389
   26UNK    C19  408   4.522   3.681   2.737  0.4522 -0.5058 -0.1459
   26UNK    C20  409   4.427   3.435   3.133 -1.4687  0.1160 -0.2575
   26UNK    C21  410   4.589   3.782   2.808 -0.5689 -0.4169 -0.9476
   26UNK    C22  411   4.545   3.662   3.014  0.0713  0.5173  0.2592
   26UNK    C23  412   4.506   3.534   3.200 -0.0517 -0.2446  0.3785
   26UNK    H24  413   4.638   3.903   2.634 -2.3766  0.3654 -0.2792
   26UNK    C25  414   4.608   3.767   2.947 -0.0085 -0.5990 -0.0028
   26UNK    C26  415   4.634   3.898   2.743 -0.5705 -0.3935 -0.2251
   26UNK    N27  416   4.559   3.645   3.148 -1.0693 -0.1635  0.5067
   26UNK    H28  417   4.524   3.530   3.308 -0.3277  4.1352  0.7867
   26UNK    N29  418   4.655   3.874   3.023 -0.1428  0.7826  0.6086
   26UNK    C30  419   4.681   4.002   2.820 -0.4555 -0.6960 -0.2634
   26UNK    C31  420   4.694   3.982   2.962  0.7849 -0.0308  0.1956
   26UNK    H32  421   4.726   4.085   2.765  0.0552 -0.1608  0.9274
   26UNK    H33  422   4.726   4.069   3.019 -3.0617  1.3843  0.4954
   27UNK     H0  423   3.139   5.043   3.465  1.1956 -1.1023  1.0300
   27UNK     H1  424   3.384   5.008   3.445  0.3074  0.4284 -1.2843
   27UNK     C2  425   3.175   4.955   3.412  0.3432 -0.5848 -0.4933
   27UNK     C3  426   3.316   4.929   3.413 -0.0922  0.4639 -0.5610
   27UNK     C4  427   3.087   4.853   3.367  0.1873  0.1533 -0.7801
   27UNK     H5  428   2.980   4.870   3.361  0.1761  0.1579 -0.5894
   27UNK     N6  429   3.364   4.811   3.373 -0.1457 -0.2699 -0.3717
   27UNK     C7  430   3.136   4.730   3.331 -0.9568  0.1987 -0.4000
   27UNK     C8  431   3.277   4.716   3.333 -1.2898 -0.8495  0.0022
   27UNK     H9  432   2.856   4.691   3.246 -0.5935 -0.4890  0.6063
   27UNK    C10  433   3.060   4.614   3.292 -0.1147 -0.1476 -0.2492
   27UNK    N11  434   2.933   4.625   3.242  0.2553  0.4946  0.2873
   27UNK    H12  435   3.320   4.619   3.311  0.9433 -0.4237  2.0974
   27UNK    H13  436   2.683   4.641   3.146  0.0641 -0.9157 -0.9908
   27UNK    N14  437   3.111   4.492   3.286  0.3917  0.1060  0.2385
   27UNK    C15  438   2.905   4.500   3.192 -0.7250  0.1079 -1.0776
   27UNK    C16  439   2.688   4.541   3.103  0.4348 -1.1986 -0.3010
   27UNK    H17  440   2.492   4.553   3.016  1.7659  2.2349 -1.1626
   27UNK    C18  441   2.798   4.457   3.119  0.4087  0.4055 -0.6083
   27UNK    C19  442   3.014   4.415   3.230  0.3134 -0.6674  0.1333
   27UNK    C20  443   2.575   4.489   3.042 -0.5599 -0.5355 -0.0112
   27UNK    C21  444   3.007   4.275   3.198 -0.3161 -0.4239 -0.3677
   27UNK    C22  445   2.796   4.321   3.068  0.9281 -0.1467 -0.0620
   27UNK    C23  446   2.590   4.368   2.981 -0.1418  0.4268  0.6070
   27UNK    H24  447   3.174   4.201   3.317  0.3005  0.6543 -0.4851
   27UNK    C25  448   2.900   4.230   3.111 -0.1265  0.6000 -0.4999
   27UNK    C26  449   3.091   4.179   3.251 -0.0373 -0.3151  0.2305
   27UNK    N27  450   2.693   4.283   2.995  0.3124  0.3095 -0.0224
   27UNK    H28  451   2.514   4.346   2.905 -0.3531 -1.5551  1.3333
   27UNK    N29  452   2.902   4.099   3.058 -0.3201 -0.8074  0.1611
   27UNK    C30  453   3.071   4.046   3.209 -0.4081  0.8541 -0.0621
   27UNK    C31  454   2.987   4.012   3.102  0.4435 -0.0591  0.6517
   27UNK    H32  455   3.124   3.958   3.244 -2.4941 -0.8605 -0.9776
   27UNK    H33  456   2.978   3.909   3.069 -0.8003  0.3284 -0.2993
   28UNK     H0  457   4.606   2.350   3.826 -1.2429 -0.1789  1.2603
   28UNK     H1  458   4.586   2.577   3.924 -0.7972 -0.0500  0.5938
   28UNK     C2  459   4.541   2.422   3.777 -0.0988 -0.0768 -0.1966
   28UNK     C3  460   4.523   2.550   3.839 -0.0337  0.3561 -0.1202
   28UNK     C4  461   4.469   2.394   3.663 -0.6978 -0.4445  0.1323
   28UNK     H5  462   4.481   2.294   3.623  2.1149  0.2336 -0.9204
   28UNK     N6  463   4.430   2.635   3.796 -0.7525 -0.0291 -0.7822
   28UNK     C7  464   4.382   2.490   3.604  0.0296  0.0300 -0.5573
   28UNK     C8  465   4.371   2.616   3.675 -0.1695  0.1835  0.0305
   28UNK     H9  466   4.435   2.327   3.384  0.1716  0.6027  2.9115
   28UNK    C10  467   4.317   2.469   3.481  0.5434  1.0989 -0.6861
   28UNK    N11  468   4.346   2.375   3.385 -0.4150 -0.1064 -0.9056
   28UNK    H12  469   4.289   2.683   3.649 -1.0852 -1.0549 -0.3767
   28UNK    H13  470   4.409   2.190   3.195 -0.2690  2.7635  0.5391
   28UNK    N14  471   4.227   2.558   3.439  0.4801  0.0808 -0.4061
   28UNK    C15  472   4.263   2.400   3.283 -0.5444  0.5076  0.1897
   28UNK    C16  473   4.327   2.216   3.129 -0.7886  0.5330  0.2215
   28UNK    H17  474   4.343   2.045   2.995 -1.3941 -1.7041  1.0747
   28UNK    C18  475   4.252   2.327   3.163  0.4546  0.3912  0.9664
   28UNK    C19  476   4.190   2.509   3.315  0.1760 -0.8212 -0.4078
   28UNK    C20  477   4.287   2.134   3.022  0.4268  0.0382 -0.5184
   28UNK    C21  478   4.087   2.556   3.229 -0.9407 -0.5414  0.0078
   28UNK    C22  479   4.147   2.369   3.074 -0.2886  0.7587  0.1828
   28UNK    C23  480   4.186   2.174   2.941 -0.4001 -0.6279  1.0585
   28UNK    H24  481   4.033   2.705   3.369 -0.5184  1.3256 -0.9130
   28UNK    C25  482   4.062   2.484   3.107  0.0602  0.5826  0.3543
   28UNK    C26  483   4.009   2.660   3.273 -0.0431  0.8033 -0.7906
   28UNK    N27  484   4.122   2.295   2.963  0.2666 -0.6256  0.2266
   28UNK    H28  485   4.154   2.110   2.859  2.1580  1.0475 -1.4454
   28UNK    N29  486   3.957   2.521   3.028  0.1413 -0.0687  0.3457
   28UNK    C30  487   3.899   2.698   3.195 -0.0824 -0.2248  0.5011
   28UNK    C31  488   3.883   2.630   3.072  0.0827  0.4038  0.3050
   28UNK    H32  489   3.822   2.768   3.225  0.0519 -0.2129  0.8246
   28UNK    H33  490   3.802   2.663   3.007  1.8789  1.6910 -1.4159
   29UNK     H0  491   2.852   1.434   3.269  2.7263  0.8977 -0.9472
   29UNK     H1  492   2.799   1.522   3.039  2.3227  0.7286  0.5082
   29UNK     C2  493   2.810   1.534   3.254 -0.4163 -0.2070 -0.3566
   29UNK     C3  494   2.777   1.584   3.126 -0.1611  0.6898 -0.0157
   29UNK     C4  495   2.786   1.623   3.361 -1.0436 -0.0072  0.4377
   29UNK     H5  496   2.817   1.586   3.458  1.0038 -1.4023 -0.6661
   29UNK     N6  497   2.727   1.705   3.103 -0.1864 -0.4292  0.5875
   29UNK     C7  498   2.735   1.754   3.337  0.1131  1.0279 -0.0902
   29UNK     C8  499   2.707   1.785   3.202  0.3884 -0.0078 -0.4776
   29UNK     H9  500   2.531   1.953   3.381  1.3621  0.8033 -1.7671
   29UNK    C10  501   2.710   1.850   3.444  0.4433  0.0521 -0.1361
   29UNK    N11  502   2.601   1.939   3.453  0.1531  0.0729 -0.6922
   29UNK    H12  503   2.655   1.879   3.187  1.1320  0.6729  0.9530
   29UNK    H13  504   2.389   2.107   3.471 -1.2346  0.3635 -0.2882
   29UNK    N14  505   2.776   1.843   3.559  0.6775  0.0727  0.3049
   29UNK    C15  506   2.613   2.000   3.574 -0.2211 -0.0030  0.4162
   29UNK    C16  507   2.429   2.156   3.560  0.4868 -0.4910 -0.5386
   29UNK    H17  508   2.271   2.310   3.579  0.2703 -1.1482 -0.9488
   29UNK    C18  509   2.538   2.103   3.626  0.2564 -1.1461 -1.1304
   29UNK    C19  510   2.720   1.947   3.637 -0.3857 -0.6331  0.2635
   29UNK    C20  511   2.361   2.265   3.618 -0.0691 -0.6204  0.4866
   29UNK    C21  512   2.768   2.010   3.759  0.0748 -0.5094  0.7814
   29UNK    C22  513   2.584   2.168   3.749  0.5055  0.2466  0.5342
   29UNK    C23  514   2.403   2.315   3.741  0.0350  0.1225  0.0346
   29UNK    H24  515   2.950   1.884   3.787  1.5917  1.1961 -1.6395
   29UNK    C25  516   2.703   2.124   3.812  0.5447  0.2260  0.2745
   29UNK    C26  517   2.883   1.961   3.824  0.4701 -0.1943 -0.6521
   29UNK    N27  518   2.507   2.265   3.805 -0.2209  0.2093 -0.1142
   29UNK    H28  519   2.342   2.391   3.790  0.8788  0.7265  0.1723
   29UNK    N29  520   2.748   2.186   3.924  0.3918  0.8253 -0.1311
   29UNK    C30  521   2.924   2.023   3.943 -0.5753  0.2997  0.1267
   29UNK    C31  522   2.856   2.136   3.988  0.3227 -0.6257 -0.2208
   29UNK    H32  523   3.020   1.994   3.985  1.2199  1.4147 -2.8457
   29UNK    H33  524   2.883   2.173   4.087 -2.1033 -1.1503  0.7098
   30UNK     H0  525   2.044   4.549   4.741  0.8030 -0.9916  0.2567
   30UNK     H1  526   1.820   4.428   4.749 -0.3028 -1.0491  0.1275
   30UNK     C2  527   2.003   4.491   4.659  0.1856 -0.2269  0.0177
   30UNK     C3  528   1.880   4.422   4.659  0.1209  0.5492  0.2665
   30UNK     C4  529   2.075   4.478   4.541  1.0059 -0.4680  0.3006
   30UNK     H5  530   2.173   4.526   4.541  0.3722  0.8901 -0.3965
   30UNK     N6  531   1.821   4.361   4.558  0.2106  0.4189  0.1019
   30UNK     C7  532   2.018   4.411   4.429 -0.1999  0.6822 -0.2317
   30UNK     C8  533   1.890   4.354   4.442  0.3497  0.1634  0.2333
   30UNK     H9  534   2.233   4.548   4.340 -0.5869 -0.1588 -1.5242
   30UNK    C10  535   2.098   4.387   4.314  0.3329 -1.1991 -0.4839
   30UNK    N11  536   2.204   4.466   4.289 -0.4767 -0.8480 -0.5191
   30UNK    H12  537   1.838   4.294   4.369 -1.0338  0.5112  0.9028
   30UNK    H13  538   2.388   4.653   4.204 -0.4741  1.1990 -1.7294
   30UNK    N14  539   2.079   4.288   4.228 -0.5674 -0.6731  0.0481
   30UNK    C15  540   2.265   4.416   4.178  1.1911 -0.4865  0.8245
   30UNK    C16  541   2.416   4.589   4.121  0.0397 -1.0264  0.0784
   30UNK    H17  542   2.576   4.729   4.060  1.0976 -0.3764 -3.0022
   30UNK    C18  543   2.358   4.469   4.094  0.3403 -0.0298 -0.8008
   30UNK    C19  544   2.183   4.309   4.143 -0.0881  0.0949 -0.3402
   30UNK    C20  545   2.523   4.636   4.043 -0.0983 -0.3736  0.1298
   30UNK    C21  546   2.218   4.228   4.034 -0.3353 -0.2218  0.6060
   30UNK    C22  547   2.390   4.400   3.977  0.8695  0.7601  0.4430
   30UNK    C23  548   2.551   4.567   3.927  0.3926  0.7560 -0.1522
   30UNK    H24  549   2.067   4.072   4.067 -0.6609  0.9979 -1.1300
   30UNK    C25  550   2.323   4.272   3.949  0.4185 -0.3929  0.1172
   30UNK    C26  551   2.146   4.109   4.003  0.2984 -0.1059 -0.6030
   30UNK    N27  552   2.485   4.452   3.892 -0.3947 -0.6511  0.4881
   30UNK    H28  553   2.631   4.595   3.858  0.3931  0.5922 -0.2185
   30UNK    N29  554   2.358   4.196   3.834  0.2719  0.5552 -0.2254
   30UNK    C30  555   2.185   4.037   3.890 -0.0424  0.2138  0.4420
   30UNK    C31  556   2.289   4.081   3.809  0.1090 -0.6997 -0.2351
   30UNK    H32  557   2.134   3.945   3.866  1.5694 -0.5221 -0.3206
   30UNK    H33  558   2.319   4.023   3.721  2.0489  0.6379 -0.5188
   31UNK     H0  559   1.638   3.216   4.334  1.9420  1.3424  0.3330
   31UNK     H1  560   1.782   3.115   4.497 -1.3321 -2.9356  1.1189
   31UNK     C2  561   1.702   3.138   4.295  0.0065 -0.2547  0.2066
   31UNK     C3  562   1.781   3.081   4.394  0.1881  0.5893 -0.2091
   31UNK     C4  563   1.705   3.095   4.163  0.5364 -0.0843 -0.4110
   31UNK     H5  564   1.652   3.151   4.086  3.0094  1.7278 -0.9332
   31UNK     N6  565   1.866   2.982   4.366 -0.5249  0.2932  0.3982
   31UNK     C7  566   1.791   2.994   4.133 -0.0802  0.0007  0.2136
   31UNK     C8  567   1.866   2.931   4.237  0.9137 -0.6699  0.1590
   31UNK     H9  568   1.691   3.094   3.881 -1.3652 -0.3633  2.6593
   31UNK    C10  569   1.820   2.956   3.996 -0.2418  0.2641 -0.2869
   31UNK    N11  570   1.759   3.020   3.882 -0.8142  0.0261  0.1358
   31UNK    H12  571   1.923   2.841   4.215  0.7691 -1.0662  1.3392
   31UNK    H13  572   1.612   3.088   3.689  1.8837  0.4672  1.0788
   31UNK    N14  573   1.909   2.862   3.961 -0.1222  0.7791  0.6450
   31UNK    C15  574   1.811   2.949   3.776  0.5811 -0.0040 -0.0894
   31UNK    C16  575   1.662   3.035   3.608 -0.0255 -0.1539  0.2309
   31UNK    H17  576   1.537   3.098   3.442  0.6035  2.8063  2.2435
   31UNK    C18  577   1.767   2.950   3.646 -0.5909 -1.2805  0.7228
   31UNK    C19  578   1.895   2.855   3.821  0.4118 -0.6126 -0.3802
   31UNK    C20  579   1.625   3.041   3.472  0.1482  0.4131 -0.4390
   31UNK    C21  580   1.968   2.777   3.736 -0.3127  0.7952  0.1822
   31UNK    C22  581   1.835   2.868   3.549  0.0763  0.0716 -0.5535
   31UNK    C23  582   1.698   2.966   3.379  0.3437 -0.0436 -0.5114
   31UNK    H24  583   2.086   2.689   3.892  2.0405 -0.1938 -1.0158
   31UNK    C25  584   1.939   2.780   3.598  0.6351  0.1324 -0.6614
   31UNK    C26  585   2.071   2.692   3.785  0.6605 -0.4083 -0.8349
   31UNK    N27  586   1.796   2.880   3.420  0.9514  0.4855  0.7385
   31UNK    H28  587   1.672   2.961   3.273 -2.5112 -1.6780  0.1701
   31UNK    N29  588   2.008   2.699   3.512  0.0571 -0.3695 -0.3430
   31UNK    C30  589   2.132   2.602   3.696 -0.0637 -0.2733  0.1061
   31UNK    C31  590   2.090   2.608   3.564  0.1017 -0.3763  0.0321
   31UNK    H32  591   2.206   2.531   3.732  0.4341  0.4516  0.5508
   31UNK    H33  592   2.127   2.530   3.497 -0.8992 -0.8106 -0.0506
   32UNK     H0  593   4.918   2.879   4.068 -0.8125 -0.8802  1.1149
   32UNK     H1  594   4.712   2.744   4.043 -0.3797  1.3704  3.4573
   32UNK     C2  595   4.843   2.920   4.002  0.1298 -0.2986  0.3733
   32UNK     C3  596   4.724   2.837   3.988  0.7801 -0.8224 -0.2975
   32UNK     C4  597   4.850   3.038   3.932  0.4733  0.0738  0.2228
   32UNK     H5  598   4.934   3.107   3.937 -0.2053  0.8745  1.0051
   32UNK     N6  599   4.613   2.878   3.918  0.3209  0.0349 -0.1808
   32UNK     C7  600   4.734   3.081   3.860  0.3010 -0.3105 -0.4266
   32UNK     C8  601   4.621   2.998   3.859 -0.5913  0.6843 -0.1077
   32UNK     H9  602   4.933   3.241   3.738 -0.3465  0.1232 -0.9803
   32UNK    C10  603   4.731   3.212   3.795  0.2086 -0.2540 -0.1670
   32UNK    N11  604   4.839   3.279   3.733 -0.4390  0.0956  0.2378
   32UNK    H12  605   4.526   3.029   3.816 -0.1600  1.4629 -0.5207
   32UNK    H13  606   5.063   3.408   3.584  0.3452  0.6351 -0.5572
   32UNK    N14  607   4.617   3.281   3.772  0.6851  0.4718 -0.8178
   32UNK    C15  608   4.791   3.388   3.672 -0.0609 -0.0685  0.3336
   32UNK    C16  609   4.989   3.484   3.559 -0.1232  0.3338 -0.1123
   32UNK    H17  610   5.152   3.601   3.473 -0.5075 -0.3673  0.3081
   32UNK    C18  611   4.849   3.486   3.588  0.1504 -0.4140  0.1409
   32UNK    C19  612   4.653   3.390   3.697 -0.3490 -0.2005  0.1059
   32UNK    C20  613   5.044   3.588   3.482 -0.5868  0.2418  0.3140
   32UNK    C21  614   4.573   3.493   3.644  0.1460 -0.2614  0.4784
   32UNK    C22  615   4.770   3.581   3.523  0.0989 -0.4050  0.5002
   32UNK    C23  616   4.956   3.673   3.415 -1.5316  0.7785  0.5491
   32UNK    H24  617   4.384   3.432   3.734 -1.9595  1.3663 -0.4109
   32UNK    C25  618   4.631   3.590   3.555 -0.0504  0.4967  0.3778
   32UNK    C26  619   4.436   3.505   3.672 -0.0194  0.8191  0.4799
   32UNK    N27  620   4.823   3.671   3.430  0.3762 -0.0951 -0.0757
   32UNK    H28  621   4.994   3.738   3.336  0.7536 -1.3395 -0.2238
   32UNK    N29  622   4.558   3.691   3.506  0.4841  0.4178 -0.1533
   32UNK    C30  623   4.365   3.612   3.624 -0.0399 -0.2493  0.0510
   32UNK    C31  624   4.431   3.707   3.550 -0.2196  0.6135  0.0570
   32UNK    H32  625   4.259   3.621   3.642  0.1210 -1.1488  1.6669
   32UNK    H33  626   4.371   3.791   3.517  1.0374  0.6898 -2.1589
   33UNK     H0  627   3.502   3.044   4.371  0.3003 -3.3546 -0.1906
   33UNK     H1  628   3.581   3.136   4.162 -0.1661 -0.5848  0.6083
   33UNK     C2  629   3.439   3.036   4.283 -0.0870  0.4242 -0.4058
   33UNK     C3  630   3.488   3.081   4.163 -0.7269  0.3334  0.2372
   33UNK     C4  631   3.322   2.962   4.289 -0.1690  0.6854 -0.0249
   33UNK     H5  632   3.293   2.921   4.385  0.7042  4.0479  1.8466
   33UNK     N6  633   3.411   3.071   4.051 -0.9753  0.3648  0.4235
   33UNK     C7  634   3.241   2.954   4.174 -0.7964  0.2260  0.2001
   33UNK     C8  635   3.290   3.013   4.058  0.3644 -0.0483  0.1590
   33UNK     H9  636   3.050   2.866   4.370  0.7636  1.5687 -1.4552
   33UNK    C10  637   3.123   2.872   4.170 -0.0691  0.1542  0.3121
   33UNK    N11  638   3.038   2.839   4.274  0.2481  0.1537 -1.0224
   33UNK    H12  639   3.242   3.021   3.961 -0.7685  1.4278  0.7919
   33UNK    H13  640   2.848   2.741   4.474  0.6878 -1.7251  1.2217
   33UNK    N14  641   3.095   2.815   4.055  0.7839 -0.4507  0.2807
   33UNK    C15  642   2.954   2.741   4.215 -0.6618 -0.4919 -0.2768
   33UNK    C16  643   2.797   2.675   4.405 -0.5468  0.0593  0.3736
   33UNK    H17  644   2.656   2.609   4.544 -0.6417 -1.1657  0.9106
   33UNK    C18  645   2.849   2.664   4.270  0.4610  0.1668  0.2512
   33UNK    C19  646   2.982   2.746   4.079  0.7779  0.4470  0.1657
   33UNK    C20  647   2.688   2.597   4.441 -0.2717  0.1406  0.8567
   33UNK    C21  648   2.911   2.664   3.993 -0.2252 -1.1191 -0.2571
   33UNK    C22  649   2.770   2.584   4.178 -0.5702 -0.7051  0.0429
   33UNK    C23  650   2.627   2.513   4.348 -0.5063  0.2048 -0.3055
   33UNK    H24  651   3.015   2.731   3.807 -0.3368 -1.0153 -0.3174
   33UNK    C25  652   2.807   2.575   4.039  0.8080  0.4283  0.3216
   33UNK    C26  653   2.937   2.669   3.851 -0.1168 -1.2364 -0.2334
   33UNK    N27  654   2.664   2.506   4.221 -0.0168 -0.3858  0.9219
   33UNK    H28  655   2.541   2.457   4.386 -2.2289  2.5376 -0.5318
   33UNK    N29  656   2.742   2.489   3.956 -0.2095 -0.6820  0.1517
   33UNK    C30  657   2.869   2.584   3.769  0.0712 -0.1002  0.7026
   33UNK    C31  658   2.771   2.494   3.821  0.1019 -0.5376  0.7638
   33UNK    H32  659   2.880   2.589   3.661 -0.0633  1.0056  0.7208
   33UNK    H33  660   2.701   2.443   3.756  0.2023  0.9665 -0.6008
   34UNK     H0  661   3.916   4.560   3.625  0.8685 -0.1783  0.4613
   34UNK     H1  662   4.022   4.383   3.458 -3.3195  2.4584 -3.0128
   34UNK     C2  663   3.889   4.455   3.625  0.1253  0.0043 -0.3148
   34UNK     C3  664   3.941   4.361   3.528 -0.0373 -0.2017  0.3475
   34UNK     C4  665   3.791   4.406   3.713  0.2707 -0.3443 -0.7409
   34UNK     H5  666   3.751   4.467   3.794  0.1233 -1.4947  0.0766
   34UNK     N6  667   3.888   4.237   3.505  0.3486  0.5389  0.8506
   34UNK     C7  668   3.745   4.273   3.703 -0.6427  0.0144 -0.1369
   34UNK     C8  669   3.793   4.198   3.592  0.6270  0.3824 -0.5243
   34UNK     H9  670   3.682   4.010   3.763 -0.9982 -1.5967  0.6774
   34UNK    C10  671   3.652   4.216   3.790  0.2492  0.6567  0.0564
   34UNK    N11  672   3.627   4.082   3.807  0.2712  0.2175 -0.5636
   34UNK    H12  673   3.752   4.101   3.567 -1.0091  0.6137  1.0838
   34UNK    H13  674   3.534   3.829   3.817  1.0980 -2.5199  0.7973
   34UNK    N14  675   3.606   4.281   3.899 -0.5196 -0.5467 -0.6721
   34UNK    C15  676   3.548   4.064   3.925 -0.5434  0.1139  0.7062
   34UNK    C16  677   3.483   3.841   3.912 -0.7345  0.1139 -0.3951
   34UNK    H17  678   3.420   3.637   3.914  0.7807  1.4240 -1.7657
   34UNK    C18  679   3.488   3.957   3.985 -0.3913  0.4512 -0.2557
   34UNK    C19  680   3.547   4.192   3.980 -0.4020 -0.2845  0.2344
   34UNK    C20  681   3.417   3.731   3.968 -0.5012  0.8003 -0.6994
   34UNK    C21  682   3.496   4.207   4.113 -0.7987  0.8386  0.1978
   34UNK    C22  683   3.426   3.972   4.112 -0.9245 -0.1474  0.2158
   34UNK    C23  684   3.356   3.749   4.094 -0.2754 -0.2696 -0.6389
   34UNK    H24  685   3.554   4.414   4.137 -2.1169  1.9060  1.9663
   34UNK    C25  686   3.430   4.097   4.178  0.3944  0.0053  0.6231
   34UNK    C26  687   3.510   4.325   4.181  0.0903  0.0268  0.6635
   34UNK    N27  688   3.358   3.865   4.163  0.2267 -0.1675  0.3733
   34UNK    H28  689   3.282   3.675   4.125  1.0178 -0.8947  1.1216
   34UNK    N29  690   3.360   4.108   4.294 -0.6246 -0.2947  0.1530
   34UNK    C30  691   3.449   4.334   4.309  0.7128  0.7673  0.2398
   34UNK    C31  692   3.372   4.227   4.354 -0.6088 -0.0348  0.5341
   34UNK    H32  693   3.455   4.424   4.368  0.5317  0.7836  0.2331
   34UNK    H33  694   3.337   4.243   4.456 -1.4679  1.7709 -0.0065
   35UNK     H0  695   2.058   3.122   4.778 -1.8888  1.3826 -0.7272
   35UNK     H1  696   2.077   3.319   4.654  0.9376  0.3515  0.0925
   35UNK     C2  697   2.094   3.106   4.677 -0.6928  0.0927 -0.1294
   35UNK     C3  698   2.098   3.222   4.609 -0.3096 -0.0665  0.3548
   35UNK     C4  699   2.135   2.985   4.621  0.4019  0.1364 -0.4613
   35UNK     H5  700   2.132   2.893   4.678  0.0279  0.4598  0.0599
   35UNK     N6  701   2.146   3.223   4.479  0.9382  0.4557  0.4237
   35UNK     C7  702   2.174   2.982   4.488  0.3768  0.8111 -0.2301
   35UNK     C8  703   2.164   3.102   4.417  0.0878 -0.1551  0.8419
   35UNK     H9  704   2.142   2.693   4.522 -2.1464 -0.8162 -1.5511
   35UNK    C10  705   2.220   2.868   4.412  0.2780 -0.3685 -0.0930
   35UNK    N11  706   2.185   2.734   4.440  0.5102  0.1143  0.1713
   35UNK    H12  707   2.189   3.110   4.311 -4.2583 -1.5473 -0.4876
   35UNK    H13  708   2.131   2.458   4.481  1.1212 -0.7498  1.6118
   35UNK    N14  709   2.284   2.878   4.291 -0.3007  0.1779 -1.1640
   35UNK    C15  710   2.241   2.666   4.335 -0.5617 -0.2283 -0.5564
   35UNK    C16  711   2.197   2.430   4.400 -0.0046  0.7125  0.1315
   35UNK    H17  712   2.199   2.230   4.467 -0.5368  3.3694  2.7874
   35UNK    C18  713   2.254   2.526   4.310  0.1592  0.7386 -0.7544
   35UNK    C19  714   2.303   2.753   4.255  0.2469  0.6330  0.4523
   35UNK    C20  715   2.227   2.297   4.386  0.0523 -0.4587 -0.4735
   35UNK    C21  716   2.372   2.714   4.130 -0.8704  0.0858  0.6094
   35UNK    C22  717   2.333   2.481   4.200  0.2597 -0.3768  0.3139
   35UNK    C23  718   2.307   2.262   4.276  0.3815  0.3355  0.3730
   35UNK    H24  719   2.400   2.911   4.045 -0.2369 -0.9821  0.9541
   35UNK    C25  720   2.393   2.572   4.109 -0.0982 -0.3283  0.5527
   35UNK    C26  721   2.417   2.804   4.037  0.5897 -0.7432 -0.7505
   35UNK    N27  722   2.355   2.353   4.189 -0.2055  0.8593 -0.4410
   35UNK    H28  723   2.324   2.155   4.268 -0.7308  0.1536  0.1935
   35UNK    N29  724   2.446   2.530   3.990  0.3710  0.4721  0.4908
   35UNK    C30  725   2.472   2.755   3.918  0.4254  0.2571 -0.2788
   35UNK    C31  726   2.477   2.618   3.894 -0.1050  0.3463  0.1749
   35UNK    H32  727   2.495   2.822   3.836  1.2377  1.6590  1.0324
   35UNK    H33  728   2.524   2.584   3.801 -2.4641  0.1472 -1.0181
   36UNK     H0  729   4.111   3.035   4.544 -0.9565  0.6372  0.1101
   36UNK     H1  730   4.336   3.149   4.471 -0.9083 -2.0503 -1.5746
   36UNK     C2  731   4.123   3.128   4.490  0.3436  0.3999 -0.0442
   36UNK     C3  732   4.239   3.196   4.454  0.1607  0.7190 -0.6268
   36UNK     C4  733   4.009   3.212   4.482  0.0415  0.6273 -0.5296
   36UNK     H5  734   3.917   3.162   4.513  0.9695 -1.2454 -0.6489
   36UNK     N6  735   4.250   3.317   4.407  0.1225 -0.1371 -0.5327
   36UNK     C7  736   4.014   3.345   4.435  0.1205  0.9413  0.6024
   36UNK     C8  737   4.142   3.391   4.397 -0.0941  0.0380  0.4063
   36UNK     H9  738   3.994   3.617   4.450 -0.5874 -1.7634  2.2512
   36UNK    C10  739   3.898   3.435   4.433 -0.1449  0.6300 -0.1171
   36UNK    N11  740   3.908   3.569   4.428 -0.8402 -0.4801  0.1295
   36UNK    H12  741   4.152   3.487   4.347 -0.8130 -0.2382 -0.2829
   36UNK    H13  742   3.923   3.839   4.408 -0.0514 -0.2600  2.0827
   36UNK    N14  743   3.770   3.389   4.435  0.1069 -0.6019  0.1784
   36UNK    C15  744   3.780   3.612   4.416  0.2383  0.4573 -0.2220
   36UNK    C16  745   3.816   3.853   4.417 -0.3599 -0.6102 -0.3554
   36UNK    H17  746   3.827   4.068   4.459 -3.2427  1.9419 -0.0186
   36UNK    C18  747   3.731   3.741   4.412  0.1341  0.1307  0.7624
   36UNK    C19  748   3.697   3.502   4.423 -0.2705  0.7346 -0.9307
   36UNK    C20  749   3.764   3.982   4.440 -0.4130 -0.4728  0.8063
   36UNK    C21  750   3.556   3.511   4.409 -0.5216 -0.0228 -0.4137
   36UNK    C22  751   3.593   3.759   4.414 -0.1398  0.4374 -0.1640
   36UNK    C23  752   3.626   3.994   4.436  0.4677 -0.2579  0.7588
   36UNK    H24  753   3.515   3.298   4.390 -0.5244  0.1285  0.0612
   36UNK    C25  754   3.502   3.646   4.407 -0.4809 -0.0486  0.2331
   36UNK    C26  755   3.472   3.398   4.398 -0.1318  0.3049 -0.0211
   36UNK    N27  756   3.542   3.885   4.423  0.6076 -0.3176  0.2891
   36UNK    H28  757   3.588   4.094   4.453  2.1733  1.1043 -2.5638
   36UNK    N29  758   3.364   3.671   4.393 -0.2734  0.8177  0.2240
   36UNK    C30  759   3.337   3.420   4.392  0.1168  0.8200  0.8861
   36UNK    C31  760   3.289   3.552   4.391 -0.3494  0.2848 -0.0901
   36UNK    H32  761   3.272   3.334   4.382  2.2599 -0.6550 -1.5482
   36UNK    H33  762   3.182   3.565   4.377 -0.1065 -0.3731 -3.0653
   37UNK     H0  763   3.755   2.953   1.582  1.7833 -1.0381 -0.4456
   37UNK     H1  764   3.993   2.871   1.615  3.0172 -0.4248  1.6257
   37UNK     C2  765   3.816   2.994   1.662  0.2646  0.1017  0.1574
   37UNK     C3  766   3.946   2.946   1.678  1.0579  0.2736 -0.5008
   37UNK     C4  767   3.750   3.080   1.752 -0.4705 -0.4799 -0.2839
   37UNK     H5  768   3.651   3.120   1.732 -1.1153 -2.1330 -0.5510
   37UNK     N6  769   4.018   2.995   1.785  0.3806  1.0190 -0.0589
   37UNK     C7  770   3.826   3.125   1.860  0.1041  0.4327  0.5207
   37UNK     C8  771   3.950   3.067   1.873 -0.5172 -0.5814 -0.2818
   37UNK     H9  772   3.616   3.316   1.849 -1.0920  0.5252  1.0998
   37UNK    C10  773   3.786   3.227   1.950  0.4529  1.1512 -0.5722
   37UNK    N11  774   3.681   3.320   1.926 -0.0366 -0.0344  0.2542
   37UNK    H12  775   4.007   3.101   1.960 -0.4620 -0.5818 -0.3182
   37UNK    H13  776   3.514   3.544   1.859  1.1878  0.4009  0.0896
   37UNK    N14  777   3.852   3.252   2.067  0.3912  1.0162  0.0833
   37UNK    C15  778   3.692   3.408   2.032  0.0647 -0.1757  0.4479
   37UNK    C16  779   3.534   3.577   1.960 -0.4650  0.1273  0.5416
   37UNK    H17  780   3.379   3.721   1.931  1.4196 -1.1277 -1.4894
   37UNK    C18  781   3.622   3.528   2.054 -0.4656 -0.1616  0.0985
   37UNK    C19  782   3.787   3.364   2.115  0.1748  0.4895  0.8674
   37UNK    C20  783   3.457   3.684   1.998 -0.1975 -0.5136  0.8651
   37UNK    C21  784   3.808   3.426   2.240  0.0759  0.0494  0.4624
   37UNK    C22  785   3.647   3.602   2.173  0.6484  0.0182 -0.1033
   37UNK    C23  786   3.482   3.755   2.114 -0.5850  0.5159 -0.1552
   37UNK    H24  787   3.950   3.282   2.313 -2.4488 -2.0313 -0.1798
   37UNK    C25  788   3.739   3.552   2.266  0.1515  0.8373  0.2115
   37UNK    C26  789   3.896   3.375   2.329 -0.4606 -0.7155 -0.7769
   37UNK    N27  790   3.577   3.714   2.199  0.5566 -0.0586 -0.1808
   37UNK    H28  791   3.419   3.835   2.154  0.0696  0.5723  0.7999
   37UNK    N29  792   3.759   3.626   2.375  0.6977  0.3818  0.2863
   37UNK    C30  793   3.918   3.456   2.446  0.1419 -0.6847  0.2670
   37UNK    C31  794   3.846   3.577   2.464  0.6261 -0.4620 -0.2124
   37UNK    H32  795   4.000   3.432   2.513  0.6163 -0.1848 -0.1255
   37UNK    H33  796   3.859   3.639   2.552 -0.5344  0.8259 -0.9217
   38UNK     H0  797   3.615   2.846   1.916 -0.5858  2.7811 -0.7226
   38UNK     H1  798   3.587   3.057   2.056 -2.1871  2.7637  0.2522
   38UNK     C2  799   3.515   2.876   1.946 -0.6850  1.8094 -0.0296
   38UNK     C3  800   3.507   2.991   2.023  0.1239  0.0797 -0.3616
   38UNK     C4  801   3.399   2.814   1.899 -0.2297  0.5206 -0.5647
   38UNK     H5  802   3.410   2.726   1.837  1.1732 -1.6472  2.5282
   38UNK     N6  803   3.386   3.055   2.045  0.6345 -0.3144  0.8581
   38UNK     C7  804   3.275   2.877   1.926  0.2026  0.6814 -0.7307
   38UNK     C8  805   3.272   2.995   2.002 -0.2623 -0.1422 -0.0952
   38UNK     H9  806   3.054   2.973   1.810  1.3638 -0.2750 -1.8340
   38UNK    C10  807   3.156   2.808   1.875 -0.9059 -0.0518 -0.5545
   38UNK    N11  808   3.044   2.874   1.826 -0.0693  0.1046 -0.1735
   38UNK    H12  809   3.178   3.044   2.025  0.2145  1.0361 -0.5653
   38UNK    H13  810   2.852   3.024   1.696 -0.3320  1.0346 -3.9802
   38UNK    N14  811   3.142   2.675   1.849  0.0293  0.1279 -0.4013
   38UNK    C15  812   2.969   2.786   1.762  0.4229  0.2864  0.4149
   38UNK    C16  813   2.796   2.933   1.677 -0.5260  0.3842 -0.8794
   38UNK    H17  814   2.634   3.036   1.596  0.0161  0.6950  1.4402
   38UNK    C18  815   2.844   2.800   1.702 -0.5339 -0.0737 -0.4536
   38UNK    C19  816   3.018   2.664   1.794 -0.0409  0.3771  0.3535
   38UNK    C20  817   2.671   2.938   1.627 -0.2685  0.2330  0.3910
   38UNK    C21  818   2.952   2.547   1.760  0.2054  0.2798 -0.2933
   38UNK    C22  819   2.766   2.684   1.686 -0.3552 -0.0375  0.3061
   38UNK    C23  820   2.591   2.821   1.610 -0.7986 -0.0176  0.0182
   38UNK    H24  821   3.110   2.411   1.809 -0.7156 -1.8577  1.0596
   38UNK    C25  822   2.817   2.555   1.717  0.0343 -0.9153  0.0021
   38UNK    C26  823   3.006   2.423   1.783 -0.2004  0.5915 -0.2168
   38UNK    N27  824   2.639   2.696   1.642  0.3083 -0.4468  0.1795
   38UNK    H28  825   2.492   2.815   1.565 -1.1065 -3.3965  0.8350
   38UNK    N29  826   2.736   2.447   1.685 -0.1614 -0.5288  0.4820
   38UNK    C30  827   2.925   2.311   1.757 -0.1055  0.8021 -0.2777
   38UNK    C31  828   2.794   2.326   1.705 -0.3437 -0.1048 -0.2374
   38UNK    H32  829   2.963   2.211   1.772  0.9320  1.4134  1.4494
   38UNK    H33  830   2.728   2.240   1.695 -0.9876  0.3511  0.0408
   39DMSO    C1  831   2.941   7.043   0.253 -0.4432  1.0077  0.0623
   39DMSO    H1  832   2.843   7.088   0.234 -1.0633 -0.0953  0.5368
   39DMSO    H2  833   3.015   7.087   0.186 -0.0749  0.6441  0.2346
   39DMSO    H3  834   2.935   6.935   0.241  2.6517  0.6495  0.9203
   39DMSO    S1  835   2.988   7.068   0.422  0.2884 -0.3169 -0.2081
   39DMSO    C2  836   3.112   6.939   0.429 -0.2860 -0.0396 -0.4262
   39DMSO    H4  837   3.169   6.930   0.336 -0.1778  0.9986 -0.4800
   39DMSO    H5  838   3.185   6.961   0.508  0.3830 -0.0795 -1.0151
   39DMSO    H6  839   3.059   6.846   0.449 -1.7306  0.2766 -2.4840
   39DMSO    O1  840   2.885   7.010   0.510 -0.2367 -0.0592 -0.3232
   40DMSO    C1  841   2.836   1.279   4.947  0.0336 -0.3093 -0.0769
   40DMSO    H1  842   2.876   1.182   4.914  0.6903 -0.3551  0.8161
   40DMSO    H2  843   2.776   1.278   5.038  0.1753 -1.9038  0.0377
   40DMSO    H3  844   2.774   1.314   4.864 -0.1470  0.3783  0.3406
   40DMSO    S1  845   2.982   1.378   4.975  0.1521 -0.4453  0.1507
   40DMSO    C2  846   2.917   1.544   4.921  0.1360  0.3477  0.1767
   40DMSO    H4  847   2.821   1.526   4.874  1.5403 -1.9473 -2.0995
   40DMSO    H5  848   2.900   1.613   5.004 -2.4515 -0.8453  0.7312
   40DMSO    H6  849   2.977   1.571   4.833 -1.3885 -0.0266 -1.0099
   40DMSO    O1  850   3.075   1.348   4.860 -0.1982  0.1937  0.5126
   41DMSO    C1  851   4.426   1.332   1.650 -0.6697  0.2204 -0.2890
   41DMSO    H1  852   4.444   1.398   1.565  0.6280  1.0783  0.6187
   41DMSO    H2  853   4.424   1.403   1.733 -0.2967  1.0285 -0.9557
   41DMSO    H3  854   4.518   1.273   1.646 -0.1408  0.9952  0.2371
   41DMSO    S1  855   4.279   1.228   1.622 -0.0403  0.5553 -0.3780
   41DMSO    C2  856   4.168   1.367   1.630 -0.3447  0.0019  0.4192
   41DMSO    H4  857   4.063   1.343   1.610 -0.1634  1.2516 -2.5163
   41DMSO    H5  858   4.180   1.417   1.726 -2.4629 -0.6346  1.0890
   41DMSO    H6  859   4.204   1.432   1.550  1.2487  0.4470  1.4576
   41DMSO    O1  860   4.254   1.166   1.754 -0.2202 -0.2888 -1.0370
   42DMSO    C1  861   2.545   2.732   2.446  0.6228  0.5332  0.4331
   42DMSO    H1  862   2.485   2.807   2.394  1.7669  0.0544 -1.7054
   42DMSO    H2  863   2.543   2.632   2.402  1.9390  0.3595  0.7309
   42DMSO    H3  864   2.519   2.729   2.552  1.3137 -1.5196  0.5879
   42DMSO    S1  865   2.713   2.786   2.439 -0.1388  0.1411  0.3030
   42DMSO    C2  866   2.790   2.671   2.546 -0.2894 -0.3235 -0.1911
   42DMSO    H4  867   2.742   2.660   2.643  0.8809 -0.7559  0.3692
   42DMSO    H5  868   2.788   2.574   2.495 -2.9346  0.5197 -1.9007
   42DMSO    H6  869   2.898   2.688   2.553  0.4093 -3.1681 -2.2232
   42DMSO    O1  870   2.715   2.912   2.513 -0.5922 -0.3293  0.0941
   43DMSO    C1  871   3.001   1.248   4.130 -0.3516 -0.2754 -0.6933
   43DMSO    H1  872   2.978   1.320   4.051  3.0091  0.1646 -1.4293
   43DMSO    H2  873   2.997   1.144   4.097 -0.3490 -0.8659  1.0692
   43DMSO    H3  874   2.938   1.269   4.216  0.6577  2.0462 -0.4464
   43DMSO    S1  875   3.162   1.276   4.197 -0.3359 -0.0333 -0.0497
   43DMSO    C2  876   3.166   1.156   4.329  0.5119  0.6999  0.2048
   43DMSO    H4  877   3.069   1.153   4.380  1.2937 -1.3048  1.7248
   43DMSO    H5  878   3.189   1.053   4.299 -1.4440  0.0355  0.7958
   43DMSO    H6  879   3.249   1.184   4.394  2.0369 -2.2541 -0.2966
   43DMSO    O1  880   3.152   1.401   4.271  0.2794  0.2110 -0.5557
   44DMSO    C1  881   1.399   3.438   1.462  0.6907  0.5517  0.6786
   44DMSO    H1  882   1.366   3.536   1.430 -0.9548 -0.0358  0.4785
   44DMSO    H2  883   1.385   3.443   1.571  2.5231 -0.5498  1.0042
   44DMSO    H3  884   1.504   3.417   1.442  0.4489  0.1969 -0.2645
   44DMSO    S1  885   1.293   3.316   1.388 -0.3449  0.4794  0.0385
   44DMSO    C2  886   1.149   3.374   1.474  0.2592 -0.1263 -0.0485
   44DMSO    H4  887   1.064   3.309   1.450  0.6968 -0.4475 -0.7489
   44DMSO    H5  888   1.168   3.370   1.582  1.3818 -0.0516 -0.2379
   44DMSO    H6  889   1.116   3.475   1.447  1.2736  0.5644  1.2103
   44DMSO    O1  890   1.323   3.187   1.462  0.2723 -0.6635  0.2123
   45DMSO    C1  891   4.380   6.889   3.418  0.6136 -0.0947  0.1416
   45DMSO    H1  892   4.374   6.956   3.332  0.2337 -1.1600 -0.6787
   45DMSO    H2  893   4.476   6.837   3.413 -0.4451 -2.0145 -2.1832
   45DMSO    H3  894   4.289   6.829   3.422 -0.2120  1.0898 -0.3528
   45DMSO    S1  895   4.385   6.978   3.574  0.2204  0.0502  0.3394
   45DMSO    C2  896   4.326   6.851   3.682  0.1260  0.5417  0.8509
   45DMSO    H4  897   4.258   6.782   3.631  0.6665  1.1636 -0.7899
   45DMSO    H5  898   4.414   6.795   3.712  1.6841  0.9805 -2.4158
   45DMSO    H6  899   4.274   6.899   3.765 -0.0820  0.2114  0.9142
   45DMSO    O1  900   4.266   7.068   3.569  0.2871  0.7564 -0.0977
   46DMSO    C1  901   0.218   4.161   1.073  0.0129  0.0729 -0.0936
   46DMSO    H1  902   0.153   4.224   1.133  0.2120  1.6581 -1.4666
   46DMSO    H2  903   0.227   4.217   0.980  1.0438  1.5908  0.8736
   46DMSO    H3  904   0.188   4.056   1.068 -0.7602  0.2922 -0.0836
   46DMSO    S1  905   0.375   4.172   1.160 -0.5428 -0.3126  0.0120
   46DMSO    C2  906   0.445   4.319   1.086 -0.1390  0.6697 -0.0775
   46DMSO    H4  907   0.546   4.330   1.128 -0.4652 -0.5299  1.1149
   46DMSO    H5  908   0.446   4.298   0.979  3.1410 -1.2778  0.1712
   46DMSO    H6  909   0.384   4.405   1.113 -0.5509  0.8675 -1.5625
   46DMSO    O1  910   0.453   4.055   1.105  0.0460  0.5258 -0.2201
   47DMSO    C1  911   2.277   1.626   6.754  0.1387 -0.2578 -0.4576
   47DMSO    H1  912   2.377   1.668   6.765 -0.6806  2.4025 -2.2372
   47DMSO    H2  913   2.294   1.518   6.754  0.5206 -0.1996 -0.9916
   47DMSO    H3  914   2.232   1.659   6.660  1.0585  0.6456 -0.5966
   47DMSO    S1  915   2.173   1.650   6.900 -0.0693 -0.0721 -0.2368
   47DMSO    C2  916   2.129   1.813   6.868  0.0558 -0.6995  0.3638
   47DMSO    H4  917   2.072   1.821   6.775  1.5730  2.9175 -0.4057
   47DMSO    H5  918   2.072   1.851   6.953  1.5011  0.8831  0.6759
   47DMSO    H6  919   2.216   1.878   6.864  0.3103 -1.0947 -1.0641
   47DMSO    O1  920   2.277   1.657   7.016  0.0333  0.3798  0.5814
   48DMSO    C1  921   3.933   3.527   1.366 -1.0045  1.1570  0.3022
   48DMSO    H1  922   3.927   3.601   1.286  0.8020  0.4407 -0.5548
   48DMSO    H2  923   3.874   3.438   1.343  0.6972  0.0370  0.1058
   48DMSO    H3  924   3.905   3.574   1.461  0.2706  4.1541 -0.6784
   48DMSO    S1  925   4.103   3.465   1.385 -0.3088  0.1310 -0.1699
   48DMSO    C2  926   4.122   3.395   1.221  0.1992 -0.6881  0.0529
   48DMSO    H4  927   4.095   3.468   1.144 -1.4380 -2.1728 -0.8570
   48DMSO    H5  928   4.224   3.356   1.215 -0.0508 -1.2795 -0.5644
   48DMSO    H6  929   4.055   3.310   1.206  0.1624 -0.6542  0.0263
   48DMSO    O1  930   4.069   3.333   1.448  0.4061  0.3148  0.0178
   49DMSO    C1  931   3.124   0.840   4.053  0.0787 -0.3989  0.3103
   49DMSO    H1  932   3.154   0.735   4.054  1.2002 -0.1082 -0.7028
   49DMSO    H2  933   3.170   0.901   4.132  1.4188 -0.1329 -0.6312
   49DMSO    H3  934   3.015   0.848   4.054  0.0743 -0.3210 -0.5179
   49DMSO    S1  935   3.181   0.889   3.896  0.0258 -0.2048  0.2724
   49DMSO    C2  936   3.351   0.856   3.927 -0.3447  0.4429  0.6730
   49DMSO    H4  937   3.364   0.752   3.896 -2.0484  0.9540 -2.1457
   49DMSO    H5  938   3.404   0.914   3.851 -0.1896  2.2851  2.1218
   49DMSO    H6  939   3.392   0.869   4.027 -1.7356 -0.4301  1.3903
   49DMSO    O1  940   3.159   1.036   3.905  0.0109 -0.0021  0.2308
   50DMSO    C1  941   1.856   4.938   0.639  0.8025  0.3902 -0.4012
   50DMSO    H1  942   1.830   4.842   0.592  0.2264  0.4216 -0.1501
   50DMSO    H2  943   1.810   5.028   0.599  2.2894  1.5627  0.4245
   50DMSO    H3  944   1.963   4.961   0.633  0.9140  0.1173  0.4039
   50DMSO    S1  945   1.785   4.933   0.800 -0.2584 -0.3280 -0.1234
   50DMSO    C2  946   1.614   4.951   0.743 -0.2462  0.0483 -0.1146
   50DMSO    H4  947   1.603   5.046   0.691 -0.0685  1.4533  2.2686
   50DMSO    H5  948   1.584   4.857   0.696 -1.4935  0.9828 -1.2521
   50DMSO    H6  949   1.549   4.969   0.828  0.9524 -0.7220  1.0056
   50DMSO    O1  950   1.814   5.070   0.842 -0.1667 -0.0657  0.0238
   51DMSO    C1  951   3.314   0.442   3.782  0.2911 -0.3073  0.0420
   51DMSO    H1  952   3.335   0.361   3.712  2.3600  1.1727 -1.1513
   51DMSO    H2  953   3.226   0.497   3.748  1.1876  0.0258 -1.8797
   51DMSO    H3  954   3.403   0.506   3.784  0.4405 -0.4758  2.4382
   51DMSO    S1  955   3.315   0.402   3.962  0.2003 -0.4890  0.0144
   51DMSO    C2  956   3.138   0.372   3.978 -0.9290  1.7732 -0.2351
   51DMSO    H4  957   3.083   0.462   4.006 -1.2064  1.4080  0.4209
   51DMSO    H5  958   3.104   0.313   3.892 -0.3687  0.3376  0.4944
   51DMSO    H6  959   3.118   0.315   4.069 -2.0018  0.8138 -1.0452
   51DMSO    O1  960   3.330   0.527   4.039  0.0107  0.1089 -0.0740
   52DMSO    C1  961   1.344   2.841   3.750 -0.2975  0.1837 -0.3349
   52DMSO    H1  962   1.448   2.824   3.719  0.0397  0.5079  0.5656
   52DMSO    H2  963   1.320   2.764   3.823 -1.6537 -1.1681 -2.1287
   52DMSO    H3  964   1.271   2.830   3.670 -0.4392  0.5157 -0.2532
   52DMSO    S1  965   1.332   2.998   3.834 -0.1003  0.2647  0.2055
   52DMSO    C2  966   1.314   3.087   3.681 -0.2454  0.2438 -0.2025
   52DMSO    H4  967   1.266   3.182   3.703 -2.3031 -0.3931 -1.6409
   52DMSO    H5  968   1.412   3.097   3.632  0.0390  0.1726  0.3440
   52DMSO    H6  969   1.254   3.032   3.608  3.1025 -0.7317 -2.4882
   52DMSO    O1  970   1.469   3.025   3.883 -0.5775 -0.8197  0.0330
   53DMSO    C1  971   6.767   2.247   4.144 -0.6318  0.8248  0.2098
   53DMSO    H1  972   6.829   2.333   4.116  1.0084  0.2086  1.7170
   53DMSO    H2  973   6.660   2.262   4.158 -0.5827  0.1957  1.4395
   53DMSO    H3  974   6.806   2.201   4.236  0.3472  1.1855 -0.0065
   53DMSO    S1  975   6.808   2.144   3.999  0.1433 -0.2987  0.1858
   53DMSO    C2  976   6.987   2.139   4.027  0.7442  0.2724  0.4862
   53DMSO    H4  977   7.026   2.239   4.051  0.8967  1.0727 -2.6635
   53DMSO    H5  978   7.000   2.078   4.117  1.4160  0.6254  0.6356
   53DMSO    H6  979   7.035   2.093   3.940  2.5180  1.6628  0.6699
   53DMSO    O1  980   6.798   2.252   3.893 -0.2057  1.0124 -0.4216
   54DMSO    C1  981   0.633   0.479   1.208  0.4922 -0.2988  0.7511
   54DMSO    H1  982   0.678   0.577   1.228  0.1254  0.1895 -0.7139
   54DMSO    H2  983   0.712   0.435   1.147  1.2544 -1.0074  2.1982
   54DMSO    H3  984   0.540   0.487   1.152 -0.7553 -4.0516  1.9901
   54DMSO    S1  985   0.621   0.368   1.349  0.0543 -0.1696 -0.5273
   54DMSO    C2  986   0.588   0.485   1.480  0.5762 -0.6225 -0.1357
   54DMSO    H4  987   0.666   0.561   1.472  2.2285 -2.0064  1.6432
   54DMSO    H5  988   0.489   0.526   1.460  1.2068  0.9233 -0.2016
   54DMSO    H6  989   0.587   0.438   1.579  1.2540 -0.4501 -0.0437
   54DMSO    O1  990   0.764   0.330   1.367  0.0817  0.5979 -0.2484
   55DMSO    C1  991   1.383   0.586   0.553 -0.2226 -0.1498  0.3598
   55DMSO    H1  992   1.459   0.511   0.573 -0.6623 -0.8008 -0.3416
   55DMSO    H2  993   1.330   0.609   0.645 -1.1807 -1.3071  0.1156
   55DMSO    H3  994   1.322   0.533   0.479  2.8832  0.0629 -2.6348
   55DMSO    S1  995   1.464   0.725   0.475 -0.0432 -0.3399 -0.0222
   55DMSO    C2  996   1.322   0.774   0.374  0.1559 -0.0924  0.3893
   55DMSO    H4  997   1.257   0.830   0.441  0.8134 -0.9184  1.7702
   55DMSO    H5  998   1.358   0.841   0.296  0.5311 -0.8055 -0.0661
   55DMSO    H6  999   1.274   0.687   0.328  0.9418 -0.0726 -0.5030
   55DMSO    O1 1000   1.549   0.654   0.370  0.8312 -0.6480  0.0263
   56DMSO    C1 1001   3.045   1.002   1.528 -0.2418 -0.3585 -0.2649
   56DMSO    H1 1002   3.097   0.906   1.538  1.2978  0.4439 -0.2186
   56DMSO    H2 1003   2.939   0.979   1.542  0.0785 -1.3175  0.7167
   56DMSO    H3 1004   3.066   1.037   1.427 -1.1180  0.8532 -0.0416
   56DMSO    S1 1005   3.099   1.119   1.648  0.0136 -0.3341 -0.0421
   56DMSO    C2 1006   3.264   1.069   1.656  0.4129 -0.6491  0.4754
   56DMSO    H4 1007   3.277   0.964   1.628  0.3256 -0.5908  0.2165
   56DMSO    H5 1008   3.317   1.128   1.581 -1.5749  0.8752  0.1882
   56DMSO    H6 1009   3.302   1.092   1.756  0.4156  1.4247  0.0428
   56DMSO    O1 1010   3.043   1.060   1.770  1.0162 -0.2921 -0.5517
   57DMSO    C1 1011   0.113   2.023   2.903  0.1783 -0.4907  0.3307
   57DMSO    H1 1012   0.160   1.924   2.894  1.2933  0.1905 -2.2652
   57DMSO    H2 1013   0.143   2.092   2.824 -3.4297  1.7446  0.7000
   57DMSO    H3 1014   0.110   2.078   2.997 -0.6932  0.0470 -0.0026
   57DMSO    S1 1015  -0.058   1.984   2.862 -0.1928 -0.1821 -0.5043
   57DMSO    C2 1016  -0.089   1.908   3.018 -0.9318 -0.0639 -0.1009
   57DMSO    H4 1017  -0.069   1.980   3.098  1.2524 -1.3127  0.5636
   57DMSO    H5 1018  -0.193   1.875   3.019 -0.3534 -2.1410  2.2441
   57DMSO    H6 1019  -0.027   1.819   3.030  0.1899  0.4487 -1.6911
   57DMSO    O1 1020  -0.060   1.869   2.772 -0.2615  0.6280  0.6922
   58DMSO    C1 1021   3.670   4.850   4.018  0.0033 -0.0276  0.3031
   58DMSO    H1 1022   3.613   4.773   3.963  2.5099 -1.3068 -0.6647
   58DMSO    H2 1023   3.654   4.839   4.126 -0.3468  0.2371  0.2808
   58DMSO    H3 1024   3.639   4.943   3.969 -2.0639 -1.8521 -2.1625
   58DMSO    S1 1025   3.834   4.799   3.994 -0.0202 -0.0081 -0.1886
   58DMSO    C2 1026   3.904   4.952   4.036 -0.4709  0.1001 -0.0843
   58DMSO    H4 1027   3.866   4.969   4.137  0.6269  0.1387  0.3355
   58DMSO    H5 1028   4.013   4.945   4.039 -0.5662 -1.3360  0.9580
   58DMSO    H6 1029   3.861   5.031   3.973 -2.9642 -0.5325  0.6839
   58DMSO    O1 1030   3.850   4.779   3.847 -0.3652  0.2428  0.2309
   59DMSO    C1 1031   4.459   3.097   2.903  0.2419 -0.3003  0.2022
   59DMSO    H1 1032   4.514   3.190   2.891  1.7870 -1.1019  0.8342
   59DMSO    H2 1033   4.402   3.090   2.996  0.1054  2.1445  0.3600
   59DMSO    H3 1034   4.533   3.017   2.911  1.6762  1.0347  0.5872
   59DMSO    S1 1035   4.346   3.082   2.761  0.0140 -0.2641 -0.0861
   59DMSO    C2 1036   4.471   3.114   2.639  0.0285 -0.8666  0.1731
   59DMSO    H4 1037   4.432   3.090   2.540  2.6363 -2.2334 -0.6182
   59DMSO    H5 1038   4.491   3.221   2.647 -2.2894 -0.4223  0.7202
   59DMSO    H6 1039   4.560   3.054   2.659  0.2960 -0.9857 -1.2562
   59DMSO    O1 1040   4.270   3.213   2.761  0.3383 -0.1840 -0.8109
   60DMSO    C1 1041   0.890   2.622   1.705 -0.5532  1.1068 -0.0786
   60DMSO    H1 1042   0.947   2.694   1.764  2.3610  1.1705 -2.7155
   60DMSO    H2 1043   0.799   2.668   1.667 -0.1637  0.2088 -2.2909
   60DMSO    H3 1044   0.875   2.528   1.759 -0.3257  1.4524  0.5909
   60DMSO    S1 1045   0.992   2.584   1.557  0.2875 -0.0426  0.0514
   60DMSO    C2 1046   0.854   2.514   1.457 -1.0357 -0.3773  0.0024
   60DMSO    H4 1047   0.891   2.441   1.384 -1.8787 -0.6130 -0.1920
   60DMSO    H5 1048   0.787   2.472   1.532 -0.1045 -0.1462  1.0002
   60DMSO    H6 1049   0.819   2.599   1.398  2.6143  0.5239 -1.1694
   60DMSO    O1 1050   1.077   2.476   1.610  0.2540 -0.0958  0.1794
   61DMSO    C1 1051   1.860   3.369   0.504  0.4082  1.0328  0.1384
   61DMSO    H1 1052   1.814   3.443   0.570 -0.2680 -0.4713  1.4444
   61DMSO    H2 1053   1.804   3.381   0.411 -1.8812  0.5377  1.3730
   61DMSO    H3 1054   1.826   3.269   0.533  0.3920  1.7431  2.8597
   61DMSO    S1 1055   2.029   3.382   0.501  0.1940 -0.4788  0.2714
   61DMSO    C2 1056   2.028   3.537   0.413 -0.5164 -1.1663  0.6067
   61DMSO    H4 1057   1.968   3.539   0.322  1.0403  1.2050 -0.4540
   61DMSO    H5 1058   1.990   3.616   0.477 -2.5539 -1.2599 -0.4170
   61DMSO    H6 1059   2.133   3.552   0.385 -0.0757 -1.4418  1.9957
   61DMSO    O1 1060   2.086   3.280   0.405 -0.2016  0.2577  0.3968
   62DMSO    C1 1061   2.904   3.372   4.545 -0.2023  0.5220  0.2524
   62DMSO    H1 1062   2.894   3.290   4.616  0.6631  0.2463  0.0712
   62DMSO    H2 1063   3.006   3.412   4.554 -0.0731  0.3465 -0.3972
   62DMSO    H3 1064   2.825   3.447   4.545 -2.2946 -1.5436  1.9083
   62DMSO    S1 1065   2.901   3.306   4.380  0.0608 -0.3014 -0.1851
   62DMSO    C2 1066   3.038   3.191   4.412  1.0115 -0.3429  0.1276
   62DMSO    H4 1067   2.986   3.107   4.459  0.2699 -0.4196 -0.8071
   62DMSO    H5 1068   3.080   3.165   4.315  0.0517  0.8197 -0.6208
   62DMSO    H6 1069   3.110   3.241   4.477  1.0118 -0.1913  0.0113
   62DMSO    O1 1070   2.969   3.410   4.299  0.7005 -0.0015 -0.1346
   63DMSO    C1 1071   3.399   2.708   3.866  0.3786  0.2574 -0.3067
   63DMSO    H1 1072   3.378   2.713   3.973  1.5157  0.5281 -0.0822
   63DMSO    H2 1073   3.369   2.803   3.820  0.0467  0.7629  0.9166
   63DMSO    H3 1074   3.354   2.616   3.830  0.3469  0.1226  0.0752
   63DMSO    S1 1075   3.569   2.674   3.833 -0.4987 -0.3918  0.4173
   63DMSO    C2 1076   3.637   2.808   3.928 -0.0234  0.2922  0.2752
   63DMSO    H4 1077   3.629   2.791   4.036  1.3342  1.6968  0.6308
   63DMSO    H5 1078   3.743   2.827   3.910  0.1294 -0.4002  0.4291
   63DMSO    H6 1079   3.593   2.903   3.898  1.3480  1.6480  2.2694
   63DMSO    O1 1080   3.579   2.721   3.693  0.3371 -0.0608 -0.7007
   64DMSO    C1 1081   1.246   3.434   4.621  0.3099  0.4133  0.3284
   64DMSO    H1 1082   1.154   3.451   4.564 -1.0877  0.8753  2.6188
   64DMSO    H2 1083   1.214   3.397   4.718  2.4643 -0.3599  0.7999
   64DMSO    H3 1084   1.314   3.519   4.629  1.8109 -0.6565 -0.4509
   64DMSO    S1 1085   1.336   3.312   4.528 -0.0830 -0.2970  0.0310
   64DMSO    C2 1086   1.441   3.259   4.663 -0.2665 -0.7113  0.1628
   64DMSO    H4 1087   1.496   3.346   4.700  1.8086 -2.7283  2.2057
   64DMSO    H5 1088   1.377   3.217   4.741 -2.9092  2.4148 -0.1094
   64DMSO    H6 1089   1.516   3.187   4.630  1.8714  2.1060 -1.6326
   64DMSO    O1 1090   1.422   3.385   4.433 -0.1053  0.1771 -0.1344
   65DMSO    C1 1091   5.118   3.373   0.574  0.0230  0.1620 -0.1884
   65DMSO    H1 1092   5.164   3.417   0.486  0.7185 -1.3386 -0.6071
   65DMSO    H2 1093   5.017   3.344   0.543 -0.2300 -2.4867  2.6257
   65DMSO    H3 1094   5.115   3.451   0.650 -0.2843 -2.2471  2.4374
   65DMSO    S1 1095   5.192   3.216   0.637 -0.0243 -0.4027  0.0465
   65DMSO    C2 1096   5.152   3.120   0.491 -0.4938 -0.6174  0.2415
   65DMSO    H4 1097   5.221   3.035   0.489 -2.0658 -1.9377 -0.2895
   65DMSO    H5 1098   5.051   3.078   0.496 -0.9108  0.4830  1.6155
   65DMSO    H6 1099   5.156   3.180   0.399 -0.3626 -1.0293 -0.0250
   65DMSO    O1 1100   5.099   3.166   0.744 -0.5737 -0.1867 -0.1122
   66DMSO    C1 1101   4.288   1.865   3.326 -0.1419 -0.4693  0.3074
   66DMSO    H1 1102   4.391   1.836   3.345  0.7590  2.2692  0.0148
   66DMSO    H2 1103   4.219   1.797   3.376 -0.0619  0.3080  1.5068
   66DMSO    H3 1104   4.253   1.860   3.222  0.3514  0.9521  0.0521
   66DMSO    S1 1105   4.281   2.033   3.395 -0.2330  0.2036 -0.7020
   66DMSO    C2 1106   4.345   2.008   3.555 -0.1102 -1.0221 -0.2221
   66DMSO    H4 1107   4.282   1.942   3.615 -0.1985 -1.3179 -0.6395
   66DMSO    H5 1108   4.447   1.970   3.557  0.0616 -0.8974 -2.9617
   66DMSO    H6 1109   4.336   2.104   3.608  1.0041 -1.1192  0.1588
   66DMSO    O1 1110   4.132   2.065   3.402  0.0161  0.1228  0.4766
   67DMSO    C1 1111   5.315   0.892   3.499 -0.1436  0.7485 -0.5892
   67DMSO    H1 1112   5.331   0.805   3.564 -1.1904  0.9440 -0.0451
   67DMSO    H2 1113   5.340   0.865   3.396  0.4733 -2.4240  0.2785
   67DMSO    H3 1114   5.377   0.975   3.532  0.3127  0.4329 -0.6468
   67DMSO    S1 1115   5.149   0.949   3.527  0.0256 -0.1477 -0.1327
   67DMSO    C2 1116   5.073   0.818   3.427 -0.3994  0.2692  0.2228
   67DMSO    H4 1117   5.123   0.808   3.330 -1.9993 -2.3005 -0.4426
   67DMSO    H5 1118   5.083   0.729   3.488 -2.4777 -0.6792 -0.7090
   67DMSO    H6 1119   4.966   0.842   3.429 -0.2418  0.9577  1.6051
   67DMSO    O1 1120   5.141   1.061   3.428 -0.0406  1.0232  0.4119
   68DMSO    C1 1121   4.640   2.283   2.595 -0.7007  0.4611  0.4014
   68DMSO    H1 1122   4.580   2.375   2.590 -0.3501  0.6222 -1.2570
   68DMSO    H2 1123   4.747   2.304   2.589 -0.9145  1.2363 -1.9416
   68DMSO    H3 1124   4.620   2.202   2.525 -1.1727 -0.9268  2.0686
   68DMSO    S1 1125   4.600   2.209   2.749  0.3640 -0.1397  0.2443
   68DMSO    C2 1126   4.742   2.106   2.765 -0.3718  0.1414  0.0040
   68DMSO    H4 1127   4.738   2.032   2.846 -0.0179  1.0384  0.8509
   68DMSO    H5 1128   4.744   2.039   2.679 -0.8672  0.1745 -0.0364
   68DMSO    H6 1129   4.827   2.173   2.758  0.9579 -1.5389 -0.5244
   68DMSO    O1 1130   4.477   2.134   2.714 -0.3195  0.3292  0.6971
   69DMSO    C1 1131   1.087   2.020   2.596 -0.6191 -0.3127  0.4499
   69DMSO    H1 1132   1.022   1.937   2.566  0.2084 -0.2051 -1.8186
   69DMSO    H2 1133   1.095   2.085   2.508 -1.6259  1.3200  1.5189
   69DMSO    H3 1134   1.187   1.982   2.618  0.3833  2.7698  1.7517
   69DMSO    S1 1135   1.025   2.112   2.735  0.0200  0.1435  0.0333
   69DMSO    C2 1136   1.096   2.266   2.675 -0.2857  0.1470 -0.6289
   69DMSO    H4 1137   1.051   2.298   2.581 -0.6203  0.5419 -0.3422
   69DMSO    H5 1138   1.068   2.343   2.748 -0.2498  0.0453 -0.5069
   69DMSO    H6 1139   1.204   2.265   2.660 -0.4262  0.6796 -1.7333
   69DMSO    O1 1140   1.106   2.080   2.853  0.1750 -0.2198  1.1148
   70DMSO    C1 1141   2.045   1.540   3.819 -0.3162  0.0105 -0.2584
   70DMSO    H1 1142   1.954   1.498   3.864  0.0802  0.9273  1.5139
   70DMSO    H2 1143   2.019   1.615   3.744  0.8926  0.1149 -0.5934
   70DMSO    H3 1144   2.084   1.459   3.758 -1.1561 -0.4188 -0.2424
   70DMSO    S1 1145   2.145   1.619   3.951 -0.4350 -0.2871 -0.1765
   70DMSO    C2 1146   2.036   1.759   3.959 -0.3297  0.3579  0.4380
   70DMSO    H4 1147   2.043   1.797   3.857 -2.7862 -0.1528  0.0259
   70DMSO    H5 1148   1.933   1.726   3.975 -0.4735 -1.2890 -3.0824
   70DMSO    H6 1149   2.078   1.827   4.034 -0.0624 -0.9247  1.4930
   70DMSO    O1 1150   2.260   1.659   3.862  0.7161 -0.3956 -0.4951
   71DMSO    C1 1151   1.612   3.170   3.109  0.2931 -0.4534  0.3435
   71DMSO    H1 1152   1.653   3.194   3.208 -2.3709 -1.4819  1.8024
   71DMSO    H2 1153   1.584   3.259   3.051  0.4046 -1.9677 -2.1812
   71DMSO    H3 1154   1.521   3.112   3.129 -0.8561  1.2061  0.1659
   71DMSO    S1 1155   1.711   3.074   3.000  0.1669  0.2629  0.2568
   71DMSO    C2 1156   1.587   3.079   2.869  0.2487  0.2345 -0.1362
   71DMSO    H4 1157   1.493   3.051   2.918  0.2614  1.6436  0.7616
   71DMSO    H5 1158   1.587   3.187   2.851  3.3019  0.5623  1.1959
   71DMSO    H6 1159   1.615   3.023   2.780  1.2743  0.9134 -0.2547
   71DMSO    O1 1160   1.715   2.931   3.044  0.0043 -0.0801  0.3007
   72DMSO    C1 1161   0.925   1.922   4.070  0.7189 -0.0670  0.5696
   72DMSO    H1 1162   0.923   1.846   4.149 -2.0138  0.5240  1.1652
   72DMSO    H2 1163   0.900   1.873   3.976 -0.1705 -0.8480  1.1954
   72DMSO    H3 1164   1.022   1.972   4.074 -0.3721  2.1347  1.1531
   72DMSO    S1 1165   0.792   2.029   4.113  0.0987  0.0288 -0.0477
   72DMSO    C2 1166   0.842   2.164   4.008 -0.1143 -0.6336  0.3101
   72DMSO    H4 1167   0.856   2.140   3.902  0.1785 -1.4046  0.5170
   72DMSO    H5 1168   0.764   2.240   4.015 -0.2727 -0.5986 -1.3560
   72DMSO    H6 1169   0.940   2.204   4.034 -0.4256  0.0172  0.4875
   72DMSO    O1 1170   0.833   2.080   4.249  0.0391 -0.3509 -0.2324
   73DMSO    C1 1171   3.122   1.346   1.053  0.4055 -0.0027 -0.2727
   73DMSO    H1 1172   3.222   1.382   1.077 -0.3413  0.8829  1.6866
   73DMSO    H2 1173   3.071   1.401   0.973 -0.0989  0.4908  0.3744
   73DMSO    H3 1174   3.069   1.376   1.144  1.1518  2.6731 -0.6141
   73DMSO    S1 1175   3.112   1.169   1.054 -0.4383  0.0422 -0.1451
   73DMSO    C2 1176   2.942   1.150   1.028 -0.0863  0.0756 -0.0698
   73DMSO    H4 1177   2.922   1.167   0.921 -1.9824  0.5566  0.3070
   73DMSO    H5 1178   2.923   1.047   1.058  1.7478  0.0558  1.1532
   73DMSO    H6 1179   2.878   1.215   1.089  1.4005 -0.1049  1.7554
   73DMSO    O1 1180   3.114   1.143   1.201  0.1484  0.2372 -0.1100
   74DMSO    C1 1181   0.335   4.267   1.597  0.0962  0.0628 -0.1084
   74DMSO    H1 1182   0.323   4.343   1.674  1.3642  0.0449  0.1330
   74DMSO    H2 1183   0.440   4.268   1.564  0.0883 -0.4736 -0.1640
   74DMSO    H3 1184   0.271   4.281   1.509 -1.1738 -1.9611  0.4258
   74DMSO    S1 1185   0.286   4.111   1.672 -0.1112 -0.0488 -0.0149
   74DMSO    C2 1186   0.358   4.150   1.838 -0.1770 -0.4174  0.1153
   74DMSO    H4 1187   0.463   4.176   1.824 -0.2889 -0.5428 -1.0998
   74DMSO    H5 1188   0.320   4.240   1.886  0.1008 -0.2425  0.0060
   74DMSO    H6 1189   0.348   4.065   1.906 -1.0585 -0.5923 -0.2189
   74DMSO    O1 1190   0.391   4.024   1.603 -0.3867 -0.0309 -0.1355
   75DMSO    C1 1191   0.584   1.502   4.124  0.0800 -0.3336  0.0219
   75DMSO    H1 1192   0.644   1.495   4.216  0.4213  3.1610  0.2004
   75DMSO    H2 1193   0.492   1.560   4.126 -0.0581 -0.5403 -0.4058
   75DMSO    H3 1194   0.560   1.398   4.103 -0.3821 -0.4503  1.0863
   75DMSO    S1 1195   0.685   1.576   3.991  0.4223 -0.0629 -0.1455
   75DMSO    C2 1196   0.836   1.480   4.028  0.2112  0.4475 -0.1421
   75DMSO    H4 1197   0.827   1.377   3.993  0.1632 -0.5044  2.4500
   75DMSO    H5 1198   0.931   1.526   3.998  1.2751 -0.5184  1.5355
   75DMSO    H6 1199   0.831   1.474   4.137 -1.5798 -2.2684 -0.2664
   75DMSO    O1 1200   0.718   1.709   4.045  0.5265 -0.1674 -0.4147
   76DMSO    C1 1201   1.878   1.397   2.279 -0.1964  0.6066 -0.0618
   76DMSO    H1 1202   1.833   1.479   2.221 -0.7616 -2.4007 -4.4100
   76DMSO    H2 1203   1.923   1.319   2.217 -1.5285 -0.1853 -0.0721
   76DMSO    H3 1204   1.802   1.361   2.349 -0.2285  1.9550  0.6192
   76DMSO    S1 1205   2.017   1.462   2.366  0.2975  0.0791 -0.3587
   76DMSO    C2 1206   2.037   1.318   2.465 -0.5434  0.3750  0.0229
   76DMSO    H4 1207   2.039   1.224   2.410  1.1532 -0.0062  0.6941
   76DMSO    H5 1208   2.125   1.322   2.529 -1.4114  2.0898  1.2110
   76DMSO    H6 1209   1.956   1.311   2.539 -1.5260 -0.1789 -1.0712
   76DMSO    O1 1210   1.951   1.559   2.459 -0.7471  0.1441 -0.8828
   77DMSO    C1 1211   0.972   6.955   2.131  0.1901  0.2421  0.1761
   77DMSO    H1 1212   1.058   6.975   2.066  0.1310 -0.7652 -0.2346
   77DMSO    H2 1213   0.969   6.848   2.153 -1.6683  0.4831  1.3564
   77DMSO    H3 1214   0.881   6.985   2.079 -0.3684  0.9698  1.5202
   77DMSO    S1 1215   0.993   7.040   2.284 -0.2867 -0.4432  0.4562
   77DMSO    C2 1216   1.156   6.963   2.314  0.0517 -0.1690  0.3608
   77DMSO    H4 1217   1.200   6.991   2.410  0.1668  0.5590  0.1090
   77DMSO    H5 1218   1.144   6.855   2.302 -1.4214 -0.0312  0.4494
   77DMSO    H6 1219   1.217   6.993   2.228 -2.3460 -0.6174 -1.6130
   77DMSO    O1 1220   0.912   6.978   2.390  0.1193  0.9044 -0.2153
   78DMSO    C1 1221   3.422   0.190   0.407  0.4574 -0.0420  0.3433
   78DMSO    H1 1222   3.347   0.144   0.342  4.5261 -0.9651 -4.2710
   78DMSO    H2 1223   3.406   0.297   0.424  0.5809 -0.4166  3.5457
   78DMSO    H3 1224   3.523   0.183   0.366 -0.5402 -1.4300 -2.1167
   78DMSO    S1 1225   3.434   0.105   0.559 -0.2048 -0.2345 -0.0275
   78DMSO    C2 1226   3.491  -0.052   0.502 -0.8813  0.5154 -0.2685
   78DMSO    H4 1227   3.486  -0.117   0.590  0.1969  0.0668 -0.5307
   78DMSO    H5 1228   3.434  -0.086   0.414 -1.2839 -0.3636  0.3161
   78DMSO    H6 1229   3.595  -0.046   0.470 -0.8876  1.5493 -0.0991
   78DMSO    O1 1230   3.294   0.084   0.598  0.7528 -0.0744 -0.2751
   79DMSO    C1 1231   4.650   3.453   1.359 -0.5705  0.7938  0.0903
   79DMSO    H1 1232   4.664   3.394   1.450  0.4180 -2.4117 -1.9788
   79DMSO    H2 1233   4.677   3.399   1.268 -0.9478  2.8354 -1.2933
   79DMSO    H3 1234   4.698   3.551   1.355 -1.0648  1.0052 -0.9575
   79DMSO    S1 1235   4.473   3.483   1.345 -0.4422  0.3797 -0.0398
   79DMSO    C2 1236   4.477   3.583   1.194 -0.2287 -0.2137 -1.3805
   79DMSO    H4 1237   4.508   3.507   1.122  0.3825 -1.7902  0.4647
   79DMSO    H5 1238   4.377   3.623   1.178 -0.7163 -1.5194 -1.7064
   79DMSO    H6 1239   4.551   3.661   1.211 -0.5592 -0.4822  1.9035
   79DMSO    O1 1240   4.444   3.577   1.455 -0.1252 -0.4410  0.2927
   80DMSO    C1 1241   1.924   4.096   1.110 -0.0861 -0.4033 -0.2516
   80DMSO    H1 1242   1.942   4.049   1.207 -1.9939 -2.6220 -0.8840
   80DMSO    H2 1243   2.021   4.119   1.064  1.0009 -0.5760  1.8334
   80DMSO    H3 1244   1.875   4.193   1.118 -0.7630 -0.7220 -0.4532
   80DMSO    S1 1245   1.825   3.994   1.011  0.0710 -0.0373  0.2040
   80DMSO    C2 1246   1.684   3.986   1.109 -0.3025  0.0794  0.4151
   80DMSO    H4 1247   1.713   4.009   1.212 -0.9214  2.4465  0.1344
   80DMSO    H5 1248   1.618   4.071   1.088  1.0654  0.6476 -1.9579
   80DMSO    H6 1249   1.636   3.890   1.089  1.1951 -0.4042 -1.0026
   80DMSO    O1 1250   1.874   3.853   1.015  0.2134  0.6807  0.0944
   81DMSO    C1 1251   1.383   3.522   4.936  0.4207  0.9293  0.6572
   81DMSO    H1 1252   1.337   3.560   4.845 -0.6797 -1.7181 -0.0034
   81DMSO    H2 1253   1.388   3.415   4.914  0.6676  1.1108 -0.1983
   81DMSO    H3 1254   1.308   3.551   5.011  0.3435 -0.1665  1.0267
   81DMSO    S1 1255   1.545   3.607   4.962  0.2809  0.0311  0.0282
   81DMSO    C2 1256   1.463   3.765   4.998  0.2843 -0.0090  0.7302
   81DMSO    H4 1257   1.536   3.847   4.999  1.3251 -0.8647 -0.5450
   81DMSO    H5 1258   1.393   3.790   4.918  2.5603  1.4443 -0.9218
   81DMSO    H6 1259   1.401   3.760   5.087  0.9089  0.8069  1.2254
   81DMSO    O1 1260   1.580   3.631   4.819 -0.3757  0.3763 -0.0593
   82DMSO    C1 1261   4.160   2.473   0.274  0.4345  0.3962 -0.6709
   82DMSO    H1 1262   4.192   2.501   0.174  1.7696 -1.2918 -0.7660
   82DMSO    H2 1263   4.184   2.368   0.291 -1.4016  0.0834  0.2124
   82DMSO    H3 1264   4.055   2.502   0.287  0.0506 -1.4768  0.9452
   82DMSO    S1 1265   4.249   2.566   0.397 -0.0047  0.4547 -0.1271
   82DMSO    C2 1266   4.193   2.729   0.350 -0.8166 -0.0177 -0.5612
   82DMSO    H4 1267   4.092   2.759   0.378  0.1302  2.0815  0.8159
   82DMSO    H5 1268   4.252   2.790   0.418 -2.6244  0.0148  1.0681
   82DMSO    H6 1269   4.220   2.735   0.244  1.0032 -0.0799 -0.1195
   82DMSO    O1 1270   4.389   2.559   0.357  0.0018  0.0153  0.0611
   83DMSO    C1 1271   1.995   1.498   0.140  0.1248  0.1733 -0.4083
   83DMSO    H1 1272   2.027   1.591   0.091 -0.5181 -0.1289 -1.4263
   83DMSO    H2 1273   2.007   1.410   0.077 -0.1808 -0.5815  0.5697
   83DMSO    H3 1274   1.890   1.509   0.168 -0.0619 -0.1575 -0.9682
   83DMSO    S1 1275   2.082   1.460   0.291  0.0079  0.0957 -0.1926
   83DMSO    C2 1276   2.220   1.377   0.208  0.2213  0.3554 -0.2801
   83DMSO    H4 1277   2.277   1.451   0.152  1.2210 -0.5479 -0.4869
   83DMSO    H5 1278   2.285   1.329   0.282 -1.1560 -2.2722 -0.6430
   83DMSO    H6 1279   2.179   1.301   0.141  0.7807  0.6945 -1.0228
   83DMSO    O1 1280   2.010   1.346   0.345 -1.0937  0.1798 -0.1362
   84DMSO    C1 1281   0.239   2.460   0.971  0.2674  0.5855 -0.0452
   84DMSO    H1 1282   0.163   2.527   0.930 -1.4085 -1.8231 -1.1203
   84DMSO    H2 1283   0.322   2.473   0.902  0.8913 -0.7010  0.4268
   84DMSO    H3 1284   0.197   2.359   0.978  0.1261  0.6505  0.0720
   84DMSO    S1 1285   0.280   2.498   1.141  0.5160  0.5239 -0.1634
   84DMSO    C2 1286   0.111   2.464   1.186  0.1267  0.5858 -0.2170
   84DMSO    H4 1287   0.094   2.358   1.164  2.4417  0.2635 -0.6382
   84DMSO    H5 1288   0.111   2.495   1.291 -0.9362  1.2718 -0.3974
   84DMSO    H6 1289   0.047   2.525   1.121 -2.2692 -3.6645 -2.3620
   84DMSO    O1 1290   0.308   2.642   1.149  0.4471 -0.1166  0.1094
   85DMSO    C1 1291   3.133   2.356   3.777 -0.0488  0.5760  0.8506
   85DMSO    H1 1292   3.238   2.386   3.769 -0.4077  1.8076  0.4979
   85DMSO    H2 1293   3.072   2.447   3.775 -2.5135 -0.8380 -3.7848
   85DMSO    H3 1294   3.124   2.301   3.871  2.9445 -1.1630  0.2519
   85DMSO    S1 1295   3.075   2.242   3.656 -0.2375  0.2998 -0.0830
   85DMSO    C2 1296   3.172   2.327   3.536  0.5869  0.0081  0.1279
   85DMSO    H4 1297   3.275   2.313   3.570  0.9654  2.2459  0.0159
   85DMSO    H5 1298   3.150   2.292   3.435 -0.1344  4.0619 -1.2843
   85DMSO    H6 1299   3.139   2.431   3.525 -0.0037  0.2700  3.4257
   85DMSO    O1 1300   2.935   2.297   3.635 -0.6605  0.3212  0.1867
   86DMSO    C1 1301   1.376   2.722   0.304 -0.3166  0.1025  0.3321
   86DMSO    H1 1302   1.384   2.819   0.353 -0.7125  0.8757 -1.0589
   86DMSO    H2 1303   1.293   2.662   0.343 -0.6350  0.2954 -0.0368
   86DMSO    H3 1304   1.465   2.659   0.289 -1.0781 -1.1945  1.0833
   86DMSO    S1 1305   1.323   2.770   0.140 -0.0499 -0.3003 -0.2432
   86DMSO    C2 1306   1.202   2.887   0.198 -0.4358 -0.5610  0.2491
   86DMSO    H4 1307   1.141   2.834   0.272 -1.4239  0.4894  0.2237
   86DMSO    H5 1308   1.264   2.963   0.246  2.5958 -0.6396 -3.1013
   86DMSO    H6 1309   1.129   2.918   0.122 -0.5363  1.6188  1.1584
   86DMSO    O1 1310   1.242   2.649   0.104 -0.3783 -0.1147  0.0191
   87DMSO    C1 1311   5.005   4.412   0.690 -0.1356  0.3200 -0.8813
   87DMSO    H1 1312   5.084   4.338   0.701 -0.5364  0.1529  1.2649
   87DMSO    H2 1313   4.925   4.358   0.638 -0.8534  2.0367 -1.6386
   87DMSO    H3 1314   5.037   4.504   0.641  0.0848  1.2225  0.8571
   87DMSO    S1 1315   4.932   4.453   0.849  0.5823  0.2901 -0.0708
   87DMSO    C2 1316   5.077   4.418   0.939 -0.4591 -0.0910  0.3910
   87DMSO    H4 1317   5.106   4.316   0.915 -0.4503 -0.0432  0.1882
   87DMSO    H5 1318   5.166   4.473   0.906  0.5327 -1.5790  0.4912
   87DMSO    H6 1319   5.064   4.422   1.047  0.8811 -0.7430  0.5886
   87DMSO    O1 1320   4.851   4.326   0.861 -0.2912  0.1497  0.0837
   88DMSO    C1 1321   2.739   3.757   1.539 -0.2168 -1.0825 -0.3621
   88DMSO    H1 1322   2.783   3.716   1.630  0.3096  0.6092  0.1947
   88DMSO    H2 1323   2.631   3.742   1.529 -0.4839  0.9631 -1.1779
   88DMSO    H3 1324   2.788   3.719   1.449 -2.7218 -1.4583 -1.6578
   88DMSO    S1 1325   2.762   3.929   1.551  0.2078 -0.0840 -0.2583
   88DMSO    C2 1326   2.702   3.964   1.384  0.2975 -0.5673 -0.2157
   88DMSO    H4 1327   2.609   3.914   1.357  0.8159 -1.1506 -0.9763
   88DMSO    H5 1328   2.694   4.073   1.385  0.9128 -0.3839  4.1201
   88DMSO    H6 1329   2.781   3.932   1.316  0.4477 -0.3870 -0.1276
   88DMSO    O1 1330   2.908   3.950   1.540  0.4758 -0.1512  0.1663
   89DMSO    C1 1331   3.166   4.287   4.018 -0.1904 -0.4252  0.4263
   89DMSO    H1 1332   3.239   4.345   3.960 -0.6733 -1.3678 -1.1955
   89DMSO    H2 1333   3.073   4.339   4.040  0.0430  0.5734 -0.7967
   89DMSO    H3 1334   3.213   4.268   4.115  1.6146  1.0252 -0.1027
   89DMSO    S1 1335   3.137   4.129   3.933  0.3708  0.0180 -0.1593
   89DMSO    C2 1336   3.073   4.210   3.781 -1.0067  0.2930 -0.3918
   89DMSO    H4 1337   2.992   4.278   3.808 -0.8439  0.2498  0.2189
   89DMSO    H5 1338   3.157   4.262   3.735  0.9095 -1.3538  1.0225
   89DMSO    H6 1339   3.041   4.140   3.704 -0.2006 -0.8021  0.2430
   89DMSO    O1 1340   3.022   4.074   4.008 -0.2856 -0.5759 -0.4141
   90DMSO    C1 1341   1.627   0.783   0.994  0.2103 -0.4072  0.3353
   90DMSO    H1 1342   1.575   0.697   1.039 -2.2493  1.4485  1.2612
   90DMSO    H2 1343   1.724   0.811   1.037 -0.3269  1.2616  0.5326
   90DMSO    H3 1344   1.560   0.866   1.015 -1.0786 -1.3942  0.2714
   90DMSO    S1 1345   1.639   0.769   0.815  0.0599  0.0156  0.1529
   90DMSO    C2 1346   1.698   0.597   0.828  0.4675  0.6914 -0.1994
   90DMSO    H4 1347   1.739   0.577   0.729  0.1095 -1.5197  0.0549
   90DMSO    H5 1348   1.775   0.580   0.903  1.5734 -0.0062 -1.4546
   90DMSO    H6 1349   1.610   0.533   0.838  0.9122  0.1968  0.5990
   90DMSO    O1 1350   1.756   0.854   0.773  0.1015  0.0233  0.2625
   91DMSO    C1 1351   3.999   3.103   2.602 -0.7703 -0.6946  0.7891
   91DMSO    H1 1352   4.025   3.005   2.643 -2.2351 -2.2739 -1.7949
   91DMSO    H2 1353   3.964   3.085   2.500  0.4459  0.1284  0.2003
   91DMSO    H3 1354   4.080   3.175   2.588 -0.8674 -0.7085  0.1376
   91DMSO    S1 1355   3.878   3.186   2.702  0.1303 -0.0652  0.5211
   91DMSO    C2 1356   3.946   3.148   2.856 -0.0147 -0.4492 -0.4772
   91DMSO    H4 1357   4.034   3.208   2.880 -0.3270 -0.0366 -0.3447
   91DMSO    H5 1358   3.872   3.176   2.931  0.0466 -0.2335 -0.4956
   91DMSO    H6 1359   3.962   3.040   2.858 -3.8008 -1.1623 -0.1462
   91DMSO    O1 1360   3.766   3.094   2.692 -0.2618 -0.3366  0.2446
   92DMSO    C1 1361   1.235   4.258   1.859 -0.1692  0.0801  0.5658
   92DMSO    H1 1362   1.201   4.360   1.838 -1.9922 -0.0121  2.7523
   92DMSO    H2 1363   1.170   4.221   1.939  2.1438 -1.8473  1.6748
   92DMSO    H3 1364   1.339   4.246   1.889 -0.2229  0.1253  0.7702
   92DMSO    S1 1365   1.197   4.153   1.720  0.1327  0.2269  0.3783
   92DMSO    C2 1366   1.189   4.290   1.608  0.0001  0.0097  0.4968
   92DMSO    H4 1367   1.168   4.244   1.511  2.2817  1.8277 -0.9680
   92DMSO    H5 1368   1.112   4.364   1.630 -1.3205 -0.6392 -1.6571
   92DMSO    H6 1369   1.285   4.342   1.601 -0.7233  1.2693 -0.4267
   92DMSO    O1 1370   1.061   4.111   1.740  0.3383  0.4019  0.0642
   93DMSO    C1 1371   2.010   4.945   4.263  0.4905  0.1391 -0.3775
   93DMSO    H1 1372   1.978   4.925   4.365  1.7659  1.3639  0.2964
   93DMSO    H2 1373   2.101   5.004   4.252  0.7830 -0.3434 -0.5795
   93DMSO    H3 1374   1.937   4.989   4.194 -0.8014  0.2185  0.9896
   93DMSO    S1 1375   2.073   4.786   4.204  0.3681 -0.3265 -0.2243
   93DMSO    C2 1376   1.925   4.706   4.238  0.4239  0.5052 -0.8200
   93DMSO    H4 1377   1.914   4.617   4.176  1.1066 -0.3654  0.2816
   93DMSO    H5 1378   1.923   4.669   4.341  0.2963 -0.5518 -1.1908
   93DMSO    H6 1379   1.838   4.768   4.214 -1.3592 -0.5726  2.2521
   93DMSO    O1 1380   2.160   4.727   4.309 -0.3025 -0.9523 -0.4232
   94DMSO    C1 1381   3.318   1.354   2.454  0.0893  0.0210  0.6327
   94DMSO    H1 1382   3.395   1.288   2.413  0.3427  1.2146 -0.9057
   94DMSO    H2 1383   3.225   1.352   2.396  0.8656  0.3455 -0.6699
   94DMSO    H3 1384   3.362   1.453   2.443  0.1729 -0.0616  0.1887
   94DMSO    S1 1385   3.273   1.318   2.620 -0.0240  0.2885 -0.8591
   94DMSO    C2 1386   3.208   1.154   2.596  0.0809 -0.0474 -0.0351
   94DMSO    H4 1387   3.287   1.100   2.543  0.1221  0.7735 -0.8230
   94DMSO    H5 1388   3.197   1.098   2.689  0.9493 -1.3790 -0.6990
   94DMSO    H6 1389   3.122   1.151   2.528 -0.3871  0.1329  0.5487
   94DMSO    O1 1390   3.153   1.404   2.638  0.2941  0.2099  0.5414
   95DMSO    C1 1391   2.707   3.256   2.546  0.1943 -0.0066  0.4048
   95DMSO    H1 1392   2.799   3.316   2.544  1.6937 -1.9878  3.0208
   95DMSO    H2 1393   2.647   3.282   2.634  1.5460  2.0160  0.8095
   95DMSO    H3 1394   2.733   3.150   2.550  0.4410  0.0031 -0.6925
   95DMSO    S1 1395   2.606   3.281   2.404 -0.3368  0.5800  0.0196
   95DMSO    C2 1396   2.726   3.226   2.287 -0.8602  0.1472  0.4215
   95DMSO    H4 1397   2.752   3.122   2.306 -2.5056 -0.1643  1.1379
   95DMSO    H5 1398   2.695   3.243   2.183  0.3861  0.7093  0.1232
   95DMSO    H6 1399   2.819   3.280   2.306 -0.7674  0.8812 -1.8430
   95DMSO    O1 1400   2.612   3.424   2.382 -0.0561  0.6454  0.0878
   96DMSO    C1 1401   1.334   0.972   1.247  0.0730  0.4964  0.0684
   96DMSO    H1 1402   1.240   0.934   1.290  0.7675 -0.3246  0.9140
   96DMSO    H2 1403   1.417   0.901   1.251 -0.8885 -0.8183 -1.7995
   96DMSO    H3 1404   1.368   1.056   1.307 -1.8667  1.9879 -0.8200
   96DMSO    S1 1405   1.307   1.001   1.079  0.2660  0.0199  0.2852
   96DMSO    C2 1406   1.149   1.086   1.095 -0.1684 -0.3105  0.5785
   96DMSO    H4 1407   1.065   1.018   1.112 -2.2562  2.0938  0.4544
   96DMSO    H5 1408   1.152   1.156   1.179  1.3555  0.2475  0.0790
   96DMSO    H6 1409   1.139   1.132   0.996  2.2447 -0.5551  0.1616
   96DMSO    O1 1410   1.278   0.867   1.018  0.0722  0.0008 -0.4440
   97DMSO    C1 1411   3.894   2.804   4.643 -0.6326 -0.5088 -0.0949
   97DMSO    H1 1412   3.927   2.815   4.746 -1.8488  1.8456  0.1197
   97DMSO    H2 1413   3.841   2.710   4.622  0.8489 -1.2869 -0.4829
   97DMSO    H3 1414   3.979   2.812   4.575 -1.1443 -1.1669 -0.8317
   97DMSO    S1 1415   3.775   2.933   4.615 -0.1378  0.0465  0.1075
   97DMSO    C2 1416   3.657   2.845   4.720  0.0968  0.1424  0.5149
   97DMSO    H4 1417   3.674   2.737   4.711 -0.7428  0.0894 -0.7938
   97DMSO    H5 1418   3.675   2.881   4.821  1.2947 -0.3186  0.4818
   97DMSO    H6 1419   3.561   2.878   4.680  0.2745 -0.9908 -0.9476
   97DMSO    O1 1420   3.728   2.905   4.474  0.2068  0.1787  0.0050
   98DMSO    C1 1421   2.715   3.375   3.435  0.1772 -0.0280 -0.6587
   98DMSO    H1 1422   2.705   3.428   3.341 -0.4901  0.7426 -0.1609
   98DMSO    H2 1423   2.798   3.420   3.490  0.4624 -1.6326  0.3128
   98DMSO    H3 1424   2.734   3.268   3.422  1.5813  0.3030 -1.5168
   98DMSO    S1 1425   2.580   3.428   3.539 -0.0856  0.0554 -0.0424
   98DMSO    C2 1426   2.551   3.597   3.480 -0.4254 -0.5651 -0.5430
   98DMSO    H4 1427   2.473   3.641   3.543 -0.4281 -0.4986 -0.5920
   98DMSO    H5 1428   2.640   3.660   3.485 -0.0355 -1.2236  1.5222
   98DMSO    H6 1429   2.510   3.598   3.378  2.4896  1.0713 -1.8365
   98DMSO    O1 1430   2.641   3.472   3.668 -0.1590  0.3117  0.6565
   99DMSO    C1 1431   6.439   0.126   3.135  0.0219  0.1614 -0.3984
   99DMSO    H1 1432   6.359   0.059   3.103  0.2126  0.6259 -1.9222
   99DMSO    H2 1433   6.408   0.209   3.199  5.0833  0.5600  2.0771
   99DMSO    H3 1434   6.490   0.180   3.054  2.3872  1.8062  2.0030
   99DMSO    S1 1435   6.568   0.046   3.225 -0.1066  0.2184 -0.1504
   99DMSO    C2 1436   6.667   0.195   3.244 -0.2187  0.2777 -0.0053
   99DMSO    H4 1437   6.768   0.174   3.282  0.1542 -0.1765 -1.1848
   99DMSO    H5 1438   6.689   0.228   3.142 -0.2190 -0.8245 -0.3764
   99DMSO    H6 1439   6.611   0.265   3.306 -1.5263 -1.7855  1.2472
   99DMSO    O1 1440   6.640  -0.029   3.117  0.0383  0.1701 -0.1167
  100DMSO    C1 1441   4.123   0.708   3.094 -0.3556 -0.0364 -1.0576
  100DMSO    H1 1442   4.118   0.622   3.161  1.0234  2.1707  2.1154
  100DMSO    H2 1443   4.086   0.701   2.991 -3.4724  2.0553 -0.2383
  100DMSO    H3 1444   4.226   0.742   3.093 -0.3658  0.3219  1.7826
  100DMSO    S1 1445   4.018   0.835   3.173  0.3721 -0.2969  0.5160
  100DMSO    C2 1446   4.126   0.872   3.316 -0.3647 -0.4433  0.3486
  100DMSO    H4 1447   4.217   0.905   3.265 -0.9110 -0.8244 -0.9075
  100DMSO    H5 1448   4.083   0.956   3.370  0.7823  1.1208 -1.0458
  100DMSO    H6 1449   4.130   0.783   3.378 -3.3546  0.3453  1.8576
  100DMSO    O1 1450   3.912   0.749   3.235  0.3478  0.5494 -0.4262
  101DMSO    C1 1451   3.875   4.813   0.710 -0.3291  0.3219 -0.3913
  101DMSO    H1 1452   3.912   4.909   0.671 -1.1471 -0.2480 -2.7142
  101DMSO    H2 1453   3.944   4.728   0.707 -0.6861 -0.1304  2.2048
  101DMSO    H3 1454   3.780   4.787   0.664  0.8072 -2.1893 -1.5170
  101DMSO    S1 1455   3.839   4.828   0.886 -0.0984 -0.0658  0.0110
  101DMSO    C2 1456   3.732   4.970   0.861 -0.4757 -0.6764 -0.7861
  101DMSO    H4 1457   3.772   5.039   0.787  0.3188 -1.4921 -1.1260
  101DMSO    H5 1458   3.627   4.946   0.840 -1.5256  0.8779  2.1581
  101DMSO    H6 1459   3.734   5.026   0.955 -1.5822  0.5583 -1.4432
  101DMSO    O1 1460   3.955   4.904   0.936 -0.5044 -0.3940 -0.1136
  102DMSO    C1 1461   1.479   0.207   1.695  0.4044 -0.3914 -0.2307
  102DMSO    H1 1462   1.382   0.223   1.742  1.2634  0.4824  1.3259
  102DMSO    H2 1463   1.479   0.253   1.596  1.1162 -0.8261 -0.4374
  102DMSO    H3 1464   1.498   0.100   1.681 -0.3269 -0.4646 -0.6866
  102DMSO    S1 1465   1.593   0.291   1.804 -0.4206  0.1561  0.0269
  102DMSO    C2 1466   1.736   0.273   1.697  0.8105 -0.2332  0.0379
  102DMSO    H4 1467   1.728   0.336   1.609 -2.6982 -1.6932 -0.8357
  102DMSO    H5 1468   1.824   0.294   1.759 -0.0520  1.7949  0.6535
  102DMSO    H6 1469   1.733   0.170   1.663  0.8408  0.2998 -1.6320
  102DMSO    O1 1470   1.613   0.195   1.911 -0.1566 -0.1769  0.1672
  103DMSO    C1 1471   3.546   3.465   1.421 -0.2039  0.5783  0.0713
  103DMSO    H1 1472   3.488   3.405   1.351  1.4532 -1.1700  0.1375
  103DMSO    H2 1473   3.469   3.521   1.476  0.2178  1.6705 -0.4244
  103DMSO    H3 1474   3.610   3.544   1.379 -1.0920  1.9135  1.1295
  103DMSO    S1 1475   3.645   3.370   1.531 -0.2896 -0.5003  0.1654
  103DMSO    C2 1476   3.665   3.216   1.444  0.6916  0.7784  0.5545
  103DMSO    H4 1477   3.689   3.230   1.339 -0.1254  0.1037  0.2712
  103DMSO    H5 1478   3.751   3.160   1.482  0.8068  2.7121  3.5128
  103DMSO    H6 1479   3.574   3.157   1.454 -0.8897  3.2324  1.3594
  103DMSO    O1 1480   3.568   3.341   1.652  0.4136 -0.2224 -0.0232
  104DMSO    C1 1481   2.998   0.639   1.575  0.1143 -0.6289 -0.1830
  104DMSO    H1 1482   2.988   0.637   1.467  0.9248  1.4318 -0.3422
  104DMSO    H2 1483   2.909   0.683   1.622  1.0264  1.7188 -0.5252
  104DMSO    H3 1484   3.085   0.701   1.598 -0.2455  0.3101 -1.2421
  104DMSO    S1 1485   3.011   0.478   1.639  0.3653 -0.0755 -0.0489
  104DMSO    C2 1486   2.859   0.420   1.575  0.5978  0.6578 -0.7848
  104DMSO    H4 1487   2.846   0.323   1.623  2.0468  0.6235 -0.3913
  104DMSO    H5 1488   2.774   0.481   1.606 -1.8098 -1.8882 -2.0165
  104DMSO    H6 1489   2.878   0.402   1.469  0.8180 -0.9432 -0.4983
  104DMSO    O1 1490   2.978   0.478   1.783  0.2049 -0.3482 -0.4301
  105DMSO    C1 1491   1.722   0.203   1.342 -0.0536  0.0092  0.6130
  105DMSO    H1 1492   1.676   0.166   1.435  0.6824  1.5018  1.6014
  105DMSO    H2 1493   1.645   0.237   1.272  1.2029  0.9663 -0.3330
  105DMSO    H3 1494   1.773   0.117   1.296 -0.0014  0.3013  0.1203
  105DMSO    S1 1495   1.853   0.318   1.364 -0.5852 -0.0234 -0.3495
  105DMSO    C2 1496   1.879   0.369   1.198 -0.0268 -0.8863  0.4211
  105DMSO    H4 1497   1.792   0.425   1.163 -0.0297 -1.3335 -0.3377
  105DMSO    H5 1498   1.972   0.427   1.206 -0.3386 -0.2730 -0.2572
  105DMSO    H6 1499   1.898   0.285   1.130  2.3695  0.4162 -0.6548
  105DMSO    O1 1500   1.964   0.216   1.392  0.3271 -0.1700  0.1080
  106DMSO    C1 1501   0.716   3.184   4.264  0.2697 -0.1867  0.1175
  106DMSO    H1 1502   0.636   3.210   4.333  0.1934 -0.3388  0.0880
  106DMSO    H2 1503   0.797   3.122   4.304 -0.4025 -2.1805 -1.4706
  106DMSO    H3 1504   0.759   3.274   4.219  3.2257 -2.1079 -1.2022
  106DMSO    S1 1505   0.650   3.097   4.122 -0.0556 -0.1150  0.0491
  106DMSO    C2 1506   0.598   2.958   4.223 -0.0286 -0.5691 -0.6445
  106DMSO    H4 1507   0.691   2.920   4.265 -0.5946  0.9249  2.1816
  106DMSO    H5 1508   0.536   2.990   4.307  0.1792  1.2001 -1.1406
  106DMSO    H6 1509   0.545   2.882   4.164 -0.7936  1.2105 -2.3704
  106DMSO    O1 1510   0.770   3.053   4.047 -0.4489  0.1574 -0.3424
  107DMSO    C1 1511   2.987   0.845   2.685 -0.2818  0.4795 -0.4790
  107DMSO    H1 1512   2.977   0.737   2.698  1.3502  0.3941  0.5189
  107DMSO    H2 1513   3.093   0.867   2.702 -0.1546 -0.6158  0.2608
  107DMSO    H3 1514   2.925   0.896   2.760 -0.2066 -2.5375  1.8172
  107DMSO    S1 1515   2.966   0.890   2.513 -0.0670 -0.4925 -0.4616
  107DMSO    C2 1516   2.813   0.798   2.507  0.0516 -0.5007  0.4689
  107DMSO    H4 1517   2.771   0.829   2.411  0.5903  1.3016  0.7778
  107DMSO    H5 1518   2.837   0.692   2.497  0.2070 -0.2298 -3.0928
  107DMSO    H6 1519   2.743   0.811   2.590  1.1676  0.0696  1.3684
  107DMSO    O1 1520   3.070   0.809   2.443  0.3850  0.5918 -0.5221
  108DMSO    C1 1521   6.849   1.321   3.116 -0.6472  0.1956  0.3107
  108DMSO    H1 1522   6.923   1.300   3.038 -2.2345  0.9791 -1.4738
  108DMSO    H2 1523   6.880   1.270   3.208  2.1268  0.0654 -0.5822
  108DMSO    H3 1524   6.748   1.306   3.077 -0.1661  0.0859 -0.9570
  108DMSO    S1 1525   6.879   1.501   3.141 -0.0377 -0.2707  0.0009
  108DMSO    C2 1526   6.821   1.504   3.311  0.5127  0.0778  0.1570
  108DMSO    H4 1527   6.882   1.457   3.389  0.8195 -0.0239 -0.1424
  108DMSO    H5 1528   6.803   1.610   3.332  1.3938  0.6467 -1.7551
  108DMSO    H6 1529   6.727   1.447   3.311 -1.0412  2.3743 -2.7776
  108DMSO    O1 1530   6.767   1.564   3.062  0.2312 -0.1253 -0.0299
  109DMSO    C1 1531   1.379   2.604   3.231 -0.2361  0.2763 -0.3758
  109DMSO    H1 1532   1.276   2.625   3.200 -0.9598  0.9099  2.2174
  109DMSO    H2 1533   1.411   2.504   3.201  1.3517  0.2021  1.3561
  109DMSO    H3 1534   1.379   2.625   3.338 -0.3454  2.0480 -0.6921
  109DMSO    S1 1535   1.502   2.716   3.159  0.0498 -0.0951 -0.5040
  109DMSO    C2 1536   1.475   2.698   2.977 -0.0032 -0.1713  0.2192
  109DMSO    H4 1537   1.531   2.775   2.923  2.0008 -0.1716  2.1578
  109DMSO    H5 1538   1.493   2.594   2.949 -1.2427 -0.5851  0.8839
  109DMSO    H6 1539   1.367   2.715   2.969  0.2030  0.4788 -1.6767
  109DMSO    O1 1540   1.638   2.669   3.195  0.3821  0.5849  0.8508
  110DMSO    C1 1541   1.151   4.552   2.581  0.2486  0.3533 -0.4945
  110DMSO    H1 1542   1.149   4.571   2.473 -2.7590 -0.8210 -0.7402
  110DMSO    H2 1543   1.243   4.503   2.613 -0.1488  0.7082  1.3277
  110DMSO    H3 1544   1.069   4.483   2.599 -0.2365  0.8493 -0.7729
  110DMSO    S1 1545   1.134   4.699   2.671 -0.0866  0.4032  0.0552
  110DMSO    C2 1546   1.098   4.792   2.528  0.1304  0.1230 -0.0021
  110DMSO    H4 1547   1.186   4.780   2.464  0.3894  1.3214  0.1015
  110DMSO    H5 1548   1.005   4.752   2.487 -0.0816  1.2579 -0.6632
  110DMSO    H6 1549   1.080   4.898   2.549  0.4471  0.0590  0.6092
  110DMSO    O1 1550   1.265   4.725   2.727  0.0546  0.6244  0.5042
  111DMSO    C1 1551   2.174   1.866   0.296  0.3789 -0.3847 -0.0113
  111DMSO    H1 1552   2.241   1.952   0.291 -0.2126  0.1177  0.4775
  111DMSO    H2 1553   2.170   1.845   0.403  0.3328  0.7548  0.2331
  111DMSO    H3 1554   2.202   1.777   0.240  0.9917 -1.4110  1.8358
  111DMSO    S1 1555   2.010   1.922   0.247  0.0980 -0.0486 -0.0908
  111DMSO    C2 1556   2.059   1.947   0.082  0.4500 -0.3482  0.0039
  111DMSO    H4 1557   2.150   2.008   0.081  1.1664 -1.3662  0.3417
  111DMSO    H5 1558   2.073   1.849   0.036  0.1879 -1.5541  2.3476
  111DMSO    H6 1559   1.972   1.989   0.032  0.5415 -2.9415 -2.6096
  111DMSO    O1 1560   2.007   2.060   0.289 -0.4368 -1.7774  0.9362
  112DMSO    C1 1561   3.490   1.707   1.800 -0.8312  0.0695 -0.1599
  112DMSO    H1 1562   3.553   1.786   1.841 -2.0866  1.2524 -0.4571
  112DMSO    H2 1563   3.509   1.607   1.840  1.9090  0.9143  0.8769
  112DMSO    H3 1564   3.528   1.709   1.697 -1.3688  1.4977 -0.3586
  112DMSO    S1 1565   3.314   1.744   1.801  0.0887 -0.2644  0.0702
  112DMSO    C2 1566   3.301   1.892   1.708 -0.4616  0.3408  0.0890
  112DMSO    H4 1567   3.380   1.958   1.743 -1.2627  1.4131 -0.0777
  112DMSO    H5 1568   3.320   1.882   1.601  0.5682 -0.9205  0.3601
  112DMSO    H6 1569   3.210   1.949   1.727 -0.3819  0.9668 -1.3054
  112DMSO    O1 1570   3.271   1.799   1.940  0.4665 -0.3737 -0.1257
  113DMSO    C1 1571   3.926   0.771   2.009 -0.8673  0.3792  0.2138
  113DMSO    H1 1572   3.956   0.720   1.917 -2.2459 -0.3673  0.1562
  113DMSO    H2 1573   3.818   0.767   2.025 -0.5839 -1.8824  2.2212
  113DMSO    H3 1574   3.965   0.873   2.006  1.3519 -0.4271 -0.5631
  113DMSO    S1 1575   3.998   0.708   2.160  0.4456 -0.0536 -0.2216
  113DMSO    C2 1576   3.870   0.582   2.182  0.2065 -0.2569 -0.1140
  113DMSO    H4 1577   3.772   0.626   2.159 -0.1491 -1.0881 -0.2359
  113DMSO    H5 1578   3.888   0.504   2.108  0.8236 -0.8829  0.6734
  113DMSO    H6 1579   3.881   0.539   2.282 -1.3128 -1.6012 -0.4779
  113DMSO    O1 1580   3.974   0.799   2.272 -0.1909 -0.0222 -0.0423
  114DMSO    C1 1581   1.795   1.992   2.520  0.4805 -0.8619 -0.6927
  114DMSO    H1 1582   1.789   2.099   2.541 -0.7718 -0.9041 -0.7342
  114DMSO    H2 1583   1.729   1.949   2.596  1.3625  0.3835  0.8447
  114DMSO    H3 1584   1.900   1.965   2.533  1.2953  0.8248 -3.1607
  114DMSO    S1 1585   1.740   1.970   2.353  0.2821 -0.2188 -0.0131
  114DMSO    C2 1586   1.802   1.804   2.325 -0.3269 -0.3311  0.0370
  114DMSO    H4 1587   1.768   1.756   2.233  0.2396  0.4005 -0.5667
  114DMSO    H5 1588   1.911   1.806   2.323 -0.3221 -1.1791 -1.2069
  114DMSO    H6 1589   1.766   1.759   2.418 -1.4718  3.1355  1.4452
  114DMSO    O1 1590   1.852   2.056   2.293 -0.4483  0.2038  0.2447
  115DMSO    C1 1591   2.602   2.259   2.798  0.0468  0.2081  0.5878
  115DMSO    H1 1592   2.666   2.310   2.871 -0.8304 -0.9297  2.2177
  115DMSO    H2 1593   2.554   2.325   2.726 -0.4842 -1.7846 -0.9579
  115DMSO    H3 1594   2.523   2.212   2.856  0.8720 -0.8593  0.8628
  115DMSO    S1 1595   2.676   2.115   2.721 -0.5092 -0.0062 -0.0152
  115DMSO    C2 1596   2.522   2.075   2.641 -0.3236 -0.1385 -0.9179
  115DMSO    H4 1597   2.530   1.991   2.571  1.1273 -2.0302  1.3479
  115DMSO    H5 1598   2.445   2.061   2.717 -0.0857  1.6360 -0.2926
  115DMSO    H6 1599   2.504   2.165   2.581  1.3171  0.0278 -1.2202
  115DMSO    O1 1600   2.686   2.004   2.824 -0.3763  0.1845 -0.5863
  116DMSO    C1 1601   1.465   1.333   0.852  0.1542 -0.1993 -0.4192
  116DMSO    H1 1602   1.383   1.310   0.783 -1.1131  1.5344  0.4216
  116DMSO    H2 1603   1.514   1.236   0.848 -1.0810 -0.8090 -1.6848
  116DMSO    H3 1604   1.435   1.356   0.955  2.2584 -1.8560  0.6370
  116DMSO    S1 1605   1.579   1.445   0.788  0.6577  0.1672 -0.3831
  116DMSO    C2 1606   1.549   1.570   0.903  0.0483  0.1589 -0.6174
  116DMSO    H4 1607   1.442   1.592   0.912 -0.0291 -0.7067  1.0233
  116DMSO    H5 1608   1.577   1.525   0.999 -1.4799 -2.9080 -1.4973
  116DMSO    H6 1609   1.608   1.661   0.889  0.5886 -0.1086 -0.1320
  116DMSO    O1 1610   1.517   1.490   0.665  0.6725  0.3141  0.0264
  117DMSO    C1 1611   1.678   4.050   6.683  0.6210  0.1081  0.8003
  117DMSO    H1 1612   1.706   4.153   6.707  3.6779 -0.0477 -1.5255
  117DMSO    H2 1613   1.766   3.989   6.703  0.4600 -0.2295  0.4866
  117DMSO    H3 1614   1.646   4.044   6.578 -1.0700 -3.1942  1.3699
  117DMSO    S1 1615   1.540   3.985   6.789  0.3413  0.0058 -0.2159
  117DMSO    C2 1616   1.433   4.122   6.744 -0.3855 -0.2302 -0.1522
  117DMSO    H4 1617   1.338   4.106   6.797 -1.3930  0.6379 -1.6180
  117DMSO    H5 1618   1.476   4.215   6.781 -2.1633  0.4498  0.3384
  117DMSO    H6 1619   1.408   4.133   6.638 -1.6012 -2.5525 -0.1744
  117DMSO    O1 1620   1.578   4.031   6.927 -0.4359 -0.4372 -0.4683
  118DMSO    C1 1621   3.129   1.734   4.167 -0.1646 -0.2691  0.2348
  118DMSO    H1 1622   3.190   1.824   4.177  1.2102 -1.2840  1.4089
  118DMSO    H2 1623   3.025   1.754   4.193 -0.5428  0.2130 -1.4873
  118DMSO    H3 1624   3.175   1.667   4.240  3.2624 -1.2477 -2.5539
  118DMSO    S1 1625   3.158   1.646   4.009  0.1003  0.0535  0.0321
  118DMSO    C2 1626   3.331   1.650   4.015  0.7705 -0.1797  0.3625
  118DMSO    H4 1627   3.354   1.593   3.925 -2.7170 -0.3073 -0.6017
  118DMSO    H5 1628   3.377   1.749   4.013  0.0542  0.2122  1.5894
  118DMSO    H6 1629   3.362   1.592   4.103 -1.2609  1.7650  2.5121
  118DMSO    O1 1630   3.117   1.750   3.913 -0.1175 -0.5419  0.3034
  119DMSO    C1 1631   3.955   0.502   0.931 -0.7023 -0.3194  0.3221
  119DMSO    H1 1632   3.884   0.474   0.852  0.9321 -1.3471 -0.8361
  119DMSO    H2 1633   3.978   0.606   0.906 -0.2172 -0.6422 -0.6209
  119DMSO    H3 1634   4.046   0.442   0.928  2.7472  4.3898  0.3452
  119DMSO    S1 1635   3.878   0.488   1.091 -0.1708 -0.3421  0.2081
  119DMSO    C2 1636   3.832   0.310   1.084 -1.0843 -0.7325 -0.4023
  119DMSO    H4 1637   3.750   0.294   1.154  1.1820 -3.1345  1.9750
  119DMSO    H5 1638   3.802   0.284   0.982 -2.1142  0.4450 -0.4239
  119DMSO    H6 1639   3.920   0.253   1.115  1.0017  2.8980  1.0075
  119DMSO    O1 1640   3.749   0.556   1.073  0.3486 -0.5378  0.0780
  120DMSO    C1 1641   3.788   1.475   4.069 -0.5192  0.2626  0.2043
  120DMSO    H1 1642   3.795   1.379   4.018 -1.5931  0.4571 -0.3486
  120DMSO    H2 1643   3.874   1.481   4.135  0.8971 -0.0430 -1.5295
  120DMSO    H3 1644   3.691   1.477   4.119  0.3254  1.9282  1.8867
  120DMSO    S1 1645   3.797   1.598   3.946  0.0602 -0.0989  0.4403
  120DMSO    C2 1646   3.774   1.732   4.062 -0.0722 -0.2442  0.4764
  120DMSO    H4 1647   3.845   1.719   4.143  0.7826  0.5968 -0.1082
  120DMSO    H5 1648   3.791   1.833   4.023  0.4116 -0.1210  1.0048
  120DMSO    H6 1649   3.670   1.723   4.094  0.0809  0.4341  1.1819
  120DMSO    O1 1650   3.671   1.581   3.869  0.4855  0.0830  0.4201
  121DMSO    C1 1651   0.886   3.801   3.671  0.3561  0.2860  0.3736
  121DMSO    H1 1652   0.792   3.751   3.644  0.9436 -0.0535 -1.1466
  121DMSO    H2 1653   0.958   3.745   3.610  1.2358  1.4320  0.3377
  121DMSO    H3 1654   0.913   3.790   3.776  2.7295  1.7424 -0.0070
  121DMSO    S1 1655   0.887   3.977   3.625  0.0101  0.4368 -0.0401
  121DMSO    C2 1656   0.859   3.948   3.453  0.0663 -0.0150  0.7236
  121DMSO    H4 1657   0.871   4.045   3.404 -2.5526  0.9303  1.7797
  121DMSO    H5 1658   0.944   3.890   3.416  1.4804  1.4263  1.5551
  121DMSO    H6 1659   0.763   3.902   3.431 -0.4104  1.0764  0.4188
  121DMSO    O1 1660   1.034   4.007   3.640  0.2270 -0.2334  0.0593
  122DMSO    C1 1661   1.100   3.363   4.200 -0.3215  0.1951  0.0684
  122DMSO    H1 1662   1.021   3.433   4.170 -2.8601 -1.7739  1.7658
  122DMSO    H2 1663   1.083   3.337   4.304  0.6850  0.8865  0.4246
  122DMSO    H3 1664   1.202   3.402   4.200  0.7675 -2.4518 -0.2326
  122DMSO    S1 1665   1.092   3.210   4.105  0.2401  0.3300 -0.0664
  122DMSO    C2 1666   1.233   3.143   4.197  0.7580 -0.1582  0.6069
  122DMSO    H4 1667   1.205   3.120   4.300  1.4336  2.0870  1.3372
  122DMSO    H5 1668   1.271   3.052   4.150  1.1173  0.1175  0.3594
  122DMSO    H6 1669   1.305   3.224   4.190  1.1310 -0.2850  2.5042
  122DMSO    O1 1670   1.155   3.247   3.973 -0.5712  0.4824  0.1845
  123DMSO    C1 1671   1.004   1.747   2.250  0.3312 -0.7533 -0.2358
  123DMSO    H1 1672   0.897   1.743   2.273  0.2314  2.7566  0.4107
  123DMSO    H2 1673   1.055   1.651   2.241  1.4817 -0.1891  0.0188
  123DMSO    H3 1674   1.053   1.789   2.338  0.4841 -0.9155 -0.2437
  123DMSO    S1 1675   1.038   1.865   2.123 -0.1099  0.2693  0.2767
  123DMSO    C2 1676   1.067   1.755   1.984  0.4179  0.0788 -0.0996
  123DMSO    H4 1677   1.103   1.659   2.022 -0.8528 -1.0425 -1.5648
  123DMSO    H5 1678   0.973   1.753   1.928 -0.1503  1.0076  0.7938
  123DMSO    H6 1679   1.144   1.805   1.925  1.0809  0.2014  0.8569
  123DMSO    O1 1680   1.178   1.883   2.170  0.2307  0.0677 -0.3071
  124DMSO    C1 1681   4.414   0.926   4.219 -0.4420 -0.1000 -0.0869
  124DMSO    H1 1682   4.336   0.862   4.180 -2.4737  0.9279  2.0285
  124DMSO    H2 1683   4.499   0.876   4.266 -0.7074 -0.8102 -0.3575
  124DMSO    H3 1684   4.378   1.002   4.290  0.8138  0.8061 -0.3771
  124DMSO    S1 1685   4.483   1.017   4.086 -0.0799 -0.0287 -0.1065
  124DMSO    C2 1686   4.327   1.047   4.002  0.4023 -0.6121  0.2690
  124DMSO    H4 1687   4.283   0.947   3.990  2.2474 -1.4577  0.1405
  124DMSO    H5 1688   4.262   1.113   4.059 -0.0637 -0.2055 -0.7102
  124DMSO    H6 1689   4.357   1.094   3.908  0.4004  1.5369  1.2800
  124DMSO    O1 1690   4.549   0.914   4.000  0.4485  0.2370 -0.4517
  125DMSO    C1 1691   6.446   2.587   2.698 -0.0799 -0.3154 -0.2105
  125DMSO    H1 1692   6.516   2.503   2.693 -1.8115 -1.8462  0.2113
  125DMSO    H2 1693   6.492   2.682   2.728 -0.4002 -0.1929 -0.1015
  125DMSO    H3 1694   6.347   2.570   2.741  0.9061  0.8499  2.7777
  125DMSO    S1 1695   6.400   2.609   2.528  0.3902 -0.0335 -0.2765
  125DMSO    C2 1696   6.376   2.438   2.478  0.4443 -0.3807 -0.5326
  125DMSO    H4 1697   6.293   2.411   2.544  1.8229  1.9895  2.4152
  125DMSO    H5 1698   6.351   2.439   2.372  0.8401 -0.2290 -0.6271
  125DMSO    H6 1699   6.465   2.379   2.501  0.6403  0.8497  2.2233
  125DMSO    O1 1700   6.534   2.647   2.475 -0.3399  0.3037  0.2480
  126DMSO    C1 1701   0.781   4.736   3.874  0.1177  0.2164  0.3513
  126DMSO    H1 1702   0.741   4.833   3.904 -1.1082 -0.0640 -0.2995
  126DMSO    H2 1703   0.854   4.692   3.943  0.9769  0.3029 -0.4880
  126DMSO    H3 1704   0.811   4.747   3.770 -1.6640  0.1099 -0.2074
  126DMSO    S1 1705   0.651   4.616   3.857 -0.0230 -0.2072  0.1653
  126DMSO    C2 1706   0.522   4.716   3.782  0.3768 -0.4918  0.6860
  126DMSO    H4 1707   0.509   4.797   3.854  1.8311 -0.5583  1.0361
  126DMSO    H5 1708   0.561   4.742   3.683 -1.7000 -2.2766 -0.7151
  126DMSO    H6 1709   0.431   4.656   3.768 -0.5781  1.2463 -1.2205
  126DMSO    O1 1710   0.596   4.584   3.989  0.5404 -0.1270 -0.2524
  127DMSO    C1 1711   0.985   2.076   1.018  0.0320 -0.1001 -0.6104
  127DMSO    H1 1712   0.899   2.133   1.055  2.6418  2.2655  2.4601
  127DMSO    H2 1713   1.006   2.011   1.103 -1.8976  0.9059  0.7234
  127DMSO    H3 1714   1.068   2.140   0.988  0.0778 -0.1728 -0.6390
  127DMSO    S1 1715   0.934   1.977   0.887 -0.1962 -0.0875  0.2556
  127DMSO    C2 1716   1.089   1.948   0.829 -0.2959  0.2087 -0.4492
  127DMSO    H4 1717   1.138   2.046   0.820 -0.5050  0.3229 -0.3492
  127DMSO    H5 1718   1.145   1.885   0.898  0.3505  0.7060 -0.5080
  127DMSO    H6 1719   1.075   1.900   0.731  1.3194 -0.4805 -0.3764
  127DMSO    O1 1720   0.862   2.059   0.783  0.2927  0.4491 -0.6007
  128DMSO    C1 1721   3.249   0.537   2.757  0.8832  0.0245 -0.0542
  128DMSO    H1 1722   3.258   0.441   2.809 -1.7439 -0.1074  0.3093
  128DMSO    H2 1723   3.342   0.586   2.727  0.2581  1.4309  0.2101
  128DMSO    H3 1724   3.193   0.609   2.817  1.3477  1.0912 -0.8759
  128DMSO    S1 1725   3.151   0.513   2.614 -0.3523 -0.2678  0.0467
  128DMSO    C2 1726   3.030   0.416   2.705 -0.1005  0.0359 -0.4635
  128DMSO    H4 1727   2.994   0.471   2.793  0.1498 -0.1046 -0.2706
  128DMSO    H5 1728   2.944   0.401   2.639  2.0668 -0.5215 -3.3209
  128DMSO    H6 1729   3.075   0.320   2.733  0.0614  0.2540  0.0418
  128DMSO    O1 1730   3.224   0.416   2.531  0.2282 -0.0647 -0.0905
  129DMSO    C1 1731   3.641   1.622   2.948  0.1595 -0.3270 -0.0035
  129DMSO    H1 1732   3.595   1.647   2.852 -1.4570 -0.6469  0.6593
  129DMSO    H2 1733   3.604   1.686   3.027  0.3586 -0.5669  0.2896
  129DMSO    H3 1734   3.750   1.636   2.954  0.1229 -0.7256  2.3143
  129DMSO    S1 1735   3.607   1.452   2.994 -0.1403  0.1023  0.0459
  129DMSO    C2 1736   3.634   1.376   2.830 -0.6387 -0.2659 -0.2732
  129DMSO    H4 1737   3.739   1.401   2.811 -0.1281 -0.6559  1.6954
  129DMSO    H5 1738   3.621   1.268   2.835 -0.8880 -0.2576 -0.7520
  129DMSO    H6 1739   3.565   1.421   2.759 -1.2634  0.5239  0.7957
  129DMSO    O1 1740   3.464   1.431   3.023  0.4387  0.5327  0.1371
  130DMSO    C1 1741   1.402   3.945   3.554 -0.2225  0.0213 -0.0310
  130DMSO    H1 1742   1.318   3.986   3.613 -0.1202 -0.5219  0.5019
  130DMSO    H2 1743   1.496   3.988   3.589  0.6287 -1.0396 -0.9810
  130DMSO    H3 1744   1.394   3.964   3.447  0.3412  2.3580  0.2815
  130DMSO    S1 1745   1.409   3.764   3.584  0.3589 -0.8388  0.1890
  130DMSO    C2 1746   1.234   3.730   3.543  0.2208 -0.3044  0.3647
  130DMSO    H4 1747   1.220   3.768   3.441  1.3488 -4.3497 -1.5204
  130DMSO    H5 1748   1.216   3.624   3.560  0.5394 -0.5037 -0.4839
  130DMSO    H6 1749   1.180   3.787   3.619  1.3238 -0.8236  1.5725
  130DMSO    O1 1750   1.427   3.741   3.732  0.4140 -0.2724  0.0135
  131DMSO    C1 1751   4.721   3.237   1.005 -0.7799 -0.1477  0.6949
  131DMSO    H1 1752   4.666   3.323   0.965  0.8558  0.0504 -1.3090
  131DMSO    H2 1753   4.766   3.266   1.100 -1.5594 -2.4958  1.8570
  131DMSO    H3 1754   4.795   3.203   0.932 -1.6913 -1.0264  0.1531
  131DMSO    S1 1755   4.602   3.109   1.043  0.0003  0.4420  0.0193
  131DMSO    C2 1756   4.541   3.098   0.872 -0.3219 -0.1620  0.4382
  131DMSO    H4 1757   4.541   3.197   0.826  2.1247  0.0245  0.7013
  131DMSO    H5 1758   4.620   3.037   0.828 -0.2858  1.4318 -1.8853
  131DMSO    H6 1759   4.445   3.045   0.874 -0.7742  0.6357  0.9727
  131DMSO    O1 1760   4.498   3.186   1.113 -0.7769  0.1407  0.1807
  132DMSO    C1 1761   0.227   2.934   4.083  0.4123 -0.7213  0.6158
  132DMSO    H1 1762   0.259   2.881   4.173  0.7858  1.3029  1.7502
  132DMSO    H2 1763   0.152   2.881   4.024 -0.1407  0.9242 -0.2321
  132DMSO    H3 1764   0.313   2.963   4.022  1.5578 -2.1802  1.4853
  132DMSO    S1 1765   0.155   3.086   4.145 -0.3053  0.1887 -0.3352
  132DMSO    C2 1766   0.012   3.015   4.224  0.5100  0.0884  0.1289
  132DMSO    H4 1767  -0.027   2.929   4.168  0.2948 -0.4365  1.0659
  132DMSO    H5 1768   0.040   2.985   4.325 -1.2081 -3.9115 -0.4018
  132DMSO    H6 1769  -0.072   3.086   4.221  1.7193  1.8128  3.1296
  132DMSO    O1 1770   0.092   3.126   4.015 -0.3483  0.1637  0.4394
  133DMSO    C1 1771   4.565   0.236   2.239 -0.4788 -0.4597 -0.3239
  133DMSO    H1 1772   4.474   0.224   2.297 -0.8316  2.3511 -0.1468
  133DMSO    H2 1773   4.655   0.236   2.301  0.1478  0.1670 -1.1879
  133DMSO    H3 1774   4.567   0.315   2.162  1.1770 -1.8074 -1.7395
  133DMSO    S1 1775   4.582   0.091   2.148 -0.1468 -0.3057 -0.1368
  133DMSO    C2 1776   4.716   0.154   2.052 -0.0078 -0.3745 -0.4828
  133DMSO    H4 1777   4.772   0.064   2.027  0.1087 -0.3413 -0.3475
  133DMSO    H5 1778   4.676   0.197   1.961 -0.0065 -1.3630 -0.9634
  133DMSO    H6 1779   4.784   0.211   2.116  0.1237 -1.6402  0.5487
  133DMSO    O1 1780   4.466   0.105   2.056  0.2290  0.3349  0.2675
  134DMSO    C1 1781   3.775   0.153   4.014  0.2054  0.5920 -0.0291
  134DMSO    H1 1782   3.724   0.072   4.067  1.7107 -2.4094 -2.8362
  134DMSO    H2 1783   3.745   0.253   4.047  1.1449  0.4114  1.5359
  134DMSO    H3 1784   3.758   0.138   3.907 -0.8381  3.6039 -0.3712
  134DMSO    S1 1785   3.947   0.120   4.048 -0.2550 -0.6552 -0.0141
  134DMSO    C2 1786   3.935   0.186   4.210 -0.4644 -0.3353 -0.2172
  134DMSO    H4 1787   3.963   0.291   4.208 -1.0023 -0.1971 -0.6317
  134DMSO    H5 1788   3.837   0.167   4.255 -1.2616  0.7347 -1.4296
  134DMSO    H6 1789   4.016   0.136   4.265 -1.0951 -1.9582 -0.6985
  134DMSO    O1 1790   4.023   0.233   3.988  0.1369 -0.0524  0.1912
  135DMSO    C1 1791   3.512   1.873   0.065  0.0079 -0.0727 -0.4848
  135DMSO    H1 1792   3.554   1.775   0.091  0.8016 -0.0359 -1.5638
  135DMSO    H2 1793   3.403   1.871   0.079  0.1397 -1.3355  0.5526
  135DMSO    H3 1794   3.529   1.889  -0.042 -0.4324 -0.0128 -0.5501
  135DMSO    S1 1795   3.595   1.985   0.177  0.2965 -0.2941 -0.3960
  135DMSO    C2 1796   3.495   1.962   0.324  0.2847  0.7540 -0.1675
  135DMSO    H4 1797   3.498   1.861   0.365 -1.7865  1.0360  0.8226
  135DMSO    H5 1798   3.508   2.040   0.400  0.9673  0.2210  0.2722
  135DMSO    H6 1799   3.390   1.981   0.299 -0.0291 -0.0635  0.4945
  135DMSO    O1 1800   3.566   2.126   0.125  0.3382 -0.3199 -0.2523
  136DMSO    C1 1801   3.087   2.970   2.560 -0.4557  0.6916  0.6518
  136DMSO    H1 1802   3.187   2.942   2.526 -0.1361  0.2853  1.8776
  136DMSO    H2 1803   3.030   2.883   2.527 -2.1852  0.9006  2.8135
  136DMSO    H3 1804   3.054   3.066   2.520  0.7928  1.1612  0.6981
  136DMSO    S1 1805   3.081   2.981   2.741  0.2124 -0.0743 -0.3209
  136DMSO    C2 1806   3.176   3.135   2.755 -0.4710 -0.9904 -0.2671
  136DMSO    H4 1807   3.181   3.149   2.863 -0.3629 -3.1766  0.0498
  136DMSO    H5 1808   3.277   3.133   2.714  1.1787  3.8768  2.7274
  136DMSO    H6 1809   3.129   3.223   2.709  1.5313 -0.2582 -1.0345
  136DMSO    O1 1810   3.186   2.873   2.770  0.3425 -0.3006  0.2131
  137DMSO    C1 1811   4.814   2.635   1.332  0.9238 -1.0850 -0.8297
  137DMSO    H1 1812   4.752   2.713   1.287  0.8122  0.6779  2.1291
  137DMSO    H2 1813   4.900   2.676   1.386 -0.0100 -1.2415  0.8326
  137DMSO    H3 1814   4.841   2.562   1.255  1.1064 -1.9503  0.0264
  137DMSO    S1 1815   4.697   2.575   1.451 -0.0615 -0.2710  0.1231
  137DMSO    C2 1816   4.561   2.558   1.332  0.0884  0.0316  0.4644
  137DMSO    H4 1817   4.468   2.524   1.380 -0.5320 -1.0509 -1.3933
  137DMSO    H5 1818   4.552   2.647   1.270 -0.3706  0.2531  0.8404
  137DMSO    H6 1819   4.590   2.476   1.266  0.8966 -0.1246  0.9922
  137DMSO    O1 1820   4.660   2.694   1.532 -0.2710  0.2117  0.2803
  138DMSO    C1 1821   1.598   1.930   7.107 -0.7490 -0.0773 -0.7272
  138DMSO    H1 1822   1.569   1.928   7.001 -0.0482 -1.5290 -0.9139
  138DMSO    H2 1823   1.520   1.980   7.166  0.0925  0.7087 -0.2611
  138DMSO    H3 1824   1.681   1.997   7.129 -1.1430  0.6681 -1.4268
  138DMSO    S1 1825   1.620   1.760   7.159  0.3590 -0.3682  0.1908
  138DMSO    C2 1826   1.442   1.718   7.146 -0.1819 -0.4013  0.2991
  138DMSO    H4 1827   1.430   1.610   7.157  0.6628 -0.4718  0.6182
  138DMSO    H5 1828   1.394   1.766   7.232  1.5472 -1.6114  2.0581
  138DMSO    H6 1829   1.401   1.764   7.056  1.0026 -1.0505 -0.5965
  138DMSO    O1 1830   1.632   1.747   7.307 -0.2220 -0.0102  0.0468
  139DMSO    C1 1831   3.121   0.011   2.737 -0.4077 -0.4984 -0.3453
  139DMSO    H1 1832   3.120  -0.064   2.816  0.2903  1.4445  1.6036
  139DMSO    H2 1833   3.202   0.078   2.767 -1.2679 -0.3022  1.7040
  139DMSO    H3 1834   3.026   0.064   2.730 -0.1434  0.0960  0.4696
  139DMSO    S1 1835   3.153  -0.064   2.582  0.4167 -0.5173 -0.2190
  139DMSO    C2 1836   3.149   0.091   2.495 -0.0747  0.4763  0.5195
  139DMSO    H4 1837   3.241   0.149   2.509  0.6172 -0.2619 -0.7158
  139DMSO    H5 1838   3.157   0.056   2.392  2.7123 -3.9375  1.9513
  139DMSO    H6 1839   3.064   0.153   2.526  1.2085  1.8845  1.3916
  139DMSO    O1 1840   3.031  -0.129   2.537  0.7610 -0.0477 -0.2256
  140DMSO    C1 1841   3.374   2.407   1.481 -0.6670 -0.3849  0.0680
  140DMSO    H1 1842   3.357   2.472   1.567  0.4057 -0.3233  0.2509
  140DMSO    H2 1843   3.475   2.364   1.477 -0.3817  0.3119 -3.3659
  140DMSO    H3 1844   3.365   2.456   1.384  0.4110  1.3936  0.8251
  140DMSO    S1 1845   3.260   2.270   1.475  0.6410  0.0290 -0.0805
  140DMSO    C2 1846   3.128   2.381   1.454  0.4316 -0.5398 -1.0708
  140DMSO    H4 1847   3.119   2.443   1.543 -0.6672 -0.3733 -1.2761
  140DMSO    H5 1848   3.138   2.442   1.363 -2.2623 -1.7314 -2.2789
  140DMSO    H6 1849   3.033   2.329   1.440  0.6534 -0.7322 -1.9412
  140DMSO    O1 1850   3.226   2.231   1.615  0.6432  0.0872  0.1815
  141DMSO    C1 1851   3.509   1.790   4.537  1.5575  0.0025  0.6218
  141DMSO    H1 1852   3.474   1.782   4.640 -1.5480  2.5032 -0.0798
  141DMSO    H2 1853   3.610   1.749   4.519  0.5262 -3.4453  1.8533
  141DMSO    H3 1854   3.500   1.890   4.493 -5.0480 -0.4942 -0.1046
  141DMSO    S1 1855   3.411   1.686   4.437 -0.0933  0.2227 -0.1095
  141DMSO    C2 1856   3.469   1.532   4.505  0.8860  0.0578  0.3100
  141DMSO    H4 1857   3.553   1.490   4.449  1.2323 -0.9994  1.5848
  141DMSO    H5 1858   3.508   1.552   4.605  0.1868  3.6563  0.0056
  141DMSO    H6 1859   3.388   1.461   4.520  0.5053 -0.1433 -2.1961
  141DMSO    O1 1860   3.480   1.700   4.310 -0.6965  0.1102 -0.4432
  142DMSO    C1 1861   4.156   0.055   2.224  0.2361 -0.0537 -0.2945
  142DMSO    H1 1862   4.066   0.116   2.217  1.0020  1.1524  0.0851
  142DMSO    H2 1863   4.231   0.123   2.184  1.7523 -0.9121  0.9608
  142DMSO    H3 1864   4.136  -0.031   2.159 -2.9882  1.9885 -2.3171
  142DMSO    S1 1865   4.182   0.003   2.392  0.1908  0.2557  0.1296
  142DMSO    C2 1866   4.282  -0.142   2.359  0.1300 -0.1407  0.1074
  142DMSO    H4 1867   4.367  -0.099   2.306  0.6315  1.7193  2.2787
  142DMSO    H5 1868   4.309  -0.202   2.447 -1.0589 -0.2087  0.4521
  142DMSO    H6 1869   4.230  -0.215   2.296  1.0809 -0.2613 -0.5592
  142DMSO    O1 1870   4.051  -0.062   2.416 -0.0504 -0.5613 -0.4715
  143DMSO    C1 1871   4.036   0.340   2.444  0.6808  0.3068  0.0545
  143DMSO    H1 1872   3.942   0.300   2.482  0.3542 -0.4916 -1.5308
  143DMSO    H2 1873   4.029   0.378   2.341  0.4079  3.9333  1.2419
  143DMSO    H3 1874   4.096   0.251   2.429 -0.5079 -0.2744 -1.5441
  143DMSO    S1 1875   4.125   0.451   2.548 -0.0206  0.4694  0.1288
  143DMSO    C2 1876   3.985   0.557   2.566  0.6332 -0.1122 -1.0576
  143DMSO    H4 1877   3.890   0.502   2.567 -0.2531  1.0401 -4.7993
  143DMSO    H5 1878   3.997   0.614   2.658 -1.3583  2.5189 -2.2830
  143DMSO    H6 1879   3.989   0.624   2.479  2.1045  0.2839 -0.7103
  143DMSO    O1 1880   4.206   0.522   2.442  0.3862 -0.2826 -0.1716
  144DMSO    C1 1881   2.299   0.980   1.612  0.6007 -0.0603  0.1942
  144DMSO    H1 1882   2.269   0.891   1.557  1.9086 -0.4429  0.0554
  144DMSO    H2 1883   2.235   1.067   1.594  0.0953 -0.8722 -2.3813
  144DMSO    H3 1884   2.402   1.003   1.582  0.8294  0.2891  1.1910
  144DMSO    S1 1885   2.300   0.947   1.788 -0.2182 -0.1624  0.0537
  144DMSO    C2 1886   2.132   0.991   1.823  0.0194 -0.0787  0.4474
  144DMSO    H4 1887   2.114   0.976   1.929  1.7878 -2.5603  0.4871
  144DMSO    H5 1888   2.097   1.090   1.792 -1.7532 -0.5297  0.8763
  144DMSO    H6 1889   2.068   0.920   1.769 -0.4556  0.0371  0.8588
  144DMSO    O1 1890   2.362   1.063   1.854  0.1399 -0.0309 -0.5945
  145DMSO    C1 1891   0.973   1.606   1.278  0.4569 -0.3721 -0.7384
  145DMSO    H1 1892   0.964   1.685   1.203  1.1467  1.4166  0.9812
  145DMSO    H2 1893   0.975   1.642   1.381  0.4285 -1.4030 -0.3655
  145DMSO    H3 1894   1.073   1.565   1.261 -0.5433 -2.2889 -2.5240
  145DMSO    S1 1895   0.864   1.471   1.258 -0.1926 -0.0338 -0.2054
  145DMSO    C2 1896   0.927   1.439   1.095  0.0399 -0.1232 -0.1175
  145DMSO    H4 1897   0.881   1.518   1.035 -2.4797  0.6879  2.6725
  145DMSO    H5 1898   1.036   1.447   1.096 -0.0329  1.0834  0.6518
  145DMSO    H6 1899   0.887   1.342   1.067  2.5584 -2.7396  4.2252
  145DMSO    O1 1900   0.733   1.539   1.241 -0.3679 -0.2069 -0.2039
  146DMSO    C1 1901   2.467   3.607   3.024 -0.1699  0.7548  0.5477
  146DMSO    H1 1902   2.507   3.505   3.015 -1.3535  0.4292 -1.7613
  146DMSO    H2 1903   2.516   3.659   3.106  1.5962 -0.8666  0.5896
  146DMSO    H3 1904   2.358   3.603   3.035 -0.1958 -3.0536  0.3296
  146DMSO    S1 1905   2.511   3.709   2.895  0.4775  0.0309 -0.5879
  146DMSO    C2 1906   2.677   3.660   2.916 -0.2403  0.1244 -0.5008
  146DMSO    H4 1907   2.724   3.687   2.821 -2.6299  3.5537 -0.8956
  146DMSO    H5 1908   2.712   3.710   3.007 -1.2869  0.9245 -0.5198
  146DMSO    H6 1909   2.678   3.553   2.938  1.7682  0.2359  0.1778
  146DMSO    O1 1910   2.499   3.850   2.945 -0.3029  0.1000  0.0587
  147DMSO    C1 1911   4.242   1.057   0.464  0.2813 -0.9125  0.3848
  147DMSO    H1 1912   4.233   0.953   0.431  1.3476 -1.0398  0.4762
  147DMSO    H2 1913   4.297   1.067   0.558 -2.2926 -0.2242  1.9194
  147DMSO    H3 1914   4.148   1.111   0.473  0.6770 -0.3820  1.4324
  147DMSO    S1 1915   4.337   1.139   0.334 -0.6801 -0.1514  0.1003
  147DMSO    C2 1916   4.458   1.017   0.293 -0.2914  0.4268 -0.2446
  147DMSO    H4 1917   4.499   1.038   0.193 -2.2413 -0.3963 -1.2800
  147DMSO    H5 1918   4.539   1.016   0.366 -0.1820  0.0435 -0.3708
  147DMSO    H6 1919   4.422   0.914   0.293 -0.9462  0.6341  1.4501
  147DMSO    O1 1920   4.418   1.240   0.408  0.4930  0.3502 -0.3084
  148DMSO    C1 1921   1.944   0.203   2.095 -0.6179 -0.0099  0.1362
  148DMSO    H1 1922   2.037   0.256   2.114 -0.6005  2.3656 -4.9158
  148DMSO    H2 1923   1.877   0.276   2.050 -0.8904 -0.6958 -0.5860
  148DMSO    H3 1924   1.901   0.153   2.183  1.5492  0.2880  1.4440
  148DMSO    S1 1925   1.984   0.084   1.961  0.2611  0.0737 -0.2290
  148DMSO    C2 1926   1.855  -0.030   2.013  0.0823 -0.2447 -0.0751
  148DMSO    H4 1927   1.872  -0.128   1.968  5.0153  0.2196  0.2653
  148DMSO    H5 1928   1.876  -0.049   2.118  1.0307 -1.2363 -0.4203
  148DMSO    H6 1929   1.755   0.012   1.997 -1.6157 -3.8202  0.2310
  148DMSO    O1 1930   2.112   0.017   2.001  0.1873  0.2716 -0.5706
  149DMSO    C1 1931   3.676   3.000   0.199 -0.0181 -0.3160  0.2740
  149DMSO    H1 1932   3.730   3.095   0.196 -0.8001  0.2117  1.7704
  149DMSO    H2 1933   3.738   2.922   0.154  0.2691 -0.4592  0.9021
  149DMSO    H3 1934   3.577   3.009   0.154  0.2485 -1.6369 -0.6356
  149DMSO    S1 1935   3.643   2.941   0.366 -0.0490  0.2606 -0.2052
  149DMSO    C2 1936   3.582   2.791   0.309  0.1367 -0.2923  0.0023
  149DMSO    H4 1937   3.662   2.724   0.278  0.6801  0.6839 -0.7574
  149DMSO    H5 1938   3.530   2.735   0.388 -3.8967  0.6082 -1.7222
  149DMSO    H6 1939   3.505   2.812   0.235 -0.8678  0.7250  1.2639
  149DMSO    O1 1940   3.519   3.022   0.399 -0.1277 -0.2537  0.2938
  150DMSO    C1 1941   0.465   0.460   2.402  0.5275 -0.1698 -0.0234
  150DMSO    H1 1942   0.446   0.383   2.478  0.5966 -1.0831 -0.9187
  150DMSO    H2 1943   0.505   0.402   2.319  0.2896 -2.0585  1.1185
  150DMSO    H3 1944   0.533   0.531   2.450 -1.0504  1.4899 -0.1066
  150DMSO    S1 1945   0.304   0.538   2.365  0.3425 -0.2736  0.1371
  150DMSO    C2 1946   0.215   0.415   2.273 -0.6008 -0.2686  0.3335
  150DMSO    H4 1947   0.289   0.366   2.210  0.0489  0.9268  0.1368
  150DMSO    H5 1948   0.147   0.354   2.333 -2.8052  1.1900 -0.5458
  150DMSO    H6 1949   0.163   0.482   2.204 -1.5189 -0.0605  1.2039
  150DMSO    O1 1950   0.350   0.641   2.267  0.0476 -0.7870  0.4082
  151DMSO    C1 1951   3.611   0.058   0.863  0.0059 -0.4844  0.1662
  151DMSO    H1 1952   3.615  -0.028   0.795  0.5457 -0.6309  0.3813
  151DMSO    H2 1953   3.566   0.147   0.819 -2.6706 -1.4125  0.8524
  151DMSO    H3 1954   3.715   0.076   0.892 -0.2167 -0.0621  0.7086
  151DMSO    S1 1955   3.538   0.030   1.021 -0.1963  0.2099 -0.0817
  151DMSO    C2 1956   3.379  -0.033   0.980  0.4408  0.8936 -0.2556
  151DMSO    H4 1957   3.387  -0.127   0.925 -0.9376  0.1197  0.7836
  151DMSO    H5 1958   3.322  -0.046   1.073 -1.8887 -0.7452 -1.7874
  151DMSO    H6 1959   3.324   0.043   0.925  0.9116  1.2698 -0.2113
  151DMSO    O1 1960   3.507   0.169   1.079  0.2617  0.3946  0.2510
  152DMSO    C1 1961   0.670   1.206   3.768 -0.3830 -0.1528  0.0469
  152DMSO    H1 1962   0.773   1.203   3.803 -0.4799  0.8831  0.4276
  152DMSO    H2 1963   0.613   1.282   3.822  1.4965  3.1016 -2.1983
  152DMSO    H3 1964   0.618   1.110   3.774  0.3106 -0.5743 -0.4895
  152DMSO    S1 1965   0.682   1.277   3.610 -0.4324 -0.4462 -0.2489
  152DMSO    C2 1966   0.786   1.163   3.523  0.2419 -0.3935  0.1487
  152DMSO    H4 1967   0.730   1.070   3.514 -2.7444  0.8210  3.6429
  152DMSO    H5 1968   0.807   1.207   3.425 -0.8172 -2.5403 -1.0968
  152DMSO    H6 1969   0.880   1.147   3.576  0.4143 -1.4945 -0.4578
  152DMSO    O1 1970   0.786   1.383   3.631 -0.1486  0.6307  0.5814
  153DMSO    C1 1971   1.530   3.238   1.721  0.2137  0.1299 -0.1745
  153DMSO    H1 1972   1.494   3.230   1.618 -1.2460  0.2626  0.3068
  153DMSO    H2 1973   1.524   3.335   1.771 -3.3921  0.2915 -0.6315
  153DMSO    H3 1974   1.634   3.205   1.730  0.9855  1.5350 -2.9636
  153DMSO    S1 1975   1.430   3.129   1.825 -0.2335  0.0645 -0.2475
  153DMSO    C2 1976   1.275   3.207   1.799 -0.4605  0.0712  0.3633
  153DMSO    H4 1977   1.279   3.309   1.839  2.1537  0.4696 -0.6664
  153DMSO    H5 1978   1.245   3.212   1.694  0.5027  1.4914  0.1257
  153DMSO    H6 1979   1.202   3.142   1.847  0.9352 -0.3606  2.0182
  153DMSO    O1 1980   1.451   3.177   1.964  0.0187 -0.4383 -0.0729
  154DMSO    C1 1981   2.328   4.740   0.468 -0.0095 -0.3989  0.4043
  154DMSO    H1 1982   2.393   4.658   0.499 -0.0738 -1.7469 -2.6912
  154DMSO    H2 1983   2.324   4.828   0.532 -1.2783 -0.6647  0.7291
  154DMSO    H3 1984   2.224   4.705   0.466 -0.6965  1.5316  0.8651
  154DMSO    S1 1985   2.377   4.803   0.305  0.0160 -0.6267 -0.0137
  154DMSO    C2 1986   2.517   4.891   0.358  0.2254  0.0970  0.3527
  154DMSO    H4 1987   2.490   4.977   0.421  1.4261  0.4118  0.4754
  154DMSO    H5 1988   2.578   4.820   0.414 -0.3250  0.1138  0.9886
  154DMSO    H6 1989   2.582   4.918   0.274  0.1622  0.3823  0.3958
  154DMSO    O1 1990   2.272   4.906   0.272 -0.1050  0.0759  0.1643
  155DMSO    C1 1991   1.422   0.434   4.022 -0.7417 -0.9328  0.6018
  155DMSO    H1 1992   1.418   0.406   4.128  2.4630 -0.8243  0.8563
  155DMSO    H2 1993   1.403   0.541   4.011  0.2538 -0.9163 -1.5277
  155DMSO    H3 1994   1.352   0.388   3.952 -3.4329  3.2335  0.1997
  155DMSO    S1 1995   1.590   0.395   3.963  0.0713  0.1320 -0.2821
  155DMSO    C2 1996   1.599   0.465   3.797 -0.3394  0.5932  0.0930
  155DMSO    H4 1997   1.634   0.568   3.794 -0.9652  0.8303  0.6326
  155DMSO    H5 1998   1.665   0.401   3.737  0.2948  1.6005 -0.3025
  155DMSO    H6 1999   1.506   0.472   3.739 -0.0504 -0.9220 -0.6085
  155DMSO    O1 2000   1.588   0.244   3.938  0.1307  0.0054 -0.3505
  156DMSO    C1 2001   0.779   4.818   3.425  0.9754  0.3414 -0.0555
  156DMSO    H1 2002   0.807   4.829   3.530 -0.7069  2.8282  0.2223
  156DMSO    H2 2003   0.867   4.836   3.363  1.8162  0.6514  1.1956
  156DMSO    H3 2004   0.699   4.888   3.397 -0.2417 -0.2065  1.8268
  156DMSO    S1 2005   0.723   4.653   3.391 -0.3486  0.3470  0.2738
  156DMSO    C2 2006   0.550   4.707   3.416 -0.3530  0.0765  0.0065
  156DMSO    H4 2007   0.537   4.783   3.493  1.9470  1.3477 -0.7586
  156DMSO    H5 2008   0.525   4.756   3.321 -1.0928  2.4766  1.3672
  156DMSO    H6 2009   0.493   4.615   3.430  0.0647 -0.2082 -0.1397
  156DMSO    O1 2010   0.749   4.576   3.513 -0.1671 -0.2071  0.2961
  157DMSO    C1 2011   2.711   1.126   1.940 -0.3178  0.2184 -0.6200
  157DMSO    H1 2012   2.705   1.094   1.835 -2.7839 -2.2809  0.1477
  157DMSO    H2 2013   2.794   1.082   1.996 -1.0809 -0.3887  0.0537
  157DMSO    H3 2014   2.623   1.089   1.992  0.8369 -0.0706  1.2128
  157DMSO    S1 2015   2.697   1.303   1.977  0.1237 -0.0821 -0.0559
  157DMSO    C2 2016   2.868   1.354   1.986 -0.6843  0.4138  0.0489
  157DMSO    H4 2017   2.883   1.461   2.005 -1.1026  0.5593 -0.4111
  157DMSO    H5 2018   2.920   1.301   2.066 -1.3704  0.8502  0.8066
  157DMSO    H6 2019   2.906   1.326   1.887  1.9448 -0.1138  1.1317
  157DMSO    O1 2020   2.676   1.304   2.126  0.2553  0.3961 -0.6674
  158DMSO    C1 2021   3.179   1.338   0.648  0.6405  0.3354 -0.1301
  158DMSO    H1 2022   3.078   1.362   0.684  1.2152 -0.9587  2.5580
  158DMSO    H2 2023   3.202   1.362   0.544  0.1082 -0.5823 -0.4784
  158DMSO    H3 2024   3.192   1.231   0.666 -2.5915  0.2984  3.0600
  158DMSO    S1 2025   3.300   1.426   0.752 -0.1369  0.4609 -0.4747
  158DMSO    C2 2026   3.274   1.592   0.696  0.7743  0.2190  0.5763
  158DMSO    H4 2027   3.165   1.604   0.697  0.7559  0.0279  1.3205
  158DMSO    H5 2028   3.313   1.664   0.769 -0.5342  1.1146  0.4299
  158DMSO    H6 2029   3.310   1.612   0.595  1.9157  0.5744  1.0462
  158DMSO    O1 2030   3.428   1.388   0.679  0.0255  0.2941 -0.0730
  159DMSO    C1 2031   2.114   2.437   1.363 -0.1645  0.3772  0.5841
  159DMSO    H1 2032   2.084   2.480   1.459  0.0063 -1.3059  1.4276
  159DMSO    H2 2033   2.165   2.504   1.294 -0.4859  0.6216  0.5834
  159DMSO    H3 2034   2.026   2.390   1.317 -0.3903 -1.1182  2.4212
  159DMSO    S1 2035   2.217   2.306   1.413  0.1288 -0.6109 -0.6952
  159DMSO    C2 2036   2.120   2.235   1.550 -0.3293  0.1991  0.4893
  159DMSO    H4 2037   2.099   2.129   1.532  0.3173  0.1132  0.2243
  159DMSO    H5 2038   2.176   2.243   1.644  0.1192  0.3465  0.2120
  159DMSO    H6 2039   2.028   2.292   1.568  0.6535  1.6561  1.0851
  159DMSO    O1 2040   2.336   2.376   1.474 -0.6489  0.0104  0.5975
  160DMSO    C1 2041   1.655   2.981   1.339 -0.1524  0.4283  0.0370
  160DMSO    H1 2042   1.586   2.924   1.275 -0.5899  1.7151 -0.6828
  160DMSO    H2 2043   1.761   2.969   1.316 -0.1354 -0.7744  0.7142
  160DMSO    H3 2044   1.641   2.974   1.447  1.0290 -1.3118  0.1223
  160DMSO    S1 2045   1.625   3.152   1.312  0.3517  0.1437 -0.1242
  160DMSO    C2 2046   1.573   3.138   1.145 -0.1637  0.0932  0.0457
  160DMSO    H4 2047   1.564   3.238   1.102  0.7777 -0.0232 -0.4423
  160DMSO    H5 2048   1.646   3.074   1.095 -0.0652 -1.0907  1.6086
  160DMSO    H6 2049   1.471   3.098   1.147  0.4797 -1.6493  1.7329
  160DMSO    O1 2050   1.761   3.208   1.334 -0.0831  0.1941 -0.4998
  161DMSO    C1 2051   0.794   2.023   3.538  0.2174  0.3806  0.0345
  161DMSO    H1 2052   0.727   2.033   3.452 -1.7182 -0.0234  1.4441
  161DMSO    H2 2053   0.897   2.003   3.509 -0.1018 -1.3150 -0.0140
  161DMSO    H3 2054   0.750   1.936   3.588 -1.2253  1.3988  0.6015
  161DMSO    S1 2055   0.801   2.176   3.627 -0.2204 -0.3239  0.3695
  161DMSO    C2 2056   0.631   2.224   3.611  0.1322 -0.4284  0.6851
  161DMSO    H4 2057   0.563   2.138   3.617  2.1643 -2.1004  1.1169
  161DMSO    H5 2058   0.611   2.291   3.695 -5.2182 -0.9242  0.1722
  161DMSO    H6 2059   0.616   2.282   3.520  0.2045 -2.2262 -0.5097
  161DMSO    O1 2060   0.859   2.277   3.535 -0.5869  0.1010 -0.2501
  162DMSO    C1 2061   0.368   6.781   2.905 -0.4978  0.5242 -0.1492
  162DMSO    H1 2062   0.352   6.673   2.891  2.2986  0.1370 -0.9888
  162DMSO    H2 2063   0.287   6.828   2.962 -2.1485 -1.2645 -0.8634
  162DMSO    H3 2064   0.366   6.839   2.812 -1.3495  0.6248 -0.0786
  162DMSO    S1 2065   0.529   6.804   2.990  0.3180  0.0091  0.1450
  162DMSO    C2 2066   0.552   6.981   2.961  0.5854  0.0493 -0.4657
  162DMSO    H4 2067   0.544   7.004   2.855  0.8733 -0.1704 -0.5351
  162DMSO    H5 2068   0.481   7.031   3.028  1.7921  0.5336  0.5077
  162DMSO    H6 2069   0.656   7.002   2.990  0.2003  1.1038  0.2361
  162DMSO    O1 2070   0.632   6.748   2.897 -0.0396 -0.3119  0.4915
  163DMSO    C1 2071   2.360   0.112   2.240  0.0393 -0.0881 -0.2544
  163DMSO    H1 2072   2.254   0.093   2.222 -0.1098  0.1089  0.3939
  163DMSO    H2 2073   2.402   0.164   2.153  1.8456  0.0540  0.6569
  163DMSO    H3 2074   2.396   0.010   2.260 -1.8392 -0.0729  4.4695
  163DMSO    S1 2075   2.383   0.222   2.378  0.0163 -0.2468 -0.1672
  163DMSO    C2 2076   2.560   0.214   2.363 -0.2814  0.2198 -0.2044
  163DMSO    H4 2077   2.581   0.240   2.259  2.1642 -1.5791 -0.2501
  163DMSO    H5 2078   2.613   0.285   2.428 -2.5739  1.3578  0.5357
  163DMSO    H6 2079   2.599   0.113   2.377 -0.0468  0.0893 -1.6361
  163DMSO    O1 2080   2.336   0.147   2.499  0.5548 -0.4456  0.0832
  164DMSO    C1 2081   2.131   1.251   3.101 -0.5487 -0.1160 -0.5520
  164DMSO    H1 2082   2.215   1.321   3.097 -1.6115  1.4641  1.9562
  164DMSO    H2 2083   2.107   1.228   3.206  2.5195 -0.9914  0.0512
  164DMSO    H3 2084   2.162   1.159   3.052 -0.6880  0.5075 -1.8520
  164DMSO    S1 2085   1.993   1.324   3.012  0.6403 -0.1706  0.2873
  164DMSO    C2 2086   2.070   1.308   2.849 -0.6066 -0.8834 -0.0326
  164DMSO    H4 2087   2.089   1.202   2.828  1.4452 -1.1564  2.7508
  164DMSO    H5 2088   2.006   1.358   2.775  1.2928  1.7123 -0.0601
  164DMSO    H6 2089   2.168   1.356   2.854 -0.5808 -0.7219 -1.4497
  164DMSO    O1 2090   2.020   1.462   3.045  0.1367 -0.1802  0.5804
  165DMSO    C1 2091   0.171   1.065   0.528 -0.1810 -0.3482 -0.1115
  165DMSO    H1 2092   0.118   1.056   0.432  0.3684 -3.0629 -0.2379
  165DMSO    H2 2093   0.235   0.982   0.557  2.5067  1.9527  0.9664
  165DMSO    H3 2094   0.103   1.090   0.610  0.6791  1.7876  0.0107
  165DMSO    S1 2095   0.296   1.193   0.512 -0.1313  0.6184  0.4681
  165DMSO    C2 2096   0.352   1.155   0.340  1.0503  0.7078  0.0354
  165DMSO    H4 2097   0.334   1.047   0.333  0.2091  0.9165 -1.1974
  165DMSO    H5 2098   0.281   1.210   0.279  0.6690  0.5651  0.3475
  165DMSO    H6 2099   0.454   1.191   0.326  1.4677 -0.6089 -0.4501
  165DMSO    O1 2100   0.401   1.133   0.601 -0.2051  0.3440  0.6565
  166DMSO    C1 2101   4.559   0.600   4.126  0.1489  0.1640  0.1552
  166DMSO    H1 2102   4.585   0.653   4.034 -0.4720  3.5975  1.7931
  166DMSO    H2 2103   4.468   0.541   4.109  0.7384  0.1234 -4.0420
  166DMSO    H3 2104   4.574   0.678   4.201  3.1660 -0.0708 -0.0957
  166DMSO    S1 2105   4.681   0.474   4.155 -0.4145 -0.0929 -0.0751
  166DMSO    C2 2106   4.646   0.355   4.029  0.3202 -0.1761 -0.1682
  166DMSO    H4 2107   4.644   0.401   3.930 -1.0186  0.0551 -0.0557
  166DMSO    H5 2108   4.708   0.266   4.039 -0.1590 -0.5036 -0.0269
  166DMSO    H6 2109   4.546   0.319   4.058 -0.3353  1.4598 -0.2959
  166DMSO    O1 2110   4.643   0.416   4.289  0.2489 -0.3206 -0.2880
  167DMSO    C1 2111   3.640   2.275   1.100 -0.5392 -0.2536 -0.5168
  167DMSO    H1 2112   3.624   2.276   0.992  0.9322 -0.9126 -0.7674
  167DMSO    H2 2113   3.589   2.361   1.145  1.8054  0.7019  0.4773
  167DMSO    H3 2114   3.747   2.272   1.121 -0.9208 -1.7830  1.4524
  167DMSO    S1 2115   3.566   2.128   1.183 -0.3632  0.0823  0.0716
  167DMSO    C2 2116   3.639   2.005   1.065  0.0412 -0.3882 -0.2062
  167DMSO    H4 2117   3.636   1.911   1.120 -0.2332 -0.0687  0.3439
  167DMSO    H5 2118   3.577   2.012   0.976  1.0204 -0.9025 -0.9449
  167DMSO    H6 2119   3.744   2.034   1.054  0.2077 -0.5394  0.8052
  167DMSO    O1 2120   3.424   2.141   1.149  0.3280 -0.3585  0.3304
  168DMSO    C1 2121   2.123   2.237   6.885  0.0042 -0.8438 -0.6470
  168DMSO    H1 2122   2.030   2.234   6.828 -0.2130  0.4275 -0.3833
  168DMSO    H2 2123   2.178   2.322   6.844 -0.0788 -0.5908 -0.2433
  168DMSO    H3 2124   2.171   2.139   6.873 -0.8304 -1.4744  0.8489
  168DMSO    S1 2125   2.092   2.247   7.055  0.5051  0.3240 -0.5238
  168DMSO    C2 2126   1.993   2.402   7.037  0.4076  0.0507  0.1315
  168DMSO    H4 2127   1.981   2.439   7.139 -1.6921 -0.1097 -0.0200
  168DMSO    H5 2128   2.039   2.483   6.980  0.5293  1.1360  1.7183
  168DMSO    H6 2129   1.897   2.382   6.989 -0.3872  0.4423  1.4954
  168DMSO    O1 2130   2.222   2.296   7.111  0.5909  0.0049 -0.0086
  169DMSO    C1 2131   6.809   2.060   1.755 -0.1772 -0.2680 -0.0592
  169DMSO    H1 2132   6.844   1.981   1.688 -1.2348  0.8659 -2.0490
  169DMSO    H2 2133   6.838   2.158   1.715 -0.1126 -0.0528  0.5138
  169DMSO    H3 2134   6.855   2.043   1.852 -0.6383  3.8314  1.0481
  169DMSO    S1 2135   6.633   2.061   1.766 -0.0818 -0.2175  0.2416
  169DMSO    C2 2136   6.616   1.896   1.739 -0.4321 -0.0214  0.3537
  169DMSO    H4 2137   6.513   1.865   1.760 -0.2578 -0.9558 -0.1053
  169DMSO    H5 2138   6.651   1.873   1.638 -0.8856  0.4797  0.0763
  169DMSO    H6 2139   6.682   1.846   1.810 -1.4442  1.3199  2.3415
  169DMSO    O1 2140   6.575   2.122   1.643  0.2367 -0.1905 -0.2183
  170DMSO    C1 2141   1.399   2.063   2.358 -0.3915  0.2088 -0.3217
  170DMSO    H1 2142   1.478   2.020   2.296  1.8210  1.1002  1.7181
  170DMSO    H2 2143   1.434   2.039   2.459 -0.2237 -2.5639 -0.9548
  170DMSO    H3 2144   1.302   2.015   2.347 -0.4976 -0.1862  1.8090
  170DMSO    S1 2145   1.380   2.241   2.332  0.1153 -0.2426 -0.0228
  170DMSO    C2 2146   1.556   2.284   2.320 -0.1070  0.2033 -0.2364
  170DMSO    H4 2147   1.562   2.392   2.300  0.1416  0.2325 -0.0071
  170DMSO    H5 2148   1.597   2.258   2.417  0.7228  0.3103 -0.5458
  170DMSO    H6 2149   1.590   2.223   2.236 -1.6009 -0.5911 -0.2879
  170DMSO    O1 2150   1.340   2.297   2.466  0.0858  0.8685  0.3225
  171DMSO    C1 2151   2.363   0.623   3.764  0.2560  0.1412  0.2780
  171DMSO    H1 2152   2.279   0.624   3.694  1.4154  3.1384 -1.2933
  171DMSO    H2 2153   2.382   0.725   3.799  0.1573 -0.4734  2.2288
  171DMSO    H3 2154   2.457   0.581   3.725 -0.7276 -0.1891 -1.9211
  171DMSO    S1 2155   2.338   0.525   3.909  0.2205 -0.2530 -0.1209
  171DMSO    C2 2156   2.483   0.591   3.994 -0.3801 -0.1199 -0.0246
  171DMSO    H4 2157   2.526   0.519   4.065  1.0472  1.0671  0.3398
  171DMSO    H5 2158   2.548   0.618   3.910 -0.4993 -1.4272 -0.5723
  171DMSO    H6 2159   2.466   0.684   4.047 -0.7012 -0.2216  0.0534
  171DMSO    O1 2160   2.373   0.385   3.857  0.5108  0.3849 -0.5282
  172DMSO    C1 2161   1.598   0.697   1.877 -1.0564  0.1843 -0.2522
  172DMSO    H1 2162   1.580   0.711   1.770 -1.6415  3.3725  0.1684
  172DMSO    H2 2163   1.656   0.778   1.921  2.2610 -2.2223  0.2219
  172DMSO    H3 2164   1.638   0.600   1.910  0.5098  0.6443 -0.7288
  172DMSO    S1 2165   1.429   0.716   1.947  0.0002 -0.2182 -0.1389
  172DMSO    C2 2166   1.337   0.619   1.826 -0.1753  0.0170  0.1599
  172DMSO    H4 2167   1.391   0.527   1.802 -0.3222  0.5405 -2.4722
  172DMSO    H5 2168   1.235   0.600   1.860 -1.0719  0.3196 -2.2112
  172DMSO    H6 2169   1.345   0.677   1.734 -3.8745  1.6289  0.7035
  172DMSO    O1 2170   1.380   0.855   1.901 -0.3932 -0.1747  0.2020
  173DMSO    C1 2171   3.627   1.755   0.801 -0.6265 -0.4930 -0.4753
  173DMSO    H1 2172   3.616   1.647   0.791  1.3781 -0.8160  0.3271
  173DMSO    H2 2173   3.729   1.779   0.831  0.6558 -3.0367 -2.3755
  173DMSO    H3 2174   3.550   1.793   0.869  0.5568 -2.4443  2.1216
  173DMSO    S1 2175   3.592   1.831   0.643  0.0248 -0.5077 -0.0852
  173DMSO    C2 2176   3.712   1.744   0.542 -0.9481  0.3828 -0.3558
  173DMSO    H4 2177   3.716   1.796   0.446 -1.2582  1.6294  0.2796
  173DMSO    H5 2178   3.807   1.771   0.590 -0.6498  1.0197 -1.2871
  173DMSO    H6 2179   3.697   1.636   0.534  0.7635  0.0864  0.0262
  173DMSO    O1 2180   3.628   1.975   0.642 -0.2651  0.6016  0.2824
  174DMSO    C1 2181   1.461   2.877   4.209  0.2851 -1.1014  0.7659
  174DMSO    H1 2182   1.477   2.967   4.268 -0.4951  1.9740 -3.3078
  174DMSO    H2 2183   1.493   2.893   4.106 -0.4127 -1.4512  0.4858
  174DMSO    H3 2184   1.359   2.841   4.223  0.1851 -0.9896  0.3275
  174DMSO    S1 2185   1.586   2.763   4.269  0.4459 -0.1078  0.1273
  174DMSO    C2 2186   1.574   2.651   4.132 -0.1266 -0.2805  0.2182
  174DMSO    H4 2187   1.642   2.567   4.148 -0.0973 -0.3032 -0.0256
  174DMSO    H5 2188   1.472   2.611   4.126 -0.6716  1.0450  0.2122
  174DMSO    H6 2189   1.599   2.716   4.048  3.0461  2.2539  2.8741
  174DMSO    O1 2190   1.505   2.681   4.363  0.0958  0.6234  0.0832
  175DMSO    C1 2191   0.638   1.923   1.130  0.2270  0.1365 -0.3622
  175DMSO    H1 2192   0.682   1.826   1.152 -0.5222  0.3279  2.2492
  175DMSO    H2 2193   0.532   1.901   1.117  0.5972 -0.2019 -3.6347
  175DMSO    H3 2194   0.687   1.968   1.043 -1.1659  1.1512 -0.6678
  175DMSO    S1 2195   0.660   2.011   1.281  0.1799  0.0349 -0.5133
  175DMSO    C2 2196   0.602   2.167   1.222  0.6785  0.7084  0.0668
  175DMSO    H4 2197   0.499   2.150   1.189 -0.4279  1.3428  2.8733
  175DMSO    H5 2198   0.623   2.249   1.290  0.1818  1.1949 -0.3652
  175DMSO    H6 2199   0.665   2.181   1.134 -0.0976  0.5001 -0.5337
  175DMSO    O1 2200   0.810   2.034   1.295 -0.0019  0.4863 -0.0081
  176DMSO    C1 2201   1.032   1.701   0.118  0.3092  0.2688 -0.8581
  176DMSO    H1 2202   1.137   1.672   0.120  0.3553  0.0344 -3.3843
  176DMSO    H2 2203   0.982   1.663   0.028 -2.4220  1.4469  0.0633
  176DMSO    H3 2204   1.039   1.810   0.109  0.7929  0.3095 -0.0092
  176DMSO    S1 2205   0.955   1.660   0.272 -0.0089  0.1465  0.3053
  176DMSO    C2 2206   0.795   1.716   0.220 -0.0752  0.0498  0.7713
  176DMSO    H4 2207   0.792   1.825   0.221  0.4632  0.0603  1.8621
  176DMSO    H5 2208   0.780   1.677   0.119  2.2534  2.7438 -0.7462
  176DMSO    H6 2209   0.720   1.674   0.287  0.5698 -2.4844  0.0171
  176DMSO    O1 2210   1.008   1.763   0.367  0.5823  0.1667 -0.5861
  177DMSO    C1 2211   0.529   2.252   2.625 -0.0184 -0.3171  0.6207
  177DMSO    H1 2212   0.453   2.261   2.704  0.2092 -0.4869  0.8604
  177DMSO    H2 2213   0.503   2.293   2.527  2.1846 -0.4438 -0.0708
  177DMSO    H3 2214   0.553   2.147   2.606 -1.4605 -0.6899  0.7055
  177DMSO    S1 2215   0.676   2.338   2.677 -0.1239  0.2093  0.2484
  177DMSO    C2 2216   0.593   2.497   2.654 -0.4257  0.3133 -0.0622
  177DMSO    H4 2217   0.654   2.582   2.683  3.2256 -2.0142 -0.2694
  177DMSO    H5 2218   0.585   2.504   2.545 -0.4607 -0.5676 -0.1265
  177DMSO    H6 2219   0.493   2.502   2.698  0.4724  1.1938  1.9939
  177DMSO    O1 2220   0.772   2.331   2.566  0.7817 -0.1162 -0.0047
  178DMSO    C1 2221   0.674   2.891   1.802 -0.2045 -0.1503 -0.1304
  178DMSO    H1 2222   0.770   2.920   1.843 -1.4186  2.6816  0.9072
  178DMSO    H2 2223   0.637   2.801   1.852  2.7318  0.6018  3.7876
  178DMSO    H3 2224   0.684   2.875   1.694 -1.0354  0.7123 -0.3528
  178DMSO    S1 2225   0.572   3.024   1.825  0.2168 -0.3109  0.7148
  178DMSO    C2 2226   0.581   3.031   2.000  1.0041 -0.8096  0.3335
  178DMSO    H4 2227   0.686   3.034   2.028  0.5573 -0.5644  2.1608
  178DMSO    H5 2228   0.531   3.124   2.029 -1.0593 -1.4787 -0.8433
  178DMSO    H6 2229   0.529   2.947   2.047  1.7051 -2.0368 -0.9900
  178DMSO    O1 2230   0.441   2.958   1.794  0.1313  0.1151 -0.3358
  179DMSO    C1 2231   1.779   1.606   0.452  0.0872  0.3976  0.1387
  179DMSO    H1 2232   1.800   1.637   0.349 -1.9861 -0.2754 -0.5385
  179DMSO    H2 2233   1.832   1.512   0.474  1.0146  1.3110  2.0035
  179DMSO    H3 2234   1.671   1.598   0.460  0.1258  1.0452  1.6837
  179DMSO    S1 2235   1.843   1.730   0.562  0.0969  0.0837 -0.0073
  179DMSO    C2 2236   1.751   1.868   0.499  0.0843  0.2648 -0.3983
  179DMSO    H4 2237   1.643   1.850   0.497 -0.3941  2.6365  0.8836
  179DMSO    H5 2238   1.772   1.953   0.564 -3.0540  1.1204 -0.3091
  179DMSO    H6 2239   1.785   1.893   0.398  1.2330  1.0421  0.1594
  179DMSO    O1 2240   1.985   1.738   0.529 -0.2918  0.0327  0.1896
  180DMSO    C1 2241   0.096   2.021   2.501 -0.1432 -0.7906  0.3350
  180DMSO    H1 2242   0.063   2.104   2.563 -1.3234 -0.2637 -0.9465
  180DMSO    H2 2243   0.038   2.031   2.409 -1.3749 -2.0346  0.9259
  180DMSO    H3 2244   0.069   1.938   2.567 -0.8103  1.8220  3.5791
  180DMSO    S1 2245   0.274   2.029   2.490 -0.3866 -0.2515 -0.0800
  180DMSO    C2 2246   0.300   1.857   2.448  0.1190  0.5443  0.2128
  180DMSO    H4 2247   0.283   1.788   2.530  0.5478  0.0443 -0.1115
  180DMSO    H5 2248   0.237   1.833   2.362 -1.2896  3.2153  0.3910
  180DMSO    H6 2249   0.409   1.860   2.432  0.2873 -1.1890  0.9100
  180DMSO    O1 2250   0.324   2.036   2.630 -0.3598  0.1813  0.5458
  181DMSO    C1 2251   5.122   2.046   0.157  0.1770 -0.0937  0.6924
  181DMSO    H1 2252   5.185   2.046   0.068 -0.8115 -0.5958 -0.0225
  181DMSO    H2 2253   5.152   1.983   0.242 -1.1710 -0.2953  1.0492
  181DMSO    H3 2254   5.017   2.030   0.131  0.1699 -0.1293  0.7431
  181DMSO    S1 2255   5.122   2.215   0.217  0.0801 -0.2135 -0.4594
  181DMSO    C2 2256   5.280   2.214   0.289 -0.0504 -0.1108 -0.2713
  181DMSO    H4 2257   5.305   2.312   0.331 -1.5276  0.2118 -0.0936
  181DMSO    H5 2258   5.274   2.152   0.378 -1.1036  1.9530  1.1797
  181DMSO    H6 2259   5.359   2.180   0.221 -0.1717  0.5361 -0.7454
  181DMSO    O1 2260   5.020   2.216   0.330 -0.3676  0.6929 -0.2442
  182DMSO    C1 2261   4.546   2.684   2.279  0.0496 -0.0111 -0.0695
  182DMSO    H1 2262   4.601   2.692   2.185 -0.6865 -0.6019 -0.5595
  182DMSO    H2 2263   4.502   2.783   2.290  0.5201  0.1986 -0.0685
  182DMSO    H3 2264   4.612   2.660   2.364  0.3661 -0.5944 -0.4738
  182DMSO    S1 2265   4.406   2.575   2.267  0.0758  0.2190  0.4216
  182DMSO    C2 2266   4.508   2.441   2.214  0.2616 -0.6330  0.5879
  182DMSO    H4 2267   4.571   2.470   2.129 -0.6033  0.5366  0.3306
  182DMSO    H5 2268   4.565   2.412   2.303  0.2523 -1.9648  0.1868
  182DMSO    H6 2269   4.442   2.358   2.188 -0.2080  0.1107 -0.6275
  182DMSO    O1 2270   4.339   2.624   2.142  0.1773  0.9429  0.1622
  183DMSO    C1 2271   3.139   1.896   4.499  0.6907  0.4082 -0.5845
  183DMSO    H1 2272   3.121   1.797   4.456 -1.2508 -0.3055  1.6495
  183DMSO    H2 2273   3.176   1.874   4.600 -2.8221 -0.4383  0.6666
  183DMSO    H3 2274   3.044   1.951   4.501 -0.0852 -0.7519 -2.8000
  183DMSO    S1 2275   3.246   1.997   4.397  0.1180 -0.2490 -0.1656
  183DMSO    C2 2276   3.287   2.131   4.521  0.5514  0.6617 -0.3954
  183DMSO    H4 2277   3.356   2.093   4.596  0.5505  0.6751 -0.3876
  183DMSO    H5 2278   3.333   2.211   4.463  1.2850 -0.7599 -1.8439
  183DMSO    H6 2279   3.198   2.166   4.575  1.2927 -0.3829  1.5706
  183DMSO    O1 2280   3.154   2.060   4.292 -0.8748 -0.3290 -0.1961
  184DMSO    C1 2281   5.062   3.624   4.553 -0.1766  0.0064  0.2384
  184DMSO    H1 2282   5.143   3.660   4.490  0.6429 -0.4382  1.0133
  184DMSO    H2 2283   5.066   3.678   4.649  0.2939 -1.8747  1.3338
  184DMSO    H3 2284   5.064   3.515   4.560 -0.9875 -0.1685 -1.6382
  184DMSO    S1 2285   4.908   3.641   4.474 -0.4664  0.1967 -0.0463
  184DMSO    C2 2286   4.913   3.816   4.446 -0.1797 -0.4546 -0.9146
  184DMSO    H4 2287   4.811   3.848   4.465 -1.1664 -3.5600 -0.5129
  184DMSO    H5 2288   4.975   3.864   4.523 -0.8068 -2.7403  1.1236
  184DMSO    H6 2289   4.946   3.843   4.345 -0.6165 -0.9187 -1.1819
  184DMSO    O1 2290   4.812   3.626   4.583 -0.5333  0.2029  0.4985
  185DMSO    C1 2291   2.729   4.854   0.998 -0.1943  0.5844 -0.0938
  185DMSO    H1 2292   2.762   4.945   0.945 -0.3652  0.1608 -0.9443
  185DMSO    H2 2293   2.622   4.866   1.018 -0.1551 -0.3237  0.6834
  185DMSO    H3 2294   2.778   4.841   1.095  0.2811  0.0914 -0.4011
  185DMSO    S1 2295   2.745   4.720   0.880  0.2890  0.0948  0.0120
  185DMSO    C2 2296   2.648   4.791   0.747 -0.2067  0.0650 -0.4618
  185DMSO    H4 2297   2.546   4.786   0.784  0.0728  2.5895  0.8156
  185DMSO    H5 2298   2.689   4.891   0.731 -1.0925  0.6611  0.8472
  185DMSO    H6 2299   2.672   4.735   0.656 -1.2149 -0.3647 -0.4781
  185DMSO    O1 2300   2.655   4.610   0.927  0.0127 -0.3009 -0.2295
  186DMSO    C1 2301   2.577   0.021   1.363  0.8340  0.2016  0.6237
  186DMSO    H1 2302   2.505   0.095   1.328  0.8637 -0.7351 -1.5810
  186DMSO    H2 2303   2.613  -0.047   1.285  1.7022 -1.5543  2.4448
  186DMSO    H3 2304   2.533  -0.021   1.454  0.3257  1.6108  1.0526
  186DMSO    S1 2305   2.718   0.108   1.416  0.5319  0.1058 -0.1227
  186DMSO    C2 2306   2.806   0.089   1.264 -0.3189 -0.3983 -0.9760
  186DMSO    H4 2307   2.816  -0.020   1.251  0.2531 -0.5825  0.7601
  186DMSO    H5 2308   2.761   0.154   1.189 -0.9516  0.6212  0.2489
  186DMSO    H6 2309   2.903   0.136   1.277 -0.5003 -0.3945  0.6356
  186DMSO    O1 2310   2.783   0.005   1.505  0.6368  0.1636  0.0649
  187DMSO    C1 2311   0.659   0.907   0.418  0.8133  0.0401  0.1925
  187DMSO    H1 2312   0.571   0.964   0.388  1.6550  1.2049 -0.1131
  187DMSO    H2 2313   0.665   0.884   0.524 -0.1944 -1.8683 -0.1208
  187DMSO    H3 2314   0.745   0.963   0.382  0.5480  0.9625  0.9593
  187DMSO    S1 2315   0.636   0.730   0.351 -0.2538 -0.4958 -0.3642
  187DMSO    C2 2316   0.631   0.770   0.177  0.0699  0.2915 -0.3177
  187DMSO    H4 2317   0.731   0.783   0.134  1.0565  0.1994  1.7735
  187DMSO    H5 2318   0.580   0.692   0.120 -1.2077  1.0585 -0.2454
  187DMSO    H6 2319   0.588   0.869   0.162 -0.9748  0.1713  1.5215
  187DMSO    O1 2320   0.495   0.697   0.392 -0.9070  0.0735 -0.3936
  188DMSO    C1 2321   3.961   2.525   0.733 -0.0761  0.0240  0.1178
  188DMSO    H1 2322   4.046   2.497   0.796 -1.0617  2.5810  2.8163
  188DMSO    H2 2323   3.880   2.524   0.807  0.7500 -0.4607  1.0334
  188DMSO    H3 2324   3.937   2.450   0.658  0.7169 -0.8584  0.7269
  188DMSO    S1 2325   3.992   2.690   0.656 -0.5699  0.1267 -0.3915
  188DMSO    C2 2326   3.992   2.778   0.805  0.8420 -0.5727 -0.5648
  188DMSO    H4 2327   3.988   2.886   0.790  0.1719 -0.7109 -1.4088
  188DMSO    H5 2328   3.907   2.755   0.869  0.6790 -0.0982 -0.6089
  188DMSO    H6 2329   4.087   2.759   0.856  0.3759 -0.3693  0.3963
  188DMSO    O1 2330   3.865   2.736   0.605  0.1934 -0.5905 -0.3542
  189DMSO    C1 2331   2.802   6.902   2.072  1.3611 -0.0488  0.1539
  189DMSO    H1 2332   2.748   6.896   1.977 -1.6253  1.1273  1.6267
  189DMSO    H2 2333   2.898   6.851   2.077  1.1975 -0.2292  1.9111
  189DMSO    H3 2334   2.735   6.843   2.135  1.3660 -0.5374 -0.2861
  189DMSO    S1 2335   2.820   7.077   2.105 -0.2702 -0.4810 -0.4331
  189DMSO    C2 2336   2.837   7.072   2.283  0.1859  0.5546  0.4254
  189DMSO    H4 2337   2.754   7.010   2.318 -0.3320  0.5749 -0.7277
  189DMSO    H5 2338   2.936   7.040   2.316  0.5963  2.4449  1.1263
  189DMSO    H6 2339   2.831   7.178   2.310  3.2426  0.8133  0.4770
  189DMSO    O1 2340   2.684   7.127   2.090  0.8485 -0.6432  0.4387
  190DMSO    C1 2341   1.149   0.393   3.589 -0.3911 -0.5383 -0.1614
  190DMSO    H1 2342   1.213   0.430   3.509  0.7901  0.5086  1.2159
  190DMSO    H2 2343   1.100   0.484   3.622  0.5638 -0.4856  1.1998
  190DMSO    H3 2344   1.204   0.346   3.671  0.0419 -0.3689 -0.3515
  190DMSO    S1 2345   1.045   0.285   3.498  0.1729 -0.0438 -0.5162
  190DMSO    C2 2346   1.015   0.156   3.625 -0.0652  0.4154 -1.0899
  190DMSO    H4 2347   0.957   0.201   3.706  1.8065 -0.4288  0.8219
  190DMSO    H5 2348   0.953   0.087   3.568 -2.0873 -1.1252  2.5929
  190DMSO    H6 2349   1.105   0.110   3.666 -0.6946 -1.1402 -1.3944
  190DMSO    O1 2350   1.137   0.220   3.401  0.0811 -0.6553  0.0854
  191DMSO    C1 2351   4.216   1.020   2.127 -0.0278  0.4038  0.0854
  191DMSO    H1 2352   4.229   0.971   2.031  0.8751 -1.6844  1.2129
  191DMSO    H2 2353   4.262   0.951   2.198  0.9734  0.9142 -0.0421
  191DMSO    H3 2354   4.111   1.049   2.137 -0.6535 -1.3077 -1.0897
  191DMSO    S1 2355   4.305   1.175   2.146 -0.0464 -0.2668  0.1294
  191DMSO    C2 2356   4.460   1.097   2.116 -0.9350 -0.5951 -0.3335
  191DMSO    H4 2357   4.472   1.082   2.009  0.2123  0.2934 -0.3442
  191DMSO    H5 2358   4.531   1.163   2.166  0.2125 -2.3239  0.4021
  191DMSO    H6 2359   4.466   1.000   2.167  0.3243  0.5829  1.9180
  191DMSO    O1 2360   4.295   1.185   2.293  1.0264  0.0908 -0.1808
  192DMSO    C1 2361   3.171   2.316   1.129  0.8730 -0.8340  0.0060
  192DMSO    H1 2362   3.212   2.411   1.163  0.0096 -0.6450  0.5434
  192DMSO    H2 2363   3.190   2.248   1.213  0.9271  0.8962  1.4613
  192DMSO    H3 2364   3.221   2.279   1.039  1.1048 -0.9378  0.1748
  192DMSO    S1 2365   2.994   2.341   1.099 -0.1083 -0.1723  0.6258
  192DMSO    C2 2366   3.013   2.447   0.956  0.0661  0.2116  0.2967
  192DMSO    H4 2367   3.061   2.391   0.875  1.3995  1.5269  0.1232
  192DMSO    H5 2368   2.910   2.456   0.923 -0.3344 -1.5733  0.9650
  192DMSO    H6 2369   3.074   2.537   0.966  3.3121 -1.4685 -2.2097
  192DMSO    O1 2370   2.953   2.437   1.210 -0.3636  0.2992  0.4296
  193DMSO    C1 2371   0.949   3.498   1.103  0.5484 -0.0950  0.2165
  193DMSO    H1 2372   0.899   3.515   1.199  1.6774 -2.2977  1.2900
  193DMSO    H2 2373   1.058   3.504   1.114  0.5395 -1.5336  1.4685
  193DMSO    H3 2374   0.923   3.553   1.013  1.5495 -2.0913 -1.3746
  193DMSO    S1 2375   0.908   3.325   1.051  0.1765 -0.0599 -0.3149
  193DMSO    C2 2376   0.994   3.249   1.183  0.1676  0.7655 -0.1508
  193DMSO    H4 2377   0.931   3.268   1.270  2.3579  1.1647  1.4320
  193DMSO    H5 2378   1.022   3.146   1.158  3.1936  1.5458 -0.3576
  193DMSO    H6 2379   1.082   3.313   1.180  0.7427  0.0237  0.3905
  193DMSO    O1 2380   1.004   3.307   0.937  0.0745 -0.0020  0.7418
  194DMSO    C1 2381   4.040   5.238   0.422 -0.3455 -0.6268 -0.4011
  194DMSO    H1 2382   4.142   5.223   0.386 -0.2663  2.3177 -1.7630
  194DMSO    H2 2383   4.004   5.337   0.392 -1.1691 -0.4416  1.0991
  194DMSO    H3 2384   4.036   5.231   0.531 -1.6313  2.5830 -0.1305
  194DMSO    S1 2385   3.945   5.105   0.355 -0.2648 -0.2084  0.0364
  194DMSO    C2 2386   3.823   5.192   0.252 -0.0049 -0.1980 -0.2952
  194DMSO    H4 2387   3.869   5.265   0.184 -0.0351 -0.0311 -0.1394
  194DMSO    H5 2388   3.755   5.119   0.209 -2.4695  0.9229  1.4295
  194DMSO    H6 2389   3.770   5.249   0.329 -0.8076 -2.1129  0.6098
  194DMSO    O1 2390   3.871   5.064   0.480  0.0797 -0.5821 -0.2720
  195DMSO    C1 2391   0.707   7.027   3.582  0.0822  0.0621  0.6004
  195DMSO    H1 2392   0.724   7.095   3.665 -0.1560  1.4475 -0.4538
  195DMSO    H2 2393   0.646   6.941   3.611 -0.2265 -0.4687 -1.4606
  195DMSO    H3 2394   0.806   6.988   3.558  0.2551  0.3316  0.8704
  195DMSO    S1 2395   0.627   7.118   3.447 -0.0390  0.4115 -0.1610
  195DMSO    C2 2396   0.653   6.994   3.322 -1.0970 -0.0475 -0.2540
  195DMSO    H4 2397   0.609   7.039   3.232 -0.2338  1.0490 -0.1486
  195DMSO    H5 2398   0.760   6.979   3.309 -1.0264 -1.3096  1.4487
  195DMSO    H6 2399   0.605   6.899   3.345 -1.9941  0.3358 -0.4737
  195DMSO    O1 2400   0.720   7.230   3.416 -0.3001  0.4606  0.4473
  196DMSO    C1 2401   5.547   2.964   0.598 -0.1854  0.5185  0.0673
  196DMSO    H1 2402   5.534   3.069   0.569  2.4238  0.2980 -2.3119
  196DMSO    H2 2403   5.591   2.914   0.511 -0.8436 -0.4695  0.2915
  196DMSO    H3 2404   5.454   2.917   0.629  0.0511 -1.7385 -2.3190
  196DMSO    S1 2405   5.666   2.950   0.741  0.4549 -0.4309 -0.2288
  196DMSO    C2 2406   5.763   3.078   0.683 -0.9651 -0.5501  0.2350
  196DMSO    H4 2407   5.834   3.046   0.606 -0.1349  0.8007  0.4132
  196DMSO    H5 2408   5.707   3.162   0.641 -0.5906 -0.7869 -0.7821
  196DMSO    H6 2409   5.821   3.116   0.767 -0.9207 -0.4350  0.1536
  196DMSO    O1 2410   5.754   2.834   0.718  0.6613 -0.0159  0.5174
  197DMSO    C1 2411   2.518   1.706   0.346  0.5076 -0.2953  0.6104
  197DMSO    H1 2412   2.510   1.608   0.393  0.3297 -0.9255 -0.6837
  197DMSO    H2 2413   2.435   1.768   0.381 -1.2721 -2.6425  0.8358
  197DMSO    H3 2414   2.510   1.686   0.239 -2.0237  1.2908  0.4024
  197DMSO    S1 2415   2.670   1.791   0.387 -0.4507  0.8527  0.0777
  197DMSO    C2 2416   2.599   1.954   0.367 -0.1089  0.2956  0.5516
  197DMSO    H4 2417   2.536   1.953   0.278 -1.7627  0.4014  1.6570
  197DMSO    H5 2418   2.535   1.971   0.454  0.1435  1.3986  0.5307
  197DMSO    H6 2419   2.678   2.029   0.369  0.5892 -0.4287  0.5207
  197DMSO    O1 2420   2.752   1.768   0.265  0.4264  0.3136  0.3524
  198DMSO    C1 2421   1.339   4.305   1.183  0.1166  0.1024 -0.6789
  198DMSO    H1 2422   1.364   4.287   1.288 -0.5660 -0.8058 -0.6551
  198DMSO    H2 2423   1.426   4.350   1.136  0.8620  0.0848  0.6434
  198DMSO    H3 2424   1.249   4.363   1.162 -0.1866 -0.7630 -1.8933
  198DMSO    S1 2425   1.308   4.140   1.112 -0.0753  0.1141 -0.0994
  198DMSO    C2 2426   1.141   4.130   1.179  0.1739 -0.0867  0.3600
  198DMSO    H4 2427   1.064   4.176   1.117  0.7852  0.7746  0.2217
  198DMSO    H5 2428   1.122   4.022   1.181  1.2034 -0.2865 -0.0264
  198DMSO    H6 2429   1.142   4.159   1.284  0.9387 -0.1255  0.3659
  198DMSO    O1 2430   1.368   4.058   1.219  0.7600  0.6945  0.0024
  199DMSO    C1 2431   6.718   1.082   1.666 -0.2566  0.2100  0.3710
  199DMSO    H1 2432   6.721   0.973   1.662  0.6683  0.2228  0.6474
  199DMSO    H2 2433   6.683   1.125   1.760 -0.9862  0.7066 -0.1088
  199DMSO    H3 2434   6.649   1.124   1.591 -1.8491 -2.5769  0.1159
  199DMSO    S1 2435   6.887   1.136   1.641  0.2500  0.3762 -0.4284
  199DMSO    C2 2436   6.873   1.123   1.461 -0.9302  0.3811  0.7567
  199DMSO    H4 2437   6.808   1.207   1.436 -1.7630 -0.7581 -1.0709
  199DMSO    H5 2438   6.978   1.126   1.432 -0.8600 -0.3989  0.9004
  199DMSO    H6 2439   6.837   1.024   1.433  0.6444  0.5366 -2.1346
  199DMSO    O1 2440   6.966   1.016   1.679 -0.2040 -0.1964  0.1936
  200DMSO    C1 2441   1.060   0.641   1.107 -0.5229  0.6376  0.7044
  200DMSO    H1 2442   0.987   0.607   1.033 -0.6797  3.9480 -0.8724
  200DMSO    H2 2443   1.085   0.744   1.081 -1.2540  0.0744 -2.7053
  200DMSO    H3 2444   1.154   0.585   1.106 -1.6001 -1.2499  0.0041
  200DMSO    S1 2445   0.997   0.629   1.274 -0.4148  0.5819  0.1497
  200DMSO    C2 2446   0.903   0.777   1.251 -0.8955 -0.4929 -0.4320
  200DMSO    H4 2447   0.867   0.813   1.347  2.0102 -2.0788  1.3819
  200DMSO    H5 2448   0.961   0.855   1.202  0.7330 -1.4863 -0.1632
  200DMSO    H6 2449   0.817   0.753   1.187 -0.7259 -1.7822 -0.2077
  200DMSO    O1 2450   1.113   0.695   1.347  0.5973  0.0960 -0.2488
  201DMSO    C1 2451   2.396   0.990   1.151  0.0481 -0.4391  0.0347
  201DMSO    H1 2452   2.394   1.032   1.050  1.9751 -0.6772 -0.1402
  201DMSO    H2 2453   2.329   1.051   1.212 -0.7395 -3.0729  1.9879
  201DMSO    H3 2454   2.500   0.983   1.182  0.6866 -1.3802 -2.0823
  201DMSO    S1 2455   2.317   0.826   1.150 -0.2553  0.0654  0.0368
  201DMSO    C2 2456   2.155   0.865   1.069 -0.7753 -0.6481  0.0900
  201DMSO    H4 2457   2.180   0.896   0.968  0.1489  0.7206  0.7090
  201DMSO    H5 2458   2.102   0.769   1.074  1.5275 -1.9659  1.9162
  201DMSO    H6 2459   2.126   0.947   1.135  0.7123 -0.8146  1.0147
  201DMSO    O1 2460   2.288   0.797   1.293 -0.1234  0.0638 -0.1077
  202DMSO    C1 2461   0.740   0.478   1.964  0.0841 -0.3334 -0.3652
  202DMSO    H1 2462   0.791   0.558   1.911 -1.4756  0.0312 -1.3942
  202DMSO    H2 2463   0.807   0.392   1.959 -1.3320 -1.4493 -1.1305
  202DMSO    H3 2464   0.646   0.445   1.918  0.0791 -0.2064 -0.4464
  202DMSO    S1 2465   0.717   0.521   2.134  0.1033 -0.3049 -0.2691
  202DMSO    C2 2466   0.611   0.659   2.126  0.2220 -0.4209 -0.1992
  202DMSO    H4 2467   0.582   0.682   2.229 -1.7894 -2.1032 -0.3268
  202DMSO    H5 2468   0.661   0.743   2.076  0.8738 -0.4064  0.4753
  202DMSO    H6 2469   0.523   0.624   2.071  1.4649 -2.0505 -1.2528
  202DMSO    O1 2470   0.843   0.587   2.166 -0.4032  0.3721 -0.5769
  203DMSO    C1 2471   2.675   2.770   0.187 -0.3954  0.4711 -0.2149
  203DMSO    H1 2472   2.572   2.805   0.190 -0.3191  0.6450  0.6382
  203DMSO    H2 2473   2.731   2.834   0.256  3.2497 -2.4875 -0.1043
  203DMSO    H3 2474   2.718   2.781   0.088 -0.9450  1.6286 -0.3463
  203DMSO    S1 2475   2.684   2.598   0.249 -0.3789 -0.2001 -0.1352
  203DMSO    C2 2476   2.548   2.544   0.145 -0.8246  0.3906 -0.6933
  203DMSO    H4 2477   2.568   2.437   0.138 -2.6981 -0.0451 -0.0455
  203DMSO    H5 2478   2.448   2.566   0.186 -0.1482  0.7616  0.8344
  203DMSO    H6 2479   2.561   2.592   0.048  1.0572 -0.4472 -0.8950
  203DMSO    O1 2480   2.630   2.606   0.387 -0.2890 -0.9317  0.2726
  204DMSO    C1 2481   3.105   1.881   6.932  0.0618  0.6853 -0.4170
  204DMSO    H1 2482   3.207   1.887   6.971 -0.6210  0.4335  1.5333
  204DMSO    H2 2483   3.064   1.980   6.910 -1.3737 -0.4416 -3.1259
  204DMSO    H3 2484   3.032   1.837   7.001  0.5962  3.0601  1.8530
  204DMSO    S1 2485   3.121   1.786   6.781 -0.3392 -0.1338 -0.1153
  204DMSO    C2 2486   3.172   1.640   6.859  0.5356  0.2204 -0.0659
  204DMSO    H4 2487   3.078   1.597   6.895 -0.0816  1.5686 -0.0007
  204DMSO    H5 2488   3.210   1.571   6.783 -1.5914 -1.6226  0.4283
  204DMSO    H6 2489   3.243   1.662   6.939 -1.0079 -0.1611  1.4728
  204DMSO    O1 2490   3.248   1.841   6.725  0.0230 -0.4204 -0.1126
  205DMSO    C1 2491   1.163   4.241   2.220 -0.1955 -0.0718  0.4311
  205DMSO    H1 2492   1.080   4.264   2.152 -0.7502 -1.3330  0.6386
  205DMSO    H2 2493   1.240   4.189   2.162 -2.5097 -1.5177 -1.5504
  205DMSO    H3 2494   1.138   4.174   2.302  2.8274 -0.4055  1.1959
  205DMSO    S1 2495   1.242   4.391   2.283  0.0675 -0.2973 -0.0337
  205DMSO    C2 2496   1.332   4.424   2.137 -0.0440  1.1334  0.3845
  205DMSO    H4 2497   1.418   4.487   2.163  2.2389 -1.6620  0.0708
  205DMSO    H5 2498   1.370   4.329   2.100 -2.7368 -0.9380  2.5212
  205DMSO    H6 2499   1.266   4.473   2.065  1.0045  0.0557 -1.3724
  205DMSO    O1 2500   1.341   4.327   2.374 -0.4853  0.0672 -0.3553
  206DMSO    C1 2501   1.404   2.816   2.048 -0.5051  0.0750  0.0323
  206DMSO    H1 2502   1.343   2.744   1.993  1.1363 -2.8840  1.7842
  206DMSO    H2 2503   1.372   2.822   2.153  0.0960 -0.8353  0.2802
  206DMSO    H3 2504   1.394   2.915   2.004 -0.7103 -0.2661 -0.7081
  206DMSO    S1 2505   1.565   2.756   2.042 -0.1695 -0.3986 -0.0327
  206DMSO    C2 2506   1.561   2.584   2.075 -0.4151  0.2770 -0.1953
  206DMSO    H4 2507   1.665   2.554   2.093  0.7407  3.3448 -0.9763
  206DMSO    H5 2508   1.501   2.559   2.163 -0.1965  2.3224  0.5919
  206DMSO    H6 2509   1.518   2.541   1.985 -0.9255  2.4326 -1.0367
  206DMSO    O1 2510   1.620   2.808   2.174  0.0102  0.2896  0.0586
  207DMSO    C1 2511   3.967   4.295   1.692 -0.5708  0.0533  0.1529
  207DMSO    H1 2512   3.956   4.198   1.643 -0.0370 -0.4045  0.9302
  207DMSO    H2 2513   3.912   4.378   1.646 -0.2716 -0.1248 -0.5278
  207DMSO    H3 2514   4.075   4.309   1.687 -0.5910  0.9526  1.5943
  207DMSO    S1 2515   3.922   4.289   1.855 -0.3921  0.6500 -0.1112
  207DMSO    C2 2516   4.046   4.399   1.912 -0.0181  0.0382  0.3770
  207DMSO    H4 2517   4.024   4.488   1.854  0.3411 -0.8265 -1.1445
  207DMSO    H5 2518   4.033   4.412   2.020 -1.1666 -1.0428  0.3956
  207DMSO    H6 2519   4.149   4.367   1.892  0.4308  1.3057  0.5617
  207DMSO    O1 2520   3.948   4.147   1.888 -0.2983  0.3665  0.1777
  208DMSO    C1 2521   4.406   0.402   3.634 -0.5847  0.1820  0.0954
  208DMSO    H1 2522   4.324   0.472   3.617 -0.8111 -0.4538 -1.6296
  208DMSO    H2 2523   4.499   0.459   3.641 -1.2737  1.5834 -1.4708
  208DMSO    H3 2524   4.422   0.334   3.550 -0.9425 -1.9237  1.6714
  208DMSO    S1 2525   4.388   0.306   3.777  0.1628  0.6331  0.1330
  208DMSO    C2 2526   4.241   0.228   3.714  0.6049  0.0047  0.2398
  208DMSO    H4 2527   4.174   0.310   3.685  1.3276  1.3023  2.0413
  208DMSO    H5 2528   4.258   0.157   3.632 -0.9271 -0.7707  0.5601
  208DMSO    H6 2529   4.189   0.181   3.797 -2.1680  0.9569 -0.8047
  208DMSO    O1 2530   4.330   0.401   3.873 -0.5053  0.8783 -0.1857
  209DMSO    C1 2531   1.066   0.014   2.725  0.3397  0.2492  0.2450
  209DMSO    H1 2532   0.985   0.050   2.661 -0.3951 -0.7259  0.6113
  209DMSO    H2 2533   1.121   0.094   2.776  1.3743  0.3702 -1.0097
  209DMSO    H3 2534   1.116  -0.052   2.654 -0.6981  0.0641 -0.3399
  209DMSO    S1 2535   1.022  -0.109   2.850  0.0625 -0.2765 -0.1917
  209DMSO    C2 2536   0.879  -0.186   2.777 -0.2297 -1.0153 -0.1745
  209DMSO    H4 2537   0.793  -0.120   2.777  0.0205 -0.6333  1.6535
  209DMSO    H5 2538   0.901  -0.214   2.674 -0.1241 -2.9462  0.3407
  209DMSO    H6 2539   0.854  -0.282   2.823  0.8611 -3.0018 -3.3850
  209DMSO    O1 2540   0.949  -0.034   2.953 -0.0842 -0.5049  0.2963
  210DMSO    C1 2541   2.467   1.115   2.960  0.4129 -0.3250  0.2931
  210DMSO    H1 2542   2.511   1.030   3.013 -0.7694 -2.1749 -1.5618
  210DMSO    H2 2543   2.359   1.124   2.969  0.2391 -1.1175 -0.8604
  210DMSO    H3 2544   2.497   1.090   2.858 -0.2823  0.1331 -0.0322
  210DMSO    S1 2545   2.537   1.279   2.998  0.0709  0.3272 -0.2529
  210DMSO    C2 2546   2.509   1.273   3.179 -0.0489  0.0363  0.2626
  210DMSO    H4 2547   2.549   1.370   3.208  1.2650 -0.0019 -1.2635
  210DMSO    H5 2548   2.401   1.275   3.196 -0.1915  3.7869 -0.2874
  210DMSO    H6 2549   2.562   1.185   3.216  2.7552  1.2389 -0.6509
  210DMSO    O1 2550   2.428   1.370   2.952  0.1024  0.2529  0.3760
  211DMSO    C1 2551   0.997   0.184   4.015  0.1781  0.2472  0.0329
  211DMSO    H1 2552   1.053   0.245   3.944 -1.6254 -1.0565 -2.6630
  211DMSO    H2 2553   0.950   0.253   4.086  1.1796  0.9295  0.0531
  211DMSO    H3 2554   1.071   0.123   4.067 -0.0655 -0.4681 -0.4492
  211DMSO    S1 2555   0.873   0.075   3.937  0.6958 -0.3756 -0.2948
  211DMSO    C2 2556   0.813   0.043   4.102  0.9373  0.4102  0.0700
  211DMSO    H4 2557   0.761  -0.053   4.091  1.2441  0.1328  0.9527
  211DMSO    H5 2558   0.889   0.042   4.180  1.4742  1.8989 -0.3972
  211DMSO    H6 2559   0.739   0.120   4.121 -1.1235 -1.4751  0.1290
  211DMSO    O1 2560   0.944  -0.044   3.887 -0.2169  0.2227  0.0557
  212DMSO    C1 2561   3.309   4.177   1.468 -0.3048  0.1795  0.6021
  212DMSO    H1 2562   3.290   4.275   1.424  0.6871  0.4578  0.7696
  212DMSO    H2 2563   3.362   4.111   1.398 -1.9896  1.5661 -2.1153
  212DMSO    H3 2564   3.214   4.138   1.505 -1.5623  3.6564  1.3828
  212DMSO    S1 2565   3.403   4.214   1.612  0.1239 -0.0741 -0.0979
  212DMSO    C2 2566   3.557   4.263   1.531  0.0164 -0.4068 -0.2992
  212DMSO    H4 2567   3.592   4.172   1.482 -1.1016 -1.5015  0.8824
  212DMSO    H5 2568   3.564   4.341   1.454  1.3490 -0.2796 -0.0609
  212DMSO    H6 2569   3.627   4.284   1.612 -1.9497 -1.1577  1.7007
  212DMSO    O1 2570   3.422   4.078   1.673  0.1680  0.0369  1.3173
  213DMSO    C1 2571   1.184   0.092   4.555 -0.3397  0.7682  1.2049
  213DMSO    H1 2572   1.182   0.191   4.509  2.1532  0.5959  0.5838
  213DMSO    H2 2573   1.092   0.068   4.611 -0.1399 -0.8180  0.8958
  213DMSO    H3 2574   1.266   0.090   4.627  0.9431  0.5630 -0.2089
  213DMSO    S1 2575   1.223  -0.026   4.423 -0.0616  0.2274 -0.1993
  213DMSO    C2 2576   1.371   0.059   4.361 -0.0700 -0.8690  0.5451
  213DMSO    H4 2577   1.364   0.024   4.257 -0.1631  0.7663 -0.0271
  213DMSO    H5 2578   1.357   0.168   4.361  0.9796 -0.6811 -1.4773
  213DMSO    H6 2579   1.457   0.028   4.420 -0.9272 -1.4341  1.5383
  213DMSO    O1 2580   1.109  -0.025   4.324 -0.5330 -0.2583  0.7340
  214DMSO    C1 2581   3.755   1.345   1.959  0.1834 -0.4614  0.2714
  214DMSO    H1 2582   3.710   1.296   2.046  1.1344 -0.7570  0.6034
  214DMSO    H2 2583   3.862   1.325   1.955  0.1716 -0.3041 -2.9399
  214DMSO    H3 2584   3.729   1.451   1.967 -0.9819 -0.8190  2.0836
  214DMSO    S1 2585   3.711   1.279   1.802  0.2238 -0.0324 -0.0672
  214DMSO    C2 2586   3.772   1.111   1.810 -1.2050 -0.1886 -0.3582
  214DMSO    H4 2587   3.752   1.057   1.717  1.3393 -1.0120 -0.4935
  214DMSO    H5 2588   3.879   1.121   1.826 -1.2671  0.4387 -0.2816
  214DMSO    H6 2589   3.707   1.071   1.888 -1.8809 -1.2972 -1.4556
  214DMSO    O1 2590   3.810   1.357   1.721  0.2898  0.2710 -0.7345
  215DMSO    C1 2591   1.427   3.444   3.253  0.0285 -0.5209 -0.7661
  215DMSO    H1 2592   1.359   3.525   3.226 -1.3898 -0.3239  2.7746
  215DMSO    H2 2593   1.467   3.384   3.171 -1.2489  0.0811 -1.8769
  215DMSO    H3 2594   1.375   3.389   3.332  2.5948 -0.4302  1.1214
  215DMSO    S1 2595   1.557   3.531   3.338  0.1214  0.3265 -0.0725
  215DMSO    C2 2596   1.620   3.600   3.185 -0.1715 -0.4107 -0.1650
  215DMSO    H4 2597   1.592   3.534   3.103 -0.8011 -1.0174  0.5229
  215DMSO    H5 2598   1.577   3.700   3.174 -1.2886 -0.8242  0.3398
  215DMSO    H6 2599   1.729   3.608   3.198 -0.2556 -0.5179  0.6605
  215DMSO    O1 2600   1.662   3.436   3.381 -0.1623 -0.2950  0.2664
  216DMSO    C1 2601   1.296   3.989   0.602  0.1602 -0.2711  0.6821
  216DMSO    H1 2602   1.198   4.032   0.580 -0.7176 -2.8978 -0.9876
  216DMSO    H2 2603   1.374   4.049   0.555 -0.3469 -1.8394 -2.4363
  216DMSO    H3 2604   1.311   3.882   0.584  2.0347 -0.1050  1.0501
  216DMSO    S1 2605   1.320   4.015   0.781 -0.0367  0.2134  0.2778
  216DMSO    C2 2606   1.160   3.947   0.818 -0.8417 -0.7106 -0.4007
  216DMSO    H4 2607   1.079   4.001   0.770 -2.2545 -3.2147 -1.0074
  216DMSO    H5 2608   1.160   3.847   0.772 -1.1243 -0.3753 -1.1346
  216DMSO    H6 2609   1.146   3.951   0.926 -3.0555  0.3873 -0.6854
  216DMSO    O1 2610   1.307   4.157   0.805 -0.1938  0.3092  0.3345
  217DMSO    C1 2611   6.706   4.837   1.923  0.1700 -0.0893  0.2937
  217DMSO    H1 2612   6.785   4.771   1.887  0.2308  0.7859 -1.2581
  217DMSO    H2 2613   6.743   4.937   1.943  0.6046 -0.3687  0.9146
  217DMSO    H3 2614   6.650   4.795   2.008 -1.8947  1.6730 -0.1009
  217DMSO    S1 2615   6.595   4.872   1.789 -0.1483  0.0176  0.1297
  217DMSO    C2 2616   6.686   5.003   1.706  0.4662  0.0543  0.5265
  217DMSO    H4 2617   6.791   4.972   1.693  1.1895  2.0792  1.1652
  217DMSO    H5 2618   6.636   5.026   1.612  0.1675  3.9094  1.4699
  217DMSO    H6 2619   6.690   5.087   1.775 -0.9740  0.1690  0.4873
  217DMSO    O1 2620   6.484   4.937   1.867 -0.3242 -0.1978 -0.1799
  218DMSO    C1 2621   0.898   2.531   0.201 -0.7239  0.6780  1.0197
  218DMSO    H1 2622   0.870   2.506   0.098 -0.2364  3.9556 -0.0190
  218DMSO    H2 2623   0.991   2.589   0.195 -0.0620 -0.1567  2.5566
  218DMSO    H3 2624   0.904   2.435   0.253 -0.4328 -0.1122 -0.3865
  218DMSO    S1 2625   0.760   2.617   0.266 -0.0568  0.2703  0.6121
  218DMSO    C2 2626   0.832   2.675   0.424  0.4385  0.0587 -0.5580
  218DMSO    H4 2627   0.916   2.610   0.448 -0.4038 -0.7250  0.3218
  218DMSO    H5 2628   0.876   2.772   0.399 -1.0262  0.8659 -0.1213
  218DMSO    H6 2629   0.759   2.691   0.503 -0.2607 -3.4570 -0.3508
  218DMSO    O1 2630   0.672   2.500   0.307  0.2763 -0.9526 -0.1267
  219DMSO    C1 2631   2.064   3.015   3.032 -0.5636  0.6723  0.1628
  219DMSO    H1 2632   2.089   3.121   3.029 -0.9658  0.7867  0.6148
  219DMSO    H2 2633   2.147   2.951   3.001  1.2073  2.6210  0.5979
  219DMSO    H3 2634   1.981   3.001   2.963 -1.4836 -1.7141  1.6200
  219DMSO    S1 2635   1.993   2.975   3.191  0.1313 -0.2382  0.0485
  219DMSO    C2 2636   2.150   3.011   3.279  0.9439  0.5749  0.2931
  219DMSO    H4 2637   2.126   2.979   3.381  0.5437 -2.4412 -0.6537
  219DMSO    H5 2638   2.225   2.943   3.239 -1.0829 -0.4631 -1.9611
  219DMSO    H6 2639   2.178   3.117   3.279 -2.1424  1.4862  0.2844
  219DMSO    O1 2640   1.983   2.829   3.197  0.1453 -0.1753 -0.5712
  220DMSO    C1 2641   1.965   2.180   4.028  0.1259 -0.0543 -0.7037
  220DMSO    H1 2642   2.025   2.110   4.086  0.1337 -0.0037 -0.6511
  220DMSO    H2 2643   1.871   2.180   4.083 -0.5230 -0.8755 -1.7694
  220DMSO    H3 2644   1.948   2.156   3.923  0.8721  0.3063 -0.9154
  220DMSO    S1 2645   2.040   2.337   4.032 -0.1652  0.0389 -0.1205
  220DMSO    C2 2646   1.895   2.429   3.967 -0.5480 -0.1250 -0.0633
  220DMSO    H4 2647   1.945   2.524   3.949  0.6630 -0.7886 -0.3379
  220DMSO    H5 2648   1.854   2.380   3.878 -0.8303 -1.8496  0.9715
  220DMSO    H6 2649   1.819   2.436   4.045  0.7156  0.8469  1.1133
  220DMSO    O1 2650   2.138   2.332   3.919  0.0473  0.3919  0.0150
  221DMSO    C1 2651   1.954   1.547   3.397  0.1505 -0.5021 -0.0213
  221DMSO    H1 2652   1.918   1.505   3.491  0.1612 -0.6589 -0.0868
  221DMSO    H2 2653   1.938   1.485   3.309  0.3422 -0.1803 -0.2842
  221DMSO    H3 2654   2.061   1.566   3.409  0.3179 -1.8016  0.7153
  221DMSO    S1 2655   1.875   1.701   3.388  0.8000 -0.1763  0.0744
  221DMSO    C2 2656   1.912   1.718   3.222  0.1735 -0.7904 -0.6897
  221DMSO    H4 2657   1.882   1.626   3.171  2.0217 -2.2002  0.6323
  221DMSO    H5 2658   1.863   1.804   3.175  3.0809  0.1956 -2.1463
  221DMSO    H6 2659   2.020   1.730   3.210  0.4128  0.0637  1.8282
  221DMSO    O1 2660   1.968   1.801   3.458  0.4551  0.0748  0.2245
  222DMSO    C1 2661   3.040   0.993   0.685 -0.4570  0.2019  0.0864
  222DMSO    H1 2662   2.995   1.079   0.634 -0.3630 -0.1888 -0.6750
  222DMSO    H2 2663   2.986   0.977   0.778 -0.8086 -0.8103 -0.2840
  222DMSO    H3 2664   3.145   1.011   0.710 -0.9496  1.3644  1.4311
  222DMSO    S1 2665   3.032   0.852   0.580  0.3261  0.5766  0.0966
  222DMSO    C2 2666   3.086   0.744   0.710 -0.1926  0.5530  0.2290
  222DMSO    H4 2667   3.108   0.645   0.670 -2.0535 -0.4781  1.6028
  222DMSO    H5 2668   3.171   0.789   0.762 -1.5427  1.6133  1.5990
  222DMSO    H6 2669   2.994   0.741   0.768 -0.2387 -1.3850  0.1197
  222DMSO    O1 2670   3.149   0.884   0.496  0.0810 -0.5157  0.3607
  223DMSO    C1 2671   4.229   6.665   2.767 -0.2158  0.9449  0.7965
  223DMSO    H1 2672   4.144   6.690   2.831  0.8244 -1.1251  3.1659
  223DMSO    H2 2673   4.210   6.581   2.700 -1.3316  0.7688  1.3085
  223DMSO    H3 2674   4.325   6.656   2.817  0.7315  0.7840 -0.9586
  223DMSO    S1 2675   4.254   6.808   2.664  0.1729  0.2739  0.7730
  223DMSO    C2 2676   4.097   6.792   2.575 -0.3667  0.1503  0.6965
  223DMSO    H4 2677   4.103   6.717   2.496 -2.6773 -0.0019  0.6099
  223DMSO    H5 2678   4.016   6.762   2.642  0.0117  0.0609  1.1175
  223DMSO    H6 2679   4.068   6.884   2.524 -0.6126 -1.0203 -1.3969
  223DMSO    O1 2680   4.367   6.767   2.574  0.4819 -0.0262  0.2410
  224DMSO    C1 2681   1.677   2.042   4.296  0.5730  0.0371 -0.4499
  224DMSO    H1 2682   1.703   2.032   4.191 -1.4220 -2.5838 -0.8090
  224DMSO    H2 2683   1.744   1.995   4.368  0.4256  2.4550  1.4052
  224DMSO    H3 2684   1.575   2.004   4.300  0.6213 -0.0080  0.9051
  224DMSO    S1 2685   1.676   2.216   4.362 -0.0935  0.1904  0.1479
  224DMSO    C2 2686   1.558   2.182   4.493 -0.5084  0.1905  0.3663
  224DMSO    H4 2687   1.459   2.178   4.449 -0.6421  1.2091  0.5321
  224DMSO    H5 2688   1.587   2.092   4.548 -2.1442 -0.2652  0.5347
  224DMSO    H6 2689   1.552   2.270   4.559 -0.5011  1.4445 -1.2399
  224DMSO    O1 2690   1.599   2.296   4.260 -0.0578 -0.0001  0.1246
  225DMSO    C1 2691   4.914   4.751   4.409 -0.3322  0.4066  0.5805
  225DMSO    H1 2692   4.991   4.674   4.419 -0.9955 -0.3112  0.2485
  225DMSO    H2 2693   4.960   4.844   4.374 -0.7414  0.5332  0.3672
  225DMSO    H3 2694   4.870   4.770   4.507 -0.9932  1.6759  0.0673
  225DMSO    S1 2695   4.783   4.700   4.293 -0.1897 -0.6218  0.6350
  225DMSO    C2 2696   4.745   4.553   4.397 -0.2751 -0.1534 -0.8967
  225DMSO    H4 2697   4.726   4.590   4.498  2.1399 -0.2475 -0.3581
  225DMSO    H5 2698   4.658   4.495   4.366  0.4924 -1.1385 -1.2623
  225DMSO    H6 2699   4.831   4.485   4.398 -0.5752 -0.5405  0.0653
  225DMSO    O1 2700   4.854   4.636   4.175  0.0797  0.1369  0.1912
  226DMSO    C1 2701   0.435   4.808   2.498  0.2448 -0.0524  0.1014
  226DMSO    H1 2702   0.506   4.725   2.490  2.7072  1.9690 -0.3797
  226DMSO    H2 2703   0.416   4.861   2.404 -3.5173  0.9465  1.2374
  226DMSO    H3 2704   0.483   4.886   2.557  0.9548  0.4428 -1.0820
  226DMSO    S1 2705   0.279   4.753   2.558  0.6167  0.2060  0.1509
  226DMSO    C2 2706   0.235   4.649   2.417  0.7774  0.1515  0.2536
  226DMSO    H4 2707   0.129   4.664   2.393  0.7635  1.0230  0.7961
  226DMSO    H5 2708   0.279   4.685   2.324  1.5081  0.5370  0.7420
  226DMSO    H6 2709   0.266   4.545   2.430  2.1235  0.5010 -0.0521
  226DMSO    O1 2710   0.194   4.873   2.541  0.1913 -0.0030  0.3631
  227DMSO    C1 2711   3.469   0.776   0.405 -0.0821  0.2971  0.6396
  227DMSO    H1 2712   3.483   0.866   0.345 -0.5188 -0.6701 -0.9777
  227DMSO    H2 2713   3.361   0.766   0.414 -0.4215  0.8447 -1.8721
  227DMSO    H3 2714   3.522   0.778   0.500 -0.7782 -1.5768  1.1103
  227DMSO    S1 2715   3.536   0.645   0.301  0.3548 -0.0382 -0.3085
  227DMSO    C2 2716   3.566   0.546   0.448  0.2248 -0.4394  1.1394
  227DMSO    H4 2717   3.607   0.459   0.397  0.5586  0.4682 -0.2136
  227DMSO    H5 2718   3.636   0.597   0.514 -0.5377  0.5381  1.2226
  227DMSO    H6 2719   3.471   0.523   0.496 -0.2951 -0.2870  0.2038
  227DMSO    O1 2720   3.682   0.681   0.264 -0.1891  0.5887  0.1402
  228DMSO    C1 2721   2.997   3.202   7.060 -0.9131  0.4300 -0.2767
  228DMSO    H1 2722   3.033   3.277   6.989 -1.9115  2.2288  1.0306
  228DMSO    H2 2723   3.019   3.228   7.164  0.9988  0.4903 -0.6417
  228DMSO    H3 2724   3.021   3.098   7.036 -0.5353  0.2051  1.0036
  228DMSO    S1 2725   2.820   3.225   7.048 -0.2078  0.6551  0.6487
  228DMSO    C2 2726   2.772   3.084   7.149  0.4327 -0.0807 -0.9447
  228DMSO    H4 2727   2.804   3.106   7.251  1.1535  0.6150 -1.3068
  228DMSO    H5 2728   2.663   3.082   7.153  0.4486  0.2587  2.2322
  228DMSO    H6 2729   2.819   2.991   7.116 -0.8720 -0.6026 -1.4194
  228DMSO    O1 2730   2.793   3.162   6.918  0.3733  0.0113  0.8201
  229DMSO    C1 2731   0.922   2.836   2.064 -0.5750  0.6717  0.0824
  229DMSO    H1 2732   0.941   2.787   2.159 -0.7306  1.6649  0.6394
  229DMSO    H2 2733   0.875   2.931   2.090  2.2254  2.4014 -0.7398
  229DMSO    H3 2734   0.857   2.761   2.017 -1.7957  0.2224  2.3407
  229DMSO    S1 2735   1.076   2.869   1.983 -0.3495  0.1716 -0.2950
  229DMSO    C2 2736   1.102   3.023   2.071  0.1913  0.0008 -0.3785
  229DMSO    H4 2737   1.022   3.094   2.048  0.7619  0.8365  0.1784
  229DMSO    H5 2738   1.101   3.012   2.180 -1.7393 -1.1961 -0.4635
  229DMSO    H6 2739   1.194   3.068   2.033 -1.1178  1.5719 -1.8421
  229DMSO    O1 2740   1.046   2.907   1.846  0.6740  0.0494 -0.3185
  230DMSO    C1 2741   4.433   1.949   2.217 -0.3005  0.2004 -0.7155
  230DMSO    H1 2742   4.533   1.965   2.176  0.9481  0.0888  2.0422
  230DMSO    H2 2743   4.427   1.843   2.243 -0.6720  0.3328 -0.2307
  230DMSO    H3 2744   4.345   1.977   2.158 -1.7547  0.8715  1.6169
  230DMSO    S1 2745   4.432   2.036   2.372  0.3286 -0.0203 -0.0873
  230DMSO    C2 2746   4.257   2.009   2.422  0.3631  0.1804  0.2886
  230DMSO    H4 2747   4.235   1.903   2.440  1.1879 -0.1862 -0.7879
  230DMSO    H5 2748   4.239   2.064   2.515  0.3548 -0.2448  0.5389
  230DMSO    H6 2749   4.185   2.045   2.349  2.2241 -0.2218 -1.8483
  230DMSO    O1 2750   4.423   2.176   2.330 -0.2180 -0.4703 -0.0016
  231DMSO    C1 2751   0.754   6.751   4.654 -0.1883  0.2824  0.8352
  231DMSO    H1 2752   0.814   6.659   4.660 -0.0005  0.1982 -1.3591
  231DMSO    H2 2753   0.772   6.825   4.732  0.7348  0.6194  0.3213
  231DMSO    H3 2754   0.650   6.717   4.659 -0.3082  0.1535 -1.4850
  231DMSO    S1 2755   0.783   6.812   4.492 -0.0624 -0.0050 -0.5187
  231DMSO    C2 2756   0.912   6.925   4.531 -0.0424  0.0029 -0.0592
  231DMSO    H4 2757   1.001   6.863   4.539  0.5970  0.9792  0.5542
  231DMSO    H5 2758   0.917   6.992   4.445  0.9858 -2.1249 -1.7656
  231DMSO    H6 2759   0.891   6.989   4.617 -0.8868  0.4869 -0.6055
  231DMSO    O1 2760   0.660   6.900   4.473 -0.2880  0.2291 -0.2351
  232DMSO    C1 2761   2.021   6.669   3.292  0.2332  1.1328 -0.3512
  232DMSO    H1 2762   2.084   6.739   3.348  1.3785 -1.3193  1.6205
  232DMSO    H2 2763   1.941   6.633   3.358  1.7134  0.5725  1.2122
  232DMSO    H3 2764   2.082   6.581   3.272 -1.2787 -0.2438  0.7943
  232DMSO    S1 2765   1.967   6.736   3.136  0.7021 -0.1551  0.1693
  232DMSO    C2 2766   1.827   6.835   3.205  0.0161  0.1608 -0.3950
  232DMSO    H4 2767   1.751   6.767   3.246  0.2484  1.8359  3.2244
  232DMSO    H5 2768   1.854   6.897   3.291  0.4871 -1.8564  1.0060
  232DMSO    H6 2769   1.799   6.899   3.121  0.2150  0.3616 -0.3075
  232DMSO    O1 2770   1.890   6.634   3.060  0.0952 -0.5905 -0.0535
  233DMSO    C1 2771   3.210   0.913   3.508 -0.0111 -0.1921 -0.0526
  233DMSO    H1 2772   3.282   0.948   3.433  0.8983  0.0934  0.9348
  233DMSO    H2 2773   3.106   0.930   3.480 -0.7410 -1.8871  1.4445
  233DMSO    H3 2774   3.224   0.977   3.595 -1.4875 -1.6550  1.3290
  233DMSO    S1 2775   3.255   0.750   3.534  0.0880 -0.1695 -0.1940
  233DMSO    C2 2776   3.211   0.690   3.364 -0.4976  0.6606  0.4416
  233DMSO    H4 2777   3.259   0.750   3.287 -0.5066 -0.6379 -0.6051
  233DMSO    H5 2778   3.233   0.584   3.360 -0.2880  0.6938  0.7176
  233DMSO    H6 2779   3.104   0.704   3.346 -0.1136  0.4914 -2.3383
  233DMSO    O1 2780   3.142   0.700   3.623 -0.5023 -0.0055 -0.2983
  234DMSO    C1 2781   3.912   1.614   1.267  0.2007  0.3728 -0.0037
  234DMSO    H1 2782   3.956   1.531   1.212 -0.8479  0.0025 -0.3211
  234DMSO    H2 2783   3.928   1.701   1.204 -3.7257  0.0233 -1.7693
  234DMSO    H3 2784   3.950   1.631   1.368 -0.4825  0.5497  0.2342
  234DMSO    S1 2785   3.737   1.604   1.270 -0.1441 -0.1092  0.2322
  234DMSO    C2 2786   3.708   1.596   1.092 -0.2211  0.7967 -0.2058
  234DMSO    H4 2787   3.603   1.607   1.063 -0.6238 -0.7999  0.4946
  234DMSO    H5 2788   3.766   1.670   1.037 -0.2012  0.3790 -0.7546
  234DMSO    H6 2789   3.736   1.500   1.049 -1.9285  0.1241  0.0947
  234DMSO    O1 2790   3.705   1.738   1.323 -0.1782 -0.7099 -0.5667
  235DMSO    C1 2791   1.665   0.997   3.987  0.1047  0.6903  0.0889
  235DMSO    H1 2792   1.711   1.024   3.891  0.6912  0.5529  0.3307
  235DMSO    H2 2793   1.630   1.086   4.039  1.0725  0.0059  1.9684
  235DMSO    H3 2794   1.740   0.953   4.052  1.2183  1.5776 -0.5670
  235DMSO    S1 2795   1.529   0.891   3.953 -0.2118  0.1613  0.1008
  235DMSO    C2 2796   1.504   0.832   4.119 -0.3960  0.3050 -0.5055
  235DMSO    H4 2797   1.438   0.745   4.124 -0.8098  0.4846 -2.0932
  235DMSO    H5 2798   1.600   0.800   4.161 -1.0646 -2.3786 -0.8332
  235DMSO    H6 2799   1.463   0.914   4.179  1.3177 -0.3169  1.6533
  235DMSO    O1 2800   1.611   0.781   3.888  0.4834  0.1428 -0.4720
  236DMSO    C1 2801   2.508   7.072   3.159 -0.4582 -0.4069  0.0050
  236DMSO    H1 2802   2.611   7.104   3.177 -1.5355  2.2016  2.2539
  236DMSO    H2 2803   2.440   7.158   3.149  1.1381  0.7239 -1.9436
  236DMSO    H3 2804   2.481   7.003   3.239 -0.4671 -0.4596 -0.0440
  236DMSO    S1 2805   2.494   6.968   3.021  0.3357 -0.0987  0.3587
  236DMSO    C2 2806   2.623   6.842   3.054  0.3862  0.7628  0.4975
  236DMSO    H4 2807   2.593   6.761   2.987 -0.9354  0.6000  1.2417
  236DMSO    H5 2808   2.720   6.885   3.028  1.7229 -1.3533  1.7535
  236DMSO    H6 2809   2.628   6.804   3.157  2.8460 -1.5292 -0.3715
  236DMSO    O1 2810   2.546   7.039   2.905  0.6310 -0.6926 -0.5899
  237DMSO    C1 2811   2.376   2.929   7.042 -0.4390  0.1191 -0.4669
  237DMSO    H1 2812   2.274   2.957   7.016 -0.3412 -0.0899 -1.0937
  237DMSO    H2 2813   2.381   2.895   7.145 -0.3166 -1.1065 -0.8577
  237DMSO    H3 2814   2.455   3.001   7.019  1.5841 -1.7079  0.3928
  237DMSO    S1 2815   2.386   2.790   6.932  0.3491  0.7532 -0.3938
  237DMSO    C2 2816   2.296   2.671   7.031  0.1977  0.8821  0.7994
  237DMSO    H4 2817   2.343   2.677   7.130  2.8163  0.6427 -0.3258
  237DMSO    H5 2818   2.193   2.704   7.037  0.7610  2.8716  0.0532
  237DMSO    H6 2819   2.309   2.570   6.991 -0.5912  1.1043 -0.0437
  237DMSO    O1 2820   2.525   2.744   6.962  0.4680  0.2761  0.1415
  238DMSO    C1 2821   3.143   2.840   6.948  0.5005 -0.1157  0.1824
  238DMSO    H1 2822   3.159   2.743   6.997  0.7220 -0.7262 -1.0622
  238DMSO    H2 2823   3.242   2.874   6.917 -0.4359  1.0097 -1.7268
  238DMSO    H3 2824   3.092   2.919   7.004  1.0523 -0.0113  0.5441
  238DMSO    S1 2825   3.046   2.789   6.811  0.3830 -0.4256  0.3778
  238DMSO    C2 2826   2.886   2.780   6.897  0.2859 -0.8025 -0.2909
  238DMSO    H4 2827   2.901   2.734   6.995 -1.1915  0.1385  0.4042
  238DMSO    H5 2828   2.850   2.881   6.917 -2.3979 -1.9271  1.0352
  238DMSO    H6 2829   2.813   2.724   6.837  0.5418 -0.6512 -0.7486
  238DMSO    O1 2830   3.091   2.658   6.766 -0.1162 -0.1628  0.3453
  239DMSO    C1 2831   2.562   1.001   3.990 -0.4053 -0.6488 -0.6957
  239DMSO    H1 2832   2.502   1.091   4.009  0.4962  0.3931 -2.5064
  239DMSO    H2 2833   2.659   1.032   3.951 -0.3513  1.2376  0.7641
  239DMSO    H3 2834   2.511   0.932   3.922  1.4211 -2.0231 -0.7274
  239DMSO    S1 2835   2.616   0.913   4.143  0.1268 -0.1817  0.0949
  239DMSO    C2 2836   2.703   1.052   4.209 -0.4871 -0.1535  0.1902
  239DMSO    H4 2837   2.745   1.005   4.299 -2.8320 -0.2941  1.2667
  239DMSO    H5 2838   2.779   1.062   4.131 -0.4666 -0.0032  0.2307
  239DMSO    H6 2839   2.652   1.147   4.221  0.7553  0.6276 -0.4667
  239DMSO    O1 2840   2.729   0.816   4.111  0.0134 -0.0806  0.0995
  240DMSO    C1 2841   0.753   4.755   4.217  0.0735  0.6957 -0.0884
  240DMSO    H1 2842   0.824   4.828   4.179  1.8037 -0.3684  0.9963
  240DMSO    H2 2843   0.772   4.668   4.154 -0.5578  0.9152 -0.5982
  240DMSO    H3 2844   0.651   4.794   4.214  0.1971  1.0249 -0.0156
  240DMSO    S1 2845   0.780   4.731   4.387  0.3745  0.1721  0.3909
  240DMSO    C2 2846   0.803   4.903   4.440  0.1934 -0.0757 -0.0700
  240DMSO    H4 2847   0.713   4.958   4.416  0.3270 -0.6784 -2.1480
  240DMSO    H5 2848   0.822   4.902   4.548  0.6034 -1.1636 -0.1360
  240DMSO    H6 2849   0.899   4.938   4.400  1.3583 -0.6792  2.0516
  240DMSO    O1 2850   0.917   4.687   4.381 -0.0501 -0.3982  0.4098
  241DMSO    C1 2851   4.718   3.822   1.512  0.3975 -0.7262 -0.3548
  241DMSO    H1 2852   4.659   3.870   1.589 -0.1110 -1.8496 -0.0145
  241DMSO    H2 2853   4.668   3.725   1.496  1.9007 -1.9487  1.8627
  241DMSO    H3 2854   4.822   3.817   1.544  0.7815 -1.6885 -1.6448
  241DMSO    S1 2855   4.716   3.927   1.365  0.0590  0.3382 -0.0013
  241DMSO    C2 2856   4.533   3.912   1.345 -0.0490  0.6560 -0.3703
  241DMSO    H4 2857   4.515   3.944   1.242  0.9141  3.3380  0.2342
  241DMSO    H5 2858   4.492   3.813   1.368 -3.3280  2.2863  1.3551
  241DMSO    H6 2859   4.495   3.978   1.423  0.2749  1.1191 -0.6016
  241DMSO    O1 2860   4.782   3.836   1.269  0.7317  0.0163 -0.1396
  242DMSO    C1 2861   3.023   4.259   0.632 -0.1997 -0.0105  0.2395
  242DMSO    H1 2862   2.920   4.255   0.670  0.1811 -0.4944  1.2501
  242DMSO    H2 2863   3.022   4.219   0.531  2.0577 -3.2274  1.3255
  242DMSO    H3 2864   3.093   4.200   0.692  0.5318  1.0459  0.4559
  242DMSO    S1 2865   3.065   4.430   0.651  0.1804 -0.7061  0.1699
  242DMSO    C2 2866   2.951   4.472   0.520 -0.2244  0.0379  0.0876
  242DMSO    H4 2867   3.006   4.467   0.426 -0.1244 -0.2324  0.1612
  242DMSO    H5 2868   2.862   4.408   0.529  0.8843 -1.5777 -0.1311
  242DMSO    H6 2869   2.924   4.576   0.543 -0.2150 -0.2076  1.2890
  242DMSO    O1 2870   3.196   4.434   0.582 -0.2321  0.3388 -0.0683
  243DMSO    C1 2871   1.457   2.167   3.508 -0.0287  0.4697 -0.0816
  243DMSO    H1 2872   1.442   2.184   3.615  1.1616 -0.1936  0.2035
  243DMSO    H2 2873   1.427   2.069   3.471  0.0927  1.3737 -2.8049
  243DMSO    H3 2874   1.561   2.192   3.485 -0.0249  0.3041 -0.2436
  243DMSO    S1 2875   1.355   2.287   3.420 -0.1343 -0.5013 -0.2075
  243DMSO    C2 2876   1.202   2.227   3.490 -0.3023  0.3855 -0.3131
  243DMSO    H4 2877   1.218   2.120   3.503  3.0655  0.9978  2.0850
  243DMSO    H5 2878   1.191   2.271   3.590 -1.5513  0.1522 -0.3306
  243DMSO    H6 2879   1.115   2.250   3.427 -0.7858 -3.0960 -1.0881
  243DMSO    O1 2880   1.360   2.233   3.277  0.1401 -0.5764  0.8826
  244DMSO    C1 2881   0.418   4.131   3.226  0.4617 -0.1352  1.0052
  244DMSO    H1 2882   0.379   4.180   3.316  1.6576 -1.2415  2.1854
  244DMSO    H2 2883   0.403   4.194   3.139 -2.8850 -2.2977 -0.1771
  244DMSO    H3 2884   0.370   4.033   3.212  0.5950 -0.4618  2.6324
  244DMSO    S1 2885   0.593   4.101   3.244 -0.3821 -0.1681 -0.0074
  244DMSO    C2 2886   0.642   4.269   3.254 -0.2094 -0.6225  0.4660
  244DMSO    H4 2887   0.744   4.276   3.293  0.1797 -2.3040 -0.1635
  244DMSO    H5 2888   0.636   4.320   3.158  0.8134 -2.0647 -0.3871
  244DMSO    H6 2889   0.576   4.305   3.334 -0.0078 -0.6950  0.6667
  244DMSO    O1 2890   0.632   4.048   3.112 -0.5755  0.7148 -0.6286
  245DMSO    C1 2891   5.016   0.908   0.470 -0.1538 -1.1132  0.3390
  245DMSO    H1 2892   5.006   0.879   0.365 -3.1185 -0.7638  0.4327
  245DMSO    H2 2893   5.045   1.012   0.488 -2.1973  0.0340 -2.2374
  245DMSO    H3 2894   5.093   0.841   0.508 -1.1809 -1.2735  2.2466
  245DMSO    S1 2895   4.865   0.852   0.547  0.0079 -0.0250  0.0401
  245DMSO    C2 2896   4.847   0.724   0.420  0.1473 -0.0789 -0.2794
  245DMSO    H4 2897   4.918   0.643   0.435 -0.2803 -0.5863 -0.9342
  245DMSO    H5 2898   4.744   0.685   0.416  0.5518 -1.3067  0.5255
  245DMSO    H6 2899   4.866   0.775   0.326 -0.6071  3.0671  1.1327
  245DMSO    O1 2900   4.760   0.951   0.506  0.1772 -0.0996  0.4513
  246DMSO    C1 2901   4.145   1.990   4.023  0.1617 -0.7290  0.0164
  246DMSO    H1 2902   4.131   1.997   3.915 -0.9269  2.1640  0.2489
  246DMSO    H2 2903   4.090   1.910   4.071 -0.7234 -0.1559 -0.0313
  246DMSO    H3 2904   4.121   2.081   4.078  1.4547  0.7220 -1.6842
  246DMSO    S1 2905   4.316   1.988   4.043  0.0170  0.1608 -0.0259
  246DMSO    C2 2906   4.283   1.939   4.214  0.3987  0.2280  0.2059
  246DMSO    H4 2907   4.382   1.911   4.250  1.3040  1.0836 -1.5036
  246DMSO    H5 2908   4.239   2.022   4.269 -2.6253 -0.1547 -1.4079
  246DMSO    H6 2909   4.214   1.854   4.221  0.3207  0.3045  0.3765
  246DMSO    O1 2910   4.334   2.135   4.080  0.0277  0.0962 -0.6738
  247DMSO    C1 2911   1.472   0.467   3.380 -0.4683  0.5990  0.3132
  247DMSO    H1 2912   1.530   0.415   3.457  0.6697  0.5197 -0.5691
  247DMSO    H2 2913   1.376   0.415   3.369 -1.2925  2.0412  0.4629
  247DMSO    H3 2914   1.541   0.458   3.296  2.6351  2.1918  2.4959
  247DMSO    S1 2915   1.468   0.642   3.387  0.6004 -0.0238 -0.2326
  247DMSO    C2 2916   1.403   0.640   3.229  0.1409 -0.4553 -0.0620
  247DMSO    H4 2917   1.390   0.748   3.218 -1.4857 -0.7649 -1.5561
  247DMSO    H5 2918   1.482   0.605   3.161  1.5609 -1.4744  2.0181
  247DMSO    H6 2919   1.304   0.595   3.217 -0.0802  0.3201 -1.4155
  247DMSO    O1 2920   1.610   0.681   3.366 -0.2170 -0.1199 -0.0054
  248DMSO    C1 2921   4.175   0.161   1.292  0.1282  0.5408  0.2029
  248DMSO    H1 2922   4.174   0.070   1.353  0.8739  1.2496  1.3113
  248DMSO    H2 2923   4.158   0.149   1.185  3.5894 -0.4436 -0.3624
  248DMSO    H3 2924   4.278   0.199   1.286 -0.2875  1.8393  0.8356
  248DMSO    S1 2925   4.070   0.290   1.349  0.1641  0.2674 -0.0295
  248DMSO    C2 2926   4.162   0.353   1.486 -0.3834  0.1250  0.2821
  248DMSO    H4 2927   4.090   0.387   1.562 -1.9234  1.0051 -1.4850
  248DMSO    H5 2928   4.222   0.274   1.532  0.3172  1.3878  1.6407
  248DMSO    H6 2929   4.229   0.431   1.451  0.0996  0.1074  1.1359
  248DMSO    O1 2930   3.957   0.209   1.403  0.3704  0.1942 -0.5929
  249DMSO    C1 2931   4.318   2.917   4.740  0.1753  0.0014  0.4009
  249DMSO    H1 2932   4.357   2.879   4.834  0.4790  0.3928  0.4388
  249DMSO    H2 2933   4.375   3.008   4.718  0.0277  0.4419  1.7639
  249DMSO    H3 2934   4.215   2.951   4.753  0.0549 -0.0054 -0.4771
  249DMSO    S1 2935   4.312   2.787   4.609  0.3838  0.0781  0.1672
  249DMSO    C2 2936   4.489   2.753   4.602  0.1647 -0.1347  0.5273
  249DMSO    H4 2937   4.528   2.750   4.704  1.8358 -0.2050 -0.0860
  249DMSO    H5 2938   4.508   2.657   4.553  1.4440 -0.6576  1.9724
  249DMSO    H6 2939   4.523   2.845   4.555 -0.5010  0.0097  0.3163
  249DMSO    O1 2940   4.293   2.867   4.484  0.7016 -0.6170  0.3224
  250DMSO    C1 2941   1.762   3.761   2.735 -0.0189 -0.4504  0.7364
  250DMSO    H1 2942   1.658   3.759   2.770 -0.0437 -0.7570  0.6513
  250DMSO    H2 2943   1.810   3.665   2.716  0.8140  0.1114 -0.0369
  250DMSO    H3 2944   1.827   3.811   2.807 -0.2176  2.6189 -1.0788
  250DMSO    S1 2945   1.772   3.848   2.581  0.0753 -0.0006 -0.2260
  250DMSO    C2 2946   1.658   3.734   2.487 -0.3856 -0.0445 -0.4373
  250DMSO    H4 2947   1.638   3.781   2.390  0.1598  0.9868 -0.0696
  250DMSO    H5 2948   1.706   3.636   2.478 -0.8398 -0.2949 -0.1256
  250DMSO    H6 2949   1.564   3.728   2.541 -0.3058  0.4291 -0.2413
  250DMSO    O1 2950   1.910   3.825   2.524 -0.6363  0.5748  0.0457
  251DMSO    C1 2951   2.177   0.967   4.082 -0.3873 -0.1774 -0.1524
  251DMSO    H1 2952   2.125   0.970   4.178 -1.3051  2.4004 -0.6603
  251DMSO    H2 2953   2.120   0.904   4.013  1.5510 -1.1362 -0.9643
  251DMSO    H3 2954   2.279   0.927   4.081 -0.0805  0.4928 -2.5463
  251DMSO    S1 2955   2.182   1.141   4.015  0.2879  0.2975  0.5009
  251DMSO    C2 2956   2.022   1.135   3.953  0.4627  0.0856  0.3052
  251DMSO    H4 2957   1.970   1.106   4.044  0.7413 -1.0321  0.1323
  251DMSO    H5 2958   1.989   1.232   3.915  0.1377 -0.2333 -0.2537
  251DMSO    H6 2959   2.009   1.060   3.874 -1.9834 -0.8127  1.4629
  251DMSO    O1 2960   2.266   1.126   3.893 -0.1024  0.1664  0.2147
  252DMSO    C1 2961   6.837   1.384   2.097 -0.1095  0.2910  0.2753
  252DMSO    H1 2962   6.771   1.465   2.129  2.2339  1.6030  2.0164
  252DMSO    H2 2963   6.922   1.401   2.030  0.8538 -0.1139  1.3676
  252DMSO    H3 2964   6.781   1.303   2.049 -0.8319  0.9780 -0.0673
  252DMSO    S1 2965   6.917   1.318   2.235 -0.1155  0.0669  0.5052
  252DMSO    C2 2966   6.778   1.277   2.335 -0.4918  0.0389  0.2239
  252DMSO    H4 2967   6.723   1.195   2.288 -1.2227  1.0503 -0.7316
  252DMSO    H5 2968   6.807   1.243   2.435  0.4228 -0.5454 -0.2206
  252DMSO    H6 2969   6.715   1.364   2.357  0.3540  0.5186  0.8118
  252DMSO    O1 2970   6.978   1.437   2.301  0.5143  0.4342  0.1729
  253DMSO    C1 2971   1.727   4.750   4.539  0.5279  0.1076 -0.1851
  253DMSO    H1 2972   1.825   4.786   4.572  0.0376 -0.3895  1.9442
  253DMSO    H2 2973   1.713   4.648   4.503 -0.9094  0.1272  0.2768
  253DMSO    H3 2974   1.694   4.823   4.465 -2.3297  2.6483  3.2522
  253DMSO    S1 2975   1.616   4.764   4.679 -0.1030  0.0085  0.2504
  253DMSO    C2 2976   1.662   4.923   4.741 -0.0839 -0.1477 -0.2792
  253DMSO    H4 2977   1.639   4.995   4.661 -1.0740 -0.3696 -0.2155
  253DMSO    H5 2978   1.599   4.951   4.826 -2.3033 -1.1901 -1.4661
  253DMSO    H6 2979   1.767   4.904   4.763 -0.4565 -1.2992  0.5655
  253DMSO    O1 2980   1.676   4.664   4.774 -0.2094 -0.2881 -0.2138
  254DMSO    C1 2981   0.724   1.792   2.704 -0.0927 -0.0124 -0.8486
  254DMSO    H1 2982   0.825   1.797   2.663  0.1613  0.5261 -0.1587
  254DMSO    H2 2983   0.679   1.892   2.707 -0.1067 -0.0413 -0.0583
  254DMSO    H3 2984   0.721   1.745   2.802 -0.0345 -1.5829 -1.5741
  254DMSO    S1 2985   0.634   1.676   2.602 -0.5167  0.3427  0.4759
  254DMSO    C2 2986   0.747   1.543   2.594 -0.3631  0.3852  0.4506
  254DMSO    H4 2987   0.736   1.481   2.683  0.6352 -1.4906 -0.6469
  254DMSO    H5 2988   0.720   1.476   2.512  1.1963  0.0415  0.1836
  254DMSO    H6 2989   0.849   1.578   2.576  0.0534 -1.2789 -0.6951
  254DMSO    O1 2990   0.641   1.750   2.474 -0.3240  0.3718 -0.0832
  255DMSO    C1 2991   3.468   0.514   0.955  0.4516  0.1183  0.6841
  255DMSO    H1 2992   3.419   0.458   1.035 -0.2392 -1.8220 -0.9967
  255DMSO    H2 2993   3.553   0.455   0.921 -0.7755 -1.3899  0.0986
  255DMSO    H3 2994   3.507   0.609   0.993  0.7661  0.0303  0.5814
  255DMSO    S1 2995   3.353   0.555   0.817  0.3875 -0.1336 -0.0815
  255DMSO    C2 2996   3.356   0.386   0.756 -0.2499 -0.1073  0.0289
  255DMSO    H4 2997   3.457   0.358   0.725  0.7804  2.0229  1.2145
  255DMSO    H5 2998   3.326   0.313   0.832  2.0318 -0.2084  0.8967
  255DMSO    H6 2999   3.298   0.377   0.664  1.0112 -0.6457 -0.7384
  255DMSO    O1 3000   3.445   0.624   0.729  0.0340  0.8658  0.3237
  256DMSO    C1 3001   0.485   3.764   3.080  0.2762 -0.0282 -0.8630
  256DMSO    H1 3002   0.460   3.861   3.124  0.7220  0.3086 -1.3482
  256DMSO    H2 3003   0.456   3.684   3.149  2.2017  1.0708  1.3615
  256DMSO    H3 3004   0.590   3.763   3.051  0.2535  0.0199 -0.9445
  256DMSO    S1 3005   0.383   3.760   2.930 -0.2036  0.6118  0.3128
  256DMSO    C2 3006   0.229   3.717   3.016 -0.0587 -0.3921 -0.5649
  256DMSO    H4 3007   0.201   3.801   3.082 -0.3656 -0.1138 -1.0386
  256DMSO    H5 3008   0.146   3.721   2.945  0.7427 -1.7631 -1.6095
  256DMSO    H6 3009   0.225   3.626   3.076  0.7572  0.4840  0.8906
  256DMSO    O1 3010   0.421   3.645   2.846  0.2884  0.1315  0.1743
  257DMSO    C1 3011   1.578   4.658   3.844  0.4585 -0.4387 -0.5585
  257DMSO    H1 3012   1.548   4.744   3.783  1.1938  0.7197  0.6290
  257DMSO    H2 3013   1.616   4.578   3.782  0.7583 -0.8744  0.1731
  257DMSO    H3 3014   1.508   4.636   3.925  1.0947 -0.0347  0.1121
  257DMSO    S1 3015   1.717   4.713   3.942  0.5556 -0.0120 -0.0678
  257DMSO    C2 3016   1.643   4.851   4.022 -0.2836  0.2504  0.2551
  257DMSO    H4 3017   1.593   4.915   3.950 -0.1315  1.7917  1.4614
  257DMSO    H5 3018   1.573   4.813   4.097 -0.7355  1.2112  0.3210
  257DMSO    H6 3019   1.723   4.890   4.086 -1.9149  2.6612  0.9250
  257DMSO    O1 3020   1.804   4.776   3.844  1.0267  0.5717  0.2429
  258DMSO    C1 3021   1.242   4.702   4.113  0.3581 -0.0474  0.0509
  258DMSO    H1 3022   1.151   4.756   4.141 -0.4287 -0.2934 -1.8492
  258DMSO    H2 3023   1.271   4.617   4.175  3.8755  0.3708 -0.8007
  258DMSO    H3 3024   1.332   4.762   4.124  0.4950 -0.3264  0.4743
  258DMSO    S1 3025   1.202   4.630   3.950 -0.0000  0.4708 -0.2596
  258DMSO    C2 3026   1.166   4.786   3.878  0.2379 -0.5521  0.4800
  258DMSO    H4 3027   1.089   4.840   3.933  0.5210 -0.8136  1.1411
  258DMSO    H5 3028   1.252   4.850   3.854 -0.5312  0.3392  0.0434
  258DMSO    H6 3029   1.113   4.758   3.786 -2.1743 -0.4594  1.7707
  258DMSO    O1 3030   1.067   4.571   3.981 -0.6349 -0.9225 -0.0670
  259DMSO    C1 3031   0.749   3.044   2.428 -0.5949 -0.2867 -0.3810
  259DMSO    H1 3032   0.752   2.979   2.515 -1.9643  0.8726  0.5852
  259DMSO    H2 3033   0.831   3.022   2.359  0.0276  1.5136 -0.2732
  259DMSO    H3 3034   0.763   3.145   2.469  0.7891 -1.3407  1.9592
  259DMSO    S1 3035   0.602   3.012   2.348  0.1332 -0.0090 -0.1232
  259DMSO    C2 3036   0.511   2.977   2.499  0.0354 -0.3197  0.0564
  259DMSO    H4 3037   0.516   3.064   2.566 -1.4347 -1.0256  1.1421
  259DMSO    H5 3038   0.404   2.958   2.487 -0.2435  0.4005  1.2786
  259DMSO    H6 3039   0.558   2.891   2.548  1.2795  0.4041  0.1729
  259DMSO    O1 3040   0.620   2.875   2.292 -0.0879 -0.5082  0.4846
  260DMSO    C1 3041   5.676   0.202   3.919  0.1063 -0.5788  0.9635
  260DMSO    H1 3042   5.780   0.176   3.944  1.2148 -0.0513 -2.5837
  260DMSO    H2 3043   5.617   0.111   3.904 -0.8026  0.0058  0.8931
  260DMSO    H3 3044   5.677   0.259   3.825  0.3887  0.0789  1.3570
  260DMSO    S1 3045   5.607   0.316   4.039 -0.0085 -0.5818 -0.1461
  260DMSO    C2 3046   5.652   0.212   4.182  0.3705  0.3759  0.3961
  260DMSO    H4 3047   5.585   0.252   4.259  1.6567  1.5220  0.9681
  260DMSO    H5 3048   5.645   0.105   4.161  1.1982  0.6498 -1.4577
  260DMSO    H6 3049   5.755   0.234   4.211  0.6042  1.0533 -0.9005
  260DMSO    O1 3050   5.460   0.277   4.027 -0.4476  0.4464  0.9835
  261DMSO    C1 3051   1.299   4.486   2.949 -0.1794 -0.7980  0.1894
  261DMSO    H1 3052   1.261   4.412   2.878  0.2325 -2.0500  1.2256
  261DMSO    H2 3053   1.205   4.520   2.994 -0.2976  0.4348 -0.9134
  261DMSO    H3 3054   1.353   4.570   2.905 -1.7918  0.3380  0.3064
  261DMSO    S1 3055   1.399   4.391   3.068 -0.1100  0.2417 -0.2273
  261DMSO    C2 3056   1.379   4.517   3.191 -0.1270  0.4067  0.3842
  261DMSO    H4 3057   1.417   4.610   3.147 -0.3497 -0.7116 -2.4249
  261DMSO    H5 3058   1.273   4.533   3.215 -0.4283  0.5074 -0.9013
  261DMSO    H6 3059   1.433   4.486   3.281  1.2833  1.0700 -0.1964
  261DMSO    O1 3060   1.540   4.403   3.027 -0.5616 -0.4074  0.5732
  262DMSO    C1 3061   3.319   6.863   2.283 -0.0347 -1.3670 -0.1814
  262DMSO    H1 3062   3.256   6.821   2.204 -2.0108  4.0337 -1.8827
  262DMSO    H2 3063   3.414   6.809   2.285  0.9107  0.2394  1.3135
  262DMSO    H3 3064   3.272   6.853   2.381 -0.1872 -1.4854 -0.2662
  262DMSO    S1 3065   3.350   7.035   2.255  0.1541 -0.3866 -0.4470
  262DMSO    C2 3066   3.406   7.028   2.091 -0.0517  0.1678 -0.7284
  262DMSO    H4 3067   3.504   6.980   2.081  0.0685 -0.0223  1.0727
  262DMSO    H5 3068   3.327   6.980   2.033 -0.7860  1.1737 -0.5799
  262DMSO    H6 3069   3.396   7.132   2.058 -1.4314  0.6607  1.0960
  262DMSO    O1 3070   3.471   7.058   2.338 -0.7169  0.1894  0.2280
  263DMSO    C1 3071   0.478   4.296   4.135 -0.2935 -1.1738  1.1047
  263DMSO    H1 3072   0.496   4.396   4.173  1.5725 -0.4595 -1.3938
  263DMSO    H2 3073   0.422   4.294   4.041  2.9909  0.0364 -1.0193
  263DMSO    H3 3074   0.427   4.230   4.206  2.6848 -2.3569  2.3153
  263DMSO    S1 3075   0.644   4.244   4.094 -0.2378 -0.0868  0.2451
  263DMSO    C2 3076   0.604   4.075   4.044  0.1542 -0.0419 -0.5207
  263DMSO    H4 3077   0.702   4.028   4.032 -0.4839 -2.0487  1.4355
  263DMSO    H5 3078   0.538   4.025   4.116 -0.7819 -0.2200 -1.4766
  263DMSO    H6 3079   0.559   4.074   3.944 -1.2844 -0.5040  0.0978
  263DMSO    O1 3080   0.698   4.223   4.228  0.1582 -0.2816  0.2645
  264DMSO    C1 3081   2.047   0.827   3.656 -0.0242  0.4603 -0.5955
  264DMSO    H1 3082   2.067   0.894   3.572  1.0629  1.8915  0.7365
  264DMSO    H2 3083   2.116   0.847   3.739 -0.3124 -1.1027  0.0530
  264DMSO    H3 3084   2.058   0.720   3.635 -2.2502 -0.5509  2.6523
  264DMSO    S1 3085   1.878   0.864   3.714  0.1929 -0.0248 -0.0220
  264DMSO    C2 3086   1.785   0.754   3.602 -0.2882 -0.1168  1.4875
  264DMSO    H4 3087   1.679   0.752   3.628 -1.1843 -0.4297 -1.7319
  264DMSO    H5 3088   1.807   0.776   3.497  0.1343 -2.4805  1.0221
  264DMSO    H6 3089   1.826   0.654   3.615 -0.7048 -0.2303  1.9271
  264DMSO    O1 3090   1.858   1.000   3.669 -0.2713 -0.4135 -0.2715
  265DMSO    C1 3091   0.220   3.315   3.698 -0.8098  0.1784  0.0755
  265DMSO    H1 3092   0.185   3.316   3.801 -1.3972  0.9754 -0.1236
  265DMSO    H2 3093   0.228   3.421   3.672  0.6079  0.3377  1.0370
  265DMSO    H3 3094   0.146   3.262   3.638 -1.1462 -0.1952  0.8096
  265DMSO    S1 3095   0.393   3.259   3.698  0.0566  0.5174 -0.1573
  265DMSO    C2 3096   0.375   3.131   3.821  0.0436  0.1586 -0.1839
  265DMSO    H4 3097   0.411   3.179   3.912 -0.9257  1.2965 -0.3731
  265DMSO    H5 3098   0.272   3.093   3.824  0.1926 -0.4082 -1.5888
  265DMSO    H6 3099   0.442   3.048   3.798 -0.3670  0.0621 -1.0887
  265DMSO    O1 3100   0.462   3.368   3.777  0.3229 -0.1897 -0.1787
  266DMSO    C1 3101   2.190   4.737   2.939 -0.4940  0.3226 -0.3702
  266DMSO    H1 3102   2.144   4.821   2.992 -0.3776 -1.3809  2.6429
  266DMSO    H2 3103   2.292   4.734   2.977 -1.0049  2.0371  1.3252
  266DMSO    H3 3104   2.179   4.749   2.831  3.9320  0.5722 -1.0005
  266DMSO    S1 3105   2.095   4.600   3.008 -0.1766  0.3154  0.1007
  266DMSO    C2 3106   1.933   4.671   2.977  0.6923  0.3550  0.5754
  266DMSO    H4 3107   1.940   4.773   3.016 -0.8323  0.3760  0.8719
  266DMSO    H5 3108   1.910   4.672   2.871  2.6830 -2.6831 -0.0194
  266DMSO    H6 3109   1.858   4.629   3.046 -1.2669  2.1121 -0.3634
  266DMSO    O1 3110   2.107   4.628   3.156  0.1791 -0.1078 -0.4480
  267DMSO    C1 3111   0.421   1.479   2.308 -0.4911 -0.6240 -0.0622
  267DMSO    H1 3112   0.489   1.500   2.391 -1.2624 -1.1299  0.7118
  267DMSO    H2 3113   0.471   1.486   2.211  1.0620  1.3504  0.7973
  267DMSO    H3 3114   0.330   1.538   2.308  1.7664  3.1952  0.6369
  267DMSO    S1 3115   0.362   1.312   2.319 -0.1219  0.1205 -0.1722
  267DMSO    C2 3116   0.284   1.319   2.480 -0.3051  0.0271 -0.7400
  267DMSO    H4 3117   0.223   1.228   2.487 -0.1866  0.0319  0.7973
  267DMSO    H5 3118   0.358   1.315   2.560 -0.1047  2.5701 -0.7209
  267DMSO    H6 3119   0.217   1.405   2.479 -0.5153 -0.0875  0.6897
  267DMSO    O1 3120   0.488   1.231   2.352 -0.1731  0.2973  0.0455
  268DMSO    C1 3121   0.164   4.617   3.344  0.1286 -0.1429  0.0558
  268DMSO    H1 3122   0.212   4.623   3.245  0.6534  0.2461  0.3290
  268DMSO    H2 3123   0.116   4.710   3.373 -1.2151 -1.2199  1.4604
  268DMSO    H3 3124   0.234   4.578   3.419  0.2140  0.1959  0.1509
  268DMSO    S1 3125   0.032   4.501   3.343 -0.3371 -0.1627 -0.1207
  268DMSO    C2 3126   0.124   4.380   3.253  1.0793  0.5376  0.1896
  268DMSO    H4 3127   0.122   4.411   3.148  1.3573  1.7094  0.5212
  268DMSO    H5 3128   0.229   4.366   3.280  0.5396 -0.7245  1.7905
  268DMSO    H6 3129   0.084   4.279   3.259 -0.4878  1.0583 -0.9373
  268DMSO    O1 3130  -0.063   4.557   3.244  0.0811  0.4848  0.2637
  269DMSO    C1 3131   4.180   0.928   4.924  0.4331 -0.1341 -0.2505
  269DMSO    H1 3132   4.100   0.924   4.849  0.3361  0.8188 -0.2083
  269DMSO    H2 3133   4.178   0.837   4.985  1.3375  2.0362  3.2403
  269DMSO    H3 3134   4.180   1.023   4.978  0.7681 -0.6153  0.6194
  269DMSO    S1 3135   4.333   0.923   4.838 -0.1388 -0.1709  0.2031
  269DMSO    C2 3136   4.434   0.961   4.972 -0.4386  0.0896  0.2448
  269DMSO    H4 3137   4.534   0.936   4.936 -1.3831 -2.8625 -0.5724
  269DMSO    H5 3138   4.429   1.068   4.994  0.9569  0.2028  0.1200
  269DMSO    H6 3139   4.406   0.906   5.062  1.1565  1.5345  1.7277
  269DMSO    O1 3140   4.336   1.048   4.765  0.7131 -0.2665 -0.6726
  270DMSO    C1 3141   3.746   3.643   1.084  0.1561  0.4059 -0.5054
  270DMSO    H1 3142   3.646   3.642   1.040 -0.5326 -0.1274  1.0149
  270DMSO    H2 3143   3.745   3.651   1.193  0.9765 -0.5785 -0.4139
  270DMSO    H3 3144   3.806   3.724   1.042  1.1675 -0.2756 -0.4074
  270DMSO    S1 3145   3.818   3.485   1.058 -0.1254 -0.6981 -0.7213
  270DMSO    C2 3146   3.849   3.487   0.882  0.2781  0.1176  0.0306
  270DMSO    H4 3147   3.919   3.405   0.865  0.4343  0.0401  0.9757
  270DMSO    H5 3148   3.758   3.484   0.823 -0.3780  1.6351  0.9006
  270DMSO    H6 3149   3.891   3.584   0.855  0.4397  1.1552  3.4814
  270DMSO    O1 3150   3.709   3.390   1.073  0.3294  0.5708 -0.1608
  271DMSO    C1 3151   2.864   1.422   7.034 -0.2098  0.0712 -0.5198
  271DMSO    H1 3152   2.953   1.386   7.086  0.7281 -0.3101 -2.3063
  271DMSO    H2 3153   2.775   1.370   7.071  0.1427 -1.3238 -1.5336
  271DMSO    H3 3154   2.862   1.415   6.925 -0.1878  1.0110 -0.5921
  271DMSO    S1 3155   2.849   1.597   7.074 -0.2852 -0.2682 -0.2521
  271DMSO    C2 3156   2.681   1.597   7.111 -0.5544  0.4141  0.1561
  271DMSO    H4 3157   2.659   1.535   7.199 -0.5303 -0.8473 -0.6970
  271DMSO    H5 3158   2.652   1.700   7.131  1.7109  1.0836  0.1965
  271DMSO    H6 3159   2.625   1.564   7.023  1.2909  1.1546 -1.3566
  271DMSO    O1 3160   2.845   1.666   6.944 -0.1247 -0.4699 -0.4429
  272DMSO    C1 3161   0.533   1.765   2.046  0.2712 -0.0063  0.0418
  272DMSO    H1 3162   0.589   1.739   2.136  0.6950  1.7712  0.3314
  272DMSO    H2 3163   0.470   1.853   2.065 -2.5867 -1.9239  0.1890
  272DMSO    H3 3164   0.473   1.687   1.998 -1.1553  1.3161 -0.4351
  272DMSO    S1 3165   0.644   1.797   1.920  0.1891  0.0826  0.3792
  272DMSO    C2 3166   0.526   1.830   1.795  0.1279 -0.2512  0.3833
  272DMSO    H4 3167   0.468   1.919   1.822 -1.4401 -1.0022 -0.3872
  272DMSO    H5 3168   0.579   1.846   1.700  0.1821 -0.7137  0.3344
  272DMSO    H6 3169   0.456   1.746   1.795  0.6318 -0.6778  0.8561
  272DMSO    O1 3170   0.707   1.669   1.882 -0.0902  0.3463 -0.1571
  273DMSO    C1 3171   4.361   4.507   4.330  0.2938 -0.0284 -0.6801
  273DMSO    H1 3172   4.407   4.409   4.345  1.5609  0.0878 -3.2044
  273DMSO    H2 3173   4.368   4.570   4.419  0.5397 -0.2092 -0.5674
  273DMSO    H3 3174   4.257   4.489   4.301  0.2376 -0.2376 -0.3487
  273DMSO    S1 3175   4.435   4.577   4.182 -0.5770 -0.9151 -0.1659
  273DMSO    C2 3176   4.324   4.717   4.162 -0.2934  0.5949  0.1106
  273DMSO    H4 3177   4.345   4.769   4.068  1.3904 -0.5377 -0.1732
  273DMSO    H5 3178   4.219   4.688   4.161 -0.0078 -0.4377 -0.6602
  273DMSO    H6 3179   4.355   4.788   4.239  0.9265 -1.7164  1.8787
  273DMSO    O1 3180   4.401   4.485   4.073  0.0809  0.0077 -0.3373
  274DMSO    C1 3181   6.691   0.816   3.912  0.7532 -0.0422  0.5726
  274DMSO    H1 3182   6.597   0.805   3.857  0.0883 -2.2792  1.9679
  274DMSO    H2 3183   6.730   0.716   3.934 -0.6670 -0.9079 -0.6716
  274DMSO    H3 3184   6.672   0.875   4.002 -0.6770  0.1626  0.1681
  274DMSO    S1 3185   6.812   0.891   3.809 -0.0288 -0.2539 -0.0173
  274DMSO    C2 3186   6.948   0.919   3.930  0.8820 -0.5947  0.0117
  274DMSO    H4 3187   7.019   0.987   3.883  0.4958  0.7208  1.2503
  274DMSO    H5 3188   6.901   0.968   4.016 -0.1452  1.4132 -1.6055
  274DMSO    H6 3189   6.989   0.822   3.961  0.5151 -0.4136  1.1159
  274DMSO    O1 3190   6.764   1.029   3.787  0.6677 -0.7202 -1.1788
  275DMSO    C1 3191   1.383   2.303   0.017  0.1300 -0.0670 -0.1906
  275DMSO    H1 3192   1.391   2.403   0.059  0.3661 -0.5126  0.8682
  275DMSO    H2 3193   1.433   2.244   0.094  0.1259  0.4083  0.1777
  275DMSO    H3 3194   1.432   2.285  -0.079  0.1397 -2.0153  0.1380
  275DMSO    S1 3195   1.220   2.243  -0.009  0.2100 -0.4032 -0.4120
  275DMSO    C2 3196   1.163   2.266   0.161 -0.0061 -0.7481 -0.2648
  275DMSO    H4 3197   1.164   2.176   0.224 -0.3581 -1.1945 -0.8872
  275DMSO    H5 3198   1.200   2.356   0.210  2.2905 -1.7263 -0.0546
  275DMSO    H6 3199   1.055   2.284   0.153  0.3530  0.7509 -3.7786
  275DMSO    O1 3200   1.252   2.095  -0.003  0.2105 -0.1280  0.4832
  276DMSO    C1 3201   4.089   1.532   3.683  0.2701  0.2611 -0.0815
  276DMSO    H1 3202   4.170   1.604   3.697  0.5881  0.1550 -1.2904
  276DMSO    H2 3203   3.990   1.577   3.699  0.8789  2.5397 -2.1594
  276DMSO    H3 3204   4.098   1.449   3.753  0.1065  0.2502 -0.0721
  276DMSO    S1 3205   4.095   1.478   3.516  0.2133 -0.3941  0.0507
  276DMSO    C2 3206   4.262   1.445   3.528 -0.0125  0.4778 -0.1682
  276DMSO    H4 3207   4.303   1.405   3.435  1.6236  0.3493  0.5729
  276DMSO    H5 3208   4.313   1.540   3.547  2.0960 -0.2215 -1.8724
  276DMSO    H6 3209   4.288   1.371   3.604 -0.8656  0.2661 -0.0734
  276DMSO    O1 3210   4.084   1.592   3.422 -0.1611  0.2641  0.2585
  277DMSO    C1 3211   1.642   2.890   0.585 -0.0418  0.2359 -0.4650
  277DMSO    H1 3212   1.593   2.952   0.509  0.3177  0.7194 -0.3058
  277DMSO    H2 3213   1.671   2.802   0.527  1.8249  0.9757 -0.7061
  277DMSO    H3 3214   1.568   2.874   0.663  1.5782  1.2484  1.3551
  277DMSO    S1 3215   1.779   2.971   0.657 -0.0321  0.0036  0.0602
  277DMSO    C2 3216   1.850   3.013   0.503  0.1959 -0.4125  0.4146
  277DMSO    H4 3217   1.933   3.076   0.535  0.2890 -0.6039  0.5500
  277DMSO    H5 3218   1.880   2.916   0.462 -0.4045  0.4145 -2.1904
  277DMSO    H6 3219   1.778   3.069   0.443  2.9961  3.6792  0.5272
  277DMSO    O1 3220   1.863   2.857   0.700 -0.2833  0.3319  0.0840
  278DMSO    C1 3221   1.636   0.009   4.144 -0.1085 -1.0484  0.0389
  278DMSO    H1 3222   1.671   0.012   4.040  3.0873  0.1489  1.0213
  278DMSO    H2 3223   1.631  -0.094   4.180 -0.1854  0.2174  4.1422
  278DMSO    H3 3224   1.540   0.061   4.146  1.1562  1.4491  0.3822
  278DMSO    S1 3225   1.738   0.104   4.265 -0.0792  0.3651 -0.1090
  278DMSO    C2 3226   1.902   0.075   4.200 -0.5462  0.2640  0.3926
  278DMSO    H4 3227   1.965   0.127   4.271 -0.7443 -0.0491  0.8031
  278DMSO    H5 3228   1.924  -0.032   4.196 -2.4972 -0.1538 -0.8910
  278DMSO    H6 3229   1.924   0.110   4.099 -2.5250 -1.6238 -0.8034
  278DMSO    O1 3230   1.736   0.017   4.387 -0.7903  0.1818  0.1029
  279DMSO    C1 3231   1.921   3.810   3.503 -0.8343  0.2504  0.1640
  279DMSO    H1 3232   2.030   3.817   3.505 -0.7554 -0.8810  0.2958
  279DMSO    H2 3233   1.895   3.713   3.459  1.5997 -0.8684  1.0071
  279DMSO    H3 3234   1.873   3.894   3.451  0.8357  0.1431 -1.6284
  279DMSO    S1 3235   1.857   3.817   3.672  0.2589  0.2044  0.0810
  279DMSO    C2 3236   1.879   3.992   3.707  0.4777 -0.6942  0.0421
  279DMSO    H4 3237   1.922   4.001   3.807 -0.2539  2.0980  0.1905
  279DMSO    H5 3238   1.957   4.028   3.639 -0.7165  1.4865 -0.2916
  279DMSO    H6 3239   1.788   4.051   3.698 -0.0313 -1.6124 -1.0540
  279DMSO    O1 3240   1.945   3.748   3.776  0.4005  0.5247 -0.4000
  280DMSO    C1 3241   2.312   3.046   2.504  0.9538 -0.0239  0.3314
  280DMSO    H1 3242   2.398   3.065   2.569  1.3004  0.7312 -0.3198
  280DMSO    H2 3243   2.337   2.996   2.410 -1.4361  1.9440 -1.5023
  280DMSO    H3 3244   2.244   3.131   2.493  1.0315  0.0164  0.1604
  280DMSO    S1 3245   2.226   2.925   2.608  0.0668 -0.4320 -0.6155
  280DMSO    C2 3246   2.067   2.956   2.537 -0.6633 -0.1240  0.0667
  280DMSO    H4 3247   2.040   3.057   2.567  1.3325  0.4666 -0.0280
  280DMSO    H5 3248   2.091   2.939   2.431  1.2935  0.6919  0.3369
  280DMSO    H6 3249   2.003   2.880   2.583 -1.4506  0.8993  0.6998
  280DMSO    O1 3250   2.222   2.994   2.739 -0.4003 -0.1404 -0.8756
  281DMSO    C1 3251   0.064   2.180   3.635 -0.1002 -0.4100  0.2578
  281DMSO    H1 3252   0.031   2.133   3.728 -2.6596  2.4365  0.9808
  281DMSO    H2 3253   0.044   2.287   3.648 -0.0700 -0.2399 -0.9957
  281DMSO    H3 3254   0.008   2.144   3.548 -0.6941  0.8699  0.0844
  281DMSO    S1 3255   0.234   2.158   3.593  0.1172  0.1041 -0.3059
  281DMSO    C2 3256   0.296   2.280   3.721 -0.1873  0.5592  0.0655
  281DMSO    H4 3257   0.404   2.281   3.710 -0.0580  0.3734  1.2132
  281DMSO    H5 3258   0.261   2.382   3.702 -1.7115 -0.1709 -1.2224
  281DMSO    H6 3259   0.268   2.246   3.821 -1.3852  2.6789  0.5252
  281DMSO    O1 3260   0.254   2.223   3.457  0.1473 -0.2785  0.4253
  282DMSO    C1 3261   1.482   0.653   1.309 -0.3553  0.1847 -0.0533
  282DMSO    H1 3262   1.397   0.654   1.241  1.3306  1.0370 -2.2739
  282DMSO    H2 3263   1.470   0.718   1.396 -1.1096 -0.5277  0.3889
  282DMSO    H3 3264   1.576   0.675   1.257 -0.6416 -0.7944 -1.0271
  282DMSO    S1 3265   1.506   0.492   1.388  0.2388 -0.1477  0.1686
  282DMSO    C2 3266   1.330   0.473   1.428 -0.7100 -0.4624 -0.2689
  282DMSO    H4 3267   1.317   0.400   1.508  0.0852  0.2437  0.5195
  282DMSO    H5 3268   1.292   0.571   1.461 -1.6861 -0.7184 -0.5813
  282DMSO    H6 3269   1.270   0.441   1.342  0.9535  0.2583 -1.7766
  282DMSO    O1 3270   1.571   0.510   1.521 -0.1398 -0.4960 -0.3322
  283DMSO    C1 3271   3.592   2.700   0.788 -0.3159  0.2462 -0.5142
  283DMSO    H1 3272   3.681   2.690   0.726  0.5958  1.0363  0.6144
  283DMSO    H2 3273   3.504   2.672   0.730 -0.6560  0.4349 -0.0995
  283DMSO    H3 3274   3.581   2.803   0.823 -4.2652  0.2924 -1.4312
  283DMSO    S1 3275   3.621   2.584   0.921  0.1910 -0.2783  0.0628
  283DMSO    C2 3276   3.465   2.617   0.990  1.0738  0.4482 -0.3893
  283DMSO    H4 3277   3.461   2.725   1.005  0.5737  0.4621 -0.6083
  283DMSO    H5 3278   3.380   2.589   0.927 -1.7226  0.3558  3.0968
  283DMSO    H6 3279   3.462   2.558   1.082 -1.7628  0.8347 -0.1587
  283DMSO    O1 3280   3.720   2.662   1.006 -0.3181 -0.0711 -0.1140
  284DMSO    C1 3281   1.589   0.470   2.414  0.3319  0.2690  0.5169
  284DMSO    H1 3282   1.537   0.566   2.420  0.7714  0.6180 -0.9366
  284DMSO    H2 3283   1.526   0.388   2.448  1.9705 -1.4228 -0.3597
  284DMSO    H3 3284   1.687   0.477   2.462  1.4598 -1.2821 -1.4213
  284DMSO    S1 3285   1.606   0.442   2.240 -0.1131  0.2593  0.1413
  284DMSO    C2 3286   1.685   0.286   2.267  0.6818 -0.0188  0.2783
  284DMSO    H4 3287   1.784   0.315   2.303  0.2648  3.1553 -0.7498
  284DMSO    H5 3288   1.629   0.225   2.337  1.3719  0.7357  1.5323
  284DMSO    H6 3289   1.684   0.246   2.166  0.5594  1.2945 -0.2665
  284DMSO    O1 3290   1.706   0.533   2.177 -0.2559 -0.6796  0.0115
  285DMSO    C1 3291   2.487   0.086   1.832  0.0565  0.4587  0.0285
  285DMSO    H1 3292   2.540   0.032   1.754 -0.0580 -3.8462  2.6311
  285DMSO    H2 3293   2.516   0.046   1.929  1.8857  0.8575 -0.3067
  285DMSO    H3 3294   2.384   0.063   1.806  0.5473 -0.9163 -0.8034
  285DMSO    S1 3295   2.520   0.264   1.835 -0.5275 -0.0389  0.3112
  285DMSO    C2 3296   2.680   0.233   1.927  0.8405 -0.5096  0.4438
  285DMSO    H4 3297   2.755   0.312   1.919  0.3820  0.2068  2.4375
  285DMSO    H5 3298   2.644   0.216   2.029 -0.6186 -2.1723 -0.3024
  285DMSO    H6 3299   2.724   0.145   1.880 -0.5794 -1.5070  0.9073
  285DMSO    O1 3300   2.431   0.310   1.947 -1.0141  0.1721 -0.2024
  286DMSO    C1 3301   6.802   4.306   4.652  0.6270 -0.8201  0.4914
  286DMSO    H1 3302   6.785   4.393   4.588 -1.1024 -0.9264  0.7621
  286DMSO    H2 3303   6.712   4.244   4.646  0.0915  0.0545 -2.4996
  286DMSO    H3 3304   6.816   4.348   4.751 -0.6575  0.5830  0.1227
  286DMSO    S1 3305   6.945   4.218   4.587 -0.1489  0.1144  0.3442
  286DMSO    C2 3306   7.062   4.351   4.604  0.0566  0.2136 -0.6090
  286DMSO    H4 3307   7.015   4.445   4.571  0.6741  0.9378  0.5136
  286DMSO    H5 3308   7.085   4.346   4.710  0.8312 -2.3579 -0.8484
  286DMSO    H6 3309   7.146   4.325   4.539  0.8690 -1.0388  0.8979
  286DMSO    O1 3310   6.929   4.229   4.437 -0.3344 -0.7079 -0.2397
  287DMSO    C1 3311   3.862   3.098   1.095 -0.5701 -0.4004 -0.0985
  287DMSO    H1 3312   3.966   3.071   1.074 -0.5624  0.5245 -1.2951
  287DMSO    H2 3313   3.817   3.128   1.001 -1.6849  1.8206  1.0878
  287DMSO    H3 3314   3.861   3.182   1.165 -3.0113  1.1003 -1.7990
  287DMSO    S1 3315   3.795   2.960   1.179  0.4872  0.2091  0.1389
  287DMSO    C2 3316   3.615   2.983   1.154 -0.5988 -0.4657  0.1756
  287DMSO    H4 3317   3.573   2.887   1.122  0.4423 -1.0564  0.5121
  287DMSO    H5 3318   3.566   3.011   1.247 -0.7168  0.0723 -0.0471
  287DMSO    H6 3319   3.595   3.066   1.086  0.4425  1.0671  1.6519
  287DMSO    O1 3320   3.817   2.982   1.322  0.3922  0.8096 -0.6611
  288DMSO    C1 3321   1.242   2.459   4.292  1.0689  0.0002 -0.0334
  288DMSO    H1 3322   1.258   2.556   4.338  3.5857  0.2252 -1.2209
  288DMSO    H2 3323   1.337   2.405   4.291  0.4690 -1.1233 -1.8918
  288DMSO    H3 3324   1.196   2.456   4.193  0.2073 -0.7755  0.3695
  288DMSO    S1 3325   1.140   2.362   4.408 -0.0488 -0.0261  0.2326
  288DMSO    C2 3326   0.982   2.364   4.333  0.0174 -0.0793 -0.1071
  288DMSO    H4 3327   0.957   2.464   4.296 -0.1899 -0.0185  0.1958
  288DMSO    H5 3328   0.977   2.295   4.249 -2.2033  0.5914 -0.6072
  288DMSO    H6 3329   0.911   2.334   4.410 -0.4667  0.3467 -0.3792
  288DMSO    O1 3330   1.115   2.445   4.532 -0.6832 -0.8739  0.5214
  289DMSO    C1 3331   4.139   5.204   0.881  0.1970  0.2469 -0.1112
  289DMSO    H1 3332   4.097   5.237   0.785 -0.5043  1.4967  0.5945
  289DMSO    H2 3333   4.078   5.117   0.907  1.4263 -0.6454 -0.1148
  289DMSO    H3 3334   4.149   5.291   0.946  1.7697  0.5836 -0.7570
  289DMSO    S1 3335   4.295   5.144   0.816  0.1830  0.2358 -0.8455
  289DMSO    C2 3336   4.239   5.023   0.699  0.1070  1.1327 -0.3018
  289DMSO    H4 3337   4.178   4.960   0.763 -1.0001 -0.8001 -3.0708
  289DMSO    H5 3338   4.176   5.061   0.618  1.9187  2.0069 -1.3656
  289DMSO    H6 3339   4.326   4.968   0.661  0.3127  2.3108 -1.6279
  289DMSO    O1 3340   4.364   5.078   0.935 -0.2504 -0.4034 -0.0467
  290DMSO    C1 3341   2.293   0.882   3.296  0.5297  0.5661  0.0497
  290DMSO    H1 3342   2.287   0.987   3.266  0.2062  0.4811 -0.1780
  290DMSO    H2 3343   2.268   0.823   3.208 -0.2975  0.4385  0.3574
  290DMSO    H3 3344   2.221   0.854   3.374  0.9909  0.3681  0.4121
  290DMSO    S1 3345   2.451   0.838   3.341 -0.1787 -0.4827 -0.0342
  290DMSO    C2 3346   2.495   0.965   3.453 -0.3789 -0.2082  0.2465
  290DMSO    H4 3347   2.520   1.057   3.401 -1.9040 -0.0444 -0.2264
  290DMSO    H5 3348   2.414   0.974   3.526 -2.3108 -0.9337 -1.6947
  290DMSO    H6 3349   2.583   0.924   3.503 -1.0798 -0.5563  1.2270
  290DMSO    O1 3350   2.525   0.871   3.214  0.1342 -0.1539 -0.2805
  291DMSO    C1 3351   0.952   4.847   3.014  0.3325 -0.2816  0.3973
  291DMSO    H1 3352   0.948   4.896   2.916 -0.7526 -1.6083 -0.2569
  291DMSO    H2 3353   0.968   4.739   3.017  0.0366 -0.3415 -0.1377
  291DMSO    H3 3354   0.862   4.870   3.072  1.6326  2.4893  1.5065
  291DMSO    S1 3355   1.085   4.939   3.101  0.3307  0.0224  0.2567
  291DMSO    C2 3356   1.232   4.868   3.027  0.6531 -0.0777  0.6382
  291DMSO    H4 3357   1.232   4.902   2.923  1.2633  0.4994  0.8188
  291DMSO    H5 3358   1.323   4.908   3.072  2.1581  0.5375 -2.6494
  291DMSO    H6 3359   1.237   4.759   3.030  0.4576 -0.0919  0.4779
  291DMSO    O1 3360   1.086   4.872   3.236 -0.5850 -0.1596  1.0016
  292DMSO    C1 3361   1.758   1.632   4.597 -0.7093 -0.2750 -0.5197
  292DMSO    H1 3362   1.766   1.619   4.489  0.6044 -1.1182 -0.3390
  292DMSO    H2 3363   1.855   1.671   4.631 -0.9989  0.3979 -0.4491
  292DMSO    H3 3364   1.726   1.543   4.650  0.4332 -0.9883 -0.9728
  292DMSO    S1 3365   1.645   1.757   4.632 -0.4366 -0.3763 -0.1462
  292DMSO    C2 3366   1.526   1.712   4.502  0.3961 -0.5880  0.3252
  292DMSO    H4 3367   1.497   1.610   4.529  1.5148 -0.0125  4.3223
  292DMSO    H5 3368   1.438   1.776   4.505 -0.6423 -1.9057 -0.6186
  292DMSO    H6 3369   1.574   1.739   4.407  0.7902 -0.7496  0.4753
  292DMSO    O1 3370   1.719   1.881   4.590 -0.0292 -0.0522 -1.0099
  293DMSO    C1 3371   0.123   3.928   3.995 -0.5837  0.5404 -0.6139
  293DMSO    H1 3372   0.198   3.923   3.917 -0.5342 -1.8152 -0.4866
  293DMSO    H2 3373   0.131   3.833   4.050  0.9157  0.9686 -0.0338
  293DMSO    H3 3374   0.022   3.924   3.952 -0.6857 -1.4592 -0.2818
  293DMSO    S1 3375   0.147   4.075   4.085 -0.0333 -0.1124  0.0344
  293DMSO    C2 3376  -0.017   4.106   4.144 -0.3946 -0.1021 -0.1214
  293DMSO    H4 3377  -0.091   4.054   4.083  0.0607  0.8271 -1.4950
  293DMSO    H5 3378  -0.025   4.067   4.246 -1.1607  1.2460  0.3584
  293DMSO    H6 3379  -0.047   4.210   4.161 -1.1635 -0.0939 -1.3937
  293DMSO    O1 3380   0.154   4.174   3.974 -0.0871 -0.0158 -0.3255
  294DMSO    C1 3381   0.346   3.907   4.388  0.1402  0.9903 -0.3516
  294DMSO    H1 3382   0.426   3.875   4.321  0.0776 -0.3726  0.1832
  294DMSO    H2 3383   0.252   3.887   4.337  1.8225 -1.6779 -2.7632
  294DMSO    H3 3384   0.372   4.007   4.424 -0.4756  0.5482  1.4504
  294DMSO    S1 3385   0.369   3.811   4.540  0.1798  0.2259  0.2265
  294DMSO    C2 3386   0.231   3.902   4.618 -0.1432 -0.4714 -0.2991
  294DMSO    H4 3387   0.247   3.882   4.725 -0.6331 -2.2541 -0.5307
  294DMSO    H5 3388   0.218   4.007   4.591 -1.5840 -0.8184 -1.0152
  294DMSO    H6 3389   0.144   3.845   4.584  0.0654 -0.0762 -1.5302
  294DMSO    O1 3390   0.493   3.867   4.593 -0.1165 -0.5206  0.0125
  295DMSO    C1 3391   2.230   1.247   2.126  0.1655 -0.5554  0.2382
  295DMSO    H1 3392   2.132   1.248   2.174 -1.9572 -0.4419 -3.7122
  295DMSO    H2 3393   2.254   1.344   2.082  1.3999 -0.8506  0.2323
  295DMSO    H3 3394   2.212   1.186   2.038  0.2341  0.3154 -0.3901
  295DMSO    S1 3395   2.369   1.176   2.213  0.3138 -0.1317 -0.0449
  295DMSO    C2 3396   2.337   1.001   2.216 -0.6743 -0.0774  0.8197
  295DMSO    H4 3397   2.415   0.941   2.264 -0.5650 -1.6925 -1.2219
  295DMSO    H5 3398   2.238   0.972   2.250 -0.4168 -2.0664  0.0116
  295DMSO    H6 3399   2.335   0.967   2.112  1.0665  0.9652  0.3874
  295DMSO    O1 3400   2.356   1.224   2.357 -0.5000  0.4860 -0.2767
  296DMSO    C1 3401   6.580   2.468   2.100  0.4091 -0.4954  0.7489
  296DMSO    H1 3402   6.644   2.415   2.171  1.8829  0.5759  0.2513
  296DMSO    H2 3403   6.536   2.549   2.159  2.0702  0.8982  0.1517
  296DMSO    H3 3404   6.513   2.394   2.055  1.7924 -0.6493 -1.1744
  296DMSO    S1 3405   6.675   2.550   1.982 -0.5246 -0.0222 -0.1334
  296DMSO    C2 3406   6.769   2.405   1.934  0.3487 -0.2548  0.5384
  296DMSO    H4 3407   6.841   2.449   1.864 -0.2502 -0.8178 -0.4641
  296DMSO    H5 3408   6.812   2.364   2.025 -1.9202 -1.1795  1.2538
  296DMSO    H6 3409   6.710   2.335   1.874 -0.4795 -0.0028  1.0465
  296DMSO    O1 3410   6.775   2.610   2.072 -0.0261 -0.7937  0.2738
  297DMSO    C1 3411   1.283   4.159   2.757  0.5896  0.6266 -0.2502
  297DMSO    H1 3412   1.260   4.108   2.852 -1.0860  0.1983 -0.8510
  297DMSO    H2 3413   1.362   4.234   2.767  2.0812 -1.0532  1.3883
  297DMSO    H3 3414   1.189   4.196   2.717  0.3576  1.3240  0.8838
  297DMSO    S1 3415   1.342   4.021   2.650 -0.1433  0.3215  0.2210
  297DMSO    C2 3416   1.227   3.905   2.714 -0.4073 -0.1709 -0.1159
  297DMSO    H4 3417   1.254   3.875   2.816  0.2838  0.9883  0.0650
  297DMSO    H5 3418   1.124   3.937   2.700 -0.9263 -1.5199  0.4920
  297DMSO    H6 3419   1.254   3.829   2.641  0.3010  1.8490 -2.0845
  297DMSO    O1 3420   1.467   3.992   2.727  0.3720  0.4204 -0.2735
  298DMSO    C1 3421   1.356   0.952   3.546 -0.3753 -0.0481 -0.3569
  298DMSO    H1 3422   1.440   0.987   3.606 -0.5661  2.5019 -1.4566
  298DMSO    H2 3423   1.261   0.963   3.599 -0.8038 -2.2006 -0.5726
  298DMSO    H3 3424   1.372   0.848   3.515  0.2362  0.2705 -1.1323
  298DMSO    S1 3425   1.349   1.042   3.396 -0.3150 -0.4239  0.4014
  298DMSO    C2 3426   1.519   1.014   3.341  0.5467  0.7209  0.1773
  298DMSO    H4 3427   1.560   0.928   3.394 -1.2770 -0.3222 -0.0271
  298DMSO    H5 3428   1.515   0.994   3.234 -0.3707 -2.4521  0.7277
  298DMSO    H6 3429   1.575   1.108   3.353 -0.7785  1.5814 -0.1409
  298DMSO    O1 3430   1.350   1.184   3.447  0.3317  0.1501 -0.3165
  299DMSO    C1 3431   0.745   4.610   2.361 -0.2973 -1.0098  0.7381
  299DMSO    H1 3432   0.640   4.595   2.334  0.8587 -1.4480 -4.7471
  299DMSO    H2 3433   0.756   4.718   2.357  1.1123 -1.1425  0.5319
  299DMSO    H3 3434   0.816   4.564   2.291  0.4612  1.9268 -0.5535
  299DMSO    S1 3435   0.778   4.564   2.526  0.5541 -0.4313  0.3492
  299DMSO    C2 3436   0.743   4.392   2.497 -0.5772 -0.6334  0.0358
  299DMSO    H4 3437   0.650   4.390   2.439  0.1678  0.6082 -1.2411
  299DMSO    H5 3438   0.826   4.344   2.445  0.8860  0.7138  1.0282
  299DMSO    H6 3439   0.720   4.349   2.594 -0.5081 -0.5183  0.1036
  299DMSO    O1 3440   0.662   4.614   2.602  0.2534 -0.2725  0.2392
  300DMSO    C1 3441   2.485   6.874   2.244 -0.3652 -0.2836  0.3709
  300DMSO    H1 3442   2.572   6.934   2.216  0.5136 -2.2032 -1.3203
  300DMSO    H2 3443   2.476   6.786   2.180  1.1601 -0.3213  0.1742
  300DMSO    H3 3444   2.399   6.941   2.237 -1.1083 -1.2611 -0.2049
  300DMSO    S1 3445   2.502   6.823   2.410 -0.3580 -0.0257  0.1184
  300DMSO    C2 3446   2.540   6.982   2.471  0.9000  0.0599 -0.4941
  300DMSO    H4 3447   2.482   7.003   2.561 -0.7102  0.2938 -1.5386
  300DMSO    H5 3448   2.642   6.976   2.509  0.1476  0.4992  1.7279
  300DMSO    H6 3449   2.523   7.058   2.395 -1.0785 -0.7269 -0.8918
  300DMSO    O1 3450   2.640   6.761   2.418  0.1912  0.5997 -0.7996
  301DMSO    C1 3451   3.826   2.396   3.567 -0.2007  0.4485  0.0786
  301DMSO    H1 3452   3.906   2.421   3.497  1.2333 -2.3137  0.5671
  301DMSO    H2 3453   3.843   2.408   3.674  0.1627  0.9991 -0.0402
  301DMSO    H3 3454   3.803   2.291   3.547  1.0544  0.3130 -0.8179
  301DMSO    S1 3455   3.682   2.485   3.508 -0.2490 -0.1140  0.4252
  301DMSO    C2 3456   3.564   2.397   3.605 -0.2893  0.1087  0.4597
  301DMSO    H4 3457   3.466   2.407   3.559  0.7003 -0.0241 -1.7955
  301DMSO    H5 3458   3.576   2.288   3.607  0.7930  0.2016 -0.2014
  301DMSO    H6 3459   3.569   2.429   3.710  2.2199 -2.1773  1.1541
  301DMSO    O1 3460   3.648   2.434   3.375  0.3151  0.4755  0.2829
  302DMSO    C1 3461   2.857   4.292   1.540 -0.9215  0.2215 -0.2042
  302DMSO    H1 3462   2.903   4.343   1.625 -0.2156 -0.0690 -0.4076
  302DMSO    H2 3463   2.890   4.189   1.551  0.4338  0.6860  0.2689
  302DMSO    H3 3464   2.878   4.328   1.439 -1.2398 -0.5760 -0.5613
  302DMSO    S1 3465   2.681   4.297   1.577  0.3254 -0.0119 -0.0423
  302DMSO    C2 3466   2.691   4.469   1.628  0.1796  0.0698 -0.4197
  302DMSO    H4 3467   2.598   4.510   1.666  1.5883  2.6538  0.4391
  302DMSO    H5 3468   2.770   4.493   1.700  0.5820  1.2208 -1.2104
  302DMSO    H6 3469   2.717   4.518   1.533 -0.5085  0.7940 -0.2396
  302DMSO    O1 3470   2.674   4.221   1.702 -0.0178 -0.6320  0.0091
  303DMSO    C1 3471   2.321   3.744   4.194  0.5366  0.1856  0.2562
  303DMSO    H1 3472   2.354   3.843   4.162 -1.1959  0.9291  0.6506
  303DMSO    H2 3473   2.335   3.743   4.303  0.6064 -2.3636  0.2874
  303DMSO    H3 3474   2.374   3.660   4.148 -1.5382 -0.1212 -1.7287
  303DMSO    S1 3475   2.142   3.730   4.183 -0.1222  0.4545 -0.0832
  303DMSO    C2 3476   2.100   3.823   4.320  0.1982 -0.8507  0.2239
  303DMSO    H4 3477   2.128   3.766   4.408  2.2455 -1.9841 -1.0758
  303DMSO    H5 3478   2.158   3.915   4.313  1.0587 -1.3090  1.1115
  303DMSO    H6 3479   1.995   3.852   4.309  0.9934  2.1572 -0.3817
  303DMSO    O1 3480   2.132   3.590   4.242 -0.1205  0.1881 -0.2036
  304DMSO    C1 3481   3.110   7.049   3.228 -0.1700  0.8177  0.6747
  304DMSO    H1 3482   3.079   7.136   3.287  1.0887  0.3716  2.0717
  304DMSO    H2 3483   3.134   6.969   3.300 -0.2771  0.2508  0.0907
  304DMSO    H3 3484   3.191   7.078   3.161 -1.3445  1.0118 -0.6909
  304DMSO    S1 3485   2.978   6.995   3.133 -0.0561  0.4847 -0.4752
  304DMSO    C2 3486   2.905   7.165   3.098 -0.6733  0.0176  0.2066
  304DMSO    H4 3487   2.910   7.226   3.189  1.7369  0.1403  0.0577
  304DMSO    H5 3488   2.962   7.225   3.027 -1.9266  2.0819  0.8438
  304DMSO    H6 3489   2.802   7.155   3.063 -0.5216  3.6393 -1.7286
  304DMSO    O1 3490   2.881   6.936   3.228  0.2927  0.1619  0.2532
  305DMSO    C1 3491   4.748   4.892   0.561  0.3200 -0.6697  0.0377
  305DMSO    H1 3492   4.651   4.903   0.512  0.1571 -0.2119  0.4437
  305DMSO    H2 3493   4.748   4.929   0.664  1.5206 -2.6058  0.7868
  305DMSO    H3 3494   4.817   4.958   0.506 -0.2434 -0.6982 -0.7146
  305DMSO    S1 3495   4.821   4.734   0.560 -0.0379  0.3080 -0.2304
  305DMSO    C2 3496   4.692   4.644   0.647  0.2208  0.1348 -0.0188
  305DMSO    H4 3497   4.590   4.651   0.608 -0.0725  0.2807  0.7573
  305DMSO    H5 3498   4.722   4.539   0.650  1.3029  0.4296 -0.1065
  305DMSO    H6 3499   4.685   4.682   0.750  1.4618 -0.1686  0.1939
  305DMSO    O1 3500   4.937   4.744   0.660 -0.0040 -0.2865  0.2675
  306DMSO    C1 3501   1.442   2.862   5.241  0.0099 -0.1242 -0.0180
  306DMSO    H1 3502   1.516   2.940   5.218 -0.4304  0.6256  1.0235
  306DMSO    H2 3503   1.357   2.912   5.287  0.4227  0.3915  0.2033
  306DMSO    H3 3504   1.482   2.778   5.299  0.1369 -0.3564 -0.4390
  306DMSO    S1 3505   1.388   2.799   5.078 -0.0925  0.0092 -0.1946
  306DMSO    C2 3506   1.260   2.702   5.150 -0.9495 -0.2094  0.0198
  306DMSO    H4 3507   1.197   2.657   5.074  0.0674  1.9068 -2.1899
  306DMSO    H5 3508   1.306   2.625   5.213 -3.2355 -1.2141  0.5645
  306DMSO    H6 3509   1.198   2.761   5.219 -1.9048 -0.2169 -0.8164
  306DMSO    O1 3510   1.498   2.701   5.049 -0.3720 -0.6141 -0.5408
  307DMSO    C1 3511   1.910   4.606   2.439  0.1947 -0.0813  0.5557
  307DMSO    H1 3512   2.010   4.583   2.400  0.2388  0.3113  0.4343
  307DMSO    H2 3513   1.866   4.519   2.488 -1.0833 -0.2530 -0.8381
  307DMSO    H3 3514   1.844   4.630   2.356  0.5025  1.9748  0.8409
  307DMSO    S1 3515   1.916   4.737   2.553  0.4441 -0.0941  0.0966
  307DMSO    C2 3516   1.982   4.859   2.436  0.6398  0.4952 -0.1564
  307DMSO    H4 3517   1.892   4.873   2.376 -0.3043 -1.7387  0.6366
  307DMSO    H5 3518   2.022   4.944   2.492  3.5139 -0.0325 -1.2408
  307DMSO    H6 3519   2.066   4.817   2.380 -0.6878 -1.5701 -0.7245
  307DMSO    O1 3520   2.021   4.712   2.650 -0.5253 -0.3704 -0.2688
  308DMSO    C1 3521   0.821   4.195   2.920 -0.0969  0.6344 -0.3873
  308DMSO    H1 3522   0.729   4.219   2.866 -1.7303  0.1806  2.0316
  308DMSO    H2 3523   0.847   4.090   2.906  0.8672  0.6747  0.9867
  308DMSO    H3 3524   0.802   4.221   3.024 -0.0346 -0.4599 -0.0839
  308DMSO    S1 3525   0.949   4.298   2.863 -0.5079 -0.0781 -0.0655
  308DMSO    C2 3526   0.868   4.452   2.886 -0.3538  0.2553 -0.3085
  308DMSO    H4 3527   0.856   4.474   2.992  1.3040  0.2578 -0.0846
  308DMSO    H5 3528   0.914   4.542   2.842 -2.0389  1.9018  1.1371
  308DMSO    H6 3529   0.769   4.440   2.843 -1.2032 -0.0786  1.6454
  308DMSO    O1 3530   0.966   4.292   2.717  0.2060 -0.6783 -0.3412
  309DMSO    C1 3531   0.479   7.018   1.043  0.6882  0.4762 -0.5546
  309DMSO    H1 3532   0.507   7.124   1.044  2.8293 -0.0356  0.0806
  309DMSO    H2 3533   0.424   6.989   0.954 -0.0741 -1.3418  0.4541
  309DMSO    H3 3534   0.423   6.989   1.133 -0.0625  0.3905 -1.0421
  309DMSO    S1 3535   0.634   6.933   1.058 -0.1915 -0.1488 -0.0337
  309DMSO    C2 3536   0.574   6.772   1.005 -0.7967 -0.4340  0.2513
  309DMSO    H4 3537   0.524   6.776   0.908  1.0995 -1.1096 -0.7898
  309DMSO    H5 3538   0.663   6.714   0.984 -0.0774  1.2085 -1.5461
  309DMSO    H6 3539   0.503   6.734   1.079  0.1006  1.2423  2.0620
  309DMSO    O1 3540   0.649   6.921   1.204  0.0979  0.1785  0.2908
  310DMSO    C1 3541   1.551   1.477   3.592 -0.2882  0.1440 -0.6860
  310DMSO    H1 3542   1.588   1.580   3.592 -1.2230  0.6174  2.5809
  310DMSO    H2 3543   1.479   1.468   3.511 -0.2184 -2.2868 -0.5545
  310DMSO    H3 3544   1.503   1.456   3.688 -0.6720  3.3936 -0.0492
  310DMSO    S1 3545   1.693   1.372   3.574 -0.1986  0.2745 -0.1739
  310DMSO    C2 3546   1.609   1.234   3.655  0.3296 -0.1151  0.0999
  310DMSO    H4 3547   1.517   1.232   3.597  0.4237 -0.6195 -0.0328
  310DMSO    H5 3548   1.676   1.150   3.635 -1.4396 -1.7257  0.7259
  310DMSO    H6 3549   1.598   1.257   3.761 -0.8502  1.1934 -0.2772
  310DMSO    O1 3550   1.791   1.432   3.672  0.0042  0.7834  0.2119
  311DMSO    C1 3551   2.536   1.878   3.968  0.1456 -0.0880 -0.1361
  311DMSO    H1 3552   2.531   1.870   3.859  1.9739 -1.2344 -0.1847
  311DMSO    H2 3553   2.633   1.895   4.016 -0.4035 -0.9220  1.3318
  311DMSO    H3 3554   2.493   1.784   4.002  1.6001 -0.8103 -0.2251
  311DMSO    S1 3555   2.425   2.000   4.035 -0.1645 -0.2216  0.2145
  311DMSO    C2 3556   2.297   2.015   3.898 -0.0878 -1.1371  0.1466
  311DMSO    H4 3557   2.217   2.080   3.932  0.6606 -1.7580  3.4826
  311DMSO    H5 3558   2.354   2.058   3.815 -1.2110 -0.3084 -0.2149
  311DMSO    H6 3559   2.254   1.916   3.880 -0.0834 -1.0652 -0.2631
  311DMSO    O1 3560   2.492   2.131   4.029  0.5823 -0.3949 -0.0066
  312DMSO    C1 3561   1.445   4.708   1.196 -0.5513  0.3908 -1.0123
  312DMSO    H1 3562   1.538   4.657   1.218 -1.4112 -0.9524 -0.3338
  312DMSO    H2 3563   1.361   4.660   1.247 -0.8087  1.6890 -0.1576
  312DMSO    H3 3564   1.438   4.709   1.087 -1.4826  0.4253 -0.9678
  312DMSO    S1 3565   1.449   4.878   1.252 -0.0169  0.3386 -0.3473
  312DMSO    C2 3566   1.611   4.919   1.195 -0.1950  0.8870  0.4641
  312DMSO    H4 3567   1.601   4.951   1.091  1.5217 -0.7162 -0.2504
  312DMSO    H5 3568   1.663   4.985   1.265  2.6385 -0.6696 -0.0038
  312DMSO    H6 3569   1.664   4.824   1.201 -1.3081  0.1831 -0.5640
  312DMSO    O1 3570   1.466   4.876   1.398 -0.0361 -0.1418 -0.2608
  313DMSO    C1 3571   3.276   3.321   2.208 -0.5360  0.2099 -0.5873
  313DMSO    H1 3572   3.237   3.315   2.106  0.8406 -0.5230 -1.0851
  313DMSO    H2 3573   3.303   3.422   2.238 -1.6331  2.1432 -5.2146
  313DMSO    H3 3574   3.361   3.254   2.208  1.0440  2.1157 -1.4527
  313DMSO    S1 3575   3.169   3.275   2.338  0.1505  0.0491 -0.2689
  313DMSO    C2 3576   3.059   3.163   2.251  0.3560 -0.2999 -0.4831
  313DMSO    H4 3577   2.966   3.148   2.308 -0.7701 -2.2973 -2.6969
  313DMSO    H5 3578   3.050   3.207   2.151  0.4347 -1.3324 -0.9498
  313DMSO    H6 3579   3.104   3.064   2.244 -1.3095 -1.1825  0.4831
  313DMSO    O1 3580   3.089   3.400   2.362  0.3105 -0.0771  0.4270
  314DMSO    C1 3581   0.839   0.457   0.481 -0.5529 -0.0359  0.1853
  314DMSO    H1 3582   0.791   0.415   0.392 -0.2766 -1.4669  0.6861
  314DMSO    H2 3583   0.850   0.566   0.473  0.0085 -0.0364  0.8888
  314DMSO    H3 3584   0.935   0.408   0.497 -1.7267 -2.5520 -0.1195
  314DMSO    S1 3585   0.731   0.430   0.625  0.0657  0.1453  0.6924
  314DMSO    C2 3586   0.844   0.513   0.737  0.0495 -0.5129  0.5693
  314DMSO    H4 3587   0.876   0.603   0.685 -2.3670  0.4845  0.7021
  314DMSO    H5 3588   0.811   0.534   0.839  2.7736  3.0935  0.8866
  314DMSO    H6 3589   0.927   0.445   0.760 -0.5363 -0.6363  2.4588
  314DMSO    O1 3590   0.738   0.284   0.656 -0.2065 -0.0164 -0.4746
  315DMSO    C1 3591   3.754   1.008   0.190  0.2445 -0.2086 -0.1143
  315DMSO    H1 3592   3.698   1.059   0.269 -0.0772 -0.6480 -0.0533
  315DMSO    H2 3593   3.742   1.063   0.097  2.3738 -0.2128 -0.4423
  315DMSO    H3 3594   3.711   0.908   0.178 -1.2108  0.5792 -2.0638
  315DMSO    S1 3595   3.925   1.002   0.234  0.2895 -0.1191 -0.4573
  315DMSO    C2 3596   3.901   0.933   0.400 -0.2208  0.4827  0.2715
  315DMSO    H4 3597   3.853   0.837   0.380  0.2435 -0.2801  2.5298
  315DMSO    H5 3598   3.997   0.927   0.451 -0.9275  0.4755  1.6457
  315DMSO    H6 3599   3.834   0.997   0.458 -0.3439 -0.5299  1.2927
  315DMSO    O1 3600   3.958   1.145   0.260 -0.7453  0.0448  0.0133
  316DMSO    C1 3601   2.939   3.596   2.562  0.0544 -0.3563  0.7679
  316DMSO    H1 3602   2.922   3.528   2.646 -0.5596 -0.5788  0.4718
  316DMSO    H2 3603   2.843   3.638   2.532  0.3211 -0.0746  0.2948
  316DMSO    H3 3604   2.976   3.553   2.469 -0.4895  0.3028  0.2430
  316DMSO    S1 3605   3.046   3.729   2.621  0.5835 -0.3236  0.1366
  316DMSO    C2 3606   3.182   3.627   2.656 -0.2853  0.1112 -0.5889
  316DMSO    H4 3607   3.196   3.572   2.563 -2.3233  1.6267 -1.8673
  316DMSO    H5 3608   3.272   3.684   2.682  0.1457 -0.2788 -1.2045
  316DMSO    H6 3609   3.153   3.562   2.739 -0.3035  1.9932  0.9432
  316DMSO    O1 3610   3.010   3.772   2.761 -0.0013  0.4934  0.1232
  317DMSO    C1 3611   3.387   4.775   0.993 -0.4385 -0.1039 -0.0509
  317DMSO    H1 3612   3.336   4.695   1.047  0.3936 -0.9222 -0.4591
  317DMSO    H2 3613   3.485   4.736   0.967 -0.2812 -0.1797  0.6246
  317DMSO    H3 3614   3.406   4.868   1.048 -0.6632 -0.4018  0.5418
  317DMSO    S1 3615   3.296   4.801   0.845 -0.1476 -0.3264  0.2517
  317DMSO    C2 3616   3.306   4.626   0.803 -0.2577 -0.2743  0.0549
  317DMSO    H4 3617   3.278   4.610   0.698  1.4329  0.6917 -0.5861
  317DMSO    H5 3618   3.401   4.575   0.818  0.7227  0.1780 -3.5937
  317DMSO    H6 3619   3.228   4.596   0.873  0.5885  1.4431  1.8242
  317DMSO    O1 3620   3.390   4.873   0.754  0.0630 -0.1266  0.3623
  318DMSO    C1 3621   2.723   0.043   2.679 -0.4146  0.3516 -0.3138
  318DMSO    H1 3622   2.765  -0.052   2.713 -1.9040 -0.5570 -0.9313
  318DMSO    H2 3623   2.625   0.018   2.639  0.0029 -2.6500  0.3474
  318DMSO    H3 3624   2.794   0.083   2.606  0.9616 -2.5913 -0.7095
  318DMSO    S1 3625   2.698   0.153   2.829  0.3016 -0.1849 -0.0472
  318DMSO    C2 3626   2.642   0.296   2.733 -0.0173  0.5202 -0.6119
  318DMSO    H4 3627   2.664   0.384   2.795 -0.9120 -0.6489  1.4527
  318DMSO    H5 3628   2.693   0.315   2.638 -0.5108 -0.9257 -1.1894
  318DMSO    H6 3629   2.537   0.277   2.711 -0.0077  1.2275 -1.2975
  318DMSO    O1 3630   2.840   0.183   2.864  0.1919 -0.2578 -0.8153
  319DMSO    C1 3631   1.128   3.815   4.724  0.0751 -0.1573  0.0582
  319DMSO    H1 3632   1.126   3.877   4.814 -0.8901  0.6831 -0.5176
  319DMSO    H2 3633   1.229   3.795   4.687  0.3601  0.8081  0.2962
  319DMSO    H3 3634   1.078   3.862   4.639 -0.7229  0.5380  0.9045
  319DMSO    S1 3635   1.043   3.667   4.742  0.0970 -0.4104  0.0313
  319DMSO    C2 3636   0.886   3.758   4.775 -0.2482  0.0128  0.1319
  319DMSO    H4 3637   0.909   3.805   4.871  0.0971 -0.0718  0.0892
  319DMSO    H5 3638   0.864   3.832   4.698 -0.3562 -1.0538 -0.8960
  319DMSO    H6 3639   0.802   3.689   4.784  0.8199 -1.1916  1.2332
  319DMSO    O1 3640   1.076   3.618   4.879 -0.0712  0.5201 -0.0174
  320DMSO    C1 3641   1.271   3.592   0.938  0.3630 -0.6902 -0.2412
  320DMSO    H1 3642   1.197   3.518   0.908 -0.1502 -0.5772  0.7061
  320DMSO    H2 3643   1.285   3.554   1.039  0.2352 -0.9423 -0.3168
  320DMSO    H3 3644   1.237   3.696   0.934  0.3961 -0.6631  0.1589
  320DMSO    S1 3645   1.423   3.577   0.843 -0.1061 -0.1170 -0.5645
  320DMSO    C2 3646   1.524   3.700   0.932  0.4863  0.4544 -0.3290
  320DMSO    H4 3647   1.626   3.666   0.913  0.6912  0.0061  1.4191
  320DMSO    H5 3648   1.514   3.805   0.901  1.5262  0.6543 -0.0319
  320DMSO    H6 3649   1.508   3.693   1.040  1.4414 -1.3675 -0.2829
  320DMSO    O1 3650   1.387   3.655   0.720 -0.5874 -0.0403  0.0424
  321DMSO    C1 3651   1.742   0.381   2.782  0.3650 -0.5797 -0.4647
  321DMSO    H1 3652   1.691   0.287   2.802 -0.4517  0.1956  1.2669
  321DMSO    H2 3653   1.787   0.376   2.682  2.1241 -2.1594  0.3453
  321DMSO    H3 3654   1.827   0.403   2.847 -0.5450  1.5696  0.0901
  321DMSO    S1 3655   1.619   0.497   2.803  0.4757  0.2493  0.0534
  321DMSO    C2 3656   1.709   0.637   2.787 -0.7604 -0.2252  0.6275
  321DMSO    H4 3657   1.730   0.639   2.680 -0.4815 -0.5463  0.6741
  321DMSO    H5 3658   1.653   0.726   2.815 -0.5800  0.6154 -1.5255
  321DMSO    H6 3659   1.806   0.633   2.838  0.7020  0.6558 -1.9194
  321DMSO    O1 3660   1.587   0.495   2.949 -0.8309  0.3019 -0.0161
  322DMSO    C1 3661   2.575   1.917   6.924  0.5631  0.0357 -0.3116
  322DMSO    H1 3662   2.647   1.870   6.991 -0.7665 -0.6728  0.6927
  322DMSO    H2 3663   2.571   2.024   6.945  0.7881  0.4432 -2.2088
  322DMSO    H3 3664   2.476   1.873   6.941  0.3877  0.3423 -0.5365
  322DMSO    S1 3665   2.616   1.884   6.758  0.0389  0.2350  0.4337
  322DMSO    C2 3666   2.743   2.011   6.742  0.4970 -0.1885 -0.2489
  322DMSO    H4 3667   2.768   2.012   6.636  1.4268 -0.5659 -0.0419
  322DMSO    H5 3668   2.709   2.112   6.765  0.4263 -0.0167 -1.0917
  322DMSO    H6 3669   2.831   1.986   6.802  0.4113 -3.1345 -1.2013
  322DMSO    O1 3670   2.491   1.934   6.689  0.3220  0.1774 -0.4244
  323DMSO    C1 3671   3.356   1.141   0.417  0.4267 -0.0435 -0.3449
  323DMSO    H1 3672   3.293   1.122   0.504 -0.3467 -0.1889 -0.9305
  323DMSO    H2 3673   3.376   1.047   0.365 -1.0296 -0.4876 -0.1297
  323DMSO    H3 3674   3.441   1.204   0.444  0.2017 -0.0387  0.3806
  323DMSO    S1 3675   3.251   1.226   0.300  0.0480  0.0588  0.1264
  323DMSO    C2 3676   3.162   1.074   0.239 -0.3368 -0.3879  0.2696
  323DMSO    H4 3677   3.104   1.028   0.319  0.9793 -1.1348  0.8243
  323DMSO    H5 3678   3.103   1.118   0.159  1.2503  1.1788 -0.1199
  323DMSO    H6 3679   3.232   0.998   0.202 -0.8130 -0.7037  0.0143
  323DMSO    O1 3680   3.345   1.262   0.188  0.3984  0.2928  0.5660
  324DMSO    C1 3681   1.022   3.241   2.568 -0.8601 -0.3051 -0.3079
  324DMSO    H1 3682   1.067   3.336   2.597 -3.9761  0.8970  1.1068
  324DMSO    H2 3683   1.040   3.212   2.464 -1.8844 -3.0138  0.1970
  324DMSO    H3 3684   0.914   3.262   2.571 -0.4555  2.1517 -0.2925
  324DMSO    S1 3685   1.078   3.109   2.682 -0.1154  0.3018  0.1292
  324DMSO    C2 3686   1.215   3.057   2.593 -1.1576 -0.3054  0.4944
  324DMSO    H4 3687   1.267   3.152   2.578  0.3299 -1.1410  0.2041
  324DMSO    H5 3688   1.274   2.991   2.656  1.5026  2.8615  1.6434
  324DMSO    H6 3689   1.194   3.016   2.494 -0.6839  0.4069  0.0835
  324DMSO    O1 3690   0.974   3.003   2.667  0.0221  0.2596  0.6875
  325DMSO    C1 3691   4.299   4.167   3.851 -0.8030  0.1485 -0.9451
  325DMSO    H1 3692   4.276   4.099   3.934 -1.0979  1.1699 -0.1726
  325DMSO    H2 3693   4.408   4.165   3.837 -0.7404  0.9027 -0.6174
  325DMSO    H3 3694   4.268   4.269   3.875  0.7151  0.8377 -1.7778
  325DMSO    S1 3695   4.231   4.110   3.706  0.2801 -0.4423  0.0525
  325DMSO    C2 3696   4.064   4.137   3.752  0.4165  0.3739 -0.3594
  325DMSO    H4 3697   4.009   4.072   3.684  0.1043  1.2977 -1.0062
  325DMSO    H5 3698   4.038   4.104   3.853 -0.9133  0.4158 -0.6768
  325DMSO    H6 3699   4.042   4.242   3.732  1.0692  0.4844 -0.5373
  325DMSO    O1 3700   4.249   3.965   3.714  0.0913  0.1762  0.1871
  326DMSO    C1 3701   4.241   4.018   1.045  0.5070  0.3029 -0.0565
  326DMSO    H1 3702   4.204   4.121   1.058  3.3809  1.1644  2.2734
  326DMSO    H2 3703   4.342   4.020   1.085  0.5395  3.3560 -0.0677
  326DMSO    H3 3704   4.242   3.984   0.941  1.5453  0.2650 -0.0385
  326DMSO    S1 3705   4.126   3.917   1.134 -0.3853  0.6813  0.3296
  326DMSO    C2 3706   4.002   3.923   1.001  0.5097 -0.3351 -0.4284
  326DMSO    H4 3707   3.905   3.930   1.051  1.3288  3.1672  0.9590
  326DMSO    H5 3708   4.008   4.010   0.936 -2.2983  1.3036  1.3004
  326DMSO    H6 3709   4.007   3.832   0.940  1.1608 -2.0414  2.0049
  326DMSO    O1 3710   4.074   4.017   1.223  0.6309 -0.1245  0.0913
  327DMSO    C1 3711   2.258   0.491   1.067 -0.7043 -0.4769 -0.6764
  327DMSO    H1 3712   2.175   0.421   1.054 -0.0239 -1.1796 -1.3920
  327DMSO    H2 3713   2.284   0.519   1.169  3.2167  2.1158 -2.1717
  327DMSO    H3 3714   2.247   0.581   1.006 -0.8733  0.6326  0.9468
  327DMSO    S1 3715   2.409   0.406   1.008 -0.5992 -0.3786 -0.1326
  327DMSO    C2 3716   2.453   0.321   1.158 -0.4481  0.0837 -0.1635
  327DMSO    H4 3717   2.366   0.263   1.189 -0.9789  0.0509 -1.6424
  327DMSO    H5 3718   2.545   0.264   1.142 -0.6512 -0.2657 -0.1027
  327DMSO    H6 3719   2.475   0.398   1.233  0.9263  0.9393 -1.3837
  327DMSO    O1 3720   2.520   0.503   0.993 -0.8214 -0.1845 -0.3227
  328DMSO    C1 3721   1.144   0.786   4.412 -0.4671  0.1626 -0.5627
  328DMSO    H1 3722   1.082   0.871   4.383 -1.7368 -0.8623 -0.9389
  328DMSO    H2 3723   1.103   0.721   4.489  1.4732  0.3771  0.7425
  328DMSO    H3 3724   1.248   0.810   4.435 -1.1859  2.3754  0.6558
  328DMSO    S1 3725   1.155   0.696   4.259  0.2520 -0.2306 -0.2507
  328DMSO    C2 3726   0.998   0.608   4.279 -0.0579  0.4575 -0.6422
  328DMSO    H4 3727   0.911   0.673   4.268 -1.9154 -1.8981 -0.5374
  328DMSO    H5 3728   1.002   0.527   4.207 -1.5058 -0.6358  0.4535
  328DMSO    H6 3729   0.996   0.559   4.377 -0.2904 -0.0085 -0.8790
  328DMSO    O1 3730   1.246   0.585   4.297 -0.2609 -0.0631 -0.3693
  329DMSO    C1 3731   3.325   4.308   0.929  0.1186 -0.3331 -0.5389
  329DMSO    H1 3732   3.335   4.311   0.820  0.9565 -0.2452 -0.4684
  329DMSO    H2 3733   3.265   4.219   0.945 -0.4761 -0.3053 -2.4338
  329DMSO    H3 3734   3.280   4.396   0.975  0.9849 -1.2021  2.1642
  329DMSO    S1 3735   3.487   4.284   1.015 -0.4027 -0.0285  0.2584
  329DMSO    C2 3736   3.424   4.294   1.182 -0.1851 -0.5661 -0.5332
  329DMSO    H4 3737   3.377   4.392   1.190 -0.9571 -0.8615 -1.2422
  329DMSO    H5 3738   3.363   4.207   1.210  0.4652 -0.5447  1.0373
  329DMSO    H6 3739   3.512   4.296   1.247 -0.5604 -0.9926  0.0087
  329DMSO    O1 3740   3.546   4.418   0.987 -0.5766 -0.1900  0.6031
  330DMSO    C1 3741   4.655   4.517   3.115  0.2496  0.4359 -0.6761
  330DMSO    H1 3742   4.667   4.605   3.051  1.8559  0.0735 -0.9045
  330DMSO    H2 3743   4.586   4.538   3.198  0.5286 -1.1132 -0.0261
  330DMSO    H3 3744   4.752   4.500   3.162  0.6881 -1.4181 -2.1324
  330DMSO    S1 3745   4.591   4.373   3.033 -0.5739 -0.0766 -0.3155
  330DMSO    C2 3746   4.426   4.442   3.021 -0.5071 -0.2296  0.0539
  330DMSO    H4 3747   4.398   4.502   3.108  2.4631  1.2657  0.1085
  330DMSO    H5 3748   4.423   4.513   2.938  0.6867  0.2024  0.3646
  330DMSO    H6 3749   4.367   4.352   3.004 -1.3055 -0.6762  4.1896
  330DMSO    O1 3750   4.576   4.275   3.139 -0.3726  0.9805 -0.8928
  331DMSO    C1 3751   1.971   1.805   0.925  0.0059 -0.1550 -1.1170
  331DMSO    H1 3752   1.865   1.779   0.927  0.1698 -1.0268  2.2658
  331DMSO    H2 3753   1.989   1.884   0.998 -3.8336 -1.5598  1.6843
  331DMSO    H3 3754   2.007   1.832   0.826  0.6475 -2.4548 -1.5762
  331DMSO    S1 3755   2.056   1.662   0.984  0.3192  0.2914 -0.3244
  331DMSO    C2 3756   1.966   1.655   1.140 -0.2790 -0.6904  0.0394
  331DMSO    H4 3757   1.947   1.555   1.180 -1.5619  0.2899  2.0856
  331DMSO    H5 3758   2.034   1.700   1.214 -1.4088 -1.0994  1.3795
  331DMSO    H6 3759   1.869   1.706   1.132  0.8593  1.5980 -0.1635
  331DMSO    O1 3760   2.195   1.709   1.018  0.0007  0.0775  0.0598
  332DMSO    C1 3761   4.997   3.502   4.083 -0.5524  0.9149  0.4397
  332DMSO    H1 3762   4.984   3.562   4.173 -0.6755 -0.8321  1.6385
  332DMSO    H2 3763   5.100   3.470   4.064 -0.9617  0.0473 -0.4056
  332DMSO    H3 3764   4.965   3.563   3.998 -0.5637  0.5059  0.1456
  332DMSO    S1 3765   4.886   3.364   4.081 -0.0193 -0.1298 -0.3200
  332DMSO    C2 3766   4.735   3.456   4.040 -0.6431  0.2828  0.0720
  332DMSO    H4 3767   4.670   3.371   4.014  0.8485  0.0608 -3.3881
  332DMSO    H5 3768   4.698   3.520   4.121 -0.8711  1.6064 -1.0550
  332DMSO    H6 3769   4.747   3.512   3.948 -4.4783 -1.5123 -1.7797
  332DMSO    O1 3770   4.864   3.348   4.225 -0.0119 -0.7308  0.0021
  333DMSO    C1 3771   4.493   1.812   2.910 -0.4806  0.2604  0.3328
  333DMSO    H1 3772   4.525   1.912   2.882 -1.1019 -0.0249 -1.5073
  333DMSO    H2 3773   4.471   1.808   3.017 -1.4741  1.1128  0.1665
  333DMSO    H3 3774   4.569   1.741   2.876  0.6905  2.1862 -1.2551
  333DMSO    S1 3775   4.348   1.774   2.817  0.2395 -0.1229  0.1277
  333DMSO    C2 3776   4.425   1.796   2.657  0.0787  0.1733 -0.3906
  333DMSO    H4 3777   4.350   1.808   2.578 -1.2788  1.8781  1.0918
  333DMSO    H5 3778   4.474   1.894   2.656 -3.0691  1.8736  0.0856
  333DMSO    H6 3779   4.507   1.724   2.645  0.3255  0.5445 -1.0001
  333DMSO    O1 3780   4.263   1.897   2.828 -0.0006 -0.0209  0.7534
  334DMSO    C1 3781   1.550   2.636   3.612  0.3523  0.7605 -0.4149
  334DMSO    H1 3782   1.478   2.589   3.679 -1.2702  2.9861 -0.5021
  334DMSO    H2 3783   1.620   2.690   3.677  0.6908  0.9268 -0.9122
  334DMSO    H3 3784   1.506   2.710   3.546  1.9137  3.1011  1.0097
  334DMSO    S1 3785   1.638   2.511   3.520  0.2136 -0.1348  0.3216
  334DMSO    C2 3786   1.724   2.453   3.663 -0.5897  0.8933  0.3158
  334DMSO    H4 3787   1.797   2.382   3.623 -0.7020 -0.4754  2.3664
  334DMSO    H5 3788   1.778   2.535   3.710  0.0562  1.0459 -0.6744
  334DMSO    H6 3789   1.656   2.408   3.737 -1.0070  1.8513  0.5279
  334DMSO    O1 3790   1.739   2.587   3.440  0.0437 -0.1181 -0.9364
  335DMSO    C1 3791   2.230   4.426   0.119 -0.2172  0.0060  0.4277
  335DMSO    H1 3792   2.207   4.331   0.071 -1.0548  0.0337  0.7544
  335DMSO    H2 3793   2.244   4.497   0.036 -0.1423 -1.0682 -0.5047
  335DMSO    H3 3794   2.329   4.423   0.165  0.4268  0.0255 -0.8917
  335DMSO    S1 3795   2.111   4.469   0.248  0.2705 -0.1516 -0.2517
  335DMSO    C2 3796   2.123   4.314   0.332 -1.2470 -0.2831 -0.0448
  335DMSO    H4 3797   2.025   4.297   0.377 -1.2034  0.7004  0.4361
  335DMSO    H5 3798   2.142   4.230   0.265  0.8522  0.9303 -1.0825
  335DMSO    H6 3799   2.208   4.325   0.401 -2.1178  0.3799  0.9602
  335DMSO    O1 3800   1.977   4.468   0.179 -0.9206  0.3759  0.2154
  336DMSO    C1 3801   1.394   4.000   4.483 -0.2871  0.0647 -0.5383
  336DMSO    H1 3802   1.395   3.958   4.584 -0.3674 -0.6915 -0.8424
  336DMSO    H2 3803   1.496   3.995   4.445 -0.7509 -2.1989 -1.7012
  336DMSO    H3 3804   1.358   4.103   4.482 -1.7302 -0.3635  1.3936
  336DMSO    S1 3805   1.284   3.917   4.364  0.0156  0.1461 -0.3324
  336DMSO    C2 3806   1.375   3.762   4.357 -0.2889 -0.1276 -0.3307
  336DMSO    H4 3807   1.327   3.692   4.287 -2.5085  0.2073  0.7741
  336DMSO    H5 3808   1.471   3.795   4.318 -2.0309  1.6237 -3.5725
  336DMSO    H6 3809   1.379   3.709   4.453 -0.0093  0.5023  0.0089
  336DMSO    O1 3810   1.314   3.985   4.234  0.0138  0.4644 -0.2784
  337DMSO    C1 3811   1.256   0.352   2.874 -0.1332  0.4941  0.0825
  337DMSO    H1 3812   1.201   0.273   2.925  0.2079  0.2922  0.1388
  337DMSO    H2 3813   1.336   0.306   2.816 -1.8994 -2.0721 -0.4712
  337DMSO    H3 3814   1.305   0.418   2.947 -0.8080  2.1314 -0.8782
  337DMSO    S1 3815   1.137   0.433   2.765 -0.1836  0.3607 -0.0552
  337DMSO    C2 3816   1.008   0.450   2.890  0.6602  0.4033  0.5451
  337DMSO    H4 3817   0.958   0.354   2.905 -0.9268  1.4575  2.4360
  337DMSO    H5 3818   1.047   0.486   2.985  0.6627  0.5787  0.4782
  337DMSO    H6 3819   0.924   0.515   2.865 -1.4481 -0.9361  3.5244
  337DMSO    O1 3820   1.096   0.333   2.665 -0.2451  0.0787  0.3955
  338DMSO    C1 3821   3.019   0.279   2.136  0.4523 -0.9177  0.4991
  338DMSO    H1 3822   3.046   0.243   2.235  0.9367  1.1845  1.2021
  338DMSO    H2 3823   2.974   0.199   2.077 -1.7238  0.4884  0.1387
  338DMSO    H3 3824   3.113   0.311   2.091  0.7736  0.9014  2.2937
  338DMSO    S1 3825   2.910   0.426   2.151 -0.3686  0.1343 -0.3254
  338DMSO    C2 3826   3.019   0.532   2.254  0.0811  0.5332  0.2202
  338DMSO    H4 3827   3.121   0.511   2.222 -0.2052  1.1164 -1.1268
  338DMSO    H5 3828   2.985   0.636   2.246 -1.5763  0.2656  2.6678
  338DMSO    H6 3829   3.004   0.498   2.357  0.3596 -1.3560 -0.3189
  338DMSO    O1 3830   2.800   0.373   2.240 -1.2739  0.3224  0.4638
  339DMSO    C1 3831   0.897   5.062   1.293 -0.1830  0.0617  0.2535
  339DMSO    H1 3832   0.883   4.971   1.234  0.2162  0.6250 -0.7199
  339DMSO    H2 3833   0.935   5.137   1.224 -0.6645 -1.4362 -1.7331
  339DMSO    H3 3834   0.959   5.050   1.382  0.9314 -1.2230 -0.6581
  339DMSO    S1 3835   0.741   5.129   1.338 -0.2792  0.2900 -0.4988
  339DMSO    C2 3836   0.809   5.233   1.469 -0.1060 -0.7481  0.3648
  339DMSO    H4 3837   0.897   5.289   1.438  0.3527 -2.1226 -0.8546
  339DMSO    H5 3838   0.727   5.296   1.507  1.2661  1.2971  0.0809
  339DMSO    H6 3839   0.845   5.157   1.539  1.1934 -2.1025 -1.6866
  339DMSO    O1 3840   0.674   5.012   1.405  0.1078 -0.0747  0.3744
  340DMSO    C1 3841   4.271   2.359   2.616 -0.0327  0.3630  1.1319
  340DMSO    H1 3842   4.332   2.273   2.589  0.8956  1.0935  0.8349
  340DMSO    H2 3843   4.286   2.447   2.553 -2.0746 -0.8080 -1.1706
  340DMSO    H3 3844   4.271   2.380   2.724 -0.0115  1.4788  0.9300
  340DMSO    S1 3845   4.104   2.295   2.602 -0.0476  0.0741  0.2389
  340DMSO    C2 3846   4.117   2.320   2.424 -0.7046 -0.0332 -0.3724
  340DMSO    H4 3847   4.148   2.423   2.402  0.4320 -0.4504 -0.7691
  340DMSO    H5 3848   4.194   2.253   2.384 -0.1103 -0.1336  0.9187
  340DMSO    H6 3849   4.017   2.288   2.392 -1.1431 -2.2297  2.7797
  340DMSO    O1 3850   4.001   2.385   2.666 -0.3524  0.6477  0.1208
  341DMSO    C1 3851   2.038   3.611   2.307  0.7589 -0.0929 -0.2561
  341DMSO    H1 3852   1.929   3.613   2.299  0.5798  1.8925  1.7384
  341DMSO    H2 3853   2.059   3.621   2.414 -2.4500  1.5399  0.3253
  341DMSO    H3 3854   2.081   3.693   2.248 -0.5389  0.3402 -0.6206
  341DMSO    S1 3855   2.091   3.454   2.245  0.5953 -0.2219  0.1165
  341DMSO    C2 3856   2.077   3.475   2.068  0.0188  0.8505 -0.2160
  341DMSO    H4 3857   2.155   3.538   2.026 -0.9857  1.3450 -1.4209
  341DMSO    H5 3858   2.098   3.377   2.024  2.0717  0.9015  0.5693
  341DMSO    H6 3859   1.979   3.517   2.041  0.0956  2.0157  1.2509
  341DMSO    O1 3860   1.991   3.355   2.301  0.8936 -0.3229 -0.0287
  342DMSO    C1 3861   2.872   1.554   0.611 -0.1297  0.2863  0.4631
  342DMSO    H1 3862   2.975   1.521   0.627 -0.4659 -1.2636 -0.3919
  342DMSO    H2 3863   2.812   1.463   0.615  1.7786 -1.1035 -0.4981
  342DMSO    H3 3864   2.871   1.603   0.513 -0.0789  0.3426  0.4905
  342DMSO    S1 3865   2.831   1.671   0.735 -0.0267 -0.1346  0.0760
  342DMSO    C2 3866   2.936   1.798   0.665 -0.1250 -0.5757 -0.0329
  342DMSO    H4 3867   2.920   1.877   0.739 -1.0429 -0.9898  0.2256
  342DMSO    H5 3868   3.034   1.750   0.673  0.0772 -0.0658  0.6800
  342DMSO    H6 3869   2.920   1.828   0.562  1.6159 -0.2126 -0.2195
  342DMSO    O1 3870   2.924   1.633   0.843 -0.5732 -0.3956  0.1565
  343DMSO    C1 3871   1.695   2.615   1.204  0.5060 -0.2040 -0.2319
  343DMSO    H1 3872   1.670   2.698   1.138  2.1818 -0.0116 -0.6559
  343DMSO    H2 3873   1.604   2.569   1.244  0.1583  0.1724 -0.5857
  343DMSO    H3 3874   1.765   2.655   1.278  1.1583 -1.0530 -0.3731
  343DMSO    S1 3875   1.776   2.494   1.103 -0.3158 -0.4145 -0.0736
  343DMSO    C2 3876   1.880   2.616   1.029  0.3133  0.3750 -0.5846
  343DMSO    H4 3877   1.948   2.553   0.972 -0.5590 -2.5117  1.3709
  343DMSO    H5 3878   1.818   2.681   0.966  0.7111 -0.2341 -1.6165
  343DMSO    H6 3879   1.939   2.669   1.105  1.4056  1.6405 -2.2447
  343DMSO    O1 3880   1.681   2.463   0.998 -0.0239  0.1296  0.1941
  344DMSO    C1 3881   4.594   2.604   4.294  0.8470 -0.1753  0.6118
  344DMSO    H1 3882   4.637   2.536   4.367  1.7687 -0.8095 -0.4879
  344DMSO    H2 3883   4.663   2.605   4.209 -1.9123 -1.4884 -1.8345
  344DMSO    H3 3884   4.586   2.706   4.334  1.5026  0.4243 -0.7197
  344DMSO    S1 3885   4.449   2.554   4.215  0.2149  0.2566  0.2922
  344DMSO    C2 3886   4.531   2.408   4.150  0.0575  0.1958 -0.4027
  344DMSO    H4 3887   4.635   2.425   4.123  1.1163 -1.2884  2.3985
  344DMSO    H5 3888   4.523   2.340   4.236  0.4541  0.5498 -0.0856
  344DMSO    H6 3889   4.468   2.379   4.065 -1.8155  1.6422  0.4158
  344DMSO    O1 3890   4.448   2.650   4.099  0.2781 -0.6583 -0.5436
  345DMSO    C1 3891   0.757   1.403   2.953  0.0136  0.5479 -0.1441
  345DMSO    H1 3892   0.663   1.395   2.898  0.9225  1.5091 -1.9022
  345DMSO    H2 3893   0.737   1.432   3.057 -0.5170  2.5405 -0.7629
  345DMSO    H3 3894   0.826   1.478   2.912  1.1046 -0.6251 -0.5282
  345DMSO    S1 3895   0.852   1.252   2.969 -0.0271 -0.3295 -0.3112
  345DMSO    C2 3896   0.783   1.194   3.119 -0.6590 -0.3450 -0.2563
  345DMSO    H4 3897   0.809   1.277   3.185  0.2001 -0.5007 -0.3945
  345DMSO    H5 3898   0.675   1.178   3.105 -0.2927 -2.4896 -1.0880
  345DMSO    H6 3899   0.828   1.102   3.159 -0.6975  0.0648  0.7636
  345DMSO    O1 3900   0.982   1.291   3.030 -0.3660 -0.3371 -0.3835
  346DMSO    C1 3901   0.410   1.012   2.159  0.4945 -0.1740 -0.0934
  346DMSO    H1 3902   0.404   1.028   2.267 -0.0768  2.0821 -0.4073
  346DMSO    H2 3903   0.480   0.933   2.132  0.4286 -0.6692  1.1290
  346DMSO    H3 3904   0.435   1.101   2.100  0.3756 -0.5044 -0.6516
  346DMSO    S1 3905   0.254   0.942   2.126  0.0985  0.4944  0.3695
  346DMSO    C2 3906   0.294   0.917   1.954  0.1350  0.0671 -0.2436
  346DMSO    H4 3907   0.337   1.012   1.922 -1.4439  0.0426 -2.8023
  346DMSO    H5 3908   0.362   0.832   1.946  1.3686  1.0938 -1.1401
  346DMSO    H6 3909   0.199   0.906   1.900 -0.3825 -0.1673  0.6873
  346DMSO    O1 3910   0.172   1.060   2.141  0.5020  0.0875  0.1134
  347DMSO    C1 3911   3.388   3.636   0.648  0.1814  1.0658 -0.0853
  347DMSO    H1 3912   3.362   3.536   0.612  0.0877  0.7798  0.7447
  347DMSO    H2 3913   3.485   3.661   0.606 -0.2752  1.4678 -0.9219
  347DMSO    H3 3914   3.398   3.634   0.757 -1.9290 -0.2164  0.1624
  347DMSO    S1 3915   3.258   3.748   0.590 -0.0762 -0.4232 -0.4979
  347DMSO    C2 3916   3.334   3.754   0.426 -0.5451 -0.0171 -0.2178
  347DMSO    H4 3917   3.306   3.669   0.364  0.3443 -1.0096  0.7017
  347DMSO    H5 3918   3.313   3.853   0.385  3.0940  0.7033 -0.6290
  347DMSO    H6 3919   3.441   3.760   0.446 -0.8926  3.1212  1.5380
  347DMSO    O1 3920   3.310   3.883   0.635 -0.1399  0.5607  0.3879
  348DMSO    C1 3921   1.372   0.120   1.099 -0.0969  0.5551  0.3464
  348DMSO    H1 3922   1.456   0.063   1.059 -2.4912 -1.3123 -2.3861
  348DMSO    H2 3923   1.386   0.134   1.207  0.7827  1.8325  0.0973
  348DMSO    H3 3924   1.288   0.062   1.061  0.1687  0.9242 -0.8615
  348DMSO    S1 3925   1.367   0.283   1.024 -0.4937  0.3741  0.3976
  348DMSO    C2 3926   1.376   0.216   0.859  0.5250 -0.3768  0.2298
  348DMSO    H4 3927   1.300   0.138   0.851  0.7913 -0.5222 -0.9135
  348DMSO    H5 3928   1.339   0.298   0.797  0.0938 -0.7371  0.0042
  348DMSO    H6 3929   1.476   0.179   0.835  0.0631 -0.4035 -1.8427
  348DMSO    O1 3930   1.501   0.356   1.036  0.6083 -0.2423 -0.3003
  349DMSO    C1 3931   4.354   4.378   1.177 -0.2436  0.5650  0.3578
  349DMSO    H1 3932   4.412   4.400   1.087  1.4414 -2.4158  0.5966
  349DMSO    H2 3933   4.255   4.344   1.147 -0.5721  1.2125  0.6779
  349DMSO    H3 3934   4.352   4.460   1.250  2.4476  0.7398  0.3386
  349DMSO    S1 3935   4.418   4.233   1.263  0.0761  0.1638  0.2756
  349DMSO    C2 3936   4.292   4.238   1.398  0.2856 -0.4520  0.3403
  349DMSO    H4 3937   4.196   4.196   1.366  0.9796 -0.4572 -1.8876
  349DMSO    H5 3938   4.317   4.176   1.485 -0.6689  0.2143  1.1243
  349DMSO    H6 3939   4.279   4.341   1.435  3.0807  0.0856  0.0359
  349DMSO    O1 3940   4.546   4.274   1.323 -0.3785  0.3445 -0.1733
  350DMSO    C1 3941   0.681   1.270   0.271 -0.1266  0.6263 -0.1432
  350DMSO    H1 3942   0.668   1.168   0.235  0.0682  1.1279 -1.6923
  350DMSO    H2 3943   0.625   1.284   0.364  0.0626  1.6935 -0.1739
  350DMSO    H3 3944   0.647   1.346   0.200 -2.5032 -1.9261 -1.9634
  350DMSO    S1 3945   0.850   1.308   0.315 -0.1217 -0.3600  0.7493
  350DMSO    C2 3946   0.905   1.301   0.154  0.2422 -0.0043  0.9208
  350DMSO    H4 3947   1.002   1.351   0.158 -0.0059  0.7204 -1.0907
  350DMSO    H5 3948   0.911   1.193   0.134  0.3077  0.3213 -1.0279
  350DMSO    H6 3949   0.846   1.357   0.081  0.6970 -0.0756  0.4928
  350DMSO    O1 3950   0.904   1.186   0.383 -0.2396 -0.4590  0.1617
  351DMSO    C1 3951   3.009   1.924   4.813 -0.1112  0.2117 -0.5217
  351DMSO    H1 3952   3.052   1.983   4.732 -1.9531  0.2076 -1.5511
  351DMSO    H2 3953   2.938   1.849   4.779 -1.1584 -1.3224  4.2457
  351DMSO    H3 3954   2.966   1.994   4.886 -1.6116 -1.0650 -0.1381
  351DMSO    S1 3955   3.156   1.846   4.886 -0.3340  0.1183  0.0446
  351DMSO    C2 3956   3.268   1.983   4.885  1.0038 -0.2327 -0.0496
  351DMSO    H4 3957   3.264   2.034   4.789 -1.2452 -0.9602 -0.3949
  351DMSO    H5 3958   3.245   2.057   4.963  1.0459  1.0193 -1.1936
  351DMSO    H6 3959   3.368   1.943   4.901  0.7701 -1.0830 -0.6362
  351DMSO    O1 3960   3.215   1.751   4.782  0.5862  0.2977 -0.5326
  352DMSO    C1 3961   2.374   4.211   4.448  0.4057 -0.3701 -0.2561
  352DMSO    H1 3962   2.433   4.288   4.397 -1.1422  3.0484  2.7532
  352DMSO    H2 3963   2.274   4.213   4.404 -0.7077  2.3407  2.1014
  352DMSO    H3 3964   2.370   4.222   4.556 -0.2333  0.1132 -0.3230
  352DMSO    S1 3965   2.434   4.044   4.418 -0.1557 -0.0802 -0.2774
  352DMSO    C2 3966   2.583   4.064   4.514 -0.2981  0.6330  0.5013
  352DMSO    H4 3967   2.638   4.145   4.467  0.8030 -0.7259 -0.6762
  352DMSO    H5 3968   2.547   4.087   4.615 -0.9041 -0.7649  0.6332
  352DMSO    H6 3969   2.636   3.968   4.512 -0.7448  0.3253  2.1390
  352DMSO    O1 3970   2.478   4.032   4.283 -0.3811 -0.3476 -0.1274
  353DMSO    C1 3971   2.269   0.552   1.557  0.8596 -0.2912 -0.1274
  353DMSO    H1 3972   2.163   0.571   1.540  0.9069 -0.1440 -0.2664
  353DMSO    H2 3973   2.290   0.549   1.664  0.0467 -1.4266  0.0133
  353DMSO    H3 3974   2.320   0.638   1.512  1.6816 -0.9153 -0.4205
  353DMSO    S1 3975   2.316   0.409   1.464 -0.2613  0.5067  0.0147
  353DMSO    C2 3976   2.246   0.280   1.564  0.2899 -0.3538  0.8554
  353DMSO    H4 3977   2.296   0.283   1.661 -1.3682  3.3667  1.7823
  353DMSO    H5 3978   2.139   0.299   1.574 -0.1953 -2.4548  0.0872
  353DMSO    H6 3979   2.266   0.188   1.509 -0.4851 -0.3290  0.5318
  353DMSO    O1 3980   2.455   0.394   1.511  0.1903 -0.3602  0.6277
  354DMSO    C1 3981   2.499   2.631   0.682 -0.3959 -0.2256 -0.1457
  354DMSO    H1 3982   2.568   2.691   0.622 -1.5333  0.0827 -1.1819
  354DMSO    H2 3983   2.532   2.527   0.687  1.8221  0.3352 -1.6474
  354DMSO    H3 3984   2.404   2.636   0.629 -0.8587  0.7102  0.7325
  354DMSO    S1 3985   2.484   2.699   0.840  0.2154 -0.7370 -0.2550
  354DMSO    C2 3986   2.317   2.659   0.869  0.8635  0.7259 -0.9132
  354DMSO    H4 3987   2.305   2.550   0.864 -1.8006  0.9640 -1.1980
  354DMSO    H5 3988   2.290   2.714   0.959  1.2466  0.1273 -0.4175
  354DMSO    H6 3989   2.262   2.709   0.790 -1.4881  0.0700  0.2185
  354DMSO    O1 3990   2.475   2.848   0.806  0.4127 -0.5129 -0.0331
  355DMSO    C1 3991   3.415   0.605   1.718 -0.0683  0.1057 -0.5725
  355DMSO    H1 3992   3.514   0.559   1.724 -0.0212  0.3727  1.2910
  355DMSO    H2 3993   3.343   0.531   1.755  0.8676 -0.0493  1.0240
  355DMSO    H3 3994   3.388   0.629   1.615 -2.4435 -0.7783 -0.2377
  355DMSO    S1 3995   3.416   0.741   1.831 -0.3910 -0.1306 -0.0757
  355DMSO    C2 3996   3.532   0.850   1.750  0.3312 -0.6762 -0.0047
  355DMSO    H4 3997   3.546   0.943   1.806  0.6603 -2.0148  2.2512
  355DMSO    H5 3998   3.631   0.804   1.756  1.2149  1.2428  1.3151
  355DMSO    H6 3999   3.500   0.864   1.647  1.5344  0.2783 -0.2769
  355DMSO    O1 4000   3.502   0.709   1.949 -0.4337  0.1561 -0.1272
  356DMSO    C1 4001   4.887   1.884   1.274  0.3484  0.0058 -0.0830
  356DMSO    H1 4002   4.904   1.983   1.233 -2.7043  1.2527  1.3626
  356DMSO    H2 4003   4.985   1.846   1.305  0.3797  1.1073  1.2560
  356DMSO    H3 4004   4.852   1.821   1.192  1.4331 -1.0718  0.2426
  356DMSO    S1 4005   4.773   1.889   1.421  0.1598  0.0140  0.4732
  356DMSO    C2 4006   4.729   1.714   1.423  0.8668 -0.4673 -0.5544
  356DMSO    H4 4007   4.644   1.695   1.357 -0.5781  0.8835  0.8255
  356DMSO    H5 4008   4.814   1.653   1.391  1.1458  1.1142 -3.0687
  356DMSO    H6 4009   4.705   1.685   1.526 -3.8085  0.8276 -1.0419
  356DMSO    O1 4010   4.652   1.962   1.385  0.0264 -0.1418  0.1216
  357DMSO    C1 4011   4.156   3.125   0.167  0.3061 -0.0593 -0.2280
  357DMSO    H1 4012   4.161   3.047   0.091 -0.4428 -1.0064  0.6668
  357DMSO    H2 4013   4.255   3.136   0.212 -0.4814 -1.1597  1.9357
  357DMSO    H3 4014   4.091   3.099   0.251  2.6289  1.0408  2.0261
  357DMSO    S1 4015   4.113   3.286   0.106 -0.0690 -0.2007 -0.1033
  357DMSO    C2 4016   4.276   3.348   0.080  0.3693 -0.5618  0.1527
  357DMSO    H4 4017   4.324   3.289   0.001  0.5628  1.1691 -1.0642
  357DMSO    H5 4018   4.270   3.450   0.043 -2.5561  0.0328  1.9334
  357DMSO    H6 4019   4.333   3.346   0.174 -2.2806  0.5931  1.9015
  357DMSO    O1 4020   4.060   3.363   0.218 -0.5518 -0.1694 -0.3076
  358DMSO    C1 4021   2.932   2.067   3.229 -0.6308 -0.1492  0.5534
  358DMSO    H1 4022   2.980   2.161   3.258 -0.6390  0.0551 -0.0632
  358DMSO    H2 4023   2.830   2.097   3.201 -1.0590 -1.4595  0.6539
  358DMSO    H3 4024   2.937   1.996   3.311 -0.5940 -1.4877 -0.5757
  358DMSO    S1 4025   3.017   2.019   3.073 -0.3071 -0.0795  0.5803
  358DMSO    C2 4026   3.001   2.186   3.003 -0.0573  0.5585 -0.5681
  358DMSO    H4 4027   3.091   2.242   3.031 -1.3421  1.0938  3.0340
  358DMSO    H5 4028   3.004   2.178   2.894 -0.9394  3.3318 -0.8677
  358DMSO    H6 4029   2.905   2.233   3.026 -0.6222 -0.5844 -0.4978
  358DMSO    O1 4030   2.899   1.964   3.007  0.0517  0.6948 -0.2414
  359DMSO    C1 4031   4.534   7.121   1.083  0.1149  0.2079  0.5451
  359DMSO    H1 4032   4.557   7.017   1.109 -0.6313 -0.2433 -0.4955
  359DMSO    H2 4033   4.428   7.127   1.056  0.8600 -0.1219 -3.0446
  359DMSO    H3 4034   4.594   7.149   0.996 -0.8162  2.6194  0.6147
  359DMSO    S1 4035   4.581   7.229   1.215  0.0010 -0.0785 -0.2271
  359DMSO    C2 4036   4.715   7.130   1.276  0.4040  0.1456 -0.4397
  359DMSO    H4 4037   4.677   7.032   1.306  1.5210  0.4362  2.2482
  359DMSO    H5 4038   4.791   7.110   1.200  1.2803 -3.0112  1.0862
  359DMSO    H6 4039   4.759   7.183   1.361  0.6154  2.0923 -1.7031
  359DMSO    O1 4040   4.471   7.190   1.312 -0.5692 -0.4481 -0.0821
  360DMSO    C1 4041   1.954   2.138   1.904  0.5668  0.5588 -0.9757
  360DMSO    H1 4042   1.903   2.095   1.991  0.6860  1.0098 -0.6815
  360DMSO    H2 4043   1.877   2.167   1.832 -1.3504  0.1441  0.8223
  360DMSO    H3 4044   2.032   2.073   1.865 -0.5332 -0.3300 -1.7771
  360DMSO    S1 4045   2.020   2.291   1.966  0.2648  0.7762 -0.1587
  360DMSO    C2 4046   1.855   2.362   2.004  0.2063  0.5560  0.5487
  360DMSO    H4 4047   1.811   2.312   2.090 -1.4551  2.3433  0.8186
  360DMSO    H5 4048   1.868   2.466   2.033  1.7934  0.9422 -1.3165
  360DMSO    H6 4049   1.794   2.347   1.914 -0.6969  0.6451  1.1296
  360DMSO    O1 4050   2.069   2.360   1.846 -0.0853  0.1051 -0.0295
  361DMSO    C1 4051   2.651   3.485   1.102 -0.3501  0.4426 -0.4231
  361DMSO    H1 4052   2.744   3.542   1.111 -0.4858  0.3678  2.3261
  361DMSO    H2 4053   2.653   3.396   1.166  0.0393 -0.4009 -1.5845
  361DMSO    H3 4054   2.635   3.459   0.997  0.0455 -0.3362 -0.2990
  361DMSO    S1 4055   2.517   3.597   1.148 -0.1391 -0.1819  0.0104
  361DMSO    C2 4056   2.573   3.724   1.029  0.5208 -0.1846  0.0788
  361DMSO    H4 4057   2.510   3.813   1.029 -0.6976 -1.0239  0.3534
  361DMSO    H5 4058   2.670   3.753   1.069  1.3358 -3.5988  0.9398
  361DMSO    H6 4059   2.570   3.677   0.930 -0.4145 -1.5486  0.7258
  361DMSO    O1 4060   2.562   3.658   1.273  0.1947 -0.3267 -0.5637
  362DMSO    C1 4061   2.516   3.151   4.279  0.0507  0.2264  0.1385
  362DMSO    H1 4062   2.462   3.058   4.262  0.6809  0.0618 -1.0763
  362DMSO    H2 4063   2.617   3.143   4.236 -0.7905 -0.8245 -1.7502
  362DMSO    H3 4064   2.507   3.180   4.384 -1.6835  1.0572 -0.1989
  362DMSO    S1 4065   2.437   3.287   4.192 -0.3042  0.0621 -0.2765
  362DMSO    C2 4066   2.564   3.401   4.240 -0.0310  0.3660  0.8852
  362DMSO    H4 4067   2.597   3.391   4.344  0.5116 -0.5575  0.6433
  362DMSO    H5 4068   2.655   3.375   4.185  1.6206  1.8989  2.7495
  362DMSO    H6 4069   2.530   3.503   4.221  0.6213  0.4199 -0.0796
  362DMSO    O1 4070   2.331   3.331   4.289 -0.2279 -0.6241 -0.3386
  363DMSO    C1 4071   3.707   2.450   1.760  0.2971  0.3588  0.1549
  363DMSO    H1 4072   3.723   2.415   1.658  0.5260  0.0901  0.2830
  363DMSO    H2 4073   3.619   2.515   1.770  1.3765  1.7725  0.8243
  363DMSO    H3 4074   3.788   2.515   1.794  0.3074  0.7857 -0.6796
  363DMSO    S1 4075   3.660   2.310   1.873 -0.5140  0.3762  0.2121
  363DMSO    C2 4076   3.521   2.257   1.784  0.8201  0.0193  0.2544
  363DMSO    H4 4077   3.560   2.215   1.691 -1.3418  0.8177 -1.0730
  363DMSO    H5 4078   3.472   2.177   1.840  1.4624  1.0146  2.3548
  363DMSO    H6 4079   3.458   2.338   1.746  1.5392 -0.4145 -1.9850
  363DMSO    O1 4080   3.602   2.378   1.991  0.5062 -0.3341 -0.7723
  364DMSO    C1 4081   1.135   6.955   1.245 -0.3254 -0.5665  0.0827
  364DMSO    H1 4082   1.041   7.007   1.223  1.0563  1.7762 -0.6056
  364DMSO    H2 4083   1.189   6.994   1.331 -0.3891  0.6873 -0.4236
  364DMSO    H3 4084   1.202   6.976   1.161  2.1348  0.8110  2.2503
  364DMSO    S1 4085   1.122   6.782   1.284 -0.0080  0.5713 -0.1502
  364DMSO    C2 4086   0.964   6.753   1.203  0.1213 -0.4566 -0.3703
  364DMSO    H4 4087   0.977   6.802   1.106  2.8648  0.2726  0.2861
  364DMSO    H5 4088   0.947   6.645   1.199  0.1874 -0.5253  0.8829
  364DMSO    H6 4089   0.876   6.795   1.252 -0.3826  0.1253 -1.7104
  364DMSO    O1 4090   1.076   6.778   1.425 -0.3290 -0.4345  0.5657
  365DMSO    C1 4091   2.538   1.521   2.639  0.1417  0.5368 -0.1221
  365DMSO    H1 4092   2.528   1.486   2.742  0.1702 -2.4156 -1.0313
  365DMSO    H2 4093   2.468   1.599   2.609  0.9887  0.7303 -1.6917
  365DMSO    H3 4094   2.531   1.438   2.569 -0.5614  0.8455 -0.4325
  365DMSO    S1 4095   2.703   1.592   2.626  0.0421  0.0227  0.2525
  365DMSO    C2 4096   2.794   1.457   2.681  1.0399 -0.8759 -0.0106
  365DMSO    H4 4097   2.760   1.432   2.782 -1.9563 -0.1492 -0.7447
  365DMSO    H5 4098   2.778   1.379   2.607  1.3337  2.3740 -3.8303
  365DMSO    H6 4099   2.899   1.489   2.678  1.3998 -1.6866  2.2580
  365DMSO    O1 4100   2.706   1.695   2.735 -0.0433  0.1704 -0.5257
  366DMSO    C1 4101   3.744   0.739   0.771 -0.3245  0.0931  0.2197
  366DMSO    H1 4102   3.744   0.723   0.663 -0.9517 -1.3224  0.3939
  366DMSO    H2 4103   3.757   0.642   0.821 -3.0281 -0.6797 -0.3644
  366DMSO    H3 4104   3.651   0.787   0.804  0.4666  1.7149  0.1601
  366DMSO    S1 4105   3.884   0.841   0.803 -0.1856 -0.3367 -0.1462
  366DMSO    C2 4106   3.832   0.901   0.965  0.0114  0.1146 -0.1941
  366DMSO    H4 4107   3.910   0.964   1.008 -0.3139  0.1373  0.3742
  366DMSO    H5 4108   3.739   0.958   0.954  0.1747  0.4591  0.1912
  366DMSO    H6 4109   3.816   0.816   1.031 -0.0880  0.3883  0.1346
  366DMSO    O1 4110   3.848   0.963   0.723 -0.0784  0.0182  0.2271
  367DMSO    C1 4111   3.795   2.013   4.361 -0.0702 -0.8317  0.8474
  367DMSO    H1 4112   3.713   1.962   4.414 -0.1883  1.2323  2.8047
  367DMSO    H2 4113   3.791   2.020   4.252 -2.3807  2.4927  0.9851
  367DMSO    H3 4114   3.894   1.979   4.391  0.1615  1.4237  2.9219
  367DMSO    S1 4115   3.796   2.185   4.398 -0.1024  0.2492 -0.2147
  367DMSO    C2 4116   3.826   2.165   4.577  0.1544  0.6416  0.5653
  367DMSO    H4 4117   3.745   2.101   4.613  0.7285 -0.4998 -0.0853
  367DMSO    H5 4118   3.925   2.119   4.590  0.3822  0.1281 -2.2951
  367DMSO    H6 4119   3.814   2.268   4.610 -0.3007  0.6730  0.3184
  367DMSO    O1 4120   3.653   2.221   4.390 -0.3250  0.2821  0.6142
  368DMSO    C1 4121   3.068   1.671   2.409  0.1457  0.0977  0.2788
  368DMSO    H1 4122   3.016   1.673   2.505 -1.1025 -0.9242 -0.3464
  368DMSO    H2 4123   3.156   1.607   2.410  0.7843  0.9161 -0.8672
  368DMSO    H3 4124   3.099   1.770   2.375  2.1324 -1.1163 -1.7636
  368DMSO    S1 4125   2.942   1.621   2.283 -0.2696 -0.4988 -0.4845
  368DMSO    C2 4126   2.940   1.447   2.326  0.2746  0.0143  0.5527
  368DMSO    H4 4127   3.025   1.396   2.280  1.9453  1.3644  1.9818
  368DMSO    H5 4128   2.952   1.448   2.435  1.1059 -0.2480  0.4685
  368DMSO    H6 4129   2.842   1.418   2.290  0.5267 -1.7370  1.1970
  368DMSO    O1 4130   3.018   1.637   2.156  0.2679  0.0344  0.3277
  369DMSO    C1 4131   1.806   1.180   0.042  0.3851  0.1889 -0.1181
  369DMSO    H1 4132   1.780   1.254  -0.034 -1.3584  0.5613  0.8022
  369DMSO    H2 4133   1.719   1.120   0.068  0.4633  0.3564  0.5433
  369DMSO    H3 4134   1.847   1.229   0.131 -2.6192 -0.0076  1.4980
  369DMSO    S1 4135   1.942   1.085  -0.030 -0.0346 -0.3608 -0.0821
  369DMSO    C2 4136   1.981   1.023   0.138 -0.6650 -0.2409  0.5646
  369DMSO    H4 4137   2.049   1.098   0.179  0.5144 -0.1793 -1.3859
  369DMSO    H5 4138   1.892   0.995   0.196 -1.1896  1.2252  0.5226
  369DMSO    H6 4139   2.043   0.937   0.113  1.7718  1.9879 -1.7087
  369DMSO    O1 4140   2.061   1.168  -0.068  0.0180 -0.0633 -0.3141
  370DMSO    C1 4141   4.700   3.785   0.904  0.3017  0.6678  0.1027
  370DMSO    H1 4142   4.797   3.787   0.952  0.2958 -0.6641  0.1993
  370DMSO    H2 4143   4.621   3.785   0.980 -0.3606 -0.6446 -0.5435
  370DMSO    H3 4144   4.686   3.698   0.839  4.7047 -1.1427  1.2707
  370DMSO    S1 4145   4.670   3.933   0.808 -0.3649 -0.1607  0.5277
  370DMSO    C2 4146   4.676   4.046   0.948  0.6570  0.7520 -0.1840
  370DMSO    H4 4147   4.677   4.147   0.907  2.1322  0.7228 -0.2874
  370DMSO    H5 4148   4.587   4.023   1.007  2.1841  1.0268  2.3754
  370DMSO    H6 4149   4.759   4.026   1.017 -0.3910 -0.2180  0.8482
  370DMSO    O1 4150   4.524   3.925   0.772 -0.3254  0.3468  0.5533
  371DMSO    C1 4151   2.487   4.329   0.562  0.9346  0.1416  0.3650
  371DMSO    H1 4152   2.467   4.222   0.571  0.8933  0.1639  0.5463
  371DMSO    H2 4153   2.408   4.391   0.520  0.6982 -0.9752 -0.9112
  371DMSO    H3 4154   2.576   4.364   0.511  0.5426  0.5730 -0.0307
  371DMSO    S1 4155   2.504   4.403   0.726 -0.1101  0.1144  0.0911
  371DMSO    C2 4156   2.643   4.299   0.771 -0.3269 -0.0431 -1.1002
  371DMSO    H4 4157   2.628   4.194   0.741 -0.8490 -0.2671 -0.1069
  371DMSO    H5 4158   2.732   4.325   0.713  0.6247  0.2610  0.4342
  371DMSO    H6 4159   2.677   4.308   0.874  1.4835  0.4650 -1.7108
  371DMSO    O1 4160   2.394   4.338   0.799  0.1726  0.4684  0.1063
  372DMSO    C1 4161   1.328   1.900   1.417 -0.0234 -0.0219 -0.0047
  372DMSO    H1 4162   1.287   1.990   1.466  0.8325  0.2621  0.1962
  372DMSO    H2 4163   1.318   1.807   1.473 -0.3449  0.0158  0.0024
  372DMSO    H3 4164   1.432   1.920   1.394  0.7801 -2.3527  1.2316
  372DMSO    S1 4165   1.222   1.893   1.277 -0.3718 -0.5389  0.4672
  372DMSO    C2 4166   1.302   1.756   1.209 -0.5381  0.1878 -0.4586
  372DMSO    H4 4167   1.297   1.676   1.284  0.4605  1.5249  1.0992
  372DMSO    H5 4168   1.257   1.724   1.115 -1.3352  0.4549 -0.1735
  372DMSO    H6 4169   1.405   1.788   1.188 -0.2701 -0.2909  0.0891
  372DMSO    O1 4170   1.268   2.005   1.192  0.6156 -0.2586 -0.0618
  373DMSO    C1 4171   3.245   1.900   0.981 -0.1377 -0.6754  0.3261
  373DMSO    H1 4172   3.340   1.892   0.928  1.6186 -0.2335  3.2009
  373DMSO    H2 4173   3.169   1.886   0.904  0.5780 -0.5249 -0.4176
  373DMSO    H3 4174   3.223   2.002   1.014 -0.0905 -0.7925  0.7293
  373DMSO    S1 4175   3.245   1.774   1.105 -0.1007 -0.4505  0.4056
  373DMSO    C2 4176   3.315   1.869   1.239 -0.3838  0.3508  0.5899
  373DMSO    H4 4177   3.315   1.802   1.325  0.5270 -0.3194  0.0900
  373DMSO    H5 4178   3.416   1.900   1.210 -0.9522  1.2408 -0.5599
  373DMSO    H6 4179   3.248   1.955   1.240 -1.3991 -0.3461 -1.3084
  373DMSO    O1 4180   3.353   1.684   1.065  0.5959 -0.0312  0.6212
  374DMSO    C1 4181   0.380   1.206   2.862  0.4225  1.0020  0.0337
  374DMSO    H1 4182   0.307   1.237   2.787  0.6358 -0.0518 -0.6314
  374DMSO    H2 4183   0.414   1.291   2.920  0.5342  1.1342 -0.2247
  374DMSO    H3 4184   0.458   1.158   2.802 -1.8237 -2.1097 -0.6519
  374DMSO    S1 4185   0.316   1.085   2.981 -0.0414 -0.0721  0.1411
  374DMSO    C2 4186   0.202   1.010   2.858  0.3131 -0.5682 -1.0458
  374DMSO    H4 4187   0.145   1.098   2.829 -0.1605 -0.4367  0.2118
  374DMSO    H5 4188   0.257   0.976   2.770  0.8469  1.7520 -1.6552
  374DMSO    H6 4189   0.141   0.933   2.906 -2.6865  0.8953 -2.2440
  374DMSO    O1 4190   0.215   1.166   3.055 -0.2373  0.5998  0.0265
  375DMSO    C1 4191   1.358   3.298   0.606 -0.6231  0.3913 -0.2493
  375DMSO    H1 4192   1.269   3.242   0.575  0.3073 -0.8696 -0.7744
  375DMSO    H2 4193   1.329   3.387   0.661  0.1321 -0.5943  1.8548
  375DMSO    H3 4194   1.433   3.320   0.529  1.3999  0.5372  1.6710
  375DMSO    S1 4195   1.441   3.193   0.721  0.0582  0.1754  0.1246
  375DMSO    C2 4196   1.331   3.217   0.861 -0.0617 -0.2973 -0.2517
  375DMSO    H4 4197   1.225   3.209   0.837 -0.0753 -0.1354 -0.2460
  375DMSO    H5 4198   1.358   3.150   0.943  2.1169 -0.6114 -1.1497
  375DMSO    H6 4199   1.348   3.323   0.882  1.5215  0.2042 -3.4196
  375DMSO    O1 4200   1.566   3.259   0.756  0.0122  0.4640 -0.0168
  376DMSO    C1 4201   2.805   1.272   3.507  0.0601 -0.1135 -0.1799
  376DMSO    H1 4202   2.878   1.350   3.529  0.4626 -0.9555  1.7213
  376DMSO    H2 4203   2.753   1.288   3.412  0.9524  2.4219 -0.3384
  376DMSO    H3 4204   2.734   1.259   3.589 -0.7581  0.6533 -0.7370
  376DMSO    S1 4205   2.891   1.116   3.508  0.1716  0.1730  0.3581
  376DMSO    C2 4206   2.957   1.147   3.669  0.0717  0.2583  0.3852
  376DMSO    H4 4207   2.892   1.118   3.752 -1.5718  0.5599 -0.7463
  376DMSO    H5 4208   3.046   1.083   3.668  0.7774  1.2062  1.2768
  376DMSO    H6 4209   2.990   1.250   3.683 -0.3123  0.2793  1.1705
  376DMSO    O1 4210   3.005   1.158   3.419 -0.2259  0.1756 -0.0773
  377DMSO    C1 4211   1.402   3.433   2.689 -0.4439 -0.3389 -0.0900
  377DMSO    H1 4212   1.440   3.506   2.618 -1.4556  0.3981  0.0941
  377DMSO    H2 4213   1.454   3.340   2.664  2.0039  1.1860 -1.0197
  377DMSO    H3 4214   1.293   3.427   2.676 -0.6035  1.4355  0.1446
  377DMSO    S1 4215   1.438   3.462   2.865  0.0026  0.1777  0.2610
  377DMSO    C2 4216   1.403   3.637   2.860 -0.0652  0.1767 -0.0678
  377DMSO    H4 4217   1.432   3.689   2.952 -0.0105  0.7527 -0.4039
  377DMSO    H5 4218   1.446   3.680   2.769 -2.0057  0.9670 -0.6751
  377DMSO    H6 4219   1.294   3.647   2.851  0.0323  4.3586  1.1595
  377DMSO    O1 4220   1.585   3.438   2.871  0.5011 -0.2541 -0.1723
  378DMSO    C1 4221   2.200   3.877   3.265 -0.8054  0.0402 -0.2345
  378DMSO    H1 4222   2.096   3.875   3.300 -1.0005 -1.1524 -0.8237
  378DMSO    H2 4223   2.243   3.975   3.286 -0.6346 -0.3021  1.1274
  378DMSO    H3 4224   2.212   3.852   3.160 -2.2301 -0.1713 -0.3738
  378DMSO    S1 4225   2.296   3.767   3.358 -0.4707 -0.1323  0.4876
  378DMSO    C2 4226   2.200   3.619   3.341 -0.0459  0.3185  0.2217
  378DMSO    H4 4227   2.211   3.592   3.235  1.5215  2.0210 -0.1034
  378DMSO    H5 4228   2.231   3.543   3.413 -0.3230  1.6036  1.7438
  378DMSO    H6 4229   2.095   3.649   3.347 -0.1091  0.4124 -1.0733
  378DMSO    O1 4230   2.283   3.811   3.502 -0.5708 -0.4057  0.6476
  379DMSO    C1 4231   4.375   2.600   1.660 -0.1690 -0.0273 -0.2195
  379DMSO    H1 4232   4.468   2.651   1.687 -1.3682  1.5793  1.0881
  379DMSO    H2 4233   4.384   2.492   1.675 -0.1028  0.0580  0.3777
  379DMSO    H3 4234   4.355   2.619   1.554  2.2073  2.4740 -0.3538
  379DMSO    S1 4235   4.253   2.655   1.765  0.4021 -0.1345  0.1843
  379DMSO    C2 4236   4.119   2.604   1.665  0.2045 -0.2947  0.1892
  379DMSO    H4 4237   4.033   2.640   1.723  1.2163 -0.4352  1.8575
  379DMSO    H5 4238   4.116   2.674   1.581 -2.3170  4.7519  3.9185
  379DMSO    H6 4239   4.112   2.497   1.646  0.4096 -0.3663  0.5005
  379DMSO    O1 4240   4.261   2.804   1.748  0.7854  0.3565  0.0709
  380DMSO    C1 4241   4.691   3.215   3.216 -0.0404  0.0446 -0.5593
  380DMSO    H1 4242   4.778   3.150   3.203 -1.3686 -2.1382  0.8302
  380DMSO    H2 4243   4.601   3.159   3.189  0.4180  0.5260 -3.4415
  380DMSO    H3 4244   4.700   3.303   3.152  0.7849  0.2446 -0.1821
  380DMSO    S1 4245   4.682   3.246   3.389  0.0319  0.1585  0.4591
  380DMSO    C2 4246   4.675   3.078   3.439  0.3336  0.3402  0.5608
  380DMSO    H4 4247   4.768   3.023   3.423  0.5686 -0.4318  3.7657
  380DMSO    H5 4248   4.662   3.081   3.548 -2.0625 -2.0695  0.4509
  380DMSO    H6 4249   4.584   3.036   3.396  0.2273  1.9636 -0.9461
  380DMSO    O1 4250   4.542   3.296   3.409  0.4661 -0.2289 -0.7430
  381DMSO    C1 4251   4.013   1.499   2.548 -0.1663  0.8382 -0.0465
  381DMSO    H1 4252   4.034   1.444   2.456 -0.0235 -0.9166  0.9886
  381DMSO    H2 4253   4.064   1.596   2.544 -1.3848  1.4516 -2.5591
  381DMSO    H3 4254   4.044   1.450   2.641 -0.3420  0.6151 -0.1045
  381DMSO    S1 4255   3.833   1.529   2.562  0.1319  0.0890 -0.6379
  381DMSO    C2 4256   3.798   1.605   2.407 -0.9116 -0.4336 -1.1031
  381DMSO    H4 4257   3.794   1.528   2.330  0.1797 -1.3881 -0.2379
  381DMSO    H5 4258   3.700   1.646   2.432 -0.8407 -1.0709  0.2909
  381DMSO    H6 4259   3.878   1.678   2.396  2.8334 -4.2224 -1.8352
  381DMSO    O1 4260   3.815   1.645   2.656  0.1063 -0.5725  0.2677
  382DMSO    C1 4261   2.769   2.971   3.779  0.0466  0.3447  0.8141
  382DMSO    H1 4262   2.726   2.876   3.812  2.3507 -1.5394 -1.1348
  382DMSO    H2 4263   2.723   3.004   3.685 -2.3124 -1.1317  1.3529
  382DMSO    H3 4264   2.878   2.971   3.768  0.0897  1.3226  1.2024
  382DMSO    S1 4265   2.732   3.104   3.896  0.2464 -0.2329 -0.0685
  382DMSO    C2 4266   2.826   3.037   4.030  0.3174  0.4187 -0.9027
  382DMSO    H4 4267   2.816   3.104   4.116  1.7009  0.8059 -1.0229
  382DMSO    H5 4268   2.782   2.940   4.055  0.5285  0.6459  0.4462
  382DMSO    H6 4269   2.928   3.027   3.993  0.1185 -0.7849 -1.1799
  382DMSO    O1 4270   2.599   3.069   3.946 -0.7082  0.7888 -0.0662
  383DMSO    C1 4271   1.305   1.164   4.462  0.0803  0.1577 -0.3998
  383DMSO    H1 4272   1.288   1.268   4.490  0.9067 -0.0500  0.9393
  383DMSO    H2 4273   1.231   1.127   4.391 -0.3940 -0.9619  0.6442
  383DMSO    H3 4274   1.307   1.101   4.551 -0.3479  0.3381 -0.2595
  383DMSO    S1 4275   1.467   1.165   4.377 -0.2801  0.1155  0.1741
  383DMSO    C2 4276   1.520   1.319   4.451 -1.1369 -0.9420 -0.8821
  383DMSO    H4 4277   1.621   1.339   4.416 -1.0358 -3.0998 -1.9658
  383DMSO    H5 4278   1.456   1.404   4.426 -0.3345  0.0584  0.3397
  383DMSO    H6 4279   1.528   1.308   4.560  2.9567 -0.3109 -0.9796
  383DMSO    O1 4280   1.438   1.210   4.235  0.0643 -0.4355 -0.0319
  384DMSO    C1 4281   6.771   0.572   2.244  0.0232 -0.1825  0.0504
  384DMSO    H1 4282   6.836   0.518   2.312  0.2110 -0.4039 -0.3008
  384DMSO    H2 4283   6.829   0.653   2.197 -3.5710  1.1054 -2.7045
  384DMSO    H3 4284   6.690   0.625   2.295  0.1731  0.2891 -0.1953
  384DMSO    S1 4285   6.718   0.457   2.106 -0.0673  0.0885 -0.4428
  384DMSO    C2 4286   6.723   0.306   2.200  0.2880  0.2668 -0.2646
  384DMSO    H4 4287   6.655   0.310   2.285  0.9360 -0.8412  0.3417
  384DMSO    H5 4288   6.688   0.216   2.148  1.4576  0.0612 -0.7439
  384DMSO    H6 4289   6.828   0.289   2.228  0.1581 -0.0875  0.0148
  384DMSO    O1 4290   6.847   0.438   2.031 -0.4726  0.0864  0.1954
  385DMSO    C1 4291   1.513   3.047   2.355  0.4610 -0.4578  0.2547
  385DMSO    H1 4292   1.546   2.949   2.390 -0.1040 -0.7095  0.0980
  385DMSO    H2 4293   1.405   3.054   2.365  0.4281 -1.2587  0.4696
  385DMSO    H3 4294   1.531   3.035   2.248 -1.0615  0.3994 -0.1222
  385DMSO    S1 4295   1.602   3.185   2.428  0.5176  0.1293 -0.2931
  385DMSO    C2 4296   1.772   3.138   2.382 -0.5062  0.6001  0.0248
  385DMSO    H4 4297   1.791   3.168   2.279 -2.4207  0.0906 -0.5055
  385DMSO    H5 4298   1.837   3.199   2.446 -0.0746 -1.7586  1.9796
  385DMSO    H6 4299   1.778   3.031   2.400  0.0466  0.2652 -1.9402
  385DMSO    O1 4300   1.598   3.140   2.571  0.1109  0.6307 -0.4288
  386DMSO    C1 4301   6.853   4.196   3.028 -0.0304 -0.1938 -0.6130
  386DMSO    H1 4302   6.929   4.275   3.028  0.4904 -0.6664  0.7283
  386DMSO    H2 4303   6.779   4.213   2.950  1.2885  1.8325 -1.5135
  386DMSO    H3 4304   6.801   4.193   3.124 -1.6237  0.2939 -1.4346
  386DMSO    S1 4305   6.954   4.048   2.997 -0.3415 -0.1989  0.4830
  386DMSO    C2 4306   6.827   3.926   3.055 -0.0020  0.0382  0.2960
  386DMSO    H4 4307   6.753   3.971   3.121 -1.2635 -2.5525  0.8019
  386DMSO    H5 4308   6.785   3.894   2.958  0.6938  0.0825 -0.0239
  386DMSO    H6 4309   6.870   3.835   3.096  0.6018 -0.9085 -2.2177
  386DMSO    O1 4310   7.046   4.032   3.117  0.1902 -0.1533 -0.1666
  387DMSO    C1 4311   1.391   1.473   3.179  0.0607 -0.8511 -0.4159
  387DMSO    H1 4312   1.446   1.566   3.193 -0.5961 -0.2997 -1.3642
  387DMSO    H2 4313   1.298   1.515   3.138  0.8257 -0.6291 -2.0054
  387DMSO    H3 4314   1.378   1.421   3.274  0.1148 -1.4930 -0.7508
  387DMSO    S1 4315   1.484   1.379   3.057  0.2390 -0.0475  0.0204
  387DMSO    C2 4316   1.619   1.333   3.155  0.4836 -0.4778 -0.7276
  387DMSO    H4 4317   1.586   1.288   3.249  1.0451  1.0308  0.2261
  387DMSO    H5 4318   1.690   1.273   3.098 -0.0281 -1.4263 -0.3787
  387DMSO    H6 4319   1.678   1.421   3.182  3.0299 -2.1486 -0.5199
  387DMSO    O1 4320   1.542   1.476   2.959 -0.4980 -0.1722  0.2339
  388DMSO    C1 4321   3.323   0.364   3.127 -0.2085 -0.0639 -0.1433
  388DMSO    H1 4322   3.270   0.360   3.223 -1.8685  4.4181 -0.6188
  388DMSO    H2 4323   3.431   0.377   3.142 -0.5190  1.5887  0.8895
  388DMSO    H3 4324   3.279   0.451   3.079 -0.6943 -0.3141 -0.1570
  388DMSO    S1 4325   3.298   0.206   3.042 -0.5225 -0.4620  0.3675
  388DMSO    C2 4326   3.420   0.111   3.130  0.2764  0.8739 -0.9154
  388DMSO    H4 4327   3.509   0.172   3.152  0.5774  0.8142 -1.9106
  388DMSO    H5 4328   3.360   0.086   3.218  3.0185  2.4227  1.6242
  388DMSO    H6 4329   3.448   0.027   3.067  0.1849 -0.3072  0.5669
  388DMSO    O1 4330   3.358   0.233   2.905  0.1126  0.7688  0.5876
  389DMSO    C1 4331   4.680   3.172   0.396 -0.2509  0.5125  0.0869
  389DMSO    H1 4332   4.632   3.253   0.452  0.9241  0.1322  1.7217
  389DMSO    H2 4333   4.785   3.173   0.423 -0.0647  0.7550 -0.6303
  389DMSO    H3 4334   4.663   3.175   0.288  1.0467  0.4595 -0.1269
  389DMSO    S1 4335   4.581   3.035   0.453 -0.1637  0.0737  0.0981
  389DMSO    C2 4336   4.661   2.910   0.351  0.0639 -0.0454  0.2637
  389DMSO    H4 4337   4.631   2.922   0.246 -1.7688 -2.0204  0.4973
  389DMSO    H5 4338   4.770   2.923   0.354  0.0480 -0.0330  0.7983
  389DMSO    H6 4339   4.645   2.810   0.392  1.0751 -0.2121  0.2842
  389DMSO    O1 4340   4.448   3.057   0.393  0.5124 -0.0985  0.1997
  390DMSO    C1 4341   4.546   1.237   1.243  0.2060 -0.2422 -0.2377
  390DMSO    H1 4342   4.507   1.158   1.307  2.6439  0.3465  2.1736
  390DMSO    H2 4343   4.600   1.195   1.157  1.5388 -1.1378  0.9862
  390DMSO    H3 4344   4.597   1.297   1.319 -1.4282 -0.3880  1.0173
  390DMSO    S1 4345   4.404   1.328   1.182 -0.2569  0.1477  0.1974
  390DMSO    C2 4346   4.439   1.483   1.253 -0.1120 -0.2152  0.2934
  390DMSO    H4 4347   4.359   1.551   1.224 -0.5094 -0.5495  0.5973
  390DMSO    H5 4348   4.444   1.491   1.362 -2.8896  1.4128  0.3928
  390DMSO    H6 4349   4.531   1.529   1.217 -0.4434  0.9107  0.8457
  390DMSO    O1 4350   4.280   1.278   1.254 -0.0040 -0.5364 -0.6141
  391DMSO    C1 4351   1.550   2.509   2.586 -0.3690  0.4353 -0.4941
  391DMSO    H1 4352   1.599   2.537   2.680  0.1512  2.4493 -1.3098
  391DMSO    H2 4353   1.498   2.413   2.592  1.5369 -0.7006 -1.2389
  391DMSO    H3 4354   1.605   2.521   2.492  0.7478  0.3894  0.1411
  391DMSO    S1 4355   1.425   2.625   2.573  0.0925  0.0374  0.0590
  391DMSO    C2 4356   1.529   2.772   2.589  0.0607 -0.1931  0.3013
  391DMSO    H4 4357   1.463   2.855   2.563 -1.1701 -1.0717  0.5067
  391DMSO    H5 4358   1.549   2.785   2.696 -0.0919  2.5206  0.0464
  391DMSO    H6 4359   1.614   2.752   2.523 -0.9859  0.3811 -1.2713
  391DMSO    O1 4360   1.368   2.610   2.710  0.1169  0.4994  0.6148
  392DMSO    C1 4361   2.679   2.682   1.233  0.3980 -0.2932 -0.1269
  392DMSO    H1 4362   2.682   2.726   1.133 -3.1282 -0.1877 -0.2964
  392DMSO    H2 4363   2.706   2.764   1.300 -1.6342 -0.0075  0.4035
  392DMSO    H3 4364   2.746   2.596   1.243  1.3575  0.5202  0.5900
  392DMSO    S1 4365   2.511   2.633   1.262 -0.3266 -0.0124 -0.1914
  392DMSO    C2 4366   2.449   2.801   1.245  0.1894  0.1158  0.0192
  392DMSO    H4 4367   2.349   2.790   1.287  0.6559 -0.4438  1.0306
  392DMSO    H5 4368   2.519   2.856   1.308  1.3901 -0.7148 -0.5497
  392DMSO    H6 4369   2.449   2.824   1.138  1.9001  0.7840  0.1280
  392DMSO    O1 4370   2.495   2.586   1.408 -0.0416  0.0485  0.8605
  393DMSO    C1 4371   2.815   2.048   4.305 -0.0519 -0.6123  0.5192
  393DMSO    H1 4372   2.838   1.988   4.393  0.1072 -2.3634 -0.6574
  393DMSO    H2 4373   2.751   1.989   4.238  0.2701 -2.2482  1.5993
  393DMSO    H3 4374   2.913   2.073   4.265  0.0124 -3.6585 -1.5641
  393DMSO    S1 4375   2.726   2.193   4.361 -0.3655  0.0667  0.0014
  393DMSO    C2 4376   2.592   2.111   4.445  0.4884  0.0408 -1.4105
  393DMSO    H4 4377   2.539   2.045   4.375 -1.1023 -0.6464  0.3582
  393DMSO    H5 4378   2.617   2.059   4.538 -0.8442  0.4772 -0.7895
  393DMSO    H6 4379   2.527   2.195   4.468  1.7817  0.1280  2.7036
  393DMSO    O1 4380   2.664   2.237   4.233  0.3749 -0.1534  0.5523
  394DMSO    C1 4381   0.173   7.042   2.289 -1.3152  0.4998  0.2674
  394DMSO    H1 4382   0.225   7.021   2.383 -1.4143 -0.2963  0.1471
  394DMSO    H2 4383   0.075   6.997   2.272 -0.8893 -0.6214  0.6776
  394DMSO    H3 4384   0.245   7.019   2.210 -1.8964  3.3588 -1.2230
  394DMSO    S1 4385   0.169   7.223   2.302  0.0126 -0.0471  0.1482
  394DMSO    C2 4386   0.317   7.247   2.388 -0.3134 -0.0992 -0.0409
  394DMSO    H4 4387   0.330   7.354   2.407  1.5455 -0.3384  0.2518
  394DMSO    H5 4388   0.320   7.193   2.483 -2.4905 -1.8644 -0.8836
  394DMSO    H6 4389   0.403   7.222   2.325 -0.3127 -0.0330 -0.0664
  394DMSO    O1 4390   0.057   7.247   2.396  0.2640 -0.3275 -0.1310
  395DMSO    C1 4391   2.565   0.427   3.484 -0.3191  0.2163  0.1308
  395DMSO    H1 4392   2.470   0.479   3.495 -0.9297 -0.9477  0.5650
  395DMSO    H2 4393   2.610   0.423   3.583  0.5900 -1.1946 -0.3068
  395DMSO    H3 4394   2.634   0.464   3.408  0.6631 -0.6124  0.5923
  395DMSO    S1 4395   2.527   0.253   3.450 -0.3625  0.0897  0.3625
  395DMSO    C2 4396   2.682   0.208   3.374 -0.5899  0.2426  0.1387
  395DMSO    H4 4397   2.654   0.124   3.311 -2.5627 -0.0900  1.3707
  395DMSO    H5 4398   2.718   0.295   3.319 -2.0921  0.4576 -0.5435
  395DMSO    H6 4399   2.750   0.178   3.454 -0.6944 -1.6371 -0.4356
  395DMSO    O1 4400   2.425   0.263   3.338  0.1664 -0.4325 -0.6417
  396DMSO    C1 4401   3.578   4.649   1.344 -0.6556 -0.1763  0.4839
  396DMSO    H1 4402   3.636   4.654   1.436  1.2474  0.0466 -0.6748
  396DMSO    H2 4403   3.478   4.626   1.381 -0.9577 -1.2638 -0.9044
  396DMSO    H3 4404   3.613   4.569   1.279 -1.4189  0.4030 -0.6837
  396DMSO    S1 4405   3.590   4.809   1.268  0.5379 -0.3898  0.0893
  396DMSO    C2 4406   3.766   4.818   1.287  0.4835 -0.9812 -0.6252
  396DMSO    H4 4407   3.802   4.794   1.387  1.0905 -1.0086 -0.8486
  396DMSO    H5 4408   3.821   4.752   1.219 -0.0239 -1.4626 -0.5808
  396DMSO    H6 4409   3.783   4.923   1.264 -1.2608 -0.3053  0.9429
  396DMSO    O1 4410   3.526   4.900   1.371  0.7037 -0.0777 -0.5327
  397DMSO    C1 4411   3.212   1.698   2.833 -0.5568  0.3315 -0.1667
  397DMSO    H1 4412   3.174   1.653   2.741 -0.8461 -0.4991  0.3492
  397DMSO    H2 4413   3.224   1.806   2.820 -0.1622  0.4292  0.9029
  397DMSO    H3 4414   3.310   1.659   2.864 -0.6684  1.5133  1.8605
  397DMSO    S1 4415   3.098   1.659   2.953  0.2260 -0.0323 -0.4442
  397DMSO    C2 4416   3.086   1.481   2.936 -0.3615 -0.1026  0.1208
  397DMSO    H4 4417   3.184   1.452   2.975 -0.1095  1.4782  0.7696
  397DMSO    H5 4418   3.007   1.444   3.001  1.9641 -3.8764  1.1145
  397DMSO    H6 4419   3.056   1.462   2.832 -2.3871  0.8858  0.4723
  397DMSO    O1 4420   2.963   1.700   2.901 -0.0325 -0.0445 -0.2889
  398DMSO    C1 4421   2.863   2.464   0.579 -0.0221 -1.0788  0.0294
  398DMSO    H1 4422   2.860   2.454   0.471 -1.0018 -3.7378  0.2108
  398DMSO    H2 4423   2.800   2.545   0.617  0.8747  0.7628 -2.1808
  398DMSO    H3 4424   2.967   2.484   0.608 -0.5511  0.0474  1.2704
  398DMSO    S1 4425   2.814   2.305   0.651 -0.3044 -0.0321 -0.0066
  398DMSO    C2 4426   2.678   2.245   0.545 -0.7817  0.1033 -0.3384
  398DMSO    H4 4427   2.709   2.210   0.447 -3.1059 -2.4691 -0.2589
  398DMSO    H5 4428   2.630   2.166   0.604 -0.1861  0.0140  0.0320
  398DMSO    H6 4429   2.612   2.333   0.545  2.2412  2.6358  2.2719
  398DMSO    O1 4430   2.739   2.338   0.773  0.1904 -0.5728 -0.0501
  399DMSO    C1 4431   4.158   3.973   1.679 -0.0806 -0.1171 -0.9170
  399DMSO    H1 4432   4.054   4.003   1.661 -0.7314 -1.0940  0.9988
  399DMSO    H2 4433   4.183   3.984   1.784 -0.4647 -0.1244 -0.8220
  399DMSO    H3 4434   4.229   4.022   1.611  0.4202 -0.4329 -0.6204
  399DMSO    S1 4435   4.183   3.807   1.642  0.0206 -0.3424  0.4896
  399DMSO    C2 4436   4.166   3.823   1.469  0.1432  0.4362  0.2509
  399DMSO    H4 4437   4.067   3.861   1.440 -0.5554  0.7567  2.8173
  399DMSO    H5 4438   4.248   3.891   1.442 -0.4903  0.9645 -0.3837
  399DMSO    H6 4439   4.176   3.723   1.427  0.3343  0.2544  0.7281
  399DMSO    O1 4440   4.059   3.735   1.687  0.0858  0.8289 -0.0716
  400DMSO    C1 4441   5.292   4.382   1.994  0.4069  0.2112 -0.2994
  400DMSO    H1 4442   5.356   4.446   1.933  1.4678  0.5792  1.1540
  400DMSO    H2 4443   5.249   4.303   1.932  3.7261 -1.7059 -0.3455
  400DMSO    H3 4444   5.215   4.430   2.055  0.0260 -0.9792  0.1901
  400DMSO    S1 4445   5.404   4.313   2.114  0.2412  0.3474  0.1761
  400DMSO    C2 4446   5.527   4.257   2.005  0.3664  0.1715  0.2246
  400DMSO    H4 4447   5.570   4.344   1.953  0.3689 -0.6314 -1.1822
  400DMSO    H5 4448   5.605   4.210   2.065  0.2099  1.8414  1.8271
  400DMSO    H6 4449   5.486   4.195   1.924  0.5079 -1.0126  1.0336
  400DMSO    O1 4450   5.337   4.185   2.146 -0.4521 -0.6461  0.8793
  401DMSO    C1 4451   2.436   3.572   0.158  0.3963 -1.0312  0.3295
  401DMSO    H1 4452   2.389   3.646   0.224 -2.6095 -2.1394 -0.3978
  401DMSO    H2 4453   2.521   3.618   0.108  0.2686 -1.6013 -0.4249
  401DMSO    H3 4454   2.369   3.539   0.079 -1.0596  0.2667  0.9642
  401DMSO    S1 4455   2.479   3.423   0.249  0.5024  0.0079 -0.0078
  401DMSO    C2 4456   2.548   3.501   0.396  0.1274 -0.4299 -0.4250
  401DMSO    H4 4457   2.613   3.428   0.446  0.1557 -0.9020 -1.1308
  401DMSO    H5 4458   2.603   3.590   0.366 -0.1183  0.5088  1.7691
  401DMSO    H6 4459   2.468   3.539   0.459  0.4723  1.2043 -0.9233
  401DMSO    O1 4460   2.607   3.368   0.190 -0.7521  0.2089 -0.4047
  402DMSO    C1 4461   4.852   4.403   2.055 -0.3288  0.0224 -0.3859
  402DMSO    H1 4462   4.905   4.307   2.055 -3.2087 -1.6734 -1.5605
  402DMSO    H2 4463   4.747   4.376   2.048 -0.8727  1.2195  1.9106
  402DMSO    H3 4464   4.888   4.478   1.984  2.9597 -0.4928  0.5719
  402DMSO    S1 4465   4.861   4.481   2.214 -0.0797  0.5539 -0.0932
  402DMSO    C2 4466   4.703   4.430   2.279  0.1895  0.5243 -0.7112
  402DMSO    H4 4467   4.639   4.455   2.194 -0.2278 -1.2120 -0.9313
  402DMSO    H5 4468   4.711   4.325   2.306  1.2685  0.3587 -1.5915
  402DMSO    H6 4469   4.687   4.482   2.374 -3.2442  1.1737 -1.5364
  402DMSO    O1 4470   4.855   4.625   2.180 -0.8362  0.0062  0.2276
  403DMSO    C1 4471   2.299   7.124   3.955  0.3781 -0.2619 -0.0523
  403DMSO    H1 4472   2.266   7.066   4.042 -2.3135  0.4370 -0.5234
  403DMSO    H2 4473   2.279   7.231   3.967  1.2978  0.0425 -1.1381
  403DMSO    H3 4474   2.248   7.082   3.868 -0.5683  1.0132 -0.1418
  403DMSO    S1 4475   2.471   7.122   3.910  0.3181  0.4867 -0.0433
  403DMSO    C2 4476   2.453   7.234   3.781  0.5102 -0.2546 -0.1122
  403DMSO    H4 4477   2.390   7.194   3.701 -1.0166 -0.2316  1.0497
  403DMSO    H5 4478   2.407   7.329   3.810  1.4304  0.6078 -1.3262
  403DMSO    H6 4479   2.550   7.258   3.737  2.0107 -1.3486  2.3989
  403DMSO    O1 4480   2.475   6.991   3.841  0.2002  0.3571 -0.2004
  404DMSO    C1 4481   2.149   2.780   1.636 -0.3264 -0.2162  0.4058
  404DMSO    H1 4482   2.049   2.802   1.675  0.6045  0.3891  2.5727
  404DMSO    H2 4483   2.210   2.861   1.676 -0.1719  0.5496 -1.2761
  404DMSO    H3 4484   2.162   2.774   1.528 -2.1223  0.1951  0.1347
  404DMSO    S1 4485   2.198   2.622   1.707  0.6236  0.3129 -0.1022
  404DMSO    C2 4486   2.198   2.684   1.877  0.1479 -0.8144 -0.5439
  404DMSO    H4 4487   2.112   2.751   1.884 -0.1038 -1.2397  0.6657
  404DMSO    H5 4488   2.205   2.597   1.942  2.0238 -2.0951 -2.3349
  404DMSO    H6 4489   2.293   2.737   1.865  0.5860 -1.7262 -1.2540
  404DMSO    O1 4490   2.344   2.612   1.673  0.5671 -0.1757 -0.2484
  405DMSO    C1 4491   6.756   3.733   3.365  0.3503  0.2596 -1.0379
  405DMSO    H1 4492   6.852   3.776   3.335  2.1746 -1.9081  1.1829
  405DMSO    H2 4493   6.724   3.665   3.285  2.3120  0.0990 -1.7450
  405DMSO    H3 4494   6.689   3.817   3.381 -0.5009 -0.8818  2.0875
  405DMSO    S1 4495   6.790   3.648   3.522  0.0547 -0.1131 -0.4890
  405DMSO    C2 4496   6.885   3.522   3.439 -0.0224 -0.7636 -0.6936
  405DMSO    H4 4497   6.910   3.444   3.511  0.9329  0.4460  0.3442
  405DMSO    H5 4498   6.831   3.473   3.357  1.2467  0.1686 -2.1453
  405DMSO    H6 4499   6.980   3.564   3.404  0.0237  3.0907  3.2331
  405DMSO    O1 4500   6.663   3.584   3.562 -0.0037  0.9678 -0.2496
  406DMSO    C1 4501   3.549   1.925   2.355  0.1740  0.1793  0.0993
  406DMSO    H1 4502   3.635   1.871   2.315  1.1733  2.1265 -0.5153
  406DMSO    H2 4503   3.505   1.992   2.281  2.1403  2.1975  0.6441
  406DMSO    H3 4504   3.576   1.993   2.436 -0.4497  0.8646 -0.2635
  406DMSO    S1 4505   3.419   1.812   2.402 -0.1940  0.2354  0.0181
  406DMSO    C2 4506   3.392   1.722   2.242 -0.5423  0.5302  0.5902
  406DMSO    H4 4507   3.369   1.802   2.172 -0.2983 -1.1911 -1.5716
  406DMSO    H5 4508   3.479   1.661   2.213  0.1331  0.5270  2.5162
  406DMSO    H6 4509   3.303   1.658   2.244 -0.2933 -0.0164 -1.9454
  406DMSO    O1 4510   3.299   1.900   2.409  0.2118  0.2111  0.0114
  407DMSO    C1 4511   0.230   1.573   2.854 -0.6673 -0.3657 -0.3346
  407DMSO    H1 4512   0.258   1.603   2.753  3.3606 -1.6735  0.2045
  407DMSO    H2 4513   0.209   1.466   2.843 -1.1335 -0.0602 -3.0569
  407DMSO    H3 4514   0.151   1.644   2.878 -1.3461  0.2580 -3.8703
  407DMSO    S1 4515   0.387   1.594   2.946 -0.3281 -0.0508 -0.1578
  407DMSO    C2 4516   0.412   1.775   2.920  0.2118  1.0282 -0.5133
  407DMSO    H4 4517   0.519   1.797   2.925 -0.0915  3.2034 -2.0382
  407DMSO    H5 4518   0.374   1.809   2.823  1.9792 -2.2054 -2.4923
  407DMSO    H6 4519   0.365   1.832   3.001  1.1320  2.0889 -0.6968
  407DMSO    O1 4520   0.483   1.528   2.852 -0.1091  0.4961  0.5487
  408DMSO    C1 4521   4.938   4.703   1.533 -0.9599 -0.1720 -0.3649
  408DMSO    H1 4522   4.997   4.639   1.467 -0.5694  1.8824 -2.1286
  408DMSO    H2 4523   4.842   4.740   1.494  0.1489  0.8878 -2.2094
  408DMSO    H3 4524   4.998   4.794   1.541 -0.4781 -0.5238  0.0322
  408DMSO    S1 4525   4.901   4.625   1.691 -0.0973 -0.4361  0.1281
  408DMSO    C2 4526   5.068   4.573   1.724 -0.2285  0.8029  0.3642
  408DMSO    H4 4527   5.063   4.490   1.795 -1.2578 -1.5543 -2.2624
  408DMSO    H5 4528   5.116   4.536   1.633 -0.4457  2.1196 -0.3210
  408DMSO    H6 4529   5.119   4.663   1.759 -0.2893  2.0259 -2.3670
  408DMSO    O1 4530   4.835   4.501   1.652 -0.6692  0.5869  0.5517
  409DMSO    C1 4531   3.733   0.096   2.298 -0.3046 -0.4586 -0.6977
  409DMSO    H1 4532   3.840   0.076   2.299  0.0421  1.0701  1.7271
  409DMSO    H2 4533   3.675   0.008   2.330  3.1078 -2.0663  1.6522
  409DMSO    H3 4534   3.703   0.132   2.199  1.9277 -0.3452 -1.3887
  409DMSO    S1 4535   3.703   0.228   2.416 -0.0786  0.1169 -0.2227
  409DMSO    C2 4536   3.525   0.232   2.405 -0.2434  0.0143  0.0332
  409DMSO    H4 4537   3.489   0.134   2.439  0.6388 -0.4872 -0.4201
  409DMSO    H5 4538   3.491   0.314   2.468 -0.2582 -1.6483  2.3374
  409DMSO    H6 4539   3.495   0.242   2.300 -0.7057  0.1874  0.1820
  409DMSO    O1 4540   3.736   0.359   2.357 -0.3312 -0.3929 -0.1686
  410DMSO    C1 4541   1.858   2.342   2.468 -0.2309 -0.3217  0.1511
  410DMSO    H1 4542   1.863   2.285   2.375  0.3917 -0.4636  0.2629
  410DMSO    H2 4543   1.937   2.316   2.539 -0.8129  0.3313  1.0676
  410DMSO    H3 4544   1.761   2.340   2.518 -0.3329 -0.6814 -0.0574
  410DMSO    S1 4545   1.913   2.501   2.413  0.6064 -0.1640  0.1086
  410DMSO    C2 4546   2.077   2.445   2.354 -0.5057 -0.0769 -0.3732
  410DMSO    H4 4547   2.129   2.536   2.325  0.6103 -0.2753  0.9006
  410DMSO    H5 4548   2.136   2.409   2.438 -1.0705  1.1636  0.5873
  410DMSO    H6 4549   2.067   2.377   2.269 -2.9714  0.2926 -0.4539
  410DMSO    O1 4550   1.944   2.569   2.546  0.3958  0.4527 -0.4345
  411DMSO    C1 4551   3.737   3.924   0.534  0.6804  0.0544 -0.3880
  411DMSO    H1 4552   3.634   3.946   0.505  0.8886 -0.5715 -1.6452
  411DMSO    H2 4553   3.788   4.019   0.553 -1.3035  1.0860  0.0033
  411DMSO    H3 4554   3.784   3.866   0.454  2.0251  2.2026 -1.2431
  411DMSO    S1 4555   3.732   3.830   0.686 -0.0937 -0.2661  0.5236
  411DMSO    C2 4556   3.643   3.953   0.776  0.0707 -0.6421  0.8166
  411DMSO    H4 4557   3.638   3.913   0.877  1.3898 -1.1673  0.7031
  411DMSO    H5 4558   3.692   4.051   0.775 -0.5316 -0.3222 -1.0970
  411DMSO    H6 4559   3.542   3.968   0.736 -0.8271 -2.3446  2.2943
  411DMSO    O1 4560   3.874   3.839   0.731  0.3524 -0.0621 -0.7508
  412DMSO    C1 4561   4.725   2.826   3.120 -0.5785  0.2191  0.3407
  412DMSO    H1 4562   4.795   2.803   3.201 -0.7426  0.3834  0.5316
  412DMSO    H2 4563   4.728   2.743   3.049 -2.0910  0.7592 -0.4047
  412DMSO    H3 4564   4.748   2.920   3.070  0.5043  0.0568  0.5047
  412DMSO    S1 4565   4.561   2.842   3.191  0.3020  0.1131 -0.1696
  412DMSO    C2 4566   4.558   2.690   3.274  0.0416  0.0947  0.6604
  412DMSO    H4 4567   4.465   2.672   3.330 -0.3395  1.2439  0.4204
  412DMSO    H5 4568   4.575   2.607   3.205 -2.4840  0.6806 -0.8054
  412DMSO    H6 4569   4.636   2.692   3.351  2.0224  1.8300 -1.2702
  412DMSO    O1 4570   4.467   2.812   3.079  0.5733 -0.2591  0.2195
  413DMSO    C1 4571   2.424   1.695   1.300 -0.3993  0.3593 -0.2509
  413DMSO    H1 4572   2.489   1.621   1.348 -1.6102 -0.3668  0.2978
  413DMSO    H2 4573   2.338   1.642   1.260  0.1792 -1.0705  0.3361
  413DMSO    H3 4574   2.473   1.745   1.216 -3.7265 -0.1758 -2.6841
  413DMSO    S1 4575   2.364   1.817   1.418  0.1437  0.1419  0.2247
  413DMSO    C2 4576   2.319   1.938   1.295  0.5283 -0.5097  0.2775
  413DMSO    H4 4577   2.233   1.898   1.242  1.5970 -1.6189 -0.6963
  413DMSO    H5 4578   2.310   2.037   1.341  3.4585  0.4560 -0.9762
  413DMSO    H6 4579   2.398   1.934   1.220  2.5729 -1.0406  2.3365
  413DMSO    O1 4580   2.485   1.877   1.484  0.0858  0.7006  0.1593
  414DMSO    C1 4581   4.722   0.700   1.800  0.5076 -0.7361  0.0640
  414DMSO    H1 4582   4.781   0.645   1.874 -1.0769  0.0915  2.0601
  414DMSO    H2 4583   4.614   0.682   1.798  0.1980  0.7120  1.5561
  414DMSO    H3 4584   4.759   0.672   1.701  1.2105 -0.5877  0.2781
  414DMSO    S1 4585   4.744   0.877   1.814  0.0583 -0.1514  0.3221
  414DMSO    C2 4586   4.926   0.862   1.799  0.5017  0.0134  0.0339
  414DMSO    H4 4587   4.983   0.955   1.810  0.7831 -0.1981  0.4047
  414DMSO    H5 4588   4.958   0.798   1.882  0.5417  0.1318  0.1111
  414DMSO    H6 4589   4.952   0.816   1.704  1.8626  1.7268 -0.4671
  414DMSO    O1 4590   4.718   0.904   1.960  0.1354 -0.6186  0.6503
  415DMSO    C1 4591   0.471   2.240   3.178  0.0407 -0.6412  0.6604
  415DMSO    H1 4592   0.532   2.179   3.245 -0.0097 -0.1313  1.1804
  415DMSO    H2 4593   0.434   2.332   3.224  1.8586  1.1941 -1.3167
  415DMSO    H3 4594   0.385   2.190   3.133 -1.2976  2.0152  0.0516
  415DMSO    S1 4595   0.576   2.289   3.037  0.3149 -0.4877  0.2173
  415DMSO    C2 4596   0.652   2.420   3.132 -0.1630 -0.4261 -0.2865
  415DMSO    H4 4597   0.571   2.465   3.191  0.1146 -0.0347 -0.1991
  415DMSO    H5 4598   0.731   2.385   3.199 -0.5253  1.7500  1.3983
  415DMSO    H6 4599   0.691   2.497   3.065  2.7757 -1.2291  0.3572
  415DMSO    O1 4600   0.499   2.377   2.944  0.1035  0.5601 -0.0414
  416DMSO    C1 4601   0.429   0.923   3.365  0.6743  0.4284 -0.5354
  416DMSO    H1 4602   0.451   1.027   3.389 -3.1897  1.6731 -1.5219
  416DMSO    H2 4603   0.364   0.936   3.278 -1.0300 -3.4575 -0.0626
  416DMSO    H3 4604   0.371   0.874   3.443  1.4077  1.1989  0.5115
  416DMSO    S1 4605   0.572   0.823   3.331 -0.2439  0.1996  0.3788
  416DMSO    C2 4606   0.491   0.674   3.293 -0.8895  0.2959 -0.0782
  416DMSO    H4 4607   0.421   0.645   3.372 -0.0075 -1.7294  0.0355
  416DMSO    H5 4608   0.444   0.699   3.198 -1.8343 -1.3940 -0.0902
  416DMSO    H6 4609   0.572   0.601   3.280 -0.6998  0.7673 -1.6729
  416DMSO    O1 4610   0.615   0.806   3.469 -0.2568  0.0936 -0.6537
  417DMSO    C1 4611   0.815   3.250   4.619 -0.0760  0.2033  1.2575
  417DMSO    H1 4612   0.753   3.211   4.700 -2.1726 -0.1402 -0.3975
  417DMSO    H2 4613   0.867   3.342   4.646 -2.6838  1.8784  0.9593
  417DMSO    H3 4614   0.762   3.276   4.526  1.9767 -3.6338 -1.2646
  417DMSO    S1 4615   0.925   3.114   4.578 -0.2591  0.2116  0.2710
  417DMSO    C2 4616   1.036   3.145   4.717  0.2439  0.4377  0.3484
  417DMSO    H4 4617   1.116   3.073   4.698  1.6047  1.9912 -0.0325
  417DMSO    H5 4618   1.074   3.247   4.723 -0.4576  0.6686  1.0146
  417DMSO    H6 4619   0.989   3.115   4.811  0.3717 -0.8393  0.0363
  417DMSO    O1 4620   1.004   3.172   4.476 -1.0547 -0.0992 -0.0739
  418DMSO    C1 4621   1.705   0.101   3.638 -0.3571  0.3590 -0.9482
  418DMSO    H1 4622   1.739   0.179   3.569  0.1910  1.5347  0.6050
  418DMSO    H2 4623   1.650   0.135   3.726  2.0962  0.9405  0.4666
  418DMSO    H3 4624   1.784   0.033   3.669 -1.4242 -0.9349 -0.9747
  418DMSO    S1 4625   1.604  -0.026   3.554 -0.3448  0.3621  0.0683
  418DMSO    C2 4626   1.441   0.063   3.554 -0.5591 -0.6869  0.7085
  418DMSO    H4 4627   1.414   0.099   3.654 -2.6544 -1.1203  0.3359
  418DMSO    H5 4628   1.451   0.142   3.480  0.4700 -1.4368  0.0208
  418DMSO    H6 4629   1.358  -0.003   3.526  1.3524 -3.2061  0.5833
  418DMSO    O1 4630   1.582  -0.113   3.676 -0.2850  0.3169 -0.4868
  419DMSO    C1 4631   2.945   1.639   1.528  0.1173  0.7127 -0.4680
  419DMSO    H1 4632   2.928   1.731   1.584 -1.0490  0.8211 -0.9770
  419DMSO    H2 4633   3.039   1.632   1.472 -0.5422 -2.0249 -1.4126
  419DMSO    H3 4634   2.865   1.623   1.456  0.1466 -2.8982  0.0876
  419DMSO    S1 4635   2.945   1.501   1.643  0.2312  0.5194  0.0132
  419DMSO    C2 4636   2.915   1.370   1.518  0.1223 -0.5495 -0.7966
  419DMSO    H4 4637   2.834   1.400   1.450 -0.1303  0.8413  0.0896
  419DMSO    H5 4638   3.012   1.368   1.467 -0.5614  1.0059 -2.2577
  419DMSO    H6 4639   2.900   1.278   1.576  0.1431 -0.0533  0.0051
  419DMSO    O1 4640   2.812   1.503   1.706 -0.3164  0.1269  1.1025
  420DMSO    C1 4641   0.274   4.361   2.935  0.0943 -0.2768 -0.3504
  420DMSO    H1 4642   0.180   4.417   2.938  1.2149  1.7829 -1.4660
  420DMSO    H2 4643   0.267   4.281   2.861  1.1983 -1.2781  0.5774
  420DMSO    H3 4644   0.305   4.338   3.037 -1.3756  2.4726  0.8204
  420DMSO    S1 4645   0.392   4.483   2.876  0.8167 -0.4938  0.1559
  420DMSO    C2 4646   0.470   4.393   2.746  0.0477  0.6037 -0.1479
  420DMSO    H4 4647   0.509   4.295   2.775  1.9784  1.5196  0.5084
  420DMSO    H5 4648   0.384   4.383   2.678 -1.6382  0.7179  1.8841
  420DMSO    H6 4649   0.546   4.463   2.711 -1.2929  0.7680 -3.1093
  420DMSO    O1 4650   0.498   4.481   2.986  0.8588  0.4174  0.7226
  421DMSO    C1 4651   0.521   3.743   3.756 -0.7858  0.5877 -0.7244
  421DMSO    H1 4652   0.608   3.802   3.786 -1.3178  0.2762  1.6330
  421DMSO    H2 4653   0.441   3.744   3.830 -0.8147 -0.4533 -0.7266
  421DMSO    H3 4654   0.556   3.643   3.728 -0.8780  1.0132 -2.5051
  421DMSO    S1 4655   0.438   3.810   3.622 -0.1785 -0.0971  0.3485
  421DMSO    C2 4656   0.321   3.678   3.577  0.7415  0.4514 -0.5645
  421DMSO    H4 4657   0.295   3.687   3.471 -0.2246  0.9915 -0.2976
  421DMSO    H5 4658   0.364   3.579   3.590  0.9192  0.8308  2.5405
  421DMSO    H6 4659   0.234   3.697   3.642  1.1207  0.2879 -0.0072
  421DMSO    O1 4660   0.532   3.795   3.510 -0.0315  0.0472  0.5166
  422DMSO    C1 4661   0.278   0.393   3.901 -0.2834  0.0636 -0.1012
  422DMSO    H1 4662   0.245   0.347   3.807  0.4561 -1.2941  0.2722
  422DMSO    H2 4663   0.349   0.471   3.874  0.4532 -0.4582  0.2775
  422DMSO    H3 4664   0.317   0.321   3.974 -1.0885 -1.4333 -1.1154
  422DMSO    S1 4665   0.158   0.486   3.994 -0.5690  0.3374 -0.3858
  422DMSO    C2 4666   0.029   0.364   3.991  0.7384  0.3243 -0.3637
  422DMSO    H4 4667   0.024   0.315   3.893  2.2131  1.3728 -1.0012
  422DMSO    H5 4668   0.052   0.287   4.066 -0.3717  1.3830  1.1042
  422DMSO    H6 4669  -0.061   0.413   4.028  1.2276 -0.1765  1.6594
  422DMSO    O1 4670   0.107   0.586   3.904 -0.2576 -0.2260 -0.2178
  423DMSO    C1 4671   3.285   3.030   3.633 -0.3262 -0.1639  0.0979
  423DMSO    H1 4672   3.249   2.934   3.669 -0.0805 -0.1047  0.5102
  423DMSO    H2 4673   3.327   3.030   3.532 -0.0260  1.4966  0.1839
  423DMSO    H3 4674   3.353   3.073   3.707  0.8010  0.2940 -1.1603
  423DMSO    S1 4675   3.126   3.109   3.639 -0.0544  0.1096 -0.5209
  423DMSO    C2 4676   3.185   3.280   3.614  0.2228  0.5248 -0.2012
  423DMSO    H4 4677   3.253   3.292   3.530 -0.2060  1.1385 -0.4683
  423DMSO    H5 4678   3.095   3.340   3.599  0.0292  0.3729  0.3119
  423DMSO    H6 4679   3.231   3.303   3.710  1.1001 -1.7939  0.0187
  423DMSO    O1 4680   3.076   3.109   3.780 -0.3921 -0.2223 -0.3782
  424DMSO    C1 4681   6.795   2.844   3.226 -0.2010 -0.3130 -0.3387
  424DMSO    H1 4682   6.869   2.893   3.289 -0.9926  0.9497 -0.3475
  424DMSO    H2 4683   6.697   2.888   3.248  0.1927  0.3278  0.2004
  424DMSO    H3 4684   6.795   2.737   3.245  0.5475 -0.0995  0.9608
  424DMSO    S1 4685   6.861   2.891   3.066  0.1732  0.4268 -0.2033
  424DMSO    C2 4686   6.803   3.057   3.066  0.5779  0.6659  0.2011
  424DMSO    H4 4687   6.836   3.121   2.984  0.2909 -0.8735 -1.1795
  424DMSO    H5 4688   6.693   3.054   3.067  0.4893  1.8505 -1.4344
  424DMSO    H6 4689   6.828   3.107   3.160  0.4212  1.4223 -0.1487
  424DMSO    O1 4690   6.760   2.824   2.978  0.0376 -0.3167 -0.6271
  425DMSO    C1 4691   1.917   2.252   4.570 -0.5395 -0.0838  0.0504
  425DMSO    H1 4692   1.947   2.250   4.465 -0.7862 -0.0045 -0.0233
  425DMSO    H2 4693   1.809   2.268   4.582 -0.2112  2.3227  0.3206
  425DMSO    H3 4694   1.964   2.340   4.613 -2.4912  2.8284 -3.2025
  425DMSO    S1 4695   1.957   2.110   4.663 -0.1521 -0.0349 -0.0908
  425DMSO    C2 4696   1.835   2.134   4.788 -0.4931 -0.1494  0.1685
  425DMSO    H4 4697   1.741   2.126   4.733  1.0275 -0.3950 -2.5544
  425DMSO    H5 4698   1.849   2.053   4.860  0.8663 -1.0264 -1.0323
  425DMSO    H6 4699   1.837   2.231   4.838  3.8448 -0.8738  1.7863
  425DMSO    O1 4700   2.084   2.140   4.736  0.4952  0.1824  0.0455
  426DMSO    C1 4701   1.978   0.030   3.383  0.1306  0.0119  0.0028
  426DMSO    H1 4702   1.941   0.040   3.486  2.8474  1.3976  0.9552
  426DMSO    H2 4703   2.018   0.130   3.362 -2.3016  0.9887 -0.3069
  426DMSO    H3 4704   1.892   0.010   3.320  1.1513  1.0437 -1.7993
  426DMSO    S1 4705   2.103  -0.098   3.382 -0.2396 -0.2110  0.3954
  426DMSO    C2 4706   2.231  -0.011   3.464 -0.0091 -0.6784  0.7397
  426DMSO    H4 4707   2.314  -0.082   3.473 -0.2700 -0.7925  2.4339
  426DMSO    H5 4708   2.263   0.070   3.399  0.2009 -2.0096 -0.8938
  426DMSO    H6 4709   2.191   0.018   3.561 -0.9496  1.8149 -0.3170
  426DMSO    O1 4710   2.161  -0.090   3.251  0.0644  0.1430  0.2336
  427DMSO    C1 4711   4.349   3.575   0.887  0.0804  0.0106  0.3321
  427DMSO    H1 4712   4.379   3.677   0.909 -0.9667  0.9072 -2.0126
  427DMSO    H2 4713   4.347   3.504   0.970 -3.5659 -0.1107  0.3229
  427DMSO    H3 4714   4.395   3.532   0.798 -0.5796  1.6584 -0.8550
  427DMSO    S1 4715   4.176   3.584   0.858 -0.0957  0.0005 -0.1158
  427DMSO    C2 4716   4.201   3.720   0.742 -0.1761  0.0601  0.3581
  427DMSO    H4 4717   4.279   3.795   0.754  0.2322  0.0592 -1.9522
  427DMSO    H5 4718   4.196   3.679   0.641 -0.4585 -1.2868  0.8876
  427DMSO    H6 4719   4.105   3.767   0.761 -2.1855 -3.6953  0.5117
  427DMSO    O1 4720   4.134   3.646   0.987  0.1561  0.2083 -0.4597
  428DMSO    C1 4721   4.083   1.977   0.499  0.1586  0.4390  0.1978
  428DMSO    H1 4722   4.021   1.888   0.488  0.6694  0.1176 -0.1598
  428DMSO    H2 4723   4.169   1.972   0.430  0.3016  1.2510  0.3077
  428DMSO    H3 4724   4.110   2.008   0.600 -0.7023  2.4173 -0.1146
  428DMSO    S1 4725   3.971   2.100   0.440 -0.0513 -0.2803  0.0176
  428DMSO    C2 4726   3.944   2.049   0.270 -0.2371  0.3544 -0.0601
  428DMSO    H4 4727   3.870   2.112   0.220  1.3560  0.8718 -1.8883
  428DMSO    H5 4728   4.041   2.062   0.222  0.4641  0.4703  1.3322
  428DMSO    H6 4729   3.912   1.945   0.285 -0.4021 -0.0646 -2.7992
  428DMSO    O1 4730   4.042   2.231   0.412  0.1008 -0.4810  0.1861
  429DMSO    C1 4731   0.065   1.147   3.592 -0.3779  0.3141  0.3048
  429DMSO    H1 4732   0.105   1.045   3.594  0.5506  0.6502 -0.3195
  429DMSO    H2 4733   0.021   1.169   3.689 -0.8476 -1.7561  0.6198
  429DMSO    H3 4734  -0.018   1.143   3.521 -0.3315  1.8272  0.1419
  429DMSO    S1 4735   0.185   1.266   3.535  0.2732  0.2305  0.0400
  429DMSO    C2 4736   0.307   1.198   3.642 -0.1589 -0.6000 -0.0395
  429DMSO    H4 4737   0.267   1.188   3.744 -0.6366 -3.4810 -0.4293
  429DMSO    H5 4738   0.338   1.102   3.601  1.4380 -0.0868 -0.1021
  429DMSO    H6 4739   0.388   1.269   3.624 -1.7793  1.3339  0.0229
  429DMSO    O1 4740   0.148   1.400   3.593  0.7180  0.1792  0.2422
  430DMSO    C1 4741   0.358   1.920   3.287  0.1786  0.6824  0.3298
  430DMSO    H1 4742   0.432   1.878   3.219  0.8754 -2.7237  2.9151
  430DMSO    H2 4743   0.379   2.027   3.288  0.9006  0.5824 -1.0989
  430DMSO    H3 4744   0.372   1.878   3.387 -0.8422  0.3552  0.3459
  430DMSO    S1 4745   0.204   1.866   3.221  0.0021 -0.1241 -0.5228
  430DMSO    C2 4746   0.114   1.914   3.370  0.8016 -0.0424 -0.1750
  430DMSO    H4 4747   0.113   2.023   3.379 -2.6840  0.0554 -0.5605
  430DMSO    H5 4748   0.016   1.866   3.366  1.6675 -2.0351  1.0342
  430DMSO    H6 4749   0.161   1.887   3.465  0.4517  0.0608  0.0277
  430DMSO    O1 4750   0.204   1.715   3.232 -0.2172  0.8625  0.2753
  431DMSO    C1 4751   0.381   4.079   2.542 -0.7975  0.5581 -0.4644
  431DMSO    H1 4752   0.340   4.119   2.635  2.8530  0.8067  1.1935
  431DMSO    H2 4753   0.451   4.153   2.502 -1.3850  1.0198 -0.6664
  431DMSO    H3 4754   0.297   4.057   2.475  0.4177  1.8306 -2.5461
  431DMSO    S1 4755   0.459   3.921   2.578 -0.3867  0.0184  0.0403
  431DMSO    C2 4756   0.555   3.990   2.716  0.1785  0.4039 -0.2186
  431DMSO    H4 4757   0.608   3.906   2.761  0.2618  0.6002  0.0544
  431DMSO    H5 4758   0.620   4.071   2.681 -1.0507  1.2926 -0.5161
  431DMSO    H6 4759   0.491   4.047   2.784  0.5457  0.9053 -0.2852
  431DMSO    O1 4760   0.562   3.905   2.471 -0.0232 -0.0118  0.0155
  432DMSO    C1 4761   0.104   1.185   1.138 -0.6168 -0.8208  0.8638
  432DMSO    H1 4762   0.130   1.090   1.185  1.4783  0.0799  1.6526
  432DMSO    H2 4763   0.097   1.266   1.211  1.7938 -0.0178  0.2843
  432DMSO    H3 4764   0.006   1.186   1.090 -0.6382 -1.8104  0.8752
  432DMSO    S1 4765   0.221   1.248   1.017 -0.3423 -0.1761 -0.1981
  432DMSO    C2 4766   0.215   1.103   0.918  0.7277 -0.4279  0.0118
  432DMSO    H4 4767   0.226   1.012   0.978  0.1063 -1.6950 -1.6996
  432DMSO    H5 4768   0.120   1.094   0.865  1.1475  0.0539 -0.8535
  432DMSO    H6 4769   0.296   1.105   0.845  0.4351  1.0726 -0.3062
  432DMSO    O1 4770   0.356   1.237   1.078 -0.1026 -0.1007  0.2230
  433DMSO    C1 4771   4.740   0.265   2.570 -0.0973 -0.8026  0.0369
  433DMSO    H1 4772   4.803   0.179   2.547  1.0407 -0.0302  0.1917
  433DMSO    H2 4773   4.713   0.312   2.474  1.5854 -2.4301 -1.3047
  433DMSO    H3 4774   4.793   0.339   2.630  0.9564  0.9536 -2.8257
  433DMSO    S1 4775   4.592   0.214   2.645 -0.0335  0.0376  0.0446
  433DMSO    C2 4776   4.674   0.115   2.771 -0.0047 -0.6118 -0.2875
  433DMSO    H4 4777   4.602   0.051   2.824  0.2429  0.1189  0.9873
  433DMSO    H5 4778   4.744   0.053   2.715  0.1220  0.5295 -1.4230
  433DMSO    H6 4779   4.715   0.193   2.836 -1.2263 -2.2332  2.6702
  433DMSO    O1 4780   4.520   0.121   2.552  0.1733 -0.2626 -0.6986
  434DMSO    C1 4781   2.051   1.392   1.345  0.3483 -0.2292  0.6496
  434DMSO    H1 4782   2.109   1.423   1.432  1.7277 -1.6003  0.2737
  434DMSO    H2 4783   2.091   1.437   1.254 -0.5496  1.0479  0.8665
  434DMSO    H3 4784   1.944   1.410   1.356  0.0558 -0.7424 -1.0005
  434DMSO    S1 4785   2.051   1.210   1.333  0.0116 -0.2587 -0.6700
  434DMSO    C2 4786   1.992   1.200   1.499 -0.0716 -0.4293  0.4186
  434DMSO    H4 4787   1.992   1.095   1.529 -2.0791 -0.4991  0.2776
  434DMSO    H5 4788   2.067   1.256   1.556  1.3561 -2.3791  0.5746
  434DMSO    H6 4789   1.893   1.244   1.513 -0.1978  0.0353 -1.6347
  434DMSO    O1 4790   2.197   1.195   1.352  0.0142  0.0383  0.3404
  435DMSO    C1 4791   0.956   4.383   3.705 -0.4354  0.7862 -0.4656
  435DMSO    H1 4792   0.899   4.448   3.638  0.2866  1.3979 -0.4948
  435DMSO    H2 4793   1.048   4.438   3.726 -1.1545  1.0256  2.5708
  435DMSO    H3 4794   0.968   4.290   3.649 -0.2472  0.2733  0.3967
  435DMSO    S1 4795   0.859   4.340   3.848  0.1882  0.2490 -0.4956
  435DMSO    C2 4796   0.980   4.240   3.935 -0.7367  0.5563  0.0524
  435DMSO    H4 4797   0.995   4.142   3.889  1.0845 -0.6497  2.9642
  435DMSO    H5 4798   1.074   4.294   3.948 -0.4655  0.4271 -1.2835
  435DMSO    H6 4799   0.940   4.224   4.036 -3.4975  0.9390 -0.8839
  435DMSO    O1 4800   0.764   4.232   3.799 -0.1799 -0.1038 -0.3769
  436DMSO    C1 4801   1.700   4.340   1.339  0.5850 -0.0819 -0.3389
  436DMSO    H1 4802   1.750   4.323   1.435  4.3429  2.7942 -1.5238
  436DMSO    H2 4803   1.662   4.249   1.292  1.1617 -1.0598  1.0127
  436DMSO    H3 4804   1.773   4.402   1.286  2.7813 -0.8347  1.6123
  436DMSO    S1 4805   1.561   4.450   1.384 -0.0543 -0.1225  0.0740
  436DMSO    C2 4806   1.667   4.577   1.455 -0.1682  0.3523  0.2225
  436DMSO    H4 4807   1.724   4.528   1.534  0.0670  1.7926  0.9959
  436DMSO    H5 4808   1.737   4.630   1.389 -0.7107  2.2104  1.0496
  436DMSO    H6 4809   1.599   4.647   1.504 -2.8032 -1.5384 -0.5295
  436DMSO    O1 4810   1.506   4.390   1.512 -0.1316 -0.2382  0.1174
  437DMSO    C1 4811   3.101   2.113   0.167 -0.4945 -0.0031 -0.1733
  437DMSO    H1 4812   3.146   2.145   0.261  2.2427  1.2184 -1.7699
  437DMSO    H2 4813   3.153   2.027   0.123 -1.6103 -0.4895 -0.5766
  437DMSO    H3 4814   3.092   2.200   0.101  0.8814 -0.8830 -1.6010
  437DMSO    S1 4815   2.944   2.061   0.219  0.2097  0.0779 -0.3775
  437DMSO    C2 4816   2.879   2.008   0.059  0.2601  0.2376 -0.3130
  437DMSO    H4 4817   2.926   1.915   0.027 -2.2446 -0.9375 -0.8007
  437DMSO    H5 4818   2.771   1.994   0.070 -0.0967  3.6733  2.3371
  437DMSO    H6 4819   2.891   2.089  -0.013 -0.8040  0.9992  0.3312
  437DMSO    O1 4820   2.871   2.185   0.257  0.0284 -0.1591  0.1749
  438DMSO    C1 4821   0.815   3.996   2.352  0.1575 -0.0661 -0.1530
  438DMSO    H1 4822   0.712   4.016   2.321 -0.0395 -0.8811 -0.0551
  438DMSO    H2 4823   0.813   3.931   2.440  2.3103 -0.5436 -0.3993
  438DMSO    H3 4824   0.850   4.095   2.380 -1.2704  0.6536 -0.8226
  438DMSO    S1 4825   0.907   3.903   2.229 -0.0880 -0.0121  0.0034
  438DMSO    C2 4826   0.810   3.757   2.237 -0.6811 -0.3911 -0.5139
  438DMSO    H4 4827   0.862   3.690   2.168 -0.3808 -0.3777 -0.3021
  438DMSO    H5 4828   0.806   3.714   2.337  1.2841 -2.2866 -1.1843
  438DMSO    H6 4829   0.716   3.789   2.192 -0.8927  1.0098  0.8374
  438DMSO    O1 4830   1.033   3.879   2.305 -0.4976  0.0251 -0.0220
  439DMSO    C1 4831   2.103   4.699   1.651  0.3786 -0.3541  0.1578
  439DMSO    H1 4832   2.099   4.645   1.746 -1.5237  1.3334  1.0993
  439DMSO    H2 4833   2.112   4.623   1.573  1.0598  0.0411 -0.1594
  439DMSO    H3 4834   2.177   4.779   1.643  0.7230 -0.4939  1.5542
  439DMSO    S1 4835   1.946   4.786   1.638 -0.1881  0.2923 -0.3758
  439DMSO    C2 4836   1.992   4.926   1.745  0.1359  0.6757 -0.9353
  439DMSO    H4 4837   1.928   5.011   1.722  1.3954  1.9597  0.1337
  439DMSO    H5 4838   1.977   4.892   1.848 -0.4336  0.5584 -1.0515
  439DMSO    H6 4839   2.098   4.946   1.729 -0.3853  2.4446 -2.4466
  439DMSO    O1 4840   1.837   4.710   1.703  0.4654  0.3686  0.6912
  440DMSO    C1 4841   0.494   4.548   4.386 -0.6905 -0.4315  0.0053
  440DMSO    H1 4842   0.568   4.515   4.313  0.3167 -0.7883  1.1478
  440DMSO    H2 4843   0.403   4.491   4.369 -1.7479  1.1933  0.0215
  440DMSO    H3 4844   0.485   4.657   4.383  1.0415 -0.2403  0.5656
  440DMSO    S1 4845   0.566   4.528   4.547 -0.2821 -0.0470 -0.2595
  440DMSO    C2 4846   0.646   4.367   4.525 -0.1270  0.2005  0.0202
  440DMSO    H4 4847   0.709   4.362   4.437 -0.2206 -1.2272  0.0122
  440DMSO    H5 4848   0.709   4.357   4.614 -1.9394  1.8397  1.5723
  440DMSO    H6 4849   0.575   4.284   4.523  0.6911 -0.5641  1.2334
  440DMSO    O1 4850   0.450   4.492   4.638 -0.5370  0.1490  0.2584
  441DMSO    C1 4851   1.098   3.889   3.992  0.0374 -0.4152 -0.3757
  441DMSO    H1 4852   1.200   3.911   4.023 -0.4017  0.2606  0.6676
  441DMSO    H2 4853   1.087   3.878   3.884 -1.6462 -1.5660 -0.1297
  441DMSO    H3 4854   1.029   3.963   4.035  0.0638 -0.7917  0.3309
  441DMSO    S1 4855   1.058   3.738   4.069  0.1647  0.0914 -0.3544
  441DMSO    C2 4856   1.186   3.647   3.986  0.4798  0.3126  0.4687
  441DMSO    H4 4857   1.159   3.549   4.025 -3.2342  0.6922 -0.7437
  441DMSO    H5 4858   1.164   3.653   3.879  1.0305 -2.5117  0.1239
  441DMSO    H6 4859   1.283   3.687   4.018  0.4707  1.4360 -0.8053
  441DMSO    O1 4860   0.935   3.698   3.994  0.8545 -0.0989 -0.4168
  442DMSO    C1 4861   2.713   3.605   2.081  0.1091  0.4791  0.1201
  442DMSO    H1 4862   2.720   3.549   1.988 -1.6129 -0.4481  0.4933
  442DMSO    H2 4863   2.765   3.544   2.156 -0.0182  2.7017  2.1246
  442DMSO    H3 4864   2.608   3.624   2.105 -0.0994  2.8766 -2.2984
  442DMSO    S1 4865   2.785   3.767   2.072 -0.5195 -0.0200 -0.1151
  442DMSO    C2 4866   2.938   3.701   2.010 -0.5008  0.5775  0.1196
  442DMSO    H4 4867   2.996   3.794   2.005  1.4304 -0.6246 -0.7449
  442DMSO    H5 4868   2.984   3.631   2.080  0.5130 -0.2033 -1.2974
  442DMSO    H6 4869   2.924   3.655   1.912 -0.1169 -1.6878  1.0684
  442DMSO    O1 4870   2.804   3.804   2.214  0.1060  0.1681  0.3136
  443DMSO    C1 4871   0.786   3.828   1.752  0.4463 -0.1576  0.3198
  443DMSO    H1 4872   0.826   3.750   1.687  3.0686  0.4449  1.0930
  443DMSO    H2 4873   0.739   3.913   1.703  0.8215  0.4823  1.0440
  443DMSO    H3 4874   0.876   3.867   1.801 -0.2074  0.4326  1.0870
  443DMSO    S1 4875   0.681   3.768   1.888  0.1205 -0.1214  0.3107
  443DMSO    C2 4876   0.536   3.762   1.786 -0.3046 -0.0133 -0.0119
  443DMSO    H4 4877   0.444   3.741   1.842  0.3464  1.0991  1.5288
  443DMSO    H5 4878   0.523   3.862   1.743  1.0373  0.3565  0.3876
  443DMSO    H6 4879   0.557   3.689   1.707 -0.7043 -1.0511  0.8128
  443DMSO    O1 4880   0.648   3.893   1.965  0.5130  0.3853 -0.1874
  444DMSO    C1 4881   0.886   0.217   0.964  0.1783  0.6194  0.3842
  444DMSO    H1 4882   0.958   0.248   1.040 -1.6377 -1.0258  2.9319
  444DMSO    H2 4883   0.921   0.222   0.861  0.1197  0.0280  0.3327
  444DMSO    H3 4884   0.796   0.277   0.977 -0.1487  0.3190 -0.3888
  444DMSO    S1 4885   0.854   0.052   0.988 -0.0153 -0.0055 -0.5435
  444DMSO    C2 4886   0.798   0.071   1.161  0.6427 -0.6048 -0.1502
  444DMSO    H4 4887   0.698   0.116   1.165  1.8816  2.2708  0.8451
  444DMSO    H5 4888   0.793  -0.033   1.197 -1.2988 -1.1526 -1.8043
  444DMSO    H6 4889   0.863   0.136   1.219 -1.0989  1.0293  0.0694
  444DMSO    O1 4890   0.989  -0.005   1.013 -0.1192 -0.3115 -0.1425
  445DMSO    C1 4891   3.989   3.514   3.057 -0.3165  0.0714 -0.0483
  445DMSO    H1 4892   4.087   3.535   3.101 -0.8054  0.0713  1.0928
  445DMSO    H2 4893   3.902   3.549   3.115 -0.8768 -0.4018 -0.5924
  445DMSO    H3 4894   3.987   3.406   3.041  0.0975  0.1455 -0.6134
  445DMSO    S1 4895   3.994   3.604   2.904  0.1531  0.0075 -0.4335
  445DMSO    C2 4896   4.004   3.765   2.973  0.5708 -0.2081 -0.3052
  445DMSO    H4 4897   4.001   3.841   2.894 -2.3271  1.0880  0.9170
  445DMSO    H5 4898   3.935   3.775   3.057  1.0557 -4.5801  0.8679
  445DMSO    H6 4899   4.110   3.768   3.000  0.4332  0.8697  0.1774
  445DMSO    O1 4900   3.860   3.581   2.842 -0.0183 -0.4138 -0.6034
  446DMSO    C1 4901   1.845   4.010   4.641 -0.7920  0.1363 -0.3422
  446DMSO    H1 4902   1.747   4.051   4.618 -0.5118  0.6163 -0.6849
  446DMSO    H2 4903   1.880   4.056   4.734  0.8050 -1.1668 -0.2370
  446DMSO    H3 4904   1.922   4.029   4.566 -0.0107  3.2144  1.0792
  446DMSO    S1 4905   1.831   3.832   4.666 -0.2203  0.0309  0.4593
  446DMSO    C2 4906   1.784   3.846   4.836  0.1959  0.3310 -0.2427
  446DMSO    H4 4907   1.853   3.914   4.887  1.3086 -0.2712 -0.8864
  446DMSO    H5 4908   1.680   3.875   4.852 -0.4451 -1.7350 -0.3530
  446DMSO    H6 4909   1.800   3.748   4.881 -0.9417  1.0849  1.8994
  446DMSO    O1 4910   1.974   3.782   4.668  0.4246 -0.4752 -0.3091
  447DMSO    C1 4911   3.893   0.878   2.793  0.2416 -0.5005 -0.5036
  447DMSO    H1 4912   4.001   0.866   2.786  0.3272 -1.0506  1.3685
  447DMSO    H2 4913   3.859   0.872   2.897  2.6807  0.9602  0.4627
  447DMSO    H3 4914   3.845   0.795   2.740  2.7397 -2.1054 -0.4482
  447DMSO    S1 4915   3.855   1.044   2.736  0.3194  0.0108  0.0063
  447DMSO    C2 4916   3.928   1.139   2.863 -0.0579  0.4562  0.3347
  447DMSO    H4 4917   3.931   1.091   2.961  1.1863 -1.0182 -0.3873
  447DMSO    H5 4918   4.034   1.155   2.842  0.2065 -0.1215  1.1847
  447DMSO    H6 4919   3.872   1.233   2.869 -1.0112 -0.0609 -0.1458
  447DMSO    O1 4920   3.708   1.038   2.757  0.3064 -0.5544 -0.3122
  448DMSO    C1 4921   1.041   2.858   1.258  0.5618 -0.3613 -1.1419
  448DMSO    H1 4922   1.147   2.854   1.284  0.2433 -3.1020  0.0264
  448DMSO    H2 4923   0.994   2.760   1.267 -1.2765  0.5687  0.0520
  448DMSO    H3 4924   1.030   2.881   1.152 -4.6199  0.5782 -0.6704
  448DMSO    S1 4925   0.950   2.955   1.386 -0.0374 -0.2852 -0.4929
  448DMSO    C2 4926   1.075   2.961   1.513 -1.1023 -0.5305 -0.3231
  448DMSO    H4 4927   1.093   2.865   1.562  3.3319  0.3429  0.1647
  448DMSO    H5 4928   1.173   2.993   1.476 -1.4508  1.4730  0.3672
  448DMSO    H6 4929   1.052   3.038   1.588  0.7382  1.6501 -1.8433
  448DMSO    O1 4930   0.855   2.849   1.428  0.2921  0.4590 -0.1435
  449DMSO    C1 4931   3.957   0.125   0.511 -0.7742  0.1473 -0.4044
  449DMSO    H1 4932   3.975   0.185   0.422 -0.0377 -1.0098 -1.0750
  449DMSO    H2 4933   4.044   0.062   0.537 -2.2828 -1.9574 -0.1916
  449DMSO    H3 4934   3.867   0.065   0.501 -1.6865  0.9811  2.0776
  449DMSO    S1 4935   3.924   0.231   0.654  0.2624  0.0687  0.5663
  449DMSO    C2 4936   3.961   0.102   0.766  0.5804  0.2446 -0.5486
  449DMSO    H4 4937   3.977   0.150   0.863  0.0033  1.1524 -0.8913
  449DMSO    H5 4938   3.880   0.030   0.784 -0.4102  1.7441  1.5117
  449DMSO    H6 4939   4.057   0.057   0.741  0.8069  0.4496 -0.0616
  449DMSO    O1 4940   3.776   0.245   0.663 -0.1344  0.0477  0.5038
  450DMSO    C1 4941   2.015   4.580   0.839 -0.3209  0.3836  0.1620
  450DMSO    H1 4942   1.992   4.620   0.938 -0.8621  1.9302 -0.5585
  450DMSO    H2 4943   2.094   4.633   0.785 -0.1639 -0.0827 -0.0785
  450DMSO    H3 4944   1.930   4.590   0.771  0.0472  0.2517 -0.3294
  450DMSO    S1 4945   2.080   4.413   0.847 -0.3658 -0.4527 -0.0012
  450DMSO    C2 4946   2.103   4.393   0.675  0.7115 -0.1821 -0.4232
  450DMSO    H4 4947   2.184   4.460   0.648  0.2708 -0.3771 -2.3125
  450DMSO    H5 4948   2.130   4.287   0.663 -3.2346 -1.2530 -1.4102
  450DMSO    H6 4949   2.004   4.422   0.640  0.4704  1.8182  1.6987
  450DMSO    O1 4950   1.952   4.334   0.868 -0.0804  0.1147 -0.0596
  451DMSO    C1 4951   4.226   4.170   4.283 -0.6118  0.6065 -0.5956
  451DMSO    H1 4952   4.140   4.103   4.273 -0.6717  0.7039 -0.7437
  451DMSO    H2 4953   4.205   4.266   4.235  1.2535  1.2835 -0.1249
  451DMSO    H3 4954   4.317   4.128   4.240 -1.6588  0.3597 -2.7079
  451DMSO    S1 4955   4.252   4.207   4.458  0.6584 -0.3884 -0.6243
  451DMSO    C2 4956   4.266   4.040   4.511 -0.2513 -0.1735  0.9714
  451DMSO    H4 4957   4.322   4.041   4.605  1.5927 -0.2726 -0.0760
  451DMSO    H5 4958   4.169   3.995   4.530  0.5004 -1.6300  1.5078
  451DMSO    H6 4959   4.317   3.977   4.437  0.4328  1.7338 -0.2559
  451DMSO    O1 4960   4.124   4.258   4.512  0.2197 -0.5814  0.5658
  452DMSO    C1 4961   0.957   2.125   3.146  0.9652 -0.5173 -0.5076
  452DMSO    H1 4962   0.948   2.190   3.233  1.5256 -3.6345  2.0524
  452DMSO    H2 4963   1.064   2.106   3.133  1.1545 -0.8945  1.3873
  452DMSO    H3 4964   0.906   2.164   3.058  1.4203  0.9663 -0.1534
  452DMSO    S1 4965   0.863   1.970   3.188 -0.2073 -0.1339 -0.0968
  452DMSO    C2 4966   0.894   1.881   3.042  0.1722  0.0430 -0.1371
  452DMSO    H4 4967   0.826   1.796   3.036 -0.8580  0.9176 -1.4442
  452DMSO    H5 4968   0.873   1.945   2.956  3.2068 -0.5683 -1.4710
  452DMSO    H6 4969   0.999   1.851   3.035  0.6191  1.4622  0.1347
  452DMSO    O1 4970   0.718   2.009   3.170 -0.1801 -0.7583 -0.4004
  453DMSO    C1 4971   3.559   1.167   0.913  1.0883  0.3732  0.2724
  453DMSO    H1 4972   3.523   1.256   0.859  1.1029  0.5265  0.5133
  453DMSO    H2 4973   3.560   1.194   1.019 -0.2646 -0.0907  0.4231
  453DMSO    H3 4974   3.661   1.153   0.875  0.2097 -1.4407 -1.6096
  453DMSO    S1 4975   3.446   1.028   0.883 -0.0278  0.2302 -0.1824
  453DMSO    C2 4976   3.488   1.016   0.713 -0.5895 -0.3686 -0.1908
  453DMSO    H4 4977   3.487   1.118   0.673  0.6569 -0.6380 -0.9591
  453DMSO    H5 4978   3.587   0.972   0.702 -0.9148 -0.8968 -1.1850
  453DMSO    H6 4979   3.412   0.956   0.661  0.1630 -2.5489  1.1039
  453DMSO    O1 4980   3.312   1.091   0.860 -0.0502  0.0119  0.0366
  454DMSO    C1 4981   0.533   1.621   1.464 -0.4118  0.5632 -0.4453
  454DMSO    H1 4982   0.613   1.548   1.448  1.8299  2.5405  0.9912
  454DMSO    H2 4983   0.530   1.676   1.370  1.6485  0.3422 -0.6882
  454DMSO    H3 4984   0.569   1.679   1.549  1.2206 -2.9051  1.4684
  454DMSO    S1 4985   0.368   1.543   1.489  0.6142  0.6488  0.1754
  454DMSO    C2 4986   0.400   1.368   1.436 -0.3301  0.1489 -1.1005
  454DMSO    H4 4987   0.307   1.311   1.440 -0.1232 -0.1584 -0.5560
  454DMSO    H5 4988   0.430   1.370   1.330  2.8913 -0.5350 -0.3040
  454DMSO    H6 4989   0.482   1.322   1.492 -2.4742 -1.6238  0.7498
  454DMSO    O1 4990   0.274   1.586   1.380 -0.4844 -0.2591 -0.2074
  455DMSO    C1 4991   4.232   2.450   1.099 -0.1363 -0.0862  0.6204
  455DMSO    H1 4992   4.183   2.445   1.001  1.7059 -2.2502 -0.2799
  455DMSO    H2 4993   4.304   2.532   1.098 -1.9829  1.6151 -0.6198
  455DMSO    H3 4994   4.265   2.345   1.099 -3.6645 -1.3413  0.2708
  455DMSO    S1 4995   4.124   2.483   1.240 -0.5677 -0.5594 -0.2497
  455DMSO    C2 4996   4.018   2.606   1.172  0.0636 -0.4327  0.5194
  455DMSO    H4 4997   4.092   2.680   1.140  0.6447 -1.2483 -0.0671
  455DMSO    H5 4998   3.959   2.564   1.090  0.7406  1.2284 -0.8772
  455DMSO    H6 4999   3.963   2.651   1.255 -0.9559 -0.4981 -0.1025
  455DMSO    O1 5000   4.198   2.564   1.336  0.6588 -0.5440  0.0145
  456DMSO    C1 5001   4.416   0.852   3.719  0.3797 -0.3313 -0.0275
  456DMSO    H1 5002   4.496   0.927   3.716 -0.6699  0.8944  1.2227
  456DMSO    H2 5003   4.319   0.890   3.752  0.1764  0.1694 -1.1826
  456DMSO    H3 5004   4.451   0.775   3.789  1.9519  0.5549  0.2112
  456DMSO    S1 5005   4.386   0.788   3.559 -0.1862 -0.2576 -0.0732
  456DMSO    C2 5006   4.558   0.730   3.543  0.0255  0.3079  0.2298
  456DMSO    H4 5007   4.580   0.661   3.625  0.3124 -0.7674 -0.7261
  456DMSO    H5 5008   4.560   0.684   3.444 -1.6184  0.7245 -0.0428
  456DMSO    H6 5009   4.626   0.815   3.547 -1.1700  1.2475  1.9652
  456DMSO    O1 5010   4.365   0.912   3.483  0.1431 -0.9279 -0.6931
  457DMSO    C1 5011   3.675   0.413   2.817  0.4292 -0.1291 -0.2459
  457DMSO    H1 5012   3.771   0.390   2.770 -0.0808 -1.1364 -0.8440
  457DMSO    H2 5013   3.592   0.351   2.781  1.2525 -1.2663 -0.2472
  457DMSO    H3 5014   3.648   0.517   2.797  0.5969  0.3567  1.7983
  457DMSO    S1 5015   3.698   0.396   2.992  0.2476  0.3215  0.2912
  457DMSO    C2 5016   3.809   0.533   3.017  0.3260 -0.6628 -0.2236
  457DMSO    H4 5017   3.858   0.507   3.111 -1.0598 -0.2704  0.6390
  457DMSO    H5 5018   3.883   0.552   2.939 -1.0645 -0.1418 -1.4671
  457DMSO    H6 5019   3.749   0.625   3.021  0.1685 -0.8039  1.6686
  457DMSO    O1 5020   3.785   0.278   3.008 -0.4037  0.1408 -0.6064
  458DMSO    C1 5021   2.609   3.076   1.088  0.8494  0.8356  0.5753
  458DMSO    H1 5022   2.501   3.092   1.079  0.6845 -0.0211  0.9157
  458DMSO    H2 5023   2.652   3.130   1.003 -0.0782 -1.0023 -1.1453
  458DMSO    H3 5024   2.644   2.973   1.081  0.8989  0.9617 -2.1632
  458DMSO    S1 5025   2.680   3.150   1.234  0.4587  0.0064  0.0818
  458DMSO    C2 5026   2.848   3.159   1.192 -0.2670  1.2527  0.3829
  458DMSO    H4 5027   2.888   3.059   1.173 -0.9131  1.5038 -2.7120
  458DMSO    H5 5028   2.851   3.215   1.099  1.6600  2.8272  1.3076
  458DMSO    H6 5029   2.913   3.207   1.266 -0.5899  0.5894  1.1177
  458DMSO    O1 5030   2.692   3.040   1.334 -0.2700  0.0607 -0.1654
  459DMSO    C1 5031   4.548   1.101   0.748  0.8067 -0.1790  0.0768
  459DMSO    H1 5032   4.542   0.999   0.707 -0.1038  0.9080 -2.7747
  459DMSO    H2 5033   4.456   1.123   0.801 -0.8746  0.4230 -2.8489
  459DMSO    H3 5034   4.538   1.170   0.664 -0.6442 -1.0482 -0.4926
  459DMSO    S1 5035   4.696   1.145   0.836 -0.0717  0.3879 -0.2634
  459DMSO    C2 5036   4.704   1.011   0.958  0.2108 -0.1970  0.4289
  459DMSO    H4 5037   4.620   1.018   1.027 -0.2924 -1.3033 -0.0432
  459DMSO    H5 5038   4.706   0.908   0.922  0.3938 -0.7097  1.8360
  459DMSO    H6 5039   4.800   1.034   1.007  0.2048  0.2510  0.2346
  459DMSO    O1 5040   4.670   1.265   0.922 -0.1993 -0.1506 -0.3703
  460DMSO    C1 5041   3.147   3.648   3.193  0.2076 -0.6016 -0.7521
  460DMSO    H1 5042   3.172   3.713   3.277  0.7153 -0.4484 -1.0110
  460DMSO    H2 5043   3.230   3.587   3.157 -0.0733 -2.1002  0.9919
  460DMSO    H3 5044   3.122   3.715   3.110 -0.4841 -1.7172 -1.4603
  460DMSO    S1 5045   3.006   3.544   3.212  0.0901  0.6855  0.0449
  460DMSO    C2 5046   2.980   3.526   3.035  0.2901  0.8207 -0.4124
  460DMSO    H4 5047   2.886   3.473   3.018  0.6756  0.4081 -1.3489
  460DMSO    H5 5048   2.980   3.623   2.986  1.8023 -0.1503 -2.5443
  460DMSO    H6 5049   3.057   3.456   3.000 -3.0514 -3.2215 -0.4424
  460DMSO    O1 5050   2.892   3.633   3.249 -0.7218 -0.8930 -0.3459
  461DMSO    C1 5051   0.483   4.167   3.647  0.3750 -0.3009  0.8437
  461DMSO    H1 5052   0.531   4.133   3.556  0.7320  1.9878  0.1214
  461DMSO    H2 5053   0.562   4.154   3.722 -0.5949 -1.5837  1.6824
  461DMSO    H3 5054   0.393   4.109   3.671 -0.3933  0.5906  0.1935
  461DMSO    S1 5055   0.441   4.344   3.632  0.0621  0.3997  0.2038
  461DMSO    C2 5056   0.372   4.360   3.798  0.3586 -0.4847 -0.5301
  461DMSO    H4 5057   0.328   4.265   3.829 -0.1866  0.1123  0.5666
  461DMSO    H5 5058   0.460   4.384   3.858 -0.1337 -0.2451  0.1127
  461DMSO    H6 5059   0.304   4.445   3.802  1.7269  0.6082  0.7667
  461DMSO    O1 5060   0.327   4.345   3.546 -0.0525  0.3996  0.1215
  462DMSO    C1 5061   1.121   2.203   0.588 -0.1540 -0.1024 -0.2250
  462DMSO    H1 5062   1.064   2.136   0.652  0.5261 -0.2185  0.2720
  462DMSO    H2 5063   1.133   2.151   0.493 -1.4479  1.0251 -1.0466
  462DMSO    H3 5064   1.224   2.216   0.623  0.8781 -2.2257 -2.2265
  462DMSO    S1 5065   1.048   2.362   0.567 -0.1209 -0.1906 -0.0570
  462DMSO    C2 5066   0.898   2.290   0.526  0.0413  0.4491 -0.6382
  462DMSO    H4 5067   0.914   2.237   0.431 -2.3586 -0.2715 -0.6905
  462DMSO    H5 5068   0.860   2.234   0.612 -0.5405  0.4468 -0.8924
  462DMSO    H6 5069   0.836   2.378   0.508 -0.7770  0.0786  0.2937
  462DMSO    O1 5070   1.100   2.416   0.439 -0.4221  0.1160  0.0564
  463DMSO    C1 5071   1.299   1.560   2.470  0.0445 -0.5828 -0.2971
  463DMSO    H1 5072   1.201   1.606   2.487 -0.4718 -1.3427 -1.0982
  463DMSO    H2 5073   1.291   1.469   2.411  1.4349 -1.2833  0.5438
  463DMSO    H3 5074   1.336   1.541   2.571 -2.1708 -0.2221  0.6535
  463DMSO    S1 5075   1.407   1.670   2.373 -0.3963  0.5824  0.2170
  463DMSO    C2 5076   1.539   1.543   2.363 -0.1291  0.5555 -0.0025
  463DMSO    H4 5077   1.569   1.507   2.462  3.3869  3.0056  0.0027
  463DMSO    H5 5078   1.497   1.467   2.297 -3.4419  3.1515 -1.2167
  463DMSO    H6 5079   1.635   1.574   2.322 -0.6792  0.2281 -1.6090
  463DMSO    O1 5080   1.464   1.784   2.453  0.5756  0.0047  0.2621
  464DMSO    C1 5081   4.538   1.220   4.514  0.8067 -0.4262 -0.2203
  464DMSO    H1 5082   4.586   1.145   4.451  2.1560 -0.2445  0.5485
  464DMSO    H2 5083   4.499   1.176   4.607  0.6741 -1.4506 -0.7492
  464DMSO    H3 5084   4.444   1.262   4.476  1.3677  0.2771 -0.8354
  464DMSO    S1 5085   4.649   1.347   4.561 -0.4975  0.1443  0.0734
  464DMSO    C2 5086   4.754   1.244   4.656 -0.3668  0.3128 -0.6366
  464DMSO    H4 5087   4.698   1.207   4.743  0.7657 -0.8976 -0.3934
  464DMSO    H5 5088   4.783   1.163   4.588  2.6437  0.1964  0.6715
  464DMSO    H6 5089   4.838   1.306   4.688 -0.0534  0.0164 -0.8873
  464DMSO    O1 5090   4.574   1.415   4.668  0.0556  0.0584 -0.2166
  465DMSO    C1 5091   2.092   4.141   1.596 -0.8348  0.1950  0.2357
  465DMSO    H1 5092   2.152   4.066   1.650 -0.2335 -1.6189 -2.7345
  465DMSO    H2 5093   2.008   4.160   1.663 -0.4966 -0.2288  0.7964
  465DMSO    H3 5094   2.058   4.099   1.501  1.8194  0.9838 -1.1636
  465DMSO    S1 5095   2.186   4.282   1.552 -0.1409 -0.0950 -0.0552
  465DMSO    C2 5096   2.200   4.370   1.710  0.4765  0.1586  0.1052
  465DMSO    H4 5097   2.098   4.378   1.749  0.7193  3.1711  0.3811
  465DMSO    H5 5098   2.265   4.311   1.775 -1.5298 -1.9153  0.3488
  465DMSO    H6 5099   2.244   4.469   1.695  2.0999 -0.8215 -2.0459
  465DMSO    O1 5100   2.081   4.363   1.481 -0.3857  0.1692  0.3566
  466DMSO    C1 5101   2.572   5.009   1.866  1.4195 -0.0226 -0.2701
  466DMSO    H1 5102   2.551   5.114   1.848  1.5415 -0.1197 -1.0364
  466DMSO    H2 5103   2.568   4.983   1.972 -0.7083  1.7246  0.1421
  466DMSO    H3 5104   2.673   5.000   1.825  1.7592 -0.6114  0.6743
  466DMSO    S1 5105   2.448   4.911   1.779 -0.0502 -0.2246  0.4764
  466DMSO    C2 5106   2.324   4.963   1.896 -0.7237 -0.1338  0.4226
  466DMSO    H4 5107   2.283   5.059   1.863  1.6894  0.9096  0.2552
  466DMSO    H5 5108   2.241   4.892   1.887 -0.6171 -0.3053  0.7661
  466DMSO    H6 5109   2.366   4.972   1.996 -1.4109 -0.8517  0.7857
  466DMSO    O1 5110   2.471   4.765   1.812 -0.0340  0.0697  0.3922
  467DMSO    C1 5111   3.159   4.240   1.895 -0.2427  0.3857  0.1031
  467DMSO    H1 5112   3.083   4.292   1.835 -0.8180  1.3706  1.6234
  467DMSO    H2 5113   3.133   4.253   2.000 -0.8842  1.0809 -0.1256
  467DMSO    H3 5114   3.260   4.278   1.878 -0.4017  0.4345 -0.8030
  467DMSO    S1 5115   3.155   4.073   1.839  0.0701  0.2956 -0.3174
  467DMSO    C2 5116   2.977   4.043   1.839 -0.5982 -0.4007 -0.0563
  467DMSO    H4 5117   2.945   3.941   1.819 -0.4092 -0.0538 -2.3182
  467DMSO    H5 5118   2.931   4.083   1.930 -1.6330 -0.2222 -0.6431
  467DMSO    H6 5119   2.938   4.100   1.754  0.1636 -1.7254 -1.3342
  467DMSO    O1 5120   3.187   3.990   1.962  0.2764  0.2686  0.2043
  468DMSO    C1 5121   4.228   4.535   4.708 -0.4056 -0.5543  0.2335
  468DMSO    H1 5122   4.187   4.459   4.640 -1.2124  1.2678 -1.4198
  468DMSO    H2 5123   4.156   4.541   4.790  0.1235  0.0038  0.6588
  468DMSO    H3 5124   4.226   4.631   4.656  0.9547  0.5993  2.1887
  468DMSO    S1 5125   4.392   4.494   4.752  0.0297 -0.3993 -0.3094
  468DMSO    C2 5126   4.418   4.659   4.829  0.0429  0.4254  0.4253
  468DMSO    H4 5127   4.504   4.661   4.896  0.3923  3.0953  0.0350
  468DMSO    H5 5128   4.433   4.721   4.740  0.5083  1.0240  0.9197
  468DMSO    H6 5129   4.337   4.697   4.892  0.4480  2.2448 -0.0955
  468DMSO    O1 5130   4.479   4.505   4.625  0.8668 -0.4517 -0.2494
  469DMSO    C1 5131   0.199   6.634   1.040  1.1352 -0.1136 -0.2209
  469DMSO    H1 5132   0.163   6.537   1.074  0.2543  0.1580 -0.3738
  469DMSO    H2 5133   0.283   6.649   1.108  0.9597 -0.9826  0.2022
  469DMSO    H3 5134   0.120   6.709   1.051 -0.3358 -1.9292  3.0222
  469DMSO    S1 5135   0.280   6.636   0.876 -0.3418 -0.4285  0.0092
  469DMSO    C2 5136   0.167   6.534   0.785  0.2041 -0.0957  0.0488
  469DMSO    H4 5137   0.221   6.508   0.693 -0.0510 -0.8080  0.0934
  469DMSO    H5 5138   0.161   6.436   0.833  1.0448 -0.8635 -1.3282
  469DMSO    H6 5139   0.071   6.583   0.769 -1.6116 -3.3624  0.1096
  469DMSO    O1 5140   0.394   6.539   0.885  0.5201 -0.3171  0.0888
  470DMSO    C1 5141   0.758   2.546   4.579 -0.6151 -0.8755 -0.3349
  470DMSO    H1 5142   0.856   2.499   4.578 -0.6191 -0.9358 -2.2692
  470DMSO    H2 5143   0.741   2.605   4.669  1.0919 -0.2666 -0.3760
  470DMSO    H3 5144   0.672   2.478   4.570 -1.2790 -0.4334  2.0183
  470DMSO    S1 5145   0.755   2.647   4.428 -0.0325 -0.3417 -0.0197
  470DMSO    C2 5146   0.915   2.720   4.463  0.4096  0.4192  0.6923
  470DMSO    H4 5147   0.937   2.787   4.379  1.0123  0.9268  1.2443
  470DMSO    H5 5148   0.901   2.765   4.562  1.6521  1.2015  0.5312
  470DMSO    H6 5149   0.984   2.635   4.455 -1.2060 -0.8297 -0.6413
  470DMSO    O1 5150   0.655   2.757   4.458 -0.3969 -0.9828 -0.3018
  471DMSO    C1 5151   1.861   1.363   1.815 -0.2403 -0.4328  0.0931
  471DMSO    H1 5152   1.930   1.335   1.895 -2.9059  0.1235  2.7771
  471DMSO    H2 5153   1.882   1.302   1.727  1.7394 -1.9734  1.5434
  471DMSO    H3 5154   1.868   1.468   1.783  0.8459 -1.1480 -2.2379
  471DMSO    S1 5155   1.693   1.330   1.859  0.2288  0.1256 -0.2946
  471DMSO    C2 5156   1.710   1.153   1.906 -0.2981 -0.3701  0.1961
  471DMSO    H4 5157   1.778   1.097   1.841 -2.1938  0.1928 -2.4256
  471DMSO    H5 5158   1.743   1.151   2.011 -1.5939  1.0563  0.6622
  471DMSO    H6 5159   1.614   1.101   1.907 -0.2839 -0.5213 -1.9428
  471DMSO    O1 5160   1.645   1.320   1.725 -0.1953  0.0998  0.1960
  472DMSO    C1 5161   3.531   4.543   4.648  0.2445  0.0958  0.1336
  472DMSO    H1 5162   3.424   4.536   4.629 -0.1287 -1.9659  2.4227
  472DMSO    H2 5163   3.569   4.626   4.707  0.6857 -0.3234  0.4500
  472DMSO    H3 5164   3.598   4.536   4.562 -0.7095 -1.5888 -0.5303
  472DMSO    S1 5165   3.545   4.398   4.738 -0.6475  0.3528 -0.4509
  472DMSO    C2 5166   3.700   4.441   4.812 -0.1458 -0.0482  0.1843
  472DMSO    H4 5167   3.770   4.459   4.729 -1.4465 -2.1921 -1.4969
  472DMSO    H5 5168   3.692   4.539   4.860  0.3171 -0.8235  1.9043
  472DMSO    H6 5169   3.737   4.370   4.885  2.2339  0.2741 -0.6084
  472DMSO    O1 5170   3.582   4.304   4.627 -0.0844  0.3193 -0.8022
  473DMSO    C1 5171   0.954   1.670   3.695 -0.3339 -0.7621 -0.0967
  473DMSO    H1 5172   0.862   1.724   3.671  0.8255  1.4090  0.0913
  473DMSO    H2 5173   0.958   1.566   3.661 -1.1851  0.0209 -2.8907
  473DMSO    H3 5174   0.953   1.677   3.804 -1.4947 -3.0292  0.0971
  473DMSO    S1 5175   1.079   1.766   3.613 -0.3586  0.0082 -0.2651
  473DMSO    C2 5176   1.230   1.692   3.672  0.2792 -0.2886 -0.2257
  473DMSO    H4 5177   1.233   1.583   3.675  1.2158 -0.3242 -1.6277
  473DMSO    H5 5178   1.301   1.720   3.594  0.4229 -0.1916 -0.0589
  473DMSO    H6 5179   1.225   1.738   3.771  0.2914  0.9909 -0.8081
  473DMSO    O1 5180   1.073   1.887   3.692  0.4483  0.2142 -0.6710
  474DMSO    C1 5181   4.574   1.835   0.019 -0.9031 -0.2796 -0.3772
  474DMSO    H1 5182   4.605   1.734  -0.008  2.3135  0.2494  0.9012
  474DMSO    H2 5183   4.466   1.854   0.020 -0.8417  0.0821 -0.1072
  474DMSO    H3 5184   4.618   1.905  -0.052  1.9710  1.2531  2.6208
  474DMSO    S1 5185   4.639   1.876   0.180  0.1698 -0.1887  0.2948
  474DMSO    C2 5186   4.582   1.732   0.260 -0.0629 -0.0706  0.2601
  474DMSO    H4 5187   4.581   1.748   0.368  1.9269  0.8305  0.1843
  474DMSO    H5 5188   4.484   1.706   0.219  0.8601 -0.0688 -2.1149
  474DMSO    H6 5189   4.655   1.654   0.235  0.5239  0.5674 -0.0444
  474DMSO    O1 5190   4.558   1.988   0.229  0.6788 -0.2995  0.1299
  475DMSO    C1 5191   1.306   1.725   2.763 -0.2697  0.0602 -0.4317
  475DMSO    H1 5192   1.351   1.797   2.832  0.1995 -0.3855 -0.2726
  475DMSO    H2 5193   1.334   1.623   2.790  0.6513  0.5498  0.5276
  475DMSO    H3 5194   1.328   1.744   2.657 -2.9306 -2.3818 -1.5583
  475DMSO    S1 5195   1.123   1.730   2.780 -0.4091 -0.4791  0.1442
  475DMSO    C2 5196   1.128   1.575   2.871  0.0251  0.8157 -0.1680
  475DMSO    H4 5197   1.170   1.503   2.800 -0.1250  1.0548 -0.5038
  475DMSO    H5 5198   1.196   1.599   2.954  2.2886  1.4243 -2.0839
  475DMSO    H6 5199   1.031   1.541   2.908  0.1364  0.9727  0.2767
  475DMSO    O1 5200   1.058   1.670   2.666 -0.1720 -0.9233 -0.2989
  476DMSO    C1 5201   2.062   4.195   2.346  0.1571  0.4369  0.0186
  476DMSO    H1 5202   2.005   4.277   2.391  0.6437  0.9313 -0.2611
  476DMSO    H2 5203   1.991   4.153   2.274 -1.2072  0.0709  1.4942
  476DMSO    H3 5204   2.073   4.123   2.428  1.8812 -0.5581 -1.0343
  476DMSO    S1 5205   2.215   4.259   2.276 -0.1541  0.0357 -0.2705
  476DMSO    C2 5206   2.243   4.113   2.179  0.6023  0.2279 -0.0011
  476DMSO    H4 5207   2.199   4.029   2.233 -1.5762  2.2932  1.6584
  476DMSO    H5 5208   2.167   4.117   2.101  2.1196  0.8050 -1.5154
  476DMSO    H6 5209   2.344   4.106   2.139 -0.2255  0.1443 -2.2179
  476DMSO    O1 5210   2.304   4.238   2.395  0.1575 -0.0354  0.1108
  477DMSO    C1 5211   2.560   0.775   2.885 -0.2820 -0.2573  0.2351
  477DMSO    H1 5212   2.608   0.680   2.861 -0.7196 -0.3563 -0.2733
  477DMSO    H2 5213   2.573   0.845   2.801  1.5667 -0.6121  0.1860
  477DMSO    H3 5214   2.604   0.813   2.977  3.9877 -1.3359 -1.1095
  477DMSO    S1 5215   2.386   0.736   2.890  0.1362 -0.2234  0.0503
  477DMSO    C2 5216   2.368   0.608   3.013 -0.4773  0.0636  0.0907
  477DMSO    H4 5217   2.424   0.522   2.976  1.8624  1.7953 -0.6415
  477DMSO    H5 5218   2.395   0.645   3.113  1.7093 -0.2900 -0.3106
  477DMSO    H6 5219   2.260   0.591   3.012 -0.2735 -1.4453 -2.1639
  477DMSO    O1 5220   2.361   0.668   2.761 -0.1667 -0.2001 -0.1430
  478DMSO    C1 5221   4.506   4.351   0.811  0.1884 -0.3828 -0.2605
  478DMSO    H1 5222   4.598   4.297   0.787 -0.4100 -2.1357  1.1436
  478DMSO    H2 5223   4.504   4.451   0.854 -2.8746  0.3280 -1.7779
  478DMSO    H3 5224   4.442   4.288   0.875 -1.5002 -0.2432 -1.7424
  478DMSO    S1 5225   4.393   4.363   0.667 -0.0342 -0.1760 -0.0981
  478DMSO    C2 5226   4.412   4.202   0.595  0.0986  0.4168  0.1317
  478DMSO    H4 5227   4.518   4.174   0.593 -0.1865 -0.6562 -0.9930
  478DMSO    H5 5228   4.362   4.129   0.658 -0.5729 -0.1731 -1.0439
  478DMSO    H6 5229   4.376   4.203   0.492  1.0508  4.0384 -0.2992
  478DMSO    O1 5230   4.470   4.444   0.574 -0.2778 -0.4124  0.0137
  479DMSO    C1 5231   0.296   6.707   2.213 -0.4543  0.0038  0.4783
  479DMSO    H1 5232   0.346   6.611   2.204 -0.3599  0.1263 -0.4107
  479DMSO    H2 5233   0.351   6.785   2.267 -1.4053  1.1345 -0.1415
  479DMSO    H3 5234   0.191   6.698   2.243 -0.1423 -0.6898  1.3940
  479DMSO    S1 5235   0.271   6.780   2.052 -0.2462  0.0918  0.1084
  479DMSO    C2 5236   0.286   6.638   1.957  0.2400  0.1481  0.3972
  479DMSO    H4 5237   0.303   6.665   1.852  2.8723 -1.6482  0.2512
  479DMSO    H5 5238   0.377   6.592   1.998 -0.0157 -0.0745  0.7159
  479DMSO    H6 5239   0.205   6.565   1.960  0.2263  0.1217 -0.5004
  479DMSO    O1 5240   0.401   6.848   2.024 -1.2854 -0.3350  0.0228
  480DMSO    C1 5241   0.917   0.213   3.152 -0.3469  0.3358 -0.3315
  480DMSO    H1 5242   0.939   0.211   3.044 -1.5568 -4.9513 -0.7810
  480DMSO    H2 5243   0.985   0.274   3.212  0.4982 -1.5286  0.7251
  480DMSO    H3 5244   0.926   0.110   3.189  0.1460 -0.3062 -2.1256
  480DMSO    S1 5245   0.756   0.280   3.154  0.0165 -0.0013 -0.4914
  480DMSO    C2 5246   0.673   0.169   3.042 -0.3375 -0.2497  0.2720
  480DMSO    H4 5247   0.696   0.194   2.938  0.6356  0.2267  0.5925
  480DMSO    H5 5248   0.716   0.071   3.061  3.6644  1.7394  2.7064
  480DMSO    H6 5249   0.564   0.172   3.052 -0.4207  0.9560 -0.6629
  480DMSO    O1 5250   0.771   0.411   3.082  0.6435  0.9506  0.4158
  481DMSO    C1 5251   6.568   3.888   2.118 -0.0107 -0.2272  0.4820
  481DMSO    H1 5252   6.563   3.907   2.226 -0.9154  2.7998  0.0116
  481DMSO    H2 5253   6.532   3.964   2.048  1.3797  0.6998  0.7040
  481DMSO    H3 5254   6.511   3.797   2.099  0.1139 -0.1061 -0.5033
  481DMSO    S1 5255   6.732   3.858   2.075 -0.1660 -0.6758 -0.0100
  481DMSO    C2 5256   6.789   4.013   2.126 -0.4322 -0.1591  0.2022
  481DMSO    H4 5257   6.772   4.025   2.233 -0.9043  1.4162 -0.0205
  481DMSO    H5 5258   6.895   4.008   2.099 -0.4356  3.3846 -0.9027
  481DMSO    H6 5259   6.730   4.084   2.067  1.9238  0.9928 -0.8809
  481DMSO    O1 5260   6.721   3.857   1.925  0.5359 -0.0018  0.4009
  482DMSO    C1 5261   4.392   1.521   0.743 -0.7596  0.1269 -0.3896
  482DMSO    H1 5262   4.472   1.475   0.685 -0.0797  0.2207  0.4614
  482DMSO    H2 5263   4.349   1.445   0.808 -0.6905  0.1313 -0.3381
  482DMSO    H3 5264   4.310   1.560   0.681 -1.2566 -0.6876 -0.2586
  482DMSO    S1 5265   4.467   1.655   0.846 -0.4229 -0.0976  0.2822
  482DMSO    C2 5266   4.601   1.550   0.920  0.0082 -0.2238  0.5069
  482DMSO    H4 5267   4.682   1.525   0.852  0.4625  0.7575  0.6696
  482DMSO    H5 5268   4.634   1.588   1.017  0.6385  0.6842 -0.0545
  482DMSO    H6 5269   4.556   1.452   0.939  2.6287 -1.5237  0.4425
  482DMSO    O1 5270   4.370   1.651   0.959  0.1677 -0.1503 -0.0812
  483DMSO    C1 5271   4.481   4.170   2.165 -0.7905  0.1184 -0.6499
  483DMSO    H1 5272   4.433   4.115   2.083 -1.0190  0.6517 -0.8802
  483DMSO    H2 5273   4.527   4.260   2.123  2.4401 -0.6687  0.8845
  483DMSO    H3 5274   4.564   4.126   2.221  2.2525  2.1877 -3.2002
  483DMSO    S1 5275   4.363   4.210   2.299 -0.0586 -0.3953  0.1704
  483DMSO    C2 5276   4.291   4.358   2.239  0.7499  0.0832  0.0477
  483DMSO    H4 5277   4.377   4.423   2.254  1.4234 -0.6153 -0.6941
  483DMSO    H5 5278   4.253   4.363   2.136  0.5993 -1.2195  0.0225
  483DMSO    H6 5279   4.214   4.387   2.311  1.3126  0.5559  0.4709
  483DMSO    O1 5280   4.450   4.253   2.413  0.2311 -0.4626 -0.5703
  484DMSO    C1 5281   1.197   0.418   2.361 -0.2399  0.4952 -0.5187
  484DMSO    H1 5282   1.278   0.393   2.430  0.2722 -0.4007 -1.4297
  484DMSO    H2 5283   1.196   0.527   2.351 -0.4463  0.3865 -1.8023
  484DMSO    H3 5284   1.104   0.374   2.397  0.2111  2.4243  3.5246
  484DMSO    S1 5285   1.233   0.326   2.219 -0.0481 -0.1404  0.1309
  484DMSO    C2 5286   1.136   0.428   2.109 -0.4325 -0.1972  0.2773
  484DMSO    H4 5287   1.032   0.392   2.117 -1.1283  0.8088 -2.9849
  484DMSO    H5 5288   1.148   0.535   2.131 -2.9746 -0.3577  3.1880
  484DMSO    H6 5289   1.157   0.394   2.008 -1.1626  0.6036 -0.1534
  484DMSO    O1 5290   1.155   0.199   2.230  0.5195 -0.2450 -0.1508
  485DMSO    C1 5291   0.964   0.898   3.428 -0.3345  0.4535  0.3125
  485DMSO    H1 5292   0.903   0.953   3.356 -0.5248  1.4502  1.2085
  485DMSO    H2 5293   0.891   0.838   3.484  0.4490  0.6545  1.5730
  485DMSO    H3 5294   1.037   0.951   3.489  2.5288 -1.4270 -1.2422
  485DMSO    S1 5295   1.057   0.785   3.336  0.2053  0.6777  0.1071
  485DMSO    C2 5296   0.946   0.643   3.324 -0.3170  0.0711 -0.5465
  485DMSO    H4 5297   0.893   0.636   3.419 -1.4765  4.9411 -0.6081
  485DMSO    H5 5298   0.865   0.658   3.252 -1.2102 -3.0612 -0.3417
  485DMSO    H6 5299   1.002   0.551   3.305  0.5702  0.2809  0.9375
  485DMSO    O1 5300   1.141   0.724   3.443 -0.3947  0.2579  0.3088
  486DMSO    C1 5301   5.423   3.665   1.401 -0.4823 -0.6100 -0.1045
  486DMSO    H1 5302   5.372   3.726   1.326  1.5577 -0.9859 -1.8700
  486DMSO    H2 5303   5.348   3.614   1.462  0.4093 -3.3025 -1.0906
  486DMSO    H3 5304   5.487   3.717   1.473  1.5452  0.1365 -2.3239
  486DMSO    S1 5305   5.509   3.534   1.327  0.1094 -0.1308  0.7999
  486DMSO    C2 5306   5.633   3.609   1.224  0.1196 -0.2514  0.1152
  486DMSO    H4 5307   5.705   3.666   1.282 -0.2343  1.6553 -1.2108
  486DMSO    H5 5308   5.681   3.528   1.169 -1.7007 -0.2969 -1.5370
  486DMSO    H6 5309   5.587   3.676   1.150 -1.1961  0.2321  1.3317
  486DMSO    O1 5310   5.421   3.470   1.227 -0.1308 -0.2234  0.5585
  487DMSO    C1 5311   3.531   6.992   2.656 -0.1526 -1.1331 -0.2634
  487DMSO    H1 5312   3.549   7.058   2.571  0.3360 -0.4700  0.3379
  487DMSO    H2 5313   3.620   6.930   2.669  0.3795 -0.6237 -1.3643
  487DMSO    H3 5314   3.437   6.937   2.644 -0.2173 -0.8985 -0.8845
  487DMSO    S1 5315   3.506   7.103   2.790  0.0117  0.4499  0.1473
  487DMSO    C2 5316   3.668   7.181   2.808  0.1779  0.1782 -0.5187
  487DMSO    H4 5317   3.677   7.212   2.913 -2.4259  1.0720 -0.4746
  487DMSO    H5 5318   3.735   7.103   2.772 -2.5854 -2.8046  0.3109
  487DMSO    H6 5319   3.679   7.274   2.751 -1.2187 -0.0848 -1.2662
  487DMSO    O1 5320   3.497   6.997   2.900  0.4646 -1.2452 -0.3874
  488DMSO    C1 5321   2.027   2.157   0.595  0.3427 -0.0390  0.4584
  488DMSO    H1 5322   2.004   2.202   0.498 -1.9736 -0.6431  0.6687
  488DMSO    H2 5323   2.128   2.192   0.621 -0.0828  0.0452  2.1594
  488DMSO    H3 5324   2.030   2.048   0.588 -1.7930 -0.0492 -1.0991
  488DMSO    S1 5325   1.896   2.206   0.701  0.3120  0.1311 -0.4928
  488DMSO    C2 5326   1.932   2.382   0.721 -0.6404 -0.2354  0.2656
  488DMSO    H4 5327   2.031   2.390   0.767 -0.3708  0.6508 -0.4415
  488DMSO    H5 5328   1.934   2.428   0.622 -0.5168  0.7937  0.7370
  488DMSO    H6 5329   1.847   2.421   0.777 -2.0750 -0.6729 -1.5033
  488DMSO    O1 5330   1.936   2.157   0.841 -0.7351 -0.4308  0.6375
  489DMSO    C1 5331   0.352   1.678   3.785  0.4362  0.6399 -0.0898
  489DMSO    H1 5332   0.392   1.601   3.851  0.1099 -0.0222 -0.6413
  489DMSO    H2 5333   0.259   1.708   3.835  0.9163 -0.9822  1.9348
  489DMSO    H3 5334   0.325   1.625   3.693  0.2931 -0.2882  0.4698
  489DMSO    S1 5335   0.474   1.807   3.762  0.2601  0.1784 -0.1157
  489DMSO    C2 5336   0.445   1.888   3.918 -0.8581  0.4336 -0.3921
  489DMSO    H4 5337   0.479   1.820   3.996 -1.0573 -0.8789 -1.4097
  489DMSO    H5 5338   0.488   1.988   3.911 -0.0995  0.1500  0.1780
  489DMSO    H6 5339   0.336   1.898   3.921 -0.7310  2.2128 -0.7062
  489DMSO    O1 5340   0.408   1.901   3.665 -0.1230 -0.4534 -0.0933
  490DMSO    C1 5341   0.967   2.561   3.397 -0.0374 -0.0213 -0.1910
  490DMSO    H1 5342   0.868   2.522   3.424 -0.7014  0.7338 -1.4525
  490DMSO    H2 5343   0.943   2.629   3.315  0.7219 -0.6082 -0.9297
  490DMSO    H3 5344   1.024   2.471   3.372 -0.3286 -0.6906  1.4130
  490DMSO    S1 5345   1.053   2.659   3.522  0.3359 -0.2855 -0.2030
  490DMSO    C2 5346   1.056   2.534   3.647  0.5840 -0.7572  0.2276
  490DMSO    H4 5347   0.981   2.549   3.725 -0.5449 -2.3378 -0.5083
  490DMSO    H5 5348   1.040   2.435   3.603 -0.9645  0.1695 -1.4703
  490DMSO    H6 5349   1.155   2.538   3.692  0.1492  2.3420  1.1058
  490DMSO    O1 5350   0.939   2.750   3.563  0.0785  0.6299 -0.1181
  491DMSO    C1 5351   3.530   2.846   2.821  0.1393  0.3097  0.3022
  491DMSO    H1 5352   3.443   2.886   2.766  0.0569  0.7935  0.7821
  491DMSO    H2 5353   3.623   2.889   2.783 -1.6172  3.0940 -1.2671
  491DMSO    H3 5354   3.529   2.737   2.827  0.4230  0.1915 -1.2678
  491DMSO    S1 5355   3.522   2.897   2.993 -0.2882  0.4548  0.3957
  491DMSO    C2 5356   3.541   3.068   2.962  0.6963 -0.1121 -0.1348
  491DMSO    H4 5357   3.638   3.087   2.916 -0.4552  0.6098 -2.4035
  491DMSO    H5 5358   3.453   3.100   2.906  0.1717 -1.0550  0.1243
  491DMSO    H6 5359   3.535   3.115   3.061  1.3684  1.4496 -0.8029
  491DMSO    O1 5360   3.658   2.846   3.045  0.2782  0.6728  0.1570
  492DMSO    C1 5361   2.895   6.892   1.695 -0.7485  0.0059  0.4571
  492DMSO    H1 5362   2.807   6.894   1.759 -2.9189 -0.2699 -2.3154
  492DMSO    H2 5363   2.903   6.980   1.631 -1.8221 -0.0720  0.2047
  492DMSO    H3 5364   2.888   6.800   1.636 -0.6310  0.4593 -0.2755
  492DMSO    S1 5365   3.050   6.888   1.792  0.4390  0.1559 -0.0765
  492DMSO    C2 5366   3.146   6.837   1.644  0.0506  0.1107  0.3360
  492DMSO    H4 5367   3.252   6.850   1.667 -0.0522 -0.6564  1.3281
  492DMSO    H5 5368   3.134   6.731   1.619  2.9192 -0.5341  1.3488
  492DMSO    H6 5369   3.124   6.906   1.563  0.9085  1.5919  1.3140
  492DMSO    O1 5370   3.049   6.757   1.867 -0.7126  0.3916 -0.4542
  493DMSO    C1 5371   5.190   3.307   4.370 -0.1360  0.1001  0.3705
  493DMSO    H1 5372   5.160   3.209   4.331 -3.0919  0.2624  1.9060
  493DMSO    H2 5373   5.164   3.301   4.476  0.8899 -2.1990  0.5521
  493DMSO    H3 5374   5.139   3.385   4.313  0.7658  0.5876  0.2081
  493DMSO    S1 5375   5.366   3.334   4.355 -0.2474 -0.0183 -0.3738
  493DMSO    C2 5376   5.416   3.184   4.427 -0.4228  0.5525  0.4863
  493DMSO    H4 5377   5.522   3.170   4.402 -0.8480 -0.0146 -1.1870
  493DMSO    H5 5378   5.408   3.189   4.535  0.3583 -0.9986  0.6565
  493DMSO    H6 5379   5.371   3.093   4.385  0.0989 -0.4615  2.0225
  493DMSO    O1 5380   5.385   3.434   4.465  0.3223  0.0687  0.7958
  494DMSO    C1 5381   2.234   6.871   1.924 -0.7289 -0.2535 -0.0995
  494DMSO    H1 5382   2.339   6.877   1.952 -1.0233  0.2383  0.9968
  494DMSO    H2 5383   2.244   6.832   1.823  0.2089  2.5072 -1.1618
  494DMSO    H3 5384   2.192   6.973   1.925 -0.0693  0.0324 -1.0231
  494DMSO    S1 5385   2.146   6.761   2.042  0.2445 -0.2115 -0.1791
  494DMSO    C2 5386   2.222   6.606   1.997 -1.0328 -0.3693 -0.1394
  494DMSO    H4 5387   2.193   6.590   1.893 -1.7907  2.4339 -0.4246
  494DMSO    H5 5388   2.329   6.627   2.006 -1.2772  0.1466  2.2367
  494DMSO    H6 5389   2.191   6.526   2.065  2.8678 -1.8425  0.1895
  494DMSO    O1 5390   2.009   6.753   1.983 -0.0189  0.2785  0.3162
  495DMSO    C1 5391   1.352   5.073   4.459 -0.5659  0.4643  0.5032
  495DMSO    H1 5392   1.409   5.047   4.549  1.7175 -1.3219 -1.3415
  495DMSO    H2 5393   1.401   5.160   4.414 -0.8892  0.2651 -0.2478
  495DMSO    H3 5394   1.247   5.089   4.484 -0.5690  0.9098  0.2310
  495DMSO    S1 5395   1.356   4.938   4.348  0.0677  0.1933  0.6099
  495DMSO    C2 5396   1.258   4.817   4.436  0.0716  0.2163 -0.2705
  495DMSO    H4 5397   1.290   4.794   4.538 -1.9882 -0.7409  0.2166
  495DMSO    H5 5398   1.160   4.865   4.439 -0.7196 -1.0817 -2.7939
  495DMSO    H6 5399   1.229   4.734   4.371 -0.3051  0.3642 -0.2923
  495DMSO    O1 5400   1.492   4.884   4.326 -0.1741  0.2556  0.0904
  496DMSO    C1 5401   2.881   2.874   4.742  0.5885  0.0382 -0.9204
  496DMSO    H1 5402   2.854   2.838   4.842  0.9765  2.7104  0.2353
  496DMSO    H2 5403   2.842   2.973   4.718 -0.7107 -0.2061  0.0405
  496DMSO    H3 5404   2.832   2.800   4.678 -0.7142 -0.5149  0.6345
  496DMSO    S1 5405   3.052   2.858   4.701 -0.3085 -0.0308 -0.3366
  496DMSO    C2 5406   3.108   2.997   4.789 -0.2378 -1.0151 -1.7347
  496DMSO    H4 5407   3.217   3.002   4.794 -0.3114  0.1183 -1.1687
  496DMSO    H5 5408   3.061   3.088   4.751  0.5748  0.6528  1.0266
  496DMSO    H6 5409   3.083   2.981   4.894  0.6516 -2.4893 -1.7189
  496DMSO    O1 5410   3.060   2.890   4.556 -0.4116  0.4057  0.1890
  497DMSO    C1 5411   2.951   4.463   4.733  0.5467  0.4433 -0.4972
  497DMSO    H1 5412   2.924   4.375   4.674 -0.6416  1.7717 -2.0294
  497DMSO    H2 5413   2.890   4.481   4.823  1.8020 -0.9748  0.6947
  497DMSO    H3 5414   2.938   4.545   4.662  0.6980  0.0143 -1.0188
  497DMSO    S1 5415   3.132   4.447   4.759  0.0677 -0.0495  0.4263
  497DMSO    C2 5416   3.184   4.616   4.785  0.4499 -0.2525 -0.3091
  497DMSO    H4 5417   3.163   4.668   4.691 -1.6586 -0.7803 -0.1659
  497DMSO    H5 5418   3.129   4.664   4.867 -0.4592  0.2595 -1.1983
  497DMSO    H6 5419   3.292   4.606   4.804  0.8864  3.0485 -0.4913
  497DMSO    O1 5420   3.190   4.424   4.620 -0.0035  0.2421 -0.8079
  498DMSO    C1 5421   4.111   3.033   1.302  0.2375 -0.2871  0.3314
  498DMSO    H1 5422   4.082   2.928   1.297 -1.1724  0.1390 -2.0741
  498DMSO    H2 5423   4.042   3.097   1.356 -0.5784  0.1606 -1.1660
  498DMSO    H3 5424   4.121   3.087   1.207  1.7716 -2.4813 -0.8565
  498DMSO    S1 5425   4.264   3.050   1.388  0.9425  0.5224  0.0539
  498DMSO    C2 5426   4.337   2.904   1.315 -0.4487 -0.0413 -0.5240
  498DMSO    H4 5427   4.289   2.814   1.356  1.0889 -0.2830  0.8240
  498DMSO    H5 5428   4.323   2.903   1.206 -3.2943 -1.1813 -0.2533
  498DMSO    H6 5429   4.441   2.902   1.349 -0.7354  1.2640  0.4977
  498DMSO    O1 5430   4.233   3.011   1.530 -0.1773  0.0464  0.2385
  499DMSO    C1 5431   2.298   0.340   0.271  0.5586  0.3967 -0.7340
  499DMSO    H1 5432   2.222   0.406   0.313 -1.7429 -0.0700 -3.8118
  499DMSO    H2 5433   2.333   0.379   0.175  1.4345  0.2317 -0.4877
  499DMSO    H3 5434   2.252   0.241   0.264  0.3874  0.2898  1.2105
  499DMSO    S1 5435   2.438   0.341   0.383  0.7965 -0.1803  0.2591
  499DMSO    C2 5436   2.358   0.305   0.532  1.0302  0.5826  0.0961
  499DMSO    H4 5437   2.425   0.350   0.606  2.8355 -0.4281 -0.8671
  499DMSO    H5 5438   2.255   0.341   0.534  1.0030  0.5096  0.0310
  499DMSO    H6 5439   2.355   0.196   0.540 -0.9682  0.4387 -1.5960
  499DMSO    O1 5440   2.463   0.483   0.421  0.0106 -0.3319  0.0298
  500DMSO    C1 5441   2.582   2.255   1.210  0.1337 -0.3648 -0.1567
  500DMSO    H1 5442   2.535   2.168   1.256 -1.3585  0.4861  0.0235
  500DMSO    H2 5443   2.504   2.327   1.181 -0.0582 -0.5413 -0.0846
  500DMSO    H3 5444   2.622   2.233   1.111 -0.8459 -1.6011 -0.2941
  500DMSO    S1 5445   2.690   2.310   1.340  0.1303  0.2065 -0.0573
  500DMSO    C2 5446   2.762   2.147   1.354 -0.4677  0.3351 -0.3074
  500DMSO    H4 5447   2.848   2.154   1.421  0.2491 -0.3490 -1.1407
  500DMSO    H5 5448   2.698   2.064   1.386  0.0228 -0.6991 -1.9248
  500DMSO    H6 5449   2.803   2.128   1.255 -1.2161  1.8590 -0.9320
  500DMSO    O1 5450   2.620   2.331   1.468 -0.3127  0.1375  0.1572
  501DMSO    C1 5451   2.825   1.572   4.398 -0.3123  0.6580 -0.1837
  501DMSO    H1 5452   2.907   1.577   4.326 -0.0840 -0.8021 -0.0481
  501DMSO    H2 5453   2.863   1.560   4.500  0.5066  0.2823 -0.5225
  501DMSO    H3 5454   2.763   1.485   4.377 -0.0164  0.1257  1.0809
  501DMSO    S1 5455   2.719   1.720   4.386 -0.1645 -0.0973  0.1066
  501DMSO    C2 5456   2.590   1.655   4.501 -0.6045 -0.3269  0.0544
  501DMSO    H4 5457   2.500   1.717   4.502 -0.1471  0.3628 -0.2021
  501DMSO    H5 5458   2.575   1.554   4.462  0.9043  0.3952 -2.7060
  501DMSO    H6 5459   2.628   1.642   4.602  2.6264 -2.3113 -1.2512
  501DMSO    O1 5460   2.669   1.705   4.247 -0.2419 -0.4748  0.5607
  502DMSO    C1 5461   2.370   3.279   0.930  0.0367 -0.3819  0.1267
  502DMSO    H1 5462   2.280   3.218   0.935 -1.8330  1.7402 -3.4944
  502DMSO    H2 5463   2.466   3.232   0.907 -1.5281 -2.9267 -1.6497
  502DMSO    H3 5464   2.377   3.338   1.022 -0.6276  0.8290 -0.5735
  502DMSO    S1 5465   2.372   3.392   0.785 -0.1109  0.2677  0.1394
  502DMSO    C2 5466   2.360   3.269   0.653  0.6499  0.0093 -0.5849
  502DMSO    H4 5467   2.446   3.202   0.652  2.2300  1.9417 -1.4367
  502DMSO    H5 5468   2.262   3.222   0.665  0.3265  0.3321 -1.8329
  502DMSO    H6 5469   2.357   3.336   0.567 -0.2207  0.6904 -0.0334
  502DMSO    O1 5470   2.507   3.447   0.781 -0.1181 -0.1019  0.6129
  503DMSO    C1 5471   1.324   0.034   1.998 -0.0955 -0.1969  0.2297
  503DMSO    H1 5472   1.337   0.133   1.953  0.5085  0.2726  1.3798
  503DMSO    H2 5473   1.226   0.026   2.046 -0.6606 -1.2771 -1.0496
  503DMSO    H3 5474   1.400   0.021   2.076 -1.5238 -0.3435  1.6376
  503DMSO    S1 5475   1.343  -0.093   1.876  0.0586  0.1604 -0.1973
  503DMSO    C2 5476   1.197  -0.066   1.781 -0.0393 -0.0610 -0.4040
  503DMSO    H4 5477   1.219   0.024   1.722  3.0914  0.1422  0.8603
  503DMSO    H5 5478   1.195  -0.157   1.720 -0.6627 -0.0839 -0.3504
  503DMSO    H6 5479   1.108  -0.051   1.842  0.3687  0.4959  0.0725
  503DMSO    O1 5480   1.307  -0.225   1.941  0.7486  0.5763  0.4473
  504DMSO    C1 5481   1.747   3.070   1.904 -0.0844 -0.0001 -0.3929
  504DMSO    H1 5482   1.680   2.991   1.869  2.0276 -1.4977 -1.2786
  504DMSO    H2 5483   1.769   3.050   2.009 -1.2084  5.1363  1.1087
  504DMSO    H3 5484   1.711   3.173   1.899 -1.2082 -0.4209 -2.2391
  504DMSO    S1 5485   1.897   3.059   1.806  0.0204  0.1672  0.0170
  504DMSO    C2 5486   1.838   3.015   1.646  0.3779 -0.9163 -0.0084
  504DMSO    H4 5487   1.784   2.920   1.654 -3.2135  1.0033  0.8860
  504DMSO    H5 5488   1.769   3.087   1.601 -0.9615 -2.5249 -0.6295
  504DMSO    H6 5489   1.923   3.001   1.579  0.0027 -0.2472 -0.6358
  504DMSO    O1 5490   1.955   2.929   1.843 -0.0436  0.3888  0.3747
  505DMSO    C1 5491   1.708   1.399   4.000  0.0897  0.3764 -0.0572
  505DMSO    H1 5492   1.785   1.323   3.986  0.6137  1.1033 -1.2181
  505DMSO    H2 5493   1.623   1.360   4.058 -2.2244  1.7274 -2.3669
  505DMSO    H3 5494   1.670   1.441   3.907 -2.3687 -3.2693 -0.9590
  505DMSO    S1 5495   1.783   1.516   4.113 -0.1736 -0.2374 -0.2262
  505DMSO    C2 5496   1.819   1.401   4.241 -0.0582  0.5740 -0.2471
  505DMSO    H4 5497   1.833   1.458   4.333 -1.4717  1.8830 -0.8046
  505DMSO    H5 5498   1.736   1.331   4.252  0.6356 -0.7902 -2.9405
  505DMSO    H6 5499   1.913   1.354   4.209  0.1287  1.4003 -0.9393
  505DMSO    O1 5500   1.673   1.594   4.173 -0.2792  0.1644  0.3441
  506DMSO    C1 5501   2.345   3.768   2.334 -0.5972  0.2985 -0.4007
  506DMSO    H1 5502   2.291   3.828   2.261  0.1381  1.0800 -0.3205
  506DMSO    H2 5503   2.358   3.666   2.297  1.2833 -0.4874  2.1468
  506DMSO    H3 5504   2.295   3.779   2.430 -1.5362  4.7299 -1.1817
  506DMSO    S1 5505   2.503   3.864   2.336  0.5754  0.3388 -0.0993
  506DMSO    C2 5506   2.592   3.750   2.448  0.0864  0.2588  0.1389
  506DMSO    H4 5507   2.527   3.719   2.529 -2.3526  0.0159 -1.7780
  506DMSO    H5 5508   2.631   3.658   2.402 -2.7716 -1.1625  0.3922
  506DMSO    H6 5509   2.677   3.805   2.488  0.4635 -2.1024  2.8684
  506DMSO    O1 5510   2.479   3.985   2.418  0.4164 -0.3165  0.0206
  507DMSO    C1 5511   3.284   0.723   4.602  0.3800 -0.9837 -0.1832
  507DMSO    H1 5512   3.213   0.656   4.651  0.4797 -2.5554 -2.0646
  507DMSO    H2 5513   3.299   0.676   4.504 -3.3697 -0.8490 -0.9511
  507DMSO    H3 5514   3.378   0.734   4.656  0.2213  2.1779 -0.3507
  507DMSO    S1 5515   3.209   0.888   4.566  0.0719  0.3972 -0.3738
  507DMSO    C2 5516   3.092   0.826   4.446 -0.4799  0.2416  0.1785
  507DMSO    H4 5517   3.032   0.746   4.489  0.6853  0.3639  2.1382
  507DMSO    H5 5518   3.025   0.906   4.414  0.8636  0.8756 -1.1418
  507DMSO    H6 5519   3.154   0.789   4.364  0.9328 -1.4002  1.9071
  507DMSO    O1 5520   3.311   0.940   4.476 -0.0821 -0.1832 -0.0809
  508DMSO    C1 5521   4.860   1.273   1.699  0.3210  0.6281 -0.4359
  508DMSO    H1 5522   4.847   1.348   1.777 -1.1200 -2.0393  2.0567
  508DMSO    H2 5523   4.770   1.215   1.718  0.2576  1.3991  1.8746
  508DMSO    H3 5524   4.953   1.216   1.704 -0.9713 -1.7869 -1.9584
  508DMSO    S1 5525   4.851   1.345   1.531  0.1445 -0.4215 -0.3637
  508DMSO    C2 5526   4.969   1.472   1.555 -0.7717 -0.0513  0.3219
  508DMSO    H4 5527   4.928   1.551   1.618  2.2626  2.6199 -0.7882
  508DMSO    H5 5528   5.061   1.427   1.593 -1.7782 -0.6404  2.1659
  508DMSO    H6 5529   4.992   1.510   1.455  0.2819 -0.7721  0.2674
  508DMSO    O1 5530   4.716   1.412   1.551 -0.4080  0.2854 -0.3239
  509DMSO    C1 5531   2.040   7.095   2.963  0.9977  0.7906 -0.3424
  509DMSO    H1 5532   2.013   7.013   3.029  0.6257  0.4826 -0.8623
  509DMSO    H2 5533   2.145   7.075   2.943  1.6249  1.1197  2.2806
  509DMSO    H3 5534   2.007   7.190   3.006 -0.1553  0.2558  0.0002
  509DMSO    S1 5535   1.938   7.053   2.818  0.2648 -0.2276  0.2661
  509DMSO    C2 5536   1.936   7.211   2.738  0.3246  0.3213  0.0454
  509DMSO    H4 5537   2.041   7.236   2.719  0.6379 -1.0001 -0.0708
  509DMSO    H5 5538   1.864   7.204   2.656 -2.5810 -2.5357  2.6163
  509DMSO    H6 5539   1.900   7.280   2.814  1.7411  0.5808  0.5049
  509DMSO    O1 5540   1.802   7.031   2.886 -0.6403 -0.4845 -0.1668
  510DMSO    C1 5541   1.278   2.659   1.059 -0.5428  0.2186 -0.5487
  510DMSO    H1 5542   1.199   2.686   1.129 -1.1242 -1.1032 -0.6557
  510DMSO    H2 5543   1.240   2.585   0.988 -3.2148  3.2687 -2.5495
  510DMSO    H3 5544   1.368   2.619   1.107  0.7779 -0.8118 -3.6102
  510DMSO    S1 5545   1.323   2.801   0.972  0.1265  0.1473  0.2693
  510DMSO    C2 5546   1.466   2.730   0.884 -0.5775  0.3626 -0.1064
  510DMSO    H4 5547   1.485   2.632   0.928 -2.1326 -0.5119 -1.2733
  510DMSO    H5 5548   1.436   2.730   0.779  0.4904 -0.3087 -0.4330
  510DMSO    H6 5549   1.549   2.798   0.904 -0.3904  0.8163 -2.2322
  510DMSO    O1 5550   1.386   2.892   1.070  0.4047  0.0224  0.6672
  511DMSO    C1 5551   1.001   3.623   2.565 -0.3297 -0.0408 -0.0252
  511DMSO    H1 5552   1.092   3.563   2.568 -0.1615  0.2450  0.7729
  511DMSO    H2 5553   0.924   3.588   2.495 -1.2344 -0.0701  0.9491
  511DMSO    H3 5554   1.032   3.726   2.543 -0.1608  0.0783  0.7329
  511DMSO    S1 5555   0.936   3.608   2.727  0.0068  0.0675  0.0752
  511DMSO    C2 5556   0.826   3.750   2.700 -0.5655 -0.2761 -0.5410
  511DMSO    H4 5557   0.877   3.846   2.696 -3.5079  1.4682  0.4315
  511DMSO    H5 5558   0.786   3.739   2.599 -2.8166  0.0111  0.2619
  511DMSO    H6 5559   0.740   3.743   2.768 -1.9260 -3.0623 -2.3565
  511DMSO    O1 5560   1.042   3.665   2.817 -0.3870 -0.4384  0.8235
  512DMSO    C1 5561   0.205   2.450   2.822 -0.4848  0.0401  0.5858
  512DMSO    H1 5562   0.241   2.356   2.865  0.5166 -0.2760 -0.8486
  512DMSO    H2 5563   0.252   2.456   2.723 -0.1692  2.1666  0.8353
  512DMSO    H3 5564   0.217   2.531   2.893  2.1363 -0.5538  0.9290
  512DMSO    S1 5565   0.036   2.421   2.794  0.3538  0.1808 -0.7083
  512DMSO    C2 5566  -0.019   2.594   2.787 -0.4314 -0.5974  0.0891
  512DMSO    H4 5567   0.006   2.636   2.885  3.6157 -1.7093 -0.2577
  512DMSO    H5 5568   0.029   2.646   2.704  1.1329 -1.2800  0.5250
  512DMSO    H6 5569  -0.126   2.605   2.767 -0.0842  0.3870 -1.4074
  512DMSO    O1 5570  -0.002   2.369   2.926 -0.0234 -0.1590 -1.1499
  513DMSO    C1 5571   3.290   3.777   0.973  0.7402 -0.6307 -0.0628
  513DMSO    H1 5572   3.236   3.816   0.886 -0.2282 -0.3013  0.6641
  513DMSO    H2 5573   3.361   3.698   0.947  0.2799 -1.1684  0.2715
  513DMSO    H3 5574   3.217   3.742   1.046  1.5345 -0.0186  1.0570
  513DMSO    S1 5575   3.378   3.913   1.058 -0.2734 -0.2746  0.0088
  513DMSO    C2 5576   3.427   3.811   1.198  0.2125  0.0641 -1.1900
  513DMSO    H4 5577   3.502   3.858   1.261 -0.7243  0.0245 -0.0101
  513DMSO    H5 5578   3.339   3.789   1.259 -0.0345 -0.4867 -1.7323
  513DMSO    H6 5579   3.468   3.714   1.168 -0.9699 -0.5251 -0.9950
  513DMSO    O1 5580   3.282   4.001   1.118 -0.0960  0.1405 -0.1402
  514DMSO    C1 5581   4.845   1.263   3.223  0.0560  0.3982  1.0116
  514DMSO    H1 5582   4.924   1.249   3.149 -0.7017  2.0679 -0.1883
  514DMSO    H2 5583   4.852   1.367   3.256  0.1233  1.5885 -2.3504
  514DMSO    H3 5584   4.836   1.185   3.298  0.5867 -1.0575 -0.3855
  514DMSO    S1 5585   4.703   1.241   3.124  0.2465 -0.0919 -0.0450
  514DMSO    C2 5586   4.758   1.327   2.978 -0.4918 -0.1866 -0.2690
  514DMSO    H4 5587   4.853   1.286   2.942 -0.3453  0.1013 -0.2160
  514DMSO    H5 5588   4.688   1.306   2.897  2.0832  0.1448 -2.7515
  514DMSO    H6 5589   4.777   1.433   2.997  3.2755 -0.6939 -0.4505
  514DMSO    O1 5590   4.605   1.322   3.194  0.1430 -0.9478 -1.0976
  515DMSO    C1 5591   2.801   0.700   3.548  0.0545 -0.1531 -0.1404
  515DMSO    H1 5592   2.749   0.749   3.465  2.0655  0.9545 -0.8464
  515DMSO    H2 5593   2.907   0.698   3.520 -0.1954  3.3726 -1.9441
  515DMSO    H3 5594   2.762   0.599   3.565 -0.9755  0.2044 -0.3047
  515DMSO    S1 5595   2.763   0.800   3.697 -0.2110 -0.4355 -0.4687
  515DMSO    C2 5596   2.828   0.671   3.809 -0.3757 -0.4031 -0.5708
  515DMSO    H4 5597   2.774   0.697   3.901  1.1385  3.6411 -0.6222
  515DMSO    H5 5598   2.813   0.568   3.778  1.5350 -1.0001  0.3164
  515DMSO    H6 5599   2.934   0.696   3.824 -0.7856  0.4762  1.1668
  515DMSO    O1 5600   2.619   0.794   3.717  0.1535 -0.2654  0.2236
  516DMSO    C1 5601   0.766   0.089   2.032 -0.3153 -0.0237  0.5548
  516DMSO    H1 5602   0.787   0.008   1.962 -1.6416  1.2137 -1.3717
  516DMSO    H2 5603   0.735   0.169   1.964  1.3201  0.2383  0.0810
  516DMSO    H3 5604   0.856   0.128   2.080 -0.5540  2.5039 -0.8494
  516DMSO    S1 5605   0.632   0.052   2.136 -0.2821 -0.1612 -0.2528
  516DMSO    C2 5606   0.518  -0.008   2.011 -0.2644  0.2965  0.6914
  516DMSO    H4 5607   0.412  -0.026   2.033 -0.7806  1.9057 -0.3229
  516DMSO    H5 5608   0.524   0.057   1.924  1.4596 -1.3763 -0.5087
  516DMSO    H6 5609   0.558  -0.104   1.980  0.5015  0.3412  1.5070
  516DMSO    O1 5610   0.575   0.185   2.173 -0.2016  0.5801  0.2660
  517DMSO    C1 5611   1.485   2.290   0.731  0.1405 -0.4055  0.6253
  517DMSO    H1 5612   1.527   2.326   0.825  0.1030  0.2102  0.4084
  517DMSO    H2 5613   1.402   2.219   0.738 -1.8164  1.3729 -2.3297
  517DMSO    H3 5614   1.564   2.243   0.672 -1.1481  0.4226 -1.9420
  517DMSO    S1 5615   1.428   2.434   0.647 -0.0883 -0.1978 -0.1915
  517DMSO    C2 5616   1.573   2.537   0.641 -0.7239 -0.2451  0.3142
  517DMSO    H4 5617   1.621   2.549   0.738 -2.2797  0.9524  0.9853
  517DMSO    H5 5618   1.651   2.504   0.572 -1.0322 -0.6090  0.1359
  517DMSO    H6 5619   1.527   2.631   0.608 -0.4841  0.1344  1.0514
  517DMSO    O1 5620   1.341   2.502   0.746 -0.2975 -0.1128  0.3516
  518DMSO    C1 5621   1.053   4.510   1.319  0.2042 -0.6735  0.1462
  518DMSO    H1 5622   1.126   4.575   1.369  1.3833 -0.6819 -1.4906
  518DMSO    H2 5623   1.048   4.409   1.360 -1.4317 -0.9901 -0.7613
  518DMSO    H3 5624   1.082   4.500   1.214  1.4579 -0.9987  0.5009
  518DMSO    S1 5625   0.893   4.579   1.324  0.4702  0.0988 -0.5273
  518DMSO    C2 5626   0.816   4.486   1.194 -0.5500 -0.1606  1.3769
  518DMSO    H4 5627   0.715   4.516   1.164 -0.3494 -2.2656 -1.9105
  518DMSO    H5 5628   0.875   4.502   1.103 -2.3057 -3.3034 -0.4982
  518DMSO    H6 5629   0.811   4.378   1.211 -1.8941 -0.4687 -0.6799
  518DMSO    O1 5630   0.918   4.698   1.237 -0.1577 -0.6431 -0.2604
  519DMSO    C1 5631   0.333   1.279   1.780 -0.2034  0.2926 -0.2979
  519DMSO    H1 5632   0.264   1.302   1.861 -0.7339  1.2909 -1.0137
  519DMSO    H2 5633   0.334   1.365   1.713 -0.5842  1.2121  0.8614
  519DMSO    H3 5634   0.299   1.185   1.735  1.1058  0.3723 -1.5401
  519DMSO    S1 5635   0.499   1.257   1.835 -0.0033 -0.0136  0.1268
  519DMSO    C2 5636   0.526   1.426   1.879  0.2650 -0.2213 -0.3388
  519DMSO    H4 5637   0.528   1.484   1.786 -1.4541 -0.9933 -0.9001
  519DMSO    H5 5638   0.437   1.458   1.933 -1.0908 -0.3444 -2.3908
  519DMSO    H6 5639   0.620   1.441   1.932  0.7685  0.2364 -1.3316
  519DMSO    O1 5640   0.574   1.236   1.705  0.4741 -0.0023 -0.3652
  520DMSO    C1 5641   0.820   0.464   2.577 -0.1856  0.2098  0.3416
  520DMSO    H1 5642   0.928   0.467   2.561 -0.2213 -0.1327  0.0313
  520DMSO    H2 5643   0.768   0.502   2.489 -0.0232  1.8737  0.9268
  520DMSO    H3 5644   0.791   0.518   2.668  0.1584  0.6408  0.1982
  520DMSO    S1 5645   0.778   0.291   2.598 -0.0426 -0.1717  0.2247
  520DMSO    C2 5646   0.847   0.221   2.453 -0.1815  0.6797 -0.2953
  520DMSO    H4 5647   0.955   0.211   2.466 -0.0069  0.0762 -1.9541
  520DMSO    H5 5648   0.817   0.117   2.439  0.1905  0.4718  0.4090
  520DMSO    H6 5649   0.812   0.266   2.359 -1.2984 -0.2036 -0.3329
  520DMSO    O1 5650   0.631   0.270   2.582  0.2795  0.3692  0.0998
  521DMSO    C1 5651   4.744   1.616   1.807  0.3003  0.6283 -1.0875
  521DMSO    H1 5652   4.745   1.692   1.728 -1.5901  1.7736 -0.0942
  521DMSO    H2 5653   4.839   1.585   1.849 -0.7647 -1.1489  0.1209
  521DMSO    H3 5654   4.690   1.534   1.758 -0.0953  1.0255 -1.3290
  521DMSO    S1 5655   4.648   1.683   1.945 -0.0187  0.0500 -0.1424
  521DMSO    C2 5656   4.639   1.535   2.027 -0.5866  0.0813  0.0050
  521DMSO    H4 5657   4.746   1.511   2.031  0.0621  2.3304 -1.5951
  521DMSO    H5 5658   4.598   1.548   2.127 -0.0830 -0.0891  0.2403
  521DMSO    H6 5659   4.583   1.458   1.974 -0.2219 -1.8479  2.2422
  521DMSO    O1 5660   4.510   1.691   1.893  0.0832 -0.0237 -1.0232
  522DMSO    C1 5661   0.615   3.165   1.480  0.0020  0.3635  0.1834
  522DMSO    H1 5662   0.621   3.169   1.371  0.5186  1.3630  0.2375
  522DMSO    H2 5663   0.688   3.090   1.512  1.9718  0.7146 -2.9285
  522DMSO    H3 5664   0.513   3.146   1.514  1.1409 -3.1517  2.2051
  522DMSO    S1 5665   0.670   3.329   1.530  0.5260 -0.2620 -0.1110
  522DMSO    C2 5666   0.595   3.425   1.398  0.3509 -0.4197  0.1529
  522DMSO    H4 5667   0.627   3.529   1.410 -0.0554  0.2566 -3.4871
  522DMSO    H5 5668   0.641   3.386   1.307  2.1614 -1.6727  1.5143
  522DMSO    H6 5669   0.487   3.411   1.395  0.4174 -0.7720 -1.1940
  522DMSO    O1 5670   0.813   3.324   1.483 -0.4908  0.5158  0.0224
  523DMSO    C1 5671   4.171   2.932   3.205 -0.4668  1.0175  0.3921
  523DMSO    H1 5672   4.262   2.930   3.145 -0.5469  1.6258  0.2514
  523DMSO    H2 5673   4.177   2.872   3.297 -2.0910 -1.5487 -1.0397
  523DMSO    H3 5674   4.085   2.898   3.146 -0.3739  1.4174  0.0225
  523DMSO    S1 5675   4.135   3.098   3.277  0.1924  0.1927 -0.2711
  523DMSO    C2 5676   4.305   3.100   3.349 -0.2429 -0.1122  0.0009
  523DMSO    H4 5677   4.318   3.188   3.412  1.7092  1.2255 -2.1238
  523DMSO    H5 5678   4.315   3.005   3.402 -1.3805 -0.5653 -0.5497
  523DMSO    H6 5679   4.378   3.107   3.268 -0.2255 -0.4297 -0.0153
  523DMSO    O1 5680   4.038   3.066   3.391 -0.3088  0.2181  0.4635
  524DMSO    C1 5681   0.859   1.548   3.361 -0.0241  0.0893  0.2592
  524DMSO    H1 5682   0.808   1.460   3.401  0.6662 -0.5659 -0.2694
  524DMSO    H2 5683   0.896   1.611   3.443 -0.0965  1.5053 -0.7702
  524DMSO    H3 5684   0.800   1.609   3.292 -0.4585  0.8072  1.2188
  524DMSO    S1 5685   1.001   1.508   3.267 -0.4878  0.0385  0.0480
  524DMSO    C2 5686   1.087   1.415   3.404  0.3297 -0.2778 -0.0737
  524DMSO    H4 5687   1.156   1.345   3.357 -1.8198 -2.0854 -0.7483
  524DMSO    H5 5688   1.144   1.488   3.462  1.8309 -0.1128 -1.6901
  524DMSO    H6 5689   1.015   1.359   3.464 -0.5784 -0.4932 -1.3280
  524DMSO    O1 5690   1.067   1.639   3.272  0.2979  0.1349 -0.3954
  525DMSO    C1 5691   2.504   1.001   2.575  0.6959 -0.5012 -0.0539
  525DMSO    H1 5692   2.556   0.908   2.552  2.3224  0.1781  0.7278
  525DMSO    H2 5693   2.446   0.991   2.667 -2.3484  1.6179 -1.5763
  525DMSO    H3 5694   2.445   1.023   2.486  2.8634  2.2351 -0.9572
  525DMSO    S1 5695   2.620   1.134   2.607  0.2928 -0.1852 -0.0257
  525DMSO    C2 5696   2.692   1.149   2.438 -0.1310  0.6585  0.4098
  525DMSO    H4 5697   2.773   1.222   2.448  0.3626 -0.0576  2.1065
  525DMSO    H5 5698   2.719   1.046   2.413 -1.1627  0.3006  0.7124
  525DMSO    H6 5699   2.616   1.192   2.373  1.0189  0.2968 -1.2334
  525DMSO    O1 5700   2.729   1.075   2.693  0.4104  0.1835  0.0377
  526DMSO    C1 5701   1.712   1.848   1.927 -0.3839  0.1926 -0.3975
  526DMSO    H1 5702   1.806   1.887   1.887  1.0916 -0.2135  2.3834
  526DMSO    H2 5703   1.618   1.882   1.882 -0.1998  3.9411  1.5821
  526DMSO    H3 5704   1.700   1.871   2.033 -0.0895 -2.7923  0.3668
  526DMSO    S1 5705   1.707   1.667   1.925  0.0448 -0.3451  0.3075
  526DMSO    C2 5706   1.566   1.629   2.017 -0.6717 -0.3591  0.1889
  526DMSO    H4 5707   1.476   1.674   1.975 -0.5569 -0.1338  0.1846
  526DMSO    H5 5708   1.565   1.520   2.029  0.6482 -0.2687  1.3992
  526DMSO    H6 5709   1.575   1.665   2.120 -1.8753 -2.9863  1.3234
  526DMSO    O1 5710   1.809   1.625   2.023  0.6650 -0.3144 -0.2118
  527DMSO    C1 5711   6.825   3.561   4.050 -0.2713  0.0604  0.5143
  527DMSO    H1 5712   6.752   3.487   4.083 -1.7253  2.1593  2.3115
  527DMSO    H2 5713   6.927   3.521   4.049 -0.3093 -0.0492 -1.1748
  527DMSO    H3 5714   6.817   3.656   4.103  2.5742 -0.2266  1.6899
  527DMSO    S1 5715   6.795   3.604   3.884 -0.3346  0.0770  0.1625
  527DMSO    C2 5716   6.807   3.435   3.832 -0.4093  0.1793 -0.3749
  527DMSO    H4 5717   6.728   3.380   3.883  0.7209 -0.4365  0.7826
  527DMSO    H5 5718   6.797   3.424   3.723 -0.6427  0.7809 -0.4173
  527DMSO    H6 5719   6.905   3.399   3.865 -1.3885  0.5173  3.2796
  527DMSO    O1 5720   6.933   3.654   3.852 -0.1396 -0.0665  0.3004
  528DMSO    C1 5721   3.467   3.841   3.310 -0.5752 -0.2748  0.1041
  528DMSO    H1 5722   3.428   3.742   3.283 -1.3670 -0.4878  1.9281
  528DMSO    H2 5723   3.423   3.872   3.405  1.6968 -0.8438  1.4133
  528DMSO    H3 5724   3.443   3.918   3.236  0.1744 -0.7219 -0.6327
  528DMSO    S1 5725   3.650   3.821   3.306 -0.1994 -0.0445  0.4296
  528DMSO    C2 5726   3.682   3.990   3.261  0.1455 -0.7101  0.0867
  528DMSO    H4 5727   3.782   4.002   3.219  0.5995 -3.7283  0.1177
  528DMSO    H5 5728   3.618   4.027   3.180  1.4895  0.6433 -0.4113
  528DMSO    H6 5729   3.669   4.051   3.351  0.3523 -0.1394 -0.2628
  528DMSO    O1 5730   3.685   3.761   3.171  0.2013  0.6232 -0.3298
  529DMSO    C1 5731   3.815   3.949   1.566 -1.0233 -0.0482 -1.1813
  529DMSO    H1 5732   3.890   3.870   1.566 -0.8469  0.0027 -4.4619
  529DMSO    H2 5733   3.828   4.027   1.490 -0.4876  0.9116 -0.1285
  529DMSO    H3 5734   3.812   4.000   1.663  1.3307 -0.8055 -0.6640
  529DMSO    S1 5735   3.656   3.873   1.538 -0.4405 -0.0671  0.3376
  529DMSO    C2 5736   3.677   3.745   1.657 -0.9425  0.0342  0.4304
  529DMSO    H4 5737   3.701   3.800   1.748 -0.8531 -1.0955  1.1129
  529DMSO    H5 5738   3.591   3.677   1.658 -0.4473 -0.6049  0.9094
  529DMSO    H6 5739   3.766   3.690   1.626 -1.1594  0.5482 -1.1871
  529DMSO    O1 5740   3.681   3.812   1.409 -0.3999  0.4232  0.1540
  530DMSO    C1 5741   1.496   0.070   0.594 -0.1001 -0.0484 -0.7678
  530DMSO    H1 5742   1.455   0.005   0.672 -1.0536 -0.3131 -1.4652
  530DMSO    H2 5743   1.593   0.118   0.603 -0.0920 -0.0511 -0.8407
  530DMSO    H3 5744   1.422   0.147   0.571  0.5054  1.3465  1.6195
  530DMSO    S1 5745   1.500  -0.046   0.463 -0.1499  0.1163 -0.3199
  530DMSO    C2 5746   1.527   0.075   0.334  0.1880  0.3377  0.6870
  530DMSO    H4 5747   1.522   0.020   0.240  1.2184  1.1629  0.1339
  530DMSO    H5 5748   1.450   0.152   0.332  0.8045  0.9673 -1.7213
  530DMSO    H6 5749   1.620   0.129   0.348 -0.4604  1.5986  0.2969
  530DMSO    O1 5750   1.358  -0.081   0.444 -0.1545 -0.3073  0.6824
  531DMSO    C1 5751   0.168   5.800   3.393  0.1113 -0.0958 -0.0732
  531DMSO    H1 5752   0.167   5.878   3.469 -0.3145  0.3598 -0.5374
  531DMSO    H2 5753   0.071   5.765   3.356 -0.0635  0.5932 -0.2880
  531DMSO    H3 5754   0.218   5.711   3.431  0.6171 -0.1746 -0.8987
  531DMSO    S1 5755   0.260   5.855   3.250 -0.2684  0.3028  0.0426
  531DMSO    C2 5756   0.134   5.968   3.205  0.3984 -0.2146 -0.0473
  531DMSO    H4 5757   0.131   6.047   3.280 -0.2677  0.5921 -0.8955
  531DMSO    H5 5758   0.155   6.014   3.108 -1.1372  0.7656  0.0629
  531DMSO    H6 5759   0.040   5.914   3.195  0.5661 -0.5978  0.3850
  531DMSO    O1 5760   0.239   5.742   3.156 -0.2121  0.1306 -0.2165
  532DMSO    C1 5761   4.417   0.252   0.716 -0.0979 -0.2946 -0.4075
  532DMSO    H1 5762   4.352   0.198   0.647 -0.4723 -0.6811  0.2495
  532DMSO    H2 5763   4.460   0.344   0.673 -0.7750 -0.5501 -1.6824
  532DMSO    H3 5764   4.499   0.186   0.744 -1.7122 -2.2376 -0.0630
  532DMSO    S1 5765   4.316   0.287   0.858  0.1223 -0.2720 -0.0657
  532DMSO    C2 5766   4.469   0.338   0.930  0.1102 -0.5973  0.4474
  532DMSO    H4 5767   4.498   0.427   0.873 -4.8574  1.3150  0.3739
  532DMSO    H5 5768   4.445   0.363   1.033 -1.9747 -0.1588 -0.0960
  532DMSO    H6 5769   4.549   0.264   0.921  0.4085 -0.0698 -1.7627
  532DMSO    O1 5770   4.282   0.156   0.914  0.5645  0.3736 -0.1923
  533DMSO    C1 5771   3.119   2.414   4.358  0.7643  0.2672 -0.3067
  533DMSO    H1 5772   3.091   2.520   4.366  0.9708  0.1925  1.9691
  533DMSO    H2 5773   3.034   2.354   4.390  0.4851  0.3593 -0.8587
  533DMSO    H3 5774   3.207   2.385   4.416  0.0275 -1.6204 -0.0705
  533DMSO    S1 5775   3.129   2.356   4.190 -0.2598 -0.0769  0.0160
  533DMSO    C2 5776   3.263   2.467   4.151 -0.5415 -0.1176 -0.0637
  533DMSO    H4 5777   3.277   2.436   4.047 -1.1522 -2.6277  0.5165
  533DMSO    H5 5778   3.226   2.569   4.159  0.5799  0.1551  3.4311
  533DMSO    H6 5779   3.360   2.446   4.199  1.3234  0.7605 -3.1856
  533DMSO    O1 5780   3.007   2.404   4.122 -0.0816 -0.1089  0.1688
  534DMSO    C1 5781   0.287   0.799   3.730  0.8111  0.5074 -0.1339
  534DMSO    H1 5782   0.245   0.779   3.828  1.1381  0.8817  0.0856
  534DMSO    H2 5783   0.225   0.869   3.674 -2.0990 -0.0581  2.1434
  534DMSO    H3 5784   0.299   0.706   3.674 -0.9158  0.1718 -0.0132
  534DMSO    S1 5785   0.446   0.868   3.758 -0.0326 -0.3101  0.3088
  534DMSO    C2 5786   0.500   0.717   3.830 -0.4621  0.5542 -0.0872
  534DMSO    H4 5787   0.500   0.649   3.745 -0.1061  0.3001  0.1175
  534DMSO    H5 5788   0.600   0.724   3.873  0.0850 -0.5892 -1.1272
  534DMSO    H6 5789   0.437   0.680   3.912 -0.8729 -0.2416 -0.7397
  534DMSO    O1 5790   0.422   0.966   3.869 -0.0792  0.1507 -0.2464
  535DMSO    C1 5791   4.344   3.479   1.804 -0.0839 -0.0314  0.6622
  535DMSO    H1 5792   4.311   3.574   1.760  0.9641 -0.6477 -1.6405
  535DMSO    H2 5793   4.321   3.468   1.910  1.4806 -2.1415  0.8417
  535DMSO    H3 5794   4.449   3.468   1.774 -0.1600 -0.6468  0.6251
  535DMSO    S1 5795   4.249   3.354   1.712 -0.3636 -0.6395  0.0382
  535DMSO    C2 5796   4.099   3.420   1.783 -0.5848  0.5413 -0.3588
[truncated: 1,051,868 more chars]
