# Supplementary material for: Metallicious: Automated Force-Field Parameterization of Covalently Bound Metals for Supramolecular Structures
Source: J Chem Theory Comput. 2024 Oct 7;20(20):9060–71. doi: 10.1021/acs.jctc.4c00850 (PMC11500408; doi:10.1021/acs.jctc.4c00850)
Supplement: Supplementary file 2 — ct4c00850_si_002.zip [file ct4c00850_si_002.zip › SI_MD_input/Pd6Ru8L24/metallicious/4_prod.gro]

Gromacs Runs One Microsecond At Cannonball Speeds
18650
    1Ru      Ru    1   4.372   4.543   2.478 -0.1336  0.1200 -0.0521
    2Ru      Ru    2   5.147   4.217   3.504  0.1597 -0.2039 -0.0097
    3Ru      Ru    3   4.742   5.750   2.555  0.0651  0.0997 -0.0490
    4Ru      Ru    4   5.565   5.464   3.455 -0.3968  0.1680 -0.2276
    5Ru      Ru    5   6.146   3.965   2.645 -0.0237  0.0943 -0.0956
    6Ru      Ru    6   6.514   5.280   2.747 -0.1599 -0.1493  0.1963
    7Ru      Ru    7   5.394   4.289   1.651  0.0949  0.1708 -0.1310
    8Ru      Ru    8   5.736   5.479   1.717 -0.2435  0.1611 -0.1565
    9Pd      Pd    9   5.000   3.510   2.535 -0.2543 -0.1294 -0.2369
   10Pd      Pd   10   4.372   5.133   3.512  0.0727 -0.0997  0.0877
   11Pd      Pd   11   4.580   5.182   1.471 -0.2509  0.0193  0.0208
   12Pd      Pd   12   6.582   4.619   1.707  0.0077 -0.0764  0.1013
   13Pd      Pd   13   6.324   4.567   3.697  0.1132  0.1432 -0.1661
   14Pd      Pd   14   5.852   6.293   2.627 -0.0657  0.1395  0.0424
   15UNK     H0   15   5.484   6.632   2.666  0.2558 -0.9025  0.2723
   15UNK     H1   16   5.710   6.558   2.684 -0.8110 -0.4553  3.6907
   15UNK     C2   17   5.497   6.528   2.637 -0.1124 -0.7406 -0.5209
   15UNK     C3   18   5.634   6.487   2.653  0.5792 -0.5519  0.0889
   15UNK     C4   19   5.390   6.438   2.615  0.0171 -0.2540 -0.4036
   15UNK     H5   20   5.285   6.462   2.624 -0.1023 -0.6424 -0.7066
   15UNK     N6   21   5.657   6.352   2.639 -0.4734  0.3505  0.6610
   15UNK     C7   22   5.421   6.303   2.615  0.1708  0.5880 -0.2548
   15UNK     C8   23   5.556   6.264   2.632  0.0458  0.3838  1.0080
   15UNK     H9   24   5.189   6.305   2.477  0.1709  0.2509  0.7613
   15UNK    C10   25   5.315   6.197   2.599  0.1215  0.0884  0.5100
   15UNK    N11   26   5.199   6.216   2.525  0.0810 -0.1947 -0.0310
   15UNK    H12   27   5.583   6.160   2.614 -1.2664  0.0553  0.8536
   15UNK    H13   28   4.938   6.278   2.384 -1.0005  0.5674  0.7767
   15UNK    N14   29   5.299   6.086   2.668  0.3036  0.7517  0.3627
   15UNK    C15   30   5.107   6.118   2.555 -0.8136  0.8320 -0.4447
   15UNK    C16   31   4.912   6.176   2.412 -0.5586  0.2231 -0.0152
   15UNK    H17   32   4.738   6.199   2.288 -0.6834  1.6228  1.7804
   15UNK    C18   33   4.982   6.093   2.502  0.4072 -0.5445 -0.7524
   15UNK    C19   34   5.176   6.035   2.643  0.2933  0.0420 -0.6712
   15UNK    C20   35   4.791   6.131   2.354 -0.1199 -0.1509 -0.3507
   15UNK    C21   36   5.118   5.913   2.681 -0.1873 -0.1494  0.2462
   15UNK    C22   37   4.926   5.968   2.533 -0.5172 -0.3993 -0.2935
   15UNK    C23   38   4.746   6.006   2.390  0.7998 -0.0612 -0.7934
   15UNK    H24   39   5.267   5.835   2.815  0.1172  0.0109 -1.2849
   15UNK    C25   40   4.991   5.879   2.619 -0.2408  0.3637  0.1957
   15UNK    C26   41   5.171   5.818   2.767 -0.3887  0.5131 -0.4754
   15UNK    N27   42   4.804   5.926   2.484 -0.0066 -0.0338  0.0234
   15UNK    H28   43   4.651   5.971   2.349 -0.2598  0.2081  1.2671
   15UNK    N29   44   4.924   5.766   2.650 -0.0895 -0.2883  0.1140
   15UNK    C30   45   5.103   5.700   2.796 -0.8615  0.1643 -0.2989
   15UNK    C31   46   4.983   5.679   2.735  0.7609 -0.0586 -0.0921
   15UNK    H32   47   5.141   5.627   2.867 -0.0434  0.4304 -0.4494
   15UNK    H33   48   4.929   5.585   2.746  0.6550 -0.2455 -1.8753
   16UNK     H0   49   6.103   4.325   4.089 -0.7997  0.7268 -0.3136
   16UNK     H1   50   6.284   4.452   3.973 -1.3374  0.8128  0.3718
   16UNK     C2   51   6.096   4.363   3.988 -0.1151  0.5597 -0.4295
   16UNK     C3   52   6.190   4.432   3.922 -0.8364  0.4890 -0.4413
   16UNK     C4   53   5.976   4.339   3.926  0.5712  0.0918  0.3078
   16UNK     H5   54   5.896   4.291   3.982  1.3033 -0.6826  0.7057
   16UNK     N6   55   6.168   4.478   3.797 -0.4165 -0.4176  0.1704
   16UNK     C7   56   5.946   4.390   3.800  0.5496  0.4070 -0.2502
   16UNK     C8   57   6.051   4.451   3.740 -0.1654 -0.7206  0.3558
   16UNK     H9   58   5.859   4.351   3.547  2.3094  0.3962  1.8673
   16UNK    C10   59   5.811   4.370   3.748  0.2726  0.0492 -0.6490
   16UNK    N11   60   5.783   4.353   3.614 -0.1453  0.3198 -0.6963
   16UNK    H12   61   6.044   4.493   3.640  1.4583  0.0432  0.5402
   16UNK    H13   62   5.702   4.301   3.335 -0.4022  1.0289  0.1265
   16UNK    N14   63   5.698   4.371   3.816 -0.6076 -0.0270  0.3550
   16UNK    C15   64   5.649   4.317   3.602 -0.4267 -0.3262  0.3849
   16UNK    C16   65   5.600   4.274   3.361 -0.0914 -0.3744 -0.0084
   16UNK    H17   66   5.528   4.221   3.161  2.0276 -0.4801  0.9096
   16UNK    C18   67   5.559   4.289   3.495  0.4813  0.2794 -0.1216
   16UNK    C19   68   5.598   4.332   3.730 -0.4872 -0.9394  0.3010
   16UNK    C20   69   5.507   4.233   3.267 -0.1222  0.3176  0.4445
   16UNK    C21   70   5.467   4.314   3.763 -0.5675 -0.7545  0.0804
   16UNK    C22   71   5.424   4.269   3.531  0.3064  0.3701  0.4081
   16UNK    C23   72   5.373   4.215   3.308  0.3075 -0.7419  0.6678
   16UNK    H24   73   5.480   4.347   3.973  1.2988  2.3590 -1.0671
   16UNK    C25   74   5.378   4.279   3.663  0.9680  1.0355  0.0440
   16UNK    C26   75   5.409   4.330   3.893  0.6134  0.2337 -0.0932
   16UNK    N27   76   5.332   4.235   3.435 -0.5304  0.0953 -0.3596
   16UNK    H28   77   5.300   4.188   3.232 -1.2582  2.2327  0.9510
   16UNK    N29   78   5.246   4.254   3.679 -0.0984 -0.0113  0.2679
   16UNK    C30   79   5.271   4.296   3.911 -0.0064  0.1707 -0.0245
   16UNK    C31   80   5.192   4.266   3.804 -0.5276  0.3243  0.8137
   16UNK    H32   81   5.222   4.292   4.008  0.6385 -2.1834  0.2711
   16UNK    H33   82   5.088   4.240   3.826 -0.1038 -1.4995  0.8269
   17UNK     H0   83   6.466   4.078   3.748  1.5526 -0.0895 -0.9783
   17UNK     H1   84   6.437   4.326   3.812 -1.2981  1.1034 -0.1789
   17UNK     C2   85   6.426   4.153   3.680  0.9409 -0.0974 -0.6305
   17UNK     C3   86   6.416   4.287   3.712 -0.0440 -1.0378  0.3437
   17UNK     C4   87   6.392   4.113   3.551  0.5008 -0.3333 -0.3509
   17UNK     H5   88   6.409   4.012   3.514 -0.2416 -0.7089  0.2905
   17UNK     N6   89   6.357   4.377   3.632  0.3187 -0.1903 -0.0499
   17UNK     C7   90   6.336   4.202   3.464  0.5902 -0.0932  0.4449
   17UNK     C8   91   6.312   4.337   3.510 -0.3931 -0.3229 -0.3517
   17UNK     H9   92   6.281   3.961   3.352  2.7261 -0.3713  0.5851
   17UNK    C10   93   6.311   4.163   3.328  0.1821 -0.7014 -0.7732
   17UNK    N11   94   6.280   4.037   3.285 -0.0895 -0.2040  0.7051
   17UNK    H12   95   6.279   4.417   3.444  1.8267  0.9512 -0.0142
   17UNK    H13   96   6.259   3.768   3.186 -0.5655  3.4686  1.5668
   17UNK    N14   97   6.291   4.243   3.224  0.1582  0.1822 -0.3118
   17UNK    C15   98   6.256   4.032   3.148 -0.9035 -0.2669  0.0862
   17UNK    C16   99   6.235   3.797   3.084  0.3667  0.1311  0.2525
   17UNK    H17  100   6.202   3.602   3.009 -1.0634  0.3665  0.2559
   17UNK    C18  101   6.241   3.929   3.054 -0.2097 -0.4355 -0.2939
   17UNK    C19  102   6.270   4.167   3.112 -0.5382  0.1598  0.0387
   17UNK    C20  103   6.206   3.706   2.979 -0.2235 -0.0563 -1.1792
   17UNK    C21  104   6.249   4.203   2.979  0.6521 -0.7121  0.5590
   17UNK    C22  105   6.227   3.970   2.918  0.0344 -0.6249 -0.3653
   17UNK    C23  106   6.177   3.755   2.850 -0.9524 -0.4267  0.1311
   17UNK    H24  107   6.281   4.417   3.008  1.2517 -0.2618  0.0355
   17UNK    C25  108   6.226   4.105   2.881 -0.9877  0.7509  0.7614
   17UNK    C26  109   6.253   4.338   2.938 -0.2988  0.5128 -0.2473
   17UNK    N27  110   6.190   3.885   2.822  0.0249 -0.3443 -0.0178
   17UNK    H28  111   6.143   3.682   2.778  1.2385 -0.5229 -0.8726
   17UNK    N29  112   6.195   4.131   2.753 -0.1154  0.3409  0.2657
   17UNK    C30  113   6.225   4.369   2.802 -0.2539  0.2651 -0.9867
   17UNK    C31  114   6.200   4.260   2.714  0.0911  0.1862  0.3190
   17UNK    H32  115   6.217   4.469   2.761  1.8277  0.3809 -1.2164
   17UNK    H33  116   6.175   4.279   2.610  0.5161  0.1827  0.2149
   18UNK     H0  117   6.878   4.232   1.787  1.2613  1.8860  1.6728
   18UNK     H1  118   6.773   4.430   1.673 -0.4202  0.6561 -0.4885
   18UNK     C2  119   6.783   4.271   1.822  0.0020  0.5260 -0.0869
   18UNK     C3  120   6.732   4.383   1.762  0.3608  0.2636 -0.3350
   18UNK     C4  121   6.707   4.215   1.923  1.1270 -0.3708 -0.0213
   18UNK     H5  122   6.755   4.127   1.965  2.2779 -1.1668 -2.8126
   18UNK     N6  123   6.617   4.445   1.797 -0.2439 -0.0452  0.2171
   18UNK     C7  124   6.583   4.272   1.965 -0.1436 -0.1982 -0.4408
   18UNK     C8  125   6.541   4.389   1.900  0.2637 -0.0370  0.0462
   18UNK     H9  126   6.664   4.155   2.209  0.0134  0.8192 -0.1745
   18UNK    C10  127   6.509   4.210   2.072  0.1366 -0.2197 -0.2219
   18UNK    N11  128   6.566   4.149   2.184 -0.1186  0.0523  0.5086
   18UNK    H12  129   6.466   4.452   1.947 -0.5176 -1.2144  0.4392
   18UNK    H13  130   6.683   3.991   2.397  0.3122 -0.6463  0.5573
   18UNK    N14  131   6.379   4.220   2.100 -0.5570  0.1257  0.0272
   18UNK    C15  132   6.467   4.120   2.269 -0.0356  0.0039  0.6022
   18UNK    C16  133   6.592   4.003   2.455  0.0723  1.0822 -0.1017
   18UNK    H17  134   6.653   3.886   2.618  0.0556  1.3405  1.7020
   18UNK    C18  135   6.476   4.054   2.391  0.1693 -0.3171 -0.4228
   18UNK    C19  136   6.349   4.161   2.211  0.7080 -0.3138 -0.4015
   18UNK    C20  137   6.570   3.941   2.576  0.5540  0.1652 -1.0320
   18UNK    C21  138   6.223   4.146   2.274  0.1602 -0.0497 -0.4323
   18UNK    C22  139   6.348   4.037   2.456 -0.2814 -0.1556  0.5383
   18UNK    C23  140   6.445   3.929   2.640  1.1747 -0.5018 -0.2861
   18UNK    H24  141   6.101   4.207   2.113  1.7000  0.1966  0.0130
   18UNK    C25  142   6.224   4.086   2.400 -0.0578 -0.4014  0.9514
   18UNK    C26  143   6.100   4.172   2.216  0.1055 -0.2797 -0.1328
   18UNK    N27  144   6.337   3.975   2.575 -0.2812  0.0634 -0.4563
   18UNK    H28  145   6.419   3.883   2.735  1.1309 -0.6257 -0.3579
   18UNK    N29  146   6.109   4.060   2.470  0.1384 -0.0850 -0.0890
   18UNK    C30  147   5.979   4.145   2.282  0.1628 -1.0388 -0.9022
   18UNK    C31  148   5.988   4.090   2.414 -0.1917 -0.9250  0.1016
   18UNK    H32  149   5.882   4.167   2.240 -0.9353 -1.6065  1.1773
   18UNK    H33  150   5.894   4.067   2.463 -0.6083  1.1969  0.3927
   19UNK     H0  151   4.812   3.385   2.084 -0.4165  0.6994 -0.4353
   19UNK     H1  152   4.843   3.381   2.337 -1.3785  0.7555 -0.4580
   19UNK     C2  153   4.882   3.449   2.137 -0.3650  0.1234  0.2018
   19UNK     C3  154   4.896   3.456   2.277  0.4545 -0.3083 -0.2515
   19UNK     C4  155   4.949   3.548   2.062  0.0803 -0.1680 -0.2406
   19UNK     H5  156   4.929   3.560   1.956  0.4428 -0.4347 -0.3425
   19UNK     N6  157   4.978   3.533   2.343  0.0923 -0.1735 -0.2289
   19UNK     C7  158   5.035   3.640   2.128 -0.1650  0.1073  1.1082
   19UNK     C8  159   5.048   3.621   2.270 -0.5079  0.1800  0.0559
   19UNK     H9  160   5.260   3.800   2.173  1.9959 -2.1542 -1.1537
   19UNK    C10  161   5.103   3.748   2.048 -0.1471 -0.3166 -0.2126
   19UNK    N11  162   5.224   3.811   2.079 -0.1706  0.4953 -0.1221
   19UNK    H12  163   5.120   3.677   2.329  0.6474  0.7467 -1.7946
   19UNK    H13  164   5.454   3.958   2.143 -2.9019 -1.3742 -1.7552
   19UNK    N14  165   5.065   3.787   1.927 -0.5920 -0.1158  0.4055
   19UNK    C15  166   5.256   3.897   1.978  0.1842 -0.6510 -0.3397
   19UNK    C16  167   5.458   4.020   2.054  0.0411  0.0035 -0.7706
   19UNK    H17  168   5.615   4.165   2.111 -2.3572  1.9528  0.7854
   19UNK    C18  169   5.357   3.995   1.966  0.4408 -0.2029 -0.6187
   19UNK    C19  170   5.157   3.872   1.880 -0.5917 -0.1224 -0.0472
   19UNK    C20  171   5.538   4.136   2.040 -0.8353 -0.5202  0.0431
   19UNK    C21  172   5.159   3.941   1.756 -0.3855  0.1121  0.0294
   19UNK    C22  173   5.345   4.079   1.848 -0.4165  0.4801  0.4527
   19UNK    C23  174   5.522   4.210   1.919  0.3848  0.6660 -0.2594
   19UNK    H24  175   4.991   3.843   1.660 -0.9430  0.3316  0.2847
   19UNK    C25  176   5.251   4.047   1.744  0.5427 -0.6480  0.0126
   19UNK    C26  177   5.075   3.910   1.646 -0.0258 -0.8421 -0.0296
   19UNK    N27  178   5.425   4.184   1.826 -0.2175  0.4795 -0.1391
   19UNK    H28  179   5.572   4.306   1.910  2.5041 -0.1847  1.4932
   19UNK    N29  180   5.262   4.124   1.632  0.0098 -0.1603 -0.0720
   19UNK    C30  181   5.093   3.989   1.530  0.6916  0.2939 -0.5456
   19UNK    C31  182   5.183   4.094   1.526 -0.4979  1.1780  0.7342
   19UNK    H32  183   5.019   3.983   1.451  1.2192  0.5242 -1.0619
   19UNK    H33  184   5.193   4.172   1.450 -2.7079  1.4568  0.6670
   20UNK     H0  185   4.096   4.726   3.624  0.1349 -2.1298 -0.3085
   20UNK     H1  186   4.140   4.960   3.606 -1.5109 -0.9437 -1.8614
   20UNK     C2  187   4.198   4.760   3.607 -0.7518  0.8255 -0.0940
   20UNK     C3  188   4.226   4.894   3.595 -0.1367  0.4248 -0.0088
   20UNK     C4  189   4.314   4.673   3.613 -0.2709  0.7582  0.5098
   20UNK     H5  190   4.294   4.567   3.623  0.1647  0.7464  1.3330
   20UNK     N6  191   4.348   4.943   3.569  0.3412 -0.4540  0.4320
   20UNK     C7  192   4.441   4.730   3.592 -0.0409  0.1789 -0.3980
   20UNK     C8  193   4.454   4.863   3.572 -0.3813 -0.5124 -0.7072
   20UNK     H9  194   4.477   4.460   3.599 -0.6407 -0.9449  0.1951
   20UNK    C10  195   4.561   4.646   3.579 -0.5369 -0.3146  0.8536
   20UNK    N11  196   4.566   4.507   3.609 -0.8851 -0.3708 -0.2760
   20UNK    H12  197   4.550   4.911   3.552 -0.4483  0.4363  1.0367
   20UNK    H13  198   4.584   4.237   3.681 -0.0745 -0.6450 -0.2164
   20UNK    N14  199   4.682   4.686   3.544  0.2683  0.2750  0.1990
   20UNK    C15  200   4.700   4.468   3.589  0.8206 -0.1652  0.7582
   20UNK    C16  201   4.690   4.229   3.657 -0.0134 -0.2583 -0.0737
   20UNK    H17  202   4.714   4.025   3.723 -1.0256 -0.3980 -0.6595
   20UNK    C18  203   4.761   4.341   3.605  0.0889 -0.2487  0.3724
   20UNK    C19  204   4.765   4.579   3.552  0.1179  0.1488 -0.1026
   20UNK    C20  205   4.762   4.109   3.674 -0.6359 -0.1653  0.1084
   20UNK    C21  206   4.907   4.571   3.533  0.1900 -0.5730  0.7062
   20UNK    C22  207   4.896   4.333   3.572  0.5175 -0.4486 -0.2246
   20UNK    C23  208   4.899   4.104   3.638 -0.2338  0.4536 -0.0338
   20UNK    H24  209   4.950   4.778   3.532  0.5360  0.7134 -0.1309
   20UNK    C25  210   4.968   4.444   3.531 -0.4843  0.5110  0.3545
   20UNK    C26  211   4.993   4.682   3.507 -0.2541  0.4756 -0.6015
   20UNK    N27  212   4.964   4.212   3.582  0.1829 -0.0049 -0.1793
   20UNK    H28  213   4.952   4.009   3.647 -1.3605 -0.6033 -3.0678
   20UNK    N29  214   5.100   4.418   3.515  0.7636  0.3811 -0.3521
   20UNK    C30  215   5.136   4.658   3.489  1.1444  0.4451 -0.3867
   20UNK    C31  216   5.186   4.522   3.492  0.4096  0.4152  0.4143
   20UNK    H32  217   5.205   4.741   3.478  0.5788  0.8051 -1.4065
   20UNK    H33  218   5.292   4.496   3.486  0.1354 -0.9052  0.9546
   21UNK     H0  219   6.801   4.663   3.660  0.6392  0.5783 -1.7019
   21UNK     H1  220   6.612   4.541   3.722  1.5844  0.2612 -0.0724
   21UNK     C2  221   6.705   4.699   3.624 -0.0971 -0.2714 -0.6482
   21UNK     C3  222   6.596   4.623   3.653  0.0550 -0.1128 -0.2128
   21UNK     C4  223   6.694   4.802   3.528  0.2256 -0.5511  0.0113
   21UNK     H5  224   6.787   4.855   3.510  1.8492 -3.4527 -0.8618
   21UNK     N6  225   6.481   4.644   3.598 -0.1110  1.1212 -0.9994
   21UNK     C7  226   6.572   4.821   3.460 -0.2185  0.2728 -0.4514
   21UNK     C8  227   6.464   4.738   3.503  0.3475  0.3675  0.4648
   21UNK     H9  228   6.374   5.009   3.378 -0.1562  1.0996 -0.4882
   21UNK    C10  229   6.562   4.915   3.352  0.2486  0.1936 -0.1543
   21UNK    N11  230   6.452   4.991   3.317  0.3478 -0.2381  0.4909
   21UNK    H12  231   6.376   4.743   3.438  0.6804  0.4627  0.0153
   21UNK    H13  232   6.202   5.093   3.199  1.2832  1.0911  0.9186
   21UNK    N14  233   6.656   4.925   3.262 -0.5062 -0.3755  0.3711
   21UNK    C15  234   6.479   5.045   3.191 -0.3259 -0.9472 -0.5953
   21UNK    C16  235   6.260   5.129   3.114 -0.2137  0.1102 -0.5793
   21UNK    H17  236   6.102   5.248   3.039  0.2596  0.9849  0.0936
   21UNK    C18  237   6.396   5.109   3.102  0.1255 -0.6169  0.3407
   21UNK    C19  238   6.618   5.014   3.166  0.1515  0.1667 -0.0942
   21UNK    C20  239   6.202   5.210   3.019 -0.1733 -0.4083  0.4955
   21UNK    C21  240   6.682   5.055   3.048  0.2249  0.5023  0.8138
   21UNK    C22  241   6.469   5.167   2.995 -0.2863  0.5550  0.4772
   21UNK    C23  242   6.278   5.275   2.925  0.4191  0.4459 -0.3704
   21UNK    H24  243   6.874   4.967   3.091 -2.1281  0.0130  0.6567
   21UNK    C25  244   6.606   5.141   2.966  0.5343  0.0592  0.3358
   21UNK    C26  245   6.817   5.027   3.020 -0.5354 -0.2900 -0.9601
   21UNK    N27  246   6.410   5.244   2.910 -0.0236 -0.4066 -0.0461
   21UNK    H28  247   6.243   5.358   2.862  2.6547  0.6574 -1.4489
   21UNK    N29  248   6.660   5.190   2.852 -0.0372  0.0914 -0.1853
   21UNK    C30  249   6.870   5.076   2.901  0.1096  0.2895 -0.6167
   21UNK    C31  250   6.788   5.157   2.819 -0.2661 -0.3740  0.4154
   21UNK    H32  251   6.976   5.072   2.874  0.0665 -1.9415 -0.6522
   21UNK    H33  252   6.829   5.185   2.723  1.3383 -1.3985  0.7522
   22UNK     H0  253   6.484   4.332   1.300 -2.7225 -1.2947 -0.1224
   22UNK     H1  254   6.630   4.479   1.470  1.1796 -1.1934 -0.9750
   22UNK     C2  255   6.443   4.388   1.384 -0.6886 -0.2146  0.2163
   22UNK     C3  256   6.522   4.464   1.473  0.9146  0.4289 -1.3380
   22UNK     C4  257   6.304   4.367   1.408 -1.2416  0.2132 -1.0991
   22UNK     H5  258   6.245   4.302   1.344 -0.4934 -0.1163 -1.4571
   22UNK     N6  259   6.457   4.524   1.578 -0.2596 -0.1727  0.2890
   22UNK     C7  260   6.242   4.423   1.521 -0.4403 -0.7071  0.6999
   22UNK     C8  261   6.327   4.500   1.601  0.3029  0.3725  0.3484
   22UNK     H9  262   6.081   4.220   1.449  1.3515 -0.4318  0.9278
   22UNK    C10  263   6.099   4.411   1.544  0.1809  0.3301  0.6035
   22UNK    N11  264   6.035   4.293   1.501 -0.1963 -0.2265 -0.5994
   22UNK    H12  265   6.285   4.560   1.681  1.4147  0.4629  0.8740
   22UNK    H13  266   5.882   4.023   1.444  1.6676 -1.1697  5.4172
   22UNK    N14  267   6.012   4.495   1.601  0.1188  0.6054 -0.0292
   22UNK    C15  268   5.903   4.301   1.540  0.8895 -0.4612 -0.3508
   22UNK    C16  269   5.798   4.076   1.486 -0.4745  0.2861  0.1422
   22UNK    H17  270   5.684   3.900   1.445  0.7012  0.7343 -0.7882
   22UNK    C18  271   5.793   4.206   1.538 -0.7949 -0.6614 -0.3083
   22UNK    C19  272   5.895   4.431   1.591 -0.2525  0.0284 -0.6957
   22UNK    C20  273   5.679   4.004   1.476  0.1072  0.5262 -0.1529
   22UNK    C21  274   5.772   4.479   1.635 -0.1824  0.4125  0.1673
   22UNK    C22  275   5.669   4.260   1.576 -0.0054 -1.5520 -0.3668
   22UNK    C23  276   5.558   4.058   1.514 -0.0711  0.0040 -0.4386
   22UNK    H24  277   5.835   4.675   1.701  0.2947 -0.7746  1.0900
   22UNK    C25  278   5.660   4.395   1.622 -0.1940  0.4184 -0.0545
   22UNK    C26  279   5.754   4.604   1.696 -0.0707 -0.2946  0.0402
   22UNK    N27  280   5.559   4.184   1.569 -0.1229 -0.2789  0.1852
   22UNK    H28  281   5.464   4.003   1.516 -1.9185  2.8882  2.2201
   22UNK    N29  282   5.538   4.434   1.662  1.1800  0.2900 -0.0191
   22UNK    C30  283   5.624   4.646   1.731  0.2519  0.2470  0.3077
   22UNK    C31  284   5.522   4.558   1.709  0.5031  0.1452  0.7736
   22UNK    H32  285   5.605   4.742   1.776  0.7847  0.9126 -0.8321
   22UNK    H33  286   5.419   4.582   1.735  0.5828 -0.5580  1.7810
   23UNK     H0  287   7.033   4.780   1.838  0.8207 -1.0369  0.9319
   23UNK     H1  288   6.855   4.639   1.724 -0.2441  0.5262 -0.6591
   23UNK     C2  289   6.928   4.797   1.861  0.6856  0.0240 -0.3849
   23UNK     C3  290   6.831   4.717   1.796  0.7982  0.2098  0.0476
   23UNK     C4  291   6.874   4.884   1.965  0.2040 -0.3802  0.0395
   23UNK     H5  292   6.938   4.949   2.023 -1.7779  3.0490 -1.3328
   23UNK     N6  293   6.702   4.719   1.823  0.1883  0.2381 -0.3973
   23UNK     C7  294   6.736   4.879   2.002 -0.1772 -0.0610 -0.0512
   23UNK     C8  295   6.658   4.797   1.923  0.3928  0.1022 -0.3720
   23UNK     H9  296   6.831   5.101   2.130  1.6037 -1.9680 -0.2897
   23UNK    C10  297   6.692   4.943   2.124  1.1112  0.2017 -0.2681
   23UNK    N11  298   6.755   5.052   2.175  0.5124 -0.0144  0.0964
   23UNK    H12  299   6.549   4.792   1.935  0.5890 -0.3258  1.7370
   23UNK    H13  300   6.872   5.306   2.291  0.6607 -2.6595  0.7486
   23UNK    N14  301   6.591   4.902   2.210 -0.6378  0.2575  0.4859
   23UNK    C15  302   6.693   5.082   2.297 -0.0865  0.3049 -0.3677
   23UNK    C16  303   6.797   5.297   2.369 -0.4604 -0.2037  0.0701
   23UNK    H17  304   6.901   5.456   2.460 -0.3508  0.0764  0.3553
   23UNK    C18  305   6.705   5.193   2.385 -0.1767 -0.0474 -0.4200
   23UNK    C19  306   6.592   4.989   2.319  0.6693 -0.1807  0.5710
   23UNK    C20  307   6.818   5.387   2.472  0.1361 -0.4968  0.5149
   23UNK    C21  308   6.515   4.986   2.440 -0.0253 -0.0388  0.0264
   23UNK    C22  309   6.627   5.195   2.507 -0.6191  0.0544  0.7394
   23UNK    C23  310   6.729   5.388   2.582 -0.1446 -0.4061  0.5811
   23UNK    H24  311   6.399   4.802   2.420 -0.7935 -0.5262  1.2920
   23UNK    C25  312   6.533   5.093   2.533  0.6789  0.0112 -0.2163
   23UNK    C26  313   6.423   4.885   2.484  0.3384 -0.3745  0.6923
   23UNK    N27  314   6.628   5.299   2.591  0.3404  0.2467 -0.1204
   23UNK    H28  315   6.735   5.471   2.653  1.3596 -0.0078  0.0440
   23UNK    N29  316   6.468   5.103   2.650  0.1960  0.0777  0.1543
   23UNK    C30  317   6.360   4.900   2.610 -0.5129 -0.0286 -0.6966
   23UNK    C31  318   6.388   5.005   2.694 -0.4357 -0.7410  0.5341
   23UNK    H32  319   6.290   4.822   2.635  0.9609 -1.6042 -1.2684
   23UNK    H33  320   6.334   5.015   2.788 -0.7345  0.2067  0.2670
   24UNK     H0  321   6.466   4.945   4.003 -0.3210  0.6533  0.5620
   24UNK     H1  322   6.477   4.718   3.901  0.0675 -0.1371  0.0718
   24UNK     C2  323   6.396   4.920   3.924 -0.0251  0.7156  0.2806
   24UNK     C3  324   6.401   4.786   3.861  0.2219 -0.5411 -0.9321
   24UNK     C4  325   6.295   5.000   3.876  0.9404 -0.5809  0.2350
   24UNK     H5  326   6.292   5.105   3.903  0.9644 -0.4988 -0.0746
   24UNK     N6  327   6.305   4.741   3.778 -0.3308 -0.1529  0.2694
   24UNK     C7  328   6.197   4.957   3.778 -0.3642  0.4168  0.4999
   24UNK     C8  329   6.203   4.823   3.740  0.0641  0.2835  0.2400
   24UNK     H9  330   5.964   4.908   3.643  0.4273 -0.1735 -1.3352
   24UNK    C10  331   6.102   5.047   3.708  0.0525 -0.2682 -0.2111
   24UNK    N11  332   5.984   5.006   3.654 -0.1124 -0.1497 -0.5028
   24UNK    H12  333   6.132   4.776   3.673 -2.6061  2.1128  1.6216
   24UNK    H13  334   5.743   4.908   3.506 -1.7517 -0.6426  0.6373
   24UNK    N14  335   6.091   5.178   3.720 -0.3813  0.3614  0.0222
   24UNK    C15  336   5.909   5.110   3.603 -0.8757  0.5571  0.6076
   24UNK    C16  337   5.709   5.011   3.500 -0.3110 -0.1681 -0.1245
   24UNK    H17  338   5.527   4.967   3.370  0.2693 -0.2498  0.4874
   24UNK    C18  339   5.784   5.117   3.546  0.3977 -0.1440  0.3623
   24UNK    C19  340   5.978   5.218   3.650  0.1084 -0.9594 -0.1755
   24UNK    C20  341   5.591   5.036   3.423  0.0639  0.1158  0.2614
   24UNK    C21  342   5.929   5.347   3.642  0.2409 -0.0195  0.3589
   24UNK    C22  343   5.736   5.250   3.520 -0.2931 -0.0499 -0.1901
   24UNK    C23  344   5.546   5.173   3.410 -0.0672  0.5876  0.3490
   24UNK    H24  345   6.089   5.451   3.746  0.7255  1.4257 -1.6378
   24UNK    C25  346   5.810   5.357   3.567  0.0719 -1.5654 -0.0912
   24UNK    C26  347   5.994   5.459   3.695 -0.0615  0.4295 -0.3826
   24UNK    N27  348   5.620   5.275   3.454 -0.4189 -0.2292 -0.4372
   24UNK    H28  349   5.455   5.201   3.357 -0.6271  3.6695  2.6471
   24UNK    N29  350   5.749   5.479   3.548 -0.1962 -0.5073 -0.5664
   24UNK    C30  351   5.932   5.578   3.675  0.4096 -0.1878  0.9300
   24UNK    C31  352   5.805   5.590   3.608  0.0470  0.0556 -0.0745
   24UNK    H32  353   5.980   5.672   3.703 -0.4562  0.1182  1.4263
   24UNK    H33  354   5.742   5.676   3.584 -1.0615 -1.0155 -1.1219
   25UNK     H0  355   3.893   5.189   3.345  0.2025  0.3664  0.5256
   25UNK     H1  356   4.090   5.241   3.482 -1.7246 -0.8440  0.5869
   25UNK     C2  357   3.983   5.131   3.326  0.1836  0.6052 -0.3372
   25UNK     C3  358   4.098   5.171   3.398  0.9514  0.6543 -0.5452
   25UNK     C4  359   3.989   5.028   3.223  0.0248 -0.2212 -0.3825
   25UNK     H5  360   3.904   5.012   3.158 -0.4459 -0.1959  0.2208
   25UNK     N6  361   4.212   5.103   3.384 -0.2822  0.4899  0.3137
   25UNK     C7  362   4.117   4.977   3.190 -0.5274  0.5095  0.5271
   25UNK     C8  363   4.225   5.015   3.277 -0.5845 -0.5979  0.5571
   25UNK     H9  364   3.977   4.924   2.940 -0.1313  0.7059  2.1189
   25UNK    C10  365   4.138   4.882   3.077  0.1646 -0.0602  0.8491
   25UNK    N11  366   4.064   4.877   2.959  0.1008 -0.0739 -0.5478
   25UNK    H12  367   4.324   4.974   3.260 -0.5533 -0.7911  1.1869
   25UNK    H13  368   3.924   4.860   2.692 -0.8779 -0.0136 -2.4509
   25UNK    N14  369   4.245   4.805   3.070 -0.6633  0.3742 -0.3320
   25UNK    C15  370   4.137   4.794   2.868 -0.1001 -0.1836  0.1571
   25UNK    C16  371   4.008   4.801   2.656  0.1316 -0.6346  0.5591
   25UNK    H17  372   3.919   4.798   2.454  1.2146 -0.4384 -1.6365
   25UNK    C18  373   4.117   4.765   2.735  0.0700  0.1013  0.5472
   25UNK    C19  374   4.248   4.758   2.940 -0.6075  0.3136 -0.8411
   25UNK    C20  375   4.002   4.767   2.517  0.3505 -0.0661 -0.2622
   25UNK    C21  376   4.352   4.687   2.876  0.4084  0.4535  0.4000
   25UNK    C22  377   4.222   4.695   2.669  0.0399 -0.1460  1.0176
   25UNK    C23  378   4.102   4.683   2.466  0.0343 -0.2139  0.9103
   25UNK    H24  379   4.481   4.647   3.043  0.3428  0.8385 -0.4131
   25UNK    C25  380   4.336   4.653   2.737 -0.2420 -0.1708 -0.3388
   25UNK    C26  381   4.472   4.645   2.934  0.0303 -0.3579 -0.3806
   25UNK    N27  382   4.208   4.651   2.541 -0.0456  0.2663  0.4474
   25UNK    H28  383   4.087   4.642   2.366 -3.5139  3.4129 -0.3117
   25UNK    N29  384   4.429   4.587   2.664  0.0955  0.5256  0.4839
   25UNK    C30  385   4.568   4.579   2.854 -0.0019 -0.3251 -0.1872
   25UNK    C31  386   4.543   4.557   2.721  0.1307 -0.0798  0.1184
   25UNK    H32  387   4.660   4.543   2.899 -0.5374  0.0039  1.2158
   25UNK    H33  388   4.618   4.511   2.657  2.9921  0.8285  2.5884
   26UNK     H0  389   4.508   3.421   2.647 -0.8469  1.1676  0.5163
   26UNK     H1  390   4.760   3.363   2.638 -1.0068  0.2571  1.4227
   26UNK     C2  391   4.584   3.494   2.621 -0.7960  0.5397 -1.2210
   26UNK     C3  392   4.724   3.462   2.615 -0.1911  0.3465  0.4666
   26UNK     C4  393   4.534   3.614   2.584  0.1722 -0.3509  0.2136
   26UNK     H5  394   4.429   3.640   2.578  0.1294 -0.1529  1.5541
   26UNK     N6  395   4.808   3.553   2.558  0.2755  0.1741 -0.5846
   26UNK     C7  396   4.628   3.714   2.547 -1.0990  0.5253  0.2375
   26UNK     C8  397   4.764   3.677   2.534  0.2975 -1.0967 -0.3247
   26UNK     H9  398   4.768   3.940   2.473  1.3889  0.9944  0.4930
   26UNK    C10  399   4.583   3.851   2.523 -0.0290  0.0517  0.4834
   26UNK    N11  400   4.669   3.952   2.490  0.9824 -0.7740 -0.3947
   26UNK    H12  401   4.829   3.753   2.491  0.0977 -2.4880 -3.4081
   26UNK    H13  402   4.822   4.182   2.351  0.3007  1.6667 -2.7453
   26UNK    N14  403   4.467   3.899   2.560  0.5022  0.3420 -0.2905
   26UNK    C15  404   4.597   4.074   2.491 -0.2909 -0.3574 -0.0368
   26UNK    C16  405   4.740   4.245   2.384 -0.0005 -0.2315  0.4560
   26UNK    H17  406   4.849   4.417   2.323 -0.6082  2.5719  2.4839
   26UNK    C18  407   4.619   4.201   2.446 -0.0545  0.6771 -0.0439
   26UNK    C19  408   4.474   4.036   2.548  0.1640 -0.3321  0.9112
   26UNK    C20  409   4.753   4.378   2.356 -0.6898  0.0972 -0.2420
   26UNK    C21  410   4.371   4.127   2.567  0.2586  0.0938 -0.2598
   26UNK    C22  411   4.519   4.299   2.472  0.0703  0.9017  0.0254
   26UNK    C23  412   4.645   4.465   2.376 -0.2244  0.1079  0.0241
   26UNK    H24  413   4.223   3.983   2.635 -0.7124 -0.2119 -0.4905
   26UNK    C25  414   4.395   4.259   2.530 -0.1985 -0.4072  0.6937
   26UNK    C26  415   4.241   4.087   2.609  0.2714 -0.4370 -0.7268
   26UNK    N27  416   4.528   4.426   2.435 -0.5604  0.1430 -0.6834
   26UNK    H28  417   4.652   4.571   2.352 -1.1996  0.3839  0.8744
   26UNK    N29  418   4.305   4.355   2.548 -0.2258  0.4578 -0.9226
   26UNK    C30  419   4.149   4.193   2.627 -0.3513 -0.1947  0.6029
   26UNK    C31  420   4.188   4.325   2.607 -0.8371 -0.2558  0.1149
   26UNK    H32  421   4.049   4.166   2.662 -1.4866  0.4873 -1.8610
   26UNK    H33  422   4.124   4.408   2.638  0.2360  0.1182  1.4073
   27UNK     H0  423   4.589   5.096   3.962 -1.0244 -0.2212  0.0550
   27UNK     H1  424   4.410   5.095   3.790 -0.4381 -0.2603 -3.2685
   27UNK     C2  425   4.610   5.132   3.862 -0.6087 -0.4449  0.0567
   27UNK     C3  426   4.511   5.130   3.767  0.4019 -0.5404 -0.3846
   27UNK     C4  427   4.737   5.172   3.817 -0.5424  0.4609  0.3770
   27UNK     H5  428   4.817   5.187   3.889  1.2937 -2.9222 -0.6938
   27UNK     N6  429   4.530   5.160   3.638 -0.3287 -0.3232 -0.2301
   27UNK     C7  430   4.758   5.217   3.684  0.2571  0.2965 -0.1157
   27UNK     C8  431   4.647   5.209   3.594 -0.9018  0.5118  0.1435
   27UNK     H9  432   4.996   5.263   3.834 -1.8895  0.8390 -0.6174
   27UNK    C10  433   4.893   5.268   3.644 -0.0546 -0.1821  0.6385
   27UNK    N11  434   4.999   5.284   3.735 -0.6223 -0.1469 -0.8207
   27UNK    H12  435   4.663   5.227   3.488 -2.7262 -0.7447 -0.4031
   27UNK    H13  436   5.222   5.335   3.928 -2.2756  0.3327 -0.5239
   27UNK    N14  437   4.932   5.294   3.521 -0.0297 -0.8567  0.2265
   27UNK    C15  438   5.105   5.337   3.669 -0.7853  0.0632  0.6210
   27UNK    C16  439   5.281   5.369   3.844 -1.1823 -0.0066  0.0782
   27UNK    H17  440   5.465   5.394   3.961 -0.7980  1.3293  0.9666
   27UNK    C18  441   5.236   5.369   3.710  1.2325  0.7077  0.0537
   27UNK    C19  442   5.066   5.327   3.533  0.1951  0.6827 -0.5799
   27UNK    C20  443   5.422   5.398   3.862 -0.3859 -0.2437  0.6967
   27UNK    C21  444   5.159   5.346   3.436 -0.3500 -0.0390 -0.1662
   27UNK    C22  445   5.327   5.394   3.605  0.1314  0.5988 -0.2323
   27UNK    C23  446   5.505   5.430   3.754  0.7152  0.2092 -0.5487
   27UNK    H24  447   5.029   5.300   3.274  0.0764 -1.5829 -0.5779
   27UNK    C25  448   5.289   5.388   3.471 -0.1313  0.6355 -0.8141
   27UNK    C26  449   5.126   5.340   3.303 -1.0322  0.3096  0.8021
   27UNK    N27  450   5.457   5.422   3.629  0.8335  0.0732 -0.4221
   27UNK    H28  451   5.610   5.455   3.765  1.0092 -1.1594  0.0358
   27UNK    N29  452   5.382   5.424   3.379 -0.3674  0.4065  0.4096
   27UNK    C30  453   5.222   5.368   3.206  0.2392  0.3196  1.0471
   27UNK    C31  454   5.349   5.415   3.243 -0.5604  0.1696 -0.0636
   27UNK    H32  455   5.192   5.361   3.102 -0.8143 -2.3283  1.4448
   27UNK    H33  456   5.420   5.451   3.168  1.1847  0.5442  1.6659
   28UNK     H0  457   4.583   4.856   1.070  0.7519  1.6216 -1.0157
   28UNK     H1  458   4.500   5.062   1.223 -1.4746 -0.4326  2.5629
   28UNK     C2  459   4.614   4.874   1.173  0.2140 -0.5629 -0.4355
   28UNK     C3  460   4.567   4.984   1.259  0.2417  0.1489  0.7797
   28UNK     C4  461   4.708   4.784   1.227  0.4938 -0.0945  0.1435
   28UNK     H5  462   4.748   4.705   1.164 -3.1093 -0.7544 -1.6011
   28UNK     N6  463   4.607   4.994   1.384  0.3104  0.6682  0.6499
   28UNK     C7  464   4.755   4.800   1.361 -0.1964  0.0678  0.1133
   28UNK     C8  465   4.695   4.901   1.437  0.3040  0.4200  0.2503
   28UNK     H9  466   4.980   4.731   1.251  2.2366 -1.1290 -0.3315
   28UNK    C10  467   4.861   4.718   1.417 -0.1886 -0.2347 -0.1571
   28UNK    N11  468   4.965   4.693   1.344  0.3289  0.1880 -0.0359
   28UNK    H12  469   4.697   4.908   1.545  1.1116 -3.4633  0.6317
   28UNK    H13  470   5.181   4.586   1.184 -0.2444  1.1869  1.2837
   28UNK    N14  471   4.881   4.684   1.545  0.1973 -0.5006  0.5629
   28UNK    C15  472   5.049   4.610   1.415 -0.0563  0.3593  0.5260
   28UNK    C16  473   5.234   4.528   1.259  0.4681 -0.1205 -0.1555
   28UNK    H17  474   5.411   4.444   1.148  0.5988 -1.5325 -0.2849
   28UNK    C18  475   5.168   4.536   1.387 -0.2595 -0.3430  0.2261
   28UNK    C19  476   4.990   4.601   1.541  0.7754 -0.3378  0.1952
   28UNK    C20  477   5.352   4.454   1.238 -0.7816  0.5841 -1.3372
   28UNK    C21  478   5.048   4.527   1.646  0.3421  0.4044 -0.2033
   28UNK    C22  479   5.223   4.459   1.493  0.4334 -0.0312  0.7200
   28UNK    C23  480   5.398   4.387   1.355 -0.3351 -0.0620  0.1245
   28UNK    H24  481   4.907   4.580   1.807 -0.8462 -0.9919 -0.4345
   28UNK    C25  482   5.166   4.453   1.617  0.0033 -0.6087  0.4205
   28UNK    C26  483   5.001   4.534   1.776  0.3662  1.1255 -0.1037
   28UNK    N27  484   5.334   4.381   1.474  0.2168 -0.3186  0.1784
   28UNK    H28  485   5.475   4.313   1.333 -1.3242 -0.3141 -2.8716
   28UNK    N29  486   5.231   4.391   1.713  0.2790  0.0839 -0.4171
   28UNK    C30  487   5.074   4.473   1.878 -0.4624 -0.6353 -0.2624
   28UNK    C31  488   5.196   4.411   1.841 -0.2256  0.2846 -0.2584
   28UNK    H32  489   5.045   4.465   1.982  1.9644 -2.0707  0.3876
   28UNK    H33  490   5.262   4.373   1.919 -0.5577  0.3431  0.0542
   29UNK     H0  491   6.646   4.909   1.307  0.7872 -1.9239  0.3962
   29UNK     H1  492   6.701   4.720   1.464  1.2474  1.9324 -1.3117
   29UNK     C2  493   6.591   4.908   1.400 -0.0917  0.2509 -0.0470
   29UNK     C3  494   6.632   4.800   1.491 -0.4479  0.2472 -0.3831
   29UNK     C4  495   6.492   4.999   1.434 -0.6029  0.1378 -0.8138
   29UNK     H5  496   6.470   5.075   1.360 -1.2769  0.1273 -0.6224
   29UNK     N6  497   6.561   4.789   1.607  0.1958 -0.4852  0.2795
   29UNK     C7  498   6.422   4.983   1.557  0.4978 -0.9579  0.8154
   29UNK     C8  499   6.460   4.876   1.638 -0.1185 -0.2994 -0.6721
   29UNK     H9  500   6.333   5.094   1.794 -0.9569 -0.9324  1.1351
   29UNK    C10  501   6.317   5.076   1.582  0.3415  0.0683  0.4846
   29UNK    N11  502   6.281   5.110   1.709 -0.2668 -0.1802  0.8406
   29UNK    H12  503   6.406   4.859   1.731  0.7825 -2.1027 -0.4399
   29UNK    H13  504   6.165   5.165   1.978 -0.8825 -0.9367 -0.3441
   29UNK    N14  505   6.234   5.131   1.490  0.3620  0.3144 -0.9957
   29UNK    C15  506   6.162   5.179   1.701  0.3345  0.7490 -0.1773
   29UNK    C16  507   6.087   5.224   1.930  0.0938  0.4419 -0.3075
   29UNK    H17  508   5.996   5.275   2.121 -0.3856 -0.8507  0.3437
   29UNK    C18  509   6.071   5.230   1.793  0.2751  0.6871 -0.6391
   29UNK    C19  510   6.142   5.198   1.561 -0.3552 -0.3770 -0.2054
   29UNK    C20  511   5.984   5.282   2.013 -0.5025  0.7081  0.4290
   29UNK    C21  512   6.035   5.269   1.505  0.6604 -0.3242 -0.8947
   29UNK    C22  513   5.962   5.302   1.738  0.2336 -0.6856 -0.0526
   29UNK    C23  514   5.876   5.349   1.956  0.6455 -0.0690  0.1899
   29UNK    H24  515   6.073   5.240   1.295  0.7640  0.2330  0.4820
   29UNK    C25  516   5.941   5.325   1.597 -0.4543  1.2677 -0.2784
   29UNK    C26  517   6.006   5.283   1.368  1.0647  0.4754  0.6150
   29UNK    N27  518   5.870   5.366   1.818 -0.0703  1.1084  0.0214
   29UNK    H28  519   5.791   5.377   2.018  1.2693 -2.0260  2.0494
   29UNK    N29  520   5.840   5.400   1.556  0.2228  0.2794 -0.0654
   29UNK    C30  521   5.891   5.351   1.330  0.1150 -1.1172  0.2714
   29UNK    C31  522   5.810   5.409   1.424  0.2313 -0.9000  0.0407
   29UNK    H32  523   5.875   5.350   1.222 -1.3636 -1.9961  0.4690
   29UNK    H33  524   5.729   5.473   1.387  0.7316 -1.1363 -1.5077
   30UNK     H0  525   5.952   6.513   3.069 -0.7610  0.0577 -1.3631
   30UNK     H1  526   5.966   6.468   2.823 -0.3983  0.9015  0.3383
   30UNK     C2  527   5.917   6.419   3.029 -0.9112 -0.4769 -0.0244
   30UNK     C3  528   5.914   6.400   2.890  0.0155 -0.1167 -0.3464
   30UNK     C4  529   5.881   6.307   3.108  0.6371 -0.6506 -0.7094
   30UNK     H5  530   5.881   6.314   3.216 -0.6930  1.1113 -0.7883
   30UNK     N6  531   5.870   6.289   2.830 -0.1122  0.3832 -0.7614
   30UNK     C7  532   5.828   6.190   3.050 -0.0088 -0.4199 -0.3299
   30UNK     C8  533   5.826   6.192   2.909  0.3337 -0.0815  0.3584
   30UNK     H9  534   5.705   6.157   3.310 -0.1113 -0.7115  1.6840
   30UNK    C10  535   5.792   6.066   3.129  0.3125 -0.6534 -0.2629
   30UNK    N11  536   5.725   6.075   3.254 -0.5500  0.0765  0.3335
   30UNK    H12  537   5.776   6.112   2.854 -0.4728  1.8315 -1.8601
   30UNK    H13  538   5.522   6.048   3.469 -1.3398  0.1405 -1.6493
   30UNK    N14  539   5.808   5.943   3.084 -0.3164 -0.2158  0.0290
   30UNK    C15  540   5.689   5.940   3.282 -0.1819 -0.3669 -0.1611
   30UNK    C16  541   5.519   5.939   3.461  0.6378 -0.1292  0.4201
   30UNK    H17  542   5.352   5.914   3.598  0.3197  0.9833 -0.5985
   30UNK    C18  543   5.606   5.876   3.375 -0.2402 -0.0385 -0.4947
   30UNK    C19  544   5.748   5.862   3.177  0.6957 -0.2384  0.2376
   30UNK    C20  545   5.425   5.866   3.535 -0.2631 -0.5469 -0.1407
   30UNK    C21  546   5.743   5.719   3.176 -0.2699  0.1235 -0.1176
   30UNK    C22  547   5.604   5.735   3.376  0.2244 -0.7413 -0.1461
   30UNK    C23  548   5.434   5.727   3.531 -0.2301  0.3754 -0.0075
   30UNK    H24  549   5.872   5.702   3.006  0.1304  0.0917 -0.6416
   30UNK    C25  550   5.669   5.659   3.278  0.0368  0.0045  0.5454
   30UNK    C26  551   5.817   5.647   3.083  0.2067 -0.2996 -0.8638
   30UNK    N27  552   5.521   5.662   3.451 -0.0904  0.5553 -0.4658
   30UNK    H28  553   5.378   5.659   3.595  1.3033 -0.6274  0.3248
   30UNK    N29  554   5.659   5.525   3.287  0.0778  0.1059  0.3658
   30UNK    C30  555   5.811   5.508   3.093 -0.1199  0.1800 -0.2015
   30UNK    C31  556   5.731   5.451   3.195 -0.6997 -0.4714 -0.4914
   30UNK    H32  557   5.867   5.441   3.028 -2.6092 -0.2097 -2.1185
   30UNK    H33  558   5.712   5.344   3.203  1.3808 -0.7826  1.2675
   31UNK     H0  559   6.332   6.417   2.600 -1.5690  0.8580 -0.3604
   31UNK     H1  560   6.111   6.452   2.567  1.4019  0.2672 -0.7149
   31UNK     C2  561   6.270   6.328   2.601  0.0377 -0.3029  0.0481
   31UNK     C3  562   6.137   6.349   2.589 -0.0511  0.0606  0.1069
   31UNK     C4  563   6.324   6.202   2.631 -0.5348 -0.2080 -0.2607
   31UNK     H5  564   6.431   6.198   2.645  0.1382  1.0367 -3.9533
   31UNK     N6  565   6.051   6.248   2.603  0.3819  0.5705  1.0954
   31UNK     C7  566   6.235   6.095   2.646 -0.0304  0.4667  0.6663
   31UNK     C8  567   6.098   6.123   2.630  0.3779  0.0605 -0.1288
   31UNK     H9  568   6.406   5.988   2.839  0.6260  0.0187 -0.7056
   31UNK    C10  569   6.272   5.954   2.684  0.7833 -0.9275  0.0231
   31UNK    N11  570   6.365   5.920   2.776 -0.3212 -0.0139 -0.0671
   31UNK    H12  571   6.019   6.051   2.651 -3.0129  3.0151 -1.7147
   31UNK    H13  572   6.590   5.834   2.975  2.6403  1.0587 -0.7533
   31UNK    N14  573   6.213   5.846   2.637  0.1408 -0.5879 -0.1981
   31UNK    C15  574   6.387   5.786   2.765  0.1558 -0.0803 -0.3212
   31UNK    C16  575   6.574   5.739   2.925 -0.2890  0.8243  0.4094
   31UNK    H17  576   6.744   5.644   3.049  0.8466  0.0082 -1.7923
   31UNK    C18  577   6.481   5.703   2.828  0.1700  0.7510 -0.4155
   31UNK    C19  578   6.291   5.743   2.678 -0.1466 -0.5711 -0.0208
   31UNK    C20  579   6.668   5.637   2.972 -0.6550 -0.2498 -0.3349
   31UNK    C21  580   6.277   5.613   2.636 -0.3943  0.7229 -0.7415
   31UNK    C22  581   6.474   5.566   2.782  0.4212  0.1226 -0.5506
   31UNK    C23  582   6.650   5.505   2.924 -0.1289 -0.6115  0.3696
   31UNK    H24  583   6.117   5.632   2.499  0.4869  0.1910  1.2874
   31UNK    C25  584   6.376   5.525   2.688  0.0938 -0.1446  0.5286
   31UNK    C26  585   6.187   5.558   2.538  0.3830 -0.6331 -0.0229
   31UNK    N27  586   6.554   5.471   2.836 -0.1769  0.0036  0.3772
   31UNK    H28  587   6.705   5.424   2.973  2.0585  2.3634  3.3209
   31UNK    N29  588   6.382   5.395   2.644 -0.3826  0.6435 -0.1494
   31UNK    C30  589   6.195   5.428   2.494 -0.5542 -0.3558 -0.0375
   31UNK    C31  590   6.294   5.346   2.550 -0.0911  0.9860 -0.6416
   31UNK    H32  591   6.141   5.394   2.406  0.7982 -0.2770 -0.9401
   31UNK    H33  592   6.304   5.246   2.510 -2.1197  0.6546 -0.4349
   32UNK     H0  593   4.080   5.085   1.516  0.3391 -0.8826 -0.7162
   32UNK     H1  594   4.277   5.188   1.422 -1.9098  0.1495  0.4569
   32UNK     C2  595   4.176   5.065   1.562  0.0990 -0.0237  0.1857
   32UNK     C3  596   4.287   5.126   1.511  0.1155 -0.6745 -0.2769
   32UNK     C4  597   4.193   4.986   1.675  0.6201 -0.0153  0.0640
   32UNK     H5  598   4.102   4.945   1.716  0.6831  0.0812  0.3016
   32UNK     N6  599   4.412   5.109   1.567  0.6931 -0.1828 -0.1632
   32UNK     C7  600   4.317   4.963   1.733  0.3665  0.5345 -0.0275
   32UNK     C8  601   4.427   5.027   1.671  0.0145 -1.2378  0.0802
   32UNK     H9  602   4.201   4.743   1.804 -0.8820  1.9631 -0.3673
   32UNK    C10  603   4.331   4.884   1.860  0.2664 -0.3329  0.0152
   32UNK    N11  604   4.257   4.776   1.881 -0.6564  0.2851  0.2351
   32UNK    H12  605   4.521   5.021   1.727 -1.1832 -0.2738  2.3148
   32UNK    H13  606   4.153   4.488   1.936 -0.5901 -2.3193  0.4809
   32UNK    N14  607   4.403   4.920   1.963 -0.8084 -0.2955 -0.2068
   32UNK    C15  608   4.305   4.724   2.004  0.2179 -0.2783 -0.1309
   32UNK    C16  609   4.208   4.491   2.030  0.4892 -0.0323 -0.1465
   32UNK    H17  610   4.129   4.302   2.079 -1.5811  2.2067  0.2820
   32UNK    C18  611   4.282   4.603   2.077  0.7911  0.6529  0.8812
   32UNK    C19  612   4.385   4.827   2.057  0.0522  0.1869 -0.4687
   32UNK    C20  613   4.191   4.384   2.112  0.6542  0.6398  0.1612
   32UNK    C21  614   4.443   4.819   2.183 -0.3150  0.8604 -0.2943
   32UNK    C22  615   4.336   4.601   2.203 -0.1188 -0.5514  0.6510
   32UNK    C23  616   4.246   4.392   2.238 -0.0239  0.7149 -0.8513
   32UNK    H24  617   4.542   5.005   2.177 -2.2537 -0.0495 -0.1276
   32UNK    C25  618   4.409   4.708   2.261  0.3162  0.3074 -0.5051
   32UNK    C26  619   4.522   4.917   2.238  0.5519 -0.9808 -0.3767
   32UNK    N27  620   4.312   4.500   2.286 -0.3478  0.2146 -0.5128
   32UNK    H28  621   4.222   4.326   2.321  0.9515  0.6333 -0.6206
   32UNK    N29  622   4.445   4.699   2.391  0.0383  0.8728 -0.3586
   32UNK    C30  623   4.568   4.903   2.369 -0.8173 -0.2260 -0.3028
   32UNK    C31  624   4.529   4.792   2.441 -0.1892  0.5679  0.1486
   32UNK    H32  625   4.639   4.971   2.414 -0.5904 -1.3670  1.1479
   32UNK    H33  626   4.576   4.779   2.539 -0.1116  3.0095  0.4780
   33UNK     H0  627   4.779   5.420   1.069  0.4775  0.2289  0.0075
   33UNK     H1  628   4.603   5.309   1.201 -1.3354  3.8323  2.8105
   33UNK     C2  629   4.800   5.379   1.167 -0.1671  0.1930  0.1362
   33UNK     C3  630   4.705   5.308   1.239  0.1409  0.0806 -0.5549
   33UNK     C4  631   4.927   5.400   1.223 -0.0717  0.2333  0.2398
   33UNK     H5  632   5.001   5.451   1.162  0.3294 -1.9088 -1.1789
   33UNK     N6  633   4.734   5.254   1.360  0.0332 -0.3800 -0.5843
   33UNK     C7  634   4.964   5.343   1.349 -0.1417 -0.2637 -0.0407
   33UNK     C8  635   4.860   5.266   1.413  0.1497  0.5536 -0.0585
   33UNK     H9  636   5.110   5.568   1.367 -1.5086 -1.6957 -2.1662
   33UNK    C10  637   5.083   5.368   1.422 -0.3932 -0.1083 -0.1530
   33UNK    N11  638   5.157   5.484   1.397  0.2283 -0.1095 -0.2301
   33UNK    H12  639   4.874   5.228   1.514  2.6740 -1.1796 -0.9541
   33UNK    H13  640   5.306   5.724   1.397  1.0443  1.0833 -2.3362
   33UNK    N14  641   5.146   5.285   1.500 -0.1742  0.1159  0.0166
   33UNK    C15  642   5.270   5.474   1.475  0.5165 -0.0570 -0.4635
   33UNK    C16  643   5.391   5.683   1.452 -0.3147  0.5637 -0.5369
   33UNK    H17  644   5.534   5.855   1.440  1.7191 -0.4674  1.2334
   33UNK    C18  645   5.380   5.553   1.508  0.4614 -0.5347  0.3388
   33UNK    C19  646   5.261   5.345   1.531 -0.6554 -0.7566  0.3000
   33UNK    C20  647   5.511   5.755   1.476 -0.0424 -0.0473  1.3398
   33UNK    C21  648   5.370   5.295   1.609  0.3971  0.3236 -0.4772
   33UNK    C22  649   5.485   5.505   1.580  0.3246 -0.3903 -0.8310
   33UNK    C23  650   5.607   5.702   1.561 -0.4136  0.6622  0.4956
   33UNK    H24  651   5.279   5.111   1.653  0.8706 -1.4174 -0.3047
   33UNK    C25  652   5.484   5.376   1.637  0.6041  0.0355  1.1669
   33UNK    C26  653   5.367   5.172   1.669 -0.1518 -0.2282  0.9866
   33UNK    N27  654   5.594   5.579   1.613 -0.3985  0.6536  0.2797
   33UNK    H28  655   5.699   5.755   1.587  0.0487  0.2866 -0.3293
   33UNK    N29  656   5.595   5.339   1.701  0.5200 -0.1337 -0.0664
   33UNK    C30  657   5.474   5.136   1.750  0.3129 -0.0544 -0.2339
   33UNK    C31  658   5.589   5.218   1.754  0.1267 -0.1714  0.1613
   33UNK    H32  659   5.488   5.037   1.793 -0.2751 -0.5633 -1.1737
   33UNK    H33  660   5.676   5.183   1.811  1.2417  0.9143 -0.8024
   34UNK     H0  661   4.285   5.623   3.590 -0.6527  2.0209 -1.6299
   34UNK     H1  662   4.335   5.362   3.658 -0.1596 -0.0784 -0.1942
   34UNK     C2  663   4.300   5.541   3.520 -0.5393  0.2107  0.3929
   34UNK     C3  664   4.334   5.409   3.560 -0.0055  1.2576  0.4174
   34UNK     C4  665   4.314   5.580   3.387  0.3291 -0.6437  0.3618
   34UNK     H5  666   4.293   5.680   3.352 -0.6228 -0.9328  0.0836
   34UNK     N6  667   4.376   5.319   3.467 -0.0044  0.1729  0.4243
   34UNK     C7  668   4.353   5.485   3.289 -0.2598 -0.4149 -0.5865
   34UNK     C8  669   4.379   5.357   3.340 -0.4383 -0.0822  0.4598
   34UNK     H9  670   4.430   5.339   3.052 -2.1296  0.2280 -1.1281
   34UNK    C10  671   4.395   5.525   3.155 -0.1323 -0.2256 -0.3812
   34UNK    N11  672   4.442   5.439   3.054  0.1481 -0.0048  0.3276
   34UNK    H12  673   4.410   5.271   3.281  0.8217 -1.0613  2.4343
   34UNK    H13  674   4.612   5.266   2.875  1.9557 -1.5101 -0.4056
   34UNK    N14  675   4.399   5.655   3.115  0.1645  0.3836 -0.7014
   34UNK    C15  676   4.506   5.520   2.967  0.1051  0.6432  0.5510
   34UNK    C16  677   4.629   5.357   2.818  1.1389 -0.5907  0.7825
   34UNK    H17  678   4.724   5.241   2.659  0.6019  0.3267 -0.6415
   34UNK    C18  679   4.584   5.491   2.851 -0.0865 -0.2279  0.1184
   34UNK    C19  680   4.472   5.648   3.001  0.1201  0.4395  0.4537
   34UNK    C20  681   4.697   5.340   2.694 -0.4254 -0.0680 -0.2711
   34UNK    C21  682   4.511   5.759   2.923 -0.7566 -0.2955 -0.2050
   34UNK    C22  683   4.622   5.599   2.765  0.6505 -0.8623  0.5608
   34UNK    C23  684   4.719   5.450   2.606 -0.8261 -1.1796 -0.1394
   34UNK    H24  685   4.426   5.927   3.039 -0.3161 -0.0064  0.0018
   34UNK    C25  686   4.593   5.732   2.806 -0.1570  0.0349 -0.1935
   34UNK    C26  687   4.479   5.895   2.950 -0.2902  0.4916 -0.1626
   34UNK    N27  688   4.683   5.579   2.645 -0.8487 -0.3238  0.0993
   34UNK    H28  689   4.759   5.438   2.505 -2.5999 -2.2135 -0.7824
   34UNK    N29  690   4.648   5.826   2.730  0.0532  0.8386  0.0860
   34UNK    C30  691   4.531   5.991   2.859 -0.4008 -0.0858  0.1330
   34UNK    C31  692   4.621   5.950   2.759 -0.0212 -0.1522 -0.4281
   34UNK    H32  693   4.520   6.097   2.878  1.2175  0.1715 -0.2737
   34UNK    H33  694   4.678   6.029   2.709 -0.7789  0.9429  0.3729
   35UNK     H0  695   5.889   6.534   2.179 -0.8874 -0.6816 -2.2690
   35UNK     H1  696   5.849   6.512   2.436  1.0865  0.0846 -0.3958
   35UNK     C2  697   5.879   6.439   2.231  0.6984  0.0942 -0.4066
   35UNK     C3  698   5.851   6.425   2.370  0.5051 -0.3889  0.2041
   35UNK     C4  699   5.883   6.320   2.152  0.4382  0.5152  0.0972
   35UNK     H5  700   5.886   6.335   2.044  0.3035 -1.6701 -0.2591
   35UNK     N6  701   5.840   6.303   2.425  0.5668 -0.3722 -0.6709
   35UNK     C7  702   5.856   6.193   2.211  0.0457 -0.1241 -0.3614
   35UNK     C8  703   5.840   6.190   2.352  0.2501  0.1947  0.1950
   35UNK     H9  704   5.960   6.113   1.976 -0.3026  0.7232  1.3518
   35UNK    C10  705   5.824   6.076   2.125 -0.3684 -0.8699 -0.0695
   35UNK    N11  706   5.888   6.052   2.010  0.1453 -0.3754  0.3779
   35UNK    H12  707   5.811   6.099   2.405 -0.5591 -0.1523 -0.8248
   35UNK    H13  708   6.039   5.980   1.783 -1.9897  0.5565 -0.7179
   35UNK    N14  709   5.726   5.986   2.152 -0.3452 -0.0507 -0.0678
   35UNK    C15  710   5.842   5.932   1.962 -0.2020  0.3552 -0.5514
   35UNK    C16  711   5.998   5.880   1.776 -0.5124 -0.0869 -0.6349
   35UNK    H17  712   6.107   5.808   1.598 -1.0140 -3.3876 -2.1259
   35UNK    C18  713   5.887   5.853   1.858 -0.6258 -0.5203 -0.7655
   35UNK    C19  714   5.735   5.892   2.052 -0.2061  0.2903  0.0454
   35UNK    C20  715   6.037   5.792   1.679  0.6932 -0.5086  0.1134
   35UNK    C21  716   5.659   5.779   2.018  0.1858  0.6078 -0.6704
   35UNK    C22  717   5.822   5.728   1.838  0.2775  0.3570 -1.0553
   35UNK    C23  718   5.973   5.666   1.674 -0.4560  0.4129  0.0003
   35UNK    H24  719   5.509   5.787   2.169  0.0230  2.0882 -1.3222
   35UNK    C25  720   5.711   5.688   1.917  0.3258 -0.1874  0.8303
   35UNK    C26  721   5.549   5.728   2.088 -0.3138  0.0076 -0.0608
   35UNK    N27  722   5.861   5.637   1.747 -0.1178  0.1299  0.1953
   35UNK    H28  723   6.004   5.588   1.604 -0.1549 -1.6108  2.2582
   35UNK    N29  724   5.652   5.564   1.892 -0.2666  0.0608  0.1593
   35UNK    C30  725   5.489   5.611   2.054  0.4295  0.2603 -0.0728
   35UNK    C31  726   5.547   5.523   1.964 -0.4757 -0.4550 -0.7307
   35UNK    H32  727   5.398   5.574   2.100  1.0789 -0.7936  0.4009
   35UNK    H33  728   5.506   5.426   1.937 -0.3802 -1.2534  1.7360
   36UNK     H0  729   4.336   5.634   1.488  0.9267  0.0291 -0.9977
   36UNK     H1  730   4.440   5.421   1.371  1.1640 -1.2727 -0.6838
   36UNK     C2  731   4.402   5.564   1.538  0.0713  0.1071  0.3183
   36UNK     C3  732   4.457   5.449   1.475  0.2859 -0.5555 -0.7214
   36UNK     C4  733   4.437   5.599   1.667  0.4636  0.0889  0.0527
   36UNK     H5  734   4.384   5.683   1.712 -1.0544 -0.2163 -1.0884
   36UNK     N6  735   4.542   5.370   1.544  0.6378 -0.0943 -0.0451
   36UNK     C7  736   4.535   5.522   1.733 -0.8154 -0.1421  0.1875
   36UNK     C8  737   4.585   5.408   1.669  1.1077 -0.2354 -0.2873
   36UNK     H9  738   4.382   5.637   1.924 -0.1258  1.0179  0.5202
   36UNK    C10  739   4.572   5.558   1.870 -0.0290  0.0044  0.3562
   36UNK    N11  740   4.474   5.611   1.956 -0.2267 -0.5684 -0.3698
   36UNK    H12  741   4.665   5.349   1.713  1.7401  0.6217 -0.2676
   36UNK    H13  742   4.294   5.742   2.156  1.8459  1.9110 -2.1518
   36UNK    N14  743   4.686   5.539   1.931  0.3511 -0.4357 -0.0844
   36UNK    C15  744   4.539   5.636   2.076  0.2936  0.3903 -0.0867
   36UNK    C16  745   4.371   5.733   2.232 -1.0152  0.0465  0.8262
   36UNK    H17  746   4.243   5.792   2.391  1.0828  1.9967 -0.6527
   36UNK    C18  747   4.502   5.685   2.201  0.4790  0.2899 -0.1058
   36UNK    C19  748   4.665   5.586   2.057  0.0775 -0.1078  0.0257
   36UNK    C20  749   4.342   5.758   2.364  0.6414  0.2045 -0.1751
   36UNK    C21  750   4.761   5.604   2.160  0.3273 -0.5299 -0.0898
   36UNK    C22  751   4.593   5.689   2.309  0.0313  0.4168  0.3365
   36UNK    C23  752   4.446   5.765   2.462  0.3372 -0.6061 -0.5066
   36UNK    H24  753   4.936   5.525   2.051 -1.2255  1.8899 -1.1749
   36UNK    C25  754   4.726   5.653   2.288  0.1022  0.2014 -0.0943
   36UNK    C26  755   4.897   5.569   2.142 -0.5233  0.4348 -0.1311
   36UNK    N27  756   4.567   5.731   2.433  0.0739 -0.3184  0.3675
   36UNK    H28  757   4.413   5.797   2.561 -3.3385 -0.8090 -1.5378
   36UNK    N29  758   4.815   5.669   2.389 -0.2588  0.4212 -0.2841
   36UNK    C30  759   4.987   5.590   2.251 -0.2278  0.7203  1.0987
   36UNK    C31  760   4.941   5.642   2.373 -0.3034  0.1206 -0.4084
   36UNK    H32  761   5.093   5.577   2.234  0.0622  1.7720  1.9698
   36UNK    H33  762   5.002   5.654   2.462 -0.0124 -0.8085 -0.4752
   37UNK     H0  763   5.038   3.215   2.922 -3.3984 -0.7586 -2.6504
   37UNK     H1  764   5.048   3.273   2.697  2.6568 -0.4819  0.6735
   37UNK     C2  765   5.019   3.320   2.902  0.1459  0.3922 -0.7392
   37UNK     C3  766   5.025   3.353   2.766 -0.2709 -0.7792  0.1891
   37UNK     C4  767   5.021   3.420   2.995 -0.2702 -0.2295  0.0187
   37UNK     H5  768   5.027   3.398   3.101 -0.9057  3.3319  0.9145
   37UNK     N6  769   5.013   3.480   2.726  0.0036  0.0070 -0.2404
   37UNK     C7  770   5.008   3.554   2.957 -0.0895  0.2609  0.4972
   37UNK     C8  771   5.003   3.579   2.819  0.9391  0.2574 -0.5360
   37UNK     H9  772   5.100   3.552   3.216  0.3934 -0.0965 -0.6388
   37UNK    C10  773   5.017   3.655   3.055 -0.3061 -0.4610  0.4046
   37UNK    N11  774   5.068   3.641   3.180 -0.0411 -0.0615 -0.1719
   37UNK    H12  775   4.995   3.683   2.787  1.4665  0.4053 -0.2057
   37UNK    H13  776   5.213   3.640   3.431 -0.8209  1.0063 -1.3738
   37UNK    N14  777   5.003   3.782   3.023  0.0273  0.5969 -0.2568
   37UNK    C15  778   5.085   3.766   3.237  0.0887  0.3809  0.3323
   37UNK    C16  779   5.198   3.744   3.460 -0.2492  0.8036 -0.2824
   37UNK    H17  780   5.311   3.744   3.640 -2.2125 -0.5910  0.6038
   37UNK    C18  781   5.135   3.817   3.360  0.1548 -0.2887  0.7273
   37UNK    C19  782   5.031   3.853   3.138 -0.5688  0.4154 -0.5867
   37UNK    C20  783   5.253   3.805   3.571 -0.1358  0.4993 -0.2771
   37UNK    C21  784   5.012   3.992   3.166 -0.7552 -0.1287 -1.0897
   37UNK    C22  785   5.125   3.958   3.383 -0.4623 -0.2663 -0.1960
   37UNK    C23  786   5.240   3.942   3.585 -0.0085 -0.2419  0.5360
   37UNK    H24  787   4.904   4.032   2.984 -1.0738  0.1706  0.1862
   37UNK    C25  788   5.065   4.045   3.289  0.2383  0.0954 -0.3921
   37UNK    C26  789   4.939   4.077   3.076 -0.6266  0.4648 -0.1236
   37UNK    N27  790   5.178   4.014   3.495  0.4636 -0.2039 -0.0113
   37UNK    H28  791   5.265   4.006   3.669 -1.5328  1.8526 -0.5302
   37UNK    N29  792   5.056   4.174   3.321  0.1442 -0.1898 -0.1558
   37UNK    C30  793   4.924   4.209   3.118 -0.3064 -0.1522 -0.1220
   37UNK    C31  794   4.991   4.257   3.238  0.0562  0.5886 -0.5363
   37UNK    H32  795   4.869   4.285   3.064 -0.4607  0.4483  0.8446
   37UNK    H33  796   4.982   4.362   3.268 -2.5176 -0.0557  1.3355
   38UNK     H0  797   5.345   3.170   2.374 -0.9557  1.0143 -0.6558
   38UNK     H1  798   5.129   3.267   2.435 -1.1900  1.5353 -1.1976
   38UNK     C2  799   5.344   3.270   2.416 -1.2067  0.6145  0.3253
   38UNK     C3  800   5.220   3.324   2.451 -0.2119 -0.2737  0.0474
   38UNK     C4  801   5.460   3.339   2.458  0.2263  0.1201 -0.8468
   38UNK     H5  802   5.557   3.297   2.434 -0.5530 -0.0934 -4.0186
   38UNK     N6  803   5.201   3.441   2.508  0.4378  0.8604  0.6122
   38UNK     C7  804   5.441   3.468   2.516 -0.2340  0.4090  0.5511
   38UNK     C8  805   5.310   3.513   2.541  0.4438  0.4613  0.3292
   38UNK     H9  806   5.488   3.672   2.709  2.2119  1.6214  0.9696
   38UNK    C10  807   5.557   3.555   2.545 -0.1504 -0.0246  0.5575
   38UNK    N11  808   5.564   3.646   2.647  0.7011 -0.0081 -0.3191
   38UNK    H12  809   5.293   3.613   2.581 -1.0737  1.0800 -1.6936
   38UNK    H13  810   5.586   3.883   2.822 -0.0854  0.8598  1.1212
   38UNK    N14  811   5.675   3.544   2.485 -0.2070  0.4934  0.0214
   38UNK    C15  812   5.690   3.711   2.633  1.1944  0.1704  0.0131
   38UNK    C16  813   5.683   3.916   2.783 -0.2801  0.4640  0.2627
   38UNK    H17  814   5.718   4.090   2.911  1.7500 -0.2127  0.5437
   38UNK    C18  815   5.748   3.826   2.692  0.1777 -0.0891  0.9452
   38UNK    C19  816   5.758   3.635   2.539  0.4049  0.1292  0.1152
   38UNK    C20  817   5.758   4.023   2.836  0.2107 -0.3836 -0.1609
   38UNK    C21  818   5.888   3.656   2.509  0.1082  0.1764 -0.2938
   38UNK    C22  819   5.882   3.853   2.648 -0.2895 -0.5447 -0.2135
   38UNK    C23  820   5.888   4.042   2.784  0.6799  0.3823 -0.2819
   38UNK    H24  821   5.901   3.494   2.360 -0.1590 -0.3852  0.1760
   38UNK    C25  822   5.953   3.759   2.573  0.0131  0.6344  0.1209
   38UNK    C26  823   5.954   3.573   2.413  0.9832 -0.6738 -0.5041
   38UNK    N27  824   5.948   3.956   2.703  0.0562  0.1791  0.4714
   38UNK    H28  825   5.952   4.126   2.811 -1.7477  1.8654  1.2565
   38UNK    N29  826   6.085   3.788   2.544  0.1230  0.0118  0.1256
   38UNK    C30  827   6.089   3.602   2.401  0.1514 -0.0945  1.2673
   38UNK    C31  828   6.155   3.704   2.465  0.5326 -0.2947 -0.4118
   38UNK    H32  829   6.139   3.544   2.324 -2.7348 -1.5199  0.3505
   38UNK    H33  830   6.261   3.721   2.447  0.6796 -0.3190  0.4019
   39BF4     B1  831   0.159   3.345   3.150 -0.6079 -0.8777 -1.0851
   39BF4     F2  832   0.078   3.239   3.124 -0.0135  0.5683  0.0833
   39BF4     F3  833   0.256   3.368   3.059  0.5526 -0.1743  0.2857
   39BF4     F4  834   0.073   3.457   3.160  0.6098 -0.3570  0.0346
   39BF4     F5  835   0.203   3.322   3.276  0.7021 -0.0757  0.1441
   40BF4     B1  836   1.824   3.065   5.026 -0.1562  0.7235 -0.0743
   40BF4     F2  837   1.817   3.076   4.883  0.2761 -0.1981  0.3128
   40BF4     F3  838   1.703   3.105   5.087 -0.2372  0.2134  0.0316
   40BF4     F4  839   1.854   2.936   5.061  0.2533  0.2131  0.0054
   40BF4     F5  840   1.936   3.140   5.066  0.1423 -0.2278 -0.8518
   41BF4     B1  841   5.196   0.809   2.915 -0.0698  0.3483  0.8868
   41BF4     F2  842   5.327   0.861   2.908  0.0049  0.3428 -0.1615
   41BF4     F3  843   5.191   0.679   2.855 -0.1881  0.2390  0.0069
   41BF4     F4  844   5.149   0.785   3.048 -0.3249 -0.2651  0.0231
   41BF4     F5  845   5.100   0.897   2.851 -0.5086  0.2158  0.0050
   42BF4     B1  846   1.692   5.084   5.589 -0.8501 -0.3772 -0.3893
   42BF4     F2  847   1.644   5.084   5.461  0.0913  0.1251 -0.0010
   42BF4     F3  848   1.687   5.198   5.677 -0.1591 -0.3359  0.3200
   42BF4     F4  849   1.630   4.982   5.656  0.2890 -0.2546  0.5030
   42BF4     F5  850   1.830   5.078   5.587  0.4347 -0.1898 -0.0184
   43BF4     B1  851   0.891   0.057   0.950 -0.3124  0.6036  0.1888
   43BF4     F2  852   0.891   0.195   0.981  0.2653 -0.1106  0.0980
   43BF4     F3  853   0.800  -0.008   1.032  0.1391  0.0494 -0.5740
   43BF4     F4  854   0.890   0.024   0.806  0.0316 -0.2159 -0.2324
   43BF4     F5  855   1.019   0.012   0.997 -0.3212 -0.0891  0.6428
   44BF4     B1  856   5.160   3.927   3.978  0.6051 -0.4896 -0.6443
   44BF4     F2  857   5.053   4.003   3.917 -0.0452  0.3581  0.1862
   44BF4     F3  858   5.214   3.844   3.888  0.1958  0.3304  0.0246
   44BF4     F4  859   5.258   4.006   4.042 -0.0135  0.4694  0.6429
   44BF4     F5  860   5.110   3.860   4.086  0.1517  0.0381 -0.2447
   45BF4     B1  861   2.396   4.861   3.535 -0.6405 -0.6337  0.5887
   45BF4     F2  862   2.505   4.795   3.498  0.0221 -0.1467 -0.2098
   45BF4     F3  863   2.371   4.951   3.431 -0.0299  0.1948 -0.2829
   45BF4     F4  864   2.288   4.778   3.553 -0.3504 -0.2027  0.0395
   45BF4     F5  865   2.432   4.927   3.650 -0.0008  0.4989  0.3048
   46BF4     B1  866   5.041   5.305   2.821  0.2046  0.5452  0.2158
   46BF4     F2  867   5.174   5.323   2.822  0.1765 -0.1993  0.0091
   46BF4     F3  868   4.995   5.350   2.698 -0.1596 -0.0454  0.2611
   46BF4     F4  869   5.018   5.166   2.835  0.6902 -0.2338  0.2294
   46BF4     F5  870   4.985   5.377   2.921 -0.4061  0.0883  0.4740
   47BF4     B1  871   2.420   5.620   1.074  0.1927 -0.0538  0.2639
   47BF4     F2  872   2.415   5.725   0.976 -0.2574 -0.5803  0.6330
   47BF4     F3  873   2.405   5.674   1.196 -0.1667  0.8103  0.1425
   47BF4     F4  874   2.333   5.510   1.048  0.9700 -0.1848 -0.5077
   47BF4     F5  875   2.541   5.561   1.065 -0.0973 -0.3933 -0.2096
   48BF4     B1  876   3.731   4.531   1.285 -0.1605  0.7449 -0.3097
   48BF4     F2  877   3.789   4.605   1.184 -0.7683  0.5669 -0.1205
   48BF4     F3  878   3.660   4.605   1.377 -0.9852 -0.1949  0.0819
   48BF4     F4  879   3.640   4.454   1.221 -0.4470  0.5396 -0.2139
   48BF4     F5  880   3.829   4.450   1.346  0.1725 -0.4880  0.0225
   49BF4     B1  881   3.932   4.636   3.882 -0.0952  0.5889 -0.4979
   49BF4     F2  882   3.818   4.682   3.812 -0.1112 -0.1855 -0.1135
   49BF4     F3  883   4.007   4.559   3.805 -0.1890 -0.1837  1.1648
   49BF4     F4  884   3.996   4.752   3.914 -0.2067 -0.3508 -0.1376
   49BF4     F5  885   3.890   4.558   3.989  0.2163  0.0592  0.7357
   50BF4     B1  886   0.332   2.412   2.422  0.4972  1.1370  0.0699
   50BF4     F2  887   0.272   2.308   2.352  0.0484  0.6000  0.3143
   50BF4     F3  888   0.260   2.436   2.539 -0.0046  0.2590 -0.8384
   50BF4     F4  889   0.461   2.378   2.444 -0.1003  0.3521  0.2119
   50BF4     F5  890   0.319   2.534   2.358 -0.7659  0.2002 -0.1730
   51BF4     B1  891   0.198   4.742   1.913 -0.1651  0.5107  0.1592
   51BF4     F2  892   0.116   4.763   1.807 -0.2602 -0.2426  0.3730
   51BF4     F3  893   0.298   4.648   1.883 -0.3030 -0.0855 -0.2739
   51BF4     F4  894   0.253   4.862   1.951  0.1624 -0.5779  0.6311
   51BF4     F5  895   0.118   4.697   2.015 -0.1876 -0.2184  0.0023
   52BF4     B1  896   5.791   0.101   4.375 -0.0339 -0.3265  0.1725
   52BF4     F2  897   5.890   0.069   4.474 -0.1877  0.2641  0.4987
   52BF4     F3  898   5.695   0.012   4.366 -0.3913  0.0623 -0.1456
   52BF4     F4  899   5.733   0.224   4.405  0.4642 -0.1521  0.4986
   52BF4     F5  900   5.852   0.118   4.260 -0.1296 -0.1134 -0.5221
   53BF4     B1  901   5.084   3.915   2.496  0.1043  0.3674 -0.4877
   53BF4     F2  902   5.153   4.022   2.547 -0.4084  0.4834 -0.2333
   53BF4     F3  903   5.099   3.802   2.571  0.3838  0.4144  0.1851
   53BF4     F4  904   4.951   3.959   2.503  0.4923 -0.0858  0.4702
   53BF4     F5  905   5.117   3.894   2.363  0.0366  0.0776  0.0089
   54BF4     B1  906   5.653   0.943   2.295  0.2110  0.6420  0.4314
   54BF4     F2  907   5.665   0.851   2.189 -0.0871 -0.3400 -0.5165
   54BF4     F3  908   5.773   1.010   2.316 -0.3113  0.5250 -0.1961
   54BF4     F4  909   5.564   1.042   2.268  0.4736  0.1158 -0.1702
   54BF4     F5  910   5.632   0.866   2.408  0.3079  0.3958  0.3531
   55BF4     B1  911   4.951   3.635   5.058  0.0725  0.1760 -0.2169
   55BF4     F2  912   5.060   3.707   5.120  0.1031  0.4303 -0.3768
   55BF4     F3  913   4.888   3.720   4.965 -0.0953 -0.4145  0.0249
   55BF4     F4  914   4.996   3.512   5.007  0.4791 -0.4574  0.2707
   55BF4     F5  915   4.845   3.613   5.150 -0.1888  0.8558 -0.6029
   56BF4     B1  916   0.994   1.350   2.799 -0.0154 -0.0177  0.2070
   56BF4     F2  917   0.953   1.303   2.926  0.1750  0.4670 -0.1940
   56BF4     F3  918   1.131   1.378   2.808  0.8366  0.3288  0.3814
   56BF4     F4  919   1.001   1.239   2.719  0.3604 -0.3410 -0.3818
   56BF4     F5  920   0.915   1.445   2.744 -0.1801  0.4150  0.0721
   57BF4     B1  921   3.431   1.570   5.246 -0.1710 -0.9751  0.4695
   57BF4     F2  922   3.428   1.665   5.345 -0.1992  0.2355 -0.3579
   57BF4     F3  923   3.563   1.523   5.225 -0.0615  0.2135 -0.6543
   57BF4     F4  924   3.341   1.469   5.278  0.0034 -0.0489 -0.0345
   57BF4     F5  925   3.376   1.629   5.126  0.5629  0.4996 -0.0968
   58BF4     B1  926   0.824   0.047   3.347 -1.0976 -0.2260  0.0805
   58BF4     F2  927   0.960   0.058   3.346  0.4328  0.2063  0.3719
   58BF4     F3  928   0.782   0.143   3.251  0.2990 -0.1002 -0.4514
   58BF4     F4  929   0.806  -0.078   3.307  0.1173  0.2517 -0.2455
   58BF4     F5  930   0.779   0.065   3.476 -0.7414 -0.1088 -0.2380
   59BF4     B1  931   4.562   5.670   1.068  0.3695  0.6669 -0.3075
   59BF4     F2  932   4.516   5.583   1.166  0.0120 -0.0162  0.1165
   59BF4     F3  933   4.574   5.798   1.124  0.6087  0.2292 -0.2745
   59BF4     F4  934   4.685   5.626   1.031  0.3612 -0.2145 -0.2525
   59BF4     F5  935   4.479   5.683   0.960 -0.0776  0.2433  0.3397
   60BF4     B1  936   5.043   4.602   3.066  0.6317  0.0825  0.2397
   60BF4     F2  937   5.118   4.543   3.167  0.3480  0.1233  0.3984
   60BF4     F3  938   5.076   4.733   3.066  0.0654  0.4097  0.3166
   60BF4     F4  939   5.089   4.547   2.947  0.2998  0.4945  0.2016
   60BF4     F5  940   4.907   4.584   3.085 -0.7993  0.7085 -0.1654
   61BF4     B1  941   0.212   4.401   5.691  0.0819 -0.8716  0.8150
   61BF4     F2  942   0.176   4.500   5.782 -0.6470 -0.1060 -0.0383
   61BF4     F3  943   0.206   4.461   5.556 -0.5541  0.5439 -0.4790
   61BF4     F4  944   0.336   4.352   5.728 -0.0735 -0.6166 -0.3239
   61BF4     F5  945   0.130   4.295   5.690 -0.2912 -0.2956 -0.1331
   62BF4     B1  946   1.613   4.773   2.288 -0.4938 -0.4481 -0.7693
   62BF4     F2  947   1.507   4.773   2.370  0.3785 -0.3442  0.2893
   62BF4     F3  948   1.592   4.843   2.168 -0.2195 -0.2059 -0.3572
   62BF4     F4  949   1.730   4.814   2.361 -0.0196 -0.1632 -0.8678
   62BF4     F5  950   1.628   4.635   2.264 -0.0212  0.2142 -0.1926
   63BF4     B1  951   5.994   4.667   3.437  0.0440 -0.1676  0.1259
   63BF4     F2  952   6.008   4.682   3.293  0.1053 -0.5682 -0.0467
   63BF4     F3  953   5.902   4.570   3.462  0.2878 -0.1139 -0.0751
   63BF4     F4  954   6.117   4.616   3.466  0.3234  0.1268  0.4014
   63BF4     F5  955   5.958   4.778   3.517 -0.3882  0.4331 -0.1148
   64BF4     B1  956   3.649   5.423   3.357 -0.1557  0.0891 -0.1257
   64BF4     F2  957   3.565   5.515   3.305  0.7083 -0.1971  0.0867
   64BF4     F3  958   3.773   5.483   3.384  0.6280 -0.6626  0.4365
   64BF4     F4  959   3.600   5.370   3.472 -0.4805  0.0244  0.0215
   64BF4     F5  960   3.679   5.326   3.256  0.3541 -0.2226  0.1128
   65BF4     B1  961   3.853   4.420   2.765  0.3691  0.6366  0.2287
   65BF4     F2  962   3.731   4.479   2.801  0.4138 -0.3200  0.0159
   65BF4     F3  963   3.871   4.448   2.632  0.0924 -0.2408  0.8736
   65BF4     F4  964   3.948   4.474   2.846  0.5093 -0.3709 -0.0497
   65BF4     F5  965   3.842   4.282   2.781  0.1751  0.1314  0.1575
   66BF4     B1  966   0.865   4.990   4.187 -0.3992 -0.0397 -0.2539
   66BF4     F2  967   0.777   4.973   4.088 -0.6277 -0.9571  0.3861
   66BF4     F3  968   0.972   4.905   4.177 -0.7093 -0.2421 -0.4654
   66BF4     F4  969   0.910   5.122   4.200  0.2085 -0.4050 -0.0219
   66BF4     F5  970   0.804   4.961   4.310 -0.2227  0.6918  0.2973
   67DMSO    C1  971   4.419   5.013   2.798 -0.3725  0.2366  0.2596
   67DMSO    H1  972   4.344   4.958   2.741 -1.8160  1.0780  1.2907
   67DMSO    H2  973   4.494   5.068   2.741 -1.7598  2.3792  0.3753
   67DMSO    H3  974   4.471   4.935   2.854 -0.7546  0.1276  0.4676
   67DMSO    S1  975   4.341   5.112   2.921  0.1202 -0.0167  0.3107
   67DMSO    C2  976   4.303   5.239   2.803  0.0486  0.8892  0.1552
   67DMSO    H4  977   4.394   5.272   2.753  1.2491 -0.6987  1.2124
   67DMSO    H5  978   4.240   5.200   2.723  0.1892 -2.8907  1.7026
   67DMSO    H6  979   4.247   5.325   2.843  0.9819  2.5072 -1.8142
   67DMSO    O1  980   4.447   5.160   3.010 -0.2665 -0.4177  0.1732
   68DMSO    C1  981   1.511   5.598   0.481 -0.5595  0.5952  0.0317
   68DMSO    H1  982   1.484   5.506   0.428  1.5609  1.1374 -2.2029
   68DMSO    H2  983   1.507   5.585   0.589  1.5155  1.6548  0.2795
   68DMSO    H3  984   1.444   5.675   0.441  0.1178  0.5310 -1.2904
   68DMSO    S1  985   1.674   5.636   0.429 -0.3384  0.2891  0.0621
   68DMSO    C2  986   1.686   5.775   0.542 -0.2641 -0.5305  0.4327
   68DMSO    H4  987   1.608   5.850   0.532  0.0291 -0.5104 -2.8492
   68DMSO    H5  988   1.712   5.740   0.642  0.0443 -0.9838  0.1987
   68DMSO    H6  989   1.777   5.825   0.507 -1.1337  1.4403  0.8769
   68DMSO    O1  990   1.656   5.697   0.295 -0.3327 -0.0529  0.7545
   69DMSO    C1  991   4.387   4.206   1.868  0.6491 -0.2702  0.7574
   69DMSO    H1  992   4.447   4.137   1.929 -1.5762 -3.4254 -0.3449
   69DMSO    H2  993   4.387   4.306   1.911 -2.2228 -1.3574  3.7879
   69DMSO    H3  994   4.286   4.167   1.854  0.7909  0.3006 -2.5139
   69DMSO    S1  995   4.480   4.216   1.722  0.0175  0.1707  0.0539
   69DMSO    C2  996   4.472   4.043   1.682  0.4020 -0.6753  0.3507
   69DMSO    H4  997   4.366   4.017   1.688  0.3634 -1.1429 -1.7411
   69DMSO    H5  998   4.510   4.021   1.582 -1.7836 -0.2876 -0.6236
   69DMSO    H6  999   4.522   3.999   1.769 -0.9747  1.2711  2.2342
   69DMSO    O1 1000   4.623   4.250   1.759 -0.6274 -0.3888  1.1595
   70DMSO    C1 1001   5.508   4.940   2.496 -0.3043 -1.0008 -0.6042
   70DMSO    H1 1002   5.587   4.867   2.513  0.5390  0.3417  1.6802
   70DMSO    H2 1003   5.423   4.892   2.447 -0.0077 -0.2446 -1.9048
   70DMSO    H3 1004   5.551   5.024   2.441 -3.0218  1.3889  0.6316
   70DMSO    S1 1005   5.446   5.000   2.651  0.1288 -0.4429  0.1061
   70DMSO    C2 1006   5.307   5.083   2.588  0.8074 -0.4677  0.1439
   70DMSO    H4 1007   5.253   5.020   2.517 -0.3247  0.1448  0.4395
   70DMSO    H5 1008   5.236   5.100   2.669 -0.7126 -0.2814 -1.1787
   70DMSO    H6 1009   5.342   5.180   2.552  0.3650 -0.0839  0.7281
   70DMSO    O1 1010   5.540   5.113   2.691  0.7542 -0.0911  0.2657
   71DMSO    C1 1011   0.207   4.911   1.209 -0.1394 -0.5827 -0.2846
   71DMSO    H1 1012   0.196   4.893   1.102 -2.2965 -1.5454  0.0379
   71DMSO    H2 1013   0.112   4.958   1.236  0.9751  1.2613  0.6132
   71DMSO    H3 1014   0.282   4.988   1.229 -1.4614  0.0388  2.7377
   71DMSO    S1 1015   0.238   4.757   1.303 -0.4177  0.0295  0.2835
   71DMSO    C2 1016   0.345   4.678   1.190 -0.0472  0.1498  0.8225
   71DMSO    H4 1017   0.344   4.573   1.222 -0.2422  0.7749  3.0127
   71DMSO    H5 1018   0.323   4.708   1.087 -1.9290 -3.9724 -0.1945
   71DMSO    H6 1019   0.449   4.704   1.208  0.2196 -1.1399  1.2411
   71DMSO    O1 1020   0.107   4.684   1.277  0.4638 -0.4589  0.2262
   72DMSO    C1 1021   2.121   0.822   5.460  0.4185 -0.2116 -0.3756
   72DMSO    H1 1022   2.047   0.792   5.535 -0.1651  0.0547 -0.8386
   72DMSO    H2 1023   2.181   0.899   5.508  2.5620 -0.5888 -2.2775
   72DMSO    H3 1024   2.073   0.861   5.370  1.3337  2.6245  0.2770
   72DMSO    S1 1025   2.227   0.685   5.399  0.3846 -0.4588 -0.2631
   72DMSO    C2 1026   2.361   0.778   5.326 -0.0173  0.5496 -0.4255
   72DMSO    H4 1027   2.445   0.709   5.308 -0.1917 -0.0395  0.8661
   72DMSO    H5 1028   2.319   0.830   5.240 -1.0285  3.1575  1.5109
   72DMSO    H6 1029   2.394   0.849   5.403  2.5489 -1.0825  0.1102
   72DMSO    O1 1030   2.160   0.637   5.275 -0.0128  0.6754  0.8830
   73DMSO    C1 1031   0.057   2.402   0.006  0.4812 -0.6892  0.2752
   73DMSO    H1 1032   0.106   2.499  -0.005  1.0710 -0.6866  2.4528
   73DMSO    H2 1033   0.070   2.381   0.113 -2.0080  2.2667  1.3111
   73DMSO    H3 1034   0.103   2.329  -0.061 -0.0127  0.6305 -1.5532
   73DMSO    S1 1035  -0.119   2.395  -0.029 -0.1173 -0.2409  0.1198
   73DMSO    C2 1036  -0.104   2.461  -0.190  0.6419  0.0195 -0.0954
   73DMSO    H4 1037  -0.195   2.502  -0.234 -1.0099 -1.6989  1.5429
   73DMSO    H5 1038  -0.039   2.550  -0.189 -1.8360  1.9324  0.4895
   73DMSO    H6 1039  -0.073   2.389  -0.266 -0.4214 -0.7731  0.2123
   73DMSO    O1 1040  -0.173   2.507   0.054 -0.2039  0.0142  0.2234
   74DMSO    C1 1041   3.472   5.361   3.795  0.0204  0.2406 -0.3312
   74DMSO    H1 1042   3.388   5.429   3.780 -2.1110 -2.2706 -0.6580
   74DMSO    H2 1043   3.545   5.384   3.717  0.9357 -0.1197  0.4032
   74DMSO    H3 1044   3.443   5.256   3.806  1.7032 -0.0347  2.5955
   74DMSO    S1 1045   3.543   5.373   3.954 -0.1684 -0.3595 -0.1215
   74DMSO    C2 1046   3.434   5.493   4.027 -0.2290  0.4391  0.5464
   74DMSO    H4 1047   3.476   5.526   4.122  2.0120 -2.0302  0.5288
   74DMSO    H5 1048   3.437   5.577   3.957 -2.0080 -1.5777 -2.1651
   74DMSO    H6 1049   3.328   5.466   4.021 -0.9078  2.7106  1.2311
   74DMSO    O1 1050   3.655   5.467   3.937 -0.0853  0.0931 -0.6905
   75DMSO    C1 1051   3.026   3.051   4.458 -0.1241 -0.0590 -0.1079
   75DMSO    H1 1052   2.968   2.960   4.442  0.0798 -0.4938  1.4026
   75DMSO    H2 1053   3.133   3.041   4.439  0.6780  0.9869  3.1343
   75DMSO    H3 1054   3.013   3.070   4.565  0.0434  0.8997 -0.2450
   75DMSO    S1 1055   2.955   3.194   4.381  0.2456 -0.0155  0.0803
   75DMSO    C2 1056   2.795   3.157   4.442  0.2795  0.4788  0.5187
   75DMSO    H4 1057   2.799   3.154   4.551 -0.0718  2.6601  0.6375
   75DMSO    H5 1058   2.725   3.232   4.404 -0.5992 -1.4785 -2.0712
   75DMSO    H6 1059   2.752   3.064   4.403 -0.3399  0.7395  0.5671
   75DMSO    O1 1060   2.945   3.171   4.235  0.6742 -0.0551  0.1250
   76DMSO    C1 1061   5.912   1.899   5.287  0.4603  0.3716  0.3078
   76DMSO    H1 1062   5.851   1.969   5.229 -2.4741 -1.5586  0.8630
   76DMSO    H2 1063   6.018   1.922   5.304  1.1134 -2.6769  0.8546
   76DMSO    H3 1064   5.909   1.793   5.259  0.4123  0.2661  0.7097
   76DMSO    S1 1065   5.845   1.898   5.455 -0.2477  0.0753 -0.3020
   76DMSO    C2 1066   5.916   1.745   5.521  0.6395 -0.6464  0.1852
   76DMSO    H4 1067   5.867   1.669   5.460  0.0867  0.0863 -0.3028
   76DMSO    H5 1068   6.024   1.737   5.503  0.5727 -0.8120 -0.1372
   76DMSO    H6 1069   5.885   1.731   5.625  1.2514  0.8146  0.6054
   76DMSO    O1 1070   5.699   1.874   5.439  0.0503 -0.3629  0.2989
   77DMSO    C1 1071   1.660   5.341   3.171 -0.2189  0.0350  0.6782
   77DMSO    H1 1072   1.641   5.449   3.176  1.7256  0.3615  2.3870
   77DMSO    H2 1073   1.565   5.287   3.168  0.1254 -0.6231  1.3847
   77DMSO    H3 1074   1.729   5.305   3.247 -0.8348  1.4476  1.9814
   77DMSO    S1 1075   1.735   5.308   3.005 -0.0028  0.8038 -0.4017
   77DMSO    C2 1076   1.707   5.128   2.998 -0.0461  0.0054 -0.0712
   77DMSO    H4 1077   1.754   5.075   3.081  0.5895  2.9322  1.6129
   77DMSO    H5 1078   1.600   5.106   2.997  0.1137 -0.7569 -0.6380
   77DMSO    H6 1079   1.745   5.094   2.902 -1.1241 -0.5218 -0.3185
   77DMSO    O1 1080   1.881   5.315   3.039  0.6905  0.2172  0.3553
   78DMSO    C1 1081   4.189   3.514   1.234 -0.4972  0.0089 -0.2179
   78DMSO    H1 1082   4.126   3.498   1.146  0.1861  0.5761 -0.8260
   78DMSO    H2 1083   4.187   3.620   1.260 -2.0834  0.2485 -1.1978
   78DMSO    H3 1084   4.293   3.485   1.218 -1.2071 -2.0188 -1.4540
   78DMSO    S1 1085   4.122   3.416   1.365  0.2569 -0.0103  0.0781
   78DMSO    C2 1086   3.976   3.507   1.404 -0.4114 -0.6628 -0.0126
   78DMSO    H4 1087   3.899   3.511   1.326  0.0336  0.6243 -0.4030
   78DMSO    H5 1088   3.943   3.461   1.498 -2.3084 -0.8235 -0.7140
   78DMSO    H6 1089   4.014   3.605   1.436  1.0263 -0.8952 -0.9324
   78DMSO    O1 1090   4.218   3.437   1.474  0.0862 -0.0054  0.2776
   79DMSO    C1 1091   2.505   3.457   2.606 -0.1298  0.6840 -0.3492
   79DMSO    H1 1092   2.406   3.495   2.580 -0.1171  0.3055 -0.9802
   79DMSO    H2 1093   2.552   3.381   2.542 -0.4715  0.2400 -0.0822
   79DMSO    H3 1094   2.493   3.419   2.707  1.6276  0.8724 -0.0481
   79DMSO    S1 1095   2.623   3.582   2.613  0.2105 -0.0290 -0.3663
   79DMSO    C2 1096   2.538   3.651   2.754  0.3952 -0.4300 -0.6847
   79DMSO    H4 1097   2.431   3.646   2.731  0.4713 -0.8336 -0.9578
   79DMSO    H5 1098   2.547   3.593   2.846 -1.4160 -0.8920 -0.7500
   79DMSO    H6 1099   2.576   3.753   2.758 -1.2279  0.2057 -0.6584
   79DMSO    O1 1100   2.587   3.661   2.495  0.3262  0.6633  0.0989
   80DMSO    C1 1101   4.198   0.538   4.890 -0.3462 -0.4394  0.1416
   80DMSO    H1 1102   4.250   0.445   4.864 -0.0644 -0.7098  1.6066
   80DMSO    H2 1103   4.276   0.614   4.877 -0.2222 -0.2723  1.6938
   80DMSO    H3 1104   4.153   0.520   4.987 -1.4999  3.4900  0.4963
   80DMSO    S1 1105   4.065   0.570   4.770  0.3920  0.1393  0.3230
   80DMSO    C2 1106   3.979   0.416   4.809 -0.2343 -0.1186 -0.2851
   80DMSO    H4 1107   3.902   0.402   4.733 -1.5777 -0.8849  1.1693
   80DMSO    H5 1108   4.058   0.340   4.801 -1.1237 -0.9565 -1.3933
   80DMSO    H6 1109   3.940   0.425   4.911  3.5321 -0.0316  1.3155
   80DMSO    O1 1110   4.134   0.537   4.644  0.1423  0.3341 -0.6048
   81DMSO    C1 1111   5.284   0.217   1.460  0.0667 -0.4231  1.1367
   81DMSO    H1 1112   5.320   0.118   1.433 -1.9269 -0.9556  0.2465
   81DMSO    H2 1113   5.253   0.275   1.372  0.6552  0.9160  1.7809
   81DMSO    H3 1114   5.366   0.270   1.508 -0.3587  1.4812 -0.1257
   81DMSO    S1 1115   5.135   0.194   1.560 -0.2988 -0.3778  0.3051
   81DMSO    C2 1116   5.202   0.074   1.669 -0.1419  0.0392  0.1303
   81DMSO    H4 1117   5.127   0.015   1.722 -1.4984  0.5835 -1.1371
   81DMSO    H5 1118   5.265   0.005   1.611 -0.1556  0.6504 -0.6319
   81DMSO    H6 1119   5.269   0.125   1.739 -0.0737 -1.3139  1.0885
   81DMSO    O1 1120   5.050   0.117   1.468  0.5541  0.6313  0.0463
   82DMSO    C1 1121   0.127   4.926   4.902  0.0290  0.0350 -0.4383
   82DMSO    H1 1122   0.169   4.844   4.843  0.1945  0.5476 -1.0492
   82DMSO    H2 1123   0.030   4.959   4.863 -0.0440  0.6904  0.2836
   82DMSO    H3 1124   0.201   5.006   4.899  1.2535 -1.0618 -0.8959
   82DMSO    S1 1125   0.102   4.863   5.067  0.1800 -0.2822 -0.0902
   82DMSO    C2 1126  -0.000   4.722   5.033  0.1987  0.1153 -0.2173
   82DMSO    H4 1127   0.064   4.660   4.970  0.4407  0.4418 -0.2965
   82DMSO    H5 1128  -0.044   4.680   5.124  0.0939  0.9611  0.1245
   82DMSO    H6 1129  -0.079   4.767   4.972  0.3309  0.9417  0.2166
   82DMSO    O1 1130   0.006   4.951   5.147 -0.0054 -0.3882  0.0641
   83DMSO    C1 1131   5.640   5.726   4.948 -0.4385  0.0708  0.9510
   83DMSO    H1 1132   5.635   5.679   5.046  2.3727  1.4488  1.8748
   83DMSO    H2 1133   5.549   5.705   4.892  0.3023 -0.1595 -0.2138
   83DMSO    H3 1134   5.730   5.692   4.895 -0.4356 -0.2247  1.1458
   83DMSO    S1 1135   5.667   5.899   4.950 -0.1868  0.0166  0.0011
   83DMSO    C2 1136   5.659   5.939   4.781 -1.0243 -0.0891  1.1912
   83DMSO    H4 1137   5.721   6.027   4.766  0.0141 -0.7247  1.6142
   83DMSO    H5 1138   5.696   5.856   4.721 -2.1184  1.2894 -1.5289
   83DMSO    H6 1139   5.552   5.946   4.759 -0.6243 -0.4109 -1.0770
   83DMSO    O1 1140   5.807   5.916   4.987 -0.1114  0.3715  0.1639
   84DMSO    C1 1141   4.923   4.036   0.084  0.5303  0.3177  0.2358
   84DMSO    H1 1142   4.928   4.091   0.179  0.5486 -0.3310  0.6150
   84DMSO    H2 1143   5.018   3.983   0.082 -0.6320 -1.8564 -0.8934
   84DMSO    H3 1144   4.902   4.101  -0.001  2.8031 -0.5567 -1.0865
   84DMSO    S1 1145   4.803   3.919   0.098 -0.5100  0.0102  0.0950
   84DMSO    C2 1146   4.684   4.030   0.158 -0.2717 -0.2910 -0.1874
   84DMSO    H4 1147   4.613   3.972   0.218 -1.8130 -1.1162 -2.6380
   84DMSO    H5 1148   4.721   4.114   0.217 -3.2328  0.7470  0.3771
   84DMSO    H6 1149   4.629   4.063   0.069  1.2928 -0.7465 -1.3527
   84DMSO    O1 1150   4.846   3.858   0.231 -0.2419 -0.5043  0.7682
   85DMSO    C1 1151   2.222   2.953   4.899 -0.1092  0.8037 -0.6707
   85DMSO    H1 1152   2.268   3.050   4.879  0.3590  0.2884 -2.2880
   85DMSO    H2 1153   2.221   2.902   4.802 -0.0199 -0.7122  0.0984
   85DMSO    H3 1154   2.118   2.967   4.929 -0.2377 -0.2980 -0.5714
   85DMSO    S1 1155   2.306   2.874   5.034  0.1118  0.3898  0.1333
   85DMSO    C2 1156   2.303   3.019   5.140  0.5223  0.3000 -0.3325
   85DMSO    H4 1157   2.201   3.045   5.170  1.1095  0.5313  1.5840
   85DMSO    H5 1158   2.346   2.993   5.237  0.3776  0.0059 -0.3443
   85DMSO    H6 1159   2.352   3.100   5.086 -2.3815  1.3000 -1.6590
   85DMSO    O1 1160   2.447   2.860   4.985 -0.0948 -0.1398  0.4837
   86DMSO    C1 1161   0.343   5.063   0.095  0.0938  0.3663  0.7755
   86DMSO    H1 1162   0.274   5.109   0.167  0.8139  2.9857 -0.1044
   86DMSO    H2 1163   0.329   4.954   0.099 -1.0619  0.5043  0.8030
   86DMSO    H3 1164   0.448   5.088   0.111  0.5985 -0.2509 -1.2678
   86DMSO    S1 1165   0.296   5.135  -0.062 -0.0732 -0.2079  0.4649
   86DMSO    C2 1166   0.464   5.154  -0.136  0.9533 -0.3278 -0.5073
   86DMSO    H4 1167   0.497   5.052  -0.155  2.5381 -0.0996  0.7394
   86DMSO    H5 1168   0.446   5.208  -0.229  1.3146  0.1061 -0.3340
   86DMSO    H6 1169   0.529   5.205  -0.064 -1.7481  0.0261  1.8985
   86DMSO    O1 1170   0.267   5.272  -0.016 -0.0554 -0.2714 -0.3558
   87DMSO    C1 1171   5.056   5.119   2.151  0.5030  0.4599 -0.5799
   87DMSO    H1 1172   5.144   5.184   2.143 -0.3987  1.9324  0.8625
   87DMSO    H2 1173   5.092   5.039   2.216  0.8531  0.4384 -0.7940
   87DMSO    H3 1174   5.025   5.079   2.055 -1.9351 -0.1423  0.3926
   87DMSO    S1 1175   4.924   5.197   2.244 -0.0449 -0.3104 -0.2908
   87DMSO    C2 1176   5.013   5.215   2.395 -0.2875 -0.1494  0.0640
   87DMSO    H4 1177   4.974   5.289   2.465 -2.5889 -0.7804 -0.4797
   87DMSO    H5 1178   5.034   5.119   2.443  0.5872  0.6847  1.4206
   87DMSO    H6 1179   5.114   5.249   2.369 -0.7262  0.7066 -0.5584
   87DMSO    O1 1180   4.832   5.090   2.274  0.0686  0.6313 -0.4430
   88DMSO    C1 1181   1.553   3.454   1.023 -0.1743 -0.3377 -0.3139
   88DMSO    H1 1182   1.614   3.543   1.042  1.1574 -1.2892 -0.0537
   88DMSO    H2 1183   1.615   3.385   0.965  2.8394  0.9577  1.1185
   88DMSO    H3 1184   1.452   3.481   0.990 -0.4864  0.0641  0.9228
   88DMSO    S1 1185   1.519   3.401   1.188 -0.0772 -0.1577 -0.3294
   88DMSO    C2 1186   1.676   3.314   1.212 -0.5581 -0.0392  0.8579
   88DMSO    H4 1187   1.681   3.235   1.288  1.3632 -1.0180 -0.2188
   88DMSO    H5 1188   1.697   3.252   1.124  1.6505 -0.9316  1.9467
   88DMSO    H6 1189   1.761   3.380   1.230 -0.5690 -0.3791  2.2246
   88DMSO    O1 1190   1.419   3.296   1.160 -0.3860  0.7507  0.4107
   89DMSO    C1 1191   5.880   4.893   2.061  0.7494 -0.5083 -0.7611
   89DMSO    H1 1192   5.782   4.899   2.013 -0.1046  0.6219  0.9933
   89DMSO    H2 1193   5.950   4.968   2.023 -0.1066  0.6045 -0.1762
   89DMSO    H3 1194   5.920   4.795   2.034  0.4009 -0.9226  0.2031
   89DMSO    S1 1195   5.873   4.910   2.240 -0.0814 -0.4319  0.0775
   89DMSO    C2 1196   6.045   4.859   2.294  0.7949 -0.7833 -0.2979
   89DMSO    H4 1197   6.054   4.752   2.277  2.3767 -0.4276 -1.9472
   89DMSO    H5 1198   6.107   4.921   2.229  1.0769 -0.5677  0.1705
   89DMSO    H6 1199   6.065   4.882   2.399 -2.6434 -0.1029  0.3322
   89DMSO    O1 1200   5.795   4.796   2.295  0.7394  0.0420 -0.4655
   90DMSO    C1 1201   3.818   5.562   5.912 -0.2271 -0.1937 -0.4608
   90DMSO    H1 1202   3.763   5.594   5.823 -1.0152 -0.1595  0.0302
   90DMSO    H2 1203   3.908   5.505   5.888 -1.0355 -1.2513 -1.0883
   90DMSO    H3 1204   3.751   5.506   5.978 -1.6899 -0.8668 -2.4069
   90DMSO    S1 1205   3.864   5.709   6.005  0.2083  0.3226 -0.2885
   90DMSO    C2 1206   3.978   5.750   5.878 -0.7909  0.3027 -0.2873
   90DMSO    H4 1207   3.931   5.801   5.793 -1.0261 -0.0207 -0.3512
   90DMSO    H5 1208   4.056   5.821   5.908 -0.5096  0.6171 -1.6645
   90DMSO    H6 1209   4.025   5.657   5.845 -0.0237  0.6965 -0.3605
   90DMSO    O1 1210   3.950   5.654   6.123  0.2785 -0.4447 -0.1118
   91DMSO    C1 1211   1.629   1.265   2.759  0.0475 -0.5365 -0.2223
   91DMSO    H1 1212   1.585   1.192   2.691 -0.5570 -0.0295 -0.3805
   91DMSO    H2 1213   1.728   1.294   2.722  0.7651 -0.3826  1.6666
   91DMSO    H3 1214   1.638   1.234   2.864 -2.1395 -0.9563 -0.1028
   91DMSO    S1 1215   1.539   1.418   2.751  0.0600 -0.1787 -0.2775
   91DMSO    C2 1216   1.559   1.449   2.578  0.5571  0.4329  0.0383
   91DMSO    H4 1217   1.503   1.369   2.528  1.4532 -1.8543  2.4136
   91DMSO    H5 1218   1.511   1.544   2.555  0.5484  0.6746  0.9891
   91DMSO    H6 1219   1.664   1.433   2.555  0.1413 -0.8619 -1.1215
   91DMSO    O1 1220   1.635   1.506   2.823 -0.5046 -0.0657  0.3673
   92DMSO    C1 1221   2.949   1.312   2.016 -0.0627  0.1184 -0.0640
   92DMSO    H1 1222   3.006   1.405   2.027  1.0014 -0.3608 -1.2309
   92DMSO    H2 1223   2.945   1.251   2.106  1.6044 -2.4167 -1.5875
   92DMSO    H3 1224   2.980   1.252   1.930 -1.5731  1.7880 -1.8799
   92DMSO    S1 1225   2.789   1.369   1.973 -0.0919 -0.0602  0.0885
   92DMSO    C2 1226   2.776   1.463   2.126  0.5204  0.2599 -0.8763
   92DMSO    H4 1227   2.841   1.416   2.201 -2.2207 -0.5517  1.1685
   92DMSO    H5 1228   2.815   1.563   2.110 -2.1331  1.6924  0.8823
   92DMSO    H6 1229   2.679   1.475   2.173  0.7493 -0.8814 -0.0503
   92DMSO    O1 1230   2.694   1.257   2.000 -0.0936  0.1677 -0.7338
   93DMSO    C1 1231   2.476   5.090   1.140 -0.3232  0.0779 -0.2416
   93DMSO    H1 1232   2.416   5.179   1.161  0.5323  0.5703  0.2033
   93DMSO    H2 1233   2.455   5.010   1.212  2.5162 -0.9808 -0.4409
   93DMSO    H3 1234   2.580   5.122   1.133 -1.0524  2.4759 -1.0427
   93DMSO    S1 1235   2.420   5.038   0.977 -0.2280  0.0169 -0.2932
   93DMSO    C2 1236   2.457   5.195   0.900 -0.0570 -0.8096  0.3089
   93DMSO    H4 1237   2.394   5.203   0.811  0.9193  0.1083 -0.3231
   93DMSO    H5 1238   2.428   5.274   0.970 -0.9233  0.4109 -1.3251
   93DMSO    H6 1239   2.565   5.205   0.891 -0.0370 -0.4725  0.8813
   93DMSO    O1 1240   2.274   5.052   0.986 -0.6876  0.3670  0.8040
   94DMSO    C1 1241   4.234   1.844   2.493 -0.5381  0.2708 -0.8362
   94DMSO    H1 1242   4.158   1.810   2.564 -0.0088 -0.6127 -0.6813
   94DMSO    H2 1243   4.200   1.909   2.411 -3.5406 -0.6848 -0.4527
   94DMSO    H3 1244   4.308   1.767   2.469  0.8222  1.9327 -2.3582
   94DMSO    S1 1245   4.328   1.945   2.602  0.1884  0.1046  0.2055
   94DMSO    C2 1246   4.291   2.105   2.520  1.1333  0.1247  0.7151
   94DMSO    H4 1247   4.344   2.178   2.582 -0.7844  2.2852 -0.0464
   94DMSO    H5 1248   4.335   2.107   2.421 -0.3706  1.2591  0.0243
   94DMSO    H6 1249   4.182   2.110   2.524  0.9622 -0.7808 -1.6828
   94DMSO    O1 1250   4.466   1.911   2.560  0.1852 -0.0250  0.1563
   95DMSO    C1 1251   4.330   3.008   2.645 -0.9257  0.4050 -0.0600
   95DMSO    H1 1252   4.413   3.009   2.716  0.1265 -1.5060 -1.1586
   95DMSO    H2 1253   4.272   3.100   2.630 -0.1265  1.0723  0.8258
   95DMSO    H3 1254   4.264   2.925   2.669  0.2881 -0.8231 -0.8048
   95DMSO    S1 1255   4.399   2.979   2.488  0.0713  0.0365 -0.1127
   95DMSO    C2 1256   4.510   3.121   2.493  0.0429  0.4135 -0.2569
   95DMSO    H4 1257   4.535   3.136   2.388 -0.1978  0.3706 -0.3209
   95DMSO    H5 1258   4.457   3.209   2.530 -0.8599  0.2895 -1.2023
   95DMSO    H6 1259   4.604   3.102   2.545  1.4636  0.0972 -2.8065
   95DMSO    O1 1260   4.299   3.010   2.386 -0.3537 -0.1360  0.4744
   96DMSO    C1 1261   4.028   3.377   5.186  0.0764  0.1021 -0.1944
   96DMSO    H1 1262   3.951   3.430   5.129 -2.3945 -1.0917  1.8001
   96DMSO    H2 1263   4.025   3.427   5.284 -1.7062  0.5461 -0.4379
   96DMSO    H3 1264   4.128   3.381   5.143  0.9356  1.5596  1.7486
   96DMSO    S1 1265   3.980   3.208   5.189  0.3135  0.1849  0.2628
   96DMSO    C2 1266   4.031   3.179   5.019  0.3155 -0.2837 -0.0775
   96DMSO    H4 1267   4.139   3.187   5.032  0.2878  1.2850 -0.5734
   96DMSO    H5 1268   3.984   3.087   4.984 -3.9137  1.3766  0.6382
   96DMSO    H6 1269   3.996   3.259   4.953  1.3187  0.7959  0.6372
   96DMSO    O1 1270   3.832   3.219   5.194 -0.3198 -0.0725  0.2688
   97DMSO    C1 1271   4.887   4.167   2.699 -0.1975  0.2996  0.4086
   97DMSO    H1 1272   4.822   4.080   2.684  2.1312 -1.7379  1.3581
   97DMSO    H2 1273   4.970   4.171   2.627  1.8428  3.7046  2.6984
   97DMSO    H3 1274   4.938   4.153   2.794  1.5222  0.3956 -0.4612
   97DMSO    S1 1275   4.803   4.316   2.696 -0.0662 -0.2618  0.1568
   97DMSO    C2 1276   4.940   4.415   2.756  0.6764  0.2641 -0.0782
   97DMSO    H4 1277   4.970   4.370   2.851  1.0120 -0.2063 -0.4036
   97DMSO    H5 1278   5.031   4.421   2.695  0.8330 -2.9715 -0.3203
   97DMSO    H6 1279   4.909   4.519   2.769  1.9846  0.7052 -0.3445
   97DMSO    O1 1280   4.717   4.296   2.810  0.2334  0.2674 -0.1744
   98DMSO    C1 1281   4.938   1.143   2.215  0.0345  0.2150  0.5298
   98DMSO    H1 1282   4.967   1.236   2.165  0.3213  0.0986  0.4733
   98DMSO    H2 1283   5.030   1.085   2.200 -0.6619 -0.9183  0.5365
   98DMSO    H3 1284   4.849   1.100   2.169  0.1638  1.9826 -1.5476
   98DMSO    S1 1285   4.920   1.165   2.395 -0.2847 -0.2625 -0.1426
   98DMSO    C2 1286   4.866   1.338   2.386  0.0658 -0.0221  0.5330
   98DMSO    H4 1287   4.803   1.345   2.297  0.5686 -0.4368  0.1360
   98DMSO    H5 1288   4.821   1.367   2.482  0.3499  0.5972  0.4834
   98DMSO    H6 1289   4.955   1.400   2.378 -1.6129  2.3388 -1.0358
   98DMSO    O1 1290   5.062   1.183   2.442 -0.3218 -0.7724  0.8902
   99DMSO    C1 1291   4.750   3.920   1.301 -0.6673 -0.4066  0.3787
   99DMSO    H1 1292   4.838   3.982   1.283 -0.3529 -0.7304  0.7689
   99DMSO    H2 1293   4.723   3.857   1.216  0.4716  0.5216 -0.7025
   99DMSO    H3 1294   4.663   3.983   1.321 -1.4938 -1.1492 -0.7446
   99DMSO    S1 1295   4.776   3.824   1.446  0.0221  0.2064  0.4462
   99DMSO    C2 1296   4.608   3.760   1.464 -0.0771  0.6960 -0.6002
   99DMSO    H4 1297   4.587   3.683   1.389  1.1966  0.6467 -0.9317
   99DMSO    H5 1298   4.612   3.706   1.559  0.6922  0.3309 -0.8360
   99DMSO    H6 1299   4.532   3.839   1.471 -0.0338  0.7303 -0.5087
   99DMSO    O1 1300   4.767   3.936   1.549 -0.2098 -0.1489  0.1010
  100DMSO    C1 1301   0.638   5.158   0.993  0.0360 -0.0388 -0.2650
  100DMSO    H1 1302   0.738   5.148   0.950  0.5632  2.1423  0.3460
  100DMSO    H2 1303   0.599   5.067   1.039 -1.9152  0.9588  0.1622
  100DMSO    H3 1304   0.556   5.189   0.928 -1.4246 -1.0005  1.0620
  100DMSO    S1 1305   0.622   5.285   1.117 -0.0034 -0.0521  0.1573
  100DMSO    C2 1306   0.757   5.211   1.205 -1.0856  0.6811 -0.8819
  100DMSO    H4 1307   0.774   5.274   1.293  0.7825 -1.5554  0.4694
  100DMSO    H5 1308   0.722   5.111   1.235 -0.9467  0.5301 -1.2246
  100DMSO    H6 1309   0.856   5.213   1.159 -0.5547  0.2312  0.2039
  100DMSO    O1 1310   0.517   5.235   1.210  0.2684  0.0483 -0.9842
  101DMSO    C1 1311   0.328   1.715   4.450 -0.7343  0.7428  0.3289
  101DMSO    H1 1312   0.277   1.800   4.403 -1.2206 -0.3805 -1.2581
  101DMSO    H2 1313   0.257   1.660   4.512 -1.1738  0.2459 -0.6024
  101DMSO    H3 1314   0.411   1.736   4.519 -0.6651  0.4552  0.3356
  101DMSO    S1 1315   0.370   1.595   4.318  0.2022 -0.2169 -0.0879
  101DMSO    C2 1316   0.418   1.728   4.202  0.3556  0.5832 -0.0439
  101DMSO    H4 1317   0.485   1.799   4.253  1.5216  2.2874 -3.6221
  101DMSO    H5 1318   0.470   1.673   4.123 -0.6221  1.4962 -1.3646
  101DMSO    H6 1319   0.336   1.787   4.161  0.4488  1.8827  1.5388
  101DMSO    O1 1320   0.242   1.549   4.270  0.6187 -0.7724  0.9271
  102DMSO    C1 1321   4.675   4.845   3.210 -0.1692 -1.2697  0.0171
  102DMSO    H1 1322   4.707   4.820   3.108  0.1890 -0.9911  0.0560
  102DMSO    H2 1323   4.749   4.822   3.288  0.8721 -1.5000 -0.9984
  102DMSO    H3 1324   4.582   4.798   3.240 -1.7550  1.2575 -0.6520
  102DMSO    S1 1325   4.649   5.025   3.218 -0.2770 -0.4379  0.0629
  102DMSO    C2 1326   4.804   5.070   3.288 -0.2924 -0.2000  0.7241
  102DMSO    H4 1327   4.831   5.004   3.371 -1.3555 -1.4708  0.0924
  102DMSO    H5 1328   4.883   5.055   3.213  0.0222 -0.6104  1.1299
  102DMSO    H6 1329   4.793   5.176   3.309 -2.4762  0.2268 -2.0026
  102DMSO    O1 1330   4.549   5.031   3.331  0.1327  0.1639 -0.5126
  103DMSO    C1 1331   1.355   2.447   0.976  0.3008  0.1706 -0.1067
  103DMSO    H1 1332   1.451   2.480   0.938  1.5726 -2.4530  0.5677
  103DMSO    H2 1333   1.275   2.520   0.959  0.8525  0.3259 -2.3468
  103DMSO    H3 1334   1.362   2.430   1.084  3.2330  1.1580 -0.0520
  103DMSO    S1 1335   1.307   2.304   0.877  0.2019  0.0645  0.1140
  103DMSO    C2 1336   1.463   2.225   0.890 -0.0507 -0.1555  0.2829
  103DMSO    H4 1337   1.543   2.290   0.854 -1.2578 -0.6461 -3.8565
  103DMSO    H5 1338   1.481   2.209   0.996 -0.3596 -0.7305  0.2545
  103DMSO    H6 1339   1.465   2.137   0.825  1.0514 -0.5471  0.8058
  103DMSO    O1 1340   1.307   2.348   0.732 -1.2541  0.3408 -0.2465
  104DMSO    C1 1341   3.833   4.987   3.632 -0.1079 -0.3254 -0.4630
  104DMSO    H1 1342   3.917   4.928   3.595  1.8584  3.0956 -1.8423
  104DMSO    H2 1343   3.757   4.921   3.676  0.1616 -1.3344 -1.4629
  104DMSO    H3 1344   3.799   5.056   3.555 -1.5704 -0.2276  0.2211
  104DMSO    S1 1345   3.922   5.074   3.759  0.0533 -0.6205 -0.1256
  104DMSO    C2 1346   3.792   5.183   3.801 -0.4776 -0.2494 -0.3168
  104DMSO    H4 1347   3.720   5.134   3.866 -1.0179  1.9422  0.8300
  104DMSO    H5 1348   3.835   5.273   3.845  1.5893 -3.1036  4.3203
  104DMSO    H6 1349   3.745   5.207   3.705  0.6447 -2.0588 -1.3881
  104DMSO    O1 1350   4.012   5.166   3.685  0.8439  0.2725 -0.0025
  105DMSO    C1 1351   3.948   3.302   3.041 -1.2181 -0.3430 -0.7086
  105DMSO    H1 1352   3.867   3.374   3.059 -0.4350  0.1688  0.9733
  105DMSO    H2 1353   3.903   3.204   3.023 -0.0009 -1.1262  0.3112
  105DMSO    H3 1354   4.017   3.297   3.126 -0.3257  0.1605 -1.3861
  105DMSO    S1 1355   4.040   3.351   2.892 -0.2638  0.3474  0.3278
  105DMSO    C2 1356   4.154   3.210   2.888 -0.7020  0.2760  0.1605
  105DMSO    H4 1357   4.174   3.174   2.989 -2.1032 -1.3735 -0.1027
  105DMSO    H5 1358   4.111   3.127   2.832  2.3746 -1.5562  0.3358
  105DMSO    H6 1359   4.254   3.236   2.851 -0.0148 -2.0955  0.1677
  105DMSO    O1 1360   4.129   3.452   2.954  0.2878  0.1435  0.8160
  106DMSO    C1 1361   4.793   0.324   1.629 -0.3039 -0.7261 -0.0527
  106DMSO    H1 1362   4.882   0.310   1.690 -0.7574 -1.0129  0.5575
  106DMSO    H2 1363   4.701   0.299   1.682 -0.5179  0.4258  0.1567
  106DMSO    H3 1364   4.794   0.262   1.539  0.1703 -0.6638 -0.0917
  106DMSO    S1 1365   4.768   0.497   1.588 -0.3946 -0.3637 -0.0309
  106DMSO    C2 1366   4.666   0.529   1.731  0.3200 -0.7563  0.1783
  106DMSO    H4 1367   4.639   0.634   1.738  2.9093 -0.1217  4.4386
  106DMSO    H5 1368   4.570   0.475   1.727 -0.0840 -0.0606  0.3113
  106DMSO    H6 1369   4.728   0.515   1.820  1.8734 -0.9319 -0.9005
  106DMSO    O1 1370   4.681   0.499   1.467  0.3258 -0.7549 -0.2719
  107DMSO    C1 1371   2.707   1.880   2.256  0.3235  0.0215 -0.8369
  107DMSO    H1 1372   2.704   1.809   2.339 -0.7079 -0.1652 -1.0117
  107DMSO    H2 1373   2.782   1.847   2.184  0.4236 -1.1709 -0.2190
  107DMSO    H3 1374   2.717   1.981   2.296 -2.1742  0.1162 -0.2617
  107DMSO    S1 1375   2.561   1.867   2.162  0.4794 -0.3104 -0.3516
  107DMSO    C2 1376   2.432   1.840   2.288  0.2511  0.2743  0.3573
  107DMSO    H4 1377   2.329   1.857   2.255  0.4155  0.5073 -0.0479
  107DMSO    H5 1378   2.441   1.743   2.337 -1.6649 -0.2432 -0.2513
  107DMSO    H6 1379   2.435   1.926   2.356  0.1355 -1.0533  2.1014
  107DMSO    O1 1380   2.570   1.741   2.086 -0.0080  0.0524  0.0526
  108DMSO    C1 1381   1.789   4.778   4.372 -0.7447 -0.1166  0.1988
  108DMSO    H1 1382   1.722   4.726   4.441  0.7081 -0.0538  1.7203
  108DMSO    H2 1383   1.888   4.732   4.371 -0.6655  0.0581  0.0311
  108DMSO    H3 1384   1.793   4.885   4.396 -0.0832  0.0905 -0.7762
  108DMSO    S1 1385   1.715   4.745   4.210  0.0155 -0.3297  0.0802
  108DMSO    C2 1386   1.830   4.860   4.140 -0.6546  0.8437  0.0927
  108DMSO    H4 1387   1.811   4.865   4.033  0.7048 -3.0249 -0.4888
  108DMSO    H5 1388   1.815   4.957   4.188 -1.3924  1.4667 -1.3366
  108DMSO    H6 1389   1.932   4.823   4.157 -0.4911  0.9307 -0.6632
  108DMSO    O1 1390   1.592   4.824   4.204  0.2814 -0.2776  0.3226
  109DMSO    C1 1391   4.160   5.722   4.296  0.6521  0.0153 -0.4100
  109DMSO    H1 1392   4.107   5.661   4.370 -0.2334 -1.4310 -2.1340
  109DMSO    H2 1393   4.123   5.825   4.299  0.0483 -0.1870  3.3225
  109DMSO    H3 1394   4.146   5.667   4.202 -1.7462 -0.9647  0.4320
  109DMSO    S1 1395   4.327   5.730   4.344 -0.4397 -0.3197 -0.4274
  109DMSO    C2 1396   4.388   5.825   4.200  0.3213  0.0311 -0.0785
  109DMSO    H4 1397   4.496   5.840   4.210  0.2506 -0.4351  1.7161
  109DMSO    H5 1398   4.354   5.786   4.104 -0.9134 -0.1072  0.4062
  109DMSO    H6 1399   4.342   5.921   4.224 -1.8486 -1.2545  1.2333
  109DMSO    O1 1400   4.372   5.591   4.318 -0.2351  0.2329  0.2311
  110DMSO    C1 1401   4.126   0.966   3.316 -0.6922 -0.1395 -0.7880
  110DMSO    H1 1402   4.161   1.069   3.311  0.0757 -0.2405  1.2617
  110DMSO    H2 1403   4.141   0.916   3.221 -0.3834 -0.3969 -0.6046
  110DMSO    H3 1404   4.020   0.955   3.339 -0.4806  0.1493  0.4119
  110DMSO    S1 1405   4.230   0.880   3.430  0.2005  0.2451  0.0316
  110DMSO    C2 1406   4.164   0.933   3.578 -0.1486 -0.3177  0.4429
  110DMSO    H4 1407   4.144   1.041   3.570 -2.6476 -0.8532 -2.0728
  110DMSO    H5 1408   4.066   0.887   3.591 -1.2949  0.4640 -3.9248
  110DMSO    H6 1409   4.228   0.913   3.665 -1.0070 -0.2053  1.1094
  110DMSO    O1 1410   4.362   0.950   3.427 -0.0303 -0.1862 -0.4153
  111DMSO    C1 1411   0.875   3.204   5.513  0.3184 -0.1973 -0.8443
  111DMSO    H1 1412   0.916   3.105   5.535 -0.4022  0.0391  1.8118
  111DMSO    H2 1413   0.767   3.204   5.496 -0.2941  2.0034  2.2684
  111DMSO    H3 1414   0.936   3.255   5.438  3.6159 -0.1008  1.6798
  111DMSO    S1 1415   0.885   3.290   5.666  0.0729 -0.1601  0.2232
  111DMSO    C2 1416   1.013   3.401   5.615 -0.1408 -0.0468  0.3504
  111DMSO    H4 1417   0.969   3.475   5.547 -2.2943  0.5494  2.2246
  111DMSO    H5 1418   1.060   3.457   5.697  2.7492 -1.9873  0.1505
  111DMSO    H6 1419   1.096   3.342   5.577  0.7892  1.7902 -0.5742
  111DMSO    O1 1420   0.949   3.198   5.767  0.8782 -0.1006  0.8183
  112DMSO    C1 1421   1.366   5.503   0.148 -0.3346 -0.5498 -0.1142
  112DMSO    H1 1422   1.411   5.564   0.227 -1.7603 -1.4303  1.4458
  112DMSO    H2 1423   1.449   5.450   0.101  1.5993  1.3916  0.9094
  112DMSO    H3 1424   1.296   5.549   0.078  1.4020 -1.3278 -2.4863
  112DMSO    S1 1425   1.278   5.377   0.235  0.1430  0.1949 -0.3367
  112DMSO    C2 1426   1.178   5.494   0.336  0.4613  0.3441  0.1201
  112DMSO    H4 1427   1.241   5.568   0.388  0.5503  1.1240 -1.0470
  112DMSO    H5 1428   1.099   5.540   0.276 -1.0208 -1.0523  0.9356
  112DMSO    H6 1429   1.132   5.433   0.414  1.1192 -0.9547 -0.4761
  112DMSO    O1 1430   1.379   5.318   0.325  0.0727 -0.0287 -0.1526
  113DMSO    C1 1431   2.444   2.226   2.338 -0.0538 -1.0504 -0.7727
  113DMSO    H1 1432   2.392   2.321   2.328 -1.1127 -1.6826 -1.5665
  113DMSO    H2 1433   2.489   2.183   2.247  0.9492 -1.4156 -0.1280
  113DMSO    H3 1434   2.379   2.151   2.382  1.6664 -1.4293  1.2812
  113DMSO    S1 1435   2.578   2.261   2.449  0.6711  0.2718 -0.1335
  113DMSO    C2 1436   2.671   2.351   2.335 -0.6075  0.5846 -0.5491
  113DMSO    H4 1437   2.734   2.287   2.273 -0.7739 -0.6715  0.5398
  113DMSO    H5 1438   2.604   2.407   2.269 -1.5409  0.8673  0.6108
  113DMSO    H6 1439   2.742   2.415   2.390 -0.6642  1.5700 -1.5854
  113DMSO    O1 1440   2.651   2.133   2.451  0.7236 -0.4101 -0.9150
  114DMSO    C1 1441   0.552   4.571   5.702 -0.0893  0.1678  0.3154
  114DMSO    H1 1442   0.512   4.492   5.638 -1.8224  0.4130  1.0432
  114DMSO    H2 1443   0.642   4.626   5.673  0.1113  0.3824  1.3238
  114DMSO    H3 1444   0.574   4.511   5.790  2.1171 -0.2320 -0.4287
  114DMSO    S1 1445   0.430   4.704   5.718  0.2427  0.1637  0.6026
  114DMSO    C2 1446   0.404   4.765   5.552 -0.1315  0.0008 -0.1051
  114DMSO    H4 1447   0.351   4.861   5.558 -0.6920 -0.1427 -2.1208
  114DMSO    H5 1448   0.502   4.784   5.508  0.2501 -1.5922  0.0055
  114DMSO    H6 1449   0.354   4.693   5.488 -0.6992  0.1696  0.1417
  114DMSO    O1 1450   0.504   4.809   5.798  0.5141 -0.0313  0.1497
  115DMSO    C1 1451   4.259   5.617   2.761 -0.3592  0.6290 -0.1388
  115DMSO    H1 1452   4.336   5.545   2.731 -1.4802 -1.1976  1.1516
  115DMSO    H2 1453   4.298   5.718   2.775  1.2445  0.0572 -0.2503
  115DMSO    H3 1454   4.203   5.580   2.847  0.2545 -1.7561 -0.6851
  115DMSO    S1 1455   4.132   5.617   2.634  0.2517 -0.0888  0.1938
  115DMSO    C2 1456   4.014   5.721   2.715 -0.3985  0.0504 -0.6621
  115DMSO    H4 1457   4.031   5.716   2.823  2.5091 -1.2076 -1.0649
  115DMSO    H5 1458   4.020   5.822   2.672 -0.4312 -0.2770 -1.4555
  115DMSO    H6 1459   3.929   5.663   2.680 -1.1063  0.2572  0.6594
  115DMSO    O1 1460   4.076   5.478   2.651 -0.0152 -0.2499  0.3447
  116DMSO    C1 1461   0.169   0.262   1.447 -0.7150  0.3985 -0.1529
  116DMSO    H1 1462   0.204   0.162   1.421 -1.3301  0.0778  0.2406
  116DMSO    H2 1463   0.233   0.340   1.404  0.3087 -0.4011 -0.1330
  116DMSO    H3 1464   0.160   0.268   1.556 -0.9208  2.5062 -0.2469
  116DMSO    S1 1465  -0.001   0.273   1.385  0.2789  0.3213 -0.2137
  116DMSO    C2 1466  -0.023   0.444   1.432  0.0989  0.1767 -0.1737
  116DMSO    H4 1467  -0.004   0.460   1.539  1.9641  2.1430 -0.7294
  116DMSO    H5 1468   0.040   0.509   1.371  0.3230  0.1906  0.0678
  116DMSO    H6 1469  -0.128   0.461   1.406  0.0436 -2.6382 -2.2387
  116DMSO    O1 1470  -0.082   0.203   1.492  0.3697  0.3990  0.1035
  117DMSO    C1 1471   3.997   5.207   2.490  0.1059  0.2123  0.8706
  117DMSO    H1 1472   4.011   5.315   2.498  0.2841  0.3764 -1.1193
  117DMSO    H2 1473   4.027   5.151   2.579  1.5256 -2.5084 -1.1969
  117DMSO    H3 1474   4.065   5.177   2.410  1.2873  3.0547  0.6886
  117DMSO    S1 1475   3.825   5.162   2.460 -0.2146  0.0335 -0.2456
  117DMSO    C2 1476   3.768   5.180   2.624 -0.2023  0.0095  0.6075
  117DMSO    H4 1477   3.830   5.115   2.687 -2.1285 -1.7626  0.8166
  117DMSO    H5 1478   3.757   5.283   2.658 -0.8980  0.2083 -0.1966
  117DMSO    H6 1479   3.668   5.135   2.628 -0.0185 -0.5188 -0.3697
  117DMSO    O1 1480   3.826   5.015   2.437  0.4514  0.4987 -0.1963
  118DMSO    C1 1481   0.395   5.425   2.234  1.0542 -0.4064 -0.1799
  118DMSO    H1 1482   0.501   5.449   2.219  1.1619  0.7775  2.0610
  118DMSO    H2 1483   0.327   5.470   2.162  0.0120 -1.0087  0.4004
  118DMSO    H3 1484   0.353   5.462   2.328  1.4263 -1.8809  0.6063
  118DMSO    S1 1485   0.371   5.255   2.226 -0.2734  0.1565 -0.2999
  118DMSO    C2 1486   0.409   5.245   2.054  0.0421 -0.8611 -0.2434
  118DMSO    H4 1487   0.504   5.292   2.030 -0.6388  0.5454 -0.2843
  118DMSO    H5 1488   0.417   5.138   2.033 -2.6903 -1.1195 -0.3698
  118DMSO    H6 1489   0.328   5.289   1.996  0.3914  0.6323  0.3707
  118DMSO    O1 1490   0.226   5.234   2.224  0.2692  0.4105  0.4660
  119DMSO    C1 1491   1.728   1.961   5.110  0.1153  0.3348  0.0954
  119DMSO    H1 1492   1.729   1.962   5.219  1.0010  0.2706  0.0996
  119DMSO    H2 1493   1.630   1.981   5.065  0.7592  2.3851 -0.5428
  119DMSO    H3 1494   1.769   1.874   5.059 -2.3069 -0.1599 -1.1776
  119DMSO    S1 1495   1.829   2.108   5.068 -0.3936 -0.2346 -0.1477
  119DMSO    C2 1496   1.959   2.052   5.171  0.3463  0.0476 -0.5638
  119DMSO    H4 1497   1.998   1.971   5.110 -0.8352 -2.2352  1.5379
  119DMSO    H5 1498   2.027   2.127   5.212  0.9114 -0.9902  0.4684
  119DMSO    H6 1499   1.917   2.002   5.259  1.1101 -1.8746 -1.2519
  119DMSO    O1 1500   1.766   2.221   5.142 -0.3331 -0.1915  0.2149
  120DMSO    C1 1501   4.302   0.260   2.486 -0.1097 -0.3212 -0.3970
  120DMSO    H1 1502   4.326   0.362   2.456  0.5158 -0.3047  0.1431
  120DMSO    H2 1503   4.395   0.208   2.511  0.5445  0.8971 -0.1801
  120DMSO    H3 1504   4.233   0.216   2.414 -0.7110 -2.3645  1.3231
  120DMSO    S1 1505   4.222   0.277   2.643 -0.1206 -0.1125  0.1422
  120DMSO    C2 1506   4.337   0.388   2.711  0.6138 -0.2055 -0.3487
  120DMSO    H4 1507   4.325   0.371   2.818 -1.0093 -0.0163 -0.4759
  120DMSO    H5 1508   4.442   0.376   2.682  0.7254  0.6148 -0.3182
  120DMSO    H6 1509   4.299   0.490   2.695 -2.5568 -1.2819 -0.3582
  120DMSO    O1 1510   4.253   0.144   2.705 -0.5897 -0.5844 -0.0630
  121DMSO    C1 1511   1.179   4.580   1.801 -0.3525  0.3434  0.5689
  121DMSO    H1 1512   1.131   4.672   1.764  0.8608  0.8748  0.2586
  121DMSO    H2 1513   1.197   4.593   1.908  2.3175  2.9652 -0.0531
  121DMSO    H3 1514   1.275   4.577   1.748 -0.3333 -2.3442  0.6365
  121DMSO    S1 1515   1.086   4.433   1.765  0.3651 -0.1132 -0.5701
  121DMSO    C2 1516   1.058   4.470   1.591  0.4932 -0.6873 -0.0789
  121DMSO    H4 1517   0.990   4.553   1.571  0.6629 -0.4322  0.3815
  121DMSO    H5 1518   1.154   4.487   1.541  1.0123 -2.2208  0.3614
  121DMSO    H6 1519   1.004   4.383   1.553 -0.3814 -0.2989  0.2503
  121DMSO    O1 1520   0.963   4.471   1.823 -0.2946 -0.1037  0.0680
  122DMSO    C1 1521   2.884   1.221   3.221 -0.0902 -0.1248  0.5716
  122DMSO    H1 1522   2.780   1.201   3.250 -0.3832  0.9563  0.3264
  122DMSO    H2 1523   2.934   1.127   3.197 -1.6615 -0.4551 -1.7237
  122DMSO    H3 1524   2.933   1.278   3.300 -1.1391 -1.5821  2.3504
  122DMSO    S1 1525   2.889   1.331   3.081 -0.3374  0.0414  0.3521
  122DMSO    C2 1526   2.888   1.204   2.951  0.2448  0.1416 -0.0288
  122DMSO    H4 1527   2.972   1.135   2.962 -0.1581 -0.5622 -1.1620
  122DMSO    H5 1528   2.790   1.156   2.939  0.7585 -0.7181 -0.9271
  122DMSO    H6 1529   2.912   1.235   2.849  1.2431  0.4150  0.2762
  122DMSO    O1 1530   3.028   1.373   3.075  0.0408  0.2589  0.2022
  123DMSO    C1 1531   2.800   2.774   3.735  0.2421  0.5471 -0.1366
  123DMSO    H1 1532   2.829   2.820   3.830  0.0090 -0.0473  0.2267
  123DMSO    H2 1533   2.790   2.665   3.742 -0.0958  0.4914 -1.2211
  123DMSO    H3 1534   2.863   2.804   3.651 -1.0627  0.2266 -1.2670
  123DMSO    S1 1535   2.641   2.848   3.701 -0.0809 -0.3459  0.0302
  123DMSO    C2 1536   2.597   2.750   3.563  0.5645  0.3902  0.4270
  123DMSO    H4 1537   2.593   2.642   3.581  0.5480  0.2741 -0.2362
  123DMSO    H5 1538   2.497   2.772   3.527  1.3171 -1.6086 -3.5545
  123DMSO    H6 1539   2.670   2.767   3.482  1.8584 -2.6379  0.8217
  123DMSO    O1 1540   2.688   2.979   3.647 -0.4124 -0.3842 -0.6832
  124DMSO    C1 1541   2.159   4.396   1.684 -0.2209  0.7046  0.0065
  124DMSO    H1 1542   2.213   4.325   1.746  0.7140  1.7039  0.3480
  124DMSO    H2 1543   2.057   4.419   1.715 -0.1003  1.3290 -0.0646
  124DMSO    H3 1544   2.157   4.358   1.581 -2.2865  3.5386 -1.1188
  124DMSO    S1 1545   2.238   4.552   1.673 -0.2248  0.2713 -0.4355
  124DMSO    C2 1546   2.151   4.626   1.808  0.4875  0.3055 -0.2744
  124DMSO    H4 1547   2.184   4.730   1.811 -1.1471  0.8353  1.3001
  124DMSO    H5 1548   2.042   4.624   1.801  0.3721 -0.0252  1.2996
  124DMSO    H6 1549   2.174   4.568   1.898  0.1196  1.2482  0.4334
  124DMSO    O1 1550   2.181   4.622   1.552  0.2124  0.1053 -0.2716
  125DMSO    C1 1551   4.847   4.249   1.544  0.4256 -0.0708 -0.5402
  125DMSO    H1 1552   4.921   4.304   1.602 -0.3564  1.8183 -1.2357
  125DMSO    H2 1553   4.746   4.285   1.565  0.9115  0.1189  1.6505
  125DMSO    H3 1554   4.848   4.140   1.538  0.0930 -0.0365 -1.4774
  125DMSO    S1 1555   4.879   4.304   1.378  0.1426  0.3662 -0.0885
  125DMSO    C2 1556   4.724   4.240   1.311 -0.7725  0.8300  0.0177
  125DMSO    H4 1557   4.658   4.326   1.299  0.4706  1.8433  0.2040
  125DMSO    H5 1558   4.738   4.180   1.220  1.3053 -0.4495  1.0983
  125DMSO    H6 1559   4.685   4.168   1.383 -2.0512  1.3050 -0.1643
  125DMSO    O1 1560   4.988   4.220   1.320  0.0047 -0.1746  0.1132
  126DMSO    C1 1561   4.848   1.583   4.599  0.2116  0.6864 -0.1396
  126DMSO    H1 1562   4.853   1.491   4.659 -3.0217  0.5443  0.0619
  126DMSO    H2 1563   4.916   1.643   4.661  2.6552  1.2680 -3.1118
  126DMSO    H3 1564   4.747   1.624   4.596  0.1840  0.7613  1.3800
  126DMSO    S1 1565   4.910   1.561   4.429 -0.1357  0.0817 -0.0772
  126DMSO    C2 1566   5.064   1.489   4.470 -0.1986 -0.8362  0.3800
  126DMSO    H4 1567   5.127   1.567   4.513 -0.3839 -0.2407 -0.3856
  126DMSO    H5 1568   5.061   1.409   4.544 -1.1339  0.4602  1.8023
  126DMSO    H6 1569   5.100   1.457   4.372 -0.9401  0.8679 -0.5176
  126DMSO    O1 1570   4.953   1.704   4.398  0.1714  0.2528 -0.0440
  127DMSO    C1 1571   3.393   3.917   5.021  0.0812 -0.4597 -0.0191
  127DMSO    H1 1572   3.329   3.967   5.094  0.1048  1.0780 -1.0053
  127DMSO    H2 1573   3.388   3.808   5.020 -0.4021 -0.4461 -1.1158
  127DMSO    H3 1574   3.499   3.925   5.043 -0.0938 -0.3500  0.8041
  127DMSO    S1 1575   3.341   3.964   4.862 -0.0515  0.6099 -0.2073
  127DMSO    C2 1576   3.177   3.897   4.871  0.0515 -0.1534  0.2699
  127DMSO    H4 1577   3.121   3.936   4.957 -0.7020  1.5670 -0.9541
  127DMSO    H5 1578   3.110   3.918   4.788 -0.7298  1.8524  1.3250
  127DMSO    H6 1579   3.178   3.789   4.892  1.7087  0.2775  2.9801
  127DMSO    O1 1580   3.402   3.859   4.774 -0.6606  0.7387  0.1334
  128DMSO    C1 1581   3.702   0.297   2.655 -0.4032 -0.2343  0.5194
  128DMSO    H1 1582   3.664   0.400   2.665 -3.0657 -1.1802  0.9779
  128DMSO    H2 1583   3.641   0.228   2.596  0.7693  0.2877 -1.3730
  128DMSO    H3 1584   3.719   0.256   2.755  0.2342  0.8040  0.8536
  128DMSO    S1 1585   3.854   0.302   2.554  0.1745  0.2928 -0.2463
  128DMSO    C2 1586   3.779   0.404   2.428 -0.5866 -1.0583  0.2128
  128DMSO    H4 1587   3.671   0.390   2.434 -0.4682 -3.5793 -1.7542
  128DMSO    H5 1588   3.802   0.508   2.451 -1.2493 -0.7967 -0.2965
  128DMSO    H6 1589   3.820   0.393   2.328  0.2482  1.6285  0.2021
  128DMSO    O1 1590   3.858   0.167   2.505  0.3640 -0.0083 -0.0900
  129DMSO    C1 1591   2.729   4.927   3.773 -0.3020  0.0338 -0.1341
  129DMSO    H1 1592   2.779   4.895   3.864 -0.8415  0.4165  0.3010
  129DMSO    H2 1593   2.627   4.950   3.804  0.2207 -1.1464  2.7796
  129DMSO    H3 1594   2.723   4.848   3.698  0.0415  0.9081 -1.1102
  129DMSO    S1 1595   2.812   5.074   3.704 -0.1182  0.0065 -0.4170
  129DMSO    C2 1596   2.749   5.059   3.540  0.4239  0.1591  0.1728
  129DMSO    H4 1597   2.815   4.984   3.494 -0.7676  0.7311 -2.6807
  129DMSO    H5 1598   2.645   5.025   3.534  0.3051  0.5609 -0.1026
  129DMSO    H6 1599   2.748   5.150   3.480  1.4570  0.1124  0.0554
  129DMSO    O1 1600   2.951   5.011   3.702 -0.3329 -0.4655  0.0446
  130DMSO    C1 1601   5.905   1.570   4.948  0.1191 -0.0417  0.1257
  130DMSO    H1 1602   5.809   1.604   4.989  0.1585 -0.3530  0.4806
  130DMSO    H2 1603   5.988   1.640   4.968  0.0445 -0.0798  0.5696
  130DMSO    H3 1604   5.882   1.547   4.844 -1.3254  2.2043 -0.1285
  130DMSO    S1 1605   5.933   1.409   5.021 -0.2269 -0.5348  0.2399
  130DMSO    C2 1606   6.059   1.359   4.905  0.4820  0.2904 -0.3285
  130DMSO    H4 1607   6.017   1.330   4.809  0.6720 -1.2181  0.0206
  130DMSO    H5 1608   6.133   1.439   4.897  2.0512 -1.1539 -0.7296
  130DMSO    H6 1609   6.107   1.267   4.939 -0.4352  0.4218  1.4498
  130DMSO    O1 1610   5.817   1.320   4.987  0.1791 -0.3563  0.5276
  131DMSO    C1 1611   2.124   2.052   1.274  1.0908  0.1854 -0.9612
  131DMSO    H1 1612   2.030   2.096   1.241  0.2770  0.6676  1.7059
  131DMSO    H2 1613   2.172   2.117   1.348  1.1703  0.7710 -1.5211
  131DMSO    H3 1614   2.187   2.041   1.186  1.2893  0.8801 -0.9104
  131DMSO    S1 1615   2.101   1.882   1.327  0.4916 -0.4794  0.0716
  131DMSO    C2 1616   2.274   1.841   1.358 -0.2630  0.3292 -0.4400
  131DMSO    H4 1617   2.310   1.887   1.451  0.4118 -0.9999 -0.0138
  131DMSO    H5 1618   2.276   1.734   1.379 -0.7289  0.3050 -0.5075
  131DMSO    H6 1619   2.335   1.873   1.273  0.6190  2.3259  0.8486
  131DMSO    O1 1620   2.055   1.810   1.203 -0.3531  0.1784 -0.5923
  132DMSO    C1 1621   5.512   2.323   1.342  0.6916  0.5924  0.2822
  132DMSO    H1 1622   5.476   2.343   1.241 -0.8203  2.1926  1.0857
  132DMSO    H2 1623   5.621   2.315   1.340  0.5982 -1.3900  0.9226
  132DMSO    H3 1624   5.471   2.232   1.387 -1.0450  0.7355 -0.9374
  132DMSO    S1 1625   5.479   2.476   1.436 -0.3469  0.2078 -0.1978
  132DMSO    C2 1626   5.437   2.383   1.589  0.1163 -0.1914 -0.2558
  132DMSO    H4 1627   5.374   2.297   1.567 -0.0192 -0.3973  0.8909
  132DMSO    H5 1628   5.530   2.354   1.640  0.1282  0.9397  0.4190
  132DMSO    H6 1629   5.387   2.449   1.661 -2.3016 -2.1273 -0.0540
  132DMSO    O1 1630   5.352   2.536   1.389 -0.2071  0.4459  0.1595
  133DMSO    C1 1631   3.497   5.792   5.143  0.0525  0.4097 -0.1545
  133DMSO    H1 1632   3.417   5.719   5.161  0.3322  0.5158  1.6940
  133DMSO    H2 1633   3.459   5.892   5.118  0.5478  0.6539  0.0456
  133DMSO    H3 1634   3.561   5.761   5.061  1.1197 -0.5220  0.9874
  133DMSO    S1 1635   3.597   5.782   5.288 -0.0089  0.7218  0.0099
  133DMSO    C2 1636   3.572   5.611   5.321 -0.0516  0.2101 -0.3890
  133DMSO    H4 1637   3.467   5.593   5.348  0.5772 -3.1307  0.2520
  133DMSO    H5 1638   3.592   5.546   5.236 -0.9822 -0.9110  0.2184
  133DMSO    H6 1639   3.635   5.571   5.401 -1.5066 -2.8108 -0.5955
  133DMSO    O1 1640   3.518   5.850   5.395 -0.0389  0.2341 -0.6703
  134DMSO    C1 1641   0.700   4.992   5.584 -0.3041 -0.3386  0.2427
  134DMSO    H1 1642   0.693   4.984   5.475  0.0972 -0.8295  0.2454
  134DMSO    H2 1643   0.699   4.894   5.633  1.6846 -0.5863 -0.0980
  134DMSO    H3 1644   0.622   5.058   5.620  0.6903 -0.1776  2.2563
  134DMSO    S1 1645   0.866   5.062   5.616  0.2927 -0.5758  0.1665
  134DMSO    C2 1646   0.848   5.204   5.511  0.2056  0.0603 -0.5464
  134DMSO    H4 1647   0.871   5.168   5.410 -0.9973 -1.1553 -0.4063
  134DMSO    H5 1648   0.751   5.254   5.520  1.2096  1.8420  1.0868
  134DMSO    H6 1649   0.923   5.276   5.546 -2.0004  0.7959  3.2110
  134DMSO    O1 1650   0.967   4.970   5.549  0.6105 -0.3166 -0.6793
  135DMSO    C1 1651   3.245   1.311   2.581 -0.5577  0.0735  0.3710
  135DMSO    H1 1652   3.289   1.409   2.558  1.4548 -0.4922  1.5561
  135DMSO    H2 1653   3.305   1.231   2.536  2.2515  2.6601 -0.8797
  135DMSO    H3 1654   3.144   1.308   2.540 -0.3479 -0.8649 -0.1003
  135DMSO    S1 1655   3.231   1.293   2.756 -0.1902  0.2066  0.2245
  135DMSO    C2 1656   3.395   1.239   2.794 -0.2313  0.0515  0.2868
  135DMSO    H4 1657   3.392   1.185   2.889 -0.2658  0.8341  0.7362
  135DMSO    H5 1658   3.440   1.174   2.718  1.3388  0.0184  1.1878
  135DMSO    H6 1659   3.466   1.322   2.797 -0.6114  0.3706  0.4783
  135DMSO    O1 1660   3.151   1.164   2.754 -0.5949 -0.6518 -0.1159
  136DMSO    C1 1661   5.717   4.596   2.058  0.0795 -0.0433  0.5432
  136DMSO    H1 1662   5.705   4.488   2.042  0.1669 -0.1009  0.8662
  136DMSO    H2 1663   5.748   4.649   1.968  1.3314 -0.3872  0.7444
  136DMSO    H3 1664   5.788   4.618   2.138  0.0785  3.6121 -0.3146
  136DMSO    S1 1665   5.559   4.659   2.108  0.3160  0.2999 -0.0055
  136DMSO    C2 1666   5.552   4.586   2.273 -1.4079  0.2093 -0.6989
  136DMSO    H4 1667   5.572   4.479   2.267 -1.1616 -0.0401  2.6173
  136DMSO    H5 1668   5.629   4.636   2.332 -1.0701 -1.8941  0.7487
  136DMSO    H6 1669   5.454   4.618   2.309 -0.8439  0.4408  0.6824
  136DMSO    O1 1670   5.466   4.583   2.021  0.4221  0.5591  0.3611
  137DMSO    C1 1671   1.117   4.737   4.803 -0.4103  0.7234 -0.3423
  137DMSO    H1 1672   1.028   4.752   4.865  0.0863  1.8618  0.1184
  137DMSO    H2 1673   1.191   4.804   4.845 -0.5413  1.0600 -0.6388
  137DMSO    H3 1674   1.101   4.756   4.696  0.6921  2.4150 -0.2333
  137DMSO    S1 1675   1.144   4.557   4.823 -0.1899 -0.0280  0.1623
  137DMSO    C2 1676   0.973   4.512   4.791 -0.3367  0.2712 -0.5299
  137DMSO    H4 1677   0.953   4.406   4.773  0.7673  0.1582 -1.1537
  137DMSO    H5 1678   0.903   4.546   4.868  0.6214  0.1079  0.4341
  137DMSO    H6 1679   0.940   4.546   4.692  0.1891 -0.4322 -0.9598
  137DMSO    O1 1680   1.149   4.545   4.969  1.2210  0.1847 -0.3382
  138DMSO    C1 1681   1.264   1.718   5.564  0.5614 -1.1050  0.4576
  138DMSO    H1 1682   1.368   1.707   5.532  0.1038 -0.1223 -1.4847
  138DMSO    H2 1683   1.255   1.763   5.664  0.9853 -0.7017  0.3175
  138DMSO    H3 1684   1.218   1.619   5.556 -0.4327 -0.5685 -0.9168
  138DMSO    S1 1685   1.185   1.824   5.437  0.1119  0.5725  0.1024
  138DMSO    C2 1686   1.045   1.856   5.548 -0.2953  0.4085 -0.0042
  138DMSO    H4 1687   0.969   1.906   5.488 -1.7026  1.2765  2.3917
  138DMSO    H5 1688   1.018   1.758   5.587  0.6031  0.3040  0.3827
  138DMSO    H6 1689   1.075   1.923   5.630  0.0547 -0.7595  0.8439
  138DMSO    O1 1690   1.134   1.713   5.352 -0.0824 -0.2882  0.2783
  139DMSO    C1 1691   2.910   0.844   2.768 -1.1660 -0.2215  0.2221
  139DMSO    H1 1692   2.988   0.902   2.719 -2.4703  2.2930  0.9494
  139DMSO    H2 1693   2.841   0.812   2.689  0.3246 -0.3516 -1.0672
  139DMSO    H3 1694   2.855   0.914   2.832 -0.1926  1.5373 -0.7955
  139DMSO    S1 1695   2.971   0.712   2.870 -0.0073  0.3390  0.4478
  139DMSO    C2 1696   3.061   0.811   2.982 -0.8662  0.2111 -0.0018
  139DMSO    H4 1697   3.115   0.746   3.052 -0.6565  1.4113  0.9944
  139DMSO    H5 1698   3.141   0.867   2.932  1.0683 -0.0575  2.5732
  139DMSO    H6 1699   3.004   0.885   3.039  1.7383  0.1925  2.9354
  139DMSO    O1 1700   3.087   0.654   2.794 -0.3566 -0.0998  0.5864
  140DMSO    C1 1701   0.037   1.732   2.082  0.1601 -0.4445 -0.3634
  140DMSO    H1 1702   0.107   1.783   2.149 -1.9345  0.1007  1.5123
  140DMSO    H2 1703   0.077   1.726   1.980  1.5916  0.2282  0.1229
  140DMSO    H3 1704  -0.049   1.799   2.084  1.0092  0.6820 -0.5874
  140DMSO    S1 1705   0.008   1.577   2.174 -0.0016 -0.2567 -0.0295
  140DMSO    C2 1706   0.123   1.479   2.080  0.2926 -0.2416  0.0806
  140DMSO    H4 1707   0.114   1.487   1.971 -0.7596 -0.7609  0.1171
  140DMSO    H5 1708   0.228   1.499   2.105  0.9813 -1.6315 -1.4748
  140DMSO    H6 1709   0.114   1.375   2.113  1.8888 -0.5831 -0.4374
  140DMSO    O1 1710  -0.127   1.532   2.132  0.4810  0.4821  0.3404
  141DMSO    C1 1711   2.870   2.844   1.021  0.3180 -0.2534 -0.1650
  141DMSO    H1 1712   2.937   2.793   1.091 -0.6004  1.1105  1.7876
  141DMSO    H2 1713   2.897   2.809   0.921  2.1805 -1.6660  0.7785
  141DMSO    H3 1714   2.885   2.953   1.015 -1.7279  0.1491  1.1736
  141DMSO    S1 1715   2.693   2.802   1.041  0.0115 -0.0127  0.1681
  141DMSO    C2 1716   2.683   2.905   1.184 -0.3867 -0.3289  0.5527
  141DMSO    H4 1717   2.762   2.881   1.256  0.6048  2.1244  0.3788
  141DMSO    H5 1718   2.695   3.008   1.150  0.8261 -0.9221 -0.8881
  141DMSO    H6 1719   2.583   2.896   1.228 -0.3635 -0.4944  0.5720
  141DMSO    O1 1720   2.703   2.662   1.101  0.2821 -0.4217  0.1745
  142DMSO    C1 1721   1.601   4.296   4.999  0.7594  0.5274  0.0073
  142DMSO    H1 1722   1.567   4.383   4.941  4.1249  0.7684 -1.8549
  142DMSO    H2 1723   1.633   4.332   5.097 -0.0134  0.2277  0.3800
  142DMSO    H3 1724   1.687   4.256   4.945 -2.2380 -2.6229 -2.8783
  142DMSO    S1 1725   1.464   4.191   5.026  0.1119 -0.2602  0.5482
  142DMSO    C2 1726   1.356   4.308   5.117  0.4097  0.2577 -0.3353
  142DMSO    H4 1727   1.326   4.386   5.046 -0.2434 -0.0685 -0.4199
  142DMSO    H5 1728   1.265   4.265   5.159  0.4588  2.3196  2.1493
  142DMSO    H6 1729   1.421   4.351   5.194 -1.0754 -1.2697  1.8877
  142DMSO    O1 1730   1.510   4.099   5.133 -0.4117  0.5363  0.3737
  143DMSO    C1 1731   4.483   2.600   3.054  0.3569 -0.1445  0.7470
  143DMSO    H1 1732   4.395   2.558   3.104  0.5739 -0.1923  1.0907
  143DMSO    H2 1733   4.518   2.674   3.126  0.2837  1.1771 -0.5422
  143DMSO    H3 1734   4.449   2.648   2.962  3.9991  2.6774  0.6830
  143DMSO    S1 1735   4.609   2.483   3.004  0.2426 -0.1251  0.0498
  143DMSO    C2 1736   4.650   2.401   3.159 -0.1431  0.2233  0.0037
  143DMSO    H4 1737   4.696   2.471   3.230 -0.4424  0.7682 -0.3283
  143DMSO    H5 1738   4.557   2.349   3.185 -0.5425  0.2993 -1.2228
  143DMSO    H6 1739   4.718   2.324   3.123 -0.3451  0.5933 -1.1987
  143DMSO    O1 1740   4.724   2.579   2.983  0.1675  0.0969  0.0055
  144DMSO    C1 1741   4.382   1.993   4.879 -0.2464  0.2875 -0.3370
  144DMSO    H1 1742   4.409   1.961   4.778  2.2706  2.1504 -0.3512
  144DMSO    H2 1743   4.320   1.916   4.925  1.3457 -1.6401 -1.2691
  144DMSO    H3 1744   4.337   2.091   4.895 -0.6645  0.1680 -0.7586
  144DMSO    S1 1745   4.542   1.994   4.949  0.1223 -0.1427  0.4335
  144DMSO    C2 1746   4.499   1.965   5.112  0.2760  0.6407 -0.2152
  144DMSO    H4 1747   4.585   1.950   5.179 -0.4576 -3.7409  0.0580
  144DMSO    H5 1748   4.444   2.054   5.143 -0.2636  0.3568 -0.3348
  144DMSO    H6 1749   4.439   1.878   5.140 -0.8975  1.5933  0.3067
  144DMSO    O1 1750   4.576   2.137   4.938  0.7753  0.0488  0.6145
  145DMSO    C1 1751   0.588   3.171   2.178  0.0647 -0.0470  0.5269
  145DMSO    H1 1752   0.686   3.124   2.186  0.6318  1.1376  0.7460
  145DMSO    H2 1753   0.538   3.180   2.274 -3.2625 -0.4870 -1.0149
  145DMSO    H3 1754   0.527   3.119   2.104  0.1176 -1.7384  1.6382
  145DMSO    S1 1755   0.620   3.335   2.116 -0.2087  0.7974 -0.2635
  145DMSO    C2 1756   0.741   3.385   2.239  0.1496  0.4524 -0.2790
  145DMSO    H4 1757   0.841   3.355   2.206 -0.1683  1.1054 -1.9452
  145DMSO    H5 1758   0.752   3.492   2.254  2.0472  0.2497  0.1065
  145DMSO    H6 1759   0.717   3.342   2.336  0.1243  2.6236  0.7124
  145DMSO    O1 1760   0.489   3.407   2.137 -0.3263 -0.4051  0.3173
  146DMSO    C1 1761   3.105   4.732   0.653 -0.3279 -0.3691  0.0171
  146DMSO    H1 1762   3.192   4.694   0.599 -0.5267  0.1308 -0.6634
  146DMSO    H2 1763   3.011   4.725   0.597  0.6986 -0.5835 -1.7301
  146DMSO    H3 1764   3.137   4.828   0.694 -0.3923 -0.1906 -0.3536
  146DMSO    S1 1765   3.072   4.616   0.782  0.1140  0.2087 -0.2767
  146DMSO    C2 1766   3.012   4.486   0.669 -0.0978 -0.2969 -0.1667
  146DMSO    H4 1767   2.923   4.528   0.622 -1.3331 -2.2990  0.2773
  146DMSO    H5 1768   3.074   4.464   0.582 -1.7942  0.4063 -1.5977
  146DMSO    H6 1769   2.966   4.399   0.717 -1.6300  0.2630 -0.5622
  146DMSO    O1 1770   2.946   4.681   0.824  0.1619 -0.0271 -0.1530
  147DMSO    C1 1771   5.039   2.343   0.428  0.4004 -0.0258  0.0006
  147DMSO    H1 1772   5.017   2.400   0.337  1.2548 -0.6963 -0.6472
  147DMSO    H2 1773   4.946   2.315   0.477 -0.0514 -0.7684 -1.2368
  147DMSO    H3 1774   5.107   2.394   0.497  0.4454 -1.6346  1.1924
  147DMSO    S1 1775   5.133   2.204   0.375  0.4081  0.4835  0.4016
  147DMSO    C2 1776   5.256   2.308   0.289 -0.1881  0.6144  0.3230
  147DMSO    H4 1777   5.203   2.382   0.228 -0.4556  0.6579  0.6068
  147DMSO    H5 1778   5.320   2.350   0.366  1.8968 -2.9325  0.7406
  147DMSO    H6 1779   5.331   2.259   0.226  0.4476 -0.9735  2.2052
  147DMSO    O1 1780   5.051   2.142   0.261  0.0343 -0.0822 -0.1603
  148DMSO    C1 1781   5.248   0.138   5.480  0.3303  0.8082  0.4435
  148DMSO    H1 1782   5.228   0.215   5.405  0.7731  2.3005  1.8049
  148DMSO    H2 1783   5.168   0.120   5.552  0.7007 -1.6125  0.3247
  148DMSO    H3 1784   5.339   0.165   5.534 -0.2140  2.1056  0.7500
  148DMSO    S1 1785   5.299  -0.027   5.412 -0.0205  0.3304 -0.2760
  148DMSO    C2 1786   5.130  -0.064   5.366 -0.1282 -0.0607 -0.6088
  148DMSO    H4 1787   5.075   0.025   5.333  1.8994  1.5423  0.1633
  148DMSO    H5 1788   5.124  -0.138   5.285  3.7059 -2.2110  0.8110
  148DMSO    H6 1789   5.079  -0.099   5.456  2.8302  0.4398  1.3900
  148DMSO    O1 1790   5.319  -0.114   5.533  0.0571 -0.0729 -0.2820
  149DMSO    C1 1791   2.911   0.596   2.410  0.1428 -0.6667 -0.4696
  149DMSO    H1 1792   2.828   0.607   2.480  0.2061 -4.1746  0.3361
  149DMSO    H2 1793   2.992   0.548   2.467 -1.7474 -0.4805  2.5838
  149DMSO    H3 1794   2.950   0.694   2.382 -1.0887 -0.0641 -0.1510
  149DMSO    S1 1795   2.857   0.518   2.259  0.2280  0.1413  0.2287
  149DMSO    C2 1796   2.998   0.564   2.161  0.5816  0.0608 -0.8673
  149DMSO    H4 1797   3.086   0.510   2.196  1.1139  0.8662 -0.9455
  149DMSO    H5 1798   2.988   0.545   2.053 -0.3488  0.5292 -0.8726
  149DMSO    H6 1799   3.014   0.671   2.173 -1.4183  0.3436 -0.3859
  149DMSO    O1 1800   2.741   0.604   2.217  0.1533 -0.2907 -0.2181
  150DMSO    C1 1801   4.352   3.872   2.121  0.4884 -0.6695  0.0432
  150DMSO    H1 1802   4.439   3.913   2.068  0.1255 -0.6827 -0.5693
  150DMSO    H2 1803   4.379   3.775   2.164 -0.9598 -1.9448 -1.7806
  150DMSO    H3 1804   4.264   3.854   2.060 -1.0313 -0.6834  2.1438
  150DMSO    S1 1805   4.303   3.987   2.248  0.2071  0.0144 -0.7811
  150DMSO    C2 1806   4.172   3.886   2.316 -0.2557 -0.2063 -0.0064
  150DMSO    H4 1807   4.109   3.858   2.232 -0.2686 -1.3393  0.3671
  150DMSO    H5 1808   4.222   3.799   2.359  2.3019  1.5106  0.7292
  150DMSO    H6 1809   4.115   3.935   2.394 -2.3562 -1.0092 -0.9645
  150DMSO    O1 1810   4.239   4.103   2.178  0.3070 -0.0793  0.0395
  151DMSO    C1 1811   0.771   5.765   2.088 -0.1773 -0.2286 -0.7118
  151DMSO    H1 1812   0.855   5.832   2.068 -0.6581  0.4023 -0.6423
  151DMSO    H2 1813   0.722   5.793   2.181 -2.2921  0.9338 -2.0859
  151DMSO    H3 1814   0.793   5.659   2.073  0.2834  0.0256 -2.0329
  151DMSO    S1 1815   0.644   5.824   1.975 -0.4681  0.0898  0.0154
  151DMSO    C2 1816   0.720   5.739   1.839 -0.2636 -0.0256  0.7108
  151DMSO    H4 1817   0.682   5.800   1.755  0.3705  2.1273  1.9032
  151DMSO    H5 1818   0.829   5.742   1.849 -0.2385  1.4004  0.3641
  151DMSO    H6 1819   0.671   5.642   1.840  0.5942 -0.4638  1.1351
  151DMSO    O1 1820   0.686   5.966   1.952 -0.2055  0.0094 -0.4230
  152DMSO    C1 1821   0.752   1.196   5.715 -0.2386 -0.2581 -0.1940
  152DMSO    H1 1822   0.653   1.160   5.688  0.0564 -0.6963 -0.7358
  152DMSO    H2 1823   0.830   1.126   5.681 -1.1795 -1.6012  0.3641
  152DMSO    H3 1824   0.758   1.213   5.823 -1.5659  1.0591 -0.2994
  152DMSO    S1 1825   0.782   1.353   5.639  0.1741 -0.2454  0.3411
  152DMSO    C2 1826   0.631   1.418   5.666  0.1420 -0.5363 -0.1796
  152DMSO    H4 1827   0.561   1.360   5.606 -0.1022 -0.5968  0.1584
  152DMSO    H5 1828   0.609   1.406   5.773 -1.4899  0.8046 -0.3178
  152DMSO    H6 1829   0.622   1.525   5.646 -2.0473 -0.8143 -1.0370
  152DMSO    O1 1830   0.779   1.311   5.495 -0.7657 -0.3028 -0.5289
  153DMSO    C1 1831   2.680   3.711   5.359  0.3744  0.1518  0.1161
  153DMSO    H1 1832   2.576   3.723   5.390 -0.4835  1.7588 -2.9889
  153DMSO    H2 1833   2.702   3.769   5.269  2.7303 -0.9523 -0.1223
  153DMSO    H3 1834   2.691   3.605   5.334 -2.2398  0.0045 -0.7119
  153DMSO    S1 1835   2.794   3.753   5.489  0.0038  0.4820 -0.0541
  153DMSO    C2 1836   2.762   3.616   5.601  0.1056  0.9862  0.2341
  153DMSO    H4 1837   2.849   3.552   5.584  0.0185  0.9529 -0.0883
  153DMSO    H5 1838   2.761   3.645   5.707 -0.7503 -1.5199  1.0036
  153DMSO    H6 1839   2.670   3.568   5.568  0.3618 -0.8819  2.0146
  153DMSO    O1 1840   2.733   3.864   5.563 -0.0310 -0.5764 -0.2326
  154DMSO    C1 1841   2.191   2.384   1.369  0.3844 -0.0038 -0.1274
  154DMSO    H1 1842   2.297   2.384   1.393  0.7444  1.2816 -1.5153
  154DMSO    H2 1843   2.135   2.324   1.441  1.2943 -0.0357  0.5693
  154DMSO    H3 1844   2.176   2.338   1.271 -0.2844 -2.0569  0.8836
  154DMSO    S1 1845   2.130   2.548   1.371 -0.1386  0.1529 -0.3167
  154DMSO    C2 1846   1.986   2.530   1.475  0.0115 -0.3124 -0.3105
  154DMSO    H4 1847   1.915   2.612   1.464 -0.4753 -0.9128 -1.8929
  154DMSO    H5 1848   1.947   2.429   1.462  0.9525 -1.0982  2.3094
  154DMSO    H6 1849   2.015   2.532   1.580  0.7250  1.3823 -0.5000
  154DMSO    O1 1850   2.068   2.565   1.239 -0.8031  0.4325  0.0584
  155DMSO    C1 1851   2.537   1.138   4.718  0.4883  0.0266 -0.9963
  155DMSO    H1 1852   2.582   1.087   4.803  2.4082  2.6174 -0.3526
  155DMSO    H2 1853   2.458   1.080   4.670 -0.0128  0.9653 -1.3245
  155DMSO    H3 1854   2.619   1.173   4.655  0.8432 -2.7523 -2.2319
  155DMSO    S1 1855   2.461   1.281   4.785  0.0411  0.3885 -0.0912
  155DMSO    C2 1856   2.362   1.196   4.902  0.4404 -0.1836 -0.0822
  155DMSO    H4 1857   2.420   1.129   4.965 -0.0037  0.0893  0.6238
  155DMSO    H5 1858   2.309   1.266   4.966  1.3778  0.0896  0.4093
  155DMSO    H6 1859   2.289   1.139   4.844 -0.4001 -0.1132  0.8767
  155DMSO    O1 1860   2.367   1.341   4.688 -0.0027 -0.0319 -0.5000
  156DMSO    C1 1861   3.330   0.384   3.995  0.7692 -0.2390  0.6023
  156DMSO    H1 1862   3.299   0.296   4.052 -0.3089  0.8764  1.8031
  156DMSO    H2 1863   3.272   0.398   3.903 -0.1670  0.7608  1.3201
  156DMSO    H3 1864   3.434   0.376   3.964 -0.2522 -3.3874 -2.6665
  156DMSO    S1 1865   3.303   0.515   4.114  0.0647 -0.0706  0.0839
  156DMSO    C2 1866   3.135   0.462   4.142  0.6407  0.0815 -0.4505
  156DMSO    H4 1867   3.083   0.454   4.047  1.1989  0.3980 -0.7913
  156DMSO    H5 1868   3.135   0.373   4.206  0.7995  0.0159 -0.5414
  156DMSO    H6 1869   3.081   0.543   4.192  0.8590  0.3952 -0.7220
  156DMSO    O1 1870   3.290   0.623   4.009  0.7983  0.0491 -0.0105
  157DMSO    C1 1871   1.658   1.344   3.714  0.1514  0.3144 -0.7308
  157DMSO    H1 1872   1.552   1.336   3.689 -0.0780  0.4168  0.1823
  157DMSO    H2 1873   1.681   1.444   3.676  0.3464 -0.5967 -3.1906
  157DMSO    H3 1874   1.713   1.268   3.660 -3.2601 -2.4284 -0.6999
  157DMSO    S1 1875   1.669   1.349   3.892 -0.2022 -0.2119 -0.2983
  157DMSO    C2 1876   1.568   1.200   3.907  0.6368 -0.0602 -0.7109
  157DMSO    H4 1877   1.470   1.228   3.866  0.0353 -0.4783  0.3956
  157DMSO    H5 1878   1.620   1.115   3.863  0.0668 -0.2420 -1.0502
  157DMSO    H6 1879   1.562   1.178   4.014 -0.6867 -1.6476 -1.0712
  157DMSO    O1 1880   1.579   1.463   3.929  0.3357 -0.2282 -0.0684
  158DMSO    C1 1881   1.365   2.661   4.495  0.0716 -0.2656 -0.1395
  158DMSO    H1 1882   1.298   2.601   4.433  2.5415 -1.9055 -1.3505
  158DMSO    H2 1883   1.382   2.760   4.451  1.3549 -0.3059  0.2225
  158DMSO    H3 1884   1.461   2.609   4.499 -0.4250 -1.2842 -1.1146
  158DMSO    S1 1885   1.310   2.675   4.669 -0.3213  0.2494 -0.4497
  158DMSO    C2 1886   1.277   2.499   4.688 -0.2452  0.3650  0.5490
  158DMSO    H4 1887   1.199   2.476   4.615  0.7646  0.2014 -0.5117
  158DMSO    H5 1888   1.367   2.443   4.662 -0.9184 -1.0102  1.0747
  158DMSO    H6 1889   1.249   2.491   4.794  0.1918  0.1276  0.6490
  158DMSO    O1 1890   1.179   2.737   4.652 -0.0271  0.3190  0.2326
  159DMSO    C1 1891   1.921   4.246   1.324  0.5837 -0.1683  0.1207
  159DMSO    H1 1892   1.887   4.167   1.256  2.0480 -0.7857  0.0682
  159DMSO    H2 1893   2.022   4.285   1.307 -0.6890  3.3742 -0.2013
  159DMSO    H3 1894   1.884   4.223   1.424 -1.0847 -0.8930 -0.6180
  159DMSO    S1 1895   1.820   4.387   1.273  0.1295 -0.7317  0.2161
  159DMSO    C2 1896   1.869   4.491   1.420  0.1317  0.6496 -0.2061
  159DMSO    H4 1897   1.977   4.482   1.431  0.1421  1.4729  0.4942
  159DMSO    H5 1898   1.863   4.596   1.392  0.5929  1.3129  1.9486
  159DMSO    H6 1899   1.812   4.469   1.511 -0.2782  2.4330  0.0180
  159DMSO    O1 1900   1.686   4.350   1.304 -0.1997 -0.4059 -0.5770
  160DMSO    C1 1901   5.079   4.618   0.799  0.3809 -0.0935  0.5955
  160DMSO    H1 1902   5.069   4.726   0.788  1.1657  0.0194  0.9050
  160DMSO    H2 1903   5.186   4.607   0.822  0.5535 -2.2640 -0.9085
  160DMSO    H3 1904   5.057   4.572   0.702  1.6309 -0.3475  0.4094
  160DMSO    S1 1905   4.971   4.556   0.930  0.1796  0.0161 -0.0395
  160DMSO    C2 1906   4.821   4.612   0.851  0.5672 -0.1632 -0.2373
  160DMSO    H4 1907   4.820   4.719   0.833  0.0350  0.3614  2.4657
  160DMSO    H5 1908   4.813   4.553   0.759  1.7578 -2.3273  0.9521
  160DMSO    H6 1909   4.738   4.575   0.912  1.1559  1.3857  1.5861
  160DMSO    O1 1910   4.983   4.651   1.046  0.3393 -0.0870 -0.4677
  161DMSO    C1 1911   0.396   2.409   5.539 -0.1307 -0.6257 -0.2083
  161DMSO    H1 1912   0.499   2.435   5.567 -0.7442  1.3332  0.4393
  161DMSO    H2 1913   0.356   2.322   5.591 -0.5820 -0.2966  0.0076
  161DMSO    H3 1914   0.390   2.408   5.430  0.8948  1.3959 -0.3379
  161DMSO    S1 1915   0.302   2.558   5.597 -0.0727  0.1620  0.1741
  161DMSO    C2 1916   0.336   2.520   5.772  0.2777 -0.2412  0.2396
  161DMSO    H4 1917   0.435   2.551   5.807 -0.1320  0.6791  0.6343
  161DMSO    H5 1918   0.261   2.590   5.811  1.8287  1.4456  0.3521
  161DMSO    H6 1919   0.304   2.417   5.787 -1.4215  0.2571  0.2432
  161DMSO    O1 1920   0.162   2.506   5.573 -0.0544 -0.2658  0.2616
  162DMSO    C1 1921   0.827   2.527   2.240 -0.6467 -0.0481  0.5881
  162DMSO    H1 1922   0.792   2.614   2.183 -0.5972 -0.6195 -0.3340
  162DMSO    H2 1923   0.913   2.470   2.205 -1.7731 -1.8669  0.6871
  162DMSO    H3 1924   0.751   2.448   2.239  1.6411 -2.4178  1.5577
  162DMSO    S1 1925   0.867   2.548   2.412  0.0914 -0.0241  0.3190
  162DMSO    C2 1926   0.726   2.649   2.447  0.0242 -0.1168 -0.0540
  162DMSO    H4 1927   0.642   2.593   2.406  0.6459 -0.1593 -1.3301
  162DMSO    H5 1928   0.735   2.675   2.552  3.3055 -0.3547 -0.1771
  162DMSO    H6 1929   0.731   2.741   2.387 -0.6392 -0.2430 -0.3157
  162DMSO    O1 1930   0.975   2.648   2.416 -0.0463  0.3847 -0.3112
  163DMSO    C1 1931   1.351   3.975   2.534 -0.3799 -0.5350  0.5523
  163DMSO    H1 1932   1.303   3.954   2.438 -0.3561  0.5379  0.2936
  163DMSO    H2 1933   1.300   4.063   2.574 -1.2761 -0.4102 -0.7889
  163DMSO    H3 1934   1.458   3.991   2.521 -0.0949 -1.9622  0.9946
  163DMSO    S1 1935   1.322   3.833   2.638 -0.1103  0.3865 -0.0829
  163DMSO    C2 1936   1.456   3.729   2.589  0.4937 -0.8108  0.6414
  163DMSO    H4 1937   1.457   3.632   2.638  2.3784 -2.1939 -1.8935
  163DMSO    H5 1938   1.455   3.717   2.480 -0.9608  1.1553  0.3908
  163DMSO    H6 1939   1.546   3.785   2.616  0.6319 -0.7031 -0.0240
  163DMSO    O1 1940   1.198   3.779   2.574  0.2723 -0.7359 -0.7061
  164DMSO    C1 1941   5.891   0.810   4.518  0.5205  0.1608  0.3847
  164DMSO    H1 1942   5.890   0.710   4.473 -0.6777  1.0024 -1.5732
  164DMSO    H2 1943   5.808   0.815   4.588  1.1834  0.4958  1.1626
  164DMSO    H3 1944   5.871   0.879   4.435  1.1530  0.6117  0.5969
  164DMSO    S1 1945   6.043   0.854   4.601  0.0102 -0.0787 -0.1633
  164DMSO    C2 1946   6.144   0.835   4.464  0.0868 -0.9332  0.0187
  164DMSO    H4 1947   6.129   0.927   4.407 -3.1212  1.0082  3.5128
  164DMSO    H5 1948   6.243   0.843   4.509  0.1091  0.2990 -0.2258
  164DMSO    H6 1949   6.135   0.740   4.410  3.3992 -0.1142 -2.2334
  164DMSO    O1 1950   6.078   0.739   4.689 -0.7400  0.2463 -0.3407
  165DMSO    C1 1951   3.697   0.591   2.099 -0.4206  0.4124  1.1025
  165DMSO    H1 1952   3.778   0.529   2.139 -0.4727 -0.8046 -0.5539
  165DMSO    H2 1953   3.740   0.659   2.026 -2.2730  0.3793 -0.0862
  165DMSO    H3 1954   3.635   0.631   2.180 -1.3141  0.1825  0.5525
  165DMSO    S1 1955   3.596   0.481   1.994  0.1396  0.5795 -0.1550
  165DMSO    C2 1956   3.453   0.586   1.955  0.4485 -0.6458 -0.5984
  165DMSO    H4 1957   3.388   0.516   1.902  1.1490 -1.0474 -0.9372
  165DMSO    H5 1958   3.398   0.608   2.047  1.0852  0.5117 -0.4723
  165DMSO    H6 1959   3.480   0.681   1.909  1.4134 -0.3595  0.5262
  165DMSO    O1 1960   3.539   0.396   2.101 -0.3568 -0.6213  0.5150
  166DMSO    C1 1961   4.591   3.589   1.995 -0.3940  0.2146  0.5683
  166DMSO    H1 1962   4.587   3.486   2.030 -0.3436  0.2968  0.8179
  166DMSO    H2 1963   4.679   3.598   1.930 -2.1071 -0.1260 -1.9434
  166DMSO    H3 1964   4.585   3.663   2.076 -0.4930 -0.2400  0.9788
  166DMSO    S1 1965   4.444   3.598   1.894 -0.2043 -0.0511 -0.2576
  166DMSO    C2 1966   4.487   3.481   1.771  0.3708 -0.5796  0.0049
  166DMSO    H4 1967   4.401   3.478   1.703 -0.7200  0.7121  1.2617
  166DMSO    H5 1968   4.577   3.520   1.722 -0.1723  3.4598  1.8401
  166DMSO    H6 1969   4.507   3.382   1.813 -0.3960 -1.6344 -1.9935
  166DMSO    O1 1970   4.472   3.732   1.838  0.0108  0.4632 -0.2559
  167DMSO    C1 1971   0.626   0.838   2.414  0.8475  0.2734  0.2155
  167DMSO    H1 1972   0.575   0.803   2.324 -0.0809  1.4702  0.2520
  167DMSO    H2 1973   0.576   0.919   2.468  3.2810  1.1250  1.3428
  167DMSO    H3 1974   0.727   0.865   2.382  0.3207  0.1576 -1.6641
  167DMSO    S1 1975   0.645   0.707   2.525  0.1567  0.2589  0.1307
  167DMSO    C2 1976   0.687   0.577   2.412  0.1670  0.1129 -0.3616
  167DMSO    H4 1977   0.777   0.612   2.361  0.3788 -2.0371 -1.5691
  167DMSO    H5 1978   0.712   0.490   2.473 -1.4249 -0.7552 -0.8955
  167DMSO    H6 1979   0.604   0.555   2.344 -1.7839 -1.8257  2.4128
  167DMSO    O1 1980   0.507   0.659   2.562  0.0082 -0.5192  0.2528
  168DMSO    C1 1981   1.925   0.728   4.772  0.3861 -0.0730  0.2494
  168DMSO    H1 1982   1.832   0.679   4.745  0.5806 -0.3588  0.0841
  168DMSO    H2 1983   2.009   0.699   4.708 -0.0963  0.3225 -0.5796
  168DMSO    H3 1984   1.941   0.698   4.875  1.4667 -0.2350  0.0549
  168DMSO    S1 1985   1.911   0.902   4.758  0.5315  0.0732  0.0673
  168DMSO    C2 1986   1.747   0.928   4.830 -0.0780 -0.4082 -0.0170
  168DMSO    H4 1987   1.665   0.878   4.778 -0.7420 -1.0986  1.6191
  168DMSO    H5 1988   1.764   0.901   4.934  1.4532  0.8139  0.0803
  168DMSO    H6 1989   1.721   1.034   4.834 -2.6577 -0.9674  0.0783
  168DMSO    O1 1990   1.898   0.929   4.611 -0.2430  0.5501  0.4348
  169DMSO    C1 1991   3.237   0.417   2.973  0.8959 -0.5013 -0.2782
  169DMSO    H1 1992   3.159   0.440   2.900  1.5925  0.4803 -0.7435
  169DMSO    H2 1993   3.191   0.399   3.071 -0.9343  1.3685 -0.7148
  169DMSO    H3 1994   3.283   0.516   2.977 -1.7140  0.8116 -0.6122
  169DMSO    S1 1995   3.349   0.277   2.932  0.3205 -0.1642  0.2811
  169DMSO    C2 1996   3.465   0.332   3.051  0.6321  0.2503 -0.6035
  169DMSO    H4 1997   3.558   0.277   3.042  2.0174  2.5065 -0.9890
  169DMSO    H5 1998   3.490   0.438   3.040  1.4869  0.1263  0.0131
  169DMSO    H6 1999   3.424   0.321   3.152  2.2605  0.2163  0.0880
  169DMSO    O1 2000   3.416   0.311   2.808  0.6288 -0.1297 -0.1942
  170DMSO    C1 2001   0.497   4.141   4.431  0.7320 -0.0674  0.0023
  170DMSO    H1 2002   0.547   4.230   4.468 -1.7785  2.0734 -1.4111
  170DMSO    H2 2003   0.542   4.047   4.464  1.5455 -0.7051 -2.6806
  170DMSO    H3 2004   0.500   4.146   4.322  0.7922 -0.3887 -0.0125
  170DMSO    S1 2005   0.327   4.145   4.491  0.1770 -0.0758  0.3674
  170DMSO    C2 2006   0.277   3.996   4.415  0.6114  0.5089  0.7534
  170DMSO    H4 2007   0.171   3.984   4.439  0.1230  1.7106 -0.6383
  170DMSO    H5 2008   0.289   4.013   4.308 -0.7819  0.0343  0.5040
  170DMSO    H6 2009   0.335   3.912   4.454 -1.5341 -1.8979 -0.9461
  170DMSO    O1 2010   0.267   4.249   4.400  0.6747  0.0674 -0.2373
  171DMSO    C1 2011   0.733   2.005   4.672  0.3181 -0.4090  0.0477
  171DMSO    H1 2012   0.707   2.100   4.719  1.9013 -0.5378  1.2944
  171DMSO    H2 2013   0.714   1.919   4.737 -1.2043 -1.5821 -1.8562
  171DMSO    H3 2014   0.838   2.003   4.640 -0.0033 -0.2743 -1.0306
  171DMSO    S1 2015   0.630   1.976   4.523  0.1156  0.1560  0.0182
  171DMSO    C2 2016   0.466   2.002   4.596 -0.0641 -0.5410 -0.4571
  171DMSO    H4 2017   0.464   2.104   4.634 -0.7068 -0.7928  0.2232
  171DMSO    H5 2018   0.382   1.998   4.526 -1.3415  2.8490  0.6646
  171DMSO    H6 2019   0.451   1.926   4.674 -1.3455  1.0254  0.9150
  171DMSO    O1 2020   0.643   1.828   4.501 -0.0170  0.1048 -0.0091
  172DMSO    C1 2021   3.915   0.596   2.747  0.0773  0.6621  0.4501
  172DMSO    H1 2022   3.911   0.622   2.641 -0.9641 -0.8193  0.0910
  172DMSO    H2 2023   3.972   0.502   2.757 -0.2374  0.4040 -0.1344
  172DMSO    H3 2024   3.819   0.586   2.798 -1.1013 -1.2954 -1.9554
  172DMSO    S1 2025   4.018   0.726   2.822 -0.0896  0.1273 -0.0456
  172DMSO    C2 2026   3.917   0.865   2.763  1.0040 -0.0431  0.0165
  172DMSO    H4 2027   3.829   0.860   2.827 -0.0031 -2.4997 -1.4141
  172DMSO    H5 2028   3.968   0.962   2.769 -0.6862  0.8097  1.4379
  172DMSO    H6 2029   3.886   0.843   2.660 -1.2284 -1.0265  0.8418
  172DMSO    O1 2030   4.133   0.726   2.726 -0.2301 -0.2599 -1.0799
  173DMSO    C1 2031   3.171   0.063   5.263 -0.3482  0.5911 -0.1390
  173DMSO    H1 2032   3.203  -0.007   5.341 -0.5086 -1.3892 -1.7619
  173DMSO    H2 2033   3.072   0.093   5.296  0.7140  1.9273  2.0853
  173DMSO    H3 2034   3.168   0.023   5.161  2.1268  1.9725 -0.8364
  173DMSO    S1 2035   3.289   0.189   5.279 -0.1145 -0.1691  0.2795
  173DMSO    C2 2036   3.264   0.225   5.454  0.6375 -0.6015 -0.2571
  173DMSO    H4 2037   3.299   0.328   5.466  2.3602 -1.2139  0.2955
  173DMSO    H5 2038   3.155   0.224   5.464  0.5392 -0.1338 -1.1971
  173DMSO    H6 2039   3.322   0.147   5.504 -1.7718 -1.2048  1.7669
  173DMSO    O1 2040   3.236   0.314   5.217 -0.4853  0.5709  0.2009
  174DMSO    C1 2041   2.577   0.830   2.486  0.1305  0.2074 -0.1060
  174DMSO    H1 2042   2.489   0.815   2.423  0.6461  0.9926 -1.0501
  174DMSO    H2 2043   2.646   0.750   2.458 -1.6871 -1.2899 -0.5209
  174DMSO    H3 2044   2.566   0.816   2.594 -0.4657  0.1457 -0.1691
  174DMSO    S1 2045   2.638   0.992   2.461  0.0588 -0.6559  0.2022
  174DMSO    C2 2046   2.639   0.971   2.284  0.5281  0.3842 -0.6029
  174DMSO    H4 2047   2.660   0.868   2.253 -2.0412  0.2058 -2.0176
  174DMSO    H5 2048   2.537   0.987   2.250  0.4833 -0.9625 -1.1444
  174DMSO    H6 2049   2.704   1.044   2.235  1.8395  0.4065  1.0742
  174DMSO    O1 2050   2.773   0.977   2.507 -0.4285  0.3365 -0.1905
  175DMSO    C1 2051   3.876   4.771   1.586  0.0612 -0.3634 -0.6933
  175DMSO    H1 2052   3.882   4.852   1.659 -0.3958 -1.0959  0.1786
  175DMSO    H2 2053   3.937   4.799   1.500 -0.1215 -0.4354 -0.8457
  175DMSO    H3 2054   3.780   4.750   1.539  0.2922 -1.4131 -0.7154
  175DMSO    S1 2055   3.964   4.626   1.646  0.0312 -0.1922 -0.0399
  175DMSO    C2 2056   3.886   4.626   1.808  0.6798  0.0733 -0.9195
  175DMSO    H4 2057   3.942   4.557   1.871  0.8855  1.9102  1.0241
  175DMSO    H5 2058   3.883   4.727   1.851  0.4859 -0.1569 -0.3989
  175DMSO    H6 2059   3.784   4.591   1.792  0.9616 -0.7815 -0.8490
  175DMSO    O1 2060   4.094   4.675   1.678  0.6357 -0.6238  0.1691
  176DMSO    C1 2061   5.797   5.614   0.657  0.5283  0.1778 -0.4326
  176DMSO    H1 2062   5.897   5.584   0.627  0.0841 -0.9328 -0.8578
  176DMSO    H2 2063   5.722   5.534   0.655  1.3156 -0.5817  0.0941
  176DMSO    H3 2064   5.779   5.695   0.586  0.6497  0.7614  0.1878
  176DMSO    S1 2065   5.796   5.676   0.822 -0.3308 -0.2302 -0.1584
  176DMSO    C2 2066   5.899   5.544   0.886  0.0409 -0.1575  1.0428
  176DMSO    H4 2067   5.854   5.528   0.984 -0.9325  0.2678  0.6702
  176DMSO    H5 2068   5.878   5.461   0.818 -1.5439  0.5723  0.6025
  176DMSO    H6 2069   6.003   5.578   0.879 -0.5191  1.6869  1.3178
  176DMSO    O1 2070   5.658   5.651   0.868 -0.1995  0.4573 -0.3209
  177DMSO    C1 2071   3.632   2.923   2.840 -0.6544 -0.0140 -0.0598
  177DMSO    H1 2072   3.707   2.963   2.910  1.0923 -1.2026 -1.1760
  177DMSO    H2 2073   3.628   3.003   2.765 -0.9328  1.0111  1.0127
  177DMSO    H3 2074   3.534   2.902   2.883 -0.3317 -2.4212 -0.3770
  177DMSO    S1 2075   3.683   2.777   2.749 -0.2356 -0.4495 -0.0237
  177DMSO    C2 2076   3.520   2.745   2.692  0.1178 -0.0306  0.1916
  177DMSO    H4 2077   3.457   2.738   2.782 -1.4266  0.4628 -0.8070
  177DMSO    H5 2078   3.479   2.822   2.625 -0.1133 -0.1950  0.1440
  177DMSO    H6 2079   3.516   2.645   2.648 -0.9690 -0.8298  1.9929
  177DMSO    O1 2080   3.681   2.661   2.848 -0.2900  0.2278  0.0600
  178DMSO    C1 2081   0.437   4.500   2.504 -0.2257  0.1769  0.4037
  178DMSO    H1 2082   0.504   4.416   2.485  1.1119  1.2604  0.1589
  178DMSO    H2 2083   0.474   4.596   2.467  0.1515 -0.0534  0.1714
  178DMSO    H3 2084   0.446   4.497   2.613 -0.1551  0.5156  0.4089
  178DMSO    S1 2085   0.267   4.455   2.464 -0.1557 -0.2499 -0.0596
  178DMSO    C2 2086   0.279   4.521   2.300 -0.0795 -0.1610  0.9494
  178DMSO    H4 2087   0.336   4.446   2.244  0.6687  1.6104 -0.8181
  178DMSO    H5 2088   0.180   4.507   2.255  0.5256 -0.2000 -0.4366
  178DMSO    H6 2089   0.324   4.620   2.290 -0.9172  0.1725  0.3140
  178DMSO    O1 2090   0.192   4.575   2.506 -0.7234  0.1033  0.0420
  179DMSO    C1 2091   1.511   2.035   0.107 -0.0660  0.9452  0.0088
  179DMSO    H1 2092   1.613   1.998   0.121  0.4106  1.4041 -1.9702
  179DMSO    H2 2093   1.472   2.041   0.005  0.0799  0.3297 -0.0917
  179DMSO    H3 2094   1.492   2.122   0.169  0.3992  0.9885  0.0940
  179DMSO    S1 2095   1.420   1.908   0.191 -0.1516  0.1649  0.2504
  179DMSO    C2 2096   1.415   1.801   0.052 -0.4362  0.5187 -0.0159
  179DMSO    H4 2097   1.520   1.777   0.034 -0.9196 -2.9809  1.0775
  179DMSO    H5 2098   1.359   1.711   0.081  1.7697 -0.3346  1.9421
  179DMSO    H6 2099   1.370   1.861  -0.027  0.7398 -0.7228 -1.7174
  179DMSO    O1 2100   1.282   1.966   0.188 -0.1314 -0.4947 -0.1954
  180DMSO    C1 2101   2.723   0.245   0.667 -0.2043 -0.0499 -0.0608
  180DMSO    H1 2102   2.686   0.209   0.571  0.0007 -1.0291  0.2171
  180DMSO    H2 2103   2.741   0.353   0.673  1.0012 -0.2971  1.8612
  180DMSO    H3 2104   2.812   0.189   0.698 -1.0753 -1.2860  0.2773
  180DMSO    S1 2105   2.612   0.194   0.785  0.2119  0.1624 -0.5712
  180DMSO    C2 2106   2.461   0.278   0.726 -0.0875  0.6772  0.5661
  180DMSO    H4 2107   2.449   0.239   0.624 -0.1181 -0.5055  1.0177
  180DMSO    H5 2108   2.375   0.251   0.786 -1.3541 -2.4624 -2.3305
  180DMSO    H6 2109   2.481   0.386   0.725  1.0754  0.4802 -0.0112
  180DMSO    O1 2110   2.654   0.259   0.911 -0.1082  0.3077 -0.3805
  181DMSO    C1 2111   4.268   3.645   0.790 -0.0384  0.1777 -0.1330
  181DMSO    H1 2112   4.257   3.720   0.711 -3.2470 -0.0290 -0.0056
  181DMSO    H2 2113   4.209   3.557   0.762 -0.3122 -0.0130  0.9975
  181DMSO    H3 2114   4.239   3.680   0.889 -1.2064 -0.0607 -0.3794
  181DMSO    S1 2115   4.425   3.563   0.808 -0.1256 -0.1579  0.1731
  181DMSO    C2 2116   4.539   3.705   0.788  0.1246 -0.5880  0.2034
  181DMSO    H4 2117   4.532   3.769   0.876 -0.0098  0.6694 -0.7061
  181DMSO    H5 2118   4.640   3.663   0.781  0.1720 -0.7520  1.4918
  181DMSO    H6 2119   4.518   3.764   0.699  1.0623 -0.1550  0.2583
  181DMSO    O1 2120   4.443   3.475   0.689  0.2697 -0.1762  0.6954
  182DMSO    C1 2121   4.931   2.602   4.067  0.5219 -0.6139  0.3745
  182DMSO    H1 2122   4.875   2.508   4.063 -2.9213  1.2975 -1.4802
  182DMSO    H2 2123   4.965   2.622   3.965  2.1419 -1.2047  0.7636
  182DMSO    H3 2124   5.014   2.601   4.138  0.1620 -0.0453  0.8106
  182DMSO    S1 2125   4.821   2.730   4.129  0.0382 -0.0962 -0.3779
  182DMSO    C2 2126   4.740   2.624   4.247  0.3738 -0.0402  0.4615
  182DMSO    H4 2127   4.642   2.672   4.256 -0.7106 -1.9973 -0.4727
  182DMSO    H5 2128   4.730   2.526   4.201  2.6982 -0.2853  0.3792
  182DMSO    H6 2129   4.789   2.606   4.343  1.8188 -0.9991 -0.4241
  182DMSO    O1 2130   4.728   2.766   4.021 -0.4413  0.1247 -0.4033
  183DMSO    C1 2131   2.973   4.624   2.012  0.7635 -0.6659  0.3668
  183DMSO    H1 2132   2.903   4.636   1.929  2.0741  3.4008 -0.3947
  183DMSO    H2 2133   2.995   4.519   2.032 -1.0606 -1.5036 -1.6840
  183DMSO    H3 2134   2.934   4.658   2.109  1.8641 -0.2365  0.6792
  183DMSO    S1 2135   3.115   4.711   1.973 -0.4200 -0.3727 -0.1360
  183DMSO    C2 2136   3.037   4.874   1.945  0.7397  0.5479  0.2555
  183DMSO    H4 2137   2.964   4.851   1.867 -0.1432  1.5805  0.7563
  183DMSO    H5 2138   2.994   4.902   2.041 -2.6465 -0.3719 -0.8404
  183DMSO    H6 2139   3.110   4.945   1.906  0.1322  1.2114  0.3245
  183DMSO    O1 2140   3.143   4.671   1.833 -0.7238  0.0754 -0.7944
  184DMSO    C1 2141   2.843   3.270   5.470 -0.1060  0.0800  0.3984
  184DMSO    H1 2142   2.891   3.197   5.404 -0.0013  0.3888  0.1276
  184DMSO    H2 2143   2.906   3.358   5.484  0.2134 -0.0880  0.0482
  184DMSO    H3 2144   2.842   3.229   5.571  1.9477  2.0019  1.2556
  184DMSO    S1 2145   2.688   3.320   5.415  0.3847 -0.0401  0.0434
  184DMSO    C2 2146   2.625   3.166   5.414  0.0008  0.8528 -1.0419
  184DMSO    H4 2147   2.522   3.173   5.378 -0.7704  0.8758  1.0225
  184DMSO    H5 2148   2.680   3.084   5.366  3.4072  1.1044  2.0311
  184DMSO    H6 2149   2.622   3.150   5.522 -1.4573  3.7761 -0.5523
  184DMSO    O1 2150   2.726   3.346   5.271 -0.3571 -0.8998  0.1770
  185DMSO    C1 2151   0.406   5.583   1.402 -0.2399 -0.6033  0.2716
  185DMSO    H1 2152   0.347   5.665   1.361  1.0870 -0.0086 -0.5124
  185DMSO    H2 2153   0.462   5.613   1.491  0.1268 -2.6070  0.7669
  185DMSO    H3 2154   0.483   5.542   1.335  0.7915 -0.0102  1.0656
  185DMSO    S1 2155   0.297   5.444   1.434  0.0984 -0.0909  0.1074
  185DMSO    C2 2156   0.232   5.465   1.266  0.0370 -0.0668 -0.8745
  185DMSO    H4 2157   0.171   5.556   1.267 -1.2369 -0.8531  2.1172
  185DMSO    H5 2158   0.313   5.464   1.192  0.9380  0.5434  0.0790
  185DMSO    H6 2159   0.159   5.388   1.242  0.7082 -0.3965 -1.9454
  185DMSO    O1 2160   0.197   5.513   1.523  0.5773  0.0208  0.0046
  186DMSO    C1 2161   3.828   1.946   2.591 -1.4411  0.2655 -0.3282
  186DMSO    H1 2162   3.894   1.900   2.664 -1.0345 -2.1061 -2.0757
  186DMSO    H2 2163   3.879   1.938   2.494 -1.3971  0.0379 -0.2858
  186DMSO    H3 2164   3.820   2.052   2.618  1.0808  0.3465  0.3092
  186DMSO    S1 2165   3.671   1.872   2.563 -0.0592 -0.2879 -0.0966
  186DMSO    C2 2166   3.622   1.974   2.426  0.0554  0.4356 -0.3115
  186DMSO    H4 2167   3.659   2.074   2.449 -0.6616  0.6383 -0.0168
  186DMSO    H5 2168   3.678   1.935   2.340 -0.0577  1.7419 -1.0056
  186DMSO    H6 2169   3.513   1.975   2.414 -0.3969  1.1070  2.9663
  186DMSO    O1 2170   3.587   1.937   2.671 -0.0852 -0.2391 -0.2611
  187DMSO    C1 2171   0.876   5.254   0.605 -0.3670 -0.1368 -0.3824
  187DMSO    H1 2172   0.957   5.327   0.597 -1.3018  0.9945  0.0850
  187DMSO    H2 2173   0.791   5.297   0.658  0.0761 -0.8602  0.9681
  187DMSO    H3 2174   0.915   5.176   0.672  1.3005  1.2838  0.4030
  187DMSO    S1 2175   0.835   5.188   0.447  0.2136 -0.1483 -0.4077
  187DMSO    C2 2176   0.992   5.114   0.406 -0.4093 -0.4107 -0.4308
  187DMSO    H4 2177   0.964   5.074   0.308 -0.1497  0.5914 -0.9236
  187DMSO    H5 2178   1.065   5.195   0.396  0.4337 -0.7587  2.0723
  187DMSO    H6 2179   1.019   5.039   0.481  2.2588 -0.8068 -1.6791
  187DMSO    O1 2180   0.815   5.318   0.366  0.1044 -0.1248  0.6059
  188DMSO    C1 2181   0.868   2.241   1.258  0.4815 -0.6183  0.0810
  188DMSO    H1 2182   0.921   2.158   1.210  0.4807 -1.8219  2.0458
  188DMSO    H2 2183   0.763   2.233   1.229  0.3567  1.3930 -0.1485
  188DMSO    H3 2184   0.910   2.337   1.227  1.7037 -1.5861 -1.4264
  188DMSO    S1 2185   0.876   2.210   1.430 -0.0562  0.0393 -0.0135
  188DMSO    C2 2186   0.822   2.033   1.422  0.4646  0.4675  0.2851
  188DMSO    H4 2187   0.748   2.038   1.342  1.3610 -1.5720 -0.7409
  188DMSO    H5 2188   0.910   1.978   1.387 -0.3542  0.8539 -2.6315
  188DMSO    H6 2189   0.779   1.989   1.513  2.4729  1.9611  2.0775
  188DMSO    O1 2190   0.773   2.295   1.493 -0.1998 -0.3825  0.6051
  189DMSO    C1 2191   3.539   4.649   3.485  0.2610 -0.2850 -0.1669
  189DMSO    H1 2192   3.611   4.572   3.513  1.6087  0.1068 -2.3226
  189DMSO    H2 2193   3.507   4.626   3.383 -3.1223 -1.2767  0.9837
  189DMSO    H3 2194   3.587   4.746   3.503 -1.1851  0.3851  0.3020
  189DMSO    S1 2195   3.399   4.618   3.596  0.5182 -0.5076 -0.0955
  189DMSO    C2 2196   3.485   4.643   3.750  0.5497 -0.0684  0.8502
  189DMSO    H4 2197   3.581   4.593   3.736 -1.1099 -3.3761  0.5050
  189DMSO    H5 2198   3.478   4.753   3.753 -0.8360 -0.0734 -0.6362
  189DMSO    H6 2199   3.420   4.602   3.827  0.5589 -0.8222  0.4585
  189DMSO    O1 2200   3.410   4.471   3.601 -0.3334  0.5011  0.4527
  190DMSO    C1 2201   3.247   5.299   5.138  0.0595 -0.2414 -0.3083
  190DMSO    H1 2202   3.343   5.326   5.093 -0.6524 -0.8380 -2.3149
  190DMSO    H2 2203   3.258   5.254   5.237  1.0280  1.1512  0.2531
  190DMSO    H3 2204   3.194   5.234   5.067 -1.4308  1.6636 -1.0300
  190DMSO    S1 2205   3.165   5.450   5.197 -0.0446 -0.0593 -0.4570
  190DMSO    C2 2206   3.114   5.512   5.040 -0.6702  0.1419  0.2833
  190DMSO    H4 2207   3.061   5.603   5.068 -2.7121 -1.3189  1.5061
  190DMSO    H5 2208   3.194   5.540   4.972  0.0680  3.7181  2.3719
  190DMSO    H6 2209   3.042   5.448   4.988 -0.5132  0.6389 -0.5614
  190DMSO    O1 2210   3.270   5.549   5.222  0.1565 -0.2072 -0.8782
  191DMSO    C1 2211   4.532   3.452   5.767 -0.6489  0.0789  0.0790
  191DMSO    H1 2212   4.501   3.534   5.702  0.6105  0.3437 -0.2034
  191DMSO    H2 2213   4.613   3.393   5.724 -1.1480  0.4631 -1.4761
  191DMSO    H3 2214   4.439   3.400   5.794  0.4156 -0.3501  3.4144
  191DMSO    S1 2215   4.600   3.520   5.918 -0.1332 -0.4010  0.2275
  191DMSO    C2 2216   4.473   3.646   5.944 -0.7004 -0.4055  0.3282
  191DMSO    H4 2217   4.378   3.608   5.984 -1.1624 -1.2684 -1.4680
  191DMSO    H5 2218   4.512   3.727   6.006  2.0874  0.9159 -2.8456
  191DMSO    H6 2219   4.452   3.690   5.846  2.3338  3.0131  0.9712
  191DMSO    O1 2220   4.714   3.598   5.852  0.2076  0.4481  0.0728
  192DMSO    C1 2221   0.852   4.457   2.120 -0.1555 -0.2950  0.1785
  192DMSO    H1 2222   0.850   4.456   2.011  2.0525  0.3138  0.0821
  192DMSO    H2 2223   0.932   4.529   2.142  0.4597 -0.6947 -0.7232
  192DMSO    H3 2224   0.856   4.361   2.172  1.0263 -1.8654 -2.5753
  192DMSO    S1 2225   0.702   4.530   2.181  0.0910 -0.3837  0.1998
  192DMSO    C2 2226   0.773   4.586   2.327  0.1041 -0.0404  0.5359
  192DMSO    H4 2227   0.683   4.623   2.378 -0.9391  1.1861 -1.9742
  192DMSO    H5 2228   0.805   4.490   2.367  0.4898 -0.9844 -1.8918
  192DMSO    H6 2229   0.850   4.660   2.304 -0.9589  1.5673  1.8600
  192DMSO    O1 2230   0.614   4.416   2.211 -0.1668 -0.3366  0.4534
  193DMSO    C1 2231   6.034   5.735   5.227 -0.2080  0.3618 -0.2081
  193DMSO    H1 2232   6.100   5.796   5.290  0.0328  1.5157 -1.5294
  193DMSO    H2 2233   5.958   5.800   5.184  0.8786  2.0991  0.3806
  193DMSO    H3 2234   6.001   5.654   5.292 -0.5671  0.0887 -0.7314
  193DMSO    S1 2235   6.140   5.660   5.103  0.1632 -0.2397 -0.0274
  193DMSO    C2 2236   6.008   5.571   5.026 -0.3978 -0.1380  0.5332
  193DMSO    H4 2237   5.922   5.639   5.017  0.7961  1.7791  2.5272
  193DMSO    H5 2238   6.041   5.530   4.930  0.4581  1.9835 -0.1410
  193DMSO    H6 2239   5.976   5.497   5.100 -0.9467  0.7512  1.2019
  193DMSO    O1 2240   6.223   5.553   5.169 -0.0684 -0.0835  0.0577
  194DMSO    C1 2241   2.943   2.617   3.370 -0.4792 -0.8978 -0.4195
  194DMSO    H1 2242   2.835   2.634   3.378 -0.5139  0.1024 -2.4298
  194DMSO    H2 2243   3.004   2.680   3.436 -0.8409 -0.6739 -0.2952
  194DMSO    H3 2244   2.964   2.643   3.266  0.0772 -0.0100 -0.1022
  194DMSO    S1 2245   2.989   2.451   3.400  0.1776  0.3399  0.0314
  194DMSO    C2 2246   2.927   2.454   3.567  0.2700  0.9324 -0.3756
  194DMSO    H4 2247   2.824   2.489   3.579 -0.8501 -2.7759  2.7285
  194DMSO    H5 2248   2.939   2.356   3.613 -1.7056  1.3125  1.0666
  194DMSO    H6 2249   2.998   2.526   3.611  0.1641  0.6455  0.2703
  194DMSO    O1 2250   3.140   2.449   3.417  0.0183 -1.1587 -0.4150
  195DMSO    C1 2251   1.704   2.675   4.212  0.7117  0.2743  0.5257
  195DMSO    H1 2252   1.775   2.598   4.244  2.5697 -0.0827 -3.7541
  195DMSO    H2 2253   1.678   2.725   4.306  1.3094  0.7187  0.4592
  195DMSO    H3 2254   1.619   2.639   4.153  0.9734  1.0280 -0.3483
  195DMSO    S1 2255   1.795   2.802   4.128 -0.2771  0.5723 -0.1587
  195DMSO    C2 2256   1.810   2.928   4.260  0.1588 -0.0915 -0.2507
  195DMSO    H4 2257   1.883   2.896   4.335 -1.7572 -1.9020  0.9687
  195DMSO    H5 2258   1.836   3.020   4.208 -2.1635  0.4755 -0.5146
  195DMSO    H6 2259   1.712   2.926   4.310  0.0493  0.5679 -0.4370
  195DMSO    O1 2260   1.712   2.861   4.022  0.3035 -0.1286  0.4441
  196DMSO    C1 2261   4.054   3.362   1.953  0.4023 -0.2377  0.0606
  196DMSO    H1 2262   4.132   3.431   1.920  0.8320  0.5647  2.4934
  196DMSO    H2 2263   3.995   3.415   2.028  0.2443 -0.7527  0.3063
  196DMSO    H3 2264   4.091   3.262   1.980 -0.0854 -0.6467 -0.7537
  196DMSO    S1 2265   3.952   3.345   1.811 -0.6083  0.0416  0.4065
  196DMSO    C2 2266   4.073   3.252   1.722 -0.1919  0.1233 -0.3215
  196DMSO    H4 2267   4.085   3.157   1.776 -0.3732  0.6192  0.6166
  196DMSO    H5 2268   4.048   3.228   1.618 -0.3481  1.9930 -0.7531
  196DMSO    H6 2269   4.165   3.311   1.725 -0.2907  0.4963 -2.6622
  196DMSO    O1 2270   3.972   3.473   1.744 -0.0845 -0.1565 -0.0653
  197DMSO    C1 2271   3.361   3.226   4.762 -0.4340 -0.2657  0.1991
  197DMSO    H1 2272   3.284   3.300   4.787  1.2995  1.3298  1.2007
  197DMSO    H2 2273   3.418   3.197   4.851 -1.3415  0.2235  0.9643
  197DMSO    H3 2274   3.427   3.270   4.686 -1.1676  0.9404  0.2262
  197DMSO    S1 2275   3.312   3.079   4.680  0.0025 -0.0757  0.2388
  197DMSO    C2 2276   3.250   3.002   4.827 -0.2486  0.1859 -0.5790
  197DMSO    H4 2277   3.204   3.081   4.886 -2.3158 -0.9943 -0.5369
  197DMSO    H5 2278   3.173   2.933   4.793 -0.1594 -0.6896  0.9307
  197DMSO    H6 2279   3.335   2.949   4.870 -0.3428  0.5942  0.1155
  197DMSO    O1 2280   3.444   3.010   4.659 -0.0193  0.2137  0.5227
  198DMSO    C1 2281   0.959   2.738   2.944  0.2796  0.1026 -0.3419
  198DMSO    H1 2282   0.900   2.826   2.916 -1.9251 -1.0709  0.3896
  198DMSO    H2 2283   0.970   2.677   2.855 -0.1759 -1.2124  0.4792
  198DMSO    H3 2284   0.887   2.680   3.002 -1.0007  0.9896 -0.9955
  198DMSO    S1 2285   1.105   2.789   3.027  0.4815 -0.4797  0.6152
  198DMSO    C2 2286   1.152   2.633   3.087  0.6962 -0.2541 -0.3856
  198DMSO    H4 2287   1.071   2.585   3.142  0.7115  0.9784  0.7575
  198DMSO    H5 2288   1.185   2.566   3.007 -0.0758 -2.0181  0.7019
  198DMSO    H6 2289   1.238   2.645   3.153  1.2523  1.3946 -1.3545
  198DMSO    O1 2290   1.029   2.858   3.136 -0.3638  0.2862  0.7135
  199DMSO    C1 2291   3.661   0.876   5.611  0.4866  0.1605  0.0231
  199DMSO    H1 2292   3.597   0.954   5.568 -2.1001 -1.3055  0.9423
  199DMSO    H2 2293   3.604   0.794   5.655  0.6040  0.2861  0.4128
  199DMSO    H3 2294   3.724   0.927   5.685  3.1541 -1.0329 -1.2913
  199DMSO    S1 2295   3.768   0.806   5.484  0.2972  0.1053  0.4027
  199DMSO    C2 2296   3.880   0.711   5.587 -0.2215 -0.1754 -0.0757
  199DMSO    H4 2297   3.948   0.650   5.527  1.1051 -1.1928  2.3335
  199DMSO    H5 2298   3.941   0.789   5.633 -1.4742  2.1296 -2.0206
  199DMSO    H6 2299   3.832   0.639   5.654 -2.2314  0.3358 -0.8802
  199DMSO    O1 2300   3.857   0.920   5.446  0.1863 -0.3248 -0.1101
  200DMSO    C1 2301   4.078   5.063   4.161  0.1429 -0.5849 -0.3027
  200DMSO    H1 2302   4.014   5.065   4.249  0.6882 -0.1567  0.0943
  200DMSO    H2 2303   4.064   4.975   4.098  1.9432 -0.1502 -1.3894
  200DMSO    H3 2304   4.182   5.062   4.195  0.2242  1.4656 -0.4031
  200DMSO    S1 2305   4.044   5.211   4.059  0.1927  0.3147 -0.0918
  200DMSO    C2 2306   4.191   5.208   3.946  0.1050  0.1629 -0.1027
  200DMSO    H4 2307   4.205   5.304   3.896  3.3130 -0.7217 -1.1338
  200DMSO    H5 2308   4.275   5.182   4.010  0.0512  0.2170 -0.0096
  200DMSO    H6 2309   4.185   5.129   3.872  0.7095 -0.7513  0.8015
  200DMSO    O1 2310   4.083   5.328   4.153  0.3478 -0.0100 -0.0935
  201DMSO    C1 2311   3.534   3.767   0.719  0.1147 -0.4440 -0.3496
  201DMSO    H1 2312   3.495   3.819   0.632 -2.9799 -1.5306  0.2690
  201DMSO    H2 2313   3.472   3.773   0.810  2.2060  2.1870  1.0632
  201DMSO    H3 2314   3.618   3.832   0.746 -0.7453  0.0833  1.1940
  201DMSO    S1 2315   3.582   3.598   0.689  0.3319 -0.0713 -0.1206
  201DMSO    C2 2316   3.670   3.646   0.527  0.3737 -0.5236 -0.0746
  201DMSO    H4 2317   3.595   3.710   0.480  1.1358  1.1378  0.8726
  201DMSO    H5 2318   3.763   3.702   0.543  0.9140 -2.1474  3.2554
  201DMSO    H6 2319   3.693   3.556   0.469  0.7510 -1.7682  1.9274
  201DMSO    O1 2320   3.443   3.554   0.653 -0.8715 -0.5667 -0.1091
  202DMSO    C1 2321   0.739   4.632   3.985 -0.1706  0.2918 -0.3346
  202DMSO    H1 2322   0.756   4.727   3.935 -0.2902  1.2117  1.3026
  202DMSO    H2 2323   0.636   4.599   3.970 -0.1117 -1.7802  2.9143
  202DMSO    H3 2324   0.740   4.650   4.093 -0.1960 -3.1236  0.3530
  202DMSO    S1 2325   0.873   4.532   3.930 -0.4120 -0.0623 -0.1056
  202DMSO    C2 2326   0.987   4.566   4.063  0.4550  0.5105  0.4736
  202DMSO    H4 2327   1.057   4.482   4.052 -2.0119 -1.5028 -0.9958
  202DMSO    H5 2328   1.030   4.666   4.049 -1.1307  0.8104 -3.3231
  202DMSO    H6 2329   0.935   4.553   4.158 -1.5941  1.7966 -0.4162
  202DMSO    O1 2330   0.929   4.615   3.824  0.3751 -0.2698  0.2348
  203DMSO    C1 2331   2.976   4.407   4.313 -0.5228 -0.2087 -0.0675
  203DMSO    H1 2332   2.914   4.496   4.298 -0.4141 -0.1970 -0.4584
  203DMSO    H2 2333   3.057   4.422   4.385 -0.3861 -2.1200  0.2260
  203DMSO    H3 2334   3.018   4.375   4.217  1.2718 -0.7842  0.8472
  203DMSO    S1 2335   2.881   4.267   4.366  0.2068 -0.0336 -0.0800
  203DMSO    C2 2336   2.845   4.341   4.525  0.2131  0.3842  0.5498
  203DMSO    H4 2337   2.813   4.256   4.587  0.3194  1.0181  1.5098
  203DMSO    H5 2338   2.937   4.392   4.555  1.2735  0.4580 -2.5076
  203DMSO    H6 2339   2.764   4.411   4.502  0.0274 -0.4801 -1.6004
  203DMSO    O1 2340   2.981   4.161   4.394  0.3248 -0.1809  0.1433
  204DMSO    C1 2341   2.077   4.359   5.370  0.0256 -0.2430  0.1897
  204DMSO    H1 2342   2.162   4.407   5.322 -0.0280  0.8193  1.1233
  204DMSO    H2 2343   2.075   4.255   5.339 -1.5875  0.2972 -1.7305
  204DMSO    H3 2344   1.983   4.408   5.342  1.2420  1.8057 -0.5288
  204DMSO    S1 2345   2.090   4.379   5.549 -0.3094 -0.1957 -0.1349
  204DMSO    C2 2346   1.960   4.263   5.579 -0.0543 -0.6326 -0.5267
  204DMSO    H4 2347   1.990   4.159   5.565 -1.6975 -0.9104 -2.4720
  204DMSO    H5 2348   1.937   4.284   5.684  1.4551 -2.3531  0.2015
  204DMSO    H6 2349   1.878   4.288   5.511  0.6448 -0.6932 -1.4088
  204DMSO    O1 2350   2.026   4.518   5.571 -0.1160  0.0239  0.6958
  205DMSO    C1 2351   5.939   4.096   1.891  0.4087 -0.5627  0.0871
  205DMSO    H1 2352   6.043   4.083   1.860  0.8116  2.3079 -0.0073
  205DMSO    H2 2353   5.908   4.065   1.991  1.1652  1.2015  0.9000
  205DMSO    H3 2354   5.875   4.033   1.828 -0.6621  0.0477  0.5335
  205DMSO    S1 2355   5.907   4.278   1.888  0.2745 -0.3557  0.2290
  205DMSO    C2 2356   6.080   4.332   1.895 -0.2252  0.2831 -0.1332
  205DMSO    H4 2357   6.101   4.420   1.833  3.3676 -0.0700  0.3904
  205DMSO    H5 2358   6.119   4.361   1.992  0.3943  1.0019 -0.5840
  205DMSO    H6 2359   6.141   4.247   1.863  0.3127  0.9347 -0.8646
  205DMSO    O1 2360   5.858   4.305   2.028  0.3237 -0.3327 -0.0778
  206DMSO    C1 2361   4.818   0.126   2.006  0.4059 -0.0583 -0.7908
  206DMSO    H1 2362   4.761   0.033   2.006 -1.7349  0.9527  3.5900
  206DMSO    H2 2363   4.765   0.203   2.064  1.5114  2.1608 -2.5579
  206DMSO    H3 2364   4.826   0.169   1.906 -2.3347 -0.5131 -1.2976
  206DMSO    S1 2365   4.973   0.096   2.084 -0.2073 -0.5117 -0.1972
  206DMSO    C2 2366   5.045   0.253   2.025  0.6224 -0.6785 -0.0402
  206DMSO    H4 2367   5.041   0.252   1.916 -0.6851  1.8646 -0.1005
  206DMSO    H5 2368   4.996   0.343   2.066  2.1305 -0.1142  0.5910
  206DMSO    H6 2369   5.147   0.254   2.064  1.1651  1.4526 -1.3712
  206DMSO    O1 2370   5.031   0.003   1.979  0.0204 -0.3982 -0.0156
  207DMSO    C1 2371   0.586   5.773   2.401 -0.2774 -0.4669  0.3278
  207DMSO    H1 2372   0.663   5.699   2.423 -0.7821 -1.0112  0.3197
  207DMSO    H2 2373   0.494   5.750   2.457 -0.3744  0.9299  0.7740
  207DMSO    H3 2374   0.557   5.779   2.295  1.0783 -3.0620 -0.2786
  207DMSO    S1 2375   0.635   5.933   2.452  0.1133 -0.3048 -0.1028
  207DMSO    C2 2376   0.647   5.919   2.626  0.7753 -0.2548  0.1421
  207DMSO    H4 2377   0.555   5.884   2.673 -0.1581  2.6982  0.6919
  207DMSO    H5 2378   0.732   5.851   2.640  1.2689  0.6330  1.7429
  207DMSO    H6 2379   0.663   6.018   2.670  1.0616 -1.0891  2.0156
  207DMSO    O1 2380   0.511   6.014   2.433  0.5388 -0.1582  0.1490
  208DMSO    C1 2381   4.458   0.803   2.598 -0.1231  0.3407 -0.7433
  208DMSO    H1 2382   4.442   0.826   2.492  0.5826 -2.4955 -1.5596
  208DMSO    H2 2383   4.362   0.779   2.642  0.3208  0.2278  0.1936
  208DMSO    H3 2384   4.508   0.884   2.652 -0.2772  0.3512 -0.6162
  208DMSO    S1 2385   4.565   0.664   2.603 -0.4080  0.4618  0.2142
  208DMSO    C2 2386   4.698   0.760   2.533 -0.4126  0.5384  0.1297
  208DMSO    H4 2387   4.657   0.833   2.463 -1.6445 -0.9670 -0.7665
  208DMSO    H5 2388   4.757   0.810   2.611  0.7505  2.0287 -1.5946
  208DMSO    H6 2389   4.767   0.696   2.478  1.6048  1.6850  1.1604
  208DMSO    O1 2390   4.517   0.574   2.486 -0.2816 -0.1474 -0.4149
  209DMSO    C1 2391   0.465   3.577   3.223  0.6086 -0.0534 -0.4002
  209DMSO    H1 2392   0.501   3.633   3.310  1.6740  1.4675 -1.7746
  209DMSO    H2 2393   0.432   3.650   3.149  0.8313  0.1117 -0.3379
  209DMSO    H3 2394   0.384   3.505   3.239  1.3270 -1.7475 -3.4452
  209DMSO    S1 2395   0.594   3.470   3.152  0.1843 -0.0077 -0.3540
  209DMSO    C2 2396   0.617   3.363   3.293  0.4039 -0.2720 -0.2941
  209DMSO    H4 2397   0.531   3.295   3.298 -1.2415  1.4063 -2.8895
  209DMSO    H5 2398   0.710   3.308   3.276 -0.8366 -1.6095 -3.3860
  209DMSO    H6 2399   0.607   3.428   3.381  2.5564  0.9263 -0.8739
  209DMSO    O1 2400   0.716   3.563   3.145 -0.2140 -0.0967  0.0069
  210DMSO    C1 2401   4.726   4.360   5.463 -0.0000  0.0985  0.1959
  210DMSO    H1 2402   4.813   4.347   5.527  0.0810 -0.1684  0.0327
  210DMSO    H2 2403   4.663   4.442   5.497 -2.3933 -0.2848 -2.8017
  210DMSO    H3 2404   4.668   4.267   5.456  1.1296 -0.5803 -0.4566
  210DMSO    S1 2405   4.781   4.407   5.299 -0.2311 -0.2961 -0.1898
  210DMSO    C2 2406   4.896   4.275   5.282  0.0615  0.0770 -0.0340
  210DMSO    H4 2407   4.962   4.293   5.196  1.0991  1.5783  1.0235
  210DMSO    H5 2408   4.953   4.252   5.373  0.5514 -2.3790 -0.9020
  210DMSO    H6 2409   4.835   4.185   5.270  0.8878 -0.6661  1.1584
  210DMSO    O1 2410   4.883   4.519   5.306  0.1158 -0.2054 -0.4318
  211DMSO    C1 2411   2.473   0.218   3.214 -0.0955 -0.0781 -0.1527
  211DMSO    H1 2412   2.454   0.146   3.134 -2.5874  1.2253 -0.8471
  211DMSO    H2 2413   2.498   0.319   3.180 -1.0553  0.4362  0.6155
  211DMSO    H3 2414   2.555   0.174   3.271 -1.5724  0.2151  2.3376
  211DMSO    S1 2415   2.312   0.222   3.302 -0.1385  0.1032  0.5186
  211DMSO    C2 2416   2.280   0.048   3.263  0.1795 -0.2145  0.2514
  211DMSO    H4 2417   2.189   0.019   3.315 -0.0515  0.3103  0.1481
  211DMSO    H5 2418   2.274   0.035   3.154  3.0691  1.2653 -0.1815
  211DMSO    H6 2419   2.362  -0.013   3.301 -0.1325 -1.5108 -1.0334
  211DMSO    O1 2420   2.223   0.271   3.197 -0.7171 -0.1321 -0.3368
  212DMSO    C1 2421   2.826   2.998   2.890  0.6457  0.4658 -0.1357
  212DMSO    H1 2422   2.745   3.071   2.881  1.9028  2.0524  0.9494
  212DMSO    H2 2423   2.908   3.057   2.931  0.6160  0.7624 -0.4906
  212DMSO    H3 2424   2.859   2.963   2.792 -0.3329 -0.4818 -0.1434
  212DMSO    S1 2425   2.774   2.858   2.992 -0.0344 -0.0850 -0.1308
  212DMSO    C2 2426   2.942   2.790   3.019 -0.2476  0.2529 -0.4793
  212DMSO    H4 2427   2.925   2.684   3.039 -0.1653  0.1613 -0.8876
  212DMSO    H5 2428   3.009   2.806   2.934  1.7593 -1.3894  0.7176
  212DMSO    H6 2429   2.979   2.841   3.108  1.3725 -0.7469 -0.5488
  212DMSO    O1 2430   2.716   2.769   2.888  0.6430 -0.6372 -0.6644
  213DMSO    C1 2431   4.031   1.923   3.478 -0.8132 -0.8412  0.0910
  213DMSO    H1 2432   3.967   2.011   3.474 -1.7107 -1.4510  0.7099
  213DMSO    H2 2433   4.128   1.965   3.508  0.2787 -1.4254 -2.4097
  213DMSO    H3 2434   4.021   1.872   3.382  0.5524 -0.8700 -0.0582
  213DMSO    S1 2435   3.967   1.828   3.614  0.3702 -0.5477 -0.7466
  213DMSO    C2 2436   3.814   1.791   3.529 -0.2082 -0.1434 -0.2928
  213DMSO    H4 2437   3.830   1.742   3.433  1.4252 -0.6187  0.1956
  213DMSO    H5 2438   3.746   1.732   3.590 -1.3242 -1.0154 -2.2812
  213DMSO    H6 2439   3.775   1.893   3.517 -0.2978 -0.2281 -0.7126
  213DMSO    O1 2440   3.933   1.937   3.718  0.2790  0.8087 -0.6991
  214DMSO    C1 2441   2.052   1.131   1.081  0.2849  0.2474  0.1673
  214DMSO    H1 2442   1.973   1.061   1.051  2.2001 -0.7009 -3.2319
  214DMSO    H2 2443   2.067   1.148   1.187  1.3975 -1.2376  0.2875
  214DMSO    H3 2444   2.029   1.227   1.033 -0.9882  1.1971  2.5083
  214DMSO    S1 2445   2.207   1.070   1.025 -0.0580  0.2059  0.3522
  214DMSO    C2 2446   2.221   0.932   1.146  0.0433  0.5845  0.2379
  214DMSO    H4 2447   2.315   0.880   1.126 -0.3634 -0.0040 -0.2065
  214DMSO    H5 2448   2.221   0.983   1.243 -0.8750  0.7757  0.1465
  214DMSO    H6 2449   2.138   0.861   1.143  0.6077 -0.1349  1.0340
  214DMSO    O1 2450   2.303   1.179   1.071  0.7814  0.4467 -0.1024
  215DMSO    C1 2451   1.391   1.502   4.196 -0.1680 -0.2784 -0.1611
  215DMSO    H1 2452   1.322   1.532   4.276  0.5040  1.8150 -0.2908
  215DMSO    H2 2453   1.489   1.465   4.225 -0.2300  0.6275  1.3533
  215DMSO    H3 2454   1.384   1.579   4.119 -0.7502 -0.9881 -0.8354
  215DMSO    S1 2455   1.324   1.360   4.123  0.4446 -0.1977 -0.2244
  215DMSO    C2 2456   1.162   1.439   4.128  0.9994  0.5974 -0.9789
  215DMSO    H4 2457   1.124   1.445   4.231 -1.8425 -0.8292 -1.8136
  215DMSO    H5 2458   1.167   1.539   4.086  2.0721  1.1580  0.4133
  215DMSO    H6 2459   1.088   1.384   4.069  0.0546 -1.8300  2.1196
  215DMSO    O1 2460   1.326   1.266   4.241 -0.0639 -0.0714  0.5249
  216DMSO    C1 2461   1.738   4.194   1.768  0.6821 -0.2119  0.5229
  216DMSO    H1 2462   1.696   4.180   1.868  2.2352 -0.5021  1.1624
  216DMSO    H2 2463   1.829   4.135   1.758  0.8464  0.1579 -0.2049
  216DMSO    H3 2464   1.756   4.300   1.748  0.9921 -0.2203  0.7546
  216DMSO    S1 2465   1.612   4.135   1.655  0.2142 -0.2843  0.0679
  216DMSO    C2 2466   1.488   4.248   1.703  0.2851  0.0666  0.0566
  216DMSO    H4 2467   1.395   4.227   1.649 -0.2194 -0.4482  1.0844
  216DMSO    H5 2468   1.478   4.232   1.811  0.9592 -1.6894 -0.1098
  216DMSO    H6 2469   1.515   4.352   1.687  3.6435 -0.2330  2.7294
  216DMSO    O1 2470   1.576   4.003   1.713  0.4102  0.4469 -0.1099
  217DMSO    C1 2471   5.356   4.554   4.677 -0.1032  0.1464  0.5585
  217DMSO    H1 2472   5.396   4.596   4.584 -2.0615  2.6081  0.7249
  217DMSO    H2 2473   5.294   4.467   4.650  1.0065 -0.5934  0.3422
  217DMSO    H3 2474   5.300   4.635   4.726 -0.4979  0.3797 -0.2562
  217DMSO    S1 2475   5.490   4.494   4.774  0.2531 -0.5218  0.3319
  217DMSO    C2 2476   5.601   4.640   4.744 -0.1322 -0.4930 -0.7026
  217DMSO    H4 2477   5.573   4.728   4.803  2.0130  0.4590 -1.0248
  217DMSO    H5 2478   5.701   4.600   4.756  0.1026  0.3131  0.1614
  217DMSO    H6 2479   5.586   4.669   4.640  0.1239 -3.3213 -1.6166
  217DMSO    O1 2480   5.551   4.391   4.677  0.4432 -0.6659  0.1707
  218DMSO    C1 2481   0.881   4.844   2.551 -0.5494 -0.0632 -0.3085
  218DMSO    H1 2482   0.779   4.879   2.533 -0.2538  1.1743  0.4019
  218DMSO    H2 2483   0.878   4.737   2.525 -0.6296 -0.1955  0.2429
  218DMSO    H3 2484   0.904   4.859   2.656 -3.5438  0.3061  0.4035
  218DMSO    S1 2485   0.997   4.932   2.447  0.0872 -0.4711 -0.3762
  218DMSO    C2 2486   0.967   5.094   2.512  0.2122 -0.4076 -0.1850
  218DMSO    H4 2487   1.032   5.165   2.459 -1.0433  0.2120 -0.9270
  218DMSO    H5 2488   0.860   5.107   2.497  0.3135 -0.2912 -0.8393
  218DMSO    H6 2489   0.975   5.110   2.620  2.7977  1.1849 -0.5284
  218DMSO    O1 2490   0.922   4.937   2.314 -0.7899  0.0542 -0.0360
  219DMSO    C1 2491   1.218   3.683   5.166  0.3200 -0.4875 -0.3532
  219DMSO    H1 2492   1.321   3.650   5.151  0.4555  0.9085 -3.2942
  219DMSO    H2 2493   1.170   3.662   5.262  1.1848  2.2291  0.7707
  219DMSO    H3 2494   1.161   3.634   5.087 -0.4938  1.9573 -1.3721
  219DMSO    S1 2495   1.211   3.857   5.130 -0.0763  0.6091  0.2926
  219DMSO    C2 2496   1.301   3.918   5.272 -0.9333  0.1850 -0.0378
  219DMSO    H4 2497   1.401   3.883   5.245 -0.7582  1.0504 -0.5759
  219DMSO    H5 2498   1.305   4.026   5.287  2.9222  0.3459 -0.9413
  219DMSO    H6 2499   1.245   3.879   5.357  0.6406 -1.4471  0.3121
  219DMSO    O1 2500   1.066   3.898   5.147 -0.0863 -0.2562  0.3761
  220DMSO    C1 2501   2.790   0.590   1.826  0.6180 -0.1783  0.6906
  220DMSO    H1 2502   2.750   0.691   1.819  1.5055  0.1220 -0.3810
  220DMSO    H2 2503   2.737   0.514   1.768  2.0928 -0.0218 -0.9482
  220DMSO    H3 2504   2.791   0.568   1.933  1.1694  1.2657  1.0034
  220DMSO    S1 2505   2.955   0.599   1.766  0.2699 -0.3210  0.1923
  220DMSO    C2 2506   2.913   0.675   1.619  0.2373 -0.4263  0.8213
  220DMSO    H4 2507   3.009   0.712   1.582 -1.5629  1.9363 -1.8920
  220DMSO    H5 2508   2.863   0.615   1.542 -0.0482 -1.1199  1.5324
  220DMSO    H6 2509   2.851   0.753   1.663 -0.2472 -1.7212  2.5677
  220DMSO    O1 2510   2.992   0.463   1.741  0.2124 -0.0920 -0.0998
  221DMSO    C1 2511   3.229   0.832   0.431  0.1803  0.0145 -0.6700
  221DMSO    H1 2512   3.144   0.889   0.470  0.6273  1.2245 -1.4189
  221DMSO    H2 2513   3.201   0.727   0.418  0.6863 -0.2431  0.1977
  221DMSO    H3 2514   3.304   0.840   0.510  2.0352  0.3544 -2.3842
  221DMSO    S1 2515   3.267   0.906   0.271  0.0244 -0.4505  0.8271
  221DMSO    C2 2516   3.193   1.069   0.293  0.2905  0.1267 -0.4331
  221DMSO    H4 2517   3.095   1.070   0.343  0.8069  2.1622  0.6465
  221DMSO    H5 2518   3.268   1.131   0.342  0.4779 -0.6569  0.3035
  221DMSO    H6 2519   3.185   1.104   0.189 -3.0469 -0.1135 -0.3866
  221DMSO    O1 2520   3.170   0.840   0.176 -0.4041  0.4914 -1.4244
  222DMSO    C1 2521   1.975   3.660   0.970 -0.1527  0.0779 -0.4972
  222DMSO    H1 2522   2.011   3.714   1.057 -0.6671  0.4073 -0.4783
  222DMSO    H2 2523   1.927   3.569   1.008  0.0610  0.0883 -0.2073
  222DMSO    H3 2524   2.063   3.629   0.913 -0.6247 -1.9252 -0.2097
  222DMSO    S1 2525   1.855   3.754   0.875 -0.3234 -0.3017  0.0232
  222DMSO    C2 2526   1.962   3.899   0.850  0.2518  0.4799 -0.2068
  222DMSO    H4 2527   2.012   3.941   0.937 -0.1346  0.1852  0.1659
  222DMSO    H5 2528   2.039   3.865   0.780 -0.4355 -1.7878  0.0479
  222DMSO    H6 2529   1.906   3.974   0.794  0.1679 -0.6644 -1.7540
  222DMSO    O1 2530   1.762   3.801   0.981  0.3143  0.0155  0.3769
  223DMSO    C1 2531   4.743   4.917   1.925  0.2104 -0.0825  0.8394
  223DMSO    H1 2532   4.642   4.889   1.892 -0.1494  2.3728 -0.3901
  223DMSO    H2 2533   4.822   4.850   1.891  1.1784  1.4280  0.0510
  223DMSO    H3 2534   4.747   4.915   2.034 -0.0917  3.2460  1.0241
  223DMSO    S1 2535   4.785   5.091   1.869 -0.4081  0.4021  0.0921
  223DMSO    C2 2536   4.658   5.167   1.967  0.1111  0.4878  0.2192
  223DMSO    H4 2537   4.644   5.275   1.954 -0.6872  0.3706 -0.0039
  223DMSO    H5 2538   4.563   5.119   1.942  0.1262 -0.3617  1.6817
  223DMSO    H6 2539   4.672   5.144   2.073  0.0644  0.7022  0.2727
  223DMSO    O1 2540   4.740   5.113   1.725 -0.2647  0.3589 -0.5596
  224DMSO    C1 2541   5.316   4.909   5.017  0.5292 -0.4149 -0.3526
  224DMSO    H1 2542   5.234   4.936   5.084  2.1080 -0.7336  1.8279
  224DMSO    H2 2543   5.329   4.802   5.003 -0.0356 -0.3135 -1.8090
  224DMSO    H3 2544   5.401   4.963   5.060  1.4949  0.8986 -3.6324
  224DMSO    S1 2545   5.295   4.974   4.849 -0.3502 -0.2143 -0.2952
  224DMSO    C2 2546   5.161   4.871   4.810  0.7749 -0.3021 -0.3091
  224DMSO    H4 2547   5.166   4.849   4.703  0.2423  0.8786 -0.5960
  224DMSO    H5 2548   5.158   4.782   4.873  1.2324  0.5602  0.9795
  224DMSO    H6 2549   5.059   4.909   4.814 -1.2376 -4.5792 -3.1972
  224DMSO    O1 2550   5.399   4.896   4.770 -0.0528  0.1868 -0.2907
  225DMSO    C1 2551   5.553   4.431   2.768  0.3688 -0.1609 -0.8083
  225DMSO    H1 2552   5.472   4.360   2.783 -0.8727  1.5390  1.0206
  225DMSO    H2 2553   5.651   4.399   2.731  1.7683  0.6127  1.9071
  225DMSO    H3 2554   5.578   4.457   2.872 -0.3375 -0.8265 -0.4596
  225DMSO    S1 2555   5.501   4.577   2.675 -0.1865 -0.1122 -0.0890
  225DMSO    C2 2556   5.362   4.613   2.774 -0.1374  0.0747  0.1950
  225DMSO    H4 2557   5.302   4.685   2.718 -0.5667 -0.3545  0.0991
  225DMSO    H5 2558   5.295   4.530   2.797 -1.4243  1.4760  1.7374
  225DMSO    H6 2559   5.406   4.659   2.863 -1.1183 -0.6398  1.0704
  225DMSO    O1 2560   5.428   4.516   2.561  0.3373 -0.2740 -0.1791
  226DMSO    C1 2561   1.369   2.289   3.020  0.2560 -0.9336  0.1015
  226DMSO    H1 2562   1.384   2.378   2.959 -2.1265 -0.7769 -0.3562
  226DMSO    H2 2563   1.446   2.211   3.014  2.7768  1.4576 -0.1966
  226DMSO    H3 2564   1.266   2.256   3.005 -0.4729  1.0769  0.3943
  226DMSO    S1 2565   1.350   2.337   3.192 -0.4023 -0.5021 -0.0966
  226DMSO    C2 2566   1.356   2.165   3.252 -0.6979  0.6560 -0.5386
  226DMSO    H4 2567   1.452   2.116   3.232 -0.7409  1.0013 -1.6205
  226DMSO    H5 2568   1.342   2.171   3.361  2.7012 -0.8515  0.1104
  226DMSO    H6 2569   1.269   2.111   3.213 -0.4450  1.2604 -2.0070
  226DMSO    O1 2570   1.207   2.364   3.214 -0.3926 -0.0101 -0.2961
  227DMSO    C1 2571   1.244   2.180   5.496  0.5446 -0.0137  0.4852
  227DMSO    H1 2572   1.263   2.118   5.408  2.1863  0.4147  0.4893
  227DMSO    H2 2573   1.197   2.128   5.580 -0.6756  1.9804  1.1006
  227DMSO    H3 2574   1.197   2.274   5.467  1.5540  1.0739  2.1544
  227DMSO    S1 2575   1.413   2.222   5.528  0.0681 -0.1609  0.0720
  227DMSO    C2 2576   1.479   2.204   5.364 -0.2017  0.7483  0.1022
  227DMSO    H4 2577   1.456   2.110   5.314 -0.0938  1.9189 -2.2762
  227DMSO    H5 2578   1.428   2.285   5.311 -2.0634 -0.3077  0.1632
  227DMSO    H6 2579   1.588   2.211   5.367 -0.1703  0.7590 -0.9350
  227DMSO    O1 2580   1.452   2.096   5.610 -0.2521 -0.0326 -0.1613
  228DMSO    C1 2581   5.075   0.468   5.931  0.7027  0.3766  0.9175
  228DMSO    H1 2582   5.015   0.534   5.995 -1.8165 -0.5769 -0.3431
  228DMSO    H2 2583   5.062   0.362   5.953 -0.5492  0.4129  0.3908
  228DMSO    H3 2584   5.181   0.494   5.938  0.8909 -0.5697  1.9470
  228DMSO    S1 2585   5.022   0.497   5.762  0.2095 -0.4682 -0.2848
  228DMSO    C2 2586   5.140   0.372   5.699  0.1609 -0.1031  0.0776
  228DMSO    H4 2587   5.104   0.271   5.722  0.1777  0.1462  1.2390
  228DMSO    H5 2588   5.149   0.388   5.591  2.9647 -2.3204 -0.1251
  228DMSO    H6 2589   5.236   0.397   5.743  0.1084 -0.5041  0.4189
  228DMSO    O1 2590   5.092   0.624   5.722 -0.4619 -0.2396  0.1731
  229DMSO    C1 2591   2.453   3.018   2.893  0.5400  0.7662  0.3257
  229DMSO    H1 2592   2.542   2.959   2.872  0.7792  1.7694 -1.7210
  229DMSO    H2 2593   2.366   2.961   2.929  0.1656  1.4306  0.4986
  229DMSO    H3 2594   2.423   3.051   2.793 -0.7400 -0.1984  0.3547
  229DMSO    S1 2595   2.498   3.147   3.011 -0.2959  0.3844 -0.0476
  229DMSO    C2 2596   2.344   3.235   3.015 -0.7848  0.7515 -0.3991
  229DMSO    H4 2597   2.327   3.282   2.917  2.0992 -1.5282 -2.1651
  229DMSO    H5 2598   2.262   3.176   3.054 -0.1825  0.2447  0.1203
  229DMSO    H6 2599   2.364   3.312   3.090  0.4426  0.6400 -0.5792
  229DMSO    O1 2600   2.565   3.240   2.921 -0.3517 -0.4732  0.3293
  230DMSO    C1 2601   2.270   1.149   5.665  0.1350  0.2325 -0.1542
  230DMSO    H1 2602   2.320   1.064   5.711  1.3028  0.7428 -0.4554
  230DMSO    H2 2603   2.264   1.231   5.737  1.2506  0.5145 -0.3673
  230DMSO    H3 2604   2.176   1.108   5.626  0.2739 -0.8295  0.5807
  230DMSO    S1 2605   2.383   1.201   5.535  0.1805 -0.0613  0.2250
  230DMSO    C2 2606   2.270   1.331   5.477 -0.4125  0.3568 -1.1752
  230DMSO    H4 2607   2.339   1.376   5.405  2.7051 -1.6091  0.3688
  230DMSO    H5 2608   2.187   1.285   5.423 -0.5698 -0.6630 -0.0992
  230DMSO    H6 2609   2.245   1.402   5.557 -0.0856 -1.3477  0.4976
  230DMSO    O1 2610   2.361   1.095   5.435 -0.0867 -0.1693  0.1226
  231DMSO    C1 2611   2.454   3.142   2.559 -0.2975  0.6931 -0.2875
  231DMSO    H1 2612   2.491   3.183   2.654  0.4224  1.4965 -0.8992
  231DMSO    H2 2613   2.376   3.209   2.520 -0.5164  0.8799  0.4549
  231DMSO    H3 2614   2.409   3.046   2.586  2.5520 -0.7549 -0.2337
  231DMSO    S1 2615   2.585   3.098   2.441 -0.2935 -0.0833  0.3848
  231DMSO    C2 2616   2.724   3.095   2.553 -0.4171 -0.3509 -0.1008
  231DMSO    H4 2617   2.720   3.003   2.611  2.2757 -0.4004  0.1229
  231DMSO    H5 2618   2.809   3.081   2.486  0.2777 -1.2402  0.9392
  231DMSO    H6 2619   2.741   3.186   2.612 -1.1399  0.0841 -0.5496
  231DMSO    O1 2620   2.597   3.227   2.368  0.0610 -0.3705 -0.4332
  232DMSO    C1 2621   3.645   4.769   2.561 -0.1557 -0.2283 -0.6476
  232DMSO    H1 2622   3.652   4.770   2.452  1.9708 -1.8137 -0.5998
  232DMSO    H2 2623   3.650   4.867   2.610 -0.5602 -0.6418  0.2561
  232DMSO    H3 2624   3.727   4.709   2.604 -2.0475 -2.0180  0.6869
  232DMSO    S1 2625   3.509   4.681   2.625 -0.1942 -0.4646  0.0389
  232DMSO    C2 2626   3.551   4.532   2.546  0.1080 -0.1783  0.1240
  232DMSO    H4 2627   3.477   4.453   2.559  1.5917 -2.0078 -1.7257
  232DMSO    H5 2628   3.571   4.549   2.440 -0.4709 -0.0521  0.0314
  232DMSO    H6 2629   3.644   4.502   2.595  0.2503  1.3462  0.8568
  232DMSO    O1 2630   3.398   4.736   2.541 -0.1154 -0.3133 -0.0699
  233DMSO    C1 2631   4.940   1.616   1.984 -0.4047 -0.3319  0.4003
  233DMSO    H1 2632   4.925   1.724   1.972  2.8460  0.1206 -0.7949
  233DMSO    H2 2633   4.918   1.564   1.890 -0.5578  0.6166 -0.1023
  233DMSO    H3 2634   4.873   1.571   2.058  0.6550 -2.2253  0.2662
  233DMSO    S1 2635   5.109   1.569   2.028  0.0808  0.1545 -0.2851
  233DMSO    C2 2636   5.189   1.608   1.876 -0.0855 -0.0216  0.1435
  233DMSO    H4 2637   5.161   1.531   1.803  0.0278  0.5334 -0.4967
  233DMSO    H5 2638   5.144   1.706   1.856 -1.0821 -0.1950  1.3842
  233DMSO    H6 2639   5.296   1.608   1.896 -0.3864 -0.4226  1.9422
  233DMSO    O1 2640   5.103   1.424   2.009  0.3402 -0.5035 -0.2356
  234DMSO    C1 2641   1.287   5.402   3.424 -0.4007 -0.2506 -0.7971
  234DMSO    H1 2642   1.394   5.398   3.400  0.0530 -0.4710  1.0870
  234DMSO    H2 2643   1.222   5.376   3.341 -1.2667  3.2914 -1.3481
  234DMSO    H3 2644   1.264   5.505   3.450 -1.2433 -0.7684  0.6297
  234DMSO    S1 2645   1.240   5.310   3.576 -0.2747 -0.4457  0.6112
  234DMSO    C2 2646   1.223   5.152   3.501 -0.3644  0.5638 -0.8638
  234DMSO    H4 2647   1.195   5.075   3.574  1.5018 -1.0724 -1.7807
  234DMSO    H5 2648   1.144   5.156   3.427 -1.8214  0.3433  0.6165
  234DMSO    H6 2649   1.321   5.117   3.467  0.1544  1.8613 -0.7367
  234DMSO    O1 2650   1.103   5.361   3.599  0.2239 -0.0043 -0.7903
  235DMSO    C1 2651   2.669   2.192   3.781 -0.1098  0.4276  0.3795
  235DMSO    H1 2652   2.735   2.144   3.708  1.6566 -0.6757  2.5899
  235DMSO    H2 2653   2.694   2.133   3.869 -0.3825 -2.4215 -1.3372
  235DMSO    H3 2654   2.568   2.162   3.755  0.5295 -1.1760 -0.4215
  235DMSO    S1 2655   2.710   2.370   3.793 -0.1501 -0.3561 -0.3134
  235DMSO    C2 2656   2.609   2.398   3.938 -0.0296  0.5466  0.0345
  235DMSO    H4 2657   2.515   2.349   3.913  0.9183 -0.5064 -1.7533
  235DMSO    H5 2658   2.650   2.341   4.022 -0.3519 -2.7346 -1.8515
  235DMSO    H6 2659   2.614   2.506   3.949 -2.4829  0.6784  0.4070
  235DMSO    O1 2660   2.631   2.435   3.685 -0.5766 -0.3624  0.3456
  236DMSO    C1 2661   0.486   2.680   5.065  0.0065 -0.4467  0.6296
  236DMSO    H1 2662   0.415   2.598   5.054 -0.7857  0.3147 -0.0187
  236DMSO    H2 2663   0.428   2.770   5.088  1.4947  0.3910  1.2151
  236DMSO    H3 2664   0.533   2.703   4.970 -1.1926  1.1257  0.3771
  236DMSO    S1 2665   0.610   2.645   5.180  0.0722  0.3569 -0.1184
  236DMSO    C2 2666   0.664   2.491   5.104 -0.6969  0.2904  0.9356
  236DMSO    H4 2667   0.688   2.520   5.002  1.2807  0.2502  1.3465
  236DMSO    H5 2668   0.756   2.462   5.156  0.3330  0.3647 -0.8035
  236DMSO    H6 2669   0.587   2.414   5.115  1.8991 -2.2324  2.6592
  236DMSO    O1 2670   0.540   2.607   5.300  0.7429  0.2303  0.6667
  237DMSO    C1 2671   5.906   4.470   2.387 -0.7980  0.3905 -0.6032
  237DMSO    H1 2672   5.836   4.398   2.343 -1.1512  0.4987 -0.2193
  237DMSO    H2 2673   5.909   4.554   2.316 -0.6360  0.9030  0.0011
  237DMSO    H3 2674   5.999   4.414   2.399  0.0344  1.8047 -0.1276
  237DMSO    S1 2675   5.843   4.509   2.549  0.4181  0.4454  0.1310
  237DMSO    C2 2676   5.927   4.657   2.584  0.0999  0.0312 -0.1165
  237DMSO    H4 2677   5.884   4.691   2.679  0.3222  0.0452 -0.0191
  237DMSO    H5 2678   6.035   4.642   2.593  0.0868 -1.0316 -1.4065
  237DMSO    H6 2679   5.909   4.730   2.506 -1.1785  1.4431  1.4190
  237DMSO    O1 2680   5.899   4.405   2.638 -0.2037 -0.2605  0.6370
  238DMSO    C1 2681   0.256   0.681   0.221  0.8579  0.3266 -1.2357
  238DMSO    H1 2682   0.313   0.589   0.233 -0.2343 -0.2147  0.0472
  238DMSO    H2 2683   0.148   0.670   0.232  0.7683  0.1710 -2.2163
  238DMSO    H3 2684   0.269   0.722   0.121  1.0009  0.8050 -1.0224
  238DMSO    S1 2685   0.316   0.806   0.340 -0.0068  0.3409 -0.1299
  238DMSO    C2 2686   0.354   0.708   0.483  0.1778  0.2941 -0.1853
  238DMSO    H4 2687   0.257   0.712   0.533 -1.5584 -2.6717 -2.9228
  238DMSO    H5 2688   0.367   0.605   0.449 -0.3850  0.1040  0.1730
  238DMSO    H6 2689   0.440   0.737   0.545 -0.9293 -2.5276  3.0315
  238DMSO    O1 2690   0.194   0.883   0.383 -0.3215 -0.1013 -0.0761
  239DMSO    C1 2691   4.825   5.487   0.782 -0.6741  0.2983  0.0114
  239DMSO    H1 2692   4.885   5.487   0.874  1.5482  2.6544 -1.3241
  239DMSO    H2 2693   4.766   5.579   0.783 -0.3273  0.5272  0.5269
  239DMSO    H3 2694   4.741   5.417   0.778 -1.9842  1.8431 -0.8824
  239DMSO    S1 2695   4.933   5.473   0.643  0.3105  0.4094  0.2140
  239DMSO    C2 2696   4.997   5.638   0.654  0.5933 -0.5435 -0.0670
  239DMSO    H4 2697   5.076   5.653   0.728  1.9821  0.3268 -1.6596
  239DMSO    H5 2698   5.045   5.662   0.558  1.4668 -0.9623  0.2556
  239DMSO    H6 2699   4.909   5.702   0.663  0.6139 -0.6909  1.3297
  239DMSO    O1 2700   4.829   5.474   0.536 -0.4751  0.3264 -0.0708
  240DMSO    C1 2701   2.278   2.637   2.645 -0.1395  0.4446 -1.1284
  240DMSO    H1 2702   2.293   2.547   2.705 -1.9427  2.2834  2.3985
  240DMSO    H2 2703   2.262   2.723   2.711 -0.9286 -0.1245 -0.5605
  240DMSO    H3 2704   2.191   2.634   2.579 -2.8796  1.8088  2.1150
  240DMSO    S1 2705   2.413   2.646   2.538 -0.3890 -0.2066 -0.3024
  240DMSO    C2 2706   2.530   2.649   2.677  0.1894 -0.6646 -0.4011
  240DMSO    H4 2707   2.632   2.658   2.640  1.3415 -2.1607  2.1858
  240DMSO    H5 2708   2.512   2.740   2.735  0.9463 -0.3217 -0.6920
  240DMSO    H6 2709   2.517   2.559   2.737 -1.8345 -1.1231 -1.4146
  240DMSO    O1 2710   2.426   2.791   2.501  0.2963 -0.2238  0.2114
  241DMSO    C1 2711   0.931   0.389   2.061 -0.0683 -0.5473  1.0365
  241DMSO    H1 2712   0.895   0.477   2.115  1.5121  1.4963 -1.0386
  241DMSO    H2 2713   1.018   0.411   1.998 -1.1924 -0.5388 -0.5529
  241DMSO    H3 2714   0.866   0.345   1.986  0.8654 -1.7994  0.9377
  241DMSO    S1 2715   0.980   0.272   2.180  0.3868  0.0478 -0.2222
  241DMSO    C2 2716   1.093   0.378   2.280 -0.0247  0.4486  0.1724
  241DMSO    H4 2717   1.105   0.330   2.378 -1.6703 -0.0746  0.1634
  241DMSO    H5 2718   1.184   0.408   2.228 -1.1864  1.4468 -1.3660
  241DMSO    H6 2719   1.039   0.473   2.291 -1.9077 -0.1225 -2.9127
  241DMSO    O1 2720   1.068   0.188   2.092 -0.6291 -0.2107 -0.0252
  242DMSO    C1 2721   3.615   1.406   5.557  0.0040 -0.4612  0.0056
  242DMSO    H1 2722   3.521   1.369   5.597  0.4841  1.2129  2.9597
  242DMSO    H2 2723   3.597   1.498   5.500  1.8610 -0.1112 -0.0964
  242DMSO    H3 2724   3.661   1.336   5.486  1.4919 -0.0851  0.5592
  242DMSO    S1 2725   3.711   1.447   5.707 -0.0740  0.0193  0.0363
  242DMSO    C2 2726   3.685   1.281   5.779  0.3351  0.1255  0.7487
  242DMSO    H4 2727   3.580   1.250   5.776 -0.3608  2.3158 -0.7292
  242DMSO    H5 2728   3.748   1.212   5.723 -0.9255  0.4978 -1.2344
  242DMSO    H6 2729   3.727   1.300   5.878 -0.3060 -1.5937  1.3864
  242DMSO    O1 2730   3.615   1.542   5.770 -0.1188 -0.2130 -0.1247
  243DMSO    C1 2731   4.252   4.003   0.550  0.1449 -0.1694 -0.5657
  243DMSO    H1 2732   4.315   3.937   0.490  1.4027  0.4633  0.0267
  243DMSO    H2 2733   4.200   3.939   0.622  0.8054  1.5589  1.5551
  243DMSO    H3 2734   4.173   4.046   0.488 -2.8060 -1.5013  1.9914
  243DMSO    S1 2735   4.374   4.102   0.633 -0.0645 -0.1961  0.2123
  243DMSO    C2 2736   4.435   4.187   0.486 -0.1848 -0.2843  0.3723
  243DMSO    H4 2737   4.495   4.272   0.522 -0.2595  0.1062 -0.4060
  243DMSO    H5 2738   4.495   4.119   0.425  0.0845  1.5444 -1.5314
  243DMSO    H6 2739   4.357   4.231   0.424 -1.1885  0.8237  2.3025
  243DMSO    O1 2740   4.475   4.000   0.671 -0.0942  1.0929  0.0630
  244DMSO    C1 2741   2.031   1.943   0.247 -0.6969 -0.2123 -0.8591
  244DMSO    H1 2742   2.048   2.051   0.257 -1.2496 -0.2053  0.0311
  244DMSO    H2 2743   2.085   1.893   0.327 -2.0441 -1.2975 -0.5873
  244DMSO    H3 2744   2.069   1.917   0.148 -0.5875  0.9622 -1.1406
  244DMSO    S1 2745   1.861   1.895   0.256 -0.4580 -0.2097 -0.3149
  244DMSO    C2 2746   1.827   2.014   0.378  0.5431  0.0542  0.5398
  244DMSO    H4 2747   1.761   1.973   0.455  0.5373 -0.1766  0.4141
  244DMSO    H5 2748   1.915   2.060   0.423  0.9310  2.3986 -2.3282
  244DMSO    H6 2749   1.781   2.101   0.331  0.7620 -0.8394 -1.4120
  244DMSO    O1 2750   1.868   1.773   0.345 -0.1389  0.1214 -0.1776
  245DMSO    C1 2751   0.341   2.680   4.710  0.3839  0.2760  0.0069
  245DMSO    H1 2752   0.385   2.686   4.810  0.3098  1.9012 -0.0297
  245DMSO    H2 2753   0.323   2.783   4.679  0.7049  0.1098 -0.7575
  245DMSO    H3 2754   0.245   2.630   4.726 -0.6881  2.4066  0.5937
  245DMSO    S1 2755   0.456   2.596   4.603  0.2164  0.3710 -0.0286
  245DMSO    C2 2756   0.438   2.439   4.684 -0.6874 -0.1710 -0.3833
  245DMSO    H4 2757   0.427   2.458   4.791 -1.4366 -1.7822 -0.1492
  245DMSO    H5 2758   0.357   2.377   4.644  2.2959 -3.3008 -2.0433
  245DMSO    H6 2759   0.534   2.391   4.663 -1.6047 -0.7053 -4.1629
  245DMSO    O1 2760   0.594   2.643   4.649 -0.5670  0.8592  0.2509
  246DMSO    C1 2761   5.580   1.328   5.180 -0.3259  0.1675 -0.0870
  246DMSO    H1 2762   5.687   1.307   5.183  0.2536  2.7420  0.0716
  246DMSO    H2 2763   5.520   1.296   5.266  1.0785 -1.0326  0.4886
  246DMSO    H3 2764   5.534   1.281   5.092  1.5246 -1.5036 -0.2480
  246DMSO    S1 2765   5.575   1.504   5.151  0.3072  0.1010  0.2838
  246DMSO    C2 2766   5.652   1.564   5.299  0.3550  0.3545 -0.3355
  246DMSO    H4 2767   5.591   1.514   5.374  0.1957 -0.6622 -1.1249
  246DMSO    H5 2768   5.752   1.520   5.308  0.1695 -0.0952 -0.4798
  246DMSO    H6 2769   5.651   1.672   5.317  0.1581  0.5815 -1.5954
  246DMSO    O1 2770   5.429   1.535   5.153 -0.1896  0.2272  0.0684
  247DMSO    C1 2771   2.331   0.346   4.306 -0.2841  0.2140  0.6505
  247DMSO    H1 2772   2.359   0.382   4.206  2.4012  1.0179  1.5975
  247DMSO    H2 2773   2.339   0.237   4.310 -2.5957 -0.1414 -1.5350
  247DMSO    H3 2774   2.231   0.381   4.333  0.1994  0.4156  2.2949
  247DMSO    S1 2775   2.452   0.426   4.417  0.3590 -0.2044 -0.0414
  247DMSO    C2 2776   2.396   0.358   4.579 -0.4114 -0.2237 -0.0629
  247DMSO    H4 2777   2.404   0.250   4.563 -1.0762 -0.2567 -0.2099
  247DMSO    H5 2778   2.476   0.387   4.648 -1.2193 -0.2744  0.9125
  247DMSO    H6 2779   2.293   0.383   4.604 -0.6001 -0.3981 -0.6416
  247DMSO    O1 2780   2.412   0.569   4.420  0.8012  0.1953 -0.1150
  248DMSO    C1 2781   1.611   1.803   4.627 -0.1041 -0.0542 -0.1048
  248DMSO    H1 2782   1.511   1.829   4.663  0.1627  0.6608  0.1335
  248DMSO    H2 2783   1.629   1.846   4.529  0.2432 -2.1557 -1.0205
  248DMSO    H3 2784   1.618   1.694   4.612 -0.8454 -0.0384 -0.6319
  248DMSO    S1 2785   1.729   1.840   4.760  0.1224  0.0470  0.3063
  248DMSO    C2 2786   1.882   1.781   4.692 -0.6082  0.4992  0.5831
  248DMSO    H4 2787   1.867   1.679   4.655  2.0228  0.0669  0.4651
  248DMSO    H5 2788   1.922   1.846   4.614 -1.3221  0.5287  0.2317
  248DMSO    H6 2789   1.964   1.781   4.765  1.0653 -0.1046 -1.2017
  248DMSO    O1 2790   1.690   1.733   4.851  0.3701 -0.1016  0.1612
  249DMSO    C1 2791   1.725   3.133   5.494 -1.0545 -0.2760  0.5069
  249DMSO    H1 2792   1.812   3.178   5.543 -0.0249  0.0542 -1.5133
  249DMSO    H2 2793   1.752   3.072   5.407  0.5712  1.8290 -0.5686
  249DMSO    H3 2794   1.660   3.217   5.465  2.0188  2.0000 -0.3073
  249DMSO    S1 2795   1.640   3.038   5.609 -0.1769  0.5410  0.2040
  249DMSO    C2 2796   1.666   3.149   5.745  0.7748 -1.0754 -0.7826
  249DMSO    H4 2797   1.619   3.247   5.731  0.5844 -1.2913 -1.7400
  249DMSO    H5 2798   1.616   3.097   5.827  1.3326 -0.8294 -0.2737
  249DMSO    H6 2799   1.772   3.155   5.771  0.5619 -0.1734 -0.0694
  249DMSO    O1 2800   1.733   2.922   5.628  0.0442 -0.1473  0.1520
  250DMSO    C1 2801   5.195   2.800   3.273  0.1785  0.1186  0.0900
  250DMSO    H1 2802   5.155   2.731   3.347  2.0372 -0.3243  0.7489
  250DMSO    H2 2803   5.239   2.742   3.192  0.7833 -0.7325  1.0062
  250DMSO    H3 2804   5.273   2.863   3.318  1.7093  0.8477 -3.2552
  250DMSO    S1 2805   5.047   2.893   3.211 -0.0087  0.0154 -0.5764
  250DMSO    C2 2806   4.948   2.753   3.153  0.1937  0.3378  0.0107
  250DMSO    H4 2807   4.893   2.723   3.243  1.8183 -0.1368  0.8780
  250DMSO    H5 2808   4.887   2.781   3.066  0.6335 -0.8099 -0.7014
  250DMSO    H6 2809   5.005   2.667   3.118  0.6767  0.2785  0.9254
  250DMSO    O1 2810   5.076   2.961   3.081 -0.1630  0.0657  0.3315
  251DMSO    C1 2811   2.803   4.531   0.175  0.5472 -0.2607 -0.1883
  251DMSO    H1 2812   2.799   4.429   0.135 -2.2003 -1.0115  1.7177
  251DMSO    H2 2813   2.772   4.524   0.280  0.4987 -1.1414 -0.2484
  251DMSO    H3 2814   2.737   4.598   0.120 -0.9586  0.4041  2.2935
  251DMSO    S1 2815   2.965   4.605   0.152 -0.0538  0.2420  0.0188
  251DMSO    C2 2816   3.013   4.551   0.309 -0.4962  0.7016 -0.1674
  251DMSO    H4 2817   3.115   4.588   0.323 -0.3120 -0.2718  1.2131
  251DMSO    H5 2818   2.941   4.592   0.381  0.1256  1.0108  0.2905
  251DMSO    H6 2819   3.022   4.445   0.331 -3.6028  0.3666 -0.0387
  251DMSO    O1 2820   2.924   4.749   0.159 -0.4943 -0.5695  0.3779
  252DMSO    C1 2821   4.080   4.552   3.276  0.8020  0.0288 -0.2013
  252DMSO    H1 2822   4.079   4.573   3.169 -0.3329 -0.4354 -0.2968
  252DMSO    H2 2823   4.165   4.606   3.319 -0.4124  0.5670  1.6132
  252DMSO    H3 2824   4.106   4.446   3.288  0.7120  0.0884  0.6181
  252DMSO    S1 2825   3.929   4.605   3.358  0.0849  0.1333 -0.1081
  252DMSO    C2 2826   3.823   4.532   3.234 -0.2711 -0.4607 -0.0043
  252DMSO    H4 2827   3.842   4.565   3.132 -0.0463  2.4007  0.8777
  252DMSO    H5 2828   3.843   4.425   3.244  1.1186 -0.2960 -0.7770
  252DMSO    H6 2829   3.719   4.562   3.249  0.2742  0.5338  2.1383
  252DMSO    O1 2830   3.920   4.751   3.335  0.3600  0.0299  0.1842
  253DMSO    C1 2831   0.366   1.141   0.402 -0.3573  0.1607  1.1852
  253DMSO    H1 2832   0.405   1.061   0.465 -0.2374 -3.3415 -2.8034
  253DMSO    H2 2833   0.272   1.183   0.439 -0.6698  0.2752  0.2981
  253DMSO    H3 2834   0.352   1.107   0.298 -0.2441 -1.3801  1.6417
  253DMSO    S1 2835   0.481   1.273   0.397  0.0371 -0.0437  0.7652
  253DMSO    C2 2836   0.459   1.305   0.572  0.4694  0.5947  0.2686
  253DMSO    H4 2837   0.469   1.414   0.576  0.7792  0.5233  2.2799
  253DMSO    H5 2838   0.358   1.282   0.606 -0.2580  2.4495 -0.4732
  253DMSO    H6 2839   0.534   1.254   0.633  2.3310  0.8145 -1.6997
  253DMSO    O1 2840   0.407   1.390   0.337 -0.1324 -0.5508  0.0870
  254DMSO    C1 2841   5.530   1.912   0.483 -0.2914  0.7912 -0.5773
  254DMSO    H1 2842   5.638   1.931   0.487 -0.5607  2.3488  2.8410
  254DMSO    H2 2843   5.474   1.983   0.543 -1.1188 -0.2413 -0.1042
  254DMSO    H3 2844   5.515   1.807   0.508 -1.5049  0.8663 -0.9413
  254DMSO    S1 2845   5.478   1.936   0.317 -0.0016 -0.0266  0.0258
  254DMSO    C2 2846   5.346   1.820   0.301  0.5065  0.0873  0.3723
  254DMSO    H4 2847   5.374   1.719   0.332  2.2123  0.9029  1.6341
  254DMSO    H5 2848   5.267   1.852   0.370  1.8990 -0.3354  2.2334
  254DMSO    H6 2849   5.307   1.806   0.200  1.8191  0.2490 -0.1728
  254DMSO    O1 2850   5.579   1.849   0.253 -0.5279  0.1687 -0.1963
  255DMSO    C1 2851   0.025   3.712   4.608 -0.0296  0.5583  0.4247
  255DMSO    H1 2852   0.094   3.794   4.631  2.8016 -1.5129 -0.1184
  255DMSO    H2 2853   0.027   3.709   4.499 -0.7860  2.4397  0.3314
  255DMSO    H3 2854  -0.070   3.737   4.656 -0.1866  0.1870  0.3138
  255DMSO    S1 2855   0.115   3.584   4.689  0.0329  0.4714  0.1550
  255DMSO    C2 2856   0.270   3.618   4.600 -0.0957 -0.0396  0.3270
  255DMSO    H4 2857   0.352   3.557   4.640  0.5449 -0.8358 -2.0365
  255DMSO    H5 2858   0.257   3.603   4.492 -1.0341  0.1754  0.4074
  255DMSO    H6 2859   0.300   3.721   4.618  2.7186 -0.9602  1.5819
  255DMSO    O1 2860   0.049   3.468   4.621 -0.1992  0.0291  0.7217
  256DMSO    C1 2861   2.946   1.243   3.959  0.1772 -0.1353  0.1749
  256DMSO    H1 2862   2.838   1.253   3.944 -0.2048  2.3693  3.4977
  256DMSO    H2 2863   2.984   1.344   3.943 -0.0757 -0.0144  0.3186
  256DMSO    H3 2864   3.004   1.168   3.905  0.2501  0.9236 -1.2680
  256DMSO    S1 2865   2.974   1.205   4.131  0.0861  0.1621  0.0920
  256DMSO    C2 2866   2.940   1.365   4.208 -0.2137  0.2671  0.2518
  256DMSO    H4 2867   2.864   1.421   4.152 -0.0780 -2.4339 -2.9799
  256DMSO    H5 2868   2.915   1.340   4.312 -1.7128 -0.1366 -0.1791
  256DMSO    H6 2869   3.031   1.425   4.211  1.0543 -1.4147 -1.8414
  256DMSO    O1 2870   3.126   1.187   4.137  0.1275  0.0312 -0.0248
  257DMSO    C1 2871   3.973   2.448   1.336 -0.2196 -0.2956 -0.2093
  257DMSO    H1 2872   3.893   2.484   1.400 -0.0620 -1.5106  0.7122
  257DMSO    H2 2873   3.944   2.458   1.231 -0.6042 -2.1278 -0.3199
  257DMSO    H3 2874   3.983   2.342   1.360  0.4856 -0.6946 -2.1241
  257DMSO    S1 2875   4.114   2.544   1.385  0.0546  0.0466 -0.2764
  257DMSO    C2 2876   4.246   2.452   1.303  0.1312  0.2325 -0.4999
  257DMSO    H4 2877   4.238   2.350   1.342  0.0670 -0.6212 -2.6219
  257DMSO    H5 2878   4.228   2.445   1.196 -1.2176  0.0453 -0.2823
  257DMSO    H6 2879   4.348   2.487   1.321  0.1806 -0.8147  1.5579
  257DMSO    O1 2880   4.137   2.506   1.520 -0.5665  0.6180  0.0422
  258DMSO    C1 2881   5.939   3.168   0.561  0.3298 -0.4405 -0.4779
  258DMSO    H1 2882   6.025   3.215   0.611 -1.3385  0.5147  1.7159
  258DMSO    H2 2883   5.848   3.225   0.586  1.6126  2.8557 -2.6985
  258DMSO    H3 2884   5.927   3.063   0.589  1.3780 -0.5425 -0.3962
  258DMSO    S1 2885   5.961   3.184   0.387  0.2795 -0.1513  0.3435
  258DMSO    C2 2886   5.840   3.057   0.335  0.2269 -0.0181 -0.6167
  258DMSO    H4 2887   5.785   3.075   0.243  0.6009  0.0070 -0.8372
  258DMSO    H5 2888   5.899   2.965   0.326  1.6188  0.8888 -1.0543
  258DMSO    H6 2889   5.764   3.040   0.412  1.1647  1.0992  0.5988
  258DMSO    O1 2890   6.090   3.110   0.371 -0.3965  0.4558 -0.1158
  259DMSO    C1 2891   1.590   3.717   2.922  0.2788  0.0413  0.6620
  259DMSO    H1 2892   1.622   3.638   2.989 -0.5860 -0.6299  0.3041
  259DMSO    H2 2893   1.535   3.796   2.974  0.6623  3.8728 -3.9890
  259DMSO    H3 2894   1.539   3.687   2.830 -1.9342  0.0728  1.8062
  259DMSO    S1 2895   1.733   3.807   2.872 -0.1132 -0.1258 -0.0627
  259DMSO    C2 2896   1.790   3.819   3.038  0.2720  0.1649  0.4937
  259DMSO    H4 2897   1.807   3.718   3.075  3.4939  0.1652 -0.6753
  259DMSO    H5 2898   1.881   3.879   3.034 -1.1511  2.3626 -1.8850
  259DMSO    H6 2899   1.711   3.869   3.095 -2.3596 -0.7122 -2.0985
  259DMSO    O1 2900   1.675   3.939   2.831 -0.3877 -0.1468 -0.1177
  260DMSO    C1 2901   0.558   1.662   3.870  0.6327  0.7077  1.2389
  260DMSO    H1 2902   0.468   1.634   3.925  0.6382  0.5129  1.1495
  260DMSO    H2 2903   0.608   1.748   3.916 -1.4394  1.0175  3.0874
  260DMSO    H3 2904   0.523   1.688   3.770  0.4294 -0.0539  1.1107
  260DMSO    S1 2905   0.679   1.534   3.854  0.4597 -0.0485 -0.7382
  260DMSO    C2 2906   0.696   1.507   4.030  0.7951  0.0439 -0.3898
  260DMSO    H4 2907   0.607   1.448   4.055  0.1803  0.8396 -0.6707
  260DMSO    H5 2908   0.791   1.452   4.035  0.6182 -0.1861  0.5961
  260DMSO    H6 2909   0.704   1.605   4.077  0.6823 -1.6097  3.3994
  260DMSO    O1 2910   0.806   1.592   3.809 -0.8179 -0.4044  0.0868
  261DMSO    C1 2911   1.303   5.801   1.225  0.3848 -0.5994  0.7844
  261DMSO    H1 2912   1.294   5.698   1.189 -0.8571 -0.1810 -0.1632
  261DMSO    H2 2913   1.203   5.838   1.249  0.9444  0.9972  0.7916
  261DMSO    H3 2914   1.356   5.855   1.146 -0.7996  0.5190  0.7234
  261DMSO    S1 2915   1.411   5.797   1.365 -0.3368  0.3435  0.5146
  261DMSO    C2 2916   1.284   5.741   1.479 -0.2369 -0.6705  0.5214
  261DMSO    H4 2917   1.198   5.808   1.466  0.0665 -0.2704  0.5647
  261DMSO    H5 2918   1.248   5.646   1.438 -1.0859  0.6429 -1.9891
  261DMSO    H6 2919   1.312   5.737   1.585  2.1788 -0.4648 -0.0513
  261DMSO    O1 2920   1.428   5.937   1.401 -0.6524 -0.1904 -0.4796
  262DMSO    C1 2921   0.494   5.505   5.633 -0.5433 -0.0186 -0.3427
  262DMSO    H1 2922   0.499   5.557   5.729  2.4983 -2.4574  0.9912
  262DMSO    H2 2923   0.417   5.430   5.647  0.9717 -1.3479  1.3928
  262DMSO    H3 2924   0.584   5.444   5.621 -1.0674 -1.1563  1.1921
  262DMSO    S1 2925   0.465   5.620   5.499 -0.3864  0.2790  0.0769
  262DMSO    C2 2926   0.445   5.492   5.371 -0.0982 -0.1836  0.1865
  262DMSO    H4 2927   0.403   5.403   5.419  0.3420 -0.1849  0.5786
  262DMSO    H5 2928   0.381   5.526   5.289  1.2072  0.4499 -0.6086
  262DMSO    H6 2929   0.541   5.458   5.332 -1.6867 -3.1318 -1.5328
  262DMSO    O1 2930   0.600   5.664   5.476  0.0407 -0.1583  0.2085
  263DMSO    C1 2931   4.953   1.215   1.859  0.5835 -0.4854  0.4219
  263DMSO    H1 2932   5.028   1.151   1.905  0.0401 -0.0727  1.9492
  263DMSO    H2 2933   4.983   1.286   1.781 -0.6953  2.6817  2.5923
  263DMSO    H3 2934   4.890   1.268   1.931 -0.2936 -1.1281  0.1517
  263DMSO    S1 2935   4.848   1.088   1.784  0.1359 -0.1544  0.5205
  263DMSO    C2 2936   4.724   1.201   1.724 -0.2321 -1.0733 -0.0152
  263DMSO    H4 2937   4.638   1.140   1.694 -0.6739 -0.2611 -0.4417
  263DMSO    H5 2938   4.706   1.274   1.804  4.2019  0.8398 -0.4786
  263DMSO    H6 2939   4.762   1.251   1.634 -1.7062  1.0253  0.4699
  263DMSO    O1 2940   4.794   1.016   1.899 -0.4439 -0.4027  0.2708
  264DMSO    C1 2941   2.980   0.755   5.339 -0.1540 -0.3950 -0.1141
  264DMSO    H1 2942   2.874   0.750   5.313  0.3481  2.1629 -3.2281
  264DMSO    H2 2943   3.000   0.852   5.385 -1.9453 -0.1535  0.2574
  264DMSO    H3 2944   3.039   0.744   5.248  0.3044  0.2901  0.0934
  264DMSO    S1 2945   3.011   0.640   5.465  0.1258  0.2703 -0.2982
  264DMSO    C2 2946   2.941   0.501   5.381 -0.2138 -0.4585  0.1324
  264DMSO    H4 2947   3.008   0.491   5.296  0.5370  1.8811  0.3943
  264DMSO    H5 2948   2.945   0.413   5.446 -3.3471  0.4396  1.7956
  264DMSO    H6 2949   2.836   0.518   5.355 -0.0003 -0.9680 -1.1413
  264DMSO    O1 2950   2.909   0.654   5.570  0.4203  0.1956 -0.4190
  265DMSO    C1 2951   5.995   3.736   4.228 -0.2670 -1.1793 -0.1623
  265DMSO    H1 2952   5.916   3.799   4.272 -0.4246 -1.2465 -0.3495
  265DMSO    H2 2953   5.960   3.687   4.137 -0.7714  0.3127 -0.8156
  265DMSO    H3 2954   6.047   3.673   4.301 -0.7385  2.1695  3.4130
  265DMSO    S1 2955   6.133   3.834   4.175  0.1090 -0.0964  0.2050
  265DMSO    C2 2956   6.036   3.967   4.099 -0.2795  0.9529  0.1373
  265DMSO    H4 2957   5.990   4.040   4.166  1.0080  1.8391  0.0991
  265DMSO    H5 2958   6.116   4.017   4.043  3.0502 -0.7980  2.9645
  265DMSO    H6 2959   5.977   3.910   4.027  2.8661 -0.7457 -1.3139
  265DMSO    O1 2960   6.197   3.763   4.061  0.1929  0.3349  0.6381
  266DMSO    C1 2961   3.143   3.108   4.002  0.3392 -0.0394 -0.3998
  266DMSO    H1 2962   3.134   3.183   3.922 -2.5717  1.6811  1.3418
  266DMSO    H2 2963   3.046   3.084   4.045  1.9240 -1.3214  2.7536
  266DMSO    H3 2964   3.212   3.155   4.073 -0.8634  0.5134  0.4416
  266DMSO    S1 2965   3.202   2.947   3.947 -0.7123  0.0085 -0.1099
  266DMSO    C2 2966   3.330   3.013   3.842  0.3217 -0.0436 -0.2294
  266DMSO    H4 2967   3.396   3.074   3.905  3.2388 -1.6536 -1.5104
  266DMSO    H5 2968   3.374   2.922   3.801  2.4647  0.5581  0.5564
  266DMSO    H6 2969   3.280   3.071   3.764  0.5747 -0.3539 -0.6216
  266DMSO    O1 2970   3.097   2.913   3.856  0.3086  0.5365  0.2031
  267DMSO    C1 2971   0.019   2.807   4.025  0.2863  0.0287  0.8817
  267DMSO    H1 2972   0.124   2.779   4.034  0.7104 -0.0091 -2.6784
  267DMSO    H2 2973  -0.002   2.886   4.097  0.0336 -0.1903  1.0511
  267DMSO    H3 2974  -0.053   2.727   4.043 -1.0210  1.5672  2.9712
  267DMSO    S1 2975   0.001   2.853   3.852  0.1288 -0.1457 -0.2629
  267DMSO    C2 2976   0.044   3.024   3.860  0.1070 -0.2625 -0.4655
  267DMSO    H4 2977   0.150   3.041   3.877 -0.1553  0.8091  0.2103
  267DMSO    H5 2978   0.011   3.065   3.764  1.0453  0.4811 -0.4768
  267DMSO    H6 2979  -0.016   3.079   3.934 -0.7883 -1.5148 -0.2254
  267DMSO    O1 2980  -0.146   2.855   3.836 -0.0810  0.3785  0.2004
  268DMSO    C1 2981   2.975   1.809   1.651 -0.4485 -0.1305 -0.6670
  268DMSO    H1 2982   3.024   1.883   1.587 -1.3538  1.6348  0.5662
  268DMSO    H2 2983   3.046   1.763   1.721 -1.2311  0.2159  0.3833
  268DMSO    H3 2984   2.910   1.733   1.608  0.6282 -2.3792  1.4589
  268DMSO    S1 2985   2.859   1.897   1.743 -0.0298 -0.4465 -0.3957
  268DMSO    C2 2986   2.805   1.765   1.856  0.0332  0.5859  0.5866
  268DMSO    H4 2987   2.872   1.742   1.939  0.7193 -0.8619 -0.3089
  268DMSO    H5 2988   2.710   1.797   1.899 -1.6388 -3.4813  0.4326
  268DMSO    H6 2989   2.780   1.680   1.792  1.9009 -0.1817  0.8030
  268DMSO    O1 2990   2.752   1.909   1.638  0.4115  0.3235  0.2467
  269DMSO    C1 2991   0.081   2.280   2.066  0.6389  0.4869  0.1503
  269DMSO    H1 2992   0.156   2.297   2.143  2.6362  0.3248 -1.6522
  269DMSO    H2 2993  -0.004   2.349   2.071 -0.8216 -1.3338  2.0829
  269DMSO    H3 2994   0.045   2.178   2.081 -1.6292  1.4110  1.5180
  269DMSO    S1 2995   0.156   2.297   1.910 -0.0970  0.0867  0.0713
  269DMSO    C2 2996   0.005   2.276   1.808  0.2101 -0.0776 -0.2503
  269DMSO    H4 2997   0.051   2.286   1.709 -0.3149  4.1252 -0.2492
  269DMSO    H5 2998  -0.029   2.174   1.823  0.3284 -0.2706 -1.1955
  269DMSO    H6 2999  -0.063   2.362   1.816  1.4870  0.8696  0.7188
  269DMSO    O1 3000   0.232   2.169   1.897  0.2637  0.1999  0.0215
  270DMSO    C1 3001   3.355   0.172   4.358  0.6321 -0.3392 -0.0162
  270DMSO    H1 3002   3.325   0.072   4.327 -1.6540  0.1769  0.4021
  270DMSO    H2 3003   3.374   0.181   4.466  0.1536 -2.2825  0.2713
  270DMSO    H3 3004   3.280   0.240   4.319  0.1553 -1.2614 -0.7357
  270DMSO    S1 3005   3.510   0.217   4.275  0.0111 -0.1675 -0.2814
  270DMSO    C2 3006   3.614   0.120   4.384  0.1193  0.1291  0.1582
  270DMSO    H4 3007   3.603   0.012   4.372 -0.0139  0.1652 -0.0617
  270DMSO    H5 3008   3.718   0.152   4.376 -0.2991  1.3269 -0.6803
  270DMSO    H6 3009   3.585   0.148   4.486 -0.1487 -1.2563  0.4900
  270DMSO    O1 3010   3.541   0.351   4.334  0.1791 -0.2077 -0.2210
  271DMSO    C1 3011   3.847   3.170   2.393 -0.0855 -0.2385  0.0257
  271DMSO    H1 3012   3.843   3.074   2.341  1.9209 -1.6651  2.2535
  271DMSO    H2 3013   3.752   3.195   2.440 -0.1220  0.9752 -0.6417
  271DMSO    H3 3014   3.877   3.256   2.331  2.2681 -0.4581  0.7736
  271DMSO    S1 3015   3.982   3.174   2.514  0.3854  0.0991  0.1679
  271DMSO    C2 3016   3.939   3.025   2.609 -0.1735 -0.2691  0.1903
  271DMSO    H4 3017   4.004   3.021   2.697 -1.0065  0.9969  0.8876
  271DMSO    H5 3018   3.833   3.037   2.632 -0.6344 -1.9489 -0.8756
  271DMSO    H6 3019   3.951   2.940   2.541 -2.0022 -0.3440 -0.0819
  271DMSO    O1 3020   3.939   3.285   2.599 -0.1861  0.0856  0.3626
  272DMSO    C1 3021   2.796   5.488   2.517  0.5007 -0.5711 -1.0456
  272DMSO    H1 3022   2.827   5.383   2.527  0.7859 -0.3850  0.0895
  272DMSO    H2 3023   2.805   5.543   2.610 -2.7131 -0.3894 -0.7425
  272DMSO    H3 3024   2.690   5.491   2.489  0.6313 -2.0265 -1.8382
  272DMSO    S1 3025   2.877   5.568   2.384 -0.1122 -0.1763  0.0234
  272DMSO    C2 3026   2.796   5.725   2.413 -0.3085  0.7708 -0.6724
  272DMSO    H4 3027   2.863   5.806   2.382  0.4150  0.3813 -0.1814
  272DMSO    H5 3028   2.703   5.731   2.357 -0.5908  1.5389 -0.1425
  272DMSO    H6 3029   2.773   5.733   2.520  2.2179  0.2718 -0.0097
  272DMSO    O1 3030   2.807   5.504   2.271  0.3140  0.2794  0.2590
  273DMSO    C1 3031   2.540   5.681   2.080 -0.3156  0.0495 -0.2648
  273DMSO    H1 3032   2.580   5.752   2.153 -0.1158  0.3572 -0.6658
  273DMSO    H2 3033   2.435   5.665   2.104 -0.7309  2.3771 -0.2497
  273DMSO    H3 3034   2.599   5.590   2.072 -0.1766 -0.0591  1.6637
  273DMSO    S1 3035   2.537   5.764   1.919  0.3361 -0.1211 -0.2995
  273DMSO    C2 3036   2.496   5.622   1.816 -0.5730 -0.5910 -0.0992
  273DMSO    H4 3037   2.496   5.652   1.711  0.6023 -1.6896 -0.4443
  273DMSO    H5 3038   2.582   5.556   1.833 -0.6085 -0.7946 -0.7034
  273DMSO    H6 3039   2.409   5.574   1.861  1.0328  0.1494  4.2775
  273DMSO    O1 3040   2.683   5.778   1.890 -0.1676  0.6052 -0.4846
  274DMSO    C1 3041   4.211   0.646   1.862  0.1733 -0.7492  0.6241
  274DMSO    H1 3042   4.234   0.588   1.952  0.6511 -0.8174  0.4611
  274DMSO    H2 3043   4.262   0.617   1.770 -0.1454 -0.9867  0.5185
  274DMSO    H3 3044   4.237   0.749   1.888  3.3509 -1.0989 -0.7006
  274DMSO    S1 3045   4.036   0.621   1.839  0.0705 -0.1396 -0.5855
  274DMSO    C2 3046   4.018   0.751   1.718  0.4148  0.5621  0.6926
  274DMSO    H4 3047   3.915   0.775   1.693  0.5437  0.3872 -0.0389
  274DMSO    H5 3048   4.062   0.845   1.754  2.2025  1.2459 -2.7936
  274DMSO    H6 3049   4.069   0.714   1.628 -0.4671  0.0270  0.4025
  274DMSO    O1 3050   3.984   0.681   1.962 -0.1948  0.4440  0.0116
  275DMSO    C1 3051   4.620   3.150   0.585  0.7759  0.5775 -0.2225
  275DMSO    H1 3052   4.657   3.162   0.483 -0.8317 -1.0346 -1.0560
  275DMSO    H2 3053   4.513   3.140   0.568  0.5609 -0.1495  1.3722
  275DMSO    H3 3054   4.649   3.237   0.645  0.7436  2.2930 -2.5598
  275DMSO    S1 3055   4.700   2.996   0.638  0.4033 -0.4033  0.1601
  275DMSO    C2 3056   4.833   3.054   0.747  0.5248 -0.0947  0.7137
  275DMSO    H4 3057   4.893   3.131   0.698  0.9792 -0.5912  0.4822
  275DMSO    H5 3058   4.784   3.095   0.836  2.7378  1.8131  1.1528
  275DMSO    H6 3059   4.900   2.972   0.772 -0.5108 -1.4249 -0.6427
  275DMSO    O1 3060   4.773   2.963   0.515 -0.2976  0.0445  0.2161
  276DMSO    C1 3061   4.176   0.151   3.699  0.2213  0.6195 -0.5045
  276DMSO    H1 3062   4.123   0.235   3.745  1.0298  0.5096  0.6589
  276DMSO    H2 3063   4.104   0.090   3.643  2.2868 -1.6368 -0.8585
  276DMSO    H3 3064   4.230   0.091   3.772 -0.6499  2.7465  2.0346
  276DMSO    S1 3065   4.300   0.202   3.589  0.4697 -0.3324  0.4377
  276DMSO    C2 3066   4.202   0.337   3.512  0.3560 -0.4574 -0.2076
  276DMSO    H4 3067   4.110   0.291   3.475  0.1082  0.4918 -0.8101
  276DMSO    H5 3068   4.175   0.410   3.588 -1.1226 -0.4933 -0.6762
  276DMSO    H6 3069   4.264   0.378   3.431 -0.0564  2.3422  0.7675
  276DMSO    O1 3070   4.309   0.092   3.489  0.4932  0.3829 -1.0701
  277DMSO    C1 3071   0.850   1.825   3.601  0.0859  0.6380 -0.1464
  277DMSO    H1 3072   0.817   1.893   3.521 -0.2514  1.0995  0.3721
  277DMSO    H2 3073   0.822   1.722   3.581 -0.1517  0.6734  0.0102
  277DMSO    H3 3074   0.798   1.866   3.688 -0.0597  0.5676 -0.1995
  277DMSO    S1 3075   1.024   1.817   3.611 -0.6064 -0.3414  0.2084
  277DMSO    C2 3076   1.058   1.986   3.574  0.1427 -0.6240 -0.0015
  277DMSO    H4 3077   1.008   2.042   3.654 -1.6334 -2.0804 -0.0147
  277DMSO    H5 3078   1.165   2.000   3.588  0.1236  0.5193 -0.8220
  277DMSO    H6 3079   1.019   2.005   3.474  0.5051  1.2611  0.1772
  277DMSO    O1 3080   1.073   1.749   3.494 -0.2222  0.0956  0.4622
  278DMSO    C1 3081   0.145   0.412   3.218 -0.0807 -0.1889  0.4043
  278DMSO    H1 3082   0.114   0.397   3.322  0.3404 -1.2492  0.3832
  278DMSO    H2 3083   0.252   0.430   3.223  0.0447 -1.2872  2.7360
  278DMSO    H3 3084   0.100   0.504   3.178 -0.8375 -1.4718 -1.8807
  278DMSO    S1 3085   0.093   0.281   3.105  0.1091 -0.4744 -0.3583
  278DMSO    C2 3086   0.248   0.187   3.128 -0.7842  1.1614  0.0235
  278DMSO    H4 3087   0.249   0.143   3.228 -5.1678 -1.6347 -0.8781
  278DMSO    H5 3088   0.246   0.107   3.053  0.4464  2.8400 -1.9264
  278DMSO    H6 3089   0.335   0.246   3.099 -0.5415  0.5980 -0.4328
  278DMSO    O1 3090   0.121   0.348   2.977  0.4295 -0.1267  0.5609
  279DMSO    C1 3091   4.877   2.006   2.033  0.1885  0.0211  0.2656
  279DMSO    H1 3092   4.982   2.026   2.006  0.2475 -0.5338  0.0746
  279DMSO    H2 3093   4.872   1.963   2.133  0.4050  1.3239  0.8638
  279DMSO    H3 3094   4.822   1.945   1.961 -0.6126  0.3868  0.5582
  279DMSO    S1 3095   4.802   2.164   2.030  0.1830 -0.3278 -0.1433
  279DMSO    C2 3096   4.881   2.212   1.883 -0.0774 -0.0164 -0.3402
  279DMSO    H4 3097   4.985   2.180   1.896 -0.4230 -0.3268  1.9825
  279DMSO    H5 3098   4.829   2.152   1.807 -0.2671 -1.3626  0.8118
  279DMSO    H6 3099   4.878   2.319   1.861 -1.8808 -0.3887 -2.3085
  279DMSO    O1 3100   4.876   2.239   2.126  0.0959 -0.0660  0.2750
  280DMSO    C1 3101   0.762   1.667   5.352  0.2159  0.3040 -0.1628
  280DMSO    H1 3102   0.780   1.567   5.392 -3.6250 -0.2576  0.5315
  280DMSO    H2 3103   0.723   1.661   5.250  3.0549  2.6716 -1.5437
  280DMSO    H3 3104   0.854   1.725   5.348 -0.6749  1.9905  2.0221
  280DMSO    S1 3105   0.655   1.773   5.442 -0.0968  0.0625 -0.1729
  280DMSO    C2 3106   0.735   1.747   5.599 -0.2095  0.1077 -0.0798
  280DMSO    H4 3107   0.658   1.735   5.676  0.7821  0.4146  0.9692
  280DMSO    H5 3108   0.799   1.660   5.584 -1.2088 -0.6367 -0.1951
  280DMSO    H6 3109   0.793   1.839   5.606 -0.1934 -0.0054  1.6399
  280DMSO    O1 3110   0.523   1.707   5.462  0.0308  0.0705  0.1816
  281DMSO    C1 3111   1.445   3.535   5.877 -0.3771 -0.2334 -0.3601
  281DMSO    H1 3112   1.513   3.572   5.955 -0.4083  1.4111 -1.0774
  281DMSO    H2 3113   1.353   3.595   5.878  0.6778  1.5717  2.5816
  281DMSO    H3 3114   1.422   3.432   5.904  0.0066  0.3371  2.5849
  281DMSO    S1 3115   1.516   3.565   5.720  0.0575  0.1216  0.2009
  281DMSO    C2 3116   1.409   3.442   5.640 -0.0187 -0.6367 -0.4341
  281DMSO    H4 3117   1.469   3.405   5.557 -1.1416 -1.2698 -0.9965
  281DMSO    H5 3118   1.372   3.362   5.705 -3.0369  1.3535  0.5523
  281DMSO    H6 3119   1.331   3.502   5.592 -0.0378  0.0500  0.4115
  281DMSO    O1 3120   1.645   3.489   5.733  0.4422 -0.6631  0.2471
  282DMSO    C1 3121   5.309   3.667   4.826 -0.2120  0.1883 -0.0467
  282DMSO    H1 3122   5.230   3.734   4.860 -0.8007 -0.0845 -0.8554
  282DMSO    H2 3123   5.278   3.642   4.724  1.1608 -0.9743 -0.2178
  282DMSO    H3 3124   5.310   3.576   4.887 -1.0252 -0.1665 -0.5538
  282DMSO    S1 3125   5.452   3.765   4.811 -0.2599  0.2514 -0.0405
  282DMSO    C2 3126   5.439   3.863   4.964 -0.0726  0.9214  0.6139
  282DMSO    H4 3127   5.494   3.957   4.959  0.3645  1.0438  4.3690
  282DMSO    H5 3128   5.337   3.894   4.986 -0.2813  0.3299  0.5101
  282DMSO    H6 3129   5.469   3.800   5.049 -0.7171  0.4675  0.5120
  282DMSO    O1 3130   5.414   3.854   4.700 -0.3525 -0.4619  0.0054
  283DMSO    C1 3131   6.049   4.197   0.647  0.4446  0.4692 -0.4453
  283DMSO    H1 3132   6.026   4.178   0.542  4.6148 -0.2319 -1.4202
  283DMSO    H2 3133   6.157   4.210   0.655  0.4256 -0.1040  1.0746
  283DMSO    H3 3134   6.024   4.119   0.720  2.6564  1.2693  1.3162
  283DMSO    S1 3135   5.956   4.338   0.690  0.1190 -0.5338 -0.0852
  283DMSO    C2 3136   6.036   4.456   0.572 -0.7708 -0.5201 -0.4159
  283DMSO    H4 3137   6.009   4.559   0.595  1.9745  0.3329 -0.5901
  283DMSO    H5 3138   6.145   4.450   0.567 -0.8239 -0.4731 -3.1552
  283DMSO    H6 3139   6.003   4.420   0.474 -0.1288 -1.5156 -0.2826
  283DMSO    O1 3140   5.997   4.380   0.828 -0.4899 -0.1230  0.3097
  284DMSO    C1 3141   2.152   2.541   5.150  0.0857  0.1416 -0.3894
  284DMSO    H1 3142   2.254   2.571   5.123  1.3902 -3.4634 -0.0993
  284DMSO    H2 3143   2.151   2.559   5.257  1.6787  2.6506 -0.6943
  284DMSO    H3 3144   2.137   2.438   5.117 -3.8178  0.6691 -0.7569
  284DMSO    S1 3145   2.044   2.643   5.058 -0.1753 -0.1081 -0.3523
  284DMSO    C2 3146   1.888   2.593   5.113 -0.3273  0.4692 -0.2651
  284DMSO    H4 3147   1.820   2.616   5.031 -0.1731 -0.5646 -0.7041
  284DMSO    H5 3148   1.882   2.486   5.136 -2.1760  0.7844  0.9334
  284DMSO    H6 3149   1.880   2.643   5.210  2.1720 -2.1159  1.4672
  284DMSO    O1 3150   2.061   2.579   4.923 -0.6486  0.4109 -0.1142
  285DMSO    C1 3151   0.462   3.732   4.192 -0.3902  0.2540 -0.0910
  285DMSO    H1 3152   0.427   3.647   4.252 -2.0919 -0.5323 -2.0791
  285DMSO    H2 3153   0.533   3.795   4.247 -0.5785 -0.5661  1.1108
  285DMSO    H3 3154   0.370   3.789   4.178  0.2769  1.3623 -0.0683
  285DMSO    S1 3155   0.533   3.667   4.039 -0.1181 -0.1475 -0.1763
  285DMSO    C2 3156   0.399   3.558   3.993 -0.3308 -0.2495  0.4647
  285DMSO    H4 3157   0.380   3.475   4.062 -1.1930 -1.7611 -1.4597
  285DMSO    H5 3158   0.306   3.614   3.984  0.0581  0.4835  0.9463
  285DMSO    H6 3159   0.429   3.502   3.904 -2.2751 -2.2229  0.9473
  285DMSO    O1 3160   0.640   3.572   4.085 -0.1699  0.1342 -0.3240
  286DMSO    C1 3161   6.023   2.200   3.131 -0.3199  0.3757 -0.0001
  286DMSO    H1 3162   5.975   2.122   3.072  0.5584 -1.0581  1.1191
  286DMSO    H2 3163   5.958   2.288   3.126 -0.7712  0.0433 -0.0752
  286DMSO    H3 3164   6.123   2.223   3.092  0.2601 -1.1636  0.5041
  286DMSO    S1 3165   6.025   2.123   3.284 -0.0708 -0.0629 -0.1315
  286DMSO    C2 3166   6.012   2.274   3.377  0.3013 -0.5854  0.3165
  286DMSO    H4 3167   6.028   2.247   3.482  0.0209 -2.3433 -0.0594
  286DMSO    H5 3168   6.091   2.341   3.343  0.2994 -1.1747 -0.8919
  286DMSO    H6 3169   5.908   2.307   3.363 -0.5474 -1.7727  3.1633
  286DMSO    O1 3170   6.162   2.069   3.312 -0.2498 -0.1719  0.1887
  287DMSO    C1 3171   0.227   2.761   2.604 -0.4151  0.2453 -0.7498
  287DMSO    H1 3172   0.319   2.769   2.662 -0.0635 -1.3939 -1.0041
  287DMSO    H2 3173   0.136   2.786   2.658 -0.2263  1.2131 -0.8592
  287DMSO    H3 3174   0.215   2.662   2.557  2.4068 -1.4552  1.7626
  287DMSO    S1 3175   0.234   2.876   2.480  0.3214  0.1584 -0.3659
  287DMSO    C2 3176   0.405   2.853   2.428  0.0234  0.0419 -1.0311
  287DMSO    H4 3177   0.433   2.747   2.423  0.9814  0.3152 -1.6183
  287DMSO    H5 3178   0.410   2.906   2.333  2.1180  3.7692  0.9345
  287DMSO    H6 3179   0.473   2.901   2.498  1.1755 -1.2435 -1.2350
  287DMSO    O1 3180   0.242   3.006   2.557  0.6821  0.1962  0.4047
  288DMSO    C1 3181   4.425   2.869   4.154  0.4937 -0.4894  0.2481
  288DMSO    H1 3182   4.333   2.893   4.100 -0.0246 -1.2383  0.7718
  288DMSO    H2 3183   4.503   2.945   4.143  1.1905 -1.3311 -0.9179
  288DMSO    H3 3184   4.460   2.775   4.110 -1.3591 -1.1977  0.2346
  288DMSO    S1 3185   4.394   2.858   4.330 -0.3515  0.0209 -0.6069
  288DMSO    C2 3186   4.341   3.029   4.336 -0.6325  0.6188 -0.4847
  288DMSO    H4 3187   4.340   3.053   4.442  0.8517  0.4643 -0.4218
  288DMSO    H5 3188   4.419   3.091   4.291  1.0204 -0.8816  0.2270
  288DMSO    H6 3189   4.239   3.051   4.300 -1.2562  0.7154  1.2682
  288DMSO    O1 3190   4.536   2.869   4.383  0.4418 -0.1604 -0.6601
  289DMSO    C1 3191   3.088   3.723   3.309  1.0388  0.2187  0.2693
  289DMSO    H1 3192   3.051   3.769   3.401 -0.2267 -0.1972 -0.0115
  289DMSO    H2 3193   3.030   3.772   3.231 -0.4055 -0.5680  0.8052
  289DMSO    H3 3194   3.097   3.614   3.298 -1.3212  0.0177 -0.2850
  289DMSO    S1 3195   3.248   3.783   3.288  0.3175  0.3392 -0.0693
  289DMSO    C2 3196   3.196   3.942   3.219 -0.0795 -0.4579  0.1389
  289DMSO    H4 3197   3.141   4.010   3.284  0.9286  0.7187 -0.2199
  289DMSO    H5 3198   3.284   3.998   3.188  0.3511 -1.8505 -1.2881
  289DMSO    H6 3199   3.138   3.919   3.129  0.0783 -0.8389  0.1302
  289DMSO    O1 3200   3.286   3.710   3.168  0.0294 -1.3862  0.4643
  290DMSO    C1 3201   4.227   2.736   0.207 -0.7625 -0.0677  0.1785
  290DMSO    H1 3202   4.233   2.663   0.288  2.1215 -1.3487 -1.0384
  290DMSO    H2 3203   4.302   2.712   0.131 -1.1202 -0.9893  0.1083
  290DMSO    H3 3204   4.247   2.840   0.236 -0.7056  0.4245 -1.4824
  290DMSO    S1 3205   4.064   2.740   0.137  0.3772 -0.5959 -0.0714
  290DMSO    C2 3206   3.977   2.788   0.285 -0.5908 -0.4405  0.0167
  290DMSO    H4 3207   4.028   2.734   0.366  1.4956  0.5122 -0.5868
  290DMSO    H5 3208   3.996   2.895   0.297 -0.8757 -0.5847  2.2014
  290DMSO    H6 3209   3.875   2.750   0.276 -0.6298 -0.2342 -0.4296
  290DMSO    O1 3210   4.043   2.587   0.133 -0.1776  0.2514  0.2756
  291DMSO    C1 3211   1.999   0.834   1.665 -0.2508  0.1786 -0.7731
  291DMSO    H1 3212   1.895   0.849   1.635 -0.7713  1.5168  1.4749
  291DMSO    H2 3213   2.012   0.731   1.701 -1.1523  0.3759  0.1690
  291DMSO    H3 3214   2.014   0.904   1.747  1.0531 -1.1816  0.2077
  291DMSO    S1 3215   2.106   0.870   1.521 -0.3632  0.1566 -0.1405
  291DMSO    C2 3216   2.059   1.034   1.489 -0.0077  0.7274 -0.0857
  291DMSO    H4 3217   2.111   1.096   1.563  0.1963 -4.1351  4.4091
  291DMSO    H5 3218   2.086   1.050   1.384 -0.0171 -1.9537 -0.5658
  291DMSO    H6 3219   1.953   1.052   1.507 -0.8043 -3.0078 -0.2394
  291DMSO    O1 3220   2.053   0.791   1.401  0.1395  0.1333  0.6859
  292DMSO    C1 3221   5.085   4.945   0.211 -0.2223 -0.5120 -0.1263
  292DMSO    H1 3222   5.134   5.017   0.144  1.5092 -0.6709  0.9134
  292DMSO    H2 3223   5.004   4.990   0.268 -0.9595 -0.9491 -0.8022
  292DMSO    H3 3224   5.152   4.909   0.289 -0.9983  2.4131  2.0607
  292DMSO    S1 3225   5.016   4.807   0.126  0.2221 -0.1470  0.1115
  292DMSO    C2 3226   4.942   4.900  -0.000 -0.1363  0.6513  0.1557
  292DMSO    H4 3227   4.865   4.842  -0.051  1.3324  1.6070 -3.4766
  292DMSO    H5 3228   4.897   4.989   0.045 -0.3227  0.0316  1.2338
  292DMSO    H6 3229   5.016   4.927  -0.076  0.7607 -2.1501 -0.0907
  292DMSO    O1 3230   4.903   4.759   0.208  0.0871  0.2014  0.0467
  293DMSO    C1 3231   4.294   3.619   0.410  0.4137  0.1878  0.3850
  293DMSO    H1 3232   4.270   3.725   0.416 -1.3811 -0.0721 -1.4296
  293DMSO    H2 3233   4.294   3.569   0.508  2.1824 -3.0228 -1.1123
  293DMSO    H3 3234   4.397   3.606   0.374  0.8198  0.7203  1.2918
  293DMSO    S1 3235   4.182   3.558   0.288 -0.3442  0.1953 -0.1938
  293DMSO    C2 3236   4.041   3.580   0.393 -0.1838  0.3846  0.4533
  293DMSO    H4 3237   3.996   3.482   0.409  1.3895 -0.5116 -0.3945
  293DMSO    H5 3238   4.076   3.616   0.490  0.9189  0.0644  0.1925
  293DMSO    H6 3239   3.965   3.637   0.338  1.3169  0.3815 -1.7838
  293DMSO    O1 3240   4.208   3.410   0.302 -0.2443  0.1360 -0.2649
  294DMSO    C1 3241   5.399   5.445   4.750 -0.4065 -0.3083  0.1243
  294DMSO    H1 3242   5.317   5.449   4.822 -0.1374  0.4774  0.3928
  294DMSO    H2 3243   5.417   5.348   4.701  2.4943  0.3675 -0.3727
  294DMSO    H3 3244   5.485   5.478   4.808 -1.0881  1.2560  0.2901
  294DMSO    S1 3245   5.365   5.579   4.637  0.0746 -0.2039 -0.3023
  294DMSO    C2 3246   5.523   5.613   4.566 -0.1993 -0.0867 -0.3298
  294DMSO    H4 3247   5.564   5.522   4.522  0.3353  1.1760 -2.6053
  294DMSO    H5 3248   5.514   5.692   4.491 -1.3340 -2.0066 -2.3208
  294DMSO    H6 3249   5.578   5.636   4.658 -0.7000 -1.0525  0.2206
  294DMSO    O1 3250   5.365   5.702   4.727 -0.6844 -0.0453 -0.1141
  295DMSO    C1 3251   2.915   4.443   1.118 -0.2107 -0.0857  0.3306
  295DMSO    H1 3252   2.924   4.526   1.046  0.3033 -0.8057 -0.4561
  295DMSO    H2 3253   2.873   4.486   1.210 -1.6342  1.1684 -0.8540
  295DMSO    H3 3254   3.013   4.396   1.125 -0.9182 -1.5694  0.5036
  295DMSO    S1 3255   2.801   4.314   1.062  0.2300 -0.3428 -0.0343
  295DMSO    C2 3256   2.837   4.198   1.199  0.6241  0.0677 -0.0550
  295DMSO    H4 3257   2.943   4.173   1.207  1.7962  3.9392 -1.1455
  295DMSO    H5 3258   2.813   4.256   1.288  0.1886  0.4987 -0.4446
  295DMSO    H6 3259   2.768   4.114   1.194  1.2318 -0.4365 -0.1018
  295DMSO    O1 3260   2.872   4.246   0.951  0.6533  0.4263 -0.3623
  296DMSO    C1 3261   2.768   2.733   2.222 -0.2301  0.1663  0.4262
  296DMSO    H1 3262   2.845   2.805   2.250 -0.5243  0.6960 -0.0938
  296DMSO    H2 3263   2.676   2.775   2.179  0.0426 -1.3840 -1.8500
  296DMSO    H3 3264   2.751   2.678   2.314 -0.0494 -1.5340 -0.5105
  296DMSO    S1 3265   2.826   2.603   2.114 -0.0264  0.0666 -0.0996
  296DMSO    C2 3266   2.857   2.711   1.974 -0.4622  0.1842  0.8995
  296DMSO    H4 3267   2.928   2.786   2.010 -0.5975 -0.1189  1.8199
  296DMSO    H5 3268   2.896   2.664   1.884  2.3991  1.9327  1.1070
  296DMSO    H6 3269   2.760   2.760   1.959 -1.0112 -1.3135 -0.8837
  296DMSO    O1 3270   2.707   2.520   2.081  0.2152  0.3894  0.1651
  297DMSO    C1 3271   2.398   0.742   5.764 -0.0098  0.8562 -0.4394
  297DMSO    H1 3272   2.372   0.751   5.869 -0.9546 -0.2870 -0.5604
  297DMSO    H2 3273   2.464   0.825   5.735  0.4281  0.9327  0.7189
  297DMSO    H3 3274   2.309   0.750   5.701  0.8570 -0.0748 -1.8323
  297DMSO    S1 3275   2.478   0.590   5.728 -0.2103  0.2421  0.1819
  297DMSO    C2 3276   2.607   0.660   5.621  0.1124 -0.3599 -0.1127
  297DMSO    H4 3277   2.650   0.570   5.577 -1.3676  0.4133 -3.4050
  297DMSO    H5 3278   2.577   0.727   5.540  0.3455 -1.5642 -1.2142
  297DMSO    H6 3279   2.684   0.718   5.672  0.7936 -0.1667 -1.3237
  297DMSO    O1 3280   2.391   0.511   5.636 -0.4404  0.6311 -0.2867
  298DMSO    C1 3281   5.854   1.364   5.855  0.0143  0.3648  0.2183
  298DMSO    H1 3282   5.841   1.471   5.841  0.9338  0.5851  0.9181
  298DMSO    H2 3283   5.757   1.313   5.859 -0.4438  1.2063 -0.0474
  298DMSO    H3 3284   5.917   1.344   5.943  3.0321  2.3296 -1.3114
  298DMSO    S1 3285   5.952   1.311   5.716  0.5578  0.1683 -0.0990
  298DMSO    C2 3286   5.846   1.402   5.603  0.1429  0.4980  0.2446
  298DMSO    H4 3287   5.856   1.361   5.502  1.3656 -0.7728  0.8467
  298DMSO    H5 3288   5.744   1.404   5.642  0.0846  0.2496  0.1033
  298DMSO    H6 3289   5.888   1.502   5.613  1.8397 -0.1017 -0.5171
  298DMSO    O1 3290   5.888   1.175   5.689  0.1477  0.1418  0.4998
  299DMSO    C1 3291   2.255   3.975   3.582 -0.2228  0.3791 -0.2452
  299DMSO    H1 3292   2.291   3.878   3.547  3.2367  1.9349 -1.4073
  299DMSO    H2 3293   2.160   4.017   3.549 -0.1940  1.9929  1.5569
  299DMSO    H3 3294   2.324   4.055   3.554 -0.1543  0.4230  0.0419
  299DMSO    S1 3295   2.271   3.985   3.755  0.6813  0.1884 -0.5220
  299DMSO    C2 3296   2.182   4.136   3.772  0.8427 -1.1000 -0.1996
  299DMSO    H4 3297   2.234   4.217   3.719  0.5802 -0.1949  0.8743
  299DMSO    H5 3298   2.079   4.129   3.736  0.3838  0.2646  0.7660
  299DMSO    H6 3299   2.180   4.171   3.875 -1.6860 -0.5501 -0.3886
  299DMSO    O1 3300   2.415   4.007   3.783  0.0188 -0.8611 -0.2645
  300DMSO    C1 3301   4.917   3.020   4.367  0.1320  0.2496 -0.5881
  300DMSO    H1 3302   5.017   3.043   4.328  1.6332 -0.4977  2.4953
  300DMSO    H2 3303   4.843   3.004   4.289 -0.9554  1.4549  0.1630
  300DMSO    H3 3304   4.885   3.097   4.437  0.7223 -1.2201  1.3806
  300DMSO    S1 3305   4.923   2.879   4.473 -0.4703  0.2815 -0.5992
  300DMSO    C2 3306   5.014   2.969   4.604 -0.1557 -0.2466  0.3323
  300DMSO    H4 3307   5.040   2.893   4.677  0.6367  2.3447  2.9240
  300DMSO    H5 3308   5.102   3.021   4.564 -0.0052  0.0350  1.0150
  300DMSO    H6 3309   4.944   3.032   4.659 -0.7683 -0.3378 -0.3158
  300DMSO    O1 3310   5.022   2.794   4.411 -0.2217  0.0082  0.1460
  301DMSO    C1 3311   1.993   0.204   0.727 -0.0395  0.5405  0.5411
  301DMSO    H1 3312   2.061   0.141   0.670 -0.3835 -1.1571  1.9333
  301DMSO    H2 3313   2.000   0.179   0.833  3.1492 -0.2630  0.2328
  301DMSO    H3 3314   1.890   0.191   0.691  0.5338  1.1987 -1.4391
  301DMSO    S1 3315   2.024   0.375   0.691 -0.1386 -0.5601  0.0579
  301DMSO    C2 3316   2.050   0.376   0.513 -0.6572  0.7014 -0.3574
  301DMSO    H4 3317   1.967   0.327   0.460 -0.3913 -0.3686  0.1687
  301DMSO    H5 3318   2.056   0.483   0.495 -2.3366  0.9106  0.1253
  301DMSO    H6 3319   2.140   0.323   0.482  0.3211  1.0960  1.6660
  301DMSO    O1 3320   2.159   0.413   0.742  0.4022 -0.1697  0.4852
  302DMSO    C1 3321   4.118   5.070   0.650  0.1821  0.2676 -0.5712
  302DMSO    H1 3322   4.052   5.123   0.720 -1.7714 -0.5265 -1.7277
  302DMSO    H2 3323   4.221   5.089   0.681 -0.5927  2.1137  1.1108
  302DMSO    H3 3324   4.094   5.112   0.552 -0.5567  0.0694 -0.4813
  302DMSO    S1 3325   4.094   4.891   0.644  0.6371  0.1370  0.2951
  302DMSO    C2 3326   3.923   4.917   0.611  0.2018 -0.0983  0.9238
  302DMSO    H4 3327   3.918   4.951   0.508  0.5646 -4.0961 -0.6153
  302DMSO    H5 3328   3.863   4.826   0.618  2.0391 -1.4252  0.1794
  302DMSO    H6 3329   3.877   4.990   0.678 -0.0696 -0.4736  1.1484
  302DMSO    O1 3330   4.105   4.862   0.791  0.1830  0.4371 -0.2061
  303DMSO    C1 3331   3.232   1.055   4.445  0.8609 -0.0068  0.6381
  303DMSO    H1 3332   3.315   1.123   4.467 -0.1767  1.2248  0.8133
  303DMSO    H2 3333   3.157   1.110   4.388 -1.5925 -0.1147  3.5292
  303DMSO    H3 3334   3.182   1.012   4.532 -1.3300  1.3774  0.1167
  303DMSO    S1 3335   3.286   0.922   4.343 -0.1215  0.1487 -0.2481
  303DMSO    C2 3336   3.129   0.838   4.348 -0.3246  0.2670  0.2471
  303DMSO    H4 3337   3.112   0.806   4.451 -3.2276  4.5250  1.3412
  303DMSO    H5 3338   3.054   0.914   4.324  1.8060  2.3216 -0.2679
  303DMSO    H6 3339   3.134   0.758   4.273 -2.2127 -1.8448  2.2287
  303DMSO    O1 3340   3.392   0.837   4.413  0.6852 -0.1989 -0.5533
  304DMSO    C1 3341   3.768   3.583   2.042  0.2313 -0.9027 -0.1493
  304DMSO    H1 3342   3.673   3.630   2.016 -0.7951 -2.1744  1.1024
  304DMSO    H2 3343   3.840   3.582   1.959 -0.2247  1.9413 -0.6840
  304DMSO    H3 3344   3.756   3.479   2.074 -2.0310 -0.5118  0.4065
  304DMSO    S1 3345   3.851   3.673   2.173 -0.1783  0.0925  0.2313
  304DMSO    C2 3346   3.829   3.845   2.137 -1.5134  0.1637 -0.3822
  304DMSO    H4 3347   3.731   3.875   2.174 -1.0320 -1.1574  2.1827
  304DMSO    H5 3348   3.907   3.903   2.188  0.4909 -1.4798 -1.3804
  304DMSO    H6 3349   3.844   3.851   2.029  0.5064 -0.9285 -0.2155
  304DMSO    O1 3350   3.993   3.643   2.143 -0.0470 -0.4694 -0.9933
  305DMSO    C1 3351   2.988   2.209   1.414  0.1891  0.4797  0.2161
  305DMSO    H1 3352   2.992   2.160   1.511  2.7228 -2.1111 -1.0443
  305DMSO    H2 3353   3.081   2.254   1.377  0.6416 -1.1709 -0.7295
  305DMSO    H3 3354   2.903   2.277   1.406  0.6633  1.0365 -0.1916
  305DMSO    S1 3355   2.948   2.080   1.297 -0.0094 -0.1488 -0.1582
  305DMSO    C2 3356   3.097   1.984   1.303 -0.6834 -0.8161  0.1556
  305DMSO    H4 3357   3.124   1.942   1.400  4.0207  1.0803 -0.0655
  305DMSO    H5 3358   3.085   1.894   1.242  0.8098 -0.8598 -0.1147
  305DMSO    H6 3359   3.185   2.039   1.267  0.0955 -2.1205  0.0113
  305DMSO    O1 3360   2.962   2.152   1.167 -0.2262  0.6554 -0.7025
  306DMSO    C1 3361   3.730   4.027   4.418 -0.7181 -0.7517 -0.5802
  306DMSO    H1 3362   3.676   4.119   4.391  1.2742 -0.0753 -2.6390
  306DMSO    H2 3363   3.766   3.968   4.334 -1.1350 -1.5081 -0.2316
  306DMSO    H3 3364   3.664   3.962   4.475 -0.1946 -0.5178  0.3069
  306DMSO    S1 3365   3.872   4.068   4.514 -0.6142 -0.1103  0.2439
  306DMSO    C2 3366   3.922   3.897   4.545  0.8492  0.6476 -0.2217
  306DMSO    H4 3367   3.993   3.903   4.628 -1.4253  1.9475  1.7638
  306DMSO    H5 3368   3.837   3.833   4.573 -0.7017  1.0319 -3.5697
  306DMSO    H6 3369   3.954   3.853   4.450 -1.2133  1.0804 -1.1909
  306DMSO    O1 3370   3.821   4.098   4.650 -0.1299 -0.0844  0.3413
  307DMSO    C1 3371   0.917   4.216   4.539  0.7598 -0.0144  0.3308
  307DMSO    H1 3372   0.996   4.292   4.533  1.1490 -0.3798  0.7279
  307DMSO    H2 3373   0.829   4.243   4.599  0.2656 -1.0996  0.1016
  307DMSO    H3 3374   0.961   4.123   4.575  1.2199  0.0618 -0.0217
  307DMSO    S1 3375   0.847   4.211   4.377 -0.0463 -0.3547  0.1899
  307DMSO    C2 3376   1.008   4.221   4.293  0.5650  0.3315 -0.1270
  307DMSO    H4 3377   0.979   4.190   4.193  0.2448  0.9855 -0.2421
  307DMSO    H5 3378   1.051   4.322   4.294 -0.6978  0.8990 -0.7032
  307DMSO    H6 3379   1.090   4.164   4.339 -0.0474  1.0675  2.0084
  307DMSO    O1 3380   0.804   4.354   4.355  0.0266 -0.5275 -0.1746
  308DMSO    C1 3381   4.459   1.623   1.702  0.4345 -0.1241  0.8424
  308DMSO    H1 3382   4.509   1.538   1.655 -1.4780  0.3844 -2.4212
  308DMSO    H2 3383   4.352   1.607   1.685  0.1774  2.0057  0.1363
  308DMSO    H3 3384   4.484   1.718   1.655  1.1213  0.1171  1.6766
  308DMSO    S1 3385   4.516   1.637   1.872  0.0843  0.1455 -0.4347
  308DMSO    C2 3386   4.656   1.735   1.833 -0.5416 -0.0263  0.2871
  308DMSO    H4 3387   4.742   1.684   1.789 -1.1114  0.1800 -1.1362
  308DMSO    H5 3388   4.633   1.817   1.764  3.6041 -0.5022 -1.9431
  308DMSO    H6 3389   4.684   1.777   1.930 -0.4675  1.2480 -0.2723
  308DMSO    O1 3390   4.580   1.509   1.907  0.2062 -0.0890 -0.4343
  309DMSO    C1 3391   2.352   1.185   2.100  0.2448  0.6326 -0.2413
  309DMSO    H1 3392   2.334   1.101   2.168 -0.2450  0.2824 -0.7975
  309DMSO    H2 3393   2.288   1.161   2.015  0.0374  0.1271  0.0555
  309DMSO    H3 3394   2.459   1.176   2.079  0.4096  0.8248  0.4804
  309DMSO    S1 3395   2.312   1.342   2.173 -0.4357 -0.1295 -0.1140
  309DMSO    C2 3396   2.434   1.332   2.303  0.7700  0.2590  0.1709
  309DMSO    H4 3397   2.436   1.427   2.357 -0.9547 -1.0619  2.7993
  309DMSO    H5 3398   2.400   1.252   2.370  1.5688 -0.6708 -0.5075
  309DMSO    H6 3399   2.528   1.298   2.259  1.2329 -1.9914  2.6272
  309DMSO    O1 3400   2.188   1.331   2.249  0.4173 -0.6396  0.0397
  310DMSO    C1 3401   0.554   3.625   1.319  0.2395  0.3101  0.3055
  310DMSO    H1 3402   0.452   3.657   1.340 -0.4293 -2.7727  2.4653
  310DMSO    H2 3403   0.603   3.691   1.247  1.4608 -1.9097 -1.0087
  310DMSO    H3 3404   0.562   3.527   1.273  3.8509  0.3309  0.5751
  310DMSO    S1 3405   0.655   3.624   1.470  0.0194 -0.2594  0.3863
  310DMSO    C2 3406   0.519   3.555   1.565  0.2861  0.5163  0.2447
  310DMSO    H4 3407   0.435   3.624   1.557 -0.9862 -0.8202  1.2900
  310DMSO    H5 3408   0.490   3.462   1.514 -0.3292  0.8599 -0.0407
  310DMSO    H6 3409   0.554   3.544   1.668 -0.6351  0.4922  0.5682
  310DMSO    O1 3410   0.641   3.771   1.497  0.0552  0.3266  0.4767
  311DMSO    C1 3411   3.436   0.655   1.411  0.3943 -0.0330  0.2593
  311DMSO    H1 3412   3.369   0.654   1.497  2.1583  2.3457  1.7525
  311DMSO    H2 3413   3.385   0.720   1.339  2.2442  1.6508  0.3734
  311DMSO    H3 3414   3.455   0.556   1.369  2.4195  0.0838  0.8097
  311DMSO    S1 3415   3.588   0.736   1.473 -0.3790 -0.3388  0.2968
  311DMSO    C2 3416   3.606   0.632   1.615  0.2477 -0.4048 -0.4926
  311DMSO    H4 3417   3.703   0.660   1.657 -0.2207 -0.3117  0.5705
  311DMSO    H5 3418   3.518   0.653   1.677  0.7869 -0.2338  0.2299
  311DMSO    H6 3419   3.595   0.532   1.575 -0.2591 -1.0756  1.2059
  311DMSO    O1 3420   3.537   0.857   1.535  0.0558  0.1676  0.3542
  312DMSO    C1 3421   1.848   0.710   1.962 -0.2117 -0.3429 -0.9993
  312DMSO    H1 3422   1.808   0.761   1.874  1.7917  3.9504  0.3179
  312DMSO    H2 3423   1.954   0.690   1.951  0.1356  0.6703  0.2116
  312DMSO    H3 3424   1.796   0.616   1.984 -0.4948 -0.1645 -0.8945
  312DMSO    S1 3425   1.836   0.811   2.108  0.1200 -0.5288  0.5108
  312DMSO    C2 3426   1.967   0.923   2.047 -0.2514  0.3261  0.4829
  312DMSO    H4 3427   1.916   0.996   1.984 -1.1188  0.8545  1.7450
  312DMSO    H5 3428   2.020   0.968   2.132  1.3838 -1.0901  0.2673
  312DMSO    H6 3429   2.039   0.860   1.995 -1.6106 -2.4276  1.7126
  312DMSO    O1 3430   1.907   0.737   2.216  0.6386 -0.1658 -0.3396
  313DMSO    C1 3431   1.814   4.034   5.237 -0.0880 -0.0831 -0.2200
  313DMSO    H1 3432   1.722   3.992   5.278  0.8143  0.4390  2.5417
  313DMSO    H2 3433   1.849   4.113   5.304 -1.8190  1.1966 -0.7385
  313DMSO    H3 3434   1.804   4.085   5.141 -0.2366  0.2903 -0.0071
  313DMSO    S1 3435   1.937   3.911   5.221 -0.0145  0.1960  0.0685
  313DMSO    C2 3436   1.868   3.832   5.078 -0.2699  0.2781  0.2186
  313DMSO    H4 3437   1.773   3.786   5.105  0.0992 -1.2400 -0.9295
  313DMSO    H5 3438   1.867   3.900   4.992 -0.7259  0.6389  0.5061
  313DMSO    H6 3439   1.939   3.753   5.051 -0.0252  1.2877 -2.4295
  313DMSO    O1 3440   1.892   3.803   5.316  0.1960  0.1553  0.5503
  314DMSO    C1 3441   1.625   0.155   1.668  0.1500  0.0429 -0.1705
  314DMSO    H1 3442   1.692   0.153   1.582  0.3262  0.9560 -0.0631
  314DMSO    H2 3443   1.555   0.071   1.659 -2.0861  1.4298  2.5531
  314DMSO    H3 3444   1.560   0.243   1.673  0.5490  0.4129 -1.2479
  314DMSO    S1 3445   1.712   0.127   1.821  0.3265  0.4421  0.0056
  314DMSO    C2 3446   1.805   0.275   1.812  0.4864 -0.1539 -0.1046
  314DMSO    H4 3447   1.818   0.322   1.714 -1.4441 -1.4786 -1.0435
  314DMSO    H5 3448   1.763   0.341   1.888  2.1508 -1.0441  1.6887
  314DMSO    H6 3449   1.902   0.253   1.859  0.2616 -1.2222 -0.1304
  314DMSO    O1 3450   1.806   0.027   1.778 -0.0263 -0.5465  0.0645
  315DMSO    C1 3451   1.144   1.742   2.191  0.5862 -0.0371 -0.0058
  315DMSO    H1 3452   1.234   1.713   2.137 -0.1945  0.6805 -1.7407
  315DMSO    H2 3453   1.107   1.839   2.156 -0.9964 -0.2061  1.0565
  315DMSO    H3 3454   1.159   1.743   2.300 -0.3601  0.2380  0.1393
  315DMSO    S1 3455   1.020   1.617   2.164  0.3006  0.4058  0.4013
  315DMSO    C2 3456   0.902   1.697   2.271  0.6288  0.2478 -1.0930
  315DMSO    H4 3457   0.871   1.787   2.218  1.5298  0.3223 -1.5074
  315DMSO    H5 3458   0.808   1.641   2.273 -0.3678  1.8526 -1.2175
  315DMSO    H6 3459   0.934   1.710   2.374  0.0786  1.2216 -1.0383
  315DMSO    O1 3460   1.075   1.513   2.251  0.6669 -0.4243  0.1982
  316DMSO    C1 3461   2.229   4.857   1.314  0.1797  0.2196 -0.1379
  316DMSO    H1 3462   2.220   4.955   1.265 -0.0249 -0.4397 -1.4719
  316DMSO    H2 3463   2.202   4.864   1.419 -0.2065  0.2780 -0.2419
  316DMSO    H3 3464   2.329   4.813   1.300 -0.5009 -1.4113 -0.0969
  316DMSO    S1 3465   2.093   4.754   1.255 -0.0184 -0.4452  0.1629
  316DMSO    C2 3466   2.141   4.774   1.087  0.1119  0.1715 -0.1146
  316DMSO    H4 3467   2.078   4.705   1.031 -0.2356  0.4907 -0.1238
  316DMSO    H5 3468   2.126   4.876   1.053 -0.0976  0.3286  0.4344
  316DMSO    H6 3469   2.245   4.739   1.085  0.0518 -1.1355  4.6974
  316DMSO    O1 3470   1.973   4.835   1.273  0.0347  0.5045 -0.6145
  317DMSO    C1 3471   1.367   0.060   0.311 -0.1337  0.3752 -0.3971
  317DMSO    H1 3472   1.259   0.049   0.305 -0.1411 -0.3836  0.8589
  317DMSO    H2 3473   1.415  -0.035   0.284  1.1950  0.3816  1.6816
  317DMSO    H3 3474   1.396   0.095   0.410  4.1675 -0.8285 -1.0137
  317DMSO    S1 3475   1.410   0.177   0.183 -0.1501  0.2939  0.0098
  317DMSO    C2 3476   1.556   0.240   0.266  0.2411 -0.0638  0.6129
  317DMSO    H4 3477   1.579   0.331   0.211  1.7644 -0.6354  0.2379
  317DMSO    H5 3478   1.530   0.265   0.369  0.1319 -0.1355  0.6029
  317DMSO    H6 3479   1.647   0.179   0.270  0.4111  0.2013  0.8044
  317DMSO    O1 3480   1.305   0.279   0.218  0.2161 -0.2193 -0.0861
  318DMSO    C1 3481   5.948   3.087   1.081 -0.6653 -0.3377  0.1475
  318DMSO    H1 3482   5.894   2.993   1.066  0.4911 -0.7887 -1.5534
  318DMSO    H2 3483   6.038   3.069   1.139 -0.7500  0.9371  0.7223
  318DMSO    H3 3484   5.881   3.158   1.131 -0.4061  0.8430 -1.1168
  318DMSO    S1 3485   5.996   3.152   0.923  0.5621  0.0805 -0.0804
  318DMSO    C2 3486   5.842   3.242   0.891 -0.5766  1.3892 -0.3274
  318DMSO    H4 3487   5.755   3.176   0.896  0.1206  0.5190  3.4430
  318DMSO    H5 3488   5.829   3.327   0.960  1.3367  1.8470 -0.4846
  318DMSO    H6 3489   5.848   3.281   0.789 -3.2225  0.1966 -1.0437
  318DMSO    O1 3490   5.990   3.039   0.826 -0.0973  0.1699  0.3568
  319DMSO    C1 3491   2.286   1.658   5.830  0.7529  0.3919  0.2438
  319DMSO    H1 3492   2.284   1.618   5.932 -0.3795 -0.2910 -0.0203
  319DMSO    H2 3493   2.349   1.600   5.762 -1.3988  0.4435 -1.9115
  319DMSO    H3 3494   2.339   1.753   5.842  1.6436 -0.0113 -0.3664
  319DMSO    S1 3495   2.124   1.656   5.752  0.0621  0.0950 -0.3380
  319DMSO    C2 3496   2.048   1.734   5.883 -0.3608 -0.6276 -0.0730
  319DMSO    H4 3497   1.942   1.736   5.857  0.0834  1.6356 -2.1296
  319DMSO    H5 3498   2.075   1.684   5.975 -2.3713 -0.1869  0.8116
  319DMSO    H6 3499   2.086   1.837   5.876  0.0410 -0.8652 -2.0713
  319DMSO    O1 3500   2.071   1.513   5.755 -0.0847  0.2511 -0.0640
  320DMSO    C1 3501   1.421   1.362   1.093 -0.4363 -0.9830 -0.7120
  320DMSO    H1 3502   1.475   1.386   1.001 -0.5323  0.1450 -0.4831
  320DMSO    H2 3503   1.348   1.438   1.121  0.8768  1.2267 -2.9397
  320DMSO    H3 3504   1.494   1.353   1.174 -1.6311  3.4290  1.1472
  320DMSO    S1 3505   1.356   1.198   1.068  0.1075  0.3267  0.3211
  320DMSO    C2 3506   1.296   1.172   1.237  0.8778  0.1420 -0.5597
  320DMSO    H4 3507   1.201   1.223   1.252  0.0510 -1.1472 -1.2693
  320DMSO    H5 3508   1.271   1.066   1.249  0.8144  0.0356 -1.5504
  320DMSO    H6 3509   1.372   1.202   1.310 -0.9959  0.2616  1.4597
  320DMSO    O1 3510   1.477   1.107   1.065  0.0391 -0.1803  0.0220
  321DMSO    C1 3511   3.486   1.895   2.125  0.1678  0.3368  0.3211
  321DMSO    H1 3512   3.395   1.857   2.077 -0.5352  0.4312  1.5456
  321DMSO    H2 3513   3.496   1.853   2.225 -2.8413  1.2565  1.1214
  321DMSO    H3 3514   3.492   2.004   2.131  2.8340  0.1568  3.2052
  321DMSO    S1 3515   3.626   1.850   2.030  0.0613  0.3507  0.1686
  321DMSO    C2 3516   3.565   1.683   2.005 -0.1399 -0.0046 -0.4467
  321DMSO    H4 3517   3.491   1.678   1.925  1.4615 -1.5098 -1.9129
  321DMSO    H5 3518   3.654   1.628   1.972  1.1716 -0.1525  2.9860
  321DMSO    H6 3519   3.515   1.648   2.095  0.1532  1.8735  0.4876
  321DMSO    O1 3520   3.735   1.826   2.128 -0.1619 -0.2004 -0.3701
  322DMSO    C1 3521   3.223   2.217   4.041 -0.2648  0.0755  0.1297
  322DMSO    H1 3522   3.159   2.131   4.020  0.1362  0.1576 -1.5460
  322DMSO    H2 3523   3.275   2.252   3.951 -0.2787  0.6605  0.3470
  322DMSO    H3 3524   3.295   2.205   4.122  0.7422  0.4685 -0.6904
  322DMSO    S1 3525   3.117   2.347   4.095  0.3107  0.4733 -0.4263
  322DMSO    C2 3526   3.106   2.444   3.942 -0.6205 -0.4036 -0.6627
  322DMSO    H4 3527   3.198   2.501   3.924 -1.2334 -0.1843 -3.4612
  322DMSO    H5 3528   3.102   2.363   3.870 -1.9199 -1.7621  0.8612
  322DMSO    H6 3529   3.016   2.505   3.951 -1.9089 -2.4219  1.2581
  322DMSO    O1 3530   3.201   2.443   4.173 -0.3019  0.3446 -1.0064
  323DMSO    C1 3531   2.308   1.590   3.970 -0.1990  0.2975 -0.3370
  323DMSO    H1 3532   2.387   1.560   4.039 -0.0360  0.6430 -0.3729
  323DMSO    H2 3533   2.268   1.685   4.008 -2.0488 -0.6298  0.1655
  323DMSO    H3 3534   2.227   1.517   3.961  0.2691 -0.2650 -0.0749
  323DMSO    S1 3535   2.382   1.613   3.808  0.2093 -0.5578 -0.3031
  323DMSO    C2 3536   2.527   1.699   3.884  0.1720 -0.4964  0.5967
  323DMSO    H4 3537   2.482   1.786   3.932  0.6202  0.0028  0.1350
  323DMSO    H5 3538   2.584   1.640   3.956 -1.3204 -0.7796  1.6000
  323DMSO    H6 3539   2.589   1.728   3.799 -2.7475 -0.8549 -1.8370
  323DMSO    O1 3540   2.306   1.725   3.741 -0.5421 -0.1346 -0.1649
  324DMSO    C1 3541   3.547   2.311   1.170  0.4667  0.7237  0.4525
  324DMSO    H1 3542   3.609   2.238   1.116  1.5347  2.1276 -0.2640
  324DMSO    H2 3543   3.521   2.394   1.104  1.7454  1.5961  1.0197
  324DMSO    H3 3544   3.603   2.346   1.257 -0.7048  1.1148  1.0767
  324DMSO    S1 3545   3.406   2.206   1.225  0.1840  0.1163  0.1393
  324DMSO    C2 3546   3.307   2.254   1.078 -0.6940 -0.0449  0.3840
  324DMSO    H4 3547   3.349   2.197   0.995  4.6394 -0.7112  3.0844
  324DMSO    H5 3548   3.201   2.232   1.095 -0.7616 -1.9568 -2.0349
  324DMSO    H6 3549   3.323   2.360   1.057 -0.5819 -0.1112  0.1264
  324DMSO    O1 3550   3.344   2.287   1.326 -0.4221  0.5977 -0.7388
  325DMSO    C1 3551   1.422   0.608   5.773 -0.2608  0.3134 -0.5161
  325DMSO    H1 3552   1.377   0.555   5.857  0.3764 -1.4822 -1.2742
  325DMSO    H2 3553   1.518   0.653   5.801  1.6351 -3.0990 -1.0137
  325DMSO    H3 3554   1.348   0.676   5.729  2.0175  2.7171 -0.9108
  325DMSO    S1 3555   1.463   0.484   5.662 -0.2561  0.3480  0.3669
  325DMSO    C2 3556   1.568   0.381   5.769 -0.4529 -0.0538  0.3331
  325DMSO    H4 3557   1.497   0.342   5.842 -0.6847 -1.1875 -0.4634
  325DMSO    H5 3558   1.607   0.305   5.701 -0.2611 -0.6390  1.0887
  325DMSO    H6 3559   1.652   0.436   5.811  0.1498 -0.8336  0.1717
  325DMSO    O1 3560   1.559   0.554   5.575  0.1710  0.3129 -0.0439
  326DMSO    C1 3561   0.950   4.498   0.287  0.2721 -0.1624  0.6180
  326DMSO    H1 3562   0.978   4.400   0.246  2.4888 -0.0535  1.7051
  326DMSO    H2 3563   0.957   4.567   0.202 -1.9318 -0.3340  0.2403
  326DMSO    H3 3564   1.015   4.511   0.374  0.4365  4.1199  0.0514
  326DMSO    S1 3565   0.785   4.472   0.343 -0.0824  0.1662 -0.2371
  326DMSO    C2 3566   0.830   4.384   0.495  0.0710  0.3649 -0.3051
  326DMSO    H4 3567   0.907   4.431   0.557 -1.2429  0.7504  1.0997
  326DMSO    H5 3568   0.743   4.355   0.554  1.2744 -0.5165  1.0857
  326DMSO    H6 3569   0.861   4.283   0.465  0.0477  0.0052  0.8618
  326DMSO    O1 3570   0.757   4.364   0.250  0.2498  0.1167 -0.0962
  327DMSO    C1 3571   3.092   4.952   2.465 -0.7874 -0.1253 -0.3204
  327DMSO    H1 3572   3.190   4.905   2.460 -0.8530 -0.6763  2.1926
  327DMSO    H2 3573   3.015   4.889   2.511 -1.3297 -0.4414 -1.6158
  327DMSO    H3 3574   3.050   4.989   2.371  1.6760  2.2745 -0.6147
  327DMSO    S1 3575   3.107   5.092   2.565 -0.1717 -0.0158 -0.3631
  327DMSO    C2 3576   3.071   5.034   2.726 -0.4946  0.6091 -0.4788
  327DMSO    H4 3577   2.964   5.037   2.748 -0.6993 -0.0072 -1.3395
  327DMSO    H5 3578   3.112   4.933   2.726 -0.0760  0.7248 -2.6092
  327DMSO    H6 3579   3.119   5.099   2.800 -0.9299 -0.1704  0.5064
  327DMSO    O1 3580   2.977   5.160   2.533  0.0149 -0.5280 -0.2117
  328DMSO    C1 3581   3.276   5.361   2.339 -0.3395 -0.1160 -0.6165
  328DMSO    H1 3582   3.352   5.392   2.267 -0.0254  0.2948 -0.1133
  328DMSO    H2 3583   3.267   5.253   2.335  0.7589 -0.2935  0.8730
  328DMSO    H3 3584   3.179   5.410   2.330 -0.2378  0.2713  0.2898
  328DMSO    S1 3585   3.323   5.391   2.505 -0.2967 -0.5337  0.3106
  328DMSO    C2 3586   3.335   5.571   2.490 -0.6043 -0.0519 -0.2017
  328DMSO    H4 3587   3.350   5.612   2.590 -1.1823 -0.5703  0.1005
  328DMSO    H5 3588   3.422   5.591   2.427  0.5659 -0.2777  1.2971
  328DMSO    H6 3589   3.249   5.624   2.449  0.0363  1.2836  0.1184
  328DMSO    O1 3590   3.467   5.354   2.505 -0.0945  0.1648 -0.4652
  329DMSO    C1 3591   2.516   5.026   4.057 -0.1783 -0.6367  0.6147
  329DMSO    H1 3592   2.493   5.072   4.153 -0.4756  2.6557 -0.9111
  329DMSO    H2 3593   2.540   4.919   4.065 -0.9182 -0.8351  0.2311
  329DMSO    H3 3594   2.596   5.082   4.007 -1.5476 -0.4365 -1.4290
  329DMSO    S1 3595   2.372   5.051   3.961  0.2188  0.4818  0.0492
  329DMSO    C2 3596   2.373   5.232   3.973  0.1022 -0.7384 -0.0352
  329DMSO    H4 3597   2.467   5.277   3.939 -0.0891  0.1013  0.5365
  329DMSO    H5 3598   2.301   5.274   3.903  0.2525  0.3600  0.4481
  329DMSO    H6 3599   2.352   5.265   4.075  0.6218  1.5490 -0.6063
  329DMSO    O1 3600   2.256   5.031   4.048 -0.2195  0.0248  0.8547
  330DMSO    C1 3601   3.753   2.545   5.777 -0.6414  0.1274 -0.1285
  330DMSO    H1 3602   3.645   2.535   5.788 -0.9338  0.1914 -2.4031
  330DMSO    H2 3603   3.784   2.527   5.674  2.8528  3.2395  0.1948
  330DMSO    H3 3604   3.807   2.474   5.841 -0.4876 -0.3124 -0.7330
  330DMSO    S1 3605   3.789   2.714   5.808  0.3665 -0.3263 -0.3209
  330DMSO    C2 3606   3.690   2.729   5.949  0.7440  0.0582 -0.4240
  330DMSO    H4 3607   3.749   2.689   6.033  1.1986  1.2569 -0.1563
  330DMSO    H5 3608   3.665   2.835   5.958 -1.9153 -0.3487 -1.9574
  330DMSO    H6 3609   3.593   2.682   5.935 -1.2614  2.9847  2.3127
  330DMSO    O1 3610   3.705   2.783   5.704  0.2014 -0.4040 -0.2204
  331DMSO    C1 3611   5.394   0.532   4.957  0.0704  0.0644 -0.2709
  331DMSO    H1 3612   5.469   0.459   4.989 -0.3163 -0.4214 -0.4600
  331DMSO    H2 3613   5.303   0.484   4.918 -0.3872 -0.0099  0.8520
  331DMSO    H3 3614   5.431   0.605   4.884 -0.7122  0.2072 -0.5388
  331DMSO    S1 3615   5.319   0.616   5.095  0.0914  0.4804 -0.2572
  331DMSO    C2 3616   5.242   0.472   5.162  0.1946 -0.2555  0.1816
  331DMSO    H4 3617   5.310   0.421   5.231 -0.2816  0.4575  1.2007
  331DMSO    H5 3618   5.154   0.506   5.216 -0.2770 -0.3303 -0.5308
  331DMSO    H6 3619   5.210   0.414   5.076 -0.3967  0.1097  0.1508
  331DMSO    O1 3620   5.211   0.704   5.034 -0.3519 -0.4434 -0.2470
  332DMSO    C1 3621   0.675   1.137   4.706  0.0083 -0.0676 -1.0475
  332DMSO    H1 3622   0.588   1.121   4.771  0.8162  0.2303  0.1475
  332DMSO    H2 3623   0.655   1.212   4.629  0.2524  2.3986  1.1162
  332DMSO    H3 3624   0.701   1.046   4.653 -0.6691  0.1292 -1.7335
  332DMSO    S1 3625   0.812   1.207   4.808  0.0146  0.7610  0.7531
  332DMSO    C2 3626   0.936   1.203   4.683 -0.2185  0.1159 -0.1280
  332DMSO    H4 3627   0.932   1.107   4.629 -1.6435  1.0370 -1.7823
  332DMSO    H5 3628   0.918   1.283   4.611 -0.5064 -0.2446 -0.4650
  332DMSO    H6 3629   1.032   1.206   4.735 -0.5685  0.4163  0.4978
  332DMSO    O1 3630   0.855   1.093   4.901 -0.3304  0.1818  0.9619
  333DMSO    C1 3631   2.636   0.705   3.051  0.3258 -0.2742  0.4050
  333DMSO    H1 3632   2.537   0.659   3.046 -0.8742  2.2815 -0.7798
  333DMSO    H2 3633   2.682   0.695   2.953  2.2016 -0.1037  1.2163
  333DMSO    H3 3634   2.704   0.674   3.131  0.9521  0.6830  0.2513
  333DMSO    S1 3635   2.608   0.878   3.077 -0.2177  0.0827  0.4733
  333DMSO    C2 3636   2.580   0.917   2.896  0.3646 -0.5181 -0.3230
  333DMSO    H4 3637   2.575   1.027   2.894 -0.6951 -0.5436  0.2611
  333DMSO    H5 3638   2.659   0.887   2.827  1.7681  2.4279 -0.1911
  333DMSO    H6 3639   2.484   0.876   2.865  1.3588 -3.4748  0.2048
  333DMSO    O1 3640   2.745   0.924   3.094 -0.1734  0.1349 -0.4132
  334DMSO    C1 3641   2.247   4.791   0.756 -0.4848 -0.5321 -0.2743
  334DMSO    H1 3642   2.333   4.758   0.815 -0.8614  0.4494  0.8467
  334DMSO    H2 3643   2.174   4.842   0.818  1.7176  0.4588  1.6531
  334DMSO    H3 3644   2.221   4.713   0.683 -1.2722  0.9912 -1.6874
  334DMSO    S1 3645   2.319   4.920   0.654  0.0691  0.0580 -0.0509
  334DMSO    C2 3646   2.168   4.946   0.560 -0.1512  0.8219  0.4530
  334DMSO    H4 3647   2.143   4.876   0.479 -1.8536  1.9606 -0.0796
  334DMSO    H5 3648   2.086   4.952   0.632 -1.5873 -4.8047 -0.2448
  334DMSO    H6 3649   2.182   5.033   0.495 -0.0910 -0.0430 -0.7293
  334DMSO    O1 3650   2.404   4.855   0.548 -0.9366  0.4846  0.3308
  335DMSO    C1 3651   5.655   5.114   2.978 -0.3398 -0.1105  0.4406
  335DMSO    H1 3652   5.618   5.020   2.935  0.8291 -0.2332 -0.3215
  335DMSO    H2 3653   5.612   5.134   3.077 -1.3461 -0.6471  0.1254
  335DMSO    H3 3654   5.643   5.197   2.908  3.5707  0.2035 -0.0855
  335DMSO    S1 3655   5.837   5.104   2.984  0.5055 -0.6634  0.1903
  335DMSO    C2 3656   5.821   4.973   3.108  0.0241 -0.0295  0.1787
  335DMSO    H4 3657   5.751   4.903   3.063  1.5948 -0.6210 -1.4517
  335DMSO    H5 3658   5.920   4.927   3.112  0.0588 -0.2019 -1.7833
  335DMSO    H6 3659   5.790   5.004   3.208 -0.8314  0.1691 -0.1342
  335DMSO    O1 3660   5.875   5.214   3.079 -0.1828 -0.4463  0.3848
  336DMSO    C1 3661   3.525   4.402   2.993 -0.2278 -0.8748 -0.3455
  336DMSO    H1 3662   3.537   4.510   2.980  0.9850 -0.6569  1.9321
  336DMSO    H2 3663   3.613   4.367   3.047  1.7061  0.8381 -2.1641
  336DMSO    H3 3664   3.535   4.348   2.899  1.5895  0.0271 -0.7209
  336DMSO    S1 3665   3.368   4.355   3.057 -0.3123  0.1901  0.2032
  336DMSO    C2 3666   3.392   4.416   3.215  0.1602 -0.0817 -0.0526
  336DMSO    H4 3667   3.468   4.357   3.266 -0.8383  0.1125  1.7726
  336DMSO    H5 3668   3.433   4.517   3.204 -0.9637  0.2710 -1.3049
  336DMSO    H6 3669   3.294   4.423   3.264  0.4941 -0.5317  0.6885
  336DMSO    O1 3670   3.376   4.208   3.063  0.2878 -0.6688 -0.4371
  337DMSO    C1 3671   4.485   1.600   2.700 -0.4642 -0.1915 -0.2881
  337DMSO    H1 3672   4.563   1.582   2.774  1.3235 -0.5442 -2.1735
  337DMSO    H2 3673   4.499   1.534   2.614 -0.4296  1.0477 -1.2685
  337DMSO    H3 3674   4.499   1.696   2.648  1.9135 -0.0679  0.4315
  337DMSO    S1 3675   4.326   1.577   2.777 -0.0136 -0.0782 -0.0845
  337DMSO    C2 3676   4.332   1.728   2.875  0.0654 -0.2686 -0.0200
  337DMSO    H4 3677   4.240   1.748   2.931 -0.3254 -0.1963 -0.6669
  337DMSO    H5 3678   4.408   1.704   2.950 -2.1329  1.0089  2.8121
  337DMSO    H6 3679   4.357   1.815   2.812 -1.6266 -0.6355 -1.2917
  337DMSO    O1 3680   4.341   1.463   2.872  0.5271 -0.3261 -0.1799
  338DMSO    C1 3681   0.248   0.455   1.819  0.3911 -0.2384 -0.3944
  338DMSO    H1 3682   0.264   0.534   1.746  3.0645  0.6714  1.0295
  338DMSO    H2 3683   0.303   0.473   1.912 -0.7444  1.0594  0.0507
  338DMSO    H3 3684   0.275   0.356   1.780  1.5016  0.8894 -2.5882
  338DMSO    S1 3685   0.074   0.473   1.860  0.4420 -0.1257  0.0596
  338DMSO    C2 3686   0.101   0.626   1.948  0.2953  0.1780 -0.3952
  338DMSO    H4 3687   0.166   0.616   2.035  0.7237  2.1471 -0.4543
  338DMSO    H5 3688   0.130   0.706   1.879 -0.9943  0.7591 -0.3003
  338DMSO    H6 3689   0.001   0.656   1.981  0.4016  2.0874 -1.6644
  338DMSO    O1 3690   0.070   0.368   1.966  0.1172 -0.1920  0.3613
  339DMSO    C1 3691   2.260   5.126   1.893  0.1683  0.3820  0.0565
  339DMSO    H1 3692   2.189   5.073   1.957 -1.6903  2.3094 -0.2593
  339DMSO    H2 3693   2.267   5.226   1.937 -0.1646  0.1873  0.5633
  339DMSO    H3 3694   2.221   5.134   1.791 -0.6215  0.9818  0.3958
  339DMSO    S1 3695   2.418   5.048   1.886  0.1172 -0.1771  0.1692
  339DMSO    C2 3696   2.455   5.129   1.739 -1.1492  0.6579  0.7857
  339DMSO    H4 3697   2.445   5.237   1.750  0.7299  1.0800 -0.8706
  339DMSO    H5 3698   2.558   5.106   1.709 -1.7541 -1.5768  0.2602
  339DMSO    H6 3699   2.397   5.090   1.655 -3.6331 -1.2059  3.2124
  339DMSO    O1 3700   2.371   4.911   1.851 -0.6755 -0.0334 -0.2357
  340DMSO    C1 3701   2.019   4.959   3.055 -0.1430 -0.0511  0.4818
  340DMSO    H1 3702   1.975   4.982   2.958 -0.5608 -2.0118  0.1639
  340DMSO    H2 3703   2.001   5.034   3.133 -0.2868 -0.4311  0.8202
  340DMSO    H3 3704   2.126   4.949   3.031  0.0621 -3.8391  2.2523
  340DMSO    S1 3705   1.986   4.793   3.121 -0.0544 -0.3375  0.2408
  340DMSO    C2 3706   2.121   4.796   3.242  0.2728  0.2681 -0.3018
  340DMSO    H4 3707   2.117   4.704   3.300  1.2665 -0.3092 -1.1286
  340DMSO    H5 3708   2.211   4.795   3.179  2.5182 -3.1705  2.5812
  340DMSO    H6 3709   2.123   4.880   3.312 -0.3625 -0.2444  0.3334
  340DMSO    O1 3710   2.032   4.695   3.018 -0.4612  0.1003 -0.4127
  341DMSO    C1 3711   0.662   5.783   3.824 -0.5204  0.7833  0.0079
  341DMSO    H1 3712   0.570   5.786   3.884 -0.1006  2.0889  0.6278
  341DMSO    H2 3713   0.715   5.862   3.877 -0.6362  1.3935 -0.7647
  341DMSO    H3 3714   0.641   5.806   3.719 -1.1901  0.3795  0.0426
  341DMSO    S1 3715   0.752   5.635   3.847  0.1663  0.4549 -0.0322
  341DMSO    C2 3716   0.870   5.663   3.713 -0.2417  0.0714  0.1749
  341DMSO    H4 3717   0.938   5.577   3.717 -0.1494  0.0944 -0.6667
  341DMSO    H5 3718   0.815   5.669   3.619  0.1236  1.2905  0.0198
  341DMSO    H6 3719   0.923   5.755   3.738 -0.7390  0.2126  0.7216
  341DMSO    O1 3720   0.662   5.537   3.785 -0.3623  0.2056  0.0239
  342DMSO    C1 3721   3.113   1.016   1.439 -0.0219 -0.7822 -0.2484
  342DMSO    H1 3722   3.080   0.930   1.498 -0.4008 -0.6708 -0.2945
  342DMSO    H2 3723   3.122   1.100   1.508  0.6510 -0.7961 -0.3217
  342DMSO    H3 3724   3.053   1.036   1.350 -0.0555 -0.6098 -0.1882
  342DMSO    S1 3725   3.266   0.977   1.377 -0.2795  0.1441  0.0270
  342DMSO    C2 3726   3.296   1.123   1.292 -0.1917  0.9625 -0.1321
  342DMSO    H4 3727   3.231   1.123   1.203 -0.4140  0.4578  0.0251
  342DMSO    H5 3728   3.279   1.199   1.369 -2.7557 -0.9649  1.3703
  342DMSO    H6 3729   3.403   1.121   1.269 -0.3805  1.6617 -1.1675
  342DMSO    O1 3730   3.226   0.883   1.267 -0.2344  0.2673 -0.1173
  343DMSO    C1 3731   2.846   3.827   2.999  0.2191  0.0462  0.3308
  343DMSO    H1 3732   2.795   3.737   3.037 -0.7157  0.2286 -0.4421
  343DMSO    H2 3733   2.863   3.902   3.077 -0.3697 -0.7415  1.2504
  343DMSO    H3 3734   2.778   3.868   2.924  0.6601 -0.2179 -0.2137
  343DMSO    S1 3735   2.993   3.785   2.926 -0.0665  0.2233  0.2230
  343DMSO    C2 3736   3.017   3.946   2.839 -0.0635  0.0338 -0.4377
  343DMSO    H4 3737   2.937   3.981   2.775 -0.1475 -1.0757 -0.9677
  343DMSO    H5 3738   3.026   4.025   2.914 -0.8291 -0.6036  0.3589
  343DMSO    H6 3739   3.112   3.946   2.785 -1.2448 -1.4527 -2.6451
  343DMSO    O1 3740   2.935   3.710   2.816 -0.1998 -0.0256  0.1391
  344DMSO    C1 3741   1.647   2.290   1.209 -0.1033  0.6218 -0.1818
  344DMSO    H1 3742   1.691   2.237   1.294  2.8415  2.0684 -0.6745
  344DMSO    H2 3743   1.540   2.310   1.211 -0.0994  0.6265  0.0350
  344DMSO    H3 3744   1.676   2.225   1.126 -0.2399  0.8158 -0.3816
  344DMSO    S1 3745   1.737   2.443   1.194  0.0396  0.0120 -0.1573
  344DMSO    C2 3746   1.649   2.531   1.322  0.2265 -0.5213 -0.1024
  344DMSO    H4 3747   1.663   2.498   1.425 -0.7718  0.4457  0.3595
  344DMSO    H5 3748   1.685   2.633   1.310  0.1835 -0.6341 -1.3396
  344DMSO    H6 3749   1.543   2.530   1.294  0.1164  1.9101  0.0371
  344DMSO    O1 3750   1.688   2.507   1.069  0.1287  0.4975 -0.1961
  345DMSO    C1 3751   0.634   4.265   2.741 -0.2634  0.0590  0.5180
  345DMSO    H1 3752   0.566   4.307   2.816 -0.7454 -0.6046  0.4654
  345DMSO    H2 3753   0.620   4.322   2.649  0.2787 -3.0655 -1.6789
  345DMSO    H3 3754   0.609   4.159   2.730  2.6447 -0.6630  0.0772
  345DMSO    S1 3755   0.798   4.274   2.800  0.0007  0.4366  0.2510
  345DMSO    C2 3756   0.857   4.184   2.658  0.3893 -0.3106 -0.6342
  345DMSO    H4 3757   0.821   4.081   2.668  0.9193 -0.3358  1.5381
  345DMSO    H5 3758   0.825   4.236   2.567 -1.9380 -2.7321 -1.3399
  345DMSO    H6 3759   0.966   4.179   2.666  0.5526  2.1859 -0.5209
  345DMSO    O1 3760   0.791   4.173   2.915  0.1174 -0.1218 -0.4221
  346DMSO    C1 3761   4.785   0.375   4.370 -0.2922  0.0080 -0.3096
  346DMSO    H1 3762   4.873   0.436   4.353  0.2335  0.0811  2.3595
  346DMSO    H2 3763   4.698   0.438   4.393 -0.1986 -0.3995  1.2324
  346DMSO    H3 3764   4.804   0.311   4.457  1.0060  1.2199  0.3319
  346DMSO    S1 3765   4.746   0.260   4.245  0.4190 -0.2212  0.0563
  346DMSO    C2 3766   4.669   0.375   4.129  0.4385  0.2632 -0.0820
  346DMSO    H4 3767   4.610   0.454   4.176  1.4228  2.4410 -2.2908
  346DMSO    H5 3768   4.745   0.425   4.069  0.5150  3.0508  2.1284
  346DMSO    H6 3769   4.596   0.326   4.065  1.6440  0.8222 -1.9642
  346DMSO    O1 3770   4.632   0.177   4.306 -0.0389 -0.3941 -0.0427
  347DMSO    C1 3771   5.929   1.880   4.465 -0.1544 -0.2159  0.1857
  347DMSO    H1 3772   5.950   1.965   4.530  0.7159  1.4826 -2.1553
  347DMSO    H2 3773   5.960   1.909   4.364  1.9011 -3.9158 -0.4166
  347DMSO    H3 3774   5.820   1.869   4.464 -0.1069 -0.6739 -0.1692
  347DMSO    S1 3775   6.002   1.729   4.535  0.1017  0.2349 -0.1204
  347DMSO    C2 3776   6.019   1.647   4.378  0.1593  0.2952  0.2645
  347DMSO    H4 3777   6.067   1.550   4.394 -0.9547 -0.3419 -0.1746
  347DMSO    H5 3778   5.918   1.634   4.337  0.3658  1.1954 -0.5656
  347DMSO    H6 3779   6.080   1.713   4.316  0.3830  1.3637  1.5993
  347DMSO    O1 3780   5.875   1.674   4.596 -0.3269 -0.4636 -0.1353
  348DMSO    C1 3781   3.037   3.419   1.656  0.0625  0.5876 -0.3830
  348DMSO    H1 3782   3.085   3.427   1.754  1.6108 -0.4902 -1.0044
  348DMSO    H2 3783   2.972   3.502   1.626 -3.0899 -1.7223 -0.4821
  348DMSO    H3 3784   2.974   3.331   1.644  0.5140  0.6210 -5.1584
  348DMSO    S1 3785   3.165   3.390   1.538 -0.6453  0.0199 -0.3451
  348DMSO    C2 3786   3.052   3.363   1.402 -0.2139 -0.0212 -0.3072
  348DMSO    H4 3787   3.105   3.377   1.308  0.9414  0.6225  0.4086
  348DMSO    H5 3788   3.018   3.261   1.417  0.0019  0.1896  2.1687
  348DMSO    H6 3789   2.973   3.437   1.415 -0.9552 -0.4577 -2.1083
  348DMSO    O1 3790   3.206   3.248   1.570 -0.7391  0.3516 -0.2583
  349DMSO    C1 3791   6.041   4.731   4.100  0.4003 -0.5050  0.2712
  349DMSO    H1 3792   6.078   4.649   4.038 -0.3222 -0.4970 -0.1849
  349DMSO    H2 3793   6.115   4.812   4.106 -0.7989  0.5667  1.0094
  349DMSO    H3 3794   6.010   4.690   4.196 -1.1443 -0.0076  0.0099
  349DMSO    S1 3795   5.893   4.803   4.030 -0.5610 -0.0925  0.0601
  349DMSO    C2 3796   5.787   4.652   4.034  0.7922  0.4907 -0.4112
  349DMSO    H4 3797   5.791   4.612   4.136  0.8195  0.6464 -0.3510
  349DMSO    H5 3798   5.685   4.664   3.997  0.9549  0.2432 -0.9486
  349DMSO    H6 3799   5.843   4.588   3.966  0.9062  1.0980 -0.9003
  349DMSO    O1 3800   5.930   4.812   3.884 -0.0797  0.2148 -0.1882
  350DMSO    C1 3801   4.372   1.160   0.155  0.3309 -0.5595 -0.4742
  350DMSO    H1 3802   4.435   1.075   0.126  0.2762 -1.2422  1.2810
  350DMSO    H2 3803   4.406   1.204   0.249 -1.7413  0.8434 -0.3246
  350DMSO    H3 3804   4.269   1.125   0.163  1.0624 -2.4174  2.1044
  350DMSO    S1 3805   4.383   1.274   0.025 -0.0697 -0.3704 -0.6297
  350DMSO    C2 3806   4.560   1.291   0.029  0.4368  0.5064 -0.0047
  350DMSO    H4 3807   4.578   1.304   0.136  1.3462 -0.7360  0.0155
  350DMSO    H5 3808   4.610   1.198   0.004 -2.1121 -1.7343  2.4015
  350DMSO    H6 3809   4.596   1.377  -0.028  0.4682  0.9219  0.6289
  350DMSO    O1 3810   4.333   1.400   0.090 -0.9282 -0.2363 -0.3989
  351DMSO    C1 3811   1.112   2.241   5.830  0.2332  0.4488 -0.0531
  351DMSO    H1 3812   1.194   2.169   5.830  0.0483  0.2349 -0.3452
  351DMSO    H2 3813   1.102   2.272   5.726 -0.3091  0.2012 -0.0767
  351DMSO    H3 3814   1.132   2.327   5.894  2.0974  0.5000 -0.6342
  351DMSO    S1 3815   0.956   2.158   5.880 -0.0414  0.7101 -0.2271
  351DMSO    C2 3816   1.027   2.046   6.007 -0.3746 -0.4489  0.5027
  351DMSO    H4 3817   1.119   2.003   5.965  1.6435  3.5201  0.3691
  351DMSO    H5 3818   1.057   2.108   6.092 -2.0392  2.0305 -0.6181
  351DMSO    H6 3819   0.943   1.980   6.027 -1.1646  0.6031  0.7443
  351DMSO    O1 3820   0.927   2.056   5.774 -0.4218 -0.2769  0.0469
  352DMSO    C1 3821   5.573   0.081   2.770  0.3959  0.0368  0.6009
  352DMSO    H1 3822   5.506   0.160   2.736  0.6942  0.0475  0.0236
  352DMSO    H2 3823   5.528  -0.018   2.785  2.6623 -0.8925  1.7117
  352DMSO    H3 3824   5.610   0.111   2.868  0.9603  0.1981  0.3432
  352DMSO    S1 3825   5.710   0.055   2.644  0.1806  0.5326  0.0908
  352DMSO    C2 3826   5.805  -0.033   2.767  0.1850 -0.1255  0.0008
  352DMSO    H4 3827   5.828   0.040   2.844 -2.3841 -0.7099  1.4476
  352DMSO    H5 3828   5.733  -0.109   2.800  0.2529 -0.3229 -0.2974
  352DMSO    H6 3829   5.885  -0.088   2.717  1.3243 -0.8738  2.5270
  352DMSO    O1 3830   5.778   0.185   2.631  0.3232 -0.1843  0.1232
  353DMSO    C1 3831   2.923   5.403   3.601  0.4188 -0.4670  0.0657
  353DMSO    H1 3832   2.951   5.297   3.600  0.1187 -0.5519 -1.3160
  353DMSO    H2 3833   2.817   5.415   3.577  0.9241  1.7607 -1.2893
  353DMSO    H3 3834   2.980   5.463   3.530  1.2339  0.7841  1.7123
  353DMSO    S1 3835   2.932   5.465   3.766 -0.6102  0.3389 -0.0066
  353DMSO    C2 3836   2.894   5.633   3.721  0.1813 -0.1968  0.5333
  353DMSO    H4 3837   2.967   5.674   3.651 -0.1481 -1.0058 -0.3021
  353DMSO    H5 3838   2.800   5.635   3.665  1.1478 -0.4996 -1.1763
  353DMSO    H6 3839   2.884   5.695   3.810 -1.1359  1.2750 -0.5644
  353DMSO    O1 3840   3.076   5.459   3.806  0.2541  0.1294 -0.5158
  354DMSO    C1 3841   2.021   3.730   4.700 -0.4468  0.0096  0.0586
  354DMSO    H1 3842   1.963   3.820   4.725 -1.0801 -0.7050  1.2947
  354DMSO    H2 3843   1.964   3.641   4.729 -0.6153 -0.2117 -0.9301
  354DMSO    H3 3844   2.115   3.719   4.754 -0.4751 -0.2425  0.0545
  354DMSO    S1 3845   2.059   3.730   4.527 -0.1999  0.0827  0.1756
  354DMSO    C2 3846   2.073   3.556   4.519 -0.0983 -0.2601 -0.3467
  354DMSO    H4 3847   2.113   3.528   4.421  0.9244 -0.6854  0.1755
  354DMSO    H5 3848   2.141   3.516   4.594 -0.2048 -1.9654 -1.1299
  354DMSO    H6 3849   1.978   3.507   4.542  0.7606 -1.3505  1.0295
  354DMSO    O1 3850   2.196   3.780   4.507 -0.0299  0.2334 -0.1224
  355DMSO    C1 3851   3.747   2.221   4.832  0.9835  0.5506  0.8185
  355DMSO    H1 3852   3.660   2.240   4.897 -0.2081 -0.6454 -0.3527
  355DMSO    H2 3853   3.813   2.139   4.862  1.0323 -0.0439 -0.8370
  355DMSO    H3 3854   3.806   2.305   4.796  4.1395 -2.4214 -1.6570
  355DMSO    S1 3855   3.660   2.169   4.684 -0.5671  0.1084 -0.0775
  355DMSO    C2 3856   3.582   2.037   4.772 -0.4400  0.8882 -0.2664
  355DMSO    H4 3857   3.522   2.069   4.858  0.8465  2.5105  0.0697
  355DMSO    H5 3858   3.524   1.985   4.696 -1.0481  1.0505  0.0772
  355DMSO    H6 3859   3.652   1.963   4.812 -2.8277 -1.0967  0.5183
  355DMSO    O1 3860   3.770   2.112   4.603 -0.0274  0.6699 -0.3221
  356DMSO    C1 3861   4.372   2.900   5.646 -0.2411  0.0513 -0.3616
  356DMSO    H1 3862   4.466   2.861   5.686  1.0147  2.1293 -1.1294
  356DMSO    H2 3863   4.299   2.822   5.627  2.5236 -2.4205 -1.6595
  356DMSO    H3 3864   4.399   2.931   5.544  1.6990 -1.0410 -0.2300
  356DMSO    S1 3865   4.319   3.042   5.727  0.1869  0.2968  0.0954
  356DMSO    C2 3866   4.219   2.949   5.853 -0.4807 -0.0668  0.2284
  356DMSO    H4 3867   4.163   2.867   5.808  0.2846 -0.9814  0.9067
  356DMSO    H5 3868   4.293   2.917   5.927  2.1466  1.2775 -1.6441
  356DMSO    H6 3869   4.142   3.013   5.898 -2.1832 -0.0859 -2.4194
  356DMSO    O1 3870   4.211   3.098   5.643 -0.4478 -0.1994  0.9229
  357DMSO    C1 3871   2.291   0.157   2.335  0.7513  0.0445 -0.3404
  357DMSO    H1 3872   2.391   0.127   2.303 -0.0339 -2.0543 -1.0304
  357DMSO    H2 3873   2.298   0.232   2.414 -0.1063 -1.1796  0.9463
  357DMSO    H3 3874   2.241   0.072   2.383 -1.3997  1.4867  0.1095
  357DMSO    S1 3875   2.205   0.229   2.201 -0.1096  0.0930  0.1714
  357DMSO    C2 3876   2.201   0.083   2.103 -0.0294 -0.2193  0.7899
  357DMSO    H4 3877   2.300   0.068   2.060 -0.1554 -0.0481  0.4397
  357DMSO    H5 3878   2.161  -0.005   2.155  0.5601  1.0702  3.6452
  357DMSO    H6 3879   2.125   0.105   2.028 -0.2377 -1.4804  0.6160
  357DMSO    O1 3880   2.307   0.325   2.140 -0.3531 -0.3644 -0.1469
  358DMSO    C1 3881   1.961   5.439   5.612  0.2980  0.6633 -0.6497
  358DMSO    H1 3882   2.068   5.459   5.618  0.5082 -0.6026  0.3225
  358DMSO    H2 3883   1.921   5.475   5.707  0.6576 -0.0704 -0.2080
  358DMSO    H3 3884   1.946   5.331   5.602  1.8968  0.1310  1.7421
  358DMSO    S1 3885   1.887   5.529   5.483 -0.1621  0.2002 -0.3414
  358DMSO    C2 3886   1.730   5.451   5.481  0.1330 -0.1214  1.1938
  358DMSO    H4 3887   1.683   5.480   5.575 -2.2790  1.1457 -0.2989
  358DMSO    H5 3888   1.677   5.500   5.398  0.5757  1.3713  1.7554
  358DMSO    H6 3889   1.731   5.343   5.466  1.0879 -0.2018  1.8249
  358DMSO    O1 3890   1.955   5.471   5.361  0.1961  0.0992 -0.0433
  359DMSO    C1 3891   2.561   4.455   5.205  0.4269  0.2426 -0.7873
  359DMSO    H1 3892   2.587   4.557   5.176 -0.4809  0.4739 -0.8256
  359DMSO    H2 3893   2.464   4.432   5.158  0.2911 -0.6095 -0.1238
  359DMSO    H3 3894   2.545   4.434   5.312  0.5240  0.3223 -0.7575
  359DMSO    S1 3895   2.683   4.346   5.145 -0.0599 -0.1825 -0.1943
  359DMSO    C2 3896   2.818   4.407   5.245  0.1653 -0.7201 -0.0048
  359DMSO    H4 3897   2.904   4.341   5.255 -0.5369 -1.4543  1.4033
  359DMSO    H5 3898   2.842   4.504   5.201  0.6047 -1.4169 -1.3542
  359DMSO    H6 3899   2.785   4.428   5.347  0.7971 -0.5663  0.1685
  359DMSO    O1 3900   2.703   4.394   5.003  0.1403 -0.3420 -0.1109
  360DMSO    C1 3901   4.227   0.164   0.085 -0.9663 -0.7514  0.1090
  360DMSO    H1 3902   4.282   0.237   0.145 -3.1140 -0.5937  1.9829
  360DMSO    H2 3903   4.232   0.202  -0.018 -0.1691  0.1311  0.4612
  360DMSO    H3 3904   4.125   0.171   0.122 -1.2665  1.8330 -1.0036
  360DMSO    S1 3905   4.316   0.008   0.110 -0.0655 -0.2251  0.2706
  360DMSO    C2 3906   4.271  -0.011   0.278 -0.8096  0.2822  0.3346
  360DMSO    H4 3907   4.256   0.086   0.325 -0.4885  1.3702 -1.7074
  360DMSO    H5 3908   4.172  -0.058   0.280 -0.7428  0.0460 -1.1109
  360DMSO    H6 3909   4.343  -0.074   0.332 -0.6879 -2.9995 -3.1903
  360DMSO    O1 3910   4.460   0.061   0.118  0.3280 -0.2372 -0.5250
  361DMSO    C1 3911   0.196   1.903   3.917 -0.3249  0.2025  0.1505
  361DMSO    H1 3912   0.209   1.901   3.808  1.2697 -2.3975  0.2929
  361DMSO    H2 3913   0.224   2.001   3.955  0.2058 -0.1048  0.5741
  361DMSO    H3 3914   0.257   1.827   3.967  0.3027  1.8360  1.9782
  361DMSO    S1 3915   0.032   1.871   3.952  0.0902 -0.2611  0.0361
  361DMSO    C2 3916  -0.030   2.016   3.867  0.3007  0.1276 -0.3459
  361DMSO    H4 3917  -0.137   2.016   3.891  0.4490 -2.8887  0.7252
  361DMSO    H5 3918   0.022   2.104   3.906  1.5730 -1.3927  1.5968
  361DMSO    H6 3919  -0.020   2.001   3.760  0.2524  0.0500 -0.3399
  361DMSO    O1 3920   0.019   1.902   4.098 -0.3184 -0.1880 -0.5595
  362DMSO    C1 3921   1.718   4.649   5.457 -0.0764 -0.0682 -0.0286
  362DMSO    H1 3922   1.775   4.626   5.367  0.7278 -1.2736  0.7499
  362DMSO    H2 3923   1.703   4.757   5.462 -1.6649 -0.0256 -3.1825
  362DMSO    H3 3924   1.775   4.619   5.546  0.1492  1.3833  0.3468
  362DMSO    S1 3925   1.568   4.554   5.459 -0.1876 -0.1746 -0.6001
  362DMSO    C2 3926   1.633   4.392   5.479  0.0596  0.5630  0.2287
  362DMSO    H4 3927   1.556   4.315   5.486  0.5741  0.1450  1.6136
  362DMSO    H5 3928   1.692   4.371   5.389  0.4931 -1.6766  0.9684
  362DMSO    H6 3929   1.701   4.392   5.565  0.4181 -1.9734  0.0272
  362DMSO    O1 3930   1.510   4.562   5.323  0.0133 -0.0232 -0.2624
  363DMSO    C1 3931   0.961   2.413   1.724  0.3935  0.6099  0.0542
  363DMSO    H1 3932   0.937   2.417   1.618  0.3610 -2.2994 -0.1278
  363DMSO    H2 3933   1.048   2.476   1.749  1.2979  0.1305 -1.7333
  363DMSO    H3 3934   0.974   2.309   1.756 -2.2123  0.5651  1.1919
  363DMSO    S1 3935   0.808   2.465   1.814  0.5817 -0.3491 -0.0897
  363DMSO    C2 3936   0.847   2.639   1.827 -0.1163  0.3876  0.1915
  363DMSO    H4 3937   0.951   2.641   1.861  0.4810  0.4178 -1.5134
  363DMSO    H5 3938   0.847   2.681   1.726  0.0282 -1.7940 -0.7666
  363DMSO    H6 3939   0.784   2.693   1.898  0.1034 -2.3523  2.6737
  363DMSO    O1 3940   0.825   2.426   1.951 -0.4975  0.0236 -0.6351
  364DMSO    C1 3941   1.806   2.725   2.783  0.1949  0.5993 -0.0399
  364DMSO    H1 3942   1.744   2.712   2.872  1.4916 -1.7321  0.6304
  364DMSO    H2 3943   1.889   2.796   2.792  0.3675  0.2508  1.5020
  364DMSO    H3 3944   1.746   2.748   2.695 -0.5555  0.2034  0.3604
  364DMSO    S1 3945   1.880   2.570   2.744 -0.3259 -0.2901 -0.3729
  364DMSO    C2 3946   1.753   2.468   2.799  0.0848  0.4484  0.9383
  364DMSO    H4 3947   1.661   2.499   2.750  1.6111 -0.4640 -2.8660
  364DMSO    H5 3948   1.777   2.365   2.771 -0.3228  0.0432  2.0354
  364DMSO    H6 3949   1.736   2.490   2.905  0.7244  0.2543  1.0882
  364DMSO    O1 3950   1.968   2.555   2.867  0.4322 -0.6293 -0.1917
  365DMSO    C1 3951   0.283   5.179   5.265 -0.0498  1.1170  0.2552
  365DMSO    H1 3952   0.278   5.192   5.157 -0.4913  1.2920  0.2937
  365DMSO    H2 3953   0.208   5.108   5.302  2.9085 -2.4465 -0.0346
  365DMSO    H3 3954   0.263   5.272   5.318 -2.2219  0.9322 -0.1514
  365DMSO    S1 3955   0.440   5.122   5.319 -0.5115  0.0615  0.4299
  365DMSO    C2 3956   0.440   4.981   5.207 -0.0678  0.1216 -0.3997
  365DMSO    H4 3957   0.425   5.021   5.106  2.1179 -0.2045 -0.8955
  365DMSO    H5 3958   0.532   4.924   5.218  0.2511  0.7886  0.4307
  365DMSO    H6 3959   0.360   4.913   5.238  1.0560 -1.4937 -0.9146
  365DMSO    O1 3960   0.425   5.073   5.455  0.0193  0.2836 -0.9054
  366DMSO    C1 3961   3.123   4.719   1.228  0.0769 -0.4890  0.0123
  366DMSO    H1 3962   3.112   4.747   1.333  0.0807  2.7116 -0.7356
  366DMSO    H2 3963   3.156   4.810   1.178 -1.4490 -0.4042 -0.9138
  366DMSO    H3 3964   3.031   4.694   1.175  1.2642 -2.6123 -1.2125
  366DMSO    S1 3965   3.235   4.584   1.212 -0.1254 -0.0764 -0.0558
  366DMSO    C2 3966   3.380   4.671   1.260  0.1569 -0.3075 -0.1034
  366DMSO    H4 3967   3.456   4.640   1.187 -0.7119  0.3402 -1.3177
  366DMSO    H5 3968   3.362   4.779   1.262 -1.5516 -0.5578 -0.4920
  366DMSO    H6 3969   3.401   4.634   1.361 -0.8450 -1.6061 -0.3543
  366DMSO    O1 3970   3.263   4.601   1.064 -0.5660 -0.5019  0.1638
  367DMSO    C1 3971   4.113   0.387   0.664 -0.2965  1.0942  0.5734
  367DMSO    H1 3972   4.144   0.298   0.609  0.7693  0.9698  1.3349
  367DMSO    H2 3973   4.182   0.399   0.748 -0.5132 -0.8236  1.0720
  367DMSO    H3 3974   4.009   0.371   0.693 -0.0991  0.7849  1.1423
  367DMSO    S1 3975   4.102   0.535   0.560 -0.0430  0.2265 -0.3692
  367DMSO    C2 3976   4.261   0.529   0.477  0.0081 -0.2761 -0.4287
  367DMSO    H4 3977   4.272   0.620   0.417  1.7923 -0.6796 -0.7534
  367DMSO    H5 3978   4.327   0.530   0.564 -0.6475 -0.3416  0.0779
  367DMSO    H6 3979   4.275   0.437   0.420 -0.3635  0.9036 -2.5185
  367DMSO    O1 3980   4.108   0.643   0.665 -0.6267 -0.3074  0.0537
  368DMSO    C1 3981   4.979   4.695   5.617  0.0228  0.2458 -0.2676
  368DMSO    H1 3982   4.936   4.657   5.524  0.2791  0.5369 -0.5060
  368DMSO    H2 3983   4.922   4.656   5.702  1.3767 -0.0996  0.4973
  368DMSO    H3 3984   5.004   4.801   5.626 -0.3765  0.3680 -0.5409
  368DMSO    S1 3985   5.130   4.600   5.634 -0.0290  0.3942  0.0663
  368DMSO    C2 3986   5.061   4.438   5.610  0.2430 -0.2036 -0.4174
  368DMSO    H4 3987   5.144   4.368   5.619  1.2151  0.9333 -0.3298
  368DMSO    H5 3988   4.986   4.419   5.688 -1.4441  1.4611 -1.5450
  368DMSO    H6 3989   5.014   4.433   5.511  1.0243  0.1713 -0.8197
  368DMSO    O1 3990   5.133   4.607   5.784  0.1123  0.0339  0.1260
  369DMSO    C1 3991   3.388   1.372   4.653 -0.0232  0.5458 -0.0755
  369DMSO    H1 3992   3.477   1.312   4.674  0.5349  1.0575 -0.9394
  369DMSO    H2 3993   3.333   1.334   4.567 -1.6442  0.9026  0.7687
  369DMSO    H3 3994   3.425   1.474   4.638  2.7607 -0.1637  1.2595
  369DMSO    S1 3995   3.277   1.372   4.792 -0.2267 -0.0494  0.1893
  369DMSO    C2 3996   3.412   1.384   4.915  0.2894 -0.5439  0.2633
  369DMSO    H4 3997   3.353   1.383   5.007 -1.9053 -0.3959 -1.0706
  369DMSO    H5 3998   3.486   1.304   4.915  0.9504  0.0363  1.1698
  369DMSO    H6 3999   3.463   1.481   4.920  0.5776 -0.6816  0.0086
  369DMSO    O1 4000   3.211   1.240   4.799 -0.3734  0.8369  0.0680
  370DMSO    C1 4001   3.784   1.893   0.483  0.2978  0.0949 -0.0683
  370DMSO    H1 4002   3.722   1.897   0.394 -1.5953 -1.2735  1.1211
  370DMSO    H2 4003   3.794   1.791   0.521 -0.5159  0.3341  0.8405
  370DMSO    H3 4004   3.745   1.953   0.566 -0.9682  0.3822 -0.8550
  370DMSO    S1 4005   3.939   1.968   0.446 -0.7409 -0.3019 -0.2496
  370DMSO    C2 4006   4.002   1.985   0.609 -0.0009  0.0791  0.3377
  370DMSO    H4 4007   4.002   1.879   0.637  0.4962 -0.1629 -0.5152
  370DMSO    H5 4008   4.107   2.014   0.619  0.1033 -0.5259  1.0799
  370DMSO    H6 4009   3.942   2.038   0.683  1.1843  1.4444  0.3577
  370DMSO    O1 4010   3.905   2.106   0.410 -0.4873  0.5934 -0.1710
  371DMSO    C1 4011   1.501   0.883   2.767  0.0607 -1.0057 -0.1767
  371DMSO    H1 4012   1.518   0.882   2.875  1.4381  1.1601 -0.3028
  371DMSO    H2 4013   1.545   0.794   2.721 -0.6275 -0.8881 -1.0836
  371DMSO    H3 4014   1.550   0.972   2.726 -1.3721  0.1088  0.4339
  371DMSO    S1 4015   1.329   0.905   2.731  0.1542 -0.2333  0.2705
  371DMSO    C2 4016   1.304   1.031   2.840 -0.1122  0.1129 -0.0784
  371DMSO    H4 4017   1.338   1.126   2.798 -0.3041  0.5340  0.6978
  371DMSO    H5 4018   1.196   1.050   2.846 -0.1421 -0.2700  0.7561
  371DMSO    H6 4019   1.344   1.001   2.937 -1.5986 -3.1104 -0.3208
  371DMSO    O1 4020   1.268   0.793   2.807 -0.1615  0.3907 -0.1512
  372DMSO    C1 4021   4.587   0.134   3.325  0.1595 -0.0508  0.3756
  372DMSO    H1 4022   4.602   0.072   3.414  2.6841  0.3109  0.2842
  372DMSO    H2 4023   4.521   0.220   3.342  1.4279  0.3710  4.0847
  372DMSO    H3 4024   4.566   0.071   3.238 -2.4227  1.1681  0.0278
  372DMSO    S1 4025   4.748   0.199   3.296 -0.3772 -0.4658 -0.2953
  372DMSO    C2 4026   4.756   0.193   3.115 -0.3468  0.2302  0.3124
  372DMSO    H4 4027   4.856   0.217   3.078 -0.0589 -0.6160  0.5114
  372DMSO    H5 4028   4.734   0.094   3.073  0.8223  0.6287 -1.3546
  372DMSO    H6 4029   4.679   0.255   3.069 -0.5441 -1.0752 -1.2395
  372DMSO    O1 4030   4.838   0.082   3.330  0.2091  0.1472  0.0599
  373DMSO    C1 4031   3.087   4.699   3.697 -0.3898 -0.3158  0.0093
  373DMSO    H1 4032   3.132   4.610   3.652  0.2464  0.7298 -1.5022
  373DMSO    H2 4033   3.067   4.764   3.611 -1.3531  0.5490  0.8561
  373DMSO    H3 4034   3.141   4.751   3.777  2.5330 -2.7008 -0.2301
  373DMSO    S1 4035   2.926   4.661   3.763 -0.1164 -0.1812  0.6388
  373DMSO    C2 4036   2.960   4.628   3.934  0.2737 -0.0023  0.3571
  373DMSO    H4 4037   3.019   4.712   3.970 -0.8423  0.2671  1.6284
  373DMSO    H5 4038   2.869   4.633   3.993  0.4458  3.0727  0.5161
  373DMSO    H6 4039   3.013   4.533   3.943  1.1077  0.4276  0.0960
  373DMSO    O1 4040   2.874   4.531   3.706 -0.1739  0.2266 -0.4063
  374DMSO    C1 4041   5.029   2.976   2.493  0.3058  0.1073 -0.5399
  374DMSO    H1 4042   5.099   3.023   2.423  1.3140 -0.5676 -0.0185
  374DMSO    H2 4043   5.050   2.972   2.600  0.2545 -0.5992 -0.5517
  374DMSO    H3 4044   5.015   2.873   2.459  1.3521  0.2894 -1.5886
  374DMSO    S1 4045   4.877   3.057   2.466 -0.1340  0.4324  0.0970
  374DMSO    C2 4046   4.911   3.094   2.287  0.7689  0.7756 -0.1200
  374DMSO    H4 4047   4.816   3.132   2.251  0.8052  1.9460  0.9239
  374DMSO    H5 4048   4.983   3.177   2.290  1.5602  0.0903  1.8789
  374DMSO    H6 4049   4.955   3.008   2.236  1.8658  1.2114  0.0582
  374DMSO    O1 4050   4.890   3.193   2.519  0.1274 -0.2330  0.0993
  375DMSO    C1 4051   4.803   2.779   1.465  0.2411 -0.2093  0.2598
  375DMSO    H1 4052   4.814   2.674   1.494 -0.4065  0.0741  1.5906
  375DMSO    H2 4053   4.881   2.849   1.495 -0.2151  1.6389 -2.4780
  375DMSO    H3 4054   4.703   2.795   1.505 -0.1868 -1.2574 -0.3504
  375DMSO    S1 4055   4.768   2.790   1.291 -0.0174 -0.3451  0.0132
  375DMSO    C2 4056   4.656   2.659   1.279  0.1642  0.1255 -0.3438
  375DMSO    H4 4057   4.561   2.697   1.317  1.0706  0.8117  1.3251
  375DMSO    H5 4058   4.638   2.641   1.173  1.1971  2.3141 -0.9501
  375DMSO    H6 4059   4.697   2.568   1.324  1.2363  1.0423  0.5994
  375DMSO    O1 4060   4.897   2.754   1.219 -0.0252  0.7669 -0.2102
  376DMSO    C1 4061   4.859   1.863   1.470 -0.8328 -0.5841 -0.6760
  376DMSO    H1 4062   4.902   1.821   1.379  1.5649  0.7318 -0.2485
  376DMSO    H2 4063   4.756   1.832   1.486 -0.5902 -1.3297 -0.5133
  376DMSO    H3 4064   4.870   1.972   1.462 -2.3701 -0.4495 -1.3740
  376DMSO    S1 4065   4.964   1.816   1.607  0.2407 -0.0137  0.3233
  376DMSO    C2 4066   4.922   1.641   1.612  0.1117 -0.1999 -0.2707
  376DMSO    H4 4067   4.962   1.621   1.513 -0.9536 -0.0899 -0.7371
  376DMSO    H5 4068   4.989   1.586   1.678  1.6534 -0.5080 -2.0177
  376DMSO    H6 4069   4.816   1.614   1.620  0.3667 -2.5265 -3.1787
  376DMSO    O1 4070   4.896   1.882   1.725  0.2172 -0.2419  0.5150
  377DMSO    C1 4071   5.506   3.319   1.085 -0.4666  0.7111  0.7119
  377DMSO    H1 4072   5.554   3.285   0.993 -2.4161 -3.4804  1.0180
  377DMSO    H2 4073   5.535   3.248   1.163  0.8842 -0.6266 -0.9069
  377DMSO    H3 4074   5.399   3.334   1.073 -0.6142 -1.7125 -2.0260
  377DMSO    S1 4075   5.580   3.474   1.127 -0.0327  0.2077 -0.3208
  377DMSO    C2 4076   5.577   3.547   0.963  0.2565  0.5678  1.1501
  377DMSO    H4 4077   5.593   3.655   0.971  0.0466  0.6713  0.2755
  377DMSO    H5 4078   5.652   3.501   0.899 -0.2246  1.0136  0.2559
  377DMSO    H6 4079   5.484   3.519   0.913  1.2663  0.0019 -0.4741
  377DMSO    O1 4080   5.722   3.431   1.141  0.0706  0.1270 -0.4182
  378DMSO    C1 4081   1.608   0.768   1.057 -0.0292  0.5228 -0.1321
  378DMSO    H1 4082   1.587   0.739   1.160 -0.2770  0.2484 -0.2614
  378DMSO    H2 4083   1.616   0.877   1.057  1.0551  0.4700  1.4562
  378DMSO    H3 4084   1.525   0.728   0.998  1.1799  1.3746 -2.5742
  378DMSO    S1 4085   1.767   0.686   1.006  0.3045 -0.3974 -0.0749
  378DMSO    C2 4086   1.858   0.803   1.097 -0.3798  0.3603  0.3529
  378DMSO    H4 4087   1.962   0.789   1.066  0.3121  1.5213  2.0004
  378DMSO    H5 4088   1.825   0.905   1.073  0.2870  0.7330  0.9545
  378DMSO    H6 4089   1.831   0.783   1.201 -2.2228 -0.5458 -0.2581
  378DMSO    O1 4090   1.801   0.741   0.871 -0.0883  0.2038  0.1873
  379DMSO    C1 4091   0.152   3.158   4.695  0.0638 -0.0132 -0.5355
  379DMSO    H1 4092   0.219   3.243   4.701  0.3441 -0.2525 -0.2427
  379DMSO    H2 4093   0.160   3.100   4.602 -1.7301  0.3758 -0.9698
  379DMSO    H3 4094   0.050   3.199   4.695  0.5044  1.2157  1.5652
  379DMSO    S1 4095   0.180   3.049   4.843  0.3575  0.0328  0.2492
  379DMSO    C2 4096   0.356   3.020   4.801 -0.2753  0.0199  0.0019
  379DMSO    H4 4097   0.355   3.019   4.692 -0.1800 -1.5540 -0.0001
  379DMSO    H5 4098   0.425   3.096   4.837  0.6287  0.1281 -1.8741
  379DMSO    H6 4099   0.388   2.918   4.823 -0.8999 -0.4092 -1.0134
  379DMSO    O1 4100   0.127   2.908   4.822 -0.1574  0.0797  0.2459
  380DMSO    C1 4101   1.723   5.811   3.640 -0.3349 -0.0514 -0.4669
  380DMSO    H1 4102   1.786   5.729   3.676 -0.2414 -0.7240 -2.0513
  380DMSO    H2 4103   1.787   5.900   3.637  0.7645 -0.8368 -1.3794
  380DMSO    H3 4104   1.634   5.824   3.702 -0.2653 -0.2249 -0.3313
  380DMSO    S1 4105   1.684   5.776   3.474 -0.0059 -0.3204 -0.2842
  380DMSO    C2 4106   1.598   5.620   3.501 -0.0237 -0.2551  0.8349
  380DMSO    H4 4107   1.516   5.634   3.573 -1.9599  2.0668 -1.6592
  380DMSO    H5 4108   1.568   5.591   3.400  1.3737  1.7454 -0.2121
  380DMSO    H6 4109   1.660   5.540   3.543  0.2171 -0.2187  0.5480
  380DMSO    O1 4110   1.812   5.737   3.414  0.3734 -0.2733  0.0317
  381DMSO    C1 4111   0.907   1.665   4.384 -0.5675  0.0439 -0.5215
  381DMSO    H1 4112   0.916   1.677   4.492 -3.5652 -1.9133  0.0657
  381DMSO    H2 4113   1.005   1.684   4.340  0.9936 -2.0440  1.8204
  381DMSO    H3 4114   0.824   1.716   4.333 -1.4838 -0.8854 -0.0098
  381DMSO    S1 4115   0.866   1.497   4.367  0.3017 -0.0701 -0.3205
  381DMSO    C2 4116   0.731   1.501   4.488 -0.3463 -0.4691  0.0218
  381DMSO    H4 4117   0.762   1.521   4.591 -0.0310 -1.0584  0.0412
  381DMSO    H5 4118   0.663   1.579   4.451 -0.0782 -0.0258  0.4620
  381DMSO    H6 4119   0.678   1.406   4.477 -2.4173  0.7725 -1.6055
  381DMSO    O1 4120   0.991   1.442   4.433 -0.6138 -0.0838 -0.0420
  382DMSO    C1 4121   2.169   3.068   0.224 -0.5328  0.4218  0.6737
  382DMSO    H1 4122   2.259   3.050   0.283 -0.9712 -0.8195  1.0116
  382DMSO    H2 4123   2.182   3.120   0.129 -2.2736 -0.8604 -0.3463
  382DMSO    H3 4124   2.092   3.119   0.282 -0.3508  0.6770  0.6880
  382DMSO    S1 4125   2.107   2.905   0.180 -0.0682 -0.0900 -0.3567
  382DMSO    C2 4126   2.251   2.878   0.076 -0.2620 -0.6167 -0.1312
  382DMSO    H4 4127   2.254   2.944  -0.011 -0.7142 -1.8491 -1.1198
  382DMSO    H5 4128   2.340   2.898   0.135  1.0770 -3.4136 -1.0457
  382DMSO    H6 4129   2.246   2.774   0.041  3.6683 -0.6441 -1.1025
  382DMSO    O1 4130   1.997   2.946   0.090 -0.1427  1.0146 -0.1390
  383DMSO    C1 4131   1.455   3.005   2.562  0.4827  0.8092 -0.3020
  383DMSO    H1 4132   1.511   2.929   2.616 -2.0622 -2.0811 -1.4330
  383DMSO    H2 4133   1.505   3.101   2.549 -0.5440  1.2070 -1.6031
  383DMSO    H3 4134   1.360   3.025   2.613 -0.0385 -1.4679 -0.3028
  383DMSO    S1 4135   1.423   2.934   2.402 -0.0371  0.4615 -0.3069
  383DMSO    C2 4136   1.591   2.893   2.375  0.7703 -0.3862  0.0395
  383DMSO    H4 4137   1.605   2.855   2.273  1.1367 -0.0728 -0.0293
  383DMSO    H5 4138   1.663   2.971   2.400 -0.2938  0.1884  1.4308
  383DMSO    H6 4139   1.617   2.811   2.442 -1.0330 -0.1229  1.1253
  383DMSO    O1 4140   1.410   3.056   2.319  0.0087  0.5708  0.3627
  384DMSO    C1 4141   2.600   3.606   4.976  0.2238  0.0309 -0.0492
  384DMSO    H1 4142   2.666   3.546   5.039 -0.3078  0.2951  0.7637
  384DMSO    H2 4143   2.564   3.543   4.894 -0.5193 -1.7685  1.5728
  384DMSO    H3 4144   2.654   3.697   4.950 -1.7522  1.0195 -0.9210
  384DMSO    S1 4145   2.457   3.628   5.075  0.4823 -0.1286 -0.2163
  384DMSO    C2 4146   2.346   3.674   4.933 -0.2103  1.0971  0.2450
  384DMSO    H4 4147   2.395   3.759   4.884  1.1402  0.0976 -0.1931
  384DMSO    H5 4148   2.338   3.601   4.852  1.4401  0.6531  0.4432
  384DMSO    H6 4149   2.249   3.709   4.968  0.1581  2.9926 -0.4666
  384DMSO    O1 4150   2.494   3.761   5.131 -0.0304 -0.1930 -0.1874
  385DMSO    C1 4151   2.021   4.351   4.000  0.0678 -0.2394  1.0950
  385DMSO    H1 4152   1.928   4.407   3.986  0.6474  0.1785 -1.6579
  385DMSO    H2 4153   2.084   4.371   3.912 -0.7049 -2.2972 -0.0106
  385DMSO    H3 4154   2.016   4.242   4.007  2.3187 -0.3163  2.6909
  385DMSO    S1 4155   2.091   4.425   4.146  0.1865  0.3651 -0.1330
  385DMSO    C2 4156   2.011   4.297   4.248 -0.0242 -0.2771  0.6493
  385DMSO    H4 4157   2.027   4.312   4.355 -0.2338 -0.6848  0.7380
  385DMSO    H5 4158   1.906   4.289   4.222  0.1796 -1.5106  0.1194
  385DMSO    H6 4159   2.056   4.202   4.218  0.5954  0.2030 -0.0079
  385DMSO    O1 4160   2.011   4.547   4.168  0.3676  0.0948 -0.4025
  386DMSO    C1 4161   0.374   2.261   1.035 -0.3500  1.1402  0.4364
  386DMSO    H1 4162   0.320   2.166   1.037  1.5976 -0.0165  0.7530
  386DMSO    H2 4163   0.319   2.336   0.977 -0.6900 -0.4827 -1.4285
  386DMSO    H3 4164   0.472   2.243   0.991 -0.3581  1.7604  0.1446
  386DMSO    S1 4165   0.401   2.330   1.204  0.0948 -0.0099  0.2274
  386DMSO    C2 4166   0.438   2.173   1.277 -0.9075  0.4599 -0.4037
  386DMSO    H4 4167   0.518   2.137   1.211 -1.0881  2.2429 -1.6658
  386DMSO    H5 4168   0.477   2.177   1.379 -1.7599 -0.9950  0.0045
  386DMSO    H6 4169   0.352   2.107   1.267 -0.3640 -0.4696  0.7678
  386DMSO    O1 4170   0.259   2.356   1.247  0.3266  0.0953 -0.1347
  387DMSO    C1 4171   1.221   2.281   0.319  0.0038 -0.0302  0.0062
  387DMSO    H1 4172   1.304   2.294   0.389 -0.2495 -1.6266  0.6487
  387DMSO    H2 4173   1.147   2.211   0.360 -1.6040  0.6940 -1.4965
  387DMSO    H3 4174   1.258   2.243   0.224 -2.1792 -1.3207 -0.4048
  387DMSO    S1 4175   1.133   2.433   0.284  0.2015  0.1828  0.0495
  387DMSO    C2 4176   1.059   2.420   0.444 -0.3531 -0.0417 -0.3185
  387DMSO    H4 4177   1.139   2.415   0.519 -1.2033  0.2384  0.6271
  387DMSO    H5 4178   0.987   2.500   0.462 -1.9126 -1.1924 -1.2093
  387DMSO    H6 4179   1.007   2.325   0.458  1.3500 -0.8344  1.1855
  387DMSO    O1 4180   1.034   2.381   0.184  0.0089  0.6458 -0.2323
  388DMSO    C1 4181   5.992   1.112   2.085  0.6232  0.2873  0.4052
  388DMSO    H1 4182   6.093   1.108   2.046 -0.0261  0.8142 -1.4362
  388DMSO    H2 4183   5.999   1.143   2.189  0.0270  1.2470  0.1750
  388DMSO    H3 4184   5.941   1.015   2.085  0.2115  0.4980  0.3367
  388DMSO    S1 4185   5.921   1.239   1.973  0.1390 -0.0041 -0.3405
  388DMSO    C2 4186   5.751   1.234   2.024  0.2777  0.0570 -1.0823
  388DMSO    H4 4187   5.694   1.296   1.954 -1.5878 -0.5540 -0.1592
  388DMSO    H5 4188   5.728   1.128   2.024  0.3810 -0.0160 -3.0960
  388DMSO    H6 4189   5.744   1.269   2.127 -0.5438 -1.6322 -0.5435
  388DMSO    O1 4190   5.924   1.169   1.844 -0.1687  0.1927  0.4020
  389DMSO    C1 4191   2.553   5.119   3.220 -0.9995 -0.3943 -0.1521
  389DMSO    H1 4192   2.647   5.089   3.174 -0.2151 -0.8240  1.6572
  389DMSO    H2 4193   2.546   5.228   3.219  1.6554 -0.1695 -1.1399
  389DMSO    H3 4194   2.566   5.090   3.324  3.8088 -1.2089 -0.7791
  389DMSO    S1 4195   2.418   5.036   3.144 -0.2550  0.1980 -0.0509
  389DMSO    C2 4196   2.516   4.886   3.112 -0.1585  0.3226 -0.4340
  389DMSO    H4 4197   2.607   4.920   3.063 -0.6470  0.5531 -1.2024
  389DMSO    H5 4198   2.543   4.846   3.210 -1.6587  1.0711  0.3309
  389DMSO    H6 4199   2.462   4.816   3.047 -1.3829  0.1390  0.7281
  389DMSO    O1 4200   2.411   5.110   3.011  0.0541 -0.4686  0.1199
  390DMSO    C1 4201   0.408   3.483   4.979 -0.2112 -0.2166  0.1147
  390DMSO    H1 4202   0.389   3.478   4.872 -2.2983  1.7217  0.3198
  390DMSO    H2 4203   0.426   3.384   5.022  1.8870 -1.0084 -2.3141
  390DMSO    H3 4204   0.322   3.536   5.021  1.5971  2.6150  0.5165
  390DMSO    S1 4205   0.555   3.583   5.021  0.2402  0.1033 -0.1437
  390DMSO    C2 4206   0.478   3.749   4.997 -0.0122 -0.0137 -0.0887
  390DMSO    H4 4207   0.546   3.824   5.038  2.8051 -3.3528  1.7699
  390DMSO    H5 4208   0.467   3.776   4.891  1.3371  1.3254  0.0801
  390DMSO    H6 4209   0.378   3.756   5.042 -0.1430  0.1588 -0.3974
  390DMSO    O1 4210   0.636   3.566   4.900  0.8115 -0.7065 -0.2891
  391DMSO    C1 4211   4.636   5.508   5.171  0.0586 -0.0083 -1.1012
  391DMSO    H1 4212   4.591   5.416   5.208  1.6031  0.6850  3.0932
  391DMSO    H2 4213   4.569   5.591   5.147  0.3391  0.5147 -0.1503
  391DMSO    H3 4214   4.698   5.491   5.083  1.8729  0.5575  0.0076
  391DMSO    S1 4215   4.740   5.554   5.313 -0.3688  0.2413 -0.0408
  391DMSO    C2 4216   4.847   5.642   5.205  0.1841 -0.0613 -0.2827
  391DMSO    H4 4217   4.890   5.725   5.262 -1.2229 -1.5153  3.1506
  391DMSO    H5 4218   4.933   5.579   5.179  0.8728 -0.0954  1.8326
  391DMSO    H6 4219   4.806   5.679   5.111 -0.1569  1.8891  0.5761
  391DMSO    O1 4220   4.825   5.435   5.336 -0.2394  0.2877  0.2010
  392DMSO    C1 4221   2.302   3.468   3.456 -0.6349  0.0810  0.3051
  392DMSO    H1 4222   2.390   3.464   3.392 -0.2637 -1.6494  0.8774
  392DMSO    H2 4223   2.330   3.499   3.557 -1.7455  0.5844  0.4819
  392DMSO    H3 4224   2.263   3.368   3.476 -0.3889 -0.5099 -1.9145
  392DMSO    S1 4225   2.180   3.577   3.371 -0.0335 -0.0324  0.0027
  392DMSO    C2 4226   2.165   3.466   3.239 -0.5404 -0.6120  0.4693
  392DMSO    H4 4227   2.251   3.488   3.175 -2.7464  2.0121 -1.8032
  392DMSO    H5 4228   2.173   3.362   3.272  2.0667 -0.0087  2.0616
  392DMSO    H6 4229   2.071   3.493   3.190  0.1537 -0.0977 -0.6116
  392DMSO    O1 4230   2.245   3.704   3.331  0.3942  0.3065 -0.2156
  393DMSO    C1 4231   1.710   1.341   0.278 -0.1206 -0.5501 -0.5251
  393DMSO    H1 4232   1.705   1.410   0.362 -1.2944  0.2868 -1.2512
  393DMSO    H2 4233   1.678   1.240   0.306  3.1946 -1.1067  1.8003
  393DMSO    H3 4234   1.809   1.345   0.234 -0.1346  1.0571 -0.4523
  393DMSO    S1 4235   1.613   1.411   0.145 -0.2154  0.6313  0.7448
  393DMSO    C2 4236   1.707   1.552   0.096 -0.3623  0.1498  0.0863
  393DMSO    H4 4237   1.810   1.536   0.063 -0.4868  0.1666 -0.3153
  393DMSO    H5 4238   1.657   1.602   0.013 -1.1308  0.2260  0.5886
  393DMSO    H6 4239   1.713   1.606   0.191 -1.4032 -1.9772  1.4382
  393DMSO    O1 4240   1.500   1.468   0.222  0.5388  0.0111 -0.1515
  394DMSO    C1 4241   3.209   0.232   1.735 -0.0965  0.1620  0.0844
  394DMSO    H1 4242   3.146   0.161   1.681 -0.7936 -1.4977  2.8766
  394DMSO    H2 4243   3.299   0.188   1.777  2.7848  2.9564 -2.5706
  394DMSO    H3 4244   3.158   0.291   1.811  2.6193  0.9479  1.4171
  394DMSO    S1 4245   3.271   0.359   1.611 -0.1145 -0.1476 -0.1601
  394DMSO    C2 4246   3.313   0.235   1.490 -0.4458  0.1789 -0.0990
  394DMSO    H4 4247   3.386   0.275   1.419 -0.4210 -1.8333 -1.2708
  394DMSO    H5 4248   3.347   0.144   1.539  0.8887  1.3271  1.1891
  394DMSO    H6 4249   3.222   0.216   1.433 -1.0200  3.3509 -0.4546
  394DMSO    O1 4250   3.409   0.398   1.664  0.0150 -0.1108 -0.0947
  395DMSO    C1 4251   0.918   3.111   0.484  0.3477  0.1113 -0.4871
  395DMSO    H1 4252   0.990   3.096   0.564 -1.2144 -0.2200  0.9263
  395DMSO    H2 4253   0.881   3.013   0.453 -0.0052 -0.6513  2.0409
  395DMSO    H3 4254   0.958   3.158   0.394 -2.3780 -0.2680 -2.0176
  395DMSO    S1 4255   0.795   3.211   0.567  0.1818 -0.3231 -0.0621
  395DMSO    C2 4256   0.769   3.105   0.704  0.1923 -0.0365 -0.0658
  395DMSO    H4 4257   0.806   3.002   0.693  0.9116  0.3667 -1.7225
  395DMSO    H5 4258   0.824   3.130   0.795 -0.2336  1.2750 -0.1565
  395DMSO    H6 4259   0.661   3.103   0.718  0.2540 -0.7590  0.3835
  395DMSO    O1 4260   0.670   3.178   0.496 -0.0111 -0.4455 -0.0083
  396DMSO    C1 4261   1.832   5.691   5.130 -0.4263  0.0297  0.2627
  396DMSO    H1 4262   1.793   5.593   5.159 -1.9507  0.5661  0.1277
  396DMSO    H2 4263   1.764   5.740   5.059 -0.1586  0.0264  0.0035
  396DMSO    H3 4264   1.931   5.685   5.084 -1.0501  0.8902 -1.2749
  396DMSO    S1 4265   1.871   5.794   5.270  0.1501 -0.3222  0.0705
  396DMSO    C2 4266   1.711   5.844   5.314  0.0185 -0.0706  0.2365
  396DMSO    H4 4267   1.709   5.916   5.397 -3.2007  0.1333  0.1192
  396DMSO    H5 4268   1.674   5.893   5.224 -0.8900  0.2400  0.7705
  396DMSO    H6 4269   1.651   5.758   5.343 -1.9320  0.8353 -0.9394
  396DMSO    O1 4270   1.929   5.920   5.228  0.6475 -0.5816 -0.3526
  397DMSO    C1 4271   1.409   0.634   1.844 -0.1177 -0.6250 -0.3732
  397DMSO    H1 4272   1.367   0.711   1.779 -2.2968 -1.3447  0.0751
  397DMSO    H2 4273   1.394   0.668   1.947  2.6183 -0.1853 -0.0383
  397DMSO    H3 4274   1.515   0.623   1.823 -0.0903 -0.5004 -0.3013
  397DMSO    S1 4275   1.317   0.485   1.817  0.0206 -0.2202  0.5016
  397DMSO    C2 4276   1.390   0.395   1.954 -0.0972 -0.8801  0.3998
  397DMSO    H4 4277   1.367   0.289   1.945 -0.3133 -0.7131 -1.2677
  397DMSO    H5 4278   1.497   0.413   1.943 -0.7076  2.1043 -2.1277
  397DMSO    H6 4279   1.337   0.433   2.042 -0.9676 -2.0656  0.4177
  397DMSO    O1 4280   1.392   0.440   1.697  0.0440 -0.5359 -0.1354
  398DMSO    C1 4281   4.500   5.324   2.268  0.3268  0.6952 -0.1476
  398DMSO    H1 4282   4.457   5.311   2.168  0.2811  0.3454 -0.0865
  398DMSO    H2 4283   4.507   5.431   2.288 -2.7504  1.0781 -0.4992
  398DMSO    H3 4284   4.602   5.286   2.262  1.1358  2.5203  0.9606
  398DMSO    S1 4285   4.398   5.247   2.389  0.2013 -0.4037 -0.0428
  398DMSO    C2 4286   4.328   5.398   2.446  0.9216  0.3684  0.3058
  398DMSO    H4 4287   4.402   5.454   2.503  0.9284 -1.1904  1.9207
  398DMSO    H5 4288   4.282   5.444   2.358  0.6044 -1.8524 -0.7607
  398DMSO    H6 4289   4.243   5.366   2.507  0.0493  3.0582  0.6086
  398DMSO    O1 4290   4.495   5.224   2.492 -0.4892  0.3026 -0.5044
  399DMSO    C1 4291   3.336   2.615   4.875 -0.3797  0.2412  0.2053
  399DMSO    H1 4292   3.240   2.563   4.881 -0.4312  0.4453  1.5502
  399DMSO    H2 4293   3.368   2.656   4.971 -0.6264 -0.3357  0.5399
  399DMSO    H3 4294   3.343   2.684   4.791 -0.0615 -0.6792 -0.5442
  399DMSO    S1 4295   3.446   2.471   4.847 -0.3154  0.0824 -0.0427
  399DMSO    C2 4296   3.598   2.559   4.811  0.1614  0.3956 -0.3378
  399DMSO    H4 4297   3.660   2.494   4.748 -1.3154 -0.4475 -0.9862
  399DMSO    H5 4298   3.568   2.643   4.748 -1.6921 -0.9392 -1.3506
  399DMSO    H6 4299   3.639   2.594   4.906  0.9048 -2.0137  0.3004
  399DMSO    O1 4300   3.407   2.427   4.708  0.5906  0.1834 -0.3018
  400DMSO    C1 4301   3.016   0.573   0.253  0.0024 -0.2998  0.1214
  400DMSO    H1 4302   2.933   0.642   0.274 -1.7703 -2.0657 -0.7914
  400DMSO    H2 4303   3.073   0.556   0.344  0.1687 -1.1482 -0.1362
  400DMSO    H3 4304   3.078   0.610   0.170 -1.2364 -0.3364 -0.8520
  400DMSO    S1 4305   2.937   0.420   0.208 -0.2046  0.4024  0.1941
  400DMSO    C2 4306   2.890   0.378   0.375 -0.9610  0.6758 -0.1983
  400DMSO    H4 4307   2.982   0.387   0.433 -0.0247  2.2303 -1.7966
  400DMSO    H5 4308   2.805   0.441   0.401 -0.3905  1.9710 -1.3588
  400DMSO    H6 4309   2.860   0.277   0.347  1.0592  0.1740 -0.7561
  400DMSO    O1 4310   3.055   0.337   0.173  0.1574 -0.5954 -0.9428
  401DMSO    C1 4311   1.253   1.228   2.373 -0.2501 -0.7747  0.0455
  401DMSO    H1 4312   1.255   1.239   2.481 -0.0045 -0.8060  0.0433
  401DMSO    H2 4313   1.344   1.266   2.326  0.9642 -1.8361  1.4731
  401DMSO    H3 4314   1.163   1.274   2.330  2.2592  2.9036 -1.7809
  401DMSO    S1 4315   1.247   1.050   2.352 -0.1769  0.1178  0.6879
  401DMSO    C2 4316   1.105   1.033   2.464  0.3772  0.1065  0.1094
  401DMSO    H4 4317   1.007   1.060   2.424  0.4895 -1.1566 -1.0898
  401DMSO    H5 4318   1.096   0.926   2.482  0.5526 -0.2417 -1.7414
  401DMSO    H6 4319   1.121   1.087   2.558  0.7555  1.1293 -0.5233
  401DMSO    O1 4320   1.363   1.000   2.437 -0.0798 -0.0722 -0.4011
  402DMSO    C1 4321   2.325   2.707   4.022  0.0716 -0.1509  0.5098
  402DMSO    H1 4322   2.259   2.750   4.098 -0.4670 -0.8372  0.4463
  402DMSO    H2 4323   2.333   2.603   4.055  0.6250  0.2220  1.5628
  402DMSO    H3 4324   2.425   2.750   4.031  0.0747 -0.4509  2.3320
  402DMSO    S1 4325   2.247   2.694   3.856  0.3453  0.1381  0.4188
  402DMSO    C2 4326   2.342   2.558   3.794  0.1926 -0.3101  0.1673
  402DMSO    H4 4327   2.449   2.578   3.788  0.1442  0.3299  1.2053
  402DMSO    H5 4328   2.322   2.470   3.855  1.6897 -0.5635  0.3412
  402DMSO    H6 4329   2.302   2.549   3.693 -0.9907  1.0865  0.4764
  402DMSO    O1 4330   2.311   2.799   3.784 -0.0211 -0.4150  0.0953
  403DMSO    C1 4331   5.462   0.379   2.076  0.1741 -0.1262  0.4078
  403DMSO    H1 4332   5.421   0.279   2.059 -0.6434  0.5676 -2.2724
  403DMSO    H2 4333   5.438   0.435   1.984  1.4484  0.4572  0.4058
  403DMSO    H3 4334   5.570   0.375   2.093 -0.2282 -0.8551  3.1557
  403DMSO    S1 4335   5.398   0.457   2.216 -0.3188  0.2015  0.3537
  403DMSO    C2 4336   5.501   0.606   2.209 -0.6415  0.4605  0.2833
  403DMSO    H4 4337   5.599   0.579   2.167 -2.6918 -1.6096 -3.7284
  403DMSO    H5 4338   5.462   0.674   2.133 -0.3964  1.0427  0.6680
  403DMSO    H6 4339   5.515   0.653   2.307  0.1153 -1.4423  1.1492
  403DMSO    O1 4340   5.445   0.367   2.323 -0.2607 -0.0291  0.1122
  404DMSO    C1 4341   5.273   4.495   0.415 -0.3251  0.5328 -0.7419
  404DMSO    H1 4342   5.227   4.480   0.514  2.1331  1.1512  0.5638
  404DMSO    H2 4343   5.233   4.418   0.349 -0.9258  0.4580 -0.3065
  404DMSO    H3 4344   5.381   4.484   0.417 -0.5309 -2.3399  0.1626
  404DMSO    S1 4345   5.226   4.659   0.345  0.0019  0.1093  0.3967
  404DMSO    C2 4346   5.321   4.665   0.195  0.5185  0.3058  0.0129
  404DMSO    H4 4347   5.268   4.619   0.110  2.1395 -1.1865 -0.2490
  404DMSO    H5 4348   5.334   4.771   0.172 -0.6722 -0.0378 -2.6505
  404DMSO    H6 4349   5.421   4.625   0.211 -0.0946 -0.2095  3.1227
  404DMSO    O1 4350   5.306   4.751   0.435  0.0678  0.4873 -0.0785
  405DMSO    C1 4351   3.905   5.497   5.314 -0.0940 -0.0173 -0.0789
  405DMSO    H1 4352   4.005   5.533   5.288 -1.3210  1.7083 -2.9872
  405DMSO    H2 4353   3.856   5.465   5.221  1.7860  0.2631 -1.2298
  405DMSO    H3 4354   3.858   5.587   5.354  1.1318  0.7297 -0.2713
  405DMSO    S1 4355   3.899   5.372   5.438 -0.2343  0.3490  0.2995
  405DMSO    C2 4356   3.981   5.483   5.552  0.4115  0.0480 -0.6388
  405DMSO    H4 4357   4.075   5.515   5.506  0.6134  3.8852  2.0019
  405DMSO    H5 4358   3.922   5.572   5.574 -2.4586 -2.0652  0.8184
  405DMSO    H6 4359   3.995   5.427   5.645 -0.6644 -2.8913 -2.1065
  405DMSO    O1 4360   4.000   5.270   5.387 -0.1876  0.0649 -0.9017
  406DMSO    C1 4361   5.969   2.656   1.422  0.0921 -0.3614 -0.1523
  406DMSO    H1 4362   5.889   2.718   1.463  0.8759 -0.7189  2.0796
  406DMSO    H2 4363   6.064   2.699   1.453  0.6467 -1.1983 -0.6468
  406DMSO    H3 4364   5.963   2.656   1.313 -0.0619  1.5685 -0.1783
  406DMSO    S1 4365   5.950   2.496   1.488  0.3099  0.7149 -0.1536
  406DMSO    C2 4366   6.035   2.389   1.383 -0.1929 -0.3643  0.1127
  406DMSO    H4 4367   6.125   2.352   1.434 -0.2925 -3.4668 -1.7088
  406DMSO    H5 4368   5.975   2.301   1.361  3.2005 -3.1111  0.8770
  406DMSO    H6 4369   6.047   2.438   1.286 -0.0421  1.7062  1.1135
  406DMSO    O1 4370   5.805   2.475   1.436 -0.1484  0.2772  0.2261
  407DMSO    C1 4371   2.006   3.524   5.788 -0.5604  0.7962  1.1904
  407DMSO    H1 4372   1.901   3.494   5.777 -0.0185 -1.6160  1.8646
  407DMSO    H2 4373   1.997   3.626   5.827 -1.9473  1.2554 -0.2274
  407DMSO    H3 4374   2.047   3.524   5.687  0.5120 -0.9870  1.5751
  407DMSO    S1 4375   2.106   3.431   5.901 -0.3502  0.3639  0.1594
  407DMSO    C2 4376   2.083   3.269   5.843 -0.7161  0.1442  0.5524
  407DMSO    H4 4377   1.987   3.229   5.875 -1.1359 -0.4999 -1.3472
  407DMSO    H5 4378   2.094   3.269   5.734  0.9671 -0.6469  0.6874
  407DMSO    H6 4379   2.161   3.203   5.883  0.3758  0.6527 -0.6368
  407DMSO    O1 4380   2.053   3.435   6.038  0.2373  0.0072 -0.4481
  408DMSO    C1 4381   4.116   2.892   2.176 -0.3336 -0.5559 -0.7711
  408DMSO    H1 4382   4.069   2.891   2.077 -1.5503  2.2437 -0.3083
  408DMSO    H2 4383   4.085   2.977   2.237 -2.2259 -1.6590 -0.1148
  408DMSO    H3 4384   4.225   2.887   2.172 -0.2772 -0.4584  0.3084
  408DMSO    S1 4385   4.052   2.752   2.275 -0.1128 -0.1423 -0.4440
  408DMSO    C2 4386   4.071   2.632   2.143  0.5506  0.1111 -0.0260
  408DMSO    H4 4387   4.177   2.617   2.122  1.1275  2.2176  1.0616
  408DMSO    H5 4388   4.035   2.534   2.176  0.1439  0.0775 -0.5419
  408DMSO    H6 4389   4.014   2.671   2.058 -1.9129  0.3824  1.6161
  408DMSO    O1 4390   3.904   2.777   2.294 -0.0271  0.1782 -0.7188
  409DMSO    C1 4391   2.794   0.343   3.587  0.2132 -0.5158  0.1485
  409DMSO    H1 4392   2.816   0.418   3.511  0.4111 -0.9475 -0.2251
  409DMSO    H2 4393   2.718   0.277   3.544  1.3410 -1.3733 -0.5989
  409DMSO    H3 4394   2.756   0.397   3.674 -1.2664  0.5030 -1.0815
  409DMSO    S1 4395   2.926   0.235   3.648  0.0861  0.4371 -0.1277
  409DMSO    C2 4396   2.967   0.140   3.497 -0.0014  0.3967 -0.2677
  409DMSO    H4 4397   3.025   0.053   3.526  0.1552  0.6625  0.2301
  409DMSO    H5 4398   2.870   0.111   3.455 -0.3820  1.7025 -0.3592
  409DMSO    H6 4399   3.029   0.211   3.441 -1.5168 -0.1358 -2.7765
  409DMSO    O1 4400   2.870   0.143   3.751  0.7231  0.2129  0.0013
  410DMSO    C1 4401   1.819   3.270   3.510  0.2743  0.2852 -0.3687
  410DMSO    H1 4402   1.839   3.273   3.617 -1.2178  0.6041 -0.0772
  410DMSO    H2 4403   1.739   3.199   3.486  0.1972  0.5917 -1.0499
  410DMSO    H3 4404   1.908   3.258   3.448  0.9112 -0.3840  0.6477
  410DMSO    S1 4405   1.760   3.437   3.483  0.2316  0.3195 -0.0033
  410DMSO    C2 4406   1.755   3.410   3.303 -0.0882  0.4106  0.9979
  410DMSO    H4 4407   1.847   3.360   3.273 -1.7710 -2.2707  0.0107
  410DMSO    H5 4408   1.663   3.354   3.284 -0.5504  1.9327 -1.6838
  410DMSO    H6 4409   1.743   3.509   3.258 -0.1333 -0.0099  0.0816
  410DMSO    O1 4410   1.880   3.520   3.508 -0.4973  0.1886 -0.1581
  411DMSO    C1 4411   4.214   0.048   0.929  0.6374 -0.5618  0.1607
  411DMSO    H1 4412   4.165  -0.044   0.896  0.4817  0.2830 -2.1763
  411DMSO    H2 4413   4.243   0.110   0.844  0.0498  1.4432  1.3579
  411DMSO    H3 4414   4.307   0.030   0.984  1.8756 -2.0423 -2.2415
  411DMSO    S1 4415   4.107   0.148   1.017  0.1486  0.1631  0.2839
  411DMSO    C2 4416   3.989   0.158   0.887 -0.9791 -0.0549  0.1602
  411DMSO    H4 4417   3.923   0.241   0.916 -1.4226 -0.8781  1.6188
  411DMSO    H5 4418   4.036   0.179   0.790 -0.9881 -1.7600 -0.2428
  411DMSO    H6 4419   3.932   0.065   0.885  0.1070 -0.7545 -2.6945
  411DMSO    O1 4420   4.173   0.280   1.004  0.8372 -0.6082 -0.2466
  412DMSO    C1 4421   2.938   2.561   1.296 -1.1051  0.6224 -0.0449
  412DMSO    H1 4422   2.934   2.670   1.298  2.9055  0.8820  0.5866
  412DMSO    H2 4423   2.897   2.532   1.199  2.5216 -2.7900 -0.8045
  412DMSO    H3 4424   2.884   2.522   1.383  0.4395 -1.5163  0.0359
  412DMSO    S1 4425   3.114   2.539   1.309 -0.3737 -0.0562  0.3972
  412DMSO    C2 4426   3.124   2.571   1.489  0.1946 -0.1500  0.1727
  412DMSO    H4 4427   3.046   2.513   1.539 -0.9542  0.8578 -0.4098
  412DMSO    H5 4428   3.224   2.543   1.522  0.1279 -3.2527 -1.7862
  412DMSO    H6 4429   3.112   2.678   1.504 -1.1687 -0.1466 -0.7823
  412DMSO    O1 4430   3.166   2.672   1.259 -0.0992 -0.0002  0.0761
  413DMSO    C1 4431   3.118   5.696   1.342 -0.6949 -0.4854 -0.3229
  413DMSO    H1 4432   3.126   5.803   1.359  0.3579 -0.4718 -0.8124
  413DMSO    H2 4433   3.215   5.655   1.371 -0.2120  1.3233  0.7487
  413DMSO    H3 4434   3.101   5.686   1.234  0.8761 -0.5105 -0.5954
  413DMSO    S1 4435   2.974   5.613   1.416 -0.3078 -0.3448  0.2124
  413DMSO    C2 4436   3.013   5.662   1.588 -1.0510 -0.2337  1.0058
  413DMSO    H4 4437   2.995   5.769   1.601 -0.8249 -0.2495  1.4586
  413DMSO    H5 4438   2.941   5.610   1.652 -1.7401 -0.5531  0.0053
  413DMSO    H6 4439   3.117   5.647   1.618 -0.7502  0.8119  0.5140
  413DMSO    O1 4440   3.016   5.469   1.421 -0.8886  0.4924 -0.3974
  414DMSO    C1 4441   2.445   4.318   2.166 -0.0483 -0.3094  0.6265
  414DMSO    H1 4442   2.449   4.210   2.180 -1.5914 -0.5450 -0.5198
  414DMSO    H2 4443   2.527   4.361   2.224 -1.0442  1.4280  0.8114
  414DMSO    H3 4444   2.355   4.358   2.214 -0.5437  1.8289 -1.8269
  414DMSO    S1 4445   2.447   4.386   1.999  0.2355  0.0979 -0.1743
  414DMSO    C2 4446   2.405   4.239   1.912  0.0875  0.0459  0.5833
  414DMSO    H4 4447   2.490   4.171   1.919  2.1031  2.3131 -0.3276
  414DMSO    H5 4448   2.307   4.205   1.946  0.5510 -3.3368 -1.0034
  414DMSO    H6 4449   2.399   4.259   1.805  1.5890 -0.1314  0.4375
  414DMSO    O1 4450   2.593   4.394   1.959 -0.1425  0.1582 -0.4831
  415DMSO    C1 4451   1.996   4.412   0.816  0.2770  0.4921 -0.1803
  415DMSO    H1 4452   1.899   4.460   0.800  1.0045  3.1496  2.5176
  415DMSO    H2 4453   2.057   4.455   0.896  1.8986  0.9313 -1.5961
  415DMSO    H3 4454   2.048   4.418   0.720 -0.6024 -2.0876 -0.8779
  415DMSO    S1 4455   1.972   4.247   0.846  0.2625  0.6731  0.3700
  415DMSO    C2 4456   2.143   4.201   0.814  0.4865 -0.5257 -0.2085
  415DMSO    H4 4457   2.150   4.095   0.788  1.1579 -0.5352 -0.0041
  415DMSO    H5 4458   2.195   4.258   0.736  1.8989 -1.5591 -0.0430
  415DMSO    H6 4459   2.184   4.226   0.912  2.3742  0.0064 -1.0951
  415DMSO    O1 4460   1.920   4.210   0.710  0.0915 -0.4567  0.0144
  416DMSO    C1 4461   4.979   1.294   0.058 -0.1769 -0.7140  0.5081
  416DMSO    H1 4462   4.907   1.340   0.127 -1.9648 -0.1555 -1.6140
  416DMSO    H2 4463   4.972   1.356  -0.031 -2.5656 -1.0151  0.4047
  416DMSO    H3 4464   4.940   1.199   0.021 -2.4674  1.2623 -2.6592
  416DMSO    S1 4465   5.139   1.277   0.125 -0.5887 -0.2824  0.2577
  416DMSO    C2 4466   5.220   1.204  -0.022  0.2808 -0.1173 -0.1223
  416DMSO    H4 4467   5.221   1.284  -0.097 -0.9540  0.2923  0.2650
  416DMSO    H5 4468   5.321   1.191   0.018 -0.2129  1.7672  1.9015
  416DMSO    H6 4469   5.165   1.116  -0.057 -2.3485  0.8254  1.3391
  416DMSO    O1 4470   5.120   1.165   0.218 -0.3951 -0.1334 -0.2590
  417DMSO    C1 4471   4.197   2.108   1.140 -0.0059  0.2647 -0.0060
  417DMSO    H1 4472   4.126   2.180   1.182 -0.7041  0.0750 -0.8365
  417DMSO    H2 4473   4.211   2.015   1.195 -1.5318 -0.5474 -0.9126
  417DMSO    H3 4474   4.292   2.163   1.142 -0.2371  0.6583  1.3147
  417DMSO    S1 4475   4.146   2.065   0.970  0.1757  0.0387 -0.0787
  417DMSO    C2 4476   4.304   2.035   0.897 -0.5513  0.5630  0.1056
  417DMSO    H4 4477   4.290   2.034   0.789 -0.1659  0.7475  0.0532
  417DMSO    H5 4478   4.368   2.118   0.927  0.2647  0.4229 -1.1794
  417DMSO    H6 4479   4.343   1.939   0.933 -0.6685  1.5682  3.2104
  417DMSO    O1 4480   4.097   2.196   0.931  0.6318 -0.1628 -0.4261
  418DMSO    C1 4481   5.331   3.196   3.121 -0.6216  0.1303  0.3934
  418DMSO    H1 4482   5.380   3.102   3.146 -1.4971 -0.9648 -1.7324
  418DMSO    H2 4483   5.225   3.170   3.113  0.3277 -3.6901 -1.9787
  418DMSO    H3 4484   5.369   3.226   3.023 -0.4406  0.9331  0.6977
  418DMSO    S1 4485   5.367   3.322   3.244 -0.1949 -0.6024 -0.1372
  418DMSO    C2 4486   5.304   3.216   3.375  0.3765 -0.4219 -0.0452
  418DMSO    H4 4487   5.375   3.133   3.379  0.2337 -0.5062  1.6128
  418DMSO    H5 4488   5.309   3.266   3.472  2.7273 -1.3263  0.3621
  418DMSO    H6 4489   5.214   3.161   3.347  0.5929 -0.4060 -0.7942
  418DMSO    O1 4490   5.260   3.426   3.225 -0.0364  0.3387  0.5827
  419DMSO    C1 4491   3.757   5.119   1.783 -0.2883 -0.2148  0.2333
  419DMSO    H1 4492   3.738   5.028   1.841 -0.4554 -1.0941 -1.1528
  419DMSO    H2 4493   3.664   5.165   1.748  0.8380  1.5572 -0.5649
  419DMSO    H3 4494   3.810   5.098   1.690 -0.1412 -1.4885  0.5769
  419DMSO    S1 4495   3.832   5.230   1.898  0.0508  0.4083  0.2487
  419DMSO    C2 4496   3.698   5.236   2.017 -0.0426  0.6690 -0.5949
  419DMSO    H4 4497   3.608   5.188   1.978  0.3076 -1.9621  1.5383
  419DMSO    H5 4498   3.733   5.186   2.108 -2.0174 -2.7709 -1.5276
  419DMSO    H6 4499   3.675   5.336   2.056 -1.3163  0.2756 -0.2665
  419DMSO    O1 4500   3.827   5.357   1.817 -0.2032  0.0632  0.0305
  420DMSO    C1 4501   1.793   1.308   4.257  0.0789  0.2377 -0.2164
  420DMSO    H1 4502   1.700   1.318   4.201  0.2034  3.2278 -0.0834
  420DMSO    H2 4503   1.844   1.216   4.228 -1.4428 -0.9388  0.6975
  420DMSO    H3 4504   1.771   1.307   4.364 -0.0109  0.0690 -0.2372
  420DMSO    S1 4505   1.906   1.447   4.238  0.7765 -0.1447  0.1638
  420DMSO    C2 4506   1.775   1.576   4.242 -0.0464  0.3153  0.0180
  420DMSO    H4 4507   1.731   1.564   4.341  0.5322 -0.2042  0.2222
  420DMSO    H5 4508   1.811   1.677   4.221 -2.3369  1.1937 -0.0025
  420DMSO    H6 4509   1.705   1.547   4.163  1.8051  0.9402 -1.9499
  420DMSO    O1 4510   1.966   1.432   4.108 -0.4410  0.3333 -0.3561
  421DMSO    C1 4511   0.694   2.727   0.933 -0.0049 -0.2442 -0.2502
  421DMSO    H1 4512   0.744   2.652   0.996 -0.2127  0.6837  1.0616
  421DMSO    H2 4513   0.713   2.705   0.828  0.1677 -0.0895 -0.2513
  421DMSO    H3 4514   0.722   2.829   0.960 -2.3166 -0.5366  4.2116
  421DMSO    S1 4515   0.519   2.700   0.962 -0.1867 -0.3099  0.0926
  421DMSO    C2 4516   0.494   2.554   0.861 -0.4138  0.4000  0.7461
  421DMSO    H4 4517   0.387   2.534   0.870 -0.7090  0.4872 -1.8653
  421DMSO    H5 4518   0.535   2.580   0.763 -0.7728  1.4717  0.8594
  421DMSO    H6 4519   0.555   2.477   0.908  1.2346  0.3744 -1.2880
  421DMSO    O1 4520   0.474   2.814   0.883  0.3853 -0.2014 -0.4107
  422DMSO    C1 4521   0.775   5.447   3.407 -0.1748 -0.2413 -0.0039
  422DMSO    H1 4522   0.883   5.445   3.426 -0.3180  1.7572  1.2642
  422DMSO    H2 4523   0.734   5.533   3.355  0.1073 -0.0079  0.1531
  422DMSO    H3 4524   0.725   5.448   3.504  0.0627  0.3584  0.1125
  422DMSO    S1 4525   0.732   5.302   3.316  0.0840  0.0527  0.0783
  422DMSO    C2 4526   0.847   5.337   3.173  0.3529  0.0811  0.2681
  422DMSO    H4 4527   0.828   5.440   3.143  1.4470 -0.2688 -1.8283
  422DMSO    H5 4528   0.949   5.312   3.204  1.1301  2.6708 -0.0154
  422DMSO    H6 4529   0.808   5.277   3.091 -0.2608  1.1736 -0.2553
  422DMSO    O1 4530   0.600   5.332   3.256  0.2972 -0.2128 -0.7010
  423DMSO    C1 4531   1.658   4.505   4.610  0.3209  0.4307  0.0345
  423DMSO    H1 4532   1.633   4.545   4.511 -1.8739  4.1413  1.8748
  423DMSO    H2 4533   1.760   4.520   4.648 -0.0664  4.0912  0.0431
  423DMSO    H3 4534   1.634   4.399   4.617  3.3743 -0.3116  1.1028
  423DMSO    S1 4535   1.560   4.588   4.733  0.0823  0.1624 -0.2827
  423DMSO    C2 4536   1.424   4.626   4.621 -0.0292  0.1872 -0.3424
  423DMSO    H4 4537   1.382   4.535   4.577  0.5203  0.3700 -1.2604
  423DMSO    H5 4538   1.334   4.673   4.663 -1.7385 -0.4013 -3.0601
  423DMSO    H6 4539   1.453   4.693   4.540 -2.4073  2.3648  0.4443
  423DMSO    O1 4540   1.618   4.721   4.735 -0.0393 -0.4424 -0.0817
  424DMSO    C1 4541   3.077   0.614   3.571  0.2564  0.6619 -0.2117
  424DMSO    H1 4542   3.157   0.574   3.635 -0.9195 -2.6838 -0.6429
  424DMSO    H2 4543   3.075   0.723   3.579 -0.4982  0.5346  1.6423
  424DMSO    H3 4544   2.979   0.573   3.592  0.7151 -0.5267 -0.3136
  424DMSO    S1 4545   3.115   0.578   3.398  0.1400 -0.3048 -0.0744
  424DMSO    C2 4546   2.969   0.656   3.334 -0.5080 -0.6997 -0.2019
  424DMSO    H4 4547   2.887   0.586   3.318 -1.1182  0.3272 -1.8221
  424DMSO    H5 4548   2.934   0.740   3.394  0.5127 -0.7298  0.4487
  424DMSO    H6 4549   3.010   0.690   3.238  0.2042 -0.2626  0.2509
  424DMSO    O1 4550   3.085   0.430   3.392  0.1610 -0.5697 -0.0148
  425DMSO    C1 4551   1.136   5.352   4.071 -0.6763  0.1518 -0.1018
  425DMSO    H1 4552   1.159   5.374   3.966 -2.8677  0.1578 -0.6160
  425DMSO    H2 4553   1.211   5.401   4.134 -0.0277  0.0561 -0.7897
  425DMSO    H3 4554   1.131   5.243   4.081 -1.0267  0.3182  2.2260
  425DMSO    S1 4555   0.972   5.414   4.117 -0.0987 -0.3930  0.2942
  425DMSO    C2 4556   0.893   5.329   3.981 -0.4092 -0.1569  0.4694
  425DMSO    H4 4557   0.947   5.338   3.886 -1.5696 -1.1725 -0.3187
  425DMSO    H5 4558   0.890   5.224   4.008  1.5273 -0.2729  0.3207
  425DMSO    H6 4559   0.791   5.368   3.966 -0.8538 -1.4409  0.0536
  425DMSO    O1 4560   0.978   5.558   4.074 -0.2069  0.1779 -0.3140
  426DMSO    C1 4561   1.044   0.418   3.939 -0.0728  0.4316  0.8490
  426DMSO    H1 4562   0.976   0.486   3.887 -0.6870 -0.4933  0.4074
  426DMSO    H2 4563   1.024   0.428   4.046 -2.2380  2.7085  0.3164
  426DMSO    H3 4564   1.149   0.443   3.918 -0.6742  2.1184 -0.3591
  426DMSO    S1 4565   1.000   0.250   3.898 -0.4409 -0.2901  0.7328
  426DMSO    C2 4566   0.953   0.281   3.732  0.1722  0.3268 -0.0278
  426DMSO    H4 4567   1.034   0.332   3.680  0.1826  0.3705  0.0319
  426DMSO    H5 4568   0.932   0.185   3.684 -0.3916 -0.8098  2.3600
  426DMSO    H6 4569   0.868   0.348   3.717 -0.2972 -0.2592 -0.0325
  426DMSO    O1 4570   0.870   0.232   3.969  0.0335  0.1833 -0.0670
  427DMSO    C1 4571   5.733   3.769   4.570  0.1735  0.3743  0.2571
  427DMSO    H1 4572   5.727   3.743   4.676  1.5190 -1.3526 -0.0475
  427DMSO    H2 4573   5.641   3.790   4.515  1.8047 -1.4390 -3.5596
  427DMSO    H3 4574   5.779   3.686   4.516  0.2754  0.2952  0.4660
  427DMSO    S1 4575   5.834   3.920   4.552 -0.1094  0.0161  0.2528
  427DMSO    C2 4576   5.710   4.021   4.626 -0.0281  0.3037 -0.1374
  427DMSO    H4 4577   5.712   4.001   4.733  1.0039  0.5708 -0.0916
  427DMSO    H5 4578   5.730   4.125   4.599 -1.6896  0.2385 -1.8774
  427DMSO    H6 4579   5.611   4.005   4.583 -0.8989  3.3172  0.5246
  427DMSO    O1 4580   5.815   3.944   4.409 -0.5304 -0.1699  0.4687
  428DMSO    C1 4581   1.809   2.105   3.546 -0.3301  0.5382 -0.1526
  428DMSO    H1 4582   1.898   2.165   3.527  1.0217 -1.0460  1.0180
  428DMSO    H2 4583   1.793   2.105   3.654 -0.1494 -2.9376 -0.0155
  428DMSO    H3 4584   1.830   2.001   3.521  4.5913  1.9963 -3.6699
  428DMSO    S1 4585   1.665   2.153   3.451  0.0786  0.1660 -0.1879
  428DMSO    C2 4586   1.747   2.165   3.293 -1.1263  0.2692  0.1525
  428DMSO    H4 4587   1.782   2.068   3.257 -1.1710  0.3488 -0.1097
  428DMSO    H5 4588   1.680   2.205   3.217  1.2696  1.6276 -1.3714
  428DMSO    H6 4589   1.831   2.234   3.307  0.5209 -1.3375 -1.2008
  428DMSO    O1 4590   1.635   2.292   3.484  0.8102  0.1818 -0.0825
  429DMSO    C1 4591   3.687   3.036   3.999  0.2981  0.4777  0.3461
  429DMSO    H1 4592   3.723   2.944   4.045 -1.9213  0.3737  1.9978
  429DMSO    H2 4593   3.724   3.128   4.045  2.9688 -0.0268 -0.5817
  429DMSO    H3 4594   3.579   3.027   4.003  0.2824  0.4434 -0.0809
  429DMSO    S1 4595   3.761   3.040   3.827  0.3750 -0.1980  0.1586
  429DMSO    C2 4596   3.678   3.188   3.773 -0.0022  0.1936  0.2468
  429DMSO    H4 4597   3.694   3.269   3.844  0.6599  0.9257 -0.7048
  429DMSO    H5 4598   3.716   3.217   3.675 -1.7055 -3.2993 -1.6300
  429DMSO    H6 4599   3.575   3.155   3.757  0.2303 -1.5586  1.9380
  429DMSO    O1 4600   3.682   2.929   3.767 -0.2951  0.9007  0.7705
  430DMSO    C1 4601   2.500   5.301   4.397 -0.3115  0.7939  0.0883
  430DMSO    H1 4602   2.551   5.398   4.393  0.2088  0.5127 -0.1884
  430DMSO    H2 4603   2.517   5.236   4.311  0.0550 -0.9339  1.4111
  430DMSO    H3 4604   2.393   5.321   4.407 -0.1785  0.6468  2.1388
  430DMSO    S1 4605   2.550   5.192   4.532 -0.1602  0.3600  0.0283
  430DMSO    C2 4606   2.554   5.320   4.645  0.0371  0.2072  0.8022
  430DMSO    H4 4607   2.558   5.273   4.743  0.3507 -0.9958  0.2262
  430DMSO    H5 4608   2.638   5.391   4.643  2.3019 -2.2880  1.8612
  430DMSO    H6 4609   2.464   5.382   4.643  0.8086  1.4200  1.7874
  430DMSO    O1 4610   2.694   5.181   4.491  0.0340 -0.3206  0.1089
  431DMSO    C1 4611   1.639   5.672   4.015 -0.2066 -0.2210  0.2872
  431DMSO    H1 4612   1.624   5.590   3.944  1.3120  1.5415 -2.2619
  431DMSO    H2 4613   1.552   5.739   4.015 -0.8921 -1.0517 -0.8414
  431DMSO    H3 4614   1.730   5.714   3.970  0.7859 -0.9109  1.6137
  431DMSO    S1 4615   1.665   5.603   4.178  0.1617 -0.0919  0.1076
  431DMSO    C2 4616   1.491   5.546   4.193 -1.1126  0.3694 -0.6551
  431DMSO    H4 4617   1.455   5.501   4.100 -2.0722  0.4400 -0.3280
  431DMSO    H5 4618   1.481   5.475   4.276 -0.2879  0.0112 -0.8550
  431DMSO    H6 4619   1.441   5.641   4.213  0.8265  1.2606  0.1442
  431DMSO    O1 4620   1.667   5.726   4.267 -0.3193  0.4737 -0.0039
  432DMSO    C1 4621   2.721   4.112   0.445  0.1123 -0.2607 -0.8197
  432DMSO    H1 4622   2.761   4.030   0.504  1.0413  0.8427  0.1383
  432DMSO    H2 4623   2.744   4.203   0.502  0.9547 -0.3647 -0.9907
  432DMSO    H3 4624   2.614   4.089   0.434 -0.0336  0.1534 -0.3177
  432DMSO    S1 4625   2.786   4.129   0.280 -0.2378  0.2101 -0.7652
  432DMSO    C2 4626   2.841   3.957   0.275  0.4849  0.0329  0.6179
  432DMSO    H4 4627   2.891   3.931   0.182 -0.4970  0.2444  0.0102
  432DMSO    H5 4628   2.909   3.934   0.357  1.3430 -1.9082 -0.5841
  432DMSO    H6 4629   2.749   3.899   0.287 -0.1192  1.1411  1.5042
  432DMSO    O1 4630   2.909   4.208   0.314  0.5074 -0.1098  0.2248
  433DMSO    C1 4631   4.122   4.093   0.217 -0.4569 -0.5238  0.1803
  433DMSO    H1 4632   4.064   4.005   0.246 -2.0230  0.2184 -0.5553
  433DMSO    H2 4633   4.153   4.148   0.306 -2.7290 -1.2629  1.5047
  433DMSO    H3 4634   4.065   4.151   0.144 -0.5466 -1.2132 -0.3087
  433DMSO    S1 4635   4.265   4.028   0.137 -0.1158  0.1370  0.0709
  433DMSO    C2 4636   4.192   3.923   0.012 -0.2548 -0.2454 -0.1840
  433DMSO    H4 4637   4.141   3.993  -0.054  2.4663  0.4697 -1.6775
  433DMSO    H5 4638   4.273   3.868  -0.036  1.3258  0.7114  1.2765
  433DMSO    H6 4639   4.122   3.851   0.057  0.0030  0.7939  1.9994
  433DMSO    O1 4640   4.334   3.942   0.231 -0.3287 -0.4682  0.3494
  434DMSO    C1 4641   4.672   0.811   3.969 -0.3058 -0.2334 -0.3252
  434DMSO    H1 4642   4.733   0.779   3.885 -0.9387 -2.8507  0.1123
  434DMSO    H2 4643   4.738   0.834   4.053  0.7498  1.6243 -1.6028
  434DMSO    H3 4644   4.606   0.727   3.993 -0.2208  0.2934  1.9937
  434DMSO    S1 4645   4.582   0.965   3.940 -0.1541 -0.2305  0.1391
  434DMSO    C2 4646   4.477   0.928   4.075 -0.3685 -0.0553 -0.4049
  434DMSO    H4 4647   4.423   0.835   4.055 -0.1689 -0.4353  0.7563
  434DMSO    H5 4648   4.531   0.926   4.170  0.3351  1.4880 -0.7444
  434DMSO    H6 4649   4.401   1.006   4.088 -1.2781 -1.1230  0.9821
  434DMSO    O1 4650   4.498   0.949   3.814  0.5343 -0.7782 -0.3038
  435DMSO    C1 4651   5.971   1.085   0.384  0.3760  0.4478  0.2080
  435DMSO    H1 4652   6.035   1.053   0.466 -1.6012  1.9268  2.4874
  435DMSO    H2 4653   5.870   1.107   0.422 -0.6531 -4.6969  1.2407
  435DMSO    H3 4654   5.967   1.006   0.308 -0.5026 -1.4361  2.0858
  435DMSO    S1 4655   6.046   1.218   0.301  0.1153 -0.1924 -0.3326
  435DMSO    C2 4656   6.056   1.315   0.450 -0.1914 -0.1828  0.2671
  435DMSO    H4 4657   6.138   1.280   0.513 -0.6427 -1.2473  0.2691
  435DMSO    H5 4658   6.077   1.419   0.421  3.2496 -0.0613  2.6108
  435DMSO    H6 4659   5.961   1.313   0.503  0.1539 -0.1933  0.8859
  435DMSO    O1 4660   5.926   1.272   0.230 -0.0445 -0.0283 -0.1857
  436DMSO    C1 4661   1.657   2.722   4.782  0.2764  0.2457 -1.4679
  436DMSO    H1 4662   1.712   2.660   4.852 -2.4428 -0.7219 -0.0507
  436DMSO    H2 4663   1.643   2.829   4.801 -0.4416 -0.1206  0.2625
  436DMSO    H3 4664   1.559   2.675   4.774 -0.2038  0.8628  0.3769
  436DMSO    S1 4665   1.733   2.714   4.625  0.0894 -0.1365  0.2356
  436DMSO    C2 4666   1.869   2.820   4.650  0.8200 -0.0542 -0.4960
  436DMSO    H4 4667   1.906   2.841   4.549  1.1009  0.4979 -0.2867
  436DMSO    H5 4668   1.832   2.912   4.697 -2.6683 -1.8043  0.5053
  436DMSO    H6 4669   1.940   2.772   4.718  0.3142  1.0677  0.8961
  436DMSO    O1 4670   1.642   2.804   4.541 -0.1346  0.3329  0.0092
  437DMSO    C1 4671   4.867   0.654   4.944  0.2145  0.2370  0.0028
  437DMSO    H1 4672   4.911   0.724   5.016 -0.8406  0.5385  0.3752
  437DMSO    H2 4673   4.857   0.551   4.979  1.9307  0.4091  1.1283
  437DMSO    H3 4674   4.916   0.668   4.848  0.2589 -0.6984 -0.1150
  437DMSO    S1 4675   4.694   0.689   4.930 -0.4372 -0.5400  0.1379
  437DMSO    C2 4676   4.673   0.710   5.105  0.1297  0.2802  0.3503
  437DMSO    H4 4677   4.691   0.615   5.156 -3.2162 -1.9293 -2.1707
  437DMSO    H5 4678   4.727   0.802   5.129 -0.8852  1.5568 -1.9644
  437DMSO    H6 4679   4.565   0.721   5.107  0.2048  1.8305 -1.5580
  437DMSO    O1 4680   4.634   0.557   4.903  0.0589 -0.1424  0.3940
  438DMSO    C1 4681   1.574   0.168   4.094  0.0884 -0.0556  0.0502
  438DMSO    H1 4682   1.487   0.132   4.039 -0.0578  0.7089 -0.2338
  438DMSO    H2 4683   1.599   0.084   4.159 -1.3076 -1.5552 -1.2666
  438DMSO    H3 4684   1.547   0.251   4.160 -0.6248 -0.4888  0.3095
  438DMSO    S1 4685   1.702   0.217   3.978  0.0151 -0.4446  0.1383
  438DMSO    C2 4686   1.778   0.315   4.101 -0.1208 -0.2059  0.1347
  438DMSO    H4 4687   1.707   0.379   4.153 -0.1227 -0.1652  0.0823
  438DMSO    H5 4688   1.826   0.240   4.165  3.2046 -0.6672 -2.6243
  438DMSO    H6 4689   1.850   0.377   4.047 -1.2372 -0.3064 -1.5230
  438DMSO    O1 4690   1.632   0.328   3.911 -0.1832 -0.3096 -0.1445
  439DMSO    C1 4691   0.427   2.316   1.643  0.1578 -0.1479 -0.1788
  439DMSO    H1 4692   0.519   2.361   1.683  0.1635 -0.7120  0.4570
  439DMSO    H2 4693   0.361   2.287   1.725 -2.3838  4.2161 -0.3661
  439DMSO    H3 4694   0.439   2.229   1.579 -4.5080 -0.9868 -0.2644
  439DMSO    S1 4695   0.336   2.439   1.561  0.2490 -0.2960 -0.2810
  439DMSO    C2 4696   0.481   2.524   1.502 -0.4582  0.0942 -0.4289
  439DMSO    H4 4697   0.569   2.520   1.568  0.0040  0.0045 -1.0402
  439DMSO    H5 4698   0.501   2.465   1.412 -1.4452 -0.5837 -0.2242
  439DMSO    H6 4699   0.454   2.627   1.481  0.9698  0.3254 -1.2195
  439DMSO    O1 4700   0.281   2.525   1.664  0.3477  0.2388 -0.0935
  440DMSO    C1 4701   4.585   0.081   3.923  0.5774  0.2086 -0.5691
  440DMSO    H1 4702   4.477   0.087   3.909  0.4187  0.4614  0.6257
  440DMSO    H2 4703   4.623  -0.020   3.904 -0.3864 -0.6190  1.5207
  440DMSO    H3 4704   4.596   0.108   4.028  0.6001 -1.5273 -0.0981
  440DMSO    S1 4705   4.666   0.200   3.816  0.0345  0.1794 -0.0861
  440DMSO    C2 4706   4.683   0.110   3.667 -0.4917  0.2673  0.6376
  440DMSO    H4 4707   4.583   0.076   3.638 -0.0985 -0.4860  0.1416
  440DMSO    H5 4708   4.726   0.174   3.589 -1.1520 -3.2388 -2.9900
  440DMSO    H6 4709   4.756   0.031   3.686 -1.4162 -0.2073  2.3744
  440DMSO    O1 4710   4.809   0.190   3.867 -0.1287 -0.1573 -0.4040
  441DMSO    C1 4711   4.328   2.071   0.275 -0.3850  0.1952 -0.0208
  441DMSO    H1 4712   4.331   2.175   0.241 -0.7542  0.6749  1.3630
  441DMSO    H2 4713   4.251   2.079   0.352 -0.1557 -2.6405  0.6176
  441DMSO    H3 4714   4.425   2.049   0.320  0.7652  1.0401 -1.9251
  441DMSO    S1 4715   4.278   1.958   0.147 -0.1868  0.3138  0.4843
  441DMSO    C2 4716   4.131   2.037   0.096 -0.8772 -0.3493 -0.6386
  441DMSO    H4 4717   4.161   2.137   0.064 -0.6016  0.9685  3.3015
  441DMSO    H5 4718   4.086   1.984   0.011 -1.1735  1.7443 -1.8499
  441DMSO    H6 4719   4.060   2.040   0.179  0.3005  1.1771  0.3494
  441DMSO    O1 4720   4.224   1.836   0.209 -0.2093 -0.0799  0.0851
  442DMSO    C1 4721   2.019   1.854   4.301  0.0048  0.9018  0.8457
  442DMSO    H1 4722   2.068   1.759   4.280 -1.4917  0.2937  0.0270
  442DMSO    H2 4723   1.926   1.852   4.358 -0.8179  1.0285 -0.4593
  442DMSO    H3 4724   2.004   1.903   4.205 -1.1238 -0.7017  0.1732
  442DMSO    S1 4725   2.134   1.947   4.403 -0.0718  0.5166  0.2550
  442DMSO    C2 4726   2.059   2.104   4.391 -0.1985  1.1904 -0.6813
  442DMSO    H4 4727   2.125   2.185   4.426 -0.1645  0.8671  0.0150
  442DMSO    H5 4728   2.036   2.112   4.284  1.3941  0.8925 -1.0715
  442DMSO    H6 4729   1.965   2.102   4.447  0.8906  0.7672  1.2181
  442DMSO    O1 4730   2.240   1.950   4.300 -0.4418 -0.2490 -0.7287
  443DMSO    C1 4731   2.191   3.812   4.197  0.1906  0.2041  0.1981
  443DMSO    H1 4732   2.149   3.744   4.123  1.8534  0.4281 -0.9881
  443DMSO    H2 4733   2.287   3.781   4.239  0.7962 -0.2397 -1.4592
  443DMSO    H3 4734   2.119   3.831   4.278 -1.2097 -0.8937 -0.7323
  443DMSO    S1 4735   2.208   3.958   4.105 -0.1017 -0.1042 -0.0667
  443DMSO    C2 4736   2.260   4.055   4.245 -0.2721 -0.1093 -0.6597
  443DMSO    H4 4737   2.196   4.036   4.331  1.4542  2.4203  1.3347
  443DMSO    H5 4738   2.364   4.032   4.267 -0.2672 -0.9694 -1.5140
  443DMSO    H6 4739   2.251   4.155   4.203  0.7387 -0.4459 -1.7398
  443DMSO    O1 4740   2.065   4.005   4.100 -0.3071  0.0787 -0.0525
  444DMSO    C1 4741   2.524   3.162   4.712 -0.1884  0.7334  0.2781
  444DMSO    H1 4742   2.549   3.165   4.606 -3.2182 -2.8685 -0.7664
  444DMSO    H2 4743   2.516   3.057   4.741  2.5949  1.3588  4.0964
  444DMSO    H3 4744   2.436   3.225   4.728 -2.0036 -1.1622 -1.6291
  444DMSO    S1 4745   2.667   3.222   4.796 -0.5874 -0.0492 -0.3945
  444DMSO    C2 4746   2.599   3.254   4.961  0.5152 -0.3928 -0.3443
  444DMSO    H4 4747   2.516   3.324   4.956  0.6560 -0.0845  1.2380
  444DMSO    H5 4748   2.559   3.159   4.996 -1.9881  0.8339  0.3465
  444DMSO    H6 4749   2.676   3.281   5.034  1.2386 -0.7472 -0.9535
  444DMSO    O1 4750   2.686   3.355   4.734  0.2910  0.0481 -0.0212
  445DMSO    C1 4751   0.343   2.317   3.260  0.4489 -0.0934  0.2548
  445DMSO    H1 4752   0.245   2.330   3.308  0.6591  1.2137  0.3734
  445DMSO    H2 4753   0.343   2.226   3.200 -1.0322 -0.4081  0.6947
  445DMSO    H3 4754   0.431   2.323   3.325  0.5958  0.2780  0.0242
  445DMSO    S1 4755   0.362   2.457   3.155 -0.0635  0.4277  0.1877
  445DMSO    C2 4756   0.296   2.580   3.274  0.5448 -0.0738 -0.2223
  445DMSO    H4 4757   0.340   2.676   3.247 -0.6723  0.2829 -0.9788
  445DMSO    H5 4758   0.187   2.578   3.274  0.5499 -0.6454  0.1651
  445DMSO    H6 4759   0.326   2.554   3.376  0.0319  2.5666  0.6658
  445DMSO    O1 4760   0.247   2.444   3.063  0.0623  0.0299  0.0701
  446DMSO    C1 4761   5.412   1.620   5.662  0.7019  0.3193 -0.1422
  446DMSO    H1 4762   5.456   1.716   5.636  0.4731 -0.1032 -2.2772
  446DMSO    H2 4763   5.426   1.558   5.573 -1.2707 -0.3067 -0.0774
  446DMSO    H3 4764   5.304   1.631   5.675  0.5843  0.1814 -0.9327
  446DMSO    S1 4765   5.503   1.550   5.801  0.2469  0.2288  0.4231
  446DMSO    C2 4766   5.456   1.653   5.943  0.3906  0.4508  0.0364
  446DMSO    H4 4767   5.348   1.655   5.958  0.7152 -1.8336  3.7754
  446DMSO    H5 4768   5.511   1.621   6.032  0.6612 -1.0703 -0.6434
  446DMSO    H6 4769   5.499   1.751   5.917 -0.7668  0.6150 -1.4530
  446DMSO    O1 4770   5.633   1.617   5.777 -0.4747 -0.3910  0.0560
  447DMSO    C1 4771   1.225   3.624   2.325  0.1181  0.1311  0.5167
  447DMSO    H1 4772   1.171   3.719   2.316  1.3655  0.7393 -0.9385
  447DMSO    H2 4773   1.201   3.566   2.415 -0.2148 -3.2650 -1.5760
  447DMSO    H3 4774   1.332   3.645   2.323  0.1440 -0.0142  0.3474
  447DMSO    S1 4775   1.186   3.520   2.180  0.1388  0.8460  0.0244
  447DMSO    C2 4776   1.176   3.650   2.060 -0.1952  0.6637  0.0518
  447DMSO    H4 4777   1.079   3.702   2.059 -2.3682 -3.0280  0.6873
  447DMSO    H5 4778   1.251   3.728   2.077  0.8472  0.1491 -2.0064
  447DMSO    H6 4779   1.175   3.601   1.963 -1.4669 -0.2915  0.5105
  447DMSO    O1 4780   1.043   3.498   2.203  0.0791  0.3946  0.0273
  448DMSO    C1 4781   4.673   3.839   3.299  0.0766  0.4751 -0.0102
  448DMSO    H1 4782   4.775   3.813   3.270 -1.3237 -1.9876 -3.3703
  448DMSO    H2 4783   4.634   3.758   3.362  0.6961  1.0189  1.1028
  448DMSO    H3 4784   4.616   3.842   3.206  1.8849 -0.1119 -1.1924
  448DMSO    S1 4785   4.654   3.996   3.378 -0.0390 -0.7865 -0.0987
  448DMSO    C2 4786   4.475   4.000   3.404 -0.6784 -0.1827  0.5876
  448DMSO    H4 4787   4.437   3.932   3.481  0.0232  0.0336  1.1349
  448DMSO    H5 4788   4.449   4.102   3.436 -0.4130  0.3800 -0.9263
  448DMSO    H6 4789   4.427   3.971   3.311 -0.6763 -0.0392  0.5412
  448DMSO    O1 4790   4.696   4.094   3.267 -0.1857 -0.3698 -0.1996
  449DMSO    C1 4791   4.871   0.815   4.327 -0.1647  0.3955 -0.3583
  449DMSO    H1 4792   4.839   0.771   4.422 -1.8112  2.8854  0.3520
  449DMSO    H2 4793   4.833   0.915   4.306  0.2657  0.5562 -0.3934
  449DMSO    H3 4794   4.847   0.756   4.239  0.3107  0.5208 -0.5797
  449DMSO    S1 4795   5.051   0.815   4.311 -0.1674 -0.4491  0.1380
  449DMSO    C2 4796   5.056   0.889   4.157 -0.3144 -0.7124  0.4535
  449DMSO    H4 4797   5.020   0.991   4.172  0.7245 -0.1525 -0.6767
  449DMSO    H5 4798   5.155   0.898   4.111  0.5159  3.9009  2.6666
  449DMSO    H6 4799   4.991   0.838   4.084 -0.3015  0.3615 -0.3281
  449DMSO    O1 4800   5.102   0.677   4.294 -0.1017 -0.5239  0.1142
  450DMSO    C1 4801   4.733   4.379   2.005 -0.2074  0.7124  0.4434
  450DMSO    H1 4802   4.812   4.361   2.078  0.3156  0.0403 -0.2700
  450DMSO    H2 4803   4.643   4.318   2.017  0.5107 -0.5755 -0.4309
  450DMSO    H3 4804   4.776   4.371   1.904  1.4458  3.0599  0.8849
  450DMSO    S1 4805   4.672   4.545   2.046  0.2666  0.1346  0.1216
  450DMSO    C2 4806   4.606   4.577   1.884  0.4239 -0.0968 -0.1495
  450DMSO    H4 4807   4.553   4.672   1.891  0.4455 -0.2228  2.5838
  450DMSO    H5 4808   4.684   4.569   1.807  0.6939  0.3309  0.0785
  450DMSO    H6 4809   4.546   4.488   1.863  0.3291  0.0837 -0.6616
  450DMSO    O1 4810   4.787   4.632   2.053  0.4292  0.0543 -0.3019
  451DMSO    C1 4811   1.818   1.528   1.332  0.4647 -0.0883  0.0497
  451DMSO    H1 4812   1.807   1.634   1.356 -1.7910 -0.8641  2.9344
  451DMSO    H2 4813   1.864   1.510   1.235 -0.0809  2.7779 -0.8330
  451DMSO    H3 4814   1.718   1.484   1.331  0.0238  0.8627 -1.3408
  451DMSO    S1 4815   1.922   1.450   1.458  0.0471  0.0246  0.0126
  451DMSO    C2 4816   2.059   1.572   1.440  0.8368 -0.1454  0.1833
  451DMSO    H4 4817   2.016   1.666   1.476  0.8693 -0.4289  0.9898
  451DMSO    H5 4818   2.143   1.538   1.501  0.6920 -1.0163 -0.0883
  451DMSO    H6 4819   2.088   1.588   1.336  0.5355 -1.3204 -0.1035
  451DMSO    O1 4820   1.979   1.350   1.373  0.5061  0.3123 -0.4612
  452DMSO    C1 4821   3.811   4.041   5.509 -0.4914  0.8120 -0.8502
  452DMSO    H1 4822   3.876   4.080   5.588  0.5093 -4.0007  1.0724
  452DMSO    H2 4823   3.714   4.016   5.552  0.8850 -0.6171  1.6762
  452DMSO    H3 4824   3.863   3.955   5.467 -0.4135  1.0959 -1.3429
  452DMSO    S1 4825   3.775   4.166   5.387  0.0911 -0.1650 -0.0748
  452DMSO    C2 4826   3.942   4.213   5.358 -0.2398  1.1083  0.2792
  452DMSO    H4 4827   3.950   4.302   5.295  2.4630 -0.2169 -1.4438
  452DMSO    H5 4828   3.992   4.222   5.455  2.3964 -0.6636 -0.7980
  452DMSO    H6 4829   3.987   4.133   5.298 -1.9776  1.1640 -1.1815
  452DMSO    O1 4830   3.707   4.276   5.466 -0.3663 -0.2024 -0.3548
  453DMSO    C1 4831   0.567   1.846   2.200 -0.0777 -0.3303  0.0242
  453DMSO    H1 4832   0.627   1.785   2.131  0.0861  2.4312 -2.4494
  453DMSO    H2 4833   0.630   1.930   2.230  2.9191 -1.6666 -1.9815
  453DMSO    H3 4834   0.525   1.779   2.275  1.1217 -0.8424  0.2638
  453DMSO    S1 4835   0.425   1.898   2.095  0.3852  0.0957  0.1836
  453DMSO    C2 4836   0.351   2.004   2.220  0.1519 -0.3817 -0.4363
  453DMSO    H4 4837   0.303   1.948   2.300 -1.7398  2.3846  0.5198
  453DMSO    H5 4838   0.424   2.073   2.264  0.2963  0.3795 -1.8081
  453DMSO    H6 4839   0.268   2.060   2.176  0.9669  1.2321 -0.0099
  453DMSO    O1 4840   0.336   1.777   2.110  0.3781 -0.2228  0.0167
  454DMSO    C1 4841   4.418   4.589   0.391  0.1814  0.4538 -0.4394
  454DMSO    H1 4842   4.355   4.668   0.349  0.8871  1.0569 -0.3956
  454DMSO    H2 4843   4.501   4.583   0.320  0.3834 -1.9720 -0.0491
  454DMSO    H3 4844   4.358   4.499   0.405  2.3690 -0.9431  0.4893
  454DMSO    S1 4845   4.476   4.623   0.561  0.0727  0.3654  0.1449
  454DMSO    C2 4846   4.595   4.741   0.510 -0.0896 -0.4283 -0.4385
  454DMSO    H4 4847   4.655   4.766   0.598  0.0052  0.4817 -0.7505
  454DMSO    H5 4848   4.665   4.698   0.437 -0.3154 -1.8739  0.1718
  454DMSO    H6 4849   4.543   4.828   0.470 -2.1460 -0.8891  1.1289
  454DMSO    O1 4850   4.559   4.502   0.600  0.0337  0.0757  0.2567
  455DMSO    C1 4851   3.761   2.230   0.719 -0.3462  0.5396  0.2493
  455DMSO    H1 4852   3.727   2.180   0.629 -2.0186 -0.5779  1.4392
  455DMSO    H2 4853   3.845   2.296   0.694 -0.0742  0.7114  1.5408
  455DMSO    H3 4854   3.779   2.149   0.791  1.0124 -0.8079 -1.4994
  455DMSO    S1 4855   3.652   2.353   0.789 -0.0827  0.4719  0.2234
  455DMSO    C2 4856   3.780   2.432   0.896  0.3536 -0.1069 -0.0880
  455DMSO    H4 4857   3.857   2.483   0.836  0.3686  0.5199  0.4483
  455DMSO    H5 4858   3.739   2.508   0.963  1.8867 -0.1604  0.9444
  455DMSO    H6 4859   3.833   2.363   0.962 -0.0749  0.9800  1.4392
  455DMSO    O1 4860   3.563   2.267   0.877  0.5462 -0.3681  0.4264
  456DMSO    C1 4861   5.570   5.183   5.604 -0.0094  0.2691  0.0441
  456DMSO    H1 4862   5.559   5.154   5.500  1.7336 -1.8955  0.4066
  456DMSO    H2 4863   5.661   5.240   5.625  0.8368 -1.5362  1.5569
  456DMSO    H3 4864   5.568   5.097   5.671 -0.3599 -0.9980 -1.5495
  456DMSO    S1 4865   5.439   5.291   5.660  0.0810  0.0008 -0.0071
  456DMSO    C2 4866   5.513   5.438   5.598  0.3024 -0.0185  0.4288
  456DMSO    H4 4867   5.607   5.457   5.649  0.0180  0.9849  0.6117
  456DMSO    H5 4868   5.519   5.429   5.489 -0.4030  1.6866  0.2087
  456DMSO    H6 4869   5.440   5.515   5.627 -1.5465 -1.7937  0.7230
  456DMSO    O1 4870   5.471   5.308   5.804  0.3800  0.0563  0.0142
  457DMSO    C1 4871   6.024   1.024   5.113  0.1864 -0.1553 -0.1917
  457DMSO    H1 4872   5.995   0.939   5.051 -1.3492 -1.4195  2.1021
  457DMSO    H2 4873   6.060   1.114   5.061  0.0186  0.0395  0.0261
  457DMSO    H3 4874   6.084   0.984   5.194 -0.6566 -1.1095 -0.0176
  457DMSO    S1 4875   5.873   1.073   5.194 -0.2908  0.1509  0.2546
  457DMSO    C2 4876   5.953   1.158   5.330  0.0034 -0.2780  0.1975
  457DMSO    H4 4877   6.028   1.089   5.371  1.6995  1.4409  0.1262
  457DMSO    H5 4878   6.005   1.247   5.294  2.6843 -2.0069 -0.5512
  457DMSO    H6 4879   5.875   1.178   5.404  1.8358  0.4114  2.0593
  457DMSO    O1 4880   5.828   0.956   5.265 -0.1421  0.0529 -0.2703
  458DMSO    C1 4881   4.237   2.533   0.941  1.2924  0.1141  0.2670
  458DMSO    H1 4882   4.245   2.564   0.836  1.4548 -1.7801 -0.3209
  458DMSO    H2 4883   4.251   2.425   0.940  0.2987 -0.0780  2.4231
  458DMSO    H3 4884   4.140   2.542   0.990  1.3114 -0.4540  0.4155
  458DMSO    S1 4885   4.374   2.607   1.025 -0.4410 -0.2046  0.0435
  458DMSO    C2 4886   4.394   2.774   0.961  0.1810  0.9639 -0.1725
  458DMSO    H4 4887   4.481   2.823   1.006  2.0698  0.5307 -3.0725
  458DMSO    H5 4888   4.403   2.756   0.854 -1.4070  0.7485 -0.2958
  458DMSO    H6 4889   4.302   2.831   0.979  0.0695  1.1927 -1.3590
  458DMSO    O1 4890   4.496   2.532   0.983 -0.4888  0.0974 -0.0824
  459DMSO    C1 4891   3.651   5.052   5.451 -0.0475 -0.7182  0.0600
  459DMSO    H1 4892   3.630   4.962   5.392 -4.1846 -0.0306  0.2033
  459DMSO    H2 4893   3.753   5.091   5.441  0.2867 -1.3966  0.7460
  459DMSO    H3 4894   3.635   5.031   5.557 -0.1368  1.2203  0.4800
  459DMSO    S1 4895   3.531   5.184   5.413 -0.3051  0.1425 -0.1925
  459DMSO    C2 4896   3.599   5.211   5.253  0.0863 -0.2655 -0.0453
  459DMSO    H4 4897   3.704   5.242   5.253  0.8179 -2.5212 -0.2356
  459DMSO    H5 4898   3.593   5.118   5.196 -1.1449 -0.5741  0.5535
  459DMSO    H6 4899   3.555   5.289   5.190  0.4880 -0.2456 -0.3074
  459DMSO    O1 4900   3.594   5.288   5.499 -0.5639 -1.0811 -0.2503
  460DMSO    C1 4901   5.550   2.843   3.196 -0.3294 -0.0446  0.2698
  460DMSO    H1 4902   5.521   2.909   3.278 -1.6742  2.5910 -2.1752
  460DMSO    H2 4903   5.471   2.813   3.128  0.3227 -2.4473  0.4933
  460DMSO    H3 4904   5.606   2.755   3.229  0.5832  0.4075 -0.0421
  460DMSO    S1 4905   5.671   2.929   3.088 -0.3298 -0.0241 -0.0988
  460DMSO    C2 4906   5.792   2.975   3.217 -0.1024  0.1545 -0.4282
  460DMSO    H4 4907   5.852   3.055   3.173 -0.4067 -0.2510 -1.5954
  460DMSO    H5 4908   5.729   3.020   3.295  0.4551 -0.0661  0.1571
  460DMSO    H6 4909   5.854   2.896   3.259  0.0549  1.0658  1.1379
  460DMSO    O1 4910   5.612   3.060   3.063  0.8677 -0.3595 -0.3903
  461DMSO    C1 4911   4.105   5.367   4.540  0.0468  0.1810 -0.2494
  461DMSO    H1 4912   4.132   5.386   4.644 -0.2120  1.1052 -0.3470
  461DMSO    H2 4913   4.190   5.393   4.476  0.3830  0.4799  0.3107
  461DMSO    H3 4914   4.010   5.406   4.505 -0.8228  0.0294  1.7981
  461DMSO    S1 4915   4.099   5.192   4.515 -0.3633  0.0028  0.5645
  461DMSO    C2 4916   3.943   5.170   4.596 -0.4443  0.0148 -0.0518
  461DMSO    H4 4917   3.891   5.084   4.553 -0.9924  0.7843 -0.9293
  461DMSO    H5 4918   3.961   5.153   4.703  0.6255  0.2281 -0.1861
  461DMSO    H6 4919   3.879   5.257   4.582 -0.1850  0.3442  0.7391
  461DMSO    O1 4920   4.200   5.154   4.620 -0.1644  0.4130 -0.1539
  462DMSO    C1 4921   5.520   1.838   3.100  0.3953 -0.7481 -0.0982
  462DMSO    H1 4922   5.467   1.911   3.038  0.2818 -1.3203 -0.6941
  462DMSO    H2 4923   5.614   1.810   3.053  0.5304  2.7979 -2.3147
  462DMSO    H3 4924   5.455   1.749   3.098  1.2680 -1.3946 -0.3693
  462DMSO    S1 4925   5.564   1.887   3.260 -0.3502  0.1841 -0.2929
  462DMSO    C2 4926   5.398   1.916   3.311 -0.7868  0.9507 -0.2386
  462DMSO    H4 4927   5.390   1.972   3.404 -1.5048  2.0064 -0.9184
  462DMSO    H5 4928   5.358   1.980   3.232 -0.2836 -0.7334 -1.9408
  462DMSO    H6 4929   5.349   1.818   3.310 -0.2157  0.6568 -0.0763
  462DMSO    O1 4930   5.628   2.021   3.230 -0.0714  0.4346  0.0606
  463DMSO    C1 4931   5.565   4.252   5.286 -0.1884 -0.1146 -0.6760
  463DMSO    H1 4932   5.670   4.222   5.285  0.5833  2.3207 -2.1501
  463DMSO    H2 4933   5.548   4.338   5.221  0.6958  0.6215  0.0284
  463DMSO    H3 4934   5.540   4.281   5.389  1.8022  2.1196 -0.7144
  463DMSO    S1 4935   5.467   4.130   5.207  0.0726  0.3854 -0.0401
  463DMSO    C2 4936   5.574   4.000   5.265  0.3030 -0.2097 -0.2340
  463DMSO    H4 4937   5.548   3.905   5.218 -2.3610  0.5831 -0.4990
  463DMSO    H5 4938   5.678   4.018   5.233 -0.7491  0.5955 -3.6335
  463DMSO    H6 4939   5.554   3.983   5.371 -2.7116  1.8344 -0.3486
  463DMSO    O1 4940   5.521   4.145   5.070 -0.0878 -0.4571 -0.1345
  464DMSO    C1 4941   2.715   1.028   5.595  0.2326  0.0469  0.1784
  464DMSO    H1 4942   2.753   1.104   5.527  0.1648 -0.0498  0.0317
  464DMSO    H2 4943   2.791   0.953   5.620  2.5556  1.8582 -1.0884
  464DMSO    H3 4944   2.623   0.989   5.550 -0.3438  0.3289  1.0723
  464DMSO    S1 4945   2.666   1.113   5.742 -0.1770  0.0771 -0.3718
  464DMSO    C2 4946   2.831   1.101   5.814  0.5091  0.0318 -0.3869
  464DMSO    H4 4947   2.905   1.137   5.742  1.3081 -0.6791  0.0637
  464DMSO    H5 4948   2.840   1.180   5.889  0.0676  2.3397 -2.6000
  464DMSO    H6 4949   2.851   1.001   5.851  1.4838 -0.6613 -2.5885
  464DMSO    O1 4950   2.602   0.995   5.811 -0.4978 -0.0853  0.3972
  465DMSO    C1 4951   3.076   2.471   4.626  0.4486 -0.4332  0.4300
  465DMSO    H1 4952   3.092   2.551   4.553 -1.4580  2.1764  2.6646
  465DMSO    H2 4953   3.075   2.511   4.728 -0.2555  1.4491 -0.2639
  465DMSO    H3 4954   3.147   2.387   4.622 -2.0441 -2.6289 -3.2815
  465DMSO    S1 4955   2.907   2.412   4.591 -0.1362 -0.2329 -0.2710
  465DMSO    C2 4956   2.928   2.404   4.411  0.3886  0.1715 -0.1054
  465DMSO    H4 4957   2.948   2.301   4.381  2.4137  0.5812 -0.2629
  465DMSO    H5 4958   2.834   2.422   4.358  1.1105  0.3392 -1.3703
  465DMSO    H6 4959   3.000   2.476   4.371  2.0178 -1.6704 -0.5878
  465DMSO    O1 4960   2.824   2.529   4.618  0.0622  0.0076  0.9061
  466DMSO    C1 4961   4.813   0.221   0.035 -0.6408  0.7948 -0.1629
  466DMSO    H1 4962   4.841   0.259   0.133 -2.1080 -1.8481  1.3962
  466DMSO    H2 4963   4.799   0.113   0.041 -0.0182  0.7168 -0.1068
  466DMSO    H3 4964   4.891   0.245  -0.038  0.8185  0.4337  1.2335
  466DMSO    S1 4965   4.664   0.309   0.003  0.1929  0.3043  0.0088
  466DMSO    C2 4966   4.651   0.241  -0.164  0.0576 -0.2196  0.2604
  466DMSO    H4 4967   4.578   0.305  -0.214 -1.0756 -0.6649  1.2711
  466DMSO    H5 4968   4.751   0.241  -0.208  0.2657 -1.1116  0.6956
  466DMSO    H6 4969   4.614   0.142  -0.135 -1.5905  0.2169 -0.2385
  466DMSO    O1 4970   4.703   0.454  -0.009 -0.3407 -0.2831  0.0120
  467DMSO    C1 4971   1.954   2.430   2.360 -0.1435  0.1249  0.5903
  467DMSO    H1 4972   1.961   2.390   2.258  0.8346  0.9029  0.3322
  467DMSO    H2 4973   2.055   2.456   2.392 -0.3867  0.7781  0.8395
  467DMSO    H3 4974   1.913   2.361   2.434 -1.4240 -0.0461 -0.2428
  467DMSO    S1 4975   1.868   2.589   2.355 -0.0087 -0.1570 -0.0407
  467DMSO    C2 4976   1.739   2.519   2.248  0.1714 -0.4315  0.1992
  467DMSO    H4 4977   1.785   2.476   2.159 -1.2590 -2.6667  0.4665
  467DMSO    H5 4978   1.684   2.439   2.297  0.4803  0.1146  1.4753
  467DMSO    H6 4979   1.663   2.591   2.215  2.8283  2.4819 -0.0794
  467DMSO    O1 4980   1.944   2.686   2.276  0.5358 -0.0781  0.6791
  468DMSO    C1 4981   0.205   4.722   3.115 -0.0580 -0.8046  0.0891
  468DMSO    H1 4982   0.139   4.640   3.087 -2.5432  1.3312 -0.7466
  468DMSO    H2 4983   0.293   4.674   3.158 -0.7904  0.2324  3.0031
  468DMSO    H3 4984   0.162   4.790   3.189 -0.3682 -0.7440 -0.1451
  468DMSO    S1 4985   0.246   4.808   2.959 -0.3770 -0.0700 -0.1309
  468DMSO    C2 4986   0.082   4.838   2.907 -0.8070  0.3662  0.0382
  468DMSO    H4 4987   0.069   4.843   2.799 -1.7517 -0.8242  0.0775
  468DMSO    H5 4988   0.023   4.755   2.945 -2.6120  2.2041  1.5244
  468DMSO    H6 4989   0.045   4.930   2.955 -2.4242  0.3899 -1.1970
  468DMSO    O1 4990   0.285   4.697   2.866  0.2047 -0.2993 -0.3580
  469DMSO    C1 4991   2.634   2.072   3.387  0.1901  1.3937  0.4691
  469DMSO    H1 4992   2.564   2.057   3.304  0.9903  0.2393 -0.0221
  469DMSO    H2 4993   2.720   2.008   3.368 -0.1167  1.0151  0.3573
  469DMSO    H3 4994   2.578   2.056   3.480 -2.4057  1.6226 -0.9536
  469DMSO    S1 4995   2.690   2.244   3.391 -0.1293  0.1349  0.0011
  469DMSO    C2 4996   2.522   2.307   3.411  0.0128 -0.4710 -0.2810
  469DMSO    H4 4997   2.535   2.414   3.433 -0.3977 -0.2522 -1.0560
  469DMSO    H5 4998   2.455   2.273   3.331  1.1005 -0.5024 -1.2012
  469DMSO    H6 4999   2.473   2.266   3.500  1.4612  1.2690  1.3951
  469DMSO    O1 5000   2.712   2.276   3.248 -0.3749 -0.0616  0.2030
  470DMSO    C1 5001   1.130   4.558   2.454  0.1431 -0.0206 -0.4082
  470DMSO    H1 5002   1.234   4.555   2.488  0.1616  0.6372 -0.4053
  470DMSO    H2 5003   1.126   4.529   2.348 -0.6429  0.3384 -0.4825
  470DMSO    H3 5004   1.089   4.659   2.456  0.4030  0.0755  0.5301
  470DMSO    S1 5005   1.039   4.433   2.539  0.2961 -0.4099 -0.2132
  470DMSO    C2 5006   1.090   4.517   2.690 -0.6582 -0.2009 -0.3456
  470DMSO    H4 5007   1.056   4.470   2.782 -2.3124 -0.9515 -1.2844
  470DMSO    H5 5008   1.196   4.545   2.691 -0.7884  0.2903 -0.0042
  470DMSO    H6 5009   1.027   4.607   2.695 -1.4336 -0.8019  1.2233
  470DMSO    O1 5010   1.134   4.322   2.528 -0.6527 -0.3424  0.0767
  471DMSO    C1 5011   3.471   5.036   2.313 -0.5083 -0.1117 -0.2839
  471DMSO    H1 5012   3.410   5.101   2.376 -0.0753  0.3386 -0.3251
  471DMSO    H2 5013   3.549   4.978   2.363 -0.9026 -0.3808  0.0300
  471DMSO    H3 5014   3.515   5.104   2.240 -0.6312  1.0628  0.6962
  471DMSO    S1 5015   3.371   4.911   2.235 -0.5421  0.0609  0.0897
  471DMSO    C2 5016   3.479   4.901   2.090 -0.5010  0.2418 -0.1629
  471DMSO    H4 5017   3.497   4.995   2.036  1.1649 -0.3204 -0.6545
  471DMSO    H5 5018   3.573   4.850   2.114  0.2955  2.2365  1.2505
  471DMSO    H6 5019   3.421   4.843   2.018  0.2458  2.5959 -2.8287
  471DMSO    O1 5020   3.264   4.981   2.161  0.1594  0.0087 -0.4011
  472DMSO    C1 5021   4.725   2.295   0.112 -0.0337 -1.2615 -0.4968
  472DMSO    H1 5022   4.748   2.345   0.018 -0.5157  0.9105  0.4772
  472DMSO    H2 5023   4.668   2.367   0.172 -0.1486 -1.1862 -0.6960
  472DMSO    H3 5024   4.814   2.267   0.169 -0.5969 -2.0797 -0.0010
  472DMSO    S1 5025   4.628   2.149   0.071 -0.1532  0.1459 -0.0363
  472DMSO    C2 5026   4.765   2.062  -0.009 -0.1156 -0.1114  0.5650
  472DMSO    H4 5027   4.822   2.016   0.072  0.6494 -1.0100 -0.4556
  472DMSO    H5 5028   4.714   1.985  -0.067  1.4640  0.3590 -1.5756
  472DMSO    H6 5029   4.832   2.125  -0.067  1.2796 -1.2832  0.8497
  472DMSO    O1 5030   4.554   2.178  -0.055 -0.0940 -0.3443 -0.6438
  473DMSO    C1 5031   3.191   4.297   5.764  0.1499  0.1028  0.4792
  473DMSO    H1 5032   3.106   4.299   5.833  0.3348 -0.6504  0.7359
  473DMSO    H2 5033   3.161   4.297   5.659 -0.4570 -0.6292  0.6473
  473DMSO    H3 5034   3.265   4.226   5.803 -1.1459 -1.9122 -0.5834
  473DMSO    S1 5035   3.258   4.466   5.794 -0.4621  0.1304 -0.3335
  473DMSO    C2 5036   3.366   4.465   5.651 -0.9563  0.1355  0.4959
  473DMSO    H4 5037   3.408   4.566   5.663 -0.9246 -0.1194  3.2993
  473DMSO    H5 5038   3.446   4.392   5.666 -0.3933  0.8035  0.8227
  473DMSO    H6 5039   3.302   4.441   5.566 -1.3814  0.4092  0.7381
  473DMSO    O1 5040   3.335   4.451   5.915 -0.2327  0.2697  0.0189
  474DMSO    C1 5041   2.313   5.615   2.444  0.0006 -0.0356 -0.4466
  474DMSO    H1 5042   2.336   5.660   2.541  1.0958  0.6264 -0.9837
  474DMSO    H2 5043   2.384   5.533   2.431  0.2369  0.3998 -2.2496
  474DMSO    H3 5044   2.330   5.685   2.361 -0.6505  0.0874 -0.4808
  474DMSO    S1 5045   2.146   5.562   2.440  0.1873 -0.0678 -0.2130
  474DMSO    C2 5046   2.141   5.518   2.266 -0.4022 -0.6686  0.3709
  474DMSO    H4 5047   2.186   5.607   2.222  2.4559 -2.4349 -0.5389
  474DMSO    H5 5048   2.206   5.431   2.254  1.3022  0.0786  3.1850
  474DMSO    H6 5049   2.034   5.501   2.247 -1.4684  4.4440  0.3892
  474DMSO    O1 5050   2.072   5.688   2.421 -0.0504 -0.3454 -0.2860
  475DMSO    C1 5051   3.425   1.158   5.417  0.2447 -0.1586 -0.1246
  475DMSO    H1 5052   3.438   1.133   5.523  0.5219  2.2409  0.4728
  475DMSO    H2 5053   3.480   1.250   5.391 -0.5528  0.5858  0.7521
  475DMSO    H3 5054   3.322   1.169   5.384  0.0349 -4.6426 -1.4953
  475DMSO    S1 5055   3.493   1.035   5.307 -0.3267 -0.2351  0.7303
  475DMSO    C2 5056   3.437   1.120   5.164 -0.5067 -0.3756  0.4696
  475DMSO    H4 5057   3.484   1.218   5.152 -0.5753 -0.2849  0.9187
  475DMSO    H5 5058   3.458   1.058   5.077  0.1950 -1.3522  1.3110
  475DMSO    H6 5059   3.331   1.147   5.176 -0.2221  0.8304  0.3229
  475DMSO    O1 5060   3.398   0.924   5.320 -0.7847 -0.2769 -0.7113
  476DMSO    C1 5061   1.720   5.029   4.694  0.4814  0.5038 -0.1756
  476DMSO    H1 5062   1.685   4.927   4.677  2.7249 -0.2618 -0.5805
  476DMSO    H2 5063   1.659   5.094   4.631 -4.3194 -0.8739  2.5126
  476DMSO    H3 5064   1.826   5.030   4.666  0.2364 -1.0929 -1.3557
  476DMSO    S1 5065   1.672   5.058   4.861 -0.2781 -0.0332 -0.4237
  476DMSO    C2 5066   1.507   5.004   4.836  0.3339 -0.5601 -0.0039
  476DMSO    H4 5067   1.495   4.896   4.826 -0.2135 -0.3793 -1.8982
  476DMSO    H5 5068   1.445   5.044   4.916  0.6643  0.1596 -0.0901
  476DMSO    H6 5069   1.463   5.044   4.743 -0.2954 -0.8172  0.1811
  476DMSO    O1 5070   1.655   5.208   4.867  0.0584  0.7924  0.4107
  477DMSO    C1 5071   2.639   1.110   0.566 -0.8365  0.7131  0.0076
  477DMSO    H1 5072   2.698   1.134   0.477 -0.6216  1.6599  0.3937
  477DMSO    H2 5073   2.557   1.046   0.532 -1.2092  0.9216  0.5050
  477DMSO    H3 5074   2.600   1.206   0.601 -0.1467  0.9561  0.1122
  477DMSO    S1 5075   2.747   1.035   0.692  0.0555 -0.3601  0.2790
  477DMSO    C2 5076   2.604   0.979   0.789  0.9157  0.0722 -0.6839
  477DMSO    H4 5077   2.525   1.054   0.793 -0.6183 -1.4929 -0.0598
  477DMSO    H5 5078   2.554   0.888   0.755 -0.2287 -0.7923  2.8596
  477DMSO    H6 5079   2.644   0.954   0.888  0.0033  0.3610 -0.2308
  477DMSO    O1 5080   2.790   1.145   0.780  0.4416  0.1074 -0.3462
  478DMSO    C1 5081   2.834   1.728   4.106 -1.0929 -0.2341 -0.1405
  478DMSO    H1 5082   2.816   1.633   4.055 -1.0372  0.7197 -2.0494
  478DMSO    H2 5083   2.909   1.722   4.185 -2.3799  2.9042  1.5264
  478DMSO    H3 5084   2.740   1.756   4.155 -0.4125  1.4020  0.3224
  478DMSO    S1 5085   2.907   1.839   3.986  0.2041  0.0663 -0.3258
  478DMSO    C2 5086   2.829   1.990   4.035  0.3101 -0.0210 -0.7977
  478DMSO    H4 5087   2.722   1.968   4.028  0.3108 -0.6348  0.6524
  478DMSO    H5 5088   2.868   2.033   4.128  1.7444  1.4471 -2.0300
  478DMSO    H6 5089   2.861   2.055   3.954 -0.5214 -0.4540 -1.4831
  478DMSO    O1 5090   2.831   1.813   3.867  0.2455  0.1899  0.2365
  479DMSO    C1 5091   1.531   3.005   1.135 -0.4620  0.1528  0.3924
  479DMSO    H1 5092   1.479   3.058   1.215  1.2199  1.5344  0.6399
  479DMSO    H2 5093   1.637   3.011   1.159 -0.3797 -3.1412  1.3420
  479DMSO    H3 5094   1.513   3.044   1.034 -1.2003  0.1898  0.5364
  479DMSO    S1 5095   1.503   2.831   1.149  0.1691  0.0320  0.2418
  479DMSO    C2 5096   1.377   2.828   1.018 -0.0400 -0.7612  0.3190
  479DMSO    H4 5097   1.344   2.724   1.017  0.9832 -1.1004  0.6997
  479DMSO    H5 5098   1.287   2.885   1.044  0.2541 -0.2525  0.2178
  479DMSO    H6 5099   1.409   2.859   0.918 -2.1429 -0.1249 -0.2235
  479DMSO    O1 5100   1.421   2.835   1.278 -0.6767  0.6398 -0.0203
  480DMSO    C1 5101   0.766   3.727   2.046  0.5001  0.6516 -0.6657
  480DMSO    H1 5102   0.836   3.690   2.121  0.4000  2.2889  0.2807
  480DMSO    H2 5103   0.700   3.649   2.006  0.2115  1.0144 -0.9039
  480DMSO    H3 5104   0.802   3.785   1.961  0.5025  1.7751  0.0853
  480DMSO    S1 5105   0.676   3.838   2.141 -0.1763  0.1225 -0.1653
  480DMSO    C2 5106   0.567   3.724   2.220  0.2696  0.4044 -0.3399
  480DMSO    H4 5107   0.511   3.659   2.153 -0.9174  0.6771  0.3569
  480DMSO    H5 5108   0.612   3.659   2.295 -1.2837  0.8028  1.0123
  480DMSO    H6 5109   0.498   3.788   2.277 -0.4011 -0.6800  0.0988
  480DMSO    O1 5110   0.592   3.897   2.036 -0.6776 -0.1084 -0.2374
  481DMSO    C1 5111   0.678   4.492   3.319  0.0385  0.4196 -0.1145
  481DMSO    H1 5112   0.697   4.393   3.361 -0.3123  0.0475 -0.8046
  481DMSO    H2 5113   0.763   4.517   3.255 -1.3757 -1.5780 -3.0207
  481DMSO    H3 5114   0.673   4.567   3.398  0.2372  0.3332 -0.0198
  481DMSO    S1 5115   0.525   4.480   3.225 -0.1359 -0.4102 -0.0814
  481DMSO    C2 5116   0.584   4.326   3.158  0.9107 -0.3061 -0.1861
  481DMSO    H4 5117   0.517   4.305   3.074  0.8952 -0.2990 -0.1756
  481DMSO    H5 5118   0.679   4.342   3.107  0.3634  0.8431 -0.8687
  481DMSO    H6 5119   0.589   4.255   3.241  1.0220 -0.4706 -0.3330
  481DMSO    O1 5120   0.536   4.573   3.108 -0.0269 -0.5114  0.1852
  482DMSO    C1 5121   3.747   2.559   2.103  0.1486 -0.3302  0.7570
  482DMSO    H1 5122   3.764   2.638   2.176  1.1756  0.7713 -0.5918
  482DMSO    H2 5123   3.715   2.466   2.148 -0.4097 -0.6450 -0.2708
  482DMSO    H3 5124   3.827   2.550   2.028  0.0552 -0.5081  0.6805
  482DMSO    S1 5125   3.614   2.610   1.994  0.1050 -0.1029  0.1665
  482DMSO    C2 5126   3.573   2.461   1.908  0.3377  0.7291 -0.0667
  482DMSO    H4 5127   3.474   2.479   1.864 -0.5307  1.2697  1.9852
  482DMSO    H5 5128   3.643   2.458   1.824  0.8731  3.4266  0.1983
  482DMSO    H6 5129   3.546   2.379   1.975 -2.2483  1.1908 -0.4418
  482DMSO    O1 5130   3.686   2.684   1.891 -0.6073 -0.3786  0.9515
  483DMSO    C1 5131   3.261   2.666   1.909  0.5445  0.0866 -0.1315
  483DMSO    H1 5132   3.231   2.754   1.851  1.1412  1.2386  1.2512
  483DMSO    H2 5133   3.369   2.662   1.925  0.3632  0.6978  1.4279
  483DMSO    H3 5134   3.229   2.567   1.874  0.5596  0.1636 -0.3624
  483DMSO    S1 5135   3.184   2.676   2.077  0.2954  0.1074 -0.3350
  483DMSO    C2 5136   3.224   2.846   2.106  0.0140  0.2953 -0.3194
  483DMSO    H4 5137   3.218   2.856   2.215 -2.1238  0.1098 -0.3677
  483DMSO    H5 5138   3.329   2.855   2.077 -0.2256  1.9942 -0.7412
  483DMSO    H6 5139   3.157   2.913   2.052  1.7238  0.9499 -1.7200
  483DMSO    O1 5140   3.290   2.605   2.142  0.0984  0.5367 -0.0777
  484DMSO    C1 5141   3.121   3.598   2.559  0.0796 -0.3289 -0.1715
  484DMSO    H1 5142   3.064   3.507   2.578  0.3160 -0.5284 -0.4029
  484DMSO    H2 5143   3.050   3.680   2.565 -1.2075 -1.4232  0.2146
  484DMSO    H3 5144   3.164   3.590   2.459 -0.9828  2.8267 -0.9829
  484DMSO    S1 5145   3.263   3.627   2.668  0.2003  0.5072  0.0977
  484DMSO    C2 5146   3.332   3.760   2.566 -1.3183  0.1495  0.0443
  484DMSO    H4 5147   3.433   3.785   2.599 -0.5596 -1.4525 -0.9091
  484DMSO    H5 5148   3.342   3.722   2.464  0.1338 -0.4489  0.3811
  484DMSO    H6 5149   3.259   3.841   2.576 -1.4394  0.1165 -0.5098
  484DMSO    O1 5150   3.348   3.505   2.630  0.3318  0.5262 -0.3792
  485DMSO    C1 5151   1.906   1.613   5.036 -0.4594  0.2390 -0.0727
  485DMSO    H1 5152   1.805   1.636   5.071 -1.2708  0.3495 -2.3456
  485DMSO    H2 5153   1.969   1.701   5.048  0.4638 -0.3821 -0.2989
  485DMSO    H3 5154   1.908   1.587   4.930 -0.3035  0.9307 -0.2404
  485DMSO    S1 5155   1.966   1.479   5.142 -0.3802  0.0479  0.0538
  485DMSO    C2 5156   1.959   1.567   5.295 -0.1183 -0.3125  0.1286
  485DMSO    H4 5157   2.000   1.665   5.268 -2.7861  0.6007 -0.9212
  485DMSO    H5 5158   1.862   1.583   5.342  0.2729 -1.0086  1.2196
  485DMSO    H6 5159   2.022   1.521   5.372 -0.0111  0.6602  0.6409
  485DMSO    O1 5160   2.113   1.471   5.117  0.1928 -0.1867  0.4148
  486DMSO    C1 5161   5.526   0.245   3.840  0.6746 -0.3036 -0.6820
  486DMSO    H1 5162   5.617   0.303   3.859 -1.2727  2.9890 -0.6129
  486DMSO    H2 5163   5.504   0.241   3.733 -2.3990  0.7767 -0.1749
  486DMSO    H3 5164   5.453   0.296   3.903  1.8049  3.2766 -2.0120
  486DMSO    S1 5165   5.549   0.081   3.893 -0.1154  0.3282  0.1979
  486DMSO    C2 5166   5.573   0.140   4.057  0.5734  1.0064  0.9331
  486DMSO    H4 5167   5.593   0.053   4.120  2.2196 -1.0618 -2.1924
  486DMSO    H5 5168   5.664   0.199   4.069  1.6225 -0.5455  0.8791
  486DMSO    H6 5169   5.482   0.188   4.095 -0.2161  0.2693  0.0229
  486DMSO    O1 5170   5.694   0.052   3.854 -0.0414 -0.4682  0.1991
  487DMSO    C1 5171   0.430   4.041   1.543  0.4556  0.1924 -0.5585
  487DMSO    H1 5172   0.442   4.115   1.463  3.3176  1.1191  0.6033
  487DMSO    H2 5173   0.455   4.080   1.643 -0.4086 -1.1678  0.2153
  487DMSO    H3 5174   0.474   3.944   1.522 -3.2359 -2.2294  1.7267
  487DMSO    S1 5175   0.257   3.996   1.551 -0.7677 -0.0090  0.1456
  487DMSO    C2 5176   0.235   3.964   1.380 -0.8967 -0.1106 -0.1221
  487DMSO    H4 5177   0.128   3.948   1.367 -1.3023 -0.2082  2.7969
  487DMSO    H5 5178   0.278   4.052   1.331 -0.4341  0.4350  1.2095
  487DMSO    H6 5179   0.298   3.877   1.360  0.0489  0.6848 -0.7268
  487DMSO    O1 5180   0.191   4.122   1.570 -0.1422  0.2977  0.6187
  488DMSO    C1 5181   0.980   2.295   2.629  0.0955  0.0778  0.5872
  488DMSO    H1 5182   0.926   2.379   2.674  0.8766  0.1266  1.4505
  488DMSO    H2 5183   1.048   2.323   2.548  1.2714  1.6812  2.0638
  488DMSO    H3 5184   0.906   2.228   2.585  2.5239 -1.5898 -1.2201
  488DMSO    S1 5185   1.094   2.231   2.756 -0.1715 -0.1309 -0.0841
  488DMSO    C2 5186   1.017   2.308   2.909  0.3077  0.5985 -0.0466
  488DMSO    H4 5187   1.005   2.416   2.895  2.6896  0.9904  0.5464
  488DMSO    H5 5188   0.923   2.258   2.932  0.0391  1.8691  1.7809
  488DMSO    H6 5189   1.084   2.297   2.994  2.7191 -0.9362 -2.0020
  488DMSO    O1 5190   1.225   2.301   2.737  0.5530  0.2811 -0.1687
  489DMSO    C1 5191   0.686   3.769   3.536  0.2277  0.0168  0.4843
  489DMSO    H1 5192   0.611   3.814   3.601 -0.0259  0.5887 -0.1961
  489DMSO    H2 5193   0.751   3.854   3.514 -0.0596  1.1201  3.3967
  489DMSO    H3 5194   0.655   3.716   3.446  2.5602  2.9314 -2.2854
  489DMSO    S1 5195   0.788   3.656   3.639  0.5986 -0.3429 -0.2650
  489DMSO    C2 5196   0.921   3.611   3.525 -0.4282 -0.1324  0.0974
  489DMSO    H4 5197   0.944   3.702   3.469 -1.3387 -0.7018 -1.2333
  489DMSO    H5 5198   1.010   3.576   3.579 -2.2867 -2.2222  2.0029
  489DMSO    H6 5199   0.898   3.545   3.441  4.2030 -0.5634 -1.1351
  489DMSO    O1 5200   0.697   3.537   3.654  0.0653 -0.4157 -0.1607
  490DMSO    C1 5201   2.862   0.925   5.003 -0.6923 -0.9951  0.1505
  490DMSO    H1 5202   2.909   0.872   4.920  0.2601 -0.8975  0.6182
  490DMSO    H2 5203   2.838   1.030   4.983 -0.3996 -1.0141 -0.3128
  490DMSO    H3 5204   2.930   0.919   5.089  0.2824 -1.4648 -0.6346
  490DMSO    S1 5205   2.704   0.850   5.031 -0.1830 -0.3553  0.2559
  490DMSO    C2 5206   2.648   0.933   5.182 -0.0039  0.4175  0.0974
  490DMSO    H4 5207   2.725   0.921   5.259  0.8808 -1.8276 -1.0408
  490DMSO    H5 5208   2.637   1.040   5.163  0.0901  0.1266 -1.8535
  490DMSO    H6 5209   2.559   0.889   5.227 -0.0736 -0.1655 -0.5850
  490DMSO    O1 5210   2.737   0.713   5.077 -0.8661  0.2996  0.1853
  491DMSO    C1 5211   3.144   4.218   4.670 -0.7827  0.3899  0.1514
  491DMSO    H1 5212   3.046   4.169   4.677 -0.5539 -0.0259  0.5197
  491DMSO    H2 5213   3.153   4.278   4.579 -0.3097 -0.1369 -0.1515
  491DMSO    H3 5214   3.214   4.134   4.675 -0.7512  0.2103 -2.3028
  491DMSO    S1 5215   3.144   4.321   4.809  0.4337  0.2619  0.2377
  491DMSO    C2 5216   3.310   4.381   4.786  0.6763  0.0990 -0.3216
  491DMSO    H4 5217   3.321   4.438   4.693 -4.1124  0.7776 -0.6869
  491DMSO    H5 5218   3.349   4.439   4.870 -0.1202  1.3076 -0.7684
  491DMSO    H6 5219   3.366   4.287   4.777 -2.0593 -1.5432 -1.3313
  491DMSO    O1 5220   3.147   4.225   4.922  0.0289  0.6489  0.4546
  492DMSO    C1 5221   4.033   1.906   4.654 -1.0156  0.4579  0.0241
  492DMSO    H1 5222   3.986   2.004   4.669 -0.1348  0.9259 -0.1880
  492DMSO    H2 5223   3.963   1.852   4.590 -0.4065  0.9119 -1.0457
  492DMSO    H3 5224   4.039   1.854   4.750 -1.1675  0.1582 -0.1265
  492DMSO    S1 5225   4.191   1.933   4.571  0.0552  0.0904 -0.1228
  492DMSO    C2 5226   4.135   1.979   4.408 -0.2792 -0.6327 -0.2210
  492DMSO    H4 5227   4.071   1.903   4.362 -2.2673  1.4180 -1.0378
  492DMSO    H5 5228   4.086   2.077   4.412  1.3764  0.1888  2.4717
  492DMSO    H6 5229   4.227   1.988   4.349 -0.2211  0.1184 -0.0200
  492DMSO    O1 5230   4.260   1.804   4.542  0.3797  0.3038  0.2074
  493DMSO    C1 5231   6.019   4.593   0.144 -0.1654 -0.6090  0.3608
  493DMSO    H1 5232   6.118   4.552   0.123  1.6551  2.9120  1.2149
  493DMSO    H2 5233   6.021   4.677   0.074 -1.5594 -0.9280 -0.0947
  493DMSO    H3 5234   6.019   4.624   0.248 -0.7380  1.3775 -0.1858
  493DMSO    S1 5235   5.877   4.498   0.110  0.2436  0.1202 -0.2277
  493DMSO    C2 5236   5.900   4.493  -0.068  0.3997 -0.2649  0.0046
  493DMSO    H4 5237   5.993   4.440  -0.093  0.8849 -0.2299  1.6013
  493DMSO    H5 5238   5.812   4.444  -0.110 -0.0066  0.7654 -0.3853
  493DMSO    H6 5239   5.909   4.597  -0.100 -0.2602 -0.7594 -1.8846
  493DMSO    O1 5240   5.761   4.597   0.127 -0.0628 -0.3465  0.1426
  494DMSO    C1 5241   3.280   2.736   3.539  0.6001  0.7774 -0.0125
  494DMSO    H1 5242   3.232   2.807   3.471  0.7503  0.0400 -0.9124
  494DMSO    H2 5243   3.270   2.632   3.508  0.3624  1.4733 -2.5313
  494DMSO    H3 5244   3.245   2.740   3.642  0.1139  0.1833 -0.1509
  494DMSO    S1 5245   3.453   2.773   3.561 -0.2162 -0.3566  0.7470
  494DMSO    C2 5246   3.459   2.942   3.517 -0.2265 -0.1973  0.1115
  494DMSO    H4 5247   3.374   3.000   3.557  2.1503  2.9609  1.0337
  494DMSO    H5 5248   3.547   2.990   3.560  1.0623 -3.7503  1.7437
  494DMSO    H6 5249   3.462   2.946   3.408  1.2579 -1.8670  0.0518
  494DMSO    O1 5250   3.527   2.720   3.438  0.1560  0.0912 -0.3509
  495DMSO    C1 5251   3.537   1.151   0.134  0.3615  0.4148 -0.2833
  495DMSO    H1 5252   3.532   1.089   0.224 -0.4672 -0.4890 -0.9471
  495DMSO    H2 5253   3.463   1.112   0.065  1.1912 -0.3320 -0.7653
  495DMSO    H3 5254   3.633   1.140   0.082  1.9118 -1.8650  2.7459
  495DMSO    S1 5255   3.499   1.327   0.159  0.3856  0.2049  0.0873
  495DMSO    C2 5256   3.609   1.355   0.290  0.5825  0.2028 -0.0679
  495DMSO    H4 5257   3.710   1.367   0.248  0.7768  2.7091  0.9230
  495DMSO    H5 5258   3.578   1.448   0.339 -1.0043 -0.4409  0.2125
  495DMSO    H6 5259   3.598   1.273   0.362  0.2004 -1.5667 -2.0523
  495DMSO    O1 5260   3.371   1.321   0.225  0.5261 -0.2041  0.0225
  496DMSO    C1 5261   5.453   4.130   0.452  0.1385  0.7892  0.5156
  496DMSO    H1 5262   5.360   4.183   0.434 -0.3198 -0.4577 -1.1073
  496DMSO    H2 5263   5.467   4.054   0.374  0.3860 -1.7247  2.8378
  496DMSO    H3 5264   5.454   4.060   0.537  1.2389  1.1442  0.8176
  496DMSO    S1 5265   5.601   4.232   0.459  0.1706  0.4783  0.1768
  496DMSO    C2 5266   5.711   4.095   0.491  0.0346 -0.3476 -0.6093
  496DMSO    H4 5267   5.815   4.129   0.497  0.0617 -0.6885  1.4822
  496DMSO    H5 5268   5.692   4.049   0.588  1.2849 -0.2988 -0.3254
  496DMSO    H6 5269   5.678   4.024   0.414 -2.3287  2.6500 -2.6106
  496DMSO    O1 5270   5.584   4.299   0.591  0.6530  0.0949  0.0680
  497DMSO    C1 5271   1.810   3.720   4.230 -0.4778  0.3261  0.3094
  497DMSO    H1 5272   1.708   3.683   4.241 -1.1548  2.5008  2.4695
  497DMSO    H2 5273   1.850   3.709   4.130  2.0255  0.5206  1.2279
  497DMSO    H3 5274   1.884   3.673   4.295 -0.5194 -0.0430  0.0891
  497DMSO    S1 5275   1.791   3.895   4.262 -0.0783  0.4659 -0.6272
  497DMSO    C2 5276   1.713   3.870   4.428  0.3589  0.3463  0.5903
  497DMSO    H4 5277   1.766   3.786   4.474 -0.0114 -1.4459 -2.0258
  497DMSO    H5 5278   1.719   3.958   4.493  1.0304  1.1960 -0.5885
  497DMSO    H6 5279   1.610   3.836   4.413 -0.3775  2.7021 -0.1804
  497DMSO    O1 5280   1.676   3.945   4.187 -0.0345 -0.1201  0.0232
  498DMSO    C1 5281   2.116   3.798   5.607 -0.0245  0.4270 -0.2212
  498DMSO    H1 5282   2.052   3.721   5.563  0.4317 -0.3266  0.4093
  498DMSO    H2 5283   2.103   3.782   5.715 -2.5277  0.1075 -0.4951
  498DMSO    H3 5284   2.075   3.890   5.564 -1.7880 -0.1024  0.2503
  498DMSO    S1 5285   2.280   3.796   5.539 -0.2381  0.3261 -0.4836
  498DMSO    C2 5286   2.231   3.790   5.372  0.3547 -0.4941 -0.1239
  498DMSO    H4 5287   2.319   3.743   5.327  1.6772  1.6808  0.0890
  498DMSO    H5 5288   2.141   3.729   5.354  0.7374 -0.8189 -0.9810
  498DMSO    H6 5289   2.217   3.882   5.316 -1.0890 -1.1900 -0.9718
  498DMSO    O1 5290   2.308   3.651   5.566  0.0689  0.0494 -0.3778
  499DMSO    C1 5291   2.467   0.450   2.445 -0.1327 -0.0498 -0.1714
  499DMSO    H1 5292   2.564   0.474   2.401 -0.4867 -0.9768 -1.5147
  499DMSO    H2 5293   2.481   0.350   2.486 -2.1438 -0.4437 -0.3250
  499DMSO    H3 5294   2.396   0.434   2.363  1.0312 -2.5653 -0.7730
  499DMSO    S1 5295   2.402   0.549   2.579 -0.0190  0.2077  0.4838
  499DMSO    C2 5296   2.523   0.521   2.698 -0.1836  0.3889  0.1322
  499DMSO    H4 5297   2.489   0.566   2.791  0.4574 -1.2192  1.1881
  499DMSO    H5 5298   2.530   0.412   2.706 -1.2715  0.3924  1.3363
  499DMSO    H6 5299   2.615   0.565   2.657 -0.1547  1.5485  1.3924
  499DMSO    O1 5300   2.268   0.481   2.611 -0.1825 -0.0634  0.2025
  500DMSO    C1 5301   3.796   0.635   0.842  0.4492 -0.1608 -0.5732
  500DMSO    H1 5302   3.820   0.652   0.947 -3.1541  0.0276  0.3492
  500DMSO    H2 5303   3.855   0.686   0.765 -1.8692  0.2031 -2.2136
  500DMSO    H3 5304   3.694   0.669   0.823  1.1376  2.3907 -0.0957
  500DMSO    S1 5305   3.788   0.461   0.811 -0.0339  0.1006  0.0434
  500DMSO    C2 5306   3.717   0.481   0.643  0.0097  0.5261 -0.0494
  500DMSO    H4 5307   3.738   0.385   0.596  2.4682  0.2735  1.3919
  500DMSO    H5 5308   3.613   0.502   0.668  0.7210  2.4621  1.5883
  500DMSO    H6 5309   3.770   0.562   0.592 -0.2180 -1.4592 -3.7602
  500DMSO    O1 5310   3.681   0.410   0.904  0.0899  0.1010  0.3741
  501DMSO    C1 5311   4.598   1.941   2.908 -0.1383 -0.3046  0.0917
  501DMSO    H1 5312   4.569   1.919   2.805  1.0194 -0.9538 -0.1046
  501DMSO    H2 5313   4.644   1.853   2.952  0.5082 -0.9269 -1.7482
  501DMSO    H3 5314   4.525   1.987   2.976  0.2134 -0.3938  0.5329
  501DMSO    S1 5315   4.733   2.054   2.913  0.1341 -0.0086  0.3209
  501DMSO    C2 5316   4.635   2.183   2.843  0.5277  0.7624  0.1863
  501DMSO    H4 5317   4.560   2.210   2.918 -1.2817  1.3318 -1.7187
  501DMSO    H5 5318   4.705   2.263   2.818  0.8173  0.2819 -0.5806
  501DMSO    H6 5319   4.581   2.144   2.756 -1.6649  2.7960  0.5519
  501DMSO    O1 5320   4.829   2.003   2.809 -0.1939 -0.0892  0.3668
  502DMSO    C1 5321   1.955   3.656   0.330  0.1552  0.0843  0.0069
  502DMSO    H1 5322   1.879   3.734   0.329  1.0790  1.0449  1.3560
  502DMSO    H2 5323   2.024   3.641   0.247  1.0450 -2.7717  1.1693
  502DMSO    H3 5324   1.899   3.563   0.339  0.2013  0.1183  0.7012
  502DMSO    S1 5325   2.029   3.691   0.490 -0.2250  0.2858 -0.0604
  502DMSO    C2 5326   2.013   3.530   0.556  0.2123 -0.1403  0.2970
  502DMSO    H4 5327   1.909   3.505   0.574  0.7386 -0.4417  3.4566
  502DMSO    H5 5328   2.063   3.452   0.499 -1.2841 -1.5903  0.8938
  502DMSO    H6 5329   2.049   3.533   0.659  0.5667 -2.8069  0.2983
  502DMSO    O1 5330   1.927   3.768   0.565  0.2569  0.9192 -0.0844
  503DMSO    C1 5331   5.671   1.928   5.757 -0.4170 -0.2841 -0.0026
  503DMSO    H1 5332   5.600   1.946   5.676  1.2821  0.1876 -1.4616
  503DMSO    H2 5333   5.770   1.896   5.722 -0.4748 -0.6175  0.1326
  503DMSO    H3 5334   5.640   1.850   5.827 -1.1598 -0.4229 -0.4754
  503DMSO    S1 5335   5.711   2.083   5.831  0.1028 -0.6124 -0.2607
  503DMSO    C2 5336   5.709   2.182   5.678 -0.1872 -0.1701 -0.0701
  503DMSO    H4 5337   5.722   2.288   5.704 -0.6997 -0.2138  0.3704
  503DMSO    H5 5338   5.796   2.144   5.624  0.5707  2.2097 -0.6393
  503DMSO    H6 5339   5.614   2.172   5.626 -1.0403  0.7409  1.2399
  503DMSO    O1 5340   5.854   2.068   5.858 -0.1989 -0.2406  0.6249
  504DMSO    C1 5341   4.513   4.519   1.505  0.7418 -0.5322  0.1528
  504DMSO    H1 5342   4.587   4.564   1.439  2.1030 -1.5256  0.9404
  504DMSO    H2 5343   4.562   4.471   1.590  0.3220 -1.9882 -0.3977
  504DMSO    H3 5344   4.449   4.451   1.448  0.4109  0.6513 -0.9090
  504DMSO    S1 5345   4.409   4.652   1.569 -0.0714 -0.1090 -0.1224
  504DMSO    C2 5346   4.358   4.714   1.410 -0.4022  0.0012  0.2914
  504DMSO    H4 5347   4.255   4.681   1.394 -1.6162  3.2088  0.7186
  504DMSO    H5 5348   4.368   4.823   1.411 -0.6043  0.0169  0.4275
  504DMSO    H6 5349   4.430   4.683   1.333  0.6696  2.4680  0.1888
  504DMSO    O1 5350   4.515   4.745   1.623 -0.4343 -0.1998  0.4945
  505DMSO    C1 5351   3.619   1.428   2.518  0.2903  0.3739 -0.0974
  505DMSO    H1 5352   3.714   1.421   2.570 -0.3755 -0.5523  1.0375
  505DMSO    H2 5353   3.565   1.512   2.563  0.0340  1.6002 -2.5216
  505DMSO    H3 5354   3.566   1.333   2.529  3.3692 -1.3294  1.3752
  505DMSO    S1 5355   3.636   1.482   2.347 -0.2527  0.0895  0.1676
  505DMSO    C2 5356   3.790   1.575   2.333  0.8902  0.6513  0.3604
  505DMSO    H4 5357   3.878   1.512   2.344  0.3365 -0.6853 -2.0122
  505DMSO    H5 5358   3.779   1.612   2.231 -4.5225  3.7000  1.6186
  505DMSO    H6 5359   3.789   1.669   2.390  2.6044  1.8325 -1.4302
  505DMSO    O1 5360   3.536   1.595   2.325 -0.0331  0.6021 -0.2380
  506DMSO    C1 5361   5.159   3.817   0.770  0.3902  0.4484  0.1316
  506DMSO    H1 5362   5.137   3.712   0.752  1.5987  0.3560 -0.9726
  506DMSO    H2 5363   5.233   3.821   0.851  1.6178 -0.7429 -0.8830
  506DMSO    H3 5364   5.071   3.882   0.777  0.1391  0.4248 -2.1164
  506DMSO    S1 5365   5.245   3.871   0.618  0.3756  0.3579  0.3534
  506DMSO    C2 5366   5.124   3.818   0.502 -0.4203 -0.3362  0.7111
  506DMSO    H4 5367   5.047   3.896   0.499  0.2809  0.4139 -3.1514
  506DMSO    H5 5368   5.182   3.812   0.410 -2.6217  1.1709 -0.8636
  506DMSO    H6 5369   5.080   3.723   0.531  1.5504 -1.6415 -0.3475
  506DMSO    O1 5370   5.347   3.763   0.618  0.4509  0.3410  0.5269
  507DMSO    C1 5371   3.274   2.388   0.469 -0.1032 -0.4183  0.4691
  507DMSO    H1 5372   3.187   2.431   0.418  1.0612  0.6778 -0.6814
  507DMSO    H2 5373   3.268   2.423   0.572  0.5630  0.5609  0.1881
  507DMSO    H3 5374   3.359   2.397   0.401 -0.6258 -0.4235 -0.2026
  507DMSO    S1 5375   3.250   2.211   0.452  0.1151 -0.1431  0.1410
  507DMSO    C2 5376   3.379   2.161   0.569  0.0170 -0.0941 -0.5513
  507DMSO    H4 5377   3.343   2.195   0.667 -1.1551  0.5395 -1.1749
  507DMSO    H5 5378   3.388   2.052   0.562 -0.8190 -0.1421 -1.0393
  507DMSO    H6 5379   3.473   2.197   0.528 -0.2168 -1.7950 -2.8185
  507DMSO    O1 5380   3.313   2.177   0.326  0.0225 -0.0932  0.2156
  508DMSO    C1 5381   4.406   3.010   5.017 -0.0101 -0.2713 -0.4859
  508DMSO    H1 5382   4.398   3.029   4.910 -1.0886 -0.7909 -0.5137
  508DMSO    H2 5383   4.304   3.024   5.053  0.1131  1.4885 -0.7440
  508DMSO    H3 5384   4.471   3.079   5.072  1.4290 -2.5440  0.8744
  508DMSO    S1 5385   4.443   2.838   5.071  0.4624  0.4432 -0.3673
  508DMSO    C2 5386   4.507   2.888   5.231 -0.8664  0.1008  0.6790
  508DMSO    H4 5387   4.591   2.959   5.224 -0.4976 -0.4983 -2.3560
  508DMSO    H5 5388   4.420   2.925   5.285 -2.4649 -1.2061 -0.8620
  508DMSO    H6 5389   4.547   2.797   5.277  1.0091  0.6511  0.2379
  508DMSO    O1 5390   4.560   2.811   4.988  0.0677 -0.3238 -0.0897
  509DMSO    C1 5391   5.226   2.662   4.693 -0.6308 -0.4570 -0.4381
  509DMSO    H1 5392   5.153   2.625   4.620 -1.5415  1.3483 -0.4903
  509DMSO    H2 5393   5.229   2.599   4.783  0.8097  2.4906  1.7413
  509DMSO    H3 5394   5.226   2.767   4.724  0.3835 -0.6201  0.1598
  509DMSO    S1 5395   5.386   2.618   4.612 -0.0695  0.0727  0.1041
  509DMSO    C2 5396   5.369   2.728   4.479 -0.2659 -0.0752 -0.3570
  509DMSO    H4 5397   5.275   2.701   4.430 -1.3947 -0.5802  1.9808
  509DMSO    H5 5398   5.364   2.833   4.511  0.5554  1.1393 -3.7549
  509DMSO    H6 5399   5.447   2.718   4.403 -1.4402  1.7866 -1.9112
  509DMSO    O1 5400   5.357   2.488   4.545  0.6943  0.1987 -0.4726
  510DMSO    C1 5401   5.838   0.330   0.823 -0.0105  0.3698  0.0682
  510DMSO    H1 5402   5.863   0.319   0.717 -0.7010 -0.8667  0.0164
  510DMSO    H2 5403   5.895   0.408   0.875  3.1841 -1.0016 -1.1096
  510DMSO    H3 5404   5.859   0.233   0.867 -1.5770 -0.1005 -0.1686
  510DMSO    S1 5405   5.657   0.355   0.829 -0.1675  0.4490 -0.2118
  510DMSO    C2 5406   5.670   0.500   0.727  0.0997 -0.3777 -0.2619
  510DMSO    H4 5407   5.762   0.556   0.749 -0.8528  0.2496  2.5456
  510DMSO    H5 5408   5.677   0.471   0.622  0.0697  0.1603 -0.4124
  510DMSO    H6 5409   5.586   0.566   0.747  1.4407  1.0641  0.9107
  510DMSO    O1 5410   5.636   0.411   0.966 -0.1061 -0.1847  0.3631
  511DMSO    C1 5411   1.871   0.036   4.417 -0.3813 -0.9048  0.1941
  511DMSO    H1 5412   1.886  -0.067   4.452 -3.0861 -1.5004 -0.1619
  511DMSO    H2 5413   1.771   0.070   4.446 -0.4054 -0.3886 -0.4759
  511DMSO    H3 5414   1.885   0.052   4.310  1.3627 -2.7756  0.0941
  511DMSO    S1 5415   2.010   0.122   4.498  0.5746  0.2189  0.2632
  511DMSO    C2 5416   1.964   0.291   4.465 -0.7735  0.4072 -0.1178
  511DMSO    H4 5417   1.920   0.295   4.365  2.0817 -1.1179 -1.5496
  511DMSO    H5 5418   1.883   0.314   4.536 -1.9601 -1.6644 -0.7092
  511DMSO    H6 5419   2.048   0.359   4.482 -1.4112  1.1295  0.2286
  511DMSO    O1 5420   2.130   0.098   4.409 -0.0336  0.0860 -0.4255
  512DMSO    C1 5421   5.746   3.943   1.035 -0.2501 -0.5826  0.1739
  512DMSO    H1 5422   5.759   3.837   1.013  1.9628 -0.1861 -0.7130
  512DMSO    H2 5423   5.836   3.985   1.081 -0.1755  0.2127 -0.6738
  512DMSO    H3 5424   5.656   3.952   1.097 -1.0567  0.8998 -1.1507
  512DMSO    S1 5425   5.724   4.038   0.880  0.2475 -0.1389 -0.2369
  512DMSO    C2 5426   5.606   3.922   0.828  0.3500  0.6818 -0.1449
  512DMSO    H4 5427   5.655   3.825   0.813 -1.7569 -0.5126  0.2153
  512DMSO    H5 5428   5.532   3.902   0.907 -1.3623 -0.4148 -1.9035
  512DMSO    H6 5429   5.554   3.963   0.741  0.2285  1.5860  0.3479
  512DMSO    O1 5430   5.834   4.004   0.787 -0.2020  0.6431  0.3285
  513DMSO    C1 5431   1.234   1.445   0.793  0.6468 -0.7784  0.4286
  513DMSO    H1 5432   1.205   1.374   0.870  0.5006 -1.4805 -0.2639
  513DMSO    H2 5433   1.313   1.514   0.825  1.5863 -1.0664 -1.1905
  513DMSO    H3 5434   1.154   1.505   0.749  2.9845  1.8074 -0.6120
  513DMSO    S1 5435   1.317   1.329   0.681 -0.1626  0.1778 -0.1967
  513DMSO    C2 5436   1.403   1.451   0.584  0.2064  0.7443 -0.3353
  513DMSO    H4 5437   1.401   1.415   0.481  1.8568  1.5154 -0.6757
  513DMSO    H5 5438   1.371   1.554   0.605 -1.6054  0.3119 -0.8337
  513DMSO    H6 5439   1.509   1.446   0.613  0.3724 -1.0965 -1.1289
  513DMSO    O1 5440   1.205   1.273   0.610  0.5554  0.2482  0.4052
  514DMSO    C1 5441   2.132   4.087   0.448 -0.1091 -0.4407 -0.3371
  514DMSO    H1 5442   2.052   4.017   0.422  0.7189 -2.1352  1.3941
  514DMSO    H2 5443   2.136   4.107   0.556  1.8495  0.5363 -0.5384
  514DMSO    H3 5444   2.123   4.184   0.399  1.8785  0.7188  1.4067
  514DMSO    S1 5445   2.292   4.051   0.375 -0.0821 -0.5885  0.1696
  514DMSO    C2 5446   2.339   3.912   0.466  0.3948  0.1351 -0.7117
  514DMSO    H4 5447   2.273   3.830   0.436  0.5299 -0.1365 -0.2768
  514DMSO    H5 5448   2.446   3.903   0.444  0.7339  3.0441 -0.6700
  514DMSO    H6 5449   2.314   3.931   0.571 -1.6390 -3.4362 -0.3803
  514DMSO    O1 5450   2.380   4.166   0.417 -0.3357 -0.2344  0.1133
  515DMSO    C1 5451   4.088   1.163   5.609 -0.0393 -0.3076 -0.0889
  515DMSO    H1 5452   4.188   1.172   5.566  0.4352 -0.1522  1.0096
  515DMSO    H2 5453   4.037   1.077   5.564 -0.4466  0.4436 -1.0959
  515DMSO    H3 5454   4.027   1.253   5.615  0.9772  0.4019 -0.0561
  515DMSO    S1 5455   4.112   1.120   5.784 -0.3161 -0.1202  0.5675
  515DMSO    C2 5456   4.206   0.974   5.771  0.1654 -0.5533 -0.0019
  515DMSO    H4 5457   4.189   0.917   5.679 -5.4346  2.4484 -1.2673
  515DMSO    H5 5458   4.312   1.003   5.774 -0.5519  2.3082  0.6192
  515DMSO    H6 5459   4.187   0.913   5.860  2.3907 -0.4714  0.6081
  515DMSO    O1 5460   3.976   1.065   5.835 -0.3542 -0.7372  0.2709
  516DMSO    C1 5461   3.039   5.435   2.800 -0.0561  0.4069 -0.6152
  516DMSO    H1 5462   3.052   5.384   2.704 -0.9632  0.6680 -0.8813
  516DMSO    H2 5463   3.081   5.370   2.877  0.3352  1.4654  0.0925
  516DMSO    H3 5464   2.934   5.458   2.818 -0.0747 -0.9943  1.2855
  516DMSO    S1 5465   3.108   5.600   2.779 -0.2231 -0.0325  0.2646
  516DMSO    C2 5466   3.029   5.667   2.924 -0.8334  0.9394  0.4897
  516DMSO    H4 5467   3.043   5.775   2.914 -0.5391  0.8652  0.1061
  516DMSO    H5 5468   2.927   5.629   2.928 -1.3114  2.2116  1.0697
  516DMSO    H6 5469   3.070   5.632   3.019  1.9551 -0.2491 -1.0272
  516DMSO    O1 5470   3.012   5.651   2.679  0.0437 -0.7490  0.1901
  517DMSO    C1 5471   2.906   2.835   0.331 -0.4192 -0.5743 -0.2891
  517DMSO    H1 5472   2.917   2.933   0.379  1.7233 -1.3296  0.9068
  517DMSO    H2 5473   2.997   2.814   0.274 -1.1291  1.9231 -2.5788
  517DMSO    H3 5474   2.815   2.829   0.271  0.1354 -1.2091 -1.0817
  517DMSO    S1 5475   2.886   2.711   0.454  0.0292 -0.3136 -0.3006
  517DMSO    C2 5476   3.056   2.700   0.502  0.5892  0.0468  0.5780
  517DMSO    H4 5477   3.090   2.803   0.514  0.1906  0.1701  0.6715
  517DMSO    H5 5478   3.081   2.639   0.589  3.6074  2.0476  1.2915
  517DMSO    H6 5479   3.110   2.665   0.414  1.9007  1.1091  0.9264
  517DMSO    O1 5480   2.872   2.588   0.368  0.2293 -0.3560 -0.2715
  518DMSO    C1 5481   3.820   2.211   1.780  0.7725 -0.4537  0.3989
  518DMSO    H1 5482   3.765   2.125   1.742  0.5898  0.2289 -0.9425
  518DMSO    H2 5483   3.906   2.185   1.843 -0.9374 -0.7874  2.7150
  518DMSO    H3 5484   3.756   2.268   1.848  1.1628 -1.3873  1.5929
  518DMSO    S1 5485   3.866   2.328   1.652  0.1058  0.4455 -0.2795
  518DMSO    C2 5486   3.930   2.453   1.765  0.4055  0.3061  0.0576
  518DMSO    H4 5487   4.001   2.517   1.712 -0.2005  1.3839  0.5128
  518DMSO    H5 5488   3.848   2.516   1.800  0.0087 -0.6569  0.9029
  518DMSO    H6 5489   3.980   2.400   1.846 -0.0321 -0.2046 -0.0050
  518DMSO    O1 5490   3.738   2.383   1.608 -0.7001  0.4471  0.0621
  519DMSO    C1 5491   1.169   5.042   3.862  0.2817 -0.2951 -0.3233
  519DMSO    H1 5492   1.113   5.077   3.950 -0.7810 -0.2343 -1.0007
  519DMSO    H2 5493   1.277   5.056   3.871  0.6402  0.8083 -4.4318
  519DMSO    H3 5494   1.127   5.096   3.776  0.4389  0.1099 -0.1489
  519DMSO    S1 5495   1.160   4.870   3.843  0.1898 -0.1020 -0.0066
  519DMSO    C2 5496   1.239   4.817   3.984 -0.1176  0.7049 -0.0822
  519DMSO    H4 5497   1.331   4.873   3.999 -0.8683  1.6714  1.1258
  519DMSO    H5 5498   1.183   4.840   4.076 -0.8630  0.5029 -0.4760
  519DMSO    H6 5499   1.259   4.710   3.975 -0.7688  0.5627  0.0847
  519DMSO    O1 5500   1.261   4.840   3.731  0.0376 -0.2486 -0.2348
  520DMSO    C1 5501   3.524   5.351   2.841 -0.4288  0.4980 -0.6363
  520DMSO    H1 5502   3.607   5.330   2.909 -0.4589  1.3052 -0.3446
  520DMSO    H2 5503   3.529   5.304   2.742 -0.1916  0.5766 -0.6636
  520DMSO    H3 5504   3.514   5.460   2.837 -2.2027  0.4751  1.3623
  520DMSO    S1 5505   3.367   5.296   2.903  0.0448 -0.3608 -0.0010
  520DMSO    C2 5506   3.396   5.380   3.062  0.0430  0.0110 -0.2270
  520DMSO    H4 5507   3.331   5.363   3.148 -0.5989  1.5303 -0.3946
  520DMSO    H5 5508   3.498   5.358   3.095  0.1836 -1.0659 -1.2738
  520DMSO    H6 5509   3.379   5.486   3.043 -1.0965 -0.2431 -0.7127
  520DMSO    O1 5510   3.386   5.155   2.941  0.5193 -0.1082 -0.2348
  521DMSO    C1 5511   2.447   0.122   2.759  0.5668  0.4491  0.1061
  521DMSO    H1 5512   2.422   0.067   2.850 -3.5783  0.9981 -0.4846
  521DMSO    H2 5513   2.499   0.216   2.778  1.0556  0.1253  0.3708
  521DMSO    H3 5514   2.362   0.138   2.692  0.1495 -1.9064  0.0018
  521DMSO    S1 5515   2.556   0.025   2.660 -0.5062  0.1727 -0.3151
  521DMSO    C2 5516   2.678  -0.010   2.780 -0.0346 -0.3136  0.0411
  521DMSO    H4 5517   2.734  -0.099   2.751  1.2796  0.4442  0.2006
  521DMSO    H5 5518   2.744   0.077   2.787  0.7306 -0.7885 -1.0577
  521DMSO    H6 5519   2.642  -0.036   2.880  0.5802 -1.5862 -0.0465
  521DMSO    O1 5520   2.626   0.122   2.572  0.8133 -0.1771 -0.8108
  522DMSO    C1 5521   4.782   2.054   3.949 -0.3968 -0.4451  0.0682
  522DMSO    H1 5522   4.885   2.037   3.916 -0.6133  0.7390 -1.2903
  522DMSO    H2 5523   4.766   1.997   4.040  2.1952  0.6651  1.3223
  522DMSO    H3 5524   4.706   2.020   3.878  0.6485 -0.9306 -0.8394
  522DMSO    S1 5525   4.785   2.230   3.977  0.2017 -0.3611  0.1449
  522DMSO    C2 5526   4.652   2.233   4.083  0.6576  1.0496 -0.4861
  522DMSO    H4 5527   4.685   2.173   4.168 -1.4238  2.9779  1.8594
  522DMSO    H5 5528   4.635   2.333   4.125  1.5628  0.4850  1.3360
  522DMSO    H6 5529   4.558   2.196   4.041 -0.2454  0.1527  2.0926
  522DMSO    O1 5530   4.710   2.277   3.857  0.0909  0.2410 -0.6549
  523DMSO    C1 5531   0.066   5.345   3.333 -0.5295  0.1398  0.1738
  523DMSO    H1 5532   0.064   5.453   3.343 -1.1296 -0.0287  2.6087
  523DMSO    H2 5533   0.103   5.329   3.232  1.1435 -0.7417  0.8829
  523DMSO    H3 5534  -0.030   5.296   3.354 -0.4063 -0.2353 -0.1166
  523DMSO    S1 5535   0.182   5.269   3.452  0.3520 -0.2344 -0.0783
  523DMSO    C2 5536   0.341   5.330   3.389  0.1408  0.1950 -0.7219
  523DMSO    H4 5537   0.347   5.326   3.280  1.2695 -0.1597 -0.6648
  523DMSO    H5 5538   0.349   5.437   3.412  0.4848  0.4773 -2.0950
  523DMSO    H6 5539   0.419   5.273   3.441 -0.4423  0.5266  0.5562
  523DMSO    O1 5540   0.179   5.117   3.432 -0.5889 -0.2753 -0.2795
  524DMSO    C1 5541   0.832   5.591   0.462  0.9645 -0.0764  0.3541
  524DMSO    H1 5542   0.904   5.541   0.527  0.3654 -0.4952  0.7025
  524DMSO    H2 5543   0.729   5.589   0.498  0.8668 -1.0177  0.0596
  524DMSO    H3 5544   0.823   5.547   0.363 -1.6099 -0.0519  0.5233
  524DMSO    S1 5545   0.868   5.769   0.454 -0.3158  0.1301 -0.0618
  524DMSO    C2 5546   0.722   5.800   0.362  0.3467  1.0931 -0.1962
  524DMSO    H4 5547   0.716   5.908   0.346 -0.7200  0.9220 -1.0429
  524DMSO    H5 5548   0.718   5.750   0.265 -0.7472 -1.1006  0.9144
  524DMSO    H6 5549   0.636   5.773   0.423  0.6606 -2.7147 -1.1797
  524DMSO    O1 5550   0.980   5.766   0.355  0.0741 -0.2029 -0.4588
  525DMSO    C1 5551   3.216   4.219   3.472 -0.5160 -0.6442  0.1168
  525DMSO    H1 5552   3.225   4.129   3.533 -0.3336 -0.4381  0.3932
  525DMSO    H2 5553   3.248   4.202   3.369  3.8995 -1.6044  1.4423
  525DMSO    H3 5554   3.284   4.298   3.503 -0.9266  0.4396 -1.5649
  525DMSO    S1 5555   3.058   4.298   3.494  0.1485 -0.4428 -0.0817
  525DMSO    C2 5556   2.955   4.152   3.446 -0.3058  0.8959  0.1926
  525DMSO    H4 5557   2.980   4.066   3.509 -1.6833 -1.4866 -2.2911
  525DMSO    H5 5558   2.847   4.161   3.449 -0.6932 -0.5237 -3.6368
  525DMSO    H6 5559   2.975   4.124   3.342 -0.2046  2.3530 -0.2063
  525DMSO    O1 5560   3.050   4.369   3.369  0.2376 -0.0577 -0.0996
  526DMSO    C1 5561   5.488   5.711   5.911 -0.0990 -0.6135 -0.5750
  526DMSO    H1 5562   5.532   5.611   5.909  1.0986 -0.0985 -1.6707
  526DMSO    H2 5563   5.466   5.730   5.806 -0.5950  1.8002 -0.0996
  526DMSO    H3 5564   5.564   5.782   5.945  0.1609  0.6849 -3.5352
  526DMSO    S1 5565   5.346   5.720   6.016  0.0953  0.4236  0.0234
  526DMSO    C2 5566   5.323   5.893   5.961 -0.4335 -0.3383 -0.8111
  526DMSO    H4 5567   5.299   5.895   5.855  0.6347 -0.8366 -1.0742
  526DMSO    H5 5568   5.236   5.926   6.019  0.0806 -3.2396  1.8514
  526DMSO    H6 5569   5.413   5.947   5.992  0.0979 -1.9874  0.7448
  526DMSO    O1 5570   5.410   5.709   6.142  0.0946 -0.6101 -0.4459
  527DMSO    C1 5571   0.494   4.411   4.251  0.0885  0.3716  0.2456
  527DMSO    H1 5572   0.513   4.415   4.358  0.4432 -1.9466  0.3078
  527DMSO    H2 5573   0.418   4.337   4.226 -0.4395  1.0368 -0.1608
  527DMSO    H3 5574   0.597   4.395   4.216 -0.0399 -0.7475  0.3631
  527DMSO    S1 5575   0.436   4.573   4.211  0.2561 -0.2958  0.5674
  527DMSO    C2 5576   0.278   4.550   4.284 -0.0155 -0.3835 -0.3101
  527DMSO    H4 5577   0.241   4.449   4.264 -1.5786  0.2895 -1.0012
  527DMSO    H5 5578   0.291   4.553   4.393 -1.1590 -1.7365 -0.0988
  527DMSO    H6 5579   0.205   4.625   4.251  0.1945  0.5105  1.1682
  527DMSO    O1 5580   0.414   4.558   4.060  0.8372 -0.3709  0.0845
  528DMSO    C1 5581   1.527   2.122   2.677  0.3957  0.3446 -0.0983
  528DMSO    H1 5582   1.437   2.140   2.736 -1.0583  0.6174 -2.2896
  528DMSO    H2 5583   1.522   2.024   2.628  1.8386  0.8946 -1.4100
  528DMSO    H3 5584   1.608   2.109   2.750 -1.0954 -2.3487  1.2312
  528DMSO    S1 5585   1.561   2.249   2.563 -0.1939 -0.0707  0.1827
  528DMSO    C2 5586   1.410   2.206   2.474  0.2727  0.4281 -0.3688
  528DMSO    H4 5587   1.386   2.100   2.459 -1.8361  0.4406  2.0681
  528DMSO    H5 5588   1.325   2.239   2.534 -1.5598 -3.6269 -0.3786
  528DMSO    H6 5589   1.432   2.251   2.377 -0.4862  0.4949 -0.5151
  528DMSO    O1 5590   1.675   2.186   2.483  0.4540  0.7922  0.1433
  529DMSO    C1 5591   3.827   0.364   1.236  0.6901 -0.2296 -0.5287
  529DMSO    H1 5592   3.770   0.426   1.167  0.5708 -0.3348 -0.5252
  529DMSO    H2 5593   3.870   0.286   1.172 -0.9238 -0.5809 -1.2187
  529DMSO    H3 5594   3.760   0.333   1.316  2.5123  0.1851  1.2165
  529DMSO    S1 5595   3.964   0.461   1.300 -0.0686 -0.4314 -0.1667
  529DMSO    C2 5596   4.048   0.322   1.380  0.0106 -0.4679  0.0880
  529DMSO    H4 5597   4.157   0.331   1.370  0.1093 -2.3942 -1.0478
  529DMSO    H5 5598   4.021   0.330   1.486 -2.0541 -0.3128 -0.4038
  529DMSO    H6 5599   4.013   0.221   1.357  0.5814 -0.3846 -1.2302
  529DMSO    O1 5600   3.895   0.532   1.414  0.4253  0.0072  0.0406
  530DMSO    C1 5601   0.403   4.422   0.736 -0.3639 -0.9245 -0.5960
  530DMSO    H1 5602   0.297   4.404   0.756 -0.7876  0.6363 -1.2687
  530DMSO    H2 5603   0.421   4.530   0.744  1.6720 -1.3223  1.0803
  530DMSO    H3 5604   0.432   4.384   0.638  1.9991 -0.7609 -0.0091
  530DMSO    S1 5605   0.510   4.340   0.852 -0.2708  0.0621 -0.2803
  530DMSO    C2 5606   0.473   4.408   1.010 -0.2202 -0.6397  0.3497
  530DMSO    H4 5607   0.500   4.335   1.086  2.8288  1.6267  1.6566
  530DMSO    H5 5608   0.540   4.494   1.022  0.1369 -1.0773  1.5689
  530DMSO    H6 5609   0.368   4.441   1.006 -0.9659 -2.7502  1.2451
  530DMSO    O1 5610   0.638   4.404   0.816 -0.1993  0.3189 -0.3413
  531DMSO    C1 5611   1.475   3.676   0.698  0.3408 -0.0306 -0.3117
  531DMSO    H1 5612   1.533   3.753   0.749 -0.5360  1.2739 -1.2410
  531DMSO    H2 5613   1.394   3.718   0.638 -0.5262 -1.4756 -0.2115
  531DMSO    H3 5614   1.434   3.604   0.770  1.4084 -0.9203 -0.5565
  531DMSO    S1 5615   1.576   3.560   0.601 -0.1047 -0.0535 -0.1440
  531DMSO    C2 5616   1.570   3.643   0.448  0.5965 -0.0332  0.8579
  531DMSO    H4 5617   1.581   3.574   0.364 -0.5651  0.2154  0.4875
  531DMSO    H5 5618   1.469   3.685   0.439  1.2400  1.6894  1.3482
  531DMSO    H6 5619   1.643   3.723   0.436  0.6993 -0.1438  0.7411
  531DMSO    O1 5620   1.477   3.454   0.577 -0.3038  0.6545 -0.5969
  532DMSO    C1 5621   2.595   5.325   2.818 -0.0517  0.3003 -0.0037
  532DMSO    H1 5622   2.671   5.268   2.871 -0.9997 -0.8285  0.1926
  532DMSO    H2 5623   2.503   5.266   2.811 -0.8150  1.2714  1.2447
  532DMSO    H3 5624   2.642   5.356   2.724  0.2331 -0.2958 -0.0588
  532DMSO    S1 5625   2.555   5.465   2.903 -0.2735  0.6603 -0.0522
  532DMSO    C2 5626   2.475   5.543   2.760  0.0357  0.1815 -0.5194
  532DMSO    H4 5627   2.440   5.639   2.797  1.3985  0.7671 -0.6652
  532DMSO    H5 5628   2.540   5.549   2.672  0.9509  0.9893  0.1883
  532DMSO    H6 5629   2.390   5.479   2.735  0.1468 -0.3673  0.4442
  532DMSO    O1 5630   2.684   5.540   2.907  0.3345 -0.5468  0.2422
  533DMSO    C1 5631   5.821   1.380   3.059 -0.3971  0.3154 -0.0746
  533DMSO    H1 5632   5.729   1.326   3.035  0.1103  0.6133 -3.2383
  533DMSO    H2 5633   5.851   1.444   2.975  2.4291 -2.7048 -1.6370
  533DMSO    H3 5634   5.907   1.318   3.088 -0.3341 -0.7947 -2.3522
  533DMSO    S1 5635   5.790   1.493   3.195  0.3186 -0.6750  0.1555
  533DMSO    C2 5636   5.732   1.379   3.316  0.3307  0.3504  0.4578
  533DMSO    H4 5637   5.803   1.296   3.328 -0.4826 -0.1218  2.2040
  533DMSO    H5 5638   5.697   1.421   3.410 -1.1370 -1.8410  0.9667
  533DMSO    H6 5639   5.640   1.335   3.277  1.0464 -0.8666  0.0926
  533DMSO    O1 5640   5.664   1.567   3.156 -0.1530  0.5473  0.5695
  534DMSO    C1 5641   4.457   5.640   5.750  0.2130 -0.0555 -0.3661
  534DMSO    H1 5642   4.418   5.727   5.696  0.0906 -0.0142 -0.2114
  534DMSO    H2 5643   4.462   5.659   5.857 -1.5222 -3.1968  0.3919
  534DMSO    H3 5644   4.558   5.611   5.720 -0.2910 -0.3796 -1.8317
  534DMSO    S1 5645   4.337   5.512   5.711  0.1151  0.0318  0.5417
  534DMSO    C2 5646   4.433   5.384   5.779 -0.1369  0.4302 -0.9322
  534DMSO    H4 5647   4.433   5.386   5.889  0.9526  1.4949 -0.9324
  534DMSO    H5 5648   4.393   5.290   5.741 -1.3568 -0.1491  1.5529
  534DMSO    H6 5649   4.536   5.405   5.749  0.0886 -0.8344 -1.0780
  534DMSO    O1 5650   4.366   5.487   5.567  0.1090  0.5465 -0.2544
  535DMSO    C1 5651   1.517   0.226   2.457  0.3180 -0.2838 -0.2978
  535DMSO    H1 5652   1.419   0.274   2.465  0.2369 -0.4310 -0.4103
  535DMSO    H2 5653   1.547   0.191   2.556  0.5427 -0.3515 -0.3903
  535DMSO    H3 5654   1.593   0.300   2.429 -0.3369  1.4890  2.1916
  535DMSO    S1 5655   1.526   0.092   2.342 -0.3738 -0.3084  0.0351
  535DMSO    C2 5656   1.470   0.172   2.193  0.6103 -0.0588  0.5535
  535DMSO    H4 5657   1.391   0.111   2.150  2.5347 -2.1462 -0.2628
  535DMSO    H5 5658   1.435   0.271   2.221 -1.0645 -0.3489 -0.4308
  535DMSO    H6 5659   1.556   0.178   2.125  0.9372  0.5002  1.0080
  535DMSO    O1 5660   1.410   0.010   2.382  0.1741  0.4152 -0.0451
  536DMSO    C1 5661   1.762   1.040   2.418 -0.7498  0.2923  0.0739
  536DMSO    H1 5662   1.839   1.030   2.496 -2.1623 -1.6685  1.3179
  536DMSO    H2 5663   1.681   1.089   2.473  0.5688 -0.1817  2.6230
  536DMSO    H3 5664   1.731   0.941   2.384  1.7449 -0.7718  0.6695
  536DMSO    S1 5665   1.803   1.149   2.286 -0.6479 -0.2246  0.1148
  536DMSO    C2 5666   1.899   1.271   2.380  0.6648  0.2110  0.4713
  536DMSO    H4 5667   1.957   1.339   2.318  0.7167 -0.3057 -0.0511
  536DMSO    H5 5668   1.829   1.342   2.426  0.4789 -1.5098  3.0717
  536DMSO    H6 5669   1.958   1.209   2.447  1.4441 -0.4214 -0.7739
  536DMSO    O1 5670   1.676   1.220   2.254 -0.3566 -0.5144 -0.7904
  537DMSO    C1 5671   4.824   3.925   0.855 -0.2457  1.2146  0.7111
  537DMSO    H1 5672   4.915   3.965   0.901 -0.4340  1.3172  0.9905
  537DMSO    H2 5673   4.777   3.835   0.895 -1.2485  1.3941 -0.0394
  537DMSO    H3 5674   4.861   3.909   0.753  1.7465  2.7194  1.1343
  537DMSO    S1 5675   4.703   4.055   0.855 -0.1103  0.6605 -0.1664
  537DMSO    C2 5676   4.817   4.185   0.819  0.3257 -0.0032 -0.0099
  537DMSO    H4 5677   4.752   4.267   0.788  0.8027 -0.1474 -1.4413
  537DMSO    H5 5678   4.863   4.217   0.914 -0.0795 -1.8829  0.8627
  537DMSO    H6 5679   4.888   4.158   0.741  0.2821 -3.0771  0.8916
  537DMSO    O1 5680   4.669   4.079   0.993  0.6018  0.0279 -0.2306
  538DMSO    C1 5681   4.276   4.161   5.069 -0.3097 -0.2036 -0.4157
  538DMSO    H1 5682   4.358   4.158   4.998 -0.0445  0.4748 -0.1422
  538DMSO    H2 5683   4.257   4.057   5.096  1.6983 -0.1564  1.4447
  538DMSO    H3 5684   4.184   4.196   5.022 -0.5780  0.9118  0.8590
  538DMSO    S1 5685   4.283   4.255   5.221  0.3118  0.1567  0.2472
  538DMSO    C2 5686   4.341   4.415   5.166  0.8732  0.8411  0.7368
  538DMSO    H4 5687   4.269   4.470   5.104 -1.7073 -1.7750  1.1882
  538DMSO    H5 5688   4.350   4.478   5.254 -1.1529  0.4746  1.2633
  538DMSO    H6 5689   4.440   4.397   5.124  0.6271 -1.3186  0.9553
  538DMSO    O1 5690   4.406   4.206   5.294  0.5780  0.7036 -0.9010
  539DMSO    C1 5691   2.651   1.211   1.058  0.7395  0.3814 -0.1071
  539DMSO    H1 5692   2.724   1.292   1.054  0.1974  1.0346  1.7877
  539DMSO    H2 5693   2.616   1.184   0.959  1.0497  4.2808 -1.4494
  539DMSO    H3 5694   2.568   1.251   1.116  0.3531  0.3176 -0.6121
  539DMSO    S1 5695   2.717   1.068   1.152 -0.2466  0.4627 -0.0153
  539DMSO    C2 5696   2.563   0.985   1.166  0.3878  0.3345  0.2415
  539DMSO    H4 5697   2.491   1.051   1.216 -0.2325 -0.7782  0.8688
  539DMSO    H5 5698   2.520   0.958   1.069  0.0690 -0.7762  0.6785
  539DMSO    H6 5699   2.578   0.898   1.230  0.5834 -0.8912 -1.4168
  539DMSO    O1 5700   2.760   1.127   1.282 -0.5474  0.5468 -0.5503
  540DMSO    C1 5701   5.969   4.273   4.432  0.2438  0.1591  0.2925
  540DMSO    H1 5702   5.872   4.226   4.412  1.3151 -1.5460 -1.2172
  540DMSO    H2 5703   6.035   4.222   4.361  0.9277  1.2618  0.1130
  540DMSO    H3 5704   5.991   4.265   4.538 -2.1660 -2.4454  0.7074
  540DMSO    S1 5705   5.953   4.445   4.385 -0.0384 -0.1714  0.6665
  540DMSO    C2 5706   5.806   4.474   4.484 -0.6587 -1.0227  0.0667
  540DMSO    H4 5707   5.825   4.437   4.585 -0.4603 -0.0841  0.3870
  540DMSO    H5 5708   5.784   4.581   4.483  2.2809 -0.3113  1.6256
  540DMSO    H6 5709   5.721   4.420   4.439 -2.0026  1.0111  0.0078
  540DMSO    O1 5710   5.896   4.422   4.249 -0.1818  0.2133  0.3569
  541DMSO    C1 5711   1.659   2.059   1.571  0.7251 -0.3739  0.3888
  541DMSO    H1 5712   1.749   1.999   1.581  1.0706  0.2071  0.8218
  541DMSO    H2 5713   1.584   2.017   1.639  0.0112 -0.0031 -0.1566
  541DMSO    H3 5714   1.624   2.058   1.467 -0.8647  1.3622  0.8528
  541DMSO    S1 5715   1.694   2.226   1.629 -0.2291  0.1566  0.1746
  541DMSO    C2 5716   1.531   2.285   1.600  0.2554 -0.6407  0.1555
  541DMSO    H4 5717   1.471   2.222   1.665 -1.0197 -0.1188 -0.4790
  541DMSO    H5 5718   1.525   2.393   1.618  0.2226 -0.9603  2.2308
  541DMSO    H6 5719   1.489   2.255   1.504 -2.5457  1.7887  0.4905
  541DMSO    O1 5720   1.759   2.278   1.505 -0.1612 -0.0097 -0.1840
  542DMSO    C1 5721   2.064   2.874   5.635  0.4189 -0.3211 -0.9403
  542DMSO    H1 5722   2.132   2.931   5.698 -0.0951  0.4542 -1.0744
  542DMSO    H2 5723   1.965   2.879   5.680  0.5391  2.2985 -0.8559
  542DMSO    H3 5724   2.096   2.774   5.602 -1.2168 -1.3142  0.3201
  542DMSO    S1 5725   2.073   2.967   5.481 -0.2586  0.1491 -0.7936
  542DMSO    C2 5726   1.980   2.846   5.398  0.0659  0.3427 -0.0153
  542DMSO    H4 5727   1.980   2.865   5.290  2.0564 -0.9788 -0.2801
  542DMSO    H5 5728   2.032   2.752   5.415  0.3636  0.3776 -0.7280
  542DMSO    H6 5729   1.885   2.849   5.453  1.4647  0.1676  2.5603
  542DMSO    O1 5730   2.217   2.939   5.450  0.1232  0.0574  0.1613
  543DMSO    C1 5731   4.418   0.264   5.095  0.4042 -0.6660  0.0937
  543DMSO    H1 5732   4.400   0.181   5.163  0.9228 -0.3432  0.6359
  543DMSO    H2 5733   4.363   0.231   5.007 -0.1881  0.7863 -0.1133
  543DMSO    H3 5734   4.523   0.278   5.066  0.4402 -1.4224 -0.1592
  543DMSO    S1 5735   4.338   0.403   5.171 -0.3242  0.1932  0.2535
  543DMSO    C2 5736   4.452   0.430   5.308 -0.1625 -0.2995 -0.4126
  543DMSO    H4 5737   4.530   0.499   5.275  0.0775 -1.0548 -1.4743
  543DMSO    H5 5738   4.397   0.471   5.393 -0.5442 -2.6464  0.5620
  543DMSO    H6 5739   4.506   0.343   5.346 -1.8686 -0.9547  0.6418
  543DMSO    O1 5740   4.222   0.345   5.241 -0.1647  0.5055  0.2911
  544DMSO    C1 5741   4.319   3.563   4.945  0.6047  0.0671  0.5981
  544DMSO    H1 5742   4.330   3.671   4.944 -0.1042  0.1770 -1.7473
  544DMSO    H2 5743   4.331   3.526   4.842  0.1078 -0.1322  0.6093
  544DMSO    H3 5744   4.222   3.542   4.989  0.0410 -0.4599 -0.8183
  544DMSO    S1 5745   4.443   3.498   5.053 -0.0198  0.3528 -0.3300
  544DMSO    C2 5746   4.587   3.506   4.947 -0.2086  0.8923  0.6515
  544DMSO    H4 5747   4.545   3.455   4.860 -1.5300  1.6328  0.8220
  544DMSO    H5 5748   4.601   3.610   4.914  1.1991  0.8025  0.9277
  544DMSO    H6 5749   4.681   3.476   4.993  1.2403  3.2339 -0.5681
  544DMSO    O1 5750   4.398   3.353   5.046 -0.4410 -0.3174 -0.1590
  545DMSO    C1 5751   1.744   3.828   1.488 -1.1298 -0.5599 -0.1841
  545DMSO    H1 5752   1.773   3.929   1.457  0.0334 -0.9200 -0.2970
  545DMSO    H2 5753   1.644   3.813   1.530 -1.1646 -1.2263 -0.4930
  545DMSO    H3 5754   1.817   3.797   1.563 -2.5069  0.4074  1.6791
  545DMSO    S1 5755   1.762   3.727   1.346  0.0104  0.3400  0.1331
  545DMSO    C2 5756   1.636   3.812   1.260 -0.1824 -0.0275 -0.1226
  545DMSO    H4 5757   1.550   3.839   1.321 -0.5984 -1.1021 -0.2118
  545DMSO    H5 5758   1.680   3.900   1.212  0.2423  0.2242  0.7060
  545DMSO    H6 5759   1.600   3.744   1.182 -0.7337 -0.0310  0.1320
  545DMSO    O1 5760   1.683   3.604   1.390 -0.1947  0.3358  0.8341
  546DMSO    C1 5761   0.989   4.995   5.123 -0.0759  0.2075 -0.9461
  546DMSO    H1 5762   1.033   5.069   5.190  0.1378 -1.7300  1.1553
  546DMSO    H2 5763   1.061   4.915   5.105  0.7715  0.1003  2.3517
  546DMSO    H3 5764   0.968   5.045   5.028 -2.2486  1.0126 -0.1012
  546DMSO    S1 5765   0.834   4.930   5.182 -0.0728 -0.2682  0.1468
  546DMSO    C2 5766   0.809   4.806   5.058  0.5725 -0.1701  0.0620
  546DMSO    H4 5767   0.844   4.858   4.969  0.0010 -1.0063 -0.6715
  546DMSO    H5 5768   0.868   4.723   5.097  0.9391  0.3932  0.7271
  546DMSO    H6 5769   0.702   4.796   5.042  0.4914  0.2827  0.2910
  546DMSO    O1 5770   0.729   5.026   5.146 -0.5696  0.5026 -0.2902
  547DMSO    C1 5771   1.183   0.824   4.074  0.4250 -0.4706 -0.3289
  547DMSO    H1 5772   1.128   0.862   3.987  0.0319  1.4356  0.7098
  547DMSO    H2 5773   1.131   0.743   4.125  1.1295 -1.2458 -0.8155
  547DMSO    H3 5774   1.207   0.901   4.147  1.6376 -1.5136  0.4177
  547DMSO    S1 5775   1.338   0.749   4.029  0.3004 -0.1268 -0.0861
  547DMSO    C2 5776   1.399   0.899   3.951 -0.3650 -0.7663 -0.1945
  547DMSO    H4 5777   1.410   0.986   4.016  1.1546 -0.2806 -1.0473
  547DMSO    H5 5778   1.493   0.880   3.898  0.4666  1.3590  0.4132
  547DMSO    H6 5779   1.325   0.932   3.877  0.3832  1.5095 -0.0040
  547DMSO    O1 5780   1.306   0.666   3.904  0.3695  0.0233  0.5532
  548DMSO    C1 5781   5.432   5.717   1.062  0.5267 -0.4820 -0.1319
  548DMSO    H1 5782   5.387   5.719   0.962 -1.8465 -0.5353  0.8591
  548DMSO    H2 5783   5.540   5.729   1.066  0.2251  2.7111  1.7837
  548DMSO    H3 5784   5.399   5.627   1.114  0.6620 -0.4608 -0.0102
  548DMSO    S1 5785   5.373   5.864   1.147 -0.0714 -0.4587 -0.2928
  548DMSO    C2 5786   5.377   5.973   1.011  0.2828  0.0486 -0.7365
  548DMSO    H4 5787   5.331   5.919   0.928  0.2132 -2.7117  0.9860
  548DMSO    H5 5788   5.321   6.063   1.039 -0.0468 -0.1908 -0.6300
  548DMSO    H6 5789   5.482   5.996   0.994  0.4347  0.9876  1.1892
  548DMSO    O1 5790   5.490   5.917   1.227 -0.2281 -0.2437 -0.5048
  549DMSO    C1 5791   0.693   2.845   3.784 -0.0589 -0.1101 -0.6684
  549DMSO    H1 5792   0.742   2.906   3.709 -0.0358 -1.3924 -1.7234
  549DMSO    H2 5793   0.666   2.905   3.871  2.1603 -1.5025  1.1046
  549DMSO    H3 5794   0.759   2.763   3.815  0.3208  0.2704 -0.4482
  549DMSO    S1 5795   0.542   2.764   3.723  0.3325 -0.1900  0.0941
  549DMSO    C2 5796   0.443   2.906   3.741  0.1264 -1.3304 -0.2322
[truncated: 886,958 more chars]
