# Supplementary material for: Metallicious: Automated Force-Field Parameterization of Covalently Bound Metals for Supramolecular Structures
Source: J Chem Theory Comput. 2024 Oct 7;20(20):9060–71. doi: 10.1021/acs.jctc.4c00850 (PMC11500408; doi:10.1021/acs.jctc.4c00850)
Supplement: Supplementary file 2 — ct4c00850_si_002.zip [file ct4c00850_si_002.zip › SI_MD_input/Pd6Ru8L24/metallicious/3_npt.gro]

God Rules Over Mankind, Animals, Cosmos and Such
18650
    1Ru      Ru    1   3.934   3.535   2.553 -0.1651  0.0697 -0.1956
    2Ru      Ru    2   2.842   4.026   3.108  0.2239 -0.0516 -0.2672
    3Ru      Ru    3   3.892   2.760   3.632  0.2608  0.0765  0.0533
    4Ru      Ru    4   2.970   3.244   3.964 -0.0388  0.0900  0.0656
    5Ru      Ru    5   2.068   3.103   2.489  0.1234  0.2393 -0.2669
    6Ru      Ru    6   2.112   2.304   3.495  0.4014 -0.2659  0.0955
    7Ru      Ru    7   3.148   2.612   2.005  0.0981  0.2637 -0.0352
    8Ru      Ru    8   3.227   1.813   2.974 -0.0336 -0.2789  0.1818
    9Pd      Pd    9   2.904   3.800   1.908 -0.0709 -0.2279  0.0537
   10Pd      Pd   10   3.909   3.994   3.667  0.0714 -0.1761  0.0498
   11Pd      Pd   11   4.225   2.340   2.510  0.0792 -0.0316 -0.1048
   12Pd      Pd   12   2.194   1.949   2.335 -0.2130 -0.1653  0.0316
   13Pd      Pd   13   1.837   3.505   3.608 -0.3146 -0.1665 -0.2145
   14Pd      Pd   14   3.099   2.061   4.167  0.0712 -0.2189 -0.3452
   15UNK     H0   15   3.502   1.787   4.179  2.2127  1.7852 -1.3714
   15UNK     H1   16   3.265   1.838   4.216 -0.1916 -0.8139 -1.5874
   15UNK     C2   17   3.472   1.889   4.157 -0.4124  1.3121 -0.3714
   15UNK     C3   18   3.334   1.913   4.177  0.1810 -0.0705  0.3984
   15UNK     C4   19   3.552   1.996   4.114 -0.1002  0.0543 -0.2573
   15UNK     H5   20   3.658   1.973   4.113 -0.2273 -0.6192  0.6141
   15UNK     N6   21   3.280   2.031   4.149  0.3136 -0.9992 -0.0054
   15UNK     C7   22   3.499   2.125   4.088  1.0124 -0.1990 -0.6949
   15UNK     C8   23   3.355   2.129   4.103  0.0188 -0.5578  0.1089
   15UNK     H9   24   3.752   2.145   3.994 -2.8240 -1.1715  0.2704
   15UNK    C10   25   3.576   2.241   4.044 -0.6680 -0.0526 -0.3040
   15UNK    N11   26   3.701   2.232   3.990 -0.0896  0.5510 -0.3250
   15UNK    H12   27   3.311   2.223   4.071  3.1330  0.1328 -2.6709
   15UNK    H13   28   4.001   2.235   3.884  0.5084 -0.2559  0.3627
   15UNK    N14   29   3.529   2.359   4.013  0.2132 -0.0173  0.5974
   15UNK    C15   30   3.737   2.350   3.928  0.3077 -0.3891  0.9295
   15UNK    C16   31   3.974   2.330   3.839  0.4473 -0.3460  0.2078
   15UNK    H17   32   4.177   2.349   3.764  1.8447  2.8613  1.8415
   15UNK    C18   33   3.849   2.396   3.856  0.2162 -0.0536  0.0772
   15UNK    C19   34   3.623   2.423   3.945 -0.0097  0.4197  0.8578
   15UNK    C20   35   4.078   2.392   3.769  0.0754 -0.6389  0.3688
   15UNK    C21   36   3.606   2.547   3.877 -0.3802  0.4161  0.4361
   15UNK    C22   37   3.837   2.523   3.794  0.4252 -0.4504  0.8224
   15UNK    C23   38   4.056   2.518   3.714  0.0006 -0.5183 -0.1230
   15UNK    H24   39   3.411   2.613   3.969  0.7387 -0.5513  1.9794
   15UNK    C25   40   3.714   2.595   3.794  0.2351  0.3384  0.0107
   15UNK    C26   41   3.492   2.632   3.899 -0.4344  0.2942  0.8020
   15UNK    N27   42   3.936   2.579   3.721 -0.3614 -0.0366 -0.5448
   15UNK    H28   43   4.132   2.569   3.654 -0.0113  1.1965  1.2389
   15UNK    N29   44   3.710   2.719   3.737  0.4400 -0.5012 -0.6098
   15UNK    C30   45   3.487   2.754   3.829 -0.0965 -0.9709  0.3639
   15UNK    C31   46   3.599   2.799   3.753 -0.0089  0.5747 -1.0605
   15UNK    H32   47   3.406   2.825   3.841  4.0904  4.2449  1.3442
   15UNK    H33   48   3.600   2.901   3.715  0.2660  0.4579 -1.3768
   16UNK     H0   49   1.781   3.981   3.467 -0.9307  0.0505  1.2649
   16UNK     H1   50   1.711   3.763   3.528  0.1047 -0.5906 -0.2489
   16UNK     C2   51   1.864   3.915   3.488 -0.4611 -0.0155 -0.6083
   16UNK     C3   52   1.818   3.779   3.515  0.0431 -0.0450 -0.1030
   16UNK     C4   53   2.005   3.943   3.486 -0.8318  0.1872 -0.1610
   16UNK     H5   54   2.035   4.047   3.474  0.4514  0.3203  3.2166
   16UNK     N6   55   1.907   3.684   3.542  0.0230 -0.5275 -0.0292
   16UNK     C7   56   2.094   3.831   3.489  0.4953  0.1134  0.5666
   16UNK     C8   57   2.038   3.701   3.520 -0.3511  0.0996  0.4491
   16UNK     H9   58   2.266   3.667   3.328 -0.4477  0.6779 -0.9975
   16UNK    C10   59   2.239   3.842   3.454  0.0087  0.1679 -0.2019
   16UNK    N11   60   2.301   3.753   3.367 -0.2303  0.2499 -0.2156
   16UNK    H12   61   2.092   3.607   3.536  0.4061  0.7883  2.2185
   16UNK    H13   62   2.455   3.594   3.153  0.1245  1.1006  0.2793
   16UNK    N14   63   2.311   3.949   3.472  0.0883  0.3582  0.5361
   16UNK    C15   64   2.420   3.812   3.325  0.5877  0.1818 -0.3141
   16UNK    C16   65   2.533   3.669   3.145  0.4783  0.6711 -0.3847
   16UNK    H17   66   2.664   3.572   3.001  0.6653 -0.3419  1.1443
   16UNK    C18   67   2.519   3.784   3.223  0.0923 -0.7478 -0.7710
   16UNK    C19   68   2.409   3.937   3.388 -0.1834  1.0998 -0.0917
   16UNK    C20   69   2.644   3.656   3.068 -0.0445 -0.2544  0.8243
   16UNK    C21   70   2.507   4.031   3.368 -0.4427 -0.7376 -0.5427
   16UNK    C22   71   2.615   3.887   3.205 -0.4694  0.1141  0.0880
   16UNK    C23   72   2.734   3.759   3.053 -0.1702 -0.4456 -1.0081
   16UNK    H24   73   2.430   4.193   3.494  1.7970 -0.8282  3.3019
   16UNK    C25   74   2.616   4.004   3.283  0.5933  0.0916 -0.3861
   16UNK    C26   75   2.514   4.155   3.437 -0.0485 -0.1706 -0.1484
   16UNK    N27   76   2.722   3.873   3.121 -0.1066  0.5541 -0.5050
   16UNK    H28   77   2.825   3.752   2.994  0.7473  0.0307  0.2836
   16UNK    N29   78   2.723   4.087   3.265  0.1857  0.3963  0.1704
   16UNK    C30   79   2.625   4.242   3.428  0.6641 -0.0281  0.5617
   16UNK    C31   80   2.734   4.194   3.345  1.1797 -0.4362 -0.2908
   16UNK    H32   81   2.626   4.338   3.478  0.9810  0.0806  0.3455
   16UNK    H33   82   2.826   4.253   3.344  0.6717  0.4021  0.6331
   17UNK     H0   83   1.416   3.580   3.315 -1.8440 -3.4521 -0.4333
   17UNK     H1   84   1.560   3.574   3.537  2.7633 -1.1634  2.1534
   17UNK     C2   85   1.517   3.542   3.323 -0.4533  0.0211  0.5356
   17UNK     C3   86   1.595   3.543   3.439 -0.2334  1.1764  0.1594
   17UNK     C4   87   1.571   3.477   3.209  0.2667  0.4977 -0.0601
   17UNK     H5   88   1.509   3.467   3.120  1.2938  1.6217 -0.9474
   17UNK     N6   89   1.718   3.485   3.438 -0.4449 -0.3163  0.6217
   17UNK     C7   90   1.710   3.444   3.203  0.5658  0.0127  0.1533
   17UNK     C8   91   1.774   3.438   3.327  0.6902 -0.2078  0.7295
   17UNK     H9   92   1.691   3.524   2.940 -0.8272 -0.8386  1.7422
   17UNK    C10   93   1.773   3.391   3.080 -0.0792 -0.7734  0.0226
   17UNK    N11   94   1.744   3.440   2.955  0.4084 -0.4458 -0.0927
   17UNK    H12   95   1.874   3.397   3.334  1.0101  0.2979 -0.5496
   17UNK    H13   96   1.709   3.543   2.663 -1.2519  0.2167 -1.4168
   17UNK    N14   97   1.844   3.281   3.075 -0.0678  0.0445  0.0639
   17UNK    C15   98   1.818   3.366   2.864  0.0501  1.0383  0.8123
   17UNK    C16   99   1.773   3.461   2.633  0.0007  0.6206 -0.0134
   17UNK    H17  100   1.778   3.535   2.434 -0.3176  1.0599  1.9789
   17UNK    C18  101   1.834   3.369   2.722  0.4015 -0.8329 -0.0692
   17UNK    C19  102   1.868   3.258   2.940  0.3904  0.3221 -0.9644
   17UNK    C20  103   1.804   3.451   2.498  0.2992 -0.3584 -0.0381
   17UNK    C21  104   1.950   3.160   2.882  0.1031  0.1080 -0.2814
   17UNK    C22  105   1.917   3.269   2.674  0.1142  0.0166  0.2658
   17UNK    C23  106   1.891   3.353   2.458 -0.1534  0.0489  0.2834
   17UNK    H24  107   2.000   3.049   3.064 -0.8720  1.7697 -0.3596
   17UNK    C25  108   1.978   3.167   2.751  0.4076  0.2330  0.3123
   17UNK    C26  109   2.012   3.055   2.956  0.0012 -0.1091 -0.4029
   17UNK    N27  110   1.950   3.263   2.540 -0.2255 -0.3515  0.0787
   17UNK    H28  111   1.919   3.341   2.354 -0.5437  2.1184 -0.1114
   17UNK    N29  112   2.063   3.077   2.692  0.0541 -0.2804 -0.3175
   17UNK    C30  113   2.105   2.969   2.900  0.0705 -0.6848  0.0842
   17UNK    C31  114   2.128   2.986   2.763 -0.1733  0.0513 -0.3828
   17UNK    H32  115   2.161   2.907   2.969 -1.4699 -0.8201  1.2928
   17UNK    H33  116   2.186   2.904   2.721  1.8657  0.7310  0.9995
   18UNK     H0  117   1.693   2.017   2.286  0.3059  0.7918 -1.0312
   18UNK     H1  118   1.913   1.880   2.279  2.5043 -0.9867  2.7504
   18UNK     C2  119   1.790   2.062   2.301  0.2021  0.5140  0.8388
   18UNK     C3  120   1.909   1.986   2.301 -0.0883 -0.3480 -0.0966
   18UNK     C4  121   1.801   2.204   2.313 -0.5200 -0.0603 -0.5449
   18UNK     H5  122   1.703   2.250   2.315 -0.2144  0.6104 -0.7238
   18UNK     N6  123   2.025   2.050   2.318  0.5326 -0.6439  0.5110
   18UNK     C7  124   1.929   2.268   2.328  0.5494  0.2523 -0.1886
   18UNK     C8  125   2.035   2.179   2.330  0.2263  0.3372  0.0568
   18UNK     H9  126   1.758   2.480   2.372 -0.0776 -0.7266  2.1790
   18UNK    C10  127   1.955   2.407   2.350 -0.6371  0.6702 -0.9501
   18UNK    N11  128   1.858   2.495   2.369 -0.1662 -0.2364 -0.2618
   18UNK    H12  129   2.139   2.213   2.335  0.9504 -1.8336  0.6060
   18UNK    H13  130   1.657   2.682   2.400  1.6061 -0.3373 -0.6155
   18UNK    N14  131   2.076   2.462   2.350 -0.0576 -0.4951  0.2969
   18UNK    C15  132   1.917   2.620   2.385 -0.2015 -0.0367  0.4126
   18UNK    C16  133   1.723   2.761   2.433  0.9021 -0.2050  0.5381
   18UNK    H17  134   1.580   2.925   2.476  1.0524  1.2335  2.1960
   18UNK    C18  135   1.863   2.740   2.414  1.0821  0.8722  0.0182
   18UNK    C19  136   2.059   2.595   2.377 -0.0103 -0.1483 -0.1125
   18UNK    C20  137   1.682   2.889   2.467  0.4320 -0.2863  0.4260
   18UNK    C21  138   2.150   2.705   2.388  0.2092  0.2991  0.4528
   18UNK    C22  139   1.958   2.844   2.434  0.1438  0.2874  0.0657
   18UNK    C23  140   1.780   2.991   2.482 -0.1711  0.0366  0.1068
   18UNK    H24  141   2.321   2.599   2.344  0.0409  0.6679 -1.0852
   18UNK    C25  142   2.098   2.832   2.419 -0.7818  0.3600 -0.4041
   18UNK    C26  143   2.285   2.696   2.377 -0.1869 -0.1124  1.1674
   18UNK    N27  144   1.914   2.967   2.471 -0.2564 -0.2523  0.1765
   18UNK    H28  145   1.759   3.098   2.480 -3.8125 -0.4720  2.6397
   18UNK    N29  146   2.176   2.940   2.438 -0.4826  0.4969 -0.1503
   18UNK    C30  147   2.370   2.807   2.388 -1.2358  0.2789 -0.0315
   18UNK    C31  148   2.312   2.932   2.424  0.0453  0.8851 -0.7005
   18UNK    H32  149   2.479   2.805   2.384 -1.2354  0.6636 -0.1963
   18UNK    H33  150   2.367   3.026   2.432  0.7533  0.4056  0.2959
   19UNK     H0  151   3.044   3.637   1.465  0.9578  0.6656  1.2406
   19UNK     H1  152   2.924   3.792   1.644 -1.3295 -0.1760 -0.7772
   19UNK     C2  153   3.014   3.606   1.565 -0.5845  1.2630  0.9880
   19UNK     C3  154   2.962   3.690   1.659 -0.2375  0.2711 -0.4079
   19UNK     C4  155   3.035   3.464   1.597 -0.2120 -0.1081 -0.2976
   19UNK     H5  156   3.054   3.395   1.515 -0.9294  0.0641 -0.6165
   19UNK     N6  157   2.941   3.645   1.784  0.5217 -0.3062 -0.0657
   19UNK     C7  158   3.011   3.422   1.729 -0.3495 -0.7306 -0.5387
   19UNK     C8  159   2.960   3.517   1.818 -0.5623 -0.6082  0.0848
   19UNK     H9  160   2.846   3.234   1.872  0.1453  0.3549 -0.4411
   19UNK    C10  161   3.029   3.276   1.763  0.2183  0.4111 -0.2976
   19UNK    N11  162   2.942   3.209   1.853  0.0348 -0.2489 -0.2222
   19UNK    H12  163   2.937   3.487   1.920  1.0082  1.2734  1.0438
   19UNK    H13  164   2.781   3.065   2.058  0.2668  0.3330 -3.0495
   19UNK    N14  165   3.122   3.192   1.729 -0.0683 -0.2166  0.5461
   19UNK    C15  166   2.997   3.084   1.876 -0.6015 -0.5308  0.0595
   19UNK    C16  167   2.846   2.978   2.050  0.0044 -0.1285 -0.7194
   19UNK    H17  168   2.759   2.882   2.225 -0.0572 -0.8388  0.7596
   19UNK    C18  169   2.960   2.985   1.967  0.0302  0.3176 -0.5217
   19UNK    C19  170   3.104   3.073   1.792 -0.2600 -0.1156  0.3721
   19UNK    C20  171   2.835   2.877   2.147 -0.3718 -0.3648  0.4104
   19UNK    C21  172   3.188   2.961   1.782  0.0383  0.5383  0.2495
   19UNK    C22  173   3.052   2.875   1.969 -0.2584  0.6763 -0.2710
   19UNK    C23  174   2.937   2.774   2.151  0.7475 -0.5878 -0.6348
   19UNK    H24  175   3.313   3.028   1.632  0.2083  0.3693  0.8216
   19UNK    C25  176   3.160   2.862   1.879 -0.0096 -0.0620 -0.6742
   19UNK    C26  177   3.292   2.941   1.693 -0.3350 -0.3042 -0.2972
   19UNK    N27  178   3.036   2.772   2.058  0.1749  0.7344  0.0388
   19UNK    H28  179   2.920   2.694   2.223 -2.0639  0.3504 -0.1544
   19UNK    N29  180   3.226   2.749   1.879  0.8828 -0.4759 -0.0765
   19UNK    C30  181   3.376   2.827   1.707  0.0892 -0.1732  0.5018
   19UNK    C31  182   3.326   2.730   1.791 -0.4528 -0.0718 -0.2200
   19UNK    H32  183   3.447   2.804   1.628 -2.3313 -2.5151 -1.2163
   19UNK    H33  184   3.375   2.633   1.787 -0.6005 -0.2413  1.5354
   20UNK     H0  185   3.837   4.494   3.508 -0.3307  0.2734 -0.3914
   20UNK     H1  186   3.963   4.309   3.621 -0.6989  1.0962 -1.5360
   20UNK     C2  187   3.793   4.395   3.512 -0.5165  0.3557 -0.3709
   20UNK     C3  188   3.864   4.291   3.578 -1.0771  0.2026 -0.3377
   20UNK     C4  189   3.671   4.363   3.457 -0.4688  0.5241  0.3628
   20UNK     H5  190   3.606   4.442   3.420 -1.2676 -0.1731  0.2480
   20UNK     N6  191   3.817   4.159   3.583 -0.3794  0.6261 -1.0575
   20UNK     C7  192   3.617   4.230   3.462 -0.4503  0.3482 -0.1949
   20UNK     C8  193   3.698   4.138   3.525 -0.2766  0.2633  0.3665
   20UNK     H9  194   3.467   4.360   3.281 -0.4599 -0.5181  0.8423
   20UNK    C10  195   3.487   4.200   3.409  0.4391  0.4174  0.0404
   20UNK    N11  196   3.429   4.268   3.300  0.1599 -1.0446 -0.3409
   20UNK    H12  197   3.660   4.036   3.535 -0.9180  0.3826 -0.6679
   20UNK    H13  198   3.280   4.434   3.102  1.1749 -1.4360  0.5885
   20UNK    N14  199   3.423   4.083   3.424 -0.4785  0.6190  0.0689
   20UNK    C15  200   3.307   4.210   3.272 -0.3702 -0.4638 -0.1614
   20UNK    C16  201   3.192   4.371   3.111 -0.1234  0.1934 -0.1636
   20UNK    H17  202   3.065   4.478   2.978  2.4527  2.4345  2.0971
   20UNK    C18  203   3.202   4.255   3.196  0.5975  0.4644  0.1098
   20UNK    C19  204   3.306   4.092   3.351 -0.1107  0.0035 -0.4952
   20UNK    C20  205   3.072   4.390   3.042 -0.9115  0.7073  0.3495
   20UNK    C21  206   3.196   4.004   3.350 -0.3945 -0.4980 -0.1798
   20UNK    C22  207   3.091   4.161   3.198 -0.0227  0.3753 -0.1642
   20UNK    C23  208   2.969   4.301   3.052 -0.0975 -0.2884 -0.5391
   20UNK    H24  209   3.261   3.853   3.498 -1.1790 -2.0050  0.2490
   20UNK    C25  210   3.092   4.045   3.271  0.9481 -0.3860  0.0579
   20UNK    C26  211   3.183   3.887   3.429  0.2185  0.4764 -0.2181
   20UNK    N27  212   2.976   4.188   3.127 -0.6659  0.7198 -0.2822
   20UNK    H28  213   2.877   4.317   2.996 -0.7755 -1.9113  0.0329
   20UNK    N29  214   2.976   3.971   3.263 -0.2882  0.4470 -0.8157
   20UNK    C30  215   3.060   3.826   3.436 -0.1595  0.2262 -1.0186
   20UNK    C31  216   2.957   3.868   3.347 -0.1793 -0.0645  0.6510
   20UNK    H32  217   3.049   3.745   3.507  0.6597  1.0144  0.0357
   20UNK    H33  218   2.858   3.825   3.347 -1.6493  2.5578 -4.2149
   21UNK     H0  219   1.496   3.213   3.890  1.3456  0.8421  1.8362
   21UNK     H1  220   1.616   3.421   3.820  1.4583 -0.1612  0.2817
   21UNK     C2  221   1.585   3.202   3.828  0.1852 -0.2241  0.2822
   21UNK     C3  222   1.642   3.324   3.778  0.2569 -0.5076  0.3042
   21UNK     C4  223   1.647   3.080   3.796 -0.3282  0.4821 -0.5919
   21UNK     H5  224   1.615   2.989   3.845 -1.7667  0.7561 -0.9692
   21UNK     N6  225   1.744   3.325   3.680  0.5143  0.6393 -0.2651
   21UNK     C7  226   1.753   3.078   3.704  0.5049 -0.5106  0.2988
   21UNK     C8  227   1.792   3.198   3.641  0.2510 -0.0749 -0.3302
   21UNK     H9  228   2.010   3.000   3.657 -0.4098 -0.1998 -0.8279
   21UNK    C10  229   1.805   2.949   3.647  0.3260  0.7032 -0.4894
   21UNK    N11  230   1.941   2.929   3.638 -0.3452 -0.5039  0.0237
   21UNK    H12  231   1.863   3.196   3.558  1.2877 -0.1143  0.5384
   21UNK    H13  232   2.230   2.872   3.622  2.6447 -0.0597  0.5776
   21UNK    N14  233   1.743   2.839   3.614  0.9818 -0.1736  0.6798
   21UNK    C15  234   1.960   2.799   3.610 -0.6888  0.4150 -0.2868
   21UNK    C16  235   2.211   2.767   3.603 -0.0214  0.3875  0.4069
   21UNK    H17  236   2.420   2.706   3.604 -0.1493 -2.0778 -1.0395
   21UNK    C18  237   2.079   2.719   3.596 -0.6435 -0.5121  0.3792
   21UNK    C19  238   1.832   2.744   3.592  0.2055  0.4933 -0.6723
   21UNK    C20  239   2.316   2.678   3.586 -0.6975 -0.3743 -0.7233
   21UNK    C21  240   1.818   2.611   3.558 -0.5130  0.1247 -0.7958
   21UNK    C22  241   2.062   2.578   3.569  0.1685 -0.3489  0.1562
   21UNK    C23  242   2.291   2.540   3.557  0.5100  0.3706 -0.7346
   21UNK    H24  243   1.596   2.591   3.540  0.1162 -1.0975 -0.5982
   21UNK    C25  244   1.933   2.529   3.541  0.7223  0.2315  0.0903
   21UNK    C26  245   1.696   2.549   3.530  0.9767  0.7306 -0.0801
   21UNK    N27  246   2.162   2.493   3.545  0.2152 -0.1817 -0.2255
   21UNK    H28  247   2.370   2.472   3.525 -0.6515 -0.4806 -1.8676
   21UNK    N29  248   1.933   2.398   3.500  0.3796  0.2287 -0.5809
   21UNK    C30  249   1.696   2.412   3.495 -0.1035 -0.1523 -0.0395
   21UNK    C31  250   1.815   2.336   3.473 -0.0680 -0.5124  0.4359
   21UNK    H32  251   1.605   2.355   3.476  0.5348 -0.2740 -3.2325
   21UNK    H33  252   1.815   2.230   3.447  0.7106 -0.0506 -1.5642
   22UNK     H0  253   2.187   2.006   1.826  1.1727  2.1275 -1.7093
   22UNK     H1  254   2.093   1.934   2.053  0.7029  1.4274 -0.6783
   22UNK     C2  255   2.236   2.026   1.920  0.2961 -0.3921 -0.6447
   22UNK     C3  256   2.183   1.995   2.047  0.8669  1.2192 -0.3901
   22UNK     C4  257   2.360   2.091   1.911 -0.0049 -0.0032  0.8643
   22UNK     H5  258   2.402   2.116   1.814  0.4572 -2.6998  0.2829
   22UNK     N6  259   2.258   2.024   2.160 -0.2845  0.0023 -0.3340
   22UNK     C7  260   2.433   2.127   2.027  1.0447  0.0386 -0.5293
   22UNK     C8  261   2.376   2.085   2.154  0.0072 -0.3443  0.2079
   22UNK     H9  262   2.539   2.296   1.836 -1.5937  1.1236  1.1987
   22UNK    C10  263   2.561   2.197   2.019 -0.0620 -0.0595  0.0834
   22UNK    N11  264   2.601   2.265   1.909  0.1451  0.1563 -0.5918
   22UNK    H12  265   2.425   2.108   2.248  3.5555  1.8199 -1.9270
   22UNK    H13  266   2.692   2.431   1.663 -0.4873  1.6368 -1.2161
   22UNK    N14  267   2.650   2.198   2.113 -0.2467 -0.4678 -0.4055
   22UNK    C15  268   2.719   2.328   1.945  1.2042  0.1013 -0.1907
   22UNK    C16  269   2.769   2.459   1.734 -1.0307 -0.3073  0.2509
   22UNK    H17  270   2.859   2.592   1.576  0.1743 -0.0482  0.0538
   22UNK    C18  271   2.794   2.421   1.868 -0.4192  0.7749  0.5296
   22UNK    C19  272   2.749   2.278   2.071  0.1967 -0.2580 -0.6760
   22UNK    C20  273   2.860   2.553   1.677  0.0460  0.3043  0.1919
   22UNK    C21  274   2.870   2.320   2.136 -0.7157 -0.5182 -0.3828
   22UNK    C22  275   2.914   2.465   1.932  0.4997 -0.3095 -0.2234
   22UNK    C23  276   2.971   2.600   1.754 -0.2396 -0.8994 -0.0839
   22UNK    H24  277   2.849   2.213   2.312  0.4695 -0.8086 -0.6013
   22UNK    C25  278   2.946   2.424   2.064  0.3365  0.2392  0.2089
   22UNK    C26  279   2.913   2.286   2.265 -0.0987  0.1030  0.0168
   22UNK    N27  280   2.997   2.558   1.881  0.2421 -0.0775 -0.0404
   22UNK    H28  281   3.037   2.679   1.719 -0.2912 -0.7164  0.2289
   22UNK    N29  282   3.055   2.483   2.125  0.3861  0.8896  1.3395
   22UNK    C30  283   3.030   2.344   2.317  0.2254  0.4578  0.4948
   22UNK    C31  284   3.098   2.445   2.252  0.1636  0.3979  0.7696
   22UNK    H32  285   3.058   2.312   2.417 -1.6372 -1.9382  0.3258
   22UNK    H33  286   3.185   2.494   2.296  0.7417 -0.9226  1.1358
   23UNK     H0  287   1.935   1.607   2.584  1.4137 -1.4846  0.3668
   23UNK     H1  288   2.038   1.723   2.389  2.9765  1.4692 -0.4238
   23UNK     C2  289   2.003   1.689   2.606 -0.1435  0.1325 -0.6587
   23UNK     C3  290   2.057   1.750   2.492  0.6928  0.2001  0.3948
   23UNK     C4  291   2.006   1.757   2.732  0.1079 -0.2011  0.3888
   23UNK     H5  292   1.955   1.712   2.816 -0.0973 -2.5517 -0.8853
   23UNK     N6  293   2.130   1.866   2.507  0.2661 -0.3525  0.1281
   23UNK     C7  294   2.083   1.874   2.746  0.0636  0.0462  0.2043
   23UNK     C8  295   2.145   1.925   2.629 -0.0013  0.2350  0.1155
   23UNK     H9  296   2.004   1.804   3.002  1.4573 -1.5442 -0.6811
   23UNK    C10  297   2.104   1.944   2.872 -0.0262 -0.1422  0.7059
   23UNK    N11  298   2.058   1.889   2.994 -0.0599 -0.3325  1.1542
   23UNK    H12  299   2.208   2.014   2.624  3.0007 -1.5801  2.2489
   23UNK    H13  300   1.927   1.811   3.232  1.1120 -1.3899  0.5673
   23UNK    N14  301   2.143   2.069   2.880  0.3703 -0.3863 -0.4436
   23UNK    C15  302   2.069   1.989   3.086 -0.6207  0.0257  0.9450
   23UNK    C16  303   1.970   1.890   3.293 -0.1865  0.2760 -0.5712
   23UNK    H17  304   1.895   1.830   3.495 -0.7735  0.1540 -0.5432
   23UNK    C18  305   2.036   1.994   3.225  0.1124 -0.2514 -0.1476
   23UNK    C19  306   2.123   2.098   3.012 -0.2344  0.2497 -0.2848
   23UNK    C20  307   1.943   1.905   3.433 -0.1986 -0.1598 -0.4859
   23UNK    C21  308   2.142   2.216   3.076 -0.0944  0.1371  0.4708
   23UNK    C22  309   2.062   2.114   3.292 -0.1847  0.4432  0.8932
   23UNK    C23  310   1.981   2.025   3.492 -0.3093  0.5832  0.4003
   23UNK    H24  311   2.209   2.340   2.912  0.8321 -1.2018  0.9691
   23UNK    C25  312   2.117   2.220   3.218 -0.1856  0.2938 -0.1633
   23UNK    C26  313   2.187   2.343   3.018 -0.4682  0.4538  0.6854
   23UNK    N27  314   2.043   2.125   3.426 -0.3529  0.8247  0.6010
   23UNK    H28  315   1.956   2.045   3.596 -1.4092  0.1199  0.2270
   23UNK    N29  316   2.130   2.334   3.286 -0.0874 -0.1217  0.2376
   23UNK    C30  317   2.199   2.458   3.098 -0.1990  0.2578 -0.5860
   23UNK    C31  318   2.168   2.448   3.228 -0.7956 -0.9550  0.1660
   23UNK    H32  319   2.228   2.555   3.058 -1.4878  1.0589  0.3280
   23UNK    H33  320   2.178   2.535   3.292 -1.4079 -1.6302  1.2059
   24UNK     H0  321   1.879   3.633   4.094  0.9125  0.7239 -0.8274
   24UNK     H1  322   1.770   3.600   3.866 -0.2745 -2.2794 -0.3454
   24UNK     C2  323   1.931   3.580   4.014  0.8275  0.1127 -0.4869
   24UNK     C3  324   1.870   3.569   3.893  0.2927 -0.5457 -0.3091
   24UNK     C4  325   2.054   3.515   4.033 -0.1163 -0.5220  0.8472
   24UNK     H5  326   2.102   3.523   4.131 -0.0730 -1.8846  0.9559
   24UNK     N6  327   1.933   3.521   3.784 -0.2155  0.0371  0.2764
   24UNK     C7  328   2.123   3.467   3.918 -0.0497  0.1466 -0.2466
   24UNK     C8  329   2.060   3.479   3.794  0.3073 -0.0759  0.3335
   24UNK     H9  330   2.335   3.524   3.775 -0.0390 -0.0637 -0.3122
   24UNK    C10  331   2.258   3.415   3.924  0.3735  0.0126 -0.3308
   24UNK    N11  332   2.356   3.446   3.835  0.4894  0.3650  0.0725
   24UNK    H12  333   2.095   3.445   3.696 -1.0461 -1.8355  0.3962
   24UNK    H13  334   2.558   3.478   3.600  3.5527  1.1066 -1.6065
   24UNK    N14  335   2.319   3.360   4.025  0.0906 -0.8255 -0.2745
   24UNK    C15  336   2.477   3.394   3.869  0.0999 -0.1624  0.6995
   24UNK    C16  337   2.625   3.435   3.674  0.4215 -0.2493  0.6547
   24UNK    H17  338   2.773   3.455   3.524  0.2914  2.4190  0.3782
   24UNK    C18  339   2.595   3.384   3.801  0.2068 -0.0926 -0.3017
   24UNK    C19  340   2.449   3.343   3.995 -0.3761  0.5570  0.3666
   24UNK    C20  341   2.756   3.416   3.624 -0.3372  0.1113 -0.5862
   24UNK    C21  342   2.558   3.286   4.066  0.4983  0.5937  0.2591
   24UNK    C22  343   2.701   3.323   3.876  0.1123 -0.0588  0.4026
   24UNK    C23  344   2.850   3.351   3.697 -0.6568  0.5516 -0.5803
   24UNK    H24  345   2.455   3.245   4.257 -0.4810  1.9558 -0.4232
   24UNK    C25  346   2.683   3.272   4.009  0.4670  0.4381 -0.1442
   24UNK    C26  347   2.545   3.236   4.196 -0.4486 -0.6136 -0.0750
   24UNK    N27  348   2.829   3.303   3.825  0.4611 -0.1777  0.4179
   24UNK    H28  349   2.946   3.325   3.653 -0.3365  1.3901 -0.3942
   24UNK    N29  350   2.790   3.212   4.065 -0.6475  0.3283  0.5508
   24UNK    C30  351   2.651   3.165   4.254  0.3490  0.4587  0.0777
   24UNK    C31  352   2.771   3.155   4.179 -0.2249  0.9246 -0.4710
   24UNK    H32  353   2.635   3.107   4.344 -0.7352 -0.5219 -0.7149
   24UNK    H33  354   2.855   3.093   4.210  0.0533  2.6896  2.8483
   25UNK     H0  355   4.359   4.107   3.496  1.6162 -0.1479 -3.8010
   25UNK     H1  356   4.168   4.125   3.629 -2.4227  1.8894 -1.6263
   25UNK     C2  357   4.270   4.062   3.452 -0.6704  0.2258 -0.0358
   25UNK     C3  358   4.162   4.065   3.539  0.3273  0.5245 -1.0093
   25UNK     C4  359   4.251   4.012   3.326  0.1361  0.3654 -0.1525
   25UNK     H5  360   4.338   3.997   3.263  1.5381 -2.4115  2.2654
   25UNK     N6  361   4.045   4.006   3.517  0.5864 -0.4546  0.8975
   25UNK     C7  362   4.129   3.953   3.296 -0.0749 -0.5018  0.5632
   25UNK     C8  363   4.028   3.954   3.392 -0.1864 -0.2328 -0.4923
   25UNK     H9  364   4.286   3.907   3.068 -1.0960  2.6775 -1.4621
   25UNK    C10  365   4.104   3.888   3.169 -0.0896 -0.0273 -0.1961
   25UNK    N11  366   4.199   3.857   3.076  0.4307 -0.0546 -0.3883
   25UNK    H12  367   3.931   3.915   3.364 -0.7378  0.1523  0.8132
   25UNK    H13  368   4.392   3.737   2.872 -0.3759  0.6220 -0.2549
   25UNK    N14  369   3.989   3.849   3.123  0.3421  0.0855 -0.0893
   25UNK    C15  370   4.136   3.789   2.972 -0.7363  0.3611  0.5108
   25UNK    C16  371   4.310   3.704   2.809 -0.4587  0.3888 -0.0257
   25UNK    H17  372   4.433   3.652   2.637  0.5237 -0.1336 -0.7025
   25UNK    C18  373   4.181   3.728   2.852 -0.3824 -0.7045  0.1185
   25UNK    C19  374   3.999   3.783   3.007 -0.4001  0.2632 -0.2212
   25UNK    C20  375   4.334   3.653   2.681  0.8959 -0.6527  0.1746
   25UNK    C21  376   3.895   3.733   2.925  0.2629 -0.6121  0.3260
   25UNK    C22  377   4.080   3.681   2.768  0.5733  0.1067  0.2194
   25UNK    C23  378   4.226   3.608   2.600 -0.6789  0.0070 -0.3619
   25UNK    H24  379   3.731   3.777   3.052 -1.2108 -0.1146 -0.1744
   25UNK    C25  380   3.938   3.677   2.804  0.1980  0.0862 -0.0689
   25UNK    C26  381   3.759   3.740   2.954  0.0678  0.2850  0.0131
   25UNK    N27  382   4.101   3.620   2.647  0.4046  0.1152 -0.3876
   25UNK    H28  383   4.248   3.559   2.505 -1.5770  0.9916 -1.0977
   25UNK    N29  384   3.849   3.628   2.715 -0.3771  0.9088  0.1727
   25UNK    C30  385   3.672   3.675   2.865 -0.4209 -0.6146  0.7231
   25UNK    C31  386   3.721   3.617   2.747 -0.1264 -0.5895 -0.4217
   25UNK    H32  387   3.564   3.687   2.865 -0.3889 -0.2379  1.5621
   25UNK    H33  388   3.648   3.571   2.681  0.7932 -0.4116 -1.5883
   26UNK     H0  389   3.311   4.047   1.727  0.2725 -2.2990 -2.5592
   26UNK     H1  390   3.064   3.981   1.765  0.5153  2.2061  0.8069
   26UNK     C2  391   3.279   3.984   1.809  1.0455  0.4437  0.0280
   26UNK     C3  392   3.146   3.937   1.821  0.5457  0.6452 -0.3879
   26UNK     C4  393   3.369   3.931   1.903 -0.1906  0.3416 -0.0820
   26UNK     H5  394   3.471   3.967   1.902 -0.6463  2.4381  4.7354
   26UNK     N6  395   3.102   3.852   1.916  0.1434 -0.0196 -0.2520
   26UNK     C7  396   3.331   3.851   2.012 -0.1230  0.7390  0.6209
   26UNK     C8  397   3.192   3.820   2.019  0.1311 -0.1212 -0.0818
   26UNK     H9  398   3.328   3.625   2.168 -1.5084  2.3805 -0.4465
   26UNK    C10  399   3.425   3.796   2.109 -0.2589  0.3207 -0.1020
   26UNK    N11  400   3.408   3.683   2.187 -0.0901  0.3495  0.1674
   26UNK    H12  401   3.144   3.766   2.100 -0.2407 -0.0628 -0.2592
   26UNK    H13  402   3.414   3.409   2.315 -0.4910 -1.2855  0.7061
   26UNK    N14  403   3.542   3.852   2.137 -0.0361 -0.5797 -0.2894
   26UNK    C15  404   3.526   3.665   2.257  0.5515  0.5738 -0.1912
   26UNK    C16  405   3.509   3.432   2.361 -0.9732 -0.2583  1.2188
   26UNK    H17  406   3.517   3.243   2.450 -0.0362 -0.6748 -1.4512
   26UNK    C18  407   3.576   3.561   2.337 -0.2872  0.2809  0.0575
   26UNK    C19  408   3.598   3.780   2.236  1.0374 -0.1176  0.6821
   26UNK    C20  409   3.572   3.335   2.435  0.3184 -0.5301  0.4733
   26UNK    C21  410   3.722   3.802   2.295  0.5497 -0.0911  0.3026
   26UNK    C22  411   3.701   3.580   2.398 -0.2455 -0.3230 -0.3597
   26UNK    C23  412   3.700   3.359   2.484  0.7805  0.4022  0.4106
   26UNK    H24  413   3.770   3.987   2.201  1.3388  0.3561 -0.7386
   26UNK    C25  414   3.769   3.698   2.377  0.6838 -0.4122  0.9160
   26UNK    C26  415   3.805   3.914   2.273 -0.4345 -0.1152 -0.3153
   26UNK    N27  416   3.761   3.479   2.470 -0.2202  0.5917 -0.2059
   26UNK    H28  417   3.752   3.290   2.549  1.6200  0.3394 -0.3168
   26UNK    N29  418   3.888   3.702   2.438  0.3184  0.0404 -0.9200
   26UNK    C30  419   3.927   3.918   2.339 -0.2392  0.8245 -0.0331
   26UNK    C31  420   3.967   3.810   2.422 -0.1316  0.0086  0.2732
   26UNK    H32  421   3.998   4.000   2.332  2.5797 -1.1637  2.5709
   26UNK    H33  422   4.054   3.818   2.487  0.6142 -0.4333 -0.6504
   27UNK     H0  423   3.670   4.142   4.099  0.8059 -0.2503  0.3409
   27UNK     H1  424   3.846   4.143   3.914 -0.7581 -0.9545 -1.2376
   27UNK     C2  425   3.669   4.075   4.013 -0.7375 -0.4278  0.4742
   27UNK     C3  426   3.770   4.065   3.916 -0.8761 -0.8318 -0.8677
   27UNK     C4  427   3.561   3.987   4.003  0.2525  0.2156  0.7415
   27UNK     H5  428   3.478   4.003   4.072  0.1256 -0.4089  0.7336
   27UNK     N6  429   3.765   3.981   3.814 -0.1602  0.1796 -0.7432
   27UNK     C7  430   3.557   3.893   3.898 -0.0180  0.1824  1.0893
   27UNK     C8  431   3.660   3.900   3.807 -0.3985  0.8333 -0.1575
   27UNK     H9  432   3.298   3.868   4.021  0.9236 -0.1231  0.9413
   27UNK    C10  433   3.447   3.786   3.890  0.4428 -0.2771  0.4606
   27UNK    N11  434   3.337   3.788   3.973 -0.5447 -0.7760  0.7872
   27UNK    H12  435   3.637   3.830   3.728  0.1045 -0.6911  1.0055
   27UNK    H13  436   3.076   3.790   4.140 -2.5960  0.7134  1.4852
   27UNK    N14  437   3.446   3.670   3.822 -0.4664 -0.4617  0.0509
   27UNK    C15  438   3.264   3.675   3.955 -0.7321  0.2229  0.0745
   27UNK    C16  439   3.062   3.690   4.101  0.6141  0.7237 -0.0565
   27UNK    H17  440   2.878   3.676   4.220 -2.2385 -1.7277  0.5703
   27UNK    C18  441   3.149   3.623   4.012  0.0020 -0.2441 -0.0032
   27UNK    C19  442   3.339   3.603   3.864  0.0240 -0.5809 -0.1008
   27UNK    C20  443   2.942   3.625   4.150  0.0353  0.6929  0.7343
   27UNK    C21  444   3.309   3.472   3.833  0.7552  0.6296 -0.0349
   27UNK    C22  445   3.105   3.498   3.969 -0.7489  1.0714 -0.6697
   27UNK    C23  446   2.908   3.502   4.102 -0.5336  0.1386  0.3564
   27UNK    H24  447   3.480   3.419   3.710  0.0742 -1.2203  0.5238
   27UNK    C25  448   3.182   3.422   3.878 -0.5488 -0.5048  0.0365
   27UNK    C26  449   3.383   3.391   3.748 -0.7407  0.7296 -0.0156
   27UNK    N27  450   2.990   3.439   4.021 -0.0690  0.4799  0.5804
   27UNK    H28  451   2.818   3.450   4.133  0.1753 -2.0842 -1.0947
   27UNK    N29  452   3.137   3.297   3.846  1.0035  0.0809  0.5194
   27UNK    C30  453   3.327   3.266   3.707  0.2618 -0.3574  0.5239
   27UNK    C31  454   3.211   3.219   3.769  0.3088 -0.8937  0.5126
   27UNK    H32  455   3.380   3.194   3.646  0.5387  1.1232 -1.0689
   27UNK    H33  456   3.172   3.121   3.742 -1.7530 -0.2789  1.0912
   28UNK     H0  457   4.233   2.199   2.014 -1.6486  0.3032 -1.9139
   28UNK     H1  458   4.323   2.233   2.263 -0.0948 -0.3751  2.0573
   28UNK     C2  459   4.176   2.245   2.094 -0.3234 -0.2177 -0.6297
   28UNK     C3  460   4.227   2.263   2.223  0.8057 -0.1419 -0.0942
   28UNK     C4  461   4.055   2.305   2.061  0.3919 -0.2237 -0.2068
   28UNK     H5  462   4.016   2.278   1.963  1.9474 -0.2871 -0.8335
   28UNK     N6  463   4.162   2.330   2.314  0.1720  0.6164  0.1053
   28UNK     C7  464   3.978   2.376   2.157 -0.4621  0.3041 -0.4871
   28UNK     C8  465   4.047   2.396   2.279 -0.1053  0.2657 -0.3563
   28UNK     H9  466   3.796   2.306   1.957  0.2167 -1.3606  0.9022
   28UNK    C10  467   3.838   2.412   2.141  0.6605  0.2543 -0.2484
   28UNK    N11  468   3.766   2.362   2.035  0.1108 -0.4026  0.1962
   28UNK    H12  469   3.997   2.463   2.348  0.8379  0.9300 -0.2915
   28UNK    H13  470   3.577   2.219   1.856  0.1683  0.2006  0.7004
   28UNK    N14  471   3.765   2.503   2.206 -0.6433  0.0872 -0.2101
   28UNK    C15  472   3.633   2.409   2.047 -0.5369 -0.4617  0.0938
   28UNK    C16  473   3.496   2.288   1.879 -0.6247 -0.4709  0.0288
   28UNK    H17  474   3.369   2.216   1.725 -0.5415 -0.0046  0.6824
   28UNK    C18  475   3.519   2.386   1.980  1.0701 -0.8479 -0.6239
   28UNK    C19  476   3.649   2.508   2.143  0.2357  0.6130  0.2443
   28UNK    C20  477   3.382   2.288   1.805  0.5502  0.5648  0.0199
   28UNK    C21  478   3.547   2.594   2.171  0.2357 -0.5396 -0.1411
   28UNK    C22  479   3.405   2.464   2.013  0.8434 -0.1295 -0.7002
   28UNK    C23  480   3.279   2.378   1.844  0.5671  0.6913 -0.1329
   28UNK    H24  481   3.656   2.727   2.291 -1.0861  1.7432  1.9022
   28UNK    C25  482   3.422   2.569   2.106  0.0286 -0.7828 -0.5832
   28UNK    C26  483   3.556   2.708   2.254 -0.2008  0.0760  0.2042
   28UNK    N27  484   3.284   2.462   1.952 -0.5657  0.2382  0.5194
   28UNK    H28  485   3.188   2.375   1.785  0.2702 -0.0997  0.3652
   28UNK    N29  486   3.312   2.649   2.129 -0.7100 -0.6770  0.1177
   28UNK    C30  487   3.445   2.784   2.277  0.5169 -0.1204  0.9662
   28UNK    C31  488   3.322   2.756   2.212  0.5560  0.3899 -0.4042
   28UNK    H32  489   3.458   2.878   2.329  1.4802  0.6808 -0.6387
   28UNK    H33  490   3.233   2.816   2.233  1.2210  0.2664  3.6975
   29UNK     H0  491   2.529   1.634   2.120  3.2665 -2.6372  1.7486
   29UNK     H1  492   2.305   1.764   2.143 -1.8050 -0.1595  0.0370
   29UNK     C2  493   2.500   1.685   2.212 -0.4696 -0.0678 -0.5258
   29UNK     C3  494   2.377   1.753   2.225 -0.8753 -0.2217 -0.7633
   29UNK     C4  495   2.589   1.674   2.317  0.2046  0.5514 -0.0780
   29UNK     H5  496   2.682   1.618   2.306  0.3714  0.9784 -0.8844
   29UNK     N6  497   2.346   1.811   2.341 -0.5592  0.4599  0.5634
   29UNK     C7  498   2.555   1.731   2.441  0.1214  0.0734  0.6369
   29UNK     C8  499   2.432   1.799   2.447  0.0693  0.1289 -0.4863
   29UNK     H9  500   2.615   1.913   2.661 -0.4107 -1.0384  0.8925
   29UNK    C10  501   2.653   1.728   2.550  0.9454 -0.0533  0.0077
   29UNK    N11  502   2.663   1.825   2.648  0.4308 -0.4243 -0.3707
   29UNK    H12  503   2.394   1.842   2.540 -1.3037 -0.0300 -0.9458
   29UNK    H13  504   2.692   2.034   2.848 -0.8737 -0.6758 -1.2277
   29UNK    N14  505   2.752   1.644   2.553 -0.5402  0.6801  0.0618
   29UNK    C15  506   2.775   1.804   2.720  0.1021  0.2723  0.1895
   29UNK    C16  507   2.790   1.998   2.877 -0.8655 -0.3051 -0.7752
   29UNK    H17  508   2.827   2.138   3.047 -1.4114 -0.4929  0.3687
   29UNK    C18  509   2.839   1.876   2.818  0.3834  0.0151 -0.5149
   29UNK    C19  510   2.827   1.690   2.656  0.6040 -0.3606 -0.3674
   29UNK    C20  511   2.866   2.057   2.986 -0.0062 -0.0789  0.6665
   29UNK    C21  512   2.955   1.642   2.689 -0.2514 -0.7348 -0.2435
   29UNK    C22  513   2.966   1.827   2.857 -0.1987  1.0305  0.9950
   29UNK    C23  514   2.992   1.996   3.017  0.6813  0.9402 -0.5954
   29UNK    H24  515   2.969   1.483   2.538 -0.7394  0.5242  1.1371
   29UNK    C25  516   3.021   1.714   2.791 -0.8355  0.6976 -1.2221
   29UNK    C26  517   3.017   1.539   2.618  0.5499  0.0612  0.7146
   29UNK    N27  518   3.043   1.887   2.952  0.8329  0.1461  0.2733
   29UNK    H28  519   3.051   2.030   3.102  1.1433 -1.1521 -0.0220
   29UNK    N29  520   3.150   1.692   2.815 -0.2341  0.1710  0.3658
   29UNK    C30  521   3.150   1.512   2.658 -0.1133 -0.1927  0.3842
   29UNK    C31  522   3.214   1.595   2.758  0.4732 -0.0631  0.3618
   29UNK    H32  523   3.213   1.441   2.607 -1.4053 -0.9337 -0.2280
   29UNK    H33  524   3.321   1.602   2.779  1.2739  2.1848 -3.4961
   30UNK     H0  525   3.314   2.294   4.569  1.2562 -1.0905 -0.6764
   30UNK     H1  526   3.216   2.107   4.438  3.4280 -0.3776 -1.1147
   30UNK     C2  527   3.258   2.319   4.479 -0.7668 -0.0430  0.7813
   30UNK     C3  528   3.201   2.211   4.409  0.3494 -0.4400 -0.0302
   30UNK     C4  529   3.253   2.444   4.421 -0.2092  0.2079  0.3599
   30UNK     H5  530   3.297   2.527   4.475  0.5367 -1.7038  2.8500
   30UNK     N6  531   3.139   2.229   4.288  0.3005  0.1967  0.4371
   30UNK     C7  532   3.192   2.464   4.292  0.3984  0.5190  0.3208
   30UNK     C8  533   3.127   2.353   4.232 -0.2161 -0.0435  0.3949
   30UNK     H9  534   3.273   2.727   4.367 -0.8838  0.1584  0.9190
   30UNK    C10  535   3.188   2.599   4.230 -0.4133  0.7713  0.2105
   30UNK    N11  536   3.207   2.720   4.291 -0.7057 -0.4484  0.8177
   30UNK    H12  537   3.080   2.370   4.136  0.3569 -2.1689 -0.2977
   30UNK    H13  538   3.302   2.991   4.386 -0.8701  0.3772  1.6030
   30UNK    N14  539   3.127   2.622   4.117 -0.1295  0.8201 -0.1631
   30UNK    C15  540   3.169   2.824   4.211  0.1604  0.9769  0.8605
   30UNK    C16  541   3.234   3.041   4.318 -0.0364  0.1574  0.5737
   30UNK    H17  542   3.285   3.237   4.385  0.6981 -0.6949 -0.1718
   30UNK    C18  543   3.177   2.967   4.216 -0.1216  0.1923  0.6413
   30UNK    C19  544   3.113   2.752   4.106 -0.3533 -0.3542  0.3438
   30UNK    C20  545   3.227   3.177   4.316 -0.2113  0.1227 -0.1303
   30UNK    C21  546   3.046   2.823   4.007 -0.2230 -1.2487 -0.4323
   30UNK    C22  547   3.104   3.035   4.113  0.1191 -0.7871  0.4081
   30UNK    C23  548   3.157   3.237   4.210  0.4205  0.5373  0.2463
   30UNK    H24  549   3.008   2.662   3.874  2.4049 -0.2646  2.8979
   30UNK    C25  550   3.040   2.967   4.012  0.1696 -0.8551  0.2335
   30UNK    C26  551   2.983   2.766   3.896  0.5387  0.0213 -0.0647
   30UNK    N27  552   3.096   3.166   4.112  0.3404  0.7090 -0.2072
   30UNK    H28  553   3.156   3.344   4.194  0.0409  0.6742  1.1600
   30UNK    N29  554   2.974   3.042   3.917  0.0175 -0.0719  0.1376
   30UNK    C30  555   2.922   2.840   3.799  0.1961 -0.7868 -0.6267
   30UNK    C31  556   2.914   2.979   3.812  0.1005 -0.1639 -0.1198
   30UNK    H32  557   2.884   2.801   3.705 -0.4426 -0.0148 -0.6996
   30UNK    H33  558   2.863   3.041   3.738  2.2906 -1.3474 -2.7727
   31UNK     H0  559   2.689   1.991   4.453 -0.4507 -1.4830 -1.0770
   31UNK     H1  560   2.919   2.003   4.407  0.3570  1.4192  1.0712
   31UNK     C2  561   2.712   2.037   4.358 -0.2216  0.0277 -0.3160
   31UNK     C3  562   2.851   2.036   4.329 -0.0781  0.0779  0.8510
   31UNK     C4  563   2.624   2.073   4.261 -0.0475 -0.3712  0.0538
   31UNK     H5  564   2.523   2.051   4.293 -0.5250 -2.9592 -2.7467
   31UNK     N6  565   2.896   2.074   4.207  0.0215  0.0932  0.0060
   31UNK     C7  566   2.671   2.104   4.132  0.6784  1.1052  0.1377
   31UNK     C8  567   2.811   2.121   4.116 -0.2610  0.7920  0.4144
   31UNK     H9  568   2.386   2.139   4.135 -0.6846 -0.1088  0.4493
   31UNK    C10  569   2.574   2.130   4.027 -0.1195 -0.1458  0.1578
   31UNK    N11  570   2.437   2.152   4.049 -0.4766 -0.1605  0.5651
   31UNK    H12  571   2.843   2.160   4.020 -1.7347 -1.3085 -1.0192
   31UNK    H13  572   2.135   2.185   4.084 -2.2693  3.5216  1.7781
   31UNK    N14  573   2.599   2.139   3.899 -0.3022 -0.2557 -0.1696
   31UNK    C15  574   2.377   2.166   3.928  0.4808 -0.5588 -0.2038
   31UNK    C16  575   2.130   2.207   3.978  0.0169 -0.5897  0.5779
   31UNK    H17  576   1.921   2.230   3.988  0.3365 -2.4039  0.9389
   31UNK    C18  577   2.246   2.202   3.893  1.0195 -0.1237 -0.8454
   31UNK    C19  578   2.479   2.156   3.840  0.0019  0.1119  0.1764
   31UNK    C20  579   2.009   2.240   3.925  0.0342  0.1085  0.8155
   31UNK    C21  580   2.454   2.169   3.698 -0.3158 -0.1324 -0.2045
   31UNK    C22  581   2.218   2.218   3.754 -0.3210 -0.5601 -0.6401
   31UNK    C23  582   1.998   2.271   3.787 -0.0468  0.4532  0.6809
   31UNK    H24  583   2.657   2.131   3.642  1.0617  0.4276 -1.1436
   31UNK    C25  584   2.326   2.204   3.656 -0.1148  0.1487 -0.2679
   31UNK    C26  585   2.558   2.153   3.605  0.4447 -0.0571  0.1650
   31UNK    N27  586   2.100   2.255   3.700 -0.2124  0.0326  0.0860
   31UNK    H28  587   1.895   2.278   3.753  0.0954 -0.2017  0.0975
   31UNK    N29  588   2.299   2.222   3.527 -0.1805  0.6871  0.8531
   31UNK    C30  589   2.526   2.154   3.469 -0.1655  0.1284  0.3717
   31UNK    C31  590   2.393   2.191   3.430  0.2702  0.2464 -0.0564
   31UNK    H32  591   2.601   2.133   3.392  1.1587 -0.1652  1.6912
   31UNK    H33  592   2.363   2.210   3.327  0.6603 -0.8630 -0.3903
   32UNK     H0  593   4.610   2.644   2.373  0.4299  1.4749  1.9032
   32UNK     H1  594   4.488   2.419   2.415  0.3305  0.5131 -2.2150
   32UNK     C2  595   4.510   2.634   2.413  0.1717 -0.2407  0.9242
   32UNK     C3  596   4.445   2.516   2.441  0.1030 -0.1222 -0.0434
   32UNK     C4  597   4.446   2.755   2.433  0.1270 -0.0526  1.3025
   32UNK     H5  598   4.490   2.851   2.410  1.5563 -0.9459  0.0578
   32UNK     N6  599   4.316   2.519   2.476  0.6348  0.5291  0.7555
   32UNK     C7  600   4.309   2.757   2.467 -0.4743 -0.2111  0.0402
   32UNK     C8  601   4.250   2.635   2.495  0.7754  0.7166 -0.3322
   32UNK     H9  602   4.322   2.966   2.317  0.5054 -1.9535  0.1854
   32UNK    C10  603   4.237   2.886   2.474  0.5041 -0.2092 -0.2961
   32UNK    N11  604   4.257   2.990   2.390  0.1753 -0.0240 -0.6788
   32UNK    H12  605   4.144   2.642   2.519  0.5187  1.1523 -1.5614
   32UNK    H13  606   4.207   3.176   2.168 -1.3016 -2.1132  1.8940
   32UNK    N14  607   4.165   2.930   2.581 -0.1369 -0.1389 -0.5191
   32UNK    C15  608   4.180   3.097   2.431 -0.4549 -0.2278  0.8931
   32UNK    C16  609   4.171   3.253   2.235 -0.2883  0.4206 -0.2925
   32UNK    H17  610   4.145   3.403   2.087  0.8063 -0.7575 -0.0839
   32UNK    C18  611   4.144   3.216   2.369 -0.0125 -0.2162  0.1164
   32UNK    C19  612   4.147   3.059   2.562  0.0481 -0.2547  0.0474
   32UNK    C20  613   4.124   3.378   2.191 -0.0889  0.4049  0.0211
   32UNK    C21  614   4.080   3.149   2.642  0.7314  0.4268 -0.1997
   32UNK    C22  615   4.070   3.306   2.455 -0.4257  0.0725  0.3184
   32UNK    C23  616   4.064   3.466   2.284 -0.3173 -0.2194 -0.3737
   32UNK    H24  617   4.075   3.021   2.810 -1.9305 -1.5310 -1.8486
   32UNK    C25  618   4.041   3.276   2.590 -0.0723  0.2506  0.3428
   32UNK    C26  619   4.044   3.117   2.770 -0.4832 -0.3983 -0.4176
   32UNK    N27  620   4.030   3.423   2.408  0.4320 -0.0616  0.4557
   32UNK    H28  621   4.034   3.567   2.257  0.5081  0.6403  1.6838
   32UNK    N29  622   3.963   3.360   2.659 -0.0499 -0.6107  0.0904
   32UNK    C30  623   3.961   3.204   2.838  0.2947 -0.2954 -0.0301
   32UNK    C31  624   3.918   3.323   2.779  0.9787 -0.0142  0.5956
   32UNK    H32  625   3.923   3.181   2.937 -1.0544 -1.1559 -0.7329
   32UNK    H33  626   3.841   3.383   2.827 -0.4155 -1.5451  0.3850
   33UNK     H0  627   4.313   1.846   2.536 -0.0902 -0.6338 -0.1910
   33UNK     H1  628   4.355   2.074   2.493  0.4379  0.9768  2.8016
   33UNK     C2  629   4.230   1.915   2.544  0.1950 -0.4160  1.0603
   33UNK     C3  630   4.252   2.048   2.515  0.0313 -0.0074  0.0560
   33UNK     C4  631   4.099   1.885   2.586 -0.5021  0.1017  0.1125
   33UNK     H5  632   4.076   1.782   2.614  1.2718 -0.6539 -1.0470
   33UNK     N6  633   4.161   2.144   2.534 -0.4541  0.2331 -0.2758
   33UNK     C7  634   4.001   1.985   2.606  1.0091  0.4363 -0.2413
   33UNK     C8  635   4.034   2.116   2.570 -0.1314 -0.1048 -0.2487
   33UNK     H9  636   3.915   1.792   2.778 -0.5947 -0.1234  0.5683
   33UNK    C10  637   3.865   1.954   2.657 -0.1902 -0.0720  0.0519
   33UNK    N11  638   3.843   1.856   2.747 -0.2788  0.2003  0.4959
   33UNK    H12  639   3.967   2.199   2.595 -0.8189 -1.0942  1.3557
   33UNK    H13  640   3.776   1.623   2.917  0.2923 -0.8608  0.7842
   33UNK    N14  641   3.754   2.028   2.643  0.1562 -0.1500 -0.2638
   33UNK    C15  642   3.711   1.858   2.783 -0.3946  0.7490 -0.6202
   33UNK    C16  643   3.674   1.661   2.920  0.2847 -0.7106 -0.8193
   33UNK    H17  644   3.614   1.500   3.067 -0.7985  0.9247  1.7382
   33UNK    C18  645   3.630   1.775   2.859 -0.4544 -0.1817 -0.3256
   33UNK    C19  646   3.661   1.968   2.717  0.3173  0.2111  0.9658
   33UNK    C20  647   3.585   1.584   3.005 -1.1669 -0.6042 -0.2704
   33UNK    C21  648   3.526   1.999   2.723  0.3482 -0.0010 -0.5089
   33UNK    C22  649   3.490   1.807   2.872  0.1335  0.3355 -0.5172
   33UNK    C23  650   3.453   1.633   3.020 -0.3614  0.4134  0.4405
   33UNK    H24  651   3.541   2.170   2.606 -0.7141  1.1842 -0.7695
   33UNK    C25  652   3.441   1.925   2.810  0.1554  0.9813  0.2192
   33UNK    C26  653   3.471   2.106   2.659  0.6036  0.2256 -0.1055
   33UNK    N27  654   3.409   1.744   2.954 -0.1377  0.3622 -0.1225
   33UNK    H28  655   3.373   1.584   3.075  0.1113 -0.3407  0.4652
   33UNK    N29  656   3.311   1.940   2.825 -0.3872 -0.3923  0.4965
   33UNK    C30  657   3.329   2.117   2.669 -0.1556 -0.4029 -0.0226
   33UNK    C31  658   3.256   2.035   2.749  0.1581 -0.6913 -0.4948
   33UNK    H32  659   3.279   2.201   2.620  0.3066 -0.0725  0.0618
   33UNK    H33  660   3.147   2.046   2.743  0.0991 -1.5589 -1.1038
   34UNK     H0  661   4.245   3.758   3.971  0.1887  0.5061 -0.4021
   34UNK     H1  662   4.129   3.962   3.844 -0.6483  0.4922 -2.3649
   34UNK     C2  663   4.167   3.754   3.896 -0.2544  0.3483  0.0695
   34UNK     C3  664   4.100   3.859   3.827 -0.5296  0.0930 -0.3670
   34UNK     C4  665   4.123   3.623   3.878  0.2140 -0.3608 -0.1474
   34UNK     H5  666   4.171   3.542   3.932 -1.1711 -0.6097  0.7617
   34UNK     N6  667   4.000   3.834   3.746  0.1019 -0.0639  0.0067
   34UNK     C7  668   4.023   3.593   3.785 -0.1731  0.6024 -0.3803
   34UNK     C8  669   3.959   3.704   3.722 -0.2616 -0.1247  0.3021
   34UNK     H9  670   3.848   3.473   3.595  1.6882 -0.8039 -1.7416
   34UNK    C10  671   3.974   3.457   3.768 -0.3857 -0.1018 -0.1853
   34UNK    N11  672   3.888   3.417   3.669 -0.2393  0.2911  0.2103
   34UNK    H12  673   3.881   3.688   3.647 -0.7218  1.0363  0.5078
   34UNK    H13  674   3.717   3.295   3.450 -1.2208  0.8837  1.6317
   34UNK    N14  675   3.999   3.355   3.853  1.0468  0.1391 -0.6211
   34UNK    C15  676   3.875   3.278   3.682 -0.3070 -0.5441  0.4594
   34UNK    C16  677   3.740   3.194   3.483 -0.3592  0.3236 -0.5685
   34UNK    H17  678   3.652   3.094   3.318 -1.0291  2.1130  0.3408
   34UNK    C18  679   3.820   3.178   3.600  0.6412  0.4754 -0.1408
   34UNK    C19  680   3.942   3.247   3.800  0.2654  0.5653 -0.3089
   34UNK    C20  681   3.705   3.082   3.412 -0.6793 -0.0285 -0.0766
   34UNK    C21  682   3.965   3.113   3.842 -0.0898  0.4628  0.0915
   34UNK    C22  683   3.849   3.041   3.638 -0.5086  0.4582  0.5699
   34UNK    C23  684   3.749   2.955   3.452 -0.0853 -0.2355  0.0065
   34UNK    H24  685   4.063   3.154   4.028  1.2952  0.6178 -0.9787
   34UNK    C25  686   3.912   3.010   3.764 -0.6761 -0.0506 -0.2929
   34UNK    C26  687   4.023   3.074   3.967 -0.2131  0.4790  0.1308
   34UNK    N27  688   3.823   2.932   3.566 -0.0087  0.1575  0.2752
   34UNK    H28  689   3.716   2.866   3.400 -0.2163 -0.2457  0.1080
   34UNK    N29  690   3.931   2.877   3.795 -0.0265  0.4656 -0.4014
   34UNK    C30  691   4.032   2.940   4.001  0.1348  0.0583  0.0390
   34UNK    C31  692   3.984   2.840   3.911 -0.2232 -0.0732 -0.2475
   34UNK    H32  693   4.083   2.911   4.092 -0.9449 -1.7515  0.1127
   34UNK    H33  694   3.995   2.733   3.926  0.2042 -0.1728 -1.2256
   35UNK     H0  695   2.932   1.588   4.075  1.4701  0.4137  0.9963
   35UNK     H1  696   2.967   1.788   4.212  1.2656  0.5404 -0.2610
   35UNK     C2  697   2.968   1.679   4.028  0.0156  0.0498 -0.9564
   35UNK     C3  698   2.990   1.795   4.105  0.8302  0.6859 -0.3486
   35UNK     C4  699   2.988   1.682   3.893 -0.6484 -0.7507  0.5422
   35UNK     H5  700   2.954   1.594   3.840 -0.3738 -1.0473  0.8495
   35UNK     N6  701   3.045   1.903   4.050 -0.1654  0.4390  0.2497
   35UNK     C7  702   3.053   1.796   3.828 -0.2682  0.0656  0.3544
   35UNK     C8  703   3.081   1.907   3.916 -0.4706 -0.1139  0.1291
   35UNK     H9  704   3.044   1.601   3.639  0.1204 -0.7507  0.4372
   35UNK    C10  705   3.077   1.805   3.681 -0.6373 -0.3976 -0.0953
   35UNK    N11  706   3.062   1.693   3.603 -0.2175 -0.5236  0.8388
   35UNK    H12  707   3.130   1.997   3.879  1.2129 -1.1495 -0.2770
   35UNK    H13  708   3.025   1.467   3.417  3.9328 -3.1505  0.4237
   35UNK    N14  709   3.145   1.899   3.618  0.2370  0.0612  0.2074
   35UNK    C15  710   3.120   1.722   3.475  0.3079  0.0664  0.3593
   35UNK    C16  711   3.063   1.526   3.335  0.1189  0.0561  0.6808
   35UNK    H17  712   3.074   1.356   3.196 -0.9205 -0.1362  1.3213
   35UNK    C18  713   3.116   1.657   3.353 -0.2795  0.1894  0.0874
   35UNK    C19  714   3.166   1.854   3.493  0.2488  0.0102  0.3679
   35UNK    C20  715   3.083   1.463   3.205 -0.2995 -0.0293 -0.2131
   35UNK    C21  716   3.229   1.920   3.387 -0.0539  0.0062 -0.1222
   35UNK    C22  717   3.166   1.731   3.244 -0.1253 -0.2270  0.8473
   35UNK    C23  718   3.121   1.549   3.099  0.1170  0.7765 -0.5943
   35UNK    H24  719   3.283   2.097   3.501 -1.6250 -1.0566  0.7662
   35UNK    C25  720   3.221   1.863   3.257  0.3807  0.2220 -0.6672
   35UNK    C26  721   3.290   2.047   3.404  0.3984  0.6349 -0.0374
   35UNK    N27  722   3.156   1.677   3.120 -0.3678  0.1205 -0.4997
   35UNK    H28  723   3.125   1.506   2.999 -1.8875  0.0516 -0.3971
   35UNK    N29  724   3.278   1.919   3.149 -0.2076 -0.2641  0.7139
   35UNK    C30  725   3.344   2.107   3.283  0.5277 -0.0298 -0.1403
   35UNK    C31  726   3.347   2.033   3.162  0.1220 -1.0990 -0.5003
   35UNK    H32  727   3.393   2.203   3.299  2.2374 -0.9665  0.4661
   35UNK    H33  728   3.406   2.067   3.076  2.4883 -1.1065  1.0304
   36UNK     H0  729   4.572   2.258   2.844  0.3762 -0.3314 -0.0294
   36UNK     H1  730   4.451   2.219   2.649  0.7051  1.4278 -0.2049
   36UNK     C2  731   4.476   2.309   2.834  0.2025 -0.5691  0.4062
   36UNK     C3  732   4.405   2.285   2.722  0.1661  0.6166  0.1961
   36UNK     C4  733   4.414   2.385   2.936 -0.3561  0.5025  0.3877
   36UNK     H5  734   4.468   2.402   3.028  3.5466  0.4935 -1.6746
   36UNK     N6  735   4.287   2.340   2.696 -0.5614  0.1642  0.2268
   36UNK     C7  736   4.280   2.432   2.919 -0.3342  0.0312  0.1108
   36UNK     C8  737   4.222   2.405   2.791  0.5087 -0.0891 -0.1691
   36UNK     H9  738   4.347   2.634   3.099  0.2563 -1.4365  0.7102
   36UNK    C10  739   4.200   2.499   3.025 -0.1750 -0.3401  0.7183
   36UNK    N11  740   4.255   2.594   3.112 -0.9165  0.4492 -1.1493
   36UNK    H12  741   4.116   2.422   2.773  0.2013 -2.3740 -0.7641
   36UNK    H13  742   4.373   2.778   3.284 -0.3481 -0.8680  0.1357
   36UNK    N14  743   4.073   2.480   3.061 -0.2687  0.1250  0.3398
   36UNK    C15  744   4.165   2.621   3.207 -0.0767  0.1534 -0.0782
   36UNK    C16  745   4.289   2.775   3.352 -0.4685  0.2294  0.0546
   36UNK    H17  746   4.376   2.906   3.504  0.4071 -0.0038 -0.1312
   36UNK    C18  747   4.173   2.702   3.322 -0.5265 -0.2479 -0.5033
   36UNK    C19  748   4.052   2.544   3.173 -0.5389 -0.9558 -0.1790
   36UNK    C20  749   4.294   2.838   3.482  0.2472  0.2758 -0.3982
   36UNK    C21  750   3.939   2.563   3.256  0.9190 -0.1109  0.0858
   36UNK    C22  751   4.058   2.717   3.404 -0.2032  0.2623 -0.7024
   36UNK    C23  752   4.179   2.831   3.567 -0.1086 -0.1511 -0.0193
   36UNK    H24  753   3.799   2.444   3.132 -0.9185  0.7407  0.2627
   36UNK    C25  754   3.943   2.642   3.377  0.7181 -0.8534 -0.5018
   36UNK    C26  755   3.809   2.503   3.223  0.3715 -0.2069  0.7766
   36UNK    N27  756   4.065   2.772   3.529 -0.4139 -0.9167  0.3844
   36UNK    H28  757   4.179   2.867   3.669 -0.4189 -1.6086  0.5286
   36UNK    N29  758   3.843   2.649   3.464  0.0237 -0.0494  0.4535
   36UNK    C30  759   3.699   2.521   3.314  0.5272 -0.3589  0.3534
   36UNK    C31  760   3.725   2.587   3.435 -0.1472  0.4408 -0.2462
   36UNK    H32  761   3.597   2.490   3.290  1.1021 -1.7860 -0.3889
   36UNK    H33  762   3.657   2.574   3.519  0.7058 -1.8197  0.1730
   37UNK     H0  763   2.791   4.272   1.980 -0.6504 -0.8546 -0.7345
   37UNK     H1  764   2.841   4.080   1.856 -0.9284 -0.5360 -0.2464
   37UNK     C2  765   2.811   4.185   2.043 -0.5969 -0.3835 -0.0884
   37UNK     C3  766   2.842   4.075   1.965 -0.1958  0.2504 -0.2086
   37UNK     C4  767   2.811   4.180   2.180 -0.0055 -0.0866 -0.2322
   37UNK     H5  768   2.799   4.276   2.229 -0.4404  0.3173 -1.1191
   37UNK     N6  769   2.869   3.957   2.026 -0.2546  0.0150 -0.1829
   37UNK     C7  770   2.854   4.064   2.245 -0.2805  0.3827  0.2326
   37UNK     C8  771   2.873   3.948   2.161 -0.4500 -0.0643 -0.2520
   37UNK     H9  772   2.668   4.152   2.416 -0.5969 -0.4080  0.2862
   37UNK    C10  773   2.848   4.055   2.385  0.4575  0.3036 -0.4220
   37UNK    N11  774   2.757   4.132   2.459 -0.4322  0.5521  0.4073
   37UNK    H12  775   2.887   3.855   2.215 -0.7040  0.6434  1.0916
   37UNK    H13  776   2.562   4.274   2.633  3.3235  1.3422 -1.2962
   37UNK    N14  777   2.935   3.991   2.468  0.6449 -0.1775  0.3149
   37UNK    C15  778   2.782   4.104   2.589 -0.2034  0.1236 -0.0818
   37UNK    C16  779   2.599   4.217   2.717 -0.0371  0.2205 -0.4093
   37UNK    H17  780   2.476   4.323   2.853 -2.1340 -1.5228 -0.5555
   37UNK    C18  781   2.715   4.138   2.709 -0.3436 -0.0431  0.1180
   37UNK    C19  782   2.893   4.010   2.592  0.3679 -0.0027 -0.0586
   37UNK    C20  783   2.550   4.244   2.842  0.1336  0.4389 -0.2921
   37UNK    C21  784   2.944   3.956   2.708 -0.5120 -0.0208 -0.1196
   37UNK    C22  785   2.770   4.086   2.831  0.6899  0.2381  0.2297
   37UNK    C23  786   2.606   4.188   2.963 -0.9988 -0.0334 -0.0089
   37UNK    H24  787   3.079   3.825   2.623  1.3060 -1.0319  0.7984
   37UNK    C25  788   2.890   4.002   2.825  0.4273 -0.2470  0.0937
   37UNK    C26  789   3.048   3.866   2.718  0.0863 -0.6498  0.2490
   37UNK    N27  790   2.718   4.110   2.956  0.2618 -0.2663 -1.0352
   37UNK    H28  791   2.571   4.221   3.061 -2.1579 -0.7807 -0.1579
   37UNK    N29  792   2.944   3.965   2.948  0.0842 -0.2515  0.0784
   37UNK    C30  793   3.111   3.840   2.837 -0.4824 -0.2444  0.0038
   37UNK    C31  794   3.056   3.883   2.956  0.3237 -0.0035 -0.5696
   37UNK    H32  795   3.198   3.776   2.849 -0.6350 -0.3022  0.9358
   37UNK    H33  796   3.097   3.880   3.057 -0.2661 -1.7757 -0.3621
   38UNK     H0  797   2.468   3.770   1.649 -2.5610 -1.9633  0.5536
   38UNK     H1  798   2.688   3.870   1.708 -1.1300 -0.5356 -1.3678
   38UNK     C2  799   2.508   3.746   1.747 -0.7640 -0.3547  0.2742
   38UNK     C3  800   2.634   3.806   1.776  0.5243 -0.2317  0.3235
   38UNK     C4  801   2.458   3.643   1.832 -0.0778  0.3324  0.6258
   38UNK     H5  802   2.357   3.612   1.806 -0.0558  1.0595 -0.3885
   38UNK     N6  803   2.707   3.758   1.882  0.5729 -0.5194 -0.3252
   38UNK     C7  804   2.526   3.595   1.943  0.0096  0.5062  0.1486
   38UNK     C8  805   2.653   3.660   1.964  0.4522  0.6575 -0.1361
   38UNK     H9  806   2.577   3.520   2.211  1.1393 -2.0326  1.1296
   38UNK    C10  807   2.472   3.491   2.030 -0.1909 -0.0318  0.5514
   38UNK    N11  808   2.502   3.473   2.163  0.1589  0.0766  0.4604
   38UNK    H12  809   2.723   3.622   2.038 -0.4312 -0.0123  0.3754
   38UNK    H13  810   2.557   3.422   2.452  0.7225 -1.0213  1.0635
   38UNK    N14  811   2.371   3.411   1.992  0.1294 -0.4700 -0.2758
   38UNK    C15  812   2.413   3.379   2.214  0.5030 -0.3827  0.1893
   38UNK    C16  813   2.459   3.375   2.459 -0.0585  0.4749  0.5475
   38UNK    H17  814   2.482   3.353   2.673 -0.4876 -2.3514  0.9246
   38UNK    C18  815   2.385   3.339   2.345 -0.3890  0.0600  0.1169
   38UNK    C19  816   2.331   3.357   2.104  0.4750  0.1552  0.4851
   38UNK    C20  817   2.422   3.331   2.585 -0.2215 -0.5636  0.2483
   38UNK    C21  818   2.206   3.283   2.125 -0.4477 -0.2610 -0.0436
   38UNK    C22  819   2.268   3.265   2.363 -0.2684 -0.2775 -0.2388
   38UNK    C23  820   2.303   3.262   2.599  0.3807 -0.9246  0.0749
   38UNK    H24  821   2.135   3.282   1.916  0.0555  2.0836  0.0406
   38UNK    C25  822   2.180   3.235   2.255  0.3822  0.8519 -0.2997
   38UNK    C26  823   2.119   3.256   2.021  0.6005  0.1579 -0.3039
   38UNK    N27  824   2.228   3.225   2.489  0.5368 -0.2338  1.0582
   38UNK    H28  825   2.270   3.225   2.696 -1.3445 -0.4145 -0.2903
   38UNK    N29  826   2.077   3.150   2.285 -0.6442  0.1720  0.0379
   38UNK    C30  827   2.007   3.167   2.052 -0.3311  0.6926 -0.6384
   38UNK    C31  828   1.990   3.126   2.186  0.1118  0.8446  0.4605
   38UNK    H32  829   1.940   3.133   1.974 -0.4689  1.3970 -0.8396
   38UNK    H33  830   1.910   3.057   2.213 -0.5521  1.7483  0.8484
   39BF4     B1  831   0.041   1.004   2.690 -0.6914 -0.0731  0.0609
   39BF4     F2  832  -0.060   0.978   2.783  0.0930  0.3292  0.1229
   39BF4     F3  833   0.014   1.110   2.609 -0.3209  0.3947 -0.0995
   39BF4     F4  834   0.150   1.038   2.766 -0.4552  0.0435  0.4457
   39BF4     F5  835   0.064   0.898   2.604 -0.5701 -0.0174  0.2943
   40BF4     B1  836   5.709   0.201   0.253  0.3543  0.3907 -0.6866
   40BF4     F2  837   5.687   0.325   0.314 -0.3906 -0.5367 -0.1048
   40BF4     F3  838   5.584   0.154   0.206  0.4237  0.1922 -0.0562
   40BF4     F4  839   5.790   0.202   0.141 -0.6051  0.0786  0.0751
   40BF4     F5  840   5.753   0.120   0.356 -0.1663  0.4964  0.1588
   41BF4     B1  841   0.856   0.891   1.559 -0.6072  0.7929 -0.3640
   41BF4     F2  842   0.867   0.760   1.626  0.2482 -0.3386 -0.4757
   41BF4     F3  843   0.768   0.976   1.629  0.0351 -0.0155  0.0680
   41BF4     F4  844   0.979   0.951   1.538  0.2864  0.0930  0.2526
   41BF4     F5  845   0.804   0.875   1.431  0.4105  0.1700 -0.8403
   42BF4     B1  846   6.010   1.715   5.914 -0.0441  0.1151  0.2832
   42BF4     F2  847   6.070   1.590   5.906  0.0628  0.6206  0.3336
   42BF4     F3  848   5.875   1.698   5.906  0.1407  0.2783  0.3939
   42BF4     F4  849   6.030   1.773   6.040  0.6097 -0.0603 -0.2139
   42BF4     F5  850   6.059   1.809   5.824 -0.1986 -0.3125  0.7575
   43BF4     B1  851   1.603   5.581   4.804  0.1277 -0.1674 -0.4936
   43BF4     F2  852   1.465   5.569   4.806 -0.4216  0.4612 -0.8658
   43BF4     F3  853   1.640   5.662   4.698 -0.4265 -0.1235 -0.0454
   43BF4     F4  854   1.644   5.640   4.925 -0.1927  0.1326 -0.2625
   43BF4     F5  855   1.676   5.464   4.795  0.4107  0.0358 -0.6870
   44BF4     B1  856   0.746   1.471   0.255 -0.1545  0.5504 -0.4037
   44BF4     F2  857   0.813   1.398   0.151 -0.2365 -0.5152 -0.3683
   44BF4     F3  858   0.622   1.512   0.216 -0.2900 -0.0981 -0.0642
   44BF4     F4  859   0.731   1.390   0.364 -0.1050  0.4318  0.1923
   44BF4     F5  860   0.823   1.576   0.301 -0.0371 -0.4300  0.7458
   45BF4     B1  861   1.415   2.914   5.918  0.4578  0.2282 -0.0600
   45BF4     F2  862   1.399   2.912   5.782  0.5491  0.2509 -0.3553
   45BF4     F3  863   1.401   2.786   5.972  0.2321  0.2747  0.2261
   45BF4     F4  864   1.540   2.967   5.933 -0.2628  0.6990  0.3640
   45BF4     F5  865   1.325   3.004   5.961 -0.1998 -0.2642  0.7880
   46BF4     B1  866   1.209   2.833   2.473  0.1144 -0.5608 -0.5394
   46BF4     F2  867   1.347   2.843   2.485 -0.3653 -0.8570  0.2437
   46BF4     F3  868   1.170   2.964   2.471 -0.1591  0.8005  0.2762
   46BF4     F4  869   1.175   2.775   2.351  0.5075  0.1044 -0.3763
   46BF4     F5  870   1.153   2.765   2.572 -0.0065  0.6385  0.0820
   47BF4     B1  871   0.988   5.592   0.935 -0.6115 -1.3521  0.9560
   47BF4     F2  872   0.995   5.461   0.955  0.3550 -0.2128  0.0478
   47BF4     F3  873   1.083   5.615   0.836 -0.0835 -0.1219 -0.1577
   47BF4     F4  874   0.868   5.644   0.887 -0.7277  0.6038 -0.2712
   47BF4     F5  875   1.040   5.657   1.041 -0.0692  0.4604  0.1929
   48BF4     B1  876   3.390   4.611   3.580 -0.5674 -0.3041 -0.3384
   48BF4     F2  877   3.331   4.654   3.471 -0.1293 -0.0482  0.0995
   48BF4     F3  878   3.328   4.668   3.687  0.0215  0.1996  0.1601
   48BF4     F4  879   3.393   4.476   3.587  0.0418  0.1514  0.5100
   48BF4     F5  880   3.508   4.679   3.580 -0.4859 -0.1291  0.0688
   49BF4     B1  881   5.370   2.153   0.870  1.3611  0.2063  0.5194
   49BF4     F2  882   5.287   2.120   0.763 -0.3014  0.2404  0.3047
   49BF4     F3  883   5.398   2.287   0.866  0.7829  0.0133 -0.5587
   49BF4     F4  884   5.314   2.125   0.996 -0.4055  0.1462 -0.4189
   49BF4     F5  885   5.480   2.080   0.849 -0.0676 -0.1589 -0.2118
   50BF4     B1  886   5.107   2.630   3.996  0.4902  0.0119 -0.3578
   50BF4     F2  887   5.065   2.756   3.970  0.1086  0.4401  0.1334
   50BF4     F3  888   5.146   2.570   3.875  0.3844 -0.4565 -0.2696
   50BF4     F4  889   5.205   2.629   4.086 -0.1170 -0.2795  0.3790
   50BF4     F5  890   5.003   2.558   4.045  0.0517  0.3830 -0.4403
   51BF4     B1  891   2.461   2.135   2.605 -0.2573 -0.4833 -0.4310
   51BF4     F2  892   2.577   2.069   2.558 -0.0718  0.3704  0.1305
   51BF4     F3  893   2.500   2.251   2.674 -0.3295  0.2701 -0.0679
   51BF4     F4  894   2.381   2.157   2.493 -0.4698 -0.1937 -0.4427
   51BF4     F5  895   2.421   2.034   2.690  0.1787  0.4748 -0.5338
   52BF4     B1  896   0.742   3.984   0.033  0.6639 -0.2792  0.0577
   52BF4     F2  897   0.722   4.103  -0.046  0.1949 -0.0914 -0.2348
   52BF4     F3  898   0.637   3.987   0.125  0.3227 -0.3723 -0.3760
   52BF4     F4  899   0.739   3.867  -0.049  0.2706  0.1424 -0.4681
   52BF4     F5  900   0.863   3.998   0.097  0.2110 -0.4661 -0.1522
   53BF4     B1  901   2.816   3.619   2.375  0.1610  0.8323 -0.1989
   53BF4     F2  902   2.753   3.738   2.391 -0.2296 -0.0562  0.3846
   53BF4     F3  903   2.739   3.558   2.274 -0.2019 -0.1852 -0.7424
   53BF4     F4  904   2.944   3.648   2.333 -1.0669 -0.6699 -0.1889
   53BF4     F5  905   2.801   3.535   2.491  0.4444  0.5636  0.4094
   54BF4     B1  906   5.006   1.614   1.191  0.9399 -0.5625 -0.2893
   54BF4     F2  907   4.949   1.694   1.299 -0.0897 -0.0294 -0.4077
   54BF4     F3  908   4.966   1.482   1.212  0.5691 -0.1317 -0.1064
   54BF4     F4  909   4.956   1.664   1.068 -0.1036  0.3919 -0.0176
   54BF4     F5  910   5.143   1.610   1.182  0.3895  0.5532 -0.6632
   55BF4     B1  911   5.811   0.494   4.339 -0.4294 -0.1330  0.3293
   55BF4     F2  912   5.748   0.608   4.294  0.1514  0.1165 -0.4693
   55BF4     F3  913   5.713   0.420   4.412 -0.0433  0.0465 -0.0496
   55BF4     F4  914   5.855   0.422   4.228 -0.1054  0.2534 -0.0005
   55BF4     F5  915   5.930   0.525   4.408  0.4913 -0.1426  0.4080
   56BF4     B1  916   1.066   5.257   0.094  0.4651 -0.5268  0.1337
   56BF4     F2  917   1.149   5.304  -0.003  0.1087 -0.9227 -0.2220
   56BF4     F3  918   0.928   5.288   0.065 -0.0511 -0.4783  0.0978
   56BF4     F4  919   1.081   5.115   0.104  0.1171 -0.1767 -0.2553
   56BF4     F5  920   1.097   5.308   0.222 -0.1740  0.1443 -0.3546
   57BF4     B1  921   4.104   3.847   0.004  0.1704 -0.1557  0.7913
   57BF4     F2  922   3.981   3.914   0.027  0.2167 -0.0819  0.4614
   57BF4     F3  923   4.131   3.755   0.108  0.0902 -0.2856 -0.2436
   57BF4     F4  924   4.088   3.776  -0.120 -0.0279 -0.3024  0.0035
   57BF4     F5  925   4.211   3.933  -0.015 -0.0324  0.5996 -0.1948
   58BF4     B1  926   3.136   5.403   2.668 -0.0456  0.3345 -0.0345
   58BF4     F2  927   2.998   5.376   2.675  0.1578  0.0570 -0.2774
   58BF4     F3  928   3.179   5.484   2.775  0.3107 -0.4181  0.1975
   58BF4     F4  929   3.196   5.279   2.674 -0.1192 -0.3354 -0.0022
   58BF4     F5  930   3.168   5.464   2.549 -0.0900  0.3580 -0.3370
   59BF4     B1  931   1.031   4.592   4.939  0.0291 -0.0543  0.3575
   59BF4     F2  932   1.068   4.632   5.064 -0.5285  0.2710 -0.2633
   59BF4     F3  933   0.904   4.539   4.948  0.0948 -0.0884  0.0360
   59BF4     F4  934   1.032   4.706   4.865  0.1438 -0.1614 -0.1883
   59BF4     F5  935   1.118   4.501   4.879 -0.2496 -0.2601 -0.3281
   60BF4     B1  936   3.946   1.806   4.637 -0.3292 -0.7913  0.4608
   60BF4     F2  937   4.007   1.815   4.765  0.0139  0.7025  0.0151
   60BF4     F3  938   3.830   1.723   4.648  0.3348  0.0199 -0.1086
   60BF4     F4  939   3.901   1.924   4.587  0.3890  0.0273  0.6381
   60BF4     F5  940   4.039   1.749   4.545 -0.3907  0.1948  0.2069
   61BF4     B1  941   2.686   1.001   1.022  0.4212  0.2043 -0.8059
   61BF4     F2  942   2.761   1.109   1.019 -0.7548  0.3061 -0.0089
   61BF4     F3  943   2.583   1.014   1.117 -0.1344  0.5451 -0.3508
   61BF4     F4  944   2.626   1.004   0.896  0.0155  0.3041  0.6141
   61BF4     F5  945   2.756   0.883   1.046  0.2893  0.2356  0.0097
   62BF4     B1  946   1.202   1.077   0.754 -0.4826  0.4932 -0.1368
   62BF4     F2  947   1.070   1.068   0.788  0.3732 -0.1446 -0.7158
   62BF4     F3  948   1.204   1.093   0.614 -0.1297 -0.2759  0.0465
   62BF4     F4  949   1.259   1.186   0.818  0.0526  0.2426  0.3720
   62BF4     F5  950   1.264   0.959   0.792  0.4468  0.0059 -0.2307
   63BF4     B1  951   3.343   2.815   5.128 -0.0607 -0.5306 -0.5489
   63BF4     F2  952   3.264   2.708   5.161 -0.1188 -0.3076 -0.3767
   63BF4     F3  953   3.343   2.906   5.230 -0.4250  0.0267 -0.4783
   63BF4     F4  954   3.472   2.778   5.104  0.6523 -0.4976 -0.2506
   63BF4     F5  955   3.296   2.879   5.017 -0.4367  0.2528  0.3987
   64BF4     B1  956   0.529   2.437   4.811 -0.2861  0.6837  0.1873
   64BF4     F2  957   0.508   2.560   4.870 -0.0009  0.0427  0.2570
   64BF4     F3  958   0.417   2.405   4.735 -0.1300  0.0365  0.1883
   64BF4     F4  959   0.641   2.453   4.730  0.0606  0.2391 -0.3984
   64BF4     F5  960   0.546   2.345   4.908 -0.3330  0.0192 -0.6725
   65BF4     B1  961   3.931   5.009   2.003  0.0607 -0.0218  1.0215
   65BF4     F2  962   3.966   5.020   1.866 -0.1665 -0.3678  0.3814
   65BF4     F3  963   3.792   4.993   2.002 -0.1224 -0.1607  0.1251
   65BF4     F4  964   3.983   4.894   2.060 -0.1821  0.2784  0.2509
   65BF4     F5  965   3.965   5.125   2.074 -0.1896 -0.2156  0.2994
   66BF4     B1  966   1.743   0.629   3.474 -0.0867  0.1531 -0.0756
   66BF4     F2  967   1.755   0.712   3.365  0.0764  0.3484  0.8370
   66BF4     F3  968   1.610   0.608   3.500 -0.1334 -0.2671 -0.6887
   66BF4     F4  969   1.811   0.507   3.464  0.6654 -0.1768  0.0900
   66BF4     F5  970   1.800   0.693   3.578  0.5634 -0.1710  0.5945
   67DMSO    C1  971   3.052   0.092   5.478  0.0571 -0.4010 -0.5394
   67DMSO    H1  972   3.145   0.038   5.492 -0.3707 -0.8996  0.5256
   67DMSO    H2  973   3.021   0.077   5.374  0.4592  2.0900 -1.0811
   67DMSO    H3  974   3.062   0.199   5.498 -0.3058 -0.3579 -0.5719
   67DMSO    S1  975   2.940   0.029   5.614 -0.1980 -0.3516  0.2336
   67DMSO    C2  976   3.061   0.072   5.737  0.3971 -0.1797  0.0467
   67DMSO    H4  977   3.023   0.036   5.833 -1.3234  0.3213 -0.4215
   67DMSO    H5  978   3.160   0.029   5.720 -0.5961 -2.2887 -0.6060
   67DMSO    H6  979   3.075   0.181   5.743  3.5863 -0.4630 -0.4817
   67DMSO    O1  980   2.958  -0.119   5.602  0.4190 -0.4285  0.2724
   68DMSO    C1  981   3.138   1.203   4.609  0.6223 -0.5017  0.8254
   68DMSO    H1  982   3.152   1.140   4.697 -0.5478  0.8980  2.0562
   68DMSO    H2  983   3.056   1.161   4.551  0.5559 -0.4927  0.9139
   68DMSO    H3  984   3.229   1.196   4.548 -0.2109 -2.5192 -0.2866
   68DMSO    S1  985   3.093   1.375   4.647  0.0109 -0.4002 -0.2538
   68DMSO    C2  986   3.002   1.335   4.793 -0.2373  0.5440 -1.2988
   68DMSO    H4  987   2.929   1.256   4.773  0.6887 -0.1838 -1.9046
   68DMSO    H5  988   3.073   1.314   4.874 -0.2795  1.2157 -1.0834
   68DMSO    H6  989   2.951   1.428   4.819  0.3752  1.0926 -1.9940
   68DMSO    O1  990   2.973   1.398   4.561  0.9969  0.6483  0.2882
   69DMSO    C1  991   3.649   1.109   1.783  0.2494  0.3147  0.2388
   69DMSO    H1  992   3.605   1.185   1.718  1.3840  0.2055 -0.6902
   69DMSO    H2  993   3.584   1.108   1.870  0.6669  4.6635  0.7946
   69DMSO    H3  994   3.755   1.129   1.803  0.1273 -0.7624  2.2487
   69DMSO    S1  995   3.638   0.945   1.698  0.3808 -0.1207  0.2965
   69DMSO    C2  996   3.708   0.850   1.831  0.3745  0.4440 -0.2551
   69DMSO    H4  997   3.782   0.899   1.893  0.3033  0.4726 -0.1929
   69DMSO    H5  998   3.622   0.825   1.894 -1.3221  0.4980 -2.4048
   69DMSO    H6  999   3.752   0.760   1.788  1.9874  2.3001 -2.7795
   69DMSO    O1 1000   3.739   0.951   1.588  0.3067  0.3692 -0.1015
   70DMSO    C1 1001   3.070   3.266   2.205  0.2691 -0.2258  0.2491
   70DMSO    H1 1002   3.127   3.350   2.164 -1.5695  1.4098  0.8814
   70DMSO    H2 1003   3.111   3.238   2.302  2.2737 -1.1043 -0.7946
   70DMSO    H3 1004   3.094   3.184   2.137  2.8875 -1.5321  2.5369
   70DMSO    S1 1005   2.905   3.319   2.220 -0.1962 -0.0010  0.0114
   70DMSO    C2 1006   2.846   3.193   2.338  0.7565  0.0489  0.7233
   70DMSO    H4 1007   2.901   3.198   2.432 -0.9401  1.7398  1.6877
   70DMSO    H5 1008   2.741   3.213   2.363  1.3269  2.1844  1.6338
   70DMSO    H6 1009   2.847   3.091   2.298  0.6172 -0.2840  1.5531
   70DMSO    O1 1010   2.827   3.300   2.100  0.4024 -0.1706 -0.0913
   71DMSO    C1 1011   2.915   0.850   4.183  0.1255  0.6216  0.1570
   71DMSO    H1 1012   2.906   0.833   4.076 -1.8603  1.1027  0.2098
   71DMSO    H2 1013   2.968   0.766   4.229  1.4652  0.9537 -0.7426
   71DMSO    H3 1014   2.811   0.865   4.214 -0.2479  0.2920 -0.8872
   71DMSO    S1 1015   3.013   0.993   4.227  0.2632  0.0425 -0.0312
   71DMSO    C2 1016   3.130   0.954   4.101 -0.2044  0.6628 -0.4460
   71DMSO    H4 1017   3.174   0.856   4.121 -2.9241 -0.2360  1.7371
   71DMSO    H5 1018   3.083   0.957   4.002 -1.6940 -0.8979  0.1518
   71DMSO    H6 1019   3.200   1.038   4.099 -0.1524  0.6719 -3.3604
   71DMSO    O1 1020   3.080   0.966   4.352 -0.4543 -0.0283  0.1762
   72DMSO    C1 1021   1.702   3.527   0.625  0.3336 -0.2205  0.0549
   72DMSO    H1 1022   1.691   3.475   0.530  1.0504  0.3432 -0.3462
   72DMSO    H2 1023   1.716   3.634   0.605 -2.0260  0.8046  3.0899
   72DMSO    H3 1024   1.777   3.487   0.694  0.1635 -1.1775 -0.3058
   72DMSO    S1 1025   1.547   3.500   0.704 -0.3931  0.0663  0.2439
   72DMSO    C2 1026   1.451   3.554   0.560  0.1225  0.4080 -0.4392
   72DMSO    H4 1027   1.467   3.658   0.533 -0.4606  0.2749 -1.3538
   72DMSO    H5 1028   1.470   3.486   0.476  0.3073 -0.4954  0.3186
   72DMSO    H6 1029   1.347   3.551   0.591  0.7252 -2.6013  1.7059
   72DMSO    O1 1030   1.538   3.618   0.789 -0.2280 -0.1709  0.0551
   73DMSO    C1 1031   4.227   0.071   3.716  0.2964  0.4325 -0.4886
   73DMSO    H1 1032   4.192   0.174   3.707 -2.0147 -0.2782 -0.1580
   73DMSO    H2 1033   4.180   0.032   3.806  0.2773  0.2222 -0.5889
   73DMSO    H3 1034   4.336   0.067   3.709  0.2458  0.8565 -2.2316
   73DMSO    S1 1035   4.149  -0.021   3.582 -0.1274  0.1333 -0.1837
   73DMSO    C2 1036   4.267  -0.158   3.596 -0.7670 -0.4434  0.7827
   73DMSO    H4 1037   4.300  -0.181   3.698  1.7925 -0.6645 -0.0172
   73DMSO    H5 1038   4.223  -0.245   3.546 -1.7163  1.3115 -1.6206
   73DMSO    H6 1039   4.357  -0.121   3.547  0.3095 -1.3405  1.9944
   73DMSO    O1 1040   4.200   0.061   3.469  0.0033 -0.0037 -0.2362
   74DMSO    C1 1041   0.100   3.788   0.821  0.1365  0.1505  0.3193
   74DMSO    H1 1042   0.007   3.833   0.785 -0.3404  0.1691  1.5232
   74DMSO    H2 1043   0.086   3.711   0.898  0.8671  1.0992  1.4347
   74DMSO    H3 1044   0.168   3.859   0.868  0.0412  0.6786 -0.3320
   74DMSO    S1 1045   0.203   3.699   0.692 -0.0099  0.3584 -0.2135
   74DMSO    C2 1046   0.087   3.565   0.664 -0.2838  0.0643  0.4860
   74DMSO    H4 1047   0.011   3.592   0.590 -0.8546 -0.2592  0.9408
   74DMSO    H5 1048   0.135   3.471   0.635 -1.0390  0.3994 -2.0965
   74DMSO    H6 1049   0.047   3.536   0.762 -0.0154 -0.8892  0.3246
   74DMSO    O1 1050   0.296   3.631   0.783  0.7393  0.2593  0.5869
   75DMSO    C1 1051   2.230   0.846   1.126 -0.2912 -0.2213 -0.5140
   75DMSO    H1 1052   2.264   0.742   1.120 -3.6633 -1.5554  0.9763
   75DMSO    H2 1053   2.255   0.893   1.221  0.4430 -1.5152 -0.0476
   75DMSO    H3 1054   2.124   0.831   1.103 -0.0024 -0.5230 -1.7619
   75DMSO    S1 1055   2.304   0.941   0.993 -0.2645 -0.0760 -0.0372
   75DMSO    C2 1056   2.215   1.085   1.039  0.1126 -0.2803 -0.2926
   75DMSO    H4 1057   2.262   1.126   1.129 -0.2794 -0.3672 -0.0458
   75DMSO    H5 1058   2.215   1.148   0.949  0.0735  1.4967  0.8859
   75DMSO    H6 1059   2.110   1.062   1.059 -0.6318  1.8081 -1.4505
   75DMSO    O1 1060   2.234   0.893   0.869  0.2386  0.2053  0.6607
   76DMSO    C1 1061   4.251   3.386   1.331  0.0963 -0.0584 -0.3053
   76DMSO    H1 1062   4.242   3.473   1.266  0.4392 -0.0415 -0.3344
   76DMSO    H2 1063   4.215   3.405   1.432  1.6689 -0.9078  0.4630
   76DMSO    H3 1064   4.358   3.364   1.331  0.2312  0.3128  2.3323
   76DMSO    S1 1065   4.147   3.252   1.270 -0.0118 -0.0719  0.1682
   76DMSO    C2 1066   4.142   3.304   1.100 -0.4521  0.1822 -0.2956
   76DMSO    H4 1067   4.097   3.403   1.096 -1.3594 -0.2096 -0.1910
   76DMSO    H5 1068   4.246   3.312   1.068 -0.2851 -1.5396 -0.2763
   76DMSO    H6 1069   4.094   3.228   1.037 -1.8563  0.4421  0.4336
   76DMSO    O1 1070   4.009   3.265   1.326  0.4569 -1.1227 -0.3307
   77DMSO    C1 1071   2.434   0.750   4.104  0.0354 -0.2496 -0.3492
   77DMSO    H1 1072   2.540   0.762   4.080 -0.4443  1.3764 -1.8484
   77DMSO    H2 1073   2.413   0.646   4.078 -2.2071  0.1989 -0.5170
   77DMSO    H3 1074   2.369   0.811   4.041 -0.5269 -0.5719 -0.0799
   77DMSO    S1 1075   2.405   0.779   4.281  0.1703 -0.3686 -0.1641
   77DMSO    C2 1076   2.540   0.678   4.332 -0.5043  0.5375  0.2923
   77DMSO    H4 1077   2.518   0.586   4.278 -4.3145  0.5028  1.5749
   77DMSO    H5 1078   2.634   0.714   4.289 -1.0734 -0.3846 -1.8765
   77DMSO    H6 1079   2.538   0.657   4.439 -0.2459 -1.5804 -0.0684
   77DMSO    O1 1080   2.282   0.703   4.311 -0.0863  0.9174 -0.1927
   78DMSO    C1 1081   1.539   5.398   5.169 -0.0449 -0.9104  0.1636
   78DMSO    H1 1082   1.474   5.485   5.173 -1.8402 -2.1480 -0.4976
   78DMSO    H2 1083   1.573   5.388   5.272 -2.1783  2.4080  1.3300
   78DMSO    H3 1084   1.615   5.418   5.094 -0.8761  0.5732 -0.3143
   78DMSO    S1 1085   1.449   5.252   5.133  0.4168  0.0578  0.0784
   78DMSO    C2 1086   1.375   5.327   4.992  0.0677 -0.1902 -0.3240
   78DMSO    H4 1087   1.307   5.257   4.945 -0.5572  0.6368 -0.6796
   78DMSO    H5 1088   1.307   5.407   5.021 -1.4939 -0.9387 -1.7439
   78DMSO    H6 1089   1.449   5.358   4.916  0.2588  0.4794  0.1216
   78DMSO    O1 1090   1.345   5.264   5.237 -0.9348 -0.1466 -0.4796
   79DMSO    C1 1091   2.046   0.055   4.058  0.2511  0.6724 -0.1920
   79DMSO    H1 1092   1.951   0.110   4.055 -0.2721 -0.2378 -2.6166
   79DMSO    H2 1093   2.014  -0.046   4.082 -2.1609  1.2633 -0.6003
   79DMSO    H3 1094   2.105   0.092   4.143 -1.2477  1.3083  0.6186
   79DMSO    S1 1095   2.116   0.064   3.897  0.5976 -0.0125 -0.1871
   79DMSO    C2 1096   2.286   0.066   3.946 -0.1236 -0.1549  0.6231
   79DMSO    H4 1097   2.291   0.125   4.038  3.4029  0.9471 -0.1138
   79DMSO    H5 1098   2.320  -0.036   3.967  1.2613  0.0636 -0.4037
   79DMSO    H6 1099   2.347   0.100   3.862 -1.8616  0.6221 -0.3699
   79DMSO    O1 1100   2.076   0.202   3.857 -0.2600  0.3317  0.0927
   80DMSO    C1 1101   0.381   1.355   4.282  0.1415  0.7290 -0.5557
   80DMSO    H1 1102   0.401   1.297   4.373 -0.4528  0.8137 -0.3665
   80DMSO    H2 1103   0.425   1.292   4.205 -1.7366 -2.0686  0.5119
   80DMSO    H3 1104   0.441   1.446   4.277 -0.2314  0.9563 -0.9484
   80DMSO    S1 1105   0.207   1.376   4.249 -0.1965 -0.0796  0.1230
   80DMSO    C2 1106   0.150   1.219   4.306  0.3658 -0.8832 -0.4725
   80DMSO    H4 1107   0.064   1.173   4.257 -0.1256 -0.2684 -0.2053
   80DMSO    H5 1108   0.234   1.151   4.321  0.0950 -1.4545 -1.4995
   80DMSO    H6 1109   0.108   1.250   4.402  1.4786 -1.3816  0.1957
   80DMSO    O1 1110   0.199   1.363   4.101 -0.8106 -0.3917  0.1653
   81DMSO    C1 1111   1.694   0.684   0.186 -0.2594 -0.1215 -0.2611
   81DMSO    H1 1112   1.593   0.725   0.180  0.2147  1.2031  0.3232
   81DMSO    H2 1113   1.764   0.713   0.108 -0.9916  1.3407 -0.4289
   81DMSO    H3 1114   1.695   0.576   0.198 -0.2870  0.1158  2.6379
   81DMSO    S1 1115   1.740   0.744   0.346 -0.3182 -0.2873 -0.1210
   81DMSO    C2 1116   1.718   0.916   0.303  0.0917 -0.8472 -0.8516
   81DMSO    H4 1117   1.612   0.946   0.307 -0.0777 -1.2381 -2.0538
   81DMSO    H5 1118   1.772   0.983   0.370  0.6996 -0.5433 -1.6319
   81DMSO    H6 1119   1.750   0.934   0.200 -0.0476  1.2924 -0.5795
   81DMSO    O1 1120   1.890   0.716   0.340  0.1062  0.2279  0.2980
   82DMSO    C1 1121   2.636   1.367   2.409 -0.5370 -0.6638 -0.0364
   82DMSO    H1 1122   2.528   1.374   2.391 -0.3416  0.4421 -0.8598
   82DMSO    H2 1123   2.639   1.412   2.509  1.1247 -0.3765 -0.1930
   82DMSO    H3 1124   2.699   1.422   2.340 -3.7263  1.5213 -1.4411
   82DMSO    S1 1125   2.666   1.192   2.428  0.1916 -0.0118  0.2075
   82DMSO    C2 1126   2.812   1.183   2.321  0.4240  0.8094  0.1093
   82DMSO    H4 1127   2.784   1.218   2.221 -0.9119 -0.7691 -0.1184
   82DMSO    H5 1128   2.897   1.232   2.369 -0.1871  1.8953  0.1135
   82DMSO    H6 1129   2.845   1.079   2.307 -0.4685  0.5812 -0.3733
   82DMSO    O1 1130   2.556   1.133   2.340  0.0717 -0.1890 -0.8323
   83DMSO    C1 1131   0.769   2.008   3.069 -0.5054  0.4498 -0.3899
   83DMSO    H1 1132   0.874   2.005   3.038 -0.3187 -2.6772  0.2205
   83DMSO    H2 1133   0.714   2.071   2.999 -0.6779 -0.5852 -1.2140
   83DMSO    H3 1134   0.758   2.044   3.171 -0.4050 -0.8944  0.1227
   83DMSO    S1 1135   0.710   1.845   3.030  0.0846  0.0933 -0.5633
   83DMSO    C2 1136   0.685   1.871   2.854 -0.0742 -0.3953  0.1021
   83DMSO    H4 1137   0.779   1.911   2.815 -0.9006  0.2741 -1.3364
   83DMSO    H5 1138   0.655   1.775   2.812 -1.1491 -0.9126  1.9446
   83DMSO    H6 1139   0.602   1.942   2.849  1.5334  1.6049  0.3229
   83DMSO    O1 1140   0.573   1.824   3.080 -0.0348 -0.9888 -0.2390
   84DMSO    C1 1141   3.571   4.368   3.863  0.7951  0.0111 -0.5276
   84DMSO    H1 1142   3.497   4.424   3.805  0.5588 -1.2475 -1.4733
   84DMSO    H2 1143   3.627   4.308   3.791  1.2726 -1.0058  0.6583
   84DMSO    H3 1144   3.520   4.305   3.936  0.5792 -0.3146 -0.9560
   84DMSO    S1 1145   3.681   4.478   3.952 -0.0908  0.2021 -0.1318
   84DMSO    C2 1146   3.729   4.572   3.809 -0.1762  0.4085 -0.4901
   84DMSO    H4 1147   3.632   4.603   3.768 -1.3576 -1.4459  0.7563
   84DMSO    H5 1148   3.790   4.658   3.839  2.0372 -1.6078  1.1879
   84DMSO    H6 1149   3.792   4.506   3.750  1.4007 -0.3799  1.9119
   84DMSO    O1 1150   3.791   4.388   3.973 -0.1067 -0.3549 -0.7549
   85DMSO    C1 1151   1.295   2.914   1.045 -0.9504 -0.2374 -0.1397
   85DMSO    H1 1152   1.380   2.845   1.039 -1.3395 -0.9556  1.8383
   85DMSO    H2 1153   1.224   2.927   0.963 -2.2204  1.0836  1.1085
   85DMSO    H3 1154   1.327   3.016   1.069 -1.3047 -0.5083  1.6010
   85DMSO    S1 1155   1.213   2.856   1.185  0.0485  0.1450  0.1683
   85DMSO    C2 1156   1.078   2.972   1.196 -0.1558  0.2198 -0.3548
   85DMSO    H4 1157   1.028   2.943   1.103  1.7747  0.9885 -1.7143
   85DMSO    H5 1158   1.029   2.962   1.293 -0.0261  1.8583 -0.0945
   85DMSO    H6 1159   1.123   3.071   1.195  0.3026  0.0407 -2.5700
   85DMSO    O1 1160   1.292   2.905   1.297 -0.5885 -0.8902  0.0746
   86DMSO    C1 1161   2.126   2.906   5.637  0.6496 -0.0200  0.7929
   86DMSO    H1 1162   2.046   2.935   5.705  0.6135 -1.4574  1.3939
   86DMSO    H2 1163   2.105   2.922   5.530  0.0895 -1.0719  0.7287
   86DMSO    H3 1164   2.136   2.798   5.648 -1.5667 -0.3340  0.2224
   86DMSO    S1 1165   2.263   2.992   5.699 -0.1186  0.3135  0.2607
   86DMSO    C2 1166   2.206   2.991   5.871 -0.3933  0.6207 -0.1138
   86DMSO    H4 1167   2.143   3.078   5.890 -1.9091 -0.9414  2.7615
   86DMSO    H5 1168   2.153   2.898   5.895  3.8462 -2.2038 -0.4859
   86DMSO    H6 1169   2.300   3.006   5.925 -0.3975 -2.7804  1.1004
   86DMSO    O1 1170   2.236   3.133   5.675  0.6337 -0.4461 -0.4657
   87DMSO    C1 1171   3.301   2.499   2.791  0.6578 -0.3357 -0.2797
   87DMSO    H1 1172   3.272   2.405   2.744  1.5728 -0.7058 -0.1298
   87DMSO    H2 1173   3.216   2.531   2.852  0.7343  1.7361 -1.1904
   87DMSO    H3 1174   3.330   2.575   2.718 -0.7002  1.7390  1.2272
   87DMSO    S1 1175   3.444   2.461   2.895  0.0333  0.0484 -0.0858
   87DMSO    C2 1176   3.415   2.582   3.024 -0.0508 -0.7963  0.0675
   87DMSO    H4 1177   3.311   2.584   3.056 -0.6137  0.0247 -1.6402
   87DMSO    H5 1178   3.494   2.573   3.098  0.8422  0.2363 -0.7094
   87DMSO    H6 1179   3.438   2.681   2.982 -0.8743 -0.2307  0.9191
   87DMSO    O1 1180   3.553   2.515   2.809  0.4291  0.9340  0.7793
   88DMSO    C1 1181   3.465   3.761   5.022  0.3415 -0.2868  0.7530
   88DMSO    H1 1182   3.362   3.731   5.040  0.4997 -1.2243  0.1638
   88DMSO    H2 1183   3.549   3.759   5.091  2.8275  0.1449 -2.0348
   88DMSO    H3 1184   3.466   3.863   4.982 -0.5943  0.3116  2.2025
   88DMSO    S1 1185   3.522   3.662   4.887 -0.1829 -0.2766  0.0903
   88DMSO    C2 1186   3.530   3.508   4.983  0.8198 -0.2174 -0.0719
   88DMSO    H4 1187   3.429   3.472   5.007  0.7046 -0.0242 -0.2634
   88DMSO    H5 1188   3.592   3.429   4.939  0.6184  0.8767 -2.5030
   88DMSO    H6 1189   3.583   3.535   5.074 -2.2900  1.1522  1.5033
   88DMSO    O1 1190   3.666   3.693   4.884 -0.1754 -0.0180  0.6085
   89DMSO    C1 1191   3.240   2.944   3.436 -0.4707  0.1458  0.0418
   89DMSO    H1 1192   3.146   2.888   3.434 -0.3724 -0.0250  0.1346
   89DMSO    H2 1193   3.311   2.907   3.510  1.6344  2.5926 -0.6100
   89DMSO    H3 1194   3.228   3.051   3.448  0.9785  0.3119  0.1579
   89DMSO    S1 1195   3.317   2.932   3.279 -0.1422 -0.5755 -0.0092
   89DMSO    C2 1196   3.177   2.979   3.175  0.1139 -0.0714 -0.1409
   89DMSO    H4 1197   3.201   2.979   3.069  2.0335  1.7105  0.2365
   89DMSO    H5 1198   3.103   2.899   3.177 -0.4599  0.3968 -1.3990
   89DMSO    H6 1199   3.128   3.071   3.209  0.3047  0.0873 -0.2896
   89DMSO    O1 1200   3.341   2.784   3.265  0.2344  0.4753 -0.2207
   90DMSO    C1 1201   3.405   4.099   4.915 -0.3865 -0.4364  0.1899
   90DMSO    H1 1202   3.357   4.136   5.006 -1.0432  0.0930 -0.3662
   90DMSO    H2 1203   3.340   4.023   4.872  0.4725  0.2404 -2.5095
   90DMSO    H3 1204   3.506   4.075   4.951  0.0530  1.1806  0.0921
   90DMSO    S1 1205   3.430   4.236   4.801  0.1509 -0.0481  0.0696
   90DMSO    C2 1206   3.285   4.202   4.703  0.2319  0.2518 -0.2337
   90DMSO    H4 1207   3.297   4.096   4.681  0.9388 -0.0389  1.3685
   90DMSO    H5 1208   3.198   4.232   4.762  0.0669 -1.1972  0.2929
   90DMSO    H6 1209   3.299   4.266   4.615 -0.2005 -0.1578 -0.6024
   90DMSO    O1 1210   3.557   4.205   4.725 -0.2312  0.3554  0.1231
   91DMSO    C1 1211   0.917   3.939   4.376  0.0712  0.0603  0.0417
   91DMSO    H1 1212   0.933   4.043   4.408  0.6381 -0.7474  2.6147
   91DMSO    H2 1213   0.821   3.932   4.325 -0.1729 -0.7304  0.5951
   91DMSO    H3 1214   0.913   3.876   4.465  1.4486 -0.1753 -0.0365
   91DMSO    S1 1215   1.056   3.877   4.274 -0.2491 -0.3798 -0.4407
   91DMSO    C2 1216   1.180   3.885   4.400  0.6676 -0.1358 -0.4278
   91DMSO    H4 1217   1.283   3.887   4.363  1.2574  0.2868  1.1480
   91DMSO    H5 1218   1.173   3.973   4.464  0.7459  0.0845 -0.7240
   91DMSO    H6 1219   1.167   3.789   4.451  1.3118  0.2033  0.3980
   91DMSO    O1 1220   1.107   4.005   4.219 -0.1388 -0.0273  0.8798
   92DMSO    C1 1221   4.732   2.439   0.045  0.0267 -0.4976  0.7441
   92DMSO    H1 1222   4.624   2.419   0.044 -0.0407 -0.3610 -2.1118
   92DMSO    H2 1223   4.772   2.449  -0.056 -0.6452 -0.7729  0.4438
   92DMSO    H3 1224   4.801   2.373   0.097 -0.9449 -1.6191  0.6373
   92DMSO    S1 1225   4.729   2.605   0.117 -0.1382  0.1832  0.0947
   92DMSO    C2 1226   4.693   2.547   0.285  0.2074 -0.7854 -0.6512
   92DMSO    H4 1227   4.786   2.497   0.315  0.9899 -0.5177 -2.4990
   92DMSO    H5 1228   4.671   2.626   0.356 -1.1044  0.3265 -2.2221
   92DMSO    H6 1229   4.612   2.473   0.284  0.0273 -0.6176 -2.7190
   92DMSO    O1 1230   4.593   2.661   0.082  0.0582 -0.1754  0.1111
   93DMSO    C1 1231   4.313   0.986   4.106 -0.1484  0.1083  0.1649
   93DMSO    H1 1232   4.231   0.938   4.052  1.4871 -0.5582 -1.8760
   93DMSO    H2 1233   4.410   0.943   4.078 -0.2167 -0.1437  0.3202
   93DMSO    H3 1234   4.297   1.005   4.212 -1.5537  1.7905 -0.3105
   93DMSO    S1 1235   4.330   1.153   4.030 -0.1592 -0.1192  0.2220
   93DMSO    C2 1236   4.191   1.226   4.107  0.8790  0.4320 -0.1722
   93DMSO    H4 1237   4.100   1.188   4.061 -1.2086  1.1684  3.0275
   93DMSO    H5 1238   4.180   1.203   4.213  1.1670  1.9007  0.2001
   93DMSO    H6 1239   4.201   1.334   4.099  1.1775  0.5259  1.2265
   93DMSO    O1 1240   4.268   1.127   3.893 -0.0205  0.2788 -0.2684
   94DMSO    C1 1241   4.551   0.224   3.499  0.4300  0.1208 -0.9793
   94DMSO    H1 1242   4.550   0.208   3.607  0.2150  0.6615 -0.8987
   94DMSO    H2 1243   4.490   0.144   3.455 -1.3918 -0.4169  2.2338
   94DMSO    H3 1244   4.657   0.209   3.477  0.6016  2.0034 -1.6477
   94DMSO    S1 1245   4.511   0.386   3.450 -0.0578 -0.0284  0.4745
   94DMSO    C2 1246   4.349   0.402   3.500  0.3241  0.2557  0.2492
   94DMSO    H4 1247   4.294   0.347   3.423 -3.1441  0.3471  2.4839
   94DMSO    H5 1248   4.331   0.364   3.601 -1.2498 -0.5405 -0.2986
   94DMSO    H6 1249   4.328   0.509   3.499  1.2836  0.4514  0.1905
   94DMSO    O1 1250   4.503   0.373   3.302 -0.1071  0.6341 -0.0948
   95DMSO    C1 1251   3.857   2.152   3.288 -0.2766  0.4103  0.0821
   95DMSO    H1 1252   3.895   2.075   3.355 -0.3931  1.0577  0.9045
   95DMSO    H2 1253   3.930   2.165   3.206  0.0277  0.2678  0.3273
   95DMSO    H3 1254   3.838   2.239   3.351 -0.4034 -0.5040  1.3515
   95DMSO    S1 1255   3.699   2.104   3.222 -0.2227 -0.1179 -0.1099
   95DMSO    C2 1256   3.740   2.066   3.050 -0.0445 -0.7793 -0.1879
   95DMSO    H4 1257   3.645   2.030   3.010 -1.1299  1.6438  0.0137
   95DMSO    H5 1258   3.765   2.165   3.011 -0.8477 -0.9448 -1.1625
   95DMSO    H6 1259   3.813   1.986   3.038 -0.0970 -0.7488 -0.7091
   95DMSO    O1 1260   3.637   2.239   3.198  0.1585 -0.6590 -0.1988
   96DMSO    C1 1261   1.228   2.273   3.311  0.0523 -0.4682 -0.0088
   96DMSO    H1 1262   1.270   2.193   3.251 -1.2546 -0.8638 -0.4387
   96DMSO    H2 1263   1.204   2.361   3.250  1.3945  0.1229  0.2795
   96DMSO    H3 1264   1.293   2.310   3.391 -0.8255 -0.6443  0.8131
   96DMSO    S1 1265   1.078   2.189   3.379  0.1475 -0.2967  0.1145
   96DMSO    C2 1266   1.162   2.052   3.458 -0.2065 -0.3627 -0.3925
   96DMSO    H4 1267   1.166   2.075   3.564  2.9378  1.0113 -0.7139
   96DMSO    H5 1268   1.114   1.957   3.430  0.6391 -1.3706  1.4070
   96DMSO    H6 1269   1.264   2.051   3.418 -0.1322  0.9446 -0.2533
   96DMSO    O1 1270   1.011   2.134   3.257  0.1524  0.5052 -0.0506
   97DMSO    C1 1271   2.665   1.802   3.870 -0.2874 -0.1900 -0.8244
   97DMSO    H1 1272   2.720   1.725   3.816 -0.2124  2.2462 -4.6036
   97DMSO    H2 1273   2.585   1.831   3.802  0.0429 -2.6345 -2.3695
   97DMSO    H3 1274   2.732   1.887   3.887  0.0936 -0.3963 -1.2597
   97DMSO    S1 1275   2.578   1.743   4.014  0.2861  0.5081 -0.0636
   97DMSO    C2 1276   2.506   1.595   3.937 -0.2892  0.1605  0.6781
   97DMSO    H4 1277   2.462   1.621   3.840 -0.9333  0.4546  1.0427
   97DMSO    H5 1278   2.582   1.518   3.922 -1.0336 -0.4418 -0.0913
   97DMSO    H6 1279   2.421   1.553   3.991  0.2526  0.1587  1.5539
   97DMSO    O1 1280   2.462   1.837   4.025 -0.3239 -0.6195 -0.2929
   98DMSO    C1 1281   1.117   2.397   2.748 -0.8051 -0.5459  0.3202
   98DMSO    H1 1282   1.129   2.309   2.685 -2.4518  0.3650 -1.3496
   98DMSO    H2 1283   1.014   2.416   2.778 -0.8078  2.5511 -1.2582
   98DMSO    H3 1284   1.151   2.486   2.695 -0.5564 -0.3958  0.7240
   98DMSO    S1 1285   1.225   2.363   2.880 -0.0214  0.4540 -0.2972
   98DMSO    C2 1286   1.117   2.235   2.947 -0.5233 -0.6444 -0.6716
   98DMSO    H4 1287   1.112   2.151   2.877  3.3341 -0.8177 -0.9692
   98DMSO    H5 1288   1.169   2.204   3.038  0.5575 -0.9390 -1.3620
   98DMSO    H6 1289   1.019   2.279   2.967 -0.6955 -1.7717  1.2383
   98DMSO    O1 1290   1.204   2.479   2.975 -0.3416  0.8031 -0.1921
   99DMSO    C1 1291   0.767   2.111   4.651  0.2061  0.7938  0.2516
   99DMSO    H1 1292   0.783   2.078   4.754 -3.2717 -2.3143 -0.0003
   99DMSO    H2 1293   0.672   2.158   4.626  0.4395  0.6338 -1.0067
   99DMSO    H3 1294   0.783   2.022   4.590  2.6181  0.9037  0.6225
   99DMSO    S1 1295   0.907   2.215   4.604  0.2754  0.0397 -0.0090
   99DMSO    C2 1296   0.876   2.211   4.426 -0.5085 -0.0820  1.0452
   99DMSO    H4 1297   0.800   2.137   4.401 -2.3264  1.5315  1.5060
   99DMSO    H5 1298   0.831   2.305   4.391 -1.2988 -1.3666 -1.7209
   99DMSO    H6 1299   0.969   2.205   4.368 -1.1707  0.9907 -0.1891
   99DMSO    O1 1300   1.022   2.115   4.606  0.2702 -0.1383  0.0887
  100DMSO    C1 1301   3.776   1.362   0.439 -0.6380 -0.2052  0.4459
  100DMSO    H1 1302   3.739   1.351   0.336  0.0578 -1.1583  0.2871
  100DMSO    H2 1303   3.721   1.439   0.493  1.7146  1.2826  0.8645
  100DMSO    H3 1304   3.882   1.390   0.441 -0.3697  0.0405 -4.3678
  100DMSO    S1 1305   3.735   1.206   0.510  0.0721  0.0233 -0.4199
  100DMSO    C2 1306   3.866   1.131   0.423  0.0659  0.3914  0.4457
  100DMSO    H4 1307   3.870   1.158   0.317 -1.0979 -3.0518 -0.6113
  100DMSO    H5 1308   3.963   1.164   0.462  1.4119 -1.3023 -1.2865
  100DMSO    H6 1309   3.848   1.023   0.424 -0.4365  0.4203 -1.8311
  100DMSO    O1 1310   3.619   1.154   0.425 -0.1489  0.3050 -0.0590
  101DMSO    C1 1311   0.853   4.025   0.787  0.3999  0.1429  0.4547
  101DMSO    H1 1312   0.797   3.972   0.709  2.6469  0.3246 -1.3935
  101DMSO    H2 1313   0.881   3.956   0.866  0.3316 -1.3402 -0.7634
  101DMSO    H3 1314   0.798   4.111   0.825  0.1407 -0.2401  0.9665
  101DMSO    S1 1315   1.005   4.073   0.699 -0.3511  0.1282 -0.0474
  101DMSO    C2 1316   1.061   4.176   0.837 -0.3677  0.4828  0.0794
  101DMSO    H4 1317   0.981   4.230   0.886 -1.6682  0.3163 -1.7544
  101DMSO    H5 1318   1.103   4.106   0.910  0.9037  0.1209 -0.9338
  101DMSO    H6 1319   1.128   4.251   0.794 -1.3476  0.1683 -2.1422
  101DMSO    O1 1320   0.956   4.164   0.593 -0.9616 -0.4662 -0.7511
  102DMSO    C1 1321   3.830   3.468   3.205  0.5226  0.3298  0.6239
  102DMSO    H1 1322   3.725   3.469   3.176  0.2776 -0.9131  1.4065
  102DMSO    H2 1323   3.887   3.493   3.115 -1.0482 -1.0655 -0.8313
  102DMSO    H3 1324   3.856   3.371   3.248  2.5247  0.0400 -1.0583
  102DMSO    S1 1325   3.871   3.596   3.322  0.6753  0.4882 -0.1935
  102DMSO    C2 1326   4.033   3.552   3.348 -0.0947 -0.3704  0.3738
  102DMSO    H4 1327   4.037   3.465   3.412 -0.6207 -0.0170  0.8904
  102DMSO    H5 1328   4.075   3.515   3.254 -1.4357  0.4221 -0.5705
  102DMSO    H6 1329   4.088   3.636   3.391  0.5696 -1.3966  1.5780
  102DMSO    O1 1330   3.806   3.572   3.455 -0.4567  0.1976 -0.1815
  103DMSO    C1 1331   0.462   2.560   4.157 -0.0824  0.4790  0.1025
  103DMSO    H1 1332   0.357   2.565   4.187 -0.2452  1.5675 -0.5864
  103DMSO    H2 1333   0.515   2.654   4.177  0.9041 -0.1805  0.6653
  103DMSO    H3 1334   0.489   2.533   4.055  0.3256 -2.8557  0.9973
  103DMSO    S1 1335   0.545   2.432   4.254  0.3146  0.0139  0.0701
  103DMSO    C2 1336   0.479   2.493   4.409  0.2346 -0.0907  0.8854
  103DMSO    H4 1337   0.522   2.594   4.401 -1.8519  0.7961  0.1871
  103DMSO    H5 1338   0.370   2.498   4.411  0.0832 -2.5606  2.6198
  103DMSO    H6 1339   0.521   2.438   4.494  1.2239  1.8746  1.7413
  103DMSO    O1 1340   0.682   2.471   4.256 -0.3505  0.0412  0.0956
  104DMSO    C1 1341   1.269   0.687   2.693  0.2597  0.0000  0.2659
  104DMSO    H1 1342   1.222   0.769   2.639 -0.9542 -1.8870 -1.6628
  104DMSO    H2 1343   1.189   0.623   2.730 -1.6874  2.3662  0.3484
  104DMSO    H3 1344   1.341   0.716   2.770 -0.9608  0.1261  1.3862
  104DMSO    S1 1345   1.378   0.597   2.578 -0.2003 -0.2573  0.4396
  104DMSO    C2 1346   1.439   0.754   2.512  0.3553 -0.5530  0.5016
  104DMSO    H4 1347   1.486   0.794   2.602 -2.1253  0.6833  1.3363
  104DMSO    H5 1348   1.500   0.740   2.423 -2.3832 -2.6248 -1.2120
  104DMSO    H6 1349   1.356   0.814   2.473  1.3439 -0.7516 -2.1097
  104DMSO    O1 1350   1.283   0.554   2.470 -0.1644  0.2348  0.5405
  105DMSO    C1 1351   3.634   5.461   0.154 -0.3677  0.6740 -0.0978
  105DMSO    H1 1352   3.595   5.412   0.064  0.0481  0.1605 -0.0034
  105DMSO    H2 1353   3.595   5.414   0.244 -2.2489  1.3535 -0.4923
  105DMSO    H3 1354   3.602   5.565   0.152  1.4106  1.2495 -0.8086
  105DMSO    S1 1355   3.811   5.449   0.140  0.1244 -0.1147 -0.0499
  105DMSO    C2 1356   3.814   5.537  -0.015 -0.9197  0.1087 -0.7054
  105DMSO    H4 1357   3.738   5.486  -0.075 -1.9210  0.2681  0.3976
  105DMSO    H5 1358   3.785   5.642  -0.005  1.7944  1.1330 -2.3653
  105DMSO    H6 1359   3.910   5.525  -0.066 -0.7931 -1.5097 -0.1337
  105DMSO    O1 1360   3.815   5.308   0.095 -0.2057  0.5474 -0.1657
  106DMSO    C1 1361   4.546   3.039   1.303  0.6061 -0.4488 -0.1138
  106DMSO    H1 1362   4.587   2.938   1.299 -1.5361 -1.3857 -0.2058
  106DMSO    H2 1363   4.444   3.044   1.263  0.4436  1.5127  0.4298
  106DMSO    H3 1364   4.607   3.118   1.258  1.4909 -0.9112  0.2558
  106DMSO    S1 1365   4.526   3.076   1.478  0.0103 -0.4023 -0.0460
  106DMSO    C2 1366   4.421   2.933   1.512  0.4281  1.2271 -0.0857
  106DMSO    H4 1367   4.386   2.951   1.614  1.0138  1.0669  0.1480
  106DMSO    H5 1368   4.334   2.944   1.446  0.9575  1.9324 -0.6793
  106DMSO    H6 1369   4.476   2.841   1.496  1.0462  1.2711  1.5705
  106DMSO    O1 1370   4.426   3.185   1.487  0.1537  0.3240 -0.0063
  107DMSO    C1 1371   2.142   4.171   0.789 -0.5986  0.4239  0.0952
  107DMSO    H1 1372   2.231   4.133   0.839 -0.0430 -0.2452 -1.3390
  107DMSO    H2 1373   2.100   4.091   0.728 -0.2560  0.8280 -0.6859
  107DMSO    H3 1374   2.159   4.267   0.740 -0.8123  1.4161  1.8638
  107DMSO    S1 1375   2.017   4.220   0.903  0.2942  0.4373  0.0277
  107DMSO    C2 1376   2.131   4.328   0.997  0.2985 -0.0115 -0.5621
  107DMSO    H4 1377   2.150   4.414   0.931 -0.3517 -1.0253 -2.1334
  107DMSO    H5 1378   2.065   4.365   1.076  0.4140 -2.3424  0.7004
  107DMSO    H6 1379   2.209   4.264   1.037  1.1592  0.4380 -1.4668
  107DMSO    O1 1380   2.012   4.103   0.994 -0.2261  0.0581 -0.2580
  108DMSO    C1 1381   2.111   3.504   4.464  0.4386 -0.7365  0.2190
  108DMSO    H1 1382   2.019   3.520   4.522  0.5420 -1.4488  0.5903
  108DMSO    H2 1383   2.205   3.522   4.517  1.4266 -0.7231 -1.4689
  108DMSO    H3 1384   2.114   3.567   4.374  0.4980 -0.8697  0.1280
  108DMSO    S1 1385   2.091   3.332   4.413  0.0550  0.3636  0.0199
  108DMSO    C2 1386   1.923   3.352   4.356 -0.1689 -0.3112 -1.4464
  108DMSO    H4 1387   1.875   3.390   4.446  1.4283  0.1776 -0.7786
  108DMSO    H5 1388   1.919   3.427   4.277 -0.4986  0.5251 -0.6439
  108DMSO    H6 1389   1.879   3.260   4.316 -0.9658 -0.1930 -0.8680
  108DMSO    O1 1390   2.069   3.247   4.532  0.4883  0.1438 -0.1559
  109DMSO    C1 1391   3.869   2.864   0.368 -0.5066  0.0114 -0.7877
  109DMSO    H1 1392   3.927   2.900   0.453 -0.2031 -1.8458 -0.1631
  109DMSO    H2 1393   3.922   2.821   0.282 -1.0396 -1.0992 -0.5791
  109DMSO    H3 1394   3.808   2.942   0.321 -0.2869 -1.3142 -3.4350
  109DMSO    S1 1395   3.755   2.743   0.424  0.5047 -0.0122  0.1965
  109DMSO    C2 1396   3.697   2.711   0.253 -0.7369 -0.7867 -0.2432
  109DMSO    H4 1397   3.629   2.625   0.254  0.3420 -1.7001 -1.5486
  109DMSO    H5 1398   3.666   2.803   0.202  2.0841 -0.5043 -1.6385
  109DMSO    H6 1399   3.779   2.671   0.194  0.7586  1.4359  0.2268
  109DMSO    O1 1400   3.642   2.832   0.470  0.2347 -0.6068  0.6624
  110DMSO    C1 1401   2.035   1.432   0.980  0.0474 -0.0921 -0.2159
  110DMSO    H1 1402   2.032   1.352   0.906  1.3507 -0.3420 -0.0278
  110DMSO    H2 1403   2.011   1.532   0.942 -2.3190 -0.5139  0.0175
  110DMSO    H3 1404   2.124   1.425   1.043  0.0684 -2.8926 -0.4452
  110DMSO    S1 1405   1.907   1.389   1.100 -0.1531  0.1984  0.2821
  110DMSO    C2 1406   1.957   1.496   1.231 -0.6951 -0.5849  0.0069
  110DMSO    H4 1407   1.871   1.519   1.294 -0.9471 -1.9540  0.2067
  110DMSO    H5 1408   2.046   1.469   1.288 -1.3837 -0.6104  1.0857
  110DMSO    H6 1409   1.973   1.585   1.170 -0.8718 -0.9376 -0.5685
  110DMSO    O1 1410   1.947   1.255   1.153  0.3136  0.6026 -0.7456
  111DMSO    C1 1411   0.270   2.395   0.909  0.3549  0.0001  0.4429
  111DMSO    H1 1412   0.173   2.407   0.959 -0.0016 -3.0413  0.6790
  111DMSO    H2 1413   0.325   2.489   0.911 -0.7555  0.6633  1.1118
  111DMSO    H3 1414   0.257   2.362   0.805 -1.8987  0.8234  0.4118
  111DMSO    S1 1415   0.355   2.272   1.013  0.2591 -0.4152  0.4885
  111DMSO    C2 1416   0.499   2.272   0.903  0.3385 -0.8749  0.4025
  111DMSO    H4 1417   0.578   2.206   0.940  1.7388  0.6223  0.1611
  111DMSO    H5 1418   0.458   2.235   0.809 -2.5903 -0.8377  1.5407
  111DMSO    H6 1419   0.534   2.375   0.899  0.1879 -0.8776 -2.2460
  111DMSO    O1 1420   0.279   2.141   0.994 -0.4864  0.2987  0.3919
  112DMSO    C1 1421   5.009   3.646   0.555  0.3652  0.6260 -0.3398
  112DMSO    H1 1422   5.037   3.744   0.516  0.4936  1.4137  1.5742
  112DMSO    H2 1423   4.929   3.653   0.630 -0.3650 -0.5701 -0.9812
  112DMSO    H3 1424   5.100   3.599   0.593 -1.0306 -0.6811  1.6030
  112DMSO    S1 1425   4.931   3.553   0.425 -0.1096  0.2961 -0.2235
  112DMSO    C2 1426   4.812   3.680   0.372 -0.7499  0.4334 -0.2311
  112DMSO    H4 1427   4.756   3.607   0.312  2.5877 -3.2313  0.6732
  112DMSO    H5 1428   4.745   3.710   0.453  0.8100  0.7672  0.9824
  112DMSO    H6 1429   4.867   3.759   0.320  0.4243 -0.4321 -0.3442
  112DMSO    O1 1430   4.835   3.465   0.493 -0.2732  0.5044 -1.2340
  113DMSO    C1 1431   3.286   4.181   3.813 -0.5170 -0.3161  0.2390
  113DMSO    H1 1432   3.299   4.118   3.902  1.0471 -2.4591 -1.3932
  113DMSO    H2 1433   3.383   4.222   3.784 -0.0425 -2.9246 -2.3293
  113DMSO    H3 1434   3.216   4.263   3.831  0.5804  0.3859  1.4496
  113DMSO    S1 1435   3.238   4.068   3.690 -0.0417  0.1937 -0.3143
  113DMSO    C2 1436   3.092   4.009   3.763 -0.2413  0.8198  0.1791
  113DMSO    H4 1437   3.103   4.002   3.872 -1.0332  0.3054  0.2271
  113DMSO    H5 1438   2.997   4.058   3.741 -0.5394 -0.4272 -1.5301
  113DMSO    H6 1439   3.084   3.907   3.727  2.9115  0.2139  0.8933
  113DMSO    O1 1440   3.333   3.957   3.711 -0.2323 -0.0416  0.2264
  114DMSO    C1 1441   2.003   0.797   1.346 -1.0155 -0.7315 -0.1625
  114DMSO    H1 1442   1.952   0.813   1.441  0.5780  0.2090  0.5951
  114DMSO    H2 1443   2.065   0.708   1.359  0.9272  0.2730 -1.8715
  114DMSO    H3 1444   2.069   0.882   1.325  0.0312 -1.2720  0.7748
  114DMSO    S1 1445   1.886   0.774   1.217  0.4119  0.2060  0.0556
  114DMSO    C2 1446   1.807   0.934   1.219 -0.6687 -0.0158 -0.5626
  114DMSO    H4 1447   1.715   0.930   1.160 -0.8986  0.5989 -0.2534
  114DMSO    H5 1448   1.786   0.958   1.323 -0.4658 -2.8998  0.2300
  114DMSO    H6 1449   1.876   1.011   1.183  0.5058  1.2900  3.8407
  114DMSO    O1 1450   1.779   0.688   1.280  0.1179 -0.5921 -0.2922
  115DMSO    C1 1451   1.130   4.166   1.261  0.1446  0.0333  0.2614
  115DMSO    H1 1452   1.232   4.158   1.301  0.1566 -2.0087 -0.0666
  115DMSO    H2 1453   1.056   4.165   1.342  0.6197  0.8807  0.7219
  115DMSO    H3 1454   1.118   4.089   1.185  2.6746 -0.7338  0.5591
  115DMSO    S1 1455   1.115   4.328   1.181 -0.0119 -0.0349 -0.0401
  115DMSO    C2 1456   1.121   4.426   1.334  0.0147 -0.3320 -0.2931
  115DMSO    H4 1457   1.102   4.532   1.317  2.2903 -0.0394 -1.4800
  115DMSO    H5 1458   1.038   4.386   1.392 -1.6309  2.6423 -0.4021
  115DMSO    H6 1459   1.213   4.408   1.391  0.7480  0.3265 -1.2460
  115DMSO    O1 1460   0.972   4.330   1.142 -0.9361 -0.8519  0.3654
  116DMSO    C1 1461   2.775   4.340   3.980 -0.0583  0.6969 -0.4109
  116DMSO    H1 1462   2.668   4.341   3.998 -0.1387  1.3714 -0.8869
  116DMSO    H2 1463   2.833   4.344   4.073  1.6282  0.3071 -1.3917
  116DMSO    H3 1464   2.804   4.430   3.925 -2.4258  2.8270  1.5628
  116DMSO    S1 1465   2.830   4.188   3.888  0.5267 -0.4453  0.3063
  116DMSO    C2 1466   2.723   4.209   3.748 -0.0771 -0.2298 -0.1846
  116DMSO    H4 1467   2.703   4.312   3.719  0.3421 -0.0601  0.1290
  116DMSO    H5 1468   2.778   4.162   3.665 -0.5033  1.4436 -1.4745
  116DMSO    H6 1469   2.628   4.161   3.773  0.9110 -2.3456 -0.2909
  116DMSO    O1 1470   2.765   4.072   3.948 -0.2481 -0.4518 -0.5310
  117DMSO    C1 1471   2.830   0.944   2.667 -0.5252 -0.9213  0.1990
  117DMSO    H1 1472   2.737   0.993   2.635  1.4396  2.6741 -0.6384
  117DMSO    H2 1473   2.905   1.020   2.641 -0.9494 -1.4804 -3.1726
  117DMSO    H3 1474   2.853   0.856   2.607  0.3103  1.0804 -2.6719
  117DMSO    S1 1475   2.841   0.912   2.843 -0.1177  0.5189  0.5166
  117DMSO    C2 1476   2.807   0.740   2.845 -0.2767  0.6472  0.0219
  117DMSO    H4 1477   2.718   0.717   2.787  0.5778  0.4647 -1.2677
  117DMSO    H5 1478   2.895   0.687   2.806 -0.3779 -1.0344  1.8961
  117DMSO    H6 1479   2.794   0.711   2.950 -2.2968 -1.1297 -0.6445
  117DMSO    O1 1480   2.722   0.968   2.899  0.6539 -0.1028  0.4718
  118DMSO    C1 1481   3.276   2.860   2.707  0.4471  0.4300 -0.0662
  118DMSO    H1 1482   3.255   2.765   2.757 -0.7571 -0.3806 -2.0355
  118DMSO    H2 1483   3.384   2.878   2.711  0.8202 -1.6776  1.2981
  118DMSO    H3 1484   3.211   2.936   2.752 -1.0472  0.8489 -2.7683
  118DMSO    S1 1485   3.227   2.829   2.536  0.0028  0.0407  0.1131
  118DMSO    C2 1486   3.236   3.000   2.480  0.8512  1.1125  0.2682
  118DMSO    H4 1487   3.210   3.015   2.375 -3.7349  0.4758  1.1322
  118DMSO    H5 1488   3.168   3.052   2.548  1.2663  0.8554  0.8894
  118DMSO    H6 1489   3.339   3.036   2.493  0.6223  2.0704 -0.4908
  118DMSO    O1 1490   3.075   2.817   2.527 -0.3866  0.7814 -0.3085
  119DMSO    C1 1491   1.337   1.957   1.082 -0.3842 -0.8574  0.0052
  119DMSO    H1 1492   1.411   1.911   1.148  1.7635  0.6010 -1.2501
  119DMSO    H2 1493   1.258   1.999   1.145 -1.1378 -0.2098 -1.3101
  119DMSO    H3 1494   1.291   1.891   1.008 -0.9864  0.6495 -1.0130
  119DMSO    S1 1495   1.421   2.084   0.998 -0.5872  0.3546 -0.0888
  119DMSO    C2 1496   1.544   1.977   0.929  0.7480  0.0484 -0.5542
  119DMSO    H4 1497   1.597   2.022   0.845  1.2062  0.2506 -0.1657
  119DMSO    H5 1498   1.612   1.942   1.007 -1.4140 -2.0883  0.5102
  119DMSO    H6 1499   1.498   1.883   0.898  0.7644 -0.2559  0.2971
  119DMSO    O1 1500   1.490   2.162   1.108 -0.4216 -0.3048  0.1059
  120DMSO    C1 1501   4.362   1.874   4.514  0.4124 -0.0425  0.1175
  120DMSO    H1 1502   4.336   1.867   4.408 -0.0638 -1.0931  0.2900
  120DMSO    H2 1503   4.428   1.792   4.543  0.8156 -0.2898 -1.3882
  120DMSO    H3 1504   4.274   1.865   4.578  0.4391  0.4042  0.2213
  120DMSO    S1 1505   4.441   2.028   4.522  0.2972  0.4121 -0.1613
  120DMSO    C2 1506   4.422   2.044   4.699 -0.6323  0.2144  0.4611
  120DMSO    H4 1507   4.465   1.957   4.750 -0.3882  0.0517 -0.0064
  120DMSO    H5 1508   4.484   2.128   4.728  2.8465 -1.5429 -1.2497
  120DMSO    H6 1509   4.316   2.053   4.724 -0.0284  5.0186  2.1866
  120DMSO    O1 1510   4.349   2.130   4.472  0.2143 -0.2312 -0.3007
  121DMSO    C1 1511   0.119   0.417   2.895  1.0128 -0.0829  0.7371
  121DMSO    H1 1512   0.227   0.413   2.884  1.1175  3.6523 -1.5412
  121DMSO    H2 1513   0.068   0.344   2.832 -3.1624  1.6625  1.7209
  121DMSO    H3 1514   0.092   0.522   2.876 -0.6138 -0.0413  2.8190
  121DMSO    S1 1515   0.077   0.369   3.062 -0.1385 -0.4510 -0.1136
  121DMSO    C2 1516  -0.103   0.369   3.041 -0.6130 -0.3614  0.9006
  121DMSO    H4 1517  -0.133   0.280   2.986 -2.7738  0.6740  0.2688
  121DMSO    H5 1518  -0.147   0.376   3.141  1.5677 -1.8125  2.0366
  121DMSO    H6 1519  -0.130   0.448   2.971 -3.2303 -1.9172  0.0295
  121DMSO    O1 1520   0.105   0.496   3.133  0.1212 -0.2203  0.4289
  122DMSO    C1 1521   3.498   1.001   3.233 -0.0395 -0.2380  0.7039
  122DMSO    H1 1522   3.502   0.900   3.191  2.3285 -0.6727  1.8033
  122DMSO    H2 1523   3.561   1.067   3.172 -0.0718  0.0759  1.0037
  122DMSO    H3 1524   3.517   1.016   3.340  0.7027  1.5574  0.3615
  122DMSO    S1 1525   3.321   1.043   3.208  0.2879 -0.2508 -0.2904
  122DMSO    C2 1526   3.262   0.922   3.328  0.3439  0.4124 -0.1649
  122DMSO    H4 1527   3.296   0.943   3.429 -0.5406 -1.1975  0.5114
  122DMSO    H5 1528   3.153   0.919   3.336  0.4009 -2.8173  1.0248
  122DMSO    H6 1529   3.307   0.828   3.294  3.7663  0.6722  2.9957
  122DMSO    O1 1530   3.273   0.992   3.079 -0.2094 -0.0862 -0.0022
  123DMSO    C1 1531   4.163   4.042   0.873  0.6082 -0.5961 -0.2473
  123DMSO    H1 1532   4.081   3.971   0.884 -1.4814  1.8145  0.7358
  123DMSO    H2 1533   4.253   3.981   0.862  1.3758 -0.1679  2.7717
  123DMSO    H3 1534   4.173   4.123   0.945  2.1267  0.4845 -1.5901
  123DMSO    S1 1535   4.122   4.115   0.715 -0.1751  0.2278 -0.2324
  123DMSO    C2 1536   4.253   4.231   0.716  0.1921 -0.4812  0.1119
  123DMSO    H4 1537   4.224   4.318   0.776  0.6621 -0.2674  0.0385
  123DMSO    H5 1538   4.346   4.184   0.748  1.6938  1.5503 -0.9798
  123DMSO    H6 1539   4.268   4.268   0.614  1.4743 -2.4704 -0.4788
  123DMSO    O1 1540   3.998   4.202   0.730  0.0913  0.3643 -0.1784
  124DMSO    C1 1541   2.158   0.039   1.618  0.0994  0.3471 -0.1323
  124DMSO    H1 1542   2.191  -0.055   1.663 -0.2550  0.8850  1.2938
  124DMSO    H2 1543   2.052   0.064   1.624  0.2373  0.5702  2.8369
  124DMSO    H3 1544   2.187   0.035   1.513 -0.4864  0.6170 -0.3101
  124DMSO    S1 1545   2.252   0.174   1.688  0.2039  0.1266 -0.0537
  124DMSO    C2 1546   2.220   0.128   1.862 -0.2930  0.9233  0.4570
  124DMSO    H4 1547   2.275   0.197   1.926  0.3168  1.6724 -0.8373
  124DMSO    H5 1548   2.112   0.131   1.878 -0.1576  0.8419  1.4537
  124DMSO    H6 1549   2.262   0.029   1.880  2.2199  1.7378 -0.5606
  124DMSO    O1 1550   2.165   0.296   1.666  0.2653  0.1109 -0.2184
  125DMSO    C1 1551   3.136   0.057   1.463  0.5865  0.6718 -0.3281
  125DMSO    H1 1552   3.057   0.036   1.392  0.3929 -0.1297  0.1196
  125DMSO    H2 1553   3.205   0.131   1.421  1.9069 -0.2643  0.1256
  125DMSO    H3 1554   3.179  -0.039   1.491  0.3007  1.1773  2.1166
  125DMSO    S1 1555   3.049   0.135   1.600  0.2530  0.5882  0.5400
  125DMSO    C2 1556   3.201   0.212   1.671 -0.0609  0.1011  0.1053
  125DMSO    H4 1557   3.261   0.128   1.707  0.6262  0.5057 -0.0741
  125DMSO    H5 1558   3.264   0.274   1.605 -0.6493  2.3359  1.5321
  125DMSO    H6 1559   3.165   0.259   1.763  0.1153 -0.7710  0.6258
  125DMSO    O1 1560   3.026   0.012   1.683  0.3244  0.1179 -0.0911
  126DMSO    C1 1561   1.731   5.651   1.554 -0.5712 -0.0752  0.1703
  126DMSO    H1 1562   1.625   5.671   1.536 -0.1427  0.4273 -2.2389
  126DMSO    H2 1563   1.738   5.584   1.640  1.3480 -0.1476  0.0009
  126DMSO    H3 1564   1.788   5.742   1.575  0.2429 -0.6482  0.4580
  126DMSO    S1 1565   1.781   5.575   1.398  0.2084 -0.2716 -0.3352
  126DMSO    C2 1566   1.691   5.418   1.410 -0.4995 -0.0105  0.1531
  126DMSO    H4 1567   1.733   5.355   1.489 -2.3788 -0.5573  0.7698
  126DMSO    H5 1568   1.583   5.430   1.413 -0.7737 -2.1568  1.1985
  126DMSO    H6 1569   1.722   5.380   1.312 -1.1788 -0.5527  0.1389
  126DMSO    O1 1570   1.919   5.525   1.416 -0.7257 -0.3617  0.2939
  127DMSO    C1 1571   0.554   3.463   4.032 -0.3386 -0.0985  0.5901
  127DMSO    H1 1572   0.637   3.427   3.971 -0.6146  0.4984 -0.1572
  127DMSO    H2 1573   0.581   3.562   4.071  1.6778 -0.2489 -0.2761
  127DMSO    H3 1574   0.554   3.398   4.120  0.9801  1.0017  1.4629
  127DMSO    S1 1575   0.405   3.468   3.934  0.0639  0.0078  0.3772
  127DMSO    C2 1576   0.309   3.505   4.073 -0.1331  0.2460  0.1677
  127DMSO    H4 1577   0.332   3.442   4.160 -1.5817  1.4269  1.4673
  127DMSO    H5 1578   0.344   3.608   4.088 -1.3826  0.9053 -1.1460
  127DMSO    H6 1579   0.203   3.499   4.046  0.1481 -0.8099 -0.7519
  127DMSO    O1 1580   0.379   3.320   3.907 -0.0885 -0.6277 -0.3023
  128DMSO    C1 1581   2.278   0.254   3.539 -0.0357 -0.5134  0.2228
  128DMSO    H1 1582   2.220   0.264   3.631  0.0778 -2.5918  0.5614
  128DMSO    H2 1583   2.222   0.265   3.446 -1.5883 -0.4867  1.1421
  128DMSO    H3 1584   2.320   0.153   3.548  0.3909 -0.5370 -1.5527
  128DMSO    S1 1585   2.423   0.358   3.525  0.6635  0.1999  0.3886
  128DMSO    C2 1586   2.452   0.370   3.699  0.4760  0.0407  0.0357
  128DMSO    H4 1587   2.472   0.272   3.743 -2.1618 -0.7476 -0.3439
  128DMSO    H5 1588   2.536   0.438   3.715 -0.1601  0.6202  1.0607
  128DMSO    H6 1589   2.363   0.411   3.748 -1.3387 -2.6798 -0.7902
  128DMSO    O1 1590   2.359   0.486   3.482 -0.1134 -0.4283 -0.4344
  129DMSO    C1 1591   5.604   0.637   3.014 -0.3256  1.0292  0.3671
  129DMSO    H1 1592   5.653   0.562   3.077  2.6896  0.9369 -1.8805
  129DMSO    H2 1593   5.499   0.629   3.046 -0.1447 -1.6661  0.5406
  129DMSO    H3 1594   5.604   0.606   2.909 -1.1466  1.4273  0.2430
  129DMSO    S1 1595   5.668   0.797   3.054  0.0869 -0.1728  0.1518
  129DMSO    C2 1596   5.837   0.757   3.070 -1.0525  0.6894  0.0355
  129DMSO    H4 1597   5.878   0.795   3.164  0.3680  4.2816 -1.8223
  129DMSO    H5 1598   5.833   0.648   3.062 -2.1818  0.6849  0.5583
  129DMSO    H6 1599   5.885   0.799   2.980  0.6808 -1.3029 -0.0615
  129DMSO    O1 1600   5.626   0.807   3.191 -0.1690 -0.1110 -0.1270
  130DMSO    C1 1601   1.463   2.679   3.249  0.5863  0.2977 -0.1556
  130DMSO    H1 1602   1.543   2.638   3.311  0.5241  0.7589  0.2380
  130DMSO    H2 1603   1.452   2.788   3.246 -0.2591  0.2244 -0.0247
  130DMSO    H3 1604   1.367   2.642   3.287  0.2616  0.8334 -0.4327
  130DMSO    S1 1605   1.488   2.628   3.085 -0.1655  0.0460  0.2812
  130DMSO    C2 1606   1.483   2.450   3.110  0.2814  0.6208 -0.1239
  130DMSO    H4 1607   1.483   2.394   3.016  2.9899 -0.3483  0.3665
  130DMSO    H5 1608   1.564   2.403   3.166  0.8017  0.8089 -0.6933
  130DMSO    H6 1609   1.387   2.426   3.156 -0.0224 -0.0136 -1.0501
  130DMSO    O1 1610   1.632   2.664   3.053  0.1652 -0.2648  0.0342
  131DMSO    C1 1611   1.451   4.732   2.135 -0.2352  0.7746 -0.7716
  131DMSO    H1 1612   1.445   4.636   2.186 -2.5389  1.3169  0.1275
  131DMSO    H2 1613   1.530   4.793   2.178  0.6083 -1.9801  1.8579
  131DMSO    H3 1614   1.353   4.776   2.158  0.3816  1.1775  1.2476
  131DMSO    S1 1615   1.481   4.702   1.964  0.0733 -0.2096  0.6893
  131DMSO    C2 1616   1.622   4.597   1.984 -0.5446  0.6251  0.8082
  131DMSO    H4 1617   1.654   4.572   1.883 -2.2475 -0.0509  0.3994
  131DMSO    H5 1618   1.699   4.647   2.044 -0.6276 -1.3490  2.6788
  131DMSO    H6 1619   1.585   4.507   2.032  1.2847 -1.3086 -1.1844
  131DMSO    O1 1620   1.554   4.833   1.931  0.4195  0.4053 -0.3867
  132DMSO    C1 1621   4.060   3.016   1.575  0.0785 -0.6285 -0.1567
  132DMSO    H1 1622   4.106   2.935   1.632 -0.5272 -1.2568 -0.5508
  132DMSO    H2 1623   3.986   2.978   1.504  0.0829  0.8134 -0.9739
  132DMSO    H3 1624   4.136   3.064   1.513  1.3747  0.0694  1.8472
  132DMSO    S1 1625   3.983   3.145   1.677  0.1061  0.0209 -0.4057
  132DMSO    C2 1626   4.131   3.230   1.707 -0.4386 -0.0551 -0.3734
  132DMSO    H4 1627   4.112   3.315   1.773 -1.1826 -0.2387 -0.3411
  132DMSO    H5 1628   4.197   3.159   1.757 -0.9699 -0.5393 -0.3479
  132DMSO    H6 1629   4.174   3.266   1.613  1.3344  0.8469  0.7227
  132DMSO    O1 1630   3.961   3.065   1.803  0.2782 -0.2320 -0.1933
  133DMSO    C1 1631   2.372   1.869   0.604 -0.0097 -1.0651 -0.2755
  133DMSO    H1 1632   2.479   1.845   0.610 -0.3617 -2.3880  1.1183
  133DMSO    H2 1633   2.305   1.791   0.641  1.4004 -2.1780  0.0195
  133DMSO    H3 1634   2.337   1.881   0.501 -2.3729  1.8703  0.7466
  133DMSO    S1 1635   2.340   2.030   0.676 -0.4205  0.0501 -0.0151
  133DMSO    C2 1636   2.174   2.050   0.625  0.6231 -0.3706  0.9608
  133DMSO    H4 1637   2.172   2.045   0.515 -1.9597  0.0325  0.9216
  133DMSO    H5 1638   2.097   1.983   0.665  0.2927 -0.7172 -0.1946
  133DMSO    H6 1639   2.146   2.153   0.646  2.6534  1.0798 -2.5119
  133DMSO    O1 1640   2.411   2.120   0.583  0.2252 -0.2493  0.1780
  134DMSO    C1 1641   3.514   1.740   1.789 -0.6625 -0.0806  0.1405
  134DMSO    H1 1642   3.419   1.710   1.836 -0.7582  0.6170  0.4014
  134DMSO    H2 1643   3.587   1.740   1.871 -1.5538 -2.6619  1.0384
  134DMSO    H3 1644   3.514   1.839   1.744 -0.1908  0.2544  0.8579
  134DMSO    S1 1645   3.582   1.635   1.660  0.4949  0.2538 -0.0311
  134DMSO    C2 1646   3.420   1.639   1.571  0.1722 -0.9163  0.2321
  134DMSO    H4 1647   3.344   1.606   1.642  2.2604 -2.4281  1.9201
  134DMSO    H5 1648   3.410   1.747   1.559 -0.5845 -0.7830  1.7462
  134DMSO    H6 1649   3.425   1.584   1.477 -2.8724  0.5017 -0.8488
  134DMSO    O1 1650   3.567   1.494   1.716  0.1903  0.6159 -0.1570
  135DMSO    C1 1651   2.827   0.509   1.458  0.0667 -0.3250  0.1530
  135DMSO    H1 1652   2.924   0.528   1.411 -0.1040  4.0405  1.1532
  135DMSO    H2 1653   2.789   0.410   1.433 -1.6455 -0.2966  2.3832
  135DMSO    H3 1654   2.754   0.585   1.429 -0.8803 -0.5515  1.8308
  135DMSO    S1 1655   2.825   0.515   1.639 -0.1422 -0.2688 -0.0628
  135DMSO    C2 1656   2.653   0.540   1.679  0.5579 -0.7680  0.7154
  135DMSO    H4 1657   2.618   0.631   1.629  1.2274 -0.0827  1.4582
  135DMSO    H5 1658   2.597   0.452   1.647 -1.4506  0.3676  0.9340
  135DMSO    H6 1659   2.667   0.557   1.786  1.9319 -1.0586  0.5969
  135DMSO    O1 1660   2.894   0.642   1.667  0.1555 -0.7436 -0.7102
  136DMSO    C1 1661   1.364   1.969   2.648  0.1448  0.0769  0.6166
  136DMSO    H1 1662   1.266   1.924   2.632  0.0183 -0.0041  1.5683
  136DMSO    H2 1663   1.448   1.899   2.647 -1.1204 -1.4946 -0.2560
  136DMSO    H3 1664   1.366   2.034   2.736  0.9301 -1.8248  2.0599
  136DMSO    S1 1665   1.378   2.075   2.501 -0.5957 -0.2444 -0.1383
  136DMSO    C2 1666   1.422   1.940   2.391  0.0948 -0.3463  0.1576
  136DMSO    H4 1667   1.425   1.972   2.287  0.0856  0.4958  0.4093
  136DMSO    H5 1668   1.521   1.903   2.416  0.4693 -0.9073 -1.9420
  136DMSO    H6 1669   1.354   1.855   2.401 -0.4463 -0.0057 -0.4849
  136DMSO    O1 1670   1.504   2.155   2.508 -0.5129  0.1716  0.5228
  137DMSO    C1 1671   1.493   1.319   0.634  0.4492 -0.1671 -0.3065
  137DMSO    H1 1672   1.415   1.341   0.708  0.9881 -1.8027  0.7908
  137DMSO    H2 1673   1.509   1.218   0.596  2.8644  0.0389  0.0445
  137DMSO    H3 1674   1.582   1.346   0.692 -0.3557  2.1788 -0.0381
  137DMSO    S1 1675   1.483   1.427   0.483 -0.4757 -0.1894  0.1765
  137DMSO    C2 1676   1.640   1.378   0.428  0.4247 -0.3995 -0.2223
  137DMSO    H4 1677   1.629   1.272   0.403  2.2330  0.0801 -3.7485
  137DMSO    H5 1678   1.670   1.427   0.335 -0.3723 -1.2297 -0.9383
  137DMSO    H6 1679   1.709   1.394   0.511 -1.8499  3.2004  1.1554
  137DMSO    O1 1680   1.539   1.553   0.537 -0.9488  0.1023  0.0081
  138DMSO    C1 1681   1.277   4.384   0.533  0.5546  0.4140  0.7744
  138DMSO    H1 1682   1.173   4.410   0.554 -1.0210 -3.2833 -1.5096
  138DMSO    H2 1683   1.269   4.318   0.447  1.9038  0.0173  0.9301
  138DMSO    H3 1684   1.325   4.325   0.611  1.8636 -0.9405 -0.9757
  138DMSO    S1 1685   1.383   4.512   0.494 -0.0633  0.1234 -0.5599
  138DMSO    C2 1686   1.377   4.497   0.318  0.0864 -0.1424 -0.0894
  138DMSO    H4 1687   1.431   4.586   0.285 -0.4382  0.7168  1.2685
  138DMSO    H5 1688   1.428   4.404   0.294 -2.2758 -1.7673  0.7891
  138DMSO    H6 1689   1.274   4.501   0.281 -0.3561  1.2039  1.1770
  138DMSO    O1 1690   1.521   4.457   0.507 -0.0959 -0.8171  0.4980
  139DMSO    C1 1691   2.709   1.335   3.590 -0.2129  0.0712  0.8234
  139DMSO    H1 1692   2.782   1.312   3.512  1.0259 -1.2072  2.3061
  139DMSO    H2 1693   2.755   1.304   3.684 -0.4027  0.7565  1.1483
  139DMSO    H3 1694   2.625   1.265   3.587 -1.0663  1.0431  1.3806
  139DMSO    S1 1695   2.650   1.503   3.586 -0.3222 -0.0128 -0.1048
  139DMSO    C2 1696   2.668   1.517   3.410 -0.1886 -0.6424  0.3435
  139DMSO    H4 1697   2.615   1.441   3.352  2.3613 -1.7090 -0.7591
  139DMSO    H5 1698   2.644   1.620   3.383 -1.7529 -1.1875 -0.5042
  139DMSO    H6 1699   2.775   1.506   3.388 -0.2538  0.5748 -0.7020
  139DMSO    O1 1700   2.762   1.581   3.633 -0.5943  0.3540 -0.1294
  140DMSO    C1 1701   3.444   0.087   5.854 -0.2737  0.2393 -0.3767
  140DMSO    H1 1702   3.427   0.184   5.805 -2.1579 -0.3726 -1.0222
  140DMSO    H2 1703   3.499   0.019   5.788  0.4849  0.9460 -0.4983
  140DMSO    H3 1704   3.345   0.051   5.882  0.1346  0.5246  1.5882
  140DMSO    S1 1705   3.540   0.107   6.004  0.0342  0.1527 -0.0665
  140DMSO    C2 1706   3.644   0.245   5.943 -0.5714  0.3149 -0.0560
  140DMSO    H4 1707   3.677   0.219   5.842 -2.3558 -1.9066 -0.1343
  140DMSO    H5 1708   3.586   0.336   5.963 -0.1658  0.6127 -0.2161
  140DMSO    H6 1709   3.728   0.232   6.011  0.4350 -1.2624 -1.5256
  140DMSO    O1 1710   3.611  -0.022   6.009 -0.5532 -0.0273 -0.4763
  141DMSO    C1 1711   3.822   1.014   4.429 -0.3032 -0.1832 -0.6819
  141DMSO    H1 1712   3.859   0.926   4.376  4.0730  1.3264 -0.5507
  141DMSO    H2 1713   3.834   1.007   4.537  2.6664 -3.1055 -1.0471
  141DMSO    H3 1714   3.728   1.056   4.393 -1.0950 -0.0478  1.4482
  141DMSO    S1 1715   3.937   1.145   4.385  0.1224 -0.5252 -0.6270
  141DMSO    C2 1716   3.850   1.268   4.484  0.0887 -0.1316  0.7891
  141DMSO    H4 1717   3.743   1.266   4.466 -0.1829  1.0795  2.0612
  141DMSO    H5 1718   3.873   1.253   4.590  2.2128 -2.0860  0.1348
  141DMSO    H6 1719   3.876   1.369   4.450 -3.1864  1.7083  3.1529
  141DMSO    O1 1720   3.899   1.185   4.247  0.0953 -0.0710 -0.9979
  142DMSO    C1 1721   0.762   3.598   2.760 -0.0028  0.3769  0.2857
  142DMSO    H1 1722   0.732   3.544   2.670  1.4780  1.7225 -1.0465
  142DMSO    H2 1723   0.688   3.587   2.840  1.3310 -2.3442  1.2933
  142DMSO    H3 1724   0.771   3.705   2.741 -3.3803  0.6330 -0.4231
  142DMSO    S1 1725   0.928   3.531   2.817 -0.3469  0.4083 -0.0742
  142DMSO    C2 1726   0.947   3.569   3.000 -0.0535  0.1145  0.1295
  142DMSO    H4 1727   1.032   3.516   3.045  1.2076 -0.1210 -2.3341
  142DMSO    H5 1728   0.936   3.676   3.020 -2.9727  0.1058 -0.9402
  142DMSO    H6 1729   0.854   3.534   3.045  1.1494  0.4979  3.1787
  142DMSO    O1 1730   1.033   3.610   2.751 -0.3366  0.1857 -0.0990
  143DMSO    C1 1731   0.494   3.935   4.326 -0.1253 -0.4309 -0.1492
  143DMSO    H1 1732   0.473   4.029   4.377 -0.8757  0.0376 -1.2636
  143DMSO    H2 1733   0.445   3.848   4.370  0.7717 -0.6704  0.4041
  143DMSO    H3 1734   0.603   3.924   4.330  0.0520 -0.3107 -2.8400
  143DMSO    S1 1735   0.438   3.955   4.160 -0.3607 -0.2615 -0.0036
  143DMSO    C2 1736   0.263   3.953   4.195 -0.4353 -0.2616  0.2929
  143DMSO    H4 1737   0.243   3.859   4.248 -2.0202 -0.3905 -0.4791
  143DMSO    H5 1738   0.228   4.041   4.250  0.0702 -0.4525  0.9240
  143DMSO    H6 1739   0.209   3.950   4.099  3.3560 -2.2516 -1.9950
  143DMSO    O1 1740   0.460   3.825   4.086 -0.2813 -0.3934  0.2571
  144DMSO    C1 1741   1.123   2.465   2.195  1.0498 -0.2607 -0.2392
  144DMSO    H1 1742   1.133   2.564   2.240  2.6319 -0.4466 -0.1341
  144DMSO    H2 1743   1.168   2.459   2.096  1.4023  0.0908 -0.1036
  144DMSO    H3 1744   1.017   2.444   2.177  1.0920  0.0584 -0.8818
  144DMSO    S1 1745   1.186   2.328   2.295 -0.3651 -0.6902 -0.1097
  144DMSO    C2 1746   1.100   2.206   2.196 -0.7450  0.2552  0.1558
  144DMSO    H4 1747   1.138   2.112   2.235  3.1553  0.9255 -1.5074
  144DMSO    H5 1748   0.993   2.217   2.213 -0.9084 -0.4142 -0.4186
  144DMSO    H6 1749   1.129   2.220   2.091 -0.5323  1.1124  0.3185
  144DMSO    O1 1750   1.096   2.338   2.412  0.4416  0.0550 -0.1711
  145DMSO    C1 1751   3.945   0.368   4.314  0.1384 -0.0753 -0.3639
  145DMSO    H1 1752   3.847   0.321   4.325 -0.4322  1.2366  0.4846
  145DMSO    H2 1753   3.975   0.368   4.209  1.6549 -1.8836  0.0241
  145DMSO    H3 1754   4.023   0.317   4.370  1.9334  1.9103 -0.9339
  145DMSO    S1 1755   3.937   0.539   4.383 -0.1726  0.6040 -0.2295
  145DMSO    C2 1756   3.797   0.580   4.278 -0.0239  0.1314 -0.0395
  145DMSO    H4 1757   3.705   0.525   4.300 -0.7401  0.6375 -1.6076
  145DMSO    H5 1758   3.784   0.688   4.287 -0.1065 -0.0427  2.7427
  145DMSO    H6 1759   3.808   0.557   4.172 -3.1559  0.9943 -0.6649
  145DMSO    O1 1760   4.048   0.616   4.328 -0.3259 -0.2438 -0.0371
  146DMSO    C1 1761   0.046   1.189   3.226 -0.0176 -0.2469 -0.4316
  146DMSO    H1 1762  -0.011   1.241   3.303 -0.7774 -0.7926 -0.6212
  146DMSO    H2 1763  -0.009   1.107   3.181 -1.4382 -0.4335  1.5643
  146DMSO    H3 1764   0.142   1.151   3.262 -0.3350  0.1350  0.8837
  146DMSO    S1 1765   0.091   1.315   3.110 -0.2730 -0.0357  0.4224
  146DMSO    C2 1766   0.171   1.193   2.997 -0.2507 -0.2557 -0.3022
  146DMSO    H4 1767   0.098   1.121   2.958 -0.7359  0.5631 -0.9550
  146DMSO    H5 1768   0.220   1.243   2.913 -0.9467 -0.9648 -1.1562
  146DMSO    H6 1769   0.254   1.141   3.045  0.5600 -0.4771 -1.8585
  146DMSO    O1 1770   0.206   1.397   3.164  0.0384  0.4205  0.4660
  147DMSO    C1 1771   0.681   4.940   3.469 -0.4031 -0.6474 -0.1706
  147DMSO    H1 1772   0.621   4.992   3.543 -0.0976 -2.6467  1.5722
  147DMSO    H2 1773   0.618   4.892   3.394 -3.3660 -0.7402  2.1947
  147DMSO    H3 1774   0.759   4.881   3.518  1.0459  0.3455 -1.1666
  147DMSO    S1 1775   0.764   5.064   3.373 -0.0059 -0.1374  0.1174
  147DMSO    C2 1776   0.613   5.153   3.316  0.3193 -0.7706  1.0663
  147DMSO    H4 1777   0.656   5.242   3.271  2.7757 -2.7366 -0.7906
  147DMSO    H5 1778   0.558   5.101   3.237 -0.4675  0.3767  0.8445
  147DMSO    H6 1779   0.552   5.169   3.405 -0.1222 -0.4382  0.7042
  147DMSO    O1 1780   0.792   4.984   3.250 -0.4708 -0.0621 -0.0169
  148DMSO    C1 1781   1.403   2.488   1.250 -0.4913  0.6843  0.1122
  148DMSO    H1 1782   1.297   2.495   1.225 -0.9309  0.8503  1.9062
  148DMSO    H2 1783   1.433   2.387   1.220 -2.5685  0.6040 -1.9221
  148DMSO    H3 1784   1.417   2.510   1.356 -0.6090 -1.6994  0.6897
  148DMSO    S1 1785   1.507   2.603   1.165 -0.7604 -0.1682  0.0696
  148DMSO    C2 1786   1.552   2.488   1.035  0.6773 -0.0888 -0.2604
  148DMSO    H4 1787   1.593   2.397   1.080  1.0185  0.4295  0.5044
  148DMSO    H5 1788   1.471   2.469   0.965 -0.3923  0.2243  0.8533
  148DMSO    H6 1789   1.633   2.528   0.974  1.2019  1.9075  1.6375
  148DMSO    O1 1790   1.621   2.620   1.257  0.2880  0.3721  0.2707
  149DMSO    C1 1791   3.147   0.683   3.006 -0.6803  0.4204  0.8964
  149DMSO    H1 1792   3.199   0.778   3.024 -2.1168  1.4279  0.0049
  149DMSO    H2 1793   3.196   0.618   2.933 -2.2455 -2.2689  2.0728
  149DMSO    H3 1794   3.055   0.717   2.957  0.5612 -0.3080 -2.1703
  149DMSO    S1 1795   3.100   0.588   3.146  0.0550 -0.2641 -0.0955
  149DMSO    C2 1796   2.993   0.479   3.069 -0.2789 -0.0021 -0.1215
  149DMSO    H4 1797   3.047   0.419   2.995  3.0487  3.0239 -0.4361
  149DMSO    H5 1798   2.950   0.409   3.140 -1.0720  0.5077 -0.0893
  149DMSO    H6 1799   2.916   0.528   3.009 -1.0790 -1.1796 -0.0813
  149DMSO    O1 1800   3.015   0.683   3.224 -0.4906 -0.2394  0.8621
  150DMSO    C1 1801   3.798   1.236   2.843 -0.1525 -0.2912 -0.2702
  150DMSO    H1 1802   3.865   1.311   2.802 -2.8154  2.7925  0.6106
  150DMSO    H2 1803   3.719   1.213   2.771  1.5301 -1.9711 -1.6837
  150DMSO    H3 1804   3.765   1.254   2.946  0.5628  1.2109 -0.2856
  150DMSO    S1 1805   3.894   1.087   2.871  0.4599  0.1299  0.5476
  150DMSO    C2 1806   3.883   1.050   2.687 -0.2410  0.2337 -1.2675
  150DMSO    H4 1807   3.780   1.047   2.652 -1.4290 -1.6847  1.9934
  150DMSO    H5 1808   3.950   1.130   2.652 -1.3033  2.9569  2.3262
  150DMSO    H6 1809   3.925   0.950   2.671  2.4641  1.2117 -0.8998
  150DMSO    O1 1810   3.796   0.988   2.926  0.0631  0.1810  0.2858
  151DMSO    C1 1811   0.783   3.580   2.355 -0.1919  0.4964  0.1556
  151DMSO    H1 1812   0.778   3.653   2.274 -2.1972 -2.4827 -2.6532
  151DMSO    H2 1813   0.697   3.515   2.340  0.3431 -0.2509  0.2572
  151DMSO    H3 1814   0.792   3.621   2.456  0.1867 -0.7132  0.6339
  151DMSO    S1 1815   0.924   3.468   2.319 -0.0967  0.1326  0.2980
  151DMSO    C2 1816   1.039   3.592   2.366  0.6803  0.3159 -0.7159
  151DMSO    H4 1817   1.018   3.607   2.472  1.0317  1.7140 -0.8220
  151DMSO    H5 1818   1.141   3.561   2.340  0.2556  0.2985 -2.4651
  151DMSO    H6 1819   1.014   3.688   2.319 -1.9026 -0.5538 -1.2385
  151DMSO    O1 1820   0.928   3.476   2.173  0.0968  0.1144  0.5729
  152DMSO    C1 1821   4.562   2.365   0.800  0.9546  0.3269  0.6315
  152DMSO    H1 1822   4.586   2.262   0.825  0.2556  0.2794  1.1285
  152DMSO    H2 1823   4.639   2.430   0.758  1.2678  0.0998  0.8502
  152DMSO    H3 1824   4.529   2.401   0.898  1.1285  2.0890  0.0830
  152DMSO    S1 1825   4.396   2.360   0.726  0.1271  0.0565 -0.4326
  152DMSO    C2 1826   4.458   2.341   0.557  0.6093  0.0385  0.0161
  152DMSO    H4 1827   4.370   2.339   0.493 -1.5354  1.1457  2.6965
  152DMSO    H5 1828   4.517   2.431   0.537 -0.7194  0.8419 -0.4267
  152DMSO    H6 1829   4.515   2.249   0.540 -0.0471 -0.5122  0.7242
  152DMSO    O1 1830   4.353   2.505   0.737 -0.2028  0.2859  0.6138
  153DMSO    C1 1831   0.445   3.317   2.621  0.1634 -0.1282 -0.0307
  153DMSO    H1 1832   0.364   3.311   2.548  1.2236 -0.9677 -1.1873
  153DMSO    H2 1833   0.498   3.410   2.598  1.5358 -1.1896 -1.3746
  153DMSO    H3 1834   0.512   3.230   2.618  0.5169 -0.0237  2.7635
  153DMSO    S1 1835   0.367   3.297   2.780  0.1240 -0.0423 -0.7903
  153DMSO    C2 1836   0.263   3.444   2.774 -0.3436  0.1514  0.1408
  153DMSO    H4 1837   0.213   3.450   2.678 -1.6985  1.1336  0.8761
  153DMSO    H5 1838   0.194   3.428   2.858  1.2869 -0.5766  1.4121
  153DMSO    H6 1839   0.333   3.526   2.793  1.7162 -1.6527  0.7542
  153DMSO    O1 1840   0.459   3.338   2.899 -0.4314  0.2339  0.0635
  154DMSO    C1 1841   4.445   0.083   1.440 -0.1293 -0.3125 -0.3737
  154DMSO    H1 1842   4.377   0.112   1.521  0.2742  0.0910 -0.1726
  154DMSO    H2 1843   4.376   0.071   1.357 -0.4190  2.6934 -0.7005
  154DMSO    H3 1844   4.504  -0.004   1.471 -0.2122  0.0112  0.7679
  154DMSO    S1 1845   4.551   0.217   1.399  0.5293  0.2788 -0.1104
  154DMSO    C2 1846   4.588   0.256   1.565  0.5017 -0.2690  0.4439
  154DMSO    H4 1847   4.625   0.174   1.628 -1.1644 -1.6321 -0.2615
  154DMSO    H5 1848   4.651   0.345   1.559 -2.7644  2.1417 -1.3478
  154DMSO    H6 1849   4.487   0.276   1.603 -0.2653 -0.2739 -1.4822
  154DMSO    O1 1850   4.445   0.307   1.341 -0.7158  0.3386 -0.4494
  155DMSO    C1 1851   2.267   5.618   4.236  0.2406  0.6078  0.2357
  155DMSO    H1 1852   2.218   5.545   4.301 -1.2384  0.6178 -0.8455
  155DMSO    H2 1853   2.187   5.687   4.209 -2.0987 -1.4708  1.4880
  155DMSO    H3 1854   2.309   5.563   4.152  0.6595  1.0257  0.1629
  155DMSO    S1 1855   2.406   5.705   4.311 -0.5444 -0.2654  0.0022
  155DMSO    C2 1856   2.305   5.798   4.434 -0.6299 -0.3910  0.0360
  155DMSO    H4 1857   2.264   5.723   4.502  0.3452  0.2564  1.3876
  155DMSO    H5 1858   2.377   5.857   4.492 -0.5587 -0.8692  0.4338
  155DMSO    H6 1859   2.218   5.852   4.397 -0.9171 -1.5441 -1.0119
  155DMSO    O1 1860   2.436   5.804   4.198 -0.0248 -0.3988 -0.1686
  156DMSO    C1 1861   3.510   1.302   0.177 -0.4038  0.6589 -0.3614
  156DMSO    H1 1862   3.588   1.226   0.188 -0.5643  0.6529  0.9255
  156DMSO    H2 1863   3.566   1.395   0.189  1.1273 -0.5149  2.6029
  156DMSO    H3 1864   3.426   1.290   0.247 -1.9958 -0.5039 -2.3437
  156DMSO    S1 1865   3.426   1.289   0.017 -0.1617  0.5135 -0.3106
  156DMSO    C2 1866   3.585   1.279  -0.065  0.3824  0.4582  0.7256
  156DMSO    H4 1867   3.573   1.305  -0.170  0.8093 -0.3212  0.4783
  156DMSO    H5 1868   3.654   1.348  -0.014  0.2964  0.5315  0.7430
  156DMSO    H6 1869   3.619   1.175  -0.056  0.3628  0.4802  1.0698
  156DMSO    O1 1870   3.381   1.430   0.003  0.5703 -0.1189  0.2959
  157DMSO    C1 1871   4.326   2.298   1.389 -1.0226  0.2132 -0.0905
  157DMSO    H1 1872   4.271   2.355   1.464 -0.4375  1.4947 -0.6015
  157DMSO    H2 1873   4.369   2.212   1.441 -1.6472  0.3501  0.6811
  157DMSO    H3 1874   4.411   2.360   1.360  1.0527 -2.3163  0.2050
  157DMSO    S1 1875   4.229   2.247   1.245  0.1672 -0.3248  0.0304
  157DMSO    C2 1876   4.360   2.222   1.126  0.5970  0.5435 -0.4098
  157DMSO    H4 1877   4.416   2.312   1.101  0.3952  0.5452 -0.8794
  157DMSO    H5 1878   4.421   2.144   1.173 -1.4924 -0.8567  0.1407
  157DMSO    H6 1879   4.314   2.185   1.033 -2.1917  3.1559 -0.2072
  157DMSO    O1 1880   4.162   2.377   1.208 -0.1747  0.4541  0.0416
  158DMSO    C1 1881   1.663   1.792   0.349  0.6553 -0.5507 -0.1093
  158DMSO    H1 1882   1.666   1.814   0.242 -0.1569 -0.5971 -0.1463
  158DMSO    H2 1883   1.738   1.723   0.386  1.3022 -1.1828 -2.4100
  158DMSO    H3 1884   1.568   1.751   0.385 -0.9783  1.4904 -1.7690
  158DMSO    S1 1885   1.670   1.946   0.432 -0.2178 -0.4434  0.0188
  158DMSO    C2 1886   1.569   2.052   0.329 -0.4129  0.1361 -0.6601
  158DMSO    H4 1887   1.555   2.144   0.386  1.7392 -0.7098  1.4201
  158DMSO    H5 1888   1.621   2.077   0.235  0.9871  1.6374  0.4498
  158DMSO    H6 1889   1.470   2.010   0.309  0.1992 -2.2029  0.8165
  158DMSO    O1 1890   1.811   1.991   0.430  0.2639  0.2058  0.0660
  159DMSO    C1 1891   2.260   5.298   2.777  0.3451  0.3725 -0.0447
  159DMSO    H1 1892   2.299   5.211   2.832 -3.5775 -1.7997 -0.3690
  159DMSO    H2 1893   2.161   5.326   2.815  0.7675  0.2992  1.1716
  159DMSO    H3 1894   2.256   5.283   2.669  1.8805  0.8888 -0.2037
  159DMSO    S1 1895   2.372   5.431   2.800  0.3986  0.1238  0.4163
  159DMSO    C2 1896   2.278   5.556   2.714  0.2011  0.3081 -0.4936
  159DMSO    H4 1897   2.189   5.582   2.774  2.2121  1.7179  2.1078
  159DMSO    H5 1898   2.339   5.647   2.709  0.1756  0.3869  0.4025
  159DMSO    H6 1899   2.253   5.529   2.612  3.6254  3.0447 -2.2818
  159DMSO    O1 1900   2.489   5.403   2.708 -0.5741 -0.5428 -0.5485
  160DMSO    C1 1901   3.188   2.515   1.342 -0.4588 -0.2875  0.7058
  160DMSO    H1 1902   3.217   2.412   1.324  1.0078  0.3026 -0.5153
  160DMSO    H2 1903   3.092   2.521   1.394 -0.2549  1.6244  0.9578
  160DMSO    H3 1904   3.175   2.572   1.249 -2.5372 -1.2681  0.3251
  160DMSO    S1 1905   3.300   2.603   1.455  0.3569 -0.4917  0.1482
  160DMSO    C2 1906   3.444   2.575   1.343  0.5573  0.3242  0.0695
  160DMSO    H4 1907   3.531   2.614   1.396  1.3577 -0.2959 -0.7379
  160DMSO    H5 1908   3.458   2.468   1.326 -0.1801  0.0133  1.3452
  160DMSO    H6 1909   3.434   2.634   1.251 -0.6365 -0.3480 -0.2544
  160DMSO    O1 1910   3.308   2.513   1.575  0.1052 -0.7066 -0.1631
  161DMSO    C1 1911   3.555   1.469   4.233  0.1384  0.0628  0.7722
  161DMSO    H1 1912   3.476   1.537   4.198 -0.5078 -1.4423 -0.8860
  161DMSO    H2 1913   3.607   1.415   4.154 -0.9990 -1.8148  1.2428
  161DMSO    H3 1914   3.509   1.395   4.298 -0.4201 -0.5629 -0.3159
  161DMSO    S1 1915   3.686   1.547   4.326 -0.3882  0.2155  0.2110
  161DMSO    C2 1916   3.583   1.637   4.436 -0.6041  0.1476 -0.2105
  161DMSO    H4 1917   3.503   1.680   4.375 -0.1751 -1.3215 -1.8852
  161DMSO    H5 1918   3.533   1.560   4.496 -1.0925  0.1481 -0.6106
  161DMSO    H6 1919   3.650   1.703   4.491  1.4511 -0.1518 -2.2059
  161DMSO    O1 1920   3.744   1.645   4.227 -0.8762 -0.1136  0.2967
  162DMSO    C1 1921   4.529   0.508   2.875  0.1555  0.7167  0.1173
  162DMSO    H1 1922   4.432   0.460   2.887  0.8577 -0.8385 -0.2300
  162DMSO    H2 1923   4.591   0.463   2.797  0.0576 -1.8114  1.3981
  162DMSO    H3 1924   4.579   0.502   2.972  0.8705 -1.4213 -0.3347
  162DMSO    S1 1925   4.517   0.674   2.825  0.0335 -0.3173  0.3747
  162DMSO    C2 1926   4.430   0.642   2.671  0.3057  0.2169  0.3492
  162DMSO    H4 1927   4.487   0.568   2.614  2.0195  1.5233  0.2793
  162DMSO    H5 1928   4.329   0.605   2.686  0.6299 -1.6926 -1.5461
  162DMSO    H6 1929   4.433   0.735   2.614  1.3479 -0.4142 -0.6716
  162DMSO    O1 1930   4.659   0.715   2.787  0.0832  0.3230 -0.2256
  163DMSO    C1 1931   3.822   0.470   2.698  0.2916  0.6454 -0.7738
  163DMSO    H1 1932   3.800   0.491   2.803  0.1940 -2.4108 -0.0853
  163DMSO    H2 1933   3.806   0.363   2.686  0.6388  0.6700 -1.4916
  163DMSO    H3 1934   3.926   0.504   2.690  0.3301  0.4179 -1.2911
  163DMSO    S1 1935   3.709   0.560   2.599 -0.4218 -0.1756 -0.0853
  163DMSO    C2 1936   3.731   0.727   2.666 -0.2779  0.4105  0.4367
  163DMSO    H4 1937   3.664   0.787   2.604 -0.0772 -0.5988 -0.7901
  163DMSO    H5 1938   3.709   0.742   2.772  0.2729  0.4680  0.5452
  163DMSO    H6 1939   3.835   0.757   2.648 -0.4949 -0.2106 -2.1376
  163DMSO    O1 1940   3.572   0.541   2.656  0.8272  0.1739  0.7948
  164DMSO    C1 1941   1.474   1.450   1.878 -0.3359 -0.2133 -0.0048
  164DMSO    H1 1942   1.384   1.507   1.899  0.5167  0.5374  1.8543
  164DMSO    H2 1943   1.465   1.378   1.795 -0.0693  0.1583 -0.3616
  164DMSO    H3 1944   1.518   1.401   1.966  1.8613 -0.9140 -1.3840
  164DMSO    S1 1945   1.595   1.569   1.823 -0.5430  0.2906 -0.2102
  164DMSO    C2 1946   1.722   1.465   1.763  0.0125  0.5229 -0.2476
  164DMSO    H4 1947   1.819   1.513   1.777  1.1132 -1.5975 -0.1226
  164DMSO    H5 1948   1.718   1.376   1.826  2.8631 -0.0736 -0.7553
  164DMSO    H6 1949   1.702   1.440   1.659 -2.0793  2.4752 -0.4026
  164DMSO    O1 1950   1.656   1.615   1.957 -0.4115  0.0108  0.2120
  165DMSO    C1 1951   1.050   1.801   1.404  0.4220  0.4264 -0.1294
  165DMSO    H1 1952   0.979   1.722   1.379  0.4705  0.5498 -0.6707
  165DMSO    H2 1953   1.003   1.896   1.376 -1.0941  0.0164  0.8866
  165DMSO    H3 1954   1.149   1.792   1.358  1.7934  4.3663  1.5584
  165DMSO    S1 1955   1.080   1.809   1.577 -0.0713 -0.2519  0.0386
  165DMSO    C2 1956   0.921   1.844   1.648  0.4255 -0.6323  0.0621
  165DMSO    H4 1957   0.921   1.822   1.755 -1.5503 -0.6575  0.1085
  165DMSO    H5 1958   0.892   1.943   1.612  0.1410 -1.0123 -0.7942
  165DMSO    H6 1959   0.851   1.775   1.599 -0.5158  0.2920  0.0737
  165DMSO    O1 1960   1.154   1.939   1.603  0.4423  0.0675 -0.7210
  166DMSO    C1 1961   4.230   1.016   0.434 -0.0290  0.2404  0.3785
  166DMSO    H1 1962   4.132   1.031   0.388  1.1625  1.8998 -1.8028
  166DMSO    H2 1963   4.303   1.082   0.388  2.6521 -0.4866  3.2830
  166DMSO    H3 1964   4.274   0.916   0.431 -0.1370  0.1263  1.8327
  166DMSO    S1 1965   4.240   1.074   0.604 -0.2029  0.1491  0.3650
  166DMSO    C2 1966   4.109   0.963   0.655 -0.2346  0.4489 -0.8117
  166DMSO    H4 1967   4.072   1.012   0.746  0.3131  1.2090 -0.9913
  166DMSO    H5 1968   4.024   0.968   0.587 -1.4798  0.1674  0.6665
  166DMSO    H6 1969   4.152   0.865   0.679 -0.2066  0.5007 -0.6477
  166DMSO    O1 1970   4.168   1.206   0.587 -0.1837 -0.9911 -0.1621
  167DMSO    C1 1971   2.082   0.444   1.973 -0.1657 -0.4372  0.2088
  167DMSO    H1 1972   2.084   0.427   1.865 -2.6512 -0.5348  0.1265
  167DMSO    H2 1973   2.101   0.353   2.029 -2.1574 -0.4001  1.0061
  167DMSO    H3 1974   1.984   0.482   2.002  0.5347  0.9887  0.7923
  167DMSO    S1 1975   2.218   0.560   2.023 -0.3046  0.0794 -0.1866
  167DMSO    C2 1976   2.188   0.519   2.194 -0.1914  0.0224  0.4666
  167DMSO    H4 1977   2.206   0.414   2.219 -1.1612 -0.0664  0.8661
  167DMSO    H5 1978   2.252   0.579   2.258  0.0777  0.8400 -0.5561
  167DMSO    H6 1979   2.082   0.543   2.210 -1.6440 -4.2763 -1.2570
  167DMSO    O1 1980   2.141   0.686   2.013 -0.2976 -0.3305 -0.2418
  168DMSO    C1 1981   3.473   2.455   0.538  0.7744 -0.2136  0.1898
  168DMSO    H1 1982   3.459   2.560   0.564 -0.7468 -0.0224 -1.2404
  168DMSO    H2 1983   3.513   2.440   0.437 -1.2294 -3.0642 -0.3012
  168DMSO    H3 1984   3.383   2.395   0.552 -0.8957  1.7149 -1.6448
  168DMSO    S1 1985   3.602   2.406   0.646  0.1182  0.3661 -0.4371
  168DMSO    C2 1986   3.584   2.233   0.584 -0.6198  0.1700  0.3104
  168DMSO    H4 1987   3.681   2.184   0.601 -1.0474 -0.5688  0.6672
  168DMSO    H5 1988   3.516   2.174   0.646  0.9247 -2.3138 -0.2006
  168DMSO    H6 1989   3.560   2.221   0.479 -1.7517 -0.4630  0.6277
  168DMSO    O1 1990   3.525   2.406   0.777 -0.5033  0.1290 -0.7319
  169DMSO    C1 1991   5.921   0.590   2.245  0.0258  0.0376  0.6748
  169DMSO    H1 1992   5.872   0.617   2.338  1.1255 -1.4491  1.7220
  169DMSO    H2 1993   6.030   0.597   2.255 -0.1968  3.6659  2.2943
  169DMSO    H3 1994   5.901   0.662   2.164 -0.5630 -1.3319 -0.4454
  169DMSO    S1 1995   5.853   0.426   2.195  0.1829  0.3202  0.3412
  169DMSO    C2 1996   5.687   0.484   2.230  0.6157 -0.1413 -0.3636
  169DMSO    H4 1997   5.667   0.504   2.336 -0.8158 -1.5469 -0.3488
  169DMSO    H5 1998   5.674   0.577   2.174  0.5576  0.2652  0.3128
  169DMSO    H6 1999   5.612   0.421   2.183 -1.1090  2.2959 -1.0612
  169DMSO    O1 2000   5.884   0.340   2.310 -0.0927  0.1640  0.0653
  170DMSO    C1 2001   3.120   0.885   1.046  0.5890 -0.1244 -0.4273
  170DMSO    H1 2002   3.149   0.931   1.140  0.5824 -1.0450  0.0368
  170DMSO    H2 2003   3.045   0.810   1.073 -2.2334  2.6402 -0.0259
  170DMSO    H3 2004   3.210   0.858   0.991  0.4756 -0.2170 -0.5682
  170DMSO    S1 2005   3.050   1.022   0.961  0.3321  0.1883 -0.1599
  170DMSO    C2 2006   2.993   0.912   0.826  0.6782 -0.4269 -0.1630
  170DMSO    H4 2007   3.066   0.839   0.788  2.4054  1.7759 -1.3248
  170DMSO    H5 2008   2.923   0.855   0.887  0.5775 -2.3046 -1.8965
  170DMSO    H6 2009   2.936   0.973   0.755  1.7269  1.9341  0.9531
  170DMSO    O1 2010   3.172   1.081   0.904 -0.3651  0.8089 -0.2581
  171DMSO    C1 2011   0.522   1.282   3.448  0.4427  0.2498 -0.3522
  171DMSO    H1 2012   0.485   1.363   3.385 -0.4942  0.8508  0.9334
  171DMSO    H2 2013   0.576   1.326   3.532  0.0535 -1.5190  0.8817
  171DMSO    H3 2014   0.578   1.203   3.397  0.4630 -1.3977  2.0705
  171DMSO    S1 2015   0.394   1.179   3.529 -0.2369 -0.3368 -0.0650
  171DMSO    C2 2016   0.320   1.315   3.622 -0.0615 -0.1572  0.0269
  171DMSO    H4 2017   0.252   1.273   3.696 -0.7824 -0.1854 -0.6421
  171DMSO    H5 2018   0.389   1.383   3.672 -1.5704 -0.6875  3.0361
  171DMSO    H6 2019   0.259   1.370   3.551 -0.0372  0.1913  0.2755
  171DMSO    O1 2020   0.462   1.100   3.639 -0.0454 -0.0365  0.5301
  172DMSO    C1 2021   0.370   2.960   1.314  0.2260  0.0931  0.3565
  172DMSO    H1 2022   0.304   3.039   1.351 -1.0440 -1.5161  1.7073
  172DMSO    H2 2023   0.475   2.986   1.297  0.7719 -2.4559 -0.4874
  172DMSO    H3 2024   0.328   2.897   1.236 -0.7019 -1.1444  1.7967
  172DMSO    S1 2025   0.368   2.860   1.453  0.1942  0.0402  0.0172
  172DMSO    C2 2026   0.191   2.822   1.434 -0.2475  0.3896 -0.2652
  172DMSO    H4 2027   0.124   2.905   1.410 -2.4413 -1.1065  0.3615
  172DMSO    H5 2028   0.181   2.739   1.364 -1.6725  0.5320 -0.2597
  172DMSO    H6 2029   0.159   2.772   1.526  0.2357  1.0396  0.2554
  172DMSO    O1 2030   0.379   2.962   1.562 -0.5457  0.1041  0.1784
  173DMSO    C1 2031   2.653   4.868   0.409 -0.1244  0.5226  0.1717
  173DMSO    H1 2032   2.598   4.774   0.411  2.1610 -0.8731  0.8616
  173DMSO    H2 2033   2.596   4.956   0.378  1.3639  2.3657  2.3271
  173DMSO    H3 2034   2.750   4.858   0.358  0.0348 -0.7679  0.6985
  173DMSO    S1 2035   2.690   4.893   0.582 -0.0601  0.0397  0.2179
  173DMSO    C2 2036   2.791   5.046   0.565  0.3752  0.4564  0.3378
  173DMSO    H4 2037   2.862   5.031   0.483  0.1150  0.7878  0.0512
  173DMSO    H5 2038   2.724   5.131   0.553  0.0311  0.0721 -0.4825
  173DMSO    H6 2039   2.849   5.055   0.658 -0.9552 -1.7076  1.4605
  173DMSO    O1 2040   2.784   4.783   0.615  0.0126 -0.2412 -0.1328
  174DMSO    C1 2041   1.321   0.368   4.505 -0.5607 -0.4019  0.0658
  174DMSO    H1 2042   1.388   0.288   4.472 -0.3227  0.0752 -0.6401
  174DMSO    H2 2043   1.363   0.422   4.590 -1.0843 -3.1040  2.1670
  174DMSO    H3 2044   1.225   0.337   4.546 -0.9041  0.1518 -0.3003
  174DMSO    S1 2045   1.309   0.480   4.363 -0.1258 -0.0564 -0.1424
  174DMSO    C2 2046   1.484   0.504   4.340  0.8979 -0.0009 -0.4729
  174DMSO    H4 2047   1.531   0.530   4.435 -0.4211 -0.1304  0.2247
  174DMSO    H5 2048   1.522   0.407   4.306 -0.2568 -0.5828 -0.1430
  174DMSO    H6 2049   1.504   0.584   4.268  0.4924  0.5428  0.0132
  174DMSO    O1 2050   1.266   0.615   4.408  0.0468 -0.5071  0.4826
  175DMSO    C1 2051   0.679   4.083   2.471 -0.2574  0.3842  0.2839
  175DMSO    H1 2052   0.763   4.151   2.456  2.6996 -2.4840  2.4757
  175DMSO    H2 2053   0.634   4.062   2.373 -0.7530 -0.2641  0.6446
  175DMSO    H3 2054   0.606   4.119   2.543  0.5459 -0.0564  1.3434
  175DMSO    S1 2055   0.755   3.933   2.541 -0.1816  0.4632  0.3599
  175DMSO    C2 2056   0.871   4.010   2.656  0.1738  0.2493  0.3468
  175DMSO    H4 2057   0.939   3.930   2.686  1.5256  1.2702  0.1023
  175DMSO    H5 2058   0.926   4.090   2.606 -1.4819  2.0979  1.3420
  175DMSO    H6 2059   0.815   4.052   2.740  1.7495 -0.6994  1.9488
  175DMSO    O1 2060   0.859   3.905   2.432  0.4807  0.3880 -0.3395
  176DMSO    C1 2061   2.479   1.777   3.006  0.0040 -0.2033  0.1555
  176DMSO    H1 2062   2.482   1.729   3.104 -0.2253 -1.5311 -0.4636
  176DMSO    H2 2063   2.577   1.778   2.957 -0.1848 -2.0642 -0.3439
  176DMSO    H3 2064   2.445   1.881   3.012 -0.0093 -0.2836  2.4404
  176DMSO    S1 2065   2.372   1.679   2.897 -0.1292  0.1819 -0.2511
  176DMSO    C2 2066   2.462   1.531   2.938 -0.4579 -0.2692  0.1040
  176DMSO    H4 2067   2.482   1.507   3.042  0.5881 -3.5023 -0.7356
  176DMSO    H5 2068   2.404   1.449   2.895  0.6196 -0.2091 -1.5505
  176DMSO    H6 2069   2.559   1.529   2.888 -0.7063  0.7583 -0.4583
  176DMSO    O1 2070   2.391   1.703   2.749 -0.0355  0.2986 -0.9543
  177DMSO    C1 2071   3.908   1.538   1.485 -0.5061  0.7589  0.6698
  177DMSO    H1 2072   3.931   1.627   1.426  0.0907  0.9439  1.1647
  177DMSO    H2 2073   3.849   1.560   1.574  1.3243 -0.7628  2.3707
  177DMSO    H3 2074   4.000   1.487   1.514 -1.0841 -0.3237  0.6441
  177DMSO    S1 2075   3.822   1.407   1.391  0.0480  0.2013 -0.1416
  177DMSO    C2 2076   3.825   1.285   1.518 -0.0677  0.1075 -0.2512
  177DMSO    H4 2077   3.925   1.277   1.561  0.2836  1.6997 -0.6961
  177DMSO    H5 2078   3.748   1.309   1.593  0.3685 -0.0684  0.2622
  177DMSO    H6 2079   3.796   1.192   1.468 -2.4280  1.2531 -1.1655
  177DMSO    O1 2080   3.928   1.355   1.302 -0.1559  0.0476  0.1571
  178DMSO    C1 2081   2.319   2.928   2.066 -0.2333  0.3458 -0.2893
  178DMSO    H1 2082   2.250   2.974   1.995 -0.5260  0.2364 -0.0761
  178DMSO    H2 2083   2.360   2.839   2.019 -0.1889  0.1668  0.0862
  178DMSO    H3 2084   2.255   2.888   2.145 -1.7115 -1.9874 -2.5632
  178DMSO    S1 2085   2.441   3.040   2.125 -0.1181 -0.0268 -0.0221
  178DMSO    C2 2086   2.499   3.068   1.956 -0.1585  0.7164 -0.4310
  178DMSO    H4 2087   2.411   3.116   1.914 -1.1052 -1.0804 -0.5869
  178DMSO    H5 2088   2.589   3.129   1.967  1.0029 -0.4606 -2.6474
  178DMSO    H6 2089   2.522   2.970   1.912  0.0774 -0.4849  2.1379
  178DMSO    O1 2090   2.532   2.939   2.183  0.1440  0.7887  0.6391
  179DMSO    C1 2091   1.601   3.028   1.403  0.1632 -0.0347 -0.5102
  179DMSO    H1 2092   1.641   2.931   1.432  1.3397  0.2183 -1.2416
  179DMSO    H2 2093   1.598   3.106   1.481 -0.7040 -0.3370 -0.2261
  179DMSO    H3 2094   1.499   3.012   1.368  0.0235  2.1838 -1.2852
  179DMSO    S1 2095   1.721   3.072   1.280  0.4384  0.1780 -0.1659
  179DMSO    C2 2096   1.687   2.938   1.173 -0.3996 -0.2513  0.4210
  179DMSO    H4 2097   1.583   2.949   1.142 -0.6016 -2.1824  0.3311
  179DMSO    H5 2098   1.751   2.935   1.084 -2.0295 -0.8773 -0.7806
  179DMSO    H6 2099   1.706   2.845   1.228  2.0459  0.4283  0.8426
  179DMSO    O1 2100   1.842   3.027   1.354  0.6342 -0.4977 -0.1694
  180DMSO    C1 2101   1.458   2.267   4.631  0.1204 -0.8225 -0.2761
  180DMSO    H1 2102   1.565   2.256   4.611  0.3714  2.5532 -1.3601
  180DMSO    H2 2103   1.432   2.226   4.729 -0.4106 -1.0122 -0.4904
  180DMSO    H3 2104   1.401   2.222   4.549  1.3338 -0.7167 -1.2085
  180DMSO    S1 2105   1.409   2.443   4.631 -0.2814 -0.1461 -0.0760
  180DMSO    C2 2106   1.243   2.421   4.691  0.1410  0.1453 -0.5083
  180DMSO    H4 2107   1.178   2.364   4.624  1.8127  0.3991 -2.4552
  180DMSO    H5 2108   1.241   2.375   4.790 -1.0361  1.9397  0.3657
  180DMSO    H6 2109   1.195   2.520   4.699 -0.4681 -0.2493  1.0408
  180DMSO    O1 2110   1.403   2.472   4.484  0.1037 -0.4566 -0.0981
  181DMSO    C1 2111   0.492   0.276   2.574  0.1067  0.2945  0.1036
  181DMSO    H1 2112   0.508   0.380   2.603  0.5868  1.0932 -2.7186
  181DMSO    H2 2113   0.440   0.275   2.478 -1.8803  2.7720  1.0210
  181DMSO    H3 2114   0.437   0.226   2.655  1.6068  0.3966  1.2329
  181DMSO    S1 2115   0.654   0.205   2.558  0.3566  0.1879  0.1683
  181DMSO    C2 2116   0.698   0.205   2.729 -0.7960 -0.3333 -0.2302
  181DMSO    H4 2117   0.630   0.138   2.781 -0.3062 -0.9222 -0.3393
  181DMSO    H5 2118   0.799   0.165   2.738 -1.2497 -1.5058 -0.2237
  181DMSO    H6 2119   0.687   0.306   2.771 -0.0341 -0.8192  1.1905
  181DMSO    O1 2120   0.718   0.318   2.500 -0.0534 -0.3845  0.0832
  182DMSO    C1 2121   0.948   1.148   0.305  0.2509  0.1519 -0.6257
  182DMSO    H1 2122   0.978   1.253   0.319  1.5497 -0.4815  2.0423
  182DMSO    H2 2123   0.842   1.140   0.329  0.7641 -0.3266  1.7039
  182DMSO    H3 2124   1.009   1.078   0.362  1.5883  0.9904 -0.9679
  182DMSO    S1 2125   0.939   1.104   0.125  0.1623 -0.7008 -0.0893
  182DMSO    C2 2126   0.923   0.935   0.171  0.2494  0.3002  0.5606
  182DMSO    H4 2127   0.839   0.926   0.240 -1.4791  0.7054 -1.3953
  182DMSO    H5 2128   0.904   0.875   0.082 -0.5854  0.4836  0.6103
  182DMSO    H6 2129   1.018   0.916   0.223  1.2267  0.7391 -0.9786
  182DMSO    O1 2130   1.081   1.121   0.076  0.3545  0.3564 -0.1559
  183DMSO    C1 2131   3.855   5.492   4.523  0.7462  0.4019  0.5131
  183DMSO    H1 2132   3.866   5.418   4.603 -1.9680 -0.9891 -0.2857
  183DMSO    H2 2133   3.954   5.529   4.495  0.8086  1.5726  2.1041
  183DMSO    H3 2134   3.797   5.578   4.559 -2.0236 -0.9437 -0.4719
  183DMSO    S1 2135   3.779   5.420   4.380 -0.2043  0.0600  0.4037
  183DMSO    C2 2136   3.910   5.308   4.332 -0.1074  0.0622  0.3259
  183DMSO    H4 2137   3.923   5.229   4.407 -1.2914 -1.0369 -0.5960
  183DMSO    H5 2138   3.892   5.258   4.237  4.0341  0.8135 -1.0584
  183DMSO    H6 2139   3.998   5.373   4.326 -2.2048  3.1005 -0.0048
  183DMSO    O1 2140   3.794   5.512   4.265  0.2239 -0.2344 -0.7787
  184DMSO    C1 2141   3.706   2.407   1.025  1.2503 -1.4413 -0.0967
  184DMSO    H1 2142   3.778   2.402   0.943  2.8891 -0.1350  1.1982
  184DMSO    H2 2143   3.627   2.332   1.024 -1.2922  1.0798 -1.0672
  184DMSO    H3 2144   3.650   2.499   1.007  0.8040 -1.5792  0.5376
  184DMSO    S1 2145   3.786   2.398   1.185  0.1377  0.3608  0.0406
  184DMSO    C2 2146   3.881   2.257   1.147 -0.3311  0.1316  0.3335
  184DMSO    H4 2147   3.979   2.272   1.100  0.3430 -3.0541  0.4931
  184DMSO    H5 2148   3.899   2.208   1.243  1.3929 -1.5732 -0.7886
  184DMSO    H6 2149   3.826   2.180   1.093  1.0588 -1.8930  1.6590
  184DMSO    O1 2150   3.682   2.332   1.275 -0.0096  0.0227 -0.2982
  185DMSO    C1 2151   2.283   2.927   0.541  0.1616  0.3348  0.6199
  185DMSO    H1 2152   2.311   2.828   0.503  0.1986  1.4034 -2.3811
  185DMSO    H2 2153   2.377   2.982   0.554  0.6489 -0.8136  2.2666
  185DMSO    H3 2154   2.221   2.929   0.631 -0.7924 -1.4339  0.0622
  185DMSO    S1 2155   2.192   3.005   0.404 -0.1627  0.4386 -0.3842
  185DMSO    C2 2156   2.068   2.886   0.387 -0.6469 -0.0289  0.6269
  185DMSO    H4 2157   1.989   2.889   0.463 -1.1227 -0.6902  0.1738
  185DMSO    H5 2158   2.023   2.894   0.288  0.4498 -0.9500  0.0197
  185DMSO    H6 2159   2.112   2.786   0.396  0.8150  0.3602 -1.5251
  185DMSO    O1 2160   2.283   2.972   0.284  0.0546 -0.1709 -0.5621
  186DMSO    C1 2161   0.571   1.960   1.125  0.7180  0.1363  0.1598
  186DMSO    H1 2162   0.665   1.957   1.070 -0.2649 -0.1693 -1.5871
  186DMSO    H2 2163   0.535   1.857   1.127  1.4226 -0.1024  1.8032
  186DMSO    H3 2164   0.507   2.039   1.084  1.2217  0.9428  0.9065
  186DMSO    S1 2165   0.590   2.001   1.300 -0.1760  0.4973 -0.4665
  186DMSO    C2 2166   0.626   2.173   1.280 -0.1706  0.4161 -0.1567
  186DMSO    H4 2167   0.531   2.223   1.259 -1.5300 -2.1986 -0.7738
  186DMSO    H5 2168   0.667   2.196   1.379  0.1163 -0.1110 -0.1465
  186DMSO    H6 2169   0.702   2.177   1.202 -0.5908  0.7331 -0.5559
  186DMSO    O1 2170   0.723   1.926   1.316  0.1367 -0.2673 -0.2218
  187DMSO    C1 2171   1.291   1.740   3.121 -0.3017 -0.0814  0.8044
  187DMSO    H1 2172   1.213   1.679   3.169 -0.6601  2.1931  3.3260
  187DMSO    H2 2173   1.333   1.696   3.030 -1.6163 -2.0417  1.0798
  187DMSO    H3 2174   1.372   1.763   3.191 -0.0965 -0.9296  0.8530
  187DMSO    S1 2175   1.224   1.902   3.071  0.0377 -0.0081  0.2024
  187DMSO    C2 2176   1.136   1.831   2.930  0.3956  0.5007 -0.0535
  187DMSO    H4 2177   1.095   1.919   2.881  1.5557  0.5829 -0.9417
  187DMSO    H5 2178   1.197   1.775   2.857 -0.7773  0.6205 -1.1495
  187DMSO    H6 2179   1.055   1.770   2.971  0.3462  0.9041  0.4512
  187DMSO    O1 2180   1.332   1.973   3.010 -0.2027 -0.7289  0.9878
  188DMSO    C1 2181   1.822   0.625   4.626 -0.5549  0.1687  0.8165
  188DMSO    H1 2182   1.783   0.538   4.573 -2.3870  0.4771  1.5927
  188DMSO    H2 2183   1.871   0.592   4.717  1.1591 -0.8136 -0.4021
  188DMSO    H3 2184   1.736   0.693   4.632 -0.4155  0.4695 -0.2779
  188DMSO    S1 2185   1.946   0.717   4.540 -0.4109  0.2769  0.0550
  188DMSO    C2 2186   2.064   0.574   4.537  0.1025 -0.7008 -0.5493
  188DMSO    H4 2187   2.152   0.629   4.501  0.0983  0.3005  0.9004
  188DMSO    H5 2188   2.072   0.535   4.638 -1.1275 -1.6734 -0.8012
  188DMSO    H6 2189   2.019   0.498   4.472 -2.0339 -1.0914  1.2848
  188DMSO    O1 2190   2.004   0.810   4.644 -0.4611  0.1206 -0.1740
  189DMSO    C1 2191   1.473   1.628   2.240  0.6752 -0.2954 -0.1957
  189DMSO    H1 2192   1.417   1.534   2.237  1.0274 -0.4846 -2.2705
  189DMSO    H2 2193   1.435   1.693   2.318 -0.8085 -0.7294 -0.5168
  189DMSO    H3 2194   1.471   1.672   2.140 -0.7413 -0.3699 -0.2123
  189DMSO    S1 2195   1.640   1.604   2.292 -0.4932 -0.6802 -0.0455
  189DMSO    C2 2196   1.607   1.511   2.440 -0.4942 -0.1340 -1.0504
  189DMSO    H4 2197   1.564   1.414   2.414  0.2181 -0.2828 -1.6878
  189DMSO    H5 2198   1.698   1.500   2.498  0.1025  0.7335 -1.7918
  189DMSO    H6 2199   1.529   1.567   2.493  0.1379  0.4918 -0.7732
  189DMSO    O1 2200   1.681   1.739   2.350  0.5040 -0.6192 -0.5798
  190DMSO    C1 2201   3.089   1.733   0.306 -0.3945  0.7421 -0.3496
  190DMSO    H1 2202   3.013   1.674   0.255 -0.0276  0.0562 -0.1142
  190DMSO    H2 2203   3.097   1.698   0.409  1.2213 -2.9912 -1.5746
  190DMSO    H3 2204   3.075   1.841   0.294  0.8752  0.9143 -0.3993
  190DMSO    S1 2205   3.258   1.718   0.239  0.1195  0.2915 -0.5335
  190DMSO    C2 2206   3.288   1.545   0.278 -0.0077 -0.1831 -1.1099
  190DMSO    H4 2207   3.393   1.526   0.254  0.3087 -0.9061  0.6994
  190DMSO    H5 2208   3.272   1.528   0.385  0.1519 -1.7121 -1.2999
  190DMSO    H6 2209   3.218   1.478   0.227 -0.3220 -0.6250 -0.1180
  190DMSO    O1 2210   3.337   1.806   0.327  0.7217 -0.8554 -0.1913
  191DMSO    C1 2211   2.189   2.507   4.144  0.1006 -0.3698  0.4267
  191DMSO    H1 2212   2.292   2.483   4.172  1.1926  1.7969 -1.4156
  191DMSO    H2 2213   2.148   2.571   4.222  0.0907 -1.2418  1.1582
  191DMSO    H3 2214   2.124   2.421   4.123 -0.0732 -0.5424  1.6310
  191DMSO    S1 2215   2.194   2.602   3.993  0.4966  0.3759 -0.0352
  191DMSO    C2 2216   2.018   2.585   3.956 -0.4422 -0.0011 -0.3930
  191DMSO    H4 2217   1.988   2.481   3.942  0.4191 -0.1952 -0.8101
  191DMSO    H5 2218   1.965   2.656   4.021  1.5553 -0.0636  1.4298
  191DMSO    H6 2219   2.004   2.612   3.852 -1.3162 -0.1866 -0.3286
  191DMSO    O1 2220   2.260   2.519   3.888 -0.1562  0.1984  0.4092
  192DMSO    C1 2221   0.896   2.476   1.891  0.7803 -0.5816  0.0064
  192DMSO    H1 2222   0.803   2.424   1.870 -0.1995  0.8098  0.7097
  192DMSO    H2 2223   0.937   2.465   1.992  2.9400  1.7643 -0.4980
  192DMSO    H3 2224   0.881   2.583   1.872 -3.0382 -0.9912 -0.1289
  192DMSO    S1 2225   1.017   2.425   1.780 -0.4007  0.3092 -0.4741
  192DMSO    C2 2226   0.981   2.250   1.792 -0.3016 -0.0168  0.8447
  192DMSO    H4 2227   0.966   2.213   1.894 -1.2200 -2.7418 -0.1827
  192DMSO    H5 2228   0.891   2.231   1.733 -0.2227  0.8367  0.4377
  192DMSO    H6 2229   1.062   2.194   1.743  0.3210  2.4062 -1.1019
  192DMSO    O1 2230   1.137   2.453   1.865 -0.6075 -0.0853 -0.1875
  193DMSO    C1 2231   1.266   1.799   0.577 -0.3749  0.0933 -0.3803
  193DMSO    H1 2232   1.296   1.698   0.547  4.4463  1.5972 -1.4523
  193DMSO    H2 2233   1.360   1.855   0.580  0.1517 -0.7955  1.9691
  193DMSO    H3 2234   1.209   1.798   0.670 -1.6031  0.5855 -1.1039
  193DMSO    S1 2235   1.149   1.866   0.458  0.2238 -0.0777 -0.3491
  193DMSO    C2 2236   1.039   1.733   0.421 -0.3413 -1.1343 -0.1226
  193DMSO    H4 2237   1.034   1.676   0.514  2.5084  0.7038  1.3538
  193DMSO    H5 2238   0.940   1.774   0.401  0.9809  2.8745  0.4595
  193DMSO    H6 2239   1.077   1.663   0.346  0.0407  0.0033 -1.0267
  193DMSO    O1 2240   1.228   1.892   0.332 -0.3469  0.2862 -0.2289
  194DMSO    C1 2241   0.288   1.758   3.234 -0.3415  0.2247 -0.3616
  194DMSO    H1 2242   0.353   1.714   3.159 -0.6774 -1.6011  0.3744
  194DMSO    H2 2243   0.351   1.829   3.288 -0.4794 -1.1716  1.7482
  194DMSO    H3 2244   0.244   1.683   3.300 -0.1417  0.8527  0.5050
  194DMSO    S1 2245   0.151   1.841   3.157 -0.3306  0.3642  0.0342
  194DMSO    C2 2246   0.247   1.972   3.079 -0.0181  0.0563 -0.3533
  194DMSO    H4 2247   0.304   2.035   3.148  1.3063 -1.5074  0.0397
  194DMSO    H5 2248   0.319   1.931   3.009  0.9076  0.5304  0.2918
  194DMSO    H6 2249   0.174   2.043   3.040 -0.3935  0.2205  0.6090
  194DMSO    O1 2250   0.072   1.903   3.267 -0.3444 -0.4572  0.6402
  195DMSO    C1 2251   0.204   3.056   1.823 -0.2136  0.2425 -0.0866
  195DMSO    H1 2252   0.303   3.101   1.833 -0.9847  2.1976 -0.8623
  195DMSO    H2 2253   0.181   2.980   1.898 -2.5155 -0.7064 -1.6417
  195DMSO    H3 2254   0.205   2.994   1.733  1.6006  0.8365 -0.5053
  195DMSO    S1 2255   0.075   3.184   1.834 -0.0893  0.0031 -0.0836
  195DMSO    C2 2256   0.128   3.263   1.679  0.4208  0.2933 -0.1796
  195DMSO    H4 2257   0.235   3.285   1.678  0.3790  0.4860 -0.8451
  195DMSO    H5 2258   0.097   3.203   1.593 -0.4153 -1.9957  1.6264
  195DMSO    H6 2259   0.079   3.361   1.679  0.0157  0.1561 -2.7231
  195DMSO    O1 2260   0.141   3.276   1.934  0.1001 -0.6260  0.7599
  196DMSO    C1 2261   1.800   1.611   0.701  0.4524  0.1989  0.0957
  196DMSO    H1 2262   1.792   1.629   0.594  0.1186  1.0123  0.2499
  196DMSO    H2 2263   1.904   1.597   0.733 -0.0730 -0.6652  1.5183
  196DMSO    H3 2264   1.754   1.513   0.716  1.6916 -0.2701  1.1330
  196DMSO    S1 2265   1.724   1.724   0.815  0.0550 -0.1110  0.3043
  196DMSO    C2 2266   1.830   1.851   0.766  0.4158 -0.7201  0.4320
  196DMSO    H4 2267   1.809   1.885   0.665  0.0371  2.6054  1.4968
  196DMSO    H5 2268   1.808   1.943   0.821  0.2701 -0.4448 -0.0802
  196DMSO    H6 2269   1.937   1.833   0.776  1.0474  2.8787  1.4928
  196DMSO    O1 2270   1.778   1.696   0.951 -0.2674 -0.1973 -0.4311
  197DMSO    C1 2271   0.542   1.773   2.532  0.0982 -0.2816  0.5661
  197DMSO    H1 2272   0.547   1.714   2.624  0.3135 -3.2350 -1.2012
  197DMSO    H2 2273   0.470   1.727   2.464  0.3013 -2.4166  1.6967
  197DMSO    H3 2274   0.641   1.778   2.485 -0.5568 -0.8927 -0.9421
  197DMSO    S1 2275   0.484   1.939   2.573 -0.1652  0.3992 -0.3376
  197DMSO    C2 2276   0.330   1.900   2.667  0.3157 -0.7080 -0.5759
  197DMSO    H4 2277   0.265   1.988   2.665  0.6475 -0.4616 -0.5973
  197DMSO    H5 2278   0.278   1.816   2.621 -0.2743  0.7560 -2.7348
  197DMSO    H6 2279   0.359   1.892   2.772  1.4217 -3.7210 -1.0093
  197DMSO    O1 2280   0.445   1.987   2.438 -0.5377  0.0153 -0.3725
  198DMSO    C1 2281   5.203   2.004   0.463 -0.1353 -0.3270 -0.0032
  198DMSO    H1 2282   5.168   2.083   0.531 -0.2139 -0.1843 -0.2095
  198DMSO    H2 2283   5.176   2.026   0.360 -2.9726  1.3806  0.9888
  198DMSO    H3 2284   5.153   1.909   0.484  1.2630 -1.2687 -0.7541
  198DMSO    S1 2285   5.385   1.988   0.471 -0.0739 -0.1052  0.2896
  198DMSO    C2 2286   5.423   2.161   0.447 -0.8839 -0.0603  0.3706
  198DMSO    H4 2287   5.418   2.209   0.545  0.9954  2.2023 -0.5518
  198DMSO    H5 2288   5.523   2.169   0.404 -1.0203 -2.3470 -0.5427
  198DMSO    H6 2289   5.352   2.205   0.376 -0.0473 -0.2419 -0.5955
  198DMSO    O1 2290   5.417   1.920   0.342 -0.1396  0.6498  0.1010
  199DMSO    C1 2291   4.549   4.175   5.013  0.0278 -0.1548  0.7201
  199DMSO    H1 2292   4.648   4.220   5.026  0.5229 -0.4907 -1.3474
  199DMSO    H2 2293   4.534   4.182   4.905  0.0625 -1.5191  0.6045
  199DMSO    H3 2294   4.481   4.231   5.077  2.7905  2.9280  1.2715
  199DMSO    S1 2295   4.552   4.005   5.062 -0.1673  0.0264  0.1585
  199DMSO    C2 2296   4.651   4.021   5.213  0.3490  0.3976  0.2530
  199DMSO    H4 2297   4.601   4.090   5.280  3.2667  2.3912  0.5498
  199DMSO    H5 2298   4.678   3.926   5.259  0.2584  0.2086 -0.0777
  199DMSO    H6 2299   4.746   4.066   5.184  1.3894 -2.0156 -0.3719
  199DMSO    O1 2300   4.638   3.944   4.958 -0.2002  0.7917  0.8371
  200DMSO    C1 2301   3.038   4.577   0.694 -0.1117  0.3985 -0.3799
  200DMSO    H1 2302   3.021   4.648   0.775 -1.6881  0.2490 -0.5303
  200DMSO    H2 2303   3.142   4.578   0.660  0.0746 -2.0855 -0.1295
  200DMSO    H3 2304   2.971   4.589   0.608  1.0316  2.7479 -0.9996
  200DMSO    S1 2305   3.023   4.415   0.762 -0.0017 -0.2226  0.1297
  200DMSO    C2 2306   2.860   4.426   0.821  0.2577 -0.3814 -0.2103
  200DMSO    H4 2307   2.799   4.455   0.735 -1.3001 -1.3647  0.5199
  200DMSO    H5 2308   2.829   4.324   0.847  0.8361 -0.5839 -0.3126
  200DMSO    H6 2309   2.851   4.490   0.909  2.0536 -0.9690  0.4397
  200DMSO    O1 2310   3.105   4.432   0.887 -0.5441  0.8318  0.2710
  201DMSO    C1 2311   2.423   5.438   1.591  0.5802  0.5009 -0.6490
  201DMSO    H1 2312   2.381   5.349   1.544  1.3845  0.1171 -0.6581
  201DMSO    H2 2313   2.441   5.509   1.510  0.7058  0.0697 -1.0022
  201DMSO    H3 2314   2.510   5.410   1.652 -0.0982  0.9990  0.5812
  201DMSO    S1 2315   2.308   5.523   1.699 -0.4159  0.0856 -0.1892
  201DMSO    C2 2316   2.177   5.535   1.575 -0.0979  0.1486 -0.4162
  201DMSO    H4 2317   2.156   5.443   1.519  0.1690 -0.1560 -0.0278
  201DMSO    H5 2318   2.082   5.552   1.627 -0.8077  2.4501 -2.2981
  201DMSO    H6 2319   2.207   5.615   1.507  3.2218  0.2947  1.0225
  201DMSO    O1 2320   2.377   5.655   1.700 -0.0831  0.1446  0.0042
  202DMSO    C1 2321   4.058   2.072   0.859  1.3579 -0.8613  1.0166
  202DMSO    H1 2322   4.077   2.115   0.760 -0.1612 -2.4554 -0.0177
  202DMSO    H2 2323   4.006   2.149   0.916 -0.1372  1.1324 -2.6562
  202DMSO    H3 2324   4.148   2.039   0.912  1.4057  0.1398  1.5910
  202DMSO    S1 2325   3.954   1.936   0.834  0.0535  0.4054  0.2173
  202DMSO    C2 2326   3.804   2.018   0.805  0.6908 -0.1684  0.0547
  202DMSO    H4 2327   3.779   2.067   0.900  2.3856  0.2156  0.3326
  202DMSO    H5 2328   3.815   2.095   0.728 -0.0537  0.5000  0.5913
  202DMSO    H6 2329   3.726   1.944   0.783  0.6578  0.3295 -1.6410
  202DMSO    O1 2330   3.949   1.889   0.976  0.0796 -0.4948  0.1596
  203DMSO    C1 2331   3.211   0.182   2.234  1.0271  0.8000  0.4215
  203DMSO    H1 2332   3.236   0.288   2.222 -1.5135  1.1976 -3.1064
  203DMSO    H2 2333   3.260   0.135   2.319  1.0818 -2.3440 -1.1885
  203DMSO    H3 2334   3.228   0.133   2.138 -0.9941  1.6647 -0.4433
  203DMSO    S1 2335   3.041   0.189   2.283 -0.2389  0.0222 -0.3341
  203DMSO    C2 2336   3.016   0.010   2.249  0.6766 -0.4959 -0.1673
  203DMSO    H4 2337   3.042  -0.009   2.144 -1.0719  0.1795 -0.7648
  203DMSO    H5 2338   3.078  -0.033   2.327  0.5068 -0.0539  0.2149
  203DMSO    H6 2339   2.911  -0.013   2.267  0.9998 -1.7214  0.2467
  203DMSO    O1 2340   2.971   0.255   2.169  0.3619 -0.0924 -0.2807
  204DMSO    C1 2341   0.890   0.499   3.419  0.1436 -0.7212 -0.2977
  204DMSO    H1 2342   0.987   0.450   3.411  0.4644  0.1609 -2.4582
  204DMSO    H2 2343   0.872   0.534   3.521  1.3124  0.3692 -0.4407
  204DMSO    H3 2344   0.801   0.441   3.393 -0.1395  0.1391 -1.2921
  204DMSO    S1 2345   0.910   0.645   3.319 -0.1336 -0.0609 -0.4728
  204DMSO    C2 2346   0.960   0.558   3.172 -0.3379  0.4347  0.5483
  204DMSO    H4 2347   1.034   0.482   3.199  1.8634  1.2554 -2.6289
  204DMSO    H5 2348   0.868   0.517   3.130  0.9657 -1.0827 -0.9587
  204DMSO    H6 2349   0.999   0.630   3.099  0.4683  0.9469  1.4613
  204DMSO    O1 2350   1.038   0.703   3.371  0.0991 -0.2094 -0.4017
  205DMSO    C1 2351   4.078   0.861   1.780 -0.1530 -0.7676 -0.3123
  205DMSO    H1 2352   4.130   0.873   1.875 -0.7069  0.9853 -0.2023
  205DMSO    H2 2353   4.131   0.933   1.716  1.8096  0.0321  2.0718
  205DMSO    H3 2354   3.974   0.892   1.777 -0.0622 -0.4058  0.1744
  205DMSO    S1 2355   4.098   0.699   1.726  0.0439 -0.1016 -0.0737
  205DMSO    C2 2356   4.031   0.736   1.566  0.2544 -1.5318  0.1027
  205DMSO    H4 2357   4.074   0.832   1.534  0.3138 -0.3848  3.2654
  205DMSO    H5 2358   4.057   0.659   1.493  3.1382 -1.5804  1.0302
  205DMSO    H6 2359   3.924   0.755   1.577  0.3981  0.9364 -1.8042
  205DMSO    O1 2360   3.985   0.632   1.793 -0.0901 -0.6807 -1.4599
  206DMSO    C1 2361   3.000   2.497   1.007 -0.2277  0.5143  0.3758
  206DMSO    H1 2362   2.919   2.564   1.034 -1.2056 -0.4605 -0.0850
  206DMSO    H2 2363   2.954   2.418   0.947 -0.0567  0.2568  0.5799
  206DMSO    H3 2364   3.045   2.456   1.098  1.9362  0.1957 -0.7658
  206DMSO    S1 2365   3.124   2.593   0.916  0.0996 -0.3028  0.2425
  206DMSO    C2 2366   3.163   2.469   0.798 -0.4175  0.1376  0.6600
  206DMSO    H4 2367   3.164   2.364   0.828 -1.1279  0.3593  1.4917
  206DMSO    H5 2368   3.089   2.486   0.720 -0.3602  0.4375  0.6709
  206DMSO    H6 2369   3.263   2.495   0.760 -0.6297  1.7941  1.1860
  206DMSO    O1 2370   3.225   2.577   1.022  0.4421 -0.3809 -0.4244
  207DMSO    C1 2371   0.474   3.621   0.472 -0.0325 -0.4072 -0.6954
  207DMSO    H1 2372   0.462   3.631   0.581 -0.1074 -2.7207 -0.4441
  207DMSO    H2 2373   0.427   3.703   0.417 -1.6868 -1.4006 -0.8525
  207DMSO    H3 2374   0.441   3.524   0.435  0.5603 -0.2104 -1.7671
  207DMSO    S1 2375   0.648   3.625   0.448  0.1091  0.1528  0.4464
  207DMSO    C2 2376   0.660   3.602   0.273 -0.0352 -0.1185  0.1691
  207DMSO    H4 2377   0.585   3.532   0.236  0.9767 -2.1452  1.7237
  207DMSO    H5 2378   0.647   3.699   0.224  0.0582 -0.5868 -0.8228
  207DMSO    H6 2379   0.762   3.563   0.261  0.3199  0.7514  0.2676
  207DMSO    O1 2380   0.705   3.499   0.508 -0.2881 -0.1882  0.5015
  208DMSO    C1 2381   3.389   3.696   0.372 -0.3172 -0.2997  0.3953
  208DMSO    H1 2382   3.495   3.671   0.371 -0.0150  0.9138  0.3690
  208DMSO    H2 2383   3.354   3.746   0.282  0.9227  0.3631  0.2697
  208DMSO    H3 2384   3.353   3.755   0.457 -1.7886  1.3150 -1.2606
  208DMSO    S1 2385   3.314   3.536   0.371  0.1194 -0.0719  0.0071
  208DMSO    C2 2386   3.411   3.459   0.244  0.0932 -0.2536 -0.7067
  208DMSO    H4 2387   3.398   3.522   0.156  0.1691  0.0586 -0.4969
  208DMSO    H5 2388   3.512   3.454   0.285 -0.2238  2.1697  0.5891
  208DMSO    H6 2389   3.368   3.361   0.221  0.4371 -0.6993  0.4650
  208DMSO    O1 2390   3.181   3.549   0.309 -0.0137 -0.0299 -0.2221
  209DMSO    C1 2391   0.457   0.232   3.032 -0.7762  0.4353  0.8928
  209DMSO    H1 2392   0.454   0.129   2.996 -2.3076  0.5365  0.6823
  209DMSO    H2 2393   0.368   0.253   3.091 -0.6537  0.5021  1.0548
  209DMSO    H3 2394   0.458   0.306   2.952  1.6611  1.4484  1.7401
  209DMSO    S1 2395   0.607   0.273   3.127 -0.5534  0.4811  0.0767
  209DMSO    C2 2396   0.577   0.452   3.137 -0.4381  0.1597 -0.4488
  209DMSO    H4 2397   0.480   0.471   3.185 -0.3952 -0.4669 -0.1061
  209DMSO    H5 2398   0.664   0.491   3.190  0.3596  1.0218 -2.2834
  209DMSO    H6 2399   0.579   0.493   3.036 -0.2147 -1.3604 -1.0850
  209DMSO    O1 2400   0.724   0.263   3.034 -0.1067 -0.2484  0.4566
  210DMSO    C1 2401   4.322   2.271   0.068  0.9164 -0.6182 -0.2453
  210DMSO    H1 2402   4.347   2.205   0.152  1.7101  0.2079  0.1888
  210DMSO    H2 2403   4.262   2.221  -0.009 -0.5404  2.4001 -1.2271
  210DMSO    H3 2404   4.410   2.315   0.019  0.2244  0.9505 -0.1317
  210DMSO    S1 2405   4.215   2.397   0.131  0.2991  0.4070 -0.3095
  210DMSO    C2 2406   4.261   2.516   0.021  0.3030 -0.1875  0.1220
  210DMSO    H4 2407   4.259   2.489  -0.085 -0.8743  2.1923 -0.5353
  210DMSO    H5 2408   4.193   2.602   0.025 -1.1495 -1.2608 -0.4468
  210DMSO    H6 2409   4.361   2.552   0.047 -0.5138  1.0423  1.7544
  210DMSO    O1 2410   4.291   2.435   0.255 -0.3398 -0.2994 -0.6376
  211DMSO    C1 2411   2.109   1.160   0.622  0.2040  0.2343  0.4181
  211DMSO    H1 2412   2.027   1.218   0.665  1.5798  3.0894 -0.5803
  211DMSO    H2 2413   2.091   1.116   0.523  1.9364  2.9933 -1.2451
  211DMSO    H3 2414   2.131   1.091   0.704  1.0439  1.2642  1.0805
  211DMSO    S1 2415   2.252   1.274   0.608  0.3848  0.5435  0.2818
  211DMSO    C2 2416   2.378   1.150   0.586 -0.3248 -0.2758 -0.4493
  211DMSO    H4 2417   2.378   1.101   0.488 -1.3561 -0.0774 -0.5657
  211DMSO    H5 2418   2.476   1.195   0.596 -0.2867 -0.4781  0.0832
  211DMSO    H6 2419   2.365   1.077   0.666 -1.9674  0.5391  0.0720
  211DMSO    O1 2420   2.287   1.314   0.745  0.2975  0.1243 -0.4415
  212DMSO    C1 2421   1.346   3.968   0.502 -0.8357  0.2986 -0.4302
  212DMSO    H1 2422   1.259   3.997   0.561 -0.0147  0.9530  0.4765
  212DMSO    H2 2423   1.372   4.039   0.423 -1.2673 -0.7997 -1.5890
  212DMSO    H3 2424   1.330   3.870   0.456 -0.8190 -0.7296  1.6496
  212DMSO    S1 2425   1.495   3.962   0.606 -0.0183 -0.1837  0.1912
  212DMSO    C2 2426   1.545   4.131   0.610  0.1935 -1.3477  0.3499
  212DMSO    H4 2427   1.493   4.186   0.689 -1.1574  1.3875 -2.2375
  212DMSO    H5 2428   1.653   4.136   0.627  0.6409 -0.7424 -2.2492
  212DMSO    H6 2429   1.535   4.172   0.509  0.4901 -2.3525 -0.1066
  212DMSO    O1 2430   1.595   3.896   0.519 -0.3072 -0.4256  0.2358
  213DMSO    C1 2431   0.728   0.988   0.828 -0.0026 -0.3364  0.2711
  213DMSO    H1 2432   0.638   0.940   0.788  0.5628 -0.0181 -1.4298
  213DMSO    H2 2433   0.774   1.058   0.758  0.7933  0.5866  1.6676
  213DMSO    H3 2434   0.804   0.918   0.863  1.4007  1.3058  0.5980
  213DMSO    S1 2435   0.681   1.088   0.968 -0.4859  0.0081  0.2026
  213DMSO    C2 2436   0.811   1.031   1.084  0.9425 -0.1271  0.7762
  213DMSO    H4 2437   0.783   0.936   1.129  0.4018 -0.4684 -0.2425
  213DMSO    H5 2438   0.908   1.032   1.034  0.4604 -1.1734 -0.2229
  213DMSO    H6 2439   0.821   1.112   1.157 -0.8367  1.2231 -0.3887
  213DMSO    O1 2440   0.555   1.045   1.017 -0.1887 -0.2590  0.4431
  214DMSO    C1 2441   1.606   0.974   0.719 -0.0420  0.3066 -0.0198
  214DMSO    H1 2442   1.572   1.054   0.784  1.5657  0.8492  0.1815
  214DMSO    H2 2443   1.562   0.977   0.619  0.8495 -0.2483 -0.4413
  214DMSO    H3 2444   1.589   0.877   0.768  0.7189 -0.2005 -0.7358
  214DMSO    S1 2445   1.778   1.003   0.686 -0.3115 -0.4268  0.3347
  214DMSO    C2 2446   1.838   0.951   0.840 -0.2168 -0.3083 -0.2716
  214DMSO    H4 2447   1.770   0.989   0.916 -2.2383 -2.0186 -1.1256
  214DMSO    H5 2448   1.841   0.842   0.831  0.2864 -0.2206 -1.3904
  214DMSO    H6 2449   1.938   0.994   0.850  0.2409 -0.8819 -1.9724
  214DMSO    O1 2450   1.786   1.150   0.708 -0.4378  0.7178 -0.3341
  215DMSO    C1 2451   2.133   1.239   1.732 -0.1627 -0.4163 -0.0138
  215DMSO    H1 2452   2.108   1.142   1.773 -1.0005  0.0603  0.6440
  215DMSO    H2 2453   2.222   1.239   1.668  1.8563  4.5786  2.2268
  215DMSO    H3 2454   2.148   1.312   1.812 -0.9280 -0.9762  0.6584
  215DMSO    S1 2455   2.002   1.309   1.630 -0.3547  0.1297 -0.0569
  215DMSO    C2 2456   2.004   1.169   1.529 -0.5139  0.1134  0.2394
  215DMSO    H4 2457   1.950   1.194   1.437  3.1309  0.8926 -1.8977
  215DMSO    H5 2458   2.108   1.144   1.508 -1.0709 -2.7703  0.5488
  215DMSO    H6 2459   1.970   1.084   1.588  0.6679  0.9534  2.2420
  215DMSO    O1 2460   2.077   1.413   1.553  0.1056  0.1170 -0.0744
  216DMSO    C1 2461   0.871   0.454   2.054  0.5971 -0.0179  0.2293
  216DMSO    H1 2462   0.939   0.442   1.969 -0.1125 -0.3479 -0.3060
  216DMSO    H2 2463   0.782   0.391   2.046  0.7821 -0.5354  1.8253
  216DMSO    H3 2464   0.842   0.559   2.067 -2.4129 -0.4690 -1.8211
  216DMSO    S1 2465   0.948   0.388   2.198  0.1404 -0.0317  0.0368
  216DMSO    C2 2466   1.110   0.470   2.181  0.1531 -0.1698 -0.1808
  216DMSO    H4 2467   1.175   0.446   2.266 -0.3535 -2.1356 -0.3184
  216DMSO    H5 2468   1.157   0.421   2.096 -0.8753 -0.7870 -0.4042
  216DMSO    H6 2469   1.097   0.578   2.170  2.2408  0.1120 -0.3619
  216DMSO    O1 2470   0.988   0.250   2.160 -0.3669  0.4128  0.0886
  217DMSO    C1 2471   2.668   2.610   0.598  0.0310  0.7155  0.0565
  217DMSO    H1 2472   2.677   2.678   0.512  0.8471 -0.1843 -0.5913
  217DMSO    H2 2473   2.767   2.591   0.641 -0.4567  0.4527  1.0952
  217DMSO    H3 2474   2.624   2.519   0.558  0.2437  1.0279 -0.9199
  217DMSO    S1 2475   2.575   2.703   0.716 -0.1145 -0.2052  0.0284
  217DMSO    C2 2476   2.583   2.589   0.849  0.2360 -0.5007  0.8057
  217DMSO    H4 2477   2.534   2.496   0.820  1.3278 -0.5228 -1.1081
  217DMSO    H5 2478   2.684   2.561   0.878  0.6547 -1.7140 -1.5524
  217DMSO    H6 2479   2.543   2.643   0.935  1.1855  0.6284  0.5686
  217DMSO    O1 2480   2.434   2.690   0.669  0.7163  0.6783  0.2073
  218DMSO    C1 2481   2.455   1.615   0.179 -0.6972 -0.5370  0.0823
  218DMSO    H1 2482   2.545   1.606   0.241 -0.8340  0.6940  0.4766
  218DMSO    H2 2483   2.439   1.524   0.120 -0.3849  0.2245 -1.2035
  218DMSO    H3 2484   2.466   1.702   0.114  2.2416 -1.9891 -1.5715
  218DMSO    S1 2485   2.310   1.655   0.276 -0.2341 -0.1414 -0.1520
  218DMSO    C2 2486   2.297   1.498   0.358 -0.4281  0.0280  0.0966
  218DMSO    H4 2487   2.229   1.510   0.442 -0.7447 -1.8615  0.1544
  218DMSO    H5 2488   2.267   1.421   0.287 -1.3307 -0.1050  0.6154
  218DMSO    H6 2489   2.390   1.471   0.409  0.1639  2.0536  0.1940
  218DMSO    O1 2490   2.194   1.649   0.178  0.2506  0.1624  0.0064
  219DMSO    C1 2491   0.669   4.152   1.234  0.6285  0.0803 -0.4205
  219DMSO    H1 2492   0.754   4.220   1.245 -0.4861  1.8201 -1.9973
  219DMSO    H2 2493   0.633   4.153   1.131  0.5749 -2.2849 -0.4665
  219DMSO    H3 2494   0.589   4.175   1.305  0.0361 -1.3867 -0.5831
  219DMSO    S1 2495   0.721   3.985   1.270  0.2469  0.3450 -0.0242
  219DMSO    C2 2496   0.818   3.962   1.123 -0.3832 -0.2389 -0.4388
  219DMSO    H4 2497   0.907   4.025   1.123 -1.4233  1.4165  2.5540
  219DMSO    H5 2498   0.854   3.859   1.121 -2.3701 -1.0072  0.2824
  219DMSO    H6 2499   0.757   3.994   1.038 -1.3590 -1.7306 -0.3470
  219DMSO    O1 2500   0.600   3.895   1.254  0.2073  0.2837 -0.0276
  220DMSO    C1 2501   1.678   2.867   2.024 -0.0671  0.6646  0.4017
  220DMSO    H1 2502   1.747   2.933   1.970  0.5067 -0.2829 -0.0568
  220DMSO    H2 2503   1.744   2.806   2.086  0.2166  0.8326  0.2675
  220DMSO    H3 2504   1.637   2.794   1.953  3.2205 -1.9921  0.9313
  220DMSO    S1 2505   1.568   2.965   2.127  0.6261 -0.3613  0.0588
  220DMSO    C2 2506   1.480   3.030   1.984  0.1311 -0.2860  0.1474
  220DMSO    H4 2507   1.556   3.065   1.914  1.6466 -1.1009  1.3234
  220DMSO    H5 2508   1.418   2.952   1.940 -0.2079 -0.2403  0.5379
  220DMSO    H6 2509   1.421   3.117   2.012  1.1226  0.2599  0.6059
  220DMSO    O1 2510   1.659   3.073   2.172  0.3860 -0.4711  0.0626
  221DMSO    C1 2511   3.726   4.294   2.191 -0.2400 -0.8900 -0.1818
  221DMSO    H1 2512   3.669   4.249   2.273 -1.4649  1.2039  0.2095
  221DMSO    H2 2513   3.833   4.277   2.203 -0.0401  0.9711  1.1737
  221DMSO    H3 2514   3.712   4.402   2.183  0.3952 -0.8160 -0.2959
  221DMSO    S1 2515   3.699   4.224   2.029 -0.3144 -0.0020  0.0907
  221DMSO    C2 2516   3.789   4.349   1.941 -0.4745 -0.6593  0.6159
  221DMSO    H4 2517   3.738   4.445   1.953  0.3115 -0.0879 -0.4171
  221DMSO    H5 2518   3.891   4.357   1.979  0.0656 -0.8138 -0.7403
  221DMSO    H6 2519   3.784   4.331   1.833  0.4344  0.3234  0.3916
  221DMSO    O1 2520   3.557   4.255   1.983  0.4171  0.5148 -0.2483
  222DMSO    C1 2521   4.915   5.691   4.117  0.4653 -0.3867 -0.3936
  222DMSO    H1 2522   4.910   5.691   4.008 -1.1030 -1.0550 -0.3423
  222DMSO    H2 2523   4.915   5.794   4.155 -0.5969  0.0129 -1.4203
  222DMSO    H3 2524   5.011   5.647   4.147  0.6420  1.0244  1.2802
  222DMSO    S1 2525   4.766   5.620   4.197 -0.2932 -0.1637  0.4025
  222DMSO    C2 2526   4.656   5.743   4.131 -0.2255  0.6093  0.6401
  222DMSO    H4 2527   4.563   5.746   4.188  1.0057 -1.5847  2.9651
  222DMSO    H5 2528   4.717   5.834   4.131 -0.8071  1.0034  0.0499
  222DMSO    H6 2529   4.653   5.712   4.027  0.9720  0.7040  0.5672
  222DMSO    O1 2530   4.778   5.664   4.338  0.0839  0.4033 -0.2806
  223DMSO    C1 2531   3.823   2.351   2.787 -0.4812 -0.3904  0.2351
  223DMSO    H1 2532   3.724   2.350   2.833  0.7856 -0.1255  3.1699
  223DMSO    H2 2533   3.851   2.248   2.762 -1.1113 -0.7524  0.9853
  223DMSO    H3 2534   3.896   2.392   2.857  0.6697  1.4696 -1.8910
  223DMSO    S1 2535   3.834   2.460   2.640 -0.2898 -0.4334 -0.4039
  223DMSO    C2 2536   3.707   2.389   2.537 -0.4419 -0.1067 -0.4433
  223DMSO    H4 2537   3.737   2.284   2.523  0.7517  0.0579  0.6739
  223DMSO    H5 2538   3.609   2.398   2.585  0.7879  1.9735  1.8963
  223DMSO    H6 2539   3.706   2.440   2.441 -0.6837 -1.6278 -1.2809
  223DMSO    O1 2540   3.958   2.429   2.579 -0.1341 -0.2876 -0.2403
  224DMSO    C1 2541   1.103   0.289   2.737 -0.4303  0.2582  0.1390
  224DMSO    H1 2542   1.090   0.394   2.708 -0.7378 -0.0808 -1.0006
  224DMSO    H2 2543   1.183   0.247   2.676  0.6300  3.1034 -0.6174
  224DMSO    H3 2544   1.015   0.230   2.714 -0.4255  0.1297  0.4550
  224DMSO    S1 2545   1.142   0.267   2.916  0.0901  0.4125  0.3300
  224DMSO    C2 2546   1.272   0.391   2.937 -0.1612  0.1303  0.1372
  224DMSO    H4 2547   1.351   0.373   2.863 -0.6449 -0.3102 -0.2841
  224DMSO    H5 2548   1.217   0.484   2.921 -1.4492 -0.5749  0.3048
  224DMSO    H6 2549   1.307   0.382   3.040 -0.4131 -0.2784  0.1889
  224DMSO    O1 2550   1.216   0.140   2.924  0.1641  0.2902 -0.2301
  225DMSO    C1 2551   2.750   1.820   3.216  0.4668  0.1152 -0.2070
  225DMSO    H1 2552   2.786   1.717   3.210 -0.2327 -0.1911  0.6002
  225DMSO    H2 2553   2.645   1.813   3.247  0.8141 -0.5434  0.8622
  225DMSO    H3 2554   2.763   1.860   3.116  1.0863  2.1284  0.6427
  225DMSO    S1 2555   2.851   1.914   3.329  0.0304 -0.6739  0.3125
  225DMSO    C2 2556   2.768   1.883   3.489  0.4792 -0.1097 -0.1002
  225DMSO    H4 2557   2.781   1.967   3.558 -0.2558  0.8714 -1.1273
  225DMSO    H5 2558   2.660   1.873   3.473  0.6137 -0.8460 -0.6014
  225DMSO    H6 2559   2.802   1.787   3.530  0.0518 -0.5644 -0.8060
  225DMSO    O1 2560   2.799   2.054   3.293 -0.1807 -0.5991  0.4987
  226DMSO    C1 2561   0.645   0.511   4.185 -0.1166 -0.1547  0.5337
  226DMSO    H1 2562   0.671   0.416   4.233  2.1279 -0.3461 -0.8843
  226DMSO    H2 2563   0.691   0.594   4.239 -0.5953  0.2966  0.2512
  226DMSO    H3 2564   0.538   0.524   4.170 -0.1327  0.7733  1.3141
  226DMSO    S1 2565   0.710   0.520   4.014 -0.3650 -0.2448  0.1792
  226DMSO    C2 2566   0.658   0.684   3.959  0.4218  0.2888  0.6828
  226DMSO    H4 2567   0.573   0.725   4.013  1.0806 -0.8190  2.6450
  226DMSO    H5 2568   0.747   0.748   3.959  0.6519  0.0288  2.6982
  226DMSO    H6 2569   0.642   0.678   3.851  1.5268  0.1327  0.5059
  226DMSO    O1 2570   0.624   0.426   3.936  0.1062 -0.1666  0.2770
  227DMSO    C1 2571   3.318   4.240   1.050 -0.0214  0.5432  0.3676
  227DMSO    H1 2572   3.331   4.264   0.944  0.3286 -0.6483  0.1240
  227DMSO    H2 2573   3.371   4.147   1.071 -1.5307 -0.6663 -0.9012
  227DMSO    H3 2574   3.211   4.234   1.070  0.1317  0.6303  1.2235
  227DMSO    S1 2575   3.389   4.372   1.154  0.0378  0.2397  0.1071
  227DMSO    C2 2576   3.564   4.325   1.131 -0.2843 -0.6115 -0.2654
  227DMSO    H4 2577   3.618   4.360   1.219 -1.3463 -1.3880  0.7274
  227DMSO    H5 2578   3.582   4.218   1.119  0.0601 -0.5164 -0.6338
  227DMSO    H6 2579   3.597   4.365   1.035 -1.2364  1.8409  0.3566
  227DMSO    O1 2580   3.360   4.335   1.294  0.0735  0.0425  0.4806
  228DMSO    C1 2581   1.935   4.134   3.804 -0.5574  0.4715  0.3070
  228DMSO    H1 2582   1.995   4.113   3.893  2.6716  0.9551 -1.6039
  228DMSO    H2 2583   2.000   4.114   3.718  0.4175  1.5063  0.7769
  228DMSO    H3 2584   1.903   4.238   3.795 -3.3156 -0.2729  0.6586
  228DMSO    S1 2585   1.791   4.025   3.810 -0.4120 -0.7113  0.0170
  228DMSO    C2 2586   1.755   4.053   3.989  0.3681  0.2056  0.3961
  228DMSO    H4 2587   1.841   4.033   4.053 -1.2666 -0.8825  2.3719
  228DMSO    H5 2588   1.734   4.160   3.997 -3.7489 -0.4911  1.3582
  228DMSO    H6 2589   1.674   3.989   4.026  0.1441 -1.2704 -2.4359
  228DMSO    O1 2590   1.839   3.888   3.820  0.2294  0.1590 -0.1106
  229DMSO    C1 2591   1.094   0.946   4.350  0.0256 -0.3834  0.0475
  229DMSO    H1 2592   1.203   0.932   4.346  0.1937  1.0289 -1.5810
  229DMSO    H2 2593   1.078   1.011   4.264  1.4909 -0.0749 -0.0301
  229DMSO    H3 2594   1.069   1.002   4.441  0.1426 -0.6460  0.2417
  229DMSO    S1 2595   0.997   0.793   4.346 -0.1146  0.0636 -0.1814
  229DMSO    C2 2596   1.015   0.769   4.171 -0.0313 -0.0262  0.4794
  229DMSO    H4 2597   0.972   0.673   4.144  1.1749 -0.4398 -0.0407
  229DMSO    H5 2598   0.963   0.846   4.113 -0.8734 -1.4692 -0.7586
  229DMSO    H6 2599   1.124   0.777   4.160 -0.3189  3.0688 -1.3575
  229DMSO    O1 2600   0.862   0.851   4.347  0.4825 -0.1330 -0.1308
  230DMSO    C1 2601   3.676   0.750   2.235 -0.3862 -0.7389  0.1619
  230DMSO    H1 2602   3.740   0.820   2.179 -0.0399 -1.5323 -0.4471
  230DMSO    H2 2603   3.756   0.690   2.280 -0.3514  0.9557  2.5612
  230DMSO    H3 2604   3.608   0.691   2.173 -0.2810 -1.6886  0.9378
  230DMSO    S1 2605   3.563   0.836   2.345  0.1491 -0.1978 -0.1614
  230DMSO    C2 2606   3.466   0.904   2.210 -0.0744  0.3415 -0.4213
  230DMSO    H4 2607   3.405   0.821   2.172  0.9642 -0.0139 -1.3927
  230DMSO    H5 2608   3.403   0.985   2.246  1.0996  2.1305 -2.1355
  230DMSO    H6 2609   3.534   0.936   2.130  1.1123  1.4479  0.9813
  230DMSO    O1 2610   3.643   0.953   2.409 -0.5097 -0.1632  0.5263
  231DMSO    C1 2611   1.207   3.345   3.457 -0.4956 -0.7705 -0.4143
  231DMSO    H1 2612   1.293   3.390   3.506  0.2097 -2.3068 -0.2000
  231DMSO    H2 2613   1.141   3.324   3.542  0.2101  2.5275  1.1248
  231DMSO    H3 2614   1.241   3.265   3.392 -2.2095 -0.3271 -1.9543
  231DMSO    S1 2615   1.122   3.452   3.341  0.3714 -0.4847  0.5246
  231DMSO    C2 2616   0.967   3.378   3.350 -0.3310 -0.6457 -0.3902
  231DMSO    H4 2617   0.924   3.409   3.445 -0.6864  0.6228 -0.9486
  231DMSO    H5 2618   0.918   3.432   3.269  0.3928  0.5503 -0.0447
  231DMSO    H6 2619   0.986   3.272   3.329  2.6334 -1.0693  3.2665
  231DMSO    O1 2620   1.187   3.402   3.210 -0.1838  0.5042  0.6721
  232DMSO    C1 2621   1.239   3.318   0.591  0.0487 -0.6088 -0.8043
  232DMSO    H1 2622   1.136   3.292   0.616  0.4015 -0.9159  0.4096
  232DMSO    H2 2623   1.296   3.345   0.680 -1.4363  1.5942 -0.4410
  232DMSO    H3 2624   1.222   3.407   0.529  1.2543 -0.6954 -1.2933
  232DMSO    S1 2625   1.311   3.189   0.503  0.2184 -0.5125  0.3258
  232DMSO    C2 2626   1.349   3.106   0.649 -0.1819 -0.2273  0.1326
  232DMSO    H4 2627   1.259   3.106   0.713 -0.4775  1.4672 -0.2317
  232DMSO    H5 2628   1.373   3.002   0.627 -1.3119 -0.6121  0.6271
  232DMSO    H6 2629   1.435   3.158   0.691  1.1820 -0.5398 -2.1241
  232DMSO    O1 2630   1.451   3.242   0.463 -0.1636  0.2344  0.0460
  233DMSO    C1 2631   0.126   4.917   2.174  0.1058  0.6634  0.1765
  233DMSO    H1 2632   0.210   4.960   2.229 -0.3969  1.5330  0.2943
  233DMSO    H2 2633   0.060   5.004   2.162  1.7909  1.8877 -0.7466
  233DMSO    H3 2634   0.081   4.834   2.228 -0.4170  0.8223 -0.0065
  233DMSO    S1 2635   0.183   4.850   2.017  0.0906 -0.2821  0.2640
  233DMSO    C2 2636   0.266   4.999   1.965 -0.5869  0.0803 -0.0711
  233DMSO    H4 2637   0.269   4.979   1.857  0.3681 -2.7945  0.4002
  233DMSO    H5 2638   0.212   5.086   2.001  1.6997  1.3779  0.4542
  233DMSO    H6 2639   0.372   5.003   1.992 -1.1273  1.3144  2.0682
  233DMSO    O1 2640   0.060   4.854   1.932  0.4503  0.5905  0.0096
  234DMSO    C1 2641   1.143   3.142   5.722 -0.6052 -0.8353  0.3477
  234DMSO    H1 2642   1.129   3.117   5.617  1.5478 -0.8189  0.0033
  234DMSO    H2 2643   1.226   3.213   5.722 -0.4032 -0.7814 -4.0619
  234DMSO    H3 2644   1.160   3.052   5.782  1.2869 -0.7876 -0.0421
  234DMSO    S1 2645   1.001   3.240   5.778 -0.1906  0.4909 -0.0856
  234DMSO    C2 2646   0.973   3.135   5.918  0.2993 -0.7397  0.4682
  234DMSO    H4 2647   1.056   3.133   5.989 -0.6749  0.4135  1.6923
  234DMSO    H5 2648   0.890   3.180   5.973 -1.7731 -1.3367 -1.9792
  234DMSO    H6 2649   0.940   3.038   5.880 -1.6198 -0.5074  1.4418
  234DMSO    O1 2650   0.899   3.191   5.685  0.0045  0.4939  0.3126
  235DMSO    C1 2651   1.835   2.895   3.237  0.2181 -0.5257 -0.6414
  235DMSO    H1 2652   1.852   2.997   3.202 -0.1714 -0.2409 -0.0225
  235DMSO    H2 2653   1.731   2.869   3.215  0.6849 -2.9856 -0.2489
  235DMSO    H3 2654   1.852   2.903   3.344 -0.1537  1.1503 -0.6802
  235DMSO    S1 2655   1.939   2.779   3.152  0.0739 -0.1899  0.4033
  235DMSO    C2 2656   1.879   2.632   3.231  0.2169  0.4188  0.9345
  235DMSO    H4 2657   1.867   2.557   3.154 -0.8297  2.1162 -0.6374
  235DMSO    H5 2658   1.953   2.588   3.299  0.5477 -0.0657  0.2618
  235DMSO    H6 2659   1.783   2.648   3.282 -0.5393 -2.0792  0.3983
  235DMSO    O1 2660   2.075   2.799   3.212  0.1537  0.0852  0.0211
  236DMSO    C1 2661   2.339   2.221   4.595  0.1323 -0.1146 -0.1801
  236DMSO    H1 2662   2.382   2.125   4.567 -3.0608 -1.1359 -2.2529
  236DMSO    H2 2663   2.303   2.230   4.698  1.7236 -0.7781  0.4568
  236DMSO    H3 2664   2.250   2.235   4.533  0.4378  1.3748 -0.3188
  236DMSO    S1 2665   2.467   2.349   4.565  0.2942  0.3354  0.1548
  236DMSO    C2 2666   2.350   2.474   4.521  0.2709 -0.8831 -0.5257
  236DMSO    H4 2667   2.252   2.434   4.494 -0.0986 -0.1072 -0.3599
  236DMSO    H5 2668   2.334   2.530   4.613 -0.8400 -1.2320 -0.4881
  236DMSO    H6 2669   2.382   2.522   4.429  1.6220  1.8093  1.2312
  236DMSO    O1 2670   2.526   2.320   4.433  0.3995 -0.5787 -0.3044
  237DMSO    C1 2671   2.618   3.472   1.550 -0.1455 -0.2364  0.2985
  237DMSO    H1 2672   2.554   3.473   1.462 -0.2273  0.9819  0.3466
  237DMSO    H2 2673   2.570   3.540   1.621  2.0910  2.5946 -0.6805
  237DMSO    H3 2674   2.714   3.521   1.528 -0.3548 -0.4816 -1.2351
  237DMSO    S1 2675   2.647   3.322   1.640  0.4902  0.2791  0.0437
  237DMSO    C2 2676   2.474   3.275   1.648  0.0801  0.3096  0.7162
  237DMSO    H4 2677   2.427   3.373   1.663  1.0128  0.9261 -0.2485
  237DMSO    H5 2678   2.447   3.236   1.550  0.6626  3.1204 -0.6788
  237DMSO    H6 2679   2.451   3.211   1.733  0.3895 -1.3143 -0.3697
  237DMSO    O1 2680   2.687   3.357   1.778  0.4098 -0.4784 -0.5007
  238DMSO    C1 2681   3.232   0.241   0.307  0.0693  0.1538 -0.3232
  238DMSO    H1 2682   3.137   0.204   0.268 -0.4816  0.7690  0.3855
  238DMSO    H2 2683   3.228   0.348   0.282  2.2436  0.8888  1.9988
  238DMSO    H3 2684   3.321   0.184   0.282  0.7468  1.2262 -0.4465
  238DMSO    S1 2685   3.221   0.236   0.483 -0.0812 -0.2154 -0.1670
  238DMSO    C2 2686   3.336   0.367   0.520 -0.4577  0.3338 -0.5182
  238DMSO    H4 2687   3.428   0.352   0.463  0.6140 -0.9375  1.4626
  238DMSO    H5 2688   3.295   0.467   0.504  0.4592  0.3633 -3.2180
  238DMSO    H6 2689   3.360   0.365   0.626  0.7653 -0.1510 -0.7907
  238DMSO    O1 2690   3.305   0.116   0.510  0.1663 -0.2874 -0.1445
  239DMSO    C1 2691   3.965   0.217   3.137 -0.4115  0.3236 -0.2780
  239DMSO    H1 2692   4.016   0.127   3.100 -0.8659 -0.1373  0.2064
  239DMSO    H2 2693   4.029   0.259   3.214 -1.0049  0.6958  0.0202
  239DMSO    H3 2694   3.870   0.186   3.181  0.5400 -2.1678  0.2017
  239DMSO    S1 2695   3.941   0.337   3.013 -0.2018 -0.4562  0.0581
  239DMSO    C2 2696   4.119   0.348   2.963 -0.1504  0.4934 -0.2662
  239DMSO    H4 2697   4.149   0.265   2.898  2.9399 -0.6165  2.3148
  239DMSO    H5 2698   4.110   0.433   2.895 -1.2991 -0.7608 -1.7546
  239DMSO    H6 2699   4.196   0.363   3.039 -0.6730  0.7638  0.2103
  239DMSO    O1 2700   3.931   0.473   3.074  0.1203  0.0435 -0.1177
  240DMSO    C1 2701   1.305   2.535   4.193 -0.1993 -0.2779  0.0159
  240DMSO    H1 2702   1.322   2.629   4.141  1.4100 -0.2901  0.4704
  240DMSO    H2 2703   1.233   2.554   4.273 -0.8203 -1.4220 -0.2467
  240DMSO    H3 2704   1.395   2.498   4.243  0.7367 -0.9283 -2.0695
  240DMSO    S1 2705   1.263   2.419   4.059  0.0949  0.0253  0.1684
  240DMSO    C2 2706   1.249   2.289   4.179  0.3808  0.7615  0.9769
  240DMSO    H4 2707   1.184   2.316   4.262 -2.4702  0.7289 -1.0762
  240DMSO    H5 2708   1.195   2.212   4.123 -0.5603  1.0620  1.4476
  240DMSO    H6 2709   1.352   2.260   4.197  0.6146 -1.7587 -3.0913
  240DMSO    O1 2710   1.380   2.393   3.975 -0.2534  0.1772  0.3372
  241DMSO    C1 2711   4.664   4.194   3.897 -0.0106  0.4429  0.5687
  241DMSO    H1 2712   4.650   4.116   3.821 -1.6514  1.5784 -0.3564
  241DMSO    H2 2713   4.653   4.297   3.863  0.1301 -0.2294 -1.6731
  241DMSO    H3 2714   4.762   4.173   3.940  0.6336 -0.4875 -1.2427
  241DMSO    S1 2715   4.544   4.162   4.025  0.4388 -0.0114 -0.5190
  241DMSO    C2 2716   4.394   4.168   3.925  0.0184  0.9439  0.3119
  241DMSO    H4 2717   4.316   4.107   3.971  0.4777  0.4060  0.3817
  241DMSO    H5 2718   4.359   4.272   3.922 -0.0844  0.8921 -0.5710
  241DMSO    H6 2719   4.416   4.132   3.824  0.1152  2.6661 -0.3236
  241DMSO    O1 2720   4.537   4.290   4.101  0.2982 -0.3584 -0.2333
  242DMSO    C1 2721   5.646   4.360   1.912  0.9913 -0.6168 -0.3050
  242DMSO    H1 2722   5.678   4.307   2.002  0.0505 -0.9124 -0.1307
  242DMSO    H2 2723   5.727   4.415   1.865  1.9003 -1.6951 -0.0325
  242DMSO    H3 2724   5.562   4.428   1.929  0.1313 -2.1995  2.4052
  242DMSO    S1 2725   5.587   4.235   1.794 -0.1914  0.1137  0.0055
  242DMSO    C2 2726   5.746   4.209   1.721 -0.1740  0.0252 -0.6815
  242DMSO    H4 2727   5.771   4.294   1.656 -1.6718  1.2922  0.3352
  242DMSO    H5 2728   5.817   4.203   1.803  0.4114  0.5913 -1.1301
  242DMSO    H6 2729   5.733   4.118   1.661 -1.6138 -0.5639  0.4695
  242DMSO    O1 2730   5.501   4.299   1.691 -0.8685  0.0930  0.3817
  243DMSO    C1 2731   3.290   0.662   5.930 -0.1637  0.0683  0.1601
  243DMSO    H1 2732   3.221   0.636   5.849  0.1875 -1.0058  0.1965
  243DMSO    H2 2733   3.257   0.759   5.969 -1.9212 -0.9303  1.2870
  243DMSO    H3 2734   3.392   0.674   5.892 -0.3678  1.9669  0.0901
  243DMSO    S1 2735   3.300   0.532   6.062 -0.2196 -0.2365 -0.1548
  243DMSO    C2 2736   3.429   0.617   6.150 -0.2388  0.5834 -0.0339
  243DMSO    H4 2737   3.401   0.713   6.195 -0.8647  0.1830  0.4477
  243DMSO    H5 2738   3.433   0.554   6.240 -2.2776  0.6847  0.1772
  243DMSO    H6 2739   3.527   0.615   6.102  0.4685 -1.6343  1.3600
  243DMSO    O1 2740   3.367   0.407   6.010  0.3066 -0.3042  0.9472
  244DMSO    C1 2741   2.049   3.906   0.131 -0.7243 -0.0589  0.0171
  244DMSO    H1 2742   1.971   3.889   0.205 -0.7649 -0.8807 -0.2050
  244DMSO    H2 2743   2.094   4.006   0.138 -0.2044 -0.3851  1.5487
  244DMSO    H3 2744   2.008   3.883   0.032 -0.3216  0.4323 -0.2753
  244DMSO    S1 2745   2.185   3.787   0.152  0.2024 -0.2549 -0.2991
  244DMSO    C2 2746   2.267   3.817   0.004  0.0448  0.3151 -0.1367
  244DMSO    H4 2747   2.350   3.749  -0.010 -1.0883 -0.6975 -2.4428
  244DMSO    H5 2748   2.197   3.804  -0.079 -0.7854 -2.6640  0.9173
  244DMSO    H6 2749   2.307   3.919   0.014 -0.3650  0.7501 -2.3732
  244DMSO    O1 2750   2.122   3.656   0.120 -0.5785 -0.4130  0.1044
  245DMSO    C1 2751   0.189   2.193   1.861 -0.1203  0.5230 -0.5985
  245DMSO    H1 2752   0.194   2.289   1.913 -0.3247  0.0216  0.3689
  245DMSO    H2 2753   0.240   2.111   1.912 -2.0354  1.2733  2.7998
  245DMSO    H3 2754   0.224   2.199   1.758  3.3617  1.4997  0.5292
  245DMSO    S1 2755   0.014   2.147   1.865 -0.1167 -0.1916  0.0480
  245DMSO    C2 2756  -0.044   2.307   1.783  0.0348 -0.0555  0.2192
  245DMSO    H4 2757  -0.004   2.308   1.682 -0.0383 -1.3819  0.1555
  245DMSO    H5 2758  -0.152   2.310   1.769 -0.0015 -4.2865 -2.0408
  245DMSO    H6 2759  -0.017   2.389   1.849 -0.9964  1.4609 -1.1714
  245DMSO    O1 2760  -0.005   2.167   2.008  0.4328  0.2019 -0.6352
  246DMSO    C1 2761   3.845   1.350   2.458  0.5952 -0.2433  0.3625
  246DMSO    H1 2762   3.750   1.367   2.509  0.1099  1.0521 -0.9110
  246DMSO    H2 2763   3.822   1.285   2.373  2.3935 -0.9781  0.3943
  246DMSO    H3 2764   3.920   1.303   2.522  2.3148  2.2483  0.2875
  246DMSO    S1 2765   3.883   1.516   2.412 -0.0681  0.0238  0.1559
  246DMSO    C2 2766   4.044   1.471   2.335  0.5180  0.2123  0.0904
  246DMSO    H4 2767   4.032   1.434   2.232  0.5780  1.5569 -0.4160
  246DMSO    H5 2768   4.099   1.565   2.328  1.8088 -0.5841 -1.0112
  246DMSO    H6 2769   4.104   1.402   2.394  0.6161 -0.0910 -0.3528
  246DMSO    O1 2770   3.924   1.594   2.533  0.0093 -0.4657  0.5481
  247DMSO    C1 2771   2.973   2.482   3.126  0.2539 -0.0485 -0.2727
  247DMSO    H1 2772   3.054   2.555   3.136 -2.4949  3.1633  0.3770
  247DMSO    H2 2773   2.937   2.471   3.024  0.8134 -0.5355 -0.4220
  247DMSO    H3 2774   2.896   2.517   3.196  2.2841  0.3893  1.8791
  247DMSO    S1 2775   3.022   2.325   3.184  0.4030 -0.8667  0.0255
  247DMSO    C2 2776   3.111   2.380   3.329 -0.5026 -0.5172  0.0159
  247DMSO    H4 2777   3.181   2.298   3.347  0.6061 -0.1211 -2.1475
  247DMSO    H5 2778   3.167   2.474   3.320  1.4799 -1.7904 -1.9177
  247DMSO    H6 2779   3.040   2.388   3.412  0.2024 -0.3247  0.6106
  247DMSO    O1 2780   3.127   2.278   3.093  0.1842  0.3657  0.1738
  248DMSO    C1 2781   0.089   0.218   4.331 -0.2799 -0.3509 -0.1082
  248DMSO    H1 2782   0.014   0.164   4.273  0.6858 -0.1363 -1.6313
  248DMSO    H2 2783   0.052   0.247   4.430 -0.4626  2.0967 -0.8122
  248DMSO    H3 2784   0.108   0.315   4.284  0.7901 -1.5029 -2.2046
  248DMSO    S1 2785   0.247   0.140   4.353  0.0044  0.2389 -0.3746
  248DMSO    C2 2786   0.297   0.153   4.190 -0.0265 -0.3247  0.0790
  248DMSO    H4 2787   0.385   0.087   4.183  0.9384  0.9341 -0.0034
  248DMSO    H5 2788   0.214   0.116   4.129 -0.5700 -0.1899  0.7327
  248DMSO    H6 2789   0.338   0.249   4.158 -2.1587  0.7440  0.4082
  248DMSO    O1 2790   0.199   0.007   4.375 -0.4263  0.1340 -0.0734
  249DMSO    C1 2791   2.166   5.235   2.219 -0.4687  0.6932 -0.1754
  249DMSO    H1 2792   2.109   5.328   2.221 -0.2672  0.8391 -0.8782
  249DMSO    H2 2793   2.262   5.245   2.167  0.6885  0.2973  1.7557
  249DMSO    H3 2794   2.099   5.151   2.200  0.1462  0.2570 -0.4237
  249DMSO    S1 2795   2.216   5.217   2.398 -0.4171  0.1078  0.5841
  249DMSO    C2 2796   2.342   5.335   2.385 -0.1378 -0.1073 -0.6996
  249DMSO    H4 2797   2.374   5.345   2.489  2.0990 -0.4566 -1.3132
  249DMSO    H5 2798   2.424   5.284   2.334  0.1416 -0.2571 -0.1036
  249DMSO    H6 2799   2.309   5.427   2.337 -0.1097 -0.1461 -0.7938
  249DMSO    O1 2800   2.278   5.083   2.403 -0.5602 -0.7315  0.5849
  250DMSO    C1 2801   2.981   0.272   3.626  0.3322  0.3955 -0.0910
  250DMSO    H1 2802   3.058   0.345   3.599 -0.5620  2.5971  2.7363
  250DMSO    H2 2803   2.954   0.265   3.732 -1.6110  0.8209 -0.5089
  250DMSO    H3 2804   2.997   0.171   3.588 -0.2306  0.8138 -1.4963
  250DMSO    S1 2805   2.819   0.343   3.565  0.4240 -0.0180 -0.2754
  250DMSO    C2 2806   2.885   0.372   3.397  0.2237  0.2189 -0.3113
  250DMSO    H4 2807   2.973   0.437   3.405  0.8050 -0.7373  1.6280
  250DMSO    H5 2808   2.922   0.277   3.360 -0.0740 -0.3408  0.7863
  250DMSO    H6 2809   2.808   0.431   3.346  1.3387  0.3462 -1.9391
  250DMSO    O1 2810   2.815   0.481   3.625  0.0027 -0.1079 -0.4104
  251DMSO    C1 2811   4.328   1.876   1.333  0.0887 -0.1898  0.4760
  251DMSO    H1 2812   4.412   1.852   1.399  0.0068 -0.6309  0.4270
  251DMSO    H2 2813   4.349   1.853   1.228 -0.3526  0.2779  0.2837
  251DMSO    H3 2814   4.288   1.977   1.341 -1.9624 -1.0623  2.0949
  251DMSO    S1 2815   4.189   1.764   1.357 -0.2668 -0.0147  0.1698
  251DMSO    C2 2816   4.080   1.861   1.256 -0.5398 -0.2336  0.4554
  251DMSO    H4 2817   4.118   1.876   1.155 -1.5306  1.0217  0.2486
  251DMSO    H5 2818   3.985   1.806   1.253 -0.8346  0.2231  1.1595
  251DMSO    H6 2819   4.058   1.957   1.302 -1.2913 -1.2279  2.3021
  251DMSO    O1 2820   4.136   1.791   1.493 -0.4778 -0.1499  0.5185
  252DMSO    C1 2821   1.515   0.927   4.089 -0.6866 -0.2063  0.2904
  252DMSO    H1 2822   1.452   1.016   4.093  0.8645  0.9989 -0.9385
  252DMSO    H2 2823   1.576   0.927   3.998 -0.2727 -1.6888  0.5433
  252DMSO    H3 2824   1.441   0.847   4.097 -0.7668 -0.2780 -0.9268
  252DMSO    S1 2825   1.628   0.917   4.228  0.1743 -0.0531  0.2064
  252DMSO    C2 2826   1.495   0.940   4.343  0.2304 -0.4862 -1.0895
  252DMSO    H4 2827   1.536   0.948   4.444  1.3253  0.3554 -1.5859
  252DMSO    H5 2828   1.456   1.034   4.303 -1.5133 -1.4889 -1.8407
  252DMSO    H6 2829   1.422   0.859   4.349 -0.3265  0.1045  3.2429
  252DMSO    O1 2830   1.697   1.052   4.236  0.3618 -0.3013 -0.5053
  253DMSO    C1 2831   1.814   0.305   3.055  0.5043  0.7395  0.1654
  253DMSO    H1 2832   1.784   0.391   3.116  0.6211 -0.8578  2.5935
  253DMSO    H2 2833   1.794   0.311   2.948 -0.7838  1.2962  0.4193
  253DMSO    H3 2834   1.755   0.217   3.082  2.3733 -0.1993  1.3749
  253DMSO    S1 2835   1.980   0.260   3.073  0.2611 -0.3522  0.1012
  253DMSO    C2 2836   1.968   0.249   3.247  0.0401 -0.1418  0.4356
  253DMSO    H4 2837   2.070   0.252   3.286 -0.2394  2.0877  1.1495
  253DMSO    H5 2838   1.906   0.331   3.285 -0.3340 -0.7283  1.1227
  253DMSO    H6 2839   1.917   0.156   3.276  0.0787 -0.5121 -0.6452
  253DMSO    O1 2840   2.048   0.388   3.040  0.4652 -0.5285  0.0474
  254DMSO    C1 2841   2.445   2.847   1.147 -0.0408 -0.4021  0.0232
  254DMSO    H1 2842   2.434   2.813   1.250  0.2444  1.1612  0.5959
  254DMSO    H2 2843   2.538   2.821   1.096 -0.6368  0.2843 -1.4918
  254DMSO    H3 2844   2.435   2.955   1.149  0.2618 -0.3571 -0.5401
  254DMSO    S1 2845   2.311   2.781   1.052  0.0261  0.0188 -0.2493
  254DMSO    C2 2846   2.344   2.892   0.918 -0.5390  1.0190 -0.2207
  254DMSO    H4 2847   2.446   2.898   0.878 -0.3368  1.3489  0.3265
  254DMSO    H5 2848   2.282   2.847   0.841 -0.2725  0.0349  0.1305
  254DMSO    H6 2849   2.303   2.985   0.958 -0.0209  0.6128  1.3302
  254DMSO    O1 2850   2.195   2.851   1.115 -0.5182  0.0458 -1.0025
  255DMSO    C1 2851   2.642   3.160   0.459  0.1453 -0.3429  0.3421
  255DMSO    H1 2852   2.668   3.264   0.441 -1.2480 -0.3770 -2.1572
  255DMSO    H2 2853   2.552   3.145   0.519 -2.0267  1.0724 -2.3603
  255DMSO    H3 2854   2.726   3.098   0.493  0.8420  0.2667 -0.2462
  255DMSO    S1 2855   2.576   3.096   0.304 -0.2406  0.1106  0.1828
  255DMSO    C2 2856   2.618   2.925   0.337  0.0489 -0.2909 -0.4979
  255DMSO    H4 2857   2.723   2.906   0.360 -0.7864 -1.5808  3.0014
  255DMSO    H5 2858   2.579   2.889   0.433  1.0665 -0.7246 -0.2307
  255DMSO    H6 2859   2.580   2.863   0.255  1.1777 -0.2602 -1.0637
  255DMSO    O1 2860   2.677   3.136   0.197  0.1625  0.4670 -0.8744
  256DMSO    C1 2861   2.784   1.141   4.039  0.2152 -0.6045  0.4887
  256DMSO    H1 2862   2.890   1.142   4.067  0.6019 -0.5247 -0.9196
  256DMSO    H2 2863   2.731   1.050   4.067 -0.9544 -0.3347 -0.7463
  256DMSO    H3 2864   2.788   1.151   3.930 -0.0081  0.0252  0.5326
  256DMSO    S1 2865   2.700   1.284   4.102  0.1526  0.4533 -0.0789
  256DMSO    C2 2866   2.545   1.219   4.036  0.2377  0.2871 -0.5922
  256DMSO    H4 2867   2.460   1.280   4.068 -0.6133 -2.2152  2.4150
  256DMSO    H5 2868   2.567   1.213   3.929  0.5050 -2.8033 -0.4462
  256DMSO    H6 2869   2.525   1.117   4.069  1.8362  0.0528 -0.3014
  256DMSO    O1 2870   2.747   1.385   4.009 -0.3777  0.8007 -0.3684
  257DMSO    C1 2871   0.439   5.174   3.939  0.0568  0.2571 -0.2017
  257DMSO    H1 2872   0.430   5.280   3.916  0.5471 -0.2047 -2.8423
  257DMSO    H2 2873   0.399   5.159   4.040 -1.0865  1.7760 -0.4029
  257DMSO    H3 2874   0.545   5.145   3.941 -0.1121 -0.3576  0.6384
  257DMSO    S1 2875   0.375   5.062   3.810 -0.0997  0.1469 -0.0227
  257DMSO    C2 2876   0.464   4.922   3.871  0.1697 -0.7330 -0.0122
  257DMSO    H4 2877   0.409   4.830   3.853 -1.4581  0.6781 -3.1854
  257DMSO    H5 2878   0.553   4.929   3.808 -0.5897 -0.2825 -1.0658
  257DMSO    H6 2879   0.485   4.949   3.975 -1.1363 -0.4213  0.1909
  257DMSO    O1 2880   0.434   5.104   3.677  0.0779  0.0424 -0.0165
  258DMSO    C1 2881   4.016   4.079   1.314  0.7143  0.6626 -0.0003
  258DMSO    H1 2882   3.988   4.174   1.359  0.8902  0.1053  1.3062
  258DMSO    H2 2883   4.044   4.102   1.210 -0.1396  2.8751  0.1947
  258DMSO    H3 2884   3.921   4.026   1.310 -0.3872  2.5528  0.0512
  258DMSO    S1 2885   4.145   3.995   1.409  0.3137  0.3544  0.1152
  258DMSO    C2 2886   4.217   3.913   1.259 -0.5461  0.1709 -0.3170
  258DMSO    H4 2887   4.266   3.988   1.196 -0.3371 -0.3441 -0.7750
  258DMSO    H5 2888   4.293   3.847   1.301  2.1999  2.2614 -1.7077
  258DMSO    H6 2889   4.146   3.852   1.204 -0.0313 -1.6569  0.9363
  258DMSO    O1 2890   4.078   3.880   1.478  0.3053  0.0014  0.0639
  259DMSO    C1 2891   2.267   4.141   0.427  0.4717  0.6299 -0.7618
  259DMSO    H1 2892   2.181   4.109   0.486  0.7479  0.7973 -0.2645
  259DMSO    H2 2893   2.291   4.247   0.435  1.2983  0.3873  0.3131
  259DMSO    H3 2894   2.248   4.102   0.327 -0.3218 -0.0802 -0.3570
  259DMSO    S1 2895   2.402   4.043   0.487  0.0882  0.3074 -0.1589
  259DMSO    C2 2896   2.465   4.029   0.326 -0.7030 -0.3113 -0.2084
  259DMSO    H4 2897   2.562   3.980   0.340  0.1180  1.3630  0.2300
  259DMSO    H5 2898   2.395   3.966   0.270 -0.1878  0.0637 -1.3042
  259DMSO    H6 2899   2.476   4.127   0.279  0.0080 -0.9755 -1.4975
  259DMSO    O1 2900   2.346   3.910   0.510 -0.4427 -0.2084 -0.0567
  260DMSO    C1 2901   1.165   2.056   3.852 -0.1013  0.0003 -0.0715
  260DMSO    H1 2902   1.175   2.008   3.950 -2.5811  0.0180  0.2588
  260DMSO    H2 2903   1.192   1.996   3.765 -0.7573  1.0415 -1.0165
  260DMSO    H3 2904   1.220   2.150   3.861 -1.0936  0.7408 -1.4685
  260DMSO    S1 2905   0.986   2.091   3.847  0.1009 -0.4248  0.1482
  260DMSO    C2 2906   0.920   1.927   3.801 -0.1248 -0.4167 -0.0491
  260DMSO    H4 2907   0.814   1.929   3.773  0.1536  4.9664 -1.9129
  260DMSO    H5 2908   0.985   1.888   3.722  3.4630 -0.7615  2.8008
  260DMSO    H6 2909   0.935   1.865   3.890  1.8543 -1.7113 -1.2241
  260DMSO    O1 2910   0.980   2.159   3.713 -0.0505 -0.3467  0.3798
  261DMSO    C1 2911   5.935   3.725   2.897 -0.2421  0.1552  0.7983
  261DMSO    H1 2912   5.965   3.675   2.989  2.4765 -1.0723 -0.6399
  261DMSO    H2 2913   5.888   3.819   2.927 -1.5651 -0.6389  1.3265
  261DMSO    H3 2914   5.884   3.668   2.818  0.1906  0.8471 -0.0039
  261DMSO    S1 2915   6.099   3.748   2.827 -0.2048 -0.1695  0.0114
  261DMSO    C2 2916   6.156   3.877   2.947  0.3185  0.0892 -0.3375
  261DMSO    H4 2917   6.071   3.945   2.953  0.8704  0.7454  0.2373
  261DMSO    H5 2918   6.164   3.830   3.045 -1.0254  0.3388 -0.0873
  261DMSO    H6 2919   6.242   3.934   2.911  0.8940 -0.8533 -0.4891
  261DMSO    O1 2920   6.068   3.829   2.703  0.3802 -0.5194 -0.3462
  262DMSO    C1 2921   4.477   1.517   5.774 -0.1104 -0.2496 -0.0789
  262DMSO    H1 2922   4.377   1.555   5.795  0.6855  1.0235  1.7032
  262DMSO    H2 2923   4.534   1.585   5.708  0.8516 -1.8338 -0.9539
  262DMSO    H3 2924   4.462   1.417   5.732 -1.0831  0.4489 -1.4699
  262DMSO    S1 2925   4.567   1.513   5.927  0.2150  0.0502  0.1826
  262DMSO    C2 2926   4.664   1.372   5.896  0.1984 -0.3595  0.7329
  262DMSO    H4 2927   4.720   1.373   5.803  0.6093  0.1572  0.9803
  262DMSO    H5 2928   4.745   1.366   5.969  1.4927 -0.3325 -0.6530
  262DMSO    H6 2929   4.597   1.286   5.885  0.7128 -0.6561 -0.1049
  262DMSO    O1 2930   4.469   1.469   6.033 -0.1175 -0.5003 -0.2747
  263DMSO    C1 2931   4.711   1.378   3.661  0.0657 -0.1199  0.6327
  263DMSO    H1 2932   4.677   1.317   3.576 -0.8832 -1.0629  1.6601
  263DMSO    H2 2933   4.820   1.370   3.660  0.0675 -0.7072  2.4378
  263DMSO    H3 2934   4.651   1.353   3.749 -0.1574  0.6547  0.7045
  263DMSO    S1 2935   4.674   1.550   3.629  0.4045 -0.1108  0.0852
  263DMSO    C2 2936   4.802   1.603   3.525  0.2525 -0.2699  0.0864
  263DMSO    H4 2937   4.817   1.711   3.533 -3.6857  0.3365  1.4877
  263DMSO    H5 2938   4.897   1.559   3.558 -0.3768  0.4875  3.1725
  263DMSO    H6 2939   4.772   1.575   3.424 -1.8016  0.3676  0.4879
  263DMSO    O1 2940   4.711   1.615   3.756 -0.3496 -0.2381  0.0809
  264DMSO    C1 2941   1.514   0.728   3.769 -0.2288  0.3777  0.3068
  264DMSO    H1 2942   1.614   0.716   3.727  0.1946 -0.9750  1.6545
  264DMSO    H2 2943   1.440   0.718   3.689 -1.8596  2.1563  1.5144
  264DMSO    H3 2944   1.506   0.823   3.823  1.1803  1.2739 -0.9563
  264DMSO    S1 2945   1.486   0.613   3.904 -0.0105 -0.2691  0.4484
  264DMSO    C2 2946   1.476   0.468   3.792 -0.3840 -0.4841 -0.1226
  264DMSO    H4 2947   1.453   0.374   3.842  0.2727  0.5056  2.2158
  264DMSO    H5 2948   1.399   0.484   3.717  1.1670  0.0209 -1.6651
  264DMSO    H6 2949   1.573   0.463   3.742  0.3044 -1.7339  1.2503
  264DMSO    O1 2950   1.341   0.648   3.927  0.2430  0.0479 -0.4436
  265DMSO    C1 2951   3.622   5.311   1.180 -0.3406  0.4323 -0.2375
  265DMSO    H1 2952   3.576   5.259   1.265  3.0844 -2.1307  0.2692
  265DMSO    H2 2953   3.684   5.249   1.115 -1.1540 -0.0260 -0.5890
  265DMSO    H3 2954   3.685   5.391   1.221 -2.0038  1.0364  1.2487
  265DMSO    S1 2955   3.507   5.373   1.074  0.1358  0.0431 -0.0794
  265DMSO    C2 2956   3.407   5.460   1.188  1.0227 -0.8629  0.5349
  265DMSO    H4 2957   3.302   5.459   1.158  1.3748  0.6534 -0.8614
  265DMSO    H5 2958   3.417   5.423   1.291  0.5378  0.2765  1.0061
  265DMSO    H6 2959   3.443   5.563   1.187  1.2492 -0.9447 -0.1333
  265DMSO    O1 2960   3.422   5.255   1.024 -0.0896 -0.3853 -0.6250
  266DMSO    C1 2961   4.426   3.167   4.426  0.0273 -0.0579  0.5951
  266DMSO    H1 2962   4.319   3.177   4.410  0.3023 -1.1298 -2.5259
  266DMSO    H2 2963   4.446   3.233   4.511 -0.7235  1.4459 -0.3476
  266DMSO    H3 2964   4.492   3.178   4.339 -1.6640 -1.4129 -0.9502
  266DMSO    S1 2965   4.445   3.007   4.478  0.4783  0.1912  0.2248
  266DMSO    C2 2966   4.315   2.938   4.369  1.5789  0.8277  0.3313
  266DMSO    H4 2967   4.344   2.936   4.264  2.6765 -0.1074  0.6310
  266DMSO    H5 2968   4.309   2.839   4.414  3.9121  0.7095  0.5222
  266DMSO    H6 2969   4.216   2.985   4.379  0.4045 -1.3201 -0.5619
  266DMSO    O1 2970   4.367   3.003   4.608  0.4138  0.2918  0.5580
  267DMSO    C1 2971   1.269   3.196   2.285 -0.4210 -0.2268  0.5300
  267DMSO    H1 2972   1.208   3.183   2.375 -0.1036 -0.2456  0.7407
  267DMSO    H2 2973   1.207   3.258   2.219  1.2480  0.9737  0.0388
  267DMSO    H3 2974   1.277   3.099   2.236  0.0800 -0.3955  0.9408
  267DMSO    S1 2975   1.429   3.259   2.317 -0.0909 -0.5546  0.0536
  267DMSO    C2 2976   1.450   3.186   2.478  0.1774 -0.2709  0.3684
  267DMSO    H4 2977   1.402   3.087   2.479 -1.3001  0.4260  0.7288
  267DMSO    H5 2978   1.555   3.175   2.505 -0.1105 -1.6578  1.0400
  267DMSO    H6 2979   1.393   3.243   2.552  0.5630  0.9165 -0.2401
  267DMSO    O1 2980   1.407   3.403   2.347 -0.6545 -0.2781 -0.1525
  268DMSO    C1 2981   2.445   1.456   4.866 -0.4155 -0.7159  0.3407
  268DMSO    H1 2982   2.471   1.389   4.948 -0.1155 -0.5448  0.3876
  268DMSO    H2 2983   2.520   1.536   4.858  1.1154 -2.0099  1.2246
  268DMSO    H3 2984   2.339   1.483   4.871 -0.5059 -1.2812  1.9923
  268DMSO    S1 2985   2.467   1.351   4.724  0.5860  0.2018  0.7862
  268DMSO    C2 2986   2.641   1.395   4.711 -0.6021  0.6670  0.3607
  268DMSO    H4 2987   2.700   1.317   4.760  1.4227  2.0309  0.2163
  268DMSO    H5 2988   2.660   1.388   4.604 -0.1196  0.0025  0.4835
  268DMSO    H6 2989   2.668   1.497   4.739  2.4542  0.3424 -1.0458
  268DMSO    O1 2990   2.406   1.440   4.616 -0.3654  0.1362 -0.5159
  269DMSO    C1 2991   0.221   1.309   1.872  0.6998 -0.4563 -0.5962
  269DMSO    H1 2992   0.253   1.290   1.769  0.1924 -1.1812 -0.6313
  269DMSO    H2 2993   0.271   1.394   1.918  0.2854  0.7686 -2.3259
  269DMSO    H3 2994   0.220   1.220   1.936 -2.0837  0.6215  1.0387
  269DMSO    S1 2995   0.055   1.358   1.864 -0.2127  0.0023 -0.2182
  269DMSO    C2 2996   0.080   1.505   1.772 -0.0125 -0.5409 -0.5644
  269DMSO    H4 2997  -0.018   1.543   1.742 -0.4272  0.0444  1.3552
  269DMSO    H5 2998   0.124   1.586   1.832 -0.0269 -0.4686 -0.6495
  269DMSO    H6 2999   0.137   1.497   1.679  0.5575 -0.5625 -0.2221
  269DMSO    O1 3000   0.030   1.408   2.005  0.4134  0.8739  0.5451
  270DMSO    C1 3001   2.160   4.445   4.000 -0.3963  0.5044 -0.0994
  270DMSO    H1 3002   2.258   4.482   3.967  0.9191 -1.9933  0.7995
  270DMSO    H2 3003   2.092   4.427   3.916  0.4435 -1.1118 -0.4495
  270DMSO    H3 3004   2.113   4.520   4.064 -2.3588 -0.6868 -0.0470
  270DMSO    S1 3005   2.213   4.298   4.091  0.3613  0.1575 -0.1731
  270DMSO    C2 3006   2.332   4.376   4.197  0.3243 -0.0154  0.0227
  270DMSO    H4 3007   2.356   4.309   4.279  1.5127 -1.7031 -1.6412
  270DMSO    H5 3008   2.422   4.410   4.145  2.1631 -2.1866  1.5844
  270DMSO    H6 3009   2.273   4.463   4.231 -2.4345  0.1349 -4.3029
  270DMSO    O1 3010   2.288   4.225   3.990 -0.3016  0.1959  0.5965
  271DMSO    C1 3011   0.015   1.884   2.448 -0.0606 -0.0859 -0.0219
  271DMSO    H1 3012   0.117   1.924   2.451 -0.0385 -0.1566  0.2338
  271DMSO    H2 3013  -0.051   1.913   2.530  0.2424 -1.6014  0.7827
  271DMSO    H3 3014   0.020   1.776   2.438 -3.2341 -0.3356  0.2261
  271DMSO    S1 3015  -0.075   1.949   2.305  0.0805 -0.4389 -0.1739
  271DMSO    C2 3016  -0.095   2.115   2.361 -1.1287  0.1808  0.5697
  271DMSO    H4 3017  -0.049   2.120   2.460  0.3214 -0.1524 -0.0637
  271DMSO    H5 3018  -0.041   2.176   2.288 -1.4827 -0.6057 -0.3594
  271DMSO    H6 3019  -0.201   2.141   2.357 -1.4571 -1.1198 -4.2118
  271DMSO    O1 3020  -0.217   1.905   2.316  0.0543 -0.1597  0.0322
  272DMSO    C1 3021   3.351   0.856   0.609  0.1053  0.0681 -0.3794
  272DMSO    H1 3022   3.444   0.893   0.564  0.1497 -0.3316 -0.6162
  272DMSO    H2 3023   3.335   0.751   0.586  2.1930 -0.7574  1.5232
  272DMSO    H3 3024   3.259   0.909   0.583 -0.4335  0.6196  2.2609
  272DMSO    S1 3025   3.377   0.832   0.788 -0.1056 -0.4202 -0.1305
  272DMSO    C2 3026   3.546   0.766   0.773  0.5785  0.1391  0.0135
  272DMSO    H4 3027   3.566   0.703   0.860  2.0873  2.4984  1.4754
  272DMSO    H5 3028   3.548   0.705   0.682  3.5934  1.5472 -0.9905
  272DMSO    H6 3029   3.621   0.845   0.762  0.4763  0.3226  0.6072
  272DMSO    O1 3030   3.298   0.710   0.808 -0.6396  0.3922 -0.4226
  273DMSO    C1 3031   5.910   3.917   2.217 -0.0901  0.1613  0.4193
  273DMSO    H1 3032   5.990   3.935   2.289  0.2915 -0.9536  0.2891
  273DMSO    H2 3033   5.815   3.911   2.271 -0.6179  1.1389 -0.3614
  273DMSO    H3 3034   5.923   3.818   2.172  0.0970  1.1275 -1.8020
  273DMSO    S1 3035   5.908   4.035   2.087 -0.0471 -0.2169 -0.4524
  273DMSO    C2 3036   6.072   4.006   2.031  0.0646  0.9362 -0.3560
  273DMSO    H4 3037   6.133   4.044   2.114  0.0631 -0.4802  0.3251
  273DMSO    H5 3038   6.095   3.901   2.017 -0.4421  0.5462  1.4683
  273DMSO    H6 3039   6.078   4.066   1.940 -0.4105 -0.2538 -1.1872
  273DMSO    O1 3040   5.936   4.161   2.162 -0.3791 -0.3632  0.0919
  274DMSO    C1 3041   1.911   4.991   3.591 -0.4441  0.1370  0.0190
  274DMSO    H1 3042   1.848   5.055   3.528  0.4151  0.1178 -0.8943
  274DMSO    H2 3043   1.941   5.047   3.680 -4.2283  0.9346  0.9425
  274DMSO    H3 3044   2.001   4.967   3.534  0.4423 -0.4493  1.6082
  274DMSO    S1 3045   1.823   4.839   3.626 -0.3738  0.0659  0.0532
  274DMSO    C2 3046   1.669   4.900   3.685 -0.2604  0.0221  0.3921
  274DMSO    H4 3047   1.690   4.950   3.780  0.4201  0.1921  0.1554
  274DMSO    H5 3048   1.636   4.983   3.622 -0.4726  0.6656  1.3336
  274DMSO    H6 3049   1.598   4.818   3.702 -2.3050  1.3784 -1.1597
  274DMSO    O1 3050   1.892   4.785   3.744 -0.0013  0.0521  0.8121
  275DMSO    C1 3051   0.661   4.428   4.210  0.4802  0.0352 -0.4371
  275DMSO    H1 3052   0.732   4.460   4.133  0.4028  0.9715 -0.1302
  275DMSO    H2 3053   0.565   4.477   4.193  0.8804  0.1823 -2.5095
  275DMSO    H3 3054   0.699   4.443   4.311  0.7075  0.9009 -0.6446
  275DMSO    S1 3055   0.662   4.249   4.199 -0.4266  0.2139  0.0299
  275DMSO    C2 3056   0.838   4.239   4.158 -0.1562 -0.0255  0.5449
  275DMSO    H4 3057   0.866   4.288   4.064  0.2039 -2.7833 -0.8774
  275DMSO    H5 3058   0.895   4.272   4.246  1.6366  1.7242 -1.1702
  275DMSO    H6 3059   0.853   4.132   4.141  1.0632  0.3174 -0.7430
  275DMSO    O1 3060   0.594   4.235   4.072  0.2757  0.1215 -0.2757
  276DMSO    C1 3061   0.462   2.915   2.142  0.6313  0.1002  0.4864
  276DMSO    H1 3062   0.461   3.021   2.118  0.4704 -0.4993 -2.5413
  276DMSO    H2 3063   0.479   2.857   2.051 -1.0721 -0.0084  0.1907
  276DMSO    H3 3064   0.366   2.885   2.186  0.3803 -1.5401 -1.0673
  276DMSO    S1 3065   0.589   2.893   2.261  0.0668 -0.0309 -0.1845
  276DMSO    C2 3066   0.550   2.716   2.290  0.6865  0.2892  0.8907
  276DMSO    H4 3067   0.570   2.669   2.193 -1.0906  0.7651  0.2552
  276DMSO    H5 3068   0.620   2.671   2.362  2.2846  0.6912 -0.3564
  276DMSO    H6 3069   0.444   2.702   2.310  0.8747  0.9160  2.5033
  276DMSO    O1 3070   0.536   2.968   2.376 -0.0351 -0.0297  0.2454
  277DMSO    C1 3071   3.866   0.085   4.585  0.3686  0.0528  0.8288
  277DMSO    H1 3072   3.776   0.023   4.577 -0.5488  1.4056  0.2392
  277DMSO    H2 3073   3.845   0.190   4.565 -1.5132 -0.7122 -1.7772
  277DMSO    H3 3074   3.945   0.058   4.515  1.0438  1.9983  0.7715
  277DMSO    S1 3075   3.920   0.064   4.740  0.4377 -0.1938  0.2841
  277DMSO    C2 3076   4.079   0.146   4.723 -0.1895 -0.0086 -0.0607
  277DMSO    H4 3077   4.066   0.238   4.667  0.4368  1.1835  1.6671
  277DMSO    H5 3078   4.121   0.176   4.819  0.2692  0.8808 -0.5343
  277DMSO    H6 3079   4.143   0.078   4.666  0.4048 -0.7123  1.3860
  277DMSO    O1 3080   3.949  -0.079   4.733 -0.7001 -0.2042 -0.0082
  278DMSO    C1 3081   3.293   2.092   2.278 -0.1929 -0.3171  0.1011
  278DMSO    H1 3082   3.188   2.122   2.284  0.3658  1.5254  2.8041
  278DMSO    H2 3083   3.306   2.040   2.183 -0.0638  0.1448 -0.1369
  278DMSO    H3 3084   3.332   2.034   2.362  3.9236  0.1015 -1.3377
  278DMSO    S1 3085   3.388   2.241   2.249  0.2036  0.1902  0.1884
  278DMSO    C2 3086   3.551   2.176   2.285  0.3639 -0.2258  0.3791
  278DMSO    H4 3087   3.543   2.103   2.366 -3.4337 -1.2249 -0.7058
  278DMSO    H5 3088   3.591   2.141   2.189 -0.5405 -0.5419  0.1126
  278DMSO    H6 3089   3.616   2.258   2.316  1.1193  0.3022 -2.3091
  278DMSO    O1 3090   3.369   2.315   2.379  0.0990 -0.4258 -0.5776
  279DMSO    C1 3091   1.958   3.755   2.683 -0.7354  0.3683 -0.1119
  279DMSO    H1 3092   2.015   3.675   2.730 -0.1749  0.3188 -0.8411
  279DMSO    H2 3093   1.859   3.777   2.724 -0.9628 -1.4492  0.3810
  279DMSO    H3 3094   1.955   3.722   2.579 -0.6580 -0.5185  0.1580
  279DMSO    S1 3095   2.052   3.902   2.712 -0.2832  0.1440  0.0027
  279DMSO    C2 3096   1.942   4.018   2.624  0.0197  0.0308 -0.0517
  279DMSO    H4 3097   1.988   4.112   2.591  1.6022 -0.8840 -0.5150
  279DMSO    H5 3098   1.908   3.967   2.533  0.8074  1.5333 -1.2487
  279DMSO    H6 3099   1.861   4.052   2.689 -0.1619 -1.3251  0.4663
  279DMSO    O1 3100   2.168   3.884   2.620  0.6762 -0.0482 -0.2561
  280DMSO    C1 3101   0.519   4.559   3.914  0.0805 -0.0412  0.3687
  280DMSO    H1 3102   0.607   4.510   3.956  1.1595  3.3835  2.4421
  280DMSO    H2 3103   0.511   4.667   3.924 -0.6990  0.5389 -4.1924
  280DMSO    H3 3104   0.431   4.514   3.959 -0.3605 -1.5922 -1.8442
  280DMSO    S1 3105   0.518   4.512   3.735  0.1580  0.4536 -0.0717
  280DMSO    C2 3106   0.667   4.612   3.707  0.1740  0.2847 -0.4783
  280DMSO    H4 3107   0.724   4.618   3.800 -3.1070  2.5947  1.6329
  280DMSO    H5 3108   0.733   4.560   3.637 -1.0576 -1.6294 -0.2923
  280DMSO    H6 3109   0.633   4.712   3.680 -0.1334  0.4458  0.4461
  280DMSO    O1 3110   0.410   4.594   3.676  0.3084 -0.1544  0.3161
  281DMSO    C1 3111   1.780   1.108   4.556  0.2273  0.4718 -0.1000
  281DMSO    H1 3112   1.864   1.159   4.509  0.9402 -1.0256 -0.5202
  281DMSO    H2 3113   1.772   1.004   4.523  0.1269  0.2460  0.6006
  281DMSO    H3 3114   1.687   1.164   4.548 -1.2092 -1.7222  0.4445
  281DMSO    S1 3115   1.819   1.120   4.731  0.1408 -0.3123  0.0057
  281DMSO    C2 3116   1.658   1.074   4.783  0.2633  0.7033 -0.3402
  281DMSO    H4 3117   1.657   0.965   4.780  0.2998  0.7066 -0.5107
  281DMSO    H5 3118   1.643   1.118   4.882  2.2074 -0.1483  0.3750
  281DMSO    H6 3119   1.583   1.119   4.717 -0.9497 -0.9245 -0.1038
  281DMSO    O1 3120   1.832   1.264   4.769  0.6705  0.2417  0.3556
  282DMSO    C1 3121   0.615   3.418   3.576  0.1425  0.4817  0.3577
  282DMSO    H1 3122   0.520   3.374   3.545 -0.1881  0.5612  1.2401
  282DMSO    H2 3123   0.672   3.437   3.485 -0.3210  0.5673  0.0817
  282DMSO    H3 3124   0.675   3.355   3.642 -0.2625 -1.9570 -1.4524
  282DMSO    S1 3125   0.599   3.575   3.666  0.4438  0.2906 -0.2219
  282DMSO    C2 3126   0.528   3.669   3.538 -0.5957  0.5013 -0.5965
  282DMSO    H4 3127   0.586   3.668   3.446 -2.0819  1.7952 -1.5982
  282DMSO    H5 3128   0.421   3.648   3.532 -0.4001 -0.7056 -0.1187
  282DMSO    H6 3129   0.540   3.769   3.581  1.2631  0.5555 -1.1347
  282DMSO    O1 3130   0.741   3.617   3.670  0.3211  0.5405 -0.0033
  283DMSO    C1 3131   1.699   3.923   2.072 -0.0939 -0.2363  0.2765
  283DMSO    H1 3132   1.653   3.930   1.973  1.6325  2.0240 -0.4479
  283DMSO    H2 3133   1.748   3.827   2.087 -1.0002 -1.1079 -1.8777
  283DMSO    H3 3134   1.629   3.943   2.154  1.3476  1.5056  1.1405
  283DMSO    S1 3135   1.820   4.054   2.079  0.1924  0.2409 -0.0911
  283DMSO    C2 3136   1.837   4.063   2.250 -0.3247 -0.4294 -0.2037
  283DMSO    H4 3137   1.736   4.090   2.283 -0.9172 -0.2276 -2.0400
  283DMSO    H5 3138   1.877   3.976   2.302 -1.2665  0.8207  2.8501
  283DMSO    H6 3139   1.908   4.141   2.280 -0.0882 -0.9827  0.6994
  283DMSO    O1 3140   1.730   4.166   2.036 -0.0612  0.1006 -0.3062
  284DMSO    C1 3141   0.332   1.571   2.887  0.4495 -0.5335 -0.4852
  284DMSO    H1 3142   0.273   1.563   2.796  0.6724 -0.1204 -0.6666
  284DMSO    H2 3143   0.268   1.540   2.970 -0.2865  2.1583  0.0438
  284DMSO    H3 3144   0.358   1.676   2.904  1.7959 -1.1377  1.5882
  284DMSO    S1 3145   0.479   1.474   2.866  0.3658 -0.5418  0.0888
  284DMSO    C2 3146   0.554   1.495   3.024  0.3241  0.1223 -0.4575
  284DMSO    H4 3147   0.551   1.597   3.064  2.6516 -0.7683  2.3692
  284DMSO    H5 3148   0.484   1.439   3.087  0.4257  2.3238  1.7858
  284DMSO    H6 3149   0.661   1.470   3.025  0.4109  0.4830 -0.5024
  284DMSO    O1 3150   0.564   1.552   2.768  0.0275  0.2602  0.1371
  285DMSO    C1 3151   5.900   4.219   2.486  0.2825  0.0649 -0.1997
  285DMSO    H1 3152   5.810   4.281   2.490  0.8698  0.9730 -0.6719
  285DMSO    H2 3153   5.918   4.185   2.384 -1.9769  1.0193 -0.9849
  285DMSO    H3 3154   5.887   4.130   2.547 -1.1171  0.3074 -0.1017
  285DMSO    S1 3155   6.055   4.285   2.549  0.4107 -0.0706  0.1450
  285DMSO    C2 3156   6.143   4.142   2.496  0.1996  1.0182 -0.2917
  285DMSO    H4 3157   6.248   4.153   2.522  0.9246  0.2087 -2.6064
  285DMSO    H5 3158   6.097   4.061   2.553  0.3731  0.8515 -0.3895
  285DMSO    H6 3159   6.137   4.118   2.389 -0.7936 -0.6102  0.0893
  285DMSO    O1 3160   6.053   4.260   2.703  0.0866  0.1411  0.2045
  286DMSO    C1 3161   3.808   1.285   4.893 -0.2627 -0.4157 -0.6911
  286DMSO    H1 3162   3.736   1.205   4.875  1.0284 -1.4731 -1.3706
  286DMSO    H2 3163   3.791   1.367   4.823 -0.6696  0.2992  0.2358
  286DMSO    H3 3164   3.912   1.253   4.876 -0.5975 -1.4655 -0.8097
  286DMSO    S1 3165   3.780   1.335   5.058 -0.1757  0.1354  0.2125
  286DMSO    C2 3166   3.777   1.176   5.125  0.0089 -0.2164 -0.3974
  286DMSO    H4 3167   3.728   1.108   5.054 -0.2296  0.1377 -0.5727
  286DMSO    H5 3168   3.879   1.135   5.126 -0.6674 -2.2820 -2.9784
  286DMSO    H6 3169   3.739   1.179   5.227 -0.3317 -1.5502 -0.4647
  286DMSO    O1 3170   3.638   1.379   5.045 -0.0712  0.3855  0.0159
  287DMSO    C1 3171   3.815   3.547   0.661 -0.2558 -0.4347 -0.3627
  287DMSO    H1 3172   3.904   3.524   0.603  0.8069  0.2772  0.9219
  287DMSO    H2 3173   3.788   3.647   0.625  0.1370 -0.3654 -0.4646
  287DMSO    H3 3174   3.835   3.548   0.769 -2.2261  1.3804  0.0634
  287DMSO    S1 3175   3.668   3.442   0.628  0.0173 -0.1168  0.2907
  287DMSO    C2 3176   3.749   3.285   0.638  0.1578  0.5293  1.4195
  287DMSO    H4 3177   3.834   3.283   0.707  2.2612  0.9986 -1.0319
  287DMSO    H5 3178   3.668   3.222   0.675 -0.5157  0.2242 -0.4706
  287DMSO    H6 3179   3.779   3.240   0.543 -2.5487 -1.9137  1.5557
  287DMSO    O1 3180   3.655   3.452   0.476  0.0463 -0.1367 -0.5208
  288DMSO    C1 3181   2.637   1.117   0.082 -0.1984  0.4170 -0.8756
  288DMSO    H1 3182   2.563   1.192   0.053 -2.0145 -0.4739  1.1815
  288DMSO    H2 3183   2.744   1.138   0.070  0.0664 -0.7821 -0.7162
  288DMSO    H3 3184   2.626   1.024   0.026  1.7145 -1.5154  1.6803
  288DMSO    S1 3185   2.600   1.080   0.257  0.2074 -0.5636  0.6037
  288DMSO    C2 3186   2.741   0.973   0.290 -0.4189  0.1226  0.3301
  288DMSO    H4 3187   2.838   1.020   0.269 -0.4177 -0.1622 -0.3308
  288DMSO    H5 3188   2.753   0.944   0.394  2.3404 -1.6895 -0.3808
  288DMSO    H6 3189   2.744   0.884   0.227  1.6874 -0.9856  1.8504
  288DMSO    O1 3190   2.485   0.986   0.265 -0.0752  0.1907  0.4179
  289DMSO    C1 3191   0.524   1.999   1.812  0.2557  0.1854  0.3622
  289DMSO    H1 3192   0.601   1.969   1.884  1.9248  0.8438 -1.0670
  289DMSO    H2 3193   0.447   2.055   1.866 -0.5386  0.3543 -0.9022
  289DMSO    H3 3194   0.479   1.909   1.769 -0.0372 -0.8281  2.6517
  289DMSO    S1 3195   0.580   2.109   1.689  0.1325  0.0818  0.1262
  289DMSO    C2 3196   0.594   2.257   1.795  0.3812 -0.3408  0.2112
  289DMSO    H4 3197   0.671   2.227   1.867  0.9072 -1.0244 -0.6041
  289DMSO    H5 3198   0.622   2.349   1.745 -0.6152 -0.4683 -0.5942
  289DMSO    H6 3199   0.506   2.272   1.858 -0.9925  0.9084 -1.9048
  289DMSO    O1 3200   0.460   2.134   1.609  0.4288  0.2249  0.7042
  290DMSO    C1 3201   4.279   4.574   3.170 -0.8331  0.0078 -0.1638
  290DMSO    H1 3202   4.365   4.540   3.111  0.7886  1.9490  0.9750
  290DMSO    H2 3203   4.188   4.597   3.114 -1.0886 -0.0462  0.2292
  290DMSO    H3 3204   4.312   4.667   3.215 -1.8093 -0.2660  1.1715
  290DMSO    S1 3205   4.232   4.455   3.289 -0.0516 -0.2398 -0.0592
  290DMSO    C2 3206   4.387   4.414   3.376  0.1724  0.3170  0.0096
  290DMSO    H4 3207   4.422   4.502   3.431  0.8003 -0.1708  0.3956
  290DMSO    H5 3208   4.376   4.332   3.447  0.6399  0.1369 -0.1223
  290DMSO    H6 3209   4.476   4.396   3.314  0.0286 -2.3448  0.4889
  290DMSO    O1 3210   4.202   4.331   3.214  0.4110  0.2898  0.0286
  291DMSO    C1 3211   5.870   1.211   4.759 -0.8872 -0.1804  0.4220
  291DMSO    H1 3212   5.895   1.316   4.779 -3.7989  0.3726  1.5679
  291DMSO    H2 3213   5.767   1.220   4.725 -0.6220 -1.0855 -0.6713
  291DMSO    H3 3214   5.865   1.152   4.851  1.2071  0.2002  0.8494
  291DMSO    S1 3215   5.978   1.140   4.648 -0.3038 -0.4732  0.2308
  291DMSO    C2 3216   6.123   1.161   4.745 -0.0632 -0.2898 -0.3276
  291DMSO    H4 3217   6.204   1.136   4.677  1.9919  0.2205  1.8070
  291DMSO    H5 3218   6.126   1.255   4.800  0.3271 -0.3275 -0.2847
  291DMSO    H6 3219   6.126   1.084   4.823  1.7033 -0.3458 -0.4059
  291DMSO    O1 3220   5.972   1.244   4.540 -0.3749 -0.3483  0.6488
  292DMSO    C1 3221   1.601   2.502   0.349 -0.8594  0.5060 -0.1259
  292DMSO    H1 3222   1.606   2.607   0.378  0.6556  0.9574 -1.8074
  292DMSO    H2 3223   1.533   2.445   0.413 -0.7038 -1.1916 -1.3974
  292DMSO    H3 3224   1.702   2.462   0.359  0.1304  2.8999  0.1059
  292DMSO    S1 3225   1.549   2.502   0.181 -0.1382 -0.2715  0.0759
  292DMSO    C2 3226   1.395   2.567   0.229  0.2716  0.4632  1.0082
  292DMSO    H4 3227   1.406   2.674   0.246  2.8747  0.4192 -0.0702
  292DMSO    H5 3228   1.328   2.554   0.144  1.7795 -1.0285 -0.0074
  292DMSO    H6 3229   1.363   2.506   0.314 -1.2341 -0.5722 -0.2501
  292DMSO    O1 3230   1.527   2.360   0.153  0.8505 -0.5895  0.8384
  293DMSO    C1 3231   4.707   0.211   4.450  0.4211 -0.3750 -0.4086
  293DMSO    H1 3232   4.601   0.206   4.479  0.2594 -1.8014 -1.1510
  293DMSO    H2 3233   4.712   0.267   4.356  0.6161  0.7119  0.2304
  293DMSO    H3 3234   4.739   0.107   4.445 -0.2778 -0.5982 -0.4007
  293DMSO    S1 3235   4.765   0.294   4.597 -0.1357  0.0799  0.3115
  293DMSO    C2 3236   4.932   0.228   4.607 -0.6771 -0.8488  0.4075
  293DMSO    H4 3237   4.944   0.133   4.555  1.0619 -0.0681 -0.7147
  293DMSO    H5 3238   5.004   0.306   4.579 -0.4306 -0.7909  1.1907
  293DMSO    H6 3239   4.935   0.205   4.714  0.4739  2.9298  1.3681
  293DMSO    O1 3240   4.685   0.210   4.691 -0.2566 -0.7266  0.5084
  294DMSO    C1 3241   2.207   3.312   0.900  0.1788  0.7287  0.6485
  294DMSO    H1 3242   2.151   3.360   0.981 -0.2714  3.7716 -1.3118
  294DMSO    H2 3243   2.184   3.375   0.814  0.3109  2.3521  1.7600
  294DMSO    H3 3244   2.187   3.205   0.899  1.3175  0.4517  2.4393
  294DMSO    S1 3245   2.381   3.335   0.906  0.3708 -0.0749 -0.3128
  294DMSO    C2 3246   2.429   3.271   0.744 -0.8823  0.3198  0.4201
  294DMSO    H4 3247   2.527   3.310   0.719 -0.5337 -1.0357 -0.4458
  294DMSO    H5 3248   2.434   3.162   0.759  2.3145  0.6112  2.2234
  294DMSO    H6 3249   2.355   3.289   0.666 -0.0169 -1.6092 -0.9393
  294DMSO    O1 3250   2.431   3.216   0.990 -0.3510  0.1384 -0.5388
  295DMSO    C1 3251   0.937   0.075   4.397  0.0245 -0.2024  0.2960
  295DMSO    H1 3252   1.037   0.033   4.411 -0.4380 -0.6805  2.5830
  295DMSO    H2 3253   0.902   0.122   4.489 -0.7116  0.1000 -0.1300
  295DMSO    H3 3254   0.878  -0.013   4.372  0.4869 -0.8292  1.3352
  295DMSO    S1 3255   0.933   0.187   4.256 -0.6898  0.1220 -0.3134
  295DMSO    C2 3256   0.756   0.164   4.214 -0.0285 -0.0757 -0.7199
  295DMSO    H4 3257   0.740   0.060   4.182  1.0089 -0.4931  0.0695
  295DMSO    H5 3258   0.689   0.183   4.298  0.1160 -1.1598 -0.3429
  295DMSO    H6 3259   0.733   0.235   4.134 -1.5509  1.2481  0.8161
  295DMSO    O1 3260   1.000   0.088   4.160 -0.2419  0.0693 -0.3492
  296DMSO    C1 3261   1.366   4.076   3.622 -0.9392  0.5226  0.5821
  296DMSO    H1 3262   1.419   4.089   3.716  2.6563  1.0901 -1.3460
  296DMSO    H2 3263   1.338   4.178   3.597 -2.8333  0.1154  0.8733
  296DMSO    H3 3264   1.286   4.001   3.623 -0.0956 -0.3973  1.9391
  296DMSO    S1 3265   1.467   4.009   3.491 -0.3144 -0.3166  0.1426
  296DMSO    C2 3266   1.356   4.069   3.363  0.2820 -0.0228 -0.2118
  296DMSO    H4 3267   1.260   4.023   3.386 -1.2577  2.1069 -1.8809
  296DMSO    H5 3268   1.365   4.177   3.376  1.9455 -0.2698  1.1000
  296DMSO    H6 3269   1.380   4.039   3.260  1.5063 -0.0275  0.0532
  296DMSO    O1 3270   1.452   3.863   3.511 -0.5294  0.5332  0.4252
  297DMSO    C1 3271   4.197   2.682   2.135 -0.0502 -0.6595  0.0204
  297DMSO    H1 3272   4.258   2.767   2.166  0.7002 -1.2691  0.2530
  297DMSO    H2 3273   4.216   2.591   2.193 -0.4766  0.2744  1.7084
  297DMSO    H3 3274   4.219   2.657   2.031 -1.0952 -0.8151 -0.1764
  297DMSO    S1 3275   4.025   2.720   2.159 -0.3021 -0.1576 -0.1895
  297DMSO    C2 3276   4.026   2.881   2.073  0.1416  0.2478 -0.3649
  297DMSO    H4 3277   4.045   2.868   1.967 -0.3311 -1.6868 -0.2427
  297DMSO    H5 3278   3.936   2.943   2.086 -0.0520 -0.3961  1.7555
  297DMSO    H6 3279   4.109   2.937   2.118 -0.5604  0.3831  0.8236
  297DMSO    O1 3280   4.021   2.757   2.305  0.2537  0.1556  0.4320
  298DMSO    C1 3281   0.224   1.843   4.165  0.0948 -0.0861 -0.0237
  298DMSO    H1 3282   0.253   1.886   4.068  0.6084 -1.2811 -0.4134
  298DMSO    H2 3283   0.304   1.849   4.239  0.9408  1.4209 -0.9996
  298DMSO    H3 3284   0.203   1.739   4.142  2.1864 -0.2641 -1.3970
  298DMSO    S1 3285   0.081   1.922   4.219  0.0656  0.0066 -0.1779
  298DMSO    C2 3286   0.066   1.832   4.375  0.6699 -0.2506 -0.7784
  298DMSO    H4 3287  -0.024   1.853   4.434  2.1474 -0.1415  1.5662
  298DMSO    H5 3288   0.068   1.726   4.351  2.6196 -1.1380  2.6171
  298DMSO    H6 3289   0.150   1.866   4.435 -0.9162  0.0126  1.4400
  298DMSO    O1 3290  -0.033   1.885   4.128  0.8186 -0.1570 -0.0381
  299DMSO    C1 3291   2.440   2.989   3.872 -0.1005  0.0032 -0.3229
  299DMSO    H1 3292   2.414   3.001   3.977 -1.5931  0.2048 -0.7028
  299DMSO    H2 3293   2.508   3.070   3.844  1.2215 -0.0727  2.3087
  299DMSO    H3 3294   2.352   2.996   3.809 -0.8408 -2.4583  0.3273
  299DMSO    S1 3295   2.509   2.824   3.858 -0.2497 -0.3765  0.2611
  299DMSO    C2 3296   2.642   2.870   3.972  0.1365  0.0296  0.3410
  299DMSO    H4 3297   2.712   2.786   3.973 -1.1877 -1.0992  1.7744
  299DMSO    H5 3298   2.683   2.966   3.938 -2.5809  1.5469  1.0475
  299DMSO    H6 3299   2.591   2.881   4.068  0.0028  1.0146  0.1760
  299DMSO    O1 3300   2.579   2.837   3.729 -0.0253 -0.1475 -0.0774
  300DMSO    C1 3301   1.452   0.535   1.312  0.5840 -0.0538  0.0371
  300DMSO    H1 3302   1.405   0.609   1.246  0.1600  0.5975  1.0519
  300DMSO    H2 3303   1.560   0.540   1.293  0.3958  0.0422 -1.0685
  300DMSO    H3 3304   1.405   0.439   1.291 -0.6002  0.3386  0.8213
  300DMSO    S1 3305   1.414   0.595   1.481  0.0067 -0.4541  0.5779
  300DMSO    C2 3306   1.500   0.755   1.467 -0.0558 -0.1880 -0.8512
  300DMSO    H4 3307   1.593   0.728   1.416  0.3648 -0.6597  0.1280
  300DMSO    H5 3308   1.452   0.836   1.411 -0.3710 -0.9089 -1.6466
  300DMSO    H6 3309   1.526   0.799   1.564  0.1123 -0.4704 -0.7666
  300DMSO    O1 3310   1.513   0.516   1.563  0.0851 -0.0847  0.4595
  301DMSO    C1 3311   3.640   3.438   0.989 -0.3087  0.2765  0.0595
  301DMSO    H1 3312   3.547   3.462   0.937 -0.7484  0.5743  0.9669
  301DMSO    H2 3313   3.658   3.514   1.065 -1.1858 -1.7156  2.4002
  301DMSO    H3 3314   3.722   3.420   0.919 -1.8893 -0.0849 -1.7898
  301DMSO    S1 3315   3.628   3.282   1.083 -0.4101 -0.1868 -0.0155
  301DMSO    C2 3316   3.811   3.257   1.098  0.1761  0.6255 -0.5357
  301DMSO    H4 3317   3.872   3.247   1.007  2.7619  0.7640  1.0796
  301DMSO    H5 3318   3.848   3.329   1.171 -1.7586 -0.0230  1.1576
  301DMSO    H6 3319   3.829   3.165   1.155  1.3089  0.8408 -0.5086
  301DMSO    O1 3320   3.577   3.187   0.985 -0.8018  0.6457  0.6867
  302DMSO    C1 3321   1.776   0.662   2.387 -0.3066 -0.1792  0.1587
  302DMSO    H1 3322   1.687   0.612   2.349 -1.1573  1.0804  0.4188
  302DMSO    H2 3323   1.863   0.597   2.401 -2.1074 -2.4511  1.7163
  302DMSO    H3 3324   1.745   0.717   2.476 -3.2508  1.0221 -1.4557
  302DMSO    S1 3325   1.815   0.795   2.276 -0.0306 -0.7139 -0.4121
  302DMSO    C2 3326   1.949   0.862   2.377  0.1255 -0.3123 -0.2238
  302DMSO    H4 3327   2.034   0.800   2.346  0.5221 -0.4934  1.1852
  302DMSO    H5 3328   1.969   0.962   2.338 -1.8631 -0.5252 -1.9950
  302DMSO    H6 3329   1.931   0.875   2.484 -1.1651  3.7766 -0.7687
  302DMSO    O1 3330   1.702   0.895   2.292  0.4310  0.1072  0.0144
  303DMSO    C1 3331   2.823   0.778   2.329 -0.3379  0.2570  0.7134
  303DMSO    H1 3332   2.811   0.842   2.241 -1.0855  1.4281  1.6372
  303DMSO    H2 3333   2.817   0.844   2.416  1.2193 -0.9341  1.7849
  303DMSO    H3 3334   2.902   0.703   2.325 -1.2418 -0.6788 -0.0524
  303DMSO    S1 3335   2.675   0.677   2.338 -0.4750 -0.1102 -0.0561
  303DMSO    C2 3336   2.556   0.804   2.300 -1.2363 -0.2702 -0.4437
  303DMSO    H4 3337   2.568   0.871   2.385  0.2210  0.1255 -0.9279
  303DMSO    H5 3338   2.577   0.853   2.204 -0.3172  2.6285  1.1057
  303DMSO    H6 3339   2.452   0.771   2.301 -0.9021 -1.4261  1.5088
  303DMSO    O1 3340   2.667   0.668   2.480 -0.5668  0.1916 -0.2865
  304DMSO    C1 3341   0.259   4.895   4.611 -0.1811  0.1539  0.0591
  304DMSO    H1 3342   0.328   4.841   4.547 -0.1886 -0.0108  0.1900
  304DMSO    H2 3343   0.196   4.963   4.552  0.1922  0.2781 -0.1961
  304DMSO    H3 3344   0.321   4.946   4.685  0.1563  0.2000 -0.2497
  304DMSO    S1 3345   0.154   4.776   4.691  0.2923 -0.2894  0.3428
  304DMSO    C2 3346   0.276   4.646   4.717 -0.0525  0.0958  1.0055
  304DMSO    H4 3347   0.318   4.667   4.816  0.4158  0.7864  0.6695
  304DMSO    H5 3348   0.223   4.550   4.719 -0.9519  0.5537  0.1452
  304DMSO    H6 3349   0.354   4.648   4.641 -0.9843  0.8077  0.0452
  304DMSO    O1 3350   0.086   4.725   4.572 -0.0356 -0.0467 -0.0242
  305DMSO    C1 3351   3.525   3.244   1.492  0.2644 -0.0662  0.3763
  305DMSO    H1 3352   3.438   3.183   1.513  0.6568 -1.0499 -0.7225
  305DMSO    H2 3353   3.488   3.347   1.488  2.7174  0.8776 -2.0015
  305DMSO    H3 3354   3.566   3.224   1.392 -1.9726  0.3109 -0.6905
  305DMSO    S1 3355   3.634   3.218   1.632  0.4993  0.1886 -0.4784
  305DMSO    C2 3356   3.658   3.043   1.616  0.6868 -0.4673 -0.0901
  305DMSO    H4 3357   3.565   2.990   1.597  0.3880  0.4025 -1.1492
  305DMSO    H5 3358   3.726   3.025   1.532  0.7828 -1.3668  0.1749
  305DMSO    H6 3359   3.703   3.010   1.710  0.9348  0.9297  0.3029
  305DMSO    O1 3360   3.534   3.228   1.740  0.1574  0.7961 -0.3329
  306DMSO    C1 3361   1.168   3.001   4.323 -0.1756 -0.6591  0.3868
  306DMSO    H1 3362   1.090   2.974   4.395  0.0035 -1.1383  0.4054
  306DMSO    H2 3363   1.188   3.104   4.352  0.8030 -1.1560  1.5535
  306DMSO    H3 3364   1.124   2.993   4.223  2.4744  0.3780 -0.9583
  306DMSO    S1 3365   1.306   2.894   4.341 -0.0071  0.1827  0.0459
  306DMSO    C2 3366   1.359   2.979   4.491 -0.1661  0.1826  0.4523
  306DMSO    H4 3367   1.282   2.972   4.569  0.1733 -2.0622  0.6530
  306DMSO    H5 3368   1.451   2.933   4.527 -0.1973  0.6581  1.1671
  306DMSO    H6 3369   1.379   3.084   4.466 -1.3864  0.0530 -1.2097
  306DMSO    O1 3370   1.403   2.949   4.238 -0.2217  0.6115 -0.3641
  307DMSO    C1 3371   4.351   4.578   0.202  0.2279  0.2784  0.0757
  307DMSO    H1 3372   4.454   4.563   0.168  0.1461 -3.2705  0.9770
  307DMSO    H2 3373   4.322   4.488   0.257  1.8657  0.2886  1.0416
  307DMSO    H3 3374   4.292   4.594   0.111 -1.3667  1.9648  1.3481
  307DMSO    S1 3375   4.359   4.716   0.313 -0.3051  0.3278  0.2851
  307DMSO    C2 3376   4.178   4.739   0.334 -0.5698  0.0644 -0.2418
  307DMSO    H4 3377   4.157   4.813   0.412  1.1453 -0.3972  0.6941
  307DMSO    H5 3378   4.144   4.768   0.234 -2.4010  0.4099  0.4275
  307DMSO    H6 3379   4.143   4.639   0.359 -2.2394  0.9538  1.2726
  307DMSO    O1 3380   4.405   4.814   0.216  0.1403 -0.4304 -0.0749
  308DMSO    C1 3381   2.689   0.686   3.328  0.2809  0.7471  0.1887
  308DMSO    H1 3382   2.713   0.635   3.422 -1.1141 -0.2105  0.0492
  308DMSO    H2 3383   2.666   0.621   3.243 -1.3804  1.7911 -0.1974
  308DMSO    H3 3384   2.754   0.771   3.303 -0.1703  0.3124 -2.9273
  308DMSO    S1 3385   2.527   0.761   3.341  0.2677 -0.1871  0.1250
  308DMSO    C2 3386   2.527   0.803   3.169 -0.2459 -0.1739  0.0014
  308DMSO    H4 3387   2.624   0.828   3.127 -0.4839 -1.0437 -1.1019
  308DMSO    H5 3388   2.481   0.725   3.107 -1.6145  0.0132  0.7268
  308DMSO    H6 3389   2.464   0.892   3.159 -0.0200  0.0169  0.2511
  308DMSO    O1 3390   2.538   0.895   3.403 -0.0951 -0.1052  0.4860
  309DMSO    C1 3391   1.341   4.218   2.535 -0.5677  0.3250 -0.5431
  309DMSO    H1 3392   1.340   4.268   2.438 -1.1954 -0.7825 -1.1265
  309DMSO    H2 3393   1.371   4.276   2.622  0.6482 -0.1897 -0.6048
  309DMSO    H3 3394   1.404   4.129   2.528 -0.5720  0.4291 -2.1891
  309DMSO    S1 3395   1.182   4.147   2.561 -0.0871 -0.2195 -0.0512
  309DMSO    C2 3396   1.149   4.077   2.403 -0.6314 -0.8267  0.5793
  309DMSO    H4 3397   1.183   4.146   2.326 -2.5693 -1.7194 -1.1492
  309DMSO    H5 3398   1.187   3.976   2.387  1.0938  0.2196 -2.6969
  309DMSO    H6 3399   1.041   4.063   2.396 -1.4769  2.3603  3.9944
  309DMSO    O1 3400   1.090   4.269   2.555 -0.4239  0.0857 -0.4273
  310DMSO    C1 3401   2.591   4.630   3.263  0.4313 -0.1222  0.0343
  310DMSO    H1 3402   2.630   4.577   3.350 -0.0128 -3.2217 -1.5293
  310DMSO    H2 3403   2.664   4.693   3.211 -0.6472  1.9092  0.8524
  310DMSO    H3 3404   2.497   4.684   3.280  0.7635 -0.0505  1.8229
  310DMSO    S1 3405   2.557   4.512   3.130  0.0761  0.1157 -0.2416
  310DMSO    C2 3406   2.439   4.423   3.229  0.0853 -0.2536 -0.5750
  310DMSO    H4 3407   2.488   4.428   3.327 -0.7080  1.8473 -0.2431
  310DMSO    H5 3408   2.350   4.485   3.234  0.2877  0.1128 -1.4061
  310DMSO    H6 3409   2.414   4.321   3.199 -3.8223  0.2617  0.3326
  310DMSO    O1 3410   2.672   4.417   3.122  0.8917  0.0541  0.4656
  311DMSO    C1 3411   2.065   1.990   4.372 -0.5744  0.3528  0.6168
  311DMSO    H1 3412   2.001   2.061   4.320  0.4493  2.1706  1.6859
  311DMSO    H2 3413   2.017   1.895   4.397  1.0696 -1.0884 -1.3969
  311DMSO    H3 3414   2.101   2.025   4.470  2.0273  0.0301 -0.1476
  311DMSO    S1 3415   2.191   1.967   4.245 -0.5114  0.1812  0.1506
  311DMSO    C2 3416   2.291   1.850   4.331 -0.4196  0.3436 -0.0845
  311DMSO    H4 3417   2.313   1.888   4.431 -1.8885  0.1584  0.3296
  311DMSO    H5 3418   2.235   1.756   4.339 -0.3103  0.3284  0.5727
  311DMSO    H6 3419   2.380   1.833   4.270 -1.8171  1.1569 -2.4548
  311DMSO    O1 3420   2.269   2.090   4.258  0.1145  0.4507 -0.2929
  312DMSO    C1 3421   0.027   4.542   3.690 -0.4984  0.0594  0.5110
  312DMSO    H1 3422  -0.029   4.448   3.680 -2.0616  0.7527  2.2351
  312DMSO    H2 3423  -0.025   4.625   3.642 -2.8617 -0.1234  2.5756
  312DMSO    H3 3424   0.132   4.527   3.661 -0.6588 -0.7201  0.2943
  312DMSO    S1 3425   0.031   4.560   3.868  0.2946  0.0264  0.4478
  312DMSO    C2 3426   0.157   4.679   3.882  0.6773  0.3153  0.0797
  312DMSO    H4 3427   0.141   4.729   3.978 -1.6332 -0.5348  0.1974
  312DMSO    H5 3428   0.243   4.612   3.892 -0.2663 -0.6787  1.9449
  312DMSO    H6 3429   0.139   4.742   3.794 -2.5738  0.1557  0.5014
  312DMSO    O1 3430   0.081   4.435   3.930 -0.2861  0.1105  0.4052
  313DMSO    C1 3431   0.848   4.301   3.735  0.8331  0.3037 -0.2257
  313DMSO    H1 3432   0.879   4.211   3.788 -1.9667  0.2756  1.5888
  313DMSO    H2 3433   0.915   4.386   3.751  1.9158 -0.6301  0.3642
  313DMSO    H3 3434   0.744   4.330   3.753 -0.0897 -1.8360 -1.6908
  313DMSO    S1 3435   0.875   4.286   3.562 -0.6964 -0.3274 -0.9477
  313DMSO    C2 3436   1.040   4.215   3.560  0.5490  0.0870 -0.4827
  313DMSO    H4 3437   1.071   4.194   3.457  1.3924 -0.7080 -0.0881
  313DMSO    H5 3438   1.112   4.291   3.592 -0.7858  1.0727  0.2304
  313DMSO    H6 3439   1.050   4.124   3.620  1.7553  0.5931  0.1276
  313DMSO    O1 3440   0.901   4.428   3.520  0.3310 -0.3176  0.1113
  314DMSO    C1 3441   2.248   1.476   2.524  0.3838 -0.0292 -0.9567
  314DMSO    H1 3442   2.199   1.494   2.619  0.9658 -0.8843 -0.4824
  314DMSO    H2 3443   2.338   1.414   2.529 -0.8814 -1.8972 -0.4435
  314DMSO    H3 3444   2.261   1.572   2.473 -0.3739  1.3922  1.3993
  314DMSO    S1 3445   2.138   1.377   2.422 -0.0540 -0.2316  0.1297
  314DMSO    C2 3446   2.241   1.365   2.274 -0.4064 -0.4379 -0.3163
  314DMSO    H4 3447   2.174   1.331   2.195 -0.3489 -3.2137  0.7160
  314DMSO    H5 3448   2.271   1.470   2.270  0.0217 -0.5370  0.1101
  314DMSO    H6 3449   2.328   1.298   2.279 -0.0046  0.1210  0.3777
  314DMSO    O1 3450   2.049   1.486   2.376 -0.0559 -0.3635 -0.3176
  315DMSO    C1 3451   4.507   2.665   2.779 -1.0182  0.2084 -0.1018
  315DMSO    H1 3452   4.592   2.705   2.722  0.3871  0.4506  2.0757
  315DMSO    H2 3453   4.548   2.648   2.879 -1.2349  0.7381  0.0781
  315DMSO    H3 3454   4.471   2.569   2.740  0.1280 -0.7541  1.1346
  315DMSO    S1 3455   4.388   2.797   2.797  0.0671  0.1470 -0.2920
  315DMSO    C2 3456   4.469   2.900   2.914  0.3459 -0.0801 -0.1306
  315DMSO    H4 3457   4.399   2.976   2.950  0.2646  0.0307 -0.5192
  315DMSO    H5 3458   4.501   2.838   2.998 -3.2891 -2.3291 -0.2267
  315DMSO    H6 3459   4.549   2.952   2.861 -0.2871 -1.8457 -3.0257
  315DMSO    O1 3460   4.270   2.737   2.868  0.3874 -0.0433  0.1422
  316DMSO    C1 3461   0.204   1.976   1.314  0.2255  0.4535  0.4457
  316DMSO    H1 3462   0.224   2.041   1.228  2.3011  1.1759  1.4269
  316DMSO    H2 3463   0.295   1.917   1.328  1.6436  2.6254  0.8223
  316DMSO    H3 3464   0.115   1.913   1.304  1.4341 -1.6566  2.1617
  316DMSO    S1 3465   0.180   2.081   1.452  0.2322  0.4888  0.1352
  316DMSO    C2 3466   0.187   1.955   1.577 -0.3863  0.4339 -0.9710
  316DMSO    H4 3467   0.195   1.849   1.552 -0.5163  0.6005 -1.7517
  316DMSO    H5 3468   0.279   1.976   1.631 -0.8116 -0.8053  0.3018
  316DMSO    H6 3469   0.101   1.973   1.642  0.6370  2.9207 -0.2133
  316DMSO    O1 3470   0.040   2.130   1.432 -0.5201  0.0289 -0.6059
  317DMSO    C1 3471   1.413   3.257   1.198  0.2227 -0.1028 -0.4964
  317DMSO    H1 3472   1.521   3.245   1.192  0.4595 -0.7590  3.0901
  317DMSO    H2 3473   1.391   3.340   1.265  2.1353  1.5450 -1.8186
  317DMSO    H3 3474   1.365   3.166   1.236  0.0799  0.2141  0.0791
  317DMSO    S1 3475   1.347   3.297   1.040 -0.0279  0.4959 -0.0245
  317DMSO    C2 3476   1.424   3.458   1.040 -0.9747  0.2438  0.5010
  317DMSO    H4 3477   1.528   3.431   1.061 -0.9483 -0.1313 -0.0887
  317DMSO    H5 3478   1.413   3.511   0.945  2.0605  0.1492 -0.0157
  317DMSO    H6 3479   1.390   3.509   1.130 -0.8782  0.7888  0.2357
  317DMSO    O1 3480   1.203   3.323   1.085 -0.5569 -0.0058 -0.2351
  318DMSO    C1 3481   1.778   1.378   4.176 -0.1320 -0.1592  0.1439
  318DMSO    H1 3482   1.716   1.446   4.235 -0.1598 -0.8439  0.9187
  318DMSO    H2 3483   1.719   1.336   4.094  0.9002 -0.0033 -0.6988
  318DMSO    H3 3484   1.821   1.316   4.254  1.2479  0.5425 -0.0200
  318DMSO    S1 3485   1.913   1.472   4.116 -0.0945 -0.1800 -0.1062
  318DMSO    C2 3486   2.004   1.515   4.263 -0.1008 -0.1957 -0.7618
  318DMSO    H4 3487   2.092   1.569   4.227 -1.0502  1.1345 -1.1210
  318DMSO    H5 3488   1.942   1.580   4.324 -1.8874  2.2693 -4.7660
  318DMSO    H6 3489   2.027   1.417   4.307 -1.4446  0.5463  1.7392
  318DMSO    O1 3490   1.851   1.593   4.047 -0.2434 -0.0823  0.2417
  319DMSO    C1 3491   1.026   4.707   1.842 -0.3399 -0.2451  0.1534
  319DMSO    H1 3492   0.944   4.682   1.775 -1.6261  1.6990  0.9138
  319DMSO    H2 3493   0.976   4.764   1.921  0.1679 -0.1207  0.3872
  319DMSO    H3 3494   1.107   4.771   1.809  1.2084 -1.3507  1.5980
  319DMSO    S1 3495   1.098   4.560   1.911 -0.3689 -0.5430 -0.2831
  319DMSO    C2 3496   1.162   4.470   1.761  0.3325  0.3066 -0.7812
  319DMSO    H4 3497   1.214   4.541   1.696 -0.4052  1.5624 -0.0356
  319DMSO    H5 3498   1.216   4.382   1.798 -0.8699 -1.0761 -2.1590
  319DMSO    H6 3499   1.066   4.438   1.719 -0.0084  1.3454 -0.8201
  319DMSO    O1 3500   0.990   4.465   1.955 -0.8246  0.6301 -0.0187
  320DMSO    C1 3501   2.790   0.217   2.774 -0.0514  0.0774  0.5107
  320DMSO    H1 3502   2.724   0.290   2.822  0.6169  2.3255 -1.7276
  320DMSO    H2 3503   2.763   0.121   2.819  0.2514  0.5777  1.8019
  320DMSO    H3 3504   2.895   0.234   2.797  0.1094 -1.4679  1.0098
  320DMSO    S1 3505   2.762   0.223   2.598  0.4261  0.0521 -0.0362
  320DMSO    C2 3506   2.799   0.401   2.581  0.1729  0.8734 -0.0605
  320DMSO    H4 3507   2.898   0.432   2.616 -0.0679  0.4522  1.0193
  320DMSO    H5 3508   2.794   0.422   2.474 -0.1127 -0.9182 -0.4280
  320DMSO    H6 3509   2.725   0.462   2.633  1.2617  1.5338  0.7569
  320DMSO    O1 3510   2.615   0.216   2.581  0.4251 -0.5195  0.5382
  321DMSO    C1 3511   3.917   4.226   3.148 -0.3805 -0.2846 -0.2177
  321DMSO    H1 3512   3.867   4.261   3.239 -2.4547 -2.4245 -0.4259
  321DMSO    H2 3513   4.006   4.169   3.178  0.0338  0.2230 -0.4762
  321DMSO    H3 3514   3.940   4.303   3.074 -0.2135 -1.6381 -1.6428
  321DMSO    S1 3515   3.804   4.108   3.072  0.1047 -0.0285  0.0074
  321DMSO    C2 3516   3.679   4.225   3.037  0.4736  0.0555  0.3146
  321DMSO    H4 3517   3.598   4.175   2.983 -2.2066  3.4643  0.8124
  321DMSO    H5 3518   3.643   4.275   3.128  1.5938  0.5311  0.5194
  321DMSO    H6 3519   3.726   4.297   2.970 -1.0253 -1.3212 -2.3654
  321DMSO    O1 3520   3.758   4.032   3.195  0.0089 -0.3492 -0.0623
  322DMSO    C1 3521   3.236   3.592   2.498 -0.0865 -0.1864  0.2274
  322DMSO    H1 3522   3.344   3.577   2.485 -0.0149 -0.3189  0.9424
  322DMSO    H2 3523   3.170   3.588   2.411  0.8644  0.9243 -0.5724
  322DMSO    H3 3524   3.228   3.686   2.552  1.4416  1.0123 -1.5130
  322DMSO    S1 3525   3.197   3.444   2.598  0.2772 -0.4096  0.1766
  322DMSO    C2 3526   3.316   3.490   2.717  0.3090  0.2664 -0.5577
  322DMSO    H4 3527   3.302   3.589   2.761 -0.3157 -1.0413  2.3792
  322DMSO    H5 3528   3.314   3.410   2.791 -2.0378 -0.4012 -1.2696
  322DMSO    H6 3529   3.414   3.479   2.669 -0.3872  0.3769 -2.0880
  322DMSO    O1 3530   3.255   3.322   2.529  0.0990 -0.4755 -0.3266
  323DMSO    C1 3531   3.106   4.117   1.385 -0.0618 -0.0915 -0.4589
  323DMSO    H1 3532   3.122   4.132   1.278  3.7016  2.0810  0.2453
  323DMSO    H2 3533   3.135   4.210   1.435 -1.7155 -0.4414  1.2878
  323DMSO    H3 3534   3.164   4.030   1.415  0.5355 -0.0100 -1.3346
  323DMSO    S1 3535   2.941   4.073   1.424 -0.2912  0.1284 -0.0592
  323DMSO    C2 3536   2.946   4.171   1.575 -0.3285 -0.5527  0.5571
  323DMSO    H4 3537   2.867   4.115   1.625  0.6266 -0.5831  2.0935
  323DMSO    H5 3538   3.035   4.149   1.635  0.9583  0.9903 -0.6695
  323DMSO    H6 3539   2.909   4.273   1.557  0.2206 -0.4773 -0.1819
  323DMSO    O1 3540   2.956   3.929   1.464  0.1351 -0.1902 -0.2527
  324DMSO    C1 3541   3.668   3.006   4.036  0.0964  0.6697  0.1390
  324DMSO    H1 3542   3.723   2.964   3.951 -0.7514 -1.7342  0.6833
  324DMSO    H2 3543   3.731   3.030   4.121 -0.3391 -0.5715  0.8369
  324DMSO    H3 3544   3.589   2.934   4.059  0.2664  0.7495  1.0017
  324DMSO    S1 3545   3.599   3.155   3.961 -0.0645 -0.3344 -0.2912
  324DMSO    C2 3546   3.440   3.170   4.039  0.4916  0.1872 -0.4023
  324DMSO    H4 3547   3.399   3.264   4.001 -2.8379 -0.6496  0.8291
  324DMSO    H5 3548   3.372   3.089   4.011  0.6287 -0.2018  0.3629
  324DMSO    H6 3549   3.447   3.168   4.148 -1.3266 -0.5430 -0.2777
  324DMSO    O1 3550   3.569   3.122   3.818  0.2279 -0.8669 -0.5460
  325DMSO    C1 3551   1.756   5.812   3.226 -0.4277 -0.0075 -0.3160
  325DMSO    H1 3552   1.663   5.779   3.274  1.6758 -2.3334  2.5269
  325DMSO    H2 3553   1.843   5.802   3.291 -0.6946 -2.6175 -0.2312
  325DMSO    H3 3554   1.744   5.919   3.209 -0.3323  0.4553  2.2139
  325DMSO    S1 3555   1.787   5.735   3.069 -0.0287  0.3247  0.1586
  325DMSO    C2 3556   1.855   5.589   3.135 -0.3528 -0.3650 -0.3464
  325DMSO    H4 3557   1.778   5.534   3.190 -0.3551  1.6938  1.8620
  325DMSO    H5 3558   1.880   5.527   3.048 -1.7572 -2.4055  0.6420
  325DMSO    H6 3559   1.947   5.602   3.193 -1.2059 -1.8497  1.4667
  325DMSO    O1 3560   1.901   5.811   3.012  0.1136 -0.3909  0.2208
  326DMSO    C1 3561   4.505   4.259   0.407  0.4260 -0.6154  0.1762
  326DMSO    H1 3562   4.430   4.256   0.486 -0.2287  1.3431 -0.2980
  326DMSO    H2 3563   4.544   4.361   0.416 -1.5118  0.1493  0.3217
  326DMSO    H3 3564   4.458   4.249   0.309 -0.3924  2.5118  0.1307
  326DMSO    S1 3565   4.628   4.133   0.440 -0.3159 -0.1472  0.4963
  326DMSO    C2 3566   4.713   4.154   0.289 -0.5366 -0.0709  0.4062
  326DMSO    H4 3567   4.652   4.145   0.199 -0.5813 -0.5213  0.4796
  326DMSO    H5 3568   4.767   4.249   0.290 -0.4755 -0.1036  0.1775
  326DMSO    H6 3569   4.787   4.074   0.291  1.5734  1.7606 -0.5191
  326DMSO    O1 3570   4.551   4.011   0.409 -0.5551 -0.4194 -0.0406
  327DMSO    C1 3571   1.588   2.678   4.100 -0.2668  0.0472  0.3654
  327DMSO    H1 3572   1.677   2.647   4.155  0.1326 -1.0376 -0.8410
  327DMSO    H2 3573   1.544   2.756   4.163 -0.9992  1.3598 -1.6873
  327DMSO    H3 3574   1.532   2.589   4.072  0.0547 -0.9081  2.5643
  327DMSO    S1 3575   1.637   2.739   3.941  0.1787  0.0222  0.0853
  327DMSO    C2 3576   1.695   2.580   3.889 -0.1621 -0.8689 -0.2902
  327DMSO    H4 3577   1.751   2.534   3.971  2.9619  0.4174 -1.5308
  327DMSO    H5 3578   1.602   2.528   3.864 -2.3461  2.3873  0.3762
  327DMSO    H6 3579   1.763   2.598   3.805  0.2045  1.2622  0.3807
  327DMSO    O1 3580   1.762   2.818   3.968 -0.1182 -0.5158 -0.1658
  328DMSO    C1 3581   1.553   4.481   1.240  0.1640  0.0165 -0.3636
  328DMSO    H1 3582   1.602   4.428   1.158  1.5816 -0.1033  0.5247
  328DMSO    H2 3583   1.472   4.417   1.276  0.8717 -0.1968  0.8989
  328DMSO    H3 3584   1.520   4.583   1.216 -1.8570  0.2809  2.8978
  328DMSO    S1 3585   1.661   4.497   1.379 -0.1968  0.2003  0.0761
  328DMSO    C2 3586   1.654   4.322   1.428  0.7608 -0.2944 -0.3833
  328DMSO    H4 3587   1.732   4.272   1.370  0.3315 -3.2234  1.3499
  328DMSO    H5 3588   1.680   4.321   1.535 -0.9245  2.7367  0.1643
  328DMSO    H6 3589   1.553   4.281   1.417 -0.2253  1.1937  2.1156
  328DMSO    O1 3590   1.576   4.556   1.487  0.0519  0.4147  0.1716
  329DMSO    C1 3591   0.670   4.175   1.755  0.3934 -0.0030  0.2217
  329DMSO    H1 3592   0.639   4.244   1.834 -1.0792 -0.8840  0.4437
  329DMSO    H2 3593   0.596   4.198   1.679 -0.7502  1.4696  1.7007
  329DMSO    H3 3594   0.670   4.069   1.782  3.0527 -0.3306 -0.7480
  329DMSO    S1 3595   0.837   4.217   1.710 -0.1417 -0.0899  0.0663
  329DMSO    C2 3596   0.784   4.368   1.624  0.1676 -0.4981 -0.4071
  329DMSO    H4 3597   0.733   4.436   1.693  2.1999  1.6258 -0.8792
  329DMSO    H5 3598   0.870   4.422   1.584 -0.4030  0.5717 -0.2338
  329DMSO    H6 3599   0.717   4.351   1.539  1.8984 -0.8847 -1.7658
  329DMSO    O1 3600   0.875   4.117   1.599  0.0061  0.4028 -0.1040
  330DMSO    C1 3601   0.597   0.187   1.657 -0.1237 -0.1419  0.4656
  330DMSO    H1 3602   0.520   0.264   1.640  2.5591  2.9746  1.3211
  330DMSO    H2 3603   0.662   0.180   1.569  0.4887 -1.1716  0.9880
  330DMSO    H3 3604   0.563   0.085   1.675  1.9178 -0.7683  0.9891
  330DMSO    S1 3605   0.688   0.257   1.793  0.1175 -0.2246  0.0333
  330DMSO    C2 3606   0.788   0.110   1.820 -0.4611  0.1847  0.4325
  330DMSO    H4 3607   0.831   0.094   1.721 -2.5804 -0.0960 -0.4992
  330DMSO    H5 3608   0.848   0.144   1.905  1.0656  2.4576 -1.4426
  330DMSO    H6 3609   0.722   0.029   1.852 -1.5382  0.8923  0.0686
  330DMSO    O1 3610   0.601   0.247   1.913 -0.2369 -0.0493 -0.4821
  331DMSO    C1 3611   1.529   1.991   3.825 -0.6797 -0.0100  0.0879
  331DMSO    H1 3612   1.572   1.925   3.749 -1.7271 -0.7967  0.1687
  331DMSO    H2 3613   1.580   1.973   3.920  0.1879 -3.4306 -0.8934
  331DMSO    H3 3614   1.424   1.963   3.836 -1.0330  0.8070 -1.0150
  331DMSO    S1 3615   1.546   2.151   3.763  0.2898 -0.6936  0.2853
  331DMSO    C2 3616   1.487   2.131   3.598  0.9597 -0.7187  0.0856
  331DMSO    H4 3617   1.412   2.051   3.598  2.8048 -2.5682 -1.2119
  331DMSO    H5 3618   1.440   2.224   3.563  0.9263 -0.6277  0.3763
  331DMSO    H6 3619   1.567   2.109   3.527  0.3042  1.4935 -1.4605
  331DMSO    O1 3620   1.694   2.169   3.766  0.2715  0.4438 -0.0904
  332DMSO    C1 3621   0.798   4.458   0.868  0.5009 -0.5420  0.3930
  332DMSO    H1 3622   0.722   4.472   0.946  1.4485  1.1788  1.0675
  332DMSO    H2 3623   0.753   4.422   0.775 -0.8928 -0.5919  1.0666
  332DMSO    H3 3624   0.874   4.393   0.911  0.5282 -0.5171  0.3826
  332DMSO    S1 3625   0.870   4.624   0.835 -0.2404 -0.2065 -0.2142
  332DMSO    C2 3626   0.930   4.650   1.003  0.6934  0.5097 -0.0549
  332DMSO    H4 3627   0.841   4.649   1.067 -1.2961  3.1712 -2.5593
  332DMSO    H5 3628   1.004   4.578   1.039  0.4038  1.3273  2.3361
  332DMSO    H6 3629   0.975   4.749   1.011 -1.6557  1.8253 -2.0266
  332DMSO    O1 3630   0.748   4.702   0.812  0.4430 -0.3777 -0.1338
  333DMSO    C1 3631   1.033   0.393   1.080 -0.2050  0.6590  0.0615
  333DMSO    H1 3632   1.113   0.448   1.030 -1.9953  1.9524 -1.4954
  333DMSO    H2 3633   1.059   0.291   1.109  0.4875  0.9894  0.6649
  333DMSO    H3 3634   0.942   0.396   1.020 -1.4446  0.6232  1.8479
  333DMSO    S1 3635   0.989   0.468   1.241 -0.1170  0.0531 -0.0692
  333DMSO    C2 3636   0.954   0.627   1.175  0.1481 -0.5536 -0.1719
  333DMSO    H4 3637   0.875   0.628   1.100 -0.5686 -0.1150  0.5602
  333DMSO    H5 3638   0.920   0.693   1.256 -1.3697 -0.2884 -0.9990
  333DMSO    H6 3639   1.049   0.660   1.133  1.8233 -0.8008  3.0450
  333DMSO    O1 3640   1.116   0.508   1.312  0.2954 -0.3156  0.6721
  334DMSO    C1 3641   3.684   0.807   5.706  0.8949 -0.0596  0.0516
  334DMSO    H1 3642   3.710   0.708   5.744  1.5135  0.5954  1.4019
  334DMSO    H2 3643   3.764   0.882   5.706 -0.1613  1.1148 -0.5719
  334DMSO    H3 3644   3.598   0.851   5.757  0.8001  0.7379 -0.7624
  334DMSO    S1 3645   3.630   0.791   5.538  0.0608 -0.4139  0.4396
  334DMSO    C2 3646   3.587   0.964   5.514 -0.4622  0.7126 -0.0578
  334DMSO    H4 3647   3.591   1.023   5.607  2.8601  0.5318  0.0228
  334DMSO    H5 3648   3.663   0.999   5.445  0.2817 -0.2954  0.2327
  334DMSO    H6 3649   3.485   0.955   5.475 -1.0522 -0.9574  1.6914
  334DMSO    O1 3650   3.503   0.714   5.560 -0.3044 -0.2734 -0.2494
  335DMSO    C1 3651   2.829   3.115   3.310 -0.6605  1.0259  0.0180
  335DMSO    H1 3652   2.897   3.140   3.392  0.3454  2.1242 -1.1160
  335DMSO    H2 3653   2.886   3.123   3.217 -0.5527  1.0583  0.0865
  335DMSO    H3 3654   2.745   3.186   3.303 -1.0800  0.4652 -0.7924
  335DMSO    S1 3655   2.787   2.949   3.336  0.1382 -0.3170 -0.5328
  335DMSO    C2 3656   2.698   2.991   3.484  0.0265 -1.0507  0.1815
  335DMSO    H4 3657   2.729   2.911   3.551 -0.7262 -0.4298  1.3145
  335DMSO    H5 3658   2.733   3.087   3.521  1.1888 -0.8432 -1.3538
  335DMSO    H6 3659   2.592   2.980   3.458  0.2079 -0.9973 -0.6247
  335DMSO    O1 3660   2.908   2.883   3.384  0.5042  0.1171  0.1420
  336DMSO    C1 3661   3.495   3.770   3.268 -0.3347 -0.1666 -0.5061
  336DMSO    H1 3662   3.419   3.790   3.344 -0.5256  2.4786 -1.2816
  336DMSO    H2 3663   3.527   3.667   3.286 -1.7370 -0.7090 -0.9940
  336DMSO    H3 3664   3.582   3.835   3.281  0.1477 -1.0381  0.8302
  336DMSO    S1 3665   3.442   3.754   3.102  0.0286  0.1330 -0.0960
  336DMSO    C2 3666   3.398   3.928   3.074 -0.3520  0.1890 -0.5469
  336DMSO    H4 3667   3.304   3.953   3.124  0.9853  0.8718  1.7824
  336DMSO    H5 3668   3.488   3.986   3.098  2.0955 -3.1128 -1.0373
  336DMSO    H6 3669   3.384   3.929   2.966 -2.4082 -2.0693 -0.3867
  336DMSO    O1 3670   3.307   3.689   3.097 -0.1334 -0.1780 -0.7156
  337DMSO    C1 3671   3.513   4.115   0.052  0.4053 -0.3376 -0.8620
  337DMSO    H1 3672   3.517   4.036   0.127  1.1878 -1.7543 -2.3467
  337DMSO    H2 3673   3.529   4.204   0.115 -2.1939 -2.3059  2.9967
  337DMSO    H3 3674   3.420   4.120  -0.006 -1.6693 -3.0080  1.8830
  337DMSO    S1 3675   3.667   4.092  -0.034  0.3854  0.1145  0.1198
  337DMSO    C2 3676   3.675   4.262  -0.091 -0.0145  0.4688 -0.3181
  337DMSO    H4 3677   3.683   4.336  -0.011 -0.2640  1.7885 -1.4628
  337DMSO    H5 3678   3.749   4.277  -0.170 -0.1814 -3.1276 -1.3442
  337DMSO    H6 3679   3.581   4.276  -0.146 -1.3975 -1.5798  1.3658
  337DMSO    O1 3680   3.621   4.026  -0.164  0.4061  0.0211 -0.2520
  338DMSO    C1 3681   2.477   5.822   2.396 -0.0031 -0.0080  0.6487
  338DMSO    H1 3682   2.560   5.795   2.331 -0.3909 -2.0403  0.9319
  338DMSO    H2 3683   2.524   5.834   2.494 -0.0898 -0.4624  0.7473
  338DMSO    H3 3684   2.392   5.753   2.406  0.6064 -0.8468  0.1193
  338DMSO    S1 3685   2.411   5.986   2.341 -0.2497  0.2266 -0.2554
  338DMSO    C2 3686   2.245   5.951   2.383  1.2715 -0.2000 -0.2979
  338DMSO    H4 3687   2.251   5.923   2.489  0.4369 -0.7155 -0.3746
  338DMSO    H5 3688   2.197   6.046   2.359  1.7927  0.0127 -0.5147
  338DMSO    H6 3689   2.192   5.879   2.320 -1.6077  1.0043  0.5531
  338DMSO    O1 3690   2.395   5.979   2.191  0.2768  0.6627  0.1753
  339DMSO    C1 3691   0.926   4.211   4.835  0.4091 -0.1985 -0.5303
  339DMSO    H1 3692   1.013   4.257   4.883  1.2554  1.1778 -3.1815
  339DMSO    H2 3693   0.947   4.195   4.729  0.5560  1.9396 -0.8619
  339DMSO    H3 3694   0.838   4.274   4.852  0.1240 -1.0099  1.1278
  339DMSO    S1 3695   0.888   4.050   4.914  0.0114 -0.0638 -0.0493
  339DMSO    C2 3696   0.918   4.104   5.081  0.4546  0.0254  0.0176
  339DMSO    H4 3697   0.836   4.166   5.117 -0.3595  0.3343 -2.2306
  339DMSO    H5 3698   0.928   4.012   5.140  1.1174 -0.0502 -0.2080
  339DMSO    H6 3699   1.008   4.165   5.090 -1.7884  3.7387 -0.7811
  339DMSO    O1 3700   1.004   3.965   4.878  0.6095 -0.2806  0.0835
  340DMSO    C1 3701   2.757   2.509   2.592  0.1036  0.1069  0.3138
  340DMSO    H1 3702   2.684   2.462   2.658 -0.4397 -1.1693 -1.1245
  340DMSO    H2 3703   2.736   2.613   2.566  1.7053  0.7295  1.3302
  340DMSO    H3 3704   2.769   2.439   2.508  0.2936 -1.8367  1.8657
  340DMSO    S1 3705   2.914   2.522   2.683  0.1840  0.2116  0.2335
  340DMSO    C2 3706   2.902   2.354   2.734 -0.6356  0.3776  0.4291
  340DMSO    H4 3707   2.832   2.351   2.818 -2.1649 -1.4812 -0.8411
  340DMSO    H5 3708   2.864   2.292   2.653 -2.9697  1.6553  0.4507
  340DMSO    H6 3709   2.995   2.317   2.777 -1.0398 -2.3733 -0.8714
  340DMSO    O1 3710   2.865   2.586   2.803 -0.6861  0.1864 -0.7167
  341DMSO    C1 3711   1.693   4.159   5.812  0.0910  0.4322  0.1136
  341DMSO    H1 3712   1.703   4.092   5.898 -1.8218  0.2583  0.2445
  341DMSO    H2 3713   1.688   4.106   5.717  0.5399  0.7231 -0.0779
  341DMSO    H3 3714   1.773   4.233   5.807  2.1225 -1.7015 -0.2601
  341DMSO    S1 3715   1.539   4.239   5.839  0.3933 -0.5200  0.2983
  341DMSO    C2 3716   1.574   4.290   6.008  0.4498  0.7508 -0.1901
  341DMSO    H4 3717   1.615   4.208   6.068 -0.5480  1.1334  1.0622
  341DMSO    H5 3718   1.639   4.377   6.019  1.3632  0.0593  0.0566
  341DMSO    H6 3719   1.474   4.308   6.048  0.0773 -0.9544 -0.3001
  341DMSO    O1 3720   1.439   4.129   5.834  0.2776 -0.3909 -0.0021
  342DMSO    C1 3721   1.594   1.399   3.290  0.4217  0.2608 -0.6022
  342DMSO    H1 3722   1.572   1.414   3.396  0.0262 -1.6296 -0.3873
  342DMSO    H2 3723   1.687   1.343   3.281 -0.5016 -1.1227 -1.8769
  342DMSO    H3 3724   1.612   1.495   3.240 -0.4169  0.6061 -0.2714
  342DMSO    S1 3725   1.447   1.320   3.227 -0.1593  0.2321 -0.2124
  342DMSO    C2 3726   1.496   1.313   3.052 -0.3060  0.6936  0.2378
  342DMSO    H4 3727   1.544   1.215   3.044  0.7361  1.2772 -0.8814
  342DMSO    H5 3728   1.405   1.321   2.991  0.2433 -1.8119 -1.0285
  342DMSO    H6 3729   1.569   1.393   3.044  1.4909 -0.8997 -0.0499
  342DMSO    O1 3730   1.349   1.429   3.234 -0.3351 -0.5472  0.4150
  343DMSO    C1 3731   2.570   2.404   5.591  0.2870  0.5864 -0.5324
  343DMSO    H1 3732   2.612   2.388   5.492 -0.7261 -2.7191 -0.5489
  343DMSO    H2 3733   2.462   2.409   5.577  0.2592 -1.4024 -1.3039
  343DMSO    H3 3734   2.607   2.496   5.636  1.9911 -0.6686  0.7790
  343DMSO    S1 3735   2.598   2.259   5.695 -0.1886 -0.3765 -0.2018
  343DMSO    C2 3736   2.578   2.338   5.850 -0.0052 -0.5327 -0.8952
  343DMSO    H4 3737   2.643   2.425   5.852  1.2477 -1.2890 -3.7908
  343DMSO    H5 3738   2.474   2.372   5.855  0.8501  2.1766  0.4302
  343DMSO    H6 3739   2.597   2.265   5.930  0.4578 -0.2600 -0.7549
  343DMSO    O1 3740   2.747   2.236   5.696  0.0524  0.3328 -0.3487
  344DMSO    C1 3741   3.940   0.468   5.869  0.2165  0.3116 -0.0592
  344DMSO    H1 3742   3.899   0.368   5.854  3.3244 -1.0845 -0.0541
  344DMSO    H2 3743   4.023   0.452   5.938 -0.0921 -2.0554 -0.1742
  344DMSO    H3 3744   3.870   0.540   5.915 -0.8695 -1.4387  1.1522
  344DMSO    S1 3745   4.003   0.550   5.728 -0.0885  0.1666 -0.1727
  344DMSO    C2 3746   4.121   0.423   5.687  0.3282  0.1328 -0.2500
  344DMSO    H4 3747   4.179   0.468   5.606 -2.0783  0.7438 -1.7258
  344DMSO    H5 3748   4.177   0.405   5.779 -2.9507  1.2772  2.1528
  344DMSO    H6 3749   4.065   0.331   5.672 -1.1282  0.6709  1.5459
  344DMSO    O1 3750   4.064   0.679   5.779 -0.2541 -0.3204  0.1877
  345DMSO    C1 3751   0.787   2.230   2.671  0.2219  0.2801  0.4844
  345DMSO    H1 3752   0.698   2.169   2.656 -0.2180  1.3600 -1.6622
  345DMSO    H2 3753   0.795   2.256   2.777  0.5372  1.4245  0.1915
  345DMSO    H3 3754   0.775   2.319   2.609 -0.5403 -1.3793 -1.9040
  345DMSO    S1 3755   0.942   2.157   2.622 -0.3047 -0.4718  0.4144
  345DMSO    C2 3756   0.895   2.092   2.457  0.4570  0.6040 -0.4235
  345DMSO    H4 3757   0.839   1.999   2.468  0.4480  0.7752  1.1601
  345DMSO    H5 3758   0.831   2.166   2.407  1.1042 -0.1591 -2.5266
  345DMSO    H6 3759   0.973   2.060   2.388 -1.3353 -1.5603 -1.5819
  345DMSO    O1 3760   0.947   2.029   2.698  0.5634  0.1165  0.0742
  346DMSO    C1 3761   4.606   3.792   3.715 -0.5864 -0.0904 -0.0202
  346DMSO    H1 3762   4.649   3.836   3.624 -1.2547 -0.2878 -0.4362
  346DMSO    H2 3763   4.631   3.854   3.802  3.7855 -1.6458  0.0583
  346DMSO    H3 3764   4.641   3.691   3.737  0.7448  0.4601  0.5000
  346DMSO    S1 3765   4.431   3.793   3.711 -0.3425 -0.2366  0.2085
  346DMSO    C2 3766   4.429   3.723   3.543 -0.0748 -0.2856 -0.8614
  346DMSO    H4 3767   4.329   3.740   3.503 -0.7686 -1.1035  0.4400
  346DMSO    H5 3768   4.504   3.772   3.480  0.0083 -1.3964 -1.6750
  346DMSO    H6 3769   4.447   3.615   3.553  1.7316  0.1067  0.7227
  346DMSO    O1 3770   4.397   3.930   3.677  0.5773 -0.4495 -0.1360
  347DMSO    C1 3771   4.150   3.479   0.776  0.6863  0.3531 -0.4092
  347DMSO    H1 3772   4.243   3.477   0.718  1.0822 -2.0469  0.1958
  347DMSO    H2 3773   4.157   3.417   0.866 -1.0828 -0.3258 -0.7193
  347DMSO    H3 3774   4.066   3.439   0.720  0.2111  0.4832  0.1960
  347DMSO    S1 3775   4.129   3.651   0.841 -0.3174  0.1209  0.1170
  347DMSO    C2 3776   4.290   3.648   0.920  0.1834  0.4356 -0.0794
  347DMSO    H4 3777   4.292   3.741   0.977  0.0005 -0.0155  0.6789
  347DMSO    H5 3778   4.290   3.557   0.981 -1.4591  0.8210  0.5352
  347DMSO    H6 3779   4.361   3.658   0.838 -1.2091 -0.0702 -1.3960
  347DMSO    O1 3780   4.021   3.629   0.941  0.2893  0.2336 -0.2262
  348DMSO    C1 3781   1.069   0.279   4.757 -0.4688 -1.0351 -0.2788
  348DMSO    H1 3782   0.993   0.342   4.804 -0.6872 -1.2509 -0.3388
  348DMSO    H2 3783   1.167   0.326   4.749  0.5853 -2.8372  1.3292
  348DMSO    H3 3784   1.024   0.246   4.662 -0.9655 -0.7527 -0.1460
  348DMSO    S1 3785   1.101   0.143   4.867 -0.1300  0.0900 -0.2252
  348DMSO    C2 3786   0.937   0.072   4.835 -0.3849  0.5161  0.4337
  348DMSO    H4 3787   0.904   0.002   4.912 -0.8272 -1.1753 -1.2429
  348DMSO    H5 3788   0.870   0.159   4.833 -0.8593  0.1478 -1.2270
  348DMSO    H6 3789   0.946   0.018   4.741  2.5134 -1.3177  1.6510
  348DMSO    O1 3790   1.078   0.215   4.995  0.0201 -0.1783 -0.3908
  349DMSO    C1 3791   2.780   3.851   0.592  0.7264 -1.1723 -0.0639
  349DMSO    H1 3792   2.825   3.822   0.497  0.1462  2.3840 -1.5547
  349DMSO    H2 3793   2.846   3.827   0.676 -1.0095 -1.0361  1.4182
  349DMSO    H3 3794   2.691   3.789   0.604 -0.0044 -0.4424 -1.5446
  349DMSO    S1 3795   2.729   4.019   0.575 -0.2434 -0.2120  0.1779
  349DMSO    C2 3796   2.888   4.088   0.535  0.1286 -0.0257 -0.0962
  349DMSO    H4 3797   2.967   4.034   0.589  1.1673  2.5857  1.1787
  349DMSO    H5 3798   2.904   4.088   0.427  0.8619  1.4314 -0.0131
  349DMSO    H6 3799   2.904   4.188   0.575 -2.9685  1.2404 -1.6504
  349DMSO    O1 3800   2.706   4.057   0.714 -0.1704 -0.2682 -0.1647
  350DMSO    C1 3801   4.130   4.626   2.799 -0.6819 -0.2353 -0.7234
  350DMSO    H1 3802   4.120   4.705   2.724  1.3327  0.4958 -0.3051
  350DMSO    H2 3803   4.224   4.633   2.854 -0.9153 -2.6489  0.0942
  350DMSO    H3 3804   4.130   4.531   2.746  2.4784 -0.3345 -0.7539
  350DMSO    S1 3805   3.985   4.643   2.910  0.1053 -0.3614  0.2480
  350DMSO    C2 3806   3.881   4.653   2.776 -0.6820 -0.0058  0.4098
  350DMSO    H4 3807   3.866   4.551   2.739  1.8269 -1.0597  2.0297
  350DMSO    H5 3808   3.780   4.682   2.807 -1.7029 -1.0243 -1.7282
  350DMSO    H6 3809   3.912   4.724   2.699 -2.0481  0.6664  0.4459
  350DMSO    O1 3810   3.989   4.777   2.967 -0.5779 -0.7367  0.0114
  351DMSO    C1 3811   1.638   1.667   1.289 -0.2207  0.2200  0.1080
  351DMSO    H1 3812   1.623   1.563   1.259  0.9412  0.3114 -0.8596
  351DMSO    H2 3813   1.576   1.746   1.248  0.5103 -0.1115 -1.7215
  351DMSO    H3 3814   1.739   1.694   1.259  0.9259 -2.6203  1.0709
  351DMSO    S1 3815   1.627   1.666   1.471  0.4072  0.0991  0.2533
  351DMSO    C2 3816   1.452   1.697   1.457  0.3730 -0.6099  0.5239
  351DMSO    H4 3817   1.438   1.796   1.413 -0.2503 -0.2999  1.4002
  351DMSO    H5 3818   1.415   1.612   1.398  1.7495 -1.7941  1.2934
  351DMSO    H6 3819   1.399   1.693   1.552  0.6036 -2.2262  0.6182
  351DMSO    O1 3820   1.680   1.798   1.518 -0.9456 -0.0544 -0.0959
  352DMSO    C1 3821   3.190   2.441   3.715 -0.0983  0.1577  0.7262
  352DMSO    H1 3822   3.265   2.444   3.794  1.2777 -1.1432 -0.4628
  352DMSO    H2 3823   3.090   2.433   3.759  0.3294 -1.4929  1.4802
  352DMSO    H3 3824   3.213   2.354   3.654  0.2963  0.5844  0.2531
  352DMSO    S1 3825   3.188   2.594   3.615  0.0230  0.0216  0.1327
  352DMSO    C2 3826   3.352   2.582   3.535 -0.0235  0.3896 -0.5176
  352DMSO    H4 3827   3.363   2.501   3.462  3.4812  0.3403 -0.0662
  352DMSO    H5 3828   3.381   2.678   3.494  0.2325  0.9602  0.9398
  352DMSO    H6 3829   3.418   2.545   3.613 -0.1491  0.8155 -0.2068
  352DMSO    O1 3830   3.206   2.700   3.721  0.3748 -0.0182  0.8650
  353DMSO    C1 3831   4.664   4.271   4.404  0.4664  0.3650 -0.1229
  353DMSO    H1 3832   4.712   4.173   4.414 -0.8480 -0.3659 -0.6830
  353DMSO    H2 3833   4.671   4.300   4.299  0.0192  0.4069 -0.1428
  353DMSO    H3 3834   4.718   4.343   4.466  2.5416 -1.4680  0.3342
  353DMSO    S1 3835   4.492   4.253   4.447 -0.1762 -0.0818 -0.3707
  353DMSO    C2 3836   4.461   4.424   4.386 -0.3419 -0.2152 -0.2492
  353DMSO    H4 3837   4.512   4.441   4.291 -0.3057  2.2975  0.1363
  353DMSO    H5 3838   4.355   4.449   4.370 -0.6410 -0.9574  0.4805
  353DMSO    H6 3839   4.518   4.485   4.457 -1.4695 -0.1200  0.6006
  353DMSO    O1 3840   4.483   4.275   4.594 -0.1920  0.3217 -0.5041
  354DMSO    C1 3841   4.293   1.613   3.134  0.0407  0.0054  0.3866
  354DMSO    H1 3842   4.375   1.573   3.073 -0.4706 -0.7527  0.1933
  354DMSO    H2 3843   4.236   1.534   3.184 -0.2636  0.0423  0.0977
  354DMSO    H3 3844   4.231   1.678   3.072  1.8391 -0.3300 -1.9108
  354DMSO    S1 3845   4.357   1.721   3.260  0.1425  0.1066 -0.1470
  354DMSO    C2 3846   4.439   1.593   3.357 -0.4806 -0.3304 -0.1802
  354DMSO    H4 3847   4.365   1.541   3.419 -2.3599  3.1986  0.8231
  354DMSO    H5 3848   4.507   1.541   3.289  0.3381  3.3038 -2.3663
  354DMSO    H6 3849   4.502   1.645   3.429 -2.6726 -1.2288  2.5882
  354DMSO    O1 3850   4.245   1.756   3.348  0.0008 -0.1769  0.0538
  355DMSO    C1 3851   1.877   4.187   5.540  0.5286  0.4275 -0.0725
  355DMSO    H1 3852   1.789   4.251   5.545  0.7042  0.5711  1.7686
  355DMSO    H2 3853   1.862   4.117   5.623  0.1744 -1.6315 -1.7851
  355DMSO    H3 3854   1.975   4.234   5.544  1.5471 -1.4480 -1.2986
  355DMSO    S1 3855   1.871   4.111   5.372  0.3369 -0.2191  0.1072
  355DMSO    C2 3856   1.950   3.955   5.406 -0.4173 -0.5796 -0.5114
  355DMSO    H4 3857   1.975   3.912   5.309  0.8675  1.9417 -1.3978
  355DMSO    H5 3858   2.049   3.980   5.445 -1.0171  2.6834 -0.7965
  355DMSO    H6 3859   1.891   3.896   5.476 -1.2528  1.0677  0.2456
  355DMSO    O1 3860   1.973   4.192   5.305  0.1753 -0.1203  0.1440
  356DMSO    C1 3861   2.292   4.133   4.650 -0.1694  0.8161  0.1138
  356DMSO    H1 3862   2.197   4.080   4.658  0.1800 -0.6585 -3.7696
  356DMSO    H2 3863   2.372   4.083   4.595  1.0847  0.1880  2.3808
  356DMSO    H3 3864   2.329   4.159   4.750 -0.4443  0.6879  0.2515
  356DMSO    S1 3865   2.253   4.282   4.568 -0.3747 -0.0861 -0.0926
  356DMSO    C2 3866   2.145   4.342   4.701  0.2735  0.4098 -0.8339
  356DMSO    H4 3867   2.076   4.406   4.645 -2.5619 -0.7727  1.0966
  356DMSO    H5 3868   2.075   4.265   4.735  0.3722  0.6157 -0.1606
  356DMSO    H6 3869   2.190   4.394   4.785  0.5286 -0.2161 -0.5810
  356DMSO    O1 3870   2.170   4.234   4.454 -0.0166 -0.3537  0.5259
  357DMSO    C1 3871   1.594   0.839   3.118 -0.8352  0.1749  0.2438
  357DMSO    H1 3872   1.610   0.832   3.226 -0.5484 -0.4093  0.1655
  357DMSO    H2 3873   1.687   0.822   3.062 -0.4161  0.2384  0.9118
  357DMSO    H3 3874   1.547   0.933   3.087 -1.0445 -0.6867 -2.3256
  357DMSO    S1 3875   1.479   0.710   3.065 -0.1230  0.2266  0.2575
  357DMSO    C2 3876   1.595   0.576   3.099 -0.0935 -0.5425  0.4868
  357DMSO    H4 3877   1.540   0.491   3.058 -1.6672  0.5917  0.1350
  357DMSO    H5 3878   1.693   0.586   3.050 -0.6453  0.1509 -0.5132
  357DMSO    H6 3879   1.602   0.563   3.207 -2.1634  0.5827  0.8037
  357DMSO    O1 3880   1.509   0.720   2.913  0.0628  0.1851 -0.9356
  358DMSO    C1 3881   2.243   0.604   2.770  0.2084  0.1726  0.7807
  358DMSO    H1 3882   2.149   0.619   2.825  0.4512 -1.5052  1.7310
  358DMSO    H2 3883   2.301   0.531   2.827  2.3215  0.5616 -0.7601
  358DMSO    H3 3884   2.304   0.693   2.755  3.3199 -1.7755  0.8454
  358DMSO    S1 3885   2.212   0.534   2.615  0.1324 -0.2872 -0.5540
  358DMSO    C2 3886   2.385   0.507   2.584  0.2343  0.6039 -0.6938
  358DMSO    H4 3887   2.449   0.589   2.616  0.2022  1.1139 -1.8832
  358DMSO    H5 3888   2.415   0.413   2.631 -1.3484  0.2844 -0.2406
  358DMSO    H6 3889   2.389   0.499   2.475  1.1512 -0.0453 -0.6299
  358DMSO    O1 3890   2.177   0.661   2.542  0.1675  0.0560  0.3365
  359DMSO    C1 3891   0.152   4.528   0.982  0.3335 -0.6878  0.7961
  359DMSO    H1 3892   0.067   4.550   1.046 -0.5221 -2.0985  0.2035
  359DMSO    H2 3893   0.128   4.540   0.876  1.7438  2.5662  0.7326
  359DMSO    H3 3894   0.194   4.427   0.988  0.9309 -0.6003 -1.2386
  359DMSO    S1 3895   0.284   4.649   1.007  0.1851  0.1300 -0.2510
  359DMSO    C2 3896   0.416   4.554   0.943 -0.4721 -0.1920 -0.1440
  359DMSO    H4 3897   0.509   4.599   0.980 -1.9694  0.4677  3.1615
  359DMSO    H5 3898   0.408   4.456   0.991 -0.9213  0.3112  0.8305
  359DMSO    H6 3899   0.411   4.561   0.834  2.3188  1.6019 -0.2506
  359DMSO    O1 3900   0.309   4.654   1.154 -0.0150  0.0656 -0.4354
  360DMSO    C1 3901   2.955   1.334   1.213  0.1088 -0.6001  0.5177
  360DMSO    H1 3902   3.054   1.381   1.214 -1.1076  2.2440 -1.0340
  360DMSO    H2 3903   2.948   1.241   1.271 -0.7800 -0.3223  0.8869
  360DMSO    H3 3904   2.937   1.328   1.106  2.6940  3.6038 -0.3574
  360DMSO    S1 3905   2.834   1.456   1.265  0.1392 -0.1556 -0.1238
  360DMSO    C2 3906   2.695   1.364   1.207 -0.1118 -0.3510 -0.3403
  360DMSO    H4 3907   2.681   1.260   1.237  2.5806 -0.8592 -0.5759
  360DMSO    H5 3908   2.619   1.432   1.246  1.6112  1.4831  0.0221
  360DMSO    H6 3909   2.695   1.367   1.098  2.0821  1.9984 -0.3799
  360DMSO    O1 3910   2.856   1.561   1.162 -0.7028 -0.2673 -0.5026
  361DMSO    C1 3911   1.912   3.105   0.875  0.1612 -0.3294 -0.3195
  361DMSO    H1 3912   1.992   3.140   0.810 -1.2150  1.8911 -0.9441
  361DMSO    H2 3913   1.892   3.181   0.952 -0.3895 -1.9082  1.1744
  361DMSO    H3 3914   1.936   3.008   0.919  1.2319  1.1462  2.6515
  361DMSO    S1 3915   1.765   3.074   0.763 -0.4280  0.0285  0.3215
  361DMSO    C2 3916   1.765   3.243   0.706  0.7381 -0.0824  0.3484
  361DMSO    H4 3917   1.735   3.296   0.796  0.2720  1.1015 -0.4729
  361DMSO    H5 3918   1.863   3.270   0.666  1.2153 -1.6146  0.4460
  361DMSO    H6 3919   1.679   3.246   0.638  0.9737  1.1917  0.0659
  361DMSO    O1 3920   1.655   3.061   0.861  0.3340  0.2661 -0.2607
  362DMSO    C1 3921   4.401   2.050   4.083 -0.0377  0.3357  0.0086
  362DMSO    H1 3922   4.370   1.964   4.143  0.6821  0.1144  0.0709
  362DMSO    H2 3923   4.508   2.046   4.061  0.1785 -0.8241  1.1354
  362DMSO    H3 3924   4.362   2.138   4.134  0.7317  0.3485  0.5763
  362DMSO    S1 3925   4.301   2.026   3.943  0.4675  0.1436  0.3177
  362DMSO    C2 3926   4.434   1.936   3.857  0.2533  0.2345 -0.0672
  362DMSO    H4 3927   4.526   1.996   3.853  2.6471 -3.1867 -0.8905
  362DMSO    H5 3928   4.448   1.844   3.915 -2.9684 -0.2800  0.0829
  362DMSO    H6 3929   4.410   1.905   3.755  0.0627  0.1065  0.0155
  362DMSO    O1 3930   4.292   2.162   3.876  0.3615  0.3080  0.4561
  363DMSO    C1 3931   0.581   1.502   2.276  0.4901  0.6745  0.3960
  363DMSO    H1 3932   0.564   1.398   2.248 -0.0343  1.1576 -1.1370
  363DMSO    H2 3933   0.560   1.526   2.381 -0.3553  2.2048 -0.0760
  363DMSO    H3 3934   0.539   1.572   2.203  2.8826  0.9454 -0.8269
  363DMSO    S1 3935   0.756   1.524   2.264  0.1532  0.1168 -0.2285
  363DMSO    C2 3936   0.807   1.409   2.394  0.0690  0.0409  0.9097
  363DMSO    H4 3937   0.731   1.331   2.405 -0.0514  0.2495  1.6091
  363DMSO    H5 3938   0.906   1.373   2.366 -0.0534  0.1820  0.2791
  363DMSO    H6 3939   0.817   1.453   2.494 -0.0033  2.5133 -0.1085
  363DMSO    O1 3940   0.792   1.652   2.328  0.2944 -0.1132 -0.1564
  364DMSO    C1 3941   0.675   0.536   1.434 -0.3310 -0.0973 -0.1662
  364DMSO    H1 3942   0.698   0.436   1.471  0.8889  0.3394  0.3131
  364DMSO    H2 3943   0.749   0.578   1.365 -2.4475  1.9410 -1.3639
  364DMSO    H3 3944   0.688   0.598   1.523  0.4284 -1.2332  0.5324
  364DMSO    S1 3945   0.515   0.563   1.355 -0.3039  0.2863 -0.3689
  364DMSO    C2 3946   0.517   0.748   1.341  0.2246  0.3659 -0.4503
  364DMSO    H4 3947   0.522   0.787   1.443 -5.0954  0.7939 -0.0860
  364DMSO    H5 3948   0.597   0.786   1.277  2.1349  0.5310  1.8846
  364DMSO    H6 3949   0.421   0.786   1.305  1.0534  0.5523 -2.6199
  364DMSO    O1 3950   0.420   0.546   1.470 -0.1952 -0.2238 -0.5189
  365DMSO    C1 3951   3.214   3.316   5.741  0.6279 -0.2729 -0.5947
  365DMSO    H1 3952   3.285   3.259   5.681  1.4860 -0.8114  0.8779
  365DMSO    H2 3953   3.179   3.247   5.818  1.5830  0.2107  0.2921
  365DMSO    H3 3954   3.136   3.363   5.680  0.1410  2.9921  2.2734
  365DMSO    S1 3955   3.301   3.465   5.807 -0.0178  0.1267  0.3163
  365DMSO    C2 3956   3.167   3.487   5.921 -0.4166 -0.0493  0.6410
  365DMSO    H4 3957   3.172   3.407   5.995 -0.3038  0.0527  0.7441
  365DMSO    H5 3958   3.183   3.581   5.974  0.8267 -0.4734  1.0635
  365DMSO    H6 3959   3.072   3.480   5.867  0.3506  0.4949 -0.8415
  365DMSO    O1 3960   3.266   3.555   5.690 -0.1448 -0.1887 -0.0847
  366DMSO    C1 3961   1.499   0.689   0.933  0.0130  0.6037  0.1446
  366DMSO    H1 3962   1.422   0.728   0.866  0.0168  1.7067  0.7547
  366DMSO    H2 3963   1.447   0.641   1.017  0.0396  0.9628  0.3698
  366DMSO    H3 3964   1.555   0.775   0.971  0.3594  0.3980  0.1005
  366DMSO    S1 3965   1.595   0.567   0.844  0.1616  0.7451 -0.3910
  366DMSO    C2 3966   1.725   0.563   0.961 -0.5139 -0.2665  0.8023
  366DMSO    H4 3967   1.703   0.503   1.049  1.3791  0.6430  1.9567
  366DMSO    H5 3968   1.816   0.519   0.918  1.3032  0.8928  3.2359
  366DMSO    H6 3969   1.736   0.668   0.989 -1.5507 -0.5773  2.4758
  366DMSO    O1 3970   1.658   0.627   0.726 -0.4529  0.8558  0.0876
  367DMSO    C1 3971   4.333   3.760   0.515  0.0453  0.2497 -0.5958
  367DMSO    H1 3972   4.330   3.825   0.603  0.7091  0.4184 -0.6964
  367DMSO    H2 3973   4.363   3.658   0.542  0.1258  0.1185 -1.1751
  367DMSO    H3 3974   4.416   3.783   0.448 -0.2025 -0.0345 -1.0012
  367DMSO    S1 3975   4.188   3.762   0.430  0.2128  0.4257 -0.1452
  367DMSO    C2 3976   4.196   3.929   0.379  0.6075 -0.2627  0.0720
  367DMSO    H4 3977   4.188   3.992   0.467  3.2162 -0.7556  0.7469
  367DMSO    H5 3978   4.285   3.943   0.317 -1.6192 -0.8737 -3.6064
  367DMSO    H6 3979   4.108   3.936   0.315  1.1960 -1.0900 -0.8649
  367DMSO    O1 3980   4.089   3.790   0.542  0.0987  0.0606  0.4818
  368DMSO    C1 3981   1.236   1.442   0.214 -0.1835 -0.5887  0.1762
  368DMSO    H1 3982   1.155   1.513   0.199  0.1129 -0.1942  0.4183
  368DMSO    H2 3983   1.197   1.346   0.180  0.8958 -0.8870 -0.2823
  368DMSO    H3 3984   1.258   1.426   0.320  0.0106 -0.1424  0.2024
  368DMSO    S1 3985   1.384   1.486   0.127  0.0580 -0.2683  0.0947
  368DMSO    C2 3986   1.384   1.655   0.190 -0.2600  0.3159 -0.3132
  368DMSO    H4 3987   1.303   1.707   0.138  0.4724  0.1205 -1.7092
  368DMSO    H5 3988   1.383   1.661   0.299  0.8043  0.1560 -0.2867
  368DMSO    H6 3989   1.475   1.702   0.152  0.1647  1.2450  1.7018
  368DMSO    O1 3990   1.337   1.519  -0.013 -0.2433 -0.0777 -0.4262
  369DMSO    C1 3991   2.087   2.947   3.964 -0.8777 -0.2775 -0.6188
  369DMSO    H1 3992   2.179   2.917   3.912 -0.4557  0.8362 -0.5398
  369DMSO    H2 3993   2.079   2.929   4.071 -0.7390  2.5539 -0.0676
  369DMSO    H3 3994   2.002   2.902   3.911  0.1011 -0.5572 -2.0276
  369DMSO    S1 3995   2.076   3.115   3.934 -0.2680  0.1016  0.6525
  369DMSO    C2 3996   1.914   3.157   4.002  0.3879 -0.7812  0.9992
  369DMSO    H4 3997   1.856   3.064   4.007 -1.2867  0.1873  0.2371
  369DMSO    H5 3998   1.928   3.193   4.105  0.5353 -1.5542  1.2605
  369DMSO    H6 3999   1.862   3.228   3.939 -0.6215 -1.3122  1.2161
  369DMSO    O1 4000   2.070   3.121   3.783 -0.1962  0.1232 -0.1589
  370DMSO    C1 4001   3.557   2.031   4.541  0.5378 -0.0739 -0.3917
  370DMSO    H1 4002   3.509   1.981   4.455  0.8320  0.8916 -1.1313
  370DMSO    H2 4003   3.630   1.971   4.596  1.3305  1.6009  0.4588
  370DMSO    H3 4004   3.487   2.080   4.608  1.4155 -0.1243  0.5820
  370DMSO    S1 4005   3.641   2.160   4.446 -0.1087  0.6289  0.3904
  370DMSO    C2 4006   3.680   2.249   4.605 -0.3811 -0.6354 -0.0329
  370DMSO    H4 4007   3.725   2.187   4.683 -2.5423 -1.7189  0.4408
  370DMSO    H5 4008   3.756   2.324   4.582 -2.0678  0.6291 -1.6832
  370DMSO    H6 4009   3.595   2.307   4.642  2.0547  2.9845  0.4326
  370DMSO    O1 4010   3.528   2.239   4.394 -0.2575 -0.1480  0.2258
  371DMSO    C1 4011   2.589   3.789   4.275 -0.3079 -0.0189 -0.0316
  371DMSO    H1 4012   2.622   3.856   4.195  2.6439  2.4911  2.9935
  371DMSO    H2 4013   2.530   3.842   4.350  1.4120  0.6638  0.8963
  371DMSO    H3 4014   2.677   3.754   4.329 -0.9136  0.8701  1.5987
  371DMSO    S1 4015   2.524   3.641   4.212  0.1332  0.3053  0.0839
  371DMSO    C2 4016   2.552   3.534   4.350  0.2081  0.6186  0.0377
  371DMSO    H4 4017   2.601   3.593   4.427  0.8734  1.4486 -0.9807
  371DMSO    H5 4018   2.453   3.495   4.374  1.0095 -1.4518  0.1576
  371DMSO    H6 4019   2.622   3.455   4.319 -2.2825 -2.0575  0.8300
  371DMSO    O1 4020   2.618   3.601   4.103 -0.3267  1.4518 -0.2240
  372DMSO    C1 4021   2.502   0.342   1.938 -0.4694 -0.4607  0.0281
  372DMSO    H1 4022   2.421   0.350   2.011 -1.7723 -0.5287 -1.3618
  372DMSO    H2 4023   2.485   0.389   1.841 -1.7920 -0.0894  0.4218
  372DMSO    H3 4024   2.540   0.240   1.932  0.2253 -0.2322  0.4119
  372DMSO    S1 4025   2.641   0.440   2.014 -0.0651  0.0680  0.4000
  372DMSO    C2 4026   2.625   0.364   2.182 -0.1193  0.8002  0.5571
  372DMSO    H4 4027   2.611   0.256   2.178  0.2652  0.5778  3.1488
  372DMSO    H5 4028   2.711   0.389   2.245  0.8714 -0.7108 -0.1485
  372DMSO    H6 4029   2.536   0.411   2.226 -0.0781  1.5362 -0.1229
  372DMSO    O1 4030   2.568   0.570   2.029 -0.4474  0.2581  0.0607
  373DMSO    C1 4031   2.987   3.046   1.435 -0.0740 -0.2800  0.3758
  373DMSO    H1 4032   3.034   3.108   1.512 -1.4257  0.9749  0.2361
  373DMSO    H2 4033   3.041   3.050   1.340  0.8621  2.0051  0.9280
  373DMSO    H3 4034   2.882   3.072   1.419 -0.5364 -2.9876 -1.5897
  373DMSO    S1 4035   2.998   2.892   1.511  0.2929 -0.2124  0.3951
  373DMSO    C2 4036   2.943   2.795   1.367  0.4714  0.3763  0.8515
  373DMSO    H4 4037   3.016   2.791   1.286 -2.9175  2.1110 -2.6377
  373DMSO    H5 4038   2.930   2.691   1.398  0.4244 -0.5507 -1.9839
  373DMSO    H6 4039   2.844   2.833   1.339  0.5548  0.3132  0.4709
  373DMSO    O1 4040   2.885   2.899   1.606  0.3673 -0.2278 -0.3118
  374DMSO    C1 4041   3.830   5.002   2.720 -0.1160 -0.2104  0.4238
  374DMSO    H1 4042   3.832   4.961   2.619  2.3474  2.3754 -0.7068
  374DMSO    H2 4043   3.871   5.103   2.727 -0.9636  0.3812 -2.1753
  374DMSO    H3 4044   3.898   4.941   2.780  0.9954  1.2462  0.6940
  374DMSO    S1 4045   3.666   4.996   2.790 -0.3558  0.4393 -0.0939
  374DMSO    C2 4046   3.714   5.016   2.955 -0.1692  0.2684 -0.7543
  374DMSO    H4 4047   3.628   5.010   3.023  1.6548  0.7708  1.7112
  374DMSO    H5 4048   3.791   4.947   2.988 -0.9646  0.8124  2.5424
  374DMSO    H6 4049   3.739   5.122   2.968 -1.4532  0.7559 -1.8699
  374DMSO    O1 4050   3.611   4.857   2.775  0.1704  0.9531  0.1433
  375DMSO    C1 4051   2.366   0.695   1.452  0.1436 -0.6748  0.5631
  375DMSO    H1 4052   2.267   0.702   1.406  1.1297 -1.7388 -1.8582
  375DMSO    H2 4053   2.438   0.755   1.397 -0.3064 -0.1624  0.5202
  375DMSO    H3 4054   2.404   0.593   1.462 -1.4348 -1.5571 -1.6460
  375DMSO    S1 4055   2.349   0.761   1.610  0.0704 -0.2128 -0.3565
  375DMSO    C2 4056   2.224   0.642   1.666 -0.6251 -0.5097 -0.2322
  375DMSO    H4 4057   2.160   0.620   1.580 -2.3222  1.4591  0.4380
  375DMSO    H5 4058   2.268   0.546   1.695 -0.9701  0.1362  2.8631
  375DMSO    H6 4059   2.170   0.683   1.752  0.6741 -1.2586  0.9868
  375DMSO    O1 4060   2.289   0.895   1.589 -0.1683  0.3879  0.1131
  376DMSO    C1 4061   4.673   1.571   1.103 -0.3153  0.7733 -0.2573
  376DMSO    H1 4062   4.755   1.502   1.079 -0.3577  0.6620 -0.0789
  376DMSO    H2 4063   4.582   1.556   1.045  1.4412 -0.2060 -2.9863
  376DMSO    H3 4064   4.717   1.660   1.057  1.9855 -1.1003 -1.9226
  376DMSO    S1 4065   4.654   1.568   1.282 -0.1451  0.4597 -0.1513
  376DMSO    C2 4066   4.643   1.394   1.277  0.0925  0.2167  0.2440
  376DMSO    H4 4067   4.566   1.365   1.205 -0.0346  0.1894  0.3891
  376DMSO    H5 4068   4.736   1.348   1.242  0.2865 -0.5169  1.6576
  376DMSO    H6 4069   4.612   1.356   1.375 -0.2423 -4.1051 -1.2949
  376DMSO    O1 4070   4.511   1.613   1.298 -0.1429 -0.1236 -0.2204
  377DMSO    C1 4071   3.864   2.999   5.857 -0.7118 -0.1700 -0.2352
  377DMSO    H1 4072   3.850   2.946   5.952 -0.6583 -1.0300 -0.6990
  377DMSO    H2 4073   3.773   2.985   5.798 -2.9530  3.6822  1.9346
  377DMSO    H3 4074   3.956   2.965   5.809 -0.1077 -0.4545  1.0851
  377DMSO    S1 4075   3.868   3.173   5.892  0.2153 -0.5394 -0.2035
  377DMSO    C2 4076   3.818   3.217   5.731  0.1030  0.6737  0.3308
  377DMSO    H4 4077   3.882   3.155   5.666 -2.5168 -0.6663 -1.1268
  377DMSO    H5 4078   3.713   3.190   5.718  0.5267 -1.1987  0.4916
  377DMSO    H6 4079   3.814   3.324   5.710 -2.3452  0.5379 -0.1128
  377DMSO    O1 4080   4.012   3.200   5.902 -0.2404  0.2108  0.3831
  378DMSO    C1 4081   3.609   0.341   1.035  0.1388 -0.3576  0.1969
  378DMSO    H1 4082   3.718   0.342   1.037  0.2136  1.1468 -1.6168
  378DMSO    H2 4083   3.572   0.423   1.097  2.6938  2.3590 -1.5932
  378DMSO    H3 4084   3.573   0.250   1.083  0.9649 -0.6875  0.2053
  378DMSO    S1 4085   3.564   0.334   0.863  0.2054  0.3329 -0.3247
  378DMSO    C2 4086   3.413   0.425   0.897  0.4477  0.5308 -0.5422
  378DMSO    H4 4087   3.435   0.517   0.952 -1.1921 -0.4958  2.0053
  378DMSO    H5 4088   3.361   0.454   0.805 -0.3505  0.7422 -0.0330
  378DMSO    H6 4089   3.348   0.363   0.960 -0.9950  0.5007 -1.9675
  378DMSO    O1 4090   3.530   0.194   0.840 -0.2435 -0.4006  0.2312
  379DMSO    C1 4091   2.796   3.354   0.744 -0.0904 -1.1033 -0.1825
  379DMSO    H1 4092   2.743   3.259   0.759 -0.7083 -0.7273  0.0699
  379DMSO    H2 4093   2.778   3.426   0.823 -0.3243 -0.2149 -1.0300
  379DMSO    H3 4094   2.767   3.394   0.646 -0.4362 -2.2561 -0.5782
  379DMSO    S1 4095   2.969   3.306   0.727 -0.1157 -0.1332 -0.3435
  379DMSO    C2 4096   3.019   3.471   0.686  0.2187 -1.0029 -0.3303
  379DMSO    H4 4097   3.128   3.470   0.676  0.0859 -3.0097 -2.9965
  379DMSO    H5 4098   2.972   3.475   0.587 -0.2549 -3.0127 -0.2283
  379DMSO    H6 4099   2.976   3.544   0.754  1.9826  1.0464 -1.2846
  379DMSO    O1 4100   2.982   3.241   0.597  0.2329 -0.6552 -0.5957
  380DMSO    C1 4101   2.850   3.299   4.504  0.3692  0.4369 -0.4967
  380DMSO    H1 4102   2.920   3.268   4.426  0.8056  0.3996 -0.0975
  380DMSO    H2 4103   2.853   3.233   4.591  1.4273  2.5887  1.2058
  380DMSO    H3 4104   2.749   3.313   4.465  0.0541 -0.1773  0.0799
  380DMSO    S1 4105   2.912   3.451   4.569  0.1073 -0.2119 -0.1685
  380DMSO    C2 4106   2.778   3.496   4.682 -0.1659  0.0463  0.3890
  380DMSO    H4 4107   2.697   3.499   4.609  0.1937  1.3240 -0.0005
  380DMSO    H5 4108   2.767   3.415   4.754 -0.8840 -0.4731 -0.2956
  380DMSO    H6 4109   2.799   3.594   4.727  2.6592  0.1277 -0.8761
  380DMSO    O1 4110   2.899   3.555   4.458  0.1702 -0.4578 -0.1805
  381DMSO    C1 4111   3.131   1.843   1.802 -0.4476  0.0307  0.3018
  381DMSO    H1 4112   3.063   1.893   1.733 -2.4245 -0.8496  1.5133
  381DMSO    H2 4113   3.230   1.883   1.782  1.0819 -2.6452  1.9234
  381DMSO    H3 4114   3.133   1.737   1.777  1.2874  0.2589 -0.6900
  381DMSO    S1 4115   3.075   1.861   1.972 -0.3866  0.0002 -0.2809
  381DMSO    C2 4116   3.084   2.040   1.969 -0.1819 -0.5948  0.4682
  381DMSO    H4 4117   3.187   2.066   1.944 -0.3306 -1.3005 -0.9883
  381DMSO    H5 4118   3.020   2.079   1.890 -1.4664 -2.5625  0.4725
  381DMSO    H6 4119   3.047   2.078   2.065  0.2797  3.7938 -0.8599
  381DMSO    O1 4120   3.207   1.826   2.032  0.0972  0.0369 -0.3809
  382DMSO    C1 4121   4.124   3.129   3.317  0.6750 -0.3713  0.7340
  382DMSO    H1 4122   4.080   3.209   3.377 -2.2561 -0.9732 -0.4295
  382DMSO    H2 4123   4.189   3.061   3.372 -0.4315 -1.0650  1.2345
  382DMSO    H3 4124   4.174   3.176   3.232  0.6407 -2.9621 -0.8473
  382DMSO    S1 4125   3.998   3.020   3.235 -0.3819  0.1002  0.4534
  382DMSO    C2 4126   4.122   2.964   3.125 -0.0635 -0.1876 -0.0795
  382DMSO    H4 4127   4.076   2.883   3.068  0.4332 -1.1923  0.9165
  382DMSO    H5 4128   4.136   3.041   3.048 -1.4129  0.7438  0.5762
  382DMSO    H6 4129   4.223   2.943   3.160  0.8587 -1.4170 -3.1132
  382DMSO    O1 4130   3.915   3.112   3.155  0.7137 -0.4577  0.1534
  383DMSO    C1 4131   0.854   5.774   1.391  0.1235  0.1631  1.0849
  383DMSO    H1 4132   0.905   5.706   1.322 -0.1498 -0.7458  1.7564
  383DMSO    H2 4133   0.912   5.862   1.417  0.1390  0.0008  1.6063
  383DMSO    H3 4134   0.809   5.715   1.471  1.4062  0.7752  2.2893
  383DMSO    S1 4135   0.721   5.819   1.279  0.7161  0.0083 -0.4632
  383DMSO    C2 4136   0.831   5.910   1.164 -0.5103 -0.1354 -0.2202
  383DMSO    H4 4137   0.771   5.959   1.086 -0.7390  1.5182  0.9581
  383DMSO    H5 4138   0.885   5.982   1.226  0.3866 -2.1744  1.4613
  383DMSO    H6 4139   0.900   5.833   1.130 -2.4605 -1.4907 -1.2870
  383DMSO    O1 4140   0.636   5.926   1.346 -0.4599 -0.7828 -0.2318
  384DMSO    C1 4141   2.402   1.175   3.366 -0.5829 -0.3385 -0.2899
  384DMSO    H1 4142   2.374   1.075   3.401  3.6853 -2.4600 -2.2165
  384DMSO    H2 4143   2.479   1.159   3.291  0.5144 -0.3459  0.8005
  384DMSO    H3 4144   2.453   1.234   3.443  1.4649 -1.3159 -0.8122
  384DMSO    S1 4145   2.265   1.271   3.299 -0.1744 -0.1460  0.0601
  384DMSO    C2 4146   2.230   1.161   3.157 -0.2559 -0.1899 -0.1899
  384DMSO    H4 4147   2.330   1.145   3.115  1.1014  0.3974  2.6106
  384DMSO    H5 4148   2.186   1.069   3.197 -2.8888  1.7215  1.6797
  384DMSO    H6 4149   2.157   1.200   3.086 -0.3737  0.4496  0.2754
  384DMSO    O1 4150   2.350   1.379   3.233  0.2068 -0.0984  0.1295
  385DMSO    C1 4151   3.709   1.126   0.944 -0.0762 -0.1464  0.3398
  385DMSO    H1 4152   3.663   1.099   0.849  1.0373  1.2591 -0.6352
  385DMSO    H2 4153   3.642   1.169   1.019 -0.4222  1.5817 -0.9159
  385DMSO    H3 4154   3.783   1.202   0.919 -0.9436  0.7674  0.4827
  385DMSO    S1 4155   3.789   0.994   1.022 -0.0001  0.2458  0.0102
  385DMSO    C2 4156   3.911   1.082   1.128  0.9519  0.4796 -0.0996
  385DMSO    H4 4157   3.855   1.134   1.207  1.0789 -1.0156  1.0202
  385DMSO    H5 4158   3.974   1.011   1.182  0.4290 -1.9821 -2.5173
  385DMSO    H6 4159   3.968   1.151   1.065  1.6290 -1.7993 -2.1324
  385DMSO    O1 4160   3.882   0.941   0.919 -0.5195 -0.1776  0.9181
  386DMSO    C1 4161   3.941   1.932   3.661 -0.1036 -0.7791  0.5309
  386DMSO    H1 4162   4.039   1.904   3.621  0.3689  0.0175  1.0951
  386DMSO    H2 4163   3.871   1.851   3.641 -1.2235  0.5730 -1.2266
  386DMSO    H3 4164   3.891   2.016   3.613 -0.1670 -1.5729 -0.8230
  386DMSO    S1 4165   3.948   1.954   3.838  0.0747 -0.3349 -0.0312
  386DMSO    C2 4166   3.954   1.787   3.900 -0.1504  0.2978 -0.4218
  386DMSO    H4 4167   3.925   1.778   4.005  2.2622 -0.6076  0.2332
  386DMSO    H5 4168   3.887   1.726   3.839 -1.5872 -0.4512  1.8029
  386DMSO    H6 4169   4.055   1.748   3.883 -0.0910 -0.7920  2.0091
  386DMSO    O1 4170   3.810   2.005   3.870 -0.3440 -0.1538 -0.1093
  387DMSO    C1 4171   4.298   3.238   3.770  0.0522 -0.8051  0.0658
  387DMSO    H1 4172   4.267   3.339   3.800 -1.3469 -1.4140  0.7994
  387DMSO    H2 4173   4.227   3.166   3.812 -1.4663  0.6968  0.2191
  387DMSO    H3 4174   4.401   3.210   3.791  0.8981 -0.5899 -3.2621
  387DMSO    S1 4175   4.272   3.231   3.587 -0.1255  0.2455 -0.2666
  387DMSO    C2 4176   4.424   3.307   3.543  0.4062  0.5446  0.0341
  387DMSO    H4 4177   4.428   3.397   3.604 -2.0751  0.1696  0.8683
  387DMSO    H5 4178   4.503   3.231   3.551  0.9460  1.1696  0.7592
  387DMSO    H6 4179   4.419   3.332   3.436 -0.7715  1.2443  0.2365
  387DMSO    O1 4180   4.160   3.325   3.553 -0.1059 -0.3630 -0.2361
  388DMSO    C1 4181   3.447   1.084   2.815 -0.3831  0.0194  0.2019
  388DMSO    H1 4182   3.515   1.047   2.893  1.0053 -2.0164 -1.8569
  388DMSO    H2 4183   3.361   1.017   2.828 -0.5519  0.6037  2.7271
  388DMSO    H3 4184   3.503   1.079   2.722  0.0574 -0.7719  0.4965
  388DMSO    S1 4185   3.409   1.253   2.859 -0.3129  0.4282  0.2009
  388DMSO    C2 4186   3.235   1.241   2.838  0.2038  0.1737  0.3927
  388DMSO    H4 4187   3.178   1.333   2.849 -0.3191 -0.2734  1.5374
  388DMSO    H5 4188   3.219   1.208   2.735  0.9947  0.6734  0.1032
  388DMSO    H6 4189   3.208   1.171   2.917 -2.2848  0.3587 -0.2088
  388DMSO    O1 4190   3.447   1.330   2.734  0.3878  0.1817 -0.5447
  389DMSO    C1 4191   2.140   0.506   5.483 -0.6665  0.3760  0.4625
  389DMSO    H1 4192   2.107   0.494   5.379 -0.1691  0.0856  0.3318
  389DMSO    H2 4193   2.066   0.466   5.552  1.4141 -1.5381  1.7627
  389DMSO    H3 4194   2.163   0.610   5.506  1.7977 -0.0809  0.3980
  389DMSO    S1 4195   2.287   0.418   5.527 -0.3176 -0.1561 -0.0849
  389DMSO    C2 4196   2.320   0.509   5.676  0.3579 -0.2814 -0.1282
  389DMSO    H4 4197   2.237   0.491   5.746 -0.3697  1.1574 -0.5803
  389DMSO    H5 4198   2.412   0.468   5.718 -0.0272  1.2786  2.4387
  389DMSO    H6 4199   2.323   0.612   5.641 -1.0395 -0.2215 -0.1466
  389DMSO    O1 4200   2.393   0.465   5.435 -0.1141 -0.1051 -0.4456
  390DMSO    C1 4201   4.221   3.042   0.875  0.5033 -0.0271  0.7840
  390DMSO    H1 4202   4.147   3.040   0.955 -0.5044  1.2643 -0.0922
  390DMSO    H2 4203   4.301   2.967   0.887  0.5580 -0.1970 -0.5063
  390DMSO    H3 4204   4.261   3.143   0.888  0.4332  0.3775 -1.7109
  390DMSO    S1 4205   4.112   3.022   0.728  0.3183  0.3805 -0.0866
  390DMSO    C2 4206   4.236   3.082   0.603 -0.4538  0.0610 -0.4733
  390DMSO    H4 4207   4.267   3.180   0.640  0.0830 -0.1822 -0.2667
  390DMSO    H5 4208   4.320   3.015   0.585 -1.2088 -1.5957  1.6071
  390DMSO    H6 4209   4.189   3.104   0.507  0.2575 -1.4916 -1.2071
  390DMSO    O1 4210   4.016   3.137   0.748 -0.1113 -0.0624  0.1378
  391DMSO    C1 4211   2.534   4.311   0.691 -0.1845 -0.0634 -0.2422
  391DMSO    H1 4212   2.555   4.269   0.592 -1.4766  0.6436 -0.8305
  391DMSO    H2 4213   2.617   4.293   0.760 -2.4668  0.6537  2.9304
  391DMSO    H3 4214   2.445   4.257   0.725 -0.2949 -0.0697 -0.5363
  391DMSO    S1 4215   2.500   4.481   0.661 -0.5408 -0.0021 -0.0039
  391DMSO    C2 4216   2.484   4.521   0.842 -0.0573  0.4324  0.4066
  391DMSO    H4 4217   2.394   4.476   0.885 -0.3143 -0.0299 -0.5918
  391DMSO    H5 4218   2.552   4.468   0.909  2.5363  0.4794 -2.0031
  391DMSO    H6 4219   2.487   4.630   0.853  1.0092  0.2932  1.8128
  391DMSO    O1 4220   2.362   4.496   0.610 -0.2048  0.5276  0.6232
  392DMSO    C1 4221   1.135   1.420   0.666 -0.7525  0.2533  0.2042
  392DMSO    H1 4222   1.161   1.504   0.600  3.0605  1.1245  2.5145
  392DMSO    H2 4223   1.225   1.410   0.727 -1.8474 -0.0130  1.8514
  392DMSO    H3 4224   1.115   1.325   0.616  0.8148 -0.8876  1.6307
  392DMSO    S1 4225   1.000   1.483   0.770  0.6156 -0.2796 -0.0556
  392DMSO    C2 4226   0.869   1.446   0.648 -0.1337 -0.4429 -0.4159
  392DMSO    H4 4227   0.851   1.339   0.659 -0.8865 -0.3115 -0.3369
  392DMSO    H5 4228   0.781   1.505   0.670 -0.0974 -0.3557 -0.5010
  392DMSO    H6 4229   0.900   1.471   0.546  0.8348 -3.2232 -0.8931
  392DMSO    O1 4230   1.028   1.628   0.741  0.0536  0.3042  0.7787
  393DMSO    C1 4231   2.830   2.158   1.615  0.3309  0.1495 -0.2162
  393DMSO    H1 4232   2.777   2.176   1.521 -0.6546 -0.1701  0.2604
  393DMSO    H2 4233   2.820   2.050   1.632 -0.3785  0.3513  0.7628
  393DMSO    H3 4234   2.787   2.216   1.697  0.3524 -1.3193  0.8762
  393DMSO    S1 4235   2.994   2.218   1.588  0.0573  0.2101  0.0517
  393DMSO    C2 4236   3.014   2.120   1.430  0.0320  0.3904 -0.5292
  393DMSO    H4 4237   2.944   2.036   1.429  1.1252 -0.5994  0.8856
  393DMSO    H5 4238   3.001   2.181   1.340  0.9449  1.3147 -0.0461
  393DMSO    H6 4239   3.120   2.092   1.426  0.5774  1.8431  1.9300
  393DMSO    O1 4240   3.083   2.141   1.680  0.0489 -0.0304 -0.3728
  394DMSO    C1 4241   2.202   3.473   0.444  0.0469  0.5296 -0.5306
  394DMSO    H1 4242   2.230   3.547   0.368  0.0801  2.1562  0.9878
  394DMSO    H2 4243   2.169   3.512   0.541  2.1768  0.7459  0.1627
  394DMSO    H3 4244   2.295   3.417   0.461 -0.5285 -1.4875 -3.3528
  394DMSO    S1 4245   2.089   3.356   0.382 -0.3121  0.2129  0.2547
  394DMSO    C2 4246   1.962   3.475   0.353 -0.0260 -0.1963 -0.0233
  394DMSO    H4 4247   1.865   3.431   0.331  0.7374 -1.3425 -1.2335
  394DMSO    H5 4248   1.953   3.532   0.445 -0.8144  1.1075 -0.8775
  394DMSO    H6 4249   1.990   3.541   0.270 -1.2689  0.5652  0.1339
  394DMSO    O1 4250   2.054   3.283   0.506  0.7297  0.0562  0.4331
  395DMSO    C1 4251   2.625   0.953   3.710  0.5422  0.4400 -0.6152
  395DMSO    H1 4252   2.522   0.928   3.738  0.6770 -0.1676 -0.6480
  395DMSO    H2 4253   2.664   1.031   3.777 -0.7043  0.1527  0.4873
  395DMSO    H3 4254   2.629   0.976   3.603  0.0460 -1.5043 -1.0979
  395DMSO    S1 4255   2.740   0.819   3.735  0.1545  0.4819 -0.1441
  395DMSO    C2 4256   2.626   0.687   3.773  0.5565  0.2631 -0.7947
  395DMSO    H4 4257   2.586   0.669   3.673  1.7816  1.2063 -1.4859
  395DMSO    H5 4258   2.679   0.603   3.818 -0.5530 -0.6899 -1.2112
  395DMSO    H6 4259   2.551   0.728   3.841 -0.8612  0.9427 -2.6540
  395DMSO    O1 4260   2.810   0.859   3.862 -0.0905 -0.0202  0.0963
  396DMSO    C1 4261   0.855   3.101   2.430 -0.1446  0.5365 -0.4232
  396DMSO    H1 4262   0.762   3.060   2.471  0.8722  0.6411  2.1225
  396DMSO    H2 4263   0.832   3.163   2.342  0.3221  1.8964  0.3897
  396DMSO    H3 4264   0.926   3.024   2.399  1.3171  2.0452 -0.9616
  396DMSO    S1 4265   0.919   3.204   2.560 -0.2799 -0.0593  0.4372
  396DMSO    C2 4266   0.923   3.072   2.681 -0.4300 -0.3250 -0.5453
  396DMSO    H4 4267   0.998   3.000   2.649  1.5004  0.7863  1.2436
  396DMSO    H5 4268   0.960   3.111   2.776 -0.8705 -1.6095  0.1822
  396DMSO    H6 4269   0.824   3.026   2.672  0.2366 -2.2869  1.1917
  396DMSO    O1 4270   0.809   3.292   2.603 -0.2991 -0.3619 -0.3372
  397DMSO    C1 4271   3.794   2.742   1.730 -0.1818  0.1432  0.0115
  397DMSO    H1 4272   3.877   2.803   1.767 -0.1057 -0.5339  0.9904
  397DMSO    H2 4273   3.778   2.776   1.627 -0.2192  0.1138  0.0077
  397DMSO    H3 4274   3.703   2.750   1.790  0.7782  0.8591  1.4417
  397DMSO    S1 4275   3.856   2.576   1.708  0.0009  0.4271  0.4580
  397DMSO    C2 4276   3.709   2.479   1.678 -0.5112  0.1302 -0.0095
  397DMSO    H4 4277   3.616   2.526   1.712 -0.6448  0.0505 -0.2652
  397DMSO    H5 4278   3.704   2.477   1.569 -0.0721  0.8697 -0.0516
  397DMSO    H6 4279   3.723   2.375   1.707 -1.3354  0.0971  0.2868
  397DMSO    O1 4280   3.895   2.548   1.849  0.1399 -0.3748  0.2524
  398DMSO    C1 4281   4.085   1.417   2.913  0.1655  0.4469  1.0885
  398DMSO    H1 4282   3.998   1.414   2.979 -1.9915  0.6397 -1.5781
  398DMSO    H2 4283   4.096   1.317   2.869 -1.4912 -0.3114  2.2887
  398DMSO    H3 4284   4.177   1.443   2.967  0.6079  2.2733 -0.4328
  398DMSO    S1 4285   4.058   1.541   2.788  0.0510 -0.3639 -0.1514
  398DMSO    C2 4286   4.221   1.549   2.714  0.1361 -0.2308 -0.1819
  398DMSO    H4 4287   4.303   1.586   2.776  0.9322 -1.9855 -0.1194
  398DMSO    H5 4288   4.244   1.446   2.687  3.4083  0.6394 -1.1655
  398DMSO    H6 4289   4.205   1.615   2.628 -2.3116  0.9546  1.0708
  398DMSO    O1 4290   4.040   1.669   2.869 -0.1963  0.4460 -0.5513
  399DMSO    C1 4291   2.975   2.922   4.513  0.1961 -0.4928 -0.8566
  399DMSO    H1 4292   3.023   3.002   4.456 -0.3449  1.5169  1.3341
  399DMSO    H2 4293   3.008   2.939   4.616 -0.5903 -4.5948  0.2307
  399DMSO    H3 4294   3.010   2.827   4.473  2.1016  0.3998 -1.4428
  399DMSO    S1 4295   2.795   2.945   4.496 -0.0874  0.2036  0.2112
  399DMSO    C2 4296   2.746   2.814   4.613 -0.6635 -0.1484  0.7113
  399DMSO    H4 4297   2.772   2.716   4.573  0.1028  1.0313 -1.9275
  399DMSO    H5 4298   2.800   2.831   4.706  1.1779  1.1208 -0.5165
  399DMSO    H6 4299   2.638   2.805   4.625 -0.7562 -0.9282 -0.5679
  399DMSO    O1 4300   2.759   2.897   4.363 -0.0575  0.4297 -0.1290
  400DMSO    C1 4301   1.268   1.102   4.902 -0.0346 -0.4496  0.0854
  400DMSO    H1 4302   1.349   1.039   4.864 -0.3379  0.5422 -2.3552
  400DMSO    H2 4303   1.287   1.155   4.996  0.7386  0.2334 -0.4422
  400DMSO    H3 4304   1.166   1.062   4.900 -0.2461  0.0621 -2.6300
  400DMSO    S1 4305   1.252   1.239   4.782  0.0794 -0.3973 -0.2542
  400DMSO    C2 4306   1.263   1.148   4.641 -0.2257  0.2756  0.4647
  400DMSO    H4 4307   1.165   1.101   4.625  0.6427 -0.4886 -3.6920
  400DMSO    H5 4308   1.296   1.215   4.561 -0.0460  0.7000  0.8916
  400DMSO    H6 4309   1.324   1.058   4.651 -1.9077 -0.8623  0.8632
  400DMSO    O1 4310   1.384   1.311   4.790  0.1743 -0.7327  0.1319
  401DMSO    C1 4311   6.010   0.305   0.517 -0.3834  0.0557  0.9807
  401DMSO    H1 4312   5.994   0.275   0.621 -2.5832 -0.6118  0.5195
  401DMSO    H2 4313   5.921   0.352   0.474 -0.1331 -1.4093 -1.2889
  401DMSO    H3 4314   6.056   0.225   0.460 -0.0203  0.0391  1.2926
  401DMSO    S1 4315   6.127   0.442   0.526  0.0320  0.2118  0.3522
  401DMSO    C2 4316   6.152   0.468   0.353  0.5362  0.7339 -0.3641
  401DMSO    H4 4317   6.056   0.492   0.306  0.1404 -1.0439 -0.5432
  401DMSO    H5 4318   6.229   0.545   0.337  1.6417 -0.0131  1.0988
  401DMSO    H6 4319   6.188   0.371   0.319 -0.0892  0.8053 -1.2877
  401DMSO    O1 4320   6.257   0.369   0.558  0.0774  0.5371 -0.2514
  402DMSO    C1 4321   0.750   2.800   1.641 -0.1002  0.2182  0.4777
  402DMSO    H1 4322   0.658   2.803   1.584  0.2369  0.2026 -0.0724
  402DMSO    H2 4323   0.731   2.815   1.748 -3.3736 -0.3717  0.0799
  402DMSO    H3 4324   0.813   2.884   1.609  0.7596 -0.8641 -0.8039
  402DMSO    S1 4325   0.835   2.651   1.595  0.1740 -0.0283 -0.0734
  402DMSO    C2 4326   0.866   2.696   1.431  0.0549  0.1184 -0.5586
  402DMSO    H4 4327   0.924   2.617   1.383  1.7433  1.6169 -1.0718
  402DMSO    H5 4328   0.771   2.720   1.382  0.0124 -0.5705 -0.8301
  402DMSO    H6 4329   0.936   2.780   1.427  0.5617 -0.3589 -2.7992
  402DMSO    O1 4330   0.706   2.580   1.584 -0.4547 -0.3658 -0.0202
  403DMSO    C1 4331   5.468   4.088   2.111 -0.4837  0.7829  0.2876
  403DMSO    H1 4332   5.412   4.000   2.079  0.3639  0.9510 -1.7766
  403DMSO    H2 4333   5.423   4.180   2.072  0.3268  0.6744 -0.9505
  403DMSO    H3 4334   5.573   4.076   2.085 -0.3781  1.4863  0.3647
  403DMSO    S1 4335   5.462   4.071   2.289  0.2321 -0.4557  0.2781
  403DMSO    C2 4336   5.579   4.213   2.310 -0.5033  0.2767  0.2442
  403DMSO    H4 4337   5.576   4.251   2.413  2.3676 -2.5729  1.5536
  403DMSO    H5 4338   5.677   4.169   2.290 -0.5349 -1.0328  2.5619
  403DMSO    H6 4339   5.564   4.292   2.236  1.2159  0.6516  0.2385
  403DMSO    O1 4340   5.541   3.946   2.326  0.1231 -0.2280 -0.2659
  404DMSO    C1 4341   2.812   5.512   2.895  0.4067  1.4791  0.4619
  404DMSO    H1 4342   2.874   5.481   2.980 -0.5865  0.9367  0.9982
  404DMSO    H2 4343   2.730   5.443   2.880  0.3409  1.5251  0.6117
  404DMSO    H3 4344   2.885   5.513   2.813  2.5553  0.2304  2.2648
  404DMSO    S1 4345   2.737   5.679   2.939 -0.4963  0.2942 -0.0074
  404DMSO    C2 4346   2.644   5.712   2.794 -0.4961  0.6541  0.2060
  404DMSO    H4 4347   2.590   5.619   2.775  0.8966 -0.4624  1.4162
  404DMSO    H5 4348   2.579   5.798   2.812 -0.0933  0.4453  3.0034
  404DMSO    H6 4349   2.709   5.739   2.709  1.1446 -1.5475  0.6669
  404DMSO    O1 4350   2.855   5.775   2.951 -0.0152  0.0997  0.2732
  405DMSO    C1 4351   4.200   2.130   0.362  0.5014  0.6397  0.2766
  405DMSO    H1 4352   4.156   2.229   0.378 -0.4942  0.5379 -1.6023
  405DMSO    H2 4353   4.306   2.131   0.389  0.0513  0.9810  2.1977
  405DMSO    H3 4354   4.187   2.115   0.255 -0.1876  2.2248  0.1110
  405DMSO    S1 4355   4.100   2.014   0.451  0.1637  0.2359  0.0288
  405DMSO    C2 4356   4.183   1.883   0.362  0.5598  0.1616  0.5156
  405DMSO    H4 4357   4.292   1.894   0.364  0.6253 -0.0317 -0.7889
  405DMSO    H5 4358   4.161   1.782   0.395  0.9615 -0.2024 -0.2982
  405DMSO    H6 4359   4.152   1.895   0.257 -1.6847  0.7240  1.1944
  405DMSO    O1 4360   3.969   2.035   0.383 -0.4546 -0.5977  0.4400
  406DMSO    C1 4361   3.536   0.780   1.312 -0.7558  0.1471  0.3949
  406DMSO    H1 4362   3.565   0.884   1.328 -0.2711 -0.2925  2.6577
  406DMSO    H2 4363   3.525   0.751   1.207 -1.8204  1.7532  0.0307
  406DMSO    H3 4364   3.443   0.752   1.362 -1.0585 -1.3098 -0.8785
  406DMSO    S1 4365   3.658   0.682   1.389 -0.2146  0.0564 -0.2638
  406DMSO    C2 4366   3.796   0.770   1.305 -0.1736  0.9811 -0.1666
  406DMSO    H4 4367   3.785   0.759   1.196 -2.2781  2.1902 -0.1262
  406DMSO    H5 4368   3.791   0.872   1.342  0.6553  0.9282  0.1155
  406DMSO    H6 4369   3.894   0.731   1.332 -0.5287 -0.3758 -0.7402
  406DMSO    O1 4370   3.655   0.559   1.304 -0.8729 -0.1359  0.0218
  407DMSO    C1 4371   1.444   2.465   2.509  0.1235 -0.3869 -0.0126
  407DMSO    H1 4372   1.509   2.402   2.447  2.6792  1.0249  1.1054
  407DMSO    H2 4373   1.340   2.434   2.520 -0.7695  1.7871 -1.6537
  407DMSO    H3 4374   1.440   2.566   2.468 -2.2802  0.2540  1.5889
  407DMSO    S1 4375   1.526   2.458   2.672 -0.0505  0.0670 -0.0285
  407DMSO    C2 4376   1.505   2.625   2.720  0.0681  0.1031  0.0807
  407DMSO    H4 4377   1.415   2.639   2.781  1.1511  1.2761  1.5130
  407DMSO    H5 4378   1.583   2.664   2.786 -0.8448  0.9597  0.6984
  407DMSO    H6 4379   1.483   2.681   2.629  0.0244 -0.2352 -0.1162
  407DMSO    O1 4380   1.667   2.463   2.633 -0.0482 -0.0638  0.6478
  408DMSO    C1 4381   6.040   0.886   1.847 -0.0144  0.1276 -0.5907
  408DMSO    H1 4382   5.997   0.932   1.758 -0.0595 -2.3724 -1.9423
  408DMSO    H2 4383   5.995   0.786   1.855  0.2025  0.0391 -0.4656
  408DMSO    H3 4384   6.027   0.949   1.936  1.3423 -1.9462  1.1848
  408DMSO    S1 4385   6.212   0.863   1.829 -0.1939 -0.1676  0.0753
  408DMSO    C2 4386   6.195   0.728   1.707 -0.5736  0.0922 -0.0905
  408DMSO    H4 4387   6.108   0.663   1.723 -0.1329 -0.7327 -0.9194
  408DMSO    H5 4388   6.197   0.768   1.605  1.1776 -0.7105 -0.4062
  408DMSO    H6 4389   6.283   0.666   1.726  0.1632  0.1884 -2.7597
  408DMSO    O1 4390   6.244   0.813   1.969 -0.4769  0.1052 -0.3756
  409DMSO    C1 4391   2.173   5.530   3.556 -0.4828  0.9329 -0.1651
  409DMSO    H1 4392   2.105   5.505   3.474  0.9502  2.0891 -1.7618
  409DMSO    H2 4393   2.269   5.503   3.512  0.3570  4.1521 -0.5297
  409DMSO    H3 4394   2.149   5.490   3.655  2.0532 -1.7907 -0.4994
  409DMSO    S1 4395   2.193   5.701   3.575  0.0268  0.3379 -0.1463
  409DMSO    C2 4396   2.021   5.732   3.612  0.7345 -0.5527  0.1288
  409DMSO    H4 4397   1.985   5.833   3.592 -2.0596 -1.7581 -1.5062
  409DMSO    H5 4398   1.963   5.669   3.544  0.4696  0.8227 -0.9773
  409DMSO    H6 4399   1.994   5.702   3.713 -0.4535  0.1118  0.0242
  409DMSO    O1 4400   2.222   5.737   3.439 -0.4130  0.4389 -0.3894
  410DMSO    C1 4401   4.102   4.366   1.073 -0.4214  0.5367  0.0696
  410DMSO    H1 4402   4.182   4.371   0.999 -1.1442 -2.3603 -1.0368
  410DMSO    H2 4403   4.090   4.466   1.116 -2.1002  0.9699 -1.2921
  410DMSO    H3 4404   4.116   4.284   1.144 -1.5593 -0.3562 -0.6906
  410DMSO    S1 4405   3.947   4.334   1.006  0.1359 -0.2094  0.5155
  410DMSO    C2 4406   3.917   4.502   0.965 -0.5310 -0.2839  0.3154
  410DMSO    H4 4407   3.811   4.506   0.937 -1.3849 -3.2673  2.5944
  410DMSO    H5 4408   3.925   4.565   1.054  0.1308 -1.6403  1.2338
  410DMSO    H6 4409   3.990   4.530   0.889  0.7566  0.6925  1.8559
  410DMSO    O1 4410   3.874   4.306   1.131  0.6984  0.4687 -0.5528
  411DMSO    C1 4411   2.818   1.359   2.865 -0.7367 -0.2017  0.7355
  411DMSO    H1 4412   2.892   1.431   2.830 -0.9558 -0.6906 -0.7780
  411DMSO    H2 4413   2.855   1.256   2.860  0.1688  0.1852 -2.0093
  411DMSO    H3 4414   2.728   1.373   2.805 -0.6805  0.5123  0.8112
  411DMSO    S1 4415   2.788   1.386   3.032  0.2986 -0.2091  0.2076
  411DMSO    C2 4416   2.637   1.287   3.032  0.2241  0.3684 -0.5253
  411DMSO    H4 4417   2.597   1.279   2.930 -0.1235 -2.8036 -0.2339
  411DMSO    H5 4418   2.650   1.184   3.066 -3.0270 -0.4627 -1.4177
  411DMSO    H6 4419   2.577   1.342   3.105  2.3050  0.0112  1.5518
  411DMSO    O1 4420   2.740   1.524   3.035 -0.5147 -0.0306 -0.2957
  412DMSO    C1 4421   2.795   3.351   2.821 -0.3674 -0.4534 -0.6163
  412DMSO    H1 4422   2.724   3.433   2.823  1.1826  0.9367 -0.4879
  412DMSO    H2 4423   2.899   3.384   2.823 -0.7228  0.7183  1.8642
  412DMSO    H3 4424   2.777   3.279   2.740 -2.9599 -1.9995  1.1847
  412DMSO    S1 4425   2.777   3.257   2.974 -0.1247 -0.2053 -0.4024
  412DMSO    C2 4426   2.602   3.258   2.991  0.0162 -0.2603 -0.8573
  412DMSO    H4 4427   2.580   3.358   3.028  0.1720 -0.2281 -0.8481
  412DMSO    H5 4428   2.546   3.237   2.900 -1.2945  0.2125 -0.1760
  412DMSO    H6 4429   2.576   3.187   3.070  0.1185  0.5608 -0.0711
  412DMSO    O1 4430   2.811   3.350   3.080 -0.1760  0.3294 -0.6141
  413DMSO    C1 4431   2.970   2.809   0.252  0.2743 -0.3060  0.1354
  413DMSO    H1 4432   2.873   2.860   0.250  0.1638 -0.5170  0.0679
  413DMSO    H2 4433   3.044   2.869   0.198  1.3083 -0.1306  1.6711
  413DMSO    H3 4434   2.963   2.708   0.211 -2.9284 -0.1229 -0.0511
  413DMSO    S1 4435   3.025   2.817   0.426 -0.2779 -0.1850 -0.1472
  413DMSO    C2 4436   3.163   2.702   0.409 -0.5167  0.1071 -0.0387
  413DMSO    H4 4437   3.244   2.745   0.349 -0.7006  0.4974 -0.0096
  413DMSO    H5 4438   3.190   2.679   0.513  3.1183 -0.6518 -1.0179
  413DMSO    H6 4439   3.133   2.609   0.361 -0.6343  0.4285 -0.5889
  413DMSO    O1 4440   2.907   2.733   0.475  0.1134  0.0460 -0.1905
  414DMSO    C1 4441   4.238   3.661   1.667 -0.0399  0.2256  0.1538
  414DMSO    H1 4442   4.298   3.733   1.611 -0.7158  0.5942 -0.1037
  414DMSO    H2 4443   4.202   3.577   1.607  1.3072 -1.4987  1.6431
  414DMSO    H3 4444   4.151   3.717   1.700  1.1550  3.3344 -1.4856
  414DMSO    S1 4445   4.324   3.595   1.809  0.4502  0.6765  0.2886
  414DMSO    C2 4446   4.398   3.458   1.724 -0.7331 -0.2007  0.7225
  414DMSO    H4 4447   4.455   3.403   1.799 -0.4709  0.2554  0.8666
  414DMSO    H5 4448   4.324   3.394   1.677 -2.4750  0.3619  2.5467
  414DMSO    H6 4449   4.458   3.496   1.640  0.1174 -2.0695  0.4292
  414DMSO    O1 4450   4.201   3.529   1.871 -0.6392  0.4674 -0.6145
  415DMSO    C1 4451   4.594   4.199   1.178 -0.1530 -0.5847  0.0664
  415DMSO    H1 4452   4.593   4.279   1.104 -0.2038 -0.7605 -0.1226
  415DMSO    H2 4453   4.699   4.172   1.187 -0.1154 -0.6141 -0.4316
  415DMSO    H3 4454   4.535   4.117   1.136  0.9599 -0.9963 -0.7265
  415DMSO    S1 4455   4.522   4.268   1.323 -0.1251 -0.1266  0.1517
  415DMSO    C2 4456   4.518   4.103   1.401 -0.0030  0.3188 -0.2007
  415DMSO    H4 4457   4.452   4.039   1.342 -1.8678  1.0365  1.0115
  415DMSO    H5 4458   4.618   4.062   1.416 -0.8114 -1.3802  0.9006
  415DMSO    H6 4459   4.476   4.116   1.501  0.6487 -0.9204  0.2500
  415DMSO    O1 4460   4.377   4.275   1.288 -1.0819  0.2780  0.9286
  416DMSO    C1 4461   2.742   2.341   1.172 -0.4326 -0.3175  0.5343
  416DMSO    H1 4462   2.832   2.278   1.177 -0.2497 -0.2238 -0.9584
  416DMSO    H2 4463   2.654   2.278   1.157 -0.8622  0.1939  0.8963
  416DMSO    H3 4464   2.746   2.411   1.088 -1.1462 -0.2451  0.5558
  416DMSO    S1 4465   2.723   2.435   1.321 -0.3399  0.3511  0.0301
  416DMSO    C2 4466   2.689   2.587   1.238 -0.0766 -0.3907  0.2711
  416DMSO    H4 4467   2.601   2.571   1.174 -0.1926  1.3494 -0.0658
  416DMSO    H5 4468   2.665   2.663   1.312 -1.9433 -0.4673 -0.1999
  416DMSO    H6 4469   2.772   2.613   1.172  0.5537  0.1196  1.2414
  416DMSO    O1 4470   2.859   2.456   1.372 -0.7444  0.6135 -0.0333
  417DMSO    C1 4471   4.477   4.446   1.814 -0.1048 -0.7242  0.4099
  417DMSO    H1 4472   4.495   4.553   1.823  0.1445 -0.6903 -0.4488
  417DMSO    H2 4473   4.448   4.421   1.917  0.6265  2.4032  1.4831
  417DMSO    H3 4474   4.572   4.398   1.788  0.9875  0.8694  1.2555
  417DMSO    S1 4475   4.348   4.387   1.700 -0.2693 -0.0456 -0.2275
  417DMSO    C2 4476   4.224   4.431   1.819  0.2045  0.4695 -0.1715
  417DMSO    H4 4477   4.126   4.407   1.777  0.1715  0.4495 -0.0827
  417DMSO    H5 4478   4.250   4.363   1.900 -0.7761  0.2582 -0.0259
  417DMSO    H6 4479   4.238   4.535   1.850  1.5590  0.5293 -0.8894
  417DMSO    O1 4480   4.358   4.238   1.713 -0.0266  0.3037 -0.0853
  418DMSO    C1 4481   1.472   0.250   4.096  0.6522  0.0926  0.4913
  418DMSO    H1 4482   1.390   0.306   4.142 -0.1649 -1.0450  0.4488
  418DMSO    H2 4483   1.552   0.322   4.117 -0.0904  0.7816  1.0480
  418DMSO    H3 4484   1.470   0.223   3.991  0.4840 -0.5443  0.6516
  418DMSO    S1 4485   1.499   0.096   4.187  0.2103 -0.0487 -0.4337
  418DMSO    C2 4486   1.338   0.042   4.162  0.2545 -0.4522  0.6267
  418DMSO    H4 4487   1.315   0.033   4.056  1.0204 -1.3844  0.5245
  418DMSO    H5 4488   1.329  -0.057   4.210 -3.1746  0.4068  2.0226
  418DMSO    H6 4489   1.266   0.103   4.217  1.6379 -0.2996  2.3417
  418DMSO    O1 4490   1.508   0.132   4.335 -0.3266  0.0184  0.3647
  419DMSO    C1 4491   5.743   3.812   2.611 -0.6150 -0.8401  0.3994
  419DMSO    H1 4492   5.676   3.768   2.686 -0.2641 -1.1603  0.5258
  419DMSO    H2 4493   5.827   3.860   2.660 -1.3434 -1.0571  1.9292
  419DMSO    H3 4494   5.699   3.883   2.540  0.4948 -0.2071  0.3235
  419DMSO    S1 4495   5.807   3.687   2.509 -0.3619  0.1785 -0.0858
  419DMSO    C2 4496   5.659   3.639   2.425  0.5030 -0.0625 -0.5558
  419DMSO    H4 4497   5.696   3.547   2.378  1.5703 -0.6626  1.3425
  419DMSO    H5 4498   5.574   3.617   2.490  1.6978  0.0810  1.1354
  419DMSO    H6 4499   5.627   3.720   2.360 -2.0734 -0.4832  0.0660
  419DMSO    O1 4500   5.825   3.569   2.600  0.4752 -0.1612  0.2337
  420DMSO    C1 4501   3.499   1.583   3.414 -0.4955 -1.1614 -0.0213
  420DMSO    H1 4502   3.560   1.588   3.323 -1.8356  0.2861 -0.8810
  420DMSO    H2 4503   3.441   1.675   3.407  2.0807  0.4828 -1.7120
  420DMSO    H3 4504   3.565   1.583   3.502 -3.1135 -0.9860  2.0584
  420DMSO    S1 4505   3.408   1.431   3.416  0.3417  0.1342  0.2764
  420DMSO    C2 4506   3.556   1.329   3.437  0.3851 -0.0327  0.1967
  420DMSO    H4 4507   3.589   1.308   3.539  2.5351 -0.9345 -0.6115
  420DMSO    H5 4508   3.541   1.235   3.382 -2.8153  0.5915 -0.1797
  420DMSO    H6 4509   3.637   1.376   3.380 -0.3353 -0.7823 -1.5108
  420DMSO    O1 4510   3.383   1.390   3.273 -0.5628 -0.7650 -0.6109
  421DMSO    C1 4511   1.050   1.269   3.196  0.2965 -0.4713  0.0624
  421DMSO    H1 4512   1.144   1.279   3.140 -0.2180 -0.1359 -0.7520
  421DMSO    H2 4513   1.061   1.187   3.268 -1.6841 -1.1174 -0.3149
  421DMSO    H3 4514   0.966   1.250   3.129  0.6495  0.7995 -0.7745
  421DMSO    S1 4515   1.009   1.418   3.284  0.0548  0.3580 -0.3254
  421DMSO    C2 4516   0.869   1.353   3.371  0.1794  0.6925 -0.1889
  421DMSO    H4 4517   0.841   1.428   3.445 -0.7699  1.5341 -1.3733
  421DMSO    H5 4518   0.790   1.343   3.297  2.5237  0.0558 -2.8054
  421DMSO    H6 4519   0.897   1.259   3.420 -0.2535  1.8610  2.4385
  421DMSO    O1 4520   0.940   1.482   3.173  0.6184  0.2949  0.1189
  422DMSO    C1 4521   4.515   4.494   0.907 -0.4086 -0.9350 -0.7194
  422DMSO    H1 4522   4.508   4.440   1.001  0.2978 -0.4016 -0.3471
  422DMSO    H2 4523   4.517   4.602   0.928 -2.0645 -1.4531  2.7157
  422DMSO    H3 4524   4.435   4.458   0.842 -1.7191 -0.8218  0.7594
  422DMSO    S1 4525   4.665   4.441   0.837 -0.5720 -0.1646  0.1292
  422DMSO    C2 4526   4.625   4.483   0.664  0.4479 -0.0674  0.6546
  422DMSO    H4 4527   4.517   4.481   0.644  0.5897 -1.1011 -0.0549
  422DMSO    H5 4528   4.676   4.577   0.641  1.3121 -0.3856  1.2195
  422DMSO    H6 4529   4.676   4.407   0.605  0.3133 -0.6993  1.3416
  422DMSO    O1 4530   4.643   4.295   0.829  0.1193  0.3493  0.2162
  423DMSO    C1 4531   3.767   0.033   1.791 -0.2095  0.3011 -0.0959
  423DMSO    H1 4532   3.750   0.139   1.770 -0.0884  0.4278  0.4451
  423DMSO    H2 4533   3.870   0.006   1.767  0.0424  0.6627  0.5649
  423DMSO    H3 4534   3.695  -0.033   1.741 -1.6975  0.3149  1.9097
  423DMSO    S1 4535   3.746   0.002   1.970  0.1824 -0.1450 -0.0727
  423DMSO    C2 4536   3.579   0.061   1.963 -0.5370  0.2563 -0.1992
  423DMSO    H4 4537   3.582   0.146   1.894 -1.4869 -1.0964 -1.9784
  423DMSO    H5 4538   3.514  -0.014   1.918  0.5063  0.1715 -1.6125
  423DMSO    H6 4539   3.559   0.094   2.066  4.6388 -0.5398  1.3496
  423DMSO    O1 4540   3.823   0.114   2.028 -0.0246  0.0717 -0.1170
  424DMSO    C1 4541   4.006   3.214   0.291 -0.6296 -0.6287 -0.4541
  424DMSO    H1 4542   4.041   3.249   0.193  0.4411  1.8285  0.7239
  424DMSO    H2 4543   4.065   3.129   0.324 -2.9573 -1.9154  0.6526
  424DMSO    H3 4544   3.900   3.186   0.290 -0.5391 -1.0010  0.0610
  424DMSO    S1 4545   4.020   3.350   0.404  0.2077  0.1460  0.2261
  424DMSO    C2 4546   3.975   3.472   0.283 -0.0055 -0.4704  0.0981
  424DMSO    H4 4547   3.868   3.458   0.269  0.1482 -0.6468 -0.9930
  424DMSO    H5 4548   4.006   3.572   0.317 -1.0056 -0.2034  0.2465
  424DMSO    H6 4549   4.037   3.455   0.195 -0.4838  0.2259 -0.3795
  424DMSO    O1 4550   4.164   3.385   0.415  0.0441 -0.4165  0.1036
  425DMSO    C1 4551   2.044   1.821   1.463  0.0744  0.2526 -0.6074
  425DMSO    H1 4552   2.026   1.803   1.357  1.7738  1.0156 -1.0532
  425DMSO    H2 4553   2.039   1.723   1.512  3.1131 -0.7798 -2.0727
  425DMSO    H3 4554   1.981   1.901   1.502 -2.1690 -1.2562 -0.9311
  425DMSO    S1 4555   2.217   1.864   1.468 -0.0683  0.1216 -0.4720
  425DMSO    C2 4556   2.279   1.702   1.450  0.0579  0.1921  0.4864
  425DMSO    H4 4557   2.388   1.711   1.455  0.2277 -1.6171  0.4309
  425DMSO    H5 4558   2.226   1.637   1.519 -1.2901 -1.1802 -1.7301
  425DMSO    H6 4559   2.255   1.666   1.349  0.3285 -3.0087  1.4786
  425DMSO    O1 4560   2.243   1.910   1.611 -0.0045  0.5885  0.5410
  426DMSO    C1 4561   4.477   0.652   1.565 -0.1648  0.0957  0.0005
  426DMSO    H1 4562   4.554   0.623   1.637  1.7594  0.4181 -1.8236
  426DMSO    H2 4563   4.383   0.598   1.581 -0.4249  0.6313  0.3228
  426DMSO    H3 4564   4.507   0.623   1.464 -0.7870 -0.5591 -0.0017
  426DMSO    S1 4565   4.428   0.822   1.576 -0.2234  0.1283 -0.0216
  426DMSO    C2 4566   4.581   0.891   1.631  0.6512  0.7856 -0.1942
  426DMSO    H4 4567   4.623   0.831   1.712 -1.6289 -1.3192 -0.4596
  426DMSO    H5 4568   4.652   0.890   1.547  0.6461 -3.5115 -0.3650
  426DMSO    H6 4569   4.565   0.996   1.657 -1.3538  0.0287  1.9123
  426DMSO    O1 4570   4.355   0.822   1.706 -0.1864 -0.8235 -0.5918
  427DMSO    C1 4571   1.986   4.479   2.793 -0.1286 -0.1355  1.0511
  427DMSO    H1 4572   1.961   4.402   2.867 -0.3583 -0.4364  0.6621
  427DMSO    H2 4573   1.966   4.582   2.823 -0.1771  0.3775 -0.6582
  427DMSO    H3 4574   1.936   4.439   2.704  0.9617  1.8533 -0.5411
  427DMSO    S1 4575   2.165   4.476   2.744  0.2437  0.1584 -0.1888
  427DMSO    C2 4576   2.183   4.326   2.652 -0.0003  0.4297 -0.3506
  427DMSO    H4 4577   2.288   4.297   2.646  0.7426  2.1990  2.3732
  427DMSO    H5 4578   2.136   4.244   2.706 -0.1935 -0.5224 -1.8951
  427DMSO    H6 4579   2.135   4.335   2.554 -0.0921  1.7404 -0.2008
  427DMSO    O1 4580   2.238   4.440   2.871  0.4861  0.4864  0.3382
  428DMSO    C1 4581   0.739   2.325   3.449 -0.2362  0.1816 -0.4177
  428DMSO    H1 4582   0.772   2.324   3.344  1.8031 -1.1360  0.1713
  428DMSO    H2 4583   0.790   2.242   3.499  0.3738 -0.1175 -1.4806
  428DMSO    H3 4584   0.634   2.297   3.446 -0.3925  0.7331 -0.1930
  428DMSO    S1 4585   0.777   2.478   3.534 -0.0780 -0.4562 -0.3817
  428DMSO    C2 4586   0.630   2.468   3.638 -0.2931 -0.3798 -0.2436
  428DMSO    H4 4587   0.637   2.532   3.726  0.8462  0.1634 -0.7089
  428DMSO    H5 4588   0.535   2.489   3.587 -1.1132 -0.2024  1.3131
  428DMSO    H6 4589   0.630   2.362   3.664 -1.5210 -0.3896 -0.2079
  428DMSO    O1 4590   0.755   2.582   3.432 -0.2182  0.1999 -0.2103
  429DMSO    C1 4591   0.726   0.950   3.444  0.2070  0.2342 -0.3732
  429DMSO    H1 4592   0.696   1.014   3.527  0.8334 -1.7406  1.4609
  429DMSO    H2 4593   0.811   0.889   3.475  0.7726  2.2252  2.3259
  429DMSO    H3 4594   0.748   1.012   3.357 -1.2792 -1.7675 -2.2994
  429DMSO    S1 4595   0.579   0.859   3.413 -0.3955  0.5495 -0.0804
  429DMSO    C2 4596   0.564   0.788   3.579 -0.3424  0.0475  0.0076
  429DMSO    H4 4597   0.488   0.709   3.591 -0.7792  0.3701 -0.5938
  429DMSO    H5 4598   0.655   0.729   3.590 -0.6786 -0.9365 -2.0713
  429DMSO    H6 4599   0.537   0.866   3.650  1.4578 -0.4406  1.3122
  429DMSO    O1 4600   0.633   0.745   3.334  0.6556  0.9002  0.0117
  430DMSO    C1 4601   0.676   3.672   4.710  0.2572 -0.5918 -0.0015
  430DMSO    H1 4602   0.685   3.570   4.750 -0.8818 -0.0283  1.7847
  430DMSO    H2 4603   0.762   3.732   4.740  0.4283 -0.5604 -0.5457
  430DMSO    H3 4604   0.593   3.727   4.753  3.0894  2.9526  1.4139
  430DMSO    S1 4605   0.674   3.672   4.531 -0.1275  0.2238  0.1712
  430DMSO    C2 4606   0.520   3.585   4.520 -0.4393 -0.3718 -0.2143
  430DMSO    H4 4607   0.510   3.551   4.416  0.9880  0.0572 -0.5190
  430DMSO    H5 4608   0.515   3.505   4.593  0.6957 -0.3224 -0.0636
  430DMSO    H6 4609   0.438   3.654   4.544 -0.5620 -0.3020 -0.8139
  430DMSO    O1 4610   0.762   3.558   4.505  0.2370  0.0116  0.1509
  431DMSO    C1 4611   2.026   0.650   4.112  0.1085  0.7317  0.0315
  431DMSO    H1 4612   2.105   0.581   4.143 -0.5310  0.0357  0.1140
  431DMSO    H2 4613   2.050   0.670   4.007  1.3327 -2.5229 -0.4132
  431DMSO    H3 4614   2.021   0.735   4.181  1.8034  0.8891  0.0050
  431DMSO    S1 4615   1.872   0.564   4.127 -0.2645  0.3289  0.1055
  431DMSO    C2 4616   1.896   0.478   3.976 -0.1404  0.3792  1.2932
  431DMSO    H4 4617   1.818   0.402   3.965 -0.1615  0.6220 -0.6269
  431DMSO    H5 4618   1.894   0.549   3.892  3.7098  1.3452  1.8380
  431DMSO    H6 4619   1.997   0.437   3.982  0.6883  2.3164  1.1830
  431DMSO    O1 4620   1.765   0.660   4.085 -0.4678  0.3351  0.0201
  432DMSO    C1 4621   2.485   1.355   1.783  1.6072 -0.4394  0.2204
  432DMSO    H1 4622   2.411   1.416   1.834  2.9313 -1.3133  3.4011
  432DMSO    H2 4623   2.517   1.412   1.695  1.2702  0.5401  0.7221
  432DMSO    H3 4624   2.445   1.258   1.753 -2.4118  1.1461 -0.1129
  432DMSO    S1 4625   2.607   1.348   1.908  0.1958 -0.3136  0.0691
  432DMSO    C2 4626   2.520   1.270   2.042 -0.0126 -0.4055  0.0888
  432DMSO    H4 4627   2.541   1.327   2.134 -0.5869  0.7104 -0.4473
  432DMSO    H5 4628   2.411   1.279   2.038  0.0300 -0.4751 -2.7471
  432DMSO    H6 4629   2.558   1.170   2.059 -0.5897 -0.4373  1.3362
  432DMSO    O1 4630   2.623   1.489   1.956 -0.2766  0.0612  0.5891
  433DMSO    C1 4631   2.134   4.218   3.254  0.9095 -0.8974 -0.6080
  433DMSO    H1 4632   2.167   4.320   3.239 -1.1264  0.0200  0.6773
  433DMSO    H2 4633   2.025   4.215   3.258  0.8797  0.9504  1.1899
  433DMSO    H3 4634   2.154   4.187   3.357 -3.6132 -0.0736  0.7696
  433DMSO    S1 4635   2.215   4.108   3.133  0.0916 -0.4753 -0.0125
  433DMSO    C2 4636   2.113   4.166   3.001  0.0790 -0.0218  0.2389
  433DMSO    H4 4637   2.146   4.264   2.963 -0.1012  1.6639  3.9534
  433DMSO    H5 4638   2.109   4.103   2.912 -3.6348 -2.3204  1.8116
  433DMSO    H6 4639   2.007   4.164   3.029 -0.0657  0.8028 -0.1889
  433DMSO    O1 4640   2.148   3.983   3.159 -0.1255 -0.1008  0.2694
  434DMSO    C1 4641   0.463   3.739   2.469  0.1274 -0.1078  0.3373
  434DMSO    H1 4642   0.398   3.718   2.384 -1.0402  0.8011  0.9702
  434DMSO    H2 4643   0.517   3.833   2.453 -0.3726  0.0436 -0.5199
  434DMSO    H3 4644   0.527   3.651   2.480  0.5707 -0.3228 -3.0493
  434DMSO    S1 4645   0.359   3.761   2.601 -0.1990  0.0314 -0.2194
  434DMSO    C2 4646   0.302   3.919   2.549  0.3458  0.0399 -0.7199
  434DMSO    H4 4647   0.221   3.935   2.621  2.2883 -1.2568  1.9232
  434DMSO    H5 4648   0.377   3.999   2.544 -0.3583  0.6344 -2.4058
  434DMSO    H6 4649   0.255   3.912   2.451  0.1190  0.6635 -0.6628
  434DMSO    O1 4650   0.444   3.803   2.718 -0.3610 -0.0034  0.5189
  435DMSO    C1 4651   0.439   3.608   3.095 -1.0565 -0.3959  0.4281
  435DMSO    H1 4652   0.425   3.676   3.180 -0.8159  0.9763 -0.5943
  435DMSO    H2 4653   0.474   3.669   3.012 -2.3083  0.2284  0.3415
  435DMSO    H3 4654   0.345   3.557   3.070 -1.0126 -1.2407  1.8482
  435DMSO    S1 4655   0.567   3.486   3.131  0.2409  0.0727  0.5970
  435DMSO    C2 4656   0.474   3.390   3.249  0.7115 -0.5397 -0.3055
  435DMSO    H4 4657   0.404   3.332   3.187 -0.4891  0.5060  0.0243
  435DMSO    H5 4658   0.540   3.329   3.310  0.5836 -0.2754  0.0993
  435DMSO    H6 4659   0.407   3.458   3.301 -0.1868 -1.5382 -0.1204
  435DMSO    O1 4660   0.678   3.552   3.202 -0.1210  0.1374  0.6028
  436DMSO    C1 4661   0.279   0.667   4.021 -0.0569 -0.8720  0.0528
  436DMSO    H1 4662   0.204   0.688   3.945 -0.4093 -0.3271  0.5431
  436DMSO    H2 4663   0.298   0.766   4.063 -1.9676 -0.5546  0.2396
  436DMSO    H3 4664   0.369   0.628   3.971 -1.2600 -2.8751 -0.6543
  436DMSO    S1 4665   0.230   0.550   4.145  0.0708 -0.2261  0.0793
  436DMSO    C2 4666   0.086   0.647   4.191 -0.3484  0.5489 -0.4192
  436DMSO    H4 4667   0.081   0.642   4.300  3.7089  0.5639 -0.0865
  436DMSO    H5 4668   0.095   0.754   4.171 -2.0850  0.6663 -0.7488
  436DMSO    H6 4669  -0.004   0.610   4.141  1.0739 -2.5029 -0.9557
  436DMSO    O1 4670   0.325   0.573   4.256 -0.0295 -0.3517 -0.2768
  437DMSO    C1 4671   6.018   2.541   3.485  0.5507 -0.1137  0.2567
  437DMSO    H1 4672   5.915   2.568   3.512  0.6887  0.4394  0.2339
  437DMSO    H2 4673   6.022   2.503   3.383 -2.2552  1.0287 -0.3694
  437DMSO    H3 4674   6.066   2.474   3.557  0.7127  0.9369  1.1673
  437DMSO    S1 4675   6.104   2.700   3.478  0.0185 -0.0049 -0.3673
  437DMSO    C2 4676   6.039   2.746   3.638  0.1368  0.6349  0.0609
  437DMSO    H4 4677   6.081   2.846   3.650 -1.4908  1.4057 -0.3928
  437DMSO    H5 4678   5.931   2.733   3.644  0.3924 -1.3973  1.0968
  437DMSO    H6 4679   6.085   2.673   3.706  0.3183 -1.5453 -2.2759
  437DMSO    O1 4680   6.024   2.789   3.393 -0.1842  0.1087  0.4328
  438DMSO    C1 4681   2.368   2.839   4.470  0.2965 -0.1763 -0.2401
  438DMSO    H1 4682   2.385   2.922   4.540 -0.4288 -2.5200  2.9206
  438DMSO    H2 4683   2.276   2.783   4.492 -1.3743  3.1277  2.2307
  438DMSO    H3 4684   2.456   2.776   4.466  0.3411 -0.0400 -2.5824
  438DMSO    S1 4685   2.373   2.934   4.315 -0.3307  0.1316  0.5812
  438DMSO    C2 4686   2.205   2.991   4.349  0.0133 -0.3092  0.1933
  438DMSO    H4 4687   2.207   3.049   4.442  4.5993  0.3050 -0.0824
  438DMSO    H5 4688   2.159   3.053   4.272  0.4142  0.1164  0.2945
  438DMSO    H6 4689   2.152   2.896   4.357  0.6065 -0.6198  0.4815
  438DMSO    O1 4690   2.358   2.824   4.219  0.2936  0.8400  0.1563
  439DMSO    C1 4691   4.326   2.642   1.014  0.6012 -0.1253 -0.4919
  439DMSO    H1 4692   4.410   2.573   0.999  0.0998 -0.5900 -1.2370
  439DMSO    H2 4693   4.237   2.588   1.046  0.6727 -1.0114 -1.7284
  439DMSO    H3 4694   4.296   2.680   0.916  0.0772 -1.1589 -0.7433
  439DMSO    S1 4695   4.387   2.747   1.144 -0.2749  0.0725  0.2977
  439DMSO    C2 4696   4.400   2.628   1.277 -0.6144 -0.4277 -0.3404
  439DMSO    H4 4697   4.482   2.656   1.343 -1.3078 -0.1953  0.4414
  439DMSO    H5 4698   4.299   2.641   1.318 -0.9409  0.4742 -1.3761
  439DMSO    H6 4699   4.411   2.527   1.235  1.4512  0.4235 -1.9792
  439DMSO    O1 4700   4.277   2.838   1.172 -0.2520  0.0327  0.6622
  440DMSO    C1 4701   3.547   1.644   0.659 -0.0517 -0.1742 -0.0538
  440DMSO    H1 4702   3.624   1.587   0.713  2.2700  2.3066 -0.5057
  440DMSO    H2 4703   3.476   1.581   0.604 -0.2881  0.9041 -1.0136
  440DMSO    H3 4704   3.585   1.722   0.593 -2.2697 -0.7071 -2.0889
  440DMSO    S1 4705   3.441   1.733   0.776 -0.4572 -0.2654 -0.1392
  440DMSO    C2 4706   3.326   1.784   0.650 -0.1507  0.0566  0.3083
  440DMSO    H4 4707   3.254   1.846   0.704  2.1166  0.4828  3.0746
  440DMSO    H5 4708   3.374   1.846   0.575 -0.5142 -0.7258 -0.5941
  440DMSO    H6 4709   3.274   1.695   0.613 -0.6087  0.2092  0.5744
  440DMSO    O1 4710   3.515   1.864   0.795  0.0701 -0.1606  0.2850
  441DMSO    C1 4711   5.784   0.945   3.469 -0.5071  0.5135  0.6494
  441DMSO    H1 4712   5.878   0.891   3.476 -0.6236 -0.1232 -1.8709
  441DMSO    H2 4713   5.702   0.894   3.520 -0.6590 -1.0701 -1.0764
  441DMSO    H3 4714   5.764   0.960   3.362  2.0435 -0.6112 -0.0476
  441DMSO    S1 4715   5.821   1.104   3.550  0.2525  0.4580 -0.2845
  441DMSO    C2 4716   5.771   1.224   3.430  0.2012  0.3765 -0.3658
  441DMSO    H4 4717   5.662   1.229   3.422  0.1708 -0.0083 -0.2044
  441DMSO    H5 4718   5.813   1.324   3.447 -1.3386  0.6867  2.3474
  441DMSO    H6 4719   5.810   1.175   3.341  0.3036 -4.5523  2.0428
  441DMSO    O1 4720   5.968   1.112   3.542  0.3902  0.7761 -0.1697
  442DMSO    C1 4721   0.472   1.728   3.714 -0.5714  0.3078 -0.6402
  442DMSO    H1 4722   0.513   1.824   3.682  1.9295 -0.6418 -0.4991
  442DMSO    H2 4723   0.465   1.665   3.624 -0.8623 -0.6884  0.0587
  442DMSO    H3 4724   0.376   1.737   3.765  0.6325  0.1824  1.7789
  442DMSO    S1 4725   0.581   1.634   3.819 -0.1720  0.1219 -0.0419
  442DMSO    C2 4726   0.456   1.577   3.934  0.5562 -0.6698  0.1771
  442DMSO    H4 4727   0.438   1.665   3.996  2.2270 -0.4744  0.4467
  442DMSO    H5 4728   0.376   1.532   3.875 -1.0915  4.1304 -1.7512
  442DMSO    H6 4729   0.516   1.502   3.985  0.6925 -0.0001  1.0300
  442DMSO    O1 4730   0.653   1.737   3.894  0.0265 -0.7587 -0.1027
  443DMSO    C1 4731   0.128   4.064   1.602  0.9258  0.2582 -1.1816
  443DMSO    H1 4732   0.203   4.143   1.611  0.1000  0.8667  0.8525
  443DMSO    H2 4733   0.095   4.028   1.700  1.3492  1.5883 -0.5290
  443DMSO    H3 4734   0.148   3.974   1.543 -0.9890 -0.5274 -0.6985
  443DMSO    S1 4735  -0.021   4.121   1.520  0.2797 -0.2123 -0.0465
  443DMSO    C2 4736  -0.132   3.987   1.555 -0.1548  0.0583  0.2716
  443DMSO    H4 4737  -0.216   3.996   1.486  1.0320 -1.7901 -1.5347
  443DMSO    H5 4738  -0.068   3.902   1.527  0.5394  0.7506 -0.2865
  443DMSO    H6 4739  -0.157   3.983   1.661  1.8337  0.5282  0.7949
  443DMSO    O1 4740   0.002   4.099   1.374 -0.3252 -0.2657  0.1768
  444DMSO    C1 4741   4.732   0.725   2.405  0.6273  0.0652  0.0930
  444DMSO    H1 4742   4.709   0.735   2.511 -1.9635 -0.0926 -0.3872
  444DMSO    H2 4743   4.646   0.687   2.349  0.9874  2.4746 -2.3491
  444DMSO    H3 4744   4.824   0.673   2.381  0.2829  0.1847 -1.6174
  444DMSO    S1 4745   4.741   0.887   2.335  0.1752 -0.4903 -0.3878
  444DMSO    C2 4746   4.861   0.948   2.445 -0.5465 -0.4483  0.1150
  444DMSO    H4 4747   4.898   1.044   2.410  0.8285 -1.1102 -0.2794
  444DMSO    H5 4748   4.823   0.948   2.548 -0.3337  1.0828  0.2144
  444DMSO    H6 4749   4.946   0.880   2.445 -1.1168 -1.1790 -0.3592
  444DMSO    O1 4750   4.613   0.950   2.382  0.2022  0.2074 -0.4279
  445DMSO    C1 4751   1.754   1.998   1.810 -0.0644 -0.4019  0.1309
  445DMSO    H1 4752   1.693   2.023   1.722 -0.8415 -1.4029  0.3604
  445DMSO    H2 4753   1.838   1.933   1.783  0.4825  0.2983  0.1318
  445DMSO    H3 4754   1.692   1.952   1.888  1.5291 -0.3517  1.4669
  445DMSO    S1 4755   1.818   2.152   1.884 -0.0834  0.5688 -0.2105
  445DMSO    C2 4756   1.922   2.213   1.759 -0.5569 -0.2835 -0.1157
  445DMSO    H4 4757   1.954   2.313   1.788 -0.7869 -0.5344  1.0234
  445DMSO    H5 4758   2.005   2.148   1.732 -0.9820 -0.1703 -1.8355
  445DMSO    H6 4759   1.864   2.206   1.666  0.5006 -0.8494 -0.7585
  445DMSO    O1 4760   1.905   2.100   1.993  0.4300 -0.3696  0.2874
  446DMSO    C1 4761   1.058   4.774   3.459  0.0557 -0.7461 -0.6188
  446DMSO    H1 4762   0.958   4.747   3.494  0.8839 -1.5116  1.3514
  446DMSO    H2 4763   1.103   4.865   3.498 -0.8075  0.8353 -3.0894
  446DMSO    H3 4764   1.066   4.771   3.350  0.1608  0.0061 -0.6381
  446DMSO    S1 4765   1.165   4.645   3.510 -0.0821  0.2766  0.5256
  446DMSO    C2 4766   1.178   4.697   3.677 -0.3912  0.5449 -0.0617
  446DMSO    H4 4767   1.251   4.778   3.687  0.3404 -0.1380  0.1797
  446DMSO    H5 4768   1.085   4.730   3.724  0.9197  1.0702  2.3364
  446DMSO    H6 4769   1.224   4.616   3.734 -1.1898  0.9109  1.1553
  446DMSO    O1 4770   1.292   4.684   3.452  0.2836  0.3055  0.4198
  447DMSO    C1 4771   1.970   4.378   0.436 -0.1893 -0.5089  0.6276
  447DMSO    H1 4772   2.079   4.389   0.439 -0.0617 -0.8155 -1.3295
  447DMSO    H2 4773   1.943   4.396   0.332 -0.6640  0.8126  0.9591
  447DMSO    H3 4774   1.914   4.451   0.495  0.1686 -1.5577  2.3369
  447DMSO    S1 4775   1.917   4.210   0.473  0.3423  0.2096 -0.5474
  447DMSO    C2 4776   1.761   4.226   0.390 -0.3094 -0.3498  0.5130
  447DMSO    H4 4777   1.781   4.230   0.282 -3.4389  1.2996 -0.1270
  447DMSO    H5 4778   1.713   4.132   0.418 -0.6130 -0.1397  0.7044
  447DMSO    H6 4779   1.714   4.321   0.415  2.0798  0.6072  1.7517
  447DMSO    O1 4780   1.880   4.237   0.619 -0.4642 -0.3709 -0.3554
  448DMSO    C1 4781   2.710   2.007   0.462 -0.9614  0.1181 -0.4579
  448DMSO    H1 4782   2.765   2.019   0.556 -1.1517  0.3620 -0.3754
  448DMSO    H2 4783   2.738   2.086   0.391  0.5260 -1.5945 -1.8772
  448DMSO    H3 4784   2.601   2.005   0.472 -0.9491  0.2324 -0.2950
  448DMSO    S1 4785   2.748   1.849   0.383 -0.1601  0.0088  0.5007
  448DMSO    C2 4786   2.719   1.900   0.214 -0.2073 -0.4628  0.2064
  448DMSO    H4 4787   2.615   1.935   0.209 -0.7343 -2.0151 -0.1280
  448DMSO    H5 4788   2.785   1.984   0.192 -2.3060  1.4970  0.9685
  448DMSO    H6 4789   2.729   1.813   0.150 -1.5325  0.8089 -1.8428
  448DMSO    O1 4790   2.635   1.758   0.412 -0.4464  0.5288 -0.8370
  449DMSO    C1 4791   1.365   4.954   1.197 -0.1925  0.1742  0.4054
  449DMSO    H1 4792   1.442   5.000   1.260  0.2668  2.0441 -1.4337
  449DMSO    H2 4793   1.404   4.868   1.141 -2.0131 -0.6380  0.3235
  449DMSO    H3 4794   1.308   5.019   1.131 -0.9261 -1.5812 -0.7656
  449DMSO    S1 4795   1.255   4.877   1.308  0.0328 -0.0784  0.1957
  449DMSO    C2 4796   1.376   4.783   1.389 -1.0789  0.0904 -0.5086
  449DMSO    H4 4797   1.440   4.723   1.324 -0.4243 -1.9371  1.8331
  449DMSO    H5 4798   1.441   4.847   1.450  0.4597 -1.6768 -0.1890
  449DMSO    H6 4799   1.333   4.710   1.458  1.1508  0.4917  1.4448
  449DMSO    O1 4800   1.171   4.797   1.209 -0.9048  0.3847 -0.2192
  450DMSO    C1 4801   1.417   5.214   0.254 -0.6512  0.9341  0.2133
  450DMSO    H1 4802   1.344   5.291   0.227  1.1001  1.4960 -3.5219
  450DMSO    H2 4803   1.439   5.212   0.361  0.4052  0.3577 -0.0058
  450DMSO    H3 4804   1.504   5.226   0.190  0.3991  0.9572  1.6027
  450DMSO    S1 4805   1.347   5.055   0.209  0.3554  0.0112 -0.3527
  450DMSO    C2 4806   1.238   5.027   0.349 -0.4476 -0.3130  1.0053
  450DMSO    H4 4807   1.204   4.923   0.349 -1.8081  0.1037  1.3611
  450DMSO    H5 4808   1.289   5.039   0.445  1.6549  2.1585 -0.3237
  450DMSO    H6 4809   1.150   5.092   0.350 -1.4332 -1.5667 -0.7143
  450DMSO    O1 4810   1.456   4.953   0.229 -0.0605 -0.3508 -0.1491
  451DMSO    C1 4811   1.005   5.084   4.343  0.6284  0.2751  0.3445
  451DMSO    H1 4812   0.975   5.173   4.399  0.7358 -0.0585  0.9375
  451DMSO    H2 4813   0.931   5.043   4.274 -1.4645  0.7202  2.2047
  451DMSO    H3 4814   1.050   5.011   4.410  0.9306  0.5472  0.4422
  451DMSO    S1 4815   1.131   5.150   4.233  0.3166 -0.0946  0.1190
  451DMSO    C2 4816   1.035   5.296   4.181  0.7540 -0.3883  0.4726
  451DMSO    H4 4817   1.017   5.360   4.267 -1.7590  3.6799 -2.7130
  451DMSO    H5 4818   1.106   5.341   4.111  0.3326 -1.4804 -0.7131
  451DMSO    H6 4819   0.937   5.277   4.135 -0.1331  2.8713  0.8274
  451DMSO    O1 4820   1.116   5.059   4.115 -0.1087 -0.1142 -0.3255
  452DMSO    C1 4821   1.422   4.371   3.847 -0.1315  0.2301  0.1067
  452DMSO    H1 4822   1.427   4.271   3.892  0.0153 -0.3853 -1.2326
  452DMSO    H2 4823   1.404   4.454   3.916 -1.0061  0.3996 -0.3083
  452DMSO    H3 4824   1.354   4.374   3.762  0.0623 -0.6319 -0.0834
  452DMSO    S1 4825   1.586   4.392   3.774 -0.1491  0.5076 -0.2425
  452DMSO    C2 4826   1.540   4.531   3.668 -0.6057  0.8569 -0.3767
  452DMSO    H4 4827   1.480   4.498   3.583 -1.7351  1.8946 -0.0010
  452DMSO    H5 4828   1.483   4.602   3.728 -1.7567 -0.2421 -0.1278
  452DMSO    H6 4829   1.628   4.585   3.632  0.0247  0.7695  0.9762
  452DMSO    O1 4830   1.610   4.274   3.692 -0.0009  0.4718 -0.0503
  453DMSO    C1 4831   0.242   3.576   1.827 -0.3681 -0.2855 -0.1968
  453DMSO    H1 4832   0.203   3.563   1.929  2.1319 -2.2179  0.6372
  453DMSO    H2 4833   0.268   3.472   1.804 -0.8320 -0.7350  1.1986
  453DMSO    H3 4834   0.320   3.652   1.824  1.5668 -2.1110  0.8375
  453DMSO    S1 4835   0.104   3.626   1.722 -0.0534 -0.1644  0.1575
  453DMSO    C2 4836   0.179   3.610   1.564 -0.0674 -0.3205  0.5008
  453DMSO    H4 4837   0.170   3.505   1.534  1.5274  0.2025 -2.1271
  453DMSO    H5 4838   0.119   3.666   1.492 -0.8380  0.0488  1.4095
  453DMSO    H6 4839   0.280   3.649   1.557 -0.4990  0.8480  0.5542
  453DMSO    O1 4840   0.105   3.776   1.728  0.1189  0.4699 -0.6242
  454DMSO    C1 4841   2.292   3.985   4.242 -0.2043  0.4728  0.1103
  454DMSO    H1 4842   2.373   3.961   4.312  0.5131 -0.0284 -0.8731
  454DMSO    H2 4843   2.322   3.992   4.137  2.1708 -1.4797  0.5542
  454DMSO    H3 4844   2.252   4.077   4.284 -2.3320 -0.3389 -0.0424
  454DMSO    S1 4845   2.172   3.862   4.264 -0.2535 -0.4555  0.1107
  454DMSO    C2 4846   2.167   3.867   4.441 -0.5311  0.0018 -0.8387
  454DMSO    H4 4847   2.099   3.785   4.465 -0.9637  0.7857  0.7501
  454DMSO    H5 4848   2.266   3.860   4.487 -1.7457 -1.2972  1.8293
  454DMSO    H6 4849   2.134   3.964   4.480  0.6752 -0.0754  0.4624
  454DMSO    O1 4850   2.236   3.733   4.219 -0.3591 -0.4221 -0.2695
  455DMSO    C1 4851   4.091   0.480   2.118 -0.3581 -0.2256 -0.1256
  455DMSO    H1 4852   4.060   0.490   2.013 -0.6147  2.5716  0.1444
  455DMSO    H2 4853   4.180   0.417   2.110 -0.3346 -0.1603 -0.4040
  455DMSO    H3 4854   4.001   0.441   2.166 -0.3455  1.1337  1.0624
  455DMSO    S1 4855   4.124   0.640   2.183  0.4294  0.2618  0.0110
  455DMSO    C2 4856   4.159   0.571   2.341 -0.3404  0.3762 -0.0120
  455DMSO    H4 4857   4.195   0.654   2.401  1.1627  0.7169 -1.3124
  455DMSO    H5 4858   4.070   0.531   2.391 -1.1321  1.1549 -0.7591
  455DMSO    H6 4859   4.237   0.495   2.344 -2.6369 -2.1033  1.5377
  455DMSO    O1 4860   3.990   0.690   2.210 -0.5037 -0.4393  0.0121
  456DMSO    C1 4861   0.986   3.227   0.874  0.6348  0.0451  0.1433
  456DMSO    H1 4862   0.938   3.261   0.966 -1.1048  0.3062 -0.8258
  456DMSO    H2 4863   1.079   3.180   0.907  0.4219 -1.9165 -1.8342
  456DMSO    H3 4864   0.991   3.312   0.804 -0.0033  1.0377  1.2651
  456DMSO    S1 4865   0.901   3.090   0.806  0.1166  0.5356  0.1007
  456DMSO    C2 4866   0.746   3.184   0.773 -1.1625  0.2218  0.2964
  456DMSO    H4 4867   0.714   3.238   0.863  0.6709  1.8297  0.0581
  456DMSO    H5 4868   0.772   3.256   0.695  1.4923 -0.3310  0.5808
  456DMSO    H6 4869   0.661   3.122   0.743 -1.9760  0.9508  1.0290
  456DMSO    O1 4870   0.876   3.003   0.923 -0.0765  0.9292 -0.2184
  457DMSO    C1 4871   3.921   0.850   0.249  0.6406  0.3143  0.2688
  457DMSO    H1 4872   3.855   0.842   0.335  1.8018  0.2458  1.1730
  457DMSO    H2 4873   4.001   0.775   0.252  0.1667 -0.1946  0.4960
  457DMSO    H3 4874   3.970   0.948   0.245  0.6669  0.2837 -2.1271
  457DMSO    S1 4875   3.827   0.839   0.097 -0.5557  0.3004 -0.3293
  457DMSO    C2 4876   3.709   0.976   0.128 -0.2218  0.4092 -1.2792
  457DMSO    H4 4877   3.624   0.967   0.060 -0.4722 -0.7855 -0.8282
  457DMSO    H5 4878   3.684   0.972   0.234  1.5327  0.6620 -0.8240
  457DMSO    H6 4879   3.753   1.073   0.103 -1.4926  1.8886  1.7139
  457DMSO    O1 4880   3.754   0.713   0.129 -0.1648 -0.0460 -0.2908
  458DMSO    C1 4881   1.991   3.686   5.760 -0.1809 -0.4499 -0.5487
  458DMSO    H1 4882   1.963   3.624   5.675  0.3681  0.7658 -1.6391
  458DMSO    H2 4883   2.067   3.759   5.731  0.0245 -1.0640 -1.6097
  458DMSO    H3 4884   2.018   3.626   5.848 -0.9126 -0.6732 -0.4664
  458DMSO    S1 4885   1.836   3.780   5.797 -0.2085 -0.0095 -0.5640
  458DMSO    C2 4886   1.734   3.644   5.814  0.0163  0.1218 -0.3239
  458DMSO    H4 4887   1.632   3.677   5.795 -0.3154 -0.5579  0.2421
  458DMSO    H5 4888   1.774   3.564   5.751 -1.3849 -0.2827 -0.7305
  458DMSO    H6 4889   1.740   3.607   5.917  1.9129 -0.2337 -0.5304
  458DMSO    O1 4890   1.795   3.847   5.670 -0.3121  0.2990 -0.3596
  459DMSO    C1 4891   3.957   3.726   4.669  0.1385 -0.1704 -0.4901
  459DMSO    H1 4892   3.962   3.833   4.650  0.0085 -0.1591 -0.4602
  459DMSO    H2 4893   3.973   3.719   4.777  0.2964  1.0981 -0.4180
  459DMSO    H3 4894   4.027   3.660   4.617  1.0949 -1.2482  1.9764
  459DMSO    S1 4895   3.805   3.659   4.622 -0.3572 -0.2938  0.0155
  459DMSO    C2 4896   3.831   3.500   4.689  0.1216 -0.2778 -0.7634
  459DMSO    H4 4897   3.819   3.505   4.798  1.3179 -2.4986 -0.4810
  459DMSO    H5 4898   3.746   3.439   4.657 -0.8853 -0.2236  1.5929
  459DMSO    H6 4899   3.935   3.477   4.663  0.1746  2.7063 -4.0036
  459DMSO    O1 4900   3.811   3.623   4.478  0.1307 -0.4612  0.4605
  460DMSO    C1 4901   0.714   2.109   4.133 -0.0706  0.1383  0.3299
  460DMSO    H1 4902   0.699   2.057   4.229  0.5435  0.5948  0.6767
  460DMSO    H2 4903   0.820   2.110   4.108  0.9813 -1.6072  3.9978
  460DMSO    H3 4904   0.686   2.214   4.143  0.1465  0.1889  0.3972
  460DMSO    S1 4905   0.611   2.017   4.019  0.1688  0.1783  0.3512
  460DMSO    C2 4906   0.596   2.131   3.886 -0.4756 -0.0574  0.5192
  460DMSO    H4 4907   0.691   2.182   3.872 -1.0859  0.8546 -0.4680
  460DMSO    H5 4908   0.576   2.088   3.787 -0.5883  0.5083  0.2920
  460DMSO    H6 4909   0.513   2.201   3.897  1.6331  2.5277  0.7680
  460DMSO    O1 4910   0.481   2.037   4.083 -0.2247 -0.0076 -0.3828
  461DMSO    C1 4911   3.999   1.523   0.939  0.1455  0.1725  0.2733
  461DMSO    H1 4912   3.934   1.611   0.941 -0.9304 -0.5748  3.2251
  461DMSO    H2 4913   3.958   1.453   1.013 -3.3437  2.8675  1.1685
  461DMSO    H3 4914   4.104   1.551   0.950 -0.1863  0.9877  1.5497
  461DMSO    S1 4915   3.983   1.447   0.777  0.0721  0.5275 -0.4517
  461DMSO    C2 4916   4.009   1.594   0.685  0.6455 -0.1155  0.5210
  461DMSO    H4 4917   4.096   1.647   0.725 -0.0667 -0.5922  2.8170
  461DMSO    H5 4918   4.020   1.559   0.582  0.7543  0.7763  0.2219
  461DMSO    H6 4919   3.919   1.657   0.685  1.0451  0.5709 -1.8288
  461DMSO    O1 4920   3.837   1.420   0.774  0.2187  0.7497 -0.4579
  462DMSO    C1 4921   0.391   1.370   1.150  0.0420 -0.0129  0.2207
  462DMSO    H1 4922   0.479   1.380   1.086 -0.8354  2.2142 -0.7524
  462DMSO    H2 4923   0.314   1.443   1.125  0.5428  1.6380  2.9799
  462DMSO    H3 4924   0.406   1.382   1.258 -2.2602  1.3761  0.4514
  462DMSO    S1 4925   0.320   1.205   1.126  0.5143  0.1230 -0.0276
  462DMSO    C2 4926   0.236   1.242   0.976 -0.4795 -0.8466 -0.1132
  462DMSO    H4 4927   0.300   1.271   0.892 -1.3557  0.3767 -0.3858
  462DMSO    H5 4928   0.168   1.159   0.959 -0.0622 -0.6242 -3.5025
  462DMSO    H6 4929   0.176   1.329   1.003  1.0208  0.1737  0.0410
  462DMSO    O1 4930   0.211   1.187   1.229 -0.2117  0.2914  0.0443
  463DMSO    C1 4931   3.899   1.939   1.676  0.2795  0.3694  0.6042
  463DMSO    H1 4932   4.008   1.944   1.689  0.1785  2.0359  1.1111
  463DMSO    H2 4933   3.849   1.881   1.753 -0.7977  2.2036  1.3556
  463DMSO    H3 4934   3.874   1.902   1.576  0.6341  0.3346  0.5241
  463DMSO    S1 4935   3.844   2.108   1.679  0.1868 -0.1145 -0.5033
  463DMSO    C2 4936   3.981   2.187   1.602  0.4591  0.1388  0.7626
  463DMSO    H4 4937   4.076   2.143   1.635  0.3721 -0.0135  0.8125
  463DMSO    H5 4938   3.974   2.166   1.495 -0.9008 -1.2466  1.0901
  463DMSO    H6 4939   3.987   2.293   1.628 -0.4838  0.5369 -0.5513
  463DMSO    O1 4940   3.872   2.150   1.821 -0.7919  0.3594 -0.0221
  464DMSO    C1 4941   3.504   0.304   3.925  0.5399 -0.4664 -0.4441
  464DMSO    H1 4942   3.432   0.342   3.853 -0.7167  0.4509  1.2078
  464DMSO    H2 4943   3.589   0.243   3.896 -0.5893 -2.1975 -0.2854
  464DMSO    H3 4944   3.449   0.257   4.008 -0.3246 -0.1283 -0.8105
  464DMSO    S1 4945   3.577   0.457   3.991 -0.0503  0.2030  0.1123
  464DMSO    C2 4946   3.422   0.537   4.006  0.0269 -0.6517  0.1171
  464DMSO    H4 4947   3.357   0.468   4.061 -1.9205  0.5768 -0.5384
  464DMSO    H5 4948   3.437   0.637   4.049  2.4864 -0.8427 -0.1298
  464DMSO    H6 4949   3.369   0.542   3.911  1.3588  2.2177 -0.5980
  464DMSO    O1 4950   3.642   0.534   3.879 -0.3759  0.3431 -0.2107
  465DMSO    C1 4951   2.715   0.136   3.125  0.1194 -0.0812 -0.6610
  465DMSO    H1 4952   2.817   0.138   3.087 -0.0479 -0.2196 -1.1265
  465DMSO    H2 4953   2.646   0.134   3.041  0.4797 -0.2152 -0.9546
  465DMSO    H3 4954   2.704   0.232   3.177  2.0320  1.3880 -2.7588
  465DMSO    S1 4955   2.687   0.006   3.244 -0.1123  0.4293  0.0130
  465DMSO    C2 4956   2.537   0.073   3.307 -0.8955  0.1551 -0.0949
  465DMSO    H4 4957   2.516   0.026   3.404  2.2400  1.3923  1.3226
  465DMSO    H5 4958   2.550   0.179   3.327 -0.3961 -0.0173  0.5355
  465DMSO    H6 4959   2.452   0.062   3.240 -0.9057 -0.7150  0.0395
  465DMSO    O1 4960   2.797   0.042   3.339 -0.3404  0.0884 -0.5328
  466DMSO    C1 4961   2.704   3.428   1.126 -0.0963  0.3472  1.0626
  466DMSO    H1 4962   2.644   3.467   1.209 -2.4246  0.2034 -0.4482
  466DMSO    H2 4963   2.766   3.505   1.079 -2.4072  1.6781  0.0059
  466DMSO    H3 4964   2.644   3.373   1.054  0.2183 -0.1994  1.2150
  466DMSO    S1 4965   2.811   3.310   1.191  0.0901 -0.4578  0.1562
  466DMSO    C2 4966   2.679   3.201   1.240  0.4393  0.2049  0.0921
  466DMSO    H4 4967   2.623   3.237   1.327  1.4382 -1.3048  1.4119
  466DMSO    H5 4968   2.606   3.203   1.158  1.3273  1.3360 -0.6960
  466DMSO    H6 4969   2.704   3.097   1.259 -1.0002 -0.3540 -0.8376
  466DMSO    O1 4970   2.832   3.375   1.329  0.7583  0.3505  0.1379
  467DMSO    C1 4971   4.933   1.143   0.417  0.2395 -0.1394 -0.0495
  467DMSO    H1 4972   4.979   1.179   0.325  1.4945  0.3491  0.7429
  467DMSO    H2 4973   4.824   1.139   0.407  0.3584  0.5458 -2.1578
  467DMSO    H3 4974   4.951   1.198   0.510 -1.4052 -0.8674  0.7388
  467DMSO    S1 4975   4.965   0.970   0.435 -0.2062  0.2754 -0.1934
  467DMSO    C2 4976   5.137   1.005   0.437  0.0970 -0.2622 -0.4152
  467DMSO    H4 4977   5.165   1.062   0.348  1.3396  0.2946  0.2976
  467DMSO    H5 4978   5.144   1.071   0.524  1.0677  1.0664 -1.4438
  467DMSO    H6 4979   5.200   0.916   0.438  1.7644  0.8775 -0.1716
  467DMSO    O1 4980   4.944   0.919   0.294  0.3854 -0.6501  0.0383
  468DMSO    C1 4981   2.696   2.881   2.580 -0.2625 -0.1095 -0.3607
  468DMSO    H1 4982   2.805   2.888   2.586 -0.3104  2.8659 -1.3615
  468DMSO    H2 4983   2.675   2.780   2.542 -1.1974  0.3021 -0.9480
  468DMSO    H3 4984   2.650   2.957   2.517 -1.7614 -1.4513 -0.9419
  468DMSO    S1 4985   2.645   2.908   2.746 -0.0039  0.1645 -0.0310
  468DMSO    C2 4986   2.482   2.842   2.729 -0.4237 -0.2571 -0.9983
  468DMSO    H4 4987   2.428   2.853   2.634  0.1456 -1.4026 -1.4828
  468DMSO    H5 4988   2.494   2.735   2.751 -0.1575 -0.1682 -0.7196
  468DMSO    H6 4989   2.424   2.891   2.807 -0.2521 -1.4632 -0.0923
  468DMSO    O1 4990   2.614   3.053   2.756 -0.1375  0.8320  0.0567
  469DMSO    C1 4991   0.539   3.965   3.065  0.1034 -0.4001  0.3906
  469DMSO    H1 4992   0.487   4.059   3.046  1.5675  0.1475 -1.0288
  469DMSO    H2 4993   0.528   3.897   2.980  1.3518 -0.2921  0.1283
  469DMSO    H3 4994   0.507   3.929   3.164  0.8160  1.2708  1.2531
  469DMSO    S1 4995   0.702   4.015   3.085 -0.1764 -0.1471  0.0083
  469DMSO    C2 4996   0.658   4.117   3.231 -0.4922 -0.0842  0.1238
  469DMSO    H4 4997   0.601   4.047   3.291 -0.7118 -2.2690 -2.4320
  469DMSO    H5 4998   0.751   4.154   3.276 -0.6252 -0.5106  0.7516
  469DMSO    H6 4999   0.594   4.200   3.200 -1.8001 -0.5616  1.4681
  469DMSO    O1 5000   0.743   4.102   2.973 -0.3648 -0.2307  0.2073
  470DMSO    C1 5001   0.815   1.925   0.750  0.3478 -0.2493  0.5070
  470DMSO    H1 5002   0.853   1.877   0.660 -0.0676  1.3607 -0.5759
  470DMSO    H2 5003   0.804   1.848   0.827  3.6547 -0.8628  0.5191
  470DMSO    H3 5004   0.718   1.971   0.730 -0.8092 -2.6930  0.1777
  470DMSO    S1 5005   0.913   2.062   0.814 -0.3044  0.6537  0.0982
  470DMSO    C2 5006   1.035   1.958   0.882 -0.5702  0.3974  0.3625
  470DMSO    H4 5007   1.055   1.872   0.817 -1.0483  1.0919 -0.7265
  470DMSO    H5 5008   1.127   2.007   0.912 -0.2343 -0.3009  0.5081
  470DMSO    H6 5009   0.997   1.908   0.972 -0.6304 -1.7911 -0.7969
  470DMSO    O1 5010   0.831   2.094   0.932 -0.2400 -0.0446 -0.2950
  471DMSO    C1 5011   2.768   3.729   3.808  0.5140 -0.2789  0.1619
  471DMSO    H1 5012   2.857   3.666   3.802  0.9044  0.1625  1.1302
  471DMSO    H2 5013   2.779   3.801   3.890  2.4406 -1.7170  1.2385
  471DMSO    H3 5014   2.673   3.676   3.803  1.0524 -1.2676  0.1938
  471DMSO    S1 5015   2.771   3.824   3.650 -0.0689  0.0422 -0.2234
  471DMSO    C2 5016   2.619   3.904   3.682  0.1774 -0.5391 -0.6794
  471DMSO    H4 5017   2.545   3.824   3.669  2.1844 -2.3914 -1.2554
  471DMSO    H5 5018   2.606   3.952   3.779  1.0088  0.7687 -1.1830
  471DMSO    H6 5019   2.613   3.976   3.600 -3.0333 -1.5917 -1.5105
  471DMSO    O1 5020   2.746   3.713   3.547  0.5674  0.1276 -0.4387
  472DMSO    C1 5021   0.917   1.033   2.451 -0.0947 -0.3442  0.2698
  472DMSO    H1 5022   0.950   1.127   2.497  2.3500  0.3191 -2.5394
  472DMSO    H2 5023   0.859   0.978   2.525 -0.8104  0.5115  0.3606
  472DMSO    H3 5024   1.012   0.984   2.428  0.7452  0.6043  1.5800
  472DMSO    S1 5025   0.808   1.054   2.316  0.2974 -0.2051 -0.1497
  472DMSO    C2 5026   0.806   0.876   2.300 -0.0413 -0.3182  0.4131
  472DMSO    H4 5027   0.720   0.860   2.235  1.2107  0.1156 -1.4142
  472DMSO    H5 5028   0.893   0.833   2.251 -1.6564 -1.2130 -1.8166
  472DMSO    H6 5029   0.787   0.833   2.399  0.6050  0.6772  0.9975
  472DMSO    O1 5030   0.891   1.112   2.205 -0.3596  0.2825 -0.0060
  473DMSO    C1 5031   4.425   0.981   4.909  0.0137 -0.6374 -0.3851
  473DMSO    H1 5032   4.397   0.875   4.915  3.2989 -1.6430 -0.3583
  473DMSO    H2 5033   4.406   1.011   5.013 -0.2407 -1.1430 -0.2800
  473DMSO    H3 5034   4.376   1.036   4.829 -0.6822  0.1008  0.5267
  473DMSO    S1 5035   4.604   0.989   4.917 -0.1197  0.1113 -0.0544
  473DMSO    C2 5036   4.608   1.162   4.873 -0.1342  0.0316 -0.1840
  473DMSO    H4 5037   4.567   1.223   4.954  0.5368 -1.3611  1.2728
  473DMSO    H5 5038   4.713   1.190   4.859  0.4043 -2.9353 -3.5343
  473DMSO    H6 5039   4.549   1.187   4.785  0.8676  1.4140 -0.5095
  473DMSO    O1 5040   4.632   0.921   4.787  0.4156  0.1308  0.2811
  474DMSO    C1 5041   2.464   3.847   1.261 -0.2445 -0.2943  0.3029
  474DMSO    H1 5042   2.446   3.927   1.189 -0.6819  0.1898  0.9493
  474DMSO    H2 5043   2.538   3.885   1.332  1.8720  1.1564 -2.4233
  474DMSO    H3 5044   2.510   3.763   1.207 -0.4025 -0.6914  0.7784
  474DMSO    S1 5045   2.335   3.784   1.359 -0.3327  0.3482 -0.3092
  474DMSO    C2 5046   2.207   3.829   1.258  0.1022  0.4346  0.3017
  474DMSO    H4 5047   2.112   3.792   1.297  0.3941 -1.2327 -0.4841
  474DMSO    H5 5048   2.203   3.938   1.251 -1.7360  0.7817  4.0890
  474DMSO    H6 5049   2.214   3.775   1.163  0.5490 -1.5882  1.4287
  474DMSO    O1 5050   2.337   3.878   1.472  0.1775  0.0378 -0.6533
  475DMSO    C1 5051   2.001   4.322   1.857  0.4930  0.2842  0.0969
  475DMSO    H1 5052   1.914   4.259   1.878  0.1952  0.1225 -1.4896
  475DMSO    H2 5053   1.955   4.415   1.824  0.7063  0.2130 -0.4044
  475DMSO    H3 5054   2.066   4.280   1.779  1.8637 -0.1725  1.4354
  475DMSO    S1 5055   2.086   4.336   2.008 -0.1555 -0.2162 -0.2544
  475DMSO    C2 5056   2.205   4.454   1.949  1.3844  0.9019 -0.2426
  475DMSO    H4 5057   2.302   4.436   1.996  0.4209  1.2769  2.0355
  475DMSO    H5 5058   2.217   4.446   1.841 -1.5769  0.1202 -0.5789
  475DMSO    H6 5059   2.170   4.555   1.973 -1.5171  0.0558 -0.5747
  475DMSO    O1 5060   2.163   4.209   2.013 -0.2459 -0.1347  0.2971
  476DMSO    C1 5061   3.792   4.070   5.117  0.2481  0.2028  0.4231
  476DMSO    H1 5062   3.815   4.141   5.197 -0.3519  1.3703 -0.4288
  476DMSO    H2 5063   3.698   4.019   5.141 -0.6718  1.2391 -0.8857
  476DMSO    H3 5064   3.874   3.998   5.109  0.2566  0.3699 -1.3138
  476DMSO    S1 5065   3.788   4.166   4.962 -0.1716  0.1782 -0.0165
  476DMSO    C2 5066   3.782   4.024   4.859 -0.1158  0.0106  0.0419
  476DMSO    H4 5067   3.757   4.058   4.758 -1.0944 -1.0463 -0.0849
  476DMSO    H5 5068   3.884   3.983   4.864 -0.4400 -0.8088  0.0882
  476DMSO    H6 5069   3.715   3.944   4.890  1.1576 -1.1777 -0.1478
  476DMSO    O1 5070   3.925   4.226   4.950  0.7037 -0.4535  0.0812
  477DMSO    C1 5071   0.501   0.383   0.479 -0.4276  0.3455  0.2939
  477DMSO    H1 5072   0.603   0.359   0.511 -0.7244 -2.3781 -0.5084
  477DMSO    H2 5073   0.465   0.461   0.546  0.4803  1.5433 -0.5725
  477DMSO    H3 5074   0.451   0.286   0.482  1.2622 -0.5857 -0.1096
  477DMSO    S1 5075   0.526   0.448   0.312  0.4009 -0.1130 -0.1075
  477DMSO    C2 5076   0.625   0.312   0.248 -0.8075  0.2144  0.3469
  477DMSO    H4 5077   0.636   0.331   0.141 -3.7923 -0.1832 -0.1159
  477DMSO    H5 5078   0.723   0.312   0.296 -0.3380  0.0369 -0.6025
  477DMSO    H6 5079   0.575   0.214   0.253 -0.0718 -0.1756  0.2296
  477DMSO    O1 5080   0.629   0.549   0.345 -0.0768 -0.0136 -1.2211
  478DMSO    C1 5081   0.689   3.156   3.900 -0.6072 -0.7076  0.2174
  478DMSO    H1 5082   0.601   3.187   3.958 -1.4335 -0.1917 -1.2667
  478DMSO    H2 5083   0.725   3.240   3.840  0.3810  0.5131  2.4142
  478DMSO    H3 5084   0.655   3.069   3.842 -0.8742 -0.6286  0.2549
  478DMSO    S1 5085   0.816   3.128   4.023  0.2411 -0.4243 -0.1745
  478DMSO    C2 5086   0.714   3.023   4.133 -0.8632  0.0932 -0.1207
  478DMSO    H4 5087   0.652   3.085   4.199 -1.8654 -1.4864  0.4584
  478DMSO    H5 5088   0.650   2.960   4.072 -0.5273  1.0958 -1.5570
  478DMSO    H6 5089   0.778   2.962   4.198 -1.3208 -2.1384 -1.6595
  478DMSO    O1 5090   0.808   3.251   4.104  1.2105  0.5223  0.7504
  479DMSO    C1 5091   1.136   1.564   2.286 -0.2731 -0.1837  0.2695
  479DMSO    H1 5092   1.035   1.540   2.252 -1.6268  1.4986  2.8200
  479DMSO    H2 5093   1.174   1.661   2.251 -1.1148  1.2334  3.0124
  479DMSO    H3 5094   1.205   1.480   2.275  0.5894  0.5740 -0.2229
  479DMSO    S1 5095   1.128   1.587   2.468  0.0349  0.0286 -0.4180
  479DMSO    C2 5096   1.066   1.753   2.470 -0.0129 -0.2747  0.1435
  479DMSO    H4 5097   1.133   1.820   2.417  1.1989 -0.7809  0.9995
  479DMSO    H5 5098   0.974   1.753   2.411  0.2097  0.6849 -0.2133
  479DMSO    H6 5099   1.054   1.782   2.575 -1.6324  1.5415 -0.4913
  479DMSO    O1 5100   1.272   1.604   2.517  0.0656  0.0628 -0.4356
  480DMSO    C1 5101   3.266   4.971   4.698 -0.2875  0.1189 -0.3546
  480DMSO    H1 5102   3.247   5.075   4.725 -0.0865  0.5072 -1.6686
  480DMSO    H2 5103   3.372   4.947   4.699 -0.1252  0.8322  0.4338
  480DMSO    H3 5104   3.225   4.960   4.597 -1.1494  0.6417 -0.0728
  480DMSO    S1 5105   3.190   4.860   4.818  0.0253 -0.0484  0.1846
  480DMSO    C2 5106   3.291   4.900   4.956  0.2607  0.0555 -0.7189
  480DMSO    H4 5107   3.388   4.852   4.944 -0.2825 -1.5975  0.8815
  480DMSO    H5 5108   3.287   5.008   4.964  2.0719  0.0923  0.1699
  480DMSO    H6 5109   3.249   4.861   5.049  2.1596  1.8652  0.9868
  480DMSO    O1 5110   3.258   4.729   4.786 -0.6761 -0.2805 -0.0175
  481DMSO    C1 5111   1.044   1.830   4.377 -0.0064 -0.0933  0.5788
  481DMSO    H1 5112   1.106   1.914   4.410 -2.1568  0.9968  2.0811
  481DMSO    H2 5113   0.972   1.804   4.454 -0.9303 -2.1405 -0.9016
  481DMSO    H3 5114   1.100   1.741   4.348 -0.7973 -0.5401  0.4093
  481DMSO    S1 5115   0.957   1.892   4.235  0.4304 -0.1401  0.0703
  481DMSO    C2 5116   0.898   1.728   4.176 -0.0119  0.3942 -0.4557
  481DMSO    H4 5117   0.823   1.738   4.098 -2.5974 -1.2259  1.6246
  481DMSO    H5 5118   0.979   1.666   4.138  1.2594  0.1629  2.3290
  481DMSO    H6 5119   0.851   1.684   4.265 -0.3646  0.3640 -0.6582
  481DMSO    O1 5120   1.059   1.937   4.133 -0.2240  0.0851  0.2621
  482DMSO    C1 5121   4.179   1.733   5.850  0.5482  0.1974 -0.4246
  482DMSO    H1 5122   4.263   1.699   5.910  0.8203  1.8395  0.2002
  482DMSO    H2 5123   4.114   1.650   5.822 -0.2813  1.3786 -2.2600
  482DMSO    H3 5124   4.201   1.789   5.758 -1.6964  3.2528  0.6930
  482DMSO    S1 5125   4.087   1.852   5.964 -0.1072 -0.0080 -0.1783
  482DMSO    C2 5126   3.981   1.933   5.842 -0.0918 -0.2476  0.1571
  482DMSO    H4 5127   3.996   1.875   5.750  0.2547 -1.0473  0.7001
  482DMSO    H5 5128   3.877   1.921   5.874  0.8610 -0.6898  3.5541
  482DMSO    H6 5129   4.002   2.039   5.828  0.5527 -0.6023 -1.8747
  482DMSO    O1 5130   4.181   1.964   5.986 -0.3001 -0.2381 -0.1392
  483DMSO    C1 5131   3.169   4.229   2.120 -0.2595 -0.0168 -0.1169
  483DMSO    H1 5132   3.243   4.194   2.048 -1.7277  0.1234 -1.7631
  483DMSO    H2 5133   3.070   4.191   2.094 -0.5076 -0.2484  1.1032
  483DMSO    H3 5134   3.163   4.337   2.134  2.6771  0.1260  0.6492
  483DMSO    S1 5135   3.208   4.155   2.273 -0.4447  0.1405  0.4233
  483DMSO    C2 5136   3.386   4.177   2.257  0.4903  0.4901  0.1164
  483DMSO    H4 5137   3.419   4.130   2.165 -1.2512 -1.7655  0.5705
  483DMSO    H5 5138   3.410   4.284   2.255 -0.0875  0.6122 -0.3652
  483DMSO    H6 5139   3.437   4.132   2.343  1.3902  2.6301  0.7736
  483DMSO    O1 5140   3.194   4.012   2.238 -0.9084  0.6050 -0.1633
  484DMSO    C1 5141   1.753   1.934   2.637  0.0118  0.2611 -0.5693
  484DMSO    H1 5142   1.673   1.953   2.565  0.4478  1.4212 -0.7704
  484DMSO    H2 5143   1.857   1.948   2.604  0.2797 -1.8969 -0.8012
  484DMSO    H3 5144   1.745   1.830   2.667 -0.6732  0.5474  0.2655
  484DMSO    S1 5145   1.724   2.038   2.773  0.1171  0.0280  0.0833
  484DMSO    C2 5146   1.841   2.171   2.726  0.0977  0.2391  0.7119
  484DMSO    H4 5147   1.796   2.238   2.652 -1.5231 -0.9189  0.5930
  484DMSO    H5 5148   1.866   2.228   2.816  2.4139  0.1790  0.1679
  484DMSO    H6 5149   1.932   2.139   2.676 -0.9559 -3.0337  0.6610
  484DMSO    O1 5150   1.794   1.972   2.886  0.1883 -0.1168 -0.0709
  485DMSO    C1 5151   2.300   3.983   2.264  0.6802 -0.1401  0.0031
  485DMSO    H1 5152   2.218   3.926   2.309 -1.6747  1.6304 -1.7748
  485DMSO    H2 5153   2.342   4.054   2.336 -1.1752  2.1087 -0.9949
  485DMSO    H3 5154   2.259   4.037   2.178  1.8827  1.3005  0.2851
  485DMSO    S1 5155   2.440   3.880   2.212 -0.2086  0.0502 -0.1804
  485DMSO    C2 5156   2.511   4.005   2.109  0.0474 -0.4290  0.5247
  485DMSO    H4 5157   2.439   4.033   2.031 -0.9716  1.8522  2.1678
  485DMSO    H5 5158   2.534   4.094   2.168  0.6265 -1.7538  2.3640
  485DMSO    H6 5159   2.607   3.968   2.070  1.0463  1.4120  1.1185
  485DMSO    O1 5160   2.382   3.780   2.116  0.1918 -0.4570 -0.2166
  486DMSO    C1 5161   1.986   0.709   3.075  0.0906 -0.2193 -0.7087
  486DMSO    H1 5162   1.931   0.775   3.142  2.0834 -0.0762  0.8819
  486DMSO    H2 5163   2.015   0.767   2.986  0.7947 -0.0520 -0.3764
  486DMSO    H3 5164   1.938   0.612   3.059  1.2911 -0.9540 -0.0216
  486DMSO    S1 5165   2.140   0.674   3.164  0.5994  1.2102 -0.1159
  486DMSO    C2 5166   2.061   0.605   3.296 -0.1026  0.0010 -0.1623
  486DMSO    H4 5167   2.008   0.516   3.259 -2.4902  1.4637 -0.4868
  486DMSO    H5 5168   2.136   0.574   3.370  2.2915  2.2738 -1.5069
  486DMSO    H6 5169   1.994   0.684   3.332 -1.0777 -0.9493  0.1943
  486DMSO    O1 5170   2.199   0.803   3.205  0.3911  0.1317 -0.1586
  487DMSO    C1 5171   4.659   3.191   0.934  0.8631  0.0712 -0.2267
  487DMSO    H1 5172   4.728   3.114   0.900 -0.5600 -1.8506  0.9822
  487DMSO    H2 5173   4.709   3.257   1.006  1.8204 -0.6706 -0.1994
  487DMSO    H3 5174   4.578   3.142   0.989  1.6485 -0.8563  0.1204
  487DMSO    S1 5175   4.574   3.287   0.804 -0.3574  0.1537 -0.2133
  487DMSO    C2 5176   4.713   3.401   0.790  0.3646  0.8985 -0.1046
  487DMSO    H4 5177   4.749   3.434   0.888  0.2896  0.1940  0.1634
  487DMSO    H5 5178   4.787   3.340   0.738 -1.6309 -1.8587  0.0871
  487DMSO    H6 5179   4.674   3.479   0.724  1.7446 -0.6477 -2.9437
  487DMSO    O1 5180   4.479   3.383   0.873  0.1336  0.1270 -1.1726
  488DMSO    C1 5181   0.086   0.424   1.432  0.8929 -0.2853  0.3684
  488DMSO    H1 5182   0.017   0.442   1.514  0.4036  1.5500 -0.3997
  488DMSO    H2 5183   0.138   0.519   1.414 -0.4537  0.2016 -1.2003
  488DMSO    H3 5184   0.027   0.389   1.347  0.5488  0.0441  0.4697
  488DMSO    S1 5185   0.215   0.305   1.474  0.1226  0.3759 -0.4177
  488DMSO    C2 5186   0.258   0.282   1.303  0.1144 -0.3789  0.4513
  488DMSO    H4 5187   0.179   0.246   1.236 -0.5455  1.7618 -0.0057
  488DMSO    H5 5188   0.284   0.385   1.277 -0.1318  0.0843  1.9146
  488DMSO    H6 5189   0.346   0.218   1.296 -0.0338 -0.5340  0.0056
  488DMSO    O1 5190   0.150   0.188   1.530 -0.6919 -0.2737 -0.1764
  489DMSO    C1 5191   0.380   0.748   3.059 -0.4660 -0.0256  0.0302
  489DMSO    H1 5192   0.459   0.742   3.134 -0.8824  1.8820  0.7000
  489DMSO    H2 5193   0.371   0.656   3.001 -3.4966 -0.6591  1.3450
  489DMSO    H3 5194   0.405   0.831   2.992  2.4921  0.0121  1.0102
  489DMSO    S1 5195   0.225   0.773   3.145 -0.0136  0.0558 -0.1556
  489DMSO    C2 5196   0.113   0.807   3.003 -0.2589 -0.0259  0.4462
  489DMSO    H4 5197   0.151   0.892   2.946  1.4313 -1.3185 -0.4130
  489DMSO    H5 5198   0.105   0.730   2.925 -1.7182  1.7567 -1.2717
  489DMSO    H6 5199   0.015   0.836   3.043 -1.7142  1.3042 -3.5785
  489DMSO    O1 5200   0.249   0.911   3.204 -0.1530 -0.3617 -0.5166
  490DMSO    C1 5201   5.656   3.299   1.565  0.6165  0.3316  0.0546
  490DMSO    H1 5202   5.593   3.380   1.528 -0.4417 -1.6695 -2.8370
  490DMSO    H2 5203   5.614   3.202   1.539  0.0956  0.6258 -0.2324
  490DMSO    H3 5204   5.667   3.320   1.672 -0.8827 -0.3559  0.3653
  490DMSO    S1 5205   5.817   3.308   1.497 -0.0357  0.1317  0.3637
  490DMSO    C2 5206   5.858   3.134   1.530  0.1967  0.0918  0.3525
  490DMSO    H4 5207   5.862   3.108   1.636  0.3997  0.1128  0.3514
  490DMSO    H5 5208   5.791   3.069   1.474 -1.4031  0.4744  1.7517
  490DMSO    H6 5209   5.959   3.125   1.488  0.1232  3.1095 -0.7260
  490DMSO    O1 5210   5.906   3.377   1.600 -0.8271  0.2648  0.6605
  491DMSO    C1 5211   4.249   1.400   1.277  0.2717  0.6215  0.3228
  491DMSO    H1 5212   4.293   1.494   1.311 -1.4994  2.1403 -1.3589
  491DMSO    H2 5213   4.287   1.372   1.178 -1.4163 -0.5161 -0.0439
  491DMSO    H3 5214   4.141   1.396   1.266  0.0229 -2.7426  2.4586
  491DMSO    S1 5215   4.283   1.267   1.395  0.1662 -0.0104 -0.1609
  491DMSO    C2 5216   4.174   1.147   1.322  0.5477 -0.5231  0.0043
  491DMSO    H4 5217   4.078   1.165   1.373  1.1149  1.5562  0.4350
  491DMSO    H5 5218   4.157   1.173   1.217  0.1025  0.6797  0.3488
  491DMSO    H6 5219   4.216   1.047   1.338  2.0048  0.0515 -0.0717
  491DMSO    O1 5220   4.209   1.326   1.517  0.0977 -0.1076  0.5920
  492DMSO    C1 5221   4.621   4.616   2.735 -0.0965 -0.8381  0.1986
  492DMSO    H1 5222   4.526   4.670   2.736  1.3600  1.8740  0.7994
  492DMSO    H2 5223   4.624   4.574   2.836 -1.7831  2.2125  1.6498
  492DMSO    H3 5224   4.711   4.676   2.724 -1.3662  0.8702 -1.6139
  492DMSO    S1 5225   4.611   4.484   2.617 -0.1824 -0.1117 -0.2584
  492DMSO    C2 5226   4.596   4.601   2.476  0.1721 -0.5196  0.5847
  492DMSO    H4 5227   4.682   4.590   2.409 -0.3470  1.9142 -0.6095
  492DMSO    H5 5228   4.504   4.588   2.419 -0.9758 -0.3666  2.3393
  492DMSO    H6 5229   4.589   4.704   2.511 -0.4433 -0.4625  0.2987
  492DMSO    O1 5230   4.471   4.441   2.652  0.3157  0.7608 -0.1781
  493DMSO    C1 5231   1.768   1.220   2.257 -0.5318 -0.2898  0.9651
  493DMSO    H1 5232   1.717   1.317   2.254 -0.4592 -0.2757 -0.7721
  493DMSO    H2 5233   1.706   1.136   2.288  0.5534 -1.1669  0.8300
  493DMSO    H3 5234   1.859   1.234   2.316 -0.4300 -0.7196  0.9102
  493DMSO    S1 5235   1.818   1.187   2.093 -0.4112  0.0114  0.1285
  493DMSO    C2 5236   1.890   1.345   2.072  0.1883  0.2851 -0.4075
  493DMSO    H4 5237   1.800   1.406   2.058  0.2083  0.3120 -0.4160
  493DMSO    H5 5238   1.937   1.375   2.166 -0.4091  1.5863 -0.5063
  493DMSO    H6 5239   1.961   1.356   1.990  0.6179  4.5672  0.3167
  493DMSO    O1 5240   1.697   1.184   2.002 -0.4542 -0.0247  0.8510
  494DMSO    C1 5241   1.268   1.194   3.905  0.3359  0.1243  0.1667
  494DMSO    H1 5242   1.274   1.088   3.882  0.2024  0.7148 -2.9786
  494DMSO    H2 5243   1.287   1.207   4.012 -0.3215 -2.5844  0.6645
  494DMSO    H3 5244   1.168   1.230   3.879  0.0579 -1.1936 -0.6691
  494DMSO    S1 5245   1.393   1.255   3.805 -0.1424 -0.0014 -0.3228
  494DMSO    C2 5246   1.531   1.186   3.903 -0.1912 -0.1776  0.3382
  494DMSO    H4 5247   1.524   1.079   3.879  0.8856 -0.0186 -0.8187
  494DMSO    H5 5248   1.627   1.227   3.871  0.6033 -0.0274  2.6901
  494DMSO    H6 5249   1.516   1.203   4.010 -2.6110 -0.1099  0.0414
  494DMSO    O1 5250   1.386   1.400   3.833  0.1014  0.1700 -0.0044
  495DMSO    C1 5251   5.024   3.248   0.951 -0.7287  0.1715  1.1890
  495DMSO    H1 5252   5.074   3.344   0.957  2.7182 -1.1488 -2.1917
  495DMSO    H2 5253   4.915   3.255   0.958 -0.7200  1.3402  0.3603
  495DMSO    H3 5254   5.047   3.180   1.034  1.3958  0.6562  1.0550
  495DMSO    S1 5255   5.073   3.172   0.796 -0.2854 -0.2813  0.2178
  495DMSO    C2 5256   5.078   3.322   0.700  0.0330 -0.1804 -0.4704
  495DMSO    H4 5257   5.119   3.302   0.600  0.2269  2.9520 -1.0954
  495DMSO    H5 5258   4.983   3.372   0.679 -0.2643 -0.6124 -0.1713
  495DMSO    H6 5259   5.154   3.387   0.743  0.6091  0.6178 -2.5527
  495DMSO    O1 5260   4.948   3.117   0.736 -1.0631  0.7496  0.2015
  496DMSO    C1 5261   3.495   0.297   2.448 -0.3864  0.4550 -0.0941
  496DMSO    H1 5262   3.397   0.265   2.482  0.4632 -0.2023  1.8511
  496DMSO    H2 5263   3.566   0.254   2.519 -0.1171  0.5108 -0.3268
  496DMSO    H3 5264   3.496   0.406   2.463 -0.4167  0.5233 -0.5648
  496DMSO    S1 5265   3.519   0.251   2.279  0.4629 -0.3184 -0.1460
  496DMSO    C2 5266   3.696   0.277   2.276  0.7296  0.3898 -0.7426
  496DMSO    H4 5267   3.739   0.223   2.360 -1.1041  0.5221  0.3365
  496DMSO    H5 5268   3.748   0.249   2.184  0.1585  1.6796 -1.5038
  496DMSO    H6 5269   3.708   0.384   2.295  2.0253  0.2754 -0.8459
  496DMSO    O1 5270   3.465   0.378   2.227 -0.6794 -0.1750 -0.4527
  497DMSO    C1 5271   1.640   2.741   1.650  0.7208  0.0752 -0.0882
  497DMSO    H1 5272   1.612   2.734   1.545 -3.8925 -3.8223  1.0345
  497DMSO    H2 5273   1.552   2.709   1.707 -0.6304  0.8544 -1.6575
  497DMSO    H3 5274   1.668   2.843   1.678 -0.8566  0.2047  1.1747
  497DMSO    S1 5275   1.783   2.639   1.680  0.3739  0.2156  0.0092
  497DMSO    C2 5276   1.713   2.493   1.598 -0.1091 -0.4920 -0.4183
  497DMSO    H4 5277   1.698   2.506   1.490 -3.5236 -0.7157 -0.0880
  497DMSO    H5 5278   1.778   2.405   1.608  0.0101 -0.3658 -0.0798
  497DMSO    H6 5279   1.617   2.468   1.643 -0.8378  1.1587 -0.9696
  497DMSO    O1 5280   1.765   2.596   1.823 -0.0875  0.3468  0.5383
  498DMSO    C1 5281   1.078   1.410   3.662 -0.2550  0.4993  0.3053
  498DMSO    H1 5282   1.067   1.517   3.641 -0.0290  0.5632  0.5168
  498DMSO    H2 5283   1.153   1.388   3.738  1.4126 -1.8059 -1.8252
  498DMSO    H3 5284   1.079   1.352   3.569 -1.7615  1.0797 -0.1094
  498DMSO    S1 5285   0.916   1.367   3.726 -0.3747 -0.0032 -0.0272
  498DMSO    C2 5286   0.952   1.465   3.869 -0.4519 -0.4792 -0.4125
  498DMSO    H4 5287   0.883   1.456   3.953 -0.0321 -1.1546 -0.1311
  498DMSO    H5 5288   1.052   1.440   3.908  0.0060 -0.4895 -1.5528
  498DMSO    H6 5289   0.953   1.564   3.823  1.0855 -0.5862 -0.6561
  498DMSO    O1 5290   0.954   1.237   3.780  0.6777 -0.5461 -0.1004
  499DMSO    C1 5291   0.840   2.908   3.313 -0.0007  0.2151 -0.0659
  499DMSO    H1 5292   0.845   2.799   3.317 -0.3376  0.1544 -1.0592
  499DMSO    H2 5293   0.744   2.949   3.280  0.4695  2.7960  1.5171
  499DMSO    H3 5294   0.913   2.938   3.237 -2.3855  0.8098 -2.2467
  499DMSO    S1 5295   0.895   2.989   3.470 -0.0982  0.1697 -0.0007
  499DMSO    C2 5296   0.778   2.902   3.579  0.7212 -0.8755  0.1325
  499DMSO    H4 5297   0.680   2.917   3.533  0.5657 -0.1603  0.6761
  499DMSO    H5 5298   0.810   2.798   3.571 -0.0473 -1.2433  1.4993
  499DMSO    H6 5299   0.779   2.941   3.681 -1.9086 -2.1179  0.7238
  499DMSO    O1 5300   0.846   3.127   3.473 -0.4165 -0.1748  0.2240
  500DMSO    C1 5301   2.399   2.786   3.295  0.5494 -0.4067 -0.1948
  500DMSO    H1 5302   2.310   2.810   3.354 -0.5256 -0.6912 -1.6525
  500DMSO    H2 5303   2.414   2.681   3.269  1.6580 -0.3121  0.0088
  500DMSO    H3 5304   2.488   2.811   3.355 -0.7036  0.6931  1.2844
  500DMSO    S1 5305   2.406   2.875   3.145  0.1880  0.0714  0.0805
  500DMSO    C2 5306   2.565   2.811   3.091 -0.3609 -0.0915 -0.2465
  500DMSO    H4 5307   2.602   2.892   3.028 -0.1777  0.4528  0.5496
  500DMSO    H5 5308   2.640   2.806   3.171  0.5469  2.2720 -0.8768
  500DMSO    H6 5309   2.563   2.711   3.045  2.1413  0.0091 -0.7145
  500DMSO    O1 5310   2.430   3.019   3.178 -0.0732  0.8926 -0.4215
  501DMSO    C1 5311   2.825   5.669   1.198 -0.1570 -0.2234  0.6858
  501DMSO    H1 5312   2.746   5.745   1.193 -2.6968 -2.6854  0.8253
  501DMSO    H2 5313   2.793   5.575   1.152  2.7233 -0.1763 -1.7226
  501DMSO    H3 5314   2.858   5.653   1.301 -1.7284 -0.7991  1.1314
  501DMSO    S1 5315   2.952   5.740   1.083 -0.2045 -0.1052 -0.1925
  501DMSO    C2 5316   3.071   5.627   1.144 -0.2916 -0.4574 -0.2318
  501DMSO    H4 5317   3.059   5.532   1.091  1.6589 -1.0019  0.2015
  501DMSO    H5 5318   3.172   5.660   1.118 -0.3445  0.3043  0.4827
  501DMSO    H6 5319   3.063   5.613   1.252  1.2186 -0.6933 -0.1247
  501DMSO    O1 5320   2.997   5.869   1.141  0.1516 -0.0840 -0.4534
  502DMSO    C1 5321   4.800   3.399   3.580  0.1904 -0.3390  0.5130
  502DMSO    H1 5322   4.806   3.375   3.474 -3.7003  0.8399 -0.1391
  502DMSO    H2 5323   4.694   3.420   3.599  0.0866 -0.7128  0.3610
  502DMSO    H3 5324   4.860   3.482   3.617  0.3746 -0.0003 -0.5285
  502DMSO    S1 5325   4.827   3.258   3.677 -0.2849  0.2967 -0.5249
  502DMSO    C2 5326   4.989   3.216   3.631 -0.4821 -0.4577  0.2226
  502DMSO    H4 5327   5.061   3.282   3.678 -0.7672 -1.4549  2.1579
  502DMSO    H5 5328   5.011   3.111   3.654 -1.2534 -0.7605 -0.3693
  502DMSO    H6 5329   4.988   3.232   3.523  1.1986  0.4211  0.3190
  502DMSO    O1 5330   4.748   3.153   3.609 -0.6692  0.2405 -0.3108
  503DMSO    C1 5331   2.786   5.525   1.642 -0.3216 -0.7397 -0.0246
  503DMSO    H1 5332   2.747   5.533   1.540 -0.2510 -0.3540 -0.0251
  503DMSO    H2 5333   2.704   5.504   1.711 -0.3523  0.8937  0.5010
  503DMSO    H3 5334   2.845   5.612   1.673 -2.2343  0.2160  1.1538
  503DMSO    S1 5335   2.904   5.389   1.636  0.0702 -0.3483  0.2837
  503DMSO    C2 5336   2.971   5.454   1.487  0.1263  0.3022  0.4292
  503DMSO    H4 5337   3.003   5.555   1.512 -1.9340  0.6746  1.8506
  503DMSO    H5 5338   3.061   5.394   1.468  0.8463  0.6092  2.6182
  503DMSO    H6 5339   2.902   5.458   1.402 -1.9342  1.7017  2.0550
  503DMSO    O1 5340   2.826   5.275   1.589  0.2541 -0.3340 -0.0900
  504DMSO    C1 5341   2.606   4.359   4.762 -0.5455 -0.5029 -0.4056
  504DMSO    H1 5342   2.699   4.326   4.714  1.0928  2.9761  0.0936
  504DMSO    H2 5343   2.614   4.413   4.857  0.9134  0.4843 -1.0582
  504DMSO    H3 5344   2.529   4.282   4.772  0.4578 -1.6665 -1.4020
  504DMSO    S1 5345   2.513   4.465   4.653 -0.3410  0.2394 -0.3035
  504DMSO    C2 5346   2.629   4.602   4.653  0.5679  0.0256 -0.2895
  504DMSO    H4 5347   2.712   4.575   4.587  1.9137 -0.5005  1.5252
  504DMSO    H5 5348   2.578   4.687   4.606  0.0380  0.6631  1.3634
  504DMSO    H6 5349   2.673   4.628   4.750  0.8243  1.3542 -0.7349
  504DMSO    O1 5350   2.412   4.519   4.745  0.7319 -0.3799 -0.0327
  505DMSO    C1 5351   3.593   3.202   4.581  0.5619 -0.5978 -0.2948
  505DMSO    H1 5352   3.647   3.255   4.659 -0.1018  0.3619 -0.4585
  505DMSO    H2 5353   3.498   3.255   4.567 -0.3213 -0.7261  3.8827
  505DMSO    H3 5354   3.575   3.099   4.614 -0.1239 -0.3432  0.1496
  505DMSO    S1 5355   3.664   3.180   4.419  0.2029  0.0392  0.0267
  505DMSO    C2 5356   3.628   3.345   4.363 -0.3536 -0.2338  0.1120
  505DMSO    H4 5357   3.529   3.380   4.395  0.2067  3.2548 -1.4665
  505DMSO    H5 5358   3.703   3.416   4.398 -0.9894  0.7664 -0.4726
  505DMSO    H6 5359   3.636   3.346   4.254 -2.0945  1.5404 -0.0679
  505DMSO    O1 5360   3.571   3.086   4.345  0.4040  0.1554 -0.9131
  506DMSO    C1 5361   3.695   4.518   5.054  0.1504  0.1637 -0.0020
  506DMSO    H1 5362   3.720   4.428   4.997 -1.3935 -1.2138  1.3608
  506DMSO    H2 5363   3.761   4.588   5.003 -0.4689 -0.7502 -2.1456
  506DMSO    H3 5364   3.710   4.516   5.162 -0.4132  1.2279  0.1051
  506DMSO    S1 5365   3.523   4.563   5.026  0.4515  0.4188 -0.4522
  506DMSO    C2 5366   3.547   4.578   4.850  0.1327  0.2580  0.0824
  506DMSO    H4 5367   3.611   4.664   4.827  2.5003 -1.2519  0.6794
  506DMSO    H5 5368   3.565   4.483   4.800 -0.9842 -1.2808  2.3945
  506DMSO    H6 5369   3.447   4.603   4.814 -0.7092  1.5211  2.9815
  506DMSO    O1 5370   3.516   4.703   5.064  0.0669  0.0233  0.7484
  507DMSO    C1 5371   4.005   2.682   1.328 -0.1609 -0.0966 -0.1703
  507DMSO    H1 5372   4.054   2.750   1.399 -0.0364  0.2442 -0.5766
  507DMSO    H2 5373   3.954   2.612   1.394 -0.9001  0.6410  0.0517
  507DMSO    H3 5374   4.071   2.629   1.258  2.1822  0.4750  1.4820
  507DMSO    S1 5375   3.866   2.760   1.260  0.4569  0.4096 -0.4924
  507DMSO    C2 5376   3.955   2.882   1.183 -0.4123 -0.9721 -0.3124
  507DMSO    H4 5377   3.892   2.970   1.168 -0.2928 -0.8894 -0.3401
  507DMSO    H5 5378   4.046   2.897   1.243 -0.7698  1.3345 -0.2337
  507DMSO    H6 5379   3.991   2.842   1.088  0.2957  0.8984 -0.8910
  507DMSO    O1 5380   3.786   2.822   1.372  0.2092 -0.7396  0.1708
  508DMSO    C1 5381   2.249   0.631   0.214  0.5959  0.2413 -0.1273
  508DMSO    H1 5382   2.310   0.721   0.214  0.6487  0.2671 -2.2170
  508DMSO    H2 5383   2.159   0.634   0.152 -0.7328 -1.8832  1.5607
  508DMSO    H3 5384   2.221   0.588   0.310  1.8398  0.2698  0.2604
  508DMSO    S1 5385   2.336   0.492   0.140 -0.0591  0.5137 -0.6903
  508DMSO    C2 5386   2.491   0.526   0.216 -0.4317  0.1127  0.0653
  508DMSO    H4 5387   2.571   0.458   0.187 -0.3947 -1.5675  3.5722
  508DMSO    H5 5388   2.511   0.631   0.192  1.0468 -0.4480 -1.2510
  508DMSO    H6 5389   2.476   0.513   0.324  1.0051 -0.5799  0.1933
  508DMSO    O1 5390   2.360   0.553   0.008 -1.0052  0.1212 -0.4664
  509DMSO    C1 5391   2.217   2.259   1.585  0.2944  0.1897 -0.6141
  509DMSO    H1 5392   2.168   2.348   1.625  0.9702 -0.0005  0.6702
  509DMSO    H2 5393   2.166   2.227   1.494  0.2112 -0.0668 -0.4763
  509DMSO    H3 5394   2.219   2.177   1.657  1.2122 -1.6002 -2.5426
  509DMSO    S1 5395   2.385   2.304   1.553 -0.0509  0.1974  0.5269
  509DMSO    C2 5396   2.450   2.149   1.502  0.6869  0.5801 -0.2684
  509DMSO    H4 5397   2.406   2.114   1.408  1.4705 -3.0351  0.5442
  509DMSO    H5 5398   2.557   2.164   1.488  1.5551 -1.9053  2.6502
  509DMSO    H6 5399   2.442   2.073   1.580  1.3566  1.8293  1.0515
  509DMSO    O1 5400   2.450   2.321   1.687 -0.1650 -0.1360  0.0532
  510DMSO    C1 5401   2.546   1.538   4.283  0.2197 -0.1181 -0.2855
  510DMSO    H1 5402   2.482   1.627   4.281  1.3145  0.7337  1.1738
  510DMSO    H2 5403   2.582   1.517   4.182 -0.2078  2.4561 -1.0460
  510DMSO    H3 5404   2.495   1.453   4.329 -0.7047 -0.1425 -1.2937
  510DMSO    S1 5405   2.692   1.600   4.370  0.2425  0.4581 -0.3091
  510DMSO    C2 5406   2.606   1.698   4.486  0.4141  0.1091  0.0422
  510DMSO    H4 5407   2.543   1.777   4.445  0.2677 -0.2567 -0.4433
  510DMSO    H5 5408   2.538   1.639   4.548  1.1583 -0.3321  0.4585
  510DMSO    H6 5409   2.684   1.731   4.557  1.4084  1.0042 -1.4102
  510DMSO    O1 5410   2.758   1.710   4.294 -0.3973  0.2022  0.9652
  511DMSO    C1 5411   2.473   3.689   0.742 -0.0692 -0.0596 -0.3734
  511DMSO    H1 5412   2.513   3.587   0.744  1.9756  0.6074 -2.6360
  511DMSO    H2 5413   2.452   3.720   0.639 -1.0631  0.1004 -0.1375
  511DMSO    H3 5414   2.555   3.748   0.784 -0.3727  0.3088 -0.2920
  511DMSO    S1 5415   2.327   3.699   0.844  0.0943  0.0583 -0.3387
  511DMSO    C2 5416   2.305   3.877   0.845  0.1367 -0.2603  0.4578
  511DMSO    H4 5417   2.396   3.921   0.885  1.3578  0.7990 -3.1256
  511DMSO    H5 5418   2.286   3.906   0.741 -0.6639  0.1979  0.7195
  511DMSO    H6 5419   2.221   3.902   0.911  0.5709 -1.0412  1.3275
  511DMSO    O1 5420   2.377   3.664   0.977 -1.0663  0.0716 -0.1856
  512DMSO    C1 5421   1.174   0.766   1.756  0.0925  0.7818 -0.4259
  512DMSO    H1 5422   1.215   0.669   1.727  0.1040  0.1326  1.6151
  512DMSO    H2 5423   1.117   0.810   1.674 -1.4800  0.0615  0.2523
  512DMSO    H3 5424   1.262   0.826   1.782  0.9565 -0.6411  0.0610
  512DMSO    S1 5425   1.064   0.750   1.897 -0.2201  0.3298  0.0197
  512DMSO    C2 5426   1.003   0.919   1.907  0.1663 -0.3583 -0.1347
  512DMSO    H4 5427   1.093   0.982   1.906 -1.1509  1.6307  0.6987
  512DMSO    H5 5428   0.944   0.943   1.819 -0.9461  1.2248  0.9815
  512DMSO    H6 5429   0.942   0.938   1.996  0.0726 -0.9927 -0.0563
  512DMSO    O1 5430   1.166   0.755   2.002 -0.1978 -0.3369 -0.6557
  513DMSO    C1 5431   1.557   3.408   1.478 -0.2063 -0.3675  0.2690
  513DMSO    H1 5432   1.605   3.379   1.571 -1.0582 -1.2889  0.4445
  513DMSO    H2 5433   1.461   3.359   1.462  0.1533 -0.3298 -2.7002
  513DMSO    H3 5434   1.617   3.378   1.391 -0.5963  1.4324 -0.6823
  513DMSO    S1 5435   1.542   3.581   1.465  0.0867  0.1450 -0.6655
  513DMSO    C2 5436   1.389   3.584   1.569 -0.0535  0.3185  0.0419
  513DMSO    H4 5437   1.426   3.627   1.663  0.5522  0.4683 -0.2594
  513DMSO    H5 5438   1.318   3.654   1.523 -0.3847 -0.1945 -0.2325
  513DMSO    H6 5439   1.348   3.483   1.580 -0.4214  0.3457 -1.0182
  513DMSO    O1 5440   1.489   3.609   1.331 -0.6257  0.0292  0.4083
  514DMSO    C1 5441   2.065   1.487   4.650  0.5682 -0.4955  0.3593
  514DMSO    H1 5442   2.164   1.532   4.657 -0.5973  2.0595  1.7592
  514DMSO    H2 5443   2.035   1.433   4.740 -3.2412  0.3226 -0.2482
  514DMSO    H3 5444   2.054   1.428   4.558 -1.4389 -0.9125  0.8227
  514DMSO    S1 5445   1.955   1.630   4.647  0.3238  0.5979 -0.1747
  514DMSO    C2 5446   1.814   1.536   4.578 -0.1125 -0.2371 -0.5477
  514DMSO    H4 5447   1.856   1.449   4.527  1.0767 -0.2376  0.3736
  514DMSO    H5 5448   1.753   1.497   4.660  0.0571 -1.6591 -1.0711
  514DMSO    H6 5449   1.760   1.599   4.508  1.1361 -0.5144 -1.7999
  514DMSO    O1 5450   2.003   1.697   4.523 -0.0546 -0.3769  0.3196
  515DMSO    C1 5451   1.992   3.581   2.088 -0.3657 -0.3739 -0.1522
  515DMSO    H1 5452   1.904   3.597   2.026 -0.5310 -1.6491 -0.2779
  515DMSO    H2 5453   2.084   3.591   2.029 -0.9968  1.1160 -0.9458
  515DMSO    H3 5454   1.992   3.484   2.138 -0.1757  0.7862  2.2205
  515DMSO    S1 5455   2.008   3.712   2.217 -0.0274 -0.4782 -0.0479
  515DMSO    C2 5456   2.125   3.623   2.317 -0.4116  0.3186 -0.1678
  515DMSO    H4 5457   2.217   3.613   2.258 -1.2723  1.3434 -1.7449
  515DMSO    H5 5458   2.150   3.683   2.405 -1.1673 -0.3324  0.5037
  515DMSO    H6 5459   2.075   3.528   2.336  0.0393  0.1955  0.4406
  515DMSO    O1 5460   1.882   3.697   2.300  0.0279 -0.0242 -0.2420
  516DMSO    C1 5461   3.147   5.754   4.263 -0.3436 -0.0163 -0.6761
  516DMSO    H1 5462   3.100   5.744   4.361  1.0360 -1.2927 -0.1207
  516DMSO    H2 5463   3.233   5.697   4.228  0.6658  1.0681 -0.0295
  516DMSO    H3 5464   3.172   5.860   4.254  1.7258 -0.2542  1.4040
  516DMSO    S1 5465   3.020   5.721   4.141 -0.1416  0.4985 -0.0261
  516DMSO    C2 5466   3.110   5.774   3.998  0.2254 -0.2021  0.8171
  516DMSO    H4 5467   3.173   5.859   4.026  0.3730 -0.5841  1.7121
  516DMSO    H5 5468   3.171   5.686   3.978 -0.5326 -0.3963 -0.7679
  516DMSO    H6 5469   3.044   5.781   3.911 -0.3501 -0.4250  1.2249
  516DMSO    O1 5470   2.932   5.832   4.164  0.1264 -0.5050  0.4817
  517DMSO    C1 5471   4.809   0.933   1.072 -0.1342 -0.3044 -0.0123
  517DMSO    H1 5472   4.836   0.841   1.020  1.7322 -0.0445  0.4106
  517DMSO    H2 5473   4.788   1.020   1.009  1.1580  0.6633  0.8275
  517DMSO    H3 5474   4.900   0.959   1.128 -0.7431 -0.2320  0.9581
  517DMSO    S1 5475   4.666   0.911   1.186  0.1601 -0.2282 -0.6500
  517DMSO    C2 5476   4.714   1.049   1.280 -0.4472 -0.0552 -0.2840
  517DMSO    H4 5477   4.630   1.063   1.348 -0.1343 -0.4398  0.1926
  517DMSO    H5 5478   4.807   1.029   1.336  0.1090 -0.4852 -1.3397
  517DMSO    H6 5479   4.719   1.130   1.207 -0.1300  0.3888  0.2237
  517DMSO    O1 5480   4.690   0.803   1.286 -0.8960  0.0897  0.1132
  518DMSO    C1 5481   1.510   5.824   2.786  0.2583 -0.3078  0.3562
  518DMSO    H1 5482   1.522   5.933   2.783 -2.8308  0.1220 -1.6809
  518DMSO    H2 5483   1.414   5.800   2.834 -0.1944  0.8202  0.0524
  518DMSO    H3 5484   1.593   5.768   2.830  0.1151  0.7464  2.0656
  518DMSO    S1 5485   1.480   5.784   2.615  0.0210 -0.0025  0.0381
  518DMSO    C2 5486   1.474   5.610   2.631  0.8341 -0.2857  0.0457
  518DMSO    H4 5487   1.367   5.587   2.628  0.8602 -0.3683 -2.0203
  518DMSO    H5 5488   1.530   5.562   2.551 -0.8872 -2.7125  0.1911
  518DMSO    H6 5489   1.518   5.586   2.728  0.4156  1.6503  0.7616
  518DMSO    O1 5490   1.621   5.793   2.571  0.1345  0.7024 -0.2993
  519DMSO    C1 5491   1.071   2.674   0.387  0.8916  0.0922  0.3712
  519DMSO    H1 5492   0.981   2.669   0.326  0.0491 -0.0019  1.5761
  519DMSO    H2 5493   1.165   2.659   0.333  1.0086 -0.0246  0.6016
  519DMSO    H3 5494   1.063   2.604   0.471 -1.2147  0.8641  0.8812
  519DMSO    S1 5495   1.094   2.843   0.452 -0.0488  0.5067  0.2656
  519DMSO    C2 5496   1.116   2.924   0.293 -1.0286  0.4721 -0.4092
  519DMSO    H4 5497   1.132   3.032   0.304  1.3946  0.0065  1.4894
  519DMSO    H5 5498   1.204   2.883   0.242  0.9681  2.2659  1.3957
  519DMSO    H6 5499   1.028   2.901   0.232  0.2914  0.8694 -2.6159
  519DMSO    O1 5500   1.233   2.825   0.500  0.5938 -0.2293 -0.5560
  520DMSO    C1 5501   0.523   3.750   1.566  0.8109  0.1494  0.3988
  520DMSO    H1 5502   0.458   3.763   1.479  1.0149 -1.3801 -0.0143
  520DMSO    H2 5503   0.478   3.767   1.664  1.6757  1.2324  0.6248
  520DMSO    H3 5504   0.603   3.824   1.560  1.0939 -0.1251  0.7617
  520DMSO    S1 5505   0.596   3.585   1.548 -0.0678  0.0560 -0.0290
  520DMSO    C2 5506   0.655   3.604   1.377  0.4000  0.0208 -0.1726
  520DMSO    H4 5507   0.693   3.706   1.370 -0.6147  0.3331 -1.8329
  520DMSO    H5 5508   0.729   3.527   1.352  0.0285 -0.6682  0.7700
  520DMSO    H6 5509   0.567   3.588   1.314 -0.9372 -0.1939  1.6863
  520DMSO    O1 5510   0.479   3.498   1.526 -0.1311  0.1788  0.6424
  521DMSO    C1 5511   6.034   1.617   3.740  0.6568  0.3280  0.4366
  521DMSO    H1 5512   6.021   1.511   3.715  0.4984  0.5605 -0.5176
  521DMSO    H2 5513   5.985   1.639   3.835  0.6167  2.8985 -0.1144
  521DMSO    H3 5514   5.992   1.677   3.658 -0.6838  0.8664  1.4843
  521DMSO    S1 5515   6.202   1.634   3.768  0.0712  0.1075  0.1900
  521DMSO    C2 5516   6.191   1.810   3.820 -0.0448 -0.1354  0.4522
  521DMSO    H4 5517   6.128   1.824   3.908 -2.2559  2.0862 -1.3199
  521DMSO    H5 5518   6.289   1.853   3.840 -0.0743  0.3144 -0.3269
  521DMSO    H6 5519   6.136   1.868   3.746  1.1431  0.4713  0.0259
  521DMSO    O1 5520   6.260   1.648   3.624  0.2965 -0.2623 -0.6524
  522DMSO    C1 5521   3.398   3.757   0.884 -0.0749 -0.5944 -0.3192
  522DMSO    H1 5522   3.494   3.726   0.927 -0.4683 -0.0426  0.9995
  522DMSO    H2 5523   3.392   3.865   0.871 -0.8915 -0.6586 -0.5085
  522DMSO    H3 5524   3.314   3.717   0.942  0.5324 -0.3114  0.7950
  522DMSO    S1 5525   3.382   3.685   0.721  0.1662 -0.1421  0.2040
  522DMSO    C2 5526   3.221   3.752   0.674 -0.2912 -0.4143  0.0416
  522DMSO    H4 5527   3.177   3.700   0.588  0.0290  0.0024 -0.3758
  522DMSO    H5 5528   3.151   3.746   0.758  0.0521  0.8263  0.4326
  522DMSO    H6 5529   3.239   3.852   0.635 -1.6361 -0.1223  0.1084
  522DMSO    O1 5530   3.359   3.543   0.745  0.0154  0.5079  0.3141
  523DMSO    C1 5531   4.495   1.373   2.829  0.5535 -0.1048 -0.0270
  523DMSO    H1 5532   4.601   1.378   2.800  0.4184  2.7774 -0.3053
  523DMSO    H2 5533   4.432   1.374   2.740 -1.5040 -0.6295  1.3614
  523DMSO    H3 5534   4.462   1.438   2.910  0.1281  0.1934 -0.4314
  523DMSO    S1 5535   4.474   1.208   2.888  0.1148  0.2633 -0.3385
  523DMSO    C2 5536   4.497   1.124   2.735 -0.2401 -0.0006  0.1156
  523DMSO    H4 5537   4.422   1.168   2.670  0.8985  1.9618  0.0333
  523DMSO    H5 5538   4.597   1.150   2.699 -0.6600  0.7439 -0.5214
  523DMSO    H6 5539   4.489   1.016   2.745 -1.4183 -0.0018 -0.6490
  523DMSO    O1 5540   4.325   1.203   2.896 -0.1503 -0.2100 -0.2792
  524DMSO    C1 5541   2.244   0.788   3.584  0.6494  0.0164 -0.2014
  524DMSO    H1 5542   2.281   0.728   3.500 -0.0623  0.5761 -0.9342
  524DMSO    H2 5543   2.138   0.813   3.577  0.1988 -1.8444 -0.6813
  524DMSO    H3 5544   2.299   0.882   3.581  0.4328  0.1394 -2.2406
  524DMSO    S1 5545   2.286   0.706   3.740  0.1635 -0.1015  0.1023
  524DMSO    C2 5546   2.151   0.593   3.737  0.5343 -0.3115  0.3098
  524DMSO    H4 5547   2.186   0.511   3.674  0.9858 -0.6465  0.9929
  524DMSO    H5 5548   2.136   0.566   3.842  0.1027  0.5384  0.4740
  524DMSO    H6 5549   2.058   0.637   3.699  0.3896 -0.0296  0.9749
  524DMSO    O1 5550   2.248   0.800   3.850 -0.0927 -0.0415 -0.5320
  525DMSO    C1 5551   1.785   0.345   1.811  0.2610  0.0233  0.2990
  525DMSO    H1 5552   1.705   0.394   1.756  1.7205 -0.1754 -2.1477
  525DMSO    H2 5553   1.787   0.378   1.915  1.9359 -1.5336  0.8326
  525DMSO    H3 5554   1.882   0.364   1.763 -0.2982 -0.4698 -1.0812
  525DMSO    S1 5555   1.763   0.172   1.816 -0.1266 -0.0900 -0.5465
  525DMSO    C2 5556   1.599   0.186   1.891  0.2950  0.7060 -0.2039
  525DMSO    H4 5557   1.598   0.249   1.981  0.1450 -0.3613  0.5560
  525DMSO    H5 5558   1.537   0.228   1.812 -1.9987 -0.2751  0.9898
  525DMSO    H6 5559   1.563   0.086   1.915 -1.3464  1.1504 -0.6913
  525DMSO    O1 5560   1.851   0.126   1.927 -1.0749 -0.0346 -0.3611
  526DMSO    C1 5561   1.680   2.706   0.646  0.2218  0.1529 -0.2139
  526DMSO    H1 5562   1.672   2.813   0.623 -2.2589  0.1977  0.5260
  526DMSO    H2 5563   1.729   2.690   0.742 -0.5410 -2.1057 -0.1589
  526DMSO    H3 5564   1.715   2.642   0.565  2.7462  0.3070  0.6671
  526DMSO    S1 5565   1.504   2.679   0.655 -0.3883 -0.3173 -0.0222
  526DMSO    C2 5566   1.462   2.786   0.797  0.3424  0.4033 -0.4887
  526DMSO    H4 5567   1.475   2.890   0.765  0.0749  1.5937  2.8767
  526DMSO    H5 5568   1.360   2.755   0.819  1.0780 -0.6512  1.7351
  526DMSO    H6 5569   1.526   2.765   0.883  1.4605  1.3474 -1.0691
  526DMSO    O1 5570   1.506   2.543   0.713  0.5174 -0.1051 -0.6095
  527DMSO    C1 5571   2.784   2.540   4.329  0.1481  0.0913  0.3489
  527DMSO    H1 5572   2.734   2.448   4.361  0.4587  0.1128  0.8989
  527DMSO    H2 5573   2.887   2.541   4.364  0.0281 -1.4998  0.8412
  527DMSO    H3 5574   2.733   2.630   4.363 -3.2066 -1.6352  0.3266
  527DMSO    S1 5575   2.776   2.540   4.145  0.2102 -0.5065 -0.4368
  527DMSO    C2 5576   2.597   2.552   4.126 -0.3638  0.1814  0.4428
  527DMSO    H4 5577   2.546   2.462   4.163 -0.6164  0.1013 -0.0941
  527DMSO    H5 5578   2.559   2.642   4.174 -0.8120 -0.2525  0.9082
  527DMSO    H6 5579   2.581   2.563   4.019  0.2446 -0.7887  0.2309
  527DMSO    O1 5580   2.819   2.407   4.096 -0.0362 -0.0090  0.2679
  528DMSO    C1 5581   0.427   3.804   5.951 -0.7460  0.5460  0.7392
  528DMSO    H1 5582   0.376   3.710   5.928  0.0097  0.6270 -1.4809
  528DMSO    H2 5583   0.506   3.818   5.877  1.9873 -2.2103  2.8246
  528DMSO    H3 5584   0.477   3.801   6.049  1.8607 -1.1321 -0.5276
  528DMSO    S1 5585   0.306   3.933   5.942  0.0868  0.5861 -0.1788
  528DMSO    C2 5586   0.197   3.868   6.066  0.1672 -0.3145 -0.0113
  528DMSO    H4 5587   0.122   3.948   6.070  0.3026 -0.2173  0.7311
  528DMSO    H5 5588   0.160   3.768   6.041 -0.0931 -0.2891  0.2632
  528DMSO    H6 5589   0.254   3.862   6.159  1.9721  1.8491 -0.8796
  528DMSO    O1 5590   0.243   3.907   5.810 -0.5606  0.1237 -0.0600
  529DMSO    C1 5591   0.675   1.252   1.516 -0.4353 -0.4423 -0.4566
  529DMSO    H1 5592   0.643   1.325   1.441 -3.0981  1.4541  2.3140
  529DMSO    H2 5593   0.726   1.299   1.601  1.8704 -2.6203 -0.5114
  529DMSO    H3 5594   0.741   1.177   1.471  2.0134  1.3728 -0.1330
  529DMSO    S1 5595   0.530   1.160   1.562  0.2065  0.2710 -0.0859
  529DMSO    C2 5596   0.491   1.097   1.404 -0.3983 -1.0921  0.3715
  529DMSO    H4 5597   0.517   1.175   1.331 -3.0101 -0.5378 -0.0604
  529DMSO    H5 5598   0.549   1.005   1.389  0.8325 -0.3985  0.7404
  529DMSO    H6 5599   0.382   1.100   1.406 -0.3879  0.0626  0.1476
  529DMSO    O1 5600   0.422   1.260   1.587  0.0564 -0.8503  0.2262
  530DMSO    C1 5601   5.956   0.515   2.629 -0.0153 -0.6110  0.5143
  530DMSO    H1 5602   6.020   0.577   2.694  0.6387 -0.7153 -0.0169
  530DMSO    H2 5603   5.979   0.409   2.637  2.0718 -0.1717  0.9001
  530DMSO    H3 5604   5.982   0.544   2.527 -5.6809 -2.9437 -1.9858
  530DMSO    S1 5605   5.777   0.534   2.657 -0.2951 -0.3361 -0.0240
  530DMSO    C2 5606   5.775   0.709   2.690  0.4988  0.2436 -0.5017
  530DMSO    H4 5607   5.863   0.741   2.748 -0.3783 -0.6734  1.3995
  530DMSO    H5 5608   5.782   0.771   2.600  1.4749 -0.1182 -0.6934
  530DMSO    H6 5609   5.686   0.724   2.751  0.7515 -0.2510  0.0015
  530DMSO    O1 5610   5.756   0.467   2.786  0.1794 -0.5757 -0.1339
  531DMSO    C1 5611   4.491   1.320   2.413 -0.1793 -0.0034 -0.2744
  531DMSO    H1 5612   4.567   1.332   2.335  0.9047 -1.3330  0.5212
  531DMSO    H2 5613   4.538   1.328   2.511  1.5163  0.3453 -1.0682
  531DMSO    H3 5614   4.444   1.223   2.397 -0.0524 -0.3469  1.3083
  531DMSO    S1 5615   4.378   1.454   2.427  0.0833 -0.1504  0.0665
  531DMSO    C2 5616   4.418   1.514   2.265 -0.0471  0.4165 -0.0879
  531DMSO    H4 5617   4.383   1.449   2.184 -1.5542 -0.0086  0.8602
  531DMSO    H5 5618   4.355   1.600   2.242  1.8552  1.2467 -2.6977
  531DMSO    H6 5619   4.520   1.551   2.262  0.0424  0.1573 -0.4384
  531DMSO    O1 5620   4.430   1.553   2.517 -0.4427  0.1311 -0.0509
  532DMSO    C1 5621   6.033   3.086   1.105  0.4965 -0.8667  0.2401
  532DMSO    H1 5622   6.067   3.021   1.186  0.2260 -0.6785  0.5067
  532DMSO    H2 5623   5.969   3.031   1.036  1.2157  0.3462 -1.4830
  532DMSO    H3 5624   6.120   3.128   1.053  0.7905 -1.3777  0.3139
  532DMSO    S1 5625   5.927   3.222   1.156 -0.3838  0.3366  0.4755
  532DMSO    C2 5626   5.779   3.128   1.174  0.7729  0.0466 -0.6616
  532DMSO    H4 5627   5.768   3.078   1.077 -1.0255 -1.0255  0.0507
  532DMSO    H5 5628   5.798   3.055   1.253  1.3802  2.7739  1.8696
  532DMSO    H6 5629   5.703   3.202   1.200  0.7410 -0.4672  0.8070
  532DMSO    O1 5630   5.905   3.298   1.027 -0.4376  0.2069  0.1848
  533DMSO    C1 5631   3.600   3.080   2.881 -0.3408  0.3821 -0.6097
  533DMSO    H1 5632   3.694   3.084   2.825 -1.6960 -0.5429 -3.1100
  533DMSO    H2 5633   3.594   2.980   2.925  3.1143  1.2530  2.4145
  533DMSO    H3 5634   3.516   3.097   2.813 -0.7604 -2.4220 -0.8909
  533DMSO    S1 5635   3.617   3.193   3.019  0.0011 -0.1471  0.1941
  533DMSO    C2 5636   3.439   3.214   3.046 -0.0006  0.1912  0.4502
  533DMSO    H4 5637   3.394   3.266   2.961  0.3227  2.4722  1.5820
  533DMSO    H5 5638   3.398   3.114   3.058 -1.2926  0.8580  1.9754
  533DMSO    H6 5639   3.425   3.261   3.144 -0.4873  0.2319  0.3626
  533DMSO    O1 5640   3.661   3.321   2.959  0.2297  0.3602 -1.1279
  534DMSO    C1 5641   2.727   2.601   3.519 -0.7306  0.0107  0.3230
  534DMSO    H1 5642   2.760   2.676   3.592  1.9798 -0.7976  0.0269
  534DMSO    H2 5643   2.787   2.614   3.428  0.1961 -0.3911  0.8587
  534DMSO    H3 5644   2.621   2.619   3.499 -0.9682 -1.8133 -0.2051
  534DMSO    S1 5645   2.728   2.427   3.576  0.2340  0.2980 -0.1522
  534DMSO    C2 5646   2.684   2.468   3.748 -0.3438  0.5702  0.4758
  534DMSO    H4 5647   2.579   2.494   3.764 -0.4207 -0.1986  1.3208
  534DMSO    H5 5648   2.712   2.381   3.808 -1.7712 -0.6365 -0.5429
  534DMSO    H6 5649   2.738   2.558   3.777 -1.8503  1.9968 -0.9600
  534DMSO    O1 5650   2.868   2.384   3.588  0.7182  0.3281  0.2779
  535DMSO    C1 5651   0.667   1.679   3.378 -0.5649 -0.0372  0.1875
  535DMSO    H1 5652   0.734   1.630   3.308  0.6600 -0.1568  1.3807
  535DMSO    H2 5653   0.613   1.597   3.425 -0.4285 -1.5479 -2.1530
  535DMSO    H3 5654   0.603   1.753   3.330 -2.2234 -1.5458 -0.0134
  535DMSO    S1 5655   0.752   1.753   3.519 -0.0065 -0.0188  0.3933
  535DMSO    C2 5656   0.828   1.893   3.434  0.0634  0.2061 -0.4285
  535DMSO    H4 5657   0.901   1.875   3.356 -0.2758  0.9938 -0.9407
  535DMSO    H5 5658   0.758   1.966   3.393  0.3141  0.7045  0.0175
  535DMSO    H6 5659   0.883   1.945   3.513  0.8939 -0.5342 -0.5028
  535DMSO    O1 5660   0.873   1.664   3.531  0.0733  0.5011  0.6740
  536DMSO    C1 5661   2.054   1.457   2.900  0.8633  0.0318 -0.8334
  536DMSO    H1 5662   1.953   1.463   2.859 -0.7665  0.6238  2.8919
  536DMSO    H2 5663   2.120   1.527   2.848  1.5918 -0.3525 -0.4397
  536DMSO    H3 5664   2.094   1.356   2.896 -1.3119 -0.8674 -1.2976
  536DMSO    S1 5665   2.057   1.513   3.073  0.6144 -0.1969  0.5288
  536DMSO    C2 5666   1.932   1.409   3.141  0.1512  0.4293 -0.9547
  536DMSO    H4 5667   1.955   1.302   3.135 -0.5311  0.2823 -1.0337
  536DMSO    H5 5668   1.925   1.451   3.242  2.7603 -2.1211  0.4722
  536DMSO    H6 5669   1.837   1.424   3.091 -1.4873  1.2959  2.1517
  536DMSO    O1 5670   1.987   1.642   3.061  0.4405  1.1691 -0.3971
  537DMSO    C1 5671   1.446   2.564   2.029  0.4782 -0.2947  0.5948
  537DMSO    H1 5672   1.405   2.536   1.931 -0.0610 -2.3424  1.3642
  537DMSO    H2 5673   1.372   2.543   2.106 -1.3128 -0.5082 -1.0994
  537DMSO    H3 5674   1.472   2.670   2.040  0.2959 -0.1054 -0.6568
  537DMSO    S1 5675   1.600   2.475   2.051 -0.1814  0.1490 -0.5888
  537DMSO    C2 5676   1.535   2.310   2.024  0.0431 -0.2821 -0.1007
  537DMSO    H4 5677   1.431   2.304   2.055 -0.1936  1.8492 -0.3275
  537DMSO    H5 5678   1.537   2.294   1.916 -1.2400  1.1957 -0.3822
  537DMSO    H6 5679   1.607   2.251   2.081 -1.1237  0.5177  2.2994
  537DMSO    O1 5680   1.619   2.478   2.202  0.1236  0.0737 -0.2357
  538DMSO    C1 5681   0.558   2.975   2.832 -0.7386 -0.1371 -0.5870
  538DMSO    H1 5682   0.619   3.018   2.753 -1.9360  2.0884 -0.3831
  538DMSO    H2 5683   0.529   2.870   2.831  0.8613 -0.7043  2.0474
  538DMSO    H3 5684   0.468   3.037   2.834 -1.3400 -1.0080  0.6727
  538DMSO    S1 5685   0.637   2.980   3.001 -0.3799  0.1383 -0.5051
  538DMSO    C2 5686   0.662   3.151   3.020 -1.1064 -0.2630  0.8044
  538DMSO    H4 5687   0.705   3.195   2.930 -2.0551  0.4074  0.6752
  538DMSO    H5 5688   0.563   3.194   3.035 -1.7271 -0.4150 -2.3061
  538DMSO    H6 5689   0.725   3.174   3.107 -2.0975  3.1496  0.7613
  538DMSO    O1 5690   0.779   2.930   2.983 -0.1770 -0.3293 -0.6004
  539DMSO    C1 5691   3.974   3.601   1.366  0.4326 -0.2414  0.1453
  539DMSO    H1 5692   3.968   3.492   1.356  1.8147 -0.2191 -1.5044
  539DMSO    H2 5693   4.040   3.648   1.293 -0.5954 -0.6840 -1.0985
  539DMSO    H3 5694   4.006   3.623   1.468 -1.8257 -0.0558  0.8449
  539DMSO    S1 5695   3.810   3.687   1.361  0.1960  0.0691 -0.5283
  539DMSO    C2 5696   3.741   3.599   1.502  0.1910 -0.8420 -1.2000
  539DMSO    H4 5697   3.699   3.501   1.474  1.3032 -1.5870 -0.3592
  539DMSO    H5 5698   3.815   3.598   1.582 -0.4345  2.1902 -0.4831
  539DMSO    H6 5699   3.650   3.654   1.526 -0.3968 -2.2167 -0.0669
  539DMSO    O1 5700   3.741   3.614   1.250 -0.3649  0.6142  0.0831
  540DMSO    C1 5701   4.223   4.557   2.386 -0.7394 -0.2341 -0.4972
  540DMSO    H1 5702   4.121   4.593   2.374  0.0081  1.6853 -1.6545
  540DMSO    H2 5703   4.240   4.538   2.492 -0.0177 -0.5540 -0.6623
  540DMSO    H3 5704   4.293   4.624   2.334  0.6241 -0.6441  0.7405
  540DMSO    S1 5705   4.234   4.400   2.293 -0.1920 -0.2564  0.1734
  540DMSO    C2 5706   4.362   4.337   2.397  0.1405  0.0344  0.0043
  540DMSO    H4 5707   4.322   4.317   2.497  0.5394  0.4149  0.2453
  540DMSO    H5 5708   4.383   4.237   2.358 -0.2557 -1.0763  2.3963
  540DMSO    H6 5709   4.456   4.392   2.394  0.6769 -0.7248  1.7363
  540DMSO    O1 5710   4.302   4.430   2.162  0.0265 -0.2670 -0.3502
  541DMSO    C1 5711   0.832   0.528   0.701  0.0154  0.3046 -0.0227
  541DMSO    H1 5712   0.786   0.606   0.640 -1.4824 -0.3469  0.2069
  541DMSO    H2 5713   0.779   0.437   0.669 -0.4479  0.9303 -1.0863
  541DMSO    H3 5714   0.812   0.549   0.806 -0.1694 -1.2154  0.2689
  541DMSO    S1 5715   1.007   0.517   0.664 -0.3326 -0.2105  0.3737
  541DMSO    C2 5716   0.973   0.468   0.494  0.2558 -0.1794 -0.1180
  541DMSO    H4 5717   0.902   0.385   0.494  0.0921 -0.1262 -2.4577
  541DMSO    H5 5718   0.935   0.556   0.440 -1.3253 -1.9774 -2.1107
  541DMSO    H6 5719   1.066   0.443   0.443  0.6043  1.6862 -0.4920
  541DMSO    O1 5720   1.065   0.395   0.725  0.0776  0.1641  0.0536
  542DMSO    C1 5721   6.024   0.161   2.477 -0.0117  0.2585 -1.1359
  542DMSO    H1 5722   6.049   0.081   2.548 -0.4703 -0.6199 -1.9485
  542DMSO    H2 5723   5.941   0.221   2.513  1.8229  2.6991 -0.6798
  542DMSO    H3 5724   6.008   0.120   2.377  1.5413 -4.1806  0.1819
  542DMSO    S1 5725   6.180   0.257   2.471 -0.1296  0.4565 -0.0018
  542DMSO    C2 5726   6.268   0.118   2.411 -0.0804  0.0502 -0.6883
  542DMSO    H4 5727   6.222   0.079   2.319 -0.9409 -0.5383 -0.0210
  542DMSO    H5 5728   6.373   0.142   2.390  0.0335  1.1411  0.9756
  542DMSO    H6 5729   6.264   0.040   2.487 -0.1559  1.0318  0.3412
  542DMSO    O1 5730   6.225   0.253   2.616 -0.3664 -0.3591 -0.2646
  543DMSO    C1 5731   3.696   2.228   3.576 -0.4877 -0.9711 -0.7040
  543DMSO    H1 5732   3.665   2.154   3.501  0.6191 -1.2284 -0.9253
  543DMSO    H2 5733   3.740   2.318   3.534 -0.9174  0.0267  0.9200
  543DMSO    H3 5734   3.755   2.191   3.661 -3.4776 -0.4732  1.7878
  543DMSO    S1 5735   3.535   2.269   3.654 -0.4155  0.1225 -0.4157
  543DMSO    C2 5736   3.499   2.097   3.706  0.4997 -0.5967  0.4227
  543DMSO    H4 5737   3.568   2.076   3.788  1.7712 -1.6269 -0.8545
  543DMSO    H5 5738   3.397   2.091   3.742  0.0916 -0.1735 -0.6139
  543DMSO    H6 5739   3.523   2.027   3.625  1.5203  1.7407 -1.4290
  543DMSO    O1 5740   3.444   2.297   3.532  0.2727  0.1012 -0.4145
  544DMSO    C1 5741   3.978   0.029   5.922  0.2257 -0.1144  0.1271
  544DMSO    H1 5742   3.870   0.039   5.927  0.3514  1.1524  0.5328
  544DMSO    H2 5743   4.016   0.096   5.844  0.9102 -0.1859  0.3931
  544DMSO    H3 5744   4.009  -0.075   5.908  1.9162  0.0968  1.8341
  544DMSO    S1 5745   4.037   0.086   6.080  0.3544 -0.2465  0.2921
  544DMSO    C2 5746   3.953  -0.039   6.179 -0.3861  0.1878 -0.2989
  544DMSO    H4 5747   3.973  -0.025   6.286 -1.0878 -0.9889  0.0097
  544DMSO    H5 5748   3.847  -0.040   6.154 -0.6838  0.9646  0.8466
  544DMSO    H6 5749   3.999  -0.137   6.164 -1.8899 -1.0984  2.5123
  544DMSO    O1 5750   3.991   0.221   6.108 -0.3620 -0.0174 -0.2818
  545DMSO    C1 5751   3.680   2.793   4.433 -0.2588 -0.5804 -0.0590
  545DMSO    H1 5752   3.647   2.870   4.363 -1.0252 -0.4016  0.4798
  545DMSO    H2 5753   3.672   2.819   4.539 -1.6786 -1.7268  0.1540
  545DMSO    H3 5754   3.787   2.785   4.416  0.5296 -1.2999  4.0284
  545DMSO    S1 5755   3.594   2.647   4.416 -0.2325 -0.0456 -0.1338
  545DMSO    C2 5756   3.620   2.640   4.242 -0.0403 -0.2540  0.2524
  545DMSO    H4 5757   3.727   2.641   4.223  0.5173  1.3064  3.0030
  545DMSO    H5 5758   3.575   2.549   4.202 -0.6564 -0.7810  2.0402
  545DMSO    H6 5759   3.571   2.730   4.203  0.5301  0.0746  0.2890
  545DMSO    O1 5760   3.453   2.691   4.433 -0.1231 -0.1185 -0.1746
  546DMSO    C1 5761   0.480   1.168   3.949  0.1677  0.3766  0.5625
  546DMSO    H1 5762   0.457   1.261   3.895 -0.6419 -0.1596 -0.0369
  546DMSO    H2 5763   0.472   1.086   3.877  0.2623 -0.7592  1.8192
  546DMSO    H3 5764   0.432   1.157   4.046  0.3652  1.0640  0.7484
  546DMSO    S1 5765   0.651   1.196   3.983  0.1060  0.2741  0.0364
  546DMSO    C2 5766   0.681   1.033   4.047  0.3140 -0.2309  0.0824
  546DMSO    H4 5767   0.616   1.012   4.132 -1.6562  1.8877 -0.7974
  546DMSO    H5 5768   0.662   0.956   3.972 -1.1354 -0.5904  0.7952
  546DMSO    H6 5769   0.785   1.042   4.081  0.2289  1.0039  0.0818
  546DMSO    O1 5770   0.650   1.271   4.110  0.0584  0.0617  0.3468
  547DMSO    C1 5771   4.905   2.732   1.693 -0.2425 -0.7085  0.3223
  547DMSO    H1 5772   4.943   2.784   1.781  0.0500  1.5432 -1.0448
  547DMSO    H2 5773   4.877   2.629   1.715  2.6722 -1.5825  0.3569
  547DMSO    H3 5774   4.979   2.739   1.612  0.7910 -0.8870  1.2272
  547DMSO    S1 5775   4.758   2.831   1.659  0.1116 -0.2478  0.0670
  547DMSO    C2 5776   4.848   2.985   1.635 -0.1918 -0.1362 -0.0861
  547DMSO    H4 5777   4.898   2.964   1.540  2.4944 -2.1727  1.6500
  547DMSO    H5 5778   4.772   3.063   1.629 -2.4377 -2.2123 -0.0881
  547DMSO    H6 5779   4.922   3.010   1.711  0.1200  1.8078 -0.9500
  547DMSO    O1 5780   4.719   2.866   1.796 -0.0525 -0.0506 -0.3729
  548DMSO    C1 5781   3.726   0.435   1.632 -0.1188 -0.2655  0.1388
  548DMSO    H1 5782   3.803   0.501   1.672  1.3684 -2.0511  0.3538
  548DMSO    H2 5783   3.755   0.330   1.634  0.1860 -0.2013 -0.6023
  548DMSO    H3 5784   3.704   0.458   1.527 -1.4063  1.1068  0.6711
  548DMSO    S1 5785   3.573   0.451   1.721  0.4083  0.2442 -0.5395
  548DMSO    C2 5786   3.652   0.455   1.885 -0.3104 -0.0948  0.2735
  548DMSO    H4 5787   3.690   0.555   1.910 -1.3041  0.7894 -1.4938
  548DMSO    H5 5788   3.574   0.418   1.951 -1.5913  3.0266  0.7141
  548DMSO    H6 5789   3.740   0.390   1.888 -1.4839 -1.7293  0.7735
  548DMSO    O1 5790   3.525   0.313   1.708 -0.5204  0.7258  0.4352
  549DMSO    C1 5791   0.840   3.764   3.940 -0.1892 -0.1512 -0.2231
  549DMSO    H1 5792   0.929   3.708   3.972  1.9418  1.3182 -3.0450
  549DMSO    H2 5793   0.760   3.728   4.005  1.1901 -0.7244  1.2125
  549DMSO    H3 5794   0.834   3.739   3.833 -2.9267 -2.5208  0.3659
  549DMSO    S1 5795   0.891   3.930   3.958 -0.1386 -0.0730 -0.5007
  549DMSO    C2 5796   0.724   3.991   3.932  0.0184  0.2133 -0.2068
[truncated: 886,958 more chars]
