# Supplementary material for: Metallicious: Automated Force-Field Parameterization of Covalently Bound Metals for Supramolecular Structures
Source: J Chem Theory Comput. 2024 Oct 7;20(20):9060–71. doi: 10.1021/acs.jctc.4c00850 (PMC11500408; doi:10.1021/acs.jctc.4c00850)
Supplement: Supplementary file 2 — ct4c00850_si_002.zip [file ct4c00850_si_002.zip › SI_MD_input/Pd6Ru8L24/metallicious/topol.top]

[ defaults ]
; nbfunc        comb-rule       gen-pairs       fudgeLJ fudgeQQ
1               2               yes             0.5          0.833333
[ atomtypes ]
Ru            44 101.070000  0.00000000  A     0.26397329       0.234304
Pd            46 106.420000  0.00000000  A     0.25827154       0.200832
ha             1   1.008000  0.00000000  A     0.25996425        0.06276
h4             1   1.008000  0.00000000  A     0.25105526        0.06276
ca             6  12.010000  0.00000000  A     0.33996695       0.359824
nb             7  14.010000  0.00000000  A     0.32499985        0.71128
hn             1   1.008000  0.00000000  A     0.10690785      0.0656888
cc             6  12.010000  0.00000000  A     0.33996695       0.359824
na             7  14.010000  0.00000000  A     0.32499985        0.71128
nd             7  14.010000  0.00000000  A     0.32499985        0.71128
b              5  10.810000  0.00000000  A     0.35814128        0.39748
f              9  19.000000  0.00000000  A     0.31181455       0.255224
h1            h1      0.0000  0.0000  A   2.47135e-01  6.56888e-02
c3            c3      0.0000  0.0000  A   3.39967e-01  4.57730e-01
s4            s4      0.0000  0.0000  A   3.56359e-01  1.04600e+00
o              o      0.0000  0.0000  A   2.95992e-01  8.78640e-01
[ nonbond_params ]
[ bondtypes ]
[ angletypes ]
[ moleculetype ]
; Name            nrexcl
CAG          3

[ atoms ]
;   nr       type  resnr residue  atom   cgnr    charge       mass  typeB    chargeB      massB
; residue    1 Ru rtp Ru q -0.2
    1         Ru      1     Ru     Ru      1 -0.23916303 101.070000   ; qtot -0.239163
; residue    2 Ru rtp Ru q -0.2
    2         Ru      2     Ru     Ru      2 -0.23916303 101.070000   ; qtot -0.478326
; residue    3 Ru rtp Ru q -0.2
    3         Ru      3     Ru     Ru      3 -0.23916303 101.070000   ; qtot -0.717489
; residue    4 Ru rtp Ru q -0.2
    4         Ru      4     Ru     Ru      4 -0.23916303 101.070000   ; qtot -0.956652
; residue    5 Ru rtp Ru q -0.2
    5         Ru      5     Ru     Ru      5 -0.23916303 101.070000   ; qtot -1.195815
; residue    6 Ru rtp Ru q -0.2
    6         Ru      6     Ru     Ru      6 -0.23916303 101.070000   ; qtot -1.434978
; residue    7 Ru rtp Ru q -0.2
    7         Ru      7     Ru     Ru      7 -0.23916303 101.070000   ; qtot -1.674141
; residue    8 Ru rtp Ru q -0.2
    8         Ru      8     Ru     Ru      8 -0.23916303 101.070000   ; qtot -1.913304
; residue    9 Pd rtp Pd q 0.0
    9         Pd      9     Pd     Pd      9 0.04595778 106.420000   ; qtot -1.867346
; residue   10 Pd rtp Pd q 0.0
   10         Pd     10     Pd     Pd     10 0.04595778 106.420000   ; qtot -1.821389
; residue   11 Pd rtp Pd q 0.0
   11         Pd     11     Pd     Pd     11 0.04595778 106.420000   ; qtot -1.775431
; residue   12 Pd rtp Pd q 0.0
   12         Pd     12     Pd     Pd     12 0.04595778 106.420000   ; qtot -1.729473
; residue   13 Pd rtp Pd q 0.0
   13         Pd     13     Pd     Pd     13 0.04595778 106.420000   ; qtot -1.683515
; residue   14 Pd rtp Pd q 0.0
   14         Pd     14     Pd     Pd     14 0.04595778 106.420000   ; qtot -1.637558
; residue   15 UNK rtp UNK q 1.2
   15         ha     15    UNK     H0     15 0.18715257   1.008000   ; qtot -1.450405
   16         h4     15    UNK     H1     16 0.09415372   1.008000   ; qtot -1.356251
   17         ca     15    UNK     C2     17 -0.11234742  12.010000   ; qtot -1.468599
   18         ca     15    UNK     C3     18 0.12949440  12.010000   ; qtot -1.339104
   19         ca     15    UNK     C4     19 -0.12641474  12.010000   ; qtot -1.465519
   20         ha     15    UNK     H5     20 0.18511837   1.008000   ; qtot -1.280401
   21         nb     15    UNK     N6     21 -0.14679837  14.010000   ; qtot -1.427199
   22         ca     15    UNK     C7     22 -0.02155025  12.010000   ; qtot -1.448749
   23         ca     15    UNK     C8     23 -0.01133551  12.010000   ; qtot -1.460085
   24         hn     15    UNK     H9     24 0.31938687   1.008000   ; qtot -1.140698
   25         cc     15    UNK    C10     25 0.66762635  12.010000   ; qtot -0.473072
   26         na     15    UNK    N11     26 -0.27386967  14.010000   ; qtot -0.746941
   27         h4     15    UNK    H12     27 0.22662429   1.008000   ; qtot -0.520317
   28         ha     15    UNK    H13     28 0.17389104   1.008000   ; qtot -0.346426
   29         nd     15    UNK    N14     29 -0.61354704  14.010000   ; qtot -0.959973
   30         ca     15    UNK    C15     30 -0.07041111  12.010000   ; qtot -1.030384
   31         ca     15    UNK    C16     31 -0.15477425  12.010000   ; qtot -1.185158
   32         ha     15    UNK    H17     32 0.19268098   1.008000   ; qtot -0.992477
   33         ca     15    UNK    C18     33 0.01570153  12.010000   ; qtot -0.976776
   34         ca     15    UNK    C19     34 0.15185705  12.010000   ; qtot -0.824919
   35         ca     15    UNK    C20     35 -0.12937284  12.010000   ; qtot -0.954292
   36         ca     15    UNK    C21     36 0.03070959  12.010000   ; qtot -0.923582
   37         ca     15    UNK    C22     37 0.12767793  12.010000   ; qtot -0.795904
   38         ca     15    UNK    C23     38 0.09324957  12.010000   ; qtot -0.702654
   39         ha     15    UNK    H24     39 0.21691665   1.008000   ; qtot -0.485738
   40         ca     15    UNK    C25     40 0.03492334  12.010000   ; qtot -0.450815
   41         ca     15    UNK    C26     41 -0.11558671  12.010000   ; qtot -0.566401
   42         nb     15    UNK    N27     42 -0.11599964  14.010000   ; qtot -0.682401
   43         h4     15    UNK    H28     43 0.11653248   1.008000   ; qtot -0.565868
   44         nb     15    UNK    N29     44 -0.11090306  14.010000   ; qtot -0.676771
   45         ca     15    UNK    C30     45 -0.15040044  12.010000   ; qtot -0.827172
   46         ca     15    UNK    C31     46 0.11503693  12.010000   ; qtot -0.712135
   47         ha     15    UNK    H32     47 0.18829047   1.008000   ; qtot -0.523844
   48         h4     15    UNK    H33     48 0.12118615   1.008000   ; qtot -0.402658
; residue   16 UNK rtp UNK q 1.2
   49         ha     16    UNK     H0     49 0.18715257   1.008000   ; qtot -0.215506
   50         h4     16    UNK     H1     50 0.09415372   1.008000   ; qtot -0.121352
   51         ca     16    UNK     C2     51 -0.11234742  12.010000   ; qtot -0.233699
   52         ca     16    UNK     C3     52 0.12949440  12.010000   ; qtot -0.104205
   53         ca     16    UNK     C4     53 -0.12641474  12.010000   ; qtot -0.230620
   54         ha     16    UNK     H5     54 0.18511837   1.008000   ; qtot -0.045501
   55         nb     16    UNK     N6     55 -0.14679837  14.010000   ; qtot -0.192300
   56         ca     16    UNK     C7     56 -0.02155025  12.010000   ; qtot -0.213850
   57         ca     16    UNK     C8     57 -0.01133551  12.010000   ; qtot -0.225186
   58         hn     16    UNK     H9     58 0.31938687   1.008000   ; qtot 0.094201
   59         cc     16    UNK    C10     59 0.66762635  12.010000   ; qtot 0.761828
   60         na     16    UNK    N11     60 -0.27386967  14.010000   ; qtot 0.487958
   61         h4     16    UNK    H12     61 0.22662429   1.008000   ; qtot 0.714582
   62         ha     16    UNK    H13     62 0.17389104   1.008000   ; qtot 0.888473
   63         nd     16    UNK    N14     63 -0.61354704  14.010000   ; qtot 0.274926
   64         ca     16    UNK    C15     64 -0.07041111  12.010000   ; qtot 0.204515
   65         ca     16    UNK    C16     65 -0.15477425  12.010000   ; qtot 0.049741
   66         ha     16    UNK    H17     66 0.19268098   1.008000   ; qtot 0.242422
   67         ca     16    UNK    C18     67 0.01570153  12.010000   ; qtot 0.258123
   68         ca     16    UNK    C19     68 0.15185705  12.010000   ; qtot 0.409980
   69         ca     16    UNK    C20     69 -0.12937284  12.010000   ; qtot 0.280608
   70         ca     16    UNK    C21     70 0.03070959  12.010000   ; qtot 0.311317
   71         ca     16    UNK    C22     71 0.12767793  12.010000   ; qtot 0.438995
   72         ca     16    UNK    C23     72 0.09324957  12.010000   ; qtot 0.532245
   73         ha     16    UNK    H24     73 0.21691665   1.008000   ; qtot 0.749161
   74         ca     16    UNK    C25     74 0.03492334  12.010000   ; qtot 0.784085
   75         ca     16    UNK    C26     75 -0.11558671  12.010000   ; qtot 0.668498
   76         nb     16    UNK    N27     76 -0.11599964  14.010000   ; qtot 0.552498
   77         h4     16    UNK    H28     77 0.11653248   1.008000   ; qtot 0.669031
   78         nb     16    UNK    N29     78 -0.11090306  14.010000   ; qtot 0.558128
   79         ca     16    UNK    C30     79 -0.15040044  12.010000   ; qtot 0.407727
   80         ca     16    UNK    C31     80 0.11503693  12.010000   ; qtot 0.522764
   81         ha     16    UNK    H32     81 0.18829047   1.008000   ; qtot 0.711055
   82         h4     16    UNK    H33     82 0.12118615   1.008000   ; qtot 0.832241
; residue   17 UNK rtp UNK q 1.2
   83         ha     17    UNK     H0     83 0.18715257   1.008000   ; qtot 1.019393
   84         h4     17    UNK     H1     84 0.09415372   1.008000   ; qtot 1.113547
   85         ca     17    UNK     C2     85 -0.11234742  12.010000   ; qtot 1.001200
   86         ca     17    UNK     C3     86 0.12949440  12.010000   ; qtot 1.130694
   87         ca     17    UNK     C4     87 -0.12641474  12.010000   ; qtot 1.004279
   88         ha     17    UNK     H5     88 0.18511837   1.008000   ; qtot 1.189398
   89         nb     17    UNK     N6     89 -0.14679837  14.010000   ; qtot 1.042599
   90         ca     17    UNK     C7     90 -0.02155025  12.010000   ; qtot 1.021049
   91         ca     17    UNK     C8     91 -0.01133551  12.010000   ; qtot 1.009714
   92         hn     17    UNK     H9     92 0.31938687   1.008000   ; qtot 1.329101
   93         cc     17    UNK    C10     93 0.66762635  12.010000   ; qtot 1.996727
   94         na     17    UNK    N11     94 -0.27386967  14.010000   ; qtot 1.722857
   95         h4     17    UNK    H12     95 0.22662429   1.008000   ; qtot 1.949482
   96         ha     17    UNK    H13     96 0.17389104   1.008000   ; qtot 2.123373
   97         nd     17    UNK    N14     97 -0.61354704  14.010000   ; qtot 1.509826
   98         ca     17    UNK    C15     98 -0.07041111  12.010000   ; qtot 1.439414
   99         ca     17    UNK    C16     99 -0.15477425  12.010000   ; qtot 1.284640
  100         ha     17    UNK    H17    100 0.19268098   1.008000   ; qtot 1.477321
  101         ca     17    UNK    C18    101 0.01570153  12.010000   ; qtot 1.493023
  102         ca     17    UNK    C19    102 0.15185705  12.010000   ; qtot 1.644880
  103         ca     17    UNK    C20    103 -0.12937284  12.010000   ; qtot 1.515507
  104         ca     17    UNK    C21    104 0.03070959  12.010000   ; qtot 1.546216
  105         ca     17    UNK    C22    105 0.12767793  12.010000   ; qtot 1.673894
  106         ca     17    UNK    C23    106 0.09324957  12.010000   ; qtot 1.767144
  107         ha     17    UNK    H24    107 0.21691665   1.008000   ; qtot 1.984061
  108         ca     17    UNK    C25    108 0.03492334  12.010000   ; qtot 2.018984
  109         ca     17    UNK    C26    109 -0.11558671  12.010000   ; qtot 1.903397
  110         nb     17    UNK    N27    110 -0.11599964  14.010000   ; qtot 1.787398
  111         h4     17    UNK    H28    111 0.11653248   1.008000   ; qtot 1.903930
  112         nb     17    UNK    N29    112 -0.11090306  14.010000   ; qtot 1.793027
  113         ca     17    UNK    C30    113 -0.15040044  12.010000   ; qtot 1.642627
  114         ca     17    UNK    C31    114 0.11503693  12.010000   ; qtot 1.757664
  115         ha     17    UNK    H32    115 0.18829047   1.008000   ; qtot 1.945954
  116         h4     17    UNK    H33    116 0.12118615   1.008000   ; qtot 2.067140
; residue   18 UNK rtp UNK q 1.2
  117         ha     18    UNK     H0    117 0.18715257   1.008000   ; qtot 2.254293
  118         h4     18    UNK     H1    118 0.09415372   1.008000   ; qtot 2.348446
  119         ca     18    UNK     C2    119 -0.11234742  12.010000   ; qtot 2.236099
  120         ca     18    UNK     C3    120 0.12949440  12.010000   ; qtot 2.365593
  121         ca     18    UNK     C4    121 -0.12641474  12.010000   ; qtot 2.239179
  122         ha     18    UNK     H5    122 0.18511837   1.008000   ; qtot 2.424297
  123         nb     18    UNK     N6    123 -0.14679837  14.010000   ; qtot 2.277499
  124         ca     18    UNK     C7    124 -0.02155025  12.010000   ; qtot 2.255948
  125         ca     18    UNK     C8    125 -0.01133551  12.010000   ; qtot 2.244613
  126         hn     18    UNK     H9    126 0.31938687   1.008000   ; qtot 2.564000
  127         cc     18    UNK    C10    127 0.66762635  12.010000   ; qtot 3.231626
  128         na     18    UNK    N11    128 -0.27386967  14.010000   ; qtot 2.957756
  129         h4     18    UNK    H12    129 0.22662429   1.008000   ; qtot 3.184381
  130         ha     18    UNK    H13    130 0.17389104   1.008000   ; qtot 3.358272
  131         nd     18    UNK    N14    131 -0.61354704  14.010000   ; qtot 2.744725
  132         ca     18    UNK    C15    132 -0.07041111  12.010000   ; qtot 2.674314
  133         ca     18    UNK    C16    133 -0.15477425  12.010000   ; qtot 2.519539
  134         ha     18    UNK    H17    134 0.19268098   1.008000   ; qtot 2.712220
  135         ca     18    UNK    C18    135 0.01570153  12.010000   ; qtot 2.727922
  136         ca     18    UNK    C19    136 0.15185705  12.010000   ; qtot 2.879779
  137         ca     18    UNK    C20    137 -0.12937284  12.010000   ; qtot 2.750406
  138         ca     18    UNK    C21    138 0.03070959  12.010000   ; qtot 2.781116
  139         ca     18    UNK    C22    139 0.12767793  12.010000   ; qtot 2.908794
  140         ca     18    UNK    C23    140 0.09324957  12.010000   ; qtot 3.002043
  141         ha     18    UNK    H24    141 0.21691665   1.008000   ; qtot 3.218960
  142         ca     18    UNK    C25    142 0.03492334  12.010000   ; qtot 3.253883
  143         ca     18    UNK    C26    143 -0.11558671  12.010000   ; qtot 3.138296
  144         nb     18    UNK    N27    144 -0.11599964  14.010000   ; qtot 3.022297
  145         h4     18    UNK    H28    145 0.11653248   1.008000   ; qtot 3.138829
  146         nb     18    UNK    N29    146 -0.11090306  14.010000   ; qtot 3.027926
  147         ca     18    UNK    C30    147 -0.15040044  12.010000   ; qtot 2.877526
  148         ca     18    UNK    C31    148 0.11503693  12.010000   ; qtot 2.992563
  149         ha     18    UNK    H32    149 0.18829047   1.008000   ; qtot 3.180853
  150         h4     18    UNK    H33    150 0.12118615   1.008000   ; qtot 3.302039
; residue   19 UNK rtp UNK q 1.2
  151         ha     19    UNK     H0    151 0.18715257   1.008000   ; qtot 3.489192
  152         h4     19    UNK     H1    152 0.09415372   1.008000   ; qtot 3.583346
  153         ca     19    UNK     C2    153 -0.11234742  12.010000   ; qtot 3.470998
  154         ca     19    UNK     C3    154 0.12949440  12.010000   ; qtot 3.600493
  155         ca     19    UNK     C4    155 -0.12641474  12.010000   ; qtot 3.474078
  156         ha     19    UNK     H5    156 0.18511837   1.008000   ; qtot 3.659196
  157         nb     19    UNK     N6    157 -0.14679837  14.010000   ; qtot 3.512398
  158         ca     19    UNK     C7    158 -0.02155025  12.010000   ; qtot 3.490848
  159         ca     19    UNK     C8    159 -0.01133551  12.010000   ; qtot 3.479512
  160         hn     19    UNK     H9    160 0.31938687   1.008000   ; qtot 3.798899
  161         cc     19    UNK    C10    161 0.66762635  12.010000   ; qtot 4.466525
  162         na     19    UNK    N11    162 -0.27386967  14.010000   ; qtot 4.192656
  163         h4     19    UNK    H12    163 0.22662429   1.008000   ; qtot 4.419280
  164         ha     19    UNK    H13    164 0.17389104   1.008000   ; qtot 4.593171
  165         nd     19    UNK    N14    165 -0.61354704  14.010000   ; qtot 3.979624
  166         ca     19    UNK    C15    166 -0.07041111  12.010000   ; qtot 3.909213
  167         ca     19    UNK    C16    167 -0.15477425  12.010000   ; qtot 3.754439
  168         ha     19    UNK    H17    168 0.19268098   1.008000   ; qtot 3.947120
  169         ca     19    UNK    C18    169 0.01570153  12.010000   ; qtot 3.962821
  170         ca     19    UNK    C19    170 0.15185705  12.010000   ; qtot 4.114678
  171         ca     19    UNK    C20    171 -0.12937284  12.010000   ; qtot 3.985305
  172         ca     19    UNK    C21    172 0.03070959  12.010000   ; qtot 4.016015
  173         ca     19    UNK    C22    173 0.12767793  12.010000   ; qtot 4.143693
  174         ca     19    UNK    C23    174 0.09324957  12.010000   ; qtot 4.236942
  175         ha     19    UNK    H24    175 0.21691665   1.008000   ; qtot 4.453859
  176         ca     19    UNK    C25    176 0.03492334  12.010000   ; qtot 4.488782
  177         ca     19    UNK    C26    177 -0.11558671  12.010000   ; qtot 4.373196
  178         nb     19    UNK    N27    178 -0.11599964  14.010000   ; qtot 4.257196
  179         h4     19    UNK    H28    179 0.11653248   1.008000   ; qtot 4.373729
  180         nb     19    UNK    N29    180 -0.11090306  14.010000   ; qtot 4.262825
  181         ca     19    UNK    C30    181 -0.15040044  12.010000   ; qtot 4.112425
  182         ca     19    UNK    C31    182 0.11503693  12.010000   ; qtot 4.227462
  183         ha     19    UNK    H32    183 0.18829047   1.008000   ; qtot 4.415752
  184         h4     19    UNK    H33    184 0.12118615   1.008000   ; qtot 4.536939
; residue   20 UNK rtp UNK q 1.2
  185         ha     20    UNK     H0    185 0.18715257   1.008000   ; qtot 4.724091
  186         h4     20    UNK     H1    186 0.09415372   1.008000   ; qtot 4.818245
  187         ca     20    UNK     C2    187 -0.11234742  12.010000   ; qtot 4.705897
  188         ca     20    UNK     C3    188 0.12949440  12.010000   ; qtot 4.835392
  189         ca     20    UNK     C4    189 -0.12641474  12.010000   ; qtot 4.708977
  190         ha     20    UNK     H5    190 0.18511837   1.008000   ; qtot 4.894095
  191         nb     20    UNK     N6    191 -0.14679837  14.010000   ; qtot 4.747297
  192         ca     20    UNK     C7    192 -0.02155025  12.010000   ; qtot 4.725747
  193         ca     20    UNK     C8    193 -0.01133551  12.010000   ; qtot 4.714411
  194         hn     20    UNK     H9    194 0.31938687   1.008000   ; qtot 5.033798
  195         cc     20    UNK    C10    195 0.66762635  12.010000   ; qtot 5.701425
  196         na     20    UNK    N11    196 -0.27386967  14.010000   ; qtot 5.427555
  197         h4     20    UNK    H12    197 0.22662429   1.008000   ; qtot 5.654179
  198         ha     20    UNK    H13    198 0.17389104   1.008000   ; qtot 5.828070
  199         nd     20    UNK    N14    199 -0.61354704  14.010000   ; qtot 5.214523
  200         ca     20    UNK    C15    200 -0.07041111  12.010000   ; qtot 5.144112
  201         ca     20    UNK    C16    201 -0.15477425  12.010000   ; qtot 4.989338
  202         ha     20    UNK    H17    202 0.19268098   1.008000   ; qtot 5.182019
  203         ca     20    UNK    C18    203 0.01570153  12.010000   ; qtot 5.197720
  204         ca     20    UNK    C19    204 0.15185705  12.010000   ; qtot 5.349577
  205         ca     20    UNK    C20    205 -0.12937284  12.010000   ; qtot 5.220205
  206         ca     20    UNK    C21    206 0.03070959  12.010000   ; qtot 5.250914
  207         ca     20    UNK    C22    207 0.12767793  12.010000   ; qtot 5.378592
  208         ca     20    UNK    C23    208 0.09324957  12.010000   ; qtot 5.471842
  209         ha     20    UNK    H24    209 0.21691665   1.008000   ; qtot 5.688758
  210         ca     20    UNK    C25    210 0.03492334  12.010000   ; qtot 5.723682
  211         ca     20    UNK    C26    211 -0.11558671  12.010000   ; qtot 5.608095
  212         nb     20    UNK    N27    212 -0.11599964  14.010000   ; qtot 5.492095
  213         h4     20    UNK    H28    213 0.11653248   1.008000   ; qtot 5.608628
  214         nb     20    UNK    N29    214 -0.11090306  14.010000   ; qtot 5.497725
  215         ca     20    UNK    C30    215 -0.15040044  12.010000   ; qtot 5.347324
  216         ca     20    UNK    C31    216 0.11503693  12.010000   ; qtot 5.462361
  217         ha     20    UNK    H32    217 0.18829047   1.008000   ; qtot 5.650652
  218         h4     20    UNK    H33    218 0.12118615   1.008000   ; qtot 5.771838
; residue   21 UNK rtp UNK q 1.2
  219         ha     21    UNK     H0    219 0.18715257   1.008000   ; qtot 5.958990
  220         h4     21    UNK     H1    220 0.09415372   1.008000   ; qtot 6.053144
  221         ca     21    UNK     C2    221 -0.11234742  12.010000   ; qtot 5.940797
  222         ca     21    UNK     C3    222 0.12949440  12.010000   ; qtot 6.070291
  223         ca     21    UNK     C4    223 -0.12641474  12.010000   ; qtot 5.943876
  224         ha     21    UNK     H5    224 0.18511837   1.008000   ; qtot 6.128995
  225         nb     21    UNK     N6    225 -0.14679837  14.010000   ; qtot 5.982196
  226         ca     21    UNK     C7    226 -0.02155025  12.010000   ; qtot 5.960646
  227         ca     21    UNK     C8    227 -0.01133551  12.010000   ; qtot 5.949311
  228         hn     21    UNK     H9    228 0.31938687   1.008000   ; qtot 6.268697
  229         cc     21    UNK    C10    229 0.66762635  12.010000   ; qtot 6.936324
  230         na     21    UNK    N11    230 -0.27386967  14.010000   ; qtot 6.662454
  231         h4     21    UNK    H12    231 0.22662429   1.008000   ; qtot 6.889078
  232         ha     21    UNK    H13    232 0.17389104   1.008000   ; qtot 7.062969
  233         nd     21    UNK    N14    233 -0.61354704  14.010000   ; qtot 6.449422
  234         ca     21    UNK    C15    234 -0.07041111  12.010000   ; qtot 6.379011
  235         ca     21    UNK    C16    235 -0.15477425  12.010000   ; qtot 6.224237
  236         ha     21    UNK    H17    236 0.19268098   1.008000   ; qtot 6.416918
  237         ca     21    UNK    C18    237 0.01570153  12.010000   ; qtot 6.432620
  238         ca     21    UNK    C19    238 0.15185705  12.010000   ; qtot 6.584477
  239         ca     21    UNK    C20    239 -0.12937284  12.010000   ; qtot 6.455104
  240         ca     21    UNK    C21    240 0.03070959  12.010000   ; qtot 6.485813
  241         ca     21    UNK    C22    241 0.12767793  12.010000   ; qtot 6.613491
  242         ca     21    UNK    C23    242 0.09324957  12.010000   ; qtot 6.706741
  243         ha     21    UNK    H24    243 0.21691665   1.008000   ; qtot 6.923658
  244         ca     21    UNK    C25    244 0.03492334  12.010000   ; qtot 6.958581
  245         ca     21    UNK    C26    245 -0.11558671  12.010000   ; qtot 6.842994
  246         nb     21    UNK    N27    246 -0.11599964  14.010000   ; qtot 6.726995
  247         h4     21    UNK    H28    247 0.11653248   1.008000   ; qtot 6.843527
  248         nb     21    UNK    N29    248 -0.11090306  14.010000   ; qtot 6.732624
  249         ca     21    UNK    C30    249 -0.15040044  12.010000   ; qtot 6.582223
  250         ca     21    UNK    C31    250 0.11503693  12.010000   ; qtot 6.697260
  251         ha     21    UNK    H32    251 0.18829047   1.008000   ; qtot 6.885551
  252         h4     21    UNK    H33    252 0.12118615   1.008000   ; qtot 7.006737
; residue   22 UNK rtp UNK q 1.2
  253         ha     22    UNK     H0    253 0.18715257   1.008000   ; qtot 7.193890
  254         h4     22    UNK     H1    254 0.09415372   1.008000   ; qtot 7.288043
  255         ca     22    UNK     C2    255 -0.11234742  12.010000   ; qtot 7.175696
  256         ca     22    UNK     C3    256 0.12949440  12.010000   ; qtot 7.305190
  257         ca     22    UNK     C4    257 -0.12641474  12.010000   ; qtot 7.178776
  258         ha     22    UNK     H5    258 0.18511837   1.008000   ; qtot 7.363894
  259         nb     22    UNK     N6    259 -0.14679837  14.010000   ; qtot 7.217096
  260         ca     22    UNK     C7    260 -0.02155025  12.010000   ; qtot 7.195545
  261         ca     22    UNK     C8    261 -0.01133551  12.010000   ; qtot 7.184210
  262         hn     22    UNK     H9    262 0.31938687   1.008000   ; qtot 7.503597
  263         cc     22    UNK    C10    263 0.66762635  12.010000   ; qtot 8.171223
  264         na     22    UNK    N11    264 -0.27386967  14.010000   ; qtot 7.897353
  265         h4     22    UNK    H12    265 0.22662429   1.008000   ; qtot 8.123978
  266         ha     22    UNK    H13    266 0.17389104   1.008000   ; qtot 8.297869
  267         nd     22    UNK    N14    267 -0.61354704  14.010000   ; qtot 7.684322
  268         ca     22    UNK    C15    268 -0.07041111  12.010000   ; qtot 7.613911
  269         ca     22    UNK    C16    269 -0.15477425  12.010000   ; qtot 7.459136
  270         ha     22    UNK    H17    270 0.19268098   1.008000   ; qtot 7.651817
  271         ca     22    UNK    C18    271 0.01570153  12.010000   ; qtot 7.667519
  272         ca     22    UNK    C19    272 0.15185705  12.010000   ; qtot 7.819376
  273         ca     22    UNK    C20    273 -0.12937284  12.010000   ; qtot 7.690003
  274         ca     22    UNK    C21    274 0.03070959  12.010000   ; qtot 7.720713
  275         ca     22    UNK    C22    275 0.12767793  12.010000   ; qtot 7.848391
  276         ca     22    UNK    C23    276 0.09324957  12.010000   ; qtot 7.941640
  277         ha     22    UNK    H24    277 0.21691665   1.008000   ; qtot 8.158557
  278         ca     22    UNK    C25    278 0.03492334  12.010000   ; qtot 8.193480
  279         ca     22    UNK    C26    279 -0.11558671  12.010000   ; qtot 8.077893
  280         nb     22    UNK    N27    280 -0.11599964  14.010000   ; qtot 7.961894
  281         h4     22    UNK    H28    281 0.11653248   1.008000   ; qtot 8.078426
  282         nb     22    UNK    N29    282 -0.11090306  14.010000   ; qtot 7.967523
  283         ca     22    UNK    C30    283 -0.15040044  12.010000   ; qtot 7.817123
  284         ca     22    UNK    C31    284 0.11503693  12.010000   ; qtot 7.932160
  285         ha     22    UNK    H32    285 0.18829047   1.008000   ; qtot 8.120450
  286         h4     22    UNK    H33    286 0.12118615   1.008000   ; qtot 8.241636
; residue   23 UNK rtp UNK q 1.2
  287         ha     23    UNK     H0    287 0.18715257   1.008000   ; qtot 8.428789
  288         h4     23    UNK     H1    288 0.09415372   1.008000   ; qtot 8.522943
  289         ca     23    UNK     C2    289 -0.11234742  12.010000   ; qtot 8.410595
  290         ca     23    UNK     C3    290 0.12949440  12.010000   ; qtot 8.540090
  291         ca     23    UNK     C4    291 -0.12641474  12.010000   ; qtot 8.413675
  292         ha     23    UNK     H5    292 0.18511837   1.008000   ; qtot 8.598793
  293         nb     23    UNK     N6    293 -0.14679837  14.010000   ; qtot 8.451995
  294         ca     23    UNK     C7    294 -0.02155025  12.010000   ; qtot 8.430445
  295         ca     23    UNK     C8    295 -0.01133551  12.010000   ; qtot 8.419109
  296         hn     23    UNK     H9    296 0.31938687   1.008000   ; qtot 8.738496
  297         cc     23    UNK    C10    297 0.66762635  12.010000   ; qtot 9.406122
  298         na     23    UNK    N11    298 -0.27386967  14.010000   ; qtot 9.132253
  299         h4     23    UNK    H12    299 0.22662429   1.008000   ; qtot 9.358877
  300         ha     23    UNK    H13    300 0.17389104   1.008000   ; qtot 9.532768
  301         nd     23    UNK    N14    301 -0.61354704  14.010000   ; qtot 8.919221
  302         ca     23    UNK    C15    302 -0.07041111  12.010000   ; qtot 8.848810
  303         ca     23    UNK    C16    303 -0.15477425  12.010000   ; qtot 8.694036
  304         ha     23    UNK    H17    304 0.19268098   1.008000   ; qtot 8.886717
  305         ca     23    UNK    C18    305 0.01570153  12.010000   ; qtot 8.902418
  306         ca     23    UNK    C19    306 0.15185705  12.010000   ; qtot 9.054275
  307         ca     23    UNK    C20    307 -0.12937284  12.010000   ; qtot 8.924902
  308         ca     23    UNK    C21    308 0.03070959  12.010000   ; qtot 8.955612
  309         ca     23    UNK    C22    309 0.12767793  12.010000   ; qtot 9.083290
  310         ca     23    UNK    C23    310 0.09324957  12.010000   ; qtot 9.176539
  311         ha     23    UNK    H24    311 0.21691665   1.008000   ; qtot 9.393456
  312         ca     23    UNK    C25    312 0.03492334  12.010000   ; qtot 9.428379
  313         ca     23    UNK    C26    313 -0.11558671  12.010000   ; qtot 9.312793
  314         nb     23    UNK    N27    314 -0.11599964  14.010000   ; qtot 9.196793
  315         h4     23    UNK    H28    315 0.11653248   1.008000   ; qtot 9.313325
  316         nb     23    UNK    N29    316 -0.11090306  14.010000   ; qtot 9.202422
  317         ca     23    UNK    C30    317 -0.15040044  12.010000   ; qtot 9.052022
  318         ca     23    UNK    C31    318 0.11503693  12.010000   ; qtot 9.167059
  319         ha     23    UNK    H32    319 0.18829047   1.008000   ; qtot 9.355349
  320         h4     23    UNK    H33    320 0.12118615   1.008000   ; qtot 9.476536
; residue   24 UNK rtp UNK q 1.2
  321         ha     24    UNK     H0    321 0.18715257   1.008000   ; qtot 9.663688
  322         h4     24    UNK     H1    322 0.09415372   1.008000   ; qtot 9.757842
  323         ca     24    UNK     C2    323 -0.11234742  12.010000   ; qtot 9.645494
  324         ca     24    UNK     C3    324 0.12949440  12.010000   ; qtot 9.774989
  325         ca     24    UNK     C4    325 -0.12641474  12.010000   ; qtot 9.648574
  326         ha     24    UNK     H5    326 0.18511837   1.008000   ; qtot 9.833692
  327         nb     24    UNK     N6    327 -0.14679837  14.010000   ; qtot 9.686894
  328         ca     24    UNK     C7    328 -0.02155025  12.010000   ; qtot 9.665344
  329         ca     24    UNK     C8    329 -0.01133551  12.010000   ; qtot 9.654008
  330         hn     24    UNK     H9    330 0.31938687   1.008000   ; qtot 9.973395
  331         cc     24    UNK    C10    331 0.66762635  12.010000   ; qtot 10.641021
  332         na     24    UNK    N11    332 -0.27386967  14.010000   ; qtot 10.367152
  333         h4     24    UNK    H12    333 0.22662429   1.008000   ; qtot 10.593776
  334         ha     24    UNK    H13    334 0.17389104   1.008000   ; qtot 10.767667
  335         nd     24    UNK    N14    335 -0.61354704  14.010000   ; qtot 10.154120
  336         ca     24    UNK    C15    336 -0.07041111  12.010000   ; qtot 10.083709
  337         ca     24    UNK    C16    337 -0.15477425  12.010000   ; qtot 9.928935
  338         ha     24    UNK    H17    338 0.19268098   1.008000   ; qtot 10.121616
  339         ca     24    UNK    C18    339 0.01570153  12.010000   ; qtot 10.137317
  340         ca     24    UNK    C19    340 0.15185705  12.010000   ; qtot 10.289174
  341         ca     24    UNK    C20    341 -0.12937284  12.010000   ; qtot 10.159801
  342         ca     24    UNK    C21    342 0.03070959  12.010000   ; qtot 10.190511
  343         ca     24    UNK    C22    343 0.12767793  12.010000   ; qtot 10.318189
  344         ca     24    UNK    C23    344 0.09324957  12.010000   ; qtot 10.411439
  345         ha     24    UNK    H24    345 0.21691665   1.008000   ; qtot 10.628355
  346         ca     24    UNK    C25    346 0.03492334  12.010000   ; qtot 10.663279
  347         ca     24    UNK    C26    347 -0.11558671  12.010000   ; qtot 10.547692
  348         nb     24    UNK    N27    348 -0.11599964  14.010000   ; qtot 10.431692
  349         h4     24    UNK    H28    349 0.11653248   1.008000   ; qtot 10.548225
  350         nb     24    UNK    N29    350 -0.11090306  14.010000   ; qtot 10.437322
  351         ca     24    UNK    C30    351 -0.15040044  12.010000   ; qtot 10.286921
  352         ca     24    UNK    C31    352 0.11503693  12.010000   ; qtot 10.401958
  353         ha     24    UNK    H32    353 0.18829047   1.008000   ; qtot 10.590249
  354         h4     24    UNK    H33    354 0.12118615   1.008000   ; qtot 10.711435
; residue   25 UNK rtp UNK q 1.2
  355         ha     25    UNK     H0    355 0.18715257   1.008000   ; qtot 10.898587
  356         h4     25    UNK     H1    356 0.09415372   1.008000   ; qtot 10.992741
  357         ca     25    UNK     C2    357 -0.11234742  12.010000   ; qtot 10.880394
  358         ca     25    UNK     C3    358 0.12949440  12.010000   ; qtot 11.009888
  359         ca     25    UNK     C4    359 -0.12641474  12.010000   ; qtot 10.883473
  360         ha     25    UNK     H5    360 0.18511837   1.008000   ; qtot 11.068592
  361         nb     25    UNK     N6    361 -0.14679837  14.010000   ; qtot 10.921793
  362         ca     25    UNK     C7    362 -0.02155025  12.010000   ; qtot 10.900243
  363         ca     25    UNK     C8    363 -0.01133551  12.010000   ; qtot 10.888908
  364         hn     25    UNK     H9    364 0.31938687   1.008000   ; qtot 11.208294
  365         cc     25    UNK    C10    365 0.66762635  12.010000   ; qtot 11.875921
  366         na     25    UNK    N11    366 -0.27386967  14.010000   ; qtot 11.602051
  367         h4     25    UNK    H12    367 0.22662429   1.008000   ; qtot 11.828675
  368         ha     25    UNK    H13    368 0.17389104   1.008000   ; qtot 12.002566
  369         nd     25    UNK    N14    369 -0.61354704  14.010000   ; qtot 11.389019
  370         ca     25    UNK    C15    370 -0.07041111  12.010000   ; qtot 11.318608
  371         ca     25    UNK    C16    371 -0.15477425  12.010000   ; qtot 11.163834
  372         ha     25    UNK    H17    372 0.19268098   1.008000   ; qtot 11.356515
  373         ca     25    UNK    C18    373 0.01570153  12.010000   ; qtot 11.372216
  374         ca     25    UNK    C19    374 0.15185705  12.010000   ; qtot 11.524074
  375         ca     25    UNK    C20    375 -0.12937284  12.010000   ; qtot 11.394701
  376         ca     25    UNK    C21    376 0.03070959  12.010000   ; qtot 11.425410
  377         ca     25    UNK    C22    377 0.12767793  12.010000   ; qtot 11.553088
  378         ca     25    UNK    C23    378 0.09324957  12.010000   ; qtot 11.646338
  379         ha     25    UNK    H24    379 0.21691665   1.008000   ; qtot 11.863254
  380         ca     25    UNK    C25    380 0.03492334  12.010000   ; qtot 11.898178
  381         ca     25    UNK    C26    381 -0.11558671  12.010000   ; qtot 11.782591
  382         nb     25    UNK    N27    382 -0.11599964  14.010000   ; qtot 11.666591
  383         h4     25    UNK    H28    383 0.11653248   1.008000   ; qtot 11.783124
  384         nb     25    UNK    N29    384 -0.11090306  14.010000   ; qtot 11.672221
  385         ca     25    UNK    C30    385 -0.15040044  12.010000   ; qtot 11.521820
  386         ca     25    UNK    C31    386 0.11503693  12.010000   ; qtot 11.636857
  387         ha     25    UNK    H32    387 0.18829047   1.008000   ; qtot 11.825148
  388         h4     25    UNK    H33    388 0.12118615   1.008000   ; qtot 11.946334
; residue   26 UNK rtp UNK q 1.2
  389         ha     26    UNK     H0    389 0.18715257   1.008000   ; qtot 12.133487
  390         h4     26    UNK     H1    390 0.09415372   1.008000   ; qtot 12.227640
  391         ca     26    UNK     C2    391 -0.11234742  12.010000   ; qtot 12.115293
  392         ca     26    UNK     C3    392 0.12949440  12.010000   ; qtot 12.244787
  393         ca     26    UNK     C4    393 -0.12641474  12.010000   ; qtot 12.118372
  394         ha     26    UNK     H5    394 0.18511837   1.008000   ; qtot 12.303491
  395         nb     26    UNK     N6    395 -0.14679837  14.010000   ; qtot 12.156692
  396         ca     26    UNK     C7    396 -0.02155025  12.010000   ; qtot 12.135142
  397         ca     26    UNK     C8    397 -0.01133551  12.010000   ; qtot 12.123807
  398         hn     26    UNK     H9    398 0.31938687   1.008000   ; qtot 12.443194
  399         cc     26    UNK    C10    399 0.66762635  12.010000   ; qtot 13.110820
  400         na     26    UNK    N11    400 -0.27386967  14.010000   ; qtot 12.836950
  401         h4     26    UNK    H12    401 0.22662429   1.008000   ; qtot 13.063575
  402         ha     26    UNK    H13    402 0.17389104   1.008000   ; qtot 13.237466
  403         nd     26    UNK    N14    403 -0.61354704  14.010000   ; qtot 12.623919
  404         ca     26    UNK    C15    404 -0.07041111  12.010000   ; qtot 12.553507
  405         ca     26    UNK    C16    405 -0.15477425  12.010000   ; qtot 12.398733
  406         ha     26    UNK    H17    406 0.19268098   1.008000   ; qtot 12.591414
  407         ca     26    UNK    C18    407 0.01570153  12.010000   ; qtot 12.607116
  408         ca     26    UNK    C19    408 0.15185705  12.010000   ; qtot 12.758973
  409         ca     26    UNK    C20    409 -0.12937284  12.010000   ; qtot 12.629600
  410         ca     26    UNK    C21    410 0.03070959  12.010000   ; qtot 12.660310
  411         ca     26    UNK    C22    411 0.12767793  12.010000   ; qtot 12.787987
  412         ca     26    UNK    C23    412 0.09324957  12.010000   ; qtot 12.881237
  413         ha     26    UNK    H24    413 0.21691665   1.008000   ; qtot 13.098154
  414         ca     26    UNK    C25    414 0.03492334  12.010000   ; qtot 13.133077
  415         ca     26    UNK    C26    415 -0.11558671  12.010000   ; qtot 13.017490
  416         nb     26    UNK    N27    416 -0.11599964  14.010000   ; qtot 12.901491
  417         h4     26    UNK    H28    417 0.11653248   1.008000   ; qtot 13.018023
  418         nb     26    UNK    N29    418 -0.11090306  14.010000   ; qtot 12.907120
  419         ca     26    UNK    C30    419 -0.15040044  12.010000   ; qtot 12.756720
  420         ca     26    UNK    C31    420 0.11503693  12.010000   ; qtot 12.871757
  421         ha     26    UNK    H32    421 0.18829047   1.008000   ; qtot 13.060047
  422         h4     26    UNK    H33    422 0.12118615   1.008000   ; qtot 13.181233
; residue   27 UNK rtp UNK q 1.2
  423         ha     27    UNK     H0    423 0.18715257   1.008000   ; qtot 13.368386
  424         h4     27    UNK     H1    424 0.09415372   1.008000   ; qtot 13.462539
  425         ca     27    UNK     C2    425 -0.11234742  12.010000   ; qtot 13.350192
  426         ca     27    UNK     C3    426 0.12949440  12.010000   ; qtot 13.479686
  427         ca     27    UNK     C4    427 -0.12641474  12.010000   ; qtot 13.353272
  428         ha     27    UNK     H5    428 0.18511837   1.008000   ; qtot 13.538390
  429         nb     27    UNK     N6    429 -0.14679837  14.010000   ; qtot 13.391592
  430         ca     27    UNK     C7    430 -0.02155025  12.010000   ; qtot 13.370041
  431         ca     27    UNK     C8    431 -0.01133551  12.010000   ; qtot 13.358706
  432         hn     27    UNK     H9    432 0.31938687   1.008000   ; qtot 13.678093
  433         cc     27    UNK    C10    433 0.66762635  12.010000   ; qtot 14.345719
  434         na     27    UNK    N11    434 -0.27386967  14.010000   ; qtot 14.071850
  435         h4     27    UNK    H12    435 0.22662429   1.008000   ; qtot 14.298474
  436         ha     27    UNK    H13    436 0.17389104   1.008000   ; qtot 14.472365
  437         nd     27    UNK    N14    437 -0.61354704  14.010000   ; qtot 13.858818
  438         ca     27    UNK    C15    438 -0.07041111  12.010000   ; qtot 13.788407
  439         ca     27    UNK    C16    439 -0.15477425  12.010000   ; qtot 13.633632
  440         ha     27    UNK    H17    440 0.19268098   1.008000   ; qtot 13.826313
  441         ca     27    UNK    C18    441 0.01570153  12.010000   ; qtot 13.842015
  442         ca     27    UNK    C19    442 0.15185705  12.010000   ; qtot 13.993872
  443         ca     27    UNK    C20    443 -0.12937284  12.010000   ; qtot 13.864499
  444         ca     27    UNK    C21    444 0.03070959  12.010000   ; qtot 13.895209
  445         ca     27    UNK    C22    445 0.12767793  12.010000   ; qtot 14.022887
  446         ca     27    UNK    C23    446 0.09324957  12.010000   ; qtot 14.116136
  447         ha     27    UNK    H24    447 0.21691665   1.008000   ; qtot 14.333053
  448         ca     27    UNK    C25    448 0.03492334  12.010000   ; qtot 14.367976
  449         ca     27    UNK    C26    449 -0.11558671  12.010000   ; qtot 14.252390
  450         nb     27    UNK    N27    450 -0.11599964  14.010000   ; qtot 14.136390
  451         h4     27    UNK    H28    451 0.11653248   1.008000   ; qtot 14.252922
  452         nb     27    UNK    N29    452 -0.11090306  14.010000   ; qtot 14.142019
  453         ca     27    UNK    C30    453 -0.15040044  12.010000   ; qtot 13.991619
  454         ca     27    UNK    C31    454 0.11503693  12.010000   ; qtot 14.106656
  455         ha     27    UNK    H32    455 0.18829047   1.008000   ; qtot 14.294946
  456         h4     27    UNK    H33    456 0.12118615   1.008000   ; qtot 14.416132
; residue   28 UNK rtp UNK q 1.2
  457         ha     28    UNK     H0    457 0.18715257   1.008000   ; qtot 14.603285
  458         h4     28    UNK     H1    458 0.09415372   1.008000   ; qtot 14.697439
  459         ca     28    UNK     C2    459 -0.11234742  12.010000   ; qtot 14.585091
  460         ca     28    UNK     C3    460 0.12949440  12.010000   ; qtot 14.714586
  461         ca     28    UNK     C4    461 -0.12641474  12.010000   ; qtot 14.588171
  462         ha     28    UNK     H5    462 0.18511837   1.008000   ; qtot 14.773289
  463         nb     28    UNK     N6    463 -0.14679837  14.010000   ; qtot 14.626491
  464         ca     28    UNK     C7    464 -0.02155025  12.010000   ; qtot 14.604941
  465         ca     28    UNK     C8    465 -0.01133551  12.010000   ; qtot 14.593605
  466         hn     28    UNK     H9    466 0.31938687   1.008000   ; qtot 14.912992
  467         cc     28    UNK    C10    467 0.66762635  12.010000   ; qtot 15.580618
  468         na     28    UNK    N11    468 -0.27386967  14.010000   ; qtot 15.306749
  469         h4     28    UNK    H12    469 0.22662429   1.008000   ; qtot 15.533373
  470         ha     28    UNK    H13    470 0.17389104   1.008000   ; qtot 15.707264
  471         nd     28    UNK    N14    471 -0.61354704  14.010000   ; qtot 15.093717
  472         ca     28    UNK    C15    472 -0.07041111  12.010000   ; qtot 15.023306
  473         ca     28    UNK    C16    473 -0.15477425  12.010000   ; qtot 14.868532
  474         ha     28    UNK    H17    474 0.19268098   1.008000   ; qtot 15.061213
  475         ca     28    UNK    C18    475 0.01570153  12.010000   ; qtot 15.076914
  476         ca     28    UNK    C19    476 0.15185705  12.010000   ; qtot 15.228771
  477         ca     28    UNK    C20    477 -0.12937284  12.010000   ; qtot 15.099398
  478         ca     28    UNK    C21    478 0.03070959  12.010000   ; qtot 15.130108
  479         ca     28    UNK    C22    479 0.12767793  12.010000   ; qtot 15.257786
  480         ca     28    UNK    C23    480 0.09324957  12.010000   ; qtot 15.351035
  481         ha     28    UNK    H24    481 0.21691665   1.008000   ; qtot 15.567952
  482         ca     28    UNK    C25    482 0.03492334  12.010000   ; qtot 15.602875
  483         ca     28    UNK    C26    483 -0.11558671  12.010000   ; qtot 15.487289
  484         nb     28    UNK    N27    484 -0.11599964  14.010000   ; qtot 15.371289
  485         h4     28    UNK    H28    485 0.11653248   1.008000   ; qtot 15.487822
  486         nb     28    UNK    N29    486 -0.11090306  14.010000   ; qtot 15.376919
  487         ca     28    UNK    C30    487 -0.15040044  12.010000   ; qtot 15.226518
  488         ca     28    UNK    C31    488 0.11503693  12.010000   ; qtot 15.341555
  489         ha     28    UNK    H32    489 0.18829047   1.008000   ; qtot 15.529846
  490         h4     28    UNK    H33    490 0.12118615   1.008000   ; qtot 15.651032
; residue   29 UNK rtp UNK q 1.2
  491         ha     29    UNK     H0    491 0.18715257   1.008000   ; qtot 15.838184
  492         h4     29    UNK     H1    492 0.09415372   1.008000   ; qtot 15.932338
  493         ca     29    UNK     C2    493 -0.11234742  12.010000   ; qtot 15.819991
  494         ca     29    UNK     C3    494 0.12949440  12.010000   ; qtot 15.949485
  495         ca     29    UNK     C4    495 -0.12641474  12.010000   ; qtot 15.823070
  496         ha     29    UNK     H5    496 0.18511837   1.008000   ; qtot 16.008189
  497         nb     29    UNK     N6    497 -0.14679837  14.010000   ; qtot 15.861390
  498         ca     29    UNK     C7    498 -0.02155025  12.010000   ; qtot 15.839840
  499         ca     29    UNK     C8    499 -0.01133551  12.010000   ; qtot 15.828504
  500         hn     29    UNK     H9    500 0.31938687   1.008000   ; qtot 16.147891
  501         cc     29    UNK    C10    501 0.66762635  12.010000   ; qtot 16.815518
  502         na     29    UNK    N11    502 -0.27386967  14.010000   ; qtot 16.541648
  503         h4     29    UNK    H12    503 0.22662429   1.008000   ; qtot 16.768272
  504         ha     29    UNK    H13    504 0.17389104   1.008000   ; qtot 16.942163
  505         nd     29    UNK    N14    505 -0.61354704  14.010000   ; qtot 16.328616
  506         ca     29    UNK    C15    506 -0.07041111  12.010000   ; qtot 16.258205
  507         ca     29    UNK    C16    507 -0.15477425  12.010000   ; qtot 16.103431
  508         ha     29    UNK    H17    508 0.19268098   1.008000   ; qtot 16.296112
  509         ca     29    UNK    C18    509 0.01570153  12.010000   ; qtot 16.311813
  510         ca     29    UNK    C19    510 0.15185705  12.010000   ; qtot 16.463670
  511         ca     29    UNK    C20    511 -0.12937284  12.010000   ; qtot 16.334298
  512         ca     29    UNK    C21    512 0.03070959  12.010000   ; qtot 16.365007
  513         ca     29    UNK    C22    513 0.12767793  12.010000   ; qtot 16.492685
  514         ca     29    UNK    C23    514 0.09324957  12.010000   ; qtot 16.585935
  515         ha     29    UNK    H24    515 0.21691665   1.008000   ; qtot 16.802851
  516         ca     29    UNK    C25    516 0.03492334  12.010000   ; qtot 16.837775
  517         ca     29    UNK    C26    517 -0.11558671  12.010000   ; qtot 16.722188
  518         nb     29    UNK    N27    518 -0.11599964  14.010000   ; qtot 16.606188
  519         h4     29    UNK    H28    519 0.11653248   1.008000   ; qtot 16.722721
  520         nb     29    UNK    N29    520 -0.11090306  14.010000   ; qtot 16.611818
  521         ca     29    UNK    C30    521 -0.15040044  12.010000   ; qtot 16.461417
  522         ca     29    UNK    C31    522 0.11503693  12.010000   ; qtot 16.576454
  523         ha     29    UNK    H32    523 0.18829047   1.008000   ; qtot 16.764745
  524         h4     29    UNK    H33    524 0.12118615   1.008000   ; qtot 16.885931
; residue   30 UNK rtp UNK q 1.2
  525         ha     30    UNK     H0    525 0.18715257   1.008000   ; qtot 17.073083
  526         h4     30    UNK     H1    526 0.09415372   1.008000   ; qtot 17.167237
  527         ca     30    UNK     C2    527 -0.11234742  12.010000   ; qtot 17.054890
  528         ca     30    UNK     C3    528 0.12949440  12.010000   ; qtot 17.184384
  529         ca     30    UNK     C4    529 -0.12641474  12.010000   ; qtot 17.057969
  530         ha     30    UNK     H5    530 0.18511837   1.008000   ; qtot 17.243088
  531         nb     30    UNK     N6    531 -0.14679837  14.010000   ; qtot 17.096289
  532         ca     30    UNK     C7    532 -0.02155025  12.010000   ; qtot 17.074739
  533         ca     30    UNK     C8    533 -0.01133551  12.010000   ; qtot 17.063404
  534         hn     30    UNK     H9    534 0.31938687   1.008000   ; qtot 17.382791
  535         cc     30    UNK    C10    535 0.66762635  12.010000   ; qtot 18.050417
  536         na     30    UNK    N11    536 -0.27386967  14.010000   ; qtot 17.776547
  537         h4     30    UNK    H12    537 0.22662429   1.008000   ; qtot 18.003172
  538         ha     30    UNK    H13    538 0.17389104   1.008000   ; qtot 18.177063
  539         nd     30    UNK    N14    539 -0.61354704  14.010000   ; qtot 17.563516
  540         ca     30    UNK    C15    540 -0.07041111  12.010000   ; qtot 17.493104
  541         ca     30    UNK    C16    541 -0.15477425  12.010000   ; qtot 17.338330
  542         ha     30    UNK    H17    542 0.19268098   1.008000   ; qtot 17.531011
  543         ca     30    UNK    C18    543 0.01570153  12.010000   ; qtot 17.546713
  544         ca     30    UNK    C19    544 0.15185705  12.010000   ; qtot 17.698570
  545         ca     30    UNK    C20    545 -0.12937284  12.010000   ; qtot 17.569197
  546         ca     30    UNK    C21    546 0.03070959  12.010000   ; qtot 17.599906
  547         ca     30    UNK    C22    547 0.12767793  12.010000   ; qtot 17.727584
  548         ca     30    UNK    C23    548 0.09324957  12.010000   ; qtot 17.820834
  549         ha     30    UNK    H24    549 0.21691665   1.008000   ; qtot 18.037751
  550         ca     30    UNK    C25    550 0.03492334  12.010000   ; qtot 18.072674
  551         ca     30    UNK    C26    551 -0.11558671  12.010000   ; qtot 17.957087
  552         nb     30    UNK    N27    552 -0.11599964  14.010000   ; qtot 17.841088
  553         h4     30    UNK    H28    553 0.11653248   1.008000   ; qtot 17.957620
  554         nb     30    UNK    N29    554 -0.11090306  14.010000   ; qtot 17.846717
  555         ca     30    UNK    C30    555 -0.15040044  12.010000   ; qtot 17.696317
  556         ca     30    UNK    C31    556 0.11503693  12.010000   ; qtot 17.811354
  557         ha     30    UNK    H32    557 0.18829047   1.008000   ; qtot 17.999644
  558         h4     30    UNK    H33    558 0.12118615   1.008000   ; qtot 18.120830
; residue   31 UNK rtp UNK q 1.2
  559         ha     31    UNK     H0    559 0.18715257   1.008000   ; qtot 18.307983
  560         h4     31    UNK     H1    560 0.09415372   1.008000   ; qtot 18.402136
  561         ca     31    UNK     C2    561 -0.11234742  12.010000   ; qtot 18.289789
  562         ca     31    UNK     C3    562 0.12949440  12.010000   ; qtot 18.419283
  563         ca     31    UNK     C4    563 -0.12641474  12.010000   ; qtot 18.292869
  564         ha     31    UNK     H5    564 0.18511837   1.008000   ; qtot 18.477987
  565         nb     31    UNK     N6    565 -0.14679837  14.010000   ; qtot 18.331189
  566         ca     31    UNK     C7    566 -0.02155025  12.010000   ; qtot 18.309638
  567         ca     31    UNK     C8    567 -0.01133551  12.010000   ; qtot 18.298303
  568         hn     31    UNK     H9    568 0.31938687   1.008000   ; qtot 18.617690
  569         cc     31    UNK    C10    569 0.66762635  12.010000   ; qtot 19.285316
  570         na     31    UNK    N11    570 -0.27386967  14.010000   ; qtot 19.011446
  571         h4     31    UNK    H12    571 0.22662429   1.008000   ; qtot 19.238071
  572         ha     31    UNK    H13    572 0.17389104   1.008000   ; qtot 19.411962
  573         nd     31    UNK    N14    573 -0.61354704  14.010000   ; qtot 18.798415
  574         ca     31    UNK    C15    574 -0.07041111  12.010000   ; qtot 18.728004
  575         ca     31    UNK    C16    575 -0.15477425  12.010000   ; qtot 18.573229
  576         ha     31    UNK    H17    576 0.19268098   1.008000   ; qtot 18.765910
  577         ca     31    UNK    C18    577 0.01570153  12.010000   ; qtot 18.781612
  578         ca     31    UNK    C19    578 0.15185705  12.010000   ; qtot 18.933469
  579         ca     31    UNK    C20    579 -0.12937284  12.010000   ; qtot 18.804096
  580         ca     31    UNK    C21    580 0.03070959  12.010000   ; qtot 18.834806
  581         ca     31    UNK    C22    581 0.12767793  12.010000   ; qtot 18.962484
  582         ca     31    UNK    C23    582 0.09324957  12.010000   ; qtot 19.055733
  583         ha     31    UNK    H24    583 0.21691665   1.008000   ; qtot 19.272650
  584         ca     31    UNK    C25    584 0.03492334  12.010000   ; qtot 19.307573
  585         ca     31    UNK    C26    585 -0.11558671  12.010000   ; qtot 19.191986
  586         nb     31    UNK    N27    586 -0.11599964  14.010000   ; qtot 19.075987
  587         h4     31    UNK    H28    587 0.11653248   1.008000   ; qtot 19.192519
  588         nb     31    UNK    N29    588 -0.11090306  14.010000   ; qtot 19.081616
  589         ca     31    UNK    C30    589 -0.15040044  12.010000   ; qtot 18.931216
  590         ca     31    UNK    C31    590 0.11503693  12.010000   ; qtot 19.046253
  591         ha     31    UNK    H32    591 0.18829047   1.008000   ; qtot 19.234543
  592         h4     31    UNK    H33    592 0.12118615   1.008000   ; qtot 19.355729
; residue   32 UNK rtp UNK q 1.2
  593         ha     32    UNK     H0    593 0.18715257   1.008000   ; qtot 19.542882
  594         h4     32    UNK     H1    594 0.09415372   1.008000   ; qtot 19.637036
  595         ca     32    UNK     C2    595 -0.11234742  12.010000   ; qtot 19.524688
  596         ca     32    UNK     C3    596 0.12949440  12.010000   ; qtot 19.654183
  597         ca     32    UNK     C4    597 -0.12641474  12.010000   ; qtot 19.527768
  598         ha     32    UNK     H5    598 0.18511837   1.008000   ; qtot 19.712886
  599         nb     32    UNK     N6    599 -0.14679837  14.010000   ; qtot 19.566088
  600         ca     32    UNK     C7    600 -0.02155025  12.010000   ; qtot 19.544538
  601         ca     32    UNK     C8    601 -0.01133551  12.010000   ; qtot 19.533202
  602         hn     32    UNK     H9    602 0.31938687   1.008000   ; qtot 19.852589
  603         cc     32    UNK    C10    603 0.66762635  12.010000   ; qtot 20.520215
  604         na     32    UNK    N11    604 -0.27386967  14.010000   ; qtot 20.246346
  605         h4     32    UNK    H12    605 0.22662429   1.008000   ; qtot 20.472970
  606         ha     32    UNK    H13    606 0.17389104   1.008000   ; qtot 20.646861
  607         nd     32    UNK    N14    607 -0.61354704  14.010000   ; qtot 20.033314
  608         ca     32    UNK    C15    608 -0.07041111  12.010000   ; qtot 19.962903
  609         ca     32    UNK    C16    609 -0.15477425  12.010000   ; qtot 19.808129
  610         ha     32    UNK    H17    610 0.19268098   1.008000   ; qtot 20.000810
  611         ca     32    UNK    C18    611 0.01570153  12.010000   ; qtot 20.016511
  612         ca     32    UNK    C19    612 0.15185705  12.010000   ; qtot 20.168368
  613         ca     32    UNK    C20    613 -0.12937284  12.010000   ; qtot 20.038995
  614         ca     32    UNK    C21    614 0.03070959  12.010000   ; qtot 20.069705
  615         ca     32    UNK    C22    615 0.12767793  12.010000   ; qtot 20.197383
  616         ca     32    UNK    C23    616 0.09324957  12.010000   ; qtot 20.290632
  617         ha     32    UNK    H24    617 0.21691665   1.008000   ; qtot 20.507549
  618         ca     32    UNK    C25    618 0.03492334  12.010000   ; qtot 20.542472
  619         ca     32    UNK    C26    619 -0.11558671  12.010000   ; qtot 20.426886
  620         nb     32    UNK    N27    620 -0.11599964  14.010000   ; qtot 20.310886
  621         h4     32    UNK    H28    621 0.11653248   1.008000   ; qtot 20.427419
  622         nb     32    UNK    N29    622 -0.11090306  14.010000   ; qtot 20.316515
  623         ca     32    UNK    C30    623 -0.15040044  12.010000   ; qtot 20.166115
  624         ca     32    UNK    C31    624 0.11503693  12.010000   ; qtot 20.281152
  625         ha     32    UNK    H32    625 0.18829047   1.008000   ; qtot 20.469442
  626         h4     32    UNK    H33    626 0.12118615   1.008000   ; qtot 20.590629
; residue   33 UNK rtp UNK q 1.2
  627         ha     33    UNK     H0    627 0.18715257   1.008000   ; qtot 20.777781
  628         h4     33    UNK     H1    628 0.09415372   1.008000   ; qtot 20.871935
  629         ca     33    UNK     C2    629 -0.11234742  12.010000   ; qtot 20.759587
  630         ca     33    UNK     C3    630 0.12949440  12.010000   ; qtot 20.889082
  631         ca     33    UNK     C4    631 -0.12641474  12.010000   ; qtot 20.762667
  632         ha     33    UNK     H5    632 0.18511837   1.008000   ; qtot 20.947785
  633         nb     33    UNK     N6    633 -0.14679837  14.010000   ; qtot 20.800987
  634         ca     33    UNK     C7    634 -0.02155025  12.010000   ; qtot 20.779437
  635         ca     33    UNK     C8    635 -0.01133551  12.010000   ; qtot 20.768101
  636         hn     33    UNK     H9    636 0.31938687   1.008000   ; qtot 21.087488
  637         cc     33    UNK    C10    637 0.66762635  12.010000   ; qtot 21.755115
  638         na     33    UNK    N11    638 -0.27386967  14.010000   ; qtot 21.481245
  639         h4     33    UNK    H12    639 0.22662429   1.008000   ; qtot 21.707869
  640         ha     33    UNK    H13    640 0.17389104   1.008000   ; qtot 21.881760
  641         nd     33    UNK    N14    641 -0.61354704  14.010000   ; qtot 21.268213
  642         ca     33    UNK    C15    642 -0.07041111  12.010000   ; qtot 21.197802
  643         ca     33    UNK    C16    643 -0.15477425  12.010000   ; qtot 21.043028
  644         ha     33    UNK    H17    644 0.19268098   1.008000   ; qtot 21.235709
  645         ca     33    UNK    C18    645 0.01570153  12.010000   ; qtot 21.251410
  646         ca     33    UNK    C19    646 0.15185705  12.010000   ; qtot 21.403267
  647         ca     33    UNK    C20    647 -0.12937284  12.010000   ; qtot 21.273895
  648         ca     33    UNK    C21    648 0.03070959  12.010000   ; qtot 21.304604
  649         ca     33    UNK    C22    649 0.12767793  12.010000   ; qtot 21.432282
  650         ca     33    UNK    C23    650 0.09324957  12.010000   ; qtot 21.525532
  651         ha     33    UNK    H24    651 0.21691665   1.008000   ; qtot 21.742448
  652         ca     33    UNK    C25    652 0.03492334  12.010000   ; qtot 21.777372
  653         ca     33    UNK    C26    653 -0.11558671  12.010000   ; qtot 21.661785
  654         nb     33    UNK    N27    654 -0.11599964  14.010000   ; qtot 21.545785
  655         h4     33    UNK    H28    655 0.11653248   1.008000   ; qtot 21.662318
  656         nb     33    UNK    N29    656 -0.11090306  14.010000   ; qtot 21.551415
  657         ca     33    UNK    C30    657 -0.15040044  12.010000   ; qtot 21.401014
  658         ca     33    UNK    C31    658 0.11503693  12.010000   ; qtot 21.516051
  659         ha     33    UNK    H32    659 0.18829047   1.008000   ; qtot 21.704342
  660         h4     33    UNK    H33    660 0.12118615   1.008000   ; qtot 21.825528
; residue   34 UNK rtp UNK q 1.2
  661         ha     34    UNK     H0    661 0.18715257   1.008000   ; qtot 22.012680
  662         h4     34    UNK     H1    662 0.09415372   1.008000   ; qtot 22.106834
  663         ca     34    UNK     C2    663 -0.11234742  12.010000   ; qtot 21.994487
  664         ca     34    UNK     C3    664 0.12949440  12.010000   ; qtot 22.123981
  665         ca     34    UNK     C4    665 -0.12641474  12.010000   ; qtot 21.997566
  666         ha     34    UNK     H5    666 0.18511837   1.008000   ; qtot 22.182685
  667         nb     34    UNK     N6    667 -0.14679837  14.010000   ; qtot 22.035886
  668         ca     34    UNK     C7    668 -0.02155025  12.010000   ; qtot 22.014336
  669         ca     34    UNK     C8    669 -0.01133551  12.010000   ; qtot 22.003001
  670         hn     34    UNK     H9    670 0.31938687   1.008000   ; qtot 22.322387
  671         cc     34    UNK    C10    671 0.66762635  12.010000   ; qtot 22.990014
  672         na     34    UNK    N11    672 -0.27386967  14.010000   ; qtot 22.716144
  673         h4     34    UNK    H12    673 0.22662429   1.008000   ; qtot 22.942768
  674         ha     34    UNK    H13    674 0.17389104   1.008000   ; qtot 23.116659
  675         nd     34    UNK    N14    675 -0.61354704  14.010000   ; qtot 22.503112
  676         ca     34    UNK    C15    676 -0.07041111  12.010000   ; qtot 22.432701
  677         ca     34    UNK    C16    677 -0.15477425  12.010000   ; qtot 22.277927
  678         ha     34    UNK    H17    678 0.19268098   1.008000   ; qtot 22.470608
  679         ca     34    UNK    C18    679 0.01570153  12.010000   ; qtot 22.486310
  680         ca     34    UNK    C19    680 0.15185705  12.010000   ; qtot 22.638167
  681         ca     34    UNK    C20    681 -0.12937284  12.010000   ; qtot 22.508794
  682         ca     34    UNK    C21    682 0.03070959  12.010000   ; qtot 22.539503
  683         ca     34    UNK    C22    683 0.12767793  12.010000   ; qtot 22.667181
  684         ca     34    UNK    C23    684 0.09324957  12.010000   ; qtot 22.760431
  685         ha     34    UNK    H24    685 0.21691665   1.008000   ; qtot 22.977348
  686         ca     34    UNK    C25    686 0.03492334  12.010000   ; qtot 23.012271
  687         ca     34    UNK    C26    687 -0.11558671  12.010000   ; qtot 22.896684
  688         nb     34    UNK    N27    688 -0.11599964  14.010000   ; qtot 22.780685
  689         h4     34    UNK    H28    689 0.11653248   1.008000   ; qtot 22.897217
  690         nb     34    UNK    N29    690 -0.11090306  14.010000   ; qtot 22.786314
  691         ca     34    UNK    C30    691 -0.15040044  12.010000   ; qtot 22.635913
  692         ca     34    UNK    C31    692 0.11503693  12.010000   ; qtot 22.750950
  693         ha     34    UNK    H32    693 0.18829047   1.008000   ; qtot 22.939241
  694         h4     34    UNK    H33    694 0.12118615   1.008000   ; qtot 23.060427
; residue   35 UNK rtp UNK q 1.2
  695         ha     35    UNK     H0    695 0.18715257   1.008000   ; qtot 23.247580
  696         h4     35    UNK     H1    696 0.09415372   1.008000   ; qtot 23.341733
  697         ca     35    UNK     C2    697 -0.11234742  12.010000   ; qtot 23.229386
  698         ca     35    UNK     C3    698 0.12949440  12.010000   ; qtot 23.358880
  699         ca     35    UNK     C4    699 -0.12641474  12.010000   ; qtot 23.232466
  700         ha     35    UNK     H5    700 0.18511837   1.008000   ; qtot 23.417584
  701         nb     35    UNK     N6    701 -0.14679837  14.010000   ; qtot 23.270786
  702         ca     35    UNK     C7    702 -0.02155025  12.010000   ; qtot 23.249235
  703         ca     35    UNK     C8    703 -0.01133551  12.010000   ; qtot 23.237900
  704         hn     35    UNK     H9    704 0.31938687   1.008000   ; qtot 23.557287
  705         cc     35    UNK    C10    705 0.66762635  12.010000   ; qtot 24.224913
  706         na     35    UNK    N11    706 -0.27386967  14.010000   ; qtot 23.951043
  707         h4     35    UNK    H12    707 0.22662429   1.008000   ; qtot 24.177668
  708         ha     35    UNK    H13    708 0.17389104   1.008000   ; qtot 24.351559
  709         nd     35    UNK    N14    709 -0.61354704  14.010000   ; qtot 23.738012
  710         ca     35    UNK    C15    710 -0.07041111  12.010000   ; qtot 23.667601
  711         ca     35    UNK    C16    711 -0.15477425  12.010000   ; qtot 23.512826
  712         ha     35    UNK    H17    712 0.19268098   1.008000   ; qtot 23.705507
  713         ca     35    UNK    C18    713 0.01570153  12.010000   ; qtot 23.721209
  714         ca     35    UNK    C19    714 0.15185705  12.010000   ; qtot 23.873066
  715         ca     35    UNK    C20    715 -0.12937284  12.010000   ; qtot 23.743693
  716         ca     35    UNK    C21    716 0.03070959  12.010000   ; qtot 23.774403
  717         ca     35    UNK    C22    717 0.12767793  12.010000   ; qtot 23.902081
  718         ca     35    UNK    C23    718 0.09324957  12.010000   ; qtot 23.995330
  719         ha     35    UNK    H24    719 0.21691665   1.008000   ; qtot 24.212247
  720         ca     35    UNK    C25    720 0.03492334  12.010000   ; qtot 24.247170
  721         ca     35    UNK    C26    721 -0.11558671  12.010000   ; qtot 24.131583
  722         nb     35    UNK    N27    722 -0.11599964  14.010000   ; qtot 24.015584
  723         h4     35    UNK    H28    723 0.11653248   1.008000   ; qtot 24.132116
  724         nb     35    UNK    N29    724 -0.11090306  14.010000   ; qtot 24.021213
  725         ca     35    UNK    C30    725 -0.15040044  12.010000   ; qtot 23.870813
  726         ca     35    UNK    C31    726 0.11503693  12.010000   ; qtot 23.985850
  727         ha     35    UNK    H32    727 0.18829047   1.008000   ; qtot 24.174140
  728         h4     35    UNK    H33    728 0.12118615   1.008000   ; qtot 24.295326
; residue   36 UNK rtp UNK q 1.2
  729         ha     36    UNK     H0    729 0.18715257   1.008000   ; qtot 24.482479
  730         h4     36    UNK     H1    730 0.09415372   1.008000   ; qtot 24.576633
  731         ca     36    UNK     C2    731 -0.11234742  12.010000   ; qtot 24.464285
  732         ca     36    UNK     C3    732 0.12949440  12.010000   ; qtot 24.593780
  733         ca     36    UNK     C4    733 -0.12641474  12.010000   ; qtot 24.467365
  734         ha     36    UNK     H5    734 0.18511837   1.008000   ; qtot 24.652483
  735         nb     36    UNK     N6    735 -0.14679837  14.010000   ; qtot 24.505685
  736         ca     36    UNK     C7    736 -0.02155025  12.010000   ; qtot 24.484135
  737         ca     36    UNK     C8    737 -0.01133551  12.010000   ; qtot 24.472799
  738         hn     36    UNK     H9    738 0.31938687   1.008000   ; qtot 24.792186
  739         cc     36    UNK    C10    739 0.66762635  12.010000   ; qtot 25.459812
  740         na     36    UNK    N11    740 -0.27386967  14.010000   ; qtot 25.185943
  741         h4     36    UNK    H12    741 0.22662429   1.008000   ; qtot 25.412567
  742         ha     36    UNK    H13    742 0.17389104   1.008000   ; qtot 25.586458
  743         nd     36    UNK    N14    743 -0.61354704  14.010000   ; qtot 24.972911
  744         ca     36    UNK    C15    744 -0.07041111  12.010000   ; qtot 24.902500
  745         ca     36    UNK    C16    745 -0.15477425  12.010000   ; qtot 24.747726
  746         ha     36    UNK    H17    746 0.19268098   1.008000   ; qtot 24.940407
  747         ca     36    UNK    C18    747 0.01570153  12.010000   ; qtot 24.956108
  748         ca     36    UNK    C19    748 0.15185705  12.010000   ; qtot 25.107965
  749         ca     36    UNK    C20    749 -0.12937284  12.010000   ; qtot 24.978592
  750         ca     36    UNK    C21    750 0.03070959  12.010000   ; qtot 25.009302
  751         ca     36    UNK    C22    751 0.12767793  12.010000   ; qtot 25.136980
  752         ca     36    UNK    C23    752 0.09324957  12.010000   ; qtot 25.230229
  753         ha     36    UNK    H24    753 0.21691665   1.008000   ; qtot 25.447146
  754         ca     36    UNK    C25    754 0.03492334  12.010000   ; qtot 25.482069
  755         ca     36    UNK    C26    755 -0.11558671  12.010000   ; qtot 25.366483
  756         nb     36    UNK    N27    756 -0.11599964  14.010000   ; qtot 25.250483
  757         h4     36    UNK    H28    757 0.11653248   1.008000   ; qtot 25.367015
  758         nb     36    UNK    N29    758 -0.11090306  14.010000   ; qtot 25.256112
  759         ca     36    UNK    C30    759 -0.15040044  12.010000   ; qtot 25.105712
  760         ca     36    UNK    C31    760 0.11503693  12.010000   ; qtot 25.220749
  761         ha     36    UNK    H32    761 0.18829047   1.008000   ; qtot 25.409039
  762         h4     36    UNK    H33    762 0.12118615   1.008000   ; qtot 25.530226
; residue   37 UNK rtp UNK q 1.2
  763         ha     37    UNK     H0    763 0.18715257   1.008000   ; qtot 25.717378
  764         h4     37    UNK     H1    764 0.09415372   1.008000   ; qtot 25.811532
  765         ca     37    UNK     C2    765 -0.11234742  12.010000   ; qtot 25.699184
  766         ca     37    UNK     C3    766 0.12949440  12.010000   ; qtot 25.828679
  767         ca     37    UNK     C4    767 -0.12641474  12.010000   ; qtot 25.702264
  768         ha     37    UNK     H5    768 0.18511837   1.008000   ; qtot 25.887382
  769         nb     37    UNK     N6    769 -0.14679837  14.010000   ; qtot 25.740584
  770         ca     37    UNK     C7    770 -0.02155025  12.010000   ; qtot 25.719034
  771         ca     37    UNK     C8    771 -0.01133551  12.010000   ; qtot 25.707698
  772         hn     37    UNK     H9    772 0.31938687   1.008000   ; qtot 26.027085
  773         cc     37    UNK    C10    773 0.66762635  12.010000   ; qtot 26.694711
  774         na     37    UNK    N11    774 -0.27386967  14.010000   ; qtot 26.420842
  775         h4     37    UNK    H12    775 0.22662429   1.008000   ; qtot 26.647466
  776         ha     37    UNK    H13    776 0.17389104   1.008000   ; qtot 26.821357
  777         nd     37    UNK    N14    777 -0.61354704  14.010000   ; qtot 26.207810
  778         ca     37    UNK    C15    778 -0.07041111  12.010000   ; qtot 26.137399
  779         ca     37    UNK    C16    779 -0.15477425  12.010000   ; qtot 25.982625
  780         ha     37    UNK    H17    780 0.19268098   1.008000   ; qtot 26.175306
  781         ca     37    UNK    C18    781 0.01570153  12.010000   ; qtot 26.191007
  782         ca     37    UNK    C19    782 0.15185705  12.010000   ; qtot 26.342864
  783         ca     37    UNK    C20    783 -0.12937284  12.010000   ; qtot 26.213491
  784         ca     37    UNK    C21    784 0.03070959  12.010000   ; qtot 26.244201
  785         ca     37    UNK    C22    785 0.12767793  12.010000   ; qtot 26.371879
  786         ca     37    UNK    C23    786 0.09324957  12.010000   ; qtot 26.465129
  787         ha     37    UNK    H24    787 0.21691665   1.008000   ; qtot 26.682045
  788         ca     37    UNK    C25    788 0.03492334  12.010000   ; qtot 26.716969
  789         ca     37    UNK    C26    789 -0.11558671  12.010000   ; qtot 26.601382
  790         nb     37    UNK    N27    790 -0.11599964  14.010000   ; qtot 26.485382
  791         h4     37    UNK    H28    791 0.11653248   1.008000   ; qtot 26.601915
  792         nb     37    UNK    N29    792 -0.11090306  14.010000   ; qtot 26.491012
  793         ca     37    UNK    C30    793 -0.15040044  12.010000   ; qtot 26.340611
  794         ca     37    UNK    C31    794 0.11503693  12.010000   ; qtot 26.455648
  795         ha     37    UNK    H32    795 0.18829047   1.008000   ; qtot 26.643939
  796         h4     37    UNK    H33    796 0.12118615   1.008000   ; qtot 26.765125
; residue   38 UNK rtp UNK q 1.2
  797         ha     38    UNK     H0    797 0.18715257   1.008000   ; qtot 26.952277
  798         h4     38    UNK     H1    798 0.09415372   1.008000   ; qtot 27.046431
  799         ca     38    UNK     C2    799 -0.11234742  12.010000   ; qtot 26.934084
  800         ca     38    UNK     C3    800 0.12949440  12.010000   ; qtot 27.063578
  801         ca     38    UNK     C4    801 -0.12641474  12.010000   ; qtot 26.937163
  802         ha     38    UNK     H5    802 0.18511837   1.008000   ; qtot 27.122282
  803         nb     38    UNK     N6    803 -0.14679837  14.010000   ; qtot 26.975483
  804         ca     38    UNK     C7    804 -0.02155025  12.010000   ; qtot 26.953933
  805         ca     38    UNK     C8    805 -0.01133551  12.010000   ; qtot 26.942598
  806         hn     38    UNK     H9    806 0.31938687   1.008000   ; qtot 27.261984
  807         cc     38    UNK    C10    807 0.66762635  12.010000   ; qtot 27.929611
  808         na     38    UNK    N11    808 -0.27386967  14.010000   ; qtot 27.655741
  809         h4     38    UNK    H12    809 0.22662429   1.008000   ; qtot 27.882365
  810         ha     38    UNK    H13    810 0.17389104   1.008000   ; qtot 28.056256
  811         nd     38    UNK    N14    811 -0.61354704  14.010000   ; qtot 27.442709
  812         ca     38    UNK    C15    812 -0.07041111  12.010000   ; qtot 27.372298
  813         ca     38    UNK    C16    813 -0.15477425  12.010000   ; qtot 27.217524
  814         ha     38    UNK    H17    814 0.19268098   1.008000   ; qtot 27.410205
  815         ca     38    UNK    C18    815 0.01570153  12.010000   ; qtot 27.425906
  816         ca     38    UNK    C19    816 0.15185705  12.010000   ; qtot 27.577764
  817         ca     38    UNK    C20    817 -0.12937284  12.010000   ; qtot 27.448391
  818         ca     38    UNK    C21    818 0.03070959  12.010000   ; qtot 27.479100
  819         ca     38    UNK    C22    819 0.12767793  12.010000   ; qtot 27.606778
  820         ca     38    UNK    C23    820 0.09324957  12.010000   ; qtot 27.700028
  821         ha     38    UNK    H24    821 0.21691665   1.008000   ; qtot 27.916944
  822         ca     38    UNK    C25    822 0.03492334  12.010000   ; qtot 27.951868
  823         ca     38    UNK    C26    823 -0.11558671  12.010000   ; qtot 27.836281
  824         nb     38    UNK    N27    824 -0.11599964  14.010000   ; qtot 27.720281
  825         h4     38    UNK    H28    825 0.11653248   1.008000   ; qtot 27.836814
  826         nb     38    UNK    N29    826 -0.11090306  14.010000   ; qtot 27.725911
  827         ca     38    UNK    C30    827 -0.15040044  12.010000   ; qtot 27.575510
  828         ca     38    UNK    C31    828 0.11503693  12.010000   ; qtot 27.690547
  829         ha     38    UNK    H32    829 0.18829047   1.008000   ; qtot 27.878838
  830         h4     38    UNK    H33    830 0.12118615   1.008000   ; qtot 28.000024

[ bonds ]
;    ai     aj funct         c0         c1         c2         c3
     17     18     1   0.13984 385848.480000
     17     19     1   0.13984 385848.480000
     18     21     1   0.13390 408358.400000
     19     22     1   0.13984 385848.480000
     21     23     1   0.13390 408358.400000
     22     23     1   0.13984 385848.480000
     22     25     1   0.14555 322251.680000
     25     26     1   0.13802 356309.440000
     25     29     1   0.13172 439654.720000
     26     30     1   0.13840 351874.400000
     29     34     1   0.13517 391371.360000
     30     33     1   0.13984 385848.480000
     30     34     1   0.13984 385848.480000
     31     33     1   0.13984 385848.480000
     31     35     1   0.13984 385848.480000
     33     37     1   0.13984 385848.480000
     34     36     1   0.13984 385848.480000
     35     38     1   0.13984 385848.480000
     36     40     1   0.13984 385848.480000
     36     41     1   0.13984 385848.480000
     37     40     1   0.13984 385848.480000
     37     42     1   0.13390 408358.400000
     38     42     1   0.13390 408358.400000
     40     44     1   0.13390 408358.400000
     41     45     1   0.13984 385848.480000
     44     46     1   0.13390 408358.400000
     45     46     1   0.13984 385848.480000
     15     17     1   0.10860 289365.440000
     16     18     1   0.10890 285767.200000
     19     20     1   0.10860 289365.440000
     23     27     1   0.10890 285767.200000
     24     26     1   0.10100 341749.120000
     28     31     1   0.10860 289365.440000
     32     35     1   0.10860 289365.440000
     38     43     1   0.10890 285767.200000
     39     41     1   0.10860 289365.440000
     45     47     1   0.10860 289365.440000
     46     48     1   0.10890 285767.200000
     51     52     1   0.13984 385848.480000
     51     53     1   0.13984 385848.480000
     52     55     1   0.13390 408358.400000
     53     56     1   0.13984 385848.480000
     55     57     1   0.13390 408358.400000
     56     57     1   0.13984 385848.480000
     56     59     1   0.14555 322251.680000
     59     60     1   0.13802 356309.440000
     59     63     1   0.13172 439654.720000
     60     64     1   0.13840 351874.400000
     63     68     1   0.13517 391371.360000
     64     67     1   0.13984 385848.480000
     64     68     1   0.13984 385848.480000
     65     67     1   0.13984 385848.480000
     65     69     1   0.13984 385848.480000
     67     71     1   0.13984 385848.480000
     68     70     1   0.13984 385848.480000
     69     72     1   0.13984 385848.480000
     70     74     1   0.13984 385848.480000
     70     75     1   0.13984 385848.480000
     71     74     1   0.13984 385848.480000
     71     76     1   0.13390 408358.400000
     72     76     1   0.13390 408358.400000
     74     78     1   0.13390 408358.400000
     75     79     1   0.13984 385848.480000
     78     80     1   0.13390 408358.400000
     79     80     1   0.13984 385848.480000
     49     51     1   0.10860 289365.440000
     50     52     1   0.10890 285767.200000
     53     54     1   0.10860 289365.440000
     57     61     1   0.10890 285767.200000
     58     60     1   0.10100 341749.120000
     62     65     1   0.10860 289365.440000
     66     69     1   0.10860 289365.440000
     72     77     1   0.10890 285767.200000
     73     75     1   0.10860 289365.440000
     79     81     1   0.10860 289365.440000
     80     82     1   0.10890 285767.200000
     85     86     1   0.13984 385848.480000
     85     87     1   0.13984 385848.480000
     86     89     1   0.13390 408358.400000
     87     90     1   0.13984 385848.480000
     89     91     1   0.13390 408358.400000
     90     91     1   0.13984 385848.480000
     90     93     1   0.14555 322251.680000
     93     94     1   0.13802 356309.440000
     93     97     1   0.13172 439654.720000
     94     98     1   0.13840 351874.400000
     97    102     1   0.13517 391371.360000
     98    101     1   0.13984 385848.480000
     98    102     1   0.13984 385848.480000
     99    101     1   0.13984 385848.480000
     99    103     1   0.13984 385848.480000
    101    105     1   0.13984 385848.480000
    102    104     1   0.13984 385848.480000
    103    106     1   0.13984 385848.480000
    104    108     1   0.13984 385848.480000
    104    109     1   0.13984 385848.480000
    105    108     1   0.13984 385848.480000
    105    110     1   0.13390 408358.400000
    106    110     1   0.13390 408358.400000
    108    112     1   0.13390 408358.400000
    109    113     1   0.13984 385848.480000
    112    114     1   0.13390 408358.400000
    113    114     1   0.13984 385848.480000
     83     85     1   0.10860 289365.440000
     84     86     1   0.10890 285767.200000
     87     88     1   0.10860 289365.440000
     91     95     1   0.10890 285767.200000
     92     94     1   0.10100 341749.120000
     96     99     1   0.10860 289365.440000
    100    103     1   0.10860 289365.440000
    106    111     1   0.10890 285767.200000
    107    109     1   0.10860 289365.440000
    113    115     1   0.10860 289365.440000
    114    116     1   0.10890 285767.200000
    119    120     1   0.13984 385848.480000
    119    121     1   0.13984 385848.480000
    120    123     1   0.13390 408358.400000
    121    124     1   0.13984 385848.480000
    123    125     1   0.13390 408358.400000
    124    125     1   0.13984 385848.480000
    124    127     1   0.14555 322251.680000
    127    128     1   0.13802 356309.440000
    127    131     1   0.13172 439654.720000
    128    132     1   0.13840 351874.400000
    131    136     1   0.13517 391371.360000
    132    135     1   0.13984 385848.480000
    132    136     1   0.13984 385848.480000
    133    135     1   0.13984 385848.480000
    133    137     1   0.13984 385848.480000
    135    139     1   0.13984 385848.480000
    136    138     1   0.13984 385848.480000
    137    140     1   0.13984 385848.480000
    138    142     1   0.13984 385848.480000
    138    143     1   0.13984 385848.480000
    139    142     1   0.13984 385848.480000
    139    144     1   0.13390 408358.400000
    140    144     1   0.13390 408358.400000
    142    146     1   0.13390 408358.400000
    143    147     1   0.13984 385848.480000
    146    148     1   0.13390 408358.400000
    147    148     1   0.13984 385848.480000
    117    119     1   0.10860 289365.440000
    118    120     1   0.10890 285767.200000
    121    122     1   0.10860 289365.440000
    125    129     1   0.10890 285767.200000
    126    128     1   0.10100 341749.120000
    130    133     1   0.10860 289365.440000
    134    137     1   0.10860 289365.440000
    140    145     1   0.10890 285767.200000
    141    143     1   0.10860 289365.440000
    147    149     1   0.10860 289365.440000
    148    150     1   0.10890 285767.200000
    153    154     1   0.13984 385848.480000
    153    155     1   0.13984 385848.480000
    154    157     1   0.13390 408358.400000
    155    158     1   0.13984 385848.480000
    157    159     1   0.13390 408358.400000
    158    159     1   0.13984 385848.480000
    158    161     1   0.14555 322251.680000
    161    162     1   0.13802 356309.440000
    161    165     1   0.13172 439654.720000
    162    166     1   0.13840 351874.400000
    165    170     1   0.13517 391371.360000
    166    169     1   0.13984 385848.480000
    166    170     1   0.13984 385848.480000
    167    169     1   0.13984 385848.480000
    167    171     1   0.13984 385848.480000
    169    173     1   0.13984 385848.480000
    170    172     1   0.13984 385848.480000
    171    174     1   0.13984 385848.480000
    172    176     1   0.13984 385848.480000
    172    177     1   0.13984 385848.480000
    173    176     1   0.13984 385848.480000
    173    178     1   0.13390 408358.400000
    174    178     1   0.13390 408358.400000
    176    180     1   0.13390 408358.400000
    177    181     1   0.13984 385848.480000
    180    182     1   0.13390 408358.400000
    181    182     1   0.13984 385848.480000
    151    153     1   0.10860 289365.440000
    152    154     1   0.10890 285767.200000
    155    156     1   0.10860 289365.440000
    159    163     1   0.10890 285767.200000
    160    162     1   0.10100 341749.120000
    164    167     1   0.10860 289365.440000
    168    171     1   0.10860 289365.440000
    174    179     1   0.10890 285767.200000
    175    177     1   0.10860 289365.440000
    181    183     1   0.10860 289365.440000
    182    184     1   0.10890 285767.200000
    187    188     1   0.13984 385848.480000
    187    189     1   0.13984 385848.480000
    188    191     1   0.13390 408358.400000
    189    192     1   0.13984 385848.480000
    191    193     1   0.13390 408358.400000
    192    193     1   0.13984 385848.480000
    192    195     1   0.14555 322251.680000
    195    196     1   0.13802 356309.440000
    195    199     1   0.13172 439654.720000
    196    200     1   0.13840 351874.400000
    199    204     1   0.13517 391371.360000
    200    203     1   0.13984 385848.480000
    200    204     1   0.13984 385848.480000
    201    203     1   0.13984 385848.480000
    201    205     1   0.13984 385848.480000
    203    207     1   0.13984 385848.480000
    204    206     1   0.13984 385848.480000
    205    208     1   0.13984 385848.480000
    206    210     1   0.13984 385848.480000
    206    211     1   0.13984 385848.480000
    207    210     1   0.13984 385848.480000
    207    212     1   0.13390 408358.400000
    208    212     1   0.13390 408358.400000
    210    214     1   0.13390 408358.400000
    211    215     1   0.13984 385848.480000
    214    216     1   0.13390 408358.400000
    215    216     1   0.13984 385848.480000
    185    187     1   0.10860 289365.440000
    186    188     1   0.10890 285767.200000
    189    190     1   0.10860 289365.440000
    193    197     1   0.10890 285767.200000
    194    196     1   0.10100 341749.120000
    198    201     1   0.10860 289365.440000
    202    205     1   0.10860 289365.440000
    208    213     1   0.10890 285767.200000
    209    211     1   0.10860 289365.440000
    215    217     1   0.10860 289365.440000
    216    218     1   0.10890 285767.200000
    221    222     1   0.13984 385848.480000
    221    223     1   0.13984 385848.480000
    222    225     1   0.13390 408358.400000
    223    226     1   0.13984 385848.480000
    225    227     1   0.13390 408358.400000
    226    227     1   0.13984 385848.480000
    226    229     1   0.14555 322251.680000
    229    230     1   0.13802 356309.440000
    229    233     1   0.13172 439654.720000
    230    234     1   0.13840 351874.400000
    233    238     1   0.13517 391371.360000
    234    237     1   0.13984 385848.480000
    234    238     1   0.13984 385848.480000
    235    237     1   0.13984 385848.480000
    235    239     1   0.13984 385848.480000
    237    241     1   0.13984 385848.480000
    238    240     1   0.13984 385848.480000
    239    242     1   0.13984 385848.480000
    240    244     1   0.13984 385848.480000
    240    245     1   0.13984 385848.480000
    241    244     1   0.13984 385848.480000
    241    246     1   0.13390 408358.400000
    242    246     1   0.13390 408358.400000
    244    248     1   0.13390 408358.400000
    245    249     1   0.13984 385848.480000
    248    250     1   0.13390 408358.400000
    249    250     1   0.13984 385848.480000
    219    221     1   0.10860 289365.440000
    220    222     1   0.10890 285767.200000
    223    224     1   0.10860 289365.440000
    227    231     1   0.10890 285767.200000
    228    230     1   0.10100 341749.120000
    232    235     1   0.10860 289365.440000
    236    239     1   0.10860 289365.440000
    242    247     1   0.10890 285767.200000
    243    245     1   0.10860 289365.440000
    249    251     1   0.10860 289365.440000
    250    252     1   0.10890 285767.200000
    255    256     1   0.13984 385848.480000
    255    257     1   0.13984 385848.480000
    256    259     1   0.13390 408358.400000
    257    260     1   0.13984 385848.480000
    259    261     1   0.13390 408358.400000
    260    261     1   0.13984 385848.480000
    260    263     1   0.14555 322251.680000
    263    264     1   0.13802 356309.440000
    263    267     1   0.13172 439654.720000
    264    268     1   0.13840 351874.400000
    267    272     1   0.13517 391371.360000
    268    271     1   0.13984 385848.480000
    268    272     1   0.13984 385848.480000
    269    271     1   0.13984 385848.480000
    269    273     1   0.13984 385848.480000
    271    275     1   0.13984 385848.480000
    272    274     1   0.13984 385848.480000
    273    276     1   0.13984 385848.480000
    274    278     1   0.13984 385848.480000
    274    279     1   0.13984 385848.480000
    275    278     1   0.13984 385848.480000
    275    280     1   0.13390 408358.400000
    276    280     1   0.13390 408358.400000
    278    282     1   0.13390 408358.400000
    279    283     1   0.13984 385848.480000
    282    284     1   0.13390 408358.400000
    283    284     1   0.13984 385848.480000
    253    255     1   0.10860 289365.440000
    254    256     1   0.10890 285767.200000
    257    258     1   0.10860 289365.440000
    261    265     1   0.10890 285767.200000
    262    264     1   0.10100 341749.120000
    266    269     1   0.10860 289365.440000
    270    273     1   0.10860 289365.440000
    276    281     1   0.10890 285767.200000
    277    279     1   0.10860 289365.440000
    283    285     1   0.10860 289365.440000
    284    286     1   0.10890 285767.200000
    289    290     1   0.13984 385848.480000
    289    291     1   0.13984 385848.480000
    290    293     1   0.13390 408358.400000
    291    294     1   0.13984 385848.480000
    293    295     1   0.13390 408358.400000
    294    295     1   0.13984 385848.480000
    294    297     1   0.14555 322251.680000
    297    298     1   0.13802 356309.440000
    297    301     1   0.13172 439654.720000
    298    302     1   0.13840 351874.400000
    301    306     1   0.13517 391371.360000
    302    305     1   0.13984 385848.480000
    302    306     1   0.13984 385848.480000
    303    305     1   0.13984 385848.480000
    303    307     1   0.13984 385848.480000
    305    309     1   0.13984 385848.480000
    306    308     1   0.13984 385848.480000
    307    310     1   0.13984 385848.480000
    308    312     1   0.13984 385848.480000
    308    313     1   0.13984 385848.480000
    309    312     1   0.13984 385848.480000
    309    314     1   0.13390 408358.400000
    310    314     1   0.13390 408358.400000
    312    316     1   0.13390 408358.400000
    313    317     1   0.13984 385848.480000
    316    318     1   0.13390 408358.400000
    317    318     1   0.13984 385848.480000
    287    289     1   0.10860 289365.440000
    288    290     1   0.10890 285767.200000
    291    292     1   0.10860 289365.440000
    295    299     1   0.10890 285767.200000
    296    298     1   0.10100 341749.120000
    300    303     1   0.10860 289365.440000
    304    307     1   0.10860 289365.440000
    310    315     1   0.10890 285767.200000
    311    313     1   0.10860 289365.440000
    317    319     1   0.10860 289365.440000
    318    320     1   0.10890 285767.200000
    323    324     1   0.13984 385848.480000
    323    325     1   0.13984 385848.480000
    324    327     1   0.13390 408358.400000
    325    328     1   0.13984 385848.480000
    327    329     1   0.13390 408358.400000
    328    329     1   0.13984 385848.480000
    328    331     1   0.14555 322251.680000
    331    332     1   0.13802 356309.440000
    331    335     1   0.13172 439654.720000
    332    336     1   0.13840 351874.400000
    335    340     1   0.13517 391371.360000
    336    339     1   0.13984 385848.480000
    336    340     1   0.13984 385848.480000
    337    339     1   0.13984 385848.480000
    337    341     1   0.13984 385848.480000
    339    343     1   0.13984 385848.480000
    340    342     1   0.13984 385848.480000
    341    344     1   0.13984 385848.480000
    342    346     1   0.13984 385848.480000
    342    347     1   0.13984 385848.480000
    343    346     1   0.13984 385848.480000
    343    348     1   0.13390 408358.400000
    344    348     1   0.13390 408358.400000
    346    350     1   0.13390 408358.400000
    347    351     1   0.13984 385848.480000
    350    352     1   0.13390 408358.400000
    351    352     1   0.13984 385848.480000
    321    323     1   0.10860 289365.440000
    322    324     1   0.10890 285767.200000
    325    326     1   0.10860 289365.440000
    329    333     1   0.10890 285767.200000
    330    332     1   0.10100 341749.120000
    334    337     1   0.10860 289365.440000
    338    341     1   0.10860 289365.440000
    344    349     1   0.10890 285767.200000
    345    347     1   0.10860 289365.440000
    351    353     1   0.10860 289365.440000
    352    354     1   0.10890 285767.200000
    357    358     1   0.13984 385848.480000
    357    359     1   0.13984 385848.480000
    358    361     1   0.13390 408358.400000
    359    362     1   0.13984 385848.480000
    361    363     1   0.13390 408358.400000
    362    363     1   0.13984 385848.480000
    362    365     1   0.14555 322251.680000
    365    366     1   0.13802 356309.440000
    365    369     1   0.13172 439654.720000
    366    370     1   0.13840 351874.400000
    369    374     1   0.13517 391371.360000
    370    373     1   0.13984 385848.480000
    370    374     1   0.13984 385848.480000
    371    373     1   0.13984 385848.480000
    371    375     1   0.13984 385848.480000
    373    377     1   0.13984 385848.480000
    374    376     1   0.13984 385848.480000
    375    378     1   0.13984 385848.480000
    376    380     1   0.13984 385848.480000
    376    381     1   0.13984 385848.480000
    377    380     1   0.13984 385848.480000
    377    382     1   0.13390 408358.400000
    378    382     1   0.13390 408358.400000
    380    384     1   0.13390 408358.400000
    381    385     1   0.13984 385848.480000
    384    386     1   0.13390 408358.400000
    385    386     1   0.13984 385848.480000
    355    357     1   0.10860 289365.440000
    356    358     1   0.10890 285767.200000
    359    360     1   0.10860 289365.440000
    363    367     1   0.10890 285767.200000
    364    366     1   0.10100 341749.120000
    368    371     1   0.10860 289365.440000
    372    375     1   0.10860 289365.440000
    378    383     1   0.10890 285767.200000
    379    381     1   0.10860 289365.440000
    385    387     1   0.10860 289365.440000
    386    388     1   0.10890 285767.200000
    391    392     1   0.13984 385848.480000
    391    393     1   0.13984 385848.480000
    392    395     1   0.13390 408358.400000
    393    396     1   0.13984 385848.480000
    395    397     1   0.13390 408358.400000
    396    397     1   0.13984 385848.480000
    396    399     1   0.14555 322251.680000
    399    400     1   0.13802 356309.440000
    399    403     1   0.13172 439654.720000
    400    404     1   0.13840 351874.400000
    403    408     1   0.13517 391371.360000
    404    407     1   0.13984 385848.480000
    404    408     1   0.13984 385848.480000
    405    407     1   0.13984 385848.480000
    405    409     1   0.13984 385848.480000
    407    411     1   0.13984 385848.480000
    408    410     1   0.13984 385848.480000
    409    412     1   0.13984 385848.480000
    410    414     1   0.13984 385848.480000
    410    415     1   0.13984 385848.480000
    411    414     1   0.13984 385848.480000
    411    416     1   0.13390 408358.400000
    412    416     1   0.13390 408358.400000
    414    418     1   0.13390 408358.400000
    415    419     1   0.13984 385848.480000
    418    420     1   0.13390 408358.400000
    419    420     1   0.13984 385848.480000
    389    391     1   0.10860 289365.440000
    390    392     1   0.10890 285767.200000
    393    394     1   0.10860 289365.440000
    397    401     1   0.10890 285767.200000
    398    400     1   0.10100 341749.120000
    402    405     1   0.10860 289365.440000
    406    409     1   0.10860 289365.440000
    412    417     1   0.10890 285767.200000
    413    415     1   0.10860 289365.440000
    419    421     1   0.10860 289365.440000
    420    422     1   0.10890 285767.200000
    425    426     1   0.13984 385848.480000
    425    427     1   0.13984 385848.480000
    426    429     1   0.13390 408358.400000
    427    430     1   0.13984 385848.480000
    429    431     1   0.13390 408358.400000
    430    431     1   0.13984 385848.480000
    430    433     1   0.14555 322251.680000
    433    434     1   0.13802 356309.440000
    433    437     1   0.13172 439654.720000
    434    438     1   0.13840 351874.400000
    437    442     1   0.13517 391371.360000
    438    441     1   0.13984 385848.480000
    438    442     1   0.13984 385848.480000
    439    441     1   0.13984 385848.480000
    439    443     1   0.13984 385848.480000
    441    445     1   0.13984 385848.480000
    442    444     1   0.13984 385848.480000
    443    446     1   0.13984 385848.480000
    444    448     1   0.13984 385848.480000
    444    449     1   0.13984 385848.480000
    445    448     1   0.13984 385848.480000
    445    450     1   0.13390 408358.400000
    446    450     1   0.13390 408358.400000
    448    452     1   0.13390 408358.400000
    449    453     1   0.13984 385848.480000
    452    454     1   0.13390 408358.400000
    453    454     1   0.13984 385848.480000
    423    425     1   0.10860 289365.440000
    424    426     1   0.10890 285767.200000
    427    428     1   0.10860 289365.440000
    431    435     1   0.10890 285767.200000
    432    434     1   0.10100 341749.120000
    436    439     1   0.10860 289365.440000
    440    443     1   0.10860 289365.440000
    446    451     1   0.10890 285767.200000
    447    449     1   0.10860 289365.440000
    453    455     1   0.10860 289365.440000
    454    456     1   0.10890 285767.200000
    459    460     1   0.13984 385848.480000
    459    461     1   0.13984 385848.480000
    460    463     1   0.13390 408358.400000
    461    464     1   0.13984 385848.480000
    463    465     1   0.13390 408358.400000
    464    465     1   0.13984 385848.480000
    464    467     1   0.14555 322251.680000
    467    468     1   0.13802 356309.440000
    467    471     1   0.13172 439654.720000
    468    472     1   0.13840 351874.400000
    471    476     1   0.13517 391371.360000
    472    475     1   0.13984 385848.480000
    472    476     1   0.13984 385848.480000
    473    475     1   0.13984 385848.480000
    473    477     1   0.13984 385848.480000
    475    479     1   0.13984 385848.480000
    476    478     1   0.13984 385848.480000
    477    480     1   0.13984 385848.480000
    478    482     1   0.13984 385848.480000
    478    483     1   0.13984 385848.480000
    479    482     1   0.13984 385848.480000
    479    484     1   0.13390 408358.400000
    480    484     1   0.13390 408358.400000
    482    486     1   0.13390 408358.400000
    483    487     1   0.13984 385848.480000
    486    488     1   0.13390 408358.400000
    487    488     1   0.13984 385848.480000
    457    459     1   0.10860 289365.440000
    458    460     1   0.10890 285767.200000
    461    462     1   0.10860 289365.440000
    465    469     1   0.10890 285767.200000
    466    468     1   0.10100 341749.120000
    470    473     1   0.10860 289365.440000
    474    477     1   0.10860 289365.440000
    480    485     1   0.10890 285767.200000
    481    483     1   0.10860 289365.440000
    487    489     1   0.10860 289365.440000
    488    490     1   0.10890 285767.200000
    493    494     1   0.13984 385848.480000
    493    495     1   0.13984 385848.480000
    494    497     1   0.13390 408358.400000
    495    498     1   0.13984 385848.480000
    497    499     1   0.13390 408358.400000
    498    499     1   0.13984 385848.480000
    498    501     1   0.14555 322251.680000
    501    502     1   0.13802 356309.440000
    501    505     1   0.13172 439654.720000
    502    506     1   0.13840 351874.400000
    505    510     1   0.13517 391371.360000
    506    509     1   0.13984 385848.480000
    506    510     1   0.13984 385848.480000
    507    509     1   0.13984 385848.480000
    507    511     1   0.13984 385848.480000
    509    513     1   0.13984 385848.480000
    510    512     1   0.13984 385848.480000
    511    514     1   0.13984 385848.480000
    512    516     1   0.13984 385848.480000
    512    517     1   0.13984 385848.480000
    513    516     1   0.13984 385848.480000
    513    518     1   0.13390 408358.400000
    514    518     1   0.13390 408358.400000
    516    520     1   0.13390 408358.400000
    517    521     1   0.13984 385848.480000
    520    522     1   0.13390 408358.400000
    521    522     1   0.13984 385848.480000
    491    493     1   0.10860 289365.440000
    492    494     1   0.10890 285767.200000
    495    496     1   0.10860 289365.440000
    499    503     1   0.10890 285767.200000
    500    502     1   0.10100 341749.120000
    504    507     1   0.10860 289365.440000
    508    511     1   0.10860 289365.440000
    514    519     1   0.10890 285767.200000
    515    517     1   0.10860 289365.440000
    521    523     1   0.10860 289365.440000
    522    524     1   0.10890 285767.200000
    527    528     1   0.13984 385848.480000
    527    529     1   0.13984 385848.480000
    528    531     1   0.13390 408358.400000
    529    532     1   0.13984 385848.480000
    531    533     1   0.13390 408358.400000
    532    533     1   0.13984 385848.480000
    532    535     1   0.14555 322251.680000
    535    536     1   0.13802 356309.440000
    535    539     1   0.13172 439654.720000
    536    540     1   0.13840 351874.400000
    539    544     1   0.13517 391371.360000
    540    543     1   0.13984 385848.480000
    540    544     1   0.13984 385848.480000
    541    543     1   0.13984 385848.480000
    541    545     1   0.13984 385848.480000
    543    547     1   0.13984 385848.480000
    544    546     1   0.13984 385848.480000
    545    548     1   0.13984 385848.480000
    546    550     1   0.13984 385848.480000
    546    551     1   0.13984 385848.480000
    547    550     1   0.13984 385848.480000
    547    552     1   0.13390 408358.400000
    548    552     1   0.13390 408358.400000
    550    554     1   0.13390 408358.400000
    551    555     1   0.13984 385848.480000
    554    556     1   0.13390 408358.400000
    555    556     1   0.13984 385848.480000
    525    527     1   0.10860 289365.440000
    526    528     1   0.10890 285767.200000
    529    530     1   0.10860 289365.440000
    533    537     1   0.10890 285767.200000
    534    536     1   0.10100 341749.120000
    538    541     1   0.10860 289365.440000
    542    545     1   0.10860 289365.440000
    548    553     1   0.10890 285767.200000
    549    551     1   0.10860 289365.440000
    555    557     1   0.10860 289365.440000
    556    558     1   0.10890 285767.200000
    561    562     1   0.13984 385848.480000
    561    563     1   0.13984 385848.480000
    562    565     1   0.13390 408358.400000
    563    566     1   0.13984 385848.480000
    565    567     1   0.13390 408358.400000
    566    567     1   0.13984 385848.480000
    566    569     1   0.14555 322251.680000
    569    570     1   0.13802 356309.440000
    569    573     1   0.13172 439654.720000
    570    574     1   0.13840 351874.400000
    573    578     1   0.13517 391371.360000
    574    577     1   0.13984 385848.480000
    574    578     1   0.13984 385848.480000
    575    577     1   0.13984 385848.480000
    575    579     1   0.13984 385848.480000
    577    581     1   0.13984 385848.480000
    578    580     1   0.13984 385848.480000
    579    582     1   0.13984 385848.480000
    580    584     1   0.13984 385848.480000
    580    585     1   0.13984 385848.480000
    581    584     1   0.13984 385848.480000
    581    586     1   0.13390 408358.400000
    582    586     1   0.13390 408358.400000
    584    588     1   0.13390 408358.400000
    585    589     1   0.13984 385848.480000
    588    590     1   0.13390 408358.400000
    589    590     1   0.13984 385848.480000
    559    561     1   0.10860 289365.440000
    560    562     1   0.10890 285767.200000
    563    564     1   0.10860 289365.440000
    567    571     1   0.10890 285767.200000
    568    570     1   0.10100 341749.120000
    572    575     1   0.10860 289365.440000
    576    579     1   0.10860 289365.440000
    582    587     1   0.10890 285767.200000
    583    585     1   0.10860 289365.440000
    589    591     1   0.10860 289365.440000
    590    592     1   0.10890 285767.200000
    595    596     1   0.13984 385848.480000
    595    597     1   0.13984 385848.480000
    596    599     1   0.13390 408358.400000
    597    600     1   0.13984 385848.480000
    599    601     1   0.13390 408358.400000
    600    601     1   0.13984 385848.480000
    600    603     1   0.14555 322251.680000
    603    604     1   0.13802 356309.440000
    603    607     1   0.13172 439654.720000
    604    608     1   0.13840 351874.400000
    607    612     1   0.13517 391371.360000
    608    611     1   0.13984 385848.480000
    608    612     1   0.13984 385848.480000
    609    611     1   0.13984 385848.480000
    609    613     1   0.13984 385848.480000
    611    615     1   0.13984 385848.480000
    612    614     1   0.13984 385848.480000
    613    616     1   0.13984 385848.480000
    614    618     1   0.13984 385848.480000
    614    619     1   0.13984 385848.480000
    615    618     1   0.13984 385848.480000
    615    620     1   0.13390 408358.400000
    616    620     1   0.13390 408358.400000
    618    622     1   0.13390 408358.400000
    619    623     1   0.13984 385848.480000
    622    624     1   0.13390 408358.400000
    623    624     1   0.13984 385848.480000
    593    595     1   0.10860 289365.440000
    594    596     1   0.10890 285767.200000
    597    598     1   0.10860 289365.440000
    601    605     1   0.10890 285767.200000
    602    604     1   0.10100 341749.120000
    606    609     1   0.10860 289365.440000
    610    613     1   0.10860 289365.440000
    616    621     1   0.10890 285767.200000
    617    619     1   0.10860 289365.440000
    623    625     1   0.10860 289365.440000
    624    626     1   0.10890 285767.200000
    629    630     1   0.13984 385848.480000
    629    631     1   0.13984 385848.480000
    630    633     1   0.13390 408358.400000
    631    634     1   0.13984 385848.480000
    633    635     1   0.13390 408358.400000
    634    635     1   0.13984 385848.480000
    634    637     1   0.14555 322251.680000
    637    638     1   0.13802 356309.440000
    637    641     1   0.13172 439654.720000
    638    642     1   0.13840 351874.400000
    641    646     1   0.13517 391371.360000
    642    645     1   0.13984 385848.480000
    642    646     1   0.13984 385848.480000
    643    645     1   0.13984 385848.480000
    643    647     1   0.13984 385848.480000
    645    649     1   0.13984 385848.480000
    646    648     1   0.13984 385848.480000
    647    650     1   0.13984 385848.480000
    648    652     1   0.13984 385848.480000
    648    653     1   0.13984 385848.480000
    649    652     1   0.13984 385848.480000
    649    654     1   0.13390 408358.400000
    650    654     1   0.13390 408358.400000
    652    656     1   0.13390 408358.400000
    653    657     1   0.13984 385848.480000
    656    658     1   0.13390 408358.400000
    657    658     1   0.13984 385848.480000
    627    629     1   0.10860 289365.440000
    628    630     1   0.10890 285767.200000
    631    632     1   0.10860 289365.440000
    635    639     1   0.10890 285767.200000
    636    638     1   0.10100 341749.120000
    640    643     1   0.10860 289365.440000
    644    647     1   0.10860 289365.440000
    650    655     1   0.10890 285767.200000
    651    653     1   0.10860 289365.440000
    657    659     1   0.10860 289365.440000
    658    660     1   0.10890 285767.200000
    663    664     1   0.13984 385848.480000
    663    665     1   0.13984 385848.480000
    664    667     1   0.13390 408358.400000
    665    668     1   0.13984 385848.480000
    667    669     1   0.13390 408358.400000
    668    669     1   0.13984 385848.480000
    668    671     1   0.14555 322251.680000
    671    672     1   0.13802 356309.440000
    671    675     1   0.13172 439654.720000
    672    676     1   0.13840 351874.400000
    675    680     1   0.13517 391371.360000
    676    679     1   0.13984 385848.480000
    676    680     1   0.13984 385848.480000
    677    679     1   0.13984 385848.480000
    677    681     1   0.13984 385848.480000
    679    683     1   0.13984 385848.480000
    680    682     1   0.13984 385848.480000
    681    684     1   0.13984 385848.480000
    682    686     1   0.13984 385848.480000
    682    687     1   0.13984 385848.480000
    683    686     1   0.13984 385848.480000
    683    688     1   0.13390 408358.400000
    684    688     1   0.13390 408358.400000
    686    690     1   0.13390 408358.400000
    687    691     1   0.13984 385848.480000
    690    692     1   0.13390 408358.400000
    691    692     1   0.13984 385848.480000
    661    663     1   0.10860 289365.440000
    662    664     1   0.10890 285767.200000
    665    666     1   0.10860 289365.440000
    669    673     1   0.10890 285767.200000
    670    672     1   0.10100 341749.120000
    674    677     1   0.10860 289365.440000
    678    681     1   0.10860 289365.440000
    684    689     1   0.10890 285767.200000
    685    687     1   0.10860 289365.440000
    691    693     1   0.10860 289365.440000
    692    694     1   0.10890 285767.200000
    697    698     1   0.13984 385848.480000
    697    699     1   0.13984 385848.480000
    698    701     1   0.13390 408358.400000
    699    702     1   0.13984 385848.480000
    701    703     1   0.13390 408358.400000
    702    703     1   0.13984 385848.480000
    702    705     1   0.14555 322251.680000
    705    706     1   0.13802 356309.440000
    705    709     1   0.13172 439654.720000
    706    710     1   0.13840 351874.400000
    709    714     1   0.13517 391371.360000
    710    713     1   0.13984 385848.480000
    710    714     1   0.13984 385848.480000
    711    713     1   0.13984 385848.480000
    711    715     1   0.13984 385848.480000
    713    717     1   0.13984 385848.480000
    714    716     1   0.13984 385848.480000
    715    718     1   0.13984 385848.480000
    716    720     1   0.13984 385848.480000
    716    721     1   0.13984 385848.480000
    717    720     1   0.13984 385848.480000
    717    722     1   0.13390 408358.400000
    718    722     1   0.13390 408358.400000
    720    724     1   0.13390 408358.400000
    721    725     1   0.13984 385848.480000
    724    726     1   0.13390 408358.400000
    725    726     1   0.13984 385848.480000
    695    697     1   0.10860 289365.440000
    696    698     1   0.10890 285767.200000
    699    700     1   0.10860 289365.440000
    703    707     1   0.10890 285767.200000
    704    706     1   0.10100 341749.120000
    708    711     1   0.10860 289365.440000
    712    715     1   0.10860 289365.440000
    718    723     1   0.10890 285767.200000
    719    721     1   0.10860 289365.440000
    725    727     1   0.10860 289365.440000
    726    728     1   0.10890 285767.200000
    731    732     1   0.13984 385848.480000
    731    733     1   0.13984 385848.480000
    732    735     1   0.13390 408358.400000
    733    736     1   0.13984 385848.480000
    735    737     1   0.13390 408358.400000
    736    737     1   0.13984 385848.480000
    736    739     1   0.14555 322251.680000
    739    740     1   0.13802 356309.440000
    739    743     1   0.13172 439654.720000
    740    744     1   0.13840 351874.400000
    743    748     1   0.13517 391371.360000
    744    747     1   0.13984 385848.480000
    744    748     1   0.13984 385848.480000
    745    747     1   0.13984 385848.480000
    745    749     1   0.13984 385848.480000
    747    751     1   0.13984 385848.480000
    748    750     1   0.13984 385848.480000
    749    752     1   0.13984 385848.480000
    750    754     1   0.13984 385848.480000
    750    755     1   0.13984 385848.480000
    751    754     1   0.13984 385848.480000
    751    756     1   0.13390 408358.400000
    752    756     1   0.13390 408358.400000
    754    758     1   0.13390 408358.400000
    755    759     1   0.13984 385848.480000
    758    760     1   0.13390 408358.400000
    759    760     1   0.13984 385848.480000
    729    731     1   0.10860 289365.440000
    730    732     1   0.10890 285767.200000
    733    734     1   0.10860 289365.440000
    737    741     1   0.10890 285767.200000
    738    740     1   0.10100 341749.120000
    742    745     1   0.10860 289365.440000
    746    749     1   0.10860 289365.440000
    752    757     1   0.10890 285767.200000
    753    755     1   0.10860 289365.440000
    759    761     1   0.10860 289365.440000
    760    762     1   0.10890 285767.200000
    765    766     1   0.13984 385848.480000
    765    767     1   0.13984 385848.480000
    766    769     1   0.13390 408358.400000
    767    770     1   0.13984 385848.480000
    769    771     1   0.13390 408358.400000
    770    771     1   0.13984 385848.480000
    770    773     1   0.14555 322251.680000
    773    774     1   0.13802 356309.440000
    773    777     1   0.13172 439654.720000
    774    778     1   0.13840 351874.400000
    777    782     1   0.13517 391371.360000
    778    781     1   0.13984 385848.480000
    778    782     1   0.13984 385848.480000
    779    781     1   0.13984 385848.480000
    779    783     1   0.13984 385848.480000
    781    785     1   0.13984 385848.480000
    782    784     1   0.13984 385848.480000
    783    786     1   0.13984 385848.480000
    784    788     1   0.13984 385848.480000
    784    789     1   0.13984 385848.480000
    785    788     1   0.13984 385848.480000
    785    790     1   0.13390 408358.400000
    786    790     1   0.13390 408358.400000
    788    792     1   0.13390 408358.400000
    789    793     1   0.13984 385848.480000
    792    794     1   0.13390 408358.400000
    793    794     1   0.13984 385848.480000
    763    765     1   0.10860 289365.440000
    764    766     1   0.10890 285767.200000
    767    768     1   0.10860 289365.440000
    771    775     1   0.10890 285767.200000
    772    774     1   0.10100 341749.120000
    776    779     1   0.10860 289365.440000
    780    783     1   0.10860 289365.440000
    786    791     1   0.10890 285767.200000
    787    789     1   0.10860 289365.440000
    793    795     1   0.10860 289365.440000
    794    796     1   0.10890 285767.200000
    799    800     1   0.13984 385848.480000
    799    801     1   0.13984 385848.480000
    800    803     1   0.13390 408358.400000
    801    804     1   0.13984 385848.480000
    803    805     1   0.13390 408358.400000
    804    805     1   0.13984 385848.480000
    804    807     1   0.14555 322251.680000
    807    808     1   0.13802 356309.440000
    807    811     1   0.13172 439654.720000
    808    812     1   0.13840 351874.400000
    811    816     1   0.13517 391371.360000
    812    815     1   0.13984 385848.480000
    812    816     1   0.13984 385848.480000
    813    815     1   0.13984 385848.480000
    813    817     1   0.13984 385848.480000
    815    819     1   0.13984 385848.480000
    816    818     1   0.13984 385848.480000
    817    820     1   0.13984 385848.480000
    818    822     1   0.13984 385848.480000
    818    823     1   0.13984 385848.480000
    819    822     1   0.13984 385848.480000
    819    824     1   0.13390 408358.400000
    820    824     1   0.13390 408358.400000
    822    826     1   0.13390 408358.400000
    823    827     1   0.13984 385848.480000
    826    828     1   0.13390 408358.400000
    827    828     1   0.13984 385848.480000
    797    799     1   0.10860 289365.440000
    798    800     1   0.10890 285767.200000
    801    802     1   0.10860 289365.440000
    805    809     1   0.10890 285767.200000
    806    808     1   0.10100 341749.120000
    810    813     1   0.10860 289365.440000
    814    817     1   0.10860 289365.440000
    820    825     1   0.10890 285767.200000
    821    823     1   0.10860 289365.440000
    827    829     1   0.10860 289365.440000
    828    830     1   0.10890 285767.200000
      1    622     1   0.20590 81124.412800
      1    620     1   0.20600 76309.465600
      1    418     1   0.20590 81124.412800
      1    416     1   0.20600 76309.465600
      1    384     1   0.20590 81124.412800
      1    382     1   0.20600 76309.465600
      2    792     1   0.20590 81124.412800
      2    790     1   0.20600 76309.465600
      2     78     1   0.20590 81124.412800
      2     76     1   0.20600 76309.465600
      2    214     1   0.20590 81124.412800
      2    212     1   0.20600 76309.465600
      3    758     1   0.20590 81124.412800
      3    756     1   0.20600 76309.465600
      3    690     1   0.20590 81124.412800
      3    688     1   0.20600 76309.465600
      3     44     1   0.20590 81124.412800
      3     42     1   0.20600 76309.465600
      4    452     1   0.20590 81124.412800
      4    450     1   0.20600 76309.465600
      4    350     1   0.20590 81124.412800
      4    348     1   0.20600 76309.465600
      4    554     1   0.20590 81124.412800
      4    552     1   0.20600 76309.465600
      5    112     1   0.20590 81124.412800
      5    110     1   0.20600 76309.465600
      5    826     1   0.20590 81124.412800
      5    824     1   0.20600 76309.465600
      5    146     1   0.20590 81124.412800
      5    144     1   0.20600 76309.465600
      6    588     1   0.20590 81124.412800
      6    586     1   0.20600 76309.465600
      6    248     1   0.20590 81124.412800
      6    246     1   0.20600 76309.465600
      6    316     1   0.20590 81124.412800
      6    314     1   0.20600 76309.465600
      7    282     1   0.20590 81124.412800
      7    280     1   0.20600 76309.465600
      7    180     1   0.20590 81124.412800
      7    178     1   0.20600 76309.465600
      7    486     1   0.20590 81124.412800
      7    484     1   0.20600 76309.465600
      8    724     1   0.20590 81124.412800
      8    722     1   0.20600 76309.465600
      8    520     1   0.20590 81124.412800
      8    518     1   0.20600 76309.465600
      8    656     1   0.20590 81124.412800
      8    654     1   0.20600 76309.465600
      9    769     1   0.20350 82180.454400
      9    395     1   0.20350 82180.454400
      9    157     1   0.20350 82180.454400
      9    803     1   0.20350 82180.454400
     10    429     1   0.20350 82180.454400
     10    667     1   0.20350 82180.454400
     10    361     1   0.20350 82180.454400
     10    191     1   0.20350 82180.454400
     11    633     1   0.20350 82180.454400
     11    463     1   0.20350 82180.454400
     11    599     1   0.20350 82180.454400
     11    735     1   0.20350 82180.454400
     12    259     1   0.20350 82180.454400
     12    497     1   0.20350 82180.454400
     12    293     1   0.20350 82180.454400
     12    123     1   0.20350 82180.454400
     13    327     1   0.20350 82180.454400
     13     55     1   0.20350 82180.454400
     13     89     1   0.20350 82180.454400
     13    225     1   0.20350 82180.454400
     14     21     1   0.20350 82180.454400
     14    531     1   0.20350 82180.454400
     14    565     1   0.20350 82180.454400
     14    701     1   0.20350 82180.454400

[ pairs ]
;    ai     aj funct         c0         c1         c2         c3
     17     23     1
     17     25     1
     18     22     1
     19     21     1
     19     26     1
     19     29     1
     21     25     1
     22     30     1
     22     34     1
     23     26     1
     23     29     1
     25     33     1
     25     36     1
     26     31     1
     26     37     1
     26     36     1
     29     33     1
     29     40     1
     29     41     1
     30     35     1
     30     40     1
     30     42     1
     30     41     1
     31     34     1
     31     40     1
     31     42     1
     33     36     1
     33     38     1
     33     44     1
     34     37     1
     34     44     1
     34     45     1
     35     37     1
     36     42     1
     36     46     1
     37     41     1
     37     46     1
     38     40     1
     40     45     1
     41     44     1
     15     16     1
     15     21     1
     15     20     1
     15     22     1
     16     19     1
     16     23     1
     18     20     1
     18     27     1
     19     27     1
     20     23     1
     20     25     1
     22     24     1
     24     29     1
     24     33     1
     24     34     1
     25     27     1
     28     30     1
     28     37     1
     28     32     1
     28     38     1
     31     43     1
     32     33     1
     32     42     1
     32     43     1
     34     39     1
     36     47     1
     37     43     1
     39     40     1
     39     46     1
     39     47     1
     40     48     1
     41     48     1
     44     47     1
     47     48     1
     51     57     1
     51     59     1
     52     56     1
     53     55     1
     53     60     1
     53     63     1
     55     59     1
     56     64     1
     56     68     1
     57     60     1
     57     63     1
     59     67     1
     59     70     1
     60     65     1
     60     71     1
     60     70     1
     63     67     1
     63     74     1
     63     75     1
     64     69     1
     64     74     1
     64     76     1
     64     75     1
     65     68     1
     65     74     1
     65     76     1
     67     70     1
     67     72     1
     67     78     1
     68     71     1
     68     78     1
     68     79     1
     69     71     1
     70     76     1
     70     80     1
     71     75     1
     71     80     1
     72     74     1
     74     79     1
     75     78     1
     49     50     1
     49     55     1
     49     54     1
     49     56     1
     50     53     1
     50     57     1
     52     54     1
     52     61     1
     53     61     1
     54     57     1
     54     59     1
     56     58     1
     58     63     1
     58     67     1
     58     68     1
     59     61     1
     62     64     1
     62     71     1
     62     66     1
     62     72     1
     65     77     1
     66     67     1
     66     76     1
     66     77     1
     68     73     1
     70     81     1
     71     77     1
     73     74     1
     73     80     1
     73     81     1
     74     82     1
     75     82     1
     78     81     1
     81     82     1
     85     91     1
     85     93     1
     86     90     1
     87     89     1
     87     94     1
     87     97     1
     89     93     1
     90     98     1
     90    102     1
     91     94     1
     91     97     1
     93    101     1
     93    104     1
     94     99     1
     94    105     1
     94    104     1
     97    101     1
     97    108     1
     97    109     1
     98    103     1
     98    108     1
     98    110     1
     98    109     1
     99    102     1
     99    108     1
     99    110     1
    101    104     1
    101    106     1
    101    112     1
    102    105     1
    102    112     1
    102    113     1
    103    105     1
    104    110     1
    104    114     1
    105    109     1
    105    114     1
    106    108     1
    108    113     1
    109    112     1
     83     84     1
     83     89     1
     83     88     1
     83     90     1
     84     87     1
     84     91     1
     86     88     1
     86     95     1
     87     95     1
     88     91     1
     88     93     1
     90     92     1
     92     97     1
     92    101     1
     92    102     1
     93     95     1
     96     98     1
     96    105     1
     96    100     1
     96    106     1
     99    111     1
    100    101     1
    100    110     1
    100    111     1
    102    107     1
    104    115     1
    105    111     1
    107    108     1
    107    114     1
    107    115     1
    108    116     1
    109    116     1
    112    115     1
    115    116     1
    119    125     1
    119    127     1
    120    124     1
    121    123     1
    121    128     1
    121    131     1
    123    127     1
    124    132     1
    124    136     1
    125    128     1
    125    131     1
    127    135     1
    127    138     1
    128    133     1
    128    139     1
    128    138     1
    131    135     1
    131    142     1
    131    143     1
    132    137     1
    132    142     1
    132    144     1
    132    143     1
    133    136     1
    133    142     1
    133    144     1
    135    138     1
    135    140     1
    135    146     1
    136    139     1
    136    146     1
    136    147     1
    137    139     1
    138    144     1
    138    148     1
    139    143     1
    139    148     1
    140    142     1
    142    147     1
    143    146     1
    117    118     1
    117    123     1
    117    122     1
    117    124     1
    118    121     1
    118    125     1
    120    122     1
    120    129     1
    121    129     1
    122    125     1
    122    127     1
    124    126     1
    126    131     1
    126    135     1
    126    136     1
    127    129     1
    130    132     1
    130    139     1
    130    134     1
    130    140     1
    133    145     1
    134    135     1
    134    144     1
    134    145     1
    136    141     1
    138    149     1
    139    145     1
    141    142     1
    141    148     1
    141    149     1
    142    150     1
    143    150     1
    146    149     1
    149    150     1
    153    159     1
    153    161     1
    154    158     1
    155    157     1
    155    162     1
    155    165     1
    157    161     1
    158    166     1
    158    170     1
    159    162     1
    159    165     1
    161    169     1
    161    172     1
    162    167     1
    162    173     1
    162    172     1
    165    169     1
    165    176     1
    165    177     1
    166    171     1
    166    176     1
    166    178     1
    166    177     1
    167    170     1
    167    176     1
    167    178     1
    169    172     1
    169    174     1
    169    180     1
    170    173     1
    170    180     1
    170    181     1
    171    173     1
    172    178     1
    172    182     1
    173    177     1
    173    182     1
    174    176     1
    176    181     1
    177    180     1
    151    152     1
    151    157     1
    151    156     1
    151    158     1
    152    155     1
    152    159     1
    154    156     1
    154    163     1
    155    163     1
    156    159     1
    156    161     1
    158    160     1
    160    165     1
    160    169     1
    160    170     1
    161    163     1
    164    166     1
    164    173     1
    164    168     1
    164    174     1
    167    179     1
    168    169     1
    168    178     1
    168    179     1
    170    175     1
    172    183     1
    173    179     1
    175    176     1
    175    182     1
    175    183     1
    176    184     1
    177    184     1
    180    183     1
    183    184     1
    187    193     1
    187    195     1
    188    192     1
    189    191     1
    189    196     1
    189    199     1
    191    195     1
    192    200     1
    192    204     1
    193    196     1
    193    199     1
    195    203     1
    195    206     1
    196    201     1
    196    207     1
    196    206     1
    199    203     1
    199    210     1
    199    211     1
    200    205     1
    200    210     1
    200    212     1
    200    211     1
    201    204     1
    201    210     1
    201    212     1
    203    206     1
    203    208     1
    203    214     1
    204    207     1
    204    214     1
    204    215     1
    205    207     1
    206    212     1
    206    216     1
    207    211     1
    207    216     1
    208    210     1
    210    215     1
    211    214     1
    185    186     1
    185    191     1
    185    190     1
    185    192     1
    186    189     1
    186    193     1
    188    190     1
    188    197     1
    189    197     1
    190    193     1
    190    195     1
    192    194     1
    194    199     1
    194    203     1
    194    204     1
    195    197     1
    198    200     1
    198    207     1
    198    202     1
    198    208     1
    201    213     1
    202    203     1
    202    212     1
    202    213     1
    204    209     1
    206    217     1
    207    213     1
    209    210     1
    209    216     1
    209    217     1
    210    218     1
    211    218     1
    214    217     1
    217    218     1
    221    227     1
    221    229     1
    222    226     1
    223    225     1
    223    230     1
    223    233     1
    225    229     1
    226    234     1
    226    238     1
    227    230     1
    227    233     1
    229    237     1
    229    240     1
    230    235     1
    230    241     1
    230    240     1
    233    237     1
    233    244     1
    233    245     1
    234    239     1
    234    244     1
    234    246     1
    234    245     1
    235    238     1
    235    244     1
    235    246     1
    237    240     1
    237    242     1
    237    248     1
    238    241     1
    238    248     1
    238    249     1
    239    241     1
    240    246     1
    240    250     1
    241    245     1
    241    250     1
    242    244     1
    244    249     1
    245    248     1
    219    220     1
    219    225     1
    219    224     1
    219    226     1
    220    223     1
    220    227     1
    222    224     1
    222    231     1
    223    231     1
    224    227     1
    224    229     1
    226    228     1
    228    233     1
    228    237     1
    228    238     1
    229    231     1
    232    234     1
    232    241     1
    232    236     1
    232    242     1
    235    247     1
    236    237     1
    236    246     1
    236    247     1
    238    243     1
    240    251     1
    241    247     1
    243    244     1
    243    250     1
    243    251     1
    244    252     1
    245    252     1
    248    251     1
    251    252     1
    255    261     1
    255    263     1
    256    260     1
    257    259     1
    257    264     1
    257    267     1
    259    263     1
    260    268     1
    260    272     1
    261    264     1
    261    267     1
    263    271     1
    263    274     1
    264    269     1
    264    275     1
    264    274     1
    267    271     1
    267    278     1
    267    279     1
    268    273     1
    268    278     1
    268    280     1
    268    279     1
    269    272     1
    269    278     1
    269    280     1
    271    274     1
    271    276     1
    271    282     1
    272    275     1
    272    282     1
    272    283     1
    273    275     1
    274    280     1
    274    284     1
    275    279     1
    275    284     1
    276    278     1
    278    283     1
    279    282     1
    253    254     1
    253    259     1
    253    258     1
    253    260     1
    254    257     1
    254    261     1
    256    258     1
    256    265     1
    257    265     1
    258    261     1
    258    263     1
    260    262     1
    262    267     1
    262    271     1
    262    272     1
    263    265     1
    266    268     1
    266    275     1
    266    270     1
    266    276     1
    269    281     1
    270    271     1
    270    280     1
    270    281     1
    272    277     1
    274    285     1
    275    281     1
    277    278     1
    277    284     1
    277    285     1
    278    286     1
    279    286     1
    282    285     1
    285    286     1
    289    295     1
    289    297     1
    290    294     1
    291    293     1
    291    298     1
    291    301     1
    293    297     1
    294    302     1
    294    306     1
    295    298     1
    295    301     1
    297    305     1
    297    308     1
    298    303     1
    298    309     1
    298    308     1
    301    305     1
    301    312     1
    301    313     1
    302    307     1
    302    312     1
    302    314     1
    302    313     1
    303    306     1
    303    312     1
    303    314     1
    305    308     1
    305    310     1
    305    316     1
    306    309     1
    306    316     1
    306    317     1
    307    309     1
    308    314     1
    308    318     1
    309    313     1
    309    318     1
    310    312     1
    312    317     1
    313    316     1
    287    288     1
    287    293     1
    287    292     1
    287    294     1
    288    291     1
    288    295     1
    290    292     1
    290    299     1
    291    299     1
    292    295     1
    292    297     1
    294    296     1
    296    301     1
    296    305     1
    296    306     1
    297    299     1
    300    302     1
    300    309     1
    300    304     1
    300    310     1
    303    315     1
    304    305     1
    304    314     1
    304    315     1
    306    311     1
    308    319     1
    309    315     1
    311    312     1
    311    318     1
    311    319     1
    312    320     1
    313    320     1
    316    319     1
    319    320     1
    323    329     1
    323    331     1
    324    328     1
    325    327     1
    325    332     1
    325    335     1
    327    331     1
    328    336     1
    328    340     1
    329    332     1
    329    335     1
    331    339     1
    331    342     1
    332    337     1
    332    343     1
    332    342     1
    335    339     1
    335    346     1
    335    347     1
    336    341     1
    336    346     1
    336    348     1
    336    347     1
    337    340     1
    337    346     1
    337    348     1
    339    342     1
    339    344     1
    339    350     1
    340    343     1
    340    350     1
    340    351     1
    341    343     1
    342    348     1
    342    352     1
    343    347     1
    343    352     1
    344    346     1
    346    351     1
    347    350     1
    321    322     1
    321    327     1
    321    326     1
    321    328     1
    322    325     1
    322    329     1
    324    326     1
    324    333     1
    325    333     1
    326    329     1
    326    331     1
    328    330     1
    330    335     1
    330    339     1
    330    340     1
    331    333     1
    334    336     1
    334    343     1
    334    338     1
    334    344     1
    337    349     1
    338    339     1
    338    348     1
    338    349     1
    340    345     1
    342    353     1
    343    349     1
    345    346     1
    345    352     1
    345    353     1
    346    354     1
    347    354     1
    350    353     1
    353    354     1
    357    363     1
    357    365     1
    358    362     1
    359    361     1
    359    366     1
    359    369     1
    361    365     1
    362    370     1
    362    374     1
    363    366     1
    363    369     1
    365    373     1
    365    376     1
    366    371     1
    366    377     1
    366    376     1
    369    373     1
    369    380     1
    369    381     1
    370    375     1
    370    380     1
    370    382     1
    370    381     1
    371    374     1
    371    380     1
    371    382     1
    373    376     1
    373    378     1
    373    384     1
    374    377     1
    374    384     1
    374    385     1
    375    377     1
    376    382     1
    376    386     1
    377    381     1
    377    386     1
    378    380     1
    380    385     1
    381    384     1
    355    356     1
    355    361     1
    355    360     1
    355    362     1
    356    359     1
    356    363     1
    358    360     1
    358    367     1
    359    367     1
    360    363     1
    360    365     1
    362    364     1
    364    369     1
    364    373     1
    364    374     1
    365    367     1
    368    370     1
    368    377     1
    368    372     1
    368    378     1
    371    383     1
    372    373     1
    372    382     1
    372    383     1
    374    379     1
    376    387     1
    377    383     1
    379    380     1
    379    386     1
    379    387     1
    380    388     1
    381    388     1
    384    387     1
    387    388     1
    391    397     1
    391    399     1
    392    396     1
    393    395     1
    393    400     1
    393    403     1
    395    399     1
    396    404     1
    396    408     1
    397    400     1
    397    403     1
    399    407     1
    399    410     1
    400    405     1
    400    411     1
    400    410     1
    403    407     1
    403    414     1
    403    415     1
    404    409     1
    404    414     1
    404    416     1
    404    415     1
    405    408     1
    405    414     1
    405    416     1
    407    410     1
    407    412     1
    407    418     1
    408    411     1
    408    418     1
    408    419     1
    409    411     1
    410    416     1
    410    420     1
    411    415     1
    411    420     1
    412    414     1
    414    419     1
    415    418     1
    389    390     1
    389    395     1
    389    394     1
    389    396     1
    390    393     1
    390    397     1
    392    394     1
    392    401     1
    393    401     1
    394    397     1
    394    399     1
    396    398     1
    398    403     1
    398    407     1
    398    408     1
    399    401     1
    402    404     1
    402    411     1
    402    406     1
    402    412     1
    405    417     1
    406    407     1
    406    416     1
    406    417     1
    408    413     1
    410    421     1
    411    417     1
    413    414     1
    413    420     1
    413    421     1
    414    422     1
    415    422     1
    418    421     1
    421    422     1
    425    431     1
    425    433     1
    426    430     1
    427    429     1
    427    434     1
    427    437     1
    429    433     1
    430    438     1
    430    442     1
    431    434     1
    431    437     1
    433    441     1
    433    444     1
    434    439     1
    434    445     1
    434    444     1
    437    441     1
    437    448     1
    437    449     1
    438    443     1
    438    448     1
    438    450     1
    438    449     1
    439    442     1
    439    448     1
    439    450     1
    441    444     1
    441    446     1
    441    452     1
    442    445     1
    442    452     1
    442    453     1
    443    445     1
    444    450     1
    444    454     1
    445    449     1
    445    454     1
    446    448     1
    448    453     1
    449    452     1
    423    424     1
    423    429     1
    423    428     1
    423    430     1
    424    427     1
    424    431     1
    426    428     1
    426    435     1
    427    435     1
    428    431     1
    428    433     1
    430    432     1
    432    437     1
    432    441     1
    432    442     1
    433    435     1
    436    438     1
    436    445     1
    436    440     1
    436    446     1
    439    451     1
    440    441     1
    440    450     1
    440    451     1
    442    447     1
    444    455     1
    445    451     1
    447    448     1
    447    454     1
    447    455     1
    448    456     1
    449    456     1
    452    455     1
    455    456     1
    459    465     1
    459    467     1
    460    464     1
    461    463     1
    461    468     1
    461    471     1
    463    467     1
    464    472     1
    464    476     1
    465    468     1
    465    471     1
    467    475     1
    467    478     1
    468    473     1
    468    479     1
    468    478     1
    471    475     1
    471    482     1
    471    483     1
    472    477     1
    472    482     1
    472    484     1
    472    483     1
    473    476     1
    473    482     1
    473    484     1
    475    478     1
    475    480     1
    475    486     1
    476    479     1
    476    486     1
    476    487     1
    477    479     1
    478    484     1
    478    488     1
    479    483     1
    479    488     1
    480    482     1
    482    487     1
    483    486     1
    457    458     1
    457    463     1
    457    462     1
    457    464     1
    458    461     1
    458    465     1
    460    462     1
    460    469     1
    461    469     1
    462    465     1
    462    467     1
    464    466     1
    466    471     1
    466    475     1
    466    476     1
    467    469     1
    470    472     1
    470    479     1
    470    474     1
    470    480     1
    473    485     1
    474    475     1
    474    484     1
    474    485     1
    476    481     1
    478    489     1
    479    485     1
    481    482     1
    481    488     1
    481    489     1
    482    490     1
    483    490     1
    486    489     1
    489    490     1
    493    499     1
    493    501     1
    494    498     1
    495    497     1
    495    502     1
    495    505     1
    497    501     1
    498    506     1
    498    510     1
    499    502     1
    499    505     1
    501    509     1
    501    512     1
    502    507     1
    502    513     1
    502    512     1
    505    509     1
    505    516     1
    505    517     1
    506    511     1
    506    516     1
    506    518     1
    506    517     1
    507    510     1
    507    516     1
    507    518     1
    509    512     1
    509    514     1
    509    520     1
    510    513     1
    510    520     1
    510    521     1
    511    513     1
    512    518     1
    512    522     1
    513    517     1
    513    522     1
    514    516     1
    516    521     1
    517    520     1
    491    492     1
    491    497     1
    491    496     1
    491    498     1
    492    495     1
    492    499     1
    494    496     1
    494    503     1
    495    503     1
    496    499     1
    496    501     1
    498    500     1
    500    505     1
    500    509     1
    500    510     1
    501    503     1
    504    506     1
    504    513     1
    504    508     1
    504    514     1
    507    519     1
    508    509     1
    508    518     1
    508    519     1
    510    515     1
    512    523     1
    513    519     1
    515    516     1
    515    522     1
    515    523     1
    516    524     1
    517    524     1
    520    523     1
    523    524     1
    527    533     1
    527    535     1
    528    532     1
    529    531     1
    529    536     1
    529    539     1
    531    535     1
    532    540     1
    532    544     1
    533    536     1
    533    539     1
    535    543     1
    535    546     1
    536    541     1
    536    547     1
    536    546     1
    539    543     1
    539    550     1
    539    551     1
    540    545     1
    540    550     1
    540    552     1
    540    551     1
    541    544     1
    541    550     1
    541    552     1
    543    546     1
    543    548     1
    543    554     1
    544    547     1
    544    554     1
    544    555     1
    545    547     1
    546    552     1
    546    556     1
    547    551     1
    547    556     1
    548    550     1
    550    555     1
    551    554     1
    525    526     1
    525    531     1
    525    530     1
    525    532     1
    526    529     1
    526    533     1
    528    530     1
    528    537     1
    529    537     1
    530    533     1
    530    535     1
    532    534     1
    534    539     1
    534    543     1
    534    544     1
    535    537     1
    538    540     1
    538    547     1
    538    542     1
    538    548     1
    541    553     1
    542    543     1
    542    552     1
    542    553     1
    544    549     1
    546    557     1
    547    553     1
    549    550     1
    549    556     1
    549    557     1
    550    558     1
    551    558     1
    554    557     1
    557    558     1
    561    567     1
    561    569     1
    562    566     1
    563    565     1
    563    570     1
    563    573     1
    565    569     1
    566    574     1
    566    578     1
    567    570     1
    567    573     1
    569    577     1
    569    580     1
    570    575     1
    570    581     1
    570    580     1
    573    577     1
    573    584     1
    573    585     1
    574    579     1
    574    584     1
    574    586     1
    574    585     1
    575    578     1
    575    584     1
    575    586     1
    577    580     1
    577    582     1
    577    588     1
    578    581     1
    578    588     1
    578    589     1
    579    581     1
    580    586     1
    580    590     1
    581    585     1
    581    590     1
    582    584     1
    584    589     1
    585    588     1
    559    560     1
    559    565     1
    559    564     1
    559    566     1
    560    563     1
    560    567     1
    562    564     1
    562    571     1
    563    571     1
    564    567     1
    564    569     1
    566    568     1
    568    573     1
    568    577     1
    568    578     1
    569    571     1
    572    574     1
    572    581     1
    572    576     1
    572    582     1
    575    587     1
    576    577     1
    576    586     1
    576    587     1
    578    583     1
    580    591     1
    581    587     1
    583    584     1
    583    590     1
    583    591     1
    584    592     1
    585    592     1
    588    591     1
    591    592     1
    595    601     1
    595    603     1
    596    600     1
    597    599     1
    597    604     1
    597    607     1
    599    603     1
    600    608     1
    600    612     1
    601    604     1
    601    607     1
    603    611     1
    603    614     1
    604    609     1
    604    615     1
    604    614     1
    607    611     1
    607    618     1
    607    619     1
    608    613     1
    608    618     1
    608    620     1
    608    619     1
    609    612     1
    609    618     1
    609    620     1
    611    614     1
    611    616     1
    611    622     1
    612    615     1
    612    622     1
    612    623     1
    613    615     1
    614    620     1
    614    624     1
    615    619     1
    615    624     1
    616    618     1
    618    623     1
    619    622     1
    593    594     1
    593    599     1
    593    598     1
    593    600     1
    594    597     1
    594    601     1
    596    598     1
    596    605     1
    597    605     1
    598    601     1
    598    603     1
    600    602     1
    602    607     1
    602    611     1
    602    612     1
    603    605     1
    606    608     1
    606    615     1
    606    610     1
    606    616     1
    609    621     1
    610    611     1
    610    620     1
    610    621     1
    612    617     1
    614    625     1
    615    621     1
    617    618     1
    617    624     1
    617    625     1
    618    626     1
    619    626     1
    622    625     1
    625    626     1
    629    635     1
    629    637     1
    630    634     1
    631    633     1
    631    638     1
    631    641     1
    633    637     1
    634    642     1
    634    646     1
    635    638     1
    635    641     1
    637    645     1
    637    648     1
    638    643     1
    638    649     1
    638    648     1
    641    645     1
    641    652     1
    641    653     1
    642    647     1
    642    652     1
    642    654     1
    642    653     1
    643    646     1
    643    652     1
    643    654     1
    645    648     1
    645    650     1
    645    656     1
    646    649     1
    646    656     1
    646    657     1
    647    649     1
    648    654     1
    648    658     1
    649    653     1
    649    658     1
    650    652     1
    652    657     1
    653    656     1
    627    628     1
    627    633     1
    627    632     1
    627    634     1
    628    631     1
    628    635     1
    630    632     1
    630    639     1
    631    639     1
    632    635     1
    632    637     1
    634    636     1
    636    641     1
    636    645     1
    636    646     1
    637    639     1
    640    642     1
    640    649     1
    640    644     1
    640    650     1
    643    655     1
    644    645     1
    644    654     1
    644    655     1
    646    651     1
    648    659     1
    649    655     1
    651    652     1
    651    658     1
    651    659     1
    652    660     1
    653    660     1
    656    659     1
    659    660     1
    663    669     1
    663    671     1
    664    668     1
    665    667     1
    665    672     1
    665    675     1
    667    671     1
    668    676     1
    668    680     1
    669    672     1
    669    675     1
    671    679     1
    671    682     1
    672    677     1
    672    683     1
    672    682     1
    675    679     1
    675    686     1
    675    687     1
    676    681     1
    676    686     1
    676    688     1
    676    687     1
    677    680     1
    677    686     1
    677    688     1
    679    682     1
    679    684     1
    679    690     1
    680    683     1
    680    690     1
    680    691     1
    681    683     1
    682    688     1
    682    692     1
    683    687     1
    683    692     1
    684    686     1
    686    691     1
    687    690     1
    661    662     1
    661    667     1
    661    666     1
    661    668     1
    662    665     1
    662    669     1
    664    666     1
    664    673     1
    665    673     1
    666    669     1
    666    671     1
    668    670     1
    670    675     1
    670    679     1
    670    680     1
    671    673     1
    674    676     1
    674    683     1
    674    678     1
    674    684     1
    677    689     1
    678    679     1
    678    688     1
    678    689     1
    680    685     1
    682    693     1
    683    689     1
    685    686     1
    685    692     1
    685    693     1
    686    694     1
    687    694     1
    690    693     1
    693    694     1
    697    703     1
    697    705     1
    698    702     1
    699    701     1
    699    706     1
    699    709     1
    701    705     1
    702    710     1
    702    714     1
    703    706     1
    703    709     1
    705    713     1
    705    716     1
    706    711     1
    706    717     1
    706    716     1
    709    713     1
    709    720     1
    709    721     1
    710    715     1
    710    720     1
    710    722     1
    710    721     1
    711    714     1
    711    720     1
    711    722     1
    713    716     1
    713    718     1
    713    724     1
    714    717     1
    714    724     1
    714    725     1
    715    717     1
    716    722     1
    716    726     1
    717    721     1
    717    726     1
    718    720     1
    720    725     1
    721    724     1
    695    696     1
    695    701     1
    695    700     1
    695    702     1
    696    699     1
    696    703     1
    698    700     1
    698    707     1
    699    707     1
    700    703     1
    700    705     1
    702    704     1
    704    709     1
    704    713     1
    704    714     1
    705    707     1
    708    710     1
    708    717     1
    708    712     1
    708    718     1
    711    723     1
    712    713     1
    712    722     1
    712    723     1
    714    719     1
    716    727     1
    717    723     1
    719    720     1
    719    726     1
    719    727     1
    720    728     1
    721    728     1
    724    727     1
    727    728     1
    731    737     1
    731    739     1
    732    736     1
    733    735     1
    733    740     1
    733    743     1
    735    739     1
    736    744     1
    736    748     1
    737    740     1
    737    743     1
    739    747     1
    739    750     1
    740    745     1
    740    751     1
    740    750     1
    743    747     1
    743    754     1
    743    755     1
    744    749     1
    744    754     1
    744    756     1
    744    755     1
    745    748     1
    745    754     1
    745    756     1
    747    750     1
    747    752     1
    747    758     1
    748    751     1
    748    758     1
    748    759     1
    749    751     1
    750    756     1
    750    760     1
    751    755     1
    751    760     1
    752    754     1
    754    759     1
    755    758     1
    729    730     1
    729    735     1
    729    734     1
    729    736     1
    730    733     1
    730    737     1
    732    734     1
    732    741     1
    733    741     1
    734    737     1
    734    739     1
    736    738     1
    738    743     1
    738    747     1
    738    748     1
    739    741     1
    742    744     1
    742    751     1
    742    746     1
    742    752     1
    745    757     1
    746    747     1
    746    756     1
    746    757     1
    748    753     1
    750    761     1
    751    757     1
    753    754     1
    753    760     1
    753    761     1
    754    762     1
    755    762     1
    758    761     1
    761    762     1
    765    771     1
    765    773     1
    766    770     1
    767    769     1
    767    774     1
    767    777     1
    769    773     1
    770    778     1
    770    782     1
    771    774     1
    771    777     1
    773    781     1
    773    784     1
    774    779     1
    774    785     1
    774    784     1
    777    781     1
    777    788     1
    777    789     1
    778    783     1
    778    788     1
    778    790     1
    778    789     1
    779    782     1
    779    788     1
    779    790     1
    781    784     1
    781    786     1
    781    792     1
    782    785     1
    782    792     1
    782    793     1
    783    785     1
    784    790     1
    784    794     1
    785    789     1
    785    794     1
    786    788     1
    788    793     1
    789    792     1
    763    764     1
    763    769     1
    763    768     1
    763    770     1
    764    767     1
    764    771     1
    766    768     1
    766    775     1
    767    775     1
    768    771     1
    768    773     1
    770    772     1
    772    777     1
    772    781     1
    772    782     1
    773    775     1
    776    778     1
    776    785     1
    776    780     1
    776    786     1
    779    791     1
    780    781     1
    780    790     1
    780    791     1
    782    787     1
    784    795     1
    785    791     1
    787    788     1
    787    794     1
    787    795     1
    788    796     1
    789    796     1
    792    795     1
    795    796     1
    799    805     1
    799    807     1
    800    804     1
    801    803     1
    801    808     1
    801    811     1
    803    807     1
    804    812     1
    804    816     1
    805    808     1
    805    811     1
    807    815     1
    807    818     1
    808    813     1
    808    819     1
    808    818     1
    811    815     1
    811    822     1
    811    823     1
    812    817     1
    812    822     1
    812    824     1
    812    823     1
    813    816     1
    813    822     1
    813    824     1
    815    818     1
    815    820     1
    815    826     1
    816    819     1
    816    826     1
    816    827     1
    817    819     1
    818    824     1
    818    828     1
    819    823     1
    819    828     1
    820    822     1
    822    827     1
    823    826     1
    797    798     1
    797    803     1
    797    802     1
    797    804     1
    798    801     1
    798    805     1
    800    802     1
    800    809     1
    801    809     1
    802    805     1
    802    807     1
    804    806     1
    806    811     1
    806    815     1
    806    816     1
    807    809     1
    810    812     1
    810    819     1
    810    814     1
    810    820     1
    813    825     1
    814    815     1
    814    824     1
    814    825     1
    816    821     1
    818    829     1
    819    825     1
    821    822     1
    821    828     1
    821    829     1
    822    830     1
    823    830     1
    826    829     1
    829    830     1
      1    614     1
    416    618     1
    418    618     1
    382    618     1
    384    618     1
      1    623     1
      1    626     1
    620    624     1
    416    624     1
    418    624     1
    382    624     1
    384    624     1
    616    622     1
    412    622     1
    411    622     1
    414    622     1
    420    622     1
    377    622     1
    378    622     1
    380    622     1
    386    622     1
      1    611     1
    416    615     1
    418    615     1
    382    615     1
    384    615     1
      1    613     1
      1    621     1
    416    616     1
    418    616     1
    382    616     1
    384    616     1
    412    620     1
    411    620     1
    414    620     1
    420    620     1
    377    620     1
    378    620     1
    380    620     1
    386    620     1
      1    422     1
      1    419     1
    416    420     1
    382    420     1
    384    420     1
      1    410     1
    382    414     1
    384    414     1
    412    418     1
    377    418     1
    378    418     1
    380    418     1
    386    418     1
      1    407     1
    382    411     1
    384    411     1
      1    417     1
      1    409     1
    382    412     1
    384    412     1
    377    416     1
    378    416     1
    380    416     1
    386    416     1
      1    376     1
      1    388     1
      1    385     1
    382    386     1
    378    384     1
      1    373     1
      1    375     1
      1    383     1
      2    784     1
     76    788     1
     78    788     1
    212    788     1
    214    788     1
      2    793     1
      2    796     1
    790    794     1
     76    794     1
     78    794     1
    212    794     1
    214    794     1
    786    792     1
     72    792     1
     71    792     1
     74    792     1
     80    792     1
    207    792     1
    208    792     1
    210    792     1
    216    792     1
      2    781     1
     76    785     1
     78    785     1
    212    785     1
    214    785     1
      2    783     1
      2    791     1
     76    786     1
     78    786     1
    212    786     1
    214    786     1
     72    790     1
     71    790     1
     74    790     1
     80    790     1
    207    790     1
    208    790     1
    210    790     1
    216    790     1
      2     82     1
      2     79     1
     76     80     1
    212     80     1
    214     80     1
      2     70     1
    212     74     1
    214     74     1
     72     78     1
    207     78     1
    208     78     1
    210     78     1
    216     78     1
      2     67     1
    212     71     1
    214     71     1
      2     77     1
      2     69     1
    212     72     1
    214     72     1
    207     76     1
    208     76     1
    210     76     1
    216     76     1
      2    206     1
      2    218     1
      2    215     1
    212    216     1
    208    214     1
      2    203     1
      2    205     1
      2    213     1
      3    750     1
    688    754     1
    690    754     1
     42    754     1
     44    754     1
      3    759     1
      3    762     1
    756    760     1
    688    760     1
    690    760     1
     42    760     1
     44    760     1
    752    758     1
    684    758     1
    683    758     1
    686    758     1
    692    758     1
     37    758     1
     38    758     1
     40    758     1
     46    758     1
      3    747     1
    688    751     1
    690    751     1
     42    751     1
     44    751     1
      3    749     1
      3    757     1
    688    752     1
    690    752     1
     42    752     1
     44    752     1
    684    756     1
    683    756     1
    686    756     1
    692    756     1
     37    756     1
     38    756     1
     40    756     1
     46    756     1
      3    694     1
      3    691     1
    688    692     1
     42    692     1
     44    692     1
      3    682     1
     42    686     1
     44    686     1
    684    690     1
     37    690     1
     38    690     1
     40    690     1
     46    690     1
      3    679     1
     42    683     1
     44    683     1
      3    689     1
      3    681     1
     42    684     1
     44    684     1
     37    688     1
     38    688     1
     40    688     1
     46    688     1
      3     36     1
      3     48     1
      3     45     1
     42     46     1
     38     44     1
      3     33     1
      3     35     1
      3     43     1
      4    444     1
    348    448     1
    350    448     1
    552    448     1
    554    448     1
      4    453     1
      4    456     1
    450    454     1
    348    454     1
    350    454     1
    552    454     1
    554    454     1
    446    452     1
    344    452     1
    343    452     1
    346    452     1
    352    452     1
    547    452     1
    548    452     1
    550    452     1
    556    452     1
      4    441     1
    348    445     1
    350    445     1
    552    445     1
    554    445     1
      4    443     1
      4    451     1
    348    446     1
    350    446     1
    552    446     1
    554    446     1
    344    450     1
    343    450     1
    346    450     1
    352    450     1
    547    450     1
    548    450     1
    550    450     1
    556    450     1
      4    354     1
      4    351     1
    348    352     1
    552    352     1
    554    352     1
      4    342     1
    552    346     1
    554    346     1
    344    350     1
    547    350     1
    548    350     1
    550    350     1
    556    350     1
      4    339     1
    552    343     1
    554    343     1
      4    349     1
      4    341     1
    552    344     1
    554    344     1
    547    348     1
    548    348     1
    550    348     1
    556    348     1
      4    546     1
      4    558     1
      4    555     1
    552    556     1
    548    554     1
      4    543     1
      4    545     1
      4    553     1
      5    104     1
    824    108     1
    826    108     1
    144    108     1
    146    108     1
      5    113     1
      5    116     1
    110    114     1
    824    114     1
    826    114     1
    144    114     1
    146    114     1
    106    112     1
    820    112     1
    819    112     1
    822    112     1
    828    112     1
    139    112     1
    140    112     1
    142    112     1
    148    112     1
      5    101     1
    824    105     1
    826    105     1
    144    105     1
    146    105     1
      5    103     1
      5    111     1
    824    106     1
    826    106     1
    144    106     1
    146    106     1
    820    110     1
    819    110     1
    822    110     1
    828    110     1
    139    110     1
    140    110     1
    142    110     1
    148    110     1
      5    830     1
      5    827     1
    824    828     1
    144    828     1
    146    828     1
      5    818     1
    144    822     1
    146    822     1
    820    826     1
    139    826     1
    140    826     1
    142    826     1
    148    826     1
      5    815     1
    144    819     1
    146    819     1
      5    825     1
      5    817     1
    144    820     1
    146    820     1
    139    824     1
    140    824     1
    142    824     1
    148    824     1
      5    138     1
      5    150     1
      5    147     1
    144    148     1
    140    146     1
      5    135     1
      5    137     1
      5    145     1
      6    580     1
    246    584     1
    248    584     1
    314    584     1
    316    584     1
      6    589     1
      6    592     1
    586    590     1
    246    590     1
    248    590     1
    314    590     1
    316    590     1
    582    588     1
    242    588     1
    241    588     1
    244    588     1
    250    588     1
    309    588     1
    310    588     1
    312    588     1
    318    588     1
      6    577     1
    246    581     1
    248    581     1
    314    581     1
    316    581     1
      6    579     1
      6    587     1
    246    582     1
    248    582     1
    314    582     1
    316    582     1
    242    586     1
    241    586     1
    244    586     1
    250    586     1
    309    586     1
    310    586     1
    312    586     1
    318    586     1
      6    252     1
      6    249     1
    246    250     1
    314    250     1
    316    250     1
      6    240     1
    314    244     1
    316    244     1
    242    248     1
    309    248     1
    310    248     1
    312    248     1
    318    248     1
      6    237     1
    314    241     1
    316    241     1
      6    247     1
      6    239     1
    314    242     1
    316    242     1
    309    246     1
    310    246     1
    312    246     1
    318    246     1
      6    308     1
      6    320     1
      6    317     1
    314    318     1
    310    316     1
      6    305     1
      6    307     1
      6    315     1
      7    274     1
    178    278     1
    180    278     1
    484    278     1
    486    278     1
      7    283     1
      7    286     1
    280    284     1
    178    284     1
    180    284     1
    484    284     1
    486    284     1
    276    282     1
    174    282     1
    173    282     1
    176    282     1
    182    282     1
    479    282     1
    480    282     1
    482    282     1
    488    282     1
      7    271     1
    178    275     1
    180    275     1
    484    275     1
    486    275     1
      7    273     1
      7    281     1
    178    276     1
    180    276     1
    484    276     1
    486    276     1
    174    280     1
    173    280     1
    176    280     1
    182    280     1
    479    280     1
    480    280     1
    482    280     1
    488    280     1
      7    184     1
      7    181     1
    178    182     1
    484    182     1
    486    182     1
      7    172     1
    484    176     1
    486    176     1
    174    180     1
    479    180     1
    480    180     1
    482    180     1
    488    180     1
      7    169     1
    484    173     1
    486    173     1
      7    179     1
      7    171     1
    484    174     1
    486    174     1
    479    178     1
    480    178     1
    482    178     1
    488    178     1
      7    478     1
      7    490     1
      7    487     1
    484    488     1
    480    486     1
      7    475     1
      7    477     1
      7    485     1
      8    716     1
    518    720     1
    520    720     1
    654    720     1
    656    720     1
      8    725     1
      8    728     1
    722    726     1
    518    726     1
    520    726     1
    654    726     1
    656    726     1
    718    724     1
    514    724     1
    513    724     1
    516    724     1
    522    724     1
    649    724     1
    650    724     1
    652    724     1
    658    724     1
      8    713     1
    518    717     1
    520    717     1
    654    717     1
    656    717     1
      8    715     1
      8    723     1
    518    718     1
    520    718     1
    654    718     1
    656    718     1
    514    722     1
    513    722     1
    516    722     1
    522    722     1
    649    722     1
    650    722     1
    652    722     1
    658    722     1
      8    524     1
      8    521     1
    518    522     1
    654    522     1
    656    522     1
      8    512     1
    654    516     1
    656    516     1
    514    520     1
    649    520     1
    650    520     1
    652    520     1
    658    520     1
      8    509     1
    654    513     1
    656    513     1
      8    519     1
      8    511     1
    654    514     1
    656    514     1
    649    518     1
    650    518     1
    652    518     1
    658    518     1
      8    648     1
      8    660     1
      8    657     1
    654    658     1
    650    656     1
      8    645     1
      8    647     1
      8    655     1
      9    770     1
      9    775     1
    803    771     1
    157    771     1
    395    771     1
      9    764     1
      9    765     1
    803    766     1
    157    766     1
    395    766     1
    392    769     1
    397    769     1
    805    769     1
    800    769     1
    159    769     1
    154    769     1
      9    390     1
      9    391     1
    803    392     1
    157    392     1
      9    401     1
      9    396     1
    803    397     1
    157    397     1
    805    395     1
    800    395     1
    159    395     1
    154    395     1
      9    152     1
      9    153     1
    803    154     1
      9    158     1
      9    163     1
    803    159     1
    805    157     1
    800    157     1
      9    804     1
      9    809     1
      9    798     1
      9    799     1
     10    430     1
     10    435     1
    191    431     1
    361    431     1
    667    431     1
     10    424     1
     10    425     1
    191    426     1
    361    426     1
    667    426     1
    664    429     1
    669    429     1
    193    429     1
    188    429     1
    363    429     1
    358    429     1
     10    662     1
     10    663     1
    191    664     1
    361    664     1
     10    673     1
     10    668     1
    191    669     1
    361    669     1
    193    667     1
    188    667     1
    363    667     1
    358    667     1
     10    356     1
     10    357     1
    191    358     1
     10    362     1
     10    367     1
    191    363     1
    193    361     1
    188    361     1
     10    192     1
     10    197     1
     10    186     1
     10    187     1
     11    634     1
     11    639     1
    735    635     1
    599    635     1
    463    635     1
     11    628     1
     11    629     1
    735    630     1
    599    630     1
    463    630     1
    460    633     1
    465    633     1
    737    633     1
    732    633     1
    601    633     1
    596    633     1
     11    458     1
     11    459     1
    735    460     1
    599    460     1
     11    469     1
     11    464     1
    735    465     1
    599    465     1
    737    463     1
    732    463     1
    601    463     1
    596    463     1
     11    594     1
     11    595     1
    735    596     1
     11    600     1
     11    605     1
    735    601     1
    737    599     1
    732    599     1
     11    736     1
     11    741     1
     11    730     1
     11    731     1
     12    260     1
     12    265     1
    123    261     1
    293    261     1
    497    261     1
     12    254     1
     12    255     1
    123    256     1
    293    256     1
    497    256     1
    494    259     1
    499    259     1
    125    259     1
    120    259     1
    295    259     1
    290    259     1
     12    492     1
     12    493     1
    123    494     1
    293    494     1
     12    503     1
     12    498     1
    123    499     1
    293    499     1
    125    497     1
    120    497     1
    295    497     1
    290    497     1
     12    288     1
     12    289     1
    123    290     1
     12    294     1
     12    299     1
    123    295     1
    125    293     1
    120    293     1
     12    124     1
     12    129     1
     12    118     1
     12    119     1
     13    328     1
     13    333     1
    225    329     1
     89    329     1
     55    329     1
     13    322     1
     13    323     1
    225    324     1
     89    324     1
     55    324     1
     52    327     1
     57    327     1
    227    327     1
    222    327     1
     91    327     1
     86    327     1
     13     50     1
     13     51     1
    225     52     1
     89     52     1
     13     61     1
     13     56     1
    225     57     1
     89     57     1
    227     55     1
    222     55     1
     91     55     1
     86     55     1
     13     84     1
     13     85     1
    225     86     1
     13     90     1
     13     95     1
    225     91     1
    227     89     1
    222     89     1
     13    226     1
     13    231     1
     13    220     1
     13    221     1
     14     22     1
     14     27     1
    701     23     1
    565     23     1
    531     23     1
     14     16     1
     14     17     1
    701     18     1
    565     18     1
    531     18     1
    528     21     1
    533     21     1
    703     21     1
    698     21     1
    567     21     1
    562     21     1
     14    526     1
     14    527     1
    701    528     1
    565    528     1
     14    537     1
     14    532     1
    701    533     1
    565    533     1
    703    531     1
    698    531     1
    567    531     1
    562    531     1
     14    560     1
     14    561     1
    701    562     1
     14    566     1
     14    571     1
    701    567     1
    703    565     1
    698    565     1
     14    702     1
     14    707     1
     14    696     1
     14    697     1

[ angles ]
;    ai     aj     ak funct         c0         c1         c2         c3
     17     18     21     1   121.2090000 710.033168
     17     19     22     1   120.1380000 730.877856
     18     17     19     1   119.1080000 810.323648
     18     21     23     1   119.7970000 685.330832
     19     22     23     1   116.8040000 843.427456
     19     22     25     1   121.9390000 611.725904
     21     23     22     1   122.9410000 698.912096
     22     25     26     1   122.7070000 485.285424
     22     25     29     1   125.8970000 449.227712
     23     22     25     1   121.2570000 629.298704
     25     26     30     1   107.6990000 623.491312
     25     29     34     1   105.7050000 508.230480
     26     25     29     1   111.3950000 481.511456
     26     30     33     1   132.5240000 545.225408
     26     30     34     1   104.2360000 474.340080
     29     34     30     1   110.9650000 473.319184
     29     34     36     1   128.0350000 477.611968
     30     33     31     1   126.8070000 650.745888
     30     33     37     1   115.7410000 636.796432
     30     34     36     1   121.0000000 524.271936
     31     33     37     1   117.4520000 753.973536
     31     35     38     1   119.7570000 815.946944
     33     30     34     1   123.2400000 453.771536
     33     31     35     1   119.2300000 610.169456
     33     37     40     1   121.5910000 539.777840
     33     37     42     1   122.2220000 602.621520
     34     36     40     1   117.0540000 613.391136
     34     36     41     1   124.6100000 629.039296
     35     38     42     1   122.2190000 682.736752
     36     40     37     1   121.3730000 539.468224
     36     40     44     1   122.1020000 618.947488
     36     41     45     1   118.6080000 611.098304
     37     40     44     1   116.5240000 536.079184
     37     42     38     1   119.1160000 608.629744
     40     36     41     1   118.3360000 746.182928
     40     37     42     1   116.1870000 543.986944
     40     44     46     1   118.7150000 611.843056
     41     45     46     1   119.7200000 820.892432
     44     46     45     1   122.5150000 890.497456
     15     17     18     1   119.6220000 256.830656
     15     17     19     1   121.2690000 253.751232
     16     18     17     1   121.5660000 290.528592
     16     18     21     1   117.2250000 285.449216
     17     19     20     1   120.0380000 257.023120
     20     19     22     1   119.8240000 253.466720
     21     23     27     1   116.6170000 281.758928
     22     23     27     1   120.4420000 283.432528
     24     26     25     1   125.1090000 263.081552
     24     26     30     1   127.1920000 255.098480
     28     31     33     1   120.6940000 240.086288
     28     31     35     1   120.0750000 258.721824
     31     35     32     1   120.9670000 253.734496
     32     35     38     1   119.2760000 260.328480
     35     38     43     1   121.0950000 289.608112
     36     41     39     1   119.1360000 236.278848
     39     41     45     1   122.2570000 254.077584
     41     45     47     1   121.1330000 349.405840
     42     38     43     1   116.6860000 276.202576
     44     46     48     1   116.5490000 373.949184
     45     46     48     1   120.9350000 291.122720
     46     45     47     1   119.1470000 259.408000
     51     52     55     1   121.2090000 710.033168
     51     53     56     1   120.1380000 730.877856
     52     51     53     1   119.1080000 810.323648
     52     55     57     1   119.7970000 685.330832
     53     56     57     1   116.8040000 843.427456
     53     56     59     1   121.9390000 611.725904
     55     57     56     1   122.9410000 698.912096
     56     59     60     1   122.7070000 485.285424
     56     59     63     1   125.8970000 449.227712
     57     56     59     1   121.2570000 629.298704
     59     60     64     1   107.6990000 623.491312
     59     63     68     1   105.7050000 508.230480
     60     59     63     1   111.3950000 481.511456
     60     64     67     1   132.5240000 545.225408
     60     64     68     1   104.2360000 474.340080
     63     68     64     1   110.9650000 473.319184
     63     68     70     1   128.0350000 477.611968
     64     67     65     1   126.8070000 650.745888
     64     67     71     1   115.7410000 636.796432
     64     68     70     1   121.0000000 524.271936
     65     67     71     1   117.4520000 753.973536
     65     69     72     1   119.7570000 815.946944
     67     64     68     1   123.2400000 453.771536
     67     65     69     1   119.2300000 610.169456
     67     71     74     1   121.5910000 539.777840
     67     71     76     1   122.2220000 602.621520
     68     70     74     1   117.0540000 613.391136
     68     70     75     1   124.6100000 629.039296
     69     72     76     1   122.2190000 682.736752
     70     74     71     1   121.3730000 539.468224
     70     74     78     1   122.1020000 618.947488
     70     75     79     1   118.6080000 611.098304
     71     74     78     1   116.5240000 536.079184
     71     76     72     1   119.1160000 608.629744
     74     70     75     1   118.3360000 746.182928
     74     71     76     1   116.1870000 543.986944
     74     78     80     1   118.7150000 611.843056
     75     79     80     1   119.7200000 820.892432
     78     80     79     1   122.5150000 890.497456
     49     51     52     1   119.6220000 256.830656
     49     51     53     1   121.2690000 253.751232
     50     52     51     1   121.5660000 290.528592
     50     52     55     1   117.2250000 285.449216
     51     53     54     1   120.0380000 257.023120
     54     53     56     1   119.8240000 253.466720
     55     57     61     1   116.6170000 281.758928
     56     57     61     1   120.4420000 283.432528
     58     60     59     1   125.1090000 263.081552
     58     60     64     1   127.1920000 255.098480
     62     65     67     1   120.6940000 240.086288
     62     65     69     1   120.0750000 258.721824
     65     69     66     1   120.9670000 253.734496
     66     69     72     1   119.2760000 260.328480
     69     72     77     1   121.0950000 289.608112
     70     75     73     1   119.1360000 236.278848
     73     75     79     1   122.2570000 254.077584
     75     79     81     1   121.1330000 349.405840
     76     72     77     1   116.6860000 276.202576
     78     80     82     1   116.5490000 373.949184
     79     80     82     1   120.9350000 291.122720
     80     79     81     1   119.1470000 259.408000
     85     86     89     1   121.2090000 710.033168
     85     87     90     1   120.1380000 730.877856
     86     85     87     1   119.1080000 810.323648
     86     89     91     1   119.7970000 685.330832
     87     90     91     1   116.8040000 843.427456
     87     90     93     1   121.9390000 611.725904
     89     91     90     1   122.9410000 698.912096
     90     93     94     1   122.7070000 485.285424
     90     93     97     1   125.8970000 449.227712
     91     90     93     1   121.2570000 629.298704
     93     94     98     1   107.6990000 623.491312
     93     97    102     1   105.7050000 508.230480
     94     93     97     1   111.3950000 481.511456
     94     98    101     1   132.5240000 545.225408
     94     98    102     1   104.2360000 474.340080
     97    102     98     1   110.9650000 473.319184
     97    102    104     1   128.0350000 477.611968
     98    101     99     1   126.8070000 650.745888
     98    101    105     1   115.7410000 636.796432
     98    102    104     1   121.0000000 524.271936
     99    101    105     1   117.4520000 753.973536
     99    103    106     1   119.7570000 815.946944
    101     98    102     1   123.2400000 453.771536
    101     99    103     1   119.2300000 610.169456
    101    105    108     1   121.5910000 539.777840
    101    105    110     1   122.2220000 602.621520
    102    104    108     1   117.0540000 613.391136
    102    104    109     1   124.6100000 629.039296
    103    106    110     1   122.2190000 682.736752
    104    108    105     1   121.3730000 539.468224
    104    108    112     1   122.1020000 618.947488
    104    109    113     1   118.6080000 611.098304
    105    108    112     1   116.5240000 536.079184
    105    110    106     1   119.1160000 608.629744
    108    104    109     1   118.3360000 746.182928
    108    105    110     1   116.1870000 543.986944
    108    112    114     1   118.7150000 611.843056
    109    113    114     1   119.7200000 820.892432
    112    114    113     1   122.5150000 890.497456
     83     85     86     1   119.6220000 256.830656
     83     85     87     1   121.2690000 253.751232
     84     86     85     1   121.5660000 290.528592
     84     86     89     1   117.2250000 285.449216
     85     87     88     1   120.0380000 257.023120
     88     87     90     1   119.8240000 253.466720
     89     91     95     1   116.6170000 281.758928
     90     91     95     1   120.4420000 283.432528
     92     94     93     1   125.1090000 263.081552
     92     94     98     1   127.1920000 255.098480
     96     99    101     1   120.6940000 240.086288
     96     99    103     1   120.0750000 258.721824
     99    103    100     1   120.9670000 253.734496
    100    103    106     1   119.2760000 260.328480
    103    106    111     1   121.0950000 289.608112
    104    109    107     1   119.1360000 236.278848
    107    109    113     1   122.2570000 254.077584
    109    113    115     1   121.1330000 349.405840
    110    106    111     1   116.6860000 276.202576
    112    114    116     1   116.5490000 373.949184
    113    114    116     1   120.9350000 291.122720
    114    113    115     1   119.1470000 259.408000
    119    120    123     1   121.2090000 710.033168
    119    121    124     1   120.1380000 730.877856
    120    119    121     1   119.1080000 810.323648
    120    123    125     1   119.7970000 685.330832
    121    124    125     1   116.8040000 843.427456
    121    124    127     1   121.9390000 611.725904
    123    125    124     1   122.9410000 698.912096
    124    127    128     1   122.7070000 485.285424
    124    127    131     1   125.8970000 449.227712
    125    124    127     1   121.2570000 629.298704
    127    128    132     1   107.6990000 623.491312
    127    131    136     1   105.7050000 508.230480
    128    127    131     1   111.3950000 481.511456
    128    132    135     1   132.5240000 545.225408
    128    132    136     1   104.2360000 474.340080
    131    136    132     1   110.9650000 473.319184
    131    136    138     1   128.0350000 477.611968
    132    135    133     1   126.8070000 650.745888
    132    135    139     1   115.7410000 636.796432
    132    136    138     1   121.0000000 524.271936
    133    135    139     1   117.4520000 753.973536
    133    137    140     1   119.7570000 815.946944
    135    132    136     1   123.2400000 453.771536
    135    133    137     1   119.2300000 610.169456
    135    139    142     1   121.5910000 539.777840
    135    139    144     1   122.2220000 602.621520
    136    138    142     1   117.0540000 613.391136
    136    138    143     1   124.6100000 629.039296
    137    140    144     1   122.2190000 682.736752
    138    142    139     1   121.3730000 539.468224
    138    142    146     1   122.1020000 618.947488
    138    143    147     1   118.6080000 611.098304
    139    142    146     1   116.5240000 536.079184
    139    144    140     1   119.1160000 608.629744
    142    138    143     1   118.3360000 746.182928
    142    139    144     1   116.1870000 543.986944
    142    146    148     1   118.7150000 611.843056
    143    147    148     1   119.7200000 820.892432
    146    148    147     1   122.5150000 890.497456
    117    119    120     1   119.6220000 256.830656
    117    119    121     1   121.2690000 253.751232
    118    120    119     1   121.5660000 290.528592
    118    120    123     1   117.2250000 285.449216
    119    121    122     1   120.0380000 257.023120
    122    121    124     1   119.8240000 253.466720
    123    125    129     1   116.6170000 281.758928
    124    125    129     1   120.4420000 283.432528
    126    128    127     1   125.1090000 263.081552
    126    128    132     1   127.1920000 255.098480
    130    133    135     1   120.6940000 240.086288
    130    133    137     1   120.0750000 258.721824
    133    137    134     1   120.9670000 253.734496
    134    137    140     1   119.2760000 260.328480
    137    140    145     1   121.0950000 289.608112
    138    143    141     1   119.1360000 236.278848
    141    143    147     1   122.2570000 254.077584
    143    147    149     1   121.1330000 349.405840
    144    140    145     1   116.6860000 276.202576
    146    148    150     1   116.5490000 373.949184
    147    148    150     1   120.9350000 291.122720
    148    147    149     1   119.1470000 259.408000
    153    154    157     1   121.2090000 710.033168
    153    155    158     1   120.1380000 730.877856
    154    153    155     1   119.1080000 810.323648
    154    157    159     1   119.7970000 685.330832
    155    158    159     1   116.8040000 843.427456
    155    158    161     1   121.9390000 611.725904
    157    159    158     1   122.9410000 698.912096
    158    161    162     1   122.7070000 485.285424
    158    161    165     1   125.8970000 449.227712
    159    158    161     1   121.2570000 629.298704
    161    162    166     1   107.6990000 623.491312
    161    165    170     1   105.7050000 508.230480
    162    161    165     1   111.3950000 481.511456
    162    166    169     1   132.5240000 545.225408
    162    166    170     1   104.2360000 474.340080
    165    170    166     1   110.9650000 473.319184
    165    170    172     1   128.0350000 477.611968
    166    169    167     1   126.8070000 650.745888
    166    169    173     1   115.7410000 636.796432
    166    170    172     1   121.0000000 524.271936
    167    169    173     1   117.4520000 753.973536
    167    171    174     1   119.7570000 815.946944
    169    166    170     1   123.2400000 453.771536
    169    167    171     1   119.2300000 610.169456
    169    173    176     1   121.5910000 539.777840
    169    173    178     1   122.2220000 602.621520
    170    172    176     1   117.0540000 613.391136
    170    172    177     1   124.6100000 629.039296
    171    174    178     1   122.2190000 682.736752
    172    176    173     1   121.3730000 539.468224
    172    176    180     1   122.1020000 618.947488
    172    177    181     1   118.6080000 611.098304
    173    176    180     1   116.5240000 536.079184
    173    178    174     1   119.1160000 608.629744
    176    172    177     1   118.3360000 746.182928
    176    173    178     1   116.1870000 543.986944
    176    180    182     1   118.7150000 611.843056
    177    181    182     1   119.7200000 820.892432
    180    182    181     1   122.5150000 890.497456
    151    153    154     1   119.6220000 256.830656
    151    153    155     1   121.2690000 253.751232
    152    154    153     1   121.5660000 290.528592
    152    154    157     1   117.2250000 285.449216
    153    155    156     1   120.0380000 257.023120
    156    155    158     1   119.8240000 253.466720
    157    159    163     1   116.6170000 281.758928
    158    159    163     1   120.4420000 283.432528
    160    162    161     1   125.1090000 263.081552
    160    162    166     1   127.1920000 255.098480
    164    167    169     1   120.6940000 240.086288
    164    167    171     1   120.0750000 258.721824
    167    171    168     1   120.9670000 253.734496
    168    171    174     1   119.2760000 260.328480
    171    174    179     1   121.0950000 289.608112
    172    177    175     1   119.1360000 236.278848
    175    177    181     1   122.2570000 254.077584
    177    181    183     1   121.1330000 349.405840
    178    174    179     1   116.6860000 276.202576
    180    182    184     1   116.5490000 373.949184
    181    182    184     1   120.9350000 291.122720
    182    181    183     1   119.1470000 259.408000
    187    188    191     1   121.2090000 710.033168
    187    189    192     1   120.1380000 730.877856
    188    187    189     1   119.1080000 810.323648
    188    191    193     1   119.7970000 685.330832
    189    192    193     1   116.8040000 843.427456
    189    192    195     1   121.9390000 611.725904
    191    193    192     1   122.9410000 698.912096
    192    195    196     1   122.7070000 485.285424
    192    195    199     1   125.8970000 449.227712
    193    192    195     1   121.2570000 629.298704
    195    196    200     1   107.6990000 623.491312
    195    199    204     1   105.7050000 508.230480
    196    195    199     1   111.3950000 481.511456
    196    200    203     1   132.5240000 545.225408
    196    200    204     1   104.2360000 474.340080
    199    204    200     1   110.9650000 473.319184
    199    204    206     1   128.0350000 477.611968
    200    203    201     1   126.8070000 650.745888
    200    203    207     1   115.7410000 636.796432
    200    204    206     1   121.0000000 524.271936
    201    203    207     1   117.4520000 753.973536
    201    205    208     1   119.7570000 815.946944
    203    200    204     1   123.2400000 453.771536
    203    201    205     1   119.2300000 610.169456
    203    207    210     1   121.5910000 539.777840
    203    207    212     1   122.2220000 602.621520
    204    206    210     1   117.0540000 613.391136
    204    206    211     1   124.6100000 629.039296
    205    208    212     1   122.2190000 682.736752
    206    210    207     1   121.3730000 539.468224
    206    210    214     1   122.1020000 618.947488
    206    211    215     1   118.6080000 611.098304
    207    210    214     1   116.5240000 536.079184
    207    212    208     1   119.1160000 608.629744
    210    206    211     1   118.3360000 746.182928
    210    207    212     1   116.1870000 543.986944
    210    214    216     1   118.7150000 611.843056
    211    215    216     1   119.7200000 820.892432
    214    216    215     1   122.5150000 890.497456
    185    187    188     1   119.6220000 256.830656
    185    187    189     1   121.2690000 253.751232
    186    188    187     1   121.5660000 290.528592
    186    188    191     1   117.2250000 285.449216
    187    189    190     1   120.0380000 257.023120
    190    189    192     1   119.8240000 253.466720
    191    193    197     1   116.6170000 281.758928
    192    193    197     1   120.4420000 283.432528
    194    196    195     1   125.1090000 263.081552
    194    196    200     1   127.1920000 255.098480
    198    201    203     1   120.6940000 240.086288
    198    201    205     1   120.0750000 258.721824
    201    205    202     1   120.9670000 253.734496
    202    205    208     1   119.2760000 260.328480
    205    208    213     1   121.0950000 289.608112
    206    211    209     1   119.1360000 236.278848
    209    211    215     1   122.2570000 254.077584
    211    215    217     1   121.1330000 349.405840
    212    208    213     1   116.6860000 276.202576
    214    216    218     1   116.5490000 373.949184
    215    216    218     1   120.9350000 291.122720
    216    215    217     1   119.1470000 259.408000
    221    222    225     1   121.2090000 710.033168
    221    223    226     1   120.1380000 730.877856
    222    221    223     1   119.1080000 810.323648
    222    225    227     1   119.7970000 685.330832
    223    226    227     1   116.8040000 843.427456
    223    226    229     1   121.9390000 611.725904
    225    227    226     1   122.9410000 698.912096
    226    229    230     1   122.7070000 485.285424
    226    229    233     1   125.8970000 449.227712
    227    226    229     1   121.2570000 629.298704
    229    230    234     1   107.6990000 623.491312
    229    233    238     1   105.7050000 508.230480
    230    229    233     1   111.3950000 481.511456
    230    234    237     1   132.5240000 545.225408
    230    234    238     1   104.2360000 474.340080
    233    238    234     1   110.9650000 473.319184
    233    238    240     1   128.0350000 477.611968
    234    237    235     1   126.8070000 650.745888
    234    237    241     1   115.7410000 636.796432
    234    238    240     1   121.0000000 524.271936
    235    237    241     1   117.4520000 753.973536
    235    239    242     1   119.7570000 815.946944
    237    234    238     1   123.2400000 453.771536
    237    235    239     1   119.2300000 610.169456
    237    241    244     1   121.5910000 539.777840
    237    241    246     1   122.2220000 602.621520
    238    240    244     1   117.0540000 613.391136
    238    240    245     1   124.6100000 629.039296
    239    242    246     1   122.2190000 682.736752
    240    244    241     1   121.3730000 539.468224
    240    244    248     1   122.1020000 618.947488
    240    245    249     1   118.6080000 611.098304
    241    244    248     1   116.5240000 536.079184
    241    246    242     1   119.1160000 608.629744
    244    240    245     1   118.3360000 746.182928
    244    241    246     1   116.1870000 543.986944
    244    248    250     1   118.7150000 611.843056
    245    249    250     1   119.7200000 820.892432
    248    250    249     1   122.5150000 890.497456
    219    221    222     1   119.6220000 256.830656
    219    221    223     1   121.2690000 253.751232
    220    222    221     1   121.5660000 290.528592
    220    222    225     1   117.2250000 285.449216
    221    223    224     1   120.0380000 257.023120
    224    223    226     1   119.8240000 253.466720
    225    227    231     1   116.6170000 281.758928
    226    227    231     1   120.4420000 283.432528
    228    230    229     1   125.1090000 263.081552
    228    230    234     1   127.1920000 255.098480
    232    235    237     1   120.6940000 240.086288
    232    235    239     1   120.0750000 258.721824
    235    239    236     1   120.9670000 253.734496
    236    239    242     1   119.2760000 260.328480
    239    242    247     1   121.0950000 289.608112
    240    245    243     1   119.1360000 236.278848
    243    245    249     1   122.2570000 254.077584
    245    249    251     1   121.1330000 349.405840
    246    242    247     1   116.6860000 276.202576
    248    250    252     1   116.5490000 373.949184
    249    250    252     1   120.9350000 291.122720
    250    249    251     1   119.1470000 259.408000
    255    256    259     1   121.2090000 710.033168
    255    257    260     1   120.1380000 730.877856
    256    255    257     1   119.1080000 810.323648
    256    259    261     1   119.7970000 685.330832
    257    260    261     1   116.8040000 843.427456
    257    260    263     1   121.9390000 611.725904
    259    261    260     1   122.9410000 698.912096
    260    263    264     1   122.7070000 485.285424
    260    263    267     1   125.8970000 449.227712
    261    260    263     1   121.2570000 629.298704
    263    264    268     1   107.6990000 623.491312
    263    267    272     1   105.7050000 508.230480
    264    263    267     1   111.3950000 481.511456
    264    268    271     1   132.5240000 545.225408
    264    268    272     1   104.2360000 474.340080
    267    272    268     1   110.9650000 473.319184
    267    272    274     1   128.0350000 477.611968
    268    271    269     1   126.8070000 650.745888
    268    271    275     1   115.7410000 636.796432
    268    272    274     1   121.0000000 524.271936
    269    271    275     1   117.4520000 753.973536
    269    273    276     1   119.7570000 815.946944
    271    268    272     1   123.2400000 453.771536
    271    269    273     1   119.2300000 610.169456
    271    275    278     1   121.5910000 539.777840
    271    275    280     1   122.2220000 602.621520
    272    274    278     1   117.0540000 613.391136
    272    274    279     1   124.6100000 629.039296
    273    276    280     1   122.2190000 682.736752
    274    278    275     1   121.3730000 539.468224
    274    278    282     1   122.1020000 618.947488
    274    279    283     1   118.6080000 611.098304
    275    278    282     1   116.5240000 536.079184
    275    280    276     1   119.1160000 608.629744
    278    274    279     1   118.3360000 746.182928
    278    275    280     1   116.1870000 543.986944
    278    282    284     1   118.7150000 611.843056
    279    283    284     1   119.7200000 820.892432
    282    284    283     1   122.5150000 890.497456
    253    255    256     1   119.6220000 256.830656
    253    255    257     1   121.2690000 253.751232
    254    256    255     1   121.5660000 290.528592
    254    256    259     1   117.2250000 285.449216
    255    257    258     1   120.0380000 257.023120
    258    257    260     1   119.8240000 253.466720
    259    261    265     1   116.6170000 281.758928
    260    261    265     1   120.4420000 283.432528
    262    264    263     1   125.1090000 263.081552
    262    264    268     1   127.1920000 255.098480
    266    269    271     1   120.6940000 240.086288
    266    269    273     1   120.0750000 258.721824
    269    273    270     1   120.9670000 253.734496
    270    273    276     1   119.2760000 260.328480
    273    276    281     1   121.0950000 289.608112
    274    279    277     1   119.1360000 236.278848
    277    279    283     1   122.2570000 254.077584
    279    283    285     1   121.1330000 349.405840
    280    276    281     1   116.6860000 276.202576
    282    284    286     1   116.5490000 373.949184
    283    284    286     1   120.9350000 291.122720
    284    283    285     1   119.1470000 259.408000
    289    290    293     1   121.2090000 710.033168
    289    291    294     1   120.1380000 730.877856
    290    289    291     1   119.1080000 810.323648
    290    293    295     1   119.7970000 685.330832
    291    294    295     1   116.8040000 843.427456
    291    294    297     1   121.9390000 611.725904
    293    295    294     1   122.9410000 698.912096
    294    297    298     1   122.7070000 485.285424
    294    297    301     1   125.8970000 449.227712
    295    294    297     1   121.2570000 629.298704
    297    298    302     1   107.6990000 623.491312
    297    301    306     1   105.7050000 508.230480
    298    297    301     1   111.3950000 481.511456
    298    302    305     1   132.5240000 545.225408
    298    302    306     1   104.2360000 474.340080
    301    306    302     1   110.9650000 473.319184
    301    306    308     1   128.0350000 477.611968
    302    305    303     1   126.8070000 650.745888
    302    305    309     1   115.7410000 636.796432
    302    306    308     1   121.0000000 524.271936
    303    305    309     1   117.4520000 753.973536
    303    307    310     1   119.7570000 815.946944
    305    302    306     1   123.2400000 453.771536
    305    303    307     1   119.2300000 610.169456
    305    309    312     1   121.5910000 539.777840
    305    309    314     1   122.2220000 602.621520
    306    308    312     1   117.0540000 613.391136
    306    308    313     1   124.6100000 629.039296
    307    310    314     1   122.2190000 682.736752
    308    312    309     1   121.3730000 539.468224
    308    312    316     1   122.1020000 618.947488
    308    313    317     1   118.6080000 611.098304
    309    312    316     1   116.5240000 536.079184
    309    314    310     1   119.1160000 608.629744
    312    308    313     1   118.3360000 746.182928
    312    309    314     1   116.1870000 543.986944
    312    316    318     1   118.7150000 611.843056
    313    317    318     1   119.7200000 820.892432
    316    318    317     1   122.5150000 890.497456
    287    289    290     1   119.6220000 256.830656
    287    289    291     1   121.2690000 253.751232
    288    290    289     1   121.5660000 290.528592
    288    290    293     1   117.2250000 285.449216
    289    291    292     1   120.0380000 257.023120
    292    291    294     1   119.8240000 253.466720
    293    295    299     1   116.6170000 281.758928
    294    295    299     1   120.4420000 283.432528
    296    298    297     1   125.1090000 263.081552
    296    298    302     1   127.1920000 255.098480
    300    303    305     1   120.6940000 240.086288
    300    303    307     1   120.0750000 258.721824
    303    307    304     1   120.9670000 253.734496
    304    307    310     1   119.2760000 260.328480
    307    310    315     1   121.0950000 289.608112
    308    313    311     1   119.1360000 236.278848
    311    313    317     1   122.2570000 254.077584
    313    317    319     1   121.1330000 349.405840
    314    310    315     1   116.6860000 276.202576
    316    318    320     1   116.5490000 373.949184
    317    318    320     1   120.9350000 291.122720
    318    317    319     1   119.1470000 259.408000
    323    324    327     1   121.2090000 710.033168
    323    325    328     1   120.1380000 730.877856
    324    323    325     1   119.1080000 810.323648
    324    327    329     1   119.7970000 685.330832
    325    328    329     1   116.8040000 843.427456
    325    328    331     1   121.9390000 611.725904
    327    329    328     1   122.9410000 698.912096
    328    331    332     1   122.7070000 485.285424
    328    331    335     1   125.8970000 449.227712
    329    328    331     1   121.2570000 629.298704
    331    332    336     1   107.6990000 623.491312
    331    335    340     1   105.7050000 508.230480
    332    331    335     1   111.3950000 481.511456
    332    336    339     1   132.5240000 545.225408
    332    336    340     1   104.2360000 474.340080
    335    340    336     1   110.9650000 473.319184
    335    340    342     1   128.0350000 477.611968
    336    339    337     1   126.8070000 650.745888
    336    339    343     1   115.7410000 636.796432
    336    340    342     1   121.0000000 524.271936
    337    339    343     1   117.4520000 753.973536
    337    341    344     1   119.7570000 815.946944
    339    336    340     1   123.2400000 453.771536
    339    337    341     1   119.2300000 610.169456
    339    343    346     1   121.5910000 539.777840
    339    343    348     1   122.2220000 602.621520
    340    342    346     1   117.0540000 613.391136
    340    342    347     1   124.6100000 629.039296
    341    344    348     1   122.2190000 682.736752
    342    346    343     1   121.3730000 539.468224
    342    346    350     1   122.1020000 618.947488
    342    347    351     1   118.6080000 611.098304
    343    346    350     1   116.5240000 536.079184
    343    348    344     1   119.1160000 608.629744
    346    342    347     1   118.3360000 746.182928
    346    343    348     1   116.1870000 543.986944
    346    350    352     1   118.7150000 611.843056
    347    351    352     1   119.7200000 820.892432
    350    352    351     1   122.5150000 890.497456
    321    323    324     1   119.6220000 256.830656
    321    323    325     1   121.2690000 253.751232
    322    324    323     1   121.5660000 290.528592
    322    324    327     1   117.2250000 285.449216
    323    325    326     1   120.0380000 257.023120
    326    325    328     1   119.8240000 253.466720
    327    329    333     1   116.6170000 281.758928
    328    329    333     1   120.4420000 283.432528
    330    332    331     1   125.1090000 263.081552
    330    332    336     1   127.1920000 255.098480
    334    337    339     1   120.6940000 240.086288
    334    337    341     1   120.0750000 258.721824
    337    341    338     1   120.9670000 253.734496
    338    341    344     1   119.2760000 260.328480
    341    344    349     1   121.0950000 289.608112
    342    347    345     1   119.1360000 236.278848
    345    347    351     1   122.2570000 254.077584
    347    351    353     1   121.1330000 349.405840
    348    344    349     1   116.6860000 276.202576
    350    352    354     1   116.5490000 373.949184
    351    352    354     1   120.9350000 291.122720
    352    351    353     1   119.1470000 259.408000
    357    358    361     1   121.2090000 710.033168
    357    359    362     1   120.1380000 730.877856
    358    357    359     1   119.1080000 810.323648
    358    361    363     1   119.7970000 685.330832
    359    362    363     1   116.8040000 843.427456
    359    362    365     1   121.9390000 611.725904
    361    363    362     1   122.9410000 698.912096
    362    365    366     1   122.7070000 485.285424
    362    365    369     1   125.8970000 449.227712
    363    362    365     1   121.2570000 629.298704
    365    366    370     1   107.6990000 623.491312
    365    369    374     1   105.7050000 508.230480
    366    365    369     1   111.3950000 481.511456
    366    370    373     1   132.5240000 545.225408
    366    370    374     1   104.2360000 474.340080
    369    374    370     1   110.9650000 473.319184
    369    374    376     1   128.0350000 477.611968
    370    373    371     1   126.8070000 650.745888
    370    373    377     1   115.7410000 636.796432
    370    374    376     1   121.0000000 524.271936
    371    373    377     1   117.4520000 753.973536
    371    375    378     1   119.7570000 815.946944
    373    370    374     1   123.2400000 453.771536
    373    371    375     1   119.2300000 610.169456
    373    377    380     1   121.5910000 539.777840
    373    377    382     1   122.2220000 602.621520
    374    376    380     1   117.0540000 613.391136
    374    376    381     1   124.6100000 629.039296
    375    378    382     1   122.2190000 682.736752
    376    380    377     1   121.3730000 539.468224
    376    380    384     1   122.1020000 618.947488
    376    381    385     1   118.6080000 611.098304
    377    380    384     1   116.5240000 536.079184
    377    382    378     1   119.1160000 608.629744
    380    376    381     1   118.3360000 746.182928
    380    377    382     1   116.1870000 543.986944
    380    384    386     1   118.7150000 611.843056
    381    385    386     1   119.7200000 820.892432
    384    386    385     1   122.5150000 890.497456
    355    357    358     1   119.6220000 256.830656
    355    357    359     1   121.2690000 253.751232
    356    358    357     1   121.5660000 290.528592
    356    358    361     1   117.2250000 285.449216
    357    359    360     1   120.0380000 257.023120
    360    359    362     1   119.8240000 253.466720
    361    363    367     1   116.6170000 281.758928
    362    363    367     1   120.4420000 283.432528
    364    366    365     1   125.1090000 263.081552
    364    366    370     1   127.1920000 255.098480
    368    371    373     1   120.6940000 240.086288
    368    371    375     1   120.0750000 258.721824
    371    375    372     1   120.9670000 253.734496
    372    375    378     1   119.2760000 260.328480
    375    378    383     1   121.0950000 289.608112
    376    381    379     1   119.1360000 236.278848
    379    381    385     1   122.2570000 254.077584
    381    385    387     1   121.1330000 349.405840
    382    378    383     1   116.6860000 276.202576
    384    386    388     1   116.5490000 373.949184
    385    386    388     1   120.9350000 291.122720
    386    385    387     1   119.1470000 259.408000
    391    392    395     1   121.2090000 710.033168
    391    393    396     1   120.1380000 730.877856
    392    391    393     1   119.1080000 810.323648
    392    395    397     1   119.7970000 685.330832
    393    396    397     1   116.8040000 843.427456
    393    396    399     1   121.9390000 611.725904
    395    397    396     1   122.9410000 698.912096
    396    399    400     1   122.7070000 485.285424
    396    399    403     1   125.8970000 449.227712
    397    396    399     1   121.2570000 629.298704
    399    400    404     1   107.6990000 623.491312
    399    403    408     1   105.7050000 508.230480
    400    399    403     1   111.3950000 481.511456
    400    404    407     1   132.5240000 545.225408
    400    404    408     1   104.2360000 474.340080
    403    408    404     1   110.9650000 473.319184
    403    408    410     1   128.0350000 477.611968
    404    407    405     1   126.8070000 650.745888
    404    407    411     1   115.7410000 636.796432
    404    408    410     1   121.0000000 524.271936
    405    407    411     1   117.4520000 753.973536
    405    409    412     1   119.7570000 815.946944
    407    404    408     1   123.2400000 453.771536
    407    405    409     1   119.2300000 610.169456
    407    411    414     1   121.5910000 539.777840
    407    411    416     1   122.2220000 602.621520
    408    410    414     1   117.0540000 613.391136
    408    410    415     1   124.6100000 629.039296
    409    412    416     1   122.2190000 682.736752
    410    414    411     1   121.3730000 539.468224
    410    414    418     1   122.1020000 618.947488
    410    415    419     1   118.6080000 611.098304
    411    414    418     1   116.5240000 536.079184
    411    416    412     1   119.1160000 608.629744
    414    410    415     1   118.3360000 746.182928
    414    411    416     1   116.1870000 543.986944
    414    418    420     1   118.7150000 611.843056
    415    419    420     1   119.7200000 820.892432
    418    420    419     1   122.5150000 890.497456
    389    391    392     1   119.6220000 256.830656
    389    391    393     1   121.2690000 253.751232
    390    392    391     1   121.5660000 290.528592
    390    392    395     1   117.2250000 285.449216
    391    393    394     1   120.0380000 257.023120
    394    393    396     1   119.8240000 253.466720
    395    397    401     1   116.6170000 281.758928
    396    397    401     1   120.4420000 283.432528
    398    400    399     1   125.1090000 263.081552
    398    400    404     1   127.1920000 255.098480
    402    405    407     1   120.6940000 240.086288
    402    405    409     1   120.0750000 258.721824
    405    409    406     1   120.9670000 253.734496
    406    409    412     1   119.2760000 260.328480
    409    412    417     1   121.0950000 289.608112
    410    415    413     1   119.1360000 236.278848
    413    415    419     1   122.2570000 254.077584
    415    419    421     1   121.1330000 349.405840
    416    412    417     1   116.6860000 276.202576
    418    420    422     1   116.5490000 373.949184
    419    420    422     1   120.9350000 291.122720
    420    419    421     1   119.1470000 259.408000
    425    426    429     1   121.2090000 710.033168
    425    427    430     1   120.1380000 730.877856
    426    425    427     1   119.1080000 810.323648
    426    429    431     1   119.7970000 685.330832
    427    430    431     1   116.8040000 843.427456
    427    430    433     1   121.9390000 611.725904
    429    431    430     1   122.9410000 698.912096
    430    433    434     1   122.7070000 485.285424
    430    433    437     1   125.8970000 449.227712
    431    430    433     1   121.2570000 629.298704
    433    434    438     1   107.6990000 623.491312
    433    437    442     1   105.7050000 508.230480
    434    433    437     1   111.3950000 481.511456
    434    438    441     1   132.5240000 545.225408
    434    438    442     1   104.2360000 474.340080
    437    442    438     1   110.9650000 473.319184
    437    442    444     1   128.0350000 477.611968
    438    441    439     1   126.8070000 650.745888
    438    441    445     1   115.7410000 636.796432
    438    442    444     1   121.0000000 524.271936
    439    441    445     1   117.4520000 753.973536
    439    443    446     1   119.7570000 815.946944
    441    438    442     1   123.2400000 453.771536
    441    439    443     1   119.2300000 610.169456
    441    445    448     1   121.5910000 539.777840
    441    445    450     1   122.2220000 602.621520
    442    444    448     1   117.0540000 613.391136
    442    444    449     1   124.6100000 629.039296
    443    446    450     1   122.2190000 682.736752
    444    448    445     1   121.3730000 539.468224
    444    448    452     1   122.1020000 618.947488
    444    449    453     1   118.6080000 611.098304
    445    448    452     1   116.5240000 536.079184
    445    450    446     1   119.1160000 608.629744
    448    444    449     1   118.3360000 746.182928
    448    445    450     1   116.1870000 543.986944
    448    452    454     1   118.7150000 611.843056
    449    453    454     1   119.7200000 820.892432
    452    454    453     1   122.5150000 890.497456
    423    425    426     1   119.6220000 256.830656
    423    425    427     1   121.2690000 253.751232
    424    426    425     1   121.5660000 290.528592
    424    426    429     1   117.2250000 285.449216
    425    427    428     1   120.0380000 257.023120
    428    427    430     1   119.8240000 253.466720
    429    431    435     1   116.6170000 281.758928
    430    431    435     1   120.4420000 283.432528
    432    434    433     1   125.1090000 263.081552
    432    434    438     1   127.1920000 255.098480
    436    439    441     1   120.6940000 240.086288
    436    439    443     1   120.0750000 258.721824
    439    443    440     1   120.9670000 253.734496
    440    443    446     1   119.2760000 260.328480
    443    446    451     1   121.0950000 289.608112
    444    449    447     1   119.1360000 236.278848
    447    449    453     1   122.2570000 254.077584
    449    453    455     1   121.1330000 349.405840
    450    446    451     1   116.6860000 276.202576
    452    454    456     1   116.5490000 373.949184
    453    454    456     1   120.9350000 291.122720
    454    453    455     1   119.1470000 259.408000
    459    460    463     1   121.2090000 710.033168
    459    461    464     1   120.1380000 730.877856
    460    459    461     1   119.1080000 810.323648
    460    463    465     1   119.7970000 685.330832
    461    464    465     1   116.8040000 843.427456
    461    464    467     1   121.9390000 611.725904
    463    465    464     1   122.9410000 698.912096
    464    467    468     1   122.7070000 485.285424
    464    467    471     1   125.8970000 449.227712
    465    464    467     1   121.2570000 629.298704
    467    468    472     1   107.6990000 623.491312
    467    471    476     1   105.7050000 508.230480
    468    467    471     1   111.3950000 481.511456
    468    472    475     1   132.5240000 545.225408
    468    472    476     1   104.2360000 474.340080
    471    476    472     1   110.9650000 473.319184
    471    476    478     1   128.0350000 477.611968
    472    475    473     1   126.8070000 650.745888
    472    475    479     1   115.7410000 636.796432
    472    476    478     1   121.0000000 524.271936
    473    475    479     1   117.4520000 753.973536
    473    477    480     1   119.7570000 815.946944
    475    472    476     1   123.2400000 453.771536
    475    473    477     1   119.2300000 610.169456
    475    479    482     1   121.5910000 539.777840
    475    479    484     1   122.2220000 602.621520
    476    478    482     1   117.0540000 613.391136
    476    478    483     1   124.6100000 629.039296
    477    480    484     1   122.2190000 682.736752
    478    482    479     1   121.3730000 539.468224
    478    482    486     1   122.1020000 618.947488
    478    483    487     1   118.6080000 611.098304
    479    482    486     1   116.5240000 536.079184
    479    484    480     1   119.1160000 608.629744
    482    478    483     1   118.3360000 746.182928
    482    479    484     1   116.1870000 543.986944
    482    486    488     1   118.7150000 611.843056
    483    487    488     1   119.7200000 820.892432
    486    488    487     1   122.5150000 890.497456
    457    459    460     1   119.6220000 256.830656
    457    459    461     1   121.2690000 253.751232
    458    460    459     1   121.5660000 290.528592
    458    460    463     1   117.2250000 285.449216
    459    461    462     1   120.0380000 257.023120
    462    461    464     1   119.8240000 253.466720
    463    465    469     1   116.6170000 281.758928
    464    465    469     1   120.4420000 283.432528
    466    468    467     1   125.1090000 263.081552
    466    468    472     1   127.1920000 255.098480
    470    473    475     1   120.6940000 240.086288
    470    473    477     1   120.0750000 258.721824
    473    477    474     1   120.9670000 253.734496
    474    477    480     1   119.2760000 260.328480
    477    480    485     1   121.0950000 289.608112
    478    483    481     1   119.1360000 236.278848
    481    483    487     1   122.2570000 254.077584
    483    487    489     1   121.1330000 349.405840
    484    480    485     1   116.6860000 276.202576
    486    488    490     1   116.5490000 373.949184
    487    488    490     1   120.9350000 291.122720
    488    487    489     1   119.1470000 259.408000
    493    494    497     1   121.2090000 710.033168
    493    495    498     1   120.1380000 730.877856
    494    493    495     1   119.1080000 810.323648
    494    497    499     1   119.7970000 685.330832
    495    498    499     1   116.8040000 843.427456
    495    498    501     1   121.9390000 611.725904
    497    499    498     1   122.9410000 698.912096
    498    501    502     1   122.7070000 485.285424
    498    501    505     1   125.8970000 449.227712
    499    498    501     1   121.2570000 629.298704
    501    502    506     1   107.6990000 623.491312
    501    505    510     1   105.7050000 508.230480
    502    501    505     1   111.3950000 481.511456
    502    506    509     1   132.5240000 545.225408
    502    506    510     1   104.2360000 474.340080
    505    510    506     1   110.9650000 473.319184
    505    510    512     1   128.0350000 477.611968
    506    509    507     1   126.8070000 650.745888
    506    509    513     1   115.7410000 636.796432
    506    510    512     1   121.0000000 524.271936
    507    509    513     1   117.4520000 753.973536
    507    511    514     1   119.7570000 815.946944
    509    506    510     1   123.2400000 453.771536
    509    507    511     1   119.2300000 610.169456
    509    513    516     1   121.5910000 539.777840
    509    513    518     1   122.2220000 602.621520
    510    512    516     1   117.0540000 613.391136
    510    512    517     1   124.6100000 629.039296
    511    514    518     1   122.2190000 682.736752
    512    516    513     1   121.3730000 539.468224
    512    516    520     1   122.1020000 618.947488
    512    517    521     1   118.6080000 611.098304
    513    516    520     1   116.5240000 536.079184
    513    518    514     1   119.1160000 608.629744
    516    512    517     1   118.3360000 746.182928
    516    513    518     1   116.1870000 543.986944
    516    520    522     1   118.7150000 611.843056
    517    521    522     1   119.7200000 820.892432
    520    522    521     1   122.5150000 890.497456
    491    493    494     1   119.6220000 256.830656
    491    493    495     1   121.2690000 253.751232
    492    494    493     1   121.5660000 290.528592
    492    494    497     1   117.2250000 285.449216
    493    495    496     1   120.0380000 257.023120
    496    495    498     1   119.8240000 253.466720
    497    499    503     1   116.6170000 281.758928
    498    499    503     1   120.4420000 283.432528
    500    502    501     1   125.1090000 263.081552
    500    502    506     1   127.1920000 255.098480
    504    507    509     1   120.6940000 240.086288
    504    507    511     1   120.0750000 258.721824
    507    511    508     1   120.9670000 253.734496
    508    511    514     1   119.2760000 260.328480
    511    514    519     1   121.0950000 289.608112
    512    517    515     1   119.1360000 236.278848
    515    517    521     1   122.2570000 254.077584
    517    521    523     1   121.1330000 349.405840
    518    514    519     1   116.6860000 276.202576
    520    522    524     1   116.5490000 373.949184
    521    522    524     1   120.9350000 291.122720
    522    521    523     1   119.1470000 259.408000
    527    528    531     1   121.2090000 710.033168
    527    529    532     1   120.1380000 730.877856
    528    527    529     1   119.1080000 810.323648
    528    531    533     1   119.7970000 685.330832
    529    532    533     1   116.8040000 843.427456
    529    532    535     1   121.9390000 611.725904
    531    533    532     1   122.9410000 698.912096
    532    535    536     1   122.7070000 485.285424
    532    535    539     1   125.8970000 449.227712
    533    532    535     1   121.2570000 629.298704
    535    536    540     1   107.6990000 623.491312
    535    539    544     1   105.7050000 508.230480
    536    535    539     1   111.3950000 481.511456
    536    540    543     1   132.5240000 545.225408
    536    540    544     1   104.2360000 474.340080
    539    544    540     1   110.9650000 473.319184
    539    544    546     1   128.0350000 477.611968
    540    543    541     1   126.8070000 650.745888
    540    543    547     1   115.7410000 636.796432
    540    544    546     1   121.0000000 524.271936
    541    543    547     1   117.4520000 753.973536
    541    545    548     1   119.7570000 815.946944
    543    540    544     1   123.2400000 453.771536
    543    541    545     1   119.2300000 610.169456
    543    547    550     1   121.5910000 539.777840
    543    547    552     1   122.2220000 602.621520
    544    546    550     1   117.0540000 613.391136
    544    546    551     1   124.6100000 629.039296
    545    548    552     1   122.2190000 682.736752
    546    550    547     1   121.3730000 539.468224
    546    550    554     1   122.1020000 618.947488
    546    551    555     1   118.6080000 611.098304
    547    550    554     1   116.5240000 536.079184
    547    552    548     1   119.1160000 608.629744
    550    546    551     1   118.3360000 746.182928
    550    547    552     1   116.1870000 543.986944
    550    554    556     1   118.7150000 611.843056
    551    555    556     1   119.7200000 820.892432
    554    556    555     1   122.5150000 890.497456
    525    527    528     1   119.6220000 256.830656
    525    527    529     1   121.2690000 253.751232
    526    528    527     1   121.5660000 290.528592
    526    528    531     1   117.2250000 285.449216
    527    529    530     1   120.0380000 257.023120
    530    529    532     1   119.8240000 253.466720
    531    533    537     1   116.6170000 281.758928
    532    533    537     1   120.4420000 283.432528
    534    536    535     1   125.1090000 263.081552
    534    536    540     1   127.1920000 255.098480
    538    541    543     1   120.6940000 240.086288
    538    541    545     1   120.0750000 258.721824
    541    545    542     1   120.9670000 253.734496
    542    545    548     1   119.2760000 260.328480
    545    548    553     1   121.0950000 289.608112
    546    551    549     1   119.1360000 236.278848
    549    551    555     1   122.2570000 254.077584
    551    555    557     1   121.1330000 349.405840
    552    548    553     1   116.6860000 276.202576
    554    556    558     1   116.5490000 373.949184
    555    556    558     1   120.9350000 291.122720
    556    555    557     1   119.1470000 259.408000
    561    562    565     1   121.2090000 710.033168
    561    563    566     1   120.1380000 730.877856
    562    561    563     1   119.1080000 810.323648
    562    565    567     1   119.7970000 685.330832
    563    566    567     1   116.8040000 843.427456
    563    566    569     1   121.9390000 611.725904
    565    567    566     1   122.9410000 698.912096
    566    569    570     1   122.7070000 485.285424
    566    569    573     1   125.8970000 449.227712
    567    566    569     1   121.2570000 629.298704
    569    570    574     1   107.6990000 623.491312
    569    573    578     1   105.7050000 508.230480
    570    569    573     1   111.3950000 481.511456
    570    574    577     1   132.5240000 545.225408
    570    574    578     1   104.2360000 474.340080
    573    578    574     1   110.9650000 473.319184
    573    578    580     1   128.0350000 477.611968
    574    577    575     1   126.8070000 650.745888
    574    577    581     1   115.7410000 636.796432
    574    578    580     1   121.0000000 524.271936
    575    577    581     1   117.4520000 753.973536
    575    579    582     1   119.7570000 815.946944
    577    574    578     1   123.2400000 453.771536
    577    575    579     1   119.2300000 610.169456
    577    581    584     1   121.5910000 539.777840
    577    581    586     1   122.2220000 602.621520
    578    580    584     1   117.0540000 613.391136
    578    580    585     1   124.6100000 629.039296
    579    582    586     1   122.2190000 682.736752
    580    584    581     1   121.3730000 539.468224
    580    584    588     1   122.1020000 618.947488
    580    585    589     1   118.6080000 611.098304
    581    584    588     1   116.5240000 536.079184
    581    586    582     1   119.1160000 608.629744
    584    580    585     1   118.3360000 746.182928
    584    581    586     1   116.1870000 543.986944
    584    588    590     1   118.7150000 611.843056
    585    589    590     1   119.7200000 820.892432
    588    590    589     1   122.5150000 890.497456
    559    561    562     1   119.6220000 256.830656
    559    561    563     1   121.2690000 253.751232
    560    562    561     1   121.5660000 290.528592
    560    562    565     1   117.2250000 285.449216
    561    563    564     1   120.0380000 257.023120
    564    563    566     1   119.8240000 253.466720
    565    567    571     1   116.6170000 281.758928
    566    567    571     1   120.4420000 283.432528
    568    570    569     1   125.1090000 263.081552
    568    570    574     1   127.1920000 255.098480
    572    575    577     1   120.6940000 240.086288
    572    575    579     1   120.0750000 258.721824
    575    579    576     1   120.9670000 253.734496
    576    579    582     1   119.2760000 260.328480
    579    582    587     1   121.0950000 289.608112
    580    585    583     1   119.1360000 236.278848
    583    585    589     1   122.2570000 254.077584
    585    589    591     1   121.1330000 349.405840
    586    582    587     1   116.6860000 276.202576
    588    590    592     1   116.5490000 373.949184
    589    590    592     1   120.9350000 291.122720
    590    589    591     1   119.1470000 259.408000
    595    596    599     1   121.2090000 710.033168
    595    597    600     1   120.1380000 730.877856
    596    595    597     1   119.1080000 810.323648
    596    599    601     1   119.7970000 685.330832
    597    600    601     1   116.8040000 843.427456
    597    600    603     1   121.9390000 611.725904
    599    601    600     1   122.9410000 698.912096
    600    603    604     1   122.7070000 485.285424
    600    603    607     1   125.8970000 449.227712
    601    600    603     1   121.2570000 629.298704
    603    604    608     1   107.6990000 623.491312
    603    607    612     1   105.7050000 508.230480
    604    603    607     1   111.3950000 481.511456
    604    608    611     1   132.5240000 545.225408
    604    608    612     1   104.2360000 474.340080
    607    612    608     1   110.9650000 473.319184
    607    612    614     1   128.0350000 477.611968
    608    611    609     1   126.8070000 650.745888
    608    611    615     1   115.7410000 636.796432
    608    612    614     1   121.0000000 524.271936
    609    611    615     1   117.4520000 753.973536
    609    613    616     1   119.7570000 815.946944
    611    608    612     1   123.2400000 453.771536
    611    609    613     1   119.2300000 610.169456
    611    615    618     1   121.5910000 539.777840
    611    615    620     1   122.2220000 602.621520
    612    614    618     1   117.0540000 613.391136
    612    614    619     1   124.6100000 629.039296
    613    616    620     1   122.2190000 682.736752
    614    618    615     1   121.3730000 539.468224
    614    618    622     1   122.1020000 618.947488
    614    619    623     1   118.6080000 611.098304
    615    618    622     1   116.5240000 536.079184
    615    620    616     1   119.1160000 608.629744
    618    614    619     1   118.3360000 746.182928
    618    615    620     1   116.1870000 543.986944
    618    622    624     1   118.7150000 611.843056
    619    623    624     1   119.7200000 820.892432
    622    624    623     1   122.5150000 890.497456
    593    595    596     1   119.6220000 256.830656
    593    595    597     1   121.2690000 253.751232
    594    596    595     1   121.5660000 290.528592
    594    596    599     1   117.2250000 285.449216
    595    597    598     1   120.0380000 257.023120
    598    597    600     1   119.8240000 253.466720
    599    601    605     1   116.6170000 281.758928
    600    601    605     1   120.4420000 283.432528
    602    604    603     1   125.1090000 263.081552
    602    604    608     1   127.1920000 255.098480
    606    609    611     1   120.6940000 240.086288
    606    609    613     1   120.0750000 258.721824
    609    613    610     1   120.9670000 253.734496
    610    613    616     1   119.2760000 260.328480
    613    616    621     1   121.0950000 289.608112
    614    619    617     1   119.1360000 236.278848
    617    619    623     1   122.2570000 254.077584
    619    623    625     1   121.1330000 349.405840
    620    616    621     1   116.6860000 276.202576
    622    624    626     1   116.5490000 373.949184
    623    624    626     1   120.9350000 291.122720
    624    623    625     1   119.1470000 259.408000
    629    630    633     1   121.2090000 710.033168
    629    631    634     1   120.1380000 730.877856
    630    629    631     1   119.1080000 810.323648
    630    633    635     1   119.7970000 685.330832
    631    634    635     1   116.8040000 843.427456
    631    634    637     1   121.9390000 611.725904
    633    635    634     1   122.9410000 698.912096
    634    637    638     1   122.7070000 485.285424
    634    637    641     1   125.8970000 449.227712
    635    634    637     1   121.2570000 629.298704
    637    638    642     1   107.6990000 623.491312
    637    641    646     1   105.7050000 508.230480
    638    637    641     1   111.3950000 481.511456
    638    642    645     1   132.5240000 545.225408
    638    642    646     1   104.2360000 474.340080
    641    646    642     1   110.9650000 473.319184
    641    646    648     1   128.0350000 477.611968
    642    645    643     1   126.8070000 650.745888
    642    645    649     1   115.7410000 636.796432
    642    646    648     1   121.0000000 524.271936
    643    645    649     1   117.4520000 753.973536
    643    647    650     1   119.7570000 815.946944
    645    642    646     1   123.2400000 453.771536
    645    643    647     1   119.2300000 610.169456
    645    649    652     1   121.5910000 539.777840
    645    649    654     1   122.2220000 602.621520
    646    648    652     1   117.0540000 613.391136
    646    648    653     1   124.6100000 629.039296
    647    650    654     1   122.2190000 682.736752
    648    652    649     1   121.3730000 539.468224
    648    652    656     1   122.1020000 618.947488
    648    653    657     1   118.6080000 611.098304
    649    652    656     1   116.5240000 536.079184
    649    654    650     1   119.1160000 608.629744
    652    648    653     1   118.3360000 746.182928
    652    649    654     1   116.1870000 543.986944
    652    656    658     1   118.7150000 611.843056
    653    657    658     1   119.7200000 820.892432
    656    658    657     1   122.5150000 890.497456
    627    629    630     1   119.6220000 256.830656
    627    629    631     1   121.2690000 253.751232
    628    630    629     1   121.5660000 290.528592
    628    630    633     1   117.2250000 285.449216
    629    631    632     1   120.0380000 257.023120
    632    631    634     1   119.8240000 253.466720
    633    635    639     1   116.6170000 281.758928
    634    635    639     1   120.4420000 283.432528
    636    638    637     1   125.1090000 263.081552
    636    638    642     1   127.1920000 255.098480
    640    643    645     1   120.6940000 240.086288
    640    643    647     1   120.0750000 258.721824
    643    647    644     1   120.9670000 253.734496
    644    647    650     1   119.2760000 260.328480
    647    650    655     1   121.0950000 289.608112
    648    653    651     1   119.1360000 236.278848
    651    653    657     1   122.2570000 254.077584
    653    657    659     1   121.1330000 349.405840
    654    650    655     1   116.6860000 276.202576
    656    658    660     1   116.5490000 373.949184
    657    658    660     1   120.9350000 291.122720
    658    657    659     1   119.1470000 259.408000
    663    664    667     1   121.2090000 710.033168
    663    665    668     1   120.1380000 730.877856
    664    663    665     1   119.1080000 810.323648
    664    667    669     1   119.7970000 685.330832
    665    668    669     1   116.8040000 843.427456
    665    668    671     1   121.9390000 611.725904
    667    669    668     1   122.9410000 698.912096
    668    671    672     1   122.7070000 485.285424
    668    671    675     1   125.8970000 449.227712
    669    668    671     1   121.2570000 629.298704
    671    672    676     1   107.6990000 623.491312
    671    675    680     1   105.7050000 508.230480
    672    671    675     1   111.3950000 481.511456
    672    676    679     1   132.5240000 545.225408
    672    676    680     1   104.2360000 474.340080
    675    680    676     1   110.9650000 473.319184
    675    680    682     1   128.0350000 477.611968
    676    679    677     1   126.8070000 650.745888
    676    679    683     1   115.7410000 636.796432
    676    680    682     1   121.0000000 524.271936
    677    679    683     1   117.4520000 753.973536
    677    681    684     1   119.7570000 815.946944
    679    676    680     1   123.2400000 453.771536
    679    677    681     1   119.2300000 610.169456
    679    683    686     1   121.5910000 539.777840
    679    683    688     1   122.2220000 602.621520
    680    682    686     1   117.0540000 613.391136
    680    682    687     1   124.6100000 629.039296
    681    684    688     1   122.2190000 682.736752
    682    686    683     1   121.3730000 539.468224
    682    686    690     1   122.1020000 618.947488
    682    687    691     1   118.6080000 611.098304
    683    686    690     1   116.5240000 536.079184
    683    688    684     1   119.1160000 608.629744
    686    682    687     1   118.3360000 746.182928
    686    683    688     1   116.1870000 543.986944
    686    690    692     1   118.7150000 611.843056
    687    691    692     1   119.7200000 820.892432
    690    692    691     1   122.5150000 890.497456
    661    663    664     1   119.6220000 256.830656
    661    663    665     1   121.2690000 253.751232
    662    664    663     1   121.5660000 290.528592
    662    664    667     1   117.2250000 285.449216
    663    665    666     1   120.0380000 257.023120
    666    665    668     1   119.8240000 253.466720
    667    669    673     1   116.6170000 281.758928
    668    669    673     1   120.4420000 283.432528
    670    672    671     1   125.1090000 263.081552
    670    672    676     1   127.1920000 255.098480
    674    677    679     1   120.6940000 240.086288
    674    677    681     1   120.0750000 258.721824
    677    681    678     1   120.9670000 253.734496
    678    681    684     1   119.2760000 260.328480
    681    684    689     1   121.0950000 289.608112
    682    687    685     1   119.1360000 236.278848
    685    687    691     1   122.2570000 254.077584
    687    691    693     1   121.1330000 349.405840
    688    684    689     1   116.6860000 276.202576
    690    692    694     1   116.5490000 373.949184
    691    692    694     1   120.9350000 291.122720
    692    691    693     1   119.1470000 259.408000
    697    698    701     1   121.2090000 710.033168
    697    699    702     1   120.1380000 730.877856
    698    697    699     1   119.1080000 810.323648
    698    701    703     1   119.7970000 685.330832
    699    702    703     1   116.8040000 843.427456
    699    702    705     1   121.9390000 611.725904
    701    703    702     1   122.9410000 698.912096
    702    705    706     1   122.7070000 485.285424
    702    705    709     1   125.8970000 449.227712
    703    702    705     1   121.2570000 629.298704
    705    706    710     1   107.6990000 623.491312
    705    709    714     1   105.7050000 508.230480
    706    705    709     1   111.3950000 481.511456
    706    710    713     1   132.5240000 545.225408
    706    710    714     1   104.2360000 474.340080
    709    714    710     1   110.9650000 473.319184
    709    714    716     1   128.0350000 477.611968
    710    713    711     1   126.8070000 650.745888
    710    713    717     1   115.7410000 636.796432
    710    714    716     1   121.0000000 524.271936
    711    713    717     1   117.4520000 753.973536
    711    715    718     1   119.7570000 815.946944
    713    710    714     1   123.2400000 453.771536
    713    711    715     1   119.2300000 610.169456
    713    717    720     1   121.5910000 539.777840
    713    717    722     1   122.2220000 602.621520
    714    716    720     1   117.0540000 613.391136
    714    716    721     1   124.6100000 629.039296
    715    718    722     1   122.2190000 682.736752
    716    720    717     1   121.3730000 539.468224
    716    720    724     1   122.1020000 618.947488
    716    721    725     1   118.6080000 611.098304
    717    720    724     1   116.5240000 536.079184
    717    722    718     1   119.1160000 608.629744
    720    716    721     1   118.3360000 746.182928
    720    717    722     1   116.1870000 543.986944
    720    724    726     1   118.7150000 611.843056
    721    725    726     1   119.7200000 820.892432
    724    726    725     1   122.5150000 890.497456
    695    697    698     1   119.6220000 256.830656
    695    697    699     1   121.2690000 253.751232
    696    698    697     1   121.5660000 290.528592
    696    698    701     1   117.2250000 285.449216
    697    699    700     1   120.0380000 257.023120
    700    699    702     1   119.8240000 253.466720
    701    703    707     1   116.6170000 281.758928
    702    703    707     1   120.4420000 283.432528
    704    706    705     1   125.1090000 263.081552
    704    706    710     1   127.1920000 255.098480
    708    711    713     1   120.6940000 240.086288
    708    711    715     1   120.0750000 258.721824
    711    715    712     1   120.9670000 253.734496
    712    715    718     1   119.2760000 260.328480
    715    718    723     1   121.0950000 289.608112
    716    721    719     1   119.1360000 236.278848
    719    721    725     1   122.2570000 254.077584
    721    725    727     1   121.1330000 349.405840
    722    718    723     1   116.6860000 276.202576
    724    726    728     1   116.5490000 373.949184
    725    726    728     1   120.9350000 291.122720
    726    725    727     1   119.1470000 259.408000
    731    732    735     1   121.2090000 710.033168
    731    733    736     1   120.1380000 730.877856
    732    731    733     1   119.1080000 810.323648
    732    735    737     1   119.7970000 685.330832
    733    736    737     1   116.8040000 843.427456
    733    736    739     1   121.9390000 611.725904
    735    737    736     1   122.9410000 698.912096
    736    739    740     1   122.7070000 485.285424
    736    739    743     1   125.8970000 449.227712
    737    736    739     1   121.2570000 629.298704
    739    740    744     1   107.6990000 623.491312
    739    743    748     1   105.7050000 508.230480
    740    739    743     1   111.3950000 481.511456
    740    744    747     1   132.5240000 545.225408
    740    744    748     1   104.2360000 474.340080
    743    748    744     1   110.9650000 473.319184
    743    748    750     1   128.0350000 477.611968
    744    747    745     1   126.8070000 650.745888
    744    747    751     1   115.7410000 636.796432
    744    748    750     1   121.0000000 524.271936
    745    747    751     1   117.4520000 753.973536
    745    749    752     1   119.7570000 815.946944
    747    744    748     1   123.2400000 453.771536
    747    745    749     1   119.2300000 610.169456
    747    751    754     1   121.5910000 539.777840
    747    751    756     1   122.2220000 602.621520
    748    750    754     1   117.0540000 613.391136
    748    750    755     1   124.6100000 629.039296
    749    752    756     1   122.2190000 682.736752
    750    754    751     1   121.3730000 539.468224
    750    754    758     1   122.1020000 618.947488
    750    755    759     1   118.6080000 611.098304
    751    754    758     1   116.5240000 536.079184
    751    756    752     1   119.1160000 608.629744
    754    750    755     1   118.3360000 746.182928
    754    751    756     1   116.1870000 543.986944
    754    758    760     1   118.7150000 611.843056
    755    759    760     1   119.7200000 820.892432
    758    760    759     1   122.5150000 890.497456
    729    731    732     1   119.6220000 256.830656
    729    731    733     1   121.2690000 253.751232
    730    732    731     1   121.5660000 290.528592
    730    732    735     1   117.2250000 285.449216
    731    733    734     1   120.0380000 257.023120
    734    733    736     1   119.8240000 253.466720
    735    737    741     1   116.6170000 281.758928
    736    737    741     1   120.4420000 283.432528
    738    740    739     1   125.1090000 263.081552
    738    740    744     1   127.1920000 255.098480
    742    745    747     1   120.6940000 240.086288
    742    745    749     1   120.0750000 258.721824
    745    749    746     1   120.9670000 253.734496
    746    749    752     1   119.2760000 260.328480
    749    752    757     1   121.0950000 289.608112
    750    755    753     1   119.1360000 236.278848
    753    755    759     1   122.2570000 254.077584
    755    759    761     1   121.1330000 349.405840
    756    752    757     1   116.6860000 276.202576
    758    760    762     1   116.5490000 373.949184
    759    760    762     1   120.9350000 291.122720
    760    759    761     1   119.1470000 259.408000
    765    766    769     1   121.2090000 710.033168
    765    767    770     1   120.1380000 730.877856
    766    765    767     1   119.1080000 810.323648
    766    769    771     1   119.7970000 685.330832
    767    770    771     1   116.8040000 843.427456
    767    770    773     1   121.9390000 611.725904
    769    771    770     1   122.9410000 698.912096
    770    773    774     1   122.7070000 485.285424
    770    773    777     1   125.8970000 449.227712
    771    770    773     1   121.2570000 629.298704
    773    774    778     1   107.6990000 623.491312
    773    777    782     1   105.7050000 508.230480
    774    773    777     1   111.3950000 481.511456
    774    778    781     1   132.5240000 545.225408
    774    778    782     1   104.2360000 474.340080
    777    782    778     1   110.9650000 473.319184
    777    782    784     1   128.0350000 477.611968
    778    781    779     1   126.8070000 650.745888
    778    781    785     1   115.7410000 636.796432
    778    782    784     1   121.0000000 524.271936
    779    781    785     1   117.4520000 753.973536
    779    783    786     1   119.7570000 815.946944
    781    778    782     1   123.2400000 453.771536
    781    779    783     1   119.2300000 610.169456
    781    785    788     1   121.5910000 539.777840
    781    785    790     1   122.2220000 602.621520
    782    784    788     1   117.0540000 613.391136
    782    784    789     1   124.6100000 629.039296
    783    786    790     1   122.2190000 682.736752
    784    788    785     1   121.3730000 539.468224
    784    788    792     1   122.1020000 618.947488
    784    789    793     1   118.6080000 611.098304
    785    788    792     1   116.5240000 536.079184
    785    790    786     1   119.1160000 608.629744
    788    784    789     1   118.3360000 746.182928
    788    785    790     1   116.1870000 543.986944
    788    792    794     1   118.7150000 611.843056
    789    793    794     1   119.7200000 820.892432
    792    794    793     1   122.5150000 890.497456
    763    765    766     1   119.6220000 256.830656
    763    765    767     1   121.2690000 253.751232
    764    766    765     1   121.5660000 290.528592
    764    766    769     1   117.2250000 285.449216
    765    767    768     1   120.0380000 257.023120
    768    767    770     1   119.8240000 253.466720
    769    771    775     1   116.6170000 281.758928
    770    771    775     1   120.4420000 283.432528
    772    774    773     1   125.1090000 263.081552
    772    774    778     1   127.1920000 255.098480
    776    779    781     1   120.6940000 240.086288
    776    779    783     1   120.0750000 258.721824
    779    783    780     1   120.9670000 253.734496
    780    783    786     1   119.2760000 260.328480
    783    786    791     1   121.0950000 289.608112
    784    789    787     1   119.1360000 236.278848
    787    789    793     1   122.2570000 254.077584
    789    793    795     1   121.1330000 349.405840
    790    786    791     1   116.6860000 276.202576
    792    794    796     1   116.5490000 373.949184
    793    794    796     1   120.9350000 291.122720
    794    793    795     1   119.1470000 259.408000
    799    800    803     1   121.2090000 710.033168
    799    801    804     1   120.1380000 730.877856
    800    799    801     1   119.1080000 810.323648
    800    803    805     1   119.7970000 685.330832
    801    804    805     1   116.8040000 843.427456
    801    804    807     1   121.9390000 611.725904
    803    805    804     1   122.9410000 698.912096
    804    807    808     1   122.7070000 485.285424
    804    807    811     1   125.8970000 449.227712
    805    804    807     1   121.2570000 629.298704
    807    808    812     1   107.6990000 623.491312
    807    811    816     1   105.7050000 508.230480
    808    807    811     1   111.3950000 481.511456
    808    812    815     1   132.5240000 545.225408
    808    812    816     1   104.2360000 474.340080
    811    816    812     1   110.9650000 473.319184
    811    816    818     1   128.0350000 477.611968
    812    815    813     1   126.8070000 650.745888
    812    815    819     1   115.7410000 636.796432
    812    816    818     1   121.0000000 524.271936
    813    815    819     1   117.4520000 753.973536
    813    817    820     1   119.7570000 815.946944
    815    812    816     1   123.2400000 453.771536
    815    813    817     1   119.2300000 610.169456
    815    819    822     1   121.5910000 539.777840
    815    819    824     1   122.2220000 602.621520
    816    818    822     1   117.0540000 613.391136
    816    818    823     1   124.6100000 629.039296
    817    820    824     1   122.2190000 682.736752
    818    822    819     1   121.3730000 539.468224
    818    822    826     1   122.1020000 618.947488
    818    823    827     1   118.6080000 611.098304
    819    822    826     1   116.5240000 536.079184
    819    824    820     1   119.1160000 608.629744
    822    818    823     1   118.3360000 746.182928
    822    819    824     1   116.1870000 543.986944
    822    826    828     1   118.7150000 611.843056
    823    827    828     1   119.7200000 820.892432
    826    828    827     1   122.5150000 890.497456
    797    799    800     1   119.6220000 256.830656
    797    799    801     1   121.2690000 253.751232
    798    800    799     1   121.5660000 290.528592
    798    800    803     1   117.2250000 285.449216
    799    801    802     1   120.0380000 257.023120
    802    801    804     1   119.8240000 253.466720
    803    805    809     1   116.6170000 281.758928
    804    805    809     1   120.4420000 283.432528
    806    808    807     1   125.1090000 263.081552
    806    808    812     1   127.1920000 255.098480
    810    813    815     1   120.6940000 240.086288
    810    813    817     1   120.0750000 258.721824
    813    817    814     1   120.9670000 253.734496
    814    817    820     1   119.2760000 260.328480
    817    820    825     1   121.0950000 289.608112
    818    823    821     1   119.1360000 236.278848
    821    823    827     1   122.2570000 254.077584
    823    827    829     1   121.1330000 349.405840
    824    820    825     1   116.6860000 276.202576
    826    828    830     1   116.5490000 373.949184
    827    828    830     1   120.9350000 291.122720
    828    827    829     1   119.1470000 259.408000
      1    622    618     1   113.5920000 628.545584
      1    622    624     1   127.6790000 667.381472
    620      1    622     1   79.9070000 665.850128
    416      1    622     1   95.3771262 627.870597
    418      1    622     1   173.8510644 674.720687
    382      1    622     1   89.2340491 773.755277
    384      1    622     1   96.3093755 669.716393
      1    620    615     1   113.7540000 717.447216
      1    620    616     1   127.1070000 773.178096
    416      1    620     1   88.2904100 642.297643
    418      1    620     1   95.9586432 423.871221
    382      1    620     1   96.5162046 530.061813
    384      1    620     1   174.8881596 503.592084
      1    418    420     1   127.6790000 667.381472
      1    418    414     1   113.5920000 628.545584
    416      1    418     1   79.9070000 665.850128
    382      1    418     1   95.7723386 794.892623
    384      1    418     1   88.0992911 488.886688
      1    416    411     1   113.7540000 717.447216
      1    416    412     1   127.1070000 773.178096
    382      1    416     1   173.8669197 678.723406
    384      1    416     1   95.4988841 894.933934
      1    384    380     1   113.5920000 628.545584
      1    384    386     1   127.6790000 667.381472
    382      1    384     1   79.9070000 665.850128
      1    382    377     1   113.7540000 717.447216
      1    382    378     1   127.1070000 773.178096
      2    792    788     1   113.5920000 628.545584
      2    792    794     1   127.6790000 667.381472
    790      2    792     1   79.9070000 665.850128
     76      2    792     1   95.3771262 627.870597
     78      2    792     1   173.8510644 674.720687
    212      2    792     1   89.2340491 773.755277
    214      2    792     1   96.3093755 669.716393
      2    790    785     1   113.7540000 717.447216
      2    790    786     1   127.1070000 773.178096
     76      2    790     1   88.2904100 642.297643
     78      2    790     1   95.9586432 423.871221
    212      2    790     1   96.5162046 530.061813
    214      2    790     1   174.8881596 503.592084
      2     78     80     1   127.6790000 667.381472
      2     78     74     1   113.5920000 628.545584
     76      2     78     1   79.9070000 665.850128
    212      2     78     1   95.7723386 794.892623
    214      2     78     1   88.0992911 488.886688
      2     76     71     1   113.7540000 717.447216
      2     76     72     1   127.1070000 773.178096
    212      2     76     1   173.8669197 678.723406
    214      2     76     1   95.4988841 894.933934
      2    214    210     1   113.5920000 628.545584
      2    214    216     1   127.6790000 667.381472
    212      2    214     1   79.9070000 665.850128
      2    212    207     1   113.7540000 717.447216
      2    212    208     1   127.1070000 773.178096
      3    758    754     1   113.5920000 628.545584
      3    758    760     1   127.6790000 667.381472
    756      3    758     1   79.9070000 665.850128
    688      3    758     1   95.3771262 627.870597
    690      3    758     1   173.8510644 674.720687
     42      3    758     1   89.2340491 773.755277
     44      3    758     1   96.3093755 669.716393
      3    756    751     1   113.7540000 717.447216
      3    756    752     1   127.1070000 773.178096
    688      3    756     1   88.2904100 642.297643
    690      3    756     1   95.9586432 423.871221
     42      3    756     1   96.5162046 530.061813
     44      3    756     1   174.8881596 503.592084
      3    690    692     1   127.6790000 667.381472
      3    690    686     1   113.5920000 628.545584
    688      3    690     1   79.9070000 665.850128
     42      3    690     1   95.7723386 794.892623
     44      3    690     1   88.0992911 488.886688
      3    688    683     1   113.7540000 717.447216
      3    688    684     1   127.1070000 773.178096
     42      3    688     1   173.8669197 678.723406
     44      3    688     1   95.4988841 894.933934
      3     44     40     1   113.5920000 628.545584
      3     44     46     1   127.6790000 667.381472
     42      3     44     1   79.9070000 665.850128
      3     42     37     1   113.7540000 717.447216
      3     42     38     1   127.1070000 773.178096
      4    452    448     1   113.5920000 628.545584
      4    452    454     1   127.6790000 667.381472
    450      4    452     1   79.9070000 665.850128
    348      4    452     1   95.3771262 627.870597
    350      4    452     1   173.8510644 674.720687
    552      4    452     1   89.2340491 773.755277
    554      4    452     1   96.3093755 669.716393
      4    450    445     1   113.7540000 717.447216
      4    450    446     1   127.1070000 773.178096
    348      4    450     1   88.2904100 642.297643
    350      4    450     1   95.9586432 423.871221
    552      4    450     1   96.5162046 530.061813
    554      4    450     1   174.8881596 503.592084
      4    350    352     1   127.6790000 667.381472
      4    350    346     1   113.5920000 628.545584
    348      4    350     1   79.9070000 665.850128
    552      4    350     1   95.7723386 794.892623
    554      4    350     1   88.0992911 488.886688
      4    348    343     1   113.7540000 717.447216
      4    348    344     1   127.1070000 773.178096
    552      4    348     1   173.8669197 678.723406
    554      4    348     1   95.4988841 894.933934
      4    554    550     1   113.5920000 628.545584
      4    554    556     1   127.6790000 667.381472
    552      4    554     1   79.9070000 665.850128
      4    552    547     1   113.7540000 717.447216
      4    552    548     1   127.1070000 773.178096
      5    112    108     1   113.5920000 628.545584
      5    112    114     1   127.6790000 667.381472
    110      5    112     1   79.9070000 665.850128
    824      5    112     1   95.3771262 627.870597
    826      5    112     1   173.8510644 674.720687
    144      5    112     1   89.2340491 773.755277
    146      5    112     1   96.3093755 669.716393
      5    110    105     1   113.7540000 717.447216
      5    110    106     1   127.1070000 773.178096
    824      5    110     1   88.2904100 642.297643
    826      5    110     1   95.9586432 423.871221
    144      5    110     1   96.5162046 530.061813
    146      5    110     1   174.8881596 503.592084
      5    826    828     1   127.6790000 667.381472
      5    826    822     1   113.5920000 628.545584
    824      5    826     1   79.9070000 665.850128
    144      5    826     1   95.7723386 794.892623
    146      5    826     1   88.0992911 488.886688
      5    824    819     1   113.7540000 717.447216
      5    824    820     1   127.1070000 773.178096
    144      5    824     1   173.8669197 678.723406
    146      5    824     1   95.4988841 894.933934
      5    146    142     1   113.5920000 628.545584
      5    146    148     1   127.6790000 667.381472
    144      5    146     1   79.9070000 665.850128
      5    144    139     1   113.7540000 717.447216
      5    144    140     1   127.1070000 773.178096
      6    588    584     1   113.5920000 628.545584
      6    588    590     1   127.6790000 667.381472
    586      6    588     1   79.9070000 665.850128
    246      6    588     1   95.3771262 627.870597
    248      6    588     1   173.8510644 674.720687
    314      6    588     1   89.2340491 773.755277
    316      6    588     1   96.3093755 669.716393
      6    586    581     1   113.7540000 717.447216
      6    586    582     1   127.1070000 773.178096
    246      6    586     1   88.2904100 642.297643
    248      6    586     1   95.9586432 423.871221
    314      6    586     1   96.5162046 530.061813
    316      6    586     1   174.8881596 503.592084
      6    248    250     1   127.6790000 667.381472
      6    248    244     1   113.5920000 628.545584
    246      6    248     1   79.9070000 665.850128
    314      6    248     1   95.7723386 794.892623
    316      6    248     1   88.0992911 488.886688
      6    246    241     1   113.7540000 717.447216
      6    246    242     1   127.1070000 773.178096
    314      6    246     1   173.8669197 678.723406
    316      6    246     1   95.4988841 894.933934
      6    316    312     1   113.5920000 628.545584
      6    316    318     1   127.6790000 667.381472
    314      6    316     1   79.9070000 665.850128
      6    314    309     1   113.7540000 717.447216
      6    314    310     1   127.1070000 773.178096
      7    282    278     1   113.5920000 628.545584
      7    282    284     1   127.6790000 667.381472
    280      7    282     1   79.9070000 665.850128
    178      7    282     1   95.3771262 627.870597
    180      7    282     1   173.8510644 674.720687
    484      7    282     1   89.2340491 773.755277
    486      7    282     1   96.3093755 669.716393
      7    280    275     1   113.7540000 717.447216
      7    280    276     1   127.1070000 773.178096
    178      7    280     1   88.2904100 642.297643
    180      7    280     1   95.9586432 423.871221
    484      7    280     1   96.5162046 530.061813
    486      7    280     1   174.8881596 503.592084
      7    180    182     1   127.6790000 667.381472
      7    180    176     1   113.5920000 628.545584
    178      7    180     1   79.9070000 665.850128
    484      7    180     1   95.7723386 794.892623
    486      7    180     1   88.0992911 488.886688
      7    178    173     1   113.7540000 717.447216
      7    178    174     1   127.1070000 773.178096
    484      7    178     1   173.8669197 678.723406
    486      7    178     1   95.4988841 894.933934
      7    486    482     1   113.5920000 628.545584
      7    486    488     1   127.6790000 667.381472
    484      7    486     1   79.9070000 665.850128
      7    484    479     1   113.7540000 717.447216
      7    484    480     1   127.1070000 773.178096
      8    724    720     1   113.5920000 628.545584
      8    724    726     1   127.6790000 667.381472
    722      8    724     1   79.9070000 665.850128
    518      8    724     1   95.3771262 627.870597
    520      8    724     1   173.8510644 674.720687
    654      8    724     1   89.2340491 773.755277
    656      8    724     1   96.3093755 669.716393
      8    722    717     1   113.7540000 717.447216
      8    722    718     1   127.1070000 773.178096
    518      8    722     1   88.2904100 642.297643
    520      8    722     1   95.9586432 423.871221
    654      8    722     1   96.5162046 530.061813
    656      8    722     1   174.8881596 503.592084
      8    520    522     1   127.6790000 667.381472
      8    520    516     1   113.5920000 628.545584
    518      8    520     1   79.9070000 665.850128
    654      8    520     1   95.7723386 794.892623
    656      8    520     1   88.0992911 488.886688
      8    518    513     1   113.7540000 717.447216
      8    518    514     1   127.1070000 773.178096
    654      8    518     1   173.8669197 678.723406
    656      8    518     1   95.4988841 894.933934
      8    656    652     1   113.5920000 628.545584
      8    656    658     1   127.6790000 667.381472
    654      8    656     1   79.9070000 665.850128
      8    654    649     1   113.7540000 717.447216
      8    654    650     1   127.1070000 773.178096
      9    769    771     1   120.1750000 607.081664
      9    769    766     1   120.0260000 604.654944
    395      9    769     1   90.1766085 620.808583
    803      9    769     1   89.8350334 621.708402
    157      9    769     1   179.5981237 738.982143
      9    395    392     1   120.0260000 604.654944
      9    395    397     1   120.1750000 607.081664
    803      9    395     1   179.8075653 620.658895
    157      9    395     1   89.8651307 620.037638
      9    157    154     1   120.0260000 604.654944
      9    157    159     1   120.1750000 607.081664
    803      9    157     1   90.1218879 619.707617
      9    803    805     1   120.1750000 607.081664
      9    803    800     1   120.0260000 604.654944
     10    429    431     1   120.1750000 607.081664
     10    429    426     1   120.0260000 604.654944
    667     10    429     1   90.1766085 620.808583
    191     10    429     1   89.8350334 621.708402
    361     10    429     1   179.5981237 738.982143
     10    667    664     1   120.0260000 604.654944
     10    667    669     1   120.1750000 607.081664
    191     10    667     1   179.8075653 620.658895
    361     10    667     1   89.8651307 620.037638
     10    361    358     1   120.0260000 604.654944
     10    361    363     1   120.1750000 607.081664
    191     10    361     1   90.1218879 619.707617
     10    191    193     1   120.1750000 607.081664
     10    191    188     1   120.0260000 604.654944
     11    633    635     1   120.1750000 607.081664
     11    633    630     1   120.0260000 604.654944
    463     11    633     1   90.1766085 620.808583
    735     11    633     1   89.8350334 621.708402
    599     11    633     1   179.5981237 738.982143
     11    463    460     1   120.0260000 604.654944
     11    463    465     1   120.1750000 607.081664
    735     11    463     1   179.8075653 620.658895
    599     11    463     1   89.8651307 620.037638
     11    599    596     1   120.0260000 604.654944
     11    599    601     1   120.1750000 607.081664
    735     11    599     1   90.1218879 619.707617
     11    735    737     1   120.1750000 607.081664
     11    735    732     1   120.0260000 604.654944
     12    259    261     1   120.1750000 607.081664
     12    259    256     1   120.0260000 604.654944
    497     12    259     1   90.1766085 620.808583
    123     12    259     1   89.8350334 621.708402
    293     12    259     1   179.5981237 738.982143
     12    497    494     1   120.0260000 604.654944
     12    497    499     1   120.1750000 607.081664
    123     12    497     1   179.8075653 620.658895
    293     12    497     1   89.8651307 620.037638
     12    293    290     1   120.0260000 604.654944
     12    293    295     1   120.1750000 607.081664
    123     12    293     1   90.1218879 619.707617
     12    123    125     1   120.1750000 607.081664
     12    123    120     1   120.0260000 604.654944
     13    327    329     1   120.1750000 607.081664
     13    327    324     1   120.0260000 604.654944
     55     13    327     1   90.1766085 620.808583
    225     13    327     1   89.8350334 621.708402
     89     13    327     1   179.5981237 738.982143
     13     55     52     1   120.0260000 604.654944
     13     55     57     1   120.1750000 607.081664
    225     13     55     1   179.8075653 620.658895
     89     13     55     1   89.8651307 620.037638
     13     89     86     1   120.0260000 604.654944
     13     89     91     1   120.1750000 607.081664
    225     13     89     1   90.1218879 619.707617
     13    225    227     1   120.1750000 607.081664
     13    225    222     1   120.0260000 604.654944
     14     21     23     1   120.1750000 607.081664
     14     21     18     1   120.0260000 604.654944
    531     14     21     1   90.1766085 620.808583
    701     14     21     1   89.8350334 621.708402
    565     14     21     1   179.5981237 738.982143
     14    531    528     1   120.0260000 604.654944
     14    531    533     1   120.1750000 607.081664
    701     14    531     1   179.8075653 620.658895
    565     14    531     1   89.8651307 620.037638
     14    565    562     1   120.0260000 604.654944
     14    565    567     1   120.1750000 607.081664
    701     14    565     1   90.1218879 619.707617
     14    701    703     1   120.1750000 607.081664
     14    701    698     1   120.0260000 604.654944

[ dihedrals ]
;    ai     aj     ak     al funct         c0         c1         c2         c3         c4         c5
     17     18     21     23     1  180.0000771  20.0832000  2
     17     19     22     23     1  180.0000771  15.1670000  2
     17     19     22     25     1  180.0000771  15.1670000  2
     18     17     19     22     1  180.0000771  15.1670000  2
     18     21     23     22     1  180.0000771  20.0832000  2
     19     17     18     21     1  180.0000771  15.1670000  2
     19     22     23     21     1  180.0000771  15.1670000  2
     19     22     25     26     1  180.0000771  2.9288000  2
     19     22     25     29     1  180.0000771  2.9288000  2
     21     23     22     25     1  180.0000771  15.1670000  2
     22     25     26     30     1  180.0000771  7.1128000  2
     22     25     29     34     1  180.0000771  19.8740000  2
     23     22     25     26     1  180.0000771  2.9288000  2
     23     22     25     29     1  180.0000771  2.9288000  2
     25     26     30     33     1  180.0000771  1.2552000  2
     25     26     30     34     1  180.0000771  1.2552000  2
     25     29     34     30     1  180.0000771  20.0832000  2
     25     29     34     36     1  180.0000771  20.0832000  2
     26     25     29     34     1  180.0000771  19.8740000  2
     26     30     33     31     1  180.0000771  15.1670000  2
     26     30     33     37     1  180.0000771  15.1670000  2
     26     30     34     29     1  180.0000771  15.1670000  2
     26     30     34     36     1  180.0000771  15.1670000  2
     29     25     26     30     1  180.0000771  7.1128000  2
     29     34     30     33     1  180.0000771  15.1670000  2
     29     34     36     40     1  180.0000771  15.1670000  2
     29     34     36     41     1  180.0000771  15.1670000  2
     30     33     31     35     1  180.0000771  15.1670000  2
     30     33     37     40     1  180.0000771  15.1670000  2
     30     33     37     42     1  180.0000771  15.1670000  2
     30     34     36     40     1  180.0000771  15.1670000  2
     30     34     36     41     1  180.0000771  15.1670000  2
     31     33     30     34     1  180.0000771  15.1670000  2
     31     33     37     40     1  180.0000771  15.1670000  2
     31     33     37     42     1  180.0000771  15.1670000  2
     31     35     38     42     1  180.0000771  15.1670000  2
     33     30     34     36     1  180.0000771  15.1670000  2
     33     31     35     38     1  180.0000771  15.1670000  2
     33     37     40     36     1  180.0000771  15.1670000  2
     33     37     40     44     1  180.0000771  15.1670000  2
     33     37     42     38     1  180.0000771  20.0832000  2
     34     30     33     37     1  180.0000771  15.1670000  2
     34     36     40     37     1  180.0000771  15.1670000  2
     34     36     40     44     1  180.0000771  15.1670000  2
     34     36     41     45     1  180.0000771  15.1670000  2
     35     31     33     37     1  180.0000771  15.1670000  2
     35     38     42     37     1  180.0000771  20.0832000  2
     36     40     37     42     1  180.0000771  15.1670000  2
     36     40     44     46     1  180.0000771  20.0832000  2
     36     41     45     46     1  180.0000771  15.1670000  2
     37     40     36     41     1  180.0000771  15.1670000  2
     37     40     44     46     1  180.0000771  20.0832000  2
     38     42     37     40     1  180.0000771  20.0832000  2
     40     36     41     45     1  180.0000771  15.1670000  2
     40     44     46     45     1  180.0000771  20.0832000  2
     41     36     40     44     1  180.0000771  15.1670000  2
     41     45     46     44     1  180.0000771  15.1670000  2
     42     37     40     44     1  180.0000771  15.1670000  2
     19     23     22     25     4  180.0000771  4.6024000  2
     22     26     25     29     4  180.0000771  4.6024000  2
     33     34     30     26     4  180.0000771  4.6024000  2
     30     31     33     37     4  180.0000771  4.6024000  2
     30     36     34     29     4  180.0000771  4.6024000  2
     34     40     36     41     4  180.0000771  4.6024000  2
     33     40     37     42     4  180.0000771  4.6024000  2
     36     37     40     44     4  180.0000771  4.6024000  2
     15     17     18     16     1  180.0000771  15.1670000  2
     15     17     18     21     1  180.0000771  15.1670000  2
     15     17     19     20     1  180.0000771  15.1670000  2
     15     17     19     22     1  180.0000771  15.1670000  2
     16     18     17     19     1  180.0000771  15.1670000  2
     16     18     21     23     1  180.0000771  20.0832000  2
     18     17     19     20     1  180.0000771  15.1670000  2
     18     21     23     27     1  180.0000771  20.0832000  2
     19     22     23     27     1  180.0000771  15.1670000  2
     20     19     22     23     1  180.0000771  15.1670000  2
     20     19     22     25     1  180.0000771  15.1670000  2
     22     25     26     24     1  180.0000771  7.1128000  2
     24     26     25     29     1  180.0000771  7.1128000  2
     24     26     30     33     1  180.0000771  1.2552000  2
     24     26     30     34     1  180.0000771  1.2552000  2
     25     22     23     27     1  180.0000771  15.1670000  2
     28     31     33     30     1  180.0000771  15.1670000  2
     28     31     33     37     1  180.0000771  15.1670000  2
     28     31     35     32     1  180.0000771  15.1670000  2
     28     31     35     38     1  180.0000771  15.1670000  2
     31     35     38     43     1  180.0000771  15.1670000  2
     32     35     31     33     1  180.0000771  15.1670000  2
     32     35     38     42     1  180.0000771  15.1670000  2
     32     35     38     43     1  180.0000771  15.1670000  2
     34     36     41     39     1  180.0000771  15.1670000  2
     36     41     45     47     1  180.0000771  15.1670000  2
     37     42     38     43     1  180.0000771  20.0832000  2
     39     41     36     40     1  180.0000771  15.1670000  2
     39     41     45     46     1  180.0000771  15.1670000  2
     39     41     45     47     1  180.0000771  15.1670000  2
     40     44     46     48     1  180.0000771  20.0832000  2
     41     45     46     48     1  180.0000771  15.1670000  2
     44     46     45     47     1  180.0000771  15.1670000  2
     47     45     46     48     1  180.0000771  15.1670000  2
     15     17     19     18     4  180.0000771  4.6024000  2
     17     16     18     21     4  180.0000771  4.6024000  2
     17     22     19     20     4  180.0000771  4.6024000  2
     22     27     23     21     4  180.0000771  4.6024000  2
     30     25     26     24     4  180.0000771  4.6024000  2
     33     35     31     28     4  180.0000771  4.6024000  2
     31     38     35     32     4  180.0000771  4.6024000  2
     35     43     38     42     4  180.0000771  4.6024000  2
     36     45     41     39     4  180.0000771  4.6024000  2
     41     46     45     47     4  180.0000771  4.6024000  2
     45     48     46     44     4  180.0000771  4.6024000  2
     51     52     55     57     1  180.0000771  20.0832000  2
     51     53     56     57     1  180.0000771  15.1670000  2
     51     53     56     59     1  180.0000771  15.1670000  2
     52     51     53     56     1  180.0000771  15.1670000  2
     52     55     57     56     1  180.0000771  20.0832000  2
     53     51     52     55     1  180.0000771  15.1670000  2
     53     56     57     55     1  180.0000771  15.1670000  2
     53     56     59     60     1  180.0000771  2.9288000  2
     53     56     59     63     1  180.0000771  2.9288000  2
     55     57     56     59     1  180.0000771  15.1670000  2
     56     59     60     64     1  180.0000771  7.1128000  2
     56     59     63     68     1  180.0000771  19.8740000  2
     57     56     59     60     1  180.0000771  2.9288000  2
     57     56     59     63     1  180.0000771  2.9288000  2
     59     60     64     67     1  180.0000771  1.2552000  2
     59     60     64     68     1  180.0000771  1.2552000  2
     59     63     68     64     1  180.0000771  20.0832000  2
     59     63     68     70     1  180.0000771  20.0832000  2
     60     59     63     68     1  180.0000771  19.8740000  2
     60     64     67     65     1  180.0000771  15.1670000  2
     60     64     67     71     1  180.0000771  15.1670000  2
     60     64     68     63     1  180.0000771  15.1670000  2
     60     64     68     70     1  180.0000771  15.1670000  2
     63     59     60     64     1  180.0000771  7.1128000  2
     63     68     64     67     1  180.0000771  15.1670000  2
     63     68     70     74     1  180.0000771  15.1670000  2
     63     68     70     75     1  180.0000771  15.1670000  2
     64     67     65     69     1  180.0000771  15.1670000  2
     64     67     71     74     1  180.0000771  15.1670000  2
     64     67     71     76     1  180.0000771  15.1670000  2
     64     68     70     74     1  180.0000771  15.1670000  2
     64     68     70     75     1  180.0000771  15.1670000  2
     65     67     64     68     1  180.0000771  15.1670000  2
     65     67     71     74     1  180.0000771  15.1670000  2
     65     67     71     76     1  180.0000771  15.1670000  2
     65     69     72     76     1  180.0000771  15.1670000  2
     67     64     68     70     1  180.0000771  15.1670000  2
     67     65     69     72     1  180.0000771  15.1670000  2
     67     71     74     70     1  180.0000771  15.1670000  2
     67     71     74     78     1  180.0000771  15.1670000  2
     67     71     76     72     1  180.0000771  20.0832000  2
     68     64     67     71     1  180.0000771  15.1670000  2
     68     70     74     71     1  180.0000771  15.1670000  2
     68     70     74     78     1  180.0000771  15.1670000  2
     68     70     75     79     1  180.0000771  15.1670000  2
     69     65     67     71     1  180.0000771  15.1670000  2
     69     72     76     71     1  180.0000771  20.0832000  2
     70     74     71     76     1  180.0000771  15.1670000  2
     70     74     78     80     1  180.0000771  20.0832000  2
     70     75     79     80     1  180.0000771  15.1670000  2
     71     74     70     75     1  180.0000771  15.1670000  2
     71     74     78     80     1  180.0000771  20.0832000  2
     72     76     71     74     1  180.0000771  20.0832000  2
     74     70     75     79     1  180.0000771  15.1670000  2
     74     78     80     79     1  180.0000771  20.0832000  2
     75     70     74     78     1  180.0000771  15.1670000  2
     75     79     80     78     1  180.0000771  15.1670000  2
     76     71     74     78     1  180.0000771  15.1670000  2
     53     57     56     59     4  180.0000771  4.6024000  2
     56     60     59     63     4  180.0000771  4.6024000  2
     67     68     64     60     4  180.0000771  4.6024000  2
     64     65     67     71     4  180.0000771  4.6024000  2
     64     70     68     63     4  180.0000771  4.6024000  2
     68     74     70     75     4  180.0000771  4.6024000  2
     67     74     71     76     4  180.0000771  4.6024000  2
     70     71     74     78     4  180.0000771  4.6024000  2
     49     51     52     50     1  180.0000771  15.1670000  2
     49     51     52     55     1  180.0000771  15.1670000  2
     49     51     53     54     1  180.0000771  15.1670000  2
     49     51     53     56     1  180.0000771  15.1670000  2
     50     52     51     53     1  180.0000771  15.1670000  2
     50     52     55     57     1  180.0000771  20.0832000  2
     52     51     53     54     1  180.0000771  15.1670000  2
     52     55     57     61     1  180.0000771  20.0832000  2
     53     56     57     61     1  180.0000771  15.1670000  2
     54     53     56     57     1  180.0000771  15.1670000  2
     54     53     56     59     1  180.0000771  15.1670000  2
     56     59     60     58     1  180.0000771  7.1128000  2
     58     60     59     63     1  180.0000771  7.1128000  2
     58     60     64     67     1  180.0000771  1.2552000  2
     58     60     64     68     1  180.0000771  1.2552000  2
     59     56     57     61     1  180.0000771  15.1670000  2
     62     65     67     64     1  180.0000771  15.1670000  2
     62     65     67     71     1  180.0000771  15.1670000  2
     62     65     69     66     1  180.0000771  15.1670000  2
     62     65     69     72     1  180.0000771  15.1670000  2
     65     69     72     77     1  180.0000771  15.1670000  2
     66     69     65     67     1  180.0000771  15.1670000  2
     66     69     72     76     1  180.0000771  15.1670000  2
     66     69     72     77     1  180.0000771  15.1670000  2
     68     70     75     73     1  180.0000771  15.1670000  2
     70     75     79     81     1  180.0000771  15.1670000  2
     71     76     72     77     1  180.0000771  20.0832000  2
     73     75     70     74     1  180.0000771  15.1670000  2
     73     75     79     80     1  180.0000771  15.1670000  2
     73     75     79     81     1  180.0000771  15.1670000  2
     74     78     80     82     1  180.0000771  20.0832000  2
     75     79     80     82     1  180.0000771  15.1670000  2
     78     80     79     81     1  180.0000771  15.1670000  2
     81     79     80     82     1  180.0000771  15.1670000  2
     49     51     53     52     4  180.0000771  4.6024000  2
     51     50     52     55     4  180.0000771  4.6024000  2
     51     56     53     54     4  180.0000771  4.6024000  2
     56     61     57     55     4  180.0000771  4.6024000  2
     64     59     60     58     4  180.0000771  4.6024000  2
     67     69     65     62     4  180.0000771  4.6024000  2
     65     72     69     66     4  180.0000771  4.6024000  2
     69     77     72     76     4  180.0000771  4.6024000  2
     70     79     75     73     4  180.0000771  4.6024000  2
     75     80     79     81     4  180.0000771  4.6024000  2
     79     82     80     78     4  180.0000771  4.6024000  2
     85     86     89     91     1  180.0000771  20.0832000  2
     85     87     90     91     1  180.0000771  15.1670000  2
     85     87     90     93     1  180.0000771  15.1670000  2
     86     85     87     90     1  180.0000771  15.1670000  2
     86     89     91     90     1  180.0000771  20.0832000  2
     87     85     86     89     1  180.0000771  15.1670000  2
     87     90     91     89     1  180.0000771  15.1670000  2
     87     90     93     94     1  180.0000771  2.9288000  2
     87     90     93     97     1  180.0000771  2.9288000  2
     89     91     90     93     1  180.0000771  15.1670000  2
     90     93     94     98     1  180.0000771  7.1128000  2
     90     93     97    102     1  180.0000771  19.8740000  2
     91     90     93     94     1  180.0000771  2.9288000  2
     91     90     93     97     1  180.0000771  2.9288000  2
     93     94     98    101     1  180.0000771  1.2552000  2
     93     94     98    102     1  180.0000771  1.2552000  2
     93     97    102     98     1  180.0000771  20.0832000  2
     93     97    102    104     1  180.0000771  20.0832000  2
     94     93     97    102     1  180.0000771  19.8740000  2
     94     98    101     99     1  180.0000771  15.1670000  2
     94     98    101    105     1  180.0000771  15.1670000  2
     94     98    102     97     1  180.0000771  15.1670000  2
     94     98    102    104     1  180.0000771  15.1670000  2
     97     93     94     98     1  180.0000771  7.1128000  2
     97    102     98    101     1  180.0000771  15.1670000  2
     97    102    104    108     1  180.0000771  15.1670000  2
     97    102    104    109     1  180.0000771  15.1670000  2
     98    101     99    103     1  180.0000771  15.1670000  2
     98    101    105    108     1  180.0000771  15.1670000  2
     98    101    105    110     1  180.0000771  15.1670000  2
     98    102    104    108     1  180.0000771  15.1670000  2
     98    102    104    109     1  180.0000771  15.1670000  2
     99    101     98    102     1  180.0000771  15.1670000  2
     99    101    105    108     1  180.0000771  15.1670000  2
     99    101    105    110     1  180.0000771  15.1670000  2
     99    103    106    110     1  180.0000771  15.1670000  2
    101     98    102    104     1  180.0000771  15.1670000  2
    101     99    103    106     1  180.0000771  15.1670000  2
    101    105    108    104     1  180.0000771  15.1670000  2
    101    105    108    112     1  180.0000771  15.1670000  2
    101    105    110    106     1  180.0000771  20.0832000  2
    102     98    101    105     1  180.0000771  15.1670000  2
    102    104    108    105     1  180.0000771  15.1670000  2
    102    104    108    112     1  180.0000771  15.1670000  2
    102    104    109    113     1  180.0000771  15.1670000  2
    103     99    101    105     1  180.0000771  15.1670000  2
    103    106    110    105     1  180.0000771  20.0832000  2
    104    108    105    110     1  180.0000771  15.1670000  2
    104    108    112    114     1  180.0000771  20.0832000  2
    104    109    113    114     1  180.0000771  15.1670000  2
    105    108    104    109     1  180.0000771  15.1670000  2
    105    108    112    114     1  180.0000771  20.0832000  2
    106    110    105    108     1  180.0000771  20.0832000  2
    108    104    109    113     1  180.0000771  15.1670000  2
    108    112    114    113     1  180.0000771  20.0832000  2
    109    104    108    112     1  180.0000771  15.1670000  2
    109    113    114    112     1  180.0000771  15.1670000  2
    110    105    108    112     1  180.0000771  15.1670000  2
     87     91     90     93     4  180.0000771  4.6024000  2
     90     94     93     97     4  180.0000771  4.6024000  2
    101    102     98     94     4  180.0000771  4.6024000  2
     98     99    101    105     4  180.0000771  4.6024000  2
     98    104    102     97     4  180.0000771  4.6024000  2
    102    108    104    109     4  180.0000771  4.6024000  2
    101    108    105    110     4  180.0000771  4.6024000  2
    104    105    108    112     4  180.0000771  4.6024000  2
     83     85     86     84     1  180.0000771  15.1670000  2
     83     85     86     89     1  180.0000771  15.1670000  2
     83     85     87     88     1  180.0000771  15.1670000  2
     83     85     87     90     1  180.0000771  15.1670000  2
     84     86     85     87     1  180.0000771  15.1670000  2
     84     86     89     91     1  180.0000771  20.0832000  2
     86     85     87     88     1  180.0000771  15.1670000  2
     86     89     91     95     1  180.0000771  20.0832000  2
     87     90     91     95     1  180.0000771  15.1670000  2
     88     87     90     91     1  180.0000771  15.1670000  2
     88     87     90     93     1  180.0000771  15.1670000  2
     90     93     94     92     1  180.0000771  7.1128000  2
     92     94     93     97     1  180.0000771  7.1128000  2
     92     94     98    101     1  180.0000771  1.2552000  2
     92     94     98    102     1  180.0000771  1.2552000  2
     93     90     91     95     1  180.0000771  15.1670000  2
     96     99    101     98     1  180.0000771  15.1670000  2
     96     99    101    105     1  180.0000771  15.1670000  2
     96     99    103    100     1  180.0000771  15.1670000  2
     96     99    103    106     1  180.0000771  15.1670000  2
     99    103    106    111     1  180.0000771  15.1670000  2
    100    103     99    101     1  180.0000771  15.1670000  2
    100    103    106    110     1  180.0000771  15.1670000  2
    100    103    106    111     1  180.0000771  15.1670000  2
    102    104    109    107     1  180.0000771  15.1670000  2
    104    109    113    115     1  180.0000771  15.1670000  2
    105    110    106    111     1  180.0000771  20.0832000  2
    107    109    104    108     1  180.0000771  15.1670000  2
    107    109    113    114     1  180.0000771  15.1670000  2
    107    109    113    115     1  180.0000771  15.1670000  2
    108    112    114    116     1  180.0000771  20.0832000  2
    109    113    114    116     1  180.0000771  15.1670000  2
    112    114    113    115     1  180.0000771  15.1670000  2
    115    113    114    116     1  180.0000771  15.1670000  2
     83     85     87     86     4  180.0000771  4.6024000  2
     85     84     86     89     4  180.0000771  4.6024000  2
     85     90     87     88     4  180.0000771  4.6024000  2
     90     95     91     89     4  180.0000771  4.6024000  2
     98     93     94     92     4  180.0000771  4.6024000  2
    101    103     99     96     4  180.0000771  4.6024000  2
     99    106    103    100     4  180.0000771  4.6024000  2
    103    111    106    110     4  180.0000771  4.6024000  2
    104    113    109    107     4  180.0000771  4.6024000  2
    109    114    113    115     4  180.0000771  4.6024000  2
    113    116    114    112     4  180.0000771  4.6024000  2
    119    120    123    125     1  180.0000771  20.0832000  2
    119    121    124    125     1  180.0000771  15.1670000  2
    119    121    124    127     1  180.0000771  15.1670000  2
    120    119    121    124     1  180.0000771  15.1670000  2
    120    123    125    124     1  180.0000771  20.0832000  2
    121    119    120    123     1  180.0000771  15.1670000  2
    121    124    125    123     1  180.0000771  15.1670000  2
    121    124    127    128     1  180.0000771  2.9288000  2
    121    124    127    131     1  180.0000771  2.9288000  2
    123    125    124    127     1  180.0000771  15.1670000  2
    124    127    128    132     1  180.0000771  7.1128000  2
    124    127    131    136     1  180.0000771  19.8740000  2
    125    124    127    128     1  180.0000771  2.9288000  2
    125    124    127    131     1  180.0000771  2.9288000  2
    127    128    132    135     1  180.0000771  1.2552000  2
    127    128    132    136     1  180.0000771  1.2552000  2
    127    131    136    132     1  180.0000771  20.0832000  2
    127    131    136    138     1  180.0000771  20.0832000  2
    128    127    131    136     1  180.0000771  19.8740000  2
    128    132    135    133     1  180.0000771  15.1670000  2
    128    132    135    139     1  180.0000771  15.1670000  2
    128    132    136    131     1  180.0000771  15.1670000  2
    128    132    136    138     1  180.0000771  15.1670000  2
    131    127    128    132     1  180.0000771  7.1128000  2
    131    136    132    135     1  180.0000771  15.1670000  2
    131    136    138    142     1  180.0000771  15.1670000  2
    131    136    138    143     1  180.0000771  15.1670000  2
    132    135    133    137     1  180.0000771  15.1670000  2
    132    135    139    142     1  180.0000771  15.1670000  2
    132    135    139    144     1  180.0000771  15.1670000  2
    132    136    138    142     1  180.0000771  15.1670000  2
    132    136    138    143     1  180.0000771  15.1670000  2
    133    135    132    136     1  180.0000771  15.1670000  2
    133    135    139    142     1  180.0000771  15.1670000  2
    133    135    139    144     1  180.0000771  15.1670000  2
    133    137    140    144     1  180.0000771  15.1670000  2
    135    132    136    138     1  180.0000771  15.1670000  2
    135    133    137    140     1  180.0000771  15.1670000  2
    135    139    142    138     1  180.0000771  15.1670000  2
    135    139    142    146     1  180.0000771  15.1670000  2
    135    139    144    140     1  180.0000771  20.0832000  2
    136    132    135    139     1  180.0000771  15.1670000  2
    136    138    142    139     1  180.0000771  15.1670000  2
    136    138    142    146     1  180.0000771  15.1670000  2
    136    138    143    147     1  180.0000771  15.1670000  2
    137    133    135    139     1  180.0000771  15.1670000  2
    137    140    144    139     1  180.0000771  20.0832000  2
    138    142    139    144     1  180.0000771  15.1670000  2
    138    142    146    148     1  180.0000771  20.0832000  2
    138    143    147    148     1  180.0000771  15.1670000  2
    139    142    138    143     1  180.0000771  15.1670000  2
    139    142    146    148     1  180.0000771  20.0832000  2
    140    144    139    142     1  180.0000771  20.0832000  2
    142    138    143    147     1  180.0000771  15.1670000  2
    142    146    148    147     1  180.0000771  20.0832000  2
    143    138    142    146     1  180.0000771  15.1670000  2
    143    147    148    146     1  180.0000771  15.1670000  2
    144    139    142    146     1  180.0000771  15.1670000  2
    121    125    124    127     4  180.0000771  4.6024000  2
    124    128    127    131     4  180.0000771  4.6024000  2
    135    136    132    128     4  180.0000771  4.6024000  2
    132    133    135    139     4  180.0000771  4.6024000  2
    132    138    136    131     4  180.0000771  4.6024000  2
    136    142    138    143     4  180.0000771  4.6024000  2
    135    142    139    144     4  180.0000771  4.6024000  2
    138    139    142    146     4  180.0000771  4.6024000  2
    117    119    120    118     1  180.0000771  15.1670000  2
    117    119    120    123     1  180.0000771  15.1670000  2
    117    119    121    122     1  180.0000771  15.1670000  2
    117    119    121    124     1  180.0000771  15.1670000  2
    118    120    119    121     1  180.0000771  15.1670000  2
    118    120    123    125     1  180.0000771  20.0832000  2
    120    119    121    122     1  180.0000771  15.1670000  2
    120    123    125    129     1  180.0000771  20.0832000  2
    121    124    125    129     1  180.0000771  15.1670000  2
    122    121    124    125     1  180.0000771  15.1670000  2
    122    121    124    127     1  180.0000771  15.1670000  2
    124    127    128    126     1  180.0000771  7.1128000  2
    126    128    127    131     1  180.0000771  7.1128000  2
    126    128    132    135     1  180.0000771  1.2552000  2
    126    128    132    136     1  180.0000771  1.2552000  2
    127    124    125    129     1  180.0000771  15.1670000  2
    130    133    135    132     1  180.0000771  15.1670000  2
    130    133    135    139     1  180.0000771  15.1670000  2
    130    133    137    134     1  180.0000771  15.1670000  2
    130    133    137    140     1  180.0000771  15.1670000  2
    133    137    140    145     1  180.0000771  15.1670000  2
    134    137    133    135     1  180.0000771  15.1670000  2
    134    137    140    144     1  180.0000771  15.1670000  2
    134    137    140    145     1  180.0000771  15.1670000  2
    136    138    143    141     1  180.0000771  15.1670000  2
    138    143    147    149     1  180.0000771  15.1670000  2
    139    144    140    145     1  180.0000771  20.0832000  2
    141    143    138    142     1  180.0000771  15.1670000  2
    141    143    147    148     1  180.0000771  15.1670000  2
    141    143    147    149     1  180.0000771  15.1670000  2
    142    146    148    150     1  180.0000771  20.0832000  2
    143    147    148    150     1  180.0000771  15.1670000  2
    146    148    147    149     1  180.0000771  15.1670000  2
    149    147    148    150     1  180.0000771  15.1670000  2
    117    119    121    120     4  180.0000771  4.6024000  2
    119    118    120    123     4  180.0000771  4.6024000  2
    119    124    121    122     4  180.0000771  4.6024000  2
    124    129    125    123     4  180.0000771  4.6024000  2
    132    127    128    126     4  180.0000771  4.6024000  2
    135    137    133    130     4  180.0000771  4.6024000  2
    133    140    137    134     4  180.0000771  4.6024000  2
    137    145    140    144     4  180.0000771  4.6024000  2
    138    147    143    141     4  180.0000771  4.6024000  2
    143    148    147    149     4  180.0000771  4.6024000  2
    147    150    148    146     4  180.0000771  4.6024000  2
    153    154    157    159     1  180.0000771  20.0832000  2
    153    155    158    159     1  180.0000771  15.1670000  2
    153    155    158    161     1  180.0000771  15.1670000  2
    154    153    155    158     1  180.0000771  15.1670000  2
    154    157    159    158     1  180.0000771  20.0832000  2
    155    153    154    157     1  180.0000771  15.1670000  2
    155    158    159    157     1  180.0000771  15.1670000  2
    155    158    161    162     1  180.0000771  2.9288000  2
    155    158    161    165     1  180.0000771  2.9288000  2
    157    159    158    161     1  180.0000771  15.1670000  2
    158    161    162    166     1  180.0000771  7.1128000  2
    158    161    165    170     1  180.0000771  19.8740000  2
    159    158    161    162     1  180.0000771  2.9288000  2
    159    158    161    165     1  180.0000771  2.9288000  2
    161    162    166    169     1  180.0000771  1.2552000  2
    161    162    166    170     1  180.0000771  1.2552000  2
    161    165    170    166     1  180.0000771  20.0832000  2
    161    165    170    172     1  180.0000771  20.0832000  2
    162    161    165    170     1  180.0000771  19.8740000  2
    162    166    169    167     1  180.0000771  15.1670000  2
    162    166    169    173     1  180.0000771  15.1670000  2
    162    166    170    165     1  180.0000771  15.1670000  2
    162    166    170    172     1  180.0000771  15.1670000  2
    165    161    162    166     1  180.0000771  7.1128000  2
    165    170    166    169     1  180.0000771  15.1670000  2
    165    170    172    176     1  180.0000771  15.1670000  2
    165    170    172    177     1  180.0000771  15.1670000  2
    166    169    167    171     1  180.0000771  15.1670000  2
    166    169    173    176     1  180.0000771  15.1670000  2
    166    169    173    178     1  180.0000771  15.1670000  2
    166    170    172    176     1  180.0000771  15.1670000  2
    166    170    172    177     1  180.0000771  15.1670000  2
    167    169    166    170     1  180.0000771  15.1670000  2
    167    169    173    176     1  180.0000771  15.1670000  2
    167    169    173    178     1  180.0000771  15.1670000  2
    167    171    174    178     1  180.0000771  15.1670000  2
    169    166    170    172     1  180.0000771  15.1670000  2
    169    167    171    174     1  180.0000771  15.1670000  2
    169    173    176    172     1  180.0000771  15.1670000  2
    169    173    176    180     1  180.0000771  15.1670000  2
    169    173    178    174     1  180.0000771  20.0832000  2
    170    166    169    173     1  180.0000771  15.1670000  2
    170    172    176    173     1  180.0000771  15.1670000  2
    170    172    176    180     1  180.0000771  15.1670000  2
    170    172    177    181     1  180.0000771  15.1670000  2
    171    167    169    173     1  180.0000771  15.1670000  2
    171    174    178    173     1  180.0000771  20.0832000  2
    172    176    173    178     1  180.0000771  15.1670000  2
    172    176    180    182     1  180.0000771  20.0832000  2
    172    177    181    182     1  180.0000771  15.1670000  2
    173    176    172    177     1  180.0000771  15.1670000  2
    173    176    180    182     1  180.0000771  20.0832000  2
    174    178    173    176     1  180.0000771  20.0832000  2
    176    172    177    181     1  180.0000771  15.1670000  2
    176    180    182    181     1  180.0000771  20.0832000  2
    177    172    176    180     1  180.0000771  15.1670000  2
    177    181    182    180     1  180.0000771  15.1670000  2
    178    173    176    180     1  180.0000771  15.1670000  2
    155    159    158    161     4  180.0000771  4.6024000  2
    158    162    161    165     4  180.0000771  4.6024000  2
    169    170    166    162     4  180.0000771  4.6024000  2
    166    167    169    173     4  180.0000771  4.6024000  2
    166    172    170    165     4  180.0000771  4.6024000  2
    170    176    172    177     4  180.0000771  4.6024000  2
    169    176    173    178     4  180.0000771  4.6024000  2
    172    173    176    180     4  180.0000771  4.6024000  2
    151    153    154    152     1  180.0000771  15.1670000  2
    151    153    154    157     1  180.0000771  15.1670000  2
    151    153    155    156     1  180.0000771  15.1670000  2
    151    153    155    158     1  180.0000771  15.1670000  2
    152    154    153    155     1  180.0000771  15.1670000  2
    152    154    157    159     1  180.0000771  20.0832000  2
    154    153    155    156     1  180.0000771  15.1670000  2
    154    157    159    163     1  180.0000771  20.0832000  2
    155    158    159    163     1  180.0000771  15.1670000  2
    156    155    158    159     1  180.0000771  15.1670000  2
    156    155    158    161     1  180.0000771  15.1670000  2
    158    161    162    160     1  180.0000771  7.1128000  2
    160    162    161    165     1  180.0000771  7.1128000  2
    160    162    166    169     1  180.0000771  1.2552000  2
    160    162    166    170     1  180.0000771  1.2552000  2
    161    158    159    163     1  180.0000771  15.1670000  2
    164    167    169    166     1  180.0000771  15.1670000  2
    164    167    169    173     1  180.0000771  15.1670000  2
    164    167    171    168     1  180.0000771  15.1670000  2
    164    167    171    174     1  180.0000771  15.1670000  2
    167    171    174    179     1  180.0000771  15.1670000  2
    168    171    167    169     1  180.0000771  15.1670000  2
    168    171    174    178     1  180.0000771  15.1670000  2
    168    171    174    179     1  180.0000771  15.1670000  2
    170    172    177    175     1  180.0000771  15.1670000  2
    172    177    181    183     1  180.0000771  15.1670000  2
    173    178    174    179     1  180.0000771  20.0832000  2
    175    177    172    176     1  180.0000771  15.1670000  2
    175    177    181    182     1  180.0000771  15.1670000  2
    175    177    181    183     1  180.0000771  15.1670000  2
    176    180    182    184     1  180.0000771  20.0832000  2
    177    181    182    184     1  180.0000771  15.1670000  2
    180    182    181    183     1  180.0000771  15.1670000  2
    183    181    182    184     1  180.0000771  15.1670000  2
    151    153    155    154     4  180.0000771  4.6024000  2
    153    152    154    157     4  180.0000771  4.6024000  2
    153    158    155    156     4  180.0000771  4.6024000  2
    158    163    159    157     4  180.0000771  4.6024000  2
    166    161    162    160     4  180.0000771  4.6024000  2
    169    171    167    164     4  180.0000771  4.6024000  2
    167    174    171    168     4  180.0000771  4.6024000  2
    171    179    174    178     4  180.0000771  4.6024000  2
    172    181    177    175     4  180.0000771  4.6024000  2
    177    182    181    183     4  180.0000771  4.6024000  2
    181    184    182    180     4  180.0000771  4.6024000  2
    187    188    191    193     1  180.0000771  20.0832000  2
    187    189    192    193     1  180.0000771  15.1670000  2
    187    189    192    195     1  180.0000771  15.1670000  2
    188    187    189    192     1  180.0000771  15.1670000  2
    188    191    193    192     1  180.0000771  20.0832000  2
    189    187    188    191     1  180.0000771  15.1670000  2
    189    192    193    191     1  180.0000771  15.1670000  2
    189    192    195    196     1  180.0000771  2.9288000  2
    189    192    195    199     1  180.0000771  2.9288000  2
    191    193    192    195     1  180.0000771  15.1670000  2
    192    195    196    200     1  180.0000771  7.1128000  2
    192    195    199    204     1  180.0000771  19.8740000  2
    193    192    195    196     1  180.0000771  2.9288000  2
    193    192    195    199     1  180.0000771  2.9288000  2
    195    196    200    203     1  180.0000771  1.2552000  2
    195    196    200    204     1  180.0000771  1.2552000  2
    195    199    204    200     1  180.0000771  20.0832000  2
    195    199    204    206     1  180.0000771  20.0832000  2
    196    195    199    204     1  180.0000771  19.8740000  2
    196    200    203    201     1  180.0000771  15.1670000  2
    196    200    203    207     1  180.0000771  15.1670000  2
    196    200    204    199     1  180.0000771  15.1670000  2
    196    200    204    206     1  180.0000771  15.1670000  2
    199    195    196    200     1  180.0000771  7.1128000  2
    199    204    200    203     1  180.0000771  15.1670000  2
    199    204    206    210     1  180.0000771  15.1670000  2
    199    204    206    211     1  180.0000771  15.1670000  2
    200    203    201    205     1  180.0000771  15.1670000  2
    200    203    207    210     1  180.0000771  15.1670000  2
    200    203    207    212     1  180.0000771  15.1670000  2
    200    204    206    210     1  180.0000771  15.1670000  2
    200    204    206    211     1  180.0000771  15.1670000  2
    201    203    200    204     1  180.0000771  15.1670000  2
    201    203    207    210     1  180.0000771  15.1670000  2
    201    203    207    212     1  180.0000771  15.1670000  2
    201    205    208    212     1  180.0000771  15.1670000  2
    203    200    204    206     1  180.0000771  15.1670000  2
    203    201    205    208     1  180.0000771  15.1670000  2
    203    207    210    206     1  180.0000771  15.1670000  2
    203    207    210    214     1  180.0000771  15.1670000  2
    203    207    212    208     1  180.0000771  20.0832000  2
    204    200    203    207     1  180.0000771  15.1670000  2
    204    206    210    207     1  180.0000771  15.1670000  2
    204    206    210    214     1  180.0000771  15.1670000  2
    204    206    211    215     1  180.0000771  15.1670000  2
    205    201    203    207     1  180.0000771  15.1670000  2
    205    208    212    207     1  180.0000771  20.0832000  2
    206    210    207    212     1  180.0000771  15.1670000  2
    206    210    214    216     1  180.0000771  20.0832000  2
    206    211    215    216     1  180.0000771  15.1670000  2
    207    210    206    211     1  180.0000771  15.1670000  2
    207    210    214    216     1  180.0000771  20.0832000  2
    208    212    207    210     1  180.0000771  20.0832000  2
    210    206    211    215     1  180.0000771  15.1670000  2
    210    214    216    215     1  180.0000771  20.0832000  2
    211    206    210    214     1  180.0000771  15.1670000  2
    211    215    216    214     1  180.0000771  15.1670000  2
    212    207    210    214     1  180.0000771  15.1670000  2
    189    193    192    195     4  180.0000771  4.6024000  2
    192    196    195    199     4  180.0000771  4.6024000  2
    203    204    200    196     4  180.0000771  4.6024000  2
    200    201    203    207     4  180.0000771  4.6024000  2
    200    206    204    199     4  180.0000771  4.6024000  2
    204    210    206    211     4  180.0000771  4.6024000  2
    203    210    207    212     4  180.0000771  4.6024000  2
    206    207    210    214     4  180.0000771  4.6024000  2
    185    187    188    186     1  180.0000771  15.1670000  2
    185    187    188    191     1  180.0000771  15.1670000  2
    185    187    189    190     1  180.0000771  15.1670000  2
    185    187    189    192     1  180.0000771  15.1670000  2
    186    188    187    189     1  180.0000771  15.1670000  2
    186    188    191    193     1  180.0000771  20.0832000  2
    188    187    189    190     1  180.0000771  15.1670000  2
    188    191    193    197     1  180.0000771  20.0832000  2
    189    192    193    197     1  180.0000771  15.1670000  2
    190    189    192    193     1  180.0000771  15.1670000  2
    190    189    192    195     1  180.0000771  15.1670000  2
    192    195    196    194     1  180.0000771  7.1128000  2
    194    196    195    199     1  180.0000771  7.1128000  2
    194    196    200    203     1  180.0000771  1.2552000  2
    194    196    200    204     1  180.0000771  1.2552000  2
    195    192    193    197     1  180.0000771  15.1670000  2
    198    201    203    200     1  180.0000771  15.1670000  2
    198    201    203    207     1  180.0000771  15.1670000  2
    198    201    205    202     1  180.0000771  15.1670000  2
    198    201    205    208     1  180.0000771  15.1670000  2
    201    205    208    213     1  180.0000771  15.1670000  2
    202    205    201    203     1  180.0000771  15.1670000  2
    202    205    208    212     1  180.0000771  15.1670000  2
    202    205    208    213     1  180.0000771  15.1670000  2
    204    206    211    209     1  180.0000771  15.1670000  2
    206    211    215    217     1  180.0000771  15.1670000  2
    207    212    208    213     1  180.0000771  20.0832000  2
    209    211    206    210     1  180.0000771  15.1670000  2
    209    211    215    216     1  180.0000771  15.1670000  2
    209    211    215    217     1  180.0000771  15.1670000  2
    210    214    216    218     1  180.0000771  20.0832000  2
    211    215    216    218     1  180.0000771  15.1670000  2
    214    216    215    217     1  180.0000771  15.1670000  2
    217    215    216    218     1  180.0000771  15.1670000  2
    185    187    189    188     4  180.0000771  4.6024000  2
    187    186    188    191     4  180.0000771  4.6024000  2
    187    192    189    190     4  180.0000771  4.6024000  2
    192    197    193    191     4  180.0000771  4.6024000  2
    200    195    196    194     4  180.0000771  4.6024000  2
    203    205    201    198     4  180.0000771  4.6024000  2
    201    208    205    202     4  180.0000771  4.6024000  2
    205    213    208    212     4  180.0000771  4.6024000  2
    206    215    211    209     4  180.0000771  4.6024000  2
    211    216    215    217     4  180.0000771  4.6024000  2
    215    218    216    214     4  180.0000771  4.6024000  2
    221    222    225    227     1  180.0000771  20.0832000  2
    221    223    226    227     1  180.0000771  15.1670000  2
    221    223    226    229     1  180.0000771  15.1670000  2
    222    221    223    226     1  180.0000771  15.1670000  2
    222    225    227    226     1  180.0000771  20.0832000  2
    223    221    222    225     1  180.0000771  15.1670000  2
    223    226    227    225     1  180.0000771  15.1670000  2
    223    226    229    230     1  180.0000771  2.9288000  2
    223    226    229    233     1  180.0000771  2.9288000  2
    225    227    226    229     1  180.0000771  15.1670000  2
    226    229    230    234     1  180.0000771  7.1128000  2
    226    229    233    238     1  180.0000771  19.8740000  2
    227    226    229    230     1  180.0000771  2.9288000  2
    227    226    229    233     1  180.0000771  2.9288000  2
    229    230    234    237     1  180.0000771  1.2552000  2
    229    230    234    238     1  180.0000771  1.2552000  2
    229    233    238    234     1  180.0000771  20.0832000  2
    229    233    238    240     1  180.0000771  20.0832000  2
    230    229    233    238     1  180.0000771  19.8740000  2
    230    234    237    235     1  180.0000771  15.1670000  2
    230    234    237    241     1  180.0000771  15.1670000  2
    230    234    238    233     1  180.0000771  15.1670000  2
    230    234    238    240     1  180.0000771  15.1670000  2
    233    229    230    234     1  180.0000771  7.1128000  2
    233    238    234    237     1  180.0000771  15.1670000  2
    233    238    240    244     1  180.0000771  15.1670000  2
    233    238    240    245     1  180.0000771  15.1670000  2
    234    237    235    239     1  180.0000771  15.1670000  2
    234    237    241    244     1  180.0000771  15.1670000  2
    234    237    241    246     1  180.0000771  15.1670000  2
    234    238    240    244     1  180.0000771  15.1670000  2
    234    238    240    245     1  180.0000771  15.1670000  2
    235    237    234    238     1  180.0000771  15.1670000  2
    235    237    241    244     1  180.0000771  15.1670000  2
    235    237    241    246     1  180.0000771  15.1670000  2
    235    239    242    246     1  180.0000771  15.1670000  2
    237    234    238    240     1  180.0000771  15.1670000  2
    237    235    239    242     1  180.0000771  15.1670000  2
    237    241    244    240     1  180.0000771  15.1670000  2
    237    241    244    248     1  180.0000771  15.1670000  2
    237    241    246    242     1  180.0000771  20.0832000  2
    238    234    237    241     1  180.0000771  15.1670000  2
    238    240    244    241     1  180.0000771  15.1670000  2
    238    240    244    248     1  180.0000771  15.1670000  2
    238    240    245    249     1  180.0000771  15.1670000  2
    239    235    237    241     1  180.0000771  15.1670000  2
    239    242    246    241     1  180.0000771  20.0832000  2
    240    244    241    246     1  180.0000771  15.1670000  2
    240    244    248    250     1  180.0000771  20.0832000  2
    240    245    249    250     1  180.0000771  15.1670000  2
    241    244    240    245     1  180.0000771  15.1670000  2
    241    244    248    250     1  180.0000771  20.0832000  2
    242    246    241    244     1  180.0000771  20.0832000  2
    244    240    245    249     1  180.0000771  15.1670000  2
    244    248    250    249     1  180.0000771  20.0832000  2
    245    240    244    248     1  180.0000771  15.1670000  2
    245    249    250    248     1  180.0000771  15.1670000  2
    246    241    244    248     1  180.0000771  15.1670000  2
    223    227    226    229     4  180.0000771  4.6024000  2
    226    230    229    233     4  180.0000771  4.6024000  2
    237    238    234    230     4  180.0000771  4.6024000  2
    234    235    237    241     4  180.0000771  4.6024000  2
    234    240    238    233     4  180.0000771  4.6024000  2
    238    244    240    245     4  180.0000771  4.6024000  2
    237    244    241    246     4  180.0000771  4.6024000  2
    240    241    244    248     4  180.0000771  4.6024000  2
    219    221    222    220     1  180.0000771  15.1670000  2
    219    221    222    225     1  180.0000771  15.1670000  2
    219    221    223    224     1  180.0000771  15.1670000  2
    219    221    223    226     1  180.0000771  15.1670000  2
    220    222    221    223     1  180.0000771  15.1670000  2
    220    222    225    227     1  180.0000771  20.0832000  2
    222    221    223    224     1  180.0000771  15.1670000  2
    222    225    227    231     1  180.0000771  20.0832000  2
    223    226    227    231     1  180.0000771  15.1670000  2
    224    223    226    227     1  180.0000771  15.1670000  2
    224    223    226    229     1  180.0000771  15.1670000  2
    226    229    230    228     1  180.0000771  7.1128000  2
    228    230    229    233     1  180.0000771  7.1128000  2
    228    230    234    237     1  180.0000771  1.2552000  2
    228    230    234    238     1  180.0000771  1.2552000  2
    229    226    227    231     1  180.0000771  15.1670000  2
    232    235    237    234     1  180.0000771  15.1670000  2
    232    235    237    241     1  180.0000771  15.1670000  2
    232    235    239    236     1  180.0000771  15.1670000  2
    232    235    239    242     1  180.0000771  15.1670000  2
    235    239    242    247     1  180.0000771  15.1670000  2
    236    239    235    237     1  180.0000771  15.1670000  2
    236    239    242    246     1  180.0000771  15.1670000  2
    236    239    242    247     1  180.0000771  15.1670000  2
    238    240    245    243     1  180.0000771  15.1670000  2
    240    245    249    251     1  180.0000771  15.1670000  2
    241    246    242    247     1  180.0000771  20.0832000  2
    243    245    240    244     1  180.0000771  15.1670000  2
    243    245    249    250     1  180.0000771  15.1670000  2
    243    245    249    251     1  180.0000771  15.1670000  2
    244    248    250    252     1  180.0000771  20.0832000  2
    245    249    250    252     1  180.0000771  15.1670000  2
    248    250    249    251     1  180.0000771  15.1670000  2
    251    249    250    252     1  180.0000771  15.1670000  2
    219    221    223    222     4  180.0000771  4.6024000  2
    221    220    222    225     4  180.0000771  4.6024000  2
    221    226    223    224     4  180.0000771  4.6024000  2
    226    231    227    225     4  180.0000771  4.6024000  2
    234    229    230    228     4  180.0000771  4.6024000  2
    237    239    235    232     4  180.0000771  4.6024000  2
    235    242    239    236     4  180.0000771  4.6024000  2
    239    247    242    246     4  180.0000771  4.6024000  2
    240    249    245    243     4  180.0000771  4.6024000  2
    245    250    249    251     4  180.0000771  4.6024000  2
    249    252    250    248     4  180.0000771  4.6024000  2
    255    256    259    261     1  180.0000771  20.0832000  2
    255    257    260    261     1  180.0000771  15.1670000  2
    255    257    260    263     1  180.0000771  15.1670000  2
    256    255    257    260     1  180.0000771  15.1670000  2
    256    259    261    260     1  180.0000771  20.0832000  2
    257    255    256    259     1  180.0000771  15.1670000  2
    257    260    261    259     1  180.0000771  15.1670000  2
    257    260    263    264     1  180.0000771  2.9288000  2
    257    260    263    267     1  180.0000771  2.9288000  2
    259    261    260    263     1  180.0000771  15.1670000  2
    260    263    264    268     1  180.0000771  7.1128000  2
    260    263    267    272     1  180.0000771  19.8740000  2
    261    260    263    264     1  180.0000771  2.9288000  2
    261    260    263    267     1  180.0000771  2.9288000  2
    263    264    268    271     1  180.0000771  1.2552000  2
    263    264    268    272     1  180.0000771  1.2552000  2
    263    267    272    268     1  180.0000771  20.0832000  2
    263    267    272    274     1  180.0000771  20.0832000  2
    264    263    267    272     1  180.0000771  19.8740000  2
    264    268    271    269     1  180.0000771  15.1670000  2
    264    268    271    275     1  180.0000771  15.1670000  2
    264    268    272    267     1  180.0000771  15.1670000  2
    264    268    272    274     1  180.0000771  15.1670000  2
    267    263    264    268     1  180.0000771  7.1128000  2
    267    272    268    271     1  180.0000771  15.1670000  2
    267    272    274    278     1  180.0000771  15.1670000  2
    267    272    274    279     1  180.0000771  15.1670000  2
    268    271    269    273     1  180.0000771  15.1670000  2
    268    271    275    278     1  180.0000771  15.1670000  2
    268    271    275    280     1  180.0000771  15.1670000  2
    268    272    274    278     1  180.0000771  15.1670000  2
    268    272    274    279     1  180.0000771  15.1670000  2
    269    271    268    272     1  180.0000771  15.1670000  2
    269    271    275    278     1  180.0000771  15.1670000  2
    269    271    275    280     1  180.0000771  15.1670000  2
    269    273    276    280     1  180.0000771  15.1670000  2
    271    268    272    274     1  180.0000771  15.1670000  2
    271    269    273    276     1  180.0000771  15.1670000  2
    271    275    278    274     1  180.0000771  15.1670000  2
    271    275    278    282     1  180.0000771  15.1670000  2
    271    275    280    276     1  180.0000771  20.0832000  2
    272    268    271    275     1  180.0000771  15.1670000  2
    272    274    278    275     1  180.0000771  15.1670000  2
    272    274    278    282     1  180.0000771  15.1670000  2
    272    274    279    283     1  180.0000771  15.1670000  2
    273    269    271    275     1  180.0000771  15.1670000  2
    273    276    280    275     1  180.0000771  20.0832000  2
    274    278    275    280     1  180.0000771  15.1670000  2
    274    278    282    284     1  180.0000771  20.0832000  2
    274    279    283    284     1  180.0000771  15.1670000  2
    275    278    274    279     1  180.0000771  15.1670000  2
    275    278    282    284     1  180.0000771  20.0832000  2
    276    280    275    278     1  180.0000771  20.0832000  2
    278    274    279    283     1  180.0000771  15.1670000  2
    278    282    284    283     1  180.0000771  20.0832000  2
    279    274    278    282     1  180.0000771  15.1670000  2
    279    283    284    282     1  180.0000771  15.1670000  2
    280    275    278    282     1  180.0000771  15.1670000  2
    257    261    260    263     4  180.0000771  4.6024000  2
    260    264    263    267     4  180.0000771  4.6024000  2
    271    272    268    264     4  180.0000771  4.6024000  2
    268    269    271    275     4  180.0000771  4.6024000  2
    268    274    272    267     4  180.0000771  4.6024000  2
    272    278    274    279     4  180.0000771  4.6024000  2
    271    278    275    280     4  180.0000771  4.6024000  2
    274    275    278    282     4  180.0000771  4.6024000  2
    253    255    256    254     1  180.0000771  15.1670000  2
    253    255    256    259     1  180.0000771  15.1670000  2
    253    255    257    258     1  180.0000771  15.1670000  2
    253    255    257    260     1  180.0000771  15.1670000  2
    254    256    255    257     1  180.0000771  15.1670000  2
    254    256    259    261     1  180.0000771  20.0832000  2
    256    255    257    258     1  180.0000771  15.1670000  2
    256    259    261    265     1  180.0000771  20.0832000  2
    257    260    261    265     1  180.0000771  15.1670000  2
    258    257    260    261     1  180.0000771  15.1670000  2
    258    257    260    263     1  180.0000771  15.1670000  2
    260    263    264    262     1  180.0000771  7.1128000  2
    262    264    263    267     1  180.0000771  7.1128000  2
    262    264    268    271     1  180.0000771  1.2552000  2
    262    264    268    272     1  180.0000771  1.2552000  2
    263    260    261    265     1  180.0000771  15.1670000  2
    266    269    271    268     1  180.0000771  15.1670000  2
    266    269    271    275     1  180.0000771  15.1670000  2
    266    269    273    270     1  180.0000771  15.1670000  2
    266    269    273    276     1  180.0000771  15.1670000  2
    269    273    276    281     1  180.0000771  15.1670000  2
    270    273    269    271     1  180.0000771  15.1670000  2
    270    273    276    280     1  180.0000771  15.1670000  2
    270    273    276    281     1  180.0000771  15.1670000  2
    272    274    279    277     1  180.0000771  15.1670000  2
    274    279    283    285     1  180.0000771  15.1670000  2
    275    280    276    281     1  180.0000771  20.0832000  2
    277    279    274    278     1  180.0000771  15.1670000  2
    277    279    283    284     1  180.0000771  15.1670000  2
    277    279    283    285     1  180.0000771  15.1670000  2
    278    282    284    286     1  180.0000771  20.0832000  2
    279    283    284    286     1  180.0000771  15.1670000  2
    282    284    283    285     1  180.0000771  15.1670000  2
    285    283    284    286     1  180.0000771  15.1670000  2
    253    255    257    256     4  180.0000771  4.6024000  2
    255    254    256    259     4  180.0000771  4.6024000  2
    255    260    257    258     4  180.0000771  4.6024000  2
    260    265    261    259     4  180.0000771  4.6024000  2
    268    263    264    262     4  180.0000771  4.6024000  2
    271    273    269    266     4  180.0000771  4.6024000  2
    269    276    273    270     4  180.0000771  4.6024000  2
    273    281    276    280     4  180.0000771  4.6024000  2
    274    283    279    277     4  180.0000771  4.6024000  2
    279    284    283    285     4  180.0000771  4.6024000  2
    283    286    284    282     4  180.0000771  4.6024000  2
    289    290    293    295     1  180.0000771  20.0832000  2
    289    291    294    295     1  180.0000771  15.1670000  2
    289    291    294    297     1  180.0000771  15.1670000  2
    290    289    291    294     1  180.0000771  15.1670000  2
    290    293    295    294     1  180.0000771  20.0832000  2
    291    289    290    293     1  180.0000771  15.1670000  2
    291    294    295    293     1  180.0000771  15.1670000  2
    291    294    297    298     1  180.0000771  2.9288000  2
    291    294    297    301     1  180.0000771  2.9288000  2
    293    295    294    297     1  180.0000771  15.1670000  2
    294    297    298    302     1  180.0000771  7.1128000  2
    294    297    301    306     1  180.0000771  19.8740000  2
    295    294    297    298     1  180.0000771  2.9288000  2
    295    294    297    301     1  180.0000771  2.9288000  2
    297    298    302    305     1  180.0000771  1.2552000  2
    297    298    302    306     1  180.0000771  1.2552000  2
    297    301    306    302     1  180.0000771  20.0832000  2
    297    301    306    308     1  180.0000771  20.0832000  2
    298    297    301    306     1  180.0000771  19.8740000  2
    298    302    305    303     1  180.0000771  15.1670000  2
    298    302    305    309     1  180.0000771  15.1670000  2
    298    302    306    301     1  180.0000771  15.1670000  2
    298    302    306    308     1  180.0000771  15.1670000  2
    301    297    298    302     1  180.0000771  7.1128000  2
    301    306    302    305     1  180.0000771  15.1670000  2
    301    306    308    312     1  180.0000771  15.1670000  2
    301    306    308    313     1  180.0000771  15.1670000  2
    302    305    303    307     1  180.0000771  15.1670000  2
    302    305    309    312     1  180.0000771  15.1670000  2
    302    305    309    314     1  180.0000771  15.1670000  2
    302    306    308    312     1  180.0000771  15.1670000  2
    302    306    308    313     1  180.0000771  15.1670000  2
    303    305    302    306     1  180.0000771  15.1670000  2
    303    305    309    312     1  180.0000771  15.1670000  2
    303    305    309    314     1  180.0000771  15.1670000  2
    303    307    310    314     1  180.0000771  15.1670000  2
    305    302    306    308     1  180.0000771  15.1670000  2
    305    303    307    310     1  180.0000771  15.1670000  2
    305    309    312    308     1  180.0000771  15.1670000  2
    305    309    312    316     1  180.0000771  15.1670000  2
    305    309    314    310     1  180.0000771  20.0832000  2
    306    302    305    309     1  180.0000771  15.1670000  2
    306    308    312    309     1  180.0000771  15.1670000  2
    306    308    312    316     1  180.0000771  15.1670000  2
    306    308    313    317     1  180.0000771  15.1670000  2
    307    303    305    309     1  180.0000771  15.1670000  2
    307    310    314    309     1  180.0000771  20.0832000  2
    308    312    309    314     1  180.0000771  15.1670000  2
    308    312    316    318     1  180.0000771  20.0832000  2
    308    313    317    318     1  180.0000771  15.1670000  2
    309    312    308    313     1  180.0000771  15.1670000  2
    309    312    316    318     1  180.0000771  20.0832000  2
    310    314    309    312     1  180.0000771  20.0832000  2
    312    308    313    317     1  180.0000771  15.1670000  2
    312    316    318    317     1  180.0000771  20.0832000  2
    313    308    312    316     1  180.0000771  15.1670000  2
    313    317    318    316     1  180.0000771  15.1670000  2
    314    309    312    316     1  180.0000771  15.1670000  2
    291    295    294    297     4  180.0000771  4.6024000  2
    294    298    297    301     4  180.0000771  4.6024000  2
    305    306    302    298     4  180.0000771  4.6024000  2
    302    303    305    309     4  180.0000771  4.6024000  2
    302    308    306    301     4  180.0000771  4.6024000  2
    306    312    308    313     4  180.0000771  4.6024000  2
    305    312    309    314     4  180.0000771  4.6024000  2
    308    309    312    316     4  180.0000771  4.6024000  2
    287    289    290    288     1  180.0000771  15.1670000  2
    287    289    290    293     1  180.0000771  15.1670000  2
    287    289    291    292     1  180.0000771  15.1670000  2
    287    289    291    294     1  180.0000771  15.1670000  2
    288    290    289    291     1  180.0000771  15.1670000  2
    288    290    293    295     1  180.0000771  20.0832000  2
    290    289    291    292     1  180.0000771  15.1670000  2
    290    293    295    299     1  180.0000771  20.0832000  2
    291    294    295    299     1  180.0000771  15.1670000  2
    292    291    294    295     1  180.0000771  15.1670000  2
    292    291    294    297     1  180.0000771  15.1670000  2
    294    297    298    296     1  180.0000771  7.1128000  2
    296    298    297    301     1  180.0000771  7.1128000  2
    296    298    302    305     1  180.0000771  1.2552000  2
    296    298    302    306     1  180.0000771  1.2552000  2
    297    294    295    299     1  180.0000771  15.1670000  2
    300    303    305    302     1  180.0000771  15.1670000  2
    300    303    305    309     1  180.0000771  15.1670000  2
    300    303    307    304     1  180.0000771  15.1670000  2
    300    303    307    310     1  180.0000771  15.1670000  2
    303    307    310    315     1  180.0000771  15.1670000  2
    304    307    303    305     1  180.0000771  15.1670000  2
    304    307    310    314     1  180.0000771  15.1670000  2
    304    307    310    315     1  180.0000771  15.1670000  2
    306    308    313    311     1  180.0000771  15.1670000  2
    308    313    317    319     1  180.0000771  15.1670000  2
    309    314    310    315     1  180.0000771  20.0832000  2
    311    313    308    312     1  180.0000771  15.1670000  2
    311    313    317    318     1  180.0000771  15.1670000  2
    311    313    317    319     1  180.0000771  15.1670000  2
    312    316    318    320     1  180.0000771  20.0832000  2
    313    317    318    320     1  180.0000771  15.1670000  2
    316    318    317    319     1  180.0000771  15.1670000  2
    319    317    318    320     1  180.0000771  15.1670000  2
    287    289    291    290     4  180.0000771  4.6024000  2
    289    288    290    293     4  180.0000771  4.6024000  2
    289    294    291    292     4  180.0000771  4.6024000  2
    294    299    295    293     4  180.0000771  4.6024000  2
    302    297    298    296     4  180.0000771  4.6024000  2
    305    307    303    300     4  180.0000771  4.6024000  2
    303    310    307    304     4  180.0000771  4.6024000  2
    307    315    310    314     4  180.0000771  4.6024000  2
    308    317    313    311     4  180.0000771  4.6024000  2
    313    318    317    319     4  180.0000771  4.6024000  2
    317    320    318    316     4  180.0000771  4.6024000  2
    323    324    327    329     1  180.0000771  20.0832000  2
    323    325    328    329     1  180.0000771  15.1670000  2
    323    325    328    331     1  180.0000771  15.1670000  2
    324    323    325    328     1  180.0000771  15.1670000  2
    324    327    329    328     1  180.0000771  20.0832000  2
    325    323    324    327     1  180.0000771  15.1670000  2
    325    328    329    327     1  180.0000771  15.1670000  2
    325    328    331    332     1  180.0000771  2.9288000  2
    325    328    331    335     1  180.0000771  2.9288000  2
    327    329    328    331     1  180.0000771  15.1670000  2
    328    331    332    336     1  180.0000771  7.1128000  2
    328    331    335    340     1  180.0000771  19.8740000  2
    329    328    331    332     1  180.0000771  2.9288000  2
    329    328    331    335     1  180.0000771  2.9288000  2
    331    332    336    339     1  180.0000771  1.2552000  2
    331    332    336    340     1  180.0000771  1.2552000  2
    331    335    340    336     1  180.0000771  20.0832000  2
    331    335    340    342     1  180.0000771  20.0832000  2
    332    331    335    340     1  180.0000771  19.8740000  2
    332    336    339    337     1  180.0000771  15.1670000  2
    332    336    339    343     1  180.0000771  15.1670000  2
    332    336    340    335     1  180.0000771  15.1670000  2
    332    336    340    342     1  180.0000771  15.1670000  2
    335    331    332    336     1  180.0000771  7.1128000  2
    335    340    336    339     1  180.0000771  15.1670000  2
    335    340    342    346     1  180.0000771  15.1670000  2
    335    340    342    347     1  180.0000771  15.1670000  2
    336    339    337    341     1  180.0000771  15.1670000  2
    336    339    343    346     1  180.0000771  15.1670000  2
    336    339    343    348     1  180.0000771  15.1670000  2
    336    340    342    346     1  180.0000771  15.1670000  2
    336    340    342    347     1  180.0000771  15.1670000  2
    337    339    336    340     1  180.0000771  15.1670000  2
    337    339    343    346     1  180.0000771  15.1670000  2
    337    339    343    348     1  180.0000771  15.1670000  2
    337    341    344    348     1  180.0000771  15.1670000  2
    339    336    340    342     1  180.0000771  15.1670000  2
    339    337    341    344     1  180.0000771  15.1670000  2
    339    343    346    342     1  180.0000771  15.1670000  2
    339    343    346    350     1  180.0000771  15.1670000  2
    339    343    348    344     1  180.0000771  20.0832000  2
    340    336    339    343     1  180.0000771  15.1670000  2
    340    342    346    343     1  180.0000771  15.1670000  2
    340    342    346    350     1  180.0000771  15.1670000  2
    340    342    347    351     1  180.0000771  15.1670000  2
    341    337    339    343     1  180.0000771  15.1670000  2
    341    344    348    343     1  180.0000771  20.0832000  2
    342    346    343    348     1  180.0000771  15.1670000  2
    342    346    350    352     1  180.0000771  20.0832000  2
    342    347    351    352     1  180.0000771  15.1670000  2
    343    346    342    347     1  180.0000771  15.1670000  2
    343    346    350    352     1  180.0000771  20.0832000  2
    344    348    343    346     1  180.0000771  20.0832000  2
    346    342    347    351     1  180.0000771  15.1670000  2
    346    350    352    351     1  180.0000771  20.0832000  2
    347    342    346    350     1  180.0000771  15.1670000  2
    347    351    352    350     1  180.0000771  15.1670000  2
    348    343    346    350     1  180.0000771  15.1670000  2
    325    329    328    331     4  180.0000771  4.6024000  2
    328    332    331    335     4  180.0000771  4.6024000  2
    339    340    336    332     4  180.0000771  4.6024000  2
    336    337    339    343     4  180.0000771  4.6024000  2
    336    342    340    335     4  180.0000771  4.6024000  2
    340    346    342    347     4  180.0000771  4.6024000  2
    339    346    343    348     4  180.0000771  4.6024000  2
    342    343    346    350     4  180.0000771  4.6024000  2
    321    323    324    322     1  180.0000771  15.1670000  2
    321    323    324    327     1  180.0000771  15.1670000  2
    321    323    325    326     1  180.0000771  15.1670000  2
    321    323    325    328     1  180.0000771  15.1670000  2
    322    324    323    325     1  180.0000771  15.1670000  2
    322    324    327    329     1  180.0000771  20.0832000  2
    324    323    325    326     1  180.0000771  15.1670000  2
    324    327    329    333     1  180.0000771  20.0832000  2
    325    328    329    333     1  180.0000771  15.1670000  2
    326    325    328    329     1  180.0000771  15.1670000  2
    326    325    328    331     1  180.0000771  15.1670000  2
    328    331    332    330     1  180.0000771  7.1128000  2
    330    332    331    335     1  180.0000771  7.1128000  2
    330    332    336    339     1  180.0000771  1.2552000  2
    330    332    336    340     1  180.0000771  1.2552000  2
    331    328    329    333     1  180.0000771  15.1670000  2
    334    337    339    336     1  180.0000771  15.1670000  2
    334    337    339    343     1  180.0000771  15.1670000  2
    334    337    341    338     1  180.0000771  15.1670000  2
    334    337    341    344     1  180.0000771  15.1670000  2
    337    341    344    349     1  180.0000771  15.1670000  2
    338    341    337    339     1  180.0000771  15.1670000  2
    338    341    344    348     1  180.0000771  15.1670000  2
    338    341    344    349     1  180.0000771  15.1670000  2
    340    342    347    345     1  180.0000771  15.1670000  2
    342    347    351    353     1  180.0000771  15.1670000  2
    343    348    344    349     1  180.0000771  20.0832000  2
    345    347    342    346     1  180.0000771  15.1670000  2
    345    347    351    352     1  180.0000771  15.1670000  2
    345    347    351    353     1  180.0000771  15.1670000  2
    346    350    352    354     1  180.0000771  20.0832000  2
    347    351    352    354     1  180.0000771  15.1670000  2
    350    352    351    353     1  180.0000771  15.1670000  2
    353    351    352    354     1  180.0000771  15.1670000  2
    321    323    325    324     4  180.0000771  4.6024000  2
    323    322    324    327     4  180.0000771  4.6024000  2
    323    328    325    326     4  180.0000771  4.6024000  2
    328    333    329    327     4  180.0000771  4.6024000  2
    336    331    332    330     4  180.0000771  4.6024000  2
    339    341    337    334     4  180.0000771  4.6024000  2
    337    344    341    338     4  180.0000771  4.6024000  2
    341    349    344    348     4  180.0000771  4.6024000  2
    342    351    347    345     4  180.0000771  4.6024000  2
    347    352    351    353     4  180.0000771  4.6024000  2
    351    354    352    350     4  180.0000771  4.6024000  2
    357    358    361    363     1  180.0000771  20.0832000  2
    357    359    362    363     1  180.0000771  15.1670000  2
    357    359    362    365     1  180.0000771  15.1670000  2
    358    357    359    362     1  180.0000771  15.1670000  2
    358    361    363    362     1  180.0000771  20.0832000  2
    359    357    358    361     1  180.0000771  15.1670000  2
    359    362    363    361     1  180.0000771  15.1670000  2
    359    362    365    366     1  180.0000771  2.9288000  2
    359    362    365    369     1  180.0000771  2.9288000  2
    361    363    362    365     1  180.0000771  15.1670000  2
    362    365    366    370     1  180.0000771  7.1128000  2
    362    365    369    374     1  180.0000771  19.8740000  2
    363    362    365    366     1  180.0000771  2.9288000  2
    363    362    365    369     1  180.0000771  2.9288000  2
    365    366    370    373     1  180.0000771  1.2552000  2
    365    366    370    374     1  180.0000771  1.2552000  2
    365    369    374    370     1  180.0000771  20.0832000  2
    365    369    374    376     1  180.0000771  20.0832000  2
    366    365    369    374     1  180.0000771  19.8740000  2
    366    370    373    371     1  180.0000771  15.1670000  2
    366    370    373    377     1  180.0000771  15.1670000  2
    366    370    374    369     1  180.0000771  15.1670000  2
    366    370    374    376     1  180.0000771  15.1670000  2
    369    365    366    370     1  180.0000771  7.1128000  2
    369    374    370    373     1  180.0000771  15.1670000  2
    369    374    376    380     1  180.0000771  15.1670000  2
    369    374    376    381     1  180.0000771  15.1670000  2
    370    373    371    375     1  180.0000771  15.1670000  2
    370    373    377    380     1  180.0000771  15.1670000  2
    370    373    377    382     1  180.0000771  15.1670000  2
    370    374    376    380     1  180.0000771  15.1670000  2
    370    374    376    381     1  180.0000771  15.1670000  2
    371    373    370    374     1  180.0000771  15.1670000  2
    371    373    377    380     1  180.0000771  15.1670000  2
    371    373    377    382     1  180.0000771  15.1670000  2
    371    375    378    382     1  180.0000771  15.1670000  2
    373    370    374    376     1  180.0000771  15.1670000  2
    373    371    375    378     1  180.0000771  15.1670000  2
    373    377    380    376     1  180.0000771  15.1670000  2
    373    377    380    384     1  180.0000771  15.1670000  2
    373    377    382    378     1  180.0000771  20.0832000  2
    374    370    373    377     1  180.0000771  15.1670000  2
    374    376    380    377     1  180.0000771  15.1670000  2
    374    376    380    384     1  180.0000771  15.1670000  2
    374    376    381    385     1  180.0000771  15.1670000  2
    375    371    373    377     1  180.0000771  15.1670000  2
    375    378    382    377     1  180.0000771  20.0832000  2
    376    380    377    382     1  180.0000771  15.1670000  2
    376    380    384    386     1  180.0000771  20.0832000  2
    376    381    385    386     1  180.0000771  15.1670000  2
    377    380    376    381     1  180.0000771  15.1670000  2
    377    380    384    386     1  180.0000771  20.0832000  2
    378    382    377    380     1  180.0000771  20.0832000  2
    380    376    381    385     1  180.0000771  15.1670000  2
    380    384    386    385     1  180.0000771  20.0832000  2
    381    376    380    384     1  180.0000771  15.1670000  2
    381    385    386    384     1  180.0000771  15.1670000  2
    382    377    380    384     1  180.0000771  15.1670000  2
    359    363    362    365     4  180.0000771  4.6024000  2
    362    366    365    369     4  180.0000771  4.6024000  2
    373    374    370    366     4  180.0000771  4.6024000  2
    370    371    373    377     4  180.0000771  4.6024000  2
    370    376    374    369     4  180.0000771  4.6024000  2
    374    380    376    381     4  180.0000771  4.6024000  2
    373    380    377    382     4  180.0000771  4.6024000  2
    376    377    380    384     4  180.0000771  4.6024000  2
    355    357    358    356     1  180.0000771  15.1670000  2
    355    357    358    361     1  180.0000771  15.1670000  2
    355    357    359    360     1  180.0000771  15.1670000  2
    355    357    359    362     1  180.0000771  15.1670000  2
    356    358    357    359     1  180.0000771  15.1670000  2
    356    358    361    363     1  180.0000771  20.0832000  2
    358    357    359    360     1  180.0000771  15.1670000  2
    358    361    363    367     1  180.0000771  20.0832000  2
    359    362    363    367     1  180.0000771  15.1670000  2
    360    359    362    363     1  180.0000771  15.1670000  2
    360    359    362    365     1  180.0000771  15.1670000  2
    362    365    366    364     1  180.0000771  7.1128000  2
    364    366    365    369     1  180.0000771  7.1128000  2
    364    366    370    373     1  180.0000771  1.2552000  2
    364    366    370    374     1  180.0000771  1.2552000  2
    365    362    363    367     1  180.0000771  15.1670000  2
    368    371    373    370     1  180.0000771  15.1670000  2
    368    371    373    377     1  180.0000771  15.1670000  2
    368    371    375    372     1  180.0000771  15.1670000  2
    368    371    375    378     1  180.0000771  15.1670000  2
    371    375    378    383     1  180.0000771  15.1670000  2
    372    375    371    373     1  180.0000771  15.1670000  2
    372    375    378    382     1  180.0000771  15.1670000  2
    372    375    378    383     1  180.0000771  15.1670000  2
    374    376    381    379     1  180.0000771  15.1670000  2
    376    381    385    387     1  180.0000771  15.1670000  2
    377    382    378    383     1  180.0000771  20.0832000  2
    379    381    376    380     1  180.0000771  15.1670000  2
    379    381    385    386     1  180.0000771  15.1670000  2
    379    381    385    387     1  180.0000771  15.1670000  2
    380    384    386    388     1  180.0000771  20.0832000  2
    381    385    386    388     1  180.0000771  15.1670000  2
    384    386    385    387     1  180.0000771  15.1670000  2
    387    385    386    388     1  180.0000771  15.1670000  2
    355    357    359    358     4  180.0000771  4.6024000  2
    357    356    358    361     4  180.0000771  4.6024000  2
    357    362    359    360     4  180.0000771  4.6024000  2
    362    367    363    361     4  180.0000771  4.6024000  2
    370    365    366    364     4  180.0000771  4.6024000  2
    373    375    371    368     4  180.0000771  4.6024000  2
    371    378    375    372     4  180.0000771  4.6024000  2
    375    383    378    382     4  180.0000771  4.6024000  2
    376    385    381    379     4  180.0000771  4.6024000  2
    381    386    385    387     4  180.0000771  4.6024000  2
    385    388    386    384     4  180.0000771  4.6024000  2
    391    392    395    397     1  180.0000771  20.0832000  2
    391    393    396    397     1  180.0000771  15.1670000  2
    391    393    396    399     1  180.0000771  15.1670000  2
    392    391    393    396     1  180.0000771  15.1670000  2
    392    395    397    396     1  180.0000771  20.0832000  2
    393    391    392    395     1  180.0000771  15.1670000  2
    393    396    397    395     1  180.0000771  15.1670000  2
    393    396    399    400     1  180.0000771  2.9288000  2
    393    396    399    403     1  180.0000771  2.9288000  2
    395    397    396    399     1  180.0000771  15.1670000  2
    396    399    400    404     1  180.0000771  7.1128000  2
    396    399    403    408     1  180.0000771  19.8740000  2
    397    396    399    400     1  180.0000771  2.9288000  2
    397    396    399    403     1  180.0000771  2.9288000  2
    399    400    404    407     1  180.0000771  1.2552000  2
    399    400    404    408     1  180.0000771  1.2552000  2
    399    403    408    404     1  180.0000771  20.0832000  2
    399    403    408    410     1  180.0000771  20.0832000  2
    400    399    403    408     1  180.0000771  19.8740000  2
    400    404    407    405     1  180.0000771  15.1670000  2
    400    404    407    411     1  180.0000771  15.1670000  2
    400    404    408    403     1  180.0000771  15.1670000  2
    400    404    408    410     1  180.0000771  15.1670000  2
    403    399    400    404     1  180.0000771  7.1128000  2
    403    408    404    407     1  180.0000771  15.1670000  2
    403    408    410    414     1  180.0000771  15.1670000  2
    403    408    410    415     1  180.0000771  15.1670000  2
    404    407    405    409     1  180.0000771  15.1670000  2
    404    407    411    414     1  180.0000771  15.1670000  2
    404    407    411    416     1  180.0000771  15.1670000  2
    404    408    410    414     1  180.0000771  15.1670000  2
    404    408    410    415     1  180.0000771  15.1670000  2
    405    407    404    408     1  180.0000771  15.1670000  2
    405    407    411    414     1  180.0000771  15.1670000  2
    405    407    411    416     1  180.0000771  15.1670000  2
    405    409    412    416     1  180.0000771  15.1670000  2
    407    404    408    410     1  180.0000771  15.1670000  2
    407    405    409    412     1  180.0000771  15.1670000  2
    407    411    414    410     1  180.0000771  15.1670000  2
    407    411    414    418     1  180.0000771  15.1670000  2
    407    411    416    412     1  180.0000771  20.0832000  2
    408    404    407    411     1  180.0000771  15.1670000  2
    408    410    414    411     1  180.0000771  15.1670000  2
    408    410    414    418     1  180.0000771  15.1670000  2
    408    410    415    419     1  180.0000771  15.1670000  2
    409    405    407    411     1  180.0000771  15.1670000  2
    409    412    416    411     1  180.0000771  20.0832000  2
    410    414    411    416     1  180.0000771  15.1670000  2
    410    414    418    420     1  180.0000771  20.0832000  2
    410    415    419    420     1  180.0000771  15.1670000  2
    411    414    410    415     1  180.0000771  15.1670000  2
    411    414    418    420     1  180.0000771  20.0832000  2
    412    416    411    414     1  180.0000771  20.0832000  2
    414    410    415    419     1  180.0000771  15.1670000  2
    414    418    420    419     1  180.0000771  20.0832000  2
    415    410    414    418     1  180.0000771  15.1670000  2
    415    419    420    418     1  180.0000771  15.1670000  2
    416    411    414    418     1  180.0000771  15.1670000  2
    393    397    396    399     4  180.0000771  4.6024000  2
    396    400    399    403     4  180.0000771  4.6024000  2
    407    408    404    400     4  180.0000771  4.6024000  2
    404    405    407    411     4  180.0000771  4.6024000  2
    404    410    408    403     4  180.0000771  4.6024000  2
    408    414    410    415     4  180.0000771  4.6024000  2
    407    414    411    416     4  180.0000771  4.6024000  2
    410    411    414    418     4  180.0000771  4.6024000  2
    389    391    392    390     1  180.0000771  15.1670000  2
    389    391    392    395     1  180.0000771  15.1670000  2
    389    391    393    394     1  180.0000771  15.1670000  2
    389    391    393    396     1  180.0000771  15.1670000  2
    390    392    391    393     1  180.0000771  15.1670000  2
    390    392    395    397     1  180.0000771  20.0832000  2
    392    391    393    394     1  180.0000771  15.1670000  2
    392    395    397    401     1  180.0000771  20.0832000  2
    393    396    397    401     1  180.0000771  15.1670000  2
    394    393    396    397     1  180.0000771  15.1670000  2
    394    393    396    399     1  180.0000771  15.1670000  2
    396    399    400    398     1  180.0000771  7.1128000  2
    398    400    399    403     1  180.0000771  7.1128000  2
    398    400    404    407     1  180.0000771  1.2552000  2
    398    400    404    408     1  180.0000771  1.2552000  2
    399    396    397    401     1  180.0000771  15.1670000  2
    402    405    407    404     1  180.0000771  15.1670000  2
    402    405    407    411     1  180.0000771  15.1670000  2
    402    405    409    406     1  180.0000771  15.1670000  2
    402    405    409    412     1  180.0000771  15.1670000  2
    405    409    412    417     1  180.0000771  15.1670000  2
    406    409    405    407     1  180.0000771  15.1670000  2
    406    409    412    416     1  180.0000771  15.1670000  2
    406    409    412    417     1  180.0000771  15.1670000  2
    408    410    415    413     1  180.0000771  15.1670000  2
    410    415    419    421     1  180.0000771  15.1670000  2
    411    416    412    417     1  180.0000771  20.0832000  2
    413    415    410    414     1  180.0000771  15.1670000  2
    413    415    419    420     1  180.0000771  15.1670000  2
    413    415    419    421     1  180.0000771  15.1670000  2
    414    418    420    422     1  180.0000771  20.0832000  2
    415    419    420    422     1  180.0000771  15.1670000  2
    418    420    419    421     1  180.0000771  15.1670000  2
    421    419    420    422     1  180.0000771  15.1670000  2
    389    391    393    392     4  180.0000771  4.6024000  2
    391    390    392    395     4  180.0000771  4.6024000  2
    391    396    393    394     4  180.0000771  4.6024000  2
    396    401    397    395     4  180.0000771  4.6024000  2
    404    399    400    398     4  180.0000771  4.6024000  2
    407    409    405    402     4  180.0000771  4.6024000  2
    405    412    409    406     4  180.0000771  4.6024000  2
    409    417    412    416     4  180.0000771  4.6024000  2
    410    419    415    413     4  180.0000771  4.6024000  2
    415    420    419    421     4  180.0000771  4.6024000  2
    419    422    420    418     4  180.0000771  4.6024000  2
    425    426    429    431     1  180.0000771  20.0832000  2
    425    427    430    431     1  180.0000771  15.1670000  2
    425    427    430    433     1  180.0000771  15.1670000  2
    426    425    427    430     1  180.0000771  15.1670000  2
    426    429    431    430     1  180.0000771  20.0832000  2
    427    425    426    429     1  180.0000771  15.1670000  2
    427    430    431    429     1  180.0000771  15.1670000  2
    427    430    433    434     1  180.0000771  2.9288000  2
    427    430    433    437     1  180.0000771  2.9288000  2
    429    431    430    433     1  180.0000771  15.1670000  2
    430    433    434    438     1  180.0000771  7.1128000  2
    430    433    437    442     1  180.0000771  19.8740000  2
    431    430    433    434     1  180.0000771  2.9288000  2
    431    430    433    437     1  180.0000771  2.9288000  2
    433    434    438    441     1  180.0000771  1.2552000  2
    433    434    438    442     1  180.0000771  1.2552000  2
    433    437    442    438     1  180.0000771  20.0832000  2
    433    437    442    444     1  180.0000771  20.0832000  2
    434    433    437    442     1  180.0000771  19.8740000  2
    434    438    441    439     1  180.0000771  15.1670000  2
    434    438    441    445     1  180.0000771  15.1670000  2
    434    438    442    437     1  180.0000771  15.1670000  2
    434    438    442    444     1  180.0000771  15.1670000  2
    437    433    434    438     1  180.0000771  7.1128000  2
    437    442    438    441     1  180.0000771  15.1670000  2
    437    442    444    448     1  180.0000771  15.1670000  2
    437    442    444    449     1  180.0000771  15.1670000  2
    438    441    439    443     1  180.0000771  15.1670000  2
    438    441    445    448     1  180.0000771  15.1670000  2
    438    441    445    450     1  180.0000771  15.1670000  2
    438    442    444    448     1  180.0000771  15.1670000  2
    438    442    444    449     1  180.0000771  15.1670000  2
    439    441    438    442     1  180.0000771  15.1670000  2
    439    441    445    448     1  180.0000771  15.1670000  2
    439    441    445    450     1  180.0000771  15.1670000  2
    439    443    446    450     1  180.0000771  15.1670000  2
    441    438    442    444     1  180.0000771  15.1670000  2
    441    439    443    446     1  180.0000771  15.1670000  2
    441    445    448    444     1  180.0000771  15.1670000  2
    441    445    448    452     1  180.0000771  15.1670000  2
    441    445    450    446     1  180.0000771  20.0832000  2
    442    438    441    445     1  180.0000771  15.1670000  2
    442    444    448    445     1  180.0000771  15.1670000  2
    442    444    448    452     1  180.0000771  15.1670000  2
    442    444    449    453     1  180.0000771  15.1670000  2
    443    439    441    445     1  180.0000771  15.1670000  2
    443    446    450    445     1  180.0000771  20.0832000  2
    444    448    445    450     1  180.0000771  15.1670000  2
    444    448    452    454     1  180.0000771  20.0832000  2
    444    449    453    454     1  180.0000771  15.1670000  2
    445    448    444    449     1  180.0000771  15.1670000  2
    445    448    452    454     1  180.0000771  20.0832000  2
    446    450    445    448     1  180.0000771  20.0832000  2
    448    444    449    453     1  180.0000771  15.1670000  2
    448    452    454    453     1  180.0000771  20.0832000  2
    449    444    448    452     1  180.0000771  15.1670000  2
    449    453    454    452     1  180.0000771  15.1670000  2
    450    445    448    452     1  180.0000771  15.1670000  2
    427    431    430    433     4  180.0000771  4.6024000  2
    430    434    433    437     4  180.0000771  4.6024000  2
    441    442    438    434     4  180.0000771  4.6024000  2
    438    439    441    445     4  180.0000771  4.6024000  2
    438    444    442    437     4  180.0000771  4.6024000  2
    442    448    444    449     4  180.0000771  4.6024000  2
    441    448    445    450     4  180.0000771  4.6024000  2
    444    445    448    452     4  180.0000771  4.6024000  2
    423    425    426    424     1  180.0000771  15.1670000  2
    423    425    426    429     1  180.0000771  15.1670000  2
    423    425    427    428     1  180.0000771  15.1670000  2
    423    425    427    430     1  180.0000771  15.1670000  2
    424    426    425    427     1  180.0000771  15.1670000  2
    424    426    429    431     1  180.0000771  20.0832000  2
    426    425    427    428     1  180.0000771  15.1670000  2
    426    429    431    435     1  180.0000771  20.0832000  2
    427    430    431    435     1  180.0000771  15.1670000  2
    428    427    430    431     1  180.0000771  15.1670000  2
    428    427    430    433     1  180.0000771  15.1670000  2
    430    433    434    432     1  180.0000771  7.1128000  2
    432    434    433    437     1  180.0000771  7.1128000  2
    432    434    438    441     1  180.0000771  1.2552000  2
    432    434    438    442     1  180.0000771  1.2552000  2
    433    430    431    435     1  180.0000771  15.1670000  2
    436    439    441    438     1  180.0000771  15.1670000  2
    436    439    441    445     1  180.0000771  15.1670000  2
    436    439    443    440     1  180.0000771  15.1670000  2
    436    439    443    446     1  180.0000771  15.1670000  2
    439    443    446    451     1  180.0000771  15.1670000  2
    440    443    439    441     1  180.0000771  15.1670000  2
    440    443    446    450     1  180.0000771  15.1670000  2
    440    443    446    451     1  180.0000771  15.1670000  2
    442    444    449    447     1  180.0000771  15.1670000  2
    444    449    453    455     1  180.0000771  15.1670000  2
    445    450    446    451     1  180.0000771  20.0832000  2
    447    449    444    448     1  180.0000771  15.1670000  2
    447    449    453    454     1  180.0000771  15.1670000  2
    447    449    453    455     1  180.0000771  15.1670000  2
    448    452    454    456     1  180.0000771  20.0832000  2
    449    453    454    456     1  180.0000771  15.1670000  2
    452    454    453    455     1  180.0000771  15.1670000  2
    455    453    454    456     1  180.0000771  15.1670000  2
    423    425    427    426     4  180.0000771  4.6024000  2
    425    424    426    429     4  180.0000771  4.6024000  2
    425    430    427    428     4  180.0000771  4.6024000  2
    430    435    431    429     4  180.0000771  4.6024000  2
    438    433    434    432     4  180.0000771  4.6024000  2
    441    443    439    436     4  180.0000771  4.6024000  2
    439    446    443    440     4  180.0000771  4.6024000  2
    443    451    446    450     4  180.0000771  4.6024000  2
    444    453    449    447     4  180.0000771  4.6024000  2
    449    454    453    455     4  180.0000771  4.6024000  2
    453    456    454    452     4  180.0000771  4.6024000  2
    459    460    463    465     1  180.0000771  20.0832000  2
    459    461    464    465     1  180.0000771  15.1670000  2
    459    461    464    467     1  180.0000771  15.1670000  2
    460    459    461    464     1  180.0000771  15.1670000  2
    460    463    465    464     1  180.0000771  20.0832000  2
    461    459    460    463     1  180.0000771  15.1670000  2
    461    464    465    463     1  180.0000771  15.1670000  2
    461    464    467    468     1  180.0000771  2.9288000  2
    461    464    467    471     1  180.0000771  2.9288000  2
    463    465    464    467     1  180.0000771  15.1670000  2
    464    467    468    472     1  180.0000771  7.1128000  2
    464    467    471    476     1  180.0000771  19.8740000  2
    465    464    467    468     1  180.0000771  2.9288000  2
    465    464    467    471     1  180.0000771  2.9288000  2
    467    468    472    475     1  180.0000771  1.2552000  2
    467    468    472    476     1  180.0000771  1.2552000  2
    467    471    476    472     1  180.0000771  20.0832000  2
    467    471    476    478     1  180.0000771  20.0832000  2
    468    467    471    476     1  180.0000771  19.8740000  2
    468    472    475    473     1  180.0000771  15.1670000  2
    468    472    475    479     1  180.0000771  15.1670000  2
    468    472    476    471     1  180.0000771  15.1670000  2
    468    472    476    478     1  180.0000771  15.1670000  2
    471    467    468    472     1  180.0000771  7.1128000  2
    471    476    472    475     1  180.0000771  15.1670000  2
    471    476    478    482     1  180.0000771  15.1670000  2
    471    476    478    483     1  180.0000771  15.1670000  2
    472    475    473    477     1  180.0000771  15.1670000  2
    472    475    479    482     1  180.0000771  15.1670000  2
    472    475    479    484     1  180.0000771  15.1670000  2
    472    476    478    482     1  180.0000771  15.1670000  2
    472    476    478    483     1  180.0000771  15.1670000  2
    473    475    472    476     1  180.0000771  15.1670000  2
    473    475    479    482     1  180.0000771  15.1670000  2
    473    475    479    484     1  180.0000771  15.1670000  2
    473    477    480    484     1  180.0000771  15.1670000  2
    475    472    476    478     1  180.0000771  15.1670000  2
    475    473    477    480     1  180.0000771  15.1670000  2
    475    479    482    478     1  180.0000771  15.1670000  2
    475    479    482    486     1  180.0000771  15.1670000  2
    475    479    484    480     1  180.0000771  20.0832000  2
    476    472    475    479     1  180.0000771  15.1670000  2
    476    478    482    479     1  180.0000771  15.1670000  2
    476    478    482    486     1  180.0000771  15.1670000  2
    476    478    483    487     1  180.0000771  15.1670000  2
    477    473    475    479     1  180.0000771  15.1670000  2
    477    480    484    479     1  180.0000771  20.0832000  2
    478    482    479    484     1  180.0000771  15.1670000  2
    478    482    486    488     1  180.0000771  20.0832000  2
    478    483    487    488     1  180.0000771  15.1670000  2
    479    482    478    483     1  180.0000771  15.1670000  2
    479    482    486    488     1  180.0000771  20.0832000  2
    480    484    479    482     1  180.0000771  20.0832000  2
    482    478    483    487     1  180.0000771  15.1670000  2
    482    486    488    487     1  180.0000771  20.0832000  2
    483    478    482    486     1  180.0000771  15.1670000  2
    483    487    488    486     1  180.0000771  15.1670000  2
    484    479    482    486     1  180.0000771  15.1670000  2
    461    465    464    467     4  180.0000771  4.6024000  2
    464    468    467    471     4  180.0000771  4.6024000  2
    475    476    472    468     4  180.0000771  4.6024000  2
    472    473    475    479     4  180.0000771  4.6024000  2
    472    478    476    471     4  180.0000771  4.6024000  2
    476    482    478    483     4  180.0000771  4.6024000  2
    475    482    479    484     4  180.0000771  4.6024000  2
    478    479    482    486     4  180.0000771  4.6024000  2
    457    459    460    458     1  180.0000771  15.1670000  2
    457    459    460    463     1  180.0000771  15.1670000  2
    457    459    461    462     1  180.0000771  15.1670000  2
    457    459    461    464     1  180.0000771  15.1670000  2
    458    460    459    461     1  180.0000771  15.1670000  2
    458    460    463    465     1  180.0000771  20.0832000  2
    460    459    461    462     1  180.0000771  15.1670000  2
    460    463    465    469     1  180.0000771  20.0832000  2
    461    464    465    469     1  180.0000771  15.1670000  2
    462    461    464    465     1  180.0000771  15.1670000  2
    462    461    464    467     1  180.0000771  15.1670000  2
    464    467    468    466     1  180.0000771  7.1128000  2
    466    468    467    471     1  180.0000771  7.1128000  2
    466    468    472    475     1  180.0000771  1.2552000  2
    466    468    472    476     1  180.0000771  1.2552000  2
    467    464    465    469     1  180.0000771  15.1670000  2
    470    473    475    472     1  180.0000771  15.1670000  2
    470    473    475    479     1  180.0000771  15.1670000  2
    470    473    477    474     1  180.0000771  15.1670000  2
    470    473    477    480     1  180.0000771  15.1670000  2
    473    477    480    485     1  180.0000771  15.1670000  2
    474    477    473    475     1  180.0000771  15.1670000  2
    474    477    480    484     1  180.0000771  15.1670000  2
    474    477    480    485     1  180.0000771  15.1670000  2
    476    478    483    481     1  180.0000771  15.1670000  2
    478    483    487    489     1  180.0000771  15.1670000  2
    479    484    480    485     1  180.0000771  20.0832000  2
    481    483    478    482     1  180.0000771  15.1670000  2
    481    483    487    488     1  180.0000771  15.1670000  2
    481    483    487    489     1  180.0000771  15.1670000  2
    482    486    488    490     1  180.0000771  20.0832000  2
    483    487    488    490     1  180.0000771  15.1670000  2
    486    488    487    489     1  180.0000771  15.1670000  2
    489    487    488    490     1  180.0000771  15.1670000  2
    457    459    461    460     4  180.0000771  4.6024000  2
    459    458    460    463     4  180.0000771  4.6024000  2
    459    464    461    462     4  180.0000771  4.6024000  2
    464    469    465    463     4  180.0000771  4.6024000  2
    472    467    468    466     4  180.0000771  4.6024000  2
    475    477    473    470     4  180.0000771  4.6024000  2
    473    480    477    474     4  180.0000771  4.6024000  2
    477    485    480    484     4  180.0000771  4.6024000  2
    478    487    483    481     4  180.0000771  4.6024000  2
    483    488    487    489     4  180.0000771  4.6024000  2
    487    490    488    486     4  180.0000771  4.6024000  2
    493    494    497    499     1  180.0000771  20.0832000  2
    493    495    498    499     1  180.0000771  15.1670000  2
    493    495    498    501     1  180.0000771  15.1670000  2
    494    493    495    498     1  180.0000771  15.1670000  2
    494    497    499    498     1  180.0000771  20.0832000  2
    495    493    494    497     1  180.0000771  15.1670000  2
    495    498    499    497     1  180.0000771  15.1670000  2
    495    498    501    502     1  180.0000771  2.9288000  2
    495    498    501    505     1  180.0000771  2.9288000  2
    497    499    498    501     1  180.0000771  15.1670000  2
    498    501    502    506     1  180.0000771  7.1128000  2
    498    501    505    510     1  180.0000771  19.8740000  2
    499    498    501    502     1  180.0000771  2.9288000  2
    499    498    501    505     1  180.0000771  2.9288000  2
    501    502    506    509     1  180.0000771  1.2552000  2
    501    502    506    510     1  180.0000771  1.2552000  2
    501    505    510    506     1  180.0000771  20.0832000  2
    501    505    510    512     1  180.0000771  20.0832000  2
    502    501    505    510     1  180.0000771  19.8740000  2
    502    506    509    507     1  180.0000771  15.1670000  2
    502    506    509    513     1  180.0000771  15.1670000  2
    502    506    510    505     1  180.0000771  15.1670000  2
    502    506    510    512     1  180.0000771  15.1670000  2
    505    501    502    506     1  180.0000771  7.1128000  2
    505    510    506    509     1  180.0000771  15.1670000  2
    505    510    512    516     1  180.0000771  15.1670000  2
    505    510    512    517     1  180.0000771  15.1670000  2
    506    509    507    511     1  180.0000771  15.1670000  2
    506    509    513    516     1  180.0000771  15.1670000  2
    506    509    513    518     1  180.0000771  15.1670000  2
    506    510    512    516     1  180.0000771  15.1670000  2
    506    510    512    517     1  180.0000771  15.1670000  2
    507    509    506    510     1  180.0000771  15.1670000  2
    507    509    513    516     1  180.0000771  15.1670000  2
    507    509    513    518     1  180.0000771  15.1670000  2
    507    511    514    518     1  180.0000771  15.1670000  2
    509    506    510    512     1  180.0000771  15.1670000  2
    509    507    511    514     1  180.0000771  15.1670000  2
    509    513    516    512     1  180.0000771  15.1670000  2
    509    513    516    520     1  180.0000771  15.1670000  2
    509    513    518    514     1  180.0000771  20.0832000  2
    510    506    509    513     1  180.0000771  15.1670000  2
    510    512    516    513     1  180.0000771  15.1670000  2
    510    512    516    520     1  180.0000771  15.1670000  2
    510    512    517    521     1  180.0000771  15.1670000  2
    511    507    509    513     1  180.0000771  15.1670000  2
    511    514    518    513     1  180.0000771  20.0832000  2
    512    516    513    518     1  180.0000771  15.1670000  2
    512    516    520    522     1  180.0000771  20.0832000  2
    512    517    521    522     1  180.0000771  15.1670000  2
    513    516    512    517     1  180.0000771  15.1670000  2
    513    516    520    522     1  180.0000771  20.0832000  2
    514    518    513    516     1  180.0000771  20.0832000  2
    516    512    517    521     1  180.0000771  15.1670000  2
    516    520    522    521     1  180.0000771  20.0832000  2
    517    512    516    520     1  180.0000771  15.1670000  2
    517    521    522    520     1  180.0000771  15.1670000  2
    518    513    516    520     1  180.0000771  15.1670000  2
    495    499    498    501     4  180.0000771  4.6024000  2
    498    502    501    505     4  180.0000771  4.6024000  2
    509    510    506    502     4  180.0000771  4.6024000  2
    506    507    509    513     4  180.0000771  4.6024000  2
    506    512    510    505     4  180.0000771  4.6024000  2
    510    516    512    517     4  180.0000771  4.6024000  2
    509    516    513    518     4  180.0000771  4.6024000  2
    512    513    516    520     4  180.0000771  4.6024000  2
    491    493    494    492     1  180.0000771  15.1670000  2
    491    493    494    497     1  180.0000771  15.1670000  2
    491    493    495    496     1  180.0000771  15.1670000  2
    491    493    495    498     1  180.0000771  15.1670000  2
    492    494    493    495     1  180.0000771  15.1670000  2
    492    494    497    499     1  180.0000771  20.0832000  2
    494    493    495    496     1  180.0000771  15.1670000  2
    494    497    499    503     1  180.0000771  20.0832000  2
    495    498    499    503     1  180.0000771  15.1670000  2
    496    495    498    499     1  180.0000771  15.1670000  2
    496    495    498    501     1  180.0000771  15.1670000  2
    498    501    502    500     1  180.0000771  7.1128000  2
    500    502    501    505     1  180.0000771  7.1128000  2
    500    502    506    509     1  180.0000771  1.2552000  2
    500    502    506    510     1  180.0000771  1.2552000  2
    501    498    499    503     1  180.0000771  15.1670000  2
    504    507    509    506     1  180.0000771  15.1670000  2
    504    507    509    513     1  180.0000771  15.1670000  2
    504    507    511    508     1  180.0000771  15.1670000  2
    504    507    511    514     1  180.0000771  15.1670000  2
    507    511    514    519     1  180.0000771  15.1670000  2
    508    511    507    509     1  180.0000771  15.1670000  2
    508    511    514    518     1  180.0000771  15.1670000  2
    508    511    514    519     1  180.0000771  15.1670000  2
    510    512    517    515     1  180.0000771  15.1670000  2
    512    517    521    523     1  180.0000771  15.1670000  2
    513    518    514    519     1  180.0000771  20.0832000  2
    515    517    512    516     1  180.0000771  15.1670000  2
    515    517    521    522     1  180.0000771  15.1670000  2
    515    517    521    523     1  180.0000771  15.1670000  2
    516    520    522    524     1  180.0000771  20.0832000  2
    517    521    522    524     1  180.0000771  15.1670000  2
    520    522    521    523     1  180.0000771  15.1670000  2
    523    521    522    524     1  180.0000771  15.1670000  2
    491    493    495    494     4  180.0000771  4.6024000  2
    493    492    494    497     4  180.0000771  4.6024000  2
    493    498    495    496     4  180.0000771  4.6024000  2
    498    503    499    497     4  180.0000771  4.6024000  2
    506    501    502    500     4  180.0000771  4.6024000  2
    509    511    507    504     4  180.0000771  4.6024000  2
    507    514    511    508     4  180.0000771  4.6024000  2
    511    519    514    518     4  180.0000771  4.6024000  2
    512    521    517    515     4  180.0000771  4.6024000  2
    517    522    521    523     4  180.0000771  4.6024000  2
    521    524    522    520     4  180.0000771  4.6024000  2
    527    528    531    533     1  180.0000771  20.0832000  2
    527    529    532    533     1  180.0000771  15.1670000  2
    527    529    532    535     1  180.0000771  15.1670000  2
    528    527    529    532     1  180.0000771  15.1670000  2
    528    531    533    532     1  180.0000771  20.0832000  2
    529    527    528    531     1  180.0000771  15.1670000  2
    529    532    533    531     1  180.0000771  15.1670000  2
    529    532    535    536     1  180.0000771  2.9288000  2
    529    532    535    539     1  180.0000771  2.9288000  2
    531    533    532    535     1  180.0000771  15.1670000  2
    532    535    536    540     1  180.0000771  7.1128000  2
    532    535    539    544     1  180.0000771  19.8740000  2
    533    532    535    536     1  180.0000771  2.9288000  2
    533    532    535    539     1  180.0000771  2.9288000  2
    535    536    540    543     1  180.0000771  1.2552000  2
    535    536    540    544     1  180.0000771  1.2552000  2
    535    539    544    540     1  180.0000771  20.0832000  2
    535    539    544    546     1  180.0000771  20.0832000  2
    536    535    539    544     1  180.0000771  19.8740000  2
    536    540    543    541     1  180.0000771  15.1670000  2
    536    540    543    547     1  180.0000771  15.1670000  2
    536    540    544    539     1  180.0000771  15.1670000  2
    536    540    544    546     1  180.0000771  15.1670000  2
    539    535    536    540     1  180.0000771  7.1128000  2
    539    544    540    543     1  180.0000771  15.1670000  2
    539    544    546    550     1  180.0000771  15.1670000  2
    539    544    546    551     1  180.0000771  15.1670000  2
    540    543    541    545     1  180.0000771  15.1670000  2
    540    543    547    550     1  180.0000771  15.1670000  2
    540    543    547    552     1  180.0000771  15.1670000  2
    540    544    546    550     1  180.0000771  15.1670000  2
    540    544    546    551     1  180.0000771  15.1670000  2
    541    543    540    544     1  180.0000771  15.1670000  2
    541    543    547    550     1  180.0000771  15.1670000  2
    541    543    547    552     1  180.0000771  15.1670000  2
    541    545    548    552     1  180.0000771  15.1670000  2
    543    540    544    546     1  180.0000771  15.1670000  2
    543    541    545    548     1  180.0000771  15.1670000  2
    543    547    550    546     1  180.0000771  15.1670000  2
    543    547    550    554     1  180.0000771  15.1670000  2
    543    547    552    548     1  180.0000771  20.0832000  2
    544    540    543    547     1  180.0000771  15.1670000  2
    544    546    550    547     1  180.0000771  15.1670000  2
    544    546    550    554     1  180.0000771  15.1670000  2
    544    546    551    555     1  180.0000771  15.1670000  2
    545    541    543    547     1  180.0000771  15.1670000  2
    545    548    552    547     1  180.0000771  20.0832000  2
    546    550    547    552     1  180.0000771  15.1670000  2
    546    550    554    556     1  180.0000771  20.0832000  2
    546    551    555    556     1  180.0000771  15.1670000  2
    547    550    546    551     1  180.0000771  15.1670000  2
    547    550    554    556     1  180.0000771  20.0832000  2
    548    552    547    550     1  180.0000771  20.0832000  2
    550    546    551    555     1  180.0000771  15.1670000  2
    550    554    556    555     1  180.0000771  20.0832000  2
    551    546    550    554     1  180.0000771  15.1670000  2
    551    555    556    554     1  180.0000771  15.1670000  2
    552    547    550    554     1  180.0000771  15.1670000  2
    529    533    532    535     4  180.0000771  4.6024000  2
    532    536    535    539     4  180.0000771  4.6024000  2
    543    544    540    536     4  180.0000771  4.6024000  2
    540    541    543    547     4  180.0000771  4.6024000  2
    540    546    544    539     4  180.0000771  4.6024000  2
    544    550    546    551     4  180.0000771  4.6024000  2
    543    550    547    552     4  180.0000771  4.6024000  2
    546    547    550    554     4  180.0000771  4.6024000  2
    525    527    528    526     1  180.0000771  15.1670000  2
    525    527    528    531     1  180.0000771  15.1670000  2
    525    527    529    530     1  180.0000771  15.1670000  2
    525    527    529    532     1  180.0000771  15.1670000  2
    526    528    527    529     1  180.0000771  15.1670000  2
    526    528    531    533     1  180.0000771  20.0832000  2
    528    527    529    530     1  180.0000771  15.1670000  2
    528    531    533    537     1  180.0000771  20.0832000  2
    529    532    533    537     1  180.0000771  15.1670000  2
    530    529    532    533     1  180.0000771  15.1670000  2
    530    529    532    535     1  180.0000771  15.1670000  2
    532    535    536    534     1  180.0000771  7.1128000  2
    534    536    535    539     1  180.0000771  7.1128000  2
    534    536    540    543     1  180.0000771  1.2552000  2
    534    536    540    544     1  180.0000771  1.2552000  2
    535    532    533    537     1  180.0000771  15.1670000  2
    538    541    543    540     1  180.0000771  15.1670000  2
    538    541    543    547     1  180.0000771  15.1670000  2
    538    541    545    542     1  180.0000771  15.1670000  2
    538    541    545    548     1  180.0000771  15.1670000  2
    541    545    548    553     1  180.0000771  15.1670000  2
    542    545    541    543     1  180.0000771  15.1670000  2
    542    545    548    552     1  180.0000771  15.1670000  2
    542    545    548    553     1  180.0000771  15.1670000  2
    544    546    551    549     1  180.0000771  15.1670000  2
    546    551    555    557     1  180.0000771  15.1670000  2
    547    552    548    553     1  180.0000771  20.0832000  2
    549    551    546    550     1  180.0000771  15.1670000  2
    549    551    555    556     1  180.0000771  15.1670000  2
    549    551    555    557     1  180.0000771  15.1670000  2
    550    554    556    558     1  180.0000771  20.0832000  2
    551    555    556    558     1  180.0000771  15.1670000  2
    554    556    555    557     1  180.0000771  15.1670000  2
    557    555    556    558     1  180.0000771  15.1670000  2
    525    527    529    528     4  180.0000771  4.6024000  2
    527    526    528    531     4  180.0000771  4.6024000  2
    527    532    529    530     4  180.0000771  4.6024000  2
    532    537    533    531     4  180.0000771  4.6024000  2
    540    535    536    534     4  180.0000771  4.6024000  2
    543    545    541    538     4  180.0000771  4.6024000  2
    541    548    545    542     4  180.0000771  4.6024000  2
    545    553    548    552     4  180.0000771  4.6024000  2
    546    555    551    549     4  180.0000771  4.6024000  2
    551    556    555    557     4  180.0000771  4.6024000  2
    555    558    556    554     4  180.0000771  4.6024000  2
    561    562    565    567     1  180.0000771  20.0832000  2
    561    563    566    567     1  180.0000771  15.1670000  2
    561    563    566    569     1  180.0000771  15.1670000  2
    562    561    563    566     1  180.0000771  15.1670000  2
    562    565    567    566     1  180.0000771  20.0832000  2
    563    561    562    565     1  180.0000771  15.1670000  2
    563    566    567    565     1  180.0000771  15.1670000  2
    563    566    569    570     1  180.0000771  2.9288000  2
    563    566    569    573     1  180.0000771  2.9288000  2
    565    567    566    569     1  180.0000771  15.1670000  2
    566    569    570    574     1  180.0000771  7.1128000  2
    566    569    573    578     1  180.0000771  19.8740000  2
    567    566    569    570     1  180.0000771  2.9288000  2
    567    566    569    573     1  180.0000771  2.9288000  2
    569    570    574    577     1  180.0000771  1.2552000  2
    569    570    574    578     1  180.0000771  1.2552000  2
    569    573    578    574     1  180.0000771  20.0832000  2
    569    573    578    580     1  180.0000771  20.0832000  2
    570    569    573    578     1  180.0000771  19.8740000  2
    570    574    577    575     1  180.0000771  15.1670000  2
    570    574    577    581     1  180.0000771  15.1670000  2
    570    574    578    573     1  180.0000771  15.1670000  2
    570    574    578    580     1  180.0000771  15.1670000  2
    573    569    570    574     1  180.0000771  7.1128000  2
    573    578    574    577     1  180.0000771  15.1670000  2
    573    578    580    584     1  180.0000771  15.1670000  2
    573    578    580    585     1  180.0000771  15.1670000  2
    574    577    575    579     1  180.0000771  15.1670000  2
    574    577    581    584     1  180.0000771  15.1670000  2
    574    577    581    586     1  180.0000771  15.1670000  2
    574    578    580    584     1  180.0000771  15.1670000  2
    574    578    580    585     1  180.0000771  15.1670000  2
    575    577    574    578     1  180.0000771  15.1670000  2
    575    577    581    584     1  180.0000771  15.1670000  2
    575    577    581    586     1  180.0000771  15.1670000  2
    575    579    582    586     1  180.0000771  15.1670000  2
    577    574    578    580     1  180.0000771  15.1670000  2
    577    575    579    582     1  180.0000771  15.1670000  2
    577    581    584    580     1  180.0000771  15.1670000  2
    577    581    584    588     1  180.0000771  15.1670000  2
    577    581    586    582     1  180.0000771  20.0832000  2
    578    574    577    581     1  180.0000771  15.1670000  2
    578    580    584    581     1  180.0000771  15.1670000  2
    578    580    584    588     1  180.0000771  15.1670000  2
    578    580    585    589     1  180.0000771  15.1670000  2
    579    575    577    581     1  180.0000771  15.1670000  2
    579    582    586    581     1  180.0000771  20.0832000  2
    580    584    581    586     1  180.0000771  15.1670000  2
    580    584    588    590     1  180.0000771  20.0832000  2
    580    585    589    590     1  180.0000771  15.1670000  2
    581    584    580    585     1  180.0000771  15.1670000  2
    581    584    588    590     1  180.0000771  20.0832000  2
    582    586    581    584     1  180.0000771  20.0832000  2
    584    580    585    589     1  180.0000771  15.1670000  2
    584    588    590    589     1  180.0000771  20.0832000  2
    585    580    584    588     1  180.0000771  15.1670000  2
    585    589    590    588     1  180.0000771  15.1670000  2
    586    581    584    588     1  180.0000771  15.1670000  2
    563    567    566    569     4  180.0000771  4.6024000  2
    566    570    569    573     4  180.0000771  4.6024000  2
    577    578    574    570     4  180.0000771  4.6024000  2
    574    575    577    581     4  180.0000771  4.6024000  2
    574    580    578    573     4  180.0000771  4.6024000  2
    578    584    580    585     4  180.0000771  4.6024000  2
    577    584    581    586     4  180.0000771  4.6024000  2
    580    581    584    588     4  180.0000771  4.6024000  2
    559    561    562    560     1  180.0000771  15.1670000  2
    559    561    562    565     1  180.0000771  15.1670000  2
    559    561    563    564     1  180.0000771  15.1670000  2
    559    561    563    566     1  180.0000771  15.1670000  2
    560    562    561    563     1  180.0000771  15.1670000  2
    560    562    565    567     1  180.0000771  20.0832000  2
    562    561    563    564     1  180.0000771  15.1670000  2
    562    565    567    571     1  180.0000771  20.0832000  2
    563    566    567    571     1  180.0000771  15.1670000  2
    564    563    566    567     1  180.0000771  15.1670000  2
    564    563    566    569     1  180.0000771  15.1670000  2
    566    569    570    568     1  180.0000771  7.1128000  2
    568    570    569    573     1  180.0000771  7.1128000  2
    568    570    574    577     1  180.0000771  1.2552000  2
    568    570    574    578     1  180.0000771  1.2552000  2
    569    566    567    571     1  180.0000771  15.1670000  2
    572    575    577    574     1  180.0000771  15.1670000  2
    572    575    577    581     1  180.0000771  15.1670000  2
    572    575    579    576     1  180.0000771  15.1670000  2
    572    575    579    582     1  180.0000771  15.1670000  2
    575    579    582    587     1  180.0000771  15.1670000  2
    576    579    575    577     1  180.0000771  15.1670000  2
    576    579    582    586     1  180.0000771  15.1670000  2
    576    579    582    587     1  180.0000771  15.1670000  2
    578    580    585    583     1  180.0000771  15.1670000  2
    580    585    589    591     1  180.0000771  15.1670000  2
    581    586    582    587     1  180.0000771  20.0832000  2
    583    585    580    584     1  180.0000771  15.1670000  2
    583    585    589    590     1  180.0000771  15.1670000  2
    583    585    589    591     1  180.0000771  15.1670000  2
    584    588    590    592     1  180.0000771  20.0832000  2
    585    589    590    592     1  180.0000771  15.1670000  2
    588    590    589    591     1  180.0000771  15.1670000  2
    591    589    590    592     1  180.0000771  15.1670000  2
    559    561    563    562     4  180.0000771  4.6024000  2
    561    560    562    565     4  180.0000771  4.6024000  2
    561    566    563    564     4  180.0000771  4.6024000  2
    566    571    567    565     4  180.0000771  4.6024000  2
    574    569    570    568     4  180.0000771  4.6024000  2
    577    579    575    572     4  180.0000771  4.6024000  2
    575    582    579    576     4  180.0000771  4.6024000  2
    579    587    582    586     4  180.0000771  4.6024000  2
    580    589    585    583     4  180.0000771  4.6024000  2
    585    590    589    591     4  180.0000771  4.6024000  2
    589    592    590    588     4  180.0000771  4.6024000  2
    595    596    599    601     1  180.0000771  20.0832000  2
    595    597    600    601     1  180.0000771  15.1670000  2
    595    597    600    603     1  180.0000771  15.1670000  2
    596    595    597    600     1  180.0000771  15.1670000  2
    596    599    601    600     1  180.0000771  20.0832000  2
    597    595    596    599     1  180.0000771  15.1670000  2
    597    600    601    599     1  180.0000771  15.1670000  2
    597    600    603    604     1  180.0000771  2.9288000  2
    597    600    603    607     1  180.0000771  2.9288000  2
    599    601    600    603     1  180.0000771  15.1670000  2
    600    603    604    608     1  180.0000771  7.1128000  2
    600    603    607    612     1  180.0000771  19.8740000  2
    601    600    603    604     1  180.0000771  2.9288000  2
    601    600    603    607     1  180.0000771  2.9288000  2
    603    604    608    611     1  180.0000771  1.2552000  2
    603    604    608    612     1  180.0000771  1.2552000  2
    603    607    612    608     1  180.0000771  20.0832000  2
    603    607    612    614     1  180.0000771  20.0832000  2
    604    603    607    612     1  180.0000771  19.8740000  2
    604    608    611    609     1  180.0000771  15.1670000  2
    604    608    611    615     1  180.0000771  15.1670000  2
    604    608    612    607     1  180.0000771  15.1670000  2
    604    608    612    614     1  180.0000771  15.1670000  2
    607    603    604    608     1  180.0000771  7.1128000  2
    607    612    608    611     1  180.0000771  15.1670000  2
    607    612    614    618     1  180.0000771  15.1670000  2
    607    612    614    619     1  180.0000771  15.1670000  2
    608    611    609    613     1  180.0000771  15.1670000  2
    608    611    615    618     1  180.0000771  15.1670000  2
    608    611    615    620     1  180.0000771  15.1670000  2
    608    612    614    618     1  180.0000771  15.1670000  2
    608    612    614    619     1  180.0000771  15.1670000  2
    609    611    608    612     1  180.0000771  15.1670000  2
    609    611    615    618     1  180.0000771  15.1670000  2
    609    611    615    620     1  180.0000771  15.1670000  2
    609    613    616    620     1  180.0000771  15.1670000  2
    611    608    612    614     1  180.0000771  15.1670000  2
    611    609    613    616     1  180.0000771  15.1670000  2
    611    615    618    614     1  180.0000771  15.1670000  2
    611    615    618    622     1  180.0000771  15.1670000  2
    611    615    620    616     1  180.0000771  20.0832000  2
    612    608    611    615     1  180.0000771  15.1670000  2
    612    614    618    615     1  180.0000771  15.1670000  2
    612    614    618    622     1  180.0000771  15.1670000  2
    612    614    619    623     1  180.0000771  15.1670000  2
    613    609    611    615     1  180.0000771  15.1670000  2
    613    616    620    615     1  180.0000771  20.0832000  2
    614    618    615    620     1  180.0000771  15.1670000  2
    614    618    622    624     1  180.0000771  20.0832000  2
    614    619    623    624     1  180.0000771  15.1670000  2
    615    618    614    619     1  180.0000771  15.1670000  2
    615    618    622    624     1  180.0000771  20.0832000  2
    616    620    615    618     1  180.0000771  20.0832000  2
    618    614    619    623     1  180.0000771  15.1670000  2
    618    622    624    623     1  180.0000771  20.0832000  2
    619    614    618    622     1  180.0000771  15.1670000  2
    619    623    624    622     1  180.0000771  15.1670000  2
    620    615    618    622     1  180.0000771  15.1670000  2
    597    601    600    603     4  180.0000771  4.6024000  2
    600    604    603    607     4  180.0000771  4.6024000  2
    611    612    608    604     4  180.0000771  4.6024000  2
    608    609    611    615     4  180.0000771  4.6024000  2
    608    614    612    607     4  180.0000771  4.6024000  2
    612    618    614    619     4  180.0000771  4.6024000  2
    611    618    615    620     4  180.0000771  4.6024000  2
    614    615    618    622     4  180.0000771  4.6024000  2
    593    595    596    594     1  180.0000771  15.1670000  2
    593    595    596    599     1  180.0000771  15.1670000  2
    593    595    597    598     1  180.0000771  15.1670000  2
    593    595    597    600     1  180.0000771  15.1670000  2
    594    596    595    597     1  180.0000771  15.1670000  2
    594    596    599    601     1  180.0000771  20.0832000  2
    596    595    597    598     1  180.0000771  15.1670000  2
    596    599    601    605     1  180.0000771  20.0832000  2
    597    600    601    605     1  180.0000771  15.1670000  2
    598    597    600    601     1  180.0000771  15.1670000  2
    598    597    600    603     1  180.0000771  15.1670000  2
    600    603    604    602     1  180.0000771  7.1128000  2
    602    604    603    607     1  180.0000771  7.1128000  2
    602    604    608    611     1  180.0000771  1.2552000  2
    602    604    608    612     1  180.0000771  1.2552000  2
    603    600    601    605     1  180.0000771  15.1670000  2
    606    609    611    608     1  180.0000771  15.1670000  2
    606    609    611    615     1  180.0000771  15.1670000  2
    606    609    613    610     1  180.0000771  15.1670000  2
    606    609    613    616     1  180.0000771  15.1670000  2
    609    613    616    621     1  180.0000771  15.1670000  2
    610    613    609    611     1  180.0000771  15.1670000  2
    610    613    616    620     1  180.0000771  15.1670000  2
    610    613    616    621     1  180.0000771  15.1670000  2
    612    614    619    617     1  180.0000771  15.1670000  2
    614    619    623    625     1  180.0000771  15.1670000  2
    615    620    616    621     1  180.0000771  20.0832000  2
    617    619    614    618     1  180.0000771  15.1670000  2
    617    619    623    624     1  180.0000771  15.1670000  2
    617    619    623    625     1  180.0000771  15.1670000  2
    618    622    624    626     1  180.0000771  20.0832000  2
    619    623    624    626     1  180.0000771  15.1670000  2
    622    624    623    625     1  180.0000771  15.1670000  2
    625    623    624    626     1  180.0000771  15.1670000  2
    593    595    597    596     4  180.0000771  4.6024000  2
    595    594    596    599     4  180.0000771  4.6024000  2
    595    600    597    598     4  180.0000771  4.6024000  2
    600    605    601    599     4  180.0000771  4.6024000  2
    608    603    604    602     4  180.0000771  4.6024000  2
    611    613    609    606     4  180.0000771  4.6024000  2
    609    616    613    610     4  180.0000771  4.6024000  2
    613    621    616    620     4  180.0000771  4.6024000  2
    614    623    619    617     4  180.0000771  4.6024000  2
    619    624    623    625     4  180.0000771  4.6024000  2
    623    626    624    622     4  180.0000771  4.6024000  2
    629    630    633    635     1  180.0000771  20.0832000  2
    629    631    634    635     1  180.0000771  15.1670000  2
    629    631    634    637     1  180.0000771  15.1670000  2
    630    629    631    634     1  180.0000771  15.1670000  2
    630    633    635    634     1  180.0000771  20.0832000  2
    631    629    630    633     1  180.0000771  15.1670000  2
    631    634    635    633     1  180.0000771  15.1670000  2
    631    634    637    638     1  180.0000771  2.9288000  2
    631    634    637    641     1  180.0000771  2.9288000  2
    633    635    634    637     1  180.0000771  15.1670000  2
    634    637    638    642     1  180.0000771  7.1128000  2
    634    637    641    646     1  180.0000771  19.8740000  2
    635    634    637    638     1  180.0000771  2.9288000  2
    635    634    637    641     1  180.0000771  2.9288000  2
    637    638    642    645     1  180.0000771  1.2552000  2
    637    638    642    646     1  180.0000771  1.2552000  2
    637    641    646    642     1  180.0000771  20.0832000  2
    637    641    646    648     1  180.0000771  20.0832000  2
    638    637    641    646     1  180.0000771  19.8740000  2
    638    642    645    643     1  180.0000771  15.1670000  2
    638    642    645    649     1  180.0000771  15.1670000  2
    638    642    646    641     1  180.0000771  15.1670000  2
    638    642    646    648     1  180.0000771  15.1670000  2
    641    637    638    642     1  180.0000771  7.1128000  2
    641    646    642    645     1  180.0000771  15.1670000  2
    641    646    648    652     1  180.0000771  15.1670000  2
    641    646    648    653     1  180.0000771  15.1670000  2
    642    645    643    647     1  180.0000771  15.1670000  2
    642    645    649    652     1  180.0000771  15.1670000  2
    642    645    649    654     1  180.0000771  15.1670000  2
    642    646    648    652     1  180.0000771  15.1670000  2
    642    646    648    653     1  180.0000771  15.1670000  2
    643    645    642    646     1  180.0000771  15.1670000  2
    643    645    649    652     1  180.0000771  15.1670000  2
    643    645    649    654     1  180.0000771  15.1670000  2
    643    647    650    654     1  180.0000771  15.1670000  2
    645    642    646    648     1  180.0000771  15.1670000  2
    645    643    647    650     1  180.0000771  15.1670000  2
    645    649    652    648     1  180.0000771  15.1670000  2
    645    649    652    656     1  180.0000771  15.1670000  2
    645    649    654    650     1  180.0000771  20.0832000  2
    646    642    645    649     1  180.0000771  15.1670000  2
    646    648    652    649     1  180.0000771  15.1670000  2
    646    648    652    656     1  180.0000771  15.1670000  2
    646    648    653    657     1  180.0000771  15.1670000  2
    647    643    645    649     1  180.0000771  15.1670000  2
    647    650    654    649     1  180.0000771  20.0832000  2
    648    652    649    654     1  180.0000771  15.1670000  2
    648    652    656    658     1  180.0000771  20.0832000  2
    648    653    657    658     1  180.0000771  15.1670000  2
    649    652    648    653     1  180.0000771  15.1670000  2
    649    652    656    658     1  180.0000771  20.0832000  2
    650    654    649    652     1  180.0000771  20.0832000  2
    652    648    653    657     1  180.0000771  15.1670000  2
    652    656    658    657     1  180.0000771  20.0832000  2
    653    648    652    656     1  180.0000771  15.1670000  2
    653    657    658    656     1  180.0000771  15.1670000  2
    654    649    652    656     1  180.0000771  15.1670000  2
    631    635    634    637     4  180.0000771  4.6024000  2
    634    638    637    641     4  180.0000771  4.6024000  2
    645    646    642    638     4  180.0000771  4.6024000  2
    642    643    645    649     4  180.0000771  4.6024000  2
    642    648    646    641     4  180.0000771  4.6024000  2
    646    652    648    653     4  180.0000771  4.6024000  2
    645    652    649    654     4  180.0000771  4.6024000  2
    648    649    652    656     4  180.0000771  4.6024000  2
    627    629    630    628     1  180.0000771  15.1670000  2
    627    629    630    633     1  180.0000771  15.1670000  2
    627    629    631    632     1  180.0000771  15.1670000  2
    627    629    631    634     1  180.0000771  15.1670000  2
    628    630    629    631     1  180.0000771  15.1670000  2
    628    630    633    635     1  180.0000771  20.0832000  2
    630    629    631    632     1  180.0000771  15.1670000  2
    630    633    635    639     1  180.0000771  20.0832000  2
    631    634    635    639     1  180.0000771  15.1670000  2
    632    631    634    635     1  180.0000771  15.1670000  2
    632    631    634    637     1  180.0000771  15.1670000  2
    634    637    638    636     1  180.0000771  7.1128000  2
    636    638    637    641     1  180.0000771  7.1128000  2
    636    638    642    645     1  180.0000771  1.2552000  2
    636    638    642    646     1  180.0000771  1.2552000  2
    637    634    635    639     1  180.0000771  15.1670000  2
    640    643    645    642     1  180.0000771  15.1670000  2
    640    643    645    649     1  180.0000771  15.1670000  2
    640    643    647    644     1  180.0000771  15.1670000  2
    640    643    647    650     1  180.0000771  15.1670000  2
    643    647    650    655     1  180.0000771  15.1670000  2
    644    647    643    645     1  180.0000771  15.1670000  2
    644    647    650    654     1  180.0000771  15.1670000  2
    644    647    650    655     1  180.0000771  15.1670000  2
    646    648    653    651     1  180.0000771  15.1670000  2
    648    653    657    659     1  180.0000771  15.1670000  2
    649    654    650    655     1  180.0000771  20.0832000  2
    651    653    648    652     1  180.0000771  15.1670000  2
    651    653    657    658     1  180.0000771  15.1670000  2
    651    653    657    659     1  180.0000771  15.1670000  2
    652    656    658    660     1  180.0000771  20.0832000  2
    653    657    658    660     1  180.0000771  15.1670000  2
    656    658    657    659     1  180.0000771  15.1670000  2
    659    657    658    660     1  180.0000771  15.1670000  2
    627    629    631    630     4  180.0000771  4.6024000  2
    629    628    630    633     4  180.0000771  4.6024000  2
    629    634    631    632     4  180.0000771  4.6024000  2
    634    639    635    633     4  180.0000771  4.6024000  2
    642    637    638    636     4  180.0000771  4.6024000  2
    645    647    643    640     4  180.0000771  4.6024000  2
    643    650    647    644     4  180.0000771  4.6024000  2
    647    655    650    654     4  180.0000771  4.6024000  2
    648    657    653    651     4  180.0000771  4.6024000  2
    653    658    657    659     4  180.0000771  4.6024000  2
    657    660    658    656     4  180.0000771  4.6024000  2
    663    664    667    669     1  180.0000771  20.0832000  2
    663    665    668    669     1  180.0000771  15.1670000  2
    663    665    668    671     1  180.0000771  15.1670000  2
    664    663    665    668     1  180.0000771  15.1670000  2
    664    667    669    668     1  180.0000771  20.0832000  2
    665    663    664    667     1  180.0000771  15.1670000  2
    665    668    669    667     1  180.0000771  15.1670000  2
    665    668    671    672     1  180.0000771  2.9288000  2
    665    668    671    675     1  180.0000771  2.9288000  2
    667    669    668    671     1  180.0000771  15.1670000  2
    668    671    672    676     1  180.0000771  7.1128000  2
    668    671    675    680     1  180.0000771  19.8740000  2
    669    668    671    672     1  180.0000771  2.9288000  2
    669    668    671    675     1  180.0000771  2.9288000  2
    671    672    676    679     1  180.0000771  1.2552000  2
    671    672    676    680     1  180.0000771  1.2552000  2
    671    675    680    676     1  180.0000771  20.0832000  2
    671    675    680    682     1  180.0000771  20.0832000  2
[truncated: 43,228 more chars]
