# Supplementary material for: Metallicious: Automated Force-Field Parameterization of Covalently Bound Metals for Supramolecular Structures
Source: J Chem Theory Comput. 2024 Oct 7;20(20):9060–71. doi: 10.1021/acs.jctc.4c00850 (PMC11500408; doi:10.1021/acs.jctc.4c00850)
Supplement: Supplementary file 2 — ct4c00850_si_002.zip [file ct4c00850_si_002.zip › SI_MD_input/Pd6Ru8L24/metallicious/1_em.gro]

Gromacs Runs One Microsecond At Cannonball Speeds
18650
    1Ru      Ru    1   4.156   3.710   2.631
    2Ru      Ru    2   2.981   4.224   3.208
    3Ru      Ru    3   4.141   2.819   3.684
    4Ru      Ru    4   3.121   3.398   4.216
    5Ru      Ru    5   2.057   3.193   2.478
    6Ru      Ru    6   2.184   2.275   3.565
    7Ru      Ru    7   3.219   2.689   1.972
    8Ru      Ru    8   3.330   1.952   3.023
    9Pd      Pd    9   3.037   3.867   2.008
   10Pd      Pd   10   4.036   4.101   3.772
   11Pd      Pd   11   4.331   2.495   2.503
   12Pd      Pd   12   2.238   2.025   2.355
   13Pd      Pd   13   2.018   3.527   3.670
   14Pd      Pd   14   3.211   2.171   4.236
   15UNK     H0   15   3.634   2.189   4.517
   15UNK     H1   16   3.399   2.134   4.449
   15UNK     C2   17   3.596   2.219   4.419
   15UNK     C3   18   3.464   2.189   4.382
   15UNK     C4   19   3.677   2.290   4.328
   15UNK     H5   20   3.778   2.314   4.360
   15UNK     N6   21   3.412   2.228   4.264
   15UNK     C7   22   3.625   2.332   4.203
   15UNK     C8   23   3.489   2.298   4.176
   15UNK     H9   24   3.901   2.356   4.181
   15UNK    C10   25   3.709   2.409   4.109
   15UNK    N11   26   3.847   2.399   4.106
   15UNK    H12   27   3.444   2.328   4.082
   15UNK    H13   28   4.144   2.368   4.074
   15UNK    N14   29   3.669   2.499   4.020
   15UNK    C15   30   3.896   2.486   4.010
   15UNK    C16   31   4.144   2.447   3.999
   15UNK    H17   32   4.360   2.437   3.967
   15UNK    C18   33   4.026   2.513   3.962
   15UNK    C19   34   3.782   2.554   3.967
   15UNK    C20   35   4.266   2.484   3.939
   15UNK    C21   36   3.796   2.666   3.883
   15UNK    C22   37   4.037   2.620   3.869
   15UNK    C23   38   4.267   2.587   3.844
   15UNK    H24   39   3.589   2.720   3.881
   15UNK    C25   40   3.926   2.700   3.837
   15UNK    C26   41   3.688   2.748   3.846
   15UNK    N27   42   4.155   2.655   3.811
   15UNK    H28   43   4.360   2.619   3.797
   15UNK    N29   44   3.949   2.811   3.762
   15UNK    C30   45   3.714   2.865   3.771
   15UNK    C31   46   3.846   2.893   3.734
   15UNK    H32   47   3.635   2.934   3.744
   15UNK    H33   48   3.870   2.983   3.677
   16UNK     H0   49   2.109   3.958   3.917
   16UNK     H1   50   1.989   3.753   3.849
   16UNK     C2   51   2.138   3.908   3.825
   16UNK     C3   52   2.070   3.792   3.787
   16UNK     C4   53   2.239   3.957   3.742
   16UNK     H5   54   2.289   4.051   3.770
   16UNK     N6   55   2.106   3.720   3.679
   16UNK     C7   56   2.275   3.890   3.623
   16UNK     C8   57   2.204   3.768   3.597
   16UNK     H9   58   2.377   3.844   3.356
   16UNK    C10   59   2.383   3.948   3.538
   16UNK    N11   60   2.432   3.902   3.417
   16UNK    H12   61   2.221   3.712   3.505
   16UNK    H13   62   2.579   3.783   3.185
   16UNK    N14   63   2.456   4.052   3.576
   16UNK    C15   64   2.548   3.973   3.386
   16UNK    C16   65   2.656   3.860   3.190
   16UNK    H17   66   2.766   3.787   3.017
   16UNK    C18   67   2.648   3.961   3.287
   16UNK    C19   68   2.553   4.073   3.484
   16UNK    C20   69   2.761   3.860   3.097
   16UNK    C21   70   2.652   4.174   3.481
   16UNK    C22   71   2.750   4.061   3.286
   16UNK    C23   72   2.858   3.961   3.105
   16UNK    H24   73   2.589   4.286   3.655
   16UNK    C25   74   2.750   4.168   3.377
   16UNK    C26   75   2.661   4.280   3.574
   16UNK    N27   76   2.853   4.059   3.197
   16UNK    H28   77   2.940   3.965   3.034
   16UNK    N29   78   2.847   4.261   3.363
   16UNK    C30   79   2.762   4.376   3.557
   16UNK    C31   80   2.852   4.364   3.450
   16UNK    H32   81   2.773   4.460   3.625
   16UNK    H33   82   2.930   4.438   3.435
   17UNK     H0   83   1.653   3.765   3.416
   17UNK     H1   84   1.808   3.711   3.602
   17UNK     C2   85   1.733   3.692   3.399
   17UNK     C3   86   1.820   3.663   3.505
   17UNK     C4   87   1.752   3.628   3.276
   17UNK     H5   88   1.683   3.650   3.195
   17UNK     N6   89   1.919   3.573   3.493
   17UNK     C7   90   1.857   3.534   3.259
   17UNK     C8   91   1.938   3.509   3.374
   17UNK     H9   92   1.824   3.629   3.002
   17UNK    C10   93   1.880   3.470   3.129
   17UNK    N11   94   1.861   3.536   3.010
   17UNK    H12   95   2.018   3.436   3.369
   17UNK    H13   96   1.837   3.675   2.745
   17UNK    N14   97   1.926   3.348   3.107
   17UNK    C15   98   1.896   3.451   2.906
   17UNK    C16   99   1.870   3.585   2.695
   17UNK    H17  100   1.857   3.671   2.493
   17UNK    C18  101   1.901   3.467   2.766
   17UNK    C19  102   1.929   3.332   2.971
   17UNK    C20  103   1.881   3.584   2.555
   17UNK    C21  104   1.962   3.217   2.896
   17UNK    C22  105   1.942   3.354   2.691
   17UNK    C23  106   1.921   3.466   2.489
   17UNK    H24  107   1.961   3.077   3.057
   17UNK    C25  108   1.975   3.233   2.755
   17UNK    C26  109   1.981   3.089   2.950
   17UNK    N27  110   1.954   3.355   2.556
   17UNK    H28  111   1.931   3.462   2.382
   17UNK    N29  112   2.018   3.133   2.675
   17UNK    C30  113   2.016   2.983   2.864
   17UNK    C31  114   2.036   3.010   2.728
   17UNK    H32  115   2.026   2.881   2.901
   17UNK    H33  116   2.063   2.931   2.659
   18UNK     H0  117   1.770   2.088   2.155
   18UNK     H1  118   1.973   1.964   2.229
   18UNK     C2  119   1.854   2.143   2.197
   18UNK     C3  120   1.968   2.072   2.239
   18UNK     C4  121   1.851   2.283   2.209
   18UNK     H5  122   1.765   2.339   2.174
   18UNK     N6  123   2.074   2.136   2.292
   18UNK     C7  124   1.962   2.351   2.264
   18UNK     C8  125   2.072   2.271   2.303
   18UNK     H9  126   1.765   2.552   2.300
   18UNK    C10  127   1.968   2.498   2.281
   18UNK    N11  128   1.861   2.584   2.298
   18UNK    H12  129   2.161   2.318   2.344
   18UNK    H13  130   1.642   2.786   2.343
   18UNK    N14  131   2.082   2.562   2.299
   18UNK    C15  132   1.912   2.710   2.329
   18UNK    C16  133   1.716   2.863   2.365
   18UNK    H17  134   1.568   3.020   2.395
   18UNK    C18  135   1.854   2.835   2.360
   18UNK    C19  136   2.050   2.691   2.325
   18UNK    C20  137   1.674   2.994   2.395
   18UNK    C21  138   2.139   2.797   2.350
   18UNK    C22  139   1.944   2.941   2.390
   18UNK    C23  140   1.770   3.093   2.423
   18UNK    H24  141   2.317   2.689   2.307
   18UNK    C25  142   2.083   2.922   2.386
   18UNK    C26  143   2.278   2.785   2.340
   18UNK    N27  144   1.902   3.066   2.422
   18UNK    H28  145   1.741   3.195   2.447
   18UNK    N29  146   2.161   3.028   2.417
   18UNK    C30  147   2.358   2.898   2.366
   18UNK    C31  148   2.295   3.017   2.406
   18UNK    H32  149   2.466   2.895   2.355
   18UNK    H33  150   2.353   3.106   2.426
   19UNK     H0  151   3.096   3.772   1.515
   19UNK     H1  152   3.084   3.909   1.723
   19UNK     C2  153   3.098   3.723   1.612
   19UNK     C3  154   3.092   3.801   1.729
   19UNK     C4  155   3.106   3.583   1.626
   19UNK     H5  156   3.111   3.521   1.536
   19UNK     N6  157   3.091   3.745   1.852
   19UNK     C7  158   3.106   3.524   1.754
   19UNK     C8  159   3.102   3.612   1.865
   19UNK     H9  160   2.938   3.349   1.889
   19UNK    C10  161   3.113   3.380   1.775
   19UNK    N11  162   3.026   3.312   1.857
   19UNK    H12  163   3.109   3.575   1.967
   19UNK    H13  164   2.863   3.159   2.052
   19UNK    N14  165   3.203   3.298   1.725
   19UNK    C15  166   3.076   3.184   1.874
   19UNK    C16  167   2.929   3.074   2.044
   19UNK    H17  168   2.818   2.951   2.184
   19UNK    C18  169   3.038   3.076   1.955
   19UNK    C19  170   3.183   3.179   1.785
   19UNK    C20  171   2.904   2.957   2.118
   19UNK    C21  172   3.258   3.061   1.770
   19UNK    C22  173   3.117   2.958   1.943
   19UNK    C23  174   2.990   2.847   2.104
   19UNK    H24  175   3.392   3.134   1.618
   19UNK    C25  176   3.224   2.950   1.851
   19UNK    C26  177   3.365   3.048   1.679
   19UNK    N27  178   3.093   2.848   2.018
   19UNK    H28  179   2.973   2.756   2.160
   19UNK    N29  180   3.290   2.833   1.844
   19UNK    C30  181   3.431   2.925   1.671
   19UNK    C31  182   3.391   2.820   1.756
   19UNK    H32  183   3.515   2.909   1.603
   19UNK    H33  184   3.443   2.725   1.751
   20UNK     H0  185   4.002   4.604   3.662
   20UNK     H1  186   4.105   4.396   3.751
   20UNK     C2  187   3.947   4.511   3.656
   20UNK     C3  188   4.006   4.393   3.705
   20UNK     C4  189   3.818   4.505   3.601
   20UNK     H5  190   3.774   4.598   3.565
   20UNK     N6  191   3.943   4.274   3.699
   20UNK     C7  192   3.749   4.382   3.595
   20UNK     C8  193   3.818   4.269   3.646
   20UNK     H9  194   3.569   4.560   3.464
   20UNK    C10  195   3.614   4.366   3.538
   20UNK    N11  196   3.543   4.462   3.468
   20UNK    H12  197   3.771   4.171   3.644
   20UNK    H13  198   3.386   4.652   3.294
   20UNK    N14  199   3.543   4.255   3.546
   20UNK    C15  200   3.424   4.405   3.423
   20UNK    C16  201   3.308   4.577   3.281
   20UNK    H17  202   3.183   4.704   3.154
   20UNK    C18  203   3.318   4.451   3.342
   20UNK    C19  204   3.428   4.277   3.478
   20UNK    C20  205   3.195   4.607   3.203
   20UNK    C21  206   3.321   4.188   3.460
   20UNK    C22  207   3.212   4.359   3.320
   20UNK    C23  208   3.095   4.510   3.187
   20UNK    H24  209   3.399   4.029   3.579
   20UNK    C25  210   3.213   4.230   3.379
   20UNK    C26  211   3.316   4.060   3.517
   20UNK    N27  212   3.105   4.387   3.242
   20UNK    H28  213   3.006   4.530   3.126
   20UNK    N29  214   3.107   4.150   3.353
   20UNK    C30  215   3.203   3.980   3.493
   20UNK    C31  216   3.100   4.029   3.412
   20UNK    H32  217   3.192   3.882   3.538
   20UNK    H33  218   3.011   3.971   3.392
   21UNK     H0  219   1.594   3.253   3.748
   21UNK     H1  220   1.738   3.455   3.714
   21UNK     C2  221   1.700   3.242   3.725
   21UNK     C3  222   1.780   3.355   3.706
   21UNK     C4  223   1.758   3.115   3.714
   21UNK     H5  224   1.694   3.027   3.726
   21UNK     N6  225   1.912   3.346   3.680
   21UNK     C7  226   1.896   3.101   3.688
   21UNK     C8  227   1.969   3.222   3.670
   21UNK     H9  228   2.127   2.973   3.794
   21UNK    C10  229   1.953   2.965   3.677
   21UNK    N11  230   2.075   2.919   3.727
   21UNK    H12  231   2.077   3.220   3.655
   21UNK    H13  232   2.342   2.801   3.811
   21UNK    N14  233   1.889   2.864   3.622
   21UNK    C15  234   2.089   2.784   3.691
   21UNK    C16  235   2.317   2.707   3.763
   21UNK    H17  236   2.507   2.611   3.812
   21UNK    C18  237   2.191   2.687   3.703
   21UNK    C19  238   1.966   2.753   3.632
   21UNK    C20  239   2.410   2.601   3.763
   21UNK    C21  240   1.935   2.623   3.590
   21UNK    C22  241   2.164   2.557   3.650
   21UNK    C23  242   2.377   2.480   3.701
   21UNK    H24  243   1.729   2.659   3.535
   21UNK    C25  244   2.036   2.524   3.599
   21UNK    C26  245   1.809   2.585   3.540
   21UNK    N27  246   2.256   2.457   3.647
   21UNK    H28  247   2.449   2.398   3.698
   21UNK    N29  248   2.015   2.395   3.563
   21UNK    C30  249   1.789   2.451   3.502
   21UNK    C31  250   1.893   2.359   3.518
   21UNK    H32  251   1.692   2.417   3.464
   21UNK    H33  252   1.879   2.254   3.492
   22UNK     H0  253   2.286   2.023   1.846
   22UNK     H1  254   2.207   1.949   2.073
   22UNK     C2  255   2.328   2.067   1.936
   22UNK     C3  256   2.284   2.025   2.063
   22UNK     C4  257   2.429   2.165   1.928
   22UNK     H5  258   2.463   2.192   1.828
   22UNK     N6  259   2.335   2.077   2.177
   22UNK     C7  260   2.486   2.218   2.046
   22UNK     C8  261   2.435   2.169   2.169
   22UNK     H9  262   2.567   2.406   1.851
   22UNK    C10  263   2.598   2.313   2.039
   22UNK    N11  264   2.625   2.398   1.933
   22UNK    H12  265   2.477   2.203   2.263
   22UNK    H13  266   2.704   2.577   1.702
   22UNK    N14  267   2.694   2.324   2.130
   22UNK    C15  268   2.750   2.455   1.953
   22UNK    C16  269   2.801   2.592   1.749
   22UNK    H17  270   2.881   2.692   1.573
   22UNK    C18  271   2.833   2.537   1.874
   22UNK    C19  272   2.790   2.404   2.077
   22UNK    C20  273   2.901   2.657   1.675
   22UNK    C21  274   2.917   2.432   2.129
   22UNK    C22  275   2.964   2.562   1.924
   22UNK    C23  276   3.029   2.671   1.730
   22UNK    H24  277   2.902   2.312   2.307
   22UNK    C25  278   3.003   2.513   2.051
   22UNK    C26  279   2.967   2.379   2.249
   22UNK    N27  280   3.058   2.629   1.855
   22UNK    H28  281   3.109   2.720   1.674
   22UNK    N29  282   3.129   2.545   2.090
   22UNK    C30  283   3.100   2.406   2.285
   22UNK    C31  284   3.178   2.489   2.202
   22UNK    H32  285   3.147   2.358   2.370
   22UNK    H33  286   3.283   2.508   2.224
   23UNK     H0  287   1.888   1.727   2.570
   23UNK     H1  288   2.030   1.823   2.391
   23UNK     C2  289   1.959   1.804   2.596
   23UNK     C3  290   2.038   1.859   2.494
   23UNK     C4  291   1.975   1.851   2.728
   23UNK     H5  292   1.913   1.808   2.806
   23UNK     N6  293   2.128   1.956   2.518
   23UNK     C7  294   2.070   1.952   2.756
   23UNK     C8  295   2.144   2.002   2.645
   23UNK     H9  296   2.040   1.837   3.009
   23UNK    C10  297   2.090   2.004   2.893
   23UNK    N11  298   2.055   1.936   3.008
   23UNK    H12  299   2.223   2.076   2.662
   23UNK    H13  300   1.962   1.810   3.265
   23UNK    N14  301   2.135   2.125   2.924
   23UNK    C15  302   2.078   2.019   3.118
   23UNK    C16  303   1.999   1.895   3.322
   23UNK    H17  304   1.947   1.810   3.517
   23UNK    C18  305   2.059   2.005   3.257
   23UNK    C19  306   2.133   2.134   3.060
   23UNK    C20  307   1.990   1.894   3.462
   23UNK    C21  308   2.176   2.241   3.140
   23UNK    C22  309   2.105   2.112   3.338
   23UNK    C23  310   2.042   2.003   3.534
   23UNK    H24  311   2.238   2.370   2.981
   23UNK    C25  312   2.163   2.228   3.281
   23UNK    C26  313   2.231   2.360   3.089
   23UNK    N27  314   2.098   2.110   3.473
   23UNK    H28  315   2.040   2.003   3.643
   23UNK    N29  316   2.204   2.324   3.366
   23UNK    C30  317   2.271   2.460   3.179
   23UNK    C31  318   2.257   2.438   3.316
   23UNK    H32  319   2.312   2.555   3.145
   23UNK    H33  320   2.288   2.513   3.388
   24UNK     H0  321   1.972   3.511   4.175
   24UNK     H1  322   1.900   3.486   3.937
   24UNK     C2  323   2.047   3.508   4.095
   24UNK     C3  324   2.006   3.493   3.962
   24UNK     C4  325   2.184   3.518   4.123
   24UNK     H5  326   2.215   3.528   4.227
   24UNK     N6  327   2.095   3.493   3.860
   24UNK     C7  328   2.279   3.510   4.020
   24UNK     C8  329   2.228   3.497   3.888
   24UNK     H9  330   2.510   3.626   3.904
   24UNK    C10  331   2.421   3.506   4.054
   24UNK    N11  332   2.524   3.560   3.978
   24UNK    H12  333   2.294   3.487   3.803
   24UNK    H13  334   2.761   3.652   3.817
   24UNK    N14  335   2.470   3.451   4.162
   24UNK    C15  336   2.644   3.526   4.039
   24UNK    C16  337   2.828   3.606   3.889
   24UNK    H17  338   3.009   3.663   3.781
   24UNK    C18  339   2.780   3.543   4.005
   24UNK    C19  340   2.604   3.463   4.158
   24UNK    C20  341   2.967   3.613   3.867
   24UNK    C21  342   2.698   3.419   4.252
   24UNK    C22  343   2.875   3.491   4.097
   24UNK    C23  344   3.054   3.557   3.962
   24UNK    H24  345   2.559   3.356   4.403
   24UNK    C25  346   2.835   3.431   4.217
   24UNK    C26  347   2.664   3.362   4.376
   24UNK    N27  348   3.008   3.496   4.073
   24UNK    H28  349   3.161   3.563   3.949
   24UNK    N29  350   2.933   3.386   4.299
   24UNK    C30  351   2.767   3.321   4.462
   24UNK    C31  352   2.900   3.334   4.419
   24UNK    H32  353   2.749   3.279   4.560
   24UNK    H33  354   2.982   3.304   4.485
   25UNK     H0  355   4.435   4.347   3.579
   25UNK     H1  356   4.287   4.256   3.756
   25UNK     C2  357   4.366   4.266   3.554
   25UNK     C3  358   4.281   4.217   3.654
   25UNK     C4  359   4.358   4.213   3.425
   25UNK     H5  360   4.424   4.254   3.348
   25UNK     N6  361   4.185   4.126   3.628
   25UNK     C7  362   4.263   4.114   3.396
   25UNK     C8  363   4.177   4.075   3.502
   25UNK     H9  364   4.428   4.116   3.165
   25UNK    C10  365   4.247   4.057   3.261
   25UNK    N11  366   4.341   4.064   3.160
   25UNK    H12  367   4.098   4.002   3.484
   25UNK    H13  368   4.534   4.064   2.926
   25UNK    N14  369   4.145   3.983   3.224
   25UNK    C15  370   4.293   3.992   3.051
   25UNK    C16  371   4.466   4.000   2.870
   25UNK    H17  372   4.596   3.990   2.695
   25UNK    C18  373   4.343   3.961   2.923
   25UNK    C19  374   4.168   3.948   3.096
   25UNK    C20  375   4.503   3.958   2.741
   25UNK    C21  376   4.082   3.876   3.012
   25UNK    C22  377   4.258   3.881   2.841
   25UNK    C23  378   4.416   3.874   2.668
   25UNK    H24  379   3.917   3.864   3.148
   25UNK    C25  380   4.129   3.844   2.883
   25UNK    C26  381   3.952   3.837   3.049
   25UNK    N27  382   4.296   3.837   2.718
   25UNK    H28  383   4.441   3.839   2.568
   25UNK    N29  384   4.053   3.776   2.794
   25UNK    C30  385   3.873   3.771   2.954
   25UNK    C31  386   3.926   3.745   2.827
   25UNK    H32  387   3.769   3.745   2.975
   25UNK    H33  388   3.865   3.697   2.751
   26UNK     H0  389   3.456   4.111   1.856
   26UNK     H1  390   3.213   4.056   1.874
   26UNK     C2  391   3.422   4.040   1.931
   26UNK     C3  392   3.286   4.009   1.941
   26UNK     C4  393   3.511   3.982   2.022
   26UNK     H5  394   3.616   4.010   2.016
   26UNK     N6  395   3.239   3.921   2.031
   26UNK     C7  396   3.465   3.894   2.123
   26UNK     C8  397   3.325   3.864   2.120
   26UNK     H9  398   3.538   3.641   2.251
   26UNK    C10  399   3.562   3.851   2.226
   26UNK    N11  400   3.587   3.726   2.279
   26UNK    H12  401   3.282   3.796   2.194
   26UNK    H13  402   3.659   3.465   2.414
   26UNK    N14  403   3.656   3.935   2.267
   26UNK    C15  404   3.707   3.732   2.353
   26UNK    C16  405   3.753   3.505   2.450
   26UNK    H17  406   3.818   3.319   2.542
   26UNK    C18  407   3.785   3.639   2.426
   26UNK    C19  408   3.745   3.866   2.340
   26UNK    C20  409   3.842   3.423   2.522
   26UNK    C21  410   3.865   3.914   2.396
   26UNK    C22  411   3.909   3.687   2.479
   26UNK    C23  412   3.962   3.478   2.568
   26UNK    H24  413   3.845   4.119   2.332
   26UNK    C25  414   3.948   3.822   2.465
   26UNK    C26  415   3.908   4.048   2.385
   26UNK    N27  416   3.994   3.607   2.550
   26UNK    H28  417   4.033   3.418   2.625
   26UNK    N29  418   4.066   3.858   2.519
   26UNK    C30  419   4.031   4.084   2.440
   26UNK    C31  420   4.108   3.986   2.504
   26UNK    H32  421   4.071   4.185   2.431
   26UNK    H33  422   4.206   4.011   2.545
   27UNK     H0  423   3.817   4.340   4.158
   27UNK     H1  424   3.993   4.282   3.995
   27UNK     C2  425   3.807   4.248   4.101
   27UNK     C3  426   3.907   4.216   4.009
   27UNK     C4  427   3.697   4.162   4.116
   27UNK     H5  428   3.621   4.189   4.190
   27UNK     N6  429   3.901   4.105   3.932
   27UNK     C7  430   3.692   4.041   4.043
   27UNK     C8  431   3.798   4.018   3.951
   27UNK     H9  432   3.451   4.039   4.200
   27UNK    C10  433   3.588   3.938   4.069
   27UNK    N11  434   3.480   3.953   4.153
   27UNK    H12  435   3.804   3.924   3.897
   27UNK    H13  436   3.252   3.962   4.347
   27UNK    N14  437   3.591   3.815   4.020
   27UNK    C15  438   3.417   3.829   4.165
   27UNK    C16  439   3.229   3.858   4.328
   27UNK    H17  440   3.057   3.855   4.461
   27UNK    C18  441   3.307   3.782   4.239
   27UNK    C19  442   3.492   3.746   4.081
   27UNK    C20  443   3.120   3.798   4.393
   27UNK    C21  444   3.462   3.609   4.071
   27UNK    C22  445   3.272   3.646   4.223
   27UNK    C23  446   3.092   3.663   4.369
   27UNK    H24  447   3.630   3.554   3.950
   27UNK    C25  448   3.348   3.560   4.140
   27UNK    C26  449   3.540   3.517   3.998
   27UNK    N27  450   3.166   3.589   4.285
   27UNK    H28  451   3.007   3.615   4.416
   27UNK    N29  452   3.307   3.432   4.132
   27UNK    C30  453   3.500   3.382   3.997
   27UNK    C31  454   3.383   3.344   4.065
   27UNK    H32  455   3.559   3.306   3.947
   27UNK    H33  456   3.350   3.240   4.066
   28UNK     H0  457   4.364   2.576   1.998
   28UNK     H1  458   4.443   2.535   2.232
   28UNK     C2  459   4.292   2.562   2.078
   28UNK     C3  460   4.336   2.540   2.209
   28UNK     C4  461   4.154   2.564   2.053
   28UNK     H5  462   4.119   2.580   1.951
   28UNK     N6  463   4.250   2.523   2.312
   28UNK     C7  464   4.062   2.544   2.158
   28UNK     C8  465   4.117   2.525   2.287
   28UNK     H9  466   3.894   2.418   1.972
   28UNK    C10  467   3.916   2.551   2.134
   28UNK    N11  468   3.849   2.485   2.033
   28UNK    H12  469   4.050   2.510   2.372
   28UNK    H13  470   3.681   2.349   1.819
   28UNK    N14  471   3.834   2.629   2.201
   28UNK    C15  472   3.716   2.528   2.034
   28UNK    C16  473   3.594   2.407   1.850
   28UNK    H17  474   3.462   2.314   1.703
   28UNK    C18  475   3.601   2.499   1.956
   28UNK    C19  476   3.714   2.621   2.139
   28UNK    C20  477   3.472   2.387   1.784
   28UNK    C21  478   3.597   2.695   2.167
   28UNK    C22  479   3.482   2.571   1.988
   28UNK    C23  480   3.359   2.459   1.824
   28UNK    H24  481   3.681   2.815   2.323
   28UNK    C25  482   3.482   2.670   2.089
   28UNK    C26  483   3.591   2.795   2.266
   28UNK    N27  484   3.365   2.551   1.922
   28UNK    H28  485   3.263   2.445   1.774
   28UNK    N29  486   3.367   2.740   2.105
   28UNK    C30  487   3.471   2.867   2.282
   28UNK    C31  488   3.362   2.836   2.199
   28UNK    H32  489   3.461   2.945   2.357
   28UNK    H33  490   3.268   2.890   2.209
   29UNK     H0  491   2.464   1.573   2.394
   29UNK     H1  492   2.303   1.746   2.312
   29UNK     C2  493   2.477   1.677   2.422
   29UNK     C3  494   2.387   1.773   2.377
   29UNK     C4  495   2.584   1.717   2.504
   29UNK     H5  496   2.656   1.643   2.539
   29UNK     N6  497   2.396   1.902   2.413
   29UNK     C7  498   2.598   1.853   2.542
   29UNK     C8  499   2.499   1.942   2.493
   29UNK     H9  500   2.629   1.960   2.799
   29UNK    C10  501   2.715   1.892   2.624
   29UNK    N11  502   2.716   1.955   2.748
   29UNK    H12  503   2.501   2.047   2.521
   29UNK    H13  504   2.751   2.106   3.012
   29UNK    N14  505   2.837   1.854   2.594
   29UNK    C15  506   2.849   1.958   2.795
   29UNK    C16  507   2.858   2.085   3.013
   29UNK    H17  508   2.898   2.188   3.203
   29UNK    C18  509   2.916   2.009   2.910
   29UNK    C19  510   2.918   1.886   2.698
   29UNK    C20  511   2.938   2.131   3.119
   29UNK    C21  512   3.053   1.851   2.713
   29UNK    C22  513   3.056   1.980   2.922
   29UNK    C23  514   3.076   2.101   3.120
   29UNK    H24  515   3.065   1.726   2.540
   29UNK    C25  516   3.121   1.898   2.828
   29UNK    C26  517   3.121   1.767   2.623
   29UNK    N27  518   3.133   2.026   3.024
   29UNK    H28  519   3.141   2.134   3.201
   29UNK    N29  520   3.250   1.864   2.854
   29UNK    C30  521   3.253   1.731   2.652
   29UNK    C31  522   3.313   1.781   2.768
   29UNK    H32  523   3.309   1.660   2.591
   29UNK    H33  524   3.414   1.750   2.794
   30UNK     H0  525   3.105   2.338   4.703
   30UNK     H1  526   3.128   2.175   4.520
   30UNK     C2  527   3.119   2.375   4.602
   30UNK     C3  528   3.132   2.281   4.498
   30UNK     C4  529   3.129   2.511   4.572
   30UNK     H5  530   3.121   2.583   4.654
   30UNK     N6  531   3.155   2.319   4.371
   30UNK     C7  532   3.150   2.554   4.439
   30UNK     C8  533   3.161   2.451   4.341
   30UNK     H9  534   3.260   2.776   4.568
   30UNK    C10  535   3.157   2.696   4.403
   30UNK    N11  536   3.210   2.796   4.481
   30UNK    H12  537   3.176   2.477   4.237
   30UNK    H13  538   3.319   3.030   4.640
   30UNK    N14  539   3.117   2.745   4.287
   30UNK    C15  540   3.194   2.917   4.414
   30UNK    C16  541   3.290   3.099   4.560
   30UNK    H17  542   3.359   3.278   4.665
   30UNK    C18  543   3.226   3.052   4.444
   30UNK    C19  544   3.134   2.879   4.294
   30UNK    C20  545   3.313   3.237   4.576
   30UNK    C21  546   3.099   2.975   4.197
   30UNK    C22  547   3.189   3.149   4.346
   30UNK    C23  548   3.272   3.325   4.475
   30UNK    H24  549   3.018   2.838   4.053
   30UNK    C25  550   3.126   3.111   4.226
   30UNK    C26  551   3.040   2.942   4.074
   30UNK    N27  552   3.211   3.282   4.363
   30UNK    H28  553   3.285   3.433   4.486
   30UNK    N29  554   3.093   3.210   4.140
   30UNK    C30  555   3.010   3.046   3.984
   30UNK    C31  556   3.038   3.178   4.021
   30UNK    H32  557   2.965   3.027   3.887
   30UNK    H33  558   3.016   3.261   3.954
   31UNK     H0  559   2.844   1.890   4.444
   31UNK     H1  560   3.068   1.992   4.411
   31UNK     C2  561   2.861   1.954   4.358
   31UNK     C3  562   2.987   2.012   4.341
   31UNK     C4  563   2.761   1.981   4.265
   31UNK     H5  564   2.663   1.934   4.279
   31UNK     N6  565   3.015   2.094   4.237
   31UNK     C7  566   2.787   2.065   4.155
   31UNK     C8  567   2.918   2.120   4.145
   31UNK     H9  568   2.514   2.118   4.182
   31UNK    C10  569   2.681   2.091   4.055
   31UNK    N11  570   2.550   2.115   4.087
   31UNK    H12  571   2.944   2.185   4.062
   31UNK    H13  572   2.258   2.167   4.144
   31UNK    N14  573   2.697   2.089   3.923
   31UNK    C15  574   2.478   2.133   3.970
   31UNK    C16  575   2.239   2.178   4.037
   31UNK    H17  576   2.026   2.211   4.063
   31UNK    C18  577   2.342   2.161   3.943
   31UNK    C19  578   2.573   2.108   3.870
   31UNK    C20  579   2.108   2.204   3.992
   31UNK    C21  580   2.534   2.106   3.735
   31UNK    C22  581   2.308   2.175   3.806
   31UNK    C23  582   2.085   2.220   3.854
   31UNK    H24  583   2.713   2.019   3.654
   31UNK    C25  584   2.402   2.149   3.705
   31UNK    C26  585   2.615   2.061   3.629
   31UNK    N27  586   2.184   2.210   3.763
   31UNK    H28  587   1.985   2.242   3.816
   31UNK    N29  588   2.358   2.162   3.579
   31UNK    C30  589   2.561   2.059   3.499
   31UNK    C31  590   2.433   2.112   3.478
   31UNK    H32  591   2.614   2.014   3.416
   31UNK    H33  592   2.387   2.111   3.379
   32UNK     H0  593   4.770   2.744   2.458
   32UNK     H1  594   4.612   2.552   2.458
   32UNK     C2  595   4.663   2.762   2.465
   32UNK     C3  596   4.575   2.654   2.466
   32UNK     C4  597   4.611   2.892   2.475
   32UNK     H5  598   4.681   2.975   2.479
   32UNK     N6  599   4.442   2.670   2.479
   32UNK     C7  600   4.472   2.913   2.480
   32UNK     C8  601   4.390   2.796   2.483
   32UNK     H9  602   4.394   3.114   2.301
   32UNK    C10  603   4.419   3.049   2.497
   32UNK    N11  604   4.400   3.143   2.398
   32UNK    H12  605   4.282   2.806   2.486
   32UNK    H13  606   4.389   3.379   2.197
   32UNK    N14  607   4.396   3.103   2.615
   32UNK    C15  608   4.365   3.264   2.457
   32UNK    C16  609   4.356   3.443   2.279
   32UNK    H17  610   4.352   3.624   2.154
   32UNK    C18  611   4.341   3.396   2.410
   32UNK    C19  612   4.364   3.232   2.594
   32UNK    C20  613   4.335   3.580   2.253
   32UNK    C21  614   4.337   3.330   2.690
   32UNK    C22  615   4.299   3.490   2.508
   32UNK    C23  616   4.291   3.665   2.355
   32UNK    H24  617   4.397   3.218   2.863
   32UNK    C25  618   4.294   3.457   2.644
   32UNK    C26  619   4.355   3.312   2.829
   32UNK    N27  620   4.268   3.619   2.480
   32UNK    H28  621   4.272   3.771   2.336
   32UNK    N29  622   4.255   3.555   2.728
   32UNK    C30  623   4.330   3.421   2.914
   32UNK    C31  624   4.276   3.539   2.860
   32UNK    H32  625   4.354   3.418   3.020
   32UNK    H33  626   4.255   3.623   2.925
   33UNK     H0  627   4.303   1.999   2.394
   33UNK     H1  628   4.389   2.233   2.390
   33UNK     C2  629   4.252   2.076   2.451
   33UNK     C3  630   4.300   2.208   2.448
   33UNK     C4  631   4.137   2.047   2.528
   33UNK     H5  632   4.099   1.945   2.526
   33UNK     N6  633   4.240   2.307   2.516
   33UNK     C7  634   4.073   2.150   2.601
   33UNK     C8  635   4.129   2.280   2.589
   33UNK     H9  636   3.992   1.922   2.738
   33UNK    C10  637   3.953   2.121   2.681
   33UNK    N11  638   3.931   2.001   2.747
   33UNK    H12  639   4.083   2.363   2.643
   33UNK    H13  640   3.879   1.756   2.910
   33UNK    N14  641   3.852   2.204   2.705
   33UNK    C15  642   3.807   2.006   2.807
   33UNK    C16  643   3.779   1.791   2.934
   33UNK    H17  644   3.724   1.610   3.042
   33UNK    C18  645   3.733   1.915   2.886
   33UNK    C19  646   3.757   2.131   2.768
   33UNK    C20  647   3.693   1.709   3.009
   33UNK    C21  648   3.623   2.164   2.795
   33UNK    C22  649   3.600   1.952   2.918
   33UNK    C23  650   3.563   1.754   3.037
   33UNK    H24  651   3.622   2.350   2.688
   33UNK    C25  652   3.544   2.072   2.870
   33UNK    C26  653   3.562   2.282   2.748
   33UNK    N27  654   3.518   1.873   2.993
   33UNK    H28  655   3.493   1.693   3.093
   33UNK    N29  656   3.414   2.096   2.900
   33UNK    C30  657   3.426   2.303   2.778
   33UNK    C31  658   3.356   2.208   2.854
   33UNK    H32  659   3.374   2.391   2.742
   33UNK    H33  660   3.251   2.223   2.879
   34UNK     H0  661   4.390   3.871   4.061
   34UNK     H1  662   4.249   4.055   3.968
   34UNK     C2  663   4.312   3.848   3.989
   34UNK     C3  664   4.233   3.951   3.938
   34UNK     C4  665   4.286   3.716   3.949
   34UNK     H5  666   4.347   3.635   3.990
   34UNK     N6  667   4.135   3.928   3.848
   34UNK     C7  668   4.183   3.686   3.857
   34UNK     C8  669   4.109   3.800   3.809
   34UNK     H9  670   4.147   3.541   3.611
   34UNK    C10  671   4.156   3.543   3.823
   34UNK    N11  672   4.131   3.490   3.697
   34UNK    H12  673   4.026   3.786   3.740
   34UNK    H13  674   4.055   3.358   3.438
   34UNK    N14  675   4.169   3.444   3.909
   34UNK    C15  676   4.129   3.350   3.707
   34UNK    C16  677   4.072   3.258   3.480
   34UNK    H17  678   4.034   3.152   3.293
   34UNK    C18  679   4.109   3.244   3.615
   34UNK    C19  680   4.162   3.327   3.840
   34UNK    C20  681   4.060   3.144   3.398
   34UNK    C21  682   4.187   3.196   3.887
   34UNK    C22  683   4.130   3.111   3.662
   34UNK    C23  684   4.084   3.018   3.454
   34UNK    H24  685   4.248   3.250   4.086
   34UNK    C25  686   4.170   3.088   3.796
   34UNK    C26  687   4.232   3.167   4.017
   34UNK    N27  688   4.116   3.001   3.583
   34UNK    H28  689   4.076   2.927   3.394
   34UNK    N29  690   4.193   2.959   3.831
   34UNK    C30  691   4.260   3.033   4.051
   34UNK    C31  692   4.239   2.933   3.955
   34UNK    H32  693   4.298   3.006   4.149
   34UNK    H33  694   4.261   2.829   3.979
   35UNK     H0  695   3.355   1.690   4.158
   35UNK     H1  696   3.309   1.901   4.286
   35UNK     C2  697   3.328   1.781   4.105
   35UNK     C3  698   3.302   1.899   4.177
   35UNK     C4  699   3.319   1.783   3.966
   35UNK     H5  700   3.341   1.692   3.910
   35UNK     N6  701   3.267   2.013   4.115
   35UNK     C7  702   3.280   1.900   3.899
   35UNK     C8  703   3.257   2.015   3.980
   35UNK     H9  704   3.157   1.736   3.706
   35UNK    C10  705   3.274   1.905   3.752
   35UNK    N11  706   3.212   1.814   3.669
   35UNK    H12  707   3.231   2.110   3.934
   35UNK    H13  708   3.090   1.622   3.462
   35UNK    N14  709   3.340   1.995   3.682
   35UNK    C15  710   3.242   1.849   3.537
   35UNK    C16  711   3.138   1.679   3.382
   35UNK    H17  712   3.068   1.545   3.225
   35UNK    C18  713   3.214   1.794   3.409
   35UNK    C19  714   3.325   1.961   3.552
   35UNK    C20  715   3.125   1.634   3.249
   35UNK    C21  716   3.386   2.021   3.442
   35UNK    C22  717   3.271   1.861   3.296
   35UNK    C23  718   3.186   1.705   3.145
   35UNK    H24  719   3.516   2.151   3.554
   35UNK    C25  720   3.353   1.974   3.313
   35UNK    C26  721   3.486   2.120   3.455
   35UNK    N27  722   3.256   1.818   3.168
   35UNK    H28  723   3.177   1.673   3.042
   35UNK    N29  724   3.406   2.028   3.201
   35UNK    C30  725   3.549   2.166   3.339
   35UNK    C31  726   3.503   2.120   3.214
   35UNK    H32  727   3.634   2.233   3.345
   35UNK    H33  728   3.551   2.152   3.122
   36UNK     H0  729   4.732   2.347   2.778
   36UNK     H1  730   4.575   2.355   2.585
   36UNK     C2  731   4.635   2.394   2.790
   36UNK     C3  732   4.547   2.399   2.680
   36UNK     C4  733   4.595   2.449   2.912
   36UNK     H5  734   4.662   2.440   2.997
   36UNK     N6  735   4.428   2.461   2.687
   36UNK     C7  736   4.468   2.510   2.925
   36UNK     C8  737   4.388   2.513   2.807
   36UNK     H9  738   4.602   2.617   3.152
   36UNK    C10  739   4.421   2.562   3.055
   36UNK    N11  740   4.500   2.616   3.155
   36UNK    H12  741   4.289   2.558   2.809
   36UNK    H13  742   4.652   2.761   3.375
   36UNK    N14  743   4.295   2.557   3.095
   36UNK    C15  744   4.417   2.655   3.261
   36UNK    C16  745   4.560   2.773   3.432
   36UNK    H17  746   4.656   2.876   3.598
   36UNK    C18  747   4.437   2.722   3.384
   36UNK    C19  748   4.292   2.607   3.222
   36UNK    C20  749   4.563   2.838   3.556
   36UNK    C21  750   4.182   2.612   3.310
   36UNK    C22  751   4.323   2.738   3.468
   36UNK    C23  752   4.446   2.850   3.632
   36UNK    H24  753   4.049   2.491   3.193
   36UNK    C25  754   4.199   2.681   3.433
   36UNK    C26  755   4.060   2.549   3.285
   36UNK    N27  756   4.328   2.802   3.588
   36UNK    H28  757   4.447   2.898   3.730
   36UNK    N29  758   4.100   2.691   3.525
   36UNK    C30  759   3.960   2.553   3.384
   36UNK    C31  760   3.984   2.625   3.502
   36UNK    H32  761   3.866   2.499   3.375
   36UNK    H33  762   3.909   2.627   3.580
   37UNK     H0  763   2.769   4.281   2.071
   37UNK     H1  764   2.882   4.095   1.958
   37UNK     C2  765   2.835   4.217   2.129
   37UNK     C3  766   2.897   4.110   2.065
   37UNK     C4  767   2.857   4.234   2.266
   37UNK     H5  768   2.807   4.318   2.312
   37UNK     N6  769   2.974   4.021   2.130
   37UNK     C7  770   2.939   4.145   2.338
   37UNK     C8  771   2.998   4.038   2.263
   37UNK     H9  772   2.771   4.257   2.521
   37UNK    C10  773   2.956   4.163   2.483
   37UNK    N11  774   2.859   4.226   2.559
   37UNK    H12  775   3.063   3.966   2.312
   37UNK    H13  776   2.653   4.358   2.734
   37UNK    N14  777   3.054   4.121   2.560
   37UNK    C15  778   2.899   4.227   2.691
   37UNK    C16  779   2.716   4.340   2.820
   37UNK    H17  780   2.577   4.435   2.961
   37UNK    C18  781   2.841   4.275   2.810
   37UNK    C19  782   3.024   4.164   2.687
   37UNK    C20  783   2.672   4.384   2.946
   37UNK    C21  784   3.100   4.150   2.805
   37UNK    C22  785   2.915   4.256   2.929
   37UNK    C23  786   2.753   4.362   3.059
   37UNK    H24  787   3.279   4.074   2.714
   37UNK    C25  788   3.041   4.193   2.927
   37UNK    C26  789   3.231   4.098   2.809
   37UNK    N27  790   2.870   4.296   3.050
   37UNK    H28  791   2.722   4.395   3.158
   37UNK    N29  792   3.102   4.177   3.046
   37UNK    C30  793   3.296   4.089   2.933
   37UNK    C31  794   3.227   4.128   3.049
   37UNK    H32  795   3.399   4.055   2.941
   37UNK    H33  796   3.276   4.123   3.146
   38UNK     H0  797   2.603   3.870   1.736
   38UNK     H1  798   2.837   3.928   1.800
   38UNK     C2  799   2.647   3.827   1.826
   38UNK     C3  800   2.778   3.860   1.862
   38UNK     C4  801   2.574   3.740   1.908
   38UNK     H5  802   2.471   3.718   1.882
   38UNK     N6  803   2.836   3.811   1.974
   38UNK     C7  804   2.630   3.688   2.026
   38UNK     C8  805   2.764   3.727   2.054
   38UNK     H9  806   2.620   3.623   2.304
   38UNK    C10  807   2.543   3.601   2.109
   38UNK    N11  808   2.548   3.583   2.246
   38UNK    H12  809   2.814   3.695   2.146
   38UNK    H13  810   2.514   3.567   2.545
   38UNK    N14  811   2.445   3.528   2.061
   38UNK    C15  812   2.439   3.504   2.285
   38UNK    C16  813   2.435   3.495   2.536
   38UNK    H17  814   2.406   3.468   2.751
   38UNK    C18  815   2.387   3.459   2.408
   38UNK    C19  816   2.377   3.472   2.163
   38UNK    C20  817   2.376   3.439   2.650
   38UNK    C21  818   2.259   3.395   2.159
   38UNK    C22  819   2.274   3.372   2.403
   38UNK    C23  820   2.272   3.347   2.635
   38UNK    H24  821   2.223   3.409   1.947
   38UNK    C25  822   2.209   3.343   2.282
   38UNK    C26  823   2.187   3.368   2.041
   38UNK    N27  824   2.221   3.315   2.514
   38UNK    H28  825   2.224   3.302   2.722
   38UNK    N29  826   2.096   3.269   2.289
   38UNK    C30  827   2.069   3.291   2.050
   38UNK    C31  828   2.027   3.244   2.175
   38UNK    H32  829   2.008   3.269   1.962
   38UNK    H33  830   1.936   3.185   2.183
   39BF4     B1  831   0.346   0.921   2.989
   39BF4     F2  832   0.352   0.999   2.874
   39BF4     F3  833   0.303   1.001   3.095
   39BF4     F4  834   0.256   0.818   2.971
   39BF4     F5  835   0.473   0.872   3.015
   40BF4     B1  836   6.061   0.280   0.203
   40BF4     F2  837   6.111   0.336   0.086
   40BF4     F3  838   5.933   0.233   0.178
   40BF4     F4  839   6.143   0.175   0.243
   40BF4     F5  840   6.056   0.375   0.304
   41BF4     B1  841   0.948   0.516   1.381
   41BF4     F2  842   0.827   0.480   1.327
   41BF4     F3  843   1.040   0.412   1.370
   41BF4     F4  844   0.999   0.628   1.315
   41BF4     F5  845   0.932   0.548   1.515
   42BF4     B1  846   5.862   1.465   5.988
   42BF4     F2  847   5.940   1.514   5.884
   42BF4     F3  848   5.923   1.492   6.110
   42BF4     F4  849   5.738   1.528   5.987
   42BF4     F5  850   5.846   1.328   5.974
   43BF4     B1  851   1.489   5.548   5.540
   43BF4     F2  852   1.554   5.451   5.615
   43BF4     F3  853   1.414   5.488   5.440
   43BF4     F4  854   1.407   5.626   5.620
   43BF4     F5  855   1.584   5.630   5.480
   44BF4     B1  856   0.908   1.081   0.089
   44BF4     F2  857   0.987   0.967   0.100
   44BF4     F3  858   0.937   1.143   6.155
   44BF4     F4  859   0.774   1.047   0.093
   44BF4     F5  860   0.937   1.167   0.194
   45BF4     B1  861   1.475   3.041   5.828
   45BF4     F2  862   1.472   2.902   5.837
   45BF4     F3  863   1.524   3.092   5.948
   45BF4     F4  864   1.559   3.077   5.724
   45BF4     F5  865   1.346   3.088   5.806
   46BF4     B1  866   1.369   2.855   2.215
   46BF4     F2  867   1.266   2.776   2.167
   46BF4     F3  868   1.387   2.834   2.351
   46BF4     F4  869   1.487   2.820   2.151
   46BF4     F5  870   1.345   2.989   2.192
   47BF4     B1  871   1.425   5.350   1.243
   47BF4     F2  872   1.414   5.466   1.168
   47BF4     F3  873   1.548   5.289   1.215
   47BF4     F4  874   1.422   5.382   1.378
   47BF4     F5  875   1.322   5.261   1.215
   48BF4     B1  876   2.869   4.937   3.981
   48BF4     F2  877   2.757   4.913   4.057
   48BF4     F3  878   2.972   4.986   4.060
   48BF4     F4  879   2.914   4.816   3.929
   48BF4     F5  880   2.846   5.024   3.876
   49BF4     B1  881   5.275   2.346   0.528
   49BF4     F2  882   5.274   2.319   0.664
   49BF4     F3  883   5.404   2.340   0.480
   49BF4     F4  884   5.193   2.256   0.460
   49BF4     F5  885   5.226   2.475   0.510
   50BF4     B1  886   5.820   2.937   4.316
   50BF4     F2  887   5.764   2.959   4.441
   50BF4     F3  888   5.916   3.033   4.291
   50BF4     F4  889   5.877   2.810   4.314
   50BF4     F5  890   5.720   2.943   4.220
   51BF4     B1  891   2.388   1.824   2.806
   51BF4     F2  892   2.304   1.812   2.914
   51BF4     F3  893   2.327   1.772   2.694
   51BF4     F4  894   2.415   1.959   2.782
   51BF4     F5  895   2.512   1.767   2.826
   52BF4     B1  896   0.500   3.663   0.231
   52BF4     F2  897   0.499   3.735   0.349
   52BF4     F3  898   0.399   3.568   0.238
   52BF4     F4  899   0.474   3.747   0.123
   52BF4     F5  900   0.622   3.599   0.215
   53BF4     B1  901   2.571   4.016   2.194
   53BF4     F2  902   2.463   3.931   2.209
   53BF4     F3  903   2.567   4.118   2.289
   53BF4     F4  904   2.683   3.940   2.223
   53BF4     F5  905   2.582   4.066   2.066
   54BF4     B1  906   5.055   1.969   0.963
   54BF4     F2  907   5.150   1.997   1.060
   54BF4     F3  908   4.997   2.087   0.916
   54BF4     F4  909   5.112   1.897   0.860
   54BF4     F5  910   4.955   1.892   1.022
   55BF4     B1  911   6.086   0.203   4.676
   55BF4     F2  912   6.170   0.312   4.663
   55BF4     F3  913   6.094   0.126   4.560
   55BF4     F4  914   6.123   0.123   4.783
   55BF4     F5  915   5.954   0.243   4.692
   56BF4     B1  916   1.260   5.357   0.384
   56BF4     F2  917   1.394   5.392   0.380
   56BF4     F3  918   1.231   5.271   0.279
   56BF4     F4  919   1.234   5.291   0.503
   56BF4     F5  920   1.180   5.470   0.374
   57BF4     B1  921   4.280   3.958   0.065
   57BF4     F2  922   4.162   3.911   0.009
   57BF4     F3  923   4.249   4.013   0.189
   57BF4     F4  924   4.368   3.852   0.083
   57BF4     F5  925   4.338   4.054   6.170
   58BF4     B1  926   3.099   0.037   2.373
   58BF4     F2  927   3.138   6.054   2.251
   58BF4     F3  928   3.151   6.027   2.476
   58BF4     F4  929   3.147   0.167   2.388
   58BF4     F5  930   2.960   0.040   2.381
   59BF4     B1  931   1.000   4.846   4.974
   59BF4     F2  932   1.066   4.966   5.000
   59BF4     F3  933   0.898   4.827   5.066
   59BF4     F4  934   0.948   4.850   4.846
   59BF4     F5  935   1.090   4.741   4.983
   60BF4     B1  936   4.180   1.699   4.884
   60BF4     F2  937   4.163   1.793   4.984
   60BF4     F3  938   4.158   1.760   4.761
   60BF4     F4  939   4.308   1.647   4.886
   60BF4     F5  940   4.089   1.595   4.900
   61BF4     B1  941   2.887   0.763   1.012
   61BF4     F2  942   2.932   0.878   1.075
   61BF4     F3  943   2.748   0.763   1.016
   61BF4     F4  944   2.930   0.766   0.880
   61BF4     F5  945   2.936   0.651   1.077
   62BF4     B1  946   6.013   1.189   0.793
   62BF4     F2  947   6.051   1.278   0.892
   62BF4     F3  948   5.898   1.122   0.833
   62BF4     F4  949   5.988   1.258   0.676
   62BF4     F5  950   6.113   1.096   0.771
   63BF4     B1  951   3.302   3.204   5.550
   63BF4     F2  952   3.404   3.124   5.598
   63BF4     F3  953   3.230   3.259   5.654
   63BF4     F4  954   3.358   3.303   5.471
   63BF4     F5  955   3.219   3.127   5.469
   64BF4     B1  956   1.170   2.398   4.935
   64BF4     F2  957   1.285   2.472   4.959
   64BF4     F3  958   1.186   2.327   4.817
   64BF4     F4  959   1.147   2.310   5.039
   64BF4     F5  960   1.062   2.484   4.921
   65BF4     B1  961   4.114   5.424   2.053
   65BF4     F2  962   4.115   5.357   1.931
   65BF4     F3  963   4.218   5.378   2.132
   65BF4     F4  964   4.129   5.560   2.032
   65BF4     F5  965   3.994   5.400   2.118
   66BF4     B1  966   1.394   0.529   3.554
   66BF4     F2  967   1.431   0.440   3.653
   66BF4     F3  968   1.504   0.606   3.516
   66BF4     F4  969   1.346   0.462   3.442
   66BF4     F5  970   1.295   0.613   3.602
   67DMSO    C1  971   3.402   0.482   0.047
   67DMSO    H1  972   3.391   0.441   6.133
   67DMSO    H2  973   3.308   0.529   0.077
   67DMSO    H3  974   3.483   0.555   0.048
   67DMSO    S1  975   3.440   0.349   0.158
   67DMSO    C2  976   3.469   0.449   0.303
   67DMSO    H4  977   3.373   0.477   0.347
   67DMSO    H5  978   3.528   0.391   0.374
   67DMSO    H6  979   3.524   0.539   0.274
   67DMSO    O1  980   3.577   0.308   0.114
   68DMSO    C1  981   2.992   1.754   4.821
   68DMSO    H1  982   2.912   1.813   4.777
   68DMSO    H2  983   3.061   1.817   4.877
   68DMSO    H3  984   3.044   1.697   4.744
   68DMSO    S1  985   2.918   1.637   4.934
   68DMSO    C2  986   3.071   1.556   4.978
   68DMSO    H4  987   3.126   1.529   4.888
   68DMSO    H5  988   3.131   1.622   5.041
   68DMSO    H6  989   3.046   1.466   5.034
   68DMSO    O1  990   2.851   1.542   4.842
   69DMSO    C1  991   4.145   1.189   1.919
   69DMSO    H1  992   4.055   1.199   1.858
   69DMSO    H2  993   4.215   1.121   1.871
   69DMSO    H3  994   4.118   1.153   2.018
   69DMSO    S1  995   4.219   1.351   1.935
   69DMSO    C2  996   4.296   1.352   1.774
   69DMSO    H4  997   4.353   1.260   1.761
   69DMSO    H5  998   4.219   1.357   1.697
   69DMSO    H6  999   4.363   1.437   1.766
   69DMSO    O1 1000   4.332   1.331   2.029
   70DMSO    C1 1001   2.916   3.431   2.605
   70DMSO    H1 1002   2.976   3.358   2.551
   70DMSO    H2 1003   2.969   3.526   2.612
   70DMSO    H3 1004   2.893   3.394   2.705
   70DMSO    S1 1005   2.764   3.461   2.517
   70DMSO    C2 1006   2.719   3.291   2.487
   70DMSO    H4 1007   2.803   3.241   2.438
   70DMSO    H5 1008   2.694   3.243   2.582
   70DMSO    H6 1009   2.633   3.292   2.420
   70DMSO    O1 1010   2.806   3.512   2.383
   71DMSO    C1 1011   3.259   1.070   4.454
   71DMSO    H1 1012   3.337   1.129   4.501
   71DMSO    H2 1013   3.167   1.072   4.513
   71DMSO    H3 1014   3.292   0.967   4.441
   71DMSO    S1 1015   3.223   1.139   4.293
   71DMSO    C2 1016   3.390   1.126   4.231
   71DMSO    H4 1017   3.393   1.171   4.132
   71DMSO    H5 1018   3.456   1.179   4.299
   71DMSO    H6 1019   3.419   1.020   4.227
   71DMSO    O1 1020   3.209   1.286   4.317
   72DMSO    C1 1021   1.421   3.239   0.891
   72DMSO    H1 1022   1.409   3.137   0.853
   72DMSO    H2 1023   1.371   3.308   0.822
   72DMSO    H3 1024   1.526   3.265   0.902
   72DMSO    S1 1025   1.339   3.248   1.049
   72DMSO    C2 1026   1.378   3.419   1.079
   72DMSO    H4 1027   1.317   3.481   1.013
   72DMSO    H5 1028   1.356   3.442   1.183
   72DMSO    H6 1029   1.484   3.436   1.059
   72DMSO    O1 1030   1.432   3.174   1.140
   73DMSO    C1 1031   4.489   0.004   4.156
   73DMSO    H1 1032   4.431   6.039   4.070
   73DMSO    H2 1033   4.593   0.020   4.125
   73DMSO    H3 1034   4.484   5.999   4.237
   73DMSO    S1 1035   4.425   0.161   4.213
   73DMSO    C2 1036   4.256   0.105   4.232
   73DMSO    H4 1037   4.221   0.068   4.136
   73DMSO    H5 1038   4.253   0.026   4.307
   73DMSO    H6 1039   4.197   0.190   4.265
   73DMSO    O1 1040   4.418   0.243   4.089
   74DMSO    C1 1041   0.551   3.916   0.962
   74DMSO    H1 1042   0.561   3.842   1.041
   74DMSO    H2 1043   0.473   3.885   0.891
   74DMSO    H3 1044   0.645   3.931   0.910
   74DMSO    S1 1045   0.502   4.072   1.034
   74DMSO    C2 1046   0.343   4.015   1.092
   74DMSO    H4 1047   0.286   4.102   1.124
   74DMSO    H5 1048   0.292   3.964   1.010
   74DMSO    H6 1049   0.359   3.946   1.176
   74DMSO    O1 1050   0.468   4.155   0.915
   75DMSO    C1 1051   2.159   1.817   0.556
   75DMSO    H1 1052   2.125   1.866   0.465
   75DMSO    H2 1053   2.101   1.851   0.641
   75DMSO    H3 1054   2.265   1.833   0.572
   75DMSO    S1 1055   2.129   1.642   0.540
   75DMSO    C2 1056   2.193   1.622   0.375
   75DMSO    H4 1057   2.302   1.620   0.380
   75DMSO    H5 1058   2.158   1.525   0.338
   75DMSO    H6 1059   2.157   1.702   0.311
   75DMSO    O1 1060   1.982   1.634   0.522
   76DMSO    C1 1061   3.961   3.616   1.392
   76DMSO    H1 1062   4.042   3.658   1.452
   76DMSO    H2 1063   3.945   3.679   1.304
   76DMSO    H3 1064   3.870   3.605   1.450
   76DMSO    S1 1065   4.013   3.455   1.335
   76DMSO    C2 1066   3.863   3.420   1.246
   76DMSO    H4 1067   3.777   3.436   1.311
   76DMSO    H5 1068   3.859   3.485   1.158
   76DMSO    H6 1069   3.866   3.316   1.214
   76DMSO    O1 1070   3.999   3.373   1.458
   77DMSO    C1 1071   3.068   0.591   4.317
   77DMSO    H1 1072   2.974   0.610   4.265
   77DMSO    H2 1073   3.125   0.512   4.268
   77DMSO    H3 1074   3.048   0.564   4.421
   77DMSO    S1 1075   3.164   0.742   4.318
   77DMSO    C2 1076   3.199   0.746   4.143
   77DMSO    H4 1077   3.104   0.754   4.090
   77DMSO    H5 1078   3.263   0.832   4.123
   77DMSO    H6 1079   3.250   0.654   4.115
   77DMSO    O1 1080   3.295   0.702   4.377
   78DMSO    C1 1081   1.412   4.775   0.514
   78DMSO    H1 1082   1.310   4.795   0.482
   78DMSO    H2 1083   1.422   4.671   0.545
   78DMSO    H3 1084   1.441   4.842   0.595
   78DMSO    S1 1085   1.523   4.803   0.376
   78DMSO    C2 1086   1.464   4.967   0.338
   78DMSO    H4 1087   1.487   5.035   0.421
   78DMSO    H5 1088   1.514   5.001   0.247
   78DMSO    H6 1089   1.357   4.964   0.321
   78DMSO    O1 1090   1.466   4.718   0.268
   79DMSO    C1 1091   2.820   0.353   4.479
   79DMSO    H1 1092   2.926   0.377   4.466
   79DMSO    H2 1093   2.773   0.428   4.543
   79DMSO    H3 1094   2.811   0.254   4.524
   79DMSO    S1 1095   2.741   0.351   4.319
   79DMSO    C2 1096   2.588   0.280   4.378
   79DMSO    H4 1097   2.610   0.190   4.435
   79DMSO    H5 1098   2.535   0.352   4.441
   79DMSO    H6 1099   2.526   0.256   4.291
   79DMSO    O1 1100   2.810   0.239   4.249
   80DMSO    C1 1101   6.245   1.403   4.174
   80DMSO    H1 1102   6.221   1.302   4.207
   80DMSO    H2 1103   6.211   1.477   4.246
   80DMSO    H3 1104   6.201   1.424   4.076
   80DMSO    S1 1105   0.124   1.418   4.157
   80DMSO    C2 1106   0.160   1.402   4.332
   80DMSO    H4 1107   0.265   1.424   4.348
   80DMSO    H5 1108   0.099   1.473   4.388
   80DMSO    H6 1109   0.137   1.300   4.365
   80DMSO    O1 1110   0.144   1.563   4.130
   81DMSO    C1 1111   1.955   0.646   0.182
   81DMSO    H1 1112   1.963   0.755   0.181
   81DMSO    H2 1113   1.854   0.618   0.212
   81DMSO    H3 1114   2.028   0.604   0.251
   81DMSO    S1 1115   1.984   0.585   0.017
   81DMSO    C2 1116   1.990   0.412   0.062
   81DMSO    H4 1117   2.014   0.355   6.158
   81DMSO    H5 1118   2.068   0.397   0.137
   81DMSO    H6 1119   1.892   0.382   0.100
   81DMSO    O1 1120   2.126   0.621   6.175
   82DMSO    C1 1121   2.925   1.153   2.463
   82DMSO    H1 1122   2.928   1.087   2.376
   82DMSO    H2 1123   2.990   1.238   2.446
   82DMSO    H3 1124   2.954   1.098   2.553
   82DMSO    S1 1125   2.758   1.213   2.483
   82DMSO    C2 1126   2.679   1.054   2.468
   82DMSO    H4 1127   2.713   0.989   2.550
   82DMSO    H5 1128   2.571   1.066   2.475
   82DMSO    H6 1129   2.705   1.009   2.373
   82DMSO    O1 1130   2.728   1.281   2.355
   83DMSO    C1 1131   0.335   1.670   3.182
   83DMSO    H1 1132   0.339   1.578   3.124
   83DMSO    H2 1133   0.325   1.648   3.289
   83DMSO    H3 1134   0.252   1.733   3.149
   83DMSO    S1 1135   0.488   1.759   3.156
   83DMSO    C2 1136   0.593   1.636   3.232
   83DMSO    H4 1137   0.560   1.618   3.334
   83DMSO    H5 1138   0.586   1.544   3.174
   83DMSO    H6 1139   0.696   1.672   3.232
   83DMSO    O1 1140   0.484   1.868   3.257
   84DMSO    C1 1141   3.703   4.892   3.943
   84DMSO    H1 1142   3.783   4.956   3.978
   84DMSO    H2 1143   3.644   4.944   3.867
   84DMSO    H3 1144   3.640   4.864   4.027
   84DMSO    S1 1145   3.773   4.744   3.871
   84DMSO    C2 1146   3.888   4.713   4.003
   84DMSO    H4 1147   3.951   4.628   3.976
   84DMSO    H5 1148   3.951   4.801   4.017
   84DMSO    H6 1149   3.833   4.690   4.095
   84DMSO    O1 1150   3.860   4.795   3.761
   85DMSO    C1 1151   1.140   2.553   1.213
   85DMSO    H1 1152   1.231   2.600   1.250
   85DMSO    H2 1153   1.052   2.597   1.259
   85DMSO    H3 1154   1.142   2.445   1.232
   85DMSO    S1 1155   1.132   2.578   1.036
   85DMSO    C2 1156   0.987   2.477   1.010
   85DMSO    H4 1157   0.972   2.467   0.903
   85DMSO    H5 1158   1.003   2.380   1.056
   85DMSO    H6 1159   0.900   2.526   1.056
   85DMSO    O1 1160   1.245   2.495   0.986
   86DMSO    C1 1161   1.712   3.377   0.033
   86DMSO    H1 1162   1.710   3.485   0.018
   86DMSO    H2 1163   1.639   3.329   6.153
   86DMSO    H3 1164   1.692   3.352   0.137
   86DMSO    S1 1165   1.874   3.317   6.173
   86DMSO    C2 1166   1.966   3.427   0.093
   86DMSO    H4 1167   1.962   3.390   0.196
   86DMSO    H5 1168   2.069   3.430   0.058
   86DMSO    H6 1169   1.922   3.526   0.087
   86DMSO    O1 1170   1.897   3.373   6.037
   87DMSO    C1 1171   3.675   2.396   3.068
   87DMSO    H1 1172   3.708   2.477   3.003
   87DMSO    H2 1173   3.761   2.347   3.113
   87DMSO    H3 1174   3.615   2.325   3.011
   87DMSO    S1 1175   3.575   2.467   3.198
   87DMSO    C2 1176   3.460   2.547   3.088
   87DMSO    H4 1177   3.398   2.614   3.148
   87DMSO    H5 1178   3.516   2.605   3.015
   87DMSO    H6 1179   3.398   2.472   3.039
   87DMSO    O1 1180   3.662   2.575   3.250
   88DMSO    C1 1181   3.568   4.236   4.672
   88DMSO    H1 1182   3.511   4.324   4.704
   88DMSO    H2 1183   3.670   4.265   4.645
   88DMSO    H3 1184   3.519   4.185   4.590
   88DMSO    S1 1185   3.578   4.122   4.810
   88DMSO    C2 1186   3.672   4.233   4.913
   88DMSO    H4 1187   3.763   4.261   4.862
   88DMSO    H5 1188   3.610   4.321   4.934
   88DMSO    H6 1189   3.695   4.181   5.006
   88DMSO    O1 1190   3.679   4.024   4.762
   89DMSO    C1 1191   3.624   2.848   3.105
   89DMSO    H1 1192   3.701   2.775   3.131
   89DMSO    H2 1193   3.528   2.816   3.147
   89DMSO    H3 1194   3.616   2.857   2.997
   89DMSO    S1 1195   3.668   3.004   3.177
   89DMSO    C2 1196   3.620   2.961   3.344
   89DMSO    H4 1197   3.683   2.879   3.378
   89DMSO    H5 1198   3.632   3.049   3.407
   89DMSO    H6 1199   3.516   2.929   3.343
   89DMSO    O1 1200   3.559   3.094   3.130
   90DMSO    C1 1201   3.226   4.159   4.770
   90DMSO    H1 1202   3.278   4.063   4.763
   90DMSO    H2 1203   3.264   4.228   4.695
   90DMSO    H3 1204   3.238   4.201   4.870
   90DMSO    S1 1205   3.052   4.131   4.739
   90DMSO    C2 1206   3.034   4.007   4.866
   90DMSO    H4 1207   3.107   3.928   4.848
   90DMSO    H5 1208   3.051   4.053   4.963
   90DMSO    H6 1209   2.933   3.968   4.862
   90DMSO    O1 1210   3.052   4.053   4.611
   91DMSO    C1 1211   0.967   3.793   4.271
   91DMSO    H1 1212   0.908   3.766   4.359
   91DMSO    H2 1213   1.055   3.848   4.302
   91DMSO    H3 1214   0.907   3.852   4.202
   91DMSO    S1 1215   1.017   3.643   4.187
   91DMSO    C2 1216   1.106   3.573   4.324
   91DMSO    H4 1217   1.037   3.554   4.406
   91DMSO    H5 1218   1.153   3.480   4.292
   91DMSO    H6 1219   1.182   3.645   4.356
   91DMSO    O1 1220   1.125   3.686   4.093
   92DMSO    C1 1221   4.660   3.010   0.187
   92DMSO    H1 1222   4.592   3.089   0.218
   92DMSO    H2 1223   4.617   2.951   0.106
   92DMSO    H3 1224   4.682   2.945   0.271
   92DMSO    S1 1225   4.813   3.084   0.130
   92DMSO    C2 1226   4.895   2.928   0.100
   92DMSO    H4 1227   4.887   2.866   0.188
   92DMSO    H5 1228   4.847   2.878   0.015
   92DMSO    H6 1229   5.000   2.947   0.078
   92DMSO    O1 1230   4.876   3.136   0.255
   93DMSO    C1 1231   4.541   1.475   3.916
   93DMSO    H1 1232   4.637   1.423   3.914
   93DMSO    H2 1233   4.549   1.563   3.979
   93DMSO    H3 1234   4.463   1.408   3.954
   93DMSO    S1 1235   4.499   1.527   3.750
   93DMSO    C2 1236   4.496   1.363   3.682
   93DMSO    H4 1237   4.589   1.312   3.707
   93DMSO    H5 1238   4.412   1.308   3.723
   93DMSO    H6 1239   4.487   1.369   3.573
   93DMSO    O1 1240   4.624   1.586   3.695
   94DMSO    C1 1241   4.795   0.865   3.583
   94DMSO    H1 1242   4.903   0.852   3.584
   94DMSO    H2 1243   4.770   0.966   3.550
   94DMSO    H3 1244   4.751   0.845   3.681
   94DMSO    S1 1245   4.726   0.751   3.464
   94DMSO    C2 1246   4.783   0.602   3.545
   94DMSO    H4 1247   4.724   0.586   3.635
   94DMSO    H5 1248   4.769   0.520   3.475
   94DMSO    H6 1249   4.889   0.612   3.569
   94DMSO    O1 1250   4.816   0.766   3.346
   95DMSO    C1 1251   4.607   1.860   3.007
   95DMSO    H1 1252   4.689   1.870   2.936
   95DMSO    H2 1253   4.648   1.831   3.104
   95DMSO    H3 1254   4.537   1.785   2.971
   95DMSO    S1 1255   4.525   2.018   3.026
   95DMSO    C2 1256   4.387   1.953   3.119
   95DMSO    H4 1257   4.314   2.033   3.132
   95DMSO    H5 1258   4.344   1.870   3.063
   95DMSO    H6 1259   4.423   1.918   3.215
   95DMSO    O1 1260   4.463   2.050   2.894
   96DMSO    C1 1261   1.162   2.145   3.454
   96DMSO    H1 1262   1.079   2.099   3.402
   96DMSO    H2 1263   1.256   2.116   3.406
   96DMSO    H3 1264   1.162   2.114   3.559
   96DMSO    S1 1265   1.145   2.322   3.443
   96DMSO    C2 1266   0.979   2.325   3.510
   96DMSO    H4 1267   0.942   2.428   3.509
   96DMSO    H5 1268   0.914   2.262   3.449
   96DMSO    H6 1269   0.981   2.287   3.612
   96DMSO    O1 1270   1.126   2.348   3.297
   97DMSO    C1 1271   2.223   1.740   4.636
   97DMSO    H1 1272   2.114   1.734   4.638
   97DMSO    H2 1273   2.265   1.650   4.681
   97DMSO    H3 1274   2.257   1.829   4.689
   97DMSO    S1 1275   2.275   1.747   4.465
   97DMSO    C2 1276   2.183   1.895   4.424
   97DMSO    H4 1277   2.233   1.982   4.465
   97DMSO    H5 1278   2.175   1.902   4.316
   97DMSO    H6 1279   2.082   1.887   4.467
   97DMSO    O1 1280   2.198   1.637   4.400
   98DMSO    C1 1281   1.562   2.599   2.675
   98DMSO    H1 1282   1.645   2.586   2.745
   98DMSO    H2 1283   1.569   2.528   2.593
   98DMSO    H3 1284   1.561   2.700   2.634
   98DMSO    S1 1285   1.406   2.575   2.760
   98DMSO    C2 1286   1.421   2.399   2.787
   98DMSO    H4 1287   1.436   2.351   2.691
   98DMSO    H5 1288   1.503   2.380   2.855
   98DMSO    H6 1289   1.327   2.364   2.830
   98DMSO    O1 1290   1.306   2.583   2.651
   99DMSO    C1 1291   1.239   2.162   4.552
   99DMSO    H1 1292   1.268   2.139   4.449
   99DMSO    H2 1293   1.221   2.268   4.565
   99DMSO    H3 1294   1.314   2.128   4.623
   99DMSO    S1 1295   1.085   2.078   4.587
   99DMSO    C2 1296   1.143   1.916   4.544
   99DMSO    H4 1297   1.222   1.886   4.612
   99DMSO    H5 1298   1.059   1.847   4.551
   99DMSO    H6 1299   1.180   1.919   4.441
   99DMSO    O1 1300   0.999   2.112   4.470
  100DMSO    C1 1301   3.578   1.176   1.018
  100DMSO    H1 1302   3.613   1.252   0.948
  100DMSO    H2 1303   3.630   1.183   1.114
  100DMSO    H3 1304   3.593   1.077   0.975
  100DMSO    S1 1305   3.404   1.199   1.049
  100DMSO    C2 1306   3.419   1.368   1.102
  100DMSO    H4 1307   3.447   1.431   1.017
  100DMSO    H5 1308   3.321   1.397   1.141
  100DMSO    H6 1309   3.493   1.373   1.182
  100DMSO    O1 1310   3.382   1.127   1.177
  101DMSO    C1 1311   0.728   3.852   1.520
  101DMSO    H1 1312   0.751   3.793   1.608
  101DMSO    H2 1313   0.732   3.959   1.541
  101DMSO    H3 1314   0.629   3.825   1.483
  101DMSO    S1 1315   0.847   3.814   1.392
  101DMSO    C2 1316   0.760   3.899   1.261
  101DMSO    H4 1317   0.659   3.859   1.256
  101DMSO    H5 1318   0.757   4.006   1.283
  101DMSO    H6 1319   0.812   3.882   1.167
  101DMSO    O1 1320   0.824   3.670   1.365
  102DMSO    C1 1321   4.337   3.362   3.291
  102DMSO    H1 1322   4.256   3.376   3.219
  102DMSO    H2 1323   4.432   3.341   3.241
  102DMSO    H3 1324   4.314   3.281   3.360
  102DMSO    S1 1325   4.358   3.514   3.383
  102DMSO    C2 1326   4.445   3.435   3.518
  102DMSO    H4 1327   4.532   3.383   3.479
  102DMSO    H5 1328   4.476   3.512   3.589
  102DMSO    H6 1329   4.379   3.365   3.569
  102DMSO    O1 1330   4.222   3.543   3.437
  103DMSO    C1 1331   0.679   1.958   4.400
  103DMSO    H1 1332   0.620   2.010   4.476
  103DMSO    H2 1333   0.672   1.850   4.415
  103DMSO    H3 1334   0.783   1.990   4.405
  103DMSO    S1 1335   0.615   1.999   4.238
  103DMSO    C2 1336   0.465   1.904   4.254
  103DMSO    H4 1337   0.490   1.803   4.284
  103DMSO    H5 1338   0.402   1.951   4.330
  103DMSO    H6 1339   0.413   1.903   4.158
  103DMSO    O1 1340   0.698   1.920   4.143
  104DMSO    C1 1341   1.671   0.405   2.410
  104DMSO    H1 1342   1.641   0.502   2.370
  104DMSO    H2 1343   1.779   0.398   2.417
  104DMSO    H3 1344   1.634   0.325   2.346
  104DMSO    S1 1345   1.605   0.385   2.575
  104DMSO    C2 1346   1.434   0.415   2.535
  104DMSO    H4 1347   1.379   0.428   2.628
  104DMSO    H5 1348   1.425   0.507   2.476
  104DMSO    H6 1349   1.393   0.330   2.480
  104DMSO    O1 1350   1.648   0.509   2.645
  105DMSO    C1 1351   3.670   6.032   0.249
  105DMSO    H1 1352   3.610   6.018   0.339
  105DMSO    H2 1353   3.630   0.046   0.188
  105DMSO    H3 1354   3.674   5.941   0.190
  105DMSO    S1 1355   3.837   0.006   0.295
  105DMSO    C2 1356   3.798   0.169   0.357
  105DMSO    H4 1357   3.892   0.224   0.371
  105DMSO    H5 1358   3.737   0.221   0.283
  105DMSO    H6 1359   3.746   0.161   0.452
  105DMSO    O1 1360   3.901   0.031   0.163
  106DMSO    C1 1361   4.411   3.542   1.356
  106DMSO    H1 1362   4.326   3.606   1.380
  106DMSO    H2 1363   4.403   3.508   1.253
  106DMSO    H3 1364   4.416   3.456   1.422
  106DMSO    S1 1365   4.561   3.637   1.373
  106DMSO    C2 1366   4.670   3.503   1.328
  106DMSO    H4 1367   4.773   3.534   1.341
  106DMSO    H5 1368   4.649   3.417   1.391
  106DMSO    H6 1369   4.651   3.477   1.224
  106DMSO    O1 1370   4.578   3.648   1.521
  107DMSO    C1 1371   2.006   3.965   1.150
  107DMSO    H1 1372   1.954   3.931   1.239
  107DMSO    H2 1373   1.968   4.062   1.119
  107DMSO    H3 1374   1.993   3.892   1.069
  107DMSO    S1 1375   2.180   3.979   1.191
  107DMSO    C2 1376   2.231   4.038   1.031
  107DMSO    H4 1377   2.194   3.970   0.954
  107DMSO    H5 1378   2.190   4.138   1.017
  107DMSO    H6 1379   2.340   4.042   1.030
  107DMSO    O1 1380   2.229   3.838   1.195
  108DMSO    C1 1381   1.762   3.618   4.669
  108DMSO    H1 1382   1.829   3.533   4.679
  108DMSO    H2 1383   1.680   3.609   4.741
  108DMSO    H3 1384   1.723   3.624   4.567
  108DMSO    S1 1385   1.851   3.768   4.707
  108DMSO    C2 1386   1.709   3.875   4.688
  108DMSO    H4 1387   1.742   3.979   4.688
  108DMSO    H5 1388   1.660   3.853   4.593
  108DMSO    H6 1389   1.641   3.858   4.771
  108DMSO    O1 1390   1.935   3.795   4.586
  109DMSO    C1 1391   3.687   2.840   0.242
  109DMSO    H1 1392   3.612   2.912   0.274
  109DMSO    H2 1393   3.734   2.873   0.149
  109DMSO    H3 1394   3.642   2.741   0.228
  109DMSO    S1 1395   3.813   2.831   0.369
  109DMSO    C2 1396   3.896   2.687   0.304
  109DMSO    H4 1397   3.941   2.713   0.208
  109DMSO    H5 1398   3.973   2.656   0.374
  109DMSO    H6 1399   3.823   2.607   0.290
  109DMSO    O1 1400   3.740   2.776   0.487
  110DMSO    C1 1401   2.548   1.215   0.970
  110DMSO    H1 1402   2.523   1.318   0.993
  110DMSO    H2 1403   2.457   1.160   0.944
  110DMSO    H3 1404   2.599   1.169   1.055
  110DMSO    S1 1405   2.658   1.214   0.829
  110DMSO    C2 1406   2.694   1.039   0.838
  110DMSO    H4 1407   2.751   1.020   0.929
  110DMSO    H5 1408   2.601   0.982   0.839
  110DMSO    H6 1409   2.753   1.012   0.751
  110DMSO    O1 1410   2.781   1.281   0.880
  111DMSO    C1 1411   0.028   2.523   0.816
  111DMSO    H1 1412   0.045   2.418   0.790
  111DMSO    H2 1413   0.018   2.534   0.924
  111DMSO    H3 1414   6.234   2.558   0.768
  111DMSO    S1 1415   0.165   2.622   0.757
  111DMSO    C2 1416   0.286   2.553   0.869
  111DMSO    H4 1417   0.248   2.559   0.971
  111DMSO    H5 1418   0.303   2.449   0.841
  111DMSO    H6 1419   0.378   2.611   0.860
  111DMSO    O1 1420   0.137   2.757   0.814
  112DMSO    C1 1421   4.973   4.207   0.321
  112DMSO    H1 1422   4.963   4.132   0.400
  112DMSO    H2 1423   5.058   4.182   0.258
  112DMSO    H3 1424   4.986   4.307   0.363
  112DMSO    S1 1425   4.825   4.203   0.220
  112DMSO    C2 1426   4.717   4.267   0.347
  112DMSO    H4 1427   4.739   4.373   0.363
  112DMSO    H5 1428   4.614   4.255   0.312
  112DMSO    H6 1429   4.732   4.210   0.438
  112DMSO    O1 1430   4.794   4.058   0.215
  113DMSO    C1 1431   3.252   4.755   3.953
  113DMSO    H1 1432   3.148   4.779   3.978
  113DMSO    H2 1433   3.314   4.768   4.042
  113DMSO    H3 1434   3.286   4.820   3.872
  113DMSO    S1 1435   3.260   4.584   3.902
  113DMSO    C2 1436   3.128   4.594   3.782
  113DMSO    H4 1437   3.040   4.635   3.832
  113DMSO    H5 1438   3.157   4.657   3.699
  113DMSO    H6 1439   3.105   4.493   3.748
  113DMSO    O1 1440   3.201   4.508   4.015
  114DMSO    C1 1441   1.742   1.106   0.728
  114DMSO    H1 1442   1.781   1.207   0.740
  114DMSO    H2 1443   1.788   1.038   0.799
  114DMSO    H3 1444   1.761   1.071   0.626
  114DMSO    S1 1445   1.566   1.106   0.757
  114DMSO    C2 1446   1.537   1.241   0.645
  114DMSO    H4 1447   1.596   1.327   0.676
  114DMSO    H5 1448   1.563   1.210   0.543
  114DMSO    H6 1449   1.431   1.267   0.649
  114DMSO    O1 1450   1.552   1.168   0.892
  115DMSO    C1 1451   1.332   3.940   1.564
  115DMSO    H1 1452   1.279   3.928   1.658
  115DMSO    H2 1453   1.308   3.861   1.494
  115DMSO    H3 1454   1.440   3.942   1.582
  115DMSO    S1 1455   1.288   4.097   1.491
  115DMSO    C2 1456   1.119   4.055   1.453
  115DMSO    H4 1457   1.077   4.141   1.400
  115DMSO    H5 1458   1.118   3.967   1.389
  115DMSO    H6 1459   1.064   4.039   1.546
  115DMSO    O1 1460   1.353   4.092   1.357
  116DMSO    C1 1461   2.388   4.946   4.201
  116DMSO    H1 1462   2.488   4.967   4.163
  116DMSO    H2 1463   2.328   4.898   4.124
  116DMSO    H3 1464   2.340   5.037   4.237
  116DMSO    S1 1465   2.403   4.832   4.338
  116DMSO    C2 1466   2.505   4.939   4.438
  116DMSO    H4 1467   2.590   4.973   4.378
  116DMSO    H5 1468   2.444   5.024   4.470
  116DMSO    H6 1469   2.540   4.883   4.525
  116DMSO    O1 1470   2.498   4.727   4.290
  117DMSO    C1 1471   2.900   0.806   2.945
  117DMSO    H1 1472   2.828   0.725   2.933
  117DMSO    H2 1473   3.002   0.769   2.934
  117DMSO    H3 1474   2.887   0.853   3.043
  117DMSO    S1 1475   2.869   0.929   2.818
  117DMSO    C2 1476   2.905   0.818   2.682
  117DMSO    H4 1477   2.821   0.750   2.670
  117DMSO    H5 1478   2.918   0.875   2.591
  117DMSO    H6 1479   2.995   0.761   2.704
  117DMSO    O1 1480   2.986   1.022   2.824
  118DMSO    C1 1481   3.121   3.580   2.931
  118DMSO    H1 1482   3.068   3.569   3.026
  118DMSO    H2 1483   3.196   3.658   2.940
  118DMSO    H3 1484   3.050   3.603   2.851
  118DMSO    S1 1485   3.202   3.425   2.895
  118DMSO    C2 1486   3.281   3.481   2.746
  118DMSO    H4 1487   3.358   3.555   2.771
  118DMSO    H5 1488   3.329   3.396   2.697
  118DMSO    H6 1489   3.207   3.525   2.680
  118DMSO    O1 1490   3.091   3.336   2.847
  119DMSO    C1 1491   1.382   1.657   0.925
  119DMSO    H1 1492   1.458   1.599   0.978
  119DMSO    H2 1493   1.421   1.755   0.901
  119DMSO    H3 1494   1.291   1.667   0.985
  119DMSO    S1 1495   1.342   1.575   0.772
  119DMSO    C2 1496   1.296   1.418   0.845
  119DMSO    H4 1497   1.218   1.434   0.919
  119DMSO    H5 1498   1.258   1.354   0.765
  119DMSO    H6 1499   1.385   1.372   0.890
  119DMSO    O1 1500   1.477   1.550   0.714
  120DMSO    C1 1501   4.479   2.312   4.569
  120DMSO    H1 1502   4.580   2.353   4.563
  120DMSO    H2 1503   4.435   2.302   4.470
  120DMSO    H3 1504   4.419   2.376   4.634
  120DMSO    S1 1505   4.493   2.152   4.647
  120DMSO    C2 1506   4.319   2.111   4.643
  120DMSO    H4 1507   4.305   2.020   4.702
  120DMSO    H5 1508   4.263   2.192   4.690
  120DMSO    H6 1509   4.288   2.094   4.540
  120DMSO    O1 1510   4.516   2.191   4.788
  121DMSO    C1 1511   0.246   0.604   3.382
  121DMSO    H1 1512   0.151   0.615   3.330
  121DMSO    H2 1513   0.270   0.499   3.400
  121DMSO    H3 1514   0.246   0.658   3.477
  121DMSO    S1 1515   0.375   0.674   3.280
  121DMSO    C2 1516   0.367   0.550   3.152
  121DMSO    H4 1517   0.448   0.570   3.081
  121DMSO    H5 1518   0.378   0.451   3.195
  121DMSO    H6 1519   0.272   0.560   3.099
  121DMSO    O1 1520   0.498   0.638   3.357
  122DMSO    C1 1521   3.752   0.921   3.358
  122DMSO    H1 1522   3.798   0.894   3.264
  122DMSO    H2 1523   3.737   0.832   3.420
  122DMSO    H3 1524   3.655   0.970   3.344
  122DMSO    S1 1525   3.860   1.031   3.448
  122DMSO    C2 1526   3.880   1.151   3.317
  122DMSO    H4 1527   3.941   1.232   3.356
  122DMSO    H5 1528   3.931   1.103   3.233
  122DMSO    H6 1529   3.782   1.188   3.288
  122DMSO    O1 1530   3.991   0.961   3.448
  123DMSO    C1 1531   4.033   4.375   0.460
  123DMSO    H1 1532   3.987   4.378   0.361
  123DMSO    H2 1533   4.107   4.455   0.469
  123DMSO    H3 1534   4.080   4.278   0.476
  123DMSO    S1 1535   3.906   4.398   0.583
  123DMSO    C2 1536   3.859   4.563   0.532
  123DMSO    H4 1537   3.944   4.630   0.546
  123DMSO    H5 1538   3.830   4.561   0.426
  123DMSO    H6 1539   3.775   4.596   0.593
  123DMSO    O1 1540   3.985   4.421   0.708
  124DMSO    C1 1541   1.788   0.724   1.359
  124DMSO    H1 1542   1.785   0.668   1.266
  124DMSO    H2 1543   1.689   0.762   1.384
  124DMSO    H3 1544   1.859   0.807   1.352
  124DMSO    S1 1545   1.843   0.613   1.488
  124DMSO    C2 1546   1.698   0.509   1.485
  124DMSO    H4 1547   1.611   0.571   1.505
  124DMSO    H5 1548   1.690   0.461   1.387
  124DMSO    H6 1549   1.709   0.434   1.563
  124DMSO    O1 1550   1.825   0.692   1.612
  125DMSO    C1 1551   2.846   0.536   1.491
  125DMSO    H1 1552   2.909   0.459   1.448
  125DMSO    H2 1553   2.743   0.526   1.455
  125DMSO    H3 1554   2.885   0.635   1.467
  125DMSO    S1 1555   2.848   0.518   1.669
  125DMSO    C2 1556   2.745   0.660   1.700
  125DMSO    H4 1557   2.641   0.636   1.677
  125DMSO    H5 1558   2.755   0.687   1.806
  125DMSO    H6 1559   2.778   0.744   1.638
  125DMSO    O1 1560   2.985   0.563   1.707
  126DMSO    C1 1561   1.881   0.198   1.394
  126DMSO    H1 1562   1.804   0.177   1.319
  126DMSO    H2 1563   1.942   0.110   1.413
  126DMSO    H3 1564   1.834   0.231   1.486
  126DMSO    S1 1565   1.985   0.330   1.334
  126DMSO    C2 1566   2.058   0.237   1.201
  126DMSO    H4 1567   2.132   0.300   1.151
  126DMSO    H5 1568   2.107   0.148   1.242
  126DMSO    H6 1569   1.981   0.209   1.129
  126DMSO    O1 1570   2.094   0.338   1.436
  127DMSO    C1 1571   0.501   3.555   4.311
  127DMSO    H1 1572   0.452   3.459   4.297
  127DMSO    H2 1573   0.434   3.622   4.364
  127DMSO    H3 1574   0.532   3.598   4.216
  127DMSO    S1 1575   0.646   3.531   4.412
  127DMSO    C2 1576   0.717   3.401   4.311
  127DMSO    H4 1577   0.736   3.441   4.212
  127DMSO    H5 1578   0.810   3.370   4.359
  127DMSO    H6 1579   0.648   3.317   4.308
  127DMSO    O1 1580   0.591   3.457   4.529
  128DMSO    C1 1581   2.370   0.950   2.996
  128DMSO    H1 1582   2.331   0.969   3.095
  128DMSO    H2 1583   2.346   1.032   2.928
  128DMSO    H3 1584   2.330   0.856   2.956
  128DMSO    S1 1585   2.548   0.935   3.004
  128DMSO    C2 1586   2.551   0.800   3.120
  128DMSO    H4 1587   2.511   0.834   3.215
  128DMSO    H5 1588   2.491   0.718   3.081
  128DMSO    H6 1589   2.654   0.767   3.131
  128DMSO    O1 1590   2.592   1.054   3.083
  129DMSO    C1 1591   6.216   1.278   3.464
  129DMSO    H1 1592   6.251   1.180   3.431
  129DMSO    H2 1593   6.237   1.291   3.571
  129DMSO    H3 1594   6.109   1.288   3.445
  129DMSO    S1 1595   0.006   1.402   3.370
  129DMSO    C2 1596   6.226   1.543   3.448
  129DMSO    H4 1597   6.251   1.545   3.554
  129DMSO    H5 1598   6.263   1.633   3.397
  129DMSO    H6 1599   6.118   1.535   3.432
  129DMSO    O1 1600   6.237   1.397   3.238
  130DMSO    C1 1601   1.291   2.693   3.106
  130DMSO    H1 1602   1.342   2.774   3.159
  130DMSO    H2 1603   1.290   2.710   2.999
  130DMSO    H3 1604   1.189   2.685   3.145
  130DMSO    S1 1605   1.377   2.540   3.140
  130DMSO    C2 1606   1.385   2.564   3.317
  130DMSO    H4 1607   1.434   2.478   3.362
  130DMSO    H5 1608   1.439   2.656   3.339
  130DMSO    H6 1609   1.283   2.571   3.355
  130DMSO    O1 1610   1.516   2.567   3.092
  131DMSO    C1 1611   1.130   4.447   2.400
  131DMSO    H1 1612   1.069   4.357   2.407
  131DMSO    H2 1613   1.079   4.530   2.450
  131DMSO    H3 1614   1.148   4.474   2.296
  131DMSO    S1 1615   1.287   4.421   2.482
  131DMSO    C2 1616   1.330   4.272   2.394
  131DMSO    H4 1617   1.263   4.191   2.425
  131DMSO    H5 1618   1.321   4.288   2.286
  131DMSO    H6 1619   1.432   4.246   2.419
  131DMSO    O1 1620   1.251   4.369   2.617
  132DMSO    C1 1621   4.295   3.605   1.699
  132DMSO    H1 1622   4.403   3.617   1.704
  132DMSO    H2 1623   4.267   3.570   1.599
  132DMSO    H3 1624   4.246   3.700   1.722
  132DMSO    S1 1625   4.244   3.483   1.819
  132DMSO    C2 1626   4.071   3.495   1.780
  132DMSO    H4 1627   4.040   3.600   1.786
  132DMSO    H5 1628   4.057   3.455   1.679
  132DMSO    H6 1629   4.018   3.435   1.853
  132DMSO    O1 1630   4.252   3.554   1.949
  133DMSO    C1 1631   2.139   2.220   0.465
  133DMSO    H1 1632   2.209   2.268   0.396
  133DMSO    H2 1633   2.176   2.122   0.495
  133DMSO    H3 1634   2.042   2.209   0.415
  133DMSO    S1 1635   2.119   2.325   0.608
  133DMSO    C2 1636   1.984   2.232   0.678
  133DMSO    H4 1637   1.900   2.232   0.608
  133DMSO    H5 1638   2.015   2.130   0.700
  133DMSO    H6 1639   1.953   2.282   0.771
  133DMSO    O1 1640   2.053   2.447   0.553
  134DMSO    C1 1641   3.513   1.825   1.696
  134DMSO    H1 1642   3.607   1.860   1.654
  134DMSO    H2 1643   3.466   1.756   1.626
  134DMSO    H3 1644   3.448   1.910   1.716
  134DMSO    S1 1645   3.549   1.739   1.848
  134DMSO    C2 1646   3.378   1.713   1.892
  134DMSO    H4 1647   3.325   1.807   1.884
  134DMSO    H5 1648   3.337   1.637   1.825
  134DMSO    H6 1649   3.375   1.679   1.995
  134DMSO    O1 1650   3.590   1.846   1.944
  135DMSO    C1 1651   3.633   0.671   1.849
  135DMSO    H1 1652   3.714   0.743   1.857
  135DMSO    H2 1653   3.541   0.718   1.814
  135DMSO    H3 1654   3.618   0.621   1.945
  135DMSO    S1 1655   3.684   0.548   1.729
  135DMSO    C2 1656   3.556   0.429   1.769
  135DMSO    H4 1657   3.583   0.335   1.721
  135DMSO    H5 1658   3.553   0.416   1.877
  135DMSO    H6 1659   3.461   0.465   1.730
  135DMSO    O1 1660   3.807   0.493   1.792
  136DMSO    C1 1661   1.721   1.643   2.218
  136DMSO    H1 1662   1.796   1.686   2.152
  136DMSO    H2 1663   1.768   1.580   2.293
  136DMSO    H3 1664   1.649   1.584   2.159
  136DMSO    S1 1665   1.634   1.776   2.300
  136DMSO    C2 1666   1.575   1.851   2.150
  136DMSO    H4 1667   1.509   1.782   2.097
  136DMSO    H5 1668   1.519   1.942   2.174
  136DMSO    H6 1669   1.659   1.876   2.086
  136DMSO    O1 1670   1.743   1.867   2.346
  137DMSO    C1 1671   1.478   1.625   0.369
  137DMSO    H1 1672   1.539   1.714   0.351
  137DMSO    H2 1673   1.389   1.626   0.306
  137DMSO    H3 1674   1.450   1.616   0.474
  137DMSO    S1 1675   1.574   1.481   0.323
  137DMSO    C2 1676   1.699   1.502   0.448
  137DMSO    H4 1677   1.770   1.419   0.441
  137DMSO    H5 1678   1.752   1.595   0.429
  137DMSO    H6 1679   1.652   1.503   0.546
  137DMSO    O1 1680   1.645   1.523   0.199
  138DMSO    C1 1681   1.127   3.942   0.316
  138DMSO    H1 1682   1.035   3.993   0.289
  138DMSO    H2 1683   1.210   4.012   0.318
  138DMSO    H3 1684   1.148   3.861   0.245
  138DMSO    S1 1685   1.107   3.869   0.478
  138DMSO    C2 1686   1.102   4.024   0.567
  138DMSO    H4 1687   1.083   4.002   0.672
  138DMSO    H5 1688   1.200   4.071   0.556
  138DMSO    H6 1689   1.023   4.086   0.526
  138DMSO    O1 1690   1.243   3.816   0.509
  139DMSO    C1 1691   3.041   1.565   4.110
  139DMSO    H1 1692   3.131   1.616   4.142
  139DMSO    H2 1693   2.955   1.631   4.117
  139DMSO    H3 1694   3.024   1.477   4.172
  139DMSO    S1 1695   3.058   1.509   3.940
  139DMSO    C2 1696   3.209   1.420   3.974
  139DMSO    H4 1697   3.246   1.378   3.880
  139DMSO    H5 1698   3.283   1.486   4.018
  139DMSO    H6 1699   3.187   1.338   4.043
  139DMSO    O1 1700   3.102   1.629   3.862
  140DMSO    C1 1701   3.916   0.437   0.732
  140DMSO    H1 1702   3.994   0.361   0.727
  140DMSO    H2 1703   3.894   0.473   0.631
  140DMSO    H3 1704   3.948   0.520   0.796
  140DMSO    S1 1705   3.767   0.364   0.800
  140DMSO    C2 1706   3.846   0.290   0.942
  140DMSO    H4 1707   3.774   0.226   0.992
  140DMSO    H5 1708   3.932   0.232   0.907
  140DMSO    H6 1709   3.879   0.370   1.009
  140DMSO    O1 1710   3.735   0.250   0.710
  141DMSO    C1 1711   4.047   1.338   4.090
  141DMSO    H1 1712   4.139   1.362   4.037
  141DMSO    H2 1713   4.070   1.305   4.192
  141DMSO    H3 1714   3.994   1.260   4.036
  141DMSO    S1 1715   3.945   1.485   4.100
  141DMSO    C2 1716   3.803   1.406   4.174
  141DMSO    H4 1717   3.824   1.392   4.280
  141DMSO    H5 1718   3.717   1.471   4.160
  141DMSO    H6 1719   3.787   1.310   4.125
  141DMSO    O1 1720   3.899   1.511   3.960
  142DMSO    C1 1721   0.925   4.142   3.708
  142DMSO    H1 1722   0.915   4.197   3.802
  142DMSO    H2 1723   0.871   4.048   3.714
  142DMSO    H3 1724   1.030   4.128   3.683
  142DMSO    S1 1725   0.848   4.243   3.582
  142DMSO    C2 1726   0.879   4.130   3.447
  142DMSO    H4 1727   0.986   4.111   3.443
  142DMSO    H5 1728   0.823   4.039   3.463
  142DMSO    H6 1729   0.847   4.180   3.355
  142DMSO    O1 1730   0.948   4.350   3.560
  143DMSO    C1 1731   1.373   3.211   4.228
  143DMSO    H1 1732   1.475   3.177   4.249
  143DMSO    H2 1733   1.354   3.304   4.282
  143DMSO    H3 1734   1.302   3.134   4.261
  143DMSO    S1 1735   1.355   3.238   4.052
  143DMSO    C2 1736   1.391   3.072   4.002
  143DMSO    H4 1737   1.486   3.044   4.047
  143DMSO    H5 1738   1.313   3.005   4.037
  143DMSO    H6 1739   1.401   3.069   3.894
  143DMSO    O1 1740   1.480   3.308   4.011
  144DMSO    C1 1741   0.921   2.019   2.015
  144DMSO    H1 1742   0.854   2.101   2.043
  144DMSO    H2 1743   0.884   1.925   2.057
  144DMSO    H3 1744   1.023   2.039   2.045
  144DMSO    S1 1745   0.917   2.007   1.837
  144DMSO    C2 1746   1.030   1.869   1.826
  144DMSO    H4 1747   0.983   1.781   1.871
  144DMSO    H5 1748   1.050   1.849   1.721
  144DMSO    H6 1749   1.123   1.895   1.878
  144DMSO    O1 1750   1.001   2.122   1.796
  145DMSO    C1 1751   4.352   0.955   4.484
  145DMSO    H1 1752   4.322   0.853   4.508
  145DMSO    H2 1753   4.460   0.966   4.500
  145DMSO    H3 1754   4.298   1.025   4.547
  145DMSO    S1 1755   4.312   0.986   4.313
  145DMSO    C2 1756   4.336   1.163   4.318
  145DMSO    H4 1757   4.278   1.206   4.400
  145DMSO    H5 1758   4.442   1.184   4.332
  145DMSO    H6 1759   4.303   1.205   4.223
  145DMSO    O1 1760   4.164   0.972   4.310
  146DMSO    C1 1761   6.244   2.189   2.825
  146DMSO    H1 1762   6.271   2.128   2.911
  146DMSO    H2 1763   6.230   2.293   2.857
  146DMSO    H3 1764   6.154   2.150   2.778
  146DMSO    S1 1765   0.081   2.184   2.709
  146DMSO    C2 1766   0.088   2.006   2.700
  146DMSO    H4 1767   6.293   1.969   2.656
  146DMSO    H5 1768   0.174   1.980   2.638
  146DMSO    H6 1769   0.101   1.967   2.801
  146DMSO    O1 1770   0.200   2.219   2.791
  147DMSO    C1 1771   0.715   4.832   3.821
  147DMSO    H1 1772   0.729   4.899   3.906
  147DMSO    H2 1773   0.802   4.836   3.755
  147DMSO    H3 1774   0.625   4.859   3.765
  147DMSO    S1 1775   0.697   4.664   3.880
  147DMSO    C2 1776   0.570   4.699   4.001
  147DMSO    H4 1777   0.597   4.789   4.056
  147DMSO    H5 1778   0.474   4.713   3.949
  147DMSO    H6 1779   0.563   4.615   4.069
  147DMSO    O1 1780   0.819   4.645   3.962
  148DMSO    C1 1781   0.783   2.079   1.059
  148DMSO    H1 1782   0.849   1.992   1.068
  148DMSO    H2 1783   0.831   2.167   1.102
  148DMSO    H3 1784   0.688   2.058   1.108
  148DMSO    S1 1785   0.752   2.106   0.885
  148DMSO    C2 1786   0.652   2.251   0.911
  148DMSO    H4 1787   0.713   2.331   0.952
  148DMSO    H5 1788   0.610   2.282   0.815
  148DMSO    H6 1789   0.571   2.226   0.980
  148DMSO    O1 1790   0.653   2.001   0.851
  149DMSO    C1 1791   3.442   0.640   2.764
  149DMSO    H1 1792   3.467   0.538   2.794
  149DMSO    H2 1793   3.478   0.658   2.663
  149DMSO    H3 1794   3.483   0.712   2.834
  149DMSO    S1 1795   3.264   0.657   2.766
  149DMSO    C2 1796   3.259   0.830   2.723
  149DMSO    H4 1797   3.197   0.882   2.796
  149DMSO    H5 1798   3.360   0.872   2.723
  149DMSO    H6 1799   3.216   0.838   2.623
  149DMSO    O1 1800   3.232   0.656   2.912
  150DMSO    C1 1801   3.682   1.063   3.047
  150DMSO    H1 1802   3.620   1.063   3.136
  150DMSO    H2 1803   3.786   1.040   3.071
  150DMSO    H3 1804   3.676   1.160   2.997
  150DMSO    S1 1805   3.620   0.939   2.936
  150DMSO    C2 1806   3.733   0.974   2.802
  150DMSO    H4 1807   3.728   1.080   2.777
  150DMSO    H5 1808   3.834   0.947   2.834
  150DMSO    H6 1809   3.703   0.914   2.716
  150DMSO    O1 1810   3.492   1.000   2.891
  151DMSO    C1 1811   0.843   3.824   3.259
  151DMSO    H1 1812   0.893   3.770   3.339
  151DMSO    H2 1813   0.893   3.920   3.240
  151DMSO    H3 1814   0.739   3.840   3.284
  151DMSO    S1 1815   0.851   3.726   3.110
  151DMSO    C2 1816   0.731   3.822   3.020
  151DMSO    H4 1817   0.709   3.772   2.925
  151DMSO    H5 1818   0.640   3.830   3.079
  151DMSO    H6 1819   0.774   3.920   3.000
  151DMSO    O1 1820   0.782   3.599   3.147
  152DMSO    C1 1821   4.713   2.814   0.744
  152DMSO    H1 1822   4.701   2.830   0.636
  152DMSO    H2 1823   4.726   2.908   0.797
  152DMSO    H3 1824   4.799   2.749   0.762
  152DMSO    S1 1825   4.568   2.731   0.805
  152DMSO    C2 1826   4.455   2.865   0.770
  152DMSO    H4 1827   4.490   2.955   0.819
  152DMSO    H5 1828   4.451   2.880   0.662
  152DMSO    H6 1829   4.356   2.838   0.808
  152DMSO    O1 1830   4.583   2.736   0.953
  153DMSO    C1 1831   6.207   3.547   3.635
  153DMSO    H1 1832   6.167   3.597   3.723
  153DMSO    H2 1833   6.189   3.607   3.545
  153DMSO    H3 1834   6.162   3.448   3.625
  153DMSO    S1 1835   0.086   3.530   3.658
  153DMSO    C2 1836   0.111   3.428   3.514
  153DMSO    H4 1837   0.047   3.340   3.523
  153DMSO    H5 1838   0.086   3.486   3.425
  153DMSO    H6 1839   0.216   3.397   3.513
  153DMSO    O1 1840   0.098   3.434   3.771
  154DMSO    C1 1841   4.739   0.710   1.992
  154DMSO    H1 1842   4.807   0.769   2.052
  154DMSO    H2 1843   4.734   0.749   1.890
  154DMSO    H3 1844   4.640   0.709   2.038
  154DMSO    S1 1845   4.800   0.543   1.984
  154DMSO    C2 1846   4.671   0.484   1.876
  154DMSO    H4 1847   4.687   0.525   1.777
  154DMSO    H5 1848   4.677   0.375   1.872
  154DMSO    H6 1849   4.574   0.515   1.915
  154DMSO    O1 1850   4.764   0.487   2.118
  155DMSO    C1 1851   2.866   6.036   4.906
  155DMSO    H1 1852   2.959   6.014   4.958
  155DMSO    H2 1853   2.806   0.038   4.964
  155DMSO    H3 1854   2.807   5.945   4.890
  155DMSO    S1 1855   2.901   0.040   4.747
  155DMSO    C2 1856   2.965   0.195   4.809
  155DMSO    H4 1857   3.063   0.177   4.852
  155DMSO    H5 1858   2.972   0.265   4.726
  155DMSO    H6 1859   2.896   0.234   4.884
  155DMSO    O1 1860   2.766   0.077   4.694
  156DMSO    C1 1861   3.407   1.456   0.510
  156DMSO    H1 1862   3.449   1.554   0.532
  156DMSO    H2 1863   3.298   1.461   0.505
  156DMSO    H3 1864   3.437   1.384   0.587
  156DMSO    S1 1865   3.471   1.401   0.352
  156DMSO    C2 1866   3.388   1.243   0.354
  156DMSO    H4 1867   3.413   1.193   0.448
  156DMSO    H5 1868   3.280   1.260   0.350
  156DMSO    H6 1869   3.422   1.185   0.269
  156DMSO    O1 1870   3.613   1.366   0.379
  157DMSO    C1 1871   4.505   2.687   1.271
  157DMSO    H1 1872   4.546   2.690   1.372
  157DMSO    H2 1873   4.529   2.591   1.224
  157DMSO    H3 1874   4.544   2.769   1.210
  157DMSO    S1 1875   4.328   2.701   1.281
  157DMSO    C2 1876   4.300   2.706   1.104
  157DMSO    H4 1877   4.194   2.721   1.085
  157DMSO    H5 1878   4.357   2.789   1.062
  157DMSO    H6 1879   4.332   2.612   1.060
  157DMSO    O1 1880   4.304   2.840   1.329
  158DMSO    C1 1881   1.496   1.927   0.604
  158DMSO    H1 1882   1.430   1.853   0.560
  158DMSO    H2 1883   1.600   1.893   0.600
  158DMSO    H3 1884   1.468   1.949   0.708
  158DMSO    S1 1885   1.486   2.079   0.510
  158DMSO    C2 1886   1.308   2.086   0.507
  158DMSO    H4 1887   1.269   2.000   0.452
  158DMSO    H5 1888   1.269   2.087   0.609
  158DMSO    H6 1889   1.280   2.178   0.456
  158DMSO    O1 1890   1.522   2.036   0.371
  159DMSO    C1 1891   3.013   0.143   2.723
  159DMSO    H1 1892   3.081   0.190   2.653
  159DMSO    H2 1893   3.034   0.035   2.725
  159DMSO    H3 1894   2.910   0.160   2.691
  159DMSO    S1 1895   3.038   0.209   2.888
  159DMSO    C2 1896   3.030   0.381   2.840
  159DMSO    H4 1897   3.101   0.398   2.759
  159DMSO    H5 1898   2.930   0.405   2.806
  159DMSO    H6 1899   3.058   0.443   2.925
  159DMSO    O1 1900   3.183   0.188   2.917
  160DMSO    C1 1901   3.348   2.035   1.456
  160DMSO    H1 1902   3.353   2.038   1.347
  160DMSO    H2 1903   3.441   2.071   1.499
  160DMSO    H3 1904   3.328   1.932   1.487
  160DMSO    S1 1905   3.215   2.141   1.509
  160DMSO    C2 1906   3.284   2.289   1.437
  160DMSO    H4 1907   3.285   2.277   1.328
  160DMSO    H5 1908   3.221   2.374   1.463
  160DMSO    H6 1909   3.386   2.303   1.473
  160DMSO    O1 1910   3.235   2.160   1.657
  161DMSO    C1 1911   3.608   1.574   4.434
  161DMSO    H1 1912   3.707   1.583   4.389
  161DMSO    H2 1913   3.615   1.577   4.543
  161DMSO    H3 1914   3.559   1.482   4.403
  161DMSO    S1 1915   3.507   1.711   4.381
  161DMSO    C2 1916   3.607   1.841   4.448
  161DMSO    H4 1917   3.691   1.858   4.380
  161DMSO    H5 1918   3.547   1.931   4.455
  161DMSO    H6 1919   3.644   1.813   4.547
  161DMSO    O1 1920   3.386   1.712   4.468
  162DMSO    C1 1921   4.218   0.572   2.766
  162DMSO    H1 1922   4.322   0.562   2.733
  162DMSO    H2 1923   4.152   0.547   2.683
  162DMSO    H3 1924   4.197   0.672   2.802
  162DMSO    S1 1925   4.188   0.454   2.897
  162DMSO    C2 1926   4.335   0.491   2.992
  162DMSO    H4 1927   4.322   0.585   3.043
  162DMSO    H5 1928   4.351   0.410   3.063
  162DMSO    H6 1929   4.421   0.495   2.923
  162DMSO    O1 1930   4.218   0.322   2.834
  163DMSO    C1 1931   4.082   0.906   2.350
  163DMSO    H1 1932   4.077   0.850   2.256
  163DMSO    H2 1933   4.034   1.003   2.339
  163DMSO    H3 1934   4.186   0.916   2.381
  163DMSO    S1 1935   3.993   0.814   2.474
  163DMSO    C2 1936   4.045   0.917   2.610
  163DMSO    H4 1937   4.000   1.016   2.599
  163DMSO    H5 1938   4.013   0.870   2.702
  163DMSO    H6 1939   4.154   0.924   2.609
  163DMSO    O1 1940   4.074   0.690   2.491
  164DMSO    C1 1941   2.466   0.993   1.739
  164DMSO    H1 1942   2.457   0.985   1.630
  164DMSO    H2 1943   2.558   0.942   1.770
  164DMSO    H3 1944   2.381   0.946   1.787
  164DMSO    S1 1945   2.477   1.165   1.786
  164DMSO    C2 1946   2.328   1.214   1.701
  164DMSO    H4 1947   2.320   1.322   1.707
  164DMSO    H5 1948   2.336   1.183   1.597
  164DMSO    H6 1949   2.242   1.167   1.749
  164DMSO    O1 1950   2.586   1.222   1.703
  165DMSO    C1 1951   0.848   1.699   1.015
  165DMSO    H1 1952   0.834   1.740   0.915
  165DMSO    H2 1953   0.757   1.649   1.048
  165DMSO    H3 1954   0.876   1.776   1.086
  165DMSO    S1 1955   0.981   1.580   1.010
  165DMSO    C2 1956   0.887   1.449   0.933
  165DMSO    H4 1957   0.951   1.361   0.926
  165DMSO    H5 1958   0.800   1.426   0.994
  165DMSO    H6 1959   0.857   1.482   0.833
  165DMSO    O1 1960   0.995   1.536   1.152
  166DMSO    C1 1961   4.148   1.153   0.780
  166DMSO    H1 1962   4.188   1.251   0.754
  166DMSO    H2 1963   4.114   1.103   0.690
  166DMSO    H3 1964   4.065   1.163   0.850
  166DMSO    S1 1965   4.277   1.054   0.853
  166DMSO    C2 1966   4.325   1.175   0.976
  166DMSO    H4 1967   4.416   1.138   1.024
  166DMSO    H5 1968   4.344   1.270   0.928
  166DMSO    H6 1969   4.247   1.183   1.051
  166DMSO    O1 1970   4.387   1.061   0.753
  167DMSO    C1 1971   2.469   0.623   1.949
  167DMSO    H1 1972   2.563   0.667   1.914
  167DMSO    H2 1973   2.394   0.628   1.871
  167DMSO    H3 1974   2.437   0.675   2.039
  167DMSO    S1 1975   2.500   0.452   1.991
  167DMSO    C2 1976   2.340   0.428   2.068
  167DMSO    H4 1977   2.331   0.499   2.150
  167DMSO    H5 1978   2.261   0.443   1.994
  167DMSO    H6 1979   2.336   0.326   2.107
  167DMSO    O1 1980   2.593   0.460   2.107
  168DMSO    C1 1981   3.388   2.293   0.334
  168DMSO    H1 1982   3.305   2.360   0.312
  168DMSO    H2 1983   3.454   2.282   0.248
  168DMSO    H3 1984   3.351   2.196   0.366
  168DMSO    S1 1985   3.481   2.361   0.471
  168DMSO    C2 1986   3.550   2.498   0.379
  168DMSO    H4 1987   3.619   2.552   0.444
  168DMSO    H5 1988   3.604   2.459   0.292
  168DMSO    H6 1989   3.469   2.564   0.347
  168DMSO    O1 1990   3.595   2.267   0.486
  169DMSO    C1 1991   0.221   0.407   2.028
  169DMSO    H1 1992   0.206   0.337   1.946
  169DMSO    H2 1993   0.241   0.354   2.121
  169DMSO    H3 1994   0.134   0.472   2.037
  169DMSO    S1 1995   0.362   0.509   1.989
  169DMSO    C2 1996   0.476   0.372   1.985
  169DMSO    H4 1997   0.577   0.411   1.973
  169DMSO    H5 1998   0.468   0.314   2.077
  169DMSO    H6 1999   0.451   0.310   1.899
  169DMSO    O1 2000   0.392   0.581   2.116
  170DMSO    C1 2001   3.367   0.034   1.177
  170DMSO    H1 2002   3.260   0.052   1.162
  170DMSO    H2 2003   3.406   6.031   1.104
  170DMSO    H3 2004   3.385   6.064   1.278
  170DMSO    S1 2005   3.456   0.188   1.161
  170DMSO    C2 2006   3.426   0.210   0.986
  170DMSO    H4 2007   3.458   0.120   0.933
  170DMSO    H5 2008   3.320   0.231   0.968
  170DMSO    H6 2009   3.486   0.294   0.952
  170DMSO    O1 2010   3.598   0.144   1.166
  171DMSO    C1 2011   0.863   1.184   3.246
  171DMSO    H1 2012   0.837   1.135   3.340
  171DMSO    H2 2013   0.806   1.139   3.165
  171DMSO    H3 2014   0.970   1.175   3.227
  171DMSO    S1 2015   0.817   1.356   3.258
  171DMSO    C2 2016   0.914   1.391   3.403
  171DMSO    H4 2017   1.019   1.375   3.380
  171DMSO    H5 2018   0.896   1.495   3.431
  171DMSO    H6 2019   0.881   1.324   3.483
  171DMSO    O1 2020   0.679   1.352   3.312
  172DMSO    C1 2021   0.821   3.280   1.395
  172DMSO    H1 2022   0.859   3.374   1.435
  172DMSO    H2 2023   0.713   3.271   1.411
  172DMSO    H3 2024   0.873   3.195   1.440
  172DMSO    S1 2025   0.850   3.279   1.219
  172DMSO    C2 2026   0.765   3.126   1.185
  172DMSO    H4 2027   0.793   3.094   1.085
  172DMSO    H5 2028   0.794   3.051   1.259
  172DMSO    H6 2029   0.657   3.144   1.190
  172DMSO    O1 2030   0.995   3.244   1.209
  173DMSO    C1 2031   2.208   4.561   0.902
  173DMSO    H1 2032   2.312   4.537   0.882
  173DMSO    H2 2033   2.166   4.620   0.819
  173DMSO    H3 2034   2.197   4.617   0.995
  173DMSO    S1 2035   2.116   4.409   0.914
  173DMSO    C2 2036   2.141   4.361   0.744
  173DMSO    H4 2037   2.249   4.355   0.725
  173DMSO    H5 2038   2.094   4.264   0.729
  173DMSO    H6 2039   2.095   4.436   0.680
  173DMSO    O1 2040   1.974   4.454   0.919
  174DMSO    C1 2041   1.212   0.857   4.235
  174DMSO    H1 2042   1.114   0.852   4.283
  174DMSO    H2 2043   1.227   0.955   4.190
  174DMSO    H3 2044   1.223   0.778   4.161
  174DMSO    S1 2045   1.335   0.833   4.363
  174DMSO    C2 2046   1.476   0.853   4.256
  174DMSO    H4 2047   1.471   0.777   4.178
  174DMSO    H5 2048   1.473   0.953   4.212
  174DMSO    H6 2049   1.566   0.839   4.316
  174DMSO    O1 2050   1.332   0.686   4.387
  175DMSO    C1 2051   0.752   4.625   3.518
  175DMSO    H1 2052   0.831   4.695   3.546
  175DMSO    H2 2053   0.655   4.674   3.520
  175DMSO    H3 2054   0.753   4.539   3.585
  175DMSO    S1 2055   0.786   4.565   3.353
  175DMSO    C2 2056   0.761   4.723   3.273
  175DMSO    H4 2057   0.835   4.793   3.311
  175DMSO    H5 2058   0.771   4.709   3.166
  175DMSO    H6 2059   0.660   4.758   3.297
  175DMSO    O1 2060   0.664   4.487   3.316
  176DMSO    C1 2061   2.797   1.337   2.814
  176DMSO    H1 2062   2.868   1.261   2.782
  176DMSO    H2 2063   2.742   1.302   2.902
  176DMSO    H3 2064   2.727   1.360   2.733
  176DMSO    S1 2065   2.888   1.486   2.854
  176DMSO    C2 2066   2.745   1.586   2.889
  176DMSO    H4 2067   2.699   1.553   2.983
  176DMSO    H5 2068   2.775   1.690   2.898
  176DMSO    H6 2069   2.673   1.576   2.808
  176DMSO    O1 2070   2.933   1.538   2.722
  177DMSO    C1 2071   3.941   1.279   1.062
  177DMSO    H1 2072   3.865   1.234   0.999
  177DMSO    H2 2073   3.988   1.363   1.011
  177DMSO    H3 2074   4.017   1.205   1.087
  177DMSO    S1 2075   3.867   1.335   1.214
  177DMSO    C2 2076   3.779   1.472   1.142
  177DMSO    H4 2077   3.851   1.539   1.094
  177DMSO    H5 2078   3.706   1.435   1.070
  177DMSO    H6 2079   3.728   1.525   1.223
  177DMSO    O1 2080   3.979   1.402   1.286
  178DMSO    C1 2081   2.374   2.324   1.473
  178DMSO    H1 2082   2.398   2.384   1.560
  178DMSO    H2 2083   2.291   2.368   1.418
  178DMSO    H3 2084   2.347   2.222   1.501
  178DMSO    S1 2085   2.516   2.316   1.365
  178DMSO    C2 2086   2.515   2.487   1.319
  178DMSO    H4 2087   2.540   2.550   1.405
  178DMSO    H5 2088   2.589   2.500   1.241
  178DMSO    H6 2089   2.416   2.511   1.279
  178DMSO    O1 2090   2.463   2.249   1.243
  179DMSO    C1 2091   1.609   2.933   1.345
  179DMSO    H1 2092   1.580   2.995   1.259
  179DMSO    H2 2093   1.551   2.841   1.345
  179DMSO    H3 2094   1.592   2.990   1.436
  179DMSO    S1 2095   1.783   2.895   1.330
  179DMSO    C2 2096   1.799   2.814   1.489
  179DMSO    H4 2097   1.740   2.723   1.488
  179DMSO    H5 2098   1.905   2.790   1.503
  179DMSO    H6 2099   1.766   2.883   1.566
  179DMSO    O1 2100   1.849   3.027   1.354
  180DMSO    C1 2101   1.100   2.373   4.309
  180DMSO    H1 2102   1.179   2.449   4.309
  180DMSO    H2 2103   1.043   2.377   4.402
  180DMSO    H3 2104   1.142   2.273   4.296
  180DMSO    S1 2105   0.990   2.406   4.173
  180DMSO    C2 2106   0.890   2.259   4.196
  180DMSO    H4 2107   0.842   2.265   4.294
  180DMSO    H5 2108   0.815   2.255   4.118
  180DMSO    H6 2109   0.954   2.171   4.193
  180DMSO    O1 2110   1.073   2.376   4.052
  181DMSO    C1 2111   0.724   0.007   2.517
  181DMSO    H1 2112   0.667   0.007   2.610
  181DMSO    H2 2113   0.661   0.044   2.436
  181DMSO    H3 2114   0.760   5.975   2.495
  181DMSO    S1 2115   0.862   0.119   2.536
  181DMSO    C2 2116   0.937   0.034   2.674
  181DMSO    H4 2117   0.861   0.020   2.751
  181DMSO    H5 2118   0.975   6.006   2.640
  181DMSO    H6 2119   1.018   0.097   2.712
  181DMSO    O1 2120   0.803   0.242   2.597
  182DMSO    C1 2121   0.784   0.784   0.296
  182DMSO    H1 2122   0.747   0.849   0.376
  182DMSO    H2 2123   0.891   0.800   0.282
  182DMSO    H3 2124   0.732   0.806   0.203
  182DMSO    S1 2125   0.753   0.614   0.343
  182DMSO    C2 2126   0.807   0.544   0.188
  182DMSO    H4 2127   0.912   0.568   0.172
  182DMSO    H5 2128   0.791   0.436   0.192
  182DMSO    H6 2129   0.746   0.587   0.108
  182DMSO    O1 2130   0.604   0.602   0.337
  183DMSO    C1 2131   4.101   0.244   4.590
  183DMSO    H1 2132   3.992   0.239   4.595
  183DMSO    H2 2133   4.137   0.317   4.663
  183DMSO    H3 2134   4.132   0.272   4.490
  183DMSO    S1 2135   4.169   0.084   4.632
  183DMSO    C2 2136   4.337   0.130   4.594
  183DMSO    H4 2137   4.373   0.196   4.673
  183DMSO    H5 2138   4.399   0.040   4.590
  183DMSO    H6 2139   4.340   0.182   4.498
  183DMSO    O1 2140   4.129   6.066   4.517
  184DMSO    C1 2141   3.537   2.478   1.182
  184DMSO    H1 2142   3.560   2.549   1.103
  184DMSO    H2 2143   3.429   2.470   1.197
  184DMSO    H3 2144   3.586   2.507   1.275
  184DMSO    S1 2145   3.599   2.317   1.134
  184DMSO    C2 2146   3.499   2.303   0.987
  184DMSO    H4 2147   3.534   2.377   0.914
  184DMSO    H5 2148   3.512   2.202   0.947
  184DMSO    H6 2149   3.395   2.320   1.013
  184DMSO    O1 2150   3.532   2.224   1.230
  185DMSO    C1 2151   1.557   3.037   0.116
  185DMSO    H1 2152   1.593   3.097   0.200
  185DMSO    H2 2153   1.559   3.095   0.023
  185DMSO    H3 2154   1.455   3.002   0.136
  185DMSO    S1 2155   1.663   2.895   0.097
  185DMSO    C2 2156   1.572   2.820   6.150
  185DMSO    H4 2157   1.584   2.882   6.060
  185DMSO    H5 2158   1.611   2.720   6.132
  185DMSO    H6 2159   1.467   2.815   6.177
  185DMSO    O1 2160   1.629   2.809   0.214
  186DMSO    C1 2161   0.089   2.240   1.116
  186DMSO    H1 2162   0.165   2.318   1.118
  186DMSO    H2 2163   0.114   2.165   1.040
  186DMSO    H3 2164   6.289   2.281   1.092
  186DMSO    S1 2165   0.084   2.157   1.274
  186DMSO    C2 2166   0.029   2.299   1.367
  186DMSO    H4 2167   0.094   2.384   1.342
  186DMSO    H5 2168   6.224   2.320   1.341
  186DMSO    H6 2169   0.039   2.275   1.473
  186DMSO    O1 2170   0.227   2.145   1.315
  187DMSO    C1 2171   1.067   1.819   2.435
  187DMSO    H1 2172   1.030   1.729   2.386
  187DMSO    H2 2173   1.156   1.796   2.493
  187DMSO    H3 2174   0.990   1.860   2.499
  187DMSO    S1 2175   1.110   1.941   2.311
  187DMSO    C2 2176   1.229   1.840   2.224
  187DMSO    H4 2177   1.278   1.902   2.149
  187DMSO    H5 2178   1.301   1.802   2.296
  187DMSO    H6 2179   1.177   1.758   2.176
  187DMSO    O1 2180   1.192   2.041   2.384
  188DMSO    C1 2181   2.228   0.783   4.331
  188DMSO    H1 2182   2.191   0.718   4.410
  188DMSO    H2 2183   2.220   0.887   4.365
  188DMSO    H3 2184   2.168   0.769   4.241
  188DMSO    S1 2185   2.398   0.743   4.296
  188DMSO    C2 2186   2.370   0.569   4.268
  188DMSO    H4 2187   2.465   0.521   4.246
  188DMSO    H5 2188   2.327   0.525   4.358
  188DMSO    H6 2189   2.302   0.556   4.184
  188DMSO    O1 2190   2.464   0.751   4.429
  189DMSO    C1 2191   1.903   1.027   1.646
  189DMSO    H1 2192   1.865   0.938   1.595
  189DMSO    H2 2193   1.819   1.085   1.685
  189DMSO    H3 2194   1.960   1.087   1.576
  189DMSO    S1 2195   2.007   0.979   1.782
  189DMSO    C2 2196   1.882   0.891   1.872
  189DMSO    H4 2197   1.915   0.879   1.975
  189DMSO    H5 2198   1.789   0.948   1.869
  189DMSO    H6 2199   1.867   0.793   1.826
  189DMSO    O1 2200   2.028   1.105   1.860
  190DMSO    C1 2201   3.816   1.729   0.835
  190DMSO    H1 2202   3.915   1.722   0.791
  190DMSO    H2 2203   3.757   1.806   0.785
  190DMSO    H3 2204   3.823   1.750   0.942
  190DMSO    S1 2205   3.734   1.572   0.814
  190DMSO    C2 2206   3.718   1.585   0.637
  190DMSO    H4 2207   3.818   1.590   0.593
  190DMSO    H5 2208   3.667   1.497   0.600
  190DMSO    H6 2209   3.660   1.674   0.612
  190DMSO    O1 2210   3.597   1.597   0.868
  191DMSO    C1 2211   2.025   2.609   4.111
  191DMSO    H1 2212   2.110   2.621   4.178
  191DMSO    H2 2213   2.024   2.508   4.071
  191DMSO    H3 2214   2.030   2.683   4.031
  191DMSO    S1 2215   1.876   2.636   4.207
  191DMSO    C2 2216   1.769   2.650   4.065
  191DMSO    H4 2217   1.803   2.731   4.000
  191DMSO    H5 2218   1.765   2.555   4.011
  191DMSO    H6 2219   1.668   2.674   4.100
  191DMSO    O1 2220   1.891   2.776   4.255
  192DMSO    C1 2221   0.513   2.168   1.458
  192DMSO    H1 2222   0.442   2.248   1.436
  192DMSO    H2 2223   0.615   2.205   1.462
  192DMSO    H3 2224   0.504   2.091   1.381
  192DMSO    S1 2225   0.472   2.093   1.615
  192DMSO    C2 2226   0.483   2.243   1.712
  192DMSO    H4 2227   0.443   2.222   1.812
  192DMSO    H5 2228   0.588   2.271   1.719
  192DMSO    H6 2229   0.426   2.322   1.665
  192DMSO    O1 2230   0.596   2.020   1.652
  193DMSO    C1 2231   0.814   2.095   0.137
  193DMSO    H1 2232   0.842   2.201   0.135
  193DMSO    H2 2233   0.749   2.070   0.054
  193DMSO    H3 2234   0.764   2.072   0.231
  193DMSO    S1 2235   0.963   1.998   0.129
  193DMSO    C2 2236   0.886   1.840   0.155
  193DMSO    H4 2237   0.826   1.845   0.246
  193DMSO    H5 2238   0.822   1.815   0.070
  193DMSO    H6 2239   0.964   1.765   0.166
  193DMSO    O1 2240   1.030   2.027   0.259
  194DMSO    C1 2241   0.619   2.085   3.043
  194DMSO    H1 2242   0.661   1.999   2.991
  194DMSO    H2 2243   0.694   2.133   3.105
  194DMSO    H3 2244   0.535   2.055   3.106
  194DMSO    S1 2245   0.559   2.204   2.925
  194DMSO    C2 2246   0.720   2.233   2.853
  194DMSO    H4 2247   0.789   2.259   2.933
  194DMSO    H5 2248   0.753   2.144   2.802
  194DMSO    H6 2249   0.713   2.318   2.784
  194DMSO    O1 2250   0.537   2.326   3.007
  195DMSO    C1 2251   0.791   2.791   1.611
  195DMSO    H1 2252   0.862   2.768   1.531
  195DMSO    H2 2253   0.838   2.777   1.708
  195DMSO    H3 2254   0.703   2.727   1.601
  195DMSO    S1 2255   0.743   2.962   1.593
  195DMSO    C2 2256   0.616   2.959   1.718
  195DMSO    H4 2257   0.561   3.053   1.712
  195DMSO    H5 2258   0.549   2.875   1.698
  195DMSO    H6 2259   0.662   2.948   1.816
  195DMSO    O1 2260   0.665   2.963   1.465
  196DMSO    C1 2261   1.719   1.921   0.942
  196DMSO    H1 2262   1.614   1.923   0.910
  196DMSO    H2 2263   1.734   1.846   1.020
  196DMSO    H3 2264   1.748   2.020   0.977
  196DMSO    S1 2265   1.821   1.882   0.801
  196DMSO    C2 2266   1.767   1.712   0.789
  196DMSO    H4 2267   1.779   1.664   0.886
  196DMSO    H5 2268   1.663   1.709   0.758
  196DMSO    H6 2269   1.829   1.662   0.714
  196DMSO    O1 2270   1.958   1.872   0.858
  197DMSO    C1 2271   0.600   1.825   2.757
  197DMSO    H1 2272   0.599   1.752   2.838
  197DMSO    H2 2273   0.627   1.777   2.663
  197DMSO    H3 2274   0.670   1.906   2.777
  197DMSO    S1 2275   0.437   1.893   2.738
  197DMSO    C2 2276   0.358   1.738   2.697
  197DMSO    H4 2277   0.257   1.758   2.663
  197DMSO    H5 2278   0.414   1.690   2.617
  197DMSO    H6 2279   0.357   1.674   2.785
  197DMSO    O1 2280   0.446   1.964   2.607
  198DMSO    C1 2281   4.907   2.051   0.272
  198DMSO    H1 2282   4.976   2.121   0.317
  198DMSO    H2 2283   4.883   1.971   0.343
  198DMSO    H3 2284   4.951   2.009   0.181
  198DMSO    S1 2285   4.756   2.137   0.229
  198DMSO    C2 2286   4.679   1.999   0.147
  198DMSO    H4 2287   4.748   1.957   0.073
  198DMSO    H5 2288   4.653   1.925   0.223
  198DMSO    H6 2289   4.588   2.034   0.098
  198DMSO    O1 2290   4.793   2.227   0.115
  199DMSO    C1 2291   4.834   3.997   4.797
  199DMSO    H1 2292   4.912   3.924   4.819
  199DMSO    H2 2293   4.841   4.030   4.694
  199DMSO    H3 2294   4.845   4.083   4.864
  199DMSO    S1 2295   4.674   3.924   4.827
  199DMSO    C2 2296   4.714   3.854   4.986
  199DMSO    H4 2297   4.630   3.794   5.021
  199DMSO    H5 2298   4.802   3.791   4.975
  199DMSO    H6 2299   4.733   3.935   5.056
  199DMSO    O1 2300   4.669   3.806   4.735
  200DMSO    C1 2301   3.176   4.742   0.588
  200DMSO    H1 2302   3.144   4.845   0.589
  200DMSO    H2 2303   3.174   4.702   0.690
  200DMSO    H3 2304   3.276   4.734   0.545
  200DMSO    S1 2305   3.062   4.648   0.488
  200DMSO    C2 2306   3.050   4.769   0.357
  200DMSO    H4 2307   3.148   4.782   0.311
  200DMSO    H5 2308   2.978   4.732   0.283
  200DMSO    H6 2309   3.014   4.864   0.398
  200DMSO    O1 2310   2.934   4.661   0.563
  201DMSO    C1 2311   2.296   0.294   1.694
  201DMSO    H1 2312   2.291   0.298   1.803
  201DMSO    H2 2313   2.214   0.351   1.650
  201DMSO    H3 2314   2.293   0.191   1.660
  201DMSO    S1 2315   2.451   0.366   1.643
  201DMSO    C2 2316   2.430   0.330   1.469
  201DMSO    H4 2317   2.521   0.359   1.416
  201DMSO    H5 2318   2.413   0.223   1.458
  201DMSO    H6 2319   2.344   0.386   1.431
  201DMSO    O1 2320   2.551   0.266   1.688
  202DMSO    C1 2321   3.677   2.606   0.779
  202DMSO    H1 2322   3.685   2.686   0.706
  202DMSO    H2 2323   3.608   2.529   0.743
  202DMSO    H3 2324   3.642   2.645   0.875
  202DMSO    S1 2325   3.838   2.532   0.803
  202DMSO    C2 2326   3.848   2.463   0.639
  202DMSO    H4 2327   3.845   2.544   0.566
  202DMSO    H5 2328   3.940   2.406   0.630
  202DMSO    H6 2329   3.763   2.396   0.624
  202DMSO    O1 2330   3.809   2.416   0.892
  203DMSO    C1 2331   3.432   0.483   2.359
  203DMSO    H1 2332   3.424   0.473   2.467
  203DMSO    H2 2333   3.408   0.585   2.328
  203DMSO    H3 2334   3.364   0.414   2.309
  203DMSO    S1 2335   3.599   0.445   2.308
  203DMSO    C2 2336   3.676   0.575   2.403
  203DMSO    H4 2337   3.783   0.571   2.386
  203DMSO    H5 2338   3.635   0.670   2.369
  203DMSO    H6 2339   3.652   0.560   2.508
  203DMSO    O1 2340   3.607   0.496   2.168
  204DMSO    C1 2341   1.078   0.434   3.845
  204DMSO    H1 2342   1.165   0.499   3.829
  204DMSO    H2 2343   1.014   0.435   3.758
  204DMSO    H3 2344   1.022   0.466   3.933
  204DMSO    S1 2345   1.139   0.269   3.874
  204DMSO    C2 2346   0.978   0.193   3.888
  204DMSO    H4 2347   0.919   0.247   3.962
  204DMSO    H5 2348   0.927   0.195   3.791
  204DMSO    H6 2349   0.991   0.090   3.920
  204DMSO    O1 2350   1.187   0.274   4.015
  205DMSO    C1 2351   4.592   0.997   1.796
  205DMSO    H1 2352   4.569   1.102   1.816
  205DMSO    H2 2353   4.650   0.954   1.877
  205DMSO    H3 2354   4.648   0.989   1.702
  205DMSO    S1 2355   4.439   0.907   1.777
  205DMSO    C2 2356   4.391   0.914   1.949
  205DMSO    H4 2357   4.380   1.018   1.980
  205DMSO    H5 2358   4.296   0.862   1.960
  205DMSO    H6 2359   4.468   0.865   2.008
  205DMSO    O1 2360   4.481   0.766   1.758
  206DMSO    C1 2361   2.859   2.445   1.210
  206DMSO    H1 2362   2.790   2.394   1.142
  206DMSO    H2 2363   2.855   2.402   1.310
  206DMSO    H3 2364   2.836   2.551   1.216
  206DMSO    S1 2365   3.025   2.427   1.146
  206DMSO    C2 2366   3.036   2.251   1.174
  206DMSO    H4 2367   3.136   2.217   1.147
  206DMSO    H5 2368   3.017   2.230   1.279
  206DMSO    H6 2369   2.962   2.201   1.111
  206DMSO    O1 2370   3.111   2.486   1.253
  207DMSO    C1 2371   1.114   3.413   0.762
  207DMSO    H1 2372   1.206   3.424   0.706
  207DMSO    H2 2373   1.043   3.490   0.733
  207DMSO    H3 2374   1.133   3.419   0.870
  207DMSO    S1 2375   1.044   3.253   0.724
  207DMSO    C2 2376   0.912   3.262   0.844
  207DMSO    H4 2377   0.845   3.344   0.818
  207DMSO    H5 2378   0.859   3.167   0.842
  207DMSO    H6 2379   0.956   3.278   0.943
  207DMSO    O1 2380   1.139   3.156   0.786
  208DMSO    C1 2381   3.943   3.993   0.294
  208DMSO    H1 2382   3.892   4.046   0.214
  208DMSO    H2 2383   4.006   4.061   0.350
  208DMSO    H3 2384   4.004   3.913   0.252
  208DMSO    S1 2385   3.820   3.922   0.404
  208DMSO    C2 2386   3.749   4.079   0.451
  208DMSO    H4 2387   3.667   4.062   0.521
  208DMSO    H5 2388   3.826   4.138   0.499
  208DMSO    H6 2389   3.713   4.131   0.361
  208DMSO    O1 2390   3.897   3.881   0.525
  209DMSO    C1 2391   1.055   0.253   3.486
  209DMSO    H1 2392   0.975   0.298   3.428
  209DMSO    H2 2393   1.041   0.277   3.591
  209DMSO    H3 2394   1.152   0.289   3.452
  209DMSO    S1 2395   1.046   0.076   3.468
  209DMSO    C2 2396   1.036   0.077   3.290
  209DMSO    H4 2397   0.953   0.143   3.262
  209DMSO    H5 2398   1.130   0.115   3.250
  209DMSO    H6 2399   1.016   6.044   3.257
  209DMSO    O1 2400   0.906   0.043   3.508
  210DMSO    C1 2401   4.868   2.548   0.158
  210DMSO    H1 2402   4.930   2.629   0.122
  210DMSO    H2 2403   4.853   2.559   0.265
  210DMSO    H3 2404   4.914   2.451   0.136
  210DMSO    S1 2405   4.708   2.554   0.078
  210DMSO    C2 2406   4.771   2.571   6.097
  210DMSO    H4 2407   4.844   2.652   6.096
  210DMSO    H5 2408   4.817   2.476   6.068
  210DMSO    H6 2409   4.687   2.595   6.032
  210DMSO    O1 2410   4.657   2.690   0.110
  211DMSO    C1 2411   2.675   1.600   0.622
  211DMSO    H1 2412   2.661   1.496   0.652
  211DMSO    H2 2413   2.739   1.607   0.534
  211DMSO    H3 2414   2.717   1.657   0.705
  211DMSO    S1 2415   2.514   1.665   0.581
  211DMSO    C2 2416   2.567   1.836   0.569
  211DMSO    H4 2417   2.478   1.899   0.561
  211DMSO    H5 2418   2.620   1.863   0.660
  211DMSO    H6 2419   2.631   1.848   0.482
  211DMSO    O1 2420   2.442   1.662   0.710
  212DMSO    C1 2421   1.609   4.384   0.918
  212DMSO    H1 2422   1.541   4.363   0.835
  212DMSO    H2 2423   1.590   4.483   0.958
  212DMSO    H3 2424   1.712   4.375   0.885
  212DMSO    S1 2425   1.580   4.262   1.045
  212DMSO    C2 2426   1.424   4.329   1.102
  212DMSO    H4 2427   1.395   4.273   1.191
  212DMSO    H5 2428   1.436   4.434   1.125
  212DMSO    H6 2429   1.351   4.316   1.022
  212DMSO    O1 2430   1.677   4.296   1.153
  213DMSO    C1 2431   0.483   1.083   1.317
  213DMSO    H1 2432   0.555   1.164   1.321
  213DMSO    H2 2433   0.465   1.044   1.417
  213DMSO    H3 2434   0.517   1.003   1.250
  213DMSO    S1 2435   0.328   1.147   1.255
  213DMSO    C2 2436   0.393   1.201   1.097
  213DMSO    H4 2437   0.424   1.114   1.039
  213DMSO    H5 2438   0.313   1.254   1.045
  213DMSO    H6 2439   0.477   1.269   1.114
  213DMSO    O1 2440   0.310   1.273   1.333
  214DMSO    C1 2441   1.029   0.880   1.001
  214DMSO    H1 2442   0.921   0.869   1.015
  214DMSO    H2 2443   1.072   0.784   0.971
  214DMSO    H3 2444   1.074   0.916   1.092
  214DMSO    S1 2445   1.054   1.000   0.871
  214DMSO    C2 2446   1.233   1.005   0.883
  214DMSO    H4 2447   1.262   1.030   0.985
  214DMSO    H5 2448   1.273   0.909   0.852
  214DMSO    H6 2449   1.268   1.082   0.815
  214DMSO    O1 2450   1.015   1.128   0.935
  215DMSO    C1 2451   2.007   1.234   1.193
  215DMSO    H1 2452   1.999   1.185   1.096
  215DMSO    H2 2453   1.909   1.240   1.241
  215DMSO    H3 2454   2.051   1.333   1.185
  215DMSO    S1 2455   2.111   1.133   1.298
  215DMSO    C2 2456   2.246   1.119   1.181
  215DMSO    H4 2457   2.207   1.084   1.086
  215DMSO    H5 2458   2.294   1.217   1.169
  215DMSO    H6 2459   2.318   1.047   1.220
  215DMSO    O1 2460   2.047   0.999   1.293
  216DMSO    C1 2461   1.009   0.392   2.325
  216DMSO    H1 2462   1.005   0.313   2.400
  216DMSO    H2 2463   0.911   0.403   2.278
  216DMSO    H3 2464   1.083   0.368   2.249
  216DMSO    S1 2465   1.054   0.544   2.406
  216DMSO    C2 2466   0.894   0.572   2.481
  216DMSO    H4 2467   0.872   0.490   2.549
  216DMSO    H5 2468   0.898   0.667   2.534
  216DMSO    H6 2469   0.820   0.578   2.401
  216DMSO    O1 2470   1.057   0.644   2.295
  217DMSO    C1 2471   2.922   2.771   0.576
  217DMSO    H1 2472   2.993   2.689   0.580
  217DMSO    H2 2473   2.919   2.812   0.475
  217DMSO    H3 2474   2.948   2.849   0.648
  217DMSO    S1 2475   2.760   2.707   0.615
  217DMSO    C2 2476   2.803   2.648   0.778
  217DMSO    H4 2477   2.712   2.608   0.823
  217DMSO    H5 2478   2.876   2.568   0.767
  217DMSO    H6 2479   2.842   2.730   0.837
  217DMSO    O1 2480   2.752   2.583   0.532
  218DMSO    C1 2481   2.413   1.928   0.215
  218DMSO    H1 2482   2.307   1.943   0.239
  218DMSO    H2 2483   2.475   1.942   0.303
  218DMSO    H3 2484   2.442   1.995   0.135
  218DMSO    S1 2485   2.431   1.760   0.156
  218DMSO    C2 2486   2.605   1.772   0.118
  218DMSO    H4 2487   2.663   1.784   0.209
  218DMSO    H5 2488   2.634   1.680   0.065
  218DMSO    H6 2489   2.620   1.856   0.050
  218DMSO    O1 2490   2.365   1.765   0.022
  219DMSO    C1 2491   0.984   4.290   2.031
  219DMSO    H1 2492   0.977   4.194   2.083
  219DMSO    H2 2493   0.978   4.372   2.104
  219DMSO    H3 2494   0.904   4.299   1.957
  219DMSO    S1 2495   1.141   4.300   1.947
  219DMSO    C2 2496   1.119   4.148   1.856
  219DMSO    H4 2497   1.214   4.124   1.808
  219DMSO    H5 2498   1.088   4.068   1.924
  219DMSO    H6 2499   1.042   4.166   1.780
  219DMSO    O1 2500   1.239   4.264   2.054
  220DMSO    C1 2501   1.628   2.618   1.969
  220DMSO    H1 2502   1.546   2.640   1.901
  220DMSO    H2 2503   1.594   2.551   2.048
  220DMSO    H3 2504   1.663   2.711   2.014
  220DMSO    S1 2505   1.763   2.543   1.880
  220DMSO    C2 2506   1.670   2.401   1.827
  220DMSO    H4 2507   1.736   2.334   1.772
  220DMSO    H5 2508   1.630   2.351   1.915
  220DMSO    H6 2509   1.588   2.434   1.762
  220DMSO    O1 2510   1.851   2.490   1.988
  221DMSO    C1 2511   3.738   4.644   1.758
  221DMSO    H1 2512   3.646   4.586   1.761
  221DMSO    H2 2513   3.717   4.751   1.762
  221DMSO    H3 2514   3.795   4.621   1.667
  221DMSO    S1 2515   3.839   4.603   1.900
  221DMSO    C2 2516   3.978   4.703   1.851
  221DMSO    H4 2517   4.062   4.686   1.919
  221DMSO    H5 2518   4.007   4.677   1.749
  221DMSO    H6 2519   3.947   4.807   1.854
  221DMSO    O1 2520   3.882   4.462   1.876
  222DMSO    C1 2521   4.793   0.069   3.474
  222DMSO    H1 2522   4.890   0.092   3.430
  222DMSO    H2 2523   4.806   0.010   3.565
  222DMSO    H3 2524   4.732   0.014   3.402
  222DMSO    S1 2525   4.710   0.222   3.513
  222DMSO    C2 2526   4.825   0.269   3.642
  222DMSO    H4 2527   4.835   0.186   3.712
  222DMSO    H5 2528   4.922   0.291   3.597
  222DMSO    H6 2529   4.787   0.356   3.693
  222DMSO    O1 2530   4.589   0.180   3.590
  223DMSO    C1 2531   3.875   2.593   2.665
  223DMSO    H1 2532   3.981   2.606   2.644
  223DMSO    H2 2533   3.853   2.490   2.695
  223DMSO    H3 2534   3.815   2.618   2.577
  223DMSO    S1 2535   3.827   2.702   2.798
  223DMSO    C2 2536   3.925   2.623   2.925
  223DMSO    H4 2537   4.030   2.651   2.913
  223DMSO    H5 2538   3.888   2.658   3.022
  223DMSO    H6 2539   3.912   2.515   2.918
  223DMSO    O1 2540   3.687   2.660   2.828
  224DMSO    C1 2541   1.164   0.365   3.051
  224DMSO    H1 2542   1.086   0.289   3.061
  224DMSO    H2 2543   1.252   0.337   3.110
  224DMSO    H3 2544   1.126   0.461   3.086
  224DMSO    S1 2545   1.212   0.378   2.879
  224DMSO    C2 2546   1.046   0.402   2.816
  224DMSO    H4 2547   1.053   0.408   2.708
  224DMSO    H5 2548   0.984   0.318   2.846
  224DMSO    H6 2549   1.007   0.496   2.856
  224DMSO    O1 2550   1.245   0.238   2.841
  225DMSO    C1 2551   2.757   1.330   3.559
  225DMSO    H1 2552   2.858   1.362   3.534
  225DMSO    H2 2553   2.756   1.290   3.660
  225DMSO    H3 2554   2.723   1.254   3.489
  225DMSO    S1 2555   2.648   1.472   3.550
  225DMSO    C2 2556   2.692   1.517   3.384
  225DMSO    H4 2557   2.671   1.433   3.317
  225DMSO    H5 2558   2.633   1.603   3.353
  225DMSO    H6 2559   2.799   1.539   3.381
  225DMSO    O1 2560   2.716   1.576   3.632
  226DMSO    C1 2561   0.506   0.265   4.242
  226DMSO    H1 2562   0.456   0.240   4.148
  226DMSO    H2 2563   0.446   0.226   4.325
  226DMSO    H3 2564   0.518   0.373   4.250
  226DMSO    S1 2565   0.666   0.185   4.243
  226DMSO    C2 2566   0.723   0.264   4.393
  226DMSO    H4 2567   0.661   0.231   4.476
  226DMSO    H5 2568   0.827   0.235   4.409
  226DMSO    H6 2569   0.716   0.372   4.380
  226DMSO    O1 2570   0.742   0.258   4.138
  227DMSO    C1 2571   3.476   4.393   1.580
  227DMSO    H1 2572   3.575   4.423   1.543
  227DMSO    H2 2573   3.463   4.427   1.683
  227DMSO    H3 2574   3.466   4.285   1.572
  227DMSO    S1 2575   3.353   4.471   1.478
  227DMSO    C2 2576   3.404   4.397   1.324
  227DMSO    H4 2577   3.392   4.289   1.330
  227DMSO    H5 2578   3.342   4.437   1.243
  227DMSO    H6 2579   3.508   4.423   1.306
  227DMSO    O1 2580   3.402   4.612   1.469
  228DMSO    C1 2581   2.283   4.493   4.160
  228DMSO    H1 2582   2.306   4.440   4.068
  228DMSO    H2 2583   2.190   4.548   4.151
  228DMSO    H3 2584   2.363   4.562   4.185
  228DMSO    S1 2585   2.265   4.374   4.293
  228DMSO    C2 2586   2.433   4.314   4.284
  228DMSO    H4 2587   2.453   4.284   4.181
  228DMSO    H5 2588   2.502   4.393   4.316
  228DMSO    H6 2589   2.442   4.228   4.351
  228DMSO    O1 2590   2.190   4.262   4.228
  229DMSO    C1 2591   1.106   0.480   4.262
  229DMSO    H1 2592   1.186   0.460   4.190
  229DMSO    H2 2593   1.010   0.450   4.220
  229DMSO    H3 2594   1.107   0.586   4.289
  229DMSO    S1 2595   1.135   0.387   4.410
  229DMSO    C2 2596   1.124   0.228   4.330
  229DMSO    H4 2597   1.029   0.222   4.277
  229DMSO    H5 2598   1.206   0.218   4.259
  229DMSO    H6 2599   1.130   0.150   4.407
  229DMSO    O1 2600   1.005   0.399   4.483
  230DMSO    C1 2601   3.830   1.036   2.139
  230DMSO    H1 2602   3.934   1.017   2.109
  230DMSO    H2 2603   3.828   1.083   2.237
  230DMSO    H3 2604   3.775   0.942   2.140
  230DMSO    S1 2605   3.757   1.147   2.020
  230DMSO    C2 2606   3.799   1.051   1.875
  230DMSO    H4 2607   3.903   1.019   1.881
  230DMSO    H5 2608   3.734   0.963   1.871
  230DMSO    H6 2609   3.783   1.113   1.787
  230DMSO    O1 2610   3.849   1.263   2.016
  231DMSO    C1 2611   1.269   3.364   2.964
  231DMSO    H1 2612   1.261   3.445   2.893
  231DMSO    H2 2613   1.353   3.379   3.032
  231DMSO    H3 2614   1.279   3.268   2.913
  231DMSO    S1 2615   1.119   3.359   3.060
  231DMSO    C2 2616   1.146   3.513   3.147
  231DMSO    H4 2617   1.155   3.594   3.074
  231DMSO    H5 2618   1.060   3.530   3.212
  231DMSO    H6 2619   1.237   3.503   3.207
  231DMSO    O1 2620   1.153   3.256   3.162
  232DMSO    C1 2621   1.070   3.508   0.403
  232DMSO    H1 2622   0.989   3.484   0.471
  232DMSO    H2 2623   1.121   3.417   0.370
  232DMSO    H3 2624   1.142   3.576   0.449
  232DMSO    S1 2625   1.003   3.590   0.259
  232DMSO    C2 2626   0.921   3.445   0.194
  232DMSO    H4 2627   0.844   3.414   0.265
  232DMSO    H5 2628   0.874   3.473   0.099
  232DMSO    H6 2629   0.994   3.366   0.179
  232DMSO    O1 2630   1.120   3.607   0.169
  233DMSO    C1 2631   0.294   4.649   1.558
  233DMSO    H1 2632   0.251   4.636   1.458
  233DMSO    H2 2633   0.265   4.745   1.600
  233DMSO    H3 2634   0.403   4.644   1.551
  233DMSO    S1 2635   0.238   4.518   1.665
  233DMSO    C2 2636   0.066   4.563   1.658
  233DMSO    H4 2637   0.011   4.502   1.729
  233DMSO    H5 2638   0.055   4.668   1.685
  233DMSO    H6 2639   0.028   4.545   1.557
  233DMSO    O1 2640   0.282   4.560   1.801
  234DMSO    C1 2641   0.947   2.707   0.098
  234DMSO    H1 2642   0.969   2.616   0.042
  234DMSO    H2 2643   0.935   2.791   0.029
  234DMSO    H3 2644   1.026   2.727   0.170
  234DMSO    S1 2645   0.792   2.684   0.184
  234DMSO    C2 2646   0.841   2.534   0.268
  234DMSO    H4 2647   0.881   2.464   0.195
  234DMSO    H5 2648   0.916   2.558   0.343
  234DMSO    H6 2649   0.752   2.491   0.316
  234DMSO    O1 2650   0.701   2.635   0.077
  235DMSO    C1 2651   1.829   2.632   3.190
  235DMSO    H1 2652   1.732   2.586   3.205
  235DMSO    H2 2653   1.901   2.595   3.263
  235DMSO    H3 2654   1.820   2.740   3.199
  235DMSO    S1 2655   1.887   2.593   3.026
  235DMSO    C2 2656   1.889   2.416   3.053
  235DMSO    H4 2657   1.938   2.368   2.969
  235DMSO    H5 2658   1.944   2.395   3.145
  235DMSO    H6 2659   1.786   2.381   3.062
  235DMSO    O1 2660   2.031   2.633   3.029
  236DMSO    C1 2661   2.068   2.316   4.366
  236DMSO    H1 2662   2.073   2.220   4.314
  236DMSO    H2 2663   2.030   2.300   4.467
  236DMSO    H3 2664   2.001   2.383   4.314
  236DMSO    S1 2665   2.231   2.388   4.377
  236DMSO    C2 2666   2.180   2.537   4.462
  236DMSO    H4 2667   2.097   2.582   4.408
  236DMSO    H5 2668   2.147   2.509   4.563
  236DMSO    H6 2669   2.265   2.605   4.467
  236DMSO    O1 2670   2.264   2.434   4.238
  237DMSO    C1 2671   2.515   3.087   1.733
  237DMSO    H1 2672   2.611   3.051   1.695
  237DMSO    H2 2673   2.465   3.008   1.790
  237DMSO    H3 2674   2.451   3.117   1.650
  237DMSO    S1 2675   2.542   3.228   1.840
  237DMSO    C2 2676   2.636   3.320   1.719
  237DMSO    H4 2677   2.574   3.335   1.630
  237DMSO    H5 2678   2.665   3.416   1.761
  237DMSO    H6 2679   2.724   3.262   1.690
  237DMSO    O1 2680   2.646   3.186   1.938
  238DMSO    C1 2681   3.241   0.910   0.178
  238DMSO    H1 2682   3.321   0.875   0.113
  238DMSO    H2 2683   3.145   0.898   0.128
  238DMSO    H3 2684   3.256   1.013   0.209
  238DMSO    S1 2685   3.237   0.805   0.323
  238DMSO    C2 2686   3.406   0.834   0.372
  238DMSO    H4 2687   3.417   0.936   0.408
  238DMSO    H5 2688   3.429   0.764   0.453
  238DMSO    H6 2689   3.471   0.814   0.287
  238DMSO    O1 2690   3.243   0.668   0.264
  239DMSO    C1 2691   4.450   6.061   3.327
  239DMSO    H1 2692   4.496   0.015   3.424
  239DMSO    H2 2693   4.371   5.987   3.339
  239DMSO    H3 2694   4.526   6.027   3.257
  239DMSO    S1 2695   4.380   0.145   3.265
  239DMSO    C2 2696   4.327   0.079   3.108
  239DMSO    H4 2697   4.410   0.022   3.065
  239DMSO    H5 2698   4.239   0.017   3.124
  239DMSO    H6 2699   4.303   0.162   3.042
  239DMSO    O1 2700   4.499   0.228   3.229
  240DMSO    C1 2701   1.468   2.320   4.315
  240DMSO    H1 2702   1.441   2.413   4.364
  240DMSO    H2 2703   1.386   2.283   4.253
  240DMSO    H3 2704   1.493   2.245   4.390
  240DMSO    S1 2705   1.611   2.347   4.211
  240DMSO    C2 2706   1.646   2.174   4.182
  240DMSO    H4 2707   1.656   2.125   4.278
  240DMSO    H5 2708   1.564   2.130   4.126
  240DMSO    H6 2709   1.740   2.166   4.128
  240DMSO    O1 2710   1.718   2.387   4.306
  241DMSO    C1 2711   4.677   4.815   3.891
  241DMSO    H1 2712   4.720   4.868   3.806
  241DMSO    H2 2713   4.621   4.728   3.856
  241DMSO    H3 2714   4.610   4.882   3.946
  241DMSO    S1 2715   4.807   4.760   4.000
  241DMSO    C2 2716   4.878   4.643   3.885
  241DMSO    H4 2717   4.954   4.587   3.939
  241DMSO    H5 2718   4.799   4.578   3.850
  241DMSO    H6 2719   4.924   4.697   3.802
  241DMSO    O1 2720   4.735   4.674   4.098
  242DMSO    C1 2721   0.478   4.726   2.226
  242DMSO    H1 2722   0.533   4.657   2.163
  242DMSO    H2 2723   0.440   4.810   2.169
  242DMSO    H3 2724   0.542   4.764   2.306
  242DMSO    S1 2725   0.341   4.638   2.299
  242DMSO    C2 2726   0.301   4.763   2.419
  242DMSO    H4 2727   0.217   4.729   2.480
  242DMSO    H5 2728   0.388   4.781   2.482
  242DMSO    H6 2729   0.274   4.856   2.368
  242DMSO    O1 2730   0.407   4.532   2.380
  243DMSO    C1 2731   3.810   0.521   0.176
  243DMSO    H1 2732   3.824   0.413   0.178
  243DMSO    H2 2733   3.717   0.544   0.124
  243DMSO    H3 2734   3.895   0.568   0.126
  243DMSO    S1 2735   3.802   0.579   0.345
  243DMSO    C2 2736   3.799   0.753   0.303
  243DMSO    H4 2737   3.706   0.777   0.252
  243DMSO    H5 2738   3.807   0.810   0.396
  243DMSO    H6 2739   3.885   0.776   0.240
  243DMSO    O1 2740   3.940   0.559   0.396
  244DMSO    C1 2741   2.150   3.724   0.176
  244DMSO    H1 2742   2.173   3.633   0.232
  244DMSO    H2 2743   2.148   3.810   0.242
  244DMSO    H3 2744   2.054   3.712   0.124
  244DMSO    S1 2745   2.279   3.748   0.054
  244DMSO    C2 2746   2.193   3.870   6.142
  244DMSO    H4 2747   2.256   3.891   6.055
  244DMSO    H5 2748   2.098   3.828   6.110
  244DMSO    H6 2749   2.180   3.960   0.016
  244DMSO    O1 2750   2.273   3.624   6.158
  245DMSO    C1 2751   0.579   2.580   1.912
  245DMSO    H1 2752   0.601   2.653   1.834
  245DMSO    H2 2753   0.653   2.500   1.910
  245DMSO    H3 2754   0.479   2.539   1.897
  245DMSO    S1 2755   0.586   2.663   2.070
  245DMSO    C2 2756   0.538   2.521   2.168
  245DMSO    H4 2757   0.508   2.557   2.266
  245DMSO    H5 2758   0.453   2.473   2.120
  245DMSO    H6 2759   0.622   2.452   2.176
  245DMSO    O1 2760   0.464   2.749   2.070
  246DMSO    C1 2761   4.296   1.618   2.259
  246DMSO    H1 2762   4.275   1.535   2.192
  246DMSO    H2 2763   4.359   1.586   2.342
  246DMSO    H3 2764   4.203   1.660   2.297
  246DMSO    S1 2765   4.381   1.744   2.166
  246DMSO    C2 2766   4.521   1.641   2.126
  246DMSO    H4 2767   4.563   1.599   2.217
  246DMSO    H5 2768   4.489   1.560   2.060
  246DMSO    H6 2769   4.596   1.702   2.075
  246DMSO    O1 2770   4.431   1.839   2.269
  247DMSO    C1 2771   3.268   2.475   3.420
  247DMSO    H1 2772   3.282   2.574   3.464
  247DMSO    H2 2773   3.335   2.402   3.464
  247DMSO    H3 2774   3.283   2.479   3.313
  247DMSO    S1 2775   3.099   2.422   3.448
  247DMSO    C2 2776   3.115   2.396   3.624
  247DMSO    H4 2777   3.202   2.333   3.642
  247DMSO    H5 2778   3.124   2.493   3.673
  247DMSO    H6 2779   3.025   2.344   3.658
  247DMSO    O1 2780   3.096   2.285   3.391
  248DMSO    C1 2781   0.565   6.029   4.769
  248DMSO    H1 2782   0.541   5.992   4.869
  248DMSO    H2 2783   0.547   5.954   4.693
  248DMSO    H3 2784   0.668   6.064   4.765
  248DMSO    S1 2785   0.460   0.102   4.735
  248DMSO    C2 2786   0.307   0.011   4.750
  248DMSO    H4 2787   0.308   5.996   4.679
  248DMSO    H5 2788   0.296   6.043   4.852
  248DMSO    H6 2789   0.224   0.079   4.726
  248DMSO    O1 2790   0.477   0.122   4.589
  249DMSO    C1 2791   2.220   0.113   2.762
  249DMSO    H1 2792   2.269   0.107   2.859
  249DMSO    H2 2793   2.244   0.208   2.714
  249DMSO    H3 2794   2.112   0.101   2.772
  249DMSO    S1 2795   2.283   6.049   2.660
  249DMSO    C2 2796   2.181   0.019   2.518
  249DMSO    H4 2797   2.077   0.026   2.551
  249DMSO    H5 2798   2.213   0.114   2.475
  249DMSO    H6 2799   2.192   6.007   2.446
  249DMSO    O1 2800   2.217   5.928   2.718
  250DMSO    C1 2801   3.369   0.682   3.731
  250DMSO    H1 2802   3.282   0.616   3.733
  250DMSO    H2 2803   3.444   0.647   3.802
  250DMSO    H3 2804   3.339   0.783   3.755
  250DMSO    S1 2805   3.439   0.679   3.567
  250DMSO    C2 2806   3.494   0.509   3.574
  250DMSO    H4 2807   3.566   0.498   3.656
  250DMSO    H5 2808   3.409   0.443   3.591
  250DMSO    H6 2809   3.542   0.484   3.480
  250DMSO    O1 2810   3.565   0.758   3.581
  251DMSO    C1 2811   3.853   1.697   1.408
  251DMSO    H1 2812   3.836   1.727   1.305
  251DMSO    H2 2813   3.879   1.591   1.413
  251DMSO    H3 2814   3.765   1.717   1.469
  251DMSO    S1 2815   3.992   1.790   1.471
  251DMSO    C2 2816   4.112   1.719   1.359
  251DMSO    H4 2817   4.110   1.610   1.367
  251DMSO    H5 2818   4.086   1.749   1.258
  251DMSO    H6 2819   4.211   1.756   1.384
  251DMSO    O1 2820   4.019   1.727   1.604
  252DMSO    C1 2821   1.509   1.245   4.293
  252DMSO    H1 2822   1.524   1.327   4.363
  252DMSO    H2 2823   1.493   1.151   4.347
  252DMSO    H3 2824   1.594   1.234   4.226
  252DMSO    S1 2825   1.366   1.279   4.192
  252DMSO    C2 2826   1.245   1.250   4.321
  252DMSO    H4 2827   1.146   1.257   4.276
  252DMSO    H5 2828   1.259   1.150   4.362
  252DMSO    H6 2829   1.255   1.326   4.399
  252DMSO    O1 2830   1.355   1.158   4.106
  253DMSO    C1 2831   2.500   0.490   3.360
  253DMSO    H1 2832   2.423   0.450   3.294
  253DMSO    H2 2833   2.579   0.535   3.300
  253DMSO    H3 2834   2.541   0.411   3.424
  253DMSO    S1 2835   2.428   0.616   3.464
  253DMSO    C2 2836   2.295   0.514   3.524
  253DMSO    H4 2837   2.240   0.472   3.440
  253DMSO    H5 2838   2.335   0.434   3.586
  253DMSO    H6 2839   2.227   0.576   3.583
  253DMSO    O1 2840   2.361   0.708   3.368
  254DMSO    C1 2841   2.412   2.623   0.436
  254DMSO    H1 2842   2.404   2.659   0.333
  254DMSO    H2 2843   2.516   2.602   0.460
  254DMSO    H3 2844   2.350   2.534   0.448
  254DMSO    S1 2845   2.353   2.750   0.546
  254DMSO    C2 2846   2.193   2.764   0.469
  254DMSO    H4 2847   2.141   2.668   0.478
  254DMSO    H5 2848   2.136   2.843   0.518
  254DMSO    H6 2849   2.207   2.788   0.363
  254DMSO    O1 2850   2.425   2.873   0.502
  255DMSO    C1 2851   2.689   3.053   0.401
  255DMSO    H1 2852   2.730   3.152   0.420
  255DMSO    H2 2853   2.580   3.058   0.396
  255DMSO    H3 2854   2.719   2.984   0.480
  255DMSO    S1 2855   2.753   2.994   0.245
  255DMSO    C2 2856   2.671   2.835   0.253
  255DMSO    H4 2857   2.707   2.782   0.341
  255DMSO    H5 2858   2.564   2.851   0.260
  255DMSO    H6 2859   2.696   2.779   0.162
  255DMSO    O1 2860   2.896   2.963   0.274
  256DMSO    C1 2861   2.867   1.158   4.417
  256DMSO    H1 2862   2.780   1.209   4.458
  256DMSO    H2 2863   2.930   1.117   4.496
  256DMSO    H3 2864   2.924   1.225   4.353
  256DMSO    S1 2865   2.809   1.021   4.317
  256DMSO    C2 2866   2.739   0.929   4.453
  256DMSO    H4 2867   2.704   0.833   4.415
  256DMSO    H5 2868   2.816   0.913   4.528
  256DMSO    H6 2869   2.656   0.986   4.495
  256DMSO    O1 2870   2.935   0.947   4.287
  257DMSO    C1 2871   0.944   4.613   4.275
  257DMSO    H1 2872   0.846   4.623   4.228
  257DMSO    H2 2873   1.013   4.564   4.207
  257DMSO    H3 2874   0.935   4.555   4.367
  257DMSO    S1 2875   1.010   4.774   4.315
  257DMSO    C2 2876   0.996   4.839   4.150
  257DMSO    H4 2877   0.890   4.851   4.125
  257DMSO    H5 2878   1.047   4.935   4.147
  257DMSO    H6 2879   1.043   4.769   4.081
  257DMSO    O1 2880   1.155   4.747   4.328
  258DMSO    C1 2881   4.457   4.407   1.348
  258DMSO    H1 2882   4.440   4.501   1.295
  258DMSO    H2 2883   4.366   4.376   1.399
  258DMSO    H3 2884   4.539   4.420   1.419
  258DMSO    S1 2885   4.505   4.281   1.231
  258DMSO    C2 2886   4.352   4.283   1.139
  258DMSO    H4 2887   4.349   4.196   1.074
  258DMSO    H5 2888   4.268   4.279   1.209
  258DMSO    H6 2889   4.348   4.374   1.079
  258DMSO    O1 2890   4.495   4.154   1.309
  259DMSO    C1 2891   2.705   4.189   0.770
  259DMSO    H1 2892   2.669   4.276   0.716
  259DMSO    H2 2893   2.622   4.128   0.805
  259DMSO    H3 2894   2.766   4.219   0.856
  259DMSO    S1 2895   2.806   4.089   0.661
  259DMSO    C2 2896   2.675   4.046   0.548
  259DMSO    H4 2897   2.715   3.975   0.476
  259DMSO    H5 2898   2.593   4.000   0.604
  259DMSO    H6 2899   2.641   4.136   0.496
  259DMSO    O1 2900   2.827   3.963   0.738
  260DMSO    C1 2901   1.546   2.154   3.656
  260DMSO    H1 2902   1.442   2.129   3.630
  260DMSO    H2 2903   1.608   2.144   3.567
  260DMSO    H3 2904   1.580   2.085   3.734
  260DMSO    S1 2905   1.552   2.322   3.715
  260DMSO    C2 2906   1.422   2.304   3.835
  260DMSO    H4 2907   1.451   2.228   3.908
  260DMSO    H5 2908   1.408   2.400   3.885
  260DMSO    H6 2909   1.330   2.274   3.785
  260DMSO    O1 2910   1.491   2.398   3.602
  261DMSO    C1 2911   0.456   4.228   3.277
  261DMSO    H1 2912   0.487   4.328   3.246
  261DMSO    H2 2913   0.359   4.202   3.232
  261DMSO    H3 2914   0.449   4.223   3.385
  261DMSO    S1 2915   0.579   4.113   3.219
  261DMSO    C2 2916   0.539   4.133   3.047
  261DMSO    H4 2917   0.553   4.238   3.018
  261DMSO    H5 2918   0.606   4.071   2.987
  261DMSO    H6 2919   0.436   4.102   3.030
  261DMSO    O1 2920   0.524   3.979   3.254
  262DMSO    C1 2921   4.786   0.855   0.307
  262DMSO    H1 2922   4.829   0.890   0.401
  262DMSO    H2 2923   4.722   0.769   0.325
  262DMSO    H3 2924   4.865   0.830   0.237
  262DMSO    S1 2925   4.684   0.985   0.238
  262DMSO    C2 2926   4.810   1.112   0.239
  262DMSO    H4 2927   4.849   1.120   0.341
  262DMSO    H5 2928   4.890   1.085   0.171
  262DMSO    H6 2929   4.764   1.206   0.209
  262DMSO    O1 2930   4.594   1.024   0.349
  263DMSO    C1 2931   4.884   1.771   3.945
  263DMSO    H1 2932   4.885   1.663   3.930
  263DMSO    H2 2933   4.957   1.820   3.882
  263DMSO    H3 2934   4.905   1.790   4.050
  263DMSO    S1 2935   4.720   1.831   3.907
  263DMSO    C2 2936   4.753   2.002   3.946
  263DMSO    H4 2937   4.817   2.046   3.869
  263DMSO    H5 2938   4.659   2.056   3.953
  263DMSO    H6 2939   4.804   2.007   4.042
  263DMSO    O1 2940   4.639   1.786   4.023
  264DMSO    C1 2941   1.460   1.006   3.739
  264DMSO    H1 2942   1.357   1.015   3.702
  264DMSO    H2 2943   1.473   1.063   3.831
  264DMSO    H3 2944   1.532   1.037   3.663
  264DMSO    S1 2945   1.491   0.834   3.776
  264DMSO    C2 2946   1.360   0.821   3.897
  264DMSO    H4 2947   1.265   0.833   3.844
  264DMSO    H5 2948   1.366   0.722   3.942
  264DMSO    H6 2949   1.373   0.900   3.971
  264DMSO    O1 2950   1.614   0.839   3.859
  265DMSO    C1 2951   3.652   0.125   1.523
  265DMSO    H1 2952   3.574   0.062   1.482
  265DMSO    H2 2953   3.677   0.096   1.625
  265DMSO    H3 2954   3.621   0.229   1.520
  265DMSO    S1 2955   3.799   0.109   1.421
  265DMSO    C2 2956   3.828   6.005   1.461
  265DMSO    H4 2957   3.749   5.944   1.417
  265DMSO    H5 2958   3.925   5.976   1.420
  265DMSO    H6 2959   3.830   5.994   1.570
  265DMSO    O1 2960   3.903   0.182   1.498
  266DMSO    C1 2961   4.257   2.969   4.559
  266DMSO    H1 2962   4.231   3.015   4.655
  266DMSO    H2 2963   4.353   3.008   4.525
  266DMSO    H3 2964   4.180   2.986   4.485
  266DMSO    S1 2965   4.274   2.793   4.584
  266DMSO    C2 2966   4.414   2.804   4.694
  266DMSO    H4 2967   4.381   2.844   4.790
  266DMSO    H5 2968   4.456   2.704   4.710
  266DMSO    H6 2969   4.490   2.869   4.651
  266DMSO    O1 2970   4.329   2.745   4.454
  267DMSO    C1 2971   1.356   3.329   2.133
  267DMSO    H1 2972   1.423   3.372   2.208
  267DMSO    H2 2973   1.252   3.340   2.165
  267DMSO    H3 2974   1.379   3.224   2.119
  267DMSO    S1 2975   1.379   3.414   1.978
  267DMSO    C2 2976   1.267   3.311   1.885
  267DMSO    H4 2977   1.166   3.325   1.924
  267DMSO    H5 2978   1.270   3.341   1.780
  267DMSO    H6 2979   1.299   3.207   1.895
  267DMSO    O1 2980   1.512   3.367   1.934
  268DMSO    C1 2981   2.409   1.095   4.382
  268DMSO    H1 2982   2.423   1.005   4.442
  268DMSO    H2 2983   2.312   1.092   4.332
  268DMSO    H3 2984   2.490   1.107   4.311
  268DMSO    S1 2985   2.408   1.234   4.494
  268DMSO    C2 2986   2.393   1.357   4.365
  268DMSO    H4 2987   2.300   1.339   4.311
  268DMSO    H5 2988   2.390   1.456   4.410
  268DMSO    H6 2989   2.479   1.348   4.299
  268DMSO    O1 2990   2.549   1.246   4.538
  269DMSO    C1 2991   0.191   1.598   2.027
  269DMSO    H1 2992   0.155   1.604   2.129
  269DMSO    H2 2993   0.268   1.674   2.011
  269DMSO    H3 2994   0.111   1.612   1.955
  269DMSO    S1 2995   0.263   1.437   2.000
  269DMSO    C2 2996   0.114   1.348   2.042
  269DMSO    H4 2997   0.139   1.242   2.052
  269DMSO    H5 2998   0.076   1.385   2.137
  269DMSO    H6 2999   0.040   1.362   1.962
  269DMSO    O1 3000   0.351   1.418   2.119
  270DMSO    C1 3001   2.123   4.632   4.855
  270DMSO    H1 3002   2.149   4.529   4.878
  270DMSO    H2 3003   2.192   4.703   4.902
  270DMSO    H3 3004   2.021   4.651   4.887
  270DMSO    S1 3005   2.130   4.654   4.678
  270DMSO    C2 3006   2.305   4.623   4.664
  270DMSO    H4 3007   2.325   4.520   4.695
  270DMSO    H5 3008   2.334   4.640   4.560
  270DMSO    H6 3009   2.357   4.694   4.729
  270DMSO    O1 3010   2.121   4.801   4.658
  271DMSO    C1 3011   0.284   2.009   2.331
  271DMSO    H1 3012   0.195   2.053   2.285
  271DMSO    H2 3013   0.260   1.915   2.379
  271DMSO    H3 3014   0.329   2.077   2.403
  271DMSO    S1 3015   0.401   1.974   2.201
  271DMSO    C2 3016   0.419   2.142   2.143
  271DMSO    H4 3017   0.474   2.201   2.216
  271DMSO    H5 3018   0.473   2.139   2.048
  271DMSO    H6 3019   0.320   2.185   2.125
  271DMSO    O1 3020   0.317   1.908   2.098
  272DMSO    C1 3021   3.726   0.734   0.809
  272DMSO    H1 3022   3.741   0.668   0.724
  272DMSO    H2 3023   3.777   0.829   0.792
  272DMSO    H3 3024   3.764   0.688   0.901
  272DMSO    S1 3025   3.552   0.765   0.827
  272DMSO    C2 3026   3.503   0.596   0.854
  272DMSO    H4 3027   3.530   0.537   0.767
  272DMSO    H5 3028   3.553   0.559   0.944
  272DMSO    H6 3029   3.395   0.593   0.868
  272DMSO    O1 3030   3.509   0.790   0.686
  273DMSO    C1 3031   0.609   3.853   2.462
  273DMSO    H1 3032   0.648   3.760   2.421
  273DMSO    H2 3033   0.501   3.860   2.448
  273DMSO    H3 3034   0.658   3.938   2.414
  273DMSO    S1 3035   0.646   3.856   2.637
  273DMSO    C2 3036   0.588   4.023   2.664
  273DMSO    H4 3037   0.638   4.064   2.752
  273DMSO    H5 3038   0.611   4.084   2.576
  273DMSO    H6 3039   0.480   4.021   2.679
  273DMSO    O1 3040   0.794   3.866   2.638
  274DMSO    C1 3041   1.811   4.827   3.780
  274DMSO    H1 3042   1.858   4.758   3.849
  274DMSO    H2 3043   1.880   4.865   3.706
  274DMSO    H3 3044   1.767   4.910   3.837
  274DMSO    S1 3045   1.675   4.744   3.698
  274DMSO    C2 3046   1.773   4.623   3.610
  274DMSO    H4 3047   1.852   4.674   3.556
  274DMSO    H5 3048   1.813   4.551   3.682
  274DMSO    H6 3049   1.705   4.573   3.540
  274DMSO    O1 3050   1.638   4.841   3.591
  275DMSO    C1 3051   1.375   4.797   4.124
  275DMSO    H1 3052   1.345   4.704   4.075
  275DMSO    H2 3053   1.407   4.775   4.226
  275DMSO    H3 3054   1.292   4.867   4.127
  275DMSO    S1 3055   1.511   4.871   4.035
  275DMSO    C2 3056   1.424   4.874   3.879
  275DMSO    H4 3057   1.332   4.929   3.892
  275DMSO    H5 3058   1.488   4.923   3.806
  275DMSO    H6 3059   1.404   4.771   3.849
  275DMSO    O1 3060   1.609   4.760   4.019
  276DMSO    C1 3061   0.127   2.725   2.316
  276DMSO    H1 3062   0.184   2.633   2.307
  276DMSO    H2 3063   0.079   2.731   2.413
  276DMSO    H3 3064   0.051   2.730   2.237
  276DMSO    S1 3065   0.238   2.864   2.298
  276DMSO    C2 3066   0.335   2.825   2.443
  276DMSO    H4 3067   0.404   2.907   2.462
  276DMSO    H5 3068   0.267   2.813   2.527
  276DMSO    H6 3069   0.390   2.733   2.423
  276DMSO    O1 3070   0.157   2.981   2.341
  277DMSO    C1 3071   4.611   0.120   4.830
  277DMSO    H1 3072   4.545   0.033   4.828
  277DMSO    H2 3073   4.661   0.127   4.926
  277DMSO    H3 3074   4.552   0.210   4.811
  277DMSO    S1 3075   4.732   0.102   4.700
  277DMSO    C2 3076   4.825   0.250   4.740
  277DMSO    H4 3077   4.758   0.335   4.734
  277DMSO    H5 3078   4.867   0.240   4.840
  277DMSO    H6 3079   4.905   0.259   4.667
  277DMSO    O1 3080   4.657   0.141   4.578
  278DMSO    C1 3081   3.298   2.644   2.541
  278DMSO    H1 3082   3.326   2.542   2.567
  278DMSO    H2 3083   3.198   2.667   2.577
  278DMSO    H3 3084   3.304   2.659   2.433
  278DMSO    S1 3085   3.412   2.757   2.618
  278DMSO    C2 3086   3.365   2.719   2.786
  278DMSO    H4 3087   3.399   2.619   2.810
  278DMSO    H5 3088   3.414   2.791   2.852
  278DMSO    H6 3089   3.256   2.725   2.796
  278DMSO    O1 3090   3.350   2.890   2.593
  279DMSO    C1 3091   1.541   4.289   2.787
  279DMSO    H1 3092   1.482   4.341   2.711
  279DMSO    H2 3093   1.485   4.284   2.880
  279DMSO    H3 3094   1.635   4.342   2.803
  279DMSO    S1 3095   1.575   4.124   2.730
  279DMSO    C2 3096   1.407   4.067   2.741
  279DMSO    H4 3097   1.345   4.125   2.672
  279DMSO    H5 3098   1.402   3.961   2.714
  279DMSO    H6 3099   1.373   4.081   2.843
  279DMSO    O1 3100   1.644   4.056   2.845
  280DMSO    C1 3101   0.575   4.300   4.079
  280DMSO    H1 3102   0.520   4.394   4.090
  280DMSO    H2 3103   0.559   4.257   3.981
  280DMSO    H3 3104   0.542   4.231   4.157
  280DMSO    S1 3105   0.748   4.334   4.102
  280DMSO    C2 3106   0.798   4.162   4.094
  280DMSO    H4 3107   0.788   4.126   3.992
  280DMSO    H5 3108   0.901   4.155   4.129
  280DMSO    H6 3109   0.734   4.104   4.160
  280DMSO    O1 3110   0.758   4.366   4.247
  281DMSO    C1 3111   1.768   0.931   4.113
  281DMSO    H1 3112   1.780   0.960   4.218
  281DMSO    H2 3113   1.665   0.943   4.081
  281DMSO    H3 3114   1.801   0.829   4.096
  281DMSO    S1 3115   1.866   1.039   4.011
  281DMSO    C2 3116   2.017   1.017   4.105
  281DMSO    H4 3117   2.052   0.915   4.091
  281DMSO    H5 3118   2.089   1.089   4.069
  281DMSO    H6 3119   1.995   1.036   4.211
  281DMSO    O1 3120   1.822   1.177   4.046
  282DMSO    C1 3121   0.737   3.349   3.580
  282DMSO    H1 3122   0.742   3.376   3.686
  282DMSO    H2 3123   0.658   3.406   3.531
  282DMSO    H3 3124   0.718   3.243   3.571
  282DMSO    S1 3125   0.894   3.386   3.504
  282DMSO    C2 3126   0.851   3.319   3.344
  282DMSO    H4 3127   0.805   3.221   3.359
  282DMSO    H5 3128   0.782   3.387   3.295
  282DMSO    H6 3129   0.943   3.309   3.287
  282DMSO    O1 3130   0.986   3.283   3.561
  283DMSO    C1 3131   1.963   4.580   2.862
  283DMSO    H1 3132   1.997   4.652   2.936
  283DMSO    H2 3133   1.947   4.483   2.910
  283DMSO    H3 3134   2.034   4.574   2.780
  283DMSO    S1 3135   1.806   4.639   2.801
  283DMSO    C2 3136   1.868   4.795   2.741
  283DMSO    H4 3137   1.913   4.850   2.824
  283DMSO    H5 3138   1.943   4.777   2.664
  283DMSO    H6 3139   1.785   4.852   2.699
  283DMSO    O1 3140   1.737   4.673   2.929
  284DMSO    C1 3141   0.407   1.327   2.786
  284DMSO    H1 3142   0.432   1.371   2.689
  284DMSO    H2 3143   0.406   1.218   2.780
  284DMSO    H3 3144   0.309   1.364   2.817
  284DMSO    S1 3145   0.529   1.378   2.906
  284DMSO    C2 3146   0.446   1.306   3.047
  284DMSO    H4 3147   0.343   1.342   3.051
  284DMSO    H5 3148   0.447   1.197   3.036
  284DMSO    H6 3149   0.500   1.333   3.138
  284DMSO    O1 3150   0.506   1.525   2.920
  285DMSO    C1 3151   0.250   4.768   3.360
  285DMSO    H1 3152   0.230   4.716   3.454
  285DMSO    H2 3153   0.357   4.789   3.351
  285DMSO    H3 3154   0.195   4.862   3.355
  285DMSO    S1 3155   0.199   4.666   3.223
  285DMSO    C2 3156   0.328   4.544   3.239
  285DMSO    H4 3157   0.325   4.481   3.149
  285DMSO    H5 3158   0.425   4.595   3.245
  285DMSO    H6 3159   0.311   4.484   3.328
  285DMSO    O1 3160   0.240   4.744   3.104
  286DMSO    C1 3161   4.222   1.065   4.843
  286DMSO    H1 3162   4.178   1.065   4.743
  286DMSO    H2 3163   4.144   1.056   4.919
  286DMSO    H3 3164   4.282   1.154   4.859
  286DMSO    S1 3165   4.327   0.922   4.858
  286DMSO    C2 3166   4.380   0.960   5.024
  286DMSO    H4 3167   4.448   0.882   5.058
  286DMSO    H5 3168   4.431   1.056   5.024
  286DMSO    H6 3169   4.293   0.964   5.090
  286DMSO    O1 3170   4.445   0.958   4.774
  287DMSO    C1 3171   3.811   3.301   0.817
  287DMSO    H1 3172   3.706   3.287   0.838
  287DMSO    H2 3173   3.840   3.246   0.728
  287DMSO    H3 3174   3.871   3.272   0.903
  287DMSO    S1 3175   3.836   3.475   0.787
  287DMSO    C2 3176   4.011   3.461   0.753
  287DMSO    H4 3177   4.024   3.403   0.662
  287DMSO    H5 3178   4.050   3.562   0.740
  287DMSO    H6 3179   4.059   3.413   0.838
  287DMSO    O1 3180   3.831   3.535   0.923
  288DMSO    C1 3181   2.683   1.330   0.304
  288DMSO    H1 3182   2.716   1.422   0.256
  288DMSO    H2 3183   2.701   1.243   0.240
  288DMSO    H3 3184   2.577   1.336   0.328
  288DMSO    S1 3185   2.772   1.308   0.457
  288DMSO    C2 3186   2.934   1.293   0.384
  288DMSO    H4 3187   2.931   1.214   0.309
  288DMSO    H5 3188   2.962   1.389   0.340
  288DMSO    H6 3189   3.004   1.266   0.464
  288DMSO    O1 3190   2.738   1.168   0.496
  289DMSO    C1 3191   0.505   1.754   1.854
  289DMSO    H1 3192   0.448   1.715   1.769
  289DMSO    H2 3193   0.475   1.706   1.947
  289DMSO    H3 3194   0.490   1.862   1.861
  289DMSO    S1 3195   0.679   1.724   1.827
  289DMSO    C2 3196   0.669   1.546   1.832
  289DMSO    H4 3197   0.771   1.507   1.826
  289DMSO    H5 3198   0.622   1.517   1.925
  289DMSO    H6 3199   0.611   1.511   1.746
  289DMSO    O1 3200   0.740   1.757   1.959
  290DMSO    C1 3201   4.342   4.677   3.817
  290DMSO    H1 3202   4.385   4.772   3.852
  290DMSO    H2 3203   4.239   4.667   3.853
  290DMSO    H3 3204   4.402   4.593   3.851
  290DMSO    S1 3205   4.342   4.676   3.638
  290DMSO    C2 3206   4.237   4.819   3.619
  290DMSO    H4 3207   4.147   4.807   3.681
  290DMSO    H5 3208   4.294   4.907   3.650
  290DMSO    H6 3209   4.208   4.828   3.514
  290DMSO    O1 3210   4.254   4.560   3.603
  291DMSO    C1 3211   6.202   1.050   4.700
  291DMSO    H1 3212   6.258   1.139   4.728
  291DMSO    H2 3213   6.136   1.072   4.616
  291DMSO    H3 3214   6.144   1.014   4.785
  291DMSO    S1 3215   0.019   0.923   4.648
  291DMSO    C2 3216   0.100   0.905   4.806
  291DMSO    H4 3217   0.183   0.835   4.794
  291DMSO    H5 3218   0.137   1.002   4.838
  291DMSO    H6 3219   0.028   0.866   4.879
  291DMSO    O1 3220   0.119   0.998   4.566
  292DMSO    C1 3221   1.281   2.249   0.195
  292DMSO    H1 3222   1.202   2.196   0.249
  292DMSO    H2 3223   1.364   2.182   0.174
  292DMSO    H3 3224   1.315   2.334   0.254
  292DMSO    S1 3225   1.209   2.309   0.043
  292DMSO    C2 3226   1.349   2.408   6.181
  292DMSO    H4 3227   1.435   2.344   6.164
  292DMSO    H5 3228   1.322   2.462   6.090
  292DMSO    H6 3229   1.369   2.479   0.075
  292DMSO    O1 3230   1.111   2.411   0.090
  293DMSO    C1 3231   4.612   0.526   4.159
  293DMSO    H1 3232   4.613   0.592   4.247
  293DMSO    H2 3233   4.549   0.439   4.179
  293DMSO    H3 3234   4.714   0.495   4.136
  293DMSO    S1 3235   4.545   0.616   4.020
  293DMSO    C2 3236   4.568   0.486   3.900
  293DMSO    H4 3237   4.504   0.401   3.925
  293DMSO    H5 3238   4.539   0.526   3.802
  293DMSO    H6 3239   4.672   0.456   3.899
  293DMSO    O1 3240   4.651   0.714   3.985
  294DMSO    C1 3241   2.002   3.069   0.884
  294DMSO    H1 3242   1.951   3.164   0.866
  294DMSO    H2 3243   2.106   3.076   0.852
  294DMSO    H3 3244   1.953   2.989   0.830
  294DMSO    S1 3245   1.996   3.031   1.058
  294DMSO    C2 3246   2.106   3.162   1.108
  294DMSO    H4 3247   2.059   3.257   1.082
  294DMSO    H5 3248   2.120   3.155   1.216
  294DMSO    H6 3249   2.201   3.151   1.056
  294DMSO    O1 3250   2.079   2.908   1.071
  295DMSO    C1 3251   1.528   0.437   4.540
  295DMSO    H1 3252   1.585   0.431   4.448
  295DMSO    H2 3253   1.505   0.337   4.576
  295DMSO    H3 3254   1.436   0.494   4.524
  295DMSO    S1 3255   1.627   0.518   4.665
  295DMSO    C2 3256   1.645   0.672   4.576
  295DMSO    H4 3257   1.549   0.723   4.572
  295DMSO    H5 3258   1.718   0.733   4.628
  295DMSO    H6 3259   1.680   0.650   4.475
  295DMSO    O1 3260   1.760   0.453   4.653
  296DMSO    C1 3261   1.468   3.995   3.519
  296DMSO    H1 3262   1.516   4.067   3.453
  296DMSO    H2 3263   1.452   3.900   3.468
  296DMSO    H3 3264   1.372   4.035   3.552
  296DMSO    S1 3265   1.570   3.970   3.663
  296DMSO    C2 3266   1.580   4.143   3.704
  296DMSO    H4 3267   1.620   4.199   3.619
  296DMSO    H5 3268   1.479   4.179   3.729
  296DMSO    H6 3269   1.645   4.156   3.790
  296DMSO    O1 3270   1.703   3.935   3.605
  297DMSO    C1 3271   4.377   3.036   2.012
  297DMSO    H1 3272   4.362   3.139   2.044
  297DMSO    H2 3273   4.476   3.000   2.041
  297DMSO    H3 3274   4.365   3.030   1.904
  297DMSO    S1 3275   4.255   2.929   2.088
  297DMSO    C2 3276   4.115   3.016   2.018
  297DMSO    H4 3277   4.114   2.997   1.911
  297DMSO    H5 3278   4.024   2.979   2.064
  297DMSO    H6 3279   4.127   3.123   2.036
  297DMSO    O1 3280   4.255   2.968   2.232
  298DMSO    C1 3281   0.312   2.232   4.123
  298DMSO    H1 3282   0.393   2.304   4.136
  298DMSO    H2 3283   0.216   2.284   4.110
  298DMSO    H3 3284   0.305   2.165   4.209
  298DMSO    S1 3285   0.344   2.134   3.978
  298DMSO    C2 3286   0.319   2.267   3.862
  298DMSO    H4 3287   0.222   2.312   3.880
  298DMSO    H5 3288   0.399   2.341   3.876
  298DMSO    H6 3289   0.322   2.225   3.761
  298DMSO    O1 3290   0.221   2.051   3.964
  299DMSO    C1 3291   2.318   3.073   4.288
  299DMSO    H1 3292   2.219   3.027   4.289
  299DMSO    H2 3293   2.356   3.076   4.390
  299DMSO    H3 3294   2.311   3.174   4.247
  299DMSO    S1 3295   2.427   2.975   4.186
  299DMSO    C2 3296   2.570   3.077   4.216
  299DMSO    H4 3297   2.651   3.044   4.151
  299DMSO    H5 3298   2.543   3.180   4.194
  299DMSO    H6 3299   2.599   3.066   4.321
  299DMSO    O1 3300   2.393   3.007   4.044
  300DMSO    C1 3301   1.300   0.753   1.201
  300DMSO    H1 3302   1.293   0.724   1.096
  300DMSO    H2 3303   1.208   0.730   1.254
  300DMSO    H3 3304   1.322   0.860   1.210
  300DMSO    S1 3305   1.433   0.662   1.278
  300DMSO    C2 3306   1.358   0.501   1.259
  300DMSO    H4 3307   1.356   0.474   1.154
  300DMSO    H5 3308   1.417   0.430   1.317
  300DMSO    H6 3309   1.256   0.505   1.299
  300DMSO    O1 3310   1.415   0.690   1.423
  301DMSO    C1 3311   3.183   2.664   0.841
  301DMSO    H1 3312   3.183   2.771   0.819
  301DMSO    H2 3313   3.222   2.608   0.756
  301DMSO    H3 3314   3.082   2.631   0.865
  301DMSO    S1 3315   3.288   2.637   0.982
  301DMSO    C2 3316   3.207   2.756   1.088
  301DMSO    H4 3317   3.263   2.760   1.182
  301DMSO    H5 3318   3.208   2.852   1.038
  301DMSO    H6 3319   3.105   2.722   1.105
  301DMSO    O1 3320   3.415   2.707   0.947
  302DMSO    C1 3321   1.845   0.714   2.213
  302DMSO    H1 3322   1.764   0.768   2.263
  302DMSO    H2 3323   1.827   0.713   2.105
  302DMSO    H3 3324   1.851   0.612   2.251
  302DMSO    S1 3325   1.998   0.800   2.249
  302DMSO    C2 3326   2.102   0.696   2.148
  302DMSO    H4 3327   2.081   0.591   2.172
  302DMSO    H5 3328   2.080   0.713   2.042
  302DMSO    H6 3329   2.206   0.720   2.170
  302DMSO    O1 3330   2.031   0.755   2.387
  303DMSO    C1 3331   2.721   0.739   2.201
  303DMSO    H1 3332   2.642   0.784   2.262
  303DMSO    H2 3333   2.686   0.732   2.098
  303DMSO    H3 3334   2.746   0.640   2.238
  303DMSO    S1 3335   2.864   0.845   2.204
  303DMSO    C2 3336   2.969   0.734   2.113
  303DMSO    H4 3337   3.070   0.774   2.111
  303DMSO    H5 3338   2.970   0.637   2.162
  303DMSO    H6 3339   2.930   0.724   2.011
  303DMSO    O1 3340   2.915   0.838   2.344
  304DMSO    C1 3341   0.479   4.284   4.921
  304DMSO    H1 3342   0.493   4.387   4.886
  304DMSO    H2 3343   0.467   4.283   5.029
  304DMSO    H3 3344   0.564   4.224   4.892
  304DMSO    S1 3345   0.330   4.220   4.847
  304DMSO    C2 3346   0.391   4.229   4.680
  304DMSO    H4 3347   0.478   4.164   4.673
  304DMSO    H5 3348   0.311   4.196   4.614
  304DMSO    H6 3349   0.418   4.333   4.659
  304DMSO    O1 3350   0.233   4.333   4.855
  305DMSO    C1 3351   3.946   2.824   1.180
  305DMSO    H1 3352   3.983   2.816   1.078
  305DMSO    H2 3353   3.947   2.928   1.211
  305DMSO    H3 3354   4.007   2.764   1.248
  305DMSO    S1 3355   3.777   2.765   1.186
  305DMSO    C2 3356   3.715   2.883   1.066
  305DMSO    H4 3357   3.764   2.865   0.970
  305DMSO    H5 3358   3.607   2.870   1.057
  305DMSO    H6 3359   3.739   2.984   1.101
  305DMSO    O1 3360   3.726   2.814   1.317
  306DMSO    C1 3361   1.510   2.680   4.349
  306DMSO    H1 3362   1.578   2.630   4.419
  306DMSO    H2 3363   1.412   2.691   4.395
  306DMSO    H3 3364   1.502   2.623   4.256
  306DMSO    S1 3365   1.572   2.842   4.311
  306DMSO    C2 3366   1.559   2.911   4.475
  306DMSO    H4 3367   1.579   3.019   4.470
  306DMSO    H5 3368   1.458   2.894   4.510
  306DMSO    H6 3369   1.630   2.862   4.541
  306DMSO    O1 3370   1.456   2.901   4.239
  307DMSO    C1 3371   4.346   4.826   0.189
  307DMSO    H1 3372   4.280   4.909   0.162
  307DMSO    H2 3373   4.419   4.860   0.263
  307DMSO    H3 3374   4.397   4.789   0.100
  307DMSO    S1 3375   4.250   4.693   0.259
  307DMSO    C2 3376   4.207   4.779   0.409
  307DMSO    H4 3377   4.299   4.808   0.459
  307DMSO    H5 3378   4.148   4.866   0.383
  307DMSO    H6 3379   4.149   4.711   0.472
  307DMSO    O1 3380   4.352   4.595   0.307
  308DMSO    C1 3381   2.413   1.083   3.728
  308DMSO    H1 3382   2.305   1.075   3.713
  308DMSO    H2 3383   2.454   1.162   3.666
  308DMSO    H3 3384   2.462   0.988   3.705
  308DMSO    S1 3385   2.445   1.125   3.899
  308DMSO    C2 3386   2.340   0.998   3.969
  308DMSO    H4 3387   2.243   1.001   3.919
  308DMSO    H5 3388   2.386   0.901   3.953
  308DMSO    H6 3389   2.328   1.018   4.075
  308DMSO    O1 3390   2.369   1.252   3.919
  309DMSO    C1 3391   1.159   4.763   2.931
  309DMSO    H1 3392   1.223   4.852   2.938
  309DMSO    H2 3393   1.179   4.708   2.839
  309DMSO    H3 3394   1.055   4.792   2.936
  309DMSO    S1 3395   1.195   4.657   3.071
  309DMSO    C2 3396   1.359   4.609   3.019
  309DMSO    H4 3397   1.398   4.538   3.092
  309DMSO    H5 3398   1.353   4.563   2.921
  309DMSO    H6 3399   1.423   4.699   3.018
  309DMSO    O1 3400   1.115   4.535   3.044
  310DMSO    C1 3401   2.294   4.478   3.296
  310DMSO    H1 3402   2.340   4.445   3.389
  310DMSO    H2 3403   2.343   4.570   3.263
  310DMSO    H3 3404   2.188   4.497   3.312
  310DMSO    S1 3405   2.317   4.353   3.170
  310DMSO    C2 3406   2.237   4.223   3.261
  310DMSO    H4 3407   2.279   4.219   3.362
  310DMSO    H5 3408   2.130   4.244   3.264
  310DMSO    H6 3409   2.254   4.129   3.209
  310DMSO    O1 3410   2.461   4.316   3.178
  311DMSO    C1 3411   1.834   2.096   4.546
  311DMSO    H1 3412   1.829   2.204   4.562
  311DMSO    H2 3413   1.917   2.071   4.481
  311DMSO    H3 3414   1.741   2.060   4.503
  311DMSO    S1 3415   1.857   2.014   4.704
  311DMSO    C2 3416   2.001   2.107   4.752
  311DMSO    H4 3417   1.970   2.208   4.777
  311DMSO    H5 3418   2.045   2.059   4.840
  311DMSO    H6 3419   2.073   2.107   4.670
  311DMSO    O1 3420   1.914   1.882   4.664
  312DMSO    C1 3421   0.274   4.329   4.343
  312DMSO    H1 3422   0.370   4.288   4.311
  312DMSO    H2 3423   0.291   4.406   4.418
  312DMSO    H3 3424   0.210   4.250   4.383
  312DMSO    S1 3425   0.195   4.405   4.202
  312DMSO    C2 3426   0.201   4.260   4.098
  312DMSO    H4 3427   0.305   4.228   4.090
  312DMSO    H5 3428   0.140   4.181   4.142
  312DMSO    H6 3429   0.163   4.289   4.000
  312DMSO    O1 3430   0.301   4.492   4.145
  313DMSO    C1 3431   0.649   4.091   4.425
  313DMSO    H1 3432   0.623   4.031   4.337
  313DMSO    H2 3433   0.561   4.111   4.485
  313DMSO    H3 3434   0.694   4.185   4.394
  313DMSO    S1 3435   0.769   4.004   4.524
  313DMSO    C2 3436   0.659   3.872   4.573
  313DMSO    H4 3437   0.576   3.916   4.628
  313DMSO    H5 3438   0.624   3.819   4.485
  313DMSO    H6 3439   0.714   3.805   4.639
  313DMSO    O1 3440   0.777   4.087   4.647
  314DMSO    C1 3441   2.195   1.436   2.150
  314DMSO    H1 3442   2.216   1.429   2.257
  314DMSO    H2 3443   2.171   1.338   2.109
  314DMSO    H3 3444   2.280   1.479   2.097
  314DMSO    S1 3445   2.054   1.544   2.127
  314DMSO    C2 3446   2.066   1.547   1.949
  314DMSO    H4 3447   2.053   1.446   1.909
  314DMSO    H5 3448   1.989   1.614   1.910
  314DMSO    H6 3449   2.164   1.586   1.921
  314DMSO    O1 3450   2.102   1.678   2.172
  315DMSO    C1 3451   4.746   3.271   3.060
  315DMSO    H1 3452   4.826   3.237   2.993
  315DMSO    H2 3453   4.649   3.243   3.020
  315DMSO    H3 3454   4.751   3.380   3.072
  315DMSO    S1 3455   4.769   3.196   3.220
  315DMSO    C2 3456   4.736   3.028   3.167
  315DMSO    H4 3457   4.811   2.998   3.094
  315DMSO    H5 3458   4.741   2.963   3.255
  315DMSO    H6 3459   4.636   3.025   3.123
  315DMSO    O1 3460   4.644   3.231   3.294
  316DMSO    C1 3461   0.025   2.424   1.976
  316DMSO    H1 3462   0.012   2.322   2.011
  316DMSO    H2 3463   6.250   2.490   2.024
  316DMSO    H3 3464   0.013   2.428   1.868
  316DMSO    S1 3465   0.188   2.481   2.020
  316DMSO    C2 3466   0.176   2.635   1.930
  316DMSO    H4 3467   0.101   2.698   1.978
  316DMSO    H5 3468   0.274   2.682   1.932
  316DMSO    H6 3469   0.146   2.613   1.828
  316DMSO    O1 3470   0.278   2.397   1.937
  317DMSO    C1 3471   1.303   3.959   2.100
  317DMSO    H1 3472   1.398   3.956   2.152
  317DMSO    H2 3473   1.310   4.025   2.014
  317DMSO    H3 3474   1.224   3.994   2.166
  317DMSO    S1 3475   1.265   3.795   2.041
  317DMSO    C2 3476   1.256   3.718   2.201
  317DMSO    H4 3477   1.177   3.766   2.259
  317DMSO    H5 3478   1.233   3.612   2.185
  317DMSO    H6 3479   1.352   3.729   2.251
  317DMSO    O1 3480   1.398   3.750   1.991
  318DMSO    C1 3481   1.147   1.303   3.658
  318DMSO    H1 3482   1.083   1.256   3.733
  318DMSO    H2 3483   1.103   1.396   3.622
  318DMSO    H3 3484   1.162   1.232   3.575
  318DMSO    S1 3485   1.306   1.338   3.731
  318DMSO    C2 3486   1.245   1.451   3.855
  318DMSO    H4 3487   1.183   1.527   3.806
  318DMSO    H5 3488   1.185   1.395   3.926
  318DMSO    H6 3489   1.330   1.497   3.904
  318DMSO    O1 3490   1.372   1.428   3.632
  319DMSO    C1 3491   0.841   4.777   2.224
  319DMSO    H1 3492   0.845   4.670   2.202
  319DMSO    H2 3493   0.811   4.793   2.327
  319DMSO    H3 3494   0.773   4.829   2.156
  319DMSO    S1 3495   1.004   4.846   2.204
  319DMSO    C2 3496   1.023   4.788   2.036
  319DMSO    H4 3497   1.017   4.679   2.035
  319DMSO    H5 3498   0.944   4.832   1.975
  319DMSO    H6 3499   1.120   4.821   2.000
  319DMSO    O1 3500   1.092   4.756   2.284
  320DMSO    C1 3501   2.868   0.386   2.346
  320DMSO    H1 3502   2.762   0.386   2.319
  320DMSO    H2 3503   2.928   0.396   2.255
  320DMSO    H3 3504   2.895   0.295   2.399
  320DMSO    S1 3505   2.900   0.526   2.452
  320DMSO    C2 3506   3.075   0.495   2.466
  320DMSO    H4 3507   3.089   0.391   2.499
  320DMSO    H5 3508   3.121   0.510   2.368
  320DMSO    H6 3509   3.116   0.565   2.538
  320DMSO    O1 3510   2.844   0.487   2.585
  321DMSO    C1 3511   4.071   4.589   3.201
  321DMSO    H1 3512   3.996   4.582   3.279
  321DMSO    H2 3513   4.111   4.691   3.199
  321DMSO    H3 3514   4.029   4.564   3.104
  321DMSO    S1 3515   4.203   4.475   3.239
  321DMSO    C2 3516   4.293   4.504   3.087
  321DMSO    H4 3517   4.226   4.487   3.002
  321DMSO    H5 3518   4.329   4.606   3.086
  321DMSO    H6 3519   4.377   4.435   3.083
  321DMSO    O1 3520   4.143   4.340   3.219
  322DMSO    C1 3521   3.338   3.252   3.341
  322DMSO    H1 3522   3.403   3.165   3.342
  322DMSO    H2 3523   3.352   3.313   3.431
  322DMSO    H3 3524   3.234   3.220   3.335
  322DMSO    S1 3525   3.375   3.350   3.197
  322DMSO    C2 3526   3.539   3.399   3.248
  322DMSO    H4 3527   3.603   3.311   3.246
  322DMSO    H5 3528   3.575   3.474   3.177
  322DMSO    H6 3529   3.534   3.442   3.348
  322DMSO    O1 3530   3.295   3.475   3.215
  323DMSO    C1 3531   3.012   4.377   1.587
  323DMSO    H1 3532   3.028   4.269   1.584
  323DMSO    H2 3533   3.046   4.422   1.493
  323DMSO    H3 3534   3.065   4.422   1.671
  323DMSO    S1 3535   2.838   4.411   1.604
  323DMSO    C2 3536   2.790   4.331   1.453
  323DMSO    H4 3537   2.683   4.345   1.439
  323DMSO    H5 3538   2.842   4.378   1.369
  323DMSO    H6 3539   2.813   4.224   1.459
  323DMSO    O1 3540   2.827   4.556   1.572
  324DMSO    C1 3541   3.443   2.728   4.184
  324DMSO    H1 3542   3.525   2.744   4.113
  324DMSO    H2 3543   3.391   2.636   4.161
  324DMSO    H3 3544   3.375   2.813   4.186
  324DMSO    S1 3545   3.518   2.710   4.345
  324DMSO    C2 3546   3.596   2.870   4.345
  324DMSO    H4 3547   3.661   2.879   4.258
  324DMSO    H5 3548   3.521   2.949   4.348
  324DMSO    H6 3549   3.658   2.877   4.435
  324DMSO    O1 3550   3.629   2.616   4.315
  325DMSO    C1 3551   2.204   0.136   3.533
  325DMSO    H1 3552   2.206   0.054   3.605
  325DMSO    H2 3553   2.174   0.229   3.581
  325DMSO    H3 3554   2.137   0.114   3.449
  325DMSO    S1 3555   2.369   0.160   3.467
  325DMSO    C2 3556   2.395   6.058   3.418
  325DMSO    H4 3557   2.498   6.047   3.387
  325DMSO    H5 3558   2.372   5.992   3.502
  325DMSO    H6 3559   2.330   6.037   3.333
  325DMSO    O1 3560   2.453   0.175   3.590
  326DMSO    C1 3561   4.651   4.613   0.148
  326DMSO    H1 3562   4.630   4.651   0.048
  326DMSO    H2 3563   4.655   4.504   0.149
  326DMSO    H3 3564   4.574   4.646   0.218
  326DMSO    S1 3565   4.808   4.678   0.205
  326DMSO    C2 3566   4.907   4.588   0.086
  326DMSO    H4 3567   4.885   4.626   6.172
  326DMSO    H5 3568   5.012   4.605   0.109
  326DMSO    H6 3569   4.884   4.482   0.094
  326DMSO    O1 3570   4.831   4.605   0.333
  327DMSO    C1 3571   1.906   3.012   4.601
  327DMSO    H1 3572   1.974   3.067   4.536
  327DMSO    H2 3573   1.867   2.923   4.550
  327DMSO    H3 3574   1.824   3.077   4.632
  327DMSO    S1 3575   1.992   2.962   4.749
  327DMSO    C2 3576   2.111   2.855   4.669
  327DMSO    H4 3577   2.184   2.917   4.616
  327DMSO    H5 3578   2.161   2.797   4.747
  327DMSO    H6 3579   2.058   2.788   4.601
  327DMSO    O1 3580   1.900   2.865   4.813
  328DMSO    C1 3581   1.474   4.469   2.116
  328DMSO    H1 3582   1.458   4.428   2.016
  328DMSO    H2 3583   1.553   4.414   2.167
  328DMSO    H3 3584   1.381   4.464   2.173
  328DMSO    S1 3585   1.522   4.640   2.100
  328DMSO    C2 3586   1.371   4.690   2.018
  328DMSO    H4 3587   1.356   4.626   1.930
  328DMSO    H5 3588   1.288   4.680   2.088
  328DMSO    H6 3589   1.381   4.794   1.987
  328DMSO    O1 3590   1.624   4.636   1.992
  329DMSO    C1 3591   0.709   4.527   2.491
  329DMSO    H1 3592   0.654   4.509   2.583
  329DMSO    H2 3593   0.813   4.553   2.510
  329DMSO    H3 3594   0.659   4.605   2.432
  329DMSO    S1 3595   0.704   4.380   2.392
  329DMSO    C2 3596   0.784   4.278   2.514
  329DMSO    H4 3597   0.721   4.277   2.603
  329DMSO    H5 3598   0.793   4.178   2.473
  329DMSO    H6 3599   0.882   4.320   2.537
  329DMSO    O1 3600   0.812   4.402   2.291
  330DMSO    C1 3601   0.892   0.485   1.966
  330DMSO    H1 3602   0.876   0.537   2.060
  330DMSO    H2 3603   0.980   0.524   1.915
  330DMSO    H3 3604   0.804   0.494   1.902
  330DMSO    S1 3605   0.918   0.312   2.003
  330DMSO    C2 3606   0.919   0.257   1.833
  330DMSO    H4 3607   0.830   0.296   1.783
  330DMSO    H5 3608   1.009   0.295   1.785
  330DMSO    H6 3609   0.918   0.148   1.833
  330DMSO    O1 3610   0.785   0.268   2.055
  331DMSO    C1 3611   1.685   1.484   4.007
  331DMSO    H1 3612   1.782   1.437   3.991
  331DMSO    H2 3613   1.685   1.543   4.099
  331DMSO    H3 3614   1.608   1.407   4.011
  331DMSO    S1 3615   1.651   1.594   3.870
  331DMSO    C2 3616   1.672   1.469   3.744
  331DMSO    H4 3617   1.599   1.389   3.760
  331DMSO    H5 3618   1.655   1.514   3.646
  331DMSO    H6 3619   1.774   1.431   3.750
  331DMSO    O1 3620   1.774   1.677   3.856
  332DMSO    C1 3621   0.935   4.345   1.082
  332DMSO    H1 3622   0.881   4.329   1.175
  332DMSO    H2 3623   1.000   4.432   1.089
  332DMSO    H3 3624   0.865   4.355   0.999
  332DMSO    S1 3625   1.037   4.201   1.052
  332DMSO    C2 3626   1.093   4.254   0.891
  332DMSO    H4 3627   1.007   4.272   0.827
  332DMSO    H5 3628   1.151   4.346   0.903
  332DMSO    H6 3629   1.155   4.176   0.849
  332DMSO    O1 3630   0.939   4.092   1.022
  333DMSO    C1 3631   0.830   0.681   0.738
  333DMSO    H1 3632   0.789   0.618   0.816
  333DMSO    H2 3633   0.817   0.786   0.765
  333DMSO    H3 3634   0.781   0.660   0.644
  333DMSO    S1 3635   1.004   0.645   0.722
  333DMSO    C2 3636   1.035   0.756   0.585
  333DMSO    H4 3637   1.139   0.746   0.556
  333DMSO    H5 3638   0.970   0.727   0.503
  333DMSO    H6 3639   1.013   0.858   0.616
  333DMSO    O1 3640   1.006   0.511   0.658
  334DMSO    C1 3641   4.176   0.823   0.336
  334DMSO    H1 3642   4.094   0.752   0.328
  334DMSO    H2 3643   4.188   0.879   0.243
  334DMSO    H3 3644   4.269   0.770   0.358
  334DMSO    S1 3645   4.142   0.939   0.467
  334DMSO    C2 3646   4.083   0.820   0.587
  334DMSO    H4 3647   4.167   0.763   0.627
  334DMSO    H5 3648   4.034   0.874   0.669
  334DMSO    H6 3649   4.011   0.754   0.540
  334DMSO    O1 3650   4.017   1.007   0.421
  335DMSO    C1 3651   2.483   3.244   2.969
  335DMSO    H1 3652   2.547   3.322   2.929
  335DMSO    H2 3653   2.538   3.178   3.036
  335DMSO    H3 3654   2.435   3.189   2.889
  335DMSO    S1 3655   2.354   3.326   3.062
  335DMSO    C2 3656   2.267   3.177   3.107
  335DMSO    H4 3657   2.173   3.207   3.155
  335DMSO    H5 3658   2.244   3.122   3.016
  335DMSO    H6 3659   2.328   3.117   3.175
  335DMSO    O1 3660   2.270   3.383   2.954
  336DMSO    C1 3661   3.410   3.782   3.079
  336DMSO    H1 3662   3.415   3.673   3.079
  336DMSO    H2 3663   3.309   3.817   3.098
  336DMSO    H3 3664   3.447   3.823   2.985
  336DMSO    S1 3665   3.514   3.846   3.209
  336DMSO    C2 3666   3.429   3.762   3.341
  336DMSO    H4 3667   3.441   3.654   3.330
  336DMSO    H5 3668   3.471   3.797   3.436
  336DMSO    H6 3669   3.324   3.788   3.335
  336DMSO    O1 3670   3.466   3.986   3.225
  337DMSO    C1 3671   3.398   4.374   0.532
  337DMSO    H1 3672   3.470   4.428   0.595
  337DMSO    H2 3673   3.299   4.419   0.537
  337DMSO    H3 3674   3.393   4.270   0.563
  337DMSO    S1 3675   3.454   4.378   0.363
  337DMSO    C2 3676   3.449   4.556   0.347
  337DMSO    H4 3677   3.518   4.601   0.418
  337DMSO    H5 3678   3.477   4.581   0.244
  337DMSO    H6 3679   3.347   4.589   0.365
  337DMSO    O1 3680   3.333   4.334   0.288
  338DMSO    C1 3681   2.662   0.305   2.889
  338DMSO    H1 3682   2.553   0.315   2.890
  338DMSO    H2 3683   2.702   0.368   2.808
  338DMSO    H3 3684   2.690   0.201   2.874
  338DMSO    S1 3685   2.727   0.364   3.045
  338DMSO    C2 3686   2.627   0.256   3.147
  338DMSO    H4 3687   2.653   0.275   3.251
  338DMSO    H5 3688   2.522   0.279   3.130
  338DMSO    H6 3689   2.647   0.152   3.122
  338DMSO    O1 3690   2.666   0.499   3.061
  339DMSO    C1 3691   1.153   4.002   4.674
  339DMSO    H1 3692   1.119   4.066   4.755
  339DMSO    H2 3693   1.259   3.978   4.683
  339DMSO    H3 3694   1.136   4.051   4.578
  339DMSO    S1 3695   1.058   3.851   4.674
  339DMSO    C2 3696   1.120   3.791   4.829
  339DMSO    H4 3697   1.229   3.798   4.830
  339DMSO    H5 3698   1.077   3.850   4.910
  339DMSO    H6 3699   1.089   3.687   4.839
  339DMSO    O1 3700   1.128   3.765   4.574
  340DMSO    C1 3701   2.912   2.440   2.870
  340DMSO    H1 3702   2.947   2.364   2.940
  340DMSO    H2 3703   2.904   2.537   2.919
  340DMSO    H3 3704   2.817   2.411   2.826
  340DMSO    S1 3705   3.032   2.457   2.740
  340DMSO    C2 3706   3.029   2.285   2.689
  340DMSO    H4 3707   2.932   2.264   2.643
  340DMSO    H5 3708   3.109   2.268   2.617
  340DMSO    H6 3709   3.044   2.222   2.777
  340DMSO    O1 3710   3.161   2.472   2.814
  341DMSO    C1 3711   1.350   3.837   0.805
  341DMSO    H1 3712   1.410   3.828   0.714
  341DMSO    H2 3713   1.347   3.743   0.859
  341DMSO    H3 3714   1.250   3.868   0.777
  341DMSO    S1 3715   1.423   3.964   0.908
  341DMSO    C2 3716   1.293   3.965   1.031
  341DMSO    H4 3717   1.312   4.046   1.101
  341DMSO    H5 3718   1.198   3.981   0.979
  341DMSO    H6 3719   1.291   3.869   1.082
  341DMSO    O1 3720   1.399   4.090   0.833
  342DMSO    C1 3721   1.697   1.204   3.166
  342DMSO    H1 3722   1.786   1.236   3.220
  342DMSO    H2 3723   1.724   1.135   3.087
  342DMSO    H3 3724   1.643   1.290   3.125
  342DMSO    S1 3725   1.592   1.117   3.281
  342DMSO    C2 3726   1.568   1.256   3.391
  342DMSO    H4 3727   1.666   1.289   3.427
  342DMSO    H5 3728   1.519   1.337   3.336
  342DMSO    H6 3729   1.506   1.225   3.475
  342DMSO    O1 3730   1.688   1.030   3.353
  343DMSO    C1 3731   2.061   2.325   0.109
  343DMSO    H1 3732   2.097   2.236   0.160
  343DMSO    H2 3733   1.954   2.317   0.091
  343DMSO    H3 3734   2.114   2.339   0.015
  343DMSO    S1 3735   2.093   2.467   0.213
  343DMSO    C2 3736   2.034   2.589   0.097
  343DMSO    H4 3737   2.089   2.578   0.004
  343DMSO    H5 3738   1.927   2.574   0.081
  343DMSO    H6 3739   2.053   2.688   0.139
  343DMSO    O1 3740   2.241   2.481   0.208
  344DMSO    C1 3741   3.786   1.124   0.229
  344DMSO    H1 3742   3.833   1.030   0.260
  344DMSO    H2 3743   3.813   1.203   0.298
  344DMSO    H3 3744   3.678   1.112   0.222
  344DMSO    S1 3745   3.849   1.163   0.067
  344DMSO    C2 3746   3.747   1.308   0.045
  344DMSO    H4 3747   3.773   1.380   0.121
  344DMSO    H5 3748   3.766   1.348   6.131
  344DMSO    H6 3749   3.643   1.278   0.054
  344DMSO    O1 3750   3.784   1.061   6.167
  345DMSO    C1 3751   1.071   2.685   2.398
  345DMSO    H1 3752   1.125   2.612   2.459
  345DMSO    H2 3753   1.070   2.655   2.293
  345DMSO    H3 3754   1.119   2.782   2.406
  345DMSO    S1 3755   0.902   2.699   2.456
  345DMSO    C2 3756   0.852   2.533   2.412
  345DMSO    H4 3757   0.744   2.526   2.420
  345DMSO    H5 3758   0.882   2.512   2.310
  345DMSO    H6 3759   0.899   2.463   2.481
  345DMSO    O1 3760   0.835   2.783   2.353
  346DMSO    C1 3761   4.599   4.115   3.866
  346DMSO    H1 3762   4.671   4.035   3.853
  346DMSO    H2 3763   4.602   4.153   3.969
  346DMSO    H3 3764   4.499   4.083   3.841
  346DMSO    S1 3765   4.644   4.248   3.756
  346DMSO    C2 3766   4.796   4.293   3.838
  346DMSO    H4 3767   4.843   4.371   3.778
  346DMSO    H5 3768   4.774   4.331   3.938
  346DMSO    H6 3769   4.861   4.205   3.843
  346DMSO    O1 3770   4.547   4.355   3.793
  347DMSO    C1 3771   4.045   3.808   1.067
  347DMSO    H1 3772   3.937   3.817   1.062
  347DMSO    H2 3773   4.087   3.827   0.967
  347DMSO    H3 3774   4.074   3.709   1.102
  347DMSO    S1 3775   4.110   3.933   1.178
  347DMSO    C2 3776   4.280   3.883   1.161
  347DMSO    H4 3777   4.341   3.945   1.227
  347DMSO    H5 3778   4.289   3.777   1.187
  347DMSO    H6 3779   4.309   3.899   1.057
  347DMSO    O1 3780   4.071   3.889   1.315
  348DMSO    C1 3781   0.955   0.714   4.711
  348DMSO    H1 3782   0.974   0.616   4.666
  348DMSO    H2 3783   0.864   0.711   4.770
  348DMSO    H3 3784   0.948   0.791   4.634
  348DMSO    S1 3785   1.090   0.756   4.820
  348DMSO    C2 3786   1.217   0.718   4.700
  348DMSO    H4 3787   1.315   0.734   4.746
  348DMSO    H5 3788   1.207   0.614   4.669
  348DMSO    H6 3789   1.204   0.784   4.615
  348DMSO    O1 3790   1.095   0.642   4.917
  349DMSO    C1 3791   3.323   4.506   0.858
  349DMSO    H1 3792   3.319   4.542   0.755
  349DMSO    H2 3793   3.294   4.586   0.927
  349DMSO    H3 3794   3.424   4.472   0.881
  349DMSO    S1 3795   3.211   4.369   0.879
  349DMSO    C2 3796   3.062   4.462   0.845
  349DMSO    H4 3797   3.067   4.557   0.898
  349DMSO    H5 3798   3.053   4.479   0.738
  349DMSO    H6 3799   2.977   4.404   0.881
  349DMSO    O1 3800   3.207   4.350   1.027
  350DMSO    C1 3801   4.566   4.613   2.833
  350DMSO    H1 3802   4.458   4.600   2.835
  350DMSO    H2 3803   4.594   4.689   2.760
  350DMSO    H3 3804   4.616   4.519   2.812
  350DMSO    S1 3805   4.620   4.673   2.991
  350DMSO    C2 3806   4.793   4.682   2.948
  350DMSO    H4 3807   4.806   4.759   2.872
  350DMSO    H5 3808   4.848   4.710   3.038
  350DMSO    H6 3809   4.828   4.586   2.912
  350DMSO    O1 3810   4.608   4.553   3.079
  351DMSO    C1 3811   2.001   1.719   1.112
  351DMSO    H1 3812   2.043   1.679   1.020
  351DMSO    H2 3813   1.895   1.698   1.115
  351DMSO    H3 3814   2.019   1.827   1.113
  351DMSO    S1 3815   2.082   1.644   1.251
  351DMSO    C2 3816   1.999   1.745   1.372
  351DMSO    H4 3817   1.891   1.727   1.363
  351DMSO    H5 3818   2.035   1.715   1.470
  351DMSO    H6 3819   2.023   1.850   1.352
  351DMSO    O1 3820   2.220   1.701   1.249
  352DMSO    C1 3821   3.054   3.020   3.564
  352DMSO    H1 3822   3.050   3.120   3.521
  352DMSO    H2 3823   3.020   2.946   3.491
  352DMSO    H3 3824   2.993   3.015   3.654
  352DMSO    S1 3825   3.223   2.985   3.608
  352DMSO    C2 3826   3.192   2.821   3.671
  352DMSO    H4 3827   3.160   2.757   3.588
  352DMSO    H5 3828   3.284   2.783   3.715
  352DMSO    H6 3829   3.113   2.827   3.747
  352DMSO    O1 3830   3.244   3.067   3.731
  353DMSO    C1 3831   4.604   4.046   4.456
  353DMSO    H1 3832   4.642   4.039   4.558
  353DMSO    H2 3833   4.564   4.145   4.438
  353DMSO    H3 3834   4.528   3.970   4.437
  353DMSO    S1 3835   4.740   4.021   4.343
  353DMSO    C2 3836   4.788   3.862   4.409
  353DMSO    H4 3837   4.801   3.871   4.517
  353DMSO    H5 3838   4.713   3.788   4.384
  353DMSO    H6 3839   4.883   3.835   4.363
  353DMSO    O1 3840   4.844   4.115   4.396
  354DMSO    C1 3841   4.552   1.454   3.152
  354DMSO    H1 3842   4.586   1.466   3.049
  354DMSO    H2 3843   4.638   1.436   3.216
  354DMSO    H3 3844   4.483   1.370   3.158
  354DMSO    S1 3845   4.471   1.606   3.201
  354DMSO    C2 3846   4.420   1.550   3.363
  354DMSO    H4 3847   4.365   1.457   3.351
  354DMSO    H5 3848   4.509   1.536   3.425
  354DMSO    H6 3849   4.356   1.626   3.406
  354DMSO    O1 3850   4.344   1.610   3.124
  355DMSO    C1 3851   1.710   4.463   0.356
  355DMSO    H1 3852   1.620   4.525   0.364
  355DMSO    H2 3853   1.693   4.380   0.288
  355DMSO    H3 3854   1.737   4.425   0.455
  355DMSO    S1 3855   1.845   4.564   0.295
  355DMSO    C2 3856   1.776   4.581   0.131
  355DMSO    H4 3857   1.684   4.639   0.138
  355DMSO    H5 3858   1.849   4.633   0.069
  355DMSO    H6 3859   1.757   4.481   0.091
  355DMSO    O1 3860   1.956   4.466   0.277
  356DMSO    C1 3861   1.515   4.496   4.223
  356DMSO    H1 3862   1.421   4.480   4.168
  356DMSO    H2 3863   1.504   4.463   4.326
  356DMSO    H3 3864   1.543   4.601   4.220
  356DMSO    S1 3865   1.644   4.401   4.146
  356DMSO    C2 3866   1.596   4.430   3.976
  356DMSO    H4 3867   1.660   4.371   3.910
  356DMSO    H5 3868   1.492   4.400   3.964
  356DMSO    H6 3869   1.606   4.536   3.953
  356DMSO    O1 3870   1.609   4.258   4.167
  357DMSO    C1 3871   1.533   0.678   3.171
  357DMSO    H1 3872   1.625   0.620   3.177
  357DMSO    H2 3873   1.554   0.784   3.162
  357DMSO    H3 3874   1.473   0.659   3.260
  357DMSO    S1 3875   1.437   0.625   3.029
  357DMSO    C2 3876   1.555   0.675   2.904
  357DMSO    H4 3877   1.506   0.665   2.807
  357DMSO    H5 3878   1.583   0.779   2.921
  357DMSO    H6 3879   1.642   0.609   2.907
  357DMSO    O1 3880   1.331   0.729   3.017
  358DMSO    C1 3881   2.555   0.622   2.757
  358DMSO    H1 3882   2.497   0.532   2.736
  358DMSO    H2 3883   2.657   0.609   2.722
  358DMSO    H3 3884   2.555   0.642   2.864
  358DMSO    S1 3885   2.479   0.760   2.673
  358DMSO    C2 3886   2.533   0.714   2.509
  358DMSO    H4 3887   2.642   0.710   2.508
  358DMSO    H5 3888   2.491   0.617   2.484
  358DMSO    H6 3889   2.497   0.790   2.439
  358DMSO    O1 3890   2.568   0.875   2.705
  359DMSO    C1 3891   0.142   4.725   0.666
  359DMSO    H1 3892   0.090   4.720   0.570
  359DMSO    H2 3893   0.236   4.670   0.661
  359DMSO    H3 3894   0.077   4.684   0.744
  359DMSO    S1 3895   0.177   4.896   0.702
  359DMSO    C2 3896   0.225   4.870   0.873
  359DMSO    H4 3897   0.144   4.818   0.925
  359DMSO    H5 3898   0.316   4.811   0.875
  359DMSO    H6 3899   0.241   4.967   0.918
  359DMSO    O1 3900   0.043   4.958   0.713
  360DMSO    C1 3901   3.028   1.195   1.144
  360DMSO    H1 3902   2.983   1.255   1.065
  360DMSO    H2 3903   3.130   1.166   1.118
  360DMSO    H3 3904   2.969   1.104   1.158
  360DMSO    S1 3905   3.032   1.286   1.297
  360DMSO    C2 3906   2.863   1.341   1.288
  360DMSO    H4 3907   2.839   1.400   1.377
  360DMSO    H5 3908   2.853   1.402   1.199
  360DMSO    H6 3909   2.796   1.254   1.281
  360DMSO    O1 3910   3.107   1.412   1.267
  361DMSO    C1 3911   1.640   2.965   0.953
  361DMSO    H1 3912   1.688   3.015   0.868
  361DMSO    H2 3913   1.580   3.035   1.010
  361DMSO    H3 3914   1.716   2.918   1.016
  361DMSO    S1 3915   1.533   2.838   0.888
  361DMSO    C2 3916   1.489   2.768   1.046
  361DMSO    H4 3917   1.580   2.736   1.096
  361DMSO    H5 3918   1.436   2.842   1.105
  361DMSO    H6 3919   1.425   2.681   1.027
  361DMSO    O1 3920   1.630   2.739   0.834
  362DMSO    C1 3921   4.652   2.518   4.306
  362DMSO    H1 3922   4.702   2.576   4.228
  362DMSO    H2 3923   4.558   2.564   4.333
  362DMSO    H3 3924   4.718   2.512   4.393
  362DMSO    S1 3925   4.621   2.353   4.243
  362DMSO    C2 3926   4.791   2.315   4.204
  362DMSO    H4 3927   4.850   2.313   4.296
  362DMSO    H5 3928   4.795   2.217   4.157
  362DMSO    H6 3929   4.831   2.390   4.135
  362DMSO    O1 3930   4.555   2.377   4.112
  363DMSO    C1 3931   0.844   1.616   2.975
  363DMSO    H1 3932   0.841   1.723   2.955
  363DMSO    H2 3933   0.744   1.574   2.977
  363DMSO    H3 3934   0.894   1.597   3.070
  363DMSO    S1 3935   0.938   1.534   2.847
  363DMSO    C2 3936   0.820   1.564   2.715
  363DMSO    H4 3937   0.721   1.538   2.751
  363DMSO    H5 3938   0.825   1.669   2.687
  363DMSO    H6 3939   0.847   1.501   2.630
  363DMSO    O1 3940   0.921   1.390   2.878
  364DMSO    C1 3941   0.558   1.186   1.869
  364DMSO    H1 3942   0.626   1.115   1.915
  364DMSO    H2 3943   0.607   1.283   1.857
  364DMSO    H3 3944   0.467   1.196   1.928
  364DMSO    S1 3945   0.516   1.124   1.707
  364DMSO    C2 3946   0.394   1.249   1.669
  364DMSO    H4 3947   0.320   1.252   1.749
  364DMSO    H5 3948   0.445   1.345   1.657
  364DMSO    H6 3949   0.347   1.222   1.575
  364DMSO    O1 3950   0.434   1.004   1.738
  365DMSO    C1 3951   3.428   3.673   0.615
  365DMSO    H1 3952   3.486   3.580   0.616
  365DMSO    H2 3953   3.348   3.668   0.689
  365DMSO    H3 3954   3.383   3.688   0.517
  365DMSO    S1 3955   3.534   3.811   0.653
  365DMSO    C2 3956   3.570   3.758   0.820
  365DMSO    H4 3957   3.476   3.740   0.871
  365DMSO    H5 3958   3.630   3.667   0.816
  365DMSO    H6 3959   3.626   3.837   0.870
  365DMSO    O1 3960   3.437   3.923   0.671
  366DMSO    C1 3961   1.455   0.690   0.805
  366DMSO    H1 3962   1.507   0.774   0.851
  366DMSO    H2 3963   1.356   0.678   0.848
  366DMSO    H3 3964   1.513   0.598   0.816
  366DMSO    S1 3965   1.435   0.723   0.631
  366DMSO    C2 3966   1.608   0.754   0.601
  366DMSO    H4 3967   1.664   0.663   0.619
  366DMSO    H5 3968   1.620   0.787   0.497
  366DMSO    H6 3969   1.642   0.833   0.668
  366DMSO    O1 3970   1.373   0.858   0.629
  367DMSO    C1 3971   4.171   3.995   0.670
  367DMSO    H1 3972   4.153   4.028   0.567
  367DMSO    H2 3973   4.272   3.954   0.680
  367DMSO    H3 3974   4.096   3.921   0.698
  367DMSO    S1 3975   4.155   4.135   0.780
  367DMSO    C2 3976   4.298   4.223   0.720
  367DMSO    H4 3977   4.312   4.311   0.783
  367DMSO    H5 3978   4.385   4.157   0.726
  367DMSO    H6 3979   4.280   4.254   0.617
  367DMSO    O1 3980   4.201   4.081   0.911
  368DMSO    C1 3981   1.089   1.617   6.122
  368DMSO    H1 3982   1.107   1.578   6.021
  368DMSO    H2 3983   0.988   1.595   6.154
  368DMSO    H3 3984   1.108   1.724   6.124
  368DMSO    S1 3985   1.204   1.540   0.049
  368DMSO    C2 3986   1.136   1.376   0.035
  368DMSO    H4 3987   1.033   1.376   0.071
  368DMSO    H5 3988   1.138   1.342   6.117
  368DMSO    H6 3989   1.196   1.308   0.096
  368DMSO    O1 3990   1.158   1.587   0.183
  369DMSO    C1 3991   2.050   2.972   4.085
  369DMSO    H1 3992   2.045   2.938   4.189
  369DMSO    H2 3993   1.970   2.926   4.028
  369DMSO    H3 3994   2.148   2.948   4.044
  369DMSO    S1 3995   2.029   3.148   4.085
  369DMSO    C2 3996   1.854   3.144   4.121
  369DMSO    H4 3997   1.800   3.091   4.042
  369DMSO    H5 3998   1.838   3.093   4.216
  369DMSO    H6 3999   1.815   3.246   4.128
  369DMSO    O1 4000   2.043   3.177   3.939
  370DMSO    C1 4001   3.489   1.987   4.773
  370DMSO    H1 4002   3.557   2.049   4.831
  370DMSO    H2 4003   3.485   1.887   4.817
  370DMSO    H3 4004   3.525   1.982   4.671
  370DMSO    S1 4005   3.328   2.064   4.777
  370DMSO    C2 4006   3.247   1.938   4.679
  370DMSO    H4 4007   3.142   1.967   4.667
  370DMSO    H5 4008   3.296   1.932   4.582
  370DMSO    H6 4009   3.255   1.842   4.730
  370DMSO    O1 4010   3.341   2.176   4.680
  371DMSO    C1 4011   2.620   4.567   4.523
  371DMSO    H1 4012   2.522   4.553   4.478
  371DMSO    H2 4013   2.621   4.656   4.586
  371DMSO    H3 4014   2.693   4.577   4.443
  371DMSO    S1 4015   2.659   4.424   4.621
  371DMSO    C2 4016   2.823   4.480   4.665
  371DMSO    H4 4017   2.882   4.495   4.574
  371DMSO    H5 4018   2.815   4.574   4.720
  371DMSO    H6 4019   2.870   4.404   4.728
  371DMSO    O1 4020   2.682   4.317   4.519
  372DMSO    C1 4021   2.218   0.842   1.509
  372DMSO    H1 4022   2.280   0.877   1.426
  372DMSO    H2 4023   2.113   0.838   1.477
  372DMSO    H3 4024   2.229   0.908   1.595
  372DMSO    S1 4025   2.272   0.678   1.554
  372DMSO    C2 4026   2.165   0.663   1.696
  372DMSO    H4 4027   2.061   0.674   1.665
  372DMSO    H5 4028   2.178   0.563   1.740
  372DMSO    H6 4029   2.192   0.739   1.770
  372DMSO    O1 4030   2.405   0.702   1.616
  373DMSO    C1 4031   2.601   2.751   1.121
  373DMSO    H1 4032   2.670   2.669   1.103
  373DMSO    H2 4033   2.503   2.712   1.146
  373DMSO    H3 4034   2.593   2.812   1.031
  373DMSO    S1 4035   2.661   2.853   1.255
  373DMSO    C2 4036   2.818   2.889   1.178
  373DMSO    H4 4037   2.799   2.948   1.088
  373DMSO    H5 4038   2.879   2.944   1.248
  373DMSO    H6 4039   2.867   2.795   1.151
  373DMSO    O1 4040   2.698   2.757   1.364
  374DMSO    C1 4041   3.793   4.696   2.922
  374DMSO    H1 4042   3.781   4.756   2.832
  374DMSO    H2 4043   3.803   4.762   3.008
  374DMSO    H3 4044   3.880   4.632   2.913
  374DMSO    S1 4045   3.646   4.597   2.943
  374DMSO    C2 4046   3.656   4.517   2.784
  374DMSO    H4 4047   3.666   4.594   2.707
  374DMSO    H5 4048   3.741   4.450   2.781
  374DMSO    H6 4049   3.562   4.462   2.768
  374DMSO    O1 4050   3.536   4.696   2.927
  375DMSO    C1 4051   3.221   0.663   1.494
  375DMSO    H1 4052   3.297   0.660   1.416
  375DMSO    H2 4053   3.232   0.577   1.561
  375DMSO    H3 4054   3.121   0.665   1.452
  375DMSO    S1 4055   3.243   0.812   1.590
  375DMSO    C2 4056   3.237   0.925   1.452
  375DMSO    H4 4057   3.259   1.025   1.488
  375DMSO    H5 4058   3.311   0.895   1.378
  375DMSO    H6 4059   3.137   0.922   1.409
  375DMSO    O1 4060   3.387   0.808   1.630
  376DMSO    C1 4061   4.631   1.807   1.287
  376DMSO    H1 4062   4.632   1.788   1.394
  376DMSO    H2 4063   4.680   1.725   1.233
  376DMSO    H3 4064   4.681   1.902   1.265
  376DMSO    S1 4065   4.462   1.818   1.232
  376DMSO    C2 4066   4.503   1.852   1.061
  376DMSO    H4 4067   4.413   1.879   1.007
  376DMSO    H5 4068   4.573   1.936   1.057
  376DMSO    H6 4069   4.550   1.763   1.018
  376DMSO    O1 4070   4.412   1.947   1.287
  377DMSO    C1 4071   3.410   2.769   0.586
  377DMSO    H1 4072   3.387   2.664   0.570
  377DMSO    H2 4073   3.488   2.803   0.517
  377DMSO    H3 4074   3.444   2.785   0.689
  377DMSO    S1 4075   3.263   2.867   0.561
  377DMSO    C2 4076   3.244   2.830   0.388
  377DMSO    H4 4077   3.160   2.888   0.350
  377DMSO    H5 4078   3.336   2.859   0.336
  377DMSO    H6 4079   3.226   2.723   0.377
  377DMSO    O1 4080   3.312   3.007   0.564
  378DMSO    C1 4081   4.200   0.316   1.090
  378DMSO    H1 4082   4.251   0.378   1.015
  378DMSO    H2 4083   4.196   0.213   1.053
  378DMSO    H3 4084   4.101   0.355   1.108
  378DMSO    S1 4085   4.294   0.320   1.241
  378DMSO    C2 4086   4.179   0.221   1.335
  378DMSO    H4 4087   4.209   0.221   1.439
  378DMSO    H5 4088   4.079   0.266   1.327
  378DMSO    H6 4089   4.178   0.120   1.295
  378DMSO    O1 4090   4.271   0.458   1.292
  379DMSO    C1 4091   2.493   3.852   0.881
  379DMSO    H1 4092   2.477   3.943   0.824
  379DMSO    H2 4093   2.512   3.769   0.812
  379DMSO    H3 4094   2.406   3.831   0.943
  379DMSO    S1 4095   2.637   3.876   0.984
  379DMSO    C2 4096   2.606   3.736   1.092
  379DMSO    H4 4097   2.615   3.644   1.034
  379DMSO    H5 4098   2.682   3.738   1.170
  379DMSO    H6 4099   2.506   3.748   1.135
  379DMSO    O1 4100   2.600   3.992   1.070
  380DMSO    C1 4101   2.865   3.756   4.677
  380DMSO    H1 4102   2.812   3.745   4.582
  380DMSO    H2 4103   2.803   3.809   4.750
  380DMSO    H3 4104   2.959   3.809   4.662
  380DMSO    S1 4105   2.899   3.593   4.743
  380DMSO    C2 4106   3.022   3.644   4.861
  380DMSO    H4 4107   2.976   3.706   4.938
  380DMSO    H5 4108   3.064   3.554   4.908
  380DMSO    H6 4109   3.103   3.697   4.811
  380DMSO    O1 4110   2.978   3.528   4.635
  381DMSO    C1 4111   3.612   1.898   2.475
  381DMSO    H1 4112   3.599   1.929   2.579
  381DMSO    H2 4113   3.521   1.853   2.436
  381DMSO    H3 4114   3.694   1.826   2.467
  381DMSO    S1 4115   3.653   2.042   2.377
  381DMSO    C2 4116   3.696   1.951   2.230
  381DMSO    H4 4117   3.773   1.877   2.254
  381DMSO    H5 4118   3.607   1.901   2.190
  381DMSO    H6 4119   3.735   2.020   2.155
  381DMSO    O1 4120   3.785   2.085   2.433
  382DMSO    C1 4121   4.849   3.654   3.079
  382DMSO    H1 4122   4.917   3.739   3.083
  382DMSO    H2 4123   4.838   3.611   3.179
  382DMSO    H3 4124   4.888   3.580   3.009
  382DMSO    S1 4125   4.689   3.710   3.021
  382DMSO    C2 4126   4.661   3.818   3.161
  382DMSO    H4 4127   4.563   3.865   3.149
  382DMSO    H5 4128   4.665   3.760   3.253
  382DMSO    H6 4129   4.739   3.895   3.163
  382DMSO    O1 4130   4.596   3.596   3.045
  383DMSO    C1 4131   1.393   0.150   1.312
  383DMSO    H1 4132   1.329   0.179   1.396
  383DMSO    H2 4133   1.497   0.170   1.336
  383DMSO    H3 4134   1.362   0.203   1.221
  383DMSO    S1 4135   1.373   6.042   1.286
  383DMSO    C2 4136   1.195   6.046   1.278
  383DMSO    H4 4137   1.159   5.945   1.264
  383DMSO    H5 4138   1.156   0.020   1.371
  383DMSO    H6 4139   1.164   0.040   1.193
  383DMSO    O1 4140   1.402   5.985   1.420
  384DMSO    C1 4141   2.310   1.404   3.009
  384DMSO    H1 4142   2.247   1.441   3.090
  384DMSO    H2 4143   2.312   1.476   2.927
  384DMSO    H3 4144   2.275   1.307   2.975
  384DMSO    S1 4145   2.476   1.387   3.072
  384DMSO    C2 4146   2.432   1.285   3.211
  384DMSO    H4 4147   2.521   1.267   3.271
  384DMSO    H5 4148   2.355   1.335   3.270
  384DMSO    H6 4149   2.394   1.190   3.173
  384DMSO    O1 4150   2.506   1.519   3.134
  385DMSO    C1 4151   4.038   0.690   1.163
  385DMSO    H1 4152   4.115   0.613   1.162
  385DMSO    H2 4153   4.037   0.741   1.260
  385DMSO    H3 4154   3.941   0.646   1.142
  385DMSO    S1 4155   4.075   0.808   1.035
  385DMSO    C2 4156   3.926   0.905   1.055
  385DMSO    H4 4157   3.841   0.836   1.059
  385DMSO    H5 4158   3.934   0.962   1.147
  385DMSO    H6 4159   3.917   0.970   0.968
  385DMSO    O1 4160   4.050   0.732   0.909
  386DMSO    C1 4161   4.032   2.030   4.354
  386DMSO    H1 4162   3.943   2.034   4.293
  386DMSO    H2 4163   4.047   2.125   4.406
  386DMSO    H3 4164   4.121   2.003   4.296
  386DMSO    S1 4165   4.006   1.905   4.479
  386DMSO    C2 4166   3.976   1.771   4.364
  386DMSO    H4 4167   3.885   1.791   4.308
  386DMSO    H5 4168   4.062   1.760   4.299
  386DMSO    H6 4169   3.964   1.679   4.423
  386DMSO    O1 4170   3.870   1.942   4.525
  387DMSO    C1 4171   4.642   3.261   3.816
  387DMSO    H1 4172   4.649   3.268   3.707
  387DMSO    H2 4173   4.739   3.230   3.856
  387DMSO    H3 4174   4.563   3.192   3.846
  387DMSO    S1 4175   4.606   3.424   3.879
  387DMSO    C2 4176   4.583   3.374   4.049
  387DMSO    H4 4177   4.506   3.297   4.054
  387DMSO    H5 4178   4.677   3.333   4.088
  387DMSO    H6 4179   4.554   3.461   4.107
  387DMSO    O1 4180   4.467   3.451   3.830
  388DMSO    C1 4181   3.307   1.230   2.827
  388DMSO    H1 4182   3.354   1.220   2.925
  388DMSO    H2 4183   3.225   1.158   2.819
  388DMSO    H3 4184   3.381   1.210   2.750
  388DMSO    S1 4185   3.243   1.396   2.810
  388DMSO    C2 4186   3.191   1.373   2.640
  388DMSO    H4 4187   3.278   1.347   2.580
  388DMSO    H5 4188   3.117   1.294   2.638
  388DMSO    H6 4189   3.146   1.466   2.606
  388DMSO    O1 4190   3.364   1.483   2.801
  389DMSO    C1 4191   2.524   0.832   6.023
  389DMSO    H1 4192   2.629   0.819   5.998
  389DMSO    H2 4193   2.468   0.740   6.004
  389DMSO    H3 4194   2.482   0.915   5.966
  389DMSO    S1 4195   2.513   0.871   0.011
  389DMSO    C2 4196   2.337   0.902   0.011
  389DMSO    H4 4197   2.316   0.985   6.129
  389DMSO    H5 4198   2.285   0.812   6.164
  389DMSO    H6 4199   2.306   0.927   0.112
  389DMSO    O1 4200   2.574   1.007   0.018
  390DMSO    C1 4201   4.488   3.451   0.995
  390DMSO    H1 4202   4.545   3.414   0.909
  390DMSO    H2 4203   4.537   3.538   1.039
  390DMSO    H3 4204   4.477   3.371   1.069
  390DMSO    S1 4205   4.325   3.497   0.939
  390DMSO    C2 4206   4.377   3.649   0.860
  390DMSO    H4 4207   4.434   3.707   0.932
  390DMSO    H5 4208   4.438   3.626   0.773
  390DMSO    H6 4209   4.288   3.705   0.831
  390DMSO    O1 4210   4.256   3.542   1.063
  391DMSO    C1 4211   2.710   4.589   0.777
  391DMSO    H1 4212   2.678   4.565   0.879
  391DMSO    H2 4213   2.779   4.513   0.739
  391DMSO    H3 4214   2.759   4.687   0.774
  391DMSO    S1 4215   2.568   4.593   0.670
  391DMSO    C2 4216   2.482   4.723   0.758
  391DMSO    H4 4217   2.385   4.737   0.712
  391DMSO    H5 4218   2.472   4.695   0.863
  391DMSO    H6 4219   2.540   4.815   0.750
  391DMSO    O1 4220   2.492   4.469   0.703
  392DMSO    C1 4221   0.972   1.574   0.453
  392DMSO    H1 4222   0.927   1.618   0.364
  392DMSO    H2 4223   1.078   1.558   0.437
  392DMSO    H3 4224   0.922   1.480   0.477
  392DMSO    S1 4225   0.949   1.686   0.591
  392DMSO    C2 4226   1.047   1.818   0.522
  392DMSO    H4 4227   1.055   1.897   0.596
  392DMSO    H5 4228   1.145   1.779   0.497
  392DMSO    H6 4229   0.997   1.855   0.432
  392DMSO    O1 4230   1.038   1.631   0.697
  393DMSO    C1 4231   3.562   1.864   1.137
  393DMSO    H1 4232   3.661   1.893   1.172
  393DMSO    H2 4233   3.565   1.844   1.029
  393DMSO    H3 4234   3.490   1.942   1.161
  393DMSO    S1 4235   3.515   1.713   1.220
  393DMSO    C2 4236   3.349   1.707   1.154
  393DMSO    H4 4237   3.355   1.694   1.046
  393DMSO    H5 4238   3.298   1.622   1.199
  393DMSO    H6 4239   3.297   1.799   1.180
  393DMSO    O1 4240   3.497   1.754   1.363
  394DMSO    C1 4241   1.806   3.291   0.633
  394DMSO    H1 4242   1.800   3.185   0.658
  394DMSO    H2 4243   1.882   3.340   0.694
  394DMSO    H3 4244   1.708   3.339   0.649
  394DMSO    S1 4245   1.847   3.305   0.460
  394DMSO    C2 4246   1.858   3.483   0.458
  394DMSO    H4 4247   1.773   3.525   0.511
  394DMSO    H5 4248   1.953   3.511   0.503
  394DMSO    H6 4249   1.856   3.515   0.353
  394DMSO    O1 4250   1.717   3.277   0.392
  395DMSO    C1 4251   3.051   0.953   3.822
  395DMSO    H1 4252   2.946   0.929   3.805
  395DMSO    H2 4253   3.107   0.936   3.730
  395DMSO    H3 4254   3.093   0.892   3.902
  395DMSO    S1 4255   3.065   1.126   3.864
  395DMSO    C2 4256   2.961   1.118   4.009
  395DMSO    H4 4257   2.867   1.071   3.983
  395DMSO    H5 4258   3.012   1.060   4.086
  395DMSO    H6 4259   2.943   1.220   4.045
  395DMSO    O1 4260   2.978   1.194   3.764
  396DMSO    C1 4261   0.942   3.579   2.301
  396DMSO    H1 4262   0.934   3.661   2.229
  396DMSO    H2 4263   0.865   3.589   2.377
  396DMSO    H3 4264   1.041   3.576   2.345
  396DMSO    S1 4265   0.913   3.428   2.211
  396DMSO    C2 4266   0.960   3.317   2.343
  396DMSO    H4 4267   1.064   3.336   2.369
  396DMSO    H5 4268   0.895   3.333   2.429
  396DMSO    H6 4269   0.949   3.215   2.305
  396DMSO    O1 4270   1.032   3.423   2.121
  397DMSO    C1 4271   4.084   2.681   1.588
  397DMSO    H1 4272   4.012   2.762   1.596
  397DMSO    H2 4273   4.102   2.658   1.483
  397DMSO    H3 4274   4.049   2.592   1.640
  397DMSO    S1 4275   4.239   2.735   1.660
  397DMSO    C2 4276   4.317   2.575   1.655
  397DMSO    H4 4277   4.320   2.541   1.551
  397DMSO    H5 4278   4.419   2.584   1.693
  397DMSO    H6 4279   4.258   2.505   1.714
  397DMSO    O1 4280   4.208   2.755   1.805
  398DMSO    C1 4281   4.460   1.653   2.678
  398DMSO    H1 4282   4.468   1.548   2.705
  398DMSO    H2 4283   4.508   1.670   2.582
  398DMSO    H3 4284   4.509   1.714   2.755
  398DMSO    S1 4285   4.288   1.699   2.664
  398DMSO    C2 4286   4.235   1.634   2.821
  398DMSO    H4 4287   4.126   1.628   2.820
  398DMSO    H5 4288   4.275   1.533   2.832
  398DMSO    H6 4289   4.271   1.697   2.902
  398DMSO    O1 4290   4.230   1.601   2.568
  399DMSO    C1 4291   2.940   3.257   4.823
  399DMSO    H1 4292   3.029   3.296   4.772
  399DMSO    H2 4293   2.852   3.313   4.794
  399DMSO    H3 4294   2.955   3.263   4.931
  399DMSO    S1 4295   2.918   3.086   4.777
  399DMSO    C2 4296   3.075   3.031   4.842
  399DMSO    H4 4297   3.152   3.099   4.807
  399DMSO    H5 4298   3.069   3.034   4.951
  399DMSO    H6 4299   3.093   2.929   4.808
  399DMSO    O1 4300   2.934   3.082   4.628
  400DMSO    C1 4301   1.329   1.103   4.665
  400DMSO    H1 4302   1.399   1.169   4.614
  400DMSO    H2 4303   1.288   1.030   4.596
  400DMSO    H3 4304   1.247   1.160   4.711
  400DMSO    S1 4305   1.416   1.014   4.793
  400DMSO    C2 4306   1.486   1.159   4.870
  400DMSO    H4 4307   1.406   1.218   4.915
  400DMSO    H5 4308   1.555   1.126   4.948
  400DMSO    H6 4309   1.540   1.217   4.795
  400DMSO    O1 4310   1.531   0.952   4.722
  401DMSO    C1 4311   0.133   0.155   1.199
  401DMSO    H1 4312   0.121   0.090   1.112
  401DMSO    H2 4313   0.035   0.188   1.235
  401DMSO    H3 4314   0.193   0.243   1.175
  401DMSO    S1 4315   0.213   0.065   1.331
  401DMSO    C2 4316   0.357   0.020   1.236
  401DMSO    H4 4317   0.324   6.038   1.144
  401DMSO    H5 4318   0.414   0.110   1.213
  401DMSO    H6 4319   0.417   6.019   1.296
  401DMSO    O1 4320   0.136   6.005   1.337
  402DMSO    C1 4321   0.954   2.936   1.973
  402DMSO    H1 4322   1.018   2.848   1.976
  402DMSO    H2 4323   0.938   2.974   2.073
  402DMSO    H3 4324   0.860   2.910   1.924
  402DMSO    S1 4325   1.037   3.060   1.875
  402DMSO    C2 4326   0.906   3.181   1.877
  402DMSO    H4 4327   0.814   3.135   1.841
  402DMSO    H5 4328   0.893   3.219   1.978
  402DMSO    H6 4329   0.935   3.262   1.810
  402DMSO    O1 4330   1.034   3.005   1.737
  403DMSO    C1 4331   0.138   4.181   2.980
  403DMSO    H1 4332   0.191   4.238   2.904
  403DMSO    H2 4333   0.106   4.247   3.061
  403DMSO    H3 4334   0.200   4.100   3.018
  403DMSO    S1 4335   6.291   4.107   2.906
  403DMSO    C2 4336   6.213   4.261   2.863
  403DMSO    H4 4337   6.280   4.319   2.798
  403DMSO    H5 4338   6.119   4.240   2.811
  403DMSO    H6 4339   6.192   4.316   2.954
  403DMSO    O1 4340   6.212   4.060   3.024
  404DMSO    C1 4341   3.368   0.401   3.041
  404DMSO    H1 4342   3.375   0.509   3.051
  404DMSO    H2 4343   3.360   0.374   2.935
  404DMSO    H3 4344   3.280   0.364   3.093
  404DMSO    S1 4345   3.514   0.326   3.109
  404DMSO    C2 4346   3.457   0.158   3.092
  404DMSO    H4 4347   3.529   0.092   3.139
  404DMSO    H5 4348   3.359   0.149   3.140
  404DMSO    H6 4349   3.446   0.136   2.986
  404DMSO    O1 4350   3.505   0.354   3.256
  405DMSO    C1 4351   4.255   2.715   0.360
  405DMSO    H1 4352   4.237   2.618   0.313
  405DMSO    H2 4353   4.242   2.707   0.468
  405DMSO    H3 4354   4.189   2.791   0.319
  405DMSO    S1 4355   4.423   2.766   0.328
  405DMSO    C2 4356   4.500   2.634   0.420
  405DMSO    H4 4357   4.474   2.644   0.526
  405DMSO    H5 4358   4.467   2.538   0.382
  405DMSO    H6 4359   4.608   2.644   0.409
  405DMSO    O1 4360   4.440   2.884   0.417
  406DMSO    C1 4361   4.354   0.771   1.375
  406DMSO    H1 4362   4.269   0.825   1.416
  406DMSO    H2 4363   4.319   0.693   1.309
  406DMSO    H3 4364   4.415   0.729   1.455
  406DMSO    S1 4365   4.452   0.885   1.278
  406DMSO    C2 4366   4.479   1.002   1.410
  406DMSO    H4 4367   4.541   0.955   1.488
  406DMSO    H5 4368   4.531   1.089   1.369
  406DMSO    H6 4369   4.383   1.032   1.451
  406DMSO    O1 4370   4.350   0.951   1.193
  407DMSO    C1 4371   1.466   2.247   2.254
  407DMSO    H1 4372   1.479   2.290   2.155
  407DMSO    H2 4373   1.542   2.171   2.272
  407DMSO    H3 4374   1.367   2.203   2.265
  407DMSO    S1 4375   1.487   2.376   2.375
  407DMSO    C2 4376   1.361   2.486   2.311
  407DMSO    H4 4377   1.264   2.437   2.318
  407DMSO    H5 4378   1.361   2.577   2.372
  407DMSO    H6 4379   1.385   2.513   2.208
  407DMSO    O1 4380   1.616   2.440   2.336
  408DMSO    C1 4381   0.154   0.802   1.916
  408DMSO    H1 4382   0.055   0.800   1.869
  408DMSO    H2 4383   0.229   0.768   1.844
  408DMSO    H3 4384   0.154   0.737   2.003
  408DMSO    S1 4385   0.192   0.969   1.966
  408DMSO    C2 4386   0.344   0.930   2.050
  408DMSO    H4 4387   0.376   1.018   2.106
  408DMSO    H5 4388   0.328   0.846   2.117
  408DMSO    H6 4389   0.419   0.904   1.974
  408DMSO    O1 4390   0.097   0.997   2.078
  409DMSO    C1 4391   2.651   0.192   3.927
  409DMSO    H1 4392   2.569   0.263   3.944
  409DMSO    H2 4393   2.621   0.114   3.857
  409DMSO    H3 4394   2.683   0.149   4.022
  409DMSO    S1 4395   2.789   0.281   3.857
  409DMSO    C2 4396   2.711   0.318   3.702
  409DMSO    H4 4397   2.780   0.373   3.639
  409DMSO    H5 4398   2.686   0.223   3.653
  409DMSO    H6 4399   2.619   0.374   3.720
  409DMSO    O1 4400   2.886   0.174   3.821
  410DMSO    C1 4401   3.744   4.836   0.884
  410DMSO    H1 4402   3.691   4.931   0.880
  410DMSO    H2 4403   3.805   4.831   0.974
  410DMSO    H3 4404   3.804   4.823   0.794
  410DMSO    S1 4405   3.622   4.705   0.891
  410DMSO    C2 4406   3.739   4.570   0.889
  410DMSO    H4 4407   3.687   4.480   0.857
  410DMSO    H5 4408   3.818   4.592   0.818
  410DMSO    H6 4409   3.781   4.559   0.989
  410DMSO    O1 4410   3.563   4.701   0.754
  411DMSO    C1 4411   2.861   1.114   3.216
  411DMSO    H1 4412   2.850   1.047   3.131
  411DMSO    H2 4413   2.933   1.077   3.288
  411DMSO    H3 4414   2.764   1.128   3.263
  411DMSO    S1 4415   2.914   1.273   3.153
  411DMSO    C2 4416   3.077   1.219   3.102
  411DMSO    H4 4417   3.123   1.164   3.184
  411DMSO    H5 4418   3.066   1.154   3.014
  411DMSO    H6 4419   3.137   1.306   3.078
  411DMSO    O1 4420   2.942   1.352   3.276
  412DMSO    C1 4421   2.553   3.855   2.501
  412DMSO    H1 4422   2.539   3.775   2.574
  412DMSO    H2 4423   2.470   3.925   2.505
  412DMSO    H3 4424   2.562   3.817   2.399
  412DMSO    S1 4425   2.699   3.946   2.546
  412DMSO    C2 4426   2.819   3.828   2.485
  412DMSO    H4 4427   2.797   3.733   2.531
  412DMSO    H5 4428   2.813   3.824   2.377
  412DMSO    H6 4429   2.917   3.863   2.517
  412DMSO    O1 4430   2.712   3.923   2.693
  413DMSO    C1 4431   3.076   2.310   0.701
  413DMSO    H1 4432   3.170   2.258   0.684
  413DMSO    H2 4433   3.084   2.378   0.786
  413DMSO    H3 4434   2.995   2.239   0.717
  413DMSO    S1 4435   3.038   2.407   0.556
  413DMSO    C2 4436   3.049   2.271   0.440
  413DMSO    H4 4437   3.046   2.311   0.339
  413DMSO    H5 4438   3.143   2.219   0.457
  413DMSO    H6 4439   2.965   2.204   0.457
  413DMSO    O1 4440   3.163   2.487   0.533
  414DMSO    C1 4441   4.365   3.906   1.519
  414DMSO    H1 4442   4.307   3.864   1.436
  414DMSO    H2 4443   4.436   3.980   1.481
  414DMSO    H3 4444   4.418   3.828   1.573
  414DMSO    S1 4445   4.252   3.987   1.631
  414DMSO    C2 4446   4.222   4.126   1.524
  414DMSO    H4 4447   4.175   4.092   1.432
  414DMSO    H5 4448   4.156   4.197   1.575
  414DMSO    H6 4449   4.317   4.174   1.501
  414DMSO    O1 4450   4.340   4.040   1.739
  415DMSO    C1 4451   4.882   4.538   1.111
  415DMSO    H1 4452   4.791   4.491   1.074
  415DMSO    H2 4453   4.868   4.645   1.120
  415DMSO    H3 4454   4.965   4.517   1.043
  415DMSO    S1 4455   4.921   4.473   1.273
  415DMSO    C2 4456   4.933   4.303   1.221
  415DMSO    H4 4457   4.844   4.279   1.163
  415DMSO    H5 4458   5.022   4.292   1.159
  415DMSO    H6 4459   4.940   4.240   1.310
  415DMSO    O1 4460   4.790   4.477   1.345
  416DMSO    C1 4461   2.358   2.930   0.885
  416DMSO    H1 4462   2.313   2.905   0.981
  416DMSO    H2 4463   2.282   2.939   0.808
  416DMSO    H3 4464   2.430   2.853   0.857
  416DMSO    S1 4465   2.446   3.085   0.901
  416DMSO    C2 4466   2.520   3.075   0.738
  416DMSO    H4 4467   2.443   3.079   0.662
  416DMSO    H5 4468   2.589   3.159   0.726
  416DMSO    H6 4469   2.575   2.981   0.730
  416DMSO    O1 4470   2.558   3.054   0.994
  417DMSO    C1 4471   4.544   4.514   2.024
  417DMSO    H1 4472   4.599   4.521   2.118
  417DMSO    H2 4473   4.510   4.613   1.993
  417DMSO    H3 4474   4.460   4.445   2.034
  417DMSO    S1 4475   4.657   4.450   1.901
  417DMSO    C2 4476   4.535   4.439   1.770
  417DMSO    H4 4477   4.481   4.534   1.765
  417DMSO    H5 4478   4.588   4.421   1.677
  417DMSO    H6 4479   4.468   4.356   1.793
  417DMSO    O1 4480   4.677   4.309   1.942
  418DMSO    C1 4481   1.775   0.159   4.461
  418DMSO    H1 4482   1.878   0.127   4.476
  418DMSO    H2 4483   1.771   0.249   4.399
  418DMSO    H3 4484   1.726   0.178   4.557
  418DMSO    S1 4485   1.687   0.028   4.376
  418DMSO    C2 4486   1.526   0.104   4.393
  418DMSO    H4 4487   1.506   0.117   4.500
  418DMSO    H5 4488   1.527   0.200   4.341
  418DMSO    H6 4489   1.452   0.037   4.349
  418DMSO    O1 4490   1.684   5.986   4.476
  419DMSO    C1 4491   6.259   4.034   3.518
  419DMSO    H1 4492   6.201   4.048   3.427
  419DMSO    H2 4493   6.197   3.989   3.596
  419DMSO    H3 4494   0.001   4.130   3.554
  419DMSO    S1 4495   0.096   3.923   3.484
  419DMSO    C2 4496   0.160   4.018   3.346
  419DMSO    H4 4497   0.247   3.967   3.305
  419DMSO    H5 4498   0.082   4.025   3.270
  419DMSO    H6 4499   0.188   4.117   3.383
  419DMSO    O1 4500   0.030   3.805   3.420
  420DMSO    C1 4501   3.727   1.483   3.370
  420DMSO    H1 4502   3.668   1.563   3.326
  420DMSO    H2 4503   3.810   1.521   3.431
  420DMSO    H3 4504   3.768   1.419   3.292
  420DMSO    S1 4505   3.624   1.382   3.474
  420DMSO    C2 4506   3.573   1.512   3.585
  420DMSO    H4 4507   3.509   1.582   3.530
  420DMSO    H5 4508   3.519   1.464   3.666
  420DMSO    H6 4509   3.663   1.560   3.623
  420DMSO    O1 4510   3.724   1.309   3.557
  421DMSO    C1 4511   1.148   1.850   2.891
  421DMSO    H1 4512   1.121   1.746   2.875
  421DMSO    H2 4513   1.251   1.865   2.861
  421DMSO    H3 4514   1.131   1.877   2.995
  421DMSO    S1 4515   1.042   1.949   2.786
  421DMSO    C2 4516   1.106   2.107   2.836
  421DMSO    H4 4517   1.210   2.116   2.805
  421DMSO    H5 4518   1.045   2.184   2.787
  421DMSO    H6 4519   1.096   2.116   2.945
  421DMSO    O1 4520   0.910   1.944   2.855
  422DMSO    C1 4521   4.457   4.552   0.613
  422DMSO    H1 4522   4.530   4.578   0.536
  422DMSO    H2 4523   4.471   4.450   0.646
  422DMSO    H3 4524   4.356   4.564   0.572
  422DMSO    S1 4525   4.475   4.662   0.753
  422DMSO    C2 4526   4.636   4.602   0.802
  422DMSO    H4 4527   4.708   4.623   0.722
  422DMSO    H5 4528   4.666   4.653   0.893
  422DMSO    H6 4529   4.630   4.495   0.820
  422DMSO    O1 4530   4.385   4.606   0.857
  423DMSO    C1 4531   3.954   0.348   2.508
  423DMSO    H1 4532   3.854   0.317   2.478
  423DMSO    H2 4533   3.974   0.320   2.612
  423DMSO    H3 4534   3.965   0.456   2.495
  423DMSO    S1 4535   4.073   0.268   2.403
  423DMSO    C2 4536   4.214   0.360   2.464
  423DMSO    H4 4537   4.229   0.336   2.569
  423DMSO    H5 4538   4.301   0.329   2.406
  423DMSO    H6 4539   4.194   0.467   2.450
  423DMSO    O1 4540   4.046   0.328   2.269
  424DMSO    C1 4541   4.182   3.645   0.250
  424DMSO    H1 4542   4.288   3.665   0.237
  424DMSO    H2 4543   4.139   3.621   0.152
  424DMSO    H3 4544   4.132   3.733   0.291
  424DMSO    S1 4545   4.159   3.506   0.360
  424DMSO    C2 4546   4.248   3.578   0.497
  424DMSO    H4 4547   4.254   3.502   0.576
  424DMSO    H5 4548   4.348   3.604   0.462
  424DMSO    H6 4549   4.194   3.666   0.532
  424DMSO    O1 4550   4.254   3.404   0.307
  425DMSO    C1 4551   2.464   1.958   1.371
  425DMSO    H1 4552   2.561   2.000   1.346
  425DMSO    H2 4553   2.444   1.872   1.306
  425DMSO    H3 4554   2.387   2.034   1.356
  425DMSO    S1 4555   2.463   1.905   1.542
  425DMSO    C2 4556   2.288   1.871   1.546
  425DMSO    H4 4557   2.259   1.843   1.648
  425DMSO    H5 4558   2.235   1.962   1.516
  425DMSO    H6 4559   2.267   1.790   1.476
  425DMSO    O1 4560   2.479   2.027   1.627
  426DMSO    C1 4561   4.925   0.998   1.541
  426DMSO    H1 4562   4.857   0.913   1.553
  426DMSO    H2 4563   5.012   0.969   1.483
  426DMSO    H3 4564   4.956   1.035   1.639
  426DMSO    S1 4565   4.839   1.129   1.454
  426DMSO    C2 4566   4.970   1.249   1.472
  426DMSO    H4 4567   4.993   1.260   1.578
  426DMSO    H5 4568   5.057   1.213   1.418
  426DMSO    H6 4569   4.936   1.344   1.431
  426DMSO    O1 4570   4.735   1.174   1.552
  427DMSO    C1 4571   2.660   4.862   2.712
  427DMSO    H1 4572   2.743   4.857   2.642
  427DMSO    H2 4573   2.568   4.885   2.658
  427DMSO    H3 4574   2.678   4.938   2.788
  427DMSO    S1 4575   2.641   4.702   2.790
  427DMSO    C2 4576   2.525   4.756   2.915
  427DMSO    H4 4577   2.567   4.843   2.966
  427DMSO    H5 4578   2.431   4.781   2.865
  427DMSO    H6 4579   2.511   4.674   2.986
  427DMSO    O1 4580   2.768   4.682   2.864
  428DMSO    C1 4581   0.570   2.280   3.339
  428DMSO    H1 4582   0.507   2.256   3.253
  428DMSO    H2 4583   0.518   2.347   3.406
  428DMSO    H3 4584   0.663   2.325   3.305
  428DMSO    S1 4585   0.610   2.129   3.427
  428DMSO    C2 4586   0.445   2.100   3.487
  428DMSO    H4 4587   0.382   2.069   3.403
  428DMSO    H5 4588   0.450   2.019   3.560
  428DMSO    H6 4589   0.405   2.190   3.533
  428DMSO    O1 4590   0.683   2.178   3.546
  429DMSO    C1 4591   0.517   0.872   3.595
  429DMSO    H1 4592   0.427   0.896   3.538
  429DMSO    H2 4593   0.597   0.943   3.570
  429DMSO    H3 4594   0.548   0.770   3.571
  429DMSO    S1 4595   0.481   0.884   3.769
  429DMSO    C2 4596   0.636   0.817   3.825
  429DMSO    H4 4597   0.658   0.725   3.770
  429DMSO    H5 4598   0.713   0.892   3.810
  429DMSO    H6 4599   0.627   0.795   3.932
  429DMSO    O1 4600   0.382   0.775   3.793
  430DMSO    C1 4601   0.823   3.255   4.695
  430DMSO    H1 4602   0.796   3.270   4.800
  430DMSO    H2 4603   0.748   3.296   4.629
  430DMSO    H3 4604   0.837   3.148   4.676
  430DMSO    S1 4605   0.979   3.336   4.665
  430DMSO    C2 4606   0.919   3.502   4.691
  430DMSO    H4 4607   0.905   3.519   4.798
  430DMSO    H5 4608   0.993   3.570   4.651
  430DMSO    H6 4609   0.824   3.515   4.639
  430DMSO    O1 4610   0.998   3.327   4.517
  431DMSO    C1 4611   1.659   0.449   3.944
  431DMSO    H1 4612   1.666   0.549   3.986
  431DMSO    H2 4613   1.757   0.413   3.914
  431DMSO    H3 4614   1.591   0.449   3.858
  431DMSO    S1 4615   1.594   0.338   4.068
  431DMSO    C2 4616   1.449   0.435   4.103
  431DMSO    H4 4617   1.480   0.534   4.136
  431DMSO    H5 4618   1.387   0.439   4.014
  431DMSO    H6 4619   1.395   0.385   4.184
  431DMSO    O1 4620   1.679   0.361   4.188
  432DMSO    C1 4621   3.123   1.490   1.605
  432DMSO    H1 4622   3.173   1.464   1.511
  432DMSO    H2 4623   3.069   1.584   1.594
  432DMSO    H3 4624   3.197   1.495   1.685
  432DMSO    S1 4625   3.007   1.360   1.642
  432DMSO    C2 4626   2.937   1.440   1.785
  432DMSO    H4 4627   2.890   1.533   1.753
  432DMSO    H5 4628   2.861   1.372   1.826
  432DMSO    H6 4629   3.017   1.458   1.857
  432DMSO    O1 4630   3.094   1.256   1.703
  433DMSO    C1 4631   1.952   4.214   2.776
  433DMSO    H1 4632   1.962   4.161   2.681
  433DMSO    H2 4633   1.851   4.204   2.815
  433DMSO    H3 4634   1.977   4.319   2.762
  433DMSO    S1 4635   2.066   4.144   2.893
  433DMSO    C2 4636   1.992   3.981   2.892
  433DMSO    H4 4637   1.884   3.994   2.910
  433DMSO    H5 4638   2.011   3.936   2.795
  433DMSO    H6 4639   2.037   3.924   2.973
  433DMSO    O1 4640   2.022   4.200   3.024
  434DMSO    C1 4641   0.837   4.338   3.065
  434DMSO    H1 4642   0.850   4.231   3.079
  434DMSO    H2 4643   0.916   4.395   3.115
  434DMSO    H3 4644   0.739   4.369   3.102
  434DMSO    S1 4645   0.844   4.372   2.890
  434DMSO    C2 4646   0.808   4.546   2.904
  434DMSO    H4 4647   0.794   4.588   2.805
  434DMSO    H5 4648   0.716   4.559   2.962
  434DMSO    H6 4649   0.891   4.595   2.954
  434DMSO    O1 4650   0.717   4.313   2.839
  435DMSO    C1 4651   0.379   4.021   3.822
  435DMSO    H1 4652   0.402   3.916   3.805
  435DMSO    H2 4653   0.386   4.045   3.928
  435DMSO    H3 4654   0.281   4.046   3.783
  435DMSO    S1 4655   0.500   4.120   3.736
  435DMSO    C2 4656   0.489   4.032   3.582
  435DMSO    H4 4657   0.569   4.066   3.516
  435DMSO    H5 4658   0.501   3.925   3.601
  435DMSO    H6 4659   0.392   4.051   3.537
  435DMSO    O1 4660   0.631   4.077   3.793
  436DMSO    C1 4661   0.120   0.548   4.514
  436DMSO    H1 4662   0.169   0.618   4.581
  436DMSO    H2 4663   0.049   0.599   4.450
  436DMSO    H3 4664   0.069   0.470   4.571
  436DMSO    S1 4665   0.244   0.473   4.409
  436DMSO    C2 4666   0.348   0.420   4.545
  436DMSO    H4 4667   0.370   0.506   4.607
  436DMSO    H5 4668   0.295   0.345   4.603
  436DMSO    H6 4669   0.439   0.377   4.504
  436DMSO    O1 4670   0.317   0.589   4.351
  437DMSO    C1 4671   0.222   2.889   3.444
  437DMSO    H1 4672   0.248   2.866   3.548
  437DMSO    H2 4673   0.269   2.816   3.378
  437DMSO    H3 4674   0.252   2.990   3.417
  437DMSO    S1 4675   0.045   2.872   3.425
  437DMSO    C2 4676   0.002   2.981   3.560
  437DMSO    H4 4677   6.192   2.979   3.571
  437DMSO    H5 4678   0.049   2.945   3.652
  437DMSO    H6 4679   0.035   3.082   3.537
  437DMSO    O1 4680   0.020   2.736   3.480
  438DMSO    C1 4681   2.640   2.888   4.679
  438DMSO    H1 4682   2.606   2.936   4.770
  438DMSO    H2 4683   2.721   2.818   4.700
  438DMSO    H3 4684   2.674   2.963   4.607
  438DMSO    S1 4685   2.503   2.799   4.607
  438DMSO    C2 4686   2.489   2.679   4.738
  438DMSO    H4 4687   2.413   2.605   4.711
  438DMSO    H5 4688   2.585   2.629   4.753
  438DMSO    H6 4689   2.457   2.729   4.830
  438DMSO    O1 4690   2.565   2.723   4.495
  439DMSO    C1 4691   4.184   3.112   0.945
  439DMSO    H1 4692   4.177   3.007   0.974
  439DMSO    H2 4693   4.137   3.126   0.848
  439DMSO    H3 4694   4.288   3.144   0.940
  439DMSO    S1 4695   4.096   3.213   1.063
  439DMSO    C2 4696   4.199   3.171   1.202
  439DMSO    H4 4697   4.149   3.205   1.292
  439DMSO    H5 4698   4.213   3.063   1.205
  439DMSO    H6 4699   4.295   3.222   1.190
  439DMSO    O1 4700   3.971   3.137   1.088
  440DMSO    C1 4701   4.046   2.011   0.412
  440DMSO    H1 4702   3.982   2.028   0.325
  440DMSO    H2 4703   4.081   2.105   0.454
  440DMSO    H3 4704   4.131   1.949   0.382
  440DMSO    S1 4705   3.953   1.922   0.535
  440DMSO    C2 4706   3.829   2.049   0.558
  440DMSO    H4 4707   3.764   2.020   0.640
  440DMSO    H5 4708   3.879   2.143   0.582
  440DMSO    H6 4709   3.771   2.059   0.466
  440DMSO    O1 4710   4.036   1.932   0.658
  441DMSO    C1 4711   6.227   1.175   3.852
  441DMSO    H1 4712   6.203   1.281   3.858
  441DMSO    H2 4713   6.159   1.123   3.785
  441DMSO    H3 4714   6.224   1.131   3.952
  441DMSO    S1 4715   0.096   1.158   3.790
  441DMSO    C2 4716   0.103   0.981   3.813
  441DMSO    H4 4717   0.201   0.946   3.782
  441DMSO    H5 4718   0.089   0.958   3.919
  441DMSO    H6 4719   0.025   0.933   3.753
  441DMSO    O1 4720   0.179   1.213   3.901
  442DMSO    C1 4721   0.228   1.592   3.791
  442DMSO    H1 4722   0.244   1.494   3.838
  442DMSO    H2 4723   0.134   1.634   3.826
  442DMSO    H3 4724   0.232   1.583   3.683
  442DMSO    S1 4725   0.361   1.699   3.844
  442DMSO    C2 4726   0.316   1.839   3.743
  442DMSO    H4 4727   0.392   1.915   3.759
  442DMSO    H5 4728   0.314   1.808   3.639
  442DMSO    H6 4729   0.219   1.877   3.777
  442DMSO    O1 4730   0.479   1.644   3.772
  443DMSO    C1 4731   0.321   4.248   2.515
  443DMSO    H1 4732   0.230   4.307   2.519
  443DMSO    H2 4733   0.314   4.160   2.579
  443DMSO    H3 4734   0.406   4.309   2.544
  443DMSO    S1 4735   0.350   4.197   2.346
  443DMSO    C2 4736   0.212   4.084   2.337
  443DMSO    H4 4737   0.119   4.139   2.344
  443DMSO    H5 4738   0.218   4.034   2.241
  443DMSO    H6 4739   0.220   4.011   2.418
  443DMSO    O1 4740   0.468   4.106   2.359
  444DMSO    C1 4741   4.802   0.614   2.852
  444DMSO    H1 4742   4.855   0.529   2.810
  444DMSO    H2 4743   4.872   0.695   2.874
  444DMSO    H3 4744   4.746   0.585   2.940
  444DMSO    S1 4745   4.688   0.673   2.727
  444DMSO    C2 4746   4.629   0.811   2.822
  444DMSO    H4 4747   4.597   0.775   2.920
  444DMSO    H5 4748   4.710   0.884   2.831
  444DMSO    H6 4749   4.544   0.855   2.769
  444DMSO    O1 4750   4.575   0.576   2.735
  445DMSO    C1 4751   1.764   1.316   1.519
  445DMSO    H1 4752   1.694   1.287   1.597
  445DMSO    H2 4753   1.717   1.386   1.449
  445DMSO    H3 4754   1.797   1.228   1.465
  445DMSO    S1 4755   1.907   1.391   1.595
  445DMSO    C2 4756   1.828   1.548   1.628
  445DMSO    H4 4757   1.905   1.617   1.661
  445DMSO    H5 4758   1.783   1.583   1.535
  445DMSO    H6 4759   1.751   1.534   1.704
  445DMSO    O1 4760   1.997   1.425   1.480
  446DMSO    C1 4761   1.113   4.634   3.775
  446DMSO    H1 4762   1.147   4.682   3.867
  446DMSO    H2 4763   1.166   4.676   3.689
  446DMSO    H3 4764   1.006   4.648   3.762
  446DMSO    S1 4765   1.148   4.459   3.783
  446DMSO    C2 4766   1.057   4.431   3.935
  446DMSO    H4 4767   0.951   4.443   3.913
  446DMSO    H5 4768   1.078   4.331   3.971
  446DMSO    H6 4769   1.088   4.505   4.008
  446DMSO    O1 4770   1.291   4.451   3.825
  447DMSO    C1 4771   1.325   4.796   0.905
  447DMSO    H1 4772   1.244   4.850   0.953
  447DMSO    H2 4773   1.414   4.795   0.969
  447DMSO    H3 4774   1.350   4.841   0.809
  447DMSO    S1 4775   1.275   4.626   0.878
  447DMSO    C2 4776   1.123   4.667   0.794
  447DMSO    H4 4777   1.146   4.716   0.699
  447DMSO    H5 4778   1.068   4.574   0.775
  447DMSO    H6 4779   1.063   4.733   0.856
  447DMSO    O1 4780   1.230   4.580   1.013
  448DMSO    C1 4781   2.941   1.860   0.554
  448DMSO    H1 4782   2.846   1.895   0.513
  448DMSO    H2 4783   2.924   1.793   0.638
  448DMSO    H3 4784   3.002   1.945   0.585
  448DMSO    S1 4785   3.028   1.770   0.427
  448DMSO    C2 4786   3.014   1.899   0.303
  448DMSO    H4 4787   2.910   1.929   0.296
  448DMSO    H5 4788   3.076   1.983   0.334
  448DMSO    H6 4789   3.048   1.858   0.208
  448DMSO    O1 4790   2.930   1.667   0.382
  449DMSO    C1 4791   0.680   4.505   1.566
  449DMSO    H1 4792   0.766   4.532   1.627
  449DMSO    H2 4793   0.637   4.595   1.521
  449DMSO    H3 4794   0.605   4.452   1.623
  449DMSO    S1 4795   0.735   4.400   1.433
  449DMSO    C2 4796   0.815   4.279   1.536
  449DMSO    H4 4797   0.740   4.235   1.602
  449DMSO    H5 4798   0.856   4.203   1.470
  449DMSO    H6 4799   0.894   4.328   1.593
  449DMSO    O1 4800   0.850   4.475   1.373
  450DMSO    C1 4801   1.660   4.751   1.103
  450DMSO    H1 4802   1.570   4.715   1.152
  450DMSO    H2 4803   1.648   4.855   1.073
  450DMSO    H3 4804   1.682   4.690   1.015
  450DMSO    S1 4805   1.797   4.739   1.217
  450DMSO    C2 4806   1.775   4.566   1.250
  450DMSO    H4 4807   1.669   4.546   1.268
  450DMSO    H5 4808   1.810   4.508   1.164
  450DMSO    H6 4809   1.832   4.541   1.340
  450DMSO    O1 4810   1.747   4.801   1.343
  451DMSO    C1 4811   1.479   4.650   4.638
  451DMSO    H1 4812   1.531   4.564   4.594
  451DMSO    H2 4813   1.523   4.744   4.603
  451DMSO    H3 4814   1.484   4.643   4.746
  451DMSO    S1 4815   1.308   4.644   4.588
  451DMSO    C2 4816   1.251   4.760   4.710
  451DMSO    H4 4817   1.298   4.857   4.695
  451DMSO    H5 4818   1.142   4.769   4.701
  451DMSO    H6 4819   1.274   4.723   4.810
  451DMSO    O1 4820   1.262   4.511   4.638
  452DMSO    C1 4821   1.121   4.014   4.018
  452DMSO    H1 4822   1.119   4.041   4.123
  452DMSO    H2 4823   1.078   4.093   3.956
  452DMSO    H3 4824   1.067   3.921   4.004
  452DMSO    S1 4825   1.291   3.989   3.969
  452DMSO    C2 4826   1.345   4.153   4.014
  452DMSO    H4 4827   1.451   4.163   3.990
  452DMSO    H5 4828   1.288   4.226   3.956
  452DMSO    H6 4829   1.330   4.168   4.121
  452DMSO    O1 4830   1.288   3.991   3.820
  453DMSO    C1 4831   0.627   3.486   1.595
  453DMSO    H1 4832   0.589   3.403   1.537
  453DMSO    H2 4833   0.662   3.566   1.530
  453DMSO    H3 4834   0.710   3.452   1.659
  453DMSO    S1 4835   0.495   3.546   1.699
  453DMSO    C2 4836   0.394   3.605   1.565
  453DMSO    H4 4837   0.367   3.521   1.500
  453DMSO    H5 4838   0.303   3.650   1.605
  453DMSO    H6 4839   0.449   3.680   1.507
  453DMSO    O1 4840   0.549   3.672   1.759
  454DMSO    C1 4841   2.359   4.213   4.660
  454DMSO    H1 4842   2.409   4.269   4.740
  454DMSO    H2 4843   2.407   4.117   4.645
  454DMSO    H3 4844   2.360   4.273   4.569
  454DMSO    S1 4845   2.189   4.191   4.710
  454DMSO    C2 4846   2.133   4.104   4.564
  454DMSO    H4 4847   2.026   4.087   4.575
  454DMSO    H5 4848   2.151   4.168   4.477
  454DMSO    H6 4849   2.185   4.009   4.555
  454DMSO    O1 4850   2.133   4.327   4.691
  455DMSO    C1 4851   4.104   1.284   2.278
  455DMSO    H1 4852   4.030   1.299   2.199
  455DMSO    H2 4853   4.190   1.349   2.261
  455DMSO    H3 4854   4.136   1.180   2.280
  455DMSO    S1 4855   4.028   1.326   2.434
  455DMSO    C2 4856   4.162   1.268   2.537
  455DMSO    H4 4857   4.127   1.267   2.641
  455DMSO    H5 4858   4.191   1.167   2.507
  455DMSO    H6 4859   4.246   1.337   2.527
  455DMSO    O1 4860   3.921   1.223   2.451
  456DMSO    C1 4861   1.077   2.962   1.385
  456DMSO    H1 4862   1.016   3.045   1.351
  456DMSO    H2 4863   1.027   2.868   1.368
  456DMSO    H3 4864   1.101   2.975   1.491
  456DMSO    S1 4865   1.230   2.964   1.292
  456DMSO    C2 4866   1.152   2.945   1.132
  456DMSO    H4 4867   1.095   3.035   1.111
  456DMSO    H5 4868   1.231   2.934   1.057
  456DMSO    H6 4869   1.088   2.857   1.134
  456DMSO    O1 4870   1.289   2.830   1.322
  457DMSO    C1 4871   4.052   0.122   0.591
  457DMSO    H1 4872   4.085   0.210   0.536
  457DMSO    H2 4873   4.040   0.037   0.523
  457DMSO    H3 4874   3.959   0.143   0.643
  457DMSO    S1 4875   4.179   0.083   0.711
  457DMSO    C2 4876   4.084   6.025   0.797
  457DMSO    H4 4877   4.145   5.989   0.880
  457DMSO    H5 4878   3.993   0.003   0.834
  457DMSO    H6 4879   4.061   5.945   0.727
  457DMSO    O1 4880   4.175   0.198   0.806
  458DMSO    C1 4881   2.288   4.236   0.424
  458DMSO    H1 4882   2.315   4.341   0.435
  458DMSO    H2 4883   2.181   4.221   0.439
  458DMSO    H3 4884   2.345   4.175   0.494
  458DMSO    S1 4885   2.330   4.184   0.258
  458DMSO    C2 4886   2.209   4.286   0.175
  458DMSO    H4 4887   2.238   4.390   0.185
  458DMSO    H5 4888   2.206   4.257   0.070
  458DMSO    H6 4889   2.111   4.270   0.221
  458DMSO    O1 4890   2.273   4.046   0.249
  459DMSO    C1 4891   4.327   3.871   4.700
  459DMSO    H1 4892   4.272   3.788   4.658
  459DMSO    H2 4893   4.289   3.965   4.660
  459DMSO    H3 4894   4.434   3.861   4.679
  459DMSO    S1 4895   4.302   3.870   4.877
  459DMSO    C2 4896   4.358   3.701   4.898
  459DMSO    H4 4897   4.340   3.673   5.002
  459DMSO    H5 4898   4.300   3.637   4.833
  459DMSO    H6 4899   4.464   3.696   4.875
  459DMSO    O1 4900   4.154   3.860   4.888
  460DMSO    C1 4901   0.751   1.882   3.781
  460DMSO    H1 4902   0.769   1.782   3.743
  460DMSO    H2 4903   0.682   1.877   3.866
  460DMSO    H3 4904   0.712   1.947   3.703
  460DMSO    S1 4905   0.906   1.951   3.839
  460DMSO    C2 4906   0.841   2.113   3.873
  460DMSO    H4 4907   0.923   2.178   3.904
  460DMSO    H5 4908   0.794   2.151   3.783
  460DMSO    H6 4909   0.767   2.103   3.954
  460DMSO    O1 4910   0.987   1.972   3.715
  461DMSO    C1 4911   3.701   1.060   0.566
  461DMSO    H1 4912   3.661   1.109   0.477
  461DMSO    H2 4913   3.795   1.009   0.544
  461DMSO    H3 4914   3.629   0.988   0.606
  461DMSO    S1 4915   3.731   1.184   0.690
  461DMSO    C2 4916   3.864   1.266   0.602
  461DMSO    H4 4917   3.911   1.337   0.670
  461DMSO    H5 4918   3.936   1.190   0.571
  461DMSO    H6 4919   3.822   1.317   0.516
  461DMSO    O1 4920   3.801   1.110   0.798
  462DMSO    C1 4921   6.250   1.595   0.684
  462DMSO    H1 4922   6.270   1.591   0.577
  462DMSO    H2 4923   6.285   1.502   0.731
  462DMSO    H3 4924   6.143   1.607   0.703
  462DMSO    S1 4925   0.042   1.731   0.755
  462DMSO    C2 4926   6.272   1.857   0.648
  462DMSO    H4 4927   6.164   1.862   0.664
  462DMSO    H5 4928   0.021   1.952   0.674
  462DMSO    H6 4929   6.295   1.830   0.545
  462DMSO    O1 4930   0.180   1.716   0.702
  463DMSO    C1 4931   4.002   2.411   1.200
  463DMSO    H1 4932   3.957   2.508   1.221
  463DMSO    H2 4933   4.025   2.404   1.093
  463DMSO    H3 4934   3.936   2.331   1.230
  463DMSO    S1 4935   4.156   2.400   1.292
  463DMSO    C2 4936   4.191   2.230   1.251
  463DMSO    H4 4937   4.201   2.222   1.143
  463DMSO    H5 4938   4.285   2.202   1.298
  463DMSO    H6 4939   4.111   2.166   1.289
  463DMSO    O1 4940   4.112   2.396   1.435
  464DMSO    C1 4941   4.064   0.664   4.305
  464DMSO    H1 4942   4.041   0.731   4.222
  464DMSO    H2 4943   3.990   0.584   4.311
  464DMSO    H3 4944   4.066   0.720   4.398
  464DMSO    S1 4945   4.226   0.592   4.281
  464DMSO    C2 4946   4.185   0.511   4.128
  464DMSO    H4 4947   4.269   0.446   4.100
  464DMSO    H5 4948   4.096   0.450   4.146
  464DMSO    H6 4949   4.166   0.586   4.051
  464DMSO    O1 4950   4.228   0.479   4.378
  465DMSO    C1 4951   3.564   0.161   3.532
  465DMSO    H1 4952   3.650   0.220   3.565
  465DMSO    H2 4953   3.597   0.074   3.474
  465DMSO    H3 4954   3.498   0.225   3.473
  465DMSO    S1 4955   3.476   0.106   3.677
  465DMSO    C2 4956   3.333   0.045   3.590
  465DMSO    H4 4957   3.361   6.027   3.529
  465DMSO    H5 4958   3.258   0.017   3.664
  465DMSO    H6 4959   3.294   0.126   3.527
  465DMSO    O1 4960   3.427   0.232   3.738
  466DMSO    C1 4961   2.466   3.215   1.287
  466DMSO    H1 4962   2.404   3.240   1.201
  466DMSO    H2 4963   2.515   3.119   1.270
  466DMSO    H3 4964   2.405   3.211   1.378
  466DMSO    S1 4965   2.591   3.340   1.307
  466DMSO    C2 4966   2.671   3.308   1.151
  466DMSO    H4 4967   2.600   3.327   1.070
  466DMSO    H5 4968   2.758   3.374   1.141
  466DMSO    H6 4969   2.702   3.203   1.148
  466DMSO    O1 4970   2.684   3.284   1.410
  467DMSO    C1 4971   4.737   1.000   0.685
  467DMSO    H1 4972   4.640   1.014   0.733
  467DMSO    H2 4973   4.812   1.066   0.729
  467DMSO    H3 4974   4.729   1.021   0.578
  467DMSO    S1 4975   4.790   0.831   0.705
  467DMSO    C2 4976   4.816   0.839   0.881
  467DMSO    H4 4977   4.892   0.915   0.900
  467DMSO    H5 4978   4.721   0.865   0.929
  467DMSO    H6 4979   4.850   0.741   0.913
  467DMSO    O1 4980   4.928   0.831   0.649
  468DMSO    C1 4981   2.825   3.057   2.783
  468DMSO    H1 4982   2.858   3.160   2.794
  468DMSO    H2 4983   2.816   3.029   2.678
  468DMSO    H3 4984   2.730   3.040   2.834
  468DMSO    S1 4985   2.947   2.950   2.858
  468DMSO    C2 4986   3.077   2.993   2.744
  468DMSO    H4 4987   3.167   2.936   2.770
  468DMSO    H5 4988   3.047   2.966   2.643
  468DMSO    H6 4989   3.098   3.100   2.751
  468DMSO    O1 4990   2.903   2.815   2.814
  469DMSO    C1 4991   0.458   4.474   3.607
  469DMSO    H1 4992   0.493   4.463   3.504
  469DMSO    H2 4993   0.474   4.576   3.641
  469DMSO    H3 4994   0.508   4.403   3.672
  469DMSO    S1 4995   0.282   4.441   3.610
  469DMSO    C2 4996   0.266   4.449   3.787
  469DMSO    H4 4997   0.295   4.549   3.821
  469DMSO    H5 4998   0.161   4.433   3.813
  469DMSO    H6 4999   0.329   4.373   3.833
  469DMSO    O1 5000   0.272   4.296   3.576
  470DMSO    C1 5001   0.625   1.843   0.549
  470DMSO    H1 5002   0.655   1.743   0.515
  470DMSO    H2 5003   0.713   1.907   0.557
  470DMSO    H3 5004   0.575   1.837   0.646
  470DMSO    S1 5005   0.513   1.913   0.429
  470DMSO    C2 5006   0.403   1.772   0.426
  470DMSO    H4 5007   0.463   1.682   0.412
  470DMSO    H5 5008   0.348   1.767   0.520
  470DMSO    H6 5009   0.334   1.785   0.342
  470DMSO    O1 5010   0.588   1.904   0.300
  471DMSO    C1 5011   3.005   4.124   3.841
  471DMSO    H1 5012   3.056   4.164   3.754
  471DMSO    H2 5013   2.899   4.108   3.820
  471DMSO    H3 5014   3.014   4.192   3.926
  471DMSO    S1 5015   3.078   3.966   3.886
  471DMSO    C2 5016   3.243   4.029   3.908
  471DMSO    H4 5017   3.271   4.088   3.821
  471DMSO    H5 5018   3.244   4.091   3.998
  471DMSO    H6 5019   3.310   3.944   3.920
  471DMSO    O1 5020   3.087   3.891   3.758
  472DMSO    C1 5021   0.939   1.582   2.123
  472DMSO    H1 5022   0.997   1.644   2.056
  472DMSO    H2 5023   0.859   1.533   2.066
  472DMSO    H3 5024   0.896   1.642   2.204
  472DMSO    S1 5025   1.046   1.456   2.190
  472DMSO    C2 5026   0.927   1.390   2.305
  472DMSO    H4 5027   0.847   1.341   2.248
  472DMSO    H5 5028   0.976   1.317   2.368
  472DMSO    H6 5029   0.886   1.472   2.365
  472DMSO    O1 5030   1.142   1.532   2.277
  473DMSO    C1 5031   4.566   1.304   4.776
  473DMSO    H1 5032   4.620   1.398   4.772
  473DMSO    H2 5033   4.472   1.317   4.829
  473DMSO    H3 5034   4.628   1.229   4.826
  473DMSO    S1 5035   4.531   1.248   4.610
  473DMSO    C2 5036   4.690   1.287   4.539
  473DMSO    H4 5037   4.768   1.230   4.591
  473DMSO    H5 5038   4.688   1.261   4.433
  473DMSO    H6 5039   4.707   1.394   4.552
  473DMSO    O1 5040   4.443   1.353   4.552
  474DMSO    C1 5041   2.526   4.111   1.344
  474DMSO    H1 5042   2.506   4.200   1.404
  474DMSO    H2 5043   2.618   4.124   1.287
  474DMSO    H3 5044   2.444   4.091   1.276
  474DMSO    S1 5045   2.548   3.970   1.451
  474DMSO    C2 5046   2.397   3.998   1.542
  474DMSO    H4 5047   2.391   3.925   1.623
  474DMSO    H5 5048   2.400   4.099   1.584
  474DMSO    H6 5049   2.311   3.986   1.475
  474DMSO    O1 5050   2.654   4.013   1.547
  475DMSO    C1 5051   2.451   4.717   1.667
  475DMSO    H1 5052   2.438   4.664   1.761
  475DMSO    H2 5053   2.556   4.719   1.635
  475DMSO    H3 5054   2.413   4.819   1.675
  475DMSO    S1 5055   2.353   4.634   1.543
  475DMSO    C2 5056   2.469   4.501   1.513
  475DMSO    H4 5057   2.477   4.439   1.602
  475DMSO    H5 5058   2.432   4.443   1.429
  475DMSO    H6 5059   2.566   4.545   1.488
  475DMSO    O1 5060   2.370   4.720   1.423
  476DMSO    C1 5061   4.257   4.548   4.759
  476DMSO    H1 5062   4.325   4.516   4.838
  476DMSO    H2 5063   4.239   4.655   4.770
  476DMSO    H3 5064   4.163   4.494   4.764
  476DMSO    S1 5065   4.334   4.521   4.601
  476DMSO    C2 5066   4.363   4.347   4.625
  476DMSO    H4 5067   4.430   4.336   4.711
  476DMSO    H5 5068   4.268   4.296   4.643
  476DMSO    H6 5069   4.411   4.308   4.536
  476DMSO    O1 5070   4.470   4.579   4.616
  477DMSO    C1 5071   0.731   6.017   0.305
  477DMSO    H1 5072   0.780   5.941   0.365
  477DMSO    H2 5073   0.698   5.976   0.210
  477DMSO    H3 5074   0.799   0.033   0.289
  477DMSO    S1 5075   0.588   0.007   0.395
  477DMSO    C2 5076   0.555   0.147   0.289
  477DMSO    H4 5077   0.474   0.205   0.333
  477DMSO    H5 5078   0.645   0.209   0.283
  477DMSO    H6 5079   0.527   0.110   0.191
  477DMSO    O1 5080   0.643   0.067   0.519
  478DMSO    C1 5081   1.112   2.847   4.285
  478DMSO    H1 5082   1.120   2.792   4.191
  478DMSO    H2 5083   1.210   2.886   4.315
  478DMSO    H3 5084   1.071   2.781   4.362
  478DMSO    S1 5085   0.998   2.981   4.260
  478DMSO    C2 5086   0.985   3.028   4.432
  478DMSO    H4 5087   0.905   3.101   4.440
  478DMSO    H5 5088   0.962   2.941   4.493
  478DMSO    H6 5089   1.079   3.074   4.465
  478DMSO    O1 5090   0.869   2.911   4.234
  479DMSO    C1 5091   1.349   1.532   1.978
  479DMSO    H1 5092   1.393   1.438   2.012
  479DMSO    H2 5093   1.343   1.602   2.061
  479DMSO    H3 5094   1.249   1.514   1.938
  479DMSO    S1 5095   1.450   1.602   1.849
  479DMSO    C2 5096   1.449   1.455   1.747
  479DMSO    H4 5097   1.348   1.441   1.709
  479DMSO    H5 5098   1.517   1.470   1.663
  479DMSO    H6 5099   1.479   1.368   1.806
  479DMSO    O1 5100   1.588   1.608   1.907
  480DMSO    C1 5101   3.851   4.717   4.770
  480DMSO    H1 5102   3.955   4.732   4.739
  480DMSO    H2 5103   3.784   4.739   4.688
  480DMSO    H3 5104   3.827   4.778   4.857
  480DMSO    S1 5105   3.828   4.545   4.813
  480DMSO    C2 5106   3.936   4.548   4.956
  480DMSO    H4 5107   4.032   4.589   4.927
  480DMSO    H5 5108   3.890   4.611   5.032
  480DMSO    H6 5109   3.948   4.446   4.993
  480DMSO    O1 5110   3.906   4.470   4.709
  481DMSO    C1 5111   1.421   1.871   4.045
  481DMSO    H1 5112   1.381   1.798   3.975
  481DMSO    H2 5113   1.467   1.953   3.990
  481DMSO    H3 5114   1.495   1.824   4.110
  481DMSO    S1 5115   1.287   1.934   4.146
  481DMSO    C2 5116   1.212   2.033   4.017
  481DMSO    H4 5117   1.191   1.971   3.930
  481DMSO    H5 5118   1.120   2.076   4.057
  481DMSO    H6 5119   1.280   2.114   3.991
  481DMSO    O1 5120   1.355   2.034   4.233
  482DMSO    C1 5121   4.172   1.742   0.027
  482DMSO    H1 5122   4.153   1.731   0.134
  482DMSO    H2 5123   4.120   1.830   6.174
  482DMSO    H3 5124   4.138   1.652   6.160
  482DMSO    S1 5125   4.347   1.764   0.003
  482DMSO    C2 5126   4.392   1.615   0.091
  482DMSO    H4 5127   4.353   1.620   0.193
  482DMSO    H5 5128   4.352   1.528   0.039
  482DMSO    H6 5129   4.501   1.609   0.093
  482DMSO    O1 5130   4.378   1.874   0.099
  483DMSO    C1 5131   3.592   4.364   2.024
  483DMSO    H1 5132   3.662   4.438   2.064
  483DMSO    H2 5133   3.584   4.279   2.091
  483DMSO    H3 5134   3.625   4.332   1.925
  483DMSO    S1 5135   3.430   4.439   2.007
  483DMSO    C2 5136   3.408   4.474   2.181
  483DMSO    H4 5137   3.424   4.383   2.238
  483DMSO    H5 5138   3.479   4.552   2.212
  483DMSO    H6 5139   3.306   4.510   2.195
  483DMSO    O1 5140   3.342   4.321   1.984
  484DMSO    C1 5141   1.169   1.449   2.590
  484DMSO    H1 5142   1.168   1.370   2.515
  484DMSO    H2 5143   1.182   1.407   2.690
  484DMSO    H3 5144   1.077   1.507   2.585
  484DMSO    S1 5145   1.304   1.560   2.554
  484DMSO    C2 5146   1.433   1.438   2.577
  484DMSO    H4 5147   1.419   1.391   2.674
  484DMSO    H5 5148   1.424   1.363   2.498
  484DMSO    H6 5149   1.529   1.488   2.572
  484DMSO    O1 5150   1.314   1.648   2.674
  485DMSO    C1 5151   1.849   4.385   2.101
  485DMSO    H1 5152   1.852   4.492   2.123
  485DMSO    H2 5153   1.816   4.369   1.999
  485DMSO    H3 5154   1.781   4.335   2.171
  485DMSO    S1 5155   2.012   4.315   2.123
  485DMSO    C2 5156   2.085   4.395   1.981
  485DMSO    H4 5157   2.184   4.352   1.965
  485DMSO    H5 5158   2.022   4.377   1.894
  485DMSO    H6 5159   2.093   4.502   2.001
  485DMSO    O1 5160   1.997   4.173   2.083
  486DMSO    C1 5161   2.315   1.017   3.401
  486DMSO    H1 5162   2.369   1.108   3.429
  486DMSO    H2 5163   2.313   0.945   3.483
  486DMSO    H3 5164   2.362   0.972   3.314
  486DMSO    S1 5165   2.147   1.061   3.359
  486DMSO    C2 5166   2.099   0.896   3.310
  486DMSO    H4 5167   2.116   0.829   3.394
  486DMSO    H5 5168   1.993   0.899   3.285
  486DMSO    H6 5169   2.159   0.865   3.224
  486DMSO    O1 5170   2.160   1.136   3.231
  487DMSO    C1 5171   4.445   3.923   0.407
  487DMSO    H1 5172   4.480   3.931   0.304
  487DMSO    H2 5173   4.421   3.819   0.430
  487DMSO    H3 5174   4.358   3.986   0.421
  487DMSO    S1 5175   4.575   3.979   0.516
  487DMSO    C2 5176   4.692   3.853   0.470
  487DMSO    H4 5177   4.648   3.755   0.490
  487DMSO    H5 5178   4.713   3.863   0.363
  487DMSO    H6 5179   4.783   3.867   0.527
  487DMSO    O1 5180   4.529   3.937   0.651
  488DMSO    C1 5181   0.597   0.031   1.882
  488DMSO    H1 5182   0.545   6.032   1.950
  488DMSO    H2 5183   0.697   6.062   1.860
  488DMSO    H3 5184   0.603   0.130   1.927
  488DMSO    S1 5185   0.502   0.041   1.731
  488DMSO    C2 5186   0.589   0.181   1.662
  488DMSO    H4 5187   0.534   0.217   1.574
  488DMSO    H5 5188   0.592   0.262   1.735
  488DMSO    H6 5189   0.690   0.152   1.634
  488DMSO    O1 5190   0.371   0.096   1.776
  489DMSO    C1 5191   0.740   0.583   3.142
  489DMSO    H1 5192   0.837   0.628   3.124
  489DMSO    H2 5193   0.700   0.540   3.051
  489DMSO    H3 5194   0.670   0.656   3.183
  489DMSO    S1 5195   0.760   0.450   3.260
  489DMSO    C2 5196   0.823   0.551   3.393
  489DMSO    H4 5197   0.746   0.623   3.421
  489DMSO    H5 5198   0.845   0.486   3.478
  489DMSO    H6 5199   0.914   0.600   3.359
  489DMSO    O1 5200   0.879   0.379   3.207
  490DMSO    C1 5201   0.089   3.844   2.053
  490DMSO    H1 5202   0.164   3.818   2.127
  490DMSO    H2 5203   0.095   3.951   2.031
  490DMSO    H3 5204   6.287   3.820   2.090
  490DMSO    S1 5205   0.117   3.753   1.902
  490DMSO    C2 5206   0.277   3.824   1.866
  490DMSO    H4 5207   0.302   3.802   1.762
  490DMSO    H5 5208   0.271   3.932   1.879
  490DMSO    H6 5209   0.353   3.782   1.932
  490DMSO    O1 5210   0.025   3.820   1.807
  491DMSO    C1 5211   4.315   1.390   1.417
  491DMSO    H1 5212   4.334   1.482   1.471
  491DMSO    H2 5213   4.210   1.388   1.385
  491DMSO    H3 5214   4.338   1.302   1.477
  491DMSO    S1 5215   4.415   1.389   1.269
  491DMSO    C2 5216   4.566   1.438   1.351
  491DMSO    H4 5217   4.600   1.357   1.417
  491DMSO    H5 5218   4.640   1.458   1.273
  491DMSO    H6 5219   4.547   1.529   1.408
  491DMSO    O1 5220   4.370   1.513   1.200
  492DMSO    C1 5221   4.780   4.732   2.520
  492DMSO    H1 5222   4.765   4.640   2.576
  492DMSO    H2 5223   4.875   4.730   2.467
  492DMSO    H3 5224   4.776   4.820   2.585
  492DMSO    S1 5225   4.652   4.747   2.396
  492DMSO    C2 5226   4.515   4.737   2.510
  492DMSO    H4 5227   4.423   4.751   2.453
  492DMSO    H5 5228   4.517   4.639   2.557
  492DMSO    H6 5229   4.526   4.818   2.582
  492DMSO    O1 5230   4.649   4.611   2.334
  493DMSO    C1 5231   1.303   0.763   2.119
  493DMSO    H1 5232   1.280   0.737   2.222
  493DMSO    H2 5233   1.243   0.848   2.086
  493DMSO    H3 5234   1.280   0.677   2.056
  493DMSO    S1 5235   1.476   0.801   2.103
  493DMSO    C2 5236   1.471   0.829   1.927
  493DMSO    H4 5237   1.415   0.747   1.880
  493DMSO    H5 5238   1.423   0.925   1.908
  493DMSO    H6 5239   1.574   0.831   1.889
  493DMSO    O1 5240   1.545   0.669   2.118
  494DMSO    C1 5241   1.010   0.748   3.707
  494DMSO    H1 5242   0.917   0.691   3.698
  494DMSO    H2 5243   1.077   0.728   3.624
  494DMSO    H3 5244   1.060   0.721   3.801
  494DMSO    S1 5245   0.973   0.922   3.713
  494DMSO    C2 5246   0.907   0.933   3.547
  494DMSO    H4 5247   0.863   1.032   3.537
  494DMSO    H5 5248   0.989   0.921   3.476
  494DMSO    H6 5249   0.831   0.856   3.533
  494DMSO    O1 5250   1.106   0.988   3.703
  495DMSO    C1 5251   4.876   3.444   1.058
  495DMSO    H1 5252   4.907   3.437   1.162
  495DMSO    H2 5253   4.962   3.466   0.994
  495DMSO    H3 5254   4.800   3.521   1.045
  495DMSO    S1 5255   4.807   3.287   1.010
  495DMSO    C2 5256   4.959   3.196   1.027
  495DMSO    H4 5257   4.990   3.198   1.132
  495DMSO    H5 5258   4.943   3.094   0.992
  495DMSO    H6 5259   5.034   3.245   0.965
  495DMSO    O1 5260   4.792   3.299   0.862
  496DMSO    C1 5261   3.576   0.130   2.537
  496DMSO    H1 5262   3.542   0.182   2.447
  496DMSO    H2 5263   3.685   0.124   2.538
  496DMSO    H3 5264   3.531   0.031   2.542
  496DMSO    S1 5265   3.524   0.224   2.679
  496DMSO    C2 5266   3.351   0.226   2.635
  496DMSO    H4 5267   3.340   0.262   2.532
  496DMSO    H5 5268   3.310   0.125   2.643
  496DMSO    H6 5269   3.299   0.293   2.704
  496DMSO    O1 5270   3.570   0.362   2.647
  497DMSO    C1 5271   1.968   2.405   1.372
  497DMSO    H1 5272   1.937   2.470   1.290
  497DMSO    H2 5273   1.880   2.371   1.428
  497DMSO    H3 5274   2.036   2.458   1.439
  497DMSO    S1 5275   2.052   2.262   1.305
  497DMSO    C2 5276   1.908   2.195   1.224
  497DMSO    H4 5277   1.882   2.260   1.140
  497DMSO    H5 5278   1.933   2.095   1.187
  497DMSO    H6 5279   1.827   2.189   1.296
  497DMSO    O1 5280   2.073   2.175   1.424
  498DMSO    C1 5281   0.498   1.432   4.083
  498DMSO    H1 5282   0.432   1.490   4.019
  498DMSO    H2 5283   0.563   1.368   4.023
  498DMSO    H3 5284   0.440   1.372   4.153
  498DMSO    S1 5285   0.600   1.542   4.180
  498DMSO    C2 5286   0.701   1.599   4.044
  498DMSO    H4 5287   0.766   1.677   4.082
  498DMSO    H5 5288   0.760   1.515   4.008
  498DMSO    H6 5289   0.637   1.639   3.965
  498DMSO    O1 5290   0.690   1.448   4.251
  499DMSO    C1 5291   0.976   2.675   3.338
  499DMSO    H1 5292   0.958   2.727   3.245
  499DMSO    H2 5293   1.036   2.586   3.321
  499DMSO    H3 5294   0.881   2.647   3.385
  499DMSO    S1 5295   1.065   2.784   3.448
  499DMSO    C2 5296   0.944   2.915   3.441
  499DMSO    H4 5297   0.981   3.001   3.498
  499DMSO    H5 5298   0.929   2.943   3.337
  499DMSO    H6 5299   0.851   2.879   3.485
  499DMSO    O1 5300   1.177   2.833   3.363
  500DMSO    C1 5301   3.058   2.784   3.229
  500DMSO    H1 5302   2.979   2.850   3.193
  500DMSO    H2 5303   3.085   2.710   3.154
  500DMSO    H3 5304   3.027   2.734   3.321
  500DMSO    S1 5305   3.202   2.884   3.267
  500DMSO    C2 5306   3.239   2.931   3.099
  500DMSO    H4 5307   3.336   2.981   3.100
  500DMSO    H5 5308   3.244   2.841   3.038
  500DMSO    H6 5309   3.162   2.999   3.065
  500DMSO    O1 5310   3.307   2.784   3.300
  501DMSO    C1 5311   2.752   0.069   1.542
  501DMSO    H1 5312   2.791   0.156   1.594
  501DMSO    H2 5313   2.645   0.084   1.523
  501DMSO    H3 5314   2.768   6.047   1.601
  501DMSO    S1 5315   2.837   0.052   1.385
  501DMSO    C2 5316   2.758   5.966   1.339
  501DMSO    H4 5317   2.801   5.935   1.245
  501DMSO    H5 5318   2.775   5.892   1.417
  501DMSO    H6 5319   2.651   5.985   1.325
  501DMSO    O1 5320   2.974   0.010   1.426
  502DMSO    C1 5321   4.943   3.743   3.877
  502DMSO    H1 5322   5.048   3.766   3.857
  502DMSO    H2 5323   4.932   3.638   3.904
  502DMSO    H3 5324   4.883   3.768   3.789
  502DMSO    S1 5325   4.889   3.845   4.013
  502DMSO    C2 5326   4.719   3.791   4.012
  502DMSO    H4 5327   4.715   3.689   4.050
  502DMSO    H5 5328   4.663   3.857   4.079
  502DMSO    H6 5329   4.680   3.797   3.910
  502DMSO    O1 5330   4.883   3.981   3.952
  503DMSO    C1 5331   2.448   0.047   1.992
  503DMSO    H1 5332   2.354   0.015   1.949
  503DMSO    H2 5333   2.467   0.151   1.966
  503DMSO    H3 5334   2.531   6.053   1.957
  503DMSO    S1 5335   2.437   0.036   2.171
  503DMSO    C2 5336   2.403   5.928   2.176
  503DMSO    H4 5337   2.382   5.902   2.280
  503DMSO    H5 5338   2.315   5.909   2.115
  503DMSO    H6 5339   2.490   5.874   2.139
  503DMSO    O1 5340   2.303   0.095   2.201
  504DMSO    C1 5341   1.816   4.520   4.513
  504DMSO    H1 5342   1.838   4.604   4.579
  504DMSO    H2 5343   1.893   4.510   4.437
  504DMSO    H3 5344   1.718   4.535   4.469
  504DMSO    S1 5345   1.813   4.372   4.614
  504DMSO    C2 5346   1.741   4.265   4.490
  504DMSO    H4 5347   1.648   4.310   4.456
  504DMSO    H5 5348   1.811   4.251   4.408
  504DMSO    H6 5349   1.717   4.170   4.538
  504DMSO    O1 5350   1.699   4.395   4.706
  505DMSO    C1 5351   3.851   2.884   4.639
  505DMSO    H1 5352   3.908   2.854   4.728
  505DMSO    H2 5353   3.744   2.870   4.654
  505DMSO    H3 5354   3.886   2.829   4.552
  505DMSO    S1 5355   3.882   3.057   4.610
  505DMSO    C2 5356   3.787   3.114   4.750
  505DMSO    H4 5357   3.795   3.223   4.756
  505DMSO    H5 5358   3.682   3.087   4.735
  505DMSO    H6 5359   3.827   3.069   4.840
  505DMSO    O1 5360   3.796   3.087   4.491
  506DMSO    C1 5361   3.337   4.793   4.897
  506DMSO    H1 5362   3.370   4.757   4.995
  506DMSO    H2 5363   3.393   4.883   4.870
  506DMSO    H3 5364   3.231   4.815   4.898
  506DMSO    S1 5365   3.369   4.668   4.773
  506DMSO    C2 5366   3.279   4.537   4.854
  506DMSO    H4 5367   3.302   4.443   4.804
  506DMSO    H5 5368   3.312   4.530   4.958
  506DMSO    H6 5369   3.173   4.558   4.849
  506DMSO    O1 5370   3.512   4.630   4.792
  507DMSO    C1 5371   4.117   3.062   1.530
  507DMSO    H1 5372   4.166   3.017   1.443
  507DMSO    H2 5373   4.094   2.986   1.605
  507DMSO    H3 5374   4.028   3.116   1.498
  507DMSO    S1 5375   4.227   3.181   1.605
  507DMSO    C2 5376   4.369   3.075   1.604
  507DMSO    H4 5377   4.350   2.992   1.671
  507DMSO    H5 5378   4.386   3.039   1.502
  507DMSO    H6 5379   4.455   3.133   1.637
  507DMSO    O1 5380   4.184   3.181   1.748
  508DMSO    C1 5381   2.343   0.618   0.243
  508DMSO    H1 5382   2.240   0.604   0.210
  508DMSO    H2 5383   2.351   0.703   0.311
  508DMSO    H3 5384   2.408   0.633   0.156
  508DMSO    S1 5385   2.398   0.470   0.326
  508DMSO    C2 5386   2.298   0.494   0.472
  508DMSO    H4 5387   2.326   0.417   0.544
  508DMSO    H5 5388   2.319   0.593   0.512
  508DMSO    H6 5389   2.192   0.484   0.446
  508DMSO    O1 5390   2.535   0.507   0.371
  509DMSO    C1 5391   2.760   2.139   1.531
  509DMSO    H1 5392   2.669   2.174   1.578
  509DMSO    H2 5393   2.747   2.139   1.423
  509DMSO    H3 5394   2.785   2.039   1.566
  509DMSO    S1 5395   2.891   2.254   1.567
  509DMSO    C2 5396   2.897   2.224   1.743
  509DMSO    H4 5397   2.795   2.224   1.782
  509DMSO    H5 5398   2.948   2.130   1.761
  509DMSO    H6 5399   2.955   2.305   1.787
  509DMSO    O1 5400   2.816   2.382   1.560
  510DMSO    C1 5401   2.763   1.488   4.489
  510DMSO    H1 5402   2.676   1.444   4.438
  510DMSO    H2 5403   2.845   1.498   4.418
  510DMSO    H3 5404   2.792   1.425   4.573
  510DMSO    S1 5405   2.718   1.649   4.551
  510DMSO    C2 5406   2.576   1.594   4.645
  510DMSO    H4 5407   2.511   1.535   4.580
  510DMSO    H5 5408   2.612   1.533   4.728
  510DMSO    H6 5409   2.524   1.682   4.682
  510DMSO    O1 5410   2.661   1.719   4.433
  511DMSO    C1 5411   2.244   3.506   1.195
  511DMSO    H1 5412   2.322   3.483   1.268
  511DMSO    H2 5413   2.196   3.601   1.218
  511DMSO    H3 5414   2.172   3.425   1.190
  511DMSO    S1 5415   2.321   3.522   1.035
  511DMSO    C2 5416   2.170   3.563   0.949
  511DMSO    H4 5417   2.195   3.574   0.843
  511DMSO    H5 5418   2.098   3.482   0.962
  511DMSO    H6 5419   2.131   3.657   0.988
  511DMSO    O1 5420   2.347   3.380   0.999
  512DMSO    C1 5421   1.449   0.503   1.740
  512DMSO    H1 5422   1.436   0.590   1.675
  512DMSO    H2 5423   1.501   0.531   1.831
  512DMSO    H3 5424   1.502   0.424   1.687
  512DMSO    S1 5425   1.287   0.443   1.787
  512DMSO    C2 5426   1.221   0.444   1.621
  512DMSO    H4 5427   1.267   0.366   1.561
  512DMSO    H5 5428   1.113   0.426   1.627
  512DMSO    H6 5429   1.237   0.541   1.576
  512DMSO    O1 5430   1.226   0.562   1.851
  513DMSO    C1 5431   1.785   3.738   1.568
  513DMSO    H1 5432   1.714   3.717   1.488
  513DMSO    H2 5433   1.740   3.808   1.639
  513DMSO    H3 5434   1.877   3.780   1.528
  513DMSO    S1 5435   1.822   3.586   1.652
  513DMSO    C2 5436   1.652   3.553   1.698
  513DMSO    H4 5437   1.593   3.533   1.608
  513DMSO    H5 5438   1.651   3.465   1.762
  513DMSO    H6 5439   1.611   3.639   1.751
  513DMSO    O1 5440   1.888   3.629   1.779
  514DMSO    C1 5441   1.832   1.289   4.377
  514DMSO    H1 5442   1.764   1.370   4.351
  514DMSO    H2 5443   1.829   1.210   4.301
  514DMSO    H3 5444   1.804   1.249   4.474
  514DMSO    S1 5445   1.998   1.353   4.387
  514DMSO    C2 5446   2.007   1.401   4.215
  514DMSO    H4 5447   2.107   1.440   4.198
  514DMSO    H5 5448   1.990   1.312   4.154
  514DMSO    H6 5449   1.931   1.476   4.195
  514DMSO    O1 5450   2.085   1.232   4.394
  515DMSO    C1 5451   1.690   3.649   2.044
  515DMSO    H1 5452   1.622   3.693   2.118
  515DMSO    H2 5453   1.737   3.727   1.984
  515DMSO    H3 5454   1.635   3.583   1.978
  515DMSO    S1 5455   1.819   3.557   2.126
  515DMSO    C2 5456   1.708   3.436   2.197
  515DMSO    H4 5457   1.763   3.371   2.264
  515DMSO    H5 5458   1.630   3.488   2.252
  515DMSO    H6 5459   1.665   3.378   2.116
  515DMSO    O1 5460   1.856   3.642   2.243
  516DMSO    C1 5461   3.247   0.024   4.474
  516DMSO    H1 5462   3.213   6.014   4.541
  516DMSO    H2 5463   3.204   0.010   4.375
  516DMSO    H3 5464   3.357   0.025   4.470
  516DMSO    S1 5465   3.192   0.181   4.540
  516DMSO    C2 5466   3.283   0.282   4.424
  516DMSO    H4 5467   3.240   0.269   4.325
  516DMSO    H5 5468   3.274   0.386   4.458
  516DMSO    H6 5469   3.388   0.251   4.426
  516DMSO    O1 5470   3.270   0.193   4.666
  517DMSO    C1 5471   4.987   1.528   0.966
  517DMSO    H1 5472   4.950   1.493   0.869
  517DMSO    H2 5473   4.991   1.637   0.966
  517DMSO    H3 5474   5.086   1.486   0.986
  517DMSO    S1 5475   4.873   1.475   1.093
  517DMSO    C2 5476   4.865   1.304   1.041
  517DMSO    H4 5477   4.960   1.255   1.062
  517DMSO    H5 5478   4.785   1.256   1.097
  517DMSO    H6 5479   4.842   1.301   0.934
  517DMSO    O1 5480   4.741   1.531   1.051
  518DMSO    C1 5481   1.826   0.286   2.866
  518DMSO    H1 5482   1.836   0.339   2.960
  518DMSO    H2 5483   1.918   0.233   2.841
  518DMSO    H3 5484   1.801   0.354   2.784
  518DMSO    S1 5485   1.697   0.164   2.881
  518DMSO    C2 5486   1.569   0.277   2.936
  518DMSO    H4 5487   1.606   0.332   3.022
  518DMSO    H5 5488   1.544   0.344   2.854
  518DMSO    H6 5489   1.482   0.218   2.963
  518DMSO    O1 5490   1.734   0.091   3.006
  519DMSO    C1 5491   1.096   2.913   0.541
  519DMSO    H1 5492   1.087   3.018   0.568
  519DMSO    H2 5493   1.185   2.869   0.586
  519DMSO    H3 5494   1.100   2.905   0.432
  519DMSO    S1 5495   0.950   2.827   0.597
  519DMSO    C2 5496   0.983   2.843   0.772
  519DMSO    H4 5497   0.988   2.949   0.797
  519DMSO    H5 5498   0.900   2.795   0.824
  519DMSO    H6 5499   1.077   2.793   0.795
  519DMSO    O1 5500   0.980   2.684   0.569
  520DMSO    C1 5501   0.688   3.925   1.916
  520DMSO    H1 5502   0.580   3.936   1.923
  520DMSO    H2 5503   0.732   4.014   1.869
  520DMSO    H3 5504   0.713   3.836   1.858
  520DMSO    S1 5505   0.756   3.908   2.080
  520DMSO    C2 5506   0.709   4.072   2.132
  520DMSO    H4 5507   0.742   4.144   2.056
  520DMSO    H5 5508   0.601   4.077   2.142
  520DMSO    H6 5509   0.756   4.096   2.227
  520DMSO    O1 5510   0.904   3.915   2.059
  521DMSO    C1 5511   0.182   2.450   3.215
  521DMSO    H1 5512   0.136   2.378   3.283
  521DMSO    H2 5513   0.291   2.440   3.217
  521DMSO    H3 5514   0.152   2.551   3.243
  521DMSO    S1 5515   0.123   2.416   3.050
  521DMSO    C2 5516   0.220   2.544   2.974
  521DMSO    H4 5517   0.186   2.554   2.871
  521DMSO    H5 5518   0.204   2.637   3.029
  521DMSO    H6 5519   0.325   2.515   2.979
  521DMSO    O1 5520   6.282   2.469   3.048
  522DMSO    C1 5521   3.336   4.069   1.156
  522DMSO    H1 5522   3.339   4.162   1.100
  522DMSO    H2 5523   3.238   4.056   1.202
  522DMSO    H3 5524   3.414   4.069   1.232
  522DMSO    S1 5525   3.366   3.933   1.044
  522DMSO    C2 5526   3.243   3.977   0.922
  522DMSO    H4 5527   3.277   4.066   0.869
  522DMSO    H5 5528   3.237   3.895   0.850
  522DMSO    H6 5529   3.147   3.994   0.969
  522DMSO    O1 5530   3.308   3.817   1.117
  523DMSO    C1 5531   4.726   1.073   3.264
  523DMSO    H1 5532   4.657   1.028   3.335
  523DMSO    H2 5533   4.825   1.027   3.274
  523DMSO    H3 5534   4.732   1.181   3.281
  523DMSO    S1 5535   4.665   1.043   3.100
  523DMSO    C2 5536   4.784   1.149   3.019
  523DMSO    H4 5537   4.781   1.247   3.065
  523DMSO    H5 5538   4.883   1.104   3.031
  523DMSO    H6 5539   4.760   1.155   2.913
  523DMSO    O1 5540   4.537   1.119   3.094
  524DMSO    C1 5541   2.489   0.658   3.808
  524DMSO    H1 5542   2.510   0.753   3.757
  524DMSO    H2 5543   2.525   0.575   3.749
  524DMSO    H3 5544   2.382   0.647   3.826
  524DMSO    S1 5545   2.573   0.654   3.966
  524DMSO    C2 5546   2.739   0.668   3.900
  524DMSO    H4 5547   2.750   0.765   3.851
  524DMSO    H5 5548   2.809   0.657   3.983
  524DMSO    H6 5549   2.753   0.587   3.829
  524DMSO    O1 5550   2.564   0.511   4.005
  525DMSO    C1 5551   1.393   0.138   2.270
  525DMSO    H1 5552   1.495   0.163   2.302
  525DMSO    H2 5553   1.319   0.170   2.343
  525DMSO    H3 5554   1.385   0.030   2.254
  525DMSO    S1 5555   1.359   0.218   2.115
  525DMSO    C2 5556   1.366   0.387   2.173
  525DMSO    H4 5557   1.469   0.416   2.190
  525DMSO    H5 5558   1.324   0.451   2.094
  525DMSO    H6 5559   1.306   0.398   2.263
  525DMSO    O1 5560   1.214   0.192   2.097
  526DMSO    C1 5561   1.250   2.600   0.379
  526DMSO    H1 5562   1.166   2.663   0.405
  526DMSO    H2 5563   1.342   2.658   0.370
  526DMSO    H3 5564   1.230   2.548   0.285
  526DMSO    S1 5565   1.272   2.476   0.506
  526DMSO    C2 5566   1.305   2.591   0.640
  526DMSO    H4 5567   1.390   2.653   0.612
  526DMSO    H5 5568   1.216   2.650   0.657
  526DMSO    H6 5569   1.330   2.532   0.729
  526DMSO    O1 5570   1.405   2.419   0.476
  527DMSO    C1 5571   2.751   2.753   4.207
  527DMSO    H1 5572   2.700   2.773   4.302
  527DMSO    H2 5573   2.823   2.673   4.220
  527DMSO    H3 5574   2.800   2.844   4.173
  527DMSO    S1 5575   2.629   2.703   4.087
  527DMSO    C2 5576   2.577   2.556   4.174
  527DMSO    H4 5577   2.662   2.490   4.188
  527DMSO    H5 5578   2.535   2.585   4.270
  527DMSO    H6 5579   2.499   2.505   4.116
  527DMSO    O1 5580   2.710   2.655   3.971
  528DMSO    C1 5581   0.278   3.981   0.315
  528DMSO    H1 5582   0.204   4.035   0.257
  528DMSO    H2 5583   0.330   4.050   0.383
  528DMSO    H3 5584   0.351   3.932   0.250
  528DMSO    S1 5585   0.196   3.856   0.413
  528DMSO    C2 5586   0.119   3.771   0.277
  528DMSO    H4 5587   0.050   3.697   0.318
  528DMSO    H5 5588   0.064   3.843   0.217
  528DMSO    H6 5589   0.196   3.722   0.218
  528DMSO    O1 5590   0.082   3.930   0.475
  529DMSO    C1 5591   0.529   1.546   1.436
  529DMSO    H1 5592   0.471   1.460   1.399
  529DMSO    H2 5593   0.486   1.579   1.531
  529DMSO    H3 5594   0.528   1.626   1.363
  529DMSO    S1 5595   0.697   1.493   1.462
  529DMSO    C2 5596   0.723   1.439   1.294
  529DMSO    H4 5597   0.646   1.366   1.267
  529DMSO    H5 5598   0.716   1.525   1.227
  529DMSO    H6 5599   0.822   1.395   1.286
  529DMSO    O1 5600   0.680   1.367   1.539
  530DMSO    C1 5601   0.728   0.684   2.816
  530DMSO    H1 5602   0.776   0.762   2.757
  530DMSO    H2 5603   0.667   0.728   2.896
  530DMSO    H3 5604   0.801   0.615   2.857
  530DMSO    S1 5605   0.619   0.591   2.710
  530DMSO    C2 5606   0.509   0.728   2.675
  530DMSO    H4 5607   0.425   0.690   2.617
  530DMSO    H5 5608   0.473   0.768   2.770
  530DMSO    H6 5609   0.565   0.803   2.620
  530DMSO    O1 5610   0.541   0.507   2.806
  531DMSO    C1 5611   4.644   1.372   1.833
  531DMSO    H1 5612   4.616   1.326   1.738
  531DMSO    H2 5613   4.722   1.313   1.883
  531DMSO    H3 5614   4.558   1.382   1.899
  531DMSO    S1 5615   4.709   1.535   1.800
  531DMSO    C2 5616   4.852   1.477   1.711
  531DMSO    H4 5617   4.919   1.561   1.692
  531DMSO    H5 5618   4.904   1.402   1.772
  531DMSO    H6 5619   4.819   1.433   1.617
  531DMSO    O1 5620   4.763   1.580   1.931
  532DMSO    C1 5621   0.400   3.183   1.369
  532DMSO    H1 5622   0.484   3.251   1.386
  532DMSO    H2 5623   0.419   3.088   1.421
  532DMSO    H3 5624   0.388   3.166   1.262
  532DMSO    S1 5625   0.252   3.258   1.434
  532DMSO    C2 5626   0.139   3.140   1.362
  532DMSO    H4 5627   0.037   3.172   1.383
  532DMSO    H5 5628   0.153   3.139   1.254
  532DMSO    H6 5629   0.157   3.041   1.404
  532DMSO    O1 5630   0.234   3.379   1.348
  533DMSO    C1 5631   3.417   3.134   2.827
  533DMSO    H1 5632   3.322   3.167   2.786
  533DMSO    H2 5633   3.409   3.033   2.866
  533DMSO    H3 5634   3.449   3.202   2.906
  533DMSO    S1 5635   3.538   3.137   2.696
  533DMSO    C2 5636   3.678   3.100   2.802
  533DMSO    H4 5637   3.676   3.169   2.887
  533DMSO    H5 5638   3.670   2.997   2.835
  533DMSO    H6 5639   3.769   3.115   2.744
  533DMSO    O1 5640   3.556   3.282   2.667
  534DMSO    C1 5641   2.742   2.495   3.488
  534DMSO    H1 5642   2.641   2.462   3.514
  534DMSO    H2 5643   2.741   2.542   3.390
  534DMSO    H3 5644   2.810   2.410   3.489
  534DMSO    S1 5645   2.799   2.614   3.609
  534DMSO    C2 5646   2.675   2.736   3.570
  534DMSO    H4 5647   2.685   2.818   3.641
  534DMSO    H5 5648   2.693   2.770   3.468
  534DMSO    H6 5649   2.576   2.691   3.577
  534DMSO    O1 5650   2.921   2.673   3.547
  535DMSO    C1 5651   0.874   1.828   3.454
  535DMSO    H1 5652   0.855   1.928   3.495
  535DMSO    H2 5653   0.782   1.784   3.418
  535DMSO    H3 5654   0.918   1.766   3.532
  535DMSO    S1 5655   0.992   1.841   3.321
  535DMSO    C2 5656   0.884   1.932   3.211
  535DMSO    H4 5657   0.870   2.032   3.251
  535DMSO    H5 5658   0.930   1.935   3.112
  535DMSO    H6 5659   0.788   1.879   3.205
  535DMSO    O1 5660   0.997   1.704   3.262
  536DMSO    C1 5661   2.161   1.577   3.340
  536DMSO    H1 5662   2.143   1.599   3.235
  536DMSO    H2 5663   2.166   1.469   3.356
  536DMSO    H3 5664   2.081   1.618   3.402
  536DMSO    S1 5665   2.316   1.653   3.387
  536DMSO    C2 5666   2.297   1.620   3.562
  536DMSO    H4 5667   2.206   1.669   3.596
  536DMSO    H5 5668   2.291   1.513   3.578
  536DMSO    H6 5669   2.383   1.663   3.614
  536DMSO    O1 5670   2.293   1.800   3.376
  537DMSO    C1 5671   1.294   2.255   1.915
  537DMSO    H1 5672   1.304   2.282   2.020
  537DMSO    H2 5673   1.299   2.344   1.851
  537DMSO    H3 5674   1.199   2.204   1.899
  537DMSO    S1 5675   1.426   2.145   1.869
  537DMSO    C2 5676   1.355   2.097   1.712
  537DMSO    H4 5677   1.420   2.022   1.666
  537DMSO    H5 5678   1.256   2.056   1.730
  537DMSO    H6 5679   1.349   2.185   1.647
  537DMSO    O1 5680   1.406   2.028   1.959
  538DMSO    C1 5681   0.595   3.675   3.450
  538DMSO    H1 5682   0.625   3.625   3.357
  538DMSO    H2 5683   0.584   3.782   3.433
  538DMSO    H3 5684   0.670   3.658   3.527
  538DMSO    S1 5685   0.439   3.610   3.506
  538DMSO    C2 5686   0.345   3.676   3.368
  538DMSO    H4 5687   0.239   3.667   3.392
  538DMSO    H5 5688   0.371   3.781   3.357
  538DMSO    H6 5689   0.369   3.620   3.278
  538DMSO    O1 5690   0.402   3.700   3.618
  539DMSO    C1 5691   3.633   3.686   1.168
  539DMSO    H1 5692   3.690   3.652   1.081
  539DMSO    H2 5693   3.630   3.609   1.244
  539DMSO    H3 5694   3.532   3.711   1.135
  539DMSO    S1 5695   3.712   3.833   1.230
  539DMSO    C2 5696   3.586   3.872   1.351
  539DMSO    H4 5697   3.488   3.865   1.302
  539DMSO    H5 5698   3.593   3.802   1.434
  539DMSO    H6 5699   3.603   3.975   1.384
  539DMSO    O1 5700   3.688   3.933   1.122
  540DMSO    C1 5701   4.000   4.956   2.810
  540DMSO    H1 5702   3.948   4.922   2.720
  540DMSO    H2 5703   3.937   4.946   2.898
  540DMSO    H3 5704   4.030   5.060   2.799
  540DMSO    S1 5705   4.148   4.858   2.833
  540DMSO    C2 5706   4.208   4.876   2.666
  540DMSO    H4 5707   4.129   4.850   2.595
  540DMSO    H5 5708   4.239   4.980   2.650
  540DMSO    H6 5709   4.293   4.809   2.653
  540DMSO    O1 5710   4.101   4.717   2.840
  541DMSO    C1 5711   1.328   0.423   0.056
  541DMSO    H1 5712   1.279   0.518   0.077
  541DMSO    H2 5713   1.421   0.440   0.002
  541DMSO    H3 5714   1.263   0.357   6.184
  541DMSO    S1 5715   1.368   0.344   0.211
  541DMSO    C2 5716   1.200   0.339   0.272
  541DMSO    H4 5717   1.165   0.441   0.285
  541DMSO    H5 5718   1.137   0.285   0.201
  541DMSO    H6 5719   1.201   0.287   0.368
  541DMSO    O1 5720   1.428   0.454   0.290
  542DMSO    C1 5721   0.034   0.287   2.613
  542DMSO    H1 5722   0.052   0.394   2.602
  542DMSO    H2 5723   6.230   0.268   2.645
  542DMSO    H3 5724   0.104   0.244   2.684
  542DMSO    S1 5725   0.059   0.206   2.456
  542DMSO    C2 5726   6.233   0.302   2.370
  542DMSO    H4 5727   6.259   0.407   2.376
  542DMSO    H5 5728   6.231   0.269   2.266
  542DMSO    H6 5729   6.137   0.284   2.419
  542DMSO    O1 5730   6.290   0.074   2.475
  543DMSO    C1 5731   4.095   2.216   3.590
  543DMSO    H1 5732   4.076   2.187   3.486
  543DMSO    H2 5733   4.148   2.311   3.593
  543DMSO    H3 5734   4.152   2.138   3.641
  543DMSO    S1 5735   3.938   2.236   3.673
  543DMSO    C2 5736   3.878   2.072   3.634
  543DMSO    H4 5737   3.945   1.999   3.681
  543DMSO    H5 5738   3.777   2.062   3.673
  543DMSO    H6 5739   3.879   2.060   3.526
  543DMSO    O1 5740   3.858   2.325   3.582
  544DMSO    C1 5741   4.619   0.283   0.606
  544DMSO    H1 5742   4.565   0.352   0.670
  544DMSO    H2 5743   4.708   0.247   0.656
  544DMSO    H3 5744   4.646   0.334   0.513
  544DMSO    S1 5745   4.512   0.146   0.566
  544DMSO    C2 5746   4.623   0.071   0.449
  544DMSO    H4 5747   4.566   6.063   0.395
  544DMSO    H5 5748   4.657   0.146   0.378
  544DMSO    H6 5749   4.707   0.025   0.500
  544DMSO    O1 5750   4.407   0.205   0.479
  545DMSO    C1 5751   3.396   2.492   4.847
  545DMSO    H1 5752   3.298   2.448   4.829
  545DMSO    H2 5753   3.461   2.418   4.895
  545DMSO    H3 5754   3.386   2.581   4.909
  545DMSO    S1 5755   3.467   2.537   4.689
  545DMSO    C2 5756   3.615   2.609   4.759
  545DMSO    H4 5757   3.673   2.652   4.677
  545DMSO    H5 5758   3.587   2.686   4.830
  545DMSO    H6 5759   3.672   2.530   4.808
  545DMSO    O1 5760   3.388   2.656   4.644
  546DMSO    C1 5761   0.435   0.851   4.166
  546DMSO    H1 5762   0.348   0.829   4.104
  546DMSO    H2 5763   0.518   0.888   4.104
  546DMSO    H3 5764   0.466   0.762   4.221
  546DMSO    S1 5765   0.394   0.978   4.285
  546DMSO    C2 5766   0.348   1.101   4.166
  546DMSO    H4 5767   0.259   1.069   4.112
  546DMSO    H5 5768   0.328   1.193   4.221
  546DMSO    H6 5769   0.431   1.116   4.097
  546DMSO    O1 5770   0.527   1.026   4.332
  547DMSO    C1 5771   4.865   3.373   1.684
  547DMSO    H1 5772   4.891   3.474   1.653
  547DMSO    H2 5773   4.892   3.357   1.788
  547DMSO    H3 5774   4.915   3.300   1.621
  547DMSO    S1 5775   4.689   3.350   1.665
  547DMSO    C2 5776   4.645   3.470   1.789
  547DMSO    H4 5777   4.703   3.451   1.879
  547DMSO    H5 5778   4.667   3.569   1.750
  547DMSO    H6 5779   4.538   3.460   1.810
  547DMSO    O1 5780   4.662   3.220   1.732
  548DMSO    C1 5781   3.900   0.200   1.874
  548DMSO    H1 5782   3.964   0.122   1.913
  548DMSO    H2 5783   3.895   0.195   1.765
  548DMSO    H3 5784   3.934   0.299   1.904
  548DMSO    S1 5785   3.735   0.176   1.937
  548DMSO    C2 5786   3.779   0.182   2.110
  548DMSO    H4 5787   3.689   0.158   2.167
  548DMSO    H5 5788   3.856   0.108   2.128
  548DMSO    H6 5789   3.814   0.282   2.134
  548DMSO    O1 5790   3.710   0.031   1.912
  549DMSO    C1 5791   1.042   3.764   3.792
  549DMSO    H1 5792   0.976   3.702   3.852
  549DMSO    H2 5793   1.141   3.766   3.839
  549DMSO    H3 5794   1.001   3.864   3.785
  549DMSO    S1 5795   1.057   3.694   3.629
  549DMSO    C2 5796   1.142   3.835   3.560
  549DMSO    H4 5797   1.236   3.849   3.613
  549DMSO    H5 5798   1.158   3.818   3.454
  549DMSO    H6 5799   1.079   3.923   3.574
  549DMSO    O1 5800   0.920   3.709   3.572
  550DMSO    C1 5801   4.366   1.900   3.949
  550DMSO    H1 5802   4.412   1.828   3.881
  550DMSO    H2 5803   4.396   2.002   3.924
  550DMSO    H3 5804   4.396   1.876   4.051
  550DMSO    S1 5805   4.189   1.887   3.938
  550DMSO    C2 5806   4.184   1.708   3.947
  550DMSO    H4 5807   4.251   1.667   3.872
  550DMSO    H5 5808   4.216   1.678   4.048
  550DMSO    H6 5809   4.082   1.676   3.928
  550DMSO    O1 5810   4.155   1.916   3.795
  551DMSO    C1 5811   2.362   3.524   1.589
  551DMSO    H1 5812   2.404   3.472   1.674
  551DMSO    H2 5813   2.325   3.453   1.515
  551DMSO    H3 5814   2.435   3.592   1.546
  551DMSO    S1 5815   2.224   3.619   1.651
  551DMSO    C2 5816   2.185   3.696   1.494
  551DMSO    H4 5817   2.136   3.623   1.430
  551DMSO    H5 5818   2.116   3.779   1.513
  551DMSO    H6 5819   2.275   3.735   1.447
  551DMSO    O1 5820   2.296   3.726   1.726
  552DMSO    C1 5821   0.115   3.228   0.578
  552DMSO    H1 5822   0.131   3.203   0.473
  552DMSO    H2 5823   0.118   3.138   0.639
  552DMSO    H3 5824   0.020   3.280   0.591
  552DMSO    S1 5825   0.249   3.336   0.629
  552DMSO    C2 5826   0.230   3.454   0.497
  552DMSO    H4 5827   0.131   3.501   0.502
  552DMSO    H5 5828   0.308   3.530   0.506
  552DMSO    H6 5829   0.242   3.403   0.401
  552DMSO    O1 5830   0.371   3.259   0.593
  553DMSO    C1 5831   2.858   4.462   4.090
  553DMSO    H1 5832   2.887   4.560   4.127
  553DMSO    H2 5833   2.787   4.415   4.159
  553DMSO    H3 5834   2.947   4.399   4.077
  553DMSO    S1 5835   2.780   4.485   3.932
  553DMSO    C2 5836   2.642   4.580   3.993
  553DMSO    H4 5837   2.679   4.675   4.034
  553DMSO    H5 5838   2.575   4.601   3.911
  553DMSO    H6 5839   2.591   4.524   4.071
  553DMSO    O1 5840   2.723   4.351   3.898
  554DMSO    C1 5841   2.883   4.926   3.578
  554DMSO    H1 5842   2.807   4.998   3.609
  554DMSO    H2 5843   2.944   4.899   3.663
  554DMSO    H3 5844   2.942   4.969   3.498
  554DMSO    S1 5845   2.800   4.779   3.517
  554DMSO    C2 5846   2.720   4.742   3.671
  554DMSO    H4 5847   2.796   4.717   3.744
  554DMSO    H5 5848   2.666   4.831   3.705
  554DMSO    H6 5849   2.650   4.660   3.656
  554DMSO    O1 5850   2.908   4.676   3.507
  555DMSO    C1 5851   0.652   2.804   1.077
  555DMSO    H1 5852   0.613   2.888   1.136
  555DMSO    H2 5853   0.759   2.794   1.090
  555DMSO    H3 5854   0.628   2.819   0.972
  555DMSO    S1 5855   0.572   2.654   1.131
  555DMSO    C2 5856   0.643   2.653   1.295
  555DMSO    H4 5857   0.751   2.644   1.285
  555DMSO    H5 5858   0.617   2.746   1.346
  555DMSO    H6 5859   0.603   2.568   1.349
  555DMSO    O1 5860   0.648   2.548   1.061
  556DMSO    C1 5861   1.426   1.143   1.535
  556DMSO    H1 5862   1.333   1.109   1.581
  556DMSO    H2 5863   1.495   1.178   1.612
  556DMSO    H3 5864   1.404   1.223   1.464
  556DMSO    S1 5865   1.499   1.007   1.447
  556DMSO    C2 5866   1.542   0.916   1.595
  556DMSO    H4 5867   1.599   0.980   1.662
  556DMSO    H5 5868   1.450   0.881   1.642
  556DMSO    H6 5869   1.603   0.830   1.567
  556DMSO    O1 5870   1.629   1.061   1.398
  557DMSO    C1 5871   1.138   1.539   1.465
  557DMSO    H1 5872   1.049   1.570   1.408
  557DMSO    H2 5873   1.171   1.441   1.431
  557DMSO    H3 5874   1.116   1.534   1.572
  557DMSO    S1 5875   1.269   1.656   1.437
  557DMSO    C2 5876   1.267   1.648   1.258
  557DMSO    H4 5877   1.258   1.544   1.228
  557DMSO    H5 5878   1.182   1.705   1.222
  557DMSO    H6 5879   1.361   1.690   1.220
  557DMSO    O1 5880   1.394   1.583   1.473
  558DMSO    C1 5881   1.515   1.831   4.453
  558DMSO    H1 5882   1.540   1.907   4.379
  558DMSO    H2 5883   1.447   1.872   4.528
  558DMSO    H3 5884   1.605   1.793   4.501
  558DMSO    S1 5885   1.433   1.697   4.368
  558DMSO    C2 5886   1.424   1.589   4.510
  558DMSO    H4 5887   1.375   1.641   4.591
  558DMSO    H5 5888   1.367   1.501   4.482
  558DMSO    H6 5889   1.525   1.560   4.538
  558DMSO    O1 5890   1.542   1.638   4.284
  559DMSO    C1 5891   1.856   1.780   4.340
  559DMSO    H1 5892   1.827   1.837   4.428
  559DMSO    H2 5893   1.785   1.698   4.324
  559DMSO    H3 5894   1.956   1.740   4.353
  559DMSO    S1 5895   1.852   1.888   4.197
  559DMSO    C2 5896   1.949   1.780   4.094
  559DMSO    H4 5897   1.894   1.688   4.078
  559DMSO    H5 5898   1.965   1.829   3.997
  559DMSO    H6 5899   2.045   1.762   4.142
  559DMSO    O1 5900   1.946   2.000   4.228
  560DMSO    C1 5901   1.216   4.368   4.344
  560DMSO    H1 5902   1.256   4.353   4.245
  560DMSO    H2 5903   1.199   4.474   4.365
  560DMSO    H3 5904   1.284   4.327   4.420
  560DMSO    S1 5905   1.060   4.281   4.356
  560DMSO    C2 5906   1.044   4.305   4.532
  560DMSO    H4 5907   1.135   4.271   4.582
  560DMSO    H5 5908   1.030   4.411   4.552
  560DMSO    H6 5909   0.958   4.247   4.567
  560DMSO    O1 5910   1.099   4.139   4.339
  561DMSO    C1 5911   0.238   1.700   1.365
  561DMSO    H1 5912   0.320   1.771   1.379
  561DMSO    H2 5913   0.277   1.601   1.344
  561DMSO    H3 5914   0.172   1.733   1.285
  561DMSO    S1 5915   0.146   1.691   1.518
  561DMSO    C2 5916   0.095   1.862   1.515
  561DMSO    H4 5917   0.034   1.879   1.426
  561DMSO    H5 5918   0.035   1.880   1.605
  561DMSO    H6 5919   0.184   1.925   1.514
  561DMSO    O1 5920   0.250   1.688   1.625
  562DMSO    C1 5921   4.420   2.218   1.575
  562DMSO    H1 5922   4.365   2.163   1.498
  562DMSO    H2 5923   4.457   2.150   1.651
  562DMSO    H3 5924   4.356   2.295   1.617
  562DMSO    S1 5925   4.559   2.296   1.496
  562DMSO    C2 5926   4.642   2.347   1.645
  562DMSO    H4 5927   4.678   2.259   1.698
  562DMSO    H5 5928   4.727   2.408   1.615
  562DMSO    H6 5929   4.575   2.406   1.706
  562DMSO    O1 5930   4.503   2.423   1.442
  563DMSO    C1 5931   4.463   1.175   2.296
  563DMSO    H1 5932   4.508   1.091   2.350
  563DMSO    H2 5933   4.413   1.242   2.366
  563DMSO    H3 5934   4.393   1.138   2.222
  563DMSO    S1 5935   4.592   1.266   2.212
  563DMSO    C2 5936   4.667   1.121   2.140
  563DMSO    H4 5937   4.693   1.050   2.219
  563DMSO    H5 5938   4.596   1.074   2.071
  563DMSO    H6 5939   4.758   1.150   2.087
  563DMSO    O1 5940   4.687   1.306   2.320
  564DMSO    C1 5941   0.273   0.896   0.402
  564DMSO    H1 5942   0.338   0.939   0.477
  564DMSO    H2 5943   0.168   0.916   0.427
  564DMSO    H3 5944   0.290   0.788   0.393
  564DMSO    S1 5945   0.308   0.977   0.247
  564DMSO    C2 5946   0.481   0.933   0.244
  564DMSO    H4 5947   0.528   0.982   0.159
  564DMSO    H5 5948   0.528   0.969   0.336
  564DMSO    H6 5949   0.492   0.825   0.236
  564DMSO    O1 5950   0.309   1.121   0.285
  565DMSO    C1 5951   0.190   3.754   2.783
  565DMSO    H1 5952   0.181   3.797   2.683
  565DMSO    H2 5953   0.180   3.645   2.779
  565DMSO    H3 5954   0.113   3.796   2.847
  565DMSO    S1 5955   0.350   3.795   2.849
  565DMSO    C2 5956   0.319   3.732   3.013
  565DMSO    H4 5957   0.313   3.624   3.008
  565DMSO    H5 5958   0.401   3.765   3.077
  565DMSO    H6 5959   0.225   3.775   3.050
  565DMSO    O1 5960   0.342   3.943   2.866
  566DMSO    C1 5961   2.053   1.337   0.684
  566DMSO    H1 5962   1.979   1.412   0.656
  566DMSO    H2 5963   2.146   1.355   0.630
  566DMSO    H3 5964   2.015   1.238   0.660
  566DMSO    S1 5965   2.084   1.344   0.859
  566DMSO    C2 5966   2.172   1.499   0.855
  566DMSO    H4 5967   2.209   1.519   0.956
  566DMSO    H5 5968   2.256   1.490   0.786
  566DMSO    H6 5969   2.104   1.578   0.822
  566DMSO    O1 5970   2.192   1.243   0.882
  567DMSO    C1 5971   6.246   2.421   3.515
  567DMSO    H1 5972   6.175   2.342   3.492
  567DMSO    H2 5973   6.201   2.496   3.580
  567DMSO    H3 5974   6.281   2.469   3.424
  567DMSO    S1 5975   0.087   2.348   3.601
  567DMSO    C2 5976   0.188   2.496   3.601
  567DMSO    H4 5977   0.139   2.571   3.663
  567DMSO    H5 5978   0.285   2.470   3.641
  567DMSO    H6 5979   0.196   2.532   3.498
  567DMSO    O1 5980   0.154   2.263   3.499
  568DMSO    C1 5981   1.678   0.220   4.910
  568DMSO    H1 5982   1.628   0.309   4.949
  568DMSO    H2 5983   1.746   0.179   4.986
  568DMSO    H3 5984   1.731   0.244   4.818
  568DMSO    S1 5985   1.552   0.099   4.873
  568DMSO    C2 5986   1.663   6.042   4.809
  568DMSO    H4 5987   1.725   6.004   4.890
  568DMSO    H5 5988   1.603   5.962   4.766
  568DMSO    H6 5989   1.724   0.019   4.729
  568DMSO    O1 5990   1.485   0.154   4.751
  569DMSO    C1 5991   1.908   4.675   1.839
  569DMSO    H1 5992   1.909   4.674   1.948
  569DMSO    H2 5993   1.811   4.710   1.804
  569DMSO    H3 5994   1.927   4.574   1.801
  569DMSO    S1 5995   2.038   4.783   1.780
  569DMSO    C2 5996   2.022   4.739   1.608
  569DMSO    H4 5997   2.102   4.789   1.552
  569DMSO    H5 5998   2.031   4.631   1.598
  569DMSO    H6 5999   1.925   4.771   1.570
  569DMSO    O1 6000   2.163   4.714   1.825
  570DMSO    C1 6001   1.385   1.114   2.361
  570DMSO    H1 6002   1.485   1.157   2.356
  570DMSO    H2 6003   1.348   1.114   2.464
  570DMSO    H3 6004   1.390   1.012   2.322
  570DMSO    S1 6005   1.278   1.209   2.256
  570DMSO    C2 6006   1.139   1.096   2.265
  570DMSO    H4 6007   1.097   1.096   2.366
  570DMSO    H5 6008   1.064   1.129   2.193
  570DMSO    H6 6009   1.173   0.996   2.238
  570DMSO    O1 6010   1.334   1.188   2.120
  571DMSO    C1 6011   0.753   4.429   4.695
  571DMSO    H1 6012   0.814   4.448   4.607
  571DMSO    H2 6013   0.762   4.326   4.728
  571DMSO    H3 6014   0.648   4.451   4.673
  571DMSO    S1 6015   0.804   4.536   4.828
  571DMSO    C2 6016   0.961   4.458   4.859
  571DMSO    H4 6017   1.029   4.478   4.776
  571DMSO    H5 6018   1.003   4.503   4.950
  571DMSO    H6 6019   0.947   4.351   4.874
  571DMSO    O1 6020   0.717   4.489   4.939
  572DMSO    C1 6021   1.674   0.243   1.004
  572DMSO    H1 6022   1.610   0.206   1.084
  572DMSO    H2 6023   1.634   0.214   0.907
  572DMSO    H3 6024   1.776   0.205   1.017
  572DMSO    S1 6025   1.677   0.421   1.013
  572DMSO    C2 6026   1.802   0.443   0.887
  572DMSO    H4 6027   1.893   0.392   0.918
  572DMSO    H5 6028   1.765   0.402   0.792
  572DMSO    H6 6029   1.821   0.549   0.874
  572DMSO    O1 6030   1.751   0.448   1.140
  573DMSO    C1 6031   4.202   4.255   1.964
  573DMSO    H1 6032   4.146   4.310   1.889
  573DMSO    H2 6033   4.301   4.298   1.978
  573DMSO    H3 6034   4.212   4.150   1.936
  573DMSO    S1 6035   4.113   4.263   2.119
  573DMSO    C2 6036   4.128   4.440   2.140
  573DMSO    H4 6037   4.075   4.489   2.058
  573DMSO    H5 6038   4.082   4.467   2.235
  573DMSO    H6 6039   4.233   4.467   2.139
  573DMSO    O1 6040   4.208   4.208   2.219
  574DMSO    C1 6041   1.828   2.738   0.468
  574DMSO    H1 6042   1.735   2.688   0.443
  574DMSO    H2 6043   1.870   2.785   0.378
  574DMSO    H3 6044   1.900   2.668   0.511
  574DMSO    S1 6045   1.795   2.867   0.588
  574DMSO    C2 6046   1.689   2.963   0.481
  574DMSO    H4 6047   1.745   2.991   0.391
  574DMSO    H5 6048   1.602   2.903   0.452
  574DMSO    H6 6049   1.657   3.053   0.532
  574DMSO    O1 6050   1.921   2.946   0.593
  575DMSO    C1 6051   4.439   0.976   3.849
  575DMSO    H1 6052   4.512   1.040   3.799
  575DMSO    H2 6053   4.491   0.899   3.907
  575DMSO    H3 6054   4.373   0.929   3.776
  575DMSO    S1 6055   4.343   1.077   3.961
  575DMSO    C2 6056   4.213   0.957   3.984
  575DMSO    H4 6057   4.254   0.867   4.031
  575DMSO    H5 6058   4.136   1.000   4.049
  575DMSO    H6 6059   4.169   0.933   3.887
  575DMSO    O1 6060   4.279   1.181   3.875
  576DMSO    C1 6061   0.654   2.568   0.705
  576DMSO    H1 6062   0.642   2.551   0.812
  576DMSO    H2 6063   0.615   2.484   0.647
  576DMSO    H3 6064   0.759   2.586   0.681
  576DMSO    S1 6065   0.563   2.715   0.662
  576DMSO    C2 6066   0.611   2.712   0.490
  576DMSO    H4 6067   0.567   2.623   0.444
  576DMSO    H5 6068   0.570   2.801   0.442
  576DMSO    H6 6069   0.719   2.710   0.482
  576DMSO    O1 6070   0.646   2.825   0.721
  577DMSO    C1 6071   1.981   0.538   2.625
  577DMSO    H1 6072   1.950   0.528   2.729
  577DMSO    H2 6073   2.043   0.627   2.612
  577DMSO    H3 6074   1.893   0.544   2.561
  577DMSO    S1 6075   2.075   0.393   2.579
  577DMSO    C2 6076   2.095   0.436   2.407
  577DMSO    H4 6077   1.996   0.453   2.365
  577DMSO    H5 6078   2.154   0.528   2.401
  577DMSO    H6 6079   2.145   0.354   2.356
  577DMSO    O1 6080   1.974   0.284   2.575
  578DMSO    C1 6081   2.623   4.682   0.148
  578DMSO    H1 6082   2.666   4.664   0.050
  578DMSO    H2 6083   2.609   4.789   0.165
  578DMSO    H3 6084   2.690   4.640   0.224
  578DMSO    S1 6085   2.464   4.601   0.155
  578DMSO    C2 6086   2.442   4.618   0.332
  578DMSO    H4 6087   2.348   4.570   0.359
  578DMSO    H5 6088   2.525   4.568   0.382
  578DMSO    H6 6089   2.439   4.724   0.357
  578DMSO    O1 6090   2.497   4.456   0.139
  579DMSO    C1 6091   2.875   0.494   0.276
  579DMSO    H1 6092   2.861   0.525   0.172
  579DMSO    H2 6093   2.778   0.492   0.327
  579DMSO    H3 6094   2.944   0.560   0.328
  579DMSO    S1 6095   2.940   0.328   0.276
  579DMSO    C2 6096   3.084   0.367   0.178
  579DMSO    H4 6097   3.146   0.438   0.232
  579DMSO    H5 6098   3.138   0.274   0.159
  579DMSO    H6 6099   3.051   0.410   0.083
  579DMSO    O1 6100   2.854   0.255   0.179
  580DMSO    C1 6101   3.483   1.049   2.373
  580DMSO    H1 6102   3.592   1.048   2.373
  580DMSO    H2 6103   3.446   1.113   2.293
  580DMSO    H3 6104   3.446   1.081   2.470
  580DMSO    S1 6105   3.427   0.882   2.345
  580DMSO    C2 6106   3.252   0.917   2.353
  580DMSO    H4 6107   3.230   0.973   2.443
  580DMSO    H5 6108   3.224   0.974   2.264
  580DMSO    H6 6109   3.198   0.821   2.353
  580DMSO    O1 6110   3.458   0.820   2.477
  581DMSO    C1 6111   4.532   1.813   4.726
  581DMSO    H1 6112   4.609   1.890   4.726
  581DMSO    H2 6113   4.450   1.839   4.659
  581DMSO    H3 6114   4.493   1.797   4.827
  581DMSO    S1 6115   4.603   1.660   4.667
  581DMSO    C2 6116   4.735   1.657   4.787
  581DMSO    H4 6117   4.795   1.747   4.779
  581DMSO    H5 6118   4.692   1.650   4.888
  581DMSO    H6 6119   4.796   1.569   4.768
  581DMSO    O1 6120   4.672   1.699   4.541
  582DMSO    C1 6121   1.660   4.382   1.744
  582DMSO    H1 6122   1.556   4.350   1.742
  582DMSO    H2 6123   1.725   4.298   1.769
  582DMSO    H3 6124   1.675   4.465   1.814
  582DMSO    S1 6125   1.707   4.438   1.581
  582DMSO    C2 6126   1.673   4.282   1.500
  582DMSO    H4 6127   1.567   4.259   1.506
  582DMSO    H5 6128   1.703   4.290   1.395
  582DMSO    H6 6129   1.731   4.203   1.549
  582DMSO    O1 6130   1.855   4.444   1.589
  583DMSO    C1 6131   0.196   2.750   4.616
  583DMSO    H1 6132   0.091   2.779   4.628
  583DMSO    H2 6133   0.209   2.648   4.652
  583DMSO    H3 6134   0.263   2.817   4.670
  583DMSO    S1 6135   0.239   2.752   4.443
  583DMSO    C2 6136   0.195   2.923   4.413
  583DMSO    H4 6137   0.267   2.986   4.465
  583DMSO    H5 6138   0.198   2.939   4.306
  583DMSO    H6 6139   0.093   2.938   4.450
  583DMSO    O1 6140   0.129   2.678   4.375
  584DMSO    C1 6141   4.015   4.148   4.684
  584DMSO    H1 6142   4.114   4.105   4.699
  584DMSO    H2 6143   4.021   4.250   4.646
  584DMSO    H3 6144   3.959   4.147   4.778
  584DMSO    S1 6145   3.926   4.048   4.567
  584DMSO    C2 6146   3.947   3.895   4.657
  584DMSO    H4 6147   4.053   3.871   4.661
  584DMSO    H5 6148   3.908   3.909   4.758
  584DMSO    H6 6149   3.892   3.816   4.607
  584DMSO    O1 6150   4.018   4.032   4.450
  585DMSO    C1 6151   3.029   3.199   0.508
  585DMSO    H1 6152   3.092   3.133   0.566
  585DMSO    H2 6153   2.924   3.178   0.528
  585DMSO    H3 6154   3.049   3.188   0.402
  585DMSO    S1 6155   3.061   3.368   0.559
  585DMSO    C2 6156   3.238   3.359   0.540
  585DMSO    H4 6157   3.280   3.446   0.588
  585DMSO    H5 6158   3.276   3.268   0.587
  585DMSO    H6 6159   3.264   3.360   0.434
  585DMSO    O1 6160   3.041   3.364   0.707
  586DMSO    C1 6161   3.057   4.752   4.242
  586DMSO    H1 6162   2.996   4.750   4.152
  586DMSO    H2 6163   3.084   4.855   4.264
  586DMSO    H3 6164   3.145   4.690   4.229
  586DMSO    S1 6165   2.960   4.688   4.376
  586DMSO    C2 6166   2.849   4.828   4.386
  586DMSO    H4 6167   2.781   4.813   4.470
  586DMSO    H5 6168   2.907   4.919   4.403
  586DMSO    H6 6169   2.791   4.836   4.294
  586DMSO    O1 6170   3.052   4.700   4.493
  587DMSO    C1 6171   2.876   0.698   4.818
  587DMSO    H1 6172   2.816   0.706   4.728
  587DMSO    H2 6173   2.828   0.629   4.888
  587DMSO    H3 6174   2.889   0.796   4.865
  587DMSO    S1 6175   3.036   0.631   4.775
  587DMSO    C2 6176   3.078   0.759   4.658
  587DMSO    H4 6177   2.996   0.768   4.586
  587DMSO    H5 6178   3.093   0.852   4.711
  587DMSO    H6 6179   3.169   0.728   4.606
  587DMSO    O1 6180   3.002   0.517   4.685
  588DMSO    C1 6181   6.220   1.948   4.300
  588DMSO    H1 6182   6.182   1.864   4.243
  588DMSO    H2 6183   6.191   1.941   4.405
  588DMSO    H3 6184   6.184   2.042   4.258
  588DMSO    S1 6185   0.100   1.950   4.291
  588DMSO    C2 6186   0.124   1.797   4.379
  588DMSO    H4 6187   0.085   1.715   4.318
  588DMSO    H5 6188   0.231   1.783   4.395
  588DMSO    H6 6189   0.072   1.802   4.475
  588DMSO    O1 6190   0.138   2.054   4.391
  589DMSO    C1 6191   3.726   1.718   0.020
  589DMSO    H1 6192   3.755   1.766   6.112
  589DMSO    H2 6193   3.712   1.611   0.005
  589DMSO    H3 6194   3.636   1.766   0.058
  589DMSO    S1 6195   3.859   1.745   0.135
  589DMSO    C2 6196   3.786   1.663   0.276
  589DMSO    H4 6197   3.776   1.556   0.255
  589DMSO    H5 6198   3.853   1.677   0.360
  589DMSO    H6 6199   3.689   1.707   0.298
  589DMSO    O1 6200   3.847   1.889   0.171
  590DMSO    C1 6201   3.927   1.526   4.648
  590DMSO    H1 6202   3.910   1.502   4.753
  590DMSO    H2 6203   4.006   1.600   4.640
  590DMSO    H3 6204   3.836   1.563   4.602
  590DMSO    S1 6205   3.978   1.376   4.566
  590DMSO    C2 6206   4.134   1.365   4.653
  590DMSO    H4 6207   4.195   1.286   4.608
  590DMSO    H5 6208   4.188   1.459   4.645
  590DMSO    H6 6209   4.116   1.343   4.758
  590DMSO    O1 6210   4.012   1.424   4.429
  591DMSO    C1 6211   2.034   4.783   4.343
  591DMSO    H1 6212   1.947   4.777   4.409
  591DMSO    H2 6213   2.092   4.691   4.348
  591DMSO    H3 6214   2.096   4.867   4.373
  591DMSO    S1 6215   1.979   4.809   4.175
  591DMSO    C2 6216   1.882   4.660   4.165
  591DMSO    H4 6217   1.840   4.654   4.065
  591DMSO    H5 6218   1.945   4.574   4.187
  591DMSO    H6 6219   1.800   4.668   4.237
  591DMSO    O1 6220   2.099   4.776   4.092
  592DMSO    C1 6221   0.970   2.474   2.990
  592DMSO    H1 6222   1.023   2.539   3.060
  592DMSO    H2 6223   0.866   2.507   2.979
  592DMSO    H3 6224   0.972   2.371   3.027
  592DMSO    S1 6225   1.049   2.478   2.830
  592DMSO    C2 6226   1.022   2.652   2.802
  592DMSO    H4 6227   0.914   2.670   2.803
  592DMSO    H5 6228   1.071   2.709   2.881
  592DMSO    H6 6229   1.065   2.677   2.705
  592DMSO    O1 6230   0.951   2.413   2.739
  593DMSO    C1 6231   3.252   1.963   0.853
  593DMSO    H1 6232   3.252   2.071   0.867
  593DMSO    H2 6233   3.150   1.924   0.863
  593DMSO    H3 6234   3.317   1.914   0.925
  593DMSO    S1 6235   3.307   1.927   0.687
  593DMSO    C2 6236   3.469   2.001   0.704
  593DMSO    H4 6237   3.458   2.106   0.731
  593DMSO    H5 6238   3.526   1.945   0.778
  593DMSO    H6 6239   3.517   1.994   0.606
  593DMSO    O1 6240   3.234   2.027   0.604
  594DMSO    C1 6241   4.037   0.610   3.543
  594DMSO    H1 6242   3.977   0.661   3.618
  594DMSO    H2 6243   4.038   0.503   3.562
  594DMSO    H3 6244   4.138   0.650   3.541
  594DMSO    S1 6245   3.963   0.638   3.383
  594DMSO    C2 6246   3.813   0.546   3.417
  594DMSO    H4 6247   3.751   0.543   3.328
  594DMSO    H5 6248   3.841   0.445   3.447
  594DMSO    H6 6249   3.760   0.595   3.499
  594DMSO    O1 6250   4.041   0.550   3.293
  595DMSO    C1 6251   1.264   4.346   0.608
  595DMSO    H1 6252   1.230   4.444   0.642
  595DMSO    H2 6253   1.184   4.298   0.551
  595DMSO    H3 6254   1.294   4.285   0.694
  595DMSO    S1 6255   1.406   4.368   0.503
  595DMSO    C2 6256   1.444   4.195   0.488
  595DMSO    H4 6257   1.369   4.148   0.425
  595DMSO    H5 6258   1.542   4.186   0.441
  595DMSO    H6 6259   1.446   4.150   0.587
  595DMSO    O1 6260   1.510   4.419   0.597
  596DMSO    C1 6261   0.624   2.305   4.623
  596DMSO    H1 6262   0.565   2.260   4.542
  596DMSO    H2 6263   0.631   2.233   4.705
  596DMSO    H3 6264   0.577   2.397   4.656
  596DMSO    S1 6265   0.787   2.340   4.560
  596DMSO    C2 6266   0.847   2.414   4.711
  596DMSO    H4 6267   0.944   2.460   4.690
  596DMSO    H5 6268   0.777   2.490   4.745
  596DMSO    H6 6269   0.861   2.337   4.787
  596DMSO    O1 6270   0.766   2.456   4.468
  597DMSO    C1 6271   3.759   3.095   1.518
  597DMSO    H1 6272   3.804   3.171   1.453
  597DMSO    H2 6273   3.833   3.021   1.547
  597DMSO    H3 6274   3.679   3.044   1.463
  597DMSO    S1 6275   3.693   3.172   1.665
  597DMSO    C2 6276   3.844   3.251   1.716
  597DMSO    H4 6277   3.925   3.178   1.714
  597DMSO    H5 6278   3.865   3.332   1.647
  597DMSO    H6 6279   3.831   3.289   1.817
  597DMSO    O1 6280   3.679   3.061   1.763
  598DMSO    C1 6281   4.341   2.168   0.214
  598DMSO    H1 6282   4.432   2.181   0.272
  598DMSO    H2 6283   4.279   2.091   0.260
  598DMSO    H3 6284   4.365   2.136   0.112
  598DMSO    S1 6285   4.250   2.321   0.209
  598DMSO    C2 6286   4.383   2.415   0.135
  598DMSO    H4 6287   4.356   2.521   0.134
  598DMSO    H5 6288   4.474   2.400   0.194
  598DMSO    H6 6289   4.398   2.380   0.032
  598DMSO    O1 6290   4.247   2.366   0.351
  599DMSO    C1 6291   2.605   1.570   1.739
  599DMSO    H1 6292   2.614   1.469   1.698
  599DMSO    H2 6293   2.640   1.642   1.665
  599DMSO    H3 6294   2.664   1.578   1.830
  599DMSO    S1 6295   2.433   1.599   1.776
  599DMSO    C2 6296   2.459   1.747   1.872
  599DMSO    H4 6297   2.362   1.778   1.910
  599DMSO    H5 6298   2.525   1.722   1.956
  599DMSO    H6 6299   2.503   1.825   1.809
  599DMSO    O1 6300   2.401   1.499   1.880
  600DMSO    C1 6301   0.571   4.419   1.116
  600DMSO    H1 6302   0.547   4.383   1.016
  600DMSO    H2 6303   0.641   4.503   1.112
  600DMSO    H3 6304   0.613   4.338   1.176
  600DMSO    S1 6305   0.421   4.475   1.196
  600DMSO    C2 6306   0.378   4.596   1.073
  600DMSO    H4 6307   0.291   4.652   1.108
  600DMSO    H5 6308   0.462   4.664   1.058
  600DMSO    H6 6309   0.355   4.545   0.979
  600DMSO    O1 6310   0.471   4.557   1.310
  601DMSO    C1 6311   4.268   3.076   0.191
  601DMSO    H1 6312   4.251   3.058   0.297
  601DMSO    H2 6313   4.338   3.003   0.151
  601DMSO    H3 6314   4.305   3.178   0.176
  601DMSO    S1 6315   4.112   3.059   0.104
  601DMSO    C2 6316   4.027   3.187   0.193
  601DMSO    H4 6317   4.036   3.169   0.300
  601DMSO    H5 6318   4.072   3.283   0.168
  601DMSO    H6 6319   3.922   3.185   0.165
  601DMSO    O1 6320   4.054   2.933   0.159
  602DMSO    C1 6321   3.286   1.817   2.292
  602DMSO    H1 6322   3.316   1.757   2.378
  602DMSO    H2 6323   3.365   1.812   2.216
  602DMSO    H3 6324   3.266   1.920   2.319
  602DMSO    S1 6325   3.138   1.747   2.221
  602DMSO    C2 6326   3.205   1.582   2.204
  602DMSO    H4 6327   3.195   1.529   2.299
  602DMSO    H5 6328   3.150   1.530   2.126
  602DMSO    H6 6329   3.310   1.588   2.177
  602DMSO    O1 6330   3.140   1.802   2.082
  603DMSO    C1 6331   2.469   1.587   1.027
  603DMSO    H1 6332   2.450   1.538   0.931
  603DMSO    H2 6333   2.497   1.514   1.102
  603DMSO    H3 6334   2.381   1.643   1.059
  603DMSO    S1 6335   2.602   1.703   1.003
  603DMSO    C2 6336   2.730   1.579   0.994
  603DMSO    H4 6337   2.719   1.524   0.901
  603DMSO    H5 6338   2.827   1.629   0.996
  603DMSO    H6 6339   2.720   1.512   1.078
  603DMSO    O1 6340   2.621   1.764   1.138
  604DMSO    C1 6341   3.787   0.235   4.774
  604DMSO    H1 6342   3.794   0.166   4.691
  604DMSO    H2 6343   3.885   0.252   4.818
  604DMSO    H3 6344   3.721   0.195   4.851
  604DMSO    S1 6345   3.721   0.391   4.717
  604DMSO    C2 6346   3.579   0.321   4.634
  604DMSO    H4 6347   3.514   0.274   4.708
  604DMSO    H5 6348   3.526   0.401   4.583
  604DMSO    H6 6349   3.614   0.248   4.561
  604DMSO    O1 6350   3.810   0.433   4.605
  605DMSO    C1 6351   1.416   4.177   0.094
  605DMSO    H1 6352   1.376   4.075   0.095
  605DMSO    H2 6353   1.471   4.196   0.002
  605DMSO    H3 6354   1.480   4.192   0.181
  605DMSO    S1 6355   1.278   4.290   0.105
  605DMSO    C2 6356   1.376   4.438   0.122
  605DMSO    H4 6357   1.310   4.521   0.148
  605DMSO    H5 6358   1.448   4.424   0.203
  605DMSO    H6 6359   1.427   4.459   0.028
  605DMSO    O1 6360   1.224   4.265   0.241
  606DMSO    C1 6361   3.242   1.331   3.600
  606DMSO    H1 6362   3.280   1.433   3.595
  606DMSO    H2 6363   3.149   1.329   3.657
  606DMSO    H3 6364   3.316   1.265   3.645
  606DMSO    S1 6365   3.207   1.275   3.435
  606DMSO    C2 6366   3.183   1.103   3.479
  606DMSO    H4 6367   3.169   1.045   3.388
  606DMSO    H5 6368   3.271   1.067   3.531
  606DMSO    H6 6369   3.095   1.096   3.542
  606DMSO    O1 6370   3.340   1.280   3.368
  607DMSO    C1 6371   3.603   3.687   4.761
  607DMSO    H1 6372   3.570   3.774   4.819
  607DMSO    H2 6373   3.693   3.712   4.705
  607DMSO    H3 6374   3.523   3.655   4.694
  607DMSO    S1 6375   3.639   3.553   4.873
  607DMSO    C2 6376   3.773   3.637   4.956
  607DMSO    H4 6377   3.734   3.729   5.000
  607DMSO    H5 6378   3.812   3.573   5.035
  607DMSO    H6 6379   3.851   3.661   4.884
  607DMSO    O1 6380   3.709   3.454   4.786
  608DMSO    C1 6381   1.514   1.750   3.541
  608DMSO    H1 6382   1.611   1.742   3.590
  608DMSO    H2 6383   1.495   1.662   3.479
  608DMSO    H3 6384   1.509   1.841   3.482
  608DMSO    S1 6385   1.390   1.759   3.669
  608DMSO    C2 6386   1.254   1.796   3.560
  608DMSO    H4 6387   1.230   1.708   3.500
  608DMSO    H5 6388   1.168   1.825   3.621
  608DMSO    H6 6389   1.282   1.879   3.495
  608DMSO    O1 6390   1.418   1.889   3.735
  609DMSO    C1 6391   0.134   4.357   2.018
  609DMSO    H1 6392   0.055   4.304   2.072
  609DMSO    H2 6393   0.205   4.400   2.088
  609DMSO    H3 6394   0.092   4.435   1.954
  609DMSO    S1 6395   0.222   4.241   1.914
  609DMSO    C2 6396   0.078   4.172   1.835
  609DMSO    H4 6397   0.005   4.146   1.912
  609DMSO    H5 6398   0.036   4.245   1.766
  609DMSO    H6 6399   0.107   4.082   1.781
  609DMSO    O1 6400   0.263   4.135   2.010
  610DMSO    C1 6401   1.478   2.295   0.836
  610DMSO    H1 6402   1.451   2.213   0.903
  610DMSO    H2 6403   1.440   2.389   0.875
  610DMSO    H3 6404   1.439   2.276   0.736
  610DMSO    S1 6405   1.656   2.301   0.828
  610DMSO    C2 6406   1.663   2.425   0.699
  610DMSO    H4 6407   1.599   2.391   0.618
  610DMSO    H5 6408   1.626   2.519   0.738
  610DMSO    H6 6409   1.766   2.434   0.666
  610DMSO    O1 6410   1.690   2.176   0.757
  611DMSO    C1 6411   3.597   0.915   4.706
  611DMSO    H1 6412   3.503   0.956   4.740
  611DMSO    H2 6413   3.680   0.966   4.756
  611DMSO    H3 6414   3.608   0.925   4.597
  611DMSO    S1 6415   3.603   0.742   4.749
  611DMSO    C2 6416   3.449   0.701   4.669
  611DMSO    H4 6417   3.370   0.761   4.713
  611DMSO    H5 6418   3.458   0.721   4.562
  611DMSO    H6 6419   3.428   0.595   4.685
  611DMSO    O1 6420   3.567   0.744   4.894
  612DMSO    C1 6421   0.563   1.481   2.413
  612DMSO    H1 6422   0.460   1.461   2.385
  612DMSO    H2 6423   0.631   1.425   2.349
  612DMSO    H3 6424   0.579   1.455   2.518
  612DMSO    S1 6425   0.595   1.656   2.393
  612DMSO    C2 6426   0.581   1.654   2.215
  612DMSO    H4 6427   0.609   1.752   2.176
  612DMSO    H5 6428   0.648   1.579   2.174
  612DMSO    H6 6429   0.478   1.631   2.187
  612DMSO    O1 6430   0.741   1.671   2.420
  613DMSO    C1 6431   0.443   4.481   2.826
  613DMSO    H1 6432   0.456   4.373   2.815
  613DMSO    H2 6433   0.537   4.532   2.803
  613DMSO    H3 6434   0.411   4.504   2.927
  613DMSO    S1 6435   0.317   4.535   2.713
  613DMSO    C2 6436   0.317   4.705   2.770
  613DMSO    H4 6437   0.236   4.758   2.720
  613DMSO    H5 6438   0.300   4.704   2.877
  613DMSO    H6 6439   0.413   4.750   2.747
  613DMSO    O1 6440   0.192   4.476   2.768
  614DMSO    C1 6441   0.501   0.768   4.551
  614DMSO    H1 6442   0.568   0.829   4.490
  614DMSO    H2 6443   0.536   0.664   4.551
  614DMSO    H3 6444   0.399   0.773   4.513
  614DMSO    S1 6445   0.503   0.828   4.719
  614DMSO    C2 6446   0.469   0.999   4.679
  614DMSO    H4 6447   0.366   1.007   4.645
  614DMSO    H5 6448   0.486   1.058   4.769
  614DMSO    H6 6449   0.538   1.031   4.600
  614DMSO    O1 6450   0.648   0.826   4.755
  615DMSO    C1 6451   1.635   3.106   1.761
  615DMSO    H1 6452   1.679   3.089   1.663
  615DMSO    H2 6453   1.530   3.079   1.761
  615DMSO    H3 6454   1.645   3.212   1.788
  615DMSO    S1 6455   1.722   3.008   1.884
  615DMSO    C2 6456   1.628   3.069   2.023
  615DMSO    H4 6457   1.523   3.042   2.010
  615DMSO    H5 6458   1.667   3.022   2.113
  615DMSO    H6 6459   1.639   3.177   2.027
  615DMSO    O1 6460   1.854   3.076   1.899
  616DMSO    C1 6461   2.505   1.102   2.154
  616DMSO    H1 6462   2.496   1.183   2.082
  616DMSO    H2 6463   2.459   1.129   2.250
  616DMSO    H3 6464   2.610   1.076   2.170
  616DMSO    S1 6465   2.423   0.957   2.091
  616DMSO    C2 6466   2.260   1.029   2.081
  616DMSO    H4 6467   2.260   1.112   2.010
  616DMSO    H5 6468   2.191   0.952   2.046
  616DMSO    H6 6469   2.230   1.062   2.180
  616DMSO    O1 6470   2.411   0.870   2.211
  617DMSO    C1 6471   1.764   0.823   2.579
  617DMSO    H1 6472   1.841   0.894   2.608
  617DMSO    H2 6473   1.733   0.761   2.664
  617DMSO    H3 6474   1.801   0.760   2.498
  617DMSO    S1 6475   1.622   0.915   2.521
  617DMSO    C2 6476   1.532   0.771   2.465
  617DMSO    H4 6477   1.441   0.805   2.415
  617DMSO    H5 6478   1.594   0.716   2.395
  617DMSO    H6 6479   1.507   0.709   2.552
  617DMSO    O1 6480   1.670   0.978   2.395
  618DMSO    C1 6481   3.450   0.068   0.622
  618DMSO    H1 6482   3.535   6.067   0.612
  618DMSO    H2 6483   3.479   0.152   0.685
  618DMSO    H3 6484   3.364   0.015   0.661
  618DMSO    S1 6485   3.410   0.130   0.459
  618DMSO    C2 6486   3.261   0.215   0.507
  618DMSO    H4 6487   3.192   0.144   0.553
  618DMSO    H5 6488   3.286   0.295   0.578
  618DMSO    H6 6489   3.215   0.257   0.418
  618DMSO    O1 6490   3.360   0.010   0.386
  619DMSO    C1 6491   0.027   1.251   2.498
  619DMSO    H1 6492   0.075   1.188   2.574
  619DMSO    H2 6493   6.252   1.316   2.546
  619DMSO    H3 6494   6.276   1.189   2.423
  619DMSO    S1 6495   0.152   1.352   2.419
  619DMSO    C2 6496   0.255   1.215   2.368
  619DMSO    H4 6497   0.199   1.153   2.297
  619DMSO    H5 6498   0.343   1.256   2.320
  619DMSO    H6 6499   0.283   1.157   2.456
  619DMSO    O1 6500   0.226   1.413   2.533
  620DMSO    C1 6501   4.963   2.338   2.359
  620DMSO    H1 6502   4.951   2.401   2.272
  620DMSO    H2 6503   4.980   2.399   2.448
  620DMSO    H3 6504   5.048   2.270   2.345
  620DMSO    S1 6505   4.814   2.242   2.383
  620DMSO    C2 6506   4.814   2.168   2.220
  620DMSO    H4 6507   4.900   2.101   2.211
  620DMSO    H5 6508   4.722   2.112   2.205
  620DMSO    H6 6509   4.821   2.247   2.145
  620DMSO    O1 6510   4.704   2.342   2.379
  621DMSO    C1 6511   1.016   4.026   2.356
  621DMSO    H1 6512   1.064   4.123   2.345
  621DMSO    H2 6513   1.034   3.966   2.266
  621DMSO    H3 6514   0.909   4.037   2.370
  621DMSO    S1 6515   1.082   3.938   2.497
  621DMSO    C2 6516   1.054   4.067   2.618
  621DMSO    H4 6517   1.098   4.161   2.583
  621DMSO    H5 6518   0.946   4.078   2.633
  621DMSO    H6 6519   1.100   4.037   2.711
  621DMSO    O1 6520   1.230   3.938   2.476
  622DMSO    C1 6521   1.476   4.820   2.759
  622DMSO    H1 6522   1.576   4.837   2.799
  622DMSO    H2 6523   1.405   4.887   2.806
  622DMSO    H3 6524   1.448   4.716   2.776
  622DMSO    S1 6525   1.478   4.849   2.583
  622DMSO    C2 6526   1.308   4.801   2.557
  622DMSO    H4 6527   1.288   4.799   2.449
  622DMSO    H5 6528   1.292   4.701   2.598
  622DMSO    H6 6529   1.243   4.874   2.605
  622DMSO    O1 6530   1.557   4.734   2.531
  623DMSO    C1 6531   0.066   2.828   0.414
  623DMSO    H1 6532   0.075   2.778   0.317
  623DMSO    H2 6533   0.017   2.762   0.485
  623DMSO    H3 6534   0.011   2.921   0.404
  623DMSO    S1 6535   0.229   2.864   0.477
  623DMSO    C2 6536   0.287   2.948   0.330
  623DMSO    H4 6537   0.233   3.042   0.318
  623DMSO    H5 6538   0.393   2.966   0.342
  623DMSO    H6 6539   0.270   2.883   0.244
  623DMSO    O1 6540   0.298   2.732   0.467
  624DMSO    C1 6541   0.517   0.201   2.858
  624DMSO    H1 6542   0.429   0.158   2.811
  624DMSO    H2 6543   0.492   0.284   2.924
  624DMSO    H3 6544   0.587   0.235   2.781
  624DMSO    S1 6545   0.597   0.072   2.952
  624DMSO    C2 6546   0.748   0.164   2.978
  624DMSO    H4 6547   0.727   0.250   3.042
  624DMSO    H5 6548   0.821   0.098   3.026
  624DMSO    H6 6549   0.785   0.198   2.881
  624DMSO    O1 6550   0.634   6.041   2.847
  625DMSO    C1 6551   3.975   3.634   4.280
  625DMSO    H1 6552   3.881   3.580   4.275
  625DMSO    H2 6553   4.053   3.580   4.226
  625DMSO    H3 6554   4.005   3.650   4.384
  625DMSO    S1 6555   3.954   3.794   4.203
  625DMSO    C2 6556   3.807   3.835   4.296
  625DMSO    H4 6557   3.828   3.822   4.402
  625DMSO    H5 6558   3.784   3.940   4.279
  625DMSO    H6 6559   3.725   3.770   4.265
  625DMSO    O1 6560   3.905   3.760   4.066
  626DMSO    C1 6561   4.672   3.340   4.659
  626DMSO    H1 6562   4.748   3.276   4.614
  626DMSO    H2 6563   4.689   3.443   4.629
  626DMSO    H3 6564   4.678   3.330   4.767
  626DMSO    S1 6565   4.512   3.284   4.604
  626DMSO    C2 6566   4.418   3.407   4.694
  626DMSO    H4 6567   4.435   3.392   4.801
  626DMSO    H5 6568   4.449   3.507   4.664
  626DMSO    H6 6569   4.313   3.392   4.671
  626DMSO    O1 6570   4.488   3.160   4.683
  627DMSO    C1 6571   2.655   0.020   0.368
  627DMSO    H1 6572   2.715   6.054   0.452
  627DMSO    H2 6573   2.616   6.003   0.312
  627DMSO    H3 6574   2.714   0.085   0.302
  627DMSO    S1 6575   2.517   0.113   0.432
  627DMSO    C2 6576   2.617   0.234   0.517
  627DMSO    H4 6577   2.551   0.300   0.574
  627DMSO    H5 6578   2.685   0.182   0.585
  627DMSO    H6 6579   2.673   0.292   0.444
  627DMSO    O1 6580   2.465   0.027   0.542
  628DMSO    C1 6581   1.829   1.924   0.395
  628DMSO    H1 6582   1.834   2.013   0.459
  628DMSO    H2 6583   1.726   1.895   0.379
  628DMSO    H3 6584   1.885   1.842   0.442
  628DMSO    S1 6585   1.903   1.962   0.237
  628DMSO    C2 6586   1.899   1.794   0.177
  628DMSO    H4 6587   1.940   1.728   0.253
  628DMSO    H5 6588   1.796   1.765   0.155
  628DMSO    H6 6589   1.960   1.789   0.086
  628DMSO    O1 6590   2.047   1.987   0.270
  629DMSO    C1 6591   0.505   0.382   0.607
  629DMSO    H1 6592   0.524   0.471   0.547
  629DMSO    H2 6593   0.520   0.293   0.546
  629DMSO    H3 6594   0.405   0.386   0.648
  629DMSO    S1 6595   0.623   0.380   0.741
  629DMSO    C2 6596   0.565   0.228   0.816
  629DMSO    H4 6597   0.581   0.146   0.747
  629DMSO    H5 6598   0.621   0.214   0.908
  629DMSO    H6 6599   0.459   0.241   0.839
  629DMSO    O1 6600   0.569   0.483   0.834
  630DMSO    C1 6601   0.080   0.427   4.040
  630DMSO    H1 6602   0.059   0.497   4.122
  630DMSO    H2 6603   6.286   0.401   3.988
  630DMSO    H3 6604   0.128   0.337   4.079
  630DMSO    S1 6605   0.194   0.504   3.926
  630DMSO    C2 6606   0.082   0.633   3.874
  630DMSO    H4 6607   0.062   0.697   3.959
  630DMSO    H5 6608   0.133   0.688   3.794
  630DMSO    H6 6609   6.289   0.587   3.837
  630DMSO    O1 6610   0.196   0.411   3.810
  631DMSO    C1 6611   1.723   1.410   1.005
  631DMSO    H1 6612   1.639   1.441   0.942
  631DMSO    H2 6613   1.815   1.452   0.966
  631DMSO    H3 6614   1.729   1.301   1.006
  631DMSO    S1 6615   1.697   1.470   1.171
  631DMSO    C2 6616   1.538   1.392   1.195
  631DMSO    H4 6617   1.474   1.414   1.110
  631DMSO    H5 6618   1.553   1.284   1.203
  631DMSO    H6 6619   1.494   1.431   1.287
  631DMSO    O1 6620   1.666   1.615   1.153
  632DMSO    C1 6621   4.216   0.485   0.233
  632DMSO    H1 6622   4.318   0.447   0.237
  632DMSO    H2 6623   4.216   0.584   0.189
  632DMSO    H3 6624   4.172   0.487   0.333
  632DMSO    S1 6625   4.117   0.378   0.129
  632DMSO    C2 6626   4.184   0.225   0.192
  632DMSO    H4 6627   4.292   0.223   0.173
  632DMSO    H5 6628   4.164   0.218   0.299
  632DMSO    H6 6629   4.135   0.143   0.139
  632DMSO    O1 6630   4.178   0.396   6.180
  633DMSO    C1 6631   0.511   2.254   0.180
  633DMSO    H1 6632   0.601   2.308   0.152
  633DMSO    H2 6633   0.536   2.152   0.211
  633DMSO    H3 6634   0.440   2.252   0.097
  633DMSO    S1 6635   0.438   2.338   0.320
  633DMSO    C2 6636   0.418   2.494   0.236
  633DMSO    H4 6637   0.379   2.566   0.308
  633DMSO    H5 6638   0.514   2.527   0.198
  633DMSO    H6 6639   0.347   2.482   0.153
  633DMSO    O1 6640   0.553   2.360   0.413
  634DMSO    C1 6641   1.192   4.450   1.383
  634DMSO    H1 6642   1.093   4.426   1.345
  634DMSO    H2 6643   1.230   4.540   1.333
  634DMSO    H3 6644   1.259   4.366   1.368
  634DMSO    S1 6645   1.177   4.484   1.558
  634DMSO    C2 6646   1.352   4.501   1.588
  634DMSO    H4 6647   1.366   4.513   1.696
  634DMSO    H5 6648   1.401   4.410   1.552
  634DMSO    H6 6649   1.388   4.589   1.535
  634DMSO    O1 6650   1.147   4.351   1.619
  635DMSO    C1 6651   1.873   4.006   3.283
  635DMSO    H1 6652   1.858   3.922   3.215
  635DMSO    H2 6653   1.777   4.042   3.321
  635DMSO    H3 6654   1.924   4.087   3.230
  635DMSO    S1 6655   1.973   3.953   3.421
  635DMSO    C2 6656   1.982   4.114   3.500
  635DMSO    H4 6657   2.002   4.191   3.426
  635DMSO    H5 6658   1.886   4.133   3.549
  635DMSO    H6 6659   2.060   4.114   3.576
  635DMSO    O1 6660   2.109   3.924   3.364
  636DMSO    C1 6661   1.932   0.306   1.770
  636DMSO    H1 6662   1.846   0.242   1.753
  636DMSO    H2 6663   1.936   0.385   1.695
  636DMSO    H3 6664   2.024   0.248   1.767
  636DMSO    S1 6665   1.917   0.381   1.932
  636DMSO    C2 6666   1.768   0.472   1.893
  636DMSO    H4 6667   1.787   0.538   1.809
  636DMSO    H5 6668   1.689   0.400   1.869
  636DMSO    H6 6669   1.738   0.530   1.981
  636DMSO    O1 6670   2.024   0.484   1.931
  637DMSO    C1 6671   2.971   3.394   3.257
  637DMSO    H1 6672   3.066   3.417   3.305
  637DMSO    H2 6673   2.940   3.477   3.193
  637DMSO    H3 6674   2.895   3.373   3.333
  637DMSO    S1 6675   2.994   3.248   3.156
  637DMSO    C2 6676   2.826   3.240   3.098
  637DMSO    H4 6677   2.810   3.141   3.055
  637DMSO    H5 6678   2.758   3.252   3.183
  637DMSO    H6 6679   2.810   3.318   3.023
  637DMSO    O1 6680   3.001   3.138   3.256
  638DMSO    C1 6681   0.573   3.622   0.723
  638DMSO    H1 6682   0.605   3.694   0.797
  638DMSO    H2 6683   0.480   3.653   0.676
  638DMSO    H3 6684   0.562   3.524   0.769
  638DMSO    S1 6685   0.701   3.611   0.598
  638DMSO    C2 6686   0.630   3.469   0.517
  638DMSO    H4 6687   0.607   3.392   0.590
  638DMSO    H5 6688   0.540   3.500   0.464
  638DMSO    H6 6689   0.704   3.433   0.445
  638DMSO    O1 6690   0.816   3.555   0.675
  639DMSO    C1 6691   1.142   0.827   1.667
  639DMSO    H1 6692   1.159   0.931   1.639
  639DMSO    H2 6693   1.205   0.798   1.752
  639DMSO    H3 6694   1.162   0.761   1.582
  639DMSO    S1 6695   0.972   0.806   1.716
  639DMSO    C2 6696   0.904   0.875   1.566
  639DMSO    H4 6697   0.796   0.883   1.578
  639DMSO    H5 6698   0.948   0.973   1.550
  639DMSO    H6 6699   0.928   0.807   1.484
  639DMSO    O1 6700   0.949   0.914   1.816
  640DMSO    C1 6701   2.693   0.795   0.498
  640DMSO    H1 6702   2.685   0.697   0.451
  640DMSO    H2 6703   2.709   0.783   0.606
  640DMSO    H3 6704   2.604   0.855   0.479
  640DMSO    S1 6705   2.836   0.880   0.432
  640DMSO    C2 6706   2.791   0.863   0.260
  640DMSO    H4 6707   2.707   0.931   0.239
  640DMSO    H5 6708   2.878   0.890   0.200
  640DMSO    H6 6709   2.763   0.760   0.242
  640DMSO    O1 6710   2.947   0.782   0.448
  641DMSO    C1 6711   2.374   2.403   0.970
  641DMSO    H1 6712   2.355   2.300   0.941
  641DMSO    H2 6713   2.463   2.408   1.033
  641DMSO    H3 6714   2.288   2.444   1.023
  641DMSO    S1 6715   2.401   2.499   0.823
  641DMSO    C2 6716   2.538   2.401   0.763
  641DMSO    H4 6717   2.580   2.450   0.675
  641DMSO    H5 6718   2.613   2.395   0.842
  641DMSO    H6 6719   2.502   2.301   0.739
  641DMSO    O1 6720   2.468   2.620   0.876
  642DMSO    C1 6721   0.877   4.381   0.352
  642DMSO    H1 6722   0.869   4.420   0.251
  642DMSO    H2 6723   0.954   4.304   0.358
  642DMSO    H3 6724   0.782   4.338   0.384
  642DMSO    S1 6725   0.920   4.513   0.464
  642DMSO    C2 6726   1.080   4.545   0.391
  642DMSO    H4 6727   1.066   4.593   0.294
  642DMSO    H5 6728   1.135   4.613   0.457
  642DMSO    H6 6729   1.134   4.451   0.380
  642DMSO    O1 6730   0.950   4.442   0.592
  643DMSO    C1 6731   4.470   1.602   4.286
  643DMSO    H1 6732   4.529   1.551   4.362
  643DMSO    H2 6733   4.394   1.534   4.246
  643DMSO    H3 6734   4.534   1.639   4.206
  643DMSO    S1 6735   4.389   1.742   4.363
  643DMSO    C2 6736   4.288   1.643   4.471
  643DMSO    H4 6737   4.228   1.573   4.413
  643DMSO    H5 6738   4.353   1.587   4.539
  643DMSO    H6 6739   4.224   1.708   4.530
  643DMSO    O1 6740   4.294   1.793   4.259
  644DMSO    C1 6741   0.705   4.521   1.949
  644DMSO    H1 6742   0.654   4.610   1.984
  644DMSO    H2 6743   0.768   4.479   2.027
  644DMSO    H3 6744   0.766   4.545   1.861
  644DMSO    S1 6745   0.583   4.399   1.900
  644DMSO    C2 6746   0.532   4.358   2.066
  644DMSO    H4 6747   0.473   4.439   2.107
  644DMSO    H5 6748   0.472   4.267   2.061
  644DMSO    H6 6749   0.620   4.340   2.126
  644DMSO    O1 6750   0.665   4.282   1.858
  645DMSO    C1 6751   3.570   1.455   2.097
  645DMSO    H1 6752   3.648   1.420   2.029
  645DMSO    H2 6753   3.538   1.374   2.163
  645DMSO    H3 6754   3.486   1.492   2.039
  645DMSO    S1 6755   3.636   1.589   2.195
  645DMSO    C2 6756   3.761   1.488   2.274
  645DMSO    H4 6757   3.828   1.449   2.198
  645DMSO    H5 6758   3.818   1.550   2.344
  645DMSO    H6 6759   3.713   1.406   2.327
  645DMSO    O1 6760   3.535   1.613   2.302
  646DMSO    C1 6761   3.069   0.203   3.300
  646DMSO    H1 6762   3.065   0.170   3.404
  646DMSO    H2 6763   2.986   0.157   3.244
  646DMSO    H3 6764   3.164   0.177   3.253
  646DMSO    S1 6765   3.046   0.380   3.295
  646DMSO    C2 6766   3.190   0.419   3.395
  646DMSO    H4 6767   3.192   0.527   3.409
  646DMSO    H5 6768   3.179   0.368   3.491
  646DMSO    H6 6769   3.280   0.386   3.343
  646DMSO    O1 6770   2.935   0.402   3.391
  647DMSO    C1 6771   3.371   3.338   2.338
  647DMSO    H1 6772   3.332   3.243   2.373
  647DMSO    H2 6773   3.375   3.341   2.228
  647DMSO    H3 6774   3.472   3.353   2.376
  647DMSO    S1 6775   3.269   3.472   2.395
  647DMSO    C2 6776   3.123   3.418   2.309
  647DMSO    H4 6777   3.090   3.322   2.350
  647DMSO    H5 6778   3.046   3.494   2.324
  647DMSO    H6 6779   3.147   3.410   2.203
  647DMSO    O1 6780   3.313   3.591   2.316
  648DMSO    C1 6781   0.227   1.269   4.768
  648DMSO    H1 6782   0.328   1.256   4.806
  648DMSO    H2 6783   0.155   1.263   4.851
  648DMSO    H3 6784   0.204   1.192   4.695
  648DMSO    S1 6785   0.211   1.428   4.688
  648DMSO    C2 6786   0.236   1.524   4.836
  648DMSO    H4 6787   0.341   1.517   4.866
  648DMSO    H5 6788   0.209   1.627   4.812
  648DMSO    H6 6789   0.171   1.486   4.914
  648DMSO    O1 6790   0.065   1.443   4.663
  649DMSO    C1 6791   4.579   0.356   0.183
  649DMSO    H1 6792   4.527   0.303   0.262
  649DMSO    H2 6793   4.522   0.444   0.153
  649DMSO    H3 6794   4.593   0.291   0.097
  649DMSO    S1 6795   4.738   0.410   0.243
  649DMSO    C2 6796   4.790   0.485   0.090
  649DMSO    H4 6797   4.778   0.413   0.010
  649DMSO    H5 6798   4.728   0.573   0.071
  649DMSO    H6 6799   4.895   0.513   0.099
  649DMSO    O1 6800   4.817   0.283   0.251
  650DMSO    C1 6801   1.165   0.746   3.296
  650DMSO    H1 6802   1.097   0.756   3.381
  650DMSO    H2 6803   1.109   0.726   3.205
  650DMSO    H3 6804   1.236   0.665   3.315
  650DMSO    S1 6805   1.256   0.898   3.274
  650DMSO    C2 6806   1.320   0.905   3.440
  650DMSO    H4 6807   1.237   0.895   3.510
  650DMSO    H5 6808   1.391   0.823   3.454
  650DMSO    H6 6809   1.369   1.001   3.454
  650DMSO    O1 6810   1.152   1.006   3.272
  651DMSO    C1 6811   0.888   1.669   4.390
  651DMSO    H1 6812   0.847   1.728   4.308
  651DMSO    H2 6813   0.830   1.578   4.403
  651DMSO    H3 6814   0.885   1.727   4.483
  651DMSO    S1 6815   1.057   1.625   4.353
  651DMSO    C2 6816   1.018   1.514   4.219
  651DMSO    H4 6817   0.971   1.569   4.138
  651DMSO    H5 6818   1.109   1.466   4.184
  651DMSO    H6 6819   0.948   1.439   4.256
  651DMSO    O1 6820   1.098   1.536   4.465
  652DMSO    C1 6821   2.411   0.142   1.119
  652DMSO    H1 6822   2.416   0.138   1.227
  652DMSO    H2 6823   2.340   0.218   1.085
  652DMSO    H3 6824   2.381   0.045   1.079
  652DMSO    S1 6825   2.572   0.182   1.055
  652DMSO    C2 6826   2.534   0.147   0.884
  652DMSO    H4 6827   2.624   0.160   0.825
  652DMSO    H5 6828   2.499   0.044   0.876
  652DMSO    H6 6829   2.456   0.215   0.850
  652DMSO    O1 6830   2.656   0.068   1.099
  653DMSO    C1 6831   1.295   0.403   0.616
  653DMSO    H1 6832   1.344   0.443   0.527
  653DMSO    H2 6833   1.201   0.356   0.588
  653DMSO    H3 6834   1.276   0.482   0.688
  653DMSO    S1 6835   1.401   0.280   0.689
  653DMSO    C2 6836   1.301   0.254   0.834
  653DMSO    H4 6837   1.284   0.350   0.883
  653DMSO    H5 6838   1.206   0.210   0.803
  653DMSO    H6 6839   1.353   0.185   0.901
  653DMSO    O1 6840   1.517   0.359   0.738
  654DMSO    C1 6841   1.608   1.561   4.828
  654DMSO    H1 6842   1.651   1.612   4.914
  654DMSO    H2 6843   1.575   1.632   4.753
  654DMSO    H3 6844   1.524   1.500   4.861
  654DMSO    S1 6845   1.731   1.450   4.759
  654DMSO    C2 6846   1.833   1.578   4.688
  654DMSO    H4 6847   1.770   1.641   4.624
  654DMSO    H5 6848   1.877   1.639   4.767
  654DMSO    H6 6849   1.910   1.531   4.627
  654DMSO    O1 6850   1.665   1.390   4.640
  655DMSO    C1 6851   1.479   3.391   2.709
  655DMSO    H1 6852   1.380   3.372   2.667
  655DMSO    H2 6853   1.521   3.298   2.749
  655DMSO    H3 6854   1.475   3.468   2.786
  655DMSO    S1 6855   1.585   3.446   2.577
  655DMSO    C2 6856   1.490   3.589   2.529
  655DMSO    H4 6857   1.484   3.659   2.613
  655DMSO    H5 6858   1.539   3.635   2.443
  655DMSO    H6 6859   1.391   3.556   2.500
  655DMSO    O1 6860   1.560   3.349   2.467
  656DMSO    C1 6861   6.283   0.043   3.115
  656DMSO    H1 6862   6.245   0.040   3.217
  656DMSO    H2 6863   6.202   0.040   3.042
  656DMSO    H3 6864   0.052   6.026   3.097
  656DMSO    S1 6865   0.077   0.194   3.093
  656DMSO    C2 6866   0.166   0.140   2.949
  656DMSO    H4 6867   0.228   0.055   2.977
  656DMSO    H5 6868   0.094   0.111   2.872
  656DMSO    H6 6869   0.229   0.223   2.915
  656DMSO    O1 6870   0.178   0.190   3.202
  657DMSO    C1 6871   3.024   4.767   2.266
  657DMSO    H1 6872   3.107   4.831   2.238
  657DMSO    H2 6873   3.051   4.663   2.252
  657DMSO    H3 6874   2.937   4.793   2.207
  657DMSO    S1 6875   2.985   4.794   2.438
  657DMSO    C2 6876   2.943   4.966   2.420
  657DMSO    H4 6877   2.916   5.006   2.518
  657DMSO    H5 6878   3.030   5.020   2.383
  657DMSO    H6 6879   2.859   4.976   2.352
  657DMSO    O1 6880   3.117   4.797   2.505
  658DMSO    C1 6881   3.123   3.539   0.990
  658DMSO    H1 6882   3.172   3.523   0.894
  658DMSO    H2 6883   3.152   3.634   1.033
  658DMSO    H3 6884   3.146   3.457   1.059
  658DMSO    S1 6885   2.946   3.540   0.961
  658DMSO    C2 6886   2.949   3.689   0.861
  658DMSO    H4 6887   3.001   3.768   0.915
  658DMSO    H5 6888   3.001   3.666   0.768
  658DMSO    H6 6889   2.847   3.720   0.840
  658DMSO    O1 6890   2.889   3.582   1.092
  659DMSO    C1 6891   3.863   2.080   0.940
  659DMSO    H1 6892   3.759   2.089   0.970
  659DMSO    H2 6893   3.900   2.175   0.901
  659DMSO    H3 6894   3.874   2.002   0.864
  659DMSO    S1 6895   3.959   2.035   1.083
  659DMSO    C2 6896   4.109   1.993   0.995
  659DMSO    H4 6897   4.084   1.923   0.915
  659DMSO    H5 6898   4.152   2.084   0.953
  659DMSO    H6 6899   4.179   1.947   1.065
  659DMSO    O1 6900   3.904   1.903   1.127
  660DMSO    C1 6901   3.464   3.750   1.692
  660DMSO    H1 6902   3.459   3.674   1.613
  660DMSO    H2 6903   3.365   3.784   1.717
  660DMSO    H3 6904   3.526   3.834   1.661
  660DMSO    S1 6905   3.537   3.677   1.838
  660DMSO    C2 6906   3.685   3.618   1.755
  660DMSO    H4 6907   3.741   3.705   1.721
  660DMSO    H5 6908   3.744   3.562   1.826
  660DMSO    H6 6909   3.656   3.555   1.671
  660DMSO    O1 6910   3.453   3.555   1.861
  661DMSO    C1 6911   0.675   3.468   2.578
  661DMSO    H1 6912   0.573   3.503   2.596
  661DMSO    H2 6913   0.741   3.553   2.561
  661DMSO    H3 6914   0.677   3.403   2.490
  661DMSO    S1 6915   0.731   3.377   2.721
  661DMSO    C2 6916   0.728   3.518   2.829
  661DMSO    H4 6917   0.784   3.599   2.783
  661DMSO    H5 6918   0.624   3.547   2.846
  661DMSO    H6 6919   0.775   3.489   2.923
  661DMSO    O1 6920   0.876   3.355   2.697
  662DMSO    C1 6921   3.822   0.010   4.412
  662DMSO    H1 6922   3.826   0.077   4.498
  662DMSO    H2 6923   3.763   5.990   4.437
  662DMSO    H3 6924   3.923   6.049   4.383
  662DMSO    S1 6925   3.744   0.096   4.277
  662DMSO    C2 6926   3.841   0.245   4.293
  662DMSO    H4 6927   3.947   0.221   4.284
  662DMSO    H5 6928   3.810   0.314   4.214
  662DMSO    H6 6929   3.820   0.290   4.390
  662DMSO    O1 6930   3.610   0.133   4.331
  663DMSO    C1 6931   2.289   4.728   3.800
  663DMSO    H1 6932   2.353   4.790   3.737
  663DMSO    H2 6933   2.244   4.789   3.879
  663DMSO    H3 6934   2.347   4.647   3.844
  663DMSO    S1 6935   2.159   4.659   3.699
  663DMSO    C2 6936   2.089   4.558   3.828
  663DMSO    H4 6937   2.048   4.623   3.905
  663DMSO    H5 6938   2.010   4.495   3.785
  663DMSO    H6 6939   2.168   4.496   3.869
  663DMSO    O1 6940   2.228   4.559   3.611
  664DMSO    C1 6941   3.953   0.388   3.912
  664DMSO    H1 6942   4.029   0.444   3.858
  664DMSO    H2 6943   3.897   0.456   3.978
  664DMSO    H3 6944   3.998   0.308   3.971
  664DMSO    S1 6945   3.838   0.318   3.795
  664DMSO    C2 6946   3.960   0.225   3.703
  664DMSO    H4 6947   3.911   0.181   3.616
  664DMSO    H5 6948   4.038   0.294   3.671
  664DMSO    H6 6949   4.002   0.147   3.767
  664DMSO    O1 6950   3.809   0.433   3.704
  665DMSO    C1 6951   4.531   0.620   4.770
  665DMSO    H1 6952   4.549   0.720   4.808
  665DMSO    H2 6953   4.445   0.575   4.821
  665DMSO    H3 6954   4.620   0.558   4.783
  665DMSO    S1 6955   4.497   0.632   4.595
  665DMSO    C2 6956   4.484   0.456   4.568
  665DMSO    H4 6957   4.398   0.419   4.624
  665DMSO    H5 6958   4.467   0.440   4.461
  665DMSO    H6 6959   4.575   0.407   4.599
  665DMSO    O1 6960   4.628   0.668   4.533
  666DMSO    C1 6961   0.340   4.225   1.462
  666DMSO    H1 6962   0.402   4.305   1.503
  666DMSO    H2 6963   0.319   4.246   1.357
  666DMSO    H3 6964   0.247   4.214   1.517
  666DMSO    S1 6965   0.432   4.072   1.468
  666DMSO    C2 6966   0.458   4.073   1.645
  666DMSO    H4 6967   0.518   3.985   1.671
  666DMSO    H5 6968   0.512   4.164   1.672
  666DMSO    H6 6969   0.362   4.069   1.696
  666DMSO    O1 6970   0.565   4.110   1.413
  667DMSO    C1 6971   1.824   0.785   3.572
  667DMSO    H1 6972   1.774   0.691   3.549
  667DMSO    H2 6973   1.764   0.839   3.646
  667DMSO    H3 6974   1.834   0.846   3.482
  667DMSO    S1 6975   1.986   0.751   3.641
  667DMSO    C2 6976   1.925   0.690   3.797
  667DMSO    H4 6977   1.874   0.595   3.779
  667DMSO    H5 6978   2.011   0.674   3.863
  667DMSO    H6 6979   1.857   0.763   3.840
  667DMSO    O1 6980   2.044   0.885   3.673
  668DMSO    C1 6981   4.826   2.853   1.660
  668DMSO    H1 6982   4.815   2.955   1.623
  668DMSO    H2 6983   4.866   2.854   1.762
  668DMSO    H3 6984   4.892   2.797   1.594
  668DMSO    S1 6985   4.667   2.772   1.661
  668DMSO    C2 6986   4.592   2.879   1.782
  668DMSO    H4 6987   4.648   2.869   1.875
  668DMSO    H5 6988   4.595   2.982   1.745
  668DMSO    H6 6989   4.490   2.845   1.797
  668DMSO    O1 6990   4.690   2.649   1.742
  669DMSO    C1 6991   0.707   1.393   3.729
  669DMSO    H1 6992   0.660   1.487   3.700
  669DMSO    H2 6993   0.693   1.374   3.835
  669DMSO    H3 6994   0.814   1.394   3.708
  669DMSO    S1 6995   0.633   1.259   3.638
  669DMSO    C2 6996   0.474   1.267   3.720
  669DMSO    H4 6997   0.432   1.367   3.705
  669DMSO    H5 6998   0.410   1.191   3.677
  669DMSO    H6 6999   0.489   1.247   3.826
  669DMSO    O1 7000   0.696   1.139   3.698
  670DMSO    C1 7001   3.376   1.752   0.221
  670DMSO    H1 7002   3.307   1.676   0.258
  670DMSO    H2 7003   3.332   1.806   0.137
  670DMSO    H3 7004   3.470   1.705   0.192
  670DMSO    S1 7005   3.410   1.866   0.355
  670DMSO    C2 7006   3.522   1.973   0.265
  670DMSO    H4 7007   3.558   2.049   0.334
  670DMSO    H5 7008   3.607   1.914   0.230
  670DMSO    H6 7009   3.471   2.019   0.181
  670DMSO    O1 7010   3.500   1.788   0.444
  671DMSO    C1 7011   1.963   0.049   3.230
  671DMSO    H1 7012   1.891   6.055   3.176
  671DMSO    H2 7013   2.015   6.059   3.306
  671DMSO    H3 7014   1.912   0.133   3.276
  671DMSO    S1 7015   2.082   0.114   3.113
  671DMSO    C2 7016   2.161   6.025   3.080
  671DMSO    H4 7017   2.258   6.045   3.034
  671DMSO    H5 7018   2.177   5.972   3.173
  671DMSO    H6 7019   2.099   5.967   3.011
  671DMSO    O1 7020   2.181   0.186   3.197
  672DMSO    C1 7021   4.588   4.727   1.192
  672DMSO    H1 7022   4.509   4.707   1.120
  672DMSO    H2 7023   4.674   4.774   1.142
  672DMSO    H3 7024   4.620   4.635   1.241
  672DMSO    S1 7025   4.526   4.838   1.317
  672DMSO    C2 7026   4.677   4.838   1.413
  672DMSO    H4 7027   4.757   4.881   1.353
  672DMSO    H5 7028   4.661   4.899   1.502
  672DMSO    H6 7029   4.701   4.735   1.441
  672DMSO    O1 7030   4.432   4.754   1.396
  673DMSO    C1 7031   4.558   4.237   2.314
  673DMSO    H1 7032   4.453   4.217   2.335
  673DMSO    H2 7033   4.566   4.308   2.231
  673DMSO    H3 7034   4.611   4.145   2.290
  673DMSO    S1 7035   4.633   4.311   2.458
  673DMSO    C2 7036   4.796   4.327   2.386
  673DMSO    H4 7037   4.790   4.398   2.303
  673DMSO    H5 7038   4.864   4.367   2.462
  673DMSO    H6 7039   4.830   4.230   2.352
  673DMSO    O1 7040   4.646   4.198   2.555
  674DMSO    C1 7041   3.251   0.975   0.707
  674DMSO    H1 7042   3.225   0.943   0.606
  674DMSO    H2 7043   3.359   0.988   0.715
  674DMSO    H3 7044   3.216   0.901   0.780
  674DMSO    S1 7045   3.173   1.132   0.741
  674DMSO    C2 7046   3.009   1.076   0.698
  674DMSO    H4 7047   2.981   0.996   0.767
  674DMSO    H5 7048   2.940   1.160   0.708
  674DMSO    H6 7049   3.010   1.040   0.596
  674DMSO    O1 7050   3.214   1.218   0.626
  675DMSO    C1 7051   1.080   2.996   2.992
  675DMSO    H1 7052   1.145   2.917   2.957
  675DMSO    H2 7053   1.105   3.091   2.945
  675DMSO    H3 7054   1.087   3.005   3.101
  675DMSO    S1 7055   0.912   2.954   2.949
  675DMSO    C2 7056   0.835   3.092   3.033
  675DMSO    H4 7057   0.728   3.074   3.035
  675DMSO    H5 7058   0.874   3.097   3.135
  675DMSO    H6 7059   0.857   3.184   2.979
  675DMSO    O1 7060   0.883   2.836   3.036
  676DMSO    C1 7061   0.337   3.317   2.574
  676DMSO    H1 7062   0.280   3.228   2.545
  676DMSO    H2 7063   0.293   3.408   2.534
  676DMSO    H3 7064   0.440   3.306   2.541
  676DMSO    S1 7065   0.339   3.328   2.752
  676DMSO    C2 7066   0.162   3.348   2.769
  676DMSO    H4 7067   0.140   3.367   2.874
  676DMSO    H5 7068   0.129   3.433   2.709
  676DMSO    H6 7069   0.113   3.256   2.737
  676DMSO    O1 7070   0.392   3.464   2.780
  677DMSO    C1 7071   0.653   2.732   4.597
  677DMSO    H1 7072   0.562   2.693   4.643
  677DMSO    H2 7073   0.663   2.693   4.495
  677DMSO    H3 7074   0.741   2.704   4.654
  677DMSO    S1 7075   0.643   2.910   4.589
  677DMSO    C2 7076   0.630   2.933   4.766
  677DMSO    H4 7077   0.723   2.901   4.812
  677DMSO    H5 7078   0.613   3.039   4.785
  677DMSO    H6 7079   0.546   2.874   4.803
  677DMSO    O1 7080   0.504   2.936   4.541
  678DMSO    C1 7081   1.480   3.656   0.173
  678DMSO    H1 7082   1.382   3.661   0.222
  678DMSO    H2 7083   1.487   3.733   0.096
  678DMSO    H3 7084   1.494   3.558   0.129
  678DMSO    S1 7085   1.609   3.683   0.294
  678DMSO    C2 7086   1.560   3.849   0.337
  678DMSO    H4 7087   1.635   3.891   0.405
  678DMSO    H5 7088   1.558   3.910   0.246
  678DMSO    H6 7089   1.462   3.847   0.384
  678DMSO    O1 7090   1.733   3.701   0.213
  679DMSO    C1 7091   0.949   0.347   4.811
  679DMSO    H1 7092   1.008   0.369   4.722
  679DMSO    H2 7093   0.936   0.439   4.869
  679DMSO    H3 7094   0.999   0.271   4.872
  679DMSO    S1 7095   0.790   0.283   4.762
  679DMSO    C2 7096   0.723   0.437   4.701
  679DMSO    H4 7097   0.725   0.512   4.780
  679DMSO    H5 7098   0.783   0.470   4.616
  679DMSO    H6 7099   0.620   0.420   4.670
  679DMSO    O1 7100   0.720   0.260   4.892
  680DMSO    C1 7101   2.611   3.361   0.119
  680DMSO    H1 7102   2.561   3.412   0.036
  680DMSO    H2 7103   2.707   3.322   0.086
  680DMSO    H3 7104   2.548   3.281   0.158
  680DMSO    S1 7105   2.642   3.480   0.249
  680DMSO    C2 7106   2.472   3.533   0.264
  680DMSO    H4 7107   2.413   3.455   0.313
  680DMSO    H5 7108   2.470   3.625   0.322
  680DMSO    H6 7109   2.433   3.551   0.164
  680DMSO    O1 7110   2.706   3.594   0.179
  681DMSO    C1 7111   2.003   4.298   1.299
  681DMSO    H1 7112   1.921   4.342   1.356
  681DMSO    H2 7113   1.984   4.311   1.192
  681DMSO    H3 7114   2.011   4.192   1.323
  681DMSO    S1 7115   2.156   4.378   1.344
  681DMSO    C2 7116   2.117   4.539   1.275
  681DMSO    H4 7117   2.209   4.597   1.268
  681DMSO    H5 7118   2.073   4.525   1.176
  681DMSO    H6 7119   2.047   4.589   1.341
  681DMSO    O1 7120   2.257   4.321   1.250
  682DMSO    C1 7121   0.020   0.439   0.653
  682DMSO    H1 7122   6.297   0.528   0.713
  682DMSO    H2 7123   6.227   0.381   0.639
  682DMSO    H3 7124   0.098   0.380   0.702
  682DMSO    S1 7125   0.081   0.493   0.494
  682DMSO    C2 7126   0.113   0.329   0.430
  682DMSO    H4 7127   0.018   0.278   0.416
  682DMSO    H5 7128   0.164   0.340   0.334
  682DMSO    H6 7129   0.178   0.276   0.500
  682DMSO    O1 7130   0.218   0.544   0.526
  683DMSO    C1 7131   2.086   3.506   4.547
  683DMSO    H1 7132   2.191   3.534   4.548
  683DMSO    H2 7133   2.028   3.575   4.484
  683DMSO    H3 7134   2.048   3.510   4.649
  683DMSO    S1 7135   2.068   3.340   4.486
  683DMSO    C2 7136   2.183   3.271   4.604
  683DMSO    H4 7137   2.137   3.279   4.702
  683DMSO    H5 7138   2.201   3.166   4.580
  683DMSO    H6 7139   2.276   3.327   4.602
  683DMSO    O1 7140   2.146   3.336   4.359
  684DMSO    C1 7141   2.077   4.194   1.642
  684DMSO    H1 7142   2.088   4.221   1.747
  684DMSO    H2 7143   2.174   4.170   1.597
  684DMSO    H3 7144   2.030   4.276   1.587
  684DMSO    S1 7145   1.971   4.052   1.628
  684DMSO    C2 7146   2.065   3.951   1.741
  684DMSO    H4 7147   2.060   3.994   1.841
  684DMSO    H5 7148   2.022   3.850   1.742
  684DMSO    H6 7149   2.168   3.945   1.707
  684DMSO    O1 7150   2.007   3.996   1.494
  685DMSO    C1 7151   3.413   0.724   3.219
  685DMSO    H1 7152   3.449   0.721   3.116
  685DMSO    H2 7153   3.458   0.806   3.275
  685DMSO    H3 7154   3.432   0.628   3.269
  685DMSO    S1 7155   3.236   0.749   3.215
  685DMSO    C2 7156   3.242   0.902   3.124
  685DMSO    H4 7157   3.301   0.975   3.180
  685DMSO    H5 7158   3.289   0.883   3.026
  685DMSO    H6 7159   3.140   0.936   3.109
  685DMSO    O1 7160   3.203   0.791   3.354
  686DMSO    C1 7161   0.591   4.451   0.669
  686DMSO    H1 7162   0.685   4.424   0.621
  686DMSO    H2 7163   0.587   4.412   0.771
  686DMSO    H3 7164   0.507   4.411   0.612
  686DMSO    S1 7165   0.576   4.628   0.675
  686DMSO    C2 7166   0.722   4.655   0.774
  686DMSO    H4 7167   0.713   4.599   0.866
  686DMSO    H5 7168   0.810   4.623   0.718
  686DMSO    H6 7169   0.729   4.762   0.796
  686DMSO    O1 7170   0.465   4.648   0.772
  687DMSO    C1 7171   4.122   2.412   4.558
  687DMSO    H1 7172   4.145   2.486   4.635
  687DMSO    H2 7173   4.047   2.342   4.593
  687DMSO    H3 7174   4.212   2.359   4.528
  687DMSO    S1 7175   4.059   2.495   4.413
  687DMSO    C2 7176   3.909   2.549   4.492
  687DMSO    H4 7177   3.853   2.462   4.525
  687DMSO    H5 7178   3.935   2.610   4.579
  687DMSO    H6 7179   3.850   2.606   4.421
  687DMSO    O1 7180   4.014   2.383   4.325
  688DMSO    C1 7181   2.858   1.499   2.152
  688DMSO    H1 7182   2.869   1.524   2.046
  688DMSO    H2 7183   2.942   1.537   2.210
  688DMSO    H3 7184   2.849   1.391   2.166
  688DMSO    S1 7185   2.711   1.577   2.214
  688DMSO    C2 7186   2.597   1.479   2.119
  688DMSO    H4 7187   2.631   1.472   2.015
  688DMSO    H5 7188   2.593   1.379   2.163
  688DMSO    H6 7189   2.499   1.526   2.121
  688DMSO    O1 7190   2.709   1.711   2.149
  689DMSO    C1 7191   1.754   3.958   2.263
  689DMSO    H1 7192   1.672   3.939   2.194
  689DMSO    H2 7193   1.830   4.017   2.212
  689DMSO    H3 7194   1.795   3.865   2.300
  689DMSO    S1 7195   1.695   4.056   2.399
  689DMSO    C2 7196   1.545   3.961   2.425
  689DMSO    H4 7197   1.501   3.935   2.329
  689DMSO    H5 7198   1.568   3.871   2.482
  689DMSO    H6 7199   1.474   4.023   2.479
  689DMSO    O1 7200   1.650   4.181   2.333
  690DMSO    C1 7201   2.624   4.626   1.983
  690DMSO    H1 7202   2.621   4.567   1.891
  690DMSO    H2 7203   2.570   4.576   2.062
  690DMSO    H3 7204   2.584   4.727   1.966
  690DMSO    S1 7205   2.794   4.644   2.033
  690DMSO    C2 7206   2.852   4.706   1.877
  690DMSO    H4 7207   2.961   4.708   1.880
  690DMSO    H5 7208   2.818   4.641   1.797
  690DMSO    H6 7209   2.813   4.807   1.864
  690DMSO    O1 7210   2.844   4.504   2.041
  691DMSO    C1 7211   2.694   1.388   3.915
  691DMSO    H1 7212   2.723   1.283   3.906
  691DMSO    H2 7213   2.603   1.406   3.857
  691DMSO    H3 7214   2.775   1.451   3.879
  691DMSO    S1 7215   2.661   1.422   4.087
  691DMSO    C2 7216   2.663   1.600   4.071
  691DMSO    H4 7217   2.758   1.629   4.026
  691DMSO    H5 7218   2.581   1.631   4.007
  691DMSO    H6 7219   2.654   1.642   4.171
  691DMSO    O1 7220   2.790   1.392   4.155
  692DMSO    C1 7221   0.928   0.234   0.456
  692DMSO    H1 7222   0.975   0.326   0.491
  692DMSO    H2 7223   0.953   0.214   0.352
  692DMSO    H3 7224   0.820   0.240   0.469
  692DMSO    S1 7225   0.990   0.098   0.555
  692DMSO    C2 7226   0.940   0.168   0.711
  692DMSO    H4 7227   0.831   0.164   0.717
  692DMSO    H5 7228   0.984   0.109   0.792
  692DMSO    H6 7229   0.974   0.271   0.717
  692DMSO    O1 7230   1.138   0.114   0.551
  693DMSO    C1 7231   4.139   2.963   0.586
  693DMSO    H1 7232   4.235   2.917   0.565
  693DMSO    H2 7233   4.091   2.994   0.493
  693DMSO    H3 7234   4.153   3.050   0.651
  693DMSO    S1 7235   4.034   2.843   0.667
  693DMSO    C2 7236   3.903   2.957   0.706
  693DMSO    H4 7237   3.938   3.028   0.781
  693DMSO    H5 7238   3.873   3.009   0.614
  693DMSO    H6 7239   3.818   2.900   0.744
  693DMSO    O1 7240   4.099   2.819   0.800
  694DMSO    C1 7241   1.787   0.046   2.378
  694DMSO    H1 7242   1.844   6.027   2.412
  694DMSO    H2 7243   1.832   0.139   2.414
  694DMSO    H3 7244   1.684   0.037   2.412
  694DMSO    S1 7245   1.785   0.045   2.199
  694DMSO    C2 7246   1.960   0.080   2.180
  694DMSO    H4 7247   2.018   6.063   2.218
  694DMSO    H5 7248   1.980   0.095   2.074
  694DMSO    H6 7249   1.984   0.170   2.236
  694DMSO    O1 7250   1.721   0.175   2.162
  695DMSO    C1 7251   2.282   1.430   4.924
  695DMSO    H1 7252   2.341   1.399   5.010
  695DMSO    H2 7253   2.332   1.512   4.871
  695DMSO    H3 7254   2.182   1.460   4.956
  695DMSO    S1 7255   2.268   1.289   4.815
  695DMSO    C2 7256   2.149   1.361   4.704
  695DMSO    H4 7257   2.110   1.280   4.642
  695DMSO    H5 7258   2.067   1.403   4.762
  695DMSO    H6 7259   2.196   1.437   4.641
  695DMSO    O1 7260   2.183   1.194   4.892
  696DMSO    C1 7261   1.622   3.542   4.243
  696DMSO    H1 7262   1.631   3.583   4.344
  696DMSO    H2 7263   1.522   3.502   4.231
  696DMSO    H3 7264   1.695   3.463   4.230
  696DMSO    S1 7265   1.651   3.673   4.124
  696DMSO    C2 7266   1.604   3.578   3.981
  696DMSO    H4 7267   1.655   3.481   3.987
  696DMSO    H5 7268   1.496   3.562   3.984
  696DMSO    H6 7269   1.633   3.633   3.892
  696DMSO    O1 7270   1.799   3.681   4.106
  697DMSO    C1 7271   1.044   2.382   1.609
  697DMSO    H1 7272   1.025   2.274   1.608
  697DMSO    H2 7273   1.145   2.402   1.573
  697DMSO    H3 7274   1.028   2.422   1.709
  697DMSO    S1 7275   0.928   2.457   1.497
  697DMSO    C2 7276   0.783   2.399   1.583
  697DMSO    H4 7277   0.776   2.450   1.679
  697DMSO    H5 7278   0.695   2.423   1.522
  697DMSO    H6 7279   0.791   2.291   1.596
  697DMSO    O1 7280   0.936   2.370   1.377
  698DMSO    C1 7281   0.679   3.162   0.252
  698DMSO    H1 7282   0.583   3.118   0.227
  698DMSO    H2 7283   0.666   3.259   0.298
  698DMSO    H3 7284   0.741   3.171   0.163
  698DMSO    S1 7285   0.766   3.054   0.366
  698DMSO    C2 7286   0.660   3.087   0.507
  698DMSO    H4 7287   0.698   3.029   0.591
  698DMSO    H5 7288   0.666   3.193   0.529
  698DMSO    H6 7289   0.558   3.058   0.485
  698DMSO    O1 7290   0.890   3.130   0.399
  699DMSO    C1 7291   1.065   4.907   1.669
  699DMSO    H1 7292   1.142   4.910   1.592
  699DMSO    H2 7293   0.994   4.989   1.653
  699DMSO    H3 7294   1.109   4.914   1.768
  699DMSO    S1 7295   0.977   4.752   1.656
  699DMSO    C2 7296   0.903   4.789   1.498
  699DMSO    H4 7297   0.838   4.875   1.510
  699DMSO    H5 7298   0.983   4.812   1.426
  699DMSO    H6 7299   0.846   4.702   1.465
  699DMSO    O1 7300   0.863   4.763   1.751
  700DMSO    C1 7301   1.539   1.920   0.015
  700DMSO    H1 7302   1.555   1.812   0.018
  700DMSO    H2 7303   1.589   1.961   6.113
  700DMSO    H3 7304   1.577   1.967   0.106
  700DMSO    S1 7305   1.364   1.952   0.000
  700DMSO    C2 7306   1.319   1.865   0.149
  700DMSO    H4 7307   1.362   1.765   0.144
  700DMSO    H5 7308   1.357   1.919   0.236
  700DMSO    H6 7309   1.211   1.857   0.154
  700DMSO    O1 7310   1.319   1.861   6.078
  701DMSO    C1 7311   2.737   3.577   0.597
  701DMSO    H1 7312   2.710   3.673   0.641
  701DMSO    H2 7313   2.822   3.532   0.648
  701DMSO    H3 7314   2.762   3.590   0.491
  701DMSO    S1 7315   2.599   3.465   0.607
  701DMSO    C2 7316   2.597   3.453   0.785
  701DMSO    H4 7317   2.524   3.377   0.813
  701DMSO    H5 7318   2.697   3.425   0.820
  701DMSO    H6 7319   2.567   3.550   0.826
  701DMSO    O1 7320   2.657   3.334   0.566
  702DMSO    C1 7321   4.742   1.831   2.383
  702DMSO    H1 7322   4.683   1.832   2.474
  702DMSO    H2 7323   4.776   1.931   2.358
  702DMSO    H3 7324   4.685   1.789   2.300
  702DMSO    S1 7325   4.887   1.732   2.410
  702DMSO    C2 7326   4.799   1.587   2.468
  702DMSO    H4 7327   4.747   1.611   2.561
  702DMSO    H5 7328   4.730   1.552   2.392
  702DMSO    H6 7329   4.873   1.509   2.488
  702DMSO    O1 7330   4.943   1.792   2.535
  703DMSO    C1 7331   2.972   3.784   0.312
  703DMSO    H1 7332   2.903   3.867   0.299
  703DMSO    H2 7333   3.061   3.797   0.249
  703DMSO    H3 7334   2.923   3.690   0.284
  703DMSO    S1 7335   3.023   3.773   0.483
  703DMSO    C2 7336   3.109   3.930   0.487
  703DMSO    H4 7337   3.176   3.935   0.402
  703DMSO    H5 7338   3.036   4.010   0.484
  703DMSO    H6 7339   3.168   3.933   0.580
  703DMSO    O1 7340   3.133   3.673   0.480
  704DMSO    C1 7341   3.668   3.395   0.454
  704DMSO    H1 7342   3.658   3.404   0.562
  704DMSO    H2 7343   3.737   3.470   0.415
  704DMSO    H3 7344   3.570   3.406   0.407
  704DMSO    S1 7345   3.731   3.233   0.415
  704DMSO    C2 7346   3.616   3.143   0.518
  704DMSO    H4 7347   3.620   3.184   0.619
  704DMSO    H5 7348   3.515   3.156   0.477
  704DMSO    H6 7349   3.644   3.038   0.518
  704DMSO    O1 7350   3.860   3.226   0.490
  705DMSO    C1 7351   3.392   4.627   2.584
  705DMSO    H1 7352   3.450   4.658   2.672
  705DMSO    H2 7353   3.455   4.573   2.514
  705DMSO    H3 7354   3.350   4.716   2.536
  705DMSO    S1 7355   3.259   4.520   2.637
  705DMSO    C2 7356   3.212   4.619   2.779
  705DMSO    H4 7357   3.180   4.717   2.743
  705DMSO    H5 7358   3.131   4.569   2.831
  705DMSO    H6 7359   3.299   4.630   2.844
  705DMSO    O1 7360   3.326   4.400   2.696
  706DMSO    C1 7361   0.779   2.910   3.891
  706DMSO    H1 7362   0.781   2.998   3.827
  706DMSO    H2 7363   0.678   2.869   3.894
  706DMSO    H3 7364   0.810   2.938   3.992
  706DMSO    S1 7365   0.893   2.788   3.827
  706DMSO    C2 7366   0.884   2.680   3.969
  706DMSO    H4 7367   0.910   2.737   4.058
  706DMSO    H5 7368   0.782   2.641   3.979
  706DMSO    H6 7369   0.954   2.598   3.954
  706DMSO    O1 7370   1.027   2.852   3.840
  707DMSO    C1 7371   1.615   4.840   3.255
  707DMSO    H1 7372   1.606   4.756   3.187
  707DMSO    H2 7373   1.664   4.924   3.206
  707DMSO    H3 7374   1.669   4.811   3.346
  707DMSO    S1 7375   1.451   4.894   3.302
  707DMSO    C2 7376   1.400   4.737   3.372
  707DMSO    H4 7377   1.456   4.721   3.464
  707DMSO    H5 7378   1.293   4.742   3.393
  707DMSO    H6 7379   1.422   4.659   3.300
  707DMSO    O1 7380   1.378   4.899   3.172
  708DMSO    C1 7381   0.533   1.568   0.772
  708DMSO    H1 7382   0.608   1.644   0.795
  708DMSO    H2 7383   0.581   1.480   0.730
  708DMSO    H3 7384   0.458   1.606   0.703
  708DMSO    S1 7385   0.452   1.520   0.924
  708DMSO    C2 7386   0.402   1.685   0.970
  708DMSO    H4 7387   0.327   1.719   0.899
  708DMSO    H5 7388   0.360   1.681   1.071
  708DMSO    H6 7389   0.490   1.750   0.969
  708DMSO    O1 7390   0.564   1.495   1.019
  709DMSO    C1 7391   1.283   2.655   4.001
  709DMSO    H1 7392   1.323   2.676   4.100
  709DMSO    H2 7393   1.186   2.703   3.988
  709DMSO    H3 7394   1.273   2.547   3.986
  709DMSO    S1 7395   1.397   2.722   3.880
  709DMSO    C2 7396   1.308   2.661   3.737
  709DMSO    H4 7397   1.209   2.706   3.735
  709DMSO    H5 7398   1.364   2.689   3.647
  709DMSO    H6 7399   1.301   2.553   3.743
  709DMSO    O1 7400   1.517   2.634   3.888
  710DMSO    C1 7401   0.642   2.609   3.187
  710DMSO    H1 7402   0.632   2.589   3.294
  710DMSO    H2 7403   0.603   2.525   3.130
  710DMSO    H3 7404   0.746   2.629   3.160
  710DMSO    S1 7405   0.545   2.752   3.147
  710DMSO    C2 7406   0.615   2.856   3.274
  710DMSO    H4 7407   0.607   2.805   3.370
  710DMSO    H5 7408   0.719   2.876   3.248
  710DMSO    H6 7409   0.557   2.949   3.276
  710DMSO    O1 7410   0.409   2.719   3.199
  711DMSO    C1 7411   0.395   2.144   0.660
  711DMSO    H1 7412   0.325   2.084   0.601
  711DMSO    H2 7413   0.410   2.241   0.612
  711DMSO    H3 7414   0.491   2.093   0.672
  711DMSO    S1 7415   0.323   2.170   0.821
  711DMSO    C2 7416   0.302   1.997   0.860
  711DMSO    H4 7417   0.248   1.949   0.778
  711DMSO    H5 7418   0.401   1.952   0.873
  711DMSO    H6 7419   0.244   1.989   0.952
  711DMSO    O1 7420   0.186   2.217   0.790
  712DMSO    C1 7421   1.410   2.788   1.633
  712DMSO    H1 7422   1.510   2.760   1.601
  712DMSO    H2 7423   1.369   2.866   1.568
  712DMSO    H3 7424   1.410   2.820   1.737
  712DMSO    S1 7425   1.306   2.644   1.618
  712DMSO    C2 7426   1.162   2.719   1.693
  712DMSO    H4 7427   1.086   2.642   1.710
  712DMSO    H5 7428   1.189   2.764   1.788
  712DMSO    H6 7429   1.123   2.795   1.625
  712DMSO    O1 7430   1.359   2.551   1.723
  713DMSO    C1 7431   3.634   1.526   2.604
  713DMSO    H1 7432   3.664   1.597   2.528
  713DMSO    H2 7433   3.576   1.446   2.558
  713DMSO    H3 7434   3.576   1.575   2.682
  713DMSO    S1 7435   3.781   1.455   2.677
  713DMSO    C2 7436   3.692   1.366   2.804
  713DMSO    H4 7437   3.766   1.323   2.872
  713DMSO    H5 7438   3.626   1.434   2.857
  713DMSO    H6 7439   3.633   1.287   2.757
  713DMSO    O1 7440   3.841   1.570   2.751
  714DMSO    C1 7441   3.629   4.219   2.987
  714DMSO    H1 7442   3.566   4.239   2.900
  714DMSO    H2 7443   3.566   4.195   3.073
  714DMSO    H3 7444   3.692   4.305   3.010
  714DMSO    S1 7445   3.734   4.078   2.954
  714DMSO    C2 7446   3.803   4.138   2.801
  714DMSO    H4 7447   3.722   4.165   2.733
  714DMSO    H5 7448   3.866   4.225   2.821
  714DMSO    H6 7449   3.863   4.059   2.756
  714DMSO    O1 7450   3.641   3.970   2.912
  715DMSO    C1 7451   4.690   3.027   1.325
  715DMSO    H1 7452   4.694   3.051   1.431
  715DMSO    H2 7453   4.703   2.920   1.310
  715DMSO    H3 7454   4.766   3.084   1.272
  715DMSO    S1 7455   4.529   3.077   1.264
  715DMSO    C2 7456   4.559   3.045   1.091
  715DMSO    H4 7457   4.496   3.113   1.032
  715DMSO    H5 7458   4.663   3.063   1.067
  715DMSO    H6 7459   4.532   2.942   1.069
  715DMSO    O1 7460   4.534   3.225   1.276
  716DMSO    C1 7461   2.798   4.389   0.321
  716DMSO    H1 7462   2.695   4.425   0.311
  716DMSO    H2 7463   2.798   4.286   0.355
  716DMSO    H3 7464   2.855   4.453   0.387
  716DMSO    S1 7465   2.872   4.395   0.158
  716DMSO    C2 7466   3.022   4.309   0.203
  716DMSO    H4 7467   3.069   4.360   0.287
  716DMSO    H5 7468   2.998   4.206   0.229
  716DMSO    H6 7469   3.090   4.312   0.118
  716DMSO    O1 7470   2.915   4.537   0.146
  717DMSO    C1 7471   4.474   1.886   3.601
  717DMSO    H1 7472   4.424   1.789   3.601
  717DMSO    H2 7473   4.492   1.918   3.704
  717DMSO    H3 7474   4.415   1.959   3.547
  717DMSO    S1 7475   4.631   1.867   3.519
  717DMSO    C2 7476   4.683   2.036   3.543
  717DMSO    H4 7477   4.700   2.055   3.649
  717DMSO    H5 7478   4.776   2.052   3.488
  717DMSO    H6 7479   4.606   2.103   3.503
  717DMSO    O1 7480   4.591   1.864   3.376
  718DMSO    C1 7481   3.819   0.195   3.241
  718DMSO    H1 7482   3.818   0.148   3.142
  718DMSO    H2 7483   3.761   0.136   3.312
  718DMSO    H3 7484   3.781   0.297   3.234
  718DMSO    S1 7485   3.988   0.200   3.298
  718DMSO    C2 7486   4.051   0.272   3.147
  718DMSO    H4 7487   4.039   0.201   3.065
  718DMSO    H5 7488   3.995   0.363   3.125
  718DMSO    H6 7489   4.156   0.296   3.161
  718DMSO    O1 7490   4.032   0.058   3.292
  719DMSO    C1 7491   2.531   4.475   2.321
  719DMSO    H1 7492   2.602   4.437   2.247
  719DMSO    H2 7493   2.515   4.404   2.401
  719DMSO    H3 7494   2.435   4.497   2.273
  719DMSO    S1 7495   2.592   4.628   2.391
  719DMSO    C2 7496   2.737   4.558   2.468
  719DMSO    H4 7497   2.810   4.534   2.391
  719DMSO    H5 7498   2.776   4.633   2.536
  719DMSO    H6 7499   2.706   4.471   2.525
  719DMSO    O1 7500   2.502   4.644   2.509
  720DMSO    C1 7501   1.628   2.504   0.225
  720DMSO    H1 7502   1.580   2.545   0.137
  720DMSO    H2 7503   1.573   2.533   0.314
  720DMSO    H3 7504   1.731   2.540   0.230
  720DMSO    S1 7505   1.628   2.326   0.214
  720DMSO    C2 7506   1.743   2.301   0.348
  720DMSO    H4 7507   1.841   2.341   0.320
  720DMSO    H5 7508   1.704   2.351   0.436
  720DMSO    H6 7509   1.749   2.193   0.365
  720DMSO    O1 7510   1.710   2.301   0.091
  721DMSO    C1 7511   0.330   0.142   3.651
  721DMSO    H1 7512   0.433   0.175   3.655
  721DMSO    H2 7513   0.306   0.103   3.552
  721DMSO    H3 7514   0.262   0.222   3.678
  721DMSO    S1 7515   0.312   0.008   3.768
  721DMSO    C2 7516   0.335   0.109   3.914
  721DMSO    H4 7517   0.434   0.154   3.909
  721DMSO    H5 7518   0.257   0.185   3.919
  721DMSO    H6 7519   0.329   0.044   4.002
  721DMSO    O1 7520   0.443   6.007   3.757
  722DMSO    C1 7521   4.138   0.766   1.699
  722DMSO    H1 7522   4.186   0.698   1.769
  722DMSO    H2 7523   4.209   0.796   1.622
  722DMSO    H3 7524   4.102   0.855   1.752
  722DMSO    S1 7525   3.999   0.686   1.622
  722DMSO    C2 7526   4.092   0.547   1.560
  722DMSO    H4 7527   4.025   0.482   1.503
  722DMSO    H5 7528   4.171   0.583   1.494
  722DMSO    H6 7529   4.133   0.491   1.644
  722DMSO    O1 7530   3.973   0.769   1.502
  723DMSO    C1 7531   0.244   2.538   1.568
  723DMSO    H1 7532   0.272   2.501   1.469
  723DMSO    H2 7533   0.237   2.456   1.639
  723DMSO    H3 7534   0.149   2.592   1.563
  723DMSO    S1 7535   0.372   2.650   1.624
  723DMSO    C2 7536   0.360   2.765   1.488
  723DMSO    H4 7537   0.442   2.836   1.494
  723DMSO    H5 7538   0.367   2.708   1.395
  723DMSO    H6 7539   0.264   2.816   1.493
  723DMSO    O1 7540   0.499   2.576   1.596
  724DMSO    C1 7541   1.957   1.285   0.222
  724DMSO    H1 7542   1.890   1.367   0.246
  724DMSO    H2 7543   2.058   1.310   0.255
  724DMSO    H3 7544   1.956   1.265   0.115
  724DMSO    S1 7545   1.905   1.139   0.311
  724DMSO    C2 7546   1.735   1.143   0.254
  724DMSO    H4 7547   1.677   1.074   0.316
  724DMSO    H5 7548   1.695   1.243   0.267
  724DMSO    H6 7549   1.731   1.113   0.150
  724DMSO    O1 7550   1.896   1.187   0.452
  725DMSO    C1 7551   3.332   1.404   4.590
  725DMSO    H1 7552   3.386   1.373   4.501
  725DMSO    H2 7553   3.256   1.329   4.615
  725DMSO    H3 7554   3.283   1.500   4.573
  725DMSO    S1 7555   3.444   1.422   4.728
  725DMSO    C2 7556   3.493   1.250   4.736
  725DMSO    H4 7557   3.550   1.224   4.646
  725DMSO    H5 7558   3.557   1.239   4.823
  725DMSO    H6 7559   3.404   1.188   4.746
  725DMSO    O1 7560   3.353   1.439   4.844
  726DMSO    C1 7561   1.813   4.095   0.044
  726DMSO    H1 7562   1.908   4.089   6.176
  726DMSO    H2 7563   1.764   3.998   0.047
  726DMSO    H3 7564   1.747   4.169   6.184
  726DMSO    S1 7565   1.844   4.147   0.212
  726DMSO    C2 7566   1.933   4.001   0.261
  726DMSO    H4 7567   1.951   4.006   0.368
  726DMSO    H5 7568   1.872   3.913   0.238
  726DMSO    H6 7569   2.028   3.998   0.206
  726DMSO    O1 7570   1.711   4.130   0.277
  727DMSO    C1 7571   4.097   1.087   1.372
  727DMSO    H1 7572   4.148   0.996   1.340
  727DMSO    H2 7573   4.000   1.096   1.322
  727DMSO    H3 7574   4.159   1.173   1.350
  727DMSO    S1 7575   4.068   1.077   1.548
  727DMSO    C2 7576   3.985   1.235   1.561
  727DMSO    H4 7577   3.964   1.255   1.666
  727DMSO    H5 7578   4.050   1.312   1.520
  727DMSO    H6 7579   3.893   1.230   1.503
  727DMSO    O1 7580   4.201   1.102   1.609
  728DMSO    C1 7581   0.794   3.035   2.572
  728DMSO    H1 7582   0.880   2.983   2.614
  728DMSO    H2 7583   0.770   2.995   2.473
  728DMSO    H3 7584   0.815   3.142   2.563
  728DMSO    S1 7585   0.653   3.014   2.679
  728DMSO    C2 7586   0.637   2.838   2.654
  728DMSO    H4 7587   0.544   2.805   2.700
  728DMSO    H5 7588   0.635   2.818   2.547
  728DMSO    H6 7589   0.722   2.787   2.701
  728DMSO    O1 7590   0.541   3.070   2.599
  729DMSO    C1 7591   0.595   1.146   0.595
  729DMSO    H1 7592   0.606   1.132   0.488
  729DMSO    H2 7593   0.518   1.079   0.634
  729DMSO    H3 7594   0.570   1.249   0.618
  729DMSO    S1 7595   0.749   1.103   0.674
  729DMSO    C2 7596   0.847   1.227   0.591
  729DMSO    H4 7597   0.949   1.218   0.627
  729DMSO    H5 7598   0.843   1.207   0.484
  729DMSO    H6 7599   0.807   1.326   0.614
  729DMSO    O1 7600   0.791   0.978   0.606
  730DMSO    C1 7601   0.282   2.365   4.466
  730DMSO    H1 7602   0.242   2.286   4.402
  730DMSO    H2 7603   0.223   2.457   4.456
  730DMSO    H3 7604   0.386   2.385   4.442
  730DMSO    S1 7605   0.273   2.310   4.635
  730DMSO    C2 7606   0.095   2.314   4.645
  730DMSO    H4 7607   0.055   2.240   4.576
  730DMSO    H5 7608   0.067   2.291   4.748
  730DMSO    H6 7609   0.061   2.414   4.618
  730DMSO    O1 7610   0.316   2.430   4.713
  731DMSO    C1 7611   4.644   4.556   3.413
  731DMSO    H1 7612   4.637   4.618   3.324
  731DMSO    H2 7613   4.587   4.464   3.400
  731DMSO    H3 7614   4.611   4.610   3.502
  731DMSO    S1 7615   4.815   4.511   3.437
  731DMSO    C2 7616   4.837   4.429   3.279
  731DMSO    H4 7617   4.828   4.503   3.199
  731DMSO    H5 7618   4.936   4.384   3.280
  731DMSO    H6 7619   4.760   4.352   3.268
  731DMSO    O1 7620   4.804   4.396   3.530
  732DMSO    C1 7621   2.696   1.057   1.448
  732DMSO    H1 7622   2.748   1.142   1.494
  732DMSO    H2 7623   2.624   1.092   1.374
  732DMSO    H3 7624   2.648   0.999   1.526
  732DMSO    S1 7625   2.818   0.953   1.369
  732DMSO    C2 7626   2.704   0.822   1.328
  732DMSO    H4 7627   2.634   0.857   1.253
  732DMSO    H5 7628   2.763   0.740   1.286
  732DMSO    H6 7629   2.653   0.788   1.418
  732DMSO    O1 7630   2.895   0.900   1.484
  733DMSO    C1 7631   1.233   3.311   1.435
  733DMSO    H1 7632   1.234   3.309   1.326
  733DMSO    H2 7633   1.306   3.239   1.473
  733DMSO    H3 7634   1.133   3.287   1.471
  733DMSO    S1 7635   1.278   3.474   1.493
  733DMSO    C2 7636   1.161   3.562   1.391
  733DMSO    H4 7637   1.060   3.541   1.427
  733DMSO    H5 7638   1.182   3.669   1.398
  733DMSO    H6 7639   1.171   3.529   1.287
  733DMSO    O1 7640   1.411   3.501   1.432
  734DMSO    C1 7641   4.586   3.380   0.620
  734DMSO    H1 7642   4.504   3.445   0.589
  734DMSO    H2 7643   4.634   3.419   0.709
  734DMSO    H3 7644   4.659   3.371   0.539
  734DMSO    S1 7645   4.521   3.218   0.657
  734DMSO    C2 7646   4.437   3.198   0.501
  734DMSO    H4 7647   4.369   3.282   0.486
  734DMSO    H5 7648   4.510   3.193   0.421
  734DMSO    H6 7649   4.381   3.105   0.505
  734DMSO    O1 7650   4.410   3.245   0.752
  735DMSO    C1 7651   3.540   0.481   4.269
  735DMSO    H1 7652   3.568   0.378   4.294
  735DMSO    H2 7653   3.459   0.515   4.334
  735DMSO    H3 7654   3.511   0.486   4.164
  735DMSO    S1 7655   3.683   0.585   4.295
  735DMSO    C2 7656   3.603   0.736   4.242
  735DMSO    H4 7657   3.527   0.764   4.315
  735DMSO    H5 7658   3.680   0.813   4.235
  735DMSO    H6 7659   3.558   0.719   4.144
  735DMSO    O1 7660   3.769   0.550   4.179
  736DMSO    C1 7661   1.808   1.142   3.663
  736DMSO    H1 7662   1.767   1.204   3.743
  736DMSO    H2 7663   1.738   1.135   3.580
  736DMSO    H3 7664   1.828   1.042   3.702
  736DMSO    S1 7665   1.961   1.212   3.603
  736DMSO    C2 7666   2.043   1.211   3.762
  736DMSO    H4 7667   2.139   1.261   3.751
  736DMSO    H5 7668   1.979   1.263   3.833
  736DMSO    H6 7669   2.057   1.106   3.791
  736DMSO    O1 7670   1.935   1.356   3.578
  737DMSO    C1 7671   0.022   1.868   1.910
  737DMSO    H1 7672   6.229   1.809   1.923
  737DMSO    H2 7673   0.083   1.827   1.829
  737DMSO    H3 7674   0.080   1.869   2.002
  737DMSO    S1 7675   6.274   2.035   1.871
  737DMSO    C2 7676   0.144   2.096   1.869
  737DMSO    H4 7677   0.201   2.043   1.793
  737DMSO    H5 7678   0.143   2.203   1.847
  737DMSO    H6 7679   0.187   2.080   1.967
  737DMSO    O1 7680   6.217   2.085   1.999
  738DMSO    C1 7681   0.635   2.986   2.218
  738DMSO    H1 7682   0.573   2.962   2.132
  738DMSO    H2 7683   0.740   2.963   2.196
  738DMSO    H3 7684   0.603   2.928   2.305
  738DMSO    S1 7685   0.620   3.160   2.253
  738DMSO    C2 7686   0.443   3.155   2.279
  738DMSO    H4 7687   0.405   3.257   2.278
  738DMSO    H5 7688   0.397   3.098   2.198
  738DMSO    H6 7689   0.423   3.108   2.375
  738DMSO    O1 7690   0.634   3.220   2.118
  739DMSO    C1 7691   3.615   4.550   4.476
  739DMSO    H1 7692   3.553   4.464   4.452
  739DMSO    H2 7693   3.708   4.515   4.521
  739DMSO    H3 7694   3.565   4.618   4.545
  739DMSO    S1 7695   3.655   4.636   4.325
  739DMSO    C2 7696   3.490   4.686   4.280
  739DMSO    H4 7697   3.443   4.735   4.365
  739DMSO    H5 7698   3.500   4.757   4.197
  739DMSO    H6 7699   3.435   4.599   4.247
  739DMSO    O1 7700   3.684   4.526   4.229
  740DMSO    C1 7701   1.755   1.329   1.958
  740DMSO    H1 7702   1.844   1.277   1.920
  740DMSO    H2 7703   1.719   1.399   1.884
  740DMSO    H3 7704   1.776   1.379   2.053
  740DMSO    S1 7705   1.627   1.208   1.983
  740DMSO    C2 7706   1.722   1.104   2.093
  740DMSO    H4 7707   1.727   1.151   2.191
  740DMSO    H5 7708   1.671   1.009   2.102
  740DMSO    H6 7709   1.822   1.090   2.051
  740DMSO    O1 7710   1.628   1.136   1.852
  741DMSO    C1 7711   3.933   2.279   6.164
  741DMSO    H1 7712   4.000   2.351   6.115
  741DMSO    H2 7713   3.986   2.187   0.001
  741DMSO    H3 7714   3.847   2.259   6.100
  741DMSO    S1 7715   3.874   2.352   0.130
  741DMSO    C2 7716   3.755   2.224   0.165
  741DMSO    H4 7717   3.683   2.220   0.082
  741DMSO    H5 7718   3.806   2.128   0.175
  741DMSO    H6 7719   3.704   2.249   0.258
  741DMSO    O1 7720   3.790   2.466   0.086
  742DMSO    C1 7721   2.170   2.112   0.964
  742DMSO    H1 7722   2.138   2.209   0.927
  742DMSO    H2 7723   2.083   2.054   0.996
  742DMSO    H3 7724   2.241   2.125   1.046
  742DMSO    S1 7725   2.249   2.023   0.831
  742DMSO    C2 7726   2.304   1.888   0.934
  742DMSO    H4 7727   2.368   1.824   0.873
  742DMSO    H5 7728   2.361   1.927   1.019
  742DMSO    H6 7729   2.217   1.832   0.968
  742DMSO    O1 7730   2.374   2.099   0.801
  743DMSO    C1 7731   0.480   2.281   2.550
  743DMSO    H1 7732   0.502   2.244   2.449
  743DMSO    H2 7733   0.557   2.247   2.619
  743DMSO    H3 7734   0.382   2.244   2.583
  743DMSO    S1 7735   0.477   2.459   2.543
  743DMSO    C2 7736   0.424   2.483   2.712
  743DMSO    H4 7737   0.395   2.587   2.724
  743DMSO    H5 7738   0.338   2.418   2.731
  743DMSO    H6 7739   0.505   2.457   2.780
  743DMSO    O1 7740   0.354   2.490   2.465
  744DMSO    C1 7741   4.632   0.402   1.460
  744DMSO    H1 7742   4.665   0.477   1.532
  744DMSO    H2 7743   4.718   0.351   1.417
  744DMSO    H3 7744   4.573   0.446   1.380
  744DMSO    S1 7745   4.532   0.280   1.543
  744DMSO    C2 7746   4.413   0.397   1.609
  744DMSO    H4 7747   4.346   0.343   1.676
  744DMSO    H5 7748   4.467   0.474   1.664
  744DMSO    H6 7749   4.358   0.440   1.526
  744DMSO    O1 7750   4.611   0.243   1.664
  745DMSO    C1 7751   0.627   0.743   1.813
  745DMSO    H1 7752   0.692   0.703   1.891
  745DMSO    H2 7753   0.660   0.842   1.783
  745DMSO    H3 7754   0.523   0.744   1.847
  745DMSO    S1 7755   0.637   0.632   1.672
  745DMSO    C2 7756   0.511   0.717   1.577
  745DMSO    H4 7757   0.419   0.716   1.635
  745DMSO    H5 7758   0.543   0.819   1.557
  745DMSO    H6 7759   0.499   0.661   1.484
  745DMSO    O1 7760   0.566   0.511   1.721
  746DMSO    C1 7761   2.511   3.648   4.596
  746DMSO    H1 7762   2.430   3.643   4.669
  746DMSO    H2 7763   2.509   3.560   4.532
  746DMSO    H3 7764   2.606   3.653   4.650
  746DMSO    S1 7765   2.492   3.793   4.494
  746DMSO    C2 7766   2.324   3.757   4.443
  746DMSO    H4 7767   2.294   3.832   4.370
  746DMSO    H5 7768   2.324   3.658   4.398
  746DMSO    H6 7769   2.258   3.759   4.530
  746DMSO    O1 7770   2.571   3.762   4.372
  747DMSO    C1 7771   3.657   1.208   3.873
  747DMSO    H1 7772   3.751   1.152   3.869
  747DMSO    H2 7773   3.650   1.275   3.787
  747DMSO    H3 7774   3.651   1.266   3.965
  747DMSO    S1 7775   3.519   1.095   3.870
  747DMSO    C2 7776   3.533   1.051   3.698
  747DMSO    H4 7777   3.446   0.990   3.671
  747DMSO    H5 7778   3.535   1.142   3.637
  747DMSO    H6 7779   3.623   0.992   3.682
  747DMSO    O1 7780   3.402   1.188   3.873
  748DMSO    C1 7781   3.096   4.210   4.328
  748DMSO    H1 7782   3.084   4.253   4.229
  748DMSO    H2 7783   3.077   4.103   4.325
  748DMSO    H3 7784   3.028   4.256   4.400
  748DMSO    S1 7785   3.263   4.238   4.385
  748DMSO    C2 7786   3.254   4.415   4.363
  748DMSO    H4 7787   3.349   4.458   4.392
  748DMSO    H5 7788   3.233   4.436   4.258
  748DMSO    H6 7789   3.175   4.456   4.426
  748DMSO    O1 7790   3.352   4.186   4.276
  749DMSO    C1 7791   2.664   2.229   4.516
  749DMSO    H1 7792   2.734   2.148   4.500
  749DMSO    H2 7793   2.678   2.308   4.443
  749DMSO    H3 7794   2.676   2.269   4.617
  749DMSO    S1 7795   2.497   2.167   4.499
  749DMSO    C2 7796   2.524   2.012   4.585
  749DMSO    H4 7797   2.561   2.031   4.686
  749DMSO    H5 7798   2.429   1.959   4.592
  749DMSO    H6 7799   2.595   1.951   4.529
  749DMSO    O1 7800   2.494   2.126   4.356
  750DMSO    C1 7801   4.148   1.502   0.473
  750DMSO    H1 7802   4.246   1.534   0.436
  750DMSO    H2 7803   4.084   1.589   0.490
  750DMSO    H3 7804   4.159   1.445   0.565
  750DMSO    S1 7805   4.070   1.399   0.349
  750DMSO    C2 7806   4.211   1.292   0.324
  750DMSO    H4 7807   4.186   1.222   0.244
  750DMSO    H5 7808   4.297   1.352   0.295
  750DMSO    H6 7809   4.231   1.237   0.416
  750DMSO    O1 7810   4.068   1.485   0.227
  751DMSO    C1 7811   0.361   2.997   0.813
  751DMSO    H1 7812   0.259   2.967   0.836
  751DMSO    H2 7813   0.368   3.036   0.712
  751DMSO    H3 7814   0.428   2.912   0.825
  751DMSO    S1 7815   0.411   3.124   0.928
  751DMSO    C2 7816   0.573   3.149   0.858
  751DMSO    H4 7817   0.627   3.217   0.924
  751DMSO    H5 7818   0.623   3.053   0.852
  751DMSO    H6 7819   0.561   3.193   0.759
  751DMSO    O1 7820   0.437   3.049   1.054
  752DMSO    C1 7821   1.870   4.451   3.228
  752DMSO    H1 7822   1.930   4.379   3.173
  752DMSO    H2 7823   1.851   4.541   3.168
  752DMSO    H3 7824   1.917   4.480   3.322
  752DMSO    S1 7825   1.712   4.379   3.268
  752DMSO    C2 7826   1.655   4.364   3.099
  752DMSO    H4 7827   1.661   4.463   3.052
  752DMSO    H5 7828   1.716   4.291   3.046
  752DMSO    H6 7829   1.551   4.332   3.103
  752DMSO    O1 7830   1.636   4.496   3.318
  753DMSO    C1 7831   0.930   1.134   2.674
  753DMSO    H1 7832   0.913   1.091   2.773
  753DMSO    H2 7833   1.032   1.111   2.642
  753DMSO    H3 7834   0.914   1.242   2.677
  753DMSO    S1 7835   0.815   1.060   2.559
  753DMSO    C2 7836   0.669   1.095   2.656
  753DMSO    H4 7837   0.583   1.053   2.604
  753DMSO    H5 7838   0.680   1.047   2.753
  753DMSO    H6 7839   0.659   1.202   2.667
  753DMSO    O1 7840   0.835   0.914   2.579
  754DMSO    C1 7841   4.840   3.494   0.145
  754DMSO    H1 7842   4.941   3.484   0.187
  754DMSO    H2 7843   4.829   3.432   0.057
  754DMSO    H3 7844   4.819   3.599   0.123
  754DMSO    S1 7845   4.725   3.439   0.270
  754DMSO    C2 7846   4.577   3.490   0.185
  754DMSO    H4 7847   4.583   3.597   0.164
  754DMSO    H5 7848   4.567   3.433   0.092
  754DMSO    H6 7849   4.491   3.470   0.249
  754DMSO    O1 7850   4.740   3.540   0.379
  755DMSO    C1 7851   1.160   2.633   4.651
  755DMSO    H1 7852   1.070   2.665   4.704
  755DMSO    H2 7853   1.157   2.661   4.546
  755DMSO    H3 7854   1.172   2.525   4.661
  755DMSO    S1 7855   1.300   2.709   4.730
  755DMSO    C2 7856   1.257   2.876   4.682
  755DMSO    H4 7857   1.339   2.941   4.713
  755DMSO    H5 7858   1.242   2.880   4.575
  755DMSO    H6 7859   1.166   2.904   4.735
  755DMSO    O1 7860   1.414   2.675   4.640
  756DMSO    C1 7861   4.101   4.654   1.464
  756DMSO    H1 7862   4.082   4.728   1.541
  756DMSO    H2 7863   4.204   4.662   1.429
  756DMSO    H3 7864   4.033   4.669   1.380
  756DMSO    S1 7865   4.074   4.490   1.529
  756DMSO    C2 7866   4.220   4.489   1.633
  756DMSO    H4 7867   4.238   4.388   1.667
  756DMSO    H5 7868   4.305   4.524   1.574
  756DMSO    H6 7869   4.203   4.556   1.717
  756DMSO    O1 7870   4.111   4.400   1.417
  757DMSO    C1 7871   3.772   4.691   2.249
  757DMSO    H1 7872   3.743   4.796   2.245
  757DMSO    H2 7873   3.879   4.681   2.227
  757DMSO    H3 7874   3.714   4.634   2.178
  757DMSO    S1 7875   3.739   4.629   2.414
  757DMSO    C2 7876   3.862   4.731   2.495
  757DMSO    H4 7877   3.874   4.698   2.598
  757DMSO    H5 7878   3.957   4.722   2.442
  757DMSO    H6 7879   3.828   4.835   2.492
  757DMSO    O1 7880   3.799   4.492   2.415
  758DMSO    C1 7881   4.675   0.881   4.293
  758DMSO    H1 7882   4.575   0.840   4.279
  758DMSO    H2 7883   4.748   0.799   4.300
  758DMSO    H3 7884   4.679   0.941   4.384
  758DMSO    S1 7885   4.715   0.985   4.154
  758DMSO    C2 7886   4.873   1.040   4.218
  758DMSO    H4 7887   4.911   1.117   4.151
  758DMSO    H5 7888   4.857   1.082   4.318
  758DMSO    H6 7889   4.941   0.955   4.223
  758DMSO    O1 7890   4.627   1.104   4.169
  759DMSO    C1 7891   4.137   1.619   1.022
  759DMSO    H1 7892   4.061   1.692   0.994
  759DMSO    H2 7893   4.096   1.548   1.094
  759DMSO    H3 7894   4.225   1.667   1.065
  759DMSO    S1 7895   4.188   1.527   0.877
  759DMSO    C2 7896   4.251   1.669   0.789
  759DMSO    H4 7897   4.338   1.707   0.843
  759DMSO    H5 7898   4.282   1.635   0.690
  759DMSO    H6 7899   4.173   1.744   0.780
  759DMSO    O1 7900   4.060   1.497   0.807
  760DMSO    C1 7901   2.185   4.539   2.489
  760DMSO    H1 7902   2.262   4.615   2.473
  760DMSO    H2 7903   2.174   4.522   2.596
  760DMSO    H3 7904   2.211   4.449   2.435
  760DMSO    S1 7905   2.033   4.605   2.423
  760DMSO    C2 7906   1.929   4.464   2.461
  760DMSO    H4 7907   1.921   4.454   2.570
  760DMSO    H5 7908   1.831   4.483   2.418
  760DMSO    H6 7909   1.973   4.375   2.416
  760DMSO    O1 7910   2.054   4.594   2.276
  761DMSO    C1 7911   0.091   3.881   0.801
  761DMSO    H1 7912   0.046   3.876   0.900
  761DMSO    H2 7913   0.163   3.963   0.795
  761DMSO    H3 7914   0.014   3.893   0.724
  761DMSO    S1 7915   0.178   3.729   0.769
  761DMSO    C2 7916   0.041   3.622   0.809
  761DMSO    H4 7917   6.260   3.636   0.735
  761DMSO    H5 7918   0.077   3.519   0.808
  761DMSO    H6 7919   0.004   3.647   0.909
  761DMSO    O1 7920   0.270   3.717   0.886
  762DMSO    C1 7921   0.513   0.469   3.630
  762DMSO    H1 7922   0.498   0.572   3.662
  762DMSO    H2 7923   0.549   0.468   3.526
  762DMSO    H3 7924   0.420   0.414   3.639
  762DMSO    S1 7925   0.638   0.394   3.732
  762DMSO    C2 7926   0.551   0.427   3.885
  762DMSO    H4 7927   0.536   0.534   3.893
  762DMSO    H5 7928   0.455   0.375   3.881
  762DMSO    H6 7929   0.611   0.389   3.967
  762DMSO    O1 7930   0.750   0.494   3.732
  763DMSO    C1 7931   0.530   3.573   3.915
  763DMSO    H1 7932   0.474   3.532   3.999
  763DMSO    H2 7933   0.462   3.592   3.831
  763DMSO    H3 7934   0.609   3.504   3.886
  763DMSO    S1 7935   0.603   3.728   3.967
  763DMSO    C2 7936   0.687   3.760   3.813
  763DMSO    H4 7937   0.749   3.848   3.826
  763DMSO    H5 7938   0.749   3.674   3.785
  763DMSO    H6 7939   0.613   3.779   3.736
  763DMSO    O1 7940   0.712   3.684   4.059
  764DMSO    C1 7941   3.154   0.320   1.358
  764DMSO    H1 7942   3.131   0.418   1.398
  764DMSO    H2 7943   3.219   0.330   1.271
  764DMSO    H3 7944   3.063   0.266   1.332
  764DMSO    S1 7945   3.241   0.226   1.483
  764DMSO    C2 7946   3.121   0.252   1.612
  764DMSO    H4 7947   3.107   0.359   1.627
  764DMSO    H5 7948   3.027   0.205   1.582
  764DMSO    H6 7949   3.159   0.206   1.704
  764DMSO    O1 7950   3.353   0.317   1.523
  765DMSO    C1 7951   3.594   3.257   2.021
  765DMSO    H1 7952   3.660   3.194   1.962
  765DMSO    H2 7953   3.565   3.207   2.113
  765DMSO    H3 7954   3.506   3.284   1.962
  765DMSO    S1 7955   3.679   3.409   2.062
  765DMSO    C2 7956   3.821   3.332   2.138
  765DMSO    H4 7957   3.877   3.277   2.062
  765DMSO    H5 7958   3.884   3.412   2.179
  765DMSO    H6 7959   3.787   3.266   2.217
  765DMSO    O1 7960   3.600   3.459   2.178
  766DMSO    C1 7961   1.830   4.090   3.972
  766DMSO    H1 7962   1.745   4.155   3.992
  766DMSO    H2 7963   1.803   4.015   3.898
  766DMSO    H3 7964   1.862   4.043   4.065
  766DMSO    S1 7965   1.963   4.191   3.906
  766DMSO    C2 7966   1.957   4.318   4.030
  766DMSO    H4 7967   1.941   4.274   4.129
  766DMSO    H5 7968   2.052   4.371   4.030
  766DMSO    H6 7969   1.877   4.387   4.005
  766DMSO    O1 7970   1.905   4.253   3.784
  767DMSO    C1 7971   4.760   3.907   2.410
  767DMSO    H1 7972   4.706   3.830   2.354
  767DMSO    H2 7973   4.693   3.988   2.436
  767DMSO    H3 7974   4.844   3.943   2.351
  767DMSO    S1 7975   4.824   3.834   2.560
  767DMSO    C2 7976   4.910   3.979   2.617
  767DMSO    H4 7977   4.981   4.009   2.541
  767DMSO    H5 7978   4.839   4.060   2.635
  767DMSO    H6 7979   4.963   3.954   2.709
  767DMSO    O1 7980   4.932   3.745   2.510
  768DMSO    C1 7981   1.446   3.082   3.151
  768DMSO    H1 7982   1.518   3.073   3.232
  768DMSO    H2 7983   1.396   3.178   3.157
  768DMSO    H3 7984   1.371   3.003   3.158
  768DMSO    S1 7985   1.531   3.073   2.994
  768DMSO    C2 7986   1.612   2.916   3.025
  768DMSO    H4 7987   1.680   2.896   2.942
  768DMSO    H5 7988   1.667   2.924   3.119
  768DMSO    H6 7989   1.536   2.837   3.031
  768DMSO    O1 7990   1.642   3.171   3.008
  769DMSO    C1 7991   0.317   2.930   2.865
  769DMSO    H1 7992   0.265   2.834   2.855
  769DMSO    H2 7993   0.342   2.970   2.766
  769DMSO    H3 7994   0.407   2.919   2.926
  769DMSO    S1 7995   0.209   3.046   2.946
  769DMSO    C2 7996   0.172   2.942   3.087
  769DMSO    H4 7997   0.130   2.848   3.052
  769DMSO    H5 7998   0.264   2.924   3.143
  769DMSO    H6 7999   0.099   2.994   3.149
  769DMSO    O1 8000   0.084   3.042   2.866
  770DMSO    C1 8001   2.498   4.322   1.017
  770DMSO    H1 8002   2.527   4.384   0.931
  770DMSO    H2 8003   2.535   4.221   1.004
  770DMSO    H3 8004   2.390   4.322   1.030
  770DMSO    S1 8005   2.574   4.389   1.164
  770DMSO    C2 8006   2.508   4.554   1.148
  770DMSO    H4 8007   2.543   4.597   1.054
  770DMSO    H5 8008   2.399   4.548   1.150
  770DMSO    H6 8009   2.543   4.615   1.231
  770DMSO    O1 8010   2.718   4.400   1.130
  771DMSO    C1 8011   2.952   0.230   0.987
  771DMSO    H1 8012   2.857   0.279   1.008
  771DMSO    H2 8013   2.994   0.189   1.079
  771DMSO    H3 8014   3.020   0.302   0.941
  771DMSO    S1 8015   2.921   0.097   0.872
  771DMSO    C2 8016   3.092   0.066   0.833
  771DMSO    H4 8017   3.143   0.028   0.922
  771DMSO    H5 8018   3.094   6.061   0.752
  771DMSO    H6 8019   3.136   0.160   0.800
  771DMSO    O1 8020   2.872   0.166   0.749
  772DMSO    C1 8021   0.553   2.964   4.223
  772DMSO    H1 8022   0.622   2.885   4.192
  772DMSO    H2 8023   0.598   3.020   4.305
  772DMSO    H3 8024   0.459   2.920   4.254
  772DMSO    S1 8025   0.526   3.072   4.084
  772DMSO    C2 8026   0.401   3.172   4.164
  772DMSO    H4 8027   0.372   3.251   4.095
  772DMSO    H5 8028   0.315   3.107   4.185
  772DMSO    H6 8029   0.442   3.214   4.256
  772DMSO    O1 8030   0.447   2.987   3.990
  773DMSO    C1 8031   0.095   0.288   1.672
  773DMSO    H1 8032   0.185   0.272   1.732
  773DMSO    H2 8033   0.006   0.274   1.733
  773DMSO    H3 8034   0.095   0.220   1.587
  773DMSO    S1 8035   0.095   0.456   1.611
  773DMSO    C2 8036   0.264   0.454   1.555
  773DMSO    H4 8037   0.274   0.378   1.477
  773DMSO    H5 8038   0.287   0.551   1.513
  773DMSO    H6 8039   0.330   0.433   1.640
  773DMSO    O1 8040   0.097   0.540   1.734
  774DMSO    C1 8041   4.405   1.879   1.626
  774DMSO    H1 8042   4.488   1.892   1.695
  774DMSO    H2 8043   4.442   1.886   1.523
  774DMSO    H3 8044   4.326   1.952   1.642
  774DMSO    S1 8045   4.337   1.716   1.647
  774DMSO    C2 8046   4.311   1.732   1.823
  774DMSO    H4 8047   4.406   1.760   1.869
  774DMSO    H5 8048   4.234   1.807   1.841
  774DMSO    H6 8049   4.278   1.636   1.861
  774DMSO    O1 8050   4.458   1.629   1.641
  775DMSO    C1 8051   3.437   1.281   1.504
  775DMSO    H1 8052   3.462   1.261   1.400
  775DMSO    H2 8053   3.483   1.206   1.568
  775DMSO    H3 8054   3.328   1.278   1.516
  775DMSO    S1 8055   3.495   1.444   1.550
  775DMSO    C2 8056   3.668   1.400   1.552
  775DMSO    H4 8057   3.726   1.486   1.585
  775DMSO    H5 8058   3.682   1.316   1.620
  775DMSO    H6 8059   3.698   1.370   1.451
  775DMSO    O1 8060   3.463   1.456   1.696
  776DMSO    C1 8061   6.265   0.184   4.275
  776DMSO    H1 8062   6.230   0.188   4.172
  776DMSO    H2 8063   6.187   0.146   4.340
  776DMSO    H3 8064   6.296   0.283   4.308
  776DMSO    S1 8065   0.107   0.074   4.284
  776DMSO    C2 8066   0.139   0.100   4.457
  776DMSO    H4 8067   0.236   0.055   4.480
  776DMSO    H5 8068   0.143   0.207   4.477
  776DMSO    H6 8069   0.060   0.053   4.515
  776DMSO    O1 8070   0.215   0.148   4.215
  777DMSO    C1 8071   1.118   2.545   1.997
  777DMSO    H1 8072   1.159   2.498   2.086
  777DMSO    H2 8073   1.141   2.489   1.906
  777DMSO    H3 8074   1.157   2.647   1.987
  777DMSO    S1 8075   0.940   2.556   2.011
  777DMSO    C2 8076   0.912   2.380   2.024
  777DMSO    H4 8077   0.953   2.332   1.935
  777DMSO    H5 8078   0.957   2.342   2.115
  777DMSO    H6 8079   0.804   2.363   2.026
  777DMSO    O1 8080   0.898   2.589   1.872
  778DMSO    C1 8081   3.088   1.842   1.748
  778DMSO    H1 8082   3.133   1.863   1.651
  778DMSO    H2 8083   3.127   1.910   1.823
  778DMSO    H3 8084   3.108   1.739   1.777
  778DMSO    S1 8085   2.911   1.864   1.735
  778DMSO    C2 8086   2.873   1.811   1.900
  778DMSO    H4 8087   2.764   1.805   1.911
  778DMSO    H5 8088   2.917   1.713   1.918
  778DMSO    H6 8089   2.914   1.882   1.972
  778DMSO    O1 8090   2.867   1.751   1.649
  779DMSO    C1 8091   2.397   3.961   2.979
  779DMSO    H1 8092   2.368   4.044   2.914
  779DMSO    H2 8093   2.309   3.917   3.026
  779DMSO    H3 8094   2.466   3.998   3.055
  779DMSO    S1 8095   2.479   3.837   2.880
  779DMSO    C2 8096   2.339   3.806   2.773
  779DMSO    H4 8097   2.362   3.722   2.709
  779DMSO    H5 8098   2.252   3.783   2.835
  779DMSO    H6 8099   2.322   3.895   2.714
  779DMSO    O1 8100   2.486   3.714   2.966
  780DMSO    C1 8101   0.225   1.951   4.716
  780DMSO    H1 8102   0.171   1.860   4.739
  780DMSO    H2 8103   0.230   2.018   4.802
  780DMSO    H3 8104   0.179   2.003   4.632
  780DMSO    S1 8105   0.392   1.910   4.668
  780DMSO    C2 8106   0.442   1.849   4.828
  780DMSO    H4 8107   0.428   1.928   4.902
  780DMSO    H5 8108   0.384   1.761   4.855
  780DMSO    H6 8109   0.548   1.824   4.822
  780DMSO    O1 8110   0.458   2.043   4.661
  781DMSO    C1 8111   1.525   3.736   1.246
  781DMSO    H1 8112   1.538   3.628   1.238
  781DMSO    H2 8113   1.479   3.760   1.342
  781DMSO    H3 8114   1.462   3.770   1.164
  781DMSO    S1 8115   1.684   3.815   1.233
  781DMSO    C2 8116   1.625   3.982   1.252
  781DMSO    H4 8117   1.542   3.999   1.183
  781DMSO    H5 8118   1.591   3.999   1.354
  781DMSO    H6 8119   1.706   4.051   1.228
  781DMSO    O1 8120   1.719   3.802   1.089
  782DMSO    C1 8121   4.733   2.232   0.611
  782DMSO    H1 8122   4.763   2.149   0.546
  782DMSO    H2 8123   4.802   2.240   0.695
  782DMSO    H3 8124   4.632   2.215   0.647
  782DMSO    S1 8125   4.736   2.383   0.515
  782DMSO    C2 8126   4.913   2.391   0.497
  782DMSO    H4 8127   4.946   2.318   0.424
  782DMSO    H5 8128   4.943   2.491   0.464
  782DMSO    H6 8129   4.962   2.370   0.593
  782DMSO    O1 8130   4.703   2.490   0.614
  783DMSO    C1 8131   4.145   0.601   4.678
  783DMSO    H1 8132   4.104   0.551   4.590
  783DMSO    H2 8133   4.201   0.690   4.651
  783DMSO    H3 8134   4.210   0.533   4.734
  783DMSO    S1 8135   4.010   0.647   4.785
  783DMSO    C2 8136   3.946   0.774   4.677
  783DMSO    H4 8137   4.029   0.836   4.644
  783DMSO    H5 8138   3.896   0.725   4.593
  783DMSO    H6 8139   3.876   0.833   4.736
  783DMSO    O1 8140   4.075   0.728   4.892
  784DMSO    C1 8141   4.185   1.291   3.110
  784DMSO    H1 8142   4.136   1.292   3.207
  784DMSO    H2 8143   4.227   1.192   3.090
  784DMSO    H3 8144   4.263   1.366   3.105
  784DMSO    S1 8145   4.063   1.327   2.984
  784DMSO    C2 8146   4.018   1.484   3.056
  784DMSO    H4 8147   4.106   1.548   3.056
  784DMSO    H5 8148   3.938   1.525   2.993
  784DMSO    H6 8149   3.983   1.466   3.158
  784DMSO    O1 8150   3.947   1.242   3.021
  785DMSO    C1 8151   4.396   0.894   3.463
  785DMSO    H1 8152   4.296   0.852   3.449
  785DMSO    H2 8153   4.454   0.892   3.371
  785DMSO    H3 8154   4.448   0.838   3.541
  785DMSO    S1 8155   4.382   1.062   3.521
  785DMSO    C2 8156   4.318   1.127   3.367
  785DMSO    H4 8157   4.387   1.100   3.287
  785DMSO    H5 8158   4.219   1.085   3.350
  785DMSO    H6 8159   4.313   1.235   3.376
  785DMSO    O1 8160   4.523   1.110   3.523
  786DMSO    C1 8161   3.726   2.013   1.449
  786DMSO    H1 8162   3.628   1.969   1.432
  786DMSO    H2 8163   3.784   2.009   1.357
  786DMSO    H3 8164   3.776   1.961   1.530
  786DMSO    S1 8165   3.705   2.183   1.499
  786DMSO    C2 8166   3.879   2.215   1.520
  786DMSO    H4 8167   3.918   2.147   1.596
  786DMSO    H5 8168   3.930   2.200   1.425
  786DMSO    H6 8169   3.891   2.319   1.552
  786DMSO    O1 8170   3.656   2.173   1.639
  787DMSO    C1 8171   4.848   1.464   0.336
  787DMSO    H1 8172   4.884   1.513   0.427
  787DMSO    H2 8173   4.764   1.399   0.357
  787DMSO    H3 8174   4.929   1.408   0.289
  787DMSO    S1 8175   4.794   1.589   0.221
  787DMSO    C2 8176   4.666   1.656   0.327
  787DMSO    H4 8177   4.713   1.715   0.406
  787DMSO    H5 8178   4.601   1.719   0.267
  787DMSO    H6 8179   4.608   1.574   0.370
  787DMSO    O1 8180   4.720   1.509   0.120
  788DMSO    C1 8181   2.039   3.061   1.618
  788DMSO    H1 8182   2.111   3.005   1.679
  788DMSO    H2 8183   1.938   3.048   1.657
  788DMSO    H3 8184   2.044   3.027   1.515
  788DMSO    S1 8185   2.081   3.234   1.625
  788DMSO    C2 8186   1.974   3.283   1.490
  788DMSO    H4 8187   2.001   3.225   1.401
  788DMSO    H5 8188   1.871   3.262   1.517
  788DMSO    H6 8189   1.988   3.390   1.470
  788DMSO    O1 8190   2.219   3.239   1.567
  789DMSO    C1 8191   1.831   1.854   1.873
  789DMSO    H1 8192   1.733   1.900   1.862
  789DMSO    H2 8193   1.835   1.763   1.813
  789DMSO    H3 8194   1.850   1.828   1.977
  789DMSO    S1 8195   1.958   1.967   1.821
  789DMSO    C2 8196   1.919   1.959   1.646
  789DMSO    H4 8197   1.823   2.006   1.628
  789DMSO    H5 8198   1.997   2.013   1.592
  789DMSO    H6 8199   1.918   1.855   1.615
  789DMSO    O1 8200   2.083   1.886   1.835
  790DMSO    C1 8201   0.778   1.528   4.716
  790DMSO    H1 8202   0.835   1.524   4.623
  790DMSO    H2 8203   0.802   1.620   4.770
  790DMSO    H3 8204   0.802   1.442   4.779
  790DMSO    S1 8205   0.603   1.529   4.679
  790DMSO    C2 8206   0.606   1.386   4.571
  790DMSO    H4 8207   0.507   1.374   4.527
  790DMSO    H5 8208   0.678   1.404   4.492
  790DMSO    H6 8209   0.633   1.298   4.629
  790DMSO    O1 8210   0.586   1.645   4.587
  791DMSO    C1 8211   2.833   2.666   2.491
  791DMSO    H1 8212   2.895   2.617   2.416
  791DMSO    H2 8213   2.800   2.763   2.457
  791DMSO    H3 8214   2.889   2.675   2.585
  791DMSO    S1 8215   2.691   2.562   2.521
  791DMSO    C2 8216   2.635   2.648   2.667
  791DMSO    H4 8217   2.554   2.590   2.711
  791DMSO    H5 8218   2.719   2.653   2.738
  791DMSO    H6 8219   2.601   2.748   2.640
  791DMSO    O1 8220   2.752   2.437   2.575
  792DMSO    C1 8221   4.256   2.252   0.717
  792DMSO    H1 8222   4.360   2.246   0.751
  792DMSO    H2 8223   4.204   2.160   0.744
  792DMSO    H3 8224   4.253   2.267   0.608
  792DMSO    S1 8225   4.178   2.390   0.798
  792DMSO    C2 8226   4.281   2.515   0.721
  792DMSO    H4 8227   4.260   2.516   0.614
  792DMSO    H5 8228   4.256   2.611   0.766
  792DMSO    H6 8229   4.385   2.490   0.739
  792DMSO    O1 8230   4.225   2.384   0.939
  793DMSO    C1 8231   2.285   2.975   4.986
  793DMSO    H1 8232   2.181   2.987   4.955
  793DMSO    H2 8233   2.319   2.874   4.966
  793DMSO    H3 8234   2.294   2.996   5.093
  793DMSO    S1 8235   2.388   3.091   4.897
  793DMSO    C2 8236   2.286   3.235   4.930
  793DMSO    H4 8237   2.294   3.260   5.036
  793DMSO    H5 8238   2.320   3.319   4.869
  793DMSO    H6 8239   2.182   3.212   4.905
  793DMSO    O1 8240   2.364   3.059   4.753
  794DMSO    C1 8241   3.879   0.875   3.747
  794DMSO    H1 8242   3.978   0.911   3.719
  794DMSO    H2 8243   3.829   0.828   3.661
  794DMSO    H3 8244   3.819   0.958   3.785
  794DMSO    S1 8245   3.896   0.756   3.877
  794DMSO    C2 8246   3.724   0.710   3.879
  794DMSO    H4 8247   3.664   0.799   3.897
  794DMSO    H5 8248   3.699   0.663   3.784
  794DMSO    H6 8249   3.710   0.638   3.960
  794DMSO    O1 8250   3.911   0.844   3.996
  795DMSO    C1 8251   2.977   0.474   0.692
  795DMSO    H1 8252   3.003   0.409   0.609
  795DMSO    H2 8253   2.917   0.418   0.764
  795DMSO    H3 8254   2.921   0.562   0.658
  795DMSO    S1 8255   3.126   0.529   0.774
  795DMSO    C2 8256   3.192   0.613   0.630
  795DMSO    H4 8257   3.126   0.697   0.607
  795DMSO    H5 8258   3.292   0.648   0.653
  795DMSO    H6 8259   3.194   0.543   0.546
  795DMSO    O1 8260   3.211   0.406   0.786
  796DMSO    C1 8261   1.952   0.778   0.529
  796DMSO    H1 8262   1.954   0.686   0.472
  796DMSO    H2 8263   1.880   0.770   0.610
  796DMSO    H3 8264   1.927   0.862   0.463
  796DMSO    S1 8265   2.114   0.804   0.599
  796DMSO    C2 8266   2.073   0.960   0.675
  796DMSO    H4 8267   2.163   1.002   0.721
  796DMSO    H5 8268   2.037   1.026   0.596
  796DMSO    H6 8269   1.996   0.943   0.750
  796DMSO    O1 8270   2.201   0.841   0.484
  797DMSO    C1 8271   0.269   3.239   1.982
  797DMSO    H1 8272   0.233   3.339   1.961
  797DMSO    H2 8273   0.210   3.192   2.062
  797DMSO    H3 8274   0.375   3.241   2.007
  797DMSO    S1 8275   0.251   3.142   1.833
  797DMSO    C2 8276   0.324   2.993   1.899
  797DMSO    H4 8277   0.423   3.017   1.939
  797DMSO    H5 8278   0.261   2.953   1.978
  797DMSO    H6 8279   0.333   2.921   1.818
  797DMSO    O1 8280   0.357   3.198   1.745
  798DMSO    C1 8281   0.084   4.197   0.630
  798DMSO    H1 8282   0.175   4.138   0.615
  798DMSO    H2 8283   0.040   4.177   0.728
  798DMSO    H3 8284   0.013   4.174   0.551
  798DMSO    S1 8285   0.125   4.370   0.620
  798DMSO    C2 8286   0.227   4.372   0.767
  798DMSO    H4 8287   0.263   4.474   0.781
  798DMSO    H5 8288   0.166   4.342   0.852
  798DMSO    H6 8289   0.312   4.304   0.753
  798DMSO    O1 8290   6.297   4.437   0.662
  799DMSO    C1 8291   2.633   2.095   1.007
  799DMSO    H1 8292   2.588   1.996   0.995
  799DMSO    H2 8293   2.689   2.100   1.100
  799DMSO    H3 8294   2.554   2.170   1.007
  799DMSO    S1 8295   2.741   2.128   0.869
  799DMSO    C2 8296   2.854   1.992   0.900
  799DMSO    H4 8297   2.935   1.998   0.828
  799DMSO    H5 8298   2.893   2.001   1.001
  799DMSO    H6 8299   2.801   1.897   0.888
  799DMSO    O1 8300   2.819   2.248   0.914
  800DMSO    C1 8301   4.112   4.342   4.345
  800DMSO    H1 8302   4.180   4.271   4.298
  800DMSO    H2 8303   4.130   4.344   4.452
  800DMSO    H3 8304   4.009   4.315   4.324
  800DMSO    S1 8305   4.145   4.504   4.277
  800DMSO    C2 8306   4.020   4.589   4.371
  800DMSO    H4 8307   3.923   4.547   4.347
  800DMSO    H5 8308   4.040   4.579   4.478
  800DMSO    H6 8309   4.023   4.695   4.345
  800DMSO    O1 8310   4.088   4.493   4.139
  801DMSO    C1 8311   0.921   3.443   3.912
  801DMSO    H1 8312   0.925   3.432   3.803
  801DMSO    H2 8313   0.849   3.520   3.939
  801DMSO    H3 8314   1.020   3.468   3.951
  801DMSO    S1 8315   0.866   3.289   3.983
  801DMSO    C2 8316   0.988   3.190   3.900
  801DMSO    H4 8317   0.980   3.087   3.935
  801DMSO    H5 8318   0.967   3.193   3.793
  801DMSO    H6 8319   1.087   3.229   3.920
  801DMSO    O1 8320   0.740   3.261   3.909
  802DMSO    C1 8321   4.718   4.670   4.437
  802DMSO    H1 8322   4.669   4.706   4.527
  802DMSO    H2 8323   4.742   4.755   4.373
  802DMSO    H3 8324   4.654   4.600   4.383
  802DMSO    S1 8325   4.870   4.590   4.483
  802DMSO    C2 8326   4.798   4.465   4.589
  802DMSO    H4 8327   4.878   4.419   4.647
  802DMSO    H5 8328   4.726   4.513   4.655
  802DMSO    H6 8329   4.748   4.390   4.528
  802DMSO    O1 8330   4.930   4.686   4.580
  803DMSO    C1 8331   2.450   0.340   2.389
  803DMSO    H1 8332   2.513   0.338   2.300
  803DMSO    H2 8333   2.377   0.259   2.387
  803DMSO    H3 8334   2.399   0.435   2.397
  803DMSO    S1 8335   2.554   0.320   2.533
  803DMSO    C2 8336   2.601   0.151   2.498
  803DMSO    H4 8337   2.667   0.150   2.411
  803DMSO    H5 8338   2.654   0.112   2.585
  803DMSO    H6 8339   2.511   0.092   2.480
  803DMSO    O1 8340   2.454   0.307   2.643
  804DMSO    C1 8341   1.849   2.623   1.030
  804DMSO    H1 8342   1.784   2.569   0.961
  804DMSO    H2 8343   1.829   2.593   1.133
  804DMSO    H3 8344   1.835   2.730   1.018
  804DMSO    S1 8345   2.019   2.584   0.990
  804DMSO    C2 8346   2.005   2.625   0.816
  804DMSO    H4 8347   1.987   2.732   0.806
  804DMSO    H5 8348   2.098   2.598   0.767
  804DMSO    H6 8349   1.923   2.568   0.773
  804DMSO    O1 8350   2.023   2.436   0.995
  805DMSO    C1 8351   2.248   2.934   1.342
  805DMSO    H1 8352   2.138   2.935   1.339
  805DMSO    H2 8353   2.285   3.005   1.415
  805DMSO    H3 8354   2.286   2.956   1.242
  805DMSO    S1 8355   2.301   2.770   1.388
  805DMSO    C2 8356   2.189   2.685   1.279
  805DMSO    H4 8357   2.087   2.718   1.301
  805DMSO    H5 8358   2.214   2.710   1.176
  805DMSO    H6 8359   2.197   2.577   1.295
  805DMSO    O1 8360   2.243   2.749   1.524
  806DMSO    C1 8361   0.241   3.834   4.103
  806DMSO    H1 8362   0.186   3.746   4.138
  806DMSO    H2 8363   0.173   3.917   4.083
  806DMSO    H3 8364   0.298   3.810   4.014
  806DMSO    S1 8365   0.356   3.884   4.231
  806DMSO    C2 8366   0.231   3.926   4.352
  806DMSO    H4 8367   0.182   3.833   4.383
  806DMSO    H5 8368   0.281   3.973   4.437
  806DMSO    H6 8369   0.159   3.994   4.307
  806DMSO    O1 8370   0.403   4.017   4.185
  807DMSO    C1 8371   4.277   0.910   2.940
  807DMSO    H1 8372   4.303   0.804   2.947
  807DMSO    H2 8373   4.273   0.940   2.835
  807DMSO    H3 8374   4.351   0.971   2.993
  807DMSO    S1 8375   4.115   0.936   3.012
  807DMSO    C2 8376   4.151   0.853   3.166
  807DMSO    H4 8377   4.065   0.865   3.232
  807DMSO    H5 8378   4.165   0.746   3.146
  807DMSO    H6 8379   4.240   0.896   3.212
  807DMSO    O1 8380   4.027   0.839   2.942
  808DMSO    C1 8381   2.184   0.168   0.657
  808DMSO    H1 8382   2.157   0.227   0.569
  808DMSO    H2 8383   2.292   0.172   0.674
  808DMSO    H3 8384   2.155   0.064   0.642
  808DMSO    S1 8385   2.098   0.231   0.800
  808DMSO    C2 8386   2.173   0.393   0.799
  808DMSO    H4 8387   2.144   0.444   0.891
  808DMSO    H5 8388   2.282   0.382   0.795
  808DMSO    H6 8389   2.136   0.448   0.713
  808DMSO    O1 8390   2.164   0.164   0.915
  809DMSO    C1 8391   4.551   0.159   2.644
  809DMSO    H1 8392   4.540   0.262   2.612
  809DMSO    H2 8393   4.656   0.129   2.645
  809DMSO    H3 8394   4.495   0.093   2.578
  809DMSO    S1 8395   4.484   0.141   2.808
  809DMSO    C2 8396   4.602   0.251   2.885
  809DMSO    H4 8397   4.702   0.217   2.860
  809DMSO    H5 8398   4.585   0.352   2.847
  809DMSO    H6 8399   4.585   0.247   2.993
  809DMSO    O1 8400   4.529   0.005   2.851
  810DMSO    C1 8401   1.098   0.810   2.790
  810DMSO    H1 8402   1.117   0.765   2.888
  810DMSO    H2 8403   1.086   0.918   2.799
  810DMSO    H3 8404   1.010   0.765   2.743
  810DMSO    S1 8405   1.240   0.776   2.687
  810DMSO    C2 8406   1.173   0.856   2.542
  810DMSO    H4 8407   1.068   0.829   2.531
  810DMSO    H5 8408   1.184   0.963   2.553
  810DMSO    H6 8409   1.227   0.819   2.455
  810DMSO    O1 8410   1.228   0.631   2.657
  811DMSO    C1 8411   3.281   1.307   1.946
  811DMSO    H1 8412   3.293   1.369   2.034
  811DMSO    H2 8413   3.300   1.362   1.853
  811DMSO    H3 8414   3.181   1.263   1.943
  811DMSO    S1 8415   3.397   1.172   1.956
  811DMSO    C2 8416   3.329   1.079   1.820
  811DMSO    H4 8417   3.336   1.138   1.729
  811DMSO    H5 8418   3.385   0.986   1.810
  811DMSO    H6 8419   3.225   1.057   1.841
  811DMSO    O1 8420   3.349   1.100   2.077
  812DMSO    C1 8421   2.998   1.493   0.697
  812DMSO    H1 8422   2.973   1.551   0.608
  812DMSO    H2 8423   3.051   1.402   0.667
  812DMSO    H3 8424   2.907   1.467   0.751
  812DMSO    S1 8425   3.104   1.590   0.803
  812DMSO    C2 8426   3.099   1.475   0.939
  812DMSO    H4 8427   2.994   1.449   0.959
  812DMSO    H5 8428   3.154   1.385   0.912
  812DMSO    H6 8429   3.142   1.522   1.027
  812DMSO    O1 8430   3.018   1.702   0.849
  813DMSO    C1 8431   1.171   1.019   0.381
  813DMSO    H1 8432   1.078   1.033   0.437
  813DMSO    H2 8433   1.153   1.033   0.274
  813DMSO    H3 8434   1.212   0.920   0.400
  813DMSO    S1 8435   1.292   1.139   0.434
  813DMSO    C2 8436   1.193   1.283   0.398
  813DMSO    H4 8437   1.120   1.298   0.477
  813DMSO    H5 8438   1.259   1.370   0.389
  813DMSO    H6 8439   1.141   1.267   0.303
  813DMSO    O1 8440   1.396   1.139   0.327
  814DMSO    C1 8441   6.248   1.601   2.985
  814DMSO    H1 8442   6.284   1.704   2.981
  814DMSO    H2 8443   6.172   1.591   3.062
  814DMSO    H3 8444   0.032   1.532   3.006
  814DMSO    S1 8445   6.174   1.558   2.828
  814DMSO    C2 8446   0.019   1.597   2.728
  814DMSO    H4 8447   0.099   1.527   2.751
  814DMSO    H5 8448   6.289   1.587   2.623
  814DMSO    H6 8449   0.049   1.699   2.750
  814DMSO    O1 8450   6.081   1.672   2.801
  815DMSO    C1 8451   4.072   4.461   1.010
  815DMSO    H1 8452   3.981   4.437   0.957
  815DMSO    H2 8453   4.158   4.436   0.947
  815DMSO    H3 8454   4.077   4.407   1.105
  815DMSO    S1 8455   4.075   4.637   1.041
  815DMSO    C2 8456   4.218   4.632   1.147
  815DMSO    H4 8457   4.231   4.731   1.193
  815DMSO    H5 8458   4.203   4.557   1.224
  815DMSO    H6 8459   4.305   4.607   1.086
  815DMSO    O1 8460   3.962   4.658   1.137
  816DMSO    C1 8461   1.572   4.144   1.987
  816DMSO    H1 8462   1.579   4.111   2.091
  816DMSO    H2 8463   1.649   4.218   1.966
  816DMSO    H3 8464   1.474   4.186   1.968
  816DMSO    S1 8465   1.595   4.004   1.877
  816DMSO    C2 8466   1.770   3.984   1.905
  816DMSO    H4 8467   1.788   3.950   2.006
  816DMSO    H5 8468   1.806   3.910   1.834
  816DMSO    H6 8469   1.820   4.080   1.888
  816DMSO    O1 8470   1.593   4.067   1.742
  817DMSO    C1 8471   2.385   1.139   0.585
  817DMSO    H1 8472   2.491   1.156   0.567
  817DMSO    H2 8473   2.353   1.193   0.674
  817DMSO    H3 8474   2.365   1.032   0.595
  817DMSO    S1 8475   2.293   1.201   0.445
  817DMSO    C2 8476   2.376   1.100   0.324
  817DMSO    H4 8477   2.347   1.135   0.225
  817DMSO    H5 8478   2.484   1.111   0.337
  817DMSO    H6 8479   2.346   0.996   0.339
  817DMSO    O1 8480   2.349   1.337   0.424
  818DMSO    C1 8481   1.748   2.285   2.717
  818DMSO    H1 8482   1.771   2.184   2.751
  818DMSO    H2 8483   1.756   2.357   2.798
  818DMSO    H3 8484   1.647   2.285   2.677
  818DMSO    S1 8485   1.857   2.332   2.585
  818DMSO    C2 8486   2.007   2.312   2.679
  818DMSO    H4 8487   2.006   2.214   2.724
  818DMSO    H5 8488   2.091   2.325   2.611
  818DMSO    H6 8489   2.008   2.390   2.755
  818DMSO    O1 8490   1.850   2.481   2.584
  819DMSO    C1 8491   2.003   0.018   0.181
  819DMSO    H1 8492   2.075   0.067   0.115
  819DMSO    H2 8493   1.994   5.980   0.158
  819DMSO    H3 8494   1.905   0.065   0.174
  819DMSO    S1 8495   2.060   0.034   0.350
  819DMSO    C2 8496   2.203   5.997   0.334
  819DMSO    H4 8497   2.170   5.897   0.307
  819DMSO    H5 8498   2.270   6.040   0.260
  819DMSO    H6 8499   2.253   5.994   0.431
  819DMSO    O1 8500   1.964   6.019   0.427
  820DMSO    C1 8501   1.389   2.111   3.076
  820DMSO    H1 8502   1.438   2.142   2.984
  820DMSO    H2 8503   1.302   2.049   3.055
  820DMSO    H3 8504   1.358   2.198   3.135
  820DMSO    S1 8505   1.502   2.016   3.175
  820DMSO    C2 8506   1.514   1.877   3.063
  820DMSO    H4 8507   1.414   1.844   3.037
  820DMSO    H5 8508   1.569   1.907   2.973
  820DMSO    H6 8509   1.566   1.796   3.114
  820DMSO    O1 8510   1.416   1.964   3.284
  821DMSO    C1 8511   3.198   3.080   1.385
  821DMSO    H1 8512   3.166   3.029   1.294
  821DMSO    H2 8513   3.306   3.070   1.395
  821DMSO    H3 8514   3.146   3.042   1.472
  821DMSO    S1 8515   3.163   3.254   1.367
  821DMSO    C2 8516   2.991   3.234   1.321
  821DMSO    H4 8517   2.931   3.209   1.408
  821DMSO    H5 8518   2.956   3.329   1.278
  821DMSO    H6 8519   2.984   3.156   1.246
  821DMSO    O1 8520   3.231   3.287   1.239
  822DMSO    C1 8521   4.401   0.535   3.364
  822DMSO    H1 8522   4.458   0.623   3.336
  822DMSO    H2 8523   4.431   0.449   3.304
  822DMSO    H3 8524   4.294   0.554   3.353
  822DMSO    S1 8525   4.436   0.499   3.536
  822DMSO    C2 8526   4.316   0.367   3.554
  822DMSO    H4 8527   4.361   0.276   3.512
  822DMSO    H5 8528   4.299   0.354   3.660
  822DMSO    H6 8529   4.225   0.394   3.501
  822DMSO    O1 8530   4.374   0.613   3.609
  823DMSO    C1 8531   1.868   3.520   1.186
  823DMSO    H1 8532   1.802   3.548   1.268
  823DMSO    H2 8533   1.947   3.453   1.219
  823DMSO    H3 8534   1.909   3.609   1.139
  823DMSO    S1 8535   1.771   3.435   1.062
  823DMSO    C2 8536   1.723   3.299   1.168
  823DMSO    H4 8537   1.675   3.224   1.106
  823DMSO    H5 8538   1.811   3.256   1.216
  823DMSO    H6 8539   1.652   3.334   1.243
  823DMSO    O1 8540   1.875   3.374   0.974
  824DMSO    C1 8541   1.772   4.622   0.663
  824DMSO    H1 8542   1.681   4.598   0.607
  824DMSO    H2 8543   1.860   4.604   0.603
  824DMSO    H3 8544   1.774   4.562   0.755
  824DMSO    S1 8545   1.763   4.795   0.706
  824DMSO    C2 8546   1.898   4.789   0.823
  824DMSO    H4 8547   1.886   4.703   0.888
  824DMSO    H5 8548   1.992   4.783   0.768
  824DMSO    H6 8549   1.895   4.881   0.882
  824DMSO    O1 8550   1.642   4.803   0.793
  825DMSO    C1 8551   2.577   3.926   0.147
  825DMSO    H1 8552   2.511   3.920   0.061
  825DMSO    H2 8553   2.650   3.845   0.146
  825DMSO    H3 8554   2.518   3.923   0.239
  825DMSO    S1 8555   2.663   4.083   0.142
  825DMSO    C2 8556   2.746   4.051   6.173
  825DMSO    H4 8557   2.815   4.133   6.154
  825DMSO    H5 8558   2.801   3.957   6.182
  825DMSO    H6 8559   2.671   4.044   6.094
  825DMSO    O1 8560   2.770   4.067   0.244
  826DMSO    C1 8561   0.353   3.237   4.630
  826DMSO    H1 8562   0.304   3.258   4.534
  826DMSO    H2 8563   0.435   3.308   4.644
  826DMSO    H3 8564   0.390   3.135   4.633
  826DMSO    S1 8565   0.235   3.263   4.761
  826DMSO    C2 8566   0.112   3.149   4.701
  826DMSO    H4 8567   0.088   3.175   4.598
  826DMSO    H5 8568   0.150   3.047   4.708
  826DMSO    H6 8569   0.023   3.161   4.763
  826DMSO    O1 8570   0.177   3.396   4.729
  827DMSO    C1 8571   4.464   4.458   4.099
  827DMSO    H1 8572   4.499   4.392   4.020
  827DMSO    H2 8573   4.357   4.475   4.089
  827DMSO    H3 8574   4.519   4.553   4.094
  827DMSO    S1 8575   4.497   4.379   4.255
  827DMSO    C2 8576   4.671   4.356   4.224
  827DMSO    H4 8577   4.717   4.312   4.313
  827DMSO    H5 8578   4.684   4.288   4.140
  827DMSO    H6 8579   4.717   4.452   4.203
  827DMSO    O1 8580   4.439   4.242   4.237
  828DMSO    C1 8581   4.527   3.775   1.920
  828DMSO    H1 8582   4.635   3.763   1.926
  828DMSO    H2 8583   4.477   3.679   1.936
  828DMSO    H3 8584   4.499   3.816   1.823
  828DMSO    S1 8585   4.472   3.888   2.047
  828DMSO    C2 8586   4.585   4.018   2.000
  828DMSO    H4 8587   4.687   3.980   2.001
  828DMSO    H5 8588   4.558   4.054   1.900
  828DMSO    H6 8589   4.575   4.100   2.070
  828DMSO    O1 8590   4.529   3.830   2.173
  829DMSO    C1 8591   2.484   2.808   3.068
  829DMSO    H1 8592   2.529   2.876   2.996
  829DMSO    H2 8593   2.449   2.717   3.020
  829DMSO    H3 8594   2.401   2.857   3.119
  829DMSO    S1 8595   2.605   2.767   3.192
  829DMSO    C2 8596   2.709   2.668   3.086
  829DMSO    H4 8597   2.648   2.589   3.041
  829DMSO    H5 8598   2.754   2.732   3.009
  829DMSO    H6 8599   2.787   2.623   3.148
  829DMSO    O1 8600   2.535   2.664   3.275
  830DMSO    C1 8601   3.783   4.423   1.293
  830DMSO    H1 8602   3.880   4.463   1.263
  830DMSO    H2 8603   3.722   4.401   1.205
  830DMSO    H3 8604   3.732   4.495   1.357
  830DMSO    S1 8605   3.810   4.273   1.386
  830DMSO    C2 8606   3.872   4.178   1.248
  830DMSO    H4 8607   3.800   4.180   1.167
  830DMSO    H5 8608   3.968   4.220   1.216
  830DMSO    H6 8609   3.885   4.075   1.281
  830DMSO    O1 8610   3.673   4.217   1.409
  831DMSO    C1 8611   4.814   2.613   3.966
  831DMSO    H1 8612   4.737   2.536   3.975
  831DMSO    H2 8613   4.911   2.566   3.947
  831DMSO    H3 8614   4.819   2.672   4.058
  831DMSO    S1 8615   4.772   2.720   3.829
  831DMSO    C2 8616   4.894   2.845   3.866
  831DMSO    H4 8617   4.994   2.803   3.856
  831DMSO    H5 8618   4.880   2.927   3.796
  831DMSO    H6 8619   4.879   2.881   3.968
  831DMSO    O1 8620   4.642   2.783   3.867
  832DMSO    C1 8621   1.055   3.736   2.825
  832DMSO    H1 8622   1.079   3.823   2.888
  832DMSO    H2 8623   0.968   3.760   2.764
  832DMSO    H3 8624   1.035   3.649   2.887
  832DMSO    S1 8625   1.193   3.703   2.717
  832DMSO    C2 8626   1.124   3.551   2.653
  832DMSO    H4 8627   1.099   3.483   2.735
  832DMSO    H5 8628   1.032   3.574   2.598
  832DMSO    H6 8629   1.196   3.503   2.586
  832DMSO    O1 8630   1.303   3.660   2.809
  833DMSO    C1 8631   4.762   3.131   2.249
  833DMSO    H1 8632   4.815   3.222   2.222
  833DMSO    H2 8633   4.654   3.147   2.249
  833DMSO    H3 8634   4.798   3.096   2.346
  833DMSO    S1 8635   4.800   3.006   2.128
  833DMSO    C2 8636   4.764   3.112   1.989
  833DMSO    H4 8637   4.829   3.200   1.993
  833DMSO    H5 8638   4.784   3.058   1.897
  833DMSO    H6 8639   4.660   3.143   1.991
  833DMSO    O1 8640   4.682   2.916   2.138
  834DMSO    C1 8641   0.713   2.010   2.396
  834DMSO    H1 8642   0.769   1.928   2.440
  834DMSO    H2 8643   0.641   2.050   2.467
  834DMSO    H3 8644   0.662   1.975   2.307
  834DMSO    S1 8645   0.825   2.140   2.347
  834DMSO    C2 8646   0.884   2.177   2.511
  834DMSO    H4 8647   0.925   2.086   2.555
  834DMSO    H5 8648   0.961   2.253   2.505
  834DMSO    H6 8649   0.800   2.214   2.571
  834DMSO    O1 8650   0.737   2.255   2.312
  835DMSO    C1 8651   0.220   2.840   1.144
  835DMSO    H1 8652   0.314   2.833   1.198
  835DMSO    H2 8653   0.240   2.840   1.037
  835DMSO    H3 8654   0.168   2.931   1.172
  835DMSO    S1 8655   0.116   2.700   1.184
  835DMSO    C2 8656   6.268   2.768   1.108
  835DMSO    H4 8657   6.248   2.865   1.153
  835DMSO    H5 8658   6.284   2.778   1.001
  835DMSO    H6 8659   6.185   2.700   1.127
  835DMSO    O1 8660   0.090   2.713   1.330
  836DMSO    C1 8661   4.832   3.461   2.398
  836DMSO    H1 8662   4.758   3.386   2.374
  836DMSO    H2 8663   4.915   3.416   2.454
  836DMSO    H3 8664   4.789   3.543   2.455
  836DMSO    S1 8665   4.901   3.528   2.247
  836DMSO    C2 8666   4.744   3.558   2.166
  836DMSO    H4 8667   4.766   3.590   2.064
  836DMSO    H5 8668   4.686   3.466   2.164
  836DMSO    H6 8669   4.691   3.637   2.219
  836DMSO    O1 8670   4.952   3.407   2.176
  837DMSO    C1 8671   1.422   1.034   2.906
  837DMSO    H1 8672   1.509   1.025   2.840
  837DMSO    H2 8673   1.454   1.042   3.009
  837DMSO    H3 8674   1.358   0.947   2.894
  837DMSO    S1 8675   1.330   1.181   2.859
  837DMSO    C2 8676   1.192   1.152   2.969
  837DMSO    H4 8677   1.111   1.220   2.941
  837DMSO    H5 8678   1.158   1.049   2.958
  837DMSO    H6 8679   1.222   1.169   3.072
  837DMSO    O1 8680   1.279   1.151   2.723
  838DMSO    C1 8681   4.577   3.974   0.956
  838DMSO    H1 8682   4.554   4.079   0.975
  838DMSO    H2 8683   4.660   3.965   0.886
  838DMSO    H3 8684   4.490   3.926   0.913
  838DMSO    S1 8685   4.620   3.893   1.110
  838DMSO    C2 8686   4.763   3.994   1.143
  838DMSO    H4 8687   4.818   3.950   1.226
  838DMSO    H5 8688   4.826   3.997   1.054
  838DMSO    H6 8689   4.728   4.094   1.169
  838DMSO    O1 8690   4.678   3.762   1.068
  839DMSO    C1 8691   0.861   3.581   1.882
  839DMSO    H1 8692   0.852   3.651   1.965
  839DMSO    H2 8693   0.800   3.612   1.797
  839DMSO    H3 8694   0.833   3.481   1.914
  839DMSO    S1 8695   1.032   3.574   1.831
  839DMSO    C2 8696   1.037   3.738   1.762
  839DMSO    H4 8697   1.012   3.811   1.840
  839DMSO    H5 8698   1.138   3.755   1.725
  839DMSO    H6 8699   0.966   3.742   1.680
  839DMSO    O1 8700   1.029   3.486   1.711
  840DMSO    C1 8701   1.180   4.208   3.013
  840DMSO    H1 8702   1.108   4.289   3.020
  840DMSO    H2 8703   1.277   4.244   3.049
  840DMSO    H3 8704   1.185   4.174   2.909
  840DMSO    S1 8705   1.124   4.074   3.117
  840DMSO    C2 8706   1.260   3.963   3.082
  840DMSO    H4 8707   1.263   3.945   2.975
  840DMSO    H5 8708   1.352   4.010   3.117
  840DMSO    H6 8709   1.241   3.870   3.135
  840DMSO    O1 8710   1.013   4.013   3.039
  841DMSO    C1 8711   1.581   1.825   2.656
  841DMSO    H1 8712   1.532   1.756   2.587
  841DMSO    H2 8713   1.672   1.866   2.611
  841DMSO    H3 8714   1.603   1.773   2.749
  841DMSO    S1 8715   1.468   1.958   2.691
  841DMSO    C2 8716   1.470   2.026   2.526
  841DMSO    H4 8717   1.409   2.117   2.527
  841DMSO    H5 8718   1.572   2.048   2.497
  841DMSO    H6 8719   1.424   1.954   2.459
  841DMSO    O1 8720   1.552   2.054   2.770
  842DMSO    C1 8721   2.964   3.887   1.181
  842DMSO    H1 8722   2.905   3.896   1.089
  842DMSO    H2 8723   3.070   3.894   1.159
  842DMSO    H3 8724   2.943   3.791   1.228
  842DMSO    S1 8725   2.918   4.018   1.293
  842DMSO    C2 8726   2.949   4.151   1.176
  842DMSO    H4 8727   2.946   4.246   1.229
  842DMSO    H5 8728   3.047   4.139   1.130
  842DMSO    H6 8729   2.871   4.149   1.100
  842DMSO    O1 8730   3.030   4.023   1.392
  843DMSO    C1 8731   4.694   4.202   1.558
  843DMSO    H1 8732   4.731   4.277   1.488
  843DMSO    H2 8733   4.585   4.198   1.555
  843DMSO    H3 8734   4.729   4.223   1.659
  843DMSO    S1 8735   4.757   4.044   1.505
  843DMSO    C2 8736   4.709   3.955   1.653
  843DMSO    H4 8737   4.761   3.998   1.738
  843DMSO    H5 8738   4.601   3.964   1.665
  843DMSO    H6 8739   4.737   3.850   1.641
  843DMSO    O1 8740   4.905   4.059   1.520
  844DMSO    C1 8741   1.150   1.249   1.225
  844DMSO    H1 8742   1.253   1.276   1.248
  844DMSO    H2 8743   1.139   1.226   1.119
  844DMSO    H3 8744   1.082   1.329   1.253
  844DMSO    S1 8745   1.109   1.103   1.320
  844DMSO    C2 8746   0.934   1.107   1.284
  844DMSO    H4 8747   0.890   1.193   1.335
  844DMSO    H5 8748   0.920   1.115   1.176
  844DMSO    H6 8749   0.889   1.015   1.321
  844DMSO    O1 8750   1.117   1.152   1.461
  845DMSO    C1 8751   0.684   0.861   2.253
  845DMSO    H1 8752   0.663   0.767   2.202
  845DMSO    H2 8753   0.750   0.845   2.338
  845DMSO    H3 8754   0.591   0.908   2.286
  845DMSO    S1 8755   0.765   0.973   2.139
  845DMSO    C2 8756   0.916   0.879   2.128
  845DMSO    H4 8757   0.986   0.935   2.066
  845DMSO    H5 8758   0.956   0.864   2.228
  845DMSO    H6 8759   0.895   0.783   2.080
  845DMSO    O1 8760   0.801   1.091   2.223
  846DMSO    C1 8761   3.881   3.952   1.581
  846DMSO    H1 8762   3.827   3.875   1.527
  846DMSO    H2 8763   3.933   4.017   1.510
  846DMSO    H3 8764   3.952   3.907   1.651
  846DMSO    S1 8765   3.763   4.050   1.673
  846DMSO    C2 8766   3.884   4.155   1.752
  846DMSO    H4 8767   3.834   4.218   1.825
  846DMSO    H5 8768   3.959   4.093   1.802
  846DMSO    H6 8769   3.931   4.218   1.677
  846DMSO    O1 8770   3.718   3.958   1.782
  847DMSO    C1 8771   0.161   3.714   4.661
  847DMSO    H1 8772   0.134   3.674   4.759
  847DMSO    H2 8773   0.086   3.786   4.628
  847DMSO    H3 8774   0.170   3.631   4.589
  847DMSO    S1 8775   0.319   3.796   4.672
  847DMSO    C2 8776   0.404   3.662   4.752
  847DMSO    H4 8777   0.505   3.695   4.778
  847DMSO    H5 8778   0.349   3.636   4.842
  847DMSO    H6 8779   0.408   3.576   4.684
  847DMSO    O1 8780   0.299   3.896   4.780
  848DMSO    C1 8781   3.264   0.654   1.906
  848DMSO    H1 8782   3.300   0.749   1.944
  848DMSO    H2 8783   3.314   0.630   1.812
  848DMSO    H3 8784   3.156   0.658   1.890
  848DMSO    S1 8785   3.301   0.528   2.026
  848DMSO    C2 8786   3.204   0.400   1.947
  848DMSO    H4 8787   3.199   0.315   2.015
  848DMSO    H5 8788   3.103   0.439   1.929
  848DMSO    H6 8789   3.252   0.373   1.854
  848DMSO    O1 8790   3.219   0.568   2.144
  849DMSO    C1 8791   0.561   2.601   4.252
  849DMSO    H1 8792   0.515   2.677   4.315
  849DMSO    H2 8793   0.535   2.501   4.286
  849DMSO    H3 8794   0.670   2.611   4.254
  849DMSO    S1 8795   0.505   2.621   4.083
  849DMSO    C2 8796   0.331   2.595   4.117
  849DMSO    H4 8797   0.319   2.514   4.189
  849DMSO    H5 8798   0.288   2.687   4.156
  849DMSO    H6 8799   0.283   2.568   4.023
  849DMSO    O1 8800   0.549   2.496   4.016
  850DMSO    C1 8801   2.153   0.531   3.159
  850DMSO    H1 8802   2.243   0.587   3.186
  850DMSO    H2 8803   2.065   0.584   3.193
  850DMSO    H3 8804   2.156   0.431   3.202
  850DMSO    S1 8805   2.147   0.518   2.981
  850DMSO    C2 8806   2.305   0.435   2.964
  850DMSO    H4 8807   2.299   0.338   3.014
  850DMSO    H5 8808   2.325   0.422   2.857
  850DMSO    H6 8809   2.383   0.497   3.009
  850DMSO    O1 8810   2.173   0.657   2.936
  851DMSO    C1 8811   1.882   0.590   4.291
  851DMSO    H1 8812   1.961   0.624   4.356
  851DMSO    H2 8813   1.820   0.674   4.260
  851DMSO    H3 8814   1.820   0.515   4.341
  851DMSO    S1 8815   1.954   0.516   4.145
  851DMSO    C2 8816   2.041   0.386   4.232
  851DMSO    H4 8817   2.101   0.430   4.311
  851DMSO    H5 8818   1.968   0.317   4.273
  851DMSO    H6 8819   2.106   0.334   4.161
  851DMSO    O1 8820   2.061   0.611   4.104
  852DMSO    C1 8821   2.955   2.089   4.960
  852DMSO    H1 8822   3.062   2.086   4.944
  852DMSO    H2 8823   2.932   2.135   5.057
  852DMSO    H3 8824   2.911   1.989   4.956
  852DMSO    S1 8825   2.880   2.189   4.833
  852DMSO    C2 8826   2.712   2.149   4.883
  852DMSO    H4 8827   2.642   2.204   4.820
  852DMSO    H5 8828   2.696   2.042   4.873
  852DMSO    H6 8829   2.699   2.179   4.987
  852DMSO    O1 8830   2.904   2.111   4.707
  853DMSO    C1 8831   4.446   1.282   2.834
  853DMSO    H1 8832   4.396   1.238   2.920
  853DMSO    H2 8833   4.529   1.345   2.867
  853DMSO    H3 8834   4.376   1.338   2.772
  853DMSO    S1 8835   4.512   1.148   2.737
  853DMSO    C2 8836   4.588   1.255   2.616
  853DMSO    H4 8837   4.513   1.321   2.573
  853DMSO    H5 8838   4.667   1.313   2.662
  853DMSO    H6 8839   4.629   1.192   2.537
  853DMSO    O1 8840   4.391   1.094   2.668
  854DMSO    C1 8841   0.593   0.356   2.340
  854DMSO    H1 8842   0.606   0.392   2.238
  854DMSO    H2 8843   0.636   0.427   2.411
  854DMSO    H3 8844   0.641   0.259   2.349
  854DMSO    S1 8845   0.419   0.338   2.373
  854DMSO    C2 8846   0.438   0.282   2.541
  854DMSO    H4 8847   0.462   0.367   2.605
  854DMSO    H5 8848   0.344   0.236   2.572
  854DMSO    H6 8849   0.518   0.208   2.545
  854DMSO    O1 8850   0.380   0.213   2.302
  855DMSO    C1 8851   4.437   1.934   0.674
  855DMSO    H1 8852   4.493   1.842   0.684
  855DMSO    H2 8853   4.491   2.015   0.723
  855DMSO    H3 8854   4.336   1.925   0.715
  855DMSO    S1 8855   4.424   1.977   0.501
  855DMSO    C2 8856   4.372   1.814   0.448
  855DMSO    H4 8857   4.370   1.815   0.339
  855DMSO    H5 8858   4.446   1.741   0.483
  855DMSO    H6 8859   4.274   1.793   0.489
  855DMSO    O1 8860   4.566   1.985   0.457
  856DMSO    C1 8861   3.944   1.596   1.918
  856DMSO    H1 8862   4.034   1.614   1.857
  856DMSO    H2 8863   3.962   1.513   1.987
  856DMSO    H3 8864   3.860   1.573   1.852
  856DMSO    S1 8865   3.907   1.743   2.012
  856DMSO    C2 8866   3.912   1.856   1.874
  856DMSO    H4 8867   3.832   1.830   1.804
  856DMSO    H5 8868   3.897   1.957   1.911
  856DMSO    H6 8869   4.009   1.847   1.824
  856DMSO    O1 8870   4.032   1.773   2.087
  857DMSO    C1 8871   1.149   4.883   0.148
  857DMSO    H1 8872   1.170   4.986   0.118
  857DMSO    H2 8873   1.121   4.881   0.253
  857DMSO    H3 8874   1.237   4.819   0.132
  857DMSO    S1 8875   1.011   4.822   0.052
  857DMSO    C2 8876   1.088   4.842   6.078
  857DMSO    H4 8877   1.012   4.822   6.002
  857DMSO    H5 8878   1.123   4.945   6.069
  857DMSO    H6 8879   1.170   4.771   6.068
  857DMSO    O1 8880   0.911   4.933   0.057
  858DMSO    C1 8881   0.657   4.703   4.451
  858DMSO    H1 8882   0.617   4.780   4.517
  858DMSO    H2 8883   0.732   4.645   4.504
  858DMSO    H3 8884   0.699   4.748   4.361
  858DMSO    S1 8885   0.524   4.594   4.403
  858DMSO    C2 8886   0.415   4.724   4.349
  858DMSO    H4 8887   0.404   4.796   4.430
[truncated: 439,367 more chars]
