# Supplementary material for: Metallicious: Automated Force-Field Parameterization of Covalently Bound Metals for Supramolecular Structures
Source: J Chem Theory Comput. 2024 Oct 7;20(20):9060–71. doi: 10.1021/acs.jctc.4c00850 (PMC11500408; doi:10.1021/acs.jctc.4c00850)
Supplement: Supplementary file 2 — ct4c00850_si_002.zip [file ct4c00850_si_002.zip › SI_MD_input/Pd6Ru8L24/metallicious/2_nvt.gro]

Great Red Oystrich Makes All Chemists Sane
18650
    1Ru      Ru    1   4.036   3.605   2.593 -0.0720 -0.1350  0.0443
    2Ru      Ru    2   2.936   4.185   3.215 -0.3075 -0.0632  0.1668
    3Ru      Ru    3   3.964   2.849   3.657  0.0150  0.0056  0.0552
    4Ru      Ru    4   3.097   3.371   4.081 -0.1829  0.0971  0.1642
    5Ru      Ru    5   2.139   3.224   2.600 -0.0598  0.0838  0.0530
    6Ru      Ru    6   2.166   2.435   3.584  0.1254 -0.0465  0.0789
    7Ru      Ru    7   3.191   2.703   2.094 -0.0217 -0.0611 -0.1002
    8Ru      Ru    8   3.269   1.893   3.070 -0.1853 -0.2415  0.1437
    9Pd      Pd    9   2.987   3.932   2.045  0.1290  0.1657 -0.0322
   10Pd      Pd   10   3.997   4.068   3.707 -0.0105  0.0667  0.0354
   11Pd      Pd   11   4.286   2.376   2.557 -0.0037  0.1202  0.0826
   12Pd      Pd   12   2.241   2.012   2.445  0.1247  0.3683 -0.2807
   13Pd      Pd   13   1.957   3.623   3.746 -0.0052  0.1469 -0.1324
   14Pd      Pd   14   3.151   2.197   4.249  0.0578 -0.1235  0.0038
   15UNK     H0   15   3.592   1.951   4.333 -2.3220  0.0493  1.1385
   15UNK     H1   16   3.349   1.994   4.338 -2.7674  2.4928  0.3708
   15UNK     C2   17   3.559   2.043   4.286 -0.5549 -0.0627 -0.4528
   15UNK     C3   18   3.419   2.063   4.291 -0.3317 -0.4090 -0.5810
   15UNK     C4   19   3.635   2.128   4.210 -0.1032 -0.4000  0.2600
   15UNK     H5   20   3.741   2.103   4.212 -0.2353 -0.9869  2.8589
   15UNK     N6   21   3.361   2.171   4.236  0.0778 -0.1642  0.0537
   15UNK     C7   22   3.573   2.243   4.148 -0.4504 -0.4602 -0.4490
   15UNK     C8   23   3.435   2.255   4.166 -0.6250 -0.5474  0.3614
   15UNK     H9   24   3.829   2.262   4.054 -1.5371 -0.5097 -1.8332
   15UNK    C10   25   3.638   2.340   4.070  0.0080  0.6513  0.2038
   15UNK    N11   26   3.766   2.337   4.028 -1.0041  0.7329  0.2242
   15UNK    H12   27   3.380   2.344   4.134  0.8717  0.9731  1.7997
   15UNK    H13   28   4.051   2.312   3.898  2.7874  1.0619  3.1124
   15UNK    N14   29   3.587   2.445   4.017  0.6922  0.0318  0.2301
   15UNK    C15   30   3.800   2.441   3.943  0.2089  0.1749 -0.2141
   15UNK    C16   31   4.032   2.410   3.857 -0.1594 -0.3529  0.6516
   15UNK    H17   32   4.228   2.415   3.781  0.1601  0.3940 -1.0137
   15UNK    C18   33   3.910   2.482   3.870  0.3761  0.5037 -0.2442
   15UNK    C19   34   3.683   2.515   3.949 -0.2453  0.3016 -0.1593
   15UNK    C20   35   4.135   2.470   3.784  0.1401  0.3380 -0.3730
   15UNK    C21   36   3.668   2.642   3.893  0.2490 -0.8030  0.2230
   15UNK    C22   37   3.902   2.613   3.808 -0.3538 -0.4819  0.3833
   15UNK    C23   38   4.115   2.598   3.721  0.3115 -0.4859 -0.4988
   15UNK    H24   39   3.470   2.679   3.946 -1.2255  0.7729 -1.0984
   15UNK    C25   40   3.785   2.693   3.824  0.0967  0.5813  0.5771
   15UNK    C26   41   3.555   2.722   3.893  0.1132 -0.0060  0.3567
   15UNK    N27   42   4.004   2.666   3.737  0.5823 -0.5086 -0.9165
   15UNK    H28   43   4.194   2.649   3.666 -0.9992  2.0055 -0.2525
   15UNK    N29   44   3.792   2.812   3.758 -0.2220 -0.1869  0.4486
   15UNK    C30   45   3.555   2.843   3.822 -0.0554 -0.0115 -0.2771
   15UNK    C31   46   3.680   2.890   3.764  0.4479  0.5628 -0.4316
   15UNK    H32   47   3.468   2.907   3.817 -0.2125 -0.1572  0.5107
   15UNK    H33   48   3.680   2.986   3.714  0.4772  1.4483  1.1902
   16UNK     H0   49   1.930   4.115   3.761 -0.4744 -0.7555  1.0048
   16UNK     H1   50   1.857   3.879   3.788  0.2357  0.4817  0.3579
   16UNK     C2   51   1.991   4.038   3.715 -0.7864 -0.2809 -0.2215
   16UNK     C3   52   1.944   3.904   3.727 -0.4450 -0.1000 -0.8900
   16UNK     C4   53   2.114   4.067   3.651  0.2790  0.3596  0.1592
   16UNK     H5   54   2.154   4.167   3.637 -1.9753  0.9858 -2.6036
   16UNK     N6   55   2.017   3.799   3.688 -0.1728 -0.3199  0.2261
   16UNK     C7   56   2.196   3.956   3.608  0.8177 -0.7000  0.3082
   16UNK     C8   57   2.138   3.824   3.629  0.0570 -1.0887  0.3158
   16UNK     H9   58   2.361   3.801   3.434  1.0152 -0.4592  0.9824
   16UNK    C10   59   2.331   3.977   3.553  0.4207  0.3086  0.2583
   16UNK    N11   60   2.393   3.893   3.461  0.2348  0.2990 -0.5693
   16UNK    H12   61   2.202   3.741   3.600  2.7368  0.0093  2.5711
   16UNK    H13   62   2.540   3.734   3.228 -1.2321  0.5318  1.8020
   16UNK    N14   63   2.402   4.086   3.566  0.3218 -0.2958  0.5151
   16UNK    C15   64   2.508   3.958   3.411 -0.2549  0.2995 -0.4950
   16UNK    C16   65   2.612   3.815   3.228  0.4936 -0.8819  0.0270
   16UNK    H17   66   2.727   3.710   3.083  0.6124 -0.4432  0.4075
   16UNK    C18   67   2.605   3.932   3.312  0.1912  0.0791  0.5631
   16UNK    C19   68   2.508   4.079   3.481  0.3526 -0.1609 -0.2910
   16UNK    C20   69   2.722   3.801   3.143  0.2997 -0.2164  0.0473
   16UNK    C21   70   2.605   4.179   3.467  0.4790  0.7130 -0.0529
   16UNK    C22   71   2.700   4.033   3.295 -0.5819  0.0043 -0.3433
   16UNK    C23   72   2.827   3.894   3.147  0.0489 -0.9677  0.0703
   16UNK    H24   73   2.539   4.302   3.631 -0.1419  0.5604 -0.0445
   16UNK    C25   74   2.706   4.152   3.375  1.1754  0.7813  0.4079
   16UNK    C26   75   2.613   4.292   3.552 -0.4517 -0.4208 -0.2248
   16UNK    N27   76   2.816   4.017   3.219  0.3018 -0.5856  0.2209
   16UNK    H28   77   2.914   3.875   3.084  1.9547 -1.4005  2.6727
   16UNK    N29   78   2.808   4.232   3.360 -0.2718 -0.2566  0.1913
   16UNK    C30   79   2.725   4.378   3.537 -0.0844 -0.0084 -0.6454
   16UNK    C31   80   2.810   4.345   3.435  0.0395 -0.6328 -0.2680
   16UNK    H32   81   2.747   4.467   3.594  0.6596  1.1153 -2.6227
   16UNK    H33   82   2.898   4.408   3.421 -0.0290 -0.4993 -0.1079
   17UNK     H0   83   1.536   3.663   3.472  0.8675 -0.3591 -1.6192
   17UNK     H1   84   1.691   3.687   3.671  1.0747 -1.0094  0.8340
   17UNK     C2   85   1.637   3.624   3.466  0.7539 -0.9489 -0.1531
   17UNK     C3   86   1.723   3.647   3.575  0.2548 -0.2403  0.2368
   17UNK     C4   87   1.693   3.578   3.348  1.0842  0.0424  0.2708
   17UNK     H5   88   1.635   3.564   3.258  0.6354 -1.7319  0.7891
   17UNK     N6   89   1.848   3.608   3.575  0.3950 -0.3882 -1.0734
   17UNK     C7   90   1.829   3.544   3.345 -0.1144 -0.0012 -0.1834
   17UNK     C8   91   1.902   3.548   3.469 -0.5468 -0.3875 -0.2537
   17UNK     H9   92   1.785   3.617   3.087  0.5602  1.3108 -0.7425
   17UNK    C10   93   1.889   3.502   3.220  0.0183  0.1232  0.2400
   17UNK    N11   94   1.861   3.552   3.097 -0.7601 -0.1898  0.1349
   17UNK    H12   95   2.007   3.521   3.468 -0.0580  1.3765 -1.3225
   17UNK    H13   96   1.797   3.639   2.842  0.0403  0.3838 -0.9208
   17UNK    N14   97   1.966   3.398   3.207 -0.0435 -0.2779 -0.2611
   17UNK    C15   98   1.921   3.465   3.005 -0.2197  0.2128 -0.2613
   17UNK    C16   99   1.856   3.562   2.792  0.1234 -0.6379  0.6741
   17UNK    H17  100   1.821   3.635   2.591 -0.2706  0.7487  0.6013
   17UNK    C18  101   1.923   3.464   2.868  0.0784 -0.1811  0.6388
   17UNK    C19  102   1.992   3.373   3.075  0.2975  0.3903  0.0410
   17UNK    C20  103   1.867   3.558   2.652 -0.2042  0.1038 -0.2440
   17UNK    C21  104   2.067   3.273   3.012  0.3331 -0.7916  0.9774
   17UNK    C22  105   2.003   3.371   2.805  0.0194  0.2310  0.2008
   17UNK    C23  106   1.952   3.462   2.598  0.1632 -0.0917  0.1332
   17UNK    H24  107   2.138   3.179   3.182  0.6977  0.5296  0.3560
   17UNK    C25  108   2.074   3.269   2.871  0.9137  0.4988  0.5905
   17UNK    C26  109   2.140   3.174   3.074  0.5792 -0.1746  0.3842
   17UNK    N27  110   2.016   3.370   2.672  0.0456 -0.1802 -0.4322
   17UNK    H28  111   1.960   3.448   2.490  0.9963 -1.5116  0.3484
   17UNK    N29  112   2.137   3.179   2.800  0.1039  0.1739  0.5324
   17UNK    C30  113   2.202   3.068   3.006  0.6122  0.5497  0.7666
   17UNK    C31  114   2.199   3.079   2.861  0.4454  0.2318 -0.4092
   17UNK    H32  115   2.255   2.985   3.051  1.0674  1.5654  2.1750
   17UNK    H33  116   2.245   2.998   2.803 -0.0178 -0.5599  0.3086
   18UNK     H0  117   1.789   2.143   2.294 -0.1145  1.5509  0.4994
   18UNK     H1  118   1.976   1.991   2.384 -0.6384 -0.4031 -0.7345
   18UNK     C2  119   1.878   2.188   2.338  0.7872 -0.0523  0.4019
   18UNK     C3  120   1.981   2.099   2.379  0.5533 -0.3794  0.5207
   18UNK     C4  121   1.899   2.328   2.335  0.3999 -0.3625 -0.7829
   18UNK     H5  122   1.815   2.393   2.313 -0.4878 -0.7604  1.2686
   18UNK     N6  123   2.096   2.149   2.422 -0.8573  0.3241  0.5451
   18UNK     C7  124   2.017   2.381   2.397  0.2126  0.3990 -0.4588
   18UNK     C8  125   2.115   2.281   2.437  0.5605  0.2496 -0.2395
   18UNK     H9  126   1.841   2.594   2.466 -0.1631 -0.3790  0.5434
   18UNK    C10  127   2.038   2.526   2.425  0.3698  0.3049 -0.1921
   18UNK    N11  128   1.939   2.615   2.455 -0.1508 -0.6828 -0.0090
   18UNK    H12  129   2.204   2.328   2.478 -0.6742  2.8341 -0.2903
   18UNK    H13  130   1.742   2.797   2.508 -0.5528 -0.5801 -2.7182
   18UNK    N14  131   2.158   2.585   2.424 -0.8190  0.0282 -0.1129
   18UNK    C15  132   1.997   2.737   2.479  0.1796  0.7883 -0.3154
   18UNK    C16  133   1.805   2.880   2.540 -1.1618 -0.7594 -0.8945
   18UNK    H17  134   1.654   3.024   2.604 -0.3597  0.6716  0.0598
   18UNK    C18  135   1.943   2.858   2.521  0.2808 -0.2661 -0.4432
   18UNK    C19  136   2.138   2.714   2.461  1.1593  0.1402  0.4734
   18UNK    C20  137   1.759   3.006   2.585 -0.5035  0.3054 -0.3925
   18UNK    C21  138   2.227   2.822   2.484  0.2084 -0.0469  0.3802
   18UNK    C22  139   2.037   2.962   2.542  0.4912  0.0652  0.1862
   18UNK    C23  140   1.857   3.103   2.596 -0.3098 -0.3212 -0.3172
   18UNK    H24  141   2.408   2.712   2.440 -1.6385 -0.6962  0.2809
   18UNK    C25  142   2.178   2.943   2.522  0.4549 -0.7882  0.3230
   18UNK    C26  143   2.366   2.808   2.467 -0.7948 -0.2064 -0.1098
   18UNK    N27  144   1.990   3.086   2.574 -0.2529 -0.7438 -0.1712
   18UNK    H28  145   1.821   3.202   2.625 -0.4816 -0.7584  0.9974
   18UNK    N29  146   2.257   3.056   2.543  0.0728  0.2362  0.6474
   18UNK    C30  147   2.447   2.917   2.480  0.1402  0.5304  0.0389
   18UNK    C31  148   2.392   3.038   2.527  0.2337 -0.0588 -0.5065
   18UNK    H32  149   2.555   2.907   2.469 -0.1898 -0.6710 -2.8857
   18UNK    H33  150   2.444   3.125   2.568 -1.8607  0.3819  1.3693
   19UNK     H0  151   3.058   3.732   1.576 -0.9946 -0.0813 -0.3819
   19UNK     H1  152   3.057   3.907   1.762  0.0673  0.6777  0.8190
   19UNK     C2  153   3.055   3.699   1.679  0.2845  0.0997 -0.2798
   19UNK     C3  154   3.058   3.799   1.781  0.2557  0.7230  1.0816
   19UNK     C4  155   3.047   3.567   1.716  0.1724  0.4550  0.3376
   19UNK     H5  156   3.050   3.490   1.639  2.8419  0.4755  0.3508
   19UNK     N6  157   3.038   3.770   1.911  0.6864  0.3329 -0.2789
   19UNK     C7  158   3.049   3.529   1.856 -0.8973  0.0774  0.3717
   19UNK     C8  159   3.041   3.637   1.945  0.4904 -0.2472  0.2356
   19UNK     H9  160   2.949   3.375   2.084  1.0751 -0.5409  1.1264
   19UNK    C10  161   3.061   3.394   1.906  0.3966  0.7631 -0.7310
   19UNK    N11  162   3.004   3.333   2.010  0.5982  0.4678  0.1580
   19UNK    H12  163   3.026   3.605   2.049  0.1102  0.0114  0.2659
   19UNK    H13  164   2.874   3.187   2.231  0.6563 -0.3859  0.9833
   19UNK    N14  165   3.144   3.310   1.855  0.1547  0.4162  0.7102
   19UNK    C15  166   3.046   3.198   2.019 -0.3672  0.6347  0.1717
   19UNK    C16  167   2.927   3.094   2.213  0.2276 -0.3638 -0.5206
   19UNK    H17  168   2.845   2.979   2.377 -0.0397  0.1028 -0.8810
   19UNK    C18  169   3.018   3.090   2.102  0.2283 -0.1987 -0.0360
   19UNK    C19  170   3.136   3.191   1.917 -0.4138  0.3670  0.9410
   19UNK    C20  171   2.919   2.983   2.298  0.4118  0.7485 -0.4289
   19UNK    C21  172   3.215   3.074   1.894  0.1106 -0.7657 -0.4085
   19UNK    C22  173   3.087   2.969   2.081 -0.2716 -0.0558  0.0960
   19UNK    C23  174   2.991   2.869   2.265  0.3030 -0.2162  0.2043
   19UNK    H24  175   3.333   3.146   1.728  3.0017  0.1997  0.9850
   19UNK    C25  176   3.189   2.966   1.980 -0.1607 -0.1767  0.1333
   19UNK    C26  177   3.317   3.066   1.799  0.9055 -0.3737 -0.0563
   19UNK    N27  178   3.074   2.863   2.160  0.4199  0.1872 -0.2208
   19UNK    H28  179   2.968   2.779   2.322  0.0445 -0.5936 -0.4794
   19UNK    N29  180   3.254   2.851   1.967  0.6823 -0.4687 -0.1780
   19UNK    C30  181   3.372   2.944   1.781 -0.0513 -0.6015 -0.0254
   19UNK    C31  182   3.345   2.837   1.871  0.5694 -0.2449  0.0236
   19UNK    H32  183   3.441   2.935   1.697 -2.1962 -1.1682 -1.8333
   19UNK    H33  184   3.400   2.743   1.875 -0.5720 -0.9187  0.5429
   20UNK     H0  185   4.013   4.534   3.494  0.0392  0.7706 -0.0498
   20UNK     H1  186   4.101   4.340   3.628  0.2025 -0.5758  0.2452
   20UNK     C2  187   3.951   4.450   3.521 -0.3996  0.7832 -0.9791
   20UNK     C3  188   4.000   4.330   3.589  0.2804 -0.9428  0.1286
   20UNK     C4  189   3.815   4.453   3.499 -0.1110  0.0599  0.2173
   20UNK     H5  190   3.771   4.548   3.468  0.3422 -0.0247 -0.7376
   20UNK     N6  191   3.926   4.221   3.610 -0.5569  0.2414 -0.7795
   20UNK     C7  192   3.733   4.339   3.523 -0.1138 -0.6814 -0.0860
   20UNK     C8  193   3.799   4.223   3.573  0.0413 -0.4833 -0.5253
   20UNK     H9  194   3.559   4.502   3.367  0.5935 -1.4591 -1.1816
   20UNK    C10  195   3.590   4.336   3.493 -0.7062 -0.1158  0.3239
   20UNK    N11  196   3.519   4.420   3.411 -0.2034 -0.4943 -0.0410
   20UNK    H12  197   3.745   4.128   3.571  1.5921 -1.3919 -2.2063
   20UNK    H13  198   3.353   4.608   3.269  0.5676 -0.9834 -0.0129
   20UNK    N14  199   3.516   4.234   3.529  0.3013  0.2914 -0.2178
   20UNK    C15  200   3.390   4.372   3.397 -0.6189 -0.5672  0.1888
   20UNK    C16  201   3.267   4.543   3.264 -0.3057  0.1418 -0.1016
   20UNK    H17  202   3.129   4.675   3.169  2.7439 -0.4733 -2.1522
   20UNK    C18  203   3.280   4.420   3.331 -0.7178  0.3640  0.9581
   20UNK    C19  204   3.397   4.255   3.471 -0.5265 -0.4892 -0.5132
   20UNK    C20  205   3.147   4.574   3.203 -0.2583 -0.4175 -0.0704
   20UNK    C21  206   3.284   4.166   3.474  0.1992 -0.3854  0.8662
   20UNK    C22  207   3.175   4.324   3.312 -0.0755 -0.3487 -0.2961
   20UNK    C23  208   3.048   4.471   3.188  0.3013 -0.1205 -0.1673
   20UNK    H24  209   3.351   4.018   3.616  0.4742  1.4817  0.5354
   20UNK    C25  210   3.176   4.199   3.382 -0.1087  0.0519 -0.5550
   20UNK    C26  211   3.276   4.041   3.540  0.2967 -0.8189 -0.0571
   20UNK    N27  212   3.062   4.347   3.239  0.1531 -0.2268 -0.3503
   20UNK    H28  213   2.969   4.489   3.114  1.7526  7.7179 -0.6691
   20UNK    N29  214   3.070   4.118   3.360 -0.6699  0.3394 -0.6909
   20UNK    C30  215   3.171   3.951   3.504 -0.4444 -0.0532 -0.1613
   20UNK    C31  216   3.072   3.993   3.416  0.3781  0.2738 -0.2151
   20UNK    H32  217   3.159   3.854   3.550  3.5178 -1.7489 -2.2671
   20UNK    H33  218   2.982   3.937   3.391  0.1222  1.2968 -1.6838
   21UNK     H0  219   1.560   3.374   3.948 -0.7478  1.4837 -1.5790
   21UNK     H1  220   1.736   3.558   3.940  1.3845 -1.1685  1.7845
   21UNK     C2  221   1.659   3.360   3.906 -0.1494  0.1348  0.1424
   21UNK     C3  222   1.758   3.460   3.897  0.3598 -0.8069  0.3702
   21UNK     C4  223   1.703   3.236   3.858 -0.4181  0.4590 -0.0457
   21UNK     H5  224   1.630   3.157   3.870 -0.1511  0.1280 -0.5673
   21UNK     N6  225   1.870   3.450   3.821  0.0806  0.0052  0.1996
   21UNK     C7  226   1.835   3.214   3.803 -0.3194  0.2226  0.5345
   21UNK     C8  227   1.913   3.328   3.776 -0.3677 -0.2542  0.3349
   21UNK     H9  228   2.079   3.131   3.781  0.3303 -0.8738  1.6847
   21UNK    C10  229   1.884   3.085   3.751 -0.1742 -0.0118  0.6160
   21UNK    N11  230   2.016   3.059   3.750 -0.0912  0.1686  0.0412
   21UNK    H12  231   1.998   3.326   3.709 -1.5684 -0.0498 -1.2554
   21UNK    H13  232   2.287   2.976   3.774 -0.7272 -0.2249  1.3849
   21UNK    N14  233   1.813   2.983   3.703  0.3112 -0.4310 -0.1437
   21UNK    C15  234   2.027   2.927   3.713  0.7217  0.3164  0.7604
   21UNK    C16  235   2.271   2.878   3.731 -0.0401  0.2239  0.0505
   21UNK    H17  236   2.473   2.828   3.727 -1.3788  1.2456  2.1066
   21UNK    C18  237   2.139   2.839   3.704 -0.0420 -0.3627  0.8963
   21UNK    C19  238   1.898   2.882   3.680 -0.4620 -0.0733 -0.2368
   21UNK    C20  239   2.375   2.787   3.705 -0.1529 -0.1500 -1.3964
   21UNK    C21  240   1.876   2.754   3.638 -0.2616 -0.4956 -0.4559
   21UNK    C22  241   2.112   2.705   3.659  0.1466  0.2960 -0.2657
   21UNK    C23  242   2.348   2.659   3.656  0.1012  0.1347  0.3109
   21UNK    H24  243   1.666   2.774   3.596  2.0149  1.7207 -5.2072
   21UNK    C25  244   1.987   2.666   3.621  0.3871 -0.0032 -0.4066
   21UNK    C26  245   1.751   2.707   3.600  0.7045 -0.1011 -0.1003
   21UNK    N27  246   2.217   2.622   3.637 -0.0302 -0.4504 -0.6666
   21UNK    H28  247   2.427   2.588   3.635  2.5780  2.1309  2.2299
   21UNK    N29  248   1.976   2.537   3.577  0.8574  0.3116  0.6732
   21UNK    C30  249   1.743   2.573   3.545 -0.5547  0.1607  0.2186
   21UNK    C31  250   1.858   2.494   3.533  0.2270  0.2086  0.0823
   21UNK    H32  251   1.652   2.525   3.508  0.4491 -1.0400 -0.7586
   21UNK    H33  252   1.870   2.398   3.483  0.4650 -0.2682  1.0406
   22UNK     H0  253   2.258   2.002   1.957 -1.5816 -1.0729  1.7198
   22UNK     H1  254   2.165   1.977   2.166  0.8723 -0.9256 -1.1531
   22UNK     C2  255   2.328   2.039   2.032 -0.4195  0.4275 -0.0141
   22UNK     C3  256   2.263   2.022   2.151  0.5011  0.3528  0.0389
   22UNK     C4  257   2.448   2.105   2.025 -0.2504 -0.3025 -0.6844
   22UNK     H5  258   2.496   2.113   1.928  2.6953 -0.9876  0.6065
   22UNK     N6  259   2.317   2.066   2.264  0.4869 -0.5343 -0.3377
   22UNK     C7  260   2.503   2.165   2.139  0.8641 -0.8193  0.1726
   22UNK     C8  261   2.432   2.139   2.257  0.2549 -0.5960 -0.3470
   22UNK     H9  262   2.563   2.338   1.945 -1.1217  0.3317  0.7013
   22UNK    C10  263   2.604   2.261   2.130 -0.1400 -0.4785  0.0903
   22UNK    N11  264   2.636   2.328   2.014 -0.0302 -0.0728 -0.4758
   22UNK    H12  265   2.468   2.187   2.348 -0.7284  2.6299 -1.4983
   22UNK    H13  266   2.716   2.489   1.791  1.0412 -0.8578 -0.4194
   22UNK    N14  267   2.697   2.275   2.223  1.3424 -0.4072  0.2395
   22UNK    C15  268   2.756   2.392   2.036 -0.3291 -0.0657 -0.2961
   22UNK    C16  269   2.802   2.527   1.846  0.0104  0.0128  0.6404
   22UNK    H17  270   2.854   2.663   1.688  1.0086  0.4279 -0.0032
   22UNK    C18  271   2.829   2.492   1.975  0.2180  0.0909  0.2539
   22UNK    C19  272   2.785   2.361   2.174  0.5294 -0.4133  0.2969
   22UNK    C20  273   2.881   2.628   1.787  0.0369  0.0964  0.1551
   22UNK    C21  274   2.904   2.412   2.240 -0.5764 -0.3495  0.1047
   22UNK    C22  275   2.943   2.545   2.040 -0.1572  0.3688 -0.1763
   22UNK    C23  276   2.981   2.686   1.863  0.8385  1.1480  0.8796
   22UNK    H24  277   2.905   2.302   2.430 -0.1342  1.7255  1.1782
   22UNK    C25  278   2.985   2.507   2.166 -0.6164  0.2479  0.1599
   22UNK    C26  279   2.952   2.379   2.370 -0.3274  0.7267 -0.3015
   22UNK    N27  280   3.019   2.642   1.982 -0.4482 -0.3348 -0.8796
   22UNK    H28  281   3.031   2.774   1.821  1.9233  0.6442  1.0718
   22UNK    N29  282   3.100   2.565   2.215 -0.0899  0.3539  0.3050
   22UNK    C30  283   3.071   2.435   2.413 -0.4775  0.1139  0.2968
   22UNK    C31  284   3.141   2.531   2.336 -0.4908 -0.1268 -0.1033
   22UNK    H32  285   3.101   2.404   2.513 -4.2775 -0.2074  1.4910
   22UNK    H33  286   3.229   2.587   2.370 -0.8025 -0.0502  0.6083
   23UNK     H0  287   1.969   1.694   2.688  0.6056  0.5748 -2.1700
   23UNK     H1  288   2.100   1.791   2.503  0.8127 -1.0017 -0.1234
   23UNK     C2  289   2.027   1.782   2.715  0.7071 -0.0148 -0.2919
   23UNK     C3  290   2.091   1.836   2.602  0.9792 -0.7562 -0.2212
   23UNK     C4  291   2.030   1.847   2.841 -0.5116 -0.5333 -0.7529
   23UNK     H5  292   1.976   1.812   2.929 -0.0107 -3.0204 -1.3484
   23UNK     N6  293   2.155   1.956   2.612 -0.1908  0.3460  0.5009
   23UNK     C7  294   2.083   1.977   2.849  0.9094  0.3065  0.8246
   23UNK     C8  295   2.148   2.023   2.732 -0.4502 -0.3072 -0.0696
   23UNK     H9  296   2.036   1.903   3.110  0.3757  0.9570  1.5350
   23UNK    C10  297   2.095   2.052   2.972  1.0697  0.1994 -1.0459
   23UNK    N11  298   2.061   2.000   3.099  0.6597  0.7329  0.0774
   23UNK    H12  299   2.188   2.124   2.733 -2.7779  0.7090 -1.7320
   23UNK    H13  300   1.990   1.914   3.371  1.9164 -0.6867  1.1646
   23UNK    N14  301   2.130   2.182   2.981 -0.0826  0.5442 -0.2941
   23UNK    C15  302   2.080   2.103   3.187 -0.1575  0.3014  0.5303
   23UNK    C16  303   2.008   2.012   3.414  0.4594  0.1409 -0.0191
   23UNK    H17  304   1.945   1.957   3.612 -2.2474 -1.0863 -1.6986
   23UNK    C18  305   2.055   2.112   3.328 -0.0699  0.2568  0.3711
   23UNK    C19  306   2.122   2.216   3.111 -0.7698  0.4576 -0.0031
   23UNK    C20  307   1.991   2.032   3.548 -0.0197 -0.4992  0.4064
   23UNK    C21  308   2.164   2.334   3.170  0.1872  0.3475  0.0593
   23UNK    C22  309   2.092   2.237   3.385  0.0423  0.2825  0.7130
   23UNK    C23  310   2.033   2.154   3.598  0.6807 -0.5228 -0.2685
   23UNK    H24  311   2.237   2.420   2.991 -1.9374 -2.2040  0.4517
   23UNK    C25  312   2.145   2.346   3.313 -0.5797  0.2419  0.3974
   23UNK    C26  313   2.225   2.441   3.097  0.0864  0.2886  0.3056
   23UNK    N27  314   2.084   2.254   3.523  0.4516  0.0577  0.5258
   23UNK    H28  315   2.029   2.172   3.705  0.0123  1.8001 -0.6297
   23UNK    N29  316   2.174   2.457   3.385  0.5116 -0.7541 -0.1375
   23UNK    C30  317   2.246   2.555   3.172  0.2745  0.7237  0.0252
   23UNK    C31  318   2.229   2.558   3.311  0.0263 -0.1163  0.2939
   23UNK    H32  319   2.292   2.641   3.124 -0.8803  0.6271 -1.2990
   23UNK    H33  320   2.260   2.650   3.361  1.3659 -0.6606  0.5009
   24UNK     H0  321   2.011   3.680   4.244 -0.8135 -2.3689  0.2356
   24UNK     H1  322   1.901   3.720   4.017  0.3108  1.5670 -1.1210
   24UNK     C2  323   2.061   3.656   4.151  0.0526  0.2426 -0.0471
   24UNK     C3  324   2.000   3.677   4.026 -0.2181  0.3643 -0.7713
   24UNK     C4  325   2.189   3.608   4.153 -0.5239 -0.1243  0.0782
   24UNK     H5  326   2.231   3.581   4.250  0.1970  0.5453 -0.0351
   24UNK     N6  327   2.065   3.643   3.910  0.5014 -0.1650 -0.2812
   24UNK     C7  328   2.260   3.583   4.032  0.0400  0.0129 -0.1390
   24UNK     C8  329   2.194   3.608   3.913 -0.2594  0.0203  0.4002
   24UNK     H9  330   2.466   3.642   3.872 -0.4361  1.7912  1.1826
   24UNK    C10  331   2.397   3.530   4.027  0.2757  0.4097 -0.8720
   24UNK    N11  332   2.491   3.569   3.938 -0.1182 -0.2458 -1.0672
   24UNK    H12  333   2.243   3.582   3.819 -0.5168 -2.1782  0.8323
   24UNK    H13  334   2.686   3.628   3.735 -0.9840 -0.8103  0.5474
   24UNK    N14  335   2.450   3.444   4.113  0.3697 -0.4538  0.0869
   24UNK    C15  336   2.610   3.518   3.973  0.2242 -0.1943 -0.1488
   24UNK    C16  337   2.768   3.588   3.793 -0.1139  0.5928  0.3516
   24UNK    H17  338   2.939   3.651   3.675  0.6384  0.3365 -0.4038
   24UNK    C18  339   2.736   3.522   3.909 -0.0773  0.9438 -0.5084
   24UNK    C19  340   2.578   3.434   4.083 -0.6609 -0.4793  0.8613
   24UNK    C20  341   2.902   3.590   3.757  0.0118  0.6820 -0.4226
   24UNK    C21  342   2.684   3.366   4.140 -0.4986 -0.0671 -0.7726
   24UNK    C22  343   2.839   3.450   3.979  0.2659 -0.0172  0.2428
   24UNK    C23  344   2.998   3.517   3.827 -0.1293  0.2399 -0.1672
   24UNK    H24  345   2.564   3.293   4.300  0.1774 -0.3985 -1.1328
   24UNK    C25  346   2.814   3.379   4.097 -0.5542  0.0502 -0.1957
   24UNK    C26  347   2.665   3.291   4.261  0.6249 -0.0432 -0.0279
   24UNK    N27  348   2.968   3.455   3.941 -0.5983  0.1373 -0.1056
   24UNK    H28  349   3.102   3.506   3.796  0.5586  3.1148  0.7297
   24UNK    N29  350   2.917   3.324   4.160  0.0853 -0.1437 -0.3653
   24UNK    C30  351   2.774   3.249   4.339  0.6582  0.7044 -0.2445
   24UNK    C31  352   2.901   3.259   4.276  0.1281  0.2044 -0.0764
   24UNK    H32  353   2.761   3.202   4.436  1.7819  2.3079  0.7512
   24UNK    H33  354   2.991   3.220   4.324 -0.3427  1.4304  1.9338
   25UNK     H0  355   4.508   4.043   3.558  0.3698 -1.2123  2.5797
   25UNK     H1  356   4.314   4.113   3.710  1.3143 -0.8719  0.9135
   25UNK     C2  357   4.406   4.028   3.526  0.8046  0.4007  0.2134
   25UNK     C3  358   4.296   4.067   3.613  0.3518  0.1608  0.5815
   25UNK     C4  359   4.381   3.982   3.394 -0.1109 -0.6221  0.4397
   25UNK     H5  360   4.472   3.967   3.337  0.1647  2.3751 -0.0734
   25UNK     N6  361   4.163   4.044   3.576 -0.5443 -0.8052  0.2659
   25UNK     C7  362   4.246   3.965   3.356 -0.0035 -0.2882  0.5254
   25UNK     C8  363   4.140   3.999   3.448 -0.2092  0.0895  0.3405
   25UNK     H9  364   4.405   3.912   3.139 -0.7811  0.1418  1.3056
   25UNK    C10  365   4.217   3.910   3.229  0.1605  0.2528  0.1822
   25UNK    N11  366   4.308   3.884   3.129 -0.6808  0.3606 -0.5636
   25UNK    H12  367   4.035   4.001   3.420 -0.1532  0.1822  0.1347
   25UNK    H13  368   4.507   3.787   2.913  0.4453  1.0564 -1.4734
   25UNK    N14  369   4.096   3.877   3.185 -0.8451 -0.8935 -0.1852
   25UNK    C15  370   4.242   3.827   3.022  0.2476  0.4136  0.3846
   25UNK    C16  371   4.418   3.754   2.859 -0.0973 -0.1000  0.0379
   25UNK    H17  372   4.542   3.697   2.693  0.6188  0.5084  0.5184
   25UNK    C18  373   4.288   3.776   2.898  0.3269 -0.4059  0.4213
   25UNK    C19  374   4.109   3.834   3.058  0.0404  0.2352 -0.1742
   25UNK    C20  375   4.440   3.704   2.731  0.2712  0.2030 -0.3393
   25UNK    C21  376   4.010   3.798   2.969  1.0535 -0.1584  0.1449
   25UNK    C22  377   4.182   3.734   2.811 -0.3238 -0.1124 -0.4682
   25UNK    C23  378   4.328   3.655   2.661  0.1205 -0.3687 -0.5584
   25UNK    H24  379   3.834   3.883   3.075  3.6938 -0.5508  1.5344
   25UNK    C25  380   4.042   3.751   2.840  0.1271 -0.2230 -0.3171
   25UNK    C26  381   3.868   3.828   2.987  0.5562 -0.5966  0.2326
   25UNK    N27  382   4.203   3.675   2.696  0.0888 -0.3111  0.2015
   25UNK    H28  383   4.347   3.601   2.569  1.8607 -1.4231  0.3627
   25UNK    N29  384   3.956   3.723   2.738  0.5207  0.2386 -0.4185
   25UNK    C30  385   3.776   3.808   2.879  0.3829 -0.2137 -0.6732
   25UNK    C31  386   3.826   3.751   2.761  0.0105 -0.6303 -0.1367
   25UNK    H32  387   3.670   3.831   2.878  0.6065  0.8954 -0.6776
   25UNK    H33  388   3.756   3.740   2.678 -0.8598  0.1842  0.4622
   26UNK     H0  389   3.353   4.289   1.971  1.8303  0.4881  2.3331
   26UNK     H1  390   3.137   4.182   1.924  1.8452 -0.2128 -2.3447
   26UNK     C2  391   3.329   4.190   2.009  0.2492 -0.1925 -0.1836
   26UNK     C3  392   3.202   4.128   1.993 -0.5280 -0.1430  0.1372
   26UNK     C4  393   3.422   4.127   2.084 -0.3375 -0.0587 -0.4972
   26UNK     H5  394   3.522   4.170   2.082  0.4366 -1.7986 -1.3094
   26UNK     N6  395   3.176   4.008   2.055  1.0485  0.5688  0.2618
   26UNK     C7  396   3.403   3.999   2.142 -0.1690 -0.6997 -0.5742
   26UNK     C8  397   3.273   3.951   2.125 -0.6231  0.3416  0.0653
   26UNK     H9  398   3.439   3.731   2.208  0.7968 -1.6645  0.6019
   26UNK    C10  399   3.515   3.929   2.208  0.1988  0.2459  0.4919
   26UNK    N11  400   3.506   3.795   2.248 -0.8452  0.1742  0.5679
   26UNK    H12  401   3.251   3.859   2.178 -1.6889  1.7609  2.2276
   26UNK    H13  402   3.494   3.507   2.361 -0.1714 -2.0163  1.7771
   26UNK    N14  403   3.631   3.975   2.249  0.3507 -0.1278  0.2639
   26UNK    C15  404   3.620   3.766   2.323 -0.7477 -0.4354  0.9330
   26UNK    C16  405   3.596   3.521   2.395  0.2778 -0.5358  0.0054
   26UNK    H17  406   3.612   3.322   2.470 -0.6016  0.7491  1.0589
   26UNK    C18  407   3.658   3.647   2.387  0.4926 -0.6142 -0.7816
   26UNK    C19  408   3.697   3.878   2.308 -0.2581  0.1706 -0.2324
   26UNK    C20  409   3.661   3.418   2.456  0.2048  0.1224 -0.6903
   26UNK    C21  410   3.824   3.885   2.360 -0.3118  1.0323  0.6701
   26UNK    C22  411   3.794   3.657   2.438 -0.1682  0.1242 -0.5590
   26UNK    C23  412   3.790   3.437   2.506 -0.5952  0.5388 -0.3905
   26UNK    H24  413   3.873   4.077   2.282  2.0597 -0.0644 -0.9207
   26UNK    C25  414   3.873   3.772   2.428 -0.1192 -0.1765 -0.3332
   26UNK    C26  415   3.912   3.990   2.335 -0.0473 -0.6620 -0.2588
   26UNK    N27  416   3.852   3.555   2.505  0.1647 -0.7965  0.6467
   26UNK    H28  417   3.841   3.357   2.561  0.3239 -0.7912 -3.0304
   26UNK    N29  418   4.000   3.767   2.481 -0.0300  0.3305  0.1241
   26UNK    C30  419   4.041   3.983   2.385  0.0877  0.1350 -0.2342
   26UNK    C31  420   4.085   3.867   2.459 -0.1287 -0.1532 -0.2557
   26UNK    H32  421   4.110   4.064   2.368  0.6576 -0.8002 -2.8535
   26UNK    H33  422   4.189   3.855   2.489 -0.0858  0.6909 -0.0352
   27UNK     H0  423   3.756   4.324   4.113 -0.1383  1.3584 -0.2004
   27UNK     H1  424   3.948   4.280   3.944 -0.0258  1.7957  2.0735
   27UNK     C2  425   3.749   4.242   4.042 -1.0912  0.5769  0.7594
   27UNK     C3  426   3.859   4.218   3.948  0.6848  0.6050  0.5605
   27UNK     C4  427   3.644   4.156   4.055 -1.0691 -0.5995 -0.4922
   27UNK     H5  428   3.572   4.160   4.137 -0.4659 -2.3494  0.1672
   27UNK     N6  429   3.848   4.114   3.859  0.5817 -0.0844 -0.0712
   27UNK     C7  430   3.635   4.045   3.969 -0.5437 -0.2184  0.5650
   27UNK     C8  431   3.738   4.031   3.871 -0.5055 -0.1197  0.1986
   27UNK     H9  432   3.399   4.012   4.127 -1.8079 -1.6698  1.0355
   27UNK    C10  433   3.546   3.934   3.985  0.2809  0.4716 -0.5345
   27UNK    N11  434   3.439   3.938   4.072  0.1047 -0.1527  0.2318
   27UNK    H12  435   3.742   3.943   3.808  0.1060  0.0666 -0.0282
   27UNK    H13  436   3.201   3.924   4.262  1.1079  0.4609 -0.7486
   27UNK    N14  437   3.554   3.813   3.935  0.6386  0.7173  0.5652
   27UNK    C15  438   3.382   3.811   4.071 -0.0066  0.2043 -0.2269
   27UNK    C16  439   3.194   3.819   4.234  0.5380  0.1645  0.4235
   27UNK    H17  440   3.017   3.804   4.362  2.3367  1.6670  1.2843
   27UNK    C18  441   3.268   3.753   4.139 -0.6199  0.5040 -0.9064
   27UNK    C19  442   3.466   3.730   3.995  0.9673  0.4226 -0.0720
   27UNK    C20  443   3.076   3.755   4.286 -0.4967  0.4138 -0.2563
   27UNK    C21  444   3.435   3.602   3.961 -0.9369 -0.2777 -0.8126
   27UNK    C22  445   3.235   3.623   4.099  0.1489  0.1367  0.8956
   27UNK    C23  446   3.046   3.624   4.242  0.4944 -0.1713  0.0400
   27UNK    H24  447   3.606   3.554   3.834 -0.9776 -0.4564 -0.3202
   27UNK    C25  448   3.309   3.550   4.009 -0.6758  0.8274  0.0823
   27UNK    C26  449   3.508   3.522   3.869 -0.9606 -0.0881  0.0793
   27UNK    N27  450   3.124   3.565   4.146 -0.6999 -0.7275 -0.1137
   27UNK    H28  451   2.949   3.577   4.256 -0.7903  2.1164 -0.5891
   27UNK    N29  452   3.276   3.429   3.970  1.4581 -0.0602 -0.1104
   27UNK    C30  453   3.465   3.399   3.834  0.7427  0.6141  0.8528
   27UNK    C31  454   3.343   3.357   3.876  0.3015 -0.2117 -0.2392
   27UNK    H32  455   3.514   3.331   3.765 -0.7247 -0.3415  0.6990
   27UNK    H33  456   3.298   3.264   3.841 -1.5405  1.3935 -2.4478
   28UNK     H0  457   4.318   2.423   2.055  1.1102  0.1481  1.1327
   28UNK     H1  458   4.386   2.373   2.288 -2.2341 -3.0340  2.3763
   28UNK     C2  459   4.241   2.414   2.131 -0.1165 -0.2731 -0.1252
   28UNK     C3  460   4.281   2.386   2.260 -1.2259  0.0492 -0.6611
   28UNK     C4  461   4.103   2.428   2.113  1.1147  0.4094 -0.1958
   28UNK     H5  462   4.070   2.457   2.013  2.8185 -3.4262 -2.0655
   28UNK     N6  463   4.206   2.387   2.370  0.0695 -0.4952  0.6133
   28UNK     C7  464   4.017   2.441   2.224 -0.2251  0.0604  0.1525
   28UNK     C8  465   4.081   2.420   2.352  0.2835 -0.6195  0.5414
   28UNK     H9  466   3.812   2.339   2.065  2.9186 -0.7870  2.2382
   28UNK    C10  467   3.874   2.477   2.205  0.1997  0.2568  0.4278
   28UNK    N11  468   3.782   2.417   2.122  0.4226  0.1177 -0.0438
   28UNK    H12  469   4.025   2.446   2.442  0.8733  4.0614 -0.1701
   28UNK    H13  470   3.596   2.303   1.932  0.7075  2.3947 -0.9950
   28UNK    N14  471   3.807   2.562   2.278  0.1291 -0.2871 -0.3751
   28UNK    C15  472   3.662   2.484   2.127  0.0453  0.1584 -0.5386
   28UNK    C16  473   3.517   2.373   1.958 -0.3147  0.8656  0.2542
   28UNK    H17  474   3.369   2.308   1.811  0.5996 -0.4239  0.2528
   28UNK    C18  475   3.539   2.468   2.061  0.3733 -0.0327 -0.4895
   28UNK    C19  476   3.681   2.578   2.229  0.4946  0.1147 -0.0675
   28UNK    C20  477   3.393   2.367   1.898  0.0085 -0.1175  0.2129
   28UNK    C21  478   3.579   2.671   2.260  0.4925 -0.1478  0.3401
   28UNK    C22  479   3.437   2.560   2.093  0.7683  0.4696  0.1475
   28UNK    C23  480   3.292   2.461   1.935 -0.0613 -0.1658 -0.1816
   28UNK    H24  481   3.680   2.773   2.423 -0.3683  1.0049  0.8112
   28UNK    C25  482   3.459   2.666   2.188  0.1969  0.4078 -1.1069
   28UNK    C26  483   3.589   2.770   2.364  0.4121 -0.4912 -0.3790
   28UNK    N27  484   3.316   2.550   2.033  0.4829 -0.1107 -0.4768
   28UNK    H28  485   3.197   2.463   1.882 -0.8355 -0.1950  1.1471
   28UNK    N29  486   3.345   2.737   2.215 -1.2373  0.8089 -0.2608
   28UNK    C30  487   3.473   2.843   2.398 -0.2279 -1.0338 -0.0304
   28UNK    C31  488   3.360   2.827   2.314  0.4073  0.0696 -0.9235
   28UNK    H32  489   3.460   2.912   2.481 -0.6627 -1.1714  0.0170
   28UNK    H33  490   3.271   2.887   2.330 -0.1512 -0.8042 -0.6909
   29UNK     H0  491   2.483   1.621   2.256  0.3297 -1.1683 -0.2625
   29UNK     H1  492   2.291   1.797   2.298  1.3248 -0.7878 -0.7923
   29UNK     C2  493   2.481   1.686   2.344 -0.0881 -0.4731 -0.7783
   29UNK     C3  494   2.377   1.779   2.362  0.3048 -0.2694  0.7845
   29UNK     C4  495   2.594   1.697   2.434 -0.1122 -0.0166  1.1318
   29UNK     H5  496   2.687   1.646   2.414  0.2560  0.3759  1.8188
   29UNK     N6  497   2.380   1.873   2.454  0.1310 -0.5318 -0.3569
   29UNK     C7  498   2.590   1.794   2.545 -0.7188 -0.2328  0.3628
   29UNK     C8  499   2.481   1.883   2.548 -0.0734  0.2950  0.7907
   29UNK     H9  500   2.625   1.966   2.755 -1.3299 -1.3555 -1.7178
   29UNK    C10  501   2.698   1.810   2.641  0.8578 -0.5651 -0.4333
   29UNK    N11  502   2.700   1.901   2.741 -0.2234 -0.5335  0.0012
   29UNK    H12  503   2.474   1.972   2.611 -0.4651 -0.4617  1.8601
   29UNK    H13  504   2.724   2.092   2.953 -0.4426 -0.5127  1.4662
   29UNK    N14  505   2.802   1.733   2.647  0.2128  0.0641 -0.4167
   29UNK    C15  506   2.819   1.882   2.812  0.2090  0.9408  0.1491
   29UNK    C16  507   2.827   2.063   2.975  0.0742 -0.1675 -0.3547
   29UNK    H17  508   2.862   2.215   3.129  0.4315 -0.4941  0.3590
   29UNK    C18  509   2.882   1.952   2.914 -0.0280  0.8413 -0.6716
   29UNK    C19  510   2.884   1.775   2.745 -0.3457 -0.2009 -0.2163
   29UNK    C20  511   2.895   2.127   3.075  0.7873 -0.0605 -0.1484
   29UNK    C21  512   3.012   1.736   2.783 -0.3461  0.4325 -0.4400
   29UNK    C22  513   3.007   1.905   2.963  0.3531 -0.0210  0.0096
   29UNK    C23  514   3.024   2.080   3.108 -0.3801  0.4846 -0.6426
   29UNK    H24  515   3.017   1.580   2.642  0.5846  0.7251  0.0927
   29UNK    C25  516   3.076   1.807   2.888  0.2064  0.2991  0.4610
   29UNK    C26  517   3.068   1.628   2.724  0.0951  0.1804  0.7212
   29UNK    N27  518   3.080   1.973   3.051 -0.3129 -0.1992  0.4496
   29UNK    H28  519   3.090   2.134   3.177 -1.3512  0.0372  0.6847
   29UNK    N29  520   3.200   1.776   2.921  0.5439 -0.6480  0.1513
   29UNK    C30  521   3.198   1.595   2.762 -0.6642  0.4393 -0.4253
   29UNK    C31  522   3.264   1.671   2.859  0.1004 -0.6598 -0.4924
   29UNK    H32  523   3.254   1.510   2.723 -2.3805 -0.9846  0.0453
   29UNK    H33  524   3.363   1.639   2.891 -0.2792  1.1774  3.1679
   30UNK     H0  525   3.222   2.430   4.691 -0.0844  0.6025  0.0205
   30UNK     H1  526   3.186   2.236   4.560  1.1678  0.7633  2.0113
   30UNK     C2  527   3.226   2.439   4.583 -0.4342  0.5689  0.0026
   30UNK     C3  528   3.195   2.331   4.507  0.2617 -0.2144 -0.0373
   30UNK     C4  529   3.255   2.563   4.525 -0.2024 -0.5656 -0.0443
   30UNK     H5  530   3.266   2.648   4.592 -2.0574  0.3305 -0.8222
   30UNK     N6  531   3.190   2.346   4.372  0.3469  0.3212 -0.3893
   30UNK     C7  532   3.252   2.579   4.387  0.4364  0.4122 -0.3559
   30UNK     C8  533   3.211   2.467   4.318  0.8016  0.0657 -0.1947
   30UNK     H9  534   3.370   2.812   4.464  0.9655 -0.8558 -0.6224
   30UNK    C10  535   3.258   2.709   4.320 -0.2128 -0.4813  0.1632
   30UNK    N11  536   3.320   2.817   4.377 -0.0400  0.1128 -0.0185
   30UNK    H12  537   3.190   2.471   4.211  0.2877 -0.9275 -0.1499
   30UNK    H13  538   3.394   3.081   4.510  0.1213  2.8235  1.4932
   30UNK    N14  539   3.204   2.739   4.205 -0.2627  0.1989  0.0977
   30UNK    C15  540   3.272   2.926   4.305  0.1733 -0.2555 -0.0550
   30UNK    C16  541   3.351   3.131   4.424  0.0068 -0.1595 -0.3157
   30UNK    H17  542   3.382   3.323   4.516  2.1258  0.6197 -1.2693
   30UNK    C18  543   3.283   3.067   4.320 -0.2625 -0.4476  0.0252
   30UNK    C19  544   3.207   2.874   4.190 -0.2290  0.2252 -0.4854
   30UNK    C20  545   3.339   3.272   4.430 -0.2326 -0.0056  0.1696
   30UNK    C21  546   3.156   2.955   4.087 -1.1223 -0.1184 -0.1664
   30UNK    C22  547   3.220   3.149   4.222 -0.4931  1.1331  0.4492
   30UNK    C23  548   3.270   3.345   4.336 -0.1620  0.0959  0.1873
   30UNK    H24  549   3.096   2.799   3.946  1.6791 -0.1311  0.8424
   30UNK    C25  550   3.159   3.095   4.104 -0.4278 -0.1498 -1.0113
   30UNK    C26  551   3.095   2.903   3.975  0.3897 -0.1213  0.8218
   30UNK    N27  552   3.209   3.283   4.234 -0.0361 -0.0024 -0.4385
   30UNK    H28  553   3.266   3.453   4.348  0.4045  0.5090 -2.5734
   30UNK    N29  554   3.090   3.177   4.023 -0.9007  0.2798 -0.1998
   30UNK    C30  555   3.033   2.989   3.886 -0.7485 -0.5377 -0.5040
   30UNK    C31  556   3.028   3.126   3.913  0.9202 -0.5185 -0.8101
   30UNK    H32  557   2.984   2.953   3.796 -1.0227 -1.7881  0.1274
   30UNK    H33  558   2.983   3.197   3.845 -0.8233 -0.1780  0.6413
   31UNK     H0  559   2.780   2.081   4.534  0.0051 -1.2474 -0.2533
   31UNK     H1  560   2.999   2.138   4.482 -0.2293  0.2612 -0.3929
   31UNK     C2  561   2.783   2.123   4.434 -0.5097  0.3485  0.3612
   31UNK     C3  562   2.917   2.157   4.413  0.0718 -0.2350 -0.9084
   31UNK     C4  563   2.687   2.150   4.341 -0.2656  0.2190  0.0210
   31UNK     H5  564   2.585   2.123   4.366  0.1205 -1.0428  0.2932
   31UNK     N6  565   2.953   2.198   4.290  0.0269  0.3275 -0.1032
   31UNK     C7  566   2.722   2.195   4.212 -0.4840  0.5869  0.5242
   31UNK     C8  567   2.864   2.212   4.189  0.7239 -0.0930  0.8805
   31UNK     H9  568   2.459   2.262   4.230 -0.8087 -0.3440  0.1075
   31UNK    C10  569   2.630   2.220   4.107  0.3065  1.4533 -0.3750
   31UNK    N11  570   2.497   2.253   4.137 -0.1233  0.0534  0.3424
   31UNK    H12  571   2.884   2.257   4.092 -0.1831 -4.4234 -1.5326
   31UNK    H13  572   2.218   2.326   4.174 -0.0721  0.3630 -0.2734
   31UNK    N14  573   2.651   2.217   3.976  0.4892 -0.2570  0.0432
   31UNK    C15  574   2.437   2.286   4.014 -0.3366 -0.8748  0.2133
   31UNK    C16  575   2.201   2.354   4.071  0.7876 -1.2424 -0.8971
   31UNK    H17  576   1.998   2.423   4.093  1.1229  2.2038  1.2684
   31UNK    C18  577   2.310   2.332   3.982  0.0304 -0.5512  0.4211
   31UNK    C19  578   2.536   2.256   3.921  0.2539  0.5187  0.7335
   31UNK    C20  579   2.077   2.400   4.021 -0.0884  0.2075  0.4800
   31UNK    C21  580   2.509   2.264   3.783  1.0486 -0.2207 -0.2913
   31UNK    C22  581   2.287   2.350   3.837  0.6751 -0.4615 -0.5860
   31UNK    C23  582   2.068   2.421   3.881  0.2694 -0.9957  0.0076
   31UNK    H24  583   2.702   2.199   3.707  0.2430 -0.1474 -0.8078
   31UNK    C25  584   2.382   2.317   3.742 -0.2580 -0.3195 -0.1978
   31UNK    C26  585   2.603   2.234   3.679  0.0392 -0.1145 -0.0659
   31UNK    N27  586   2.166   2.394   3.787  0.2342 -0.0622  0.1241
   31UNK    H28  587   1.974   2.459   3.843 -1.5686 -4.2013  0.9333
   31UNK    N29  588   2.349   2.330   3.611 -0.8886  0.1336  0.5213
   31UNK    C30  589   2.558   2.240   3.546 -0.7753  0.3558  0.2435
   31UNK    C31  590   2.437   2.295   3.516 -0.3314  0.5524 -0.0905
   31UNK    H32  591   2.624   2.228   3.460  0.7457  1.7827  1.1468
   31UNK    H33  592   2.405   2.313   3.414  0.3549 -0.6102 -0.5255
   32UNK     H0  593   4.668   2.679   2.422 -0.7343  0.6956 -1.3422
   32UNK     H1  594   4.546   2.472   2.479 -2.0049 -1.5223  1.3875
   32UNK     C2  595   4.564   2.690   2.450 -0.4995 -0.0854 -0.0861
   32UNK     C3  596   4.500   2.570   2.488 -0.2450 -0.4825 -0.2022
   32UNK     C4  597   4.486   2.812   2.469  0.4984 -0.2169 -0.5327
   32UNK     H5  598   4.537   2.897   2.427 -0.8491  0.7397 -0.2940
   32UNK     N6  599   4.373   2.563   2.533 -0.5139 -0.5253 -0.8379
   32UNK     C7  600   4.350   2.805   2.519  0.4222  0.5042  0.4041
   32UNK     C8  601   4.299   2.679   2.551 -0.6668 -0.3404  0.3250
   32UNK     H9  602   4.335   3.016   2.349 -2.1109  0.8923 -1.6375
   32UNK    C10  603   4.274   2.932   2.531 -0.0374  0.2616 -0.4598
   32UNK    N11  604   4.292   3.028   2.440  0.6307 -0.1488 -0.0809
   32UNK    H12  605   4.203   2.679   2.603  0.4851  1.1513  2.6035
   32UNK    H13  606   4.286   3.209   2.223 -0.3147  1.0894 -0.8148
   32UNK    N14  607   4.210   2.972   2.637 -0.2408  0.7953 -0.3143
   32UNK    C15  608   4.215   3.133   2.482  0.0486 -0.9712  0.6011
   32UNK    C16  609   4.232   3.282   2.283 -0.1139  0.2343  0.4553
   32UNK    H17  610   4.243   3.438   2.134  1.2157 -0.6502 -0.5959
   32UNK    C18  611   4.188   3.248   2.410  0.8491 -0.4865  0.3746
   32UNK    C19  612   4.181   3.100   2.609  0.5264 -0.0613 -0.0052
   32UNK    C20  613   4.212   3.414   2.235  1.1225 -0.2369 -0.5207
   32UNK    C21  614   4.126   3.197   2.691 -0.2897 -0.4642 -0.7461
   32UNK    C22  615   4.134   3.352   2.493  0.3560 -0.6027  0.5710
   32UNK    C23  616   4.155   3.510   2.327  0.3751  0.1395  0.2959
   32UNK    H24  617   4.110   3.086   2.872  3.3923 -0.8956 -1.8377
   32UNK    C25  618   4.103   3.325   2.632 -0.4504 -0.2375  0.1105
   32UNK    C26  619   4.091   3.181   2.824  0.0893 -0.7121 -0.4656
   32UNK    N27  620   4.116   3.478   2.452  0.1055  0.1447  0.1067
   32UNK    H28  621   4.141   3.616   2.304  1.2742  0.3595  0.7279
   32UNK    N29  622   4.053   3.427   2.702  0.4389 -0.1038  0.1767
   32UNK    C30  623   4.036   3.289   2.890  0.3451  0.0885  0.1449
   32UNK    C31  624   4.019   3.410   2.831 -0.3714 -0.8080 -0.3588
   32UNK    H32  625   4.002   3.278   2.993  0.5703 -2.3891  0.0032
   32UNK    H33  626   3.968   3.485   2.892 -0.1061 -2.5157  2.1162
   33UNK     H0  627   4.303   1.860   2.563 -3.2984 -1.3768 -0.0662
   33UNK     H1  628   4.378   2.110   2.515  2.4694 -2.0455  2.0456
   33UNK     C2  629   4.246   1.947   2.595 -0.1299  0.6613  0.5036
   33UNK     C3  630   4.287   2.079   2.567  0.0922  0.4390 -0.3090
   33UNK     C4  631   4.129   1.926   2.672  0.1308 -0.3124  0.4816
   33UNK     H5  632   4.103   1.823   2.697  0.3361 -0.4749  0.0452
   33UNK     N6  633   4.208   2.180   2.589  0.0263 -0.1670  0.0392
   33UNK     C7  634   4.042   2.032   2.700  0.6291 -1.0067  0.6582
   33UNK     C8  635   4.084   2.162   2.649 -0.9336 -0.2568 -0.2712
   33UNK     H9  636   3.954   1.851   2.904 -1.7331  0.0270  0.7543
   33UNK    C10  637   3.913   2.010   2.757  0.0882 -0.1876 -0.4188
   33UNK    N11  638   3.891   1.909   2.849 -0.2070  0.4232 -0.6439
   33UNK    H12  639   4.022   2.251   2.655 -0.8419  0.0882 -3.0699
   33UNK    H13  640   3.833   1.706   3.053  1.3064  3.3744  0.6084
   33UNK    N14  641   3.805   2.078   2.728 -0.1740 -0.4626 -0.2505
   33UNK    C15  642   3.761   1.915   2.884  0.2142  0.5285 -0.7674
   33UNK    C16  643   3.729   1.737   3.058  0.2056  0.1800  0.0753
   33UNK    H17  644   3.651   1.584   3.205 -0.3578 -0.6713  0.3719
   33UNK    C18  645   3.684   1.837   2.969 -0.4413 -0.3450  0.0899
   33UNK    C19  646   3.707   2.017   2.805 -0.0372  0.1113 -0.1434
   33UNK    C20  647   3.637   1.666   3.135  0.5064 -0.5511  0.3259
   33UNK    C21  648   3.568   2.051   2.814  0.5807 -0.0176  0.0455
   33UNK    C22  649   3.544   1.877   2.984 -0.3687 -0.7151 -0.0522
   33UNK    C23  650   3.504   1.715   3.135 -0.2109  1.1102  1.1442
   33UNK    H24  651   3.547   2.194   2.648  0.6339  0.7775  0.4409
   33UNK    C25  652   3.489   1.984   2.916 -0.4956  0.1352  0.0100
   33UNK    C26  653   3.496   2.142   2.728  0.5340 -0.5042 -0.4305
   33UNK    N27  654   3.458   1.817   3.065  0.1935 -0.0945  0.4695
   33UNK    H28  655   3.424   1.664   3.190 -0.0570  0.5726  0.8819
   33UNK    N29  656   3.359   1.997   2.926 -0.0615 -0.0819  0.1468
   33UNK    C30  657   3.355   2.156   2.746  0.1441  0.5806  0.5825
   33UNK    C31  658   3.289   2.081   2.844 -1.2387 -0.4539 -0.0949
   33UNK    H32  659   3.320   2.227   2.672  2.6388  1.0416 -0.2432
   33UNK    H33  660   3.180   2.073   2.846 -1.4847  1.8527 -0.9235
   34UNK     H0  661   4.280   3.886   4.075  0.1364 -0.3822 -0.0003
   34UNK     H1  662   4.189   4.056   3.918  2.5130 -1.8473  0.9143
   34UNK     C2  663   4.207   3.856   4.000 -0.4149 -0.0842  0.4098
   34UNK     C3  664   4.159   3.951   3.912 -0.2217 -1.1067  0.3060
   34UNK     C4  665   4.179   3.720   3.976  0.2332  0.0009  0.6946
   34UNK     H5  666   4.222   3.648   4.045  1.1267 -0.9806 -0.8256
   34UNK     N6  667   4.072   3.917   3.817 -0.6692 -0.1862 -0.7834
   34UNK     C7  668   4.086   3.683   3.878  0.1059  0.4409 -0.4035
   34UNK     C8  669   4.038   3.789   3.797  0.0862  0.1409 -0.0797
   34UNK     H9  670   3.982   3.553   3.643  1.7371  1.7788  0.2367
   34UNK    C10  671   4.049   3.544   3.851  1.1794 -0.3364  0.3805
   34UNK    N11  672   3.997   3.503   3.730  0.3348  0.4114 -0.2623
   34UNK    H12  673   3.971   3.764   3.715  0.9089  0.6687 -0.9379
   34UNK    H13  674   3.864   3.411   3.481  0.4486  0.6125  0.6922
   34UNK    N14  675   4.066   3.437   3.923  0.0673  0.2893 -0.1460
   34UNK    C15  676   3.977   3.367   3.731  0.2462  0.3172  0.1620
   34UNK    C16  677   3.873   3.307   3.512  0.0697  0.4734  0.3377
   34UNK    H17  678   3.769   3.220   3.339 -2.7678  2.8642  1.6978
   34UNK    C18  679   3.933   3.276   3.637  0.4151 -0.5367  0.1414
   34UNK    C19  680   4.025   3.332   3.856  0.5542  0.4476 -0.6115
   34UNK    C20  681   3.831   3.201   3.426  0.1818  1.0685 -0.6192
   34UNK    C21  682   4.029   3.198   3.898  0.1260  0.8904 -0.1882
   34UNK    C22  683   3.942   3.140   3.680  0.2213 -0.4754 -0.0147
   34UNK    C23  684   3.863   3.074   3.469 -0.5988 -0.3199  0.2913
   34UNK    H24  685   4.111   3.221   4.104  1.5271 -0.5272  0.5463
   34UNK    C25  686   3.996   3.094   3.804  0.3588 -0.5682 -0.6380
   34UNK    C26  687   4.076   3.156   4.024  0.4799  0.3944  0.2271
   34UNK    N27  688   3.911   3.042   3.591 -0.6875  0.4781 -0.3478
   34UNK    H28  689   3.838   2.993   3.400 -0.6509  0.5779 -0.7567
   34UNK    N29  690   4.011   2.961   3.833 -0.0058 -0.2622  0.5233
   34UNK    C30  691   4.082   3.019   4.053  0.3858  0.4680  0.4640
   34UNK    C31  692   4.058   2.926   3.949 -0.2169 -0.3338  0.1606
   34UNK    H32  693   4.101   2.987   4.155  0.6203 -2.1875 -0.3298
   34UNK    H33  694   4.067   2.818   3.961 -0.0811 -0.2232  1.1723
   35UNK     H0  695   2.960   1.731   4.167  1.0581 -0.3518  0.5274
   35UNK     H1  696   3.000   1.917   4.293 -0.2455 -0.2417 -0.2958
   35UNK     C2  697   3.015   1.811   4.118 -0.4220  0.2508 -0.2097
   35UNK     C3  698   3.042   1.923   4.193 -0.4994  0.6854 -0.3550
   35UNK     C4  699   3.063   1.802   3.987  0.2222 -0.4029  0.4561
   35UNK     H5  700   3.024   1.722   3.926  0.1102 -0.2911  0.3801
   35UNK     N6  701   3.112   2.025   4.143  0.4333 -0.6870 -0.7876
   35UNK     C7  702   3.128   1.916   3.927 -0.0811 -0.4186  0.3762
   35UNK     C8  703   3.150   2.029   4.014 -0.2445  0.9177  0.0741
   35UNK     H9  704   3.038   1.750   3.727  0.2478 -0.5222 -1.4061
   35UNK    C10  705   3.158   1.919   3.786  0.1219 -1.0386  0.3163
   35UNK    N11  706   3.110   1.818   3.705  0.3014 -0.0955  0.0375
   35UNK    H12  707   3.208   2.116   3.984  0.0027 -0.0549 -2.5611
   35UNK    H13  708   3.079   1.584   3.543 -1.3734  2.2123  1.1554
   35UNK    N14  709   3.236   2.003   3.711 -0.0794  0.3498  0.0410
   35UNK    C15  710   3.173   1.833   3.583  0.0573  0.1144 -0.0437
   35UNK    C16  711   3.111   1.635   3.452 -0.4685 -0.4132 -0.0861
   35UNK    H17  712   3.036   1.488   3.302 -3.7302  2.1446  0.2715
   35UNK    C18  713   3.165   1.763   3.464  0.4673  0.5572 -1.1394
   35UNK    C19  714   3.237   1.959   3.586 -0.6714 -0.3738  0.2578
   35UNK    C20  715   3.088   1.581   3.324 -0.2405  0.1912  1.0838
   35UNK    C21  716   3.290   2.023   3.471  0.4291  0.6759 -0.2055
   35UNK    C22  717   3.208   1.833   3.349  0.2678 -0.0978  0.0982
   35UNK    C23  718   3.125   1.658   3.211 -0.8152  0.1139 -0.5183
   35UNK    H24  719   3.381   2.202   3.565  1.8595  0.7814 -1.1736
   35UNK    C25  720   3.273   1.958   3.345  0.7077  0.2631 -0.1646
   35UNK    C26  721   3.363   2.145   3.474 -0.5739 -0.4659 -0.0042
   35UNK    N27  722   3.191   1.780   3.222 -0.6047 -0.0118 -0.0215
   35UNK    H28  723   3.118   1.620   3.109 -1.5764  1.1420 -0.8600
   35UNK    N29  724   3.324   2.006   3.232  0.2214  0.7219  0.1895
   35UNK    C30  725   3.404   2.194   3.355  0.2144 -0.0580  0.4598
   35UNK    C31  726   3.384   2.123   3.234  0.2677  0.3147  0.2889
   35UNK    H32  727   3.458   2.289   3.354  1.3686 -0.6335 -2.6367
   35UNK    H33  728   3.429   2.159   3.141 -1.5567 -2.2374 -1.7105
   36UNK     H0  729   4.614   2.271   2.945 -0.7086  0.8050  3.4730
   36UNK     H1  730   4.511   2.242   2.723 -3.0816 -2.8486  1.3733
   36UNK     C2  731   4.525   2.328   2.919 -0.4614 -0.2307 -0.2204
   36UNK     C3  732   4.470   2.316   2.792 -0.6233  0.3616 -0.3304
   36UNK     C4  733   4.472   2.426   3.010  0.2559  0.8294 -0.8358
   36UNK     H5  734   4.519   2.436   3.108 -2.5018  0.3064  0.6312
   36UNK     N6  735   4.360   2.382   2.754  0.2209  0.5060 -0.3682
   36UNK     C7  736   4.355   2.489   2.977 -0.2522 -0.2720 -0.3780
   36UNK     C8  737   4.299   2.467   2.847 -1.0977 -0.2423  0.0704
   36UNK     H9  738   4.452   2.682   3.176 -0.6498  1.6823  1.3318
   36UNK    C10  739   4.290   2.578   3.067  0.2215 -0.2252  0.0220
   36UNK    N11  740   4.357   2.650   3.168  0.0865 -0.4092  0.2862
   36UNK    H12  741   4.205   2.510   2.815 -1.8314 -0.0011  2.3253
   36UNK    H13  742   4.485   2.820   3.372  0.1198 -0.5755  0.4250
   36UNK    N14  743   4.163   2.555   3.103 -0.5199 -0.3579  0.3224
   36UNK    C15  744   4.259   2.698   3.255  0.0088 -0.5077  1.1376
   36UNK    C16  745   4.391   2.817   3.427 -0.0972  0.2407  0.1154
   36UNK    H17  746   4.474   2.926   3.609 -0.7058  0.6048  0.2740
   36UNK    C18  747   4.269   2.771   3.372  0.5780  0.1864  0.2920
   36UNK    C19  748   4.142   2.634   3.209  0.0674  0.4784 -0.5233
   36UNK    C20  749   4.390   2.880   3.558 -0.5792 -0.1040  0.6856
   36UNK    C21  750   4.028   2.639   3.291 -0.6222 -0.4989  0.1040
   36UNK    C22  751   4.150   2.791   3.447 -0.1193 -0.0130  0.4806
   36UNK    C23  752   4.264   2.902   3.615  0.2438 -0.2593  0.1023
   36UNK    H24  753   3.897   2.515   3.166 -0.4470  0.1541 -0.9359
   36UNK    C25  754   4.031   2.720   3.405  0.4291 -0.3655  0.5974
   36UNK    C26  755   3.905   2.584   3.249 -0.4440 -0.2040 -0.6344
   36UNK    N27  756   4.148   2.860   3.563 -0.3891 -0.1498 -0.4311
   36UNK    H28  757   4.250   2.962   3.705 -0.7422  0.8627 -0.7639
   36UNK    N29  758   3.925   2.746   3.484 -0.2393 -0.2490 -0.1285
   36UNK    C30  759   3.789   2.616   3.325  0.5682  0.0568  0.6616
   36UNK    C31  760   3.799   2.697   3.443 -1.1951 -0.0420  0.1179
   36UNK    H32  761   3.694   2.571   3.297  0.3279 -0.4026  2.1055
   36UNK    H33  762   3.709   2.706   3.503  0.2812 -0.4791  2.5284
   37UNK     H0  763   2.728   4.365   2.096  0.4121  2.2974  0.9434
   37UNK     H1  764   2.800   4.155   1.988  0.3200 -1.0442  0.8511
   37UNK     C2  765   2.788   4.294   2.153 -0.2452  0.2174 -0.8025
   37UNK     C3  766   2.836   4.180   2.087  0.6834  1.3870  0.1691
   37UNK     C4  767   2.815   4.305   2.292 -0.0862 -0.0603 -0.2232
   37UNK     H5  768   2.777   4.392   2.345  0.3764 -1.4439  2.5518
   37UNK     N6  769   2.917   4.094   2.150  0.1273  0.7243  0.0211
   37UNK     C7  770   2.906   4.217   2.353  0.5571 -0.4691 -0.0458
   37UNK     C8  771   2.963   4.116   2.274 -0.5912 -0.0516 -0.8249
   37UNK     H9  772   2.774   4.365   2.552  0.0816  1.1777  1.1574
   37UNK    C10  773   2.926   4.227   2.498  0.3713  0.6702 -0.2846
   37UNK    N11  774   2.842   4.297   2.582 -0.2758  0.3151  0.0861
   37UNK    H12  775   3.034   4.045   2.315  0.0600  1.7845  1.4399
   37UNK    H13  776   2.642   4.431   2.767  1.1863  0.3345 -0.7718
   37UNK    N14  777   3.006   4.156   2.569  0.2644  0.3069  0.8625
   37UNK    C15  778   2.869   4.260   2.713 -0.7167  0.7094 -0.1996
   37UNK    C16  779   2.693   4.378   2.847  0.0666 -0.1614 -0.3644
   37UNK    H17  780   2.557   4.453   2.997 -0.2254 -1.4260 -0.1768
   37UNK    C18  781   2.807   4.300   2.829  0.0904 -0.5917 -0.7926
   37UNK    C19  782   2.977   4.178   2.699  0.5085  0.1844  0.3129
   37UNK    C20  783   2.644   4.392   2.976  0.5727 -0.1455 -0.6861
   37UNK    C21  784   3.031   4.125   2.814 -0.2160 -0.0564  0.5334
   37UNK    C22  785   2.870   4.253   2.948 -0.5752 -0.1079 -0.0798
   37UNK    C23  786   2.710   4.332   3.089  0.7097  0.4213  0.7967
   37UNK    H24  787   3.160   3.991   2.715 -2.0883 -0.9324  0.6887
   37UNK    C25  788   2.985   4.170   2.940  0.3303 -0.7785  0.8522
   37UNK    C26  789   3.139   4.039   2.810  0.3192  0.4337  0.6235
   37UNK    N27  790   2.823   4.267   3.071 -0.6349  0.2850  0.6611
   37UNK    H28  791   2.675   4.350   3.191  0.2649 -1.5577  1.0415
   37UNK    N29  792   3.037   4.133   3.054 -0.5709 -0.5794 -0.0839
   37UNK    C30  793   3.188   3.986   2.933  0.2848  0.0932 -0.0611
   37UNK    C31  794   3.136   4.040   3.054 -0.5578 -0.2011  0.1279
   37UNK    H32  795   3.277   3.924   2.937  1.6049  1.6334 -2.6442
   37UNK    H33  796   3.174   4.008   3.151 -0.1903 -2.1529 -0.6213
   38UNK     H0  797   2.555   3.905   1.778  0.1883 -0.7012 -1.5490
   38UNK     H1  798   2.786   3.984   1.838 -2.6207  0.8142 -1.2584
   38UNK     C2  799   2.609   3.864   1.862 -0.8798  0.1383 -0.4057
   38UNK     C3  800   2.738   3.907   1.898  0.1694  0.1113  0.2641
   38UNK     C4  801   2.551   3.762   1.937  0.3139 -0.1567  0.5470
   38UNK     H5  802   2.455   3.718   1.913 -0.5536  0.2221  2.9943
   38UNK     N6  803   2.799   3.867   2.013 -0.3916 -0.3326  0.4780
   38UNK     C7  804   2.616   3.718   2.055  0.0656 -0.3426  0.3841
   38UNK     C8  805   2.743   3.781   2.092  0.1388  0.6384 -0.5229
   38UNK     H9  806   2.648   3.667   2.323 -0.4095  1.0175 -0.7084
   38UNK    C10  807   2.548   3.621   2.149 -0.1096  0.8079 -0.3320
   38UNK    N11  808   2.579   3.604   2.284  0.2488  0.0661 -0.3814
   38UNK    H12  809   2.806   3.752   2.176 -1.4348 -2.5528 -0.2781
   38UNK    H13  810   2.630   3.551   2.583  0.4065  0.3717 -0.1226
   38UNK    N14  811   2.451   3.543   2.112  0.0502  0.3585 -0.1384
   38UNK    C15  812   2.474   3.524   2.337 -0.4327 -0.3666  0.1334
   38UNK    C16  813   2.535   3.498   2.587  0.1848  0.7198 -0.7638
   38UNK    H17  814   2.534   3.478   2.799 -1.5715  0.0783  1.4625
   38UNK    C18  815   2.452   3.479   2.471  0.1495 -0.2359  0.6860
   38UNK    C19  816   2.406   3.480   2.224  0.4145  0.4879  0.5425
   38UNK    C20  817   2.481   3.451   2.708  0.1827  0.4126  0.2878
   38UNK    C21  818   2.288   3.392   2.235  0.1900 -0.5453  0.0494
   38UNK    C22  819   2.334   3.396   2.483  0.0323  0.6500  0.5950
   38UNK    C23  820   2.362   3.377   2.711 -0.3529 -0.3443 -0.1488
   38UNK    H24  821   2.202   3.403   2.032  1.8226 -1.5942 -0.6689
   38UNK    C25  822   2.260   3.349   2.368  0.3249  1.1404  1.0011
   38UNK    C26  823   2.200   3.365   2.134  0.3549 -0.5464 -0.2903
   38UNK    N27  824   2.291   3.352   2.603  0.2973 -0.2887 -0.4178
   38UNK    H28  825   2.327   3.352   2.811  0.4433 -1.9841 -0.2526
   38UNK    N29  826   2.155   3.272   2.400 -0.2886 -0.2081  0.1684
   38UNK    C30  827   2.092   3.283   2.162  0.7884 -0.2158 -0.0514
   38UNK    C31  828   2.079   3.241   2.296  0.6866 -0.4114  0.6468
   38UNK    H32  829   2.013   3.270   2.088 -0.5155 -0.7752  1.3610
   38UNK    H33  830   1.984   3.193   2.318 -0.9247  2.2361 -0.1223
   39BF4     B1  831   0.023   1.062   2.872  0.1311  0.6198 -0.1435
   39BF4     F2  832   0.040   1.161   2.969  0.5346  0.7012 -0.5312
   39BF4     F3  833   0.119   0.970   2.894  0.0652  0.4199 -0.2668
   39BF4     F4  834  -0.103   1.009   2.875 -0.0405  0.4469 -0.1090
   39BF4     F5  835   0.057   1.103   2.742  0.1810  0.3343  0.0501
   40BF4     B1  836   6.156   0.269   0.362  0.3093  0.3276  0.5286
   40BF4     F2  837   6.144   0.225   0.492 -0.0375  0.2083 -0.4589
   40BF4     F3  838   6.026   0.295   0.314 -0.3952 -0.0319 -0.7534
   40BF4     F4  839   6.233   0.388   0.355  0.2756  0.4972 -0.1471
   40BF4     F5  840   6.220   0.172   0.286  0.4333 -0.2643 -0.0388
   41BF4     B1  841   0.922   0.525   1.353 -0.6479 -0.1049 -0.2673
   41BF4     F2  842   1.023   0.618   1.331  0.0188 -0.1105  0.3582
   41BF4     F3  843   0.828   0.515   1.255  0.1071 -0.0631 -0.3488
   41BF4     F4  844   0.980   0.399   1.385  0.5311  0.2461  0.2092
   41BF4     F5  845   0.842   0.570   1.455  0.0198  0.5814 -0.3756
   42BF4     B1  846   5.861   1.462   5.986  0.5089  0.2892  0.2269
   42BF4     F2  847   5.744   1.510   6.045  0.1118 -0.1615  0.1657
   42BF4     F3  848   5.868   1.503   5.853  0.5422 -0.2578 -0.4460
   42BF4     F4  849   5.976   1.490   6.060  0.0822 -0.3614  0.2442
   42BF4     F5  850   5.846   1.324   5.992  0.2955  0.2802  0.8278
   43BF4     B1  851   1.821   5.494   5.342 -0.3639  0.5877 -0.3156
   43BF4     F2  852   1.849   5.619   5.295  0.5398  0.7818 -0.3586
   43BF4     F3  853   1.934   5.432   5.392  0.0574 -0.1453 -0.1251
   43BF4     F4  854   1.724   5.499   5.438 -0.5390 -0.1936 -0.2779
   43BF4     F5  855   1.773   5.421   5.236 -0.4448  0.3649  0.3304
   44BF4     B1  856   0.824   1.350   6.035  0.3185 -0.0174 -0.3561
   44BF4     F2  857   0.908   1.399   5.928 -0.1799 -0.6910 -0.0215
   44BF4     F3  858   0.878   1.243   6.107  0.4340 -0.3364  0.2687
   44BF4     F4  859   0.824   1.461   6.119  0.0715 -0.4253  0.3027
   44BF4     F5  860   0.700   1.323   5.985  0.6087  0.0419  0.2019
   45BF4     B1  861   1.499   2.917   6.039  0.3758  0.3158 -0.0482
   45BF4     F2  862   1.568   3.034   6.024 -0.0130  0.2656 -0.0632
   45BF4     F3  863   1.565   2.824   6.120 -0.4861 -0.1221  0.1155
   45BF4     F4  864   1.379   2.954   6.094  0.2501 -0.0911 -0.2919
   45BF4     F5  865   1.483   2.866   5.919  0.0453  0.6112  0.4975
   46BF4     B1  866   1.322   2.942   2.574 -0.5969  0.2636  0.1913
   46BF4     F2  867   1.320   3.077   2.594  0.7723 -0.4322  0.0209
   46BF4     F3  868   1.392   2.866   2.670  0.2758  0.3395  0.0089
   46BF4     F4  869   1.191   2.905   2.574 -0.3140 -0.0641  0.0730
   46BF4     F5  870   1.364   2.920   2.441 -0.1901  0.2081 -0.2160
   47BF4     B1  871   1.161   5.954   1.081  0.6055  0.6145  0.1935
   47BF4     F2  872   1.110   6.067   1.139 -0.6352 -0.4760  0.2637
   47BF4     F3  873   1.266   5.980   0.991  0.2718  0.0113 -0.6913
   47BF4     F4  874   1.196   5.862   1.177 -0.4110  0.0279 -0.5335
   47BF4     F5  875   1.048   5.908   0.999 -0.1527 -0.0019  0.1921
   48BF4     B1  876   3.605   4.701   3.679  0.6838 -0.1634  0.0830
   48BF4     F2  877   3.669   4.587   3.715  0.6410  0.2358  0.0883
   48BF4     F3  878   3.529   4.731   3.783 -0.2639  0.0835 -0.6257
   48BF4     F4  879   3.698   4.790   3.638 -0.8346 -0.0237 -0.1264
   48BF4     F5  880   3.527   4.678   3.561 -0.1397  0.1998 -0.1680
   49BF4     B1  881   5.535   2.316   0.603  0.1687 -0.3150 -0.4711
   49BF4     F2  882   5.651   2.380   0.636  0.0085  0.8137  0.6349
   49BF4     F3  883   5.430   2.413   0.626  0.0131 -0.0580  0.3237
   49BF4     F4  884   5.534   2.292   0.462 -0.3512 -0.4628  0.0991
   49BF4     F5  885   5.507   2.210   0.699 -0.0152  0.5232  0.0136
   50BF4     B1  886   5.606   2.877   4.377  0.4480 -1.1292 -0.3464
   50BF4     F2  887   5.479   2.895   4.414  0.2010 -0.5328  0.1374
   50BF4     F3  888   5.654   2.765   4.436  0.0753  0.2727 -0.8173
   50BF4     F4  889   5.623   2.875   4.238  0.2191 -0.3485 -0.4218
   50BF4     F5  890   5.676   2.984   4.429  0.5352  0.9334 -0.2504
   51BF4     B1  891   2.463   2.258   2.678 -0.6868  0.0730  0.3865
   51BF4     F2  892   2.543   2.160   2.732 -0.4381  0.1032  0.3714
   51BF4     F3  893   2.393   2.207   2.572  0.4433  0.0474  0.6845
   51BF4     F4  894   2.375   2.307   2.769 -0.9232 -0.4358 -0.0482
   51BF4     F5  895   2.546   2.359   2.630  0.3123  0.4009 -0.5660
   52BF4     B1  896   0.582   4.342   0.053  0.6903  0.5787  0.0646
   52BF4     F2  897   0.567   4.440   0.147 -0.3563  0.0174 -0.3823
   52BF4     F3  898   0.500   4.360  -0.056  0.2530 -0.0936  0.2201
   52BF4     F4  899   0.710   4.356   0.015  0.3021 -0.5099 -0.2272
   52BF4     F5  900   0.548   4.217   0.101 -0.5251  0.1329 -0.1993
   53BF4     B1  901   2.897   3.825   2.467  0.0572  0.0674 -0.2342
   53BF4     F2  902   2.789   3.724   2.468  0.0904 -0.1223 -0.5213
   53BF4     F3  903   2.975   3.806   2.578  0.2973 -0.1119 -0.5997
   53BF4     F4  904   2.974   3.811   2.348  0.4843 -0.0261 -0.0342
   53BF4     F5  905   2.828   3.947   2.485 -0.4637 -0.2020 -0.0191
   54BF4     B1  906   5.202   1.630   1.158 -0.3062 -0.2259 -0.2532
   54BF4     F2  907   5.290   1.548   1.088  0.2730  0.3024  0.1486
   54BF4     F3  908   5.270   1.678   1.269  0.1983 -0.3349 -0.0519
   54BF4     F4  909   5.179   1.736   1.076 -0.2593 -0.1147 -0.1080
   54BF4     F5  910   5.092   1.558   1.196  0.4242 -0.5936 -0.3758
   55BF4     B1  911   6.099   0.117   4.498  0.2881  0.6058  0.0765
   55BF4     F2  912   6.038   0.204   4.409  0.3392 -0.4085 -0.7928
   55BF4     F3  913   6.202   0.043   4.441 -0.3132 -0.4692 -0.1453
   55BF4     F4  914   6.151   0.197   4.598  0.3920 -0.1722  0.6037
   55BF4     F5  915   6.010   0.040   4.564  0.1979 -0.1078  0.1614
   56BF4     B1  916   1.306   5.601   0.012  0.0115  0.2265  0.4058
   56BF4     F2  917   1.342   5.734   0.029  0.1734  0.2620  0.3245
   56BF4     F3  918   1.198   5.576   0.097  0.0735  0.7128 -0.2448
   56BF4     F4  919   1.270   5.584  -0.122 -0.3908 -0.0870 -0.4496
   56BF4     F5  920   1.406   5.511   0.047 -0.2953  0.1343  0.1866
   57BF4     B1  921   4.464   3.874   0.124 -0.6012 -0.4928 -0.2042
   57BF4     F2  922   4.345   3.866   0.195  0.2165 -0.4824  0.5023
   57BF4     F3  923   4.438   3.908  -0.002  0.1336  0.1920  0.3048
   57BF4     F4  924   4.554   3.968   0.177 -0.1518  0.0899  0.0379
   57BF4     F5  925   4.521   3.750   0.136  0.1842 -0.2638  0.5597
   58BF4     B1  926   3.310   5.558   2.716 -0.4108  0.3840  0.3098
   58BF4     F2  927   3.324   5.619   2.834 -0.0581 -0.5850  0.1027
   58BF4     F3  928   3.264   5.650   2.624 -0.1108 -0.4932  0.0876
   58BF4     F4  929   3.440   5.540   2.667 -0.2454  0.1532  0.0349
   58BF4     F5  930   3.223   5.452   2.711  0.1806  0.2862 -0.3080
   59BF4     B1  931   0.824   4.728   5.032 -0.2133  0.1287  0.7307
   59BF4     F2  932   0.822   4.636   5.132 -0.3977  0.5715  0.1665
   59BF4     F3  933   0.882   4.847   5.071  0.2665  0.4154 -0.0109
   59BF4     F4  934   0.899   4.677   4.928  0.8084 -0.1111  0.4352
   59BF4     F5  935   0.695   4.751   4.988 -0.0778 -0.1883  0.5065
   60BF4     B1  936   4.318   1.809   4.822  0.7185  0.1564  0.2243
   60BF4     F2  937   4.371   1.938   4.838  0.2298 -0.1894 -0.1739
   60BF4     F3  938   4.425   1.723   4.793 -0.1987  0.0791 -0.3250
   60BF4     F4  939   4.256   1.765   4.936 -0.4150 -0.0398 -0.2051
   60BF4     F5  940   4.223   1.807   4.716 -0.4264 -0.0964  0.5433
   61BF4     B1  941   2.646   1.112   0.837  0.2078  0.1904 -0.8023
   61BF4     F2  942   2.592   1.048   0.728  0.1825 -0.4882 -0.1429
   61BF4     F3  943   2.536   1.145   0.916 -0.1720  0.0923  0.3932
   61BF4     F4  944   2.741   1.045   0.912  0.2813  0.0207  0.3416
   61BF4     F5  945   2.713   1.221   0.791 -0.6526 -0.3465 -0.1309
   62BF4     B1  946   0.728   1.245   0.609  0.5181  0.3848 -0.3529
   62BF4     F2  947   0.720   1.184   0.733  0.2352 -0.0722 -0.3765
   62BF4     F3  948   0.603   1.286   0.575  0.5744 -1.0068  0.2002
   62BF4     F4  949   0.819   1.355   0.616  0.1874  0.2638 -0.3048
   62BF4     F5  950   0.783   1.155   0.513 -0.5226 -0.1016  0.5070
   63BF4     B1  951   3.743   2.956   5.244 -0.2142 -0.5231  0.3058
   63BF4     F2  952   3.786   3.074   5.303  0.3473 -0.0671  0.2115
   63BF4     F3  953   3.695   2.969   5.116  0.2900 -0.3381  0.8447
   63BF4     F4  954   3.836   2.851   5.258  0.1191 -0.4444 -0.4815
   63BF4     F5  955   3.623   2.927   5.315  0.2335 -0.1498 -0.3193
   64BF4     B1  956   0.546   2.414   4.886  0.1460 -0.0017  0.4166
   64BF4     F2  957   0.668   2.462   4.930  0.7149 -0.3681 -0.3661
   64BF4     F3  958   0.478   2.501   4.800 -0.1685  0.1276  0.2350
   64BF4     F4  959   0.558   2.292   4.819 -0.1726 -0.2321  0.2894
   64BF4     F5  960   0.467   2.401   5.002  0.1481  0.2045  0.3114
   65BF4     B1  961   4.124   5.313   2.225  0.4204  0.0435 -0.1475
   65BF4     F2  962   4.154   5.230   2.119 -0.3422  0.3742 -0.3538
   65BF4     F3  963   3.992   5.310   2.253  0.5112 -0.6413 -0.4382
   65BF4     F4  964   4.197   5.289   2.330  0.4131 -0.4375 -0.4738
   65BF4     F5  965   4.147   5.433   2.170 -0.2815 -0.1459 -0.1375
   66BF4     B1  966   1.835   0.710   3.462 -0.2620  0.3648 -0.3815
   66BF4     F2  967   1.725   0.793   3.479  0.5185  0.4930 -0.2089
   66BF4     F3  968   1.789   0.576   3.431  0.1726 -0.5353 -0.2179
   66BF4     F4  969   1.897   0.766   3.354  0.0022  0.4038 -0.1268
   66BF4     F5  970   1.909   0.720   3.580  0.4698 -0.1415  0.1007
   67DMSO    C1  971   3.315   6.018   5.612 -0.0093  0.3057 -0.4187
   67DMSO    H1  972   3.267   5.920   5.603  1.5730 -0.9216  2.8890
   67DMSO    H2  973   3.310   6.073   5.517 -0.5754 -1.2294 -1.3282
   67DMSO    H3  974   3.422   6.009   5.628 -0.0670  0.5391  0.1059
   67DMSO    S1  975   3.265   6.115   5.756 -0.2119 -0.1521 -0.1063
   67DMSO    C2  976   3.365   6.260   5.726 -0.0598  0.1567  0.4549
   67DMSO    H4  977   3.463   6.233   5.685 -1.1271 -0.0446 -2.1395
   67DMSO    H5  978   3.316   6.330   5.659  0.9784  1.9496  1.4630
   67DMSO    H6  979   3.371   6.311   5.823 -0.8744  2.8857 -0.8331
   67DMSO    O1  980   3.341   6.041   5.857 -0.1070 -0.1414  1.0015
   68DMSO    C1  981   3.033   1.446   5.014 -0.3035  0.1905 -0.3569
   68DMSO    H1  982   3.094   1.521   5.065  0.3713 -0.4942 -0.1486
   68DMSO    H2  983   2.936   1.482   4.980 -0.6197 -0.2223  0.0931
   68DMSO    H3  984   3.014   1.362   5.081 -1.6048  2.2217  2.0013
   68DMSO    S1  985   3.133   1.394   4.872 -0.0617 -0.6550 -0.5003
   68DMSO    C2  986   3.248   1.292   4.961 -0.2555 -0.7059 -0.6455
   68DMSO    H4  987   3.199   1.227   5.034  2.7511 -1.6539  0.6732
   68DMSO    H5  988   3.303   1.243   4.880  0.3146  1.2472 -1.5160
   68DMSO    H6  989   3.310   1.363   5.016  1.2036 -1.0630 -1.7675
   68DMSO    O1  990   3.201   1.520   4.830 -0.1879  0.0829 -0.5725
   69DMSO    C1  991   3.991   1.113   1.873  0.2584  0.5329 -0.3872
   69DMSO    H1  992   3.912   1.120   1.797  0.9483 -1.4085 -1.3588
   69DMSO    H2  993   4.034   1.013   1.868 -1.9507 -0.5590  1.0006
   69DMSO    H3  994   3.942   1.135   1.968 -0.9521 -0.6633 -0.7063
   69DMSO    S1  995   4.102   1.252   1.834  0.1028  0.2999 -0.6834
   69DMSO    C2  996   4.224   1.155   1.738  0.3653  0.4024 -0.0200
   69DMSO    H4  997   4.266   1.075   1.798 -0.6447 -1.4605 -1.6703
   69DMSO    H5  998   4.163   1.107   1.660  1.4816  0.6700 -1.0878
   69DMSO    H6  999   4.288   1.234   1.697  1.0448 -0.0298  0.2128
   69DMSO    O1 1000   4.180   1.281   1.962  0.2436  0.2669  0.2971
   70DMSO    C1 1001   3.147   3.375   2.315 -0.6344 -0.0768 -0.4583
   70DMSO    H1 1002   3.199   3.422   2.232  0.1668 -1.1039 -0.5474
   70DMSO    H2 1003   3.221   3.372   2.395  0.4994  0.3782 -1.4655
   70DMSO    H3 1004   3.113   3.272   2.302  1.6452 -1.1209  1.1742
   70DMSO    S1 1005   3.016   3.483   2.358  0.1684 -0.1594  0.4400
   70DMSO    C2 1006   2.956   3.401   2.508  0.0342  0.7177 -0.0341
   70DMSO    H4 1007   2.898   3.319   2.465  0.0591  0.5257  0.2962
   70DMSO    H5 1008   3.035   3.369   2.576 -0.2704 -3.5828 -1.4015
   70DMSO    H6 1009   2.882   3.466   2.557 -1.5165 -1.0047  0.0156
   70DMSO    O1 1010   2.915   3.459   2.249 -0.0081  0.0932 -0.5232
   71DMSO    C1 1011   3.190   1.067   4.428  0.4999  0.6536 -0.1978
   71DMSO    H1 1012   3.105   1.000   4.411  1.9332 -1.2958 -0.1049
   71DMSO    H2 1013   3.177   1.173   4.405 -2.1553  0.2674 -0.7964
   71DMSO    H3 1014   3.283   1.029   4.386  0.4180  0.1539  0.0630
   71DMSO    S1 1015   3.203   1.078   4.604 -0.1183 -0.2870 -0.1329
   71DMSO    C2 1016   3.048   1.160   4.637  0.3006 -0.1547 -0.0755
   71DMSO    H4 1017   3.037   1.177   4.744  0.0062 -1.6288  0.1395
   71DMSO    H5 1018   3.048   1.252   4.577  0.5697  0.8789  1.4420
   71DMSO    H6 1019   2.964   1.097   4.607 -0.8191  1.3591 -0.2366
   71DMSO    O1 1020   3.308   1.186   4.620 -0.2612 -0.0590  0.1317
   72DMSO    C1 1021   1.553   3.594   0.954  0.0082  0.4698  0.1491
   72DMSO    H1 1022   1.637   3.614   1.021  0.4281 -0.4098 -0.0971
   72DMSO    H2 1023   1.584   3.508   0.894  2.1103  2.1990 -1.3710
   72DMSO    H3 1024   1.543   3.684   0.892  3.8093  0.9985  0.1202
   72DMSO    S1 1025   1.401   3.564   1.051  0.4785 -0.0318  0.0645
   72DMSO    C2 1026   1.440   3.696   1.171 -0.2374  0.2215 -1.0680
   72DMSO    H4 1027   1.546   3.692   1.197  0.0135  1.2703 -1.8416
   72DMSO    H5 1028   1.418   3.791   1.121 -2.6922  1.5918  2.2735
   72DMSO    H6 1029   1.373   3.678   1.255  1.1330  2.1538  0.5161
   72DMSO    O1 1030   1.439   3.447   1.131  0.2208 -0.4314 -0.0883
   73DMSO    C1 1031   4.475   0.300   3.974  0.2086  0.4702 -0.5949
   73DMSO    H1 1032   4.443   0.364   3.893 -0.6255  0.5937 -0.1732
   73DMSO    H2 1033   4.490   0.350   4.070 -3.0375  0.6446 -0.0773
   73DMSO    H3 1034   4.567   0.253   3.938 -0.0816 -1.3518  0.8505
   73DMSO    S1 1035   4.368   0.160   3.989  0.2151 -0.3037 -0.0062
   73DMSO    C2 1036   4.482   0.048   4.052  0.6779  0.7041 -0.3565
   73DMSO    H4 1037   4.547   0.094   4.127 -0.1663  2.4946 -0.6616
   73DMSO    H5 1038   4.436  -0.047   4.081  0.7017  1.0413  0.8373
   73DMSO    H6 1039   4.548   0.022   3.969  0.1182  3.9702 -1.9754
   73DMSO    O1 1040   4.350   0.091   3.858 -0.1535  0.3137  0.8286
   74DMSO    C1 1041   0.315   3.950   0.892 -0.5852  0.0728 -0.3351
   74DMSO    H1 1042   0.402   3.986   0.837 -1.2336  0.2733 -1.2668
   74DMSO    H2 1043   0.235   4.022   0.873  1.3560  2.4217 -0.1492
   74DMSO    H3 1044   0.346   3.943   0.997  0.6577 -1.7983 -0.7776
   74DMSO    S1 1045   0.265   3.791   0.839 -0.5653 -0.0637 -0.1461
   74DMSO    C2 1046   0.253   3.820   0.660  0.4546  0.1589  0.8081
   74DMSO    H4 1047   0.351   3.856   0.628  1.7428 -3.0153  0.7641
   74DMSO    H5 1048   0.249   3.725   0.606 -1.1990 -0.1527  1.4086
   74DMSO    H6 1049   0.177   3.887   0.621  1.7207  1.5088  0.5637
   74DMSO    O1 1050   0.129   3.771   0.895  0.3883 -0.3565  0.3851
   75DMSO    C1 1051   2.152   1.346   0.753 -0.4825 -0.4135 -0.2364
   75DMSO    H1 1052   2.071   1.411   0.786  1.2982  0.9125  1.8437
   75DMSO    H2 1053   2.119   1.254   0.703  0.2411 -1.8494  1.7768
   75DMSO    H3 1054   2.201   1.318   0.847 -2.5380 -1.5662  0.5611
   75DMSO    S1 1055   2.270   1.431   0.650 -0.1281 -0.0672 -0.5801
   75DMSO    C2 1056   2.360   1.281   0.613 -0.2664 -0.1053 -0.4873
   75DMSO    H4 1057   2.445   1.323   0.560 -1.7713  1.0090 -2.1195
   75DMSO    H5 1058   2.390   1.236   0.708 -1.0718  1.5061  0.5777
   75DMSO    H6 1059   2.300   1.215   0.550 -1.7128  0.9769 -0.2899
   75DMSO    O1 1060   2.368   1.515   0.730  0.1070  0.6179 -0.2239
   76DMSO    C1 1061   4.305   3.592   1.364  0.4828 -0.0907  0.5655
   76DMSO    H1 1062   4.374   3.647   1.428 -0.2600  2.1524 -0.4554
   76DMSO    H2 1063   4.357   3.556   1.275  1.8762  0.4024  1.1634
   76DMSO    H3 1064   4.225   3.658   1.329 -1.2255 -2.1064  0.4369
   76DMSO    S1 1065   4.243   3.451   1.441  0.0033  0.0161 -0.3683
   76DMSO    C2 1066   4.161   3.391   1.293  1.0096 -0.0531 -0.3813
   76DMSO    H4 1067   4.136   3.470   1.223 -1.7937 -1.2066 -0.8262
   76DMSO    H5 1068   4.223   3.310   1.253  2.6627  1.1228 -0.3146
   76DMSO    H6 1069   4.070   3.346   1.333 -0.0127  0.8818 -1.6076
   76DMSO    O1 1070   4.130   3.508   1.512  0.4833 -0.0772  0.4949
   77DMSO    C1 1071   2.372   0.934   4.296  0.0313  0.4170 -0.5271
   77DMSO    H1 1072   2.313   0.842   4.300 -1.1726  1.2087  0.6043
   77DMSO    H2 1073   2.309   1.021   4.274  0.9751  1.3032  0.1896
   77DMSO    H3 1074   2.452   0.909   4.226  0.0769 -0.5361 -0.1463
   77DMSO    S1 1075   2.445   0.970   4.452  0.2850  0.3573  0.0153
   77DMSO    C2 1076   2.551   1.103   4.405  0.3469 -0.5035  0.5155
   77DMSO    H4 1077   2.596   1.078   4.308 -2.1660  1.4363 -1.2774
   77DMSO    H5 1078   2.487   1.187   4.380  0.5966 -1.0563 -2.3441
   77DMSO    H6 1079   2.622   1.132   4.483  1.9706  0.1000 -1.0968
   77DMSO    O1 1080   2.532   0.851   4.477 -0.0179 -0.6294 -0.1535
   78DMSO    C1 1081   1.429   5.526   5.772  0.5404 -0.2071 -0.5711
   78DMSO    H1 1082   1.471   5.612   5.720 -0.4077  1.1968  0.8647
   78DMSO    H2 1083   1.321   5.527   5.757  0.3250  3.4109  0.3052
   78DMSO    H3 1084   1.450   5.550   5.877 -0.1308 -0.6197 -0.3348
   78DMSO    S1 1085   1.505   5.367   5.728 -0.1148  0.0501  0.4285
   78DMSO    C2 1086   1.432   5.353   5.565 -0.0977  0.2227 -0.8078
   78DMSO    H4 1087   1.328   5.321   5.573 -0.5840  1.6762 -1.0285
   78DMSO    H5 1088   1.443   5.446   5.509  2.5523  1.1707  1.0822
   78DMSO    H6 1089   1.503   5.284   5.518  3.2196  1.8922  1.3311
   78DMSO    O1 1090   1.458   5.260   5.818 -0.3978 -0.3203 -0.3767
   79DMSO    C1 1091   2.186   0.272   4.403 -0.2771  0.0714  0.4902
   79DMSO    H1 1092   2.207   0.187   4.468  0.6894 -0.9464 -1.0861
   79DMSO    H2 1093   2.273   0.311   4.349 -0.8591  2.3969  1.1229
   79DMSO    H3 1094   2.165   0.354   4.472  0.5613  1.3889 -0.7675
   79DMSO    S1 1095   2.039   0.249   4.313  0.2744  0.4018  0.0238
   79DMSO    C2 1096   2.122   0.170   4.176  0.0587 -0.1027 -0.2406
   79DMSO    H4 1097   2.200   0.239   4.142  1.0650  0.4315  2.7810
   79DMSO    H5 1098   2.184   0.090   4.219 -1.7566 -0.8854  1.0099
   79DMSO    H6 1099   2.060   0.115   4.105  1.5818 -0.5076 -1.3355
   79DMSO    O1 1100   2.009   0.392   4.277  0.1937  0.4079 -0.3743
   80DMSO    C1 1101   0.293   1.507   4.527 -0.1190  0.1247  0.7092
   80DMSO    H1 1102   0.255   1.589   4.465  0.7294  1.6089  2.0775
   80DMSO    H2 1103   0.228   1.473   4.608  0.3352 -0.4029  0.8602
   80DMSO    H3 1104   0.392   1.538   4.562 -0.0807 -0.6739  1.3269
   80DMSO    S1 1105   0.304   1.364   4.423  0.2276  0.3361 -0.2209
   80DMSO    C2 1106   0.433   1.280   4.511 -0.7839 -0.7081 -0.3950
   80DMSO    H4 1107   0.399   1.266   4.614  0.9674  3.2607  0.9139
   80DMSO    H5 1108   0.466   1.191   4.456  0.8160  0.7133 -1.8541
   80DMSO    H6 1109   0.515   1.353   4.508 -0.5492 -0.7966  1.9744
   80DMSO    O1 1110   0.375   1.407   4.300 -0.1351  0.6474 -0.3526
   81DMSO    C1 1111   1.854   0.861   0.642 -0.2332  0.3411  0.3081
   81DMSO    H1 1112   1.952   0.868   0.594  0.7007  0.6735  2.1437
   81DMSO    H2 1113   1.861   0.877   0.750  0.7689  0.9141  0.1727
   81DMSO    H3 1114   1.815   0.760   0.629  1.7666 -0.1849 -2.7185
   81DMSO    S1 1115   1.747   0.994   0.580  0.0736  0.0400 -0.2747
   81DMSO    C2 1116   1.774   0.966   0.401  0.5247 -0.1057  0.5089
   81DMSO    H4 1117   1.724   0.872   0.377 -0.8386  0.6955  0.0789
   81DMSO    H5 1118   1.720   1.049   0.354 -1.1651 -2.3723 -1.8262
   81DMSO    H6 1119   1.881   0.969   0.380  0.1381 -1.9483 -2.0685
   81DMSO    O1 1120   1.807   1.127   0.598  0.1044 -0.4914 -0.1051
   82DMSO    C1 1121   2.888   1.319   2.651  0.2690  0.3778 -0.2283
   82DMSO    H1 1122   2.879   1.380   2.741  2.1497 -1.6144  1.4307
   82DMSO    H2 1123   2.872   1.214   2.676 -0.0341  0.2097 -1.0843
   82DMSO    H3 1124   2.993   1.317   2.621  0.7747 -0.6723  1.4856
   82DMSO    S1 1125   2.776   1.374   2.520 -0.2628  0.0246  0.0111
   82DMSO    C2 1126   2.621   1.362   2.615 -0.3862 -0.7623  0.5265
   82DMSO    H4 1127   2.541   1.424   2.574  0.2135 -0.8713 -0.8683
   82DMSO    H5 1128   2.588   1.258   2.607  1.8836 -1.6730  1.8734
   82DMSO    H6 1129   2.635   1.384   2.721  2.0929 -0.1049  0.1188
   82DMSO    O1 1130   2.754   1.254   2.437 -0.0747  0.1491 -0.5219
   83DMSO    C1 1131   0.254   1.972   3.193  0.7708  0.0833 -0.1981
   83DMSO    H1 1132   0.204   1.899   3.129 -0.3219 -0.3850  1.1217
   83DMSO    H2 1133   0.270   1.938   3.296  2.1564  2.5159  0.4706
   83DMSO    H3 1134   0.190   2.061   3.199 -0.1224 -0.4192 -1.7020
   83DMSO    S1 1135   0.405   2.012   3.119  0.1480  0.0679  0.2405
   83DMSO    C2 1136   0.477   1.850   3.124 -0.5163 -0.0321 -0.5597
   83DMSO    H4 1137   0.446   1.803   3.030  0.4371  0.3470 -1.0811
   83DMSO    H5 1138   0.586   1.859   3.115 -0.4886 -1.4657 -2.1410
   83DMSO    H6 1139   0.447   1.799   3.216  3.6771 -0.8820  0.5329
   83DMSO    O1 1140   0.480   2.091   3.222 -0.0618  0.0021  0.1167
   84DMSO    C1 1141   4.033   4.779   3.771 -0.0965  0.1636 -0.0941
   84DMSO    H1 1142   4.107   4.777   3.691 -0.5265  0.0830 -0.4944
   84DMSO    H2 1143   3.944   4.821   3.723 -0.7674  0.6344  1.5064
   84DMSO    H3 1144   4.058   4.845   3.854 -3.5717  3.1292 -1.1482
   84DMSO    S1 1145   3.997   4.608   3.817 -0.1862 -0.3102 -0.0891
   84DMSO    C2 1146   3.891   4.640   3.943  0.1070  0.5332 -0.0877
   84DMSO    H4 1147   3.806   4.699   3.909 -2.5798 -2.3839  1.0984
   84DMSO    H5 1148   3.847   4.543   3.969 -0.0687  0.7036  0.2527
   84DMSO    H6 1149   3.953   4.687   4.020  2.2932 -2.1845 -0.0204
   84DMSO    O1 1150   4.117   4.557   3.891 -0.1906 -0.6587  0.3519
   85DMSO    C1 1151   1.109   2.849   1.128 -0.0462 -0.4696 -0.0513
   85DMSO    H1 1152   1.079   2.911   1.043  0.6771 -0.0755 -0.0304
   85DMSO    H2 1153   1.177   2.765   1.112  0.9515 -0.0803  1.8284
   85DMSO    H3 1154   1.014   2.812   1.168 -0.8294  0.2953 -1.1272
   85DMSO    S1 1155   1.186   2.959   1.244  0.3083  0.1576  0.2342
   85DMSO    C2 1156   1.301   3.007   1.127  0.5152 -0.2401 -0.0751
   85DMSO    H4 1157   1.240   3.071   1.063  0.1103 -0.8699 -0.3254
   85DMSO    H5 1158   1.385   3.058   1.174 -0.2045  1.1212 -0.2143
   85DMSO    H6 1159   1.346   2.920   1.077 -2.9035 -0.6928 -2.7296
   85DMSO    O1 1160   1.281   2.875   1.323  0.1824 -0.3315 -0.2230
   86DMSO    C1 1161   2.143   3.265   6.107  0.6267 -0.2710 -0.6302
   86DMSO    H1 1162   2.073   3.348   6.096 -0.0361 -1.0616 -3.1277
   86DMSO    H2 1163   2.095   3.170   6.134  0.4087  0.2826  1.0288
   86DMSO    H3 1164   2.202   3.281   6.198 -0.3695  0.2270 -0.0486
   86DMSO    S1 1165   2.242   3.246   5.962 -0.1293 -0.5109 -0.2557
   86DMSO    C2 1166   2.304   3.418   5.962  0.6428  0.4653  0.2455
   86DMSO    H4 1167   2.387   3.406   5.891 -0.4746  0.5170 -1.0992
   86DMSO    H5 1168   2.226   3.486   5.926 -0.3206 -0.4636  0.5474
   86DMSO    H6 1169   2.338   3.444   6.063  1.5606  3.2236 -0.6802
   86DMSO    O1 1170   2.166   3.242   5.836 -0.0540  0.0089  0.7600
   87DMSO    C1 1171   3.307   2.582   2.685 -0.2646  0.4140  0.4287
   87DMSO    H1 1172   3.355   2.568   2.587 -1.5633  1.3247 -0.3830
   87DMSO    H2 1173   3.388   2.563   2.756  0.5325  0.2925 -0.4819
   87DMSO    H3 1174   3.215   2.526   2.699  0.0752  0.1709  1.7649
   87DMSO    S1 1175   3.265   2.756   2.689  0.0676 -0.1599 -0.0343
   87DMSO    C2 1176   3.141   2.728   2.814  0.9146 -0.5496  0.6006
   87DMSO    H4 1177   3.169   2.698   2.915 -0.4504 -3.1275  0.2911
   87DMSO    H5 1178   3.099   2.828   2.827 -0.8129 -1.0662 -0.7327
   87DMSO    H6 1179   3.055   2.670   2.781  1.5140  0.0189 -2.2728
   87DMSO    O1 1180   3.177   2.764   2.570 -0.1183 -0.2193 -0.4857
   88DMSO    C1 1181   3.474   3.662   5.145 -1.4314 -0.0243 -0.0773
   88DMSO    H1 1182   3.440   3.563   5.178 -1.4745 -0.0054 -0.0640
   88DMSO    H2 1183   3.460   3.746   5.214 -0.3106  0.5044 -0.4624
   88DMSO    H3 1184   3.432   3.672   5.045  1.4638 -1.7147 -1.6114
   88DMSO    S1 1185   3.653   3.662   5.109  0.0199 -0.4118  0.3289
   88DMSO    C2 1186   3.667   3.820   5.023  0.0536 -0.3739 -0.2942
   88DMSO    H4 1187   3.651   3.904   5.091 -1.0774 -0.8378  0.0387
   88DMSO    H5 1188   3.771   3.816   4.990 -0.2895 -1.2472 -1.3191
   88DMSO    H6 1189   3.598   3.833   4.939 -0.9816  0.6026  0.6661
   88DMSO    O1 1190   3.656   3.567   4.993  0.0245  0.5165  0.0009
   89DMSO    C1 1191   3.336   2.958   3.258 -0.5337  0.3447 -0.1837
   89DMSO    H1 1192   3.388   2.941   3.163  1.1491 -0.3658  0.8185
   89DMSO    H2 1193   3.238   2.910   3.251  1.0923 -3.1210 -1.4496
   89DMSO    H3 1194   3.337   3.065   3.280  1.1442  0.0221  1.5653
   89DMSO    S1 1195   3.420   2.870   3.396 -0.1273 -0.8533  0.0110
   89DMSO    C2 1196   3.298   2.907   3.524 -0.6087  0.3698 -0.2974
   89DMSO    H4 1197   3.272   3.013   3.525  1.1200  0.8393  1.4912
   89DMSO    H5 1198   3.211   2.845   3.503 -0.1712 -0.2723 -0.2655
   89DMSO    H6 1199   3.344   2.875   3.618 -1.4925 -2.6919 -0.8119
   89DMSO    O1 1200   3.546   2.951   3.415  0.1052 -0.1156 -0.4678
   90DMSO    C1 1201   3.562   4.224   4.829  0.1530 -0.0906  0.4548
   90DMSO    H1 1202   3.651   4.170   4.863  1.5573  1.9848  0.2423
   90DMSO    H2 1203   3.571   4.258   4.726 -2.4770 -0.0215  0.1653
   90DMSO    H3 1204   3.549   4.318   4.885 -1.9632 -0.8743  1.4206
   90DMSO    S1 1205   3.408   4.125   4.846 -0.0842 -0.6327 -0.3637
   90DMSO    C2 1206   3.402   4.087   5.017  0.3675 -0.1155 -0.1146
   90DMSO    H4 1207   3.488   4.021   5.034  2.4722  1.8551 -2.3836
   90DMSO    H5 1208   3.412   4.182   5.068  2.5649 -0.3541  0.0081
   90DMSO    H6 1209   3.303   4.047   5.043  0.7683  0.6897  2.9647
   90DMSO    O1 1210   3.444   3.993   4.786  0.3394  0.0657 -0.1408
   91DMSO    C1 1211   0.809   3.677   4.670 -0.3149  0.3000  0.6719
   91DMSO    H1 1212   0.713   3.670   4.620  0.8084  1.1486 -1.7538
   91DMSO    H2 1213   0.861   3.588   4.632 -3.8678 -1.3354 -0.7288
   91DMSO    H3 1214   0.806   3.694   4.778 -3.1741  3.1524  0.2924
   91DMSO    S1 1215   0.912   3.798   4.595  0.0394 -0.0001  0.3751
   91DMSO    C2 1216   0.787   3.928   4.617  0.0236  0.0244  0.6731
   91DMSO    H4 1217   0.844   4.013   4.577  0.3256 -0.1016  0.8399
   91DMSO    H5 1218   0.699   3.892   4.562 -1.9337  1.0363  2.9783
   91DMSO    H6 1219   0.753   3.943   4.719 -0.5899  0.1071  0.4603
   91DMSO    O1 1220   0.916   3.753   4.453 -0.0041 -0.3595  0.0359
   92DMSO    C1 1221   4.902   2.906   0.308  0.2840 -0.3928  0.3812
   92DMSO    H1 1222   4.861   3.000   0.271  0.5314  1.0680  3.5529
   92DMSO    H2 1223   4.978   2.928   0.384 -1.6836  3.8086  1.4299
   92DMSO    H3 1224   4.939   2.855   0.218  0.7212  0.0090  0.3326
   92DMSO    S1 1225   4.782   2.812   0.386  0.0515  0.1377  0.0073
   92DMSO    C2 1226   4.651   2.822   0.264 -0.4613 -0.0638 -0.5784
   92DMSO    H4 1227   4.690   2.844   0.164  1.1290  1.5078  0.3135
   92DMSO    H5 1228   4.584   2.737   0.274 -0.1065 -0.2912 -0.0616
   92DMSO    H6 1229   4.593   2.911   0.289  0.0535  0.2719 -0.5382
   92DMSO    O1 1230   4.746   2.903   0.493 -0.3262 -0.1274 -0.2934
   93DMSO    C1 1231   4.715   1.213   4.213  0.4150  0.7249  0.3217
   93DMSO    H1 1232   4.773   1.258   4.132  0.8754  0.6136  0.5869
   93DMSO    H2 1233   4.787   1.146   4.261  2.2548  2.3467 -0.0317
   93DMSO    H3 1234   4.639   1.147   4.170  0.6269  0.1903  0.7502
   93DMSO    S1 1235   4.658   1.337   4.329  0.2864  0.1467  0.0692
   93DMSO    C2 1236   4.558   1.237   4.440 -0.1341  0.0009 -0.3780
   93DMSO    H4 1237   4.504   1.168   4.375  1.8821 -3.9268  1.7341
   93DMSO    H5 1238   4.627   1.172   4.496 -1.4990 -1.8862 -0.8001
   93DMSO    H6 1239   4.494   1.301   4.500 -1.8200  0.6541 -2.7590
   93DMSO    O1 1240   4.557   1.418   4.261 -0.4686  0.4275  0.1194
   94DMSO    C1 1241   4.511   0.488   3.519  0.0182 -0.8368 -0.1042
   94DMSO    H1 1242   4.503   0.559   3.436 -2.5852 -2.7420 -1.6209
   94DMSO    H2 1243   4.413   0.452   3.550  0.3848 -0.3830  1.6855
   94DMSO    H3 1244   4.570   0.530   3.601 -0.4780  0.1908 -0.2620
   94DMSO    S1 1245   4.600   0.348   3.460  0.1986 -0.1159 -0.2445
   94DMSO    C2 1246   4.592   0.261   3.614 -0.0551 -0.1039  0.3015
   94DMSO    H4 1247   4.488   0.241   3.643 -0.6135 -2.1078 -2.6921
   94DMSO    H5 1248   4.637   0.162   3.607  0.1072 -0.0860  0.9928
   94DMSO    H6 1249   4.645   0.326   3.684 -1.5984  0.8032  0.6840
   94DMSO    O1 1250   4.740   0.393   3.442 -0.2379  0.0070  0.0945
   95DMSO    C1 1251   4.237   2.152   3.115 -0.1996  0.2897 -0.2454
   95DMSO    H1 1252   4.210   2.056   3.071 -0.1769  0.3424 -0.3741
   95DMSO    H2 1253   4.293   2.206   3.038  0.6336 -0.4134 -0.1432
   95DMSO    H3 1254   4.307   2.145   3.198 -0.2997 -4.1226 -0.2875
   95DMSO    S1 1255   4.084   2.230   3.159 -0.4452  0.1017 -0.2280
   95DMSO    C2 1256   4.018   2.075   3.221  0.5575 -0.3568 -0.0981
   95DMSO    H4 1257   4.071   2.056   3.315  0.2190 -1.8110 -0.1878
   95DMSO    H5 1258   3.910   2.080   3.231  0.5760  1.9043 -0.3654
   95DMSO    H6 1259   4.042   1.992   3.153 -0.6341 -0.6198 -0.2079
   95DMSO    O1 1260   4.015   2.238   3.026 -0.2641 -0.0601  0.0310
   96DMSO    C1 1261   1.075   2.505   3.365 -0.4768 -0.1344  0.3067
   96DMSO    H1 1262   1.021   2.588   3.409  1.6100  0.6674  1.4811
   96DMSO    H2 1263   1.180   2.531   3.353 -0.2008 -0.6033  1.5955
   96DMSO    H3 1264   1.032   2.490   3.265  0.2427  1.4070 -0.2628
   96DMSO    S1 1265   1.057   2.355   3.457 -0.0644 -0.2352 -0.2344
   96DMSO    C2 1266   1.063   2.239   3.322  0.2030  0.3592 -0.2303
   96DMSO    H4 1267   1.009   2.267   3.231  0.1107 -0.8654 -0.5618
   96DMSO    H5 1268   1.166   2.223   3.290  0.5909 -3.0967  2.2164
   96DMSO    H6 1269   1.026   2.146   3.365 -2.4812  2.0645  1.5258
   96DMSO    O1 1270   0.919   2.336   3.502  0.4669  0.8342 -0.7166
   97DMSO    C1 1271   2.523   1.855   3.927 -0.3729  0.0907  0.1458
   97DMSO    H1 1272   2.614   1.840   3.867 -0.5161 -1.4881  0.2865
   97DMSO    H2 1273   2.439   1.797   3.888 -0.1685  0.1708 -0.4231
   97DMSO    H3 1274   2.486   1.957   3.925  0.6336  0.4624 -0.0170
   97DMSO    S1 1275   2.583   1.796   4.088 -0.2263 -0.1902 -0.2169
   97DMSO    C2 1276   2.424   1.800   4.163  0.4479 -0.7297 -0.4365
   97DMSO    H4 1277   2.384   1.901   4.157  0.5769 -0.7552 -1.9549
   97DMSO    H5 1278   2.357   1.734   4.107 -1.9547  1.1419  0.1060
   97DMSO    H6 1279   2.439   1.777   4.269 -2.1531  1.9060  0.6496
   97DMSO    O1 1280   2.664   1.900   4.163 -0.8463  1.0529  0.0890
   98DMSO    C1 1281   1.089   2.438   2.733  0.0101 -0.0188  0.0554
   98DMSO    H1 1282   0.996   2.475   2.778 -0.7074 -2.3754  0.6191
   98DMSO    H2 1283   1.120   2.493   2.644 -1.1328  0.5035 -0.0420
   98DMSO    H3 1284   1.081   2.333   2.705 -1.2572  0.7303 -2.7424
   98DMSO    S1 1285   1.209   2.462   2.858 -0.0170 -0.2093 -0.5594
   98DMSO    C2 1286   1.204   2.638   2.863 -0.1166 -0.3033  0.6093
   98DMSO    H4 1287   1.211   2.685   2.765 -1.2384  0.1198  0.7146
   98DMSO    H5 1288   1.105   2.669   2.897  0.5121 -0.1911  2.4428
   98DMSO    H6 1289   1.286   2.684   2.919  1.2305  0.3750 -1.7694
   98DMSO    O1 1290   1.333   2.426   2.780  0.1358 -0.2839  0.1365
   99DMSO    C1 1291   0.940   2.177   4.526  0.0932  0.3976 -1.1086
   99DMSO    H1 1292   0.844   2.167   4.578 -0.0455 -0.0623 -1.4407
   99DMSO    H2 1293   0.918   2.207   4.423 -2.6842 -0.8012 -0.9454
   99DMSO    H3 1294   0.987   2.079   4.537  0.6379  0.8130  0.4846
   99DMSO    S1 1295   1.052   2.291   4.617 -0.1005 -0.1086 -0.1404
   99DMSO    C2 1296   0.990   2.451   4.572  0.1746  0.2958  0.2276
   99DMSO    H4 1297   1.043   2.537   4.613  0.9132  0.2717 -0.6452
   99DMSO    H5 1298   0.995   2.453   4.463  1.0523 -0.7206  0.2287
   99DMSO    H6 1299   0.883   2.456   4.597  0.1447  1.1248 -0.0273
   99DMSO    O1 1300   1.186   2.299   4.560  0.0557 -0.2538  0.4414
  100DMSO    C1 1301   3.422   1.195   0.641  0.2250  0.4824 -0.1447
  100DMSO    H1 1302   3.347   1.212   0.719 -0.2323  0.1254 -0.5073
  100DMSO    H2 1303   3.525   1.209   0.676  0.5651 -1.9652 -0.0104
  100DMSO    H3 1304   3.405   1.262   0.556 -0.9065 -0.8720 -1.0136
  100DMSO    S1 1305   3.396   1.024   0.593 -0.1199  0.3803  0.3118
  100DMSO    C2 1306   3.512   1.010   0.457 -0.2218  0.0182  0.3123
  100DMSO    H4 1307   3.472   1.070   0.375  0.5625  0.3176  0.1426
  100DMSO    H5 1308   3.602   1.049   0.505 -0.1034 -2.3951  2.2777
  100DMSO    H6 1309   3.516   0.903   0.436  2.9379  0.2633 -0.7810
  100DMSO    O1 1310   3.267   1.021   0.512 -0.3441 -0.0264 -0.0329
  101DMSO    C1 1311   0.978   4.258   0.754 -0.0700 -0.1018 -0.5318
  101DMSO    H1 1312   1.031   4.163   0.742  0.2119 -0.3263  1.8986
  101DMSO    H2 1313   0.895   4.277   0.686  0.0948  1.9466 -0.2267
  101DMSO    H3 1314   1.054   4.337   0.750 -0.2286  0.1994  1.4131
  101DMSO    S1 1315   0.908   4.271   0.924  0.0342 -0.0066  0.1941
  101DMSO    C2 1316   0.798   4.129   0.915  0.8476  0.8456  0.2481
  101DMSO    H4 1317   0.709   4.156   0.857 -0.2951 -1.1096  0.9985
  101DMSO    H5 1318   0.847   4.041   0.873  0.0206  0.7589 -0.5695
  101DMSO    H6 1319   0.766   4.103   1.016 -0.9242 -1.1923 -0.7420
  101DMSO    O1 1320   0.820   4.382   0.914 -0.1028  0.4139 -0.1923
  102DMSO    C1 1321   4.163   3.477   3.394 -1.1390 -0.5312 -0.0181
  102DMSO    H1 1322   4.094   3.461   3.311  1.1259  0.1773 -2.1583
  102DMSO    H2 1323   4.260   3.476   3.344 -1.2172  2.6609 -0.4491
  102DMSO    H3 1324   4.159   3.420   3.488 -3.5069 -0.3892  0.0299
  102DMSO    S1 1325   4.133   3.649   3.420 -0.1330 -0.1402 -0.0650
  102DMSO    C2 1326   4.258   3.653   3.544 -0.1655  0.0127  0.6257
  102DMSO    H4 1327   4.223   3.599   3.633 -0.1722 -1.2075 -0.0924
  102DMSO    H5 1328   4.343   3.591   3.514 -1.8046 -2.2969  0.4963
  102DMSO    H6 1329   4.284   3.757   3.567  0.1361 -0.0364  0.5166
  102DMSO    O1 1330   4.010   3.654   3.501 -0.5695  0.5701 -0.1568
  103DMSO    C1 1331   0.496   2.397   4.314  0.3805  0.1193 -0.2019
  103DMSO    H1 1332   0.528   2.462   4.232 -1.1197  0.4767 -0.5424
  103DMSO    H2 1333   0.517   2.295   4.280  0.4136 -0.5197  1.6228
  103DMSO    H3 1334   0.389   2.403   4.336 -0.4317 -0.1720 -3.6039
  103DMSO    S1 1335   0.591   2.411   4.463 -0.0340  0.3906 -0.1818
  103DMSO    C2 1336   0.531   2.571   4.505  0.3543  0.2951  0.6635
  103DMSO    H4 1337   0.516   2.628   4.413 -1.5829 -0.5723  0.3862
  103DMSO    H5 1338   0.429   2.557   4.544 -0.4113 -1.1763 -1.6500
  103DMSO    H6 1339   0.599   2.611   4.581 -0.1853  0.8165  0.8890
  103DMSO    O1 1340   0.722   2.449   4.395 -0.0768  0.1472 -0.5186
  104DMSO    C1 1341   1.264   0.527   2.421  0.0781  0.2457  0.2475
  104DMSO    H1 1342   1.267   0.433   2.365  0.7270  0.5375 -0.2258
  104DMSO    H2 1343   1.369   0.554   2.439 -0.3788  2.1163  0.2308
  104DMSO    H3 1344   1.217   0.520   2.519 -1.3835  0.4675 -0.4258
  104DMSO    S1 1345   1.186   0.649   2.310  0.2490  0.5081  0.2775
  104DMSO    C2 1346   1.339   0.672   2.222  0.3701  0.1856 -0.2879
  104DMSO    H4 1347   1.319   0.760   2.159  1.3481  0.1075 -0.7282
  104DMSO    H5 1348   1.422   0.687   2.292  0.5041  2.1494 -0.7941
  104DMSO    H6 1349   1.347   0.584   2.158 -1.0064  0.7676 -1.3281
  104DMSO    O1 1350   1.169   0.770   2.387  0.1256 -0.4184 -0.4245
  105DMSO    C1 1351   4.095   5.553   6.127 -0.4162 -0.3288  0.7373
  105DMSO    H1 1352   4.139   5.475   6.189 -1.0146 -1.2818 -0.0193
  105DMSO    H2 1353   4.064   5.511   6.031 -0.7214  0.0109  0.6833
  105DMSO    H3 1354   4.173   5.629   6.115 -2.3800  1.6523 -0.2505
  105DMSO    S1 1355   3.955   5.626   6.199 -0.1421  0.0301  0.2141
  105DMSO    C2 1356   4.035   5.711   6.332 -0.1313 -0.0478  0.0221
  105DMSO    H4 1357   4.100   5.641   6.385 -0.5397 -1.3480 -1.1181
  105DMSO    H5 1358   4.090   5.795   6.291 -0.1652  0.4663  0.9895
  105DMSO    H6 1359   3.957   5.768   6.383 -0.5512 -0.6537  0.0624
  105DMSO    O1 1360   3.894   5.512   6.272 -0.3666 -0.8076  0.5323
  106DMSO    C1 1361   4.599   3.372   1.421  0.1886  0.0013 -0.0435
  106DMSO    H1 1362   4.509   3.311   1.434  0.6160 -0.7805 -0.6266
  106DMSO    H2 1363   4.565   3.476   1.415  2.7336  0.8944 -0.0750
  106DMSO    H3 1364   4.667   3.345   1.339  0.0720 -0.4618  0.0080
  106DMSO    S1 1365   4.677   3.362   1.585 -0.2667 -0.2174  0.3427
  106DMSO    C2 1366   4.731   3.192   1.591 -0.5231  0.2676  0.4491
  106DMSO    H4 1367   4.770   3.167   1.689  0.4833  0.6338  0.1542
  106DMSO    H5 1368   4.648   3.123   1.574 -0.4839  0.3010  0.1141
  106DMSO    H6 1369   4.811   3.176   1.517 -0.2333 -1.5885  1.1333
  106DMSO    O1 1370   4.565   3.364   1.681 -0.0246 -0.4756  0.6163
  107DMSO    C1 1371   2.344   4.099   1.161 -0.6209  0.0646 -0.5927
  107DMSO    H1 1372   2.265   4.174   1.175 -1.5605 -1.1510  0.9412
  107DMSO    H2 1373   2.430   4.135   1.104  2.1355 -0.7989  2.7087
  107DMSO    H3 1374   2.311   4.002   1.122 -0.9472  0.0816 -0.3616
  107DMSO    S1 1375   2.420   4.095   1.321 -0.1995  0.2116 -0.1436
  107DMSO    C2 1376   2.264   4.089   1.409 -0.3950 -0.0417  0.8251
  107DMSO    H4 1377   2.199   4.157   1.353  1.7450  1.8718  0.5260
  107DMSO    H5 1378   2.228   3.987   1.425 -1.4287  0.1861  0.0307
  107DMSO    H6 1379   2.287   4.135   1.505  1.0892  1.0750 -0.0181
  107DMSO    O1 1380   2.454   4.242   1.343  0.0428 -0.2674 -0.0993
  108DMSO    C1 1381   2.128   3.570   4.613  0.1109  0.5047 -0.3373
  108DMSO    H1 1382   2.117   3.597   4.718  0.0259 -0.6994 -0.0202
  108DMSO    H2 1383   2.230   3.573   4.575 -0.4964 -0.7031 -2.2191
  108DMSO    H3 1384   2.074   3.645   4.554 -0.3218 -1.1612 -2.1390
  108DMSO    S1 1385   2.042   3.414   4.596 -0.0735 -0.0968  0.2943
  108DMSO    C2 1386   2.163   3.336   4.704  0.2796 -0.0930 -0.6404
  108DMSO    H4 1387   2.180   3.394   4.796  0.9375 -3.9413  1.9167
  108DMSO    H5 1388   2.117   3.244   4.741  0.3373 -0.0199 -0.3816
  108DMSO    H6 1389   2.254   3.315   4.649 -0.1855 -0.7829 -1.1602
  108DMSO    O1 1390   2.072   3.356   4.463  0.0940 -0.3352 -0.0236
  109DMSO    C1 1391   3.890   2.873   0.291  0.3910  0.6523  0.6068
  109DMSO    H1 1392   3.847   2.972   0.308  1.0697  1.0102  0.2852
  109DMSO    H2 1393   3.998   2.883   0.277  0.3356 -0.1589 -0.6408
  109DMSO    H3 1394   3.842   2.826   0.205  1.2496  0.7830  0.0399
  109DMSO    S1 1395   3.860   2.782   0.437  0.0221 -0.3827 -0.3311
  109DMSO    C2 1396   3.928   2.629   0.375 -0.3493 -0.2222 -0.8526
  109DMSO    H4 1397   3.929   2.554   0.454  2.4497  0.4007 -0.2028
  109DMSO    H5 1398   3.880   2.593   0.284  0.0853  0.3774 -1.3241
  109DMSO    H6 1399   4.029   2.660   0.346 -0.5549  2.3512  0.7586
  109DMSO    O1 1400   3.713   2.778   0.439  0.4727  0.6731  0.1835
  110DMSO    C1 1401   2.174   1.513   1.108 -0.1332 -0.7434 -0.2760
  110DMSO    H1 1402   2.258   1.498   1.039  1.0315 -1.8309  1.2963
  110DMSO    H2 1403   2.121   1.604   1.080  0.8270 -0.6309 -1.8780
  110DMSO    H3 1404   2.211   1.526   1.210 -2.0716 -0.3262  0.4074
  110DMSO    S1 1405   2.071   1.368   1.080 -0.5327 -0.2877  0.3886
  110DMSO    C2 1406   1.960   1.398   1.208 -0.4849  0.6541  0.3481
  110DMSO    H4 1407   2.020   1.409   1.299  1.3336 -0.8534 -0.6113
  110DMSO    H5 1408   1.916   1.494   1.181 -3.2348 -0.5989 -0.0446
  110DMSO    H6 1409   1.881   1.322   1.218 -1.1631  1.2546 -0.3571
  110DMSO    O1 1410   2.159   1.258   1.138  0.5193  0.1371  0.0460
  111DMSO    C1 1411   0.417   2.504   0.664 -0.6099  0.5526 -0.1587
  111DMSO    H1 1412   0.404   2.547   0.564  2.2314  0.8687 -0.4602
  111DMSO    H2 1413   0.408   2.395   0.662 -1.1948  0.5902 -0.0074
  111DMSO    H3 1414   0.343   2.556   0.725 -0.6345  0.4990 -0.1433
  111DMSO    S1 1415   0.581   2.528   0.722 -0.4021 -0.5805 -0.3174
  111DMSO    C2 1416   0.559   2.705   0.737  0.5613  0.0103  0.0628
  111DMSO    H4 1417   0.506   2.731   0.829  2.6125  2.6543  0.6338
  111DMSO    H5 1418   0.656   2.754   0.735  0.9295 -0.7208 -0.1115
  111DMSO    H6 1419   0.498   2.733   0.650  0.3124 -1.0459 -0.1164
  111DMSO    O1 1420   0.667   2.510   0.606 -0.0011  0.3727  0.3226
  112DMSO    C1 1421   5.132   4.050   0.377 -0.3009 -0.1013 -0.1551
  112DMSO    H1 1422   5.152   3.971   0.305  1.2368  0.2389 -0.1215
  112DMSO    H2 1423   5.166   4.148   0.343 -0.3977  0.1449  0.4339
  112DMSO    H3 1424   5.186   4.023   0.468  1.1544 -0.1223 -1.0080
  112DMSO    S1 1425   4.958   4.053   0.422  0.3346 -0.1655 -0.0166
  112DMSO    C2 1426   4.972   4.179   0.545 -0.1526 -0.1797 -0.1619
  112DMSO    H4 1427   5.031   4.145   0.631  0.1043 -1.9255 -0.9959
  112DMSO    H5 1428   5.008   4.270   0.497 -1.7899  0.4979 -0.1623
  112DMSO    H6 1429   4.870   4.197   0.581  0.0757  2.4676 -0.6621
  112DMSO    O1 1430   4.944   3.923   0.498  0.3069 -0.3153  0.4697
  113DMSO    C1 1431   3.485   4.382   3.873 -0.5266  0.2530 -0.3152
  113DMSO    H1 1432   3.483   4.366   3.981  1.1862 -1.4406 -0.4826
  113DMSO    H2 1433   3.581   4.350   3.832 -2.6289 -3.5909 -2.7998
  113DMSO    H3 1434   3.471   4.486   3.843 -0.5053  0.5093  0.5153
  113DMSO    S1 1435   3.348   4.295   3.805  0.4800 -0.2314 -0.4490
  113DMSO    C2 1436   3.224   4.336   3.926 -1.0288 -0.6790 -0.5332
  113DMSO    H4 1437   3.127   4.302   3.889 -1.3468 -1.0541  0.6076
  113DMSO    H5 1438   3.245   4.289   4.023 -1.2109 -0.2249 -0.2691
  113DMSO    H6 1439   3.235   4.444   3.939  0.7242 -1.0844  2.2138
  113DMSO    O1 1440   3.371   4.154   3.828  0.3615 -0.2699 -0.3053
  114DMSO    C1 1441   1.961   0.896   1.595  0.2422 -1.4208  0.0397
  114DMSO    H1 1442   1.897   0.985   1.591  2.5181  0.4380  2.2705
  114DMSO    H2 1443   1.904   0.813   1.639 -0.3580 -1.0589 -0.0494
  114DMSO    H3 1444   2.045   0.937   1.651 -1.8118  0.4693  1.9550
  114DMSO    S1 1445   1.996   0.857   1.426 -0.1965 -0.1437 -0.5168
  114DMSO    C2 1446   2.038   1.038   1.398 -0.8589 -0.0431 -0.2132
  114DMSO    H4 1447   2.060   1.057   1.293  0.5632  1.2720  0.2903
  114DMSO    H5 1448   1.955   1.101   1.432 -1.6844 -0.9136 -0.5548
  114DMSO    H6 1449   2.128   1.061   1.456  0.2889  2.7273 -2.8471
  114DMSO    O1 1450   1.856   0.838   1.367  0.3135 -0.6893  0.1140
  115DMSO    C1 1451   1.086   4.598   1.079  0.5237 -0.4798  0.6945
  115DMSO    H1 1452   1.157   4.680   1.091  0.9090 -0.5807 -0.6866
  115DMSO    H2 1453   1.054   4.603   0.975  1.6195 -2.8081  0.1688
  115DMSO    H3 1454   0.992   4.605   1.134 -0.8024  3.9454 -1.6836
  115DMSO    S1 1455   1.170   4.448   1.113 -0.2041  0.0219  0.1747
  115DMSO    C2 1456   1.273   4.508   1.246 -0.1979  0.1334 -0.0588
  115DMSO    H4 1457   1.316   4.606   1.226 -1.6318  0.5957 -1.0559
  115DMSO    H5 1458   1.206   4.527   1.330  0.5145  0.5405  0.4223
  115DMSO    H6 1459   1.349   4.434   1.273  0.8089  1.4747  0.8683
  115DMSO    O1 1460   1.265   4.436   0.999 -0.1044  0.0427  0.1594
  116DMSO    C1 1461   2.967   4.555   4.148 -0.0031 -0.3288  0.3847
  116DMSO    H1 1462   2.953   4.663   4.151  1.1708 -0.1626  0.1129
  116DMSO    H2 1463   2.921   4.523   4.242  0.2609  1.1766  1.0489
  116DMSO    H3 1464   3.075   4.541   4.144  0.2832  1.7301 -0.0447
  116DMSO    S1 1465   2.901   4.477   4.010  0.1156 -0.2120  0.2063
  116DMSO    C2 1466   2.751   4.572   4.002 -0.2093 -0.4181  0.2660
  116DMSO    H4 1467   2.784   4.672   3.971  0.3983 -0.0729  1.9645
  116DMSO    H5 1468   2.690   4.525   3.924  0.9420  0.5759 -1.2979
  116DMSO    H6 1469   2.704   4.561   4.100  0.8563  2.1333  1.1578
  116DMSO    O1 1470   2.855   4.344   4.054  0.1474  0.3191 -0.2112
  117DMSO    C1 1471   3.176   0.785   2.981  0.7302 -0.1560  0.0352
  117DMSO    H1 1472   3.240   0.862   2.937  0.2368  1.2383  1.6455
  117DMSO    H2 1473   3.245   0.721   3.037  1.5435 -1.0635 -1.8926
  117DMSO    H3 1474   3.134   0.731   2.895 -1.8371 -0.5131  1.3956
  117DMSO    S1 1475   3.056   0.872   3.082  0.1960  0.3557 -0.3249
  117DMSO    C2 1476   2.981   0.955   2.938 -0.6267 -0.2386  0.2222
  117DMSO    H4 1477   2.928   0.874   2.889 -0.8881  0.4488 -0.6579
  117DMSO    H5 1478   2.924   1.042   2.972 -0.4490  0.2881 -0.7815
  117DMSO    H6 1479   3.064   0.987   2.874 -0.3173  1.8554  1.5579
  117DMSO    O1 1480   3.138   0.991   3.123  0.0092  0.0054 -0.6607
  118DMSO    C1 1481   3.052   3.256   2.941 -0.1818  1.0023  0.2048
  118DMSO    H1 1482   2.994   3.319   3.009 -0.2197  1.7382 -0.4863
  118DMSO    H2 1483   3.005   3.258   2.842 -0.2227 -2.7155  0.0331
  118DMSO    H3 1484   3.068   3.153   2.972  0.0507  0.7072 -0.8421
  118DMSO    S1 1485   3.209   3.320   2.950  0.3566 -0.3369  0.0904
  118DMSO    C2 1486   3.276   3.223   2.825 -0.3582  0.5891  0.0843
  118DMSO    H4 1487   3.292   3.122   2.862  1.0718  0.3030 -1.2371
  118DMSO    H5 1488   3.217   3.222   2.733  2.2834 -0.3887 -1.6972
  118DMSO    H6 1489   3.371   3.268   2.797 -1.7514  1.7189 -3.3666
  118DMSO    O1 1490   3.264   3.236   3.064  0.1682  0.4892  0.1898
  119DMSO    C1 1491   1.231   2.104   1.183  0.0616  0.4432  0.9986
  119DMSO    H1 1492   1.258   2.047   1.272  1.0369 -0.3808  0.1953
  119DMSO    H2 1493   1.266   2.208   1.188  0.9396  0.1519  0.8823
  119DMSO    H3 1494   1.122   2.104   1.173  0.0958  0.8150  0.5793
  119DMSO    S1 1495   1.297   2.023   1.038  0.1466  0.0081  0.5521
  119DMSO    C2 1496   1.247   1.858   1.094  0.6318  0.4390  0.1478
  119DMSO    H4 1497   1.139   1.845   1.097  0.4981  1.5585  1.0455
  119DMSO    H5 1498   1.284   1.787   1.020 -1.9857  1.0120 -1.8715
  119DMSO    H6 1499   1.293   1.840   1.191 -0.2035 -0.8675  0.3175
  119DMSO    O1 1500   1.445   2.032   1.056  0.1249  0.7193 -0.0955
  120DMSO    C1 1501   4.637   2.027   4.681 -0.4455  0.0825  0.2092
  120DMSO    H1 1502   4.702   2.007   4.596  0.1287 -1.9849  1.0781
  120DMSO    H2 1503   4.655   1.941   4.745  1.2020  0.9869  1.0357
  120DMSO    H3 1504   4.534   2.045   4.648 -0.3582  2.7641  1.0806
  120DMSO    S1 1505   4.704   2.178   4.745 -0.0257  0.4146 -0.1228
  120DMSO    C2 1506   4.565   2.221   4.840 -0.5776 -0.3438 -0.7878
  120DMSO    H4 1507   4.563   2.176   4.939 -1.9647  0.5403 -0.4020
  120DMSO    H5 1508   4.572   2.329   4.857  1.2160 -0.9044  3.2916
  120DMSO    H6 1509   4.478   2.199   4.778 -0.9097 -3.3740  0.5654
  120DMSO    O1 1510   4.699   2.270   4.635 -0.6718 -0.6197 -0.0986
  121DMSO    C1 1511   0.214   0.489   3.321 -1.0205 -0.0965  0.4773
  121DMSO    H1 1512   0.278   0.414   3.368  0.1609  0.3650 -0.3370
  121DMSO    H2 1513   0.139   0.457   3.249 -1.5071  3.4339 -0.8269
  121DMSO    H3 1514   0.280   0.564   3.275 -1.2691 -0.2488 -0.1467
  121DMSO    S1 1515   0.133   0.560   3.460 -0.0868 -0.1950 -0.2810
  121DMSO    C2 1516   0.265   0.538   3.580  0.2628 -0.0344 -0.1729
  121DMSO    H4 1517   0.308   0.440   3.563 -2.5906 -1.3632 -0.2855
  121DMSO    H5 1518   0.338   0.618   3.566  0.0925  0.5473  1.8048
  121DMSO    H6 1519   0.209   0.544   3.674 -0.6307  0.8471 -0.7301
  121DMSO    O1 1520   0.025   0.461   3.495  0.1268 -0.4404 -0.0024
  122DMSO    C1 1521   3.317   1.311   3.443 -0.0389  0.3457  0.5233
  122DMSO    H1 1522   3.257   1.380   3.503 -1.4742 -1.4148  1.1960
  122DMSO    H2 1523   3.376   1.375   3.377 -3.4400  3.0527 -0.1976
  122DMSO    H3 1524   3.256   1.241   3.385  0.7419  1.2138 -1.4231
  122DMSO    S1 1525   3.424   1.223   3.552 -0.3984  0.2077  0.1429
  122DMSO    C2 1526   3.451   1.085   3.442  0.8851  0.2326 -0.2783
  122DMSO    H4 1527   3.356   1.035   3.421  0.4977  0.1261  1.6116
  122DMSO    H5 1528   3.504   1.130   3.357  1.2330  1.5633  0.6058
  122DMSO    H6 1529   3.521   1.011   3.481 -1.8153 -3.2416 -1.5437
  122DMSO    O1 1530   3.339   1.154   3.651 -0.2388 -0.3549 -0.7257
  123DMSO    C1 1531   3.961   4.595   0.474 -0.4930 -0.3921 -0.1042
  123DMSO    H1 1532   3.912   4.692   0.465  1.2795  0.5799  0.2613
  123DMSO    H2 1533   4.050   4.602   0.411 -0.7872 -2.2205 -0.7959
  123DMSO    H3 1534   3.899   4.512   0.439  1.1657 -1.7570  0.0479
  123DMSO    S1 1535   3.998   4.573   0.648 -0.1201 -0.1152  0.0839
  123DMSO    C2 1536   4.052   4.408   0.639  0.7234  0.1506  0.3317
  123DMSO    H4 1537   3.966   4.351   0.604  1.3170  0.4059 -1.6511
  123DMSO    H5 1538   4.137   4.416   0.571 -1.0822  0.8750 -1.9513
  123DMSO    H6 1539   4.090   4.368   0.734  0.1762 -0.1773  0.4150
  123DMSO    O1 1540   3.861   4.552   0.712  0.0394 -0.4164  0.2214
  124DMSO    C1 1541   2.013   0.397   1.418 -0.2393 -0.1547 -1.1658
  124DMSO    H1 1542   1.946   0.325   1.467 -0.3979  0.4886 -0.4197
  124DMSO    H2 1543   1.964   0.494   1.405  1.0971  0.5992 -0.7641
  124DMSO    H3 1544   2.046   0.361   1.321 -1.5857 -0.8621 -1.3856
  124DMSO    S1 1545   2.144   0.402   1.540  0.0464 -0.1628  0.3158
  124DMSO    C2 1546   2.207   0.230   1.532  0.9054 -0.0813  0.0373
  124DMSO    H4 1547   2.288   0.215   1.603  1.4604  0.2141 -0.5250
  124DMSO    H5 1548   2.131   0.155   1.552  1.7537 -1.0996 -0.4803
  124DMSO    H6 1549   2.259   0.200   1.440 -0.3631 -3.9221  0.4058
  124DMSO    O1 1550   2.072   0.402   1.673  0.1779 -0.0956 -0.1417
  125DMSO    C1 1551   3.100   0.064   2.017  0.0810 -1.0035 -0.3406
  125DMSO    H1 1552   3.184   0.133   2.031 -0.6203 -0.4543  1.3435
  125DMSO    H2 1553   3.036   0.068   2.105  0.9237  3.9930  0.3800
  125DMSO    H3 1554   3.153  -0.029   1.998 -0.0515 -1.4620  1.4217
  125DMSO    S1 1555   3.008   0.108   1.867 -0.1013  0.6269  0.3316
  125DMSO    C2 1556   3.007   0.285   1.894 -0.3628  0.1971  0.0179
  125DMSO    H4 1557   2.988   0.303   2.000 -0.4572  0.1671  0.0057
  125DMSO    H5 1558   3.100   0.338   1.871  0.0516 -0.4223  0.2380
  125DMSO    H6 1559   2.925   0.324   1.833 -1.8102 -0.5836  1.4047
  125DMSO    O1 1560   2.867   0.064   1.900 -0.4364 -0.2532  0.2028
  126DMSO    C1 1561   2.147   5.967   1.437  0.7757  0.1450 -0.2376
  126DMSO    H1 1562   2.256   5.976   1.432  0.8759 -1.3517 -2.3812
  126DMSO    H2 1563   2.102   6.037   1.366 -1.0912  0.2937  1.0361
  126DMSO    H3 1564   2.102   5.975   1.536 -0.1104 -0.8454 -0.5407
  126DMSO    S1 1565   2.136   5.805   1.365 -0.2351 -0.1453  0.2095
  126DMSO    C2 1566   1.953   5.822   1.365 -0.8459 -0.6954 -0.4850
  126DMSO    H4 1567   1.920   5.914   1.315  0.5654  0.2932  0.3306
  126DMSO    H5 1568   1.904   5.735   1.321 -1.4479 -0.1900 -0.8499
  126DMSO    H6 1569   1.919   5.824   1.469  0.6681  1.4124  0.0410
  126DMSO    O1 1570   2.149   5.717   1.480 -0.3604  0.3907  0.1979
  127DMSO    C1 1571   0.348   3.488   3.845 -0.9004  0.4360 -0.7039
  127DMSO    H1 1572   0.402   3.551   3.916 -0.5677 -0.9496  0.2858
  127DMSO    H2 1573   0.365   3.518   3.741  1.5966 -1.6988 -1.0008
  127DMSO    H3 1574   0.242   3.510   3.860 -0.8337  0.7824 -0.7263
  127DMSO    S1 1575   0.411   3.323   3.865 -0.4833  0.1024 -0.3137
  127DMSO    C2 1576   0.467   3.344   4.035  0.1839  0.1370  0.3651
  127DMSO    H4 1577   0.541   3.424   4.048  0.3904  0.0792 -0.4146
  127DMSO    H5 1578   0.377   3.366   4.093 -1.2321  1.6097 -2.1885
  127DMSO    H6 1579   0.500   3.244   4.064 -2.7402 -1.3127 -0.8455
  127DMSO    O1 1580   0.542   3.327   3.795 -0.4891 -0.4156  0.7669
  128DMSO    C1 1581   2.293   0.222   3.181 -0.6758  0.5849  0.1381
  128DMSO    H1 1582   2.306   0.309   3.115  1.5237 -0.3332 -0.7501
  128DMSO    H2 1583   2.307   0.135   3.117  0.5551  1.1558 -0.4014
  128DMSO    H3 1584   2.195   0.227   3.230 -1.4485  1.2827 -1.3851
  128DMSO    S1 1585   2.415   0.233   3.310 -0.2932 -0.5528 -0.0169
  128DMSO    C2 1586   2.348   0.107   3.419  0.2620 -0.7096  0.4781
  128DMSO    H4 1587   2.246   0.137   3.443 -0.1093 -0.2989 -1.4462
  128DMSO    H5 1588   2.341   0.012   3.366 -0.8479 -1.8630  2.5804
  128DMSO    H6 1589   2.416   0.103   3.504 -0.2970 -0.2290  0.9502
  128DMSO    O1 1590   2.371   0.360   3.371  0.1990  0.5499  0.2280
  129DMSO    C1 1591   6.163   0.929   3.198  0.8777 -0.0172 -0.2428
  129DMSO    H1 1592   6.208   0.969   3.289  1.0785 -1.2890  0.2235
  129DMSO    H2 1593   6.129   0.828   3.220  0.5998  0.0782 -0.2309
  129DMSO    H3 1594   6.226   0.944   3.110  0.1382  1.2101 -0.5972
  129DMSO    S1 1595   6.011   1.030   3.166 -0.1210  0.0778 -0.0339
  129DMSO    C2 1596   6.090   1.181   3.185  0.0205  0.0232 -0.1194
  129DMSO    H4 1597   6.164   1.192   3.106  0.7904  1.3659  0.7364
  129DMSO    H5 1598   6.012   1.255   3.166 -0.5465  0.0984  2.1493
  129DMSO    H6 1599   6.139   1.194   3.282  2.0933  0.8230 -1.2037
  129DMSO    O1 1600   5.927   1.031   3.290 -0.4952 -0.4848 -0.5980
  130DMSO    C1 1601   1.633   2.603   3.085 -0.3100  0.7657  0.5564
  130DMSO    H1 1602   1.693   2.572   3.171  0.0425 -1.7530 -0.5220
  130DMSO    H2 1603   1.528   2.578   3.099 -0.8078  0.3484 -2.9839
  130DMSO    H3 1604   1.675   2.556   2.996 -1.4881  0.4554  0.1554
  130DMSO    S1 1605   1.642   2.783   3.056 -0.3433  0.4926 -0.1955
  130DMSO    C2 1606   1.565   2.758   2.891  0.2537  0.3009 -0.4732
  130DMSO    H4 1607   1.646   2.722   2.827  0.2833 -0.5753  0.0317
  130DMSO    H5 1608   1.471   2.702   2.896  0.9428 -0.8033  0.6987
  130DMSO    H6 1609   1.544   2.860   2.859 -3.4990 -0.6695 -1.6266
  130DMSO    O1 1610   1.787   2.826   3.027  0.5997  0.0123  1.1829
  131DMSO    C1 1611   1.770   4.614   2.290 -0.5835 -0.1488  0.8058
  131DMSO    H1 1612   1.854   4.548   2.313 -0.9612 -0.3719  1.5668
  131DMSO    H2 1613   1.673   4.575   2.322 -2.0632  1.5120 -1.3646
  131DMSO    H3 1614   1.769   4.634   2.183  3.4422  1.0336  0.8046
  131DMSO    S1 1615   1.794   4.772   2.367 -0.1491  0.0523 -0.1899
  131DMSO    C2 1616   1.642   4.835   2.293 -0.2738  0.3431 -1.2683
  131DMSO    H4 1617   1.649   4.944   2.294 -1.1535  0.4003 -0.6751
  131DMSO    H5 1618   1.630   4.824   2.185 -2.4470  0.5260 -1.0716
  131DMSO    H6 1619   1.558   4.803   2.354  1.8064 -1.4717  0.8873
  131DMSO    O1 1620   1.905   4.843   2.291  0.0632 -0.0368 -0.1297
  132DMSO    C1 1621   4.321   3.227   1.943 -0.3635  0.2617 -0.3988
  132DMSO    H1 1622   4.302   3.328   1.981  0.7289  0.1193  0.6077
  132DMSO    H2 1623   4.338   3.147   2.016  1.8589  0.5041 -0.5737
  132DMSO    H3 1624   4.408   3.227   1.877 -1.6674 -0.7233 -2.2120
  132DMSO    S1 1625   4.176   3.176   1.858  0.1462  0.3152  0.1210
  132DMSO    C2 1626   4.164   3.308   1.744 -0.1837  0.2574  0.2683
  132DMSO    H4 1627   4.258   3.322   1.690 -0.6581  2.4066 -0.0913
  132DMSO    H5 1628   4.083   3.301   1.671  1.5844  0.1380 -1.8014
  132DMSO    H6 1629   4.131   3.396   1.799 -0.4529  1.4315 -1.6717
  132DMSO    O1 1630   4.058   3.196   1.946  0.1796 -0.2921  0.4918
  133DMSO    C1 1631   2.340   2.320   0.793  0.2462  0.5995  0.0134
  133DMSO    H1 1632   2.403   2.256   0.855 -0.9811 -1.4924 -0.7794
  133DMSO    H2 1633   2.311   2.406   0.853  0.2159  1.4677 -1.1964
  133DMSO    H3 1634   2.258   2.267   0.745  0.2334 -0.2976  1.0025
  133DMSO    S1 1635   2.447   2.389   0.663 -0.5194  0.0204  0.0870
  133DMSO    C2 1636   2.306   2.463   0.578 -0.3836 -0.5183 -0.6380
  133DMSO    H4 1637   2.255   2.525   0.651 -1.6201 -2.3551  0.1203
  133DMSO    H5 1638   2.338   2.537   0.503 -1.3902  0.9087  0.2927
  133DMSO    H6 1639   2.232   2.392   0.542 -0.0628 -1.0953 -0.1669
  133DMSO    O1 1640   2.461   2.265   0.588  0.2237 -0.0854  0.0087
  134DMSO    C1 1641   3.917   1.407   1.415  0.9045  0.5236 -0.2013
  134DMSO    H1 1642   3.946   1.445   1.513 -3.2572  0.5365  1.2108
  134DMSO    H2 1643   4.002   1.346   1.385  1.2376  0.6978  0.3726
  134DMSO    H3 1644   3.903   1.479   1.333 -0.0298 -0.8634 -1.3119
  134DMSO    S1 1645   3.776   1.307   1.439  0.2729  0.3464 -0.2284
  134DMSO    C2 1646   3.659   1.417   1.357  0.0955  0.0037 -0.0418
  134DMSO    H4 1647   3.555   1.383   1.364  0.0935  0.1448  0.6495
  134DMSO    H5 1648   3.658   1.512   1.410 -0.7733 -0.1091  0.1682
  134DMSO    H6 1649   3.699   1.436   1.257  1.0720  0.6993  0.4687
  134DMSO    O1 1650   3.753   1.320   1.590  0.3534  1.2067  0.4911
  135DMSO    C1 1651   3.348   0.423   1.431  0.2108 -0.2753 -0.3064
  135DMSO    H1 1652   3.444   0.386   1.468  0.7152 -1.4612 -2.6393
  135DMSO    H2 1653   3.290   0.337   1.395  0.1765 -0.4418  0.1405
  135DMSO    H3 1654   3.374   0.486   1.346  0.0421 -0.5535 -0.5648
  135DMSO    S1 1655   3.260   0.525   1.555  0.0763  0.1252 -0.3260
  135DMSO    C2 1656   3.394   0.632   1.597 -0.3979  0.1050 -0.3587
  135DMSO    H4 1657   3.481   0.569   1.618 -0.8485 -0.7312 -0.8898
  135DMSO    H5 1658   3.416   0.694   1.510 -0.8706  0.5540 -0.1639
  135DMSO    H6 1659   3.365   0.691   1.684 -0.9998 -0.0971 -0.4135
  135DMSO    O1 1660   3.239   0.443   1.678  0.1704  0.2991  0.3314
  136DMSO    C1 1661   1.536   1.872   2.346 -0.6556 -0.1751  0.0528
  136DMSO    H1 1662   1.595   1.844   2.258  0.3720  1.1745  0.2755
  136DMSO    H2 1663   1.456   1.798   2.351 -1.4930  0.7674  1.3541
  136DMSO    H3 1664   1.496   1.974   2.342  1.3144  0.6049 -2.1104
  136DMSO    S1 1665   1.635   1.842   2.491 -0.2496 -0.0802  0.0493
  136DMSO    C2 1666   1.507   1.885   2.600 -0.4141 -0.0406  0.1745
  136DMSO    H4 1667   1.549   1.905   2.699  0.1142 -0.5993  0.0710
  136DMSO    H5 1668   1.449   1.969   2.562  1.7737  1.8402  0.7849
  136DMSO    H6 1669   1.449   1.793   2.617 -0.1316 -0.6499 -1.8668
  136DMSO    O1 1670   1.727   1.966   2.504 -0.2165  0.3524  0.1983
  137DMSO    C1 1671   1.566   1.674   0.303 -0.4418 -0.7976 -0.6135
  137DMSO    H1 1672   1.623   1.648   0.214  0.2809  2.1035 -1.0941
  137DMSO    H2 1673   1.604   1.609   0.383 -1.3824  0.3984  0.8678
  137DMSO    H3 1674   1.460   1.650   0.293 -0.4057 -0.9733 -0.5726
  137DMSO    S1 1675   1.564   1.843   0.358  0.0134  0.0602 -0.1236
  137DMSO    C2 1676   1.733   1.885   0.298 -0.0826 -0.1602 -0.4137
  137DMSO    H4 1677   1.740   1.865   0.191 -0.5257  1.8726 -0.8523
  137DMSO    H5 1678   1.744   1.993   0.310  2.1279 -0.0847 -2.3634
  137DMSO    H6 1679   1.817   1.833   0.345  0.0338  0.2878 -0.1169
  137DMSO    O1 1680   1.572   1.830   0.505 -0.1489 -0.0514 -0.4336
  138DMSO    C1 1681   1.301   4.416   0.555  0.5524  0.1973  0.2343
  138DMSO    H1 1682   1.252   4.354   0.631  0.4010 -0.7810 -0.6371
  138DMSO    H2 1683   1.323   4.516   0.594 -1.9838  0.9278 -0.0362
  138DMSO    H3 1684   1.225   4.418   0.477  0.1917 -2.3766  0.4365
  138DMSO    S1 1685   1.450   4.327   0.495  0.4012 -0.2184 -0.1134
  138DMSO    C2 1686   1.501   4.458   0.383 -0.2650  0.1057 -0.3694
  138DMSO    H4 1687   1.529   4.542   0.446 -1.2915  2.1109 -2.4113
  138DMSO    H5 1688   1.584   4.420   0.323  0.6815  0.0833  0.9301
  138DMSO    H6 1689   1.417   4.476   0.314  0.0444 -0.6228 -0.9547
  138DMSO    O1 1690   1.379   4.229   0.410  0.1594  0.0614 -0.2866
  139DMSO    C1 1691   2.746   1.518   3.573  0.2503  0.4129 -0.7606
  139DMSO    H1 1692   2.667   1.592   3.560  1.3551  1.5391 -1.2456
  139DMSO    H2 1693   2.819   1.540   3.495  0.0472 -1.0852 -1.3991
  139DMSO    H3 1694   2.727   1.411   3.560 -1.5566  0.3767  1.4829
  139DMSO    S1 1695   2.817   1.548   3.739  0.1996 -0.3852 -0.3642
  139DMSO    C2 1696   2.676   1.526   3.840 -0.0509  0.2441  0.8294
  139DMSO    H4 1697   2.697   1.586   3.929 -0.4404  1.6949 -0.0160
  139DMSO    H5 1698   2.590   1.577   3.797  0.7892 -0.1792 -1.5266
  139DMSO    H6 1699   2.660   1.419   3.857 -1.0059 -0.2112 -2.3481
  139DMSO    O1 1700   2.838   1.695   3.737 -0.6604  0.1661  0.1157
  140DMSO    C1 1701   3.614   0.181   0.051 -0.1879 -0.3034  0.3391
  140DMSO    H1 1702   3.529   0.247   0.034 -0.5853 -0.6860  0.8595
  140DMSO    H2 1703   3.596   0.135   0.148 -0.4330 -1.3239 -0.1825
  140DMSO    H3 1704   3.707   0.238   0.041  0.3987 -0.9754  1.7118
  140DMSO    S1 1705   3.614   0.052  -0.072 -0.0998 -0.0512 -0.2835
  140DMSO    C2 1706   3.477  -0.052  -0.026 -0.7415  0.3578 -0.9277
  140DMSO    H4 1707   3.478  -0.078   0.080 -0.0529 -1.0060 -1.2450
  140DMSO    H5 1708   3.382  -0.001  -0.046  1.4755  4.5722 -1.9203
  140DMSO    H6 1709   3.486  -0.145  -0.082  0.6577 -1.1520  1.5965
  140DMSO    O1 1710   3.721  -0.029  -0.008 -0.3285  0.0935  0.2556
  141DMSO    C1 1711   4.022   1.169   4.583  0.3207 -0.2583 -0.2064
  141DMSO    H1 1712   3.974   1.087   4.528 -1.6298  0.5988  0.1301
  141DMSO    H2 1713   4.084   1.134   4.666 -0.0268 -1.4411 -0.4234
  141DMSO    H3 1714   3.941   1.233   4.618 -0.1366 -2.1860  2.5573
  141DMSO    S1 1715   4.117   1.243   4.454 -0.1484  0.1319 -0.2031
  141DMSO    C2 1716   4.188   1.390   4.535  0.4999 -0.3129 -0.2507
  141DMSO    H4 1717   4.108   1.465   4.530 -1.7733 -2.5852  0.0932
  141DMSO    H5 1718   4.225   1.372   4.636  0.6632  1.2946  0.0118
  141DMSO    H6 1719   4.262   1.418   4.459  1.4172 -0.2072  0.6644
  141DMSO    O1 1720   4.027   1.300   4.355  0.5029  0.2289  0.2655
  142DMSO    C1 1721   0.756   3.969   3.106 -0.2344  0.4594 -0.0634
  142DMSO    H1 1722   0.861   3.972   3.077 -0.4791  0.7237 -0.9435
  142DMSO    H2 1723   0.686   3.965   3.023  1.4576 -1.4125 -1.5098
  142DMSO    H3 1724   0.735   4.050   3.176 -1.0139 -0.0745  0.3361
  142DMSO    S1 1725   0.726   3.829   3.196 -0.3027  0.0240  0.0400
  142DMSO    C2 1726   0.844   3.859   3.325  0.5619 -0.3328  0.2457
  142DMSO    H4 1727   0.828   3.958   3.368 -0.4120  0.6572 -2.2097
  142DMSO    H5 1728   0.830   3.788   3.408  1.6816  0.4440  1.1277
  142DMSO    H6 1729   0.949   3.847   3.296  0.4089 -3.3196  0.5464
  142DMSO    O1 1730   0.787   3.719   3.116  0.0931 -0.4993  0.7762
  143DMSO    C1 1731   0.737   3.588   4.216 -0.3407  0.4186  0.0790
  143DMSO    H1 1732   0.712   3.559   4.318 -1.9509  1.0963 -0.0963
  143DMSO    H2 1733   0.723   3.494   4.163  0.4172 -0.9251  2.1461
  143DMSO    H3 1734   0.840   3.625   4.215 -0.1057 -0.2179  0.4774
  143DMSO    S1 1735   0.601   3.690   4.163 -0.3475  0.5343  0.1285
  143DMSO    C2 1736   0.635   3.831   4.263 -0.6132  0.8510  0.4772
  143DMSO    H4 1737   0.728   3.877   4.228 -0.1322 -0.5302 -0.1360
  143DMSO    H5 1738   0.549   3.898   4.257 -1.0589  0.6236  3.1585
  143DMSO    H6 1739   0.646   3.794   4.365  1.3747  1.0414  0.3772
  143DMSO    O1 1740   0.495   3.619   4.243  0.3708  0.1545  0.3389
  144DMSO    C1 1741   1.142   2.218   2.280  0.0892 -0.0429  0.5395
  144DMSO    H1 1742   1.053   2.230   2.218 -0.5564  2.2713  1.7926
  144DMSO    H2 1743   1.151   2.122   2.333  2.1446 -0.2558 -0.1224
  144DMSO    H3 1744   1.142   2.300   2.352 -1.9444  1.4256 -1.0244
  144DMSO    S1 1745   1.294   2.229   2.182  0.3650 -0.1160  0.1116
  144DMSO    C2 1746   1.272   2.075   2.101  0.2785 -0.5561  0.4290
  144DMSO    H4 1747   1.281   2.000   2.180 -0.2682  0.2732  1.3073
  144DMSO    H5 1748   1.181   2.075   2.040  0.0324  3.3651  0.5049
  144DMSO    H6 1749   1.353   2.072   2.028 -0.0551  0.3987  0.0047
  144DMSO    O1 1750   1.395   2.206   2.291 -0.1391  0.1141 -0.2273
  145DMSO    C1 1751   4.508   0.846   4.683 -0.0312  0.4448  0.0372
  145DMSO    H1 1752   4.601   0.887   4.643 -0.1419  0.3816 -0.2858
  145DMSO    H2 1753   4.523   0.800   4.781 -0.4058  1.3393  0.5300
  145DMSO    H3 1754   4.457   0.780   4.613  0.6841  0.8740 -0.9063
  145DMSO    S1 1755   4.407   0.990   4.679 -0.4608  0.0051  0.2048
  145DMSO    C2 1756   4.270   0.925   4.766  0.4190 -0.1320 -0.2180
  145DMSO    H4 1757   4.181   0.972   4.724  2.9295  2.6480 -2.8637
  145DMSO    H5 1758   4.258   0.820   4.740 -0.5803  0.5770 -3.0029
  145DMSO    H6 1759   4.276   0.940   4.874 -0.2453 -1.3430 -0.0024
  145DMSO    O1 1760   4.373   0.993   4.530 -0.2791  0.1686  0.2010
  146DMSO    C1 1761   6.151   1.723   3.184 -0.2159  0.8370 -0.0532
  146DMSO    H1 1762   6.057   1.764   3.148  0.4148  1.1553 -1.4045
  146DMSO    H2 1763   6.129   1.647   3.260 -3.7908  0.0144 -1.7071
  146DMSO    H3 1764   6.205   1.811   3.221  1.0509  0.9101 -1.9512
  146DMSO    S1 1765   6.238   1.644   3.048  0.1493 -0.0120  0.3185
  146DMSO    C2 1766   6.396   1.597   3.118 -0.7072 -0.3320  0.0369
  146DMSO    H4 1767   6.479   1.623   3.052 -1.8911 -0.0124 -1.3734
  146DMSO    H5 1768   6.407   1.647   3.214 -1.2624 -0.5637  0.2241
  146DMSO    H6 1769   6.392   1.489   3.135 -3.2280 -0.3119 -0.1341
  146DMSO    O1 1770   6.278   1.753   2.958 -0.2468  0.3453 -0.0145
  147DMSO    C1 1771   0.977   5.304   3.975 -0.3510 -0.3619  0.2012
  147DMSO    H1 1772   0.983   5.197   3.953 -1.5428 -0.6028  1.0185
  147DMSO    H2 1773   0.978   5.319   4.083  1.1523  2.2195 -0.0839
  147DMSO    H3 1774   0.890   5.345   3.923  1.2672  1.4874 -1.2229
  147DMSO    S1 1775   1.117   5.387   3.898  0.3613  0.0688 -0.4380
  147DMSO    C2 1776   1.078   5.336   3.732 -0.3398 -0.4360  0.5883
  147DMSO    H4 1777   0.976   5.371   3.714 -0.1727 -0.6221 -0.8295
  147DMSO    H5 1778   1.149   5.386   3.664  0.7863 -3.1062 -0.3188
  147DMSO    H6 1779   1.083   5.228   3.722 -2.3142 -0.4606 -0.8004
  147DMSO    O1 1780   1.237   5.301   3.947 -0.3804  0.3056 -0.2513
  148DMSO    C1 1781   1.395   2.418   1.018  0.1909  0.9202  0.3289
  148DMSO    H1 1782   1.343   2.326   1.044  1.7822 -0.1891 -0.2778
  148DMSO    H2 1783   1.355   2.474   0.933 -1.2106  2.7585  2.0825
  148DMSO    H3 1784   1.503   2.409   1.004  0.0821  2.2001 -1.6016
  148DMSO    S1 1785   1.362   2.528   1.159 -0.1641  0.0756 -0.5054
  148DMSO    C2 1786   1.483   2.645   1.114 -0.3877 -0.0411 -0.7309
  148DMSO    H4 1787   1.577   2.590   1.115 -0.8802 -0.9213  0.7918
  148DMSO    H5 1788   1.454   2.674   1.013 -1.4876  2.0475  0.1120
  148DMSO    H6 1789   1.489   2.733   1.179  2.3231  1.1760 -2.4384
  148DMSO    O1 1790   1.426   2.457   1.278 -0.7699 -0.1742 -0.5485
  149DMSO    C1 1791   3.200   0.673   3.529 -0.4064  0.4915  0.0346
  149DMSO    H1 1792   3.121   0.671   3.605  0.6200 -0.8711  1.1195
  149DMSO    H2 1793   3.271   0.594   3.552  0.1183  1.5673  2.4798
  149DMSO    H3 1794   3.262   0.763   3.531  1.3499 -0.6465 -0.9599
  149DMSO    S1 1795   3.142   0.664   3.357 -0.1048  0.0067  0.1567
  149DMSO    C2 1796   3.094   0.495   3.362  0.6125 -0.8849 -0.0966
  149DMSO    H4 1797   3.016   0.469   3.433  0.5365  0.9537  0.5356
  149DMSO    H5 1798   3.065   0.467   3.260  0.2801  2.1462 -0.9483
  149DMSO    H6 1799   3.185   0.440   3.385  0.7397  0.1589  2.0893
  149DMSO    O1 1800   3.264   0.657   3.270  0.1703 -0.2274  0.2823
  150DMSO    C1 1801   3.610   1.398   2.904  0.3285 -0.2271 -0.3555
  150DMSO    H1 1802   3.521   1.354   2.858  0.4414 -0.6037 -0.2171
  150DMSO    H2 1803   3.615   1.385   3.013  1.7319 -0.4227 -0.4294
  150DMSO    H3 1804   3.621   1.503   2.878  1.8483  0.6574  3.2546
  150DMSO    S1 1805   3.738   1.312   2.815 -0.7110  0.1143  0.1691
  150DMSO    C2 1806   3.868   1.412   2.879  0.0250  0.2793 -0.2025
  150DMSO    H4 1807   3.854   1.520   2.872 -0.4377  0.3220  1.0360
  150DMSO    H5 1808   3.880   1.387   2.985  2.3221 -0.7697 -0.6494
  150DMSO    H6 1809   3.962   1.389   2.827 -1.0790 -0.5867 -1.8919
  150DMSO    O1 1810   3.730   1.367   2.675 -0.0250 -0.1329 -0.3383
  151DMSO    C1 1811   1.061   3.575   2.560 -0.7146 -0.1576 -0.9197
  151DMSO    H1 1812   1.149   3.633   2.531  0.0469 -0.3937  0.8133
  151DMSO    H2 1813   1.049   3.582   2.668  0.1087 -0.3936 -0.8031
  151DMSO    H3 1814   1.071   3.469   2.536  0.2669 -0.7327  1.7171
  151DMSO    S1 1815   0.925   3.657   2.476  0.1517 -0.0350  0.6857
  151DMSO    C2 1816   1.001   3.676   2.313  0.7027  0.0504  0.3889
  151DMSO    H4 1817   1.017   3.578   2.267  3.9614 -0.3834  2.1925
  151DMSO    H5 1818   0.942   3.733   2.241  1.1215 -0.2622 -0.2122
  151DMSO    H6 1819   1.102   3.716   2.321  0.7789 -0.2850  1.2144
  151DMSO    O1 1820   0.944   3.800   2.526 -0.5630  0.2170 -0.1012
  152DMSO    C1 1821   4.670   2.287   0.844  0.2512 -0.0241  0.1691
  152DMSO    H1 1822   4.679   2.241   0.745 -0.9619 -0.7144  0.3573
  152DMSO    H2 1823   4.767   2.305   0.891  0.4314 -1.9626  0.6611
  152DMSO    H3 1824   4.605   2.226   0.908 -0.5305  2.7043  2.1746
  152DMSO    S1 1825   4.571   2.437   0.839 -0.0432  0.1815 -0.0669
  152DMSO    C2 1826   4.671   2.548   0.756  0.2299  0.4535 -0.1986
  152DMSO    H4 1827   4.638   2.650   0.779  1.3760  1.6553 -3.3034
  152DMSO    H5 1828   4.775   2.521   0.776  0.3578  2.3182  2.1246
  152DMSO    H6 1829   4.642   2.545   0.650  0.9323 -0.0694 -0.3828
  152DMSO    O1 1830   4.566   2.477   0.982  0.4519  0.1185  0.4117
  153DMSO    C1 1831   0.417   3.569   2.777 -0.2984  0.4756 -0.6748
  153DMSO    H1 1832   0.472   3.487   2.824 -0.1741  1.0801  0.2537
  153DMSO    H2 1833   0.310   3.546   2.782 -0.0472 -0.7862 -0.5704
  153DMSO    H3 1834   0.451   3.571   2.673  0.9751  1.2041 -0.2668
  153DMSO    S1 1835   0.448   3.723   2.865  0.0406  0.1611  0.1370
  153DMSO    C2 1836   0.625   3.712   2.829  0.1943 -0.0948  0.3025
  153DMSO    H4 1837   0.657   3.611   2.854 -1.6184 -0.1448  2.7940
  153DMSO    H5 1838   0.643   3.729   2.722 -0.0223  3.1662  0.7001
  153DMSO    H6 1839   0.687   3.777   2.891  1.6442  0.0530 -1.2274
  153DMSO    O1 1840   0.445   3.697   3.012 -0.2858 -0.0011  0.4608
  154DMSO    C1 1841   4.763   0.142   1.768 -0.7632 -0.3128  0.3723
  154DMSO    H1 1842   4.866   0.109   1.783  0.6478  1.6956 -3.3843
  154DMSO    H2 1843   4.691   0.063   1.790  0.9742 -2.3399 -0.8199
  154DMSO    H3 1844   4.761   0.194   1.671  0.4579  0.2634  0.6312
  154DMSO    S1 1845   4.737   0.264   1.894 -0.0324 -0.0406 -0.2964
  154DMSO    C2 1846   4.555   0.261   1.890  0.0829  0.9708 -0.7654
  154DMSO    H4 1847   4.525   0.248   1.786 -0.7053  0.5550 -0.4959
  154DMSO    H5 1848   4.525   0.173   1.947 -1.2163  1.2603 -0.9610
  154DMSO    H6 1849   4.521   0.357   1.929 -2.8762 -0.1849 -0.2495
  154DMSO    O1 1850   4.769   0.391   1.821  0.2587  0.4377  0.2999
  155DMSO    C1 1851   2.689   6.048   4.436  0.1734 -0.3743 -0.3804
  155DMSO    H1 1852   2.685   5.940   4.455 -0.2868 -0.2046  0.5286
  155DMSO    H2 1853   2.707   6.068   4.330 -2.6682 -0.6750 -1.0139
  155DMSO    H3 1854   2.759   6.098   4.503  0.0614 -0.0607 -0.4943
  155DMSO    S1 1855   2.516   6.104   4.468  0.5008  0.3315 -0.6030
  155DMSO    C2 1856   2.452   6.013   4.322 -0.0490 -0.2108  0.4966
  155DMSO    H4 1857   2.363   6.067   4.291  0.1491 -1.2614 -2.1781
  155DMSO    H5 1858   2.519   6.014   4.236  0.8828 -0.0755  1.2028
  155DMSO    H6 1859   2.423   5.909   4.337  0.2122 -0.6030 -1.3925
  155DMSO    O1 1860   2.520   6.244   4.430 -0.1012 -0.5243  0.3904
  156DMSO    C1 1861   3.648   1.304   0.256  0.9944  1.0735 -0.3237
  156DMSO    H1 1862   3.637   1.289   0.364  1.2304  2.9516  0.0081
  156DMSO    H2 1863   3.728   1.374   0.228 -0.4469  1.6038 -3.4961
  156DMSO    H3 1864   3.553   1.340   0.215 -0.1583 -0.2678  1.0549
  156DMSO    S1 1865   3.683   1.139   0.196 -0.6168 -0.0402  0.0201
  156DMSO    C2 1866   3.859   1.132   0.248 -0.5337 -0.0875 -0.1516
  156DMSO    H4 1867   3.857   1.147   0.356  2.0632  1.5735 -0.2435
  156DMSO    H5 1868   3.904   1.035   0.224 -0.0192 -0.1042  0.8371
  156DMSO    H6 1869   3.908   1.223   0.212 -1.3351  1.0689  1.5687
  156DMSO    O1 1870   3.687   1.140   0.052 -0.1202 -0.2397  0.5807
  157DMSO    C1 1871   4.371   2.483   1.528 -0.2131 -0.2709 -0.3673
  157DMSO    H1 1872   4.401   2.381   1.551  1.2988  0.1883 -0.2124
  157DMSO    H2 1873   4.456   2.552   1.529 -2.1296  2.2127  0.3945
  157DMSO    H3 1874   4.299   2.523   1.599 -0.6414  0.7883 -1.3558
  157DMSO    S1 1875   4.287   2.488   1.366 -0.3746  0.1301 -0.2522
  157DMSO    C2 1876   4.429   2.428   1.266 -0.4561  0.9839 -0.2258
  157DMSO    H4 1877   4.412   2.448   1.160 -1.9396  0.0632 -0.1889
  157DMSO    H5 1878   4.513   2.491   1.297  1.1379 -1.2125  0.1092
  157DMSO    H6 1879   4.446   2.323   1.289  0.2064  1.1072 -0.1223
  157DMSO    O1 1880   4.279   2.627   1.334  0.7635 -0.2814 -0.5163
  158DMSO    C1 1881   1.631   2.251   0.392  0.4051  0.1025 -0.5844
  158DMSO    H1 1882   1.657   2.175   0.466 -2.0459 -1.3342 -1.1051
  158DMSO    H2 1883   1.535   2.298   0.415 -0.6757 -1.2548 -2.1266
  158DMSO    H3 1884   1.638   2.203   0.294 -1.1150  1.5114 -1.4281
  158DMSO    S1 1885   1.760   2.379   0.382  0.0416  0.4042 -0.0462
  158DMSO    C2 1886   1.894   2.264   0.400  0.2030 -0.5616  0.5765
  158DMSO    H4 1887   1.879   2.173   0.342 -0.8796  0.3288 -0.5795
  158DMSO    H5 1888   1.985   2.309   0.359 -0.9303  0.7743 -0.5684
  158DMSO    H6 1889   1.906   2.241   0.507  0.1510  0.8334  0.9002
  158DMSO    O1 1890   1.749   2.446   0.511  0.0009  0.2008  0.5145
  159DMSO    C1 1891   2.574   0.087   2.646  1.1292  0.1523 -0.8806
  159DMSO    H1 1892   2.543   0.188   2.619  1.8046  1.0620  1.4998
  159DMSO    H2 1893   2.675   0.067   2.611  0.5126 -0.7113 -2.2786
  159DMSO    H3 1894   2.510   0.021   2.587 -0.8551  1.4731 -0.3390
  159DMSO    S1 1895   2.546   0.085   2.823 -0.2399 -0.1630 -0.5792
  159DMSO    C2 1896   2.557   0.268   2.854 -0.0226  0.2024 -0.6886
  159DMSO    H4 1897   2.476   0.311   2.795  0.7187  2.5071 -0.1174
  159DMSO    H5 1898   2.548   0.281   2.962  1.6921 -0.3114 -0.4539
  159DMSO    H6 1899   2.656   0.296   2.819 -0.4873  0.7385 -1.6062
  159DMSO    O1 1900   2.670   0.023   2.891 -0.1687 -0.4048  0.3055
  160DMSO    C1 1901   3.468   2.775   1.351 -0.1274 -0.4923 -0.4672
  160DMSO    H1 1902   3.523   2.736   1.437  1.6209  0.7737 -0.9531
  160DMSO    H2 1903   3.370   2.728   1.335 -0.7685  1.2706 -2.1334
  160DMSO    H3 1904   3.522   2.745   1.261  2.6480  2.1105  0.1433
  160DMSO    S1 1905   3.454   2.946   1.341 -0.1633 -0.2539 -0.1269
  160DMSO    C2 1906   3.629   2.967   1.382 -0.1608  0.2636  0.6411
  160DMSO    H4 1907   3.648   2.925   1.481  0.6508  1.1633  0.8904
  160DMSO    H5 1908   3.679   2.912   1.301  0.6208  0.3691  1.0415
  160DMSO    H6 1909   3.666   3.070   1.384  0.0840  0.2628 -1.3668
  160DMSO    O1 1910   3.379   2.971   1.471 -0.0387 -0.8472 -0.2450
  161DMSO    C1 1911   3.675   1.668   4.354 -0.2054 -0.1716  0.3662
  161DMSO    H1 1912   3.726   1.690   4.448 -0.0709 -1.1279  0.5271
  161DMSO    H2 1913   3.588   1.734   4.351  0.5751  0.8623 -1.7191
  161DMSO    H3 1914   3.653   1.562   4.338 -1.4018  0.3777 -2.2630
  161DMSO    S1 1915   3.784   1.722   4.223 -0.5163 -0.1636  0.1004
  161DMSO    C2 1916   3.924   1.614   4.264 -0.6431  0.0742  0.0113
  161DMSO    H4 1917   3.999   1.622   4.185  0.3186 -3.3793  0.4352
  161DMSO    H5 1918   3.972   1.639   4.359  0.7556 -1.5466 -0.2221
  161DMSO    H6 1919   3.897   1.509   4.265 -0.7810  0.1044 -0.3443
  161DMSO    O1 1920   3.806   1.862   4.263 -0.0980 -0.9224  0.7469
  162DMSO    C1 1921   4.455   0.363   2.370 -0.0326  0.0310 -0.3689
  162DMSO    H1 1922   4.455   0.460   2.420  1.9287 -0.0400 -0.1312
  162DMSO    H2 1923   4.351   0.339   2.348 -0.3382  0.9464  0.0518
  162DMSO    H3 1924   4.498   0.279   2.425  3.2136  1.5779 -0.3304
  162DMSO    S1 1925   4.539   0.389   2.214  0.1215 -0.4577  0.2123
  162DMSO    C2 1926   4.672   0.479   2.290  0.1036  0.3826 -0.1169
  162DMSO    H4 1927   4.625   0.562   2.343  2.3754  1.5125  0.2455
  162DMSO    H5 1928   4.711   0.416   2.370  1.0866  0.2189 -0.7063
  162DMSO    H6 1929   4.750   0.512   2.220 -0.6072  0.6677 -0.7808
  162DMSO    O1 1930   4.460   0.494   2.147 -0.5260 -0.1460 -0.6463
  163DMSO    C1 1931   4.117   0.901   2.700  0.5961  0.0095  0.5564
  163DMSO    H1 1932   4.100   0.794   2.698  0.0476  0.1046 -0.1742
  163DMSO    H2 1933   4.167   0.930   2.607 -0.9409 -2.7315 -1.2386
  163DMSO    H3 1934   4.171   0.938   2.789  2.8220  2.3063 -1.5813
  163DMSO    S1 1935   3.954   0.972   2.674 -0.6075  0.4518 -0.2031
  163DMSO    C2 1936   4.014   1.140   2.668  0.3652 -0.1310 -0.0451
  163DMSO    H4 1937   3.928   1.205   2.651 -0.7805 -1.1481  1.5887
  163DMSO    H5 1938   4.063   1.166   2.762 -1.0261 -0.2146  0.7287
  163DMSO    H6 1939   4.078   1.157   2.581  0.4617 -0.7479 -0.1025
  163DMSO    O1 1940   3.880   0.964   2.803 -0.2887 -0.4109 -0.1523
  164DMSO    C1 1941   2.066   1.004   2.251  0.5727  0.3211  0.2491
  164DMSO    H1 1942   2.150   1.005   2.181 -0.6801  1.0774 -1.3129
  164DMSO    H2 1943   2.101   1.039   2.348 -0.0832  3.0892 -0.4154
  164DMSO    H3 1944   2.022   0.904   2.255  0.6756  0.2385 -0.4642
  164DMSO    S1 1945   1.949   1.126   2.189 -0.3943 -0.1233 -0.0174
  164DMSO    C2 1946   1.967   1.070   2.018  0.1088  0.0908 -0.3036
  164DMSO    H4 1947   1.905   1.133   1.953  0.0249  1.6251  1.1777
  164DMSO    H5 1948   2.069   1.067   1.979  0.4265 -0.9802  0.5778
  164DMSO    H6 1949   1.926   0.970   2.001  1.2034 -0.5909  0.8880
  164DMSO    O1 1950   2.032   1.246   2.194  0.2159  0.0191  0.1653
  165DMSO    C1 1951   0.860   1.770   1.316  0.1350 -0.0681  0.0447
  165DMSO    H1 1952   0.769   1.709   1.311  0.2234 -0.1365 -1.1800
  165DMSO    H2 1953   0.896   1.779   1.213  0.6171 -0.4693  0.1773
  165DMSO    H3 1954   0.942   1.720   1.369 -0.4780 -1.9293 -0.6644
  165DMSO    S1 1955   0.831   1.929   1.392  0.2863 -0.0523  0.2307
  165DMSO    C2 1956   0.715   1.975   1.262  0.5185 -0.0504 -0.1930
  165DMSO    H4 1957   0.768   1.990   1.168  0.4268  0.1471 -0.2129
  165DMSO    H5 1958   0.635   1.901   1.250  0.5873 -0.1653  0.0472
  165DMSO    H6 1959   0.666   2.065   1.301  3.3233  0.9972  1.1437
  165DMSO    O1 1960   0.960   1.999   1.366  0.2910 -0.4776 -0.1399
  166DMSO    C1 1961   4.429   0.998   0.785  0.8522 -0.0943  0.4131
  166DMSO    H1 1962   4.512   1.063   0.816  0.1912  1.2938 -0.6185
  166DMSO    H2 1963   4.338   1.023   0.839 -1.2862 -1.7420 -2.2015
  166DMSO    H3 1964   4.456   0.893   0.796  1.9779  0.1071 -0.2696
  166DMSO    S1 1965   4.398   1.034   0.613 -0.3458 -0.3313 -0.9134
  166DMSO    C2 1966   4.291   1.172   0.642 -0.2146 -0.4257  0.7397
  166DMSO    H4 1967   4.204   1.137   0.698 -1.1316 -0.6599 -0.7748
  166DMSO    H5 1968   4.340   1.258   0.688  1.1587 -0.3912 -0.7048
  166DMSO    H6 1969   4.246   1.205   0.548  0.6584  2.5729  1.2879
  166DMSO    O1 1970   4.309   0.930   0.555  0.0143 -0.0799 -0.3597
  167DMSO    C1 1971   2.267   0.541   1.928 -0.4524  0.0561  0.5230
  167DMSO    H1 1972   2.358   0.558   1.871 -1.1695  0.7642 -0.4440
  167DMSO    H2 1973   2.270   0.460   2.001 -1.3483 -1.4289 -1.0101
  167DMSO    H3 1974   2.180   0.518   1.866  0.2397 -2.1521  0.3018
  167DMSO    S1 1975   2.229   0.687   2.019  0.0324  0.2642  0.0060
  167DMSO    C2 1976   2.354   0.675   2.140 -0.0884  0.0366  0.4564
  167DMSO    H4 1977   2.353   0.761   2.207 -3.5017  1.8842 -1.6878
  167DMSO    H5 1978   2.336   0.588   2.205  0.3377 -1.2898 -1.1316
  167DMSO    H6 1979   2.452   0.673   2.093  0.4028  0.0447  1.4647
  167DMSO    O1 1980   2.110   0.650   2.099  0.3542  0.5049 -0.1992
  168DMSO    C1 1981   3.581   2.381   0.335 -0.1258  0.0669 -0.0522
  168DMSO    H1 1982   3.491   2.388   0.396 -0.4163 -1.4644 -0.2576
  168DMSO    H2 1983   3.653   2.345   0.410  1.1787  2.6072  0.0201
  168DMSO    H3 1984   3.617   2.469   0.283  1.3555 -1.4464 -1.7368
  168DMSO    S1 1985   3.546   2.254   0.208  0.0391 -0.1466 -0.2427
  168DMSO    C2 1986   3.394   2.191   0.295 -0.3812 -0.2215 -0.3424
  168DMSO    H4 1987   3.388   2.082   0.302 -2.2867 -0.0902  0.7081
  168DMSO    H5 1988   3.398   2.214   0.401 -0.3424 -3.0013  0.3400
  168DMSO    H6 1989   3.303   2.228   0.247 -0.5324 -1.2302 -0.8557
  168DMSO    O1 1990   3.654   2.160   0.257 -0.0962 -0.2595 -0.4611
  169DMSO    C1 1991   5.818   0.267   2.058  0.0371  0.3952 -0.3124
  169DMSO    H1 1992   5.752   0.180   2.067 -2.3614  2.2595  1.9317
  169DMSO    H2 1993   5.788   0.342   1.984  1.3867  0.2590 -1.0296
  169DMSO    H3 1994   5.922   0.240   2.040  0.0650 -0.3829  0.8882
  169DMSO    S1 1995   5.815   0.356   2.216  0.0440  0.0224  0.2123
  169DMSO    C2 1996   5.926   0.481   2.170 -0.7114 -0.1808  0.7491
  169DMSO    H4 1997   5.974   0.446   2.078 -1.1924 -2.1225  1.1946
  169DMSO    H5 1998   5.873   0.574   2.147  0.2421 -0.3057 -2.4395
  169DMSO    H6 1999   5.998   0.493   2.252 -0.6683 -0.5165  0.7591
  169DMSO    O1 2000   5.888   0.272   2.308 -0.0268 -0.1750  0.1779
  170DMSO    C1 2001   3.190   0.404   1.058  0.1559  0.1873  0.2678
  170DMSO    H1 2002   3.248   0.314   1.080 -0.5260 -0.6502 -1.2183
  170DMSO    H2 2003   3.251   0.490   1.031  1.9119 -1.0624  0.0472
  170DMSO    H3 2004   3.113   0.412   1.135  1.2839 -2.5770  1.8640
  170DMSO    S1 2005   3.104   0.372   0.907  0.1131  0.1176  0.2675
  170DMSO    C2 2006   3.005   0.527   0.907  0.3948 -0.3582  0.0917
  170DMSO    H4 2007   2.930   0.505   0.984  0.2723 -1.2493 -0.2676
  170DMSO    H5 2008   3.073   0.608   0.935 -1.5330  0.5210  2.6067
  170DMSO    H6 2009   2.965   0.534   0.806 -0.6875  2.3585  0.6144
  170DMSO    O1 2010   3.008   0.261   0.936 -0.3911  0.0923  0.4900
  171DMSO    C1 2011   0.249   1.331   4.027  0.4664  0.0733  0.1090
  171DMSO    H1 2012   0.241   1.396   4.115  0.0981  0.0943  0.0651
  171DMSO    H2 2013   0.146   1.308   3.999 -0.3464  1.4882  1.7176
  171DMSO    H3 2014   0.308   1.243   4.053 -0.7119 -0.2065  2.0911
  171DMSO    S1 2015   0.314   1.422   3.894  0.1613 -0.1842 -0.1723
  171DMSO    C2 2016   0.437   1.514   3.986 -0.3188 -0.2205 -0.8350
  171DMSO    H4 2017   0.499   1.578   3.923  2.4492 -1.3961  0.5050
  171DMSO    H5 2018   0.386   1.569   4.065  2.8523  1.5826  0.1328
  171DMSO    H6 2019   0.511   1.451   4.036 -0.7822 -0.5740 -0.5903
  171DMSO    O1 2020   0.193   1.512   3.854 -0.5562  0.5725  0.4669
  172DMSO    C1 2021   0.480   3.280   1.445  0.3403  0.2122 -0.7857
  172DMSO    H1 2022   0.375   3.266   1.471  0.8516 -0.4142  1.1160
  172DMSO    H2 2023   0.543   3.251   1.530  0.4178 -0.1886 -0.9758
  172DMSO    H3 2024   0.502   3.385   1.423  3.2657  0.1874  1.4061
  172DMSO    S1 2025   0.507   3.172   1.306  0.7478 -0.1555 -0.0133
  172DMSO    C2 2026   0.429   3.292   1.192 -0.7967  0.1617 -0.8735
  172DMSO    H4 2027   0.334   3.320   1.239 -0.0807  4.4005 -1.5988
  172DMSO    H5 2028   0.479   3.387   1.172  0.6505 -0.7163 -1.5778
  172DMSO    H6 2029   0.404   3.235   1.102  0.5326 -0.3273 -0.9618
  172DMSO    O1 2030   0.397   3.068   1.325  0.4888  0.4326 -0.1739
  173DMSO    C1 2031   2.706   5.169   0.519 -0.3892 -0.0853 -0.3597
  173DMSO    H1 2032   2.770   5.131   0.599  0.5512  2.3223  0.1369
  173DMSO    H2 2033   2.742   5.131   0.423 -2.1755  1.1731 -1.5984
  173DMSO    H3 2034   2.717   5.278   0.516  1.3995 -0.2695 -1.9553
  173DMSO    S1 2035   2.543   5.117   0.529 -0.2682  0.2813  0.1659
  173DMSO    C2 2036   2.599   4.951   0.484  0.0719 -0.0207 -0.2385
  173DMSO    H4 2037   2.508   4.896   0.510 -0.2057  1.4664  2.1909
  173DMSO    H5 2038   2.611   4.945   0.375 -0.7819  0.8497 -0.3949
  173DMSO    H6 2039   2.682   4.910   0.542  0.3232  1.1533  0.2484
  173DMSO    O1 2040   2.479   5.164   0.401 -0.4537  0.0466 -0.7021
  174DMSO    C1 2041   1.594   0.501   4.543  0.2888 -0.8437  0.0559
  174DMSO    H1 2042   1.607   0.441   4.453  0.3549 -1.0809  0.2205
  174DMSO    H2 2043   1.504   0.563   4.543  1.9803  1.7666 -0.4097
  174DMSO    H3 2044   1.679   0.569   4.555  1.2917 -2.1619  0.7525
  174DMSO    S1 2045   1.591   0.385   4.683  0.0877 -0.0620  0.2132
  174DMSO    C2 2046   1.561   0.503   4.815  0.1528 -0.1499  0.0479
  174DMSO    H4 2047   1.594   0.461   4.911 -0.0670 -1.2358 -0.3429
  174DMSO    H5 2048   1.618   0.595   4.803  0.2772 -0.3366 -0.8117
  174DMSO    H6 2049   1.457   0.537   4.806  1.0270  2.4716 -1.0169
  174DMSO    O1 2050   1.737   0.364   4.696 -0.1297 -0.4150  0.2139
  175DMSO    C1 2051   0.971   3.986   2.764  0.0188 -0.2634 -0.5503
  175DMSO    H1 2052   0.958   3.882   2.794 -2.1034  0.0962 -0.0662
  175DMSO    H2 2053   0.870   4.026   2.752 -0.5282 -1.4576 -0.1286
  175DMSO    H3 2054   1.030   3.988   2.672 -1.9300 -1.3411 -1.8960
  175DMSO    S1 2055   1.047   4.071   2.907  0.1822 -0.0286 -0.2886
  175DMSO    C2 2056   1.077   4.239   2.845 -0.5574  0.3999 -0.2095
  175DMSO    H4 2057   1.144   4.236   2.760 -0.0486 -0.7730  0.2101
  175DMSO    H5 2058   0.984   4.288   2.816 -0.7753  0.9922  1.3568
  175DMSO    H6 2059   1.125   4.283   2.932 -0.3877 -0.6910  0.2704
  175DMSO    O1 2060   1.177   4.005   2.920 -0.5796 -0.0954  0.4323
  176DMSO    C1 2061   2.350   1.672   3.026 -0.0204  0.0051 -0.7126
  176DMSO    H1 2062   2.308   1.760   3.074 -3.6679 -1.2236 -1.3739
  176DMSO    H2 2063   2.299   1.578   3.048  1.3370 -1.0023 -1.6485
  176DMSO    H3 2064   2.456   1.659   3.051 -0.3348 -1.1939  0.1307
  176DMSO    S1 2065   2.335   1.708   2.855  0.2656 -0.2726  0.0453
  176DMSO    C2 2066   2.439   1.570   2.788 -0.4576  0.1248  0.2893
  176DMSO    H4 2067   2.381   1.479   2.809 -0.6361  0.2798  0.4759
  176DMSO    H5 2068   2.477   1.583   2.687  0.5129  0.5619  0.6966
  176DMSO    H6 2069   2.530   1.561   2.847  0.4908  0.7764 -1.0431
  176DMSO    O1 2070   2.408   1.839   2.846  0.0562 -0.4103  0.2930
  177DMSO    C1 2071   4.266   1.274   0.994  0.0915  0.1668 -0.4391
  177DMSO    H1 2072   4.345   1.207   1.028  0.3024  1.1612  1.1330
  177DMSO    H2 2073   4.223   1.231   0.904  0.7798 -4.1504  1.0450
  177DMSO    H3 2074   4.312   1.371   0.977 -0.3858  0.2850 -1.0604
  177DMSO    S1 2075   4.157   1.297   1.131  0.5979 -0.2233 -0.0101
  177DMSO    C2 2076   4.136   1.124   1.166 -0.0019 -0.3535 -1.3317
  177DMSO    H4 2077   4.235   1.086   1.137  0.5040  2.8848 -4.6190
  177DMSO    H5 2078   4.113   1.118   1.272  1.4517  1.3569 -0.8748
  177DMSO    H6 2079   4.070   1.069   1.098  1.0588 -1.6336 -1.3830
  177DMSO    O1 2080   4.028   1.335   1.072  0.0276 -0.0931 -0.2616
  178DMSO    C1 2081   2.222   3.085   1.898 -0.3679 -0.0324 -0.4805
  178DMSO    H1 2082   2.136   3.147   1.922 -0.2685 -0.8395  2.3863
  178DMSO    H2 2083   2.324   3.125   1.904  0.1897 -1.4382 -0.0467
  178DMSO    H3 2084   2.219   3.041   1.798  1.5631 -2.3222  0.3690
  178DMSO    S1 2085   2.221   2.931   1.990 -0.0156 -0.0282  0.1570
  178DMSO    C2 2086   2.254   2.995   2.149 -0.7879 -0.7098 -0.2545
  178DMSO    H4 2087   2.161   3.016   2.201 -0.9194 -0.2475 -0.6599
  178DMSO    H5 2088   2.313   2.918   2.198  0.6074  0.2299 -0.3828
  178DMSO    H6 2089   2.315   3.085   2.136 -2.0778  0.7101  2.5558
  178DMSO    O1 2090   2.349   2.868   1.946  0.3067 -0.1911 -0.6133
  179DMSO    C1 2091   1.656   3.131   1.283  0.3453  0.5055 -0.1049
  179DMSO    H1 2092   1.754   3.085   1.269 -0.3830 -2.2291  2.7107
  179DMSO    H2 2093   1.595   3.077   1.356  1.7526  0.2870  0.9479
  179DMSO    H3 2094   1.605   3.127   1.186  0.6973  0.1675 -0.2760
  179DMSO    S1 2095   1.658   3.301   1.335 -0.2584 -0.1528  0.3534
  179DMSO    C2 2096   1.770   3.379   1.219  0.4760 -0.7045  0.6798
  179DMSO    H4 2097   1.787   3.480   1.258  0.7645 -0.1816 -0.7508
  179DMSO    H5 2098   1.862   3.326   1.192  1.4656  0.7359  1.1302
  179DMSO    H6 2099   1.706   3.394   1.131 -0.3915 -0.6972  1.2925
  179DMSO    O1 2100   1.740   3.297   1.462 -0.4839 -0.0439  0.2186
  180DMSO    C1 2101   1.393   2.851   4.644 -0.1930  0.0442  0.8123
  180DMSO    H1 2102   1.344   2.888   4.554  0.7785  0.0974  0.2918
  180DMSO    H2 2103   1.315   2.839   4.719  0.0516  0.6299  1.1706
  180DMSO    H3 2104   1.462   2.922   4.691  1.1435 -1.2019  0.7864
  180DMSO    S1 2105   1.495   2.702   4.608  0.2659 -0.2649  0.1905
  180DMSO    C2 2106   1.528   2.674   4.777  0.2326  0.6684 -0.2420
  180DMSO    H4 2107   1.554   2.765   4.832  0.2626  0.0025  0.8693
  180DMSO    H5 2108   1.433   2.637   4.816 -0.8211  2.7230 -0.7054
  180DMSO    H6 2109   1.604   2.598   4.795 -0.0168  0.1343 -1.3173
  180DMSO    O1 2110   1.613   2.770   4.543 -0.2866  0.7923  0.1450
  181DMSO    C1 2111   0.601   0.252   3.039  0.0094  0.4615 -0.0857
  181DMSO    H1 2112   0.551   0.348   3.049  0.3188  0.5578  0.6591
  181DMSO    H2 2113   0.537   0.167   3.013 -0.5069  0.5973  0.7016
  181DMSO    H3 2114   0.637   0.235   3.141  0.5772 -0.6444 -0.4425
  181DMSO    S1 2115   0.730   0.264   2.912 -0.5166 -0.1813  0.1511
  181DMSO    C2 2116   0.613   0.272   2.780 -0.2997 -0.0568  0.1686
  181DMSO    H4 2117   0.570   0.372   2.776  0.9006  0.4570 -1.0516
  181DMSO    H5 2118   0.674   0.268   2.689 -1.3558 -1.2955 -0.5108
  181DMSO    H6 2119   0.548   0.185   2.785 -0.0692 -0.2387  0.0591
  181DMSO    O1 2120   0.778   0.126   2.904  0.0653  0.2963  0.2758
  182DMSO    C1 2121   0.828   1.030   0.160 -0.3305  0.0115 -0.2798
  182DMSO    H1 2122   0.767   1.055   0.073  1.1578  1.1720 -1.0325
  182DMSO    H2 2123   0.825   1.107   0.237  1.4335 -1.1267  1.0233
  182DMSO    H3 2124   0.927   1.022   0.114 -1.3848  0.8251 -2.8473
  182DMSO    S1 2125   0.772   0.878   0.248 -0.0876 -0.1956 -0.1662
  182DMSO    C2 2126   0.903   0.880   0.375 -0.0043  0.0290 -0.3408
  182DMSO    H4 2127   0.919   0.983   0.406 -1.1359  0.2797 -0.5455
  182DMSO    H5 2128   0.877   0.828   0.468 -1.8689  1.5428  0.0567
  182DMSO    H6 2129   0.990   0.841   0.322  0.4448  0.4847  0.0532
  182DMSO    O1 2130   0.808   0.759   0.164 -0.1644 -0.5350  0.1586
  183DMSO    C1 2131   4.182   5.801   4.391 -0.4702  0.9145 -0.2664
  183DMSO    H1 2132   4.263   5.819   4.321  1.2989  1.9132  1.9032
  183DMSO    H2 2133   4.099   5.872   4.385 -1.6193 -0.4572 -1.5717
  183DMSO    H3 2134   4.231   5.794   4.489  0.8439 -0.8186 -0.9989
  183DMSO    S1 2135   4.127   5.633   4.346 -0.1976 -0.4248 -0.0163
  183DMSO    C2 2136   4.145   5.653   4.170 -0.1988 -0.1389  0.6655
  183DMSO    H4 2137   4.071   5.590   4.121 -0.5414  1.7105 -1.3220
  183DMSO    H5 2138   4.120   5.754   4.135  0.5249 -0.6328 -1.4101
  183DMSO    H6 2139   4.244   5.621   4.137  0.0127 -0.6465  1.7428
  183DMSO    O1 2140   3.983   5.647   4.369 -0.1566 -0.0098 -0.3671
  184DMSO    C1 2141   3.835   2.642   1.155 -0.3340  0.0240 -0.1244
  184DMSO    H1 2142   3.880   2.565   1.091 -0.1476  0.3350 -0.3693
  184DMSO    H2 2143   3.727   2.628   1.151 -0.2799 -1.4061  1.8380
  184DMSO    H3 2144   3.863   2.741   1.118 -0.8181  0.7325  1.3485
  184DMSO    S1 2145   3.902   2.645   1.321  0.2575 -0.0664 -0.0218
  184DMSO    C2 2146   3.869   2.469   1.364 -0.3336  0.0487 -0.0221
  184DMSO    H4 2147   3.925   2.396   1.305  0.2144  1.3919 -1.2137
  184DMSO    H5 2148   3.874   2.462   1.473 -2.0052  0.7880  0.1358
  184DMSO    H6 2149   3.763   2.457   1.339 -0.0205 -2.7819 -0.3437
  184DMSO    O1 2150   3.792   2.714   1.396 -0.0905  0.3514  0.0749
  185DMSO    C1 2151   1.677   3.244   0.329  0.4188  0.4586 -0.2222
  185DMSO    H1 2152   1.591   3.309   0.312  0.2385 -0.0577 -1.4097
  185DMSO    H2 2153   1.648   3.149   0.282  1.0273  0.8864 -1.5178
  185DMSO    H3 2154   1.693   3.233   0.437  0.3837 -1.0524 -0.3444
  185DMSO    S1 2155   1.821   3.322   0.245  0.3836  0.2071  0.3398
  185DMSO    C2 2156   1.765   3.282   0.077  0.9011 -0.0032  0.1364
  185DMSO    H4 2157   1.840   3.317   0.005 -0.4509 -0.7466 -1.6918
  185DMSO    H5 2158   1.748   3.175   0.061 -0.5214  0.1280  0.6812
  185DMSO    H6 2159   1.669   3.331   0.065  0.0723 -0.9413  2.3397
  185DMSO    O1 2160   1.938   3.230   0.257  0.2912  0.2217 -0.0924
  186DMSO    C1 2161   0.937   2.313   1.174  0.1471 -0.2297 -0.4748
  186DMSO    H1 2162   0.973   2.369   1.261  5.3325 -0.1978 -2.2903
  186DMSO    H2 2163   0.922   2.209   1.206 -0.3096 -0.2522 -0.7563
  186DMSO    H3 2164   1.014   2.309   1.097  0.4033 -0.1034 -0.2289
  186DMSO    S1 2165   0.784   2.370   1.122 -0.3119 -0.1724  0.2755
  186DMSO    C2 2166   0.854   2.518   1.055 -0.0483 -0.7542 -0.0067
  186DMSO    H4 2167   0.772   2.574   1.010 -0.1282  0.8698  2.0232
  186DMSO    H5 2168   0.900   2.579   1.133 -1.7363  1.1265 -0.4097
  186DMSO    H6 2169   0.931   2.489   0.983 -0.3316  1.6374 -1.3609
  186DMSO    O1 2170   0.720   2.423   1.246 -0.2152 -0.6406 -0.5279
  187DMSO    C1 2171   1.037   1.986   2.941 -0.0415 -0.2271  0.3724
  187DMSO    H1 2172   1.025   2.055   2.857  1.6051  0.2148  0.4715
  187DMSO    H2 2173   0.953   1.919   2.964 -0.0196  0.1180  1.5132
  187DMSO    H3 2174   1.057   2.041   3.034  1.7252  3.4888 -1.9850
  187DMSO    S1 2175   1.181   1.892   2.911 -0.0686 -0.3818  0.1252
  187DMSO    C2 2176   1.145   1.808   2.756 -0.1964  0.4120 -0.1947
  187DMSO    H4 2177   1.169   1.874   2.672  1.9696  1.6845  1.3060
  187DMSO    H5 2178   1.204   1.716   2.751 -0.1230  0.4529 -0.0871
  187DMSO    H6 2179   1.039   1.782   2.761  0.1180 -0.8185  0.5022
  187DMSO    O1 2180   1.168   1.785   3.014 -0.0475  0.6506 -0.0586
  188DMSO    C1 2181   2.018   0.538   4.731 -0.1146 -0.2316  0.4947
  188DMSO    H1 2182   1.911   0.546   4.753 -1.1578 -1.0707 -3.4787
  188DMSO    H2 2183   2.043   0.437   4.697  1.5434 -1.1279  3.9889
  188DMSO    H3 2184   2.087   0.572   4.808 -0.4088  0.1883  0.5776
  188DMSO    S1 2185   2.043   0.635   4.587  0.1116 -0.3475 -0.2650
  188DMSO    C2 2186   2.223   0.639   4.594 -0.6375  0.4544  0.9790
  188DMSO    H4 2187   2.246   0.541   4.636  0.4758  0.9704  1.6102
  188DMSO    H5 2188   2.273   0.664   4.500 -1.0094  0.2690  0.7305
  188DMSO    H6 2189   2.258   0.720   4.659  1.2432  0.4740  0.0019
  188DMSO    O1 2190   1.996   0.757   4.648  0.2578  0.3628  0.8527
  189DMSO    C1 2191   1.778   1.428   2.011 -1.0315  0.1418 -0.1966
  189DMSO    H1 2192   1.879   1.394   1.990 -2.0254 -1.2718 -3.1991
  189DMSO    H2 2193   1.702   1.351   1.998 -2.3386  1.2764  0.3619
  189DMSO    H3 2194   1.758   1.512   1.944 -1.4131 -1.5896 -2.3573
  189DMSO    S1 2195   1.781   1.499   2.179 -0.4148 -0.3737  0.2266
  189DMSO    C2 2196   1.611   1.510   2.209  1.0403 -0.0376  0.5196
  189DMSO    H4 2197   1.575   1.424   2.266  0.6887 -0.1291  0.1653
  189DMSO    H5 2198   1.587   1.603   2.260  2.0781 -0.5681  2.0431
  189DMSO    H6 2199   1.556   1.511   2.114  1.4872 -2.9522  0.1426
  189DMSO    O1 2200   1.814   1.645   2.155 -0.1001 -0.4577  0.0965
  190DMSO    C1 2201   3.313   1.709   0.550 -0.2221  0.2256  0.3811
  190DMSO    H1 2202   3.284   1.629   0.619 -0.9390  1.1113  1.1160
  190DMSO    H2 2203   3.422   1.724   0.544 -0.2598 -0.1828 -2.6639
  190DMSO    H3 2204   3.250   1.790   0.587  0.2633  0.7040  0.1711
  190DMSO    S1 2205   3.265   1.649   0.389 -0.4964 -0.3604 -0.0024
  190DMSO    C2 2206   3.426   1.559   0.359  0.0273  0.3568  0.2439
  190DMSO    H4 2207   3.416   1.499   0.268 -2.3945 -0.0081  0.6971
  190DMSO    H5 2208   3.508   1.631   0.352 -1.1743  1.7124 -0.3969
  190DMSO    H6 2209   3.461   1.496   0.442  6.1407  3.0141  0.2402
  190DMSO    O1 2210   3.281   1.771   0.312 -0.5004  0.1184  0.3958
  191DMSO    C1 2211   2.348   2.646   4.209  1.0692 -0.0546  0.0763
  191DMSO    H1 2212   2.405   2.569   4.157 -1.8843 -0.9928 -2.0205
  191DMSO    H2 2213   2.393   2.665   4.307  0.2564 -1.9821  0.8742
  191DMSO    H3 2214   2.245   2.611   4.217  0.5627  1.3521 -0.0518
  191DMSO    S1 2215   2.342   2.807   4.125  0.0119  0.3325  0.5829
  191DMSO    C2 2216   2.189   2.769   4.044  0.8042 -0.4484 -0.2118
  191DMSO    H4 2217   2.108   2.774   4.117  1.1526 -0.2707  0.1670
  191DMSO    H5 2218   2.184   2.845   3.966  2.0979 -0.5542 -0.4283
  191DMSO    H6 2219   2.200   2.667   4.007  0.6007 -0.3235 -0.6287
  191DMSO    O1 2220   2.435   2.767   4.014 -0.1131  0.3832  0.0520
  192DMSO    C1 2221   0.752   2.408   2.025  0.2051  0.7650  0.1440
  192DMSO    H1 2222   0.794   2.447   1.932  2.7974 -0.6491  0.6163
  192DMSO    H2 2223   0.827   2.342   2.070  0.5983  0.8009 -0.4548
  192DMSO    H3 2224   0.655   2.359   2.010  0.3707  0.5954 -0.3748
  192DMSO    S1 2225   0.742   2.544   2.144 -0.1342 -0.0377  0.0816
  192DMSO    C2 2226   0.664   2.660   2.031  0.3189  0.2569 -0.1625
  192DMSO    H4 2227   0.681   2.764   2.062 -2.9939  1.1269 -0.7918
  192DMSO    H5 2228   0.706   2.643   1.932  0.2770  1.4703 -0.4057
  192DMSO    H6 2229   0.557   2.638   2.030  0.7156 -1.8068 -1.3686
  192DMSO    O1 2230   0.883   2.589   2.154  0.0768  0.1734  0.2259
  193DMSO    C1 2231   1.240   1.960   0.246  0.6537 -0.1867  1.0621
  193DMSO    H1 2232   1.326   1.964   0.179 -0.7698  0.0905 -0.8493
  193DMSO    H2 2233   1.250   2.022   0.335 -1.0909  0.3627  0.9284
  193DMSO    H3 2234   1.214   1.858   0.277  3.3658 -0.2724  3.4615
  193DMSO    S1 2235   1.099   2.027   0.153  0.1584 -0.4415  0.0171
  193DMSO    C2 2236   0.977   1.996   0.285 -0.1832 -0.4902 -0.2954
  193DMSO    H4 2237   0.955   1.891   0.306 -1.1506 -0.6762 -2.0692
  193DMSO    H5 2238   1.013   2.056   0.369 -1.0363 -0.8579  0.3435
  193DMSO    H6 2239   0.883   2.039   0.251  0.6538 -0.0433 -2.1922
  193DMSO    O1 2240   1.072   1.917   0.054  0.4193 -0.3894 -0.2483
  194DMSO    C1 2241   6.016   2.258   3.304 -0.4666  0.0091 -0.3707
  194DMSO    H1 2242   6.121   2.279   3.325 -0.4864 -2.0418  2.4406
  194DMSO    H2 2243   5.986   2.323   3.221  0.4344  1.8998  0.7088
  194DMSO    H3 2244   5.952   2.271   3.391 -0.1374  4.0518 -0.5290
  194DMSO    S1 2245   6.000   2.091   3.255 -0.1801  0.1725 -0.3593
  194DMSO    C2 2246   6.133   2.092   3.137  0.7103  0.5673 -0.2560
  194DMSO    H4 2247   6.137   2.189   3.085 -1.5829  0.1290 -1.3986
  194DMSO    H5 2248   6.217   2.082   3.206 -0.4957 -1.0646  1.0453
  194DMSO    H6 2249   6.127   2.008   3.067  2.0511  0.4044 -0.2055
  194DMSO    O1 2250   5.882   2.109   3.169 -0.2548 -0.0198  0.0024
  195DMSO    C1 2251   0.110   3.233   1.480 -0.1055 -0.3267 -0.0520
  195DMSO    H1 2252   0.186   3.224   1.402  0.6687 -1.1573  0.7665
  195DMSO    H2 2253   0.017   3.191   1.441 -0.3665  1.2724 -1.2523
  195DMSO    H3 2254   0.097   3.341   1.496 -1.7113 -0.2750 -1.4180
  195DMSO    S1 2255   0.165   3.155   1.631  0.1698 -0.0420  0.2285
  195DMSO    C2 2256   0.161   2.988   1.598  0.4712 -0.3158 -0.1804
  195DMSO    H4 2257   0.072   2.933   1.629  0.0946  0.6066  0.4331
  195DMSO    H5 2258   0.191   2.979   1.493  0.6261  1.5056 -0.3347
  195DMSO    H6 2259   0.245   2.943   1.651  1.2663 -2.4476 -3.0216
  195DMSO    O1 2260   0.054   3.177   1.732 -0.1255 -0.0173 -0.1887
  196DMSO    C1 2261   1.746   1.795   0.781 -0.7685  0.0938  0.3264
  196DMSO    H1 2262   1.654   1.795   0.722 -0.2469 -1.2458 -0.5468
  196DMSO    H2 2263   1.738   1.854   0.872 -0.3382 -1.3743  1.3510
  196DMSO    H3 2264   1.840   1.819   0.730 -0.7763 -1.7534 -0.6392
  196DMSO    S1 2265   1.772   1.635   0.850  0.0581  0.4855  0.2213
  196DMSO    C2 2266   1.610   1.614   0.921 -0.4402 -0.7650  0.0655
  196DMSO    H4 2267   1.602   1.700   0.987  0.3566 -0.2147 -0.5368
  196DMSO    H5 2268   1.541   1.606   0.837 -1.0358  0.0381  0.4691
  196DMSO    H6 2269   1.611   1.521   0.980  1.9335 -0.5728  0.4352
  196DMSO    O1 2270   1.885   1.653   0.950  0.6408  0.0989 -0.5727
  197DMSO    C1 2271   0.318   1.940   2.451 -0.1607  0.5562  0.2867
  197DMSO    H1 2272   0.275   2.027   2.501 -3.6025 -1.1713  0.6116
  197DMSO    H2 2273   0.413   1.953   2.398 -0.3871 -2.4334 -1.0290
  197DMSO    H3 2274   0.243   1.907   2.380  0.9766 -0.4102 -0.5166
  197DMSO    S1 2275   0.329   1.805   2.575  0.2487 -0.4796 -0.1122
  197DMSO    C2 2276   0.154   1.759   2.585 -0.4329 -0.1034 -0.0413
  197DMSO    H4 2277   0.136   1.713   2.487 -0.2052  0.2663 -0.2592
  197DMSO    H5 2278   0.146   1.678   2.658  1.7857 -0.2304  0.1263
  197DMSO    H6 2279   0.089   1.844   2.608 -0.1189  1.1491 -3.2812
  197DMSO    O1 2280   0.358   1.876   2.706 -0.1575  0.3218 -1.3245
  198DMSO    C1 2281   5.271   2.045   0.304  0.5354 -0.4238  0.7342
  198DMSO    H1 2282   5.316   2.141   0.277  2.9222 -1.7405 -0.2454
  198DMSO    H2 2283   5.201   2.041   0.387 -2.2863 -0.6116 -1.4781
  198DMSO    H3 2284   5.349   1.969   0.309 -0.7846 -1.8421  0.5388
  198DMSO    S1 2285   5.169   2.014   0.159 -0.2636  0.4038 -0.1723
  198DMSO    C2 2286   5.315   2.005   0.052 -0.0909 -0.0879 -0.0920
  198DMSO    H4 2287   5.357   1.905   0.061 -0.4137 -0.2643 -0.5033
  198DMSO    H5 2288   5.291   2.014  -0.054 -0.1665 -0.8629 -0.1462
  198DMSO    H6 2289   5.382   2.089   0.071 -0.8075  0.7562 -1.1602
  198DMSO    O1 2290   5.110   2.151   0.133  0.6672 -0.0422 -0.2266
  199DMSO    C1 2291   4.649   4.217   5.228  0.1951  0.1937 -0.5283
  199DMSO    H1 2292   4.611   4.188   5.327  0.3371 -1.3445 -0.8920
  199DMSO    H2 2293   4.609   4.314   5.198 -0.8913  0.4443  1.5458
  199DMSO    H3 2294   4.621   4.126   5.174 -0.2656 -0.4583  0.7675
  199DMSO    S1 2295   4.819   4.243   5.250  0.4023 -0.4212  0.0979
  199DMSO    C2 2296   4.859   4.258   5.078 -0.2722 -0.1395 -0.1010
  199DMSO    H4 2297   4.961   4.292   5.061  0.1808 -0.7591  1.2601
  199DMSO    H5 2298   4.841   4.157   5.040 -0.1345 -0.1549 -0.1249
  199DMSO    H6 2299   4.797   4.333   5.028 -1.6513 -0.5885  0.8837
  199DMSO    O1 2300   4.861   4.106   5.267  0.0903  0.7783  0.2582
  200DMSO    C1 2301   3.078   4.742   0.653  0.2705  0.6136  0.6889
  200DMSO    H1 2302   2.985   4.705   0.697  0.4046 -1.2675 -0.4705
  200DMSO    H2 2303   3.089   4.707   0.550 -0.5015 -0.0928  0.8317
  200DMSO    H3 2304   3.163   4.701   0.708  0.6282 -2.2850 -1.7558
  200DMSO    S1 2305   3.077   4.914   0.643  0.4208 -0.2397  0.3601
  200DMSO    C2 2306   3.095   4.950   0.819  0.0286 -0.5759 -0.4238
  200DMSO    H4 2307   3.062   5.049   0.853  0.3227 -0.9645  1.0975
  200DMSO    H5 2308   3.025   4.886   0.873 -0.4395  1.3165  1.3333
  200DMSO    H6 2309   3.198   4.927   0.848 -0.2547 -0.2165  0.9590
  200DMSO    O1 2310   2.925   4.933   0.626 -0.8584  0.6432 -0.1563
  201DMSO    C1 2311   2.600   5.904   1.897  0.1115  0.1997 -0.5978
  201DMSO    H1 2312   2.525   5.882   1.820 -1.7636  0.7037  1.0160
  201DMSO    H2 2313   2.573   6.004   1.931 -1.2091 -0.5252  0.5639
  201DMSO    H3 2314   2.705   5.909   1.864 -0.2234 -1.8429 -2.1466
  201DMSO    S1 2315   2.572   5.779   2.035 -0.0615 -0.2442  0.6562
  201DMSO    C2 2316   2.547   5.644   1.919  0.9678 -0.2150 -0.5068
  201DMSO    H4 2317   2.508   5.553   1.964 -0.4678  0.4592 -0.3091
  201DMSO    H5 2318   2.478   5.677   1.840 -1.4032 -1.0081  1.1195
  201DMSO    H6 2319   2.642   5.611   1.875  0.5906 -1.1591 -0.6335
  201DMSO    O1 2320   2.435   5.813   2.073 -0.5619 -0.0195 -0.5254
  202DMSO    C1 2321   3.749   2.377   0.670  0.4958 -0.5008 -0.3705
  202DMSO    H1 2322   3.792   2.445   0.595  2.0518 -0.2809  0.6765
  202DMSO    H2 2323   3.678   2.311   0.620 -0.1379  0.1339 -0.3219
  202DMSO    H3 2324   3.701   2.434   0.750 -0.1058 -2.7270  0.9326
  202DMSO    S1 2325   3.884   2.291   0.748  0.2794 -0.0456  0.0561
  202DMSO    C2 2326   3.918   2.199   0.593  0.6270 -0.3153  0.3329
  202DMSO    H4 2327   3.829   2.136   0.580  0.4473  0.4084 -2.6264
  202DMSO    H5 2328   3.945   2.268   0.513  1.8982  1.9382  2.5761
  202DMSO    H6 2329   4.003   2.135   0.618  2.0658  1.5076  0.2985
  202DMSO    O1 2330   3.823   2.194   0.841  0.1239 -0.2497  0.1799
  203DMSO    C1 2331   3.231   0.246   2.273  0.3001  0.1159  0.2848
  203DMSO    H1 2332   3.141   0.201   2.316  1.3891 -2.2782  0.2510
  203DMSO    H2 2333   3.211   0.319   2.194 -0.4833 -0.5207 -0.1234
  203DMSO    H3 2334   3.306   0.174   2.239 -0.7064 -0.9943  0.3522
  203DMSO    S1 2335   3.300   0.353   2.399 -0.0623 -0.0307  0.2541
  203DMSO    C2 2336   3.157   0.457   2.421 -0.0633  0.2936  0.7402
  203DMSO    H4 2337   3.138   0.530   2.342 -1.2263  0.8928  1.5332
  203DMSO    H5 2338   3.069   0.393   2.427 -0.5101  0.9244  1.0434
  203DMSO    H6 2339   3.170   0.525   2.506  0.2325  1.1704  0.0087
  203DMSO    O1 2340   3.396   0.446   2.336 -0.5579  0.2243 -0.6400
  204DMSO    C1 2341   1.205   0.450   3.553  0.2705  0.3720  0.0038
  204DMSO    H1 2342   1.161   0.455   3.453  0.9943  0.3949 -0.3153
  204DMSO    H2 2343   1.302   0.499   3.558  0.2914  0.4796 -1.2784
  204DMSO    H3 2344   1.208   0.347   3.592 -0.6028  0.6766  0.9219
  204DMSO    S1 2345   1.079   0.537   3.644  0.0694  0.4008  0.0627
  204DMSO    C2 2346   1.065   0.679   3.542 -0.7431 -0.5262 -0.6421
  204DMSO    H4 2347   1.164   0.725   3.532 -0.3024 -1.1790  0.5566
  204DMSO    H5 2348   1.022   0.660   3.443 -1.6145 -0.1505 -0.3462
  204DMSO    H6 2349   1.009   0.749   3.605  1.6384 -1.0376  2.2858
  204DMSO    O1 2350   1.146   0.590   3.768  0.0287  0.5103  0.3269
  205DMSO    C1 2351   3.902   0.949   1.527 -0.4224 -0.1943  0.1160
  205DMSO    H1 2352   3.873   0.946   1.421 -2.9954  3.4225  0.5471
  205DMSO    H2 2353   3.827   0.913   1.597 -1.0263  1.2806  0.2608
  205DMSO    H3 2354   3.917   1.056   1.543 -0.9468  0.0788 -1.0886
  205DMSO    S1 2355   4.036   0.840   1.564  0.0723 -0.2748 -0.1280
  205DMSO    C2 2356   3.946   0.697   1.524 -0.0137 -0.7129  0.6282
  205DMSO    H4 2357   3.908   0.704   1.421  0.0225  1.2870  0.7214
  205DMSO    H5 2358   4.012   0.610   1.531 -0.3291 -1.3269 -2.4619
  205DMSO    H6 2359   3.864   0.683   1.595  1.6391  1.1308  3.0297
  205DMSO    O1 2360   4.043   0.847   1.716 -0.3861 -0.0535  0.1952
  206DMSO    C1 2361   3.265   2.757   1.027  0.0641  0.1124  0.1228
  206DMSO    H1 2362   3.275   2.714   1.127 -0.0769  2.6677  1.3121
  206DMSO    H2 2363   3.169   2.809   1.014  1.5315  2.3020 -3.6794
  206DMSO    H3 2364   3.280   2.686   0.945  3.1696  0.8900 -0.0979
  206DMSO    S1 2365   3.388   2.881   1.017  0.2747 -0.0442 -0.1989
  206DMSO    C2 2366   3.352   2.936   0.857  0.0450 -0.3614 -0.0806
  206DMSO    H4 2367   3.375   3.043   0.851  2.9996 -0.8773  0.2451
  206DMSO    H5 2368   3.418   2.879   0.792  1.6169  1.6343 -0.3622
  206DMSO    H6 2369   3.248   2.906   0.842 -0.0235 -0.7367  1.0247
  206DMSO    O1 2370   3.512   2.802   1.010  0.0393  0.1043 -0.3517
  207DMSO    C1 2371   0.567   3.144   0.723  0.3467  0.3865  0.4789
  207DMSO    H1 2372   0.584   3.151   0.616 -0.5803 -0.1315  0.2884
  207DMSO    H2 2373   0.658   3.153   0.783  1.3355 -1.9381 -0.5827
  207DMSO    H3 2374   0.512   3.052   0.744  1.2056  0.1467  1.8550
  207DMSO    S1 2375   0.455   3.269   0.786 -0.4341  0.5181 -0.3838
  207DMSO    C2 2376   0.421   3.352   0.632 -0.6084 -0.8250  0.2590
  207DMSO    H4 2377   0.517   3.366   0.582 -0.4671 -2.5434  0.0065
  207DMSO    H5 2378   0.368   3.293   0.557 -0.3283 -0.0569 -0.5659
  207DMSO    H6 2379   0.362   3.444   0.639  0.6301 -0.0082  0.2838
  207DMSO    O1 2380   0.546   3.375   0.844  0.3369  0.4071 -0.4979
  208DMSO    C1 2381   3.632   3.605   0.188 -0.2455 -0.7009 -0.1026
  208DMSO    H1 2382   3.578   3.670   0.258 -0.0434 -0.5074 -0.1227
  208DMSO    H2 2383   3.607   3.501   0.212 -1.4915 -0.3351  0.2798
  208DMSO    H3 2384   3.739   3.621   0.204 -0.4210 -0.0123  0.4590
  208DMSO    S1 2385   3.606   3.672   0.019  0.0907  0.4948 -0.1038
  208DMSO    C2 2386   3.719   3.558  -0.052  0.1272 -0.6622 -0.0569
  208DMSO    H4 2387   3.820   3.597  -0.037  0.0059 -1.4942  3.9912
  208DMSO    H5 2388   3.714   3.467   0.008 -0.2345 -0.3347  0.4176
  208DMSO    H6 2389   3.698   3.538  -0.157 -1.7279 -3.5717  0.7394
  208DMSO    O1 2390   3.692   3.797   0.015  0.3569  0.1029  0.5868
  209DMSO    C1 2391   1.174   0.139   3.364  0.7070 -0.5875 -0.3661
  209DMSO    H1 2392   1.237   0.099   3.284  1.2393  0.2507 -0.3849
  209DMSO    H2 2393   1.233   0.196   3.436 -1.4262  0.9336  0.2910
  209DMSO    H3 2394   1.124   0.054   3.410  1.5887 -2.1625 -2.1937
  209DMSO    S1 2395   1.044   0.248   3.295 -0.2220  0.2508 -0.1762
  209DMSO    C2 2396   0.974   0.138   3.174 -0.0212  0.1610 -0.6132
  209DMSO    H4 2397   0.907   0.200   3.114  0.1855  1.5308  0.5086
  209DMSO    H5 2398   1.056   0.092   3.119  0.1626  1.1877 -1.2274
  209DMSO    H6 2399   0.916   0.059   3.223  1.6924 -0.8777 -0.1971
  209DMSO    O1 2400   1.124   0.350   3.218 -0.4583  0.1999  0.1579
  210DMSO    C1 2401   4.172   2.645   0.019  0.3941  0.8775  0.2764
  210DMSO    H1 2402   4.166   2.599  -0.081  0.8096  0.0938  0.6047
  210DMSO    H2 2403   4.173   2.569   0.097  0.0325  1.2171  0.6141
  210DMSO    H3 2404   4.091   2.715   0.041  1.3131  1.9949  0.1833
  210DMSO    S1 2405   4.321   2.736   0.019  0.7028  0.0028 -0.1144
  210DMSO    C2 2406   4.409   2.616  -0.070  0.2245  0.5872  0.0956
  210DMSO    H4 2407   4.389   2.522  -0.020 -0.1170  1.5699  1.8728
  210DMSO    H5 2408   4.380   2.631  -0.175  0.3155  2.9293  0.3383
  210DMSO    H6 2409   4.508   2.661  -0.053 -0.1445  0.8168  1.7939
  210DMSO    O1 2410   4.363   2.699   0.160  0.1618  0.3816  0.4212
  211DMSO    C1 2411   2.134   1.802   0.607  0.6824 -0.1892 -0.4375
  211DMSO    H1 2412   2.053   1.747   0.655  0.7866 -0.5272 -0.6453
  211DMSO    H2 2413   2.180   1.733   0.537  2.4600  0.2996  0.2011
  211DMSO    H3 2414   2.202   1.838   0.685 -1.3498 -1.7821  2.2378
  211DMSO    S1 2415   2.080   1.951   0.529  0.0922 -0.2261 -0.5345
  211DMSO    C2 2416   2.235   2.028   0.509 -0.9230  0.4447  0.3862
  211DMSO    H4 2417   2.219   2.132   0.480 -0.8814  0.1718 -0.6581
  211DMSO    H5 2418   2.305   2.013   0.591 -2.4908 -3.1871  1.2427
  211DMSO    H6 2419   2.288   1.974   0.430 -1.1261  0.8363 -0.0220
  211DMSO    O1 2420   2.022   2.022   0.652 -0.8617 -0.2808  0.2824
  212DMSO    C1 2421   1.443   4.157   0.838 -0.0189 -0.0571 -0.4307
  212DMSO    H1 2422   1.370   4.087   0.796 -1.5789  1.5132 -0.4547
  212DMSO    H2 2423   1.416   4.254   0.795 -2.3141  0.8271  2.6435
  212DMSO    H3 2424   1.537   4.116   0.802  1.1896  2.6609 -0.6045
  212DMSO    S1 2425   1.434   4.153   1.013 -0.0465  0.0277 -0.7899
  212DMSO    C2 2426   1.559   4.280   1.047  1.4105  0.5694 -0.0097
  212DMSO    H4 2427   1.581   4.294   1.153  1.8667 -1.5069  0.2145
  212DMSO    H5 2428   1.647   4.225   1.010  0.2549 -1.0087 -0.5197
  212DMSO    H6 2429   1.536   4.377   1.003 -1.1818  0.4443  0.9037
  212DMSO    O1 2430   1.501   4.027   1.036 -0.0175 -0.0213 -0.2042
  213DMSO    C1 2431   0.378   1.036   1.167  0.9042  0.0106  0.1083
  213DMSO    H1 2432   0.455   1.001   1.236  2.0551  0.9553 -0.6747
  213DMSO    H2 2433   0.282   1.006   1.211  1.9115 -2.2761  0.8967
  213DMSO    H3 2434   0.367   0.991   1.067 -0.3482 -1.2784  0.7736
  213DMSO    S1 2435   0.392   1.215   1.170  0.0754 -0.2318  0.0472
  213DMSO    C2 2436   0.531   1.224   1.060  0.0720 -0.4563  0.6636
  213DMSO    H4 2437   0.544   1.333   1.060  0.3557 -0.4913  0.2013
  213DMSO    H5 2438   0.625   1.184   1.100  2.1005  3.4486  0.3322
  213DMSO    H6 2439   0.505   1.187   0.961  0.0640  1.8379 -0.2685
  213DMSO    O1 2440   0.440   1.246   1.306 -0.5863 -0.3485  0.6499
  214DMSO    C1 2441   1.593   1.060   1.225  1.1561  0.6646  0.3411
  214DMSO    H1 2442   1.497   1.100   1.261  0.7606  0.0012  0.0575
  214DMSO    H2 2443   1.576   0.955   1.200  1.8695  0.3531  1.1080
  214DMSO    H3 2444   1.674   1.060   1.298  0.5872  0.9420  0.9924
  214DMSO    S1 2445   1.638   1.151   1.071 -0.3994 -0.1941 -0.1060
  214DMSO    C2 2446   1.812   1.098   1.072  0.2087  0.0093 -0.6304
  214DMSO    H4 2447   1.857   1.108   1.171  0.8165  2.7565 -1.0947
  214DMSO    H5 2448   1.826   0.994   1.043  1.2625 -0.7624  2.3181
  214DMSO    H6 2449   1.855   1.167   0.999  0.0022 -1.0067 -1.7404
  214DMSO    O1 2450   1.642   1.294   1.116 -0.4584 -0.2828 -0.3059
  215DMSO    C1 2451   2.336   1.510   1.529 -0.6468 -0.4746  0.4832
  215DMSO    H1 2452   2.272   1.444   1.470  0.7327  0.7655 -2.6607
  215DMSO    H2 2453   2.285   1.584   1.590 -1.1177 -0.0991 -0.3469
  215DMSO    H3 2454   2.403   1.563   1.460  1.0448 -2.0585  0.8281
  215DMSO    S1 2455   2.441   1.421   1.652  0.3048  0.1450  0.2600
  215DMSO    C2 2456   2.308   1.312   1.707  0.3215  0.0185  1.0405
  215DMSO    H4 2457   2.283   1.236   1.632 -2.5683 -0.0375  1.9166
  215DMSO    H5 2458   2.352   1.255   1.789 -1.9125 -1.7897  1.0987
  215DMSO    H6 2459   2.226   1.373   1.747 -1.1751  0.3852 -2.2698
  215DMSO    O1 2460   2.456   1.520   1.764  0.0011 -0.1020 -0.7210
  216DMSO    C1 2461   0.660   0.615   2.350 -0.2789  0.5582 -0.3750
  216DMSO    H1 2462   0.577   0.644   2.285 -0.2961 -0.8645 -1.0123
  216DMSO    H2 2463   0.676   0.696   2.422  1.7971  0.7108 -0.9422
  216DMSO    H3 2464   0.755   0.611   2.298  2.1401 -0.2221  3.6697
  216DMSO    S1 2465   0.624   0.458   2.425  0.2031  0.1186 -0.2382
  216DMSO    C2 2466   0.471   0.519   2.492 -0.2899 -0.2149 -0.2133
  216DMSO    H4 2467   0.397   0.500   2.414 -0.6671 -1.3180  0.3891
  216DMSO    H5 2468   0.442   0.464   2.582 -0.4110  1.7235  0.9913
  216DMSO    H6 2469   0.486   0.624   2.518  0.6314 -0.2310 -0.6207
  216DMSO    O1 2470   0.707   0.463   2.546 -0.6039 -0.0192 -0.1904
  217DMSO    C1 2471   2.841   2.488   0.631 -0.2603 -0.5657  0.0778
  217DMSO    H1 2472   2.922   2.465   0.562 -0.5799 -1.4978  0.0007
  217DMSO    H2 2473   2.761   2.415   0.621 -1.6757  0.9051  0.1165
  217DMSO    H3 2474   2.809   2.591   0.608  0.7905  0.0947  1.4292
  217DMSO    S1 2475   2.894   2.472   0.802 -0.2845 -0.2580 -0.4083
  217DMSO    C2 2476   2.748   2.562   0.869 -0.3133 -0.2044 -0.2890
  217DMSO    H4 2477   2.758   2.666   0.836 -0.9527 -0.2650 -0.7013
  217DMSO    H5 2478   2.663   2.527   0.810  0.7319  0.0712 -2.0211
  217DMSO    H6 2479   2.742   2.561   0.978 -1.9809 -0.4765 -0.3574
  217DMSO    O1 2480   3.008   2.570   0.822 -0.7932  0.3635  0.2892
  218DMSO    C1 2481   2.302   1.746   0.093 -0.5172 -0.4720  0.2949
  218DMSO    H1 2482   2.218   1.785   0.152 -0.4144  3.0392 -1.6285
  218DMSO    H2 2483   2.332   1.825   0.023  0.0448  0.3761  1.4546
  218DMSO    H3 2484   2.282   1.658   0.032  0.8042 -1.0615  0.6730
  218DMSO    S1 2485   2.430   1.714   0.207  0.0423 -0.0254 -0.2355
  218DMSO    C2 2486   2.333   1.601   0.317 -0.5771 -0.4260  0.2971
  218DMSO    H4 2487   2.406   1.580   0.396  1.0240  0.3021 -0.9121
  218DMSO    H5 2488   2.238   1.647   0.345 -1.3892 -1.2588 -1.0403
  218DMSO    H6 2489   2.312   1.500   0.282 -0.8975 -0.1718 -0.2402
  218DMSO    O1 2490   2.435   1.831   0.291  0.3162 -0.4117 -0.1804
  219DMSO    C1 2491   0.930   4.300   1.503  0.0394 -0.2485  0.3948
  219DMSO    H1 2492   0.835   4.256   1.534 -0.7123  0.9830 -0.0796
  219DMSO    H2 2493   0.967   4.287   1.401  1.4528  0.5089  0.7739
  219DMSO    H3 2494   1.007   4.263   1.571  0.4327 -0.3444 -0.0973
  219DMSO    S1 2495   0.901   4.483   1.523 -0.3260 -0.0081 -0.1327
  219DMSO    C2 2496   0.788   4.487   1.387  0.2966 -0.1504 -0.4997
  219DMSO    H4 2497   0.760   4.592   1.371 -2.4945 -0.5364  1.0978
  219DMSO    H5 2498   0.841   4.453   1.298  0.1847  0.5372 -0.8427
  219DMSO    H6 2499   0.701   4.426   1.414  0.4097 -0.2304 -0.3228
  219DMSO    O1 2500   1.029   4.536   1.477 -0.1692  0.0702 -0.4634
  220DMSO    C1 2501   1.610   2.913   2.255  0.0625  0.2053 -0.1044
  220DMSO    H1 2502   1.544   2.876   2.177  1.4442  0.9048 -1.6536
  220DMSO    H2 2503   1.685   2.841   2.286  1.6556  1.3483 -1.1790
  220DMSO    H3 2504   1.565   2.957   2.345 -0.5086 -0.0564 -0.2554
  220DMSO    S1 2505   1.710   3.042   2.169 -0.1871 -0.3513  0.5205
  220DMSO    C2 2506   1.740   2.951   2.026 -0.8047  0.3903  0.3073
  220DMSO    H4 2507   1.649   2.937   1.967  0.2196  2.6779 -1.9738
  220DMSO    H5 2508   1.806   3.012   1.965 -1.1287  1.2779  0.8303
  220DMSO    H6 2509   1.776   2.854   2.061 -0.6085  1.6370  4.0365
  220DMSO    O1 2510   1.837   3.024   2.250  0.3425 -0.2003 -0.1942
  221DMSO    C1 2511   3.890   4.434   2.212  0.4155  0.0093 -0.2667
  221DMSO    H1 2512   3.947   4.476   2.128 -0.5226  1.0299 -0.4192
  221DMSO    H2 2513   3.928   4.480   2.303 -0.2227 -0.3215  0.1734
  221DMSO    H3 2514   3.894   4.326   2.198 -2.8851 -0.2825  0.4316
  221DMSO    S1 2515   3.712   4.478   2.197  0.0855  0.1341  0.1281
  221DMSO    C2 2516   3.657   4.360   2.325 -0.8958  0.3244  0.0007
  221DMSO    H4 2517   3.563   4.405   2.360 -2.0162 -0.5965 -1.6902
  221DMSO    H5 2518   3.650   4.265   2.272  1.8368  0.3012 -0.4297
  221DMSO    H6 2519   3.726   4.350   2.409  1.2461 -0.7410 -1.7924
  221DMSO    O1 2520   3.664   4.398   2.085  0.1914  0.2210  0.1074
  222DMSO    C1 2521   5.143   5.814   3.976 -0.1394  0.2158 -0.1281
  222DMSO    H1 2522   5.163   5.864   3.881  1.6815 -1.0902 -0.5052
  222DMSO    H2 2523   5.178   5.871   4.063 -0.7191 -0.6856  0.7239
  222DMSO    H3 2524   5.187   5.714   3.971 -1.0676 -0.1369 -2.4604
  222DMSO    S1 2525   4.970   5.776   3.984 -0.1990  0.5424 -0.3100
  222DMSO    C2 2526   4.921   5.948   3.978 -0.5005 -1.0947  0.2212
  222DMSO    H4 2527   4.964   6.005   3.895  0.0950 -0.4815  0.9337
  222DMSO    H5 2528   4.812   5.955   3.967 -0.4894 -2.4335 -1.0524
  222DMSO    H6 2529   4.965   5.993   4.068  0.3505 -1.4460 -0.0106
  222DMSO    O1 2530   4.953   5.715   4.119  0.5547  0.1466  0.1083
  223DMSO    C1 2531   3.825   2.538   2.863 -0.3436  0.5608 -0.6323
  223DMSO    H1 2532   3.860   2.440   2.896  2.3821  2.0836  1.3747
  223DMSO    H2 2533   3.887   2.617   2.907 -1.0539  1.1187 -0.6136
  223DMSO    H3 2534   3.716   2.547   2.870 -0.5325 -2.0626  0.8704
  223DMSO    S1 2535   3.861   2.572   2.691  0.1506 -0.0476 -0.6015
  223DMSO    C2 2536   3.762   2.444   2.620  0.3602 -0.1916 -0.0956
  223DMSO    H4 2537   3.777   2.451   2.512  1.8410  1.9676  0.1903
  223DMSO    H5 2538   3.796   2.350   2.665  0.3650  0.3837  1.1671
  223DMSO    H6 2539   3.659   2.461   2.652  0.7506  0.0272  1.0977
  223DMSO    O1 2540   3.997   2.526   2.657 -0.1849  0.0171 -0.3622
  224DMSO    C1 2541   1.063   0.414   2.905  0.3768 -0.0382 -0.0496
  224DMSO    H1 2542   1.125   0.502   2.892 -0.2045  0.4380  0.3222
  224DMSO    H2 2543   0.972   0.418   2.843  0.6495 -1.3721 -0.5729
  224DMSO    H3 2544   1.038   0.401   3.011  1.6771  1.8353  0.5205
  224DMSO    S1 2545   1.159   0.279   2.836 -0.1458  0.1442  0.0376
  224DMSO    C2 2546   1.308   0.317   2.931 -0.1962 -1.2818  0.7676
  224DMSO    H4 2547   1.392   0.259   2.892  0.1673 -0.2749  0.0190
  224DMSO    H5 2548   1.335   0.422   2.927 -1.1898 -0.8944  2.7148
  224DMSO    H6 2549   1.285   0.301   3.037 -0.6558  1.9003  1.2465
  224DMSO    O1 2550   1.203   0.325   2.701  0.1928  0.4909 -0.1463
  225DMSO    C1 2551   2.814   1.918   3.335 -0.5753 -0.4285  0.2788
  225DMSO    H1 2552   2.812   1.838   3.409  2.7007 -0.2578  0.6726
  225DMSO    H2 2553   2.711   1.954   3.322 -1.0753 -1.3861  1.4090
  225DMSO    H3 2554   2.839   1.894   3.231 -0.5576 -0.2979  0.2520
  225DMSO    S1 2555   2.919   2.035   3.409  0.3311  0.3915  0.0814
  225DMSO    C2 2556   2.862   2.020   3.571  0.1033  0.2635  0.0794
  225DMSO    H4 2557   2.900   2.106   3.627 -2.6430  0.7718  1.3062
  225DMSO    H5 2558   2.755   2.028   3.588  0.0807  1.6554 -0.5627
  225DMSO    H6 2559   2.893   1.923   3.611  0.2093  0.3867  0.2973
  225DMSO    O1 2560   2.882   2.179   3.366 -0.0871  0.0468 -0.3829
  226DMSO    C1 2561   0.851   0.565   4.134 -0.0821 -0.1752 -0.5754
  226DMSO    H1 2562   0.820   0.488   4.204 -0.4798 -2.1099 -2.7727
  226DMSO    H2 2563   0.951   0.602   4.158  0.6030 -0.7517 -2.3754
  226DMSO    H3 2564   0.778   0.647   4.129  1.7966  1.4955 -3.0732
  226DMSO    S1 2565   0.865   0.499   3.973 -0.1869 -0.2268  0.0646
  226DMSO    C2 2566   0.865   0.664   3.897 -0.5328  0.0813 -0.2670
  226DMSO    H4 2567   0.827   0.650   3.796  0.3743  1.0596 -0.7622
  226DMSO    H5 2568   0.802   0.741   3.942 -0.7113 -0.1140 -0.1778
  226DMSO    H6 2569   0.967   0.704   3.891 -0.7949  0.7928 -0.0847
  226DMSO    O1 2570   0.734   0.436   3.953  0.4037 -1.1251  0.1737
  227DMSO    C1 2571   3.568   4.465   1.259  0.1462 -0.0885  0.2097
  227DMSO    H1 2572   3.535   4.375   1.206  0.3809 -0.0581  0.0068
  227DMSO    H2 2573   3.505   4.545   1.218  1.3598  1.1437  0.6664
  227DMSO    H3 2574   3.673   4.482   1.231  0.0087  0.0901 -0.2098
  227DMSO    S1 2575   3.555   4.449   1.437  0.3396 -0.1783 -0.0381
  227DMSO    C2 2576   3.630   4.291   1.459  0.0670  0.5058  0.0334
  227DMSO    H4 2577   3.619   4.250   1.559  0.1059 -0.5046 -0.3621
  227DMSO    H5 2578   3.582   4.225   1.386  0.7390  1.0348 -0.9174
  227DMSO    H6 2579   3.737   4.293   1.434 -0.0604  1.4121 -0.4696
  227DMSO    O1 2580   3.410   4.428   1.449  0.2785  0.4769  0.0672
  228DMSO    C1 2581   1.717   3.926   4.159 -0.7169  0.0955 -0.3974
  228DMSO    H1 2582   1.760   3.833   4.119  0.2507  0.2185  0.3234
  228DMSO    H2 2583   1.677   3.920   4.260  2.5263  3.3971  1.3049
  228DMSO    H3 2584   1.636   3.947   4.089 -0.5852 -0.8553 -0.8565
  228DMSO    S1 2585   1.846   4.041   4.154 -0.1706 -0.3546  0.0497
  228DMSO    C2 2586   1.747   4.187   4.166  0.2154 -0.4078 -0.4069
  228DMSO    H4 2587   1.672   4.182   4.087 -0.5693 -0.1614  0.3039
  228DMSO    H5 2588   1.697   4.202   4.262  0.5323  2.8872 -0.6066
  228DMSO    H6 2589   1.798   4.284   4.159 -3.0137  1.7509  2.2918
  228DMSO    O1 2590   1.888   4.030   4.010  0.1963 -0.5514 -0.0802
  229DMSO    C1 2591   1.342   0.350   4.232 -0.1979  0.2655  0.1794
  229DMSO    H1 2592   1.356   0.242   4.222  2.6423  0.6832 -1.1275
  229DMSO    H2 2593   1.362   0.406   4.140 -0.0999  0.6556  0.4337
  229DMSO    H3 2594   1.424   0.390   4.292 -1.2422  2.2576  0.3825
  229DMSO    S1 2595   1.186   0.411   4.302 -0.0171 -0.0625  0.4755
  229DMSO    C2 2596   1.070   0.328   4.191 -0.0333  0.1972  0.0267
  229DMSO    H4 2597   1.093   0.367   4.092  2.7229  2.9361  1.5685
  229DMSO    H5 2598   1.086   0.220   4.203 -1.2379  0.1389  1.5137
  229DMSO    H6 2599   0.973   0.350   4.236  0.8081 -0.3487  2.2636
  229DMSO    O1 2600   1.182   0.553   4.259 -0.7347  0.6643 -0.1544
  230DMSO    C1 2601   3.686   1.049   2.207 -0.0166  0.3117  0.1566
  230DMSO    H1 2602   3.747   1.008   2.127 -2.9653 -2.6419 -0.7800
  230DMSO    H2 2603   3.610   0.981   2.245 -0.6880  1.0736  0.2000
  230DMSO    H3 2604   3.636   1.136   2.165 -0.3537  0.3882  0.7129
  230DMSO    S1 2605   3.780   1.101   2.347  0.4151 -0.3644  0.0578
  230DMSO    C2 2606   3.650   1.183   2.432 -0.2239  0.5088 -0.4134
  230DMSO    H4 2607   3.667   1.290   2.413  1.1013  0.3815  0.0044
  230DMSO    H5 2608   3.558   1.150   2.382 -1.6332  2.6498  0.5932
  230DMSO    H6 2609   3.644   1.167   2.540  0.3079 -0.8227 -0.5725
  230DMSO    O1 2610   3.872   1.212   2.295 -0.2596  0.3167  0.0344
  231DMSO    C1 2611   1.037   3.538   3.151  0.4813 -0.1811  0.7690
  231DMSO    H1 2612   0.996   3.453   3.095 -1.5958  1.8650 -0.9977
  231DMSO    H2 2613   0.962   3.566   3.225  1.5736  1.3878  1.3235
  231DMSO    H3 2614   1.059   3.613   3.075 -1.9704 -0.1977 -0.0338
  231DMSO    S1 2615   1.180   3.461   3.227  0.3181  0.2105  0.0246
  231DMSO    C2 2616   1.102   3.391   3.374 -0.7507  0.3800 -0.6653
  231DMSO    H4 2617   1.189   3.389   3.441 -0.0752 -1.2787 -1.5301
  231DMSO    H5 2618   1.038   3.470   3.414 -0.5008  1.4475 -2.2469
  231DMSO    H6 2619   1.051   3.295   3.363  0.2430 -0.2503  0.0170
  231DMSO    O1 2620   1.253   3.579   3.277  0.1066  0.0354 -0.0654
  232DMSO    C1 2621   1.308   3.387   0.670  0.2180  0.5642 -0.3679
  232DMSO    H1 2622   1.240   3.432   0.743  1.5081  2.6367 -0.3404
  232DMSO    H2 2623   1.391   3.358   0.736 -1.5074 -0.4387  1.4725
  232DMSO    H3 2624   1.342   3.457   0.593 -0.2202  0.8961 -0.2620
  232DMSO    S1 2625   1.235   3.228   0.614  0.0130 -0.0326 -0.0242
  232DMSO    C2 2626   1.062   3.280   0.612 -0.2754  0.0634 -0.0448
  232DMSO    H4 2627   1.006   3.192   0.582 -0.0920  0.3423 -1.2571
  232DMSO    H5 2628   1.028   3.318   0.709  0.9260 -1.0548  0.8449
  232DMSO    H6 2629   1.062   3.352   0.529 -0.2673 -0.4094 -0.4570
  232DMSO    O1 2630   1.238   3.140   0.734 -0.4418 -0.3439  0.1092
  233DMSO    C1 2631   6.233   5.072   1.891 -0.1680 -0.0869  0.6604
  233DMSO    H1 2632   6.303   4.989   1.880 -0.2847 -0.0396 -0.6837
  233DMSO    H2 2633   6.133   5.034   1.868  0.2743 -0.9552  0.1097
  233DMSO    H3 2634   6.262   5.147   1.817 -0.3817  0.2365  0.9003
  233DMSO    S1 2635   6.217   5.140   2.058 -0.3750  0.0065 -0.1325
  233DMSO    C2 2636   6.382   5.198   2.069 -0.0797 -0.0197 -0.0742
  233DMSO    H4 2637   6.398   5.280   1.998 -1.6985  0.0109 -0.4401
  233DMSO    H5 2638   6.405   5.228   2.171 -0.9636  1.0038 -0.1581
  233DMSO    H6 2639   6.450   5.122   2.031 -2.0128 -0.7662 -2.3250
  233DMSO    O1 2640   6.233   5.018   2.147  0.4122 -0.3698  0.0109
  234DMSO    C1 2641   0.992   3.168   5.995 -0.3984 -0.3491 -0.5728
  234DMSO    H1 2642   1.098   3.162   6.018 -0.4581 -0.2750 -0.2621
  234DMSO    H2 2643   0.969   3.132   5.895  1.2759  0.1927 -1.1806
  234DMSO    H3 2644   0.957   3.271   5.991 -0.4068 -0.1436  2.3161
  234DMSO    S1 2645   0.898   3.082   6.116  0.3225  0.2217  0.0482
  234DMSO    C2 2646   0.939   2.911   6.075 -0.2504 -1.1361  0.2193
  234DMSO    H4 2647   1.034   2.888   6.122 -0.6396 -3.1122  0.1079
  234DMSO    H5 2648   0.856   2.862   6.127 -0.1376 -0.8547  0.6709
  234DMSO    H6 2649   0.942   2.902   5.966 -0.6484  2.1534 -0.1703
  234DMSO    O1 2650   0.762   3.102   6.066  0.0113  0.3127  0.6605
  235DMSO    C1 2651   1.934   3.006   3.336  0.1878  0.5707 -0.3670
  235DMSO    H1 2652   1.945   3.108   3.299 -2.0551  0.4428 -1.5754
  235DMSO    H2 2653   1.830   2.977   3.319  1.1702 -3.7472 -0.0278
  235DMSO    H3 2654   1.955   3.006   3.443 -0.1571  0.1446 -0.2952
  235DMSO    S1 2655   2.047   2.900   3.247 -0.2008 -0.2775 -0.4801
  235DMSO    C2 2656   1.960   2.743   3.266  0.1178 -0.0939 -0.1914
  235DMSO    H4 2657   1.975   2.713   3.370 -0.8198 -0.6451 -0.2112
  235DMSO    H5 2658   1.856   2.753   3.232  0.5756 -0.5392 -1.8216
  235DMSO    H6 2659   2.005   2.661   3.210  1.7778 -1.8883  3.4614
  235DMSO    O1 2660   2.176   2.915   3.327 -0.1095  0.5753 -0.1404
  236DMSO    C1 2661   2.338   2.533   4.564  0.8957  0.4714 -0.6943
  236DMSO    H1 2662   2.421   2.595   4.600  0.2111  0.9993  0.0008
  236DMSO    H2 2663   2.279   2.590   4.493 -0.3383  0.1335  0.0371
  236DMSO    H3 2664   2.281   2.500   4.651  2.6999  1.2392  0.8794
  236DMSO    S1 2665   2.408   2.375   4.504  0.3967  0.2866  0.4688
  236DMSO    C2 2666   2.532   2.359   4.623 -0.0273  0.3356 -0.1608
  236DMSO    H4 2667   2.563   2.458   4.659  1.9688 -0.1758 -0.3250
  236DMSO    H5 2668   2.494   2.299   4.705 -0.0848  1.2578  0.5076
  236DMSO    H6 2669   2.617   2.311   4.573  2.0247  3.3107  0.1903
  236DMSO    O1 2670   2.478   2.414   4.379  0.5942 -0.2143 -0.1855
  237DMSO    C1 2671   2.692   3.182   1.891  0.6435  0.3816  0.0277
  237DMSO    H1 2672   2.797   3.182   1.860  0.4658 -0.8081 -0.6129
  237DMSO    H2 2673   2.674   3.110   1.971 -1.5791 -0.6711 -1.3288
  237DMSO    H3 2674   2.638   3.134   1.809 -0.9671  1.5719  0.3374
  237DMSO    S1 2675   2.627   3.342   1.915 -0.3831  0.3601  0.0085
  237DMSO    C2 2676   2.562   3.371   1.753  0.3826 -0.1376 -0.3521
  237DMSO    H4 2677   2.467   3.318   1.743 -0.1277  0.9648 -1.7657
  237DMSO    H5 2678   2.536   3.477   1.738 -0.3782 -0.1692  0.6615
  237DMSO    H6 2679   2.634   3.342   1.676  0.7864 -1.7734  0.6102
  237DMSO    O1 2680   2.750   3.428   1.913  1.4201  0.3744  0.1693
  238DMSO    C1 2681   3.141   0.444   0.036  0.9057  0.6848 -0.4566
  238DMSO    H1 2682   3.121   0.551   0.034 -2.6392  0.1565  0.1996
  238DMSO    H2 2683   3.058   0.383   0.071  1.1610  1.0179  0.7817
  238DMSO    H3 2684   3.226   0.432   0.104 -0.9770  0.6185  2.0079
  238DMSO    S1 2685   3.174   0.378  -0.120 -0.0308  0.2417 -0.1540
  238DMSO    C2 2686   3.155   0.202  -0.074 -0.3355 -0.1367  0.6783
  238DMSO    H4 2687   3.141   0.143  -0.165  0.9531  0.1603  0.2674
  238DMSO    H5 2688   3.241   0.162  -0.018  0.5493  1.1835  0.3194
  238DMSO    H6 2689   3.067   0.179  -0.014  0.2774 -1.4098  1.1459
  238DMSO    O1 2690   3.315   0.406  -0.151 -0.2252  0.1727  0.1113
  239DMSO    C1 2691   4.036   0.251   3.132 -0.0716  0.4733  0.5764
  239DMSO    H1 2692   3.975   0.166   3.103 -0.9046  1.1216  0.3968
  239DMSO    H2 2693   4.025   0.319   3.046 -0.7832 -0.4414 -0.0656
  239DMSO    H3 2694   4.137   0.211   3.145 -0.8727 -2.5857 -1.5890
  239DMSO    S1 2695   3.979   0.347   3.267 -0.0092 -0.4558  0.2716
  239DMSO    C2 2696   4.104   0.467   3.239  0.1793  0.7285  0.7065
  239DMSO    H4 2697   4.069   0.537   3.163  0.3557 -2.5886 -2.7338
  239DMSO    H5 2698   4.118   0.509   3.339  0.3652  2.6536 -0.0870
  239DMSO    H6 2699   4.197   0.415   3.214 -0.5388 -0.5072  0.5284
  239DMSO    O1 2700   4.020   0.272   3.387  0.0708 -0.2462 -0.1984
  240DMSO    C1 2701   1.541   2.339   4.286  0.1347 -0.4768 -0.1176
  240DMSO    H1 2702   1.522   2.290   4.382 -0.5146  0.8454  0.4467
  240DMSO    H2 2703   1.466   2.307   4.214 -3.4726  3.5299  1.4290
  240DMSO    H3 2704   1.640   2.332   4.241 -0.7593 -0.2854 -2.2145
  240DMSO    S1 2705   1.509   2.516   4.296 -0.2152  0.0803  0.5435
  240DMSO    C2 2706   1.347   2.499   4.365  1.1290  0.9112  0.4107
  240DMSO    H4 2707   1.287   2.427   4.311  0.3358 -0.2989  2.7542
  240DMSO    H5 2708   1.350   2.449   4.463  0.1543 -1.5825 -0.7578
  240DMSO    H6 2709   1.298   2.597   4.371  2.8877  1.8512  0.2051
  240DMSO    O1 2710   1.469   2.541   4.155  0.6139  0.1738 -0.2031
  241DMSO    C1 2711   4.800   4.648   3.983 -0.1073  0.0838  0.0992
  241DMSO    H1 2712   4.800   4.751   4.019  0.6560 -0.1766  0.9062
  241DMSO    H2 2713   4.880   4.636   3.910 -0.0608  2.3974 -0.2876
  241DMSO    H3 2714   4.704   4.623   3.938  0.0610  0.2574 -0.3548
  241DMSO    S1 2715   4.822   4.536   4.118 -0.2644 -0.0454  0.2763
  241DMSO    C2 2716   4.985   4.596   4.175 -0.1116  0.1519  0.2799
  241DMSO    H4 2717   4.962   4.688   4.228 -3.2843 -0.9387  1.0007
  241DMSO    H5 2718   5.026   4.525   4.247  1.3886 -0.1347 -0.8132
  241DMSO    H6 2719   5.053   4.614   4.091 -0.1342  0.0301  0.2350
  241DMSO    O1 2720   4.859   4.407   4.052 -0.6083 -0.0181 -0.1946
  242DMSO    C1 2721   6.000   4.783   2.057  0.9598  0.4583 -0.2300
  242DMSO    H1 2722   6.041   4.754   1.960  0.6751  0.7048 -0.4267
  242DMSO    H2 2723   6.073   4.800   2.137 -0.1278 -1.0155  1.1342
  242DMSO    H3 2724   5.922   4.711   2.079  0.4194  1.2089  0.3725
  242DMSO    S1 2725   5.925   4.947   2.048 -0.5086  0.0139  0.0055
  242DMSO    C2 2726   5.833   4.927   2.196  0.2848 -0.1990 -0.0789
  242DMSO    H4 2727   5.801   4.823   2.205 -0.4504 -0.0748 -1.0890
  242DMSO    H5 2728   5.873   4.955   2.294 -2.1650 -0.8432  1.1872
  242DMSO    H6 2729   5.746   4.991   2.181  1.1881  1.1238  0.1239
  242DMSO    O1 2730   5.822   4.939   1.945 -0.0658  0.0008  0.3663
  243DMSO    C1 2731   3.642   0.809   0.076  0.3603 -0.0466  0.3535
  243DMSO    H1 2732   3.728   0.779   0.015 -0.1840 -0.8039 -0.0406
  243DMSO    H2 2733   3.588   0.894   0.032  1.0554 -0.6659 -1.8138
  243DMSO    H3 2734   3.678   0.828   0.178 -0.1098  0.4539  0.4308
  243DMSO    S1 2735   3.537   0.676   0.074  0.2650  0.4543  0.1420
  243DMSO    C2 2736   3.435   0.720   0.225  0.2572 -0.3277 -0.0582
  243DMSO    H4 2737   3.514   0.754   0.293 -0.1042 -1.5957  1.0438
  243DMSO    H5 2738   3.370   0.806   0.208 -0.7238 -0.4524  2.5827
  243DMSO    H6 2739   3.375   0.637   0.265 -1.6747  0.8885 -0.3101
  243DMSO    O1 2740   3.621   0.590   0.168  0.1172  0.2802 -0.5617
  244DMSO    C1 2741   2.210   3.763   0.719 -0.1959 -0.3459 -0.0782
  244DMSO    H1 2742   2.123   3.825   0.695  0.2330  1.2963  2.2559
  244DMSO    H2 2743   2.204   3.708   0.813 -0.8773 -1.4554 -0.7449
  244DMSO    H3 2744   2.304   3.818   0.722  0.3452 -1.1131 -1.7912
  244DMSO    S1 2745   2.259   3.655   0.589  0.1602  0.1761  0.2402
  244DMSO    C2 2746   2.120   3.552   0.576  0.7675 -0.1377 -0.6195
  244DMSO    H4 2747   2.082   3.501   0.665 -0.7856  2.5144  0.3448
  244DMSO    H5 2748   2.037   3.594   0.519  0.0753  0.8664  1.0687
  244DMSO    H6 2749   2.166   3.476   0.512  2.5027  1.1440 -0.9724
  244DMSO    O1 2750   2.373   3.566   0.639 -0.1659 -0.0942 -0.2171
  245DMSO    C1 2751   0.255   2.255   1.775  0.6495  0.0928  0.3545
  245DMSO    H1 2752   0.338   2.274   1.707  1.0073  0.6415  0.9323
  245DMSO    H2 2753   0.281   2.171   1.840 -1.3096 -0.4822  0.4649
  245DMSO    H3 2754   0.159   2.246   1.724  0.4976 -0.6355  0.7496
  245DMSO    S1 2755   0.235   2.407   1.877 -0.5035 -0.4142  0.2564
  245DMSO    C2 2756   0.362   2.369   1.990  0.0981 -0.9477 -0.0718
  245DMSO    H4 2757   0.459   2.376   1.941  0.1985  1.0483  0.3397
  245DMSO    H5 2758   0.358   2.446   2.067  0.2041  0.4397 -1.3924
  245DMSO    H6 2759   0.349   2.271   2.035 -0.5714 -0.8536 -0.0393
  245DMSO    O1 2760   0.117   2.383   1.948 -0.0041  0.2778 -0.5913
  246DMSO    C1 2761   3.941   1.515   2.497 -0.4307  0.2353 -0.4339
  246DMSO    H1 2762   4.016   1.524   2.576 -2.3818 -1.2909  1.7025
  246DMSO    H2 2763   3.859   1.579   2.530 -1.1120 -1.0409  0.4461
  246DMSO    H3 2764   3.893   1.417   2.490  0.5084 -0.3447  0.7909
  246DMSO    S1 2765   4.012   1.575   2.349 -0.4008 -0.4843 -0.1965
  246DMSO    C2 2766   4.160   1.473   2.355 -0.4820  0.2184  0.1806
  246DMSO    H4 2767   4.108   1.377   2.366 -2.0952  1.1510  1.0958
  246DMSO    H5 2768   4.221   1.483   2.265 -0.3727 -1.6297  0.0157
  246DMSO    H6 2769   4.219   1.493   2.445  0.6249 -1.0770 -0.2145
  246DMSO    O1 2770   4.059   1.715   2.387 -0.2064 -0.0901 -0.0842
  247DMSO    C1 2771   2.963   2.720   3.275  0.3018  0.7950  0.0668
  247DMSO    H1 2772   2.870   2.693   3.223  1.2335  0.8881 -1.7132
  247DMSO    H2 2773   2.963   2.676   3.375 -0.6856  2.3314  0.7757
  247DMSO    H3 2774   2.987   2.826   3.274 -2.8439  1.6042 -0.9316
  247DMSO    S1 2775   3.098   2.628   3.189  0.2528  0.4710 -0.0721
  247DMSO    C2 2776   3.022   2.469   3.217  0.0984  0.0046 -0.1263
  247DMSO    H4 2777   3.105   2.404   3.189  2.1861  1.5485  1.9884
  247DMSO    H5 2778   2.997   2.450   3.322  1.2597  0.0315  0.1721
  247DMSO    H6 2779   2.936   2.448   3.154  1.1543 -3.0376 -0.6965
  247DMSO    O1 2780   3.213   2.635   3.282 -0.0118  0.1035  0.0736
  248DMSO    C1 2781   0.626   0.294   4.590  0.0598 -0.8793 -0.1595
  248DMSO    H1 2782   0.656   0.366   4.666  2.0317 -0.1498 -1.5437
  248DMSO    H2 2783   0.703   0.294   4.512  1.6597  0.2033  1.3431
  248DMSO    H3 2784   0.527   0.299   4.545 -0.6883  0.3966  1.5415
  248DMSO    S1 2785   0.624   0.134   4.671  0.0219 -0.2740  0.3095
  248DMSO    C2 2786   0.475   0.169   4.759 -0.7865 -0.7904 -0.6510
  248DMSO    H4 2787   0.478   0.255   4.827 -4.0023 -0.7367 -0.4228
  248DMSO    H5 2788   0.391   0.181   4.691 -1.0545 -0.3911 -0.2589
  248DMSO    H6 2789   0.457   0.081   4.821 -2.4724  0.0147  0.0824
  248DMSO    O1 2790   0.730   0.147   4.777 -0.1033  0.5854 -0.2939
  249DMSO    C1 2791   2.341   5.464   2.566  0.2990 -0.8862  0.3201
  249DMSO    H1 2792   2.359   5.379   2.633  1.5674  0.4616  1.7547
  249DMSO    H2 2793   2.237   5.496   2.567  0.0645 -1.2087 -2.7102
  249DMSO    H3 2794   2.374   5.450   2.462  0.2549  0.4878  0.1123
  249DMSO    S1 2795   2.437   5.597   2.629  0.2048 -0.4784 -0.1737
  249DMSO    C2 2796   2.508   5.643   2.473 -0.2939 -0.6998  0.0666
  249DMSO    H4 2797   2.578   5.725   2.491 -1.4405  0.4750 -0.6696
  249DMSO    H5 2798   2.558   5.552   2.440 -1.9098 -1.8620  0.6807
  249DMSO    H6 2799   2.431   5.682   2.406 -0.4434  0.6475  0.9781
  249DMSO    O1 2800   2.552   5.549   2.714 -0.4526 -0.1467  0.1305
  250DMSO    C1 2801   2.945   0.586   3.846 -0.1745 -0.1400 -0.1456
  250DMSO    H1 2802   2.915   0.551   3.945  2.2362 -3.2143 -0.3136
  250DMSO    H2 2803   3.019   0.519   3.800 -0.0337 -0.9468  1.2121
  250DMSO    H3 2804   2.995   0.683   3.856 -0.0288 -0.0213 -1.7622
  250DMSO    S1 2805   2.806   0.612   3.743 -0.3188  0.0088 -0.1717
  250DMSO    C2 2806   2.799   0.446   3.671  0.0853 -0.0987 -0.0416
  250DMSO    H4 2807   2.772   0.367   3.742  1.4747  1.5225  2.4385
  250DMSO    H5 2808   2.718   0.456   3.597  0.0840  1.4064  0.1210
  250DMSO    H6 2809   2.888   0.427   3.610 -0.5658  1.1045 -1.4349
  250DMSO    O1 2810   2.874   0.695   3.637 -0.4167 -0.0149 -0.4682
  251DMSO    C1 2811   4.048   1.749   1.428  1.4856 -0.3893 -0.5142
  251DMSO    H1 2812   3.949   1.708   1.450  2.1916 -3.0136 -1.8185
  251DMSO    H2 2813   4.062   1.752   1.320 -1.9158  2.8939 -1.0667
  251DMSO    H3 2814   4.112   1.690   1.494  0.5565  0.7682  1.5403
  251DMSO    S1 2815   4.077   1.914   1.499  0.0217  0.1386 -0.6467
  251DMSO    C2 2816   4.253   1.890   1.494 -0.3539 -0.1408 -0.5230
  251DMSO    H4 2817   4.278   1.823   1.577 -0.5639 -0.1130 -0.4370
  251DMSO    H5 2818   4.293   1.862   1.396 -0.2721 -2.0866  0.0270
  251DMSO    H6 2819   4.303   1.983   1.523 -0.9625 -0.2306  0.9018
  251DMSO    O1 2820   4.043   1.892   1.641  0.2419 -0.8248  0.2415
  252DMSO    C1 2821   1.450   1.019   4.346  0.3877  0.1337  0.4328
  252DMSO    H1 2822   1.366   0.998   4.412  0.0658  0.4039  0.1122
  252DMSO    H2 2823   1.482   1.122   4.362  0.5588  0.2766 -0.7387
  252DMSO    H3 2824   1.423   1.010   4.240  0.6965 -0.2257  0.3790
  252DMSO    S1 2825   1.579   0.893   4.360 -0.2021 -0.2901  0.3565
  252DMSO    C2 2826   1.516   0.759   4.252  0.3298  0.0635  0.2359
  252DMSO    H4 2827   1.426   0.717   4.299 -0.3069  2.1474  0.9905
  252DMSO    H5 2828   1.496   0.790   4.149 -1.7126  0.0230  0.5629
  252DMSO    H6 2829   1.588   0.677   4.243 -0.3488 -0.5559  0.2371
  252DMSO    O1 2830   1.572   0.835   4.488  0.0915  0.2997 -0.2961
  253DMSO    C1 2831   1.849   0.470   3.144  0.1879  0.6714  0.5297
  253DMSO    H1 2832   1.775   0.433   3.073  1.2388  1.9081 -1.2605
  253DMSO    H2 2833   1.826   0.425   3.241 -0.7080 -0.7964 -0.3208
  253DMSO    H3 2834   1.843   0.577   3.162  2.1350  0.4885  2.8928
  253DMSO    S1 2835   2.021   0.442   3.091  0.3133  0.1293 -0.2601
  253DMSO    C2 2836   2.098   0.525   3.229 -0.0823 -0.1515  0.3500
  253DMSO    H4 2837   2.191   0.570   3.194 -1.1047  2.8651  1.1928
  253DMSO    H5 2838   2.043   0.611   3.269 -0.6508 -0.4586  0.2531
  253DMSO    H6 2839   2.114   0.453   3.309 -1.3438 -1.4543 -0.5043
  253DMSO    O1 2840   2.044   0.538   2.983 -0.3826 -0.3832 -0.0666
  254DMSO    C1 2841   2.403   2.993   0.727 -0.0002  0.0004  0.5175
  254DMSO    H1 2842   2.468   3.015   0.813  0.2162  2.6714 -0.2226
  254DMSO    H2 2843   2.384   3.080   0.664 -1.4135 -0.0829  0.8051
  254DMSO    H3 2844   2.320   2.931   0.759 -1.2266  2.0409  1.5393
  254DMSO    S1 2845   2.519   2.889   0.648 -0.1670  0.0589  0.4360
  254DMSO    C2 2846   2.413   2.838   0.504  0.2537  0.1236  0.1933
  254DMSO    H4 2847   2.424   2.913   0.425  1.6994 -2.1137 -1.8555
  254DMSO    H5 2848   2.447   2.740   0.471  2.1041 -0.0656  2.3392
  254DMSO    H6 2849   2.311   2.833   0.543 -0.3726 -0.7870 -1.4884
  254DMSO    O1 2850   2.517   2.759   0.731  0.0594 -0.1264 -0.5365
  255DMSO    C1 2851   3.034   3.069   0.443 -0.0871 -0.3353  0.5454
  255DMSO    H1 2852   2.973   3.089   0.354  0.2580  2.2277  0.7954
  255DMSO    H2 2853   3.116   3.142   0.440  2.1648 -2.7502 -1.1507
  255DMSO    H3 2854   3.072   2.968   0.431 -0.4813 -0.8171  2.9128
  255DMSO    S1 2855   2.941   3.069   0.585 -0.1873  0.1417 -0.0316
  255DMSO    C2 2856   3.083   3.063   0.691 -0.2651  0.2233  0.4472
  255DMSO    H4 2857   3.047   3.061   0.794 -2.4495  2.1140 -0.2022
  255DMSO    H5 2858   3.133   2.968   0.673 -0.5734  0.0171  0.6648
  255DMSO    H6 2859   3.150   3.149   0.681 -0.5577  0.8625  3.1752
  255DMSO    O1 2860   2.892   2.929   0.594  1.3298 -0.3129 -0.1574
  256DMSO    C1 2861   2.942   1.264   4.254  0.0627 -0.7185  0.2219
  256DMSO    H1 2862   3.005   1.263   4.164 -0.2886 -1.3105 -0.0219
  256DMSO    H2 2863   2.988   1.312   4.340 -1.1753 -2.5220  1.9743
  256DMSO    H3 2864   2.903   1.165   4.278 -2.7250  0.5138  1.0567
  256DMSO    S1 2865   2.802   1.373   4.231  0.3053  0.1446 -0.2905
  256DMSO    C2 2866   2.720   1.294   4.097 -0.1344 -0.0588 -0.0499
  256DMSO    H4 2867   2.771   1.304   4.000 -1.4674 -0.6346 -0.8454
  256DMSO    H5 2868   2.705   1.192   4.132  0.3333  0.3822  1.4755
  256DMSO    H6 2869   2.626   1.351   4.092  0.0577  0.2737  0.1096
  256DMSO    O1 2870   2.857   1.497   4.169 -0.0293  0.1630 -0.1928
  257DMSO    C1 2871   1.255   5.356   4.291  0.3930  0.7726  0.0916
  257DMSO    H1 2872   1.160   5.343   4.344  0.2005 -1.0672 -0.6225
  257DMSO    H2 2873   1.251   5.445   4.229 -1.0366  0.6186 -0.0850
  257DMSO    H3 2874   1.255   5.273   4.219  0.5685  0.0771  0.8767
  257DMSO    S1 2875   1.390   5.365   4.393  0.1009  0.1386 -0.1186
  257DMSO    C2 2876   1.510   5.363   4.261 -0.2917 -0.0926 -0.3050
  257DMSO    H4 2877   1.605   5.327   4.301  0.6867  0.9254 -1.6468
  257DMSO    H5 2878   1.466   5.299   4.184  1.7177  0.7317 -2.2462
  257DMSO    H6 2879   1.541   5.458   4.217  1.7532 -0.7759 -0.4426
  257DMSO    O1 2880   1.412   5.233   4.457  0.3514 -0.0292 -0.3089
  258DMSO    C1 2881   4.406   4.002   1.432 -0.0429  0.0440  0.9196
  258DMSO    H1 2882   4.411   3.965   1.330  0.1443  6.2589 -1.7321
  258DMSO    H2 2883   4.430   4.109   1.430 -3.1535  0.8334 -0.1173
  258DMSO    H3 2884   4.477   3.950   1.497  1.2542  0.5722 -0.0468
  258DMSO    S1 2885   4.240   3.980   1.483  0.0258  0.1146 -0.4920
  258DMSO    C2 2886   4.157   4.061   1.346  0.5338 -0.4147 -0.2014
  258DMSO    H4 2887   4.050   4.069   1.368  0.8522  1.5656  0.8226
  258DMSO    H5 2888   4.201   4.157   1.319  1.4487 -1.7563 -4.0214
  258DMSO    H6 2889   4.179   3.990   1.266 -0.4948 -0.5645 -0.3756
  258DMSO    O1 2890   4.212   4.067   1.601 -0.6169  0.8800  0.4821
  259DMSO    C1 2891   2.278   4.367   0.640 -0.0665  0.0658  1.3537
  259DMSO    H1 2892   2.356   4.425   0.690  1.6808 -0.2520 -0.8983
  259DMSO    H2 2893   2.292   4.376   0.532  0.0369 -0.7575  1.2940
  259DMSO    H3 2894   2.180   4.409   0.666 -0.3319  0.6244 -0.4569
  259DMSO    S1 2895   2.284   4.191   0.668 -0.1507 -0.1507 -0.3623
  259DMSO    C2 2896   2.272   4.177   0.850 -0.2273 -0.0675 -0.0110
  259DMSO    H4 2897   2.370   4.193   0.896  0.3964  0.5767 -1.4907
  259DMSO    H5 2898   2.191   4.249   0.865 -1.1821 -1.0246 -0.4254
  259DMSO    H6 2899   2.235   4.077   0.872  0.8152 -0.2571  1.0170
  259DMSO    O1 2900   2.426   4.155   0.640 -0.1072  0.4285 -0.5121
  260DMSO    C1 2901   1.239   2.274   3.950 -0.0765  0.6769  0.3232
  260DMSO    H1 2902   1.329   2.215   3.969 -1.1440 -2.9579 -3.9381
  260DMSO    H2 2903   1.286   2.369   3.976  2.3809 -0.1151 -0.8542
  260DMSO    H3 2904   1.158   2.246   4.017  0.6894 -0.5268  0.7888
  260DMSO    S1 2905   1.203   2.258   3.777  0.2900 -0.2868  0.3050
  260DMSO    C2 2906   1.206   2.082   3.751 -0.9575 -0.5937  0.6874
  260DMSO    H4 2907   1.106   2.044   3.727  0.0588 -2.1771 -1.4253
  260DMSO    H5 2908   1.259   2.062   3.657 -1.6089 -1.3049  0.4600
  260DMSO    H6 2909   1.263   2.034   3.831  0.1539 -0.6211 -0.0976
  260DMSO    O1 2910   1.323   2.310   3.709 -0.2786  0.3369  0.3867
  261DMSO    C1 2911   0.222   3.906   3.056  0.1872  0.1466 -0.0460
  261DMSO    H1 2912   0.137   3.930   3.120  1.7162  0.5622  1.9295
  261DMSO    H2 2913   0.210   3.804   3.020 -1.2298  0.4975 -0.6614
  261DMSO    H3 2914   0.317   3.915   3.108  1.8059  2.0042 -3.0363
  261DMSO    S1 2915   0.226   4.029   2.928 -0.2894 -0.0670  0.1615
  261DMSO    C2 2916   0.235   4.167   3.037  0.5610 -0.0427 -0.0047
  261DMSO    H4 2917   0.148   4.159   3.103  0.2700  0.2429 -0.3515
  261DMSO    H5 2918   0.322   4.153   3.103  0.4367 -0.5700  0.0569
  261DMSO    H6 2919   0.236   4.259   2.979 -0.6326  0.0165  0.0529
  261DMSO    O1 2920   0.087   4.013   2.896  0.4554 -0.1088  0.2263
  262DMSO    C1 2921   4.628   1.445   0.436  0.3634 -0.0252  0.1388
  262DMSO    H1 2922   4.536   1.400   0.475 -0.7059  1.5200 -0.4968
  262DMSO    H2 2923   4.667   1.534   0.487  0.7171  0.9147 -1.7064
  262DMSO    H3 2924   4.601   1.496   0.343 -0.4597  1.1486  0.9901
  262DMSO    S1 2925   4.759   1.332   0.414 -0.0101  0.1997  0.1821
  262DMSO    C2 2926   4.676   1.235   0.295 -0.4382 -0.0077  0.0220
  262DMSO    H4 2927   4.576   1.195   0.318 -0.7279  0.5766 -0.2040
  262DMSO    H5 2928   4.676   1.278   0.195 -1.1004  0.3119  0.1504
  262DMSO    H6 2929   4.737   1.144   0.289  0.6915  0.8013 -1.3007
  262DMSO    O1 2930   4.737   1.252   0.539  0.0443 -0.1411  0.2327
  263DMSO    C1 2931   5.063   1.863   3.415  0.7314  1.2501  0.1389
  263DMSO    H1 2932   5.153   1.806   3.434 -1.1409 -1.5967  1.0535
  263DMSO    H2 2933   5.015   1.814   3.329  0.4309 -1.1428  1.5850
  263DMSO    H3 2934   5.079   1.970   3.397  0.8124  1.5902  2.1011
  263DMSO    S1 2935   4.952   1.826   3.554 -0.0753 -0.2292 -0.0661
  263DMSO    C2 2936   4.935   1.650   3.519  0.2640  0.5435 -0.3708
  263DMSO    H4 2937   5.026   1.590   3.525 -0.6774 -0.8269  1.4933
  263DMSO    H5 2938   4.867   1.615   3.597  2.2607  1.2692  1.8007
  263DMSO    H6 2939   4.883   1.647   3.423 -2.2518  0.4987  0.9154
  263DMSO    O1 2940   4.820   1.892   3.523  0.0172 -0.2486 -0.3316
  264DMSO    C1 2941   1.507   0.937   3.681  0.6417 -0.3253 -0.1356
  264DMSO    H1 2942   1.539   1.041   3.687 -2.0206  0.4832  1.7322
  264DMSO    H2 2943   1.551   0.882   3.598  0.1353 -1.0765  0.0787
  264DMSO    H3 2944   1.398   0.934   3.680  0.4607  2.7663 -1.7215
  264DMSO    S1 2945   1.552   0.856   3.826  0.0057  0.1131 -0.1887
  264DMSO    C2 2946   1.465   0.707   3.785  0.5515 -0.1700  0.7175
  264DMSO    H4 2947   1.496   0.668   3.687  0.6910  1.2109  0.1894
  264DMSO    H5 2948   1.498   0.640   3.865  2.5947  1.8555  1.7064
  264DMSO    H6 2949   1.360   0.730   3.802  0.7598  0.3895  1.2810
  264DMSO    O1 2950   1.476   0.935   3.927  0.4595  0.2863 -0.2375
  265DMSO    C1 2951   3.962   6.049   1.372 -0.2161 -0.0513  0.1329
  265DMSO    H1 2952   4.014   6.145   1.373 -1.1332  0.4514  0.8634
  265DMSO    H2 2953   3.908   6.024   1.280 -0.9715  1.6491  0.0701
  265DMSO    H3 2954   3.883   6.062   1.446 -0.3704 -1.5166  0.2634
  265DMSO    S1 2955   4.076   5.919   1.413 -0.0375 -0.1390  0.0818
  265DMSO    C2 2956   4.143   5.884   1.253  0.2375  0.6536 -0.4444
  265DMSO    H4 2957   4.068   5.844   1.184 -1.1274  0.8892  0.8559
  265DMSO    H5 2958   4.180   5.979   1.215 -0.2134  0.5064 -1.2682
  265DMSO    H6 2959   4.228   5.815   1.266 -0.5146 -0.0874  0.7438
  265DMSO    O1 2960   3.995   5.798   1.435  0.3241 -0.4749 -0.5404
  266DMSO    C1 2961   4.383   3.416   4.933  0.2175  0.7065  0.2450
  266DMSO    H1 2962   4.396   3.349   5.018 -0.5616  0.5005  0.2130
  266DMSO    H2 2963   4.449   3.503   4.936 -0.1846  1.0071  3.0572
  266DMSO    H3 2964   4.289   3.470   4.939  1.1958  2.6350 -0.9209
  266DMSO    S1 2965   4.384   3.323   4.774  0.0989 -0.1261  0.2693
  266DMSO    C2 2966   4.362   3.154   4.834 -0.5776 -0.8147 -0.1838
  266DMSO    H4 2967   4.419   3.151   4.928 -0.9250 -0.8615  0.0292
  266DMSO    H5 2968   4.255   3.137   4.849 -0.8105  1.8219  1.8796
  266DMSO    H6 2969   4.400   3.080   4.764 -0.4584 -1.8753  0.9648
  266DMSO    O1 2970   4.524   3.328   4.730 -0.6806 -0.1257 -1.3764
  267DMSO    C1 2971   1.516   3.288   2.421 -0.0977 -0.4705  0.3363
  267DMSO    H1 2972   1.434   3.347   2.380  0.2741  0.6466  1.1508
  267DMSO    H2 2973   1.592   3.274   2.343 -2.8061 -0.0079 -2.6075
  267DMSO    H3 2974   1.495   3.187   2.458 -1.2961 -0.1601  0.5450
  267DMSO    S1 2975   1.585   3.385   2.555 -0.0976  0.1665 -0.1261
  267DMSO    C2 2976   1.428   3.411   2.630 -0.2067  0.1112 -0.5162
  267DMSO    H4 2977   1.363   3.438   2.547  1.0208 -1.3904 -2.0238
  267DMSO    H5 2978   1.409   3.310   2.669  1.7111 -0.6031 -1.2627
  267DMSO    H6 2979   1.450   3.477   2.714 -1.7553  0.0652 -0.0464
  267DMSO    O1 2980   1.604   3.520   2.487  0.1392  0.5078 -0.0513
  268DMSO    C1 2981   2.657   1.725   5.267 -0.3601  0.0682 -0.5625
  268DMSO    H1 2982   2.691   1.828   5.254  0.7357 -0.1800  0.2088
  268DMSO    H2 2983   2.568   1.725   5.330 -0.1622  3.3792 -0.1171
  268DMSO    H3 2984   2.741   1.672   5.314 -0.1481 -0.4828 -1.5489
  268DMSO    S1 2985   2.631   1.672   5.106  0.2833  0.2400  0.4034
  268DMSO    C2 2986   2.463   1.615   5.102  0.2900 -0.0437 -0.0216
  268DMSO    H4 2987   2.447   1.581   4.999  1.3214  1.7793 -0.8239
  268DMSO    H5 2988   2.453   1.524   5.161  0.7062 -1.1805 -1.6354
  268DMSO    H6 2989   2.394   1.699   5.118  2.1661  1.5489  0.0037
  268DMSO    O1 2990   2.714   1.548   5.099 -0.0979  0.2569 -0.2944
  269DMSO    C1 2991   0.130   1.416   1.733  0.3717  0.2102  0.9735
  269DMSO    H1 2992   0.081   1.513   1.737 -0.5572 -0.0334 -1.9237
  269DMSO    H2 2993   0.215   1.421   1.802 -0.0978  2.1227  1.4749
  269DMSO    H3 2994   0.153   1.392   1.629  0.0202 -4.5240  1.7585
  269DMSO    S1 2995   0.018   1.285   1.793 -0.1263 -0.1982 -0.3482
  269DMSO    C2 2996  -0.019   1.349   1.950 -0.4735  0.0353  0.4437
  269DMSO    H4 2997  -0.078   1.273   2.001  0.9000 -1.9159 -0.7201
  269DMSO    H5 2998   0.077   1.372   1.997  0.9336 -2.5616 -0.9418
  269DMSO    H6 2999  -0.078   1.440   1.935 -0.3389  0.1388  0.5356
  269DMSO    O1 3000   0.109   1.179   1.821 -0.3398 -0.0335  0.2968
  270DMSO    C1 3001   2.579   4.859   4.514 -0.7648 -0.6145  0.1666
  270DMSO    H1 3002   2.583   4.840   4.622  3.6857  3.3711  1.0789
  270DMSO    H2 3003   2.671   4.860   4.455 -0.7157  1.5890  0.2171
  270DMSO    H3 3004   2.528   4.953   4.496 -0.9556 -0.6563  0.4797
  270DMSO    S1 3005   2.483   4.730   4.439  0.1232 -0.0129 -0.6383
  270DMSO    C2 3006   2.617   4.619   4.410 -0.4786  0.5766 -0.5313
  270DMSO    H4 3007   2.579   4.523   4.373  2.3361 -1.4075  1.3267
  270DMSO    H5 3008   2.693   4.672   4.352  2.1729 -1.2116  1.0758
  270DMSO    H6 3009   2.672   4.601   4.502  0.2990  3.0119 -0.4652
  270DMSO    O1 3010   2.461   4.780   4.302 -1.3054 -0.1527 -0.5475
  271DMSO    C1 3011   6.176   2.279   2.154  0.4633 -0.3756 -0.3783
  271DMSO    H1 3012   6.227   2.312   2.063 -0.9674  3.8231  0.1110
  271DMSO    H2 3013   6.110   2.195   2.133  2.0019 -1.0782 -2.7912
  271DMSO    H3 3014   6.110   2.350   2.205  0.0308 -2.6319  2.4717
  271DMSO    S1 3015   6.296   2.209   2.267 -0.2179 -0.3241  0.1264
  271DMSO    C2 3016   6.398   2.355   2.290 -0.5795  0.1022  0.4312
  271DMSO    H4 3017   6.335   2.429   2.341  0.6395  1.9126 -0.5846
  271DMSO    H5 3018   6.475   2.332   2.364  0.8883 -1.3534 -1.4427
  271DMSO    H6 3019   6.450   2.391   2.201 -0.1687  0.3917  0.7822
  271DMSO    O1 3020   6.378   2.122   2.176 -0.0235  0.5466  0.2807
  272DMSO    C1 3021   3.592   0.452   0.462  0.3237  0.1347  0.2561
  272DMSO    H1 3022   3.491   0.478   0.495  1.0315  1.6737  1.2912
  272DMSO    H2 3023   3.642   0.526   0.398 -1.3882 -0.3790 -1.7958
  272DMSO    H3 3024   3.582   0.362   0.400 -3.7761  0.0470  0.8012
  272DMSO    S1 3025   3.679   0.400   0.608 -0.0261 -0.6403  0.3253
  272DMSO    C2 3026   3.823   0.337   0.530 -0.1501 -0.4161  0.0457
  272DMSO    H4 3027   3.797   0.299   0.431 -2.4282 -0.9598  0.7791
  272DMSO    H5 3028   3.893   0.420   0.522  0.8496 -0.9145  2.5565
  272DMSO    H6 3029   3.868   0.259   0.592  0.2694 -1.3008 -1.3252
  272DMSO    O1 3030   3.616   0.270   0.639  0.0466  0.2234 -0.6193
  273DMSO    C1 3031   0.508   4.273   2.171  0.6708 -0.2547 -0.2872
  273DMSO    H1 3032   0.461   4.281   2.072  0.1743 -1.5028 -0.1735
  273DMSO    H2 3033   0.615   4.287   2.150  0.5752  0.2627 -0.4539
  273DMSO    H3 3034   0.488   4.179   2.222  2.2062 -1.4212 -1.7122
  273DMSO    S1 3035   0.464   4.417   2.274 -0.0256 -0.1410 -0.5287
  273DMSO    C2 3036   0.574   4.538   2.204  0.5812  0.3382  0.3175
  273DMSO    H4 3037   0.680   4.512   2.212  0.7848  1.4796  1.5274
  273DMSO    H5 3038   0.541   4.538   2.099  0.2323 -1.8345  0.3715
  273DMSO    H6 3039   0.557   4.630   2.259 -0.9148  0.4607 -0.3050
  273DMSO    O1 3040   0.529   4.402   2.408 -1.4283 -0.4877 -0.0747
  274DMSO    C1 3041   1.768   5.000   3.749 -0.4986 -0.3227 -0.4572
  274DMSO    H1 3042   1.747   5.096   3.701  2.6967  0.7772  0.1160
  274DMSO    H2 3043   1.752   4.912   3.687  1.4636 -2.6631  2.0873
  274DMSO    H3 3044   1.710   4.987   3.841  0.7452 -3.1034  0.0116
  274DMSO    S1 3045   1.934   5.016   3.803  0.1095 -0.1484  0.0635
  274DMSO    C2 3046   1.988   4.932   3.653  0.1656  0.0703 -0.3292
  274DMSO    H4 3047   1.933   4.842   3.625  1.3632 -1.0936  0.9279
  274DMSO    H5 3048   1.986   4.999   3.566 -0.5053  1.4653  0.7293
  274DMSO    H6 3049   2.086   4.893   3.681 -0.3158 -1.2957 -0.4948
  274DMSO    O1 3050   1.938   4.906   3.909  0.2473 -0.9131 -0.4396
  275DMSO    C1 3051   0.905   4.261   4.182 -0.1821  0.7002 -0.0511
  275DMSO    H1 3052   0.836   4.272   4.099  1.3563  0.4003 -1.4256
  275DMSO    H2 3053   0.938   4.157   4.185  1.6527  1.2595  0.5059
  275DMSO    H3 3054   0.862   4.277   4.281  3.2426 -1.5084  2.0298
  275DMSO    S1 3055   1.051   4.371   4.160  0.2349  0.7217  0.0690
  275DMSO    C2 3056   0.956   4.523   4.190 -0.2960 -0.5789 -0.6383
  275DMSO    H4 3057   0.857   4.518   4.144 -1.2447 -0.2418  1.2930
  275DMSO    H5 3058   0.957   4.548   4.296 -1.0984 -1.1745 -0.4838
  275DMSO    H6 3059   1.008   4.596   4.127  0.7697 -0.2990  0.5377
  275DMSO    O1 3060   1.060   4.378   4.013 -0.4686 -0.3458  0.4929
  276DMSO    C1 3061   0.272   2.697   2.219  0.7913 -0.9310 -0.2076
  276DMSO    H1 3062   0.237   2.605   2.268 -1.3036  0.0284  0.2105
  276DMSO    H2 3063   0.209   2.780   2.251  1.7006 -0.6296  0.8686
  276DMSO    H3 3064   0.279   2.690   2.110  0.3558  1.5728 -0.4535
  276DMSO    S1 3065   0.438   2.728   2.289  0.1917  0.7147 -0.4771
  276DMSO    C2 3066   0.385   2.738   2.454 -0.0130 -0.0484  0.3863
  276DMSO    H4 3067   0.348   2.640   2.487  0.2413 -0.9898 -1.9674
  276DMSO    H5 3068   0.475   2.765   2.511 -1.1364  2.3098  1.1657
  276DMSO    H6 3069   0.308   2.815   2.464  0.4287  0.6539 -1.2664
  276DMSO    O1 3070   0.456   2.872   2.254 -0.2513 -0.2411 -0.2399
  277DMSO    C1 3071   4.452   0.135   4.930  0.0476  0.0749 -0.1210
  277DMSO    H1 3072   4.517   0.051   4.954 -1.0401 -1.1746 -1.3555
  277DMSO    H2 3073   4.498   0.185   4.844 -0.8048 -0.3213 -0.8335
  277DMSO    H3 3074   4.427   0.207   5.008 -2.2762 -0.4395 -0.3144
  277DMSO    S1 3075   4.289   0.082   4.878 -0.0221 -0.0015  0.0833
  277DMSO    C2 3076   4.270  -0.026   5.019  0.2589  0.8391  0.4194
  277DMSO    H4 3077   4.355  -0.091   5.041 -1.5173 -0.9059  2.6036
  277DMSO    H5 3078   4.240   0.036   5.104 -1.1907  2.0491 -0.8939
  277DMSO    H6 3079   4.193  -0.101   4.998  0.1744  1.2056 -0.6622
  277DMSO    O1 3080   4.330  -0.011   4.776  0.1791 -0.0466  0.7785
  278DMSO    C1 3081   3.363   2.222   2.258 -0.7867  0.5941  0.0441
  278DMSO    H1 3082   3.298   2.171   2.330  0.6545 -0.1039  0.9069
  278DMSO    H2 3083   3.308   2.310   2.223  0.2720  1.0374 -0.5291
  278DMSO    H3 3084   3.393   2.163   2.171  0.0174 -0.1238  0.7836
  278DMSO    S1 3085   3.507   2.280   2.332  0.1350 -0.3414 -0.1650
  278DMSO    C2 3086   3.560   2.114   2.370  0.1023  0.1769  0.3731
  278DMSO    H4 3087   3.487   2.055   2.425 -0.6355 -0.1708 -0.9274
  278DMSO    H5 3088   3.588   2.051   2.285  3.1051  0.1446  1.2859
  278DMSO    H6 3089   3.648   2.127   2.433  1.7017 -0.5044 -1.6101
  278DMSO    O1 3090   3.464   2.323   2.471 -0.1729  0.1969 -0.1009
  279DMSO    C1 3091   1.826   4.020   2.703 -0.1933  0.2568 -0.2684
  279DMSO    H1 3092   1.878   3.970   2.621 -1.0167 -1.2500  0.0862
  279DMSO    H2 3093   1.739   3.956   2.723 -0.6513  1.1673  0.8026
  279DMSO    H3 3094   1.801   4.124   2.681  2.6479  0.9712 -0.4379
  279DMSO    S1 3095   1.918   4.012   2.851 -0.0855  0.3482 -0.0401
  279DMSO    C2 3096   1.824   4.146   2.927  0.3478  0.2575 -0.3112
  279DMSO    H4 3097   1.862   4.146   3.030 -0.5558  2.2218  0.0734
  279DMSO    H5 3098   1.856   4.240   2.881  0.5104 -0.5323 -1.8592
  279DMSO    H6 3099   1.715   4.138   2.938  0.2760  0.6747 -0.6883
  279DMSO    O1 3100   2.049   4.080   2.827  1.1002 -0.2212 -0.3245
  280DMSO    C1 3101   0.861   4.623   3.815 -0.8619 -0.3861 -0.4943
  280DMSO    H1 3102   0.767   4.581   3.778  0.5690 -2.9275 -1.4666
  280DMSO    H2 3103   0.935   4.601   3.738 -0.9056 -1.2577 -0.2995
  280DMSO    H3 3104   0.894   4.580   3.909 -0.4433 -2.6881 -1.6285
  280DMSO    S1 3105   0.839   4.800   3.841  0.0592 -0.0247  0.1539
  280DMSO    C2 3106   0.815   4.836   3.666 -0.3082 -0.2504  0.3220
  280DMSO    H4 3107   0.722   4.790   3.631  0.5960  0.6056 -3.6309
  280DMSO    H5 3108   0.811   4.945   3.658  0.2629 -0.2803 -0.3854
  280DMSO    H6 3109   0.897   4.792   3.610  1.6162  1.3808  1.6895
  280DMSO    O1 3110   0.980   4.838   3.869 -0.2107 -0.4887 -0.1031
  281DMSO    C1 3111   1.847   1.025   4.605 -0.2876 -0.0078  0.1833
  281DMSO    H1 3112   1.789   1.079   4.680  0.1599 -1.9293  1.9852
  281DMSO    H2 3113   1.800   0.930   4.578  0.3410  0.1485 -1.6185
  281DMSO    H3 3114   1.951   1.013   4.635  0.8042  3.7039 -1.5207
  281DMSO    S1 3115   1.854   1.109   4.447 -0.0922  0.2453 -0.1165
  281DMSO    C2 3116   2.014   1.052   4.379 -0.0470  0.5559 -0.6305
  281DMSO    H4 3117   2.096   1.098   4.434 -0.4927  2.6684 -1.6493
  281DMSO    H5 3118   2.029   0.944   4.389  0.6227  0.7375  0.5853
  281DMSO    H6 3119   2.014   1.084   4.275  0.9774 -0.3204 -0.9274
  281DMSO    O1 3120   1.892   1.250   4.484 -0.0807 -0.2385 -0.2516
  282DMSO    C1 3121   0.625   3.243   3.481  0.2059  0.1712  0.3274
  282DMSO    H1 3122   0.693   3.256   3.565  1.0561 -0.0496 -0.3169
  282DMSO    H2 3123   0.538   3.306   3.502  0.3938 -0.4665  3.6140
  282DMSO    H3 3124   0.587   3.141   3.492 -0.3854  0.4876  1.3662
  282DMSO    S1 3125   0.718   3.271   3.329  0.0346 -0.2550  0.0194
  282DMSO    C2 3126   0.680   3.442   3.316 -0.2597 -0.5557  0.0819
  282DMSO    H4 3127   0.708   3.485   3.412 -2.8234  0.1999  0.5680
  282DMSO    H5 3128   0.749   3.481   3.241  0.9244  1.4498  2.0682
  282DMSO    H6 3129   0.577   3.458   3.285  0.0152 -0.7066 -0.9539
  282DMSO    O1 3130   0.634   3.196   3.232 -0.0237  0.0864 -0.2328
  283DMSO    C1 3131   1.429   4.183   2.051 -0.1833  0.5707  0.1798
  283DMSO    H1 3132   1.393   4.285   2.067  0.6815  0.7731  0.9188
  283DMSO    H2 3133   1.383   4.138   1.962  1.2138 -0.6297  0.0268
  283DMSO    H3 3134   1.404   4.119   2.136  1.2491  1.0331  0.9765
  283DMSO    S1 3135   1.602   4.184   2.045 -0.1170  0.0495 -0.4137
  283DMSO    C2 3136   1.641   4.014   2.053 -0.6176  0.4077 -0.1151
  283DMSO    H4 3137   1.747   4.010   2.027 -0.1302 -1.0965  1.8337
  283DMSO    H5 3138   1.614   3.969   2.149  2.7640 -0.5432  0.5461
  283DMSO    H6 3139   1.577   3.967   1.978  0.4107 -1.4073  0.0650
  283DMSO    O1 3140   1.652   4.236   2.179  0.5626  0.3545 -0.3103
  284DMSO    C1 3141   0.264   1.358   2.911 -0.4015 -0.0014 -0.0747
  284DMSO    H1 3142   0.248   1.269   2.850  0.6460  0.2917 -0.7928
  284DMSO    H2 3143   0.270   1.334   3.018  1.3513  0.6782  0.0228
  284DMSO    H3 3144   0.179   1.422   2.884 -3.6009 -2.8008  2.4267
  284DMSO    S1 3145   0.421   1.421   2.861 -0.2657 -0.1005  0.0513
  284DMSO    C2 3146   0.419   1.569   2.948  0.0718 -0.0800  0.3475
  284DMSO    H4 3147   0.335   1.627   2.909 -0.9693 -0.9398  1.2470
  284DMSO    H5 3148   0.393   1.548   3.052  0.6463 -2.2776  0.0983
  284DMSO    H6 3149   0.522   1.606   2.940 -0.0072  0.3850  1.3616
  284DMSO    O1 3150   0.405   1.448   2.714  0.8439  0.3810 -0.5314
  285DMSO    C1 3151   0.108   4.355   2.723  0.4197  0.2230  0.0497
  285DMSO    H1 3152   0.013   4.384   2.677 -0.5349  2.4573  3.0980
  285DMSO    H2 3153   0.190   4.334   2.653  2.2065  1.2337  1.7554
  285DMSO    H3 3154   0.084   4.265   2.779  0.9002 -0.6628 -1.1201
  285DMSO    S1 3155   0.172   4.493   2.824 -0.4928 -0.0508 -0.1488
  285DMSO    C2 3156   0.189   4.610   2.687  0.0386 -0.1400 -0.4883
  285DMSO    H4 3157   0.194   4.712   2.725 -1.0791 -0.6893  1.2237
  285DMSO    H5 3158   0.280   4.570   2.641 -0.2066 -1.0004 -0.2498
  285DMSO    H6 3159   0.100   4.601   2.625 -0.1583  0.7359 -0.3361
  285DMSO    O1 3160   0.319   4.454   2.840 -0.2576  0.0589 -0.0106
  286DMSO    C1 3161   3.976   1.153   5.240 -0.5436  0.5755  0.1652
  286DMSO    H1 3162   3.945   1.157   5.135 -2.2283  1.0587  0.6500
  286DMSO    H2 3163   3.985   1.048   5.267  0.6961  0.4760 -0.5528
  286DMSO    H3 3164   3.895   1.191   5.303  1.2211 -0.7583  3.4629
  286DMSO    S1 3165   4.138   1.218   5.276  0.0025  0.2832 -0.4154
  286DMSO    C2 3166   4.164   1.135   5.436  0.1257 -0.6209 -0.3345
  286DMSO    H4 3167   4.253   1.183   5.479  0.5114  0.3947 -2.1364
  286DMSO    H5 3168   4.081   1.149   5.506  1.1812 -0.6093  0.9481
  286DMSO    H6 3169   4.178   1.030   5.410  0.8329 -0.8157  0.7428
  286DMSO    O1 3170   4.109   1.358   5.312 -0.2078  0.2108  0.0105
  287DMSO    C1 3171   3.936   3.373   0.680 -0.7671 -0.8464  0.0116
  287DMSO    H1 3172   3.894   3.319   0.765 -0.2198 -4.0773 -1.6321
  287DMSO    H2 3173   3.938   3.320   0.585  0.8574 -1.1445  0.1735
  287DMSO    H3 3174   4.038   3.407   0.700 -0.2908 -2.4066  0.3432
  287DMSO    S1 3175   3.841   3.525   0.652  0.2329 -0.2409  0.1277
  287DMSO    C2 3176   3.707   3.446   0.543  0.5548 -0.0341 -0.1175
  287DMSO    H4 3177   3.635   3.526   0.520 -1.0951 -0.8757  1.8151
  287DMSO    H5 3178   3.753   3.396   0.458 -0.6831 -1.8908  0.2421
  287DMSO    H6 3179   3.655   3.366   0.596  0.1102  1.1495  1.3285
  287DMSO    O1 3180   3.923   3.605   0.554 -0.5090 -0.7190  0.3611
  288DMSO    C1 3181   2.774   1.443   6.027 -0.5979  0.2374 -0.4191
  288DMSO    H1 3182   2.738   1.545   6.038  0.8435  0.7831 -0.6407
  288DMSO    H2 3183   2.883   1.448   6.035  0.2424 -3.4732 -5.0060
  288DMSO    H3 3184   2.762   1.398   5.928  4.1928  0.1788 -1.2323
  288DMSO    S1 3185   2.696   1.340   6.153  0.1733  0.1967 -0.0407
  288DMSO    C2 3186   2.742   1.459   6.276  0.4483  0.2183 -0.1641
  288DMSO    H4 3187   2.733   1.395   6.365 -2.3769 -0.1358 -0.5898
  288DMSO    H5 3188   2.841   1.501   6.261 -0.0691  2.0502  1.1402
  288DMSO    H6 3189   2.665   1.537   6.275 -0.2871 -0.4023  1.8317
  288DMSO    O1 3190   2.799   1.234   6.168 -0.1414  0.5547  0.5537
  289DMSO    C1 3191   0.651   2.319   1.529 -0.2777 -0.1290 -0.0155
  289DMSO    H1 3192   0.712   2.247   1.473 -1.2446  0.9694 -2.6184
  289DMSO    H2 3193   0.545   2.327   1.506 -0.7341  0.6531  2.1642
  289DMSO    H3 3194   0.699   2.414   1.502  0.4998 -0.7639 -0.9538
  289DMSO    S1 3195   0.659   2.302   1.707  0.1146 -0.1190  0.0385
  289DMSO    C2 3196   0.823   2.234   1.708  0.0085 -0.0455  0.0385
  289DMSO    H4 3197   0.897   2.304   1.669 -0.6222  1.5401  1.5717
  289DMSO    H5 3198   0.841   2.204   1.812 -0.1962 -0.9882 -0.1839
  289DMSO    H6 3199   0.821   2.141   1.651 -1.6054  1.2851 -2.2515
  289DMSO    O1 3200   0.564   2.189   1.748  0.5655 -0.7490 -0.4526
  290DMSO    C1 3201   4.260   4.567   3.321 -0.2412 -0.1946  0.2878
  290DMSO    H1 3202   4.326   4.515   3.250  0.0596 -0.2414  0.6011
  290DMSO    H2 3203   4.157   4.545   3.290 -0.2474 -0.8836  0.7807
  290DMSO    H3 3204   4.290   4.671   3.308 -0.0128 -0.4061 -1.0467
  290DMSO    S1 3205   4.288   4.506   3.486 -0.0761  0.1501  0.3202
  290DMSO    C2 3206   4.458   4.558   3.486 -0.1290 -0.0067  0.6537
  290DMSO    H4 3207   4.509   4.523   3.395  0.1571 -1.1188  1.2149
  290DMSO    H5 3208   4.480   4.664   3.493  0.7691 -0.2152  1.1561
  290DMSO    H6 3209   4.506   4.505   3.569  1.1770 -0.2767 -0.2281
  290DMSO    O1 3210   4.287   4.361   3.473 -0.5024  0.5148  0.1640
  291DMSO    C1 3211   0.004   1.001   4.767 -0.8421 -0.2566 -0.3991
  291DMSO    H1 3212  -0.007   0.923   4.692 -1.8078  0.6351 -1.2189
  291DMSO    H2 3213   0.045   0.959   4.859  0.8555 -0.7004 -1.3128
  291DMSO    H3 3214  -0.087   1.058   4.789 -1.3252 -2.1498  3.1981
  291DMSO    S1 3215   0.132   1.122   4.721  0.0474  0.1541 -0.4150
  291DMSO    C2 3216   0.094   1.245   4.844 -0.3053  0.4846 -0.3168
  291DMSO    H4 3217   0.171   1.318   4.819  0.7636 -1.0179 -1.6597
  291DMSO    H5 3218  -0.003   1.296   4.838  0.0580  1.0244 -1.9909
  291DMSO    H6 3219   0.109   1.205   4.945  0.3971  0.8770 -0.2611
  291DMSO    O1 3220   0.083   1.193   4.599 -0.5851 -0.2309  0.0953
  292DMSO    C1 3221   1.377   2.520   0.035  0.7389  0.4424 -0.2284
  292DMSO    H1 3222   1.317   2.546   0.122 -1.5659 -0.5974 -1.4192
  292DMSO    H2 3223   1.432   2.433   0.071 -0.5121  0.3603  1.6156
  292DMSO    H3 3224   1.431   2.602  -0.014 -2.6673  0.7601 -4.0698
  292DMSO    S1 3225   1.270   2.464  -0.091 -0.2681 -0.4703  0.3439
  292DMSO    C2 3226   1.246   2.311  -0.011 -0.1212 -0.1385  0.6660
  292DMSO    H4 3227   1.200   2.321   0.088  0.5914  3.5926  0.7487
  292DMSO    H5 3228   1.182   2.248  -0.073 -0.3384  1.3659 -0.7102
  292DMSO    H6 3229   1.335   2.253   0.012 -0.4728 -0.0803  2.2728
  292DMSO    O1 3230   1.359   2.433  -0.204  0.4812  0.1322  0.3987
  293DMSO    C1 3231   4.769   0.264   4.480 -1.4370  0.4443 -0.1732
  293DMSO    H1 3232   4.793   0.313   4.574  4.2444 -0.1940 -0.9220
  293DMSO    H2 3233   4.841   0.181   4.478 -1.3573  0.4530  1.2404
  293DMSO    H3 3234   4.790   0.330   4.395  0.3679 -0.1925 -0.2579
  293DMSO    S1 3235   4.600   0.224   4.475  0.0225  0.1248 -0.0913
  293DMSO    C2 3236   4.604   0.069   4.569 -0.4518 -0.7847 -0.4677
  293DMSO    H4 3237   4.643   0.088   4.669  0.3438 -3.1270 -0.2765
  293DMSO    H5 3238   4.500   0.037   4.571 -0.9625  0.8167  0.2374
  293DMSO    H6 3239   4.669   0.003   4.510 -0.5152  1.1424 -2.8323
  293DMSO    O1 3240   4.585   0.188   4.335 -0.1020 -0.4229 -0.1971
  294DMSO    C1 3241   2.200   3.265   0.865 -0.3292 -0.0055 -0.5352
  294DMSO    H1 3242   2.227   3.310   0.769  0.3421  1.1746  0.1812
  294DMSO    H2 3243   2.286   3.221   0.916 -0.7384 -0.6729 -0.4039
  294DMSO    H3 3244   2.130   3.182   0.852 -0.1967 -0.6509  2.2315
  294DMSO    S1 3245   2.149   3.398   0.976 -0.1325  0.1163 -0.1602
  294DMSO    C2 3246   2.292   3.498   0.983 -0.7512 -0.6449 -0.2050
  294DMSO    H4 3247   2.345   3.489   0.888  0.9582 -0.9923  0.7428
  294DMSO    H5 3248   2.259   3.602   0.994  1.6344  0.1306  0.0867
  294DMSO    H6 3249   2.352   3.469   1.069 -0.2972 -2.3757 -1.0550
  294DMSO    O1 3250   2.157   3.326   1.104 -0.3243 -0.1767 -0.3442
  295DMSO    C1 3251   1.012   0.210   4.645  0.0199 -0.6461 -0.2137
  295DMSO    H1 3252   1.016   0.315   4.612 -0.5024  0.0010  1.6601
  295DMSO    H2 3253   0.951   0.146   4.581 -1.6876  1.2440 -0.6032
  295DMSO    H3 3254   0.967   0.205   4.744 -0.1253  0.1092 -0.2290
  295DMSO    S1 3255   1.185   0.157   4.664  0.3033  0.4465 -0.1547
  295DMSO    C2 3256   1.251   0.309   4.748 -0.5657  0.4665  0.2496
  295DMSO    H4 3257   1.257   0.389   4.674  3.1256 -0.6076 -0.8257
  295DMSO    H5 3258   1.182   0.330   4.830 -3.0528 -3.6394 -0.5054
  295DMSO    H6 3259   1.352   0.278   4.777 -0.3261  0.8799 -0.1372
  295DMSO    O1 3260   1.254   0.172   4.529  0.0870  0.5012  0.0324
  296DMSO    C1 3261   1.530   4.095   3.792  0.8950 -0.7399  0.5168
  296DMSO    H1 3262   1.559   4.018   3.864 -0.2208 -1.7567 -0.0812
  296DMSO    H2 3263   1.517   4.193   3.838 -1.4098 -0.6196 -0.2465
  296DMSO    H3 3264   1.430   4.073   3.754  1.9270 -2.2949 -1.5365
  296DMSO    S1 3265   1.653   4.096   3.661  0.3278  0.2889 -0.2008
  296DMSO    C2 3266   1.546   4.182   3.542 -0.0417  0.0723 -0.3910
  296DMSO    H4 3267   1.444   4.153   3.568 -0.2680 -0.3561 -1.6475
  296DMSO    H5 3268   1.557   4.290   3.549 -0.4905  0.1875 -1.2616
  296DMSO    H6 3269   1.552   4.145   3.439 -0.9565 -0.4149 -0.2898
  296DMSO    O1 3270   1.645   3.961   3.606  0.0724 -0.1919  0.6711
  297DMSO    C1 3271   4.247   2.721   2.200 -0.4893  0.1021 -0.5135
  297DMSO    H1 3272   4.264   2.691   2.097 -0.3079  2.5299 -1.2500
  297DMSO    H2 3273   4.314   2.804   2.225 -2.6159  1.3630  1.4474
  297DMSO    H3 3274   4.243   2.651   2.284 -0.1684  2.2903  1.4512
  297DMSO    S1 3275   4.080   2.790   2.212 -0.0160  0.4754  0.1215
  297DMSO    C2 3276   4.108   2.951   2.144 -0.4029 -0.2780 -0.1408
  297DMSO    H4 3277   4.038   3.015   2.198  2.6492  2.1210  1.2960
  297DMSO    H5 3278   4.208   2.985   2.174 -0.6820  0.1247  0.3418
  297DMSO    H6 3279   4.094   2.947   2.036 -0.7580 -1.5256 -0.0559
  297DMSO    O1 3280   4.071   2.797   2.357 -0.8933  0.7078 -0.3317
  298DMSO    C1 3281   0.190   2.028   3.961 -0.3844 -0.0600  0.0569
  298DMSO    H1 3282   0.145   1.941   3.912  1.5095  0.8802 -3.7455
  298DMSO    H2 3283   0.204   2.111   3.891 -1.4951  2.9398  3.1381
  298DMSO    H3 3284   0.286   1.999   4.006  2.5310  3.0647 -3.4609
  298DMSO    S1 3285   0.084   2.078   4.093 -0.0682  0.0030  0.1200
  298DMSO    C2 3286   0.116   1.935   4.198  0.0853  0.9040 -0.3075
  298DMSO    H4 3287   0.184   1.954   4.281 -1.2980  0.1733  1.0291
  298DMSO    H5 3288   0.019   1.906   4.239 -0.4840  1.1689 -1.4129
  298DMSO    H6 3289   0.157   1.854   4.137  1.9639  1.7486 -0.2434
  298DMSO    O1 3290  -0.051   2.059   4.037  0.2603 -0.0687  0.1689
  299DMSO    C1 3291   2.491   3.156   3.912  0.2471  0.5329  0.2359
  299DMSO    H1 3292   2.413   3.155   3.836  1.4621 -1.1045 -1.0648
  299DMSO    H2 3293   2.465   3.176   4.017 -0.7820 -0.7572  0.2619
  299DMSO    H3 3294   2.557   3.236   3.876 -0.2188 -0.3613 -2.8808
  299DMSO    S1 3295   2.586   3.013   3.907 -0.3010 -0.2786 -0.0041
  299DMSO    C2 3296   2.651   3.024   4.074 -0.3789 -0.1852 -0.1786
  299DMSO    H4 3297   2.572   3.066   4.138  0.0443  1.6349 -0.7924
  299DMSO    H5 3298   2.665   2.918   4.097 -1.1480 -0.8061 -2.3415
  299DMSO    H6 3299   2.740   3.087   4.078 -1.1168  1.0076 -1.7585
  299DMSO    O1 3300   2.710   3.047   3.824  0.4748 -0.4830  0.0638
  300DMSO    C1 3301   1.572   0.753   1.500  1.4670 -0.0154  0.0505
  300DMSO    H1 3302   1.581   0.775   1.393  2.8697  0.4242  0.2399
  300DMSO    H2 3303   1.481   0.790   1.546  2.3400  0.2189  1.6625
  300DMSO    H3 3304   1.656   0.797   1.553  2.1337 -0.0972 -0.9026
  300DMSO    S1 3305   1.571   0.573   1.515  0.0007  0.1075 -0.3476
  300DMSO    C2 3306   1.468   0.530   1.382 -0.3810  0.1406 -0.0011
  300DMSO    H4 3307   1.519   0.538   1.286 -0.8255 -1.9740 -0.4711
  300DMSO    H5 3308   1.429   0.429   1.395 -1.6309  0.5575 -0.4119
  300DMSO    H6 3309   1.379   0.593   1.374  0.9603  2.1746  0.3195
  300DMSO    O1 3310   1.484   0.552   1.637  0.5934  0.2628  0.0807
  301DMSO    C1 3311   3.827   3.417   1.121  0.4721 -0.1281 -0.1522
  301DMSO    H1 3312   3.802   3.523   1.126  0.5012 -0.0895 -0.8371
  301DMSO    H2 3313   3.858   3.387   1.221 -0.7837 -0.0417  0.2849
  301DMSO    H3 3314   3.908   3.401   1.050  1.3870 -0.3483  0.9254
  301DMSO    S1 3315   3.674   3.332   1.067 -0.3082 -0.2435 -0.1207
  301DMSO    C2 3316   3.745   3.171   1.057  0.7013 -0.0130 -0.5212
  301DMSO    H4 3317   3.666   3.096   1.053 -0.5799  1.3086 -1.4051
  301DMSO    H5 3318   3.805   3.158   0.966  0.2098  0.6534 -0.9521
  301DMSO    H6 3319   3.812   3.176   1.143 -2.2773  1.3761  1.8794
  301DMSO    O1 3320   3.657   3.369   0.918  0.8631 -0.2403  0.0708
  302DMSO    C1 3321   1.909   0.610   2.415 -0.5182  0.3201 -0.4133
  302DMSO    H1 3322   1.866   0.544   2.339  0.9822 -0.9860 -0.1949
  302DMSO    H2 3323   2.016   0.628   2.398  0.1527 -2.1525  0.6019
  302DMSO    H3 3324   1.886   0.551   2.504 -0.1093  0.1830 -0.3944
  302DMSO    S1 3325   1.814   0.752   2.406  0.5343  0.2753  0.1549
  302DMSO    C2 3326   1.869   0.840   2.554  0.5007 -0.3438  0.4176
  302DMSO    H4 3327   1.872   0.770   2.638 -1.7844  0.1522  0.9659
  302DMSO    H5 3328   1.971   0.874   2.533  1.0877 -2.5631 -0.6950
  302DMSO    H6 3329   1.796   0.919   2.571 -0.3619 -0.5219 -2.0000
  302DMSO    O1 3330   1.679   0.691   2.441 -0.0379 -0.3665  0.2784
  303DMSO    C1 3331   2.674   0.850   2.411 -0.3034 -0.6488 -0.1060
  303DMSO    H1 3332   2.579   0.899   2.433 -0.3316 -1.1103  0.8418
  303DMSO    H2 3333   2.725   0.925   2.349 -0.4346 -0.4169  0.0648
  303DMSO    H3 3334   2.662   0.751   2.365  0.4293 -0.8941  0.2217
  303DMSO    S1 3335   2.758   0.813   2.563  0.1350  0.3774  0.3935
  303DMSO    C2 3336   2.889   0.702   2.512 -0.7472  0.1985 -0.3480
  303DMSO    H4 3337   2.840   0.641   2.436  0.3869 -1.5410  0.2491
  303DMSO    H5 3338   2.969   0.761   2.468 -0.2842 -0.3610 -0.2690
  303DMSO    H6 3339   2.926   0.655   2.603  1.3813  3.2653  0.5544
  303DMSO    O1 3340   2.664   0.721   2.632  0.0242 -0.0753 -0.0032
  304DMSO    C1 3341   0.348   4.810   4.598  0.7527 -0.2345  0.0370
  304DMSO    H1 3342   0.242   4.834   4.607  0.8087  1.2588 -2.4184
  304DMSO    H2 3343   0.384   4.791   4.699 -0.5703  1.9584  0.9843
  304DMSO    H3 3344   0.401   4.886   4.540  0.9501 -1.0880 -0.9269
  304DMSO    S1 3345   0.367   4.649   4.521  0.1480 -0.3082 -0.0676
  304DMSO    C2 3346   0.301   4.707   4.366 -0.5664 -0.3073 -0.2095
  304DMSO    H4 3347   0.203   4.754   4.377 -0.1334  0.3194  1.1514
  304DMSO    H5 3348   0.377   4.770   4.318 -0.3219 -0.3187  0.1614
  304DMSO    H6 3349   0.289   4.618   4.303 -1.6606  0.5366 -1.2293
  304DMSO    O1 3350   0.249   4.580   4.581  0.2031 -0.3152 -0.2005
  305DMSO    C1 3351   3.348   3.495   1.613  0.2087  0.1096 -0.1198
  305DMSO    H1 3352   3.332   3.592   1.661  2.1618  0.4974 -0.1445
  305DMSO    H2 3353   3.311   3.495   1.511 -0.4027 -1.0391  0.0819
  305DMSO    H3 3354   3.292   3.418   1.666  0.8496 -0.1910  0.1411
  305DMSO    S1 3355   3.520   3.452   1.618 -0.1818  0.0248  0.1366
  305DMSO    C2 3356   3.517   3.359   1.468  0.7759  0.3769 -0.1237
  305DMSO    H4 3357   3.470   3.421   1.392  0.5850 -0.0877 -0.3883
  305DMSO    H5 3358   3.617   3.332   1.433  0.1291 -0.2702 -1.5737
  305DMSO    H6 3359   3.465   3.264   1.481  2.4777 -0.5493  0.3088
  305DMSO    O1 3360   3.516   3.351   1.723  0.2123  0.4284  0.3718
  306DMSO    C1 3361   1.418   3.048   4.280  0.4898  0.0721 -0.0149
  306DMSO    H1 3362   1.496   2.975   4.304 -0.5759 -0.8124  0.8848
  306DMSO    H2 3363   1.368   3.067   4.375 -0.1495  0.2991 -0.3901
  306DMSO    H3 3364   1.353   3.021   4.197  0.3731  3.7425 -1.2994
  306DMSO    S1 3365   1.474   3.201   4.224  0.3001  0.1311  0.0925
  306DMSO    C2 3366   1.313   3.283   4.207 -0.2574 -0.0686  0.0888
  306DMSO    H4 3367   1.275   3.252   4.110  1.8345  2.0358 -1.4933
  306DMSO    H5 3368   1.244   3.248   4.284  2.3014 -2.3818  1.4861
  306DMSO    H6 3369   1.332   3.390   4.219 -0.4772 -0.0228  0.0262
  306DMSO    O1 3370   1.512   3.166   4.086  0.4562  0.0782  0.0213
  307DMSO    C1 3371   4.497   4.612   0.656 -0.1414 -0.4819  0.0577
  307DMSO    H1 3372   4.512   4.509   0.690  1.4747 -1.2833 -2.7162
  307DMSO    H2 3373   4.594   4.656   0.631  0.6765 -2.3554 -0.1762
  307DMSO    H3 3374   4.457   4.683   0.729  0.1451  1.5220 -1.6080
  307DMSO    S1 3375   4.372   4.603   0.530 -0.4805  0.2590 -0.0363
  307DMSO    C2 3376   4.469   4.480   0.437 -0.4016 -0.3068 -0.6480
  307DMSO    H4 3377   4.544   4.537   0.382 -0.6779  1.1691  0.4439
  307DMSO    H5 3378   4.508   4.404   0.505  1.8085 -0.9791 -2.5363
  307DMSO    H6 3379   4.399   4.441   0.363 -0.2147 -0.0350 -0.9698
  307DMSO    O1 3380   4.393   4.729   0.449  0.4825 -0.1315 -0.6393
  308DMSO    C1 3381   2.504   1.073   3.902  0.0282 -0.0926 -0.0295
  308DMSO    H1 3382   2.497   1.177   3.936  1.7531 -0.1254  0.5682
  308DMSO    H2 3383   2.416   1.016   3.930 -0.5031  1.2986  1.2690
  308DMSO    H3 3384   2.592   1.025   3.947  0.3083 -0.8385 -1.3470
  308DMSO    S1 3385   2.517   1.083   3.726 -0.0752 -0.4297 -0.2108
  308DMSO    C2 3386   2.612   0.934   3.697 -0.1153  0.1710  0.7283
  308DMSO    H4 3387   2.697   0.928   3.766 -0.2078 -3.0477  0.7130
  308DMSO    H5 3388   2.548   0.849   3.723  0.4242 -0.4581  0.0389
  308DMSO    H6 3389   2.660   0.939   3.599 -0.4699  0.7634  0.5781
  308DMSO    O1 3390   2.612   1.192   3.697 -0.0584 -0.1624  0.4395
  309DMSO    C1 3391   1.453   4.666   2.683  0.2591  0.0575 -0.4094
  309DMSO    H1 3392   1.470   4.767   2.722 -1.1021 -0.2202  1.0028
  309DMSO    H2 3393   1.543   4.604   2.683  0.7168  0.6854  0.6604
  309DMSO    H3 3394   1.415   4.670   2.581 -1.3886  0.6814  0.2061
  309DMSO    S1 3395   1.323   4.599   2.787 -0.1059 -0.2154  0.6517
  309DMSO    C2 3396   1.228   4.746   2.737 -0.3732  0.4889 -0.9627
  309DMSO    H4 3397   1.129   4.727   2.779  0.5197  0.7985  1.4464
  309DMSO    H5 3398   1.265   4.845   2.767 -0.1412 -0.7119  3.3537
  309DMSO    H6 3399   1.220   4.730   2.629  2.2255 -1.7920 -0.9215
  309DMSO    O1 3400   1.356   4.634   2.925  0.0972 -0.1056  0.1839
  310DMSO    C1 3401   2.561   4.851   3.442  0.3101 -0.2599  0.5592
  310DMSO    H1 3402   2.552   4.886   3.545  0.7654  0.1239  0.4709
  310DMSO    H2 3403   2.661   4.873   3.405  0.6155  1.2725  2.1892
  310DMSO    H3 3404   2.484   4.905   3.386 -0.8961 -1.2911  1.1675
  310DMSO    S1 3405   2.539   4.678   3.413  0.2044 -0.2927 -0.1502
  310DMSO    C2 3406   2.518   4.638   3.586 -0.2766  0.2246 -0.1149
  310DMSO    H4 3407   2.425   4.681   3.623 -1.3151  1.7119 -3.9181
  310DMSO    H5 3408   2.509   4.529   3.592 -0.9272  0.2589 -0.3697
  310DMSO    H6 3409   2.606   4.669   3.643  0.7274 -1.8970 -0.4151
  310DMSO    O1 3410   2.674   4.623   3.401 -0.0573  0.3987 -0.1849
  311DMSO    C1 3411   2.116   2.071   4.499 -0.6205  0.5982 -0.8529
  311DMSO    H1 3412   2.164   2.153   4.553 -0.1884  1.1499 -2.0452
  311DMSO    H2 3413   2.038   2.117   4.438 -0.7768  1.2308 -0.1863
  311DMSO    H3 3414   2.079   1.997   4.570 -1.8357  0.3927 -1.6654
  311DMSO    S1 3415   2.239   1.996   4.391  0.6438 -0.1075  0.2495
  311DMSO    C2 3416   2.358   1.946   4.522  0.5074  0.2375 -0.6523
  311DMSO    H4 3417   2.300   1.874   4.580  0.7996  1.3585  1.0924
  311DMSO    H5 3418   2.441   1.895   4.472  0.5630  0.7864 -1.1266
  311DMSO    H6 3419   2.388   2.034   4.579 -0.7622  1.3523 -1.6289
  311DMSO    O1 3420   2.303   2.111   4.321 -0.6534  0.2186 -0.2228
  312DMSO    C1 3421   6.165   4.471   3.643  0.4192  0.1317  0.2264
  312DMSO    H1 3422   6.189   4.421   3.548 -2.2154 -1.0751  0.1060
  312DMSO    H2 3423   6.059   4.497   3.648  0.1580 -1.0133  0.9529
  312DMSO    H3 3424   6.224   4.562   3.652 -0.2760  0.6189 -0.0617
  312DMSO    S1 3425   6.199   4.353   3.775  0.1054 -0.0028 -0.0914
  312DMSO    C2 3426   6.180   4.465   3.906  0.2238 -0.5532 -0.1291
  312DMSO    H4 3427   6.231   4.558   3.880 -1.1966  0.2516 -0.1894
  312DMSO    H5 3428   6.075   4.482   3.933  1.2456  0.2809  4.0891
  312DMSO    H6 3429   6.222   4.421   3.997  0.0500  0.5830  0.5350
  312DMSO    O1 3430   6.347   4.352   3.770 -0.3162  0.0488 -0.2254
  313DMSO    C1 3431   0.946   4.143   3.821  0.2261 -0.0100  1.2000
  313DMSO    H1 3432   0.907   4.222   3.756 -0.3120  0.6997  2.3551
  313DMSO    H2 3433   0.924   4.179   3.922 -2.3353  1.7411  0.1122
  313DMSO    H3 3434   1.049   4.121   3.792 -0.8895 -1.3827 -2.1911
  313DMSO    S1 3435   0.850   3.996   3.798  0.2451  0.1043  0.6177
  313DMSO    C2 3436   0.682   4.054   3.854 -0.0382 -0.6432 -0.6372
  313DMSO    H4 3437   0.692   4.102   3.951 -0.9531 -2.0437  0.1939
  313DMSO    H5 3438   0.643   4.124   3.781 -0.0765 -0.1953 -0.1875
  313DMSO    H6 3439   0.624   3.964   3.875  3.1144 -2.4092  1.3512
  313DMSO    O1 3440   0.884   3.905   3.914  0.2977  0.3087 -0.6431
  314DMSO    C1 3441   2.062   1.532   2.402 -0.1681 -0.4493  0.2573
  314DMSO    H1 3442   2.089   1.621   2.345 -1.6313 -0.7974 -1.0430
  314DMSO    H2 3443   2.014   1.459   2.336  0.8194 -0.0254 -0.9654
  314DMSO    H3 3444   1.997   1.554   2.487 -1.4693  0.8992 -1.0357
  314DMSO    S1 3445   2.215   1.472   2.477  0.2455 -0.3267 -0.0802
  314DMSO    C2 3446   2.148   1.341   2.579  0.7086  0.9596  0.7820
  314DMSO    H4 3447   2.234   1.328   2.644  0.7021 -0.8618  0.4673
  314DMSO    H5 3448   2.059   1.375   2.633  2.5386  2.3989  3.0568
  314DMSO    H6 3449   2.127   1.257   2.512 -2.6887  0.8033  1.8674
  314DMSO    O1 3450   2.251   1.583   2.568 -0.3285  0.0049  0.6623
  315DMSO    C1 3451   4.639   2.708   2.888  0.8173 -0.2049 -0.0908
  315DMSO    H1 3452   4.637   2.751   2.988 -0.7362 -1.1240  0.3127
  315DMSO    H2 3453   4.615   2.604   2.911 -2.0743  0.6708  1.3254
  315DMSO    H3 3454   4.741   2.721   2.852  0.9204 -0.1408  0.2260
  315DMSO    S1 3455   4.512   2.785   2.787 -0.0615  0.2730  0.1503
  315DMSO    C2 3456   4.545   2.955   2.818 -0.7448  0.2046 -0.4603
  315DMSO    H4 3457   4.469   3.021   2.775 -0.6165  0.8873  0.3360
  315DMSO    H5 3458   4.535   2.960   2.927 -0.6892 -0.1444 -0.4353
  315DMSO    H6 3459   4.644   2.987   2.786 -1.0206  0.4337 -1.0977
  315DMSO    O1 3460   4.387   2.746   2.857  0.1236  0.2542  0.7294
  316DMSO    C1 3461   0.196   2.028   1.281 -0.1990  0.5119 -0.9637
  316DMSO    H1 3462   0.115   1.959   1.257  1.1858 -2.6222  2.4009
  316DMSO    H2 3463   0.198   2.101   1.199 -5.8888  0.9266 -1.1220
  316DMSO    H3 3464   0.293   1.980   1.294  0.4967  2.0740  0.0780
  316DMSO    S1 3465   0.164   2.124   1.426  0.1541 -0.3953 -0.1169
  316DMSO    C2 3466   0.089   1.993   1.522  0.4897  0.0687 -0.8048
  316DMSO    H4 3467   0.006   1.947   1.467 -0.7318  1.6823 -0.4176
  316DMSO    H5 3468   0.175   1.931   1.549 -0.0583 -0.6419 -0.6572
  316DMSO    H6 3469   0.041   2.031   1.613  0.1030 -0.0990 -0.9362
  316DMSO    O1 3470   0.051   2.213   1.398 -0.0587 -0.4606  0.1077
  317DMSO    C1 3471   1.161   3.535   1.414 -0.1771  0.8948  0.2286
  317DMSO    H1 3472   1.126   3.633   1.448 -2.2832  0.3299 -0.1273
  317DMSO    H2 3473   1.210   3.557   1.319  0.6441  2.2169  0.9301
  317DMSO    H3 3474   1.080   3.461   1.412 -0.9163  1.6066  1.8309
  317DMSO    S1 3475   1.281   3.493   1.552  0.0873 -0.2305  0.3275
  317DMSO    C2 3476   1.369   3.380   1.450 -0.1307 -0.3102 -0.8239
  317DMSO    H4 3477   1.300   3.313   1.400  0.4339 -0.7689 -0.9972
  317DMSO    H5 3478   1.422   3.448   1.383 -1.0217  1.2237 -0.0394
  317DMSO    H6 3479   1.438   3.313   1.503 -1.1636 -0.2330  0.6656
  317DMSO    O1 3480   1.191   3.407   1.638  0.3815 -0.2277  0.3132
  318DMSO    C1 3481   1.870   1.366   4.153  0.2475  0.5764 -0.3703
  318DMSO    H1 3482   1.817   1.303   4.225 -3.4474  3.1182 -0.6167
  318DMSO    H2 3483   1.838   1.354   4.049  0.9961 -0.3179 -0.5193
  318DMSO    H3 3484   1.978   1.355   4.164  0.0608  0.5079  1.6747
  318DMSO    S1 3485   1.837   1.528   4.204  0.4289 -0.2135 -0.0302
  318DMSO    C2 3486   1.662   1.537   4.156 -0.7937 -0.0341 -0.0129
  318DMSO    H4 3487   1.617   1.616   4.216 -0.1579  1.2876 -1.2160
  318DMSO    H5 3488   1.657   1.551   4.048  1.3273 -1.6157 -0.3855
  318DMSO    H6 3489   1.613   1.448   4.195  0.5566  0.2467  2.5631
  318DMSO    O1 3490   1.886   1.609   4.090 -0.0167 -0.3074  0.4961
  319DMSO    C1 3491   1.166   5.086   1.841  0.0828  0.0429 -0.6530
  319DMSO    H1 3492   1.275   5.095   1.846  0.0454 -0.0409  0.4055
  319DMSO    H2 3493   1.132   5.162   1.770  0.3229 -0.5007 -1.3606
  319DMSO    H3 3494   1.127   5.103   1.941 -2.2380  1.5102 -1.7146
  319DMSO    S1 3495   1.112   4.943   1.757  0.1651  0.2341  0.1196
  319DMSO    C2 3496   0.957   4.921   1.837  0.4451  0.1452  0.0388
  319DMSO    H4 3497   0.979   4.932   1.944  0.0653  4.5890 -0.1523
  319DMSO    H5 3498   0.888   5.000   1.804  0.7597  0.9683  1.2697
  319DMSO    H6 3499   0.927   4.819   1.813  1.7360 -0.3860  0.5959
  319DMSO    O1 3500   1.198   4.848   1.823  0.6502  0.3854  0.5805
  320DMSO    C1 3501   3.029   0.334   2.777 -0.3838 -0.1478 -0.5477
  320DMSO    H1 3502   2.968   0.413   2.821  1.6413  0.8886  0.5475
  320DMSO    H2 3503   3.024   0.318   2.669 -2.6974 -3.2485 -0.1049
  320DMSO    H3 3504   3.002   0.237   2.819 -0.3949  0.6113  1.2694
  320DMSO    S1 3505   3.202   0.361   2.837 -0.2336  0.0188  0.2195
  320DMSO    C2 3506   3.147   0.401   3.001  0.8068  0.4006 -0.8972
  320DMSO    H4 3507   3.234   0.395   3.067 -0.6458 -0.1086  1.0300
  320DMSO    H5 3508   3.103   0.501   3.000  0.0939  0.0952 -1.0913
  320DMSO    H6 3509   3.075   0.329   3.041  2.4877  0.1593  1.9542
  320DMSO    O1 3510   3.228   0.504   2.799  0.3043  0.3354 -0.1882
  321DMSO    C1 3511   3.965   4.298   3.236  0.1984  0.1791  0.4224
  321DMSO    H1 3512   4.031   4.330   3.155  2.5283  1.3271  2.6409
  321DMSO    H2 3513   3.901   4.377   3.276 -1.1916 -0.4813 -0.3728
  321DMSO    H3 3514   4.021   4.243   3.312 -2.1214 -2.7857  0.2126
  321DMSO    S1 3515   3.857   4.170   3.176 -0.1605 -0.0711 -0.0699
  321DMSO    C2 3516   3.749   4.259   3.064  0.6022 -0.1504 -0.1478
  321DMSO    H4 3517   3.717   4.355   3.106  1.5387  0.0235  0.1950
  321DMSO    H5 3518   3.805   4.272   2.971  1.5036  3.7553  0.7410
  321DMSO    H6 3519   3.649   4.216   3.059 -0.7368  2.2709  2.8925
  321DMSO    O1 3520   3.777   4.115   3.289 -0.3158 -0.0425 -0.1671
  322DMSO    C1 3521   3.289   3.676   2.515 -0.0470  0.1164  0.0254
  322DMSO    H1 3522   3.395   3.706   2.516  0.5028 -1.7494  0.2629
  322DMSO    H2 3523   3.253   3.641   2.418  0.3943  1.7205 -0.7581
  322DMSO    H3 3524   3.228   3.765   2.532  0.4300  0.6785 -1.0932
  322DMSO    S1 3525   3.259   3.557   2.649  0.2211  0.8508  0.1380
  322DMSO    C2 3526   3.359   3.649   2.765  0.4071 -0.0736  0.0954
  322DMSO    H4 3527   3.329   3.754   2.769 -0.0740 -0.2483  1.4699
  322DMSO    H5 3528   3.349   3.611   2.867  0.2992 -0.4954 -0.0690
  322DMSO    H6 3529   3.465   3.648   2.742  0.0362  0.8767 -1.9622
  322DMSO    O1 3530   3.346   3.437   2.632  0.2514 -0.5107  0.3076
  323DMSO    C1 3531   3.107   4.356   1.599  0.4399 -0.8028  0.4644
  323DMSO    H1 3532   3.139   4.290   1.518 -0.3531  0.3995 -0.8932
  323DMSO    H2 3533   3.094   4.450   1.544  0.3019 -1.7156 -1.1187
  323DMSO    H3 3534   3.182   4.357   1.679  1.2981 -0.7341 -0.3211
  323DMSO    S1 3535   2.941   4.308   1.654 -0.1479 -0.2782  0.2139
  323DMSO    C2 3536   2.952   4.426   1.787 -0.0631 -0.9709  0.3302
  323DMSO    H4 3537   3.005   4.515   1.755 -2.3667  0.1353 -0.6725
  323DMSO    H5 3538   2.854   4.468   1.811 -1.4360 -4.2894  1.1662
  323DMSO    H6 3539   3.009   4.381   1.868  1.5909  0.6065  0.1026
  323DMSO    O1 3540   2.960   4.172   1.724 -0.2952 -0.4122  0.2227
  324DMSO    C1 3541   3.724   3.047   4.093  0.2853 -1.2320  0.2390
  324DMSO    H1 3542   3.752   3.056   4.198  1.2784  0.3430 -0.1301
  324DMSO    H2 3543   3.629   2.992   4.092 -0.3642 -0.1771  1.4518
  324DMSO    H3 3544   3.797   2.990   4.035  1.1109 -0.4670  0.5137
  324DMSO    S1 3545   3.707   3.205   4.020 -0.1327 -0.3230  0.1063
  324DMSO    C2 3546   3.564   3.236   4.131  0.0275  0.1857  0.2872
  324DMSO    H4 3547   3.547   3.343   4.144  0.6764  0.3304  0.0052
  324DMSO    H5 3548   3.473   3.194   4.087  1.3029  0.6954 -3.1417
  324DMSO    H6 3549   3.590   3.193   4.228 -0.5527 -2.8003 -0.7641
  324DMSO    O1 3550   3.652   3.175   3.880 -0.2959 -0.0237 -0.3836
  325DMSO    C1 3551   1.867   5.959   3.201  0.1306 -0.2365  0.1336
  325DMSO    H1 3552   1.812   5.866   3.187 -0.4079 -0.2718  2.1542
  325DMSO    H2 3553   1.836   6.001   3.297  0.8443 -0.2806  0.3914
  325DMSO    H3 3554   1.841   6.033   3.125  0.8216  0.7856  0.8623
  325DMSO    S1 3555   2.042   5.951   3.209  0.3844 -0.3720 -0.2485
  325DMSO    C2 3556   2.051   5.823   3.336 -0.3261 -0.5658 -0.4302
  325DMSO    H4 3557   1.964   5.826   3.402 -0.5764 -3.8140 -0.4347
  325DMSO    H5 3558   2.056   5.723   3.293  3.8691 -0.5021 -0.4913
  325DMSO    H6 3559   2.143   5.835   3.394  0.1522 -0.0579 -1.2635
  325DMSO    O1 3560   2.086   6.085   3.271  0.2143  0.0661 -0.1884
  326DMSO    C1 3561   4.970   4.458   0.312  0.1204  0.0440 -0.1339
  326DMSO    H1 3562   4.905   4.375   0.282 -2.6614  2.4187 -1.1647
  326DMSO    H2 3563   5.068   4.418   0.337  0.7159 -0.1274 -2.4908
  326DMSO    H3 3564   4.918   4.511   0.393  0.6607 -0.5769  0.6321
  326DMSO    S1 3565   4.960   4.546   0.164 -0.0867  0.1407  0.3682
  326DMSO    C2 3566   5.052   4.684   0.220 -0.2879 -0.3951 -0.4969
  326DMSO    H4 3567   5.155   4.653   0.202 -0.9627 -4.2686  1.3347
  326DMSO    H5 3568   5.025   4.777   0.169  0.7499 -0.1050 -0.5387
  326DMSO    H6 3569   5.046   4.698   0.328 -1.0402 -1.8198 -0.3426
  326DMSO    O1 3570   4.816   4.598   0.160 -0.4630  0.0685 -0.2208
  327DMSO    C1 3571   1.824   2.798   4.221  0.0071 -0.1312  0.0148
  327DMSO    H1 3572   1.745   2.737   4.267 -1.4767  1.8627  0.2645
  327DMSO    H2 3573   1.910   2.738   4.190  1.2449  1.8739 -0.5572
  327DMSO    H3 3574   1.856   2.872   4.294 -1.9653 -0.4691  1.3260
  327DMSO    S1 3575   1.775   2.887   4.074 -0.6390 -0.0815 -0.2028
  327DMSO    C2 3576   1.720   2.747   3.985  0.7369  0.6817  0.4655
  327DMSO    H4 3577   1.800   2.674   3.986  2.0285  2.0375 -0.4046
  327DMSO    H5 3578   1.634   2.711   4.043  1.6593 -0.2569  1.2752
  327DMSO    H6 3579   1.684   2.779   3.887  4.2575 -0.0241 -1.1789
  327DMSO    O1 3580   1.908   2.918   4.015  0.0619 -0.1537  0.1350
  328DMSO    C1 3581   1.534   5.146   1.592  0.1635  0.1138 -0.4429
  328DMSO    H1 3582   1.465   5.230   1.591  0.2635  0.2492  1.3248
  328DMSO    H2 3583   1.609   5.162   1.670  0.1873 -0.9429 -0.2367
  328DMSO    H3 3584   1.595   5.134   1.502  0.6044 -2.3195  0.1180
  328DMSO    S1 3585   1.451   4.990   1.631  0.0974  0.3688 -0.4559
  328DMSO    C2 3586   1.522   4.975   1.804 -0.4192  0.4401  1.0583
  328DMSO    H4 3587   1.491   4.880   1.847  1.5426 -0.2220  1.1110
  328DMSO    H5 3588   1.630   4.989   1.799 -0.2476 -0.9356  0.3892
  328DMSO    H6 3589   1.484   5.057   1.866  1.2833  2.3104 -0.2518
  328DMSO    O1 3590   1.540   4.893   1.562 -0.1501  0.0087 -0.2112
  329DMSO    C1 3591   0.932   4.633   2.083 -0.4813  0.5266 -0.0528
  329DMSO    H1 3592   0.983   4.713   2.030  3.7810 -0.7318  1.6498
  329DMSO    H2 3593   0.826   4.635   2.057 -0.6247 -0.1119  0.4252
  329DMSO    H3 3594   0.919   4.650   2.190 -1.6443  2.1194 -0.4151
  329DMSO    S1 3595   1.003   4.473   2.053 -0.3155  0.0615  0.2424
  329DMSO    C2 3596   0.988   4.480   1.872 -0.0747  0.1687 -0.0883
  329DMSO    H4 3597   1.032   4.574   1.838  2.0381 -0.9157 -0.4832
  329DMSO    H5 3598   1.037   4.389   1.837 -0.5334 -0.0614 -0.1371
  329DMSO    H6 3599   0.881   4.471   1.852 -0.3628 -1.7854  1.9194
  329DMSO    O1 3600   0.890   4.376   2.084 -1.0058  0.2677 -0.1961
  330DMSO    C1 3601   0.775   0.396   1.715  0.0393  0.0852  1.1765
  330DMSO    H1 3602   0.694   0.455   1.671  1.0640  0.1782 -0.6737
  330DMSO    H2 3603   0.814   0.444   1.805 -0.1700  1.4018  0.5842
  330DMSO    H3 3604   0.854   0.402   1.640 -1.3211  1.4252 -0.2129
  330DMSO    S1 3605   0.736   0.221   1.749  0.0279 -0.1024  0.1369
  330DMSO    C2 3606   0.671   0.189   1.581  0.3444  0.1200 -0.4326
  330DMSO    H4 3607   0.622   0.091   1.578  1.0690 -0.2928  0.6225
  330DMSO    H5 3608   0.605   0.268   1.544  0.9597  0.6981 -0.3061
  330DMSO    H6 3609   0.760   0.186   1.519  1.9289  1.8636  1.6133
  330DMSO    O1 3610   0.615   0.235   1.836  0.2004  0.0062  0.0533
  331DMSO    C1 3611   1.654   2.331   3.893 -0.6476  0.0340 -0.1292
  331DMSO    H1 3612   1.731   2.303   3.966 -1.4451 -1.7178  0.0891
  331DMSO    H2 3613   1.691   2.403   3.819 -0.1296  0.2699  0.3495
  331DMSO    H3 3614   1.574   2.363   3.959 -0.3115 -1.5724  1.1430
  331DMSO    S1 3615   1.608   2.172   3.822  0.2299 -0.2472 -0.0606
  331DMSO    C2 3616   1.635   2.069   3.971 -0.3376 -0.0585  0.1277
  331DMSO    H4 3617   1.572   2.114   4.048  2.0549 -0.0059  2.1791
  331DMSO    H5 3618   1.621   1.962   3.955  1.1465 -0.3614  0.6435
  331DMSO    H6 3619   1.735   2.083   4.014  0.7944 -1.8267 -1.7056
  331DMSO    O1 3620   1.734   2.125   3.762  0.4502 -0.1528  0.0522
  332DMSO    C1 3621   0.516   4.859   0.933  0.0892  0.0835 -0.5578
  332DMSO    H1 3622   0.438   4.792   0.898 -1.3102 -0.3121  2.9726
  332DMSO    H2 3623   0.555   4.822   1.028 -1.1960 -1.2264 -0.5152
  332DMSO    H3 3624   0.459   4.952   0.929 -0.0994 -0.0350 -0.6401
  332DMSO    S1 3625   0.647   4.861   0.814 -0.1424  0.3219  0.6791
  332DMSO    C2 3626   0.772   4.743   0.882 -0.1205 -0.0029 -1.0895
  332DMSO    H4 3627   0.746   4.639   0.864 -0.9077  0.0272 -0.1754
  332DMSO    H5 3628   0.863   4.771   0.828 -0.4004 -0.4383 -1.8066
  332DMSO    H6 3629   0.775   4.750   0.991  0.8582 -0.4124 -1.0762
  332DMSO    O1 3630   0.702   5.002   0.818  0.4597  0.3374 -0.3626
  333DMSO    C1 3631   1.331   0.598   1.053 -0.8499  0.0157  0.1867
  333DMSO    H1 3632   1.339   0.604   1.162 -0.4544 -1.0445  0.2232
  333DMSO    H2 3633   1.411   0.654   1.006 -0.0241  0.1814  1.7227
  333DMSO    H3 3634   1.235   0.647   1.034 -0.2434  0.8837 -0.7198
  333DMSO    S1 3635   1.339   0.427   1.003  0.4517 -0.0268 -0.0316
  333DMSO    C2 3636   1.195   0.370   1.106  0.4047 -0.4600 -0.1145
  333DMSO    H4 3637   1.102   0.413   1.066  2.2158  1.1290 -3.0248
  333DMSO    H5 3638   1.188   0.261   1.097  0.1208 -0.5511  1.1190
  333DMSO    H6 3639   1.219   0.399   1.208 -0.3802  2.0234 -0.5498
  333DMSO    O1 3640   1.464   0.387   1.072  0.0730  0.6557 -0.3156
  334DMSO    C1 3641   3.964   0.951   6.067  0.2236  0.1125 -0.7565
  334DMSO    H1 3642   3.865   0.979   6.102  0.5980 -1.9739  2.4176
  334DMSO    H2 3643   4.011   0.904   6.154 -0.0972  2.5256  0.8160
  334DMSO    H3 3644   4.030   1.034   6.038 -1.4447  1.4032 -0.9840
  334DMSO    S1 3645   3.960   0.848   5.921 -0.3430 -0.5229 -0.2367
  334DMSO    C2 3646   3.905   0.969   5.802  0.0528  0.4921  0.0340
  334DMSO    H4 3647   3.912   0.916   5.707 -0.4691  1.1576 -0.3878
  334DMSO    H5 3648   3.796   0.976   5.813 -0.4168 -2.2983 -1.8799
  334DMSO    H6 3649   3.965   1.061   5.799 -0.3237  0.7296 -1.6103
  334DMSO    O1 3650   3.847   0.758   5.951  0.4020  0.7285  0.3551
  335DMSO    C1 3651   2.692   3.353   3.150 -0.0099 -0.3741 -0.2754
  335DMSO    H1 3652   2.624   3.274   3.184 -0.2671 -1.2278 -2.5937
  335DMSO    H2 3653   2.638   3.430   3.093 -1.0921 -0.5328  0.4979
  335DMSO    H3 3654   2.771   3.313   3.086 -0.0096  0.1716 -0.6272
  335DMSO    S1 3655   2.775   3.433   3.291 -0.3102 -0.4370 -0.0651
  335DMSO    C2 3656   2.780   3.301   3.403  0.2605  0.9608 -0.4580
  335DMSO    H4 3657   2.678   3.262   3.407  0.4059  0.6324  1.9590
  335DMSO    H5 3658   2.848   3.227   3.360 -0.2761  1.0775 -1.5302
  335DMSO    H6 3659   2.815   3.331   3.502  2.6741 -1.2913 -0.5245
  335DMSO    O1 3660   2.654   3.498   3.349  0.2360  0.1209  0.7427
  336DMSO    C1 3661   3.555   3.680   3.225 -0.1133 -0.0217  0.0743
  336DMSO    H1 3662   3.472   3.668   3.295 -0.2687  1.6369  0.2032
  336DMSO    H2 3663   3.592   3.594   3.167  0.5653  0.7780 -0.7116
  336DMSO    H3 3664   3.646   3.712   3.277 -0.0309 -0.2785  0.0890
  336DMSO    S1 3665   3.489   3.793   3.099 -0.1937  0.2125  0.1989
  336DMSO    C2 3666   3.442   3.934   3.201  1.0071 -1.0050  0.5088
  336DMSO    H4 3667   3.370   3.910   3.280 -0.2678  0.3893 -0.1884
  336DMSO    H5 3668   3.534   3.967   3.250  1.2727  0.3812 -0.8511
  336DMSO    H6 3669   3.412   4.018   3.139  0.6620 -1.0232  0.6480
  336DMSO    O1 3670   3.357   3.721   3.077  0.2713 -0.2979 -0.5663
  337DMSO    C1 3671   3.581   4.137   0.056  0.3593  0.3550  0.2272
  337DMSO    H1 3672   3.481   4.128   0.013  0.4311 -0.8450  0.2827
  337DMSO    H2 3673   3.630   4.222   0.008 -0.1605  0.8682  0.5861
  337DMSO    H3 3674   3.631   4.044   0.028  1.2701 -0.0925  3.0524
  337DMSO    S1 3675   3.578   4.148   0.235  0.0768 -0.0486 -0.3918
  337DMSO    C2 3676   3.466   4.004   0.263 -0.0615  0.0193 -0.0707
  337DMSO    H4 3677   3.515   3.910   0.237 -0.2613  0.2511 -1.3419
  337DMSO    H5 3678   3.439   4.012   0.369 -1.7873  2.9907 -0.6449
  337DMSO    H6 3679   3.373   4.023   0.209  0.9892  2.5157 -1.1556
  337DMSO    O1 3680   3.476   4.254   0.261 -0.3627 -0.0747 -0.8006
  338DMSO    C1 3681   2.334   0.135   2.344  0.1971  0.2815  0.0384
  338DMSO    H1 3682   2.277   0.111   2.434  0.7833  2.5251  1.0858
  338DMSO    H2 3683   2.286   0.099   2.254 -1.0133  1.1316  0.3223
  338DMSO    H3 3684   2.438   0.100   2.351 -0.3219 -1.2411  0.4401
  338DMSO    S1 3685   2.336   0.309   2.316  0.0742 -0.3103  0.1019
  338DMSO    C2 3686   2.163   0.322   2.263 -0.8077  0.8344  0.6468
  338DMSO    H4 3687   2.136   0.428   2.256 -1.6693  0.6695  1.2994
  338DMSO    H5 3688   2.151   0.270   2.168 -0.2036  1.0293  0.4634
  338DMSO    H6 3689   2.094   0.294   2.343  0.2036 -0.5904  1.0636
  338DMSO    O1 3690   2.410   0.332   2.181 -0.1722 -0.0508 -0.5901
  339DMSO    C1 3691   0.968   4.215   4.882 -0.6316 -0.0263 -0.2678
  339DMSO    H1 3692   0.940   4.118   4.840  0.3466  0.1704 -1.4428
  339DMSO    H2 3693   0.910   4.301   4.850  0.4808  1.0630  0.5639
  339DMSO    H3 3694   1.077   4.221   4.869 -0.6751  0.6760 -0.3352
  339DMSO    S1 3695   0.960   4.211   5.066  0.1251  0.6743 -0.2358
  339DMSO    C2 3696   1.032   4.366   5.097 -0.1700  0.1756  0.1161
  339DMSO    H4 3697   0.963   4.443   5.060 -1.2875 -0.5327  0.6874
  339DMSO    H5 3698   1.053   4.380   5.203 -0.7457 -1.1146  0.4140
  339DMSO    H6 3699   1.128   4.355   5.045 -0.7697 -0.6994 -0.8516
  339DMSO    O1 3700   1.061   4.102   5.107  0.3595 -0.5319  0.3933
  340DMSO    C1 3701   2.829   2.392   2.718 -0.1171 -0.2627  0.5634
  340DMSO    H1 3702   2.936   2.369   2.711 -0.1165 -0.4684  1.1986
  340DMSO    H2 3703   2.794   2.337   2.805  0.4789  0.2009  1.0982
  340DMSO    H3 3704   2.773   2.361   2.629 -1.3006  0.0621  1.1836
  340DMSO    S1 3705   2.788   2.563   2.735 -0.4919  0.1174 -0.3885
  340DMSO    C2 3706   2.862   2.645   2.594  0.2033 -0.6025  0.2944
  340DMSO    H4 3707   2.865   2.755   2.594 -0.0540 -0.5898  1.3113
  340DMSO    H5 3708   2.968   2.621   2.605  0.0727 -0.0585  3.8065
  340DMSO    H6 3709   2.818   2.605   2.502  2.6260 -1.7549 -0.4404
  340DMSO    O1 3710   2.865   2.594   2.855  0.2362  0.0563 -0.3522
  341DMSO    C1 3711   1.434   4.043   0.095 -0.4557  0.8742 -0.1777
  341DMSO    H1 3712   1.396   3.989   0.008 -0.1559  1.7675 -0.8837
  341DMSO    H2 3713   1.363   4.042   0.178  1.1768  0.3643  1.2607
  341DMSO    H3 3714   1.454   4.149   0.077  0.7398  0.4724 -1.4442
  341DMSO    S1 3715   1.586   3.953   0.146 -0.0243 -0.4820  0.2469
  341DMSO    C2 3716   1.645   4.071   0.264  0.2611  0.2732 -0.7127
  341DMSO    H4 3717   1.583   4.070   0.353  1.2336 -0.9595 -0.0161
  341DMSO    H5 3718   1.746   4.036   0.287  0.1418  0.2783 -0.1859
  341DMSO    H6 3719   1.640   4.171   0.220  0.9757  0.9645  0.7227
  341DMSO    O1 3720   1.667   3.966   0.024 -0.1173 -0.1446 -0.2219
  342DMSO    C1 3721   1.390   1.277   3.215 -1.8478  0.2489 -0.1040
  342DMSO    H1 3722   1.368   1.341   3.129 -2.2328  1.3028  0.7586
  342DMSO    H2 3723   1.433   1.179   3.192 -0.2396  1.1690 -1.2390
  342DMSO    H3 3724   1.312   1.271   3.291  1.0577 -2.1706  3.0424
  342DMSO    S1 3725   1.525   1.358   3.300 -0.2608 -0.1440  0.3637
  342DMSO    C2 3726   1.515   1.255   3.453 -0.1923  0.5466 -0.3002
  342DMSO    H4 3727   1.577   1.167   3.436  1.4533  1.7383 -0.7242
  342DMSO    H5 3728   1.559   1.321   3.528  2.3201  1.4297 -2.3772
  342DMSO    H6 3729   1.411   1.230   3.474 -0.3044 -0.5471 -1.9184
  342DMSO    O1 3730   1.452   1.481   3.335  0.2648  0.1632 -0.2075
  343DMSO    C1 3731   2.725   2.740   5.922  0.7441  0.0396  0.3361
  343DMSO    H1 3732   2.725   2.777   5.819 -1.7509  0.7185  0.4993
  343DMSO    H2 3733   2.624   2.756   5.962  0.1701  0.6194 -1.2491
  343DMSO    H3 3734   2.798   2.779   5.992  0.1912  1.4494  0.1565
  343DMSO    S1 3735   2.756   2.566   5.899  0.1817  0.2198 -0.2067
  343DMSO    C2 3736   2.882   2.581   5.773 -0.3201  0.1541  0.2377
  343DMSO    H4 3737   2.973   2.614   5.823  0.5241  0.1468 -1.2452
  343DMSO    H5 3738   2.887   2.486   5.720  0.5100  1.0231 -1.3254
  343DMSO    H6 3739   2.845   2.659   5.706 -0.1564 -0.7490 -0.9368
  343DMSO    O1 3740   2.652   2.518   5.810  0.1729 -0.0182 -0.2855
  344DMSO    C1 3741   4.000   0.446   6.166  0.5458 -0.4102 -0.3001
  344DMSO    H1 3742   3.903   0.474   6.122  0.3879 -0.3190  0.0951
  344DMSO    H2 3743   4.059   0.393   6.092 -0.0476 -2.3971  0.5776
  344DMSO    H3 3744   3.986   0.365   6.239 -1.0925  0.1217  0.0332
  344DMSO    S1 3745   4.075   0.601   6.223 -0.3037  0.1095  0.0214
  344DMSO    C2 3746   4.206   0.625   6.110 -0.1285 -0.4160 -0.3337
  344DMSO    H4 3747   4.169   0.620   6.007  0.4409 -0.0635 -0.5640
  344DMSO    H5 3748   4.251   0.724   6.122 -1.9219  0.9064 -3.3803
  344DMSO    H6 3749   4.279   0.544   6.126 -0.9131 -1.1862 -0.6080
  344DMSO    O1 3750   4.153   0.560   6.345  0.8648  0.6340  0.2572
  345DMSO    C1 3751   0.689   1.969   2.836  0.9206 -0.0581  0.0682
  345DMSO    H1 3752   0.737   2.058   2.878  1.5511  0.0426 -0.8186
  345DMSO    H2 3753   0.582   1.957   2.854  1.0542 -1.2487  0.1208
  345DMSO    H3 3754   0.736   1.879   2.877  1.0952 -0.1268 -0.2764
  345DMSO    S1 3755   0.721   1.963   2.667 -0.1663 -0.1412 -0.2884
  345DMSO    C2 3756   0.699   1.782   2.647 -0.1300  0.0895 -0.4382
  345DMSO    H4 3757   0.798   1.737   2.655  0.0109  0.2076 -1.4016
  345DMSO    H5 3758   0.627   1.744   2.721  0.8199 -1.3009 -0.1877
  345DMSO    H6 3759   0.650   1.768   2.550  2.7242 -1.2052 -1.8004
  345DMSO    O1 3760   0.871   1.980   2.660 -0.0521  0.2349  0.1679
  346DMSO    C1 3761   4.603   3.704   3.898 -0.5982 -0.0982 -0.2334
  346DMSO    H1 3762   4.605   3.729   4.004 -1.4129  1.8616 -0.6222
  346DMSO    H2 3763   4.511   3.648   3.879 -0.3444 -0.1258 -1.4857
  346DMSO    H3 3764   4.685   3.654   3.846 -1.8105 -1.0851 -1.2936
  346DMSO    S1 3765   4.586   3.851   3.794 -0.3344  0.6157 -0.3461
  346DMSO    C2 3766   4.728   3.919   3.851 -0.9439 -0.4607 -0.8845
  346DMSO    H4 3767   4.730   4.017   3.804 -1.4130 -0.6416 -1.2918
  346DMSO    H5 3768   4.716   3.935   3.958 -1.8938  1.2209 -1.2030
  346DMSO    H6 3769   4.815   3.857   3.827  0.1659  0.6968  0.0147
  346DMSO    O1 3770   4.474   3.942   3.833  0.0907 -0.0208 -0.0158
  347DMSO    C1 3771   4.330   3.801   1.053 -0.2612  0.1552  0.0013
  347DMSO    H1 3772   4.322   3.779   1.160  1.9112 -1.1537 -0.0529
  347DMSO    H2 3773   4.390   3.722   1.007  1.6248  1.9158 -0.7338
  347DMSO    H3 3774   4.384   3.892   1.025  1.7233 -0.3916  1.7895
  347DMSO    S1 3775   4.158   3.793   0.987  0.1790 -0.0237  0.0176
  347DMSO    C2 3776   4.206   3.800   0.809  0.4512 -0.0952  0.0716
  347DMSO    H4 3777   4.124   3.789   0.737  0.2462 -0.6355  0.3807
  347DMSO    H5 3778   4.269   3.883   0.776  0.3088 -0.6506 -1.7267
  347DMSO    H6 3779   4.265   3.710   0.790 -0.8626 -1.2797  1.3339
  347DMSO    O1 3780   4.095   3.924   1.025 -0.5134 -0.1950 -0.4314
  348DMSO    C1 3781   1.293   0.306   5.296  0.7138  0.0341 -0.2590
  348DMSO    H1 3782   1.254   0.383   5.362  1.6544  0.0406  0.3160
  348DMSO    H2 3783   1.294   0.213   5.353  1.8303  1.2389  1.8038
  348DMSO    H3 3784   1.394   0.328   5.260  0.2437  0.3137 -1.4524
  348DMSO    S1 3785   1.182   0.275   5.157 -0.2314  0.1588  0.0482
  348DMSO    C2 3786   1.199   0.441   5.095  0.0623 -0.2927  0.2357
  348DMSO    H4 3787   1.302   0.454   5.063  0.4654  0.0808  1.6245
  348DMSO    H5 3788   1.135   0.447   5.007 -0.7314  1.0775  0.8672
  348DMSO    H6 3789   1.171   0.509   5.177  0.6440  0.9176 -0.5460
  348DMSO    O1 3790   1.048   0.252   5.211  0.9567 -0.5309  0.3029
  349DMSO    C1 3791   3.160   4.434   1.011 -0.3683 -0.5954 -0.0365
  349DMSO    H1 3792   3.134   4.531   1.054  2.4534  0.3153 -0.1725
  349DMSO    H2 3793   3.089   4.364   1.056  0.3655 -1.4072 -0.0931
  349DMSO    H3 3794   3.262   4.427   1.049 -0.9575  0.5619  1.8652
  349DMSO    S1 3795   3.145   4.419   0.832  0.3866  0.0133  0.3153
  349DMSO    C2 3796   2.967   4.461   0.845 -0.0101 -0.4434 -0.0094
  349DMSO    H4 3797   2.917   4.418   0.932  1.3079  3.1215  2.7527
  349DMSO    H5 3798   2.958   4.567   0.868 -3.1872 -0.6853  0.2256
  349DMSO    H6 3799   2.918   4.447   0.748 -0.9430  0.3832  0.3291
  349DMSO    O1 3800   3.137   4.272   0.811  0.0898 -0.3413  0.4054
  350DMSO    C1 3801   4.177   4.569   2.825 -0.5331 -0.1092  0.0493
  350DMSO    H1 3802   4.244   4.508   2.887 -0.0896 -1.6359 -1.8372
  350DMSO    H2 3803   4.114   4.503   2.766 -0.8816  0.5329 -0.3106
  350DMSO    H3 3804   4.228   4.639   2.758 -0.5466  1.0947  1.2419
  350DMSO    S1 3805   4.082   4.669   2.938  0.0725  0.3126 -0.4904
  350DMSO    C2 3806   4.212   4.773   3.001  0.2271 -0.5796  0.0858
  350DMSO    H4 3807   4.263   4.831   2.924 -1.3029  0.1755 -0.3829
  350DMSO    H5 3808   4.180   4.826   3.091 -2.6622 -1.0069 -0.5922
  350DMSO    H6 3809   4.294   4.709   3.038  1.7766  0.6878 -1.0110
  350DMSO    O1 3810   4.062   4.579   3.059  0.0076 -0.2299 -0.2231
  351DMSO    C1 3811   1.772   1.757   1.470 -0.0781 -0.4554 -0.2455
  351DMSO    H1 3812   1.856   1.736   1.403  0.3781 -1.1825  0.5386
  351DMSO    H2 3813   1.807   1.757   1.573  0.6643 -2.0514 -0.4771
  351DMSO    H3 3814   1.694   1.681   1.462  0.1870 -0.6166 -1.5669
  351DMSO    S1 3815   1.717   1.920   1.421  0.2802  0.1782  0.2226
  351DMSO    C2 3816   1.608   1.843   1.299 -1.4160 -0.4523  0.3733
  351DMSO    H4 3817   1.669   1.769   1.246 -1.0227  1.7679 -2.5823
  351DMSO    H5 3818   1.519   1.805   1.349 -2.2319  0.8256 -0.0370
  351DMSO    H6 3819   1.583   1.928   1.234 -2.5838  0.7434  2.3073
  351DMSO    O1 3820   1.832   1.970   1.344 -0.3416  0.0931 -0.5533
  352DMSO    C1 3821   3.228   2.406   3.847  0.1204  0.3474  0.3196
  352DMSO    H1 3822   3.321   2.430   3.899  1.3620  0.2908 -1.7444
  352DMSO    H2 3823   3.148   2.415   3.920 -2.8240  1.4135 -2.7968
  352DMSO    H3 3824   3.216   2.305   3.807 -0.1732  0.5876 -0.2048
  352DMSO    S1 3825   3.195   2.527   3.720  0.1250  0.1457  0.3872
  352DMSO    C2 3826   3.346   2.519   3.613  0.8206 -0.6897  0.0424
  352DMSO    H4 3827   3.325   2.573   3.521 -0.8377 -0.7735  0.3403
  352DMSO    H5 3828   3.402   2.585   3.680 -0.7992 -1.0951  1.9156
  352DMSO    H6 3829   3.383   2.416   3.611 -0.6522 -1.3117  1.7247
  352DMSO    O1 3830   3.220   2.654   3.789 -0.1343 -0.0396 -0.3917
  353DMSO    C1 3831   4.627   4.115   4.827  0.5255  0.3671  0.0435
  353DMSO    H1 3832   4.709   4.083   4.891  0.5258 -0.8443 -0.5293
  353DMSO    H2 3833   4.551   4.037   4.821  1.3133 -0.3962 -0.3674
  353DMSO    H3 3834   4.662   4.118   4.723  0.7532 -1.9143 -0.0053
  353DMSO    S1 3835   4.561   4.269   4.882  0.0474  0.2281  0.3437
  353DMSO    C2 3836   4.414   4.277   4.777  0.8310 -0.1019  0.3340
  353DMSO    H4 3837   4.341   4.207   4.817  0.7822  0.5328  1.3982
  353DMSO    H5 3838   4.380   4.380   4.786  2.0594  0.4757 -1.1686
  353DMSO    H6 3839   4.450   4.257   4.676 -0.2060 -0.7800  0.0840
  353DMSO    O1 3840   4.661   4.374   4.844 -0.4940 -0.2832  0.4311
  354DMSO    C1 3841   4.414   1.646   3.434 -0.1088  0.4614 -0.7992
  354DMSO    H1 3842   4.333   1.683   3.497 -0.5525 -0.2273 -0.9518
  354DMSO    H2 3843   4.379   1.600   3.341  1.9524  1.2491 -2.0289
  354DMSO    H3 3844   4.481   1.584   3.494 -0.9815  0.4710  0.2139
  354DMSO    S1 3845   4.507   1.804   3.404 -0.2582 -0.0634 -0.1765
  354DMSO    C2 3846   4.500   1.864   3.578 -0.4314  0.8318  0.6238
  354DMSO    H4 3847   4.594   1.842   3.629  1.3229 -0.2109 -2.7164
  354DMSO    H5 3848   4.489   1.972   3.569  0.7519  0.9547  0.4420
  354DMSO    H6 3849   4.415   1.822   3.631  0.8969 -0.8302  1.5277
  354DMSO    O1 3850   4.420   1.910   3.348  0.5478  0.2854  0.0303
  355DMSO    C1 3851   2.005   4.014   5.890 -0.0821 -0.4894 -0.3688
  355DMSO    H1 3852   1.960   3.919   5.920 -1.8726 -0.3632 -2.4449
  355DMSO    H2 3853   1.928   4.085   5.859  0.3155  0.2743  0.3452
  355DMSO    H3 3854   2.071   4.013   5.803  0.1112 -0.2591 -0.2251
  355DMSO    S1 3855   2.094   4.088   6.023 -0.2952 -0.4829  0.2695
  355DMSO    C2 3856   1.953   4.104   6.129  0.0541 -0.6255  0.1061
  355DMSO    H4 3857   1.992   4.165   6.211 -0.0423 -2.9065  1.9715
  355DMSO    H5 3858   1.870   4.149   6.074  1.6428 -0.2820 -2.1443
  355DMSO    H6 3859   1.916   4.007   6.165 -1.1124 -0.2925 -0.1636
  355DMSO    O1 3860   2.107   4.231   5.980  0.4863  0.0634  0.0263
  356DMSO    C1 3861   1.932   4.459   4.696 -0.6434 -0.3392 -0.2813
  356DMSO    H1 3862   1.840   4.517   4.708  0.9258  2.3390 -0.1587
  356DMSO    H2 3863   1.942   4.392   4.781 -3.1464 -3.4378 -2.2256
  356DMSO    H3 3864   2.009   4.537   4.691  0.1434 -1.1167 -0.5564
  356DMSO    S1 3865   1.936   4.371   4.544 -0.1231 -0.0605 -0.1923
  356DMSO    C2 3866   1.772   4.308   4.547 -0.1442 -0.0183  0.0138
  356DMSO    H4 3867   1.746   4.284   4.651  0.1015 -0.8802 -0.1211
  356DMSO    H5 3868   1.715   4.390   4.503 -0.4076 -0.6833 -0.8970
  356DMSO    H6 3869   1.765   4.222   4.481 -2.4370 -0.9625  1.3578
  356DMSO    O1 3870   2.019   4.255   4.577 -0.3039  0.9790  0.7309
  357DMSO    C1 3871   1.470   0.839   3.200 -0.8480  1.0769  0.1033
  357DMSO    H1 3872   1.420   0.900   3.124 -0.9397  1.0450  0.1375
  357DMSO    H2 3873   1.546   0.904   3.245  0.6652  0.4186 -1.4132
  357DMSO    H3 3874   1.512   0.748   3.157  0.0997  0.8939  1.3723
  357DMSO    S1 3875   1.342   0.773   3.314 -0.0892 -0.3041  0.0745
  357DMSO    C2 3876   1.235   0.697   3.188 -0.3562  0.3926  0.3304
  357DMSO    H4 3877   1.136   0.678   3.232 -0.8920  1.1845 -0.5053
  357DMSO    H5 3878   1.236   0.763   3.101  1.8185  1.3020  0.9788
  357DMSO    H6 3879   1.275   0.600   3.159  0.9836  0.3347  2.1634
  357DMSO    O1 3880   1.268   0.888   3.365 -0.2822  0.3784 -0.4870
  358DMSO    C1 3881   2.387   0.654   2.860 -0.2810 -0.5657  0.2443
  358DMSO    H1 3882   2.472   0.588   2.838  1.8170  0.8143  3.4187
  358DMSO    H2 3883   2.431   0.753   2.847  0.5189 -0.6992  1.7724
  358DMSO    H3 3884   2.356   0.644   2.964  1.3553  1.0182  0.9416
  358DMSO    S1 3885   2.254   0.634   2.743 -0.5187 -0.0267 -0.2009
  358DMSO    C2 3886   2.360   0.588   2.614  0.1943  0.2015  0.3086
  358DMSO    H4 3887   2.391   0.484   2.629 -1.9273 -0.3072  1.5579
  358DMSO    H5 3888   2.298   0.577   2.525 -0.9520 -1.0900  1.2337
  358DMSO    H6 3889   2.442   0.658   2.598 -0.3453  0.4515 -1.7687
  358DMSO    O1 3890   2.223   0.775   2.702 -0.1981 -0.2258  0.7855
  359DMSO    C1 3891   0.329   5.069   0.697  0.0057 -0.3576  0.2921
  359DMSO    H1 3892   0.319   5.113   0.597  1.0416 -2.4250 -0.7683
  359DMSO    H2 3893   0.430   5.040   0.727 -0.9832 -0.5662  3.8290
  359DMSO    H3 3894   0.262   4.984   0.710  1.1882 -1.2711  0.5922
  359DMSO    S1 3895   0.281   5.188   0.820  0.3666 -0.1727 -0.1376
  359DMSO    C2 3896   0.422   5.305   0.798 -0.4091 -0.5212 -0.0839
  359DMSO    H4 3897   0.420   5.353   0.700 -1.2176 -0.5701 -0.1020
  359DMSO    H5 3898   0.417   5.390   0.867 -0.0959  0.0287 -0.7311
  359DMSO    H6 3899   0.511   5.247   0.824  0.6464  1.7462  1.7796
  359DMSO    O1 3900   0.298   5.129   0.955 -0.1487 -0.3001 -0.2473
  360DMSO    C1 3901   2.616   1.505   0.952 -0.3037 -0.2039  0.4198
  360DMSO    H1 3902   2.572   1.535   1.048 -0.4989  1.3622 -0.1275
  360DMSO    H2 3903   2.577   1.573   0.876 -1.1458  0.6731  1.5910
  360DMSO    H3 3904   2.587   1.403   0.928  2.8102 -1.6451  2.1841
  360DMSO    S1 3905   2.801   1.497   0.964 -0.6554 -0.1012 -0.1920
  360DMSO    C2 3906   2.806   1.353   1.075 -0.1003 -0.3903 -0.5585
  360DMSO    H4 3907   2.728   1.382   1.147 -2.0335 -0.6034 -2.4412
  360DMSO    H5 3908   2.777   1.263   1.021  2.5002 -0.8097 -1.3885
  360DMSO    H6 3909   2.903   1.347   1.124 -0.6309 -2.5666  0.3241
  360DMSO    O1 3910   2.839   1.618   1.043 -0.2530  0.5029  0.1003
  361DMSO    C1 3911   1.554   3.068   0.843 -0.4862 -0.0620  0.0223
  361DMSO    H1 3912   1.541   2.974   0.897 -2.1156 -0.5952 -1.2029
  361DMSO    H2 3913   1.502   3.143   0.903 -1.9082 -1.1488  0.1993
  361DMSO    H3 3914   1.512   3.065   0.742 -1.1706  1.2971  0.2373
  361DMSO    S1 3915   1.728   3.113   0.823  0.3326 -0.0431  0.3313
  361DMSO    C2 3916   1.768   2.993   0.697  0.0783  0.1433  0.4486
  361DMSO    H4 3917   1.715   3.015   0.603  0.2185 -0.2296  0.2793
  361DMSO    H5 3918   1.876   3.002   0.692  0.1551  0.2905  1.9985
  361DMSO    H6 3919   1.736   2.899   0.742 -0.5081  0.8612  1.5783
  361DMSO    O1 3920   1.771   3.050   0.950 -0.3468  0.0493 -0.8293
  362DMSO    C1 3921   4.688   2.166   4.304 -0.1638  0.0764  0.3403
  362DMSO    H1 3922   4.677   2.259   4.361  1.0231  0.0952  0.5739
  362DMSO    H2 3923   4.700   2.086   4.378  1.0773  0.8975  1.0749
  362DMSO    H3 3924   4.773   2.164   4.236 -0.9336  2.0224 -0.7611
  362DMSO    S1 3925   4.535   2.162   4.216  0.2185  0.0094  0.2505
  362DMSO    C2 3926   4.593   2.061   4.080 -0.6224  0.2728 -0.0791
  362DMSO    H4 3927   4.539   2.093   3.991  0.6379  0.2313 -0.8655
  362DMSO    H5 3928   4.701   2.075   4.072 -0.2370 -1.6220  1.0300
  362DMSO    H6 3929   4.577   1.954   4.097 -1.4907  0.2272 -1.0804
  362DMSO    O1 3930   4.524   2.293   4.144  0.1840  0.3347  0.5490
  363DMSO    C1 3931   0.473   1.561   2.367 -0.6028  0.4887 -0.8397
  363DMSO    H1 3932   0.507   1.584   2.468 -2.0744  1.3829 -0.5142
  363DMSO    H2 3933   0.370   1.596   2.354  0.2702  3.7463  0.2170
  363DMSO    H3 3934   0.484   1.453   2.349  1.9445  0.3841  0.8750
  363DMSO    S1 3935   0.577   1.650   2.250 -0.1604  0.1872  0.2072
  363DMSO    C2 3936   0.726   1.565   2.304 -0.3405 -0.2611  0.4661
  363DMSO    H4 3937   0.746   1.565   2.411 -1.9156 -2.3058  0.8096
  363DMSO    H5 3938   0.717   1.458   2.287 -0.8875 -0.2765  0.8462
  363DMSO    H6 3939   0.805   1.608   2.241 -1.6291 -0.2454 -1.2109
  363DMSO    O1 3940   0.598   1.784   2.306 -0.2222  0.6418  0.1773
  364DMSO    C1 3941   0.256   0.850   1.712 -0.4582 -1.0778  0.1831
  364DMSO    H1 3942   0.152   0.884   1.713 -0.4062 -0.9324  0.5900
  364DMSO    H2 3943   0.288   0.799   1.621 -2.7730  0.2772 -1.4965
  364DMSO    H3 3944   0.274   0.796   1.805 -1.6576  1.2441  1.8574
  364DMSO    S1 3945   0.344   1.008   1.716  0.4169  0.3156  0.0669
  364DMSO    C2 3946   0.285   1.061   1.551  0.6429 -0.0646  0.0427
  364DMSO    H4 3947   0.298   0.976   1.484 -0.9252 -1.2061  1.1380
  364DMSO    H5 3948   0.183   1.099   1.548  1.1022  1.2066 -1.3489
  364DMSO    H6 3949   0.339   1.155   1.532 -0.0003  0.8559  2.4316
  364DMSO    O1 3950   0.490   0.977   1.686  0.0709 -0.1600 -0.3739
  365DMSO    C1 3951   3.607   3.057   5.914  0.4524 -0.6860 -0.2088
  365DMSO    H1 3952   3.681   2.979   5.895  1.6731  1.0058 -3.2043
  365DMSO    H2 3953   3.645   3.159   5.915 -0.2010 -0.4199 -1.3461
  365DMSO    H3 3954   3.534   3.037   5.993 -0.0077  0.9410 -0.1811
  365DMSO    S1 3955   3.499   3.041   5.772 -0.1027  0.2205  0.1180
  365DMSO    C2 3956   3.409   3.183   5.815  0.1229  0.2668  0.5724
  365DMSO    H4 3957   3.476   3.269   5.822  0.4627  0.0002  0.6185
  365DMSO    H5 3958   3.334   3.203   5.737  1.4233  2.4357 -0.2138
  365DMSO    H6 3959   3.348   3.160   5.903 -0.3176 -1.3243 -0.1096
  365DMSO    O1 3960   3.393   2.939   5.803 -0.5765 -0.1518 -0.1378
  366DMSO    C1 3961   1.709   0.604   0.877 -0.1839  0.3678 -0.1052
  366DMSO    H1 3962   1.783   0.526   0.898 -2.8055 -2.3313 -0.2151
  366DMSO    H2 3963   1.616   0.550   0.897  0.6312 -0.3038  2.1943
  366DMSO    H3 3964   1.705   0.628   0.770  0.8630 -1.9527 -0.7469
  366DMSO    S1 3965   1.749   0.738   0.992  0.4672  0.0901  0.2010
  366DMSO    C2 3966   1.752   0.626   1.130  0.5590 -0.0202 -0.1021
  366DMSO    H4 3967   1.842   0.566   1.114 -0.0852 -0.5771 -1.8218
  366DMSO    H5 3968   1.752   0.686   1.221  0.0758 -1.6885  1.0520
  366DMSO    H6 3969   1.651   0.582   1.132  0.1588  0.8670 -0.4750
  366DMSO    O1 3970   1.623   0.815   1.005  0.3516  0.4770 -0.4438
  367DMSO    C1 3971   4.386   3.933   0.552  0.2399  0.0687  0.1243
  367DMSO    H1 3972   4.440   3.901   0.641 -0.3691 -1.5109 -0.0366
  367DMSO    H2 3973   4.276   3.935   0.550  0.2447  1.4095  0.4126
  367DMSO    H3 3974   4.419   3.878   0.463 -1.1007  0.7944 -0.8668
  367DMSO    S1 3975   4.404   4.104   0.509  0.4525 -0.2878 -0.1283
  367DMSO    C2 3976   4.582   4.105   0.517 -0.0689  0.9417  0.0132
  367DMSO    H4 3977   4.625   4.059   0.606  2.7358  0.4579 -1.4991
  367DMSO    H5 3978   4.625   4.056   0.429 -1.7429 -0.6090 -0.0035
  367DMSO    H6 3979   4.617   4.208   0.508  0.6659  0.6208 -0.9275
  367DMSO    O1 3980   4.353   4.161   0.637  0.1909  0.2893  0.1863
  368DMSO    C1 3981   0.972   1.619   0.174  0.0996  0.2438 -0.7239
  368DMSO    H1 3982   0.880   1.561   0.161  1.3284 -1.8064 -0.8328
  368DMSO    H2 3983   0.975   1.664   0.273 -1.2062 -1.2365  0.0281
  368DMSO    H3 3984   0.977   1.707   0.109  1.0622 -0.0356 -1.0496
  368DMSO    S1 3985   1.127   1.523   0.142 -0.0623  0.0928 -0.3209
  368DMSO    C2 3986   1.067   1.362   0.202 -0.0890 -0.0157 -0.2094
  368DMSO    H4 3987   1.009   1.367   0.294  0.0498  1.3338 -0.1775
  368DMSO    H5 3988   1.007   1.324   0.118  0.6300 -2.0231  0.1202
  368DMSO    H6 3989   1.154   1.296   0.205 -1.0138 -1.3932 -1.5173
  368DMSO    O1 3990   1.227   1.563   0.245  0.4894 -0.0498  0.4713
  369DMSO    C1 3991   2.162   3.129   4.164  0.2466 -0.1590 -1.2542
  369DMSO    H1 3992   2.145   3.145   4.270 -0.5513 -2.2725 -1.0060
  369DMSO    H2 3993   2.082   3.063   4.129 -2.3852  1.8525  0.5624
  369DMSO    H3 3994   2.263   3.088   4.152  0.6833  0.6466 -0.4056
  369DMSO    S1 3995   2.157   3.274   4.067  0.0127  0.0149 -0.2479
  369DMSO    C2 3996   1.992   3.319   4.117 -0.6305 -0.5659 -0.0408
  369DMSO    H4 3997   1.914   3.251   4.081 -0.0359 -0.8397 -0.8397
  369DMSO    H5 3998   1.994   3.316   4.226 -3.8207  1.8280  0.2042
  369DMSO    H6 3999   1.973   3.424   4.093  0.3532 -0.0182  1.3860
  369DMSO    O1 4000   2.148   3.228   3.923  0.4751  0.2939 -0.1353
  370DMSO    C1 4001   3.818   2.363   4.493 -0.0205 -0.7037 -0.0879
  370DMSO    H1 4002   3.793   2.266   4.450 -0.1381 -0.6939 -0.0418
  370DMSO    H2 4003   3.892   2.417   4.433 -1.9723 -0.6140 -2.5448
  370DMSO    H3 4004   3.859   2.352   4.594 -1.5981  2.8025  1.1158
  370DMSO    S1 4005   3.666   2.440   4.508  0.2055 -0.2668 -0.2582
  370DMSO    C2 4006   3.586   2.306   4.602  0.6771  0.0305  0.0694
  370DMSO    H4 4007   3.577   2.220   4.536 -1.7539  0.8278 -0.7212
  370DMSO    H5 4008   3.658   2.299   4.685  1.4362  1.8471 -0.3700
  370DMSO    H6 4009   3.484   2.337   4.623  1.5337  2.3198  1.2662
  370DMSO    O1 4010   3.603   2.444   4.368  0.9466  0.4171 -0.8203
  371DMSO    C1 4011   2.688   3.611   4.391 -0.3105  0.3565 -0.5267
  371DMSO    H1 4012   2.776   3.548   4.377 -1.8351 -1.9797 -0.1035
  371DMSO    H2 4013   2.662   3.577   4.492  0.2473 -0.2020 -0.5634
  371DMSO    H3 4014   2.614   3.570   4.322  0.5872  0.0490 -1.3232
  371DMSO    S1 4015   2.730   3.781   4.362  0.0583 -0.1873  0.1137
  371DMSO    C2 4016   2.564   3.847   4.373  0.2479 -0.3121 -0.2600
  371DMSO    H4 4017   2.501   3.787   4.307  0.9440  2.0300 -3.2678
  371DMSO    H5 4018   2.532   3.838   4.478  1.1915 -1.4018 -0.0503
  371DMSO    H6 4019   2.559   3.950   4.335 -2.4616 -0.3205 -0.1717
  371DMSO    O1 4020   2.762   3.788   4.214 -0.0585  0.0384 -0.3151
  372DMSO    C1 4021   2.533   0.371   1.628  0.1865 -0.3271  0.1278
  372DMSO    H1 4022   2.578   0.434   1.550  0.0903 -0.1073  0.2481
  372DMSO    H2 4023   2.525   0.269   1.591 -0.1142 -0.2943  0.1047
  372DMSO    H3 4024   2.437   0.415   1.657  0.7717  1.3074 -0.2506
  372DMSO    S1 4025   2.666   0.397   1.740  0.3723 -0.5015 -0.2738
  372DMSO    C2 4026   2.616   0.290   1.875  0.0872 -0.7521  0.1914
  372DMSO    H4 4027   2.644   0.189   1.845  0.0143 -0.5621 -0.5250
  372DMSO    H5 4028   2.683   0.317   1.958 -1.3014  0.4978  0.9545
  372DMSO    H6 4029   2.510   0.311   1.891 -0.1661  1.3223 -3.2392
  372DMSO    O1 4030   2.640   0.534   1.800  0.5442  0.0352  0.0433
  373DMSO    C1 4031   3.047   2.952   1.541  0.5378  0.2125  0.8132
  373DMSO    H1 4032   3.076   2.862   1.597 -0.8220 -0.4307  0.5229
  373DMSO    H2 4033   3.061   2.941   1.433 -0.2886 -0.5761  0.7768
  373DMSO    H3 4034   3.102   3.042   1.569  2.3259 -0.6084  0.1130
  373DMSO    S1 4035   2.879   2.981   1.573  0.2031 -0.1102 -0.0070
  373DMSO    C2 4036   2.889   3.161   1.575 -0.0270  0.6768  0.6565
  373DMSO    H4 4037   2.909   3.195   1.473 -1.5402 -0.8262 -0.1794
  373DMSO    H5 4038   2.791   3.199   1.607 -1.3244 -2.2896  0.5353
  373DMSO    H6 4039   2.969   3.206   1.634  0.4985  3.3890 -1.8481
  373DMSO    O1 4040   2.858   2.942   1.716  0.2739 -0.1574  0.1096
  374DMSO    C1 4041   3.818   4.979   2.812  0.1028 -0.9211 -0.7599
  374DMSO    H1 4042   3.918   4.934   2.817  0.0497 -1.0103 -0.4639
  374DMSO    H2 4043   3.731   4.914   2.819 -1.7867  1.3894 -1.6748
  374DMSO    H3 4044   3.798   5.047   2.729 -1.3441  1.5261  1.4187
  374DMSO    S1 4045   3.795   5.109   2.932 -0.3736  0.0810 -0.4681
  374DMSO    C2 4046   3.938   5.213   2.905 -0.2311  0.0728  0.8396
  374DMSO    H4 4047   3.927   5.262   2.807  0.5878 -0.0069  0.7027
  374DMSO    H5 4048   3.948   5.295   2.977  0.5875 -0.3637  1.2343
  374DMSO    H6 4049   4.034   5.161   2.909  0.2659  1.0371  2.3441
  374DMSO    O1 4050   3.821   5.045   3.063 -0.1211  0.0154 -0.0814
  375DMSO    C1 4051   2.717   0.709   1.422 -0.5035 -0.1892 -0.4262
  375DMSO    H1 4052   2.666   0.664   1.507  1.2361 -1.2392  0.1017
  375DMSO    H2 4053   2.634   0.752   1.365 -0.1690 -1.7226 -2.1525
  375DMSO    H3 4054   2.775   0.642   1.358  1.2408 -0.0673  0.9459
  375DMSO    S1 4055   2.833   0.829   1.468  0.2930  0.1303 -0.1289
  375DMSO    C2 4056   2.954   0.733   1.565  0.2500  0.0888 -0.2324
  375DMSO    H4 4057   3.000   0.801   1.637 -1.7115  3.2526 -1.7214
  375DMSO    H5 4058   2.898   0.649   1.605 -1.0218  0.3346 -1.4341
  375DMSO    H6 4059   3.019   0.690   1.488 -1.3953 -0.3953 -1.4217
  375DMSO    O1 4060   2.750   0.890   1.575 -0.6615 -0.7566 -0.1456
  376DMSO    C1 4061   4.467   1.820   1.123 -0.3208  0.0497  0.1979
  376DMSO    H1 4062   4.544   1.815   1.047  0.2105  0.0699  0.7275
  376DMSO    H2 4063   4.374   1.858   1.080  1.1409  1.6600 -1.7246
  376DMSO    H3 4064   4.507   1.875   1.209  2.6367 -2.0797  0.3508
  376DMSO    S1 4065   4.442   1.651   1.174  0.2822  0.0140 -0.2580
  376DMSO    C2 4066   4.607   1.592   1.181 -0.6365  0.0715 -0.2968
  376DMSO    H4 4067   4.610   1.483   1.192  1.7450  0.1139 -0.1490
  376DMSO    H5 4068   4.659   1.621   1.090  0.4805 -2.8755 -0.7164
  376DMSO    H6 4069   4.659   1.640   1.264 -2.1116  2.4636 -0.6391
  376DMSO    O1 4070   4.375   1.594   1.051  0.0814  0.4839 -0.1151
  377DMSO    C1 4071   3.975   3.215   0.007  0.8914  0.3666  0.1393
  377DMSO    H1 4072   3.871   3.209  -0.026 -0.3241  1.5042  3.4020
  377DMSO    H2 4073   3.959   3.211   0.115  1.0125  0.3282  0.1561
  377DMSO    H3 4074   4.024   3.310  -0.017  0.8478  1.4963  3.9515
  377DMSO    S1 4075   4.077   3.072  -0.026  0.0424 -0.2885 -0.0132
  377DMSO    C2 4076   4.080   3.069  -0.205 -0.5711 -0.2823  0.5837
  377DMSO    H4 4077   4.145   2.985  -0.232  0.3098  0.8194 -0.8970
  377DMSO    H5 4078   3.974   3.057  -0.228 -0.7227 -0.4767  1.3578
  377DMSO    H6 4079   4.131   3.159  -0.242  1.5113 -0.7042  2.2250
  377DMSO    O1 4080   3.990   2.959   0.013  0.4098  0.3382 -0.3003
  378DMSO    C1 4081   3.842   0.107   0.847 -0.1559 -0.0824  0.6539
  378DMSO    H1 4082   3.869   0.003   0.871  0.2764 -0.1057  0.0726
  378DMSO    H2 4083   3.739   0.125   0.817 -0.3412 -1.1533  0.5890
  378DMSO    H3 4084   3.912   0.134   0.767 -0.1798 -1.2481  0.2213
  378DMSO    S1 4085   3.888   0.198   1.001 -0.1263 -0.2622  0.0249
  378DMSO    C2 4086   3.964   0.338   0.921  0.5259  0.2450  0.5770
  378DMSO    H4 4087   3.880   0.402   0.890 -0.4128 -1.3827 -0.3838
  378DMSO    H5 4088   4.034   0.392   0.985  0.3258  1.2091 -0.0029
  378DMSO    H6 4089   4.021   0.320   0.830  0.4567  2.9646 -0.0948
  378DMSO    O1 4090   4.006   0.120   1.046  0.0401  0.1380  0.5581
  379DMSO    C1 4091   3.026   3.697   0.785  1.0901  0.4917  0.2178
  379DMSO    H1 4092   2.920   3.698   0.756  0.9878  0.6142  0.5962
  379DMSO    H2 4093   3.092   3.724   0.702  1.2482 -1.4006 -0.3224
  379DMSO    H3 4094   3.055   3.596   0.815  0.2454 -0.6983 -2.5733
  379DMSO    S1 4095   3.043   3.808   0.921  0.0206 -0.2810  0.1277
  379DMSO    C2 4096   2.994   3.956   0.821  0.3822  0.2311 -0.3173
  379DMSO    H4 4097   3.055   3.958   0.730  0.3321 -1.3886 -0.4080
  379DMSO    H5 4098   2.888   3.954   0.794 -0.3269 -1.7031  2.1987
  379DMSO    H6 4099   3.020   4.052   0.867  0.4382  1.7827 -3.3400
  379DMSO    O1 4100   3.185   3.829   0.919 -0.0259  0.2550 -0.4328
  380DMSO    C1 4101   2.897   3.541   4.690 -0.4583 -0.0813 -0.0778
  380DMSO    H1 4102   2.944   3.579   4.781 -0.8036 -2.8710  1.3948
  380DMSO    H2 4103   2.862   3.614   4.617 -0.3199  1.4968  1.3770
  380DMSO    H3 4104   2.814   3.480   4.726  0.7375 -1.0887  1.1105
  380DMSO    S1 4105   3.015   3.423   4.606  0.1057 -0.0547 -0.5295
  380DMSO    C2 4106   3.092   3.344   4.739 -0.1231 -0.1180  0.0114
  380DMSO    H4 4107   3.111   3.430   4.804  0.1395  1.0248 -1.5171
  380DMSO    H5 4108   3.021   3.273   4.782  0.1386 -1.0562 -1.0685
  380DMSO    H6 4109   3.181   3.297   4.696  0.1501  0.6775 -0.3158
  380DMSO    O1 4110   3.112   3.509   4.537  0.5015 -0.3401 -0.2271
  381DMSO    C1 4111   3.374   1.885   1.958 -0.1312 -0.1030  0.2873
  381DMSO    H1 4112   3.440   1.802   1.983 -1.1850 -0.4080  2.2833
  381DMSO    H2 4113   3.364   1.883   1.849 -1.1513 -0.5146  0.3784
  381DMSO    H3 4114   3.415   1.979   1.996  0.4612 -0.6752  1.1005
  381DMSO    S1 4115   3.215   1.864   2.043 -0.3779  0.3248 -0.1688
  381DMSO    C2 4116   3.133   1.999   1.957 -0.0462  0.2019 -0.1542
  381DMSO    H4 4117   3.154   1.980   1.852 -0.0726 -0.0364 -0.1170
  381DMSO    H5 4118   3.026   1.982   1.973  0.5938 -4.4104  0.7113
  381DMSO    H6 4119   3.170   2.098   1.984 -0.7618 -0.1731  2.5017
  381DMSO    O1 4120   3.241   1.911   2.184 -0.0338 -0.2404  0.7447
  382DMSO    C1 4121   4.148   3.204   3.257  0.5313  0.1577 -0.0232
  382DMSO    H1 4122   4.241   3.201   3.313  0.1083  0.5207  0.7109
  382DMSO    H2 4123   4.164   3.270   3.171 -1.9277 -0.2078 -0.8597
  382DMSO    H3 4124   4.064   3.236   3.319 -0.5702  0.1235 -1.4247
  382DMSO    S1 4125   4.100   3.044   3.196 -0.1050 -0.1048 -0.4140
  382DMSO    C2 4126   4.248   3.018   3.105 -0.2106  0.4788 -0.2030
  382DMSO    H4 4127   4.325   2.992   3.178 -0.2629 -3.9662 -1.4428
  382DMSO    H5 4128   4.213   2.935   3.043 -1.5531 -0.0314  1.1841
  382DMSO    H6 4129   4.265   3.102   3.037  1.7795 -0.1634 -0.5792
  382DMSO    O1 4130   3.988   3.058   3.101 -0.7493 -0.8878 -0.1406
  383DMSO    C1 4131   0.519   0.211   1.167 -0.5420  0.6764  0.4965
  383DMSO    H1 4132   0.568   0.229   1.071 -1.1130  0.2943  0.1339
  383DMSO    H2 4133   0.421   0.169   1.146  0.4729 -0.6698 -1.9598
  383DMSO    H3 4134   0.521   0.308   1.218  0.4071  0.4419  0.9375
  383DMSO    S1 4135   0.609   0.092   1.261  0.1721 -0.3894  0.1792
  383DMSO    C2 4136   0.770   0.155   1.223  0.0173 -0.2468  0.3554
  383DMSO    H4 4137   0.843   0.095   1.277 -0.1168 -1.3180 -0.6296
  383DMSO    H5 4138   0.794   0.150   1.117  1.1087 -0.5506  0.6094
  383DMSO    H6 4139   0.763   0.259   1.257  0.8965  0.2151 -0.8246
  383DMSO    O1 4140   0.585  -0.030   1.182 -0.1923  0.1125 -0.1173
  384DMSO    C1 4141   2.410   1.188   3.305 -0.9877  0.1416  0.2997
  384DMSO    H1 4142   2.453   1.199   3.205  0.1559 -3.1349  0.3300
  384DMSO    H2 4143   2.490   1.178   3.378  0.2768 -2.1136 -1.2807
  384DMSO    H3 4144   2.353   1.095   3.307  1.8165 -1.7479 -1.0275
  384DMSO    S1 4145   2.313   1.335   3.320 -0.0022 -0.2644 -0.1799
  384DMSO    C2 4146   2.183   1.284   3.203 -1.0992 -0.0465 -0.7245
  384DMSO    H4 4147   2.115   1.210   3.246  0.4096 -1.4561 -0.6649
  384DMSO    H5 4148   2.129   1.373   3.169 -1.6526  0.0064  0.2636
  384DMSO    H6 4149   2.238   1.243   3.118  1.2103 -0.7906  1.0263
  384DMSO    O1 4150   2.386   1.444   3.246 -0.2173  0.4389 -0.1014
  385DMSO    C1 4151   3.568   0.807   0.855  0.0855 -0.6212  0.1359
  385DMSO    H1 4152   3.624   0.836   0.766  1.3975 -2.5346  0.2866
  385DMSO    H2 4153   3.472   0.858   0.865  1.0879  1.5882 -0.7617
  385DMSO    H3 4154   3.641   0.824   0.936 -1.1650  0.5082  1.0685
  385DMSO    S1 4155   3.546   0.635   0.842 -0.0994  0.5411  0.0023
  385DMSO    C2 4156   3.406   0.641   0.727 -0.1714  0.5245 -0.0532
  385DMSO    H4 4157   3.433   0.709   0.645  0.2785  2.4458  1.5827
  385DMSO    H5 4158   3.396   0.536   0.699  1.0064 -0.0673  1.5326
  385DMSO    H6 4159   3.315   0.668   0.781  0.7129  1.3385  1.0985
  385DMSO    O1 4160   3.492   0.595   0.973 -0.3106  0.2535 -0.4950
  386DMSO    C1 4161   4.200   2.132   4.109  0.3069 -0.0461  0.0655
  386DMSO    H1 4162   4.242   2.117   4.009 -1.3468  0.0913 -0.6724
  386DMSO    H2 4163   4.206   2.239   4.131 -0.5540  0.0896 -0.3195
  386DMSO    H3 4164   4.256   2.079   4.187 -1.1927 -2.5285 -0.4455
  386DMSO    S1 4165   4.034   2.067   4.119 -0.0233 -0.3591 -0.2838
  386DMSO    C2 4166   4.059   1.894   4.064 -0.1941  0.0510  0.0168
  386DMSO    H4 4167   4.117   1.854   4.147 -0.8606  1.1529  1.0392
  386DMSO    H5 4168   3.964   1.842   4.058 -0.6059  0.6305  1.2428
  386DMSO    H6 4169   4.109   1.888   3.967  0.0676 -0.3009  0.1708
  386DMSO    O1 4170   3.962   2.131   4.004  0.8774 -0.4153  0.4569
  387DMSO    C1 4171   4.424   3.230   3.895 -0.4222 -0.0155  0.0575
  387DMSO    H1 4172   4.507   3.159   3.901 -0.7393 -0.7404 -2.7586
  387DMSO    H2 4173   4.466   3.325   3.929  0.7095  0.5352 -2.6750
  387DMSO    H3 4174   4.345   3.198   3.964  1.1443  0.2295  2.0841
  387DMSO    S1 4175   4.365   3.264   3.735 -0.2974  0.2518  0.1172
  387DMSO    C2 4176   4.534   3.303   3.691 -0.0721 -0.3343  0.2328
  387DMSO    H4 4177   4.566   3.380   3.762 -1.3386  0.1367  0.3253
  387DMSO    H5 4178   4.595   3.213   3.700 -0.2629 -1.0217 -3.7735
  387DMSO    H6 4179   4.540   3.339   3.588  3.0469  2.3390  1.1716
  387DMSO    O1 4180   4.299   3.393   3.743 -0.5358  0.3213 -0.3341
  388DMSO    C1 4181   3.136   1.298   3.072  0.5142  0.2324  0.3914
  388DMSO    H1 4182   3.134   1.247   3.169  3.1520  0.9762  0.9283
  388DMSO    H2 4183   3.066   1.381   3.073  0.1201  0.0372 -2.6646
  388DMSO    H3 4184   3.108   1.227   2.994 -3.7186 -1.1363  2.8678
  388DMSO    S1 4185   3.307   1.348   3.040  0.2936  0.5542  0.7324
  388DMSO    C2 4186   3.393   1.193   3.078  0.2307 -0.7759 -0.2036
  388DMSO    H4 4187   3.369   1.152   3.177  0.9322 -0.0640  0.2773
  388DMSO    H5 4188   3.353   1.127   3.001 -2.5391  0.8917 -0.3256
  388DMSO    H6 4189   3.502   1.197   3.067  0.5649 -5.0123 -0.0798
  388DMSO    O1 4190   3.339   1.431   3.162 -0.3925  0.4818 -0.5887
  389DMSO    C1 4191   2.536   0.735   5.649 -0.4456  0.7314  0.6952
  389DMSO    H1 4192   2.515   0.824   5.709 -0.2914  0.5259  1.0624
  389DMSO    H2 4193   2.630   0.742   5.595 -2.0565  2.6116 -2.0953
  389DMSO    H3 4194   2.452   0.726   5.580  1.3925  0.1726 -1.5860
  389DMSO    S1 4195   2.554   0.592   5.745 -0.1376 -0.0544  0.1833
  389DMSO    C2 4196   2.413   0.612   5.855  1.2438 -0.0935  0.1398
  389DMSO    H4 4197   2.432   0.698   5.920  3.7454  0.4287 -1.1780
  389DMSO    H5 4198   2.330   0.653   5.796 -1.9047 -0.6674  3.7645
  389DMSO    H6 4199   2.381   0.519   5.904 -0.0242 -0.7769 -1.8810
  389DMSO    O1 4200   2.677   0.623   5.825  0.1195  0.3111  0.2318
  390DMSO    C1 4201   4.514   3.405   1.017 -0.3273 -0.0778  0.6892
  390DMSO    H1 4202   4.601   3.341   1.000  0.6274  1.1863  0.7247
  390DMSO    H2 4203   4.544   3.503   0.980  1.7350 -0.5560  0.9582
  390DMSO    H3 4204   4.477   3.412   1.120 -2.4793  0.8655 -0.0929
  390DMSO    S1 4205   4.361   3.350   0.941  0.0232  0.2116  0.2034
  390DMSO    C2 4206   4.414   3.376   0.774  0.2091  0.2074  0.0898
  390DMSO    H4 4207   4.466   3.286   0.739 -1.6552 -1.0238  0.2816
  390DMSO    H5 4208   4.328   3.386   0.707  0.0883  2.5332  0.5177
  390DMSO    H6 4209   4.467   3.470   0.783  2.6533 -1.1452  0.5928
  390DMSO    O1 4210   4.253   3.459   0.940 -0.3740  0.4554 -0.1005
  391DMSO    C1 4211   2.634   4.748   0.779  0.3892  0.0156 -0.0221
  391DMSO    H1 4212   2.646   4.678   0.862  0.9245 -1.8638 -1.5981
  391DMSO    H2 4213   2.571   4.702   0.702 -1.2974  1.6985  0.2650
  391DMSO    H3 4214   2.740   4.767   0.760  0.6710 -0.1257  1.3417
  391DMSO    S1 4215   2.571   4.902   0.851  0.0186 -0.3019  0.5402
  391DMSO    C2 4216   2.719   4.968   0.918  0.3456 -0.2180  0.1314
  391DMSO    H4 4217   2.691   5.059   0.972 -1.8164 -0.4282 -0.5448
  391DMSO    H5 4218   2.768   4.892   0.980  0.5135 -1.1433 -1.0894
  391DMSO    H6 4219   2.783   4.989   0.832 -1.0495  0.9020 -0.6806
  391DMSO    O1 4220   2.484   4.867   0.966 -0.0307 -0.1111 -0.1353
  392DMSO    C1 4221   1.329   1.613   0.598 -0.3707  0.1811  0.0614
  392DMSO    H1 4222   1.317   1.722   0.592 -2.5561 -0.0923 -2.3043
  392DMSO    H2 4223   1.413   1.592   0.664  0.3903 -0.5005 -1.0967
  392DMSO    H3 4224   1.341   1.574   0.497  0.2995  0.3797  0.0648
  392DMSO    S1 4225   1.192   1.549   0.693 -0.0229 -0.3324  0.0950
  392DMSO    C2 4226   1.062   1.570   0.571  0.6153 -0.4952 -0.5550
  392DMSO    H4 4227   0.960   1.565   0.610  0.0104  1.8495 -1.6710
  392DMSO    H5 4228   1.075   1.665   0.518 -2.2593 -1.2602 -2.9132
  392DMSO    H6 4229   1.072   1.490   0.497  1.4383  0.0597 -1.0630
  392DMSO    O1 4230   1.157   1.644   0.797  0.1993  0.5573  0.1238
  393DMSO    C1 4231   3.042   2.128   1.543  0.2455  0.7527  0.2661
  393DMSO    H1 4232   2.963   2.076   1.598  1.1129  1.7581  2.6127
  393DMSO    H2 4233   3.033   2.116   1.435  1.8005  2.1422 -0.0765
  393DMSO    H3 4234   3.140   2.095   1.578  0.8753  0.4256 -1.6698
  393DMSO    S1 4235   3.032   2.302   1.582 -0.1638  0.5658  0.0642
  393DMSO    C2 4236   3.194   2.347   1.529 -0.6050 -0.0381  0.4915
  393DMSO    H4 4237   3.194   2.335   1.421 -1.3667  1.0740  0.3520
  393DMSO    H5 4238   3.204   2.448   1.568  1.8179  0.0724 -0.3124
  393DMSO    H6 4239   3.266   2.280   1.578  0.1553  0.9577  0.7629
  393DMSO    O1 4240   3.054   2.315   1.725  0.1322  0.0365  0.2863
  394DMSO    C1 4241   1.775   3.671   0.545 -0.1208  0.8045  0.4782
  394DMSO    H1 4242   1.757   3.650   0.439  2.7071  1.9243 -0.3371
  394DMSO    H2 4243   1.692   3.719   0.596 -0.1771 -0.2096  1.3576
  394DMSO    H3 4244   1.853   3.748   0.542 -1.2715  2.1493  2.5636
  394DMSO    S1 4245   1.795   3.511   0.622 -0.0008 -0.2797  0.0856
  394DMSO    C2 4246   1.620   3.472   0.598  0.0795 -0.3511 -0.0156
  394DMSO    H4 4247   1.576   3.558   0.648  1.5339 -0.2780  1.2194
  394DMSO    H5 4248   1.596   3.472   0.491 -1.8486  2.6920  0.2952
  394DMSO    H6 4249   1.594   3.376   0.644 -0.1711 -1.2278 -1.8935
  394DMSO    O1 4250   1.810   3.529   0.767  0.2951  0.0973  0.1100
  395DMSO    C1 4251   2.707   0.741   4.079  0.1040  0.1378  0.1240
  395DMSO    H1 4252   2.717   0.642   4.124 -0.3415 -1.2815 -2.6949
  395DMSO    H2 4253   2.618   0.793   4.115 -1.0060 -2.0052  0.5974
  395DMSO    H3 4254   2.710   0.745   3.970  0.9425 -0.7626  0.0996
  395DMSO    S1 4255   2.857   0.839   4.118 -0.0383 -0.0205 -0.0364
  395DMSO    C2 4256   2.843   0.829   4.288 -0.3586  0.1111 -0.0543
  395DMSO    H4 4257   2.736   0.829   4.312 -0.7047 -2.1184 -1.3281
  395DMSO    H5 4258   2.892   0.737   4.320 -1.8958 -1.3061 -1.5990
  395DMSO    H6 4259   2.892   0.922   4.320 -0.0512 -0.0427 -0.0838
  395DMSO    O1 4260   2.826   0.977   4.068 -0.0496  0.5950  0.0032
  396DMSO    C1 4261   1.217   3.146   2.255 -0.3797 -0.1394  0.0495
  396DMSO    H1 4262   1.175   3.087   2.174  1.6332  0.8060 -1.7941
  396DMSO    H2 4263   1.306   3.204   2.226  0.9472 -1.0106  2.0985
  396DMSO    H3 4264   1.237   3.084   2.343  0.9698  0.6209  0.3132
  396DMSO    S1 4265   1.102   3.269   2.316  0.1435 -0.0785  0.1333
  396DMSO    C2 4266   0.975   3.153   2.359 -0.2018 -0.8274  0.6563
  396DMSO    H4 4267   0.998   3.061   2.305  1.4325 -1.1430  1.8020
  396DMSO    H5 4268   0.975   3.124   2.464  0.1700 -0.5071  0.7488
  396DMSO    H6 4269   0.881   3.200   2.328  0.6370 -1.4415 -3.4791
  396DMSO    O1 4270   1.057   3.330   2.189  0.1810  0.2036  0.3998
  397DMSO    C1 4271   3.966   2.768   1.824 -0.0637  0.1404 -0.1777
  397DMSO    H1 4272   3.914   2.858   1.790  0.6384  0.1394 -1.3006
  397DMSO    H2 4273   3.971   2.765   1.933 -0.3041 -1.4090 -0.1878
  397DMSO    H3 4274   4.070   2.765   1.789  0.2340  0.3316  0.6671
  397DMSO    S1 4275   3.873   2.621   1.771 -0.5495  0.2183  0.0042
  397DMSO    C2 4276   3.701   2.659   1.798  0.2766 -0.0897  0.3550
  397DMSO    H4 4277   3.660   2.738   1.734 -1.3053  0.9860  2.5541
  397DMSO    H5 4278   3.655   2.563   1.775 -0.6101  0.0760  1.3570
  397DMSO    H6 4279   3.677   2.678   1.903 -2.5437 -1.8194  0.1284
  397DMSO    O1 4280   3.903   2.521   1.872  0.1272 -0.4167  1.2939
  398DMSO    C1 4281   4.097   1.583   3.144  0.0787 -0.0514 -0.2407
  398DMSO    H1 4282   4.004   1.528   3.159  1.0553 -1.5991  0.4136
  398DMSO    H2 4283   4.183   1.526   3.179 -0.9096 -1.8098 -0.5526
  398DMSO    H3 4284   4.105   1.684   3.184  1.0239 -0.6866  1.2207
  398DMSO    S1 4285   4.142   1.593   2.970  0.0992  0.2950 -0.4618
  398DMSO    C2 4286   4.301   1.653   2.979 -0.6440  0.9746 -0.3892
  398DMSO    H4 4287   4.304   1.749   3.031  0.8678  0.2085  1.0595
  398DMSO    H5 4288   4.365   1.579   3.028  0.7991  2.7239  0.5065
  398DMSO    H6 4289   4.337   1.658   2.876 -3.6928 -3.8802 -2.0435
  398DMSO    O1 4290   4.061   1.710   2.921 -0.0212 -0.1576  0.4952
  399DMSO    C1 4291   3.183   2.961   4.712  0.1465 -0.6872  0.1226
  399DMSO    H1 4292   3.176   3.062   4.754  0.7840 -0.4215 -0.3906
  399DMSO    H2 4293   3.180   2.883   4.788  0.2451 -1.1428 -0.3348
  399DMSO    H3 4294   3.273   2.937   4.655 -0.2688 -1.9252 -0.0377
  399DMSO    S1 4295   3.039   2.935   4.598 -0.0454  0.2827 -0.2563
  399DMSO    C2 4296   2.919   2.947   4.726  0.0509 -0.1137 -0.1198
  399DMSO    H4 4297   2.945   2.877   4.806  0.0211  1.0203  0.9188
  399DMSO    H5 4298   2.912   3.046   4.771  0.6047  0.1370 -0.5705
  399DMSO    H6 4299   2.823   2.912   4.687  0.8368 -0.6717 -1.6327
  399DMSO    O1 4300   3.043   2.790   4.563 -0.0486  0.3029 -0.7322
  400DMSO    C1 4301   1.422   1.138   4.730 -0.3427  0.0856 -0.5348
  400DMSO    H1 4302   1.516   1.158   4.780 -0.4824 -1.0017  0.1915
  400DMSO    H2 4303   1.424   1.042   4.678 -0.8660 -0.5157  0.5275
  400DMSO    H3 4304   1.399   1.214   4.654  1.1543  0.7854 -0.3232
  400DMSO    S1 4305   1.286   1.132   4.855 -0.2919  0.1277 -0.1900
  400DMSO    C2 4306   1.208   1.286   4.807 -0.5049 -0.2405  0.3376
  400DMSO    H4 4307   1.120   1.305   4.869 -1.0830  0.6604 -0.7153
  400DMSO    H5 4308   1.267   1.377   4.814  0.7705 -1.0397  0.3444
  400DMSO    H6 4309   1.178   1.276   4.702 -0.1856  4.3238 -0.3556
  400DMSO    O1 4310   1.337   1.162   4.991  0.6092 -0.0421 -0.1962
  401DMSO    C1 4311   0.510   0.209   0.594 -0.0638  0.1774  0.3210
  401DMSO    H1 4312   0.454   0.179   0.683  1.6183 -0.9637  1.0622
  401DMSO    H2 4313   0.591   0.135   0.589 -1.0904 -0.9803  0.3103
  401DMSO    H3 4314   0.539   0.314   0.600  2.8755 -0.3925 -1.7242
  401DMSO    S1 4315   0.409   0.187   0.448 -0.3065  0.3801 -0.1657
  401DMSO    C2 4316   0.259   0.277   0.487 -0.2759 -0.1619 -0.0890
  401DMSO    H4 4317   0.171   0.231   0.441 -0.1300  0.6041 -1.1824
  401DMSO    H5 4318   0.244   0.275   0.595 -1.7075 -1.0159 -0.2698
  401DMSO    H6 4319   0.265   0.382   0.457  1.1870  1.0019  3.6886
  401DMSO    O1 4320   0.359   0.049   0.472 -0.4155  0.3563  0.1290
  402DMSO    C1 4321   0.867   3.204   1.589 -0.1371  0.3219 -0.6197
  402DMSO    H1 4322   0.761   3.218   1.611 -0.1959  1.3797 -1.4919
  402DMSO    H2 4323   0.925   3.261   1.662  1.0219 -1.1385 -0.3503
  402DMSO    H3 4324   0.907   3.232   1.492  0.3861  0.8081 -0.2677
  402DMSO    S1 4325   0.907   3.028   1.593 -0.1941 -0.3078  0.6157
  402DMSO    C2 4326   1.088   3.049   1.609 -0.2571 -0.8963  0.0542
  402DMSO    H4 4327   1.142   2.956   1.622 -0.9431 -1.1491  1.2069
  402DMSO    H5 4328   1.120   3.111   1.524  3.2443  0.3472  2.0883
  402DMSO    H6 4329   1.102   3.105   1.702  0.4482 -1.5719  0.3617
  402DMSO    O1 4330   0.887   3.007   1.447  0.1936 -0.4522  0.0540
  403DMSO    C1 4331   6.155   4.168   2.512  0.0970  0.4046  0.1968
  403DMSO    H1 4332   6.174   4.095   2.592  0.8000 -0.5041 -0.7790
  403DMSO    H2 4333   6.151   4.129   2.410  0.3920  1.4950 -0.2477
  403DMSO    H3 4334   6.227   4.248   2.531 -0.2811  0.7137  0.3531
  403DMSO    S1 4335   5.992   4.238   2.556 -0.0715 -0.0285 -0.0577
  403DMSO    C2 4336   5.998   4.360   2.421  0.3684 -0.0206  0.1060
  403DMSO    H4 4337   5.911   4.426   2.427  0.3741 -0.1185  1.8972
  403DMSO    H5 4338   6.090   4.418   2.436 -0.0861  0.5920  0.6149
  403DMSO    H6 4339   6.000   4.299   2.331 -1.9062 -1.0434  0.6854
  403DMSO    O1 4340   6.049   4.319   2.664 -0.0806 -0.2506 -0.2750
  404DMSO    C1 4341   3.176   5.990   2.861  0.8707  0.4502  0.5969
  404DMSO    H1 4342   3.067   5.998   2.855  1.0371  1.8863 -1.2971
  404DMSO    H2 4343   3.222   6.060   2.791  0.3580 -0.6822 -0.9235
  404DMSO    H3 4344   3.197   5.887   2.831  0.7344 -0.0590  2.1457
  404DMSO    S1 4345   3.228   6.020   3.024  0.0072 -0.2961  0.2811
  404DMSO    C2 4346   3.120   5.900   3.101 -0.1231  0.2082  0.1556
  404DMSO    H4 4347   3.014   5.919   3.081  0.3540  1.2504 -1.6335
  404DMSO    H5 4348   3.136   5.806   3.047  0.1975  0.8600 -0.9112
  404DMSO    H6 4349   3.140   5.894   3.208  1.9436 -2.8763 -0.2848
  404DMSO    O1 4350   3.183   6.156   3.055 -0.6256 -0.2322  0.1895
  405DMSO    C1 4351   4.363   2.208   0.620  0.6371  0.5672 -0.7635
  405DMSO    H1 4352   4.471   2.195   0.631  0.3665 -1.9077 -0.3534
  405DMSO    H2 4353   4.320   2.289   0.680  1.9154  0.3141  0.5615
  405DMSO    H3 4354   4.315   2.112   0.643 -2.6697  2.1120 -0.5447
  405DMSO    S1 4355   4.321   2.227   0.448  0.1374 -0.0162 -0.1449
  405DMSO    C2 4356   4.412   2.373   0.439 -0.1626  0.1301  0.5413
  405DMSO    H4 4357   4.514   2.340   0.463 -1.1788 -2.0423  2.1644
  405DMSO    H5 4358   4.409   2.412   0.337  2.5441 -1.2836 -0.1860
  405DMSO    H6 4359   4.389   2.450   0.513 -2.7944 -0.2857  0.2477
  405DMSO    O1 4360   4.178   2.251   0.434  0.5292  0.1448 -1.0031
  406DMSO    C1 4361   4.066   0.652   1.164  0.2250 -0.1044 -0.3289
  406DMSO    H1 4362   4.060   0.548   1.131 -1.1363 -0.7832  1.8570
  406DMSO    H2 4363   4.144   0.716   1.121  0.6308 -0.1353  0.3335
  406DMSO    H3 4364   4.060   0.646   1.273 -0.4100  1.9700 -0.1986
  406DMSO    S1 4365   3.914   0.728   1.112 -0.5746  0.6652  0.3971
  406DMSO    C2 4366   3.967   0.797   0.955 -1.3107  0.1516 -0.1106
  406DMSO    H4 4367   4.067   0.837   0.975 -0.9022 -0.6217 -0.5349
  406DMSO    H5 4368   3.997   0.718   0.886  0.3296  1.6547 -1.2255
  406DMSO    H6 4369   3.889   0.866   0.924 -1.9821 -0.2571  0.6284
  406DMSO    O1 4370   3.917   0.841   1.207  0.6542  0.1024  0.1257
  407DMSO    C1 4371   1.606   2.278   2.582  0.2694  0.0132  0.5327
  407DMSO    H1 4372   1.654   2.193   2.631 -1.7524 -0.7215  1.3356
  407DMSO    H2 4373   1.498   2.260   2.576  0.5326 -1.3859 -0.5220
  407DMSO    H3 4374   1.638   2.300   2.480 -0.3055  2.9932  0.9159
  407DMSO    S1 4375   1.637   2.432   2.672 -0.0577  0.1722  0.0057
  407DMSO    C2 4376   1.532   2.534   2.576  0.0435  0.7007  0.7721
  407DMSO    H4 4377   1.429   2.497   2.583 -0.4173  2.0974  1.7438
  407DMSO    H5 4378   1.531   2.632   2.624 -0.1895  0.7761  0.6185
  407DMSO    H6 4379   1.575   2.526   2.476 -1.9095 -2.5780  0.0248
  407DMSO    O1 4380   1.770   2.470   2.613  0.5917  0.1510  0.0089
  408DMSO    C1 4381   6.151   0.772   2.099 -0.4439 -0.2505  0.2209
  408DMSO    H1 4382   6.059   0.831   2.108  0.1061  0.8005 -0.7538
  408DMSO    H2 4383   6.126   0.668   2.078 -2.1618  0.1610  0.1221
  408DMSO    H3 4384   6.202   0.778   2.196 -0.0989 -0.8500  0.0829
  408DMSO    S1 4385   6.221   0.856   1.964  0.3875 -0.0482  0.6524
  408DMSO    C2 4386   6.237   0.999   2.063  0.0752  0.3533 -0.0394
  408DMSO    H4 4387   6.306   1.060   2.004  0.1696  1.8453  1.5251
  408DMSO    H5 4388   6.144   1.052   2.083 -0.4852 -0.7190  0.2680
  408DMSO    H6 4389   6.285   0.984   2.160  1.2141  0.7423 -0.5308
  408DMSO    O1 4390   6.102   0.878   1.879 -0.1861 -0.5304  0.0583
  409DMSO    C1 4391   2.431   5.848   3.723 -0.3045 -0.1708  0.3766
  409DMSO    H1 4392   2.434   5.876   3.618  1.0149  0.4618  0.5618
  409DMSO    H2 4393   2.477   5.757   3.760 -0.0690 -0.8256 -1.4418
  409DMSO    H3 4394   2.326   5.843   3.754  0.2812  0.7439  2.6931
  409DMSO    S1 4395   2.500   5.973   3.828  0.4393  0.1681  0.1156
  409DMSO    C2 4396   2.363   6.090   3.826  0.6253 -0.2984 -0.1350
  409DMSO    H4 4397   2.407   6.178   3.872  0.7857 -0.6887  0.4627
  409DMSO    H5 4398   2.335   6.116   3.723 -1.4822  0.1236  0.4841
  409DMSO    H6 4399   2.274   6.064   3.884  0.6318  0.2436  0.1167
  409DMSO    O1 4400   2.595   6.052   3.749 -0.5685 -0.3302  0.0778
  410DMSO    C1 4401   4.135   4.467   1.281  0.2848 -0.6399 -0.5112
  410DMSO    H1 4402   4.174   4.410   1.366  0.1897  2.1024  1.5081
  410DMSO    H2 4403   4.200   4.462   1.194  0.0246  0.6993 -0.7960
  410DMSO    H3 4404   4.124   4.571   1.313 -1.6881 -1.3236  1.2839
  410DMSO    S1 4405   3.984   4.399   1.228 -0.0393 -0.0799  0.3084
  410DMSO    C2 4406   3.969   4.513   1.088  0.3827 -0.2438  0.4174
  410DMSO    H4 4407   4.060   4.505   1.027 -0.3661 -1.7425 -0.5641
  410DMSO    H5 4408   3.879   4.494   1.030 -1.4823  1.5644  2.5401
  410DMSO    H6 4409   3.978   4.618   1.118  0.8596 -0.7119  2.0092
  410DMSO    O1 4410   3.885   4.451   1.324 -0.0385  0.0958  0.1977
  411DMSO    C1 4411   2.704   1.571   3.158  0.2681 -0.1266 -0.2994
  411DMSO    H1 4412   2.627   1.573   3.235 -0.2854  1.6038 -0.8520
  411DMSO    H2 4413   2.806   1.570   3.197  0.2278  1.9245 -0.0674
  411DMSO    H3 4414   2.687   1.653   3.088 -1.7700 -2.1935 -2.3802
  411DMSO    S1 4415   2.692   1.433   3.048  0.4069  0.2250  0.5187
  411DMSO    C2 4416   2.745   1.308   3.174  0.2643 -0.0990  0.0629
  411DMSO    H4 4417   2.849   1.329   3.200  0.5637 -1.5668  0.1590
  411DMSO    H5 4418   2.678   1.322   3.260  1.7265  0.8279  1.0881
  411DMSO    H6 4419   2.748   1.206   3.134  0.3822  0.6196 -1.8651
  411DMSO    O1 4420   2.817   1.455   2.961 -0.2986 -0.4124 -0.5252
  412DMSO    C1 4421   3.012   3.666   2.867  0.1673  0.2901  0.1008
  412DMSO    H1 4422   2.996   3.706   2.967 -1.1294  0.5957 -0.2084
  412DMSO    H2 4423   3.051   3.564   2.865 -1.2024 -0.2713  0.7039
  412DMSO    H3 4424   3.079   3.725   2.804  0.3401 -2.0266 -2.0704
  412DMSO    S1 4425   2.849   3.648   2.795  0.0118 -0.1763 -0.1570
  412DMSO    C2 4426   2.770   3.796   2.804 -0.5203  0.2839  0.0441
  412DMSO    H4 4427   2.723   3.815   2.707 -0.2023 -2.5034 -0.7369
  412DMSO    H5 4428   2.692   3.800   2.881 -2.5238 -0.9973 -1.8126
  412DMSO    H6 4429   2.845   3.872   2.828  1.3117 -1.8836  1.5494
  412DMSO    O1 4430   2.789   3.551   2.885  0.3628  0.6661 -0.4084
  413DMSO    C1 4431   3.416   2.687   0.552  0.1532 -0.3577  0.6543
  413DMSO    H1 4432   3.509   2.741   0.570  0.3396 -0.2122 -0.6162
  413DMSO    H2 4433   3.382   2.632   0.640 -1.3545  0.1622  0.4347
  413DMSO    H3 4434   3.432   2.624   0.464  0.7376  1.5583 -0.6858
  413DMSO    S1 4435   3.285   2.803   0.518 -0.0412 -0.2984  0.0640
  413DMSO    C2 4436   3.153   2.687   0.530 -0.5120  0.2715 -0.6749
  413DMSO    H4 4437   3.182   2.592   0.483 -1.1876 -1.2344  1.7330
  413DMSO    H5 4438   3.131   2.669   0.636  2.5895 -0.6218 -0.0601
  413DMSO    H6 4439   3.073   2.733   0.473 -0.4076 -0.1006 -1.1254
  413DMSO    O1 4440   3.288   2.827   0.368  0.0450  0.1945 -0.1373
  414DMSO    C1 4441   4.275   3.818   2.013 -0.4535  0.1180  0.3744
  414DMSO    H1 4442   4.171   3.846   1.996 -1.1465 -1.9509  0.9031
  414DMSO    H2 4443   4.285   3.788   2.118 -1.0051  0.1437  0.4356
  414DMSO    H3 4444   4.327   3.914   2.003 -2.2235  1.0990  0.0415
  414DMSO    S1 4445   4.330   3.688   1.913 -0.3343  0.0905 -0.1639
  414DMSO    C2 4446   4.265   3.746   1.765  0.6595  0.0115 -0.2968
  414DMSO    H4 4447   4.306   3.846   1.746  1.2272  0.1577  1.5494
  414DMSO    H5 4448   4.269   3.669   1.687 -2.4817  0.6361 -1.2185
  414DMSO    H6 4449   4.160   3.764   1.791  1.5235  1.4364  2.5474
  414DMSO    O1 4450   4.240   3.576   1.949  0.0433  0.2155 -0.4139
  415DMSO    C1 4451   4.974   4.299   1.418  0.2580  0.0744  0.9509
  415DMSO    H1 4452   5.008   4.391   1.466  2.5833 -0.5256  0.5432
  415DMSO    H2 4453   4.969   4.208   1.478 -0.9319 -0.6896 -0.2625
  415DMSO    H3 4454   5.043   4.284   1.335  0.8714 -0.0355  1.4788
  415DMSO    S1 4455   4.810   4.323   1.353  0.1128  0.0768  0.1654
  415DMSO    C2 4456   4.782   4.155   1.305 -0.1009  0.5152  0.1749
  415DMSO    H4 4457   4.680   4.151   1.267 -0.1287  0.2640  0.2724
  415DMSO    H5 4458   4.861   4.124   1.236 -1.0212 -0.0441 -0.6534
  415DMSO    H6 4459   4.792   4.090   1.392 -0.2959  0.7369  0.3640
  415DMSO    O1 4460   4.830   4.381   1.218 -0.6034 -0.4841  0.3307
  416DMSO    C1 4461   2.726   2.997   0.954 -0.7503 -0.6914  0.2993
  416DMSO    H1 4462   2.783   3.086   0.929 -3.3630  0.6522 -1.2822
  416DMSO    H2 4463   2.721   2.933   0.866  1.0424  0.9259 -1.0714
  416DMSO    H3 4464   2.636   3.052   0.983 -0.4493  0.5506 -1.0056
  416DMSO    S1 4465   2.805   2.918   1.094 -0.0825  0.2284 -0.2999
  416DMSO    C2 4466   2.650   2.861   1.158  0.1431 -0.3535 -0.2113
  416DMSO    H4 4467   2.612   2.776   1.101 -0.8891  0.6042 -1.0215
  416DMSO    H5 4468   2.663   2.831   1.262 -0.9440  0.5273  0.2000
  416DMSO    H6 4469   2.588   2.952   1.152  2.1569  0.9957 -2.7941
  416DMSO    O1 4470   2.829   3.033   1.186 -0.1504 -0.1717 -0.1808
  417DMSO    C1 4471   4.468   4.650   1.990 -0.3071 -0.6752 -0.2992
  417DMSO    H1 4472   4.471   4.758   1.972 -3.1416 -0.3440  0.7500
  417DMSO    H2 4473   4.369   4.605   1.984 -0.4103 -0.7862  1.6566
  417DMSO    H3 4474   4.513   4.632   2.088 -1.6177  1.9019  0.8637
  417DMSO    S1 4475   4.565   4.572   1.866  0.2734  0.0185 -0.2619
  417DMSO    C2 4476   4.448   4.606   1.741 -0.4153 -0.5602  0.0182
  417DMSO    H4 4477   4.445   4.711   1.712  1.0307 -0.6746 -0.6098
  417DMSO    H5 4478   4.487   4.561   1.649  1.2853 -1.2044  1.0078
  417DMSO    H6 4479   4.346   4.572   1.764 -0.6224  0.4928  0.6864
  417DMSO    O1 4480   4.554   4.426   1.897 -0.6940  0.4297 -0.5192
  418DMSO    C1 4481   1.796   0.077   4.572 -0.5218  0.3514 -0.3275
  418DMSO    H1 4482   1.719   0.105   4.645  0.0393 -0.0257  0.4289
  418DMSO    H2 4483   1.864   0.004   4.618 -3.0917 -2.6783 -1.0059
  418DMSO    H3 4484   1.843   0.160   4.519 -0.6939 -0.0524 -1.1167
  418DMSO    S1 4485   1.717  -0.020   4.443 -0.2252 -0.0694 -0.0409
  418DMSO    C2 4486   1.577   0.090   4.421  0.7109  0.3875  0.1460
  418DMSO    H4 4487   1.629   0.178   4.383  0.6841  0.8755  1.1868
  418DMSO    H5 4488   1.503   0.047   4.354 -0.7234  1.2389  1.1273
  418DMSO    H6 4489   1.523   0.119   4.512 -0.8507 -1.7735 -0.0198
  418DMSO    O1 4490   1.675  -0.150   4.501 -0.0087 -0.1819 -0.6934
  419DMSO    C1 4491   6.227   3.703   2.818 -0.2866 -0.0563 -0.6168
  419DMSO    H1 4492   6.182   3.710   2.918 -2.2575  1.0715 -1.5294
  419DMSO    H2 4493   6.261   3.605   2.785 -0.0977  0.8198 -3.2609
  419DMSO    H3 4494   6.307   3.777   2.806  0.0701 -0.4546 -0.7125
  419DMSO    S1 4495   6.109   3.757   2.698 -0.0043 -0.0579  0.0863
  419DMSO    C2 4496   6.043   3.897   2.790 -0.7567 -0.5561  0.0137
  419DMSO    H4 4497   6.122   3.973   2.798  1.0832 -2.2637 -1.0225
  419DMSO    H5 4498   5.968   3.946   2.728 -2.9053 -2.5512  0.8912
  419DMSO    H6 4499   6.014   3.859   2.888  3.8446  0.4490  2.0351
  419DMSO    O1 4500   5.986   3.665   2.707 -0.3291  0.2694  0.0225
  420DMSO    C1 4501   3.570   1.816   3.590 -0.2194 -0.2985 -0.5901
  420DMSO    H1 4502   3.589   1.876   3.501 -0.7317 -2.4483 -2.2624
  420DMSO    H2 4503   3.498   1.855   3.663  1.0106 -2.1515  1.7605
  420DMSO    H3 4504   3.664   1.788   3.639  0.0132 -0.2300 -0.9933
  420DMSO    S1 4505   3.492   1.668   3.542  0.3279 -0.0577  0.1006
  420DMSO    C2 4506   3.495   1.591   3.697 -0.1568  0.3953 -0.9839
  420DMSO    H4 4507   3.452   1.491   3.694  1.4683 -0.3927  0.2502
  420DMSO    H5 4508   3.593   1.595   3.745 -1.0652  1.5723  0.8855
  420DMSO    H6 4509   3.440   1.655   3.766  0.9509  0.5015 -0.1797
  420DMSO    O1 4510   3.585   1.582   3.471 -0.5868  0.6406  0.8913
  421DMSO    C1 4511   0.675   1.469   3.201  0.2942 -0.3274  0.2251
  421DMSO    H1 4512   0.569   1.461   3.179 -0.3071  2.7370  1.5580
  421DMSO    H2 4513   0.728   1.383   3.244  0.7088 -0.5456 -0.6940
  421DMSO    H3 4514   0.687   1.545   3.279  2.4784 -0.6257  0.2583
  421DMSO    S1 4515   0.752   1.524   3.046 -0.1214 -0.0200  0.2022
  421DMSO    C2 4516   0.918   1.524   3.099  0.2607  0.1378 -0.5953
  421DMSO    H4 4517   0.961   1.440   3.044  0.0747  0.4082 -1.1720
  421DMSO    H5 4518   0.986   1.609   3.085  0.6065  0.1905  1.2152
  421DMSO    H6 4519   0.918   1.496   3.204 -0.6143  1.5811 -0.1846
  421DMSO    O1 4520   0.729   1.669   3.037 -0.0072  0.3668 -0.0173
  422DMSO    C1 4521   4.912   4.598   0.688  0.5592  0.3606  0.3722
  422DMSO    H1 4522   4.998   4.541   0.652 -0.5928 -1.2407  0.0202
  422DMSO    H2 4523   4.859   4.646   0.606  1.5045  1.3714  0.3366
  422DMSO    H3 4524   4.925   4.678   0.761 -1.0872  1.3058 -0.3243
  422DMSO    S1 4525   4.796   4.492   0.766 -0.1617 -0.1306  0.3407
  422DMSO    C2 4526   4.919   4.415   0.873 -0.4417 -0.3383  0.7611
  422DMSO    H4 4527   4.869   4.359   0.952  0.5357  1.7811  2.9936
  422DMSO    H5 4528   4.986   4.354   0.812 -1.0169 -1.6819  1.4189
  422DMSO    H6 4529   4.985   4.489   0.918  0.6966 -0.4593 -0.6138
  422DMSO    O1 4530   4.758   4.387   0.664  0.1951  0.5416  0.1432
  423DMSO    C1 4531   4.272   0.509   1.856 -0.1238  0.2856 -0.2073
  423DMSO    H1 4532   4.245   0.602   1.806  0.8879  0.7631  0.0933
  423DMSO    H2 4533   4.359   0.507   1.922  0.2849 -2.2110 -0.7438
  423DMSO    H3 4534   4.286   0.425   1.788  0.3960  0.5705 -0.4595
  423DMSO    S1 4535   4.143   0.457   1.966  0.7262  0.1604  0.1804
  423DMSO    C2 4536   4.207   0.289   1.992 -0.4782  0.0286 -0.0966
  423DMSO    H4 4537   4.129   0.235   2.046 -1.6606  0.9491 -0.8293
  423DMSO    H5 4538   4.211   0.245   1.892 -0.5775 -0.4880  0.1278
  423DMSO    H6 4539   4.310   0.292   2.029  0.0846  0.5062 -1.6273
  423DMSO    O1 4540   4.020   0.419   1.885 -0.5612  0.3460 -0.2173
  424DMSO    C1 4541   4.236   3.387   0.230 -0.4012  0.2498  0.2713
  424DMSO    H1 4542   4.299   3.459   0.177  0.3868 -0.6163 -0.0034
  424DMSO    H2 4543   4.261   3.284   0.203 -0.1460  0.6104 -0.9524
  424DMSO    H3 4544   4.133   3.405   0.197 -1.0327 -1.6479  1.0978
  424DMSO    S1 4545   4.236   3.390   0.409  0.1601 -0.1285 -0.0937
  424DMSO    C2 4546   4.248   3.570   0.428 -0.6225  0.0210 -0.2928
  424DMSO    H4 4547   4.149   3.612   0.408 -1.2769 -0.7751  1.1136
  424DMSO    H5 4548   4.293   3.601   0.523  1.6955 -0.5991 -1.1201
  424DMSO    H6 4549   4.318   3.606   0.353  2.6490 -0.0045  2.5006
  424DMSO    O1 4550   4.377   3.355   0.439 -0.0295  0.4389  0.3016
  425DMSO    C1 4551   2.440   1.896   1.488 -0.4131  0.3141 -0.2282
  425DMSO    H1 4552   2.488   1.990   1.513  1.6198 -0.6352 -0.4126
  425DMSO    H2 4553   2.499   1.814   1.529 -1.0505 -0.2446 -0.3907
  425DMSO    H3 4554   2.436   1.885   1.379  0.6134 -3.0214 -0.0415
  425DMSO    S1 4555   2.275   1.888   1.544  0.3521 -0.0799 -0.4948
  425DMSO    C2 4556   2.205   2.043   1.503  0.2994 -0.4991  0.6376
  425DMSO    H4 4557   2.098   2.023   1.505  0.5366 -1.7999  1.1107
  425DMSO    H5 4558   2.226   2.113   1.585  0.1762 -0.6724  0.8171
  425DMSO    H6 4559   2.233   2.089   1.408 -1.3808 -0.3853  0.1703
  425DMSO    O1 4560   2.294   1.894   1.690  0.8844 -0.0263  0.3499
  426DMSO    C1 4561   4.920   0.641   1.390 -0.6803  0.4456 -0.0868
  426DMSO    H1 4562   4.986   0.710   1.338  2.3269 -2.3336 -0.2575
  426DMSO    H2 4563   4.967   0.579   1.467 -1.4868  0.9841  0.8722
  426DMSO    H3 4564   4.883   0.572   1.314  0.6019 -1.7048  1.1366
  426DMSO    S1 4565   4.801   0.748   1.480  0.0155  0.0109  0.1165
  426DMSO    C2 4566   4.705   0.608   1.546  0.8460 -0.2785  0.7542
  426DMSO    H4 4567   4.712   0.528   1.472 -2.6745  0.6116 -0.7514
  426DMSO    H5 4568   4.748   0.572   1.640  3.4017 -1.3112 -0.6936
  426DMSO    H6 4569   4.601   0.639   1.558  1.2323  1.6174 -0.2113
  426DMSO    O1 4570   4.714   0.802   1.378 -0.2417 -0.9777  0.5370
  427DMSO    C1 4571   2.179   4.679   2.906  0.1658 -0.8566 -0.6490
  427DMSO    H1 4572   2.118   4.706   2.819 -1.1968  0.9293  0.7822
  427DMSO    H2 4573   2.108   4.648   2.983  1.9209 -1.1192  0.9501
  427DMSO    H3 4574   2.232   4.768   2.939 -0.3305 -0.0708 -1.9149
  427DMSO    S1 4575   2.297   4.551   2.872  0.0532  0.2105 -0.0585
  427DMSO    C2 4576   2.183   4.422   2.813 -0.4609  0.5105  0.8731
  427DMSO    H4 4577   2.117   4.397   2.896 -0.6191 -1.6950  0.1548
  427DMSO    H5 4578   2.132   4.455   2.722 -0.8743 -0.7832  0.6131
  427DMSO    H6 4579   2.227   4.322   2.805 -1.4437  0.1856 -1.0518
  427DMSO    O1 4580   2.330   4.512   3.009 -0.0130 -0.0675 -0.6278
  428DMSO    C1 4581   0.306   2.367   3.766 -0.2410 -0.5438  0.2449
  428DMSO    H1 4582   0.345   2.271   3.800 -0.0372  0.0428  1.7268
  428DMSO    H2 4583   0.284   2.414   3.862  1.0815 -0.1833  0.3918
  428DMSO    H3 4584   0.228   2.353   3.690 -0.2849  0.4426  0.0904
  428DMSO    S1 4585   0.446   2.459   3.702 -0.2166 -0.4347  0.0264
  428DMSO    C2 4586   0.533   2.328   3.630 -0.6364 -0.1708  0.5934
  428DMSO    H4 4587   0.640   2.345   3.637 -0.5119  0.2632 -1.8078
  428DMSO    H5 4588   0.507   2.236   3.685 -3.4816  1.0770  1.5204
  428DMSO    H6 4589   0.511   2.320   3.523  1.4072  0.8900  0.0574
  428DMSO    O1 4590   0.529   2.496   3.826  0.0117  0.2767 -0.3381
  429DMSO    C1 4591   0.616   0.996   3.758 -0.8190  0.0584 -0.1222
  429DMSO    H1 4592   0.589   1.100   3.776 -1.0537 -0.1519  0.7997
  429DMSO    H2 4593   0.541   0.947   3.696  1.7998 -1.5115 -2.2992
  429DMSO    H3 4594   0.635   0.941   3.850  0.0083  2.0686  0.9786
  429DMSO    S1 4595   0.780   0.991   3.689  0.0442 -0.1801 -0.2007
  429DMSO    C2 4596   0.719   1.066   3.531  0.4042  0.2220  0.3905
  429DMSO    H4 4597   0.614   1.043   3.514 -0.0921  1.0615  2.1116
  429DMSO    H5 4598   0.727   1.175   3.536 -0.6370  0.4286 -1.6131
  429DMSO    H6 4599   0.786   1.033   3.451  0.0176  0.1170  0.1091
  429DMSO    O1 4600   0.804   0.849   3.647  0.5472 -0.2423 -0.5295
  430DMSO    C1 4601   0.554   3.183   4.766  0.5367  0.4100 -0.7815
  430DMSO    H1 4602   0.586   3.130   4.676  0.7175  2.0954 -1.7436
  430DMSO    H2 4603   0.621   3.175   4.852 -1.5249 -0.8063  0.8274
  430DMSO    H3 4604   0.449   3.172   4.797  0.2856  0.2325 -1.6773
  430DMSO    S1 4605   0.570   3.351   4.714 -0.1947 -0.3193  0.0460
  430DMSO    C2 4606   0.643   3.310   4.550 -0.0980 -0.1034  0.6284
  430DMSO    H4 4607   0.672   3.406   4.506  0.9036 -0.2807  0.8714
  430DMSO    H5 4608   0.726   3.242   4.572  0.5722  1.1817  2.4047
  430DMSO    H6 4609   0.566   3.261   4.490 -1.7195  1.8631  1.0168
  430DMSO    O1 4610   0.681   3.390   4.799  0.2747 -0.7611  0.2339
  431DMSO    C1 4611   1.782   0.016   4.025  0.6128  0.6772 -0.5856
  431DMSO    H1 4612   1.850  -0.006   3.943  0.1644 -2.8023 -0.1536
  431DMSO    H2 4613   1.819   0.033   4.127 -0.3365 -0.7179  0.0220
  431DMSO    H3 4614   1.724  -0.076   4.028  0.8227  0.5024 -1.4989
  431DMSO    S1 4615   1.664   0.144   3.975 -0.3736  0.5462  0.1240
  431DMSO    C2 4616   1.770   0.283   4.014 -0.3836  0.6409  0.0980
  431DMSO    H4 4617   1.718   0.376   3.991  1.1654  1.0851 -1.8855
  431DMSO    H5 4618   1.794   0.280   4.120 -0.7995 -1.3438  0.1724
  431DMSO    H6 4619   1.861   0.268   3.955 -0.2433  0.0411  0.4598
  431DMSO    O1 4620   1.560   0.143   4.079  0.4208 -0.2914  0.6112
  432DMSO    C1 4621   2.994   1.123   1.674 -0.2314  0.2125 -0.4690
  432DMSO    H1 4622   2.933   1.035   1.653  1.2345 -1.4419  1.8268
  432DMSO    H2 4623   3.003   1.190   1.588  2.1030 -1.1415 -1.3536
  432DMSO    H3 4624   3.091   1.104   1.720 -0.6925 -3.4092 -0.7468
  432DMSO    S1 4625   2.894   1.205   1.799 -0.0134  0.0251 -0.2649
  432DMSO    C2 4626   2.748   1.241   1.696  0.0010  0.4527 -0.1123
  432DMSO    H4 4627   2.681   1.155   1.681  0.9406 -0.2539 -0.3134
  432DMSO    H5 4628   2.689   1.310   1.756 -2.2436 -2.7186  1.6682
  432DMSO    H6 4629   2.779   1.271   1.596 -0.1933  0.4377 -0.1789
  432DMSO    O1 4630   2.966   1.332   1.813  0.2529  0.0061 -0.9187
  433DMSO    C1 4631   2.372   4.242   3.159 -0.2038  0.3030 -0.2643
  433DMSO    H1 4632   2.395   4.311   3.077 -0.5217 -0.7955 -1.3049
  433DMSO    H2 4633   2.377   4.286   3.259  2.3822 -2.9383  1.1898
  433DMSO    H3 4634   2.440   4.157   3.155 -3.1745 -2.2158 -0.9509
  433DMSO    S1 4635   2.218   4.172   3.133 -0.1296 -0.4186 -0.6046
  433DMSO    C2 4636   2.122   4.320   3.171 -0.3575  0.4092 -0.2095
  433DMSO    H4 4637   2.146   4.322   3.278  1.2191 -1.8986 -0.4350
  433DMSO    H5 4638   2.145   4.416   3.124 -0.8980 -0.2288 -1.8485
  433DMSO    H6 4639   2.016   4.306   3.150 -0.1164 -1.0438 -0.5663
  433DMSO    O1 4640   2.199   4.085   3.251  0.0533 -0.2531  0.2619
  434DMSO    C1 4641   0.565   4.228   2.910  0.0410  0.6858 -0.3420
  434DMSO    H1 4642   0.464   4.206   2.944  0.6000  0.1214  0.9977
  434DMSO    H2 4643   0.630   4.180   2.983  1.2406  1.1285 -1.0911
  434DMSO    H3 4644   0.580   4.336   2.916  0.8401  0.5191  0.8787
  434DMSO    S1 4645   0.620   4.165   2.753  0.0090 -0.0595  0.1118
  434DMSO    C2 4646   0.504   4.240   2.655 -0.1749 -0.7171 -0.0496
  434DMSO    H4 4647   0.403   4.222   2.691  0.4739 -0.9377  1.7292
  434DMSO    H5 4648   0.509   4.349   2.647 -1.6965 -0.6112  0.2239
  434DMSO    H6 4649   0.515   4.198   2.554 -1.3303 -0.9851 -0.0847
  434DMSO    O1 4650   0.582   4.019   2.768  0.5705 -0.4401 -0.2115
  435DMSO    C1 4651   0.276   3.919   3.440 -0.4119 -0.6264  0.1000
  435DMSO    H1 4652   0.256   3.864   3.532  0.0646 -0.8578  0.0649
  435DMSO    H2 4653   0.289   4.019   3.482  1.8960 -1.3554  1.2520
  435DMSO    H3 4654   0.203   3.932   3.359  0.5820  1.1856 -0.5716
  435DMSO    S1 4655   0.432   3.879   3.357  0.0044 -0.0981  0.0724
  435DMSO    C2 4656   0.415   3.702   3.385 -0.0025  0.1310 -0.0009
  435DMSO    H4 4657   0.473   3.647   3.310 -1.7724 -1.6510 -0.1702
  435DMSO    H5 4658   0.450   3.691   3.488  0.1821 -0.4324 -0.1157
  435DMSO    H6 4659   0.314   3.664   3.369  0.5111 -1.3912  0.1826
  435DMSO    O1 4660   0.529   3.906   3.467 -0.1947  0.5692  0.0824
  436DMSO    C1 4661   0.139   0.300   4.291  0.4648  0.4638 -0.0916
  436DMSO    H1 4662   0.068   0.338   4.365  1.6741  0.7798  0.9309
  436DMSO    H2 4663   0.170   0.377   4.220 -1.8788  0.8758 -0.7686
  436DMSO    H3 4664   0.092   0.211   4.248 -1.8711  1.7172 -0.3375
  436DMSO    S1 4665   0.287   0.242   4.368  0.0263 -0.0111  0.3562
  436DMSO    C2 4666   0.203   0.122   4.470  0.7258  0.3195 -0.1683
  436DMSO    H4 4667   0.125   0.164   4.535 -0.4557 -1.6960 -0.1972
  436DMSO    H5 4668   0.151   0.055   4.401 -0.9614 -0.4271  1.7061
  436DMSO    H6 4669   0.279   0.065   4.524  1.1255  1.3424  0.3880
  436DMSO    O1 4670   0.327   0.362   4.452  0.2186 -0.1576  0.0815
  437DMSO    C1 4671   6.213   2.750   3.466  0.0125 -0.0050  0.2694
  437DMSO    H1 4672   6.296   2.808   3.508  0.3251  0.2883 -0.7225
  437DMSO    H2 4673   6.249   2.661   3.414 -4.3636 -0.6984 -2.0915
  437DMSO    H3 4674   6.153   2.810   3.396 -1.1075 -1.6715 -0.2509
  437DMSO    S1 4675   6.104   2.695   3.594  0.3885 -0.0972 -0.0450
  437DMSO    C2 4676   5.984   2.594   3.491 -0.2928  0.2806 -0.1421
  437DMSO    H4 4677   5.906   2.658   3.449 -1.7717 -1.0087  0.5273
  437DMSO    H5 4678   6.029   2.533   3.412  0.3781  0.8034 -0.1669
  437DMSO    H6 4679   5.927   2.532   3.562  0.2378  0.4808  0.4660
  437DMSO    O1 4680   6.024   2.811   3.629  0.6295 -0.4347 -0.0904
  438DMSO    C1 4681   2.522   2.909   4.575 -0.0100  0.8253 -0.1991
  438DMSO    H1 4682   2.630   2.926   4.565  0.2776  0.1287  1.3865
  438DMSO    H2 4683   2.496   2.922   4.681  1.2452 -2.8732  0.6984
  438DMSO    H3 4684   2.495   2.811   4.537  0.2643  0.0715  1.4778
  438DMSO    S1 4685   2.442   3.016   4.478 -0.0947 -0.1562  0.1370
  438DMSO    C2 4686   2.273   2.955   4.512  0.3785 -0.2624 -0.0941
  438DMSO    H4 4687   2.242   2.981   4.614 -0.0697  0.1130 -0.3235
  438DMSO    H5 4688   2.208   2.988   4.430  0.4097 -3.3722 -1.5107
  438DMSO    H6 4689   2.272   2.846   4.508  1.6824 -0.3431  1.0774
  438DMSO    O1 4690   2.484   2.950   4.349  0.1452  0.3950  0.1964
  439DMSO    C1 4691   4.542   2.811   1.318 -0.6829  0.0074  0.1963
  439DMSO    H1 4692   4.505   2.735   1.248  1.5153 -1.9171  0.9775
  439DMSO    H2 4693   4.614   2.879   1.272 -1.9053  1.1511 -0.0612
  439DMSO    H3 4694   4.571   2.771   1.415 -0.8756  1.4736  0.8739
  439DMSO    S1 4695   4.390   2.908   1.349 -0.0843  0.1793 -0.0803
  439DMSO    C2 4696   4.406   3.006   1.206 -0.6480  0.5035 -0.3466
  439DMSO    H4 4697   4.310   3.049   1.177 -1.4682 -0.2161  1.1762
  439DMSO    H5 4698   4.498   3.063   1.221  0.0300 -1.2196  3.1462
  439DMSO    H6 4699   4.430   2.945   1.118  2.4393  1.5558 -0.3617
  439DMSO    O1 4700   4.434   3.011   1.450 -0.4409  0.0973 -0.0542
  440DMSO    C1 4701   3.615   1.885   0.788  0.3027 -0.2127 -0.4452
  440DMSO    H1 4702   3.662   1.807   0.848  1.6155  0.0984 -1.0355
  440DMSO    H2 4703   3.642   1.979   0.836 -0.2755  0.1063 -0.7381
  440DMSO    H3 4704   3.507   1.867   0.787 -0.0792  1.8306  0.0786
  440DMSO    S1 4705   3.676   1.894   0.624 -0.1223 -0.0102 -0.0199
  440DMSO    C2 4706   3.545   1.996   0.558  0.1936  0.3178 -0.2056
  440DMSO    H4 4707   3.580   2.025   0.459  1.4639  0.7598  0.3469
  440DMSO    H5 4708   3.449   1.945   0.548 -0.5519  1.4794  0.6789
  440DMSO    H6 4709   3.530   2.088   0.615  0.1321 -0.2361  0.6910
  440DMSO    O1 4710   3.662   1.761   0.560 -0.3046  0.0624 -0.1564
  441DMSO    C1 4711   6.270   0.971   3.623 -0.1243  0.6674  0.6411
  441DMSO    H1 4712   6.259   0.953   3.731  0.2923 -0.1590  0.5567
  441DMSO    H2 4713   6.172   1.007   3.591 -0.0113  1.2968  0.9974
  441DMSO    H3 4714   6.291   0.876   3.573  2.0501  0.8402  1.1196
  441DMSO    S1 4715   6.403   1.085   3.601  0.2790  0.0163  0.1262
  441DMSO    C2 4716   6.338   1.191   3.731  0.2338 -0.2083 -0.5724
  441DMSO    H4 4717   6.334   1.135   3.825  2.2222  2.0588  0.9846
  441DMSO    H5 4718   6.407   1.274   3.750 -0.3912 -0.2241  2.0342
  441DMSO    H6 4719   6.239   1.218   3.696  0.5196 -1.1107 -2.2023
  441DMSO    O1 4720   6.361   1.142   3.468  0.2438  0.1793 -0.4010
  442DMSO    C1 4721   0.369   1.926   3.603  0.2630  0.7577 -0.3040
  442DMSO    H1 4722   0.376   1.845   3.530 -1.9695  0.7923 -0.6336
  442DMSO    H2 4723   0.308   1.909   3.692 -0.2917  2.4848 -0.3189
  442DMSO    H3 4724   0.335   2.016   3.551  0.9321  1.5183  0.5439
  442DMSO    S1 4725   0.526   1.944   3.689  0.3902 -0.2787 -0.2467
  442DMSO    C2 4726   0.550   1.771   3.708  0.1655 -0.3621 -0.9159
  442DMSO    H4 4727   0.639   1.757   3.770  0.3612 -0.0303 -1.1189
  442DMSO    H5 4728   0.458   1.731   3.752  0.7801  0.4526  1.2362
  442DMSO    H6 4729   0.567   1.722   3.612 -1.2096 -0.8116 -0.9532
  442DMSO    O1 4730   0.488   1.986   3.831 -0.5029  0.2677  0.3271
  443DMSO    C1 4731   0.198   4.148   2.154  0.1733  0.3296 -0.0994
  443DMSO    H1 4732   0.283   4.088   2.119  0.2853  0.1079  0.5410
  443DMSO    H2 4733   0.238   4.227   2.218  0.6160  2.2302 -2.5325
  443DMSO    H3 4734   0.115   4.084   2.185 -0.4685  0.7645 -0.8725
  443DMSO    S1 4735   0.132   4.221   2.006 -0.4659 -0.1039  0.1125
  443DMSO    C2 4736   0.082   4.064   1.934 -0.0243  0.0786  0.2110
  443DMSO    H4 4737   0.001   4.020   1.993  0.3721 -1.6141 -0.4178
  443DMSO    H5 4738   0.051   4.071   1.829  2.3212  0.9424 -0.4841
  443DMSO    H6 4739   0.169   3.997   1.933  0.2348  0.2465 -3.6472
  443DMSO    O1 4740   0.251   4.255   1.921  1.0465  0.0874  0.0367
  444DMSO    C1 4741   4.616   0.905   2.343 -0.0149 -0.0633  0.4804
  444DMSO    H1 4742   4.508   0.921   2.349  0.0874  1.4541 -0.9171
  444DMSO    H2 4743   4.654   0.858   2.252 -0.6739 -2.9496  1.5861
  444DMSO    H3 4744   4.647   0.850   2.432  0.0423  0.3034  0.6867
  444DMSO    S1 4745   4.703   1.066   2.359 -0.0688  0.2798 -0.2645
  444DMSO    C2 4746   4.867   1.002   2.318 -0.1438  0.1891 -0.2512
  444DMSO    H4 4747   4.897   0.929   2.394  1.9649 -0.2708 -1.4348
  444DMSO    H5 4748   4.844   0.960   2.220  1.4250 -1.0008 -0.1643
  444DMSO    H6 4749   4.947   1.076   2.308  0.6942 -0.5719  0.5359
  444DMSO    O1 4750   4.687   1.089   2.503  0.2540 -0.1102 -0.2268
  445DMSO    C1 4751   1.833   2.047   1.830 -0.3233 -0.3319  0.3854
  445DMSO    H1 4752   1.910   2.101   1.775 -0.8821 -0.0472 -0.1252
  445DMSO    H2 4753   1.783   1.973   1.767  0.1230 -1.7826  1.6815
  445DMSO    H3 4754   1.759   2.117   1.868  0.2500 -0.1991  1.2902
  445DMSO    S1 4755   1.914   1.959   1.966 -0.2188  0.0523  0.2942
  445DMSO    C2 4756   1.765   1.934   2.059 -0.3531  0.1888 -0.3347
  445DMSO    H4 4757   1.793   1.890   2.155  0.3808 -0.4999 -0.8554
  445DMSO    H5 4758   1.711   2.028   2.074 -0.0776  0.1900  0.7818
  445DMSO    H6 4759   1.704   1.863   2.004 -0.5111  1.5307 -1.9833
  445DMSO    O1 4760   1.963   2.074   2.039 -0.3282  0.2324 -0.0803
  446DMSO    C1 4761   1.205   4.448   3.683 -0.5392  1.0073  0.0111
  446DMSO    H1 4762   1.154   4.543   3.697 -2.0116  0.2169  0.2225
  446DMSO    H2 4763   1.203   4.380   3.769  0.2864 -0.8741 -1.3745
  446DMSO    H3 4764   1.306   4.456   3.642  0.1605 -0.6228  1.2717
  446DMSO    S1 4765   1.119   4.368   3.550  0.0581  0.0979  0.3076
  446DMSO    C2 4766   1.192   4.444   3.409  0.6269  0.1386  0.0853
  446DMSO    H4 4767   1.298   4.420   3.407  0.5345 -0.2428 -0.4267
  446DMSO    H5 4768   1.150   4.396   3.320  0.0403 -0.7118  0.8026
  446DMSO    H6 4769   1.171   4.551   3.417  0.3451  0.0669  0.3576
  446DMSO    O1 4770   0.982   4.426   3.552 -0.4851  0.7268  0.4878
  447DMSO    C1 4771   1.525   4.604   0.870 -0.4452 -0.2489 -0.3961
  447DMSO    H1 4772   1.496   4.695   0.817  1.5218  1.6934  1.6172
  447DMSO    H2 4773   1.445   4.530   0.855  1.6110 -2.0495 -3.5970
  447DMSO    H3 4774   1.531   4.625   0.977  3.1066 -0.3159 -0.4747
  447DMSO    S1 4775   1.667   4.527   0.813 -0.0925  0.1967  0.3184
  447DMSO    C2 4776   1.766   4.667   0.790 -0.8102 -0.8674 -0.1095
  447DMSO    H4 4777   1.732   4.748   0.726  2.5919  0.4818 -0.4219
  447DMSO    H5 4778   1.777   4.705   0.892  1.5112  1.0666 -0.9919
  447DMSO    H6 4779   1.866   4.635   0.759  0.2204  0.0570  2.0462
  447DMSO    O1 4780   1.634   4.497   0.675  0.1878  0.5379  0.5497
  448DMSO    C1 4781   2.763   1.967   0.502  0.3519  0.5162 -0.0121
  448DMSO    H1 4782   2.704   1.942   0.414 -0.6765  0.5261  0.6621
  448DMSO    H2 4783   2.828   1.883   0.530 -0.9657 -0.5731 -0.1296
  448DMSO    H3 4784   2.693   1.993   0.582  0.9013  0.4044  0.5132
  448DMSO    S1 4785   2.862   2.106   0.463  0.0973 -0.0119 -0.1475
  448DMSO    C2 4786   2.969   2.019   0.344  0.2821 -1.3336 -0.2805
  448DMSO    H4 4787   2.906   1.985   0.261  1.1213  0.4572 -1.7325
  448DMSO    H5 4788   3.047   2.079   0.296 -0.7332 -1.7723 -2.6336
  448DMSO    H6 4789   3.010   1.930   0.392  1.2075 -0.9647 -0.3627
  448DMSO    O1 4790   2.957   2.128   0.575 -0.1242  0.3414  0.5674
  449DMSO    C1 4791   0.947   4.835   1.331  0.5649  0.6164  0.1075
  449DMSO    H1 4792   0.972   4.849   1.225 -2.5975 -2.5210 -1.2896
  449DMSO    H2 4793   1.006   4.891   1.403 -0.8024  3.5163 -0.8539
  449DMSO    H3 4794   0.952   4.726   1.335  3.3230  0.5878 -1.7604
  449DMSO    S1 4795   0.781   4.896   1.330  0.2448  0.0919  0.4131
  449DMSO    C2 4796   0.748   4.839   1.494  0.5420 -0.3399  0.1880
  449DMSO    H4 4797   0.751   4.924   1.563 -1.0733 -0.0052 -0.1288
  449DMSO    H5 4798   0.647   4.800   1.502  1.3307 -2.0940  3.0699
  449DMSO    H6 4799   0.825   4.768   1.527 -0.1294 -0.8802  0.6057
  449DMSO    O1 4800   0.724   4.792   1.241  0.1873 -0.1834  0.5868
  450DMSO    C1 4801   1.922   5.020   0.916  0.6396  0.7390  0.6405
  450DMSO    H1 4802   1.865   5.015   1.009  0.8358  1.0567  0.7823
  450DMSO    H2 4803   1.948   4.919   0.883  3.4348  1.2506  1.0165
  450DMSO    H3 4804   2.006   5.090   0.928  1.6565  0.0736 -1.9484
  450DMSO    S1 4805   1.831   5.115   0.786  0.0483  0.2809 -0.6749
  450DMSO    C2 4806   1.666   5.085   0.845 -0.0283 -0.4397 -0.4492
  450DMSO    H4 4807   1.603   5.141   0.776 -0.6254 -0.9706 -0.3484
  450DMSO    H5 4808   1.657   4.976   0.854  1.3999 -0.6551 -1.3044
  450DMSO    H6 4809   1.653   5.128   0.945 -1.8887 -1.3584 -0.2462
  450DMSO    O1 4810   1.850   5.023   0.665 -0.4563  0.2120 -0.3538
  451DMSO    C1 4811   1.173   5.368   4.757  0.5884 -0.0157  0.0064
  451DMSO    H1 4812   1.264   5.338   4.706  0.7394 -1.8252  1.2260
  451DMSO    H2 4813   1.191   5.436   4.841  0.9132 -1.9131  1.5743
  451DMSO    H3 4814   1.141   5.277   4.811 -0.7828 -0.0784 -0.8572
  451DMSO    S1 4815   1.053   5.438   4.647 -0.2627  0.1232  0.2529
  451DMSO    C2 4816   0.934   5.420   4.773 -0.6621 -0.1004 -0.3543
  451DMSO    H4 4817   0.913   5.314   4.788 -1.6243 -0.1393 -1.7250
  451DMSO    H5 4818   0.961   5.469   4.866  1.2860  1.1502 -1.5112
  451DMSO    H6 4819   0.848   5.480   4.740 -0.9413 -1.8070 -3.1289
  451DMSO    O1 4820   1.012   5.321   4.570 -0.1862  0.2498 -0.7950
  452DMSO    C1 4821   1.334   4.592   4.003 -0.0884 -1.0243  0.3490
  452DMSO    H1 4822   1.368   4.665   3.928  1.6978 -2.4027 -0.2640
  452DMSO    H2 4823   1.245   4.552   3.954  0.2282 -2.1316  0.6576
  452DMSO    H3 4824   1.327   4.635   4.103 -0.0467 -2.2786  0.9070
  452DMSO    S1 4825   1.463   4.468   4.024 -0.4816 -0.0405 -0.0606
  452DMSO    C2 4826   1.585   4.605   4.056 -0.2933  0.2752 -0.2392
  452DMSO    H4 4827   1.576   4.683   3.980  0.6744 -0.2407 -0.9009
  452DMSO    H5 4828   1.574   4.645   4.158 -2.0503  0.3242 -0.4191
  452DMSO    H6 4829   1.681   4.553   4.050 -0.5596 -0.2495 -0.0400
  452DMSO    O1 4830   1.492   4.424   3.882  0.0564 -0.0358 -0.0109
  453DMSO    C1 4831   0.363   3.395   1.839 -0.3067  0.0608 -0.3214
  453DMSO    H1 4832   0.458   3.342   1.847 -1.1282 -1.6148 -1.2376
  453DMSO    H2 4833   0.278   3.328   1.821 -0.3882  0.5642 -1.9945
  453DMSO    H3 4834   0.380   3.467   1.758  1.8602 -0.4739 -0.3806
  453DMSO    S1 4835   0.318   3.487   1.986  0.2268 -0.1688  0.0433
  453DMSO    C2 4836   0.465   3.579   1.997 -0.3314  0.2776 -0.2236
  453DMSO    H4 4837   0.462   3.662   1.926  2.5779 -0.0471 -0.8537
  453DMSO    H5 4838   0.474   3.619   2.098  1.3099 -1.6105  0.4305
  453DMSO    H6 4839   0.553   3.517   1.979 -1.3230 -0.4827 -2.9943
  453DMSO    O1 4840   0.327   3.395   2.104  0.0725 -0.0225 -0.1924
  454DMSO    C1 4841   2.307   4.104   4.402  0.1110  0.6588 -0.1566
  454DMSO    H1 4842   2.292   4.131   4.297  1.4069  0.9905 -0.2720
  454DMSO    H2 4843   2.287   4.193   4.461 -0.0493  0.8343 -0.4735
  454DMSO    H3 4844   2.409   4.070   4.424 -0.6581 -0.6609  1.6724
  454DMSO    S1 4845   2.203   3.960   4.440 -0.1401  0.1053  0.0722
  454DMSO    C2 4846   2.246   3.953   4.611 -0.1745  0.0906  0.2423
  454DMSO    H4 4847   2.227   3.847   4.633  0.0400 -0.1640 -0.7349
  454DMSO    H5 4848   2.350   3.986   4.619 -0.8327  2.4731 -0.3025
  454DMSO    H6 4849   2.171   4.004   4.673 -1.6398  0.7861 -1.9928
  454DMSO    O1 4850   2.264   3.840   4.382  0.0452 -0.0902  0.3026
  455DMSO    C1 4851   3.849   0.704   1.945  0.5131  0.0782 -0.0594
  455DMSO    H1 4852   3.904   0.789   1.904 -0.0110 -0.8457 -2.9518
  455DMSO    H2 4853   3.885   0.610   1.901 -0.7581  0.0399 -1.0804
  455DMSO    H3 4854   3.746   0.716   1.912 -0.6227  1.1464  3.4595
  455DMSO    S1 4855   3.836   0.712   2.124 -0.0549 -0.1656  0.0401
  455DMSO    C2 4856   3.812   0.531   2.127  0.1347 -0.1479 -0.3467
  455DMSO    H4 4857   3.769   0.498   2.032  3.0326 -1.1753 -1.4262
  455DMSO    H5 4858   3.912   0.486   2.129  1.1126  1.9380  0.4870
  455DMSO    H6 4859   3.756   0.501   2.216  0.3070  1.3878  0.3130
  455DMSO    O1 4860   3.701   0.763   2.141  0.3106  0.1720  0.0866
  456DMSO    C1 4861   1.021   3.251   0.957 -1.5032  0.5788  0.6274
  456DMSO    H1 4862   1.039   3.149   0.923 -0.4015 -0.0333  2.8986
  456DMSO    H2 4863   0.949   3.292   0.885  0.9074  1.4622 -1.4540
  456DMSO    H3 4864   1.120   3.294   0.938 -1.3395  0.0244  0.1981
  456DMSO    S1 4865   0.981   3.260   1.129  0.2759 -0.0713  0.3212
  456DMSO    C2 4866   0.814   3.189   1.109 -0.4151  0.1140 -0.0048
  456DMSO    H4 4867   0.753   3.262   1.056  1.9108  0.6623 -2.1086
  456DMSO    H5 4868   0.809   3.089   1.067 -2.0612  0.2012 -0.0577
  456DMSO    H6 4869   0.786   3.171   1.214 -0.3525 -1.4876 -0.2379
  456DMSO    O1 4870   0.952   3.402   1.155 -0.1190  0.3936  0.0959
  457DMSO    C1 4871   3.946   0.917   0.586 -0.2681  0.0103 -0.4792
  457DMSO    H1 4872   3.952   0.973   0.492 -0.7624 -2.1790 -1.9021
  457DMSO    H2 4873   3.886   0.971   0.659  0.3642 -0.1700  0.1800
  457DMSO    H3 4874   4.048   0.897   0.617 -0.7400  0.0290  1.1648
  457DMSO    S1 4875   3.868   0.762   0.551  0.2628  0.1004  0.0875
  457DMSO    C2 4876   3.906   0.756   0.379 -0.0111  0.0978  0.7631
  457DMSO    H4 4877   3.849   0.671   0.339  0.3858  1.3576 -2.7934
  457DMSO    H5 4878   3.867   0.851   0.343  1.1600  0.7845  1.2595
  457DMSO    H6 4879   4.012   0.741   0.360  0.1192  0.3249  1.2835
  457DMSO    O1 4880   3.722   0.780   0.548  0.5682  0.1260 -0.6044
  458DMSO    C1 4881   1.861   3.671   0.185 -0.5407 -0.4212 -0.9360
  458DMSO    H1 4882   1.798   3.752   0.224 -1.0432 -1.3190  0.1704
  458DMSO    H2 4883   1.833   3.657   0.081  0.9298  3.2960 -2.0025
  458DMSO    H3 4884   1.874   3.587   0.254 -0.3196  1.8233  1.9674
  458DMSO    S1 4885   2.026   3.728   0.181 -0.7289  0.0567  0.2991
  458DMSO    C2 4886   2.114   3.588   0.127 -0.3896 -0.5323  0.4634
  458DMSO    H4 4887   2.071   3.498   0.171  0.8718 -1.1507  0.5039
  458DMSO    H5 4888   2.095   3.579   0.020 -0.3428  0.7573  0.3269
  458DMSO    H6 4889   2.221   3.600   0.146  0.2093  2.1710 -3.3293
  458DMSO    O1 4890   2.061   3.739   0.315 -0.2554  0.3198 -0.4759
  459DMSO    C1 4891   4.121   3.889   4.780 -0.0328  0.1799 -0.3702
  459DMSO    H1 4892   4.079   3.904   4.879  0.1965  0.2048 -0.2776
  459DMSO    H2 4893   4.228   3.869   4.788 -0.0884  0.1533  0.3231
  459DMSO    H3 4894   4.107   3.973   4.711 -0.3115 -1.9045 -3.0569
  459DMSO    S1 4895   4.050   3.743   4.703  0.3208 -0.2461  0.2613
  459DMSO    C2 4896   4.157   3.615   4.746 -0.5653 -0.1748 -0.0496
  459DMSO    H4 4897   4.253   3.668   4.745 -2.4545  3.6599  1.3357
  459DMSO    H5 4898   4.133   3.582   4.847  0.0084  0.6261  0.3598
  459DMSO    H6 4899   4.130   3.538   4.674 -3.1430 -0.1523  0.8007
  459DMSO    O1 4900   4.060   3.778   4.557  0.7841  0.0161 -0.0239
  460DMSO    C1 4901   0.856   2.331   4.080 -0.6465  0.2046  0.5696
  460DMSO    H1 4902   0.819   2.273   4.166  0.7903 -2.4286 -0.4617
  460DMSO    H2 4903   0.954   2.354   4.121 -1.1198 -0.1542  1.9875
  460DMSO    H3 4904   0.796   2.421   4.067 -0.5131  0.2419  0.2235
  460DMSO    S1 4905   0.863   2.228   3.932 -0.1335  0.2517 -0.2405
  460DMSO    C2 4906   0.701   2.168   3.946  0.9665  0.8228  0.0845
  460DMSO    H4 4907   0.693   2.064   3.916 -0.1913  0.9834 -0.2308
  460DMSO    H5 4908   0.661   2.171   4.047 -0.2767 -0.1442 -0.3632
  460DMSO    H6 4909   0.635   2.221   3.876  0.3164  0.5433  0.4796
  460DMSO    O1 4910   0.947   2.110   3.976 -0.1343 -0.5229 -0.1800
  461DMSO    C1 4911   3.890   1.308   0.803  0.1371 -0.9721  0.1467
  461DMSO    H1 4912   3.920   1.203   0.815 -0.5086 -1.2268 -0.3859
  461DMSO    H2 4913   3.967   1.374   0.843 -1.4468  0.8577  0.2973
  461DMSO    H3 4914   3.790   1.325   0.843 -0.6113  0.2756 -2.1110
  461DMSO    S1 4915   3.891   1.341   0.630  0.1146  0.3029  0.5564
  461DMSO    C2 4916   3.777   1.486   0.648 -0.1322 -0.7535  0.1322
  461DMSO    H4 4917   3.834   1.579   0.654 -2.7272  1.1616 -2.3858
  461DMSO    H5 4918   3.726   1.493   0.552 -0.6530  0.2997  0.4796
  461DMSO    H6 4919   3.697   1.484   0.722  0.1297 -1.4934  0.4090
  461DMSO    O1 4920   3.798   1.229   0.579  0.3469  0.9271  0.1530
  462DMSO    C1 4921   0.162   1.378   0.852  0.6946  0.7480  0.1257
  462DMSO    H1 4922   0.216   1.284   0.862  0.4805  0.1168 -3.3451
  462DMSO    H2 4923   0.186   1.443   0.936 -0.9568  0.9159  0.5056
  462DMSO    H3 4924   0.054   1.359   0.857  0.8921 -0.1486  2.4279
  462DMSO    S1 4925   0.224   1.453   0.702  0.1092 -0.0720  0.4359
  462DMSO    C2 4926   0.387   1.494   0.764 -0.5461  0.7927  0.1109
  462DMSO    H4 4927   0.418   1.415   0.832 -1.2486 -0.9273 -1.4798
  462DMSO    H5 4928   0.454   1.512   0.679 -0.4123  2.0501  0.4559
  462DMSO    H6 4929   0.385   1.587   0.821  0.4316  1.3831 -0.7876
  462DMSO    O1 4930   0.160   1.587   0.710 -0.1979 -0.1646 -0.3126
  463DMSO    C1 4931   4.183   2.117   1.928 -0.0252 -0.5291 -0.6817
  463DMSO    H1 4932   4.163   2.014   1.959 -2.0776 -0.6666 -2.2490
  463DMSO    H2 4933   4.275   2.130   1.870  0.8821 -1.1140  0.5517
  463DMSO    H3 4934   4.190   2.174   2.021  0.4257  0.4161 -1.2856
  463DMSO    S1 4935   4.024   2.161   1.859 -0.0796  0.2839  0.2250
  463DMSO    C2 4936   4.083   2.288   1.750  0.4077 -0.1489  0.1542
  463DMSO    H4 4937   4.143   2.248   1.667 -2.1607 -0.6787 -1.5690
  463DMSO    H5 4938   3.993   2.333   1.706  1.0296 -1.4788 -2.7472
  463DMSO    H6 4939   4.144   2.363   1.800  0.2453 -1.1980  1.9789
  463DMSO    O1 4940   3.952   2.237   1.968 -0.8816  0.1452  0.2705
  464DMSO    C1 4941   3.901   0.574   4.265  0.2281 -0.0154  0.1188
  464DMSO    H1 4942   3.935   0.477   4.302 -0.8625 -0.3042  0.3952
  464DMSO    H2 4943   3.990   0.628   4.234  1.0891 -1.6921 -0.4625
  464DMSO    H3 4944   3.843   0.622   4.345  1.2051  0.6415  0.4475
  464DMSO    S1 4945   3.800   0.536   4.127 -0.2406 -0.0463  0.0494
  464DMSO    C2 4946   3.702   0.686   4.149 -0.0231 -0.1092  0.2304
  464DMSO    H4 4947   3.621   0.692   4.076  1.6899  2.8847 -1.6244
  464DMSO    H5 4948   3.658   0.681   4.250 -1.7908 -1.0550 -0.5416
  464DMSO    H6 4949   3.757   0.780   4.137  2.0782 -1.4764 -1.5164
  464DMSO    O1 4950   3.713   0.435   4.185 -0.4243  0.4125 -0.7087
  465DMSO    C1 4951   3.349   0.110   3.654 -0.1209 -0.2410  1.1747
  465DMSO    H1 4952   3.451   0.149   3.666 -0.4481  0.9659  0.1681
  465DMSO    H2 4953   3.288   0.180   3.597 -0.3794 -0.1965  1.4986
  465DMSO    H3 4954   3.307   0.094   3.754 -0.4384  1.1003  1.2667
  465DMSO    S1 4955   3.364  -0.046   3.566  0.0961  0.5226  0.3657
  465DMSO    C2 4956   3.408   0.039   3.417  0.2435  0.2146  0.1334
  465DMSO    H4 4957   3.501   0.092   3.436  0.8034 -0.3393 -0.9524
  465DMSO    H5 4958   3.420  -0.040   3.342 -1.0474  0.3977 -0.2947
  465DMSO    H6 4959   3.324   0.105   3.393  1.2112  1.1350 -0.8418
  465DMSO    O1 4960   3.224  -0.079   3.546  0.2158 -0.1909  0.1527
  466DMSO    C1 4961   2.808   3.403   1.215  0.1984  0.3612  0.4136
  466DMSO    H1 4962   2.743   3.451   1.141  1.2805  1.3204  0.0642
  466DMSO    H2 4963   2.891   3.356   1.163 -0.7103  1.0359 -1.7882
  466DMSO    H3 4964   2.753   3.330   1.276 -0.1604  0.8650  0.7063
  466DMSO    S1 4965   2.878   3.518   1.328  0.2501  0.1700 -0.0892
  466DMSO    C2 4966   2.969   3.615   1.207  0.3192 -0.4553  0.7008
  466DMSO    H4 4967   2.904   3.665   1.135  0.9994 -0.4162  0.1008
  466DMSO    H5 4968   3.012   3.695   1.267 -0.2346  0.3086  0.0970
  466DMSO    H6 4969   3.049   3.559   1.158 -0.5204  0.2182 -1.5484
  466DMSO    O1 4970   2.995   3.441   1.383 -0.3754 -0.1984 -0.2336
  467DMSO    C1 4971   4.935   0.816   0.580  0.4608  0.0236  0.7942
  467DMSO    H1 4972   4.945   0.713   0.543 -0.3693  0.7986 -1.7835
  467DMSO    H2 4973   5.013   0.875   0.531 -0.6005 -0.0336 -1.0354
  467DMSO    H3 4974   4.933   0.810   0.689  2.6038 -0.9334  0.8281
  467DMSO    S1 4975   4.784   0.887   0.514 -0.0068  0.0150 -0.3353
  467DMSO    C2 4976   4.681   0.743   0.546 -0.0749 -0.3511  0.2637
  467DMSO    H4 4977   4.667   0.732   0.654  0.4094 -0.7076  0.2948
  467DMSO    H5 4978   4.582   0.758   0.502  0.7507 -0.4862 -1.7483
  467DMSO    H6 4979   4.719   0.648   0.509  1.4505  0.0607  0.7264
  467DMSO    O1 4980   4.820   0.852   0.371  0.2022  0.0755 -0.0315
  468DMSO    C1 4981   2.731   3.071   2.880  0.5208  0.5516 -0.1673
  468DMSO    H1 4982   2.796   3.032   2.959 -1.6371  0.6261  1.7730
  468DMSO    H2 4983   2.759   3.034   2.781 -1.0800 -1.5867  0.1099
  468DMSO    H3 4984   2.726   3.180   2.877  2.1322  0.6818  0.7370
  468DMSO    S1 4985   2.571   3.001   2.904 -0.0746 -0.1890  0.2345
  468DMSO    C2 4986   2.587   2.852   2.821 -0.2184  0.7061 -0.1773
  468DMSO    H4 4987   2.598   2.874   2.715  0.0336 -0.6014 -0.4482
  468DMSO    H5 4988   2.679   2.804   2.855 -0.4073 -0.0833 -0.7337
  468DMSO    H6 4989   2.500   2.790   2.845 -0.1912  1.5481  2.4310
  468DMSO    O1 4990   2.494   3.073   2.803  0.4422 -0.0786  0.1807
  469DMSO    C1 4991   0.667   4.363   3.198 -0.1667 -0.1207 -0.7211
  469DMSO    H1 4992   0.752   4.311   3.155 -0.3160  0.4268 -1.7192
  469DMSO    H2 4993   0.595   4.378   3.116 -1.5768  1.0573  0.6591
  469DMSO    H3 4994   0.701   4.462   3.229  0.0378 -0.1562 -0.8293
  469DMSO    S1 4995   0.586   4.276   3.337  0.2879  0.2797  0.3312
  469DMSO    C2 4996   0.724   4.210   3.424  0.1486  0.5547 -0.0559
  469DMSO    H4 4997   0.706   4.103   3.439  1.3250  0.5761  1.8401
  469DMSO    H5 4998   0.805   4.224   3.352  0.5990 -0.4767  0.2278
  469DMSO    H6 4999   0.751   4.266   3.514 -2.6682  0.7297  0.7833
  469DMSO    O1 5000   0.521   4.171   3.260 -0.3222 -0.0554  0.5710
  470DMSO    C1 5001   0.801   2.173   0.630  0.4876 -0.1311  0.1654
  470DMSO    H1 5002   0.806   2.178   0.521 -0.1058 -0.3417  0.1277
  470DMSO    H2 5003   0.735   2.091   0.658  0.9022 -1.6260 -2.8675
  470DMSO    H3 5004   0.779   2.272   0.672  2.4285  0.9466 -1.1963
  470DMSO    S1 5005   0.971   2.153   0.686 -0.0180 -0.0061  0.2866
  470DMSO    C2 5006   0.952   1.974   0.694 -0.1244  0.1911 -0.1029
  470DMSO    H4 5007   1.047   1.925   0.719 -0.8710 -0.9357  0.6121
  470DMSO    H5 5008   0.871   1.938   0.759  0.0378 -1.2188 -0.6594
  470DMSO    H6 5009   0.926   1.947   0.592 -2.2294 -0.6183  0.5795
  470DMSO    O1 5010   0.963   2.203   0.825  0.0437  0.1346  0.0768
  471DMSO    C1 5011   2.976   3.955   3.988 -0.5616  0.2298  0.3647
  471DMSO    H1 5012   3.035   3.868   4.018  2.8000  2.2190  0.1360
  471DMSO    H2 5013   3.014   4.039   4.048  1.8855  0.5368 -1.4368
  471DMSO    H3 5014   2.868   3.966   3.990 -0.4803  1.1651  0.3229
  471DMSO    S1 5015   3.042   3.988   3.822 -0.7392 -0.6775  0.3604
  471DMSO    C2 5016   2.942   4.130   3.779  0.1532 -0.0857  0.4649
  471DMSO    H4 5017   2.951   4.213   3.851 -0.7316  2.6187 -2.3462
  471DMSO    H5 5018   2.982   4.187   3.695 -1.7434  1.6820  0.6958
  471DMSO    H6 5019   2.835   4.114   3.774  0.3824 -1.3981 -0.9359
  471DMSO    O1 5020   2.984   3.888   3.733  0.4271  0.3276  0.1020
  472DMSO    C1 5021   1.036   1.061   2.344  0.3158 -0.4744  0.0638
  472DMSO    H1 5022   1.038   0.959   2.304  2.7880 -1.4845  2.4264
  472DMSO    H2 5023   1.134   1.098   2.313  1.1868 -3.1500 -0.6327
  472DMSO    H3 5024   1.022   1.050   2.452 -0.9864  2.8236  0.3401
  472DMSO    S1 5025   0.915   1.177   2.283  0.3107 -0.2327 -0.2099
  472DMSO    C2 5026   0.776   1.058   2.287 -0.4476 -0.3943  0.9628
  472DMSO    H4 5027   0.814   0.967   2.240 -0.0848 -1.3382  3.0128
  472DMSO    H5 5028   0.760   1.035   2.392 -0.1209 -0.7782  0.9282
  472DMSO    H6 5029   0.683   1.095   2.242  0.1768  1.3843  1.0721
  472DMSO    O1 5030   0.940   1.193   2.139  0.0051  0.0619  0.1390
  473DMSO    C1 5031   4.867   0.933   5.043  0.1231 -0.2235 -1.0254
  473DMSO    H1 5032   4.915   0.852   5.098  1.7529  0.0663 -1.9526
  473DMSO    H2 5033   4.866   1.025   5.103 -0.5564 -1.5129  1.0495
  473DMSO    H3 5034   4.763   0.910   5.018  0.3147  0.1828 -2.2521
  473DMSO    S1 5035   4.967   0.946   4.892  0.2415  0.1523  0.4192
  473DMSO    C2 5036   4.875   1.080   4.817  0.3758 -0.3489  0.1660
  473DMSO    H4 5037   4.886   1.159   4.892 -1.5155  1.2493 -1.1303
  473DMSO    H5 5038   4.918   1.112   4.722 -1.6639  0.2574 -0.6051
  473DMSO    H6 5039   4.770   1.049   4.815  0.3207 -0.5211  2.5766
  473DMSO    O1 5040   4.918   0.828   4.806 -0.8447  0.3012  0.0682
  474DMSO    C1 5041   2.656   3.658   1.533 -0.2959 -0.3250 -0.0925
  474DMSO    H1 5042   2.695   3.754   1.498  0.0362 -0.8585 -1.2532
  474DMSO    H2 5043   2.681   3.631   1.635 -0.9753  1.9181  0.7407
  474DMSO    H3 5044   2.670   3.577   1.461 -1.3823  0.3280 -1.0997
  474DMSO    S1 5045   2.483   3.676   1.512  0.2116 -0.0660 -0.1694
  474DMSO    C2 5046   2.477   3.716   1.345  0.2888  0.1205  0.0516
  474DMSO    H4 5047   2.545   3.800   1.326  0.2807 -0.1000 -1.0441
  474DMSO    H5 5048   2.503   3.622   1.296 -2.3296 -2.0081  2.4040
  474DMSO    H6 5049   2.372   3.739   1.326 -0.6384 -3.7819 -0.2847
  474DMSO    O1 5050   2.445   3.805   1.577 -0.1346  0.9858 -0.0584
  475DMSO    C1 5051   2.210   4.598   1.941  0.1762  1.6259 -0.8967
  475DMSO    H1 5052   2.205   4.532   1.854 -0.6716  1.5773 -0.8193
  475DMSO    H2 5053   2.160   4.695   1.928 -2.4546  0.3475 -1.0740
  475DMSO    H3 5054   2.314   4.601   1.973  0.9227 -1.8725 -2.5026
  475DMSO    S1 5055   2.123   4.517   2.083 -0.3801 -0.2031  0.0044
  475DMSO    C2 5056   2.165   4.645   2.201  0.6615 -0.2998  0.4774
  475DMSO    H4 5057   2.131   4.607   2.297 -1.2354  1.3891  0.5494
  475DMSO    H5 5058   2.274   4.652   2.200  0.6844 -0.6399  0.1850
  475DMSO    H6 5059   2.103   4.731   2.173 -0.0840 -0.9992 -0.0669
  475DMSO    O1 5060   2.226   4.412   2.119  0.1412  0.2881 -0.3031
  476DMSO    C1 5061   3.733   4.324   5.120  0.3413  0.2796  0.4515
  476DMSO    H1 5062   3.785   4.390   5.190  0.2563 -0.4463  1.2131
  476DMSO    H2 5063   3.748   4.354   5.016  0.4096 -2.5640 -0.4473
  476DMSO    H3 5064   3.627   4.338   5.138 -0.3199  0.7953 -3.0636
  476DMSO    S1 5065   3.786   4.150   5.134 -0.0408  0.3148  0.7224
  476DMSO    C2 5066   3.730   4.139   5.303 -0.4494  0.2103  0.4234
  476DMSO    H4 5067   3.622   4.152   5.319 -0.6293  0.3749 -0.8766
  476DMSO    H5 5068   3.769   4.041   5.333  1.4193 -0.2430 -2.9896
  476DMSO    H6 5069   3.772   4.214   5.370 -0.5541 -0.4392  1.2375
  476DMSO    O1 5070   3.930   4.153   5.153  0.0815  0.2290  0.0795
  477DMSO    C1 5071   0.608   0.435   0.203 -0.0724 -0.2831  0.6410
  477DMSO    H1 5072   0.701   0.464   0.152 -0.2160  1.6730  1.3874
  477DMSO    H2 5073   0.610   0.336   0.248  1.5879  0.2720  1.8940
  477DMSO    H3 5074   0.519   0.436   0.140 -0.1794  0.4776  0.7888
  477DMSO    S1 5075   0.587   0.551   0.341  0.1291  0.1396 -0.1485
  477DMSO    C2 5076   0.720   0.513   0.462 -0.5982  0.0691  0.3205
  477DMSO    H4 5077   0.687   0.535   0.563 -0.0763 -2.9625  1.2571
  477DMSO    H5 5078   0.732   0.404   0.466  2.3606  0.2812  0.0442
  477DMSO    H6 5079   0.808   0.565   0.423 -1.0335 -0.6902 -1.8067
  477DMSO    O1 5080   0.470   0.496   0.416 -0.9107  0.1117  0.2538
  478DMSO    C1 5081   0.765   3.098   3.999 -0.4468  0.1544 -0.6694
  478DMSO    H1 5082   0.714   3.195   4.002  0.6585  0.7462 -0.2891
  478DMSO    H2 5083   0.777   3.074   3.893  1.3613  0.8832 -0.6583
  478DMSO    H3 5084   0.707   3.020   4.049 -1.4663  0.4520 -1.3482
  478DMSO    S1 5085   0.930   3.114   4.064  0.0608 -0.5442 -0.3025
  478DMSO    C2 5086   0.876   3.163   4.229 -0.9724 -0.3393 -0.2525
  478DMSO    H4 5087   0.786   3.225   4.217 -0.1264  0.7818 -1.0297
  478DMSO    H5 5088   0.861   3.079   4.296  1.3240 -0.3506  0.3073
  478DMSO    H6 5089   0.957   3.226   4.265 -0.8071 -0.7659  0.1319
  478DMSO    O1 5090   0.974   3.234   3.993 -0.0362  0.0530  0.3218
  479DMSO    C1 5091   1.287   1.390   2.391 -0.4728  0.5255  0.2070
  479DMSO    H1 5092   1.381   1.355   2.436  0.0185 -0.3591 -1.4067
  479DMSO    H2 5093   1.221   1.303   2.392  1.5575 -1.0955  0.3378
  479DMSO    H3 5094   1.295   1.414   2.285  0.1724 -1.9938 -0.3881
  479DMSO    S1 5095   1.197   1.518   2.485 -0.2112 -0.1297  0.1332
  479DMSO    C2 5096   1.071   1.527   2.365 -0.9132  0.0978 -0.3373
  479DMSO    H4 5097   1.102   1.567   2.268 -1.5913  1.3232 -0.0631
  479DMSO    H5 5098   1.039   1.422   2.361  1.6065 -0.7070 -1.6845
  479DMSO    H6 5099   0.996   1.592   2.410 -0.5413  0.9257 -0.8808
  479DMSO    O1 5100   1.271   1.647   2.473 -0.3441  0.2378 -0.1840
  480DMSO    C1 5101   3.808   4.881   5.115  0.2111 -0.8183 -0.1493
  480DMSO    H1 5102   3.727   4.934   5.065  1.9262  1.8919 -0.2576
  480DMSO    H2 5103   3.823   4.909   5.220  0.9573  1.0044 -0.7118
  480DMSO    H3 5104   3.895   4.900   5.052  0.0358 -0.8411 -0.3992
  480DMSO    S1 5105   3.773   4.706   5.116 -0.0096 -0.1190  0.4128
  480DMSO    C2 5106   3.736   4.692   4.947  0.1702  0.3494 -0.8889
  480DMSO    H4 5107   3.818   4.722   4.881  0.5420 -0.8562 -0.9996
  480DMSO    H5 5108   3.708   4.590   4.920 -1.6366  0.0362  1.8107
  480DMSO    H6 5109   3.653   4.761   4.929 -1.4305 -1.4627 -0.7591
  480DMSO    O1 5110   3.652   4.686   5.201 -0.0848 -0.0441  0.0875
  481DMSO    C1 5111   1.250   2.055   4.396 -0.7430  1.0932  0.4808
  481DMSO    H1 5112   1.198   1.990   4.467  0.3207  0.9921  1.1961
  481DMSO    H2 5113   1.342   2.097   4.437  0.3913  0.4628 -1.3382
  481DMSO    H3 5114   1.184   2.127   4.346  0.3872  0.4225 -2.1256
  481DMSO    S1 5115   1.295   1.944   4.264  1.0464 -0.0404 -0.3700
  481DMSO    C2 5116   1.391   1.835   4.371 -0.2288  0.4979  0.2963
  481DMSO    H4 5117   1.330   1.782   4.444  0.2489  0.4740  0.6786
  481DMSO    H5 5118   1.438   1.764   4.302 -1.1538 -0.6320  0.8034
  481DMSO    H6 5119   1.480   1.890   4.402  2.2595 -1.5267 -2.6858
  481DMSO    O1 5120   1.389   2.036   4.186 -0.4006  0.3773  0.4161
  482DMSO    C1 5121   4.759   1.570   0.086 -0.2187  0.1783  0.0446
  482DMSO    H1 5122   4.854   1.550   0.035  1.1260  1.8604  1.7760
  482DMSO    H2 5123   4.741   1.677   0.080  1.2309  0.5796  2.0474
  482DMSO    H3 5124   4.768   1.539   0.190 -0.1173 -1.4833 -0.4169
  482DMSO    S1 5125   4.627   1.483   0.006 -0.2151 -0.1353  0.2451
  482DMSO    C2 5126   4.654   1.561  -0.155  0.3129  0.2524 -0.0825
  482DMSO    H4 5127   4.605   1.658  -0.170 -2.7897 -1.1759  0.0540
  482DMSO    H5 5128   4.761   1.580  -0.172 -0.2431  1.4904 -2.6688
  482DMSO    H6 5129   4.611   1.493  -0.229  0.1294 -0.5572  0.7468
  482DMSO    O1 5130   4.507   1.559   0.050 -0.4276  0.7029 -0.3175
  483DMSO    C1 5131   3.328   4.447   2.239  0.3050 -0.3780  0.0772
  483DMSO    H1 5132   3.261   4.452   2.152 -1.8350  0.0616  1.6827
  483DMSO    H2 5133   3.346   4.549   2.273 -0.7351 -0.3827  0.6936
  483DMSO    H3 5134   3.419   4.391   2.218  0.8784  1.6778 -3.9222
  483DMSO    S1 5135   3.205   4.362   2.333 -0.5293  0.5503  0.4830
  483DMSO    C2 5136   3.251   4.437   2.486 -0.4049 -0.5668 -0.0283
  483DMSO    H4 5137   3.231   4.544   2.471 -2.9042 -1.2089 -1.7947
  483DMSO    H5 5138   3.183   4.392   2.559 -1.1436  0.2506 -0.1872
  483DMSO    H6 5139   3.357   4.423   2.507  0.8392  4.6354 -1.3995
  483DMSO    O1 5140   3.252   4.221   2.328 -0.5063 -0.6856  0.0215
  484DMSO    C1 5141   1.763   2.230   3.010  0.0621  0.1425 -0.5317
  484DMSO    H1 5142   1.690   2.311   3.010 -0.9662 -0.7034 -2.6965
  484DMSO    H2 5143   1.778   2.189   3.110 -0.4678 -0.2733 -0.6196
  484DMSO    H3 5144   1.859   2.261   2.968 -0.3648  2.7021  0.2067
  484DMSO    S1 5145   1.719   2.102   2.900  0.4630 -0.4523 -0.1071
  484DMSO    C2 5146   1.537   2.148   2.904 -0.2766  0.0941  0.1792
  484DMSO    H4 5147   1.495   2.147   3.005  0.4010 -3.4513  0.5462
  484DMSO    H5 5148   1.525   2.250   2.866  0.0677 -0.0463 -0.3032
  484DMSO    H6 5149   1.487   2.095   2.823 -0.3031  1.2901 -0.6124
  484DMSO    O1 5150   1.741   1.977   2.973  0.5061  0.0707  0.0881
  485DMSO    C1 5151   2.508   4.048   2.485  0.4439 -0.7830 -0.2543
  485DMSO    H1 5152   2.548   3.979   2.560 -0.4610 -0.1601  0.8269
  485DMSO    H2 5153   2.550   4.148   2.493  0.6294 -0.8156 -0.8276
  485DMSO    H3 5154   2.399   4.037   2.492  0.3486  0.0274 -0.3595
  485DMSO    S1 5155   2.566   3.993   2.323  0.2608 -0.0403  0.3667
  485DMSO    C2 5156   2.467   4.118   2.235 -0.4028  0.2559 -1.2821
  485DMSO    H4 5157   2.529   4.207   2.227  0.5509 -0.2935 -0.2182
  485DMSO    H5 5158   2.456   4.063   2.140 -0.6914  1.2372 -1.8296
  485DMSO    H6 5159   2.374   4.139   2.289  1.5705  2.2720  1.5883
  485DMSO    O1 5160   2.492   3.867   2.303 -0.3345 -0.2711 -0.7945
  486DMSO    C1 5161   2.317   0.819   3.287  0.3890  0.1981 -0.0810
  486DMSO    H1 5162   2.395   0.885   3.248 -1.1049  2.2690  0.2668
  486DMSO    H2 5163   2.339   0.717   3.257  1.5821 -0.4442  2.6781
  486DMSO    H3 5164   2.219   0.856   3.256 -0.1278 -0.9969  0.0556
  486DMSO    S1 5165   2.343   0.836   3.461  0.1389  0.3409  0.1602
  486DMSO    C2 5166   2.229   0.710   3.507 -0.1687 -0.0971  0.1452
  486DMSO    H4 5167   2.236   0.703   3.615  0.3549  0.5206  0.1531
  486DMSO    H5 5168   2.133   0.748   3.471  0.1209  0.2360 -0.2905
  486DMSO    H6 5169   2.251   0.612   3.464 -2.4752 -0.2206 -0.9326
  486DMSO    O1 5170   2.268   0.960   3.493  0.0289 -0.7977 -0.4051
  487DMSO    C1 5171   4.705   3.694   0.500 -0.4409 -0.0872 -0.4156
  487DMSO    H1 5172   4.792   3.651   0.450  0.3730  3.1218 -1.9835
  487DMSO    H2 5173   4.626   3.620   0.483 -0.1411 -1.1285  2.1240
  487DMSO    H3 5174   4.682   3.789   0.452 -3.3570 -1.0900 -1.2554
  487DMSO    S1 5175   4.724   3.708   0.682  0.0462 -0.4072 -0.0660
  487DMSO    C2 5176   4.765   3.534   0.713  0.6297  0.0164 -0.0102
  487DMSO    H4 5177   4.747   3.517   0.820 -0.8707 -0.2633 -0.2752
  487DMSO    H5 5178   4.701   3.465   0.657 -0.5476  0.9301  0.1529
  487DMSO    H6 5179   4.871   3.527   0.690  0.8599  1.4373  0.5229
  487DMSO    O1 5180   4.582   3.718   0.723 -0.6638 -0.1397 -0.0478
  488DMSO    C1 5181   0.272   0.226   1.734  0.0961 -0.1583 -0.6564
  488DMSO    H1 5182   0.350   0.174   1.791 -0.0485  1.1291  0.7880
  488DMSO    H2 5183   0.207   0.271   1.809  0.0477 -2.0831  0.5027
  488DMSO    H3 5184   0.227   0.149   1.671  0.4189  0.6676 -1.9470
  488DMSO    S1 5185   0.324   0.340   1.599 -0.5968  0.0310  0.2187
  488DMSO    C2 5186   0.164   0.410   1.550 -0.0515 -0.2908  0.6505
  488DMSO    H4 5187   0.175   0.448   1.448  2.3976 -0.6870  0.7037
  488DMSO    H5 5188   0.086   0.333   1.550 -0.7317  0.3904  1.3209
  488DMSO    H6 5189   0.140   0.491   1.618 -1.3470 -0.6631  0.6520
  488DMSO    O1 5190   0.375   0.244   1.493  0.1447  0.5887 -0.0359
  489DMSO    C1 5191   0.444   1.053   3.158 -0.2997 -0.0950 -0.2982
  489DMSO    H1 5192   0.552   1.044   3.140 -0.3720  1.5072 -1.7627
  489DMSO    H2 5193   0.380   1.096   3.082 -0.5296  3.5116  1.7157
  489DMSO    H3 5194   0.418   1.110   3.248 -1.2636 -0.3228 -0.4227
  489DMSO    S1 5195   0.388   0.881   3.196  0.7794 -0.0748 -0.1780
  489DMSO    C2 5196   0.222   0.939   3.249  0.4046  0.2166 -0.5242
  489DMSO    H4 5197   0.178   1.015   3.185  0.9523 -0.4129 -1.6665
  489DMSO    H5 5198   0.160   0.849   3.256  2.6680 -1.3552  0.4702
  489DMSO    H6 5199   0.234   0.996   3.342  1.4680  1.5456 -1.4397
  489DMSO    O1 5200   0.459   0.843   3.323 -0.4423 -0.1937  0.0677
  490DMSO    C1 5201   0.080   3.544   1.667 -0.2729  0.3883  0.2167
  490DMSO    H1 5202  -0.001   3.475   1.694  0.0216 -1.1170 -2.3927
  490DMSO    H2 5203   0.075   3.580   1.564  0.9327 -1.5133 -0.5641
  490DMSO    H3 5204   0.171   3.484   1.674 -1.3352 -1.3554 -0.1860
  490DMSO    S1 5205   0.094   3.700   1.764  0.0842 -0.2018 -0.2960
  490DMSO    C2 5206  -0.024   3.799   1.670  0.6144  0.2761  0.6993
  490DMSO    H4 5207  -0.123   3.753   1.675 -0.0548  1.5808 -0.0161
  490DMSO    H5 5208  -0.033   3.899   1.712  1.5601  0.5069  0.3894
  490DMSO    H6 5209   0.016   3.811   1.569 -0.4023 -0.5121  0.1888
  490DMSO    O1 5210   0.222   3.758   1.714  0.2345  0.1904 -0.1934
  491DMSO    C1 5211   4.549   1.142   1.481 -0.7891 -0.6141 -0.2531
  491DMSO    H1 5212   4.573   1.048   1.430 -0.2688 -1.7957  2.0083
  491DMSO    H2 5213   4.644   1.184   1.513 -0.3145 -0.8074 -1.3633
  491DMSO    H3 5214   4.485   1.115   1.566 -0.7001 -0.1232 -0.0274
  491DMSO    S1 5215   4.473   1.267   1.371  0.2322 -0.2955  0.4268
  491DMSO    C2 5216   4.517   1.394   1.476 -0.1970 -0.0472 -0.3017
  491DMSO    H4 5217   4.479   1.385   1.578 -0.0890  0.0063 -0.2562
  491DMSO    H5 5218   4.625   1.409   1.479 -0.2964  0.7008 -0.3008
  491DMSO    H6 5219   4.467   1.485   1.440 -4.5287 -2.6031 -1.4766
  491DMSO    O1 5220   4.328   1.255   1.393  0.2754 -0.7019 -0.1129
  492DMSO    C1 5221   4.680   4.717   2.437 -0.3466  0.1707  0.4756
  492DMSO    H1 5222   4.787   4.719   2.416  0.7460 -2.3812  4.5873
  492DMSO    H2 5223   4.641   4.637   2.373  0.2809  0.7617 -0.6644
  492DMSO    H3 5224   4.621   4.809   2.428  0.5663  0.5813 -2.0138
  492DMSO    S1 5225   4.691   4.675   2.614  0.2263  0.3459  0.6585
  492DMSO    C2 5226   4.765   4.504   2.601  0.5425  0.1429 -0.5127
  492DMSO    H4 5227   4.699   4.445   2.537  1.4029 -1.3085 -0.0972
  492DMSO    H5 5228   4.857   4.527   2.545  0.1791  1.7975 -0.4814
  492DMSO    H6 5229   4.778   4.469   2.703 -1.9636 -2.1327 -0.8601
  492DMSO    O1 5230   4.553   4.652   2.660 -0.1670  1.1099  0.1472
  493DMSO    C1 5231   1.610   0.965   2.237  0.4162 -0.1756  0.4083
  493DMSO    H1 5232   1.602   1.052   2.170  4.2187 -0.3059 -0.4491
  493DMSO    H2 5233   1.714   0.931   2.235  0.9974  1.5413 -0.1848
  493DMSO    H3 5234   1.555   0.877   2.203  0.2526  0.3731 -0.8192
  493DMSO    S1 5235   1.559   0.988   2.411 -0.3543  0.3350  0.0379
  493DMSO    C2 5236   1.384   1.038   2.384  0.1398  0.3455 -0.3376
  493DMSO    H4 5237   1.323   0.959   2.340 -0.6233  2.8649 -4.2367
  493DMSO    H5 5238   1.335   1.058   2.480 -0.9301  0.4300 -0.8901
  493DMSO    H6 5239   1.387   1.128   2.322  0.5764  2.3753  2.3988
  493DMSO    O1 5240   1.639   1.104   2.458 -0.2500 -1.0879  0.2785
  494DMSO    C1 5241   1.325   1.356   3.798 -0.0497  0.3561  0.9196
  494DMSO    H1 5242   1.343   1.415   3.708 -0.1522 -0.3089  0.4480
  494DMSO    H2 5243   1.238   1.293   3.777 -0.1322  0.9097 -0.4850
  494DMSO    H3 5244   1.292   1.425   3.877 -0.1046  2.7891 -1.1140
  494DMSO    S1 5245   1.457   1.244   3.849  0.0366  0.2751  0.0172
  494DMSO    C2 5246   1.397   1.233   4.018  0.5087 -0.7387  0.4057
  494DMSO    H4 5247   1.308   1.170   4.027 -0.2515  0.2662  0.1118
  494DMSO    H5 5248   1.479   1.194   4.079  1.9146 -0.2724 -1.1227
  494DMSO    H6 5249   1.377   1.337   4.048  1.1399 -0.1943 -0.9733
  494DMSO    O1 5250   1.576   1.329   3.868 -0.7284  0.5706 -0.1195
  495DMSO    C1 5251   5.088   3.264   0.994  0.7432  0.1679  0.3314
  495DMSO    H1 5252   5.184   3.236   1.040  1.5248  0.7367 -0.8993
  495DMSO    H2 5253   5.028   3.175   0.976 -0.6722  1.3710 -1.1448
  495DMSO    H3 5254   5.104   3.306   0.894 -1.7962 -0.1430 -0.2713
  495DMSO    S1 5255   4.989   3.380   1.094 -0.0764 -0.2467 -0.3103
  495DMSO    C2 5256   4.991   3.265   1.232 -0.1395 -0.0994  0.6932
  495DMSO    H4 5257   4.916   3.291   1.307 -0.4636 -1.1261  0.7272
  495DMSO    H5 5258   4.952   3.171   1.195 -0.6457 -0.4640  2.0995
  495DMSO    H6 5259   5.095   3.261   1.267 -0.4956 -1.3350  1.6254
  495DMSO    O1 5260   4.847   3.354   1.042 -0.1800  0.3604 -0.2002
  496DMSO    C1 5261   3.776   0.141   2.201  0.7006  0.1287  0.0078
  496DMSO    H1 5262   3.833   0.169   2.112  0.9887 -1.7670 -0.4573
  496DMSO    H2 5263   3.668   0.142   2.185  0.5902  0.9397  0.7570
  496DMSO    H3 5264   3.799   0.216   2.276 -1.7275  1.8565 -0.8376
  496DMSO    S1 5265   3.845  -0.009   2.253  0.4066  0.1963 -0.1753
  496DMSO    C2 5266   3.820   0.020   2.426 -0.1423 -0.0666  0.5557
  496DMSO    H4 5267   3.868   0.111   2.462  1.2742 -0.3010 -0.6452
  496DMSO    H5 5268   3.713   0.014   2.449 -0.1156 -1.5547  0.4248
  496DMSO    H6 5269   3.874  -0.067   2.465  1.0046  0.3004 -0.1780
  496DMSO    O1 5270   3.988   0.013   2.231 -0.3194 -0.5815 -0.4552
  497DMSO    C1 5271   2.093   2.684   1.671 -0.0258 -0.1584  1.0472
  497DMSO    H1 5272   2.189   2.633   1.684 -0.5429 -1.8395 -1.1752
  497DMSO    H2 5273   2.120   2.783   1.631  1.4344 -0.9264  0.0303
  497DMSO    H3 5274   2.027   2.684   1.758 -1.2239  0.0545  0.1573
  497DMSO    S1 5275   2.018   2.583   1.542 -0.3361  0.0600 -0.2309
  497DMSO    C2 5276   1.877   2.680   1.519  0.7618 -0.5722 -0.1189
  497DMSO    H4 5277   1.897   2.786   1.499 -1.6283  0.1121  0.7471
  497DMSO    H5 5278   1.819   2.635   1.438  1.6736  0.8717 -1.6474
  497DMSO    H6 5279   1.819   2.666   1.610 -2.1404 -1.2986 -1.9581
  497DMSO    O1 5280   1.958   2.479   1.626 -0.7837 -0.0577  0.5907
  498DMSO    C1 5281   0.662   1.566   4.330  0.1641 -0.1228  0.0276
  498DMSO    H1 5282   0.562   1.552   4.287 -0.3320  0.3259  1.0097
  498DMSO    H2 5283   0.723   1.476   4.338  1.0835  0.5894  1.2260
  498DMSO    H3 5284   0.657   1.598   4.434 -1.6626 -0.5958  0.1306
  498DMSO    S1 5285   0.759   1.679   4.222 -0.4678 -0.0065  0.0875
  498DMSO    C2 5286   0.636   1.803   4.194 -0.3423 -0.2247  0.3399
  498DMSO    H4 5287   0.555   1.739   4.158  0.4358 -1.4134  0.6546
  498DMSO    H5 5288   0.618   1.856   4.287 -1.0417  0.3631 -0.1242
  498DMSO    H6 5289   0.673   1.875   4.120  1.4697  0.8728  2.1973
  498DMSO    O1 5290   0.770   1.591   4.101  0.3492 -0.3880  0.4158
  499DMSO    C1 5291   1.133   2.879   3.232 -0.3222 -0.2322 -0.5561
  499DMSO    H1 5292   1.090   2.954   3.298 -0.2076 -1.5287  1.0857
  499DMSO    H2 5293   1.156   2.937   3.143  0.3169  0.5765  0.1185
  499DMSO    H3 5294   1.071   2.790   3.216 -0.0440 -0.1768 -2.0387
  499DMSO    S1 5295   1.295   2.827   3.289  0.3765 -0.3163 -0.4700
  499DMSO    C2 5296   1.382   2.963   3.220  0.7826  0.9274  0.4628
  499DMSO    H4 5297   1.374   2.952   3.111  0.9674 -2.2456  0.6936
  499DMSO    H5 5298   1.346   3.064   3.244 -1.5752  1.2841 -3.5770
  499DMSO    H6 5299   1.485   2.940   3.250  0.6072  1.5858  1.6211
  499DMSO    O1 5300   1.332   2.712   3.197  0.1076 -0.3156  0.3457
  500DMSO    C1 5301   2.536   2.794   3.281  1.4566 -0.3984 -0.2381
  500DMSO    H1 5302   2.441   2.846   3.265  0.3106 -1.7477  1.7478
  500DMSO    H2 5303   2.574   2.754   3.186 -0.0496 -0.1245 -0.9949
  500DMSO    H3 5304   2.514   2.714   3.352 -1.6364  0.5536  0.0416
  500DMSO    S1 5305   2.660   2.908   3.321  0.0673  0.3115 -0.0375
  500DMSO    C2 5306   2.589   2.950   3.481 -0.1745 -0.3348 -0.0027
  500DMSO    H4 5307   2.648   3.038   3.507 -2.7199  1.5164 -0.0240
  500DMSO    H5 5308   2.485   2.983   3.473 -0.1323  0.0153  0.8037
  500DMSO    H6 5309   2.602   2.854   3.531  1.0603  0.6109  1.5861
  500DMSO    O1 5310   2.636   3.025   3.229 -0.2620  0.3079  0.6259
  501DMSO    C1 5311   2.928   5.835   1.232  0.6663  0.2363 -0.1551
  501DMSO    H1 5312   2.958   5.748   1.173  1.7416 -1.0764  2.1665
  501DMSO    H2 5313   2.898   5.802   1.332  1.3456 -1.8858 -0.5896
  501DMSO    H3 5314   2.860   5.901   1.177 -0.8588 -2.3841 -1.6251
  501DMSO    S1 5315   3.074   5.917   1.252 -0.5450 -0.0499  0.1734
  501DMSO    C2 5316   3.167   5.769   1.302 -0.1743 -0.0065  0.1907
  501DMSO    H4 5317   3.265   5.812   1.323  0.2130 -0.4488 -0.6252
  501DMSO    H5 5318   3.116   5.712   1.380 -0.6220 -0.8763 -0.6966
  501DMSO    H6 5319   3.179   5.710   1.210 -0.0883  1.8854 -1.0506
  501DMSO    O1 5320   3.057   5.995   1.378 -0.0274 -0.4847 -0.1119
  502DMSO    C1 5321   5.115   3.575   3.580 -0.2335 -0.1685  0.7749
  502DMSO    H1 5322   5.216   3.613   3.563 -0.4311 -0.0338 -0.1531
  502DMSO    H2 5323   5.127   3.468   3.565 -2.1780 -0.5123  1.4456
  502DMSO    H3 5324   5.043   3.610   3.506 -1.1445 -0.5918  1.4394
  502DMSO    S1 5325   5.034   3.611   3.732  0.2861 -0.4832 -0.4409
  502DMSO    C2 5326   4.997   3.449   3.794  0.5360  0.6166 -0.2574
  502DMSO    H4 5327   5.089   3.392   3.805  0.3610  0.1457 -1.1460
  502DMSO    H5 5328   4.948   3.472   3.889 -1.1976 -0.9191 -0.7274
  502DMSO    H6 5329   4.924   3.395   3.733 -0.5733  0.7063  0.9582
  502DMSO    O1 5330   4.903   3.668   3.695  0.2433  0.2838  0.0583
  503DMSO    C1 5331   2.937   5.781   1.918  0.3039  0.5049  0.1351
  503DMSO    H1 5332   2.919   5.874   1.864 -0.2827 -0.5942 -1.6619
  503DMSO    H2 5333   2.883   5.698   1.873 -0.8437  2.1267 -1.6164
  503DMSO    H3 5334   2.914   5.772   2.025 -4.0263 -1.1351 -0.7056
  503DMSO    S1 5335   3.102   5.724   1.882  0.2808 -0.1255  0.2038
  503DMSO    C2 5336   3.066   5.715   1.710 -0.3942  0.6357  0.3013
  503DMSO    H4 5337   3.028   5.808   1.667 -0.5914  0.5381  0.2611
  503DMSO    H5 5338   3.149   5.679   1.649 -0.1069  0.9213  0.5199
  503DMSO    H6 5339   2.989   5.641   1.689 -0.5043 -0.1690  3.1352
  503DMSO    O1 5340   3.087   5.585   1.923 -1.0862  0.2677 -0.3177
  504DMSO    C1 5341   2.239   4.369   4.958 -0.6085  0.4511  0.0502
  504DMSO    H1 5342   2.183   4.275   4.947  0.4190 -0.1338 -0.3659
  504DMSO    H2 5343   2.339   4.351   4.998 -0.8081 -0.3985  0.1940
  504DMSO    H3 5344   2.186   4.436   5.026  1.4202 -1.0245  3.3551
  504DMSO    S1 5345   2.250   4.436   4.799 -0.0626 -0.2025 -0.3174
  504DMSO    C2 5346   2.364   4.318   4.731  0.4357  0.5972  0.1024
  504DMSO    H4 5347   2.392   4.352   4.631  1.2371  1.1520  0.5074
  504DMSO    H5 5348   2.460   4.315   4.784  0.7358 -0.2077 -0.4484
  504DMSO    H6 5349   2.318   4.219   4.734  1.3757  0.0677 -1.6026
  504DMSO    O1 5350   2.331   4.563   4.797 -0.3677  0.0506  0.3913
  505DMSO    C1 5351   4.086   3.182   4.560 -0.2861  0.6207  0.8561
  505DMSO    H1 5352   4.099   3.075   4.577  1.2526  0.8360  1.1868
  505DMSO    H2 5353   4.180   3.236   4.548 -0.4470  0.6618 -0.3356
  505DMSO    H3 5354   4.036   3.216   4.651  0.3716 -0.9619  1.8426
  505DMSO    S1 5355   3.988   3.216   4.411  0.0486  0.5830 -0.3709
  505DMSO    C2 5356   3.970   3.392   4.437 -0.1055  0.3139 -0.3121
  505DMSO    H4 5357   3.917   3.423   4.347 -0.7246 -2.4626 -1.0141
  505DMSO    H5 5358   3.917   3.398   4.533  2.4747 -1.1534  1.3447
  505DMSO    H6 5359   4.073   3.428   4.442 -0.2597  0.5945  1.4258
  505DMSO    O1 5360   3.843   3.169   4.439 -0.0480 -0.1814  0.0705
  506DMSO    C1 5361   3.278   4.311   5.289 -0.8696 -0.1327  1.0630
  506DMSO    H1 5362   3.337   4.219   5.277  0.7066  0.8965  0.4912
  506DMSO    H2 5363   3.267   4.343   5.392  2.1604  1.3825  1.0471
  506DMSO    H3 5364   3.185   4.297   5.234 -0.5264 -0.2084  0.4915
  506DMSO    S1 5365   3.385   4.442   5.214  0.0632 -0.1974  0.4683
  506DMSO    C2 5366   3.266   4.569   5.239  0.2433 -0.5517 -0.0955
  506DMSO    H4 5367   3.173   4.539   5.189  0.1540 -0.8834  0.2683
  506DMSO    H5 5368   3.256   4.602   5.343  2.8435 -1.3530  0.4903
  506DMSO    H6 5369   3.301   4.656   5.183 -0.0678 -0.0645  0.4598
  506DMSO    O1 5370   3.403   4.435   5.067 -0.2560  0.5806  0.7641
  507DMSO    C1 5371   4.009   2.967   1.290 -0.0982 -0.6264  0.4561
  507DMSO    H1 5372   4.086   2.892   1.311  0.4123 -0.2387 -0.0124
  507DMSO    H2 5373   3.908   2.929   1.270  0.1116 -0.7732 -0.3505
  507DMSO    H3 5374   4.043   3.025   1.204  0.9486  0.5458  1.6143
  507DMSO    S1 5375   4.007   3.087   1.420  0.0621  0.0635  0.3461
  507DMSO    C2 5376   3.945   2.975   1.545 -0.3318  0.1350  0.3118
  507DMSO    H4 5377   3.953   3.041   1.632  1.2241  2.2527 -1.3384
  507DMSO    H5 5378   3.843   2.938   1.530 -0.3641  0.1902  0.3879
  507DMSO    H6 5379   4.013   2.891   1.559  0.1380  0.5852  0.7973
  507DMSO    O1 5380   3.894   3.174   1.381  0.2131 -0.4873  0.5539
  508DMSO    C1 5381   2.157   0.704   0.480 -0.1788 -0.6387 -0.2123
  508DMSO    H1 5382   2.227   0.767   0.424 -2.5614  0.6306 -1.9975
  508DMSO    H2 5383   2.061   0.698   0.427  0.1056  0.5575 -0.9039
  508DMSO    H3 5384   2.140   0.757   0.574 -2.3991  1.8510 -1.8490
  508DMSO    S1 5385   2.194   0.538   0.528  0.0001 -0.2434 -0.1495
  508DMSO    C2 5386   2.366   0.581   0.541 -0.2808  0.0972 -0.7735
  508DMSO    H4 5387   2.420   0.491   0.571 -2.1626 -0.2755  1.8914
  508DMSO    H5 5388   2.389   0.614   0.440 -3.0275  0.6276 -1.3087
  508DMSO    H6 5389   2.384   0.658   0.616 -0.3398 -1.9215  1.4315
  508DMSO    O1 5390   2.177   0.464   0.396 -0.6659 -0.3592 -0.5837
  509DMSO    C1 5391   2.659   2.283   1.580 -0.0669  0.1213 -0.1585
  509DMSO    H1 5392   2.671   2.201   1.508 -0.8886  0.3888 -0.6175
  509DMSO    H2 5393   2.678   2.382   1.538  0.0762  0.4095  0.5785
  509DMSO    H3 5394   2.717   2.275   1.672 -2.4886 -0.9576  1.3874
  509DMSO    S1 5395   2.489   2.263   1.637 -0.0818 -0.0064 -0.2458
  509DMSO    C2 5396   2.404   2.376   1.536  0.1063  0.3826  0.2307
  509DMSO    H4 5397   2.296   2.358   1.544  0.0923 -0.9354 -2.0547
  509DMSO    H5 5398   2.437   2.476   1.567  0.7448  0.0552  0.6100
  509DMSO    H6 5399   2.439   2.350   1.436 -0.9128 -0.0670 -0.0195
  509DMSO    O1 5400   2.491   2.342   1.765 -0.0471 -0.0480 -0.5396
  510DMSO    C1 5401   2.768   1.716   4.438 -0.2272 -0.2417 -0.7499
  510DMSO    H1 5402   2.737   1.612   4.433 -0.8915 -0.0898  0.0620
  510DMSO    H2 5403   2.700   1.768   4.506  0.2877 -1.1260  0.4681
  510DMSO    H3 5404   2.764   1.772   4.344 -2.0201  0.4329 -0.3057
  510DMSO    S1 5405   2.937   1.723   4.508  0.0219 -0.3666  0.1747
  510DMSO    C2 5406   2.912   1.625   4.660  0.3538 -0.1021  0.3887
  510DMSO    H4 5407   2.830   1.655   4.726 -0.2432  0.5885 -0.6251
  510DMSO    H5 5408   2.876   1.530   4.619  0.2645  0.0829  0.0316
  510DMSO    H6 5409   2.998   1.613   4.725 -0.2691 -2.4781  0.8683
  510DMSO    O1 5410   2.951   1.866   4.548 -0.5409 -0.7780 -0.2055
  511DMSO    C1 5411   2.510   3.746   0.958  0.6120 -0.3285 -0.0817
  511DMSO    H1 5412   2.505   3.671   1.038 -0.8678 -1.1753 -0.9386
  511DMSO    H2 5413   2.411   3.784   0.936 -0.4230 -1.5869  2.0870
  511DMSO    H3 5414   2.554   3.700   0.868  0.5857 -0.6529  0.0680
  511DMSO    S1 5415   2.608   3.892   0.998 -0.0296  0.3312 -0.2597
  511DMSO    C2 5416   2.640   3.924   0.827 -0.5045  0.0904 -0.4389
  511DMSO    H4 5417   2.701   4.014   0.813  2.6710 -1.6818  1.1664
  511DMSO    H5 5418   2.693   3.841   0.781  0.1852  0.7743 -0.9167
  511DMSO    H6 5419   2.542   3.936   0.779 -1.4281 -1.6239  0.9165
  511DMSO    O1 5420   2.733   3.832   1.043 -0.1342  0.5255 -0.7650
  512DMSO    C1 5421   1.181   0.395   1.770 -0.0917 -0.0186 -0.5050
  512DMSO    H1 5422   1.171   0.307   1.834  1.2659  0.9956  1.2070
  512DMSO    H2 5423   1.154   0.384   1.665 -1.8502  1.3569 -0.2428
  512DMSO    H3 5424   1.285   0.429   1.772 -0.5867  2.0120 -3.1866
  512DMSO    S1 5425   1.081   0.522   1.851 -0.0536  0.1063  0.3146
  512DMSO    C2 5426   1.094   0.652   1.724  0.3191  0.4169  0.3243
  512DMSO    H4 5427   1.042   0.735   1.773  2.2950  1.5801  0.5588
  512DMSO    H5 5428   1.200   0.678   1.717  0.1596  1.1636  0.4966
  512DMSO    H6 5429   1.054   0.638   1.624 -2.5740  2.7971  1.0106
  512DMSO    O1 5430   1.162   0.569   1.964 -0.4334  0.2545 -0.5192
  513DMSO    C1 5431   1.611   3.610   1.537  0.1249 -0.1274  0.6449
  513DMSO    H1 5432   1.575   3.563   1.628  0.7031 -0.2394  0.8179
  513DMSO    H2 5433   1.551   3.694   1.501 -1.9740 -1.4330  0.9470
  513DMSO    H3 5434   1.616   3.534   1.458  1.8531 -1.8226  2.2663
  513DMSO    S1 5435   1.775   3.664   1.567 -0.1488  0.1660 -0.1056
  513DMSO    C2 5436   1.730   3.765   1.704 -0.6758  0.6433  0.7722
  513DMSO    H4 5437   1.640   3.816   1.670  0.1390  1.3961 -0.2965
  513DMSO    H5 5438   1.710   3.703   1.792  1.4570  1.6470  2.0526
  513DMSO    H6 5439   1.813   3.836   1.716  0.2080  0.1412 -1.7021
  513DMSO    O1 5440   1.795   3.765   1.460 -0.6683 -0.4292  0.0448
  514DMSO    C1 5441   1.939   1.941   4.900 -0.3861 -0.1755 -0.0723
  514DMSO    H1 5442   1.959   1.924   5.006  1.1893  0.8546 -0.1820
  514DMSO    H2 5443   2.032   1.966   4.849  0.1039 -0.3808  0.7168
  514DMSO    H3 5444   1.872   2.027   4.889  0.1852  0.2652 -0.1101
  514DMSO    S1 5445   1.868   1.796   4.816 -0.1200 -0.0989  0.2268
  514DMSO    C2 5446   1.974   1.656   4.866  0.1806 -0.5204 -0.1942
  514DMSO    H4 5447   1.974   1.657   4.975 -0.1916  0.9225 -0.1948
  514DMSO    H5 5448   1.923   1.569   4.822 -0.1340 -0.3001 -0.2683
  514DMSO    H6 5449   2.078   1.668   4.835  1.1018 -0.0153  2.7824
  514DMSO    O1 5450   1.918   1.828   4.676  0.2077  0.5776 -0.1064
  515DMSO    C1 5451   2.081   3.863   2.189 -0.0021  0.1561  0.1494
  515DMSO    H1 5452   1.975   3.843   2.172 -0.2568  0.5250  1.2224
  515DMSO    H2 5453   2.089   3.972   2.187 -0.3895  0.1779 -0.7946
  515DMSO    H3 5454   2.138   3.806   2.115 -0.6286 -0.2634 -0.0172
  515DMSO    S1 5455   2.141   3.817   2.355 -0.1373 -0.0624 -0.0940
  515DMSO    C2 5456   2.084   3.649   2.334  0.1451 -0.4381  0.0837
  515DMSO    H4 5457   1.976   3.641   2.345  0.0983  1.2421  1.1823
  515DMSO    H5 5458   2.126   3.616   2.238  2.1426 -0.0388  0.7560
  515DMSO    H6 5459   2.127   3.595   2.419 -0.4313  0.1232  0.7346
  515DMSO    O1 5460   2.033   3.873   2.441  0.0007 -0.0375 -0.2193
  516DMSO    C1 5461   2.802   5.875   4.108  0.6803  0.2573  0.4045
  516DMSO    H1 5462   2.781   5.955   4.037  0.3056 -0.9737 -0.9294
  516DMSO    H2 5463   2.832   5.781   4.062  1.2722  1.3129 -1.4562
  516DMSO    H3 5464   2.721   5.863   4.181  0.0010 -0.4311 -0.4319
  516DMSO    S1 5465   2.957   5.908   4.188  0.0242 -0.1758  0.2247
  516DMSO    C2 5466   2.947   5.806   4.332  0.3191 -0.2217 -0.6820
  516DMSO    H4 5467   2.946   5.698   4.315  1.1441 -0.4931  0.8347
  516DMSO    H5 5468   3.031   5.830   4.399 -1.6020  2.6261  0.9198
  516DMSO    H6 5469   2.866   5.832   4.399  1.2177  1.8191 -0.3134
  516DMSO    O1 5470   2.941   6.055   4.230 -0.4755  0.0488  0.1336
  517DMSO    C1 5471   5.140   1.155   1.280 -1.0287  0.5360  0.1142
  517DMSO    H1 5472   5.211   1.141   1.362 -1.3292  0.6042  0.3908
  517DMSO    H2 5473   5.161   1.092   1.193 -1.8535  0.8866 -0.3483
  517DMSO    H3 5474   5.137   1.262   1.254  0.1969  1.2989  2.7625
  517DMSO    S1 5475   4.993   1.093   1.359  0.1686  0.1444  0.5483
  517DMSO    C2 5476   4.980   1.229   1.464  0.0256 -0.5847 -0.0585
  517DMSO    H4 5477   4.953   1.319   1.408 -1.4094  0.1497  1.7115
  517DMSO    H5 5478   4.901   1.218   1.539 -0.0754  2.8930  0.5109
  517DMSO    H6 5479   5.071   1.231   1.523  0.1679 -0.6107 -0.2753
  517DMSO    O1 5480   5.054   0.986   1.443  0.4807 -0.1132  0.1832
  518DMSO    C1 5481   1.581   6.018   2.858 -0.4239  0.5473 -0.3189
  518DMSO    H1 5482   1.604   5.931   2.920 -2.3182  1.0258  1.1282
  518DMSO    H2 5483   1.526   6.084   2.926  3.5699  2.9306  0.9449
  518DMSO    H3 5484   1.516   5.986   2.776 -0.9654  1.5737 -0.3118
  518DMSO    S1 5485   1.728   6.120   2.817  0.2433 -0.2529  0.1316
  518DMSO    C2 5486   1.650   6.214   2.684 -0.3560 -0.1790 -0.0053
  518DMSO    H4 5487   1.730   6.276   2.643 -0.4339 -0.7881 -1.1321
  518DMSO    H5 5488   1.614   6.153   2.600 -1.7529 -0.6315  0.8890
  518DMSO    H6 5489   1.566   6.273   2.723 -1.6431 -1.9049 -0.0156
  518DMSO    O1 5490   1.812   6.032   2.728 -0.0009 -0.1387  0.0173
  519DMSO    C1 5491   1.292   2.937   0.217 -0.3279  0.5490  1.0043
  519DMSO    H1 5492   1.252   3.015   0.152  1.6280  0.9724  0.2397
  519DMSO    H2 5493   1.300   2.980   0.317 -1.5256  0.8955  0.9749
  519DMSO    H3 5494   1.381   2.902   0.164 -2.0461  0.0815 -1.7629
  519DMSO    S1 5495   1.166   2.809   0.213  0.2636 -0.2614  0.0932
  519DMSO    C2 5496   1.043   2.913   0.286 -0.4735  0.3581 -0.0895
  519DMSO    H4 5497   1.012   2.997   0.224 -1.5959 -0.2397 -0.3602
  519DMSO    H5 5498   0.951   2.857   0.305 -1.5129  2.0530  0.0522
  519DMSO    H6 5499   1.071   2.954   0.384 -1.2316  2.1398 -0.5801
  519DMSO    O1 5500   1.210   2.715   0.322  0.0458 -0.4889  0.4413
  520DMSO    C1 5501   0.428   3.964   1.890  0.0219 -0.2099  0.7411
  520DMSO    H1 5502   0.379   3.879   1.939 -1.8531  0.1434 -0.4252
  520DMSO    H2 5503   0.487   4.020   1.963  0.0774  0.1805  0.3968
  520DMSO    H3 5504   0.348   4.030   1.854 -0.7087 -0.8790  1.0962
  520DMSO    S1 5505   0.520   3.903   1.739 -0.1908 -0.5099  0.1114
  520DMSO    C2 5506   0.665   3.906   1.837  0.0905 -0.2187 -0.1772
  520DMSO    H4 5507   0.689   4.010   1.862 -0.6996  0.3929 -1.7666
  520DMSO    H5 5508   0.647   3.840   1.922  0.2408 -0.3550 -0.2517
  520DMSO    H6 5509   0.749   3.863   1.783  1.6222  0.9300  1.1983
  520DMSO    O1 5510   0.536   4.013   1.640  0.4901 -0.2650 -0.1531
  521DMSO    C1 5511   6.114   1.907   3.540 -0.1516  0.0364 -0.0447
  521DMSO    H1 5512   6.069   2.000   3.502  0.8627 -0.0700 -1.5615
  521DMSO    H2 5513   6.089   1.824   3.474 -1.8391 -0.3541  1.0059
  521DMSO    H3 5514   6.071   1.894   3.640  0.6158 -1.4385  0.1148
  521DMSO    S1 5515   6.302   1.906   3.546 -0.0954 -0.2083  0.1485
  521DMSO    C2 5516   6.319   2.071   3.614 -0.2406 -1.0213  0.2471
  521DMSO    H4 5517   6.421   2.108   3.600  0.3546 -2.5122  0.3800
  521DMSO    H5 5518   6.253   2.144   3.567  1.3992  1.7695  2.0194
  521DMSO    H6 5519   6.293   2.074   3.720  3.0057  2.2290  1.1727
  521DMSO    O1 5520   6.333   1.925   3.402 -0.0566 -0.3492 -0.1092
  522DMSO    C1 5521   3.529   3.871   0.836  1.0573  1.0266  0.4545
  522DMSO    H1 5522   3.527   3.937   0.923 -0.6089  2.8066 -0.8593
  522DMSO    H2 5523   3.441   3.806   0.837  2.8157 -1.4859  0.7322
  522DMSO    H3 5524   3.618   3.811   0.812  0.1385  0.7572 -2.7938
  522DMSO    S1 5525   3.498   3.979   0.697 -0.2810 -0.2000 -0.0637
  522DMSO    C2 5526   3.352   4.044   0.762 -0.1670  0.1784 -0.4232
  522DMSO    H4 5527   3.366   4.085   0.863  0.7894 -1.3579  0.1134
  522DMSO    H5 5528   3.322   4.131   0.704  0.0654  0.1930 -0.5231
  522DMSO    H6 5529   3.279   3.963   0.768 -0.2144  0.1827 -0.9034
  522DMSO    O1 5530   3.446   3.902   0.584 -0.2811  0.0102 -0.3261
  523DMSO    C1 5531   4.698   1.555   2.949  0.4726  0.1648 -0.3408
  523DMSO    H1 5532   4.705   1.459   2.897 -2.7622 -0.1840 -0.3309
  523DMSO    H2 5533   4.606   1.608   2.922  0.2034 -0.8608 -1.5434
  523DMSO    H3 5534   4.790   1.612   2.934  0.7920  0.7384  2.9560
  523DMSO    S1 5535   4.686   1.536   3.127  0.1142  0.3359  0.8309
  523DMSO    C2 5536   4.832   1.417   3.149  0.3187 -0.0558 -0.0666
  523DMSO    H4 5537   4.846   1.397   3.255  0.9588  0.9957  0.0670
  523DMSO    H5 5538   4.813   1.330   3.086 -1.7015  0.8533 -0.8189
  523DMSO    H6 5539   4.922   1.472   3.117 -0.3913  1.4944  0.4861
  523DMSO    O1 5540   4.570   1.451   3.159 -0.0026 -0.2815  0.2356
  524DMSO    C1 5541   2.401   0.393   3.685  0.3010  0.6594  0.6608
  524DMSO    H1 5542   2.453   0.298   3.696  0.9471  0.8404 -0.6692
  524DMSO    H2 5543   2.302   0.379   3.640  1.4247  1.6725 -2.3850
  524DMSO    H3 5544   2.463   0.443   3.612 -0.4502  1.3401  0.4745
  524DMSO    S1 5545   2.402   0.487   3.834 -0.0254 -0.2374 -0.7715
  524DMSO    C2 5546   2.292   0.395   3.939 -0.5767  1.0509 -0.1859
  524DMSO    H4 5547   2.199   0.451   3.942  0.2070  2.4061  3.1135
  524DMSO    H5 5548   2.278   0.297   3.892  0.4433  0.6510  0.3217
  524DMSO    H6 5549   2.339   0.391   4.037 -0.5631  2.0341 -0.1382
  524DMSO    O1 5550   2.332   0.617   3.828 -0.0148  0.6109  0.7404
  525DMSO    C1 5551   1.811   0.062   1.847 -0.5008  0.5070  0.2802
  525DMSO    H1 5552   1.748   0.112   1.922 -1.6546  0.0885 -0.3875
  525DMSO    H2 5553   1.763  -0.032   1.821  0.6684 -0.1563  0.4486
  525DMSO    H3 5554   1.909   0.032   1.884 -1.0615 -0.4552  1.0514
  525DMSO    S1 5555   1.836   0.168   1.709  0.3395 -0.3594  0.3270
  525DMSO    C2 5556   1.657   0.201   1.680 -0.9224 -0.2464 -0.1136
  525DMSO    H4 5557   1.623   0.248   1.772  0.1413 -0.7045  0.5251
  525DMSO    H5 5558   1.647   0.268   1.593 -0.8234 -0.2193 -0.1035
  525DMSO    H6 5559   1.605   0.107   1.663  1.6594 -1.5580 -1.3012
  525DMSO    O1 5560   1.867   0.069   1.598  0.0589 -0.3621  0.2609
  526DMSO    C1 5561   1.575   2.701   0.527 -0.4248  0.3116  0.1023
  526DMSO    H1 5562   1.551   2.745   0.624  0.7232 -2.4143  1.7365
  526DMSO    H2 5563   1.535   2.600   0.523 -0.6397  0.3326  1.4512
  526DMSO    H3 5564   1.683   2.689   0.518 -0.2831  1.1208  0.5578
  526DMSO    S1 5565   1.540   2.805   0.387  0.1923 -0.0072 -0.4043
  526DMSO    C2 5566   1.594   2.686   0.262  0.7985  0.3813 -0.8658
  526DMSO    H4 5567   1.572   2.737   0.168  1.6051  0.1701 -1.1761
  526DMSO    H5 5568   1.700   2.670   0.286  0.6840 -1.1306 -1.2304
  526DMSO    H6 5569   1.534   2.595   0.262  0.0685  0.8260  0.9338
  526DMSO    O1 5570   1.633   2.920   0.402  0.3290 -0.0568  0.2897
  527DMSO    C1 5571   2.846   2.526   4.412 -0.5180 -0.6365  0.4768
  527DMSO    H1 5572   2.767   2.567   4.476 -1.9169 -1.3514 -0.7478
  527DMSO    H2 5573   2.811   2.423   4.396 -1.9855 -0.5486  2.6299
  527DMSO    H3 5574   2.945   2.540   4.457 -0.6498  2.2772  0.0144
  527DMSO    S1 5575   2.854   2.615   4.259  0.8888  0.0573  0.6713
  527DMSO    C2 5576   2.675   2.618   4.227 -0.3205 -0.2756 -0.2567
  527DMSO    H4 5577   2.638   2.684   4.306  1.5078 -0.8230  1.1617
  527DMSO    H5 5578   2.637   2.636   4.127 -1.9014 -1.0147  0.1756
  527DMSO    H6 5579   2.642   2.518   4.256  0.3359 -0.0022  1.5897
  527DMSO    O1 5580   2.912   2.510   4.164 -0.1291 -0.7796 -0.4383
  528DMSO    C1 5581   0.055   3.882   0.189  0.7175 -0.5912 -0.8648
  528DMSO    H1 5582   0.113   3.826   0.114  0.8179 -1.2169 -0.3295
  528DMSO    H2 5583   0.011   3.811   0.260  0.7449 -0.5423 -0.7989
  528DMSO    H3 5584  -0.019   3.942   0.137 -0.0542 -0.8725 -0.1021
  528DMSO    S1 5585   0.183   3.991   0.276  0.1270 -0.0353  0.2400
  528DMSO    C2 5586   0.299   3.855   0.295  0.0222 -0.2276  0.1096
  528DMSO    H4 5587   0.324   3.830   0.191 -1.0909  1.9968 -0.7467
  528DMSO    H5 5588   0.387   3.903   0.338 -1.1220  2.0223  0.0842
  528DMSO    H6 5589   0.263   3.773   0.358  0.3219 -0.4922 -0.0563
  528DMSO    O1 5590   0.123   4.029   0.406 -0.0713  0.5861 -0.4297
  529DMSO    C1 5591   0.863   1.415   1.369 -0.2253 -0.6677  0.4193
  529DMSO    H1 5592   0.774   1.436   1.429  0.6925  0.2638  1.4806
  529DMSO    H2 5593   0.930   1.500   1.360 -1.9861  0.7175 -0.2723
  529DMSO    H3 5594   0.826   1.389   1.269  0.9332 -0.1631 -0.1572
  529DMSO    S1 5595   0.940   1.296   1.468  0.0228  0.2396  0.3780
  529DMSO    C2 5596   0.793   1.206   1.493  0.2259 -0.3893  0.4894
  529DMSO    H4 5597   0.712   1.265   1.536 -1.8467 -1.0161 -2.2062
  529DMSO    H5 5598   0.761   1.155   1.401 -1.1978 -0.0272  0.7614
  529DMSO    H6 5599   0.818   1.121   1.557  1.6175 -1.8161 -1.7811
  529DMSO    O1 5600   0.968   1.366   1.596 -0.1179 -0.1755  0.6449
  530DMSO    C1 5601   0.104   0.846   2.482  0.2520  0.0555  0.0149
  530DMSO    H1 5602   0.150   0.853   2.581 -0.9030 -0.0591  0.5826
  530DMSO    H2 5603   0.182   0.873   2.411  0.7234 -2.2961 -0.4612
  530DMSO    H3 5604   0.025   0.920   2.474 -1.2113 -1.4862 -0.4185
  530DMSO    S1 5605   0.029   0.681   2.474 -0.4760 -0.2405 -0.4916
  530DMSO    C2 5606  -0.036   0.703   2.642 -0.1692  0.3188  0.3030
  530DMSO    H4 5607  -0.104   0.788   2.641  0.8811  1.2204  1.5202
  530DMSO    H5 5608  -0.090   0.612   2.669  0.1878 -0.9383 -2.7857
  530DMSO    H6 5609   0.050   0.720   2.708  0.2019  0.5859 -0.2447
  530DMSO    O1 5610   0.131   0.580   2.503 -0.6110  0.1307  0.5532
  531DMSO    C1 5611   4.493   1.379   2.256 -0.1619 -0.4236 -0.3163
  531DMSO    H1 5612   4.400   1.322   2.261 -0.2644 -0.1582  1.0322
  531DMSO    H2 5613   4.570   1.310   2.292 -1.9799 -1.3715  1.9681
  531DMSO    H3 5614   4.481   1.468   2.317 -1.4089  0.4887 -1.8229
  531DMSO    S1 5615   4.518   1.443   2.094 -0.4425  0.0247 -0.0919
  531DMSO    C2 5616   4.547   1.285   2.013  0.2234  0.2176  0.3858
  531DMSO    H4 5617   4.637   1.239   2.054  0.9474  0.5965 -0.7171
  531DMSO    H5 5618   4.456   1.226   2.018 -1.0132  1.7754 -1.7297
  531DMSO    H6 5619   4.571   1.306   1.908  1.9018  1.4912  0.9731
  531DMSO    O1 5620   4.654   1.504   2.119  0.1256 -0.3234  0.1953
  532DMSO    C1 5621   6.044   3.373   1.453  0.2602  0.5031 -0.3982
  532DMSO    H1 5622   5.964   3.301   1.431  0.6530  0.0136 -0.2449
  532DMSO    H2 5623   6.139   3.357   1.400  0.7111 -0.6763  0.6946
  532DMSO    H3 5624   6.068   3.372   1.559 -0.4370 -0.6164 -0.2418
  532DMSO    S1 5625   5.989   3.539   1.420 -0.3248 -0.0179 -0.3531
  532DMSO    C2 5626   5.895   3.546   1.567 -0.2394  0.1603  0.0235
  532DMSO    H4 5627   5.834   3.455   1.568 -0.2413  0.1681  0.5896
  532DMSO    H5 5628   5.965   3.546   1.650 -0.3344  0.0750  0.1047
  532DMSO    H6 5629   5.822   3.627   1.558 -0.2940  0.2980  1.5673
  532DMSO    O1 5630   5.888   3.519   1.316  0.0922 -0.5380 -0.1799
  533DMSO    C1 5631   3.604   3.153   2.979  0.2916  0.0332  0.2939
  533DMSO    H1 5632   3.578   3.112   3.077 -2.1884 -0.7186 -0.5995
  533DMSO    H2 5633   3.540   3.115   2.899  0.7268 -1.0949  0.4646
  533DMSO    H3 5634   3.707   3.125   2.954  0.5405  1.8148 -0.8313
  533DMSO    S1 5635   3.600   3.333   2.985  0.0416 -0.2988 -0.1215
  533DMSO    C2 5636   3.622   3.368   2.807 -0.3881 -0.3105 -0.2505
  533DMSO    H4 5637   3.655   3.273   2.765 -0.8847 -1.4138  1.6992
  533DMSO    H5 5638   3.527   3.411   2.772 -0.6216  0.6953  1.4619
  533DMSO    H6 5639   3.702   3.443   2.802 -1.6594  1.0130 -1.6682
  533DMSO    O1 5640   3.720   3.386   3.053 -0.1038 -0.5899 -0.2619
  534DMSO    C1 5641   2.876   2.742   3.693  0.2691 -0.9859 -0.2627
  534DMSO    H1 5642   2.889   2.752   3.801  0.7459  0.3594 -0.4215
  534DMSO    H2 5643   2.971   2.704   3.653  1.1187 -1.6778  2.2295
  534DMSO    H3 5644   2.839   2.834   3.647  2.7297  0.6042  0.7018
  534DMSO    S1 5645   2.762   2.602   3.673  0.0205 -0.1746  0.3284
  534DMSO    C2 5646   2.819   2.499   3.806 -0.3456  0.0370 -0.0855
  534DMSO    H4 5647   2.767   2.405   3.790 -1.3080  0.6905 -0.9464
  534DMSO    H5 5648   2.927   2.487   3.801 -0.3110 -1.9135  2.9590
  534DMSO    H6 5649   2.802   2.542   3.905  1.6868  0.3773  0.1632
  534DMSO    O1 5650   2.816   2.536   3.557  0.5954  0.2353 -0.0389
  535DMSO    C1 5651   0.819   1.861   3.300 -0.8521  0.3700  0.3056
  535DMSO    H1 5652   0.927   1.854   3.315 -1.0530 -0.6784  1.3872
  535DMSO    H2 5653   0.781   1.763   3.269 -1.1319  0.7044 -0.4441
  535DMSO    H3 5654   0.785   1.936   3.228  1.6931  0.6440 -0.7208
  535DMSO    S1 5655   0.756   1.885   3.466 -0.1549 -0.2334 -0.0759
  535DMSO    C2 5656   0.853   2.029   3.505 -0.2373  0.1811 -1.0476
  535DMSO    H4 5657   0.823   2.110   3.438 -1.2814 -0.4205 -1.3345
  535DMSO    H5 5658   0.833   2.057   3.609  0.2298  0.7716 -1.1065
  535DMSO    H6 5659   0.958   1.999   3.494  0.1868  1.2913 -0.2109
  535DMSO    O1 5660   0.812   1.779   3.555 -0.2124 -0.0519  0.1861
  536DMSO    C1 5661   1.910   1.535   3.028 -0.9811  0.1925 -0.7080
  536DMSO    H1 5662   1.877   1.431   3.036  0.1518 -0.4528 -3.4440
  536DMSO    H2 5663   1.836   1.589   2.968 -1.1094 -1.3932 -2.0357
  536DMSO    H3 5664   2.013   1.528   2.993 -0.9080 -0.4722 -0.3726
  536DMSO    S1 5665   1.946   1.603   3.188 -0.0551  0.0058 -0.5092
  536DMSO    C2 5666   1.784   1.677   3.213 -0.3252 -0.0169  0.6487
  536DMSO    H4 5667   1.708   1.602   3.237  1.4554 -1.5187  1.8947
  536DMSO    H5 5668   1.796   1.749   3.295  1.3341  0.4875  0.0090
  536DMSO    H6 5669   1.761   1.726   3.118 -0.4632 -1.3689 -0.0440
  536DMSO    O1 5670   2.032   1.721   3.165 -0.2741 -0.1098  0.1403
  537DMSO    C1 5671   1.579   2.567   2.115 -0.3813  0.1870  0.6465
  537DMSO    H1 5672   1.551   2.645   2.187 -0.0392 -0.9890  2.0952
  537DMSO    H2 5673   1.512   2.566   2.029  0.1552  1.1722  0.2053
  537DMSO    H3 5674   1.558   2.477   2.173  1.1257  1.5959  3.6159
  537DMSO    S1 5675   1.745   2.596   2.066 -0.2401  0.3119  0.3059
  537DMSO    C2 5676   1.764   2.439   1.983  0.4261 -0.0410  0.0241
  537DMSO    H4 5677   1.849   2.450   1.916 -0.9320  2.3020 -1.4336
  537DMSO    H5 5678   1.773   2.349   2.045  3.8516  0.0543 -0.1484
  537DMSO    H6 5679   1.675   2.427   1.921  1.7055 -1.1711 -1.6653
  537DMSO    O1 5680   1.816   2.580   2.194  0.6574 -0.3018 -0.0354
  538DMSO    C1 5681   0.730   3.392   2.958 -0.5088 -0.3392 -0.0269
  538DMSO    H1 5682   0.802   3.472   2.940  0.0636 -0.8518 -0.0314
  538DMSO    H2 5683   0.638   3.421   3.009 -1.2516 -2.0741 -0.2938
  538DMSO    H3 5684   0.781   3.321   3.024 -0.0698  2.0304  2.3220
  538DMSO    S1 5685   0.703   3.305   2.804 -0.3795 -0.3884  0.0720
  538DMSO    C2 5686   0.658   3.144   2.884  0.1458  0.4650 -0.1098
  538DMSO    H4 5687   0.622   3.071   2.811  0.9065 -1.1631  1.0850
  538DMSO    H5 5688   0.746   3.097   2.929  0.7691  0.6753 -1.0806
  538DMSO    H6 5689   0.584   3.164   2.962  0.3268  2.2087 -0.3390
  538DMSO    O1 5690   0.822   3.283   2.717  0.2515  0.3254  0.1667
  539DMSO    C1 5691   3.912   3.726   1.302  0.1601  0.3805 -0.4311
  539DMSO    H1 5692   3.986   3.777   1.240 -1.2625  2.9264 -0.1960
  539DMSO    H2 5693   3.945   3.622   1.309  1.2639  0.6854 -0.9320
  539DMSO    H3 5694   3.811   3.725   1.261  0.9587 -2.2972 -2.6427
  539DMSO    S1 5695   3.913   3.795   1.470 -0.1219  0.4220 -0.6184
  539DMSO    C2 5696   3.824   3.658   1.542 -0.3734  0.4611  0.7203
  539DMSO    H4 5697   3.731   3.652   1.485  0.5495 -0.3532 -0.7698
  539DMSO    H5 5698   3.891   3.572   1.531  0.5729  1.2321  0.3552
  539DMSO    H6 5699   3.810   3.685   1.647  2.5115 -1.9393  1.8632
  539DMSO    O1 5700   3.810   3.901   1.460  0.3334 -0.2607  0.0060
  540DMSO    C1 5701   4.347   4.374   2.501 -0.3505 -0.3633  0.3108
  540DMSO    H1 5702   4.308   4.272   2.504  0.8384 -0.8189  1.4822
  540DMSO    H2 5703   4.446   4.378   2.454  0.1598  1.1148  1.4265
  540DMSO    H3 5704   4.356   4.417   2.601  2.0522 -0.8683  0.3850
  540DMSO    S1 5705   4.236   4.470   2.408  0.1675 -0.0105 -0.4305
  540DMSO    C2 5706   4.305   4.624   2.443 -0.4692 -0.1220  0.3623
  540DMSO    H4 5707   4.230   4.701   2.422 -0.1899  0.0462 -0.0210
  540DMSO    H5 5708   4.318   4.631   2.551 -0.6517 -2.9695  0.6196
  540DMSO    H6 5709   4.396   4.634   2.384 -0.8278 -0.6353 -0.2912
  540DMSO    O1 5710   4.111   4.469   2.493  0.0146 -0.0038 -0.1016
  541DMSO    C1 5711   1.376   0.594   0.707 -0.1534  0.2863 -0.3234
  541DMSO    H1 5712   1.443   0.510   0.685 -0.8042 -1.2884  3.0886
  541DMSO    H2 5713   1.434   0.686   0.711  2.7020 -1.3341 -1.2276
  541DMSO    H3 5714   1.303   0.570   0.785  0.9553 -1.3572  0.2788
  541DMSO    S1 5715   1.256   0.617   0.572  0.1215  0.2514 -0.4275
  541DMSO    C2 5716   1.233   0.440   0.561 -0.3252 -0.6378 -0.1202
  541DMSO    H4 5717   1.204   0.398   0.658  2.7345 -1.0630  0.7218
  541DMSO    H5 5718   1.150   0.436   0.490 -0.5249  0.7451  0.0091
  541DMSO    H6 5719   1.329   0.395   0.534 -0.4444 -0.3773 -0.9908
  541DMSO    O1 5720   1.344   0.646   0.459 -0.5660  0.1105 -0.5073
  542DMSO    C1 5721   0.188   0.651   2.951  0.0433 -0.6082  0.2811
  542DMSO    H1 5722   0.096   0.604   2.914  1.0152 -1.2594 -1.4363
  542DMSO    H2 5723   0.210   0.609   3.049  1.5149 -0.3675  0.0712
  542DMSO    H3 5724   0.175   0.759   2.961  1.0225 -0.6833  3.4092
  542DMSO    S1 5725   0.321   0.601   2.832  0.0426 -0.0718  0.0295
  542DMSO    C2 5726   0.259   0.440   2.804  0.3458 -0.0853  0.8231
  542DMSO    H4 5727   0.341   0.394   2.748  0.0166 -0.9853  1.0493
  542DMSO    H5 5728   0.240   0.388   2.898 -0.3891 -2.1540 -0.3823
  542DMSO    H6 5729   0.171   0.441   2.738  2.3621 -1.2521 -2.0979
  542DMSO    O1 5730   0.438   0.582   2.920 -0.4150 -0.5592 -0.6914
  543DMSO    C1 5731   3.873   2.364   3.500 -0.3322 -1.1955 -0.2609
  543DMSO    H1 5732   3.944   2.311   3.564  1.6755 -0.3519 -1.6619
  543DMSO    H2 5733   3.851   2.314   3.405  1.6325 -0.3851 -1.2051
  543DMSO    H3 5734   3.919   2.462   3.483 -4.9278  1.1256 -0.7995
  543DMSO    S1 5735   3.723   2.370   3.606  0.0283  0.2423  0.1919
  543DMSO    C2 5736   3.688   2.196   3.631 -0.2437 -0.4211  0.5270
  543DMSO    H4 5737   3.775   2.164   3.688  0.3828  1.4921  0.7016
  543DMSO    H5 5738   3.589   2.186   3.677 -0.1678 -0.5396  0.6637
  543DMSO    H6 5739   3.695   2.145   3.535  0.5484  2.7344 -1.2455
  543DMSO    O1 5740   3.623   2.425   3.508 -0.6161 -0.5396 -0.2429
  544DMSO    C1 5741   4.256   0.059   0.540 -0.0432 -0.1723 -0.3103
  544DMSO    H1 5742   4.207  -0.039   0.543  0.0041 -0.1788  2.2366
  544DMSO    H2 5743   4.362   0.051   0.561  0.0121  1.2761  0.0600
  544DMSO    H3 5744   4.204   0.123   0.612 -0.7095 -0.2898 -0.6756
  544DMSO    S1 5745   4.246   0.123   0.377  0.3683  0.0819  0.2679
  544DMSO    C2 5746   4.075   0.072   0.333 -0.9589 -0.3015 -0.1621
  544DMSO    H4 5747   4.069  -0.037   0.334  2.5135 -0.5893  0.4405
  544DMSO    H5 5748   4.006   0.110   0.409  0.3684  1.5320  0.1918
  544DMSO    H6 5749   4.053   0.118   0.237  0.8603 -0.6196 -0.7587
  544DMSO    O1 5750   4.327   0.033   0.291  0.1604  0.2991 -0.2736
  545DMSO    C1 5751   3.685   2.969   4.622  0.3712 -0.4271 -0.0940
  545DMSO    H1 5752   3.678   2.960   4.731  1.9150  1.4332  0.2034
  545DMSO    H2 5753   3.786   2.996   4.591  0.7285  1.3376  2.3486
  545DMSO    H3 5754   3.615   3.039   4.576  0.0826 -1.7200 -1.7277
  545DMSO    S1 5755   3.637   2.808   4.565 -0.4409 -0.4237  0.0038
  545DMSO    C2 5756   3.655   2.846   4.387  0.9692  0.4410  0.2718
  545DMSO    H4 5757   3.759   2.874   4.371  0.5601  2.2120  0.4955
  545DMSO    H5 5758   3.627   2.758   4.329  0.5664  0.8094 -0.0974
  545DMSO    H6 5759   3.584   2.924   4.358 -2.1620 -2.8660 -1.9753
  545DMSO    O1 5760   3.489   2.820   4.585  0.1660 -0.2171 -0.0490
  546DMSO    C1 5761   0.685   1.255   4.209  0.6979 -0.4477 -0.1194
  546DMSO    H1 5762   0.665   1.349   4.156  1.0645  0.8336  1.8863
  546DMSO    H2 5763   0.672   1.269   4.317  0.2047 -1.2980 -0.0637
  546DMSO    H3 5764   0.788   1.225   4.187  0.5286 -0.2121 -1.2746
  546DMSO    S1 5765   0.564   1.127   4.160 -0.4116  0.3351 -0.4770
  546DMSO    C2 5766   0.672   0.993   4.196  0.4514  0.8808  0.3355
  546DMSO    H4 5767   0.683   0.970   4.302  0.3918 -0.3495  0.0851
  546DMSO    H5 5768   0.614   0.911   4.154 -1.7523  2.0120  0.9724
  546DMSO    H6 5769   0.770   1.010   4.150  1.2939 -0.8096  1.4316
  546DMSO    O1 5770   0.575   1.140   4.013  0.0647  0.7392  0.2643
  547DMSO    C1 5771   4.933   2.826   1.643  0.1685  0.1902  0.5349
  547DMSO    H1 5772   4.996   2.760   1.583 -1.4877  0.4359 -1.6306
  547DMSO    H2 5773   4.834   2.795   1.607 -0.3319  0.5750  1.5448
  547DMSO    H3 5774   4.937   2.933   1.620  2.0785  0.5514  2.3468
  547DMSO    S1 5775   4.931   2.815   1.814  0.3222  0.1509  0.0447
  547DMSO    C2 5776   4.852   2.656   1.847 -0.1092 -0.1573  0.7279
  547DMSO    H4 5777   4.918   2.570   1.830 -0.3441 -0.5990  1.9232
  547DMSO    H5 5778   4.831   2.654   1.955 -0.0991  4.2325  0.9653
  547DMSO    H6 5779   4.757   2.646   1.794 -0.2340 -0.5883  1.0232
  547DMSO    O1 5780   4.827   2.920   1.842 -0.1977 -0.0712 -0.1246
  548DMSO    C1 5781   3.460   0.205   1.742 -0.3647 -0.0681 -0.0828
  548DMSO    H1 5782   3.477   0.265   1.652  3.8298  0.7672  1.0370
  548DMSO    H2 5783   3.543   0.134   1.750  1.7144  2.2670  0.2940
  548DMSO    H3 5784   3.359   0.164   1.732 -1.4441  2.0604  1.2331
  548DMSO    S1 5785   3.443   0.308   1.885 -0.1147 -0.0356  0.0978
  548DMSO    C2 5786   3.612   0.332   1.911 -0.0268 -0.1003  0.1208
  548DMSO    H4 5787   3.632   0.355   2.016 -0.4191 -1.2486  0.4629
  548DMSO    H5 5788   3.652   0.231   1.910 -2.2494 -1.0852  2.0710
  548DMSO    H6 5789   3.668   0.390   1.836 -0.8515  0.6253  0.0440
  548DMSO    O1 5790   3.417   0.225   2.011 -0.0099  0.9637  0.8617
  549DMSO    C1 5791   0.814   3.497   3.837 -0.4858 -0.0955 -0.2703
  549DMSO    H1 5792   0.737   3.517   3.912 -0.1750  1.5300 -0.3369
  549DMSO    H2 5793   0.782   3.420   3.766  0.7939  0.1410 -1.1351
  549DMSO    H3 5794   0.905   3.465   3.887 -0.4814 -0.0309 -0.2370
  549DMSO    S1 5795   0.851   3.647   3.740  0.1295  0.1282 -0.1311
  549DMSO    C2 5796   0.698   3.647   3.658  0.3107  0.7623  0.4657
[truncated: 886,958 more chars]
