# Supplementary material for: Metallicious: Automated Force-Field Parameterization of Covalently Bound Metals for Supramolecular Structures
Source: J Chem Theory Comput. 2024 Oct 7;20(20):9060–71. doi: 10.1021/acs.jctc.4c00850 (PMC11500408; doi:10.1021/acs.jctc.4c00850)
Supplement: Supplementary file 2 — ct4c00850_si_002.zip [file ct4c00850_si_002.zip › SI_MD_input/Pd6Ru8L24/nonbonded/3_npt.gro]

Gromacs Runs On Most of All Computer Systems
18540
    1Ru      Ru    1   2.576   2.512   1.733  0.2006  0.0365  0.1618
    2Ru      Ru    2   1.277   2.967   2.767  0.0037 -0.2119 -0.0405
    3Ru      Ru    3   3.304   3.449   1.885 -0.1698 -0.1052  0.0716
    4Ru      Ru    4   2.526   4.319   2.627  0.0906  0.0823 -0.0607
    5Ru      Ru    5   2.484   2.622   4.244 -0.2987 -0.0566 -0.3277
    6Ru      Ru    6   3.494   3.546   3.788  0.2365 -0.0656 -0.0147
    7Ru      Ru    7   3.147   2.105   3.108  0.0658 -0.1267 -0.1105
    8Ru      Ru    8   4.384   2.849   2.700 -0.0023  0.1843 -0.0609
    9Pd      Pd    9   2.093   1.307   2.942 -0.1225  0.2290 -0.0273
   10Pd      Pd   10   1.845   3.479   1.765 -0.0395 -0.0853 -0.3587
   11Pd      Pd   11   3.985   1.670   2.190 -0.3051 -0.1205 -0.1364
   12Pd      Pd   12   3.896   2.434   4.097 -0.2076 -0.0950  0.0777
   13Pd      Pd   13   2.258   4.020   4.017 -0.0030 -0.0815  0.0883
   14Pd      Pd   14   3.650   4.477   2.824  0.1127  0.0279  0.1749
   15UNK     H0   15   4.202   4.117   2.296 -0.4694 -0.0049 -1.1510
   15UNK     H1   16   4.113   4.254   2.500 -1.3414 -1.2366  1.7938
   15UNK     C2   17   4.097   4.124   2.320 -0.1494  0.1402  0.2510
   15UNK     C3   18   4.050   4.202   2.428  0.3183  0.4457 -1.0747
   15UNK     C4   19   4.007   4.057   2.242  0.5303  0.2967  0.9477
   15UNK     H5   20   4.052   3.989   2.170  0.0320  0.0701  0.8488
   15UNK     N6   21   3.920   4.193   2.471  0.0397 -0.0702 -0.3414
   15UNK     C7   22   3.872   4.043   2.283 -0.3451 -1.0998  0.2576
   15UNK     C8   23   3.835   4.116   2.400  0.3306 -0.1592 -0.3222
   15UNK     H9   24   3.845   3.945   2.020 -1.1443 -0.8939 -1.3984
   15UNK    C10   25   3.767   3.971   2.219 -0.1964 -0.5782  0.3719
   15UNK    N11   26   3.770   3.935   2.087 -0.0518 -0.6291 -0.0813
   15UNK    H12   27   3.733   4.099   2.435  0.1797 -0.6694 -0.9696
   15UNK    H13   28   3.806   3.855   1.834  1.3129 -2.3396 -0.0231
   15UNK    N14   29   3.660   3.914   2.280  0.5919 -0.4148  0.4787
   15UNK    C15   30   3.670   3.844   2.066 -0.7437  0.5969  0.2166
   15UNK    C16   31   3.719   3.790   1.838 -0.4377 -0.0834  1.7794
   15UNK    H17   32   3.756   3.700   1.639 -0.1200 -0.9376 -0.2836
   15UNK    C18   33   3.636   3.776   1.948  0.2937 -0.0740 -0.8309
   15UNK    C19   34   3.603   3.836   2.182  0.2242 -0.4751  0.6741
   15UNK    C20   35   3.693   3.704   1.728  0.1888  0.3923 -0.1078
   15UNK    C21   36   3.492   3.753   2.188  0.6721  0.7957  0.6162
   15UNK    C22   37   3.530   3.680   1.955 -0.1876 -0.4465  0.3766
   15UNK    C23   38   3.593   3.599   1.738 -0.1005  0.0253 -0.0900
   15UNK    H24   39   3.449   3.799   2.397 -0.5843 -1.7330  1.3613
   15UNK    C25   40   3.452   3.670   2.075 -0.3766  0.1688 -0.2254
   15UNK    C26   41   3.420   3.744   2.308 -0.6836  0.6154 -0.1589
   15UNK    N27   42   3.511   3.596   1.847  0.2540  0.0524 -0.5545
   15UNK    H28   43   3.565   3.532   1.658 -2.6066  1.8572 -0.8956
   15UNK    N29   44   3.341   3.590   2.081  0.2266 -0.1551  0.4688
   15UNK    C30   45   3.314   3.649   2.313 -0.2464  0.7815  0.3138
   15UNK    C31   46   3.276   3.576   2.200  0.2159 -0.1478  0.7954
   15UNK    H32   47   3.255   3.643   2.404 -2.6546  0.1819 -1.1862
   15UNK    H33   48   3.185   3.517   2.206 -0.8509  1.5362  1.7402
   16UNK     H0   49   1.604   4.234   3.864 -1.4665 -0.8190 -1.7699
   16UNK     H1   50   1.710   4.178   4.090  0.1520 -1.4053  0.5565
   16UNK     C2   51   1.625   4.131   3.893  0.7677  0.0215 -0.0885
   16UNK     C3   52   1.682   4.099   4.020 -0.2570 -0.5150 -0.3062
   16UNK     C4   53   1.573   4.029   3.815 -0.0074  0.2475  0.3755
   16UNK     H5   54   1.518   4.047   3.724  0.6083 -0.0751 -0.0746
   16UNK     N6   55   1.701   3.975   4.063  0.4810  0.0913  0.3379
   16UNK     C7   56   1.592   3.899   3.852  0.0952  0.8587  0.3341
   16UNK     C8   57   1.652   3.876   3.978 -0.4163  0.2524 -0.1458
   16UNK     H9   58   1.564   3.614   3.887  0.4740  2.1552  0.3322
   16UNK    C10   59   1.553   3.790   3.767 -0.8930 -0.3457  0.8550
   16UNK    N11   60   1.546   3.655   3.796  0.2237  0.2475 -0.5166
   16UNK    H12   61   1.674   3.778   4.018 -0.3183  1.1128  2.0382
   16UNK    H13   62   1.573   3.385   3.843 -1.4655 -0.0508  1.4196
   16UNK    N14   63   1.506   3.820   3.646 -0.1197 -0.1359  0.6075
   16UNK    C15   64   1.510   3.597   3.680 -0.2237  0.1915 -0.9018
   16UNK    C16   65   1.523   3.364   3.749  0.5336  0.5316  0.1448
   16UNK    H17   66   1.556   3.160   3.780  1.1664  2.4422  0.5822
   16UNK    C18   67   1.496   3.462   3.653  0.6209 -0.7101 -0.0593
   16UNK    C19   68   1.486   3.699   3.590 -1.5233  0.3099  0.3305
   16UNK    C20   69   1.513   3.233   3.711 -0.1456  0.8714 -0.3304
   16UNK    C21   70   1.448   3.664   3.462  0.3957 -0.1806  0.3724
   16UNK    C22   71   1.455   3.421   3.524  0.1735  0.5149  0.2775
   16UNK    C23   72   1.465   3.202   3.586 -1.2199 -0.4336 -0.0615
   16UNK    H24   73   1.416   3.872   3.393 -0.8414 -0.2998  1.5751
   16UNK    C25   74   1.435   3.526   3.425 -0.0168  0.2502 -0.9056
   16UNK    C26   75   1.408   3.767   3.369 -0.3793  0.0877 -0.4884
   16UNK    N27   76   1.438   3.293   3.491 -0.6782  0.1220 -0.6977
   16UNK    H28   77   1.454   3.099   3.553 -0.6786 -1.2976  2.2683
   16UNK    N29   78   1.394   3.489   3.298 -0.5183  0.4815  0.1261
   16UNK    C30   79   1.362   3.723   3.243  0.5286 -1.0646 -0.6019
   16UNK    C31   80   1.363   3.586   3.213 -0.5076 -0.0252  0.4102
   16UNK    H32   81   1.335   3.797   3.168  1.1924 -1.1509 -0.9395
   16UNK    H33   82   1.341   3.549   3.113 -0.2649 -1.6412  0.9260
   17UNK     H0   83   1.784   3.553   4.471  0.7377  2.7461 -0.7053
   17UNK     H1   84   1.873   3.750   4.351 -1.1519 -0.0238  1.2118
   17UNK     C2   85   1.871   3.541   4.406  1.0779 -0.0523  0.1639
   17UNK     C3   86   1.924   3.654   4.349  0.0205  0.5897  0.2475
   17UNK     C4   87   1.933   3.416   4.392 -0.8950  0.8380 -0.5169
   17UNK     H5   88   1.911   3.325   4.446  1.4902 -0.5834 -1.7563
   17UNK     N6   89   2.033   3.648   4.276 -0.5507 -0.3891 -0.3844
   17UNK     C7   90   2.054   3.415   4.319 -0.1595  0.5128 -0.3379
   17UNK     C8   91   2.103   3.533   4.262  0.6831  0.3316 -0.1398
   17UNK     H9   92   1.982   3.132   4.333  0.6237 -1.9117  0.5855
   17UNK    C10   93   2.129   3.292   4.307 -0.3204  0.0858  0.2827
   17UNK    N11   94   2.078   3.165   4.336 -0.1500  0.6633  0.2263
   17UNK    H12   95   2.193   3.529   4.201  0.4631 -2.7831 -0.4709
   17UNK    H13   96   1.977   2.934   4.382  0.3926  0.2494  1.4724
   17UNK    N14   97   2.253   3.286   4.254 -0.4219 -0.3085 -0.1499
   17UNK    C15   98   2.185   3.080   4.319 -0.2297  0.0176  0.1348
   17UNK    C16   99   2.069   2.876   4.371 -0.0185 -0.1877  0.1607
   17UNK    H17  100   1.988   2.692   4.444  1.9356 -2.9941  1.4659
   17UNK    C18  101   2.184   2.941   4.335 -0.6855 -1.0036  0.5995
   17UNK    C19  102   2.289   3.158   4.273 -0.4591  0.2035 -0.0467
   17UNK    C20  103   2.072   2.745   4.402 -0.0882 -0.3932  0.4566
   17UNK    C21  104   2.414   3.093   4.256  0.1038 -0.5835 -0.1623
   17UNK    C22  105   2.307   2.875   4.316 -0.3812  0.1172  0.1441
   17UNK    C23  106   2.193   2.679   4.381 -0.1921  0.0932 -0.0741
   17UNK    H24  107   2.520   3.272   4.185  0.0779  0.0676  0.6187
   17UNK    C25  108   2.427   2.948   4.281  0.0888 -0.1151 -0.2444
   17UNK    C26  109   2.530   3.167   4.211  1.7472  0.0374  0.0126
   17UNK    N27  110   2.302   2.741   4.333 -0.5750  0.6534 -0.4307
   17UNK    H28  111   2.207   2.571   4.389  1.7790  0.2350 -1.1150
   17UNK    N29  112   2.546   2.886   4.266  0.5616 -0.4482 -0.0106
   17UNK    C30  113   2.645   3.097   4.200  0.8664  0.2968  0.6322
   17UNK    C31  114   2.652   2.957   4.228  0.4271 -0.4829 -0.6107
   17UNK    H32  115   2.735   3.150   4.172 -0.6359  2.6414 -0.0792
   17UNK    H33  116   2.744   2.899   4.226  1.3688  0.8222  1.4212
   18UNK     H0  117   3.417   2.811   5.018  1.8131  0.4243 -1.3201
   18UNK     H1  118   3.580   2.631   4.937  0.7635 -0.5769 -1.7760
   18UNK     C2  119   3.388   2.739   4.942 -0.0407 -0.4246  0.1046
   18UNK     C3  120   3.483   2.650   4.891 -0.0100 -0.2870 -0.0974
   18UNK     C4  121   3.265   2.745   4.879 -0.1663  0.3490  0.5545
   18UNK     H5  122   3.193   2.814   4.923 -1.6010 -1.1411  0.6513
   18UNK     N6  123   3.459   2.564   4.790  0.2804 -0.1077 -0.9490
   18UNK     C7  124   3.236   2.650   4.775 -0.0672  0.2095  0.9743
   18UNK     C8  125   3.339   2.569   4.734 -0.0669  0.9058  0.0371
   18UNK     H9  126   2.968   2.688   4.848 -1.2937 -4.1564  0.6020
   18UNK    C10  127   3.112   2.648   4.701 -0.3393  0.2179  0.6736
   18UNK    N11  128   2.988   2.675   4.750  0.0240  0.2665  0.0486
   18UNK    H12  129   3.326   2.495   4.655  1.2720 -0.6589  1.2122
   18UNK    H13  130   2.726   2.693   4.837 -0.1614  0.2028  0.3322
   18UNK    N14  131   3.112   2.619   4.569 -0.7062 -0.4769 -0.1534
   18UNK    C15  132   2.907   2.671   4.640  0.1580 -0.4664  0.4502
   18UNK    C16  133   2.686   2.701   4.737 -0.8073 -0.3839  0.5341
   18UNK    H17  134   2.488   2.741   4.803 -0.5818  1.6463 -0.2703
   18UNK    C18  135   2.773   2.686   4.622  0.6233  0.0907 -0.3059
   18UNK    C19  136   2.984   2.632   4.533 -0.1310 -0.1137  0.5305
   18UNK    C20  137   2.552   2.725   4.717 -0.5274  0.3061 -0.0095
   18UNK    C21  138   2.933   2.621   4.400 -0.5803 -0.0884  0.1728
   18UNK    C22  139   2.715   2.668   4.494 -0.0904  0.4061 -0.5221
   18UNK    C23  140   2.506   2.707   4.586  0.0543  0.0990  0.0351
   18UNK    H24  141   3.123   2.567   4.292 -0.4733 -0.0692  0.5662
   18UNK    C25  142   2.798   2.640   4.381 -0.3723 -0.3923 -0.6601
   18UNK    C26  143   3.017   2.590   4.290 -0.4022  0.2189 -0.0251
   18UNK    N27  144   2.584   2.680   4.481  0.2551  0.0861 -0.4498
   18UNK    H28  145   2.397   2.706   4.572  0.1168 -1.5446 -0.5326
   18UNK    N29  146   2.740   2.633   4.256  0.2268 -0.2934  0.3291
   18UNK    C30  147   2.956   2.588   4.163  0.2721  0.1715 -0.5811
   18UNK    C31  148   2.824   2.620   4.151 -0.7737 -0.0113  0.3769
   18UNK    H32  149   3.011   2.562   4.073  0.6877  1.4106 -0.6918
   18UNK    H33  150   2.792   2.626   4.047  2.4179 -0.3322 -0.7373
   19UNK     H0  151   1.969   1.942   3.212 -2.3271 -1.4123 -0.7581
   19UNK     H1  152   1.924   1.860   2.980 -0.7498  1.3088  2.1269
   19UNK     C2  153   2.051   1.911   3.148 -0.3556  0.7140  0.5911
   19UNK     C3  154   2.025   1.868   3.019  0.2334  0.1489  0.0138
   19UNK     C4  155   2.185   1.924   3.189 -0.2377  0.1696 -0.0578
   19UNK     H5  156   2.213   1.978   3.279 -0.6880  3.0289 -1.4879
   19UNK     N6  157   2.123   1.830   2.932 -0.3189  0.4267 -0.5564
   19UNK     C7  158   2.285   1.879   3.099 -0.2924  0.3369  0.0384
   19UNK     C8  159   2.251   1.832   2.976  0.2463  0.4140 -0.5489
   19UNK     H9  160   2.433   2.003   3.322  0.8004  1.8192  0.6631
   19UNK    C10  161   2.423   1.866   3.149 -0.2124 -0.6202  0.3418
   19UNK    N11  162   2.483   1.948   3.255 -0.8929  0.5749  0.3590
   19UNK    H12  163   2.328   1.798   2.907 -0.8596  0.4015 -1.8177
   19UNK    H13  164   2.595   2.062   3.469  0.1971  0.1727 -0.5750
   19UNK    N14  165   2.520   1.819   3.072 -0.6359 -1.0323  0.4791
   19UNK    C15  166   2.616   1.947   3.233 -0.2010 -0.4215  0.6209
   19UNK    C16  167   2.691   2.075   3.421  0.6732 -0.5584  0.1505
   19UNK    H17  168   2.771   2.205   3.568  0.6881 -1.0223  0.7582
   19UNK    C18  169   2.716   2.015   3.298 -0.6628 -0.1140  0.4680
   19UNK    C19  170   2.639   1.879   3.121  0.7167  0.9221  0.2496
   19UNK    C20  171   2.792   2.154   3.474 -0.3372  0.2161 -0.1762
   19UNK    C21  172   2.765   1.863   3.067  0.0564  0.2017 -0.3797
   19UNK    C22  173   2.848   2.012   3.243  0.6196 -0.1467 -0.3800
   19UNK    C23  174   2.919   2.158   3.412  1.1219 -0.1358  0.0083
   19UNK    H24  175   2.707   1.719   2.913 -0.5185  0.6674  0.5695
   19UNK    C25  176   2.873   1.932   3.126  0.4639 -0.0329  0.0258
   19UNK    C26  177   2.786   1.779   2.957  0.5098 -0.3028  0.1136
   19UNK    N27  178   2.947   2.078   3.305 -0.5096 -0.2211  0.0419
   19UNK    H28  179   2.994   2.223   3.458  0.3605 -0.3645  1.6469
   19UNK    N29  180   3.000   1.920   3.076  0.6593  0.2056 -0.0246
   19UNK    C30  181   2.916   1.758   2.908 -0.4404  0.7669 -0.7533
   19UNK    C31  182   3.018   1.827   2.977 -0.0601  0.2120 -0.2360
   19UNK    H32  183   2.937   1.692   2.824 -0.1434  1.4645 -1.2287
   19UNK    H33  184   3.122   1.815   2.949 -0.0350  0.3668 -0.2091
   20UNK     H0  185   1.376   3.259   1.613 -1.8728 -0.1747  1.7717
   20UNK     H1  186   1.577   3.422   1.600  2.2999  1.9443  2.1162
   20UNK     C2  187   1.433   3.287   1.701 -0.1352 -0.3034  0.7381
   20UNK     C3  188   1.541   3.375   1.691  0.6992 -0.8560  0.1989
   20UNK     C4  189   1.390   3.233   1.824  0.3816 -0.2377 -0.1702
   20UNK     H5  190   1.298   3.175   1.831 -0.3769  1.0192  0.4718
   20UNK     N6  191   1.621   3.412   1.795  0.7863  0.4006  0.2142
   20UNK     C7  192   1.471   3.282   1.935  0.3323 -0.2068  0.2690
   20UNK     C8  193   1.576   3.368   1.915  0.2245 -0.4631  0.4546
   20UNK     H9  194   1.244   3.151   2.049 -0.2319  1.2577 -0.2737
   20UNK    C10  195   1.444   3.228   2.068 -0.3935  0.2236  0.0844
   20UNK    N11  196   1.321   3.174   2.111 -0.2168 -0.1260  0.2487
   20UNK    H12  197   1.632   3.402   2.002 -0.3513 -0.7169  0.9344
   20UNK    H13  198   1.100   3.034   2.164 -0.5484 -2.6180  0.8183
   20UNK    N14  199   1.526   3.245   2.170  0.0952  0.6045 -1.2122
   20UNK    C15  200   1.338   3.147   2.240  0.0592  0.1695  0.4946
   20UNK    C16  201   1.122   3.034   2.270  0.1466  0.4913  0.7560
   20UNK    H17  202   0.933   2.946   2.346 -0.6122 -1.0664  1.7740
   20UNK    C18  203   1.244   3.089   2.319  0.5580  0.2178 -0.0573
   20UNK    C19  204   1.461   3.192   2.273 -0.4755 -0.0572 -0.1488
   20UNK    C20  205   1.031   2.985   2.370 -0.5279 -0.1889  0.1220
   20UNK    C21  206   1.507   3.178   2.405 -0.0572  0.0506 -0.1654
   20UNK    C22  207   1.284   3.070   2.448  0.1963 -0.9310  0.0376
   20UNK    C23  208   1.069   2.986   2.503  0.0971 -0.5457 -0.3227
   20UNK    H24  209   1.700   3.283   2.388 -0.2620  0.8029  0.4881
   20UNK    C25  210   1.414   3.123   2.492  0.6219 -0.2560  0.3633
   20UNK    C26  211   1.633   3.223   2.449 -0.0274 -0.1626 -0.1838
   20UNK    N27  212   1.196   3.016   2.534  0.0842  0.0693 -0.8152
   20UNK    H28  213   1.003   2.933   2.572  0.6308  0.0001  0.6264
   20UNK    N29  214   1.441   3.106   2.623  0.0151 -0.1217  0.2936
   20UNK    C30  215   1.664   3.196   2.585 -0.2572  0.1349 -0.4342
   20UNK    C31  216   1.568   3.142   2.671 -0.5043  0.4848  0.8171
   20UNK    H32  217   1.756   3.237   2.627 -0.1467 -0.1414 -0.4022
   20UNK    H33  218   1.589   3.118   2.775 -0.9943  1.6356  1.1983
   21UNK     H0  219   2.326   3.680   4.436  2.3354  1.3474  1.4092
   21UNK     H1  220   2.224   3.861   4.296 -0.0327 -0.0591 -1.0273
   21UNK     C2  221   2.357   3.699   4.333 -0.0905 -0.0345  0.3439
   21UNK     C3  222   2.296   3.794   4.251  0.3374 -0.1444 -0.3242
   21UNK     C4  223   2.452   3.615   4.270  0.0286 -0.2142  0.2040
   21UNK     H5  224   2.490   3.537   4.337 -1.5022 -0.6974  0.5520
   21UNK     N6  225   2.336   3.825   4.120  0.1056 -0.0269  0.2483
   21UNK     C7  226   2.498   3.646   4.143  0.2175 -0.3611 -0.0607
   21UNK     C8  227   2.441   3.752   4.069 -0.1072  0.2958 -0.3661
   21UNK     H9  228   2.633   3.628   3.876  1.9563 -0.2336 -0.0137
   21UNK    C10  229   2.612   3.580   4.085 -0.1621  0.1422 -0.0460
   21UNK    N11  230   2.659   3.574   3.957  0.5447 -0.0277  0.5993
   21UNK    H12  231   2.471   3.782   3.968 -0.0866  1.9009  0.0813
   21UNK    H13  232   2.727   3.535   3.692 -1.3340 -0.4823  1.7298
   21UNK    N14  233   2.700   3.522   4.165 -0.0257  0.1769 -0.5475
   21UNK    C15  234   2.753   3.478   3.953 -0.6430 -0.0269 -0.2534
   21UNK    C16  235   2.806   3.462   3.711 -0.2922  0.1140 -0.0906
   21UNK    H17  236   2.879   3.449   3.508 -1.9994  1.8360  0.6936
   21UNK    C18  237   2.826   3.426   3.844 -0.2746 -0.0234 -0.2052
   21UNK    C19  238   2.779   3.452   4.081 -0.1702  0.5909 -0.7591
   21UNK    C20  239   2.899   3.425   3.612 -0.3250  0.0861  0.0406
   21UNK    C21  240   2.888   3.364   4.113  0.4143 -0.6267  0.6439
   21UNK    C22  241   2.938   3.340   3.871  0.2023 -0.5895 -0.2687
   21UNK    C23  242   3.006   3.343   3.649  0.4118 -0.3277  0.4022
   21UNK    H24  243   2.852   3.375   4.323 -1.0674 -1.9020 -0.6039
   21UNK    C25  244   2.970   3.316   4.006 -0.1164  0.0309 -0.6196
   21UNK    C26  245   2.924   3.342   4.248  0.1281 -0.8864  0.0470
   21UNK    N27  246   3.019   3.301   3.776 -0.2672 -0.3453  0.8443
   21UNK    H28  247   3.080   3.309   3.577 -1.0014 -1.0174 -0.7546
   21UNK    N29  248   3.081   3.248   4.044 -0.4469  0.1260  0.3011
   21UNK    C30  249   3.033   3.265   4.281 -0.4121 -0.0391 -0.5823
   21UNK    C31  250   3.112   3.230   4.175 -0.4043 -0.5043  0.3612
   21UNK    H32  251   3.071   3.258   4.383  1.1786 -1.2813 -1.2119
   21UNK    H33  252   3.211   3.190   4.196 -0.2142 -0.8951 -1.1369
   22UNK     H0  253   3.571   1.977   4.241  1.9474  0.9946 -0.0160
   22UNK     H1  254   3.721   2.169   4.268  0.5699  1.6512 -0.7966
   22UNK     C2  255   3.577   2.047   4.159 -0.4276  0.6129 -0.5887
   22UNK     C3  256   3.668   2.155   4.174  0.2409 -0.5560 -0.3403
   22UNK     C4  257   3.505   2.028   4.039  0.3080 -0.0105  0.3235
   22UNK     H5  258   3.446   1.938   4.024  0.6313 -0.7050  2.8302
   22UNK     N6  259   3.691   2.240   4.071 -0.2264  0.6693 -0.0555
   22UNK     C7  260   3.527   2.121   3.933 -0.3184  0.3112 -0.6792
   22UNK     C8  261   3.616   2.229   3.964  0.3837  0.5291  0.1144
   22UNK     H9  262   3.498   1.924   3.759  0.6841  1.6723  0.9696
   22UNK    C10  263   3.460   2.118   3.805  1.3205 -0.3566 -0.2993
   22UNK    N11  264   3.432   1.997   3.739 -1.1341 -0.1311  0.0389
   22UNK    H12  265   3.639   2.299   3.884  1.3424 -0.4965 -0.5370
   22UNK    H13  266   3.356   1.764   3.597 -0.4176  1.8247  2.4122
   22UNK    N14  267   3.435   2.221   3.726 -0.1208 -0.4667  0.3504
   22UNK    C15  268   3.379   2.036   3.621 -0.3288 -0.1238  0.0689
   22UNK    C16  269   3.335   1.825   3.510 -0.3140  0.0878  1.1198
   22UNK    H17  270   3.307   1.658   3.374  4.1422 -0.2072  1.7487
   22UNK    C18  271   3.330   1.965   3.513 -0.1147 -1.0761  0.0575
   22UNK    C19  272   3.387   2.174   3.613  0.1037  0.2493 -0.3235
   22UNK    C20  273   3.300   1.765   3.387 -0.7519 -0.0422 -0.1936
   22UNK    C21  274   3.334   2.248   3.508 -0.5650  0.1169  0.0277
   22UNK    C22  275   3.290   2.037   3.397  0.6845  1.0585  0.1918
   22UNK    C23  276   3.260   1.839   3.275  0.5170  1.2437 -0.2665
   22UNK    H24  277   3.362   2.434   3.610 -1.0842 -0.9116  1.0655
   22UNK    C25  278   3.281   2.182   3.398 -0.2399  0.8438 -0.3142
   22UNK    C26  279   3.329   2.385   3.518 -0.0649  0.0111  0.1792
   22UNK    N27  280   3.247   1.972   3.282 -0.0591 -0.1960  0.1156
   22UNK    H28  281   3.233   1.780   3.188  0.5062 -1.0058  1.1751
   22UNK    N29  282   3.226   2.251   3.291 -0.2512 -0.4523 -0.1873
   22UNK    C30  283   3.274   2.454   3.412  0.2265 -0.3819 -0.6819
   22UNK    C31  284   3.219   2.384   3.304 -0.7063 -0.4048 -0.6101
   22UNK    H32  285   3.263   2.561   3.421  1.6361 -0.3656  1.4215
   22UNK    H33  286   3.160   2.435   3.228  0.3614 -0.3067 -1.3913
   23UNK     H0  287   4.096   2.739   4.493  0.5176  1.9547 -0.1993
   23UNK     H1  288   4.082   2.536   4.332 -0.2993 -0.1655  0.9648
   23UNK     C2  289   4.053   2.740   4.393 -0.0441 -0.5620 -0.0471
   23UNK     C3  290   4.046   2.635   4.306  0.0811 -0.2301  0.1519
   23UNK     C4  291   3.996   2.862   4.356  0.2241  0.4675 -0.1370
   23UNK     H5  292   3.990   2.942   4.430 -1.7319 -0.6706  1.0270
   23UNK     N6  293   3.976   2.641   4.193 -0.0888  0.6248 -0.1721
   23UNK     C7  294   3.928   2.875   4.236 -0.0292  0.4006  0.3537
   23UNK     C8  295   3.918   2.758   4.158  0.3711  0.3773 -0.4225
   23UNK     H9  296   4.000   3.128   4.222 -0.0672  0.0587 -0.6896
   23UNK    C10  297   3.845   2.990   4.199 -0.1021 -1.2415  0.6469
   23UNK    N11  298   3.904   3.120   4.193 -0.2471  0.3094 -0.1726
   23UNK    H12  299   3.858   2.745   4.068  1.4042 -1.5451 -0.8744
   23UNK    H13  300   4.020   3.379   4.172  1.4419  3.0967  0.2146
   23UNK    N14  301   3.719   2.990   4.153  1.1750 -0.2514  0.5415
   23UNK    C15  302   3.805   3.200   4.137 -0.6336  0.3004  0.9055
   23UNK    C16  303   3.926   3.417   4.134  0.6639  0.5159 -0.6328
   23UNK    H17  304   3.982   3.613   4.173 -1.1922 -0.0006  1.3720
   23UNK    C18  305   3.810   3.335   4.110  0.3973 -0.5775 -0.2540
   23UNK    C19  306   3.695   3.121   4.117  0.2594 -0.4937 -0.2207
   23UNK    C20  307   3.908   3.551   4.123  0.2692 -0.0254 -0.9663
   23UNK    C21  308   3.584   3.169   4.048 -0.2233  0.5343  0.5364
   23UNK    C22  309   3.694   3.391   4.050  0.0192 -0.5808 -0.4244
   23UNK    C23  310   3.786   3.605   4.072 -0.2621  0.4505  0.8533
   23UNK    H24  311   3.472   2.980   4.051  0.7237  0.3894  1.3611
   23UNK    C25  312   3.581   3.307   4.009 -0.4181 -0.1292  0.4762
   23UNK    C26  313   3.478   3.084   4.019  0.2028  0.1706  0.5141
   23UNK    N27  314   3.685   3.528   4.028 -0.4286  0.5687  0.0227
   23UNK    H28  315   3.787   3.712   4.058 -0.9110  0.4554  0.8370
   23UNK    N29  316   3.477   3.347   3.932  0.7200 -0.5242  0.2534
   23UNK    C30  317   3.367   3.137   3.937 -0.4381  0.0720  0.6111
   23UNK    C31  318   3.376   3.268   3.893  0.0737 -0.1766 -0.5922
   23UNK    H32  319   3.280   3.073   3.924  0.1499 -0.5564 -0.2880
   23UNK    H33  320   3.304   3.312   3.824 -1.4718  0.3267  1.2654
   24UNK     H0  321   2.190   4.540   3.961 -0.3651 -1.3733  2.1665
   24UNK     H1  322   2.155   4.315   4.075  2.0394 -1.3509  0.3223
   24UNK     C2  323   2.181   4.449   3.903 -0.3625 -0.2570  0.3355
   24UNK     C3  324   2.161   4.322   3.966  0.0555  1.1965  0.2800
   24UNK     C4  325   2.218   4.444   3.770 -0.4083  0.5043 -0.8682
   24UNK     H5  326   2.277   4.523   3.724  2.3673 -1.1977 -0.4598
   24UNK     N6  327   2.164   4.199   3.906 -0.1606  0.0257  0.5104
   24UNK     C7  328   2.214   4.320   3.697 -0.9530  0.4874 -0.0427
   24UNK     C8  329   2.197   4.204   3.769 -0.3563 -0.1833  0.1284
   24UNK     H9  330   2.142   4.202   3.448  0.0199  0.4256 -0.3870
   24UNK    C10  331   2.288   4.300   3.568  0.2325  0.4302 -1.0053
   24UNK    N11  332   2.239   4.220   3.469 -0.1339  0.1239  0.6143
   24UNK    H12  333   2.227   4.112   3.720  4.5089  1.0241  0.3739
   24UNK    H13  334   2.164   4.017   3.299 -1.1917  1.9012 -1.2607
   24UNK    N14  335   2.415   4.337   3.560 -0.5940  0.3096 -0.4889
   24UNK    C15  336   2.351   4.188   3.395  0.1954 -0.1800 -0.1556
   24UNK    C16  337   2.261   4.013   3.248 -0.1952 -0.2018  0.6473
   24UNK    H17  338   2.213   3.848   3.124  0.7039 -2.4698  2.6755
   24UNK    C18  339   2.370   4.094   3.291  0.2007  0.3596 -0.6955
   24UNK    C19  340   2.453   4.262   3.454 -0.2499 -0.0639  0.0513
   24UNK    C20  341   2.288   3.922   3.150 -0.3625 -0.3295  0.1065
   24UNK    C21  342   2.576   4.261   3.393  0.4691 -0.0126  0.0704
   24UNK    C22  343   2.500   4.090   3.234  0.1052 -0.1012  0.2676
   24UNK    C23  344   2.414   3.931   3.089 -0.7581 -0.5887  0.4348
   24UNK    H24  345   2.673   4.399   3.530  0.8888  0.7030  0.2511
   24UNK    C25  346   2.599   4.180   3.273  0.2500  0.6111  0.4614
   24UNK    C26  347   2.683   4.337   3.441  0.7537  0.7826  0.1812
   24UNK    N27  348   2.517   4.010   3.128  0.5318  0.6142 -0.0190
   24UNK    H28  349   2.437   3.861   3.008  3.3386  1.1372 -0.1742
   24UNK    N29  350   2.719   4.191   3.207 -0.0451 -0.4977 -0.6117
   24UNK    C30  351   2.801   4.348   3.372 -0.0512 -0.0381  0.0763
   24UNK    C31  352   2.810   4.278   3.253  0.7299 -0.6046 -0.2156
   24UNK    H32  353   2.878   4.417   3.403 -1.2537  1.8764 -0.9708
   24UNK    H33  354   2.892   4.293   3.184 -0.0304  4.6230 -0.3612
   25UNK     H0  355   1.858   3.166   1.041 -0.7972 -0.4284  1.8235
   25UNK     H1  356   1.949   3.404   1.062 -0.2602  0.8652  0.4346
   25UNK     C2  357   1.934   3.192   1.113  0.1313  0.2348  0.6320
   25UNK     C3  358   1.984   3.323   1.126 -0.1038  0.7074  0.1527
   25UNK     C4  359   1.999   3.087   1.178 -0.6541  0.7370 -0.2525
   25UNK     H5  360   1.970   2.987   1.147  3.2486 -0.3979 -0.6910
   25UNK     N6  361   2.090   3.345   1.203  0.4677 -0.2199 -0.1383
   25UNK     C7  362   2.090   3.116   1.276 -0.4321  0.0484  0.8003
   25UNK     C8  363   2.137   3.243   1.281 -0.0973 -0.3939 -0.5176
   25UNK     H9  364   2.119   2.822   1.258  1.4086  0.8785 -1.3938
   25UNK    C10  365   2.159   3.014   1.355 -0.5616 -0.0999 -0.5046
   25UNK    N11  366   2.159   2.879   1.331 -0.3265  0.5381 -0.1133
   25UNK    H12  367   2.217   3.274   1.349 -1.2087 -0.0768  0.6843
   25UNK    H13  368   2.140   2.605   1.287  1.2839  1.1701 -0.6296
   25UNK    N14  369   2.231   3.041   1.468 -0.3191  0.4296  0.7186
   25UNK    C15  370   2.238   2.821   1.429 -0.2908 -0.6753 -0.7040
   25UNK    C16  371   2.205   2.589   1.373 -0.1302 -0.2934  0.2110
   25UNK    H17  372   2.200   2.367   1.360 -0.3771 -0.9981 -0.0489
   25UNK    C18  373   2.265   2.689   1.452 -0.0245  0.1470 -0.5552
   25UNK    C19  374   2.286   2.922   1.509  0.4016  0.4839  0.4606
   25UNK    C20  375   2.236   2.456   1.411 -0.5575 -0.7985 -0.2713
   25UNK    C21  376   2.368   2.896   1.614  0.0437 -0.1113  0.3382
   25UNK    C22  377   2.352   2.659   1.560  0.2868  0.6627 -0.1927
   25UNK    C23  378   2.324   2.427   1.516 -0.0577 -0.4550 -0.2353
   25UNK    H24  379   2.374   3.100   1.679 -1.3150 -1.1843  0.2288
   25UNK    C25  380   2.408   2.761   1.638 -0.1647 -0.6421 -0.0707
   25UNK    C26  381   2.400   2.998   1.708 -0.1216 -0.8553  0.3586
   25UNK    N27  382   2.386   2.529   1.584 -0.1613 -0.1474  0.1767
   25UNK    H28  383   2.340   2.322   1.540 -0.6867 -0.8896 -1.6037
   25UNK    N29  384   2.491   2.733   1.741  0.3631  0.1673  1.0453
   25UNK    C30  385   2.488   2.970   1.814 -0.0967 -0.3598 -0.7776
   25UNK    C31  386   2.524   2.832   1.831 -0.2011  0.2165  0.3037
   25UNK    H32  387   2.541   3.043   1.875  3.9387 -1.1575 -2.9780
   25UNK    H33  388   2.590   2.813   1.916 -0.0607  1.1383  0.4080
   26UNK     H0  389   2.098   2.163   2.909  0.6177 -0.1950  1.5363
   26UNK     H1  390   2.266   2.150   3.069 -1.7343  2.1768  0.2711
   26UNK     C2  391   2.190   2.211   2.880  0.0270  0.0165 -0.0775
   26UNK     C3  392   2.288   2.188   2.970 -0.5691  0.2915 -0.2522
   26UNK     C4  393   2.219   2.262   2.751  0.3465  0.3588  0.6471
   26UNK     H5  394   2.140   2.262   2.676  0.3301 -0.4683  0.6504
   26UNK     N6  395   2.417   2.212   2.942 -1.2177 -0.0007  0.1095
   26UNK     C7  396   2.352   2.292   2.721  0.6467 -0.1572 -0.0160
   26UNK     C8  397   2.446   2.267   2.821 -0.2303  0.6786  0.0890
   26UNK     H9  398   2.575   2.217   2.551  1.6963  2.0944  0.5977
   26UNK    C10  399   2.395   2.337   2.590  0.0901 -0.1230 -0.1925
   26UNK    N11  400   2.512   2.293   2.530  0.1436  0.6002 -0.5455
   26UNK    H12  401   2.552   2.281   2.802 -0.1787  0.7080  0.3892
   26UNK    H13  402   2.741   2.208   2.423 -2.2185 -0.4950 -0.3249
   26UNK    N14  403   2.344   2.441   2.519 -0.4189 -0.1174  0.1535
   26UNK    C15  404   2.528   2.373   2.420 -0.2086 -0.1604  0.3671
   26UNK    C16  405   2.748   2.287   2.348  0.7739  0.2994  0.6713
   26UNK    H17  406   2.943   2.237   2.281 -2.5058 -3.9638 -0.0003
   26UNK    C18  407   2.641   2.380   2.336  0.0746  0.3946  0.0342
   26UNK    C19  408   2.426   2.460   2.409  0.2691  0.3412 -0.1081
   26UNK    C20  409   2.860   2.305   2.264  0.2133 -0.1250  0.7811
   26UNK    C21  410   2.422   2.564   2.314 -0.8685 -0.0612  0.1672
   26UNK    C22  411   2.646   2.481   2.235 -0.0789  0.7907  0.0020
   26UNK    C23  412   2.862   2.420   2.178  0.2959  0.1603  0.5268
   26UNK    H24  413   2.244   2.652   2.399  1.4904  0.9597  1.2604
   26UNK    C25  414   2.529   2.573   2.220 -0.3557  0.0517 -0.7834
   26UNK    C26  415   2.316   2.651   2.318  0.1944 -0.0887  0.0613
   26UNK    N27  416   2.760   2.507   2.173 -0.2328  0.7966  0.3411
   26UNK    H28  417   2.953   2.438   2.120  0.6515 -1.2480  0.6175
   26UNK    N29  418   2.525   2.677   2.134  0.0839  0.2765  0.1344
   26UNK    C30  419   2.317   2.752   2.220 -0.2647  0.3742  0.8707
   26UNK    C31  420   2.427   2.771   2.136 -0.3104  0.4134  0.3652
   26UNK    H32  421   2.244   2.831   2.202 -1.3338 -1.1699 -2.1733
   26UNK    H33  422   2.441   2.861   2.075  1.0727  0.1114  0.1970
   27UNK     H0  423   1.556   3.634   2.918  0.1753 -1.9151  0.1416
   27UNK     H1  424   1.576   3.447   2.755 -0.7274  1.1288  1.4122
   27UNK     C2  425   1.648   3.622   2.861  0.0267 -0.6035 -0.4039
   27UNK     C3  426   1.659   3.515   2.774 -0.1284  0.7760  0.2032
   27UNK     C4  427   1.754   3.711   2.862 -0.9931 -0.4868 -0.0560
   27UNK     H5  428   1.739   3.798   2.925 -2.7608 -0.1393 -0.8846
   27UNK     N6  429   1.770   3.493   2.701 -0.6378  0.2834  0.9262
   27UNK     C7  430   1.871   3.695   2.783  0.2438  0.5941  0.5694
   27UNK     C8  431   1.873   3.580   2.703 -0.5031 -0.1114  0.4240
   27UNK     H9  432   1.940   3.946   2.931  0.1713  1.2950  1.0224
   27UNK    C10  433   1.980   3.789   2.774  0.0837  0.4408 -0.0990
   27UNK    N11  434   1.998   3.905   2.858 -1.0020 -0.0845  0.8284
   27UNK    H12  435   1.957   3.551   2.640 -1.4597 -3.3155  0.4287
   27UNK    H13  436   2.066   4.128   3.011 -0.6998  1.5694 -0.5954
   27UNK    N14  437   2.061   3.782   2.666 -0.1364 -0.4005  0.6975
   27UNK    C15  438   2.107   3.967   2.797 -0.5278 -0.2187 -0.4998
   27UNK    C16  439   2.154   4.153   2.953  0.2221  0.2703  0.1913
   27UNK    H17  440   2.231   4.304   3.094  2.2818  0.8129  0.7319
   27UNK    C18  441   2.180   4.079   2.838 -0.4028 -0.8491  0.2494
   27UNK    C19  442   2.137   3.893   2.684 -0.9424 -0.0195  0.1929
   27UNK    C20  443   2.241   4.261   2.995  0.3974  0.3860  0.6914
   27UNK    C21  444   2.238   3.935   2.599 -0.1625  0.3349 -0.4127
   27UNK    C22  445   2.292   4.117   2.757  0.8316  0.7855 -0.8154
   27UNK    C23  446   2.354   4.289   2.915 -0.0452  0.4240  0.1921
   27UNK    H24  447   2.225   3.770   2.458  0.4075 -0.0112  1.1373
   27UNK    C25  448   2.316   4.049   2.632  0.6401 -0.9335 -0.2930
   27UNK    C26  449   2.270   3.866   2.483 -0.2601  0.6719 -0.1530
   27UNK    N27  450   2.378   4.219   2.801  0.2513 -0.4211  0.2280
   27UNK    H28  451   2.422   4.364   2.953  2.1714 -1.1973 -0.3598
   27UNK    N29  452   2.412   4.098   2.548 -0.2164  0.2165  0.1324
   27UNK    C30  453   2.370   3.913   2.402 -0.0636 -0.0445 -0.4762
   27UNK    C31  454   2.427   4.038   2.429 -0.1688  0.3905  0.6074
   27UNK    H32  455   2.395   3.856   2.313 -1.4195  0.3235 -1.1124
   27UNK    H33  456   2.488   4.093   2.358 -0.3850  2.9767  2.2939
   28UNK     H0  457   3.437   1.808   1.992  1.8613 -0.6437 -1.5661
   28UNK     H1  458   3.685   1.755   1.984  0.8558  0.6496  0.3285
   28UNK     C2  459   3.496   1.823   2.082 -0.2045  0.2043 -0.2803
   28UNK     C3  460   3.633   1.788   2.074 -0.2222 -0.4456  0.1271
   28UNK     C4  461   3.444   1.855   2.213  0.0190  0.3784 -0.2613
   28UNK     H5  462   3.339   1.882   2.220 -1.1049 -2.7526 -2.5964
   28UNK     N6  463   3.717   1.795   2.183 -0.2224  0.2314 -0.6159
   28UNK     C7  464   3.536   1.865   2.322 -0.0125  0.3053 -0.0071
   28UNK     C8  465   3.666   1.830   2.304  0.4123  0.2335 -0.3847
   28UNK     H9  466   3.665   1.897   2.560  0.1147 -0.3185 -0.4548
   28UNK    C10  467   3.492   1.916   2.449 -0.1996 -0.3687  0.7214
   28UNK    N11  468   3.565   1.909   2.569  0.2278  0.1466  0.2405
   28UNK    H12  469   3.738   1.818   2.385  0.3202 -1.3277 -0.5012
   28UNK    H13  470   3.694   1.944   2.813  0.4950  1.6666  0.0483
   28UNK    N14  471   3.368   1.973   2.465 -0.5233 -0.1325  0.4338
   28UNK    C15  472   3.483   1.973   2.661 -0.0874  0.2382 -0.3105
   28UNK    C16  473   3.607   1.962   2.875  0.0342  0.1478 -0.1274
   28UNK    H17  474   3.697   1.960   3.065 -0.6192  0.0034  0.2705
   28UNK    C18  475   3.490   1.988   2.803  0.5807  0.4697  0.1553
   28UNK    C19  476   3.365   2.008   2.595 -0.5159 -0.0522  0.8191
   28UNK    C20  477   3.604   1.973   3.011 -0.1323 -0.2753 -0.6532
   28UNK    C21  478   3.255   2.060   2.663  0.5832 -0.2163  0.8507
   28UNK    C22  479   3.368   2.030   2.878  0.2548 -0.3895 -0.0309
   28UNK    C23  480   3.482   2.008   3.080  0.2145  0.0338 -0.4761
   28UNK    H24  481   3.143   2.077   2.475 -0.1195 -1.3980  0.6571
   28UNK    C25  482   3.254   2.065   2.806 -0.4888  0.6041 -0.1129
   28UNK    C26  483   3.143   2.089   2.583  0.1050 -0.0568  0.5309
   28UNK    N27  484   3.367   2.029   3.017  0.1331 -0.2505 -0.1813
   28UNK    H28  485   3.488   2.021   3.188  1.4533 -2.5960 -0.1498
   28UNK    N29  486   3.139   2.087   2.867 -0.0446  0.4349 -0.7870
   28UNK    C30  487   3.029   2.120   2.654 -0.1128 -0.3986  0.4811
   28UNK    C31  488   3.034   2.119   2.788 -0.1053  0.0357 -1.0609
   28UNK    H32  489   2.931   2.134   2.610 -0.1441  0.8181  0.8836
   28UNK    H33  490   2.939   2.145   2.834 -1.3555 -3.1489 -1.6020
   29UNK     H0  491   4.453   2.390   4.125  0.2705 -1.9191 -1.6006
   29UNK     H1  492   4.214   2.362   4.193 -0.5020 -0.0605  0.6379
   29UNK     C2  493   4.374   2.429   4.063 -0.2113 -0.2478 -0.0319
   29UNK     C3  494   4.239   2.410   4.099 -0.2889 -0.2102  0.6183
   29UNK     C4  495   4.407   2.501   3.948  1.0473 -0.5009 -0.2047
   29UNK     H5  496   4.505   2.536   3.919  0.8604  0.5532  0.3769
   29UNK     N6  497   4.134   2.465   4.026  0.0471  0.7314 -0.1108
   29UNK     C7  498   4.298   2.541   3.867 -0.4223  0.4845  0.4375
   29UNK     C8  499   4.170   2.526   3.911 -0.0658 -0.1553  0.4028
   29UNK     H9  500   4.112   2.664   3.680 -0.2971 -1.2471 -0.2240
   29UNK    C10  501   4.316   2.611   3.740  0.6232 -0.3781  0.7686
   29UNK    N11  502   4.210   2.659   3.656 -0.1188 -0.2455  0.2343
   29UNK    H12  503   4.090   2.549   3.841  3.6360  2.3181 -3.5863
   29UNK    H13  504   4.028   2.802   3.520  0.6429 -0.4811  0.6897
   29UNK    N14  505   4.433   2.617   3.678  0.1489  0.6188 -0.0781
   29UNK    C15  506   4.272   2.703   3.540  0.4122 -0.4230 -0.3009
   29UNK    C16  507   4.090   2.815   3.432 -0.0681 -0.5807  0.1615
   29UNK    H17  508   3.931   2.908   3.312 -1.1719 -1.6267 -0.9823
   29UNK    C18  509   4.221   2.765   3.428  0.3724  0.0669  0.9442
   29UNK    C19  510   4.405   2.675   3.561  0.0938 -0.0283  0.4861
   29UNK    C20  511   4.033   2.869   3.316 -0.7800 -0.5347  0.3238
   29UNK    C21  512   4.491   2.697   3.451  0.3136  0.8442 -0.7359
   29UNK    C22  513   4.302   2.779   3.313 -0.1208  0.2043 -0.4414
   29UNK    C23  514   4.109   2.855   3.197  0.6351  0.1004  0.1137
   29UNK    H24  515   4.679   2.652   3.560 -2.6009 -0.7151  1.0802
   29UNK    C25  516   4.441   2.739   3.328 -0.5536 -0.7952  0.1373
   29UNK    C26  517   4.633   2.675   3.464  0.2666  0.1657 -0.2199
   29UNK    N27  518   4.237   2.818   3.196 -0.2265  0.1677 -0.3036
   29UNK    H28  519   4.082   2.899   3.101 -0.1849 -1.1331 -0.2432
   29UNK    N29  520   4.524   2.757   3.220 -0.0906 -0.0028 -0.2404
   29UNK    C30  521   4.713   2.685   3.349 -0.4449 -0.0668 -0.8600
   29UNK    C31  522   4.653   2.724   3.231  0.5102 -0.7671  1.0696
   29UNK    H32  523   4.820   2.667   3.350 -0.0644  2.0135 -0.3727
   29UNK    H33  524   4.717   2.721   3.143 -0.5388 -1.6488  0.3229
   30UNK     H0  525   3.510   3.843   3.130  4.4754  1.5089 -2.0513
   30UNK     H1  526   3.595   4.002   3.299  1.2581  1.4177 -0.4387
   30UNK     C2  527   3.460   3.939   3.144 -0.0296 -0.7897 -0.5986
   30UNK     C3  528   3.512   4.031   3.234  0.3383  0.0768  0.0985
   30UNK     C4  529   3.350   3.977   3.067  0.3656 -0.5329  0.9633
   30UNK     H5  530   3.305   3.898   3.006 -1.6830  1.0269  0.3211
   30UNK     N6  531   3.469   4.158   3.237  0.2336  0.3020  0.3407
   30UNK     C7  532   3.299   4.109   3.078  0.0325 -0.1265  0.3154
   30UNK     C8  533   3.366   4.199   3.157  0.3404 -0.1305  0.2964
   30UNK     H9  534   3.148   4.354   3.044 -0.2384  0.5574 -0.0078
   30UNK    C10  535   3.174   4.141   3.008  0.3171  0.2725  0.3606
   30UNK    N11  536   3.116   4.267   3.004  0.4002  0.1238  0.4088
   30UNK    H12  537   3.327   4.300   3.165  2.7751  1.1355 -2.3487
   30UNK    H13  538   3.004   4.519   2.971 -1.1991  0.5570  0.7047
   30UNK    N14  539   3.096   4.049   2.958 -0.1819  0.6729 -0.0270
   30UNK    C15  540   2.999   4.240   2.944  0.1966 -0.1745 -0.0911
   30UNK    C16  541   2.915   4.473   2.929 -0.5260  0.0373 -0.1957
   30UNK    H17  542   2.829   4.667   2.885 -2.2454 -0.5867 -0.6466
   30UNK    C18  543   2.898   4.337   2.909 -0.5930  0.2203 -0.8098
   30UNK    C19  544   2.983   4.109   2.918 -0.6435  0.0398  0.0811
   30UNK    C20  545   2.816   4.560   2.886 -0.1830 -0.8697 -0.0837
   30UNK    C21  546   2.867   4.055   2.867  0.0035 -0.9442  0.2558
   30UNK    C22  547   2.770   4.286   2.860 -0.0759  0.3827  0.3404
   30UNK    C23  548   2.697   4.506   2.836 -0.2588 -0.1545 -0.0557
   30UNK    H24  549   2.929   3.844   2.835  0.8338  0.4440 -0.0657
   30UNK    C25  550   2.757   4.148   2.839 -0.4500  0.1301  0.2107
   30UNK    C26  551   2.849   3.917   2.837  0.0058 -0.4473 -0.0183
   30UNK    N27  552   2.674   4.376   2.821 -0.0255  0.0292  0.0127
   30UNK    H28  553   2.614   4.575   2.821 -0.9872 -0.9289  0.3390
   30UNK    N29  554   2.645   4.102   2.772 -0.0482  0.2988 -0.4385
   30UNK    C30  555   2.723   3.874   2.796 -0.0557  0.0106 -0.0818
   30UNK    C31  556   2.629   3.968   2.759  0.3227  0.2912  0.3267
   30UNK    H32  557   2.704   3.770   2.772 -2.3053  0.2732  0.3421
   30UNK    H33  558   2.536   3.934   2.715 -0.3213 -2.4451  3.3153
   31UNK     H0  559   4.331   4.256   3.341  1.7140 -0.6972 -0.6989
   31UNK     H1  560   4.260   4.294   3.108  0.7473  2.4983  1.8720
   31UNK     C2  561   4.247   4.202   3.297  0.7328  0.3284 -0.1435
   31UNK     C3  562   4.204   4.219   3.164  1.1557  0.7170  0.0348
   31UNK     C4  563   4.164   4.121   3.371 -0.4767 -0.3190 -0.3760
   31UNK     H5  564   4.180   4.104   3.477 -1.1127 -2.8781 -0.6262
   31UNK     N6  565   4.092   4.161   3.111 -0.5409 -0.4992 -0.4728
   31UNK     C7  566   4.043   4.067   3.328 -0.4269  0.0842  0.0002
   31UNK     C8  567   4.015   4.088   3.188 -0.2908 -0.8566  0.3483
   31UNK     H9  568   3.990   4.071   3.620 -0.7863  0.7018  0.2568
   31UNK    C10  569   3.957   3.992   3.418  0.1024 -0.2629  0.0986
   31UNK    N11  570   3.947   4.002   3.560  0.3414 -0.1170  0.3510
   31UNK    H12  571   3.936   4.034   3.138  0.4189 -1.8870  0.3210
   31UNK    H13  572   3.925   4.025   3.839  0.1562  1.0724  0.1274
   31UNK    N14  573   3.862   3.907   3.369 -0.6127 -0.3163  0.1343
   31UNK    C15  574   3.837   3.927   3.594  0.0040  0.0107 -0.1178
   31UNK    C16  575   3.835   3.964   3.836  0.6379  0.3624 -0.4969
   31UNK    H17  576   3.792   3.973   4.050 -0.8827 -0.2774  1.1710
   31UNK    C18  577   3.779   3.905   3.720 -0.5790  1.0587  0.4447
   31UNK    C19  578   3.788   3.871   3.476 -0.4641 -0.3488 -0.1597
   31UNK    C20  579   3.759   3.937   3.953  0.7979 -0.0058  0.4699
   31UNK    C21  580   3.675   3.792   3.472 -0.3747 -0.2920 -0.5536
   31UNK    C22  581   3.662   3.821   3.719 -0.0189  0.7747 -0.4005
   31UNK    C23  582   3.642   3.856   3.946 -0.3989 -0.1139  0.2535
   31UNK    H24  583   3.681   3.742   3.260 -1.0576 -1.4011 -1.4207
   31UNK    C25  584   3.612   3.763   3.596 -0.0972  0.6669  0.8850
   31UNK    C26  585   3.632   3.730   3.356 -0.1144  0.1552 -0.6934
   31UNK    N27  586   3.598   3.793   3.838  0.4467 -0.2921  0.4487
   31UNK    H28  587   3.586   3.834   4.037  1.5874 -0.7913  1.3700
   31UNK    N29  588   3.504   3.685   3.595 -0.3300 -0.0296  0.7233
   31UNK    C30  589   3.527   3.641   3.364  0.3298  0.0477  0.4568
   31UNK    C31  590   3.460   3.623   3.483  0.6635 -0.3678  0.2133
   31UNK    H32  591   3.501   3.591   3.271 -1.5646  2.9045 -0.6711
   31UNK    H33  592   3.371   3.561   3.491 -0.1349  0.6601 -0.4923
   32UNK     H0  593   3.730   2.350   1.806  0.9371 -0.6890  1.9403
   32UNK     H1  594   3.776   2.109   1.850  0.5210  1.3900 -1.4128
   32UNK     C2  595   3.645   2.284   1.819 -0.2176  0.2215 -0.2932
   32UNK     C3  596   3.675   2.151   1.851 -0.0766 -0.0101 -0.6334
   32UNK     C4  597   3.509   2.330   1.809 -0.1940  0.6633  0.5521
   32UNK     H5  598   3.483   2.434   1.799  1.7360  1.2323  0.9871
   32UNK     N6  599   3.575   2.063   1.887  0.4661  0.3577 -0.1115
   32UNK     C7  600   3.411   2.235   1.840  0.1410 -0.1143 -0.6315
   32UNK     C8  601   3.451   2.107   1.883  0.2071  0.1992 -0.1380
   32UNK     H9  602   3.164   2.114   1.927 -2.5500  0.3070 -0.1954
   32UNK    C10  603   3.272   2.272   1.828 -0.6939 -0.5123 -0.4169
   32UNK    N11  604   3.165   2.205   1.881 -0.6373  0.2294 -0.4148
   32UNK    H12  605   3.377   2.050   1.939 -0.9217  0.5279 -1.2322
   32UNK    H13  606   2.946   2.048   1.927  0.0535  0.7586 -0.4313
   32UNK    N14  607   3.236   2.401   1.806  0.2118  0.1826 -0.0108
   32UNK    C15  608   3.059   2.284   1.852  0.5370 -0.0525  0.9811
   32UNK    C16  609   2.886   2.139   1.927 -0.2976  0.5308 -0.4183
   32UNK    H17  610   2.715   2.030   1.998  0.5690 -0.2888  0.5910
   32UNK    C18  611   2.927   2.265   1.882 -0.8140  0.0245  0.2870
   32UNK    C19  612   3.102   2.404   1.815  0.1388 -0.5812  0.2737
   32UNK    C20  613   2.751   2.125   1.961 -0.5886 -0.0735 -0.0422
   32UNK    C21  614   3.017   2.510   1.791  0.4817  0.0044  0.2594
   32UNK    C22  615   2.831   2.367   1.862  0.0075  0.4810 -0.6836
   32UNK    C23  616   2.658   2.232   1.946  0.2683 -0.1360  0.6174
   32UNK    H24  617   3.170   2.647   1.731 -0.7638  3.7858 -2.3507
   32UNK    C25  618   2.880   2.495   1.820  0.7700 -0.2101 -0.7659
   32UNK    C26  619   3.064   2.627   1.745  0.1544 -0.2742  0.6890
   32UNK    N27  620   2.696   2.346   1.882 -0.2137  0.0965  0.0386
   32UNK    H28  621   2.553   2.226   1.976  0.1538  0.1303  0.2742
   32UNK    N29  622   2.791   2.594   1.799 -0.3543  0.2553  0.4564
   32UNK    C30  623   2.975   2.730   1.724  0.7353 -0.3056 -0.5369
   32UNK    C31  624   2.841   2.716   1.753 -0.4122  0.4960  0.2175
   32UNK    H32  625   3.024   2.823   1.694  0.8665 -0.1412  0.1764
   32UNK    H33  626   2.785   2.806   1.728  1.3443  1.2157 -1.4372
   33UNK     H0  627   4.270   1.701   2.630  0.8127  2.4548 -2.2118
   33UNK     H1  628   4.016   1.638   2.645 -0.9296  0.9546 -1.2318
   33UNK     C2  629   4.194   1.772   2.663 -0.7041 -0.0301  0.0403
   33UNK     C3  630   4.060   1.736   2.669  0.2235  0.0092  0.8453
   33UNK     C4  631   4.238   1.905   2.687 -0.1583  0.6160 -0.5201
   33UNK     H5  632   4.340   1.937   2.671  0.4362 -0.2494  1.2746
   33UNK     N6  633   3.961   1.822   2.703  0.2400  0.5192  0.0986
   33UNK     C7  634   4.137   1.991   2.737  0.6481 -0.0706 -0.5759
   33UNK     C8  635   4.001   1.948   2.742 -0.6180  0.9688 -0.0331
   33UNK     H9  636   4.389   2.104   2.776 -0.5354 -0.9870  0.5130
   33UNK    C10  637   4.172   2.128   2.776 -0.1304  0.0826  0.1257
   33UNK    N11  638   4.310   2.166   2.784  0.1903  0.0301  0.0828
   33UNK    H12  639   3.922   2.013   2.779 -1.4437 -0.2875  0.4871
   33UNK    H13  640   4.566   2.258   2.785 -1.9718 -0.3750  0.0472
   33UNK    N14  641   4.092   2.232   2.796 -0.6681 -0.2753  0.0626
   33UNK    C15  642   4.307   2.305   2.810 -0.1137  0.3701 -0.3064
   33UNK    C16  643   4.548   2.363   2.804 -0.0522 -0.0183  0.0601
   33UNK    H17  644   4.745   2.437   2.771  0.0423  1.8501 -0.3727
   33UNK    C18  645   4.415   2.403   2.815  0.0650  0.1390  0.4546
   33UNK    C19  646   4.174   2.337   2.830 -0.4017  0.0466  0.6707
   33UNK    C20  647   4.643   2.463   2.799 -0.1018  0.4726  0.5029
   33UNK    C21  648   4.146   2.478   2.845 -0.1549 -0.7632 -0.2702
   33UNK    C22  649   4.380   2.538   2.808 -0.3374 -0.8218  0.1477
   33UNK    C23  650   4.603   2.599   2.806 -0.2679 -0.3037 -0.1669
   33UNK    H24  651   3.939   2.438   2.871 -1.2792  0.8588  2.2880
   33UNK    C25  652   4.245   2.582   2.830 -0.1057  0.4255  0.6848
   33UNK    C26  653   4.014   2.517   2.866 -0.2141 -0.1785  0.5359
   33UNK    N27  654   4.475   2.637   2.802 -0.3905  0.2358 -0.0185
   33UNK    H28  655   4.675   2.680   2.796  0.4407 -0.9705 -0.5280
   33UNK    N29  656   4.210   2.710   2.831 -0.6493 -0.2489  0.0632
   33UNK    C30  657   3.981   2.653   2.869  0.0864  0.4544 -0.7333
   33UNK    C31  658   4.082   2.742   2.857 -0.5599 -0.1172  0.1751
   33UNK    H32  659   3.877   2.677   2.887 -0.3176 -0.5851 -1.5525
   33UNK    H33  660   4.063   2.849   2.863 -0.2917  0.0828 -1.8400
   34UNK     H0  661   2.024   3.644   2.138 -2.4627  1.0267  2.1853
   34UNK     H1  662   1.889   3.540   2.312 -0.1413  0.8539 -1.4418
   34UNK     C2  663   2.078   3.594   2.218  0.8675 -0.0219 -0.4871
   34UNK     C3  664   1.997   3.524   2.314 -0.2857 -0.1278  0.1188
   34UNK     C4  665   2.218   3.577   2.230  0.0874  0.1371  0.0580
   34UNK     H5  666   2.283   3.628   2.159 -0.1005  2.6265  1.5583
   34UNK     N6  667   2.051   3.430   2.397 -0.3141 -0.1472  0.7149
   34UNK     C7  668   2.274   3.499   2.334  0.3491 -0.0883 -0.7429
   34UNK     C8  669   2.185   3.413   2.411 -0.3719  0.0400  0.3941
   34UNK     H9  670   2.438   3.336   2.500  0.2513  0.1437  1.0346
   34UNK    C10  671   2.417   3.494   2.352  0.2004 -0.0887 -0.4260
   34UNK    N11  672   2.478   3.411   2.445 -0.2325 -0.5187 -0.2739
   34UNK    H12  673   2.209   3.365   2.505  0.4464 -0.1454  0.1070
   34UNK    H13  674   2.627   3.236   2.599 -0.6775  1.3169 -1.3299
   34UNK    N14  675   2.493   3.587   2.308 -0.0872 -0.5614  0.1548
   34UNK    C15  676   2.613   3.450   2.440 -0.7183  0.0114  0.2021
   34UNK    C16  677   2.717   3.298   2.601 -0.1315  0.5505  0.9086
   34UNK    H17  678   2.835   3.182   2.744  1.2551 -1.7516 -0.5635
   34UNK    C18  679   2.726   3.406   2.514  0.0860  0.1136  0.3797
   34UNK    C19  680   2.616   3.562   2.361 -0.5951  0.6000 -0.5533
   34UNK    C20  681   2.829   3.267   2.677  0.1776 -0.8783  0.6050
   34UNK    C21  682   2.735   3.637   2.340 -0.1224  0.6779 -0.7328
   34UNK    C22  683   2.847   3.484   2.501  0.1862  0.2550  1.0380
   34UNK    C23  684   2.939   3.351   2.666 -0.3402  0.2352 -0.0202
   34UNK    H24  685   2.653   3.767   2.184  0.6120  0.3893  1.4016
   34UNK    C25  686   2.850   3.599   2.412  0.0548 -0.3472 -0.3783
   34UNK    C26  687   2.738   3.740   2.246  0.7923 -1.0932  0.5540
   34UNK    N27  688   2.949   3.447   2.576 -0.6466 -0.0264 -0.0792
   34UNK    H28  689   3.022   3.328   2.732 -0.3944  1.7191  0.6223
   34UNK    N29  690   2.959   3.675   2.398 -0.4370 -0.0299  0.1417
   34UNK    C30  691   2.858   3.816   2.236 -0.1184 -0.2526  0.5123
   34UNK    C31  692   2.965   3.786   2.320 -0.2679 -0.0431  0.5501
   34UNK    H32  693   2.864   3.899   2.166  1.1028 -0.7368  0.0427
   34UNK    H33  694   3.059   3.840   2.310 -0.4925  0.1348 -0.8705
   35UNK     H0  695   4.354   3.964   3.040 -1.6949  1.0962  1.8209
   35UNK     H1  696   4.199   4.083   2.887  2.9397 -0.8488  0.3142
   35UNK     C2  697   4.284   3.910   2.977  0.0368  0.0476  0.7115
   35UNK     C3  698   4.198   3.974   2.888 -0.4938 -0.9409 -0.0935
   35UNK     C4  699   4.289   3.770   2.965 -0.2907 -0.6362 -0.2873
   35UNK     H5  700   4.356   3.719   3.035 -1.4909 -2.9134 -0.7036
   35UNK     N6  701   4.122   3.915   2.796  0.3468 -0.9792 -0.5593
   35UNK     C7  702   4.208   3.701   2.874  0.6178 -0.9032 -0.7809
   35UNK     C8  703   4.122   3.783   2.789 -0.4812  0.2157  0.1656
   35UNK     H9  704   4.322   3.502   3.029 -0.2831  0.4312  0.2731
   35UNK    C10  705   4.207   3.556   2.865 -0.1963  0.3112  0.6068
   35UNK    N11  706   4.288   3.472   2.938  0.4849 -0.0599  0.1413
   35UNK    H12  707   4.057   3.745   2.711  0.8624 -1.1443 -0.3300
   35UNK    H13  708   4.443   3.308   3.061 -2.7101  1.4620 -0.7253
   35UNK    N14  709   4.127   3.498   2.776  0.0565 -0.3459  0.3630
   35UNK    C15  710   4.242   3.349   2.896 -0.2102 -0.1669  0.1145
   35UNK    C16  711   4.409   3.216   3.016  0.1934 -0.4566  0.6654
   35UNK    H17  712   4.522   3.068   3.127  0.9570 -1.4361 -2.0975
   35UNK    C18  713   4.302   3.226   2.928 -0.1743  0.3833  0.3535
   35UNK    C19  714   4.154   3.368   2.794 -0.1813 -0.0647 -0.1333
   35UNK    C20  715   4.448   3.086   3.049  0.2123 -0.1196 -1.1262
   35UNK    C21  716   4.095   3.260   2.735  0.4463 -0.6526  0.5636
   35UNK    C22  717   4.251   3.112   2.860 -0.7778 -0.2503 -0.6141
   35UNK    C23  718   4.387   2.971   2.994 -0.3590 -0.3480 -0.0026
   35UNK    H24  719   3.951   3.371   2.603 -2.4656 -1.1335  0.6592
   35UNK    C25  720   4.150   3.132   2.758 -0.3927  0.3243  0.0238
   35UNK    C26  721   3.999   3.277   2.629  0.1361 -0.2116 -0.3806
   35UNK    N27  722   4.297   2.982   2.892 -0.0273 -0.3939  1.0682
   35UNK    H28  723   4.409   2.873   3.037  0.5095 -0.9412 -1.6922
   35UNK    N29  724   4.109   3.024   2.686  0.4401  0.1810  0.8351
   35UNK    C30  725   3.971   3.165   2.547  0.3330  0.7418  0.1995
   35UNK    C31  726   4.027   3.037   2.578  0.2674  0.2593  0.3395
   35UNK    H32  727   3.907   3.156   2.460  0.6832 -2.2144  0.1359
   35UNK    H33  728   4.004   2.949   2.518  2.0023  0.1130 -0.1547
   36UNK     H0  729   3.333   2.325   2.502 -1.3895  0.6107  0.1632
   36UNK     H1  730   3.384   2.178   2.312  0.5043  0.5630  1.8928
   36UNK     C2  731   3.341   2.371   2.403 -0.1687  0.6990  0.2843
   36UNK     C3  732   3.379   2.285   2.298 -0.5991  0.3380  0.3276
   36UNK     C4  733   3.319   2.509   2.373 -1.1675 -0.1077 -0.9979
   36UNK     H5  734   3.294   2.579   2.452 -0.3434 -0.5963 -0.2789
   36UNK     N6  735   3.399   2.332   2.171  0.0107 -0.3644 -0.6375
   36UNK     C7  736   3.343   2.559   2.244  0.3151 -0.8841  0.2978
   36UNK     C8  737   3.385   2.465   2.143 -0.6780 -0.1191  0.2473
   36UNK     H9  738   3.342   2.698   1.998  0.5763 -0.1942 -0.5591
   36UNK    C10  739   3.314   2.698   2.211 -0.5024  0.2020  0.2569
   36UNK    N11  740   3.307   2.748   2.078  0.8892  0.0197 -0.5550
   36UNK    H12  741   3.388   2.485   2.036 -0.1857 -0.7734  0.1297
   36UNK    H13  742   3.285   2.830   1.838 -0.9195 -1.8058  2.6616
   36UNK    N14  743   3.276   2.791   2.295 -0.4833  0.0951 -0.5448
   36UNK    C15  744   3.265   2.877   2.091  0.0027 -0.9296  0.0921
   36UNK    C16  745   3.252   2.931   1.861 -0.1975 -0.9570  0.3215
   36UNK    H17  746   3.191   2.999   1.662 -1.0875 -2.1589  1.4378
   36UNK    C18  747   3.232   2.971   1.992  0.1897 -0.0361 -0.8231
   36UNK    C19  748   3.247   2.902   2.221 -0.2684 -0.5189 -0.4241
   36UNK    C20  749   3.196   3.022   1.769  0.7279 -0.2154  1.0011
   36UNK    C21  750   3.220   3.030   2.266 -0.0429  0.4353 -0.3313
   36UNK    C22  751   3.186   3.104   2.033  0.0380  0.6432 -0.5768
   36UNK    C23  752   3.145   3.146   1.808  0.4377 -0.3188  0.1139
   36UNK    H24  753   3.219   2.974   2.474 -5.6433 -0.1672 -0.2674
   36UNK    C25  754   3.187   3.133   2.174 -0.2760  0.7040 -0.1023
   36UNK    C26  755   3.215   3.055   2.402  0.3481 -0.2789 -1.2492
   36UNK    N27  756   3.149   3.195   1.934  0.4215  0.6159 -0.2119
   36UNK    H28  757   3.104   3.212   1.732  0.4065 -0.8504 -0.3399
   36UNK    N29  758   3.149   3.255   2.221 -0.2173  0.1664 -0.0243
   36UNK    C30  759   3.188   3.187   2.449  0.4704  0.7621 -0.0706
   36UNK    C31  760   3.150   3.288   2.354  0.1587 -0.3051  0.1141
   36UNK    H32  761   3.181   3.211   2.555 -0.8670 -0.8651  0.2476
   36UNK    H33  762   3.127   3.388   2.392  1.8815 -0.1121  0.7639
   37UNK     H0  763   1.884   2.264   3.512 -0.5971 -2.9078 -1.3234
   37UNK     H1  764   2.077   2.172   3.389 -0.9631 -0.4974  0.3177
   37UNK     C2  765   1.911   2.298   3.413 -0.7177  0.0048 -0.4342
   37UNK     C3  766   2.009   2.244   3.342 -0.3262 -0.0685  0.0424
   37UNK     C4  767   1.821   2.386   3.349  0.1049  0.4228  0.2990
   37UNK     H5  768   1.740   2.423   3.411  0.2359  0.7835  0.2602
   37UNK     N6  769   2.042   2.286   3.213 -0.3750 -0.0176  0.5896
   37UNK     C7  770   1.846   2.429   3.219  0.7091 -0.2900  0.6310
   37UNK     C8  771   1.957   2.378   3.153  0.3764 -0.8911  0.1057
   37UNK     H9  772   1.576   2.480   3.268  0.1909  2.2767  0.4236
   37UNK    C10  773   1.750   2.502   3.143 -0.3766  0.1110 -0.2167
   37UNK    N11  774   1.621   2.518   3.186  1.1286 -0.2310 -0.3378
   37UNK    H12  775   1.989   2.402   3.051  1.2338 -0.0656  0.5495
   37UNK    H13  776   1.375   2.609   3.292 -0.8159  1.9606  1.2810
   37UNK    N14  777   1.780   2.556   3.022 -0.4499  0.4333  0.1783
   37UNK    C15  778   1.564   2.593   3.090  0.8558 -0.4242  0.7077
   37UNK    C16  779   1.354   2.658   3.197  0.5827 -0.5390 -0.4463
   37UNK    H17  780   1.162   2.727   3.275 -0.2936  0.6385  0.1176
   37UNK    C18  781   1.441   2.666   3.092 -0.0710 -0.1362  0.4180
   37UNK    C19  782   1.660   2.612   2.992  0.0249 -0.3071  0.0529
   37UNK    C20  783   1.236   2.729   3.196  0.2522 -0.7995  0.5641
   37UNK    C21  784   1.626   2.683   2.877  0.1261 -0.4716  0.4148
   37UNK    C22  785   1.411   2.748   2.979  0.0695  0.5865 -0.0142
   37UNK    C23  786   1.200   2.800   3.078 -0.0291  0.8969 -0.5564
   37UNK    H24  787   1.792   2.611   2.760 -2.2605 -3.0131  0.2521
   37UNK    C25  788   1.509   2.759   2.871 -0.2057  0.4924 -0.0549
   37UNK    C26  789   1.708   2.680   2.761  0.0504  0.0892 -0.7755
   37UNK    N27  790   1.284   2.805   2.967 -0.2834  0.0109  0.0747
   37UNK    H28  791   1.096   2.832   3.079 -0.4854 -0.5672  0.6785
   37UNK    N29  792   1.481   2.835   2.759 -0.4242  0.3685 -0.1746
   37UNK    C30  793   1.675   2.751   2.644 -0.1090  0.4737 -0.5230
   37UNK    C31  794   1.558   2.830   2.648 -0.6841 -0.0185 -0.0097
   37UNK    H32  795   1.749   2.753   2.564 -1.4115 -2.2677 -1.9395
   37UNK    H33  796   1.527   2.881   2.557  0.2742 -1.1567 -1.0215
   38UNK     H0  797   2.631   1.638   3.518  0.8884  1.6190 -0.1374
   38UNK     H1  798   2.432   1.600   3.404 -2.6679 -0.6733 -0.3266
   38UNK     C2  799   2.551   1.709   3.535 -0.6182 -0.1178  0.4346
   38UNK     C3  800   2.435   1.688   3.468 -0.1746 -0.2528 -0.9082
   38UNK     C4  801   2.551   1.812   3.629 -0.0284 -0.0785  0.0682
   38UNK     H5  802   2.644   1.846   3.674 -0.2786 -1.3203  1.5865
   38UNK     N6  803   2.320   1.761   3.476 -0.8929  0.5643 -0.7043
   38UNK     C7  804   2.437   1.892   3.638  0.3084 -0.4067 -0.0316
   38UNK     C8  805   2.324   1.865   3.555  0.0317 -0.5848 -0.0063
   38UNK     H9  806   2.237   2.085   3.725 -0.1121  1.8061  0.7622
   38UNK    C10  807   2.439   2.006   3.729 -0.8385 -0.6169 -1.0113
   38UNK    N11  808   2.334   2.098   3.752  0.2097 -0.1980  0.7071
   38UNK    H12  809   2.242   1.937   3.555  2.9110  3.0098  0.8142
   38UNK    H13  810   2.138   2.296   3.808  1.0650  0.8398 -1.7578
   38UNK    N14  811   2.548   2.038   3.803 -0.4531 -0.1032 -0.0195
   38UNK    C15  812   2.385   2.186   3.845  0.1279  0.0251  0.5985
   38UNK    C16  813   2.197   2.341   3.886 -0.8488 -0.4268  0.5508
   38UNK    H17  814   2.047   2.492   3.926 -0.8375 -2.6230 -2.5323
   38UNK    C18  815   2.329   2.299   3.911  0.4942  0.0892  0.5512
   38UNK    C19  816   2.512   2.147   3.868  0.9731 -0.4963 -0.3846
   38UNK    C20  817   2.145   2.452   3.950 -0.2172 -0.0358 -0.1534
   38UNK    C21  818   2.585   2.213   3.971  0.4968 -0.2312  0.3475
   38UNK    C22  819   2.410   2.381   4.003  0.2707  0.6672 -0.4192
   38UNK    C23  820   2.229   2.525   4.032  0.7192  0.7254  0.2275
   38UNK    H24  821   2.743   2.067   3.967 -0.4002  2.2795 -3.8953
   38UNK    C25  822   2.538   2.327   4.043  0.0839 -0.5620 -0.2735
   38UNK    C26  823   2.702   2.154   4.018 -0.7406  0.1408 -0.1902
   38UNK    N27  824   2.356   2.493   4.064  0.5202  0.2132  1.0289
   38UNK    H28  825   2.188   2.618   4.072  0.3779  2.4948 -3.7527
   38UNK    N29  826   2.606   2.382   4.143 -0.2572 -0.9747 -0.6789
   38UNK    C30  827   2.769   2.209   4.126 -0.2238 -0.3823 -0.7371
   38UNK    C31  828   2.720   2.325   4.181 -0.0849  0.4383 -0.4175
   38UNK    H32  829   2.853   2.158   4.172 -1.6327 -1.7733  0.4078
   38UNK    H33  830   2.773   2.372   4.264 -0.8987  3.2908 -1.3651
   39BF4     B1  831   3.702   5.711   2.801 -0.6416  0.1882 -0.1059
   39BF4     F2  832   3.696   5.849   2.835  0.0919 -0.1465  0.2964
   39BF4     F3  833   3.602   5.631   2.859 -0.5898 -0.6415 -0.9375
   39BF4     F4  834   3.681   5.703   2.662  0.2845  0.0111  0.2284
   39BF4     F5  835   3.824   5.665   2.838 -0.1745  0.6327 -0.7191
   40BF4     B1  836   1.606   5.738   4.501  0.0519  0.0446 -0.8056
   40BF4     F2  837   1.637   5.870   4.522 -0.5361 -0.1769  0.0920
   40BF4     F3  838   1.716   5.676   4.451  0.4244  0.7807 -0.3371
   40BF4     F4  839   1.581   5.681   4.627  0.0338 -0.2155 -0.0272
   40BF4     F5  840   1.508   5.720   4.408  0.6002 -0.0709  0.0133
   41BF4     B1  841   1.002   3.882   3.852  0.3231 -1.0658 -0.1271
   41BF4     F2  842   0.894   3.825   3.919 -0.7528 -0.0775 -0.2561
   41BF4     F3  843   1.097   3.786   3.820 -0.5714 -0.7502 -0.1058
   41BF4     F4  844   0.959   3.960   3.742  0.1155 -0.2344  0.2654
   41BF4     F5  845   1.058   3.982   3.927 -0.2520  0.1970 -0.6524
   42BF4     B1  846   4.964   5.829   4.094  0.1596  0.4941 -0.9021
   42BF4     F2  847   4.835   5.832   4.057 -0.6782  0.6299 -0.5324
   42BF4     F3  848   5.020   5.954   4.102 -0.3783 -0.3737  0.1771
   42BF4     F4  849   4.976   5.791   4.224 -0.4088  0.3589  0.1229
   42BF4     F5  850   5.044   5.746   4.021 -0.0586 -0.3513 -0.4806
   43BF4     B1  851   1.029   3.116   1.828 -0.7652  0.9713  0.3529
   43BF4     F2  852   1.023   3.127   1.691 -0.2685  0.7168 -0.3132
   43BF4     F3  853   1.058   3.239   1.869 -0.2967 -0.1227  0.3595
   43BF4     F4  854   0.907   3.068   1.875  0.1973  0.0253  0.4285
   43BF4     F5  855   1.128   3.022   1.875 -0.2874  0.2710  0.1233
   44BF4     B1  856   5.223   5.833   0.780  0.0520  0.3724  0.6916
   44BF4     F2  857   5.270   5.956   0.741 -0.3210  0.1855 -0.2382
   44BF4     F3  858   5.122   5.837   0.871 -0.3483  0.0547  0.2168
   44BF4     F4  859   5.170   5.773   0.670 -0.1012  0.2988 -0.1321
   44BF4     F5  860   5.319   5.765   0.844 -0.4365  0.8133  0.1015
   45BF4     B1  861   5.791   3.075   4.834 -0.2567  0.0196  0.0548
   45BF4     F2  862   5.743   2.953   4.873 -0.1565  0.4225  0.3058
   45BF4     F3  863   5.694   3.144   4.770  0.0444 -0.1865  0.5641
   45BF4     F4  864   5.842   3.154   4.942 -0.7581  0.1137 -0.3097
   45BF4     F5  865   5.884   3.042   4.734 -0.2236  0.7312 -0.2363
   46BF4     B1  866   3.404   4.542   2.979 -0.1686  1.1779 -0.0907
   46BF4     F2  867   3.421   4.664   3.044 -0.5888  0.3179 -0.4163
   46BF4     F3  868   3.287   4.472   2.985  0.4517  0.0295  0.1233
   46BF4     F4  869   3.446   4.569   2.851 -0.2119  0.1348  0.1709
   46BF4     F5  870   3.508   4.459   3.002  0.3210 -0.4830 -0.3942
   47BF4     B1  871   4.611   3.170   4.070  0.5224  0.1458 -0.0300
   47BF4     F2  872   4.745   3.144   4.040  0.2010  0.3699 -0.6927
   47BF4     F3  873   4.536   3.085   3.985  0.0250 -0.0184  0.0767
   47BF4     F4  874   4.599   3.145   4.206 -0.4258  0.1206  0.0193
   47BF4     F5  875   4.573   3.298   4.038 -0.6258 -0.0356  0.1743
   48BF4     B1  876   1.922   5.860   5.447  0.6325  0.7554 -0.5680
   48BF4     F2  877   2.044   5.912   5.421 -0.0114 -0.1134  0.4812
   48BF4     F3  878   1.849   5.839   5.333  0.0929  0.0408  0.5484
   48BF4     F4  879   1.946   5.730   5.496  0.5298  0.6751  0.2541
   48BF4     F5  880   1.848   5.932   5.539  0.2811 -0.2563  1.1440
   49BF4     B1  881   2.877   3.962   4.049  0.2048  0.0801 -0.0410
   49BF4     F2  882   2.863   3.947   3.912 -0.1556  0.5375  0.1612
   49BF4     F3  883   2.760   3.908   4.112  0.4743  0.2290  0.0649
   49BF4     F4  884   2.997   3.898   4.075 -0.0438  0.0374 -0.5880
   49BF4     F5  885   2.877   4.101   4.083 -0.0790 -0.4893 -0.0746
   50BF4     B1  886   0.809   5.765   0.582 -0.2799  0.4761 -1.0648
   50BF4     F2  887   0.891   5.834   0.497 -0.4961  0.0920 -0.4279
   50BF4     F3  888   0.892   5.665   0.643  0.2444 -0.3808 -0.2015
   50BF4     F4  889   0.775   5.855   0.679  0.5813  0.3654  0.5486
   50BF4     F5  890   0.696   5.718   0.517  0.0346 -0.0518  0.2807
   51BF4     B1  891   3.339   2.405   2.974  0.6820  0.4403 -0.1276
   51BF4     F2  892   3.446   2.422   3.055  0.3918  0.7871  0.6072
   51BF4     F3  893   3.268   2.526   2.991 -0.2071  0.3453  0.2709
   51BF4     F4  894   3.367   2.380   2.841 -0.0972  0.1483  0.0311
   51BF4     F5  895   3.260   2.293   3.019  0.5990 -0.2859 -0.6842
   52BF4     B1  896   0.425   3.612   0.401  0.9015 -0.2761 -0.2511
   52BF4     F2  897   0.329   3.693   0.461 -0.1996  0.3864  0.1953
   52BF4     F3  898   0.487   3.673   0.290  0.2807  0.1555  0.1914
   52BF4     F4  899   0.525   3.605   0.492 -0.1359 -0.0350 -0.1749
   52BF4     F5  900   0.365   3.479   0.377 -0.0815 -0.1603  0.0787
   53BF4     B1  901   0.755   0.476   1.796 -0.0807 -0.2632 -0.9224
   53BF4     F2  902   0.689   0.382   1.731 -0.6469  0.2417 -0.5902
   53BF4     F3  903   0.680   0.591   1.808 -0.1156 -0.4275  0.1952
   53BF4     F4  904   0.780   0.428   1.921 -0.3244  0.0338 -0.0804
   53BF4     F5  905   0.875   0.499   1.727  0.0853 -0.1893  0.0520
   54BF4     B1  906   5.091   2.289   2.227  0.5829  0.4978 -0.1827
   54BF4     F2  907   5.129   2.416   2.249 -0.3422 -0.1083 -0.2661
   54BF4     F3  908   5.150   2.246   2.104 -0.1211  0.0842 -0.0839
   54BF4     F4  909   5.133   2.203   2.323  0.2317 -0.1600  0.7175
   54BF4     F5  910   4.953   2.277   2.212 -0.1527  0.3292  0.6080
   55BF4     B1  911   3.647   2.739   1.891 -0.2726  0.2466 -0.1788
   55BF4     F2  912   3.621   2.853   1.822 -0.5024  0.3461  0.5302
   55BF4     F3  913   3.705   2.645   1.814 -0.0494 -0.0886  0.1242
   55BF4     F4  914   3.732   2.763   2.000 -0.0322  0.3220  0.0064
   55BF4     F5  915   3.529   2.684   1.936 -0.8503 -0.1271  0.0172
   56BF4     B1  916   1.796   0.578   5.343 -0.7223  0.8049 -0.0549
   56BF4     F2  917   1.767   0.631   5.465 -0.4241 -0.1702  0.5547
   56BF4     F3  918   1.920   0.519   5.341  0.8167  0.4373  0.2302
   56BF4     F4  919   1.694   0.484   5.308 -0.1453 -0.0343  0.2461
   56BF4     F5  920   1.797   0.677   5.245 -0.6955  0.6959 -0.5199
   57BF4     B1  921   1.162   1.093   5.097 -0.1371  0.2382 -0.0606
   57BF4     F2  922   1.231   1.043   4.994  0.0700  0.2779 -0.3843
   57BF4     F3  923   1.225   1.064   5.212  0.1658  0.3176  0.3718
   57BF4     F4  924   1.161   1.234   5.070 -0.1560 -0.0433  0.1203
   57BF4     F5  925   1.039   1.037   5.091 -0.2877 -0.1038 -0.0026
   58BF4     B1  926   2.352   0.676   2.526 -0.2474  0.9396 -0.4661
   58BF4     F2  927   2.309   0.807   2.501 -0.1289  0.1343  0.5949
   58BF4     F3  928   2.268   0.614   2.621  0.2335 -0.1327 -0.0931
   58BF4     F4  929   2.352   0.609   2.412  0.4688  0.3316  0.2630
   58BF4     F5  930   2.482   0.687   2.571  0.1326  0.3891 -0.0221
   59BF4     B1  931   5.831   1.796   1.482 -1.2750  0.5789  0.2448
   59BF4     F2  932   5.892   1.680   1.441  0.7126 -0.0871 -0.0396
   59BF4     F3  933   5.691   1.796   1.459  0.4559  0.7814  0.4484
   59BF4     F4  934   5.860   1.813   1.612  0.1314 -0.3830 -0.0426
   59BF4     F5  935   5.884   1.896   1.403  0.1033 -0.9274 -0.0718
   60BF4     B1  936   3.513   3.286   2.688 -0.1469  0.1419  0.8403
   60BF4     F2  937   3.469   3.155   2.702  0.1219  0.5507  0.2731
   60BF4     F3  938   3.433   3.365   2.615  0.3773  0.2744  0.5454
   60BF4     F4  939   3.537   3.358   2.801  0.4552 -0.1784  0.1506
   60BF4     F5  940   3.634   3.286   2.613  0.2112 -0.1410  0.2925
   61BF4     B1  941   3.838   4.587   1.151 -0.2309  0.4070  0.7048
   61BF4     F2  942   3.859   4.459   1.174  0.4891 -0.4365  0.7238
   61BF4     F3  943   3.833   4.609   1.014  0.4527  0.1933  0.1875
   61BF4     F4  944   3.721   4.626   1.221  0.1820  0.0840 -0.6047
   61BF4     F5  945   3.947   4.665   1.210 -0.6474  0.1583  0.6851
   62BF4     B1  946   2.523   1.711   1.782 -0.2373 -0.8848  0.0801
   62BF4     F2  947   2.545   1.745   1.649 -0.3798 -0.2079 -0.4352
   62BF4     F3  948   2.498   1.576   1.787 -0.0146  0.6211  0.3674
   62BF4     F4  949   2.633   1.735   1.860 -0.3197  0.3954  0.2329
   62BF4     F5  950   2.434   1.798   1.834  0.2311 -0.3831 -0.1497
   63BF4     B1  951   1.976   1.219   2.637  0.2766 -0.0047  0.2154
   63BF4     F2  952   2.004   1.315   2.544  0.1336 -0.0660 -0.4861
   63BF4     F3  953   2.017   1.092   2.593 -0.0255  0.0260 -0.8192
   63BF4     F4  954   2.056   1.237   2.741 -0.0852  0.4444 -0.8692
   63BF4     F5  955   1.854   1.225   2.692  0.6005 -0.3465 -0.1636
   64BF4     B1  956   2.557   4.647   5.010 -0.0130  0.0214 -1.2780
   64BF4     F2  957   2.682   4.600   4.973  0.0298 -0.3145  0.3474
   64BF4     F3  958   2.537   4.780   4.959 -0.0644  0.2281  0.1993
   64BF4     F4  959   2.465   4.560   4.968  0.4543  0.1164  0.2225
   64BF4     F5  960   2.546   4.641   5.153 -0.0622 -0.7549 -0.2069
   65BF4     B1  961   1.745   0.314   0.438 -0.3991  0.4978  0.1885
   65BF4     F2  962   1.797   0.429   0.496 -0.6111 -0.1846 -0.5075
   65BF4     F3  963   1.694   0.227   0.530  0.1020 -0.4372  0.8247
   65BF4     F4  964   1.641   0.355   0.365 -0.5550  0.4989  0.3465
   65BF4     F5  965   1.850   0.248   0.371 -0.2866  0.0045  0.2998
   66BF4     B1  966   5.294   4.075   0.801 -0.3449  0.0928  0.5810
   66BF4     F2  967   5.157   4.083   0.795  0.1516 -0.5397 -0.3625
   66BF4     F3  968   5.352   4.190   0.858 -0.5918  0.5010 -0.1424
   66BF4     F4  969   5.341   3.963   0.864  0.1563  0.2071 -0.1925
   66BF4     F5  970   5.354   4.073   0.674  0.2286  0.0527 -0.3615
   67DMSO    C1  971   3.672   0.322   0.131  0.0532  0.2054 -0.4626
   67DMSO    H1  972   3.666   0.215   0.151 -1.3340  0.1898 -0.8351
   67DMSO    H2  973   3.590   0.338   0.060  0.1551  0.5352 -0.5097
   67DMSO    H3  974   3.763   0.353   0.079  0.7194 -0.4109  0.3320
   67DMSO    S1  975   3.671   0.420   0.284  0.2019  0.2727 -0.3038
   67DMSO    C2  976   3.686   0.582   0.206 -0.3476 -0.5976  0.6002
   67DMSO    H4  977   3.680   0.650   0.291 -1.2150 -0.4217  0.4016
   67DMSO    H5  978   3.780   0.590   0.151  1.0911 -2.6635  2.5821
   67DMSO    H6  979   3.597   0.583   0.143 -0.1060 -1.6047  0.2277
   67DMSO    O1  980   3.799   0.390   0.354 -0.1827 -0.4575  0.3449
   68DMSO    C1  981   2.817   1.540   5.168 -0.6270 -0.0549 -0.2640
   68DMSO    H1  982   2.718   1.497   5.182 -0.8198  0.7578  1.0466
   68DMSO    H2  983   2.873   1.508   5.257  0.1111  0.4597 -0.5385
   68DMSO    H3  984   2.820   1.648   5.154 -1.1655 -0.2799 -2.5056
   68DMSO    S1  985   2.883   1.471   5.019 -0.0982  0.5039  0.2106
   68DMSO    C2  986   2.735   1.506   4.918 -0.8587  0.8526 -0.0738
   68DMSO    H4  987   2.712   1.613   4.918  1.4707  1.4127  0.6412
   68DMSO    H5  988   2.748   1.472   4.815  0.3000 -2.3752  1.0072
   68DMSO    H6  989   2.648   1.457   4.963 -0.7047  2.1789  1.7974
   68DMSO    O1  990   2.860   1.325   5.036 -0.2568  0.4882 -0.0103
   69DMSO    C1  991   4.606   1.519   1.735 -0.4863  0.6428  0.0610
   69DMSO    H1  992   4.603   1.498   1.628  0.0818 -0.6230  0.2830
   69DMSO    H2  993   4.539   1.601   1.763  0.2044  0.2329  3.2797
   69DMSO    H3  994   4.705   1.545   1.774  0.2501 -0.6710 -0.8649
   69DMSO    S1  995   4.565   1.377   1.833  0.0393  0.0266  0.0109
   69DMSO    C2  996   4.388   1.379   1.790 -0.6084 -0.1743 -0.4864
   69DMSO    H4  997   4.397   1.356   1.683 -1.6935  0.2882 -0.6952
   69DMSO    H5  998   4.358   1.292   1.848  1.8802 -0.4766  0.4441
   69DMSO    H6  999   4.339   1.474   1.813 -0.0029  0.3318 -1.2625
   69DMSO    O1 1000   4.580   1.414   1.979  0.4658 -0.0963  0.8932
   70DMSO    C1 1001   2.404   3.390   2.773 -0.5150  0.4793 -1.5538
   70DMSO    H1 1002   2.413   3.329   2.863 -1.2153  1.2784 -0.9195
   70DMSO    H2 1003   2.306   3.391   2.723 -1.2353  0.4535 -0.1828
   70DMSO    H3 1004   2.475   3.363   2.694  0.4453  0.5832 -0.7349
   70DMSO    S1 1005   2.439   3.554   2.837  0.2383 -0.2612 -0.3282
   70DMSO    C2 1006   2.416   3.652   2.698  0.2625 -0.7236 -0.5898
   70DMSO    H4 1007   2.425   3.755   2.736  1.1001 -0.9603 -0.1165
   70DMSO    H5 1008   2.483   3.623   2.617  1.4939 -1.2855  0.5835
   70DMSO    H6 1009   2.313   3.632   2.667  0.3016 -3.0781  0.5970
   70DMSO    O1 1010   2.590   3.562   2.830 -0.6073 -0.1265  0.1949
   71DMSO    C1 1011   2.943   0.305   3.297  0.8513 -0.4323 -0.0674
   71DMSO    H1 1012   2.948   0.306   3.187  0.4834 -3.3154 -0.1776
   71DMSO    H2 1013   2.902   0.216   3.344 -1.7688  0.4825 -0.4663
   71DMSO    H3 1014   2.889   0.394   3.331 -0.9028 -1.3174 -0.4454
   71DMSO    S1 1015   3.108   0.321   3.370  0.4327  0.3709 -0.0977
   71DMSO    C2 1016   3.047   0.337   3.541 -0.2181 -0.2073  0.2389
   71DMSO    H4 1017   3.023   0.244   3.593 -1.8143  0.3804  0.6056
   71DMSO    H5 1018   3.131   0.379   3.598  0.2710  0.4291 -0.9156
   71DMSO    H6 1019   2.962   0.406   3.541 -0.6583 -0.7424 -0.1827
   71DMSO    O1 1020   3.147   0.453   3.327 -0.0264 -0.5668 -0.4724
   72DMSO    C1 1021   1.753   3.018   0.104 -0.1101 -0.1997  0.2539
   72DMSO    H1 1022   1.740   2.951   0.189  1.1254  0.2861  0.8402
   72DMSO    H2 1023   1.743   2.952   0.017  1.4010  0.3040 -0.3306
   72DMSO    H3 1024   1.856   3.056   0.101  0.2533 -1.1703 -2.4193
   72DMSO    S1 1025   1.630   3.148   0.123  0.5895 -0.1034  0.2301
   72DMSO    C2 1026   1.503   3.038   0.179  0.4265 -0.7152 -0.5639
   72DMSO    H4 1027   1.472   2.962   0.106  0.4117 -1.6984  0.4473
   72DMSO    H5 1028   1.536   2.983   0.267 -1.1950 -1.1394 -0.1931
   72DMSO    H6 1029   1.413   3.098   0.196  0.1055 -0.7873 -1.8370
   72DMSO    O1 1030   1.591   3.183  -0.021  0.1417  0.4282 -0.0374
   73DMSO    C1 1031   4.553   5.873   4.154 -0.1746  0.1769 -0.7581
   73DMSO    H1 1032   4.571   5.848   4.049  0.8280 -0.1858 -0.5076
   73DMSO    H2 1033   4.491   5.963   4.159  0.7249  0.7615  0.5163
   73DMSO    H3 1034   4.645   5.884   4.213  0.1691  3.8370 -1.6994
   73DMSO    S1 1035   4.446   5.749   4.221 -0.2161  0.4361  0.5732
   73DMSO    C2 1036   4.294   5.792   4.152 -0.0860  0.1756  0.5930
   73DMSO    H4 1037   4.218   5.721   4.185 -0.4468  0.1164 -0.3341
   73DMSO    H5 1038   4.271   5.897   4.171 -4.9256 -0.6006  0.3071
   73DMSO    H6 1039   4.312   5.769   4.046  2.9131 -0.6077  1.1849
   73DMSO    O1 1040   4.432   5.779   4.363  0.4276  0.4981 -0.6439
   74DMSO    C1 1041   0.311   3.700   1.146 -0.6768  0.8232  0.2777
   74DMSO    H1 1042   0.317   3.716   1.038 -2.6130  0.3028  0.0677
   74DMSO    H2 1043   0.209   3.711   1.184 -0.1282  1.4396  1.6288
   74DMSO    H3 1044   0.381   3.760   1.205 -0.7493  0.5286  0.6634
   74DMSO    S1 1045   0.344   3.531   1.185 -0.0754  0.3581 -0.3049
   74DMSO    C2 1046   0.306   3.538   1.362  0.0074 -0.3739 -0.2762
   74DMSO    H4 1047   0.202   3.566   1.382 -0.3946 -1.8634 -0.1820
   74DMSO    H5 1048   0.328   3.439   1.404  0.1865  0.5850  2.0559
   74DMSO    H6 1049   0.371   3.613   1.408 -0.2977 -1.6198  2.4486
   74DMSO    O1 1050   0.489   3.515   1.186  0.2892  0.4534  0.9323
   75DMSO    C1 1051   2.161   1.564   0.846 -0.2310  0.3630  0.0793
   75DMSO    H1 1052   2.102   1.641   0.796  0.5757  0.6369 -0.4646
   75DMSO    H2 1053   2.223   1.521   0.766  0.2958  1.5086 -0.1380
   75DMSO    H3 1054   2.110   1.482   0.897 -0.2445  0.6413  0.5114
   75DMSO    S1 1055   2.265   1.655   0.959  0.1447  0.2654 -0.1099
   75DMSO    C2 1056   2.369   1.526   1.013  0.1545  0.3753 -0.2184
   75DMSO    H4 1057   2.421   1.478   0.930  0.0012 -0.3636  0.1082
   75DMSO    H5 1058   2.443   1.566   1.083 -0.7018 -1.0880  1.5959
   75DMSO    H6 1059   2.298   1.455   1.055 -0.3588  1.3066  0.5350
   75DMSO    O1 1060   2.171   1.678   1.076 -0.4479 -0.4071 -0.2738
   76DMSO    C1 1061   3.768   3.416   1.364 -0.1448 -0.7451  0.0706
   76DMSO    H1 1062   3.770   3.524   1.346 -1.7272 -0.7442 -0.2467
   76DMSO    H2 1063   3.702   3.364   1.294  0.7812  0.2908 -1.6294
   76DMSO    H3 1064   3.758   3.399   1.472 -2.6039 -0.2203 -0.0070
   76DMSO    S1 1065   3.929   3.355   1.322 -0.2019 -0.0601  0.2335
   76DMSO    C2 1066   3.940   3.398   1.143 -0.8127  0.9349  0.1638
   76DMSO    H4 1067   3.988   3.496   1.137  2.3484 -0.5204 -0.0711
   76DMSO    H5 1068   4.004   3.326   1.092 -1.3708  0.1301  0.5723
   76DMSO    H6 1069   3.834   3.390   1.118 -0.8422  0.2114  0.4913
   76DMSO    O1 1070   3.916   3.207   1.329  0.2783  0.0839  0.1580
   77DMSO    C1 1071   2.877   0.635   4.042  0.1630  0.1942  0.5099
   77DMSO    H1 1072   2.960   0.703   4.062  0.3613  0.4800 -1.1051
   77DMSO    H2 1073   2.789   0.691   4.009 -0.2719  0.2140  1.6682
   77DMSO    H3 1074   2.850   0.561   4.117  1.3478 -1.3552 -0.5177
   77DMSO    S1 1075   2.934   0.554   3.895  0.3326  0.2164  0.4137
   77DMSO    C2 1076   3.106   0.538   3.955 -0.2682 -0.0678 -0.1425
   77DMSO    H4 1077   3.135   0.637   3.992  3.1061 -0.4644 -1.4557
   77DMSO    H5 1078   3.121   0.462   4.033  0.5504  0.8457  0.6247
   77DMSO    H6 1079   3.174   0.508   3.876  1.0240  3.0930 -0.3828
   77DMSO    O1 1080   2.944   0.660   3.794  0.1233 -0.8344  0.4538
   78DMSO    C1 1081   1.337   4.209   0.240 -0.0411 -0.0929 -0.6230
   78DMSO    H1 1082   1.351   4.107   0.278 -0.1322  0.3065  0.5352
   78DMSO    H2 1083   1.341   4.212   0.131 -0.2732  0.0704 -0.6284
   78DMSO    H3 1084   1.403   4.281   0.287  0.9702 -0.2816 -1.7308
   78DMSO    S1 1085   1.170   4.235   0.303 -0.7118  0.2098 -0.4139
   78DMSO    C2 1086   1.177   4.409   0.249  0.0729  0.7153 -0.6178
   78DMSO    H4 1087   1.176   4.412   0.140  0.2601 -2.3574 -0.7808
   78DMSO    H5 1088   1.094   4.469   0.288 -0.3612 -0.2384 -0.0188
   78DMSO    H6 1089   1.268   4.460   0.282 -0.1089  0.4301  0.3613
   78DMSO    O1 1090   1.189   4.236   0.447 -0.3361  0.0539  0.0440
   79DMSO    C1 1091   2.729   0.282   4.085  0.1012  0.0534  0.1029
   79DMSO    H1 1092   2.704   0.380   4.045  0.1687 -0.4684 -1.2823
   79DMSO    H2 1093   2.753   0.290   4.191  0.1057  2.8639 -0.0300
   79DMSO    H3 1094   2.824   0.250   4.040  0.7833  2.4453 -0.2818
   79DMSO    S1 1095   2.605   0.160   4.055 -0.1401  0.0547  0.1035
   79DMSO    C2 1096   2.681   0.031   4.140 -0.0527  0.0161  0.2968
   79DMSO    H4 1097   2.624  -0.060   4.120 -1.0082  1.1675 -2.9977
   79DMSO    H5 1098   2.781   0.019   4.097 -0.1273  0.0200  0.1206
   79DMSO    H6 1099   2.675   0.057   4.246  1.4706 -0.4293  0.5098
   79DMSO    O1 1100   2.606   0.118   3.904 -0.0939  0.1663 -0.2474
   80DMSO    C1 1101   1.114   3.488   3.660  0.0489  0.4661  1.3432
   80DMSO    H1 1102   1.208   3.542   3.674  0.2289  0.4722  0.2718
   80DMSO    H2 1103   1.037   3.515   3.732 -0.7919  0.4416  0.4829
   80DMSO    H3 1104   1.129   3.380   3.654 -2.7562  0.0776 -0.4897
   80DMSO    S1 1105   1.036   3.536   3.500  0.0777 -0.2724 -0.4394
   80DMSO    C2 1106   1.013   3.713   3.537 -0.2268 -0.0185 -0.3555
   80DMSO    H4 1107   0.960   3.756   3.452  0.8519 -1.3064 -1.7334
   80DMSO    H5 1108   0.947   3.731   3.622 -0.7901 -1.8816 -0.3640
   80DMSO    H6 1109   1.110   3.761   3.551  0.6399 -1.5948 -0.7019
   80DMSO    O1 1110   0.909   3.470   3.527 -0.3999  0.3273 -0.6591
   81DMSO    C1 1111   0.363   1.530   4.136 -0.9648 -0.6330 -0.4306
   81DMSO    H1 1112   0.271   1.479   4.168 -0.9331  1.3002  3.2569
   81DMSO    H2 1113   0.351   1.631   4.175  0.7508 -0.5728  0.0266
   81DMSO    H3 1114   0.376   1.532   4.027 -1.8710  1.5711 -0.5476
   81DMSO    S1 1115   0.497   1.465   4.233  0.0169  0.2474  0.1554
   81DMSO    C2 1116   0.498   1.309   4.161  0.5165  0.2082 -0.1503
   81DMSO    H4 1117   0.400   1.260   4.165  0.8303 -0.3635  0.5846
   81DMSO    H5 1118   0.523   1.316   4.055  1.6321  0.1950  0.0991
   81DMSO    H6 1119   0.576   1.248   4.207  1.2873  0.2522 -1.3571
   81DMSO    O1 1120   0.431   1.434   4.359  0.4534 -0.2922 -0.1852
   82DMSO    C1 1121   5.788   0.104   1.000 -0.2175  0.8928 -0.2694
   82DMSO    H1 1122   5.679   0.103   0.988 -0.0723  0.9296 -1.7281
   82DMSO    H2 1123   5.840   0.193   0.962 -0.6193  0.8041 -1.0511
   82DMSO    H3 1124   5.826   0.008   0.963  0.7035  1.4086 -0.6896
   82DMSO    S1 1125   5.804   0.104   1.180  0.3944  0.0792  0.4737
   82DMSO    C2 1126   5.954   0.010   1.201  0.2655 -0.3493 -0.6633
   82DMSO    H4 1127   6.022   0.038   1.121 -0.2135 -1.1176 -1.3634
   82DMSO    H5 1128   5.986   0.013   1.305 -1.9507 -1.1626  0.1151
   82DMSO    H6 1129   5.916  -0.092   1.190 -0.1677 -0.4030  1.1048
   82DMSO    O1 1130   5.695   0.017   1.237 -0.3431 -0.4226  0.4763
   83DMSO    C1 1131   1.832   0.748   0.397 -0.3656 -0.0958  0.1470
   83DMSO    H1 1132   1.838   0.852   0.430  1.3538  0.7155 -2.3697
   83DMSO    H2 1133   1.729   0.712   0.399  0.0393 -1.3387 -0.2344
   83DMSO    H3 1134   1.895   0.671   0.442  0.2938  0.2758 -0.1145
   83DMSO    S1 1135   1.875   0.752   0.222  0.7026  0.0370  0.0509
   83DMSO    C2 1136   1.897   0.575   0.197 -0.3343  0.5573  0.1194
   83DMSO    H4 1137   1.812   0.519   0.236  0.3617 -1.6626 -1.3203
   83DMSO    H5 1138   1.900   0.553   0.090  1.8230 -1.3706  0.4894
   83DMSO    H6 1139   1.989   0.537   0.241 -0.3489  1.4073  0.9241
   83DMSO    O1 1140   2.006   0.807   0.220 -0.2976 -0.2994  0.3248
   84DMSO    C1 1141   3.103   1.030   2.382  0.0840  0.0093  0.3517
   84DMSO    H1 1142   3.034   1.073   2.455  1.8953  0.3494  1.9254
   84DMSO    H2 1143   3.051   0.947   2.332  0.4748 -0.0310  0.0017
   84DMSO    H3 1144   3.196   0.989   2.421  0.4799  0.4329 -0.1377
   84DMSO    S1 1145   3.142   1.157   2.265 -0.4563  0.1711  0.0695
   84DMSO    C2 1146   3.220   1.261   2.389  0.2718  0.3691  0.0377
   84DMSO    H4 1147   3.320   1.221   2.408  0.7057  0.8925 -1.0344
   84DMSO    H5 1148   3.226   1.362   2.348  0.5938  0.2049 -0.3362
   84DMSO    H6 1149   3.159   1.271   2.479  1.1887 -1.7578  0.9564
   84DMSO    O1 1150   3.010   1.222   2.251 -0.5298 -0.0530  0.2278
   85DMSO    C1 1151   5.739   1.672   3.847  0.7694  0.2609  0.9746
   85DMSO    H1 1152   5.716   1.568   3.826 -0.2794  0.1799  2.3780
   85DMSO    H2 1153   5.848   1.685   3.851  1.2736 -2.9605  0.0687
   85DMSO    H3 1154   5.696   1.701   3.944  1.8150 -0.8978  1.8202
   85DMSO    S1 1155   5.669   1.786   3.725 -0.3120  0.0042  0.0549
   85DMSO    C2 1156   5.667   1.667   3.588  0.4804 -0.6367  0.0117
   85DMSO    H4 1157   5.769   1.646   3.556  0.8343 -1.5539  1.6391
   85DMSO    H5 1158   5.624   1.575   3.626 -1.2267  0.0894 -0.0696
   85DMSO    H6 1159   5.604   1.714   3.511 -1.0669 -1.6666  0.6084
   85DMSO    O1 1160   5.792   1.873   3.701  0.5677  0.5030 -0.1259
   86DMSO    C1 1161   4.245   4.314   3.897  0.1162  0.2348  0.4918
   86DMSO    H1 1162   4.328   4.248   3.870  0.9828  0.4393  2.4515
   86DMSO    H2 1163   4.283   4.410   3.931 -2.4208  0.0997  4.2650
   86DMSO    H3 1164   4.182   4.257   3.965 -1.1511 -0.0505 -0.8771
   86DMSO    S1 1165   4.147   4.324   3.745  0.1630 -0.0212 -0.0252
   86DMSO    C2 1166   4.027   4.415   3.837 -0.1208 -0.0201 -0.2875
   86DMSO    H4 1167   4.069   4.499   3.893 -1.1138 -0.5553  1.3365
   86DMSO    H5 1168   3.964   4.469   3.766 -1.6218  1.9802  2.3790
   86DMSO    H6 1169   3.957   4.365   3.905 -2.1893  1.9537 -0.8716
   86DMSO    O1 1170   4.090   4.188   3.732 -0.2222 -0.6877 -0.2192
   87DMSO    C1 1171   1.089   2.038   0.967  0.2354 -0.7246 -0.3063
   87DMSO    H1 1172   0.996   2.080   0.928 -0.3329 -0.5064  1.1929
   87DMSO    H2 1173   1.075   1.969   1.052 -0.1072 -1.0127 -0.5891
   87DMSO    H3 1174   1.156   2.117   0.999 -1.6808  0.7510  0.2736
   87DMSO    S1 1175   1.167   1.939   0.841  0.4866 -0.0279  0.0166
   87DMSO    C2 1176   1.141   2.066   0.719 -0.0542  0.2504 -1.0433
   87DMSO    H4 1177   1.209   2.150   0.733 -1.2769  1.2389 -0.7683
   87DMSO    H5 1178   1.183   2.025   0.628  0.8348  0.1850 -0.6153
   87DMSO    H6 1179   1.037   2.101   0.713 -0.1622  0.1689  0.0654
   87DMSO    O1 1180   1.068   1.838   0.801 -0.0514  0.1744 -0.1415
   88DMSO    C1 1181   2.517   3.129   0.024  0.1736 -0.3482  0.2473
   88DMSO    H1 1182   2.557   3.130  -0.078  0.9468  2.3417  0.4853
   88DMSO    H2 1183   2.526   3.227   0.073 -1.8235 -0.7354  1.4457
   88DMSO    H3 1184   2.580   3.062   0.083 -0.1174 -0.3576  0.5500
   88DMSO    S1 1185   2.351   3.080   0.039  0.3279 -0.3926  0.0338
   88DMSO    C2 1186   2.279   3.187  -0.081 -0.1959 -0.4226 -0.6593
   88DMSO    H4 1187   2.170   3.178  -0.078 -0.0346 -2.7198  0.8005
   88DMSO    H5 1188   2.307   3.290  -0.058 -2.0284  0.2397 -1.1842
   88DMSO    H6 1189   2.315   3.157  -0.180 -1.3439 -1.7678 -0.6883
   88DMSO    O1 1190   2.312   3.140   0.170  0.2590 -0.2242 -0.0647
   89DMSO    C1 1191   3.377   2.866   4.504 -0.2998 -0.0703 -0.5837
   89DMSO    H1 1192   3.323   2.932   4.572 -1.8143 -2.1116  0.2967
   89DMSO    H2 1193   3.339   2.764   4.510 -0.0583 -0.1145  0.2293
   89DMSO    H3 1194   3.484   2.864   4.528 -0.3394  1.9066 -0.0887
   89DMSO    S1 1195   3.363   2.915   4.338  0.2230 -0.2344  0.1325
   89DMSO    C2 1196   3.186   2.918   4.336 -0.0618  0.3159  0.0822
   89DMSO    H4 1197   3.154   2.830   4.391  0.7326  0.4380  0.7531
   89DMSO    H5 1198   3.153   3.009   4.385 -0.8380  0.7626 -1.2150
   89DMSO    H6 1199   3.137   2.907   4.239  0.0887 -1.9091  0.2033
   89DMSO    O1 1200   3.418   2.792   4.274 -0.1923  0.3388 -0.5659
   90DMSO    C1 1201   3.956   2.250   3.459 -0.1624  0.6180 -0.1731
   90DMSO    H1 1202   3.996   2.220   3.362 -0.9486  1.6398 -0.8261
   90DMSO    H2 1203   3.976   2.173   3.534 -2.4571  0.5879  0.4835
   90DMSO    H3 1204   3.849   2.258   3.444 -0.2643 -0.5640 -0.1886
   90DMSO    S1 1205   4.036   2.402   3.513  0.1554 -0.1301 -0.0834
   90DMSO    C2 1206   4.202   2.336   3.539 -0.1728  0.2401  0.2745
   90DMSO    H4 1207   4.215   2.281   3.445 -0.2794  2.5056 -1.1337
   90DMSO    H5 1208   4.274   2.416   3.555 -1.0849  1.2488 -0.4848
   90DMSO    H6 1209   4.205   2.258   3.616  0.9254 -1.0092 -0.9953
   90DMSO    O1 1210   3.973   2.439   3.641 -0.1357  0.4572 -0.9686
   91DMSO    C1 1211   3.808   4.360   4.286 -0.1132 -0.2497  0.6819
   91DMSO    H1 1212   3.787   4.440   4.214  1.8715 -0.9316 -0.7425
   91DMSO    H2 1213   3.722   4.293   4.293  0.6451 -1.0170  3.6042
   91DMSO    H3 1214   3.833   4.396   4.386 -0.7766 -1.2560  1.2169
   91DMSO    S1 1215   3.951   4.270   4.226  0.0818  0.4474 -0.2811
   91DMSO    C2 1216   4.052   4.408   4.203  0.6053 -0.5369  0.3717
   91DMSO    H4 1217   4.138   4.365   4.151 -0.1705 -0.1321 -1.3293
   91DMSO    H5 1218   3.992   4.481   4.148  0.2544 -0.0362  1.4059
   91DMSO    H6 1219   4.089   4.449   4.297 -2.1063  0.9294  0.9069
   91DMSO    O1 1220   3.920   4.224   4.091 -0.3194  0.1199  0.1127
   92DMSO    C1 1221   4.218   2.609   5.871 -0.5014  0.3750 -0.2550
   92DMSO    H1 1222   4.127   2.614   5.811  1.4011 -0.9802 -3.5340
   92DMSO    H2 1223   4.288   2.536   5.830 -0.0421  1.0100 -0.6207
   92DMSO    H3 1224   4.197   2.591   5.977  1.7068 -1.8418 -0.0973
   92DMSO    S1 1225   4.298   2.760   5.856 -0.0089 -0.0060  0.3909
   92DMSO    C2 1226   4.437   2.740   5.963  0.2410  0.2330  1.0338
   92DMSO    H4 1227   4.396   2.699   6.055 -1.1163 -2.4092 -0.6157
   92DMSO    H5 1228   4.502   2.668   5.912 -1.4415  1.1069 -2.7322
   92DMSO    H6 1229   4.493   2.832   5.981  0.0340  0.9474 -1.5110
   92DMSO    O1 1230   4.223   2.871   5.913 -0.0178 -0.6402  0.5981
   93DMSO    C1 1231   4.875   1.750   3.292  0.1839  0.2291  0.1491
   93DMSO    H1 1232   4.911   1.848   3.324  0.2497  0.4465 -0.5835
   93DMSO    H2 1233   4.938   1.666   3.322  2.2724  1.1206 -1.5169
   93DMSO    H3 1234   4.863   1.734   3.185 -2.3261  0.3840  0.3445
   93DMSO    S1 1235   4.718   1.714   3.367  0.0927 -0.3346  0.1420
   93DMSO    C2 1236   4.773   1.731   3.542 -0.4159  0.2727  0.3476
   93DMSO    H4 1237   4.695   1.685   3.603 -0.1577  0.1195  0.5666
   93DMSO    H5 1238   4.875   1.696   3.560 -0.2518  0.7776  0.4196
   93DMSO    H6 1239   4.771   1.838   3.567 -0.2118  0.4815 -0.5184
   93DMSO    O1 1240   4.703   1.573   3.357  0.1167  0.2328 -0.2399
   94DMSO    C1 1241   4.644   0.712   3.163  0.3719 -0.4511  0.7181
   94DMSO    H1 1242   4.701   0.742   3.074  0.2524  1.0372  1.1175
   94DMSO    H2 1243   4.705   0.649   3.230  1.8835  1.0562  0.8327
   94DMSO    H3 1244   4.555   0.652   3.143 -1.2326  0.9942  3.0234
   94DMSO    S1 1245   4.581   0.845   3.269  0.2091  0.2682 -0.1463
   94DMSO    C2 1246   4.743   0.912   3.311  0.2655 -0.3652  0.4001
   94DMSO    H4 1247   4.789   0.836   3.375 -0.2508 -1.9328 -1.0300
   94DMSO    H5 1248   4.795   0.899   3.216  0.2929  1.1207  0.1823
   94DMSO    H6 1249   4.750   1.019   3.333 -0.7866  0.2174 -1.8339
   94DMSO    O1 1250   4.534   0.783   3.394 -0.3757  0.4440  0.2552
   95DMSO    C1 1251   4.149   1.971   3.140 -0.1181 -0.2205 -0.0544
   95DMSO    H1 1252   4.130   2.052   3.068  2.8533  0.0027 -0.7303
   95DMSO    H2 1253   4.063   1.950   3.204 -0.6043 -1.0734 -0.9592
   95DMSO    H3 1254   4.246   1.971   3.191  0.2120 -0.7027 -0.6618
   95DMSO    S1 1255   4.162   1.829   3.040 -0.3973  0.0233  0.2665
   95DMSO    C2 1256   3.990   1.788   3.022  0.3569  0.3463  0.7844
   95DMSO    H4 1257   3.928   1.860   2.968  0.0021 -0.0310  0.6850
   95DMSO    H5 1258   3.994   1.697   2.961 -1.5669  2.0394 -2.1197
   95DMSO    H6 1259   3.947   1.763   3.119 -2.2125 -1.7373 -0.7585
   95DMSO    O1 1260   4.218   1.730   3.134  0.2350 -0.0606 -0.1092
   96DMSO    C1 1261   1.279   2.183   3.389 -0.2954 -0.3673  0.5605
   96DMSO    H1 1262   1.177   2.203   3.422  0.2504 -0.0941  2.1445
   96DMSO    H2 1263   1.291   2.097   3.322  0.3708 -0.4306  0.7487
   96DMSO    H3 1264   1.329   2.179   3.486  1.5225  0.8612 -0.2699
   96DMSO    S1 1265   1.341   2.333   3.312  0.1187 -0.7640 -0.1778
   96DMSO    C2 1266   1.272   2.303   3.153 -0.4632  0.3591 -0.0518
   96DMSO    H4 1267   1.171   2.344   3.157  0.0133  1.6393 -0.8505
   96DMSO    H5 1268   1.310   2.362   3.070 -0.2906 -1.1676 -1.1026
   96DMSO    H6 1269   1.278   2.196   3.131 -0.6648  0.5639 -1.1399
   96DMSO    O1 1270   1.483   2.295   3.287  0.7362  0.5830 -0.2703
   97DMSO    C1 1271   2.750   1.724   4.486  0.6753  0.0082 -0.3853
   97DMSO    H1 1272   2.674   1.703   4.410  0.1009  1.2705 -0.1898
   97DMSO    H2 1273   2.793   1.628   4.518  0.8221 -1.0593 -3.4652
   97DMSO    H3 1274   2.708   1.781   4.569  1.4416 -1.1475  0.8528
   97DMSO    S1 1275   2.872   1.841   4.414  0.1465 -0.0231  0.3039
   97DMSO    C2 1276   2.925   1.901   4.572 -0.5504 -0.2088  0.4446
   97DMSO    H4 1277   3.012   1.966   4.559  1.7787 -3.1776 -0.0303
   97DMSO    H5 1278   2.838   1.957   4.606 -0.3986  0.6898 -0.5697
   97DMSO    H6 1279   2.947   1.823   4.645  0.1838 -1.3870 -0.9846
   97DMSO    O1 1280   2.796   1.956   4.355 -0.2788 -0.4051 -1.2760
   98DMSO    C1 1281   0.803   2.193   2.284  0.9701 -0.0236  1.0871
   98DMSO    H1 1282   0.849   2.096   2.263  0.8813 -0.3174  2.1811
   98DMSO    H2 1283   0.696   2.182   2.265  1.2695 -0.9198 -0.1561
   98DMSO    H3 1284   0.840   2.280   2.229  0.6318 -0.5833 -0.0509
   98DMSO    S1 1285   0.818   2.220   2.461 -0.3288 -0.3482 -0.6413
   98DMSO    C2 1286   0.748   2.381   2.461  0.7742  0.0542  0.0135
   98DMSO    H4 1287   0.651   2.357   2.417  0.7045 -2.1952  1.2078
   98DMSO    H5 1288   0.744   2.400   2.569  0.5027 -4.4975  1.0415
   98DMSO    H6 1289   0.814   2.449   2.407  0.0857  0.6199 -0.1274
   98DMSO    O1 1290   0.964   2.243   2.483  0.0052  0.0795 -0.2631
   99DMSO    C1 1291   1.214   2.283   4.368 -0.1450  0.5106 -0.4315
   99DMSO    H1 1292   1.256   2.384   4.376  2.3792 -0.5164  0.4697
   99DMSO    H2 1293   1.145   2.266   4.451  0.7360 -2.3497 -0.1877
   99DMSO    H3 1294   1.286   2.201   4.355 -1.3458 -1.0064  1.8277
   99DMSO    S1 1295   1.122   2.267   4.216  0.0407 -0.1071 -0.5801
   99DMSO    C2 1296   1.088   2.096   4.261  0.1314  0.3151 -0.4032
   99DMSO    H4 1297   1.023   2.083   4.348 -2.4375  1.8280 -1.9476
   99DMSO    H5 1298   1.050   2.044   4.172  2.6299 -1.8993 -0.2904
   99DMSO    H6 1299   1.184   2.048   4.280  0.3437  1.2662  1.0523
   99DMSO    O1 1300   1.237   2.243   4.120  0.2541 -0.2174 -0.2373
  100DMSO    C1 1301   3.277   1.041   1.164 -0.0711 -0.0014 -0.2314
  100DMSO    H1 1302   3.217   1.127   1.134 -0.2534  0.2807  0.8907
  100DMSO    H2 1303   3.240   0.938   1.155  0.3841 -0.6233  3.3466
  100DMSO    H3 1304   3.308   1.064   1.266 -0.4277  1.2587 -0.3998
  100DMSO    S1 1305   3.421   1.051   1.057  0.0761  0.5531 -0.2190
  100DMSO    C2 1306   3.495   1.198   1.117 -0.1329 -0.1027 -0.5972
  100DMSO    H4 1307   3.431   1.287   1.113  1.8910  1.5947  1.4971
  100DMSO    H5 1308   3.524   1.186   1.222  0.9823 -0.3099 -0.9165
  100DMSO    H6 1309   3.583   1.221   1.056  0.6437 -0.4960  0.3507
  100DMSO    O1 1310   3.368   1.074   0.921 -0.3260 -0.3654 -0.2942
  101DMSO    C1 1311   0.714   2.738   1.730 -0.2532  0.4045 -0.7221
  101DMSO    H1 1312   0.747   2.679   1.644 -1.4083 -0.6947 -0.4443
  101DMSO    H2 1313   0.772   2.734   1.822 -0.9915 -1.8669 -0.2847
  101DMSO    H3 1314   0.612   2.709   1.757 -0.3404  0.9953 -0.4165
  101DMSO    S1 1315   0.697   2.908   1.685  0.2523  0.1623  0.2823
  101DMSO    C2 1316   0.540   2.941   1.754 -0.4535 -0.1982  0.4158
  101DMSO    H4 1317   0.519   3.047   1.740  2.6142  0.7529  2.1505
  101DMSO    H5 1318   0.472   2.871   1.705  0.4843  0.8962 -2.7128
  101DMSO    H6 1319   0.545   2.912   1.859 -1.9512  1.0859  0.8882
  101DMSO    O1 1320   0.664   2.904   1.540  0.6957  0.5716 -0.1586
  102DMSO    C1 1321   0.696   1.917   4.572  0.2611  0.2108  0.9054
  102DMSO    H1 1322   0.588   1.920   4.589 -0.1521 -2.9634 -0.5756
  102DMSO    H2 1323   0.750   1.824   4.594  1.5163  0.0821 -2.3123
  102DMSO    H3 1324   0.750   2.002   4.616  0.9633  0.8097 -1.0222
  102DMSO    S1 1325   0.707   1.953   4.395 -0.0652 -0.0899 -0.0375
  102DMSO    C2 1326   0.595   1.817   4.355  0.6493  0.5432 -0.0163
  102DMSO    H4 1327   0.582   1.806   4.247  0.4031  1.0067 -0.0365
  102DMSO    H5 1328   0.630   1.724   4.401  1.1055  0.1694 -1.0920
  102DMSO    H6 1329   0.497   1.842   4.396  0.8361 -0.0933  0.8545
  102DMSO    O1 1330   0.843   1.906   4.337 -0.4045 -0.6463 -0.0074
  103DMSO    C1 1331   2.007   2.468   2.303  0.3540  0.6923 -0.0791
  103DMSO    H1 1332   2.007   2.569   2.345  2.5820  0.6298  0.1939
  103DMSO    H2 1333   2.113   2.449   2.283  0.5967  1.7049  0.1848
  103DMSO    H3 1334   1.954   2.446   2.210  1.5916  0.6316 -0.7952
  103DMSO    S1 1335   1.929   2.363   2.431  0.1364 -0.0187 -0.1628
  103DMSO    C2 1336   1.757   2.413   2.397 -0.7165 -0.6523 -0.1039
  103DMSO    H4 1337   1.754   2.405   2.288 -1.8180  4.3659 -0.7031
  103DMSO    H5 1338   1.682   2.355   2.451 -1.6655  0.2486 -0.4132
  103DMSO    H6 1339   1.763   2.518   2.429 -1.2394 -1.3686  2.6703
  103DMSO    O1 1340   1.944   2.427   2.567  0.4425  0.3746  0.5894
  104DMSO    C1 1341   1.145   5.919   2.538  0.2672 -0.6356 -0.5388
  104DMSO    H1 1342   1.059   5.986   2.549  1.3836  0.6179  1.0593
  104DMSO    H2 1343   1.120   5.850   2.457  2.6114 -0.7123 -1.2885
  104DMSO    H3 1344   1.167   5.871   2.634 -0.4238  0.1580  0.0327
  104DMSO    S1 1345   1.294   6.007   2.494  0.7350  0.0912 -0.0481
  104DMSO    C2 1346   1.391   5.860   2.495  0.6509  0.0633  0.1879
  104DMSO    H4 1347   1.493   5.891   2.517  0.6085  1.1914 -1.0279
  104DMSO    H5 1348   1.356   5.780   2.560 -0.2005  1.2635  1.2609
  104DMSO    H6 1349   1.389   5.830   2.390  1.6368  2.1868 -0.4939
  104DMSO    O1 1350   1.316   6.075   2.620 -0.7666  0.2623 -0.1034
  105DMSO    C1 1351   4.127   5.599   5.708  0.7187  0.2301 -0.1407
  105DMSO    H1 1352   4.172   5.673   5.642  0.6400  0.7756  0.4127
  105DMSO    H2 1353   4.112   5.503   5.658 -0.6530  1.1850 -1.6693
  105DMSO    H3 1354   4.039   5.644   5.755  1.2871 -0.0536  1.2447
  105DMSO    S1 1355   4.240   5.584   5.836  0.1805 -0.2824 -0.2598
  105DMSO    C2 1356   4.148   5.450   5.911 -0.7137 -0.5159  0.0482
  105DMSO    H4 1357   4.164   5.451   6.020 -0.6541 -1.9053  0.0735
  105DMSO    H5 1358   4.040   5.462   5.898 -0.8173 -0.7043  0.6945
  105DMSO    H6 1359   4.176   5.355   5.864 -0.0002 -0.7207  0.8567
  105DMSO    O1 1360   4.206   5.698   5.924 -0.2433 -0.2287  0.4206
  106DMSO    C1 1361   4.532   3.044   1.420  0.3878  0.1602  0.0973
  106DMSO    H1 1362   4.587   2.950   1.432  1.9527  1.1258  0.7885
  106DMSO    H2 1363   4.465   3.031   1.334 -1.4900 -0.0635  1.5313
  106DMSO    H3 1364   4.609   3.119   1.399  0.3173  0.0237 -0.6750
  106DMSO    S1 1365   4.448   3.068   1.575  0.1104 -0.2172 -0.2481
  106DMSO    C2 1366   4.455   3.252   1.582  0.0827  0.2032  0.0661
  106DMSO    H4 1367   4.405   3.284   1.674 -1.4460 -1.1036 -0.2501
  106DMSO    H5 1368   4.560   3.282   1.577  0.6753 -1.6356  0.3739
  106DMSO    H6 1369   4.397   3.279   1.494 -1.5290  0.9168  1.2812
  106DMSO    O1 1370   4.544   3.037   1.685 -0.0499 -0.8329  0.9753
  107DMSO    C1 1371   1.636   3.738   1.422 -0.0586  0.4781  0.4155
  107DMSO    H1 1372   1.572   3.654   1.450 -0.2519  1.0306  1.7147
  107DMSO    H2 1373   1.617   3.830   1.479  1.2320  0.6956  0.5112
  107DMSO    H3 1374   1.618   3.753   1.316 -1.8128  0.1518  0.6338
  107DMSO    S1 1375   1.802   3.673   1.458 -0.4280  0.0038  0.3509
  107DMSO    C2 1376   1.800   3.542   1.342 -0.1347  0.3559  0.7393
  107DMSO    H4 1377   1.795   3.588   1.243  0.2877 -0.1144  0.5019
  107DMSO    H5 1378   1.899   3.499   1.355  0.2291  1.1107  0.5020
  107DMSO    H6 1379   1.713   3.477   1.356 -0.3576  0.2775 -0.8372
  107DMSO    O1 1380   1.797   3.609   1.595 -0.6352  0.2130 -0.2289
  108DMSO    C1 1381   1.791   4.323   4.811  0.3936 -0.5967 -0.7118
  108DMSO    H1 1382   1.696   4.290   4.855  0.6369 -1.5216 -0.8480
  108DMSO    H2 1383   1.867   4.248   4.837 -0.1135 -0.6317  0.7194
  108DMSO    H3 1384   1.832   4.418   4.843 -1.8722  0.3884 -0.5399
  108DMSO    S1 1385   1.776   4.305   4.642  0.9626 -0.0021 -0.0235
  108DMSO    C2 1386   1.681   4.152   4.652  0.2349 -0.1501  0.7256
  108DMSO    H4 1387   1.738   4.083   4.715  1.1221 -0.0557  0.0433
  108DMSO    H5 1388   1.585   4.184   4.694 -0.1417  1.4436 -1.1810
  108DMSO    H6 1389   1.673   4.127   4.546  1.4762 -1.0815  0.8362
  108DMSO    O1 1390   1.910   4.257   4.587  0.4241  0.6234  0.0872
  109DMSO    C1 1391   3.697   2.575   0.430  0.5341  0.1623 -0.0087
  109DMSO    H1 1392   3.618   2.641   0.394 -0.0579  0.4218  1.6603
  109DMSO    H2 1393   3.677   2.555   0.536  1.2758 -0.3905  0.0360
  109DMSO    H3 1394   3.798   2.612   0.415  0.5914  0.2451  0.5568
  109DMSO    S1 1395   3.685   2.414   0.359 -0.1561 -0.5025  0.2229
  109DMSO    C2 1396   3.517   2.368   0.366 -0.3107 -0.2419 -0.4762
  109DMSO    H4 1397   3.512   2.258   0.363  0.9344 -0.3041 -1.1840
  109DMSO    H5 1398   3.481   2.396   0.465 -0.1098 -1.4017 -0.0606
  109DMSO    H6 1399   3.464   2.429   0.293  0.5367  0.5394 -0.4519
  109DMSO    O1 1400   3.744   2.332   0.468  0.1868  0.6478 -0.1112
  110DMSO    C1 1401   2.186   1.100   0.927  0.9082 -0.3404 -0.5891
  110DMSO    H1 1402   2.266   1.077   0.857 -0.4072  0.8602 -2.6066
  110DMSO    H2 1403   2.103   1.141   0.868  0.7681 -2.5078 -2.0339
  110DMSO    H3 1404   2.223   1.157   1.012  1.0804 -0.0993 -0.8256
  110DMSO    S1 1405   2.121   0.954   0.999 -0.0805  0.1964  0.0703
  110DMSO    C2 1406   2.019   1.039   1.120 -0.2181 -0.9670 -0.3567
  110DMSO    H4 1407   2.079   1.119   1.164 -1.6890 -0.9828  1.8755
  110DMSO    H5 1408   1.930   1.073   1.066 -0.0206 -0.8421 -0.6003
  110DMSO    H6 1409   1.987   0.971   1.200  1.4317  1.8977  2.9715
  110DMSO    O1 1410   2.250   0.922   1.072  0.1802 -0.0453 -0.0511
  111DMSO    C1 1411   0.485   2.102   0.148 -0.4686  0.2430 -0.5440
  111DMSO    H1 1412   0.473   2.044   0.056  0.7961 -0.0943 -0.5175
  111DMSO    H2 1413   0.528   2.198   0.119 -1.2238  0.4759 -0.8920
  111DMSO    H3 1414   0.563   2.057   0.211 -0.6358 -0.7018 -0.9920
  111DMSO    S1 1415   0.328   2.125   0.229 -0.1559  0.2568 -0.3004
  111DMSO    C2 1416   0.398   2.171   0.383 -0.0882 -0.2995 -0.1595
  111DMSO    H4 1417   0.481   2.242   0.369  0.3950 -0.8995 -0.3518
  111DMSO    H5 1418   0.312   2.210   0.438  0.0123  0.4957 -0.5398
  111DMSO    H6 1419   0.444   2.082   0.426 -2.2745 -1.3715  0.0537
  111DMSO    O1 1420   0.278   1.988   0.263  0.0205  0.3431  0.0054
  112DMSO    C1 1421   1.115   2.487   5.601  0.0659  0.5986 -0.3906
  112DMSO    H1 1422   1.119   2.545   5.508 -1.2748 -0.3760 -1.0910
  112DMSO    H2 1423   1.179   2.524   5.681 -2.4801  2.9187  0.7293
  112DMSO    H3 1424   1.122   2.379   5.587 -1.1243  0.0545  2.5943
  112DMSO    S1 1425   0.951   2.511   5.661 -0.3654 -0.1070  0.4079
  112DMSO    C2 1426   0.985   2.668   5.748  0.2159  0.0376 -0.0609
  112DMSO    H4 1427   1.038   2.640   5.839 -1.5644 -0.8247  0.7683
  112DMSO    H5 1428   1.048   2.732   5.686  1.7886  0.2420  1.6618
  112DMSO    H6 1429   0.893   2.720   5.777 -0.5925 -1.0978 -0.4955
  112DMSO    O1 1430   0.944   2.409   5.773 -0.1081 -0.2889  0.1348
  113DMSO    C1 1431   4.902   4.107   0.568 -0.0868  0.4506  0.4695
  113DMSO    H1 1432   4.915   4.205   0.520 -0.9165 -0.1193 -0.9831
  113DMSO    H2 1433   4.940   4.126   0.669  1.5527 -2.7455  0.5651
  113DMSO    H3 1434   4.956   4.023   0.525  0.2007  0.4899  0.7507
  113DMSO    S1 1435   4.727   4.080   0.586  0.1314 -0.1830  0.0853
  113DMSO    C2 1436   4.705   3.989   0.440  0.1346  0.1033 -0.3310
  113DMSO    H4 1437   4.608   4.022   0.401  0.3108  2.2035  0.8432
  113DMSO    H5 1438   4.779   4.021   0.366  1.3298 -2.1110 -0.1731
  113DMSO    H6 1439   4.719   3.881   0.449  0.6670 -0.1066 -2.8688
  113DMSO    O1 1440   4.673   4.192   0.521 -0.4540 -0.3072  0.0631
  114DMSO    C1 1441   2.620   3.883   1.952 -0.5835 -0.3185  0.4398
  114DMSO    H1 1442   2.580   3.930   2.043 -3.1164  0.4154 -0.9361
  114DMSO    H2 1443   2.729   3.887   1.943 -0.2637 -3.2591  1.9040
  114DMSO    H3 1444   2.574   3.946   1.874  0.7309  2.3291  1.6840
  114DMSO    S1 1445   2.565   3.714   1.948 -0.0424  0.0525 -0.8295
  114DMSO    C2 1446   2.615   3.681   1.778  0.0292 -0.0967 -0.6798
  114DMSO    H4 1447   2.572   3.744   1.699  0.0040 -0.1475 -0.7065
  114DMSO    H5 1448   2.723   3.698   1.771  0.1178  0.1229  0.9046
  114DMSO    H6 1449   2.580   3.581   1.755  2.1031 -1.0194 -0.0556
  114DMSO    O1 1450   2.415   3.723   1.943  0.3628  0.5640 -0.5784
  115DMSO    C1 1451   3.133   3.690   3.538 -0.1340 -0.2407 -0.6076
  115DMSO    H1 1452   3.214   3.748   3.491 -0.8701 -1.2030 -3.2512
  115DMSO    H2 1453   3.133   3.589   3.497 -2.3133 -1.2763  1.7432
  115DMSO    H3 1454   3.036   3.732   3.510 -0.4094 -1.1495 -1.0535
  115DMSO    S1 1455   3.142   3.646   3.708  0.3656 -0.1038  0.3803
  115DMSO    C2 1456   3.182   3.813   3.765  0.3214  0.3891  0.1005
  115DMSO    H4 1457   3.102   3.884   3.741  2.2527  2.8899  0.5974
  115DMSO    H5 1458   3.197   3.808   3.873 -0.7103  0.4021  0.2532
  115DMSO    H6 1459   3.274   3.830   3.707  2.4387 -5.4582  1.1129
  115DMSO    O1 1460   3.260   3.569   3.742 -0.9735  0.0919  0.0916
  116DMSO    C1 1461   1.322   1.175   0.983 -0.3349 -0.3622 -0.3378
  116DMSO    H1 1462   1.353   1.074   1.010  4.2135  0.1522 -2.5996
  116DMSO    H2 1463   1.260   1.163   0.894  2.1092  2.1498 -2.5899
  116DMSO    H3 1464   1.407   1.236   0.952 -1.2104  1.5520  0.8413
  116DMSO    S1 1465   1.220   1.251   1.125  0.7198  0.1607 -0.0533
  116DMSO    C2 1466   1.063   1.180   1.070  0.2303  0.0443 -0.1478
  116DMSO    H4 1467   1.063   1.073   1.049  0.4510  0.3126 -1.6187
  116DMSO    H5 1468   0.987   1.210   1.142  0.5352  0.7481 -0.1118
  116DMSO    H6 1469   1.044   1.233   0.976  0.3687 -0.8946 -0.7205
  116DMSO    O1 1470   1.211   1.393   1.086 -0.3689 -0.3996 -0.2366
  117DMSO    C1 1471   0.781   3.580   1.346  0.2398 -0.7089 -0.3255
  117DMSO    H1 1472   0.852   3.575   1.263 -1.4073  0.8564 -1.9446
  117DMSO    H2 1473   0.799   3.506   1.424  0.2974 -1.1068 -0.7093
  117DMSO    H3 1474   0.682   3.560   1.303 -1.2837  3.7946  0.5423
  117DMSO    S1 1475   0.786   3.742   1.412 -0.3316  0.3448  0.3273
  117DMSO    C2 1476   0.675   3.809   1.293 -0.2148  0.3164 -0.4363
  117DMSO    H4 1477   0.683   3.918   1.296  2.3502  0.1808 -0.5973
  117DMSO    H5 1478   0.696   3.761   1.197  1.4835 -2.0511  1.0359
  117DMSO    H6 1479   0.576   3.776   1.325 -0.4811  0.3692 -1.1767
  117DMSO    O1 1480   0.928   3.782   1.370 -0.7284 -0.0190 -0.2311
  118DMSO    C1 1481   2.072   4.750   4.250 -0.4500 -0.5960 -0.7871
  118DMSO    H1 1482   2.138   4.777   4.167  0.6300 -0.3133  0.1339
  118DMSO    H2 1483   1.987   4.818   4.254 -0.9344 -1.1976 -0.7324
  118DMSO    H3 1484   2.131   4.751   4.343  0.8763  0.3810 -1.5999
  118DMSO    S1 1485   2.000   4.589   4.240 -0.0318 -0.6229 -0.0612
  118DMSO    C2 1486   1.948   4.551   4.411  0.0439  0.2325  0.6520
  118DMSO    H4 1487   1.905   4.451   4.403 -1.1113  0.9010 -2.7229
  118DMSO    H5 1488   2.035   4.550   4.478 -0.6513  3.0775  1.7662
  118DMSO    H6 1489   1.875   4.628   4.439 -2.5785 -1.7196 -0.4184
  118DMSO    O1 1490   2.118   4.505   4.223 -0.5513  0.1569 -0.3125
  119DMSO    C1 1491   2.940   1.439   2.483  0.4300 -0.2489 -0.2059
  119DMSO    H1 1492   2.900   1.519   2.420 -0.2964 -0.5818 -0.1755
  119DMSO    H2 1493   3.044   1.457   2.511  0.7173 -1.1550 -0.6388
  119DMSO    H3 1494   2.940   1.351   2.418  1.4637 -0.6966  0.3776
  119DMSO    S1 1495   2.827   1.424   2.623  0.0267  0.0762 -0.0850
  119DMSO    C2 1496   2.673   1.396   2.528 -0.4583  0.1609  0.5612
  119DMSO    H4 1497   2.607   1.362   2.609 -0.8725  0.9664  0.5738
  119DMSO    H5 1498   2.644   1.498   2.503  2.4360  1.2372  1.2548
  119DMSO    H6 1499   2.679   1.326   2.445 -0.1476 -1.6953  2.0801
  119DMSO    O1 1500   2.816   1.558   2.683 -0.2282 -0.1080  0.0640
  120DMSO    C1 1501   3.518   2.685   3.259 -0.6744 -0.6158 -0.1980
  120DMSO    H1 1502   3.610   2.737   3.285 -0.5247  0.0040 -1.8359
  120DMSO    H2 1503   3.452   2.695   3.346 -1.0378 -1.2365 -0.3899
  120DMSO    H3 1504   3.531   2.579   3.235  2.9376 -0.8170  1.9150
  120DMSO    S1 1505   3.447   2.767   3.123 -0.0725  0.1912  0.6896
  120DMSO    C2 1506   3.590   2.743   3.017 -0.6928 -0.5598 -0.2900
  120DMSO    H4 1507   3.558   2.797   2.928  0.5736  0.4917 -0.1439
  120DMSO    H5 1508   3.679   2.784   3.067 -0.6422 -1.0504  0.0303
  120DMSO    H6 1509   3.600   2.635   3.006  1.4489 -0.4186 -0.1464
  120DMSO    O1 1510   3.458   2.909   3.162  0.2451 -0.1246 -0.1965
  121DMSO    C1 1511   1.237   1.463   0.476 -0.0929 -0.6271 -0.6617
  121DMSO    H1 1512   1.206   1.497   0.377 -0.7224 -1.9077 -0.9311
  121DMSO    H2 1513   1.341   1.483   0.504 -0.9031  2.6687  0.4724
  121DMSO    H3 1514   1.215   1.356   0.482 -0.7565 -0.5936 -2.0738
  121DMSO    S1 1515   1.137   1.560   0.598 -0.0810 -0.2970  0.4262
  121DMSO    C2 1516   1.164   1.476   0.746 -1.0473 -0.2345 -0.4081
  121DMSO    H4 1517   1.163   1.369   0.720  0.3730 -0.5877  0.8678
  121DMSO    H5 1518   1.259   1.513   0.786 -0.2808 -0.4478 -1.9463
  121DMSO    H6 1519   1.078   1.501   0.808 -0.6387  0.1935 -0.0149
  121DMSO    O1 1520   1.001   1.508   0.563 -0.6689 -0.1386 -0.2147
  122DMSO    C1 1521   4.283   2.256   5.159  0.1976 -1.0347 -0.4994
  122DMSO    H1 1522   4.192   2.223   5.209  0.3683 -0.9018 -0.0933
  122DMSO    H2 1523   4.371   2.243   5.222  0.5818  0.1447 -0.7650
  122DMSO    H3 1524   4.285   2.363   5.135 -0.0755 -1.0010 -0.3701
  122DMSO    S1 1525   4.310   2.162   5.012  0.4749 -0.3932 -0.0266
  122DMSO    C2 1526   4.362   2.018   5.105  0.2050  0.4531 -0.2010
  122DMSO    H4 1527   4.286   1.990   5.179  2.8384 -3.1444  1.4351
  122DMSO    H5 1528   4.390   1.939   5.035 -0.2422  0.1084  0.0018
  122DMSO    H6 1529   4.455   2.045   5.155 -0.2250  4.8471 -1.3280
  122DMSO    O1 1530   4.444   2.194   4.948  0.2870 -0.1018 -0.5299
  123DMSO    C1 1531   3.085   3.353   3.101  0.4454  0.7107  0.7092
  123DMSO    H1 1532   3.185   3.372   3.059  0.5305 -0.5903  0.2732
  123DMSO    H2 1533   3.080   3.252   3.143  1.5900 -0.0121 -0.7936
  123DMSO    H3 1534   2.998   3.357   3.036 -0.0167 -1.3284  1.1375
  123DMSO    S1 1535   3.064   3.476   3.228 -0.2021 -0.3006  0.2303
  123DMSO    C2 1536   3.059   3.606   3.102 -0.0408 -0.3266  0.3883
  123DMSO    H4 1537   3.085   3.703   3.145  0.1967  0.2763 -1.0450
  123DMSO    H5 1538   3.147   3.580   3.043  1.1065  0.3172  1.7521
  123DMSO    H6 1539   2.963   3.611   3.050 -0.0050  2.2919  0.4648
  123DMSO    O1 1540   3.200   3.489   3.295 -0.2359 -0.0314 -0.1646
  124DMSO    C1 1541   0.412   0.800   2.757  0.2393  0.1546 -0.4456
  124DMSO    H1 1542   0.499   0.798   2.823  1.5080 -1.7590 -2.0569
  124DMSO    H2 1543   0.451   0.765   2.661  3.7115  2.4582 -0.0409
  124DMSO    H3 1544   0.369   0.901   2.757  1.7776  0.9045  1.8970
  124DMSO    S1 1545   0.295   0.679   2.820  0.0439 -0.2894  0.1524
  124DMSO    C2 1546   0.298   0.746   2.985  0.3067 -0.6283 -0.6756
  124DMSO    H4 1547   0.216   0.694   3.036  0.3122 -0.7002 -0.7409
  124DMSO    H5 1548   0.394   0.735   3.037  0.0423  1.0221  0.2074
  124DMSO    H6 1549   0.260   0.845   2.960 -0.6984 -0.9812 -0.5685
  124DMSO    O1 1550   0.385   0.568   2.830 -0.3255  0.1235  1.1502
  125DMSO    C1 1551   3.747   1.226   2.720 -0.1200  0.8820 -0.4174
  125DMSO    H1 1552   3.847   1.226   2.677  0.2169  0.7171  0.3558
  125DMSO    H2 1553   3.684   1.147   2.679 -0.0896 -0.0906  1.2964
  125DMSO    H3 1554   3.690   1.319   2.713 -0.2658  0.8086 -0.2359
  125DMSO    S1 1555   3.764   1.173   2.886 -0.1581 -0.1935 -0.4179
  125DMSO    C2 1556   3.861   1.026   2.840 -0.5828 -0.1897  0.1263
  125DMSO    H4 1557   3.904   0.997   2.937  0.1224  0.1096 -0.0845
  125DMSO    H5 1558   3.798   0.949   2.796  0.4675 -0.5463 -0.8252
  125DMSO    H6 1559   3.935   1.062   2.767 -0.5942  2.6687  1.3780
  125DMSO    O1 1560   3.633   1.103   2.922  1.0295  0.1457  0.1301
  126DMSO    C1 1561   3.429   4.029   0.975 -0.0833  0.6012  0.5647
  126DMSO    H1 1562   3.525   3.988   1.006 -0.1447  0.4876  0.6030
  126DMSO    H2 1563   3.411   4.117   1.037 -0.8363 -0.1587  1.4459
  126DMSO    H3 1564   3.351   3.956   0.998  2.0602 -1.8899  0.3442
  126DMSO    S1 1565   3.444   4.080   0.805 -0.1482  0.0062  0.0856
  126DMSO    C2 1566   3.539   3.935   0.747  0.3573  0.0322 -0.7521
  126DMSO    H4 1567   3.477   3.850   0.719  1.3415 -0.8220 -0.3915
  126DMSO    H5 1568   3.579   3.975   0.654 -2.2315 -2.2085 -2.9998
  126DMSO    H6 1569   3.615   3.904   0.819  0.4659  0.3804 -0.7174
  126DMSO    O1 1570   3.550   4.186   0.831  0.0481  0.1632 -0.2211
  127DMSO    C1 1571   1.284   5.856   1.733 -0.0563 -0.4137 -0.2864
  127DMSO    H1 1572   1.217   5.815   1.808  0.1412  0.3123  0.2989
  127DMSO    H2 1573   1.386   5.816   1.742  0.9889  1.9176 -0.7893
  127DMSO    H3 1574   1.281   5.965   1.729  0.0024 -0.3924  0.1620
  127DMSO    S1 1575   1.219   5.816   1.576 -0.1759 -0.0585 -0.0525
  127DMSO    C2 1576   1.355   5.893   1.496  0.0693  0.4399  0.2092
  127DMSO    H4 1577   1.354   6.000   1.520  0.3380  0.3354  0.7224
  127DMSO    H5 1578   1.453   5.857   1.528 -0.1008 -0.6686 -0.5089
  127DMSO    H6 1579   1.339   5.877   1.390 -1.5880 -0.6311  0.5894
  127DMSO    O1 1580   1.116   5.916   1.540  0.1413 -0.2881 -0.3323
  128DMSO    C1 1581   3.004   2.959   1.232 -0.3658  0.0823  0.2123
  128DMSO    H1 1582   3.088   2.990   1.168 -0.1113 -1.4996 -0.2496
  128DMSO    H2 1583   3.041   2.958   1.335  0.0236 -0.7468  0.0696
  128DMSO    H3 1584   2.958   2.870   1.190 -0.0665  1.2363 -2.8750
  128DMSO    S1 1585   2.874   3.081   1.206  0.5793  0.1713  0.2553
  128DMSO    C2 1586   2.972   3.216   1.226 -0.6592 -0.2244 -0.2435
  128DMSO    H4 1587   3.017   3.209   1.326  0.1832 -0.4292 -0.6354
  128DMSO    H5 1588   3.052   3.216   1.153 -0.8662  1.6774 -0.5090
  128DMSO    H6 1589   2.913   3.308   1.223  0.6232  0.6365  0.1982
  128DMSO    O1 1590   2.808   3.069   1.338  0.2495  0.6023  0.1858
  129DMSO    C1 1591   3.154   0.590   1.479  0.1529  0.1923  0.0549
  129DMSO    H1 1592   3.133   0.508   1.410 -3.8575  1.6017 -0.6921
  129DMSO    H2 1593   3.208   0.555   1.567  2.0295  0.1070 -1.0881
  129DMSO    H3 1594   3.061   0.641   1.506 -0.8290 -0.7800 -1.3826
  129DMSO    S1 1595   3.255   0.691   1.384  0.0233  0.2378 -0.3342
  129DMSO    C2 1596   3.271   0.817   1.508  0.1879  0.2138  0.3053
  129DMSO    H4 1597   3.312   0.909   1.466 -3.9361  1.0939 -2.4045
  129DMSO    H5 1598   3.172   0.846   1.546  0.7410  0.1248  1.8800
  129DMSO    H6 1599   3.339   0.787   1.588  1.8194  1.0557 -0.7212
  129DMSO    O1 1600   3.154   0.752   1.298  0.0316 -0.2702 -1.1685
  130DMSO    C1 1601   1.640   5.835   1.896 -0.0584 -0.5480  0.1354
  130DMSO    H1 1602   1.681   5.768   1.819  0.4262 -2.9830  2.3591
  130DMSO    H2 1603   1.693   5.799   1.984 -1.3199 -0.2223  1.0544
  130DMSO    H3 1604   1.532   5.823   1.906 -0.0711  0.3752  1.3766
  130DMSO    S1 1605   1.694   5.997   1.832  0.0982  0.5106 -0.0768
  130DMSO    C2 1606   1.576   6.084   1.927  0.1314  0.0690  0.0648
  130DMSO    H4 1607   1.475   6.052   1.900 -0.8515  2.0477  1.1520
  130DMSO    H5 1608   1.597   6.072   2.034  1.4703  2.1776  0.0916
  130DMSO    H6 1609   1.598   6.188   1.900  1.3447 -0.9674 -3.4332
  130DMSO    O1 1610   1.639   5.995   1.693  0.1071 -0.4747 -0.3098
  131DMSO    C1 1611   0.897   2.982   4.332 -0.3839 -0.3629 -0.5662
  131DMSO    H1 1612   0.973   3.000   4.409 -0.0614  0.9150 -1.1619
  131DMSO    H2 1613   0.900   2.879   4.297 -1.4283 -0.1838 -1.2194
  131DMSO    H3 1614   0.905   3.059   4.255 -2.3963  0.2633 -0.2251
  131DMSO    S1 1615   0.736   2.992   4.411  0.4886  0.5255 -0.2056
  131DMSO    C2 1616   0.747   3.165   4.455  0.0768 -0.1240  0.2661
  131DMSO    H4 1617   0.841   3.179   4.508 -0.1600 -0.4706  0.7841
  131DMSO    H5 1618   0.742   3.224   4.363  0.4974 -0.2018  0.1930
  131DMSO    H6 1619   0.668   3.187   4.527  1.6794 -1.6165  2.5955
  131DMSO    O1 1620   0.756   2.921   4.536 -0.5728 -0.0947 -0.4568
  132DMSO    C1 1621   3.516   4.179   3.600  0.1159 -0.0017  0.1881
  132DMSO    H1 1622   3.493   4.160   3.495  2.7403 -0.1990 -0.4315
  132DMSO    H2 1623   3.504   4.083   3.649 -0.7087 -1.0150 -1.8948
  132DMSO    H3 1624   3.450   4.253   3.645  0.6215  0.5557  0.0374
  132DMSO    S1 1625   3.685   4.226   3.591  0.7066 -0.1593 -0.5512
  132DMSO    C2 1626   3.702   4.291   3.760 -0.8918 -0.6238 -0.5117
  132DMSO    H4 1627   3.681   4.399   3.761  2.1440  0.0426  0.4317
  132DMSO    H5 1628   3.636   4.223   3.815 -0.9265 -0.4038 -0.2800
  132DMSO    H6 1629   3.801   4.268   3.799 -0.7424 -1.4626 -1.3658
  132DMSO    O1 1630   3.669   4.352   3.512  0.3799  0.2491  0.1435
  133DMSO    C1 1631   0.053   1.287   2.998 -0.5095  0.6291 -0.2965
  133DMSO    H1 1632  -0.002   1.362   2.940 -0.8548  0.6870  0.0999
  133DMSO    H2 1633   0.157   1.320   2.996  0.1806 -1.2671  1.6076
  133DMSO    H3 1634   0.045   1.190   2.947  0.4402  0.3462  0.0809
  133DMSO    S1 1635   0.020   1.292   3.176 -0.4009  0.3623 -0.0531
  133DMSO    C2 1636  -0.153   1.271   3.154 -1.1948 -0.1758 -0.2267
  133DMSO    H4 1637  -0.187   1.337   3.073 -1.7071  0.4167  0.4488
  133DMSO    H5 1638  -0.168   1.169   3.120 -0.4249  0.1976 -1.7718
  133DMSO    H6 1639  -0.204   1.289   3.249 -1.2161  2.3584 -0.6280
  133DMSO    O1 1640   0.025   1.434   3.220 -0.1046 -0.7864  0.4350
  134DMSO    C1 1641   1.094   2.603   2.531 -0.1560  0.2360  0.7470
  134DMSO    H1 1642   0.989   2.602   2.562 -0.5923 -1.1972 -0.6663
  134DMSO    H2 1643   1.123   2.685   2.465  2.2327 -1.2935 -0.2509
  134DMSO    H3 1644   1.119   2.516   2.469  2.9267  1.7380 -0.3502
  134DMSO    S1 1645   1.214   2.625   2.659 -0.2329  0.0828  0.0121
  134DMSO    C2 1646   1.107   2.565   2.786 -0.2805 -0.3086 -0.4376
  134DMSO    H4 1647   1.160   2.558   2.882  0.5242  2.5086 -0.5884
  134DMSO    H5 1648   1.026   2.636   2.803 -0.4681 -0.1472 -1.8863
  134DMSO    H6 1649   1.066   2.469   2.752  0.3876 -1.3431  1.4879
  134DMSO    O1 1650   1.226   2.770   2.684 -0.3394 -0.7342  0.0530
  135DMSO    C1 1651   0.799   4.443   2.981 -0.4473 -1.0407  0.4807
  135DMSO    H1 1652   0.788   4.384   2.890 -1.5785  0.0936 -0.1565
  135DMSO    H2 1653   0.718   4.412   3.047 -0.9475 -0.3760  0.1999
  135DMSO    H3 1654   0.801   4.551   2.964 -0.9137 -1.3428 -1.7915
  135DMSO    S1 1655   0.960   4.400   3.044  0.0493  0.3269  0.3610
  135DMSO    C2 1656   0.983   4.518   3.173  0.0874 -0.0931  0.6371
  135DMSO    H4 1657   1.085   4.508   3.211 -0.5663 -1.6897  2.1370
  135DMSO    H5 1658   0.967   4.620   3.137 -0.2133 -0.5647 -0.6194
  135DMSO    H6 1659   0.936   4.490   3.268 -0.0164 -0.2949  0.5289
  135DMSO    O1 1660   1.046   4.473   2.945 -0.3857 -0.2603  0.1119
  136DMSO    C1 1661   3.669   3.190   1.739  0.1963 -0.2524 -0.3549
  136DMSO    H1 1662   3.684   3.268   1.665 -0.6994 -2.2567 -2.7797
  136DMSO    H2 1663   3.706   3.203   1.841 -0.7890  0.1606 -0.0365
  136DMSO    H3 1664   3.721   3.107   1.690  2.8110  1.5948 -0.9032
  136DMSO    S1 1665   3.493   3.166   1.759 -0.0754  0.5231  0.0504
  136DMSO    C2 1666   3.479   3.099   1.589 -0.1813 -0.6065  0.5361
  136DMSO    H4 1667   3.534   3.168   1.526 -2.7697  1.4489  0.3696
  136DMSO    H5 1668   3.526   3.000   1.590  2.4040  0.5406  2.0868
  136DMSO    H6 1669   3.377   3.093   1.551  0.3390  2.2256 -1.5437
  136DMSO    O1 1670   3.435   3.303   1.759 -0.2223 -0.0848  0.2084
  137DMSO    C1 1671   2.205   1.901   0.225  0.2388 -0.0517  0.9059
  137DMSO    H1 1672   2.212   1.988   0.159 -0.4118  0.3457  1.3539
  137DMSO    H2 1673   2.292   1.835   0.224  1.4219  1.4269  2.1126
  137DMSO    H3 1674   2.117   1.842   0.198  1.0320 -0.8364 -0.0535
  137DMSO    S1 1675   2.172   1.958   0.385  0.0029  0.4619 -0.3431
  137DMSO    C2 1676   2.016   2.041   0.344  0.3915 -0.4552 -0.3484
  137DMSO    H4 1677   1.990   2.080   0.443  0.1999  0.7304 -0.8470
  137DMSO    H5 1678   2.024   2.128   0.278  0.5619  0.6575  1.0993
  137DMSO    H6 1679   1.951   1.958   0.311 -1.6606 -0.2441  2.7736
  137DMSO    O1 1680   2.274   2.067   0.401  0.0109  0.3819  0.4110
  138DMSO    C1 1681   3.107   1.915   1.593 -0.1564 -0.4675 -0.1120
  138DMSO    H1 1682   3.010   1.895   1.639 -0.2340 -0.9966 -0.5014
  138DMSO    H2 1683   3.126   2.018   1.564  1.0900 -0.5353  0.3681
  138DMSO    H3 1684   3.120   1.855   1.503 -1.0630 -1.1427  0.1952
  138DMSO    S1 1685   3.234   1.884   1.716 -0.0714  0.1049  0.1621
  138DMSO    C2 1686   3.208   1.710   1.715  0.0144  0.1048 -0.0517
  138DMSO    H4 1687   3.122   1.689   1.780 -1.6519 -0.3619 -2.2676
  138DMSO    H5 1688   3.200   1.672   1.612  0.8292  1.5851 -0.6913
  138DMSO    H6 1689   3.294   1.658   1.758 -0.3461 -0.2436  0.2608
  138DMSO    O1 1690   3.178   1.942   1.842 -0.4685  0.0151 -0.0219
  139DMSO    C1 1691   3.399   0.529   1.855 -0.5053 -0.3629 -0.6580
  139DMSO    H1 1692   3.457   0.555   1.766  1.2349 -0.4656  0.4143
  139DMSO    H2 1693   3.302   0.494   1.818 -0.1955 -0.0554 -1.8083
  139DMSO    H3 1694   3.391   0.606   1.933 -1.7324 -2.3794  1.3047
  139DMSO    S1 1695   3.489   0.400   1.944  0.2344  0.2137  0.1691
  139DMSO    C2 1696   3.405   0.412   2.096  0.0586  0.4008 -0.2497
  139DMSO    H4 1697   3.306   0.365   2.089  1.1407 -1.9238 -0.5844
  139DMSO    H5 1698   3.450   0.340   2.164  0.0873  0.6957  0.0440
  139DMSO    H6 1699   3.414   0.515   2.131 -0.5491  0.3843 -0.0242
  139DMSO    O1 1700   3.619   0.461   1.975  0.2579 -0.5623 -0.2889
  140DMSO    C1 1701   1.486   1.721   2.587 -0.2918  0.2362  0.4926
  140DMSO    H1 1702   1.568   1.680   2.528 -0.4247  1.6071 -0.6978
  140DMSO    H2 1703   1.516   1.778   2.676 -0.8223 -1.1246  1.5725
  140DMSO    H3 1704   1.412   1.646   2.615 -0.3040  0.0675  0.0013
  140DMSO    S1 1705   1.417   1.835   2.476 -0.3775  0.2241 -0.0865
  140DMSO    C2 1706   1.564   1.910   2.413 -0.5178 -0.0640 -0.4956
  140DMSO    H4 1707   1.609   1.950   2.504 -2.2435 -0.7848  0.7338
  140DMSO    H5 1708   1.615   1.832   2.355 -1.7585 -0.5510 -0.9687
  140DMSO    H6 1709   1.522   1.992   2.354 -0.3806  1.8051  1.8622
  140DMSO    O1 1710   1.356   1.920   2.578 -0.1977 -0.5561  0.4932
  141DMSO    C1 1711   1.216   0.944   0.240  0.4181 -0.8148  0.3654
  141DMSO    H1 1712   1.211   0.873   0.323 -0.2133 -2.0652 -0.6919
  141DMSO    H2 1713   1.177   0.895   0.150 -1.0480 -0.2382  0.6581
  141DMSO    H3 1714   1.317   0.985   0.232 -1.0198  2.8310 -1.4238
  141DMSO    S1 1715   1.112   1.081   0.261  0.4187  0.2392  0.1058
  141DMSO    C2 1716   1.182   1.198   0.139 -0.2087  0.3137 -0.5025
  141DMSO    H4 1717   1.137   1.296   0.160  0.2069  0.3000  0.4948
  141DMSO    H5 1718   1.290   1.190   0.149 -0.0483  0.0451 -2.1889
  141DMSO    H6 1719   1.156   1.165   0.038  0.2638 -1.2763 -0.1238
  141DMSO    O1 1720   1.153   1.140   0.394  0.3963 -0.0324  0.2321
  142DMSO    C1 1721   1.290   3.979   6.030 -0.0895  0.0455  0.5845
  142DMSO    H1 1722   1.241   4.059   6.087 -1.1396  0.2214 -0.5183
  142DMSO    H2 1723   1.385   4.016   5.992 -0.0863 -0.9918 -0.4812
  142DMSO    H3 1724   1.219   3.951   5.951 -0.3789 -1.0931  1.2247
  142DMSO    S1 1725   1.332   3.833   6.127  0.4598 -0.2653  0.2833
  142DMSO    C2 1726   1.164   3.810   6.194 -0.1784 -0.9927 -0.1976
  142DMSO    H4 1727   1.168   3.724   6.263  0.0503 -1.2475 -0.5266
  142DMSO    H5 1728   1.146   3.909   6.237 -0.6973 -0.5967 -1.2931
  142DMSO    H6 1729   1.094   3.791   6.112 -0.1888 -1.7906 -0.0106
  142DMSO    O1 1730   1.407   3.877   6.251 -0.8060 -0.0726 -0.8741
  143DMSO    C1 1731   2.863   1.598   3.286 -0.0280 -0.8557 -0.4524
  143DMSO    H1 1732   2.814   1.695   3.279 -0.7603 -1.2344 -0.5909
  143DMSO    H2 1733   2.915   1.585   3.191  0.0803  0.4698 -0.5950
  143DMSO    H3 1734   2.797   1.518   3.318 -0.4605  0.4201  2.1988
  143DMSO    S1 1735   2.985   1.632   3.405  0.1636 -0.4483  0.3396
  143DMSO    C2 1736   3.053   1.469   3.384  0.1623 -0.2487 -0.0871
  143DMSO    H4 1737   2.981   1.391   3.410 -0.3446 -0.6082 -2.3456
  143DMSO    H5 1738   3.091   1.455   3.283 -0.2567  1.2885 -0.4893
  143DMSO    H6 1739   3.140   1.463   3.449 -0.3794 -1.1197  0.5862
  143DMSO    O1 1740   2.918   1.620   3.537  0.3002 -0.1536 -0.7366
  144DMSO    C1 1741   3.919   5.781   0.282  0.1157 -0.6277 -0.5393
  144DMSO    H1 1742   4.024   5.787   0.312  0.3353 -1.0810 -1.2032
  144DMSO    H2 1743   3.888   5.677   0.298 -0.2887 -0.8343 -2.4506
  144DMSO    H3 1744   3.908   5.804   0.176 -1.1839  0.2210 -0.2477
  144DMSO    S1 1745   3.820   5.908   0.355  0.3482 -0.3449  0.1482
  144DMSO    C2 1746   3.912   6.042   0.291 -0.0230 -0.8544  0.2916
  144DMSO    H4 1747   4.019   6.024   0.279  0.4683  2.3443 -0.9654
  144DMSO    H5 1748   3.871   6.065   0.192 -1.5217 -0.5547  0.9442
  144DMSO    H6 1749   3.904   6.129   0.356  1.7211 -1.6220  1.5958
  144DMSO    O1 1750   3.864   5.895   0.497  0.9563 -0.3779 -0.5120
  145DMSO    C1 1751   3.366   1.239   3.592  0.2066 -0.7245  0.0022
  145DMSO    H1 1752   3.372   1.134   3.561  0.0366 -1.4865  2.3360
  145DMSO    H2 1753   3.415   1.261   3.688  0.1262 -0.2311 -0.0689
  145DMSO    H3 1754   3.261   1.268   3.599 -0.0859 -1.1522 -1.9723
  145DMSO    S1 1755   3.423   1.348   3.473  0.1598  0.0907  0.2479
  145DMSO    C2 1756   3.606   1.320   3.502  0.1025  0.1510 -0.0383
  145DMSO    H4 1757   3.624   1.212   3.496 -0.5295 -0.1026  1.8782
  145DMSO    H5 1758   3.667   1.372   3.428 -0.8837 -1.0699 -1.7801
  145DMSO    H6 1759   3.636   1.360   3.599  1.7360 -0.1044 -0.4130
  145DMSO    O1 1760   3.392   1.482   3.519  0.5447  0.0071 -0.2052
  146DMSO    C1 1761   0.871   4.099   3.281  0.3226 -0.1825  0.7217
  146DMSO    H1 1762   0.766   4.094   3.252  1.0806 -0.4432 -2.3145
  146DMSO    H2 1763   0.896   4.029   3.361  1.3979  0.5237  1.0301
  146DMSO    H3 1764   0.900   4.202   3.304  3.3052 -0.8803  0.5707
  146DMSO    S1 1765   0.968   4.037   3.137  0.5482  0.5724 -0.0629
  146DMSO    C2 1766   0.868   3.895   3.088  0.3622 -0.5659  0.0327
  146DMSO    H4 1767   0.916   3.831   3.013  0.5009 -1.9368  1.2249
  146DMSO    H5 1768   0.846   3.839   3.180 -1.7695 -0.1587 -0.2014
  146DMSO    H6 1769   0.784   3.935   3.032  0.9765 -2.6725 -2.6270
  146DMSO    O1 1770   1.085   3.957   3.194  0.0086 -0.5287  0.0136
  147DMSO    C1 1771   1.579   2.682   3.657  0.3314 -0.8638 -0.2544
  147DMSO    H1 1772   1.667   2.629   3.619  1.9158  1.4658 -0.0615
  147DMSO    H2 1773   1.597   2.728   3.755 -1.9085  0.0539 -0.2120
  147DMSO    H3 1774   1.500   2.607   3.667 -0.3349 -0.2088 -0.5227
  147DMSO    S1 1775   1.527   2.813   3.539  0.2403  0.1835  0.1712
  147DMSO    C2 1776   1.346   2.797   3.551 -1.0129 -0.5952  0.1279
  147DMSO    H4 1777   1.300   2.821   3.648 -0.3565 -0.8346  0.5049
  147DMSO    H5 1778   1.302   2.862   3.474  1.4317  1.2232  0.1593
  147DMSO    H6 1779   1.326   2.696   3.515 -0.2221  0.3548 -3.3652
  147DMSO    O1 1780   1.554   2.752   3.402 -0.5358  0.2937  0.0456
  148DMSO    C1 1781   0.966   1.834   2.436  0.5225 -0.0848  0.3417
  148DMSO    H1 1782   0.867   1.867   2.467  0.6804 -0.4770  1.2924
  148DMSO    H2 1783   1.031   1.894   2.500  0.5662  0.9232 -0.6076
  148DMSO    H3 1784   0.985   1.855   2.330 -0.7766  2.0439  0.4668
  148DMSO    S1 1785   0.989   1.656   2.458  0.2244  0.1623  0.3295
  148DMSO    C2 1786   1.138   1.624   2.358  0.2795  0.2398 -0.1720
  148DMSO    H4 1787   1.123   1.663   2.257 -2.9851  1.5789  0.6803
  148DMSO    H5 1788   1.222   1.682   2.396 -0.2819  0.5921  0.5750
  148DMSO    H6 1789   1.153   1.516   2.365 -0.3684  0.1618  0.1010
  148DMSO    O1 1790   0.880   1.603   2.374 -0.2219  0.8144 -0.2778
  149DMSO    C1 1791   4.144   1.140   3.972 -0.2152 -0.7908 -0.0753
  149DMSO    H1 1792   4.127   1.130   3.864 -0.3267 -1.9998  0.0416
  149DMSO    H2 1793   4.249   1.117   3.995  0.4366  1.6041 -0.3604
  149DMSO    H3 1794   4.078   1.074   4.029  0.6792  0.4752  2.5843
  149DMSO    S1 1795   4.101   1.306   4.011  0.2869  0.0535 -0.1682
  149DMSO    C2 1796   4.119   1.278   4.186 -0.2169  0.2391 -0.5075
  149DMSO    H4 1797   4.107   1.368   4.248 -1.7751 -0.8063  0.8017
  149DMSO    H5 1798   4.050   1.199   4.214 -0.6471  0.5422 -0.7066
  149DMSO    H6 1799   4.219   1.236   4.200  0.2155  1.2567 -0.4068
  149DMSO    O1 1800   3.954   1.317   3.996  0.2031 -0.1476  0.3632
  150DMSO    C1 1801   5.528   1.616   2.603 -0.2610 -0.0811 -0.1064
  150DMSO    H1 1802   5.468   1.632   2.513 -0.6981 -2.1874 -0.2473
  150DMSO    H2 1803   5.623   1.668   2.586 -1.1097  1.1410 -1.2885
  150DMSO    H3 1804   5.535   1.508   2.618 -0.4047 -0.2812 -1.4159
  150DMSO    S1 1805   5.445   1.696   2.735 -0.1428  0.3331  0.1862
  150DMSO    C2 1806   5.464   1.561   2.851 -0.0053 -0.1495 -0.8278
  150DMSO    H4 1807   5.570   1.541   2.867  0.1848 -0.6370 -2.4696
  150DMSO    H5 1808   5.410   1.592   2.941  0.5288 -0.5142 -0.3805
  150DMSO    H6 1809   5.416   1.472   2.810 -1.1865  0.2153 -0.2925
  150DMSO    O1 1810   5.303   1.685   2.707 -0.0496 -0.4551  0.2125
  151DMSO    C1 1811   1.331   4.750   3.863  0.0281  0.4731  0.1346
  151DMSO    H1 1812   1.429   4.752   3.911 -0.3597  2.4226  0.9336
  151DMSO    H2 1813   1.319   4.854   3.831  2.6377  1.4273  1.9239
  151DMSO    H3 1814   1.258   4.709   3.934  0.1181 -0.2621 -0.1836
  151DMSO    S1 1815   1.355   4.657   3.711  0.2801 -0.4513  0.1544
  151DMSO    C2 1816   1.414   4.501   3.787 -0.0120 -0.1130 -0.0368
  151DMSO    H4 1817   1.344   4.463   3.862  1.0438  1.8472  2.0860
  151DMSO    H5 1818   1.430   4.434   3.702 -0.4029 -0.0616 -0.1508
  151DMSO    H6 1819   1.511   4.521   3.834 -0.2852 -0.4063  0.6745
  151DMSO    O1 1820   1.482   4.719   3.661  0.0533 -0.0846 -0.5815
  152DMSO    C1 1821   4.415   3.068   3.530  0.6560 -0.4469 -0.1823
  152DMSO    H1 1822   4.396   3.148   3.603  1.3690 -0.9428  0.5739
  152DMSO    H2 1823   4.361   3.092   3.439 -1.4829 -1.5943  0.7155
  152DMSO    H3 1824   4.372   2.975   3.569 -1.3305  0.7498  0.6534
  152DMSO    S1 1825   4.587   3.058   3.506 -0.1028 -0.3534  0.4072
  152DMSO    C2 1826   4.631   3.015   3.676  0.0928 -0.3247  0.1569
  152DMSO    H4 1827   4.737   3.002   3.696 -0.2140 -1.6469  1.0079
  152DMSO    H5 1828   4.593   3.102   3.731  1.0124  1.5062 -1.9517
  152DMSO    H6 1829   4.567   2.930   3.700  0.6625 -0.7302  0.2595
  152DMSO    O1 1830   4.621   3.202   3.502  0.0764  0.5814  0.6571
  153DMSO    C1 1831   0.669   1.980   1.449  0.3501  0.0259 -0.4912
  153DMSO    H1 1832   0.592   1.917   1.403 -1.9852  2.6956 -0.5617
  153DMSO    H2 1833   0.763   1.972   1.395 -0.0878  1.4429 -1.5349
  153DMSO    H3 1834   0.694   1.949   1.550  0.3361  1.1345 -0.1290
  153DMSO    S1 1835   0.610   2.148   1.457 -0.0711  0.2768  0.1606
  153DMSO    C2 1836   0.611   2.177   1.279  0.1978  0.2808 -0.2482
  153DMSO    H4 1837   0.715   2.189   1.248 -0.5384 -1.1828 -3.7260
  153DMSO    H5 1838   0.550   2.096   1.237  0.5940 -1.1128  1.7401
  153DMSO    H6 1839   0.557   2.268   1.251 -1.2881  0.0317  1.5535
  153DMSO    O1 1840   0.724   2.228   1.503 -0.7089  0.1628 -0.0536
  154DMSO    C1 1841   3.145   0.023   2.749  0.0038 -0.4260  0.2220
  154DMSO    H1 1842   3.063  -0.027   2.801  1.2138 -2.7251  0.0545
  154DMSO    H2 1843   3.163   0.001   2.643 -0.7418 -0.5314  0.1138
  154DMSO    H3 1844   3.238   0.006   2.803 -0.4713  1.3881  1.6792
  154DMSO    S1 1845   3.111   0.193   2.758 -0.6297  0.1106  0.4529
  154DMSO    C2 1846   2.968   0.200   2.654 -0.4175 -0.3332  0.1241
  154DMSO    H4 1847   2.978   0.150   2.558 -3.0769 -1.2569  0.2471
  154DMSO    H5 1848   2.885   0.150   2.704  0.7124 -1.5037  0.9065
  154DMSO    H6 1849   2.943   0.306   2.645 -1.8465 -0.4238  2.3936
  154DMSO    O1 1850   3.217   0.254   2.671  0.2907 -0.0035  0.3426
  155DMSO    C1 1851   3.714   0.919   2.431  0.4736  1.2541  0.0135
  155DMSO    H1 1852   3.780   0.928   2.344  0.0908 -0.6943 -0.5207
  155DMSO    H2 1853   3.753   0.984   2.510  0.3532  0.1672  0.9976
  155DMSO    H3 1854   3.726   0.816   2.465 -1.1774 -0.0347 -2.8948
  155DMSO    S1 1855   3.542   0.942   2.408  0.2229 -0.2513  0.0802
  155DMSO    C2 1856   3.549   0.940   2.229 -0.0271 -0.5398 -0.4612
  155DMSO    H4 1857   3.597   0.854   2.182  1.2424 -0.3400  0.4257
  155DMSO    H5 1858   3.443   0.942   2.202 -0.4117 -2.4114  0.7015
  155DMSO    H6 1859   3.589   1.036   2.194 -0.9818  0.4201  0.9469
  155DMSO    O1 1860   3.529   1.088   2.444  0.4644 -0.0372 -0.0859
  156DMSO    C1 1861   0.374   3.942   3.120  0.0020 -0.0139 -0.2648
  156DMSO    H1 1862   0.400   3.951   3.226  2.7132  2.2491 -0.9892
  156DMSO    H2 1863   0.396   4.031   3.061 -2.4989  0.8151 -0.0965
  156DMSO    H3 1864   0.268   3.916   3.130 -0.1370  0.6519  0.1055
  156DMSO    S1 1865   0.446   3.801   3.042  0.4092 -0.1083 -0.1568
  156DMSO    C2 1866   0.410   3.851   2.874  0.2143  0.4334  0.5697
  156DMSO    H4 1867   0.478   3.934   2.850  1.1851 -0.7762 -1.0966
  156DMSO    H5 1868   0.425   3.764   2.809 -1.8699  0.2130  0.3159
  156DMSO    H6 1869   0.305   3.880   2.865  0.1951 -0.0256 -0.8764
  156DMSO    O1 1870   0.343   3.696   3.069  0.2918  0.0400  0.0630
  157DMSO    C1 1871   4.181   2.546   1.448  0.6792 -0.0246 -0.1860
  157DMSO    H1 1872   4.158   2.520   1.551  0.3277 -0.2454 -0.3161
  157DMSO    H2 1873   4.255   2.627   1.452  1.3728 -0.4533 -2.6233
  157DMSO    H3 1874   4.087   2.581   1.403  0.7827  0.8408  0.2417
  157DMSO    S1 1875   4.246   2.414   1.346 -0.0176  0.5656 -0.5627
  157DMSO    C2 1876   4.299   2.525   1.213 -0.4556  0.2358 -0.1439
  157DMSO    H4 1877   4.206   2.571   1.179 -0.7912  1.0712  1.7515
  157DMSO    H5 1878   4.370   2.593   1.260 -0.7167 -0.5603  1.4986
  157DMSO    H6 1879   4.343   2.459   1.138 -0.7221  1.2640 -1.2212
  157DMSO    O1 1880   4.130   2.350   1.279 -0.3803  0.1184  0.1184
  158DMSO    C1 1881   0.241   3.419   3.813  0.2368 -0.0307  0.6640
  158DMSO    H1 1882   0.234   3.480   3.904  2.3688  0.3652  0.6064
  158DMSO    H2 1883   0.155   3.352   3.807 -1.2813  1.8151  0.8657
  158DMSO    H3 1884   0.341   3.375   3.805  0.2484  0.2665 -1.8009
  158DMSO    S1 1885   0.223   3.529   3.671  0.4672 -0.3142  0.1970
  158DMSO    C2 1886   0.061   3.586   3.712  0.7169  0.5295 -0.1313
  158DMSO    H4 1887   0.057   3.638   3.808 -0.5923 -0.3276  0.3088
  158DMSO    H5 1888   0.032   3.647   3.626 -1.0550 -2.0212 -1.4949
  158DMSO    H6 1889   0.006   3.492   3.719  0.8740  0.4182 -0.3822
  158DMSO    O1 1890   0.189   3.440   3.560 -0.2267 -0.1897 -0.1346
  159DMSO    C1 1891   4.376   0.363   1.912 -0.0821 -0.3529  0.5245
  159DMSO    H1 1892   4.453   0.435   1.940  0.5009 -0.0665 -1.6867
  159DMSO    H2 1893   4.316   0.350   2.003  1.6403  0.7587  1.8959
  159DMSO    H3 1894   4.414   0.270   1.870  2.3936  0.7055  0.2411
  159DMSO    S1 1895   4.251   0.431   1.795 -0.5103 -0.1828 -0.3446
  159DMSO    C2 1896   4.382   0.487   1.683  1.2111 -0.3447  0.1045
  159DMSO    H4 1897   4.437   0.568   1.732 -0.7849  0.8682  0.4613
  159DMSO    H5 1898   4.447   0.404   1.654  0.9554 -0.5960  0.2511
  159DMSO    H6 1899   4.328   0.527   1.597  1.6817 -1.4846 -0.7467
  159DMSO    O1 1900   4.207   0.566   1.847 -0.1114  0.2902 -0.7566
  160DMSO    C1 1901   2.289   0.073   4.752 -0.1289 -0.1011 -0.3000
  160DMSO    H1 1902   2.186   0.064   4.788  0.8253 -2.6878  2.1770
  160DMSO    H2 1903   2.320   0.177   4.756 -0.9060  0.2598 -2.3876
  160DMSO    H3 1904   2.295   0.031   4.651 -0.9826 -0.5871 -0.1586
  160DMSO    S1 1905   2.400  -0.014   4.866  0.1046 -0.3365  0.4360
  160DMSO    C2 1906   2.348   0.064   5.029  0.3158  0.6117  0.2340
  160DMSO    H4 1907   2.422   0.060   5.110 -0.4280  0.0394  0.9055
  160DMSO    H5 1908   2.324   0.170   5.019 -0.8718  0.6945  2.9774
  160DMSO    H6 1909   2.260   0.005   5.056  0.0849  0.7283 -0.2496
  160DMSO    O1 1910   2.538   0.042   4.843 -0.2240 -0.3863 -0.4691
  161DMSO    C1 1911   3.082   0.812   0.514  0.1129 -0.4085  0.0793
  161DMSO    H1 1912   2.987   0.866   0.520 -0.7994 -2.0250  0.8716
  161DMSO    H2 1913   3.104   0.779   0.412  0.3759  0.6087 -0.2017
  161DMSO    H3 1914   3.083   0.725   0.580  0.3661 -1.8975 -1.7967
  161DMSO    S1 1915   3.194   0.941   0.546  0.0592  0.1083  0.2419
  161DMSO    C2 1916   3.142   1.012   0.704  0.8689  1.0658  0.8507
  161DMSO    H4 1917   3.042   1.050   0.681 -0.3418 -2.4588 -0.3412
  161DMSO    H5 1918   3.149   0.926   0.771  0.5289  0.4264  0.0853
  161DMSO    H6 1919   3.216   1.089   0.726  0.2768  1.6036  0.9953
  161DMSO    O1 1920   3.152   1.046   0.450  0.2916 -0.2794  0.1319
  162DMSO    C1 1921   3.794   2.143   1.538  0.3751  0.3436 -0.0570
  162DMSO    H1 1922   3.810   2.102   1.438 -0.9759 -3.3265  1.0552
  162DMSO    H2 1923   3.782   2.057   1.604  0.4836  1.0772  0.9368
  162DMSO    H3 1924   3.704   2.206   1.544  2.0283  2.7844  0.6213
  162DMSO    S1 1925   3.952   2.224   1.561 -0.5977 -0.1090  0.1614
  162DMSO    C2 1926   4.049   2.084   1.523 -0.1962  0.0275 -0.2849
  162DMSO    H4 1927   4.141   2.136   1.496  0.8275 -1.6005 -0.0341
  162DMSO    H5 1928   4.056   2.022   1.613  0.7922 -1.4621 -1.3464
  162DMSO    H6 1929   4.008   2.030   1.437  0.1404  0.0191 -0.4419
  162DMSO    O1 1930   3.950   2.227   1.711  0.5989 -0.0193 -0.8630
  163DMSO    C1 1931   1.955   1.549   0.549  0.6916  0.5143 -0.0014
  163DMSO    H1 1932   1.848   1.533   0.529  0.7286  1.9516 -1.6071
  163DMSO    H2 1933   1.997   1.471   0.613  0.0834 -0.0532 -0.2765
  163DMSO    H3 1934   1.975   1.650   0.586  0.0242  0.4937  0.4275
  163DMSO    S1 1935   2.027   1.528   0.388 -0.2589 -0.0474  0.4331
  163DMSO    C2 1936   2.179   1.599   0.436  0.6099  0.3480  0.1655
  163DMSO    H4 1937   2.234   1.514   0.477  2.5296  1.2608 -0.4041
  163DMSO    H5 1938   2.224   1.633   0.343  0.8822 -0.3221  0.0432
  163DMSO    H6 1939   2.184   1.683   0.505 -1.2030 -0.2649  1.1206
  163DMSO    O1 1940   1.985   1.647   0.306  0.5786 -0.3134 -0.3372
  164DMSO    C1 1941   2.871   5.616   2.462 -0.4345 -0.6107 -0.5275
  164DMSO    H1 1942   2.974   5.635   2.433 -0.1170 -1.0325  0.3050
  164DMSO    H2 1943   2.870   5.531   2.531 -0.1034 -0.1132  0.1079
  164DMSO    H3 1944   2.822   5.594   2.367 -0.5819 -1.2171 -0.3162
  164DMSO    S1 1945   2.808   5.752   2.563 -0.2861 -0.3760  0.0438
  164DMSO    C2 1946   2.820   5.879   2.438 -0.2955  0.1781 -0.1142
  164DMSO    H4 1947   2.916   5.896   2.388 -0.9388  1.9054 -0.8536
  164DMSO    H5 1948   2.762   5.841   2.355  1.8153  0.6330 -1.9027
  164DMSO    H6 1949   2.766   5.967   2.474  0.2814  1.5849 -2.4707
  164DMSO    O1 1950   2.907   5.785   2.666  0.2448  0.1983  0.0619
  165DMSO    C1 1951   2.859   2.531   1.405 -0.1033  0.2362 -0.0198
  165DMSO    H1 1952   2.929   2.596   1.459 -0.4517  1.6199 -1.1726
  165DMSO    H2 1953   2.861   2.432   1.450 -1.4512 -0.9541 -2.4049
  165DMSO    H3 1954   2.885   2.527   1.299  1.2362  0.2028  0.3007
  165DMSO    S1 1955   2.692   2.592   1.403 -0.3581  0.2865  0.4865
  165DMSO    C2 1956   2.725   2.757   1.352  0.1510 -1.0863 -0.1370
  165DMSO    H4 1957   2.744   2.763   1.245  0.7072  2.3697  0.0372
  165DMSO    H5 1958   2.636   2.814   1.380 -0.5749 -1.4444 -1.6139
  165DMSO    H6 1959   2.809   2.788   1.415 -0.6878 -0.3965  0.6671
  165DMSO    O1 1960   2.658   2.607   1.543  0.2567  0.3638 -0.2946
  166DMSO    C1 1961   3.228   1.454   3.825 -0.8709 -0.0444 -0.2613
  166DMSO    H1 1962   3.179   1.359   3.802  0.1719 -0.6434 -0.0512
  166DMSO    H2 1963   3.230   1.503   3.727 -0.1637 -0.0818 -0.2650
  166DMSO    H3 1964   3.324   1.432   3.871  0.6614  0.8570 -2.8128
  166DMSO    S1 1965   3.123   1.546   3.940 -0.4336 -0.1834 -0.1644
  166DMSO    C2 1966   2.977   1.563   3.836 -0.6483  0.2103  0.5439
  166DMSO    H4 1967   2.982   1.644   3.763  0.5988 -1.4398 -1.2788
  166DMSO    H5 1968   2.965   1.469   3.783  0.0363  1.0994 -1.2745
  166DMSO    H6 1969   2.891   1.579   3.902 -1.7854 -1.8905 -0.3508
  166DMSO    O1 1970   3.166   1.691   3.956  0.2042 -0.2078  1.1865
  167DMSO    C1 1971   3.984   0.352   2.995 -0.3272  0.4510  0.1241
  167DMSO    H1 1972   4.014   0.452   2.961  2.8378 -0.1328  0.8139
  167DMSO    H2 1973   3.892   0.360   3.054 -1.2756  0.4691 -1.3129
  167DMSO    H3 1974   4.054   0.307   3.067 -0.8914 -0.9109 -0.1624
  167DMSO    S1 1975   3.943   0.241   2.867 -0.6055  0.3379 -0.2271
  167DMSO    C2 1976   3.914   0.104   2.979 -0.2650  0.5356 -0.3288
  167DMSO    H4 1977   3.989   0.107   3.057 -1.2418  0.1510  0.6451
  167DMSO    H5 1978   3.814   0.120   3.021  0.1666 -0.4004  1.0925
  167DMSO    H6 1979   3.913   0.011   2.921  0.1517 -0.4730  1.2372
  167DMSO    O1 1980   4.084   0.206   2.828  0.0322 -0.1728 -0.2885
  168DMSO    C1 1981   4.107   0.775   2.648 -0.4873  0.4068 -0.3775
  168DMSO    H1 1982   4.140   0.856   2.714 -0.6045 -0.1004  0.3116
  168DMSO    H2 1983   4.200   0.735   2.607 -1.3507 -2.6325  0.3978
  168DMSO    H3 1984   4.043   0.804   2.564 -0.3772  0.5240 -0.4219
  168DMSO    S1 1985   4.041   0.647   2.747 -0.0928  0.2523  0.2345
  168DMSO    C2 1986   3.956   0.558   2.617  0.1806  0.7664 -0.6387
  168DMSO    H4 1987   4.038   0.529   2.550 -0.1133 -1.4756 -0.1021
  168DMSO    H5 1988   3.889   0.482   2.656 -1.0752  1.1696 -1.8939
  168DMSO    H6 1989   3.890   0.625   2.562  0.7995  1.6364 -0.3467
  168DMSO    O1 1990   3.920   0.709   2.809  0.0953  0.4420  0.7538
  169DMSO    C1 1991   1.684   0.619   1.249 -0.7969 -0.3030 -0.0462
  169DMSO    H1 1992   1.734   0.580   1.338 -0.5890 -0.4412 -0.2226
  169DMSO    H2 1993   1.585   0.651   1.283 -0.8568 -0.0484 -0.4472
  169DMSO    H3 1994   1.686   0.542   1.171 -0.6466 -0.7586  0.4031
  169DMSO    S1 1995   1.785   0.765   1.207  0.0376  0.2406  0.7328
  169DMSO    C2 1996   1.929   0.666   1.197 -0.3616 -0.1214  0.3605
  169DMSO    H4 1997   1.920   0.603   1.108  0.9554 -1.3290  1.0397
  169DMSO    H5 1998   2.005   0.737   1.163 -0.7781 -1.2688 -3.4323
  169DMSO    H6 1999   1.960   0.615   1.289  0.4847  0.7862  0.5891
  169DMSO    O1 2000   1.798   0.835   1.338  0.5285 -0.2201  0.0149
  170DMSO    C1 2001   1.186   0.885   1.361  0.6150  0.4864  0.4762
  170DMSO    H1 2002   1.246   0.797   1.335  0.0155 -0.4267  2.0675
  170DMSO    H2 2003   1.222   0.983   1.328 -1.2804  1.3342  0.8104
  170DMSO    H3 2004   1.183   0.877   1.470  0.2831 -1.9455  0.3603
  170DMSO    S1 2005   1.017   0.845   1.310 -0.2238 -0.0126 -0.2360
  170DMSO    C2 2006   1.076   0.771   1.156  0.0321 -0.3100 -0.4229
  170DMSO    H4 2007   1.133   0.680   1.172 -2.2572 -1.7703 -0.0494
  170DMSO    H5 2008   0.996   0.749   1.084  0.8203 -0.8175 -1.1576
  170DMSO    H6 2009   1.140   0.848   1.112  1.5391 -2.7634 -2.7692
  170DMSO    O1 2010   0.949   0.978   1.278  0.1549  0.4340 -0.1601
  171DMSO    C1 2011   4.794   1.108   0.433 -0.6374  0.0917  0.4438
  171DMSO    H1 2012   4.823   1.036   0.510 -1.4933  0.4109  1.0845
  171DMSO    H2 2013   4.741   1.190   0.483  0.9015 -0.6962  3.6521
  171DMSO    H3 2014   4.736   1.060   0.354 -0.5928  2.2872 -1.0021
  171DMSO    S1 2015   4.938   1.184   0.373  0.0601  0.1493 -0.2611
  171DMSO    C2 2016   5.042   1.042   0.407 -0.0708 -0.3893  0.3228
  171DMSO    H4 2017   5.031   1.016   0.512 -2.3356 -1.5209 -0.1425
  171DMSO    H5 2018   4.997   0.960   0.351 -1.3724  1.2977 -1.2411
  171DMSO    H6 2019   5.147   1.069   0.395  0.1546 -1.3099  0.1396
  171DMSO    O1 2020   4.968   1.271   0.497  0.0012  0.0960  0.1379
  172DMSO    C1 2021   2.461   5.869   2.216  0.4745 -0.3252 -0.0677
  172DMSO    H1 2022   2.483   5.956   2.278  2.2723 -0.3504 -0.5991
  172DMSO    H2 2023   2.356   5.854   2.192  0.6664 -0.0078 -1.2101
  172DMSO    H3 2024   2.503   5.781   2.266  1.1422 -0.1509 -0.3033
  172DMSO    S1 2025   2.544   5.885   2.068 -0.0137 -0.1968  0.1557
  172DMSO    C2 2026   2.422   5.813   1.962  0.5594  0.2154  1.2585
  172DMSO    H4 2027   2.329   5.870   1.959 -0.6870 -1.7512 -1.3182
  172DMSO    H5 2028   2.462   5.820   1.860 -2.1298 -0.9049  0.0280
  172DMSO    H6 2029   2.406   5.706   1.980  3.0647 -0.5939 -0.7157
  172DMSO    O1 2030   2.653   5.784   2.064  0.2882 -0.1636 -0.4019
  173DMSO    C1 2031   3.355   1.851   0.320 -0.3028  0.5799  0.0030
  173DMSO    H1 2032   3.306   1.829   0.225  0.1085 -0.2896 -0.0138
  173DMSO    H2 2033   3.419   1.771   0.356 -1.3323 -0.8017 -1.1428
  173DMSO    H3 2034   3.273   1.858   0.391  0.3799 -0.3547  0.9077
  173DMSO    S1 2035   3.446   2.005   0.312  0.0803 -0.2070 -0.1406
  173DMSO    C2 2036   3.472   1.995   0.488  0.2015  0.1047  0.2959
  173DMSO    H4 2037   3.375   1.962   0.527 -0.8952 -0.1465 -2.4378
  173DMSO    H5 2038   3.562   1.939   0.513 -1.2913 -2.1115  1.0604
  173DMSO    H6 2039   3.470   2.102   0.513 -1.8057  0.8008 -2.3793
  173DMSO    O1 2040   3.334   2.107   0.293  0.0364  0.0508  0.2913
  174DMSO    C1 2041   0.383   0.691   1.997 -0.0070 -0.2863  0.1890
  174DMSO    H1 2042   0.457   0.611   1.995 -0.7262 -1.0999  2.5653
  174DMSO    H2 2043   0.425   0.792   1.985 -0.4052  0.1468  2.0690
  174DMSO    H3 2044   0.331   0.691   2.093  0.0196  1.9324  0.2717
  174DMSO    S1 2045   0.259   0.673   1.870 -0.1459  0.1144  0.5469
  174DMSO    C2 2046   0.377   0.666   1.733 -0.1817  0.4750 -0.4271
  174DMSO    H4 2047   0.424   0.568   1.726 -2.6274 -0.6668 -2.4667
  174DMSO    H5 2048   0.319   0.689   1.643 -3.5312 -1.0144  1.1562
  174DMSO    H6 2049   0.459   0.733   1.759 -0.9289  0.6915  1.5590
  174DMSO    O1 2050   0.202   0.812   1.848  0.4288 -0.1181 -0.1415
  175DMSO    C1 2051   3.553   0.754   0.763  0.3243  0.4086  0.4661
  175DMSO    H1 2052   3.609   0.848   0.767  0.2270  0.4278  1.8349
  175DMSO    H2 2053   3.446   0.778   0.767  0.2807  0.1909  0.6137
  175DMSO    H3 2054   3.585   0.691   0.846 -0.8950 -1.1836 -0.2100
  175DMSO    S1 2055   3.589   0.665   0.610  0.6354  0.2204 -0.0993
  175DMSO    C2 2056   3.759   0.641   0.641 -0.2160  0.3381 -0.5259
  175DMSO    H4 2057   3.807   0.739   0.645 -1.1030  0.7299  1.1211
  175DMSO    H5 2058   3.763   0.592   0.739 -0.3151  0.6442 -0.3675
  175DMSO    H6 2059   3.803   0.580   0.561  1.7208 -0.4401  1.0497
  175DMSO    O1 2060   3.586   0.774   0.511 -0.2831  0.1232  0.7061
  176DMSO    C1 2061   0.876   1.226   3.204 -0.2598  0.3224 -0.5262
  176DMSO    H1 2062   0.774   1.250   3.235 -0.0356  2.3451 -1.1995
  176DMSO    H2 2063   0.950   1.282   3.262 -1.5179  1.7777 -0.2659
  176DMSO    H3 2064   0.881   1.267   3.103  0.4297 -1.5717 -1.3091
  176DMSO    S1 2065   0.929   1.053   3.186  0.3486 -0.1652 -0.1132
  176DMSO    C2 2066   0.949   1.009   3.359 -0.4641  0.3678  0.2388
  176DMSO    H4 2067   0.855   1.035   3.408 -1.4218 -0.7701 -0.9200
  176DMSO    H5 2068   0.969   0.902   3.375 -0.5027  0.1862 -0.8281
  176DMSO    H6 2069   1.021   1.074   3.410 -0.7550  0.5594  0.4036
  176DMSO    O1 2070   1.072   1.059   3.141 -0.0376 -0.0031  0.7196
  177DMSO    C1 2071   1.393   4.520   0.655  0.4388 -0.1613 -0.3803
  177DMSO    H1 2072   1.463   4.546   0.575  0.1723  1.3615 -0.1438
  177DMSO    H2 2073   1.293   4.555   0.625  1.7741  1.6763 -3.1404
  177DMSO    H3 2074   1.431   4.565   0.747  2.6803 -4.1357  0.8549
  177DMSO    S1 2075   1.386   4.346   0.684  0.3279  0.4492 -0.1806
  177DMSO    C2 2076   1.278   4.347   0.828 -0.1847 -0.5852 -1.0409
  177DMSO    H4 2077   1.174   4.342   0.795 -0.2208 -1.2681 -0.8502
  177DMSO    H5 2078   1.304   4.251   0.873 -1.5742  0.6085  2.7667
  177DMSO    H6 2079   1.290   4.427   0.902 -0.5402 -1.3623 -0.1098
  177DMSO    O1 2080   1.524   4.330   0.739  0.7044  0.3715  0.3574
  178DMSO    C1 2081   1.127   0.224   4.156  0.1556 -0.2323 -1.0383
  178DMSO    H1 2082   1.142   0.313   4.217  4.7397 -0.9984 -0.6928
  178DMSO    H2 2083   1.065   0.153   4.211  1.5282  0.3880  1.4367
  178DMSO    H3 2084   1.219   0.170   4.131 -0.1975 -0.7519 -1.2345
  178DMSO    S1 2085   1.032   0.258   4.014 -0.5511 -0.0644 -0.2835
  178DMSO    C2 2086   0.886   0.317   4.083  0.5477 -0.3129  0.5566
  178DMSO    H4 2087   0.840   0.374   4.002  1.3500 -2.0039 -1.1679
  178DMSO    H5 2088   0.826   0.230   4.112 -0.2994 -0.1246 -0.5884
  178DMSO    H6 2089   0.911   0.388   4.163 -1.5605  0.8018  0.3203
  178DMSO    O1 2090   1.013   0.129   3.944 -0.3827  0.7545  0.3488
  179DMSO    C1 2091   0.464   4.479   4.019  0.0120 -0.6919 -0.1600
  179DMSO    H1 2092   0.421   4.400   3.957 -1.3989  0.2519 -0.4310
  179DMSO    H2 2093   0.495   4.439   4.116 -2.4872 -0.1762  0.9260
  179DMSO    H3 2094   0.392   4.560   4.033  1.4249  0.4507  0.8210
  179DMSO    S1 2095   0.602   4.539   3.918 -0.5346  0.1037  0.1653
  179DMSO    C2 2096   0.498   4.593   3.781 -0.0648  0.3403  0.6760
  179DMSO    H4 2097   0.484   4.699   3.803 -2.1959  0.2063  0.1467
  179DMSO    H5 2098   0.554   4.576   3.688 -0.7531 -1.0392  0.4929
  179DMSO    H6 2099   0.405   4.537   3.786 -0.3743  0.5876 -1.3794
  179DMSO    O1 2100   0.665   4.414   3.862  0.1847  0.5349 -0.6100
  180DMSO    C1 2101   2.561   1.887   2.634  0.0819  0.3636  0.4581
  180DMSO    H1 2102   2.560   1.801   2.566 -0.2102  0.5211  0.2619
  180DMSO    H2 2103   2.578   1.860   2.738  3.5982 -1.6631 -0.4650
  180DMSO    H3 2104   2.467   1.940   2.619 -0.6258 -0.8410  0.4876
  180DMSO    S1 2105   2.690   1.998   2.574 -0.1136 -0.1971  0.2181
  180DMSO    C2 2106   2.815   1.881   2.599  1.0636  0.4232  0.5322
  180DMSO    H4 2107   2.789   1.777   2.579  0.9979  0.5157  0.1414
  180DMSO    H5 2108   2.890   1.914   2.527  0.8579  0.5575  0.3792
  180DMSO    H6 2109   2.850   1.906   2.700 -2.5986  2.6504  1.4244
  180DMSO    O1 2110   2.710   2.097   2.682  0.2406 -0.1217  0.5889
  181DMSO    C1 2111   3.384   1.942   1.040  0.7636  0.1566  0.0359
  181DMSO    H1 2112   3.453   1.896   1.111  0.2735  1.8938  1.7424
  181DMSO    H2 2113   3.402   2.048   1.020  0.0347 -0.0839 -2.0692
  181DMSO    H3 2114   3.280   1.911   1.056  0.5172 -0.0314 -1.7830
  181DMSO    S1 2115   3.434   1.864   0.884 -0.0703  0.2769  0.3598
  181DMSO    C2 2116   3.397   1.697   0.941 -0.2925  0.4319  0.8944
  181DMSO    H4 2117   3.459   1.670   1.027 -1.4503  2.3546  2.4352
  181DMSO    H5 2118   3.292   1.685   0.968  0.0909 -1.2653  1.7447
  181DMSO    H6 2119   3.424   1.632   0.858 -1.6600  1.1954 -0.1978
  181DMSO    O1 2120   3.587   1.851   0.884  1.0527 -0.7456  0.1687
  182DMSO    C1 2121   4.519   2.415   3.150 -0.7182  0.2124  0.0937
  182DMSO    H1 2122   4.520   2.447   3.255 -3.4427 -1.3770  0.7185
  182DMSO    H2 2123   4.613   2.366   3.125 -1.3722  0.0682 -2.2536
  182DMSO    H3 2124   4.506   2.499   3.082  2.9696 -1.1529 -2.6454
  182DMSO    S1 2125   4.383   2.297   3.156 -0.1008  0.6322  0.1138
  182DMSO    C2 2126   4.254   2.422   3.169  0.1955 -0.3238  0.1203
  182DMSO    H4 2127   4.244   2.452   3.273 -1.4934  2.4199 -0.7105
  182DMSO    H5 2128   4.290   2.515   3.123  0.1349  0.2931  1.2796
  182DMSO    H6 2129   4.164   2.377   3.124  0.4662  1.0450 -1.9417
  182DMSO    O1 2130   4.404   2.236   3.285  0.2375  0.4714 -0.3904
  183DMSO    C1 2131   1.257   2.919   1.464  0.0627 -0.3682 -0.1317
  183DMSO    H1 2132   1.294   2.973   1.552  0.0291 -1.0449  0.2990
  183DMSO    H2 2133   1.156   2.961   1.460 -0.1085 -0.6829  0.6525
  183DMSO    H3 2134   1.261   2.812   1.482  1.0337 -0.2402  0.5016
  183DMSO    S1 2135   1.356   2.943   1.317  0.3839 -0.1081 -0.3246
  183DMSO    C2 2136   1.323   2.778   1.246  0.0807 -0.1691  0.4611
  183DMSO    H4 2137   1.362   2.707   1.319 -0.4248 -0.7576  0.1778
  183DMSO    H5 2138   1.215   2.762   1.235 -0.5047  3.3646  0.1605
  183DMSO    H6 2139   1.372   2.763   1.149  0.4688  0.2039  0.5977
  183DMSO    O1 2140   1.500   2.926   1.357  0.2190 -0.3885  0.0405
  184DMSO    C1 2141   0.572   2.119   4.020  0.0698  0.3027  0.2307
  184DMSO    H1 2142   0.542   2.187   3.939 -2.2307  1.2509  1.7656
  184DMSO    H2 2143   0.543   2.014   4.007  0.1748  0.4634 -1.7009
  184DMSO    H3 2144   0.532   2.143   4.118  3.0098 -0.2202  1.6503
  184DMSO    S1 2145   0.745   2.129   4.046  0.2321  0.0964  0.1669
  184DMSO    C2 2146   0.741   2.298   4.105  0.3476 -0.7719  0.0437
  184DMSO    H4 2147   0.660   2.355   4.060  0.8963 -0.3809 -0.4753
  184DMSO    H5 2148   0.718   2.292   4.212 -1.6583  0.8250 -0.2370
  184DMSO    H6 2149   0.842   2.338   4.087  0.2431 -1.2839 -1.8902
  184DMSO    O1 2150   0.801   2.124   3.916 -0.1949 -0.0991 -0.2915
  185DMSO    C1 2151   5.783   5.421   2.035  0.6400  0.1828 -0.2647
  185DMSO    H1 2152   5.713   5.382   2.110  3.0747 -0.8167  1.6091
  185DMSO    H2 2153   5.740   5.490   1.962  0.8768 -0.1773 -0.7423
  185DMSO    H3 2154   5.831   5.337   1.986  1.4811  0.0764  0.7117
  185DMSO    S1 2155   5.915   5.499   2.134 -0.0012  0.1352 -0.0871
  185DMSO    C2 2156   5.835   5.656   2.124 -0.0674 -0.5139  0.1982
  185DMSO    H4 2157   5.855   5.718   2.211  0.3939 -2.0156  1.1936
  185DMSO    H5 2158   5.860   5.703   2.028  2.5608  0.0688  1.0758
  185DMSO    H6 2159   5.727   5.641   2.126 -0.0650 -0.4723  1.7512
  185DMSO    O1 2160   6.027   5.515   2.040  0.0323 -0.1388 -0.1977
  186DMSO    C1 2161   2.742   1.032   2.222 -0.2289 -0.0140  0.4206
  186DMSO    H1 2162   2.801   1.071   2.306  0.3304 -0.3849  0.2052
  186DMSO    H2 2163   2.725   0.924   2.231  0.4955 -0.3272 -1.6597
  186DMSO    H3 2164   2.790   1.050   2.126  0.2104  0.8515  0.7940
  186DMSO    S1 2165   2.584   1.094   2.228 -0.1240 -0.3088 -0.3666
  186DMSO    C2 2166   2.530   1.016   2.373  0.7704  0.6397 -0.0543
  186DMSO    H4 2167   2.516   0.908   2.365  1.0249  0.6194 -0.2569
  186DMSO    H5 2168   2.593   1.047   2.456  1.8394  1.5547 -1.1668
  186DMSO    H6 2169   2.428   1.049   2.395  0.5872  1.4262 -1.8873
  186DMSO    O1 2170   2.511   1.034   2.114  0.0416 -0.3726 -0.6251
  187DMSO    C1 2171   1.948   0.961   3.125  0.4061 -0.2019  0.1768
  187DMSO    H1 2172   2.020   0.955   3.207  0.3601 -0.3661  0.2059
  187DMSO    H2 2173   1.878   0.878   3.139  2.3123 -1.8489  0.5630
  187DMSO    H3 2174   2.003   0.944   3.031  2.1166  0.5095  0.9987
  187DMSO    S1 2175   1.867   1.113   3.110 -0.1538  0.0323  0.1649
  187DMSO    C2 2176   1.802   1.070   2.945 -0.5652 -0.6733  0.3796
  187DMSO    H4 2177   1.880   1.061   2.870 -1.3560  3.2587 -1.1349
  187DMSO    H5 2178   1.731   0.987   2.945 -0.1458 -1.0814  2.0390
  187DMSO    H6 2179   1.741   1.155   2.913 -1.9713 -1.8609 -0.2315
  187DMSO    O1 2180   1.986   1.203   3.108 -0.0135 -0.3430  0.0652
  188DMSO    C1 2181   0.539   5.866   0.234 -0.0543  0.1265  0.3385
  188DMSO    H1 2182   0.608   5.873   0.318 -0.6064  2.3159  0.6865
  188DMSO    H2 2183   0.445   5.888   0.286 -0.3933 -3.5865  1.5663
  188DMSO    H3 2184   0.534   5.769   0.184 -3.2156 -1.0773  2.6689
  188DMSO    S1 2185   0.587   5.994   0.121 -0.0573 -0.1187  0.0629
  188DMSO    C2 2186   0.766   5.984   0.137  0.2042 -0.3920 -0.0978
  188DMSO    H4 2187   0.806   5.900   0.080 -1.5597 -0.4026 -1.4165
  188DMSO    H5 2188   0.808   6.076   0.095 -1.1596  0.3101  0.0179
  188DMSO    H6 2189   0.782   5.967   0.244 -1.4279 -2.4212 -0.1130
  188DMSO    O1 2190   0.556   6.112   0.205 -0.0852 -0.6750  0.1754
  189DMSO    C1 2191   4.334   0.562   4.542  0.0478  0.0770 -0.2658
  189DMSO    H1 2192   4.402   0.509   4.474  0.5175  0.3847 -0.0394
  189DMSO    H2 2193   4.257   0.610   4.481 -1.7448  0.4579  2.1660
  189DMSO    H3 2194   4.387   0.638   4.599  0.7573 -0.3109 -0.3881
  189DMSO    S1 2195   4.266   0.441   4.654  0.1365 -0.2999  0.1853
  189DMSO    C2 2196   4.202   0.545   4.784 -0.3111 -0.0390 -0.1440
  189DMSO    H4 2197   4.283   0.562   4.856  0.2442  1.7855 -1.1411
  189DMSO    H5 2198   4.155   0.636   4.747  0.0690  0.5917  0.8760
  189DMSO    H6 2199   4.134   0.476   4.834 -1.2058  0.9056 -0.0260
  189DMSO    O1 2200   4.375   0.367   4.720  0.6283 -0.6502  0.9230
  190DMSO    C1 2201   3.338   2.701   1.293  0.2492  0.8434  0.2698
  190DMSO    H1 2202   3.429   2.736   1.243 -0.1351  0.9799 -0.3568
  190DMSO    H2 2203   3.348   2.592   1.301 -2.3200  0.6749  2.2735
  190DMSO    H3 2204   3.251   2.714   1.228 -0.5483  1.6845  1.4664
  190DMSO    S1 2205   3.294   2.800   1.432  0.2045  0.4887 -0.1070
  190DMSO    C2 2206   3.424   2.744   1.541  0.1679 -0.5557  0.6042
  190DMSO    H4 2207   3.395   2.766   1.644 -2.4105 -1.6911  0.2008
  190DMSO    H5 2208   3.430   2.635   1.539 -1.1151 -0.6539  1.0878
  190DMSO    H6 2209   3.517   2.787   1.503 -2.4946  3.7914 -1.7588
  190DMSO    O1 2210   3.167   2.729   1.472  0.0049 -0.0001  0.0056
  191DMSO    C1 2211   1.435   2.600   5.848 -0.0834 -0.3178  0.2643
  191DMSO    H1 2212   1.538   2.570   5.867  0.8487  1.7574 -1.0790
  191DMSO    H2 2213   1.366   2.520   5.822  0.0629  0.0161 -1.2087
  191DMSO    H3 2214   1.431   2.668   5.762 -0.9690  0.9400  1.2576
  191DMSO    S1 2215   1.371   2.686   5.993  0.3405 -0.1899 -0.1694
  191DMSO    C2 2216   1.321   2.533   6.064  0.1196 -0.1626  0.1424
  191DMSO    H4 2217   1.301   2.550   6.170 -2.4017 -2.0009  0.0532
  191DMSO    H5 2218   1.226   2.503   6.019  0.2205 -1.1511  0.5584
  191DMSO    H6 2219   1.402   2.462   6.045  0.4807  0.7053 -1.8306
  191DMSO    O1 2220   1.251   2.746   5.937 -0.9377  0.2303 -0.0924
  192DMSO    C1 2221   5.696   1.989   1.055 -0.4865 -0.6686  0.3385
  192DMSO    H1 2222   5.611   1.934   1.015 -1.3975 -0.3390  1.7652
  192DMSO    H2 2223   5.795   1.945   1.039  0.1188  0.5341  0.6904
  192DMSO    H3 2224   5.677   2.012   1.160 -0.6418  1.1973 -0.0662
  192DMSO    S1 2225   5.710   2.143   0.967 -0.4072  0.0014  0.2394
  192DMSO    C2 2226   5.833   2.203   1.081 -0.6694 -0.2795 -0.8535
  192DMSO    H4 2227   5.805   2.205   1.186 -1.9045 -0.6301 -1.1696
  192DMSO    H5 2228   5.920   2.137   1.077 -1.0748 -0.9283  0.4061
  192DMSO    H6 2229   5.848   2.309   1.060  0.7551 -0.4064 -0.5974
  192DMSO    O1 2230   5.592   2.212   1.026  0.8583 -0.1498 -0.1331
  193DMSO    C1 2231   1.104   1.031   2.493  0.3114  0.2258  0.4066
  193DMSO    H1 2232   1.013   0.972   2.499  0.2921  0.3908  3.8128
  193DMSO    H2 2233   1.105   1.096   2.581  1.8658  2.2068 -0.9798
  193DMSO    H3 2234   1.102   1.088   2.400  2.4645 -0.8724 -0.3883
  193DMSO    S1 2235   1.245   0.930   2.512 -0.0292  0.4088  0.1389
  193DMSO    C2 2236   1.192   0.815   2.383 -1.0056 -0.2153  0.2438
  193DMSO    H4 2237   1.099   0.770   2.417 -0.9823 -2.4386 -2.3387
  193DMSO    H5 2238   1.177   0.886   2.301  1.4769 -1.1722 -1.1311
  193DMSO    H6 2239   1.279   0.749   2.378 -0.6830  0.2632 -0.6440
  193DMSO    O1 2240   1.222   0.872   2.645 -0.5506  0.5795 -0.0696
  194DMSO    C1 2241   2.533   1.191   4.621 -0.6629  0.3655  0.3058
  194DMSO    H1 2242   2.589   1.143   4.702  0.4937  1.2074  0.0293
  194DMSO    H2 2243   2.446   1.253   4.645 -0.5019  1.9658 -2.6811
  194DMSO    H3 2244   2.503   1.109   4.556 -0.2772  0.6824 -0.2859
  194DMSO    S1 2245   2.635   1.296   4.520 -0.3661  0.1234 -0.2389
  194DMSO    C2 2246   2.781   1.181   4.515  0.2351 -0.8512  0.0082
  194DMSO    H4 2247   2.753   1.097   4.450  0.4263  1.5904 -3.4975
  194DMSO    H5 2248   2.864   1.239   4.474  0.8270 -1.2227  0.6634
  194DMSO    H6 2249   2.786   1.154   4.621 -0.0723  0.6008  0.4084
  194DMSO    O1 2250   2.670   1.411   4.608  0.5878 -0.0848 -0.0496
  195DMSO    C1 2251   1.942   1.111   2.233  0.0599 -0.1616 -0.5679
  195DMSO    H1 2252   1.932   1.002   2.231  0.2925 -0.1814 -0.6023
  195DMSO    H2 2253   1.946   1.140   2.339 -0.8542 -0.3247 -0.4733
  195DMSO    H3 2254   1.857   1.149   2.176  0.7413  1.2795 -0.6594
  195DMSO    S1 2255   2.085   1.154   2.144 -0.2278  0.2063 -0.0689
  195DMSO    C2 2256   2.199   1.187   2.281  0.4825 -0.6609 -0.0398
  195DMSO    H4 2257   2.296   1.228   2.252  1.0573 -2.1593 -0.3013
  195DMSO    H5 2258   2.153   1.269   2.336 -0.5160  0.7527 -2.8245
  195DMSO    H6 2259   2.208   1.094   2.339 -3.5911  0.1598  2.3280
  195DMSO    O1 2260   2.053   1.284   2.088  0.1475 -0.4711 -0.1994
  196DMSO    C1 2261   3.459   1.169   0.311  0.0494 -0.7167  0.5730
  196DMSO    H1 2262   3.357   1.158   0.348 -0.0942  3.0844  1.7472
  196DMSO    H2 2263   3.478   1.241   0.230  1.8996  0.2752  1.8241
  196DMSO    H3 2264   3.480   1.070   0.271  0.6692 -1.7488  3.2435
  196DMSO    S1 2265   3.569   1.206   0.446  0.3844  0.0049 -0.2302
  196DMSO    C2 2266   3.452   1.167   0.574  0.4841 -0.3207 -0.3119
  196DMSO    H4 2267   3.354   1.193   0.535  0.5534  1.7961  0.8105
  196DMSO    H5 2268   3.448   1.059   0.590 -0.0003 -0.4828 -1.4719
  196DMSO    H6 2269   3.469   1.229   0.662  0.9022 -0.1643 -0.4985
  196DMSO    O1 2270   3.567   1.353   0.440  0.0882  0.0740 -0.3120
  197DMSO    C1 2271   1.901   2.770   4.044 -0.6317 -0.1311 -0.6091
  197DMSO    H1 2272   1.922   2.761   4.151 -1.4538  0.0897 -0.4295
  197DMSO    H2 2273   1.795   2.749   4.029 -0.2647 -2.7589 -0.0366
  197DMSO    H3 2274   1.961   2.705   3.979 -1.0457 -1.4945  0.3330
  197DMSO    S1 2275   1.921   2.941   4.009 -0.2692  0.0945 -0.0228
  197DMSO    C2 2276   1.829   2.934   3.856 -0.2093 -0.5885  0.0094
  197DMSO    H4 2277   1.868   3.014   3.792 -0.4379 -0.9100 -0.5422
  197DMSO    H5 2278   1.853   2.843   3.800  0.9048  0.4160 -1.1949
  197DMSO    H6 2279   1.722   2.938   3.881 -0.3539 -1.4905 -0.4130
  197DMSO    O1 2280   2.059   2.942   3.949 -0.7374  0.2835 -0.6231
  198DMSO    C1 2281   0.153   1.784   1.098  0.3380  0.5995 -0.2020
  198DMSO    H1 2282   0.143   1.677   1.118  0.8019  0.5460 -0.2602
  198DMSO    H2 2283   0.082   1.846   1.156 -0.9148  1.4156 -2.4755
  198DMSO    H3 2284   0.114   1.798   0.997 -0.8625  0.4735  0.2188
  198DMSO    S1 2285   0.327   1.832   1.097  0.1122 -0.1449  0.2081
  198DMSO    C2 2286   0.337   1.823   1.276 -1.0221  0.2110  0.5445
  198DMSO    H4 2287   0.283   1.734   1.307 -0.2530  0.4896  2.9174
  198DMSO    H5 2288   0.437   1.828   1.320 -0.5323  0.7207 -0.5641
  198DMSO    H6 2289   0.273   1.907   1.306 -1.0849  0.8964 -1.3595
  198DMSO    O1 2290   0.326   1.984   1.088  0.1722  0.4437 -0.1161
  199DMSO    C1 2291   1.091   1.484   5.937 -0.1770  0.5704 -0.0285
  199DMSO    H1 2292   1.192   1.475   5.976 -0.8781 -0.4231  1.6336
  199DMSO    H2 2293   1.084   1.583   5.890 -1.5283 -0.0170 -1.1370
  199DMSO    H3 2294   1.032   1.470   6.028  1.0224 -0.6398  0.5942
  199DMSO    S1 2295   1.076   1.352   5.814  0.0076  0.2935  0.4389
  199DMSO    C2 2296   0.897   1.354   5.814  0.0266 -1.0352 -0.4116
  199DMSO    H4 2297   0.861   1.270   5.754 -2.3084  0.1491 -0.7826
  199DMSO    H5 2298   0.884   1.332   5.920  1.3575 -1.6392 -0.3503
  199DMSO    H6 2299   0.869   1.458   5.796  2.2925  0.2610  2.6264
  199DMSO    O1 2300   1.110   1.234   5.897  0.0089  0.1754 -0.4774
  200DMSO    C1 2301   0.354   1.953   3.147  0.0311 -0.5904  0.1246
  200DMSO    H1 2302   0.246   1.955   3.168  0.0041 -0.1235 -0.0384
  200DMSO    H2 2303   0.409   1.940   3.240 -1.5404 -0.4581  1.1156
  200DMSO    H3 2304   0.387   2.054   3.120 -0.3408  0.4304  3.0715
  200DMSO    S1 2305   0.391   1.832   3.027 -0.2432 -0.1200 -0.3632
  200DMSO    C2 2306   0.550   1.903   2.984 -0.1749 -0.6959  0.2990
  200DMSO    H4 2307   0.622   1.879   3.062  0.1571 -4.0611 -0.9004
  200DMSO    H5 2308   0.579   1.863   2.887 -0.4956  0.3542 -0.2528
  200DMSO    H6 2309   0.553   2.012   2.975  1.5001 -0.7968 -0.9187
  200DMSO    O1 2310   0.306   1.874   2.912 -0.0596  0.4327  0.0880
  201DMSO    C1 2311   0.814   2.836   2.129  0.2443 -0.5977 -0.3436
  201DMSO    H1 2312   0.880   2.921   2.110  0.6748 -0.5795  1.1223
  201DMSO    H2 2313   0.741   2.819   2.048 -0.5138 -0.9421  0.3976
  201DMSO    H3 2314   0.750   2.843   2.217  1.4209 -1.2741  0.5970
  201DMSO    S1 2315   0.924   2.687   2.133  0.3273  0.1597 -0.0054
  201DMSO    C2 2316   0.810   2.572   2.192  0.4064  0.7134 -0.5380
  201DMSO    H4 2317   0.772   2.597   2.291  0.4196 -0.2140 -0.2911
  201DMSO    H5 2318   0.737   2.558   2.112 -0.2127 -0.8370  0.2432
  201DMSO    H6 2319   0.868   2.481   2.207  0.0125  0.5659  0.1515
  201DMSO    O1 2320   0.997   2.710   2.259  0.1815  0.0270  0.6887
  202DMSO    C1 2321   1.931   1.078   0.561 -0.0670 -0.2031 -0.4312
  202DMSO    H1 2322   1.999   1.008   0.612  2.4306  1.0140 -1.8839
  202DMSO    H2 2323   1.852   1.120   0.623  0.2963  0.0465 -0.1264
  202DMSO    H3 2324   1.886   1.032   0.473 -1.3107 -0.0664  0.1186
  202DMSO    S1 2325   2.033   1.214   0.516 -0.2339  0.0907 -0.1078
  202DMSO    C2 2326   2.173   1.114   0.441 -0.3018 -0.2495 -0.0799
  202DMSO    H4 2327   2.255   1.185   0.427 -1.2213  1.1363  1.2802
  202DMSO    H5 2328   2.194   1.040   0.519  0.3094  0.3231  0.3035
  202DMSO    H6 2329   2.144   1.067   0.346  0.7932 -2.3648  0.5555
  202DMSO    O1 2330   2.079   1.251   0.650 -0.4125  0.0959 -0.6978
  203DMSO    C1 2331   0.566   1.373   2.475 -0.3551 -0.1496  0.1465
  203DMSO    H1 2332   0.624   1.318   2.549  0.8092  1.5244  0.5307
  203DMSO    H2 2333   0.516   1.316   2.396  2.8891  1.2891 -3.2510
  203DMSO    H3 2334   0.639   1.438   2.426 -0.2393  0.2697  0.8750
  203DMSO    S1 2335   0.454   1.479   2.564  0.2922  0.2591  0.5988
  203DMSO    C2 2336   0.384   1.369   2.687  0.1823  0.0186 -0.6688
  203DMSO    H4 2337   0.285   1.406   2.715 -0.8462 -1.3645 -2.2847
  203DMSO    H5 2338   0.384   1.260   2.678 -1.4232 -0.2317  1.5624
  203DMSO    H6 2339   0.451   1.379   2.773  0.4022  1.4098 -0.9843
  203DMSO    O1 2340   0.346   1.484   2.464  0.0170 -0.0754 -0.0916
  204DMSO    C1 2341   4.882   2.701   0.455  0.1624 -0.0255 -0.2661
  204DMSO    H1 2342   4.895   2.746   0.553  1.3073  0.0202 -0.4188
  204DMSO    H2 2343   4.873   2.783   0.383  2.1924 -0.5952 -1.2532
  204DMSO    H3 2344   4.800   2.629   0.451  1.4313 -1.4726 -1.5525
  204DMSO    S1 2345   5.034   2.615   0.414  0.3237  0.2296 -0.1855
  204DMSO    C2 2346   5.038   2.509   0.560  0.8065 -0.4812 -0.4605
  204DMSO    H4 2347   5.124   2.442   0.560  1.3747  0.2382  0.1426
  204DMSO    H5 2348   5.052   2.578   0.644  0.8120 -0.0609 -0.8026
  204DMSO    H6 2349   4.942   2.457   0.561 -0.1240  1.1938 -0.6195
  204DMSO    O1 2350   5.131   2.720   0.437  0.5180 -0.1817 -0.4630
  205DMSO    C1 2351   4.515   1.766   2.929  0.2078 -0.5954 -0.1720
  205DMSO    H1 2352   4.486   1.725   2.832 -2.0841  0.4147  0.0158
  205DMSO    H2 2353   4.580   1.695   2.981  1.0379  0.5630  0.4073
  205DMSO    H3 2354   4.435   1.789   2.999 -2.1651 -0.9994 -2.5828
  205DMSO    S1 2355   4.611   1.912   2.895  0.1770 -0.5046  0.1763
  205DMSO    C2 2356   4.595   1.980   3.057 -0.2406  0.2249 -0.7061
  205DMSO    H4 2357   4.489   1.984   3.083 -0.5123 -0.9125 -1.5284
  205DMSO    H5 2358   4.661   1.925   3.125 -0.2283  2.0224  0.8170
  205DMSO    H6 2359   4.629   2.084   3.055 -1.0514  0.6831  2.7587
  205DMSO    O1 2360   4.518   2.005   2.823  0.1310  0.2456 -0.1768
  206DMSO    C1 2361   4.586   2.265   3.677  0.0172  0.9472 -0.7867
  206DMSO    H1 2362   4.638   2.339   3.616  1.1090  0.0817 -0.9502
  206DMSO    H2 2363   4.590   2.175   3.616 -0.3055  1.6802 -1.9120
  206DMSO    H3 2364   4.485   2.297   3.703 -0.7661 -2.2366  0.6426
  206DMSO    S1 2365   4.672   2.236   3.829 -0.2172 -0.0127  0.1817
  206DMSO    C2 2366   4.804   2.143   3.753 -0.0830  0.2534  0.6078
  206DMSO    H4 2367   4.852   2.088   3.835 -0.6549 -1.8291 -0.3776
  206DMSO    H5 2368   4.756   2.065   3.693 -0.7856  0.8326  0.4022
  206DMSO    H6 2369   4.871   2.197   3.686  1.8796 -1.9578  0.6420
  206DMSO    O1 2370   4.595   2.138   3.905 -1.1773  0.1594 -0.4686
  207DMSO    C1 2371   3.101   2.071   3.914 -0.4151  0.3865  0.2180
  207DMSO    H1 2372   3.066   2.158   3.970 -1.4341  0.4209 -0.4436
  207DMSO    H2 2373   3.119   1.993   3.988 -1.3254 -1.8634 -1.7883
  207DMSO    H3 2374   3.192   2.097   3.860  0.5254  1.7055  2.3275
  207DMSO    S1 2375   2.966   2.037   3.807 -0.1262 -0.5285  0.0508
  207DMSO    C2 2376   3.044   1.909   3.709 -0.6191  0.7048 -0.0121
  207DMSO    H4 2377   3.090   1.968   3.629  0.3547  0.8408  0.6331
  207DMSO    H5 2378   3.106   1.837   3.762 -1.2957  0.2027  0.1040
  207DMSO    H6 2379   2.958   1.853   3.671  0.8931 -0.9495 -1.1192
  207DMSO    O1 2380   2.960   2.163   3.735  0.9009 -0.3084  0.7607
  208DMSO    C1 2381   3.759   4.087   4.908  0.5290  0.3151 -0.0152
  208DMSO    H1 2382   3.761   4.142   5.002 -0.0304  2.5410 -1.2326
  208DMSO    H2 2383   3.660   4.102   4.864  0.3556 -1.1631 -0.1964
  208DMSO    H3 2384   3.772   3.979   4.919 -0.4863  0.1849 -0.0037
  208DMSO    S1 2385   3.873   4.154   4.794  0.0606  0.1978 -0.1624
  208DMSO    C2 2386   3.833   4.321   4.803  0.0041 -0.0604 -0.0430
  208DMSO    H4 2387   3.901   4.384   4.745 -1.9760  1.4177 -0.8401
  208DMSO    H5 2388   3.731   4.324   4.765  0.3198 -1.6474 -1.1415
  208DMSO    H6 2389   3.840   4.340   4.910  0.5715 -3.2394  0.6061
  208DMSO    O1 2390   3.823   4.105   4.662  0.0273 -0.1235 -0.2158
  209DMSO    C1 2391   2.948   4.726   0.898  0.2010 -0.1452  0.8324
  209DMSO    H1 2392   2.987   4.806   0.962  0.7527  0.4059 -0.1675
  209DMSO    H2 2393   3.025   4.662   0.855  0.6877 -0.8552  2.6390
  209DMSO    H3 2394   2.887   4.769   0.819  0.6623 -1.1070 -0.0665
  209DMSO    S1 2395   2.842   4.630   1.010  0.2283 -0.6335  0.5027
  209DMSO    C2 2396   2.778   4.778   1.098  0.6260  0.6584  0.3653
  209DMSO    H4 2397   2.753   4.864   1.036  2.2757 -0.0618 -1.3947
  209DMSO    H5 2398   2.698   4.739   1.160  1.7631 -0.3214  1.2723
  209DMSO    H6 2399   2.861   4.807   1.164  0.9629  0.9808 -0.1955
  209DMSO    O1 2400   2.943   4.576   1.103 -0.1457  0.2669  0.4465
  210DMSO    C1 2401   2.179   5.846   1.508 -0.2945 -0.4209  0.0188
  210DMSO    H1 2402   2.277   5.856   1.460  0.3073 -2.2211  0.7650
  210DMSO    H2 2403   2.189   5.765   1.582  0.7309 -0.3141  0.0079
  210DMSO    H3 2404   2.103   5.821   1.434  0.5218 -1.9404 -0.3461
  210DMSO    S1 2405   2.139   5.981   1.610 -0.1180  0.2896  0.2761
  210DMSO    C2 2406   1.962   5.958   1.604 -0.2448 -1.0243  0.6619
  210DMSO    H4 2407   1.926   5.946   1.501 -2.9865 -0.4736  1.4831
  210DMSO    H5 2408   1.923   5.883   1.673 -2.3267 -2.0384 -1.4700
  210DMSO    H6 2409   1.923   6.053   1.640  0.3194 -0.3944 -0.3221
  210DMSO    O1 2410   2.165   6.088   1.515  1.3995  0.5222 -0.3682
  211DMSO    C1 2411   0.612   0.696   5.857 -0.4018 -0.0370 -0.2637
  211DMSO    H1 2412   0.598   0.745   5.953  2.6520 -1.9626  1.3204
  211DMSO    H2 2413   0.632   0.760   5.770  3.8842  1.7805  1.8196
  211DMSO    H3 2414   0.527   0.631   5.832 -0.4729 -0.1507  0.2585
  211DMSO    S1 2415   0.752   0.596   5.873 -0.5056 -0.1229 -0.4492
  211DMSO    C2 2416   0.687   0.497   6.002 -0.2666 -0.1161 -0.6607
  211DMSO    H4 2417   0.619   0.428   5.951 -0.1513  0.7439 -2.0233
  211DMSO    H5 2418   0.753   0.444   6.071 -1.6561  0.7085  1.4014
  211DMSO    H6 2419   0.624   0.559   6.066  0.4956 -0.5161  0.5214
  211DMSO    O1 2420   0.845   0.683   5.945  0.3562  0.0880 -0.4342
  212DMSO    C1 2421   3.796   2.419   1.263 -0.5253  0.0048  0.7899
  212DMSO    H1 2422   3.896   2.389   1.294 -0.5657 -1.4032 -0.3405
  212DMSO    H2 2423   3.726   2.338   1.285 -2.9740  1.1919 -1.9592
  212DMSO    H3 2424   3.777   2.437   1.157 -0.9000 -1.6649  0.5388
  212DMSO    S1 2425   3.742   2.562   1.343 -0.2685  0.1396 -0.1940
  212DMSO    C2 2426   3.785   2.497   1.510 -0.4200 -0.8135 -0.5518
  212DMSO    H4 2427   3.721   2.415   1.543 -1.5453 -0.1781 -1.0701
  212DMSO    H5 2428   3.891   2.471   1.508 -0.0028  0.6259  0.8958
  212DMSO    H6 2429   3.778   2.582   1.578  2.7664  0.2665 -1.3718
  212DMSO    O1 2430   3.596   2.534   1.344  0.1816 -0.2864 -0.2054
  213DMSO    C1 2431   3.936   0.594   2.065 -0.5251  0.4421 -0.0810
  213DMSO    H1 2432   3.833   0.558   2.060 -0.3998  0.1168 -0.4041
  213DMSO    H2 2433   3.962   0.683   2.008  0.7937  0.0555 -0.1119
  213DMSO    H3 2434   3.996   0.517   2.016  0.0737  1.9434 -1.8281
  213DMSO    S1 2435   4.000   0.589   2.231  0.0174  0.1345  0.4892
  213DMSO    C2 2436   3.899   0.440   2.265  0.5975 -0.3114 -0.2762
  213DMSO    H4 2437   3.797   0.468   2.240  1.3756  1.0647 -2.1899
  213DMSO    H5 2438   3.936   0.356   2.204 -3.7458 -3.1720  0.5630
  213DMSO    H6 2439   3.900   0.412   2.370  0.4254 -0.5478 -0.3350
  213DMSO    O1 2440   3.927   0.710   2.286  0.4148  0.4839 -0.2867
  214DMSO    C1 2441   1.570   0.540   3.851  1.0899  0.1377  0.1853
  214DMSO    H1 2442   1.588   0.638   3.805 -0.0588  1.4805  2.4151
  214DMSO    H2 2443   1.584   0.534   3.959 -0.3555 -1.8121  0.3159
  214DMSO    H3 2444   1.622   0.466   3.790 -1.6632 -0.1829 -2.0272
  214DMSO    S1 2445   1.394   0.507   3.829 -0.0748  0.0635 -0.0948
  214DMSO    C2 2446   1.388   0.344   3.906  0.1450 -0.1015 -0.9098
  214DMSO    H4 2447   1.374   0.341   4.014 -2.0000 -2.6137 -1.1362
  214DMSO    H5 2448   1.310   0.287   3.855 -0.7914  0.6046 -0.2856
  214DMSO    H6 2449   1.478   0.291   3.872 -0.2544 -0.2364 -1.7722
  214DMSO    O1 2450   1.370   0.473   3.681 -0.0254 -0.6450 -0.4034
  215DMSO    C1 2451   3.977   0.982   2.002 -0.4944 -0.0785 -0.1704
  215DMSO    H1 2452   3.924   0.907   1.942  0.0696 -1.5553  1.0767
  215DMSO    H2 2453   4.014   0.923   2.087  1.0365  0.8711 -0.1627
  215DMSO    H3 2454   3.914   1.062   2.043 -0.8378 -0.3260 -0.2026
  215DMSO    S1 2455   4.116   1.058   1.912  0.0149 -0.1737 -0.2076
  215DMSO    C2 2456   4.214   0.920   1.901 -0.6196  0.2414  0.0248
  215DMSO    H4 2457   4.191   0.864   1.810  0.1340 -1.7571  1.0006
  215DMSO    H5 2458   4.319   0.949   1.892 -1.0740  1.9771 -0.0851
  215DMSO    H6 2459   4.211   0.863   1.994  0.1321  0.1320 -0.0109
  215DMSO    O1 2460   4.169   1.137   2.026 -0.5403 -0.0005  0.7898
  216DMSO    C1 2461   2.198   2.453   0.746 -0.0163  0.7469 -0.3203
  216DMSO    H1 2462   2.307   2.456   0.755  0.1746 -2.7677 -0.1398
  216DMSO    H2 2463   2.177   2.357   0.697  0.5773  1.5612 -2.2693
  216DMSO    H3 2464   2.154   2.533   0.686  0.9128  0.5446 -1.3073
  216DMSO    S1 2465   2.123   2.468   0.908 -0.1164  0.2085  0.0777
  216DMSO    C2 2466   2.226   2.597   0.974 -0.7175  0.1328 -0.0171
  216DMSO    H4 2467   2.327   2.556   0.964 -1.1973 -1.1093  0.1067
  216DMSO    H5 2468   2.208   2.685   0.911  1.7105  1.3850  0.8901
  216DMSO    H6 2469   2.202   2.614   1.079 -2.0233  0.5650 -0.3684
  216DMSO    O1 2470   2.177   2.352   0.986 -0.2019  0.3315  0.0957
  217DMSO    C1 2471   1.108   2.742   0.463  0.4406  0.4783 -0.2202
  217DMSO    H1 2472   1.193   2.794   0.509 -0.0686  0.0904  1.2071
  217DMSO    H2 2473   1.030   2.819   0.467  1.8256  2.0195 -1.2039
  217DMSO    H3 2474   1.074   2.656   0.520 -0.8416  0.0801 -1.5389
  217DMSO    S1 2475   1.134   2.689   0.298  0.0942  0.6202 -0.4041
  217DMSO    C2 2476   1.130   2.842   0.212 -0.0703 -0.1634 -0.1371
  217DMSO    H4 2477   1.210   2.901   0.258  0.7413 -1.0518 -0.3771
  217DMSO    H5 2478   1.153   2.819   0.107  2.6048  0.1976  0.2789
  217DMSO    H6 2479   1.034   2.891   0.229  0.4780  1.2766 -1.0404
  217DMSO    O1 2480   1.018   2.613   0.247  0.0929  0.6192 -0.0129
  218DMSO    C1 2481   3.855   3.759   0.515  0.5009 -0.5864  0.1489
  218DMSO    H1 2482   3.848   3.865   0.488  0.0027 -0.3120  1.2692
  218DMSO    H2 2483   3.796   3.753   0.607 -1.0807  0.0970 -0.7678
  218DMSO    H3 2484   3.957   3.720   0.522  1.5032  1.3195 -2.3745
  218DMSO    S1 2485   3.763   3.666   0.388 -0.0912 -0.1048 -0.3620
  218DMSO    C2 2486   3.778   3.510   0.478 -0.5434  0.4266  0.6733
  218DMSO    H4 2487   3.701   3.505   0.555 -0.6916 -0.0451  0.5000
  218DMSO    H5 2488   3.755   3.430   0.407  1.8980 -2.0822  2.4590
  218DMSO    H6 2489   3.881   3.492   0.510 -0.2575  2.3542  0.9729
  218DMSO    O1 2490   3.853   3.656   0.267 -0.2351 -0.5390 -0.6702
  219DMSO    C1 2491   0.713   5.890   3.882  0.0214  0.4104  0.3107
  219DMSO    H1 2492   0.801   5.956   3.877  0.4624 -0.1170  0.9204
  219DMSO    H2 2493   0.634   5.940   3.938 -0.1832  0.5024 -0.0596
  219DMSO    H3 2494   0.741   5.791   3.918 -0.8216 -0.5115 -1.4833
  219DMSO    S1 2495   0.664   5.866   3.715 -0.0944  0.1313 -0.1605
  219DMSO    C2 2496   0.535   5.749   3.731  0.1076 -0.1830 -0.2537
  219DMSO    H4 2497   0.448   5.807   3.763  0.7643  1.1399 -0.7779
  219DMSO    H5 2498   0.518   5.709   3.630  1.5168 -0.4234 -0.4187
  219DMSO    H6 2499   0.569   5.680   3.808 -0.5936 -1.0519 -0.6907
  219DMSO    O1 2500   0.779   5.788   3.654 -0.4671  0.3588  0.3199
  220DMSO    C1 2501   4.381   2.668   0.261 -0.2390  0.2318  0.1758
  220DMSO    H1 2502   4.396   2.585   0.331 -0.5065  0.1549  0.1458
  220DMSO    H2 2503   4.279   2.672   0.222 -1.2758  1.1232  2.7977
  220DMSO    H3 2504   4.445   2.673   0.173  0.4365  0.0531  0.6484
  220DMSO    S1 2505   4.416   2.810   0.357  0.2212  0.4426 -0.0183
  220DMSO    C2 2506   4.414   2.927   0.221 -0.9866 -0.3645  0.0187
  220DMSO    H4 2507   4.444   2.879   0.128  0.1963 -0.2637  0.3392
  220DMSO    H5 2508   4.313   2.967   0.208 -1.4565 -0.2813  3.0359
  220DMSO    H6 2509   4.493   3.001   0.235 -2.4472  1.6614 -1.8683
  220DMSO    O1 2510   4.568   2.803   0.357 -0.2052 -0.0669 -0.1697
  221DMSO    C1 2511   3.135   1.766   0.628 -0.3090  0.1486 -0.0771
  221DMSO    H1 2512   3.118   1.842   0.552  0.4274  1.1417  0.7183
  221DMSO    H2 2513   3.239   1.765   0.661 -0.5084  0.9449  0.6034
  221DMSO    H3 2514   3.107   1.671   0.582  0.6110  1.3426 -3.3862
  221DMSO    S1 2515   3.027   1.800   0.767  0.3345  0.4617  0.0327
  221DMSO    C2 2516   2.883   1.799   0.661  0.7090 -0.5219 -0.4935
  221DMSO    H4 2517   2.804   1.831   0.730  1.2615  0.7913 -0.4462
  221DMSO    H5 2518   2.885   1.861   0.570 -2.7338 -1.9288 -1.7157
  221DMSO    H6 2519   2.858   1.698   0.628 -0.5065 -0.1993 -0.6072
  221DMSO    O1 2520   3.038   1.950   0.783  0.1403 -0.1861  0.3661
  222DMSO    C1 2521   1.159   3.404   1.507  0.1909  0.2780 -0.4835
  222DMSO    H1 2522   1.190   3.409   1.611  1.2180  0.8368 -0.8092
  222DMSO    H2 2523   1.054   3.432   1.496  0.2196  1.2465  1.2812
  222DMSO    H3 2524   1.181   3.303   1.473  1.2188 -0.0616  1.1002
  222DMSO    S1 2525   1.274   3.518   1.429  0.2840  0.4283 -0.1597
  222DMSO    C2 2526   1.206   3.534   1.274 -0.2877 -0.3614 -0.6663
  222DMSO    H4 2527   1.289   3.572   1.215  0.2943 -0.5955 -0.0044
  222DMSO    H5 2528   1.184   3.429   1.252  1.9812 -1.1982  0.7710
  222DMSO    H6 2529   1.118   3.599   1.272  1.1191  1.6635  0.7437
  222DMSO    O1 2530   1.388   3.428   1.395 -0.8594  0.4563  0.1526
  223DMSO    C1 2531   0.572   1.181   1.196  0.0045  0.5901 -0.4616
  223DMSO    H1 2532   0.654   1.108   1.198 -0.1251  0.4637  0.4600
  223DMSO    H2 2533   0.558   1.208   1.091 -1.7602  0.6901 -0.2340
  223DMSO    H3 2534   0.591   1.277   1.243  0.1946  0.4627 -0.2736
  223DMSO    S1 2535   0.419   1.100   1.234  0.0030 -0.3908  0.0177
  223DMSO    C2 2536   0.448   0.965   1.107  0.4480 -0.0602 -0.3540
  223DMSO    H4 2537   0.515   0.896   1.160 -1.1140 -0.1326  1.6738
  223DMSO    H5 2538   0.352   0.914   1.096  0.5094  0.0362 -1.4386
  223DMSO    H6 2539   0.482   0.998   1.009 -1.7573  0.8590 -0.8705
  223DMSO    O1 2540   0.314   1.182   1.181 -0.8293 -0.0855  0.4732
  224DMSO    C1 2541   0.766   0.477   0.993 -0.3400  0.4166  0.7152
  224DMSO    H1 2542   0.867   0.435   1.002 -0.5779  0.0453  1.8793
  224DMSO    H2 2543   0.689   0.410   1.033 -1.7561  2.6282  1.8862
  224DMSO    H3 2544   0.751   0.491   0.886 -1.8972 -0.0612  0.8527
  224DMSO    S1 2545   0.737   0.641   1.053 -0.2530 -0.0343  0.2385
  224DMSO    C2 2546   0.722   0.607   1.223 -1.2056  1.0595 -0.7858
  224DMSO    H4 2547   0.689   0.695   1.278  1.6723  1.3050  0.7510
  224DMSO    H5 2548   0.654   0.524   1.244  0.6555 -1.3533 -3.4436
  224DMSO    H6 2549   0.818   0.578   1.266 -1.5674  0.6658 -0.2346
  224DMSO    O1 2550   0.596   0.665   1.007  0.2130  0.1091  0.3941
  225DMSO    C1 2551   1.285   0.534   1.518 -0.6650 -0.4266  0.0465
  225DMSO    H1 2552   1.287   0.454   1.443  1.0638 -0.7056  0.3318
  225DMSO    H2 2553   1.199   0.511   1.581  0.0478 -0.5020  1.0103
  225DMSO    H3 2554   1.272   0.635   1.481  0.3446 -0.6026 -0.8433
  225DMSO    S1 2555   1.442   0.530   1.601  0.1444 -0.5660  0.3564
  225DMSO    C2 2556   1.444   0.354   1.627  0.5055  0.2720  0.1938
  225DMSO    H4 2557   1.539   0.348   1.681  0.3369  0.9378  0.5771
  225DMSO    H5 2558   1.365   0.333   1.700 -1.8756  0.8145 -2.0571
  225DMSO    H6 2559   1.444   0.294   1.536  4.3788  2.3201 -1.3846
  225DMSO    O1 2560   1.425   0.605   1.730  0.0350  0.1174  0.2606
  226DMSO    C1 2561   0.380   0.324   1.893 -0.8156 -0.2591  0.2018
  226DMSO    H1 2562   0.313   0.250   1.848  2.0476 -2.0344 -1.4348
  226DMSO    H2 2563   0.319   0.405   1.935 -0.3005 -1.2136  2.9849
  226DMSO    H3 2564   0.457   0.364   1.826  0.4960 -0.1857  1.6950
  226DMSO    S1 2565   0.468   0.245   2.033  0.1847 -0.4842 -0.3065
  226DMSO    C2 2566   0.573   0.161   1.922 -0.6228  0.4376  0.5377
  226DMSO    H4 2567   0.513   0.127   1.837 -1.2530  0.7715  0.8520
  226DMSO    H5 2568   0.659   0.227   1.905  2.0180 -2.0450  3.1737
  226DMSO    H6 2569   0.612   0.069   1.966  0.9603  0.5485 -0.5116
  226DMSO    O1 2570   0.376   0.137   2.084  0.4880  0.5534 -0.2020
  227DMSO    C1 2571   2.696   2.632   0.849  0.7089 -0.5141 -0.8061
  227DMSO    H1 2572   2.632   2.545   0.865 -1.6818  1.5772  2.5429
  227DMSO    H2 2573   2.721   2.653   0.745  1.0752  1.0096 -0.4468
  227DMSO    H3 2574   2.785   2.632   0.913  0.3570  0.8119 -0.2782
  227DMSO    S1 2575   2.595   2.767   0.910 -0.1742 -0.1094 -0.2521
  227DMSO    C2 2576   2.726   2.897   0.913  0.3043  0.4808  0.6418
  227DMSO    H4 2577   2.678   2.995   0.905 -1.0057 -0.0533  1.6350
  227DMSO    H5 2578   2.771   2.880   1.011 -0.6282  0.9796  1.1703
  227DMSO    H6 2579   2.801   2.884   0.834 -2.2960 -0.7759 -1.8312
  227DMSO    O1 2580   2.574   2.745   1.057 -0.9865 -0.5017  0.0082
  228DMSO    C1 2581   2.480   1.716   0.653  0.1405  0.2348  0.9730
  228DMSO    H1 2582   2.540   1.806   0.670 -0.0114  0.6395 -0.5192
  228DMSO    H2 2583   2.385   1.750   0.611  1.4428 -1.4541 -4.0367
  228DMSO    H3 2584   2.458   1.656   0.741  1.7882 -0.7413  0.7704
  228DMSO    S1 2585   2.581   1.624   0.524  0.0864  0.1666 -0.4325
  228DMSO    C2 2586   2.568   1.760   0.414 -0.2781  0.1095  0.1118
  228DMSO    H4 2587   2.669   1.801   0.413 -0.0499 -0.2517 -3.1092
  228DMSO    H5 2588   2.549   1.732   0.310  2.2758  3.1318 -1.3336
  228DMSO    H6 2589   2.504   1.838   0.455 -1.1540 -0.6168  0.1725
  228DMSO    O1 2590   2.490   1.528   0.459  0.4472 -0.5833 -0.3675
  229DMSO    C1 2591   1.006   4.121   1.972  0.2479  0.2104  0.1056
  229DMSO    H1 2592   1.111   4.095   1.953  0.4897  0.3499  1.1711
  229DMSO    H2 2593   0.976   4.227   1.973 -0.3186  0.0507  0.2932
  229DMSO    H3 2594   0.966   4.073   2.061  1.0151  0.8880  0.8326
  229DMSO    S1 2595   0.917   4.036   1.835  0.0437 -0.3911 -0.5787
  229DMSO    C2 2596   0.761   4.010   1.921 -0.9715 -0.3799 -0.2044
  229DMSO    H4 2597   0.720   3.912   1.896 -0.2011 -1.1061  1.2499
  229DMSO    H5 2598   0.779   4.012   2.029 -3.3340  0.5185  0.2506
  229DMSO    H6 2599   0.704   4.098   1.890  0.3478  0.4430 -0.3524
  229DMSO    O1 2600   0.977   3.905   1.861 -0.1513 -0.2329 -0.2486
  230DMSO    C1 2601   1.531   2.929   1.950  0.1183  0.3844 -0.0124
  230DMSO    H1 2602   1.423   2.918   1.946  0.2391 -0.5167 -1.6079
  230DMSO    H2 2603   1.581   2.833   1.964  2.3411  1.6554  1.3329
  230DMSO    H3 2604   1.542   2.974   2.049 -2.1045 -0.5528  0.7231
  230DMSO    S1 2605   1.617   3.014   1.819  0.6403  0.0892  0.4526
  230DMSO    C2 2606   1.576   2.890   1.689  0.6787  0.1105  0.1314
  230DMSO    H4 2607   1.621   2.907   1.591 -0.0207 -0.9449 -0.3881
  230DMSO    H5 2608   1.599   2.792   1.731 -1.0219 -0.6235 -0.5839
  230DMSO    H6 2609   1.467   2.885   1.683  0.4926  0.0414  2.5223
  230DMSO    O1 2610   1.765   3.006   1.855  0.4163 -0.6516 -0.4569
  231DMSO    C1 2611   3.920   4.501   1.883 -0.8217 -0.4634  0.6141
  231DMSO    H1 2612   3.860   4.592   1.878  0.7907  0.6714  1.1377
  231DMSO    H2 2613   4.015   4.522   1.833 -2.7798  3.6575 -1.9413
  231DMSO    H3 2614   3.861   4.415   1.849 -1.6480 -0.5668  2.2017
  231DMSO    S1 2615   3.932   4.481   2.060  0.1474 -0.2051  0.2740
  231DMSO    C2 2616   4.039   4.340   2.059  0.3280  0.5922  0.1180
  231DMSO    H4 2617   4.068   4.322   2.163  0.5067 -1.2448 -0.2128
  231DMSO    H5 2618   3.980   4.259   2.015  0.0519  0.1290  1.2936
  231DMSO    H6 2619   4.126   4.345   1.993 -0.7323  1.1545 -1.2827
  231DMSO    O1 2620   3.790   4.439   2.079 -0.8752  0.1660 -0.4769
  232DMSO    C1 2621   4.690   0.509   3.516  0.5020 -0.7666 -0.4316
  232DMSO    H1 2622   4.614   0.569   3.466 -0.6602 -2.2281 -0.4779
  232DMSO    H2 2623   4.656   0.483   3.617  1.3782 -1.6014 -0.3319
  232DMSO    H3 2624   4.784   0.564   3.529 -1.3039  2.4051  0.1993
  232DMSO    S1 2625   4.688   0.351   3.430  0.1652 -0.1321  0.4004
  232DMSO    C2 2626   4.865   0.327   3.440  0.7391 -0.0089  0.2705
  232DMSO    H4 2627   4.914   0.410   3.390  0.5936  0.6869  1.2680
  232DMSO    H5 2628   4.893   0.314   3.545  0.4136 -0.1475  0.3410
  232DMSO    H6 2629   4.897   0.239   3.384  4.3337  1.3385 -0.0446
  232DMSO    O1 2630   4.692   0.369   3.281  0.6422 -0.3957  0.3181
  233DMSO    C1 2631   0.528   0.230   2.849 -0.5687  0.2785 -0.1728
  233DMSO    H1 2632   0.571   0.227   2.748 -0.9746  1.4943 -0.3958
  233DMSO    H2 2633   0.465   0.319   2.847 -1.4017 -0.2725  0.6440
  233DMSO    H3 2634   0.603   0.222   2.928 -1.2012  1.1372  0.5310
  233DMSO    S1 2635   0.427   0.086   2.849  0.0349 -0.0289 -0.1452
  233DMSO    C2 2636   0.320   0.138   2.716 -0.5685 -0.2026 -0.6302
  233DMSO    H4 2637   0.273   0.235   2.737  0.4332  0.0629  0.4879
  233DMSO    H5 2638   0.387   0.157   2.631  1.8565 -1.3866  0.9178
  233DMSO    H6 2639   0.249   0.056   2.702 -0.3462 -0.6209  0.6309
  233DMSO    O1 2640   0.352   0.101   2.973  0.0075  0.1450 -0.7457
  234DMSO    C1 2641   1.034   0.637   3.776  0.0906  0.4381 -0.3085
  234DMSO    H1 2642   1.008   0.703   3.858 -2.0545  0.0036 -0.5904
  234DMSO    H2 2643   1.101   0.552   3.795  1.0492  1.1508 -0.4470
  234DMSO    H3 2644   1.088   0.702   3.707  2.5549 -0.6408  0.4844
  234DMSO    S1 2645   0.880   0.570   3.695 -0.3404 -0.4145 -0.1825
  234DMSO    C2 2646   0.816   0.724   3.621 -0.5477  0.1467  0.2492
  234DMSO    H4 2647   0.814   0.805   3.694 -0.4690  1.4701 -1.1728
  234DMSO    H5 2648   0.884   0.754   3.541  0.4161  0.7580  1.2522
  234DMSO    H6 2649   0.714   0.703   3.589 -1.4619  0.3718  2.7624
  234DMSO    O1 2650   0.792   0.553   3.817  0.0561  0.1774  0.3403
  235DMSO    C1 2651   3.597   4.233   1.979  0.5002  0.5091  0.0996
  235DMSO    H1 2652   3.510   4.252   2.043  0.8378  0.6177  0.5319
  235DMSO    H2 2653   3.690   4.204   2.030  0.1013 -0.6432  0.2064
  235DMSO    H3 2654   3.615   4.333   1.939 -1.1761 -0.1547 -2.5082
  235DMSO    S1 2655   3.550   4.111   1.850 -0.1092 -0.3514 -0.3127
  235DMSO    C2 2656   3.651   4.173   1.721 -0.0527  0.0892 -0.3218
  235DMSO    H4 2657   3.756   4.155   1.744 -0.5915 -1.8318  0.8340
  235DMSO    H5 2658   3.621   4.106   1.640  2.7694 -0.1047 -1.3176
  235DMSO    H6 2659   3.623   4.276   1.697  2.1307  0.7212 -0.3665
  235DMSO    O1 2660   3.419   4.165   1.812 -0.4572 -0.2388  0.1579
  236DMSO    C1 2661   1.960   4.229   4.277  0.5113 -0.2969  0.1978
  236DMSO    H1 2662   1.877   4.252   4.344  0.2473  1.4723 -0.6816
  236DMSO    H2 2663   2.055   4.254   4.326  1.5804  0.8395 -2.2874
  236DMSO    H3 2664   1.950   4.280   4.181 -0.8053  0.3998  0.6850
  236DMSO    S1 2665   1.966   4.061   4.222 -0.3037 -0.0439  0.0186
  236DMSO    C2 2666   1.999   4.006   4.391  0.0930 -0.0894 -0.3605
  236DMSO    H4 2667   1.917   4.039   4.455  0.0150 -0.3478 -0.3228
  236DMSO    H5 2668   2.023   3.900   4.403 -0.7251 -0.4424 -1.5858
  236DMSO    H6 2669   2.086   4.051   4.439 -1.1428 -1.1080  3.1731
  236DMSO    O1 2670   2.095   4.046   4.146  0.0374 -0.4099 -0.2326
  237DMSO    C1 2671   1.101   5.790   4.307 -0.1525 -0.0621  0.5558
  237DMSO    H1 2672   1.108   5.888   4.357  1.0449  0.4342 -0.5197
  237DMSO    H2 2673   1.176   5.716   4.337  0.0838  0.5056  1.4235
  237DMSO    H3 2674   1.111   5.808   4.200 -1.7040 -1.7350  0.0807
  237DMSO    S1 2675   0.943   5.708   4.335  0.2626  0.3920  0.1562
  237DMSO    C2 2676   0.974   5.564   4.242  0.2816  0.4443  0.0374
  237DMSO    H4 2677   0.880   5.511   4.261  0.1194  0.9953  0.8071
  237DMSO    H5 2678   0.991   5.573   4.135  0.6241 -0.7001 -0.0256
  237DMSO    H6 2679   1.057   5.512   4.292 -0.9995 -1.4471  0.3027
  237DMSO    O1 2680   0.843   5.781   4.254  0.3514  1.1249 -0.0104
  238DMSO    C1 2681   3.800   1.296   2.015 -0.4835 -0.2095  0.2303
  238DMSO    H1 2682   3.715   1.318   2.080  0.5462  3.0603  0.6583
  238DMSO    H2 2683   3.760   1.243   1.928 -0.7915  0.9921 -0.3770
  238DMSO    H3 2684   3.891   1.266   2.068 -0.6935  2.4721  2.2847
  238DMSO    S1 2685   3.848   1.445   1.936 -0.0651  0.2531  0.2745
  238DMSO    C2 2686   4.023   1.409   1.915  0.8659  0.2457 -0.1145
  238DMSO    H4 2687   4.069   1.498   1.871  0.1138  1.1461  0.8785
  238DMSO    H5 2688   4.070   1.386   2.011 -2.7674  3.3903  2.7021
  238DMSO    H6 2689   4.041   1.328   1.844 -0.6870  1.6848 -2.2604
  238DMSO    O1 2690   3.865   1.552   2.047  0.1555  0.4137 -0.1865
  239DMSO    C1 2691   0.873   3.068   2.995  0.4636  0.1872 -0.2718
  239DMSO    H1 2692   0.932   3.157   3.017  1.1281 -0.1296 -0.7305
  239DMSO    H2 2693   0.765   3.077   2.994  0.3188 -1.3515 -0.4148
  239DMSO    H3 2694   0.912   2.991   3.063  0.1819 -1.9996 -2.4319
  239DMSO    S1 2695   0.916   3.008   2.828 -0.1160  0.1170 -0.2148
  239DMSO    C2 2696   0.821   2.853   2.839  0.1419  0.2754 -0.4947
  239DMSO    H4 2697   0.877   2.792   2.910  0.7334  0.2902 -0.9336
  239DMSO    H5 2698   0.723   2.885   2.874 -0.6865 -2.1104 -0.4071
  239DMSO    H6 2699   0.808   2.796   2.746  0.9168 -0.3093 -0.2591
  239DMSO    O1 2700   1.063   2.969   2.836  0.3922  0.3470  0.2259
  240DMSO    C1 2701   1.065   3.184   0.369 -0.4640 -0.2457  0.6332
  240DMSO    H1 2702   0.966   3.202   0.411 -0.4075  3.5305 -0.4747
  240DMSO    H2 2703   1.099   3.277   0.323 -3.6434  0.2088 -1.1322
  240DMSO    H3 2704   1.053   3.107   0.292 -0.3186 -0.3558  0.7216
  240DMSO    S1 2705   1.166   3.127   0.502 -0.1355  0.2716  0.0137
  240DMSO    C2 2706   1.145   3.282   0.580 -0.5025 -0.2708 -0.0365
  240DMSO    H4 2707   1.176   3.354   0.504  1.1865  0.6553  1.4486
  240DMSO    H5 2708   1.037   3.291   0.598 -0.3811 -0.0391  0.5778
  240DMSO    H6 2709   1.197   3.284   0.676  0.2706 -2.1304 -0.3859
  240DMSO    O1 2710   1.309   3.121   0.449 -0.2035 -0.3670 -0.3450
  241DMSO    C1 2711   0.268   3.957   1.669 -0.0328 -0.2586 -0.3518
  241DMSO    H1 2712   0.292   4.058   1.638 -3.0347  0.7150  0.1515
  241DMSO    H2 2713   0.169   3.937   1.628 -1.0390  3.1612  0.1023
  241DMSO    H3 2714   0.257   3.955   1.778 -0.7116 -1.8886 -0.4092
  241DMSO    S1 2715   0.388   3.846   1.600  0.0616  0.2307 -0.1134
  241DMSO    C2 2716   0.533   3.924   1.680 -0.2741  0.3279  0.6712
  241DMSO    H4 2717   0.520   3.924   1.788 -0.3044 -0.7997  0.6787
  241DMSO    H5 2718   0.632   3.889   1.650  0.2698  0.4102  2.3142
  241DMSO    H6 2719   0.530   4.030   1.652 -2.2724  0.0817 -0.2182
  241DMSO    O1 2720   0.390   3.884   1.461 -0.5519 -0.4377 -0.0206
  242DMSO    C1 2721   0.899   2.365   0.050  0.0480  0.2909 -0.1920
  242DMSO    H1 2722   0.960   2.389  -0.038  0.3966  1.1612  0.2723
  242DMSO    H2 2723   0.907   2.434   0.135 -0.2327 -0.3478  0.3645
  242DMSO    H3 2724   0.922   2.263   0.080 -1.2369 -0.3272 -1.2116
  242DMSO    S1 2725   0.728   2.349  -0.001 -0.0754  0.2273  0.1478
  242DMSO    C2 2726   0.731   2.507  -0.076  0.0835 -0.1477 -0.0850
  242DMSO    H4 2727   0.791   2.503  -0.168  1.7408 -2.0494  1.0075
  242DMSO    H5 2728   0.637   2.558  -0.098  0.7902  1.4816  0.5282
  242DMSO    H6 2729   0.770   2.586  -0.011 -1.0212 -0.6652  1.2487
  242DMSO    O1 2730   0.672   2.367   0.138  0.3399  0.4867 -0.2655
  243DMSO    C1 2731   2.452   2.923   2.526  0.2032  0.1952 -0.2030
  243DMSO    H1 2732   2.534   2.987   2.560 -0.8524 -0.0064  3.0731
  243DMSO    H2 2733   2.384   2.891   2.606  0.5782 -0.6282 -0.2050
  243DMSO    H3 2734   2.489   2.848   2.456 -0.7312  1.1007 -1.7305
  243DMSO    S1 2735   2.350   3.041   2.440  0.0877 -0.0389  0.0496
  243DMSO    C2 2736   2.485   3.089   2.332 -0.0791  0.4065  0.3588
  243DMSO    H4 2737   2.512   3.006   2.266  0.1421 -0.2794  1.2916
  243DMSO    H5 2738   2.450   3.165   2.262  0.7980  2.4993  2.0926
  243DMSO    H6 2739   2.565   3.135   2.390 -2.8929  5.6906  0.6468
  243DMSO    O1 2740   2.367   3.163   2.526  0.3172 -0.0495  0.0619
  244DMSO    C1 2741   1.725   2.040   3.310  0.2752 -0.0181 -0.2275
  244DMSO    H1 2742   1.661   2.127   3.328  0.0965 -0.8960  4.7986
  244DMSO    H2 2743   1.737   1.995   3.409 -0.8454 -3.0656 -1.3538
  244DMSO    H3 2744   1.820   2.066   3.262 -0.5220  0.9565 -1.3384
  244DMSO    S1 2745   1.635   1.920   3.214  0.0973 -0.1798  0.1279
  244DMSO    C2 2746   1.507   1.875   3.329 -0.1331  0.1823  0.8792
  244DMSO    H4 2747   1.444   1.793   3.293  0.5854 -0.2708  0.6358
  244DMSO    H5 2748   1.564   1.831   3.411 -0.7719  1.0143  1.7984
  244DMSO    H6 2749   1.445   1.961   3.356 -0.5921  0.3084 -0.4948
  244DMSO    O1 2750   1.725   1.802   3.207 -0.2821  0.4686 -0.4796
  245DMSO    C1 2751   3.303   0.521   0.406  1.0980  0.0876 -0.1728
  245DMSO    H1 2752   3.240   0.556   0.324  0.5866  1.8376  0.9087
  245DMSO    H2 2753   3.338   0.596   0.477  1.9734 -0.6169  0.1704
  245DMSO    H3 2754   3.394   0.475   0.369  1.4616  1.2231 -0.7297
  245DMSO    S1 2755   3.215   0.393   0.480  0.3046 -0.1945 -0.0698
  245DMSO    C2 2756   3.239   0.264   0.358  0.2220  0.0126  0.3144
  245DMSO    H4 2757   3.152   0.197   0.364 -1.0192  1.4948 -0.3365
  245DMSO    H5 2758   3.227   0.302   0.256  0.0085  1.0680  0.7142
  245DMSO    H6 2759   3.328   0.205   0.379 -1.5358 -2.3982  1.5616
  245DMSO    O1 2760   3.077   0.441   0.445 -0.4553  0.1846 -0.2623
  246DMSO    C1 2761   4.760   0.252   2.944  0.1714 -0.4113 -0.1276
  246DMSO    H1 2762   4.676   0.299   2.996  1.3782 -0.5941  2.0783
  246DMSO    H2 2763   4.843   0.247   3.014  1.2953  2.2806 -1.1290
  246DMSO    H3 2764   4.796   0.316   2.863  0.2867  2.5453  2.0957
  246DMSO    S1 2765   4.701   0.094   2.894  0.2221  0.1888 -0.6165
  246DMSO    C2 2766   4.853   0.039   2.817  0.1776 -0.1768 -0.1962
  246DMSO    H4 2767   4.940   0.086   2.865 -1.6525  0.5783  2.6155
  246DMSO    H5 2768   4.874  -0.068   2.831  2.7733  0.4426  1.5442
  246DMSO    H6 2769   4.851   0.080   2.716  0.4266  1.5761  0.4736
  246DMSO    O1 2770   4.612   0.142   2.783 -0.4915  0.3622  0.1041
  247DMSO    C1 2771   1.585   2.287   3.632 -0.8634 -0.1592  0.2023
  247DMSO    H1 2772   1.651   2.374   3.638  1.3718 -1.6588 -0.8194
  247DMSO    H2 2773   1.578   2.261   3.526  1.9446  2.9567 -0.9241
  247DMSO    H3 2774   1.489   2.301   3.681 -0.6582 -1.6984  1.1404
  247DMSO    S1 2775   1.684   2.164   3.713 -0.1957  0.2934  0.2245
  247DMSO    C2 2776   1.543   2.081   3.772  0.5267 -0.2951 -0.7215
  247DMSO    H4 2777   1.479   2.150   3.828  2.8847  0.9829  0.5617
  247DMSO    H5 2778   1.489   2.033   3.690 -0.5891  0.9018 -0.7199
  247DMSO    H6 2779   1.572   1.998   3.837  0.3209  0.2838  0.1287
  247DMSO    O1 2780   1.726   2.231   3.843 -0.5666  0.1288  0.2282
  248DMSO    C1 2781   4.856   5.069   3.973  0.1041  0.3582  0.0482
  248DMSO    H1 2782   4.948   5.013   3.950  0.0762  0.4126 -0.2035
  248DMSO    H2 2783   4.872   5.176   3.964 -1.8481  0.6518 -0.3293
  248DMSO    H3 2784   4.818   5.037   4.071 -0.2986 -0.4323 -0.3511
  248DMSO    S1 2785   4.732   5.026   3.849  0.1326 -0.0624 -0.0904
  248DMSO    C2 2786   4.593   5.087   3.939  0.9412  0.2276 -0.4636
  248DMSO    H4 2787   4.505   5.065   3.879 -0.2122  1.5184  0.6723
  248DMSO    H5 2788   4.587   5.034   4.034 -0.0798  0.7163 -0.2438
  248DMSO    H6 2789   4.613   5.192   3.963  1.2083 -0.2332  1.5541
  248DMSO    O1 2790   4.707   4.880   3.864 -0.1766 -0.0946 -0.3665
  249DMSO    C1 2791   0.015   3.891   2.574  0.9388 -0.1453 -0.1815
  249DMSO    H1 2792   0.101   3.883   2.640  0.0820  0.1861  1.0063
  249DMSO    H2 2793  -0.037   3.987   2.579  2.1444  0.5020  0.1354
  249DMSO    H3 2794  -0.038   3.797   2.594 -0.9495  1.2405  1.6885
  249DMSO    S1 2795   0.068   3.864   2.401  0.4174  0.2422  0.0635
  249DMSO    C2 2796  -0.079   3.839   2.314  0.0526 -0.6269 -0.5115
  249DMSO    H4 2797  -0.120   3.739   2.324 -1.8064  0.0277 -1.2397
  249DMSO    H5 2798  -0.148   3.915   2.352 -1.2876 -1.6019 -0.9280
  249DMSO    H6 2799  -0.059   3.864   2.209 -1.2446 -0.6479 -0.7700
  249DMSO    O1 2800   0.132   3.732   2.401  0.2898  0.5717 -0.1359
  250DMSO    C1 2801   4.099   0.436   0.231 -0.1437  0.2151 -0.6136
  250DMSO    H1 2802   4.184   0.484   0.279 -0.6100  1.6972 -1.2311
  250DMSO    H2 2803   4.004   0.482   0.261 -1.3521 -2.6300  0.3525
  250DMSO    H3 2804   4.099   0.328   0.252  0.3781 -0.2451 -2.7709
  250DMSO    S1 2805   4.124   0.442   0.054 -0.0582  0.3817  0.1353
  250DMSO    C2 2806   4.123   0.624   0.049  0.5099  0.1332  0.0562
  250DMSO    H4 2807   4.119   0.653  -0.056  0.2836  1.0552  0.3100
  250DMSO    H5 2808   4.026   0.650   0.092 -0.3443  1.5172 -2.5066
  250DMSO    H6 2809   4.212   0.657   0.103 -0.1159 -1.5407  2.2667
  250DMSO    O1 2810   3.990   0.399  -0.009 -0.3265 -0.5590  0.6431
  251DMSO    C1 2811   2.681   4.471   0.065  0.2829  0.3935 -0.5367
  251DMSO    H1 2812   2.654   4.532   0.151  0.7895  0.3542 -0.3513
  251DMSO    H2 2813   2.617   4.382   0.076 -0.9020  1.4107  1.3601
  251DMSO    H3 2814   2.787   4.449   0.051  0.1000  0.0450 -1.4851
  251DMSO    S1 2815   2.634   4.559  -0.085  0.2226  0.0329 -0.0488
  251DMSO    C2 2816   2.464   4.532  -0.074 -0.4023 -0.3292 -0.5173
  251DMSO    H4 2817   2.431   4.561   0.026  0.8140 -1.2134  0.1843
  251DMSO    H5 2818   2.422   4.576  -0.164  0.1185 -2.1494 -1.7044
  251DMSO    H6 2819   2.451   4.424  -0.069  1.6533 -0.5863  1.7301
  251DMSO    O1 2820   2.667   4.451  -0.179 -0.3165 -0.0445 -0.1740
  252DMSO    C1 2821   0.291   1.707   1.705  0.7219 -0.4763 -0.0203
  252DMSO    H1 2822   0.209   1.731   1.636 -1.6824 -2.5734  1.8872
  252DMSO    H2 2823   0.335   1.607   1.694  2.8087  0.2791  0.9521
  252DMSO    H3 2824   0.240   1.705   1.801 -0.2692 -1.3136 -0.5386
  252DMSO    S1 2825   0.426   1.827   1.723  0.2572 -0.1117  0.1783
  252DMSO    C2 2826   0.346   1.958   1.653 -0.1478 -0.1796 -0.2445
  252DMSO    H4 2827   0.409   2.047   1.657  0.7424 -0.8437  1.7877
  252DMSO    H5 2828   0.332   1.944   1.545  1.1496 -0.2838 -0.4122
  252DMSO    H6 2829   0.255   1.969   1.712 -0.7085  0.5080 -1.1990
  252DMSO    O1 2830   0.526   1.775   1.627 -0.4233 -0.0706  0.0668
  253DMSO    C1 2831   4.451   1.717   2.042 -0.4596  0.4164  0.2337
  253DMSO    H1 2832   4.539   1.777   2.022  1.0589 -2.0464 -0.9677
  253DMSO    H2 2833   4.482   1.628   2.097 -3.1036  0.2442  1.6033
  253DMSO    H3 2834   4.395   1.692   1.951 -0.9776  0.8176  0.4375
  253DMSO    S1 2835   4.337   1.794   2.153 -0.0992 -0.2094  0.1438
  253DMSO    C2 2836   4.439   1.771   2.304  0.3939  0.6034 -0.6623
  253DMSO    H4 2837   4.372   1.782   2.390  1.7694 -0.9321  0.6753
  253DMSO    H5 2838   4.489   1.674   2.309 -0.6710  0.0756  0.5307
  253DMSO    H6 2839   4.520   1.844   2.312  0.5806  0.6967 -2.8225
  253DMSO    O1 2840   4.220   1.705   2.160  0.2669 -0.2863 -0.2911
  254DMSO    C1 2841   0.343   5.739   4.728 -0.3843  0.5035 -0.3220
  254DMSO    H1 2842   0.435   5.760   4.784 -1.0936 -1.1071  1.5621
  254DMSO    H2 2843   0.262   5.694   4.786 -0.5696  0.4681 -0.6056
  254DMSO    H3 2844   0.355   5.679   4.638 -1.3050 -0.1405 -0.0287
  254DMSO    S1 2845   0.290   5.901   4.690 -0.0233 -0.1219 -0.6104
  254DMSO    C2 2846   0.191   5.859   4.554  0.4076  0.0557 -0.0207
  254DMSO    H4 2847   0.182   5.945   4.487 -2.2457 -0.4616 -0.4322
  254DMSO    H5 2848   0.240   5.776   4.501 -0.9096 -2.6383  2.6761
  254DMSO    H6 2849   0.090   5.838   4.589  1.0750  0.7152  2.5110
  254DMSO    O1 2850   0.416   5.955   4.632 -0.1537 -0.2483 -0.0145
  255DMSO    C1 2851   2.075   0.356   2.106 -0.3131  0.5515 -1.0714
  255DMSO    H1 2852   2.075   0.431   2.026 -2.5250  2.2341  0.3901
  255DMSO    H2 2853   2.055   0.255   2.069  0.4458 -0.6938  1.6587
  255DMSO    H3 2854   1.997   0.380   2.178  1.1024  1.4623  0.2165
  255DMSO    S1 2855   2.244   0.347   2.176 -0.2155 -0.4849  0.3050
  255DMSO    C2 2856   2.333   0.294   2.026  0.4111  0.2288 -0.4932
  255DMSO    H4 2857   2.352   0.384   1.967 -1.1018 -0.4450 -2.0857
  255DMSO    H5 2858   2.429   0.251   2.058 -0.2786  0.2488  1.8196
  255DMSO    H6 2859   2.268   0.229   1.968 -2.5036  1.3447  1.3390
  255DMSO    O1 2860   2.235   0.226   2.263  0.0649 -0.0700 -0.3178
  256DMSO    C1 2861   3.261   0.674   3.610 -0.4680  0.2616 -0.2701
  256DMSO    H1 2862   3.243   0.677   3.503  3.7622 -1.6006 -1.2318
  256DMSO    H2 2863   3.219   0.585   3.658  1.6956 -0.2352  0.8136
  256DMSO    H3 2864   3.224   0.764   3.660 -0.3633 -0.1578  0.5959
  256DMSO    S1 2865   3.437   0.649   3.624  0.2589 -0.0027  0.0631
  256DMSO    C2 2866   3.444   0.484   3.541 -0.0048 -0.7968 -0.6158
  256DMSO    H4 2867   3.371   0.416   3.587 -0.1747 -0.7846 -0.8672
  256DMSO    H5 2868   3.427   0.500   3.435 -0.7085  0.0062 -0.3917
  256DMSO    H6 2869   3.546   0.445   3.552  0.3183  0.2749  0.4436
  256DMSO    O1 2870   3.458   0.614   3.772  0.1823 -0.3510 -0.1682
  257DMSO    C1 2871   3.670   1.668   1.578  0.4511  0.3550 -0.0282
  257DMSO    H1 2872   3.651   1.763   1.629  3.2852  0.8161  0.3275
  257DMSO    H2 2873   3.650   1.598   1.660  1.1981  1.8276  1.4862
  257DMSO    H3 2874   3.770   1.654   1.536  0.1491 -2.4528 -0.0056
  257DMSO    S1 2875   3.564   1.649   1.437  0.5976 -0.0662 -0.3738
  257DMSO    C2 2876   3.575   1.820   1.388  0.6605  0.5878 -0.2835
  257DMSO    H4 2877   3.560   1.827   1.280  0.0739  0.3039 -0.2305
  257DMSO    H5 2878   3.506   1.882   1.445  0.3370  1.6186 -1.7364
  257DMSO    H6 2879   3.673   1.861   1.409  0.6401  0.9766 -0.9134
  257DMSO    O1 2880   3.425   1.649   1.499  0.2548 -0.8331 -0.0076
  258DMSO    C1 2881   1.313   1.006   3.422 -0.6399  0.4038 -0.5581
  258DMSO    H1 2882   1.271   0.913   3.463  0.6102  0.2537  0.4320
  258DMSO    H2 2883   1.237   1.067   3.373 -0.6501 -1.1303 -2.6260
  258DMSO    H3 2884   1.390   0.977   3.350  1.5830 -0.1861  1.8871
  258DMSO    S1 2885   1.391   1.079   3.565  0.1852  0.0834  0.0899
  258DMSO    C2 2886   1.231   1.122   3.627 -0.2061 -0.2479  0.0211
  258DMSO    H4 2887   1.249   1.174   3.721 -1.2516  1.2971 -0.5940
  258DMSO    H5 2888   1.186   1.188   3.553  1.9941  0.9712 -0.3277
  258DMSO    H6 2889   1.180   1.026   3.633  0.9733 -0.9190 -0.2355
  258DMSO    O1 2890   1.445   1.210   3.520  0.0743 -0.1275  0.9789
  259DMSO    C1 2891   2.204   0.798   3.466 -0.5689  0.0609  0.2285
  259DMSO    H1 2892   2.284   0.725   3.455 -0.2644  0.3915  0.2087
  259DMSO    H2 2893   2.128   0.752   3.529  0.2174 -1.3190  0.2057
  259DMSO    H3 2894   2.167   0.812   3.364  1.0967  0.1315 -0.3972
  259DMSO    S1 2895   2.283   0.955   3.508 -0.2830  0.2005 -0.2808
  259DMSO    C2 2896   2.151   1.070   3.475  0.1040 -0.1320  0.1995
  259DMSO    H4 2897   2.181   1.164   3.521  1.7395  0.8568 -2.6513
  259DMSO    H5 2898   2.148   1.087   3.367  0.7458  0.0995  0.2157
  259DMSO    H6 2899   2.059   1.029   3.517 -0.3134 -1.6464 -2.0185
  259DMSO    O1 2900   2.389   0.980   3.407  0.4994 -0.3790  0.7323
  260DMSO    C1 2901   2.383   2.873   0.396  0.1790  0.3771  0.4864
  260DMSO    H1 2902   2.350   2.772   0.419 -1.2907  1.3017  2.7962
  260DMSO    H2 2903   2.306   2.927   0.341  1.0057  1.7316  0.6036
  260DMSO    H3 2904   2.471   2.879   0.332  0.4064  0.5738  0.8103
  260DMSO    S1 2905   2.418   2.966   0.549  0.2583  0.3331  0.6980
  260DMSO    C2 2906   2.473   3.121   0.474 -0.0801  0.8969  0.0016
  260DMSO    H4 2907   2.486   3.192   0.556 -0.2677  1.5724 -0.5507
  260DMSO    H5 2908   2.566   3.101   0.419 -0.8985  1.5731 -1.6738
  260DMSO    H6 2909   2.395   3.153   0.406 -0.1847 -0.2570 -0.4350
  260DMSO    O1 2910   2.536   2.908   0.616 -0.5116 -0.2912 -0.0350
  261DMSO    C1 2911   2.984   3.342   0.642  0.1280 -0.2113 -0.4398
  261DMSO    H1 2912   3.066   3.385   0.584  1.1458 -0.2946  0.8944
  261DMSO    H2 2913   2.921   3.272   0.586 -0.6085  0.3217 -0.3001
  261DMSO    H3 2914   2.930   3.417   0.701  1.1858 -1.2603  1.9889
  261DMSO    S1 2915   3.075   3.229   0.756 -0.2649  0.4915 -0.0700
  261DMSO    C2 2916   2.945   3.138   0.845 -0.1945 -0.1065  0.3106
  261DMSO    H4 2917   2.870   3.089   0.783  0.7271 -0.8729 -0.2286
  261DMSO    H5 2918   3.000   3.070   0.911  0.3838  0.7687  0.7534
  261DMSO    H6 2919   2.902   3.208   0.917  2.3762  2.6869 -0.6546
  261DMSO    O1 2920   3.128   3.325   0.860  0.3943  0.4303 -0.4494
  262DMSO    C1 2921   2.535   0.815   3.683  0.2871 -0.3759  1.1834
  262DMSO    H1 2922   2.546   0.825   3.575  0.7454 -0.3814  1.2305
  262DMSO    H2 2923   2.483   0.904   3.720 -0.2805  0.5577 -1.6174
  262DMSO    H3 2924   2.635   0.818   3.725  1.0979 -0.6823 -0.6286
  262DMSO    S1 2925   2.449   0.664   3.719  0.0518 -0.3276  0.0576
  262DMSO    C2 2926   2.541   0.632   3.870  0.3552  0.4544  0.3004
  262DMSO    H4 2927   2.517   0.527   3.889 -0.3376  0.4176 -0.6956
  262DMSO    H5 2928   2.647   0.642   3.843  0.2268  0.1738 -0.3092
  262DMSO    H6 2929   2.506   0.700   3.948  0.7634 -1.4700  2.2529
  262DMSO    O1 2930   2.508   0.572   3.620  0.3318 -0.4056 -0.0369
  263DMSO    C1 2931   0.750   4.566   4.466 -0.1644 -0.2350  0.1198
  263DMSO    H1 2932   0.842   4.624   4.480  1.2642 -2.5021  0.7366
  263DMSO    H2 2933   0.718   4.531   4.564 -1.5544 -0.3079 -0.3406
  263DMSO    H3 2934   0.768   4.485   4.395 -0.6861  1.4470 -2.0193
  263DMSO    S1 2935   0.617   4.673   4.408 -0.1081 -0.1467  0.3248
  263DMSO    C2 2936   0.498   4.546   4.400  1.0888 -0.1335 -0.2554
  263DMSO    H4 2937   0.405   4.591   4.364  0.4654 -0.0140  1.4204
  263DMSO    H5 2938   0.533   4.465   4.335  2.6991  0.2697  0.0582
  263DMSO    H6 2939   0.487   4.517   4.504  2.4425 -0.9158 -0.2975
  263DMSO    O1 2940   0.641   4.693   4.265 -0.1207  0.3583  0.2326
  264DMSO    C1 2941   4.264   4.470   1.353 -0.0026 -0.3576 -0.0262
  264DMSO    H1 2942   4.170   4.525   1.341  0.9048  1.6922  1.5296
  264DMSO    H2 2943   4.288   4.475   1.460  0.1363  2.5460 -0.0955
  264DMSO    H3 2944   4.349   4.520   1.305  0.0612 -0.7996 -0.3780
  264DMSO    S1 2945   4.260   4.296   1.297 -0.3298  0.3693 -0.1453
  264DMSO    C2 2946   4.130   4.300   1.175  0.5156 -0.1360 -0.4175
  264DMSO    H4 2947   4.127   4.394   1.119  1.9712  1.5850  2.1849
  264DMSO    H5 2948   4.144   4.211   1.113  1.4798 -0.4834  0.2659
  264DMSO    H6 2949   4.033   4.288   1.223 -0.1872  1.9666 -1.2162
  264DMSO    O1 2950   4.197   4.225   1.414 -0.0275 -0.2911  0.0196
  265DMSO    C1 2951   2.946   4.570   0.577 -0.5270 -0.1838 -0.6842
  265DMSO    H1 2952   2.838   4.558   0.578 -0.4417 -1.4022 -2.1340
  265DMSO    H2 2953   2.998   4.474   0.579  0.3880  0.3069 -0.0621
  265DMSO    H3 2954   2.984   4.630   0.660  0.9384 -0.8267 -0.8514
  265DMSO    S1 2955   2.995   4.643   0.421 -0.5675  0.5831  0.2770
  265DMSO    C2 2956   2.903   4.796   0.418  0.0289  0.6266 -0.6854
  265DMSO    H4 2957   2.803   4.777   0.457  0.7022  0.1344  0.8438
  265DMSO    H5 2958   2.943   4.877   0.480  0.1146  0.6582 -0.7801
  265DMSO    H6 2959   2.900   4.831   0.314 -3.0503 -2.3517 -1.7704
  265DMSO    O1 2960   2.937   4.550   0.321  0.3312  0.1560 -0.0276
  266DMSO    C1 2961   1.737   3.015   3.386  0.2297 -0.0164  0.0229
  266DMSO    H1 2962   1.670   2.960   3.320  0.1187 -0.1943  0.2804
  266DMSO    H2 2963   1.770   2.951   3.468  1.1908  0.2237 -0.1691
  266DMSO    H3 2964   1.693   3.108   3.424 -2.1568 -1.1947  0.3459
  266DMSO    S1 2965   1.873   3.069   3.286  0.7483  0.2258  0.0104
  266DMSO    C2 2966   1.868   2.948   3.156 -0.1993  0.3191 -0.2124
  266DMSO    H4 2967   1.830   2.853   3.195 -0.3239 -1.1308 -3.5217
  266DMSO    H5 2968   1.803   2.976   3.074  0.4213  0.4040 -0.6852
  266DMSO    H6 2969   1.963   2.927   3.106 -0.7051 -2.8885 -0.0196
  266DMSO    O1 2970   1.999   3.035   3.355 -0.1629 -0.4106 -0.7637
  267DMSO    C1 2971   5.832   4.135   3.451 -0.0430 -0.4409 -0.2573
  267DMSO    H1 2972   5.771   4.195   3.383  0.4677  0.2417 -0.1263
  267DMSO    H2 2973   5.779   4.050   3.494  1.8433 -1.3567  0.4145
  267DMSO    H3 2974   5.878   4.197   3.528 -0.5460  0.8304 -0.9585
  267DMSO    S1 2975   5.965   4.054   3.346  0.2177 -0.1365 -0.2288
  267DMSO    C2 2976   5.871   3.982   3.209 -1.3594  0.1008 -0.6081
  267DMSO    H4 2977   5.885   4.047   3.122 -1.4751 -0.4937 -1.0727
  267DMSO    H5 2978   5.921   3.886   3.191  0.0480  1.0036 -1.6946
  267DMSO    H6 2979   5.765   3.966   3.226 -1.1396 -1.1608 -0.3429
  267DMSO    O1 2980   6.018   3.931   3.416 -0.5891 -0.0558  0.3382
  268DMSO    C1 2981   4.592   1.496   6.004  0.2764  1.3003  0.7576
  268DMSO    H1 2982   4.507   1.537   6.059 -0.0552  1.4331  0.1640
  268DMSO    H2 2983   4.686   1.531   6.046  0.9868 -0.9682  1.1867
  268DMSO    H3 2984   4.589   1.509   5.895  1.0338 -2.7328  0.0951
  268DMSO    S1 2985   4.592   1.319   6.042  0.2753  0.1400  0.1957
  268DMSO    C2 2986   4.690   1.333   6.189 -1.2277 -0.0161  0.7582
  268DMSO    H4 2987   4.787   1.356   6.146 -1.3311  0.6023  0.8470
  268DMSO    H5 2988   4.645   1.413   6.249 -0.6981  2.0848 -1.5045
  268DMSO    H6 2989   4.686   1.235   6.238 -1.6574 -1.1361 -1.4115
  268DMSO    O1 2990   4.680   1.258   5.945 -0.4607  0.1386 -0.1177
  269DMSO    C1 2991   3.949   1.560   4.647 -0.4909  0.5451  0.2471
  269DMSO    H1 2992   3.995   1.517   4.737 -0.5656 -0.3001 -0.1109
  269DMSO    H2 2993   3.875   1.488   4.613  0.3433 -0.5660  0.6924
  269DMSO    H3 2994   4.025   1.589   4.574  0.7492 -0.2993  1.1529
  269DMSO    S1 2995   3.850   1.697   4.696  0.0202 -0.0932  0.0821
  269DMSO    C2 2996   3.974   1.771   4.785  0.0280 -0.6296 -0.0370
  269DMSO    H4 2997   3.941   1.865   4.829 -1.8804 -1.4118  0.2833
  269DMSO    H5 2998   3.984   1.699   4.867 -0.0686  0.6781  1.1453
  269DMSO    H6 2999   4.066   1.781   4.727  0.1465  0.1359  0.2722
  269DMSO    O1 3000   3.761   1.641   4.798  0.4460  0.0252  0.1456
  270DMSO    C1 3001   1.600   0.803   3.449 -0.1880 -0.4820  0.3906
  270DMSO    H1 3002   1.603   0.897   3.394 -1.7030  0.1485  1.3157
  270DMSO    H2 3003   1.540   0.733   3.389 -2.1166  0.5693  0.9931
  270DMSO    H3 3004   1.555   0.817   3.548  1.9865 -2.3735  1.7439
  270DMSO    S1 3005   1.754   0.717   3.497  0.0300 -0.2758 -0.0039
  270DMSO    C2 3006   1.813   0.881   3.526 -0.5687 -0.7808 -0.0710
  270DMSO    H4 3007   1.912   0.872   3.571 -0.5780 -2.6692 -0.3442
  270DMSO    H5 3008   1.819   0.935   3.431 -1.6777  0.9586  0.7775
  270DMSO    H6 3009   1.749   0.933   3.599 -0.3673  1.2436 -1.2711
  270DMSO    O1 3010   1.830   0.673   3.372  0.2672  0.7869 -0.4941
  271DMSO    C1 3011   3.563   5.759   1.056  0.7392  0.0445  0.2504
  271DMSO    H1 3012   3.571   5.787   1.162 -0.3164  0.4847  0.2294
  271DMSO    H2 3013   3.457   5.736   1.041  1.0637 -0.6418 -1.0685
  271DMSO    H3 3014   3.625   5.672   1.035  1.0234 -0.4919  2.9059
  271DMSO    S1 3015   3.602   5.910   0.965 -0.0069 -0.2884  0.3694
  271DMSO    C2 3016   3.588   5.835   0.805 -0.0079 -0.3411 -0.0523
  271DMSO    H4 3017   3.495   5.778   0.801  1.6040 -3.4803  2.3190
  271DMSO    H5 3018   3.600   5.905   0.723 -3.2282 -0.2661 -0.5857
  271DMSO    H6 3019   3.673   5.767   0.800  0.7555  0.5614  0.4148
  271DMSO    O1 3020   3.744   5.944   0.982  0.3851 -0.3230 -0.3979
  272DMSO    C1 3021   2.579   1.214   4.062 -0.7578 -0.0827  0.1925
  272DMSO    H1 3022   2.496   1.191   3.995 -2.7970  0.7655  2.2799
  272DMSO    H2 3023   2.565   1.311   4.111  0.6175  0.1010  0.2468
  272DMSO    H3 3024   2.679   1.196   4.022 -1.2019 -1.5746 -0.3116
  272DMSO    S1 3025   2.560   1.101   4.203  0.0188 -0.5447  0.3738
  272DMSO    C2 3026   2.561   0.952   4.113  0.1433  0.0687 -0.0345
  272DMSO    H4 3027   2.649   0.944   4.048  0.2484  3.0889 -0.3901
  272DMSO    H5 3028   2.564   0.866   4.180  2.7235 -1.2177 -1.6257
  272DMSO    H6 3029   2.474   0.966   4.049 -0.5624 -1.8850  0.4235
  272DMSO    O1 3030   2.429   1.130   4.268 -0.4437  0.3121  0.2407
  273DMSO    C1 3031   0.932   1.355   2.131  0.4261 -0.6960  0.5291
  273DMSO    H1 3032   0.973   1.456   2.137  0.8403 -0.7635 -0.9155
  273DMSO    H2 3033   0.959   1.291   2.217 -1.3781 -1.6326  0.4501
  273DMSO    H3 3034   0.966   1.315   2.035 -0.1910  1.7136 -0.7658
  273DMSO    S1 3035   0.761   1.395   2.118 -0.3424 -0.0005  0.2235
  273DMSO    C2 3036   0.709   1.226   2.099  0.2097 -0.3463  0.1532
  273DMSO    H4 3037   0.604   1.216   2.070  0.7442 -0.4056 -1.9540
  273DMSO    H5 3038   0.773   1.188   2.019 -1.0718 -0.4369 -0.8657
  273DMSO    H6 3039   0.727   1.179   2.196 -1.5533 -0.2948  0.5349
  273DMSO    O1 3040   0.741   1.459   1.980  0.1232  0.8200  0.6309
  274DMSO    C1 3041   2.074   5.184   4.393  0.4355  0.6261 -0.2168
  274DMSO    H1 3042   2.035   5.148   4.489 -2.5097  0.1535 -1.4659
  274DMSO    H2 3043   2.045   5.114   4.314 -0.9940  0.2609  0.5910
  274DMSO    H3 3044   2.182   5.198   4.403  0.3573  1.5112 -0.4993
  274DMSO    S1 3045   1.998   5.338   4.364  0.0263 -0.2757  0.3269
  274DMSO    C2 3046   1.834   5.284   4.327 -0.2061 -0.0489  0.4378
  274DMSO    H4 3047   1.810   5.200   4.392 -0.5947 -0.6268 -0.4331
  274DMSO    H5 3048   1.759   5.363   4.336 -0.2983  0.1143 -1.3004
  274DMSO    H6 3049   1.837   5.255   4.221 -1.3257  4.6187 -1.1092
  274DMSO    O1 3050   2.069   5.364   4.239  1.2484 -0.4615 -1.1173
  275DMSO    C1 3051   0.017   1.933   2.128 -0.2350  0.8285  0.5129
  275DMSO    H1 3052  -0.056   1.867   2.176  0.5831 -0.9462 -0.5843
  275DMSO    H2 3053   0.062   2.000   2.202  2.0477 -0.0356 -0.0217
  275DMSO    H3 3054  -0.039   1.988   2.053 -0.6286  1.1338  1.0191
  275DMSO    S1 3055   0.143   1.840   2.037  0.4557 -0.0987 -0.2046
  275DMSO    C2 3056   0.229   1.790   2.184 -0.1740  1.0984 -0.0830
  275DMSO    H4 3057   0.317   1.732   2.155 -0.9979 -0.4324  0.4027
  275DMSO    H5 3058   0.237   1.879   2.248  0.0190  0.8212  0.2790
  275DMSO    H6 3059   0.177   1.708   2.233 -4.7620  2.4948 -2.0738
  275DMSO    O1 3060   0.231   1.941   1.980  0.5257  0.1067  0.3747
  276DMSO    C1 3061   3.970   0.506   0.896  0.0609 -0.0480 -0.6029
  276DMSO    H1 3062   3.968   0.614   0.884  2.1732  0.2864  1.4466
  276DMSO    H2 3063   4.069   0.470   0.923 -0.7812 -2.0794 -0.0279
  276DMSO    H3 3064   3.933   0.461   0.803  0.6032  0.1017 -0.8978
  276DMSO    S1 3065   3.861   0.487   1.037 -0.0188 -0.1733 -0.1044
  276DMSO    C2 3066   3.847   0.311   1.015 -0.3843  0.5471 -0.0528
  276DMSO    H4 3067   3.940   0.269   1.054 -1.1557  0.8794  2.2385
  276DMSO    H5 3068   3.763   0.279   1.076  0.3852 -1.0740  0.2102
  276DMSO    H6 3069   3.826   0.289   0.910  1.5226  0.1635 -0.3982
  276DMSO    O1 3070   3.746   0.542   0.975  0.0443 -0.1426 -0.3612
  277DMSO    C1 3071   0.675   3.794   2.329  0.3302  0.6016  0.5330
  277DMSO    H1 3072   0.626   3.828   2.238  0.2985  0.3263  0.4461
  277DMSO    H2 3073   0.671   3.685   2.337  2.3515  0.4444  0.0988
  277DMSO    H3 3074   0.616   3.831   2.413 -1.9172  0.4996 -0.9444
  277DMSO    S1 3075   0.847   3.853   2.347  0.5423 -0.6114 -0.1645
  277DMSO    C2 3076   0.918   3.788   2.199  0.5360  0.3796  0.1039
  277DMSO    H4 3077   0.881   3.857   2.123  1.4222 -1.4042 -2.0648
  277DMSO    H5 3078   1.026   3.789   2.214  0.5733 -0.0843 -0.1222
  277DMSO    H6 3079   0.869   3.694   2.170  0.0493  1.0417 -1.3191
  277DMSO    O1 3080   0.913   3.767   2.450  0.0176  0.3868  0.1107
  278DMSO    C1 3081   1.542   4.900   3.412 -0.4917 -0.4950 -0.0732
  278DMSO    H1 3082   1.549   4.794   3.436 -1.9824 -0.4699  0.6061
  278DMSO    H2 3083   1.471   4.959   3.470 -1.3108  0.8035 -2.2864
  278DMSO    H3 3084   1.543   4.905   3.303  0.8119  0.4903 -0.0454
  278DMSO    S1 3085   1.703   4.950   3.461  0.0452  0.2025 -0.4064
  278DMSO    C2 3086   1.701   5.119   3.427  0.0221 -0.3381  0.0956
  278DMSO    H4 3087   1.622   5.142   3.354  0.7042 -1.0980 -0.9211
  278DMSO    H5 3088   1.679   5.168   3.522 -2.2833 -2.6151  0.8840
  278DMSO    H6 3089   1.799   5.154   3.394  0.9820 -2.8209  0.1017
  278DMSO    O1 3090   1.797   4.885   3.365  1.2798 -0.7126 -0.0407
  279DMSO    C1 3091   1.723   5.454   3.417  0.4640 -0.1720 -0.1101
  279DMSO    H1 3092   1.744   5.371   3.349  2.1893 -0.8613  1.1692
  279DMSO    H2 3093   1.793   5.533   3.389 -0.0527 -0.4738 -2.4453
  279DMSO    H3 3094   1.737   5.415   3.519 -0.6135 -2.9203 -0.9075
  279DMSO    S1 3095   1.550   5.501   3.395 -0.0281 -0.3202 -0.2509
  279DMSO    C2 3096   1.544   5.610   3.532 -0.5636 -0.1566 -0.1452
  279DMSO    H4 3097   1.437   5.626   3.547 -0.7002 -1.9759  1.1931
  279DMSO    H5 3098   1.591   5.557   3.615  3.1261 -3.2163 -3.7824
  279DMSO    H6 3099   1.590   5.707   3.515 -0.7689  0.5419  2.7146
  279DMSO    O1 3100   1.465   5.390   3.440 -0.6573  0.5890  0.8153
  280DMSO    C1 3101   5.760   2.877   3.009  0.1622  0.8921  0.0214
  280DMSO    H1 3102   5.822   2.963   2.984 -0.4609  0.9163 -1.5519
  280DMSO    H2 3103   5.662   2.922   3.031  0.9636  2.2466  0.9575
  280DMSO    H3 3104   5.795   2.824   3.098  0.9109  0.0420 -0.7599
  280DMSO    S1 3105   5.730   2.758   2.874  0.4078  0.2020 -0.4266
  280DMSO    C2 3106   5.905   2.719   2.859  0.5162  0.0719 -0.1644
  280DMSO    H4 3107   5.924   2.650   2.776  1.0099 -0.1094  0.0878
  280DMSO    H5 3108   5.965   2.809   2.846  0.7725  0.2864  2.0047
  280DMSO    H6 3109   5.938   2.667   2.950  0.8875  0.7925  0.1244
  280DMSO    O1 3110   5.718   2.840   2.751 -0.3671  0.1904  0.5179
  281DMSO    C1 3111   4.993   0.780   5.162 -0.8383  0.1036  0.2117
  281DMSO    H1 3112   5.071   0.834   5.107  0.4162 -1.9314 -0.1133
  281DMSO    H2 3113   5.010   0.749   5.265 -0.5797 -3.2023 -0.6981
  281DMSO    H3 3114   4.984   0.682   5.115 -0.2461 -1.2311  2.6838
  281DMSO    S1 3115   4.851   0.880   5.154  0.0489 -0.1154  0.1135
  281DMSO    C2 3116   4.730   0.765   5.209  0.2078 -0.4648 -0.0058
  281DMSO    H4 3117   4.694   0.719   5.117  1.3331 -0.0325 -0.6793
  281DMSO    H5 3118   4.771   0.697   5.285  0.3412 -2.5981 -1.8819
  281DMSO    H6 3119   4.641   0.819   5.243  0.7536  0.9274 -0.7063
  281DMSO    O1 3120   4.822   0.898   5.011  0.0159  0.2948  0.9674
  282DMSO    C1 3121   1.468   4.400   2.797 -0.2705 -0.2335 -0.0991
  282DMSO    H1 3122   1.570   4.383   2.831 -0.0211 -0.3314 -0.8895
  282DMSO    H2 3123   1.462   4.509   2.793  1.6227 -0.0186  1.6140
  282DMSO    H3 3124   1.397   4.353   2.866 -0.2962 -1.7770 -1.1172
  282DMSO    S1 3125   1.447   4.328   2.643 -0.4779 -0.3735 -0.2470
  282DMSO    C2 3126   1.269   4.352   2.650  0.4245 -0.6364  0.5505
  282DMSO    H4 3127   1.260   4.461   2.661 -0.4160 -0.9394  3.4633
  282DMSO    H5 3128   1.211   4.322   2.562 -0.3145  1.2131  0.3648
  282DMSO    H6 3129   1.222   4.310   2.739  0.7043 -0.0395  0.9847
  282DMSO    O1 3130   1.473   4.192   2.672  0.2976 -0.1646 -0.2007
  283DMSO    C1 3131   2.835   5.156   1.185 -0.5971 -0.0323 -0.5628
  283DMSO    H1 3132   2.847   5.137   1.079  0.9685  2.5363 -0.9448
  283DMSO    H2 3133   2.862   5.258   1.213 -0.7405 -0.4022  1.0563
  283DMSO    H3 3134   2.897   5.086   1.242  0.9174  0.3901 -1.6455
  283DMSO    S1 3135   2.674   5.130   1.249  0.1069 -0.0854 -0.2561
  283DMSO    C2 3136   2.591   5.223   1.120  0.2382  0.8515 -0.4536
  283DMSO    H4 3137   2.630   5.196   1.021  1.2204 -0.2856  0.2272
  283DMSO    H5 3138   2.485   5.212   1.141  0.4303  1.6708  1.0864
  283DMSO    H6 3139   2.620   5.322   1.157 -0.4397  0.5555  0.8944
  283DMSO    O1 3140   2.669   5.224   1.362  0.1350  0.2162 -0.0316
  284DMSO    C1 3141   1.012   4.290   3.991 -0.3848  0.2888  0.1785
  284DMSO    H1 3142   1.060   4.205   4.039  0.7551  1.6929  1.6207
  284DMSO    H2 3143   0.906   4.267   3.983 -0.2627 -0.2717  0.1496
  284DMSO    H3 3144   1.057   4.302   3.892 -0.3654  1.2107  0.2894
  284DMSO    S1 3145   1.043   4.427   4.106 -0.1336  0.0707 -0.0927
  284DMSO    C2 3146   0.875   4.431   4.167  0.2899 -0.1900  0.4111
  284DMSO    H4 3147   0.806   4.380   4.099 -0.9524  0.6275  1.0347
  284DMSO    H5 3148   0.870   4.368   4.257 -0.0770 -1.3446 -0.3924
  284DMSO    H6 3149   0.836   4.530   4.189 -1.9840 -1.0602  0.6129
  284DMSO    O1 3150   1.035   4.554   4.024 -0.5611 -0.4978  0.0922
  285DMSO    C1 3151   1.922   1.431   4.221  0.3306 -0.2091  0.2720
  285DMSO    H1 3152   1.993   1.365   4.171 -0.1515  0.5184 -1.4653
  285DMSO    H2 3153   1.971   1.471   4.310 -1.7787  1.8721  0.5853
  285DMSO    H3 3154   1.828   1.376   4.234  1.5656 -3.1122 -1.9236
  285DMSO    S1 3155   1.881   1.579   4.130  0.1250 -0.4305 -0.1059
  285DMSO    C2 3156   1.884   1.499   3.969  0.2305  0.0345 -0.5315
  285DMSO    H4 3157   1.796   1.435   3.959 -0.7588  1.4025 -0.8918
  285DMSO    H5 3158   1.879   1.572   3.888  0.9309 -0.3301 -0.9154
  285DMSO    H6 3159   1.980   1.445   3.964 -0.8473 -1.8794 -1.8698
  285DMSO    O1 3160   2.007   1.661   4.129  0.0513  0.1660  0.3066
  286DMSO    C1 3161   0.578   3.307   3.581 -0.5910  0.1397  0.4155
  286DMSO    H1 3162   0.525   3.339   3.671 -1.6089 -1.6106  0.4883
  286DMSO    H2 3163   0.618   3.214   3.625  0.7846 -0.6425 -2.2791
  286DMSO    H3 3164   0.666   3.366   3.554  0.6819 -0.5647  2.6994
  286DMSO    S1 3165   0.467   3.272   3.444 -0.0906 -0.0072 -0.2934
  286DMSO    C2 3166   0.381   3.138   3.529 -0.1635 -0.2542  0.4996
  286DMSO    H4 3167   0.323   3.177   3.613 -0.1885  0.1162  0.3129
  286DMSO    H5 3168   0.323   3.083   3.455  1.0244  0.7844 -1.2694
  286DMSO    H6 3169   0.456   3.071   3.573  1.7248  0.7465 -1.0286
  286DMSO    O1 3170   0.547   3.191   3.352  0.2079 -0.3275  0.5755
  287DMSO    C1 3171   1.484   4.618   2.479  0.8926  0.4834 -0.5180
  287DMSO    H1 3172   1.549   4.564   2.548 -1.1510 -0.7333  0.5507
  287DMSO    H2 3173   1.401   4.571   2.426  0.3234  0.8285  0.0544
  287DMSO    H3 3174   1.547   4.665   2.403  2.3417  1.4682  1.1928
  287DMSO    S1 3175   1.417   4.761   2.560 -0.4988  0.0823  0.2305
  287DMSO    C2 3176   1.570   4.805   2.635  0.4106  0.0007  0.7487
  287DMSO    H4 3177   1.591   4.731   2.712  0.5931 -1.8619 -1.0039
  287DMSO    H5 3178   1.651   4.797   2.561 -0.0323  0.1818  0.2394
  287DMSO    H6 3179   1.554   4.906   2.675 -0.5620  0.6531 -1.1536
  287DMSO    O1 3180   1.340   4.710   2.675  0.2447 -0.7008 -0.2772
  288DMSO    C1 3181   0.922   1.069   2.850 -0.7918  0.0975  0.0836
  288DMSO    H1 3182   0.906   0.992   2.926  1.8021  0.2526  0.9208
  288DMSO    H2 3183   0.968   1.020   2.764 -1.2370 -1.8631  0.9114
  288DMSO    H3 3184   0.982   1.145   2.902 -0.9402  0.8921 -0.8730
  288DMSO    S1 3185   0.786   1.161   2.795  0.0584  0.1242  0.4546
  288DMSO    C2 3186   0.678   1.023   2.758 -0.1532  0.2076 -0.1031
  288DMSO    H4 3187   0.690   0.949   2.837  2.4479  0.2758 -0.3680
  288DMSO    H5 3188   0.573   1.053   2.744 -0.9176 -0.9716  2.5160
  288DMSO    H6 3189   0.711   0.981   2.663 -1.5145 -1.5445  0.1450
  288DMSO    O1 3190   0.832   1.189   2.658 -0.0225 -0.1183  0.0105
  289DMSO    C1 3191   0.066   4.576   3.320  0.3730  0.2103  0.2782
  289DMSO    H1 3192   0.134   4.566   3.405 -0.1574 -0.6677  0.6113
  289DMSO    H2 3193   0.062   4.476   3.277  0.8433 -1.0287  2.9715
  289DMSO    H3 3194   0.091   4.659   3.253 -1.6067  3.0213  2.7557
  289DMSO    S1 3195  -0.098   4.603   3.393  0.2955  0.2056 -0.0511
  289DMSO    C2 3196  -0.094   4.780   3.376 -0.1715 -0.0807 -0.4214
  289DMSO    H4 3197  -0.097   4.799   3.268 -3.0936  1.1696 -0.2012
  289DMSO    H5 3198  -0.186   4.816   3.423  0.9063  1.9032  0.2770
  289DMSO    H6 3199  -0.005   4.822   3.423  0.1858  0.5014 -1.5800
  289DMSO    O1 3200  -0.068   4.587   3.534 -0.0166 -0.0196 -0.4521
  290DMSO    C1 3201   3.536   1.266   4.173 -0.2952 -0.2314 -0.5427
  290DMSO    H1 3202   3.578   1.208   4.090  2.5557 -1.3462  1.5072
  290DMSO    H2 3203   3.514   1.198   4.255  0.9071 -0.0892 -0.0798
  290DMSO    H3 3204   3.450   1.326   4.144 -1.5476 -1.6781  0.0448
  290DMSO    S1 3205   3.668   1.372   4.215 -0.2037 -0.3167  0.4316
  290DMSO    C2 3206   3.786   1.254   4.280  0.0226  0.6311 -0.3650
  290DMSO    H4 3207   3.858   1.302   4.348  0.1810  0.4710 -0.4190
  290DMSO    H5 3208   3.728   1.182   4.339 -1.2884  2.0008  0.0841
  290DMSO    H6 3209   3.836   1.199   4.200  0.9501  0.0046  0.6193
  290DMSO    O1 3210   3.638   1.452   4.338  0.4137  0.2321  0.1399
  291DMSO    C1 3211   2.510   2.312   3.316  0.1660  0.5486 -0.6888
  291DMSO    H1 3212   2.515   2.237   3.236  0.9672  0.6570 -0.7426
  291DMSO    H2 3213   2.511   2.413   3.274 -0.0995  1.3209  1.0927
  291DMSO    H3 3214   2.594   2.307   3.385 -0.5622  0.9809  0.2427
  291DMSO    S1 3215   2.353   2.289   3.404 -0.4615 -0.1156 -0.0622
  291DMSO    C2 3216   2.411   2.351   3.560 -0.1163 -0.1262  0.2809
  291DMSO    H4 3217   2.453   2.451   3.543 -0.4384 -0.0729 -0.2286
  291DMSO    H5 3218   2.316   2.362   3.614 -1.5504 -0.9697 -1.9020
  291DMSO    H6 3219   2.490   2.290   3.604  0.4235  0.8017  0.6425
  291DMSO    O1 3220   2.353   2.143   3.424  0.3566  0.1360 -0.4343
  292DMSO    C1 3221   3.247   3.652   0.572 -0.6919  0.0329 -0.9859
  292DMSO    H1 3222   3.246   3.724   0.654  1.6162 -1.2454  0.2623
  292DMSO    H2 3223   3.179   3.691   0.496  1.0844  3.7063 -0.8978
  292DMSO    H3 3224   3.221   3.549   0.598 -0.8104  0.4521  0.6345
  292DMSO    S1 3225   3.416   3.671   0.513 -0.0447 -0.3128 -0.2526
  292DMSO    C2 3226   3.390   3.546   0.385 -0.2706 -0.4437  0.2727
  292DMSO    H4 3227   3.320   3.593   0.316 -1.4157  1.9781  2.8606
  292DMSO    H5 3228   3.481   3.508   0.339 -0.4346  0.8910 -1.2194
  292DMSO    H6 3229   3.343   3.462   0.437 -0.0892 -1.0161 -0.4794
  292DMSO    O1 3230   3.505   3.614   0.621 -0.1217 -0.4768 -0.4911
  293DMSO    C1 3231   2.455   1.287   0.700  0.3816 -0.1015  0.5606
  293DMSO    H1 3232   2.400   1.289   0.795 -0.5770 -0.0539  0.0137
  293DMSO    H2 3233   2.400   1.341   0.623 -0.9350 -1.4204  0.5128
  293DMSO    H3 3234   2.457   1.180   0.677 -1.1621  0.1346 -0.8553
  293DMSO    S1 3235   2.623   1.349   0.716  0.3026  0.2531  0.3149
  293DMSO    C2 3236   2.705   1.205   0.636  1.0768  0.0603 -0.7786
  293DMSO    H4 3237   2.696   1.114   0.696  1.6391  1.2552  1.1973
  293DMSO    H5 3238   2.665   1.185   0.536  2.8669 -0.2595 -1.4804
  293DMSO    H6 3239   2.811   1.222   0.613  1.3819 -1.1694 -0.3394
  293DMSO    O1 3240   2.650   1.330   0.863  0.5602 -0.5862 -0.0421
  294DMSO    C1 3241   0.728   1.689   2.695  0.7299 -0.3718 -0.4879
  294DMSO    H1 3242   0.752   1.606   2.629 -0.2091  0.5340 -2.0303
  294DMSO    H2 3243   0.629   1.682   2.743  0.3159 -0.3491 -1.3215
  294DMSO    H3 3244   0.738   1.782   2.639  0.0112 -0.4751 -0.7946
  294DMSO    S1 3245   0.861   1.692   2.811  0.3436 -0.5841  0.1475
  294DMSO    C2 3246   0.792   1.555   2.897  0.5497 -0.7387 -0.0818
  294DMSO    H4 3247   0.824   1.466   2.841  0.4243  0.1490 -1.6242
  294DMSO    H5 3248   0.831   1.551   2.999  1.0344 -1.2173 -0.2796
  294DMSO    H6 3249   0.684   1.564   2.908  0.7215  0.3363  0.8050
  294DMSO    O1 3250   0.844   1.810   2.904 -0.4016  0.3152 -0.2081
  295DMSO    C1 3251   4.398   4.720   3.730 -0.1059 -0.0372 -0.1675
  295DMSO    H1 3252   4.472   4.795   3.760 -0.5994  0.5475 -0.3944
  295DMSO    H2 3253   4.399   4.642   3.806  1.3903  1.8338  1.8825
  295DMSO    H3 3254   4.410   4.672   3.632 -2.6031  0.5403 -0.8311
  295DMSO    S1 3255   4.234   4.791   3.727  0.0291  0.3845  0.0983
  295DMSO    C2 3256   4.240   4.852   3.896  0.0984 -0.1572  0.0653
  295DMSO    H4 3257   4.282   4.953   3.900  0.6750 -0.3834 -0.1441
  295DMSO    H5 3258   4.137   4.875   3.926 -0.8576  1.5964 -3.8323
  295DMSO    H6 3259   4.282   4.789   3.974 -0.6818 -0.8896 -0.0839
  295DMSO    O1 3260   4.145   4.671   3.733 -0.5742  0.5055 -0.0895
  296DMSO    C1 3261   0.031   0.542   4.211  1.0048  0.3598  0.2959
  296DMSO    H1 3262   0.038   0.461   4.284 -0.7377 -1.2694 -1.2166
  296DMSO    H2 3263   0.020   0.494   4.113  1.5612  1.3434 -0.2657
  296DMSO    H3 3264   0.110   0.617   4.222 -0.0968  1.3768  1.7016
  296DMSO    S1 3265  -0.131   0.615   4.233  0.1097  0.4127  0.2218
  296DMSO    C2 3266  -0.091   0.705   4.383 -0.6520 -0.6575  0.1039
  296DMSO    H4 3267  -0.000   0.762   4.362 -2.2109  1.7896 -0.4024
  296DMSO    H5 3268  -0.174   0.771   4.410  0.2618  0.8809 -0.7514
  296DMSO    H6 3269  -0.070   0.633   4.463  0.6996 -0.1885  0.1923
  296DMSO    O1 3270  -0.210   0.508   4.294 -0.2941 -0.2193 -0.0169
  297DMSO    C1 3271   1.193   2.195   0.125 -0.1228 -0.0682  0.9015
  297DMSO    H1 3272   1.098   2.141   0.132 -0.3384  0.1748 -0.0046
  297DMSO    H2 3273   1.239   2.212   0.222 -0.7877 -1.7533  1.5489
  297DMSO    H3 3274   1.176   2.295   0.084  0.6259 -0.3091 -0.0118
  297DMSO    S1 3275   1.312   2.105   0.027 -0.0305  0.0385  0.0577
  297DMSO    C2 3276   1.359   1.990   0.154 -0.1056 -0.3504  0.1296
  297DMSO    H4 3277   1.281   1.914   0.164  1.6999 -2.2814  0.0582
  297DMSO    H5 3278   1.455   1.946   0.128  1.1454  1.0284  2.1224
  297DMSO    H6 3279   1.375   2.051   0.244 -0.3904  0.7346 -0.5334
  297DMSO    O1 3280   1.420   2.207   0.009  0.3482 -0.7887 -0.1160
  298DMSO    C1 3281   4.266   0.229   3.972  0.3125 -0.1002 -0.0545
  298DMSO    H1 3282   4.350   0.164   3.945  0.7207 -0.3560  1.7023
  298DMSO    H2 3283   4.288   0.285   4.063  1.1714  0.3078 -0.4945
  298DMSO    H3 3284   4.176   0.168   3.967 -0.1367  0.6162 -1.0198
  298DMSO    S1 3285   4.231   0.340   3.830  0.3732 -0.1549 -0.4616
  298DMSO    C2 3286   4.101   0.414   3.916  0.2005  0.4364  0.4865
  298DMSO    H4 3287   4.023   0.346   3.950 -1.6029  1.2651 -1.7110
  298DMSO    H5 3288   4.145   0.468   4.000  1.7286 -1.3200  0.8719
  298DMSO    H6 3289   4.055   0.490   3.852  2.1513  1.7558  0.5730
  298DMSO    O1 3290   4.155   0.249   3.740 -0.1659  0.5628  0.0533
  299DMSO    C1 3291   1.474   2.865   0.528  0.5716 -0.6674 -0.3059
  299DMSO    H1 3292   1.443   2.760   0.517  3.4634 -2.0188  2.7230
  299DMSO    H2 3293   1.446   2.902   0.627 -1.1584 -0.5016 -0.8156
  299DMSO    H3 3294   1.438   2.930   0.448 -1.1995  0.3411  1.2314
  299DMSO    S1 3295   1.658   2.861   0.516 -0.0879 -0.2345  0.1005
  299DMSO    C2 3296   1.686   3.038   0.525  0.3204  0.6115 -0.2636
  299DMSO    H4 3297   1.617   3.092   0.460 -1.5858 -0.5161  0.7345
  299DMSO    H5 3298   1.679   3.073   0.629  1.0508 -1.8222  0.6702
  299DMSO    H6 3299   1.784   3.049   0.478  0.9815 -0.2137  0.8572
  299DMSO    O1 3300   1.686   2.823   0.374  0.6465 -0.5437  0.1273
  300DMSO    C1 3301   2.095   1.085   4.321 -0.2704 -0.2971  0.0715
  300DMSO    H1 3302   2.105   0.990   4.268  1.4107 -1.5064  2.3696
  300DMSO    H2 3303   2.090   1.175   4.259 -1.7660 -0.7266 -0.4840
  300DMSO    H3 3304   2.177   1.095   4.392  0.4673  1.3985 -0.9626
  300DMSO    S1 3305   1.954   1.090   4.423 -0.3153 -0.2584  0.3486
  300DMSO    C2 3306   1.850   1.077   4.274 -0.2171 -0.2048  0.1260
  300DMSO    H4 3307   1.881   1.155   4.204 -0.5640 -0.8697 -0.7892
  300DMSO    H5 3308   1.861   0.980   4.224  0.7270 -0.0017 -0.0825
  300DMSO    H6 3309   1.748   1.090   4.310  0.7784  1.5264  2.5614
  300DMSO    O1 3310   1.960   1.231   4.458 -0.3956 -0.3306  0.5032
  301DMSO    C1 3311   1.581   4.044   2.961 -0.4811 -0.3770 -0.4915
  301DMSO    H1 3312   1.509   4.126   2.961 -0.0316  0.0356  0.5109
  301DMSO    H2 3313   1.636   4.038   2.867 -0.4811  0.0103 -0.5177
  301DMSO    H3 3314   1.534   3.948   2.988 -1.1774  0.1344  0.1545
  301DMSO    S1 3315   1.678   4.094   3.100 -0.3916 -0.1700 -0.0408
  301DMSO    C2 3316   1.760   4.230   3.020  0.1364 -0.4251  0.3566
  301DMSO    H4 3317   1.713   4.328   3.030  2.3789  0.8171 -0.5567
  301DMSO    H5 3318   1.858   4.229   3.069  0.2003  3.7920  0.6134
  301DMSO    H6 3319   1.776   4.207   2.915  0.5010  0.5304  0.1962
  301DMSO    O1 3320   1.796   3.999   3.095 -0.1740  0.9467  0.2931
  302DMSO    C1 3321   3.491   2.840   2.567  0.0540  0.6601  0.5516
  302DMSO    H1 3322   3.453   2.774   2.488  2.3195  0.9174 -0.8356
  302DMSO    H2 3323   3.457   2.818   2.669  0.8777 -0.6207  0.5716
  302DMSO    H3 3324   3.468   2.944   2.546  1.2055  0.8046 -0.0449
  302DMSO    S1 3325   3.662   2.809   2.562  0.0964 -0.3525  0.0736
  302DMSO    C2 3326   3.696   2.825   2.390  0.6098 -0.0446  0.1219
  302DMSO    H4 3327   3.643   2.743   2.340  0.9813 -1.1995  1.5560
  302DMSO    H5 3328   3.659   2.920   2.353  0.8569 -0.9677 -2.7761
  302DMSO    H6 3329   3.806   2.823   2.383  0.6338  0.6375  0.2748
  302DMSO    O1 3330   3.670   2.662   2.582  0.0840  0.0091  0.3608
  303DMSO    C1 3331   0.175   2.025   3.999  0.3856 -0.6170  0.0822
  303DMSO    H1 3332   0.072   2.058   4.018  0.2592 -0.4040 -0.9191
  303DMSO    H2 3333   0.254   2.100   4.004 -0.0228 -0.2367  1.6980
  303DMSO    H3 3334   0.182   1.971   3.905 -1.7096  1.1614 -1.1809
  303DMSO    S1 3335   0.229   1.911   4.128 -0.2772  0.8627  0.2472
  303DMSO    C2 3336   0.243   2.020   4.273  0.1386  0.3860 -0.0073
  303DMSO    H4 3337   0.155   2.085   4.270  1.2849  1.9545 -0.7171
  303DMSO    H5 3338   0.245   1.964   4.367  0.2769 -0.3993 -0.4743
  303DMSO    H6 3339   0.340   2.069   4.262  1.2208 -1.5857  0.2835
  303DMSO    O1 3340   0.361   1.865   4.081 -0.4312  0.1595  0.0968
  304DMSO    C1 3341   0.894   0.119   0.910 -0.7049 -0.2112 -0.1844
  304DMSO    H1 3342   0.881   0.050   0.826  0.3871  1.2330 -1.5935
  304DMSO    H2 3343   0.881   0.222   0.874  0.5679 -0.5445 -1.6799
  304DMSO    H3 3344   0.983   0.107   0.972 -1.3578 -1.0331  0.6272
  304DMSO    S1 3345   0.761   0.076   1.030  0.0444 -0.1226  0.7374
  304DMSO    C2 3346   0.626   0.090   0.910 -0.2161 -0.1080  0.1906
  304DMSO    H4 3347   0.535   0.079   0.969 -1.3312 -0.1197 -1.4748
  304DMSO    H5 3348   0.634   0.187   0.860  1.5609 -0.7469 -0.8547
  304DMSO    H6 3349   0.627   0.002   0.846 -4.0547 -1.2167  1.3863
  304DMSO    O1 3350   0.747   0.190   1.129  0.4258 -0.1782 -0.3839
  305DMSO    C1 3351   3.112   2.595   0.984 -0.1302 -0.1632  0.2005
  305DMSO    H1 3352   3.009   2.574   0.954  0.2911 -0.4149 -1.1271
  305DMSO    H2 3353   3.163   2.499   0.984  1.5552  0.6947  0.4689
  305DMSO    H3 3354   3.118   2.640   1.084 -0.6328  0.5687 -0.0914
  305DMSO    S1 3355   3.145   2.725   0.861  0.0939  0.0921 -0.1672
  305DMSO    C2 3356   3.316   2.749   0.899  1.3427  0.2063 -0.1589
  305DMSO    H4 3357   3.377   2.670   0.855  0.5051 -0.6289  0.1360
  305DMSO    H5 3358   3.334   2.846   0.853  1.3387  0.2746 -0.0166
  305DMSO    H6 3359   3.330   2.761   1.007  0.5586  0.8910 -0.1221
  305DMSO    O1 3360   3.074   2.840   0.927 -0.8186 -0.4268  0.5410
  306DMSO    C1 3361   2.105   0.839   1.920 -0.7532 -0.3255  0.1674
  306DMSO    H1 3362   2.190   0.907   1.931 -0.9353  0.3917 -2.1478
  306DMSO    H2 3363   2.061   0.840   1.819  1.2084 -0.7754 -0.7390
  306DMSO    H3 3364   2.034   0.851   2.002 -1.8047  0.5200 -0.8306
  306DMSO    S1 3365   2.161   0.670   1.950 -0.4467 -0.0159  0.4523
  306DMSO    C2 3366   2.255   0.715   2.093 -0.0206 -0.2456 -0.0473
  306DMSO    H4 3367   2.183   0.768   2.157  0.0157 -0.6995  0.3786
  306DMSO    H5 3368   2.289   0.621   2.138  0.4782 -0.0376  0.0229
  306DMSO    H6 3369   2.340   0.779   2.066 -1.2525  2.2018  1.4924
  306DMSO    O1 3370   2.277   0.639   1.858 -0.6663  0.3951 -0.4209
  307DMSO    C1 3371   2.709   0.901   1.811  0.4147  0.3640  0.0780
  307DMSO    H1 3372   2.613   0.907   1.863 -0.8028 -3.4886 -1.3812
  307DMSO    H2 3373   2.780   0.865   1.885 -0.4919  0.1718  0.8664
  307DMSO    H3 3374   2.734   0.996   1.762 -1.6944  0.3777 -1.0857
  307DMSO    S1 3375   2.695   0.777   1.680 -0.5559 -0.1707  0.0648
  307DMSO    C2 3376   2.640   0.648   1.793  0.1408 -0.1383  0.0085
  307DMSO    H4 3377   2.533   0.653   1.813 -0.5422 -0.8336 -2.9527
  307DMSO    H5 3378   2.670   0.547   1.762 -1.0443 -0.6135  0.3651
  307DMSO    H6 3379   2.700   0.668   1.883  1.5249  0.6967 -1.0590
  307DMSO    O1 3380   2.843   0.755   1.662 -0.0369  0.1362 -0.1497
  308DMSO    C1 3381   0.806   4.014   4.937 -0.5447 -0.4637 -0.4652
  308DMSO    H1 3382   0.828   4.110   4.986  1.4743  0.1825 -2.4472
  308DMSO    H2 3383   0.700   4.009   4.914 -0.7344 -1.9312  0.5729
  308DMSO    H3 3384   0.829   3.922   4.991 -0.4063  0.7956  1.7383
  308DMSO    S1 3385   0.916   4.009   4.796 -0.3297 -0.2956 -0.0515
  308DMSO    C2 3386   0.811   4.103   4.687  0.0413 -0.4041 -0.4134
  308DMSO    H4 3387   0.844   4.086   4.584 -2.9706 -1.2308 -1.3388
  308DMSO    H5 3388   0.709   4.065   4.697  0.1583 -0.6673 -0.1934
  308DMSO    H6 3389   0.815   4.209   4.715  0.8933 -0.4666 -0.2614
  308DMSO    O1 3390   0.887   3.873   4.748 -0.0219  0.3874 -0.1004
  309DMSO    C1 3391   1.356   3.081   4.182 -0.6512 -0.6548  0.3245
  309DMSO    H1 3392   1.247   3.077   4.193 -1.0829  2.3380 -1.8343
  309DMSO    H2 3393   1.404   2.998   4.235 -2.2855 -3.2964 -2.0150
  309DMSO    H3 3394   1.388   3.173   4.231 -1.5128  1.3963 -2.7075
  309DMSO    S1 3395   1.410   3.084   4.003 -0.1008  0.2617 -0.0548
  309DMSO    C2 3396   1.384   2.910   3.959 -0.0278  0.3395 -0.2408
  309DMSO    H4 3397   1.279   2.884   3.972 -0.1617  0.6086 -0.7497
  309DMSO    H5 3398   1.402   2.878   3.856  3.2337 -0.1101  0.3602
  309DMSO    H6 3399   1.444   2.857   4.033 -2.8147 -0.1652  1.8373
  309DMSO    O1 3400   1.557   3.086   3.999 -0.2361  0.0677 -0.5448
  310DMSO    C1 3401   4.120   4.888   0.389  0.2692  0.0502 -0.5525
  310DMSO    H1 3402   4.117   4.830   0.482 -0.4915 -1.4280 -1.4546
  310DMSO    H2 3403   4.206   4.954   0.377  1.5773 -1.5728 -0.4949
  310DMSO    H3 3404   4.022   4.936   0.382 -0.5079 -1.0713  1.6738
  310DMSO    S1 3405   4.139   4.761   0.263  0.4162 -0.0908  0.4084
  310DMSO    C2 3406   4.309   4.699   0.294 -0.2344  0.2562 -0.6387
  310DMSO    H4 3407   4.330   4.643   0.202 -1.9859 -1.9526  0.2365
  310DMSO    H5 3408   4.364   4.794   0.299 -0.0817  0.0950  1.0479
  310DMSO    H6 3409   4.310   4.636   0.383 -3.0938 -0.7716 -1.2480
  310DMSO    O1 3410   4.162   4.842   0.140  0.4820 -0.0784 -0.1563
  311DMSO    C1 3411   2.647   1.110   3.516  0.1427  0.5488  0.0773
  311DMSO    H1 3412   2.685   1.062   3.606  1.9016 -1.1088 -1.4384
  311DMSO    H2 3413   2.555   1.165   3.533 -0.7421 -0.3025 -1.6632
  311DMSO    H3 3414   2.612   1.034   3.446 -2.0016 -0.2607  1.9139
  311DMSO    S1 3415   2.764   1.231   3.475 -0.3364 -0.1264 -0.1115
  311DMSO    C2 3416   2.738   1.321   3.629 -0.4258  0.5101  0.4339
  311DMSO    H4 3417   2.632   1.334   3.652 -0.5512  1.0323 -0.3635
  311DMSO    H5 3418   2.805   1.283   3.705 -1.1608 -1.2186  0.2635
  311DMSO    H6 3419   2.766   1.418   3.586 -0.2619  0.2771  0.0035
  311DMSO    O1 3420   2.697   1.309   3.371  0.3224 -0.1618 -0.2652
  312DMSO    C1 3421   0.417   4.219   3.317 -0.0422  0.0150  0.4496
  312DMSO    H1 3422   0.338   4.196   3.245  1.8940 -1.6296 -1.2711
  312DMSO    H2 3423   0.512   4.232   3.266  0.6156  0.9717  1.8437
  312DMSO    H3 3424   0.434   4.141   3.391 -2.1911  0.8651  1.9500
  312DMSO    S1 3425   0.386   4.363   3.419 -0.1339 -0.1046  0.0345
  312DMSO    C2 3426   0.534   4.340   3.505 -0.4425  0.1052  0.2166
  312DMSO    H4 3427   0.531   4.406   3.592 -0.9873 -1.2902  1.2956
  312DMSO    H5 3428   0.545   4.237   3.539  1.0329 -0.5225 -1.9412
  312DMSO    H6 3429   0.610   4.370   3.433 -1.7121  0.5296 -0.9991
  312DMSO    O1 3430   0.291   4.319   3.519 -0.1025 -0.5292 -0.5977
  313DMSO    C1 3431   2.456   4.633   3.382  0.0573 -0.3805  0.2461
  313DMSO    H1 3432   2.543   4.601   3.440  0.2732  2.8123  1.8889
  313DMSO    H2 3433   2.475   4.729   3.332  0.3144  1.0197  2.8727
  313DMSO    H3 3434   2.378   4.637   3.458  0.1782 -3.5618  0.6618
  313DMSO    S1 3435   2.405   4.530   3.257 -0.0323 -0.1606 -0.1291
  313DMSO    C2 3436   2.563   4.535   3.173  0.0687  0.7151  0.1613
  313DMSO    H4 3437   2.648   4.486   3.221 -0.1529 -0.9905 -1.0988
  313DMSO    H5 3438   2.547   4.482   3.079 -1.1767  1.1774  0.0888
  313DMSO    H6 3439   2.577   4.642   3.161 -0.6462  0.8713  0.6460
  313DMSO    O1 3440   2.314   4.624   3.180 -0.3684 -0.3591 -0.4385
  314DMSO    C1 3441   1.383   1.905   4.162  0.0276  0.0594  0.1424
  314DMSO    H1 3442   1.383   1.861   4.062 -2.7903  1.3346 -0.5237
  314DMSO    H2 3443   1.320   1.836   4.219  0.0156  0.8137  1.0653
  314DMSO    H3 3444   1.325   1.998   4.165  0.0679  0.0949 -0.2324
  314DMSO    S1 3445   1.546   1.938   4.231  0.1469  0.3615  0.0696
  314DMSO    C2 3446   1.570   2.098   4.157 -0.2229 -0.5481  0.3305
  314DMSO    H4 3447   1.578   2.093   4.048  0.5020  0.1990  0.3425
  314DMSO    H5 3448   1.483   2.158   4.186  0.4877 -0.2732  1.9528
  314DMSO    H6 3449   1.655   2.147   4.203 -0.2316 -0.3015  0.0906
  314DMSO    O1 3450   1.633   1.855   4.144 -0.3016  0.0041  0.6922
  315DMSO    C1 3451   3.942   3.572   3.653  0.1700 -0.0180 -0.0283
  315DMSO    H1 3452   3.938   3.656   3.722  2.0968 -1.2796  1.7113
  315DMSO    H2 3453   4.045   3.540   3.639  0.2821 -0.4496  1.6405
  315DMSO    H3 3454   3.903   3.603   3.555 -1.1552  1.8394  1.0366
  315DMSO    S1 3455   3.842   3.447   3.730 -0.0479  0.2784 -0.0786
  315DMSO    C2 3456   3.861   3.331   3.598  0.0515  0.0840  0.6887
  315DMSO    H4 3457   3.966   3.303   3.597 -0.3355 -1.5600  1.7063
  315DMSO    H5 3458   3.813   3.246   3.646 -0.3237 -0.0738  0.0520
  315DMSO    H6 3459   3.816   3.359   3.502 -1.0329  1.9208  1.6497
  315DMSO    O1 3460   3.709   3.505   3.736 -0.3547 -0.7952  0.0347
  316DMSO    C1 3461   0.263   3.750   4.116 -0.0496 -0.2016 -0.4471
  316DMSO    H1 3462   0.327   3.835   4.137  0.2079 -0.2242 -1.1298
  316DMSO    H2 3463   0.326   3.665   4.144 -0.2095 -1.0533 -2.5140
  316DMSO    H3 3464   0.234   3.733   4.012 -0.5615 -1.8405 -0.0765
  316DMSO    S1 3465   0.131   3.733   4.233 -0.1006 -0.0875 -0.3471
  316DMSO    C2 3466   0.202   3.807   4.383  0.5354 -0.1021  0.7739
  316DMSO    H4 3467   0.304   3.773   4.398  2.2434  3.5542 -1.1821
  316DMSO    H5 3468   0.210   3.915   4.370 -2.2225 -0.0701 -2.0004
  316DMSO    H6 3469   0.137   3.784   4.468  0.1459 -0.1887  0.4614
  316DMSO    O1 3470   0.141   3.583   4.270  0.1190 -0.4878  0.1196
  317DMSO    C1 3471   1.069   3.546   4.232 -0.0254 -0.0082 -0.0844
  317DMSO    H1 3472   1.166   3.592   4.256  0.0689  0.7643 -1.8200
  317DMSO    H2 3473   1.010   3.626   4.187 -1.3294 -0.5348  0.6394
  317DMSO    H3 3474   1.015   3.500   4.315 -0.8318  0.7499 -0.1763
  317DMSO    S1 3475   1.114   3.401   4.126 -0.4540  0.7216 -0.1884
  317DMSO    C2 3476   1.163   3.512   3.993 -0.6355 -0.4198 -0.9227
  317DMSO    H4 3477   1.203   3.452   3.912  0.1950 -1.6852  0.3682
  317DMSO    H5 3478   1.070   3.562   3.966 -0.0548  1.0502 -0.3053
  317DMSO    H6 3479   1.232   3.584   4.037  1.2454 -3.2084  1.0947
  317DMSO    O1 3480   0.981   3.340   4.085  0.1977 -0.2852  0.0251
  318DMSO    C1 3481   4.825   2.998   2.725 -0.1263  0.2951  0.3544
  318DMSO    H1 3482   4.818   3.063   2.638  0.2258  0.7227  0.6448
  318DMSO    H2 3483   4.917   3.010   2.783  0.7540 -0.3005 -0.8806
  318DMSO    H3 3484   4.815   2.892   2.700  0.0865  0.8096 -2.2134
  318DMSO    S1 3485   4.684   3.019   2.830 -0.4138 -0.3749  0.2572
  318DMSO    C2 3486   4.757   2.933   2.966 -0.2855  0.4670  0.4209
  318DMSO    H4 3487   4.813   3.014   3.014  3.3026 -2.7679  2.2663
  318DMSO    H5 3488   4.682   2.894   3.036  0.2988  0.0735  0.8352
  318DMSO    H6 3489   4.827   2.854   2.939 -0.0376 -1.0073  4.5731
  318DMSO    O1 3490   4.583   2.923   2.783  0.6104 -0.0254 -0.4595
  319DMSO    C1 3491   5.670   1.686   1.835  0.1608  0.2861  0.7853
  319DMSO    H1 3492   5.690   1.596   1.893 -1.8811 -0.9746 -0.3425
  319DMSO    H2 3493   5.744   1.681   1.754 -0.5072 -2.6269  0.2181
  319DMSO    H3 3494   5.680   1.769   1.905  0.3670 -0.0501  1.1558
  319DMSO    S1 3495   5.499   1.665   1.774  0.1518 -0.2640  0.0011
  319DMSO    C2 3496   5.478   1.833   1.734  0.1180  0.2201  0.0838
  319DMSO    H4 3497   5.509   1.885   1.825  3.0140 -1.0179 -0.0816
  319DMSO    H5 3498   5.547   1.859   1.654 -0.8415 -1.0271 -1.1917
  319DMSO    H6 3499   5.372   1.854   1.715  0.0521  0.8121  1.0117
  319DMSO    O1 3500   5.414   1.672   1.898  0.1512  0.0441 -0.1116
  320DMSO    C1 3501   1.047   4.474   2.171 -0.2010  0.4241 -0.0985
  320DMSO    H1 3502   0.966   4.547   2.171 -1.1631 -0.5883 -1.6907
  320DMSO    H2 3503   1.103   4.463   2.078  2.2573  0.3767  1.3049
  320DMSO    H3 3504   1.012   4.373   2.193  2.7246 -0.9957 -1.4382
  320DMSO    S1 3505   1.153   4.515   2.303  0.0521 -0.1138  0.0058
  320DMSO    C2 3506   1.197   4.671   2.232 -0.5078  0.6808 -0.0962
  320DMSO    H4 3507   1.223   4.746   2.307  2.1118  0.0460 -0.2978
  320DMSO    H5 3508   1.291   4.660   2.179 -0.5778  4.7292 -1.3854
  320DMSO    H6 3509   1.118   4.702   2.163 -0.2416 -0.0084 -0.7254
  320DMSO    O1 3510   1.274   4.437   2.291  0.5441 -0.2114 -0.3564
  321DMSO    C1 3511   1.322   1.391   3.152  1.3309 -0.1827 -0.3046
  321DMSO    H1 3512   1.365   1.445   3.067  1.7414 -0.6782 -0.4219
  321DMSO    H2 3513   1.276   1.299   3.113  2.3664 -1.2429  0.8770
  321DMSO    H3 3514   1.251   1.458   3.199  0.9338 -0.7165 -0.1324
  321DMSO    S1 3515   1.446   1.329   3.260  0.0796  0.1689  0.1974
  321DMSO    C2 3516   1.517   1.488   3.285  0.0002  0.2591  0.1173
  321DMSO    H4 3517   1.436   1.559   3.306  0.0643  0.0991  0.9537
  321DMSO    H5 3518   1.589   1.490   3.367  1.1492 -2.5982 -0.7230
  321DMSO    H6 3519   1.580   1.516   3.200  0.8744  0.1747  0.7146
  321DMSO    O1 3520   1.554   1.271   3.174  0.0075  0.6065  0.6960
  322DMSO    C1 3521   0.728   4.385   2.217  0.1449  0.2326 -0.3052
  322DMSO    H1 3522   0.785   4.431   2.298 -1.7799  0.9083  0.7349
  322DMSO    H2 3523   0.762   4.397   2.113 -2.0434 -0.8122 -1.2064
  322DMSO    H3 3524   0.628   4.429   2.216  0.8183  1.8423 -1.3929
  322DMSO    S1 3525   0.706   4.214   2.254  0.1667 -0.2560 -0.4789
  322DMSO    C2 3526   0.618   4.241   2.410 -0.3877 -0.1538 -0.4686
  322DMSO    H4 3527   0.521   4.283   2.382 -0.3701  1.1249  1.2278
  322DMSO    H5 3528   0.603   4.145   2.459  0.4503  1.6426  3.6945
  322DMSO    H6 3529   0.671   4.306   2.480 -1.6416  2.5945 -1.9206
  322DMSO    O1 3530   0.848   4.171   2.288 -0.5145 -0.3488 -0.4588
  323DMSO    C1 3531   3.125   0.095   2.101 -0.4471 -0.2678 -0.0756
  323DMSO    H1 3532   3.130   0.112   1.993  1.4173  2.6578  0.3863
  323DMSO    H2 3533   3.050   0.016   2.114  0.9197 -1.7193 -0.5787
  323DMSO    H3 3534   3.118   0.189   2.156  1.0993 -0.5899  0.7207
  323DMSO    S1 3535   3.264   0.009   2.161  0.1652 -0.1061 -0.3889
  323DMSO    C2 3536   3.223  -0.002   2.337  0.5376  0.0276 -0.7092
  323DMSO    H4 3537   3.115  -0.020   2.343  0.7045 -0.9154 -0.2782
  323DMSO    H5 3538   3.266  -0.094   2.378 -1.5660  0.8573  4.1511
  323DMSO    H6 3539   3.250   0.087   2.394 -0.3998 -0.4116  0.4949
  323DMSO    O1 3540   3.383   0.097   2.167  0.4649  0.1606  0.2935
  324DMSO    C1 3541   3.536   3.142   3.601 -0.0839 -0.2825 -0.4783
  324DMSO    H1 3542   3.640   3.162   3.576  0.2149 -1.7425 -0.4571
  324DMSO    H2 3543   3.546   3.133   3.709  0.2261  3.6099 -0.0475
  324DMSO    H3 3544   3.505   3.051   3.548  0.6020 -1.5891  1.2696
  324DMSO    S1 3545   3.426   3.267   3.550  0.2881 -0.2977  0.0047
  324DMSO    C2 3546   3.501   3.301   3.393 -0.1721  0.0328 -0.2281
  324DMSO    H4 3547   3.605   3.327   3.411  0.2568  0.7032 -3.1676
  324DMSO    H5 3548   3.497   3.214   3.328  1.8598  0.8303 -1.5121
  324DMSO    H6 3549   3.443   3.381   3.345  0.5508 -1.0514 -3.0952
  324DMSO    O1 3550   3.476   3.381   3.634 -0.3885 -0.6150 -0.2230
  325DMSO    C1 3551   2.332   3.868   1.585  0.0552 -0.2696 -0.2712
  325DMSO    H1 3552   2.391   3.808   1.515 -0.2067 -0.8760  0.0179
  325DMSO    H2 3553   2.346   3.841   1.690  1.0018  3.5552  0.7423
  325DMSO    H3 3554   2.229   3.862   1.550 -0.1384  0.5945  0.1281
  325DMSO    S1 3555   2.407   4.030   1.561  0.4354  0.5242 -0.0063
  325DMSO    C2 3556   2.426   4.021   1.375 -0.0557  0.1826  0.0347
  325DMSO    H4 3557   2.430   4.116   1.321 -0.1295  0.0927 -0.1300
  325DMSO    H5 3558   2.502   3.949   1.342 -0.6800 -0.6076  0.3074
  325DMSO    H6 3559   2.332   3.976   1.343  0.8763 -0.4333 -2.0465
  325DMSO    O1 3560   2.547   3.999   1.611 -0.0114 -0.4421  0.2797
  326DMSO    C1 3561   2.775   5.893   2.957  0.1955 -0.4657 -1.0192
  326DMSO    H1 3562   2.809   5.853   2.861 -0.0339  0.2829 -1.4165
  326DMSO    H2 3563   2.695   5.830   2.998  0.3669 -1.0789 -1.6197
  326DMSO    H3 3564   2.725   5.990   2.948  2.0233  0.5739 -0.4740
  326DMSO    S1 3565   2.912   5.900   3.059 -0.0249 -0.3469 -0.2219
  326DMSO    C2 3566   2.824   5.932   3.212 -0.0484 -0.7415 -0.1960
  326DMSO    H4 3567   2.767   6.025   3.208  0.4676 -0.4032  0.1972
  326DMSO    H5 3568   2.751   5.854   3.234  0.2261 -0.5193  1.6996
  326DMSO    H6 3569   2.900   5.942   3.289  1.9978 -2.0553 -1.9249
  326DMSO    O1 3570   2.977   6.031   3.038 -0.3157  0.5339  0.4404
  327DMSO    C1 3571   4.177   4.427   5.892  0.5494 -0.3761 -0.4126
  327DMSO    H1 3572   4.165   4.324   5.926  1.3361 -0.0501  0.8968
  327DMSO    H2 3573   4.077   4.459   5.862  0.8097  1.1787  0.3156
  327DMSO    H3 3574   4.255   4.442   5.816  0.0505 -0.2404 -0.9060
  327DMSO    S1 3575   4.202   4.513   6.045 -0.1110  0.3502  0.5983
  327DMSO    C2 3576   4.273   4.658   5.978 -0.2149  0.0607 -0.0853
  327DMSO    H4 3577   4.215   4.706   5.898  1.5741  0.6951 -1.0464
  327DMSO    H5 3578   4.288   4.730   6.059 -1.8826  1.0968 -0.6378
  327DMSO    H6 3579   4.363   4.623   5.927 -1.8097 -3.1627 -0.9787
  327DMSO    O1 3580   4.319   4.442   6.098 -0.6433 -0.3477  0.0413
  328DMSO    C1 3581   1.638   2.463   4.130  0.7734 -0.3044 -0.0992
  328DMSO    H1 3582   1.723   2.475   4.063  0.4489 -4.0685 -1.4550
  328DMSO    H2 3583   1.657   2.505   4.229  0.4447  0.7576 -0.4766
  328DMSO    H3 3584   1.602   2.360   4.128 -3.5542  1.0077 -1.9084
  328DMSO    S1 3585   1.499   2.559   4.062 -0.1055 -0.0788  0.2349
  328DMSO    C2 3586   1.464   2.444   3.929 -0.1275 -0.8681  0.3711
  328DMSO    H4 3587   1.420   2.363   3.988  1.6852 -0.9531  1.6588
  328DMSO    H5 3588   1.398   2.492   3.856  1.9913 -0.0129 -1.0742
  328DMSO    H6 3589   1.561   2.421   3.884 -0.2690 -1.9483  0.6000
  328DMSO    O1 3590   1.566   2.661   3.975  0.2853  0.2631 -0.7386
  329DMSO    C1 3591   1.654   4.273   2.200 -0.0234 -0.2506  0.4290
  329DMSO    H1 3592   1.699   4.185   2.246  0.2697 -0.0985  0.4311
  329DMSO    H2 3593   1.641   4.344   2.282 -0.6155  1.2119 -0.8821
  329DMSO    H3 3594   1.564   4.253   2.142 -0.1637 -0.1372  0.6051
  329DMSO    S1 3595   1.775   4.337   2.084  0.2464 -0.1388 -0.0274
  329DMSO    C2 3596   1.797   4.192   1.987 -0.6197 -0.3940 -0.1946
  329DMSO    H4 3597   1.819   4.107   2.051  1.2833  0.1169 -0.1117
  329DMSO    H5 3598   1.708   4.165   1.930 -0.1741  2.3115 -2.4037
  329DMSO    H6 3599   1.880   4.217   1.920 -1.4195  2.6342 -0.2050
  329DMSO    O1 3600   1.899   4.358   2.158 -0.2944  0.1316  0.1294
  330DMSO    C1 3601   0.194   4.158   2.793  0.4333  0.6242 -0.3019
  330DMSO    H1 3602   0.126   4.229   2.840  1.2113  1.9080 -1.0405
  330DMSO    H2 3603   0.126   4.106   2.726  0.4371  0.0417  0.1464
  330DMSO    H3 3604   0.230   4.089   2.869 -2.5461 -1.5505 -0.7239
  330DMSO    S1 3605   0.319   4.230   2.697 -0.1009  0.0812  0.0049
  330DMSO    C2 3606   0.237   4.255   2.539 -0.4193 -0.1696  0.3705
  330DMSO    H4 3607   0.140   4.303   2.555 -1.3349 -1.2009 -1.6766
  330DMSO    H5 3608   0.304   4.322   2.486  0.7001 -0.8435  0.8814
  330DMSO    H6 3609   0.220   4.163   2.482  0.1444 -0.5402  0.7854
  330DMSO    O1 3610   0.394   4.104   2.677  0.2064 -0.0196  0.1134
  331DMSO    C1 3611   0.547   0.153   1.520  0.2980  0.3642 -0.3479
  331DMSO    H1 3612   0.561   0.066   1.585  0.1608  0.0796 -0.6929
  331DMSO    H2 3613   0.643   0.200   1.497  0.8939 -0.0512  1.1948
  331DMSO    H3 3614   0.493   0.235   1.569  1.0666  0.5478  0.2013
  331DMSO    S1 3615   0.468   0.113   1.358 -0.4264 -0.2412 -0.2668
  331DMSO    C2 3616   0.474   0.281   1.294 -0.4359  0.4351 -0.5868
  331DMSO    H4 3617   0.417   0.293   1.201 -1.0511  1.7160 -0.0701
  331DMSO    H5 3618   0.424   0.338   1.372  0.0617 -0.8145  0.6810
  331DMSO    H6 3619   0.580   0.306   1.287 -0.4093  0.1549 -1.3728
  331DMSO    O1 3620   0.325   0.103   1.394 -0.1221  0.0059 -0.1464
  332DMSO    C1 3621   1.441   1.620   3.681 -0.2510  0.0497 -0.1641
  332DMSO    H1 3622   1.438   1.729   3.688  1.6544  0.1366 -0.2094
  332DMSO    H2 3623   1.449   1.590   3.576  0.4699 -0.4871  0.0328
  332DMSO    H3 3624   1.355   1.575   3.730 -0.7749  2.7621  1.6335
  332DMSO    S1 3625   1.587   1.570   3.767 -0.1468 -0.2226  0.0282
  332DMSO    C2 3626   1.542   1.652   3.922  0.2939 -0.0147 -1.0537
  332DMSO    H4 3627   1.452   1.606   3.963  0.4849 -1.3349 -2.0505
  332DMSO    H5 3628   1.621   1.633   3.995  0.6641 -0.2583 -1.5076
  332DMSO    H6 3629   1.524   1.759   3.911 -0.0201  0.1979  1.0693
  332DMSO    O1 3630   1.697   1.653   3.714 -0.5341 -0.6577  0.0221
  333DMSO    C1 3631   0.916   3.676   0.419 -0.2727  0.2423  0.1240
  333DMSO    H1 3632   0.821   3.632   0.451 -0.1053 -0.0158  0.2729
  333DMSO    H2 3633   0.922   3.756   0.493 -1.5409 -0.4719  1.0418
  333DMSO    H3 3634   0.906   3.702   0.314 -3.1626  0.3791  0.3564
  333DMSO    S1 3635   1.053   3.563   0.460  0.0752  0.3617  0.3502
  333DMSO    C2 3636   1.156   3.689   0.527  0.1918  0.0649  0.3391
  333DMSO    H4 3637   1.164   3.765   0.449 -1.2832  0.2601  0.3403
  333DMSO    H5 3638   1.116   3.737   0.616 -0.1328  0.6064 -0.0934
  333DMSO    H6 3639   1.254   3.650   0.555 -0.5065 -0.6211  1.9466
  333DMSO    O1 3640   1.118   3.525   0.333 -0.0142  0.4513 -0.0118
  334DMSO    C1 3641   1.266   0.867   0.603  0.4461  0.1166 -1.1238
  334DMSO    H1 3642   1.285   0.794   0.525  1.0063 -0.6263 -0.3053
  334DMSO    H2 3643   1.212   0.945   0.548 -0.2857 -0.9401 -1.9519
  334DMSO    H3 3644   1.350   0.902   0.663 -1.3757 -1.3393  2.6526
  334DMSO    S1 3645   1.169   0.785   0.732 -0.1572 -0.0649  0.2830
  334DMSO    C2 3646   1.037   0.756   0.618  0.0081  0.0601 -0.1194
  334DMSO    H4 3647   1.068   0.678   0.547  0.4894 -0.1122  0.2670
  334DMSO    H5 3648   0.944   0.723   0.665 -0.4660  0.0899 -1.0127
  334DMSO    H6 3649   1.003   0.844   0.563  0.0812 -0.3958 -0.9136
  334DMSO    O1 3650   1.110   0.891   0.819 -0.1254 -0.0134 -0.0215
  335DMSO    C1 3651   4.410   0.852   0.335 -0.1695 -0.0439  0.1654
  335DMSO    H1 3652   4.437   0.771   0.267  2.8202  0.0379  1.0805
  335DMSO    H2 3653   4.485   0.846   0.415  0.2061  0.4027 -0.1500
  335DMSO    H3 3654   4.313   0.823   0.375  0.2290  0.3307  1.4824
  335DMSO    S1 3655   4.405   1.012   0.246 -0.4034 -0.2677  0.5415
  335DMSO    C2 3656   4.259   0.962   0.139  0.3081 -0.0886  0.2694
  335DMSO    H4 3657   4.297   0.909   0.051  3.0191  0.3585  1.0596
  335DMSO    H5 3658   4.192   0.891   0.188  0.1700 -1.7413 -2.1120
  335DMSO    H6 3659   4.212   1.058   0.115  2.3025  0.9536  0.2594
  335DMSO    O1 3660   4.519   1.024   0.158 -0.0261 -0.2332 -0.2689
  336DMSO    C1 3661   2.124   3.020   2.849  0.7553 -0.1738 -0.5043
  336DMSO    H1 3662   2.186   2.932   2.870 -1.2588 -1.2054  1.6668
  336DMSO    H2 3663   2.175   3.093   2.786 -0.4934 -0.2470 -1.6382
  336DMSO    H3 3664   2.085   3.064   2.941 -1.3763 -0.6035 -1.1464
  336DMSO    S1 3665   1.981   2.971   2.754 -0.1590 -0.1909 -0.0254
  336DMSO    C2 3666   2.064   3.009   2.599  0.7494 -0.3414 -0.2811
  336DMSO    H4 3667   1.993   2.981   2.521  0.7782 -1.5677  0.1123
  336DMSO    H5 3668   2.087   3.115   2.581 -0.3922  0.0423  0.3623
  336DMSO    H6 3669   2.152   2.945   2.592  2.5977  2.0400 -0.0874
  336DMSO    O1 3670   1.883   3.085   2.780 -0.2174 -0.2456  0.3177
  337DMSO    C1 3671   2.947   3.058   3.307  0.4495  0.2660 -0.2901
  337DMSO    H1 3672   2.899   3.031   3.401  1.0091  0.5780  0.0918
  337DMSO    H2 3673   2.935   3.162   3.274  0.4455 -0.4078 -2.5932
  337DMSO    H3 3674   2.915   2.986   3.231 -0.7685  0.4598  0.0223
  337DMSO    S1 3675   3.126   3.051   3.322 -0.0690 -0.3793  0.1829
  337DMSO    C2 3676   3.129   2.882   3.372 -0.0516  0.6949  0.1189
  337DMSO    H4 3677   3.064   2.824   3.306 -0.2389 -0.4188  1.2360
  337DMSO    H5 3678   3.223   2.829   3.357 -1.8519 -2.5782 -0.5350
  337DMSO    H6 3679   3.099   2.876   3.477 -1.8484  2.3963 -0.2235
  337DMSO    O1 3680   3.157   3.123   3.447 -0.9062 -0.1087 -0.1428
  338DMSO    C1 3681   3.491   4.604   0.393 -0.1298 -0.1084 -0.4942
  338DMSO    H1 3682   3.401   4.544   0.402 -0.4628  0.2793 -1.1498
  338DMSO    H2 3683   3.585   4.552   0.412 -0.1275 -0.3042 -1.0368
  338DMSO    H3 3684   3.481   4.692   0.457  0.1671 -1.7425  1.8945
  338DMSO    S1 3685   3.485   4.633   0.218 -0.1140  0.0957  0.0299
  338DMSO    C2 3686   3.308   4.630   0.194 -0.5425  0.6374 -0.5342
  338DMSO    H4 3687   3.284   4.534   0.242  1.9689  0.4034  0.4241
  338DMSO    H5 3688   3.253   4.713   0.239 -1.6930 -0.7423  0.7006
  338DMSO    H6 3689   3.279   4.624   0.089  0.2902  0.0493 -0.7457
  338DMSO    O1 3690   3.511   4.499   0.162 -0.3489  0.5229 -0.2478
  339DMSO    C1 3691   2.430   0.280   2.574  1.1718  0.0667  0.4167
  339DMSO    H1 3692   2.340   0.331   2.609 -0.9418 -3.4120  0.5521
  339DMSO    H2 3693   2.487   0.346   2.508  0.8038 -0.7795 -0.7942
  339DMSO    H3 3694   2.413   0.186   2.520  0.8379 -1.3758  2.8775
  339DMSO    S1 3695   2.527   0.214   2.714  0.2704  0.0968  0.0635
  339DMSO    C2 3696   2.619   0.365   2.734 -0.6048  0.2904  0.1378
  339DMSO    H4 3697   2.649   0.370   2.839 -1.2038  0.5156  0.3008
  339DMSO    H5 3698   2.708   0.353   2.672  0.5081 -0.5288  1.8126
  339DMSO    H6 3699   2.550   0.447   2.711 -1.1631 -0.0034  0.7302
  339DMSO    O1 3700   2.624   0.121   2.646 -0.0124 -0.5803 -0.0618
  340DMSO    C1 3701   1.395   3.879   5.191 -0.1712  0.2113 -0.0763
  340DMSO    H1 3702   1.343   3.791   5.227 -0.4154  0.7102  0.8191
  340DMSO    H2 3703   1.458   3.927   5.266  0.7542 -0.8046 -0.1854
  340DMSO    H3 3704   1.349   3.943   5.115  2.9130  2.4349 -0.2877
  340DMSO    S1 3705   1.518   3.805   5.077  0.2742 -0.5796  0.1944
  340DMSO    C2 3706   1.557   3.945   4.973 -0.1650  0.0582  0.4601
  340DMSO    H4 3707   1.622   3.900   4.897 -0.6092 -2.4023  1.4495
  340DMSO    H5 3708   1.466   3.995   4.939 -0.5665  0.4207  1.9916
  340DMSO    H6 3709   1.609   4.020   5.033 -1.2053  1.5837 -0.4782
  340DMSO    O1 3710   1.434   3.726   4.984 -0.1749 -0.2726 -0.3481
  341DMSO    C1 3711   0.913   4.210   0.702 -0.4886  0.3200  0.2000
  341DMSO    H1 3712   0.819   4.241   0.655  1.1070  1.5667 -2.4263
  341DMSO    H2 3713   0.917   4.263   0.797 -0.3448  0.6481  0.0122
  341DMSO    H3 3714   0.996   4.238   0.636  0.4959 -0.0865  1.2326
  341DMSO    S1 3715   0.922   4.032   0.726 -0.2720  0.0197  0.0183
  341DMSO    C2 3716   1.093   4.021   0.755 -0.4263  0.1381 -0.4837
  341DMSO    H4 3717   1.151   4.048   0.667 -1.0043 -0.4074 -1.0458
  341DMSO    H5 3718   1.115   4.097   0.830  0.3934 -0.6027  0.0401
  341DMSO    H6 3719   1.132   3.924   0.788  2.5522  0.2571 -3.1186
  341DMSO    O1 3720   0.924   3.963   0.592  0.0548 -0.0960 -0.1891
  342DMSO    C1 3721   1.339   0.705   2.890 -0.4236  0.0352 -0.3410
  342DMSO    H1 3722   1.234   0.718   2.917 -0.6109 -1.0501 -0.5180
  342DMSO    H2 3723   1.359   0.749   2.792  0.7260 -0.8197 -0.5132
  342DMSO    H3 3724   1.358   0.597   2.889 -2.3358 -0.3366  0.1747
  342DMSO    S1 3725   1.443   0.792   3.015 -0.1589  0.5138  0.6570
  342DMSO    C2 3726   1.408   0.958   2.951 -0.5042  0.3984  0.2838
  342DMSO    H4 3727   1.394   0.948   2.843 -0.8847 -1.7987  0.4888
  342DMSO    H5 3728   1.320   0.992   3.007  0.1524  1.6694  0.5859
  342DMSO    H6 3729   1.498   1.015   2.975 -0.6162 -0.3425  2.7798
  342DMSO    O1 3730   1.575   0.753   2.960 -0.3415  0.3758  0.1664
  343DMSO    C1 3731   2.254   2.332   0.157  0.4959 -0.2709  0.5128
  343DMSO    H1 3732   2.247   2.252   0.232  1.2603 -1.7754 -0.9631
  343DMSO    H2 3733   2.160   2.364   0.111 -0.2576 -1.0137  1.4916
  343DMSO    H3 3734   2.324   2.298   0.081 -2.6972 -1.3132 -2.2048
  343DMSO    S1 3735   2.305   2.474   0.247  0.1596  0.2486  0.1904
  343DMSO    C2 3736   2.157   2.506   0.353 -0.2406  0.5268 -0.3182
  343DMSO    H4 3737   2.177   2.591   0.419  2.9145 -0.0484 -0.3848
  343DMSO    H5 3738   2.067   2.517   0.293 -1.5269  1.9613  1.7458
  343DMSO    H6 3739   2.143   2.413   0.408  1.2062 -0.1295 -1.0054
  343DMSO    O1 3740   2.314   2.581   0.138 -0.0075  0.2128  0.2235
  344DMSO    C1 3741   3.187   1.090   0.013 -0.5756 -0.1370  0.1711
  344DMSO    H1 3742   3.109   1.027  -0.030 -0.3463  0.3286 -0.9567
  344DMSO    H2 3743   3.172   1.110   0.119  0.5997  0.4673  0.2338
  344DMSO    H3 3744   3.190   1.189  -0.033 -3.9546 -0.6009 -1.3594
  344DMSO    S1 3745   3.341   1.009  -0.029 -0.0725  0.2264 -0.0342
  344DMSO    C2 3746   3.318   0.881   0.102 -0.3734 -0.1986  0.3275
  344DMSO    H4 3747   3.236   0.822   0.061  0.2569 -0.4029 -0.6700
  344DMSO    H5 3748   3.413   0.828   0.093  0.2970  1.3193 -4.7742
  344DMSO    H6 3749   3.312   0.922   0.203  2.7400 -3.9336  2.2909
  344DMSO    O1 3750   3.442   1.107   0.022  0.1155  0.1806  0.1446
  345DMSO    C1 3751   1.357   1.622   1.902  0.3324 -0.6111 -0.0105
  345DMSO    H1 3752   1.277   1.578   1.842  0.3238  0.5043 -0.8447
  345DMSO    H2 3753   1.447   1.621   1.841  0.2866  0.6895 -0.1257
  345DMSO    H3 3754   1.360   1.552   1.986 -2.1263 -2.1556 -1.0825
  345DMSO    S1 3755   1.312   1.782   1.952  0.0038  0.1750  0.0146
  345DMSO    C2 3756   1.467   1.802   2.056  0.2461  0.4505 -0.2213
  345DMSO    H4 3757   1.455   1.903   2.094  0.8887  0.1706  0.7613
  345DMSO    H5 3758   1.459   1.720   2.127  0.9769  0.0883 -0.5353
  345DMSO    H6 3759   1.551   1.798   1.985 -0.7411  2.1189 -1.5759
  345DMSO    O1 3760   1.209   1.751   2.056 -0.2203 -0.1714 -0.4981
  346DMSO    C1 3761   4.531   3.755   3.881  0.2395  0.3159 -0.6856
  346DMSO    H1 3762   4.492   3.657   3.910  1.5815 -0.6886 -2.1578
  346DMSO    H2 3763   4.618   3.763   3.946 -1.8088 -2.8629  2.8461
  346DMSO    H3 3764   4.453   3.829   3.903  1.5828  1.0522  1.9229
  346DMSO    S1 3765   4.578   3.743   3.706  0.2521 -0.2384 -0.2252
  346DMSO    C2 3766   4.597   3.919   3.681 -0.5676  0.2626  0.1207
  346DMSO    H4 3767   4.497   3.963   3.687 -0.1249  1.0803  2.4597
  346DMSO    H5 3768   4.658   3.964   3.759  0.9005 -2.1541  0.4709
  346DMSO    H6 3769   4.642   3.929   3.582  0.3046 -0.8979  0.3752
  346DMSO    O1 3770   4.459   3.725   3.615  0.0894 -0.2283 -0.1751
  347DMSO    C1 3771   4.069   3.540   1.826  0.2223 -0.1540  0.0633
  347DMSO    H1 3772   4.174   3.549   1.797 -0.0602  0.4497 -0.7900
  347DMSO    H2 3773   4.033   3.641   1.850  0.5499  0.2327 -1.0223
  347DMSO    H3 3774   4.060   3.469   1.909 -0.0946 -0.8425 -0.5512
  347DMSO    S1 3775   3.965   3.491   1.687 -0.2801  0.1193 -0.3116
  347DMSO    C2 3776   4.032   3.323   1.685 -0.3377 -0.5550  0.0301
  347DMSO    H4 3777   4.140   3.330   1.676 -0.0127 -2.4191  1.8127
  347DMSO    H5 3778   4.001   3.279   1.780 -1.1072  0.1643  0.1259
  347DMSO    H6 3779   3.984   3.272   1.601 -0.4443  0.2347 -0.3946
  347DMSO    O1 3780   4.031   3.550   1.564  0.6323 -0.2334  0.0754
  348DMSO    C1 3781   2.049   0.177   1.145  0.4144  0.2568 -0.5012
  348DMSO    H1 3782   2.155   0.201   1.148  0.4263  0.1366  0.1404
  348DMSO    H2 3783   2.023   0.100   1.218  0.1494 -0.5181 -1.3913
  348DMSO    H3 3784   2.025   0.139   1.046 -1.3020  2.1970 -0.9108
  348DMSO    S1 3785   1.971   0.330   1.168 -0.4903  0.2663  0.3554
  348DMSO    C2 3786   2.030   0.357   1.336 -0.0265  0.6655  0.0826
  348DMSO    H4 3787   2.017   0.461   1.367  1.0069  0.9011 -0.2397
  348DMSO    H5 3788   1.977   0.294   1.408  0.4212  0.8717  0.5997
  348DMSO    H6 3789   2.135   0.328   1.336 -0.8242 -2.6060 -0.0389
  348DMSO    O1 3790   1.823   0.318   1.172  0.4693 -0.9101  0.6371
  349DMSO    C1 3791   0.753   5.859   5.379 -0.0560  0.6216 -0.0872
  349DMSO    H1 3792   0.682   5.937   5.408 -2.2756 -1.6688  0.9859
  349DMSO    H2 3793   0.848   5.895   5.337  0.0953  0.2457 -0.0684
  349DMSO    H3 3794   0.699   5.807   5.300  0.0082  0.8667 -0.2937
  349DMSO    S1 3795   0.778   5.745   5.514  0.4884  0.0839 -0.1602
  349DMSO    C2 3796   0.841   5.626   5.405  0.8270  0.2441  0.2682
  349DMSO    H4 3797   0.944   5.651   5.379  0.7415  1.3720  0.9582
  349DMSO    H5 3798   0.831   5.524   5.444 -0.4129  0.6617  1.1214
  349DMSO    H6 3799   0.774   5.632   5.319 -0.3803 -0.2448  1.1274
  349DMSO    O1 3800   0.636   5.698   5.521 -0.2613 -0.3502  0.5055
  350DMSO    C1 3801   3.103   4.227   1.078 -0.4129  0.0107 -0.4574
  350DMSO    H1 3802   3.047   4.314   1.115 -0.2659 -0.0372 -0.1222
  350DMSO    H2 3803   3.146   4.169   1.159 -2.7852 -2.1037 -0.5679
  350DMSO    H3 3804   3.179   4.256   1.006  1.5963  0.5027  1.7614
  350DMSO    S1 3805   2.985   4.136   0.993  0.3254  0.4361 -0.0930
  350DMSO    C2 3806   2.957   4.285   0.896  0.8326 -0.0101  0.1259
  350DMSO    H4 3807   3.048   4.311   0.840 -0.3714 -0.0702 -1.9810
  350DMSO    H5 3808   2.880   4.265   0.820  2.3332 -1.2061 -1.1720
  350DMSO    H6 3809   2.925   4.371   0.955  2.0760  0.1593  0.5724
  350DMSO    O1 3810   2.868   4.129   1.089  0.4066 -0.4205 -0.1521
  351DMSO    C1 3811   4.621   4.396   3.105 -0.1092  0.6143 -0.4964
  351DMSO    H1 3812   4.552   4.381   3.188 -0.7420  1.4696 -0.8458
  351DMSO    H2 3813   4.721   4.365   3.136 -1.1689 -1.5463  1.0149
  351DMSO    H3 3814   4.625   4.500   3.069 -0.7713  2.0499  3.1086
  351DMSO    S1 3815   4.579   4.282   2.973 -0.0627 -0.2913 -0.1061
  351DMSO    C2 3816   4.445   4.372   2.881 -0.7203  0.4681 -0.4565
  351DMSO    H4 3817   4.393   4.315   2.804  1.8973  0.7385 -2.5912
  351DMSO    H5 3818   4.373   4.418   2.950 -0.4934  1.0554 -0.5996
  351DMSO    H6 3819   4.496   4.453   2.828  1.9631 -0.5483  0.3915
  351DMSO    O1 3820   4.495   4.184   3.051 -0.1624  0.2846 -0.2119
  352DMSO    C1 3821   2.174   1.649   1.613  0.6728  0.1582  0.1339
  352DMSO    H1 3822   2.128   1.551   1.622  1.9590 -0.5000 -0.1689
  352DMSO    H2 3823   2.156   1.681   1.510  1.1008 -0.7744 -0.2421
  352DMSO    H3 3824   2.282   1.640   1.632  0.8470  1.0876 -0.3494
  352DMSO    S1 3825   2.106   1.761   1.731  0.1540  0.0085 -0.3867
  352DMSO    C2 3826   1.945   1.711   1.688  0.3447  0.3295  0.4585
  352DMSO    H4 3827   1.911   1.769   1.602 -0.0672  1.3833  1.3123
  352DMSO    H5 3828   1.934   1.603   1.675 -0.1413  0.4165  0.0937
  352DMSO    H6 3829   1.887   1.734   1.777 -0.8933 -1.4846  0.1770
  352DMSO    O1 3830   2.107   1.892   1.664 -0.3023 -0.3433  0.0149
  353DMSO    C1 3831   3.358   2.532   4.023 -0.2017  0.2547  0.1776
  353DMSO    H1 3832   3.410   2.619   4.064  0.5269  0.3206 -0.8431
  353DMSO    H2 3833   3.306   2.488   4.108 -1.9250  1.0147 -0.4280
  353DMSO    H3 3834   3.422   2.465   3.965 -1.3841  1.3453 -2.6132
  353DMSO    S1 3835   3.241   2.600   3.910  0.0732 -0.2656  0.4756
  353DMSO    C2 3836   3.176   2.455   3.849  0.1241  0.1981 -0.3805
  353DMSO    H4 3837   3.248   2.376   3.827  0.2278  0.3102 -0.4406
  353DMSO    H5 3838   3.113   2.400   3.919  0.4610 -0.3297 -0.4826
  353DMSO    H6 3839   3.128   2.478   3.754  0.0236  0.5567 -0.2477
  353DMSO    O1 3840   3.336   2.642   3.796 -0.3639 -0.2584 -0.3735
  354DMSO    C1 3841   4.181   3.980   4.657  0.3658  0.0455  0.5068
  354DMSO    H1 3842   4.090   4.032   4.689 -0.9424 -1.0797 -1.2071
  354DMSO    H2 3843   4.149   3.906   4.583  0.6598  0.7532 -0.3497
  354DMSO    H3 3844   4.251   3.944   4.733 -0.2951  0.0710  1.1396
  354DMSO    S1 3845   4.280   4.119   4.603  0.4288  0.1287 -0.0115
  354DMSO    C2 3846   4.146   4.232   4.588  0.7194  0.3222  0.2963
  354DMSO    H4 3847   4.178   4.319   4.530  1.2977  1.0405  1.6409
  354DMSO    H5 3848   4.055   4.183   4.552  0.9990 -1.1870  1.5332
  354DMSO    H6 3849   4.122   4.276   4.685  2.1597 -1.0149  1.3102
  354DMSO    O1 3850   4.289   4.077   4.457  0.3373  0.5852 -0.5817
  355DMSO    C1 3851   1.939   1.917   3.914  0.6350  0.2445 -0.0991
  355DMSO    H1 3852   1.940   2.015   3.961  2.1096  0.4037 -0.4273
  355DMSO    H2 3853   1.838   1.874   3.921  0.5880  0.2480 -0.6569
  355DMSO    H3 3854   2.016   1.851   3.955  1.8277  2.0224  0.6481
  355DMSO    S1 3855   1.957   1.950   3.729 -0.1457  0.4013 -0.1607
  355DMSO    C2 3856   2.035   1.790   3.706 -0.0737  0.6220 -0.5323
  355DMSO    H4 3857   1.968   1.714   3.746 -0.0600  0.8016 -0.1675
  355DMSO    H5 3858   2.073   1.759   3.608 -2.4138 -0.0829 -1.2648
  355DMSO    H6 3859   2.126   1.789   3.768 -0.9685  0.5125  0.8224
  355DMSO    O1 3860   2.073   2.041   3.721 -0.7648 -0.5826 -0.1921
  356DMSO    C1 3861   1.823   4.159   5.922  0.2903 -1.0019 -0.2576
  356DMSO    H1 3862   1.911   4.112   5.876 -0.9442 -3.0088 -0.6803
  356DMSO    H2 3863   1.745   4.180   5.849  0.3426  1.3043  0.2884
  356DMSO    H3 3864   1.837   4.249   5.981  0.6687 -0.8327 -0.5962
  356DMSO    S1 3865   1.791   4.035   6.039  0.2154 -0.1437 -0.5187
  356DMSO    C2 3866   1.653   4.115   6.116 -0.1404  0.2537 -0.6847
  356DMSO    H4 3867   1.612   4.044   6.188  0.0650  0.6334 -0.1870
  356DMSO    H5 3868   1.679   4.212   6.159 -1.3356  0.0745  0.4943
  356DMSO    H6 3869   1.572   4.123   6.043 -0.6088 -3.3074 -0.7153
  356DMSO    O1 3870   1.894   4.045   6.148 -0.4131 -0.1640 -0.1193
  357DMSO    C1 3871   2.014   4.537   3.486 -0.3422 -0.2534  0.0282
  357DMSO    H1 3872   2.121   4.557   3.477 -0.7416  4.2839  2.5796
  357DMSO    H2 3873   1.961   4.630   3.509  0.1441  0.2105 -0.6767
  357DMSO    H3 3874   2.004   4.457   3.560 -0.6476 -2.0878 -1.8774
  357DMSO    S1 3875   1.967   4.480   3.323  0.2335 -0.0623  0.7577
  357DMSO    C2 3876   1.792   4.504   3.354 -0.5306 -0.2421 -0.3043
  357DMSO    H4 3877   1.770   4.611   3.350  3.5091  0.7627 -0.0406
  357DMSO    H5 3878   1.742   4.459   3.268 -0.5728 -2.9283  1.0298
  357DMSO    H6 3879   1.754   4.461   3.447 -2.3541 -0.8956 -1.3073
  357DMSO    O1 3880   1.988   4.336   3.334 -0.5370  0.2298  0.0935
  358DMSO    C1 3881   1.658   0.193   2.666  1.2864  0.0341  0.2247
  358DMSO    H1 3882   1.678   0.298   2.640  1.5625  0.0113  0.3360
  358DMSO    H2 3883   1.746   0.129   2.656  1.0678 -0.5048  1.5470
  358DMSO    H3 3884   1.577   0.163   2.599  1.3556  0.8876 -0.2508
  358DMSO    S1 3885   1.618   0.182   2.836  0.4210 -0.2888  0.0528
  358DMSO    C2 3886   1.485   0.305   2.843 -0.5752 -0.0721  0.4261
  358DMSO    H4 3887   1.397   0.242   2.829  0.0362 -0.7531 -0.4603
  358DMSO    H5 3888   1.484   0.340   2.947 -1.0480  0.2162  0.3273
  358DMSO    H6 3889   1.494   0.389   2.773 -0.5548 -0.9653 -0.6696
  358DMSO    O1 3890   1.731   0.257   2.912  0.2103  0.0548  0.1863
  359DMSO    C1 3891   2.626   0.640   2.238 -0.0266  0.3122 -0.5553
  359DMSO    H1 3892   2.610   0.734   2.292  1.7985 -0.5145  1.5511
  359DMSO    H2 3893   2.612   0.659   2.131 -0.1207  1.0901 -0.4154
  359DMSO    H3 3894   2.563   0.564   2.282 -0.0838  1.8890  2.3698
  359DMSO    S1 3895   2.803   0.611   2.286  0.1869 -0.1990  0.2419
  359DMSO    C2 3896   2.765   0.602   2.457 -0.2371 -0.0849 -0.5033
  359DMSO    H4 3897   2.857   0.601   2.515 -0.7178 -0.3069  0.2864
  359DMSO    H5 3898   2.714   0.694   2.487  0.4437 -0.4575  2.1142
  359DMSO    H6 3899   2.702   0.517   2.487  1.3160 -0.8583  0.7452
  359DMSO    O1 3900   2.862   0.744   2.258  0.4229  0.6779 -0.4709
  360DMSO    C1 3901   5.540   4.444   0.757 -0.4652 -0.0462  0.3841
  360DMSO    H1 3902   5.512   4.339   0.768  0.3337 -0.4107 -0.8498
  360DMSO    H2 3903   5.588   4.481   0.847 -2.3265  0.3315  1.2717
  360DMSO    H3 3904   5.459   4.505   0.716  0.4960  0.3692 -0.9723
  360DMSO    S1 3905   5.655   4.450   0.619 -0.0877 -0.1123 -0.1088
  360DMSO    C2 3906   5.756   4.308   0.680 -0.7235  0.4828 -0.0230
  360DMSO    H4 3907   5.778   4.326   0.785 -1.8143 -0.5688  0.4004
  360DMSO    H5 3908   5.686   4.226   0.662 -1.8728  0.8378  2.4983
  360DMSO    H6 3909   5.845   4.306   0.616 -1.0372  1.0204 -0.4945
  360DMSO    O1 3910   5.739   4.570   0.655 -0.4062  0.1004 -0.0864
  361DMSO    C1 3911   0.567   3.060   2.658 -0.1435  0.1772  0.2572
  361DMSO    H1 3912   0.511   3.150   2.683  1.4997  0.5371  3.1243
  361DMSO    H2 3913   0.501   2.977   2.628 -1.3968  2.0051 -2.4385
  361DMSO    H3 3914   0.630   3.024   2.740 -1.2004 -3.7707 -0.4538
  361DMSO    S1 3915   0.677   3.087   2.525 -0.4894 -0.0461  0.0643
  361DMSO    C2 3916   0.568   3.030   2.395 -0.3602  0.4494  1.2803
  361DMSO    H4 3917   0.604   3.061   2.296  2.4289  0.6366  2.2508
  361DMSO    H5 3918   0.550   2.922   2.399 -0.1805  0.4407  2.0199
  361DMSO    H6 3919   0.473   3.081   2.408 -1.5395 -1.4444  0.5761
  361DMSO    O1 3920   0.782   2.984   2.548 -0.1328 -0.2624  0.2534
  362DMSO    C1 3921   2.864   0.925   1.363 -0.0157 -0.5149  0.1541
  362DMSO    H1 3922   2.843   0.863   1.275  0.6412 -2.0782  1.0583
  362DMSO    H2 3923   2.900   0.863   1.445  1.5474  1.2878  0.8770
  362DMSO    H3 3924   2.779   0.984   1.400  0.5609  0.0114  0.6463
  362DMSO    S1 3925   2.989   1.043   1.325 -0.0759  0.1010  0.1297
  362DMSO    C2 3926   3.024   1.123   1.481  0.0740 -0.4240 -0.3159
  362DMSO    H4 3927   3.108   1.192   1.474 -0.3932  0.1071 -0.7634
  362DMSO    H5 3928   2.939   1.183   1.513  0.2880  1.1669 -2.4679
  362DMSO    H6 3929   3.045   1.047   1.557 -0.3399 -0.2185  0.0056
  362DMSO    O1 3930   2.913   1.143   1.245 -0.0686 -0.0045  0.1610
  363DMSO    C1 3931   1.135   2.361   0.437  0.1012  0.4204 -0.5321
  363DMSO    H1 3932   1.142   2.466   0.465 -2.2071  0.0787  1.7126
  363DMSO    H2 3933   1.103   2.345   0.333  0.9694  0.4501 -0.8094
  363DMSO    H3 3934   1.056   2.314   0.496  0.2659 -0.5056 -1.0290
  363DMSO    S1 3935   1.289   2.285   0.500 -0.3152  0.3893 -0.0337
  363DMSO    C2 3936   1.410   2.372   0.402 -0.2178  0.1041  0.1683
  363DMSO    H4 3937   1.494   2.304   0.416  0.3239  0.4308 -1.3124
  363DMSO    H5 3938   1.369   2.365   0.300 -0.5877  1.5156  0.1977
  363DMSO    H6 3939   1.438   2.471   0.437  1.6197 -0.6535  0.9567
  363DMSO    O1 3940   1.283   2.150   0.441  0.5332  0.2553  1.0327
  364DMSO    C1 3941   4.638   2.133   4.317  0.0123 -0.5170  0.0825
  364DMSO    H1 3942   4.668   2.205   4.394 -1.6637  0.2933  0.0216
  364DMSO    H2 3943   4.698   2.043   4.327 -1.9971 -1.9659 -0.2831
  364DMSO    H3 3944   4.652   2.184   4.221  0.9669  0.0432  0.5079
  364DMSO    S1 3945   4.468   2.097   4.345  0.0950 -0.2669 -0.0116
  364DMSO    C2 3946   4.442   2.016   4.193 -0.0305  0.4648  1.0616
  364DMSO    H4 3947   4.510   1.930   4.184 -0.9938 -0.3185  1.0979
  364DMSO    H5 3948   4.336   1.991   4.200 -0.1845  0.7892  0.0003
  364DMSO    H6 3949   4.445   2.085   4.109 -0.7116 -0.6614  0.0708
  364DMSO    O1 3950   4.380   2.210   4.329  0.6160  0.6908 -0.0418
  365DMSO    C1 3951   0.367   1.585   3.287 -0.3958  0.1062  0.2066
  365DMSO    H1 3952   0.415   1.657   3.221  0.7715 -2.3031 -1.7441
  365DMSO    H2 3953   0.261   1.578   3.260  0.1431 -2.1879 -1.6052
  365DMSO    H3 3954   0.384   1.598   3.394  0.9885  1.8522 -0.1847
  365DMSO    S1 3955   0.453   1.429   3.229 -0.4281  0.3630  0.4855
  365DMSO    C2 3956   0.619   1.504   3.250 -0.9849  0.0118  0.0479
  365DMSO    H4 3957   0.691   1.455   3.185  1.7957  2.5146  1.0337
  365DMSO    H5 3958   0.616   1.611   3.228 -1.6496 -0.0719 -0.3086
  365DMSO    H6 3959   0.645   1.488   3.355  1.5918  0.9257 -0.3935
  365DMSO    O1 3960   0.430   1.442   3.082  0.1946 -0.3049 -0.4360
  366DMSO    C1 3961   0.896   0.746   2.057 -0.2432 -0.4947 -0.4951
  366DMSO    H1 3962   0.919   0.840   2.006  1.2604 -0.1349  0.7575
  366DMSO    H2 3963   0.981   0.691   2.100 -0.4049 -0.3448  0.0260
  366DMSO    H3 3964   0.840   0.673   1.998 -2.7206  1.4088 -0.6461
  366DMSO    S1 3965   0.793   0.786   2.199  0.4537 -0.3755 -0.3415
  366DMSO    C2 3966   0.685   0.895   2.113  0.4188 -0.2307 -0.2462
  366DMSO    H4 3967   0.654   0.967   2.190 -0.6487  1.4208 -2.1380
  366DMSO    H5 3968   0.731   0.954   2.033 -0.4758  1.1997  0.2456
  366DMSO    H6 3969   0.599   0.844   2.070  1.1940 -1.2450 -0.6118
  366DMSO    O1 3970   0.885   0.873   2.279 -0.4956 -0.1074  0.5802
  367DMSO    C1 3971   3.118   3.976   0.407  0.6535  0.6115 -0.1010
  367DMSO    H1 3972   3.050   4.036   0.346  1.0390  1.2306  0.0655
  367DMSO    H2 3973   3.226   3.977   0.386  0.7432  1.4608  0.3526
  367DMSO    H3 3974   3.087   3.872   0.414 -0.4876  1.0266  1.6291
  367DMSO    S1 3975   3.086   4.051   0.556  0.0032 -0.0686  0.4380
  367DMSO    C2 3976   3.213   4.180   0.536 -0.1592  0.0440  0.2001
  367DMSO    H4 3977   3.207   4.245   0.624 -0.1321  1.0579 -0.5370
  367DMSO    H5 3978   3.311   4.133   0.522 -0.2408 -0.0290 -0.1306
  367DMSO    H6 3979   3.189   4.240   0.449  0.6480  0.6958  0.4181
  367DMSO    O1 3980   3.169   3.968   0.656  0.7306  0.4306 -0.2394
  368DMSO    C1 3981   1.480   0.375   1.055 -0.4029 -0.2175  0.1118
  368DMSO    H1 3982   1.552   0.378   1.137 -2.0702  0.9947  1.5994
  368DMSO    H2 3983   1.470   0.274   1.013 -0.1496  0.4607 -1.6717
  368DMSO    H3 3984   1.512   0.450   0.982  1.0550  0.3343  1.2763
  368DMSO    S1 3985   1.331   0.440   1.149 -0.4052 -0.0943  0.0792
  368DMSO    C2 3986   1.240   0.454   0.995  0.0731 -0.4900  0.7286
  368DMSO    H4 3987   1.236   0.359   0.940 -2.2159 -0.4832  0.7516
  368DMSO    H5 3988   1.136   0.470   1.027  0.1429 -2.7878  2.3268
  368DMSO    H6 3989   1.291   0.534   0.941  0.7547 -0.6034  1.2076
  368DMSO    O1 3990   1.370   0.579   1.191  0.1107  0.0100  0.2443
  369DMSO    C1 3991   4.345   3.930   0.619  0.2195  0.2509 -0.9415
  369DMSO    H1 3992   4.435   3.963   0.567  0.4048  2.5417  0.6448
  369DMSO    H2 3993   4.268   4.007   0.609 -1.2526 -0.9169  0.6836
  369DMSO    H3 3994   4.365   3.903   0.723  1.0796  1.6800 -0.7008
  369DMSO    S1 3995   4.279   3.789   0.533 -0.0855 -0.0867  0.2234
  369DMSO    C2 3996   4.217   3.688   0.662 -0.0641  0.0791  0.3919
  369DMSO    H4 3997   4.150   3.618   0.610  1.9545 -0.9248 -0.9773
  369DMSO    H5 3998   4.297   3.645   0.723 -1.1078  2.7518  4.0351
  369DMSO    H6 3999   4.159   3.755   0.727  0.3655 -0.2227  1.0987
  369DMSO    O1 4000   4.405   3.726   0.493 -0.4236  0.1424  0.1989
  370DMSO    C1 4001   1.382   0.953   5.884  0.3014 -0.0559 -0.4859
  370DMSO    H1 4002   1.343   0.888   5.962 -1.2450  0.0783 -1.1039
  370DMSO    H2 4003   1.489   0.938   5.871  0.6255  2.8215 -2.0539
  370DMSO    H3 4004   1.361   1.056   5.913  0.1146  0.1473 -1.3194
  370DMSO    S1 4005   1.290   0.928   5.729  0.1511 -0.9197 -0.0781
  370DMSO    C2 4006   1.228   0.771   5.770 -0.1503 -0.0887 -0.1698
  370DMSO    H4 4007   1.313   0.705   5.790  1.3299  0.8465 -2.7940
  370DMSO    H5 4008   1.171   0.795   5.860  1.0536  1.0025  0.3427
  370DMSO    H6 4009   1.176   0.730   5.683 -0.9447  0.4998  0.0155
  370DMSO    O1 4010   1.405   0.876   5.644  0.0749 -0.5288 -0.1562
  371DMSO    C1 4011   1.868   3.323   4.026  0.1819  0.5516  0.4108
  371DMSO    H1 4012   1.789   3.266   3.977 -0.2381  2.6779 -1.5275
  371DMSO    H2 4013   1.945   3.339   3.950 -0.4934 -1.1974 -0.6944
  371DMSO    H3 4014   1.910   3.267   4.110  1.3331 -1.9437 -1.6910
  371DMSO    S1 4015   1.791   3.473   4.088  0.3229 -0.0910  0.4912
  371DMSO    C2 4016   1.650   3.398   4.160  0.8552  0.2466 -0.2858
  371DMSO    H4 4017   1.693   3.335   4.238  1.9211 -0.7769 -1.6512
  371DMSO    H5 4018   1.575   3.467   4.200 -2.3159 -2.0015 -1.8809
  371DMSO    H6 4019   1.597   3.329   4.093 -1.1679  0.0380  1.4216
  371DMSO    O1 4020   1.731   3.546   3.967  0.0176 -0.1340 -0.4474
  372DMSO    C1 4021   3.118   2.178   4.350 -0.1886 -0.5741  0.4313
  372DMSO    H1 4022   3.117   2.269   4.410  0.3767  0.1564 -0.6280
  372DMSO    H2 4023   3.022   2.145   4.309  0.8736 -2.0337 -1.0289
  372DMSO    H3 4024   3.158   2.095   4.409 -2.0083 -0.1491  2.4004
  372DMSO    S1 4025   3.227   2.209   4.210 -0.2564 -0.0871 -0.0851
  372DMSO    C2 4026   3.364   2.286   4.298  0.3444 -0.7498 -0.1744
  372DMSO    H4 4027   3.427   2.204   4.333  1.6076 -0.8913 -2.5532
  372DMSO    H5 4028   3.422   2.352   4.233  0.5540  0.3036  1.0631
  372DMSO    H6 4029   3.322   2.344   4.380 -0.7403 -0.2377 -1.0723
  372DMSO    O1 4030   3.154   2.320   4.138 -0.2373  0.0693  0.3069
  373DMSO    C1 4031   2.435   4.406   4.147  0.4869 -0.2488  0.3187
  373DMSO    H1 4032   2.477   4.475   4.220 -0.5403  3.0804 -2.0033
  373DMSO    H2 4033   2.519   4.369   4.088  0.3887  1.0493 -0.6793
  373DMSO    H3 4034   2.352   4.447   4.088  0.1552 -3.2028 -1.4645
  373DMSO    S1 4035   2.379   4.269   4.244 -0.0642 -0.3873  0.0990
  373DMSO    C2 4036   2.544   4.231   4.299  0.6942 -0.0088 -0.0757
  373DMSO    H4 4037   2.602   4.320   4.322 -0.1013  0.3930  0.4272
  373DMSO    H5 4038   2.523   4.179   4.393  1.2527  0.8830  0.5536
  373DMSO    H6 4039   2.590   4.168   4.222  0.3729  0.2259 -0.4672
  373DMSO    O1 4040   2.353   4.162   4.140 -1.1046 -0.1815 -0.0791
  374DMSO    C1 4041   2.119   0.853   1.456  0.0474  0.3411 -0.1100
  374DMSO    H1 4042   2.012   0.832   1.445 -0.4797  1.6858  1.8574
  374DMSO    H2 4043   2.142   0.949   1.502 -2.0543  1.5354 -1.3969
  374DMSO    H3 4044   2.163   0.847   1.356  1.8799  0.5057  0.6577
  374DMSO    S1 4045   2.206   0.726   1.554  0.1620 -0.0961 -0.2997
  374DMSO    C2 4046   2.370   0.760   1.500 -0.4737 -0.3798  0.4681
  374DMSO    H4 4047   2.404   0.848   1.554 -0.0534 -0.1939 -0.1013
  374DMSO    H5 4048   2.428   0.674   1.536 -0.5576 -1.0692 -0.9914
  374DMSO    H6 4049   2.395   0.772   1.395  1.3400 -1.3139  0.7390
  374DMSO    O1 4050   2.189   0.595   1.482  0.1441 -0.3312  0.5131
  375DMSO    C1 4051   2.336   3.559   1.183 -0.6708  0.4327 -0.3579
  375DMSO    H1 4052   2.251   3.618   1.217 -0.0222  0.3825  1.4609
  375DMSO    H2 4053   2.344   3.557   1.074 -2.2471  0.7365 -0.4913
  375DMSO    H3 4054   2.333   3.459   1.229 -1.6408  1.3492  1.7127
  375DMSO    S1 4055   2.490   3.633   1.239  0.0586  0.8518  0.2017
  375DMSO    C2 4056   2.579   3.501   1.172 -0.0328  0.4525  0.6200
  375DMSO    H4 4057   2.548   3.403   1.209  0.3611 -0.5463 -1.5646
  375DMSO    H5 4058   2.567   3.506   1.063  3.2887 -1.1198  0.0594
  375DMSO    H6 4059   2.686   3.520   1.183  0.3559 -0.4582 -1.1510
  375DMSO    O1 4060   2.491   3.612   1.385 -0.2867  0.8625  0.5057
  376DMSO    C1 4061   3.225   0.750   0.982  0.4596  0.1032  0.3341
  376DMSO    H1 4062   3.256   0.832   0.916  3.6195 -1.7128 -0.6552
  376DMSO    H2 4063   3.138   0.784   1.038 -0.7460  0.4386 -1.6577
  376DMSO    H3 4064   3.312   0.727   1.044  0.4006  0.2090  0.4559
  376DMSO    S1 4065   3.176   0.609   0.882  0.6012 -0.1440  0.7469
  376DMSO    C2 4066   3.176   0.510   1.026 -0.0060  0.2255  0.5402
  376DMSO    H4 4067   3.151   0.407   1.000 -0.2998  0.8279 -1.8091
  376DMSO    H5 4068   3.277   0.507   1.067  0.1658 -1.3595  0.0496
  376DMSO    H6 4069   3.111   0.556   1.102 -1.3916 -0.7125 -0.0362
  376DMSO    O1 4070   3.301   0.561   0.818 -0.6207  0.0942  0.6472
  377DMSO    C1 4071   4.473   1.475   0.951  0.6528  0.2212 -0.4090
  377DMSO    H1 4072   4.559   1.407   0.956  0.6448  0.1276 -1.3481
  377DMSO    H2 4073   4.390   1.416   0.912  1.9032 -2.9930  1.3455
  377DMSO    H3 4074   4.506   1.561   0.892  1.9095 -0.5450 -0.8762
  377DMSO    S1 4075   4.421   1.515   1.114  0.3003 -0.3605 -0.0994
  377DMSO    C2 4076   4.376   1.346   1.151 -0.2824  0.5105 -0.1992
  377DMSO    H4 4077   4.380   1.336   1.259 -0.5091  1.8457 -0.0498
  377DMSO    H5 4078   4.270   1.337   1.128 -0.8507  0.1242  2.2887
  377DMSO    H6 4079   4.435   1.269   1.100 -0.4708 -0.3838  0.8996
  377DMSO    O1 4080   4.291   1.589   1.096 -0.1202 -0.1423 -0.6386
  378DMSO    C1 4081   2.660   2.634   2.690 -0.0502  0.2820 -0.3619
  378DMSO    H1 4082   2.623   2.532   2.698  1.1251 -0.0570  1.0534
  378DMSO    H2 4083   2.717   2.657   2.780 -0.8342  1.4761 -0.1402
  378DMSO    H3 4084   2.576   2.704   2.685 -2.9544 -2.5017  3.6114
  378DMSO    S1 4085   2.760   2.659   2.549  0.0259 -0.1549 -0.2900
  378DMSO    C2 4086   2.882   2.537   2.598 -0.5952  0.0070  0.0142
  378DMSO    H4 4087   2.904   2.541   2.705 -1.5583 -1.2434  0.2788
  378DMSO    H5 4088   2.845   2.436   2.584  0.2969 -0.3635  0.2320
  378DMSO    H6 4089   2.970   2.556   2.535 -0.2705  0.9795  0.7313
  378DMSO    O1 4090   2.823   2.797   2.570  0.0855  0.1408  0.3963
  379DMSO    C1 4091   3.333   3.058   1.069  0.5721 -0.3987 -0.2991
  379DMSO    H1 4092   3.237   3.080   1.022  0.0634 -0.9266  0.4800
  379DMSO    H2 4093   3.413   3.059   0.994 -1.3304 -0.2681 -2.4330
  379DMSO    H3 4094   3.319   2.960   1.113  1.4219 -0.6819 -0.6233
  379DMSO    S1 4095   3.361   3.179   1.197  0.4984  0.0232  0.0673
  379DMSO    C2 4096   3.517   3.113   1.223  0.3298 -0.9076 -0.7013
  379DMSO    H4 4097   3.566   3.173   1.300 -0.5874  2.3564 -2.4679
  379DMSO    H5 4098   3.499   3.010   1.255 -2.1525 -0.1945  0.4366
  379DMSO    H6 4099   3.574   3.121   1.131  1.4249 -2.4114 -0.1982
  379DMSO    O1 4100   3.279   3.110   1.306 -0.2486 -0.3406  0.3908
  380DMSO    C1 4101   3.777   0.321   1.681  0.0284 -0.4122 -0.2137
  380DMSO    H1 4102   3.780   0.222   1.636 -1.1084 -0.0590 -1.1333
  380DMSO    H2 4103   3.787   0.315   1.789 -3.4873 -0.7933  0.2007
  380DMSO    H3 4104   3.675   0.359   1.665 -0.8874 -2.1845  1.1046
  380DMSO    S1 4105   3.907   0.422   1.613  0.1230 -0.0389 -0.2127
  380DMSO    C2 4106   3.848   0.578   1.670  0.0915 -0.2317  0.3978
  380DMSO    H4 4107   3.753   0.609   1.624  0.1518  0.6005  0.8136
  380DMSO    H5 4108   3.829   0.581   1.777 -3.0949  0.8183 -0.0823
  380DMSO    H6 4109   3.918   0.654   1.635 -0.6998  0.0812 -0.5702
  380DMSO    O1 4110   3.880   0.422   1.468  0.6154 -0.1686  0.6640
  381DMSO    C1 4111   2.198   3.717   0.398 -0.2397 -0.9265 -0.0862
  381DMSO    H1 4112   2.201   3.679   0.296 -2.6511  1.4075 -1.1712
  381DMSO    H2 4113   2.297   3.705   0.442  1.0444 -0.0818 -2.5759
  381DMSO    H3 4114   2.122   3.663   0.456 -1.6212  1.0493  0.0630
  381DMSO    S1 4115   2.163   3.892   0.407 -0.1972  0.1318 -0.3344
  381DMSO    C2 4116   2.005   3.876   0.321  0.5237 -0.1695  0.2698
  381DMSO    H4 4117   1.994   3.779   0.271 -3.0040 -0.4559  1.3266
  381DMSO    H5 4118   1.922   3.871   0.392  0.2520 -2.0606 -0.1107
  381DMSO    H6 4119   1.996   3.960   0.252 -0.6998 -0.3342  0.2094
  381DMSO    O1 4120   2.240   3.962   0.297  0.5332  0.0008  0.2565
  382DMSO    C1 4121   2.917   3.075   4.677  0.0934 -0.0679  0.0947
  382DMSO    H1 4122   2.888   3.135   4.763 -1.2380 -0.3683 -0.1235
  382DMSO    H2 4123   2.901   2.973   4.714 -2.4673  0.3704  0.3346
  382DMSO    H3 4124   3.024   3.083   4.656 -0.0614 -0.3782 -0.8597
  382DMSO    S1 4125   2.816   3.108   4.535  0.0451  0.1412  0.2959
  382DMSO    C2 4126   2.664   3.038   4.582  0.0814 -0.5788 -0.7825
  382DMSO    H4 4127   2.602   3.097   4.649 -2.1538 -2.7764 -0.7892
  382DMSO    H5 4128   2.600   3.029   4.494  0.8911  0.5903 -1.5167
  382DMSO    H6 4129   2.672   2.936   4.619 -1.3638 -0.6369 -0.5877
  382DMSO    O1 4130   2.881   3.022   4.431 -0.0595  0.3678 -0.0636
  383DMSO    C1 4131   4.310   3.212   2.432 -0.3455  0.1868  0.0872
  383DMSO    H1 4132   4.329   3.306   2.381  0.9687  0.5064  1.1147
  383DMSO    H2 4133   4.325   3.127   2.365  0.9576 -1.0246  1.8125
  383DMSO    H3 4134   4.204   3.221   2.457 -0.3843 -0.1256  0.0456
  383DMSO    S1 4135   4.425   3.184   2.568 -0.1869 -0.2447  0.8341
  383DMSO    C2 4136   4.576   3.186   2.469  0.5046 -0.6043 -0.5506
  383DMSO    H4 4137   4.659   3.167   2.538 -1.2892 -1.0517  1.5922
  383DMSO    H5 4138   4.579   3.114   2.387  0.0268 -2.0537  0.6721
  383DMSO    H6 4139   4.587   3.285   2.423  0.0554 -1.3773 -2.4525
  383DMSO    O1 4140   4.408   3.042   2.600 -0.1538  0.1353 -0.1947
  384DMSO    C1 4141   1.117   5.753   1.127  0.4522  0.6749  0.0930
  384DMSO    H1 4142   1.114   5.760   1.236 -0.1190  2.0723  0.0151
  384DMSO    H2 4143   1.028   5.801   1.086 -0.1399 -0.3717  0.1282
  384DMSO    H3 4144   1.121   5.652   1.086  2.2020  0.9476 -0.5030
  384DMSO    S1 4145   1.272   5.832   1.082  0.1660  0.1824 -0.1912
  384DMSO    C2 4146   1.373   5.709   1.164 -0.0056 -0.5402  0.2230
  384DMSO    H4 4147   1.477   5.742   1.167  0.5721 -2.3099  1.1138
  384DMSO    H5 4148   1.319   5.686   1.256  0.4056  0.4507  0.7221
  384DMSO    H6 4149   1.376   5.628   1.090  1.4088 -0.1528 -0.1748
  384DMSO    O1 4150   1.278   5.958   1.163  0.3661 -0.3864  0.1876
  385DMSO    C1 4151   2.299   1.467   2.603 -0.9234 -0.1094  0.1197
  385DMSO    H1 4152   2.198   1.447   2.564 -1.3740 -0.6089  1.4684
  385DMSO    H2 4153   2.364   1.513   2.529 -0.7130 -0.1172  0.2964
  385DMSO    H3 4154   2.350   1.374   2.630  1.3012  1.5777  2.1770
  385DMSO    S1 4155   2.270   1.564   2.754  0.1667 -0.1579  0.3140
  385DMSO    C2 4156   2.432   1.538   2.809 -0.4468  0.1117  0.9167
  385DMSO    H4 4157   2.437   1.582   2.909 -0.4095 -3.2313  2.4888
  385DMSO    H5 4158   2.444   1.430   2.817  0.5699 -0.0880 -2.0941
  385DMSO    H6 4159   2.506   1.582   2.741 -0.0146 -0.0437  1.2844
  385DMSO    O1 4160   2.188   1.464   2.831 -0.0441 -0.0640  0.0167
  386DMSO    C1 4161   3.735   1.093   0.837 -0.7009 -0.3372 -0.1300
  386DMSO    H1 4162   3.672   1.182   0.833  0.4669  0.5396  0.3559
  386DMSO    H2 4163   3.752   1.050   0.737 -2.9551 -1.8026  0.0626
  386DMSO    H3 4164   3.680   1.016   0.891  0.4032 -0.1311  1.3526
  386DMSO    S1 4165   3.897   1.124   0.905 -0.2106  0.0299  0.4204
  386DMSO    C2 4166   3.962   1.201   0.769 -0.7459 -0.3190  0.0628
  386DMSO    H4 4167   3.900   1.275   0.719  0.0139 -0.8965 -1.7945
  386DMSO    H5 4168   4.058   1.250   0.791 -2.0450  2.2722  0.2844
  386DMSO    H6 4169   3.984   1.133   0.687  0.9882 -0.3069  0.4675
  386DMSO    O1 4170   3.974   0.999   0.923  0.2857  0.0507 -0.5226
  387DMSO    C1 4171   3.407   1.289   4.567 -0.3532  0.4701 -0.5168
  387DMSO    H1 4172   3.461   1.316   4.477 -1.4295  1.7189 -0.8216
  387DMSO    H2 4173   3.354   1.196   4.543 -0.8547  0.5258  0.3306
  387DMSO    H3 4174   3.337   1.368   4.595 -0.4437  0.1739  0.1281
  387DMSO    S1 4175   3.517   1.255   4.706 -0.0020  0.0964 -0.1078
  387DMSO    C2 4176   3.633   1.379   4.657  0.1098  0.1818  0.4155
  387DMSO    H4 4177   3.716   1.372   4.728  1.2075  0.9843 -0.7459
  387DMSO    H5 4178   3.678   1.358   4.559  1.0774 -2.3295  1.3163
  387DMSO    H6 4179   3.590   1.479   4.655  0.4041  0.3087 -1.2589
  387DMSO    O1 4180   3.594   1.134   4.665 -0.1311 -0.2046 -0.6425
  388DMSO    C1 4181   4.120   3.195   3.295 -0.7714 -0.2569  0.3333
  388DMSO    H1 4182   4.221   3.232   3.279 -0.0468 -2.9078 -2.2740
  388DMSO    H2 4183   4.094   3.181   3.400  0.9303  2.2060  1.1523
  388DMSO    H3 4184   4.108   3.104   3.235  1.0263 -0.9994  1.0095
  388DMSO    S1 4185   4.029   3.326   3.205  0.2320 -0.0536 -0.0127
  388DMSO    C2 4186   4.113   3.439   3.326  0.4231  0.3771  0.2391
  388DMSO    H4 4187   4.133   3.400   3.426  0.2010 -2.0258 -0.5899
  388DMSO    H5 4188   4.201   3.483   3.278 -0.4368  2.6530  0.6052
  388DMSO    H6 4189   4.046   3.519   3.360  0.7268 -0.5734  3.4015
  388DMSO    O1 4190   3.898   3.311   3.277  0.0946 -0.0498  0.6078
  389DMSO    C1 4191   3.173   1.721   2.492 -0.1440  0.0318  0.0886
  389DMSO    H1 4192   3.073   1.677   2.495 -0.2829  0.2108 -1.1940
  389DMSO    H2 4193   3.177   1.818   2.541 -0.3937 -1.3065  2.9571
  389DMSO    H3 4194   3.197   1.728   2.386  2.2705  2.0999  0.6627
  389DMSO    S1 4195   3.267   1.594   2.561 -0.1948  0.0900  0.0641
  389DMSO    C2 4196   3.221   1.634   2.725  0.3379  0.5701  0.6524
  389DMSO    H4 4197   3.236   1.740   2.746 -2.5937  0.5153  3.9595
  389DMSO    H5 4198   3.112   1.629   2.736  0.4024 -2.7997  0.7523
  389DMSO    H6 4199   3.264   1.574   2.805  1.4355  1.6403  0.8867
  389DMSO    O1 4200   3.404   1.644   2.541 -0.6504 -0.2410 -0.0256
  390DMSO    C1 4201   2.509   0.887   0.022  0.3907 -0.6654  0.6564
  390DMSO    H1 4202   2.432   0.813   0.044  0.6798 -0.6504  1.8036
  390DMSO    H2 4203   2.520   0.915  -0.083 -0.0203  1.2810  1.1092
  390DMSO    H3 4204   2.610   0.853   0.047  0.0282 -1.9644  0.4113
  390DMSO    S1 4205   2.478   1.028   0.124  0.1806  0.2024 -0.2171
  390DMSO    C2 4206   2.304   1.021   0.114  0.0692 -0.1595  0.0756
  390DMSO    H4 4207   2.278   1.007   0.009 -2.2164 -3.9036  0.9482
  390DMSO    H5 4208   2.262   0.933   0.164  1.2116  0.0425  1.4690
  390DMSO    H6 4209   2.259   1.110   0.159  1.6353  0.6623  0.0756
  390DMSO    O1 4210   2.523   1.148   0.040  0.0367  0.3932  0.6101
  391DMSO    C1 4211   4.057   3.221   0.823 -0.2187  0.6644 -0.0820
  391DMSO    H1 4212   4.147   3.166   0.794 -0.8616  0.6590 -2.1910
  391DMSO    H2 4213   4.042   3.194   0.928  0.2724 -1.2236 -0.4632
  391DMSO    H3 4214   3.976   3.182   0.761  1.1214 -0.5817 -1.1368
  391DMSO    S1 4215   4.060   3.389   0.787  0.0539  0.0636 -0.1148
  391DMSO    C2 4216   3.884   3.395   0.804  0.2957 -0.1529  0.2921
  391DMSO    H4 4217   3.855   3.399   0.909 -0.8249  3.3756 -0.0223
  391DMSO    H5 4218   3.859   3.493   0.762  0.8330  0.0208  0.3663
  391DMSO    H6 4219   3.837   3.321   0.739  0.1726 -0.8724  1.1771
  391DMSO    O1 4220   4.087   3.400   0.642  0.0965  0.2619  0.6996
  392DMSO    C1 4221   1.939   4.454   0.780 -0.0849 -0.1808  0.0857
  392DMSO    H1 4222   1.879   4.422   0.866 -0.0994  0.2214  0.2235
  392DMSO    H2 4223   2.001   4.542   0.797  0.6930 -0.4989 -1.0176
  392DMSO    H3 4224   1.864   4.469   0.702  0.1194  0.5456  0.0230
  392DMSO    S1 4225   2.053   4.327   0.717 -0.5924 -0.5197 -0.1100
  392DMSO    C2 4226   1.947   4.187   0.734 -0.7087 -0.4293  0.0055
  392DMSO    H4 4227   2.003   4.093   0.729 -1.7278 -1.0177 -0.7789
  392DMSO    H5 4228   1.907   4.209   0.834  2.7147  2.4235  0.9535
  392DMSO    H6 4229   1.863   4.190   0.664 -0.3432 -1.0616 -0.4737
  392DMSO    O1 4230   2.147   4.298   0.825 -0.0531  0.5548  0.1843
  393DMSO    C1 4231   0.881   1.130   0.655  0.0920 -0.2652 -0.5708
  393DMSO    H1 4232   0.860   1.066   0.569 -0.0026  0.1287 -0.8495
  393DMSO    H2 4233   0.978   1.179   0.640  1.5802 -1.7551  3.0521
  393DMSO    H3 4234   0.888   1.077   0.750 -2.6284 -0.8909 -0.6217
  393DMSO    S1 4235   0.755   1.259   0.663 -0.1994 -0.1315 -0.3432
  393DMSO    C2 4236   0.790   1.324   0.832  0.1862 -0.2153  0.4274
  393DMSO    H4 4237   0.737   1.419   0.843  0.7838  0.3339 -1.2450
  393DMSO    H5 4238   0.771   1.249   0.909 -0.4346 -2.0909 -1.4559
  393DMSO    H6 4239   0.895   1.350   0.825  0.0801 -0.0682 -0.8027
  393DMSO    O1 4240   0.624   1.196   0.680 -0.3158 -0.4571 -0.0970
  394DMSO    C1 4241   3.165   1.671   1.197  0.7986  0.5512  0.1617
  394DMSO    H1 4242   3.111   1.732   1.124 -0.0351  1.0240  1.1301
  394DMSO    H2 4243   3.112   1.692   1.291  0.6295  0.6106  0.0546
  394DMSO    H3 4244   3.272   1.693   1.205  0.8181  0.0184  1.8747
  394DMSO    S1 4245   3.137   1.506   1.158 -0.0585 -0.1957 -0.1738
  394DMSO    C2 4246   3.205   1.444   1.314 -0.1051  0.3367 -0.3377
  394DMSO    H4 4247   3.134   1.474   1.391 -1.8949 -0.6942 -1.4879
  394DMSO    H5 4248   3.213   1.335   1.305  0.2146  0.3712 -0.4793
  394DMSO    H6 4249   3.305   1.484   1.332  0.5855 -0.9489 -1.0972
  394DMSO    O1 4250   3.242   1.477   1.059 -0.1215 -0.0380  0.2179
  395DMSO    C1 4251   5.759   0.849   3.160  0.0138 -0.5380  0.4036
  395DMSO    H1 4252   5.735   0.918   3.079 -1.2667  0.2846  1.4251
  395DMSO    H2 4253   5.761   0.746   3.125  2.1583 -0.5106  0.3469
  395DMSO    H3 4254   5.680   0.855   3.236 -0.4724 -1.7713  0.0177
  395DMSO    S1 4255   5.923   0.872   3.230 -0.1222  0.0718 -0.1051
  395DMSO    C2 4256   5.893   0.761   3.363  0.0417  0.1442  0.7926
  395DMSO    H4 4257   5.976   0.752   3.433 -0.5105  2.1658  1.7925
  395DMSO    H5 4258   5.796   0.795   3.402  0.1469  2.0373 -0.4304
  395DMSO    H6 4259   5.881   0.657   3.332 -1.6092  0.2083  1.0971
  395DMSO    O1 4260   5.916   1.002   3.307 -0.2874 -0.2173  0.2602
  396DMSO    C1 4261   1.754   3.746   0.137  0.7426  0.0385  1.1723
  396DMSO    H1 4262   1.833   3.820   0.131  1.3184 -0.5725  1.0987
  396DMSO    H2 4263   1.657   3.782   0.172  0.0126  0.1044 -0.8047
  396DMSO    H3 4264   1.783   3.654   0.189  0.9493 -0.5548  0.0313
  396DMSO    S1 4265   1.724   3.684  -0.035 -0.6641  0.1885 -0.1331
  396DMSO    C2 4266   1.607   3.560   0.017 -0.2734  0.7498  0.0458
  396DMSO    H4 4267   1.570   3.516  -0.076  0.5167 -0.6628  0.3812
  396DMSO    H5 4268   1.655   3.482   0.077 -0.4311 -0.2685 -1.1279
  396DMSO    H6 4269   1.519   3.604   0.066 -1.6160 -2.3827  0.7197
  396DMSO    O1 4270   1.842   3.592  -0.051 -0.3447 -0.3252  0.0540
  397DMSO    C1 4271   2.956   0.804   3.492 -0.3140  0.6098  0.2346
  397DMSO    H1 4272   2.999   0.704   3.485  3.4770  1.6333  4.2726
  397DMSO    H2 4273   3.033   0.879   3.472  0.4267 -0.6355 -1.9365
  397DMSO    H3 4274   2.904   0.817   3.587  0.6051 -2.1807  1.2024
  397DMSO    S1 4275   2.834   0.839   3.366 -0.1243 -0.0137  0.2613
  397DMSO    C2 4276   2.757   0.679   3.370  0.2519  0.0225 -0.4656
  397DMSO    H4 4277   2.707   0.675   3.467  0.3929 -1.7813 -0.4275
  397DMSO    H5 4278   2.687   0.664   3.287  0.8884 -2.0434 -0.6816
  397DMSO    H6 4279   2.820   0.590   3.360  0.7624  0.2410  0.6829
  397DMSO    O1 4280   2.899   0.828   3.233 -0.7036  0.5800  0.3518
  398DMSO    C1 4281   1.148   3.574   2.013  0.3813  0.3150 -0.3058
  398DMSO    H1 4282   1.071   3.588   2.090  0.1967 -0.6164 -0.3108
  398DMSO    H2 4283   1.119   3.620   1.918 -1.5540 -1.3537 -0.5839
  398DMSO    H3 4284   1.162   3.466   2.009  2.0692  0.2738  2.9114
  398DMSO    S1 4285   1.296   3.656   2.049 -0.1025  0.4738  0.0874
  398DMSO    C2 4286   1.247   3.817   1.988  0.1377 -0.0597 -0.4539
  398DMSO    H4 4287   1.168   3.848   2.057 -0.2358 -0.4539 -0.6992
  398DMSO    H5 4288   1.332   3.884   1.997 -0.5814  0.5735  3.8580
  398DMSO    H6 4289   1.207   3.803   1.887 -0.1096  1.7749 -0.6563
  398DMSO    O1 4290   1.382   3.615   1.936 -0.2276  0.3481  0.1757
  399DMSO    C1 4291   1.713   3.585   3.186 -0.2501  0.1245  0.0101
  399DMSO    H1 4292   1.663   3.682   3.196  0.3102  0.2650  1.8840
  399DMSO    H2 4293   1.792   3.586   3.110  1.9745  2.2892  2.1711
  399DMSO    H3 4294   1.634   3.513   3.166 -0.4315  0.3569 -0.1182
  399DMSO    S1 4295   1.781   3.535   3.342  0.1695  0.3848  0.3334
  399DMSO    C2 4296   1.929   3.632   3.331 -0.4593  0.2166  0.8228
  399DMSO    H4 4297   1.941   3.640   3.223 -0.0083 -2.0365  0.6628
  399DMSO    H5 4298   1.913   3.724   3.389 -3.0594  0.2348  0.1981
  399DMSO    H6 4299   2.010   3.568   3.367 -1.9217 -0.8881  2.2512
  399DMSO    O1 4300   1.835   3.400   3.323  0.0506  0.2126 -0.3061
  400DMSO    C1 4301   3.972   2.907   1.587 -0.5844 -0.0019 -0.7470
  400DMSO    H1 4302   3.946   2.843   1.502  1.4472  0.7247 -1.9655
  400DMSO    H2 4303   3.896   2.889   1.663 -0.2894 -1.3251 -0.7486
  400DMSO    H3 4304   3.987   3.014   1.572 -1.5456  0.2971  0.2629
  400DMSO    S1 4305   4.117   2.841   1.671 -0.2880  0.4362 -0.0395
  400DMSO    C2 4306   4.036   2.700   1.755 -0.3472 -0.2970  0.4215
  400DMSO    H4 4307   4.108   2.646   1.817  1.2801  0.4368 -0.7777
  400DMSO    H5 4308   3.961   2.749   1.819 -0.3944  0.4655 -0.1949
  400DMSO    H6 4309   3.994   2.634   1.679  0.6303 -0.6088  0.1391
  400DMSO    O1 4310   4.148   2.938   1.780  0.0353  0.1258 -0.2185
  401DMSO    C1 4311   4.218   1.468   2.848 -0.2959 -0.2692 -0.3681
  401DMSO    H1 4312   4.270   1.421   2.932  1.7474  2.4476  0.0025
  401DMSO    H2 4313   4.297   1.513   2.787 -0.9781 -0.4858 -1.4472
  401DMSO    H3 4314   4.149   1.539   2.894 -1.4729 -1.4974 -0.1438
  401DMSO    S1 4315   4.128   1.337   2.777  0.1586  0.1033 -0.0648
  401DMSO    C2 4316   4.266   1.241   2.693  0.2858 -1.0764 -0.1453
  401DMSO    H4 4317   4.331   1.314   2.644  1.5306 -2.4949 -0.6603
  401DMSO    H5 4318   4.327   1.188   2.766 -0.2075  1.1218  2.0277
  401DMSO    H6 4319   4.227   1.169   2.621  1.5700 -2.2816  0.3270
  401DMSO    O1 4320   4.038   1.395   2.675  0.1771  0.6124  0.0605
  402DMSO    C1 4321   1.547   0.985   4.528  0.1427 -0.8149  0.3941
  402DMSO    H1 4322   1.572   0.889   4.576 -1.7366 -1.0374  1.0168
  402DMSO    H2 4323   1.634   1.030   4.479 -1.1503  1.1468 -0.2198
  402DMSO    H3 4324   1.508   1.046   4.610 -0.0189 -3.0324  2.0748
  402DMSO    S1 4325   1.418   0.967   4.414 -0.1776 -0.0315  0.3241
  402DMSO    C2 4326   1.295   0.905   4.521  0.6666 -0.2495 -0.0483
  402DMSO    H4 4327   1.251   0.980   4.587 -2.3459  0.5418 -2.7454
  402DMSO    H5 4328   1.225   0.863   4.449  0.4456 -0.2041  0.1393
  402DMSO    H6 4329   1.334   0.825   4.584 -1.1756 -1.7441 -0.6954
  402DMSO    O1 4330   1.466   0.842   4.336 -0.4172 -0.5205 -0.4062
  403DMSO    C1 4331   5.514   5.521   1.068 -0.2669  0.3284  0.2596
  403DMSO    H1 4332   5.581   5.454   1.014 -0.1209  0.8201 -0.1776
  403DMSO    H2 4333   5.414   5.478   1.069 -0.7980  1.4588 -1.0489
  403DMSO    H3 4334   5.503   5.620   1.023  1.6363  0.8783  0.8863
  403DMSO    S1 4335   5.557   5.534   1.241 -0.7379 -0.5776 -0.0004
  403DMSO    C2 4336   5.712   5.623   1.227  0.2906 -0.1751 -0.1614
  403DMSO    H4 4337   5.781   5.599   1.146 -0.3470 -0.5746 -0.6008
  403DMSO    H5 4338   5.682   5.727   1.242  1.5724  0.5772 -2.2554
  403DMSO    H6 4339   5.758   5.586   1.319 -2.0663 -1.1993  0.6806
  403DMSO    O1 4340   5.603   5.395   1.255  0.4282 -0.4394  0.1755
  404DMSO    C1 4341   5.654   3.776   2.853  0.8829 -0.3362  0.1957
  404DMSO    H1 4342   5.562   3.768   2.795  0.7386 -0.3627  0.4269
  404DMSO    H2 4343   5.743   3.763   2.791  2.1884 -1.3895  2.1564
  404DMSO    H3 4344   5.657   3.696   2.928  1.8497 -0.5683 -0.0730
  404DMSO    S1 4345   5.670   3.937   2.939  0.2284 -0.0810  0.0313
  404DMSO    C2 4346   5.509   3.941   2.995 -0.2410  0.6864  0.1625
  404DMSO    H4 4347   5.460   4.001   2.919 -0.6547  0.7895  0.5028
  404DMSO    H5 4348   5.473   3.837   3.000  1.7351 -0.0507 -0.0115
  404DMSO    H6 4349   5.502   3.985   3.095 -0.9710  1.5698 -0.2722
  404DMSO    O1 4350   5.671   4.028   2.818 -0.2368  0.7559 -0.5543
  405DMSO    C1 4351   1.720   1.595   2.875  0.4176 -0.4869 -0.3040
  405DMSO    H1 4352   1.667   1.520   2.815 -1.3615 -0.3967  1.0675
  405DMSO    H2 4353   1.678   1.588   2.975  1.9085  1.9665  0.6069
  405DMSO    H3 4354   1.702   1.695   2.835  0.2465 -1.3927 -2.6276
  405DMSO    S1 4355   1.892   1.572   2.866  0.0605  0.0397 -0.2901
  405DMSO    C2 4356   1.896   1.561   2.690  0.2302  0.2553  0.3071
  405DMSO    H4 4357   1.830   1.477   2.665 -2.2811  1.3255  2.7226
  405DMSO    H5 4358   1.876   1.658   2.644  0.9436  0.2043 -0.1199
  405DMSO    H6 4359   1.994   1.540   2.648 -1.3230 -1.4559 -2.8437
  405DMSO    O1 4360   1.907   1.427   2.903 -0.2876  0.5806  0.4224
  406DMSO    C1 4361   3.499   0.202   2.929  0.0693  0.2934 -0.3971
  406DMSO    H1 4362   3.587   0.146   2.897  1.7974  3.2173 -1.2212
  406DMSO    H2 4363   3.415   0.164   2.871  0.5290 -0.6300 -0.4740
  406DMSO    H3 4364   3.519   0.306   2.901  0.9822 -0.1110 -1.2891
  406DMSO    S1 4365   3.470   0.213   3.104  0.2665 -0.0251  0.0673
  406DMSO    C2 4366   3.335   0.327   3.089  0.0520  0.5134  0.8045
  406DMSO    H4 4367   3.332   0.369   3.190  2.5435 -0.7115  1.4650
  406DMSO    H5 4368   3.361   0.406   3.019 -0.4625 -0.1525 -0.1699
  406DMSO    H6 4369   3.247   0.274   3.052  0.1094 -0.8346  2.4570
  406DMSO    O1 4370   3.566   0.316   3.157 -0.3994 -0.1476 -0.0510
  407DMSO    C1 4371   4.092   2.415   0.333  0.1014  0.7357 -0.4335
  407DMSO    H1 4372   3.991   2.411   0.375  0.2766 -1.5106 -0.1214
  407DMSO    H2 4373   4.169   2.347   0.369  0.1606  0.7979 -0.4419
  407DMSO    H3 4374   4.124   2.519   0.345  0.5587  0.4609  0.8268
  407DMSO    S1 4375   4.068   2.387   0.157 -0.3955 -0.4024  0.1055
  407DMSO    C2 4376   4.059   2.213   0.166  0.4163  0.3486  0.1466
  407DMSO    H4 4377   4.091   2.184   0.065 -1.5007 -1.0875 -0.1095
  407DMSO    H5 4378   4.127   2.169   0.239 -0.3905 -1.8690 -0.3549
  407DMSO    H6 4379   3.955   2.183   0.179  0.5683 -1.2247 -1.7030
  407DMSO    O1 4380   4.199   2.402   0.095 -0.2549 -0.0509 -0.3738
  408DMSO    C1 4381   4.107   0.671   1.189 -0.0332  0.1121 -0.7438
  408DMSO    H1 4382   4.208   0.654   1.150  0.3475 -1.5736  0.7872
  408DMSO    H2 4383   4.073   0.573   1.225  3.4116 -0.4859  1.4117
  408DMSO    H3 4384   4.030   0.704   1.119 -0.0085  0.9756 -0.3803
  408DMSO    S1 4385   4.116   0.771   1.330 -0.0514  0.0223 -0.1130
  408DMSO    C2 4386   4.157   0.919   1.242 -0.1571  0.3588 -0.4983
  408DMSO    H4 4387   4.222   0.897   1.157 -0.1745 -2.4308  0.1365
  408DMSO    H5 4388   4.068   0.964   1.196 -0.4274 -0.4307 -0.7607
  408DMSO    H6 4389   4.200   0.993   1.309 -0.0653 -0.0760 -0.0779
  408DMSO    O1 4390   4.248   0.729   1.387  0.0340  0.1078 -0.5131
  409DMSO    C1 4391   1.409   2.586   2.308 -0.3533 -0.1495  0.8247
  409DMSO    H1 4392   1.357   2.518   2.239  0.1488  0.2084  0.0824
  409DMSO    H2 4393   1.507   2.586   2.260 -0.5231 -0.9248  0.4697
  409DMSO    H3 4394   1.433   2.551   2.409 -2.1653  1.7442  2.0008
  409DMSO    S1 4395   1.335   2.749   2.315 -0.0930 -0.8237 -0.4521
  409DMSO    C2 4396   1.296   2.744   2.144 -0.4258  0.0370  0.6303
  409DMSO    H4 4397   1.281   2.847   2.112  0.6025  1.0446  3.1446
  409DMSO    H5 4398   1.381   2.701   2.089  0.9225  0.1772  2.5179
  409DMSO    H6 4399   1.208   2.681   2.132  0.2641 -1.2032  1.8559
  409DMSO    O1 4400   1.454   2.838   2.322  0.2027 -1.1011  0.0864
  410DMSO    C1 4401   0.455   1.050   1.857  0.3178  0.1793  0.2928
  410DMSO    H1 4402   0.397   1.072   1.947 -1.0663  2.3257 -1.0470
  410DMSO    H2 4403   0.516   0.959   1.862 -1.5669 -1.3021 -1.7298
  410DMSO    H3 4404   0.521   1.136   1.842  0.0824  0.3948  0.4848
  410DMSO    S1 4405   0.335   1.042   1.722 -0.1809 -0.2442  0.2503
  410DMSO    C2 4406   0.451   0.998   1.590 -0.3019  0.1816 -0.5074
  410DMSO    H4 4407   0.381   0.987   1.507 -1.7577  0.3246  0.6686
  410DMSO    H5 4408   0.513   1.085   1.566  0.9909 -0.5433  0.1170
  410DMSO    H6 4409   0.499   0.903   1.612  0.5464  0.6838 -0.1052
  410DMSO    O1 4410   0.306   1.186   1.693  0.3611 -0.0970  0.2127
  411DMSO    C1 4411   2.888   5.895   3.536  0.3910 -0.2324  0.2746
  411DMSO    H1 4412   2.821   5.825   3.485 -1.9286  2.1036 -0.1198
  411DMSO    H2 4413   2.840   5.903   3.633 -0.6104  1.5734 -0.3140
  411DMSO    H3 4414   2.877   5.992   3.486 -1.7721  1.2349  3.3107
  411DMSO    S1 4415   3.049   5.824   3.537  0.1874  0.1134 -0.0948
  411DMSO    C2 4416   3.014   5.687   3.643  0.1690  0.1528  0.2567
  411DMSO    H4 4417   2.973   5.710   3.741  1.1226  1.7495  0.3008
  411DMSO    H5 4418   2.943   5.630   3.583  0.9750  0.7213 -1.2869
  411DMSO    H6 4419   3.105   5.630   3.664 -0.5521 -1.4391 -0.7284
  411DMSO    O1 4420   3.130   5.910   3.622  0.7849  0.0591 -0.4773
  412DMSO    C1 4421   3.305   4.567   0.974 -0.5414 -0.6695 -0.3038
  412DMSO    H1 4422   3.277   4.667   0.940 -0.6725 -1.3118 -2.1729
  412DMSO    H2 4423   3.219   4.541   1.036 -2.1784 -0.0703 -2.2247
  412DMSO    H3 4424   3.402   4.564   1.025  0.1176 -1.2742 -1.5403
  412DMSO    S1 4425   3.319   4.458   0.828  0.1472  0.3992  0.2477
  412DMSO    C2 4426   3.486   4.531   0.785  0.5758  0.2005 -0.6677
  412DMSO    H4 4427   3.487   4.640   0.774 -2.4228  0.4395  0.3019
  412DMSO    H5 4428   3.556   4.498   0.861 -2.1985 -2.8320  0.8307
  412DMSO    H6 4429   3.505   4.494   0.684 -2.4730 -0.3732 -1.1444
  412DMSO    O1 4430   3.228   4.512   0.717  0.7279 -0.0288 -0.3882
  413DMSO    C1 4431   2.813   0.915   2.665  0.0311 -0.3597 -0.0353
  413DMSO    H1 4432   2.851   0.813   2.674  0.0838 -0.2810  0.6511
  413DMSO    H2 4433   2.712   0.916   2.623  0.0083  2.0984 -0.0828
  413DMSO    H3 4434   2.870   0.984   2.602  0.0278 -1.5703 -1.4262
  413DMSO    S1 4435   2.797   0.974   2.828  0.1744  0.2785 -0.0688
  413DMSO    C2 4436   2.669   0.852   2.866 -0.2761  0.0386 -0.2109
  413DMSO    H4 4437   2.714   0.753   2.856 -0.2911 -0.0570  0.5816
  413DMSO    H5 4438   2.626   0.873   2.965 -1.5582 -0.9557 -0.5223
  413DMSO    H6 4439   2.586   0.869   2.797 -2.0375  1.6675  2.1008
  413DMSO    O1 4440   2.714   1.097   2.804  0.4200  0.1054  0.2160
  414DMSO    C1 4441   3.185   2.201   0.565 -0.1895  0.8229 -1.0793
  414DMSO    H1 4442   3.196   2.252   0.469  1.7892  2.7444  0.0623
  414DMSO    H2 4443   3.275   2.218   0.626 -0.0244  0.0075 -1.0850
  414DMSO    H3 4444   3.161   2.095   0.560  2.2206  0.2303 -1.2697
  414DMSO    S1 4445   3.063   2.286   0.658 -0.1170  0.4649  0.1964
  414DMSO    C2 4446   2.979   2.350   0.521  0.0777  0.0857  0.3295
  414DMSO    H4 4447   2.930   2.276   0.458  1.1237 -0.0380 -0.3577
  414DMSO    H5 4448   2.889   2.394   0.566 -0.3287  0.0958 -0.4811
  414DMSO    H6 4449   3.045   2.421   0.470 -1.1866  0.1416 -1.3257
  414DMSO    O1 4450   3.125   2.402   0.727  0.8802  0.4869  0.1090
  415DMSO    C1 4451   4.505   4.287   1.933 -0.3549 -0.1123  0.0175
  415DMSO    H1 4452   4.466   4.269   1.832 -0.9400  1.1358 -0.0067
  415DMSO    H2 4453   4.487   4.391   1.961  1.3812  0.2766 -0.2127
  415DMSO    H3 4454   4.613   4.282   1.924 -0.3676 -1.1370  0.3827
  415DMSO    S1 4455   4.454   4.169   2.057  0.1292 -0.1351 -0.2801
  415DMSO    C2 4456   4.486   4.020   1.973 -0.5237 -0.3389 -0.1372
  415DMSO    H4 4457   4.588   4.031   1.935  0.1188 -1.7902  1.0738
  415DMSO    H5 4458   4.479   3.934   2.039  0.1513  0.4352  0.9759
  415DMSO    H6 4459   4.431   4.004   1.880  0.5983 -3.3162 -0.3791
  415DMSO    O1 4460   4.304   4.172   2.071 -0.2009 -0.3174  0.1408
  416DMSO    C1 4461   5.126   4.106   1.865 -0.5582 -0.4945  0.4587
  416DMSO    H1 4462   5.096   4.179   1.941  0.3206  0.3068  0.0705
  416DMSO    H2 4463   5.122   4.005   1.907 -3.4939 -0.3546  0.7224
  416DMSO    H3 4464   5.225   4.140   1.834 -1.8685  0.6861 -2.8561
  416DMSO    S1 4465   5.000   4.121   1.737  0.0888  0.5063 -0.3075
  416DMSO    C2 4466   4.895   3.995   1.793  0.0188  0.1054 -0.0438
  416DMSO    H4 4467   4.852   4.034   1.886  1.1092 -0.3331  0.6541
  416DMSO    H5 4468   4.823   3.979   1.713  1.2002 -0.5896 -0.9923
  416DMSO    H6 4469   4.957   3.906   1.809 -1.9155 -1.1674  0.8804
  416DMSO    O1 4470   5.063   4.047   1.621 -0.4233  0.1994 -0.2425
  417DMSO    C1 4471   2.016   3.077   0.721 -0.6845 -0.1329 -0.5884
  417DMSO    H1 4472   2.085   3.127   0.653 -1.1679  1.6167  0.1358
  417DMSO    H2 4473   1.917   3.119   0.704 -0.4704  0.5956 -0.0927
  417DMSO    H3 4474   2.054   3.080   0.824  0.1318 -2.7742 -0.7211
  417DMSO    S1 4475   2.007   2.903   0.679  0.2759 -0.2235  0.2737
  417DMSO    C2 4476   1.914   2.843   0.819  0.7969  0.3585  0.3437
  417DMSO    H4 4477   1.830   2.913   0.820  0.9903  0.6995 -1.9738
  417DMSO    H5 4478   1.887   2.739   0.800  0.9921 -0.2654  3.0436
  417DMSO    H6 4479   1.977   2.858   0.907 -0.2143  2.9567  0.7290
  417DMSO    O1 4480   2.146   2.855   0.686  0.3895  0.4610 -0.1459
  418DMSO    C1 4481   4.284   4.995   1.625 -0.5312  0.3024 -0.2680
  418DMSO    H1 4482   4.211   4.950   1.694 -0.1121  1.1151  0.7363
  418DMSO    H2 4483   4.264   5.099   1.602  2.6879  0.6882 -1.8844
  418DMSO    H3 4484   4.280   4.939   1.532 -2.6839  0.1929 -0.1748
  418DMSO    S1 4485   4.444   4.995   1.703 -0.1865 -0.0959 -0.1969
  418DMSO    C2 4486   4.516   5.062   1.555 -0.3601 -0.1137 -0.0103
  418DMSO    H4 4487   4.502   5.169   1.543 -0.0817  0.2323  2.2652
  418DMSO    H5 4488   4.621   5.032   1.552 -0.1921  0.5129 -1.8588
  418DMSO    H6 4489   4.477   5.009   1.468  4.1444 -0.8681 -1.8718
  418DMSO    O1 4490   4.485   4.847   1.701  0.0043 -0.3498 -0.3855
  419DMSO    C1 4491   1.477   0.531   4.490  0.3347  0.1875 -0.2129
  419DMSO    H1 4492   1.523   0.433   4.479  3.1837  1.1951  1.6119
  419DMSO    H2 4493   1.539   0.608   4.444 -2.4543  1.4236 -2.2309
  419DMSO    H3 4494   1.472   0.557   4.597  0.5011  0.0886 -0.1812
  419DMSO    S1 4495   1.308   0.540   4.441 -0.2312  0.0201 -0.0136
  419DMSO    C2 4496   1.258   0.399   4.533 -0.5528  0.2269 -0.2169
  419DMSO    H4 4497   1.317   0.312   4.505  0.8938  0.7193  1.1821
  419DMSO    H5 4498   1.279   0.422   4.637  1.9468 -0.4065 -0.5123
  419DMSO    H6 4499   1.150   0.386   4.518 -0.4947 -0.8130  0.1965
  419DMSO    O1 4500   1.304   0.480   4.300  0.2766  0.5070  0.6515
  420DMSO    C1 4501   5.569   4.396   3.554  0.4611 -0.3849 -0.1139
  420DMSO    H1 4502   5.663   4.341   3.546 -0.4704 -1.7697 -2.5133
  420DMSO    H2 4503   5.530   4.408   3.452 -1.3906 -1.1495  0.4538
  420DMSO    H3 4504   5.586   4.499   3.586 -0.5383 -0.0016 -0.7270
  420DMSO    S1 4505   5.445   4.324   3.658 -0.2954  0.3860  0.0032
  420DMSO    C2 4506   5.530   4.162   3.688 -0.2590 -0.2005  0.3042
  420DMSO    H4 4507   5.628   4.196   3.723  0.0801 -1.9393  1.1361
  420DMSO    H5 4508   5.476   4.092   3.752  0.9880 -1.8253 -0.3528
  420DMSO    H6 4509   5.547   4.127   3.586 -0.9174  0.2716  0.0227
  420DMSO    O1 4510   5.350   4.295   3.551  0.3010 -0.4778  0.6846
  421DMSO    C1 4511   3.586   1.562   2.896  0.4441  0.3782  0.2233
  421DMSO    H1 4512   3.501   1.494   2.890  0.2439  0.7252 -1.3052
  421DMSO    H2 4513   3.591   1.630   2.810  0.2266  0.4516  0.2686
  421DMSO    H3 4514   3.680   1.508   2.911  0.6620  0.7836  0.3432
  421DMSO    S1 4515   3.553   1.659   3.041  0.2277 -0.3417 -0.0601
  421DMSO    C2 4516   3.523   1.514   3.146 -0.2207  0.6901 -0.6589
  421DMSO    H4 4517   3.603   1.440   3.130 -0.9271 -0.5061  1.0619
  421DMSO    H5 4518   3.510   1.536   3.252  1.0298 -0.6987 -0.1822
  421DMSO    H6 4519   3.428   1.467   3.119  0.3593 -1.4486  0.7872
  421DMSO    O1 4520   3.411   1.698   3.019  0.7697 -0.2311  0.5521
  422DMSO    C1 4521   0.961   2.210   3.055 -0.2534 -0.0434  0.1823
  422DMSO    H1 4522   0.880   2.137   3.055 -1.7251  1.5332  0.4068
  422DMSO    H2 4523   1.022   2.198   2.965 -1.8243 -0.9947 -0.8059
  422DMSO    H3 4524   1.022   2.191   3.144 -0.7545 -1.1240  0.3023
  422DMSO    S1 4525   0.880   2.372   3.056  0.2477  0.4769  0.2521
  422DMSO    C2 4526   0.818   2.383   2.891 -0.9631 -0.0528  1.1319
  422DMSO    H4 4527   0.721   2.338   2.868  0.9529 -4.0387 -0.0677
  422DMSO    H5 4528   0.825   2.490   2.871  3.3729 -0.2667  0.5549
  422DMSO    H6 4529   0.895   2.344   2.824  0.3520  2.1465  1.2656
  422DMSO    O1 4530   0.996   2.465   3.072  0.3975  0.0268  0.4234
  423DMSO    C1 4531   4.575   4.306   1.027  0.7597  0.5629  0.3185
  423DMSO    H1 4532   4.540   4.399   0.981 -2.4551  0.0381  1.4083
  423DMSO    H2 4533   4.512   4.283   1.113  0.9511  0.7576  0.5098
  423DMSO    H3 4534   4.680   4.310   1.057  0.6179 -1.4366  1.2352
  423DMSO    S1 4535   4.571   4.168   0.910  0.1494  0.4522  0.1225
  423DMSO    C2 4536   4.423   4.229   0.832 -0.6726  0.2013 -0.5882
  423DMSO    H4 4537   4.400   4.147   0.763 -0.4897 -3.4822  3.2550
  423DMSO    H5 4538   4.343   4.228   0.906 -1.3928  0.8313 -1.3528
  423DMSO    H6 4539   4.436   4.328   0.789  1.1839  0.9459  1.4613
  423DMSO    O1 4540   4.544   4.051   0.999 -0.5239  0.7601 -0.0710
  424DMSO    C1 4541   4.330   0.121   2.571 -0.4654 -0.0950 -0.3632
  424DMSO    H1 4542   4.309   0.020   2.537  0.8049 -0.5178  0.0535
  424DMSO    H2 4543   4.432   0.141   2.604  0.1470 -1.5685 -1.2833
  424DMSO    H3 4544   4.247   0.148   2.636 -0.0416  0.5186 -0.0712
  424DMSO    S1 4545   4.314   0.233   2.427  0.2488  0.2847  0.2405
  424DMSO    C2 4546   4.151   0.197   2.367  0.0891  0.3122  0.2345
  424DMSO    H4 4547   4.074   0.236   2.434  3.1439  1.5230  3.3094
  424DMSO    H5 4548   4.147   0.252   2.272 -1.3949  0.9860  0.6561
  424DMSO    H6 4549   4.154   0.091   2.342  0.9810  1.0952 -3.5548
  424DMSO    O1 4550   4.392   0.154   2.331  0.4507 -0.6751  0.1912
  425DMSO    C1 4551   1.978   2.627   1.906 -0.1525  0.1812  0.0607
  425DMSO    H1 4552   1.877   2.658   1.879 -0.3874 -0.0076  0.6875
  425DMSO    H2 4553   2.006   2.536   1.852 -2.1254  1.1974 -2.8530
  425DMSO    H3 4554   1.979   2.602   2.013  1.2653 -0.7070 -0.1373
  425DMSO    S1 4555   2.096   2.759   1.880  0.0880 -0.0999 -0.1747
  425DMSO    C2 4556   2.031   2.791   1.718 -0.8594 -0.2072 -0.6931
  425DMSO    H4 4557   2.100   2.855   1.663  0.4680 -0.6311  0.4185
  425DMSO    H5 4558   2.014   2.698   1.663  1.1902 -0.2288 -1.3813
  425DMSO    H6 4559   1.938   2.849   1.727  0.6377  1.9312  4.1561
  425DMSO    O1 4560   2.228   2.689   1.872  0.3882  0.5643 -0.0176
  426DMSO    C1 4561   4.023   3.293   0.344 -0.5904  0.3723  0.0464
  426DMSO    H1 4562   3.985   3.334   0.438  0.4207 -0.4696  0.8472
  426DMSO    H2 4563   3.980   3.348   0.260 -0.7989  1.2275  0.7040
  426DMSO    H3 4564   3.991   3.189   0.336  2.3053 -0.6574  0.6640
  426DMSO    S1 4565   4.201   3.281   0.351 -0.1899  0.0133  0.1784
  426DMSO    C2 4566   4.228   3.454   0.337 -0.2332 -0.3160  0.4004
  426DMSO    H4 4567   4.201   3.495   0.434 -0.5274  3.9953 -1.2691
  426DMSO    H5 4568   4.332   3.482   0.314 -0.4358 -1.2791 -1.9848
  426DMSO    H6 4569   4.157   3.490   0.262  0.1967  0.1081  0.1858
  426DMSO    O1 4570   4.241   3.233   0.213  0.3751 -0.1313 -0.1683
  427DMSO    C1 4571   2.363   1.881   1.323 -0.7991  0.3059 -0.3266
  427DMSO    H1 4572   2.409   1.945   1.247 -0.3345 -0.5008 -0.7470
  427DMSO    H2 4573   2.427   1.859   1.409 -2.4740 -1.7867  0.4667
  427DMSO    H3 4574   2.313   1.791   1.286  1.3408 -0.7588 -0.8591
  427DMSO    S1 4575   2.235   1.986   1.379 -0.1263 -0.2486 -0.0676
  427DMSO    C2 4576   2.155   1.994   1.217 -0.1390  0.8056  0.2376
  427DMSO    H4 4577   2.234   2.021   1.146  1.7486 -1.0852  1.5034
  427DMSO    H5 4578   2.113   1.897   1.188 -1.0507  0.5154  2.3314
  427DMSO    H6 4579   2.082   2.076   1.217  1.0320  1.8755 -0.0391
  427DMSO    O1 4580   2.306   2.118   1.384  0.0123  0.4104 -0.0520
  428DMSO    C1 4581   4.640   0.236   2.045  0.1125  0.4376  0.3495
  428DMSO    H1 4582   4.616   0.161   1.970  0.8128  0.3830  0.1763
  428DMSO    H2 4583   4.724   0.199   2.104  0.8494 -1.3841 -1.7227
  428DMSO    H3 4584   4.553   0.264   2.106  0.2689  1.8119 -0.0058
  428DMSO    S1 4585   4.711   0.378   1.969 -0.1886  0.5464  0.3528
  428DMSO    C2 4586   4.809   0.274   1.849  0.4297 -0.5610 -0.3691
  428DMSO    H4 4587   4.880   0.333   1.790 -0.1548 -0.0693 -0.5885
  428DMSO    H5 4588   4.858   0.195   1.907  0.2524 -1.7067 -1.6990
  428DMSO    H6 4589   4.744   0.232   1.772  1.1133  0.0836 -1.3278
  428DMSO    O1 4590   4.810   0.433   2.061 -0.4340  0.4799 -0.0146
  429DMSO    C1 4591   2.207   4.631   2.824 -0.0346  0.5092  0.3215
  429DMSO    H1 4592   2.166   4.531   2.805 -3.0948  1.8914 -0.9621
  429DMSO    H2 4593   2.245   4.629   2.927 -2.1113 -1.2614  1.1349
  429DMSO    H3 4594   2.126   4.703   2.812 -1.2744 -0.7009  1.1449
  429DMSO    S1 4595   2.348   4.640   2.721 -0.1471  0.3601  0.0938
  429DMSO    C2 4596   2.262   4.675   2.569 -0.2935 -0.3129 -0.0443
  429DMSO    H4 4597   2.155   4.655   2.578 -0.4921  1.1628  1.2568
  429DMSO    H5 4598   2.268   4.784   2.559 -1.3597 -0.3968 -2.3107
  429DMSO    H6 4599   2.305   4.622   2.484  1.2000  1.7615 -0.6644
  429DMSO    O1 4600   2.404   4.499   2.718 -0.1115 -0.2450  0.7412
  430DMSO    C1 4601   0.729   1.903   3.582 -0.0148  0.6860  0.0948
  430DMSO    H1 4602   0.776   1.834   3.511  0.1813  1.1576 -0.2313
  430DMSO    H2 4603   0.779   1.897   3.678  0.1413 -0.2362 -0.0332
  430DMSO    H3 4604   0.624   1.873   3.577  0.4858 -1.0749 -0.8428
  430DMSO    S1 4605   0.745   2.075   3.531  0.3754 -0.2438 -0.0907
  430DMSO    C2 4606   0.680   2.072   3.364  0.2217 -0.2705 -0.3045
  430DMSO    H4 4607   0.717   1.983   3.313  1.0647 -1.3196  1.9950
  430DMSO    H5 4608   0.571   2.070   3.372  0.3897 -1.7781  3.6366
  430DMSO    H6 4609   0.709   2.160   3.306  0.2090 -0.4457 -0.5736
  430DMSO    O1 4610   0.885   2.080   3.494 -0.0483 -0.4975  0.3116
  431DMSO    C1 4611   5.726   0.343   3.910 -0.3877  0.0732 -0.0177
  431DMSO    H1 4612   5.756   0.309   4.010  1.6499  0.1960 -0.5452
  431DMSO    H2 4613   5.711   0.451   3.916  0.8726  0.2519  0.2254
  431DMSO    H3 4614   5.633   0.291   3.884  0.0019 -1.7624  1.9547
  431DMSO    S1 4615   5.853   0.316   3.785 -0.0358 -0.0315  0.0645
  431DMSO    C2 4616   5.765   0.381   3.646 -0.4427  0.5168  0.3814
  431DMSO    H4 4617   5.825   0.353   3.558  1.8838  1.7256  1.5107
  431DMSO    H5 4618   5.666   0.335   3.642 -0.4662  0.5766 -2.6265
  431DMSO    H6 4619   5.749   0.489   3.646 -0.9919  0.4401  0.1905
  431DMSO    O1 4620   5.845   0.168   3.767 -0.1279 -0.6727  0.2784
  432DMSO    C1 4621   1.173   3.238   4.485  0.1853  0.1283 -0.3522
  432DMSO    H1 4622   1.121   3.142   4.492 -1.4329  0.9271 -0.9731
  432DMSO    H2 4623   1.104   3.311   4.527  0.9726  0.9918 -0.5290
  432DMSO    H3 4624   1.183   3.258   4.378 -0.8466 -0.2177 -0.5215
  432DMSO    S1 4625   1.328   3.244   4.569  0.1676  0.0163 -0.1378
  432DMSO    C2 4626   1.393   3.385   4.480 -0.3031 -0.7535 -0.5156
  432DMSO    H4 4627   1.385   3.366   4.373  1.2754 -0.2321 -0.7569
  432DMSO    H5 4628   1.331   3.466   4.520  1.0945  0.5640 -0.9397
  432DMSO    H6 4629   1.499   3.396   4.501 -0.7676  2.1907  0.6673
  432DMSO    O1 4630   1.398   3.135   4.485 -0.1192 -0.1922 -0.6114
  433DMSO    C1 4631   1.576   0.958   4.096  0.4191  0.4059 -0.0776
  433DMSO    H1 4632   1.638   0.968   4.185 -0.3932 -0.2857  0.5892
  433DMSO    H2 4633   1.506   1.042   4.088  1.3310  1.3648  1.5357
  433DMSO    H3 4634   1.523   0.862   4.100  2.6655 -0.8848  0.1362
  433DMSO    S1 4635   1.692   0.957   3.955  0.0087  0.0925  0.2980
  433DMSO    C2 4636   1.705   1.132   3.931 -0.2257  0.1155  0.0836
  433DMSO    H4 4637   1.675   1.185   4.021 -1.0122  1.9764 -1.2222
  433DMSO    H5 4638   1.807   1.154   3.901  0.1529 -1.9974 -0.3615
  433DMSO    H6 4639   1.627   1.159   3.859 -1.7365  0.0053  1.6067
  433DMSO    O1 4640   1.618   0.912   3.831 -0.0134  0.2983  0.0728
  434DMSO    C1 4641   3.294   1.332   1.658 -0.0977  0.4774 -0.4130
  434DMSO    H1 4642   3.332   1.398   1.736 -0.2789 -0.4830  0.5297
  434DMSO    H2 4643   3.278   1.385   1.564  0.9866 -1.6422 -1.8898
  434DMSO    H3 4644   3.198   1.289   1.690  1.0694 -1.3046  0.9297
  434DMSO    S1 4645   3.413   1.199   1.632 -0.3887  0.1113  0.1604
  434DMSO    C2 4646   3.530   1.314   1.572  0.4915 -0.1304 -0.1525
  434DMSO    H4 4647   3.548   1.386   1.653 -2.2711  0.1948  0.2861
  434DMSO    H5 4648   3.621   1.260   1.545 -1.2871 -3.2249 -0.4337
  434DMSO    H6 4649   3.481   1.373   1.494  1.1363  0.6797  0.0412
  434DMSO    O1 4650   3.380   1.131   1.500  0.6083 -0.4093 -0.2232
  435DMSO    C1 4651   0.382   4.058   3.734 -0.4116  0.3719  0.5447
  435DMSO    H1 4652   0.396   4.101   3.833 -1.6587  1.5602  0.2393
  435DMSO    H2 4653   0.474   4.003   3.712 -0.3608  0.0085  1.6116
  435DMSO    H3 4654   0.374   4.129   3.651  1.3496 -1.1305 -1.0165
  435DMSO    S1 4655   0.250   3.943   3.719 -0.1775  0.3349  0.1407
  435DMSO    C2 4656   0.154   4.004   3.861 -0.1610  0.2013  0.4833
  435DMSO    H4 4657   0.085   4.086   3.839 -1.1111 -1.1944 -2.1970
  435DMSO    H5 4658   0.101   3.918   3.901 -1.0956  0.4919 -0.1096
  435DMSO    H6 4659   0.213   4.035   3.948 -0.3078  0.8669  0.3519
  435DMSO    O1 4660   0.306   3.815   3.776  0.2725 -0.4903 -0.7292
  436DMSO    C1 4661   0.594   4.168   4.245 -0.4379  0.2833  0.1711
  436DMSO    H1 4662   0.680   4.120   4.294 -0.6838  0.3282  0.6550
  436DMSO    H2 4663   0.626   4.265   4.208 -0.9373 -0.2001 -1.6286
  436DMSO    H3 4664   0.504   4.180   4.306 -1.9431 -0.4555 -1.7895
  436DMSO    S1 4665   0.545   4.060   4.112 -0.3112  0.0680  0.0707
  436DMSO    C2 4666   0.662   4.098   3.984 -0.5067  0.1878 -0.6567
  436DMSO    H4 4667   0.652   4.198   3.941 -1.7511  0.5627  0.4486
  436DMSO    H5 4668   0.764   4.077   4.019  0.1112 -0.6009 -2.7735
  436DMSO    H6 4669   0.633   4.038   3.898 -0.7618 -0.2412 -0.2746
  436DMSO    O1 4670   0.428   4.136   4.063 -0.1463 -0.4454 -0.4561
  437DMSO    C1 4671   0.289   0.678   4.681  0.2844  0.2246  0.4037
  437DMSO    H1 4672   0.295   0.653   4.787  0.3418  0.9101  0.5685
  437DMSO    H2 4673   0.384   0.664   4.628  0.9859  2.3092  1.0178
  437DMSO    H3 4674   0.247   0.776   4.657  0.3596  0.3318  0.6995
  437DMSO    S1 4675   0.178   0.551   4.608 -0.2450 -0.1004 -0.2035
  437DMSO    C2 4676   0.269   0.414   4.681 -0.0213  0.7178  0.5111
  437DMSO    H4 4677   0.371   0.436   4.650  0.5796 -1.6662  0.6073
  437DMSO    H5 4678   0.259   0.402   4.789 -0.4099 -2.5107  0.2427
  437DMSO    H6 4679   0.236   0.327   4.624 -1.5954  0.1857  2.1369
  437DMSO    O1 4680   0.217   0.552   4.468 -0.5459  0.0411 -0.1250
  438DMSO    C1 4681   0.508   2.430   3.605 -0.3027  0.1945  0.4784
  438DMSO    H1 4682   0.474   2.332   3.570 -2.1727  1.0288 -0.2068
  438DMSO    H2 4683   0.499   2.510   3.531  1.5154 -1.2285 -1.3873
  438DMSO    H3 4684   0.605   2.417   3.653 -0.1312  2.3235  0.7994
  438DMSO    S1 4685   0.384   2.476   3.729  0.7116  0.3202  0.2434
  438DMSO    C2 4686   0.498   2.578   3.826  0.6171  0.0688 -0.1853
  438DMSO    H4 4687   0.591   2.522   3.833 -0.2814 -1.7067 -1.4703
  438DMSO    H5 4688   0.502   2.681   3.792  0.7158  0.4615  0.9535
  438DMSO    H6 4689   0.460   2.563   3.928  1.2480 -1.7629 -0.1874
  438DMSO    O1 4690   0.384   2.343   3.800  0.6970 -0.8543 -0.5992
  439DMSO    C1 4691   2.033   0.474   2.881 -0.5090  0.2411  0.4472
  439DMSO    H1 4692   2.079   0.534   2.803  0.4932 -1.0351  0.0264
  439DMSO    H2 4693   2.111   0.407   2.918 -0.6095 -0.1666 -0.0704
  439DMSO    H3 4694   1.960   0.407   2.835 -1.1427 -0.3017  2.1389
  439DMSO    S1 4695   1.949   0.575   3.012  0.2980  0.1908  0.3906
  439DMSO    C2 4696   1.858   0.677   2.903 -0.1297 -0.2539 -0.0131
  439DMSO    H4 4697   1.815   0.760   2.959 -0.1516 -1.1772  1.3885
  439DMSO    H5 4698   1.929   0.717   2.830 -0.7157  0.8538 -0.0094
  439DMSO    H6 4699   1.781   0.611   2.862 -0.8633 -0.1343  1.1132
  439DMSO    O1 4700   2.052   0.669   3.059 -0.1994 -0.1251  0.2346
  440DMSO    C1 4701   4.329   3.932   1.234 -0.1665 -0.6538 -0.8307
  440DMSO    H1 4702   4.274   3.990   1.159 -0.1091 -0.8950 -1.0599
  440DMSO    H2 4703   4.279   3.933   1.332  3.3485  1.3646  1.1507
  440DMSO    H3 4704   4.431   3.971   1.238 -0.1650 -0.7044 -0.2293
  440DMSO    S1 4705   4.342   3.759   1.179 -0.7687  0.1527 -0.1043
  440DMSO    C2 4706   4.350   3.788   1.003 -0.0258  0.3087 -0.0792
  440DMSO    H4 4707   4.328   3.688   0.964 -1.2677  0.5365  0.0057
  440DMSO    H5 4708   4.274   3.862   0.977  1.3557  1.2702 -1.5557
  440DMSO    H6 4709   4.448   3.821   0.968  0.0554  0.5153  0.3468
  440DMSO    O1 4710   4.202   3.693   1.193  0.2239 -0.3084 -0.8985
  441DMSO    C1 4711   3.597   1.694   5.887  0.3677 -0.2385  0.1611
  441DMSO    H1 4712   3.653   1.675   5.979  1.5960 -2.9309 -1.0336
  441DMSO    H2 4713   3.639   1.623   5.816  1.0882  0.5918 -0.2523
  441DMSO    H3 4714   3.609   1.795   5.847  0.8957 -0.4512 -0.2364
  441DMSO    S1 4715   3.422   1.661   5.904  0.0689  0.0822 -0.0289
  441DMSO    C2 4716   3.347   1.790   5.808  0.5335  0.3474 -0.4959
  441DMSO    H4 4717   3.388   1.793   5.707  1.3809  1.1131 -0.1412
  441DMSO    H5 4718   3.246   1.749   5.808  1.1087 -1.1404  0.4945
  441DMSO    H6 4719   3.351   1.885   5.863 -1.0232  0.4487 -0.4923
  441DMSO    O1 4720   3.395   1.714   6.043 -0.2987  0.1732 -0.2421
  442DMSO    C1 4721   0.384   1.841   3.727 -0.2707  0.0965  0.2948
  442DMSO    H1 4722   0.348   1.839   3.830  0.1424  0.3039  0.4469
  442DMSO    H2 4723   0.453   1.759   3.705 -0.1003  0.9659 -2.8660
  442DMSO    H3 4724   0.442   1.932   3.710 -2.8193  1.4780 -1.7087
  442DMSO    S1 4725   0.247   1.842   3.609  0.0405 -0.2716 -0.0849
  442DMSO    C2 4726   0.205   1.668   3.651  0.2575  0.4951  0.2939
  442DMSO    H4 4727   0.166   1.676   3.753 -3.1181  1.1314 -0.9100
  442DMSO    H5 4728   0.120   1.643   3.587 -0.6675  2.3377  0.7302
  442DMSO    H6 4729   0.292   1.604   3.640 -1.1007 -1.6120  1.1447
  442DMSO    O1 4730   0.317   1.841   3.475 -0.3510  0.1932  0.1541
  443DMSO    C1 4731   0.470   1.363   3.608  0.0609 -0.6439  0.3791
  443DMSO    H1 4732   0.432   1.464   3.588  1.8796  0.1240  0.5853
  443DMSO    H2 4733   0.578   1.362   3.625  0.2969 -0.3459 -0.9367
  443DMSO    H3 4734   0.441   1.288   3.533 -0.1803 -0.8023  0.6303
  443DMSO    S1 4735   0.392   1.304   3.752  0.0021 -0.1943  0.3461
  443DMSO    C2 4736   0.231   1.311   3.682 -0.0565 -0.4447 -0.4247
  443DMSO    H4 4737   0.162   1.316   3.767 -1.6581 -1.5523 -1.5866
  443DMSO    H5 4738   0.222   1.400   3.619  0.3197  1.0181  1.4657
  443DMSO    H6 4739   0.224   1.221   3.621 -0.5677 -1.3084  0.8661
  443DMSO    O1 4740   0.393   1.433   3.821 -0.0553 -0.3120  0.4634
  444DMSO    C1 4741   0.385   3.248   2.219  0.9321 -0.2638 -0.2178
  444DMSO    H1 4742   0.297   3.274   2.159  2.1563  3.5146 -0.6515
  444DMSO    H2 4743   0.467   3.297   2.165  0.0835 -0.4264 -1.7240
  444DMSO    H3 4744   0.399   3.140   2.227 -0.3614 -0.7137 -2.9005
  444DMSO    S1 4745   0.359   3.339   2.379  0.2309 -0.0624  0.3293
  444DMSO    C2 4746   0.350   3.495   2.293  0.0097 -0.0539  0.0600
  444DMSO    H4 4747   0.453   3.521   2.270  0.1736 -1.4620 -0.8919
  444DMSO    H5 4748   0.284   3.480   2.207 -0.9590 -0.9455  0.9312
  444DMSO    H6 4749   0.300   3.567   2.359 -1.3794  0.6893 -1.6959
  444DMSO    O1 4750   0.495   3.342   2.436 -0.4529 -0.0831  0.4314
  445DMSO    C1 4751   5.740   1.517   0.759 -0.1494  0.5838 -0.1178
  445DMSO    H1 4752   5.771   1.476   0.855 -0.7607  0.0957 -0.1240
  445DMSO    H2 4753   5.660   1.592   0.752  0.9173  1.6054 -2.8218
  445DMSO    H3 4754   5.704   1.435   0.697  0.3634 -0.6531  1.1838
  445DMSO    S1 4755   5.879   1.595   0.682  0.3246  0.2428 -0.0717
  445DMSO    C2 4756   5.975   1.452   0.654  0.0261  0.0754  0.4349
  445DMSO    H4 4757   6.078   1.482   0.629  0.3924  0.0805  1.8586
  445DMSO    H5 4758   5.994   1.379   0.733  2.1093 -2.1417 -1.9122
  445DMSO    H6 4759   5.940   1.397   0.567 -0.2895  3.3886 -1.7255
  445DMSO    O1 4760   5.950   1.667   0.796  0.1164  0.0762 -0.3972
  446DMSO    C1 4761   4.256   0.426   3.452 -0.0763  0.3019  0.3817
  446DMSO    H1 4762   4.343   0.482   3.488  0.3628  0.2204 -0.5148
  446DMSO    H2 4763   4.174   0.414   3.523 -1.1535  0.9402 -0.7146
  446DMSO    H3 4764   4.288   0.327   3.419  0.6671 -0.6665  3.6172
  446DMSO    S1 4765   4.187   0.504   3.305 -0.0433 -0.6339 -0.1364
  446DMSO    C2 4766   4.349   0.550   3.236  0.3743 -0.2784  0.2429
  446DMSO    H4 4767   4.418   0.572   3.317  0.9071 -0.9749 -0.0098
  446DMSO    H5 4768   4.398   0.477   3.172  1.4170 -0.6091  1.3809
  446DMSO    H6 4769   4.334   0.643   3.180  2.1606 -0.3944 -0.5053
  446DMSO    O1 4770   4.137   0.632   3.364 -0.0879 -0.4361 -0.1981
  447DMSO    C1 4771   1.713   1.317   1.878 -0.1736 -0.0799 -0.3909
  447DMSO    H1 4772   1.808   1.340   1.925  1.0724 -1.5414 -2.0592
  447DMSO    H2 4773   1.635   1.324   1.955 -1.2457 -0.1772 -1.4242
  447DMSO    H3 4774   1.721   1.223   1.822 -0.5355  1.4228 -3.1178
  447DMSO    S1 4775   1.667   1.448   1.771  0.0296  0.1300 -0.2565
  447DMSO    C2 4776   1.508   1.374   1.728 -0.1102  0.1448 -0.1041
  447DMSO    H4 4777   1.469   1.453   1.664 -0.0701 -0.1865 -0.5360
  447DMSO    H5 4778   1.527   1.275   1.686  1.6167  0.2317  0.3852
  447DMSO    H6 4779   1.445   1.372   1.817  0.2592 -0.0351  0.1555
  447DMSO    O1 4780   1.742   1.435   1.646 -0.4041  0.3606  0.7718
  448DMSO    C1 4781   1.486   4.783   2.996 -0.2784 -0.4443 -0.0774
  448DMSO    H1 4782   1.512   4.683   2.961  0.7908 -0.0494 -0.4575
  448DMSO    H2 4783   1.460   4.850   2.914  1.4791 -2.0758 -2.0860
  448DMSO    H3 4784   1.569   4.835   3.046 -0.3948  0.2495 -0.5927
  448DMSO    S1 4785   1.353   4.764   3.123  0.2315  0.3437  0.0005
  448DMSO    C2 4786   1.229   4.725   2.998  0.3241 -0.4300 -0.4231
  448DMSO    H4 4787   1.251   4.625   2.959  1.8470 -0.3203  0.0799
  448DMSO    H5 4788   1.132   4.720   3.047  0.6728  0.2600  0.3694
  448DMSO    H6 4789   1.231   4.806   2.925  0.1857 -2.2716 -2.5657
  448DMSO    O1 4790   1.329   4.904   3.162 -0.5213 -0.0711  0.1931
  449DMSO    C1 4791   0.900   4.045   1.064  0.1454  0.1221 -0.6636
  449DMSO    H1 4792   0.877   4.146   1.029  1.9939  1.1791  0.9490
  449DMSO    H2 4793   0.894   3.979   0.977 -3.3081 -1.8815  0.8867
  449DMSO    H3 4794   0.825   4.022   1.140  0.5773  1.7563  0.3145
  449DMSO    S1 4795   1.064   4.033   1.135 -0.2748 -0.0691 -0.2777
  449DMSO    C2 4796   1.026   4.109   1.295  0.3029  0.6804 -0.5065
  449DMSO    H4 4797   1.118   4.146   1.339 -0.2025  2.7824 -1.0977
  449DMSO    H5 4798   0.961   4.193   1.267 -1.1706 -0.3784 -0.3849
  449DMSO    H6 4799   0.977   4.038   1.362  0.4345  0.7476 -0.3406
  449DMSO    O1 4800   1.150   4.137   1.064  0.3406  0.1766 -0.2494
  450DMSO    C1 4801   2.503   1.452   0.118  0.1225  0.0566 -0.4289
  450DMSO    H1 4802   2.452   1.399   0.037 -0.4565  0.1098 -0.1083
  450DMSO    H2 4803   2.490   1.393   0.209 -0.6109 -0.0130 -0.5745
  450DMSO    H3 4804   2.473   1.557   0.119  0.3931  0.2444 -3.5947
  450DMSO    S1 4805   2.674   1.423   0.059  0.5296  0.1891  0.1716
  450DMSO    C2 4806   2.748   1.532   0.177 -0.4768  0.0088  0.3438
  450DMSO    H4 4807   2.857   1.520   0.170 -0.7354 -1.6119 -2.0090
  450DMSO    H5 4808   2.712   1.634   0.159  0.7340  0.5288  0.7753
  450DMSO    H6 4809   2.715   1.498   0.275  1.5003  0.5250  1.2353
  450DMSO    O1 4810   2.686   1.509  -0.069 -0.3829 -0.1667 -0.2478
  451DMSO    C1 4811   0.870   4.544   1.610 -0.0184  1.2645  0.0258
  451DMSO    H1 4812   0.840   4.520   1.508  0.8126  0.2915 -0.0033
  451DMSO    H2 4813   0.798   4.612   1.656 -0.7308  0.5057  0.0691
  451DMSO    H3 4814   0.971   4.585   1.603 -0.2778  1.6285 -2.0867
  451DMSO    S1 4815   0.893   4.398   1.712  0.0630 -0.4098  0.3186
  451DMSO    C2 4816   0.907   4.273   1.581 -0.1635  0.5259  0.0812
  451DMSO    H4 4817   0.999   4.298   1.527  0.1323  0.1509  0.4077
  451DMSO    H5 4818   0.920   4.173   1.624  0.7081  0.4724 -0.2796
  451DMSO    H6 4819   0.823   4.281   1.512  0.5436 -0.5317 -0.9354
  451DMSO    O1 4820   0.776   4.384   1.802  0.3057 -0.2720  0.2544
  452DMSO    C1 4821   1.605   4.066   0.930  1.4869  0.7639  0.2884
  452DMSO    H1 4822   1.630   4.150   0.865 -1.0882  0.4762 -1.1860
  452DMSO    H2 4823   1.673   3.982   0.913 -1.0099 -1.1860 -0.6892
  452DMSO    H3 4824   1.501   4.035   0.920  1.5799  0.1157  1.1925
  452DMSO    S1 4825   1.638   4.132   1.095  0.0073  0.1460 -0.0412
  452DMSO    C2 4826   1.522   4.267   1.088 -0.0792 -0.6854 -0.0659
  452DMSO    H4 4827   1.534   4.330   1.177 -3.1293 -0.3427  0.2284
  452DMSO    H5 4828   1.570   4.331   1.014 -1.2174  1.5604  1.0132
  452DMSO    H6 4829   1.419   4.235   1.075  0.0255 -0.9455 -0.2430
  452DMSO    O1 4830   1.771   4.192   1.096 -0.1735  0.5966 -0.4310
  453DMSO    C1 4831   4.538   3.511   3.404 -0.0014 -0.1555 -0.0641
  453DMSO    H1 4832   4.529   3.404   3.383 -2.0685 -0.7595  3.1688
  453DMSO    H2 4833   4.619   3.535   3.473 -2.3050  3.8418  1.5829
  453DMSO    H3 4834   4.443   3.547   3.444 -0.3348 -1.4631  0.3662
  453DMSO    S1 4835   4.546   3.587   3.241 -0.7127 -0.3930 -0.3111
  453DMSO    C2 4836   4.506   3.755   3.301 -0.9226 -0.5402  0.0317
  453DMSO    H4 4837   4.594   3.803   3.347 -0.9800  1.1569 -1.5128
  453DMSO    H5 4838   4.485   3.828   3.223  1.9574 -0.8206 -1.1372
  453DMSO    H6 4839   4.423   3.754   3.372 -1.1846  1.2165 -0.2012
  453DMSO    O1 4840   4.414   3.542   3.183 -0.2700  0.1299 -0.4941
  454DMSO    C1 4841   2.088   5.015   3.519  0.0139  0.3164 -0.3227
  454DMSO    H1 4842   2.103   5.102   3.583 -0.0579  0.4630 -0.5021
  454DMSO    H2 4843   1.983   4.997   3.496 -0.5877  0.3556  2.1923
  454DMSO    H3 4844   2.137   4.929   3.565 -1.4462 -0.1629  0.3961
  454DMSO    S1 4845   2.156   5.072   3.358 -0.5124 -0.3010  0.1691
  454DMSO    C2 4846   2.307   5.144   3.425  0.7335  0.1461  0.0289
  454DMSO    H4 4847   2.293   5.215   3.507  0.0233 -2.3433  2.1963
  454DMSO    H5 4848   2.352   5.050   3.457 -1.4790 -1.2134 -0.6223
  454DMSO    H6 4849   2.374   5.188   3.352 -1.1409  3.8292  0.2771
  454DMSO    O1 4850   2.077   5.188   3.320 -0.5963 -0.5634  0.3443
  455DMSO    C1 4851   1.243   4.178   3.719  0.1523 -0.4103 -0.2005
  455DMSO    H1 4852   1.318   4.135   3.785  1.0292 -0.8395 -1.4280
  455DMSO    H2 4853   1.239   4.284   3.743 -2.4777 -0.5295  0.2354
  455DMSO    H3 4854   1.147   4.126   3.727 -0.0879  0.1595  0.6615
  455DMSO    S1 4855   1.290   4.166   3.546 -0.3425  0.0486 -0.4168
  455DMSO    C2 4856   1.241   4.006   3.497  0.2040 -0.5541 -0.3848
  455DMSO    H4 4857   1.294   3.937   3.563 -0.8904 -1.1012 -0.0451
  455DMSO    H5 4858   1.135   4.003   3.525  0.3660  1.9382  0.7512
  455DMSO    H6 4859   1.260   3.999   3.390 -1.1440 -1.1498 -0.6109
  455DMSO    O1 4860   1.437   4.157   3.545 -0.1301 -0.0456 -0.3749
  456DMSO    C1 4861   3.529   4.022   2.752  0.4774  1.0540  0.2704
  456DMSO    H1 4862   3.549   3.931   2.809  2.7560  0.3271 -1.5173
  456DMSO    H2 4863   3.446   4.051   2.816  2.6185  0.2043  3.7085
  456DMSO    H3 4864   3.504   4.010   2.647 -0.9925  0.9337  0.6202
  456DMSO    S1 4865   3.674   4.130   2.775  0.1448  0.0484 -0.2746
  456DMSO    C2 4866   3.673   4.091   2.954  0.4780 -0.0643 -0.1959
  456DMSO    H4 4867   3.688   3.983   2.956 -0.0420 -0.1332  1.5615
  456DMSO    H5 4868   3.755   4.145   3.003 -1.3503  1.2211  1.5626
  456DMSO    H6 4869   3.579   4.113   3.005  0.2555 -1.2225 -0.0806
  456DMSO    O1 4870   3.628   4.273   2.785  0.6230 -0.0428  0.2753
  457DMSO    C1 4871   0.757   3.245   2.186 -0.2970  0.0461 -0.9808
  457DMSO    H1 4872   0.809   3.169   2.245 -0.6081  1.2485  0.9375
  457DMSO    H2 4873   0.678   3.284   2.251  1.5241 -1.2881  2.2660
  457DMSO    H3 4874   0.724   3.203   2.090  0.9763 -2.7896 -0.2643
  457DMSO    S1 4875   0.865   3.385   2.152 -0.3052  0.7842 -0.3238
  457DMSO    C2 4876   0.902   3.433   2.323 -0.3227  0.3359 -0.3239
  457DMSO    H4 4877   0.933   3.344   2.378  0.5780 -0.3478 -1.8786
  457DMSO    H5 4878   0.966   3.521   2.326  1.3639 -0.8709  1.6343
  457DMSO    H6 4879   0.810   3.474   2.367  0.5497 -0.6971  2.7067
  457DMSO    O1 4880   0.751   3.478   2.116 -0.2818 -0.9110  0.1743
  458DMSO    C1 4881   0.296   5.894   0.754 -0.1166  0.8698  0.0516
  458DMSO    H1 4882   0.241   5.987   0.740 -1.1612  0.3402  0.5098
  458DMSO    H2 4883   0.222   5.816   0.775  1.8872 -0.9757  0.5967
  458DMSO    H3 4884   0.364   5.907   0.839  3.5483  0.1526 -2.5423
  458DMSO    S1 4885   0.382   5.843   0.611 -0.2724  0.1040  0.0620
  458DMSO    C2 4886   0.482   5.992   0.584 -0.0953  0.7982 -0.2173
  458DMSO    H4 4887   0.415   6.079   0.589  0.2633  1.1362 -1.0733
  458DMSO    H5 4888   0.571   5.989   0.648 -0.0540  1.5531 -0.2239
  458DMSO    H6 4889   0.520   5.975   0.483  0.8304  0.9450  0.0966
  458DMSO    O1 4890   0.295   5.849   0.491 -0.2993  0.1885  0.1548
  459DMSO    C1 4891   2.080   3.567   4.688  0.5500  0.1598 -0.5856
  459DMSO    H1 4892   2.028   3.472   4.705 -0.1574  0.7326  0.5695
  459DMSO    H2 4893   2.008   3.649   4.686 -0.1382 -0.4276 -0.1013
  459DMSO    H3 4894   2.125   3.569   4.588  0.6707 -0.9211 -0.5626
  459DMSO    S1 4895   2.211   3.584   4.801 -0.3142 -0.2069 -0.0883
  459DMSO    C2 4896   2.108   3.589   4.939 -0.5481 -0.5413 -0.2544
  459DMSO    H4 4897   2.166   3.607   5.030  0.0402 -0.1585 -0.7031
  459DMSO    H5 4898   2.035   3.667   4.916  0.3040  0.0758 -0.9286
  459DMSO    H6 4899   2.061   3.490   4.943  0.2958 -0.9989 -1.2334
  459DMSO    O1 4900   2.247   3.730   4.801 -0.1240  0.4604  0.1342
  460DMSO    C1 4901   4.359   0.954   2.277  0.5266  0.0523  0.2311
  460DMSO    H1 4902   4.322   1.055   2.261  0.1730 -0.4085 -2.1405
  460DMSO    H2 4903   4.308   0.896   2.200  0.9372  0.1767 -0.1371
  460DMSO    H3 4904   4.356   0.910   2.378  1.0980 -1.7386 -0.4927
  460DMSO    S1 4905   4.532   0.963   2.230 -0.1961 -0.3309  0.0450
  460DMSO    C2 4906   4.518   1.027   2.064 -0.9684  0.0714  0.5338
  460DMSO    H4 4907   4.612   1.070   2.028 -0.0673  0.7564  3.4227
  460DMSO    H5 4908   4.488   0.948   1.995 -0.0688 -0.5416  0.8390
  460DMSO    H6 4909   4.435   1.099   2.071 -1.4142 -0.2836 -0.8134
  460DMSO    O1 4910   4.577   0.825   2.212  0.0000 -0.4246 -0.3513
  461DMSO    C1 4911   0.879   2.488   1.345 -0.4233  0.2675  0.0402
  461DMSO    H1 4912   0.920   2.388   1.327 -1.4231 -0.0168 -0.7089
  461DMSO    H2 4913   0.783   2.462   1.390 -0.6825 -1.4216 -1.3959
  461DMSO    H3 4914   0.870   2.544   1.252  1.0415 -1.4213 -1.1912
  461DMSO    S1 4915   0.982   2.581   1.459 -0.5275  0.3472 -0.1101
  461DMSO    C2 4916   0.937   2.738   1.401 -0.0603 -0.1935  0.1375
  461DMSO    H4 4917   0.989   2.809   1.466  0.0529  0.9517 -1.1528
  461DMSO    H5 4918   0.972   2.754   1.298 -0.7410 -2.6748 -0.5522
  461DMSO    H6 4919   0.831   2.767   1.402 -0.3695 -1.2191  2.4196
  461DMSO    O1 4920   1.122   2.581   1.412 -0.5414  0.3475  0.4570
  462DMSO    C1 4921   4.322   0.353   0.521  0.0108  0.3979 -0.2934
  462DMSO    H1 4922   4.264   0.444   0.503  0.2231  0.1943 -2.2666
  462DMSO    H2 4923   4.416   0.375   0.572  0.2222 -1.7710  0.3788
  462DMSO    H3 4924   4.357   0.301   0.431 -0.0871 -1.4875  0.6991
  462DMSO    S1 4925   4.230   0.252   0.631  0.5370  0.2262  0.1580
  462DMSO    C2 4926   4.096   0.208   0.526 -0.1907 -0.3247  1.2164
  462DMSO    H4 4927   4.138   0.144   0.448  2.1235  1.2005  1.1199
  462DMSO    H5 4928   4.020   0.142   0.568 -0.0265 -1.7578 -0.6371
  462DMSO    H6 4929   4.052   0.299   0.482  0.7732 -0.1901  0.4968
  462DMSO    O1 4930   4.166   0.342   0.731 -0.4639 -0.8404 -0.1453
  463DMSO    C1 4931   2.259   4.201   0.008 -0.7445 -0.1949 -0.5490
  463DMSO    H1 4932   2.212   4.103   0.012  2.2807 -1.7298 -0.2708
  463DMSO    H2 4933   2.231   4.274  -0.069  1.1236  0.9135 -0.2477
  463DMSO    H3 4934   2.358   4.157  -0.003 -0.5276 -0.1533  0.9998
  463DMSO    S1 4935   2.264   4.260   0.176  0.5376 -0.1719  0.4573
  463DMSO    C2 4936   2.112   4.351   0.170  0.5802  0.0316 -0.2006
  463DMSO    H4 4937   2.037   4.293   0.116 -1.0925  2.1713 -0.3181
  463DMSO    H5 4938   2.081   4.377   0.271  3.2512 -1.0324  0.9709
  463DMSO    H6 4939   2.135   4.447   0.123  0.0049  0.0580 -0.4364
  463DMSO    O1 4940   2.367   4.368   0.170 -0.9343 -0.4506 -0.4183
  464DMSO    C1 4941   4.081   3.635   4.670  0.0776  0.0553 -0.4360
  464DMSO    H1 4942   4.147   3.722   4.676  2.5740 -1.3750 -3.8159
  464DMSO    H2 4943   4.013   3.614   4.753  1.5860  2.1293  1.4130
  464DMSO    H3 4944   4.147   3.551   4.647 -1.1552 -0.6298 -1.6562
  464DMSO    S1 4945   3.982   3.653   4.521 -0.3343  0.1751 -0.1135
  464DMSO    C2 4946   3.877   3.525   4.563 -0.3742 -0.2181  0.0468
  464DMSO    H4 4947   3.946   3.444   4.590  0.8803  0.7098 -0.2650
  464DMSO    H5 4948   3.813   3.565   4.641  0.6491 -1.0505  1.3613
  464DMSO    H6 4949   3.822   3.492   4.474 -1.3366 -2.2582  1.3308
  464DMSO    O1 4950   4.079   3.600   4.422  0.1748 -0.3938  0.2382
  465DMSO    C1 4951   0.987   1.594   3.659 -0.5068  0.1091 -0.2861
  465DMSO    H1 4952   0.963   1.698   3.683  0.1781 -0.4943  3.6975
  465DMSO    H2 4953   1.060   1.556   3.731 -0.0949  0.8237 -0.3102
  465DMSO    H3 4954   1.031   1.593   3.559  0.8373 -0.3966  0.2946
  465DMSO    S1 4955   0.832   1.503   3.653  0.0354  0.0310 -0.5388
  465DMSO    C2 4956   0.895   1.365   3.561 -0.3443 -0.0259  0.5121
  465DMSO    H4 4957   0.970   1.315   3.623  1.2036  0.0708 -1.2109
  465DMSO    H5 4958   0.814   1.293   3.546  0.7026 -1.4245  1.3202
  465DMSO    H6 4959   0.935   1.400   3.466 -3.3365  1.6552 -0.2517
  465DMSO    O1 4960   0.761   1.590   3.560  0.7407  0.4557  0.4400
  466DMSO    C1 4961   3.896   0.862   0.305  0.3668 -0.5992 -0.5118
  466DMSO    H1 4962   3.910   0.768   0.358  0.9332 -0.7476 -0.9126
  466DMSO    H2 4963   3.795   0.863   0.262 -0.6511  3.3113  1.4979
  466DMSO    H3 4964   3.979   0.874   0.234  0.7669 -1.8523 -0.2789
  466DMSO    S1 4965   3.906   0.986   0.434 -0.1618 -0.1585  0.0573
  466DMSO    C2 4966   3.885   1.133   0.328  0.3509 -0.5795  0.1742
  466DMSO    H4 4967   3.874   1.227   0.383  0.2261  0.8772 -2.2078
  466DMSO    H5 4968   3.974   1.140   0.266 -0.5521 -0.2757 -1.1233
  466DMSO    H6 4969   3.801   1.108   0.262 -1.5661  0.9423  1.9025
  466DMSO    O1 4970   4.053   0.973   0.457  0.3917  0.6211 -0.1375
  467DMSO    C1 4971   0.027   1.979   0.581  0.3855 -0.1824 -0.0449
  467DMSO    H1 4972  -0.043   1.929   0.649  1.4165 -0.6199  0.7243
  467DMSO    H2 4973  -0.024   2.013   0.491 -1.0536 -0.3768  0.6542
  467DMSO    H3 4974   0.080   1.890   0.546  0.1328 -0.6025  0.6214
  467DMSO    S1 4975   0.135   2.093   0.644 -0.0963 -0.3087 -0.0583
  467DMSO    C2 4976   0.183   1.995   0.786 -0.2022  0.5541 -0.9664
  467DMSO    H4 4977   0.100   1.962   0.849  0.2503 -1.7760 -1.5103
  467DMSO    H5 4978   0.237   1.907   0.751  2.6916  2.2154 -1.0187
  467DMSO    H6 4979   0.257   2.038   0.853  0.3449 -1.7602 -0.0267
  467DMSO    O1 4980   0.044   2.185   0.715  0.0592  0.4418  0.0631
  468DMSO    C1 4981   3.728   2.442   2.113 -0.3179  0.7685  0.0716
  468DMSO    H1 4982   3.659   2.468   2.194  1.5507  2.1686  1.2802
  468DMSO    H2 4983   3.695   2.493   2.022  0.9936  1.1407 -0.2201
  468DMSO    H3 4984   3.734   2.334   2.097  2.5384  1.1061 -1.7297
  468DMSO    S1 4985   3.894   2.508   2.145  0.5165 -0.3504 -0.2677
  468DMSO    C2 4986   3.964   2.435   1.993 -0.6095 -0.9258 -0.4075
  468DMSO    H4 4987   4.073   2.438   2.002 -0.6971 -0.0837  0.4506
  468DMSO    H5 4988   3.933   2.330   1.989 -1.1230 -0.7646 -0.6851
  468DMSO    H6 4989   3.932   2.490   1.904  1.9470  0.7201 -0.4152
  468DMSO    O1 4990   3.953   2.416   2.248  0.0114 -0.4766  0.4266
  469DMSO    C1 4991   3.912   0.647   4.117  0.6924  0.0103 -0.2296
  469DMSO    H1 4992   3.855   0.637   4.024 -1.7535  0.2492  1.1587
  469DMSO    H2 4993   4.017   0.628   4.093  0.7593  2.5308 -2.4228
  469DMSO    H3 4994   3.868   0.577   4.189  1.7179 -0.3529  0.0536
  469DMSO    S1 4995   3.904   0.814   4.185 -0.0737 -0.1760  0.0792
  469DMSO    C2 4996   3.988   0.763   4.332  0.1396 -0.2886 -0.1846
  469DMSO    H4 4997   4.096   0.775   4.315  0.1546 -2.0266 -1.6848
  469DMSO    H5 4998   3.951   0.815   4.421 -0.3560 -1.9243  0.6033
  469DMSO    H6 4999   3.974   0.655   4.342  0.6299 -0.2826  0.6980
  469DMSO    O1 5000   3.768   0.831   4.251 -0.1252  1.1099 -0.4298
  470DMSO    C1 5001   3.689   5.839   3.372 -0.4283 -0.4242 -0.1003
  470DMSO    H1 5002   3.682   5.893   3.467  0.2439 -3.0870  1.5965
  470DMSO    H2 5003   3.624   5.885   3.299 -1.1595 -1.5851 -0.2092
  470DMSO    H3 5004   3.654   5.736   3.385 -1.4885 -0.1268 -0.5388
  470DMSO    S1 5005   3.861   5.850   3.311  0.3803 -0.0531  0.1369
  470DMSO    C2 5006   3.827   5.790   3.145 -0.4266  0.2243  0.3636
  470DMSO    H4 5007   3.772   5.697   3.159  0.6691 -0.7324 -1.3334
  470DMSO    H5 5008   3.768   5.868   3.096  1.5947  1.2684 -0.5289
  470DMSO    H6 5009   3.920   5.767   3.092  0.7245  1.0684  1.9413
  470DMSO    O1 5010   3.926   5.732   3.377  0.1347  0.0551  0.4553
  471DMSO    C1 5011   1.916   3.741   0.751 -0.1625 -0.2452 -0.1100
  471DMSO    H1 5012   1.939   3.742   0.645 -2.7774  0.5388 -0.7430
  471DMSO    H2 5013   1.807   3.751   0.753 -0.2723 -1.1395 -1.0161
  471DMSO    H3 5014   1.958   3.826   0.805 -0.6759  0.6219 -1.0577
  471DMSO    S1 5015   1.968   3.597   0.833 -0.0525 -0.0107  0.2930
  471DMSO    C2 5016   1.910   3.489   0.702 -0.7842  0.7162  0.1942
  471DMSO    H4 5017   1.971   3.501   0.612 -1.6094  0.3944 -0.4318
  471DMSO    H5 5018   1.907   3.384   0.733  0.6859  0.0598 -1.6712
  471DMSO    H6 5019   1.811   3.516   0.663 -0.5317  0.5578 -0.5756
  471DMSO    O1 5020   1.857   3.562   0.920  0.2775  0.5663 -0.3061
  472DMSO    C1 5021   4.045   4.333   2.759 -0.6816 -0.4186  0.5329
  472DMSO    H1 5022   4.152   4.331   2.735 -0.8220 -1.2920 -0.0414
  472DMSO    H2 5023   4.024   4.349   2.865 -2.1115  2.1426 -0.0620
  472DMSO    H3 5024   3.991   4.243   2.729 -1.5450  0.5924 -1.0590
  472DMSO    S1 5025   3.983   4.480   2.680 -0.2839  0.1192  0.4841
  472DMSO    C2 5026   4.079   4.593   2.778  1.1915  0.0188 -0.2762
  472DMSO    H4 5027   4.051   4.696   2.754 -1.5140 -0.6900 -0.5316
  472DMSO    H5 5028   4.060   4.572   2.883 -0.9673 -1.9740 -0.9531
  472DMSO    H6 5029   4.184   4.582   2.750  0.4081 -1.9191 -2.9330
  472DMSO    O1 5030   3.838   4.484   2.724  0.4832  0.0919 -0.2303
  473DMSO    C1 5031   4.186   0.785   0.629  0.0610  0.2321  0.0764
  473DMSO    H1 5032   4.163   0.758   0.526 -0.3038 -2.8530  0.8569
  473DMSO    H2 5033   4.090   0.802   0.678  0.5770 -3.9543  3.0920
  473DMSO    H3 5034   4.251   0.871   0.645  0.6186 -0.1258 -0.2485
  473DMSO    S1 5035   4.258   0.640   0.690  0.7237 -0.0907 -0.3933
  473DMSO    C2 5036   4.274   0.693   0.856  0.8200 -0.1388  0.1391
  473DMSO    H4 5037   4.330   0.786   0.841 -2.1995  1.6919 -0.6025
  473DMSO    H5 5038   4.183   0.706   0.914  1.2788 -0.6581  1.0074
  473DMSO    H6 5039   4.340   0.624   0.909 -1.2364 -0.7420  2.0624
  473DMSO    O1 5040   4.393   0.643   0.632 -0.0390 -0.3981 -0.0527
  474DMSO    C1 5041   2.923   2.800   2.100 -0.2620  0.6120  0.5595
  474DMSO    H1 5042   2.832   2.742   2.117 -0.4111 -0.1191 -2.1978
  474DMSO    H2 5043   2.965   2.782   2.001  2.5046 -2.6464  2.1082
  474DMSO    H3 5044   3.009   2.775   2.163 -0.2060 -0.7390 -0.0235
  474DMSO    S1 5045   2.874   2.972   2.116  0.4358  0.1164 -0.1628
  474DMSO    C2 5046   2.842   2.979   2.294  0.5084  0.1873 -0.0318
  474DMSO    H4 5047   2.778   3.065   2.315  0.6291 -0.1115  1.7248
  474DMSO    H5 5048   2.789   2.889   2.328 -0.2247  0.3157 -0.7981
  474DMSO    H6 5049   2.936   2.977   2.348  0.0498 -3.7183  0.9752
  474DMSO    O1 5050   2.738   2.962   2.054  0.1893  0.0297 -0.5305
  475DMSO    C1 5051   5.771   4.507   3.882  0.6793 -0.9744 -0.3161
  475DMSO    H1 5052   5.807   4.590   3.821 -1.0978 -0.3681 -0.6087
  475DMSO    H2 5053   5.694   4.451   3.828 -1.2632  0.2764  0.9817
  475DMSO    H3 5054   5.740   4.539   3.983 -0.5926 -0.6020 -0.7979
  475DMSO    S1 5055   5.902   4.405   3.921 -0.2824  0.4820 -0.3460
  475DMSO    C2 5056   5.963   4.400   3.755  0.5492  0.1062 -0.3911
  475DMSO    H4 5057   6.027   4.313   3.742  1.1771  0.4386  0.4142
  475DMSO    H5 5058   5.873   4.401   3.692 -0.1566  0.6029  0.5905
  475DMSO    H6 5059   6.021   4.491   3.738  2.0506 -0.5505  0.9827
  475DMSO    O1 5060   5.835   4.272   3.936 -0.3876 -0.2986 -0.9905
  476DMSO    C1 5061   0.676   2.025   0.893 -0.0563 -0.7548 -0.9030
  476DMSO    H1 5062   0.747   1.991   0.970  1.1398  0.4481 -1.4243
  476DMSO    H2 5063   0.738   2.076   0.819 -0.4547  2.1713  0.6266
  476DMSO    H3 5064   0.607   2.094   0.943  1.5357  0.5600 -0.4370
  476DMSO    S1 5065   0.580   1.906   0.807  0.5304 -0.1077  0.0733
  476DMSO    C2 5066   0.716   1.811   0.760  0.6269 -0.5680 -0.1940
  476DMSO    H4 5067   0.785   1.794   0.843  1.7186 -0.1463 -0.9950
  476DMSO    H5 5068   0.689   1.710   0.729 -0.1740 -0.6161  0.6250
  476DMSO    H6 5069   0.762   1.866   0.678 -0.7263  0.8376 -0.0732
  476DMSO    O1 5070   0.547   1.982   0.683 -0.1975 -0.4978  0.2367
  477DMSO    C1 5071   1.189   1.000   2.030  0.5295 -0.1426  0.8933
  477DMSO    H1 5072   1.268   0.941   2.076  1.0475 -0.3855 -0.2658
  477DMSO    H2 5073   1.157   1.078   2.099  2.2386  2.6341 -1.2406
  477DMSO    H3 5074   1.111   0.938   1.985  2.0573 -1.5794  0.0885
  477DMSO    S1 5075   1.255   1.081   1.881 -0.2970  0.4012  0.1277
  477DMSO    C2 5076   1.273   0.927   1.792  0.3071 -0.0496  0.0674
  477DMSO    H4 5077   1.176   0.876   1.796  1.7395 -3.1276 -1.6064
  477DMSO    H5 5078   1.300   0.961   1.692 -0.6142  1.8932  0.4153
  477DMSO    H6 5079   1.356   0.887   1.851  1.0321 -0.1089 -0.9801
  477DMSO    O1 5080   1.390   1.125   1.917  0.1334 -0.4172  0.2397
  478DMSO    C1 5081   4.194   1.147   4.601 -0.3300  0.4431  0.5912
  478DMSO    H1 5082   4.302   1.152   4.620 -0.5828  1.4515  1.8428
  478DMSO    H2 5083   4.155   1.242   4.562  0.9680  0.1470 -1.6343
  478DMSO    H3 5084   4.142   1.111   4.690  0.0683 -2.2777 -0.1942
  478DMSO    S1 5085   4.177   1.019   4.477 -0.0057 -0.1696  0.1999
  478DMSO    C2 5086   4.205   0.882   4.579 -0.0341  0.1582 -0.3512
  478DMSO    H4 5087   4.129   0.872   4.658  0.7629  3.0491  0.9287
  478DMSO    H5 5088   4.200   0.798   4.510  1.7994 -0.4112  0.1463
  478DMSO    H6 5089   4.309   0.892   4.610 -0.6983 -0.0524  2.1997
  478DMSO    O1 5090   4.287   1.023   4.384  0.0311 -0.2667 -0.1074
  479DMSO    C1 5091   2.121   4.013   1.132 -0.5779 -0.0262 -0.7969
  479DMSO    H1 5092   2.046   4.074   1.182 -0.3655  0.9273 -1.6128
  479DMSO    H2 5093   2.215   4.044   1.178 -0.4398  0.9677 -1.7191
  479DMSO    H3 5094   2.113   4.029   1.024 -1.6141 -0.6014 -0.8164
  479DMSO    S1 5095   2.083   3.848   1.179 -0.1219 -0.0422 -0.1290
  479DMSO    C2 5096   1.909   3.867   1.126 -0.5431 -0.7188  0.0367
  479DMSO    H4 5097   1.860   3.885   1.222 -0.4504  0.5504 -0.1414
  479DMSO    H5 5098   1.896   3.955   1.063 -2.2208 -1.8666 -1.3244
  479DMSO    H6 5099   1.876   3.773   1.082  0.1290 -1.6361  1.4163
  479DMSO    O1 5100   2.078   3.858   1.326  0.7882  0.6359  0.1406
  480DMSO    C1 5101   2.575   4.408   1.493 -0.1064 -0.1806  1.3343
  480DMSO    H1 5102   2.561   4.311   1.540  3.4420 -1.0905  0.7368
  480DMSO    H2 5103   2.680   4.432   1.509  0.4996 -1.2575 -0.6829
  480DMSO    H3 5104   2.502   4.478   1.537 -2.3177 -1.4475 -0.1312
  480DMSO    S1 5105   2.558   4.395   1.318  0.0979 -0.3166 -0.0566
  480DMSO    C2 5106   2.700   4.294   1.288  0.4952 -0.3894 -0.3080
  480DMSO    H4 5107   2.780   4.354   1.246 -0.4325  0.7672 -0.4563
  480DMSO    H5 5108   2.725   4.237   1.378 -0.6290  0.8520  0.8361
  480DMSO    H6 5109   2.682   4.225   1.204  2.4315 -0.5514 -0.6359
  480DMSO    O1 5110   2.591   4.525   1.259  0.0398 -0.3742 -0.1613
  481DMSO    C1 5111   4.697   4.983   4.811  0.7346 -0.3002 -1.0534
  481DMSO    H1 5112   4.703   4.884   4.857  1.0297  1.2995  2.6869
  481DMSO    H2 5113   4.761   4.985   4.722 -0.6730 -0.3308 -2.0880
  481DMSO    H3 5114   4.721   5.059   4.886 -1.5608  1.6583 -2.1921
  481DMSO    S1 5115   4.529   5.025   4.764  0.0297  0.3159 -0.1968
  481DMSO    C2 5116   4.442   4.932   4.887 -0.3660  1.3892  0.0319
  481DMSO    H4 5117   4.475   4.968   4.985  2.8796 -0.4961 -0.2530
  481DMSO    H5 5118   4.336   4.956   4.873 -0.4872  0.6481 -0.3830
  481DMSO    H6 5119   4.453   4.825   4.867 -3.6653  0.6761  1.2661
  481DMSO    O1 5120   4.502   4.950   4.635 -0.2076 -0.0391  0.1230
  482DMSO    C1 5121   0.254   0.235   5.991 -0.0049  0.1409  0.6103
  482DMSO    H1 5122   0.318   0.305   6.045  0.6328 -0.6121  0.8475
  482DMSO    H2 5123   0.147   0.250   6.004 -1.2175 -4.9456 -1.0415
  482DMSO    H3 5124   0.278   0.130   6.009  0.2309  0.1098  0.1363
  482DMSO    S1 5125   0.280   0.265   5.817 -0.2836 -0.1792 -0.3222
  482DMSO    C2 5126   0.285   0.438   5.812 -0.2661 -0.1857  0.1807
  482DMSO    H4 5127   0.270   0.458   5.706  0.6286 -0.9212 -0.0965
  482DMSO    H5 5128   0.209   0.469   5.885  0.1100 -1.2088  1.0413
  482DMSO    H6 5129   0.383   0.469   5.848  1.3435 -1.8506 -2.4832
  482DMSO    O1 5130   0.153   0.225   5.758 -0.0139 -0.2780 -0.1958
  483DMSO    C1 5131   2.681   3.538   3.223  0.3872 -0.0980 -0.2696
  483DMSO    H1 5132   2.729   3.537   3.321  0.8953  1.8436 -0.4482
  483DMSO    H2 5133   2.695   3.445   3.167  0.9144 -0.9865  1.2755
  483DMSO    H3 5134   2.702   3.625   3.159  0.3228 -0.2516 -0.4990
  483DMSO    S1 5135   2.507   3.556   3.250  0.4458 -0.2599  0.0262
  483DMSO    C2 5136   2.514   3.670   3.384  0.7155  0.2826  0.8755
  483DMSO    H4 5137   2.577   3.634   3.466  1.4282 -0.0065  0.2116
  483DMSO    H5 5138   2.553   3.765   3.348  0.1004  0.0337 -0.5040
  483DMSO    H6 5139   2.412   3.684   3.422 -0.2648  0.0988 -1.5451
  483DMSO    O1 5140   2.474   3.430   3.319  0.5353  0.0039 -0.2076
  484DMSO    C1 5141   0.945   2.376   3.681  0.7821  0.2979 -0.7117
  484DMSO    H1 5142   0.843   2.409   3.666  0.2598 -1.3570 -1.0563
  484DMSO    H2 5143   0.960   2.271   3.653 -0.1112  0.0354 -0.2347
  484DMSO    H3 5144   0.980   2.381   3.785 -1.9687 -0.2030  0.3056
  484DMSO    S1 5145   1.060   2.488   3.585 -0.5773  0.0702 -0.2692
  484DMSO    C2 5146   1.011   2.436   3.418 -0.5691 -0.4509 -0.6943
  484DMSO    H4 5147   1.084   2.474   3.347  0.0425 -0.1064  0.1070
  484DMSO    H5 5148   1.005   2.327   3.415 -0.1482 -0.4943 -0.1921
  484DMSO    H6 5149   0.918   2.490   3.398 -0.3992  0.2501  0.2937
  484DMSO    O1 5150   1.200   2.432   3.596 -0.5897  0.2106  0.3273
  485DMSO    C1 5151   1.542   2.079   1.644 -0.4525  0.4115  0.4047
  485DMSO    H1 5152   1.446   2.048   1.686 -1.0166  0.1879 -0.9914
  485DMSO    H2 5153   1.598   2.148   1.708 -0.1619  0.5886 -0.0385
  485DMSO    H3 5154   1.516   2.110   1.543 -0.8187  1.0708  0.6888
  485DMSO    S1 5155   1.653   1.937   1.633 -0.6186  0.0345 -0.0036
  485DMSO    C2 5156   1.527   1.829   1.569 -0.1347  0.4835  0.7219
  485DMSO    H4 5157   1.542   1.720   1.576 -1.9373  0.0973 -0.5996
  485DMSO    H5 5158   1.433   1.842   1.624  0.3285  0.7570  1.4521
  485DMSO    H6 5159   1.515   1.853   1.463  0.6031 -2.4541 -0.1446
  485DMSO    O1 5160   1.678   1.894   1.772 -0.6391  0.3069 -0.7399
  486DMSO    C1 5161   4.206   4.764   4.659 -0.3331  0.2631  0.3464
  486DMSO    H1 5162   4.134   4.806   4.589  0.5869 -1.0938 -1.5034
  486DMSO    H2 5163   4.175   4.781   4.763 -1.1559  0.1650  0.1211
  486DMSO    H3 5164   4.298   4.819   4.636  0.1429  0.8685  3.2087
  486DMSO    S1 5165   4.231   4.583   4.634 -0.1153 -0.3961  0.0590
  486DMSO    C2 5166   4.247   4.610   4.450 -0.1905  0.4294 -0.0091
  486DMSO    H4 5167   4.246   4.510   4.406  0.7428  1.0433 -1.5167
  486DMSO    H5 5168   4.155   4.661   4.421 -1.6146 -1.7206  0.5265
  486DMSO    H6 5169   4.343   4.656   4.426  0.6476 -0.4172  1.5474
  486DMSO    O1 5170   4.099   4.528   4.655 -0.3957 -0.4657 -0.3039
  487DMSO    C1 5171   1.174   1.954   3.617 -0.2776  0.0906 -0.0550
  487DMSO    H1 5172   1.229   1.876   3.564 -0.3463 -0.3448  0.4978
  487DMSO    H2 5173   1.068   1.963   3.591 -0.8624  1.1163  2.3504
  487DMSO    H3 5174   1.224   2.050   3.609  0.8284 -0.4507  0.1652
  487DMSO    S1 5175   1.163   1.904   3.787  0.0796 -0.1619  0.1852
  487DMSO    C2 5176   1.113   2.064   3.839 -0.0185  0.0296 -0.3615
  487DMSO    H4 5177   1.184   2.140   3.808  1.0735 -0.5025  0.7504
  487DMSO    H5 5178   1.017   2.077   3.788 -1.1777 -0.4471  1.5741
  487DMSO    H6 5179   1.106   2.080   3.947 -2.2838  1.7609 -0.6936
  487DMSO    O1 5180   1.299   1.901   3.835 -0.5704 -0.5286  0.0308
  488DMSO    C1 5181   4.577   1.348   5.618  0.1746 -0.5742  0.2667
  488DMSO    H1 5182   4.658   1.358   5.545 -0.7502  1.7546 -0.5694
  488DMSO    H2 5183   4.627   1.358   5.715  0.7551  0.7501 -0.1377
  488DMSO    H3 5184   4.532   1.249   5.604  1.3139 -0.9889 -0.5842
  488DMSO    S1 5185   4.473   1.484   5.573  0.5038  0.2842 -0.2529
  488DMSO    C2 5186   4.354   1.439   5.695 -0.0662 -0.3777 -0.7106
  488DMSO    H4 5187   4.396   1.449   5.796 -1.4214  0.2133 -0.1853
  488DMSO    H5 5188   4.275   1.512   5.683 -0.3407 -0.9488 -2.7270
  488DMSO    H6 5189   4.318   1.336   5.682  0.7578 -0.7127 -0.4335
  488DMSO    O1 5190   4.407   1.438   5.448  0.2790 -0.1037  0.1573
  489DMSO    C1 5191   3.317   3.852   1.680  0.1149 -0.6008 -0.0269
  489DMSO    H1 5192   3.413   3.833   1.729  0.3281  2.4910  1.0203
  489DMSO    H2 5193   3.322   3.802   1.583  1.8093  1.3844 -1.0658
  489DMSO    H3 5194   3.317   3.959   1.656  0.9935 -0.4211  0.7375
  489DMSO    S1 5195   3.188   3.794   1.784  0.0072  0.0353 -0.5853
  489DMSO    C2 5196   3.228   3.905   1.915  0.9041 -0.0009  0.1605
  489DMSO    H4 5197   3.313   3.882   1.980  0.2686 -0.5387  0.8313
  489DMSO    H5 5198   3.232   4.006   1.875  3.0257  0.5608  1.6126
  489DMSO    H6 5199   3.143   3.911   1.984 -0.4949 -5.0457 -0.7151
  489DMSO    O1 5200   3.240   3.667   1.838  0.3564  0.3145  0.5550
  490DMSO    C1 5201   2.068   1.623   2.332 -0.4676  0.1882 -0.8565
  490DMSO    H1 5202   2.076   1.731   2.320 -0.2494  0.6925  2.7282
  490DMSO    H2 5203   2.109   1.604   2.431  1.3268  2.4640 -1.0922
  490DMSO    H3 5204   2.130   1.566   2.262  1.3820  1.3192 -0.2139
  490DMSO    S1 5205   1.900   1.581   2.326  0.0162  0.0106 -0.3301
  490DMSO    C2 5206   1.861   1.622   2.154  0.1436 -0.1927 -0.0166
  490DMSO    H4 5207   1.907   1.721   2.143  1.2179 -0.3681  2.4469
  490DMSO    H5 5208   1.919   1.554   2.091  1.7034  1.5170 -0.5532
  490DMSO    H6 5209   1.754   1.617   2.132 -0.0265  1.3318  0.2992
  490DMSO    O1 5210   1.834   1.697   2.399  0.0820  0.3079  0.7582
  491DMSO    C1 5211   1.997   4.201   1.622  0.1377  0.2653 -0.5535
  491DMSO    H1 5212   1.916   4.229   1.690 -2.7716  0.8400 -3.9709
  491DMSO    H2 5213   2.087   4.216   1.682 -0.3123 -0.7061  0.3978
  491DMSO    H3 5214   1.991   4.272   1.539 -0.9739  0.9540  0.0805
  491DMSO    S1 5215   1.980   4.028   1.572 -0.2160 -0.1281 -0.0141
  491DMSO    C2 5216   1.831   4.048   1.468 -0.0003  0.1082 -0.1284
  491DMSO    H4 5217   1.795   3.952   1.430  1.8570 -0.5083 -0.3876
  491DMSO    H5 5218   1.749   4.083   1.532  0.8264  0.4752  0.7484
  491DMSO    H6 5219   1.855   4.116   1.386 -0.2675  0.0935 -0.2215
  491DMSO    O1 5220   1.936   3.959   1.693  0.3057 -0.0955 -0.6041
  492DMSO    C1 5221   2.384   1.266   3.270 -0.8351  0.2712  0.1726
  492DMSO    H1 5222   2.352   1.162   3.263  1.5426 -0.5501  0.6328
  492DMSO    H2 5223   2.463   1.275   3.344 -1.4570  2.5763  0.6484
  492DMSO    H3 5224   2.296   1.329   3.287 -1.7860 -0.0831 -2.8043
  492DMSO    S1 5225   2.451   1.305   3.109  0.0457 -0.2178 -0.0189
  492DMSO    C2 5226   2.487   1.469   3.152 -0.3822 -0.2688 -0.5204
  492DMSO    H4 5227   2.398   1.523   3.184 -0.1181  0.0576 -0.3217
  492DMSO    H5 5228   2.542   1.469   3.247 -2.3078 -0.0204  0.6349
  492DMSO    H6 5229   2.550   1.530   3.086  1.3520  0.8264  1.9570
  492DMSO    O1 5230   2.322   1.313   3.035 -0.0310 -0.2931 -0.2784
  493DMSO    C1 5231   4.888   3.615   0.768 -0.0364  0.1175 -1.1446
  493DMSO    H1 5232   4.861   3.595   0.872 -0.0960  0.8668 -1.0132
  493DMSO    H2 5233   4.995   3.595   0.757 -0.5718 -3.8049 -0.5720
  493DMSO    H3 5234   4.855   3.717   0.747 -0.8055  0.4556  1.3921
  493DMSO    S1 5235   4.803   3.504   0.653  0.4814 -0.7730  0.2591
  493DMSO    C2 5236   4.658   3.602   0.652 -0.3136  0.1326  0.4653
  493DMSO    H4 5237   4.606   3.601   0.749  1.9530  2.9042  1.8507
  493DMSO    H5 5238   4.654   3.699   0.601  1.9472  0.9687  1.7330
  493DMSO    H6 5239   4.601   3.536   0.587 -1.6876 -0.1497  1.8812
  493DMSO    O1 5240   4.773   3.384   0.738  0.3330 -0.7411  0.2359
  494DMSO    C1 5241   0.485   5.475   1.391 -0.1357 -0.1252 -0.4807
  494DMSO    H1 5242   0.506   5.370   1.411 -0.2772 -0.1249 -0.3217
  494DMSO    H2 5243   0.560   5.517   1.324  0.8322 -0.2648  0.4917
  494DMSO    H3 5244   0.492   5.533   1.483  4.2274  0.6560 -1.1088
  494DMSO    S1 5245   0.317   5.499   1.314 -0.1260  0.0554 -0.0378
  494DMSO    C2 5246   0.365   5.668   1.282  0.0911 -0.1275 -0.0046
  494DMSO    H4 5247   0.276   5.717   1.243  0.1776 -0.7982 -1.0828
  494DMSO    H5 5248   0.395   5.723   1.372 -0.9771  1.3982 -0.5457
  494DMSO    H6 5249   0.447   5.662   1.210  1.0496 -0.0398  1.0339
  494DMSO    O1 5250   0.225   5.509   1.431 -0.1167  0.0702 -0.1344
  495DMSO    C1 5251   0.769   0.065   3.368 -0.6426  0.2689 -0.0465
  495DMSO    H1 5252   0.867   0.022   3.391 -0.7311 -0.1735 -0.4782
  495DMSO    H2 5253   0.695   0.005   3.423 -0.8320 -0.4372 -1.0352
  495DMSO    H3 5254   0.751   0.060   3.261 -1.5357  1.6088  0.0117
  495DMSO    S1 5255   0.789   0.234   3.420  0.3510 -0.1275  0.3571
  495DMSO    C2 5256   0.874   0.192   3.572  0.8044 -0.0549 -0.4083
  495DMSO    H4 5257   0.874   0.265   3.653 -2.8101  0.1332 -0.4151
  495DMSO    H5 5258   0.822   0.107   3.618 -1.3130  1.7692  0.8114
  495DMSO    H6 5259   0.975   0.154   3.557  1.6244  2.0940 -0.7000
  495DMSO    O1 5260   0.652   0.264   3.461  0.2734 -0.0189  0.5708
  496DMSO    C1 5261   0.332   3.261   1.819 -0.5704  0.5867  0.7525
  496DMSO    H1 5262   0.361   3.244   1.715 -1.2657 -0.5084  0.7207
  496DMSO    H2 5263   0.422   3.303   1.864  1.2541 -2.3470  0.1208
  496DMSO    H3 5264   0.295   3.178   1.879 -0.2711  0.3625  0.6260
  496DMSO    S1 5265   0.191   3.372   1.824  0.4573  0.4241  0.0914
  496DMSO    C2 5266   0.256   3.502   1.719 -0.2874  0.6739  0.6659
  496DMSO    H4 5267   0.354   3.530   1.759  0.3387 -0.1420 -0.2307
  496DMSO    H5 5268   0.248   3.485   1.611 -0.9963  1.7706  0.5313
  496DMSO    H6 5269   0.187   3.586   1.732 -1.9070 -0.4148 -0.5436
  496DMSO    O1 5270   0.203   3.428   1.959  0.0100 -0.1207  0.4615
  497DMSO    C1 5271   4.801   1.336   1.379 -0.2884 -0.6719  0.1986
  497DMSO    H1 5272   4.905   1.352   1.349 -1.5865  1.9021 -3.7046
  497DMSO    H2 5273   4.759   1.437   1.382 -0.3632 -0.7226  1.4410
  497DMSO    H3 5274   4.787   1.282   1.473  1.4955 -0.6163  0.5238
  497DMSO    S1 5275   4.708   1.264   1.243 -0.6748  0.1324 -0.1191
  497DMSO    C2 5276   4.791   1.111   1.234 -0.2866 -0.1390 -0.1545
  497DMSO    H4 5277   4.742   1.052   1.156 -0.9180  1.4609 -1.0226
  497DMSO    H5 5278   4.894   1.137   1.213 -0.6647  1.5805  0.0018
  497DMSO    H6 5279   4.763   1.054   1.324 -2.0501 -0.8483 -1.0882
  497DMSO    O1 5280   4.760   1.332   1.121  0.4245  0.0719 -0.6617
  498DMSO    C1 5281   4.363   4.653   3.252 -0.3438 -0.0986 -0.2668
  498DMSO    H1 5282   4.407   4.667   3.351  0.2550  0.8750 -0.6469
  498DMSO    H2 5283   4.387   4.559   3.202 -2.5880 -1.0349  0.2995
  498DMSO    H3 5284   4.410   4.742   3.209  0.3546  0.4028  1.4395
  498DMSO    S1 5285   4.186   4.664   3.255  0.0917  0.1757  0.5417
  498DMSO    C2 5286   4.171   4.556   3.399  0.3564  0.2591  0.2361
  498DMSO    H4 5287   4.063   4.543   3.413  0.6052 -2.5707  0.1563
  498DMSO    H5 5288   4.213   4.458   3.374 -0.1346 -0.2146  1.2383
  498DMSO    H6 5289   4.221   4.593   3.489  3.0978 -4.4575  0.9605
  498DMSO    O1 5290   4.153   4.567   3.139  0.2483 -0.2878 -0.6036
  499DMSO    C1 5291   1.506   0.379   2.397  0.4432 -0.2372 -0.9901
  499DMSO    H1 5292   1.556   0.477   2.397  0.8020 -0.3755  1.2338
  499DMSO    H2 5293   1.413   0.384   2.339  1.4724 -1.4411 -2.8546
  499DMSO    H3 5294   1.484   0.353   2.500  2.0828  0.0903 -0.5369
  499DMSO    S1 5295   1.621   0.265   2.318  0.7371 -0.0911 -0.1207
  499DMSO    C2 5296   1.676   0.370   2.182  1.0232 -0.4961 -0.0706
  499DMSO    H4 5297   1.602   0.397   2.106  1.7001  0.8708 -0.2701
  499DMSO    H5 5298   1.716   0.452   2.242  0.1636  0.0008 -0.1567
  499DMSO    H6 5299   1.765   0.321   2.143  1.0885 -1.0668  0.7818
  499DMSO    O1 5300   1.536   0.155   2.254 -0.6898 -0.6603  0.4118
  500DMSO    C1 5301   1.011   0.714   3.185 -0.0237  1.0412  0.2417
  500DMSO    H1 5302   0.919   0.744   3.236  0.2299  0.8059  0.8461
  500DMSO    H2 5303   1.055   0.802   3.138  1.6973  1.3462  2.2835
  500DMSO    H3 5304   0.991   0.635   3.112  1.2582  0.3839  0.5774
  500DMSO    S1 5305   1.145   0.657   3.297  0.1200 -0.4516  0.1853
  500DMSO    C2 5306   1.074   0.499   3.332 -1.2533  0.1692 -0.8767
  500DMSO    H4 5307   1.138   0.460   3.412  0.0310  0.7538 -1.5783
  500DMSO    H5 5308   0.967   0.508   3.351 -1.6865  1.0406 -3.3603
  500DMSO    H6 5309   1.087   0.428   3.250 -2.4250 -2.1269  0.8225
  500DMSO    O1 5310   1.134   0.720   3.434  0.1319  0.1525  0.7472
  501DMSO    C1 5311   4.583   3.111   0.614 -0.1884  0.0586  0.0749
  501DMSO    H1 5312   4.661   3.149   0.680 -0.5858 -0.0733  0.6276
  501DMSO    H2 5313   4.625   3.069   0.522  2.7587  1.1410  0.7985
  501DMSO    H3 5314   4.514   3.192   0.589 -0.6050 -0.3392 -0.0851
  501DMSO    S1 5315   4.493   2.997   0.709  0.1095  0.2129 -0.0399
  501DMSO    C2 5316   4.466   3.109   0.845 -0.0078  0.4653 -0.2515
  501DMSO    H4 5317   4.419   3.198   0.801  0.3659  0.1667 -1.3011
  501DMSO    H5 5318   4.402   3.058   0.917 -1.0805  1.0815 -0.7477
  501DMSO    H6 5319   4.565   3.135   0.884 -0.8782  2.7612  0.5309
  501DMSO    O1 5320   4.590   2.895   0.758  0.5474 -0.7368  0.2258
  502DMSO    C1 5321   3.513   0.119   2.528  0.5973 -0.3458  0.1567
  502DMSO    H1 5322   3.565   0.048   2.593 -2.6536 -3.1553 -0.0677
  502DMSO    H2 5323   3.425   0.156   2.582  0.9362 -0.1912  0.6171
  502DMSO    H3 5324   3.495   0.085   2.426 -0.6802 -1.1733  0.6384
  502DMSO    S1 5325   3.628   0.262   2.539  0.1918 -0.3772 -0.1568
  502DMSO    C2 5326   3.520   0.366   2.441 -0.0033 -0.0172  0.9212
  502DMSO    H4 5327   3.505   0.310   2.349  2.0582  1.1575 -0.1942
  502DMSO    H5 5328   3.427   0.380   2.497  0.5610  0.7136  1.6992
  502DMSO    H6 5329   3.569   0.461   2.418  1.4706 -0.7401  0.9280
  502DMSO    O1 5330   3.731   0.218   2.439  0.7243 -0.8822 -0.8822
  503DMSO    C1 5331   1.839   1.763   1.252  0.4667  0.1820  0.0105
  503DMSO    H1 5332   1.944   1.785   1.235  0.5335 -0.8045 -1.0148
  503DMSO    H2 5333   1.827   1.768   1.361  0.7789 -0.9024  0.1098
  503DMSO    H3 5334   1.820   1.657   1.231 -0.6067  0.2292  0.6699
  503DMSO    S1 5335   1.733   1.893   1.188  0.0194  0.1612 -0.0698
  503DMSO    C2 5336   1.819   1.917   1.029 -0.1062 -0.8911  1.4577
  503DMSO    H4 5337   1.762   1.968   0.951  2.2375 -2.5399 -1.5719
  503DMSO    H5 5338   1.911   1.968   1.056 -0.6930  0.3904  1.1296
  503DMSO    H6 5339   1.860   1.825   0.987  2.1259  1.3429 -1.7013
  503DMSO    O1 5340   1.768   2.011   1.274 -0.6503  0.1108 -0.2730
  504DMSO    C1 5341   0.653   1.728   3.959 -0.3849  0.5472  0.6159
  504DMSO    H1 5342   0.679   1.833   3.946  0.4009  0.2062 -0.6634
  504DMSO    H2 5343   0.686   1.674   3.870 -1.1070  0.4531  0.4026
  504DMSO    H3 5344   0.546   1.710   3.973 -0.4749 -0.1348 -0.7812
  504DMSO    S1 5345   0.767   1.665   4.087 -0.3156 -0.4411 -0.1322
  504DMSO    C2 5346   0.916   1.730   4.026  0.8072  0.3030  0.4885
  504DMSO    H4 5347   0.924   1.709   3.919 -0.1480  0.9697  0.2710
  504DMSO    H5 5348   0.911   1.837   4.045  0.0271  0.1929  0.9465
  504DMSO    H6 5349   0.998   1.692   4.088 -0.1065  1.4921  2.5338
  504DMSO    O1 5350   0.781   1.518   4.068 -0.7354 -0.0059 -0.5326
  505DMSO    C1 5351   1.017   3.587   3.162  0.0667 -0.3128 -0.4977
  505DMSO    H1 5352   1.055   3.489   3.192 -1.1574 -0.7582 -0.3530
  505DMSO    H2 5353   1.059   3.638   3.075  3.1233 -0.5470  0.6949
  505DMSO    H3 5354   1.013   3.655   3.248 -0.3399 -1.3386  0.3157
  505DMSO    S1 5355   0.856   3.547   3.096 -0.1819 -0.3794 -0.4527
  505DMSO    C2 5356   0.765   3.526   3.247  0.0568  0.2192 -0.0399
  505DMSO    H4 5357   0.812   3.440   3.296 -1.7384 -0.9263 -0.2430
  505DMSO    H5 5358   0.771   3.612   3.313 -0.6295  0.0977  0.1842
  505DMSO    H6 5359   0.660   3.498   3.232  0.9575 -2.4388 -2.3976
  505DMSO    O1 5360   0.872   3.405   3.049 -0.2362  0.3551 -0.0005
  506DMSO    C1 5361   2.766   2.327   2.951 -0.2307  0.4670  0.1220
  506DMSO    H1 5362   2.688   2.402   2.965 -0.1941  0.3084  1.2425
  506DMSO    H2 5363   2.826   2.342   2.860 -0.4314 -2.8188 -0.6870
  506DMSO    H3 5364   2.728   2.224   2.949  0.9881  0.0113 -0.5169
  506DMSO    S1 5365   2.862   2.341   3.106  0.4389 -0.0516  0.0403
  506DMSO    C2 5366   2.923   2.509   3.081  1.0378 -0.5577 -0.2533
  506DMSO    H4 5367   2.994   2.504   2.999 -0.0486  2.3712 -1.5196
  506DMSO    H5 5368   2.841   2.578   3.057 -0.6973 -2.9985 -1.8709
  506DMSO    H6 5369   2.982   2.531   3.171 -0.1083  1.0111  0.1730
  506DMSO    O1 5370   2.973   2.243   3.081 -0.2407  0.1200 -0.2156
  507DMSO    C1 5371   2.928   5.810   1.596  0.2449  0.0987 -0.9676
  507DMSO    H1 5372   2.998   5.727   1.587  0.2402  0.1561 -1.5533
  507DMSO    H2 5373   2.847   5.790   1.526 -1.3676  1.0851  0.5428
  507DMSO    H3 5374   2.982   5.903   1.575  0.6006  0.5636  1.5772
  507DMSO    S1 5375   2.867   5.835   1.760  0.6350 -0.0865 -0.4371
  507DMSO    C2 5376   2.736   5.953   1.715  0.1737 -0.3191 -0.8185
  507DMSO    H4 5377   2.767   6.055   1.687 -0.8011  0.9134  2.2057
  507DMSO    H5 5378   2.667   5.903   1.646  0.8024  0.1464 -1.8156
  507DMSO    H6 5379   2.679   5.966   1.807  0.3502  0.3560 -0.7984
  507DMSO    O1 5380   2.982   5.916   1.815 -0.0658 -0.1365 -0.4755
  508DMSO    C1 5381   4.744   3.569   4.081 -1.3690  0.3213  0.2326
  508DMSO    H1 5382   4.668   3.628   4.133 -0.9998  1.4057 -0.4200
  508DMSO    H2 5383   4.721   3.547   3.977  1.0514  0.2185 -0.3474
  508DMSO    H3 5384   4.761   3.474   4.133 -2.6279 -1.0034 -1.6539
  508DMSO    S1 5385   4.888   3.660   4.071  0.0804 -0.0599  0.0610
  508DMSO    C2 5386   4.915   3.678   4.239  0.8046  0.0267 -0.2727
  508DMSO    H4 5387   4.999   3.744   4.262  0.4702  0.5852 -0.6229
  508DMSO    H5 5388   4.823   3.725   4.274  2.1456  0.3766  3.1407
  508DMSO    H6 5389   4.927   3.581   4.288  0.9662  0.4890  0.6157
  508DMSO    O1 5390   4.845   3.793   4.030 -0.0328  0.3789  0.1856
  509DMSO    C1 5391   1.772   5.903   2.344 -0.7545  0.0519 -0.4348
  509DMSO    H1 5392   1.734   5.917   2.242 -1.3251 -0.5165 -0.3040
  509DMSO    H2 5393   1.705   5.857   2.417  0.5552 -1.8020 -0.3119
  509DMSO    H3 5394   1.794   5.998   2.392 -1.3435  0.5171 -1.0723
  509DMSO    S1 5395   1.916   5.800   2.313 -0.2670  0.2548 -0.0935
  509DMSO    C2 5396   1.989   5.898   2.187  0.9212 -0.3984  0.0695
  509DMSO    H4 5397   2.028   5.981   2.246 -2.7290 -0.4145  2.8301
  509DMSO    H5 5398   2.075   5.853   2.136  1.5552 -0.6857  1.3489
  509DMSO    H6 5399   1.914   5.922   2.112  1.4099  1.4334  0.1247
  509DMSO    O1 5400   1.857   5.699   2.225  0.6961  0.8225 -0.0011
  510DMSO    C1 5401   2.118   4.501   4.928  0.0965  0.7711  0.1082
  510DMSO    H1 5402   2.085   4.593   4.880 -1.7606  1.1670  2.0039
  510DMSO    H2 5403   2.221   4.496   4.963 -0.5140 -2.1700  1.9108
  510DMSO    H3 5404   2.106   4.415   4.861  1.2235 -0.6326  1.6085
  510DMSO    S1 5405   2.018   4.477   5.071 -0.0954 -0.0148  0.1873
  510DMSO    C2 5406   2.131   4.552   5.180 -0.4295 -0.0798 -0.2001
  510DMSO    H4 5407   2.075   4.567   5.273  0.3949  0.1081  0.2693
  510DMSO    H5 5408   2.215   4.485   5.196  0.3065  1.4015  3.1159
  510DMSO    H6 5409   2.166   4.646   5.137  2.1841 -0.8597  0.0969
  510DMSO    O1 5410   2.043   4.332   5.093 -0.0575 -0.0360  0.0502
  511DMSO    C1 5411   3.226   4.073   4.385  0.1870  0.4101 -0.1038
  511DMSO    H1 5412   3.206   4.181   4.388  1.4688  0.6978 -0.9752
  511DMSO    H2 5413   3.326   4.054   4.345  0.3078 -0.2080  0.4730
  511DMSO    H3 5414   3.146   4.029   4.327 -0.7119 -1.7144  2.5302
  511DMSO    S1 5415   3.221   3.999   4.550 -0.0446  0.3812  0.0448
  511DMSO    C2 5416   3.365   4.086   4.638  0.2925  0.1946 -0.2353
  511DMSO    H4 5417   3.458   4.069   4.583  0.3834 -0.1454  0.0228
  511DMSO    H5 5418   3.337   4.191   4.656 -0.7623 -0.2835  1.0845
  511DMSO    H6 5419   3.378   4.042   4.737  1.5205  2.0420  0.4849
  511DMSO    O1 5420   3.258   3.853   4.525  0.2112 -0.9021  0.2280
  512DMSO    C1 5421   3.960   3.042   2.033  0.0810  0.6226 -0.1597
  512DMSO    H1 5422   3.976   3.024   1.926  1.0950  0.1491  0.0601
  512DMSO    H2 5423   3.862   3.005   2.066  0.8791 -0.7949  0.7169
  512DMSO    H3 5424   3.953   3.150   2.048 -0.6946  0.5854 -0.1907
  512DMSO    S1 5425   4.096   2.990   2.141 -0.0308 -0.2123 -0.2586
  512DMSO    C2 5426   4.067   2.814   2.110  0.7228 -0.0508 -0.3146
  512DMSO    H4 5427   3.961   2.790   2.102  0.1926  2.2692 -1.0722
  512DMSO    H5 5428   4.117   2.789   2.017  1.2157 -3.1516  0.6796
  512DMSO    H6 5429   4.109   2.752   2.190 -0.8121 -0.5084  0.1637
  512DMSO    O1 5430   4.025   3.003   2.278 -0.1413  0.6603  0.2890
  513DMSO    C1 5431   2.356   0.168   0.733 -0.6542 -0.8748  0.3048
  513DMSO    H1 5432   2.266   0.230   0.729  0.3422  0.5896 -1.5836
  513DMSO    H2 5433   2.419   0.184   0.820  1.7416 -0.9476 -1.3095
  513DMSO    H3 5434   2.413   0.196   0.643  1.5971 -1.9354  1.3087
  513DMSO    S1 5435   2.305   0.001   0.717 -0.0756  0.0843  0.5558
  513DMSO    C2 5436   2.137   0.016   0.665  0.2110 -0.4767 -0.6643
  513DMSO    H4 5437   2.083   0.043   0.756  0.2371  0.3835 -0.8953
  513DMSO    H5 5438   2.127   0.074   0.573 -0.9939 -0.3951 -0.4934
  513DMSO    H6 5439   2.117  -0.089   0.643 -0.6778 -0.0484 -2.0311
  513DMSO    O1 5440   2.284  -0.059   0.848 -0.3172 -0.0003 -0.0152
  514DMSO    C1 5441   2.528   2.087   1.649  0.0567  0.0165 -0.0934
  514DMSO    H1 5442   2.527   2.132   1.749 -1.7572  0.9413 -0.4971
  514DMSO    H2 5443   2.425   2.071   1.617  0.2500  0.6441 -1.0742
  514DMSO    H3 5444   2.580   1.991   1.656  0.0024 -0.2959 -2.8778
  514DMSO    S1 5445   2.621   2.200   1.538 -0.3153  0.1911 -0.2666
  514DMSO    C2 5446   2.790   2.143   1.579  0.4436  0.0947 -0.5508
  514DMSO    H4 5447   2.802   2.112   1.683 -0.0371 -2.1682 -1.1219
  514DMSO    H5 5448   2.799   2.048   1.526 -0.7375 -0.7505  0.6849
  514DMSO    H6 5449   2.859   2.223   1.550 -0.6944  1.8807  1.3863
  514DMSO    O1 5450   2.597   2.324   1.616  0.2222 -0.1385  0.6812
  515DMSO    C1 5451   3.458   1.678   4.478  0.0128  0.1059  0.2226
  515DMSO    H1 5452   3.469   1.576   4.515  2.8356  0.4414  0.5413
  515DMSO    H2 5453   3.541   1.694   4.408 -0.1990  0.5156  0.0580
  515DMSO    H3 5454   3.466   1.752   4.558 -0.7349 -1.8578  2.2079
  515DMSO    S1 5455   3.292   1.705   4.395 -0.0807  0.1467  0.0347
  515DMSO    C2 5456   3.347   1.619   4.251 -0.4601  0.3238  0.0408
  515DMSO    H4 5457   3.363   1.513   4.273  1.3462  0.2980 -1.1882
  515DMSO    H5 5458   3.262   1.632   4.183 -0.6041  1.8895  0.4764
  515DMSO    H6 5459   3.439   1.655   4.205 -0.6901 -0.0593 -0.7492
  515DMSO    O1 5460   3.283   1.844   4.345  0.5070 -0.0269 -0.0796
  516DMSO    C1 5461   2.071   3.295   0.366  0.2524 -0.3006  0.2307
  516DMSO    H1 5462   2.097   3.195   0.329  1.5450  0.0576  0.1251
  516DMSO    H2 5463   2.165   3.349   0.355  0.0183 -0.3928 -3.1983
  516DMSO    H3 5464   2.032   3.290   0.468 -1.3728  0.6606 -0.2951
  516DMSO    S1 5465   1.943   3.372   0.262 -0.2565  0.2000  0.2659
  516DMSO    C2 5466   2.040   3.352   0.113  0.3786  0.1511 -0.1001
  516DMSO    H4 5467   2.029   3.248   0.081  2.4979 -0.5567  1.2319
  516DMSO    H5 5468   2.006   3.427   0.041  1.4111  1.9352  1.2002
  516DMSO    H6 5469   2.146   3.360   0.138  0.8169 -3.6299 -0.1094
  516DMSO    O1 5470   1.946   3.515   0.312 -0.0454 -0.4819 -0.2148
  517DMSO    C1 5471   0.850   5.873   1.393 -0.0422  0.3628  0.7245
  517DMSO    H1 5472   0.805   5.937   1.317 -1.7328 -0.0644  1.3211
  517DMSO    H2 5473   0.841   5.892   1.500 -2.4089 -2.4572  1.1597
  517DMSO    H3 5474   0.956   5.860   1.368 -0.5492 -0.5181 -1.1510
  517DMSO    S1 5475   0.775   5.719   1.373  0.4860  0.1346 -0.3896
  517DMSO    C2 5476   0.897   5.629   1.469  0.1498  0.1133 -0.4094
  517DMSO    H4 5477   0.992   5.634   1.415  0.5832  0.0944  0.3483
  517DMSO    H5 5478   0.909   5.685   1.562  2.2038  1.9205 -1.6421
  517DMSO    H6 5479   0.857   5.529   1.487 -0.4510  0.2879 -0.7336
  517DMSO    O1 5480   0.792   5.676   1.228  0.0454  0.6886  0.5526
  518DMSO    C1 5481   1.692   3.176   1.469  0.2928  0.0876 -0.0890
  518DMSO    H1 5482   1.686   3.118   1.377  3.5715 -0.2530 -0.2109
  518DMSO    H2 5483   1.663   3.116   1.556  1.6898 -0.4446  0.0358
  518DMSO    H3 5484   1.631   3.266   1.460  0.6401  0.4473  1.0139
  518DMSO    S1 5485   1.862   3.223   1.504  0.2357 -0.2374 -0.2478
  518DMSO    C2 5486   1.920   3.071   1.569 -0.4096  0.6247  0.6698
  518DMSO    H4 5487   1.940   3.002   1.487 -0.1970  2.5401 -0.9606
  518DMSO    H5 5488   2.015   3.088   1.620  0.2327  1.0489 -0.6175
  518DMSO    H6 5489   1.844   3.028   1.634 -3.9957  0.4615 -3.2377
  518DMSO    O1 5490   1.849   3.322   1.616  0.4228  0.3476  0.0312
  519DMSO    C1 5491   2.310   1.322   3.711 -0.4792  0.1230 -0.4571
  519DMSO    H1 5492   2.350   1.309   3.610  1.2066  0.0645  0.1863
  519DMSO    H2 5493   2.382   1.297   3.790 -1.4008 -0.1182  0.3145
  519DMSO    H3 5494   2.224   1.259   3.733  1.5729 -2.7336 -0.0394
  519DMSO    S1 5495   2.280   1.499   3.728  0.2666 -0.0253 -0.2016
  519DMSO    C2 5496   2.263   1.491   3.906  0.5278 -0.7044  0.6257
  519DMSO    H4 5497   2.232   1.593   3.928  1.6240 -0.5074  1.2855
  519DMSO    H5 5498   2.185   1.421   3.939  0.5635 -0.7801  0.5492
  519DMSO    H6 5499   2.353   1.475   3.965  0.8151  2.6120  1.2720
  519DMSO    O1 5500   2.144   1.517   3.668  0.4740 -0.3307 -0.1136
  520DMSO    C1 5501   3.047   0.110   4.325 -0.1653  0.0812  0.5194
  520DMSO    H1 5502   2.976   0.148   4.251  0.7951  0.2835 -0.3225
  520DMSO    H2 5503   3.026   0.139   4.428  1.1613 -1.4571  1.2569
  520DMSO    H3 5504   3.143   0.144   4.284 -1.1576  0.2022 -1.8571
  520DMSO    S1 5505   3.052  -0.068   4.330  0.1425  0.3266 -0.1888
  520DMSO    C2 5506   2.901  -0.104   4.417  0.3893 -0.3290 -0.0644
  520DMSO    H4 5507   2.822  -0.043   4.371 -0.1273 -1.1984 -0.3436
  520DMSO    H5 5508   2.862  -0.205   4.402 -1.3448  0.3849 -0.6796
  520DMSO    H6 5509   2.910  -0.079   4.524 -0.4151  0.0760 -0.0812
  520DMSO    O1 5510   3.152  -0.107   4.430 -0.1769  0.2145  0.1221
  521DMSO    C1 5511   5.135   1.487   0.273 -0.1898  0.3099 -0.5299
  521DMSO    H1 5512   5.101   1.428   0.358 -0.1782  0.9822 -0.0441
  521DMSO    H2 5513   5.050   1.532   0.222  0.4725  0.0519 -1.9111
  521DMSO    H3 5514   5.188   1.425   0.200 -1.2242 -3.0832  1.4021
  521DMSO    S1 5515   5.240   1.614   0.327  0.1208 -0.2016 -0.0536
  521DMSO    C2 5516   5.116   1.723   0.390 -0.8035  0.1867  0.5403
  521DMSO    H4 5517   5.047   1.669   0.455 -0.4153 -0.3577  0.5023
  521DMSO    H5 5518   5.172   1.796   0.448  0.5273  0.7348 -1.3492
  521DMSO    H6 5519   5.072   1.785   0.312 -0.0181 -2.6898 -2.3993
  521DMSO    O1 5520   5.284   1.674   0.196  0.9566  0.4685  0.2452
  522DMSO    C1 5521   0.700   5.733   2.287 -0.1454 -0.0185  0.5450
  522DMSO    H1 5522   0.593   5.747   2.303 -0.3446  0.7714 -1.2641
  522DMSO    H2 5523   0.720   5.671   2.199 -1.2269 -1.8080  1.5216
  522DMSO    H3 5524   0.743   5.684   2.375  0.3608  0.9918  0.8796
  522DMSO    S1 5525   0.773   5.893   2.272 -0.3695 -0.3327  0.5617
  522DMSO    C2 5526   0.941   5.826   2.278 -0.3467  0.4103 -0.7295
  522DMSO    H4 5527   1.003   5.916   2.273  0.1948  0.2241  1.5584
  522DMSO    H5 5528   0.952   5.774   2.374  0.7922 -0.8299 -1.4952
  522DMSO    H6 5529   0.958   5.755   2.196 -2.0425  1.0149 -1.6438
  522DMSO    O1 5530   0.750   5.959   2.406  0.0800  0.5768 -0.4851
  523DMSO    C1 5531   3.253   4.537   3.444 -0.1165  0.0067  0.2178
  523DMSO    H1 5532   3.158   4.513   3.493 -1.5184 -3.7430 -3.6449
  523DMSO    H2 5533   3.311   4.445   3.435  1.6736  1.1683 -0.8433
  523DMSO    H3 5534   3.309   4.624   3.480 -0.5835  1.0917 -1.5477
  523DMSO    S1 5535   3.206   4.580   3.274  0.0663  0.0915 -0.0669
  523DMSO    C2 5536   3.095   4.714   3.317  0.2572  0.2168  0.9026
  523DMSO    H4 5537   3.003   4.687   3.369  0.0599 -0.1168  0.3854
  523DMSO    H5 5538   3.150   4.793   3.369 -0.3558  1.0542  0.3120
  523DMSO    H6 5539   3.076   4.764   3.221  1.9253  1.3124  1.1044
  523DMSO    O1 5540   3.119   4.462   3.245 -0.0696 -0.4495  0.1153
  524DMSO    C1 5541   0.839   2.112   0.427  0.1908 -0.8244 -0.0638
  524DMSO    H1 5542   0.901   2.031   0.467 -0.6014 -1.6697 -0.4913
  524DMSO    H2 5543   0.774   2.060   0.355  0.5157 -0.8082 -0.3715
  524DMSO    H3 5544   0.901   2.183   0.372 -2.3093  1.7070  0.1691
  524DMSO    S1 5545   0.751   2.203   0.549 -0.1807 -0.5102 -0.1755
  524DMSO    C2 5546   0.774   2.360   0.467 -0.3576  0.1226 -0.0284
  524DMSO    H4 5547   0.876   2.398   0.478 -0.4118  0.0682  0.6781
  524DMSO    H5 5548   0.742   2.349   0.363 -2.5550  2.2152  0.3383
  524DMSO    H6 5549   0.709   2.428   0.522  0.7931  1.6760 -0.5155
  524DMSO    O1 5550   0.848   2.226   0.656 -0.1067  0.4845  0.0417
  525DMSO    C1 5551   0.754   3.627   1.746 -0.0532 -0.5731  1.1544
  525DMSO    H1 5552   0.836   3.644   1.816  0.9353 -0.9706  0.1085
  525DMSO    H2 5553   0.802   3.615   1.649 -1.3792  0.9042  0.2669
  525DMSO    H3 5554   0.678   3.706   1.743 -0.2432 -0.7969 -1.1291
  525DMSO    S1 5555   0.672   3.482   1.799 -0.0053  0.1704 -0.0591
  525DMSO    C2 5556   0.800   3.361   1.748  0.5255 -0.5166  0.0506
  525DMSO    H4 5557   0.763   3.258   1.752 -2.0808  0.3827  2.9878
  525DMSO    H5 5558   0.831   3.386   1.646 -1.2768  2.4564  0.1137
  525DMSO    H6 5559   0.875   3.380   1.825 -2.3354  1.0817  2.6403
  525DMSO    O1 5560   0.580   3.462   1.684 -0.2665 -0.4756 -0.4163
  526DMSO    C1 5561   5.359   1.570   3.299 -0.2273 -0.5465  0.4197
  526DMSO    H1 5562   5.350   1.532   3.197 -1.0446  1.6498 -0.3830
  526DMSO    H2 5563   5.336   1.677   3.295 -0.7849 -0.7018 -2.8081
  526DMSO    H3 5564   5.448   1.544   3.357 -0.2656  0.0302  0.7403
  526DMSO    S1 5565   5.231   1.499   3.400  0.2073  0.0318 -0.0911
  526DMSO    C2 5566   5.213   1.636   3.505  0.0633  0.3248  0.5584
  526DMSO    H4 5567   5.163   1.716   3.449 -1.5991  1.1572  3.0297
  526DMSO    H5 5568   5.155   1.588   3.585 -1.8727  1.6130  0.0151
  526DMSO    H6 5569   5.310   1.671   3.541 -0.1531 -1.4712  3.2022
  526DMSO    O1 5570   5.296   1.405   3.491  0.6512  0.3084 -0.0535
  527DMSO    C1 5571   3.477   3.942   1.391 -0.3086  0.0883 -0.3140
  527DMSO    H1 5572   3.503   4.010   1.309  3.7692 -0.7909  0.0487
  527DMSO    H2 5573   3.388   3.957   1.453  1.3322 -1.3428  2.6245
  527DMSO    H3 5574   3.568   3.952   1.452 -1.1884  0.7988  0.9437
  527DMSO    S1 5575   3.469   3.778   1.324 -0.1478  0.7351  0.1248
  527DMSO    C2 5576   3.297   3.790   1.302  0.8753 -0.7294 -0.5252
  527DMSO    H4 5577   3.266   3.893   1.283 -0.3765 -0.9887  0.0263
  527DMSO    H5 5578   3.262   3.739   1.212 -2.4653  0.6416 -0.1227
  527DMSO    H6 5579   3.246   3.755   1.392 -0.6783 -0.0533 -1.1278
  527DMSO    O1 5580   3.479   3.694   1.447 -0.0731  0.3899 -0.0023
  528DMSO    C1 5581   4.385   0.403   2.850  0.4265  0.5291 -0.5726
  528DMSO    H1 5582   4.287   0.420   2.897  0.8937 -0.2105  0.7191
  528DMSO    H2 5583   4.380   0.329   2.769  1.5762  0.1895 -0.3457
  528DMSO    H3 5584   4.451   0.356   2.924 -1.2339 -1.2975 -0.1585
  528DMSO    S1 5585   4.441   0.540   2.767  0.2525  0.1112 -0.0870
  528DMSO    C2 5586   4.614   0.493   2.758 -0.2077 -0.1991 -0.5971
  528DMSO    H4 5587   4.666   0.571   2.702  0.6309  0.1902  0.6774
  528DMSO    H5 5588   4.657   0.501   2.858  0.9696 -0.0262 -1.1084
  528DMSO    H6 5589   4.627   0.394   2.714 -0.6260 -0.3870 -0.3072
  528DMSO    O1 5590   4.439   0.648   2.872  0.3530 -0.2644 -0.3849
  529DMSO    C1 5591   2.668   0.283   3.564 -0.1069 -0.2648  0.3172
  529DMSO    H1 5592   2.761   0.230   3.586  1.0401  1.1634 -0.8565
  529DMSO    H2 5593   2.687   0.390   3.575 -0.1650 -0.3178  0.9283
  529DMSO    H3 5594   2.590   0.248   3.631 -0.4671  0.2276  0.1644
  529DMSO    S1 5595   2.621   0.240   3.397  0.0654 -0.4657  0.1547
  529DMSO    C2 5596   2.469   0.331   3.405 -0.0028  0.3712  0.1851
  529DMSO    H4 5597   2.401   0.274   3.342  2.1190 -0.4746 -1.4841
  529DMSO    H5 5598   2.433   0.330   3.508  1.9477 -2.5722  0.9665
  529DMSO    H6 5599   2.489   0.436   3.383 -0.6555  0.4109 -0.2273
  529DMSO    O1 5600   2.595   0.096   3.412 -0.1011  0.6757 -0.4717
  530DMSO    C1 5601   3.656   2.261   2.694 -0.7578  0.3195 -0.1659
  530DMSO    H1 5602   3.566   2.241   2.636 -1.0963  0.3462  0.3494
  530DMSO    H2 5603   3.664   2.210   2.790  0.3864 -3.2609 -1.9686
  530DMSO    H3 5604   3.663   2.369   2.712  0.3061 -0.0164  1.6729
  530DMSO    S1 5605   3.801   2.223   2.587  0.0199 -0.1952  0.1093
  530DMSO    C2 5606   3.720   2.283   2.438  0.2273 -0.2363 -0.6909
  530DMSO    H4 5607   3.791   2.280   2.355 -0.7187  1.0364 -1.5937
  530DMSO    H5 5608   3.629   2.229   2.409  0.0846 -1.0578  1.1382
  530DMSO    H6 5609   3.700   2.388   2.461 -0.0186 -0.2971 -0.6190
  530DMSO    O1 5610   3.796   2.072   2.566  0.6400  0.3107  0.4316
  531DMSO    C1 5611   1.458   5.600   2.163  0.2654 -0.8132 -0.4674
  531DMSO    H1 5612   1.488   5.507   2.211  0.2547 -1.6044 -1.9361
  531DMSO    H2 5613   1.488   5.597   2.058  0.9070  0.2397 -0.3253
  531DMSO    H3 5614   1.493   5.689   2.216 -2.9131  0.1822  0.2170
  531DMSO    S1 5615   1.278   5.603   2.165  0.5498  0.2085 -0.2283
  531DMSO    C2 5616   1.276   5.766   2.094  0.2553 -0.7408 -0.1311
  531DMSO    H4 5617   1.323   5.837   2.163 -2.9665  0.8822  0.6025
  531DMSO    H5 5618   1.333   5.774   2.001  1.1850  1.3569  0.5504
  531DMSO    H6 5619   1.177   5.809   2.081  1.5078  2.0855 -1.3068
  531DMSO    O1 5620   1.251   5.631   2.309 -0.0709  0.4637  0.1512
  532DMSO    C1 5621   1.725   1.921   0.499  0.7599 -0.0856  0.2129
  532DMSO    H1 5622   1.648   1.992   0.469 -0.0823 -1.2732 -0.5139
  532DMSO    H2 5623   1.810   1.988   0.514 -0.0588  0.7482  1.3241
  532DMSO    H3 5624   1.726   1.846   0.420  1.4567 -0.7879  0.8571
  532DMSO    S1 5625   1.686   1.854   0.653  0.4082  0.0717  0.3786
  532DMSO    C2 5626   1.525   1.798   0.603  0.0469  0.1112  0.0560
  532DMSO    H4 5627   1.469   1.886   0.569  1.3478  1.1093  0.4061
  532DMSO    H5 5628   1.533   1.716   0.531  0.6406  1.0446 -0.9942
  532DMSO    H6 5629   1.482   1.751   0.691 -2.1834  0.1391 -0.9519
  532DMSO    O1 5630   1.655   1.969   0.741 -0.3429 -0.0998  0.9895
  533DMSO    C1 5631   0.412   4.652   5.440  0.5265 -0.0431 -0.0768
  533DMSO    H1 5632   0.413   4.640   5.332  0.7294 -0.4425 -0.0331
  533DMSO    H2 5633   0.359   4.575   5.496  1.2656  0.1019  0.8651
  533DMSO    H3 5634   0.366   4.747   5.468  0.2127 -0.6086  1.4611
  533DMSO    S1 5635   0.587   4.637   5.486  0.2307 -0.0159 -0.3716
  533DMSO    C2 5636   0.598   4.462   5.505 -0.1757  0.2664 -0.4743
  533DMSO    H4 5637   0.689   4.434   5.559 -0.7562 -0.1014  0.3486
  533DMSO    H5 5638   0.509   4.430   5.560 -0.6011  0.2963 -1.1352
  533DMSO    H6 5639   0.601   4.422   5.403 -0.1017 -1.2582  0.1020
  533DMSO    O1 5640   0.593   4.684   5.628 -0.1983 -0.6523  0.0431
  534DMSO    C1 5641   0.820   0.873   1.674  0.3693 -0.2208  0.2111
  534DMSO    H1 5642   0.913   0.817   1.691  1.3117  0.4250 -2.2514
  534DMSO    H2 5643   0.748   0.837   1.747  0.2515  0.6225  0.5197
  534DMSO    H3 5644   0.791   0.858   1.569  3.2614  1.5375 -0.9598
  534DMSO    S1 5645   0.836   1.047   1.708 -0.1169 -0.3931  0.0017
  534DMSO    C2 5646   0.967   1.069   1.589 -0.9891 -0.0080 -0.2319
  534DMSO    H4 5647   0.918   1.052   1.493 -0.7896 -2.0554 -0.0006
  534DMSO    H5 5648   1.009   1.170   1.599 -1.7811  0.2894  0.1744
  534DMSO    H6 5649   1.051   1.004   1.613 -1.0175  0.7463  2.1770
  534DMSO    O1 5650   0.911   1.032   1.840  0.0674 -0.3355  0.2814
  535DMSO    C1 5651   0.677   0.629   3.161  0.0506 -0.4412  0.0916
  535DMSO    H1 5652   0.773   0.579   3.178  2.5559  4.4023  2.3587
  535DMSO    H2 5653   0.650   0.647   3.057 -1.1578 -1.1543  0.2631
  535DMSO    H3 5654   0.683   0.729   3.206 -0.8162 -0.7206  0.8489
  535DMSO    S1 5655   0.554   0.525   3.244  0.0269 -0.0997 -0.5536
  535DMSO    C2 5656   0.523   0.427   3.106 -0.6821  0.2296  0.0331
  535DMSO    H4 5657   0.603   0.354   3.097 -0.5552  0.4185 -0.4073
  535DMSO    H5 5658   0.432   0.368   3.122  0.8904 -1.5863  3.0136
  535DMSO    H6 5659   0.521   0.489   3.015  0.6607  0.8279  0.3904
  535DMSO    O1 5660   0.429   0.609   3.242  0.3308  0.4272 -0.0170
  536DMSO    C1 5661   4.473   0.873   1.671  0.7705 -0.0013  0.1590
  536DMSO    H1 5662   4.384   0.815   1.650  1.3653 -0.9706  0.2610
  536DMSO    H2 5663   4.555   0.858   1.600  1.3864  0.1261  0.8220
  536DMSO    H3 5664   4.509   0.850   1.772  0.5507  1.1514  0.5127
  536DMSO    S1 5665   4.429   1.048   1.646  0.0336 -0.1313  0.1551
  536DMSO    C2 5666   4.471   1.060   1.472 -0.0148  0.0471 -0.1407
  536DMSO    H4 5667   4.452   1.160   1.432 -0.3724 -0.8203 -2.2803
  536DMSO    H5 5668   4.580   1.055   1.472  0.0589  1.3277  0.3516
  536DMSO    H6 5669   4.424   0.981   1.412 -1.5499 -1.0255  2.3166
  536DMSO    O1 5670   4.548   1.113   1.710  0.0078  0.1213  0.5079
  537DMSO    C1 5671   0.078   2.428   1.324 -0.1525  0.4011  0.4894
  537DMSO    H1 5672  -0.017   2.392   1.283 -0.2975  2.2653 -0.9760
  537DMSO    H2 5673   0.075   2.534   1.350  0.3045  0.5984 -0.2090
  537DMSO    H3 5674   0.161   2.426   1.253  0.5520  1.1599  1.2696
  537DMSO    S1 5675   0.151   2.341   1.463  0.1652 -0.0169  0.2440
  537DMSO    C2 5676   0.155   2.179   1.384 -0.4178 -0.9582  0.0559
  537DMSO    H4 5677   0.220   2.189   1.297 -0.7118  2.0843  0.0946
  537DMSO    H5 5678   0.202   2.110   1.455 -0.7769  0.9190  2.2316
  537DMSO    H6 5679   0.054   2.144   1.362  0.3140 -2.3238 -1.3331
  537DMSO    O1 5680   0.040   2.333   1.561 -0.6422  0.1243  0.3885
  538DMSO    C1 5681   3.726   3.134   3.070  0.1795  0.4489 -0.4454
  538DMSO    H1 5682   3.693   3.228   3.025  0.6984 -0.2197 -2.3240
  538DMSO    H2 5683   3.644   3.062   3.072  2.0748 -1.7960  0.6303
  538DMSO    H3 5684   3.759   3.141   3.174  1.0542  1.3155 -0.7678
  538DMSO    S1 5685   3.858   3.051   2.976 -0.1694 -0.5168  0.4924
  538DMSO    C2 5686   3.774   3.033   2.822  0.1380 -0.2505 -0.2964
  538DMSO    H4 5687   3.769   3.133   2.776 -2.9441 -0.1105  0.1439
  538DMSO    H5 5688   3.814   2.953   2.759  1.5642  0.6720 -0.6123
  538DMSO    H6 5689   3.672   3.001   2.843  0.0027  0.2619 -0.1699
  538DMSO    O1 5690   3.852   2.917   3.024 -0.2415  0.6627 -0.4631
  539DMSO    C1 5691   2.837   2.481   3.644 -1.1192  0.8493  0.8572
  539DMSO    H1 5692   2.846   2.553   3.726  0.4337  0.8593  0.7022
  539DMSO    H2 5693   2.731   2.457   3.630 -1.0163  1.1564 -0.6130
  539DMSO    H3 5694   2.896   2.390   3.658 -1.8675  0.3245  0.6517
  539DMSO    S1 5695   2.915   2.557   3.498  0.0681 -0.5787 -0.1784
  539DMSO    C2 5696   2.764   2.648   3.457  0.1055  0.8295  0.3294
  539DMSO    H4 5697   2.678   2.581   3.472 -1.1570  1.8494 -1.8598
  539DMSO    H5 5698   2.751   2.739   3.515 -1.4902 -0.1982  1.6709
  539DMSO    H6 5699   2.767   2.668   3.350  1.4053 -0.8171  0.0104
  539DMSO    O1 5700   2.932   2.439   3.404 -0.2101 -0.0858 -0.0789
  540DMSO    C1 5701   1.104   1.887   3.272  0.1113  0.6449  0.5086
  540DMSO    H1 5702   1.208   1.908   3.245  0.0343 -1.0260 -1.2325
  540DMSO    H2 5703   1.046   1.968   3.225  0.3632 -0.2180 -1.3629
  540DMSO    H3 5704   1.083   1.878   3.379 -0.0870 -0.0854  0.4110
  540DMSO    S1 5705   1.072   1.726   3.197 -0.2590  0.0284 -0.0028
  540DMSO    C2 5706   0.909   1.716   3.248 -0.0695 -0.3804  0.4291
  540DMSO    H4 5707   0.850   1.755   3.165  2.5372  2.3917 -0.3287
  540DMSO    H5 5708   0.902   1.608   3.263 -0.7022 -0.5777 -1.1311
  540DMSO    H6 5709   0.892   1.772   3.341 -1.3367  1.9881 -1.1456
  540DMSO    O1 5710   1.141   1.636   3.294  0.7251  0.5523 -0.1082
  541DMSO    C1 5711   1.653   2.472   1.803 -0.0522 -0.0548 -0.0940
  541DMSO    H1 5712   1.739   2.462   1.738 -0.0779 -0.0624 -0.1270
  541DMSO    H2 5713   1.562   2.438   1.753  0.6560 -1.8261 -0.2511
  541DMSO    H3 5714   1.647   2.572   1.848  0.4790  0.0142 -0.1716
  541DMSO    S1 5715   1.671   2.344   1.929  0.2933 -0.0420 -0.2232
  541DMSO    C2 5716   1.513   2.389   2.000  1.2201 -0.5739 -0.7958
  541DMSO    H4 5717   1.499   2.339   2.097  0.8134  0.0226 -0.5434
  541DMSO    H5 5718   1.511   2.495   2.028  1.7066 -0.8371  0.3165
  541DMSO    H6 5719   1.438   2.358   1.927 -1.5147 -0.9999  1.9750
  541DMSO    O1 5720   1.761   2.428   2.013  0.1684 -0.3418  0.2575
  542DMSO    C1 5721   0.587   3.685   3.975 -0.0796  0.3163  0.2643
  542DMSO    H1 5722   0.669   3.754   3.995 -1.5183  3.2423 -2.9078
  542DMSO    H2 5723   0.573   3.676   3.867  0.5279 -0.8687  0.2694
  542DMSO    H3 5724   0.498   3.721   4.025 -0.1691  1.0664 -0.4179
  542DMSO    S1 5725   0.635   3.515   4.025  0.1659  0.1972  0.1136
  542DMSO    C2 5726   0.729   3.485   3.877 -0.3345  0.0468  0.4243
  542DMSO    H4 5727   0.801   3.566   3.882 -1.4634  1.0103  1.6424
  542DMSO    H5 5728   0.782   3.390   3.885 -0.8925 -0.4015 -0.8540
  542DMSO    H6 5729   0.667   3.493   3.787  1.5808 -1.3656 -1.1067
  542DMSO    O1 5730   0.511   3.434   4.004  0.3803 -0.0872  0.1429
  543DMSO    C1 5731   3.898   3.846   1.081 -0.5553 -0.3852 -0.6360
  543DMSO    H1 5732   3.876   3.894   0.985 -1.3121  1.2385  0.3187
  543DMSO    H2 5733   4.007   3.842   1.090 -0.5545  0.5649 -0.2248
  543DMSO    H3 5734   3.845   3.751   1.096 -0.9974 -0.7169 -3.6258
  543DMSO    S1 5735   3.854   3.963   1.206  0.2419  0.0740  0.0981
  543DMSO    C2 5736   3.890   3.860   1.347 -0.2297 -1.3264  0.2605
  543DMSO    H4 5737   3.830   3.912   1.422  1.0013 -1.6958  1.5515
  543DMSO    H5 5738   3.854   3.758   1.330 -1.8050 -0.8111  0.3936
  543DMSO    H6 5739   3.995   3.862   1.380  0.4765  1.6540 -1.7791
  543DMSO    O1 5740   3.708   3.964   1.202 -0.1241 -0.3547 -0.7078
  544DMSO    C1 5741   3.781   4.355   3.225 -0.0857 -0.6592 -0.2961
  544DMSO    H1 5742   3.814   4.370   3.329 -1.7090 -1.2777  0.3522
  544DMSO    H2 5743   3.672   4.362   3.225 -0.0339  1.6518  1.7901
  544DMSO    H3 5744   3.801   4.249   3.208  0.0461 -1.3373  3.2653
  544DMSO    S1 5745   3.857   4.457   3.105  0.0748  0.0232 -0.2291
  544DMSO    C2 5746   3.769   4.604   3.165 -0.2390 -0.1498  0.2461
  544DMSO    H4 5747   3.780   4.621   3.273  0.1428 -1.1491  0.3785
  544DMSO    H5 5748   3.809   4.681   3.100 -2.2483  0.9445  0.2451
  544DMSO    H6 5749   3.661   4.606   3.150 -0.1328 -1.3116 -0.7960
  544DMSO    O1 5750   3.778   4.412   2.986 -0.4537  0.0912  0.2432
  545DMSO    C1 5751   5.838   0.210   1.936  0.5715 -0.1813  0.2354
  545DMSO    H1 5752   5.819   0.197   1.829  0.9595  3.0944 -0.3370
  545DMSO    H2 5753   5.944   0.194   1.957  0.7003 -1.2297 -1.0329
  545DMSO    H3 5754   5.786   0.129   1.989  1.8578 -2.0957 -1.2518
  545DMSO    S1 5755   5.780   0.366   1.990 -0.3094  0.3703  0.0138
  545DMSO    C2 5756   5.601   0.344   1.985 -0.0995  0.0060 -0.2674
  545DMSO    H4 5757   5.554   0.440   1.964  1.7954  1.1904  0.6963
  545DMSO    H5 5758   5.581   0.282   1.897 -1.6207  1.8455 -1.2869
  545DMSO    H6 5759   5.569   0.305   2.082  1.5610  1.2321  0.8136
  545DMSO    O1 5760   5.824   0.459   1.886  0.1014  0.0288  0.5192
  546DMSO    C1 5761   3.926   2.043   3.848  0.2107  0.2891  0.7998
  546DMSO    H1 5762   3.969   1.985   3.766 -0.3245  0.5757  0.3137
  546DMSO    H2 5763   3.943   1.986   3.940 -0.0067 -0.1629  0.5640
  546DMSO    H3 5764   3.819   2.058   3.832  0.4657  0.2171 -1.2765
  546DMSO    S1 5765   4.012   2.204   3.851  0.2816  0.0662  0.1450
  546DMSO    C2 5766   4.179   2.150   3.890  0.5921 -0.2487 -0.0353
  546DMSO    H4 5767   4.240   2.240   3.884 -0.7446  0.7082  0.1531
  546DMSO    H5 5768   4.172   2.110   3.992 -1.0675  0.4274  0.1510
  546DMSO    H6 5769   4.205   2.070   3.821  1.6068 -0.5033  0.6222
  546DMSO    O1 5770   3.953   2.258   3.973  0.0857  0.0387 -0.3334
  547DMSO    C1 5771   4.183   0.093   0.014  0.4420 -0.9454  0.6923
  547DMSO    H1 5772   4.101   0.158   0.044 -0.2824 -1.9343  0.9195
  547DMSO    H2 5773   4.228   0.134  -0.077 -0.9568 -0.2226  0.3107
  547DMSO    H3 5774   4.143  -0.008   0.001  0.7967 -0.9257 -0.7836
  547DMSO    S1 5775   4.311   0.085   0.145  0.3576  0.1471  0.1217
  547DMSO    C2 5776   4.414  -0.031   0.072 -0.1336 -0.0443  0.1928
  547DMSO    H4 5777   4.354  -0.088   0.000  0.9482  0.1559 -0.9069
  547DMSO    H5 5778   4.498   0.021   0.024  1.0255 -1.5954  0.4458
  547DMSO    H6 5779   4.454  -0.096   0.151 -1.0214 -1.0359 -0.1545
  547DMSO    O1 5780   4.244   0.012   0.257  0.0230  0.2676 -0.1755
  548DMSO    C1 5781   0.645   0.779   4.139 -0.0307 -0.0398 -0.1551
  548DMSO    H1 5782   0.636   0.670   4.147  0.6955 -0.2834 -2.0860
  548DMSO    H2 5783   0.570   0.823   4.073  1.2466  2.6245  0.0412
  548DMSO    H3 5784   0.740   0.821   4.105  0.4546 -0.7580  0.2691
  548DMSO    S1 5785   0.622   0.843   4.308  0.1602  0.2479  0.4237
  548DMSO    C2 5786   0.471   0.753   4.343 -0.4822  0.3518 -0.2006
  548DMSO    H4 5787   0.497   0.647   4.352 -1.3983 -0.0830 -2.1237
  548DMSO    H5 5788   0.424   0.788   4.435  2.0209 -0.7966  1.6245
  548DMSO    H6 5789   0.400   0.764   4.260  0.1749 -1.3134 -1.0261
  548DMSO    O1 5790   0.578   0.984   4.284  0.5212 -0.0331 -0.4930
  549DMSO    C1 5791   4.346   3.224   1.990 -0.1970 -0.2229 -0.4914
  549DMSO    H1 5792   4.260   3.224   2.057 -0.7618 -0.5052 -1.2049
  549DMSO    H2 5793   4.341   3.312   1.925 -3.4864  1.5009  1.8067
  549DMSO    H3 5794   4.359   3.133   1.931  0.0815 -0.5818  0.1119
  549DMSO    S1 5795   4.494   3.229   2.087  0.1024 -0.3219  0.2074
  549DMSO    C2 5796   4.616   3.268   1.962 -0.4108  0.3312 -0.0856
[truncated: 879,368 more chars]
