# Supplementary material for: Metallicious: Automated Force-Field Parameterization of Covalently Bound Metals for Supramolecular Structures
Source: J Chem Theory Comput. 2024 Oct 7;20(20):9060–71. doi: 10.1021/acs.jctc.4c00850 (PMC11500408; doi:10.1021/acs.jctc.4c00850)
Supplement: Supplementary file 2 — ct4c00850_si_002.zip [file ct4c00850_si_002.zip › SI_MD_input/Pd6Ru8L24/nonbonded/1_em.gro]

Great Red Oystrich Makes All Chemists Sane
18540
    1Ru      Ru    1   2.582   2.285   2.132
    2Ru      Ru    2   1.699   3.103   3.146
    3Ru      Ru    3   3.434   3.438   1.986
    4Ru      Ru    4   2.611   4.212   2.842
    5Ru      Ru    5   2.713   2.770   4.442
    6Ru      Ru    6   3.638   3.902   4.140
    7Ru      Ru    7   3.455   1.957   3.388
    8Ru      Ru    8   4.239   3.053   3.101
    9Pd      Pd    9   2.203   1.707   3.276
   10Pd      Pd   10   1.979   3.363   1.894
   11Pd      Pd   11   3.901   2.181   2.128
   12Pd      Pd   12   3.953   2.679   4.358
   13Pd      Pd   13   2.281   3.932   4.100
   14Pd      Pd   14   3.909   4.359   2.887
   15UNK     H0   15   4.002   4.411   2.403
   15UNK     H1   16   4.002   4.417   2.649
   15UNK     C2   17   3.947   4.336   2.459
   15UNK     C3   18   3.946   4.339   2.598
   15UNK     C4   19   3.878   4.235   2.392
   15UNK     H5   20   3.879   4.233   2.283
   15UNK     N6   21   3.877   4.252   2.677
   15UNK     C7   22   3.812   4.137   2.468
   15UNK     C8   23   3.812   4.152   2.609
   15UNK     H9   24   3.861   4.031   2.214
   15UNK    C10   25   3.752   4.022   2.399
   15UNK    N11   26   3.792   3.984   2.271
   15UNK    H12   27   3.760   4.078   2.671
   15UNK    H13   28   3.876   3.905   2.024
   15UNK    N14   29   3.658   3.939   2.449
   15UNK    C15   30   3.715   3.876   2.240
   15UNK    C16   31   3.798   3.829   2.016
   15UNK    H17   32   3.845   3.778   1.812
   15UNK    C18   33   3.709   3.803   2.121
   15UNK    C19   34   3.634   3.852   2.347
   15UNK    C20   35   3.782   3.757   1.898
   15UNK    C21   36   3.538   3.748   2.338
   15UNK    C22   37   3.610   3.702   2.107
   15UNK    C23   38   3.677   3.666   1.887
   15UNK    H24   39   3.464   3.775   2.540
   15UNK    C25   40   3.524   3.673   2.218
   15UNK    C26   41   3.454   3.720   2.447
   15UNK    N27   42   3.594   3.632   1.990
   15UNK    H28   43   3.658   3.619   1.791
   15UNK    N29   44   3.431   3.573   2.205
   15UNK    C30   45   3.357   3.621   2.431
   15UNK    C31   46   3.348   3.551   2.311
   15UNK    H32   47   3.287   3.599   2.512
   15UNK    H33   48   3.273   3.473   2.299
   16UNK     H0   49   1.807   3.929   3.957
   16UNK     H1   50   2.023   3.947   4.078
   16UNK     C2   51   1.890   3.863   3.932
   16UNK     C3   52   2.011   3.872   4.000
   16UNK     C4   53   1.874   3.764   3.835
   16UNK     H5   54   1.779   3.756   3.782
   16UNK     N6   55   2.121   3.796   3.972
   16UNK     C7   56   1.981   3.678   3.806
   16UNK     C8   57   2.102   3.699   3.877
   16UNK     H9   58   2.061   3.397   3.759
   16UNK    C10   59   1.963   3.580   3.698
   16UNK    N11   60   2.019   3.452   3.684
   16UNK    H12   61   2.188   3.636   3.855
   16UNK    H13   62   2.144   3.208   3.621
   16UNK    N14   63   1.876   3.606   3.601
   16UNK    C15   64   1.964   3.403   3.566
   16UNK    C16   65   2.083   3.191   3.532
   16UNK    H17   66   2.178   3.004   3.475
   16UNK    C18   67   1.986   3.284   3.494
   16UNK    C19   68   1.875   3.497   3.523
   16UNK    C20   69   2.102   3.078   3.451
   16UNK    C21   70   1.795   3.476   3.410
   16UNK    C22   71   1.907   3.260   3.377
   16UNK    C23   72   2.021   3.061   3.338
   16UNK    H24   73   1.685   3.663   3.429
   16UNK    C25   74   1.809   3.356   3.336
   16UNK    C26   75   1.700   3.571   3.371
   16UNK    N27   76   1.925   3.148   3.301
   16UNK    H28   77   2.035   2.974   3.274
   16UNK    N29   78   1.731   3.330   3.226
   16UNK    C30   79   1.621   3.545   3.259
   16UNK    C31   80   1.643   3.426   3.188
   16UNK    H32   81   1.544   3.615   3.228
   16UNK    H33   82   1.586   3.406   3.098
   17UNK     H0   83   2.008   3.713   4.484
   17UNK     H1   84   2.090   3.877   4.319
   17UNK     C2   85   2.096   3.689   4.425
   17UNK     C3   86   2.142   3.782   4.332
   17UNK     C4   87   2.160   3.567   4.440
   17UNK     H5   88   2.125   3.495   4.515
   17UNK     N6   89   2.252   3.762   4.253
   17UNK     C7   90   2.273   3.542   4.360
   17UNK     C8   91   2.316   3.643   4.272
   17UNK     H9   92   2.182   3.280   4.406
   17UNK    C10   93   2.344   3.415   4.371
   17UNK    N11   94   2.280   3.293   4.388
   17UNK    H12   95   2.405   3.626   4.211
   17UNK    H13   96   2.161   3.044   4.399
   17UNK    N14   97   2.477   3.404   4.368
   17UNK    C15   98   2.382   3.203   4.402
   17UNK    C16   99   2.255   2.994   4.420
   17UNK    H17  100   2.167   2.798   4.442
   17UNK    C18  101   2.376   3.065   4.424
   17UNK    C19  102   2.499   3.273   4.395
   17UNK    C20  103   2.258   2.856   4.444
   17UNK    C21  104   2.621   3.208   4.418
   17UNK    C22  105   2.498   2.996   4.448
   17UNK    C23  106   2.381   2.795   4.473
   17UNK    H24  107   2.743   3.389   4.406
   17UNK    C25  108   2.622   3.068   4.444
   17UNK    C26  109   2.742   3.281   4.419
   17UNK    N27  110   2.500   2.860   4.470
   17UNK    H28  111   2.385   2.688   4.493
   17UNK    N29  112   2.740   3.001   4.461
   17UNK    C30  113   2.860   3.211   4.444
   17UNK    C31  114   2.855   3.073   4.464
   17UNK    H32  115   2.955   3.264   4.451
   17UNK    H33  116   2.947   3.017   4.483
   18UNK     H0  117   3.826   2.667   4.882
   18UNK     H1  118   3.969   2.663   4.680
   18UNK     C2  119   3.779   2.670   4.783
   18UNK     C3  120   3.860   2.668   4.669
   18UNK     C4  121   3.640   2.675   4.770
   18UNK     H5  122   3.577   2.676   4.858
   18UNK     N6  123   3.812   2.671   4.541
   18UNK     C7  124   3.587   2.679   4.640
   18UNK     C8  125   3.676   2.676   4.531
   18UNK     H9  126   3.356   2.692   4.811
   18UNK    C10  127   3.443   2.688   4.614
   18UNK    N11  128   3.344   2.695   4.711
   18UNK    H12  129   3.638   2.679   4.429
   18UNK    H13  130   3.140   2.716   4.898
   18UNK    N14  131   3.394   2.694   4.489
   18UNK    C15  132   3.228   2.709   4.640
   18UNK    C16  133   3.064   2.726   4.821
   18UNK    H17  134   2.902   2.747   4.963
   18UNK    C18  135   3.095   2.724   4.685
   18UNK    C19  136   3.261   2.708   4.508
   18UNK    C20  137   2.930   2.743   4.857
   18UNK    C21  138   3.163   2.723   4.409
   18UNK    C22  139   2.993   2.739   4.587
   18UNK    C23  140   2.832   2.755   4.757
   18UNK    H24  141   3.301   2.708   4.242
   18UNK    C25  142   3.027   2.740   4.448
   18UNK    C26  143   3.197   2.722   4.273
   18UNK    N27  144   2.861   2.753   4.624
   18UNK    H28  145   2.728   2.768   4.784
   18UNK    N29  146   2.929   2.757   4.354
   18UNK    C30  147   3.095   2.737   4.178
   18UNK    C31  148   2.963   2.754   4.223
   18UNK    H32  149   3.117   2.735   4.072
   18UNK    H33  150   2.882   2.765   4.151
   19UNK     H0  151   2.444   1.386   3.569
   19UNK     H1  152   2.245   1.522   3.508
   19UNK     C2  153   2.457   1.488   3.533
   19UNK     C3  154   2.345   1.564   3.499
   19UNK     C4  155   2.585   1.543   3.519
   19UNK     H5  156   2.674   1.484   3.541
   19UNK     N6  157   2.353   1.691   3.448
   19UNK     C7  158   2.595   1.677   3.476
   19UNK     C8  159   2.478   1.746   3.443
   19UNK     H9  160   2.734   1.894   3.603
   19UNK    C10  161   2.727   1.737   3.456
   19UNK    N11  162   2.777   1.848   3.524
   19UNK    H12  163   2.483   1.848   3.407
   19UNK    H13  164   2.888   2.069   3.652
   19UNK    N14  165   2.815   1.687   3.370
   19UNK    C15  166   2.906   1.862   3.477
   19UNK    C16  167   2.983   2.059   3.601
   19UNK    H17  168   3.074   2.231   3.695
   19UNK    C18  169   3.006   1.955   3.509
   19UNK    C19  170   2.926   1.762   3.386
   19UNK    C20  171   3.087   2.149   3.625
   19UNK    C21  172   3.050   1.745   3.324
   19UNK    C22  173   3.133   1.942   3.445
   19UNK    C23  174   3.209   2.133   3.557
   19UNK    H24  175   2.990   1.570   3.209
   19UNK    C25  176   3.157   1.833   3.355
   19UNK    C26  177   3.070   1.639   3.234
   19UNK    N27  178   3.234   2.032   3.470
   19UNK    H28  179   3.291   2.203   3.575
   19UNK    N29  180   3.282   1.816   3.302
   19UNK    C30  181   3.197   1.624   3.177
   19UNK    C31  182   3.299   1.713   3.214
   19UNK    H32  183   3.217   1.544   3.107
   19UNK    H33  184   3.398   1.700   3.170
   20UNK     H0  185   1.485   3.381   2.044
   20UNK     H1  186   1.693   3.416   1.912
   20UNK     C2  187   1.582   3.357   2.086
   20UNK     C3  188   1.699   3.377   2.013
   20UNK     C4  189   1.590   3.305   2.215
   20UNK     H5  190   1.499   3.291   2.273
   20UNK     N6  191   1.824   3.351   2.061
   20UNK     C7  192   1.718   3.277   2.266
   20UNK     C8  193   1.830   3.304   2.188
   20UNK     H9  194   1.544   3.128   2.423
   20UNK    C10  195   1.732   3.227   2.401
   20UNK    N11  196   1.635   3.149   2.462
   20UNK    H12  197   1.930   3.284   2.228
   20UNK    H13  198   1.446   2.995   2.582
   20UNK    N14  199   1.831   3.262   2.484
   20UNK    C15  200   1.673   3.143   2.591
   20UNK    C16  201   1.490   3.010   2.681
   20UNK    H17  202   1.340   2.894   2.785
   20UNK    C18  203   1.607   3.085   2.699
   20UNK    C19  204   1.790   3.214   2.604
   20UNK    C20  205   1.431   2.953   2.794
   20UNK    C21  206   1.846   3.236   2.730
   20UNK    C22  207   1.662   3.103   2.828
   20UNK    C23  208   1.490   2.972   2.919
   20UNK    H24  209   2.012   3.355   2.658
   20UNK    C25  210   1.780   3.183   2.845
   20UNK    C26  211   1.962   3.313   2.745
   20UNK    N27  212   1.603   3.047   2.937
   20UNK    H28  213   1.442   2.934   3.008
   20UNK    N29  214   1.830   3.205   2.970
   20UNK    C30  215   2.011   3.334   2.874
   20UNK    C31  216   1.942   3.280   2.983
   20UNK    H32  217   2.101   3.394   2.891
   20UNK    H33  218   1.979   3.297   3.084
   21UNK     H0  219   2.560   4.041   4.509
   21UNK     H1  220   2.380   3.988   4.348
   21UNK     C2  221   2.584   4.005   4.409
   21UNK     C3  222   2.483   3.977   4.317
   21UNK     C4  223   2.717   3.988   4.372
   21UNK     H5  224   2.797   4.010   4.443
   21UNK     N6  225   2.505   3.935   4.189
   21UNK     C7  226   2.745   3.942   4.242
   21UNK     C8  227   2.637   3.920   4.155
   21UNK     H9  228   2.911   3.992   4.009
   21UNK    C10  229   2.885   3.914   4.208
   21UNK    N11  230   2.949   3.938   4.085
   21UNK    H12  231   2.656   3.884   4.054
   21UNK    H13  232   3.085   3.972   3.845
   21UNK    N14  233   2.971   3.872   4.301
   21UNK    C15  234   3.081   3.910   4.110
   21UNK    C16  235   3.182   3.950   3.890
   21UNK    H17  236   3.294   3.979   3.707
   21UNK    C18  237   3.194   3.919   4.027
   21UNK    C19  238   3.092   3.876   4.242
   21UNK    C20  239   3.298   3.953   3.813
   21UNK    C21  240   3.216   3.857   4.303
   21UNK    C22  241   3.322   3.895   4.084
   21UNK    C23  242   3.421   3.926   3.874
   21UNK    H24  243   3.137   3.829   4.503
   21UNK    C25  244   3.334   3.869   4.224
   21UNK    C26  245   3.226   3.834   4.441
   21UNK    N27  246   3.435   3.898   4.006
   21UNK    H28  247   3.512   3.926   3.814
   21UNK    N29  248   3.459   3.856   4.281
   21UNK    C30  249   3.354   3.822   4.497
   21UNK    C31  250   3.466   3.834   4.415
   21UNK    H32  251   3.365   3.807   4.604
   21UNK    H33  252   3.566   3.824   4.457
   22UNK     H0  253   3.772   2.229   4.502
   22UNK     H1  254   3.908   2.435   4.483
   22UNK     C2  255   3.776   2.283   4.407
   22UNK     C3  256   3.853   2.399   4.397
   22UNK     C4  257   3.710   2.235   4.294
   22UNK     H5  258   3.654   2.142   4.299
   22UNK     N6  259   3.861   2.478   4.286
   22UNK     C7  260   3.725   2.306   4.173
   22UNK     C8  261   3.802   2.424   4.175
   22UNK     H9  262   3.581   2.066   4.109
   22UNK    C10  263   3.667   2.255   4.049
   22UNK    N11  264   3.592   2.137   4.038
   22UNK    H12  265   3.815   2.482   4.083
   22UNK    H13  266   3.439   1.909   4.012
   22UNK    N14  267   3.688   2.312   3.929
   22UNK    C15  268   3.568   2.123   3.904
   22UNK    C16  269   3.445   1.912   3.903
   22UNK    H17  270   3.339   1.725   3.877
   22UNK    C18  271   3.507   2.017   3.835
   22UNK    C19  272   3.631   2.226   3.841
   22UNK    C20  273   3.389   1.808   3.828
   22UNK    C21  274   3.636   2.231   3.701
   22UNK    C22  275   3.511   2.018   3.693
   22UNK    C23  276   3.398   1.813   3.688
   22UNK    H24  277   3.762   2.408   3.690
   22UNK    C25  278   3.573   2.128   3.626
   22UNK    C26  279   3.706   2.333   3.635
   22UNK    N27  280   3.457   1.915   3.621
   22UNK    H28  281   3.355   1.733   3.628
   22UNK    N29  282   3.571   2.131   3.489
   22UNK    C30  283   3.710   2.330   3.495
   22UNK    C31  284   3.642   2.229   3.426
   22UNK    H32  285   3.770   2.403   3.440
   22UNK    H33  286   3.644   2.226   3.318
   23UNK     H0  287   4.214   3.014   4.671
   23UNK     H1  288   4.152   2.804   4.557
   23UNK     C2  289   4.131   3.013   4.601
   23UNK     C3  290   4.096   2.895   4.536
   23UNK     C4  291   4.060   3.131   4.575
   23UNK     H5  292   4.088   3.223   4.625
   23UNK     N6  293   3.994   2.884   4.446
   23UNK     C7  294   3.956   3.125   4.480
   23UNK     C8  295   3.928   3.002   4.420
   23UNK     H9  296   3.939   3.392   4.587
   23UNK    C10  297   3.887   3.247   4.437
   23UNK    N11  298   3.912   3.373   4.491
   23UNK    H12  299   3.849   2.995   4.345
   23UNK    H13  300   3.997   3.619   4.567
   23UNK    N14  301   3.804   3.252   4.332
   23UNK    C15  302   3.850   3.459   4.406
   23UNK    C16  303   3.939   3.669   4.489
   23UNK    H17  304   4.014   3.865   4.538
   23UNK    C18  305   3.857   3.598   4.401
   23UNK    C19  306   3.780   3.385   4.315
   23UNK    C20  307   3.948   3.807   4.474
   23UNK    C21  308   3.702   3.449   4.218
   23UNK    C22  309   3.782   3.667   4.302
   23UNK    C23  310   3.870   3.871   4.376
   23UNK    H24  311   3.624   3.266   4.133
   23UNK    C25  312   3.701   3.592   4.211
   23UNK    C26  313   3.626   3.375   4.127
   23UNK    N27  314   3.787   3.804   4.292
   23UNK    H28  315   3.873   3.979   4.364
   23UNK    N29  316   3.627   3.658   4.117
   23UNK    C30  317   3.551   3.444   4.031
   23UNK    C31  318   3.554   3.583   4.030
   23UNK    H32  319   3.489   3.389   3.961
   23UNK    H33  320   3.495   3.638   3.957
   24UNK     H0  321   2.109   4.343   3.831
   24UNK     H1  322   2.111   4.152   3.989
   24UNK     C2  323   2.179   4.261   3.817
   24UNK     C3  324   2.182   4.154   3.906
   24UNK     C4  325   2.265   4.262   3.707
   24UNK     H5  326   2.264   4.343   3.635
   24UNK     N6  327   2.268   4.049   3.897
   24UNK     C7  328   2.347   4.150   3.689
   24UNK     C8  329   2.347   4.048   3.785
   24UNK     H9  330   2.322   3.972   3.479
   24UNK    C10  331   2.424   4.138   3.566
   24UNK    N11  332   2.401   4.037   3.473
   24UNK    H12  333   2.411   3.961   3.772
   24UNK    H13  334   2.350   3.847   3.282
   24UNK    N14  335   2.497   4.237   3.516
   24UNK    C15  336   2.463   4.081   3.359
   24UNK    C16  337   2.399   3.905   3.203
   24UNK    H17  338   2.355   3.762   3.046
   24UNK    C18  339   2.461   4.028   3.230
   24UNK    C19  340   2.519   4.202   3.388
   24UNK    C20  341   2.402   3.857   3.072
   24UNK    C21  342   2.576   4.280   3.287
   24UNK    C22  343   2.521   4.103   3.125
   24UNK    C23  344   2.466   3.933   2.973
   24UNK    H24  345   2.627   4.447   3.419
   24UNK    C25  346   2.576   4.233   3.154
   24UNK    C26  347   2.626   4.408   3.317
   24UNK    N27  348   2.525   4.053   2.997
   24UNK    H28  349   2.471   3.896   2.871
   24UNK    N29  350   2.623   4.311   3.051
   24UNK    C30  351   2.672   4.486   3.211
   24UNK    C31  352   2.669   4.435   3.081
   24UNK    H32  353   2.710   4.586   3.229
   24UNK    H33  354   2.703   4.495   2.997
   25UNK     H0  355   2.052   3.126   1.467
   25UNK     H1  356   2.068   3.335   1.601
   25UNK     C2  357   2.087   3.122   1.570
   25UNK     C3  358   2.096   3.239   1.645
   25UNK     C4  359   2.119   2.999   1.629
   25UNK     H5  360   2.107   2.908   1.572
   25UNK     N6  361   2.133   3.241   1.776
   25UNK     C7  362   2.169   2.999   1.760
   25UNK     C8  363   2.177   3.122   1.827
   25UNK     H9  364   2.204   2.730   1.667
   25UNK    C10  365   2.217   2.877   1.825
   25UNK    N11  366   2.226   2.752   1.764
   25UNK    H12  367   2.216   3.127   1.929
   25UNK    H13  368   2.250   2.503   1.647
   25UNK    N14  369   2.269   2.878   1.948
   25UNK    C15  370   2.292   2.675   1.855
   25UNK    C16  371   2.309   2.464   1.731
   25UNK    H17  372   2.340   2.270   1.640
   25UNK    C18  373   2.337   2.542   1.844
   25UNK    C19  374   2.317   2.752   1.964
   25UNK    C20  375   2.359   2.334   1.726
   25UNK    C21  376   2.392   2.703   2.071
   25UNK    C22  377   2.414   2.488   1.950
   25UNK    C23  378   2.435   2.286   1.834
   25UNK    H24  379   2.383   2.886   2.187
   25UNK    C25  380   2.443   2.570   2.064
   25UNK    C26  381   2.421   2.784   2.182
   25UNK    N27  382   2.461   2.359   1.945
   25UNK    H28  383   2.475   2.184   1.832
   25UNK    N29  384   2.524   2.522   2.164
   25UNK    C30  385   2.502   2.732   2.283
   25UNK    C31  386   2.552   2.602   2.269
   25UNK    H32  387   2.528   2.792   2.370
   25UNK    H33  388   2.617   2.560   2.346
   26UNK     H0  389   2.135   1.629   2.806
   26UNK     H1  390   2.089   1.650   3.049
   26UNK     C2  391   2.174   1.715   2.862
   26UNK     C3  392   2.147   1.727   2.998
   26UNK     C4  393   2.245   1.816   2.797
   26UNK     H5  394   2.259   1.812   2.688
   26UNK     N6  395   2.198   1.826   3.077
   26UNK     C7  396   2.288   1.926   2.872
   26UNK     C8  397   2.262   1.928   3.010
   26UNK     H9  398   2.553   2.036   2.830
   26UNK    C10  399   2.340   2.041   2.797
   26UNK    N11  400   2.475   2.074   2.778
   26UNK    H12  401   2.293   2.013   3.071
   26UNK    H13  402   2.742   2.148   2.726
   26UNK    N14  403   2.263   2.095   2.704
   26UNK    C15  404   2.476   2.145   2.660
   26UNK    C16  405   2.716   2.190   2.629
   26UNK    H17  406   2.920   2.244   2.578
   26UNK    C18  407   2.584   2.195   2.583
   26UNK    C19  408   2.348   2.153   2.617
   26UNK    C20  409   2.816   2.243   2.546
   26UNK    C21  410   2.315   2.207   2.493
   26UNK    C22  411   2.554   2.250   2.455
   26UNK    C23  412   2.781   2.296   2.421
   26UNK    H24  413   2.103   2.164   2.506
   26UNK    C25  414   2.419   2.255   2.409
   26UNK    C26  415   2.183   2.208   2.446
   26UNK    N27  416   2.654   2.297   2.374
   26UNK    H28  417   2.857   2.338   2.356
   26UNK    N29  418   2.391   2.303   2.285
   26UNK    C30  419   2.156   2.261   2.320
   26UNK    C31  420   2.263   2.308   2.243
   26UNK    H32  421   2.056   2.264   2.281
   26UNK    H33  422   2.245   2.349   2.143
   27UNK     H0  423   1.750   3.710   2.229
   27UNK     H1  424   1.853   3.606   2.029
   27UNK     C2  425   1.857   3.691   2.227
   27UNK     C3  426   1.915   3.631   2.116
   27UNK     C4  427   1.939   3.730   2.334
   27UNK     H5  428   1.894   3.782   2.418
   27UNK     N6  429   2.045   3.595   2.109
   27UNK     C7  430   2.077   3.708   2.324
   27UNK     C8  431   2.125   3.637   2.211
   27UNK     H9  432   2.030   3.903   2.513
   27UNK    C10  433   2.168   3.769   2.422
   27UNK    N11  434   2.123   3.864   2.513
   27UNK    H12  435   2.231   3.616   2.200
   27UNK    H13  436   2.032   4.062   2.677
   27UNK    N14  437   2.303   3.758   2.423
   27UNK    C15  438   2.235   3.920   2.565
   27UNK    C16  439   2.133   4.098   2.698
   27UNK    H17  440   2.067   4.267   2.815
   27UNK    C18  441   2.246   4.032   2.647
   27UNK    C19  442   2.342   3.855   2.510
   27UNK    C20  443   2.152   4.213   2.775
   27UNK    C21  444   2.473   3.898   2.541
   27UNK    C22  445   2.376   4.081   2.677
   27UNK    C23  446   2.282   4.259   2.798
   27UNK    H24  447   2.575   3.749   2.420
   27UNK    C25  448   2.490   4.011   2.628
   27UNK    C26  449   2.585   3.834   2.488
   27UNK    N27  450   2.393   4.193   2.754
   27UNK    H28  451   2.299   4.351   2.852
   27UNK    N29  452   2.614   4.053   2.666
   27UNK    C30  453   2.712   3.882   2.524
   27UNK    C31  454   2.722   3.991   2.612
   27UNK    H32  455   2.802   3.835   2.484
   27UNK    H33  456   2.820   4.028   2.642
   28UNK     H0  457   3.557   1.806   2.264
   28UNK     H1  458   3.671   1.988   2.143
   28UNK     C2  459   3.603   1.888   2.319
   28UNK     C3  460   3.668   1.991   2.250
   28UNK     C4  461   3.598   1.893   2.458
   28UNK     H5  462   3.548   1.814   2.515
   28UNK     N6  463   3.732   2.096   2.308
   28UNK     C7  464   3.655   2.004   2.522
   28UNK     C8  465   3.722   2.101   2.444
   28UNK     H9  466   3.740   1.829   2.723
   28UNK    C10  467   3.647   2.014   2.666
   28UNK    N11  468   3.695   1.916   2.751
   28UNK    H12  469   3.770   2.186   2.493
   28UNK    H13  470   3.791   1.726   2.922
   28UNK    N14  471   3.569   2.104   2.729
   28UNK    C15  472   3.644   1.948   2.873
   28UNK    C16  473   3.734   1.764   3.006
   28UNK    H17  474   3.806   1.616   3.146
   28UNK    C18  475   3.655   1.879   2.994
   28UNK    C19  476   3.567   2.060   2.857
   28UNK    C20  477   3.741   1.702   3.131
   28UNK    C21  478   3.493   2.111   2.965
   28UNK    C22  479   3.583   1.929   3.106
   28UNK    C23  480   3.670   1.756   3.238
   28UNK    H24  481   3.402   2.271   2.851
   28UNK    C25  482   3.501   2.046   3.091
   28UNK    C26  483   3.409   2.222   2.948
   28UNK    N27  484   3.588   1.864   3.227
   28UNK    H28  485   3.676   1.711   3.337
   28UNK    N29  486   3.427   2.091   3.198
   28UNK    C30  487   3.335   2.267   3.058
   28UNK    C31  488   3.347   2.199   3.180
   28UNK    H32  489   3.268   2.352   3.049
   28UNK    H33  490   3.290   2.233   3.267
   29UNK     H0  491   4.424   2.666   4.155
   29UNK     H1  492   4.234   2.666   4.315
   29UNK     C2  493   4.323   2.684   4.120
   29UNK     C3  494   4.215   2.684   4.209
   29UNK     C4  495   4.299   2.707   3.984
   29UNK     H5  496   4.382   2.707   3.914
   29UNK     N6  497   4.085   2.701   4.172
   29UNK     C7  498   4.167   2.730   3.942
   29UNK     C8  499   4.065   2.726   4.039
   29UNK     H9  500   3.976   2.898   3.801
   29UNK    C10  501   4.142   2.759   3.800
   29UNK    N11  502   4.051   2.853   3.750
   29UNK    H12  503   3.961   2.742   4.008
   29UNK    H13  504   3.900   3.063   3.650
   29UNK    N14  505   4.222   2.713   3.704
   29UNK    C15  506   4.085   2.868   3.618
   29UNK    C16  507   3.946   3.058   3.551
   29UNK    H17  508   3.838   3.227   3.470
   29UNK    C18  509   4.043   2.961   3.521
   29UNK    C19  510   4.185   2.778   3.592
   29UNK    C20  511   3.912   3.150   3.451
   29UNK    C21  512   4.246   2.771   3.466
   29UNK    C22  513   4.104   2.958   3.393
   29UNK    C23  514   3.975   3.142   3.326
   29UNK    H24  515   4.380   2.607   3.516
   29UNK    C25  516   4.206   2.863   3.364
   29UNK    C26  517   4.349   2.679   3.440
   29UNK    N27  518   4.070   3.050   3.296
   29UNK    H28  519   3.950   3.213   3.248
   29UNK    N29  520   4.268   2.864   3.242
   29UNK    C30  521   4.410   2.681   3.314
   29UNK    C31  522   4.367   2.774   3.219
   29UNK    H32  523   4.489   2.610   3.291
   29UNK    H33  524   4.414   2.777   3.120
   30UNK     H0  525   3.630   4.787   2.835
   30UNK     H1  526   3.809   4.630   2.899
   30UNK     C2  527   3.609   4.681   2.839
   30UNK     C3  528   3.711   4.591   2.875
   30UNK     C4  529   3.482   4.633   2.809
   30UNK     H5  530   3.402   4.703   2.784
   30UNK     N6  531   3.695   4.456   2.881
   30UNK     C7  532   3.460   4.495   2.819
   30UNK     C8  533   3.568   4.412   2.854
   30UNK     H9  534   3.228   4.584   2.673
   30UNK    C10  535   3.325   4.441   2.804
   30UNK    N11  536   3.223   4.500   2.730
   30UNK    H12  537   3.553   4.305   2.863
   30UNK    H13  538   3.012   4.615   2.597
   30UNK    N14  539   3.284   4.335   2.874
   30UNK    C15  540   3.112   4.426   2.761
   30UNK    C16  541   2.940   4.542   2.632
   30UNK    H17  542   2.774   4.624   2.520
   30UNK    C18  543   2.978   4.440   2.719
   30UNK    C19  544   3.151   4.328   2.848
   30UNK    C20  545   2.807   4.548   2.590
   30UNK    C21  546   3.058   4.238   2.901
   30UNK    C22  547   2.881   4.348   2.767
   30UNK    C23  548   2.716   4.453   2.639
   30UNK    H24  549   3.200   4.140   3.033
   30UNK    C25  550   2.922   4.245   2.859
   30UNK    C26  551   3.097   4.144   2.996
   30UNK    N27  552   2.749   4.357   2.729
   30UNK    H28  553   2.612   4.457   2.608
   30UNK    N29  554   2.830   4.155   2.905
   30UNK    C30  555   3.001   4.055   3.044
   30UNK    C31  556   2.870   4.064   2.997
   30UNK    H32  557   3.029   3.980   3.118
   30UNK    H33  558   2.794   3.996   3.035
   31UNK     H0  559   4.208   4.451   3.309
   31UNK     H1  560   4.083   4.488   3.100
   31UNK     C2  561   4.115   4.397   3.291
   31UNK     C3  562   4.043   4.419   3.173
   31UNK     C4  563   4.063   4.312   3.388
   31UNK     H5  564   4.115   4.298   3.483
   31UNK     N6  565   3.927   4.354   3.140
   31UNK     C7  566   3.937   4.255   3.365
   31UNK     C8  567   3.874   4.278   3.241
   31UNK     H9  568   3.764   4.355   3.557
   31UNK    C10  569   3.870   4.188   3.477
   31UNK    N11  570   3.789   4.256   3.566
   31UNK    H12  571   3.776   4.236   3.222
   31UNK    H13  572   3.637   4.394   3.754
   31UNK    N14  573   3.903   4.066   3.522
   31UNK    C15  574   3.775   4.173   3.674
   31UNK    C16  575   3.642   4.312   3.826
   31UNK    H17  576   3.528   4.414   3.980
   31UNK    C18  577   3.711   4.193   3.797
   31UNK    C19  578   3.845   4.059   3.644
   31UNK    C20  579   3.580   4.323   3.951
   31UNK    C21  580   3.855   3.956   3.739
   31UNK    C22  581   3.717   4.090   3.894
   31UNK    C23  582   3.589   4.218   4.042
   31UNK    H24  583   3.986   3.832   3.619
   31UNK    C25  584   3.789   3.970   3.865
   31UNK    C26  585   3.932   3.842   3.713
   31UNK    N27  586   3.655   4.102   4.016
   31UNK    H28  587   3.540   4.224   4.140
   31UNK    N29  588   3.792   3.870   3.959
   31UNK    C30  589   3.941   3.744   3.813
   31UNK    C31  590   3.872   3.763   3.933
   31UNK    H32  591   4.004   3.657   3.800
   31UNK    H33  592   3.879   3.688   4.012
   32UNK     H0  593   3.658   2.214   1.659
   32UNK     H1  594   3.833   2.178   1.831
   32UNK     C2  595   3.631   2.214   1.764
   32UNK     C3  596   3.730   2.194   1.862
   32UNK     C4  597   3.498   2.232   1.804
   32UNK     H5  598   3.419   2.246   1.731
   32UNK     N6  599   3.707   2.197   1.996
   32UNK     C7  600   3.470   2.228   1.941
   32UNK     C8  601   3.576   2.213   2.032
   32UNK     H9  602   3.292   2.043   2.063
   32UNK    C10  603   3.332   2.240   1.988
   32UNK    N11  604   3.261   2.138   2.051
   32UNK    H12  605   3.554   2.213   2.139
   32UNK    H13  606   3.112   1.950   2.188
   32UNK    N14  607   3.258   2.349   1.966
   32UNK    C15  608   3.134   2.189   2.064
   32UNK    C16  609   3.019   2.005   2.177
   32UNK    H17  610   2.893   1.853   2.267
   32UNK    C18  611   3.017   2.131   2.115
   32UNK    C19  612   3.135   2.315   2.012
   32UNK    C20  613   2.898   1.952   2.221
   32UNK    C21  614   3.018   2.391   2.005
   32UNK    C22  615   2.895   2.202   2.104
   32UNK    C23  616   2.779   2.023   2.201
   32UNK    H24  617   3.114   2.565   1.917
   32UNK    C25  618   2.895   2.334   2.050
   32UNK    C26  619   3.021   2.521   1.952
   32UNK    N27  620   2.777   2.147   2.146
   32UNK    H28  621   2.684   1.983   2.234
   32UNK    N29  622   2.778   2.404   2.043
   32UNK    C30  623   2.900   2.590   1.944
   32UNK    C31  624   2.782   2.528   1.986
   32UNK    H32  625   2.897   2.690   1.901
   32UNK    H33  626   2.688   2.580   1.975
   33UNK     H0  627   4.351   2.196   2.318
   33UNK     H1  628   4.132   2.103   2.246
   33UNK     C2  629   4.258   2.246   2.344
   33UNK     C3  630   4.135   2.196   2.302
   33UNK     C4  631   4.261   2.361   2.422
   33UNK     H5  632   4.356   2.401   2.454
   33UNK     N6  633   4.016   2.257   2.323
   33UNK     C7  634   4.139   2.420   2.459
   33UNK     C8  635   4.020   2.367   2.405
   33UNK     H9  636   4.344   2.598   2.523
   33UNK    C10  637   4.142   2.533   2.552
   33UNK    N11  638   4.256   2.610   2.571
   33UNK    H12  639   3.924   2.413   2.430
   33UNK    H13  640   4.484   2.755   2.610
   33UNK    N14  641   4.044   2.566   2.639
   33UNK    C15  642   4.228   2.692   2.675
   33UNK    C16  643   4.439   2.814   2.689
   33UNK    H17  644   4.611   2.941   2.717
   33UNK    C18  645   4.308   2.789   2.735
   33UNK    C19  646   4.100   2.664   2.715
   33UNK    C20  647   4.510   2.918   2.749
   33UNK    C21  648   4.045   2.734   2.824
   33UNK    C22  649   4.254   2.865   2.842
   33UNK    C23  650   4.451   2.990   2.853
   33UNK    H24  651   3.858   2.624   2.825
   33UNK    C25  652   4.122   2.836   2.889
   33UNK    C26  653   3.917   2.703   2.871
   33UNK    N27  654   4.327   2.964   2.903
   33UNK    H28  655   4.505   3.072   2.899
   33UNK    N29  656   4.073   2.905   2.997
   33UNK    C30  657   3.868   2.775   2.981
   33UNK    C31  658   3.948   2.873   3.040
   33UNK    H32  659   3.770   2.754   3.022
   33UNK    H33  660   3.910   2.930   3.125
   34UNK     H0  661   2.354   3.631   1.608
   34UNK     H1  662   2.168   3.542   1.750
   34UNK     C2  663   2.374   3.585   1.705
   34UNK     C3  664   2.271   3.535   1.784
   34UNK     C4  665   2.506   3.577   1.751
   34UNK     H5  666   2.587   3.616   1.691
   34UNK     N6  667   2.291   3.474   1.903
   34UNK     C7  668   2.531   3.515   1.875
   34UNK     C8  669   2.420   3.464   1.946
   34UNK     H9  670   2.681   3.306   1.996
   34UNK    C10  671   2.669   3.506   1.923
   34UNK    N11  672   2.725   3.396   1.989
   34UNK    H12  673   2.435   3.415   2.042
   34UNK    H13  674   2.850   3.185   2.123
   34UNK    N14  675   2.761   3.598   1.891
   34UNK    C15  676   2.860   3.426   1.996
   34UNK    C16  677   2.948   3.230   2.113
   34UNK    H17  678   3.052   3.070   2.218
   34UNK    C18  679   2.967   3.353   2.049
   34UNK    C19  680   2.878   3.547   1.935
   34UNK    C20  681   3.061   3.165   2.166
   34UNK    C21  682   3.006   3.602   1.919
   34UNK    C22  683   3.099   3.407   2.037
   34UNK    C23  684   3.187   3.225   2.153
   34UNK    H24  685   2.940   3.779   1.815
   34UNK    C25  686   3.119   3.531   1.968
   34UNK    C26  687   3.025   3.724   1.854
   34UNK    N27  688   3.208   3.343   2.089
   34UNK    H28  689   3.276   3.177   2.194
   34UNK    N29  690   3.247   3.578   1.949
   34UNK    C30  691   3.155   3.773   1.839
   34UNK    C31  692   3.262   3.697   1.886
   34UNK    H32  693   3.173   3.867   1.788
   34UNK    H33  694   3.364   3.733   1.873
   35UNK     H0  695   4.364   4.222   3.054
   35UNK     H1  696   4.175   4.335   2.943
   35UNK     C2  697   4.276   4.165   3.026
   35UNK     C3  698   4.169   4.228   2.963
   35UNK     C4  699   4.270   4.028   3.051
   35UNK     H5  700   4.354   3.977   3.098
   35UNK     N6  701   4.053   4.166   2.928
   35UNK     C7  702   4.156   3.958   3.009
   35UNK     C8  703   4.051   4.030   2.947
   35UNK     H9  704   4.250   3.796   3.221
   35UNK    C10  705   4.149   3.813   3.030
   35UNK    N11  706   4.204   3.751   3.142
   35UNK    H12  707   3.961   3.978   2.915
   35UNK    H13  708   4.313   3.626   3.359
   35UNK    N14  709   4.102   3.724   2.941
   35UNK    C15  710   4.193   3.617   3.117
   35UNK    C16  711   4.296   3.526   3.320
   35UNK    H17  712   4.384   3.422   3.488
   35UNK    C18  713   4.235   3.508   3.195
   35UNK    C19  714   4.133   3.603   2.995
   35UNK    C20  715   4.335   3.413   3.392
   35UNK    C21  716   4.114   3.474   2.942
   35UNK    C22  717   4.214   3.378   3.145
   35UNK    C23  718   4.312   3.287   3.337
   35UNK    H24  719   4.032   3.542   2.752
   35UNK    C25  720   4.152   3.360   3.018
   35UNK    C26  721   4.058   3.456   2.814
   35UNK    N27  722   4.252   3.268   3.217
   35UNK    H28  723   4.340   3.197   3.391
   35UNK    N29  724   4.130   3.232   2.974
   35UNK    C30  725   4.037   3.325   2.769
   35UNK    C31  726   4.073   3.217   2.851
   35UNK    H32  727   3.995   3.306   2.671
   35UNK    H33  728   4.052   3.115   2.820
   36UNK     H0  729   4.000   2.484   1.710
   36UNK     H1  730   4.015   2.313   1.881
   36UNK     C2  731   3.957   2.502   1.808
   36UNK     C3  732   3.966   2.406   1.908
   36UNK     C4  733   3.889   2.621   1.835
   36UNK     H5  734   3.881   2.698   1.759
   36UNK     N6  735   3.910   2.414   2.031
   36UNK     C7  736   3.831   2.636   1.961
   36UNK     C8  737   3.847   2.534   2.056
   36UNK     H9  738   3.631   2.752   1.807
   36UNK    C10  739   3.751   2.755   1.985
   36UNK    N11  740   3.649   2.793   1.898
   36UNK    H12  741   3.801   2.544   2.155
   36UNK    H13  742   3.435   2.861   1.742
   36UNK    N14  743   3.776   2.847   2.079
   36UNK    C15  744   3.608   2.914   1.945
   36UNK    C16  745   3.423   2.958   1.791
   36UNK    H17  746   3.252   3.018   1.673
   36UNK    C18  747   3.507   2.998   1.897
   36UNK    C19  748   3.688   2.947   2.050
   36UNK    C20  749   3.322   3.045   1.752
   36UNK    C21  750   3.678   3.073   2.110
   36UNK    C22  751   3.490   3.124   1.958
   36UNK    C23  752   3.310   3.169   1.815
   36UNK    H24  753   3.844   3.042   2.246
   36UNK    C25  754   3.579   3.165   2.063
   36UNK    C26  755   3.766   3.111   2.212
   36UNK    N27  756   3.392   3.210   1.915
   36UNK    H28  757   3.232   3.240   1.785
   36UNK    N29  758   3.570   3.291   2.115
   36UNK    C30  759   3.755   3.240   2.265
   36UNK    C31  760   3.656   3.325   2.215
   36UNK    H32  761   3.822   3.273   2.343
   36UNK    H33  762   3.647   3.426   2.255
   37UNK     H0  763   1.721   1.960   3.360
   37UNK     H1  764   1.947   1.865   3.397
   37UNK     C2  765   1.808   2.024   3.352
   37UNK     C3  766   1.936   1.969   3.369
   37UNK     C4  767   1.795   2.160   3.326
   37UNK     H5  768   1.697   2.206   3.315
   37UNK     N6  769   2.050   2.039   3.353
   37UNK     C7  770   1.913   2.237   3.319
   37UNK     C8  771   2.037   2.172   3.330
   37UNK     H9  772   1.793   2.438   3.476
   37UNK    C10  773   1.904   2.381   3.301
   37UNK    N11  774   1.839   2.465   3.390
   37UNK    H12  775   2.130   2.228   3.322
   37UNK    H13  776   1.712   2.638   3.564
   37UNK    N14  777   1.941   2.443   3.188
   37UNK    C15  778   1.835   2.586   3.327
   37UNK    C16  779   1.715   2.720   3.493
   37UNK    H17  780   1.607   2.857   3.621
   37UNK    C18  781   1.776   2.707   3.367
   37UNK    C19  782   1.894   2.569   3.205
   37UNK    C20  783   1.656   2.842   3.525
   37UNK    C21  784   1.897   2.674   3.113
   37UNK    C22  785   1.777   2.816   3.277
   37UNK    C23  786   1.658   2.946   3.431
   37UNK    H24  787   1.991   2.557   2.956
   37UNK    C25  788   1.840   2.800   3.149
   37UNK    C26  789   1.952   2.654   2.986
   37UNK    N27  790   1.718   2.936   3.309
   37UNK    H28  791   1.612   3.042   3.452
   37UNK    N29  792   1.845   2.906   3.062
   37UNK    C30  793   1.952   2.762   2.897
   37UNK    C31  794   1.900   2.884   2.939
   37UNK    H32  795   1.990   2.750   2.796
   37UNK    H33  796   1.903   2.968   2.870
   38UNK     H0  797   2.320   1.779   3.941
   38UNK     H1  798   2.281   1.814   3.697
   38UNK     C2  799   2.347   1.874   3.895
   38UNK     C3  800   2.324   1.893   3.758
   38UNK     C4  801   2.403   1.978   3.970
   38UNK     H5  802   2.422   1.965   4.077
   38UNK     N6  803   2.354   2.008   3.694
   38UNK     C7  804   2.432   2.099   3.905
   38UNK     C8  805   2.404   2.109   3.767
   38UNK     H9  806   2.362   2.373   3.917
   38UNK    C10  807   2.489   2.211   3.978
   38UNK    N11  808   2.448   2.343   3.963
   38UNK    H12  809   2.425   2.202   3.713
   38UNK    H13  810   2.380   2.608   3.933
   38UNK    N14  811   2.582   2.197   4.073
   38UNK    C15  812   2.519   2.412   4.057
   38UNK    C16  813   2.443   2.640   4.016
   38UNK    H17  814   2.393   2.850   3.999
   38UNK    C18  815   2.519   2.548   4.089
   38UNK    C19  816   2.597   2.321   4.124
   38UNK    C20  817   2.450   2.775   4.052
   38UNK    C21  818   2.675   2.360   4.234
   38UNK    C22  819   2.597   2.591   4.199
   38UNK    C23  820   2.532   2.812   4.159
   38UNK    H24  821   2.756   2.163   4.271
   38UNK    C25  822   2.671   2.496   4.277
   38UNK    C26  823   2.753   2.267   4.303
   38UNK    N27  824   2.604   2.724   4.234
   38UNK    H28  825   2.538   2.916   4.189
   38UNK    N29  826   2.736   2.536   4.391
   38UNK    C30  827   2.822   2.311   4.417
   38UNK    C31  828   2.808   2.443   4.459
   38UNK    H32  829   2.881   2.241   4.476
   38UNK    H33  830   2.858   2.477   4.549
   39BF4     B1  831   3.689   5.936   3.037
   39BF4     F2  832   3.725   5.898   3.166
   39BF4     F3  833   3.611   5.837   2.980
   39BF4     F4  834   3.617   6.054   3.045
   39BF4     F5  835   3.804   5.956   2.962
   40BF4     B1  836   1.346   5.181   4.184
   40BF4     F2  837   1.484   5.165   4.184
   40BF4     F3  838   1.314   5.313   4.210
   40BF4     F4  839   1.296   5.141   4.062
   40BF4     F5  840   1.293   5.099   4.283
   41BF4     B1  841   1.222   3.585   4.125
   41BF4     F2  842   1.357   3.613   4.139
   41BF4     F3  843   1.191   3.585   3.990
   41BF4     F4  844   1.191   3.460   4.174
   41BF4     F5  845   1.147   3.684   4.187
   42BF4     B1  846   4.692   5.381   3.979
   42BF4     F2  847   4.793   5.412   4.069
   42BF4     F3  848   4.726   5.427   3.853
   42BF4     F4  849   4.673   5.244   3.975
   42BF4     F5  850   4.574   5.443   4.020
   43BF4     B1  851   1.294   3.302   1.810
   43BF4     F2  852   1.251   3.280   1.939
   43BF4     F3  853   1.321   3.183   1.745
   43BF4     F4  854   1.201   3.374   1.737
   43BF4     F5  855   1.412   3.375   1.815
   44BF4     B1  856   5.978   5.904   0.390
   44BF4     F2  857   5.859   5.918   0.320
   44BF4     F3  858   5.950   5.908   0.526
   44BF4     F4  859   6.035   5.781   0.358
   44BF4     F5  860   6.065   6.006   0.356
   45BF4     B1  861   0.044   3.034   4.948
   45BF4     F2  862   0.178   3.014   4.914
   45BF4     F3  863   0.039   3.109   5.064
   45BF4     F4  864   6.063   3.100   4.844
   45BF4     F5  865   6.067   2.911   4.969
   46BF4     B1  866   3.801   5.117   2.852
   46BF4     F2  867   3.930   5.093   2.808
   46BF4     F3  868   3.799   5.156   2.984
   46BF4     F4  869   3.740   5.214   2.775
   46BF4     F5  870   3.733   4.997   2.841
   47BF4     B1  871   5.039   3.231   4.697
   47BF4     F2  872   4.944   3.177   4.611
   47BF4     F3  873   5.055   3.145   4.804
   47BF4     F4  874   5.157   3.247   4.627
   47BF4     F5  875   4.991   3.353   4.740
   48BF4     B1  876   1.880   6.085   5.647
   48BF4     F2  877   1.780   5.989   5.639
   48BF4     F3  878   1.829   0.046   5.684
   48BF4     F4  879   1.971   6.044   5.744
   48BF4     F5  880   1.947   6.093   5.525
   49BF4     B1  881   3.098   4.256   4.737
   49BF4     F2  882   3.208   4.184   4.782
   49BF4     F3  883   3.142   4.351   4.645
   49BF4     F4  884   3.009   4.170   4.674
   49BF4     F5  885   3.036   4.321   4.842
   50BF4     B1  886   1.069   6.147   0.600
   50BF4     F2  887   1.034   0.064   0.492
   50BF4     F3  888   1.035   0.049   0.719
   50BF4     F4  889   1.006   6.023   0.594
   50BF4     F5  890   1.206   6.128   0.601
   51BF4     B1  891   3.914   2.001   3.325
   51BF4     F2  892   3.915   1.933   3.206
   51BF4     F3  893   3.811   1.950   3.406
   51BF4     F4  894   4.038   1.991   3.386
   51BF4     F5  895   3.883   2.133   3.301
   52BF4     B1  896   0.328   3.512   0.830
   52BF4     F2  897   0.430   3.421   0.805
   52BF4     F3  898   0.366   3.592   0.937
   52BF4     F4  899   0.313   3.592   0.718
   52BF4     F5  900   0.210   3.444   0.856
   53BF4     B1  901   0.883   0.911   1.734
   53BF4     F2  902   1.008   0.934   1.680
   53BF4     F3  903   0.859   1.004   1.834
   53BF4     F4  904   0.785   0.928   1.637
   53BF4     F5  905   0.876   0.784   1.788
   54BF4     B1  906   5.436   2.566   2.292
   54BF4     F2  907   5.510   2.618   2.187
   54BF4     F3  908   5.475   2.436   2.322
   54BF4     F4  909   5.456   2.647   2.403
   54BF4     F5  910   5.301   2.569   2.261
   55BF4     B1  911   3.723   2.758   1.511
   55BF4     F2  912   3.731   2.896   1.499
   55BF4     F3  913   3.654   2.702   1.405
   55BF4     F4  914   3.850   2.703   1.517
   55BF4     F5  915   3.655   2.729   1.628
   56BF4     B1  916   1.722   0.452   5.242
   56BF4     F2  917   1.635   0.429   5.136
   56BF4     F3  918   1.837   0.377   5.224
   56BF4     F4  919   1.756   0.587   5.239
   56BF4     F5  920   1.661   0.425   5.364
   57BF4     B1  921   0.998   0.575   5.581
   57BF4     F2  922   1.042   0.655   5.477
   57BF4     F3  923   1.014   0.642   5.702
   57BF4     F4  924   0.863   0.545   5.562
   57BF4     F5  925   1.070   0.456   5.585
   58BF4     B1  926   2.422   0.948   3.021
   58BF4     F2  927   2.381   0.900   2.898
   58BF4     F3  928   2.327   0.914   3.115
   58BF4     F4  929   2.547   0.900   3.057
   58BF4     F5  930   2.430   1.087   3.015
   59BF4     B1  931   6.074   1.940   1.477
   59BF4     F2  932   0.039   2.057   1.533
   59BF4     F3  933   6.071   1.841   1.576
   59BF4     F4  934   5.945   1.962   1.429
   59BF4     F5  935   0.073   1.903   1.373
   60BF4     B1  936   3.220   2.984   2.470
   60BF4     F2  937   3.315   3.017   2.566
   60BF4     F3  938   3.163   2.861   2.501
   60BF4     F4  939   3.121   3.081   2.470
   60BF4     F5  940   3.280   2.981   2.345
   61BF4     B1  941   4.045   5.181   1.363
   61BF4     F2  942   4.147   5.271   1.332
   61BF4     F3  943   3.923   5.234   1.322
   61BF4     F4  944   4.066   5.060   1.301
   61BF4     F5  945   4.043   5.162   1.501
   62BF4     B1  946   2.133   1.502   2.129
   62BF4     F2  947   2.161   1.478   1.996
   62BF4     F3  948   2.161   1.390   2.205
   62BF4     F4  949   2.209   1.609   2.177
   62BF4     F5  950   1.999   1.535   2.143
   63BF4     B1  951   1.488   1.015   2.711
   63BF4     F2  952   1.408   0.988   2.821
   63BF4     F3  953   1.440   0.947   2.600
   63BF4     F4  954   1.482   1.151   2.683
   63BF4     F5  955   1.619   0.978   2.735
   64BF4     B1  956   2.246   4.723   5.480
   64BF4     F2  957   2.255   4.789   5.602
   64BF4     F3  958   2.309   4.796   5.381
   64BF4     F4  959   2.304   4.597   5.491
   64BF4     F5  960   2.112   4.705   5.449
   65BF4     B1  961   1.618   0.273   0.098
   65BF4     F2  962   1.745   0.290   0.153
   65BF4     F3  963   1.526   0.330   0.184
   65BF4     F4  964   1.615   0.341   6.283
   65BF4     F5  965   1.595   0.138   0.080
   66BF4     B1  966   5.468   4.533   0.643
   66BF4     F2  967   5.472   4.421   0.726
   66BF4     F3  968   5.535   4.638   0.704
   66BF4     F4  969   5.525   4.503   0.520
   66BF4     F5  970   5.335   4.568   0.624
   67DMSO    C1  971   3.374   0.452   0.025
   67DMSO    H1  972   3.344   0.393   6.244
   67DMSO    H2  973   3.288   0.506   0.064
   67DMSO    H3  974   3.453   0.521   6.302
   67DMSO    S1  975   3.438   0.339   0.149
   67DMSO    C2  976   3.457   0.463   0.276
   67DMSO    H4  977   3.359   0.498   0.307
   67DMSO    H5  978   3.510   0.418   0.360
   67DMSO    H6  979   3.516   0.545   0.234
   67DMSO    O1  980   3.578   0.316   0.105
   68DMSO    C1  981   2.998   1.745   4.813
   68DMSO    H1  982   2.909   1.790   4.770
   68DMSO    H2  983   3.061   1.820   4.862
   68DMSO    H3  984   3.054   1.690   4.737
   68DMSO    S1  985   2.945   1.629   4.938
   68DMSO    C2  986   3.107   1.558   4.966
   68DMSO    H4  987   3.147   1.520   4.872
   68DMSO    H5  988   3.172   1.635   5.007
   68DMSO    H6  989   3.096   1.477   5.037
   68DMSO    O1  990   2.871   1.527   4.858
   69DMSO    C1  991   4.167   1.193   1.918
   69DMSO    H1  992   4.098   1.174   1.835
   69DMSO    H2  993   4.258   1.136   1.904
   69DMSO    H3  994   4.119   1.167   2.012
   69DMSO    S1  995   4.207   1.367   1.919
   69DMSO    C2  996   4.302   1.364   1.768
   69DMSO    H4  997   4.368   1.277   1.768
   69DMSO    H5  998   4.234   1.358   1.684
   69DMSO    H6  999   4.363   1.455   1.761
   69DMSO    O1 1000   4.309   1.381   2.028
   70DMSO    C1 1001   2.894   3.348   2.656
   70DMSO    H1 1002   2.911   3.300   2.559
   70DMSO    H2 1003   2.987   3.390   2.692
   70DMSO    H3 1004   2.856   3.277   2.729
   70DMSO    S1 1005   2.776   3.481   2.639
   70DMSO    C2 1006   2.651   3.385   2.555
   70DMSO    H4 1007   2.696   3.339   2.467
   70DMSO    H5 1008   2.612   3.310   2.624
   70DMSO    H6 1009   2.571   3.453   2.525
   70DMSO    O1 1010   2.832   3.569   2.532
   71DMSO    C1 1011   3.262   1.048   4.490
   71DMSO    H1 1012   3.344   1.106   4.531
   71DMSO    H2 1013   3.177   1.047   4.558
   71DMSO    H3 1014   3.294   0.946   4.469
   71DMSO    S1 1015   3.210   1.125   4.337
   71DMSO    C2 1016   3.370   1.120   4.259
   71DMSO    H4 1017   3.362   1.169   4.162
   71DMSO    H5 1018   3.441   1.174   4.322
   71DMSO    H6 1019   3.402   1.016   4.248
   71DMSO    O1 1020   3.195   1.269   4.372
   72DMSO    C1 1021   1.449   3.254   0.873
   72DMSO    H1 1022   1.460   3.152   0.837
   72DMSO    H2 1023   1.401   3.315   0.796
   72DMSO    H3 1024   1.545   3.296   0.903
   72DMSO    S1 1025   1.340   3.249   1.015
   72DMSO    C2 1026   1.350   3.424   1.052
   72DMSO    H4 1027   1.319   3.480   0.964
   72DMSO    H5 1028   1.281   3.445   1.134
   72DMSO    H6 1029   1.452   3.448   1.081
   72DMSO    O1 1030   1.423   3.185   1.121
   73DMSO    C1 1031   4.486   0.012   4.105
   73DMSO    H1 1032   4.420   6.140   4.025
   73DMSO    H2 1033   4.581   0.042   4.062
   73DMSO    H3 1034   4.502   6.095   4.178
   73DMSO    S1 1035   4.413   0.153   4.187
   73DMSO    C2 1036   4.257   0.074   4.225
   73DMSO    H4 1037   4.215   0.035   4.132
   73DMSO    H5 1038   4.275   6.156   4.297
   73DMSO    H6 1039   4.191   0.149   4.268
   73DMSO    O1 1040   4.377   0.247   4.077
   74DMSO    C1 1041   0.471   3.894   0.974
   74DMSO    H1 1042   0.439   3.825   1.053
   74DMSO    H2 1043   0.393   3.903   0.898
   74DMSO    H3 1044   0.562   3.857   0.928
   74DMSO    S1 1045   0.506   4.054   1.045
   74DMSO    C2 1046   0.337   4.088   1.095
   74DMSO    H4 1047   0.331   4.191   1.129
   74DMSO    H5 1048   0.271   4.073   1.009
   74DMSO    H6 1049   0.311   4.020   1.176
   74DMSO    O1 1050   0.526   4.142   0.926
   75DMSO    C1 1051   2.166   1.828   0.530
   75DMSO    H1 1052   2.132   1.858   0.430
   75DMSO    H2 1053   2.114   1.886   0.606
   75DMSO    H3 1054   2.274   1.838   0.540
   75DMSO    S1 1055   2.121   1.658   0.556
   75DMSO    C2 1056   2.181   1.593   0.401
   75DMSO    H4 1057   2.289   1.577   0.407
   75DMSO    H5 1058   2.132   1.497   0.384
   75DMSO    H6 1059   2.157   1.661   0.319
   75DMSO    O1 1060   1.973   1.658   0.538
   76DMSO    C1 1061   3.944   3.595   1.369
   76DMSO    H1 1062   4.012   3.645   1.438
   76DMSO    H2 1063   3.963   3.633   1.268
   76DMSO    H3 1064   3.841   3.612   1.398
   76DMSO    S1 1065   3.977   3.420   1.372
   76DMSO    C2 1066   3.853   3.378   1.250
   76DMSO    H4 1067   3.755   3.410   1.285
   76DMSO    H5 1068   3.879   3.427   1.155
   76DMSO    H6 1069   3.854   3.270   1.236
   76DMSO    O1 1070   3.915   3.378   1.501
   77DMSO    C1 1071   3.056   0.600   4.292
   77DMSO    H1 1072   2.967   0.619   4.233
   77DMSO    H2 1073   3.114   0.518   4.250
   77DMSO    H3 1074   3.029   0.577   4.396
   77DMSO    S1 1075   3.156   0.747   4.295
   77DMSO    C2 1076   3.211   0.738   4.126
   77DMSO    H4 1077   3.124   0.748   4.061
   77DMSO    H5 1078   3.282   0.818   4.108
   77DMSO    H6 1079   3.258   0.641   4.109
   77DMSO    O1 1080   3.276   0.707   4.373
   78DMSO    C1 1081   1.427   4.766   0.529
   78DMSO    H1 1082   1.326   4.792   0.495
   78DMSO    H2 1083   1.428   4.665   0.568
   78DMSO    H3 1084   1.461   4.837   0.604
   78DMSO    S1 1085   1.538   4.775   0.390
   78DMSO    C2 1086   1.507   4.947   0.355
   78DMSO    H4 1087   1.556   5.008   0.431
   78DMSO    H5 1088   1.546   4.971   0.256
   78DMSO    H6 1089   1.399   4.967   0.358
   78DMSO    O1 1090   1.464   4.701   0.283
   79DMSO    C1 1091   2.868   0.352   4.439
   79DMSO    H1 1092   2.963   0.336   4.390
   79DMSO    H2 1093   2.863   0.451   4.486
   79DMSO    H3 1094   2.851   0.275   4.514
   79DMSO    S1 1095   2.738   0.337   4.317
   79DMSO    C2 1096   2.606   0.362   4.436
   79DMSO    H4 1097   2.622   0.295   4.520
   79DMSO    H5 1098   2.606   0.466   4.468
   79DMSO    H6 1099   2.511   0.338   4.387
   79DMSO    O1 1100   2.737   0.190   4.290
   80DMSO    C1 1101   1.534   3.418   3.714
   80DMSO    H1 1102   1.599   3.368   3.642
   80DMSO    H2 1103   1.571   3.401   3.816
   80DMSO    H3 1104   1.433   3.379   3.705
   80DMSO    S1 1105   1.533   3.593   3.679
   80DMSO    C2 1106   1.411   3.633   3.803
   80DMSO    H4 1107   1.449   3.608   3.903
   80DMSO    H5 1108   1.388   3.740   3.798
   80DMSO    H6 1109   1.321   3.576   3.784
   80DMSO    O1 1110   1.457   3.603   3.551
   81DMSO    C1 1111   6.057   1.425   4.134
   81DMSO    H1 1112   6.029   1.321   4.152
   81DMSO    H2 1113   6.006   1.491   4.204
   81DMSO    H3 1114   6.034   1.453   4.031
   81DMSO    S1 1115   0.150   1.440   4.155
   81DMSO    C2 1116   0.151   1.404   4.330
   81DMSO    H4 1117   0.252   1.422   4.367
   81DMSO    H5 1118   0.080   1.470   4.381
   81DMSO    H6 1119   0.123   1.299   4.346
   81DMSO    O1 1120   0.173   1.588   4.149
   82DMSO    C1 1121   0.554   0.738   1.096
   82DMSO    H1 1122   0.605   0.682   1.017
   82DMSO    H2 1123   0.534   0.672   1.180
   82DMSO    H3 1124   0.461   0.781   1.057
   82DMSO    S1 1125   0.661   0.870   1.152
   82DMSO    C2 1126   0.678   0.949   0.993
   82DMSO    H4 1127   0.703   0.873   0.920
   82DMSO    H5 1128   0.583   0.995   0.966
   82DMSO    H6 1129   0.758   1.023   0.999
   82DMSO    O1 1130   0.793   0.803   1.170
   83DMSO    C1 1131   1.996   0.672   0.191
   83DMSO    H1 1132   2.041   0.768   0.218
   83DMSO    H2 1133   1.887   0.680   0.192
   83DMSO    H3 1134   2.029   0.594   0.259
   83DMSO    S1 1135   2.050   0.631   0.026
   83DMSO    C2 1136   1.976   0.468   0.021
   83DMSO    H4 1137   2.003   0.421   6.232
   83DMSO    H5 1138   2.013   0.409   0.104
   83DMSO    H6 1139   1.867   0.477   0.026
   83DMSO    O1 1140   2.196   0.603   0.044
   84DMSO    C1 1141   2.927   1.109   2.552
   84DMSO    H1 1142   2.956   1.039   2.473
   84DMSO    H2 1143   3.013   1.137   2.611
   84DMSO    H3 1144   2.851   1.062   2.616
   84DMSO    S1 1145   2.854   1.254   2.476
   84DMSO    C2 1146   2.730   1.163   2.385
   84DMSO    H4 1147   2.666   1.111   2.457
   84DMSO    H5 1148   2.671   1.233   2.326
   84DMSO    H6 1149   2.780   1.090   2.322
   84DMSO    O1 1150   2.956   1.296   2.375
   85DMSO    C1 1151   0.352   1.665   3.216
   85DMSO    H1 1152   0.349   1.568   3.165
   85DMSO    H2 1153   0.335   1.651   3.323
   85DMSO    H3 1154   0.276   1.731   3.174
   85DMSO    S1 1155   0.513   1.738   3.190
   85DMSO    C2 1156   0.605   1.613   3.279
   85DMSO    H4 1157   0.565   1.607   3.381
   85DMSO    H5 1158   0.593   1.518   3.227
   85DMSO    H6 1159   0.710   1.642   3.281
   85DMSO    O1 1160   0.515   1.856   3.280
   86DMSO    C1 1161   3.698   4.912   3.966
   86DMSO    H1 1162   3.778   4.984   3.981
   86DMSO    H2 1163   3.621   4.955   3.902
   86DMSO    H3 1164   3.655   4.883   4.062
   86DMSO    S1 1165   3.764   4.768   3.884
   86DMSO    C2 1166   3.900   4.742   3.996
   86DMSO    H4 1167   3.962   4.660   3.959
   86DMSO    H5 1168   3.961   4.832   4.000
   86DMSO    H6 1169   3.863   4.717   4.096
   86DMSO    O1 1170   3.830   4.824   3.763
   87DMSO    C1 1171   1.168   2.543   1.210
   87DMSO    H1 1172   1.260   2.599   1.227
   87DMSO    H2 1173   1.090   2.579   1.276
   87DMSO    H3 1174   1.183   2.436   1.223
   87DMSO    S1 1175   1.117   2.572   1.041
   87DMSO    C2 1176   0.980   2.458   1.044
   87DMSO    H4 1177   0.933   2.456   0.945
   87DMSO    H5 1178   1.016   2.359   1.072
   87DMSO    H6 1179   0.906   2.492   1.118
   87DMSO    O1 1180   1.222   2.503   0.961
   88DMSO    C1 1181   1.738   3.389   0.041
   88DMSO    H1 1182   1.755   3.494   0.017
   88DMSO    H2 1183   1.655   3.350   6.288
   88DMSO    H3 1184   1.717   3.377   0.148
   88DMSO    S1 1185   1.884   3.295   6.305
   88DMSO    C2 1186   2.000   3.402   0.082
   88DMSO    H4 1187   1.989   3.392   0.190
   88DMSO    H5 1188   2.101   3.373   0.053
   88DMSO    H6 1189   1.983   3.505   0.050
   88DMSO    O1 1190   1.905   3.326   6.160
   89DMSO    C1 1191   3.519   3.302   4.629
   89DMSO    H1 1192   3.498   3.239   4.716
   89DMSO    H2 1193   3.581   3.249   4.558
   89DMSO    H3 1194   3.569   3.393   4.662
   89DMSO    S1 1195   3.365   3.346   4.550
   89DMSO    C2 1196   3.284   3.406   4.697
   89DMSO    H4 1197   3.332   3.498   4.731
   89DMSO    H5 1198   3.179   3.425   4.673
   89DMSO    H6 1199   3.292   3.330   4.775
   89DMSO    O1 1200   3.300   3.215   4.521
   90DMSO    C1 1201   3.710   2.448   3.121
   90DMSO    H1 1202   3.763   2.506   3.046
   90DMSO    H2 1203   3.781   2.419   3.198
   90DMSO    H3 1204   3.669   2.359   3.074
   90DMSO    S1 1205   3.580   2.548   3.193
   90DMSO    C2 1206   3.499   2.586   3.039
   90DMSO    H4 1207   3.411   2.647   3.062
   90DMSO    H5 1208   3.568   2.643   2.977
   90DMSO    H6 1209   3.470   2.494   2.989
   90DMSO    O1 1210   3.647   2.676   3.229
   91DMSO    C1 1211   3.491   4.252   4.609
   91DMSO    H1 1212   3.411   4.309   4.658
   91DMSO    H2 1213   3.587   4.303   4.618
   91DMSO    H3 1214   3.468   4.235   4.504
   91DMSO    S1 1215   3.503   4.093   4.689
   91DMSO    C2 1216   3.585   4.156   4.835
   91DMSO    H4 1217   3.670   4.218   4.806
   91DMSO    H5 1218   3.514   4.217   4.892
   91DMSO    H6 1219   3.618   4.073   4.897
   91DMSO    O1 1220   3.608   4.024   4.609
   92DMSO    C1 1221   4.606   3.054   0.147
   92DMSO    H1 1222   4.561   3.151   0.165
   92DMSO    H2 1223   4.555   3.002   0.066
   92DMSO    H3 1224   4.601   2.994   0.239
   92DMSO    S1 1225   4.777   3.076   0.104
   92DMSO    C2 1226   4.813   2.902   0.091
   92DMSO    H4 1227   4.767   2.848   0.174
   92DMSO    H5 1228   4.772   2.863   6.303
   92DMSO    H6 1229   4.921   2.888   0.092
   92DMSO    O1 1230   4.841   3.118   0.233
   93DMSO    C1 1231   4.543   1.468   3.934
   93DMSO    H1 1232   4.607   1.380   3.946
   93DMSO    H2 1233   4.574   1.547   4.002
   93DMSO    H3 1234   4.439   1.440   3.949
   93DMSO    S1 1235   4.564   1.530   3.767
   93DMSO    C2 1236   4.517   1.378   3.686
   93DMSO    H4 1237   4.577   1.296   3.724
   93DMSO    H5 1238   4.412   1.357   3.707
   93DMSO    H6 1239   4.533   1.388   3.579
   93DMSO    O1 1240   4.712   1.537   3.749
   94DMSO    C1 1241   4.783   0.859   3.577
   94DMSO    H1 1242   4.890   0.840   3.590
   94DMSO    H2 1243   4.768   0.963   3.546
   94DMSO    H3 1244   4.728   0.837   3.668
   94DMSO    S1 1245   4.724   0.754   3.445
   94DMSO    C2 1246   4.770   0.600   3.524
   94DMSO    H4 1247   4.706   0.585   3.611
   94DMSO    H5 1248   4.755   0.520   3.451
   94DMSO    H6 1249   4.875   0.604   3.553
   94DMSO    O1 1250   4.827   0.771   3.339
   95DMSO    C1 1251   4.660   1.825   3.023
   95DMSO    H1 1252   4.735   1.869   2.956
   95DMSO    H2 1253   4.706   1.808   3.120
   95DMSO    H3 1254   4.624   1.731   2.982
   95DMSO    S1 1255   4.526   1.941   3.043
   95DMSO    C2 1256   4.421   1.831   3.136
   95DMSO    H4 1257   4.324   1.879   3.151
   95DMSO    H5 1258   4.409   1.738   3.079
   95DMSO    H6 1259   4.469   1.810   3.231
   95DMSO    O1 1260   4.459   1.948   2.910
   96DMSO    C1 1261   1.154   2.153   3.409
   96DMSO    H1 1262   1.067   2.121   3.351
   96DMSO    H2 1263   1.245   2.126   3.357
   96DMSO    H3 1264   1.151   2.107   3.509
   96DMSO    S1 1265   1.148   2.331   3.426
   96DMSO    C2 1266   0.985   2.335   3.500
   96DMSO    H4 1267   0.955   2.439   3.513
   96DMSO    H5 1268   0.914   2.284   3.435
   96DMSO    H6 1269   0.989   2.284   3.597
   96DMSO    O1 1270   1.127   2.379   3.286
   97DMSO    C1 1271   2.189   1.724   4.621
   97DMSO    H1 1272   2.081   1.715   4.609
   97DMSO    H2 1273   2.230   1.636   4.671
   97DMSO    H3 1274   2.211   1.813   4.679
   97DMSO    S1 1275   2.263   1.737   4.458
   97DMSO    C2 1276   2.176   1.886   4.412
   97DMSO    H4 1277   2.228   1.972   4.452
   97DMSO    H5 1278   2.171   1.891   4.303
   97DMSO    H6 1279   2.074   1.882   4.451
   97DMSO    O1 1280   2.194   1.630   4.381
   98DMSO    C1 1281   1.606   2.567   2.777
   98DMSO    H1 1282   1.669   2.484   2.812
   98DMSO    H2 1283   1.615   2.576   2.669
   98DMSO    H3 1284   1.636   2.660   2.825
   98DMSO    S1 1285   1.436   2.536   2.820
   98DMSO    C2 1286   1.412   2.393   2.715
   98DMSO    H4 1287   1.458   2.412   2.619
   98DMSO    H5 1288   1.457   2.305   2.763
   98DMSO    H6 1289   1.305   2.377   2.703
   98DMSO    O1 1290   1.363   2.645   2.749
   99DMSO    C1 1291   1.295   2.140   4.566
   99DMSO    H1 1292   1.291   2.139   4.457
   99DMSO    H2 1293   1.314   2.241   4.602
   99DMSO    H3 1294   1.371   2.071   4.602
   99DMSO    S1 1295   1.136   2.088   4.629
   99DMSO    C2 1296   1.125   1.940   4.531
   99DMSO    H4 1297   1.200   1.868   4.566
   99DMSO    H5 1298   1.025   1.900   4.543
   99DMSO    H6 1299   1.143   1.966   4.426
   99DMSO    O1 1300   1.042   2.181   4.561
  100DMSO    C1 1301   3.586   1.178   1.006
  100DMSO    H1 1302   3.633   1.259   0.949
  100DMSO    H2 1303   3.620   1.176   1.109
  100DMSO    H3 1304   3.608   1.082   0.958
  100DMSO    S1 1305   3.410   1.201   1.004
  100DMSO    C2 1306   3.412   1.350   1.101
  100DMSO    H4 1307   3.454   1.431   1.041
  100DMSO    H5 1308   3.309   1.373   1.131
  100DMSO    H6 1309   3.472   1.332   1.191
  100DMSO    O1 1310   3.361   1.097   1.099
  101DMSO    C1 1311   0.757   3.855   1.508
  101DMSO    H1 1312   0.799   3.804   1.595
  101DMSO    H2 1313   0.737   3.960   1.530
  101DMSO    H3 1314   0.664   3.805   1.479
  101DMSO    S1 1315   0.872   3.845   1.372
  101DMSO    C2 1316   0.756   3.898   1.247
  101DMSO    H4 1317   0.672   3.829   1.245
  101DMSO    H5 1318   0.723   3.999   1.271
  101DMSO    H6 1319   0.808   3.899   1.151
  101DMSO    O1 1320   0.888   3.699   1.348
  102DMSO    C1 1321   0.654   1.931   4.416
  102DMSO    H1 1322   0.582   1.979   4.483
  102DMSO    H2 1323   0.642   1.823   4.419
  102DMSO    H3 1324   0.755   1.959   4.445
  102DMSO    S1 1325   0.626   1.990   4.250
  102DMSO    C2 1326   0.472   1.903   4.226
  102DMSO    H4 1327   0.487   1.798   4.249
  102DMSO    H5 1328   0.397   1.947   4.292
  102DMSO    H6 1329   0.442   1.914   4.121
  102DMSO    O1 1330   0.724   1.914   4.166
  103DMSO    C1 1331   1.900   1.766   2.645
  103DMSO    H1 1332   1.980   1.698   2.672
  103DMSO    H2 1333   1.885   1.840   2.724
  103DMSO    H3 1334   1.809   1.708   2.628
  103DMSO    S1 1335   1.944   1.846   2.493
  103DMSO    C2 1336   1.993   1.697   2.409
  103DMSO    H4 1337   2.037   1.723   2.313
  103DMSO    H5 1338   2.067   1.643   2.468
  103DMSO    H6 1339   1.905   1.635   2.393
  103DMSO    O1 1340   2.072   1.916   2.522
  104DMSO    C1 1341   1.643   0.418   2.420
  104DMSO    H1 1342   1.654   0.527   2.417
  104DMSO    H2 1343   1.742   0.371   2.423
  104DMSO    H3 1344   1.588   0.383   2.333
  104DMSO    S1 1345   1.558   0.374   2.570
  104DMSO    C2 1346   1.414   0.475   2.543
  104DMSO    H4 1347   1.350   0.469   2.632
  104DMSO    H5 1348   1.445   0.579   2.529
  104DMSO    H6 1349   1.360   0.439   2.456
  104DMSO    O1 1350   1.633   0.450   2.675
  105DMSO    C1 1351   3.653   6.142   0.269
  105DMSO    H1 1352   3.555   0.012   0.306
  105DMSO    H2 1353   3.676   0.029   0.174
  105DMSO    H3 1354   3.657   6.034   0.258
  105DMSO    S1 1355   3.779   0.026   0.387
  105DMSO    C2 1356   3.755   0.202   0.371
  105DMSO    H4 1357   3.833   0.252   0.428
  105DMSO    H5 1358   3.762   0.228   0.266
  105DMSO    H6 1359   3.657   0.228   0.411
  105DMSO    O1 1360   3.905   0.002   0.312
  106DMSO    C1 1361   4.385   3.509   1.391
  106DMSO    H1 1362   4.295   3.551   1.435
  106DMSO    H2 1363   4.367   3.478   1.288
  106DMSO    H3 1364   4.423   3.425   1.450
  106DMSO    S1 1365   4.511   3.636   1.389
  106DMSO    C2 1366   4.638   3.531   1.322
  106DMSO    H4 1367   4.729   3.589   1.310
  106DMSO    H5 1368   4.654   3.446   1.388
  106DMSO    H6 1369   4.605   3.495   1.224
  106DMSO    O1 1370   4.548   3.651   1.533
  107DMSO    C1 1371   1.981   3.987   1.180
  107DMSO    H1 1372   1.923   3.985   1.272
  107DMSO    H2 1373   1.958   4.076   1.122
  107DMSO    H3 1374   1.961   3.897   1.121
  107DMSO    S1 1375   2.153   3.990   1.227
  107DMSO    C2 1376   2.217   3.982   1.060
  107DMSO    H4 1377   2.176   3.894   1.010
  107DMSO    H5 1378   2.189   4.073   1.008
  107DMSO    H6 1379   2.326   3.975   1.066
  107DMSO    O1 1380   2.179   3.855   1.284
  108DMSO    C1 1381   1.821   3.643   4.663
  108DMSO    H1 1382   1.917   3.592   4.676
  108DMSO    H2 1383   1.743   3.588   4.716
  108DMSO    H3 1384   1.796   3.651   4.557
  108DMSO    S1 1385   1.834   3.807   4.732
  108DMSO    C2 1386   1.664   3.853   4.700
  108DMSO    H4 1387   1.651   3.958   4.725
  108DMSO    H5 1388   1.643   3.840   4.594
  108DMSO    H6 1389   1.598   3.791   4.761
  108DMSO    O1 1390   1.911   3.885   4.632
  109DMSO    C1 1391   3.715   2.830   0.229
  109DMSO    H1 1392   3.647   2.911   0.256
  109DMSO    H2 1393   3.776   2.858   0.142
  109DMSO    H3 1394   3.660   2.738   0.208
  109DMSO    S1 1395   3.825   2.803   0.366
  109DMSO    C2 1396   3.896   2.652   0.302
  109DMSO    H4 1397   3.951   2.675   0.211
  109DMSO    H5 1398   3.964   2.611   0.377
  109DMSO    H6 1399   3.816   2.581   0.281
  109DMSO    O1 1400   3.736   2.757   0.476
  110DMSO    C1 1401   2.559   1.201   0.977
  110DMSO    H1 1402   2.542   1.306   1.000
  110DMSO    H2 1403   2.466   1.156   0.941
  110DMSO    H3 1404   2.595   1.150   1.066
  110DMSO    S1 1405   2.683   1.191   0.849
  110DMSO    C2 1406   2.702   1.013   0.861
  110DMSO    H4 1407   2.746   0.988   0.957
  110DMSO    H5 1408   2.604   0.967   0.852
  110DMSO    H6 1409   2.766   0.979   0.779
  110DMSO    O1 1410   2.806   1.244   0.915
  111DMSO    C1 1411   0.048   2.506   0.863
  111DMSO    H1 1412   0.058   2.398   0.858
  111DMSO    H2 1413   0.033   2.540   0.965
  111DMSO    H3 1414   6.049   2.539   0.800
  111DMSO    S1 1415   0.197   2.580   0.798
  111DMSO    C2 1416   0.303   2.531   0.934
  111DMSO    H4 1417   0.266   2.577   1.025
  111DMSO    H5 1418   0.302   2.422   0.945
  111DMSO    H6 1419   0.404   2.566   0.913
  111DMSO    O1 1420   0.173   2.725   0.824
  112DMSO    C1 1421   1.175   3.133   0.040
  112DMSO    H1 1422   1.125   3.204   6.280
  112DMSO    H2 1423   1.258   3.182   0.091
  112DMSO    H3 1424   1.208   3.047   6.288
  112DMSO    S1 1425   1.056   3.079   0.162
  112DMSO    C2 1426   1.155   2.946   0.230
  112DMSO    H4 1427   1.091   2.891   0.300
  112DMSO    H5 1428   1.186   2.880   0.149
  112DMSO    H6 1429   1.242   2.987   0.281
  112DMSO    O1 1430   0.953   3.008   0.082
  113DMSO    C1 1431   4.889   4.136   0.292
  113DMSO    H1 1432   4.852   4.088   0.382
  113DMSO    H2 1433   4.904   4.063   0.213
  113DMSO    H3 1434   4.983   4.189   0.312
  113DMSO    S1 1435   4.768   4.253   0.233
  113DMSO    C2 1436   4.758   4.346   0.385
  113DMSO    H4 1437   4.853   4.397   0.400
  113DMSO    H5 1438   4.678   4.420   0.373
  113DMSO    H6 1439   4.735   4.278   0.467
  113DMSO    O1 1440   4.641   4.175   0.231
  114DMSO    C1 1441   2.814   3.747   1.560
  114DMSO    H1 1442   2.771   3.734   1.659
  114DMSO    H2 1443   2.923   3.749   1.565
  114DMSO    H3 1444   2.777   3.839   1.514
  114DMSO    S1 1445   2.764   3.608   1.460
  114DMSO    C2 1446   2.829   3.677   1.309
  114DMSO    H4 1447   2.786   3.777   1.295
  114DMSO    H5 1448   2.938   3.683   1.314
  114DMSO    H6 1449   2.799   3.613   1.227
  114DMSO    O1 1450   2.617   3.627   1.445
  115DMSO    C1 1451   3.217   4.699   4.010
  115DMSO    H1 1452   3.127   4.737   3.960
  115DMSO    H2 1453   3.205   4.706   4.118
  115DMSO    H3 1454   3.304   4.755   3.977
  115DMSO    S1 1455   3.236   4.527   3.968
  115DMSO    C2 1456   3.265   4.556   3.795
  115DMSO    H4 1457   3.180   4.613   3.756
  115DMSO    H5 1458   3.357   4.613   3.783
  115DMSO    H6 1459   3.271   4.459   3.745
  115DMSO    O1 1460   3.098   4.471   3.970
  116DMSO    C1 1461   1.740   1.130   0.712
  116DMSO    H1 1462   1.755   1.238   0.706
  116DMSO    H2 1463   1.803   1.087   0.789
  116DMSO    H3 1464   1.760   1.083   0.615
  116DMSO    S1 1465   1.571   1.097   0.758
  116DMSO    C2 1466   1.498   1.193   0.626
  116DMSO    H4 1467   1.534   1.296   0.634
  116DMSO    H5 1468   1.526   1.148   0.530
  116DMSO    H6 1469   1.390   1.191   0.639
  116DMSO    O1 1470   1.550   1.181   0.879
  117DMSO    C1 1471   1.311   3.941   1.546
  117DMSO    H1 1472   1.245   3.922   1.631
  117DMSO    H2 1473   1.287   3.875   1.463
  117DMSO    H3 1474   1.416   3.931   1.575
  117DMSO    S1 1475   1.288   4.109   1.491
  117DMSO    C2 1476   1.120   4.088   1.436
  117DMSO    H4 1477   1.087   4.183   1.394
  117DMSO    H5 1478   1.118   4.011   1.358
  117DMSO    H6 1479   1.057   4.060   1.521
  117DMSO    O1 1480   1.364   4.112   1.363
  118DMSO    C1 1481   2.373   4.988   4.223
  118DMSO    H1 1482   2.470   5.037   4.212
  118DMSO    H2 1483   2.332   4.961   4.125
  118DMSO    H3 1484   2.304   5.051   4.278
  118DMSO    S1 1485   2.397   4.836   4.315
  118DMSO    C2 1486   2.475   4.916   4.454
  118DMSO    H4 1487   2.563   4.969   4.418
  118DMSO    H5 1488   2.403   4.986   4.498
  118DMSO    H6 1489   2.504   4.841   4.527
  118DMSO    O1 1490   2.509   4.766   4.245
  119DMSO    C1 1491   2.901   0.786   2.993
  119DMSO    H1 1492   2.834   0.701   2.983
  119DMSO    H2 1493   3.005   0.752   2.992
  119DMSO    H3 1494   2.879   0.839   3.085
  119DMSO    S1 1495   2.874   0.896   2.854
  119DMSO    C2 1496   2.943   0.783   2.734
  119DMSO    H4 1497   2.887   0.690   2.736
  119DMSO    H5 1498   2.936   0.829   2.635
  119DMSO    H6 1499   3.046   0.764   2.762
  119DMSO    O1 1500   2.979   1.001   2.868
  120DMSO    C1 1501   3.113   3.547   2.934
  120DMSO    H1 1502   3.089   3.559   3.040
  120DMSO    H2 1503   3.157   3.639   2.895
  120DMSO    H3 1504   3.023   3.521   2.878
  120DMSO    S1 1505   3.229   3.413   2.918
  120DMSO    C2 1506   3.272   3.445   2.748
  120DMSO    H4 1507   3.341   3.530   2.744
  120DMSO    H5 1508   3.321   3.356   2.708
  120DMSO    H6 1509   3.182   3.467   2.691
  120DMSO    O1 1510   3.140   3.293   2.912
  121DMSO    C1 1511   1.375   1.638   0.878
  121DMSO    H1 1512   1.461   1.581   0.913
  121DMSO    H2 1513   1.409   1.732   0.833
  121DMSO    H3 1514   1.308   1.661   0.961
  121DMSO    S1 1515   1.287   1.545   0.754
  121DMSO    C2 1516   1.265   1.398   0.854
  121DMSO    H4 1517   1.213   1.424   0.946
  121DMSO    H5 1518   1.206   1.327   0.796
  121DMSO    H6 1519   1.364   1.355   0.875
  121DMSO    O1 1520   1.394   1.507   0.658
  122DMSO    C1 1521   4.405   2.268   4.539
  122DMSO    H1 1522   4.461   2.361   4.550
  122DMSO    H2 1523   4.418   2.228   4.439
  122DMSO    H3 1524   4.300   2.285   4.563
  122DMSO    S1 1525   4.471   2.153   4.658
  122DMSO    C2 1526   4.345   2.028   4.636
  122DMSO    H4 1527   4.359   1.953   4.715
  122DMSO    H5 1528   4.247   2.073   4.647
  122DMSO    H6 1529   4.356   1.981   4.538
  122DMSO    O1 1530   4.433   2.216   4.786
  123DMSO    C1 1531   3.413   4.543   3.480
  123DMSO    H1 1532   3.402   4.440   3.512
  123DMSO    H2 1533   3.517   4.574   3.481
  123DMSO    H3 1534   3.355   4.610   3.543
  123DMSO    S1 1535   3.350   4.562   3.314
  123DMSO    C2 1536   3.477   4.465   3.234
  123DMSO    H4 1537   3.463   4.476   3.127
  123DMSO    H5 1538   3.573   4.508   3.263
  123DMSO    H6 1539   3.468   4.362   3.266
  123DMSO    O1 1540   3.388   4.701   3.279
  124DMSO    C1 1541   0.253   0.523   3.394
  124DMSO    H1 1542   0.161   0.489   3.347
  124DMSO    H2 1543   0.310   0.437   3.430
  124DMSO    H3 1544   0.231   0.589   3.479
  124DMSO    S1 1545   0.352   0.613   3.275
  124DMSO    C2 1546   0.400   0.470   3.180
  124DMSO    H4 1547   0.469   0.503   3.101
  124DMSO    H5 1548   0.450   0.399   3.246
  124DMSO    H6 1549   0.312   0.425   3.136
  124DMSO    O1 1550   0.475   0.650   3.351
  125DMSO    C1 1551   3.736   0.944   3.390
  125DMSO    H1 1552   3.769   0.888   3.302
  125DMSO    H2 1553   3.716   0.873   3.471
  125DMSO    H3 1554   3.646   1.002   3.370
  125DMSO    S1 1555   3.867   1.053   3.443
  125DMSO    C2 1556   3.895   1.127   3.284
  125DMSO    H4 1557   3.983   1.191   3.293
  125DMSO    H5 1558   3.915   1.047   3.212
  125DMSO    H6 1559   3.807   1.185   3.256
  125DMSO    O1 1560   3.984   0.963   3.457
  126DMSO    C1 1561   4.011   4.371   0.467
  126DMSO    H1 1562   3.974   4.394   0.367
  126DMSO    H2 1563   4.093   4.437   0.494
  126DMSO    H3 1564   4.043   4.267   0.473
  126DMSO    S1 1565   3.879   4.395   0.585
  126DMSO    C2 1566   3.863   4.570   0.552
  126DMSO    H4 1567   3.953   4.621   0.586
  126DMSO    H5 1568   3.848   4.587   0.445
  126DMSO    H6 1569   3.777   4.607   0.608
  126DMSO    O1 1570   3.951   4.390   0.715
  127DMSO    C1 1571   1.737   0.714   1.334
  127DMSO    H1 1572   1.736   0.662   1.238
  127DMSO    H2 1573   1.636   0.739   1.366
  127DMSO    H3 1574   1.796   0.805   1.330
  127DMSO    S1 1575   1.812   0.606   1.455
  127DMSO    C2 1576   1.684   0.483   1.452
  127DMSO    H4 1577   1.588   0.531   1.472
  127DMSO    H5 1578   1.683   0.434   1.354
  127DMSO    H6 1579   1.706   0.410   1.530
  127DMSO    O1 1580   1.786   0.676   1.583
  128DMSO    C1 1581   3.398   2.890   1.421
  128DMSO    H1 1582   3.487   2.938   1.462
  128DMSO    H2 1583   3.311   2.915   1.481
  128DMSO    H3 1584   3.413   2.782   1.418
  128DMSO    S1 1585   3.373   2.951   1.256
  128DMSO    C2 1586   3.529   2.893   1.191
  128DMSO    H4 1587   3.611   2.937   1.249
  128DMSO    H5 1588   3.533   2.785   1.199
  128DMSO    H6 1589   3.538   2.922   1.086
  128DMSO    O1 1590   3.391   3.099   1.272
  129DMSO    C1 1591   2.859   0.571   1.454
  129DMSO    H1 1592   2.936   0.518   1.396
  129DMSO    H2 1593   2.765   0.571   1.400
  129DMSO    H3 1594   2.893   0.674   1.472
  129DMSO    S1 1595   2.837   0.488   1.610
  129DMSO    C2 1596   2.733   0.613   1.683
  129DMSO    H4 1597   2.635   0.611   1.636
  129DMSO    H5 1598   2.724   0.592   1.790
  129DMSO    H6 1599   2.779   0.711   1.671
  129DMSO    O1 1600   2.967   0.507   1.681
  130DMSO    C1 1601   1.859   0.161   1.378
  130DMSO    H1 1602   1.786   0.159   1.297
  130DMSO    H2 1603   1.921   0.071   1.377
  130DMSO    H3 1604   1.809   0.171   1.474
  130DMSO    S1 1605   1.965   0.303   1.356
  130DMSO    C2 1606   2.031   0.254   1.198
  130DMSO    H4 1607   2.107   0.325   1.168
  130DMSO    H5 1608   2.075   0.154   1.206
  130DMSO    H6 1609   1.950   0.253   1.124
  130DMSO    O1 1610   2.078   0.278   1.450
  131DMSO    C1 1611   0.542   3.529   4.301
  131DMSO    H1 1612   0.499   3.430   4.300
  131DMSO    H2 1613   0.466   3.603   4.326
  131DMSO    H3 1614   0.589   3.554   4.206
  131DMSO    S1 1615   0.667   3.534   4.429
  131DMSO    C2 1616   0.770   3.406   4.358
  131DMSO    H4 1617   0.813   3.443   4.265
  131DMSO    H5 1618   0.850   3.383   4.429
  131DMSO    H6 1619   0.710   3.317   4.342
  131DMSO    O1 1620   0.600   3.466   4.543
  132DMSO    C1 1621   3.956   4.600   3.560
  132DMSO    H1 1622   3.894   4.606   3.649
  132DMSO    H2 1623   4.017   4.510   3.561
  132DMSO    H3 1624   4.023   4.687   3.557
  132DMSO    S1 1625   3.855   4.604   3.413
  132DMSO    C2 1626   3.769   4.753   3.459
  132DMSO    H4 1627   3.722   4.737   3.556
  132DMSO    H5 1628   3.843   4.832   3.467
  132DMSO    H6 1629   3.695   4.776   3.382
  132DMSO    O1 1630   3.753   4.497   3.436
  133DMSO    C1 1631   6.067   1.321   3.482
  133DMSO    H1 1632   0.028   1.221   3.486
  133DMSO    H2 1633   6.011   1.340   3.573
  133DMSO    H3 1634   6.005   1.328   3.393
  133DMSO    S1 1635   0.116   1.439   3.466
  133DMSO    C2 1636   0.010   1.583   3.468
  133DMSO    H4 1637   6.046   1.593   3.565
  133DMSO    H5 1638   0.072   1.671   3.447
  133DMSO    H6 1639   6.020   1.572   3.389
  133DMSO    O1 1640   0.155   1.431   3.323
  134DMSO    C1 1641   1.283   2.717   3.114
  134DMSO    H1 1642   1.272   2.809   3.170
  134DMSO    H2 1643   1.279   2.736   3.007
  134DMSO    H3 1644   1.205   2.647   3.143
  134DMSO    S1 1645   1.441   2.644   3.152
  134DMSO    C2 1646   1.415   2.637   3.329
  134DMSO    H4 1647   1.504   2.595   3.376
  134DMSO    H5 1648   1.396   2.738   3.366
  134DMSO    H6 1649   1.330   2.573   3.350
  134DMSO    O1 1650   1.538   2.756   3.131
  135DMSO    C1 1651   1.118   4.490   2.390
  135DMSO    H1 1652   1.061   4.402   2.417
  135DMSO    H2 1653   1.066   4.580   2.425
  135DMSO    H3 1654   1.129   4.497   2.282
  135DMSO    S1 1655   1.278   4.485   2.468
  135DMSO    C2 1656   1.323   4.322   2.411
  135DMSO    H4 1657   1.266   4.249   2.469
  135DMSO    H5 1658   1.301   4.312   2.305
  135DMSO    H6 1659   1.430   4.309   2.429
  135DMSO    O1 1660   1.246   4.462   2.612
  136DMSO    C1 1661   4.276   3.600   1.744
  136DMSO    H1 1662   4.381   3.630   1.742
  136DMSO    H2 1663   4.260   3.521   1.671
  136DMSO    H3 1664   4.213   3.686   1.724
  136DMSO    S1 1665   4.238   3.535   1.906
  136DMSO    C2 1666   4.066   3.503   1.870
  136DMSO    H4 1667   4.020   3.596   1.837
  136DMSO    H5 1668   4.060   3.427   1.792
  136DMSO    H6 1669   4.019   3.468   1.962
  136DMSO    O1 1670   4.231   3.654   1.995
  137DMSO    C1 1671   2.153   2.222   0.480
  137DMSO    H1 1672   2.223   2.274   0.415
  137DMSO    H2 1673   2.197   2.132   0.520
  137DMSO    H3 1674   2.063   2.198   0.423
  137DMSO    S1 1675   2.109   2.332   0.613
  137DMSO    C2 1676   1.978   2.228   0.677
  137DMSO    H4 1677   1.900   2.218   0.602
  137DMSO    H5 1678   2.017   2.130   0.704
  137DMSO    H6 1679   1.936   2.277   0.765
  137DMSO    O1 1680   2.036   2.443   0.546
  138DMSO    C1 1681   3.477   1.866   1.709
  138DMSO    H1 1682   3.555   1.926   1.662
  138DMSO    H2 1683   3.446   1.787   1.640
  138DMSO    H3 1684   3.393   1.930   1.734
  138DMSO    S1 1685   3.544   1.792   1.858
  138DMSO    C2 1686   3.392   1.718   1.914
  138DMSO    H4 1687   3.316   1.795   1.922
  138DMSO    H5 1688   3.362   1.640   1.843
  138DMSO    H6 1689   3.408   1.675   2.013
  138DMSO    O1 1690   3.560   1.908   1.951
  139DMSO    C1 1691   3.664   0.673   1.852
  139DMSO    H1 1692   3.753   0.735   1.856
  139DMSO    H2 1693   3.576   0.731   1.825
  139DMSO    H3 1694   3.650   0.622   1.947
  139DMSO    S1 1695   3.694   0.550   1.726
  139DMSO    C2 1696   3.557   0.446   1.773
  139DMSO    H4 1697   3.569   0.349   1.724
  139DMSO    H5 1698   3.556   0.433   1.881
  139DMSO    H6 1699   3.465   0.493   1.738
  139DMSO    O1 1700   3.814   0.480   1.779
  140DMSO    C1 1701   1.708   1.634   2.174
  140DMSO    H1 1702   1.794   1.695   2.145
  140DMSO    H2 1703   1.741   1.557   2.244
  140DMSO    H3 1704   1.664   1.588   2.085
  140DMSO    S1 1705   1.586   1.737   2.253
  140DMSO    C2 1706   1.564   1.846   2.114
  140DMSO    H4 1707   1.522   1.790   2.031
  140DMSO    H5 1708   1.496   1.926   2.143
  140DMSO    H6 1709   1.660   1.889   2.085
  140DMSO    O1 1710   1.663   1.822   2.349
  141DMSO    C1 1711   1.510   1.629   0.359
  141DMSO    H1 1712   1.582   1.710   0.350
  141DMSO    H2 1713   1.427   1.643   0.290
  141DMSO    H3 1714   1.472   1.622   0.461
  141DMSO    S1 1715   1.590   1.475   0.316
  141DMSO    C2 1716   1.708   1.479   0.450
  141DMSO    H4 1717   1.774   1.392   0.440
  141DMSO    H5 1718   1.767   1.570   0.441
  141DMSO    H6 1719   1.654   1.476   0.545
  141DMSO    O1 1720   1.671   1.512   0.197
  142DMSO    C1 1721   1.110   3.930   0.297
  142DMSO    H1 1722   1.015   3.982   0.285
  142DMSO    H2 1723   1.193   4.001   0.297
  142DMSO    H3 1724   1.124   3.856   0.218
  142DMSO    S1 1725   1.107   3.844   0.454
  142DMSO    C2 1726   1.107   3.993   0.553
  142DMSO    H4 1727   1.101   3.964   0.658
  142DMSO    H5 1728   1.200   4.046   0.534
  142DMSO    H6 1729   1.021   4.053   0.525
  142DMSO    O1 1730   1.247   3.793   0.468
  143DMSO    C1 1731   3.080   1.573   4.208
  143DMSO    H1 1732   3.092   1.479   4.263
  143DMSO    H2 1733   3.157   1.645   4.236
  143DMSO    H3 1734   2.981   1.613   4.227
  143DMSO    S1 1735   3.090   1.538   4.034
  143DMSO    C2 1736   3.252   1.463   4.042
  143DMSO    H4 1737   3.282   1.432   3.942
  143DMSO    H5 1738   3.322   1.536   4.082
  143DMSO    H6 1739   3.246   1.375   4.107
  143DMSO    O1 1740   3.115   1.672   3.972
  144DMSO    C1 1741   3.915   0.452   0.753
  144DMSO    H1 1742   3.989   0.373   0.747
  144DMSO    H2 1743   3.893   0.490   0.652
  144DMSO    H3 1744   3.953   0.533   0.816
  144DMSO    S1 1745   3.764   0.387   0.824
  144DMSO    C2 1746   3.843   0.296   0.956
  144DMSO    H4 1747   3.766   0.240   1.010
  144DMSO    H5 1748   3.915   0.228   0.912
  144DMSO    H6 1749   3.892   0.367   1.023
  144DMSO    O1 1750   3.719   0.283   0.728
  145DMSO    C1 1751   4.084   1.322   4.134
  145DMSO    H1 1752   4.158   1.288   4.061
  145DMSO    H2 1753   4.133   1.376   4.215
  145DMSO    H3 1754   4.031   1.235   4.175
  145DMSO    S1 1755   3.968   1.429   4.052
  145DMSO    C2 1756   3.851   1.446   4.186
  145DMSO    H4 1757   3.902   1.491   4.271
  145DMSO    H5 1758   3.768   1.507   4.151
  145DMSO    H6 1759   3.816   1.346   4.211
  145DMSO    O1 1760   3.896   1.342   3.955
  146DMSO    C1 1761   0.933   4.139   3.719
  146DMSO    H1 1762   0.921   4.202   3.807
  146DMSO    H2 1763   0.876   4.046   3.732
  146DMSO    H3 1764   1.039   4.119   3.701
  146DMSO    S1 1765   0.865   4.228   3.580
  146DMSO    C2 1766   0.902   4.104   3.458
  146DMSO    H4 1767   1.009   4.085   3.460
  146DMSO    H5 1768   0.845   4.013   3.480
  146DMSO    H6 1769   0.873   4.145   3.361
  146DMSO    O1 1770   0.968   4.331   3.554
  147DMSO    C1 1771   1.410   3.248   4.241
  147DMSO    H1 1772   1.489   3.187   4.286
  147DMSO    H2 1773   1.417   3.350   4.279
  147DMSO    H3 1774   1.312   3.207   4.265
  147DMSO    S1 1775   1.430   3.252   4.063
  147DMSO    C2 1776   1.412   3.077   4.038
  147DMSO    H4 1777   1.482   3.026   4.105
  147DMSO    H5 1778   1.310   3.047   4.060
  147DMSO    H6 1779   1.438   3.055   3.934
  147DMSO    O1 1780   1.576   3.271   4.041
  148DMSO    C1 1781   0.929   2.015   2.016
  148DMSO    H1 1782   0.871   2.100   2.051
  148DMSO    H2 1783   0.887   1.922   2.055
  148DMSO    H3 1784   1.034   2.026   2.042
  148DMSO    S1 1785   0.917   2.010   1.838
  148DMSO    C2 1786   1.024   1.867   1.818
  148DMSO    H4 1787   0.977   1.780   1.865
  148DMSO    H5 1788   1.037   1.848   1.712
  148DMSO    H6 1789   1.120   1.888   1.864
  148DMSO    O1 1790   1.003   2.125   1.797
  149DMSO    C1 1791   4.367   0.941   4.469
  149DMSO    H1 1792   4.347   0.835   4.459
  149DMSO    H2 1793   4.473   0.957   4.494
  149DMSO    H3 1794   4.304   0.983   4.547
  149DMSO    S1 1795   4.329   1.021   4.315
  149DMSO    C2 1796   4.346   1.188   4.374
  149DMSO    H4 1797   4.275   1.204   4.456
  149DMSO    H5 1798   4.449   1.202   4.408
  149DMSO    H6 1799   4.324   1.255   4.291
  149DMSO    O1 1800   4.182   1.005   4.303
  150DMSO    C1 1801   6.058   2.206   2.855
  150DMSO    H1 1802   0.000   2.137   2.935
  150DMSO    H2 1803   6.049   2.307   2.896
  150DMSO    H3 1804   5.964   2.176   2.807
  150DMSO    S1 1805   0.106   2.206   2.734
  150DMSO    C2 1806   0.112   2.029   2.716
  150DMSO    H4 1807   0.019   1.993   2.672
  150DMSO    H5 1808   0.196   2.006   2.650
  150DMSO    H6 1809   0.129   1.984   2.814
  150DMSO    O1 1810   0.227   2.237   2.814
  151DMSO    C1 1811   0.699   4.835   3.814
  151DMSO    H1 1812   0.736   4.884   3.904
  151DMSO    H2 1813   0.775   4.837   3.736
  151DMSO    H3 1814   0.607   4.883   3.779
  151DMSO    S1 1815   0.662   4.664   3.853
  151DMSO    C2 1816   0.565   4.699   3.998
  151DMSO    H4 1817   0.618   4.772   4.060
  151DMSO    H5 1818   0.468   4.738   3.967
  151DMSO    H6 1819   0.551   4.607   4.054
  151DMSO    O1 1820   0.791   4.611   3.905
  152DMSO    C1 1821   4.361   3.063   3.757
  152DMSO    H1 1822   4.442   3.094   3.823
  152DMSO    H2 1823   4.296   3.149   3.737
  152DMSO    H3 1824   4.305   2.981   3.801
  152DMSO    S1 1825   4.432   3.008   3.602
  152DMSO    C2 1826   4.550   2.896   3.676
  152DMSO    H4 1827   4.613   2.856   3.596
  152DMSO    H5 1828   4.612   2.949   3.747
  152DMSO    H6 1829   4.497   2.814   3.725
  152DMSO    O1 1830   4.512   3.124   3.554
  153DMSO    C1 1831   0.763   2.073   1.065
  153DMSO    H1 1832   0.837   1.994   1.061
  153DMSO    H2 1833   0.800   2.156   1.126
  153DMSO    H3 1834   0.669   2.034   1.105
  153DMSO    S1 1835   0.733   2.131   0.899
  153DMSO    C2 1836   0.610   2.251   0.946
  153DMSO    H4 1837   0.656   2.328   1.008
  153DMSO    H5 1838   0.570   2.296   0.855
  153DMSO    H6 1839   0.530   2.201   1.001
  153DMSO    O1 1840   0.654   2.021   0.836
  154DMSO    C1 1841   3.484   0.667   2.815
  154DMSO    H1 1842   3.509   0.571   2.861
  154DMSO    H2 1843   3.550   0.685   2.730
  154DMSO    H3 1844   3.487   0.747   2.888
  154DMSO    S1 1845   3.318   0.653   2.754
  154DMSO    C2 1846   3.306   0.823   2.699
  154DMSO    H4 1847   3.303   0.888   2.786
  154DMSO    H5 1848   3.394   0.846   2.638
  154DMSO    H6 1849   3.215   0.834   2.640
  154DMSO    O1 1850   3.238   0.655   2.880
  155DMSO    C1 1851   3.700   1.088   3.012
  155DMSO    H1 1852   3.654   1.061   3.107
  155DMSO    H2 1853   3.808   1.076   3.016
  155DMSO    H3 1854   3.673   1.190   2.985
  155DMSO    S1 1855   3.636   0.978   2.888
  155DMSO    C2 1856   3.735   1.040   2.752
  155DMSO    H4 1857   3.716   1.146   2.740
  155DMSO    H5 1858   3.840   1.022   2.775
  155DMSO    H6 1859   3.706   0.986   2.662
  155DMSO    O1 1860   3.502   1.035   2.862
  156DMSO    C1 1861   0.861   3.812   3.241
  156DMSO    H1 1862   0.762   3.813   3.287
  156DMSO    H2 1863   0.933   3.767   3.311
  156DMSO    H3 1864   0.891   3.912   3.214
  156DMSO    S1 1865   0.855   3.711   3.094
  156DMSO    C2 1866   0.727   3.806   3.015
  156DMSO    H4 1867   0.692   3.752   2.927
  156DMSO    H5 1868   0.644   3.821   3.084
  156DMSO    H6 1869   0.770   3.901   2.984
  156DMSO    O1 1870   0.786   3.586   3.139
  157DMSO    C1 1871   4.698   2.865   0.741
  157DMSO    H1 1872   4.683   2.893   0.636
  157DMSO    H2 1873   4.694   2.953   0.805
  157DMSO    H3 1874   4.794   2.814   0.753
  157DMSO    S1 1875   4.569   2.751   0.789
  157DMSO    C2 1876   4.436   2.867   0.764
  157DMSO    H4 1877   4.456   2.958   0.820
  157DMSO    H5 1878   4.428   2.889   0.657
  157DMSO    H6 1879   4.343   2.821   0.798
  157DMSO    O1 1880   4.582   2.743   0.937
  158DMSO    C1 1881   5.973   3.565   3.574
  158DMSO    H1 1882   5.915   3.629   3.640
  158DMSO    H2 1883   5.994   3.618   3.481
  158DMSO    H3 1884   5.920   3.472   3.555
  158DMSO    S1 1885   0.044   3.529   3.655
  158DMSO    C2 1886   0.102   3.416   3.530
  158DMSO    H4 1887   0.034   3.330   3.527
  158DMSO    H5 1888   0.105   3.468   3.434
  158DMSO    H6 1889   0.202   3.383   3.559
  158DMSO    O1 1890   0.002   3.439   3.767
  159DMSO    C1 1891   4.751   0.722   2.005
  159DMSO    H1 1892   4.826   0.773   2.065
  159DMSO    H2 1893   4.743   0.768   1.906
  159DMSO    H3 1894   4.655   0.724   2.057
  159DMSO    S1 1895   4.800   0.552   1.985
  159DMSO    C2 1896   4.659   0.506   1.885
  159DMSO    H4 1897   4.667   0.554   1.788
  159DMSO    H5 1898   4.660   0.397   1.873
  159DMSO    H6 1899   4.567   0.536   1.936
  159DMSO    O1 1900   4.770   0.494   2.119
  160DMSO    C1 1901   2.830   6.134   4.863
  160DMSO    H1 1902   2.921   6.083   4.894
  160DMSO    H2 1903   2.795   0.038   4.942
  160DMSO    H3 1904   2.751   6.063   4.837
  160DMSO    S1 1905   2.865   0.071   4.718
  160DMSO    C2 1906   2.965   0.193   4.801
  160DMSO    H4 1907   3.059   0.147   4.835
  160DMSO    H5 1908   2.986   0.274   4.731
  160DMSO    H6 1909   2.909   0.232   4.886
  160DMSO    O1 1910   2.738   0.143   4.692
  161DMSO    C1 1911   3.418   1.454   0.515
  161DMSO    H1 1912   3.466   1.549   0.539
  161DMSO    H2 1913   3.310   1.469   0.506
  161DMSO    H3 1914   3.439   1.381   0.593
  161DMSO    S1 1915   3.483   1.394   0.360
  161DMSO    C2 1916   3.381   1.247   0.355
  161DMSO    H4 1917   3.397   1.191   0.447
  161DMSO    H5 1918   3.277   1.276   0.347
  161DMSO    H6 1919   3.412   1.188   0.269
  161DMSO    O1 1920   3.617   1.339   0.395
  162DMSO    C1 1921   4.537   2.630   1.266
  162DMSO    H1 1922   4.595   2.649   1.357
  162DMSO    H2 1923   4.543   2.525   1.240
  162DMSO    H3 1924   4.575   2.691   1.185
  162DMSO    S1 1925   4.366   2.674   1.296
  162DMSO    C2 1926   4.313   2.676   1.126
  162DMSO    H4 1927   4.209   2.709   1.122
  162DMSO    H5 1928   4.376   2.746   1.071
  162DMSO    H6 1929   4.322   2.576   1.083
  162DMSO    O1 1930   4.368   2.817   1.336
  163DMSO    C1 1931   1.492   1.930   0.603
  163DMSO    H1 1932   1.426   1.854   0.559
  163DMSO    H2 1933   1.595   1.896   0.600
  163DMSO    H3 1934   1.463   1.953   0.706
  163DMSO    S1 1935   1.481   2.080   0.507
  163DMSO    C2 1936   1.303   2.088   0.510
  163DMSO    H4 1937   1.261   2.005   0.454
  163DMSO    H5 1938   1.268   2.088   0.613
  163DMSO    H6 1939   1.274   2.182   0.463
  163DMSO    O1 1940   1.513   2.037   0.368
  164DMSO    C1 1941   2.990   0.191   2.723
  164DMSO    H1 1942   3.067   0.233   2.659
  164DMSO    H2 1943   2.989   0.082   2.716
  164DMSO    H3 1944   2.892   0.233   2.698
  164DMSO    S1 1945   3.028   0.235   2.892
  164DMSO    C2 1946   3.036   0.411   2.865
  164DMSO    H4 1947   3.107   0.432   2.786
  164DMSO    H5 1948   2.936   0.447   2.837
  164DMSO    H6 1949   3.068   0.459   2.958
  164DMSO    O1 1950   3.170   0.193   2.908
  165DMSO    C1 1951   3.340   2.022   1.406
  165DMSO    H1 1952   3.332   2.036   1.298
  165DMSO    H2 1953   3.437   2.056   1.441
  165DMSO    H3 1954   3.325   1.916   1.430
  165DMSO    S1 1955   3.210   2.116   1.483
  165DMSO    C2 1956   3.277   2.277   1.440
  165DMSO    H4 1957   3.274   2.288   1.332
  165DMSO    H5 1958   3.216   2.354   1.488
  165DMSO    H6 1959   3.380   2.283   1.474
  165DMSO    O1 1960   3.236   2.104   1.629
  166DMSO    C1 1961   3.537   1.623   4.311
  166DMSO    H1 1962   3.524   1.645   4.205
  166DMSO    H2 1963   3.640   1.640   4.342
  166DMSO    H3 1964   3.507   1.521   4.334
  166DMSO    S1 1965   3.432   1.734   4.406
  166DMSO    C2 1966   3.503   1.884   4.343
  166DMSO    H4 1967   3.476   1.892   4.238
  166DMSO    H5 1968   3.461   1.967   4.400
  166DMSO    H6 1969   3.611   1.879   4.355
  166DMSO    O1 1970   3.492   1.727   4.543
  167DMSO    C1 1971   4.228   0.556   2.764
  167DMSO    H1 1972   4.336   0.561   2.746
  167DMSO    H2 1973   4.178   0.527   2.672
  167DMSO    H3 1974   4.189   0.651   2.799
  167DMSO    S1 1975   4.196   0.428   2.885
  167DMSO    C2 1976   4.302   0.496   3.012
  167DMSO    H4 1977   4.249   0.574   3.066
  167DMSO    H5 1978   4.328   0.415   3.080
  167DMSO    H6 1979   4.393   0.535   2.966
  167DMSO    O1 1980   4.273   0.312   2.833
  168DMSO    C1 1981   4.084   0.903   2.356
  168DMSO    H1 1982   4.075   0.845   2.263
  168DMSO    H2 1983   4.033   0.999   2.347
  168DMSO    H3 1984   4.190   0.916   2.380
  168DMSO    S1 1985   4.006   0.810   2.487
  168DMSO    C2 1986   4.059   0.919   2.619
  168DMSO    H4 1987   4.011   1.016   2.606
  168DMSO    H5 1988   4.030   0.874   2.714
  168DMSO    H6 1989   4.168   0.928   2.614
  168DMSO    O1 1990   4.096   0.693   2.503
  169DMSO    C1 1991   2.457   1.015   1.818
  169DMSO    H1 1992   2.454   0.994   1.712
  169DMSO    H2 1993   2.537   0.958   1.864
  169DMSO    H3 1994   2.361   0.992   1.865
  169DMSO    S1 1995   2.493   1.189   1.840
  169DMSO    C2 1996   2.340   1.248   1.768
  169DMSO    H4 1997   2.343   1.357   1.769
  169DMSO    H5 1998   2.332   1.210   1.667
  169DMSO    H6 1999   2.256   1.214   1.829
  169DMSO    O1 2000   2.596   1.215   1.736
  170DMSO    C1 2001   0.831   1.688   1.017
  170DMSO    H1 2002   0.820   1.724   0.915
  170DMSO    H2 2003   0.740   1.639   1.051
  170DMSO    H3 2004   0.858   1.770   1.085
  170DMSO    S1 2005   0.966   1.570   1.021
  170DMSO    C2 2006   0.874   1.433   0.954
  170DMSO    H4 2007   0.939   1.346   0.951
  170DMSO    H5 2008   0.788   1.414   1.018
  170DMSO    H6 2009   0.841   1.460   0.853
  170DMSO    O1 2010   0.979   1.537   1.165
  171DMSO    C1 2011   4.153   1.141   0.785
  171DMSO    H1 2012   4.187   1.242   0.762
  171DMSO    H2 2013   4.122   1.090   0.694
  171DMSO    H3 2014   4.070   1.144   0.856
  171DMSO    S1 2015   4.289   1.049   0.855
  171DMSO    C2 2016   4.332   1.170   0.979
  171DMSO    H4 2017   4.424   1.137   1.027
  171DMSO    H5 2018   4.347   1.267   0.932
  171DMSO    H6 2019   4.252   1.175   1.054
  171DMSO    O1 2020   4.397   1.064   0.754
  172DMSO    C1 2021   2.465   0.659   1.939
  172DMSO    H1 2022   2.560   0.700   1.906
  172DMSO    H2 2023   2.393   0.660   1.857
  172DMSO    H3 2024   2.428   0.716   2.024
  172DMSO    S1 2025   2.492   0.490   1.991
  172DMSO    C2 2026   2.330   0.468   2.063
  172DMSO    H4 2027   2.317   0.541   2.143
  172DMSO    H5 2028   2.254   0.480   1.986
  172DMSO    H6 2029   2.324   0.367   2.105
  172DMSO    O1 2030   2.581   0.502   2.110
  173DMSO    C1 2031   3.411   2.257   0.430
  173DMSO    H1 2032   3.324   2.318   0.455
  173DMSO    H2 2033   3.417   2.241   0.322
  173DMSO    H3 2034   3.406   2.161   0.481
  173DMSO    S1 2035   3.557   2.343   0.485
  173DMSO    C2 2036   3.534   2.485   0.378
  173DMSO    H4 2037   3.614   2.556   0.400
  173DMSO    H5 2038   3.541   2.452   0.275
  173DMSO    H6 2039   3.436   2.530   0.399
  173DMSO    O1 2040   3.668   2.270   0.418
  174DMSO    C1 2041   0.231   0.362   2.021
  174DMSO    H1 2042   0.225   0.296   1.935
  174DMSO    H2 2043   0.276   0.311   2.106
  174DMSO    H3 2044   0.132   0.401   2.046
  174DMSO    S1 2045   0.335   0.501   1.978
  174DMSO    C2 2046   0.480   0.403   1.948
  174DMSO    H4 2047   0.564   0.470   1.930
  174DMSO    H5 2048   0.500   0.340   2.035
  174DMSO    H6 2049   0.462   0.342   1.859
  174DMSO    O1 2050   0.363   0.569   2.107
  175DMSO    C1 2051   3.368   0.017   1.171
  175DMSO    H1 2052   3.264   0.021   1.139
  175DMSO    H2 2053   3.423   6.108   1.109
  175DMSO    H3 2054   3.375   6.150   1.276
  175DMSO    S1 2055   3.443   0.178   1.153
  175DMSO    C2 2056   3.437   0.181   0.974
  175DMSO    H4 2057   3.486   0.091   0.937
  175DMSO    H5 2058   3.332   0.183   0.942
  175DMSO    H6 2059   3.490   0.269   0.940
  175DMSO    O1 2060   3.586   0.153   1.183
  176DMSO    C1 2061   0.958   1.207   3.234
  176DMSO    H1 2062   0.928   1.132   3.306
  176DMSO    H2 2063   0.954   1.164   3.134
  176DMSO    H3 2064   1.059   1.244   3.254
  176DMSO    S1 2065   0.842   1.344   3.240
  176DMSO    C2 2066   0.877   1.389   3.409
  176DMSO    H4 2067   0.976   1.434   3.413
  176DMSO    H5 2068   0.801   1.461   3.439
  176DMSO    H6 2069   0.870   1.299   3.471
  176DMSO    O1 2070   0.709   1.279   3.251
  177DMSO    C1 2071   2.186   4.562   0.891
  177DMSO    H1 2072   2.292   4.536   0.895
  177DMSO    H2 2073   2.162   4.609   0.796
  177DMSO    H3 2074   2.159   4.628   0.973
  177DMSO    S1 2075   2.091   4.411   0.905
  177DMSO    C2 2076   2.150   4.343   0.750
  177DMSO    H4 2077   2.258   4.334   0.754
  177DMSO    H5 2078   2.104   4.245   0.737
  177DMSO    H6 2079   2.120   4.410   0.670
  177DMSO    O1 2080   1.952   4.455   0.874
  178DMSO    C1 2081   1.208   0.869   4.230
  178DMSO    H1 2082   1.110   0.863   4.277
  178DMSO    H2 2083   1.223   0.967   4.186
  178DMSO    H3 2084   1.219   0.790   4.156
  178DMSO    S1 2085   1.329   0.844   4.359
  178DMSO    C2 2086   1.471   0.870   4.254
  178DMSO    H4 2087   1.473   0.792   4.178
  178DMSO    H5 2088   1.464   0.969   4.208
  178DMSO    H6 2089   1.560   0.864   4.317
  178DMSO    O1 2090   1.330   0.696   4.378
  179DMSO    C1 2091   0.784   4.617   3.515
  179DMSO    H1 2092   0.865   4.685   3.543
  179DMSO    H2 2093   0.688   4.669   3.518
  179DMSO    H3 2094   0.784   4.531   3.583
  179DMSO    S1 2095   0.815   4.557   3.350
  179DMSO    C2 2096   0.797   4.717   3.271
  179DMSO    H4 2097   0.877   4.782   3.305
  179DMSO    H5 2098   0.803   4.702   3.163
  179DMSO    H6 2099   0.700   4.759   3.297
  179DMSO    O1 2100   0.689   4.486   3.314
  180DMSO    C1 2101   2.807   1.403   2.790
  180DMSO    H1 2102   2.897   1.343   2.790
  180DMSO    H2 2103   2.725   1.345   2.834
  180DMSO    H3 2104   2.781   1.433   2.688
  180DMSO    S1 2105   2.836   1.551   2.887
  180DMSO    C2 2106   2.685   1.633   2.838
  180DMSO    H4 2107   2.600   1.578   2.878
  180DMSO    H5 2108   2.689   1.735   2.876
  180DMSO    H6 2109   2.682   1.634   2.729
  180DMSO    O1 2110   2.939   1.626   2.811
  181DMSO    C1 2111   3.942   1.278   1.067
  181DMSO    H1 2112   3.867   1.232   1.003
  181DMSO    H2 2113   3.990   1.361   1.015
  181DMSO    H3 2114   4.017   1.204   1.096
  181DMSO    S1 2115   3.864   1.340   1.216
  181DMSO    C2 2116   3.781   1.477   1.138
  181DMSO    H4 2117   3.855   1.538   1.086
  181DMSO    H5 2118   3.705   1.440   1.069
  181DMSO    H6 2119   3.734   1.536   1.218
  181DMSO    O1 2120   3.974   1.408   1.290
  182DMSO    C1 2121   4.545   2.352   3.123
  182DMSO    H1 2122   4.639   2.400   3.153
  182DMSO    H2 2123   4.562   2.286   3.038
  182DMSO    H3 2124   4.472   2.429   3.099
  182DMSO    S1 2125   4.486   2.256   3.262
  182DMSO    C2 2126   4.327   2.214   3.192
  182DMSO    H4 2127   4.342   2.158   3.100
  182DMSO    H5 2128   4.272   2.155   3.265
  182DMSO    H6 2129   4.273   2.307   3.172
  182DMSO    O1 2130   4.451   2.358   3.365
  183DMSO    C1 2131   1.609   2.942   1.352
  183DMSO    H1 2132   1.575   3.016   1.279
  183DMSO    H2 2133   1.555   2.848   1.337
  183DMSO    H3 2134   1.592   2.981   1.453
  183DMSO    S1 2135   1.784   2.915   1.329
  183DMSO    C2 2136   1.808   2.810   1.471
  183DMSO    H4 2137   1.743   2.723   1.462
  183DMSO    H5 2138   1.913   2.778   1.471
  183DMSO    H6 2139   1.785   2.867   1.560
  183DMSO    O1 2140   1.845   3.043   1.374
  184DMSO    C1 2141   1.094   2.383   4.316
  184DMSO    H1 2142   1.168   2.462   4.314
  184DMSO    H2 2143   1.038   2.385   4.410
  184DMSO    H3 2144   1.141   2.285   4.304
  184DMSO    S1 2145   0.980   2.409   4.182
  184DMSO    C2 2146   0.889   2.257   4.207
  184DMSO    H4 2147   0.848   2.258   4.308
  184DMSO    H5 2148   0.808   2.254   4.134
  184DMSO    H6 2149   0.957   2.173   4.193
  184DMSO    O1 2150   1.062   2.383   4.060
  185DMSO    C1 2151   0.700   6.159   2.529
  185DMSO    H1 2152   0.653   6.150   2.627
  185DMSO    H2 2153   0.629   0.040   2.458
  185DMSO    H3 2154   0.735   6.062   2.495
  185DMSO    S1 2155   0.839   0.108   2.544
  185DMSO    C2 2156   0.924   0.016   2.671
  185DMSO    H4 2157   0.855   0.001   2.754
  185DMSO    H5 2158   0.956   6.082   2.630
  185DMSO    H6 2159   1.011   0.074   2.703
  185DMSO    O1 2160   0.786   0.228   2.615
  186DMSO    C1 2161   2.195   1.066   2.421
  186DMSO    H1 2162   2.242   0.978   2.376
  186DMSO    H2 2163   2.087   1.055   2.416
  186DMSO    H3 2164   2.226   1.157   2.370
  186DMSO    S1 2165   2.243   1.075   2.593
  186DMSO    C2 2166   2.153   0.928   2.641
  186DMSO    H4 2167   2.184   0.845   2.578
  186DMSO    H5 2168   2.177   0.906   2.745
  186DMSO    H6 2169   2.046   0.947   2.629
  186DMSO    O1 2170   2.161   1.188   2.645
  187DMSO    C1 2171   1.794   1.620   3.459
  187DMSO    H1 2172   1.703   1.559   3.464
  187DMSO    H2 2173   1.864   1.585   3.535
  187DMSO    H3 2174   1.767   1.724   3.476
  187DMSO    S1 2175   1.864   1.600   3.296
  187DMSO    C2 2176   1.893   1.424   3.308
  187DMSO    H4 2177   1.927   1.385   3.211
  187DMSO    H5 2178   1.969   1.404   3.384
  187DMSO    H6 2179   1.799   1.377   3.336
  187DMSO    O1 2180   2.003   1.657   3.305
  188DMSO    C1 2181   0.814   0.752   0.253
  188DMSO    H1 2182   0.786   0.843   0.306
  188DMSO    H2 2183   0.923   0.745   0.245
  188DMSO    H3 2184   0.768   0.750   0.154
  188DMSO    S1 2185   0.754   0.613   0.348
  188DMSO    C2 2186   0.808   0.488   0.232
  188DMSO    H4 2187   0.917   0.486   0.230
  188DMSO    H5 2188   0.771   0.391   0.267
  188DMSO    H6 2189   0.768   0.510   0.133
  188DMSO    O1 2190   0.606   0.618   0.328
  189DMSO    C1 2191   4.138   0.264   4.582
  189DMSO    H1 2192   4.031   0.269   4.603
  189DMSO    H2 2193   4.191   0.338   4.643
  189DMSO    H3 2194   4.157   0.283   4.477
  189DMSO    S1 2195   4.198   0.102   4.627
  189DMSO    C2 2196   4.365   0.130   4.571
  189DMSO    H4 2197   4.416   0.193   4.644
  189DMSO    H5 2198   4.417   0.033   4.563
  189DMSO    H6 2199   4.364   0.178   4.474
  189DMSO    O1 2200   4.141   0.012   4.522
  190DMSO    C1 2201   3.515   2.472   1.190
  190DMSO    H1 2202   3.538   2.551   1.119
  190DMSO    H2 2203   3.407   2.465   1.206
  190DMSO    H3 2204   3.565   2.491   1.285
  190DMSO    S1 2205   3.574   2.316   1.125
  190DMSO    C2 2206   3.468   2.316   0.981
  190DMSO    H4 2207   3.495   2.401   0.917
  190DMSO    H5 2208   3.486   2.223   0.927
  190DMSO    H6 2209   3.364   2.322   1.013
  190DMSO    O1 2210   3.511   2.214   1.213
  191DMSO    C1 2211   1.565   3.051   0.099
  191DMSO    H1 2212   1.570   3.106   0.194
  191DMSO    H2 2213   1.634   3.093   0.027
  191DMSO    H3 2214   1.463   3.054   0.060
  191DMSO    S1 2215   1.609   2.880   0.131
  191DMSO    C2 2216   1.574   2.820   6.273
  191DMSO    H4 2217   1.644   2.866   6.202
  191DMSO    H5 2218   1.585   2.712   6.274
  191DMSO    H6 2219   1.471   2.847   6.247
  191DMSO    O1 2220   1.495   2.829   0.213
  192DMSO    C1 2221   0.052   2.217   1.093
  192DMSO    H1 2222   0.044   2.325   1.090
  192DMSO    H2 2223   0.070   2.177   0.994
  192DMSO    H3 2224   6.045   2.173   1.136
  192DMSO    S1 2225   0.189   2.173   1.199
  192DMSO    C2 2226   0.133   2.273   1.336
  192DMSO    H4 2227   0.134   2.378   1.306
  192DMSO    H5 2228   0.033   2.240   1.363
  192DMSO    H6 2229   0.201   2.256   1.420
  192DMSO    O1 2230   0.303   2.251   1.142
  193DMSO    C1 2231   1.058   1.782   2.441
  193DMSO    H1 2232   1.029   1.684   2.404
  193DMSO    H2 2233   1.150   1.776   2.499
  193DMSO    H3 2234   0.977   1.823   2.502
  193DMSO    S1 2235   1.085   1.891   2.302
  193DMSO    C2 2236   1.218   1.799   2.227
  193DMSO    H4 2237   1.263   1.860   2.149
  193DMSO    H5 2238   1.291   1.772   2.303
  193DMSO    H6 2239   1.177   1.708   2.182
  193DMSO    O1 2240   1.154   2.007   2.364
  194DMSO    C1 2241   2.231   0.785   4.324
  194DMSO    H1 2242   2.191   0.721   4.403
  194DMSO    H2 2243   2.222   0.889   4.355
  194DMSO    H3 2244   2.174   0.768   4.233
  194DMSO    S1 2245   2.402   0.743   4.296
  194DMSO    C2 2246   2.370   0.570   4.266
  194DMSO    H4 2247   2.465   0.520   4.245
  194DMSO    H5 2248   2.324   0.526   4.354
  194DMSO    H6 2249   2.303   0.560   4.180
  194DMSO    O1 2250   2.462   0.748   4.432
  195DMSO    C1 2251   1.884   1.001   1.624
  195DMSO    H1 2252   1.810   0.942   1.570
  195DMSO    H2 2253   1.836   1.084   1.677
  195DMSO    H3 2254   1.959   1.040   1.555
  195DMSO    S1 2255   1.966   0.897   1.744
  195DMSO    C2 2256   1.822   0.867   1.845
  195DMSO    H4 2257   1.854   0.835   1.944
  195DMSO    H5 2258   1.765   0.959   1.852
  195DMSO    H6 2259   1.761   0.790   1.798
  195DMSO    O1 2260   2.050   0.991   1.824
  196DMSO    C1 2261   3.821   1.722   0.830
  196DMSO    H1 2262   3.922   1.719   0.789
  196DMSO    H2 2263   3.760   1.797   0.780
  196DMSO    H3 2264   3.825   1.742   0.937
  196DMSO    S1 2265   3.745   1.562   0.807
  196DMSO    C2 2266   3.733   1.576   0.629
  196DMSO    H4 2267   3.833   1.584   0.587
  196DMSO    H5 2268   3.684   1.486   0.592
  196DMSO    H6 2269   3.673   1.663   0.604
  196DMSO    O1 2270   3.607   1.581   0.859
  197DMSO    C1 2271   2.061   2.637   4.105
  197DMSO    H1 2272   2.160   2.650   4.150
  197DMSO    H2 2273   2.038   2.530   4.097
  197DMSO    H3 2274   2.057   2.685   4.007
  197DMSO    S1 2275   1.942   2.715   4.212
  197DMSO    C2 2276   1.803   2.697   4.101
  197DMSO    H4 2277   1.826   2.742   4.004
  197DMSO    H5 2278   1.779   2.591   4.089
  197DMSO    H6 2279   1.717   2.748   4.144
  197DMSO    O1 2280   1.981   2.858   4.201
  198DMSO    C1 2281   0.501   2.165   1.439
  198DMSO    H1 2282   0.436   2.253   1.430
  198DMSO    H2 2283   0.606   2.194   1.442
  198DMSO    H3 2284   0.483   2.097   1.356
  198DMSO    S1 2285   0.462   2.078   1.591
  198DMSO    C2 2286   0.493   2.216   1.700
  198DMSO    H4 2287   0.481   2.182   1.803
  198DMSO    H5 2288   0.596   2.250   1.685
  198DMSO    H6 2289   0.423   2.297   1.678
  198DMSO    O1 2290   0.582   1.992   1.612
  199DMSO    C1 2291   0.791   2.087   0.138
  199DMSO    H1 2292   0.818   2.192   0.140
  199DMSO    H2 2293   0.730   2.064   0.050
  199DMSO    H3 2294   0.737   2.061   0.229
  199DMSO    S1 2295   0.941   1.990   0.132
  199DMSO    C2 2296   0.861   1.831   0.151
  199DMSO    H4 2297   0.798   1.834   0.240
  199DMSO    H5 2298   0.800   1.810   0.063
  199DMSO    H6 2299   0.939   1.755   0.162
  199DMSO    O1 2300   1.002   2.014   0.266
  200DMSO    C1 2301   0.632   2.077   3.054
  200DMSO    H1 2302   0.672   1.991   2.998
  200DMSO    H2 2303   0.709   2.118   3.119
  200DMSO    H3 2304   0.547   2.046   3.114
  200DMSO    S1 2305   0.581   2.204   2.940
  200DMSO    C2 2306   0.742   2.225   2.867
  200DMSO    H4 2307   0.815   2.232   2.948
  200DMSO    H5 2308   0.765   2.138   2.806
  200DMSO    H6 2309   0.744   2.316   2.808
  200DMSO    O1 2310   0.567   2.325   3.026
  201DMSO    C1 2311   0.765   2.776   1.654
  201DMSO    H1 2312   0.841   2.730   1.591
  201DMSO    H2 2313   0.794   2.771   1.759
  201DMSO    H3 2314   0.670   2.724   1.638
  201DMSO    S1 2315   0.746   2.947   1.605
  201DMSO    C2 2316   0.610   2.983   1.715
  201DMSO    H4 2317   0.567   3.080   1.686
  201DMSO    H5 2318   0.534   2.906   1.706
  201DMSO    H6 2319   0.646   2.989   1.818
  201DMSO    O1 2320   0.684   2.934   1.470
  202DMSO    C1 2321   1.723   1.928   0.936
  202DMSO    H1 2322   1.617   1.929   0.910
  202DMSO    H2 2323   1.741   1.859   1.019
  202DMSO    H3 2324   1.756   2.029   0.961
  202DMSO    S1 2325   1.818   1.874   0.794
  202DMSO    C2 2326   1.759   1.705   0.799
  202DMSO    H4 2327   1.774   1.666   0.899
  202DMSO    H5 2328   1.653   1.703   0.773
  202DMSO    H6 2329   1.817   1.648   0.726
  202DMSO    O1 2330   1.958   1.866   0.845
  203DMSO    C1 2331   0.618   1.832   2.750
  203DMSO    H1 2332   0.618   1.762   2.833
  203DMSO    H2 2333   0.639   1.781   2.656
  203DMSO    H3 2334   0.693   1.910   2.766
  203DMSO    S1 2335   0.458   1.909   2.738
  203DMSO    C2 2336   0.370   1.758   2.702
  203DMSO    H4 2337   0.266   1.783   2.681
  203DMSO    H5 2338   0.415   1.712   2.614
  203DMSO    H6 2339   0.377   1.692   2.788
  203DMSO    O1 2340   0.464   1.981   2.608
  204DMSO    C1 2341   4.908   2.021   0.339
  204DMSO    H1 2342   4.981   2.076   0.398
  204DMSO    H2 2343   4.848   1.956   0.403
  204DMSO    H3 2344   4.958   1.962   0.262
  204DMSO    S1 2345   4.799   2.138   0.259
  204DMSO    C2 2346   4.713   2.018   0.158
  204DMSO    H4 2347   4.786   1.954   0.109
  204DMSO    H5 2348   4.648   1.958   0.222
  204DMSO    H6 2349   4.653   2.071   0.084
  204DMSO    O1 2350   4.888   2.210   0.164
  205DMSO    C1 2351   4.613   2.039   2.587
  205DMSO    H1 2352   4.577   2.026   2.484
  205DMSO    H2 2353   4.715   2.077   2.584
  205DMSO    H3 2354   4.608   1.946   2.643
  205DMSO    S1 2355   4.511   2.160   2.669
  205DMSO    C2 2356   4.356   2.083   2.627
  205DMSO    H4 2357   4.344   1.994   2.688
  205DMSO    H5 2358   4.277   2.156   2.648
  205DMSO    H6 2359   4.357   2.058   2.521
  205DMSO    O1 2360   4.520   2.277   2.576
  206DMSO    C1 2361   4.529   2.389   3.693
  206DMSO    H1 2362   4.456   2.382   3.613
  206DMSO    H2 2363   4.570   2.490   3.699
  206DMSO    H3 2364   4.608   2.316   3.675
  206DMSO    S1 2365   4.449   2.349   3.847
  206DMSO    C2 2366   4.598   2.358   3.946
  206DMSO    H4 2367   4.678   2.302   3.898
  206DMSO    H5 2368   4.626   2.463   3.957
  206DMSO    H6 2369   4.577   2.315   4.043
  206DMSO    O1 2370   4.424   2.202   3.838
  207DMSO    C1 2371   2.941   1.877   4.411
  207DMSO    H1 2372   2.976   1.779   4.379
  207DMSO    H2 2373   2.963   1.890   4.517
  207DMSO    H3 2374   2.834   1.885   4.393
  207DMSO    S1 2375   3.028   2.002   4.318
  207DMSO    C2 2376   2.981   1.943   4.156
  207DMSO    H4 2377   3.034   2.002   4.082
  207DMSO    H5 2378   3.012   1.839   4.147
  207DMSO    H6 2379   2.873   1.952   4.144
  207DMSO    O1 2380   3.172   1.965   4.329
  208DMSO    C1 2381   4.833   3.995   4.780
  208DMSO    H1 2382   4.903   3.912   4.779
  208DMSO    H2 2383   4.827   4.040   4.680
  208DMSO    H3 2384   4.864   4.071   4.852
  208DMSO    S1 2385   4.671   3.937   4.827
  208DMSO    C2 2386   4.725   3.854   4.976
  208DMSO    H4 2387   4.644   3.792   5.015
  208DMSO    H5 2388   4.810   3.791   4.952
  208DMSO    H6 2389   4.752   3.929   5.049
  208DMSO    O1 2390   4.639   3.826   4.732
  209DMSO    C1 2391   3.161   4.746   0.582
  209DMSO    H1 2392   3.117   4.846   0.571
  209DMSO    H2 2393   3.155   4.714   0.686
  209DMSO    H3 2394   3.265   4.748   0.548
  209DMSO    S1 2395   3.068   4.632   0.481
  209DMSO    C2 2396   3.055   4.740   0.339
  209DMSO    H4 2397   3.155   4.764   0.303
  209DMSO    H5 2398   2.998   4.688   0.261
  209DMSO    H6 2399   3.002   4.831   0.368
  209DMSO    O1 2400   2.933   4.635   0.543
  210DMSO    C1 2401   2.266   0.308   1.707
  210DMSO    H1 2402   2.270   0.298   1.815
  210DMSO    H2 2403   2.188   0.380   1.680
  210DMSO    H3 2404   2.245   0.212   1.660
  210DMSO    S1 2405   2.423   0.368   1.648
  210DMSO    C2 2406   2.389   0.347   1.474
  210DMSO    H4 2407   2.481   0.365   1.419
  210DMSO    H5 2408   2.353   0.246   1.458
  210DMSO    H6 2409   2.312   0.419   1.445
  210DMSO    O1 2410   2.515   0.254   1.677
  211DMSO    C1 2411   0.877   1.229   0.217
  211DMSO    H1 2412   0.977   1.246   0.177
  211DMSO    H2 2413   0.839   1.322   0.258
  211DMSO    H3 2414   0.880   1.151   0.293
  211DMSO    S1 2415   0.769   1.176   0.085
  211DMSO    C2 2416   0.885   1.058   0.016
  211DMSO    H4 2417   0.976   1.111   6.294
  211DMSO    H5 2418   0.907   0.982   0.090
  211DMSO    H6 2419   0.839   1.013   6.234
  211DMSO    O1 2420   0.771   1.290   6.295
  212DMSO    C1 2421   3.692   2.605   0.774
  212DMSO    H1 2422   3.744   2.697   0.748
  212DMSO    H2 2423   3.624   2.578   0.693
  212DMSO    H3 2424   3.635   2.618   0.866
  212DMSO    S1 2425   3.811   2.474   0.796
  212DMSO    C2 2426   3.875   2.483   0.629
  212DMSO    H4 2427   3.935   2.574   0.620
  212DMSO    H5 2428   3.936   2.394   0.610
  212DMSO    H6 2429   3.792   2.485   0.559
  212DMSO    O1 2430   3.729   2.350   0.798
  213DMSO    C1 2431   3.424   0.488   2.357
  213DMSO    H1 2432   3.426   0.471   2.465
  213DMSO    H2 2433   3.403   0.592   2.334
  213DMSO    H3 2434   3.351   0.422   2.310
  213DMSO    S1 2435   3.585   0.447   2.292
  213DMSO    C2 2436   3.672   0.572   2.384
  213DMSO    H4 2437   3.779   0.558   2.367
  213DMSO    H5 2438   3.639   0.669   2.349
  213DMSO    H6 2439   3.648   0.559   2.490
  213DMSO    O1 2440   3.583   0.502   2.153
  214DMSO    C1 2441   1.057   0.432   3.846
  214DMSO    H1 2442   1.131   0.503   3.810
  214DMSO    H2 2443   0.978   0.421   3.772
  214DMSO    H3 2444   1.016   0.463   3.942
  214DMSO    S1 2445   1.140   0.275   3.867
  214DMSO    C2 2446   1.001   0.191   3.941
  214DMSO    H4 2447   0.969   0.247   4.029
  214DMSO    H5 2448   0.919   0.184   3.869
  214DMSO    H6 2449   1.033   0.091   3.971
  214DMSO    O1 2450   1.233   0.301   3.981
  215DMSO    C1 2451   4.580   1.018   1.801
  215DMSO    H1 2452   4.554   1.109   1.854
  215DMSO    H2 2453   4.649   0.958   1.860
  215DMSO    H3 2454   4.626   1.042   1.705
  215DMSO    S1 2455   4.432   0.923   1.769
  215DMSO    C2 2456   4.393   0.887   1.939
  215DMSO    H4 2457   4.384   0.979   1.996
  215DMSO    H5 2458   4.299   0.831   1.942
  215DMSO    H6 2459   4.473   0.825   1.980
  215DMSO    O1 2460   4.482   0.793   1.716
  216DMSO    C1 2461   2.831   2.420   1.177
  216DMSO    H1 2462   2.776   2.361   1.104
  216DMSO    H2 2463   2.821   2.379   1.277
  216DMSO    H3 2464   2.798   2.524   1.175
  216DMSO    S1 2465   3.004   2.418   1.132
  216DMSO    C2 2466   3.029   2.244   1.163
  216DMSO    H4 2467   3.134   2.219   1.147
  216DMSO    H5 2468   3.001   2.221   1.266
  216DMSO    H6 2469   2.968   2.186   1.094
  216DMSO    O1 2470   3.071   2.483   1.248
  217DMSO    C1 2471   1.086   3.435   0.757
  217DMSO    H1 2472   1.179   3.463   0.708
  217DMSO    H2 2473   1.007   3.503   0.726
  217DMSO    H3 2474   1.099   3.439   0.865
  217DMSO    S1 2475   1.044   3.269   0.710
  217DMSO    C2 2476   0.897   3.258   0.810
  217DMSO    H4 2477   0.822   3.327   0.770
  217DMSO    H5 2478   0.860   3.155   0.804
  217DMSO    H6 2479   0.923   3.282   0.913
  217DMSO    O1 2480   1.142   3.187   0.786
  218DMSO    C1 2481   3.906   3.963   0.239
  218DMSO    H1 2482   3.877   4.050   0.180
  218DMSO    H2 2483   3.992   3.988   0.302
  218DMSO    H3 2484   3.931   3.880   0.174
  218DMSO    S1 2485   3.770   3.916   0.344
  218DMSO    C2 2486   3.765   4.068   0.438
  218DMSO    H4 2487   3.689   4.059   0.515
  218DMSO    H5 2488   3.863   4.083   0.484
  218DMSO    H6 2489   3.741   4.150   0.371
  218DMSO    O1 2490   3.830   3.816   0.438
  219DMSO    C1 2491   0.986   0.196   3.516
  219DMSO    H1 2492   0.902   0.225   3.453
  219DMSO    H2 2493   0.953   0.183   3.619
  219DMSO    H3 2494   1.065   0.271   3.510
  219DMSO    S1 2495   1.047   0.038   3.457
  219DMSO    C2 2496   1.070   0.091   3.288
  219DMSO    H4 2497   0.977   0.136   3.254
  219DMSO    H5 2498   1.151   0.164   3.284
  219DMSO    H6 2499   1.093   0.003   3.228
  219DMSO    O1 2500   0.925   6.115   3.447
  220DMSO    C1 2501   4.894   2.556   0.188
  220DMSO    H1 2502   4.926   2.633   0.118
  220DMSO    H2 2503   4.888   2.598   0.288
  220DMSO    H3 2504   4.964   2.473   0.188
  220DMSO    S1 2505   4.733   2.495   0.141
  220DMSO    C2 2506   4.777   2.465   6.277
  220DMSO    H4 2507   4.817   2.557   6.235
  220DMSO    H5 2508   4.851   2.385   6.274
  220DMSO    H6 2509   4.687   2.435   6.223
  220DMSO    O1 2510   4.647   2.616   0.134
  221DMSO    C1 2511   2.667   1.589   0.623
  221DMSO    H1 2512   2.645   1.482   0.631
  221DMSO    H2 2513   2.737   1.606   0.541
  221DMSO    H3 2514   2.708   1.625   0.717
  221DMSO    S1 2515   2.514   1.673   0.586
  221DMSO    C2 2516   2.576   1.838   0.614
  221DMSO    H4 2517   2.492   1.907   0.616
  221DMSO    H5 2518   2.627   1.841   0.710
  221DMSO    H6 2519   2.644   1.865   0.533
  221DMSO    O1 2520   2.430   1.648   0.706
  222DMSO    C1 2521   1.590   4.359   0.899
  222DMSO    H1 2522   1.527   4.307   0.826
  222DMSO    H2 2523   1.554   4.461   0.913
  222DMSO    H3 2524   1.694   4.361   0.866
  222DMSO    S1 2525   1.582   4.271   1.054
  222DMSO    C2 2526   1.418   4.328   1.098
  222DMSO    H4 2527   1.394   4.289   1.197
  222DMSO    H5 2528   1.417   4.437   1.100
  222DMSO    H6 2529   1.348   4.290   1.024
  222DMSO    O1 2530   1.673   4.346   1.145
  223DMSO    C1 2531   0.402   1.144   1.322
  223DMSO    H1 2532   0.354   1.242   1.326
  223DMSO    H2 2533   0.368   1.084   1.406
  223DMSO    H3 2534   0.510   1.154   1.323
  223DMSO    S1 2535   0.351   1.062   1.171
  223DMSO    C2 2536   0.396   1.194   1.060
  223DMSO    H4 2537   0.503   1.214   1.068
  223DMSO    H5 2538   0.371   1.162   0.959
  223DMSO    H6 2539   0.340   1.283   1.087
  223DMSO    O1 2540   0.202   1.070   1.176
  224DMSO    C1 2541   1.057   0.874   0.988
  224DMSO    H1 2542   0.951   0.848   0.988
  224DMSO    H2 2543   1.116   0.783   0.976
  224DMSO    H3 2544   1.081   0.923   1.082
  224DMSO    S1 2545   1.089   0.984   0.851
  224DMSO    C2 2546   1.254   1.028   0.901
  224DMSO    H4 2547   1.254   1.064   1.004
  224DMSO    H5 2548   1.319   0.941   0.889
  224DMSO    H6 2549   1.289   1.108   0.834
  224DMSO    O1 2550   1.009   1.106   0.883
  225DMSO    C1 2551   2.022   1.215   1.174
  225DMSO    H1 2552   2.022   1.168   1.076
  225DMSO    H2 2553   1.921   1.216   1.217
  225DMSO    H3 2554   2.061   1.316   1.170
  225DMSO    S1 2555   2.125   1.118   1.282
  225DMSO    C2 2556   2.266   1.113   1.174
  225DMSO    H4 2557   2.234   1.079   1.075
  225DMSO    H5 2558   2.310   1.212   1.167
  225DMSO    H6 2559   2.338   1.042   1.214
  225DMSO    O1 2560   2.068   0.980   1.272
  226DMSO    C1 2561   1.003   0.357   2.330
  226DMSO    H1 2562   1.007   0.283   2.409
  226DMSO    H2 2563   0.903   0.363   2.288
  226DMSO    H3 2564   1.074   0.333   2.251
  226DMSO    S1 2565   1.047   0.516   2.400
  226DMSO    C2 2566   0.885   0.551   2.466
  226DMSO    H4 2567   0.862   0.475   2.542
  226DMSO    H5 2568   0.890   0.650   2.510
  226DMSO    H6 2569   0.814   0.549   2.384
  226DMSO    O1 2570   1.055   0.607   2.282
  227DMSO    C1 2571   2.919   2.762   0.573
  227DMSO    H1 2572   2.984   2.676   0.586
  227DMSO    H2 2573   2.925   2.798   0.470
  227DMSO    H3 2574   2.946   2.842   0.642
  227DMSO    S1 2575   2.750   2.712   0.604
  227DMSO    C2 2576   2.777   2.662   0.773
  227DMSO    H4 2577   2.681   2.636   0.815
  227DMSO    H5 2578   2.843   2.575   0.773
  227DMSO    H6 2579   2.821   2.745   0.828
  227DMSO    O1 2580   2.738   2.582   0.531
  228DMSO    C1 2581   2.411   1.969   0.279
  228DMSO    H1 2582   2.303   1.984   0.292
  228DMSO    H2 2583   2.467   2.008   0.364
  228DMSO    H3 2584   2.444   2.016   0.186
  228DMSO    S1 2585   2.441   1.794   0.267
  228DMSO    C2 2586   2.611   1.807   0.213
  228DMSO    H4 2587   2.670   1.860   0.288
  228DMSO    H5 2588   2.651   1.706   0.200
  228DMSO    H6 2589   2.613   1.860   0.118
  228DMSO    O1 2590   2.367   1.756   0.144
  229DMSO    C1 2591   0.997   4.266   2.061
  229DMSO    H1 2592   0.988   4.167   2.106
  229DMSO    H2 2593   0.995   4.342   2.139
  229DMSO    H3 2594   0.916   4.282   1.990
  229DMSO    S1 2595   1.153   4.274   1.975
  229DMSO    C2 2596   1.121   4.133   1.870
  229DMSO    H4 2597   1.212   4.111   1.814
  229DMSO    H5 2598   1.090   4.049   1.932
  229DMSO    H6 2599   1.041   4.161   1.800
  229DMSO    O1 2600   1.253   4.223   2.074
  230DMSO    C1 2601   1.596   2.611   1.893
  230DMSO    H1 2602   1.520   2.609   1.815
  230DMSO    H2 2603   1.563   2.553   1.979
  230DMSO    H3 2604   1.615   2.714   1.923
  230DMSO    S1 2605   1.747   2.540   1.829
  230DMSO    C2 2606   1.684   2.374   1.811
  230DMSO    H4 2607   1.766   2.308   1.782
  230DMSO    H5 2608   1.644   2.340   1.907
  230DMSO    H6 2609   1.606   2.372   1.735
  230DMSO    O1 2610   1.836   2.534   1.949
  231DMSO    C1 2611   3.699   4.584   1.834
  231DMSO    H1 2612   3.604   4.544   1.868
  231DMSO    H2 2613   3.687   4.688   1.804
  231DMSO    H3 2614   3.738   4.526   1.750
  231DMSO    S1 2615   3.816   4.580   1.969
  231DMSO    C2 2616   3.957   4.623   1.869
  231DMSO    H4 2617   4.044   4.638   1.933
  231DMSO    H5 2618   3.976   4.543   1.798
  231DMSO    H6 2619   3.935   4.716   1.816
  231DMSO    O1 2620   3.833   4.435   1.999
  232DMSO    C1 2621   4.802   0.044   3.479
  232DMSO    H1 2622   4.896   0.057   3.425
  232DMSO    H2 2623   4.821   0.003   3.578
  232DMSO    H3 2624   4.735   6.139   3.424
  232DMSO    S1 2625   4.723   0.203   3.495
  232DMSO    C2 2626   4.852   0.272   3.597
  232DMSO    H4 2627   4.879   0.201   3.675
  232DMSO    H5 2628   4.939   0.295   3.534
  232DMSO    H6 2629   4.815   0.363   3.643
  232DMSO    O1 2630   4.613   0.180   3.592
  233DMSO    C1 2631   1.176   0.327   3.041
  233DMSO    H1 2632   1.103   0.249   3.059
  233DMSO    H2 2633   1.269   0.307   3.095
  233DMSO    H3 2634   1.136   0.424   3.070
  233DMSO    S1 2635   1.215   0.331   2.867
  233DMSO    C2 2636   1.045   0.342   2.813
  233DMSO    H4 2637   1.044   0.342   2.704
  233DMSO    H5 2638   0.991   0.256   2.851
  233DMSO    H6 2639   1.004   0.435   2.850
  233DMSO    O1 2640   1.251   0.190   2.836
  234DMSO    C1 2641   0.504   0.267   4.238
  234DMSO    H1 2642   0.456   0.255   4.141
  234DMSO    H2 2643   0.439   0.228   4.316
  234DMSO    H3 2644   0.526   0.372   4.255
  234DMSO    S1 2645   0.656   0.173   4.238
  234DMSO    C2 2646   0.712   0.230   4.397
  234DMSO    H4 2647   0.642   0.197   4.474
  234DMSO    H5 2648   0.812   0.190   4.416
  234DMSO    H6 2649   0.718   0.339   4.395
  234DMSO    O1 2650   0.745   0.247   4.143
  235DMSO    C1 2651   3.491   4.411   1.563
  235DMSO    H1 2652   3.546   4.499   1.531
  235DMSO    H2 2653   3.460   4.422   1.667
  235DMSO    H3 2654   3.550   4.320   1.551
  235DMSO    S1 2655   3.343   4.397   1.464
  235DMSO    C2 2656   3.422   4.412   1.304
  235DMSO    H4 2657   3.489   4.327   1.289
  235DMSO    H5 2658   3.345   4.413   1.227
  235DMSO    H6 2659   3.479   4.506   1.302
  235DMSO    O1 2660   3.279   4.529   1.484
  236DMSO    C1 2661   2.238   4.381   4.135
  236DMSO    H1 2662   2.150   4.381   4.072
  236DMSO    H2 2663   2.245   4.478   4.185
  236DMSO    H3 2664   2.330   4.365   4.077
  236DMSO    S1 2665   2.222   4.254   4.261
  236DMSO    C2 2666   2.378   4.294   4.336
  236DMSO    H4 2667   2.461   4.289   4.265
  236DMSO    H5 2668   2.371   4.396   4.375
  236DMSO    H6 2669   2.397   4.229   4.421
  236DMSO    O1 2670   2.245   4.121   4.192
  237DMSO    C1 2671   1.125   0.459   4.255
  237DMSO    H1 2672   1.210   0.423   4.198
  237DMSO    H2 2673   1.033   0.442   4.199
  237DMSO    H3 2674   1.137   0.565   4.279
  237DMSO    S1 2675   1.113   0.369   4.408
  237DMSO    C2 2676   1.084   0.211   4.329
  237DMSO    H4 2677   0.993   0.219   4.268
  237DMSO    H5 2678   1.170   0.187   4.266
  237DMSO    H6 2679   1.071   0.136   4.407
  237DMSO    O1 2680   0.979   0.408   4.459
  238DMSO    C1 2681   3.841   1.030   2.130
  238DMSO    H1 2682   3.946   1.011   2.106
  238DMSO    H2 2683   3.834   1.081   2.226
  238DMSO    H3 2684   3.786   0.936   2.133
  238DMSO    S1 2685   3.772   1.135   2.003
  238DMSO    C2 2686   3.819   1.033   1.864
  238DMSO    H4 2687   3.922   1.000   1.876
  238DMSO    H5 2688   3.752   0.947   1.861
  238DMSO    H6 2689   3.808   1.093   1.773
  238DMSO    O1 2690   3.867   1.251   1.997
  239DMSO    C1 2691   1.346   3.286   2.958
  239DMSO    H1 2692   1.245   3.321   2.934
  239DMSO    H2 2693   1.412   3.373   2.956
  239DMSO    H3 2694   1.377   3.214   2.882
  239DMSO    S1 2695   1.344   3.211   3.121
  239DMSO    C2 2696   1.299   3.363   3.204
  239DMSO    H4 2697   1.195   3.386   3.179
  239DMSO    H5 2698   1.307   3.352   3.312
  239DMSO    H6 2699   1.362   3.446   3.170
  239DMSO    O1 2700   1.488   3.182   3.156
  240DMSO    C1 2701   1.121   3.471   0.399
  240DMSO    H1 2702   1.051   3.507   0.476
  240DMSO    H2 2703   1.124   3.362   0.399
  240DMSO    H3 2704   1.220   3.513   0.416
  240DMSO    S1 2705   1.063   3.527   0.240
  240DMSO    C2 2706   0.912   3.431   0.244
  240DMSO    H4 2707   0.855   3.458   0.333
  240DMSO    H5 2708   0.856   3.454   0.154
  240DMSO    H6 2709   0.938   3.326   0.248
  240DMSO    O1 2710   1.150   3.455   0.143
  241DMSO    C1 2711   0.304   4.650   1.542
  241DMSO    H1 2712   0.261   4.645   1.442
  241DMSO    H2 2713   0.282   4.747   1.587
  241DMSO    H3 2714   0.412   4.634   1.536
  241DMSO    S1 2715   0.232   4.523   1.643
  241DMSO    C2 2716   0.067   4.592   1.642
  241DMSO    H4 2717   0.005   4.537   1.712
  241DMSO    H5 2718   0.072   4.696   1.674
  241DMSO    H6 2719   0.027   4.586   1.541
  241DMSO    O1 2720   0.283   4.551   1.781
  242DMSO    C1 2721   0.911   2.699   0.040
  242DMSO    H1 2722   0.967   2.612   0.006
  242DMSO    H2 2723   0.893   2.768   6.264
  242DMSO    H3 2724   0.964   2.750   0.120
  242DMSO    S1 2725   0.753   2.643   0.101
  242DMSO    C2 2726   0.820   2.535   0.227
  242DMSO    H4 2727   0.890   2.466   0.179
  242DMSO    H5 2728   0.871   2.595   0.303
  242DMSO    H6 2729   0.737   2.480   0.271
  242DMSO    O1 2730   0.706   2.549   6.301
  243DMSO    C1 2731   2.549   3.028   1.677
  243DMSO    H1 2732   2.611   2.962   1.738
  243DMSO    H2 2733   2.445   3.000   1.687
  243DMSO    H3 2734   2.580   3.023   1.572
  243DMSO    S1 2735   2.570   3.196   1.735
  243DMSO    C2 2736   2.748   3.200   1.711
  243DMSO    H4 2737   2.768   3.186   1.605
  243DMSO    H5 2738   2.785   3.298   1.742
  243DMSO    H6 2739   2.794   3.121   1.770
  243DMSO    O1 2740   2.554   3.188   1.884
  244DMSO    C1 2741   1.748   1.979   3.880
  244DMSO    H1 2742   1.705   1.886   3.916
  244DMSO    H2 2743   1.823   2.015   3.951
  244DMSO    H3 2744   1.669   2.052   3.866
  244DMSO    S1 2745   1.826   1.947   3.722
  244DMSO    C2 2746   1.955   1.841   3.785
  244DMSO    H4 2747   1.998   1.887   3.874
  244DMSO    H5 2748   1.910   1.744   3.809
  244DMSO    H6 2749   2.030   1.830   3.707
  244DMSO    O1 2750   1.900   2.073   3.690
  245DMSO    C1 2751   3.276   0.837   0.107
  245DMSO    H1 2752   3.344   0.756   0.081
  245DMSO    H2 2753   3.187   0.827   0.044
  245DMSO    H3 2754   3.323   0.934   0.090
  245DMSO    S1 2755   3.226   0.820   0.278
  245DMSO    C2 2756   3.391   0.827   0.346
  245DMSO    H4 2757   3.431   0.928   0.335
  245DMSO    H5 2758   3.386   0.801   0.452
  245DMSO    H6 2759   3.454   0.755   0.294
  245DMSO    O1 2760   3.189   0.676   0.289
  246DMSO    C1 2761   4.450   0.009   3.325
  246DMSO    H1 2762   4.480   0.038   3.425
  246DMSO    H2 2763   4.367   6.100   3.330
  246DMSO    H3 2764   4.535   6.128   3.271
  246DMSO    S1 2765   4.395   0.156   3.239
  246DMSO    C2 2766   4.375   0.078   3.079
  246DMSO    H4 2767   4.467   0.027   3.053
  246DMSO    H5 2768   4.291   0.010   3.083
  246DMSO    H6 2769   4.355   0.157   3.007
  246DMSO    O1 2770   4.520   0.235   3.221
  247DMSO    C1 2771   1.454   2.340   4.258
  247DMSO    H1 2772   1.419   2.442   4.272
  247DMSO    H2 2773   1.380   2.282   4.202
  247DMSO    H3 2774   1.473   2.293   4.354
  247DMSO    S1 2775   1.606   2.344   4.164
  247DMSO    C2 2776   1.645   2.171   4.186
  247DMSO    H4 2777   1.644   2.149   4.293
  247DMSO    H5 2778   1.570   2.110   4.135
  247DMSO    H6 2779   1.745   2.151   4.146
  247DMSO    O1 2780   1.703   2.414   4.253
  248DMSO    C1 2781   4.658   4.809   3.887
  248DMSO    H1 2782   4.700   4.855   3.797
  248DMSO    H2 2783   4.603   4.719   3.861
  248DMSO    H3 2784   4.591   4.881   3.934
  248DMSO    S1 2785   4.789   4.768   4.001
  248DMSO    C2 2786   4.871   4.653   3.893
  248DMSO    H4 2787   4.949   4.603   3.951
  248DMSO    H5 2788   4.797   4.581   3.858
  248DMSO    H6 2789   4.916   4.707   3.810
  248DMSO    O1 2790   4.722   4.679   4.100
  249DMSO    C1 2791   0.452   4.766   2.205
  249DMSO    H1 2792   0.502   4.713   2.124
  249DMSO    H2 2793   0.400   4.855   2.168
  249DMSO    H3 2794   0.524   4.796   2.281
  249DMSO    S1 2795   0.333   4.655   2.280
  249DMSO    C2 2796   0.282   4.768   2.409
  249DMSO    H4 2797   0.212   4.716   2.474
  249DMSO    H5 2798   0.370   4.799   2.465
  249DMSO    H6 2799   0.234   4.855   2.364
  249DMSO    O1 2800   0.419   4.557   2.352
  250DMSO    C1 2801   3.846   0.505   0.156
  250DMSO    H1 2802   3.873   0.399   0.157
  250DMSO    H2 2803   3.758   0.518   0.093
  250DMSO    H3 2804   3.930   0.563   0.119
  250DMSO    S1 2805   3.807   0.553   0.323
  250DMSO    C2 2806   3.791   0.728   0.290
  250DMSO    H4 2807   3.704   0.745   0.227
  250DMSO    H5 2808   3.781   0.780   0.385
  250DMSO    H6 2809   3.882   0.763   0.240
  250DMSO    O1 2810   3.938   0.543   0.394
  251DMSO    C1 2811   2.143   3.722   0.211
  251DMSO    H1 2812   2.162   3.629   0.264
  251DMSO    H2 2813   2.160   3.808   0.276
  251DMSO    H3 2814   2.040   3.722   0.173
  251DMSO    S1 2815   2.255   3.731   0.073
  251DMSO    C2 2816   2.179   3.871   6.298
  251DMSO    H4 2817   2.230   3.885   6.202
  251DMSO    H5 2818   2.074   3.848   6.281
  251DMSO    H6 2819   2.192   3.959   0.055
  251DMSO    O1 2820   2.213   3.616   6.295
  252DMSO    C1 2821   0.579   2.551   1.922
  252DMSO    H1 2822   0.602   2.616   1.837
  252DMSO    H2 2823   0.647   2.467   1.923
  252DMSO    H3 2824   0.475   2.517   1.915
  252DMSO    S1 2825   0.598   2.647   2.071
  252DMSO    C2 2826   0.535   2.522   2.182
  252DMSO    H4 2827   0.520   2.567   2.280
  252DMSO    H5 2828   0.439   2.487   2.143
  252DMSO    H6 2829   0.606   2.440   2.189
  252DMSO    O1 2830   0.488   2.747   2.065
  253DMSO    C1 2831   4.394   1.555   2.328
  253DMSO    H1 2832   4.404   1.454   2.291
  253DMSO    H2 2833   4.482   1.582   2.388
  253DMSO    H3 2834   4.304   1.565   2.389
  253DMSO    S1 2835   4.384   1.666   2.189
  253DMSO    C2 2836   4.540   1.620   2.118
  253DMSO    H4 2837   4.617   1.614   2.195
  253DMSO    H5 2838   4.530   1.522   2.070
  253DMSO    H6 2839   4.569   1.694   2.043
  253DMSO    O1 2840   4.407   1.801   2.247
  254DMSO    C1 2841   0.574   6.133   4.777
  254DMSO    H1 2842   0.557   6.089   4.876
  254DMSO    H2 2843   0.579   6.056   4.700
  254DMSO    H3 2844   0.664   0.031   4.777
  254DMSO    S1 2845   0.437   0.079   4.738
  254DMSO    C2 2846   0.313   6.113   4.744
  254DMSO    H4 2847   0.340   6.033   4.675
  254DMSO    H5 2848   0.305   6.074   4.846
  254DMSO    H6 2849   0.217   6.155   4.712
  254DMSO    O1 2850   0.454   0.104   4.593
  255DMSO    C1 2851   2.233   0.132   2.742
  255DMSO    H1 2852   2.284   0.131   2.838
  255DMSO    H2 2853   2.265   0.219   2.685
  255DMSO    H3 2854   2.125   0.133   2.756
  255DMSO    S1 2855   2.279   6.146   2.653
  255DMSO    C2 2856   2.168   0.013   2.515
  255DMSO    H4 2857   2.068   0.030   2.555
  255DMSO    H5 2858   2.201   0.100   2.459
  255DMSO    H6 2859   2.168   6.086   2.452
  255DMSO    O1 2860   2.212   6.037   2.729
  256DMSO    C1 2861   3.361   0.654   3.744
  256DMSO    H1 2862   3.292   0.569   3.746
  256DMSO    H2 2863   3.447   0.633   3.808
  256DMSO    H3 2864   3.310   0.744   3.776
  256DMSO    S1 2865   3.418   0.676   3.577
  256DMSO    C2 2866   3.500   0.517   3.568
  256DMSO    H4 2867   3.576   0.512   3.646
  256DMSO    H5 2868   3.427   0.438   3.582
  256DMSO    H6 2869   3.547   0.507   3.470
  256DMSO    O1 2870   3.530   0.774   3.592
  257DMSO    C1 2871   3.848   1.709   1.419
  257DMSO    H1 2872   3.827   1.728   1.313
  257DMSO    H2 2873   3.877   1.605   1.433
  257DMSO    H3 2874   3.760   1.733   1.479
  257DMSO    S1 2875   3.984   1.813   1.468
  257DMSO    C2 2876   4.103   1.733   1.362
  257DMSO    H4 2877   4.103   1.626   1.382
  257DMSO    H5 2878   4.075   1.752   1.258
  257DMSO    H6 2879   4.202   1.775   1.381
  257DMSO    O1 2880   4.019   1.767   1.605
  258DMSO    C1 2881   1.508   1.230   4.319
  258DMSO    H1 2882   1.533   1.304   4.396
  258DMSO    H2 2883   1.482   1.135   4.367
  258DMSO    H3 2884   1.593   1.214   4.252
  258DMSO    S1 2885   1.371   1.289   4.221
  258DMSO    C2 2886   1.244   1.244   4.338
  258DMSO    H4 2887   1.147   1.257   4.290
  258DMSO    H5 2888   1.256   1.139   4.366
  258DMSO    H6 2889   1.251   1.307   4.426
  258DMSO    O1 2890   1.357   1.188   4.113
  259DMSO    C1 2891   2.452   0.661   3.354
  259DMSO    H1 2892   2.358   0.663   3.299
  259DMSO    H2 2893   2.514   0.745   3.323
  259DMSO    H3 2894   2.505   0.567   3.337
  259DMSO    S1 2895   2.419   0.677   3.529
  259DMSO    C2 2896   2.305   0.539   3.540
  259DMSO    H4 2897   2.232   0.547   3.460
  259DMSO    H5 2898   2.361   0.446   3.533
  259DMSO    H6 2899   2.254   0.544   3.636
  259DMSO    O1 2900   2.332   0.798   3.538
  260DMSO    C1 2901   2.413   2.637   0.407
  260DMSO    H1 2902   2.391   2.679   0.309
  260DMSO    H2 2903   2.520   2.620   0.417
  260DMSO    H3 2904   2.357   2.544   0.420
  260DMSO    S1 2905   2.362   2.753   0.533
  260DMSO    C2 2906   2.192   2.762   0.478
  260DMSO    H4 2907   2.146   2.664   0.490
  260DMSO    H5 2908   2.140   2.837   0.538
  260DMSO    H6 2909   2.191   2.792   0.373
  260DMSO    O1 2910   2.420   2.883   0.486
  261DMSO    C1 2911   2.693   3.057   0.404
  261DMSO    H1 2912   2.739   3.151   0.434
  261DMSO    H2 2913   2.585   3.070   0.395
  261DMSO    H3 2914   2.714   2.980   0.478
  261DMSO    S1 2915   2.760   3.005   0.247
  261DMSO    C2 2916   2.662   2.856   0.236
  261DMSO    H4 2917   2.694   2.788   0.315
  261DMSO    H5 2918   2.557   2.881   0.248
  261DMSO    H6 2919   2.679   2.811   0.138
  261DMSO    O1 2920   2.897   2.955   0.280
  262DMSO    C1 2921   2.865   1.157   4.402
  262DMSO    H1 2922   2.782   1.210   4.448
  262DMSO    H2 2923   2.932   1.115   4.476
  262DMSO    H3 2924   2.920   1.225   4.336
  262DMSO    S1 2925   2.801   1.024   4.302
  262DMSO    C2 2926   2.741   0.927   4.440
  262DMSO    H4 2927   2.703   0.832   4.402
  262DMSO    H5 2928   2.823   0.910   4.509
  262DMSO    H6 2929   2.660   0.982   4.489
  262DMSO    O1 2930   2.923   0.951   4.259
  263DMSO    C1 2931   0.903   4.656   4.200
  263DMSO    H1 2932   0.814   4.711   4.170
  263DMSO    H2 2933   0.947   4.610   4.112
  263DMSO    H3 2934   0.879   4.578   4.273
  263DMSO    S1 2935   1.022   4.768   4.271
  263DMSO    C2 2936   1.038   4.870   4.126
  263DMSO    H4 2937   0.943   4.921   4.107
  263DMSO    H5 2938   1.117   4.945   4.145
  263DMSO    H6 2939   1.066   4.808   4.041
  263DMSO    O1 2940   1.147   4.687   4.273
  264DMSO    C1 2941   4.463   4.403   1.348
  264DMSO    H1 2942   4.445   4.497   1.296
  264DMSO    H2 2943   4.372   4.371   1.399
  264DMSO    H3 2944   4.544   4.416   1.420
  264DMSO    S1 2945   4.511   4.277   1.231
  264DMSO    C2 2946   4.361   4.289   1.134
  264DMSO    H4 2947   4.359   4.205   1.065
  264DMSO    H5 2948   4.275   4.283   1.201
  264DMSO    H6 2949   4.361   4.383   1.079
  264DMSO    O1 2950   4.494   4.149   1.305
  265DMSO    C1 2951   2.703   4.211   0.777
  265DMSO    H1 2952   2.671   4.297   0.718
  265DMSO    H2 2953   2.617   4.149   0.804
  265DMSO    H3 2954   2.754   4.243   0.868
  265DMSO    S1 2955   2.816   4.112   0.680
  265DMSO    C2 2956   2.699   4.074   0.551
  265DMSO    H4 2957   2.743   3.997   0.487
  265DMSO    H5 2958   2.607   4.036   0.596
  265DMSO    H6 2959   2.680   4.164   0.492
  265DMSO    O1 2960   2.825   3.984   0.757
  266DMSO    C1 2961   1.639   2.249   3.640
  266DMSO    H1 2962   1.571   2.165   3.622
  266DMSO    H2 2963   1.695   2.269   3.549
  266DMSO    H3 2964   1.706   2.226   3.722
  266DMSO    S1 2965   1.543   2.393   3.681
  266DMSO    C2 2966   1.433   2.306   3.792
  266DMSO    H4 2967   1.388   2.221   3.740
  266DMSO    H5 2968   1.490   2.272   3.879
  266DMSO    H6 2969   1.355   2.374   3.825
  266DMSO    O1 2970   1.464   2.415   3.556
  267DMSO    C1 2971   0.476   4.226   3.277
  267DMSO    H1 2972   0.511   4.325   3.249
  267DMSO    H2 2973   0.380   4.203   3.231
  267DMSO    H3 2974   0.468   4.220   3.386
  267DMSO    S1 2975   0.597   4.107   3.222
  267DMSO    C2 2976   0.563   4.130   3.047
  267DMSO    H4 2977   0.569   4.236   3.022
  267DMSO    H5 2978   0.638   4.077   2.990
  267DMSO    H6 2979   0.464   4.090   3.025
  267DMSO    O1 2980   0.534   3.975   3.253
  268DMSO    C1 2981   4.802   0.860   0.286
  268DMSO    H1 2982   4.837   0.884   0.386
  268DMSO    H2 2983   4.734   0.774   0.290
  268DMSO    H3 2984   4.886   0.839   0.220
  268DMSO    S1 2985   4.709   0.999   0.223
  268DMSO    C2 2986   4.840   1.119   0.241
  268DMSO    H4 2987   4.881   1.111   0.343
  268DMSO    H5 2988   4.918   1.099   0.168
  268DMSO    H6 2989   4.798   1.218   0.225
  268DMSO    O1 2990   4.616   1.034   0.333
  269DMSO    C1 2991   4.896   1.792   3.934
  269DMSO    H1 2992   4.906   1.683   3.932
  269DMSO    H2 2993   4.957   1.838   3.857
  269DMSO    H3 2994   4.924   1.827   4.033
  269DMSO    S1 2995   4.724   1.831   3.905
  269DMSO    C2 2996   4.740   2.009   3.919
  269DMSO    H4 2997   4.800   2.047   3.837
  269DMSO    H5 2998   4.640   2.052   3.917
  269DMSO    H6 2999   4.788   2.032   4.015
  269DMSO    O1 3000   4.658   1.794   4.033
  270DMSO    C1 3001   1.466   0.972   3.740
  270DMSO    H1 3002   1.373   1.003   3.693
  270DMSO    H2 3003   1.483   1.026   3.833
  270DMSO    H3 3004   1.550   0.986   3.672
  270DMSO    S1 3005   1.455   0.797   3.776
  270DMSO    C2 3006   1.329   0.816   3.901
  270DMSO    H4 3007   1.238   0.854   3.853
  270DMSO    H5 3008   1.311   0.719   3.947
  270DMSO    H6 3009   1.364   0.887   3.976
  270DMSO    O1 3010   1.578   0.769   3.857
  271DMSO    C1 3011   3.664   0.138   1.522
  271DMSO    H1 3012   3.578   0.114   1.459
  271DMSO    H2 3013   3.670   0.071   1.608
  271DMSO    H3 3014   3.658   0.241   1.556
  271DMSO    S1 3015   3.813   0.121   1.425
  271DMSO    C2 3016   3.804   6.106   1.405
  271DMSO    H4 3017   3.719   6.082   1.341
  271DMSO    H5 3018   3.897   6.072   1.360
  271DMSO    H6 3019   3.793   6.060   1.504
  271DMSO    O1 3020   3.921   0.140   1.525
  272DMSO    C1 3021   2.416   1.097   4.381
  272DMSO    H1 3022   2.432   1.004   4.436
  272DMSO    H2 3023   2.319   1.095   4.331
  272DMSO    H3 3024   2.497   1.112   4.309
  272DMSO    S1 3025   2.416   1.231   4.497
  272DMSO    C2 3026   2.399   1.360   4.375
  272DMSO    H4 3027   2.308   1.343   4.318
  272DMSO    H5 3028   2.392   1.456   4.425
  272DMSO    H6 3029   2.486   1.357   4.310
  272DMSO    O1 3030   2.558   1.243   4.540
  273DMSO    C1 3031   0.191   1.608   2.087
  273DMSO    H1 3032   0.170   1.578   2.190
  273DMSO    H2 3033   0.263   1.689   2.086
  273DMSO    H3 3034   0.099   1.638   2.036
  273DMSO    S1 3035   0.261   1.469   2.000
  273DMSO    C2 3036   0.126   1.357   2.038
  273DMSO    H4 3037   0.157   1.256   2.011
  273DMSO    H5 3038   0.107   1.362   2.145
  273DMSO    H6 3039   0.037   1.387   1.982
  273DMSO    O1 3040   0.370   1.423   2.090
  274DMSO    C1 3041   2.133   4.695   4.902
  274DMSO    H1 3042   2.142   4.596   4.947
  274DMSO    H2 3043   2.215   4.759   4.935
  274DMSO    H3 3044   2.038   4.740   4.931
  274DMSO    S1 3045   2.136   4.682   4.724
  274DMSO    C2 3046   2.310   4.642   4.711
  274DMSO    H4 3047   2.327   4.544   4.755
  274DMSO    H5 3048   2.336   4.641   4.605
  274DMSO    H6 3049   2.367   4.718   4.763
  274DMSO    O1 3050   2.132   4.823   4.677
  275DMSO    C1 3051   0.266   2.034   2.335
  275DMSO    H1 3052   0.202   2.095   2.270
  275DMSO    H2 3053   0.213   1.943   2.363
  275DMSO    H3 3054   0.298   2.088   2.424
  275DMSO    S1 3055   0.411   1.985   2.242
  275DMSO    C2 3056   0.458   2.149   2.189
  275DMSO    H4 3057   0.493   2.207   2.275
  275DMSO    H5 3058   0.538   2.139   2.116
  275DMSO    H6 3059   0.372   2.198   2.142
  275DMSO    O1 3060   0.355   1.923   2.119
  276DMSO    C1 3061   3.702   0.741   0.812
  276DMSO    H1 3062   3.722   0.676   0.727
  276DMSO    H2 3063   3.751   0.837   0.798
  276DMSO    H3 3064   3.737   0.695   0.905
  276DMSO    S1 3065   3.526   0.767   0.823
  276DMSO    C2 3066   3.481   0.596   0.848
  276DMSO    H4 3067   3.520   0.537   0.765
  276DMSO    H5 3068   3.523   0.562   0.943
  276DMSO    H6 3069   3.372   0.588   0.851
  276DMSO    O1 3070   3.487   0.792   0.682
  277DMSO    C1 3071   0.662   3.858   2.453
  277DMSO    H1 3072   0.722   3.777   2.411
  277DMSO    H2 3073   0.563   3.857   2.407
  277DMSO    H3 3074   0.710   3.954   2.436
  277DMSO    S1 3075   0.646   3.831   2.628
  277DMSO    C2 3076   0.574   3.990   2.665
  277DMSO    H4 3077   0.576   4.006   2.772
  277DMSO    H5 3078   0.631   4.067   2.615
  277DMSO    H6 3079   0.471   3.991   2.629
  277DMSO    O1 3080   0.786   3.842   2.678
  278DMSO    C1 3081   1.770   4.872   3.754
  278DMSO    H1 3082   1.816   4.815   3.835
  278DMSO    H2 3083   1.842   4.900   3.677
  278DMSO    H3 3084   1.723   4.962   3.795
  278DMSO    S1 3085   1.639   4.774   3.683
  278DMSO    C2 3086   1.742   4.667   3.585
  278DMSO    H4 3087   1.800   4.728   3.516
  278DMSO    H5 3088   1.806   4.607   3.649
  278DMSO    H6 3089   1.674   4.603   3.527
  278DMSO    O1 3090   1.582   4.868   3.582
  279DMSO    C1 3091   1.430   4.788   4.180
  279DMSO    H1 3092   1.386   4.698   4.137
  279DMSO    H2 3093   1.490   4.764   4.267
  279DMSO    H3 3094   1.350   4.857   4.208
  279DMSO    S1 3095   1.534   4.869   4.059
  279DMSO    C2 3096   1.412   4.864   3.928
  279DMSO    H4 3097   1.323   4.917   3.962
  279DMSO    H5 3098   1.453   4.916   3.841
  279DMSO    H6 3099   1.389   4.760   3.904
  279DMSO    O1 3100   1.633   4.764   4.021
  280DMSO    C1 3101   0.108   2.714   2.328
  280DMSO    H1 3102   0.150   2.615   2.341
  280DMSO    H2 3103   0.056   2.747   2.418
  280DMSO    H3 3104   0.040   2.717   2.243
  280DMSO    S1 3105   0.241   2.830   2.294
  280DMSO    C2 3106   0.315   2.819   2.457
  280DMSO    H4 3107   0.394   2.894   2.463
  280DMSO    H5 3108   0.239   2.842   2.531
  280DMSO    H6 3109   0.356   2.719   2.471
  280DMSO    O1 3110   0.170   2.961   2.296
  281DMSO    C1 3111   4.631   0.060   4.797
  281DMSO    H1 3112   4.564   6.146   4.757
  281DMSO    H2 3113   4.678   0.026   4.889
  281DMSO    H3 3114   4.577   0.153   4.814
  281DMSO    S1 3115   4.758   0.091   4.674
  281DMSO    C2 3116   4.852   0.208   4.772
  281DMSO    H4 3117   4.786   0.290   4.799
  281DMSO    H5 3118   4.889   0.159   4.863
  281DMSO    H6 3119   4.935   0.245   4.712
  281DMSO    O1 3120   4.690   0.180   4.576
  282DMSO    C1 3121   1.520   4.344   2.784
  282DMSO    H1 3122   1.458   4.388   2.705
  282DMSO    H2 3123   1.460   4.328   2.873
  282DMSO    H3 3124   1.604   4.409   2.805
  282DMSO    S1 3125   1.583   4.187   2.724
  282DMSO    C2 3126   1.430   4.099   2.747
  282DMSO    H4 3127   1.351   4.148   2.689
  282DMSO    H5 3128   1.442   3.997   2.710
  282DMSO    H6 3129   1.406   4.098   2.853
  282DMSO    O1 3130   1.670   4.136   2.835
  283DMSO    C1 3131   3.239   0.103   2.190
  283DMSO    H1 3132   3.206   0.068   2.093
  283DMSO    H2 3133   3.211   0.032   2.268
  283DMSO    H3 3134   3.196   0.201   2.213
  283DMSO    S1 3135   3.417   0.122   2.190
  283DMSO    C2 3136   3.453   6.111   2.165
  283DMSO    H4 3137   3.561   6.099   2.174
  283DMSO    H5 3138   3.402   6.052   2.241
  283DMSO    H6 3139   3.423   6.082   2.064
  283DMSO    O1 3140   3.448   0.142   2.334
  284DMSO    C1 3141   0.587   4.299   4.077
  284DMSO    H1 3142   0.540   4.397   4.077
  284DMSO    H2 3143   0.582   4.254   3.977
  284DMSO    H3 3144   0.537   4.235   4.150
  284DMSO    S1 3145   0.757   4.317   4.124
  284DMSO    C2 3146   0.789   4.141   4.131
  284DMSO    H4 3147   0.783   4.100   4.030
  284DMSO    H5 3148   0.887   4.126   4.175
  284DMSO    H6 3149   0.713   4.095   4.194
  284DMSO    O1 3150   0.751   4.358   4.267
  285DMSO    C1 3151   1.756   0.896   4.087
  285DMSO    H1 3152   1.763   0.920   4.193
  285DMSO    H2 3153   1.656   0.915   4.049
  285DMSO    H3 3154   1.784   0.792   4.068
  285DMSO    S1 3155   1.868   1.001   3.996
  285DMSO    C2 3156   2.011   0.962   4.097
  285DMSO    H4 3157   2.039   0.859   4.076
  285DMSO    H5 3158   2.091   1.030   4.070
  285DMSO    H6 3159   1.985   0.974   4.203
  285DMSO    O1 3160   1.831   1.140   4.037
  286DMSO    C1 3161   0.751   3.343   3.582
  286DMSO    H1 3162   0.769   3.349   3.690
  286DMSO    H2 3163   0.677   3.417   3.553
  286DMSO    H3 3164   0.716   3.243   3.556
  286DMSO    S1 3165   0.906   3.375   3.499
  286DMSO    C2 3166   0.844   3.335   3.336
  286DMSO    H4 3167   0.802   3.234   3.338
  286DMSO    H5 3168   0.767   3.408   3.311
  286DMSO    H6 3169   0.926   3.342   3.266
  286DMSO    O1 3170   0.990   3.256   3.532
  287DMSO    C1 3171   1.949   4.536   2.771
  287DMSO    H1 3172   2.002   4.562   2.862
  287DMSO    H2 3173   1.925   4.430   2.769
  287DMSO    H3 3174   2.008   4.565   2.684
  287DMSO    S1 3175   1.794   4.624   2.770
  287DMSO    C2 3176   1.862   4.786   2.739
  287DMSO    H4 3177   1.905   4.825   2.831
  287DMSO    H5 3178   1.937   4.780   2.660
  287DMSO    H6 3179   1.781   4.851   2.706
  287DMSO    O1 3180   1.762   4.623   2.915
  288DMSO    C1 3181   0.431   1.366   2.786
  288DMSO    H1 3182   0.465   1.420   2.698
  288DMSO    H2 3183   0.435   1.259   2.766
  288DMSO    H3 3184   0.330   1.396   2.811
  288DMSO    S1 3185   0.539   1.404   2.922
  288DMSO    C2 3186   0.439   1.324   3.045
  288DMSO    H4 3187   0.338   1.365   3.044
  288DMSO    H5 3188   0.437   1.217   3.024
  288DMSO    H6 3189   0.485   1.341   3.142
  288DMSO    O1 3190   0.514   1.550   2.941
  289DMSO    C1 3191   0.312   4.796   3.357
  289DMSO    H1 3192   0.309   4.745   3.453
  289DMSO    H2 3193   0.413   4.829   3.334
  289DMSO    H3 3194   0.245   4.883   3.359
  289DMSO    S1 3195   0.255   4.688   3.228
  289DMSO    C2 3196   0.389   4.572   3.238
  289DMSO    H4 3197   0.385   4.507   3.151
  289DMSO    H5 3198   0.483   4.626   3.239
  289DMSO    H6 3199   0.378   4.513   3.329
  289DMSO    O1 3200   0.284   4.763   3.103
  290DMSO    C1 3201   4.207   1.057   4.821
  290DMSO    H1 3202   4.185   1.071   4.716
  290DMSO    H2 3203   4.118   1.026   4.875
  290DMSO    H3 3204   4.249   1.148   4.864
  290DMSO    S1 3205   4.327   0.925   4.838
  290DMSO    C2 3206   4.354   0.950   5.012
  290DMSO    H4 3207   4.422   0.873   5.048
  290DMSO    H5 3208   4.398   1.049   5.028
  290DMSO    H6 3209   4.258   0.942   5.063
  290DMSO    O1 3210   4.450   0.980   4.774
  291DMSO    C1 3211   2.299   2.446   3.155
  291DMSO    H1 3212   2.209   2.386   3.165
  291DMSO    H2 3213   2.358   2.442   3.247
  291DMSO    H3 3214   2.275   2.550   3.132
  291DMSO    S1 3215   2.400   2.378   3.024
  291DMSO    C2 3216   2.272   2.389   2.899
  291DMSO    H4 3217   2.187   2.329   2.933
  291DMSO    H5 3218   2.244   2.493   2.884
  291DMSO    H6 3219   2.311   2.345   2.807
  291DMSO    O1 3220   2.407   2.233   3.055
  292DMSO    C1 3221   3.778   3.354   0.827
  292DMSO    H1 3222   3.672   3.376   0.839
  292DMSO    H2 3223   3.795   3.288   0.742
  292DMSO    H3 3224   3.819   3.310   0.918
  292DMSO    S1 3225   3.862   3.509   0.797
  292DMSO    C2 3226   4.023   3.435   0.778
  292DMSO    H4 3227   4.024   3.374   0.687
  292DMSO    H5 3228   4.096   3.516   0.770
  292DMSO    H6 3229   4.044   3.374   0.865
  292DMSO    O1 3230   3.867   3.570   0.933
  293DMSO    C1 3231   2.676   1.257   0.281
  293DMSO    H1 3232   2.706   1.305   0.188
  293DMSO    H2 3233   2.692   1.149   0.274
  293DMSO    H3 3234   2.571   1.276   0.302
  293DMSO    S1 3235   2.772   1.323   0.416
  293DMSO    C2 3236   2.932   1.269   0.356
  293DMSO    H4 3237   2.925   1.163   0.331
  293DMSO    H5 3238   2.959   1.328   0.269
  293DMSO    H6 3239   3.004   1.283   0.437
  293DMSO    O1 3240   2.744   1.230   0.528
  294DMSO    C1 3241   0.512   1.760   1.852
  294DMSO    H1 3242   0.453   1.715   1.772
  294DMSO    H2 3243   0.473   1.734   1.950
  294DMSO    H3 3244   0.514   1.868   1.841
  294DMSO    S1 3245   0.681   1.702   1.840
  294DMSO    C2 3246   0.644   1.529   1.869
  294DMSO    H4 3247   0.739   1.477   1.878
  294DMSO    H5 3248   0.587   1.520   1.961
  294DMSO    H6 3249   0.588   1.490   1.785
  294DMSO    O1 3250   0.743   1.747   1.968
  295DMSO    C1 3251   4.313   4.639   3.784
  295DMSO    H1 3252   4.358   4.705   3.858
  295DMSO    H2 3253   4.205   4.636   3.797
  295DMSO    H3 3254   4.355   4.538   3.793
  295DMSO    S1 3255   4.352   4.700   3.621
  295DMSO    C2 3256   4.262   4.853   3.637
  295DMSO    H4 3257   4.162   4.833   3.676
  295DMSO    H5 3258   4.317   4.917   3.707
  295DMSO    H6 3259   4.257   4.901   3.540
  295DMSO    O1 3260   4.268   4.616   3.529
  296DMSO    C1 3261   5.999   1.025   4.630
  296DMSO    H1 3262   6.033   1.099   4.703
  296DMSO    H2 3263   5.953   1.075   4.545
  296DMSO    H3 3264   5.929   0.955   4.676
  296DMSO    S1 3265   0.058   0.935   4.570
  296DMSO    C2 3266   0.112   0.878   4.731
  296DMSO    H4 3267   0.210   0.833   4.720
  296DMSO    H5 3268   0.117   0.963   4.800
  296DMSO    H6 3269   0.042   0.803   4.769
  296DMSO    O1 3270   0.153   1.044   4.535
  297DMSO    C1 3271   1.235   2.265   0.220
  297DMSO    H1 3272   1.146   2.214   0.255
  297DMSO    H2 3273   1.322   2.200   0.229
  297DMSO    H3 3274   1.251   2.355   0.279
  297DMSO    S1 3275   1.209   2.312   0.051
  297DMSO    C2 3276   1.367   2.391   0.030
  297DMSO    H4 3277   1.446   2.316   0.033
  297DMSO    H5 3278   1.368   2.443   6.240
  297DMSO    H6 3279   1.380   2.463   0.110
  297DMSO    O1 3280   1.117   2.428   0.063
  298DMSO    C1 3281   4.611   0.515   4.150
  298DMSO    H1 3282   4.618   0.573   4.242
  298DMSO    H2 3283   4.546   0.428   4.165
  298DMSO    H3 3284   4.711   0.483   4.119
  298DMSO    S1 3285   4.541   0.617   4.021
  298DMSO    C2 3286   4.551   0.494   3.892
  298DMSO    H4 3287   4.487   0.409   3.918
  298DMSO    H5 3288   4.515   0.540   3.799
  298DMSO    H6 3289   4.654   0.462   3.880
  298DMSO    O1 3290   4.649   0.713   3.986
  299DMSO    C1 3291   2.021   3.091   0.870
  299DMSO    H1 3292   1.969   3.185   0.853
  299DMSO    H2 3293   2.128   3.104   0.861
  299DMSO    H3 3294   1.986   3.015   0.801
  299DMSO    S1 3295   1.983   3.037   1.036
  299DMSO    C2 3296   2.084   3.160   1.117
  299DMSO    H4 3297   2.045   3.258   1.090
  299DMSO    H5 3298   2.077   3.143   1.224
  299DMSO    H6 3299   2.186   3.149   1.081
  299DMSO    O1 3300   2.062   2.912   1.054
  300DMSO    C1 3301   1.513   0.449   4.517
  300DMSO    H1 3302   1.556   0.449   4.417
  300DMSO    H2 3303   1.498   0.346   4.551
  300DMSO    H3 3304   1.419   0.504   4.519
  300DMSO    S1 3305   1.629   0.526   4.628
  300DMSO    C2 3306   1.630   0.684   4.545
  300DMSO    H4 3307   1.534   0.734   4.560
  300DMSO    H5 3308   1.711   0.745   4.585
  300DMSO    H6 3309   1.647   0.667   4.439
  300DMSO    O1 3310   1.760   0.467   4.591
  301DMSO    C1 3311   1.465   3.994   3.567
  301DMSO    H1 3312   1.508   4.070   3.503
  301DMSO    H2 3313   1.469   3.896   3.519
  301DMSO    H3 3314   1.362   4.019   3.593
  301DMSO    S1 3315   1.558   3.983   3.720
  301DMSO    C2 3316   1.539   4.155   3.763
  301DMSO    H4 3317   1.578   4.217   3.682
  301DMSO    H5 3318   1.433   4.176   3.780
  301DMSO    H6 3319   1.597   4.172   3.855
  301DMSO    O1 3320   1.699   3.975   3.674
  302DMSO    C1 3321   4.289   3.036   2.019
  302DMSO    H1 3322   4.289   3.142   2.044
  302DMSO    H2 3323   4.362   2.982   2.079
  302DMSO    H3 3324   4.310   3.022   1.912
  302DMSO    S1 3325   4.127   2.967   2.052
  302DMSO    C2 3326   4.039   3.082   1.948
  302DMSO    H4 3327   4.072   3.068   1.845
  302DMSO    H5 3328   3.933   3.059   1.958
  302DMSO    H6 3329   4.061   3.183   1.982
  302DMSO    O1 3330   4.096   3.018   2.188
  303DMSO    C1 3331   0.353   2.220   4.109
  303DMSO    H1 3332   0.451   2.174   4.105
  303DMSO    H2 3333   0.362   2.328   4.103
  303DMSO    H3 3334   0.299   2.191   4.199
  303DMSO    S1 3335   0.257   2.166   3.968
  303DMSO    C2 3336   0.364   2.239   3.846
  303DMSO    H4 3337   0.380   2.343   3.872
  303DMSO    H5 3338   0.459   2.185   3.843
  303DMSO    H6 3339   0.314   2.232   3.749
  303DMSO    O1 3340   0.140   2.258   3.971
  304DMSO    C1 3341   1.344   0.754   1.178
  304DMSO    H1 3342   1.445   0.782   1.148
  304DMSO    H2 3343   1.292   0.700   1.098
  304DMSO    H3 3344   1.285   0.841   1.206
  304DMSO    S1 3345   1.351   0.645   1.319
  304DMSO    C2 3346   1.425   0.509   1.232
  304DMSO    H4 3347   1.526   0.536   1.201
  304DMSO    H5 3348   1.427   0.424   1.299
  304DMSO    H6 3349   1.363   0.486   1.145
  304DMSO    O1 3350   1.211   0.599   1.336
  305DMSO    C1 3351   3.175   2.654   0.816
  305DMSO    H1 3352   3.183   2.762   0.800
  305DMSO    H2 3353   3.218   2.600   0.732
  305DMSO    H3 3354   3.071   2.626   0.830
  305DMSO    S1 3355   3.268   2.614   0.962
  305DMSO    C2 3356   3.184   2.729   1.069
  305DMSO    H4 3357   3.225   2.717   1.169
  305DMSO    H5 3358   3.202   2.830   1.030
  305DMSO    H6 3359   3.077   2.708   1.068
  305DMSO    O1 3360   3.400   2.679   0.940
  306DMSO    C1 3361   1.837   0.710   2.260
  306DMSO    H1 3362   1.783   0.757   2.343
  306DMSO    H2 3363   1.778   0.715   2.169
  306DMSO    H3 3364   1.860   0.606   2.285
  306DMSO    S1 3365   1.990   0.799   2.237
  306DMSO    C2 3366   2.058   0.689   2.113
  306DMSO    H4 3367   2.060   0.587   2.153
  306DMSO    H5 3368   1.996   0.691   2.023
  306DMSO    H6 3369   2.159   0.722   2.090
  306DMSO    O1 3370   2.070   0.766   2.358
  307DMSO    C1 3371   2.750   0.750   2.184
  307DMSO    H1 3372   2.667   0.794   2.240
  307DMSO    H2 3373   2.724   0.743   2.079
  307DMSO    H3 3374   2.772   0.651   2.223
  307DMSO    S1 3375   2.892   0.855   2.203
  307DMSO    C2 3376   3.002   0.753   2.107
  307DMSO    H4 3377   3.101   0.800   2.108
  307DMSO    H5 3378   3.008   0.654   2.153
  307DMSO    H6 3379   2.964   0.746   2.005
  307DMSO    O1 3380   2.937   0.833   2.343
  308DMSO    C1 3381   0.417   4.217   4.914
  308DMSO    H1 3382   0.473   4.305   4.881
  308DMSO    H2 3383   0.419   4.210   5.023
  308DMSO    H3 3384   0.456   4.126   4.869
  308DMSO    S1 3385   0.247   4.238   4.863
  308DMSO    C2 3386   0.284   4.257   4.689
  308DMSO    H4 3387   0.326   4.163   4.653
  308DMSO    H5 3388   0.192   4.281   4.638
  308DMSO    H6 3389   0.356   4.339   4.677
  308DMSO    O1 3390   0.213   4.377   4.906
  309DMSO    C1 3391   1.526   2.699   4.360
  309DMSO    H1 3392   1.623   2.653   4.377
  309DMSO    H2 3393   1.458   2.680   4.443
  309DMSO    H3 3394   1.484   2.662   4.267
  309DMSO    S1 3395   1.545   2.876   4.343
  309DMSO    C2 3396   1.579   2.912   4.514
  309DMSO    H4 3397   1.572   3.020   4.528
  309DMSO    H5 3398   1.504   2.862   4.576
  309DMSO    H6 3399   1.678   2.877   4.541
  309DMSO    O1 3400   1.404   2.920   4.324
  310DMSO    C1 3401   4.362   4.828   0.196
  310DMSO    H1 3402   4.330   4.927   0.230
  310DMSO    H2 3403   4.452   4.799   0.251
  310DMSO    H3 3404   4.382   4.831   0.089
  310DMSO    S1 3405   4.231   4.712   0.229
  310DMSO    C2 3406   4.230   4.739   0.405
  310DMSO    H4 3407   4.332   4.729   0.443
  310DMSO    H5 3408   4.193   4.841   0.423
  310DMSO    H6 3409   4.163   4.666   0.451
  310DMSO    O1 3410   4.297   4.579   0.213
  311DMSO    C1 3411   2.435   1.048   3.709
  311DMSO    H1 3412   2.327   1.049   3.693
  311DMSO    H2 3413   2.485   1.103   3.630
  311DMSO    H3 3414   2.469   0.945   3.710
  311DMSO    S1 3415   2.472   1.127   3.864
  311DMSO    C2 3416   2.357   1.030   3.960
  311DMSO    H4 3417   2.259   1.034   3.911
  311DMSO    H5 3418   2.392   0.927   3.965
  311DMSO    H6 3419   2.350   1.074   4.060
  311DMSO    O1 3420   2.408   1.262   3.853
  312DMSO    C1 3421   1.154   4.749   2.909
  312DMSO    H1 3422   1.215   4.839   2.907
  312DMSO    H2 3423   1.174   4.686   2.822
  312DMSO    H3 3424   1.048   4.776   2.912
  312DMSO    S1 3425   1.191   4.657   3.057
  312DMSO    C2 3426   1.357   4.610   3.011
  312DMSO    H4 3427   1.395   4.543   3.087
  312DMSO    H5 3428   1.353   4.560   2.914
  312DMSO    H6 3429   1.418   4.700   3.007
  312DMSO    O1 3430   1.118   4.529   3.039
  313DMSO    C1 3431   2.279   4.497   3.293
  313DMSO    H1 3432   2.350   4.436   3.349
  313DMSO    H2 3433   2.331   4.579   3.244
  313DMSO    H3 3434   2.203   4.536   3.362
  313DMSO    S1 3435   2.199   4.396   3.169
  313DMSO    C2 3436   2.151   4.267   3.282
  313DMSO    H4 3437   2.240   4.231   3.333
  313DMSO    H5 3438   2.081   4.310   3.354
  313DMSO    H6 3439   2.105   4.186   3.225
  313DMSO    O1 3440   2.311   4.334   3.091
  314DMSO    C1 3441   1.875   2.112   4.534
  314DMSO    H1 3442   1.887   2.220   4.542
  314DMSO    H2 3443   1.955   2.070   4.472
  314DMSO    H3 3444   1.778   2.086   4.492
  314DMSO    S1 3445   1.886   2.040   4.698
  314DMSO    C2 3446   2.052   2.096   4.731
  314DMSO    H4 3447   2.051   2.205   4.732
  314DMSO    H5 3448   2.082   2.057   4.828
  314DMSO    H6 3449   2.118   2.060   4.652
  314DMSO    O1 3450   1.902   1.895   4.671
  315DMSO    C1 3451   4.153   4.086   4.196
  315DMSO    H1 3452   4.228   4.138   4.256
  315DMSO    H2 3453   4.137   4.137   4.102
  315DMSO    H3 3454   4.061   4.078   4.253
  315DMSO    S1 3455   4.216   3.922   4.163
  315DMSO    C2 3456   4.351   3.978   4.060
  315DMSO    H4 3457   4.408   3.891   4.029
  315DMSO    H5 3458   4.312   4.032   3.975
  315DMSO    H6 3459   4.415   4.044   4.121
  315DMSO    O1 3460   4.115   3.865   4.069
  316DMSO    C1 3461   0.282   4.346   4.333
  316DMSO    H1 3462   0.372   4.296   4.297
  316DMSO    H2 3463   0.309   4.419   4.410
  316DMSO    H3 3464   0.212   4.273   4.373
  316DMSO    S1 3465   0.207   4.433   4.196
  316DMSO    C2 3466   0.185   4.288   4.095
  316DMSO    H4 3467   0.283   4.245   4.076
  316DMSO    H5 3468   0.121   4.217   4.147
  316DMSO    H6 3469   0.139   4.321   4.002
  316DMSO    O1 3470   0.322   4.503   4.132
  317DMSO    C1 3471   0.627   4.124   4.485
  317DMSO    H1 3472   0.586   4.071   4.398
  317DMSO    H2 3473   0.553   4.133   4.564
  317DMSO    H3 3474   0.661   4.223   4.455
  317DMSO    S1 3475   0.769   4.035   4.548
  317DMSO    C2 3476   0.678   3.889   4.596
  317DMSO    H4 3477   0.594   3.919   4.659
  317DMSO    H5 3478   0.643   3.837   4.507
  317DMSO    H6 3479   0.745   3.825   4.654
  317DMSO    O1 3480   0.797   4.103   4.677
  318DMSO    C1 3481   4.655   3.237   3.099
  318DMSO    H1 3482   4.760   3.252   3.124
  318DMSO    H2 3483   4.647   3.211   2.994
  318DMSO    H3 3484   4.599   3.328   3.120
  318DMSO    S1 3485   4.591   3.103   3.200
  318DMSO    C2 3486   4.692   2.975   3.128
  318DMSO    H4 3487   4.682   2.974   3.019
  318DMSO    H5 3488   4.797   2.994   3.152
  318DMSO    H6 3489   4.664   2.877   3.168
  318DMSO    O1 3490   4.453   3.078   3.147
  319DMSO    C1 3491   6.082   2.465   1.947
  319DMSO    H1 3492   6.046   2.374   1.996
  319DMSO    H2 3493   6.005   2.542   1.950
  319DMSO    H3 3494   0.025   2.441   1.844
  319DMSO    S1 3495   0.145   2.520   2.034
  319DMSO    C2 3496   0.167   2.668   1.937
  319DMSO    H4 3497   0.088   2.739   1.961
  319DMSO    H5 3498   0.265   2.710   1.962
  319DMSO    H6 3499   0.164   2.641   1.832
  319DMSO    O1 3500   0.253   2.429   1.987
  320DMSO    C1 3501   1.296   3.901   2.106
  320DMSO    H1 3502   1.311   3.961   2.195
  320DMSO    H2 3503   1.327   3.957   2.018
  320DMSO    H3 3504   1.190   3.875   2.096
  320DMSO    S1 3505   1.391   3.750   2.118
  320DMSO    C2 3506   1.318   3.700   2.273
  320DMSO    H4 3507   1.213   3.678   2.256
  320DMSO    H5 3508   1.368   3.609   2.308
  320DMSO    H6 3509   1.328   3.780   2.346
  320DMSO    O1 3510   1.530   3.794   2.154
  321DMSO    C1 3511   1.119   1.291   3.647
  321DMSO    H1 3512   1.047   1.254   3.720
  321DMSO    H2 3513   1.090   1.388   3.608
  321DMSO    H3 3514   1.129   1.218   3.566
  321DMSO    S1 3515   1.278   1.307   3.726
  321DMSO    C2 3516   1.226   1.426   3.848
  321DMSO    H4 3517   1.177   1.509   3.797
  321DMSO    H5 3518   1.157   1.377   3.917
  321DMSO    H6 3519   1.314   1.461   3.902
  321DMSO    O1 3520   1.356   1.390   3.630
  322DMSO    C1 3521   0.840   4.765   2.224
  322DMSO    H1 3522   0.868   4.662   2.199
  322DMSO    H2 3523   0.805   4.769   2.326
  322DMSO    H3 3524   0.764   4.802   2.155
  322DMSO    S1 3525   0.984   4.870   2.209
  322DMSO    C2 3526   1.021   4.822   2.041
  322DMSO    H4 3527   1.029   4.713   2.036
  322DMSO    H5 3528   0.941   4.857   1.976
  322DMSO    H6 3529   1.115   4.868   2.013
  322DMSO    O1 3530   1.088   4.800   2.290
  323DMSO    C1 3531   2.882   0.420   2.340
  323DMSO    H1 3532   2.776   0.412   2.317
  323DMSO    H2 3533   2.938   0.452   2.252
  323DMSO    H3 3534   2.920   0.325   2.377
  323DMSO    S1 3535   2.902   0.542   2.469
  323DMSO    C2 3536   3.080   0.532   2.474
  323DMSO    H4 3537   3.110   0.429   2.492
  323DMSO    H5 3538   3.120   0.567   2.378
  323DMSO    H6 3539   3.114   0.596   2.555
  323DMSO    O1 3540   2.859   0.469   2.592
  324DMSO    C1 3541   3.326   3.237   3.389
  324DMSO    H1 3542   3.363   3.144   3.346
  324DMSO    H2 3543   3.390   3.270   3.471
  324DMSO    H3 3544   3.225   3.223   3.425
  324DMSO    S1 3545   3.322   3.364   3.263
  324DMSO    C2 3546   3.498   3.371   3.237
  324DMSO    H4 3547   3.531   3.279   3.190
  324DMSO    H5 3548   3.519   3.457   3.172
  324DMSO    H6 3549   3.547   3.387   3.333
  324DMSO    O1 3550   3.294   3.489   3.338
  325DMSO    C1 3551   3.003   4.406   1.610
  325DMSO    H1 3552   3.031   4.302   1.595
  325DMSO    H2 3553   3.041   4.468   1.528
  325DMSO    H3 3554   3.040   4.445   1.705
  325DMSO    S1 3555   2.825   4.420   1.610
  325DMSO    C2 3556   2.803   4.358   1.444
  325DMSO    H4 3557   2.696   4.356   1.423
  325DMSO    H5 3558   2.852   4.426   1.374
  325DMSO    H6 3559   2.845   4.258   1.436
  325DMSO    O1 3560   2.802   4.567   1.596
  326DMSO    C1 3561   2.206   0.157   3.519
  326DMSO    H1 3562   2.193   0.098   3.610
  326DMSO    H2 3563   2.179   0.260   3.538
  326DMSO    H3 3564   2.145   0.117   3.438
  326DMSO    S1 3565   2.378   0.151   3.471
  326DMSO    C2 3566   2.382   6.137   3.441
  326DMSO    H4 3567   2.486   6.108   3.427
  326DMSO    H5 3568   2.339   6.086   3.527
  326DMSO    H6 3569   2.324   6.117   3.351
  326DMSO    O1 3570   2.450   0.167   3.601
  327DMSO    C1 3571   4.635   4.607   0.106
  327DMSO    H1 3572   4.612   4.645   0.006
  327DMSO    H2 3573   4.680   4.508   0.100
  327DMSO    H3 3574   4.545   4.602   0.167
  327DMSO    S1 3575   4.750   4.718   0.185
  327DMSO    C2 3576   4.889   4.676   0.080
  327DMSO    H4 3577   4.866   4.705   6.283
  327DMSO    H5 3578   4.975   4.732   0.116
  327DMSO    H6 3579   4.908   4.569   0.087
  327DMSO    O1 3580   4.781   4.648   0.313
  328DMSO    C1 3581   1.930   3.038   4.591
  328DMSO    H1 3582   2.013   3.107   4.579
  328DMSO    H2 3583   1.931   2.959   4.516
  328DMSO    H3 3584   1.836   3.094   4.586
  328DMSO    S1 3585   1.939   2.966   4.754
  328DMSO    C2 3586   2.085   2.867   4.726
  328DMSO    H4 3587   2.169   2.933   4.702
  328DMSO    H5 3588   2.106   2.812   4.818
  328DMSO    H6 3589   2.063   2.797   4.646
  328DMSO    O1 3590   1.831   2.864   4.752
  329DMSO    C1 3591   1.452   4.473   2.104
  329DMSO    H1 3592   1.433   4.429   2.006
  329DMSO    H2 3593   1.530   4.417   2.156
  329DMSO    H3 3594   1.361   4.473   2.164
  329DMSO    S1 3595   1.506   4.642   2.081
  329DMSO    C2 3596   1.350   4.699   2.017
  329DMSO    H4 3597   1.315   4.631   1.939
  329DMSO    H5 3598   1.278   4.705   2.099
  329DMSO    H6 3599   1.365   4.798   1.974
  329DMSO    O1 3600   1.593   4.633   1.960
  330DMSO    C1 3601   0.706   4.517   2.517
  330DMSO    H1 3602   0.658   4.479   2.607
  330DMSO    H2 3603   0.808   4.550   2.537
  330DMSO    H3 3604   0.646   4.597   2.473
  330DMSO    S1 3605   0.712   4.386   2.397
  330DMSO    C2 3606   0.794   4.270   2.504
  330DMSO    H4 3607   0.732   4.254   2.591
  330DMSO    H5 3608   0.806   4.177   2.448
  330DMSO    H6 3609   0.891   4.311   2.533
  330DMSO    O1 3610   0.819   4.429   2.303
  331DMSO    C1 3611   0.859   0.480   1.931
  331DMSO    H1 3612   0.815   0.543   2.008
  331DMSO    H2 3613   0.952   0.524   1.895
  331DMSO    H3 3614   0.789   0.467   1.849
  331DMSO    S1 3615   0.895   0.321   2.004
  331DMSO    C2 3616   0.952   0.242   1.854
  331DMSO    H4 3617   1.043   0.292   1.821
  331DMSO    H5 3618   0.972   0.138   1.877
  331DMSO    H6 3619   0.875   0.250   1.778
  331DMSO    O1 3620   0.760   0.261   2.028
  332DMSO    C1 3621   1.654   1.433   4.031
  332DMSO    H1 3622   1.756   1.405   4.009
  332DMSO    H2 3623   1.648   1.485   4.128
  332DMSO    H3 3624   1.590   1.344   4.033
  332DMSO    S1 3625   1.594   1.546   3.906
  332DMSO    C2 3626   1.627   1.436   3.770
  332DMSO    H4 3627   1.572   1.342   3.785
  332DMSO    H5 3628   1.593   1.483   3.678
  332DMSO    H6 3629   1.734   1.418   3.765
  332DMSO    O1 3630   1.702   1.647   3.891
  333DMSO    C1 3631   0.938   4.333   1.110
  333DMSO    H1 3632   0.898   4.316   1.210
  333DMSO    H2 3633   0.990   4.429   1.106
  333DMSO    H3 3634   0.858   4.329   1.036
  333DMSO    S1 3635   1.056   4.204   1.075
  333DMSO    C2 3636   1.088   4.254   0.906
  333DMSO    H4 3637   0.993   4.260   0.853
  333DMSO    H5 3638   1.136   4.352   0.907
  333DMSO    H6 3639   1.153   4.180   0.860
  333DMSO    O1 3640   0.973   4.082   1.059
  334DMSO    C1 3641   0.838   0.722   0.726
  334DMSO    H1 3642   0.781   0.664   0.798
  334DMSO    H2 3643   0.867   0.818   0.768
  334DMSO    H3 3644   0.780   0.735   0.635
  334DMSO    S1 3645   0.985   0.628   0.686
  334DMSO    C2 3646   1.047   0.742   0.563
  334DMSO    H4 3647   1.119   0.687   0.503
  334DMSO    H5 3648   0.964   0.776   0.501
  334DMSO    H6 3649   1.096   0.825   0.613
  334DMSO    O1 3650   0.931   0.518   0.602
  335DMSO    C1 3651   4.173   0.804   0.335
  335DMSO    H1 3652   4.086   0.739   0.323
  335DMSO    H2 3653   4.192   0.859   0.242
  335DMSO    H3 3654   4.261   0.745   0.361
  335DMSO    S1 3655   4.138   0.923   0.463
  335DMSO    C2 3656   4.073   0.806   0.582
  335DMSO    H4 3657   4.153   0.742   0.619
  335DMSO    H5 3658   4.029   0.862   0.666
  335DMSO    H6 3659   3.995   0.746   0.535
  335DMSO    O1 3660   4.017   0.994   0.413
  336DMSO    C1 3661   2.518   3.214   2.939
  336DMSO    H1 3662   2.588   3.281   2.889
  336DMSO    H2 3663   2.570   3.127   2.980
  336DMSO    H3 3664   2.440   3.182   2.870
  336DMSO    S1 3665   2.441   3.305   3.072
  336DMSO    C2 3666   2.334   3.172   3.125
  336DMSO    H4 3667   2.265   3.213   3.200
  336DMSO    H5 3668   2.278   3.136   3.039
  336DMSO    H6 3669   2.394   3.093   3.169
  336DMSO    O1 3670   2.349   3.398   3.002
  337DMSO    C1 3671   3.372   3.722   3.084
  337DMSO    H1 3672   3.463   3.663   3.079
  337DMSO    H2 3673   3.297   3.671   3.144
  337DMSO    H3 3674   3.333   3.742   2.984
  337DMSO    S1 3675   3.408   3.878   3.162
  337DMSO    C2 3676   3.464   3.808   3.317
  337DMSO    H4 3677   3.561   3.760   3.301
  337DMSO    H5 3678   3.472   3.889   3.390
  337DMSO    H6 3679   3.391   3.734   3.350
  337DMSO    O1 3680   3.273   3.932   3.192
  338DMSO    C1 3681   3.384   4.361   0.541
  338DMSO    H1 3682   3.452   4.420   0.603
  338DMSO    H2 3683   3.285   4.406   0.536
  338DMSO    H3 3684   3.378   4.260   0.580
  338DMSO    S1 3685   3.450   4.351   0.376
  338DMSO    C2 3686   3.442   4.527   0.344
  338DMSO    H4 3687   3.505   4.580   0.415
  338DMSO    H5 3688   3.476   4.544   0.242
  338DMSO    H6 3689   3.338   4.559   0.354
  338DMSO    O1 3690   3.336   4.296   0.298
  339DMSO    C1 3691   2.626   0.367   2.935
  339DMSO    H1 3692   2.559   0.448   2.963
  339DMSO    H2 3693   2.680   0.394   2.844
  339DMSO    H3 3694   2.570   0.275   2.918
  339DMSO    S1 3695   2.745   0.343   3.066
  339DMSO    C2 3696   2.627   0.318   3.198
  339DMSO    H4 3697   2.682   0.318   3.292
  339DMSO    H5 3698   2.555   0.400   3.196
  339DMSO    H6 3699   2.576   0.222   3.183
  339DMSO    O1 3700   2.798   0.481   3.090
  340DMSO    C1 3701   1.119   4.001   4.657
  340DMSO    H1 3702   1.057   4.063   4.722
  340DMSO    H2 3703   1.224   4.005   4.685
  340DMSO    H3 3704   1.107   4.034   4.553
  340DMSO    S1 3705   1.062   3.832   4.667
  340DMSO    C2 3706   1.095   3.813   4.841
  340DMSO    H4 3707   1.201   3.835   4.858
  340DMSO    H5 3708   1.031   3.881   4.896
  340DMSO    H6 3709   1.074   3.709   4.866
  340DMSO    O1 3710   1.174   3.753   4.608
  341DMSO    C1 3711   1.344   3.826   0.803
  341DMSO    H1 3712   1.394   3.825   0.706
  341DMSO    H2 3713   1.353   3.729   0.852
  341DMSO    H3 3714   1.239   3.851   0.789
  341DMSO    S1 3715   1.420   3.952   0.905
  341DMSO    C2 3716   1.295   3.949   1.032
  341DMSO    H4 3717   1.320   4.023   1.109
  341DMSO    H5 3718   1.199   3.974   0.987
  341DMSO    H6 3719   1.289   3.849   1.075
  341DMSO    O1 3720   1.392   4.079   0.832
  342DMSO    C1 3721   1.736   1.121   3.280
  342DMSO    H1 3722   1.783   1.150   3.374
  342DMSO    H2 3723   1.786   1.034   3.238
  342DMSO    H3 3724   1.735   1.202   3.208
  342DMSO    S1 3725   1.568   1.074   3.313
  342DMSO    C2 3726   1.519   1.231   3.385
  342DMSO    H4 3727   1.588   1.256   3.465
  342DMSO    H5 3728   1.519   1.308   3.308
  342DMSO    H6 3729   1.419   1.218   3.427
  342DMSO    O1 3730   1.584   0.985   3.431
  343DMSO    C1 3731   2.047   2.318   0.119
  343DMSO    H1 3732   2.085   2.224   0.161
  343DMSO    H2 3733   1.938   2.316   0.119
  343DMSO    H3 3734   2.085   2.333   0.018
  343DMSO    S1 3735   2.103   2.452   0.223
  343DMSO    C2 3736   2.047   2.583   0.115
  343DMSO    H4 3737   2.095   2.570   0.018
  343DMSO    H5 3738   1.938   2.576   0.105
  343DMSO    H6 3739   2.076   2.678   0.158
  343DMSO    O1 3740   2.251   2.451   0.205
  344DMSO    C1 3741   3.797   1.100   0.207
  344DMSO    H1 3742   3.846   1.002   0.205
  344DMSO    H2 3743   3.839   1.159   0.289
  344DMSO    H3 3744   3.689   1.089   0.218
  344DMSO    S1 3745   3.831   1.182   0.052
  344DMSO    C2 3746   3.732   1.326   0.089
  344DMSO    H4 3747   3.772   1.374   0.178
  344DMSO    H5 3748   3.736   1.393   0.003
  344DMSO    H6 3749   3.630   1.293   0.106
  344DMSO    O1 3750   3.748   1.107   6.260
  345DMSO    C1 3751   1.101   2.633   2.472
  345DMSO    H1 3752   1.090   2.543   2.533
  345DMSO    H2 3753   1.128   2.608   2.370
  345DMSO    H3 3754   1.176   2.699   2.515
  345DMSO    S1 3755   0.945   2.720   2.468
  345DMSO    C2 3756   0.853   2.593   2.382
  345DMSO    H4 3757   0.752   2.632   2.364
  345DMSO    H5 3758   0.901   2.572   2.287
  345DMSO    H6 3759   0.846   2.503   2.443
  345DMSO    O1 3760   0.970   2.825   2.365
  346DMSO    C1 3761   4.593   4.142   3.825
  346DMSO    H1 3762   4.662   4.059   3.808
  346DMSO    H2 3763   4.598   4.173   3.929
  346DMSO    H3 3764   4.490   4.114   3.798
  346DMSO    S1 3765   4.641   4.280   3.723
  346DMSO    C2 3766   4.797   4.308   3.804
  346DMSO    H4 3767   4.847   4.388   3.749
  346DMSO    H5 3768   4.779   4.337   3.907
  346DMSO    H6 3769   4.857   4.217   3.799
  346DMSO    O1 3770   4.553   4.389   3.774
  347DMSO    C1 3771   4.051   3.811   1.065
  347DMSO    H1 3772   3.943   3.815   1.056
  347DMSO    H2 3773   4.097   3.837   0.969
  347DMSO    H3 3774   4.083   3.711   1.094
  347DMSO    S1 3775   4.106   3.929   1.187
  347DMSO    C2 3776   4.278   3.883   1.180
  347DMSO    H4 3777   4.334   3.947   1.248
  347DMSO    H5 3778   4.287   3.778   1.207
  347DMSO    H6 3779   4.312   3.899   1.078
  347DMSO    O1 3780   4.057   3.878   1.318
  348DMSO    C1 3781   2.674   0.608   0.804
  348DMSO    H1 3782   2.652   0.541   0.720
  348DMSO    H2 3783   2.718   0.701   0.767
  348DMSO    H3 3784   2.741   0.559   0.874
  348DMSO    S1 3785   2.521   0.644   0.888
  348DMSO    C2 3786   2.447   0.732   0.751
  348DMSO    H4 3787   2.516   0.810   0.720
  348DMSO    H5 3788   2.430   0.662   0.669
  348DMSO    H6 3789   2.354   0.776   0.785
  348DMSO    O1 3790   2.558   0.752   0.984
  349DMSO    C1 3791   0.984   0.730   4.667
  349DMSO    H1 3792   0.985   0.624   4.643
  349DMSO    H2 3793   0.886   0.759   4.705
  349DMSO    H3 3794   1.010   0.790   4.579
  349DMSO    S1 3795   1.105   0.761   4.795
  349DMSO    C2 3796   1.236   0.670   4.716
  349DMSO    H4 3797   1.321   0.667   4.783
  349DMSO    H5 3798   1.201   0.568   4.697
  349DMSO    H6 3799   1.262   0.719   4.622
  349DMSO    O1 3800   1.062   0.671   4.906
  350DMSO    C1 3801   3.315   4.511   0.854
  350DMSO    H1 3802   3.311   4.556   0.755
  350DMSO    H2 3803   3.285   4.584   0.930
  350DMSO    H3 3804   3.417   4.477   0.874
  350DMSO    S1 3805   3.207   4.370   0.863
  350DMSO    C2 3806   3.055   4.462   0.842
  350DMSO    H4 3807   3.061   4.553   0.902
  350DMSO    H5 3808   3.042   4.488   0.737
  350DMSO    H6 3809   2.972   4.400   0.876
  350DMSO    O1 3810   3.208   4.335   1.008
  351DMSO    C1 3811   4.612   4.552   2.829
  351DMSO    H1 3812   4.508   4.546   2.799
  351DMSO    H2 3813   4.679   4.566   2.744
  351DMSO    H3 3814   4.640   4.464   2.886
  351DMSO    S1 3815   4.628   4.692   2.939
  351DMSO    C2 3816   4.806   4.682   2.953
  351DMSO    H4 3817   4.851   4.715   2.858
  351DMSO    H5 3818   4.838   4.749   3.032
  351DMSO    H6 3819   4.837   4.580   2.975
  351DMSO    O1 3820   4.575   4.635   3.066
  352DMSO    C1 3821   1.984   1.723   1.120
  352DMSO    H1 3822   2.016   1.674   1.028
  352DMSO    H2 3823   1.882   1.692   1.145
  352DMSO    H3 3824   1.989   1.831   1.106
  352DMSO    S1 3825   2.093   1.675   1.252
  352DMSO    C2 3826   2.020   1.784   1.373
  352DMSO    H4 3827   1.914   1.759   1.383
  352DMSO    H5 3828   2.071   1.770   1.468
  352DMSO    H6 3829   2.033   1.888   1.339
  352DMSO    O1 3830   2.222   1.740   1.216
  353DMSO    C1 3831   3.051   2.997   3.611
  353DMSO    H1 3832   3.042   3.081   3.542
  353DMSO    H2 3833   2.986   2.916   3.579
  353DMSO    H3 3834   3.026   3.029   3.712
  353DMSO    S1 3835   3.220   2.940   3.607
  353DMSO    C2 3836   3.203   2.830   3.747
  353DMSO    H4 3837   3.127   2.755   3.723
  353DMSO    H5 3838   3.299   2.784   3.766
  353DMSO    H6 3839   3.172   2.890   3.833
  353DMSO    O1 3840   3.298   3.054   3.663
  354DMSO    C1 3841   4.611   4.045   4.431
  354DMSO    H1 3842   4.630   4.027   4.537
  354DMSO    H2 3843   4.576   4.148   4.417
  354DMSO    H3 3844   4.538   3.975   4.392
  354DMSO    S1 3845   4.764   4.027   4.342
  354DMSO    C2 3846   4.803   3.864   4.405
  354DMSO    H4 3847   4.798   3.866   4.514
  354DMSO    H5 3848   4.732   3.792   4.365
  354DMSO    H6 3849   4.904   3.838   4.373
  354DMSO    O1 3850   4.858   4.116   4.415
  355DMSO    C1 3851   1.925   2.327   3.897
  355DMSO    H1 3852   1.856   2.243   3.903
  355DMSO    H2 3853   1.914   2.391   3.984
  355DMSO    H3 3854   1.908   2.383   3.806
  355DMSO    S1 3855   2.091   2.261   3.891
  355DMSO    C2 3856   2.097   2.209   4.062
  355DMSO    H4 3857   2.073   2.294   4.127
  355DMSO    H5 3858   2.025   2.129   4.078
  355DMSO    H6 3859   2.197   2.173   4.085
  355DMSO    O1 3860   2.180   2.381   3.886
  356DMSO    C1 3861   1.743   4.451   0.403
  356DMSO    H1 3862   1.652   4.509   0.417
  356DMSO    H2 3863   1.719   4.353   0.361
  356DMSO    H3 3864   1.794   4.438   0.498
  356DMSO    S1 3865   1.851   4.538   0.291
  356DMSO    C2 3866   1.744   4.519   0.150
  356DMSO    H4 3867   1.657   4.583   0.164
  356DMSO    H5 3868   1.801   4.549   0.062
  356DMSO    H6 3869   1.715   4.414   0.142
  356DMSO    O1 3870   1.961   4.441   0.264
  357DMSO    C1 3871   1.579   4.415   4.185
  357DMSO    H1 3872   1.499   4.350   4.149
  357DMSO    H2 3873   1.611   4.385   4.285
  357DMSO    H3 3874   1.545   4.519   4.187
  357DMSO    S1 3875   1.718   4.404   4.074
  357DMSO    C2 3876   1.624   4.442   3.926
  357DMSO    H4 3877   1.685   4.422   3.839
  357DMSO    H5 3878   1.534   4.380   3.924
  357DMSO    H6 3879   1.594   4.546   3.929
  357DMSO    O1 3880   1.749   4.259   4.063
  358DMSO    C1 3881   1.554   0.731   3.180
  358DMSO    H1 3882   1.648   0.780   3.154
  358DMSO    H2 3883   1.470   0.799   3.166
  358DMSO    H3 3884   1.557   0.695   3.283
  358DMSO    S1 3885   1.530   0.589   3.074
  358DMSO    C2 3886   1.506   0.679   2.922
  358DMSO    H4 3887   1.480   0.607   2.844
  358DMSO    H5 3888   1.423   0.750   2.935
  358DMSO    H6 3889   1.597   0.732   2.894
  358DMSO    O1 3890   1.394   0.543   3.109
  359DMSO    C1 3891   2.590   0.693   2.733
  359DMSO    H1 3892   2.514   0.614   2.738
  359DMSO    H2 3893   2.682   0.654   2.690
  359DMSO    H3 3894   2.608   0.732   2.834
  359DMSO    S1 3895   2.529   0.827   2.633
  359DMSO    C2 3896   2.534   0.736   2.480
  359DMSO    H4 3897   2.637   0.706   2.462
  359DMSO    H5 3898   2.469   0.649   2.488
  359DMSO    H6 3899   2.500   0.803   2.400
  359DMSO    O1 3900   2.643   0.921   2.618
  360DMSO    C1 3901   0.085   4.749   0.747
  360DMSO    H1 3902   0.012   4.765   0.667
  360DMSO    H2 3903   0.158   4.673   0.717
  360DMSO    H3 3904   0.034   4.717   0.838
  360DMSO    S1 3905   0.169   4.903   0.778
  360DMSO    C2 3906   0.265   4.843   0.914
  360DMSO    H4 3907   0.196   4.803   0.989
  360DMSO    H5 3908   0.332   4.764   0.878
  360DMSO    H6 3909   0.322   4.926   0.955
  360DMSO    O1 3910   0.068   4.987   0.847
  361DMSO    C1 3911   1.187   2.999   2.067
  361DMSO    H1 3912   1.250   3.071   2.118
  361DMSO    H2 3913   1.154   3.043   1.972
  361DMSO    H3 3914   1.100   2.972   2.128
  361DMSO    S1 3915   1.282   2.851   2.031
  361DMSO    C2 3916   1.314   2.812   2.201
  361DMSO    H4 3917   1.359   2.899   2.248
  361DMSO    H5 3918   1.220   2.784   2.249
  361DMSO    H6 3919   1.384   2.728   2.202
  361DMSO    O1 3920   1.415   2.899   1.984
  362DMSO    C1 3921   3.033   1.201   1.175
  362DMSO    H1 3922   2.982   1.256   1.096
  362DMSO    H2 3923   3.134   1.175   1.143
  362DMSO    H3 3924   2.978   1.110   1.199
  362DMSO    S1 3925   3.044   1.303   1.321
  362DMSO    C2 3926   2.871   1.348   1.323
  362DMSO    H4 3927   2.855   1.421   1.403
  362DMSO    H5 3928   2.847   1.393   1.227
  362DMSO    H6 3929   2.810   1.260   1.339
  362DMSO    O1 3930   3.111   1.428   1.276
  363DMSO    C1 3931   1.628   2.955   0.967
  363DMSO    H1 3932   1.674   3.018   0.891
  363DMSO    H2 3933   1.569   3.015   1.036
  363DMSO    H3 3934   1.705   2.899   1.020
  363DMSO    S1 3935   1.519   2.840   0.885
  363DMSO    C2 3936   1.481   2.744   1.030
  363DMSO    H4 3937   1.574   2.708   1.074
  363DMSO    H5 3938   1.426   2.805   1.101
  363DMSO    H6 3939   1.420   2.659   0.999
  363DMSO    O1 3940   1.614   2.753   0.811
  364DMSO    C1 3941   4.735   2.570   4.281
  364DMSO    H1 3942   4.712   2.574   4.174
  364DMSO    H2 3943   4.687   2.652   4.333
  364DMSO    H3 3944   4.843   2.576   4.297
  364DMSO    S1 3945   4.675   2.416   4.347
  364DMSO    C2 3946   4.784   2.311   4.251
  364DMSO    H4 3947   4.886   2.322   4.289
  364DMSO    H5 3948   4.753   2.208   4.263
  364DMSO    H6 3949   4.781   2.340   4.146
  364DMSO    O1 3950   4.540   2.402   4.285
  365DMSO    C1 3951   0.860   1.612   2.988
  365DMSO    H1 3952   0.868   1.717   2.962
  365DMSO    H2 3953   0.756   1.582   2.996
  365DMSO    H3 3954   0.911   1.592   3.082
  365DMSO    S1 3955   0.937   1.512   2.861
  365DMSO    C2 3956   0.830   1.565   2.728
  365DMSO    H4 3957   0.727   1.552   2.760
  365DMSO    H5 3958   0.851   1.669   2.704
  365DMSO    H6 3959   0.849   1.502   2.641
  365DMSO    O1 3960   0.891   1.374   2.890
  366DMSO    C1 3961   0.550   1.147   1.850
  366DMSO    H1 3962   0.614   1.062   1.875
  366DMSO    H2 3963   0.612   1.234   1.829
  366DMSO    H3 3964   0.479   1.167   1.930
  366DMSO    S1 3965   0.461   1.104   1.701
  366DMSO    C2 3966   0.356   1.249   1.700
  366DMSO    H4 3967   0.303   1.253   1.795
  366DMSO    H5 3968   0.418   1.337   1.685
  366DMSO    H6 3969   0.285   1.238   1.618
  366DMSO    O1 3970   0.366   0.998   1.744
  367DMSO    C1 3971   3.407   3.651   0.627
  367DMSO    H1 3972   3.465   3.559   0.623
  367DMSO    H2 3973   3.339   3.647   0.712
  367DMSO    H3 3974   3.349   3.665   0.536
  367DMSO    S1 3975   3.516   3.790   0.648
  367DMSO    C2 3976   3.563   3.749   0.816
  367DMSO    H4 3977   3.473   3.738   0.875
  367DMSO    H5 3978   3.619   3.656   0.815
  367DMSO    H6 3979   3.625   3.830   0.856
  367DMSO    O1 3980   3.421   3.904   0.665
  368DMSO    C1 3981   1.411   0.691   0.814
  368DMSO    H1 3982   1.476   0.764   0.862
  368DMSO    H2 3983   1.310   0.695   0.854
  368DMSO    H3 3984   1.451   0.590   0.826
  368DMSO    S1 3985   1.402   0.727   0.640
  368DMSO    C2 3986   1.578   0.739   0.616
  368DMSO    H4 3987   1.624   0.645   0.645
  368DMSO    H5 3988   1.598   0.761   0.511
  368DMSO    H6 3989   1.616   0.820   0.679
  368DMSO    O1 3990   1.355   0.868   0.635
  369DMSO    C1 3991   4.166   3.983   0.687
  369DMSO    H1 3992   4.138   4.010   0.585
  369DMSO    H2 3993   4.271   3.950   0.690
  369DMSO    H3 3994   4.101   3.905   0.726
  369DMSO    S1 3995   4.150   4.127   0.791
  369DMSO    C2 3996   4.284   4.218   0.716
  369DMSO    H4 3997   4.294   4.313   0.768
  369DMSO    H5 3998   4.376   4.160   0.725
  369DMSO    H6 3999   4.260   4.235   0.611
  369DMSO    O1 4000   4.208   4.079   0.920
  370DMSO    C1 4001   1.110   1.652   6.250
  370DMSO    H1 4002   1.162   1.644   6.155
  370DMSO    H2 4003   1.004   1.631   6.237
  370DMSO    H3 4004   1.124   1.752   6.292
  370DMSO    S1 4005   1.179   1.532   0.057
  370DMSO    C2 4006   1.109   1.390   6.280
  370DMSO    H4 4007   1.001   1.396   6.284
  370DMSO    H5 4008   1.143   1.389   6.176
  370DMSO    H6 4009   1.143   1.300   0.025
  370DMSO    O1 4010   1.097   1.548   0.181
  371DMSO    C1 4011   1.906   3.056   3.892
  371DMSO    H1 4012   1.868   2.970   3.947
  371DMSO    H2 4013   1.824   3.123   3.867
  371DMSO    H3 4014   1.958   3.024   3.801
  371DMSO    S1 4015   2.022   3.143   3.997
  371DMSO    C2 4016   1.899   3.184   4.120
  371DMSO    H4 4017   1.814   3.233   4.072
  371DMSO    H5 4018   1.865   3.092   4.169
  371DMSO    H6 4019   1.942   3.251   4.195
  371DMSO    O1 4020   2.053   3.269   3.922
  372DMSO    C1 4021   3.484   1.994   4.764
  372DMSO    H1 4022   3.553   1.970   4.846
  372DMSO    H2 4023   3.530   1.965   4.669
  372DMSO    H3 4024   3.459   2.100   4.767
  372DMSO    S1 4025   3.335   1.898   4.787
  372DMSO    C2 4026   3.246   1.974   4.652
  372DMSO    H4 4027   3.143   1.938   4.656
  372DMSO    H5 4028   3.249   2.082   4.665
  372DMSO    H6 4029   3.293   1.944   4.558
  372DMSO    O1 4030   3.269   1.958   4.906
  373DMSO    C1 4031   2.647   4.569   4.482
  373DMSO    H1 4032   2.561   4.579   4.416
  373DMSO    H2 4033   2.654   4.655   4.548
  373DMSO    H3 4034   2.738   4.559   4.422
  373DMSO    S1 4035   2.628   4.421   4.580
  373DMSO    C2 4036   2.790   4.429   4.654
  373DMSO    H4 4037   2.866   4.427   4.575
  373DMSO    H5 4038   2.799   4.520   4.713
  373DMSO    H6 4039   2.804   4.342   4.718
  373DMSO    O1 4040   2.639   4.310   4.480
  374DMSO    C1 4041   2.255   0.895   1.541
  374DMSO    H1 4042   2.334   0.962   1.505
  374DMSO    H2 4043   2.159   0.924   1.499
  374DMSO    H3 4044   2.251   0.895   1.650
  374DMSO    S1 4045   2.292   0.730   1.484
  374DMSO    C2 4046   2.158   0.652   1.572
  374DMSO    H4 4047   2.064   0.701   1.544
  374DMSO    H5 4048   2.154   0.547   1.544
  374DMSO    H6 4049   2.174   0.661   1.679
  374DMSO    O1 4050   2.413   0.694   1.564
  375DMSO    C1 4051   2.575   2.752   1.097
  375DMSO    H1 4052   2.629   2.658   1.104
  375DMSO    H2 4053   2.469   2.735   1.115
  375DMSO    H3 4054   2.587   2.797   0.999
  375DMSO    S1 4055   2.636   2.866   1.220
  375DMSO    C2 4056   2.807   2.858   1.167
  375DMSO    H4 4057   2.813   2.890   1.063
  375DMSO    H5 4058   2.865   2.924   1.230
  375DMSO    H6 4059   2.842   2.755   1.177
  375DMSO    O1 4060   2.635   2.787   1.347
  376DMSO    C1 4061   3.238   0.624   1.549
  376DMSO    H1 4062   3.300   0.611   1.461
  376DMSO    H2 4063   3.258   0.544   1.620
  376DMSO    H3 4064   3.132   0.622   1.521
  376DMSO    S1 4065   3.274   0.781   1.625
  376DMSO    C2 4066   3.241   0.878   1.479
  376DMSO    H4 4067   3.272   0.981   1.498
  376DMSO    H5 4068   3.298   0.836   1.396
  376DMSO    H6 4069   3.134   0.874   1.456
  376DMSO    O1 4070   3.422   0.781   1.637
  377DMSO    C1 4071   4.629   1.796   1.299
  377DMSO    H1 4072   4.626   1.775   1.407
  377DMSO    H2 4073   4.687   1.719   1.248
  377DMSO    H3 4074   4.671   1.894   1.280
  377DMSO    S1 4075   4.462   1.791   1.237
  377DMSO    C2 4076   4.507   1.830   1.068
  377DMSO    H4 4077   4.416   1.850   1.012
  377DMSO    H5 4078   4.571   1.918   1.067
  377DMSO    H6 4079   4.561   1.743   1.027
  377DMSO    O1 4080   4.399   1.917   1.288
  378DMSO    C1 4081   2.189   3.024   2.685
  378DMSO    H1 4082   2.206   3.129   2.709
  378DMSO    H2 4083   2.122   3.015   2.599
  378DMSO    H3 4084   2.147   2.973   2.772
  378DMSO    S1 4085   2.346   2.950   2.646
  378DMSO    C2 4086   2.283   2.784   2.625
  378DMSO    H4 4087   2.215   2.782   2.540
  378DMSO    H5 4088   2.368   2.718   2.608
  378DMSO    H6 4089   2.232   2.755   2.716
  378DMSO    O1 4090   2.416   2.944   2.777
  379DMSO    C1 4091   3.423   2.782   0.591
  379DMSO    H1 4092   3.395   2.677   0.597
  379DMSO    H2 4093   3.496   2.798   0.512
  379DMSO    H3 4094   3.465   2.814   0.686
  379DMSO    S1 4095   3.279   2.881   0.558
  379DMSO    C2 4096   3.241   2.807   0.399
  379DMSO    H4 4097   3.158   2.863   0.355
  379DMSO    H5 4098   3.330   2.816   0.336
  379DMSO    H6 4099   3.214   2.703   0.415
  379DMSO    O1 4100   3.335   3.014   0.521
  380DMSO    C1 4101   4.255   0.300   1.096
  380DMSO    H1 4102   4.328   0.359   1.041
  380DMSO    H2 4103   4.261   0.196   1.064
  380DMSO    H3 4104   4.155   0.339   1.078
  380DMSO    S1 4105   4.295   0.311   1.269
  380DMSO    C2 4106   4.156   0.215   1.326
  380DMSO    H4 4107   4.153   0.218   1.435
  380DMSO    H5 4108   4.064   0.258   1.286
  380DMSO    H6 4109   4.167   0.112   1.292
  380DMSO    O1 4110   4.257   0.451   1.304
  381DMSO    C1 4111   2.534   3.841   0.859
  381DMSO    H1 4112   2.571   3.916   0.790
  381DMSO    H2 4113   2.550   3.741   0.817
  381DMSO    H3 4114   2.429   3.857   0.880
  381DMSO    S1 4115   2.628   3.856   1.010
  381DMSO    C2 4116   2.541   3.729   1.100
  381DMSO    H4 4117   2.567   3.633   1.057
  381DMSO    H5 4118   2.573   3.734   1.204
  381DMSO    H6 4119   2.435   3.750   1.093
  381DMSO    O1 4120   2.575   3.981   1.070
  382DMSO    C1 4121   2.836   3.733   4.607
  382DMSO    H1 4122   2.755   3.708   4.539
  382DMSO    H2 4123   2.800   3.792   4.691
  382DMSO    H3 4124   2.915   3.786   4.554
  382DMSO    S1 4125   2.903   3.580   4.672
  382DMSO    C2 4126   3.035   3.658   4.766
  382DMSO    H4 4127   2.991   3.728   4.836
  382DMSO    H5 4128   3.090   3.582   4.820
  382DMSO    H6 4129   3.102   3.711   4.698
  382DMSO    O1 4130   2.972   3.517   4.555
  383DMSO    C1 4131   4.895   3.686   3.128
  383DMSO    H1 4132   4.950   3.779   3.112
  383DMSO    H2 4133   4.883   3.668   3.235
  383DMSO    H3 4134   4.946   3.602   3.080
  383DMSO    S1 4135   4.733   3.702   3.056
  383DMSO    C2 4136   4.677   3.828   3.170
  383DMSO    H4 4137   4.670   3.783   3.269
  383DMSO    H5 4138   4.749   3.910   3.172
  383DMSO    H6 4139   4.580   3.864   3.137
  383DMSO    O1 4140   4.661   3.580   3.101
  384DMSO    C1 4141   1.407   0.143   1.294
  384DMSO    H1 4142   1.351   0.153   1.388
  384DMSO    H2 4143   1.511   0.169   1.311
  384DMSO    H3 4144   1.363   0.205   1.216
  384DMSO    S1 4145   1.399   6.134   1.243
  384DMSO    C2 4146   1.221   6.122   1.254
  384DMSO    H4 4147   1.194   6.016   1.245
  384DMSO    H5 4148   1.187   6.159   1.350
  384DMSO    H6 4149   1.175   0.016   1.172
  384DMSO    O1 4150   1.448   6.060   1.363
  385DMSO    C1 4151   2.270   1.371   3.037
  385DMSO    H1 4152   2.225   1.331   3.128
  385DMSO    H2 4153   2.195   1.419   2.975
  385DMSO    H3 4154   2.312   1.287   2.981
  385DMSO    S1 4155   2.402   1.484   3.077
  385DMSO    C2 4156   2.492   1.375   3.185
  385DMSO    H4 4157   2.581   1.425   3.223
  385DMSO    H5 4158   2.427   1.346   3.268
  385DMSO    H6 4159   2.520   1.286   3.129
  385DMSO    O1 4160   2.337   1.584   3.169
  386DMSO    C1 4161   4.037   0.671   1.153
  386DMSO    H1 4162   4.113   0.592   1.148
  386DMSO    H2 4163   4.032   0.710   1.255
  386DMSO    H3 4164   3.940   0.631   1.123
  386DMSO    S1 4165   4.083   0.801   1.041
  386DMSO    C2 4166   3.933   0.896   1.062
  386DMSO    H4 4167   3.848   0.828   1.053
  386DMSO    H5 4168   3.935   0.942   1.161
  386DMSO    H6 4169   3.929   0.971   0.983
  386DMSO    O1 4170   4.065   0.740   0.906
  387DMSO    C1 4171   3.941   1.991   4.440
  387DMSO    H1 4172   3.845   1.947   4.470
  387DMSO    H2 4173   3.963   2.077   4.503
  387DMSO    H3 4174   3.941   2.018   4.335
  387DMSO    S1 4175   4.068   1.870   4.470
  387DMSO    C2 4176   3.997   1.743   4.368
  387DMSO    H4 4177   3.893   1.727   4.397
  387DMSO    H5 4178   4.007   1.772   4.264
  387DMSO    H6 4179   4.055   1.651   4.386
  387DMSO    O1 4180   4.039   1.825   4.609
  388DMSO    C1 4181   4.554   3.385   3.782
  388DMSO    H1 4182   4.523   3.456   3.706
  388DMSO    H2 4183   4.660   3.401   3.805
  388DMSO    H3 4184   4.539   3.283   3.748
  388DMSO    S1 4185   4.459   3.415   3.931
  388DMSO    C2 4186   4.547   3.295   4.029
  388DMSO    H4 4187   4.548   3.198   3.979
  388DMSO    H5 4188   4.649   3.329   4.046
  388DMSO    H6 4189   4.496   3.285   4.125
  388DMSO    O1 4190   4.327   3.350   3.904
  389DMSO    C1 4191   3.252   1.223   2.818
  389DMSO    H1 4192   3.293   1.187   2.913
  389DMSO    H2 4193   3.168   1.160   2.789
  389DMSO    H3 4194   3.332   1.220   2.744
  389DMSO    S1 4195   3.197   1.392   2.841
  389DMSO    C2 4196   3.169   1.427   2.668
  389DMSO    H4 4197   3.261   1.412   2.613
  389DMSO    H5 4198   3.091   1.361   2.630
  389DMSO    H6 4199   3.136   1.530   2.661
  389DMSO    O1 4200   3.322   1.467   2.874
  390DMSO    C1 4201   2.570   0.933   6.163
  390DMSO    H1 4202   2.677   0.937   6.147
  390DMSO    H2 4203   2.523   0.873   6.084
  390DMSO    H3 4204   2.529   1.035   6.164
  390DMSO    S1 4205   2.540   0.856   0.015
  390DMSO    C2 4206   2.362   0.878   0.014
  390DMSO    H4 4207   2.339   0.984   6.305
  390DMSO    H5 4208   2.319   0.818   6.240
  390DMSO    H6 4209   2.322   0.844   0.109
  390DMSO    O1 4210   2.588   0.957   0.115
  391DMSO    C1 4211   4.489   3.448   0.980
  391DMSO    H1 4212   4.530   3.403   0.890
  391DMSO    H2 4213   4.550   3.533   1.013
  391DMSO    H3 4214   4.482   3.374   1.060
  391DMSO    S1 4215   4.325   3.507   0.945
  391DMSO    C2 4216   4.378   3.652   0.855
  391DMSO    H4 4217   4.450   3.706   0.916
  391DMSO    H5 4218   4.424   3.620   0.761
  391DMSO    H6 4219   4.291   3.715   0.836
  391DMSO    O1 4220   4.279   3.561   1.076
  392DMSO    C1 4221   2.696   4.590   0.772
  392DMSO    H1 4222   2.668   4.562   0.874
  392DMSO    H2 4223   2.766   4.517   0.730
  392DMSO    H3 4224   2.742   4.689   0.770
  392DMSO    S1 4225   2.550   4.592   0.668
  392DMSO    C2 4226   2.467   4.720   0.760
  392DMSO    H4 4227   2.369   4.736   0.716
  392DMSO    H5 4228   2.458   4.691   0.865
  392DMSO    H6 4229   2.525   4.812   0.753
  392DMSO    O1 4230   2.477   4.468   0.705
  393DMSO    C1 4231   0.922   1.590   0.462
  393DMSO    H1 4232   0.909   1.640   0.366
  393DMSO    H2 4233   1.017   1.536   0.464
  393DMSO    H3 4234   0.839   1.521   0.480
  393DMSO    S1 4235   0.922   1.711   0.593
  393DMSO    C2 4236   1.063   1.803   0.534
  393DMSO    H4 4237   1.082   1.884   0.605
  393DMSO    H5 4238   1.149   1.735   0.529
  393DMSO    H6 4239   1.040   1.843   0.436
  393DMSO    O1 4240   0.976   1.636   0.709
  394DMSO    C1 4241   3.569   1.849   1.162
  394DMSO    H1 4242   3.666   1.872   1.207
  394DMSO    H2 4243   3.582   1.834   1.054
  394DMSO    H3 4244   3.499   1.929   1.182
  394DMSO    S1 4245   3.509   1.696   1.234
  394DMSO    C2 4246   3.348   1.701   1.157
  394DMSO    H4 4247   3.360   1.690   1.049
  394DMSO    H5 4248   3.290   1.617   1.196
  394DMSO    H6 4249   3.299   1.795   1.182
  394DMSO    O1 4250   3.484   1.729   1.377
  395DMSO    C1 4251   0.272   0.952   3.291
  395DMSO    H1 4252   0.300   0.960   3.186
  395DMSO    H2 4253   0.347   0.895   3.346
  395DMSO    H3 4254   0.174   0.905   3.301
  395DMSO    S1 4255   0.263   1.116   3.360
  395DMSO    C2 4256   0.438   1.148   3.351
  395DMSO    H4 4257   0.490   1.079   3.418
  395DMSO    H5 4258   0.473   1.134   3.249
  395DMSO    H6 4259   0.457   1.251   3.382
  395DMSO    O1 4260   0.240   1.092   3.505
  396DMSO    C1 4261   1.784   3.291   0.621
  396DMSO    H1 4262   1.779   3.186   0.649
  396DMSO    H2 4263   1.860   3.342   0.681
  396DMSO    H3 4264   1.687   3.338   0.634
  396DMSO    S1 4265   1.829   3.300   0.448
  396DMSO    C2 4266   1.832   3.478   0.439
  396DMSO    H4 4267   1.741   3.518   0.484
  396DMSO    H5 4268   1.921   3.513   0.492
  396DMSO    H6 4269   1.839   3.506   0.334
  396DMSO    O1 4270   1.702   3.265   0.378
  397DMSO    C1 4271   3.065   0.958   3.858
  397DMSO    H1 4272   2.977   0.916   3.906
  397DMSO    H2 4273   3.074   0.921   3.756
  397DMSO    H3 4274   3.156   0.935   3.915
  397DMSO    S1 4275   3.048   1.136   3.851
  397DMSO    C2 4276   3.009   1.158   4.023
  397DMSO    H4 4277   2.926   1.091   4.049
  397DMSO    H5 4278   3.097   1.133   4.082
  397DMSO    H6 4279   2.979   1.261   4.040
  397DMSO    O1 4280   2.918   1.158   3.782
  398DMSO    C1 4281   0.960   3.507   2.227
  398DMSO    H1 4282   0.998   3.593   2.172
  398DMSO    H2 4283   0.871   3.468   2.176
  398DMSO    H3 4284   0.934   3.535   2.329
  398DMSO    S1 4285   1.086   3.380   2.231
  398DMSO    C2 4286   0.990   3.261   2.322
  398DMSO    H4 4287   0.959   3.307   2.416
  398DMSO    H5 4288   0.903   3.234   2.262
  398DMSO    H6 4289   1.051   3.173   2.341
  398DMSO    O1 4290   1.182   3.428   2.334
  399DMSO    C1 4291   1.579   3.824   2.919
  399DMSO    H1 4292   1.514   3.740   2.892
  399DMSO    H2 4293   1.521   3.903   2.965
  399DMSO    H3 4294   1.630   3.862   2.830
  399DMSO    S1 4295   1.702   3.767   3.035
  399DMSO    C2 4296   1.790   3.922   3.046
  399DMSO    H4 4297   1.726   3.996   3.094
  399DMSO    H5 4298   1.881   3.905   3.105
  399DMSO    H6 4299   1.815   3.955   2.945
  399DMSO    O1 4300   1.793   3.679   2.957
  400DMSO    C1 4301   4.150   2.723   1.582
  400DMSO    H1 4302   4.076   2.792   1.622
  400DMSO    H2 4303   4.159   2.738   1.474
  400DMSO    H3 4304   4.118   2.621   1.602
  400DMSO    S1 4305   4.307   2.754   1.659
  400DMSO    C2 4306   4.363   2.584   1.660
  400DMSO    H4 4307   4.367   2.547   1.558
  400DMSO    H5 4308   4.462   2.582   1.705
  400DMSO    H6 4309   4.293   2.526   1.720
  400DMSO    O1 4310   4.273   2.781   1.802
  401DMSO    C1 4311   4.460   1.637   2.751
  401DMSO    H1 4312   4.458   1.550   2.817
  401DMSO    H2 4313   4.524   1.615   2.666
  401DMSO    H3 4314   4.498   1.724   2.804
  401DMSO    S1 4315   4.295   1.673   2.693
  401DMSO    C2 4316   4.215   1.669   2.852
  401DMSO    H4 4317   4.108   1.674   2.836
  401DMSO    H5 4318   4.241   1.575   2.901
  401DMSO    H6 4319   4.249   1.754   2.911
  401DMSO    O1 4320   4.251   1.546   2.628
  402DMSO    C1 4321   1.293   1.098   4.675
  402DMSO    H1 4322   1.321   1.196   4.637
  402DMSO    H2 4323   1.237   1.042   4.600
  402DMSO    H3 4324   1.235   1.106   4.767
  402DMSO    S1 4325   1.442   1.006   4.710
  402DMSO    C2 4326   1.512   1.130   4.819
  402DMSO    H4 4327   1.446   1.140   4.905
  402DMSO    H5 4328   1.609   1.093   4.851
  402DMSO    H6 4329   1.522   1.223   4.764
  402DMSO    O1 4330   1.523   1.020   4.585
  403DMSO    C1 4331   0.122   0.113   1.207
  403DMSO    H1 4332   0.137   0.070   1.108
  403DMSO    H2 4333   0.015   0.111   1.232
  403DMSO    H3 4334   0.161   0.215   1.212
  403DMSO    S1 4335   0.207   0.011   1.327
  403DMSO    C2 4336   0.363   0.010   1.240
  403DMSO    H4 4337   0.346   6.134   1.139
  403DMSO    H5 4338   0.404   0.111   1.237
  403DMSO    H6 4339   0.431   6.104   1.293
  403DMSO    O1 4340   0.153   6.036   1.306
  404DMSO    C1 4341   0.168   4.176   3.013
  404DMSO    H1 4342   0.226   4.220   2.932
  404DMSO    H2 4343   0.132   4.251   3.083
  404DMSO    H3 4344   0.227   4.100   3.064
  404DMSO    S1 4345   0.027   4.092   2.942
  404DMSO    C2 4346   6.041   4.238   2.866
  404DMSO    H4 4347   0.030   4.280   2.796
  404DMSO    H5 4348   5.950   4.208   2.815
  404DMSO    H6 4349   6.018   4.309   2.945
  404DMSO    O1 4350   6.020   4.070   3.058
  405DMSO    C1 4351   1.884   1.444   2.890
  405DMSO    H1 4352   1.976   1.437   2.947
  405DMSO    H2 4353   1.840   1.345   2.878
  405DMSO    H3 4354   1.902   1.487   2.791
  405DMSO    S1 4355   1.768   1.546   2.978
  405DMSO    C2 4356   1.639   1.532   2.855
  405DMSO    H4 4357   1.679   1.561   2.758
  405DMSO    H5 4358   1.607   1.427   2.851
  405DMSO    H6 4359   1.555   1.595   2.883
  405DMSO    O1 4360   1.827   1.683   2.965
  406DMSO    C1 4361   3.369   0.397   3.034
  406DMSO    H1 4362   3.357   0.504   3.044
  406DMSO    H2 4363   3.369   0.368   2.929
  406DMSO    H3 4364   3.286   0.346   3.083
  406DMSO    S1 4365   3.522   0.346   3.111
  406DMSO    C2 4366   3.491   0.170   3.096
  406DMSO    H4 4367   3.559   0.116   3.162
  406DMSO    H5 4368   3.388   0.147   3.122
  406DMSO    H6 4369   3.509   0.138   2.993
  406DMSO    O1 4370   3.499   0.377   3.255
  407DMSO    C1 4371   4.247   2.717   0.381
  407DMSO    H1 4372   4.224   2.616   0.348
  407DMSO    H2 4373   4.240   2.724   0.490
  407DMSO    H3 4374   4.178   2.789   0.335
  407DMSO    S1 4375   4.413   2.761   0.332
  407DMSO    C2 4376   4.491   2.633   0.428
  407DMSO    H4 4377   4.466   2.647   0.533
  407DMSO    H5 4378   4.458   2.535   0.394
  407DMSO    H6 4379   4.599   2.643   0.415
  407DMSO    O1 4380   4.440   2.886   0.408
  408DMSO    C1 4381   4.349   0.765   1.372
  408DMSO    H1 4382   4.263   0.821   1.407
  408DMSO    H2 4383   4.316   0.686   1.305
  408DMSO    H3 4384   4.404   0.722   1.456
  408DMSO    S1 4385   4.455   0.875   1.280
  408DMSO    C2 4386   4.483   0.990   1.414
  408DMSO    H4 4387   4.539   0.940   1.493
  408DMSO    H5 4388   4.540   1.075   1.376
  408DMSO    H6 4389   4.387   1.024   1.452
  408DMSO    O1 4390   4.361   0.947   1.191
  409DMSO    C1 4391   1.439   2.262   2.293
  409DMSO    H1 4392   1.474   2.292   2.194
  409DMSO    H2 4393   1.523   2.247   2.360
  409DMSO    H3 4394   1.379   2.171   2.285
  409DMSO    S1 4395   1.339   2.396   2.357
  409DMSO    C2 4396   1.180   2.316   2.335
  409DMSO    H4 4397   1.168   2.242   2.415
  409DMSO    H5 4398   1.101   2.390   2.342
  409DMSO    H6 4399   1.177   2.267   2.238
  409DMSO    O1 4400   1.344   2.494   2.245
  410DMSO    C1 4401   0.123   0.797   1.888
  410DMSO    H1 4402   0.026   0.795   1.840
  410DMSO    H2 4403   0.202   0.797   1.812
  410DMSO    H3 4404   0.134   0.710   1.954
  410DMSO    S1 4405   0.137   0.947   1.985
  410DMSO    C2 4406   0.296   0.907   2.057
  410DMSO    H4 4407   0.322   0.984   2.129
  410DMSO    H5 4408   0.289   0.810   2.106
  410DMSO    H6 4409   0.370   0.903   1.977
  410DMSO    O1 4410   0.041   0.929   2.097
  411DMSO    C1 4411   2.617   0.183   3.967
  411DMSO    H1 4412   2.542   0.260   3.986
  411DMSO    H2 4413   2.584   0.113   3.890
  411DMSO    H3 4414   2.641   0.130   4.060
  411DMSO    S1 4415   2.766   0.264   3.911
  411DMSO    C2 4416   2.706   0.302   3.747
  411DMSO    H4 4417   2.785   0.351   3.691
  411DMSO    H5 4418   2.680   0.208   3.697
  411DMSO    H6 4419   2.619   0.366   3.754
  411DMSO    O1 4420   2.862   0.152   3.887
  412DMSO    C1 4421   3.748   4.819   0.838
  412DMSO    H1 4422   3.707   4.918   0.815
  412DMSO    H2 4423   3.799   4.823   0.935
  412DMSO    H3 4424   3.815   4.787   0.759
  412DMSO    S1 4425   3.611   4.705   0.852
  412DMSO    C2 4426   3.711   4.561   0.886
  412DMSO    H4 4427   3.655   4.473   0.855
  412DMSO    H5 4428   3.804   4.567   0.828
  412DMSO    H6 4429   3.735   4.559   0.993
  412DMSO    O1 4430   3.565   4.682   0.712
  413DMSO    C1 4431   2.796   1.118   3.166
  413DMSO    H1 4432   2.804   1.050   3.081
  413DMSO    H2 4433   2.842   1.075   3.255
  413DMSO    H3 4434   2.690   1.138   3.185
  413DMSO    S1 4435   2.878   1.271   3.124
  413DMSO    C2 4436   3.045   1.206   3.129
  413DMSO    H4 4437   3.056   1.146   3.219
  413DMSO    H5 4438   3.061   1.146   3.040
  413DMSO    H6 4439   3.114   1.290   3.131
  413DMSO    O1 4440   2.868   1.353   3.248
  414DMSO    C1 4441   3.080   2.286   0.694
  414DMSO    H1 4442   3.178   2.244   0.672
  414DMSO    H2 4443   3.084   2.351   0.781
  414DMSO    H3 4444   3.007   2.207   0.710
  414DMSO    S1 4445   3.029   2.384   0.553
  414DMSO    C2 4446   3.045   2.253   0.432
  414DMSO    H4 4447   3.039   2.296   0.332
  414DMSO    H5 4448   3.141   2.203   0.445
  414DMSO    H6 4449   2.964   2.181   0.447
  414DMSO    O1 4450   3.146   2.473   0.529
  415DMSO    C1 4451   4.347   3.912   1.535
  415DMSO    H1 4452   4.285   3.862   1.460
  415DMSO    H2 4453   4.421   3.976   1.486
  415DMSO    H3 4454   4.398   3.838   1.597
  415DMSO    S1 4455   4.243   4.011   1.639
  415DMSO    C2 4456   4.208   4.133   1.514
  415DMSO    H4 4457   4.151   4.087   1.433
  415DMSO    H5 4458   4.151   4.215   1.558
  415DMSO    H6 4459   4.302   4.171   1.475
  415DMSO    O1 4460   4.338   4.080   1.731
  416DMSO    C1 4461   4.899   4.531   1.098
  416DMSO    H1 4462   4.816   4.475   1.055
  416DMSO    H2 4463   4.872   4.637   1.106
  416DMSO    H3 4464   4.987   4.520   1.035
  416DMSO    S1 4465   4.935   4.471   1.262
  416DMSO    C2 4466   4.964   4.302   1.213
  416DMSO    H4 4467   4.882   4.270   1.148
  416DMSO    H5 4468   5.058   4.296   1.159
  416DMSO    H6 4469   4.967   4.240   1.303
  416DMSO    O1 4470   4.801   4.465   1.328
  417DMSO    C1 4471   2.350   2.934   0.852
  417DMSO    H1 4472   2.294   2.911   0.943
  417DMSO    H2 4473   2.282   2.945   0.767
  417DMSO    H3 4474   2.422   2.855   0.832
  417DMSO    S1 4475   2.438   3.087   0.876
  417DMSO    C2 4476   2.524   3.081   0.719
  417DMSO    H4 4477   2.452   3.086   0.638
  417DMSO    H5 4478   2.592   3.166   0.713
  417DMSO    H6 4479   2.579   2.987   0.714
  417DMSO    O1 4480   2.543   3.053   0.976
  418DMSO    C1 4481   4.531   4.523   1.996
  418DMSO    H1 4482   4.581   4.540   2.091
  418DMSO    H2 4483   4.490   4.616   1.958
  418DMSO    H3 4484   4.454   4.447   2.005
  418DMSO    S1 4485   4.655   4.465   1.880
  418DMSO    C2 4486   4.542   4.443   1.743
  418DMSO    H4 4487   4.485   4.534   1.729
  418DMSO    H5 4488   4.602   4.422   1.655
  418DMSO    H6 4489   4.477   4.358   1.765
  418DMSO    O1 4490   4.681   4.326   1.927
  419DMSO    C1 4491   1.811   0.177   4.453
  419DMSO    H1 4492   1.917   0.154   4.462
  419DMSO    H2 4493   1.797   0.270   4.397
  419DMSO    H3 4494   1.766   0.186   4.551
  419DMSO    S1 4495   1.732   0.043   4.365
  419DMSO    C2 4496   1.566   0.106   4.385
  419DMSO    H4 4497   1.547   0.119   4.492
  419DMSO    H5 4498   1.559   0.202   4.333
  419DMSO    H6 4499   1.497   0.033   4.344
  419DMSO    O1 4500   1.738   6.093   4.462
  420DMSO    C1 4501   6.044   4.055   3.489
  420DMSO    H1 4502   6.000   4.068   3.390
  420DMSO    H2 4503   5.970   4.015   3.558
  420DMSO    H3 4504   0.000   4.150   3.526
  420DMSO    S1 4505   0.094   3.938   3.475
  420DMSO    C2 4506   0.178   4.027   3.345
  420DMSO    H4 4507   0.267   3.971   3.316
  420DMSO    H5 4508   0.109   4.035   3.261
  420DMSO    H6 4509   0.206   4.125   3.383
  420DMSO    O1 4510   0.031   3.822   3.405
  421DMSO    C1 4511   3.746   1.443   3.408
  421DMSO    H1 4512   3.691   1.471   3.318
  421DMSO    H2 4513   3.785   1.528   3.462
  421DMSO    H3 4514   3.830   1.378   3.382
  421DMSO    S1 4515   3.638   1.348   3.515
  421DMSO    C2 4516   3.543   1.487   3.575
  421DMSO    H4 4517   3.481   1.523   3.493
  421DMSO    H5 4518   3.481   1.447   3.655
  421DMSO    H6 4519   3.613   1.561   3.614
  421DMSO    O1 4520   3.726   1.319   3.631
  422DMSO    C1 4521   1.149   1.847   2.909
  422DMSO    H1 4522   1.110   1.746   2.919
  422DMSO    H2 4523   1.248   1.841   2.862
  422DMSO    H3 4524   1.155   1.894   3.007
  422DMSO    S1 4525   1.040   1.939   2.802
  422DMSO    C2 4526   1.114   2.099   2.832
  422DMSO    H4 4527   1.214   2.102   2.788
  422DMSO    H5 4528   1.050   2.175   2.785
  422DMSO    H6 4529   1.117   2.117   2.940
  422DMSO    O1 4530   0.913   1.948   2.880
  423DMSO    C1 4531   4.507   4.529   0.608
  423DMSO    H1 4532   4.597   4.564   0.557
  423DMSO    H2 4533   4.521   4.427   0.644
  423DMSO    H3 4534   4.421   4.534   0.542
  423DMSO    S1 4535   4.475   4.634   0.749
  423DMSO    C2 4536   4.622   4.588   0.840
  423DMSO    H4 4537   4.710   4.623   0.787
  423DMSO    H5 4538   4.617   4.632   0.939
  423DMSO    H6 4539   4.625   4.479   0.849
  423DMSO    O1 4540   4.366   4.565   0.822
  424DMSO    C1 4541   3.949   0.369   2.528
  424DMSO    H1 4542   3.844   0.353   2.502
  424DMSO    H2 4543   3.970   0.333   2.628
  424DMSO    H3 4544   3.973   0.475   2.519
  424DMSO    S1 4545   4.050   0.281   2.410
  424DMSO    C2 4546   4.206   0.344   2.468
  424DMSO    H4 4547   4.221   0.312   2.571
  424DMSO    H5 4548   4.284   0.304   2.404
  424DMSO    H6 4549   4.204   0.453   2.461
  424DMSO    O1 4550   4.028   0.357   2.283
  425DMSO    C1 4551   1.880   2.025   2.195
  425DMSO    H1 4552   1.950   2.049   2.275
  425DMSO    H2 4553   1.780   2.010   2.237
  425DMSO    H3 4554   1.911   1.933   2.145
  425DMSO    S1 4555   1.873   2.156   2.074
  425DMSO    C2 4556   1.784   2.273   2.176
  425DMSO    H4 4557   1.841   2.298   2.265
  425DMSO    H5 4558   1.765   2.361   2.115
  425DMSO    H6 4559   1.690   2.225   2.203
  425DMSO    O1 4560   1.767   2.111   1.980
  426DMSO    C1 4561   4.140   3.683   0.279
  426DMSO    H1 4562   4.238   3.727   0.294
  426DMSO    H2 4563   4.116   3.683   0.172
  426DMSO    H3 4564   4.064   3.739   0.335
  426DMSO    S1 4565   4.142   3.514   0.337
  426DMSO    C2 4566   4.207   3.552   0.499
  426DMSO    H4 4567   4.224   3.458   0.551
  426DMSO    H5 4568   4.301   3.605   0.486
  426DMSO    H6 4569   4.134   3.613   0.552
  426DMSO    O1 4570   4.259   3.455   0.267
  427DMSO    C1 4571   2.442   2.030   1.318
  427DMSO    H1 4572   2.528   2.087   1.283
  427DMSO    H2 4573   2.418   1.950   1.248
  427DMSO    H3 4574   2.356   2.096   1.332
  427DMSO    S1 4575   2.483   1.956   1.475
  427DMSO    C2 4576   2.319   1.896   1.508
  427DMSO    H4 4577   2.314   1.855   1.608
  427DMSO    H5 4578   2.248   1.979   1.499
  427DMSO    H6 4579   2.295   1.819   1.435
  427DMSO    O1 4580   2.499   2.069   1.571
  428DMSO    C1 4581   4.894   0.991   1.567
  428DMSO    H1 4582   4.822   0.910   1.560
  428DMSO    H2 4583   4.994   0.957   1.540
  428DMSO    H3 4584   4.893   1.032   1.668
  428DMSO    S1 4585   4.844   1.122   1.455
  428DMSO    C2 4586   4.982   1.229   1.492
  428DMSO    H4 4587   4.990   1.241   1.600
  428DMSO    H5 4588   5.073   1.184   1.452
  428DMSO    H6 4589   4.965   1.326   1.445
  428DMSO    O1 4590   4.730   1.185   1.527
  429DMSO    C1 4591   2.646   4.875   2.696
  429DMSO    H1 4592   2.744   4.887   2.649
  429DMSO    H2 4593   2.572   4.845   2.622
  429DMSO    H3 4594   2.616   4.970   2.740
  429DMSO    S1 4595   2.658   4.754   2.827
  429DMSO    C2 4596   2.488   4.766   2.880
  429DMSO    H4 4597   2.464   4.872   2.891
  429DMSO    H5 4598   2.423   4.720   2.806
  429DMSO    H6 4599   2.480   4.717   2.977
  429DMSO    O1 4600   2.729   4.827   2.935
  430DMSO    C1 4601   0.586   2.278   3.355
  430DMSO    H1 4602   0.527   2.257   3.265
  430DMSO    H2 4603   0.531   2.343   3.422
  430DMSO    H3 4604   0.681   2.325   3.326
  430DMSO    S1 4605   0.623   2.125   3.439
  430DMSO    C2 4606   0.455   2.093   3.490
  430DMSO    H4 4607   0.396   2.068   3.402
  430DMSO    H5 4608   0.457   2.008   3.558
  430DMSO    H6 4609   0.414   2.181   3.540
  430DMSO    O1 4610   0.691   2.169   3.563
  431DMSO    C1 4611   0.499   0.871   3.618
  431DMSO    H1 4612   0.402   0.895   3.573
  431DMSO    H2 4613   0.575   0.942   3.585
  431DMSO    H3 4614   0.527   0.769   3.593
  431DMSO    S1 4615   0.481   0.886   3.795
  431DMSO    C2 4616   0.644   0.829   3.837
  431DMSO    H4 4617   0.662   0.732   3.789
  431DMSO    H5 4618   0.716   0.903   3.803
  431DMSO    H6 4619   0.651   0.818   3.945
  431DMSO    O1 4620   0.392   0.773   3.834
  432DMSO    C1 4621   0.805   3.263   4.744
  432DMSO    H1 4622   0.760   3.310   4.831
  432DMSO    H2 4623   0.752   3.290   4.653
  432DMSO    H3 4624   0.807   3.154   4.756
  432DMSO    S1 4625   0.975   3.316   4.729
  432DMSO    C2 4626   0.939   3.489   4.702
  432DMSO    H4 4627   0.911   3.536   4.796
  432DMSO    H5 4628   1.030   3.536   4.662
  432DMSO    H6 4629   0.858   3.498   4.630
  432DMSO    O1 4630   1.015   3.267   4.595
  433DMSO    C1 4631   1.667   0.466   3.935
  433DMSO    H1 4632   1.704   0.553   3.990
  433DMSO    H2 4633   1.749   0.415   3.886
  433DMSO    H3 4634   1.592   0.499   3.863
  433DMSO    S1 4635   1.593   0.352   4.052
  433DMSO    C2 4636   1.479   0.471   4.123
  433DMSO    H4 4637   1.534   0.559   4.153
  433DMSO    H5 4638   1.403   0.494   4.049
  433DMSO    H6 4639   1.434   0.424   4.210
  433DMSO    O1 4640   1.696   0.339   4.158
  434DMSO    C1 4641   3.142   1.512   1.622
  434DMSO    H1 4642   3.181   1.487   1.523
  434DMSO    H2 4643   3.093   1.610   1.619
  434DMSO    H3 4644   3.223   1.510   1.695
  434DMSO    S1 4645   3.022   1.388   1.666
  434DMSO    C2 4646   2.983   1.460   1.825
  434DMSO    H4 4647   2.943   1.560   1.807
  434DMSO    H5 4648   2.907   1.397   1.872
  434DMSO    H6 4649   3.074   1.463   1.885
  434DMSO    O1 4650   3.106   1.271   1.701
  435DMSO    C1 4651   0.843   4.337   3.054
  435DMSO    H1 4652   0.854   4.229   3.063
  435DMSO    H2 4653   0.924   4.389   3.105
  435DMSO    H3 4654   0.747   4.370   3.094
  435DMSO    S1 4655   0.851   4.377   2.880
  435DMSO    C2 4656   0.815   4.551   2.902
  435DMSO    H4 4657   0.801   4.597   2.804
  435DMSO    H5 4658   0.724   4.563   2.961
  435DMSO    H6 4659   0.899   4.598   2.953
  435DMSO    O1 4660   0.723   4.322   2.827
  436DMSO    C1 4661   0.379   4.053   3.823
  436DMSO    H1 4662   0.385   3.945   3.815
  436DMSO    H2 4663   0.391   4.084   3.927
  436DMSO    H3 4664   0.286   4.091   3.781
  436DMSO    S1 4665   0.514   4.124   3.729
  436DMSO    C2 4666   0.492   4.021   3.585
  436DMSO    H4 4667   0.576   4.037   3.518
  436DMSO    H5 4668   0.488   3.917   3.616
  436DMSO    H6 4669   0.399   4.050   3.536
  436DMSO    O1 4670   0.636   4.068   3.795
  437DMSO    C1 4671   0.139   0.559   4.504
  437DMSO    H1 4672   0.192   0.626   4.572
  437DMSO    H2 4673   0.081   0.616   4.432
  437DMSO    H3 4674   0.076   0.490   4.560
  437DMSO    S1 4675   0.260   0.465   4.412
  437DMSO    C2 4676   0.348   0.407   4.557
  437DMSO    H4 4677   0.372   0.492   4.621
  437DMSO    H5 4678   0.286   0.335   4.610
  437DMSO    H6 4679   0.440   0.358   4.524
  437DMSO    O1 4680   0.350   0.570   4.357
  438DMSO    C1 4681   0.187   2.887   3.468
  438DMSO    H1 4682   0.204   2.875   3.575
  438DMSO    H2 4683   0.257   2.823   3.413
  438DMSO    H3 4684   0.198   2.991   3.438
  438DMSO    S1 4685   0.022   2.831   3.431
  438DMSO    C2 4686   6.023   2.935   3.549
  438DMSO    H4 4687   5.917   2.908   3.548
  438DMSO    H5 4688   6.063   2.914   3.649
  438DMSO    H6 4689   6.036   3.040   3.523
  438DMSO    O1 4690   0.018   2.696   3.494
  439DMSO    C1 4691   1.836   0.247   3.475
  439DMSO    H1 4692   1.743   0.190   3.486
  439DMSO    H2 4693   1.916   0.180   3.442
  439DMSO    H3 4694   1.863   0.294   3.569
  439DMSO    S1 4695   1.811   0.373   3.351
  439DMSO    C2 4696   1.972   0.447   3.373
  439DMSO    H4 4697   1.974   0.541   3.318
  439DMSO    H5 4698   1.988   0.465   3.479
  439DMSO    H6 4699   2.048   0.379   3.334
  439DMSO    O1 4700   1.719   0.469   3.417
  440DMSO    C1 4701   4.236   3.155   0.964
  440DMSO    H1 4702   4.225   3.047   0.953
  440DMSO    H2 4703   4.216   3.204   0.869
  440DMSO    H3 4704   4.336   3.182   0.999
  440DMSO    S1 4705   4.117   3.214   1.083
  440DMSO    C2 4706   4.153   3.094   1.209
  440DMSO    H4 4707   4.075   3.103   1.285
  440DMSO    H5 4708   4.151   2.994   1.165
  440DMSO    H6 4709   4.251   3.116   1.252
  440DMSO    O1 4710   3.986   3.165   1.029
  441DMSO    C1 4711   4.035   2.015   0.411
  441DMSO    H1 4712   3.959   2.035   0.335
  441DMSO    H2 4713   4.075   2.108   0.450
  441DMSO    H3 4714   4.114   1.954   0.368
  441DMSO    S1 4715   3.959   1.923   0.544
  441DMSO    C2 4716   3.838   2.048   0.583
  441DMSO    H4 4717   3.781   2.016   0.670
  441DMSO    H5 4718   3.888   2.142   0.604
  441DMSO    H6 4719   3.771   2.060   0.498
  441DMSO    O1 4720   4.058   1.931   0.655
  442DMSO    C1 4721   6.011   1.143   3.887
  442DMSO    H1 4722   5.964   1.240   3.905
  442DMSO    H2 4723   5.945   1.079   3.828
  442DMSO    H3 4724   6.033   1.094   3.983
  442DMSO    S1 4725   0.081   1.169   3.800
  442DMSO    C2 4726   0.134   0.999   3.809
  442DMSO    H4 4727   0.226   0.990   3.751
  442DMSO    H5 4728   0.154   0.972   3.913
  442DMSO    H6 4729   0.058   0.934   3.766
  442DMSO    O1 4730   0.166   1.241   3.899
  443DMSO    C1 4731   0.235   1.593   3.789
  443DMSO    H1 4732   0.254   1.499   3.841
  443DMSO    H2 4733   0.132   1.623   3.805
  443DMSO    H3 4734   0.258   1.582   3.683
  443DMSO    S1 4735   0.344   1.717   3.857
  443DMSO    C2 4736   0.292   1.849   3.749
  443DMSO    H4 4737   0.357   1.935   3.767
  443DMSO    H5 4738   0.304   1.816   3.646
  443DMSO    H6 4739   0.188   1.875   3.770
  443DMSO    O1 4740   0.477   1.680   3.801
  444DMSO    C1 4741   0.324   4.249   2.485
  444DMSO    H1 4742   0.221   4.280   2.471
  444DMSO    H2 4743   0.333   4.177   2.566
  444DMSO    H3 4744   0.387   4.336   2.505
  444DMSO    S1 4745   0.386   4.176   2.334
  444DMSO    C2 4746   0.279   4.033   2.337
  444DMSO    H4 4747   0.176   4.065   2.323
  444DMSO    H5 4748   0.309   3.969   2.254
  444DMSO    H6 4749   0.290   3.980   2.432
  444DMSO    O1 4750   0.518   4.121   2.373
  445DMSO    C1 4751   0.236   1.169   0.610
  445DMSO    H1 4752   0.331   1.165   0.556
  445DMSO    H2 4753   0.252   1.194   0.715
  445DMSO    H3 4754   0.185   1.073   0.602
  445DMSO    S1 4755   0.132   1.293   0.534
  445DMSO    C2 4756   0.230   1.432   0.588
  445DMSO    H4 4757   0.331   1.425   0.547
  445DMSO    H5 4758   0.183   1.524   0.552
  445DMSO    H6 4759   0.232   1.434   0.697
  445DMSO    O1 4760   0.013   1.297   0.622
  446DMSO    C1 4761   4.799   0.630   2.855
  446DMSO    H1 4762   4.866   0.556   2.811
  446DMSO    H2 4763   4.856   0.716   2.891
  446DMSO    H3 4764   4.740   0.587   2.935
  446DMSO    S1 4765   4.690   0.686   2.725
  446DMSO    C2 4766   4.605   0.807   2.825
  446DMSO    H4 4767   4.571   0.760   2.917
  446DMSO    H5 4768   4.674   0.889   2.846
  446DMSO    H6 4769   4.519   0.844   2.768
  446DMSO    O1 4770   4.588   0.578   2.713
  447DMSO    C1 4771   1.737   1.327   1.508
  447DMSO    H1 4772   1.700   1.306   1.608
  447DMSO    H2 4773   1.673   1.400   1.458
  447DMSO    H3 4774   1.740   1.235   1.449
  447DMSO    S1 4775   1.902   1.393   1.521
  447DMSO    C2 4776   1.853   1.550   1.590
  447DMSO    H4 4777   1.943   1.609   1.607
  447DMSO    H5 4778   1.787   1.599   1.519
  447DMSO    H6 4779   1.800   1.532   1.684
  447DMSO    O1 4780   1.938   1.429   1.381
  448DMSO    C1 4781   1.137   4.609   3.778
  448DMSO    H1 4782   1.171   4.658   3.869
  448DMSO    H2 4783   1.193   4.646   3.692
  448DMSO    H3 4784   1.030   4.629   3.763
  448DMSO    S1 4785   1.161   4.433   3.793
  448DMSO    C2 4786   1.070   4.416   3.945
  448DMSO    H4 4787   0.967   4.446   3.927
  448DMSO    H5 4788   1.073   4.312   3.978
  448DMSO    H6 4789   1.116   4.481   4.021
  448DMSO    O1 4790   1.304   4.418   3.834
  449DMSO    C1 4791   1.336   4.775   0.903
  449DMSO    H1 4792   1.257   4.841   0.939
  449DMSO    H2 4793   1.415   4.767   0.979
  449DMSO    H3 4794   1.379   4.812   0.810
  449DMSO    S1 4795   1.269   4.613   0.876
  449DMSO    C2 4796   1.124   4.669   0.787
  449DMSO    H4 4797   1.155   4.720   0.695
  449DMSO    H5 4798   1.064   4.582   0.762
  449DMSO    H6 4799   1.067   4.736   0.851
  449DMSO    O1 4800   1.214   4.575   1.009
  450DMSO    C1 4801   2.937   1.870   0.564
  450DMSO    H1 4802   2.857   1.928   0.518
  450DMSO    H2 4803   2.897   1.803   0.640
  450DMSO    H3 4804   3.012   1.936   0.608
  450DMSO    S1 4805   3.015   1.771   0.438
  450DMSO    C2 4806   3.044   1.907   0.327
  450DMSO    H4 4807   2.950   1.958   0.307
  450DMSO    H5 4808   3.116   1.975   0.372
  450DMSO    H6 4809   3.085   1.867   0.234
  450DMSO    O1 4810   2.901   1.697   0.376
  451DMSO    C1 4811   0.690   4.522   1.578
  451DMSO    H1 4812   0.768   4.554   1.648
  451DMSO    H2 4813   0.647   4.609   1.528
  451DMSO    H3 4814   0.612   4.466   1.629
  451DMSO    S1 4815   0.763   4.418   1.453
  451DMSO    C2 4816   0.831   4.299   1.566
  451DMSO    H4 4817   0.750   4.251   1.621
  451DMSO    H5 4818   0.884   4.224   1.507
  451DMSO    H6 4819   0.900   4.349   1.634
  451DMSO    O1 4820   0.882   4.495   1.408
  452DMSO    C1 4821   1.661   4.668   1.067
  452DMSO    H1 4822   1.564   4.645   1.111
  452DMSO    H2 4823   1.649   4.735   0.983
  452DMSO    H3 4824   1.711   4.576   1.037
  452DMSO    S1 4825   1.762   4.749   1.189
  452DMSO    C2 4826   1.721   4.634   1.318
  452DMSO    H4 4827   1.613   4.637   1.333
  452DMSO    H5 4828   1.751   4.534   1.286
  452DMSO    H6 4829   1.772   4.663   1.409
  452DMSO    O1 4830   1.683   4.869   1.227
  453DMSO    C1 4831   4.374   3.754   3.735
  453DMSO    H1 4832   4.436   3.710   3.813
  453DMSO    H2 4833   4.359   3.861   3.753
  453DMSO    H3 4834   4.277   3.705   3.731
  453DMSO    S1 4835   4.454   3.734   3.577
  453DMSO    C2 4836   4.597   3.834   3.614
  453DMSO    H4 4837   4.655   3.787   3.693
  453DMSO    H5 4838   4.658   3.841   3.523
  453DMSO    H6 4839   4.563   3.934   3.643
  453DMSO    O1 4840   4.373   3.819   3.486
  454DMSO    C1 4841   1.453   4.649   4.662
  454DMSO    H1 4842   1.495   4.550   4.682
  454DMSO    H2 4843   1.515   4.704   4.592
  454DMSO    H3 4844   1.443   4.705   4.755
  454DMSO    S1 4845   1.290   4.627   4.593
  454DMSO    C2 4846   1.254   4.802   4.581
  454DMSO    H4 4847   1.313   4.845   4.500
  454DMSO    H5 4848   1.148   4.813   4.558
  454DMSO    H6 4849   1.279   4.851   4.675
  454DMSO    O1 4850   1.209   4.579   4.708
  455DMSO    C1 4851   1.098   3.973   4.042
  455DMSO    H1 4852   1.098   3.983   4.150
  455DMSO    H2 4853   1.047   4.057   3.995
  455DMSO    H3 4854   1.048   3.879   4.016
  455DMSO    S1 4855   1.266   3.965   3.983
  455DMSO    C2 4856   1.312   4.128   4.040
  455DMSO    H4 4857   1.419   4.140   4.029
  455DMSO    H5 4858   1.260   4.201   3.978
  455DMSO    H6 4859   1.282   4.139   4.145
  455DMSO    O1 4860   1.256   3.983   3.835
  456DMSO    C1 4861   2.842   3.974   2.020
  456DMSO    H1 4862   2.833   3.876   2.067
  456DMSO    H2 4863   2.946   3.995   1.993
  456DMSO    H3 4864   2.803   4.051   2.087
  456DMSO    S1 4865   2.742   3.973   1.872
  456DMSO    C2 4866   2.773   4.143   1.829
  456DMSO    H4 4867   2.756   4.208   1.916
  456DMSO    H5 4868   2.876   4.155   1.794
  456DMSO    H6 4869   2.704   4.171   1.749
  456DMSO    O1 4870   2.603   3.970   1.926
  457DMSO    C1 4871   0.629   3.499   1.576
  457DMSO    H1 4872   0.578   3.417   1.526
  457DMSO    H2 4873   0.659   3.576   1.504
  457DMSO    H3 4874   0.718   3.462   1.629
  457DMSO    S1 4875   0.518   3.569   1.697
  457DMSO    C2 4876   0.400   3.631   1.579
  457DMSO    H4 4877   0.356   3.547   1.526
  457DMSO    H5 4878   0.322   3.686   1.632
  457DMSO    H6 4879   0.449   3.698   1.508
  457DMSO    O1 4880   0.588   3.692   1.744
  458DMSO    C1 4881   0.991   0.336   0.932
  458DMSO    H1 4882   0.911   0.285   0.985
  458DMSO    H2 4883   0.950   0.402   0.855
  458DMSO    H3 4884   1.056   0.263   0.883
  458DMSO    S1 4885   1.088   0.433   1.047
  458DMSO    C2 4886   0.956   0.545   1.092
  458DMSO    H4 4887   0.875   0.490   1.137
  458DMSO    H5 4888   0.996   0.618   1.163
  458DMSO    H6 4889   0.921   0.597   1.002
  458DMSO    O1 4890   1.176   0.516   0.960
  459DMSO    C1 4891   2.310   4.235   4.736
  459DMSO    H1 4892   2.360   4.322   4.780
  459DMSO    H2 4893   2.300   4.158   4.812
  459DMSO    H3 4894   2.369   4.200   4.651
  459DMSO    S1 4895   2.148   4.287   4.680
  459DMSO    C2 4896   2.101   4.128   4.615
  459DMSO    H4 4897   2.006   4.139   4.562
  459DMSO    H5 4898   2.178   4.092   4.547
  459DMSO    H6 4899   2.087   4.058   4.697
  459DMSO    O1 4900   2.176   4.364   4.556
  460DMSO    C1 4901   4.111   1.282   2.277
  460DMSO    H1 4902   4.036   1.298   2.199
  460DMSO    H2 4903   4.196   1.348   2.262
  460DMSO    H3 4904   4.144   1.178   2.274
  460DMSO    S1 4905   4.036   1.315   2.436
  460DMSO    C2 4906   4.168   1.247   2.535
  460DMSO    H4 4907   4.135   1.243   2.639
  460DMSO    H5 4908   4.193   1.147   2.501
  460DMSO    H6 4909   4.255   1.312   2.529
  460DMSO    O1 4910   3.927   1.213   2.445
  461DMSO    C1 4911   1.080   2.996   1.370
  461DMSO    H1 4912   1.021   3.081   1.335
  461DMSO    H2 4913   1.020   2.904   1.365
  461DMSO    H3 4914   1.113   3.014   1.472
  461DMSO    S1 4915   1.224   2.977   1.266
  461DMSO    C2 4916   1.134   2.945   1.115
  461DMSO    H4 4917   1.081   3.035   1.085
  461DMSO    H5 4918   1.206   2.917   1.038
  461DMSO    H6 4919   1.065   2.863   1.132
  461DMSO    O1 4920   1.279   2.844   1.305
  462DMSO    C1 4921   4.034   0.137   0.610
  462DMSO    H1 4922   4.049   0.237   0.570
  462DMSO    H2 4923   4.034   0.064   0.529
  462DMSO    H3 4924   3.941   0.133   0.667
  462DMSO    S1 4925   4.171   0.103   0.719
  462DMSO    C2 4926   4.107   6.109   0.779
  462DMSO    H4 4927   4.175   6.073   0.856
  462DMSO    H5 4928   4.008   6.128   0.822
  462DMSO    H6 4929   4.101   6.039   0.696
  462DMSO    O1 4930   4.148   0.194   0.834
  463DMSO    C1 4931   2.278   4.241   0.446
  463DMSO    H1 4932   2.307   4.346   0.449
  463DMSO    H2 4933   2.170   4.230   0.455
  463DMSO    H3 4934   2.329   4.187   0.526
  463DMSO    S1 4935   2.330   4.172   0.290
  463DMSO    C2 4936   2.217   4.265   0.189
  463DMSO    H4 4937   2.242   4.371   0.197
  463DMSO    H5 4938   2.228   4.232   0.086
  463DMSO    H6 4939   2.115   4.248   0.225
  463DMSO    O1 4940   2.272   4.034   0.290
  464DMSO    C1 4941   4.316   3.911   4.691
  464DMSO    H1 4942   4.356   3.831   4.629
  464DMSO    H2 4943   4.249   3.974   4.633
  464DMSO    H3 4944   4.399   3.970   4.731
  464DMSO    S1 4945   4.224   3.839   4.827
  464DMSO    C2 4946   4.348   3.720   4.873
  464DMSO    H4 4947   4.308   3.658   4.954
  464DMSO    H5 4948   4.371   3.659   4.787
  464DMSO    H6 4949   4.438   3.772   4.907
  464DMSO    O1 4950   4.123   3.757   4.756
  465DMSO    C1 4951   0.756   1.876   3.802
  465DMSO    H1 4952   0.776   1.774   3.768
  465DMSO    H2 4953   0.683   1.875   3.883
  465DMSO    H3 4954   0.721   1.937   3.719
  465DMSO    S1 4955   0.909   1.946   3.864
  465DMSO    C2 4956   0.844   2.111   3.886
  465DMSO    H4 4957   0.926   2.177   3.916
  465DMSO    H5 4958   0.803   2.144   3.790
  465DMSO    H6 4959   0.767   2.107   3.963
  465DMSO    O1 4960   0.996   1.958   3.744
  466DMSO    C1 4961   3.711   1.043   0.566
  466DMSO    H1 4962   3.675   1.092   0.476
  466DMSO    H2 4963   3.805   0.991   0.547
  466DMSO    H3 4964   3.637   0.973   0.605
  466DMSO    S1 4965   3.740   1.168   0.691
  466DMSO    C2 4966   3.872   1.250   0.604
  466DMSO    H4 4967   3.918   1.322   0.672
  466DMSO    H5 4968   3.945   1.175   0.574
  466DMSO    H6 4969   3.830   1.300   0.517
  466DMSO    O1 4970   3.810   1.095   0.800
  467DMSO    C1 4971   6.018   1.640   0.670
  467DMSO    H1 4972   6.039   1.664   0.566
  467DMSO    H2 4973   6.045   1.535   0.689
  467DMSO    H3 4974   5.913   1.657   0.694
  467DMSO    S1 4975   0.036   1.744   0.774
  467DMSO    C2 4976   6.057   1.898   0.710
  467DMSO    H4 4977   5.951   1.908   0.736
  467DMSO    H5 4978   0.029   1.980   0.756
  467DMSO    H6 4979   6.071   1.900   0.602
  467DMSO    O1 4980   0.172   1.733   0.712
  468DMSO    C1 4981   4.037   2.447   1.311
  468DMSO    H1 4982   4.019   2.543   1.358
  468DMSO    H2 4983   4.053   2.460   1.204
  468DMSO    H3 4984   3.952   2.381   1.329
  468DMSO    S1 4985   4.183   2.373   1.383
  468DMSO    C2 4986   4.169   2.217   1.297
  468DMSO    H4 4987   4.177   2.236   1.189
  468DMSO    H5 4988   4.249   2.151   1.328
  468DMSO    H6 4989   4.072   2.173   1.321
  468DMSO    O1 4990   4.145   2.342   1.524
  469DMSO    C1 4991   4.060   0.693   4.312
  469DMSO    H1 4992   4.025   0.749   4.225
  469DMSO    H2 4993   3.993   0.610   4.332
  469DMSO    H3 4994   4.066   0.759   4.399
  469DMSO    S1 4995   4.223   0.630   4.280
  469DMSO    C2 4996   4.174   0.527   4.142
  469DMSO    H4 4997   4.260   0.467   4.113
  469DMSO    H5 4998   4.093   0.463   4.176
  469DMSO    H6 4999   4.141   0.591   4.061
  469DMSO    O1 5000   4.245   0.533   4.390
  470DMSO    C1 5001   3.555   0.166   3.518
  470DMSO    H1 5002   3.643   0.227   3.541
  470DMSO    H2 5003   3.584   0.078   3.460
  470DMSO    H3 5004   3.482   0.226   3.464
  470DMSO    S1 5005   3.484   0.112   3.673
  470DMSO    C2 5006   3.335   0.042   3.602
  470DMSO    H4 5007   3.361   6.122   3.535
  470DMSO    H5 5008   3.272   0.006   3.684
  470DMSO    H6 5009   3.283   0.121   3.548
  470DMSO    O1 5010   3.436   0.238   3.736
  471DMSO    C1 5011   2.441   3.212   1.255
  471DMSO    H1 5012   2.383   3.261   1.176
  471DMSO    H2 5013   2.485   3.121   1.216
  471DMSO    H3 5014   2.378   3.191   1.342
  471DMSO    S1 5015   2.572   3.321   1.306
  471DMSO    C2 5016   2.658   3.318   1.149
  471DMSO    H4 5017   2.593   3.359   1.072
  471DMSO    H5 5018   2.749   3.377   1.156
  471DMSO    H6 5019   2.682   3.214   1.124
  471DMSO    O1 5020   2.653   3.235   1.396
  472DMSO    C1 5021   4.412   4.192   2.529
  472DMSO    H1 5022   4.376   4.265   2.456
  472DMSO    H2 5023   4.503   4.144   2.493
  472DMSO    H3 5024   4.336   4.118   2.550
  472DMSO    S1 5025   4.450   4.277   2.680
  472DMSO    C2 5026   4.494   4.128   2.769
  472DMSO    H4 5027   4.583   4.084   2.722
  472DMSO    H5 5028   4.516   4.154   2.873
  472DMSO    H6 5029   4.411   4.058   2.764
  472DMSO    O1 5030   4.315   4.316   2.732
  473DMSO    C1 5031   4.740   0.998   0.676
  473DMSO    H1 5032   4.644   0.997   0.727
  473DMSO    H2 5033   4.810   1.067   0.724
  473DMSO    H3 5034   4.726   1.028   0.572
  473DMSO    S1 5035   4.811   0.834   0.676
  473DMSO    C2 5036   4.838   0.826   0.852
  473DMSO    H4 5037   4.904   0.908   0.881
  473DMSO    H5 5038   4.742   0.831   0.903
  473DMSO    H6 5039   4.886   0.730   0.873
  473DMSO    O1 5040   4.947   0.856   0.620
  474DMSO    C1 5041   2.794   2.986   2.733
  474DMSO    H1 5042   2.816   3.054   2.650
  474DMSO    H2 5043   2.813   2.883   2.702
  474DMSO    H3 5044   2.690   2.997   2.766
  474DMSO    S1 5045   2.902   3.023   2.870
  474DMSO    C2 5046   3.054   2.986   2.785
  474DMSO    H4 5047   3.135   2.986   2.857
  474DMSO    H5 5048   3.047   2.889   2.736
  474DMSO    H6 5049   3.072   3.064   2.710
  474DMSO    O1 5050   2.881   2.909   2.963
  475DMSO    C1 5051   0.480   4.472   3.600
  475DMSO    H1 5052   0.515   4.452   3.498
  475DMSO    H2 5053   0.498   4.577   3.626
  475DMSO    H3 5054   0.530   4.406   3.670
  475DMSO    S1 5055   0.304   4.444   3.608
  475DMSO    C2 5056   0.293   4.452   3.786
  475DMSO    H4 5057   0.322   4.552   3.820
  475DMSO    H5 5058   0.190   4.432   3.815
  475DMSO    H6 5059   0.359   4.377   3.830
  475DMSO    O1 5060   0.287   4.300   3.574
  476DMSO    C1 5061   0.611   1.850   0.511
  476DMSO    H1 5062   0.636   1.746   0.488
  476DMSO    H2 5063   0.699   1.913   0.498
  476DMSO    H3 5064   0.574   1.859   0.613
  476DMSO    S1 5065   0.486   1.906   0.397
  476DMSO    C2 5066   0.377   1.766   0.421
  476DMSO    H4 5067   0.435   1.675   0.413
  476DMSO    H5 5068   0.330   1.773   0.519
  476DMSO    H6 5069   0.301   1.767   0.343
  476DMSO    O1 5070   0.546   1.883   0.263
  477DMSO    C1 5071   0.945   1.555   2.135
  477DMSO    H1 5072   1.005   1.615   2.067
  477DMSO    H2 5073   0.864   1.510   2.078
  477DMSO    H3 5074   0.906   1.616   2.216
  477DMSO    S1 5075   1.048   1.424   2.201
  477DMSO    C2 5076   0.923   1.359   2.311
  477DMSO    H4 5077   0.843   1.316   2.250
  477DMSO    H5 5078   0.968   1.281   2.371
  477DMSO    H6 5079   0.885   1.440   2.373
  477DMSO    O1 5080   1.142   1.493   2.295
  478DMSO    C1 5081   4.581   1.257   4.847
  478DMSO    H1 5082   4.647   1.342   4.868
  478DMSO    H2 5083   4.516   1.237   4.932
  478DMSO    H3 5084   4.640   1.168   4.825
  478DMSO    S1 5085   4.482   1.294   4.704
  478DMSO    C2 5086   4.619   1.325   4.593
  478DMSO    H4 5087   4.691   1.389   4.642
  478DMSO    H5 5088   4.665   1.230   4.567
  478DMSO    H6 5089   4.581   1.373   4.503
  478DMSO    O1 5090   4.429   1.430   4.735
  479DMSO    C1 5091   2.457   4.078   1.346
  479DMSO    H1 5092   2.364   4.113   1.388
  479DMSO    H2 5093   2.493   4.149   1.272
  479DMSO    H3 5094   2.445   3.981   1.297
  479DMSO    S1 5095   2.579   4.064   1.475
  479DMSO    C2 5096   2.498   3.929   1.558
  479DMSO    H4 5097   2.549   3.910   1.652
  479DMSO    H5 5098   2.395   3.958   1.575
  479DMSO    H6 5099   2.503   3.841   1.493
  479DMSO    O1 5100   2.548   4.180   1.563
  480DMSO    C1 5101   2.417   4.716   1.677
  480DMSO    H1 5102   2.432   4.655   1.766
  480DMSO    H2 5103   2.512   4.752   1.638
  480DMSO    H3 5104   2.352   4.800   1.699
  480DMSO    S1 5105   2.337   4.617   1.552
  480DMSO    C2 5106   2.474   4.505   1.524
  480DMSO    H4 5107   2.494   4.448   1.614
  480DMSO    H5 5108   2.447   4.438   1.442
  480DMSO    H6 5109   2.561   4.564   1.496
  480DMSO    O1 5110   2.337   4.704   1.431
  481DMSO    C1 5111   4.256   4.568   4.754
  481DMSO    H1 5112   4.302   4.513   4.836
  481DMSO    H2 5113   4.245   4.672   4.783
  481DMSO    H3 5114   4.158   4.528   4.728
  481DMSO    S1 5115   4.365   4.565   4.612
  481DMSO    C2 5116   4.384   4.387   4.603
  481DMSO    H4 5117   4.408   4.349   4.703
  481DMSO    H5 5118   4.293   4.342   4.564
  481DMSO    H6 5119   4.467   4.367   4.535
  481DMSO    O1 5120   4.495   4.608   4.670
  482DMSO    C1 5121   0.757   0.001   0.364
  482DMSO    H1 5122   0.796   6.091   0.437
  482DMSO    H2 5123   0.790   6.136   0.264
  482DMSO    H3 5124   0.792   0.100   0.392
  482DMSO    S1 5125   0.578   6.159   0.372
  482DMSO    C2 5126   0.551   0.130   0.257
  482DMSO    H4 5127   0.444   0.152   0.257
  482DMSO    H5 5128   0.607   0.217   0.291
  482DMSO    H6 5129   0.583   0.098   0.158
  482DMSO    O1 5130   0.548   0.061   0.503
  483DMSO    C1 5131   2.958   4.390   3.647
  483DMSO    H1 5132   3.003   4.395   3.746
  483DMSO    H2 5133   2.906   4.484   3.625
  483DMSO    H3 5134   2.888   4.306   3.643
  483DMSO    S1 5135   3.087   4.366   3.526
  483DMSO    C2 5136   2.979   4.345   3.386
  483DMSO    H4 5137   2.927   4.439   3.368
  483DMSO    H5 5138   3.040   4.319   3.299
  483DMSO    H6 5139   2.908   4.265   3.408
  483DMSO    O1 5140   3.137   4.228   3.553
  484DMSO    C1 5141   1.102   2.905   4.248
  484DMSO    H1 5142   1.120   2.841   4.162
  484DMSO    H2 5143   1.168   2.993   4.245
  484DMSO    H3 5144   1.119   2.850   4.340
  484DMSO    S1 5145   0.932   2.958   4.244
  484DMSO    C2 5146   0.937   3.053   4.394
  484DMSO    H4 5147   0.837   3.089   4.417
  484DMSO    H5 5148   0.973   2.991   4.476
  484DMSO    H6 5149   1.004   3.139   4.381
  484DMSO    O1 5150   0.858   2.835   4.282
  485DMSO    C1 5151   1.344   1.565   1.937
  485DMSO    H1 5152   1.395   1.481   1.986
  485DMSO    H2 5153   1.338   1.650   2.005
  485DMSO    H3 5154   1.244   1.535   1.906
  485DMSO    S1 5155   1.438   1.614   1.793
  485DMSO    C2 5156   1.435   1.453   1.717
  485DMSO    H4 5157   1.333   1.431   1.686
  485DMSO    H5 5158   1.499   1.457   1.629
  485DMSO    H6 5159   1.472   1.378   1.787
  485DMSO    O1 5160   1.577   1.630   1.843
  486DMSO    C1 5161   3.835   4.718   4.768
  486DMSO    H1 5162   3.942   4.731   4.752
  486DMSO    H2 5163   3.781   4.738   4.676
  486DMSO    H3 5164   3.799   4.783   4.848
  486DMSO    S1 5165   3.802   4.549   4.815
  486DMSO    C2 5166   3.910   4.549   4.957
  486DMSO    H4 5167   4.011   4.572   4.924
  486DMSO    H5 5168   3.875   4.624   5.028
  486DMSO    H6 5169   3.906   4.450   5.002
  486DMSO    O1 5170   3.876   4.470   4.712
  487DMSO    C1 5171   1.377   1.863   4.036
  487DMSO    H1 5172   1.328   1.817   3.951
  487DMSO    H2 5173   1.457   1.929   4.003
  487DMSO    H3 5174   1.419   1.786   4.101
  487DMSO    S1 5175   1.257   1.959   4.128
  487DMSO    C2 5176   1.231   2.078   3.998
  487DMSO    H4 5177   1.190   2.028   3.910
  487DMSO    H5 5178   1.162   2.155   4.034
  487DMSO    H6 5179   1.327   2.124   3.973
  487DMSO    O1 5180   1.340   2.033   4.227
  488DMSO    C1 5181   4.227   1.725   0.036
  488DMSO    H1 5182   4.186   1.751   0.133
  488DMSO    H2 5183   4.220   1.809   6.273
  488DMSO    H3 5184   4.176   1.637   6.301
  488DMSO    S1 5185   4.400   1.687   0.057
  488DMSO    C2 5186   4.376   1.563   0.184
  488DMSO    H4 5187   4.323   1.609   0.267
  488DMSO    H5 5188   4.316   1.482   0.142
  488DMSO    H6 5189   4.473   1.527   0.217
  488DMSO    O1 5190   4.453   1.804   0.133
  489DMSO    C1 5191   3.543   4.236   1.997
  489DMSO    H1 5192   3.612   4.305   1.948
  489DMSO    H2 5193   3.591   4.190   2.083
  489DMSO    H3 5194   3.512   4.159   1.926
  489DMSO    S1 5195   3.398   4.325   2.052
  489DMSO    C2 5196   3.487   4.434   2.163
  489DMSO    H4 5197   3.540   4.374   2.236
  489DMSO    H5 5198   3.557   4.495   2.106
  489DMSO    H6 5199   3.414   4.499   2.213
  489DMSO    O1 5200   3.331   4.229   2.144
  490DMSO    C1 5201   1.185   1.424   2.610
  490DMSO    H1 5202   1.189   1.360   2.522
  490DMSO    H2 5203   1.212   1.369   2.700
  490DMSO    H3 5204   1.086   1.468   2.620
  490DMSO    S1 5205   1.302   1.558   2.587
  490DMSO    C2 5206   1.446   1.453   2.581
  490DMSO    H4 5207   1.449   1.393   2.672
  490DMSO    H5 5208   1.438   1.387   2.495
  490DMSO    H6 5209   1.535   1.515   2.574
  490DMSO    O1 5210   1.309   1.625   2.720
  491DMSO    C1 5211   1.824   4.431   2.069
  491DMSO    H1 5212   1.844   4.526   2.120
  491DMSO    H2 5213   1.796   4.450   1.966
  491DMSO    H3 5214   1.746   4.376   2.121
  491DMSO    S1 5215   1.972   4.332   2.071
  491DMSO    C2 5216   2.069   4.438   1.965
  491DMSO    H4 5217   2.170   4.398   1.961
  491DMSO    H5 5218   2.024   4.437   1.866
  491DMSO    H6 5219   2.071   4.539   2.007
  491DMSO    O1 5220   1.940   4.216   1.984
  492DMSO    C1 5221   2.384   1.098   3.366
  492DMSO    H1 5222   2.471   1.153   3.401
  492DMSO    H2 5223   2.392   0.993   3.393
  492DMSO    H3 5224   2.375   1.106   3.257
  492DMSO    S1 5225   2.235   1.164   3.439
  492DMSO    C2 5226   2.127   1.044   3.362
  492DMSO    H4 5227   2.146   0.947   3.409
  492DMSO    H5 5228   2.023   1.073   3.378
  492DMSO    H6 5229   2.150   1.037   3.256
  492DMSO    O1 5230   2.211   1.295   3.371
  493DMSO    C1 5231   4.450   3.870   0.461
  493DMSO    H1 5232   4.465   3.825   0.363
  493DMSO    H2 5233   4.447   3.795   0.540
  493DMSO    H3 5234   4.359   3.930   0.462
  493DMSO    S1 5235   4.586   3.981   0.495
  493DMSO    C2 5236   4.709   3.852   0.497
  493DMSO    H4 5237   4.679   3.776   0.568
  493DMSO    H5 5238   4.718   3.809   0.397
  493DMSO    H6 5239   4.805   3.896   0.528
  493DMSO    O1 5240   4.569   4.013   0.639
  494DMSO    C1 5241   0.527   0.023   1.936
  494DMSO    H1 5242   0.447   6.136   1.992
  494DMSO    H2 5243   0.619   6.127   1.942
  494DMSO    H3 5244   0.543   0.123   1.977
  494DMSO    S1 5245   0.476   0.038   1.765
  494DMSO    C2 5246   0.610   0.144   1.715
  494DMSO    H4 5247   0.583   0.191   1.620
  494DMSO    H5 5248   0.626   0.221   1.790
  494DMSO    H6 5249   0.701   0.085   1.702
  494DMSO    O1 5250   0.356   0.127   1.773
  495DMSO    C1 5251   0.747   0.564   3.157
  495DMSO    H1 5252   0.836   0.626   3.143
  495DMSO    H2 5253   0.722   0.513   3.064
  495DMSO    H3 5254   0.663   0.624   3.190
  495DMSO    S1 5255   0.782   0.441   3.280
  495DMSO    C2 5256   0.824   0.557   3.410
  495DMSO    H4 5257   0.732   0.607   3.442
  495DMSO    H5 5258   0.867   0.501   3.493
  495DMSO    H6 5259   0.896   0.628   3.371
  495DMSO    O1 5260   0.913   0.386   3.235
  496DMSO    C1 5261   0.102   3.831   2.038
  496DMSO    H1 5262   0.152   3.818   2.133
  496DMSO    H2 5263   0.095   3.937   2.012
  496DMSO    H3 5264   0.002   3.787   2.041
  496DMSO    S1 5265   0.194   3.748   1.909
  496DMSO    C2 5266   0.332   3.862   1.908
  496DMSO    H4 5267   0.400   3.831   1.828
  496DMSO    H5 5268   0.293   3.961   1.887
  496DMSO    H6 5269   0.383   3.861   2.004
  496DMSO    O1 5270   0.121   3.786   1.786
  497DMSO    C1 5271   4.307   1.411   1.391
  497DMSO    H1 5272   4.327   1.511   1.428
  497DMSO    H2 5273   4.211   1.408   1.341
  497DMSO    H3 5274   4.312   1.337   1.471
  497DMSO    S1 5275   4.431   1.369   1.269
  497DMSO    C2 5276   4.568   1.428   1.368
  497DMSO    H4 5277   4.576   1.367   1.458
  497DMSO    H5 5278   4.659   1.419   1.309
  497DMSO    H6 5279   4.551   1.532   1.395
  497DMSO    O1 5280   4.413   1.474   1.165
  498DMSO    C1 5281   4.793   4.714   2.502
  498DMSO    H1 5282   4.792   4.612   2.541
  498DMSO    H2 5283   4.878   4.727   2.435
  498DMSO    H3 5284   4.799   4.788   2.583
  498DMSO    S1 5285   4.645   4.745   2.408
  498DMSO    C2 5286   4.530   4.706   2.539
  498DMSO    H4 5287   4.429   4.723   2.502
  498DMSO    H5 5288   4.543   4.601   2.564
  498DMSO    H6 5289   4.551   4.770   2.624
  498DMSO    O1 5290   4.632   4.625   2.320
  499DMSO    C1 5291   1.296   0.719   2.086
  499DMSO    H1 5292   1.281   0.659   2.176
  499DMSO    H2 5293   1.220   0.797   2.081
  499DMSO    H3 5294   1.289   0.655   1.999
  499DMSO    S1 5295   1.458   0.794   2.092
  499DMSO    C2 5296   1.444   0.874   1.933
  499DMSO    H4 5297   1.413   0.800   1.860
  499DMSO    H5 5298   1.370   0.954   1.940
  499DMSO    H6 5299   1.541   0.916   1.907
  499DMSO    O1 5300   1.552   0.681   2.068
  500DMSO    C1 5301   0.998   0.746   3.726
  500DMSO    H1 5302   0.902   0.695   3.721
  500DMSO    H2 5303   1.066   0.707   3.650
  500DMSO    H3 5304   1.041   0.732   3.825
  500DMSO    S1 5305   0.974   0.921   3.701
  500DMSO    C2 5306   0.895   0.906   3.542
  500DMSO    H4 5307   0.872   1.006   3.507
  500DMSO    H5 5308   0.963   0.856   3.473
  500DMSO    H6 5309   0.803   0.848   3.553
  500DMSO    O1 5310   1.110   0.973   3.671
  501DMSO    C1 5311   4.849   3.425   1.066
  501DMSO    H1 5312   4.871   3.410   1.172
  501DMSO    H2 5313   4.938   3.454   1.011
  501DMSO    H3 5314   4.771   3.500   1.053
  501DMSO    S1 5315   4.788   3.270   1.000
  501DMSO    C2 5316   4.945   3.185   1.012
  501DMSO    H4 5317   4.975   3.178   1.117
  501DMSO    H5 5318   4.936   3.086   0.967
  501DMSO    H6 5319   5.019   3.243   0.957
  501DMSO    O1 5320   4.774   3.297   0.854
  502DMSO    C1 5321   3.644   0.165   2.623
  502DMSO    H1 5322   3.619   0.185   2.518
  502DMSO    H2 5323   3.749   0.184   2.641
  502DMSO    H3 5324   3.619   0.062   2.649
  502DMSO    S1 5325   3.549   0.276   2.726
  502DMSO    C2 5326   3.389   0.227   2.666
  502DMSO    H4 5327   3.389   0.234   2.557
  502DMSO    H5 5328   3.368   0.125   2.698
  502DMSO    H6 5329   3.314   0.294   2.708
  502DMSO    O1 5330   3.570   0.410   2.666
  503DMSO    C1 5331   1.949   2.392   1.425
  503DMSO    H1 5332   1.893   2.467   1.368
  503DMSO    H2 5333   1.880   2.324   1.475
  503DMSO    H3 5334   2.015   2.440   1.497
  503DMSO    S1 5335   2.049   2.296   1.313
  503DMSO    C2 5336   1.912   2.226   1.223
  503DMSO    H4 5337   1.867   2.304   1.161
  503DMSO    H5 5338   1.951   2.146   1.159
  503DMSO    H6 5339   1.840   2.185   1.294
  503DMSO    O1 5340   2.098   2.184   1.399
  504DMSO    C1 5341   0.502   1.417   4.075
  504DMSO    H1 5342   0.441   1.477   4.007
  504DMSO    H2 5343   0.573   1.355   4.021
  504DMSO    H3 5344   0.438   1.354   4.138
  504DMSO    S1 5345   0.593   1.526   4.184
  504DMSO    C2 5346   0.699   1.592   4.056
  504DMSO    H4 5347   0.763   1.667   4.102
  504DMSO    H5 5348   0.758   1.511   4.015
  504DMSO    H6 5349   0.637   1.638   3.979
  504DMSO    O1 5350   0.683   1.433   4.257
  505DMSO    C1 5351   0.995   2.700   3.351
  505DMSO    H1 5352   0.976   2.761   3.262
  505DMSO    H2 5353   1.060   2.616   3.326
  505DMSO    H3 5354   0.902   2.664   3.394
  505DMSO    S1 5355   1.079   2.802   3.472
  505DMSO    C2 5356   0.949   2.924   3.484
  505DMSO    H4 5357   0.981   3.002   3.552
  505DMSO    H5 5358   0.931   2.966   3.385
  505DMSO    H6 5359   0.859   2.876   3.522
  505DMSO    O1 5360   1.185   2.871   3.392
  506DMSO    C1 5361   3.005   2.816   3.259
  506DMSO    H1 5362   2.978   2.922   3.258
  506DMSO    H2 5363   2.969   2.768   3.169
  506DMSO    H3 5364   2.966   2.767   3.348
  506DMSO    S1 5365   3.183   2.803   3.262
  506DMSO    C2 5366   3.209   2.881   3.104
  506DMSO    H4 5367   3.315   2.878   3.081
  506DMSO    H5 5368   3.152   2.825   3.029
  506DMSO    H6 5369   3.173   2.984   3.109
  506DMSO    O1 5370   3.208   2.658   3.235
  507DMSO    C1 5371   2.757   0.079   1.547
  507DMSO    H1 5372   2.790   0.175   1.587
  507DMSO    H2 5373   2.650   0.065   1.567
  507DMSO    H3 5374   2.814   6.159   1.591
  507DMSO    S1 5375   2.782   0.080   1.370
  507DMSO    C2 5376   2.734   6.072   1.346
  507DMSO    H4 5377   2.749   6.047   1.241
  507DMSO    H5 5378   2.794   6.008   1.410
  507DMSO    H6 5379   2.628   6.061   1.372
  507DMSO    O1 5380   2.930   0.077   1.355
  508DMSO    C1 5381   4.944   3.819   3.848
  508DMSO    H1 5382   5.034   3.875   3.822
  508DMSO    H2 5383   4.967   3.712   3.854
  508DMSO    H3 5384   4.867   3.836   3.773
  508DMSO    S1 5385   4.885   3.876   4.007
  508DMSO    C2 5386   4.738   3.776   4.011
  508DMSO    H4 5387   4.767   3.671   4.016
  508DMSO    H5 5388   4.682   3.804   4.101
  508DMSO    H6 5389   4.679   3.797   3.922
  508DMSO    O1 5390   4.834   4.012   3.977
  509DMSO    C1 5391   2.395   0.093   1.990
  509DMSO    H1 5392   2.301   0.061   1.944
  509DMSO    H2 5393   2.413   0.199   1.971
  509DMSO    H3 5394   2.480   0.036   1.952
  509DMSO    S1 5395   2.386   0.068   2.167
  509DMSO    C2 5396   2.340   6.057   2.157
  509DMSO    H4 5397   2.317   6.023   2.258
  509DMSO    H5 5398   2.252   6.048   2.093
  509DMSO    H6 5399   2.424   6.001   2.116
  509DMSO    O1 5400   2.260   0.137   2.207
  510DMSO    C1 5401   1.788   4.506   4.547
  510DMSO    H1 5402   1.801   4.592   4.614
  510DMSO    H2 5403   1.869   4.502   4.475
  510DMSO    H3 5404   1.691   4.516   4.498
  510DMSO    S1 5405   1.788   4.357   4.647
  510DMSO    C2 5406   1.741   4.245   4.516
  510DMSO    H4 5407   1.640   4.272   4.484
  510DMSO    H5 5408   1.811   4.251   4.433
  510DMSO    H6 5409   1.737   4.144   4.558
  510DMSO    O1 5410   1.663   4.368   4.726
  511DMSO    C1 5411   3.322   4.836   4.916
  511DMSO    H1 5412   3.331   4.798   5.018
  511DMSO    H2 5413   3.384   4.925   4.905
  511DMSO    H3 5414   3.219   4.859   4.891
  511DMSO    S1 5415   3.384   4.714   4.801
  511DMSO    C2 5416   3.277   4.580   4.853
  511DMSO    H4 5417   3.315   4.487   4.810
  511DMSO    H5 5418   3.279   4.573   4.961
  511DMSO    H6 5419   3.175   4.598   4.817
  511DMSO    O1 5420   3.517   4.676   4.857
  512DMSO    C1 5421   4.133   3.071   1.564
  512DMSO    H1 5422   4.162   3.014   1.476
  512DMSO    H2 5423   4.135   3.007   1.651
  512DMSO    H3 5424   4.034   3.114   1.550
  512DMSO    S1 5425   4.250   3.204   1.589
  512DMSO    C2 5426   4.391   3.097   1.611
  512DMSO    H4 5427   4.375   3.037   1.700
  512DMSO    H5 5428   4.402   3.033   1.523
  512DMSO    H6 5429   4.480   3.160   1.623
  512DMSO    O1 5430   4.220   3.250   1.727
  513DMSO    C1 5431   2.403   0.634   0.312
  513DMSO    H1 5432   2.316   0.608   0.252
  513DMSO    H2 5433   2.374   0.700   0.394
  513DMSO    H3 5434   2.478   0.682   0.250
  513DMSO    S1 5435   2.473   0.485   0.381
  513DMSO    C2 5436   2.328   0.442   0.477
  513DMSO    H4 5437   2.356   0.362   0.545
  513DMSO    H5 5438   2.293   0.530   0.532
  513DMSO    H6 5439   2.251   0.407   0.408
  513DMSO    O1 5440   2.572   0.535   0.481
  514DMSO    C1 5441   2.753   2.242   1.531
  514DMSO    H1 5442   2.714   2.176   1.608
  514DMSO    H2 5443   2.670   2.290   1.480
  514DMSO    H3 5444   2.814   2.185   1.460
  514DMSO    S1 5445   2.852   2.368   1.610
  514DMSO    C2 5446   2.954   2.253   1.700
  514DMSO    H4 5447   2.893   2.208   1.779
  514DMSO    H5 5448   2.990   2.176   1.632
  514DMSO    H6 5449   3.039   2.306   1.743
  514DMSO    O1 5450   2.761   2.420   1.716
  515DMSO    C1 5451   2.765   1.499   4.508
  515DMSO    H1 5452   2.682   1.454   4.454
  515DMSO    H2 5453   2.845   1.522   4.437
  515DMSO    H3 5454   2.800   1.431   4.585
  515DMSO    S1 5455   2.709   1.650   4.586
  515DMSO    C2 5456   2.570   1.575   4.669
  515DMSO    H4 5457   2.514   1.513   4.599
  515DMSO    H5 5458   2.607   1.514   4.752
  515DMSO    H6 5459   2.506   1.655   4.707
  515DMSO    O1 5460   2.649   1.730   4.475
  516DMSO    C1 5461   2.256   3.538   1.158
  516DMSO    H1 5462   2.349   3.521   1.213
  516DMSO    H2 5463   2.222   3.641   1.173
  516DMSO    H3 5464   2.180   3.467   1.189
  516DMSO    S1 5465   2.289   3.512   0.984
  516DMSO    C2 5466   2.121   3.545   0.931
  516DMSO    H4 5467   2.118   3.529   0.823
  516DMSO    H5 5468   2.054   3.475   0.980
  516DMSO    H6 5469   2.096   3.648   0.954
  516DMSO    O1 5470   2.300   3.364   0.975
  517DMSO    C1 5471   1.446   0.528   1.749
  517DMSO    H1 5472   1.400   0.611   1.696
  517DMSO    H2 5473   1.481   0.561   1.847
  517DMSO    H3 5474   1.529   0.485   1.692
  517DMSO    S1 5475   1.323   0.401   1.775
  517DMSO    C2 5476   1.269   0.392   1.605
  517DMSO    H4 5477   1.352   0.360   1.542
  517DMSO    H5 5478   1.188   0.320   1.600
  517DMSO    H6 5479   1.232   0.490   1.574
  517DMSO    O1 5480   1.213   0.475   1.842
  518DMSO    C1 5481   1.870   3.692   1.581
  518DMSO    H1 5482   1.802   3.728   1.503
  518DMSO    H2 5483   1.873   3.767   1.660
  518DMSO    H3 5484   1.969   3.679   1.537
  518DMSO    S1 5485   1.808   3.537   1.643
  518DMSO    C2 5486   1.659   3.606   1.715
  518DMSO    H4 5487   1.605   3.658   1.636
  518DMSO    H5 5488   1.595   3.526   1.752
  518DMSO    H6 5489   1.683   3.676   1.795
  518DMSO    O1 5490   1.897   3.504   1.760
  519DMSO    C1 5491   1.853   1.263   4.344
  519DMSO    H1 5492   1.784   1.332   4.295
  519DMSO    H2 5493   1.861   1.170   4.288
  519DMSO    H3 5494   1.817   1.242   4.445
  519DMSO    S1 5495   2.013   1.340   4.354
  519DMSO    C2 5496   2.042   1.344   4.178
  519DMSO    H4 5497   2.139   1.390   4.160
  519DMSO    H5 5498   2.041   1.241   4.142
  519DMSO    H6 5499   1.962   1.400   4.130
  519DMSO    O1 5500   2.103   1.229   4.399
  520DMSO    C1 5501   3.286   0.041   4.482
  520DMSO    H1 5502   3.258   6.125   4.553
  520DMSO    H2 5503   3.251   0.017   4.382
  520DMSO    H3 5504   3.395   0.054   4.484
  520DMSO    S1 5505   3.211   0.193   4.538
  520DMSO    C2 5506   3.297   0.299   4.422
  520DMSO    H4 5507   3.263   0.276   4.321
  520DMSO    H5 5508   3.275   0.402   4.449
  520DMSO    H6 5509   3.404   0.279   4.431
  520DMSO    O1 5510   3.280   0.220   4.667
  521DMSO    C1 5511   5.007   1.467   1.014
  521DMSO    H1 5512   4.978   1.455   0.909
  521DMSO    H2 5513   5.055   1.564   1.028
  521DMSO    H3 5514   5.073   1.386   1.046
  521DMSO    S1 5515   4.860   1.464   1.114
  521DMSO    C2 5516   4.799   1.309   1.050
  521DMSO    H4 5517   4.864   1.228   1.087
  521DMSO    H5 5518   4.697   1.296   1.084
  521DMSO    H6 5519   4.802   1.313   0.940
  521DMSO    O1 5520   4.771   1.566   1.051
  522DMSO    C1 5521   1.823   0.257   2.886
  522DMSO    H1 5522   1.816   0.341   2.956
  522DMSO    H2 5523   1.922   0.213   2.890
  522DMSO    H3 5524   1.800   0.291   2.784
  522DMSO    S1 5525   1.704   0.133   2.933
  522DMSO    C2 5526   1.561   0.240   2.935
  522DMSO    H4 5527   1.584   0.327   2.995
  522DMSO    H5 5528   1.537   0.270   2.833
  522DMSO    H6 5529   1.477   0.186   2.978
  522DMSO    O1 5530   1.729   0.110   3.078
  523DMSO    C1 5531   2.946   4.755   3.145
  523DMSO    H1 5532   2.945   4.802   3.046
  523DMSO    H2 5533   2.844   4.739   3.178
  523DMSO    H3 5534   2.998   4.818   3.217
  523DMSO    S1 5535   3.031   4.598   3.134
  523DMSO    C2 5536   3.164   4.662   3.033
  523DMSO    H4 5537   3.233   4.581   3.013
  523DMSO    H5 5538   3.123   4.702   2.941
  523DMSO    H6 5539   3.216   4.742   3.087
  523DMSO    O1 5540   2.951   4.514   3.041
  524DMSO    C1 5541   1.079   2.918   0.603
  524DMSO    H1 5542   1.093   2.974   0.695
  524DMSO    H2 5543   1.165   2.854   0.584
  524DMSO    H3 5544   1.064   2.986   0.520
  524DMSO    S1 5545   0.933   2.816   0.619
  524DMSO    C2 5546   0.961   2.763   0.787
  524DMSO    H4 5547   0.967   2.851   0.851
  524DMSO    H5 5548   0.876   2.702   0.816
  524DMSO    H6 5549   1.053   2.705   0.790
  524DMSO    O1 5550   0.966   2.696   0.537
  525DMSO    C1 5551   0.756   3.869   1.936
  525DMSO    H1 5552   0.647   3.864   1.923
  525DMSO    H2 5553   0.796   3.955   1.882
  525DMSO    H3 5554   0.800   3.777   1.899
  525DMSO    S1 5555   0.795   3.886   2.109
  525DMSO    C2 5556   0.716   4.046   2.127
  525DMSO    H4 5557   0.748   4.111   2.046
  525DMSO    H5 5558   0.608   4.033   2.125
  525DMSO    H6 5559   0.745   4.089   2.223
  525DMSO    O1 5560   0.940   3.917   2.109
  526DMSO    C1 5561   0.246   2.443   3.269
  526DMSO    H1 5562   0.225   2.369   3.347
  526DMSO    H2 5563   0.353   2.459   3.259
  526DMSO    H3 5564   0.196   2.537   3.293
  526DMSO    S1 5565   0.181   2.380   3.115
  526DMSO    C2 5566   0.223   2.525   3.020
  526DMSO    H4 5567   0.188   2.508   2.918
  526DMSO    H5 5568   0.173   2.610   3.064
  526DMSO    H6 5569   0.331   2.537   3.022
  526DMSO    O1 5570   0.033   2.389   3.131
  527DMSO    C1 5571   3.341   4.078   1.161
  527DMSO    H1 5572   3.358   4.170   1.105
  527DMSO    H2 5573   3.239   4.074   1.198
  527DMSO    H3 5574   3.412   4.071   1.243
  527DMSO    S1 5575   3.367   3.939   1.051
  527DMSO    C2 5576   3.261   3.997   0.919
  527DMSO    H4 5577   3.315   4.074   0.863
  527DMSO    H5 5578   3.241   3.913   0.853
  527DMSO    H6 5579   3.169   4.037   0.959
  527DMSO    O1 5580   3.292   3.829   1.118
  528DMSO    C1 5581   4.742   1.086   3.263
  528DMSO    H1 5582   4.679   1.038   3.337
  528DMSO    H2 5583   4.847   1.070   3.287
  528DMSO    H3 5584   4.719   1.192   3.257
  528DMSO    S1 5585   4.708   1.010   3.105
  528DMSO    C2 5586   4.805   1.126   3.011
  528DMSO    H4 5587   4.774   1.227   3.035
  528DMSO    H5 5588   4.911   1.111   3.036
  528DMSO    H6 5589   4.790   1.105   2.905
  528DMSO    O1 5590   4.567   1.049   3.076
  529DMSO    C1 5591   2.532   0.664   3.862
  529DMSO    H1 5592   2.547   0.752   3.800
  529DMSO    H2 5593   2.556   0.575   3.804
  529DMSO    H3 5594   2.429   0.658   3.898
  529DMSO    S1 5595   2.642   0.672   4.003
  529DMSO    C2 5596   2.793   0.661   3.908
  529DMSO    H4 5597   2.801   0.749   3.844
  529DMSO    H5 5598   2.877   0.654   3.977
  529DMSO    H6 5599   2.789   0.571   3.847
  529DMSO    O1 5600   2.631   0.536   4.062
  530DMSO    C1 5601   3.968   2.189   2.718
  530DMSO    H1 5602   3.891   2.116   2.739
  530DMSO    H2 5603   3.927   2.273   2.662
  530DMSO    H3 5604   4.051   2.142   2.665
  530DMSO    S1 5605   4.024   2.255   2.874
  530DMSO    C2 5606   4.053   2.096   2.951
  530DMSO    H4 5607   4.138   2.047   2.904
  530DMSO    H5 5608   4.073   2.113   3.057
  530DMSO    H6 5609   3.963   2.035   2.942
  530DMSO    O1 5610   3.897   2.304   2.934
  531DMSO    C1 5611   1.409   0.145   2.287
  531DMSO    H1 5612   1.512   0.180   2.292
  531DMSO    H2 5613   1.347   0.190   2.365
  531DMSO    H3 5614   1.405   0.036   2.296
  531DMSO    S1 5615   1.340   0.188   2.128
  531DMSO    C2 5616   1.338   0.365   2.153
  531DMSO    H4 5617   1.440   0.405   2.147
  531DMSO    H5 5618   1.277   0.409   2.073
  531DMSO    H6 5619   1.293   0.388   2.249
  531DMSO    O1 5620   1.198   0.147   2.143
  532DMSO    C1 5621   1.256   2.623   0.393
  532DMSO    H1 5622   1.181   2.698   0.416
  532DMSO    H2 5623   1.355   2.668   0.382
  532DMSO    H3 5624   1.228   2.572   0.300
  532DMSO    S1 5625   1.259   2.502   0.524
  532DMSO    C2 5626   1.324   2.610   0.651
  532DMSO    H4 5627   1.414   2.658   0.614
  532DMSO    H5 5628   1.247   2.682   0.678
  532DMSO    H6 5629   1.347   2.548   0.738
  532DMSO    O1 5630   1.376   2.416   0.491
  533DMSO    C1 5631   0.351   3.891   0.288
  533DMSO    H1 5632   0.282   3.969   0.255
  533DMSO    H2 5633   0.449   3.934   0.307
  533DMSO    H3 5634   0.356   3.810   0.216
  533DMSO    S1 5635   0.290   3.826   0.443
  533DMSO    C2 5636   0.132   3.771   0.380
  533DMSO    H4 5637   0.072   3.740   0.466
  533DMSO    H5 5638   0.084   3.855   0.329
  533DMSO    H6 5639   0.148   3.687   0.312
  533DMSO    O1 5640   0.257   3.951   0.517
  534DMSO    C1 5641   0.513   1.636   1.429
  534DMSO    H1 5642   0.452   1.571   1.367
  534DMSO    H2 5643   0.456   1.668   1.516
  534DMSO    H3 5644   0.546   1.724   1.372
  534DMSO    S1 5645   0.656   1.545   1.485
  534DMSO    C2 5646   0.710   1.493   1.323
  534DMSO    H4 5647   0.627   1.445   1.271
  534DMSO    H5 5648   0.745   1.580   1.267
  534DMSO    H6 5649   0.792   1.422   1.335
  534DMSO    O1 5650   0.597   1.422   1.544
  535DMSO    C1 5651   0.787   0.644   2.810
  535DMSO    H1 5652   0.853   0.668   2.727
  535DMSO    H2 5653   0.749   0.736   2.854
  535DMSO    H3 5654   0.842   0.587   2.884
  535DMSO    S1 5655   0.649   0.547   2.752
  535DMSO    C2 5656   0.576   0.677   2.654
  535DMSO    H4 5657   0.478   0.644   2.619
  535DMSO    H5 5658   0.565   0.764   2.718
  535DMSO    H6 5659   0.642   0.701   2.571
  535DMSO    O1 5660   0.559   0.539   2.870
  536DMSO    C1 5661   4.653   1.372   1.827
  536DMSO    H1 5662   4.628   1.322   1.733
  536DMSO    H2 5663   4.733   1.319   1.878
  536DMSO    H3 5664   4.565   1.380   1.892
  536DMSO    S1 5665   4.708   1.538   1.789
  536DMSO    C2 5666   4.851   1.485   1.695
  536DMSO    H4 5667   4.912   1.572   1.673
  536DMSO    H5 5668   4.908   1.414   1.754
  536DMSO    H6 5669   4.817   1.439   1.602
  536DMSO    O1 5670   4.766   1.586   1.917
  537DMSO    C1 5671   0.395   3.141   1.372
  537DMSO    H1 5672   0.489   3.182   1.410
  537DMSO    H2 5673   0.402   3.033   1.364
  537DMSO    H3 5674   0.373   3.185   1.274
  537DMSO    S1 5675   0.265   3.187   1.485
  537DMSO    C2 5676   0.130   3.118   1.389
  537DMSO    H4 5677   0.036   3.150   1.434
  537DMSO    H5 5678   0.137   3.157   1.288
  537DMSO    H6 5679   0.136   3.009   1.390
  537DMSO    O1 5680   0.252   3.333   1.466
  538DMSO    C1 5681   3.419   3.079   2.853
  538DMSO    H1 5682   3.326   3.135   2.845
  538DMSO    H2 5683   3.406   2.981   2.806
  538DMSO    H3 5684   3.450   3.071   2.957
  538DMSO    S1 5685   3.542   3.170   2.760
  538DMSO    C2 5686   3.678   3.060   2.798
  538DMSO    H4 5687   3.687   3.051   2.906
  538DMSO    H5 5688   3.658   2.963   2.752
  538DMSO    H6 5689   3.769   3.103   2.755
  538DMSO    O1 5690   3.570   3.288   2.847
  539DMSO    C1 5691   2.789   2.530   3.480
  539DMSO    H1 5692   2.697   2.485   3.441
  539DMSO    H2 5693   2.831   2.599   3.406
  539DMSO    H3 5694   2.862   2.454   3.505
  539DMSO    S1 5695   2.751   2.623   3.628
  539DMSO    C2 5696   2.641   2.740   3.548
  539DMSO    H4 5697   2.606   2.811   3.622
  539DMSO    H5 5698   2.696   2.792   3.470
  539DMSO    H6 5699   2.557   2.686   3.503
  539DMSO    O1 5700   2.874   2.703   3.654
  540DMSO    C1 5701   0.868   1.838   3.475
  540DMSO    H1 5702   0.864   1.942   3.509
  540DMSO    H2 5703   0.770   1.806   3.439
  540DMSO    H3 5704   0.901   1.775   3.557
  540DMSO    S1 5705   0.989   1.823   3.344
  540DMSO    C2 5706   0.890   1.908   3.221
  540DMSO    H4 5707   0.878   2.012   3.251
  540DMSO    H5 5708   0.942   1.902   3.126
  540DMSO    H6 5709   0.793   1.859   3.214
  540DMSO    O1 5710   0.979   1.680   3.303
  541DMSO    C1 5711   1.312   2.211   1.948
  541DMSO    H1 5712   1.315   2.203   2.057
  541DMSO    H2 5713   1.349   2.308   1.914
  541DMSO    H3 5714   1.211   2.193   1.913
  541DMSO    S1 5715   1.416   2.081   1.883
  541DMSO    C2 5716   1.359   2.100   1.715
  541DMSO    H4 5717   1.407   2.023   1.654
  541DMSO    H5 5718   1.251   2.085   1.714
  541DMSO    H6 5719   1.385   2.199   1.678
  541DMSO    O1 5720   1.345   1.960   1.931
  542DMSO    C1 5721   0.585   3.670   3.433
  542DMSO    H1 5722   0.614   3.625   3.338
  542DMSO    H2 5723   0.572   3.778   3.421
  542DMSO    H3 5724   0.663   3.652   3.508
  542DMSO    S1 5725   0.431   3.600   3.490
  542DMSO    C2 5726   0.333   3.667   3.357
  542DMSO    H4 5727   0.228   3.660   3.384
  542DMSO    H5 5728   0.360   3.773   3.345
  542DMSO    H6 5729   0.354   3.612   3.265
  542DMSO    O1 5730   0.392   3.686   3.605
  543DMSO    C1 5731   3.631   3.680   1.163
  543DMSO    H1 5732   3.686   3.645   1.075
  543DMSO    H2 5733   3.632   3.604   1.240
  543DMSO    H3 5734   3.529   3.706   1.133
  543DMSO    S1 5735   3.712   3.828   1.221
  543DMSO    C2 5736   3.591   3.868   1.345
  543DMSO    H4 5737   3.492   3.862   1.300
  543DMSO    H5 5738   3.600   3.799   1.429
  543DMSO    H6 5739   3.611   3.970   1.378
  543DMSO    O1 5740   3.684   3.926   1.112
  544DMSO    C1 5741   4.028   4.792   2.882
  544DMSO    H1 5742   3.947   4.794   2.809
  544DMSO    H2 5743   3.987   4.797   2.984
  544DMSO    H3 5744   4.090   4.881   2.866
  544DMSO    S1 5745   4.129   4.646   2.863
  544DMSO    C2 5746   4.162   4.670   2.689
  544DMSO    H4 5747   4.068   4.676   2.634
  544DMSO    H5 5748   4.217   4.764   2.676
  544DMSO    H6 5749   4.223   4.587   2.652
  544DMSO    O1 5750   4.034   4.529   2.868
  545DMSO    C1 5751   0.026   0.328   2.567
  545DMSO    H1 5752   0.065   0.420   2.522
  545DMSO    H2 5753   6.002   0.334   2.581
  545DMSO    H3 5754   0.075   0.311   2.663
  545DMSO    S1 5755   0.064   0.189   2.462
  545DMSO    C2 5756   6.043   0.240   2.327
  545DMSO    H4 5757   0.000   0.330   2.282
  545DMSO    H5 5758   6.041   0.159   2.254
  545DMSO    H6 5759   5.942   0.258   2.365
  545DMSO    O1 5760   6.071   0.078   2.525
  546DMSO    C1 5761   4.178   2.235   3.553
  546DMSO    H1 5762   4.104   2.255   3.475
  546DMSO    H2 5763   4.254   2.313   3.553
  546DMSO    H3 5764   4.224   2.137   3.536
  546DMSO    S1 5765   4.097   2.233   3.712
  546DMSO    C2 5766   3.973   2.115   3.664
  546DMSO    H4 5767   4.021   2.018   3.648
  546DMSO    H5 5768   3.899   2.109   3.743
  546DMSO    H6 5769   3.927   2.149   3.572
  546DMSO    O1 5770   4.021   2.362   3.719
  547DMSO    C1 5771   4.657   0.231   0.626
  547DMSO    H1 5772   4.619   0.308   0.694
  547DMSO    H2 5773   4.742   0.178   0.669
  547DMSO    H3 5774   4.684   0.276   0.530
  547DMSO    S1 5775   4.525   0.113   0.597
  547DMSO    C2 5776   4.606   0.028   0.462
  547DMSO    H4 5777   4.533   6.122   0.417
  547DMSO    H5 5778   4.638   0.101   0.387
  547DMSO    H6 5779   4.691   6.134   0.500
  547DMSO    O1 5780   4.421   0.195   0.529
  548DMSO    C1 5781   0.387   0.842   4.168
  548DMSO    H1 5782   0.285   0.816   4.141
  548DMSO    H2 5783   0.444   0.875   4.081
  548DMSO    H3 5784   0.437   0.756   4.213
  548DMSO    S1 5785   0.385   0.974   4.289
  548DMSO    C2 5786   0.312   1.097   4.183
  548DMSO    H4 5787   0.209   1.069   4.161
  548DMSO    H5 5788   0.316   1.191   4.237
  548DMSO    H6 5789   0.371   1.103   4.091
  548DMSO    O1 5790   0.528   1.016   4.297
  549DMSO    C1 5791   4.910   3.390   1.712
  549DMSO    H1 5792   4.934   3.494   1.689
  549DMSO    H2 5793   4.907   3.374   1.819
  549DMSO    H3 5794   4.985   3.323   1.667
  549DMSO    S1 5795   4.751   3.351   1.641
  549DMSO    C2 5796   4.658   3.454   1.754
  549DMSO    H4 5797   4.683   3.425   1.856
  549DMSO    H5 5798   4.686   3.558   1.735
  549DMSO    H6 5799   4.552   3.439   1.733
  549DMSO    O1 5800   4.723   3.213   1.690
  550DMSO    C1 5801   3.873   0.179   1.879
  550DMSO    H1 5802   3.928   0.092   1.915
  550DMSO    H2 5803   3.854   0.170   1.772
  550DMSO    H3 5804   3.927   0.272   1.899
  550DMSO    S1 5805   3.715   0.187   1.963
  550DMSO    C2 5806   3.783   0.183   2.129
  550DMSO    H4 5807   3.702   0.169   2.199
  550DMSO    H5 5808   3.854   0.101   2.137
  550DMSO    H6 5809   3.834   0.278   2.148
  550DMSO    O1 5810   3.658   0.051   1.944
  551DMSO    C1 5811   1.032   3.755   3.777
  551DMSO    H1 5812   0.964   3.695   3.837
  551DMSO    H2 5813   1.130   3.757   3.825
  551DMSO    H3 5814   0.993   3.856   3.767
  551DMSO    S1 5815   1.049   3.682   3.616
  551DMSO    C2 5816   1.160   3.808   3.554
  551DMSO    H4 5817   1.255   3.797   3.605
  551DMSO    H5 5818   1.172   3.793   3.447
  551DMSO    H6 5819   1.116   3.906   3.574
  551DMSO    O1 5820   0.919   3.714   3.550
  552DMSO    C1 5821   4.380   1.855   3.879
  552DMSO    H1 5822   4.409   1.782   3.804
  552DMSO    H2 5823   4.398   1.956   3.845
  552DMSO    H3 5824   4.432   1.837   3.973
  552DMSO    S1 5825   4.206   1.838   3.912
  552DMSO    C2 5826   4.212   1.665   3.952
  552DMSO    H4 5827   4.262   1.611   3.872
  552DMSO    H5 5828   4.264   1.652   4.047
  552DMSO    H6 5829   4.109   1.632   3.960
  552DMSO    O1 5830   4.142   1.837   3.778
  553DMSO    C1 5831   0.129   3.177   0.613
  553DMSO    H1 5832   0.069   3.168   0.523
  553DMSO    H2 5833   0.150   3.079   0.655
  553DMSO    H3 5834   0.078   3.239   0.688
  553DMSO    S1 5835   0.285   3.256   0.573
  553DMSO    C2 5836   0.211   3.395   0.490
  553DMSO    H4 5837   0.159   3.456   0.564
  553DMSO    H5 5838   0.290   3.454   0.444
  553DMSO    H6 5839   0.142   3.360   0.413
  553DMSO    O1 5840   0.342   3.172   0.464
  554DMSO    C1 5841   2.807   4.441   4.141
  554DMSO    H1 5842   2.871   4.528   4.159
  554DMSO    H2 5843   2.724   4.439   4.212
  554DMSO    H3 5844   2.866   4.350   4.149
  554DMSO    S1 5845   2.742   4.451   3.974
  554DMSO    C2 5846   2.648   4.601   4.001
  554DMSO    H4 5847   2.717   4.684   4.023
  554DMSO    H5 5848   2.591   4.624   3.912
  554DMSO    H6 5849   2.581   4.587   4.086
  554DMSO    O1 5850   2.641   4.341   3.968
  555DMSO    C1 5851   2.892   4.901   3.532
  555DMSO    H1 5852   2.844   4.981   3.588
  555DMSO    H2 5853   2.975   4.861   3.589
  555DMSO    H3 5854   2.925   4.939   3.436
  555DMSO    S1 5855   2.772   4.771   3.504
  555DMSO    C2 5856   2.751   4.728   3.676
  555DMSO    H4 5857   2.848   4.712   3.722
  555DMSO    H5 5858   2.701   4.812   3.726
  555DMSO    H6 5859   2.689   4.639   3.683
  555DMSO    O1 5860   2.851   4.657   3.449
  556DMSO    C1 5861   2.766   0.242   1.900
  556DMSO    H1 5862   2.807   0.151   1.856
  556DMSO    H2 5863   2.665   0.257   1.864
  556DMSO    H3 5864   2.828   0.329   1.876
  556DMSO    S1 5865   2.757   0.222   2.077
  556DMSO    C2 5866   2.930   0.188   2.099
  556DMSO    H4 5867   2.959   0.109   2.030
  556DMSO    H5 5868   2.987   0.280   2.081
  556DMSO    H6 5869   2.944   0.153   2.201
  556DMSO    O1 5870   2.695   0.088   2.095
  557DMSO    C1 5871   0.677   2.820   1.116
  557DMSO    H1 5872   0.631   2.890   1.186
  557DMSO    H2 5873   0.782   2.804   1.140
  557DMSO    H3 5874   0.666   2.857   1.014
  557DMSO    S1 5875   0.591   2.664   1.126
  557DMSO    C2 5876   0.637   2.628   1.294
  557DMSO    H4 5877   0.745   2.613   1.298
  557DMSO    H5 5878   0.608   2.711   1.359
  557DMSO    H6 5879   0.586   2.537   1.325
  557DMSO    O1 5880   0.678   2.573   1.047
  558DMSO    C1 5881   1.436   1.145   1.531
  558DMSO    H1 5882   1.342   1.128   1.584
  558DMSO    H2 5883   1.514   1.172   1.601
  558DMSO    H3 5884   1.421   1.225   1.457
  558DMSO    S1 5885   1.481   0.995   1.445
  558DMSO    C2 5886   1.515   0.903   1.594
  558DMSO    H4 5887   1.581   0.964   1.658
  558DMSO    H5 5888   1.421   0.884   1.645
  558DMSO    H6 5889   1.566   0.810   1.568
  558DMSO    O1 5890   1.616   1.023   1.387
  559DMSO    C1 5891   1.143   1.566   1.453
  559DMSO    H1 5892   1.050   1.603   1.410
  559DMSO    H2 5893   1.165   1.467   1.411
  559DMSO    H3 5894   1.135   1.558   1.562
  559DMSO    S1 5895   1.277   1.676   1.411
  559DMSO    C2 5896   1.262   1.658   1.234
  559DMSO    H4 5897   1.248   1.552   1.211
  559DMSO    H5 5898   1.174   1.715   1.201
  559DMSO    H6 5899   1.353   1.695   1.187
  559DMSO    O1 5900   1.401   1.599   1.443
  560DMSO    C1 5901   1.527   1.820   4.480
  560DMSO    H1 5902   1.569   1.901   4.420
  560DMSO    H2 5903   1.463   1.860   4.558
  560DMSO    H3 5904   1.606   1.759   4.523
  560DMSO    S1 5905   1.428   1.718   4.372
  560DMSO    C2 5906   1.396   1.590   4.492
  560DMSO    H4 5907   1.340   1.633   4.575
  560DMSO    H5 5908   1.337   1.513   4.443
  560DMSO    H6 5909   1.491   1.549   4.525
  560DMSO    O1 5910   1.528   1.656   4.280
  561DMSO    C1 5911   1.842   1.756   4.370
  561DMSO    H1 5912   1.819   1.837   4.440
  561DMSO    H2 5913   1.772   1.673   4.383
  561DMSO    H3 5914   1.944   1.721   4.386
  561DMSO    S1 5915   1.824   1.818   4.203
  561DMSO    C2 5916   1.913   1.682   4.131
  561DMSO    H4 5917   1.855   1.592   4.152
  561DMSO    H5 5918   1.919   1.698   4.024
  561DMSO    H6 5919   2.012   1.676   4.177
  561DMSO    O1 5920   1.921   1.932   4.192
  562DMSO    C1 5921   1.240   4.374   4.345
  562DMSO    H1 5922   1.292   4.356   4.251
  562DMSO    H2 5923   1.229   4.481   4.362
  562DMSO    H3 5924   1.290   4.326   4.428
  562DMSO    S1 5925   1.076   4.305   4.329
  562DMSO    C2 5926   1.028   4.334   4.499
  562DMSO    H4 5927   1.100   4.286   4.565
  562DMSO    H5 5928   1.024   4.442   4.517
  562DMSO    H6 5929   0.929   4.290   4.513
  562DMSO    O1 5930   1.105   4.159   4.324
  563DMSO    C1 5931   4.489   2.220   1.536
  563DMSO    H1 5932   4.441   2.158   1.460
  563DMSO    H2 5933   4.486   2.172   1.634
  563DMSO    H3 5934   4.441   2.318   1.539
  563DMSO    S1 5935   4.659   2.243   1.489
  563DMSO    C2 5936   4.704   2.345   1.629
  563DMSO    H4 5937   4.692   2.288   1.721
  563DMSO    H5 5938   4.808   2.375   1.617
  563DMSO    H6 5939   4.641   2.434   1.629
  563DMSO    O1 5940   4.649   2.340   1.376
  564DMSO    C1 5941   0.674   0.917   3.239
  564DMSO    H1 5942   0.680   1.024   3.260
  564DMSO    H2 5943   0.596   0.870   3.300
  564DMSO    H3 5944   0.770   0.869   3.257
  564DMSO    S1 5945   0.629   0.895   3.067
  564DMSO    C2 5946   0.761   0.998   3.004
  564DMSO    H4 5947   0.753   0.999   2.895
  564DMSO    H5 5948   0.747   1.099   3.044
  564DMSO    H6 5949   0.857   0.957   3.035
  564DMSO    O1 5950   0.508   0.979   3.049
  565DMSO    C1 5951   4.451   1.141   2.304
  565DMSO    H1 5952   4.511   1.081   2.373
  565DMSO    H2 5953   4.391   1.212   2.361
  565DMSO    H3 5954   4.388   1.076   2.244
  565DMSO    S1 5955   4.559   1.234   2.196
  565DMSO    C2 5956   4.664   1.095   2.157
  565DMSO    H4 5957   4.703   1.053   2.249
  565DMSO    H5 5958   4.606   1.020   2.104
  565DMSO    H6 5959   4.745   1.131   2.094
  565DMSO    O1 5960   4.642   1.316   2.289
  566DMSO    C1 5961   0.317   0.895   0.381
  566DMSO    H1 5962   0.380   0.952   0.449
  566DMSO    H2 5963   0.212   0.909   0.407
  566DMSO    H3 5964   0.343   0.789   0.383
  566DMSO    S1 5965   0.342   0.960   0.216
  566DMSO    C2 5966   0.518   0.937   0.214
  566DMSO    H4 5967   0.557   0.972   0.118
  566DMSO    H5 5968   0.563   0.993   0.296
  566DMSO    H6 5969   0.541   0.830   0.224
  566DMSO    O1 5970   0.325   1.106   0.234
  567DMSO    C1 5971   3.155   4.324   2.428
  567DMSO    H1 5972   3.226   4.335   2.346
  567DMSO    H2 5973   3.104   4.419   2.447
  567DMSO    H3 5974   3.205   4.290   2.518
  567DMSO    S1 5975   3.033   4.202   2.381
  567DMSO    C2 5976   2.958   4.303   2.254
  567DMSO    H4 5977   2.871   4.253   2.214
  567DMSO    H5 5978   2.928   4.399   2.297
  567DMSO    H6 5979   3.031   4.320   2.174
  567DMSO    O1 5980   2.934   4.200   2.493
  568DMSO    C1 5981   0.202   3.743   2.772
  568DMSO    H1 5982   0.196   3.789   2.673
  568DMSO    H2 5983   0.205   3.634   2.763
  568DMSO    H3 5984   0.118   3.775   2.833
  568DMSO    S1 5985   0.353   3.798   2.849
  568DMSO    C2 5986   0.322   3.726   3.009
  568DMSO    H4 5987   0.324   3.617   2.999
  568DMSO    H5 5988   0.400   3.761   3.077
  568DMSO    H6 5989   0.224   3.760   3.044
  568DMSO    O1 5990   0.329   3.944   2.872
  569DMSO    C1 5991   2.059   1.340   0.671
  569DMSO    H1 5992   1.983   1.415   0.649
  569DMSO    H2 5993   2.153   1.365   0.623
  569DMSO    H3 5994   2.024   1.243   0.637
  569DMSO    S1 5995   2.085   1.332   0.847
  569DMSO    C2 5996   2.158   1.494   0.863
  569DMSO    H4 5997   2.190   1.508   0.966
  569DMSO    H5 5998   2.245   1.499   0.796
  569DMSO    H6 5999   2.085   1.570   0.834
  569DMSO    O1 6000   2.201   1.240   0.863
  570DMSO    C1 6001   6.035   2.377   3.485
  570DMSO    H1 6002   5.997   2.299   3.419
  570DMSO    H2 6003   5.953   2.436   3.527
  570DMSO    H3 6004   0.017   2.444   3.429
  570DMSO    S1 6005   0.043   2.301   3.618
  570DMSO    C2 6006   0.103   2.455   3.687
  570DMSO    H4 6007   0.018   2.517   3.715
  570DMSO    H5 6008   0.164   2.431   3.774
  570DMSO    H6 6009   0.162   2.506   3.610
  570DMSO    O1 6010   0.162   2.243   3.550
  571DMSO    C1 6011   1.664   0.242   4.872
  571DMSO    H1 6012   1.620   0.338   4.899
  571DMSO    H2 6013   1.727   0.207   4.953
  571DMSO    H3 6014   1.720   0.252   4.779
  571DMSO    S1 6015   1.529   0.128   4.848
  571DMSO    C2 6016   1.629   6.153   4.791
  571DMSO    H4 6017   1.694   6.120   4.872
  571DMSO    H5 6018   1.561   6.072   4.761
  571DMSO    H6 6019   1.687   0.022   4.704
  571DMSO    O1 6020   1.463   0.176   4.723
  572DMSO    C1 6021   1.881   4.709   1.819
  572DMSO    H1 6022   1.870   4.727   1.926
  572DMSO    H2 6023   1.783   4.710   1.772
  572DMSO    H3 6024   1.929   4.613   1.803
  572DMSO    S1 6025   1.985   4.837   1.750
  572DMSO    C2 6026   2.015   4.754   1.594
  572DMSO    H4 6027   2.095   4.808   1.542
  572DMSO    H5 6028   2.046   4.652   1.615
  572DMSO    H6 6029   1.923   4.755   1.535
  572DMSO    O1 6030   2.113   4.821   1.823
  573DMSO    C1 6031   1.452   1.120   2.327
  573DMSO    H1 6032   1.547   1.164   2.297
  573DMSO    H2 6033   1.434   1.137   2.433
  573DMSO    H3 6034   1.452   1.013   2.306
  573DMSO    S1 6035   1.322   1.198   2.232
  573DMSO    C2 6036   1.194   1.081   2.277
  573DMSO    H4 6037   1.174   1.089   2.384
  573DMSO    H5 6038   1.103   1.106   2.221
  573DMSO    H6 6039   1.226   0.981   2.251
  573DMSO    O1 6040   1.357   1.161   2.092
  574DMSO    C1 6041   0.714   4.407   4.769
  574DMSO    H1 6042   0.745   4.354   4.679
  574DMSO    H2 6043   0.703   4.337   4.852
  574DMSO    H3 6044   0.620   4.459   4.751
  574DMSO    S1 6045   0.837   4.528   4.811
  574DMSO    C2 6046   0.962   4.411   4.862
  574DMSO    H4 6047   0.984   4.344   4.779
  574DMSO    H5 6048   1.051   4.466   4.890
  574DMSO    H6 6049   0.924   4.354   4.947
  574DMSO    O1 6050   0.788   4.587   4.939
  575DMSO    C1 6051   0.269   0.788   2.892
  575DMSO    H1 6052   0.189   0.720   2.921
  575DMSO    H2 6053   0.359   0.731   2.867
  575DMSO    H3 6054   0.289   0.858   2.973
  575DMSO    S1 6055   0.214   0.879   2.748
  575DMSO    C2 6056   0.347   0.998   2.749
  575DMSO    H4 6057   0.324   1.075   2.676
  575DMSO    H5 6058   0.353   1.041   2.849
  575DMSO    H6 6059   0.441   0.948   2.725
  575DMSO    O1 6060   0.097   0.958   2.795
  576DMSO    C1 6061   1.687   0.234   0.952
  576DMSO    H1 6062   1.629   0.181   1.027
  576DMSO    H2 6063   1.648   0.210   0.853
  576DMSO    H3 6064   1.792   0.205   0.959
  576DMSO    S1 6065   1.670   0.410   0.978
  576DMSO    C2 6066   1.788   0.458   0.853
  576DMSO    H4 6067   1.885   0.415   0.877
  576DMSO    H5 6068   1.753   0.421   0.756
  576DMSO    H6 6069   1.794   0.567   0.850
  576DMSO    O1 6070   1.743   0.434   1.107
  577DMSO    C1 6071   4.286   4.201   2.010
  577DMSO    H1 6072   4.309   4.258   1.920
  577DMSO    H2 6073   4.357   4.224   2.090
  577DMSO    H3 6074   4.290   4.094   1.986
  577DMSO    S1 6075   4.120   4.240   2.064
  577DMSO    C2 6076   4.156   4.408   2.112
  577DMSO    H4 6077   4.188   4.464   2.024
  577DMSO    H5 6078   4.065   4.452   2.152
  577DMSO    H6 6079   4.235   4.408   2.187
  577DMSO    O1 6080   4.105   4.165   2.192
  578DMSO    C1 6081   1.828   2.737   0.495
  578DMSO    H1 6082   1.739   2.675   0.501
  578DMSO    H2 6083   1.850   2.765   0.392
  578DMSO    H3 6084   1.913   2.683   0.538
  578DMSO    S1 6085   1.799   2.884   0.591
  578DMSO    C2 6086   1.680   2.955   0.477
  578DMSO    H4 6087   1.731   2.977   0.383
  578DMSO    H5 6088   1.598   2.885   0.460
  578DMSO    H6 6089   1.643   3.048   0.518
  578DMSO    O1 6090   1.922   2.966   0.569
  579DMSO    C1 6091   4.440   0.968   3.833
  579DMSO    H1 6092   4.524   1.019   3.785
  579DMSO    H2 6093   4.474   0.875   3.879
  579DMSO    H3 6094   4.363   0.947   3.759
  579DMSO    S1 6095   4.373   1.075   3.960
  579DMSO    C2 6096   4.219   0.985   3.976
  579DMSO    H4 6097   4.238   0.884   4.013
  579DMSO    H5 6098   4.156   1.038   4.048
  579DMSO    H6 6099   4.169   0.982   3.880
  579DMSO    O1 6100   4.334   1.199   3.888
  580DMSO    C1 6101   0.637   2.562   0.700
  580DMSO    H1 6102   0.632   2.547   0.807
  580DMSO    H2 6103   0.591   2.478   0.646
  580DMSO    H3 6104   0.740   2.575   0.668
  580DMSO    S1 6105   0.548   2.711   0.660
  580DMSO    C2 6106   0.593   2.709   0.487
  580DMSO    H4 6107   0.549   2.619   0.442
  580DMSO    H5 6108   0.552   2.798   0.441
  580DMSO    H6 6109   0.702   2.707   0.478
  580DMSO    O1 6110   0.634   2.819   0.718
  581DMSO    C1 6111   1.954   0.527   2.606
  581DMSO    H1 6112   1.926   0.520   2.712
  581DMSO    H2 6113   2.008   0.620   2.586
  581DMSO    H3 6114   1.863   0.522   2.547
  581DMSO    S1 6115   2.057   0.387   2.567
  581DMSO    C2 6116   2.071   0.419   2.392
  581DMSO    H4 6117   1.971   0.419   2.349
  581DMSO    H5 6118   2.119   0.517   2.378
  581DMSO    H6 6119   2.130   0.340   2.347
  581DMSO    O1 6120   1.964   0.271   2.572
  582DMSO    C1 6121   2.606   4.663   0.097
  582DMSO    H1 6122   2.639   4.629   6.305
  582DMSO    H2 6123   2.588   4.771   0.096
  582DMSO    H3 6124   2.682   4.637   0.171
  582DMSO    S1 6125   2.453   4.579   0.136
  582DMSO    C2 6126   2.444   4.633   0.306
  582DMSO    H4 6127   2.354   4.592   0.350
  582DMSO    H5 6128   2.532   4.596   0.358
  582DMSO    H6 6129   2.441   4.742   0.308
  582DMSO    O1 6130   2.490   4.436   0.150
  583DMSO    C1 6131   2.889   0.460   0.282
  583DMSO    H1 6132   2.860   0.472   0.178
  583DMSO    H2 6133   2.801   0.472   0.347
  583DMSO    H3 6134   2.967   0.532   0.309
  583DMSO    S1 6135   2.952   0.295   0.305
  583DMSO    C2 6136   3.078   0.307   0.180
  583DMSO    H4 6137   3.147   0.387   0.207
  583DMSO    H5 6138   3.130   0.211   0.174
  583DMSO    H6 6139   3.031   0.328   0.084
  583DMSO    O1 6140   2.846   0.211   0.243
  584DMSO    C1 6141   3.466   1.083   2.329
  584DMSO    H1 6142   3.573   1.085   2.305
  584DMSO    H2 6143   3.409   1.150   2.266
  584DMSO    H3 6144   3.452   1.106   2.435
  584DMSO    S1 6145   3.410   0.915   2.303
  584DMSO    C2 6146   3.243   0.944   2.360
  584DMSO    H4 6147   3.245   0.992   2.457
  584DMSO    H5 6148   3.190   1.005   2.287
  584DMSO    H6 6149   3.193   0.847   2.368
  584DMSO    O1 6150   3.476   0.845   2.416
  585DMSO    C1 6151   4.644   1.853   4.679
  585DMSO    H1 6152   4.747   1.887   4.683
  585DMSO    H2 6153   4.594   1.894   4.592
  585DMSO    H3 6154   4.591   1.879   4.771
  585DMSO    S1 6155   4.643   1.675   4.661
  585DMSO    C2 6156   4.742   1.645   4.806
  585DMSO    H4 6157   4.835   1.702   4.801
  585DMSO    H5 6158   4.686   1.674   4.894
  585DMSO    H6 6159   4.766   1.538   4.810
  585DMSO    O1 6160   4.735   1.654   4.546
  586DMSO    C1 6161   1.652   4.366   1.739
  586DMSO    H1 6162   1.557   4.312   1.736
  586DMSO    H2 6163   1.733   4.297   1.764
  586DMSO    H3 6164   1.647   4.448   1.810
  586DMSO    S1 6165   1.685   4.434   1.578
  586DMSO    C2 6166   1.675   4.277   1.492
  586DMSO    H4 6167   1.574   4.237   1.502
  586DMSO    H5 6168   1.697   4.293   1.387
  586DMSO    H6 6169   1.746   4.207   1.536
  586DMSO    O1 6170   1.830   4.469   1.583
  587DMSO    C1 6171   0.187   2.783   4.653
  587DMSO    H1 6172   0.082   2.814   4.653
  587DMSO    H2 6173   0.196   2.682   4.691
  587DMSO    H3 6174   0.245   2.852   4.715
  587DMSO    S1 6175   0.249   2.786   4.486
  587DMSO    C2 6176   0.212   2.958   4.455
  587DMSO    H4 6177   0.281   3.019   4.513
  587DMSO    H5 6178   0.225   2.976   4.348
  587DMSO    H6 6179   0.109   2.977   4.484
  587DMSO    O1 6180   0.145   2.714   4.407
  588DMSO    C1 6181   4.066   4.236   4.731
  588DMSO    H1 6182   4.142   4.160   4.751
  588DMSO    H2 6183   4.111   4.323   4.683
  588DMSO    H3 6184   4.014   4.267   4.821
  588DMSO    S1 6185   3.946   4.170   4.617
  588DMSO    C2 6186   3.902   4.033   4.722
  588DMSO    H4 6187   3.992   3.978   4.750
  588DMSO    H5 6188   3.852   4.072   4.811
  588DMSO    H6 6189   3.834   3.968   4.668
  588DMSO    O1 6190   4.032   4.110   4.510
  589DMSO    C1 6191   2.832   2.748   1.609
  589DMSO    H1 6192   2.769   2.808   1.674
  589DMSO    H2 6193   2.770   2.691   1.540
  589DMSO    H3 6194   2.895   2.681   1.667
  589DMSO    S1 6195   2.934   2.859   1.515
  589DMSO    C2 6196   3.046   2.734   1.455
  589DMSO    H4 6197   3.122   2.781   1.392
  589DMSO    H5 6198   3.094   2.685   1.540
  589DMSO    H6 6199   2.989   2.661   1.396
  589DMSO    O1 6200   3.013   2.933   1.618
  590DMSO    C1 6201   3.050   3.158   0.504
  590DMSO    H1 6202   3.106   3.116   0.588
  590DMSO    H2 6203   2.953   3.111   0.496
  590DMSO    H3 6204   3.107   3.145   0.412
  590DMSO    S1 6205   3.027   3.333   0.536
  590DMSO    C2 6206   3.199   3.368   0.569
  590DMSO    H4 6207   3.203   3.468   0.612
  590DMSO    H5 6208   3.239   3.295   0.639
  590DMSO    H6 6209   3.255   3.367   0.475
  590DMSO    O1 6210   2.966   3.333   0.671
  591DMSO    C1 6211   2.998   4.972   4.183
  591DMSO    H1 6212   2.910   5.027   4.150
  591DMSO    H2 6213   3.041   5.020   4.271
  591DMSO    H3 6214   3.072   4.965   4.103
  591DMSO    S1 6215   2.948   4.807   4.228
  591DMSO    C2 6216   2.829   4.859   4.350
  591DMSO    H4 6217   2.809   4.776   4.417
  591DMSO    H5 6218   2.869   4.942   4.407
  591DMSO    H6 6219   2.738   4.890   4.299
  591DMSO    O1 6220   3.063   4.757   4.308
  592DMSO    C1 6221   2.876   0.706   4.819
  592DMSO    H1 6222   2.812   0.704   4.731
  592DMSO    H2 6223   2.833   0.641   4.896
  592DMSO    H3 6224   2.888   0.807   4.857
  592DMSO    S1 6225   3.035   0.640   4.774
  592DMSO    C2 6226   3.069   0.759   4.646
  592DMSO    H4 6227   2.985   0.759   4.576
  592DMSO    H5 6228   3.082   0.857   4.691
  592DMSO    H6 6229   3.160   0.727   4.594
  592DMSO    O1 6230   3.000   0.519   4.694
  593DMSO    C1 6231   6.005   1.960   4.306
  593DMSO    H1 6232   5.955   1.874   4.260
  593DMSO    H2 6233   5.984   1.965   4.412
  593DMSO    H3 6234   5.974   2.052   4.256
  593DMSO    S1 6235   0.098   1.943   4.282
  593DMSO    C2 6236   0.116   1.797   4.383
  593DMSO    H4 6237   0.063   1.715   4.335
  593DMSO    H5 6238   0.222   1.773   4.389
  593DMSO    H6 6239   0.076   1.817   4.483
  593DMSO    O1 6240   0.154   2.052   4.368
  594DMSO    C1 6241   3.784   1.730   6.286
  594DMSO    H1 6242   3.815   1.782   6.195
  594DMSO    H2 6243   3.793   1.622   6.272
  594DMSO    H3 6244   3.682   1.758   0.006
  594DMSO    S1 6245   3.894   1.780   0.112
  594DMSO    C2 6246   3.811   1.691   0.243
  594DMSO    H4 6247   3.823   1.584   0.225
  594DMSO    H5 6248   3.859   1.718   0.337
  594DMSO    H6 6249   3.705   1.718   0.246
  594DMSO    O1 6250   3.857   1.923   0.136
  595DMSO    C1 6251   3.863   1.499   4.611
  595DMSO    H1 6252   3.818   1.482   4.709
  595DMSO    H2 6253   3.914   1.596   4.609
  595DMSO    H3 6254   3.788   1.494   4.533
  595DMSO    S1 6255   3.983   1.370   4.582
  595DMSO    C2 6256   4.099   1.426   4.706
  595DMSO    H4 6257   4.189   1.366   4.696
  595DMSO    H5 6258   4.124   1.531   4.687
  595DMSO    H6 6259   4.056   1.414   4.805
  595DMSO    O1 6260   4.045   1.412   4.453
  596DMSO    C1 6261   2.055   4.760   4.384
  596DMSO    H1 6262   1.965   4.765   4.447
  596DMSO    H2 6263   2.100   4.661   4.389
  596DMSO    H3 6264   2.126   4.835   4.419
  596DMSO    S1 6265   2.011   4.797   4.215
  596DMSO    C2 6266   1.890   4.667   4.201
  596DMSO    H4 6267   1.849   4.670   4.100
  596DMSO    H5 6268   1.939   4.572   4.222
  596DMSO    H6 6269   1.809   4.686   4.272
  596DMSO    O1 6270   2.125   4.744   4.135
  597DMSO    C1 6271   0.971   2.463   3.001
  597DMSO    H1 6272   1.001   2.531   3.082
  597DMSO    H2 6273   0.868   2.483   2.971
  597DMSO    H3 6274   0.982   2.360   3.035
  597DMSO    S1 6275   1.079   2.488   2.861
  597DMSO    C2 6276   1.035   2.658   2.833
  597DMSO    H4 6277   0.928   2.662   2.813
  597DMSO    H5 6278   1.059   2.715   2.923
  597DMSO    H6 6279   1.092   2.694   2.748
  597DMSO    O1 6280   1.013   2.417   2.748
  598DMSO    C1 6281   3.271   1.960   0.873
  598DMSO    H1 6282   3.275   2.069   0.878
  598DMSO    H2 6283   3.169   1.925   0.891
  598DMSO    H3 6284   3.339   1.915   0.946
  598DMSO    S1 6285   3.319   1.909   0.708
  598DMSO    C2 6286   3.485   1.973   0.716
  598DMSO    H4 6287   3.482   2.080   0.735
  598DMSO    H5 6288   3.540   1.920   0.794
  598DMSO    H6 6289   3.532   1.955   0.619
  598DMSO    O1 6290   3.248   2.008   0.622
  599DMSO    C1 6291   4.040   0.633   3.530
  599DMSO    H1 6292   3.977   0.686   3.601
  599DMSO    H2 6293   4.043   0.527   3.556
  599DMSO    H3 6294   4.141   0.674   3.530
  599DMSO    S1 6295   3.969   0.652   3.368
  599DMSO    C2 6296   3.824   0.553   3.401
  599DMSO    H4 6297   3.768   0.537   3.309
  599DMSO    H5 6298   3.856   0.457   3.442
  599DMSO    H6 6299   3.762   0.605   3.475
  599DMSO    O1 6300   4.055   0.566   3.281
  600DMSO    C1 6301   1.252   4.333   0.601
  600DMSO    H1 6302   1.210   4.427   0.636
  600DMSO    H2 6303   1.178   4.281   0.539
  600DMSO    H3 6304   1.282   4.271   0.686
  600DMSO    S1 6305   1.396   4.368   0.502
  600DMSO    C2 6306   1.446   4.197   0.484
  600DMSO    H4 6307   1.376   4.148   0.416
  600DMSO    H5 6308   1.546   4.196   0.441
  600DMSO    H6 6309   1.446   4.150   0.582
  600DMSO    O1 6310   1.493   4.422   0.602
  601DMSO    C1 6311   0.593   2.308   4.654
  601DMSO    H1 6312   0.523   2.258   4.587
  601DMSO    H2 6313   0.606   2.247   4.743
  601DMSO    H3 6314   0.556   2.408   4.679
  601DMSO    S1 6315   0.748   2.322   4.569
  601DMSO    C2 6316   0.831   2.412   4.698
  601DMSO    H4 6317   0.926   2.446   4.657
  601DMSO    H5 6318   0.770   2.497   4.728
  601DMSO    H6 6319   0.849   2.346   4.783
  601DMSO    O1 6320   0.721   2.424   4.464
  602DMSO    C1 6321   3.600   3.237   1.602
  602DMSO    H1 6322   3.676   3.210   1.528
  602DMSO    H2 6323   3.575   3.149   1.660
  602DMSO    H3 6324   3.512   3.276   1.550
  602DMSO    S1 6325   3.669   3.365   1.706
  602DMSO    C2 6326   3.793   3.261   1.783
  602DMSO    H4 6327   3.748   3.167   1.815
  602DMSO    H5 6328   3.870   3.241   1.708
  602DMSO    H6 6329   3.837   3.314   1.868
  602DMSO    O1 6330   3.569   3.393   1.815
  603DMSO    C1 6331   4.344   2.155   0.217
  603DMSO    H1 6332   4.438   2.175   0.268
  603DMSO    H2 6333   4.289   2.079   0.272
  603DMSO    H3 6334   4.362   2.121   0.115
  603DMSO    S1 6335   4.245   2.304   0.215
  603DMSO    C2 6336   4.368   2.406   0.134
  603DMSO    H4 6337   4.332   2.509   0.131
  603DMSO    H5 6338   4.460   2.402   0.193
  603DMSO    H6 6339   4.386   2.368   0.034
  603DMSO    O1 6340   4.248   2.352   0.356
  604DMSO    C1 6341   2.658   1.548   1.704
  604DMSO    H1 6342   2.636   1.444   1.681
  604DMSO    H2 6343   2.723   1.592   1.627
  604DMSO    H3 6344   2.704   1.555   1.802
  604DMSO    S1 6345   2.504   1.637   1.709
  604DMSO    C2 6346   2.576   1.793   1.753
  604DMSO    H4 6347   2.497   1.867   1.756
  604DMSO    H5 6348   2.620   1.780   1.852
  604DMSO    H6 6349   2.651   1.820   1.679
  604DMSO    O1 6350   2.445   1.594   1.838
  605DMSO    C1 6351   0.578   4.403   1.146
  605DMSO    H1 6352   0.533   4.350   1.062
  605DMSO    H2 6353   0.655   4.472   1.111
  605DMSO    H3 6354   0.619   4.332   1.218
  605DMSO    S1 6355   0.452   4.499   1.229
  605DMSO    C2 6356   0.388   4.575   1.081
  605DMSO    H4 6357   0.315   4.650   1.112
  605DMSO    H5 6358   0.469   4.623   1.026
  605DMSO    H6 6359   0.338   4.500   1.019
  605DMSO    O1 6360   0.528   4.609   1.295
  606DMSO    C1 6361   4.266   3.043   0.133
  606DMSO    H1 6362   4.282   3.019   0.239
  606DMSO    H2 6363   4.315   2.968   0.070
  606DMSO    H3 6364   4.304   3.143   0.110
  606DMSO    S1 6365   4.091   3.038   0.098
  606DMSO    C2 6366   4.046   3.161   0.219
  606DMSO    H4 6367   4.075   3.127   0.318
  606DMSO    H5 6368   4.096   3.255   0.193
  606DMSO    H6 6369   3.938   3.174   0.213
  606DMSO    O1 6370   4.048   2.909   0.159
  607DMSO    C1 6371   3.249   1.713   2.343
  607DMSO    H1 6372   3.253   1.652   2.433
  607DMSO    H2 6373   3.342   1.705   2.287
  607DMSO    H3 6374   3.230   1.817   2.368
  607DMSO    S1 6375   3.117   1.655   2.237
  607DMSO    C2 6376   3.178   1.488   2.220
  607DMSO    H4 6377   3.170   1.437   2.316
  607DMSO    H5 6378   3.116   1.437   2.147
  607DMSO    H6 6379   3.282   1.492   2.187
  607DMSO    O1 6380   3.148   1.719   2.106
  608DMSO    C1 6381   2.467   1.574   1.013
  608DMSO    H1 6382   2.450   1.520   0.920
  608DMSO    H2 6383   2.487   1.503   1.094
  608DMSO    H3 6384   2.381   1.635   1.038
  608DMSO    S1 6385   2.608   1.682   0.992
  608DMSO    C2 6386   2.731   1.554   1.007
  608DMSO    H4 6387   2.726   1.489   0.920
  608DMSO    H5 6388   2.829   1.601   1.013
  608DMSO    H6 6389   2.710   1.496   1.097
  608DMSO    O1 6390   2.618   1.757   1.120
  609DMSO    C1 6391   3.806   0.245   4.778
  609DMSO    H1 6392   3.814   0.173   4.697
  609DMSO    H2 6393   3.904   0.262   4.822
  609DMSO    H3 6394   3.739   0.207   4.855
  609DMSO    S1 6395   3.742   0.401   4.717
  609DMSO    C2 6396   3.597   0.333   4.638
  609DMSO    H4 6397   3.531   0.292   4.715
  609DMSO    H5 6398   3.547   0.413   4.585
  609DMSO    H6 6399   3.627   0.255   4.568
  609DMSO    O1 6400   3.832   0.438   4.603
  610DMSO    C1 6401   2.702   3.057   3.900
  610DMSO    H1 6402   2.803   3.042   3.862
  610DMSO    H2 6403   2.647   2.962   3.896
  610DMSO    H3 6404   2.651   3.134   3.842
  610DMSO    S1 6405   2.711   3.109   4.071
  610DMSO    C2 6406   2.831   3.239   4.044
  610DMSO    H4 6407   2.867   3.273   4.141
  610DMSO    H5 6408   2.913   3.201   3.983
  610DMSO    H6 6409   2.782   3.321   3.991
  610DMSO    O1 6410   2.786   2.999   4.138
  611DMSO    C1 6411   1.449   4.190   0.073
  611DMSO    H1 6412   1.419   4.086   0.064
  611DMSO    H2 6413   1.508   4.222   6.292
  611DMSO    H3 6414   1.506   4.204   0.165
  611DMSO    S1 6415   1.302   4.290   0.083
  611DMSO    C2 6416   1.388   4.444   0.113
  611DMSO    H4 6417   1.314   4.521   0.134
  611DMSO    H5 6418   1.453   4.432   0.199
  611DMSO    H6 6419   1.446   4.471   0.024
  611DMSO    O1 6420   1.244   4.254   0.215
  612DMSO    C1 6421   3.189   1.341   3.605
  612DMSO    H1 6422   3.199   1.449   3.616
  612DMSO    H2 6423   3.091   1.309   3.642
  612DMSO    H3 6424   3.269   1.289   3.658
  612DMSO    S1 6425   3.197   1.301   3.431
  612DMSO    C2 6426   3.224   1.126   3.456
  612DMSO    H4 6427   3.239   1.078   3.359
  612DMSO    H5 6428   3.312   1.110   3.518
  612DMSO    H6 6429   3.135   1.082   3.504
  612DMSO    O1 6430   3.330   1.356   3.389
  613DMSO    C1 6431   3.680   3.669   4.764
  613DMSO    H1 6432   3.630   3.734   4.837
  613DMSO    H2 6433   3.765   3.720   4.720
  613DMSO    H3 6434   3.607   3.641   4.688
  613DMSO    S1 6435   3.736   3.521   4.846
  613DMSO    C2 6436   3.854   3.604   4.951
  613DMSO    H4 6437   3.800   3.668   5.022
  613DMSO    H5 6438   3.910   3.527   5.005
  613DMSO    H6 6439   3.921   3.662   4.889
  613DMSO    O1 6440   3.822   3.454   4.744
  614DMSO    C1 6441   1.472   1.894   3.506
  614DMSO    H1 6442   1.570   1.939   3.506
  614DMSO    H2 6443   1.466   1.810   3.438
  614DMSO    H3 6444   1.397   1.969   3.479
  614DMSO    S1 6445   1.440   1.840   3.672
  614DMSO    C2 6446   1.265   1.812   3.647
  614DMSO    H4 6447   1.251   1.738   3.568
  614DMSO    H5 6448   1.221   1.777   3.740
  614DMSO    H6 6449   1.218   1.906   3.620
  614DMSO    O1 6450   1.447   1.969   3.747
  615DMSO    C1 6451   0.128   4.380   2.037
  615DMSO    H1 6452   0.037   4.327   2.064
  615DMSO    H2 6453   0.180   4.413   2.127
  615DMSO    H3 6454   0.107   4.464   1.970
  615DMSO    S1 6455   0.237   4.267   1.951
  615DMSO    C2 6456   0.117   4.214   1.830
  615DMSO    H4 6457   0.031   4.172   1.882
  615DMSO    H5 6458   0.088   4.300   1.769
  615DMSO    H6 6459   0.164   4.138   1.768
  615DMSO    O1 6460   0.245   4.150   2.043
  616DMSO    C1 6461   1.467   2.290   0.826
  616DMSO    H1 6462   1.441   2.200   0.881
  616DMSO    H2 6463   1.429   2.379   0.876
  616DMSO    H3 6464   1.427   2.284   0.724
  616DMSO    S1 6465   1.645   2.297   0.817
  616DMSO    C2 6466   1.654   2.430   0.698
  616DMSO    H4 6467   1.591   2.402   0.613
  616DMSO    H5 6468   1.617   2.521   0.744
  616DMSO    H6 6469   1.758   2.441   0.667
  616DMSO    O1 6470   1.681   2.178   0.737
  617DMSO    C1 6471   3.594   0.920   4.692
  617DMSO    H1 6472   3.499   0.963   4.722
  617DMSO    H2 6473   3.675   0.972   4.744
  617DMSO    H3 6474   3.608   0.927   4.584
  617DMSO    S1 6475   3.597   0.749   4.743
  617DMSO    C2 6476   3.445   0.705   4.661
  617DMSO    H4 6477   3.364   0.767   4.702
  617DMSO    H5 6478   3.455   0.721   4.554
  617DMSO    H6 6479   3.424   0.600   4.681
  617DMSO    O1 6480   3.560   0.758   4.887
  618DMSO    C1 6481   0.562   1.460   2.387
  618DMSO    H1 6482   0.464   1.442   2.340
  618DMSO    H2 6483   0.640   1.415   2.326
  618DMSO    H3 6484   0.562   1.419   2.487
  618DMSO    S1 6485   0.589   1.637   2.396
  618DMSO    C2 6486   0.587   1.661   2.219
  618DMSO    H4 6487   0.612   1.765   2.196
  618DMSO    H5 6488   0.661   1.596   2.173
  618DMSO    H6 6489   0.488   1.638   2.181
  618DMSO    O1 6490   0.733   1.651   2.434
  619DMSO    C1 6491   0.449   4.472   2.820
  619DMSO    H1 6492   0.457   4.365   2.800
  619DMSO    H2 6493   0.548   4.518   2.820
  619DMSO    H3 6494   0.399   4.489   2.916
  619DMSO    S1 6495   0.350   4.547   2.692
  619DMSO    C2 6496   0.357   4.712   2.759
  619DMSO    H4 6497   0.285   4.774   2.706
  619DMSO    H5 6498   0.333   4.709   2.866
  619DMSO    H6 6499   0.459   4.751   2.746
  619DMSO    O1 6500   0.212   4.499   2.723
  620DMSO    C1 6501   0.507   0.765   4.542
  620DMSO    H1 6502   0.575   0.826   4.483
  620DMSO    H2 6503   0.539   0.661   4.540
  620DMSO    H3 6504   0.405   0.772   4.502
  620DMSO    S1 6505   0.508   0.822   4.711
  620DMSO    C2 6506   0.475   0.993   4.673
  620DMSO    H4 6507   0.370   1.004   4.643
  620DMSO    H5 6508   0.496   1.052   4.763
  620DMSO    H6 6509   0.540   1.024   4.592
  620DMSO    O1 6510   0.652   0.820   4.746
  621DMSO    C1 6511   1.629   3.145   1.714
  621DMSO    H1 6512   1.648   3.185   1.614
  621DMSO    H2 6513   1.554   3.065   1.707
  621DMSO    H3 6514   1.588   3.222   1.778
  621DMSO    S1 6515   1.779   3.079   1.785
  621DMSO    C2 6516   1.704   3.026   1.938
  621DMSO    H4 6517   1.637   3.104   1.977
  621DMSO    H5 6518   1.643   2.938   1.917
  621DMSO    H6 6519   1.780   3.001   2.011
  621DMSO    O1 6520   1.857   3.201   1.824
  622DMSO    C1 6521   3.463   0.076   0.627
  622DMSO    H1 6522   3.543   0.015   0.584
  622DMSO    H2 6523   3.504   0.147   0.698
  622DMSO    H3 6524   3.389   0.011   0.675
  622DMSO    S1 6525   3.383   0.165   0.494
  622DMSO    C2 6526   3.245   0.223   0.591
  622DMSO    H4 6527   3.198   0.136   0.637
  622DMSO    H5 6528   3.280   0.293   0.667
  622DMSO    H6 6529   3.175   0.272   0.524
  622DMSO    O1 6530   3.324   0.058   0.409
  623DMSO    C1 6531   0.072   1.195   2.536
  623DMSO    H1 6532   0.115   1.098   2.559
  623DMSO    H2 6533   0.049   1.248   2.629
  623DMSO    H3 6534   6.065   1.184   2.476
  623DMSO    S1 6535   0.190   1.291   2.442
  623DMSO    C2 6536   0.219   1.168   2.317
  623DMSO    H4 6537   0.126   1.147   2.263
  623DMSO    H5 6538   0.294   1.208   2.248
  623DMSO    H6 6539   0.256   1.078   2.365
  623DMSO    O1 6540   0.314   1.285   2.524
  624DMSO    C1 6541   5.011   2.348   2.320
  624DMSO    H1 6542   5.016   2.325   2.214
  624DMSO    H2 6543   5.062   2.442   2.340
  624DMSO    H3 6544   5.058   2.269   2.379
  624DMSO    S1 6545   4.841   2.364   2.372
  624DMSO    C2 6546   4.785   2.215   2.289
  624DMSO    H4 6547   4.838   2.130   2.330
  624DMSO    H5 6548   4.677   2.207   2.307
  624DMSO    H6 6549   4.804   2.226   2.182
  624DMSO    O1 6550   4.786   2.472   2.285
  625DMSO    C1 6551   1.056   4.038   2.379
  625DMSO    H1 6552   1.083   4.143   2.393
  625DMSO    H2 6553   1.105   3.999   2.290
  625DMSO    H3 6554   0.948   4.028   2.366
  625DMSO    S1 6555   1.107   3.941   2.520
  625DMSO    C2 6556   1.043   4.052   2.645
  625DMSO    H4 6557   1.082   4.153   2.629
  625DMSO    H5 6558   0.933   4.052   2.639
  625DMSO    H6 6559   1.072   4.015   2.743
  625DMSO    O1 6560   1.255   3.961   2.528
  626DMSO    C1 6561   1.478   4.836   2.771
  626DMSO    H1 6562   1.578   4.839   2.814
  626DMSO    H2 6563   1.413   4.910   2.820
  626DMSO    H3 6564   1.437   4.736   2.781
  626DMSO    S1 6565   1.487   4.873   2.597
  626DMSO    C2 6566   1.317   4.830   2.561
  626DMSO    H4 6567   1.303   4.826   2.453
  626DMSO    H5 6568   1.296   4.733   2.605
  626DMSO    H6 6569   1.252   4.906   2.605
  626DMSO    O1 6570   1.566   4.759   2.543
  627DMSO    C1 6571   0.056   2.807   0.501
  627DMSO    H1 6572   0.022   2.753   0.413
  627DMSO    H2 6573   0.029   2.752   0.591
  627DMSO    H3 6574   0.014   2.908   0.504
  627DMSO    S1 6575   0.234   2.816   0.497
  627DMSO    C2 6576   0.245   2.899   0.340
  627DMSO    H4 6577   0.202   2.999   0.350
  627DMSO    H5 6578   0.351   2.908   0.314
  627DMSO    H6 6579   0.193   2.840   0.264
  627DMSO    O1 6580   0.274   2.676   0.462
  628DMSO    C1 6581   0.530   0.203   2.875
  628DMSO    H1 6582   0.434   0.168   2.837
  628DMSO    H2 6583   0.517   0.293   2.937
  628DMSO    H3 6584   0.598   0.225   2.792
  628DMSO    S1 6585   0.601   0.072   2.974
  628DMSO    C2 6586   0.759   0.153   2.995
  628DMSO    H4 6587   0.747   0.239   3.060
  628DMSO    H5 6588   0.828   0.080   3.040
  628DMSO    H6 6589   0.794   0.183   2.897
  628DMSO    O1 6590   0.631   6.130   2.872
  629DMSO    C1 6591   4.427   3.569   2.242
  629DMSO    H1 6592   4.522   3.621   2.239
  629DMSO    H2 6593   4.417   3.506   2.153
  629DMSO    H3 6594   4.345   3.641   2.243
  629DMSO    S1 6595   4.417   3.464   2.386
  629DMSO    C2 6596   4.510   3.568   2.497
  629DMSO    H4 6597   4.609   3.585   2.455
  629DMSO    H5 6598   4.458   3.663   2.512
  629DMSO    H6 6599   4.521   3.516   2.592
  629DMSO    O1 6600   4.512   3.352   2.356
  630DMSO    C1 6601   4.646   3.293   4.669
  630DMSO    H1 6602   4.710   3.215   4.629
  630DMSO    H2 6603   4.683   3.390   4.634
  630DMSO    H3 6604   4.647   3.288   4.777
  630DMSO    S1 6605   4.480   3.264   4.608
  630DMSO    C2 6606   4.407   3.406   4.688
  630DMSO    H4 6607   4.420   3.394   4.796
  630DMSO    H5 6608   4.456   3.496   4.653
  630DMSO    H6 6609   4.300   3.408   4.666
  630DMSO    O1 6610   4.430   3.150   4.689
  631DMSO    C1 6611   2.656   6.148   0.425
  631DMSO    H1 6612   2.727   6.125   0.504
  631DMSO    H2 6613   2.606   6.057   0.392
  631DMSO    H3 6614   2.704   0.036   0.341
  631DMSO    S1 6615   2.531   0.094   0.493
  631DMSO    C2 6616   2.645   0.219   0.551
  631DMSO    H4 6617   2.587   0.296   0.602
  631DMSO    H5 6618   2.715   0.173   0.620
  631DMSO    H6 6619   2.696   0.262   0.464
  631DMSO    O1 6620   2.493   0.024   0.619
  632DMSO    C1 6621   1.817   1.940   0.412
  632DMSO    H1 6622   1.806   2.039   0.457
  632DMSO    H2 6623   1.720   1.892   0.406
  632DMSO    H3 6624   1.886   1.880   0.471
  632DMSO    S1 6625   1.881   1.959   0.246
  632DMSO    C2 6626   1.897   1.783   0.214
  632DMSO    H4 6627   1.944   1.736   0.300
  632DMSO    H5 6628   1.798   1.740   0.198
  632DMSO    H6 6629   1.959   1.770   0.126
  632DMSO    O1 6630   2.021   2.006   0.267
  633DMSO    C1 6631   0.561   0.391   0.604
  633DMSO    H1 6632   0.579   0.483   0.549
  633DMSO    H2 6633   0.588   0.305   0.543
  633DMSO    H3 6634   0.457   0.385   0.636
  633DMSO    S1 6635   0.665   0.392   0.749
  633DMSO    C2 6636   0.614   0.231   0.808
  633DMSO    H4 6637   0.648   0.156   0.736
  633DMSO    H5 6638   0.659   0.214   0.905
  633DMSO    H6 6639   0.505   0.229   0.816
  633DMSO    O1 6640   0.599   0.488   0.842
  634DMSO    C1 6641   0.050   0.406   3.978
  634DMSO    H1 6642   0.022   0.468   4.063
  634DMSO    H2 6643   6.052   0.394   3.909
  634DMSO    H3 6644   0.085   0.309   4.013
  634DMSO    S1 6645   0.187   0.483   3.893
  634DMSO    C2 6646   0.093   0.621   3.829
  634DMSO    H4 6647   0.057   0.681   3.912
  634DMSO    H5 6648   0.161   0.679   3.766
  634DMSO    H6 6649   0.011   0.581   3.768
  634DMSO    O1 6650   0.205   0.395   3.774
  635DMSO    C1 6651   1.732   1.399   1.018
  635DMSO    H1 6652   1.656   1.414   0.941
  635DMSO    H2 6653   1.827   1.441   0.987
  635DMSO    H3 6654   1.742   1.292   1.039
  635DMSO    S1 6655   1.678   1.483   1.167
  635DMSO    C2 6656   1.524   1.395   1.181
  635DMSO    H4 6657   1.469   1.403   1.087
  635DMSO    H5 6658   1.544   1.290   1.204
  635DMSO    H6 6659   1.466   1.440   1.263
  635DMSO    O1 6660   1.641   1.618   1.118
  636DMSO    C1 6661   4.231   0.474   0.209
  636DMSO    H1 6662   4.316   0.457   0.275
  636DMSO    H2 6663   4.262   0.536   0.125
  636DMSO    H3 6664   4.149   0.521   0.263
  636DMSO    S1 6665   4.178   0.317   0.145
  636DMSO    C2 6666   4.141   0.246   0.304
  636DMSO    H4 6667   4.231   0.247   0.365
  636DMSO    H5 6668   4.061   0.304   0.351
  636DMSO    H6 6669   4.109   0.143   0.288
  636DMSO    O1 6670   4.305   0.250   0.107
  637DMSO    C1 6671   0.475   2.235   0.156
  637DMSO    H1 6672   0.563   2.282   0.112
  637DMSO    H2 6673   0.500   2.135   0.191
  637DMSO    H3 6674   0.393   2.231   0.083
  637DMSO    S1 6675   0.425   2.333   0.297
  637DMSO    C2 6676   0.411   2.486   0.207
  637DMSO    H4 6677   0.393   2.566   0.279
  637DMSO    H5 6678   0.504   2.504   0.153
  637DMSO    H6 6679   0.327   2.480   0.137
  637DMSO    O1 6680   0.550   2.348   0.376
  638DMSO    C1 6681   1.209   4.462   1.411
  638DMSO    H1 6682   1.116   4.425   1.368
  638DMSO    H2 6683   1.236   4.557   1.365
  638DMSO    H3 6684   1.288   4.388   1.399
  638DMSO    S1 6685   1.180   4.490   1.586
  638DMSO    C2 6686   1.348   4.534   1.623
  638DMSO    H4 6687   1.358   4.546   1.731
  638DMSO    H5 6688   1.410   4.452   1.588
  638DMSO    H6 6689   1.372   4.627   1.571
  638DMSO    O1 6690   1.169   4.354   1.646
  639DMSO    C1 6691   1.909   3.888   3.431
  639DMSO    H1 6692   1.929   3.782   3.416
  639DMSO    H2 6693   1.804   3.903   3.457
  639DMSO    H3 6694   1.936   3.946   3.342
  639DMSO    S1 6695   2.007   3.943   3.570
  639DMSO    C2 6696   1.965   4.116   3.552
  639DMSO    H4 6697   1.968   4.143   3.447
  639DMSO    H5 6698   1.864   4.130   3.591
  639DMSO    H6 6699   2.035   4.176   3.610
  639DMSO    O1 6700   2.148   3.933   3.523
  640DMSO    C1 6701   1.909   0.293   1.747
  640DMSO    H1 6702   1.815   0.238   1.741
  640DMSO    H2 6703   1.915   0.369   1.670
  640DMSO    H3 6704   1.994   0.225   1.737
  640DMSO    S1 6705   1.919   0.374   1.906
  640DMSO    C2 6706   1.775   0.477   1.881
  640DMSO    H4 6707   1.789   0.536   1.790
  640DMSO    H5 6708   1.687   0.412   1.872
  640DMSO    H6 6709   1.763   0.543   1.967
  640DMSO    O1 6710   2.034   0.468   1.889
  641DMSO    C1 6711   2.950   3.402   3.227
  641DMSO    H1 6712   3.043   3.446   3.263
  641DMSO    H2 6713   2.916   3.451   3.136
  641DMSO    H3 6714   2.873   3.407   3.304
  641DMSO    S1 6715   2.981   3.230   3.187
  641DMSO    C2 6716   2.811   3.191   3.151
  641DMSO    H4 6717   2.802   3.083   3.143
  641DMSO    H5 6718   2.748   3.229   3.232
  641DMSO    H6 6719   2.785   3.239   3.057
  641DMSO    O1 6720   3.004   3.169   3.321
  642DMSO    C1 6721   0.646   3.645   0.749
  642DMSO    H1 6722   0.711   3.717   0.799
  642DMSO    H2 6723   0.542   3.678   0.754
  642DMSO    H3 6724   0.655   3.547   0.795
  642DMSO    S1 6725   0.692   3.635   0.577
  642DMSO    C2 6726   0.593   3.491   0.539
  642DMSO    H4 6727   0.612   3.414   0.614
  642DMSO    H5 6728   0.488   3.520   0.542
  642DMSO    H6 6729   0.620   3.455   0.440
  642DMSO    O1 6730   0.832   3.583   0.580
  643DMSO    C1 6731   2.630   0.890   0.474
  643DMSO    H1 6732   2.606   0.786   0.494
  643DMSO    H2 6733   2.598   0.953   0.556
  643DMSO    H3 6734   2.584   0.923   0.380
  643DMSO    S1 6735   2.807   0.906   0.459
  643DMSO    C2 6736   2.823   0.793   0.322
  643DMSO    H4 6737   2.780   0.840   0.233
  643DMSO    H5 6738   2.928   0.770   0.308
  643DMSO    H6 6739   2.768   0.702   0.348
  643DMSO    O1 6740   2.861   0.829   0.576
  644DMSO    C1 6741   2.369   2.399   0.984
  644DMSO    H1 6742   2.367   2.291   0.972
  644DMSO    H2 6743   2.451   2.430   1.049
  644DMSO    H3 6744   2.273   2.434   1.023
  644DMSO    S1 6745   2.392   2.473   0.823
  644DMSO    C2 6746   2.549   2.395   0.790
  644DMSO    H4 6747   2.593   2.441   0.701
  644DMSO    H5 6748   2.616   2.410   0.874
  644DMSO    H6 6749   2.533   2.289   0.773
  644DMSO    O1 6750   2.430   2.613   0.857
  645DMSO    C1 6751   0.830   4.402   0.364
  645DMSO    H1 6752   0.813   4.440   0.263
  645DMSO    H2 6753   0.888   4.310   0.362
  645DMSO    H3 6754   0.734   4.383   0.413
  645DMSO    S1 6755   0.918   4.524   0.461
  645DMSO    C2 6756   1.067   4.522   0.362
  645DMSO    H4 6757   1.045   4.562   0.263
  645DMSO    H5 6758   1.142   4.583   0.412
  645DMSO    H6 6759   1.103   4.419   0.354
  645DMSO    O1 6760   0.955   4.449   0.584
  646DMSO    C1 6761   4.508   1.600   4.284
  646DMSO    H1 6762   4.581   1.562   4.355
  646DMSO    H2 6763   4.445   1.519   4.246
  646DMSO    H3 6764   4.559   1.650   4.202
  646DMSO    S1 6765   4.406   1.721   4.366
  646DMSO    C2 6766   4.324   1.604   4.473
  646DMSO    H4 6767   4.271   1.530   4.413
  646DMSO    H5 6768   4.399   1.555   4.535
  646DMSO    H6 6769   4.254   1.657   4.537
  646DMSO    O1 6770   4.301   1.757   4.266
  647DMSO    C1 6771   0.725   4.527   1.966
  647DMSO    H1 6772   0.672   4.610   2.014
  647DMSO    H2 6773   0.794   4.480   2.036
  647DMSO    H3 6774   0.779   4.563   1.879
  647DMSO    S1 6775   0.605   4.406   1.914
  647DMSO    C2 6776   0.560   4.353   2.078
  647DMSO    H4 6777   0.509   4.434   2.131
  647DMSO    H5 6778   0.495   4.266   2.070
  647DMSO    H6 6779   0.651   4.326   2.131
  647DMSO    O1 6780   0.689   4.293   1.865
  648DMSO    C1 6781   3.577   1.419   2.052
  648DMSO    H1 6782   3.657   1.393   1.983
  648DMSO    H2 6783   3.533   1.329   2.096
  648DMSO    H3 6784   3.500   1.474   1.997
  648DMSO    S1 6785   3.642   1.522   2.182
  648DMSO    C2 6786   3.725   1.392   2.272
  648DMSO    H4 6787   3.655   1.312   2.292
  648DMSO    H5 6788   3.809   1.355   2.213
  648DMSO    H6 6789   3.761   1.433   2.366
  648DMSO    O1 6790   3.524   1.550   2.267
  649DMSO    C1 6791   3.172   0.203   3.292
  649DMSO    H1 6792   3.140   0.143   3.377
  649DMSO    H2 6793   3.151   0.149   3.199
  649DMSO    H3 6794   3.278   0.227   3.298
  649DMSO    S1 6795   3.076   0.353   3.291
  649DMSO    C2 6796   3.184   0.442   3.402
  649DMSO    H4 6797   3.141   0.541   3.417
  649DMSO    H5 6798   3.188   0.386   3.495
  649DMSO    H6 6799   3.283   0.449   3.356
  649DMSO    O1 6800   2.961   0.319   3.379
  650DMSO    C1 6801   3.123   3.783   3.452
  650DMSO    H1 6802   3.165   3.701   3.392
  650DMSO    H2 6803   3.198   3.861   3.465
  650DMSO    H3 6804   3.089   3.744   3.548
  650DMSO    S1 6805   2.985   3.851   3.362
  650DMSO    C2 6806   2.926   3.956   3.494
  650DMSO    H4 6807   2.909   3.896   3.583
  650DMSO    H5 6808   3.002   4.032   3.514
  650DMSO    H6 6809   2.834   4.003   3.462
  650DMSO    O1 6810   2.886   3.740   3.359
  651DMSO    C1 6811   0.248   1.255   4.791
  651DMSO    H1 6812   0.353   1.275   4.771
  651DMSO    H2 6813   0.224   1.270   4.897
  651DMSO    H3 6814   0.224   1.152   4.764
  651DMSO    S1 6815   0.144   1.361   4.692
  651DMSO    C2 6816   0.208   1.514   4.759
  651DMSO    H4 6817   0.310   1.529   4.724
  651DMSO    H5 6818   0.143   1.594   4.724
  651DMSO    H6 6819   0.203   1.507   4.868
  651DMSO    O1 6820   0.010   1.351   4.755
  652DMSO    C1 6821   4.582   0.330   0.217
  652DMSO    H1 6822   4.530   0.285   0.302
  652DMSO    H2 6823   4.525   0.416   0.181
  652DMSO    H3 6824   4.590   0.256   0.137
  652DMSO    S1 6825   4.744   0.383   0.268
  652DMSO    C2 6826   4.799   0.430   0.104
  652DMSO    H4 6827   4.785   0.345   0.038
  652DMSO    H5 6828   4.739   0.515   0.071
  652DMSO    H6 6829   4.905   0.457   0.110
  652DMSO    O1 6830   4.817   0.256   0.295
  653DMSO    C1 6831   2.603   3.515   3.741
  653DMSO    H1 6832   2.588   3.416   3.787
  653DMSO    H2 6833   2.688   3.564   3.788
  653DMSO    H3 6834   2.511   3.573   3.749
  653DMSO    S1 6835   2.640   3.489   3.569
  653DMSO    C2 6836   2.635   3.661   3.523
  653DMSO    H4 6837   2.648   3.666   3.415
  653DMSO    H5 6838   2.539   3.703   3.551
  653DMSO    H6 6839   2.718   3.713   3.571
  653DMSO    O1 6840   2.511   3.437   3.515
  654DMSO    C1 6841   1.162   0.668   3.305
  654DMSO    H1 6842   1.122   0.679   3.406
  654DMSO    H2 6843   1.102   0.598   3.247
  654DMSO    H3 6844   1.265   0.632   3.310
  654DMSO    S1 6845   1.163   0.826   3.221
  654DMSO    C2 6846   1.244   0.915   3.354
  654DMSO    H4 6847   1.186   0.903   3.445
  654DMSO    H5 6848   1.345   0.875   3.369
  654DMSO    H6 6849   1.249   1.020   3.326
  654DMSO    O1 6850   1.022   0.872   3.229
  655DMSO    C1 6851   0.883   1.670   4.389
  655DMSO    H1 6852   0.850   1.733   4.306
  655DMSO    H2 6853   0.820   1.582   4.396
  655DMSO    H3 6854   0.880   1.725   4.483
  655DMSO    S1 6855   1.052   1.618   4.359
  655DMSO    C2 6856   1.013   1.507   4.225
  655DMSO    H4 6857   0.972   1.563   4.141
  655DMSO    H5 6858   1.104   1.456   4.194
  655DMSO    H6 6859   0.940   1.434   4.259
  655DMSO    O1 6860   1.081   1.528   4.474
  656DMSO    C1 6861   2.379   0.162   1.157
  656DMSO    H1 6862   2.383   0.136   1.262
  656DMSO    H2 6863   2.356   0.268   1.143
  656DMSO    H3 6864   2.304   0.101   1.106
  656DMSO    S1 6865   2.538   0.126   1.084
  656DMSO    C2 6866   2.485   0.146   0.914
  656DMSO    H4 6867   2.566   0.114   0.849
  656DMSO    H5 6868   2.398   0.083   0.896
  656DMSO    H6 6869   2.461   0.251   0.896
  656DMSO    O1 6870   2.550   6.141   1.101
  657DMSO    C1 6871   1.257   0.387   0.605
  657DMSO    H1 6872   1.280   0.443   0.514
  657DMSO    H2 6873   1.173   0.319   0.586
  657DMSO    H3 6874   1.234   0.454   0.687
  657DMSO    S1 6875   1.401   0.290   0.647
  657DMSO    C2 6876   1.335   0.230   0.802
  657DMSO    H4 6877   1.306   0.316   0.862
  657DMSO    H5 6878   1.248   0.168   0.779
  657DMSO    H6 6879   1.412   0.172   0.852
  657DMSO    O1 6880   1.503   0.390   0.689
  658DMSO    C1 6881   1.633   1.544   4.791
  658DMSO    H1 6882   1.678   1.578   4.884
  658DMSO    H2 6883   1.607   1.629   4.727
  658DMSO    H3 6884   1.543   1.487   4.814
  658DMSO    S1 6885   1.748   1.438   4.705
  658DMSO    C2 6886   1.872   1.564   4.683
  658DMSO    H4 6887   1.824   1.652   4.640
  658DMSO    H5 6888   1.917   1.589   4.779
  658DMSO    H6 6889   1.946   1.525   4.613
  658DMSO    O1 6890   1.690   1.426   4.569
  659DMSO    C1 6891   1.596   3.514   2.721
  659DMSO    H1 6892   1.489   3.530   2.738
  659DMSO    H2 6893   1.621   3.412   2.746
  659DMSO    H3 6894   1.656   3.585   2.777
  659DMSO    S1 6895   1.627   3.534   2.547
  659DMSO    C2 6896   1.548   3.693   2.529
  659DMSO    H4 6897   1.597   3.767   2.592
  659DMSO    H5 6898   1.553   3.721   2.424
  659DMSO    H6 6899   1.443   3.682   2.557
  659DMSO    O1 6900   1.528   3.441   2.487
  660DMSO    C1 6901   6.047   0.113   3.198
  660DMSO    H1 6902   6.002   0.145   3.292
  660DMSO    H2 6903   5.970   0.107   3.121
  660DMSO    H3 6904   0.013   0.017   3.212
  660DMSO    S1 6905   0.083   0.236   3.151
  660DMSO    C2 6906   0.146   0.148   3.009
  660DMSO    H4 6907   0.181   0.050   3.041
  660DMSO    H5 6908   0.067   0.139   2.934
  660DMSO    H6 6909   0.230   0.205   2.969
  660DMSO    O1 6910   0.193   0.220   3.251
  661DMSO    C1 6911   3.039   4.804   2.194
  661DMSO    H1 6912   3.118   4.878   2.183
  661DMSO    H2 6913   3.076   4.706   2.163
  661DMSO    H3 6914   2.954   4.833   2.132
  661DMSO    S1 6915   2.986   4.797   2.364
  661DMSO    C2 6916   2.969   4.973   2.389
  661DMSO    H4 6917   2.948   4.992   2.494
  661DMSO    H5 6918   3.061   5.023   2.361
  661DMSO    H6 6919   2.886   5.009   2.328
  661DMSO    O1 6920   3.110   4.762   2.439
  662DMSO    C1 6921   3.116   3.555   0.981
  662DMSO    H1 6922   3.197   3.545   0.908
  662DMSO    H2 6923   3.127   3.648   1.037
  662DMSO    H3 6924   3.116   3.470   1.050
  662DMSO    S1 6925   2.961   3.556   0.893
  662DMSO    C2 6926   2.995   3.709   0.807
  662DMSO    H4 6927   3.032   3.783   0.877
  662DMSO    H5 6928   3.068   3.689   0.728
  662DMSO    H6 6929   2.902   3.745   0.763
  662DMSO    O1 6930   2.860   3.594   0.996
  663DMSO    C1 6931   3.845   2.075   0.962
  663DMSO    H1 6932   3.743   2.083   1.001
  663DMSO    H2 6933   3.878   2.172   0.924
  663DMSO    H3 6934   3.849   2.001   0.882
  663DMSO    S1 6935   3.952   2.022   1.094
  663DMSO    C2 6936   4.097   1.999   0.993
  663DMSO    H4 6937   4.072   1.933   0.909
  663DMSO    H5 6938   4.131   2.096   0.956
  663DMSO    H6 6939   4.175   1.953   1.054
  663DMSO    O1 6940   3.907   1.883   1.123
  664DMSO    C1 6941   0.732   3.447   2.549
  664DMSO    H1 6942   0.637   3.498   2.537
  664DMSO    H2 6943   0.814   3.519   2.545
  664DMSO    H3 6944   0.744   3.373   2.470
  664DMSO    S1 6945   0.736   3.365   2.708
  664DMSO    C2 6946   0.716   3.513   2.804
  664DMSO    H4 6947   0.785   3.590   2.767
  664DMSO    H5 6948   0.612   3.547   2.795
  664DMSO    H6 6949   0.738   3.490   2.908
  664DMSO    O1 6950   0.879   3.328   2.729
  665DMSO    C1 6951   3.843   0.114   4.427
  665DMSO    H1 6952   3.836   0.210   4.479
  665DMSO    H2 6953   3.801   0.035   4.489
  665DMSO    H3 6954   3.947   0.093   4.404
  665DMSO    S1 6955   3.750   0.125   4.276
  665DMSO    C2 6956   3.825   0.279   4.225
  665DMSO    H4 6957   3.931   0.262   4.202
  665DMSO    H5 6958   3.772   0.317   4.137
  665DMSO    H6 6959   3.816   0.351   4.306
  665DMSO    O1 6960   3.613   0.164   4.321
  666DMSO    C1 6961   2.264   4.696   3.811
  666DMSO    H1 6962   2.341   4.732   3.743
  666DMSO    H2 6963   2.251   4.767   3.893
  666DMSO    H3 6964   2.293   4.598   3.851
  666DMSO    S1 6965   2.110   4.679   3.721
  666DMSO    C2 6966   2.016   4.626   3.863
  666DMSO    H4 6967   1.996   4.714   3.925
  666DMSO    H5 6968   1.922   4.582   3.830
  666DMSO    H6 6969   2.074   4.555   3.921
  666DMSO    O1 6970   2.127   4.555   3.641
  667DMSO    C1 6971   3.967   0.405   3.903
  667DMSO    H1 6972   4.043   0.458   3.845
  667DMSO    H2 6973   3.921   0.473   3.975
  667DMSO    H3 6974   4.011   0.319   3.954
  667DMSO    S1 6975   3.840   0.349   3.790
  667DMSO    C2 6976   3.949   0.250   3.689
  667DMSO    H4 6977   3.892   0.210   3.604
  667DMSO    H5 6978   4.029   0.312   3.650
  667DMSO    H6 6979   3.990   0.167   3.747
  667DMSO    O1 6980   3.815   0.470   3.707
  668DMSO    C1 6981   4.522   0.622   4.778
  668DMSO    H1 6982   4.541   0.720   4.821
  668DMSO    H2 6983   4.431   0.578   4.819
  668DMSO    H3 6984   4.607   0.556   4.795
  668DMSO    S1 6985   4.503   0.641   4.601
  668DMSO    C2 6986   4.502   0.467   4.565
  668DMSO    H4 6987   4.416   0.422   4.613
  668DMSO    H5 6988   4.495   0.455   4.457
  668DMSO    H6 6989   4.595   0.421   4.601
  668DMSO    O1 6990   4.637   0.688   4.555
  669DMSO    C1 6991   0.361   4.234   1.480
  669DMSO    H1 6992   0.420   4.309   1.533
  669DMSO    H2 6993   0.335   4.269   1.380
  669DMSO    H3 6994   0.270   4.209   1.534
  669DMSO    S1 6995   0.460   4.086   1.462
  669DMSO    C2 6996   0.479   4.058   1.638
  669DMSO    H4 6997   0.540   3.969   1.651
  669DMSO    H5 6998   0.528   4.145   1.683
  669DMSO    H6 6999   0.381   4.042   1.681
  669DMSO    O1 7000   0.592   4.141   1.420
  670DMSO    C1 7001   1.831   0.782   3.558
  670DMSO    H1 7002   1.799   0.684   3.522
  670DMSO    H2 7003   1.759   0.820   3.630
  670DMSO    H3 7004   1.840   0.851   3.475
  670DMSO    S1 7005   1.991   0.765   3.638
  670DMSO    C2 7006   1.928   0.673   3.777
  670DMSO    H4 7007   1.897   0.574   3.743
  670DMSO    H5 7008   2.008   0.663   3.851
  670DMSO    H6 7009   1.843   0.726   3.821
  670DMSO    O1 7010   2.018   0.901   3.694
  671DMSO    C1 7011   4.846   2.881   1.673
  671DMSO    H1 7012   4.842   2.989   1.656
  671DMSO    H2 7013   4.885   2.859   1.772
  671DMSO    H3 7014   4.907   2.833   1.596
  671DMSO    S1 7015   4.680   2.815   1.661
  671DMSO    C2 7016   4.618   2.905   1.802
  671DMSO    H4 7017   4.685   2.884   1.886
  671DMSO    H5 7018   4.618   3.011   1.779
  671DMSO    H6 7019   4.518   2.869   1.824
  671DMSO    O1 7020   4.692   2.676   1.712
  672DMSO    C1 7021   0.683   1.395   3.734
  672DMSO    H1 7022   0.619   1.483   3.728
  672DMSO    H2 7023   0.688   1.358   3.836
  672DMSO    H3 7024   0.784   1.417   3.700
  672DMSO    S1 7025   0.617   1.265   3.631
  672DMSO    C2 7026   0.469   1.239   3.728
  672DMSO    H4 7027   0.410   1.331   3.731
  672DMSO    H5 7028   0.410   1.160   3.679
  672DMSO    H6 7029   0.497   1.207   3.828
  672DMSO    O1 7030   0.702   1.148   3.664
  673DMSO    C1 7031   3.386   1.770   0.210
  673DMSO    H1 7032   3.322   1.687   0.241
  673DMSO    H2 7033   3.333   1.837   0.142
  673DMSO    H3 7034   3.476   1.731   0.163
  673DMSO    S1 7035   3.432   1.863   0.356
  673DMSO    C2 7036   3.544   1.973   0.272
  673DMSO    H4 7037   3.592   2.037   0.346
  673DMSO    H5 7038   3.619   1.916   0.218
  673DMSO    H6 7039   3.486   2.034   0.202
  673DMSO    O1 7040   3.523   1.771   0.430
  674DMSO    C1 7041   2.013   6.159   3.191
  674DMSO    H1 7042   1.969   6.083   3.127
  674DMSO    H2 7043   2.065   6.114   3.275
  674DMSO    H3 7044   1.934   0.063   3.229
  674DMSO    S1 7045   2.127   0.095   3.095
  674DMSO    C2 7046   2.237   6.121   3.057
  674DMSO    H4 7047   2.331   6.161   3.021
  674DMSO    H5 7048   2.256   6.063   3.147
  674DMSO    H6 7049   2.191   6.059   2.980
  674DMSO    O1 7050   2.201   0.175   3.196
  675DMSO    C1 7051   4.590   4.726   1.211
  675DMSO    H1 7052   4.502   4.710   1.148
  675DMSO    H2 7053   4.666   4.784   1.158
  675DMSO    H3 7054   4.632   4.630   1.242
  675DMSO    S1 7055   4.539   4.816   1.357
  675DMSO    C2 7056   4.701   4.814   1.432
  675DMSO    H4 7057   4.770   4.871   1.369
  675DMSO    H5 7058   4.694   4.860   1.531
  675DMSO    H6 7059   4.735   4.711   1.440
  675DMSO    O1 7060   4.463   4.714   1.435
  676DMSO    C1 7061   4.665   4.239   2.256
  676DMSO    H1 7062   4.571   4.192   2.281
  676DMSO    H2 7063   4.651   4.309   2.172
  676DMSO    H3 7064   4.739   4.164   2.229
  676DMSO    S1 7065   4.725   4.332   2.396
  676DMSO    C2 7066   4.878   4.383   2.319
  676DMSO    H4 7067   4.853   4.455   2.240
  676DMSO    H5 7068   4.942   4.430   2.394
  676DMSO    H6 7069   4.928   4.296   2.276
  676DMSO    O1 7070   4.764   4.226   2.494
  677DMSO    C1 7071   2.102   3.957   2.031
  677DMSO    H1 7072   2.134   3.975   1.929
  677DMSO    H2 7073   2.118   3.853   2.060
  677DMSO    H3 7074   1.996   3.983   2.042
  677DMSO    S1 7075   2.194   4.064   2.139
  677DMSO    C2 7076   2.344   3.968   2.136
  677DMSO    H4 7077   2.323   3.867   2.172
  677DMSO    H5 7078   2.383   3.965   2.034
  677DMSO    H6 7079   2.417   4.015   2.202
  677DMSO    O1 7080   2.136   4.037   2.274
  678DMSO    C1 7081   3.256   0.995   0.702
  678DMSO    H1 7082   3.237   0.968   0.598
  678DMSO    H2 7083   3.363   1.011   0.716
  678DMSO    H3 7084   3.222   0.916   0.769
  678DMSO    S1 7085   3.171   1.147   0.740
  678DMSO    C2 7086   3.012   1.092   0.681
  678DMSO    H4 7087   2.980   1.005   0.738
  678DMSO    H5 7088   2.940   1.174   0.693
  678DMSO    H6 7089   3.021   1.067   0.576
  678DMSO    O1 7090   3.218   1.239   0.633
  679DMSO    C1 7091   1.066   3.038   2.953
  679DMSO    H1 7092   1.137   2.964   2.917
  679DMSO    H2 7093   1.069   3.129   2.891
  679DMSO    H3 7094   1.085   3.061   3.058
  679DMSO    S1 7095   0.903   2.969   2.941
  679DMSO    C2 7096   0.819   3.108   3.015
  679DMSO    H4 7097   0.713   3.083   3.020
  679DMSO    H5 7098   0.858   3.124   3.115
  679DMSO    H6 7099   0.834   3.196   2.952
  679DMSO    O1 7100   0.903   2.865   3.048
  680DMSO    C1 7101   0.352   3.318   2.580
  680DMSO    H1 7102   0.305   3.229   2.537
  680DMSO    H2 7103   0.301   3.409   2.548
  680DMSO    H3 7104   0.457   3.321   2.553
  680DMSO    S1 7105   0.341   3.305   2.758
  680DMSO    C2 7106   0.163   3.302   2.765
  680DMSO    H4 7107   0.132   3.309   2.869
  680DMSO    H5 7108   0.123   3.387   2.709
  680DMSO    H6 7109   0.127   3.208   2.722
  680DMSO    O1 7110   0.375   3.443   2.806
  681DMSO    C1 7111   0.655   2.748   4.592
  681DMSO    H1 7112   0.554   2.709   4.607
  681DMSO    H2 7113   0.692   2.718   4.494
  681DMSO    H3 7114   0.721   2.710   4.671
  681DMSO    S1 7115   0.650   2.926   4.601
  681DMSO    C2 7116   0.587   2.934   4.768
  681DMSO    H4 7117   0.664   2.897   4.836
  681DMSO    H5 7118   0.563   3.038   4.789
  681DMSO    H6 7119   0.498   2.873   4.775
  681DMSO    O1 7120   0.532   2.963   4.518
  682DMSO    C1 7121   3.655   3.607   2.877
  682DMSO    H1 7122   3.702   3.574   2.784
  682DMSO    H2 7123   3.574   3.540   2.904
  682DMSO    H3 7124   3.618   3.709   2.866
  682DMSO    S1 7125   3.777   3.605   3.007
  682DMSO    C2 7126   3.788   3.427   3.017
  682DMSO    H4 7127   3.859   3.402   3.096
  682DMSO    H5 7128   3.690   3.388   3.041
  682DMSO    H6 7129   3.820   3.388   2.921
  682DMSO    O1 7130   3.699   3.640   3.129
  683DMSO    C1 7131   1.438   3.666   0.190
  683DMSO    H1 7132   1.366   3.660   0.273
  683DMSO    H2 7133   1.413   3.749   0.125
  683DMSO    H3 7134   1.436   3.572   0.134
  683DMSO    S1 7135   1.602   3.691   0.257
  683DMSO    C2 7136   1.565   3.848   0.335
  683DMSO    H4 7137   1.657   3.888   0.378
  683DMSO    H5 7138   1.528   3.918   0.259
  683DMSO    H6 7139   1.489   3.833   0.412
  683DMSO    O1 7140   1.685   3.729   0.139
  684DMSO    C1 7141   0.949   0.367   4.797
  684DMSO    H1 7142   1.012   0.394   4.713
  684DMSO    H2 7143   0.934   0.453   4.862
  684DMSO    H3 7144   0.995   0.286   4.854
  684DMSO    S1 7145   0.791   0.310   4.736
  684DMSO    C2 7146   0.730   0.470   4.684
  684DMSO    H4 7147   0.736   0.540   4.768
  684DMSO    H5 7148   0.792   0.505   4.601
  684DMSO    H6 7149   0.627   0.458   4.652
  684DMSO    O1 7150   0.712   0.279   4.858
  685DMSO    C1 7151   2.600   3.349   0.206
  685DMSO    H1 7152   2.513   3.329   0.144
  685DMSO    H2 7153   2.690   3.307   0.160
  685DMSO    H3 7154   2.586   3.309   0.307
  685DMSO    S1 7155   2.622   3.526   0.217
  685DMSO    C2 7156   2.459   3.558   0.282
  685DMSO    H4 7157   2.450   3.511   0.380
  685DMSO    H5 7158   2.447   3.666   0.290
  685DMSO    H6 7159   2.386   3.517   0.213
  685DMSO    O1 7160   2.612   3.571   0.076
  686DMSO    C1 7161   1.969   4.327   1.298
  686DMSO    H1 7162   1.899   4.383   1.359
  686DMSO    H2 7163   1.942   4.335   1.192
  686DMSO    H3 7164   1.971   4.223   1.329
  686DMSO    S1 7165   2.132   4.397   1.322
  686DMSO    C2 7166   2.091   4.558   1.256
  686DMSO    H4 7167   2.183   4.615   1.247
  686DMSO    H5 7168   2.044   4.545   1.159
  686DMSO    H6 7169   2.023   4.607   1.326
  686DMSO    O1 7170   2.214   4.331   1.217
  687DMSO    C1 7171   0.117   0.392   0.703
  687DMSO    H1 7172   0.071   0.462   0.774
  687DMSO    H2 7173   0.076   0.292   0.718
  687DMSO    H3 7174   0.226   0.390   0.717
  687DMSO    S1 7175   0.080   0.447   0.537
  687DMSO    C2 7176   0.171   0.318   0.454
  687DMSO    H4 7177   0.124   0.222   0.476
  687DMSO    H5 7178   0.168   0.336   0.347
  687DMSO    H6 7179   0.275   0.318   0.490
  687DMSO    O1 7180   0.162   0.570   0.520
  688DMSO    C1 7181   2.051   4.206   1.616
  688DMSO    H1 7182   2.104   4.244   1.703
  688DMSO    H2 7183   2.117   4.194   1.530
  688DMSO    H3 7184   1.969   4.273   1.591
  688DMSO    S1 7185   1.979   4.047   1.656
  688DMSO    C2 7186   2.133   3.958   1.646
  688DMSO    H4 7187   2.207   4.005   1.712
  688DMSO    H5 7188   2.115   3.854   1.674
  688DMSO    H6 7189   2.166   3.962   1.542
  688DMSO    O1 7190   1.913   4.003   1.530
  689DMSO    C1 7191   3.408   0.721   3.220
  689DMSO    H1 7192   3.449   0.708   3.120
  689DMSO    H2 7193   3.454   0.805   3.272
  689DMSO    H3 7194   3.422   0.629   3.278
  689DMSO    S1 7195   3.232   0.752   3.206
  689DMSO    C2 7196   3.248   0.896   3.102
  689DMSO    H4 7197   3.308   0.971   3.153
  689DMSO    H5 7198   3.294   0.866   3.008
  689DMSO    H6 7199   3.147   0.934   3.083
  689DMSO    O1 7200   3.197   0.809   3.339
  690DMSO    C1 7201   0.618   4.433   0.693
  690DMSO    H1 7202   0.721   4.408   0.668
  690DMSO    H2 7203   0.597   4.414   0.798
  690DMSO    H3 7204   0.549   4.377   0.630
  690DMSO    S1 7205   0.591   4.606   0.657
  690DMSO    C2 7206   0.716   4.667   0.769
  690DMSO    H4 7207   0.691   4.634   0.870
  690DMSO    H5 7208   0.814   4.629   0.739
  690DMSO    H6 7209   0.716   4.776   0.765
  690DMSO    O1 7210   0.464   4.634   0.729
  691DMSO    C1 7211   2.788   1.501   2.193
  691DMSO    H1 7212   2.819   1.521   2.090
  691DMSO    H2 7213   2.868   1.525   2.262
  691DMSO    H3 7214   2.760   1.397   2.205
  691DMSO    S1 7215   2.648   1.605   2.231
  691DMSO    C2 7216   2.536   1.522   2.120
  691DMSO    H4 7217   2.583   1.509   2.023
  691DMSO    H5 7218   2.507   1.425   2.162
  691DMSO    H6 7219   2.446   1.583   2.107
  691DMSO    O1 7220   2.682   1.734   2.164
  692DMSO    C1 7221   1.776   4.058   2.252
  692DMSO    H1 7222   1.729   4.110   2.169
  692DMSO    H2 7223   1.882   4.086   2.256
  692DMSO    H3 7224   1.764   3.950   2.241
  692DMSO    S1 7225   1.697   4.111   2.403
  692DMSO    C2 7226   1.535   4.047   2.365
  692DMSO    H4 7227   1.500   4.093   2.272
  692DMSO    H5 7228   1.538   3.939   2.355
  692DMSO    H6 7229   1.467   4.075   2.446
  692DMSO    O1 7230   1.682   4.257   2.383
  693DMSO    C1 7231   2.642   4.640   2.070
  693DMSO    H1 7232   2.591   4.619   1.975
  693DMSO    H2 7233   2.590   4.588   2.151
  693DMSO    H3 7234   2.645   4.747   2.088
  693DMSO    S1 7235   2.809   4.579   2.060
  693DMSO    C2 7236   2.845   4.660   1.905
  693DMSO    H4 7237   2.944   4.628   1.871
  693DMSO    H5 7238   2.770   4.630   1.831
  693DMSO    H6 7239   2.843   4.768   1.920
  693DMSO    O1 7240   2.794   4.434   2.026
  694DMSO    C1 7241   2.715   1.392   3.952
  694DMSO    H1 7242   2.759   1.296   3.926
  694DMSO    H2 7243   2.619   1.404   3.901
  694DMSO    H3 7244   2.784   1.472   3.925
  694DMSO    S1 7245   2.689   1.395   4.129
  694DMSO    C2 7246   2.631   1.564   4.138
  694DMSO    H4 7247   2.705   1.629   4.091
  694DMSO    H5 7248   2.534   1.571   4.087
  694DMSO    H6 7249   2.620   1.591   4.243
  694DMSO    O1 7250   2.826   1.407   4.184
  695DMSO    C1 7251   4.151   3.016   0.601
  695DMSO    H1 7252   4.229   2.977   0.536
  695DMSO    H2 7253   4.100   3.100   0.554
  695DMSO    H3 7254   4.194   3.047   0.696
  695DMSO    S1 7255   4.033   2.886   0.630
  695DMSO    C2 7256   3.928   2.980   0.740
  695DMSO    H4 7257   3.988   3.014   0.825
  695DMSO    H5 7258   3.888   3.065   0.686
  695DMSO    H6 7259   3.848   2.915   0.775
  695DMSO    O1 7260   4.104   2.790   0.720
  696DMSO    C1 7261   3.043   3.433   3.560
  696DMSO    H1 7262   3.146   3.456   3.533
  696DMSO    H2 7263   3.019   3.330   3.532
  696DMSO    H3 7264   2.975   3.501   3.510
  696DMSO    S1 7265   3.023   3.451   3.737
  696DMSO    C2 7266   3.146   3.330   3.783
  696DMSO    H4 7267   3.121   3.235   3.737
  696DMSO    H5 7268   3.244   3.362   3.748
  696DMSO    H6 7269   3.147   3.320   3.891
  696DMSO    O1 7270   2.893   3.382   3.764
  697DMSO    C1 7271   1.792   0.047   2.360
  697DMSO    H1 7272   1.845   6.118   2.390
  697DMSO    H2 7273   1.848   0.136   2.391
  697DMSO    H3 7274   1.692   0.049   2.403
  697DMSO    S1 7275   1.776   0.049   2.181
  697DMSO    C2 7276   1.951   0.066   2.148
  697DMSO    H4 7277   2.004   6.138   2.181
  697DMSO    H5 7278   1.965   0.080   2.041
  697DMSO    H6 7279   1.989   0.154   2.201
  697DMSO    O1 7280   1.722   0.184   2.151
  698DMSO    C1 7281   2.285   1.406   4.925
  698DMSO    H1 7282   2.347   1.375   5.010
  698DMSO    H2 7283   2.333   1.488   4.872
  698DMSO    H3 7284   2.187   1.434   4.962
  698DMSO    S1 7285   2.268   1.265   4.816
  698DMSO    C2 7286   2.153   1.342   4.704
  698DMSO    H4 7287   2.112   1.263   4.641
  698DMSO    H5 7288   2.072   1.386   4.763
  698DMSO    H6 7289   2.204   1.416   4.643
  698DMSO    O1 7290   2.179   1.172   4.891
  699DMSO    C1 7291   1.653   3.588   4.285
  699DMSO    H1 7292   1.608   3.666   4.347
  699DMSO    H2 7293   1.572   3.527   4.242
  699DMSO    H3 7294   1.719   3.526   4.344
  699DMSO    S1 7295   1.742   3.667   4.152
  699DMSO    C2 7296   1.794   3.515   4.076
  699DMSO    H4 7297   1.836   3.451   4.154
  699DMSO    H5 7298   1.707   3.468   4.031
  699DMSO    H6 7299   1.869   3.536   4.000
  699DMSO    O1 7300   1.868   3.720   4.212
  700DMSO    C1 7301   1.048   2.379   1.598
  700DMSO    H1 7302   1.031   2.272   1.600
  700DMSO    H2 7303   1.150   2.400   1.565
  700DMSO    H3 7304   1.030   2.421   1.697
  700DMSO    S1 7305   0.933   2.452   1.483
  700DMSO    C2 7306   0.788   2.389   1.564
  700DMSO    H4 7307   0.778   2.436   1.662
  700DMSO    H5 7308   0.701   2.414   1.503
  700DMSO    H6 7309   0.797   2.281   1.574
  700DMSO    O1 7310   0.948   2.367   1.362
  701DMSO    C1 7311   0.679   3.109   0.276
  701DMSO    H1 7312   0.587   3.051   0.266
  701DMSO    H2 7313   0.656   3.213   0.298
  701DMSO    H3 7314   0.741   3.101   0.186
  701DMSO    S1 7315   0.774   3.046   0.413
  701DMSO    C2 7316   0.651   3.085   0.537
  701DMSO    H4 7317   0.693   3.058   0.635
  701DMSO    H5 7318   0.629   3.191   0.534
  701DMSO    H6 7319   0.561   3.026   0.520
  701DMSO    O1 7320   0.878   3.150   0.435
  702DMSO    C1 7321   2.411   1.384   2.701
  702DMSO    H1 7322   2.472   1.408   2.788
  702DMSO    H2 7323   2.306   1.371   2.729
  702DMSO    H3 7324   2.448   1.293   2.655
  702DMSO    S1 7325   2.423   1.517   2.583
  702DMSO    C2 7326   2.340   1.430   2.451
  702DMSO    H4 7327   2.235   1.414   2.478
  702DMSO    H5 7328   2.345   1.490   2.360
  702DMSO    H6 7329   2.388   1.334   2.435
  702DMSO    O1 7330   2.567   1.516   2.544
  703DMSO    C1 7331   1.084   4.912   1.658
  703DMSO    H1 7332   1.159   4.906   1.579
  703DMSO    H2 7333   1.023   5.002   1.644
  703DMSO    H3 7334   1.131   4.913   1.756
  703DMSO    S1 7335   0.977   4.769   1.646
  703DMSO    C2 7336   0.904   4.815   1.489
  703DMSO    H4 7337   0.860   4.914   1.498
  703DMSO    H5 7338   0.983   4.815   1.414
  703DMSO    H6 7339   0.829   4.741   1.464
  703DMSO    O1 7340   0.869   4.795   1.745
  704DMSO    C1 7341   4.377   3.059   2.444
  704DMSO    H1 7342   4.420   3.146   2.494
  704DMSO    H2 7343   4.426   2.968   2.479
  704DMSO    H3 7344   4.388   3.068   2.336
  704DMSO    S1 7345   4.203   3.048   2.483
  704DMSO    C2 7346   4.163   3.209   2.419
  704DMSO    H4 7347   4.217   3.283   2.478
  704DMSO    H5 7348   4.193   3.213   2.314
  704DMSO    H6 7349   4.055   3.223   2.428
  704DMSO    O1 7350   4.195   3.070   2.630
  705DMSO    C1 7351   2.789   3.715   2.927
  705DMSO    H1 7352   2.741   3.812   2.932
  705DMSO    H2 7353   2.871   3.707   2.999
  705DMSO    H3 7354   2.827   3.696   2.827
  705DMSO    S1 7355   2.667   3.590   2.965
  705DMSO    C2 7356   2.659   3.623   3.140
  705DMSO    H4 7357   2.591   3.551   3.185
  705DMSO    H5 7358   2.759   3.612   3.183
  705DMSO    H6 7359   2.623   3.725   3.157
  705DMSO    O1 7360   2.747   3.465   2.958
  706DMSO    C1 7361   1.517   1.929   0.029
  706DMSO    H1 7362   1.514   1.824   6.305
  706DMSO    H2 7363   1.562   1.989   6.256
  706DMSO    H3 7364   1.573   1.941   0.123
  706DMSO    S1 7365   1.350   1.986   0.056
  706DMSO    C2 7366   1.305   1.858   0.172
  706DMSO    H4 7367   1.327   1.762   0.127
  706DMSO    H5 7368   1.362   1.873   0.263
  706DMSO    H6 7369   1.198   1.867   0.193
  706DMSO    O1 7370   1.278   1.949   6.237
  707DMSO    C1 7371   2.717   3.583   0.589
  707DMSO    H1 7372   2.721   3.673   0.651
  707DMSO    H2 7373   2.806   3.522   0.605
  707DMSO    H3 7374   2.710   3.611   0.484
  707DMSO    S1 7375   2.572   3.489   0.633
  707DMSO    C2 7376   2.631   3.439   0.793
  707DMSO    H4 7377   2.556   3.374   0.838
  707DMSO    H5 7378   2.725   3.385   0.779
  707DMSO    H6 7379   2.647   3.527   0.855
  707DMSO    O1 7380   2.583   3.364   0.551
  708DMSO    C1 7381   4.782   1.815   2.366
  708DMSO    H1 7382   4.747   1.846   2.464
  708DMSO    H2 7383   4.837   1.895   2.317
  708DMSO    H3 7384   4.700   1.781   2.303
  708DMSO    S1 7385   4.898   1.682   2.393
  708DMSO    C2 7386   4.785   1.574   2.478
  708DMSO    H4 7387   4.741   1.627   2.562
  708DMSO    H5 7388   4.709   1.537   2.409
  708DMSO    H6 7389   4.842   1.490   2.517
  708DMSO    O1 7390   4.981   1.738   2.503
  709DMSO    C1 7391   2.975   3.794   0.279
  709DMSO    H1 7392   2.925   3.889   0.259
  709DMSO    H2 7393   3.070   3.790   0.226
  709DMSO    H3 7394   2.912   3.710   0.248
  709DMSO    S1 7395   3.006   3.779   0.455
  709DMSO    C2 7396   3.119   3.917   0.468
  709DMSO    H4 7397   3.196   3.906   0.392
  709DMSO    H5 7398   3.063   4.010   0.453
  709DMSO    H6 7399   3.164   3.915   0.567
  709DMSO    O1 7400   3.096   3.660   0.464
  710DMSO    C1 7401   3.682   3.413   0.466
  710DMSO    H1 7402   3.664   3.417   0.573
  710DMSO    H2 7403   3.751   3.492   0.436
  710DMSO    H3 7404   3.588   3.422   0.411
  710DMSO    S1 7405   3.756   3.256   0.425
  710DMSO    C2 7406   3.636   3.155   0.512
  710DMSO    H4 7407   3.628   3.189   0.615
  710DMSO    H5 7408   3.540   3.163   0.462
  710DMSO    H6 7409   3.671   3.051   0.510
  710DMSO    O1 7410   3.877   3.249   0.512
  711DMSO    C1 7411   3.972   1.672   2.459
  711DMSO    H1 7412   3.870   1.643   2.486
  711DMSO    H2 7413   4.005   1.615   2.372
  711DMSO    H3 7414   4.038   1.654   2.544
  711DMSO    S1 7415   3.971   1.846   2.421
  711DMSO    C2 7416   4.145   1.858   2.388
  711DMSO    H4 7417   4.163   1.838   2.282
  711DMSO    H5 7418   4.179   1.957   2.415
  711DMSO    H6 7419   4.200   1.785   2.449
  711DMSO    O1 7420   3.958   1.915   2.552
  712DMSO    C1 7421   0.791   2.920   3.878
  712DMSO    H1 7422   0.804   3.008   3.815
  712DMSO    H2 7423   0.690   2.881   3.866
  712DMSO    H3 7424   0.807   2.948   3.982
  712DMSO    S1 7425   0.911   2.797   3.831
  712DMSO    C2 7426   0.876   2.685   3.966
  712DMSO    H4 7427   0.900   2.735   4.060
  712DMSO    H5 7428   0.771   2.656   3.965
  712DMSO    H6 7429   0.940   2.597   3.955
  712DMSO    O1 7430   1.041   2.858   3.868
  713DMSO    C1 7431   1.606   4.848   3.253
  713DMSO    H1 7432   1.606   4.762   3.186
  713DMSO    H2 7433   1.660   4.932   3.208
  713DMSO    H3 7434   1.650   4.822   3.350
  713DMSO    S1 7435   1.438   4.900   3.280
  713DMSO    C2 7436   1.380   4.745   3.348
  713DMSO    H4 7437   1.418   4.736   3.450
  713DMSO    H5 7438   1.271   4.746   3.349
  713DMSO    H6 7439   1.418   4.664   3.286
  713DMSO    O1 7440   1.381   4.902   3.143
  714DMSO    C1 7441   0.542   1.574   0.755
  714DMSO    H1 7442   0.627   1.635   0.785
  714DMSO    H2 7443   0.578   1.481   0.708
  714DMSO    H3 7444   0.477   1.627   0.685
  714DMSO    S1 7445   0.447   1.531   0.900
  714DMSO    C2 7446   0.422   1.699   0.955
  714DMSO    H4 7447   0.355   1.749   0.884
  714DMSO    H5 7448   0.376   1.696   1.054
  714DMSO    H6 7449   0.518   1.750   0.960
  714DMSO    O1 7450   0.548   1.478   0.996
  715DMSO    C1 7451   1.282   2.633   4.008
  715DMSO    H1 7452   1.313   2.638   4.112
  715DMSO    H2 7453   1.185   2.682   3.995
  715DMSO    H3 7454   1.274   2.528   3.977
  715DMSO    S1 7455   1.403   2.718   3.907
  715DMSO    C2 7456   1.322   2.685   3.751
  715DMSO    H4 7457   1.227   2.738   3.749
  715DMSO    H5 7458   1.387   2.719   3.670
  715DMSO    H6 7459   1.306   2.577   3.741
  715DMSO    O1 7460   1.522   2.627   3.907
  716DMSO    C1 7461   0.658   2.615   3.202
  716DMSO    H1 7462   0.661   2.591   3.308
  716DMSO    H2 7463   0.614   2.532   3.146
  716DMSO    H3 7464   0.758   2.639   3.164
  716DMSO    S1 7465   0.552   2.757   3.179
  716DMSO    C2 7466   0.636   2.860   3.298
  716DMSO    H4 7467   0.640   2.808   3.393
  716DMSO    H5 7468   0.736   2.882   3.260
  716DMSO    H6 7469   0.579   2.952   3.308
  716DMSO    O1 7470   0.426   2.719   3.248
  717DMSO    C1 7471   0.385   2.156   0.641
  717DMSO    H1 7472   0.330   2.080   0.585
  717DMSO    H2 7473   0.389   2.249   0.583
  717DMSO    H3 7474   0.485   2.122   0.666
  717DMSO    S1 7475   0.294   2.188   0.791
  717DMSO    C2 7476   0.306   2.022   0.854
  717DMSO    H4 7477   0.269   1.953   0.779
  717DMSO    H5 7478   0.410   2.001   0.878
  717DMSO    H6 7479   0.245   2.016   0.945
  717DMSO    O1 7480   0.152   2.199   0.745
  718DMSO    C1 7481   1.382   2.812   1.616
  718DMSO    H1 7482   1.482   2.784   1.582
  718DMSO    H2 7483   1.344   2.896   1.559
  718DMSO    H3 7484   1.383   2.835   1.723
  718DMSO    S1 7485   1.275   2.672   1.587
  718DMSO    C2 7486   1.132   2.741   1.669
  718DMSO    H4 7487   1.059   2.661   1.684
  718DMSO    H5 7488   1.162   2.780   1.766
  718DMSO    H6 7489   1.091   2.820   1.607
  718DMSO    O1 7490   1.326   2.568   1.682
  719DMSO    C1 7491   3.533   1.488   2.621
  719DMSO    H1 7492   3.528   1.522   2.518
  719DMSO    H2 7493   3.499   1.385   2.630
  719DMSO    H3 7494   3.473   1.553   2.686
  719DMSO    S1 7495   3.703   1.497   2.675
  719DMSO    C2 7496   3.669   1.452   2.844
  719DMSO    H4 7497   3.762   1.455   2.900
  719DMSO    H5 7498   3.597   1.523   2.885
  719DMSO    H6 7499   3.625   1.352   2.846
  719DMSO    O1 7500   3.729   1.644   2.683
  720DMSO    C1 7501   4.692   3.052   1.355
  720DMSO    H1 7502   4.694   3.096   1.455
  720DMSO    H2 7503   4.707   2.944   1.361
  720DMSO    H3 7504   4.769   3.099   1.294
  720DMSO    S1 7505   4.532   3.087   1.283
  720DMSO    C2 7506   4.563   3.009   1.125
  720DMSO    H4 7507   4.484   3.038   1.057
  720DMSO    H5 7508   4.659   3.042   1.087
  720DMSO    H6 7509   4.562   2.901   1.140
  720DMSO    O1 7510   4.537   3.233   1.254
  721DMSO    C1 7511   2.821   4.398   0.267
  721DMSO    H1 7512   2.716   4.428   0.260
  721DMSO    H2 7513   2.829   4.298   0.310
  721DMSO    H3 7514   2.877   4.471   0.326
  721DMSO    S1 7515   2.887   4.395   0.101
  721DMSO    C2 7516   3.047   4.328   0.147
  721DMSO    H4 7517   3.092   4.391   0.224
  721DMSO    H5 7518   3.033   4.226   0.184
  721DMSO    H6 7519   3.111   4.327   0.059
  721DMSO    O1 7520   2.917   4.538   0.072
  722DMSO    C1 7521   4.419   1.896   3.510
  722DMSO    H1 7522   4.381   1.800   3.476
  722DMSO    H2 7523   4.373   1.922   3.606
  722DMSO    H3 7524   4.398   1.973   3.436
  722DMSO    S1 7525   4.596   1.882   3.529
  722DMSO    C2 7526   4.624   2.053   3.574
  722DMSO    H4 7527   4.579   2.072   3.672
  722DMSO    H5 7528   4.732   2.070   3.577
  722DMSO    H6 7529   4.579   2.117   3.499
  722DMSO    O1 7530   4.644   1.877   3.388
  723DMSO    C1 7531   3.846   0.092   3.214
  723DMSO    H1 7532   3.912   0.009   3.192
  723DMSO    H2 7533   3.772   0.061   3.288
  723DMSO    H3 7534   3.796   0.125   3.122
  723DMSO    S1 7535   3.941   0.228   3.282
  723DMSO    C2 7536   4.050   0.243   3.142
  723DMSO    H4 7537   4.096   0.146   3.122
  723DMSO    H5 7538   3.993   0.277   3.055
  723DMSO    H6 7539   4.126   0.317   3.168
  723DMSO    O1 7540   4.026   0.163   3.385
  724DMSO    C1 7541   1.612   2.528   0.304
  724DMSO    H1 7542   1.536   2.575   0.242
  724DMSO    H2 7543   1.579   2.524   0.407
  724DMSO    H3 7544   1.706   2.582   0.293
  724DMSO    S1 7545   1.637   2.361   0.245
  724DMSO    C2 7546   1.766   2.318   0.361
  724DMSO    H4 7547   1.817   2.231   0.322
  724DMSO    H5 7548   1.836   2.401   0.371
  724DMSO    H6 7549   1.719   2.294   0.457
  724DMSO    O1 7550   1.709   2.386   0.117
  725DMSO    C1 7551   0.333   0.140   3.575
  725DMSO    H1 7552   0.431   0.187   3.583
  725DMSO    H2 7553   0.317   0.105   3.473
  725DMSO    H3 7554   0.254   0.210   3.604
  725DMSO    S1 7555   0.329   0.000   3.685
  725DMSO    C2 7556   0.354   0.093   3.836
  725DMSO    H4 7557   0.448   0.146   3.827
  725DMSO    H5 7558   0.270   0.162   3.850
  725DMSO    H6 7559   0.359   0.022   3.919
  725DMSO    O1 7560   0.463   6.098   3.667
  726DMSO    C1 7561   4.135   0.769   1.695
  726DMSO    H1 7562   4.177   0.697   1.765
  726DMSO    H2 7563   4.209   0.795   1.620
  726DMSO    H3 7564   4.101   0.858   1.747
  726DMSO    S1 7565   3.995   0.695   1.612
  726DMSO    C2 7566   4.085   0.552   1.553
  726DMSO    H4 7567   4.022   0.498   1.483
  726DMSO    H5 7568   4.175   0.585   1.502
  726DMSO    H6 7569   4.108   0.488   1.638
  726DMSO    O1 7570   3.976   0.780   1.491
  727DMSO    C1 7571   0.239   2.533   1.574
  727DMSO    H1 7572   0.261   2.501   1.471
  727DMSO    H2 7573   0.224   2.446   1.638
  727DMSO    H3 7574   0.151   2.597   1.574
  727DMSO    S1 7575   0.380   2.625   1.634
  727DMSO    C2 7576   0.372   2.753   1.510
  727DMSO    H4 7577   0.462   2.814   1.516
  727DMSO    H5 7578   0.365   2.706   1.412
  727DMSO    H6 7579   0.283   2.814   1.527
  727DMSO    O1 7580   0.497   2.542   1.594
  728DMSO    C1 7581   1.975   1.269   0.194
  728DMSO    H1 7582   1.903   1.349   0.213
  728DMSO    H2 7583   2.074   1.300   0.226
  728DMSO    H3 7584   1.975   1.242   0.088
  728DMSO    S1 7585   1.927   1.125   0.289
  728DMSO    C2 7586   1.759   1.119   0.227
  728DMSO    H4 7587   1.705   1.045   0.288
  728DMSO    H5 7588   1.713   1.217   0.237
  728DMSO    H6 7589   1.761   1.087   0.123
  728DMSO    O1 7590   1.912   1.179   0.427
  729DMSO    C1 7591   3.345   1.431   4.592
  729DMSO    H1 7592   3.379   1.411   4.490
  729DMSO    H2 7593   3.275   1.353   4.622
  729DMSO    H3 7594   3.297   1.528   4.598
  729DMSO    S1 7595   3.484   1.432   4.703
  729DMSO    C2 7596   3.525   1.259   4.684
  729DMSO    H4 7597   3.551   1.238   4.580
  729DMSO    H5 7598   3.611   1.237   4.748
  729DMSO    H6 7599   3.439   1.200   4.716
  729DMSO    O1 7600   3.421   1.438   4.838
  730DMSO    C1 7601   0.900   0.474   1.571
  730DMSO    H1 7602   0.813   0.431   1.621
  730DMSO    H2 7603   0.983   0.481   1.641
  730DMSO    H3 7604   0.876   0.573   1.533
  730DMSO    S1 7605   0.947   0.368   1.436
  730DMSO    C2 7606   0.782   0.352   1.368
  730DMSO    H4 7607   0.786   0.282   1.285
  730DMSO    H5 7608   0.716   0.313   1.446
  730DMSO    H6 7609   0.747   0.450   1.335
  730DMSO    O1 7610   0.969   0.235   1.501
  731DMSO    C1 7611   1.824   4.082   0.048
  731DMSO    H1 7612   1.921   4.076   6.304
  731DMSO    H2 7613   1.776   3.984   0.053
  731DMSO    H3 7614   1.759   4.153   6.302
  731DMSO    S1 7615   1.847   4.140   0.215
  731DMSO    C2 7616   1.935   3.996   0.272
  731DMSO    H4 7617   1.948   4.005   0.380
  731DMSO    H5 7618   1.876   3.907   0.248
  731DMSO    H6 7619   2.033   3.993   0.223
  731DMSO    O1 7620   1.712   4.122   0.276
  732DMSO    C1 7621   4.101   1.094   1.366
  732DMSO    H1 7622   4.165   1.012   1.333
  732DMSO    H2 7623   4.004   1.088   1.316
  732DMSO    H3 7624   4.149   1.190   1.344
  732DMSO    S1 7625   4.076   1.080   1.542
  732DMSO    C2 7626   3.979   1.229   1.558
  732DMSO    H4 7627   3.959   1.247   1.663
  732DMSO    H5 7628   4.036   1.312   1.515
  732DMSO    H6 7629   3.886   1.216   1.502
  732DMSO    O1 7630   4.207   1.118   1.601
  733DMSO    C1 7631   0.802   3.031   2.572
  733DMSO    H1 7632   0.894   2.991   2.616
  733DMSO    H2 7633   0.782   2.982   2.477
  733DMSO    H3 7634   0.813   3.138   2.555
  733DMSO    S1 7635   0.665   3.005   2.683
  733DMSO    C2 7636   0.655   2.829   2.657
  733DMSO    H4 7637   0.566   2.791   2.708
  733DMSO    H5 7638   0.645   2.810   2.550
  733DMSO    H6 7639   0.744   2.780   2.697
  733DMSO    O1 7640   0.546   3.057   2.611
  734DMSO    C1 7641   0.625   1.146   0.651
  734DMSO    H1 7642   0.600   1.208   0.565
  734DMSO    H2 7643   0.554   1.063   0.660
  734DMSO    H3 7644   0.624   1.205   0.743
  734DMSO    S1 7645   0.788   1.078   0.628
  734DMSO    C2 7646   0.870   1.235   0.606
  734DMSO    H4 7647   0.972   1.215   0.575
  734DMSO    H5 7648   0.817   1.292   0.529
  734DMSO    H6 7649   0.870   1.288   0.701
  734DMSO    O1 7650   0.785   1.021   0.490
  735DMSO    C1 7651   0.278   2.392   4.478
  735DMSO    H1 7652   0.256   2.329   4.391
  735DMSO    H2 7653   0.218   2.483   4.476
  735DMSO    H3 7654   0.384   2.418   4.481
  735DMSO    S1 7655   0.238   2.300   4.625
  735DMSO    C2 7656   0.062   2.296   4.594
  735DMSO    H4 7657   0.044   2.237   4.504
  735DMSO    H5 7658   0.013   2.250   4.680
  735DMSO    H6 7659   0.027   2.399   4.582
  735DMSO    O1 7660   0.251   2.399   4.735
  736DMSO    C1 7661   4.605   4.507   3.438
  736DMSO    H1 7662   4.547   4.562   3.364
  736DMSO    H2 7663   4.581   4.401   3.436
  736DMSO    H3 7664   4.587   4.547   3.538
  736DMSO    S1 7665   4.779   4.527   3.402
  736DMSO    C2 7666   4.780   4.429   3.253
  736DMSO    H4 7667   4.719   4.478   3.177
  736DMSO    H5 7668   4.884   4.420   3.219
  736DMSO    H6 7669   4.741   4.330   3.276
  736DMSO    O1 7670   4.845   4.437   3.500
  737DMSO    C1 7671   2.664   1.026   1.469
  737DMSO    H1 7672   2.726   1.102   1.516
  737DMSO    H2 7673   2.568   1.070   1.442
  737DMSO    H3 7674   2.651   0.942   1.537
  737DMSO    S1 7675   2.746   0.969   1.320
  737DMSO    C2 7676   2.638   0.830   1.293
  737DMSO    H4 7677   2.539   0.866   1.262
  737DMSO    H5 7678   2.680   0.769   1.212
  737DMSO    H6 7679   2.630   0.771   1.384
  737DMSO    O1 7680   2.873   0.909   1.371
  738DMSO    C1 7681   1.362   3.292   1.431
  738DMSO    H1 7682   1.357   3.311   1.324
  738DMSO    H2 7683   1.432   3.212   1.451
  738DMSO    H3 7684   1.264   3.268   1.471
  738DMSO    S1 7685   1.421   3.440   1.513
  738DMSO    C2 7686   1.294   3.548   1.448
  738DMSO    H4 7687   1.197   3.512   1.484
  738DMSO    H5 7688   1.312   3.648   1.486
  738DMSO    H6 7689   1.297   3.547   1.339
  738DMSO    O1 7690   1.546   3.478   1.442
  739DMSO    C1 7691   4.586   3.398   0.599
  739DMSO    H1 7692   4.522   3.469   0.548
  739DMSO    H2 7693   4.621   3.437   0.694
  739DMSO    H3 7694   4.672   3.374   0.536
  739DMSO    S1 7695   4.495   3.248   0.630
  739DMSO    C2 7696   4.450   3.220   0.459
  739DMSO    H4 7697   4.396   3.307   0.422
  739DMSO    H5 7698   4.540   3.202   0.401
  739DMSO    H6 7699   4.385   3.132   0.455
  739DMSO    O1 7700   4.368   3.297   0.692
  740DMSO    C1 7701   3.526   0.498   4.240
  740DMSO    H1 7702   3.557   0.397   4.267
  740DMSO    H2 7703   3.434   0.525   4.291
  740DMSO    H3 7704   3.515   0.505   4.131
  740DMSO    S1 7705   3.656   0.609   4.291
  740DMSO    C2 7706   3.577   0.756   4.228
  740DMSO    H4 7707   3.485   0.773   4.284
  740DMSO    H5 7708   3.645   0.840   4.241
  740DMSO    H6 7709   3.556   0.741   4.122
  740DMSO    O1 7710   3.763   0.584   4.191
  741DMSO    C1 7711   1.808   1.154   3.689
  741DMSO    H1 7712   1.777   1.198   3.784
  741DMSO    H2 7713   1.731   1.169   3.613
  741DMSO    H3 7714   1.824   1.047   3.702
  741DMSO    S1 7715   1.961   1.229   3.635
  741DMSO    C2 7716   2.049   1.215   3.790
  741DMSO    H4 7717   2.145   1.266   3.780
  741DMSO    H5 7718   1.988   1.261   3.868
  741DMSO    H6 7719   2.064   1.109   3.810
  741DMSO    O1 7720   1.933   1.376   3.625
  742DMSO    C1 7721   0.058   1.926   1.973
  742DMSO    H1 7722   6.048   1.872   1.965
  742DMSO    H2 7723   0.144   1.862   1.954
  742DMSO    H3 7724   0.067   1.974   2.070
  742DMSO    S1 7725   0.056   2.054   1.848
  742DMSO    C2 7726   0.214   2.123   1.893
  742DMSO    H4 7727   0.291   2.047   1.880
  742DMSO    H5 7728   0.232   2.209   1.829
  742DMSO    H6 7729   0.208   2.156   1.996
  742DMSO    O1 7730   6.045   2.152   1.906
  743DMSO    C1 7731   0.625   2.977   2.235
  743DMSO    H1 7732   0.591   2.983   2.131
  743DMSO    H2 7733   0.730   2.950   2.238
  743DMSO    H3 7734   0.565   2.903   2.289
  743DMSO    S1 7735   0.605   3.137   2.311
  743DMSO    C2 7736   0.431   3.154   2.277
  743DMSO    H4 7737   0.403   3.258   2.292
  743DMSO    H5 7738   0.413   3.126   2.173
  743DMSO    H6 7739   0.375   3.090   2.345
  743DMSO    O1 7740   0.670   3.229   2.214
  744DMSO    C1 7741   3.612   4.556   4.468
  744DMSO    H1 7742   3.513   4.509   4.466
  744DMSO    H2 7743   3.679   4.500   4.533
  744DMSO    H3 7744   3.604   4.659   4.503
  744DMSO    S1 7745   3.681   4.553   4.303
  744DMSO    C2 7746   3.552   4.650   4.226
  744DMSO    H4 7747   3.554   4.751   4.269
  744DMSO    H5 7748   3.571   4.654   4.119
  744DMSO    H6 7749   3.456   4.603   4.246
  744DMSO    O1 7750   3.654   4.415   4.255
  745DMSO    C1 7751   1.782   1.366   1.924
  745DMSO    H1 7752   1.863   1.321   1.866
  745DMSO    H2 7753   1.732   1.443   1.866
  745DMSO    H3 7754   1.821   1.408   2.017
  745DMSO    S1 7755   1.661   1.239   1.960
  745DMSO    C2 7756   1.775   1.137   2.052
  745DMSO    H4 7757   1.805   1.190   2.142
  745DMSO    H5 7758   1.724   1.044   2.077
  745DMSO    H6 7759   1.862   1.116   1.989
  745DMSO    O1 7760   1.647   1.170   1.829
  746DMSO    C1 7761   3.884   2.303   6.253
  746DMSO    H1 7762   3.959   2.378   6.232
  746DMSO    H2 7763   3.929   2.204   6.266
  746DMSO    H3 7764   3.810   2.301   6.173
  746DMSO    S1 7765   3.800   2.348   0.098
  746DMSO    C2 7766   3.677   2.220   0.087
  746DMSO    H4 7767   3.625   2.229   6.297
  746DMSO    H5 7768   3.727   2.123   0.096
  746DMSO    H6 7769   3.609   2.234   0.170
  746DMSO    O1 7770   3.724   2.471   0.063
  747DMSO    C1 7771   2.164   2.101   0.964
  747DMSO    H1 7772   2.135   2.202   0.931
  747DMSO    H2 7773   2.075   2.042   0.985
  747DMSO    H3 7774   2.228   2.106   1.051
  747DMSO    S1 7775   2.251   2.021   0.830
  747DMSO    C2 7776   2.300   1.879   0.925
  747DMSO    H4 7777   2.366   1.818   0.864
  747DMSO    H5 7778   2.350   1.909   1.016
  747DMSO    H6 7779   2.210   1.821   0.949
  747DMSO    O1 7780   2.377   2.100   0.814
  748DMSO    C1 7781   0.506   2.315   2.553
  748DMSO    H1 7782   0.579   2.287   2.477
  748DMSO    H2 7783   0.494   2.235   2.627
  748DMSO    H3 7784   0.410   2.337   2.506
  748DMSO    S1 7785   0.565   2.463   2.634
  748DMSO    C2 7786   0.420   2.487   2.735
  748DMSO    H4 7787   0.428   2.585   2.783
  748DMSO    H5 7788   0.331   2.483   2.672
  748DMSO    H6 7789   0.415   2.408   2.810
  748DMSO    O1 7790   0.551   2.568   2.529
  749DMSO    C1 7791   4.615   0.435   1.453
  749DMSO    H1 7792   4.639   0.513   1.525
  749DMSO    H2 7793   4.705   0.401   1.402
  749DMSO    H3 7794   4.541   0.468   1.380
  749DMSO    S1 7795   4.548   0.295   1.541
  749DMSO    C2 7796   4.416   0.386   1.619
  749DMSO    H4 7797   4.367   0.320   1.691
  749DMSO    H5 7798   4.458   0.472   1.671
  749DMSO    H6 7799   4.345   0.418   1.543
  749DMSO    O1 7800   4.645   0.274   1.652
  750DMSO    C1 7801   0.571   0.731   1.801
  750DMSO    H1 7802   0.640   0.689   1.874
  750DMSO    H2 7803   0.590   0.838   1.789
  750DMSO    H3 7804   0.468   0.713   1.831
  750DMSO    S1 7805   0.602   0.652   1.644
  750DMSO    C2 7806   0.473   0.739   1.556
  750DMSO    H4 7807   0.382   0.735   1.615
  750DMSO    H5 7808   0.506   0.842   1.542
  750DMSO    H6 7809   0.459   0.689   1.460
  750DMSO    O1 7810   0.549   0.514   1.661
  751DMSO    C1 7811   3.616   1.205   3.923
  751DMSO    H1 7812   3.709   1.151   3.909
  751DMSO    H2 7813   3.609   1.285   3.849
  751DMSO    H3 7814   3.614   1.248   4.023
  751DMSO    S1 7815   3.477   1.096   3.904
  751DMSO    C2 7816   3.508   1.054   3.734
  751DMSO    H4 7817   3.426   0.992   3.697
  751DMSO    H5 7818   3.515   1.146   3.676
  751DMSO    H6 7819   3.601   0.997   3.727
  751DMSO    O1 7820   3.361   1.190   3.897
  752DMSO    C1 7821   3.063   4.200   4.357
  752DMSO    H1 7822   3.024   4.214   4.256
  752DMSO    H2 7823   3.048   4.098   4.392
  752DMSO    H3 7824   3.015   4.268   4.428
  752DMSO    S1 7825   3.238   4.233   4.356
  752DMSO    C2 7826   3.220   4.406   4.319
  752DMSO    H4 7827   3.320   4.448   4.305
  752DMSO    H5 7828   3.160   4.418   4.230
  752DMSO    H6 7829   3.171   4.455   4.404
  752DMSO    O1 7830   3.292   4.171   4.231
  753DMSO    C1 7831   2.587   2.100   4.563
  753DMSO    H1 7832   2.566   2.006   4.512
  753DMSO    H2 7833   2.603   2.179   4.490
  753DMSO    H3 7834   2.672   2.091   4.630
  753DMSO    S1 7835   2.443   2.150   4.656
  753DMSO    C2 7836   2.414   1.988   4.725
  753DMSO    H4 7837   2.495   1.960   4.792
  753DMSO    H5 7838   2.320   1.990   4.781
  753DMSO    H6 7839   2.407   1.915   4.644
  753DMSO    O1 7840   2.341   2.164   4.549
  754DMSO    C1 7841   4.140   1.486   0.506
  754DMSO    H1 7842   4.241   1.513   0.474
  754DMSO    H2 7843   4.088   1.575   0.541
  754DMSO    H3 7844   4.143   1.412   0.585
  754DMSO    S1 7845   4.051   1.420   0.366
  754DMSO    C2 7846   4.168   1.290   0.330
  754DMSO    H4 7847   4.140   1.245   0.234
  754DMSO    H5 7848   4.268   1.333   0.322
  754DMSO    H6 7849   4.164   1.215   0.409
  754DMSO    O1 7850   4.075   1.522   0.260
  755DMSO    C1 7851   0.359   2.990   0.839
  755DMSO    H1 7852   0.257   2.960   0.862
  755DMSO    H2 7853   0.366   3.031   0.738
  755DMSO    H3 7854   0.426   2.904   0.850
  755DMSO    S1 7855   0.409   3.114   0.958
  755DMSO    C2 7856   0.566   3.146   0.881
  755DMSO    H4 7857   0.623   3.210   0.949
  755DMSO    H5 7858   0.617   3.051   0.864
  755DMSO    H6 7859   0.548   3.198   0.787
  755DMSO    O1 7860   0.447   3.033   1.077
  756DMSO    C1 7861   1.835   4.403   3.196
  756DMSO    H1 7862   1.871   4.311   3.151
  756DMSO    H2 7863   1.823   4.482   3.122
  756DMSO    H3 7864   1.900   4.438   3.277
  756DMSO    S1 7865   1.674   4.373   3.268
  756DMSO    C2 7866   1.591   4.350   3.112
  756DMSO    H4 7867   1.607   4.440   3.052
  756DMSO    H5 7868   1.630   4.262   3.061
  756DMSO    H6 7869   1.485   4.337   3.134
  756DMSO    O1 7870   1.635   4.511   3.307
  757DMSO    C1 7871   0.944   1.137   2.669
  757DMSO    H1 7872   0.916   1.142   2.775
  757DMSO    H2 7873   1.035   1.079   2.658
  757DMSO    H3 7874   0.957   1.237   2.629
  757DMSO    S1 7875   0.813   1.054   2.580
  757DMSO    C2 7876   0.684   1.165   2.633
  757DMSO    H4 7877   0.589   1.128   2.595
  757DMSO    H5 7878   0.682   1.166   2.743
  757DMSO    H6 7879   0.705   1.264   2.594
  757DMSO    O1 7880   0.789   0.930   2.660
  758DMSO    C1 7881   4.855   3.474   0.139
  758DMSO    H1 7882   4.951   3.477   0.192
  758DMSO    H2 7883   4.858   3.397   0.062
  758DMSO    H3 7884   4.832   3.572   0.099
  758DMSO    S1 7885   4.730   3.430   0.259
  758DMSO    C2 7886   4.590   3.458   0.151
  758DMSO    H4 7887   4.594   3.561   0.114
  758DMSO    H5 7888   4.593   3.387   0.069
  758DMSO    H6 7889   4.499   3.445   0.210
  758DMSO    O1 7890   4.727   3.548   0.350
  759DMSO    C1 7891   1.106   2.699   4.632
  759DMSO    H1 7892   1.017   2.759   4.651
  759DMSO    H2 7893   1.136   2.706   4.528
  759DMSO    H3 7894   1.089   2.595   4.659
  759DMSO    S1 7895   1.240   2.759   4.734
  759DMSO    C2 7896   1.248   2.921   4.658
  759DMSO    H4 7897   1.332   2.975   4.702
  759DMSO    H5 7898   1.262   2.911   4.551
  759DMSO    H6 7899   1.155   2.975   4.680
  759DMSO    O1 7900   1.359   2.686   4.679
  760DMSO    C1 7901   4.103   4.673   1.434
  760DMSO    H1 7902   4.081   4.750   1.508
  760DMSO    H2 7903   4.206   4.681   1.401
  760DMSO    H3 7904   4.035   4.682   1.349
  760DMSO    S1 7905   4.077   4.513   1.509
  760DMSO    C2 7906   4.223   4.518   1.613
  760DMSO    H4 7907   4.238   4.420   1.657
  760DMSO    H5 7908   4.308   4.545   1.550
  760DMSO    H6 7909   4.208   4.594   1.690
  760DMSO    O1 7910   4.114   4.415   1.403
  761DMSO    C1 7911   3.794   4.657   2.351
  761DMSO    H1 7912   3.747   4.731   2.286
  761DMSO    H2 7913   3.903   4.659   2.338
  761DMSO    H3 7914   3.755   4.558   2.329
  761DMSO    S1 7915   3.754   4.699   2.520
  761DMSO    C2 7916   3.852   4.849   2.522
  761DMSO    H4 7917   3.848   4.894   2.622
  761DMSO    H5 7918   3.955   4.827   2.495
  761DMSO    H6 7919   3.809   4.919   2.450
  761DMSO    O1 7920   3.830   4.601   2.604
  762DMSO    C1 7921   4.689   0.861   4.280
  762DMSO    H1 7922   4.583   0.838   4.289
  762DMSO    H2 7923   4.739   0.784   4.221
  762DMSO    H3 7924   4.734   0.868   4.379
  762DMSO    S1 7925   4.707   1.018   4.195
  762DMSO    C2 7926   4.884   1.029   4.215
  762DMSO    H4 7927   4.917   1.123   4.170
  762DMSO    H5 7928   4.908   1.028   4.321
  762DMSO    H6 7929   4.931   0.945   4.164
  762DMSO    O1 7930   4.655   1.119   4.291
  763DMSO    C1 7931   4.151   1.611   1.034
  763DMSO    H1 7932   4.081   1.691   1.009
  763DMSO    H2 7933   4.104   1.540   1.102
  763DMSO    H3 7934   4.242   1.651   1.080
  763DMSO    S1 7935   4.198   1.523   0.886
  763DMSO    C2 7936   4.259   1.666   0.798
  763DMSO    H4 7937   4.349   1.702   0.848
  763DMSO    H5 7938   4.285   1.635   0.697
  763DMSO    H6 7939   4.182   1.742   0.794
  763DMSO    O1 7940   4.067   1.494   0.819
  764DMSO    C1 7941   2.185   4.519   2.445
  764DMSO    H1 7942   2.258   4.599   2.432
  764DMSO    H2 7943   2.184   4.485   2.549
  764DMSO    H3 7944   2.206   4.438   2.375
  764DMSO    S1 7945   2.026   4.588   2.405
  764DMSO    C2 7946   1.934   4.436   2.418
  764DMSO    H4 7947   1.927   4.404   2.522
  764DMSO    H5 7948   1.834   4.454   2.379
  764DMSO    H6 7949   1.982   4.359   2.358
  764DMSO    O1 7950   2.037   4.610   2.258
  765DMSO    C1 7951   0.502   0.480   3.640
  765DMSO    H1 7952   0.480   0.575   3.688
  765DMSO    H2 7953   0.535   0.496   3.537
  765DMSO    H3 7954   0.413   0.417   3.641
  765DMSO    S1 7955   0.632   0.398   3.730
  765DMSO    C2 7956   0.552   0.417   3.889
  765DMSO    H4 7957   0.535   0.523   3.907
  765DMSO    H5 7958   0.457   0.364   3.887
  765DMSO    H6 7959   0.618   0.375   3.965
  765DMSO    O1 7960   0.741   0.499   3.732
  766DMSO    C1 7961   0.506   3.581   3.912
  766DMSO    H1 7962   0.445   3.554   3.998
  766DMSO    H2 7963   0.445   3.584   3.822
  766DMSO    H3 7964   0.588   3.510   3.901
  766DMSO    S1 7965   0.575   3.744   3.941
  766DMSO    C2 7966   0.678   3.747   3.796
  766DMSO    H4 7967   0.740   3.836   3.802
  766DMSO    H5 7968   0.740   3.657   3.793
  766DMSO    H6 7969   0.614   3.752   3.708
  766DMSO    O1 7970   0.670   3.720   4.052
  767DMSO    C1 7971   3.179   0.319   1.374
  767DMSO    H1 7972   3.138   0.404   1.426
  767DMSO    H2 7973   3.250   0.354   1.298
  767DMSO    H3 7974   3.100   0.261   1.327
  767DMSO    S1 7975   3.266   0.215   1.491
  767DMSO    C2 7976   3.130   0.203   1.606
  767DMSO    H4 7977   3.099   0.305   1.632
  767DMSO    H5 7978   3.047   0.150   1.557
  767DMSO    H6 7979   3.164   0.150   1.694
  767DMSO    O1 7980   3.360   0.308   1.559
  768DMSO    C1 7981   4.710   3.890   2.446
  768DMSO    H1 7982   4.631   3.830   2.401
  768DMSO    H2 7983   4.676   3.994   2.457
  768DMSO    H3 7984   4.799   3.886   2.384
  768DMSO    S1 7985   4.748   3.824   2.608
  768DMSO    C2 7986   4.873   3.945   2.646
  768DMSO    H4 7987   4.949   3.942   2.568
  768DMSO    H5 7988   4.829   4.044   2.651
  768DMSO    H6 7989   4.919   3.919   2.742
  768DMSO    O1 7990   4.825   3.701   2.576
  769DMSO    C1 7991   0.376   2.908   2.890
  769DMSO    H1 7992   0.349   2.803   2.904
  769DMSO    H2 7993   0.391   2.930   2.785
  769DMSO    H3 7994   0.464   2.935   2.949
  769DMSO    S1 7995   0.239   3.008   2.945
  769DMSO    C2 7996   0.222   2.933   3.106
  769DMSO    H4 7997   0.212   2.825   3.094
  769DMSO    H5 7998   0.310   2.956   3.165
  769DMSO    H6 7999   0.132   2.974   3.153
  769DMSO    O1 8000   0.125   2.953   2.867
  770DMSO    C1 8001   2.490   4.319   1.021
  770DMSO    H1 8002   2.513   4.381   0.934
  770DMSO    H2 8003   2.531   4.219   1.008
  770DMSO    H3 8004   2.382   4.314   1.037
  770DMSO    S1 8005   2.566   4.392   1.164
  770DMSO    C2 8006   2.488   4.551   1.149
  770DMSO    H4 8007   2.520   4.597   1.056
  770DMSO    H5 8008   2.380   4.537   1.151
  770DMSO    H6 8009   2.518   4.614   1.233
  770DMSO    O1 8010   2.707   4.415   1.122
  771DMSO    C1 8011   2.977   0.252   1.064
  771DMSO    H1 8012   2.921   0.287   1.150
  771DMSO    H2 8013   3.044   0.170   1.093
  771DMSO    H3 8014   3.033   0.334   1.019
  771DMSO    S1 8015   2.860   0.190   0.944
  771DMSO    C2 8016   2.979   0.168   0.813
  771DMSO    H4 8017   3.050   0.091   0.843
  771DMSO    H5 8018   2.926   0.139   0.723
  771DMSO    H6 8019   3.030   0.263   0.797
  771DMSO    O1 8020   2.786   0.313   0.903
  772DMSO    C1 8021   0.571   2.956   4.212
  772DMSO    H1 8022   0.632   2.874   4.174
  772DMSO    H2 8023   0.625   3.009   4.290
  772DMSO    H3 8024   0.477   2.917   4.252
  772DMSO    S1 8025   0.536   3.067   4.078
  772DMSO    C2 8026   0.422   3.170   4.170
  772DMSO    H4 8027   0.394   3.254   4.107
  772DMSO    H5 8028   0.335   3.109   4.194
  772DMSO    H6 8029   0.472   3.204   4.261
  772DMSO    O1 8030   0.447   2.987   3.989
  773DMSO    C1 8031   0.054   0.234   1.636
  773DMSO    H1 8032   0.107   0.205   1.727
  773DMSO    H2 8033   6.033   0.204   1.641
  773DMSO    H3 8034   0.101   0.188   1.549
  773DMSO    S1 8035   0.061   0.411   1.619
  773DMSO    C2 8036   0.240   0.421   1.617
  773DMSO    H4 8037   0.276   0.380   1.523
  773DMSO    H5 8038   0.269   0.526   1.624
  773DMSO    H6 8039   0.281   0.365   1.701
  773DMSO    O1 8040   0.021   0.462   1.754
  774DMSO    C1 8041   4.429   1.896   1.626
  774DMSO    H1 8042   4.511   1.897   1.698
  774DMSO    H2 8043   4.469   1.908   1.525
  774DMSO    H3 8044   4.356   1.974   1.647
  774DMSO    S1 8045   4.348   1.737   1.632
  774DMSO    C2 8046   4.316   1.742   1.807
  774DMSO    H4 8047   4.411   1.757   1.859
  774DMSO    H5 8048   4.245   1.822   1.827
  774DMSO    H6 8049   4.273   1.646   1.836
  774DMSO    O1 8050   4.460   1.641   1.620
  775DMSO    C1 8051   3.437   1.301   1.526
  775DMSO    H1 8052   3.444   1.302   1.418
  775DMSO    H2 8053   3.494   1.217   1.565
  775DMSO    H3 8054   3.332   1.293   1.557
  775DMSO    S1 8055   3.505   1.454   1.592
  775DMSO    C2 8056   3.676   1.408   1.568
  775DMSO    H4 8057   3.739   1.489   1.605
  775DMSO    H5 8058   3.695   1.316   1.623
  775DMSO    H6 8059   3.693   1.392   1.461
  775DMSO    O1 8060   3.487   1.442   1.740
  776DMSO    C1 8061   1.980   2.655   2.204
  776DMSO    H1 8062   1.955   2.557   2.163
  776DMSO    H2 8063   1.948   2.732   2.134
  776DMSO    H3 8064   2.088   2.663   2.220
  776DMSO    S1 8065   1.896   2.678   2.360
  776DMSO    C2 8066   1.733   2.696   2.289
  776DMSO    H4 8067   1.733   2.779   2.218
  776DMSO    H5 8068   1.704   2.603   2.239
  776DMSO    H6 8069   1.662   2.717   2.370
  776DMSO    O1 8070   1.938   2.815   2.400
  777DMSO    C1 8071   6.042   0.094   4.242
  777DMSO    H1 8072   6.010   0.118   4.141
  777DMSO    H2 8073   5.997   0.001   4.275
  777DMSO    H3 8074   6.016   0.177   4.309
  777DMSO    S1 8075   0.136   0.075   4.241
  777DMSO    C2 8076   0.153   0.058   4.418
  777DMSO    H4 8077   0.260   0.054   4.441
  777DMSO    H5 8078   0.108   0.144   4.466
  777DMSO    H6 8079   0.106   6.127   4.449
  777DMSO    O1 8080   0.184   0.214   4.216
  778DMSO    C1 8081   1.139   2.503   1.958
  778DMSO    H1 8082   1.192   2.475   2.049
  778DMSO    H2 8083   1.137   2.420   1.888
  778DMSO    H3 8084   1.188   2.588   1.911
  778DMSO    S1 8085   0.972   2.548   1.999
  778DMSO    C2 8086   0.918   2.382   2.038
  778DMSO    H4 8087   0.933   2.320   1.950
  778DMSO    H5 8088   0.976   2.344   2.122
  778DMSO    H6 8089   0.812   2.385   2.064
  778DMSO    O1 8090   0.910   2.573   1.866
  779DMSO    C1 8091   3.105   1.854   1.775
  779DMSO    H1 8092   3.156   1.863   1.678
  779DMSO    H2 8093   3.146   1.929   1.843
  779DMSO    H3 8094   3.116   1.754   1.815
  779DMSO    S1 8095   2.933   1.888   1.749
  779DMSO    C2 8096   2.880   1.830   1.910
  779DMSO    H4 8097   2.794   1.889   1.943
  779DMSO    H5 8098   2.849   1.726   1.901
  779DMSO    H6 8099   2.961   1.838   1.981
  779DMSO    O1 8100   2.892   1.778   1.658
  780DMSO    C1 8101   0.221   1.949   4.716
  780DMSO    H1 8102   0.160   1.861   4.738
  780DMSO    H2 8103   0.216   2.021   4.798
  780DMSO    H3 8104   0.189   1.997   4.623
  780DMSO    S1 8105   0.391   1.900   4.695
  780DMSO    C2 8106   0.413   1.838   4.861
  780DMSO    H4 8107   0.391   1.918   4.932
  780DMSO    H5 8108   0.349   1.752   4.877
  780DMSO    H6 8109   0.518   1.810   4.872
  780DMSO    O1 8110   0.463   2.031   4.698
  781DMSO    C1 8111   1.525   3.747   1.272
  781DMSO    H1 8112   1.535   3.641   1.252
  781DMSO    H2 8113   1.494   3.764   1.375
  781DMSO    H3 8114   1.454   3.791   1.203
  781DMSO    S1 8115   1.684   3.824   1.247
  781DMSO    C2 8116   1.627   3.992   1.267
  781DMSO    H4 8117   1.540   4.008   1.204
  781DMSO    H5 8118   1.601   4.009   1.372
  781DMSO    H6 8119   1.707   4.060   1.237
  781DMSO    O1 8120   1.706   3.809   1.100
  782DMSO    C1 8121   4.742   2.231   0.634
  782DMSO    H1 8122   4.781   2.147   0.576
  782DMSO    H2 8123   4.807   2.250   0.719
  782DMSO    H3 8124   4.642   2.207   0.669
  782DMSO    S1 8125   4.735   2.376   0.529
  782DMSO    C2 8126   4.912   2.397   0.515
  782DMSO    H4 8127   4.951   2.325   0.443
  782DMSO    H5 8128   4.932   2.499   0.483
  782DMSO    H6 8129   4.958   2.380   0.613
  782DMSO    O1 8130   4.691   2.484   0.622
  783DMSO    C1 8131   4.144   0.618   4.690
  783DMSO    H1 8132   4.104   0.565   4.604
  783DMSO    H2 8133   4.200   0.706   4.659
  783DMSO    H3 8134   4.209   0.552   4.747
  783DMSO    S1 8135   4.009   0.666   4.796
  783DMSO    C2 8136   3.943   0.787   4.684
  783DMSO    H4 8137   4.025   0.850   4.649
  783DMSO    H5 8138   3.895   0.734   4.601
  783DMSO    H6 8139   3.872   0.848   4.739
  783DMSO    O1 8140   4.071   0.751   4.902
  784DMSO    C1 8141   4.394   0.917   3.455
  784DMSO    H1 8142   4.290   0.889   3.435
  784DMSO    H2 8143   4.456   0.906   3.366
  784DMSO    H3 8144   4.433   0.854   3.535
  784DMSO    S1 8145   4.400   1.086   3.510
  784DMSO    C2 8146   4.361   1.159   3.352
  784DMSO    H4 8147   4.433   1.121   3.278
  784DMSO    H5 8148   4.259   1.133   3.325
  784DMSO    H6 8149   4.371   1.267   3.361
  784DMSO    O1 8150   4.545   1.113   3.529
  785DMSO    C1 8151   4.853   1.477   0.318
  785DMSO    H1 8152   4.803   1.426   0.400
  785DMSO    H2 8153   4.795   1.471   0.226
  785DMSO    H3 8154   4.953   1.437   0.302
  785DMSO    S1 8155   4.870   1.650   0.361
  785DMSO    C2 8156   4.696   1.686   0.354
  785DMSO    H4 8157   4.681   1.791   0.380
  785DMSO    H5 8158   4.661   1.671   0.252
  785DMSO    H6 8159   4.642   1.623   0.424
  785DMSO    O1 8160   4.923   1.710   0.236
  786DMSO    C1 8161   1.881   1.792   1.862
  786DMSO    H1 8162   1.805   1.843   1.920
  786DMSO    H2 8163   1.835   1.745   1.775
  786DMSO    H3 8164   1.931   1.716   1.922
  786DMSO    S1 8165   2.003   1.910   1.807
  786DMSO    C2 8166   1.901   1.992   1.686
  786DMSO    H4 8167   1.817   2.040   1.736
  786DMSO    H5 8168   1.962   2.065   1.633
  786DMSO    H6 8169   1.866   1.917   1.615
  786DMSO    O1 8170   2.096   1.831   1.723
  787DMSO    C1 8171   0.776   1.530   4.723
  787DMSO    H1 8172   0.823   1.538   4.625
  787DMSO    H2 8173   0.797   1.620   4.782
  787DMSO    H3 8174   0.815   1.443   4.776
  787DMSO    S1 8175   0.600   1.513   4.704
  787DMSO    C2 8176   0.603   1.380   4.586
  787DMSO    H4 8177   0.502   1.362   4.550
  787DMSO    H5 8178   0.666   1.410   4.502
  787DMSO    H6 8179   0.643   1.291   4.634
  787DMSO    O1 8180   0.560   1.632   4.623
  788DMSO    C1 8181   4.369   4.297   0.347
  788DMSO    H1 8182   4.290   4.362   0.385
  788DMSO    H2 8183   4.432   4.260   0.428
  788DMSO    H3 8184   4.430   4.352   0.275
  788DMSO    S1 8185   4.296   4.157   0.265
  788DMSO    C2 8186   4.184   4.250   0.162
  788DMSO    H4 8187   4.239   4.327   0.108
  788DMSO    H5 8188   4.134   4.181   0.094
  788DMSO    H6 8189   4.110   4.298   0.226
  788DMSO    O1 8190   4.205   4.100   0.368
  789DMSO    C1 8191   4.223   2.256   0.702
  789DMSO    H1 8192   4.329   2.241   0.722
  789DMSO    H2 8193   4.168   2.163   0.721
  789DMSO    H3 8194   4.208   2.288   0.599
  789DMSO    S1 8195   4.161   2.383   0.812
  789DMSO    C2 8196   4.270   2.512   0.752
  789DMSO    H4 8197   4.237   2.541   0.652
  789DMSO    H5 8198   4.261   2.598   0.819
  789DMSO    H6 8199   4.373   2.477   0.749
  789DMSO    O1 8200   4.215   2.346   0.946
  790DMSO    C1 8201   2.325   3.008   4.975
  790DMSO    H1 8202   2.228   3.006   4.925
  790DMSO    H2 8203   2.359   2.907   4.996
  790DMSO    H3 8204   2.317   3.065   5.068
  790DMSO    S1 8205   2.444   3.089   4.869
  790DMSO    C2 8206   2.339   3.227   4.826
  790DMSO    H4 8207   2.312   3.282   4.916
  790DMSO    H5 8208   2.393   3.294   4.759
  790DMSO    H6 8209   2.248   3.191   4.777
  790DMSO    O1 8210   2.450   3.003   4.747
  791DMSO    C1 8211   3.645   2.854   3.719
  791DMSO    H1 8212   3.707   2.912   3.651
  791DMSO    H2 8213   3.676   2.749   3.715
  791DMSO    H3 8214   3.540   2.864   3.692
  791DMSO    S1 8215   3.669   2.914   3.886
  791DMSO    C2 8216   3.614   3.080   3.853
  791DMSO    H4 8217   3.672   3.122   3.771
  791DMSO    H5 8218   3.507   3.079   3.828
  791DMSO    H6 8219   3.628   3.139   3.943
  791DMSO    O1 8220   3.817   2.925   3.900
  792DMSO    C1 8221   3.888   0.904   3.760
  792DMSO    H1 8222   3.986   0.938   3.727
  792DMSO    H2 8223   3.828   0.875   3.674
  792DMSO    H3 8224   3.840   0.982   3.818
  792DMSO    S1 8225   3.911   0.761   3.864
  792DMSO    C2 8226   3.736   0.729   3.886
  792DMSO    H4 8227   3.689   0.819   3.926
  792DMSO    H5 8228   3.694   0.701   3.789
  792DMSO    H6 8229   3.727   0.646   3.956
  792DMSO    O1 8230   3.954   0.821   3.992
  793DMSO    C1 8231   2.946   0.496   0.638
  793DMSO    H1 8232   3.001   0.431   0.570
  793DMSO    H2 8233   2.882   0.436   0.703
  793DMSO    H3 8234   2.885   0.568   0.583
  793DMSO    S1 8235   3.062   0.585   0.740
  793DMSO    C2 8236   3.159   0.650   0.605
  793DMSO    H4 8237   3.097   0.722   0.550
  793DMSO    H5 8238   3.247   0.699   0.646
  793DMSO    H6 8239   3.189   0.569   0.540
  793DMSO    O1 8240   3.151   0.478   0.796
  794DMSO    C1 8241   1.955   0.773   0.540
  794DMSO    H1 8242   1.962   0.675   0.493
  794DMSO    H2 8243   1.868   0.777   0.606
  794DMSO    H3 8244   1.949   0.851   0.463
  794DMSO    S1 8245   2.102   0.797   0.638
  794DMSO    C2 8246   2.065   0.965   0.686
  794DMSO    H4 8247   2.152   1.008   0.735
  794DMSO    H5 8248   2.040   1.022   0.597
  794DMSO    H6 8249   1.980   0.962   0.755
  794DMSO    O1 8250   2.212   0.816   0.539
  795DMSO    C1 8251   0.192   3.248   1.986
  795DMSO    H1 8252   0.165   3.349   1.957
  795DMSO    H2 8253   0.103   3.192   2.018
  795DMSO    H3 8254   0.266   3.250   2.066
  795DMSO    S1 8255   0.265   3.168   1.844
  795DMSO    C2 8256   0.290   3.008   1.919
  795DMSO    H4 8257   0.368   3.016   1.995
  795DMSO    H5 8258   0.196   2.974   1.964
  795DMSO    H6 8259   0.323   2.939   1.842
  795DMSO    O1 8260   0.403   3.225   1.841
  796DMSO    C1 8261   0.065   4.197   0.677
  796DMSO    H1 8262   0.126   4.135   0.612
  796DMSO    H2 8263   0.062   4.156   0.778
  796DMSO    H3 8264   6.047   4.206   0.638
  796DMSO    S1 8265   0.136   4.361   0.685
  796DMSO    C2 8266   0.290   4.311   0.760
  796DMSO    H4 8267   0.348   4.401   0.778
  796DMSO    H5 8268   0.268   4.261   0.855
  796DMSO    H6 8269   0.343   4.244   0.693
  796DMSO    O1 8270   0.063   4.424   0.798
  797DMSO    C1 8271   2.640   2.078   1.000
  797DMSO    H1 8272   2.597   1.978   0.995
  797DMSO    H2 8273   2.698   2.090   1.092
  797DMSO    H3 8274   2.561   2.153   0.994
  797DMSO    S1 8275   2.749   2.102   0.860
  797DMSO    C2 8276   2.866   1.975   0.908
  797DMSO    H4 8277   2.949   1.977   0.838
  797DMSO    H5 8278   2.903   1.995   1.008
  797DMSO    H6 8279   2.817   1.877   0.905
  797DMSO    O1 8280   2.819   2.229   0.894
  798DMSO    C1 8281   4.100   4.398   4.301
  798DMSO    H1 8282   4.158   4.356   4.219
  798DMSO    H2 8283   4.117   4.341   4.393
  798DMSO    H3 8284   3.994   4.400   4.275
  798DMSO    S1 8285   4.157   4.565   4.322
  798DMSO    C2 8286   4.037   4.609   4.445
  798DMSO    H4 8287   3.938   4.603   4.401
  798DMSO    H5 8288   4.045   4.543   4.531
  798DMSO    H6 8289   4.058   4.712   4.475
  798DMSO    O1 8290   4.106   4.632   4.199
  799DMSO    C1 8291   0.880   3.458   3.967
  799DMSO    H1 8292   0.896   3.469   3.860
  799DMSO    H2 8293   0.796   3.519   3.999
  799DMSO    H3 8294   0.970   3.490   4.022
  799DMSO    S1 8295   0.847   3.288   4.005
  799DMSO    C2 8296   0.993   3.225   3.925
  799DMSO    H4 8297   0.995   3.116   3.934
  799DMSO    H5 8298   0.990   3.254   3.820
  799DMSO    H6 8299   1.081   3.269   3.974
  799DMSO    O1 8300   0.737   3.252   3.911
  800DMSO    C1 8301   4.724   4.692   4.429
  800DMSO    H1 8302   4.664   4.706   4.519
  800DMSO    H2 8303   4.746   4.790   4.386
  800DMSO    H3 8304   4.672   4.631   4.356
  800DMSO    S1 8305   4.878   4.615   4.473
  800DMSO    C2 8306   4.808   4.478   4.564
  800DMSO    H4 8307   4.889   4.428   4.618
  800DMSO    H5 8308   4.735   4.518   4.635
  800DMSO    H6 8309   4.760   4.409   4.495
  800DMSO    O1 8310   4.933   4.703   4.581
  801DMSO    C1 8311   2.437   0.361   2.393
  801DMSO    H1 8312   2.483   0.365   2.294
  801DMSO    H2 8313   2.366   0.278   2.398
  801DMSO    H3 8314   2.386   0.454   2.416
  801DMSO    S1 8315   2.565   0.335   2.515
  801DMSO    C2 8316   2.604   0.168   2.463
  801DMSO    H4 8317   2.645   0.170   2.362
  801DMSO    H5 8318   2.676   0.128   2.534
  801DMSO    H6 8319   2.512   0.109   2.467
  801DMSO    O1 8320   2.487   0.316   2.641
  802DMSO    C1 8321   1.847   2.619   1.009
  802DMSO    H1 8322   1.781   2.578   0.932
  802DMSO    H2 8323   1.822   2.576   1.106
  802DMSO    H3 8324   1.839   2.727   1.011
  802DMSO    S1 8325   2.015   2.576   0.969
  802DMSO    C2 8326   2.011   2.635   0.801
  802DMSO    H4 8327   1.995   2.743   0.802
  802DMSO    H5 8328   2.106   2.611   0.754
  802DMSO    H6 8329   1.930   2.584   0.749
  802DMSO    O1 8330   2.015   2.428   0.960
  803DMSO    C1 8331   2.271   2.897   1.325
  803DMSO    H1 8332   2.166   2.924   1.326
  803DMSO    H2 8333   2.327   2.954   1.399
  803DMSO    H3 8334   2.312   2.913   1.225
  803DMSO    S1 8335   2.287   2.723   1.365
  803DMSO    C2 8336   2.177   2.669   1.236
  803DMSO    H4 8337   2.081   2.721   1.247
  803DMSO    H5 8338   2.221   2.694   1.139
  803DMSO    H6 8339   2.162   2.562   1.246
  803DMSO    O1 8340   2.204   2.707   1.488
  804DMSO    C1 8341   0.247   3.849   4.109
  804DMSO    H1 8342   0.206   3.753   4.141
  804DMSO    H2 8343   0.169   3.924   4.100
  804DMSO    H3 8344   0.299   3.838   4.014
  804DMSO    S1 8345   0.366   3.904   4.230
  804DMSO    C2 8346   0.248   3.921   4.363
  804DMSO    H4 8347   0.212   3.822   4.391
  804DMSO    H5 8348   0.299   3.969   4.447
  804DMSO    H6 8349   0.166   3.984   4.329
  804DMSO    O1 8350   0.389   4.046   4.192
  805DMSO    C1 8351   4.267   0.924   2.928
  805DMSO    H1 8352   4.253   0.817   2.916
  805DMSO    H2 8353   4.262   0.974   2.830
  805DMSO    H3 8354   4.364   0.945   2.974
  805DMSO    S1 8355   4.138   0.990   3.032
  805DMSO    C2 8356   4.162   0.872   3.163
  805DMSO    H4 8357   4.094   0.897   3.246
  805DMSO    H5 8358   4.137   0.772   3.127
  805DMSO    H6 8359   4.265   0.876   3.197
  805DMSO    O1 8360   4.011   0.946   2.967
  806DMSO    C1 8361   2.170   0.151   0.666
  806DMSO    H1 8362   2.147   0.206   0.575
  806DMSO    H2 8363   2.277   0.150   0.685
  806DMSO    H3 8364   2.134   0.048   0.658
  806DMSO    S1 8365   2.085   0.229   0.803
  806DMSO    C2 8366   2.170   0.385   0.792
  806DMSO    H4 8367   2.142   0.445   0.879
  806DMSO    H5 8368   2.277   0.367   0.792
  806DMSO    H6 8369   2.138   0.436   0.701
  806DMSO    O1 8370   2.145   0.167   0.924
  807DMSO    C1 8371   4.547   0.238   2.645
  807DMSO    H1 8372   4.451   0.288   2.655
  807DMSO    H2 8373   4.625   0.312   2.623
  807DMSO    H3 8374   4.544   0.162   2.567
  807DMSO    S1 8375   4.585   0.159   2.801
  807DMSO    C2 8376   4.606   0.310   2.893
  807DMSO    H4 8377   4.688   0.366   2.848
  807DMSO    H5 8378   4.513   0.367   2.885
  807DMSO    H6 8379   4.627   0.285   2.997
  807DMSO    O1 8380   4.726   0.112   2.787
  808DMSO    C1 8381   1.106   0.839   2.824
  808DMSO    H1 8382   1.109   0.787   2.920
  808DMSO    H2 8383   1.159   0.934   2.832
  808DMSO    H3 8384   1.003   0.853   2.792
  808DMSO    S1 8385   1.191   0.737   2.704
  808DMSO    C2 8386   1.140   0.830   2.560
  808DMSO    H4 8387   1.032   0.842   2.562
  808DMSO    H5 8388   1.191   0.927   2.563
  808DMSO    H6 8389   1.170   0.774   2.472
  808DMSO    O1 8390   1.106   0.615   2.698
  809DMSO    C1 8391   3.261   1.228   1.995
  809DMSO    H1 8392   3.232   1.239   2.099
  809DMSO    H2 8393   3.318   1.313   1.959
  809DMSO    H3 8394   3.173   1.214   1.933
  809DMSO    S1 8395   3.360   1.080   1.980
  809DMSO    C2 8396   3.371   1.086   1.802
  809DMSO    H4 8397   3.424   1.177   1.774
  809DMSO    H5 8398   3.425   0.997   1.768
  809DMSO    H6 8399   3.270   1.085   1.761
  809DMSO    O1 8400   3.261   0.972   2.008
  810DMSO    C1 8401   2.985   1.488   0.692
  810DMSO    H1 8402   2.951   1.548   0.607
  810DMSO    H2 8403   3.044   1.403   0.655
  810DMSO    H3 8404   2.900   1.451   0.749
  810DMSO    S1 8405   3.088   1.589   0.797
  810DMSO    C2 8406   3.097   1.472   0.931
  810DMSO    H4 8407   2.997   1.433   0.951
  810DMSO    H5 8408   3.164   1.391   0.902
  810DMSO    H6 8409   3.135   1.523   1.019
  810DMSO    O1 8410   2.994   1.694   0.847
  811DMSO    C1 8411   1.166   1.032   0.425
  811DMSO    H1 8412   1.199   1.045   0.528
  811DMSO    H2 8413   1.062   1.061   0.412
  811DMSO    H3 8414   1.179   0.928   0.395
  811DMSO    S1 8415   1.269   1.130   0.317
  811DMSO    C2 8416   1.216   1.290   0.378
  811DMSO    H4 8417   1.252   1.305   0.480
  811DMSO    H5 8418   1.258   1.366   0.312
  811DMSO    H6 8419   1.107   1.295   0.373
  811DMSO    O1 8420   1.200   1.118   0.186
  812DMSO    C1 8421   2.386   4.228   1.827
  812DMSO    H1 8422   2.357   4.264   1.728
  812DMSO    H2 8423   2.443   4.135   1.816
  812DMSO    H3 8424   2.299   4.215   1.891
  812DMSO    S1 8425   2.493   4.351   1.897
  812DMSO    C2 8426   2.509   4.274   2.058
  812DMSO    H4 8427   2.576   4.338   2.116
  812DMSO    H5 8428   2.411   4.270   2.103
  812DMSO    H6 8429   2.552   4.175   2.045
  812DMSO    O1 8430   2.401   4.464   1.927
  813DMSO    C1 8431   6.083   1.545   3.038
  813DMSO    H1 8432   6.000   1.611   3.011
  813DMSO    H2 8433   6.062   1.497   3.134
  813DMSO    H3 8434   0.092   1.602   3.045
  813DMSO    S1 8435   0.015   1.418   2.913
  813DMSO    C2 8436   0.050   1.530   2.778
  813DMSO    H4 8437   0.146   1.579   2.797
  813DMSO    H5 8438   0.055   1.472   2.686
  813DMSO    H6 8439   6.053   1.602   2.772
  813DMSO    O1 8440   5.958   1.377   2.887
  814DMSO    C1 8441   3.150   0.836   1.122
  814DMSO    H1 8442   3.093   0.863   1.211
  814DMSO    H2 8443   3.255   0.861   1.136
  814DMSO    H3 8444   3.111   0.888   1.034
  814DMSO    S1 8445   3.138   0.659   1.098
  814DMSO    C2 8446   2.959   0.655   1.100
  814DMSO    H4 8447   2.920   0.709   1.014
  814DMSO    H5 8448   2.927   0.551   1.095
  814DMSO    H6 8449   2.924   0.701   1.193
  814DMSO    O1 8450   3.176   0.604   1.231
  815DMSO    C1 8451   4.072   4.442   1.007
  815DMSO    H1 8452   3.982   4.401   0.962
  815DMSO    H2 8453   4.159   4.419   0.945
  815DMSO    H3 8454   4.085   4.404   1.109
  815DMSO    S1 8455   4.054   4.619   1.014
  815DMSO    C2 8456   4.201   4.648   1.111
  815DMSO    H4 8457   4.198   4.752   1.147
  815DMSO    H5 8458   4.201   4.580   1.196
  815DMSO    H6 8459   4.288   4.632   1.048
  815DMSO    O1 8460   3.943   4.640   1.110
  816DMSO    C1 8461   1.541   4.129   1.954
  816DMSO    H1 8462   1.519   4.098   2.056
  816DMSO    H2 8463   1.630   4.192   1.951
  816DMSO    H3 8464   1.456   4.183   1.913
  816DMSO    S1 8465   1.568   3.984   1.853
  816DMSO    C2 8466   1.728   3.944   1.921
  816DMSO    H4 8467   1.713   3.904   2.021
  816DMSO    H5 8468   1.774   3.870   1.855
  816DMSO    H6 8469   1.788   4.035   1.922
  816DMSO    O1 8470   1.603   4.038   1.719
  817DMSO    C1 8471   2.383   1.148   0.554
  817DMSO    H1 8472   2.485   1.158   0.517
  817DMSO    H2 8473   2.366   1.217   0.637
  817DMSO    H3 8474   2.362   1.045   0.586
  817DMSO    S1 8475   2.270   1.191   0.423
  817DMSO    C2 8476   2.319   1.061   0.311
  817DMSO    H4 8477   2.262   1.072   0.219
  817DMSO    H5 8478   2.426   1.071   0.289
  817DMSO    H6 8479   2.298   0.964   0.357
  817DMSO    O1 8480   2.329   1.313   0.363
  818DMSO    C1 8481   1.719   2.199   2.699
  818DMSO    H1 8482   1.732   2.092   2.716
  818DMSO    H2 8483   1.707   2.251   2.794
  818DMSO    H3 8484   1.631   2.214   2.637
  818DMSO    S1 8485   1.861   2.263   2.613
  818DMSO    C2 8486   1.975   2.231   2.746
  818DMSO    H4 8487   1.990   2.123   2.754
  818DMSO    H5 8488   2.070   2.279   2.721
  818DMSO    H6 8489   1.935   2.272   2.839
  818DMSO    O1 8490   1.844   2.411   2.619
  819DMSO    C1 8491   1.942   0.012   0.212
  819DMSO    H1 8492   1.990   0.053   0.124
  819DMSO    H2 8493   1.917   6.069   0.198
  819DMSO    H3 8494   1.852   0.069   0.234
  819DMSO    S1 8495   2.053   0.027   0.352
  819DMSO    C2 8496   2.178   6.078   0.290
  819DMSO    H4 8497   2.131   5.984   0.262
  819DMSO    H5 8498   2.227   6.125   0.205
  819DMSO    H6 8499   2.250   6.062   0.371
  819DMSO    O1 8500   1.987   6.110   0.460
  820DMSO    C1 8501   1.437   2.118   3.039
  820DMSO    H1 8502   1.518   2.150   2.974
  820DMSO    H2 8503   1.357   2.075   2.979
  820DMSO    H3 8504   1.397   2.201   3.098
  820DMSO    S1 8505   1.495   1.992   3.150
  820DMSO    C2 8506   1.530   1.869   3.025
  820DMSO    H4 8507   1.437   1.846   2.973
  820DMSO    H5 8508   1.605   1.906   2.956
  820DMSO    H6 8509   1.566   1.779   3.075
  820DMSO    O1 8510   1.370   1.946   3.214
  821DMSO    C1 8511   1.797   1.220   2.624
  821DMSO    H1 8512   1.722   1.235   2.702
  821DMSO    H2 8513   1.785   1.119   2.584
  821DMSO    H3 8514   1.898   1.233   2.665
  821DMSO    S1 8515   1.769   1.339   2.495
  821DMSO    C2 8516   1.918   1.300   2.404
  821DMSO    H4 8517   2.004   1.308   2.472
  821DMSO    H5 8518   1.911   1.199   2.364
  821DMSO    H6 8519   1.930   1.372   2.323
  821DMSO    O1 8520   1.800   1.470   2.559
  822DMSO    C1 8521   3.163   3.248   1.494
  822DMSO    H1 8522   3.219   3.179   1.430
  822DMSO    H2 8523   3.230   3.326   1.530
  822DMSO    H3 8524   3.114   3.195   1.575
  822DMSO    S1 8525   3.038   3.325   1.392
  822DMSO    C2 8526   2.958   3.172   1.348
  822DMSO    H4 8527   2.910   3.131   1.436
  822DMSO    H5 8528   2.883   3.195   1.273
  822DMSO    H6 8529   3.033   3.104   1.308
  822DMSO    O1 8530   3.113   3.362   1.270
  823DMSO    C1 8531   4.405   0.537   3.353
  823DMSO    H1 8532   4.467   0.623   3.328
  823DMSO    H2 8533   4.434   0.451   3.293
  823DMSO    H3 8534   4.299   0.560   3.339
  823DMSO    S1 8535   4.432   0.497   3.525
  823DMSO    C2 8536   4.305   0.372   3.538
  823DMSO    H4 8537   4.343   0.279   3.496
  823DMSO    H5 8538   4.283   0.358   3.643
  823DMSO    H6 8539   4.215   0.404   3.483
  823DMSO    O1 8540   4.377   0.616   3.596
  824DMSO    C1 8541   1.848   3.517   1.186
  824DMSO    H1 8542   1.790   3.545   1.274
  824DMSO    H2 8543   1.935   3.457   1.213
  824DMSO    H3 8544   1.878   3.607   1.131
  824DMSO    S1 8545   1.743   3.421   1.078
  824DMSO    C2 8546   1.716   3.289   1.195
  824DMSO    H4 8547   1.666   3.208   1.142
  824DMSO    H5 8548   1.811   3.254   1.235
  824DMSO    H6 8549   1.650   3.325   1.275
  824DMSO    O1 8550   1.838   3.360   0.981
  825DMSO    C1 8551   2.389   1.901   2.276
  825DMSO    H1 8552   2.313   1.821   2.280
  825DMSO    H2 8553   2.487   1.855   2.267
  825DMSO    H3 8554   2.381   1.960   2.367
  825DMSO    S1 8555   2.356   2.002   2.132
  825DMSO    C2 8556   2.375   1.869   2.014
  825DMSO    H4 8557   2.474   1.824   2.023
  825DMSO    H5 8558   2.300   1.791   2.034
  825DMSO    H6 8559   2.358   1.907   1.914
  825DMSO    O1 8560   2.475   2.092   2.116
  826DMSO    C1 8561   1.747   4.636   0.691
  826DMSO    H1 8562   1.663   4.612   0.627
  826DMSO    H2 8563   1.840   4.595   0.650
  826DMSO    H3 8564   1.729   4.595   0.790
  826DMSO    S1 8565   1.762   4.813   0.702
  826DMSO    C2 8566   1.890   4.810   0.827
  826DMSO    H4 8567   1.871   4.729   0.897
  826DMSO    H5 8568   1.987   4.795   0.778
  826DMSO    H6 8569   1.889   4.906   0.879
  826DMSO    O1 8570   1.640   4.854   0.777
  827DMSO    C1 8571   2.565   3.920   0.174
  827DMSO    H1 8572   2.480   3.918   0.107
  827DMSO    H2 8573   2.639   3.846   0.145
  827DMSO    H3 8574   2.533   3.903   0.277
  827DMSO    S1 8575   2.639   4.083   0.166
  827DMSO    C2 8576   2.693   4.068   6.303
  827DMSO    H4 8577   2.751   4.157   6.279
  827DMSO    H5 8578   2.758   3.980   6.295
  827DMSO    H6 8579   2.607   4.059   6.237
  827DMSO    O1 8580   2.764   4.067   0.247
  828DMSO    C1 8581   4.450   4.467   4.079
  828DMSO    H1 8582   4.458   4.384   4.010
  828DMSO    H2 8583   4.347   4.502   4.084
  828DMSO    H3 8584   4.516   4.549   4.047
  828DMSO    S1 8585   4.501   4.414   4.242
  828DMSO    C2 8586   4.663   4.356   4.194
  828DMSO    H4 8587   4.713   4.314   4.282
  828DMSO    H5 8588   4.651   4.279   4.118
  828DMSO    H6 8589   4.720   4.440   4.155
  828DMSO    O1 8590   4.423   4.289   4.265
  829DMSO    C1 8591   4.568   3.761   1.908
  829DMSO    H1 8592   4.676   3.750   1.906
  829DMSO    H2 8593   4.520   3.668   1.938
  829DMSO    H3 8594   4.532   3.793   1.810
  829DMSO    S1 8595   4.526   3.886   2.028
  829DMSO    C2 8596   4.623   4.016   1.953
  829DMSO    H4 8597   4.724   3.979   1.937
  829DMSO    H5 8598   4.576   4.045   1.859
  829DMSO    H6 8599   4.625   4.101   2.020
  829DMSO    O1 8600   4.606   3.846   2.148
  830DMSO    C1 8601   2.549   2.802   3.068
  830DMSO    H1 8602   2.611   2.861   3.000
  830DMSO    H2 8603   2.489   2.730   3.012
  830DMSO    H3 8604   2.484   2.866   3.127
  830DMSO    S1 8605   2.655   2.714   3.182
  830DMSO    C2 8606   2.737   2.614   3.059
  830DMSO    H4 8607   2.661   2.559   3.003
  830DMSO    H5 8608   2.794   2.679   2.993
  830DMSO    H6 8609   2.803   2.544   3.111
  830DMSO    O1 8610   2.564   2.616   3.248
  831DMSO    C1 8611   3.791   4.427   1.296
  831DMSO    H1 8612   3.889   4.469   1.270
  831DMSO    H2 8613   3.729   4.418   1.208
  831DMSO    H3 8614   3.743   4.492   1.370
  831DMSO    S1 8615   3.817   4.267   1.369
  831DMSO    C2 8616   3.883   4.189   1.223
  831DMSO    H4 8617   3.820   4.213   1.138
  831DMSO    H5 8618   3.985   4.223   1.207
  831DMSO    H6 8619   3.880   4.081   1.239
  831DMSO    O1 8620   3.681   4.209   1.381
  832DMSO    C1 8621   4.919   2.602   3.983
  832DMSO    H1 8622   4.881   2.501   4.000
  832DMSO    H2 8623   5.018   2.596   3.936
  832DMSO    H3 8624   4.926   2.657   4.077
  832DMSO    S1 8625   4.807   2.688   3.873
  832DMSO    C2 8626   4.897   2.843   3.877
  832DMSO    H4 8627   4.996   2.827   3.834
  832DMSO    H5 8628   4.841   2.915   3.818
  832DMSO    H6 8629   4.906   2.876   3.980
  832DMSO    O1 8630   4.685   2.715   3.955
  833DMSO    C1 8631   0.303   3.334   0.163
  833DMSO    H1 8632   0.348   3.298   0.256
  833DMSO    H2 8633   0.198   3.358   0.180
  833DMSO    H3 8634   0.312   3.259   0.085
  833DMSO    S1 8635   0.386   3.484   0.113
  833DMSO    C2 8636   0.551   3.416   0.120
  833DMSO    H4 8637   0.570   3.390   0.224
  833DMSO    H5 8638   0.557   3.328   0.056
  833DMSO    H6 8639   0.621   3.494   0.089
  833DMSO    O1 8640   0.384   3.570   0.234
  834DMSO    C1 8641   1.059   3.697   2.808
  834DMSO    H1 8642   1.061   3.778   2.880
  834DMSO    H2 8643   0.997   3.726   2.723
  834DMSO    H3 8644   1.020   3.606   2.854
  834DMSO    S1 8645   1.225   3.666   2.750
  834DMSO    C2 8646   1.181   3.531   2.641
  834DMSO    H4 8647   1.123   3.457   2.697
  834DMSO    H5 8648   1.121   3.569   2.558
  834DMSO    H6 8649   1.272   3.485   2.601
  834DMSO    O1 8650   1.294   3.602   2.866
  835DMSO    C1 8651   4.701   3.042   2.246
  835DMSO    H1 8652   4.672   3.140   2.284
  835DMSO    H2 8653   4.620   2.995   2.192
  835DMSO    H3 8654   4.734   2.978   2.329
  835DMSO    S1 8655   4.840   3.060   2.136
  835DMSO    C2 8656   4.756   3.165   2.018
  835DMSO    H4 8657   4.746   3.265   2.062
  835DMSO    H5 8658   4.817   3.171   1.928
  835DMSO    H6 8659   4.659   3.123   1.994
  835DMSO    O1 8660   4.846   2.928   2.068
  836DMSO    C1 8661   0.738   2.018   2.374
  836DMSO    H1 8662   0.786   1.932   2.421
  836DMSO    H2 8663   0.653   2.050   2.435
  836DMSO    H3 8664   0.703   1.989   2.275
  836DMSO    S1 8665   0.854   2.153   2.356
  836DMSO    C2 8666   0.877   2.181   2.530
  836DMSO    H4 8667   0.932   2.096   2.572
  836DMSO    H5 8668   0.934   2.273   2.543
  836DMSO    H6 8669   0.779   2.191   2.577
  836DMSO    O1 8670   0.771   2.268   2.311
  837DMSO    C1 8671   0.224   2.835   1.155
  837DMSO    H1 8672   0.321   2.819   1.201
  837DMSO    H2 8673   0.232   2.822   1.047
  837DMSO    H3 8674   0.190   2.936   1.177
  837DMSO    S1 8675   0.107   2.717   1.219
  837DMSO    C2 8676   6.046   2.796   1.152
  837DMSO    H4 8677   6.040   2.897   1.192
  837DMSO    H5 8678   6.054   2.798   1.043
  837DMSO    H6 8679   5.959   2.740   1.183
  837DMSO    O1 8680   0.102   2.748   1.365
  838DMSO    C1 8681   4.862   3.391   2.412
  838DMSO    H1 8682   4.777   3.333   2.375
  838DMSO    H2 8683   4.938   3.322   2.450
  838DMSO    H3 8684   4.830   3.460   2.490
  838DMSO    S1 8685   4.934   3.484   2.277
  838DMSO    C2 8686   4.780   3.551   2.217
  838DMSO    H4 8687   4.796   3.586   2.114
  838DMSO    H5 8688   4.704   3.472   2.217
  838DMSO    H6 8689   4.750   3.634   2.281
  838DMSO    O1 8690   4.966   3.380   2.177
  839DMSO    C1 8691   4.315   3.917   2.307
  839DMSO    H1 8692   4.415   3.873   2.302
  839DMSO    H2 8693   4.261   3.898   2.214
  839DMSO    H3 8694   4.323   4.024   2.324
  839DMSO    S1 8695   4.229   3.840   2.443
  839DMSO    C2 8696   4.097   3.959   2.448
  839DMSO    H4 8697   4.140   4.059   2.460
  839DMSO    H5 8698   4.044   3.955   2.353
  839DMSO    H6 8699   4.032   3.935   2.532
  839DMSO    O1 8700   4.309   3.873   2.564
  840DMSO    C1 8701   4.568   3.980   0.958
  840DMSO    H1 8702   4.549   4.085   0.979
  840DMSO    H2 8703   4.645   3.970   0.881
  840DMSO    H3 8704   4.476   3.934   0.922
  840DMSO    S1 8705   4.622   3.898   1.107
  840DMSO    C2 8706   4.768   3.997   1.128
  840DMSO    H4 8707   4.832   3.951   1.203
  840DMSO    H5 8708   4.822   4.004   1.033
  840DMSO    H6 8709   4.737   4.097   1.161
  840DMSO    O1 8710   4.674   3.766   1.061
  841DMSO    C1 8711   1.188   4.198   3.017
  841DMSO    H1 8712   1.118   4.282   3.017
  841DMSO    H2 8713   1.280   4.228   3.067
  841DMSO    H3 8714   1.204   4.168   2.913
  841DMSO    S1 8715   1.113   4.063   3.106
  841DMSO    C2 8716   1.247   3.948   3.082
  841DMSO    H4 8717   1.265   3.939   2.975
  841DMSO    H5 8718   1.334   3.985   3.136
  841DMSO    H6 8719   1.214   3.851   3.122
  841DMSO    O1 8720   1.010   4.013   3.012
  842DMSO    C1 8721   1.562   1.825   2.651
  842DMSO    H1 8722   1.545   1.748   2.576
  842DMSO    H2 8723   1.649   1.884   2.624
  842DMSO    H3 8724   1.574   1.779   2.749
  842DMSO    S1 8725   1.419   1.931   2.657
  842DMSO    C2 8726   1.438   1.994   2.493
  842DMSO    H4 8727   1.367   2.075   2.481
  842DMSO    H5 8728   1.541   2.028   2.479
  842DMSO    H6 8729   1.415   1.914   2.422
  842DMSO    O1 8730   1.462   2.046   2.742
  843DMSO    C1 8731   2.952   3.933   1.098
  843DMSO    H1 8732   2.932   3.966   0.996
  843DMSO    H2 8733   3.059   3.936   1.120
  843DMSO    H3 8734   2.915   3.832   1.112
  843DMSO    S1 8735   2.868   4.043   1.211
  843DMSO    C2 8736   2.945   4.192   1.148
  843DMSO    H4 8737   2.908   4.277   1.205
  843DMSO    H5 8738   3.053   4.185   1.156
  843DMSO    H6 8739   2.915   4.205   1.044
  843DMSO    O1 8740   2.933   4.018   1.343
  844DMSO    C1 8741   4.707   4.197   1.546
  844DMSO    H1 8742   4.741   4.277   1.480
  844DMSO    H2 8743   4.598   4.187   1.540
  844DMSO    H3 8744   4.740   4.215   1.648
  844DMSO    S1 8745   4.780   4.045   1.486
  844DMSO    C2 8746   4.727   3.946   1.625
  844DMSO    H4 8747   4.774   3.986   1.715
  844DMSO    H5 8748   4.619   3.949   1.632
  844DMSO    H6 8749   4.761   3.843   1.610
  844DMSO    O1 8750   4.925   4.065   1.510
  845DMSO    C1 8751   1.104   1.219   1.196
  845DMSO    H1 8752   1.205   1.249   1.168
  845DMSO    H2 8753   1.058   1.159   1.117
  845DMSO    H3 8754   1.044   1.307   1.217
  845DMSO    S1 8755   1.114   1.122   1.345
  845DMSO    C2 8756   0.938   1.099   1.364
  845DMSO    H4 8757   0.889   1.196   1.363
  845DMSO    H5 8758   0.901   1.035   1.283
  845DMSO    H6 8759   0.921   1.049   1.460
  845DMSO    O1 8760   1.149   1.226   1.446
  846DMSO    C1 8761   0.717   0.838   2.237
  846DMSO    H1 8762   0.691   0.762   2.164
  846DMSO    H2 8763   0.786   0.798   2.312
  846DMSO    H3 8764   0.628   0.878   2.285
  846DMSO    S1 8765   0.800   0.973   2.153
  846DMSO    C2 8766   0.944   0.878   2.108
  846DMSO    H4 8767   1.013   0.946   2.056
  846DMSO    H5 8768   0.990   0.837   2.197
  846DMSO    H6 8769   0.915   0.799   2.039
  846DMSO    O1 8770   0.847   1.059   2.265
  847DMSO    C1 8771   3.855   3.966   1.588
  847DMSO    H1 8772   3.801   3.880   1.548
  847DMSO    H2 8773   3.907   4.016   1.506
  847DMSO    H3 8774   3.927   3.933   1.663
  847DMSO    S1 8775   3.737   4.078   1.662
  847DMSO    C2 8776   3.858   4.178   1.747
  847DMSO    H4 8777   3.806   4.251   1.809
  847DMSO    H5 8778   3.919   4.114   1.811
  847DMSO    H6 8779   3.920   4.229   1.673
  847DMSO    O1 8780   3.672   3.999   1.770
  848DMSO    C1 8781   0.160   3.729   4.726
  848DMSO    H1 8782   0.161   3.698   4.831
  848DMSO    H2 8783   0.085   3.807   4.713
  848DMSO    H3 8784   0.138   3.644   4.661
  848DMSO    S1 8785   0.320   3.797   4.682
  848DMSO    C2 8786   0.417   3.659   4.740
  848DMSO    H4 8787   0.522   3.687   4.737
  848DMSO    H5 8788   0.388   3.637   4.842
  848DMSO    H6 8789   0.400   3.573   4.675
  848DMSO    O1 8790   0.343   3.904   4.783
  849DMSO    C1 8791   3.271   0.618   1.955
  849DMSO    H1 8792   3.292   0.693   2.032
  849DMSO    H2 8793   3.346   0.624   1.877
  849DMSO    H3 8794   3.171   0.633   1.915
  849DMSO    S1 8795   3.278   0.456   2.032
  849DMSO    C2 8796   3.213   0.367   1.891
  849DMSO    H4 8797   3.198   0.264   1.921
  849DMSO    H5 8798   3.118   0.413   1.863
  849DMSO    H6 8799   3.284   0.372   1.808
  849DMSO    O1 8800   3.164   0.455   2.127
  850DMSO    C1 8801   0.554   2.605   4.249
  850DMSO    H1 8802   0.515   2.680   4.317
  850DMSO    H2 8803   0.526   2.505   4.281
  850DMSO    H3 8804   0.663   2.612   4.245
  850DMSO    S1 8805   0.490   2.634   4.084
  850DMSO    C2 8806   0.317   2.614   4.127
  850DMSO    H4 8807   0.304   2.525   4.188
  850DMSO    H5 8808   0.284   2.702   4.183
  850DMSO    H6 8809   0.260   2.605   4.035
  850DMSO    O1 8810   0.524   2.509   4.010
  851DMSO    C1 8811   1.883   0.586   4.288
  851DMSO    H1 8812   1.962   0.619   4.355
  851DMSO    H2 8813   1.823   0.672   4.258
  851DMSO    H3 8814   1.820   0.511   4.336
  851DMSO    S1 8815   1.956   0.513   4.141
  851DMSO    C2 8816   2.049   0.388   4.227
  851DMSO    H4 8817   2.104   0.434   4.309
  851DMSO    H5 8818   1.980   0.313   4.265
  851DMSO    H6 8819   2.120   0.343   4.158
  851DMSO    O1 8820   2.059   0.611   4.096
  852DMSO    C1 8821   2.912   2.095   4.908
  852DMSO    H1 8822   3.020   2.095   4.892
  852DMSO    H2 8823   2.889   2.067   5.011
  852DMSO    H3 8824   2.864   2.026   4.838
  852DMSO    S1 8825   2.849   2.260   4.878
  852DMSO    C2 8826   2.679   2.219   4.916
  852DMSO    H4 8827   2.615   2.303   4.888
  852DMSO    H5 8828   2.651   2.129   4.860
  852DMSO    H6 8829   2.670   2.199   5.023
  852DMSO    O1 8830   2.850   2.274   4.730
  853DMSO    C1 8831   4.453   1.250   2.845
  853DMSO    H1 8832   4.410   1.187   2.923
  853DMSO    H2 8833   4.533   1.311   2.888
  853DMSO    H3 8834   4.375   1.312   2.799
  853DMSO    S1 8835   4.523   1.143   2.721
  853DMSO    C2 8836   4.574   1.277   2.614
  853DMSO    H4 8837   4.489   1.341   2.593
  853DMSO    H5 8838   4.653   1.334   2.664
  853DMSO    H6 8839   4.613   1.234   2.522
  853DMSO    O1 8840   4.404   1.086   2.651
  854DMSO    C1 8841   0.576   0.359   2.345
  854DMSO    H1 8842   0.585   0.382   2.238
  854DMSO    H2 8843   0.612   0.442   2.405
  854DMSO    H3 8844   0.632   0.268   2.367
  854DMSO    S1 8845   0.404   0.330   2.381
  854DMSO    C2 8846   0.428   0.290   2.553
  854DMSO    H4 8847   0.448   0.382   2.609
  854DMSO    H5 8848   0.337   0.243   2.589
  854DMSO    H6 8849   0.512   0.221   2.561
  854DMSO    O1 8850   0.376   0.198   2.319
  855DMSO    C1 8851   4.436   1.957   0.701
  855DMSO    H1 8852   4.493   1.866   0.718
  855DMSO    H2 8853   4.483   2.040   0.755
  855DMSO    H3 8854   4.332   1.945   0.731
  855DMSO    S1 8855   4.441   1.996   0.527
  855DMSO    C2 8856   4.378   1.837   0.473
  855DMSO    H4 8857   4.382   1.835   0.365
  855DMSO    H5 8858   4.441   1.759   0.514
  855DMSO    H6 8859   4.275   1.826   0.508
  855DMSO    O1 8860   4.586   1.989   0.494
  856DMSO    C1 8861   4.005   1.719   2.050
  856DMSO    H1 8862   4.097   1.766   2.014
  856DMSO    H2 8863   4.016   1.690   2.154
  856DMSO    H3 8864   3.982   1.631   1.990
  856DMSO    S1 8865   3.869   1.834   2.035
  856DMSO    C2 8866   3.887   1.861   1.860
  856DMSO    H4 8867   3.871   1.766   1.808
  856DMSO    H5 8868   3.812   1.932   1.826
  856DMSO    H6 8869   3.988   1.896   1.836
  856DMSO    O1 8870   3.913   1.964   2.098
  857DMSO    C1 8871   4.269   2.078   4.193
  857DMSO    H1 8872   4.277   2.106   4.298
  857DMSO    H2 8873   4.226   1.978   4.185
  857DMSO    H3 8874   4.368   2.078   4.145
  857DMSO    S1 8875   4.163   2.194   4.108
  857DMSO    C2 8876   4.261   2.337   4.149
  857DMSO    H4 8877   4.264   2.348   4.257
  857DMSO    H5 8878   4.362   2.322   4.111
  857DMSO    H6 8879   4.216   2.423   4.100
  857DMSO    O1 8880   4.046   2.211   4.199
  858DMSO    C1 8881   1.228   4.867   0.130
  858DMSO    H1 8882   1.260   4.941   0.057
  858DMSO    H2 8883   1.252   4.899   0.231
  858DMSO    H3 8884   1.277   4.771   0.110
  858DMSO    S1 8885   1.051   4.848   0.122
  858DMSO    C2 8886   1.046   4.807   6.255
  858DMSO    H4 8887   0.941   4.800   6.227
[truncated: 434,417 more chars]
