# Supplementary material for: Metallicious: Automated Force-Field Parameterization of Covalently Bound Metals for Supramolecular Structures
Source: J Chem Theory Comput. 2024 Oct 7;20(20):9060–71. doi: 10.1021/acs.jctc.4c00850 (PMC11500408; doi:10.1021/acs.jctc.4c00850)
Supplement: Supplementary file 2 — ct4c00850_si_002.zip [file ct4c00850_si_002.zip › SI_MD_input/Pd6Ru8L24/nonbonded/2_nvt.gro]

Good gRace! Old Maple Actually Chews Slate
18540
    1Ru      Ru    1   2.651   2.349   2.032  0.1649 -0.1726 -0.0613
    2Ru      Ru    2   1.267   3.066   2.830  0.0140  0.0316  0.0434
    3Ru      Ru    3   3.411   3.390   2.075  0.1856 -0.2064 -0.1676
    4Ru      Ru    4   2.659   4.420   2.936  0.1592 -0.0927 -0.4446
    5Ru      Ru    5   2.613   2.869   4.456  0.0112  0.0786  0.2898
    6Ru      Ru    6   3.529   3.808   4.070 -0.0870 -0.2159  0.2082
    7Ru      Ru    7   3.291   2.102   3.347 -0.0545 -0.0036 -0.0891
    8Ru      Ru    8   4.562   2.981   2.801  0.1117 -0.0408  0.2449
    9Pd      Pd    9   2.158   1.269   3.205  0.0746  0.0351 -0.0031
   10Pd      Pd   10   1.903   3.527   1.803  0.1788 -0.0606  0.0298
   11Pd      Pd   11   4.097   1.966   2.420 -0.2490 -0.4695 -0.3131
   12Pd      Pd   12   3.960   2.616   4.236  0.2682  0.0652  0.1577
   13Pd      Pd   13   2.398   4.136   4.203  0.0792  0.0961 -0.3010
   14Pd      Pd   14   3.901   4.639   2.840  0.2085  0.0606  0.1472
   15UNK     H0   15   3.926   4.477   2.297  0.5756  0.1113  0.1257
   15UNK     H1   16   3.967   4.441   2.534 -0.7183  0.7168 -1.2219
   15UNK     C2   17   3.879   4.391   2.344  0.2789 -0.1174 -0.5741
   15UNK     C3   18   3.898   4.378   2.478 -1.0221 -0.0918  0.0235
   15UNK     C4   19   3.815   4.284   2.276  0.1316 -0.4215  0.6734
   15UNK     H5   20   3.813   4.284   2.168 -1.2590 -0.8065  0.6763
   15UNK     N6   21   3.851   4.273   2.551  0.2864 -0.7212 -0.3176
   15UNK     C7   22   3.753   4.181   2.351  0.9327 -0.0956 -0.2294
   15UNK     C8   23   3.778   4.179   2.489 -0.1547 -0.2741  0.6511
   15UNK     H9   24   3.766   4.053   2.088  2.6151 -0.3709  2.0127
   15UNK    C10   25   3.681   4.069   2.288  0.5102 -0.0791  0.4711
   15UNK    N11   26   3.710   4.020   2.165 -0.6764 -0.2563 -0.1603
   15UNK    H12   27   3.738   4.098   2.551 -0.3762 -0.3430  0.4182
   15UNK    H13   28   3.754   3.896   1.929  0.3583  0.0387  0.3134
   15UNK    N14   29   3.602   3.992   2.363 -1.0231 -0.2834  0.5826
   15UNK    C15   30   3.638   3.896   2.165 -0.1038 -0.0349  0.2126
   15UNK    C16   31   3.686   3.813   1.943 -1.1850  1.1558 -0.2688
   15UNK    H17   32   3.687   3.741   1.738  1.3062  1.0833  0.7668
   15UNK    C18   33   3.635   3.791   2.067  0.7597 -0.4310 -0.7946
   15UNK    C19   34   3.572   3.883   2.284 -0.5672  0.0937 -0.7847
   15UNK    C20   35   3.650   3.726   1.839 -0.1303  0.2994  0.1575
   15UNK    C21   36   3.493   3.770   2.308 -0.5847 -0.0763 -0.7383
   15UNK    C22   37   3.542   3.678   2.088 -0.0722  0.3546 -0.0030
   15UNK    C23   38   3.579   3.612   1.869  0.0410  0.4174 -0.4498
   15UNK    H24   39   3.480   3.819   2.527  0.3954  1.3116 -0.2597
   15UNK    C25   40   3.472   3.672   2.215  0.0493 -0.0740  0.0832
   15UNK    C26   41   3.450   3.754   2.445  0.5023  0.0008  0.7094
   15UNK    N27   42   3.516   3.587   1.986 -0.4959  0.1790 -0.7187
   15UNK    H28   43   3.560   3.535   1.795  1.8882 -2.5708  1.9384
   15UNK    N29   44   3.379   3.571   2.241 -0.4578 -0.3883 -0.5507
   15UNK    C30   45   3.363   3.645   2.471 -0.0116 -0.8344 -0.2949
   15UNK    C31   46   3.328   3.558   2.364 -0.0158 -0.6488 -0.2629
   15UNK    H32   47   3.319   3.629   2.569  0.6093 -1.3821 -0.0991
   15UNK    H33   48   3.252   3.482   2.384 -1.0648  0.5281  0.4137
   16UNK     H0   49   1.670   4.191   4.090  0.9296  0.5571  0.3431
   16UNK     H1   50   1.893   4.134   4.181 -0.8348  1.9382 -0.6506
   16UNK     C2   51   1.716   4.098   4.056  0.0497  0.4572 -0.6140
   16UNK     C3   52   1.847   4.068   4.107  0.3656 -0.3087  0.4906
   16UNK     C4   53   1.667   4.016   3.948 -0.3703 -0.2191  0.6814
   16UNK     H5   54   1.575   4.040   3.897 -1.1703 -1.6329  1.4094
   16UNK     N6   55   1.923   3.965   4.066  0.1437  0.0707 -0.5461
   16UNK     C7   56   1.748   3.914   3.901 -0.1636  0.6266  0.8764
   16UNK     C8   57   1.870   3.888   3.971 -0.7642  0.4170 -0.2013
   16UNK     H9   58   1.837   3.657   3.799  0.4895 -1.4057 -1.5320
   16UNK    C10   59   1.699   3.824   3.789  0.1264 -0.7453  0.1168
   16UNK    N11   60   1.758   3.702   3.755 -0.3835 -0.7784  0.5834
   16UNK    H12   61   1.926   3.802   3.936 -2.4724 -0.8060 -0.0178
   16UNK    H13   62   1.812   3.439   3.745  0.0656 -0.2526  0.5830
   16UNK    N14   63   1.596   3.860   3.710 -0.4546 -0.0824  0.5273
   16UNK    C15   64   1.676   3.653   3.659  0.4495 -0.1598 -0.2251
   16UNK    C16   65   1.736   3.419   3.670 -0.0629 -0.4346  0.7577
   16UNK    H17   66   1.785   3.211   3.649  1.6882  2.7435  2.2377
   16UNK    C18   67   1.667   3.525   3.611 -0.1692 -0.4865  0.0150
   16UNK    C19   68   1.584   3.752   3.633  0.2846  0.7986  0.4030
   16UNK    C20   69   1.723   3.291   3.610 -0.3474  0.0013 -0.6406
   16UNK    C21   70   1.478   3.723   3.542  1.0350  0.6137 -0.0292
   16UNK    C22   71   1.561   3.492   3.520  0.1050 -0.3982 -0.2597
   16UNK    C23   72   1.618   3.271   3.518 -0.6249 -0.3118 -0.4321
   16UNK    H24   73   1.408   3.926   3.555  0.4432  0.2279 -0.6208
   16UNK    C25   74   1.460   3.593   3.485 -0.0156 -0.0320  0.2427
   16UNK    C26   75   1.385   3.826   3.521 -0.4550  0.1951  0.0361
   16UNK    N27   76   1.533   3.363   3.489  0.1714 -0.5980 -0.2551
   16UNK    H28   77   1.606   3.174   3.469  0.4573 -0.9458  0.4965
   16UNK    N29   78   1.353   3.568   3.408 -0.9109 -0.0043  0.0723
   16UNK    C30   79   1.276   3.797   3.437  0.0559 -1.0760 -0.1091
   16UNK    C31   80   1.265   3.670   3.382  0.1283 -0.4084  0.4155
   16UNK    H32   81   1.201   3.873   3.418  0.9739  0.5923  2.3949
   16UNK    H33   82   1.202   3.627   3.304  1.1188 -0.9067 -0.1225
   17UNK     H0   83   1.805   3.762   4.475 -0.4450 -0.8480  0.8153
   17UNK     H1   84   1.930   3.971   4.519 -1.1942 -1.4260  2.2774
   17UNK     C2   85   1.912   3.761   4.492 -0.2361  0.4955 -0.2332
   17UNK     C3   86   1.988   3.880   4.503  0.3261 -0.1505  0.1574
   17UNK     C4   87   1.987   3.636   4.489  0.2454 -0.3287 -0.2689
   17UNK     H5   88   1.925   3.547   4.477  0.2660 -0.2878 -0.6910
   17UNK     N6   89   2.125   3.881   4.509 -0.3051 -0.1560  0.8049
   17UNK     C7   90   2.135   3.642   4.493  0.6697 -0.6947 -0.1033
   17UNK     C8   91   2.194   3.767   4.507 -0.6459  0.0436 -0.3785
   17UNK     H9   92   2.046   3.375   4.528 -0.8609  2.8460  0.8980
   17UNK    C10   93   2.201   3.516   4.494 -0.4073  0.1806  0.6411
   17UNK    N11   94   2.146   3.386   4.521 -0.2513 -1.0676  1.0335
   17UNK    H12   95   2.301   3.776   4.523 -0.9769  0.7687  1.9026
   17UNK    H13   96   2.057   3.133   4.567  0.2872  0.5358  0.0870
   17UNK    N14   97   2.331   3.506   4.468 -0.2812 -0.4759  0.6518
   17UNK    C15   98   2.249   3.295   4.496 -0.3751 -0.6658 -0.4896
   17UNK    C16   99   2.157   3.089   4.567  0.0300 -0.0709 -0.5534
   17UNK    H17  100   2.087   2.892   4.646 -0.5368 -0.7159 -0.1308
   17UNK    C18  101   2.265   3.160   4.527  0.0752  0.9872  0.4660
   17UNK    C19  102   2.356   3.371   4.468 -0.2880 -0.1758 -0.6631
   17UNK    C20  103   2.167   2.953   4.605 -0.7760 -0.0661  0.3540
   17UNK    C21  104   2.481   3.316   4.441  0.4462 -0.4584 -0.1472
   17UNK    C22  105   2.394   3.096   4.508  0.8024 -0.7488 -0.8669
   17UNK    C23  106   2.296   2.902   4.595  0.3869  0.5606  0.3049
   17UNK    H24  107   2.562   3.499   4.359 -1.1353 -0.8195 -2.1029
   17UNK    C25  108   2.502   3.175   4.464 -0.3236 -0.1986  0.4423
   17UNK    C26  109   2.580   3.396   4.387 -0.3789 -0.2278 -0.2862
   17UNK    N27  110   2.406   2.962   4.541 -0.5146 -0.1619 -0.3909
   17UNK    H28  111   2.301   2.797   4.624 -1.9175  1.0117  2.6373
   17UNK    N29  112   2.626   3.118   4.441  0.3291  0.0890  0.8396
   17UNK    C30  113   2.706   3.336   4.371  0.2743 -0.7979  0.3732
   17UNK    C31  114   2.719   3.203   4.394  0.1392  0.3182  0.4902
   17UNK    H32  115   2.791   3.379   4.318  0.4293 -1.5719 -0.0219
   17UNK    H33  116   2.812   3.162   4.355  0.1265  3.0291 -2.8727
   18UNK     H0  117   3.578   2.709   5.113 -0.0202  0.0801  0.4640
   18UNK     H1  118   3.666   2.493   5.007 -0.3321  0.2660  0.8465
   18UNK     C2  119   3.543   2.671   5.017  1.1561  0.0117  0.0461
   18UNK     C3  120   3.582   2.551   4.969  0.0970  0.2989 -0.0881
   18UNK     C4  121   3.436   2.741   4.955  0.0321  0.2697 -0.6982
   18UNK     H5  122   3.400   2.835   4.995 -0.8107  1.0800 -3.1402
   18UNK     N6  123   3.534   2.511   4.850  0.0917 -0.0275  0.6341
   18UNK     C7  124   3.386   2.699   4.837 -0.7913  0.4411  0.6699
   18UNK     C8  125   3.432   2.578   4.788  0.5022 -0.0631  0.0048
   18UNK     H9  126   3.158   2.794   4.946  1.9784 -3.1580 -0.7745
   18UNK    C10  127   3.269   2.754   4.779 -0.4494  0.1348 -0.2742
   18UNK    N11  128   3.161   2.800   4.846  0.1230 -0.9368 -0.7957
   18UNK    H12  129   3.389   2.532   4.699  0.0715 -1.2205  0.7874
   18UNK    H13  130   2.949   2.950   4.972  1.8339 -1.6658 -0.5454
   18UNK    N14  131   3.259   2.761   4.646  0.0752  0.5498  0.4119
   18UNK    C15  132   3.076   2.842   4.748  0.5013 -0.0659  0.1900
   18UNK    C16  133   2.888   2.945   4.882  0.0758 -0.2087  0.5289
   18UNK    H17  134   2.693   3.008   4.967  0.5725  3.0416 -0.6810
   18UNK    C18  135   2.945   2.896   4.761  0.3354  0.4346  0.2422
   18UNK    C19  136   3.136   2.813   4.624 -0.2001  0.1948 -0.4158
   18UNK    C20  137   2.747   2.974   4.880 -0.2712  0.2683 -0.2426
   18UNK    C21  138   3.069   2.841   4.505 -0.5814  0.1963  0.0844
   18UNK    C22  139   2.872   2.902   4.638 -0.3447 -0.3431  0.1805
   18UNK    C23  140   2.679   2.979   4.757 -0.1290 -0.0107 -0.7381
   18UNK    H24  141   3.225   2.757   4.376  1.0299  0.0793  0.3402
   18UNK    C25  142   2.939   2.885   4.512 -0.4665  0.0570  0.7347
   18UNK    C26  143   3.127   2.805   4.381  0.6445 -0.6530  0.0217
   18UNK    N27  144   2.737   2.944   4.639  0.1604  0.3030  0.1333
   18UNK    H28  145   2.573   3.006   4.754 -0.2719  1.3339  4.7210
   18UNK    N29  146   2.862   2.895   4.397 -0.7108 -0.2593 -0.0196
   18UNK    C30  147   3.053   2.830   4.264 -0.0836  0.0374  0.5009
   18UNK    C31  148   2.919   2.872   4.277 -0.0321 -0.3665  0.2911
   18UNK    H32  149   3.093   2.822   4.163 -0.5780  1.0325  0.2204
   18UNK    H33  150   2.851   2.892   4.194 -0.1735 -0.6352  0.3398
   19UNK     H0  151   2.140   1.968   3.636 -1.1536  0.5552 -0.0091
   19UNK     H1  152   2.042   1.852   3.440 -0.0299 -0.9797  1.4846
   19UNK     C2  153   2.198   1.945   3.547 -0.2503 -0.2005  0.7486
   19UNK     C3  154   2.147   1.878   3.437 -0.2612 -0.1362 -0.8508
   19UNK     C4  155   2.338   1.958   3.556 -0.0721  0.0227  0.4650
   19UNK     H5  156   2.385   2.014   3.636  1.0788 -0.4200  0.1248
   19UNK     N6  157   2.217   1.820   3.342 -0.1869  0.0102 -0.2498
   19UNK     C7  158   2.417   1.906   3.449 -0.6910 -0.3270 -0.0234
   19UNK     C8  159   2.352   1.833   3.352 -0.0009  0.6614  0.2615
   19UNK     H9  160   2.569   2.101   3.574  2.4632  1.6278  0.5847
   19UNK    C10  161   2.555   1.936   3.439 -0.0642 -0.1074  0.2260
   19UNK    N11  162   2.612   2.034   3.512  0.3104  1.1603 -0.4902
   19UNK    H12  163   2.408   1.798   3.266  1.2610 -0.7381  1.6012
   19UNK    H13  164   2.740   2.201   3.696 -0.6342 -1.8831 -0.2042
   19UNK    N14  165   2.644   1.863   3.359  0.1839 -0.2830  0.6585
   19UNK    C15  166   2.747   2.017   3.495  0.4444  0.2371 -0.3045
   19UNK    C16  167   2.835   2.187   3.646 -0.2312  0.1447 -0.1254
   19UNK    H17  168   2.939   2.350   3.753  0.8099 -0.0592 -0.1555
   19UNK    C18  169   2.853   2.094   3.543  0.3676 -0.3014 -0.0912
   19UNK    C19  170   2.759   1.917   3.403 -0.3125 -0.0340 -0.0268
   19UNK    C20  171   2.945   2.268   3.682 -0.8490 -0.6059  0.2846
   19UNK    C21  172   2.882   1.886   3.347 -0.5185  0.0127  0.0443
   19UNK    C22  173   2.979   2.060   3.489  0.2169  0.1740  0.1300
   19UNK    C23  174   3.069   2.228   3.629  0.1329  0.0473 -0.5515
   19UNK    H24  175   2.793   1.756   3.210 -1.6680 -0.1559  3.2599
   19UNK    C25  176   2.998   1.959   3.390 -1.0176  0.1386 -0.0810
   19UNK    C26  177   2.890   1.793   3.243 -0.5538  0.1250  0.0471
   19UNK    N27  178   3.080   2.131   3.541 -0.2239 -0.7841  0.0227
   19UNK    H28  179   3.159   2.279   3.665 -1.2951  1.6980  0.8692
   19UNK    N29  180   3.119   1.929   3.336 -0.1217  0.1427 -0.2006
   19UNK    C30  181   3.020   1.758   3.200 -0.5439 -0.2636 -0.9829
   19UNK    C31  182   3.134   1.824   3.246 -0.0186  0.3924 -0.2884
   19UNK    H32  183   3.033   1.671   3.136  1.6667 -0.0118 -0.9396
   19UNK    H33  184   3.234   1.814   3.205 -0.0425 -0.6804 -0.1375
   20UNK     H0  185   1.387   3.535   1.770 -0.5779 -0.5374  1.2049
   20UNK     H1  186   1.629   3.555   1.681  0.6279  0.9082  0.9944
   20UNK     C2  187   1.472   3.486   1.818  0.6969  0.0219 -0.3876
   20UNK     C3  188   1.604   3.493   1.768  0.3128 -0.4961 -0.0543
   20UNK     C4  189   1.436   3.408   1.929 -0.7352 -0.5438 -0.2258
   20UNK     H5  190   1.334   3.400   1.965 -1.2318  2.3438 -0.7337
   20UNK     N6  191   1.701   3.426   1.827 -0.9815  0.3233  0.2966
   20UNK     C7  192   1.543   3.345   1.992  0.2903 -0.6253 -0.5456
   20UNK     C8  193   1.675   3.348   1.936 -0.2815 -0.7853  0.0680
   20UNK     H9  194   1.325   3.171   2.074 -1.5810 -0.2368 -0.2731
   20UNK    C10  195   1.509   3.275   2.118 -0.0509  0.5521 -0.0191
   20UNK    N11  196   1.395   3.202   2.141 -0.6892 -0.7685 -0.9278
   20UNK    H12  197   1.760   3.291   1.973 -0.2654  0.4468  2.0965
   20UNK    H13  198   1.165   3.075   2.193  0.4119  4.2353 -0.5724
   20UNK    N14  199   1.580   3.300   2.225 -0.0370 -0.2504 -0.1314
   20UNK    C15  200   1.398   3.176   2.275 -0.0943 -0.6146  0.6624
   20UNK    C16  201   1.190   3.062   2.298 -0.3895 -0.3676 -0.7443
   20UNK    H17  202   1.003   2.961   2.352  0.3704  0.1563  0.3706
   20UNK    C18  203   1.305   3.112   2.357  0.1229 -0.3795 -0.7544
   20UNK    C19  204   1.514   3.235   2.321  0.5808 -0.0157  0.3795
   20UNK    C20  205   1.101   2.992   2.386  0.4161 -0.0698  0.4452
   20UNK    C21  206   1.542   3.233   2.458 -1.1033  0.1112 -0.2216
   20UNK    C22  207   1.330   3.098   2.498  0.4813 -0.2280 -0.3931
   20UNK    C23  208   1.134   2.984   2.520 -0.1614  0.0444 -0.1648
   20UNK    H24  209   1.735   3.349   2.445  0.4423  1.1218  1.6513
   20UNK    C25  210   1.451   3.166   2.551 -0.0136  0.4592 -0.2374
   20UNK    C26  211   1.670   3.287   2.505  0.1526 -0.2657 -0.0064
   20UNK    N27  212   1.242   3.036   2.579  0.1891  0.9826 -0.2482
   20UNK    H28  213   1.072   2.932   2.593 -0.9177 -1.0390 -1.5301
   20UNK    N29  214   1.483   3.157   2.681  0.4170  0.4038  0.1257
   20UNK    C30  215   1.694   3.275   2.646 -0.0359 -0.0277  1.0538
   20UNK    C31  216   1.602   3.207   2.723 -0.0810  0.2354  0.3441
   20UNK    H32  217   1.784   3.321   2.686  1.4591 -2.5913  0.8329
   20UNK    H33  218   1.635   3.180   2.823  0.5487 -2.6668 -0.5729
   21UNK     H0  219   2.565   3.937   4.670  2.7520 -0.7292  0.2694
   21UNK     H1  220   2.386   4.029   4.509 -0.5752 -2.6047  4.1319
   21UNK     C2  221   2.580   3.938   4.563  0.1366 -0.2474 -0.1772
   21UNK     C3  222   2.480   3.988   4.473 -0.5551  0.6988 -0.5351
   21UNK     C4  223   2.691   3.874   4.513  0.3041  0.0405 -0.5731
   21UNK     H5  224   2.766   3.823   4.572  0.4755  0.3334 -0.5401
   21UNK     N6  225   2.484   3.972   4.335  0.0072  0.2006  0.4116
   21UNK     C7  226   2.697   3.867   4.371  0.2343  0.5868 -0.3476
   21UNK     C8  227   2.588   3.908   4.286  0.7084  0.5359 -0.0793
   21UNK     H9  228   2.797   3.820   4.096 -0.9929 -0.9740  0.2156
   21UNK    C10  229   2.810   3.797   4.314 -0.1936 -0.6923  0.5565
   21UNK    N11  230   2.852   3.799   4.178  0.2043  0.0968 -0.2872
   21UNK    H12  231   2.586   3.891   4.178  1.9802 -0.7785  0.0880
   21UNK    H13  232   2.933   3.837   3.926  0.1499  0.6610 -0.2925
   21UNK    N14  233   2.916   3.755   4.391  0.0700 -0.2013 -0.2544
   21UNK    C15  234   2.985   3.771   4.179 -0.4742  0.2771 -0.0395
   21UNK    C16  235   3.037   3.812   3.946  0.0402  0.2415 -0.2500
   21UNK    H17  236   3.126   3.862   3.757  1.9705 -0.2281 -0.5430
   21UNK    C18  237   3.077   3.774   4.077  0.4222 -0.2573 -0.0383
   21UNK    C19  238   3.018   3.739   4.307 -0.1993  0.1062 -0.2513
   21UNK    C20  239   3.140   3.826   3.858 -0.3132  0.0381 -0.0747
   21UNK    C21  240   3.147   3.706   4.341 -0.0881  0.5619  0.1815
   21UNK    C22  241   3.210   3.750   4.109 -0.2359 -0.0065  0.4084
   21UNK    C23  242   3.268   3.795   3.888 -0.9402  0.3792  0.3411
   21UNK    H24  243   3.115   3.659   4.559  0.7356 -1.1832  0.7735
   21UNK    C25  244   3.240   3.708   4.237  0.1200  0.3874  0.3286
   21UNK    C26  245   3.182   3.662   4.473 -0.2606 -0.0861  0.0015
   21UNK    N27  246   3.305   3.765   4.012 -0.0201  0.0509 -0.8519
   21UNK    H28  247   3.353   3.822   3.825  0.8465 -0.4156  2.2828
   21UNK    N29  248   3.360   3.664   4.260 -0.0189 -0.4765  1.1857
   21UNK    C30  249   3.310   3.621   4.496 -0.8992 -1.0343 -0.2960
   21UNK    C31  250   3.401   3.630   4.387  0.0672 -0.5936 -0.6928
   21UNK    H32  251   3.337   3.599   4.599  0.2194  0.7406 -0.1730
   21UNK    H33  252   3.510   3.623   4.399  0.1136  0.6115 -0.3690
   22UNK     H0  253   3.763   1.918   4.431  0.7703  0.4334  1.1162
   22UNK     H1  254   3.780   2.138   4.552 -2.0095  0.8621 -0.4836
   22UNK     C2  255   3.737   2.012   4.382 -0.0035 -0.0823  0.4972
   22UNK     C3  256   3.746   2.134   4.449 -0.1426 -0.2899 -1.0975
   22UNK     C4  257   3.691   2.006   4.248 -0.0505 -0.4394  0.4560
   22UNK     H5  258   3.680   1.912   4.194 -2.0364  0.7243 -1.2891
   22UNK     N6  259   3.734   2.250   4.381 -0.0157  0.2875 -1.1271
   22UNK     C7  260   3.656   2.128   4.188  0.3133  0.1447 -0.0556
   22UNK     C8  261   3.679   2.252   4.262  0.3459  0.1815 -0.6383
   22UNK     H9  262   3.566   1.922   4.018  0.7413 -0.4006 -0.8116
   22UNK    C10  263   3.589   2.131   4.060 -0.2685  0.0587 -0.2531
   22UNK    N11  264   3.547   2.016   3.988  0.4512 -0.1554  0.1386
   22UNK    H12  265   3.644   2.348   4.226  0.4979  1.0642  1.4307
   22UNK    H13  266   3.462   1.808   3.866 -0.2494 -0.9981 -0.5517
   22UNK    N14  267   3.567   2.244   3.984 -0.3650  0.1682  0.5844
   22UNK    C15  268   3.503   2.061   3.871  0.1090  0.0675  0.1340
   22UNK    C16  269   3.425   1.855   3.776  0.7360  0.1919 -0.3655
   22UNK    H17  270   3.344   1.676   3.692 -1.9246 -0.2179  0.4343
   22UNK    C18  271   3.439   1.988   3.766  0.3964  0.2612 -0.0124
   22UNK    C19  272   3.504   2.195   3.869  0.2663 -0.2554  0.1121
   22UNK    C20  273   3.367   1.781   3.677 -0.3354 -0.6436 -0.2605
   22UNK    C21  274   3.468   2.266   3.752  0.3259  0.2990  0.1042
   22UNK    C22  275   3.402   2.057   3.647 -0.9325  0.3914 -0.0986
   22UNK    C23  276   3.338   1.848   3.554  0.0939 -0.0033  0.0819
   22UNK    H24  277   3.538   2.463   3.820 -0.2301  1.0948 -0.2691
   22UNK    C25  278   3.413   2.195   3.640 -0.5409  0.7232 -0.6740
   22UNK    C26  279   3.485   2.404   3.746  0.2702  0.4050 -0.0978
   22UNK    N27  280   3.353   1.985   3.541 -0.1275 -0.3543  0.4904
   22UNK    H28  281   3.292   1.798   3.469  0.9267  0.6467 -0.7723
   22UNK    N29  282   3.375   2.263   3.533 -0.1140  0.6698  0.5250
   22UNK    C30  283   3.432   2.471   3.631  0.4389 -0.1057  0.0640
   22UNK    C31  284   3.378   2.397   3.528  0.1540 -0.2996  0.1330
   22UNK    H32  285   3.427   2.578   3.613 -1.2740 -0.0535  0.6432
   22UNK    H33  286   3.332   2.446   3.442  2.1148  1.2842 -0.0935
   23UNK     H0  287   4.040   2.930   4.651 -2.4374 -0.1202 -0.2096
   23UNK     H1  288   4.040   2.727   4.515 -0.2386  0.2320  2.1847
   23UNK     C2  289   4.024   2.937   4.544  0.5334 -0.6496 -0.7662
   23UNK     C3  290   4.025   2.824   4.467 -0.2148 -0.6913  0.2080
   23UNK     C4  291   3.986   3.057   4.488  0.0504 -0.7455  0.9134
   23UNK     H5  292   3.974   3.148   4.546 -0.7370  0.0587 -0.4476
   23UNK     N6  293   3.997   2.819   4.329  0.2923 -0.4755 -0.7149
   23UNK     C7  294   3.964   3.061   4.344  0.9706  0.2517  0.4839
   23UNK     C8  295   3.964   2.940   4.273  0.3133 -0.6388 -0.4537
   23UNK     H9  296   4.014   3.333   4.396 -0.9827  0.1505  1.0277
   23UNK    C10  297   3.912   3.177   4.283  0.1144 -0.9315 -0.2307
   23UNK    N11  298   3.942   3.302   4.331 -0.0334  0.2380 -0.1029
   23UNK    H12  299   3.942   2.941   4.166  1.9233 -1.1429 -0.8137
   23UNK    H13  300   3.995   3.550   4.437  1.0524  0.8977 -1.3179
   23UNK    N14  301   3.824   3.178   4.181 -0.3991 -0.2650 -0.4733
   23UNK    C15  302   3.856   3.385   4.268 -0.3371  0.4345 -0.3223
   23UNK    C16  303   3.915   3.597   4.381 -0.0007  0.3406 -0.3255
   23UNK    H17  304   3.912   3.778   4.494  2.4572  0.2471 -1.0584
   23UNK    C18  305   3.837   3.527   4.282 -0.3671  0.5161  0.4498
   23UNK    C19  306   3.783   3.307   4.180 -0.0913  1.4704  0.2421
   23UNK    C20  307   3.866   3.719   4.416  0.9143 -0.3634  0.2629
   23UNK    C21  308   3.686   3.366   4.095 -0.2913  0.8747 -0.5806
   23UNK    C22  309   3.730   3.584   4.205 -0.4143 -0.1712  0.4491
   23UNK    C23  310   3.755   3.774   4.344 -0.0806 -0.3132  0.0429
   23UNK    H24  311   3.625   3.181   4.008 -1.4448 -0.1619 -0.1754
   23UNK    C25  312   3.658   3.500   4.114  0.4294  0.1202  0.3737
   23UNK    C26  313   3.606   3.287   4.016 -0.8844 -0.0201 -0.6410
   23UNK    N27  314   3.686   3.708   4.239 -0.2209 -0.2218 -0.3143
   23UNK    H28  315   3.731   3.880   4.357  1.9907  0.6509 -2.7819
   23UNK    N29  316   3.558   3.566   4.039  0.2779 -0.2333 -0.0330
   23UNK    C30  317   3.494   3.345   3.954  0.0500 -0.5447  0.0031
   23UNK    C31  318   3.482   3.486   3.956  0.2029  0.3203 -0.2814
   23UNK    H32  319   3.421   3.287   3.899 -0.7079  2.3725 -2.3177
   23UNK    H33  320   3.389   3.522   3.912 -1.0304 -2.1160  0.1781
   24UNK     H0  321   2.275   4.617   4.069  1.3423  0.7665 -0.0316
   24UNK     H1  322   2.259   4.409   4.188  1.4641  2.0970 -0.2598
   24UNK     C2  323   2.321   4.528   4.028  0.3427  0.2081  0.0322
   24UNK     C3  324   2.310   4.406   4.092  0.6647 -0.1442 -0.6884
   24UNK     C4  325   2.364   4.526   3.895  0.3203 -0.5025  0.2272
   24UNK     H5  326   2.367   4.612   3.829  1.2268 -0.2668  0.5570
   24UNK     N6  327   2.338   4.285   4.037  0.1715  0.5718  0.0524
   24UNK     C7  328   2.391   4.402   3.831 -0.3333  0.2563 -0.0922
   24UNK     C8  329   2.379   4.288   3.909 -0.5873 -0.1601  1.1213
   24UNK     H9  330   2.363   4.200   3.627  0.7641 -1.2477 -0.4190
   24UNK    C10  331   2.439   4.389   3.694 -0.0401 -0.0381  0.7012
   24UNK    N11  332   2.424   4.279   3.613  0.2055 -0.8194 -0.4586
   24UNK    H12  333   2.398   4.190   3.865  1.3408  0.5458  0.2840
   24UNK    H13  334   2.352   4.096   3.437 -0.5723  0.6820 -1.0706
   24UNK    N14  335   2.524   4.480   3.632  0.5524  0.2991 -0.2395
   24UNK    C15  336   2.489   4.313   3.500  0.0787 -0.5945  0.4987
   24UNK    C16  337   2.425   4.117   3.360  0.5694 -1.0068 -0.5232
   24UNK    H17  338   2.378   3.961   3.221  0.0638  0.1020 -0.8980
   24UNK    C18  339   2.491   4.239   3.384  0.0790  0.7536 -0.0804
   24UNK    C19  340   2.546   4.433   3.510 -0.3903  0.1409  0.4000
   24UNK    C20  341   2.434   4.052   3.240  0.3293 -0.3683  0.7342
   24UNK    C21  342   2.620   4.489   3.409  0.5405 -0.6759  0.1653
   24UNK    C22  343   2.570   4.290   3.281  0.8596 -0.4954 -1.0175
   24UNK    C23  344   2.532   4.099   3.153  0.5043  0.1223  0.1870
   24UNK    H24  345   2.676   4.664   3.519  1.0021 -0.0983 -0.2580
   24UNK    C25  346   2.641   4.414   3.295 -0.0932 -0.2807  0.4782
   24UNK    C26  347   2.687   4.610   3.426 -0.3455  0.0661 -0.5363
   24UNK    N27  348   2.592   4.218   3.170 -0.7505  0.0786 -0.3516
   24UNK    H28  349   2.548   4.046   3.059 -1.5345  2.7099 -1.7892
   24UNK    N29  350   2.720   4.467   3.198 -0.2454  0.2181 -0.1577
   24UNK    C30  351   2.777   4.659   3.329  0.3141 -0.3075 -0.2757
   24UNK    C31  352   2.790   4.586   3.213  0.2807  1.1911  0.3843
   24UNK    H32  353   2.817   4.759   3.340 -0.9787  0.4734 -2.1718
   24UNK    H33  354   2.860   4.613   3.135  0.1747 -0.7375 -0.4111
   25UNK     H0  355   2.234   3.252   1.347  0.1923 -1.3192  0.0630
   25UNK     H1  356   2.227   3.442   1.493 -0.5353 -1.5720 -0.7826
   25UNK     C2  357   2.278   3.241   1.445 -0.1943 -0.6392  0.3226
   25UNK     C3  358   2.265   3.348   1.532  0.0048 -0.9622  0.2027
   25UNK     C4  359   2.317   3.122   1.496 -0.3897 -0.8762  0.2834
   25UNK     H5  360   2.318   3.030   1.438  1.4792 -1.8578  1.7466
   25UNK     N6  361   2.296   3.351   1.659 -0.3284  0.1493 -0.1936
   25UNK     C7  362   2.349   3.118   1.631  0.3902  0.1676 -0.7876
   25UNK     C8  363   2.335   3.235   1.707 -0.1496  0.5372  0.2385
   25UNK     H9  364   2.284   2.850   1.588 -0.4260 -1.9077  0.4268
   25UNK    C10  365   2.385   2.993   1.707  0.5051 -0.4364  0.9427
   25UNK    N11  366   2.353   2.869   1.659 -0.5611 -0.4337  0.1944
   25UNK    H12  367   2.355   3.234   1.814  0.8761  1.7233  0.0893
   25UNK    H13  368   2.302   2.617   1.575 -0.4207 -0.1535  0.6966
   25UNK    N14  369   2.455   2.998   1.819 -0.0029  0.3643 -0.5714
   25UNK    C15  370   2.422   2.788   1.747 -0.9647  0.0025 -0.3919
   25UNK    C16  371   2.345   2.571   1.664  0.0944 -0.3812  0.3412
   25UNK    H17  372   2.266   2.371   1.647 -0.2440 -0.7575  1.4469
   25UNK    C18  373   2.412   2.649   1.756 -0.7617 -0.1423 -0.8891
   25UNK    C19  374   2.471   2.866   1.844 -0.1551  0.6039  0.2523
   25UNK    C20  375   2.336   2.438   1.696  0.7953 -0.4563 -0.3568
   25UNK    C21  376   2.531   2.811   1.959 -0.2759 -0.0344  0.1524
   25UNK    C22  377   2.480   2.590   1.872 -0.2658  0.1479 -0.0947
   25UNK    C23  378   2.406   2.384   1.804 -0.2119  0.2606 -0.1258
   25UNK    H24  379   2.593   2.996   2.040 -1.2742 -0.1314 -1.5540
   25UNK    C25  380   2.547   2.668   1.969  0.3534 -0.4748  0.0533
   25UNK    C26  381   2.598   2.889   2.055  0.0209 -0.0446 -1.2426
   25UNK    N27  382   2.489   2.452   1.891  0.1192  0.2906  0.0698
   25UNK    H28  383   2.395   2.277   1.822  1.7670  0.0137 -0.1561
   25UNK    N29  384   2.619   2.612   2.064  0.1954  0.1819 -0.3348
   25UNK    C30  385   2.674   2.826   2.160 -0.2092 -0.1090  0.4503
   25UNK    C31  386   2.683   2.690   2.159  0.1304  0.1156  0.2938
   25UNK    H32  387   2.720   2.882   2.240 -1.6774 -1.4680  2.3389
   25UNK    H33  388   2.741   2.638   2.236  0.5566  2.4518  1.6396
   26UNK     H0  389   2.108   2.120   3.055  1.8739 -1.4975  0.6051
   26UNK     H1  390   2.246   2.180   3.251  0.6304 -0.4506  0.4925
   26UNK     C2  391   2.207   2.161   3.041  0.7464  1.2695  0.1167
   26UNK     C3  392   2.288   2.194   3.152  0.4257 -0.2673  0.4320
   26UNK     C4  393   2.243   2.184   2.913  0.1160 -0.5790  0.1883
   26UNK     H5  394   2.165   2.178   2.837  1.0310  1.0468 -0.9650
   26UNK     N6  395   2.416   2.237   3.130  0.2280 -0.0410  0.7616
   26UNK     C7  396   2.373   2.232   2.894  0.0280 -0.3838  0.7750
   26UNK     C8  397   2.458   2.250   3.004 -0.2526  0.0525 -0.2079
   26UNK     H9  398   2.631   2.279   2.791 -0.9536 -2.0303 -0.9024
   26UNK    C10  399   2.420   2.262   2.760  0.6591 -0.1233  0.2013
   26UNK    N11  400   2.551   2.287   2.730 -1.0232  0.4806 -0.5681
   26UNK    H12  401   2.558   2.288   2.987 -0.1792 -0.3161 -0.6316
   26UNK    H13  402   2.798   2.299   2.658 -2.0263  0.3265  0.7300
   26UNK    N14  403   2.331   2.288   2.659 -0.5245  0.2201  0.1859
   26UNK    C15  404   2.545   2.321   2.598 -0.4816  0.0329 -0.1226
   26UNK    C16  405   2.781   2.331   2.556  0.0165 -0.2021  0.1835
   26UNK    H17  406   2.981   2.353   2.501 -1.0587  0.7105  1.1572
   26UNK    C18  407   2.649   2.341   2.507  0.0781 -0.2237  0.4000
   26UNK    C19  408   2.413   2.317   2.558  0.1712  0.1884  0.2510
   26UNK    C20  409   2.879   2.351   2.463 -0.4700 -0.0016 -0.4799
   26UNK    C21  410   2.384   2.350   2.427  0.5222 -0.8869 -0.6264
   26UNK    C22  411   2.623   2.362   2.369  0.1016 -0.3482  0.6196
   26UNK    C23  412   2.856   2.380   2.331  0.4419 -0.7366 -0.7148
   26UNK    H24  413   2.161   2.342   2.452  0.7452  1.1394  1.1329
   26UNK    C25  414   2.487   2.377   2.337 -0.2254 -0.1465 -0.4980
   26UNK    C26  415   2.247   2.357   2.387 -0.2532  1.0562 -0.2443
   26UNK    N27  416   2.726   2.378   2.279  0.3273  0.5326  0.7520
   26UNK    H28  417   2.929   2.401   2.254  0.4214 -3.8101 -1.7150
   26UNK    N29  418   2.460   2.400   2.209 -0.3633  0.2355  0.6428
   26UNK    C30  419   2.228   2.390   2.252  0.0913  0.4771  0.1819
   26UNK    C31  420   2.332   2.412   2.168  0.4954 -0.4367 -0.7889
   26UNK    H32  421   2.130   2.396   2.206 -0.7849 -2.1096  1.5237
   26UNK    H33  422   2.317   2.445   2.066 -0.9704  1.4311 -0.0181
   27UNK     H0  423   1.612   3.827   2.771 -0.3894  0.0438 -0.8479
   27UNK     H1  424   1.697   3.600   2.717 -1.5241  0.9589 -1.8231
   27UNK     C2  425   1.717   3.812   2.749  0.0159  0.4502  0.7142
   27UNK     C3  426   1.764   3.686   2.714  0.5419 -0.4829  0.1750
   27UNK     C4  427   1.807   3.918   2.763  0.1499  0.1724 -0.2092
   27UNK     H5  428   1.784   4.014   2.807  0.2310 -0.1563  0.5712
   27UNK     N6  429   1.891   3.661   2.688 -0.1574 -0.3453  0.5502
   27UNK     C7  430   1.942   3.891   2.730 -0.7234  0.2162 -0.1949
   27UNK     C8  431   1.981   3.760   2.693  0.1042 -0.3961  0.3943
   27UNK     H9  432   1.964   4.105   2.901 -0.2578  1.3372 -0.6490
   27UNK    C10  433   2.049   3.983   2.753 -0.0904 -0.5297 -0.3058
   27UNK    N11  434   2.049   4.076   2.853 -0.1545  0.4303  0.0426
   27UNK    H12  435   2.087   3.739   2.678  0.6427  1.2196  1.5679
   27UNK    H13  436   2.057   4.244   3.064 -0.9739  1.6997 -1.6328
   27UNK    N14  437   2.162   3.977   2.687 -0.1777 -0.2485  0.0510
   27UNK    C15  438   2.171   4.125   2.848 -0.1198 -0.6411  0.1248
   27UNK    C16  439   2.160   4.272   3.042 -0.2337  0.2822 -0.2505
   27UNK    H17  440   2.167   4.429   3.191 -0.1226  2.2176 -1.8294
   27UNK    C18  441   2.229   4.227   2.930 -0.0133 -0.6729  0.0673
   27UNK    C19  442   2.237   4.070   2.747 -0.4847 -0.3336 -0.1739
   27UNK    C20  443   2.220   4.378   3.111  1.0522  0.3757  0.0243
   27UNK    C21  444   2.377   4.098   2.731  0.6287 -0.3217 -0.5401
   27UNK    C22  445   2.363   4.267   2.913 -0.7126 -0.2816  0.4375
   27UNK    C23  446   2.350   4.422   3.084  0.8104 -0.4135  0.1784
   27UNK    H24  447   2.392   3.947   2.581 -0.8177  0.8442 -0.0958
   27UNK    C25  448   2.446   4.192   2.819  0.3526 -0.3923  0.6000
   27UNK    C26  449   2.443   4.023   2.639 -0.2737 -0.2838  0.9397
   27UNK    N27  450   2.425   4.366   2.991 -0.4865  0.5597 -0.3977
   27UNK    H28  451   2.391   4.510   3.134  0.8172 -0.2545 -0.1074
   27UNK    N29  452   2.584   4.210   2.810  0.2142 -0.3315 -0.7804
   27UNK    C30  453   2.582   4.048   2.627 -0.4052  0.4657 -0.1405
   27UNK    C31  454   2.648   4.132   2.720  0.4107 -0.3500 -0.3287
   27UNK    H32  455   2.643   4.002   2.550 -0.9529 -0.9740  0.2465
   27UNK    H33  456   2.755   4.148   2.705  0.1968  1.5548 -0.1490
   28UNK     H0  457   3.602   1.932   2.200  1.3389  1.4212 -0.9060
   28UNK     H1  458   3.857   1.955   2.215 -0.1513  0.9232  0.0694
   28UNK     C2  459   3.656   1.925   2.294 -0.6487 -0.2929  0.1986
   28UNK     C3  460   3.791   1.944   2.301 -0.2686  0.1952 -0.0995
   28UNK     C4  461   3.582   1.901   2.409 -0.0180  0.5233  0.0562
   28UNK     H5  462   3.474   1.895   2.399  0.0424  1.6637 -1.7442
   28UNK     N6  463   3.862   1.946   2.415 -0.3026 -0.3803  0.2050
   28UNK     C7  464   3.658   1.912   2.530  0.7604  0.3042 -0.2987
   28UNK     C8  465   3.794   1.924   2.526  0.0955  0.3307  0.6252
   28UNK     H9  466   3.750   1.888   2.797  0.5108 -0.4353 -3.3273
   28UNK    C10  467   3.588   1.939   2.659 -0.3679 -0.5458 -0.4949
   28UNK    N11  468   3.655   1.918   2.784  0.2486  0.4163 -0.3241
   28UNK    H12  469   3.847   1.938   2.620 -2.1964  0.3631  1.9744
   28UNK    H13  470   3.791   1.920   3.021  0.0412 -2.4201 -0.1531
   28UNK    N14  471   3.464   1.984   2.673 -0.0227 -0.1832  0.3420
   28UNK    C15  472   3.558   1.952   2.873 -0.2560 -0.3240 -0.0087
   28UNK    C16  473   3.696   1.929   3.073  0.1658 -0.6764 -0.1620
   28UNK    H17  474   3.786   1.909   3.265  0.2756  1.6821 -2.1200
   28UNK    C18  475   3.568   1.950   3.013  0.0440 -0.8138 -0.1074
   28UNK    C19  476   3.446   1.987   2.811  0.1007 -0.3767  0.5889
   28UNK    C20  477   3.690   1.911   3.214 -0.9561  0.9271  0.0346
   28UNK    C21  478   3.330   2.018   2.885  0.2080  0.1711  0.1708
   28UNK    C22  479   3.454   1.980   3.093  0.0211 -0.2042  0.2262
   28UNK    C23  480   3.575   1.930   3.283  0.5807  0.3838 -0.2591
   28UNK    H24  481   3.208   2.025   2.707 -1.2729 -0.5207  0.5979
   28UNK    C25  482   3.333   2.020   3.025 -0.1977 -0.5499  0.0591
   28UNK    C26  483   3.207   2.038   2.814 -0.0584 -0.1187  0.5692
   28UNK    N27  484   3.459   1.973   3.231  0.3775  0.1714  0.2933
   28UNK    H28  485   3.578   1.936   3.392 -3.9104  1.1716  0.0205
   28UNK    N29  486   3.216   2.063   3.090  0.4245  0.1385  0.1093
   28UNK    C30  487   3.093   2.072   2.876  0.7676  0.3855 -0.3756
   28UNK    C31  488   3.098   2.086   3.018  0.0713  0.2687  0.3830
   28UNK    H32  489   2.998   2.096   2.828 -0.1904  2.4009  2.2542
   28UNK    H33  490   3.013   2.114   3.080  1.3078 -0.6012  2.5900
   29UNK     H0  491   4.495   2.663   4.211  0.8470 -4.3522 -2.3480
   29UNK     H1  492   4.249   2.662   4.314 -0.5196 -0.8212 -0.4025
   29UNK     C2  493   4.401   2.660   4.156 -0.4073 -0.3237 -0.8088
   29UNK     C3  494   4.269   2.650   4.207 -0.1595  0.0176 -0.4411
   29UNK     C4  495   4.417   2.684   4.016 -0.0681 -0.1087 -0.6396
   29UNK     H5  496   4.522   2.683   3.989  1.2247  0.2744  3.6029
   29UNK     N6  497   4.155   2.660   4.132 -0.2467 -0.1949 -0.3694
   29UNK     C7  498   4.301   2.691   3.939 -0.1190 -0.0372 -0.3343
   29UNK     C8  499   4.173   2.684   4.001 -0.1642 -0.2922 -0.0823
   29UNK     H9  500   4.147   2.843   3.751 -0.5590  0.0507 -0.4321
   29UNK    C10  501   4.322   2.725   3.799  0.8661  0.6900  0.2629
   29UNK    N11  502   4.238   2.806   3.726 -0.2224  0.5412  0.0363
   29UNK    H12  503   4.081   2.686   3.942  0.3202 -1.8566 -0.9648
   29UNK    H13  504   4.084   3.001   3.565 -1.6641 -1.4473 -0.3652
   29UNK    N14  505   4.425   2.682   3.728  0.2943 -0.3268  0.3360
   29UNK    C15  506   4.304   2.823   3.602 -0.3611  0.1147  0.5915
   29UNK    C16  507   4.166   2.999   3.493 -0.9399  0.2666  0.3462
   29UNK    H17  508   4.050   3.134   3.368  0.9125  1.8280  1.3896
   29UNK    C18  509   4.275   2.908   3.496  0.3531  0.2176  0.3023
   29UNK    C19  510   4.410   2.738   3.604 -0.2469 -0.1715  0.7233
   29UNK    C20  511   4.138   3.071   3.375 -0.2443 -0.2505 -0.9229
   29UNK    C21  512   4.506   2.730   3.498  0.0993 -0.2818 -0.3769
   29UNK    C22  513   4.364   2.902   3.380  0.0855 -0.3159 -0.1677
   29UNK    C23  514   4.230   3.055   3.272 -0.2896 -0.9928  0.3278
   29UNK    H24  515   4.639   2.582   3.577  2.9012  2.0594  0.3589
   29UNK    C25  516   4.478   2.815   3.384 -1.1165  0.0800  0.0707
   29UNK    C26  517   4.614   2.639   3.489 -0.5785 -0.4058 -0.4664
   29UNK    N27  518   4.343   2.982   3.270  0.3447  0.1816 -0.4351
   29UNK    H28  519   4.202   3.100   3.177 -1.4612 -0.3921  0.9435
   29UNK    N29  520   4.548   2.793   3.267 -0.6871  0.0374  0.3562
   29UNK    C30  521   4.691   2.631   3.369 -0.5146 -0.3143  0.1021
   29UNK    C31  522   4.651   2.708   3.260  0.3829 -0.0535 -0.0219
   29UNK    H32  523   4.775   2.565   3.352 -0.1764  0.4730 -1.4553
   29UNK    H33  524   4.703   2.699   3.164 -0.5064 -0.9617 -0.4388
   30UNK     H0  525   3.817   4.135   3.033  1.0032  1.0293  0.3588
   30UNK     H1  526   3.946   4.345   2.956  0.1989 -2.6352 -1.3556
   30UNK     C2  527   3.766   4.227   3.004 -0.0328  0.3516 -0.0441
   30UNK     C3  528   3.837   4.343   2.955  0.0085  0.5146 -0.2180
   30UNK     C4  529   3.624   4.229   3.016 -0.2436 -0.5497  0.0293
   30UNK     H5  530   3.572   4.140   3.051 -1.2944 -0.5345 -1.4372
   30UNK     N6  531   3.774   4.450   2.901 -0.7663  0.1172  0.2356
   30UNK     C7  532   3.562   4.343   2.958 -0.0524 -0.2446 -0.8417
   30UNK     C8  533   3.643   4.443   2.897  0.7932  0.1561 -0.6287
   30UNK     H9  534   3.399   4.554   2.863 -0.9378 -0.0799 -0.8890
   30UNK    C10  535   3.418   4.353   2.945  0.0998 -0.1016  0.5080
   30UNK    N11  536   3.356   4.470   2.899 -0.0211 -0.2049 -0.0632
   30UNK    H12  537   3.598   4.537   2.863 -1.1022 -0.4107  0.1768
   30UNK    H13  538   3.218   4.715   2.892 -0.7810  0.3332 -0.4747
   30UNK    N14  539   3.335   4.258   2.972  0.0431 -0.7225  0.4633
   30UNK    C15  540   3.229   4.440   2.926  0.7277  0.5849  0.0862
   30UNK    C16  541   3.125   4.660   2.885 -0.6320  0.0604 -0.3540
   30UNK    H17  542   3.012   4.836   2.841  0.0680 -0.0950 -2.1327
   30UNK    C18  543   3.113   4.522   2.904  0.3634  0.5574  0.2394
   30UNK    C19  544   3.215   4.313   2.967 -0.6282 -0.1607 -0.1166
   30UNK    C20  545   3.005   4.730   2.859  0.3755  0.1785 -0.2602
   30UNK    C21  546   3.093   4.247   2.975 -0.2882 -0.6399  0.4361
   30UNK    C22  547   2.985   4.459   2.917 -0.1843 -1.2529 -0.2017
   30UNK    C23  548   2.887   4.668   2.873 -0.3022  0.1258 -0.2083
   30UNK    H24  549   3.180   4.053   3.017 -0.0855  0.2427 -1.0225
   30UNK    C25  550   2.976   4.320   2.953  0.6475 -0.7012  0.3953
   30UNK    C26  551   3.089   4.109   3.002 -0.5639 -0.2266  0.0237
   30UNK    N27  552   2.868   4.535   2.898 -0.3823 -0.3667  0.1076
   30UNK    H28  553   2.795   4.725   2.875 -1.4549 -1.4043 -3.2458
   30UNK    N29  554   2.848   4.270   2.948 -0.6826 -0.2526  0.0892
   30UNK    C30  555   2.959   4.055   3.006  0.6327 -0.0174 -1.1769
   30UNK    C31  556   2.847   4.136   2.981  0.1488 -0.1462 -0.7823
   30UNK    H32  557   2.945   3.948   3.018  0.1012  0.0207 -1.4302
   30UNK    H33  558   2.746   4.096   2.985 -0.3283  1.0614 -0.3846
   31UNK     H0  559   4.313   4.442   3.367  1.5262 -1.5759 -2.7782
   31UNK     H1  560   4.192   4.410   3.134  0.8862 -1.6847 -0.4341
   31UNK     C2  561   4.226   4.378   3.353 -0.2386  0.0759 -0.3360
   31UNK     C3  562   4.169   4.357   3.226 -0.0301 -0.2845  0.1798
   31UNK     C4  563   4.178   4.304   3.463 -0.2277 -0.2252 -0.3959
   31UNK     H5  564   4.218   4.319   3.563 -0.5142 -0.3013 -0.2693
   31UNK     N6  565   4.069   4.280   3.206 -0.3537  0.9019  0.8732
   31UNK     C7  566   4.068   4.222   3.435  0.2341  0.1072  0.2040
   31UNK     C8  567   4.024   4.213   3.309  0.4171 -0.0300  1.1320
   31UNK     H9  568   4.052   4.255   3.733  0.0265  0.2364 -1.0990
   31UNK    C10  569   3.989   4.161   3.547 -0.3418  0.1623  0.5144
   31UNK    N11  570   4.004   4.182   3.683 -0.0332 -0.5849  0.1112
   31UNK    H12  571   3.931   4.162   3.282  1.9884 -2.8419  0.7451
   31UNK    H13  572   4.007   4.245   3.956 -0.9801  0.7607 -0.6085
   31UNK    N14  573   3.908   4.057   3.526  0.5003 -0.0666 -0.2193
   31UNK    C15  574   3.913   4.099   3.742  0.2034 -0.2259 -0.5529
   31UNK    C16  575   3.932   4.171   3.980 -0.5023  0.4976  0.1136
   31UNK    H17  576   3.910   4.227   4.182  0.5908  3.8671 -2.3828
   31UNK    C18  577   3.875   4.091   3.879  0.5505 -0.4475  0.1390
   31UNK    C19  578   3.858   4.021   3.648  0.1106  0.5288 -0.1697
   31UNK    C20  579   3.874   4.163   4.102  0.2357  0.3935  0.2932
   31UNK    C21  580   3.766   3.922   3.675  0.0169 -0.1019  0.5767
   31UNK    C22  581   3.779   3.988   3.916  0.3563 -0.0720 -0.4644
   31UNK    C23  582   3.776   4.070   4.126  0.0405 -0.5225 -0.3666
   31UNK    H24  583   3.746   3.842   3.473  0.9268  0.0250  0.1475
   31UNK    C25  584   3.728   3.906   3.811  0.6398  0.7905 -0.0582
   31UNK    C26  585   3.721   3.833   3.579  0.2085 -0.0713 -0.0217
   31UNK    N27  586   3.732   3.976   4.038 -0.1938 -1.1207  0.6792
   31UNK    H28  587   3.727   4.079   4.224 -3.4764 -0.9128 -1.9195
   31UNK    N29  588   3.636   3.811   3.848  0.3228  0.2254  0.1847
   31UNK    C30  589   3.641   3.726   3.619  0.0183 -0.0023 -0.3612
   31UNK    C31  590   3.603   3.723   3.749 -0.3062 -0.0283  0.0283
   31UNK    H32  591   3.616   3.650   3.546  0.2292  1.1329 -1.6747
   31UNK    H33  592   3.527   3.648   3.769  0.3745 -1.0741 -1.2140
   32UNK     H0  593   3.833   2.449   1.858 -0.4207  3.2110  1.6188
   32UNK     H1  594   3.905   2.206   1.875 -0.5727  0.8679 -1.8614
   32UNK     C2  595   3.767   2.374   1.900  0.8741  0.7053 -0.5411
   32UNK     C3  596   3.816   2.249   1.922  0.2102  0.6186 -0.0393
   32UNK     C4  597   3.634   2.407   1.932 -0.5542  0.6534  0.5159
   32UNK     H5  598   3.590   2.497   1.889 -1.5518 -0.7086 -1.4580
   32UNK     N6  599   3.739   2.147   1.960  0.2551 -0.2653 -0.5805
   32UNK     C7  600   3.556   2.306   1.984  0.6416  0.5159 -0.5849
   32UNK     C8  601   3.615   2.178   1.997 -0.9859  0.7249 -0.4892
   32UNK     H9  602   3.355   2.142   2.108  0.0729  0.6655  2.4198
   32UNK    C10  603   3.411   2.329   2.010  0.9292 -0.4369  0.4610
   32UNK    N11  604   3.328   2.233   2.073  0.3272 -0.2872 -0.5379
   32UNK    H12  605   3.563   2.097   2.048  0.0857  1.2727  1.5895
   32UNK    H13  606   3.174   2.033   2.168 -0.0039 -0.3121 -0.6375
   32UNK    N14  607   3.341   2.434   1.957  0.2894  0.6226  0.1005
   32UNK    C15  608   3.205   2.282   2.059  0.1401  0.2374  0.0848
   32UNK    C16  609   3.086   2.089   2.138  0.0046  0.2905  0.3971
   32UNK    H17  610   2.966   1.912   2.165 -1.7078  0.2049 -0.1627
   32UNK    C18  611   3.083   2.216   2.083  0.1253 -0.7168  0.1278
   32UNK    C19  612   3.207   2.402   1.987 -0.1319  0.1651  0.6044
   32UNK    C20  613   2.970   2.019   2.143  0.5015  0.3248  0.5196
   32UNK    C21  614   3.084   2.467   1.945 -0.3112  0.7630 -0.7195
   32UNK    C22  615   2.962   2.277   2.045 -0.3871 -0.0344 -0.2963
   32UNK    C23  616   2.849   2.085   2.119 -0.1460  0.1874  0.0967
   32UNK    H24  617   3.187   2.622   1.841 -1.4547  2.6838  1.0517
   32UNK    C25  618   2.963   2.406   1.978 -0.0278 -0.2404 -0.0006
   32UNK    C26  619   3.090   2.580   1.869 -0.2691 -0.4257  0.9275
   32UNK    N27  620   2.845   2.211   2.065  0.3551  0.1626  0.1021
   32UNK    H28  621   2.759   2.025   2.131  0.2658 -0.2944  0.8951
   32UNK    N29  622   2.847   2.469   1.946  0.1383  0.5027 -0.0173
   32UNK    C30  623   2.969   2.634   1.820  0.3674 -0.1453  0.1771
   32UNK    C31  624   2.852   2.582   1.871  0.4467  0.0288  0.9986
   32UNK    H32  625   2.966   2.714   1.747 -1.0435 -1.2157 -1.0113
   32UNK    H33  626   2.758   2.618   1.830  0.8383 -0.9137 -0.8438
   33UNK     H0  627   4.328   1.812   2.841 -0.6607 -1.6112 -1.8238
   33UNK     H1  628   4.131   1.812   2.687  1.8611 -2.0008  0.6032
   33UNK     C2  629   4.290   1.906   2.802  0.0337 -0.4529  0.1453
   33UNK     C3  630   4.183   1.904   2.710 -0.1629 -0.5029 -0.4525
   33UNK     C4  631   4.343   2.030   2.832 -0.5209 -0.4431 -0.4646
   33UNK     H5  632   4.434   2.037   2.890 -0.4723  0.8482 -0.6603
   33UNK     N6  633   4.136   2.018   2.644  0.1644  0.5496 -0.4798
   33UNK     C7  634   4.283   2.146   2.780 -0.0831  0.2543  0.3697
   33UNK     C8  635   4.185   2.136   2.683 -0.6645 -0.2186  0.8148
   33UNK     H9  636   4.544   2.256   2.752  0.3305  0.5137  0.4070
   33UNK    C10  637   4.335   2.281   2.796 -0.8689 -0.2928  0.0748
   33UNK    N11  638   4.470   2.310   2.795 -0.1325  0.4309 -0.2785
   33UNK    H12  639   4.144   2.223   2.632  0.1468 -1.2913 -1.8721
   33UNK    H13  640   4.741   2.377   2.814  1.1690  0.8514 -0.3238
   33UNK    N14  641   4.260   2.382   2.830  0.0759 -1.4114  0.2804
   33UNK    C15  642   4.473   2.440   2.829  0.5369 -0.2710 -0.5018
   33UNK    C16  643   4.708   2.480   2.827  0.0350  0.4703 -0.0344
   33UNK    H17  644   4.913   2.551   2.801 -1.1709 -1.7039 -0.0832
   33UNK    C18  645   4.578   2.527   2.842 -0.1687 -0.0804 -0.4361
   33UNK    C19  646   4.343   2.484   2.843  0.3048 -0.1768 -0.3285
   33UNK    C20  647   4.810   2.577   2.826 -0.6678  0.0204  0.2866
   33UNK    C21  648   4.311   2.613   2.891 -0.7299 -0.3651  0.5608
   33UNK    C22  649   4.555   2.662   2.875  0.0543  0.5126 -0.5556
   33UNK    C23  650   4.778   2.706   2.853 -0.3994 -0.3900 -0.3308
   33UNK    H24  651   4.101   2.572   2.916  0.1945  0.1592  1.4180
   33UNK    C25  652   4.418   2.706   2.901  0.6198 -0.3628  0.2174
   33UNK    C26  653   4.180   2.647   2.920  0.1219  0.3147  0.1626
   33UNK    N27  654   4.651   2.751   2.879  0.1980 -0.1994  0.1543
   33UNK    H28  655   4.851   2.787   2.852 -1.9139  1.1321  1.9774
   33UNK    N29  656   4.389   2.841   2.923 -0.5682  0.6641 -0.7553
   33UNK    C30  657   4.161   2.777   2.968  0.2961 -0.6863  0.4797
   33UNK    C31  658   4.264   2.871   2.956 -0.4957 -0.3245 -0.4060
   33UNK    H32  659   4.060   2.812   2.986  0.3225  0.3465 -1.1808
   33UNK    H33  660   4.242   2.975   2.982 -0.7563 -0.6053  0.5268
   34UNK     H0  661   2.092   3.912   2.239  0.5028 -0.4122 -1.0795
   34UNK     H1  662   1.926   3.734   2.310 -0.1859 -0.3305  0.1003
   34UNK     C2  663   2.125   3.816   2.277  0.6921 -0.3687 -1.1345
   34UNK     C3  664   2.033   3.717   2.305 -0.0665  0.4881 -0.4549
   34UNK     C4  665   2.262   3.786   2.289 -0.5935  0.1250 -0.3701
   34UNK     H5  666   2.339   3.861   2.270  1.0103 -1.0833  0.9867
   34UNK     N6  667   2.075   3.591   2.342 -0.0447  0.1981 -0.1018
   34UNK     C7  668   2.306   3.663   2.336 -0.0805  0.4064 -0.3002
   34UNK     C8  669   2.207   3.569   2.365  0.3544  0.7982  0.8607
   34UNK     H9  670   2.457   3.451   2.425  0.8410 -0.7666  0.5117
   34UNK    C10  671   2.447   3.653   2.370 -0.0383  0.3915  0.1581
   34UNK    N11  672   2.506   3.539   2.417 -0.4757 -0.0508 -0.0811
   34UNK    H12  673   2.228   3.469   2.404  0.9267  1.0193  1.1323
   34UNK    H13  674   2.628   3.295   2.497  0.4863 -1.6736  1.2281
   34UNK    N14  675   2.541   3.750   2.358 -0.4088 -0.2814  0.4997
   34UNK    C15  676   2.641   3.557   2.427 -0.8254 -0.0465 -0.1940
   34UNK    C16  677   2.728   3.338   2.507 -0.0056 -0.0895 -0.2730
   34UNK    H17  678   2.833   3.164   2.591  2.7806 -1.4693 -0.6617
   34UNK    C18  679   2.746   3.472   2.471 -0.5748  0.6552  1.1128
   34UNK    C19  680   2.660   3.687   2.393  1.1726  0.1942  0.5694
   34UNK    C20  681   2.837   3.269   2.563 -1.1628 -0.8195  0.5557
   34UNK    C21  682   2.783   3.749   2.400 -0.0035  0.8302 -0.1602
   34UNK    C22  683   2.881   3.531   2.475  0.3320  0.0856 -0.6888
   34UNK    C23  684   2.963   3.336   2.579  0.3335  0.0478  0.5271
   34UNK    H24  685   2.713   3.938   2.311 -0.2215  0.8393  0.3764
   34UNK    C25  686   2.895   3.670   2.439 -0.2203 -0.0882 -0.2180
   34UNK    C26  687   2.795   3.881   2.356 -0.1971  0.3430 -0.2872
   34UNK    N27  688   2.982   3.460   2.539  0.4513 -0.4536 -0.1454
   34UNK    H28  689   3.050   3.293   2.629 -0.0743 -0.0914  1.1273
   34UNK    N29  690   3.016   3.733   2.448  0.2971  0.4879  0.4390
   34UNK    C30  691   2.927   3.938   2.355 -1.0633 -0.4182 -0.5316
   34UNK    C31  692   3.029   3.857   2.404  0.4830 -0.2301 -0.1466
   34UNK    H32  693   2.955   4.039   2.326 -1.0507  0.0360  0.9881
   34UNK    H33  694   3.134   3.883   2.410  0.6945 -0.7310 -1.3962
   35UNK     H0  695   4.245   4.094   3.105  1.8214 -3.2096  2.6689
   35UNK     H1  696   4.079   4.174   2.921 -1.5872  0.5777  3.9282
   35UNK     C2  697   4.199   4.027   3.033 -0.1603  0.5080  0.2073
   35UNK     C3  698   4.109   4.071   2.937 -0.0141  0.4797  1.0083
   35UNK     C4  699   4.227   3.884   3.039  0.3204 -0.7425 -0.4214
   35UNK     H5  700   4.304   3.847   3.106  0.0939 -0.8289 -0.2030
   35UNK     N6  701   4.043   3.980   2.862  0.5509  0.3786  0.4013
   35UNK     C7  702   4.181   3.798   2.943 -0.5566 -0.0728  0.1067
   35UNK     C8  703   4.086   3.852   2.859  0.3482 -0.5760 -0.6356
   35UNK     H9  704   4.367   3.643   3.106 -2.4870  0.8911  0.3042
   35UNK    C10  705   4.222   3.661   2.947  0.4242 -0.3568  0.0322
   35UNK    N11  706   4.322   3.607   3.023 -1.1623 -0.9824  0.3358
   35UNK    H12  707   4.033   3.787   2.789 -4.5749 -0.0934  2.1385
   35UNK    H13  708   4.495   3.493   3.186  2.1210  0.9784 -0.4545
   35UNK    N14  709   4.188   3.581   2.843  0.2824 -0.0224 -0.3530
   35UNK    C15  710   4.334   3.480   2.977 -0.1514 -0.3354 -0.2860
   35UNK    C16  711   4.499   3.395   3.140  0.4801  0.7943 -0.2815
   35UNK    H17  712   4.623   3.261   3.276 -0.8609  0.7841  0.8344
   35UNK    C18  713   4.421   3.383   3.022  0.0193  0.4172  0.9510
   35UNK    C19  714   4.252   3.468   2.866 -0.2282  0.2870 -0.0824
   35UNK    C20  715   4.571   3.278   3.183  0.3076  0.2252  0.0459
   35UNK    C21  716   4.251   3.353   2.792 -0.8505 -0.3005 -0.5486
   35UNK    C22  717   4.418   3.258   2.951  0.1258 -0.7487  0.1895
   35UNK    C23  718   4.558   3.159   3.108 -0.6956  0.2445  0.5339
   35UNK    H24  719   4.096   3.414   2.649 -0.1112 -0.6769 -1.0276
   35UNK    C25  720   4.335   3.248   2.836  0.0645 -0.4915  0.0264
   35UNK    C26  721   4.167   3.338   2.679  0.5724  0.4484  0.2999
   35UNK    N27  722   4.490   3.152   2.989  0.1677  0.1126 -1.0502
   35UNK    H28  723   4.614   3.075   3.149  0.9334  1.5342  1.1161
   35UNK    N29  724   4.334   3.130   2.769 -0.5920  0.5150  0.3811
   35UNK    C30  725   4.173   3.215   2.614 -0.3999 -0.2160  0.3087
   35UNK    C31  726   4.254   3.111   2.665 -0.4400 -0.4677 -0.3872
   35UNK    H32  727   4.106   3.197   2.531 -0.9536  2.6740  0.0478
   35UNK    H33  728   4.248   3.013   2.617 -3.1848 -0.4065 -0.2844
   36UNK     H0  729   3.517   2.228   2.454  0.4877 -2.2882 -1.6458
   36UNK     H1  730   3.755   2.205   2.391 -3.3040 -1.6073 -0.0977
   36UNK     C2  731   3.563   2.305   2.393 -0.6903 -0.4474 -0.3370
   36UNK     C3  732   3.695   2.288   2.353 -0.1508  1.1981  0.6768
   36UNK     C4  733   3.513   2.433   2.369 -0.3864  0.7499  0.2359
   36UNK     H5  734   3.416   2.454   2.411 -0.5818 -0.5837  0.5189
   36UNK     N6  735   3.769   2.377   2.285 -0.2737  0.3928  0.0886
   36UNK     C7  736   3.590   2.530   2.304  0.2908 -0.2201  0.4736
   36UNK     C8  737   3.715   2.497   2.250  0.5220  0.1005 -0.8375
   36UNK     H9  738   3.500   2.634   2.065  1.4077  1.8335 -0.8247
   36UNK    C10  739   3.529   2.657   2.280 -0.5312  1.1518  0.1949
   36UNK    N11  740   3.485   2.687   2.150 -0.4835 -0.1812  0.1971
   36UNK    H12  741   3.778   2.571   2.201 -0.8408  2.9471  1.3611
   36UNK    H13  742   3.339   2.770   1.919  0.5139  2.2006 -4.1494
   36UNK    N14  743   3.542   2.752   2.369 -0.0515 -0.4960 -0.9010
   36UNK    C15  744   3.459   2.820   2.168  0.8542 -0.3246  0.3823
   36UNK    C16  745   3.340   2.871   1.960 -0.3193  0.6987  0.0941
   36UNK    H17  746   3.226   2.959   1.787  0.9491  0.6548 -0.5106
   36UNK    C18  747   3.399   2.911   2.079 -0.1981 -0.1252  0.1033
   36UNK    C19  748   3.504   2.860   2.291  0.5154  0.2094  0.2714
   36UNK    C20  749   3.281   2.971   1.880  0.1204 -0.1389  0.0992
   36UNK    C21  750   3.483   2.990   2.338  0.3051 -0.2198 -0.1550
   36UNK    C22  751   3.392   3.049   2.120  0.8913 -0.1875 -0.7378
   36UNK    C23  752   3.279   3.104   1.931 -0.2510  0.1928 -0.0439
   36UNK    H24  753   3.548   2.939   2.540  0.2695 -1.6031 -0.8859
   36UNK    C25  754   3.438   3.089   2.250  0.8546 -0.4874 -0.3783
   36UNK    C26  755   3.511   3.016   2.473  0.0968 -0.5676  0.3556
   36UNK    N27  756   3.343   3.146   2.043  0.5195 -0.0821  0.4792
   36UNK    H28  757   3.237   3.185   1.871  1.7262  1.1906 -0.1811
   36UNK    N29  758   3.415   3.218   2.292  0.4633 -0.1996 -0.3828
   36UNK    C30  759   3.484   3.149   2.513 -0.1411  0.6597 -0.8996
   36UNK    C31  760   3.435   3.243   2.423  0.6197 -0.2716 -0.2941
   36UNK    H32  761   3.502   3.172   2.618 -1.6759 -1.6709 -0.0585
   36UNK    H33  762   3.415   3.346   2.453 -1.4302 -1.1423  1.5968
   37UNK     H0  763   1.802   2.191   3.524 -1.6795 -0.4257  0.5962
   37UNK     H1  764   1.934   2.064   3.366  0.7200 -0.2760 -0.3338
   37UNK     C2  765   1.794   2.219   3.419  0.4970 -0.3110  0.4244
   37UNK     C3  766   1.874   2.146   3.328  0.4881 -0.1659  0.2585
   37UNK     C4  767   1.714   2.323   3.372 -0.3777 -0.2238  0.6441
   37UNK     H5  768   1.659   2.382   3.444  0.4374  0.2430  0.9058
   37UNK     N6  769   1.875   2.173   3.200  0.1820  0.4725  0.4912
   37UNK     C7  770   1.708   2.351   3.232  0.5320  0.8197 -0.3541
   37UNK     C8  771   1.798   2.271   3.151  0.4795  0.0119 -0.6247
   37UNK     H9  772   1.471   2.490   3.317  1.6191 -2.1838  0.7123
   37UNK    C10  773   1.624   2.456   3.168  0.8301 -0.7426 -0.2703
   37UNK    N11  774   1.521   2.524   3.237 -0.1500 -0.2489  0.3361
   37UNK    H12  775   1.793   2.280   3.042  1.2811 -0.6307 -0.7241
   37UNK    H13  776   1.358   2.727   3.374 -1.6019  1.4941  1.0135
   37UNK    N14  777   1.653   2.506   3.042 -0.4590 -0.2365  0.4228
   37UNK    C15  778   1.488   2.624   3.146  0.0568  0.7374  0.3412
   37UNK    C16  779   1.356   2.782   3.281 -0.3887 -0.1536 -0.0551
   37UNK    H17  780   1.240   2.937   3.378  1.5433  0.8188  1.2621
   37UNK    C18  781   1.412   2.743   3.161 -0.5421  0.9204  0.6026
   37UNK    C19  782   1.564   2.601   3.028 -0.2536  0.3920  0.8073
   37UNK    C20  783   1.289   2.907   3.286 -0.7056 -0.4103  0.4073
   37UNK    C21  784   1.548   2.685   2.914 -0.4740  0.6826 -0.3141
   37UNK    C22  785   1.402   2.832   3.041  0.5944 -0.0820 -0.0813
   37UNK    C23  786   1.274   2.983   3.166 -0.7901  1.1129  0.1083
   37UNK    H24  787   1.686   2.574   2.795 -0.8171  0.2501 -0.9592
   37UNK    C25  788   1.463   2.800   2.919 -1.2667 -0.3489 -0.0881
   37UNK    C26  789   1.612   2.653   2.793 -0.5974  0.5105  0.3510
   37UNK    N27  790   1.324   2.941   3.048  0.4735 -0.3150  0.3987
   37UNK    H28  791   1.195   3.058   3.162 -2.3502 -0.3556  1.5255
   37UNK    N29  792   1.456   2.880   2.813 -0.3859 -0.0525  0.2346
   37UNK    C30  793   1.598   2.730   2.683  0.8579  0.0839 -0.1682
   37UNK    C31  794   1.513   2.844   2.692  0.4816  0.0161  0.0889
   37UNK    H32  795   1.652   2.717   2.589 -0.6882  2.3075 -1.4795
   37UNK    H33  796   1.501   2.900   2.600  1.7367 -1.0330 -0.7370
   38UNK     H0  797   2.740   1.861   3.793 -0.3115  3.3724 -2.1087
   38UNK     H1  798   2.526   1.743   3.766  2.2442  0.1625 -1.2545
   38UNK     C2  799   2.651   1.907   3.835 -0.5798  0.5360  0.7747
   38UNK     C3  800   2.531   1.836   3.821 -0.1470 -0.4459  0.1630
   38UNK     C4  801   2.661   2.030   3.899  0.1566  0.6132 -0.6184
   38UNK     H5  802   2.757   2.076   3.922  0.5731 -0.6289  0.2075
   38UNK     N6  803   2.418   1.893   3.873 -0.8896 -0.1481 -0.3174
   38UNK     C7  804   2.542   2.086   3.952 -0.3892 -0.6162  0.0581
   38UNK     C8  805   2.420   2.014   3.934 -0.3050  0.2787 -0.6693
   38UNK     H9  806   2.367   2.315   3.979  1.0112 -0.6539 -1.6373
   38UNK    C10  807   2.553   2.210   4.028  0.1927  0.1910  0.0377
   38UNK    N11  808   2.453   2.311   4.031 -0.1477 -0.0642  0.4232
   38UNK    H12  809   2.331   2.048   3.987  0.5813  3.4840 -1.0271
   38UNK    H13  810   2.269   2.502   4.053  0.7603  0.9701 -0.9149
   38UNK    N14  811   2.663   2.238   4.103 -0.3364 -0.2625 -0.2819
   38UNK    C15  812   2.507   2.399   4.124 -0.5376 -1.0498 -0.4012
   38UNK    C16  813   2.319   2.551   4.136  0.3096 -0.3837  0.2130
   38UNK    H17  814   2.176   2.701   4.151  2.0138  2.2491 -1.3653
   38UNK    C18  815   2.451   2.517   4.173  0.1690  0.4157  0.6394
   38UNK    C19  816   2.634   2.360   4.159  0.2017  0.3254 -0.1723
   38UNK    C20  817   2.270   2.664   4.192  0.2851 -0.2961  0.6065
   38UNK    C21  818   2.717   2.435   4.243 -0.1169 -0.2803 -0.8970
   38UNK    C22  819   2.527   2.601   4.262  0.1003 -0.3302  0.1507
   38UNK    C23  820   2.344   2.740   4.280  0.1716 -0.5456 -0.2540
   38UNK    H24  821   2.862   2.283   4.270 -0.9578 -0.2925 -0.0927
   38UNK    C25  822   2.665   2.559   4.300  0.5178  0.0821 -0.0346
   38UNK    C26  823   2.835   2.384   4.298  0.2325  0.3646 -1.2023
   38UNK    N27  824   2.468   2.707   4.322 -0.6017 -0.9536 -0.3476
   38UNK    H28  825   2.312   2.836   4.321  0.0205 -0.2661 -1.0084
   38UNK    N29  826   2.737   2.633   4.386 -0.3891  0.7305  0.1647
   38UNK    C30  827   2.903   2.462   4.393 -0.6306 -0.0352 -0.4964
   38UNK    C31  828   2.852   2.573   4.435 -0.0532 -0.7102 -0.0534
   38UNK    H32  829   3.001   2.442   4.436 -0.5621  0.5388 -0.3742
   38UNK    H33  830   2.911   2.626   4.509 -0.2720 -0.0385 -0.3506
   39BF4     B1  831   3.662   6.099   3.068 -0.0322 -0.2066 -0.1518
   39BF4     F2  832   3.705   5.991   2.999  0.3770 -0.2675  0.0499
   39BF4     F3  833   3.685   6.210   2.991 -0.4912 -0.1879 -0.3359
   39BF4     F4  834   3.524   6.074   3.065  0.2707 -0.1546  0.1125
   39BF4     F5  835   3.704   6.106   3.199  0.4235 -0.7117 -0.1176
   40BF4     B1  836   1.692   5.775   4.420 -0.2327 -0.4732  0.1966
   40BF4     F2  837   1.590   5.823   4.347 -0.3876  0.0056  0.1811
   40BF4     F3  838   1.654   5.651   4.461 -0.1711  0.1283  0.5181
   40BF4     F4  839   1.798   5.761   4.332 -0.1891  0.1778  0.7817
   40BF4     F5  840   1.740   5.852   4.519 -0.1474 -0.1714 -0.5135
   41BF4     B1  841   1.128   4.111   4.228  0.6003 -0.2986 -0.0356
   41BF4     F2  842   1.234   4.199   4.217 -0.1600 -0.0506 -0.1807
   41BF4     F3  843   1.144   4.022   4.332  0.2332 -0.2108 -0.1816
   41BF4     F4  844   1.015   4.184   4.266  0.6440  0.0942 -0.0455
   41BF4     F5  845   1.107   4.050   4.102  0.1136 -0.5678 -0.1869
   42BF4     B1  846   5.108   5.799   4.172  0.6854  1.0595  0.4778
   42BF4     F2  847   4.987   5.778   4.237 -0.2642 -0.9944 -0.1826
   42BF4     F3  848   5.154   5.927   4.191  0.1743  0.0813  0.8675
   42BF4     F4  849   5.202   5.724   4.238 -0.1782  0.2420 -0.0204
   42BF4     F5  850   5.120   5.769   4.039  0.9657 -0.0139 -0.0295
   43BF4     B1  851   1.227   3.102   1.769  0.4309 -0.1199 -0.9338
   43BF4     F2  852   1.146   3.204   1.732  0.2558 -0.6162  0.2904
   43BF4     F3  853   1.348   3.100   1.696 -0.2928 -0.3402 -0.7383
   43BF4     F4  854   1.262   3.122   1.899  0.0762  0.5704  0.0146
   43BF4     F5  855   1.151   2.981   1.752  0.1963  0.6282  0.0644
   44BF4     B1  856   5.680   5.841   0.552 -0.5010  0.0054 -0.0011
   44BF4     F2  857   5.770   5.778   0.465  0.4138 -0.4435  0.3400
   44BF4     F3  858   5.634   5.970   0.520 -0.1721  0.0454  0.5291
   44BF4     F4  859   5.566   5.769   0.560 -0.0444 -0.3593 -0.2918
   44BF4     F5  860   5.745   5.856   0.672  0.4015 -0.0320 -0.4495
   45BF4     B1  861   6.019   2.766   4.754  0.9206  0.0531 -0.1626
   45BF4     F2  862   5.939   2.662   4.728  0.1001  0.1811  0.6628
   45BF4     F3  863   5.936   2.865   4.819  0.0879 -0.1095 -0.0180
   45BF4     F4  864   6.120   2.729   4.839 -0.0726 -0.4831  0.1458
   45BF4     F5  865   6.076   2.807   4.635  0.1451  0.2692 -0.0210
   46BF4     B1  866   3.603   4.799   2.961  0.2582 -1.4066  0.9892
   46BF4     F2  867   3.567   4.721   3.070 -0.0558  0.3695  0.2617
   46BF4     F3  868   3.525   4.772   2.849 -0.5827  0.7786 -0.0381
   46BF4     F4  869   3.597   4.936   2.997 -0.2456 -0.8622  0.2885
   46BF4     F5  870   3.731   4.763   2.915 -0.5310 -0.4480 -0.2097
   47BF4     B1  871   4.681   3.458   4.289  0.2382 -0.0130 -0.5097
   47BF4     F2  872   4.756   3.426   4.404  0.2071 -0.6855 -0.0505
   47BF4     F3  873   4.573   3.545   4.309 -0.3245 -0.0299 -0.2394
   47BF4     F4  874   4.771   3.504   4.193  0.2511  0.2953  0.0152
   47BF4     F5  875   4.635   3.334   4.234  0.3052 -0.4419 -0.3538
   48BF4     B1  876   1.799   0.077   5.563  0.8194 -0.6375 -0.0656
   48BF4     F2  877   1.895   0.081   5.658 -0.2554 -0.5136  0.3972
   48BF4     F3  878   1.824  -0.011   5.459 -0.0965  0.3085 -0.3198
   48BF4     F4  879   1.683   0.044   5.635 -0.3931  0.4088  0.4125
   48BF4     F5  880   1.788   0.204   5.514  0.0732 -0.2057 -0.7663
   49BF4     B1  881   3.100   4.357   4.346 -0.6336  0.8478  0.0511
   49BF4     F2  882   3.219   4.343   4.266  0.4271  0.6738 -0.5257
   49BF4     F3  883   3.058   4.482   4.312  0.0048  0.5163 -0.5765
   49BF4     F4  884   2.991   4.265   4.321 -0.2484  0.0207  0.1730
   49BF4     F5  885   3.140   4.345   4.476 -0.3238 -1.1077  0.4687
   50BF4     B1  886   1.132   6.089   0.453  0.4878 -0.8484  0.4218
   50BF4     F2  887   1.059   5.972   0.411 -0.2978 -0.1128  0.4779
   50BF4     F3  888   1.253   6.044   0.505 -0.0015 -0.0927  0.3230
   50BF4     F4  889   1.151   6.184   0.352  0.4471 -0.1218 -0.0025
   50BF4     F5  890   1.061   6.154   0.552 -0.0303  0.1795 -0.2184
   51BF4     B1  891   3.440   2.369   3.170 -0.6265  0.3561 -0.2265
   51BF4     F2  892   3.369   2.470   3.232 -0.5170  0.2496  0.6372
   51BF4     F3  893   3.393   2.338   3.048 -0.2559 -0.0544 -0.7452
   51BF4     F4  894   3.572   2.402   3.177  0.4789  0.1423  0.3253
   51BF4     F5  895   3.430   2.247   3.250  0.0285 -0.1236  0.0343
   52BF4     B1  896   0.101   4.091   1.054 -0.1741 -1.1092  0.1624
   52BF4     F2  897   0.235   4.097   1.024  0.0432 -0.5354  0.3510
   52BF4     F3  898   0.049   4.009   0.958  0.0031  0.7280 -0.2992
   52BF4     F4  899   0.080   4.040   1.186  0.7671  0.6903 -0.0327
   52BF4     F5  900   0.037   4.213   1.032  0.1687  0.4768 -0.3802
   53BF4     B1  901   0.806   0.715   2.064  0.5440  0.0983  0.2534
   53BF4     F2  902   0.676   0.738   2.010 -0.4497  0.0144  0.5659
   53BF4     F3  903   0.785   0.614   2.156 -0.0929 -0.2050 -0.3399
   53BF4     F4  904   0.881   0.669   1.961  0.5389  0.5308  0.4323
   53BF4     F5  905   0.855   0.828   2.131  0.1889  0.4650  0.0272
   54BF4     B1  906   5.336   2.555   2.223  0.0549  0.1720 -0.1448
   54BF4     F2  907   5.216   2.609   2.265  0.6805 -0.9863  0.2282
   54BF4     F3  908   5.298   2.436   2.150  0.4076 -0.1209  0.6233
   54BF4     F4  909   5.413   2.617   2.136  0.1184 -0.0677  0.0720
   54BF4     F5  910   5.411   2.510   2.331 -0.1156  0.2391 -0.2380
   55BF4     B1  911   3.733   2.807   1.944 -0.4003 -0.4472  0.1234
   55BF4     F2  912   3.723   2.920   2.024 -0.2090  0.2424 -0.1273
   55BF4     F3  913   3.758   2.695   2.022 -0.8139 -0.2647 -0.2621
   55BF4     F4  914   3.626   2.783   1.866 -0.1395  0.1282  0.1275
   55BF4     F5  915   3.851   2.828   1.877  0.0357 -0.2615  0.0038
   56BF4     B1  916   1.973   0.829   5.326  0.4717 -0.7462 -0.2369
   56BF4     F2  917   1.922   0.719   5.390 -0.1927  0.7875  0.1732
   56BF4     F3  918   2.105   0.821   5.294  0.3429  0.0154 -0.5731
   56BF4     F4  919   1.907   0.854   5.209  0.2150  0.4675  0.4130
   56BF4     F5  920   1.959   0.939   5.404 -0.2335 -0.1547 -0.0092
   57BF4     B1  921   1.169   0.969   5.222 -0.2370  0.0660 -0.2720
   57BF4     F2  922   1.245   0.864   5.177  0.1247 -0.3454 -0.2020
   57BF4     F3  923   1.201   1.076   5.147 -0.1650 -0.4764 -1.0311
   57BF4     F4  924   1.040   0.937   5.217 -0.1593  0.6161 -0.5834
   57BF4     F5  925   1.197   0.990   5.357 -0.1047  0.3002  0.3623
   58BF4     B1  926   2.551   0.617   2.667  0.7243  0.0840  0.0539
   58BF4     F2  927   2.504   0.688   2.779  0.5432 -0.5159  0.5201
   58BF4     F3  928   2.521   0.484   2.684  0.2548  0.4159  0.1484
   58BF4     F4  929   2.490   0.656   2.539  0.0818 -0.9194  0.0454
   58BF4     F5  930   2.685   0.638   2.647  0.0400 -0.3179 -0.1221
   59BF4     B1  931   6.079   1.500   0.863  0.0679  0.1992 -0.2076
   59BF4     F2  932   5.995   1.546   0.960 -0.0517  0.7178  0.2472
   59BF4     F3  933   6.098   1.363   0.875 -0.2465  0.1379 -1.1901
   59BF4     F4  934   6.019   1.524   0.738  0.2432 -0.1234 -1.1289
   59BF4     F5  935   6.201   1.569   0.878 -0.0475 -0.4224  0.1083
   60BF4     B1  936   3.650   3.531   2.754 -0.4617 -0.3258  0.6352
   60BF4     F2  937   3.601   3.525   2.883  0.0690 -0.1235 -0.0006
   60BF4     F3  938   3.618   3.656   2.703 -0.8569  0.1033 -0.4169
   60BF4     F4  939   3.787   3.526   2.763 -0.4989  0.2526  0.1311
   60BF4     F5  940   3.598   3.428   2.682  0.0474  0.3029  0.4417
   61BF4     B1  941   4.316   4.724   1.219  0.0208 -0.0178  0.0903
   61BF4     F2  942   4.375   4.607   1.171 -0.0736  0.3386  0.0601
   61BF4     F3  943   4.209   4.768   1.130 -0.6913  0.0538  0.5950
   61BF4     F4  944   4.246   4.704   1.335 -0.3760 -0.1777  0.1355
   61BF4     F5  945   4.414   4.825   1.234  0.1256  0.0853  0.4198
   62BF4     B1  946   2.838   1.696   1.951 -0.1404 -0.8895  0.5180
   62BF4     F2  947   2.814   1.783   1.847  0.2406  0.1131  0.1250
   62BF4     F3  948   2.750   1.718   2.060  0.0827 -0.0069 -0.0729
   62BF4     F4  949   2.818   1.571   1.900 -0.2236 -0.0502 -0.2287
   62BF4     F5  950   2.964   1.715   1.992  0.5813  0.4965 -0.3828
   63BF4     B1  951   1.977   1.085   2.940  0.0560 -0.3225 -0.4538
   63BF4     F2  952   1.868   1.143   2.881 -0.0511 -0.1625  0.0228
   63BF4     F3  953   2.073   1.104   2.843  0.8639  0.7799  0.2739
   63BF4     F4  954   2.009   1.144   3.062  0.0646  0.3074 -0.1937
   63BF4     F5  955   1.956   0.953   2.959  0.5882 -0.0881  0.2373
   64BF4     B1  956   2.546   4.859   5.328 -0.1908  0.0069  0.2632
   64BF4     F2  957   2.459   4.914   5.243 -0.5504  0.3254  0.2158
   64BF4     F3  958   2.507   4.728   5.343 -0.4591 -0.2844 -0.0822
   64BF4     F4  959   2.675   4.876   5.273  0.1727 -0.0340 -0.5690
   64BF4     F5  960   2.537   4.922   5.448  0.1991 -0.3747 -0.4217
   65BF4     B1  961   1.703   0.383   0.149 -0.5211 -0.2367 -0.2791
   65BF4     F2  962   1.831   0.381   0.209  0.5456 -0.0484  0.4292
   65BF4     F3  963   1.638   0.257   0.175 -0.6236 -0.0868 -0.1256
   65BF4     F4  964   1.634   0.476   0.230  0.7431  0.4260 -0.1085
   65BF4     F5  965   1.717   0.417   0.015  0.7455 -0.4900  0.7417
   66BF4     B1  966   5.465   4.339   0.648  0.3447  0.7554 -0.1045
   66BF4     F2  967   5.434   4.473   0.663  0.3283 -0.8359 -0.8843
   66BF4     F3  968   5.599   4.314   0.621  0.5031  0.0166  0.1924
   66BF4     F4  969   5.417   4.274   0.754  0.1009  0.1544 -0.4146
   66BF4     F5  970   5.398   4.278   0.539  0.0298 -0.5741  0.6281
   67DMSO    C1  971   3.836   0.393   0.039 -0.4152 -0.2906 -0.2142
   67DMSO    H1  972   3.856   0.356   0.140 -0.6929  0.2014  0.0274
   67DMSO    H2  973   3.923   0.365  -0.019 -0.2871 -1.2443  0.4230
   67DMSO    H3  974   3.825   0.500   0.020  3.3479  0.1313 -0.7188
   67DMSO    S1  975   3.684   0.325  -0.004  0.1359 -0.1156 -0.1689
   67DMSO    C2  976   3.673   0.397  -0.167 -0.1365  0.0344 -0.6491
   67DMSO    H4  977   3.758   0.370  -0.229  0.0008  0.3797 -0.6143
   67DMSO    H5  978   3.577   0.370  -0.211 -1.9073 -1.8969  3.7725
   67DMSO    H6  979   3.682   0.506  -0.156 -1.9755  0.2447 -0.9373
   67DMSO    O1  980   3.587   0.408   0.069  0.3990 -0.9212 -0.4973
   68DMSO    C1  981   2.997   1.588   5.363  0.3613  0.3006  1.3431
   68DMSO    H1  982   2.905   1.557   5.414 -0.3749 -1.3197 -0.8289
   68DMSO    H2  983   3.083   1.570   5.428  1.3360 -1.3471 -0.3059
   68DMSO    H3  984   3.009   1.691   5.329  2.8268 -0.2740  0.2835
   68DMSO    S1  985   2.993   1.462   5.229 -0.4276  0.4022  0.1073
   68DMSO    C2  986   2.857   1.536   5.136  0.6826  0.2723  0.0893
   68DMSO    H4  987   2.778   1.556   5.209  1.4988  2.0177  0.5488
   68DMSO    H5  988   2.908   1.621   5.090 -0.1899  0.4467 -0.5954
   68DMSO    H6  989   2.827   1.468   5.056  0.9328  0.2739 -0.0052
   68DMSO    O1  990   2.945   1.335   5.286  0.1485  0.0943  0.4287
   69DMSO    C1  991   4.414   1.543   1.803  0.0291  0.2674 -0.0669
   69DMSO    H1  992   4.509   1.508   1.845 -0.4219 -0.0801  0.7015
   69DMSO    H2  993   4.408   1.490   1.708  1.4221  1.6977 -0.9921
   69DMSO    H3  994   4.401   1.650   1.785 -0.2983 -0.1403 -2.5342
   69DMSO    S1  995   4.280   1.515   1.912 -0.2874  0.0623  0.0830
   69DMSO    C2  996   4.150   1.583   1.816  0.2738 -0.0589  0.0730
   69DMSO    H4  997   4.060   1.592   1.877  0.2909  1.7229 -0.1204
   69DMSO    H5  998   4.171   1.686   1.785 -0.8927 -0.4125 -2.0667
   69DMSO    H6  999   4.122   1.521   1.730  2.0291 -0.0984 -0.5189
   69DMSO    O1 1000   4.301   1.627   2.009  0.3213 -0.1290  0.3852
   70DMSO    C1 1001   2.597   3.663   2.752  0.1400  0.1444 -0.0780
   70DMSO    H1 1002   2.629   3.595   2.673 -2.2181  0.5768 -1.5233
   70DMSO    H2 1003   2.581   3.611   2.847 -1.0280 -0.9241 -0.8241
   70DMSO    H3 1004   2.503   3.709   2.717  0.7889  0.4692 -1.4612
   70DMSO    S1 1005   2.722   3.791   2.778 -0.4644  0.0969  0.2443
   70DMSO    C2 1006   2.851   3.680   2.840 -1.4001  0.4322  0.7391
   70DMSO    H4 1007   2.884   3.603   2.770  1.8203 -0.4070  2.9123
   70DMSO    H5 1008   2.931   3.749   2.870 -1.8003  1.3370 -0.2107
   70DMSO    H6 1009   2.803   3.642   2.930 -1.2038 -0.0864  0.6277
   70DMSO    O1 1010   2.680   3.863   2.904  0.0714  0.7019  0.0652
   71DMSO    C1 1011   3.311   0.610   3.906 -0.5037  0.4359  0.4343
   71DMSO    H1 1012   3.416   0.585   3.925 -0.8062 -0.2858  1.2193
   71DMSO    H2 1013   3.259   0.515   3.919 -0.0606 -0.0458 -1.1565
   71DMSO    H3 1014   3.286   0.655   3.810  2.3097  2.1813  0.4078
   71DMSO    S1 1015   3.263   0.720   4.042 -0.3398  0.1328 -0.0921
   71DMSO    C2 1016   3.154   0.603   4.124 -0.2538  0.4763  0.8759
   71DMSO    H4 1017   3.221   0.526   4.163  0.2626  0.4301 -0.0498
   71DMSO    H5 1018   3.104   0.655   4.205 -0.2584 -0.6040  1.5797
   71DMSO    H6 1019   3.073   0.568   4.059 -0.2204  2.4103 -0.2974
   71DMSO    O1 1020   3.171   0.814   3.968  0.2928  0.3396 -0.0269
   72DMSO    C1 1021   1.441   2.913   0.135 -0.0213  0.2945 -0.0380
   72DMSO    H1 1022   1.416   2.811   0.167  1.3291 -0.9444 -2.6123
   72DMSO    H2 1023   1.390   2.926   0.039  0.8094 -0.1997 -0.5559
   72DMSO    H3 1024   1.549   2.929   0.133 -0.2713  2.5882  1.5294
   72DMSO    S1 1025   1.361   3.031   0.245  0.0384  0.2349  0.1685
   72DMSO    C2 1026   1.436   3.164   0.152  0.3220 -0.7016  0.2502
   72DMSO    H4 1027   1.408   3.168   0.046 -1.9410  2.3020  0.8352
   72DMSO    H5 1028   1.392   3.252   0.198 -0.0144  0.3500 -1.9793
   72DMSO    H6 1029   1.545   3.158   0.157  0.6810 -0.5170 -3.8312
   72DMSO    O1 1030   1.431   3.012   0.375  0.0724  0.3503  0.0687
   73DMSO    C1 1031   4.833   6.014   4.028  0.2977  0.0521 -0.1101
   73DMSO    H1 1032   4.931   5.969   4.049 -0.0685  0.0177  1.6332
   73DMSO    H2 1033   4.825   6.029   3.920 -0.0104  0.2867 -0.0541
   73DMSO    H3 1034   4.818   6.107   4.084 -1.6436 -0.6961  0.6862
   73DMSO    S1 1035   4.695   5.910   4.082 -0.3331  0.0685 -0.0921
   73DMSO    C2 1036   4.590   5.956   3.940  0.8040  0.2225  0.4515
   73DMSO    H4 1037   4.500   5.895   3.949  0.2198  1.2056  1.5472
   73DMSO    H5 1038   4.571   6.064   3.941 -0.8484 -0.0488  0.4878
   73DMSO    H6 1039   4.644   5.930   3.849  2.0059  2.1022  0.5605
   73DMSO    O1 1040   4.650   6.009   4.190  0.6804  0.0879 -0.0027
   74DMSO    C1 1041   0.382   3.823   1.144 -0.4825 -0.4577 -0.0763
   74DMSO    H1 1042   0.397   3.894   1.226  0.5847 -1.4999  0.6689
   74DMSO    H2 1043   0.376   3.870   1.046 -2.2488  1.6326  0.9525
   74DMSO    H3 1044   0.288   3.770   1.167  0.0222 -0.9880  0.8245
   74DMSO    S1 1045   0.516   3.696   1.150 -0.0747 -0.1013 -0.0987
   74DMSO    C2 1046   0.483   3.625   1.313 -0.6745 -0.5453  0.2934
   74DMSO    H4 1047   0.559   3.553   1.344  0.2936 -0.3776 -1.5205
   74DMSO    H5 1048   0.473   3.712   1.378  1.6074 -0.0133  0.0065
   74DMSO    H6 1049   0.386   3.573   1.316 -0.4379 -0.9390  1.5802
   74DMSO    O1 1050   0.633   3.792   1.161 -0.6150  0.9082  0.3150
   75DMSO    C1 1051   2.387   1.963   0.717  0.0870  0.3954  1.1952
   75DMSO    H1 1052   2.288   1.959   0.670  1.0757 -0.1298 -0.9905
   75DMSO    H2 1053   2.445   2.048   0.682  0.3994 -0.3008 -0.0492
   75DMSO    H3 1054   2.436   1.872   0.680 -0.5334  0.6948 -0.4363
   75DMSO    S1 1055   2.369   1.967   0.890  0.4464  0.0389 -0.0168
   75DMSO    C2 1056   2.272   1.821   0.906  0.3625  0.7264  0.3179
   75DMSO    H4 1057   2.345   1.740   0.909  3.3795  3.2145 -0.7837
   75DMSO    H5 1058   2.220   1.825   1.002  0.0573  2.8615  0.1261
   75DMSO    H6 1059   2.192   1.818   0.831  0.7313  0.6731 -0.0758
   75DMSO    O1 1060   2.275   2.079   0.917 -0.7800 -0.3521  0.1720
   76DMSO    C1 1061   3.983   3.456   1.401 -0.5218 -0.3431  0.2073
   76DMSO    H1 1062   3.875   3.437   1.401 -0.6434  0.1805 -1.4521
   76DMSO    H2 1063   4.021   3.524   1.325 -1.0974 -0.0018  0.2204
   76DMSO    H3 1064   4.030   3.358   1.394 -0.6778 -0.3344 -1.2430
   76DMSO    S1 1065   4.022   3.520   1.565 -0.1092 -0.5954  0.2139
   76DMSO    C2 1066   4.208   3.520   1.559  0.9508  0.0014  0.0154
   76DMSO    H4 1067   4.232   3.424   1.512 -0.6530  0.3297 -1.5771
   76DMSO    H5 1068   4.240   3.603   1.496  2.6208 -0.7166 -0.1354
   76DMSO    H6 1069   4.241   3.517   1.663  1.9844 -3.3919 -0.2781
   76DMSO    O1 1070   3.987   3.410   1.653  0.0728  0.4277 -0.3928
   77DMSO    C1 1071   3.416   0.723   4.633 -0.0718 -0.3843 -0.7103
   77DMSO    H1 1072   3.384   0.826   4.649  2.6229  0.7180 -1.7620
   77DMSO    H2 1073   3.374   0.674   4.721  1.1251 -0.5354 -0.2066
   77DMSO    H3 1074   3.526   0.718   4.629 -0.1086 -0.7961 -1.4037
   77DMSO    S1 1075   3.342   0.662   4.487 -0.1537  0.2971  0.0514
   77DMSO    C2 1076   3.486   0.662   4.376  0.6305 -0.8628 -0.1380
   77DMSO    H4 1077   3.528   0.763   4.385 -0.3787 -0.2828 -1.6026
   77DMSO    H5 1078   3.561   0.587   4.403  2.1489  0.5422 -0.2600
   77DMSO    H6 1079   3.462   0.659   4.270  0.9985 -0.0037 -0.2625
   77DMSO    O1 1080   3.255   0.772   4.429 -0.0899 -0.0068  0.3854
   78DMSO    C1 1081   1.249   4.585   0.292  0.1103  0.3446  0.1474
   78DMSO    H1 1082   1.165   4.652   0.275 -1.3753 -1.8180 -1.7396
   78DMSO    H2 1083   1.331   4.608   0.223  0.6745 -2.3861 -0.2472
   78DMSO    H3 1084   1.214   4.482   0.305  1.6028 -0.1147  0.7732
   78DMSO    S1 1085   1.330   4.616   0.454  0.2146  0.2899 -0.2118
   78DMSO    C2 1086   1.423   4.754   0.401 -0.0305 -1.6796  0.2368
   78DMSO    H4 1087   1.359   4.825   0.349  0.5989 -1.5746 -0.4127
   78DMSO    H5 1088   1.462   4.801   0.492  0.4099 -0.8254 -0.3794
   78DMSO    H6 1089   1.505   4.720   0.338  0.4876 -1.2588  0.6758
   78DMSO    O1 1090   1.425   4.499   0.457 -0.1555 -0.3469 -0.0376
   79DMSO    C1 1091   2.793   0.405   4.390 -0.6950 -0.0482 -0.2142
   79DMSO    H1 1092   2.735   0.362   4.472  0.6735 -0.1522  0.7309
   79DMSO    H2 1093   2.862   0.483   4.423 -0.7810  0.6204 -1.5435
   79DMSO    H3 1094   2.722   0.458   4.326  0.2937  1.3526 -0.2094
   79DMSO    S1 1095   2.882   0.281   4.295  0.5203  0.0012 -0.3128
   79DMSO    C2 1096   3.023   0.271   4.403  0.9486 -0.1438  0.7900
   79DMSO    H4 1097   2.995   0.226   4.498 -0.4163 -2.0607 -0.4312
   79DMSO    H5 1098   3.098   0.205   4.357 -0.0776 -0.4199 -0.5790
   79DMSO    H6 1099   3.070   0.367   4.423  1.6332 -0.1685 -0.5746
   79DMSO    O1 1100   2.925   0.348   4.171 -0.9506 -0.1535  0.9078
   80DMSO    C1 1101   1.095   3.853   3.834 -0.0881  0.1740  0.0067
   80DMSO    H1 1102   1.064   3.763   3.889  0.8950 -0.2355 -0.0868
   80DMSO    H2 1103   1.203   3.849   3.818 -0.0966 -0.8646  0.0997
   80DMSO    H3 1104   1.059   3.939   3.891 -1.7128  1.0048 -2.1248
   80DMSO    S1 1105   1.001   3.843   3.677 -0.1143 -0.3159  0.8833
   80DMSO    C2 1106   0.848   3.799   3.758 -0.1248  0.0128  0.4292
   80DMSO    H4 1107   0.857   3.703   3.810  1.0503  1.4227  3.0465
   80DMSO    H5 1108   0.814   3.881   3.822  1.6928 -0.6682  2.3926
   80DMSO    H6 1109   0.779   3.766   3.680  0.0975 -1.7097  0.9174
   80DMSO    O1 1110   1.036   3.706   3.622  0.1155  0.0543 -0.1550
   81DMSO    C1 1111   0.317   1.198   4.314 -0.0492  0.4741  0.0558
   81DMSO    H1 1112   0.236   1.125   4.308 -1.7342  2.1609  1.3017
   81DMSO    H2 1113   0.407   1.150   4.273  0.5795  0.6381  1.2175
   81DMSO    H3 1114   0.324   1.243   4.413 -1.1707  5.1047 -1.7367
   81DMSO    S1 1115   0.266   1.336   4.218  0.0754  0.0300 -0.2603
   81DMSO    C2 1116   0.098   1.360   4.281 -0.0687 -0.2618  0.6443
   81DMSO    H4 1117   0.026   1.279   4.266 -0.3650  0.3546 -1.7146
   81DMSO    H5 1118   0.097   1.371   4.390 -2.8546  0.2952  0.6272
   81DMSO    H6 1119   0.062   1.456   4.243  1.2624 -0.0404 -0.1194
   81DMSO    O1 1120   0.241   1.283   4.081 -0.4688  0.2355 -0.7450
   82DMSO    C1 1121   0.405   0.408   1.369 -0.2267 -0.2225 -0.6568
   82DMSO    H1 1122   0.466   0.494   1.343 -1.1656  0.6564 -0.0383
   82DMSO    H2 1123   0.354   0.418   1.465 -0.5165  3.0063 -1.0618
   82DMSO    H3 1124   0.462   0.314   1.373 -1.9142 -1.3257 -1.1288
   82DMSO    S1 1125   0.294   0.394   1.236 -0.1672  0.1594  0.8248
   82DMSO    C2 1126   0.223   0.245   1.292 -0.3720 -0.4024 -0.7882
   82DMSO    H4 1127   0.181   0.253   1.393  0.3708 -0.7306 -0.4479
   82DMSO    H5 1128   0.157   0.195   1.221 -0.5884  0.3384 -1.1216
   82DMSO    H6 1129   0.307   0.178   1.310 -2.6955 -3.0326  0.9218
   82DMSO    O1 1130   0.383   0.336   1.128 -0.2183  0.1026  0.1962
   83DMSO    C1 1131   1.911   0.750   0.085  0.1582  0.4806  0.5924
   83DMSO    H1 1132   1.984   0.752   0.004  1.8751 -0.2458  2.0426
   83DMSO    H2 1133   1.861   0.652   0.086 -0.0627  0.5584 -0.7746
   83DMSO    H3 1134   1.826   0.816   0.068 -1.1410 -1.1460  0.4762
   83DMSO    S1 1135   1.981   0.788   0.245  0.1344 -0.1132 -0.0579
   83DMSO    C2 1136   1.828   0.772   0.327  0.6598 -0.8903  0.5182
   83DMSO    H4 1137   1.748   0.837   0.292  2.9856  1.3742 -0.9102
   83DMSO    H5 1138   1.800   0.666   0.322  0.1659 -0.7645  0.5853
   83DMSO    H6 1139   1.847   0.806   0.429 -0.9369  0.6880  0.3334
   83DMSO    O1 1140   2.003   0.934   0.248  0.2596  0.1058 -0.5664
   84DMSO    C1 1141   3.076   1.163   2.732  0.5593  0.0073  0.1931
   84DMSO    H1 1142   3.096   1.072   2.789 -1.2577  0.5349  1.7777
   84DMSO    H2 1143   3.152   1.239   2.753  0.6434 -0.1883  0.6097
   84DMSO    H3 1144   2.990   1.215   2.774  0.3255  0.6943 -1.0790
   84DMSO    S1 1145   3.051   1.153   2.556 -0.2173 -0.0099 -0.2077
   84DMSO    C2 1146   3.225   1.168   2.514 -1.0115 -0.8287 -0.1840
   84DMSO    H4 1147   3.236   1.190   2.407  2.6747  1.8039  0.5215
   84DMSO    H5 1148   3.263   1.260   2.559  1.6734 -1.4670 -0.9678
   84DMSO    H6 1149   3.282   1.080   2.544 -0.1198 -0.4066 -0.5824
   84DMSO    O1 1150   2.983   1.283   2.523  0.1053 -0.1167  0.2538
   85DMSO    C1 1151   0.254   1.907   3.501  0.8268  0.2253  0.3423
   85DMSO    H1 1152   0.324   1.907   3.417  0.9189  0.6321  0.4170
   85DMSO    H2 1153   0.302   1.961   3.584  0.3517  0.5787  0.3915
   85DMSO    H3 1154   0.223   1.807   3.533  4.4746 -1.0984  0.2567
   85DMSO    S1 1155   0.107   1.999   3.451 -0.1802 -0.6322 -0.0607
   85DMSO    C2 1156   0.209   2.143   3.455 -0.9772  0.2296  0.2794
   85DMSO    H4 1157   0.243   2.168   3.556 -1.3574  0.3494  0.3786
   85DMSO    H5 1158   0.289   2.142   3.380  0.2425  0.7618  1.5333
   85DMSO    H6 1159   0.141   2.222   3.421  1.3712  0.7667 -3.9797
   85DMSO    O1 1160   0.030   2.007   3.579 -0.2296 -0.3552  0.1404
   86DMSO    C1 1161   4.074   4.548   4.043 -0.1240  0.2503  0.1461
   86DMSO    H1 1162   3.983   4.491   4.062  0.5835 -1.7525 -2.0455
   86DMSO    H2 1163   4.148   4.514   4.116 -2.3182  0.8024  2.8374
   86DMSO    H3 1164   4.067   4.654   4.071  2.2611 -0.0026  2.0872
   86DMSO    S1 1165   4.145   4.526   3.876  0.1495 -0.2554  0.0038
   86DMSO    C2 1166   3.990   4.539   3.791  0.0270  0.5664  0.0701
   86DMSO    H4 1167   3.960   4.642   3.813  1.5746  1.0321  0.0982
   86DMSO    H5 1168   3.993   4.512   3.685 -1.0169  0.0930  0.1437
   86DMSO    H6 1169   3.914   4.475   3.837  0.4929  0.0567  0.1334
   86DMSO    O1 1170   4.172   4.381   3.867 -0.7372  0.7556 -0.3428
   87DMSO    C1 1171   1.106   2.250   0.929  0.0331 -0.4846  0.2519
   87DMSO    H1 1172   1.039   2.182   0.983 -1.3376  0.0264 -0.7624
   87DMSO    H2 1173   1.164   2.314   0.996 -1.6161  0.5584  0.7461
   87DMSO    H3 1174   1.040   2.309   0.866 -0.4568 -0.3099  0.9136
   87DMSO    S1 1175   1.215   2.172   0.811  0.2363 -0.0163 -0.2691
   87DMSO    C2 1176   1.087   2.052   0.749  0.2050 -0.2482 -0.0640
   87DMSO    H4 1177   1.007   2.112   0.703 -0.4601 -0.8847  0.2398
   87DMSO    H5 1178   1.126   1.993   0.666  0.1420 -1.3123  0.6461
   87DMSO    H6 1179   1.044   1.988   0.827  2.0793  0.1670  1.3616
   87DMSO    O1 1180   1.298   2.088   0.906  0.2189  0.5944 -0.3581
   88DMSO    C1 1181   2.314   3.539   6.076  0.1881  0.0120  0.2776
   88DMSO    H1 1182   2.275   3.640   6.091 -0.1565 -0.0783 -0.0004
   88DMSO    H2 1183   2.423   3.535   6.079  0.2309 -0.8203 -1.5070
   88DMSO    H3 1184   2.291   3.500   5.977 -0.6091  1.3966 -0.1165
   88DMSO    S1 1185   2.249   3.415   6.184  0.0419  0.6026 -0.2193
   88DMSO    C2 1186   2.287   3.493   6.340  0.7609  0.2081  0.1761
   88DMSO    H4 1187   2.244   3.594   6.333  0.1256 -0.0638  0.0630
   88DMSO    H5 1188   2.249   3.433   6.423  0.9022  0.0795  0.1478
   88DMSO    H6 1189   2.394   3.498   6.360  0.9969 -4.0622  0.9755
   88DMSO    O1 1190   2.339   3.296   6.184 -0.3317  0.4052  0.0610
   89DMSO    C1 1191   3.791   3.355   4.595  0.5265  0.4475 -0.1957
   89DMSO    H1 1192   3.778   3.271   4.663  2.7524  0.7857  0.7325
   89DMSO    H2 1193   3.734   3.326   4.507 -0.0593  1.2939 -0.1083
   89DMSO    H3 1194   3.894   3.381   4.567  0.5342 -1.0634 -1.7206
   89DMSO    S1 1195   3.686   3.480   4.669 -0.1887 -0.1310  0.0221
   89DMSO    C2 1196   3.740   3.462   4.840 -0.3889  0.5142 -0.0962
   89DMSO    H4 1197   3.727   3.355   4.859  1.2824  0.1345 -0.9214
   89DMSO    H5 1198   3.838   3.510   4.844 -1.5532  2.9675  1.3518
   89DMSO    H6 1199   3.679   3.521   4.908 -0.5045 -0.8602  1.0494
   89DMSO    O1 1200   3.554   3.415   4.660  0.0837  0.4139  0.4677
   90DMSO    C1 1201   4.218   2.458   3.463 -0.2372 -0.1998  0.1643
   90DMSO    H1 1202   4.114   2.452   3.433 -0.1382 -1.1054 -0.0357
   90DMSO    H2 1203   4.256   2.558   3.442  2.3783 -1.1473 -0.0294
   90DMSO    H3 1204   4.276   2.381   3.411  0.4184 -0.6197  1.4703
   90DMSO    S1 1205   4.223   2.442   3.640 -0.0531 -0.4613 -0.2533
   90DMSO    C2 1206   4.151   2.279   3.636 -0.0767  0.4495 -0.7390
   90DMSO    H4 1207   4.221   2.219   3.576 -0.3964  0.5125 -1.1832
   90DMSO    H5 1208   4.145   2.241   3.738  2.1567  3.0028  0.4769
   90DMSO    H6 1209   4.051   2.292   3.595 -0.8402 -2.2231  0.0924
   90DMSO    O1 1210   4.111   2.531   3.688  0.1716 -0.7552  0.0086
   91DMSO    C1 1211   3.846   4.289   4.490  0.2715  0.6655  0.3403
   91DMSO    H1 1212   3.810   4.339   4.580  0.2881  1.3880 -0.0509
   91DMSO    H2 1213   3.929   4.348   4.451  0.1759  1.5541  1.4275
   91DMSO    H3 1214   3.768   4.274   4.415 -0.3920  2.0459  0.7157
   91DMSO    S1 1215   3.926   4.135   4.537  0.5043  0.0229  0.1416
   91DMSO    C2 1216   4.090   4.197   4.578  0.3251 -0.0182 -0.0472
   91DMSO    H4 1217   4.151   4.108   4.594  1.7003  0.9143  0.1229
   91DMSO    H5 1218   4.136   4.250   4.494  0.4381  1.4760  0.9140
   91DMSO    H6 1219   4.081   4.261   4.667 -0.0119  0.0874 -0.1570
   91DMSO    O1 1220   3.929   4.060   4.409 -0.3520  0.0860  0.0938
   92DMSO    C1 1221   4.384   3.085   5.994  0.0324  0.0544 -0.0794
   92DMSO    H1 1222   4.324   3.134   6.071 -1.2914 -0.2550 -0.8841
   92DMSO    H2 1223   4.421   3.160   5.923 -0.2356 -1.1378 -1.5401
   92DMSO    H3 1224   4.320   3.024   5.930 -0.4733  0.6666 -0.1623
   92DMSO    S1 1225   4.516   2.987   6.058  0.0345  0.3856 -0.0824
   92DMSO    C2 1226   4.413   2.915   6.183  0.5240  0.1976  0.3962
   92DMSO    H4 1227   4.316   2.870   6.158  1.2782 -0.8696 -0.7614
   92DMSO    H5 1228   4.466   2.848   6.252 -2.3764 -0.8402  1.7716
   92DMSO    H6 1229   4.390   3.002   6.245  1.5790  0.3366  0.6150
   92DMSO    O1 1230   4.605   3.067   6.153 -0.5057 -0.1129  0.4419
   93DMSO    C1 1231   5.095   1.565   3.633  0.6620 -0.0345  0.2774
   93DMSO    H1 1232   5.128   1.493   3.709  0.0014 -0.4880  0.1437
   93DMSO    H2 1233   5.063   1.516   3.540  1.3141  0.5301 -0.2597
   93DMSO    H3 1234   5.171   1.641   3.614 -0.3264  0.3402 -2.8250
   93DMSO    S1 1235   4.955   1.650   3.703 -0.1195  0.0705 -0.1099
   93DMSO    C2 1236   4.832   1.555   3.611  0.2170 -0.4743 -0.4581
   93DMSO    H4 1237   4.844   1.557   3.503 -0.1743 -2.5396 -0.5877
   93DMSO    H5 1238   4.843   1.454   3.653 -1.6488 -0.8014 -0.6503
   93DMSO    H6 1239   4.739   1.608   3.633 -0.7373 -2.5569  0.9512
   93DMSO    O1 1240   4.948   1.777   3.628  0.2910 -0.2740  0.0535
   94DMSO    C1 1241   5.042   1.205   3.550  0.4962 -0.3154  0.3485
   94DMSO    H1 1242   5.046   1.115   3.488  0.3161  0.3365 -0.6288
   94DMSO    H2 1243   4.949   1.255   3.523  0.0840 -1.1798  0.1230
   94DMSO    H3 1244   5.130   1.269   3.537  2.0695 -2.2887  0.7261
   94DMSO    S1 1245   5.020   1.156   3.719 -0.2338 -0.2213 -0.1459
   94DMSO    C2 1246   4.872   1.062   3.705  0.5510  0.1167 -0.0098
   94DMSO    H4 1247   4.904   0.965   3.667  1.8410 -0.1042  1.5484
   94DMSO    H5 1248   4.828   1.045   3.804  0.8541  0.4043  0.1754
   94DMSO    H6 1249   4.808   1.117   3.635  2.7298  1.7691 -0.8087
   94DMSO    O1 1250   4.967   1.275   3.786 -0.9489 -0.7150  0.2897
   95DMSO    C1 1251   4.058   1.963   3.128  0.2996 -0.0851 -0.0097
   95DMSO    H1 1252   4.032   1.907   3.038 -1.8096 -0.2243  0.6272
   95DMSO    H2 1253   4.001   1.931   3.216 -0.9327 -0.2415 -0.8573
   95DMSO    H3 1254   4.031   2.067   3.108  1.5690  0.5385  1.2417
   95DMSO    S1 1255   4.237   1.954   3.153  0.0842 -0.0183  0.2885
   95DMSO    C2 1256   4.232   1.786   3.214 -0.2966  0.9558  0.5121
   95DMSO    H4 1257   4.174   1.786   3.306  0.3843  0.2704  0.9519
   95DMSO    H5 1258   4.185   1.720   3.141  0.5213  0.0483  0.7799
   95DMSO    H6 1259   4.333   1.744   3.222 -1.2460 -1.4222  0.7407
   95DMSO    O1 1260   4.248   2.027   3.282 -0.0443  0.0961 -0.0458
   96DMSO    C1 1261   1.337   2.371   3.725  0.6921 -0.6405 -0.4517
   96DMSO    H1 1262   1.247   2.322   3.763 -0.7691  2.7860  0.8168
   96DMSO    H2 1263   1.420   2.299   3.721  0.8489 -0.5552  0.8874
   96DMSO    H3 1264   1.364   2.467   3.770 -1.5286 -0.9687  1.7785
   96DMSO    S1 1265   1.273   2.415   3.562 -0.1883  0.2231  0.2641
   96DMSO    C2 1266   1.254   2.251   3.487  0.6577 -0.1978  1.2096
   96DMSO    H4 1267   1.352   2.210   3.461  0.8736  0.4054  1.0523
   96DMSO    H5 1268   1.218   2.185   3.566 -0.4343 -0.7563  0.2770
   96DMSO    H6 1269   1.198   2.257   3.393  2.9603 -2.0586 -0.3898
   96DMSO    O1 1270   1.394   2.446   3.482  0.0906 -0.0089  0.1294
   97DMSO    C1 1271   2.910   2.096   4.745 -0.3285 -0.4333  0.5266
   97DMSO    H1 1272   2.904   2.075   4.638 -0.4457  0.1872  0.4063
   97DMSO    H2 1273   3.009   2.109   4.788 -0.5765 -0.0319  0.9854
   97DMSO    H3 1274   2.855   2.015   4.794  0.4648 -0.3122  1.6469
   97DMSO    S1 1275   2.825   2.247   4.790  0.1901  0.1293 -0.3362
   97DMSO    C2 1276   2.678   2.196   4.714  0.2173  0.2601 -0.4892
   97DMSO    H4 1277   2.634   2.111   4.766 -1.2372 -0.2240 -2.3821
   97DMSO    H5 1278   2.616   2.286   4.716  0.4318  0.3904  0.9103
   97DMSO    H6 1279   2.683   2.151   4.614  1.2056 -2.8142  0.8348
   97DMSO    O1 1280   2.874   2.336   4.676  0.4094  0.2295  0.2195
   98DMSO    C1 1281   0.862   1.911   2.723  0.1284 -1.0961  0.3718
   98DMSO    H1 1282   0.892   1.811   2.755  1.3543 -1.1413 -0.8281
   98DMSO    H2 1283   0.844   1.975   2.810 -2.2282 -1.5809  0.3092
   98DMSO    H3 1284   0.761   1.911   2.681  0.1114  0.7623  0.3151
   98DMSO    S1 1285   0.976   1.971   2.606 -0.0441  0.1012 -0.4631
   98DMSO    C2 1286   0.957   1.834   2.490 -0.4199 -0.3276 -0.2136
   98DMSO    H4 1287   0.861   1.845   2.440  0.0108  0.9671 -0.8202
   98DMSO    H5 1288   1.046   1.834   2.426 -0.0177  0.2692  0.3321
   98DMSO    H6 1289   0.963   1.738   2.541 -2.4800  0.1455  1.0341
   98DMSO    O1 1290   1.096   1.941   2.688 -0.0296  0.4147 -0.2551
   99DMSO    C1 1291   1.059   2.141   4.488  0.7845 -0.3899  0.6568
   99DMSO    H1 1292   1.026   2.244   4.508 -0.7052 -0.5971 -0.5125
   99DMSO    H2 1293   1.056   2.114   4.382  0.9034 -0.5947  0.7058
   99DMSO    H3 1294   1.003   2.066   4.543 -0.3730  1.6261  2.3821
   99DMSO    S1 1295   1.226   2.124   4.551  0.3826 -0.3466  0.2349
   99DMSO    C2 1296   1.192   2.186   4.715  0.1527 -0.1516 -0.6223
   99DMSO    H4 1297   1.128   2.112   4.763  0.1034  0.7681  0.7828
   99DMSO    H5 1298   1.292   2.192   4.757 -1.0741 -0.5315  2.5812
   99DMSO    H6 1299   1.134   2.279   4.705  0.0027 -0.4651 -3.7793
   99DMSO    O1 1300   1.296   2.240   4.481 -0.0218 -0.0930  0.5457
  100DMSO    C1 1301   3.547   1.313   1.001 -0.1849  0.1627 -0.0462
  100DMSO    H1 1302   3.640   1.275   0.957 -0.3306 -1.0528  0.6493
  100DMSO    H2 1303   3.581   1.376   1.084 -0.4785  0.2247  0.0268
  100DMSO    H3 1304   3.498   1.224   1.039  2.5899 -0.4883  2.4137
  100DMSO    S1 1305   3.435   1.408   0.900  0.0044  0.1916  0.0050
  100DMSO    C2 1306   3.396   1.265   0.800  0.3276  0.5070 -1.4779
  100DMSO    H4 1307   3.491   1.227   0.762  0.3431 -0.7861 -0.2182
  100DMSO    H5 1308   3.350   1.190   0.865  0.0479  2.5712  0.8799
  100DMSO    H6 1309   3.322   1.290   0.724 -3.4931 -1.8258  1.1339
  100DMSO    O1 1310   3.509   1.496   0.800  0.8204 -0.3043 -0.4646
  101DMSO    C1 1311   0.803   3.175   1.643  0.4911  0.0926 -0.2894
  101DMSO    H1 1312   0.890   3.224   1.687  0.7710 -1.8517  1.4784
  101DMSO    H2 1313   0.802   3.076   1.689 -1.4371 -0.4198 -1.2904
  101DMSO    H3 1314   0.818   3.157   1.536  1.5605  3.4417 -0.8020
  101DMSO    S1 1315   0.652   3.264   1.693  0.1810 -0.2484  0.2256
  101DMSO    C2 1316   0.545   3.125   1.664 -0.3456  1.1004 -0.4192
  101DMSO    H4 1317   0.574   3.035   1.719 -2.4297  1.3506  1.2189
  101DMSO    H5 1318   0.442   3.153   1.687 -0.7774 -0.6454 -0.0523
  101DMSO    H6 1319   0.553   3.116   1.556 -2.2956 -0.1211 -0.5102
  101DMSO    O1 1320   0.638   3.365   1.584 -0.7564 -0.4009  0.2367
  102DMSO    C1 1321   0.752   2.159   4.742  0.0936 -0.0271  0.6061
  102DMSO    H1 1322   0.706   2.210   4.827  0.6560  4.2777 -1.4322
  102DMSO    H2 1323   0.833   2.096   4.780 -1.5226 -1.3390  2.0479
  102DMSO    H3 1324   0.793   2.224   4.665  0.1081  0.7574  1.2633
  102DMSO    S1 1325   0.612   2.073   4.680  0.1948  0.5809 -0.3967
  102DMSO    C2 1326   0.606   1.945   4.803  0.0613 -0.2671  0.1108
  102DMSO    H4 1327   0.544   1.865   4.762 -0.6520  0.6262 -0.5996
  102DMSO    H5 1328   0.711   1.917   4.817 -0.4958 -2.1780  0.7959
  102DMSO    H6 1329   0.567   1.990   4.895 -2.9410  0.8815 -1.5769
  102DMSO    O1 1330   0.645   2.010   4.548 -0.3188  0.2605  0.1665
  103DMSO    C1 1331   1.721   2.388   2.491 -1.0906  0.7317 -0.0815
  103DMSO    H1 1332   1.700   2.493   2.516  0.3274  1.0162 -0.0156
  103DMSO    H2 1333   1.717   2.389   2.382  0.7461  0.9399 -0.1787
  103DMSO    H3 1334   1.644   2.334   2.547 -0.2218 -1.8403 -1.2439
  103DMSO    S1 1335   1.887   2.355   2.551 -0.0235  0.1013 -0.1743
  103DMSO    C2 1336   1.923   2.210   2.454  0.0106  0.5911  0.7967
  103DMSO    H4 1337   1.923   2.233   2.347 -4.3612 -0.0826  0.4795
  103DMSO    H5 1338   2.023   2.172   2.476 -0.1335  0.9503  2.1045
  103DMSO    H6 1339   1.849   2.133   2.476 -1.0643  1.9516  2.0999
  103DMSO    O1 1340   1.854   2.306   2.688 -0.6777  0.1351  0.2277
  104DMSO    C1 1341   1.396   0.068   2.787  0.4822 -0.1245  0.5971
  104DMSO    H1 1342   1.294   0.042   2.757 -0.1760  2.8140 -0.0005
  104DMSO    H2 1343   1.468  -0.015   2.783 -0.3446 -0.8219 -0.3234
  104DMSO    H3 1344   1.394   0.120   2.883 -0.5401  0.7481  0.1202
  104DMSO    S1 1345   1.461   0.183   2.661  0.0528  0.3070 -0.1701
  104DMSO    C2 1346   1.611   0.223   2.754 -0.4215 -0.5366 -0.0626
  104DMSO    H4 1347   1.677   0.286   2.694 -1.1837 -0.1425 -0.5054
  104DMSO    H5 1348   1.575   0.269   2.847 -1.8463 -2.0613  0.1867
  104DMSO    H6 1349   1.669   0.134   2.779  0.6444  0.4381  1.0687
  104DMSO    O1 1350   1.376   0.303   2.675  0.0628  0.1017 -0.4210
  105DMSO    C1 1351   4.214   5.688   6.162 -0.1484 -0.1504 -0.3150
  105DMSO    H1 1352   4.191   5.730   6.064 -1.7001 -0.0699  0.0669
  105DMSO    H2 1353   4.321   5.672   6.183 -0.2674 -0.8192 -0.1881
  105DMSO    H3 1354   4.171   5.588   6.167  1.1951 -0.8894 -2.4043
  105DMSO    S1 1355   4.151   5.788   6.286 -0.0409 -0.1775  0.1551
  105DMSO    C2 1356   4.262   5.927   6.247  0.2791  0.3513 -0.8569
  105DMSO    H4 1357   4.269   5.985   6.340  2.3384 -0.2449 -0.5991
  105DMSO    H5 1358   4.363   5.895   6.224  0.8732  1.5479 -0.0423
  105DMSO    H6 1359   4.212   5.986   6.170 -1.8899 -0.2304  0.0220
  105DMSO    O1 1360   4.210   5.750   6.419  0.5755  0.0937 -0.0347
  106DMSO    C1 1361   4.528   3.586   1.910 -0.2266  0.4729 -0.8941
  106DMSO    H1 1362   4.467   3.620   1.826 -2.0161  0.0465  0.1718
  106DMSO    H2 1363   4.527   3.644   2.003  0.3634  2.1941 -1.9122
  106DMSO    H3 1364   4.636   3.593   1.893  0.1370 -1.3686  0.2641
  106DMSO    S1 1365   4.507   3.412   1.935 -0.3684  0.1241 -0.0552
  106DMSO    C2 1366   4.598   3.364   1.784  0.3695 -0.0650  0.3766
  106DMSO    H4 1367   4.622   3.257   1.785  0.3195 -0.0819  0.0100
  106DMSO    H5 1368   4.533   3.389   1.700  1.5978 -1.5800 -1.0949
  106DMSO    H6 1369   4.691   3.421   1.779 -1.3237  2.8094 -0.2105
  106DMSO    O1 1370   4.368   3.385   1.893  0.0497  0.0642 -0.0100
  107DMSO    C1 1371   1.737   3.846   1.505 -0.1155  0.0619 -0.4288
  107DMSO    H1 1372   1.678   3.890   1.585 -0.7126  0.7890 -1.2510
  107DMSO    H2 1373   1.768   3.923   1.434 -1.2405  1.1038  0.1913
  107DMSO    H3 1374   1.692   3.762   1.450  2.0954 -0.0856 -2.1781
  107DMSO    S1 1375   1.890   3.772   1.566 -0.3166  0.1331 -0.3959
  107DMSO    C2 1376   1.916   3.674   1.418  0.5027  0.1834 -0.2112
  107DMSO    H4 1377   1.934   3.746   1.338 -1.2513  2.3397  1.1894
  107DMSO    H5 1378   2.008   3.616   1.423  1.1916  1.3194  2.5056
  107DMSO    H6 1379   1.829   3.611   1.397  1.3014 -1.1148  0.2673
  107DMSO    O1 1380   1.841   3.678   1.670  0.0150  0.2374  0.3318
  108DMSO    C1 1381   1.747   4.014   4.863  1.2367 -0.4082  0.4774
  108DMSO    H1 1382   1.742   4.048   4.967  0.7935 -0.8943  0.6182
  108DMSO    H2 1383   1.843   3.963   4.861  1.4009 -0.0869 -0.3598
  108DMSO    H3 1384   1.744   4.097   4.791 -0.7127 -0.6177  0.2688
  108DMSO    S1 1385   1.619   3.904   4.809 -0.2506  0.2113  0.1364
  108DMSO    C2 1386   1.714   3.756   4.866 -0.2142 -0.7463  0.7151
  108DMSO    H4 1387   1.750   3.771   4.968  3.4639  1.2313 -0.6547
  108DMSO    H5 1388   1.661   3.664   4.843 -0.4901 -0.7727  1.4297
  108DMSO    H6 1389   1.804   3.766   4.805 -1.6692  2.9637 -1.1451
  108DMSO    O1 1390   1.621   3.909   4.660  0.2827 -0.5251 -0.0202
  109DMSO    C1 1391   3.706   2.880   0.509 -0.3612 -0.4158  0.2223
  109DMSO    H1 1392   3.792   2.845   0.568 -0.4113  0.7151  1.0036
  109DMSO    H2 1393   3.723   2.967   0.445 -1.3413 -1.4535 -1.5055
  109DMSO    H3 1394   3.623   2.908   0.574 -0.5324  0.4836 -0.3674
  109DMSO    S1 1395   3.668   2.742   0.401 -0.0916 -0.0740  0.2308
  109DMSO    C2 1396   3.662   2.603   0.513  0.2005 -0.6287  0.1095
  109DMSO    H4 1397   3.562   2.608   0.557 -1.2351  3.9293 -2.9472
  109DMSO    H5 1398   3.670   2.512   0.453  1.5346 -0.6915  0.3561
  109DMSO    H6 1399   3.750   2.621   0.576  0.3863  1.1416 -0.6169
  109DMSO    O1 1400   3.803   2.717   0.346 -0.1187  0.0163  0.0016
  110DMSO    C1 1401   2.534   0.858   1.127 -0.0113 -0.0837  0.6159
  110DMSO    H1 1402   2.550   0.817   1.227  2.6093 -0.7032  0.0272
  110DMSO    H2 1403   2.619   0.839   1.062 -0.3727  0.8666 -0.1530
  110DMSO    H3 1404   2.535   0.967   1.127 -2.0558 -0.0076  1.2512
  110DMSO    S1 1405   2.383   0.812   1.040 -0.1170 -0.3479  0.1725
  110DMSO    C2 1406   2.411   0.936   0.905  0.0404  0.2499 -0.1268
  110DMSO    H4 1407   2.513   0.920   0.868 -0.0384  1.1132 -0.7595
  110DMSO    H5 1408   2.340   0.923   0.823 -0.5607  0.5936  0.3373
  110DMSO    H6 1409   2.405   1.038   0.944  1.9781  0.9351 -1.4385
  110DMSO    O1 1410   2.266   0.871   1.112 -0.1382 -0.9693  0.7928
  111DMSO    C1 1411   0.360   2.440   0.347 -0.7577 -0.5565 -0.3096
  111DMSO    H1 1412   0.260   2.466   0.384  0.0516  1.8456  0.3685
  111DMSO    H2 1413   0.426   2.507   0.403 -0.5924 -0.3311 -0.7723
  111DMSO    H3 1414   0.368   2.453   0.239 -1.0726 -2.2534 -0.5691
  111DMSO    S1 1415   0.392   2.267   0.373  0.0245 -0.0025  0.0777
  111DMSO    C2 1416   0.527   2.249   0.262 -0.0448  0.2596 -0.4119
  111DMSO    H4 1417   0.502   2.297   0.167  0.0426  1.0789 -0.0294
  111DMSO    H5 1418   0.603   2.310   0.311  0.9283 -0.0132 -1.5380
  111DMSO    H6 1419   0.564   2.147   0.246 -0.9149 -0.2195  0.5632
  111DMSO    O1 1420   0.278   2.197   0.312 -0.1344  0.0969  0.6598
  112DMSO    C1 1421   1.094   3.038   0.065  0.5689  0.0743  0.2352
  112DMSO    H1 1422   1.110   3.122   0.133  0.0848  0.2660  0.1221
  112DMSO    H2 1423   1.188   3.017   0.014  1.1300  2.1372  0.3472
  112DMSO    H3 1424   1.024   3.075  -0.011  1.0615  1.0776  0.2586
  112DMSO    S1 1425   1.026   2.892   0.132 -0.1796 -0.1344 -0.3295
  112DMSO    C2 1426   1.007   2.794  -0.026  0.5331 -0.3247  0.2057
  112DMSO    H4 1427   0.935   2.714  -0.008 -0.4085  0.2224 -0.9864
  112DMSO    H5 1428   0.957   2.850  -0.106 -1.6059 -1.3768  0.7412
  112DMSO    H6 1429   1.100   2.751  -0.064  0.9178  1.7791 -1.4700
  112DMSO    O1 1430   0.887   2.936   0.163  0.8352  0.0210 -0.0933
  113DMSO    C1 1431   5.003   4.000   0.590 -0.0790 -0.1351  0.3836
  113DMSO    H1 1432   4.895   4.014   0.594 -0.0897  0.4349 -0.9829
  113DMSO    H2 1433   5.032   3.930   0.511  1.1880 -0.3758  1.0438
  113DMSO    H3 1434   5.039   3.968   0.688  0.0273 -3.1658 -0.5391
  113DMSO    S1 1435   5.075   4.159   0.543 -0.0595  0.2174  0.1814
  113DMSO    C2 1436   5.044   4.236   0.707 -0.4052  0.3855 -0.2113
  113DMSO    H4 1437   5.110   4.202   0.787  0.6877 -1.3404 -1.7648
  113DMSO    H5 1438   5.032   4.343   0.685  1.2760  0.3719 -1.4047
  113DMSO    H6 1439   4.947   4.197   0.738 -0.0572  1.1464  1.9976
  113DMSO    O1 1440   4.968   4.227   0.465 -0.2667  0.6674 -0.4509
  114DMSO    C1 1441   2.687   3.825   1.963 -0.2162  0.9514  0.4584
  114DMSO    H1 1442   2.709   3.857   2.065 -0.8565  1.0149  0.5782
  114DMSO    H2 1443   2.749   3.888   1.899  0.8623 -0.1418  0.3716
  114DMSO    H3 1444   2.581   3.828   1.938 -0.1115 -0.4868 -0.2880
  114DMSO    S1 1445   2.752   3.656   1.946  0.1143  0.1907  0.0216
  114DMSO    C2 1446   2.645   3.620   1.800  0.8667 -0.0968 -0.5196
  114DMSO    H4 1447   2.658   3.685   1.713 -0.0909 -1.3662 -1.6517
  114DMSO    H5 1448   2.670   3.516   1.775  3.4736  0.0115  1.1844
  114DMSO    H6 1449   2.540   3.632   1.824  0.9469  2.7719 -1.2787
  114DMSO    O1 1450   2.696   3.586   2.061 -0.0070  0.2977 -0.2181
  115DMSO    C1 1451   3.264   4.177   3.962  0.3437 -0.1838 -0.6001
  115DMSO    H1 1452   3.225   4.169   4.064 -1.0521 -0.6247 -1.1485
  115DMSO    H2 1453   3.252   4.280   3.928 -1.2065 -0.1853 -0.1631
  115DMSO    H3 1454   3.207   4.104   3.904  2.2232 -1.1794 -1.2682
  115DMSO    S1 1455   3.441   4.147   3.937  0.0270  0.3720  0.3708
  115DMSO    C2 1456   3.423   4.134   3.760  0.0589  0.7566  0.4572
  115DMSO    H4 1457   3.377   4.227   3.725 -2.7746  0.3073  2.5728
  115DMSO    H5 1458   3.519   4.105   3.717  0.5775  0.0832  2.0196
  115DMSO    H6 1459   3.353   4.052   3.744  1.3147 -0.6319  1.7529
  115DMSO    O1 1460   3.460   4.003   3.985  0.2135  0.0684 -0.3338
  116DMSO    C1 1461   1.349   1.316   0.931 -0.0169 -0.2454  0.4390
  116DMSO    H1 1462   1.376   1.411   0.976 -3.1973  0.8130  0.3521
  116DMSO    H2 1463   1.421   1.272   0.862 -0.6848 -0.1044 -0.3691
  116DMSO    H3 1464   1.254   1.318   0.877  1.2330  0.5892 -1.8404
  116DMSO    S1 1465   1.336   1.202   1.066  0.1895  0.0388 -0.2024
  116DMSO    C2 1466   1.502   1.131   1.052  0.1222 -0.5023  0.1233
  116DMSO    H4 1467   1.523   1.114   0.946 -1.0091 -0.4872 -0.1097
  116DMSO    H5 1468   1.573   1.208   1.083 -1.2217  1.4636 -1.4506
  116DMSO    H6 1469   1.507   1.042   1.117  0.7209 -0.8280 -0.3592
  116DMSO    O1 1470   1.254   1.094   0.997 -0.6789 -0.0732  0.1766
  117DMSO    C1 1471   1.071   3.948   1.034 -0.6280  0.1612  0.3499
  117DMSO    H1 1472   1.028   3.895   0.949  1.4532  1.6931 -1.7873
  117DMSO    H2 1473   0.992   3.996   1.091  0.4451  0.0187  2.0595
  117DMSO    H3 1474   1.153   4.014   1.004  1.0979 -1.9614  0.0929
  117DMSO    S1 1475   1.130   3.823   1.154 -0.1703  0.2822  0.3180
  117DMSO    C2 1476   0.966   3.760   1.210  0.0961  0.4805 -0.8403
  117DMSO    H4 1477   0.973   3.656   1.243  1.3261  0.3685 -1.3785
  117DMSO    H5 1478   0.932   3.814   1.298 -3.1602 -0.6743 -1.2587
  117DMSO    H6 1479   0.894   3.755   1.127  1.1136 -2.4547 -1.6975
  117DMSO    O1 1480   1.173   3.902   1.270  0.3051 -0.3786  0.2401
  118DMSO    C1 1481   2.312   4.857   4.233 -0.3962 -0.0647  0.3910
  118DMSO    H1 1482   2.401   4.828   4.178 -1.8376  0.1962 -2.2374
  118DMSO    H2 1483   2.219   4.851   4.176  0.7072  1.7979 -1.7391
  118DMSO    H3 1484   2.323   4.964   4.250 -0.9283  0.0233  0.2013
  118DMSO    S1 1485   2.300   4.754   4.375 -0.0257 -0.2880  0.0085
  118DMSO    C2 1486   2.463   4.786   4.445  0.5139  0.2860 -0.2698
  118DMSO    H4 1487   2.469   4.715   4.528 -0.1604  0.7198  0.1545
  118DMSO    H5 1488   2.535   4.750   4.371  1.4529 -1.0849  1.2453
  118DMSO    H6 1489   2.477   4.888   4.482  1.1675  0.0957  0.0127
  118DMSO    O1 1490   2.305   4.622   4.316 -0.3662  0.2122  0.0270
  119DMSO    C1 1491   2.921   1.470   2.815 -0.1342 -0.5038 -0.7963
  119DMSO    H1 1492   2.931   1.576   2.794  0.0335 -0.7003 -1.7824
  119DMSO    H2 1493   2.983   1.445   2.902 -2.2458  2.4916  1.7853
  119DMSO    H3 1494   2.945   1.412   2.726 -0.2890  0.0175 -1.1825
  119DMSO    S1 1495   2.753   1.436   2.865  0.2753 -0.2904  0.2370
  119DMSO    C2 1496   2.692   1.521   2.726  0.6093  0.5490 -0.8869
  119DMSO    H4 1497   2.728   1.624   2.721 -2.7519  1.8296 -0.6028
  119DMSO    H5 1498   2.717   1.468   2.634 -1.1300  0.8379 -1.5590
  119DMSO    H6 1499   2.584   1.519   2.736  0.5068  0.4287 -1.9641
  119DMSO    O1 1500   2.726   1.524   2.979 -0.1869 -0.0228  0.1941
  120DMSO    C1 1501   3.869   2.662   3.506 -0.2111  0.6130  0.7143
  120DMSO    H1 1502   3.927   2.742   3.553  0.5247  0.5481 -0.0702
  120DMSO    H2 1503   3.879   2.574   3.570 -1.5541  1.1453  1.7249
  120DMSO    H3 1504   3.909   2.644   3.406 -3.4647  1.6362 -0.9175
  120DMSO    S1 1505   3.699   2.720   3.500  0.3972  0.3354 -0.5327
  120DMSO    C2 1506   3.689   2.804   3.341 -1.1738 -0.5144  0.0061
  120DMSO    H4 1507   3.586   2.842   3.335 -1.0856 -0.3082 -0.2081
  120DMSO    H5 1508   3.769   2.878   3.333 -0.7820 -1.1149 -2.0662
  120DMSO    H6 1509   3.696   2.734   3.257 -1.2407 -0.4868 -0.0228
  120DMSO    O1 1510   3.692   2.838   3.600 -0.2908 -0.0076  0.0086
  121DMSO    C1 1511   1.397   1.848   0.684 -0.5385  0.1710  0.3630
  121DMSO    H1 1512   1.391   1.900   0.588 -0.3064 -0.7714 -0.1781
  121DMSO    H2 1513   1.398   1.926   0.760 -0.8772  1.6874 -1.1488
  121DMSO    H3 1514   1.486   1.784   0.692  2.0710  3.5494  0.7104
  121DMSO    S1 1515   1.241   1.751   0.696  0.3511 -0.3439  0.0318
  121DMSO    C2 1516   1.278   1.676   0.854  0.0448 -0.0097 -0.7309
  121DMSO    H4 1517   1.199   1.612   0.894  1.2374 -1.2804 -0.3066
  121DMSO    H5 1518   1.376   1.627   0.847  1.0372  1.6740  0.6781
  121DMSO    H6 1519   1.291   1.758   0.925  0.0527  0.0689 -0.8232
  121DMSO    O1 1520   1.256   1.635   0.607 -0.4907  0.0709  0.0965
  122DMSO    C1 1521   4.810   2.122   5.083  0.7712 -0.4421  0.4234
  122DMSO    H1 1522   4.720   2.176   5.052 -0.1309 -2.1920 -0.1836
  122DMSO    H2 1523   4.896   2.185   5.104  2.8928 -1.5932 -3.5945
  122DMSO    H3 1524   4.841   2.071   4.991  1.3554 -2.4098  1.6494
  122DMSO    S1 1525   4.769   2.010   5.222  0.1811 -0.2383  0.1335
  122DMSO    C2 1526   4.773   1.861   5.128 -0.7547 -0.5060 -0.3819
  122DMSO    H4 1527   4.877   1.846   5.097 -0.4107 -0.2066  0.6056
  122DMSO    H5 1528   4.731   1.780   5.188 -1.2361 -0.2673 -0.3950
  122DMSO    H6 1529   4.706   1.880   5.043 -2.9217 -1.0822  1.1036
  122DMSO    O1 1530   4.619   2.021   5.243 -0.3092  0.5902  0.0663
  123DMSO    C1 1531   3.486   4.097   3.418  1.1814 -0.1256  0.4533
  123DMSO    H1 1532   3.492   4.105   3.309 -2.1240 -2.1256 -0.0238
  123DMSO    H2 1533   3.443   4.178   3.476 -1.0636 -2.9983  3.1630
  123DMSO    H3 1534   3.591   4.082   3.443  1.9370  0.5399 -2.0540
  123DMSO    S1 1535   3.409   3.943   3.443  0.4948  0.0088  0.1183
  123DMSO    C2 1536   3.318   3.952   3.290 -0.3988  0.1372  0.8756
  123DMSO    H4 1537   3.227   3.898   3.318 -0.4658  0.2544  0.8855
  123DMSO    H5 1538   3.282   4.051   3.259 -0.6834 -0.5305 -1.1429
  123DMSO    H6 1539   3.364   3.901   3.205 -1.8142  1.0083 -0.4772
  123DMSO    O1 1540   3.298   3.974   3.539  0.0904 -0.1429  0.1388
  124DMSO    C1 1541   0.420   0.504   2.941  0.0424 -0.4328 -0.1922
  124DMSO    H1 1542   0.523   0.469   2.954  0.9825  1.9065 -0.7939
  124DMSO    H2 1543   0.350   0.459   3.012  0.5882  0.0017  0.6422
  124DMSO    H3 1544   0.382   0.496   2.839 -1.0762  0.9953  0.0751
  124DMSO    S1 1545   0.415   0.678   2.966 -0.1026 -0.1803 -0.5108
  124DMSO    C2 1546   0.527   0.686   3.107 -0.0974  0.3618  0.4326
  124DMSO    H4 1547   0.483   0.621   3.183 -0.0053 -0.4092 -0.1637
  124DMSO    H5 1548   0.625   0.650   3.074 -1.1855 -0.3821 -2.2541
  124DMSO    H6 1549   0.548   0.787   3.145  1.8661  0.8791 -1.8131
  124DMSO    O1 1550   0.282   0.710   3.022 -0.5963  0.8418  0.1839
  125DMSO    C1 1551   3.771   1.113   2.792 -0.3499 -0.5490  0.1500
  125DMSO    H1 1552   3.769   1.007   2.766 -0.2801 -0.6375  0.4957
  125DMSO    H2 1553   3.722   1.172   2.715 -1.3401 -1.1807  0.2853
  125DMSO    H3 1554   3.873   1.144   2.819 -1.0358  1.0168  1.0242
  125DMSO    S1 1555   3.666   1.133   2.930  0.0772 -0.1978  0.1603
  125DMSO    C2 1556   3.537   1.036   2.855  0.1003 -0.6417 -0.1465
  125DMSO    H4 1557   3.506   1.086   2.763 -0.9588 -0.3025  0.3735
  125DMSO    H5 1558   3.568   0.931   2.848 -0.8914 -0.8509 -1.9434
  125DMSO    H6 1559   3.453   1.046   2.924 -0.3126 -2.7462 -0.2733
  125DMSO    O1 1560   3.614   1.275   2.931  0.5969 -0.4365 -0.1435
  126DMSO    C1 1561   3.800   4.524   0.650  0.3604 -0.2638  0.0351
  126DMSO    H1 1562   3.714   4.566   0.597  1.0881  0.8731 -0.2875
  126DMSO    H2 1563   3.784   4.514   0.758 -1.0483 -1.3927 -0.2620
  126DMSO    H3 1564   3.889   4.581   0.622  0.6658 -0.5792  0.3516
  126DMSO    S1 1565   3.852   4.363   0.592  0.3822 -0.2502  0.3990
  126DMSO    C2 1566   3.700   4.270   0.629 -0.1672 -0.6399 -0.3727
  126DMSO    H4 1567   3.657   4.308   0.722  0.0588 -1.4788  0.0764
  126DMSO    H5 1568   3.629   4.285   0.547  2.7961 -0.6124 -3.1391
  126DMSO    H6 1569   3.732   4.166   0.635  1.1980 -0.3869 -2.2775
  126DMSO    O1 1570   3.963   4.313   0.684  0.5718 -0.4678 -0.0089
  127DMSO    C1 1571   1.425   0.111   1.590  0.0059 -0.5340 -0.5793
  127DMSO    H1 1572   1.320   0.129   1.566 -0.4422  1.4503  2.3351
  127DMSO    H2 1573   1.434   0.104   1.699 -2.1048  0.3308 -0.3256
  127DMSO    H3 1574   1.484   0.194   1.550  0.4164 -1.4866 -2.0499
  127DMSO    S1 1575   1.479  -0.035   1.508 -0.0520  0.0126  0.0402
  127DMSO    C2 1576   1.410   0.008   1.345 -0.1946 -0.7029 -0.3692
  127DMSO    H4 1577   1.301  -0.003   1.358 -0.3967  1.9513  0.9941
  127DMSO    H5 1578   1.442   0.111   1.324 -0.6124 -0.4349  0.2593
  127DMSO    H6 1579   1.454  -0.067   1.280  1.3251 -0.5005  0.3935
  127DMSO    O1 1580   1.384  -0.141   1.562 -0.0546  0.6709 -0.0266
  128DMSO    C1 1581   3.250   3.066   1.258  0.6863 -0.2766 -0.4082
  128DMSO    H1 1582   3.184   3.130   1.316  2.2193  1.7001 -0.7546
  128DMSO    H2 1583   3.292   3.133   1.183  0.6615  1.3854  1.0173
  128DMSO    H3 1584   3.195   2.978   1.224  2.4401 -1.5286 -0.1596
  128DMSO    S1 1585   3.365   3.023   1.391 -0.2371  0.0811 -0.1550
  128DMSO    C2 1586   3.454   2.912   1.286 -0.1454 -0.2213 -0.8797
  128DMSO    H4 1587   3.547   2.902   1.341 -0.8326  0.2569  0.4005
  128DMSO    H5 1588   3.395   2.822   1.306 -0.3323  0.4255  1.8679
  128DMSO    H6 1589   3.459   2.945   1.181  1.0537  3.5845  0.2157
  128DMSO    O1 1590   3.274   2.949   1.490  0.3033 -0.1694  0.0531
  129DMSO    C1 1591   3.223   1.025   1.724 -0.1559  0.2277  0.4531
  129DMSO    H1 1592   3.191   1.053   1.825  2.4058  2.4765  0.7514
  129DMSO    H2 1593   3.313   1.079   1.695 -0.6739 -0.5292 -3.1040
  129DMSO    H3 1594   3.145   1.051   1.652 -0.1284 -2.0704 -0.4954
  129DMSO    S1 1595   3.248   0.848   1.720 -0.0629 -0.1399 -0.1512
  129DMSO    C2 1596   3.239   0.837   1.542 -0.0217 -0.3103  0.0175
  129DMSO    H4 1597   3.242   0.734   1.506  1.1414 -0.2301 -0.1602
  129DMSO    H5 1598   3.148   0.882   1.503  0.9142  0.2617 -1.5930
  129DMSO    H6 1599   3.323   0.892   1.501 -0.8600  1.6488  0.8111
  129DMSO    O1 1600   3.115   0.794   1.763  0.2508  0.2414  0.4361
  130DMSO    C1 1601   2.035   0.046   1.628 -0.3712  0.1465  0.1045
  130DMSO    H1 1602   1.961  -0.034   1.619 -1.3743  0.9910  0.6687
  130DMSO    H2 1603   2.134   0.002   1.610  0.4956  1.5673  1.2100
  130DMSO    H3 1604   2.031   0.096   1.725 -0.2537 -0.0688  0.2235
  130DMSO    S1 1605   2.007   0.164   1.499  0.2263  0.0421  0.2106
  130DMSO    C2 1606   2.123   0.293   1.541  0.0108 -0.3184 -0.0352
  130DMSO    H4 1607   2.218   0.245   1.516 -0.2001 -2.1603  2.3446
  130DMSO    H5 1608   2.108   0.378   1.474  0.0745 -1.5692 -1.6949
  130DMSO    H6 1609   2.137   0.323   1.645  4.2094  1.6775 -0.9830
  130DMSO    O1 1610   1.875   0.217   1.535 -0.3113  0.0412 -0.4498
  131DMSO    C1 1611   0.512   3.397   4.810  0.3236  0.8140 -0.0757
  131DMSO    H1 1612   0.610   3.444   4.824  0.6831  0.1104 -0.1902
  131DMSO    H2 1613   0.429   3.463   4.835 -0.4339  0.3671 -1.2921
  131DMSO    H3 1614   0.498   3.311   4.876  2.2164 -0.1166 -0.8292
  131DMSO    S1 1615   0.496   3.345   4.637 -0.1018  0.0810  0.3340
  131DMSO    C2 1616   0.521   3.515   4.574  0.4077  0.1303  0.0243
  131DMSO    H4 1617   0.458   3.578   4.637 -0.4639  0.2164 -0.9015
  131DMSO    H5 1618   0.625   3.549   4.581  0.6520 -0.6532  0.2384
  131DMSO    H6 1619   0.491   3.507   4.469  0.2503 -1.6580  0.1780
  131DMSO    O1 1620   0.354   3.317   4.615  0.1666  0.3658 -0.2015
  132DMSO    C1 1621   3.588   4.539   3.717 -0.3169 -0.4962 -0.1070
  132DMSO    H1 1622   3.631   4.604   3.640  1.9402 -0.2179  1.3116
  132DMSO    H2 1623   3.604   4.583   3.815  1.3718  1.6243 -1.2337
  132DMSO    H3 1624   3.611   4.434   3.701  0.5633 -0.3818  0.3861
  132DMSO    S1 1625   3.412   4.550   3.703 -0.1167  0.2636 -0.1255
  132DMSO    C2 1626   3.396   4.711   3.776 -0.2165 -0.3068 -0.0292
  132DMSO    H4 1627   3.419   4.721   3.882  0.2640 -1.1957 -0.0449
  132DMSO    H5 1628   3.448   4.777   3.706 -0.7477 -0.5647 -0.6827
  132DMSO    H6 1629   3.289   4.736   3.774 -0.7462 -2.3842  0.4127
  132DMSO    O1 1630   3.369   4.463   3.814  0.2877  0.3999  0.0914
  133DMSO    C1 1631   0.194   1.388   3.202 -0.0346 -0.3122 -0.3727
  133DMSO    H1 1632   0.193   1.344   3.303 -1.9245 -2.1964 -1.1283
  133DMSO    H2 1633   0.152   1.309   3.139 -0.1808 -0.0584 -0.5914
  133DMSO    H3 1634   0.294   1.408   3.163  0.2928 -1.4748 -0.1899
  133DMSO    S1 1635   0.080   1.530   3.200  0.2790 -0.7544  0.0761
  133DMSO    C2 1636   0.160   1.623   3.328 -0.5070  0.0565  0.1571
  133DMSO    H4 1637   0.078   1.662   3.389  1.2891  0.2607  2.6087
  133DMSO    H5 1638   0.222   1.568   3.400 -0.0630 -1.1428 -1.1024
  133DMSO    H6 1639   0.218   1.703   3.282 -1.5701 -0.5551 -2.4258
  133DMSO    O1 1640  -0.046   1.491   3.271 -0.2516 -0.1888  0.1204
  134DMSO    C1 1641   1.128   2.673   2.967  0.1799  0.0469  0.4851
  134DMSO    H1 1642   1.227   2.630   2.950 -0.0572  0.0112 -0.8752
  134DMSO    H2 1643   1.140   2.747   3.047 -2.7312  3.4368 -1.9088
  134DMSO    H3 1644   1.064   2.587   2.989  0.7232 -0.2326  1.0051
  134DMSO    S1 1645   1.081   2.755   2.819  0.1195 -0.4996 -0.3128
  134DMSO    C2 1646   1.164   2.654   2.701  0.3329 -0.5478 -0.6135
  134DMSO    H4 1647   1.141   2.689   2.600 -1.4822 -0.0992 -0.0696
  134DMSO    H5 1648   1.272   2.664   2.716  0.4125 -1.9090 -0.1482
  134DMSO    H6 1649   1.129   2.551   2.711  0.1154 -0.4286 -0.1141
  134DMSO    O1 1650   1.154   2.881   2.810 -0.0623 -0.6157  0.1705
  135DMSO    C1 1651   0.998   4.892   2.603 -0.3996 -0.1753  0.4485
  135DMSO    H1 1652   1.020   4.966   2.681  1.3877 -1.0273  0.8008
  135DMSO    H2 1653   1.086   4.873   2.542  0.4179  0.3988  1.4128
  135DMSO    H3 1654   0.912   4.916   2.539 -0.0648  0.7859  0.3417
  135DMSO    S1 1655   0.953   4.722   2.668 -0.1221  0.0525 -0.0179
  135DMSO    C2 1656   0.813   4.777   2.761 -0.1287 -0.2593  0.3641
  135DMSO    H4 1657   0.844   4.842   2.843 -3.6859  0.8443  0.9652
  135DMSO    H5 1658   0.737   4.827   2.701 -0.3428  0.2968  1.0846
  135DMSO    H6 1659   0.764   4.690   2.805  0.3994 -0.2817  0.9286
  135DMSO    O1 1660   1.061   4.682   2.761 -0.5061 -0.4962 -0.2089
  136DMSO    C1 1661   3.798   3.341   1.873  0.0901  0.7869 -0.2349
  136DMSO    H1 1662   3.764   3.367   1.773  0.2943 -0.0137 -0.5217
  136DMSO    H2 1663   3.806   3.435   1.928  2.9207  0.5093 -0.0384
  136DMSO    H3 1664   3.894   3.290   1.882  1.2271  2.9339  0.7048
  136DMSO    S1 1665   3.675   3.222   1.931 -0.1911  0.6325  0.3324
  136DMSO    C2 1666   3.679   3.128   1.782  0.4368 -0.9262  0.0336
  136DMSO    H4 1667   3.640   3.027   1.801 -0.3618 -0.6013  0.1283
  136DMSO    H5 1668   3.631   3.178   1.697 -1.6218 -0.5776  1.3433
  136DMSO    H6 1669   3.785   3.112   1.759  1.3501  1.3131  2.2205
  136DMSO    O1 1670   3.544   3.298   1.920 -0.4840 -0.4597  0.0645
  137DMSO    C1 1671   1.969   1.992   0.714  0.4656  0.3412  0.4146
  137DMSO    H1 1672   1.994   1.990   0.821  0.0166 -2.9364  0.5645
  137DMSO    H2 1673   1.884   1.926   0.697 -0.6972  1.9553 -0.2829
  137DMSO    H3 1674   2.050   1.965   0.646 -1.3177  0.2612 -1.7669
  137DMSO    S1 1675   1.925   2.157   0.672  0.7558  0.3051  0.1634
  137DMSO    C2 1676   2.059   2.233   0.758  0.3177 -0.0730 -0.1145
  137DMSO    H4 1677   2.156   2.200   0.718  0.5956  0.4133  0.1580
  137DMSO    H5 1678   2.052   2.341   0.747 -1.1530 -0.1760 -0.3516
  137DMSO    H6 1679   2.049   2.205   0.863 -0.1824  0.1862 -0.0937
  137DMSO    O1 1680   1.810   2.189   0.764  0.0751 -0.0530  0.0991
  138DMSO    C1 1681   3.497   1.744   2.014  0.5416  0.3127 -0.0533
  138DMSO    H1 1682   3.562   1.716   2.096 -1.3409  1.6335  2.0106
  138DMSO    H2 1683   3.466   1.653   1.961 -2.9336  0.4960  1.3938
  138DMSO    H3 1684   3.544   1.822   1.954  1.0513 -0.0413 -0.1132
  138DMSO    S1 1685   3.346   1.820   2.083  0.4264  0.2688  0.0368
  138DMSO    C2 1686   3.231   1.803   1.948 -0.0400  0.0448  0.4160
  138DMSO    H4 1687   3.199   1.699   1.943  0.8433 -0.4230  3.0202
  138DMSO    H5 1688   3.147   1.863   1.985  0.3104 -0.1744  1.6135
  138DMSO    H6 1689   3.281   1.847   1.861  1.0821 -0.7249  0.6574
  138DMSO    O1 1690   3.391   1.963   2.080 -0.6583  0.0117  0.7068
  139DMSO    C1 1691   3.516   0.394   1.847  0.0537  0.2870 -0.6419
  139DMSO    H1 1692   3.425   0.386   1.788  0.9586  1.9675 -2.3604
  139DMSO    H2 1693   3.601   0.408   1.780  1.2529 -0.8435  0.5759
  139DMSO    H3 1694   3.529   0.318   1.925 -1.3787  2.6566  2.0975
  139DMSO    S1 1695   3.500   0.549   1.930  0.0494  0.2995 -0.2494
  139DMSO    C2 1696   3.322   0.545   1.964 -0.3767 -0.4785 -0.3432
  139DMSO    H4 1697   3.302   0.442   1.995 -1.6273  0.4703  2.3029
  139DMSO    H5 1698   3.301   0.618   2.043  0.4140  1.1908 -1.6173
  139DMSO    H6 1699   3.270   0.578   1.873  1.8427  1.4924 -0.9927
  139DMSO    O1 1700   3.496   0.646   1.822  0.3170 -0.5844  0.1373
  140DMSO    C1 1701   1.411   1.747   2.809 -0.5613  0.3819  0.2958
  140DMSO    H1 1702   1.446   1.644   2.802 -1.1678  0.1453  0.7276
  140DMSO    H2 1703   1.489   1.811   2.854  2.0092 -1.2361 -1.5759
  140DMSO    H3 1704   1.314   1.759   2.858  0.2357  0.4618  1.9274
  140DMSO    S1 1705   1.378   1.805   2.640 -0.1070  0.2154 -0.3360
  140DMSO    C2 1706   1.305   1.648   2.584 -0.2540  0.3305 -0.3501
  140DMSO    H4 1707   1.222   1.612   2.645  0.4440 -2.1633 -0.7527
  140DMSO    H5 1708   1.273   1.658   2.480 -1.1288  3.1156  0.1048
  140DMSO    H6 1709   1.379   1.568   2.594 -0.9449 -0.5318 -1.9231
  140DMSO    O1 1710   1.506   1.805   2.561 -0.1517  0.5808  0.1050
  141DMSO    C1 1711   1.211   1.207   0.176  0.5616  0.5927 -0.7896
  141DMSO    H1 1712   1.103   1.200   0.162  0.2735  2.3774  0.2563
  141DMSO    H2 1713   1.251   1.308   0.161  0.4106  1.1569  2.0426
  141DMSO    H3 1714   1.258   1.139   0.104  0.3991  1.4014 -1.6977
  141DMSO    S1 1715   1.269   1.145   0.337 -0.3581  0.0789  0.1998
  141DMSO    C2 1716   1.172   1.248   0.442  0.2481  0.5577 -0.0370
  141DMSO    H4 1717   1.218   1.255   0.541 -0.2904 -1.6750  0.4293
  141DMSO    H5 1718   1.161   1.348   0.398 -0.1521  0.7433  0.4615
  141DMSO    H6 1719   1.077   1.197   0.456  1.6678 -2.1142  0.4547
  141DMSO    O1 1720   1.409   1.209   0.343  0.3578 -0.5093  0.1229
  142DMSO    C1 1721   1.245   3.885   6.246 -0.1502  0.5040  0.4360
  142DMSO    H1 1722   1.182   3.855   6.162  0.4427  3.6902 -1.3075
  142DMSO    H2 1723   1.344   3.912   6.207 -0.4159 -0.2861 -0.8209
  142DMSO    H3 1724   1.253   3.801   6.316 -0.3896  0.2555  0.1666
  142DMSO    S1 1725   1.170   4.026   6.318 -0.0694 -0.0603  0.1314
  142DMSO    C2 1726   1.007   3.961   6.352  0.1640 -0.2657  0.3438
  142DMSO    H4 1727   0.935   4.040   6.377  0.2882  0.6262 -1.9111
  142DMSO    H5 1728   0.982   3.918   6.255 -1.5885  1.0511  0.1683
  142DMSO    H6 1729   1.011   3.887   6.433 -1.4978 -2.0203 -1.0861
  142DMSO    O1 1730   1.143   4.124   6.202 -0.7302 -0.8225 -0.8618
  143DMSO    C1 1731   3.105   1.507   3.507  0.2422 -0.4359  0.4903
  143DMSO    H1 1732   3.210   1.523   3.482  0.1029 -0.5008 -0.1732
  143DMSO    H2 1733   3.089   1.402   3.536 -1.0543 -0.8095 -1.3734
  143DMSO    H3 1734   3.047   1.518   3.414  0.9028  2.7526  0.3422
  143DMSO    S1 1735   3.054   1.611   3.639 -0.4770 -0.0536 -0.0799
  143DMSO    C2 1736   2.884   1.563   3.637  0.7313 -0.0672  0.4433
  143DMSO    H4 1737   2.874   1.460   3.674 -3.2576  0.7993  2.3708
  143DMSO    H5 1738   2.824   1.637   3.691  0.9190  1.0501 -0.8354
  143DMSO    H6 1739   2.856   1.581   3.533 -0.6410 -0.1289  0.7816
  143DMSO    O1 1740   3.054   1.743   3.574 -0.5229 -0.5731  0.0054
  144DMSO    C1 1741   3.848   6.006   0.218  0.4999  0.3313  0.0359
  144DMSO    H1 1742   3.785   6.082   0.266 -0.3938 -0.9030  0.8831
  144DMSO    H2 1743   3.784   5.963   0.141  0.5673 -0.0023  0.1675
  144DMSO    H3 1744   3.871   5.933   0.296 -0.5120  0.1970  0.2291
  144DMSO    S1 1745   3.989   6.097   0.167  0.1334 -0.3135 -0.0396
  144DMSO    C2 1746   4.074   6.096   0.322  0.1149  0.3279 -0.5631
  144DMSO    H4 1747   4.179   6.124   0.304  0.6323  1.5824  3.4570
  144DMSO    H5 1748   4.019   6.165   0.386  0.4758 -1.7614  2.1946
  144DMSO    H6 1749   4.082   5.996   0.364  0.2259 -0.0884 -1.5426
  144DMSO    O1 1750   3.936   6.237   0.159 -0.1346  0.0178 -0.2838
  145DMSO    C1 1751   3.597   1.560   3.845 -0.2482  0.5207  0.2211
  145DMSO    H1 1752   3.619   1.655   3.796 -0.2931  0.6099  0.3777
  145DMSO    H2 1753   3.499   1.522   3.814 -0.9663 -0.6450  3.5147
  145DMSO    H3 1754   3.593   1.575   3.953 -0.8280  1.0497  0.1258
  145DMSO    S1 1755   3.716   1.437   3.797 -0.2227 -0.4004 -0.4354
  145DMSO    C2 1756   3.849   1.494   3.902 -0.5898  0.1304  0.2009
  145DMSO    H4 1757   3.804   1.544   3.988  1.2907  0.2697  1.1418
  145DMSO    H5 1758   3.911   1.411   3.936 -0.0457 -0.1130 -1.2945
  145DMSO    H6 1759   3.906   1.570   3.848 -1.3618  1.4062  1.1294
  145DMSO    O1 1760   3.746   1.482   3.658 -0.4078 -0.1589 -0.1822
  146DMSO    C1 1761   0.853   4.020   3.346 -0.4458  0.4764  0.2743
  146DMSO    H1 1762   0.927   3.939   3.355  0.8001  0.9178 -4.0536
  146DMSO    H2 1763   0.757   3.998   3.394  0.0044  0.3282  1.1449
  146DMSO    H3 1764   0.832   4.035   3.240  1.2461  1.7899  0.0655
  146DMSO    S1 1765   0.920   4.166   3.427  0.0752 -0.3429 -0.0415
  146DMSO    C2 1766   1.081   4.164   3.352  0.2915 -0.8702  0.2367
  146DMSO    H4 1767   1.132   4.071   3.378 -0.1853 -0.8111  1.4549
  146DMSO    H5 1768   1.078   4.181   3.245 -0.9652  0.6114  0.4869
  146DMSO    H6 1769   1.128   4.245   3.409 -2.1252 -0.1689  1.3397
  146DMSO    O1 1770   0.950   4.128   3.570 -0.2648 -0.0308 -0.2456
  147DMSO    C1 1771   1.569   2.953   4.041  0.2357 -0.2073 -1.1829
  147DMSO    H1 1772   1.486   2.960   4.110  2.5076  0.9347  1.6350
  147DMSO    H2 1773   1.549   2.889   3.954  1.8448 -2.2419 -0.1542
  147DMSO    H3 1774   1.655   2.927   4.104 -0.3392  2.5952  0.9568
  147DMSO    S1 1775   1.599   3.108   3.963  0.1810 -0.0773 -0.1164
  147DMSO    C2 1776   1.479   3.087   3.829 -0.1957 -0.7010 -0.2520
  147DMSO    H4 1777   1.495   3.176   3.767  0.0217  0.1192  0.9556
  147DMSO    H5 1778   1.502   2.998   3.769 -1.9289 -0.0735 -1.9718
  147DMSO    H6 1779   1.377   3.087   3.869  0.5808 -1.3313  1.8321
  147DMSO    O1 1780   1.721   3.096   3.877  0.2996  0.0206 -0.5641
  148DMSO    C1 1781   1.347   2.024   1.794 -0.3475 -0.5164  0.2291
  148DMSO    H1 1782   1.298   2.094   1.862  0.6717 -0.0160  0.4607
  148DMSO    H2 1783   1.441   2.068   1.761  0.0598  0.6069  2.6707
  148DMSO    H3 1784   1.286   1.996   1.707  1.3586 -0.2250 -1.1127
  148DMSO    S1 1785   1.400   1.875   1.885 -0.2945  0.2972  0.0934
  148DMSO    C2 1786   1.238   1.828   1.944 -0.6599 -0.3752  0.3730
  148DMSO    H4 1787   1.173   1.799   1.861  0.4570  0.4388 -0.8040
  148DMSO    H5 1788   1.247   1.748   2.018 -1.7004 -0.6405  0.2424
  148DMSO    H6 1789   1.189   1.909   1.999 -0.2878 -1.6330  2.6740
  148DMSO    O1 1790   1.468   1.930   2.005  0.6552 -0.6420 -0.0834
  149DMSO    C1 1791   4.334   1.415   4.291  0.7311 -0.2218 -0.3972
  149DMSO    H1 1792   4.337   1.385   4.396 -0.1878 -0.4076 -0.4192
  149DMSO    H2 1793   4.314   1.520   4.268  0.1734 -0.3017 -0.2765
  149DMSO    H3 1794   4.246   1.362   4.255 -0.3078  0.8704  0.4577
  149DMSO    S1 1795   4.484   1.356   4.202  0.0230 -0.0482 -0.2427
  149DMSO    C2 1796   4.535   1.249   4.340 -0.1552 -0.4989 -0.2059
  149DMSO    H4 1797   4.472   1.162   4.356  0.0351 -0.3720  1.3554
  149DMSO    H5 1798   4.638   1.221   4.314 -0.3171 -1.1048 -0.1950
  149DMSO    H6 1799   4.544   1.317   4.425  0.5661 -0.5098 -0.2644
  149DMSO    O1 1800   4.568   1.476   4.224  0.5496  0.4961 -0.5079
  150DMSO    C1 1801   5.740   1.781   3.115 -0.1980 -0.2586 -0.0325
  150DMSO    H1 1802   5.731   1.868   3.180  1.2297  0.0178 -0.1730
  150DMSO    H2 1803   5.813   1.711   3.158 -1.3337 -1.2456  0.3618
  150DMSO    H3 1804   5.772   1.814   3.016 -0.7055 -0.2001 -0.1795
  150DMSO    S1 1805   5.586   1.684   3.105 -0.4152 -0.0385  0.0654
  150DMSO    C2 1806   5.676   1.558   3.010  0.1404  0.0244  0.0601
  150DMSO    H4 1807   5.730   1.602   2.926  1.5090 -1.2269  0.2414
  150DMSO    H5 1808   5.741   1.486   3.061  1.1500 -0.7721 -2.2025
  150DMSO    H6 1809   5.590   1.501   2.975 -0.8924  0.3956  1.8809
  150DMSO    O1 1810   5.497   1.763   3.009 -0.6158  0.6121 -0.4575
  151DMSO    C1 1811   1.297   4.807   3.647  0.8216 -0.1960 -0.3824
  151DMSO    H1 1812   1.363   4.882   3.693 -1.5697  3.3561 -2.2321
  151DMSO    H2 1813   1.348   4.720   3.605 -1.0737 -1.0316 -1.0683
  151DMSO    H3 1814   1.225   4.850   3.576  2.6707  0.9209 -1.6769
  151DMSO    S1 1815   1.218   4.737   3.789 -0.3869  0.2867 -0.1181
  151DMSO    C2 1816   1.114   4.876   3.819  0.8099  0.2089 -0.2952
  151DMSO    H4 1817   1.010   4.855   3.792  0.3249  1.0386  0.8300
  151DMSO    H5 1818   1.115   4.899   3.926 -1.8130  1.3675 -0.4417
  151DMSO    H6 1819   1.139   4.969   3.769  1.6765  0.5332  0.6914
  151DMSO    O1 1820   1.326   4.749   3.898  0.3868  0.2271  0.5618
  152DMSO    C1 1821   4.487   3.153   3.594 -0.1222  0.8170  0.7275
  152DMSO    H1 1822   4.418   3.085   3.643  0.8126 -1.7197 -1.2346
  152DMSO    H2 1823   4.501   3.246   3.649  2.5857  0.0186  1.5676
  152DMSO    H3 1824   4.459   3.176   3.491  0.2115 -2.3353 -0.1908
  152DMSO    S1 1825   4.642   3.058   3.606 -0.0023  0.2464 -0.1389
  152DMSO    C2 1826   4.676   3.074   3.781 -0.5495 -0.4940  0.0901
  152DMSO    H4 1827   4.772   3.028   3.809 -0.3872 -0.2396 -0.0409
  152DMSO    H5 1828   4.674   3.180   3.806 -0.2125 -0.6114  0.6357
  152DMSO    H6 1829   4.597   3.031   3.842 -0.9654  0.3943  0.1854
  152DMSO    O1 1830   4.736   3.148   3.534 -0.4369  0.0969  0.2188
  153DMSO    C1 1831   0.803   2.259   1.225  0.2034  0.4429 -0.6267
  153DMSO    H1 1832   0.808   2.355   1.173  0.5381  1.3855  1.0538
  153DMSO    H2 1833   0.824   2.290   1.328 -0.6613 -0.5342 -0.1314
  153DMSO    H3 1834   0.877   2.199   1.172  0.9695  2.2551 -1.6884
  153DMSO    S1 1835   0.638   2.214   1.217  0.3619  0.3765 -0.0488
  153DMSO    C2 1836   0.601   2.198   1.392 -0.1095  0.3151 -0.0327
  153DMSO    H4 1837   0.617   2.301   1.426  0.7006  0.3800 -0.6049
  153DMSO    H5 1838   0.498   2.166   1.412  0.4280 -1.3803  0.1198
  153DMSO    H6 1839   0.671   2.132   1.443 -0.1885 -1.0590 -1.6072
  153DMSO    O1 1840   0.639   2.074   1.171  0.0865  0.2375 -0.0572
  154DMSO    C1 1841   3.438   0.427   2.798  0.0577  0.4222  0.5868
  154DMSO    H1 1842   3.497   0.387   2.714 -2.0297 -0.5293 -0.5089
  154DMSO    H2 1843   3.338   0.442   2.757  1.0223  0.9591 -1.7238
  154DMSO    H3 1844   3.475   0.521   2.839 -0.5748  0.0626  2.0440
  154DMSO    S1 1845   3.442   0.322   2.945 -0.1024 -0.2315  0.3729
  154DMSO    C2 1846   3.332   0.193   2.885  0.1039 -0.0412 -0.3179
  154DMSO    H4 1847   3.239   0.233   2.842  0.7368  0.7933 -0.9511
  154DMSO    H5 1848   3.383   0.146   2.801 -1.5899  0.2902 -1.5981
  154DMSO    H6 1849   3.324   0.118   2.963 -1.0702 -0.3298 -0.6972
  154DMSO    O1 1850   3.353   0.402   3.030  0.5187 -0.5742  0.8560
  155DMSO    C1 1851   3.828   1.018   2.460 -0.0477 -0.6343 -0.3883
  155DMSO    H1 1852   3.733   1.068   2.475  0.8446  0.8838  0.3925
  155DMSO    H2 1853   3.824   0.940   2.383 -3.3023 -1.8704  0.8484
  155DMSO    H3 1854   3.860   0.980   2.557 -0.1525  0.5473  0.1146
  155DMSO    S1 1855   3.946   1.144   2.414  0.2028 -0.3284 -0.3284
  155DMSO    C2 1856   4.083   1.044   2.458 -0.2372  0.7292  0.8011
  155DMSO    H4 1857   4.071   0.945   2.412 -0.1586 -0.0354  2.3708
  155DMSO    H5 1858   4.176   1.088   2.424  0.2795 -2.0679 -1.8586
  155DMSO    H6 1859   4.082   1.040   2.567 -0.8197  1.1075  0.8152
  155DMSO    O1 1860   3.934   1.251   2.520 -0.2321  0.4206  0.1692
  156DMSO    C1 1861   0.336   4.092   3.010  0.4300  0.5722 -0.2277
  156DMSO    H1 1862   0.304   4.157   3.092 -0.2215  1.9485 -1.5123
  156DMSO    H2 1863   0.261   4.033   2.958 -0.6545  1.2277  0.5525
  156DMSO    H3 1864   0.426   4.037   3.038  0.3031  1.6683  2.7172
  156DMSO    S1 1865   0.398   4.210   2.889  0.1947  0.6022 -0.0885
  156DMSO    C2 1866   0.237   4.289   2.866  0.3111 -0.1129  0.2248
  156DMSO    H4 1867   0.178   4.267   2.955  3.6342 -1.6140  2.2661
  156DMSO    H5 1868   0.260   4.396   2.860 -0.4266 -0.0554 -2.9946
  156DMSO    H6 1869   0.195   4.273   2.767  0.5431  1.6881 -0.2080
  156DMSO    O1 1870   0.407   4.132   2.770  0.3321  0.6437  0.4512
  157DMSO    C1 1871   4.383   2.837   1.021  0.0492 -0.2892  0.0372
  157DMSO    H1 1872   4.429   2.892   0.940  0.3568 -0.4670  0.0904
  157DMSO    H2 1873   4.410   2.873   1.121  1.6697 -0.5385 -0.2824
  157DMSO    H3 1874   4.420   2.735   1.011  3.1722  0.7728 -0.1793
  157DMSO    S1 1875   4.218   2.833   0.965  0.1344 -0.3274  0.1617
  157DMSO    C2 1876   4.160   2.981   1.042  0.3345  0.4001 -0.2043
  157DMSO    H4 1877   4.213   3.070   1.005  1.0814  0.3849  0.7780
  157DMSO    H5 1878   4.054   2.975   1.019  0.6487 -1.4178 -1.3324
  157DMSO    H6 1879   4.181   2.964   1.148  1.7657  0.4344 -0.4508
  157DMSO    O1 1880   4.166   2.735   1.061 -0.2785  0.0633  0.1941
  158DMSO    C1 1881   0.174   3.514   3.694  0.4358 -0.2944  0.7463
  158DMSO    H1 1882   0.161   3.492   3.800 -2.7645 -0.1610  0.4994
  158DMSO    H2 1883   0.142   3.423   3.642 -0.7312  0.4152  0.1765
  158DMSO    H3 1884   0.281   3.527   3.678  0.8167 -0.5431  2.9182
  158DMSO    S1 1885   0.072   3.655   3.655 -0.4454 -0.1071  0.0973
  158DMSO    C2 1886   0.104   3.742   3.812  0.0366 -0.1944 -0.1009
  158DMSO    H4 1887   0.038   3.827   3.827  2.1926  1.2795  1.5780
  158DMSO    H5 1888   0.090   3.676   3.898 -0.2400 -0.4652 -0.3476
  158DMSO    H6 1889   0.206   3.781   3.807  0.3462 -1.0915 -1.7827
  158DMSO    O1 1890  -0.065   3.605   3.667 -0.1580  0.0952  0.0534
  159DMSO    C1 1891   4.562   0.520   2.184  0.2287  0.2967  0.3830
  159DMSO    H1 1892   4.546   0.543   2.289 -0.8417 -0.1384  0.3281
  159DMSO    H2 1893   4.543   0.415   2.160 -0.9340  0.9309 -1.7353
  159DMSO    H3 1894   4.663   0.548   2.154 -0.0637 -0.0272 -0.9950
  159DMSO    S1 1895   4.430   0.620   2.103  0.0809  0.4609  0.2115
  159DMSO    C2 1896   4.464   0.556   1.939 -0.6118  0.1743  0.2982
  159DMSO    H4 1897   4.569   0.572   1.916 -0.7766  0.5569 -0.2032
  159DMSO    H5 1898   4.436   0.450   1.930  1.7255 -0.6769  2.0321
  159DMSO    H6 1899   4.401   0.611   1.869  1.5064  0.3658 -1.5684
  159DMSO    O1 1900   4.491   0.753   2.088  0.3012  0.2522 -0.7186
  160DMSO    C1 1901   2.766   0.042   4.942  0.8423  0.2883 -0.5494
  160DMSO    H1 1902   2.676  -0.013   4.972  2.2105 -0.5495  2.4766
  160DMSO    H2 1903   2.854  -0.020   4.960  1.0834  0.6644 -0.4157
  160DMSO    H3 1904   2.771   0.135   5.000  1.3925  0.4351 -0.8346
  160DMSO    S1 1905   2.757   0.081   4.771 -0.2161 -0.5278 -0.0498
  160DMSO    C2 1906   2.696  -0.075   4.720  0.5869 -0.2297 -0.7601
  160DMSO    H4 1907   2.607  -0.103   4.777  2.0412  2.4595  3.2484
  160DMSO    H5 1908   2.671  -0.081   4.614 -1.5364 -2.2331 -0.2397
  160DMSO    H6 1909   2.771  -0.149   4.750 -0.3725 -0.2882  1.7618
  160DMSO    O1 1910   2.901   0.086   4.729  0.2315  0.0938 -0.0060
  161DMSO    C1 1911   3.202   0.984   0.433  0.2313 -0.2272 -0.4306
  161DMSO    H1 1912   3.147   1.000   0.340 -0.4663 -0.4175 -0.0523
  161DMSO    H2 1913   3.253   0.888   0.429 -0.7244 -0.8549  1.4568
  161DMSO    H3 1914   3.139   0.987   0.522  0.0915 -0.9759 -0.5022
  161DMSO    S1 1915   3.315   1.127   0.436  0.3251 -0.4748 -0.1982
  161DMSO    C2 1916   3.178   1.249   0.402  0.0127  0.1841  0.1236
  161DMSO    H4 1917   3.117   1.251   0.493 -0.5366 -1.7360 -0.1576
  161DMSO    H5 1918   3.228   1.343   0.377  1.7132 -0.5215  0.6953
  161DMSO    H6 1919   3.131   1.216   0.309  2.2876 -2.1492 -0.2961
  161DMSO    O1 1920   3.396   1.136   0.312  0.3824 -0.4315 -0.1099
  162DMSO    C1 1921   4.084   2.380   1.416 -0.7494  0.0337 -0.1741
  162DMSO    H1 1922   4.032   2.286   1.392 -1.1684  0.5365 -1.3059
  162DMSO    H2 1923   4.138   2.419   1.330  0.0197  3.4415  1.6724
  162DMSO    H3 1924   4.155   2.373   1.499 -1.3062  0.3690  0.3380
  162DMSO    S1 1925   3.952   2.484   1.462  0.6426  0.1059  0.1950
  162DMSO    C2 1926   4.054   2.616   1.509 -0.0392 -0.2885  0.0800
  162DMSO    H4 1927   4.112   2.584   1.596 -0.0471 -1.1627 -0.2264
  162DMSO    H5 1928   4.118   2.652   1.427 -0.2913  0.4622  0.2027
  162DMSO    H6 1929   3.988   2.695   1.546  1.5387  0.5403  1.2489
  162DMSO    O1 1930   3.914   2.424   1.594 -0.3805  0.1538 -0.0102
  163DMSO    C1 1931   1.558   1.488   0.485  0.1671 -0.2061 -0.2072
  163DMSO    H1 1932   1.641   1.481   0.555 -0.5141  0.2500  0.6626
  163DMSO    H2 1933   1.466   1.505   0.542  1.0565 -0.9333  1.4802
  163DMSO    H3 1934   1.552   1.397   0.425 -3.6978  0.1288 -0.6150
  163DMSO    S1 1935   1.575   1.630   0.380  0.3201 -0.1022  0.2218
  163DMSO    C2 1936   1.411   1.621   0.298  0.2234  0.3239 -1.0122
  163DMSO    H4 1937   1.419   1.702   0.226  1.5315  0.9908 -0.1783
  163DMSO    H5 1938   1.395   1.534   0.234  1.1891 -1.6200  1.1927
  163DMSO    H6 1939   1.336   1.637   0.375  1.0172  0.3088 -0.2094
  163DMSO    O1 1940   1.670   1.581   0.277  0.0265 -0.0706  0.0115
  164DMSO    C1 1941   3.062   0.011   2.678 -0.2273  0.4783 -0.3562
  164DMSO    H1 1942   3.130   0.096   2.664  0.2336  0.2731  0.6154
  164DMSO    H2 1943   2.956   0.031   2.660 -0.6297 -0.7474  0.5217
  164DMSO    H3 1944   3.086  -0.038   2.772  3.2194  0.9110 -0.8808
  164DMSO    S1 1945   3.095  -0.123   2.558  0.4307  0.2846 -0.0699
  164DMSO    C2 1946   2.988  -0.258   2.627  0.3598  0.7346 -0.4362
  164DMSO    H4 1947   2.994  -0.240   2.735 -0.1675  2.2266 -0.6414
  164DMSO    H5 1948   2.883  -0.252   2.598  0.3639  0.4423 -0.5108
  164DMSO    H6 1949   3.030  -0.357   2.607 -3.1014 -0.6052 -1.7735
  164DMSO    O1 1950   3.236  -0.149   2.592  0.1634  0.4931  0.1249
  165DMSO    C1 1951   3.094   2.574   1.514 -0.5862  0.3552  0.2443
  165DMSO    H1 1952   3.169   2.535   1.445 -0.4971  0.2345  0.4065
  165DMSO    H2 1953   3.123   2.674   1.544 -2.6701  1.9801 -2.6328
  165DMSO    H3 1954   3.079   2.506   1.599 -0.3502  0.1880  0.1505
  165DMSO    S1 1955   2.950   2.582   1.415 -0.2351  0.1229  0.0628
  165DMSO    C2 1956   2.997   2.732   1.330 -0.3955  0.2872 -0.4394
  165DMSO    H4 1957   3.083   2.713   1.264 -1.0428 -0.3884 -1.1132
  165DMSO    H5 1958   2.915   2.775   1.272 -1.7463  1.2361  2.0467
  165DMSO    H6 1959   3.018   2.813   1.400  1.5934 -0.0808 -0.5374
  165DMSO    O1 1960   2.846   2.634   1.510  0.2174 -0.2573  0.3246
  166DMSO    C1 1961   3.497   1.630   4.296  0.3197  0.2858 -0.2854
  166DMSO    H1 1962   3.442   1.607   4.387  0.2170 -0.2760 -0.4889
  166DMSO    H2 1963   3.531   1.538   4.248 -2.1178  0.0283 -1.6412
  166DMSO    H3 1964   3.591   1.683   4.316  0.3589 -0.0552  0.4768
  166DMSO    S1 1965   3.403   1.718   4.183  0.1841 -0.2800  0.2447
  166DMSO    C2 1966   3.319   1.573   4.109 -0.6703  0.1909 -0.5990
  166DMSO    H4 1967   3.396   1.524   4.048 -1.5896 -1.3609 -0.5781
  166DMSO    H5 1968   3.276   1.505   4.183  0.8654 -0.6124 -0.4153
  166DMSO    H6 1969   3.241   1.600   4.036  0.4705 -0.0325 -1.9549
  166DMSO    O1 1970   3.508   1.749   4.084 -0.2397  0.4338  0.0576
  167DMSO    C1 1971   4.233   0.238   3.036 -0.2077  0.0307 -0.0715
  167DMSO    H1 1972   4.261   0.283   3.132 -0.4802 -0.4248  0.2288
  167DMSO    H2 1973   4.321   0.237   2.971 -0.5966 -0.7783 -0.6095
  167DMSO    H3 1974   4.160   0.293   2.977  0.3795 -0.6832 -1.5201
  167DMSO    S1 1975   4.180   0.069   3.077  0.0596 -0.2169 -0.3171
  167DMSO    C2 1976   4.002   0.110   3.111 -0.1473  0.5324 -0.3503
  167DMSO    H4 1977   3.957   0.019   3.152  3.7274 -1.8031 -0.6788
  167DMSO    H5 1978   3.993   0.185   3.189 -3.3293 -0.1697  0.0898
  167DMSO    H6 1979   3.958   0.147   3.018  1.1648  0.8504 -0.8704
  167DMSO    O1 1980   4.234   0.029   3.207  0.4368 -0.0520 -0.2225
  168DMSO    C1 1981   4.283   0.761   2.943  0.2839 -0.1870 -0.2509
  168DMSO    H1 1982   4.180   0.725   2.955  0.5109 -0.2743  1.7698
  168DMSO    H2 1983   4.340   0.672   2.916  1.6589  1.3447 -2.7227
  168DMSO    H3 1984   4.331   0.801   3.032 -0.3555 -2.0897  1.0157
  168DMSO    S1 1985   4.291   0.875   2.806  0.1228 -0.1121 -0.0360
  168DMSO    C2 1986   4.258   1.024   2.900 -0.2114 -0.0291  0.0020
  168DMSO    H4 1987   4.342   1.052   2.964 -1.3091  2.9209  0.2877
  168DMSO    H5 1988   4.236   1.097   2.822 -3.1298 -2.8840 -2.1230
  168DMSO    H6 1989   4.173   0.998   2.964 -0.0780 -0.7327 -0.0922
  168DMSO    O1 1990   4.160   0.859   2.731  0.0039  0.9139  0.1768
  169DMSO    C1 1991   2.058   0.947   1.586  0.0876  0.7357  0.2316
  169DMSO    H1 1992   1.968   0.906   1.539  0.7760 -2.3354  1.3744
  169DMSO    H2 1993   2.135   0.869   1.580 -0.1444  0.4148  1.2500
  169DMSO    H3 1994   2.048   0.972   1.691  0.8333  0.2609  0.4243
  169DMSO    S1 1995   2.100   1.090   1.488 -0.0117  0.1262  0.0262
  169DMSO    C2 1996   2.119   1.019   1.322 -0.1531  0.7396 -0.7127
  169DMSO    H4 1997   2.203   0.949   1.324  0.7363  1.7909 -0.6125
  169DMSO    H5 1998   2.019   0.986   1.293 -0.0035  1.4408 -2.1649
  169DMSO    H6 1999   2.149   1.097   1.251 -1.1342  0.9426 -0.9156
  169DMSO    O1 2000   2.237   1.114   1.530 -0.0695 -0.0313  0.5530
  170DMSO    C1 2001   1.023   1.211   1.299  0.5557  0.6110 -0.1901
  170DMSO    H1 2002   1.125   1.248   1.290  0.4939  2.5375  4.2605
  170DMSO    H2 2003   0.992   1.167   1.204 -1.2437 -1.1241  1.1191
  170DMSO    H3 2004   0.956   1.288   1.338  1.5294  1.2368  0.2799
  170DMSO    S1 2005   1.037   1.071   1.412 -0.1040 -0.4922 -0.0372
  170DMSO    C2 2006   1.109   0.954   1.297 -0.0479 -0.0643 -0.0078
  170DMSO    H4 2007   1.032   0.904   1.237 -1.7069 -0.4817  2.3446
  170DMSO    H5 2008   1.181   1.002   1.230  0.3073 -2.5519 -1.5445
  170DMSO    H6 2009   1.160   0.877   1.355 -1.9480 -0.5184  1.1444
  170DMSO    O1 2010   0.892   1.032   1.424 -0.0444  0.3673 -0.1437
  171DMSO    C1 2011   4.906   0.918   0.717  0.4639 -0.6960 -0.1556
  171DMSO    H1 2012   4.980   0.851   0.762  0.8345  0.7007  1.4149
  171DMSO    H2 2013   4.889   0.999   0.788  0.1229 -1.4718  0.6772
  171DMSO    H3 2014   4.807   0.875   0.699  0.6511 -0.7607 -1.0867
  171DMSO    S1 2015   4.960   0.996   0.565  0.0609  0.4137 -0.1984
  171DMSO    C2 2016   5.113   1.054   0.638 -0.5560 -0.2329 -0.3319
  171DMSO    H4 2017   5.098   1.102   0.735 -0.3040 -0.3791 -0.2174
  171DMSO    H5 2018   5.174   0.964   0.647  0.1697  0.1268 -1.4801
  171DMSO    H6 2019   5.159   1.120   0.565 -3.0173 -0.6728 -2.4012
  171DMSO    O1 2020   4.864   1.113   0.545 -0.5639 -0.7094  0.1962
  172DMSO    C1 2021   3.016   0.097   2.037 -0.5212 -0.6865 -0.4468
  172DMSO    H1 2022   2.943   0.041   2.096 -1.5864  1.2815  0.2085
  172DMSO    H2 2023   3.063   0.035   1.960  1.2496  0.2871 -0.2024
  172DMSO    H3 2024   3.084   0.151   2.104  0.9806  0.6809 -2.9089
  172DMSO    S1 2025   2.925   0.227   1.955 -0.3587 -0.1711 -0.0893
  172DMSO    C2 2026   3.070   0.334   1.920  0.3315  0.3018  0.8297
  172DMSO    H4 2027   3.110   0.383   2.010 -0.1773  2.8720 -0.2475
  172DMSO    H5 2028   3.146   0.273   1.870 -1.7905 -1.2248 -0.6919
  172DMSO    H6 2029   3.035   0.407   1.846  1.3387 -1.4372 -1.4722
  172DMSO    O1 2030   2.858   0.313   2.056 -0.3017 -0.2542 -0.4975
  173DMSO    C1 2031   3.723   2.306   0.701 -0.2522 -0.3137 -0.1554
  173DMSO    H1 2032   3.677   2.401   0.730  0.2511 -0.1352  0.0782
  173DMSO    H2 2033   3.777   2.270   0.789  0.3886  1.9733  0.4630
  173DMSO    H3 2034   3.791   2.319   0.617  1.2075  0.6041  1.1052
  173DMSO    S1 2035   3.588   2.189   0.668 -0.4016  0.0256  0.6098
  173DMSO    C2 2036   3.690   2.038   0.655 -0.4336 -0.4971  0.0348
  173DMSO    H4 2037   3.774   2.057   0.587 -1.3947 -2.0741 -1.6976
  173DMSO    H5 2038   3.724   2.021   0.757 -0.6608  0.5114  0.2965
  173DMSO    H6 2039   3.636   1.952   0.615  1.0811 -0.7287 -1.6517
  173DMSO    O1 2040   3.569   2.203   0.518 -0.1093 -0.0050 -0.2468
  174DMSO    C1 2041   0.394   0.589   2.133 -0.7535  0.3514 -0.5777
  174DMSO    H1 2042   0.355   0.551   2.228 -0.5644 -1.1212 -1.0693
  174DMSO    H2 2043   0.503   0.582   2.128 -0.8497 -2.1056 -0.5672
  174DMSO    H3 2044   0.360   0.692   2.117  0.2498  0.8219  0.2512
  174DMSO    S1 2045   0.344   0.479   2.000 -0.1274  0.3880 -0.2381
  174DMSO    C2 2046   0.477   0.536   1.889  0.6219  0.1931  0.2712
  174DMSO    H4 2047   0.456   0.641   1.869 -1.1860  0.1956  1.9422
  174DMSO    H5 2048   0.578   0.532   1.931  1.6116 -0.7103 -2.0023
  174DMSO    H6 2049   0.463   0.471   1.803 -1.4069  1.3801 -0.3655
  174DMSO    O1 2050   0.217   0.539   1.953  0.4699  0.5710  0.0382
  175DMSO    C1 2051   3.329   0.507   0.418  0.3671 -0.3099  0.4153
  175DMSO    H1 2052   3.279   0.594   0.374  0.0793 -1.1934 -1.0939
  175DMSO    H2 2053   3.341   0.442   0.331  1.2345 -0.8332  0.9132
  175DMSO    H3 2054   3.264   0.457   0.490  0.0634 -0.2040  0.2203
  175DMSO    S1 2055   3.492   0.541   0.492  0.1483  0.1144 -0.1446
  175DMSO    C2 2056   3.523   0.368   0.531  0.7175  0.2932 -0.0322
  175DMSO    H4 2057   3.469   0.347   0.623 -1.1088 -1.0442 -1.3428
  175DMSO    H5 2058   3.477   0.302   0.457  2.6987 -2.2652  0.8608
  175DMSO    H6 2059   3.628   0.351   0.555  0.7978  1.6683  0.6635
  175DMSO    O1 2060   3.455   0.609   0.619  0.1880  0.2394 -0.1911
  176DMSO    C1 2061   0.873   1.112   3.577  0.5196 -0.4084 -0.2784
  176DMSO    H1 2062   0.837   1.214   3.588  0.0037 -0.5273 -0.8128
  176DMSO    H2 2063   0.825   1.060   3.493  2.3729 -3.5327  0.4485
  176DMSO    H3 2064   0.854   1.055   3.668 -0.3903 -1.3585 -1.0459
  176DMSO    S1 2065   1.047   1.112   3.532  0.1985  0.1044 -0.2475
  176DMSO    C2 2066   1.025   1.200   3.384  0.1078 -0.4230 -0.0462
  176DMSO    H4 2067   0.941   1.151   3.334  0.0577  1.7521 -2.3219
  176DMSO    H5 2068   1.002   1.303   3.412 -0.1935 -1.2001  2.8106
  176DMSO    H6 2069   1.116   1.204   3.324  0.4990 -1.5124  0.4638
  176DMSO    O1 2070   1.080   0.968   3.491 -0.6390  0.0071  0.1140
  177DMSO    C1 2071   1.357   4.437   0.776 -0.3760  0.8484  0.4887
  177DMSO    H1 2072   1.459   4.458   0.744 -0.5672  0.3745 -0.4737
  177DMSO    H2 2073   1.341   4.330   0.790 -0.6784  0.7369 -0.6019
  177DMSO    H3 2074   1.298   4.483   0.697  0.0681 -0.3082 -0.5465
  177DMSO    S1 2075   1.330   4.532   0.924 -0.1921  0.6655 -0.4879
  177DMSO    C2 2076   1.307   4.691   0.846 -0.3145 -0.8184  0.4095
  177DMSO    H4 2077   1.222   4.696   0.778 -1.8398  2.6994  2.3482
  177DMSO    H5 2078   1.273   4.770   0.913 -2.5206  0.3472 -1.8990
  177DMSO    H6 2079   1.399   4.705   0.789 -1.0762  1.6977 -0.3279
  177DMSO    O1 2080   1.465   4.552   0.980 -0.2723  0.3188 -0.2542
  178DMSO    C1 2081   1.311   0.365   4.383 -0.7077  0.0248  0.1491
  178DMSO    H1 2082   1.226   0.300   4.402 -0.7843 -1.4305 -4.1370
  178DMSO    H2 2083   1.359   0.387   4.478  2.0655 -1.3951 -0.8008
  178DMSO    H3 2084   1.269   0.453   4.333 -2.4609 -1.2997 -0.8025
  178DMSO    S1 2085   1.440   0.274   4.296 -0.2005 -0.1455 -0.2137
  178DMSO    C2 2086   1.543   0.411   4.244  0.1280  0.2457 -0.0157
  178DMSO    H4 2087   1.649   0.386   4.230  0.4700  0.8237  1.3518
  178DMSO    H5 2088   1.508   0.447   4.147  1.5452 -0.0559 -0.6646
  178DMSO    H6 2089   1.539   0.499   4.308 -1.0838  0.0392  0.2112
  178DMSO    O1 2090   1.371   0.233   4.170  0.3475  0.3118  0.1742
  179DMSO    C1 2091   0.578   4.142   3.576  0.2379  0.0589 -1.1745
  179DMSO    H1 2092   0.593   4.141   3.468 -0.5034  1.7153 -1.3327
  179DMSO    H2 2093   0.676   4.145   3.625 -0.4976 -0.7603  0.4480
  179DMSO    H3 2094   0.539   4.047   3.614  2.3755  0.0141  1.1503
  179DMSO    S1 2095   0.462   4.266   3.614 -0.1206  0.2578  0.2871
  179DMSO    C2 2096   0.578   4.385   3.549 -0.0048  0.2366 -0.1822
  179DMSO    H4 2097   0.657   4.395   3.623  1.2984  0.3385 -1.5387
  179DMSO    H5 2098   0.619   4.346   3.456  1.7608 -1.6840  1.3013
  179DMSO    H6 2099   0.523   4.480   3.540 -2.0955 -0.5650  2.5545
  179DMSO    O1 2100   0.460   4.294   3.760 -0.1703 -0.6228  0.4288
  180DMSO    C1 2101   2.555   1.933   2.971  0.5993 -0.0914 -0.1539
  180DMSO    H1 2102   2.547   1.828   2.999 -0.2343 -0.0554 -0.2413
  180DMSO    H2 2103   2.571   1.989   3.064  1.6344 -0.9024  0.1717
  180DMSO    H3 2104   2.455   1.967   2.944  1.1434  1.0089 -0.8569
  180DMSO    S1 2105   2.683   1.966   2.850  0.1294 -0.0487 -0.0478
  180DMSO    C2 2106   2.806   1.867   2.933 -0.5220  0.6220 -0.3500
  180DMSO    H4 2107   2.895   1.878   2.871 -0.1706  1.2246  0.2435
  180DMSO    H5 2108   2.811   1.908   3.034  1.3570 -1.2557  0.3989
  180DMSO    H6 2109   2.763   1.767   2.929  0.6583  0.1180 -0.7623
  180DMSO    O1 2110   2.736   2.104   2.884  0.0956 -0.3828  0.2759
  181DMSO    C1 2111   3.860   2.128   1.021 -0.3291 -0.2792  0.2676
  181DMSO    H1 2112   3.861   2.226   1.070 -0.7594 -0.0004 -0.2759
  181DMSO    H2 2113   3.897   2.128   0.919  0.5460  1.1100  0.5666
  181DMSO    H3 2114   3.758   2.088   1.026  0.3759 -2.1726  0.3643
  181DMSO    S1 2115   3.962   2.042   1.133  0.1898  0.4306  0.0061
  181DMSO    C2 2116   3.929   1.897   1.034  0.6679  1.0327  0.0042
  181DMSO    H4 2117   3.824   1.867   1.028  0.4750  1.4801  0.8821
  181DMSO    H5 2118   3.966   1.912   0.932 -1.0916  1.4282 -0.6186
  181DMSO    H6 2119   3.979   1.816   1.087 -0.6859 -0.3571 -0.7747
  181DMSO    O1 2120   3.871   2.027   1.255  0.1307  0.1389  0.4086
  182DMSO    C1 2121   4.429   2.296   3.153 -0.4953  0.0816 -0.3522
  182DMSO    H1 2122   4.399   2.394   3.114  0.0948  0.0790 -0.8381
  182DMSO    H2 2123   4.426   2.224   3.071 -1.6866 -2.6550  1.9333
  182DMSO    H3 2124   4.360   2.257   3.228 -1.9818  2.3118 -0.4809
  182DMSO    S1 2125   4.587   2.295   3.239 -0.4806  0.2283 -0.2448
  182DMSO    C2 2126   4.610   2.125   3.203  0.8504  0.0893 -0.5130
  182DMSO    H4 2127   4.708   2.081   3.223  0.8543  0.6726  0.8544
  182DMSO    H5 2128   4.532   2.079   3.264  0.1533  1.0733 -0.6328
  182DMSO    H6 2129   4.580   2.108   3.099  0.5389  0.5480 -0.5004
  182DMSO    O1 2130   4.545   2.281   3.378  0.5979 -0.7097 -0.2814
  183DMSO    C1 2131   1.566   2.775   1.173  0.7249 -0.6085 -1.1677
  183DMSO    H1 2132   1.483   2.806   1.108  0.5812  1.2276 -0.1907
  183DMSO    H2 2133   1.648   2.845   1.159  0.7686 -0.4330 -0.1412
  183DMSO    H3 2134   1.596   2.672   1.155  3.5607 -0.2613  0.8754
  183DMSO    S1 2135   1.498   2.778   1.344  0.3258  0.1984 -0.0643
  183DMSO    C2 2136   1.453   2.950   1.340  0.0031 -0.3663  0.5861
  183DMSO    H4 2137   1.439   2.974   1.446  1.1451  1.4824  0.3581
  183DMSO    H5 2138   1.538   2.997   1.291 -0.8181  0.8591  0.2989
  183DMSO    H6 2139   1.365   2.958   1.275  1.6597  2.9506 -1.5268
  183DMSO    O1 2140   1.617   2.782   1.428 -0.1382  0.2458  0.5314
  184DMSO    C1 2141   0.493   2.336   4.337 -0.8526 -0.5074  0.1348
  184DMSO    H1 2142   0.404   2.374   4.285 -0.6026 -1.1914 -0.8071
  184DMSO    H2 2143   0.500   2.229   4.322  1.1174 -0.1823 -1.6438
  184DMSO    H3 2144   0.504   2.367   4.442 -0.3858 -0.8029  0.1720
  184DMSO    S1 2145   0.652   2.399   4.255 -0.0703  0.3500 -0.4169
  184DMSO    C2 2146   0.613   2.576   4.254 -0.4178 -0.7440  0.9459
  184DMSO    H4 2147   0.578   2.601   4.355  0.4048  0.0119  1.0588
  184DMSO    H5 2148   0.701   2.631   4.222  0.2109 -0.5510  2.8983
  184DMSO    H6 2149   0.532   2.591   4.182 -0.5516 -0.3503  1.1743
  184DMSO    O1 2150   0.639   2.365   4.108  0.1460  0.3077  0.1840
  185DMSO    C1 2151   0.434   5.911   2.296 -0.1664  0.2192  0.8232
  185DMSO    H1 2152   0.451   5.818   2.241  0.8985 -1.1224  3.2331
  185DMSO    H2 2153   0.328   5.903   2.320 -0.1678  0.3156  0.8475
  185DMSO    H3 2154   0.469   5.996   2.238 -0.6160  0.4826  0.9297
  185DMSO    S1 2155   0.530   5.916   2.442 -0.3756 -0.0816 -0.0737
  185DMSO    C2 2156   0.684   5.903   2.356  0.0735 -0.2079 -0.0302
  185DMSO    H4 2157   0.686   5.803   2.311 -1.4338  0.2066 -1.1082
  185DMSO    H5 2158   0.692   5.983   2.282 -3.6866 -1.5081 -2.1278
  185DMSO    H6 2159   0.772   5.917   2.419 -1.3020 -0.6113  2.0586
  185DMSO    O1 2160   0.506   5.787   2.506  0.0702  0.3103  0.6001
  186DMSO    C1 2161   2.703   1.035   2.725  0.1168 -0.0013  0.4384
  186DMSO    H1 2162   2.710   1.037   2.834  0.0799  0.9274  0.4372
  186DMSO    H2 2163   2.714   0.936   2.681  2.1702  0.3297  0.1053
  186DMSO    H3 2164   2.780   1.106   2.694  0.8509 -0.1419  1.8536
  186DMSO    S1 2165   2.544   1.093   2.656 -0.0237  0.2261 -0.1093
  186DMSO    C2 2166   2.567   1.012   2.500 -0.2666  0.1742  0.5789
  186DMSO    H4 2167   2.670   1.032   2.471 -0.0453  1.8274  2.3018
  186DMSO    H5 2168   2.545   0.905   2.506 -1.2126  0.2281 -1.1847
  186DMSO    H6 2169   2.492   1.055   2.433  0.4020 -0.1777 -0.4141
  186DMSO    O1 2170   2.577   1.236   2.628  0.0229  0.5258 -0.4148
  187DMSO    C1 2171   1.847   1.141   3.434 -0.4391 -0.5623  0.0597
  187DMSO    H1 2172   1.758   1.076   3.435  0.6815 -2.1772 -0.7996
  187DMSO    H2 2173   1.857   1.178   3.536 -2.4528  0.2714  0.0086
  187DMSO    H3 2174   1.831   1.219   3.359 -1.8633 -0.4834  0.4188
  187DMSO    S1 2175   1.988   1.040   3.373  0.1115  0.0009  0.1492
  187DMSO    C2 2176   2.001   0.951   3.520  0.2967 -0.3049 -0.5852
  187DMSO    H4 2177   1.905   0.906   3.549  0.9160 -0.4303  1.3925
  187DMSO    H5 2178   2.072   0.868   3.513  0.0251 -0.5677 -0.2942
  187DMSO    H6 2179   2.036   1.018   3.598  1.9738 -1.9833  0.1821
  187DMSO    O1 2180   2.090   1.142   3.372  0.8863  0.5812 -0.0362
  188DMSO    C1 2181   0.944   0.193   0.060 -0.1376 -0.1909 -0.5762
  188DMSO    H1 2182   1.000   0.099   0.057  0.1326 -0.2357  2.4473
  188DMSO    H2 2183   1.003   0.283   0.043  0.1005 -0.5344 -1.6006
  188DMSO    H3 2184   0.902   0.197   0.161 -0.5073 -3.7072 -0.4464
  188DMSO    S1 2185   0.833   0.204  -0.079  0.1826 -0.0059 -0.4390
  188DMSO    C2 2186   0.955   0.231  -0.209  0.0390 -0.2904 -0.0250
  188DMSO    H4 2187   0.892   0.262  -0.292 -1.4474  0.0877  1.1886
  188DMSO    H5 2188   1.022   0.315  -0.186  0.9453 -1.4492  1.8329
  188DMSO    H6 2189   1.011   0.139  -0.224 -0.2147 -0.9240  2.4078
  188DMSO    O1 2190   0.774   0.342  -0.070 -0.2299 -0.1380  0.2664
  189DMSO    C1 2191   4.292   0.134   4.825 -0.0879 -0.2097 -0.0220
  189DMSO    H1 2192   4.203   0.196   4.838  0.1848 -0.0445  1.1632
  189DMSO    H2 2193   4.289   0.076   4.732 -1.2171 -0.9651  0.4608
  189DMSO    H3 2194   4.293   0.061   4.907 -0.8319 -1.8544 -1.4072
  189DMSO    S1 2195   4.434   0.240   4.829 -0.1659 -0.3744  0.2443
  189DMSO    C2 2196   4.363   0.368   4.726 -0.2966  0.4442  0.2327
  189DMSO    H4 2197   4.441   0.439   4.698 -1.9112  1.9533 -0.6412
  189DMSO    H5 2198   4.320   0.317   4.639  2.4797  0.8532 -1.4994
  189DMSO    H6 2199   4.284   0.415   4.785  0.7092  1.1561  1.0344
  189DMSO    O1 2200   4.530   0.164   4.739 -0.0124  0.1611  0.6690
  190DMSO    C1 2201   3.427   2.599   1.675 -0.5390  0.0041  0.2829
  190DMSO    H1 2202   3.354   2.518   1.683 -0.4928 -0.0382  0.2766
  190DMSO    H2 2203   3.476   2.632   1.766  1.2858  0.9693 -0.9855
  190DMSO    H3 2204   3.382   2.678   1.614  0.7919 -0.4350 -1.3570
  190DMSO    S1 2205   3.545   2.528   1.565 -0.2075 -0.0670 -0.2730
  190DMSO    C2 2206   3.668   2.663   1.583 -0.6838 -0.4694 -0.1087
  190DMSO    H4 2207   3.630   2.766   1.583  1.0562  0.2101  0.2178
  190DMSO    H5 2208   3.716   2.659   1.681 -0.6001  3.5553  0.1807
  190DMSO    H6 2209   3.747   2.662   1.508 -0.5617 -0.3773  0.0174
  190DMSO    O1 2210   3.500   2.532   1.421 -0.1274 -0.0085 -0.8800
  191DMSO    C1 2211   1.632   3.002   5.906 -0.2035  0.4522  0.2341
  191DMSO    H1 2212   1.664   3.096   5.861 -1.1800  0.8693  0.3682
  191DMSO    H2 2213   1.680   2.912   5.868 -0.2985 -0.1485  1.4827
  191DMSO    H3 2214   1.528   2.981   5.877 -0.5921 -0.2693  1.9870
  191DMSO    S1 2215   1.625   3.017   6.087  0.1229  0.1131  0.5044
  191DMSO    C2 2216   1.543   2.860   6.107  0.4263 -0.1966  0.4141
  191DMSO    H4 2217   1.602   2.776   6.068  0.6360 -0.3790  1.0960
  191DMSO    H5 2218   1.526   2.848   6.214 -1.0763 -0.9895  0.1169
  191DMSO    H6 2219   1.449   2.860   6.052 -0.3073 -0.2686  1.6215
  191DMSO    O1 2220   1.523   3.114   6.112 -0.2610 -0.1394  0.2844
  192DMSO    C1 2221   5.643   2.145   1.369 -0.4942  0.5233 -0.4157
  192DMSO    H1 2222   5.546   2.132   1.418 -1.0887  2.4998 -0.9724
  192DMSO    H2 2223   5.660   2.251   1.346 -2.9075  1.2792  0.8953
  192DMSO    H3 2224   5.627   2.087   1.278 -0.9714  1.5079 -0.9853
  192DMSO    S1 2225   5.765   2.059   1.465 -0.2992  0.3138 -0.1442
  192DMSO    C2 2226   5.894   2.091   1.347 -0.4589  0.2222 -0.2415
  192DMSO    H4 2227   5.925   2.195   1.355  1.1200 -0.2223 -0.2670
  192DMSO    H5 2228   5.972   2.021   1.378 -1.4117 -1.4798 -1.4827
  192DMSO    H6 2229   5.855   2.066   1.248  0.2612  0.0646 -0.4935
  192DMSO    O1 2230   5.726   1.919   1.426  0.0492 -0.0210  0.2542
  193DMSO    C1 2231   0.847   0.966   2.540  0.1784 -0.0138 -0.0887
  193DMSO    H1 2232   0.752   1.013   2.512 -0.0194  1.3856  2.5823
  193DMSO    H2 2233   0.916   0.966   2.455 -0.1965 -2.5527 -0.4773
  193DMSO    H3 2234   0.838   0.865   2.579  2.8242 -0.5942 -0.8034
  193DMSO    S1 2235   0.924   1.060   2.672  0.3081  0.0378  0.0494
  193DMSO    C2 2236   0.929   0.921   2.795 -0.5399  1.0961 -0.1586
  193DMSO    H4 2237   0.970   0.838   2.737  0.1386  1.0881  0.3170
  193DMSO    H5 2238   0.992   0.948   2.881 -0.6600  1.6196 -0.2330
  193DMSO    H6 2239   0.832   0.894   2.836  0.3950 -2.2846  0.0853
  193DMSO    O1 2240   0.817   1.145   2.728  0.0285 -0.1649 -0.5481
  194DMSO    C1 2241   2.586   1.090   4.911 -0.0400 -0.3693  0.0403
  194DMSO    H1 2242   2.482   1.095   4.944 -0.2133  1.2725 -0.6518
  194DMSO    H2 2243   2.596   1.087   4.802  1.8670  1.7193  0.0623
  194DMSO    H3 2244   2.631   1.005   4.963 -1.5329 -1.7128 -0.7814
  194DMSO    S1 2245   2.675   1.230   4.973  0.0380  0.2719  0.0939
  194DMSO    C2 2246   2.639   1.232   5.151 -0.5208  0.7174  0.2043
  194DMSO    H4 2247   2.682   1.321   5.197 -0.1988 -0.1739  1.6977
  194DMSO    H5 2248   2.530   1.235   5.157 -0.6865 -0.4214 -1.3915
  194DMSO    H6 2249   2.679   1.147   5.208 -1.1406 -0.6220 -1.2657
  194DMSO    O1 2250   2.611   1.348   4.918 -0.0446  0.6210 -0.5547
  195DMSO    C1 2251   2.107   1.272   2.087 -0.0039  0.2521  0.2601
  195DMSO    H1 2252   2.108   1.198   2.006  2.6940 -0.1738  0.5894
  195DMSO    H2 2253   2.096   1.365   2.030 -0.3060 -0.5247 -1.0119
  195DMSO    H3 2254   2.203   1.261   2.136  0.1118 -2.5639 -0.4398
  195DMSO    S1 2255   1.990   1.252   2.220  0.3129 -0.1338  0.1260
  195DMSO    C2 2256   1.847   1.278   2.121 -0.0314 -0.3970  0.0945
  195DMSO    H4 2257   1.755   1.273   2.181 -0.3750 -0.8842 -0.4577
  195DMSO    H5 2258   1.848   1.379   2.080 -1.7353  0.3409  1.7070
  195DMSO    H6 2259   1.835   1.208   2.038 -0.0681  0.3358 -0.5275
  195DMSO    O1 2260   2.008   1.393   2.275 -0.3819 -0.1990  0.1710
  196DMSO    C1 2261   3.585   1.423   0.465  0.2125  0.2204  0.3479
  196DMSO    H1 2262   3.544   1.457   0.561  0.5023  0.2211  0.4723
  196DMSO    H2 2263   3.507   1.417   0.388 -0.0350  1.5921  0.4676
  196DMSO    H3 2264   3.633   1.327   0.480 -1.7018 -1.2276 -2.0408
  196DMSO    S1 2265   3.705   1.562   0.415 -0.0637  0.0132 -0.3496
  196DMSO    C2 2266   3.738   1.617   0.582  0.4807  0.0556 -0.1552
  196DMSO    H4 2267   3.802   1.558   0.647 -0.0061  0.5803  0.8229
  196DMSO    H5 2268   3.792   1.711   0.573  1.2150 -0.4172 -0.7783
  196DMSO    H6 2269   3.646   1.640   0.637  1.5795  2.3329  0.8551
  196DMSO    O1 2270   3.602   1.664   0.381 -0.1377 -0.0123  0.2852
  197DMSO    C1 2271   1.847   2.819   4.281  0.7046  0.4758 -0.1904
  197DMSO    H1 2272   1.752   2.844   4.329  0.4166 -1.3234  0.2587
  197DMSO    H2 2273   1.828   2.788   4.178  0.3053  0.7278 -0.1934
  197DMSO    H3 2274   1.881   2.730   4.335 -1.9363  0.0898  0.9875
  197DMSO    S1 2275   1.963   2.961   4.301 -0.3216 -0.3445 -0.3014
  197DMSO    C2 2276   1.885   3.083   4.195 -0.5709  0.2918  0.2948
  197DMSO    H4 2277   1.895   3.056   4.090  0.0815 -2.0868  0.9133
  197DMSO    H5 2278   1.781   3.091   4.228 -0.1730  1.5152  1.3812
  197DMSO    H6 2279   1.940   3.174   4.221  0.8510  0.4747 -2.8510
  197DMSO    O1 2280   2.086   2.913   4.226  0.3677  0.4171 -0.4363
  198DMSO    C1 2281   0.046   1.841   1.148  0.3328 -0.2145  0.7109
  198DMSO    H1 2282  -0.056   1.835   1.186 -0.7409 -2.5825 -2.1722
  198DMSO    H2 2283   0.052   1.941   1.106  0.9562 -0.5442 -0.0227
  198DMSO    H3 2284   0.065   1.760   1.076 -0.5979 -0.8438  1.1585
  198DMSO    S1 2285   0.155   1.809   1.288  0.2632 -0.0694 -0.0548
  198DMSO    C2 2286   0.084   1.656   1.337  0.4295  0.0841  0.4458
  198DMSO    H4 2287  -0.022   1.652   1.313  0.4803 -1.9495  0.4025
  198DMSO    H5 2288   0.138   1.576   1.286  0.8282 -0.9057  2.3236
  198DMSO    H6 2289   0.091   1.636   1.444  1.5336  1.7320  0.7280
  198DMSO    O1 2290   0.095   1.917   1.376 -0.0304 -0.0560 -0.3338
  199DMSO    C1 2291   0.957   1.427   6.108 -1.5238 -0.5762  0.6108
  199DMSO    H1 2292   0.903   1.381   6.024 -2.7399  0.1626  0.9516
  199DMSO    H2 2293   0.894   1.410   6.196 -1.0336 -0.1641  1.0462
  199DMSO    H3 2294   0.971   1.533   6.084 -0.4083 -1.1048 -1.3034
  199DMSO    S1 2295   1.123   1.360   6.117 -0.3068 -0.5508  0.1402
  199DMSO    C2 2296   1.076   1.197   6.149 -0.0387  0.3429 -0.0990
  199DMSO    H4 2297   1.021   1.155   6.064 -0.1744  1.8828 -0.7962
  199DMSO    H5 2298   1.163   1.131   6.156 -0.9128 -1.1059 -1.9111
  199DMSO    H6 2299   1.018   1.190   6.242 -0.4679 -1.0955 -0.4375
  199DMSO    O1 2300   1.182   1.405   6.252  0.0715  0.2305  0.6001
  200DMSO    C1 2301   0.585   1.855   3.244  0.0689  0.9525 -0.0555
  200DMSO    H1 2302   0.566   1.818   3.345  0.3952  1.6642  0.2671
  200DMSO    H2 2303   0.644   1.777   3.195 -1.1660  0.0991 -0.2329
  200DMSO    H3 2304   0.645   1.945   3.251  1.0211  0.3076  0.2637
  200DMSO    S1 2305   0.435   1.874   3.155  0.4153  0.1892 -0.3084
  200DMSO    C2 2306   0.514   1.883   2.993  0.0941 -0.0245 -0.0401
  200DMSO    H4 2307   0.582   1.798   2.988 -0.4391 -0.7212  2.8125
  200DMSO    H5 2308   0.443   1.891   2.910 -0.8889 -0.5557  0.7239
  200DMSO    H6 2309   0.579   1.970   3.002 -1.4064  0.9556  1.9872
  200DMSO    O1 2310   0.395   2.013   3.188  0.3311 -0.1478 -0.5153
  201DMSO    C1 2311   0.807   2.935   1.942 -0.1918 -0.3485 -0.6937
  201DMSO    H1 2312   0.910   2.962   1.919 -0.9445  4.2352  0.4205
  201DMSO    H2 2313   0.735   2.963   1.864 -0.4992 -0.2557 -0.3783
  201DMSO    H3 2314   0.787   2.970   2.043  2.5967  0.5894 -0.3829
  201DMSO    S1 2315   0.816   2.760   1.960 -0.4733  0.1890 -0.3260
  201DMSO    C2 2316   0.644   2.747   2.013 -0.4445  0.1258 -0.8710
  201DMSO    H4 2317   0.621   2.820   2.091 -1.1546  0.6598 -1.5533
  201DMSO    H5 2318   0.584   2.749   1.921  1.6014  0.6783 -2.2647
  201DMSO    H6 2319   0.639   2.649   2.061 -0.5066  0.3799 -0.3494
  201DMSO    O1 2320   0.899   2.735   2.089 -0.0008  0.1861 -0.0282
  202DMSO    C1 2321   2.282   1.504   0.708  0.1216 -0.0167  0.4108
  202DMSO    H1 2322   2.383   1.524   0.670  0.6976 -2.6508  0.3748
  202DMSO    H2 2323   2.224   1.441   0.641  0.4527  1.9657 -1.8743
  202DMSO    H3 2324   2.230   1.596   0.739  2.2460  1.6309 -0.6378
  202DMSO    S1 2325   2.302   1.434   0.875  0.2461 -0.2646  0.3163
  202DMSO    C2 2326   2.416   1.305   0.823 -1.0414 -0.0634  0.1171
  202DMSO    H4 2327   2.377   1.242   0.743  1.4078  0.1128 -1.3303
  202DMSO    H5 2328   2.512   1.353   0.800  0.4017 -1.4668  2.7981
  202DMSO    H6 2329   2.428   1.249   0.916 -0.5040 -0.5349 -0.2304
  202DMSO    O1 2330   2.177   1.361   0.907  0.1347  0.4121  0.2076
  203DMSO    C1 2331   0.016   1.552   2.867  0.5158  0.8788  0.8271
  203DMSO    H1 2332  -0.070   1.531   2.803  0.6052 -2.3394  1.5598
  203DMSO    H2 2333   0.048   1.454   2.904  0.0212 -0.1503 -1.2994
  203DMSO    H3 2334  -0.006   1.624   2.946 -1.2701  0.5209  0.7023
  203DMSO    S1 2335   0.135   1.633   2.759  0.0345 -0.1337  0.0879
  203DMSO    C2 2336   0.189   1.474   2.692 -0.2200 -0.3551 -0.5697
  203DMSO    H4 2337   0.292   1.488   2.658 -0.1272  1.8982  0.4612
  203DMSO    H5 2338   0.202   1.406   2.776 -0.0320 -0.5720 -0.7712
  203DMSO    H6 2339   0.115   1.431   2.624 -1.8384  2.1987 -0.5638
  203DMSO    O1 2340   0.249   1.650   2.852  0.2691  0.5406 -0.2720
  204DMSO    C1 2341   5.277   2.537   0.502 -0.0476 -0.4335  0.3181
  204DMSO    H1 2342   5.308   2.483   0.412 -1.0578  0.9111 -0.8779
  204DMSO    H2 2343   5.288   2.645   0.489 -2.4819 -0.3681 -2.3352
  204DMSO    H3 2344   5.346   2.506   0.581  1.5859 -1.7804 -1.5091
  204DMSO    S1 2345   5.111   2.504   0.538  0.1320  0.0617  0.1009
  204DMSO    C2 2346   5.073   2.455   0.371 -0.2789  0.8063 -0.0530
  204DMSO    H4 2347   4.974   2.408   0.368  0.1183 -0.0397 -0.5202
  204DMSO    H5 2348   5.072   2.543   0.307 -0.8271  1.8615  1.3465
  204DMSO    H6 2349   5.141   2.382   0.325  0.4289  1.3030  0.1919
  204DMSO    O1 2350   5.047   2.637   0.539  0.3930  0.1274 -0.0556
  205DMSO    C1 2351   4.846   1.974   2.780  0.1662  0.0439  0.3119
  205DMSO    H1 2352   4.929   1.986   2.710  1.1927 -0.0725  1.4789
  205DMSO    H2 2353   4.863   1.909   2.867 -1.6679  0.5233  1.0765
  205DMSO    H3 2354   4.758   1.946   2.721 -0.0260  1.1186  0.0694
  205DMSO    S1 2355   4.801   2.131   2.833  0.3125 -0.2836  0.1437
  205DMSO    C2 2356   4.908   2.147   2.976 -0.1174 -0.4288 -0.4628
  205DMSO    H4 2357   4.893   2.241   3.030 -0.0932 -0.5454 -0.2521
  205DMSO    H5 2358   4.873   2.068   3.043  0.3032 -0.6819 -0.5389
  205DMSO    H6 2359   5.013   2.132   2.952  0.3440 -0.1049  1.1961
  205DMSO    O1 2360   4.659   2.112   2.877  0.1906  0.1434 -0.1838
  206DMSO    C1 2361   4.508   2.337   3.831 -0.2394  0.1852 -0.3403
  206DMSO    H1 2362   4.447   2.424   3.805 -0.0744  0.6104  0.6660
  206DMSO    H2 2363   4.598   2.359   3.889 -0.5148  1.4969 -0.3874
  206DMSO    H3 2364   4.541   2.280   3.743  1.9216 -0.6538  0.9388
  206DMSO    S1 2365   4.405   2.234   3.926 -0.0545 -0.2306 -0.3806
  206DMSO    C2 2366   4.527   2.149   4.020  0.3936 -0.5340 -0.1969
  206DMSO    H4 2367   4.578   2.222   4.083  0.5103 -1.0632  0.3258
  206DMSO    H5 2368   4.469   2.084   4.085 -0.3622  2.1801  2.0443
  206DMSO    H6 2369   4.592   2.091   3.953 -0.5711 -1.1412 -0.6319
  206DMSO    O1 2370   4.353   2.124   3.838  0.2085 -0.7356  0.3127
  207DMSO    C1 2371   3.168   1.978   4.113 -0.0869  0.3905  0.8993
  207DMSO    H1 2372   3.253   2.044   4.092 -0.9472  1.5213  0.8675
  207DMSO    H2 2373   3.143   1.993   4.219  2.7080  1.7955  1.4496
  207DMSO    H3 2374   3.180   1.874   4.082  1.7858  1.4615 -2.4840
  207DMSO    S1 2375   3.043   2.048   4.008 -0.1612  0.0861 -0.3114
  207DMSO    C2 2376   3.054   1.929   3.871 -0.1966 -0.5252 -0.1073
  207DMSO    H4 2377   3.159   1.927   3.841 -0.2472  0.0638 -0.3498
  207DMSO    H5 2378   3.009   1.840   3.916 -2.3381  1.9397  3.1498
  207DMSO    H6 2379   2.989   1.966   3.791 -0.5767 -0.5584  0.1789
  207DMSO    O1 2380   3.115   2.164   3.956  0.1305  0.4912  0.0613
  208DMSO    C1 2381   4.433   4.409   5.023  0.1253  0.6549  0.1255
  208DMSO    H1 2382   4.518   4.344   5.043 -0.9164 -0.8728 -0.2172
  208DMSO    H2 2383   4.460   4.515   5.030 -0.5944  0.8670 -0.2601
  208DMSO    H3 2384   4.356   4.400   5.100  0.1561  1.1186  0.2154
  208DMSO    S1 2385   4.359   4.374   4.867 -0.0799  0.1375 -0.0832
  208DMSO    C2 2386   4.204   4.441   4.902  0.0215 -0.2365 -0.1840
  208DMSO    H4 2387   4.145   4.434   4.810 -0.6566 -2.0473  0.3510
  208DMSO    H5 2388   4.163   4.369   4.972 -0.7251 -2.0760 -2.3829
  208DMSO    H6 2389   4.215   4.542   4.944  3.6108 -0.4465 -0.2936
  208DMSO    O1 2390   4.328   4.227   4.866  0.0414  0.3452  0.0540
  209DMSO    C1 2391   3.019   4.558   0.987  0.7032 -0.7832  0.1873
  209DMSO    H1 2392   3.013   4.450   1.001  0.7572 -0.8277 -0.1167
  209DMSO    H2 2393   2.938   4.598   0.925  2.5141  1.6950 -0.7606
  209DMSO    H3 2394   3.120   4.583   0.951  1.4634  0.3098  2.8679
  209DMSO    S1 2395   3.014   4.619   1.149 -0.0434  0.0384  0.1243
  209DMSO    C2 2396   2.989   4.790   1.103 -0.0872  0.4161 -0.3629
  209DMSO    H4 2397   3.063   4.820   1.028  0.5927  1.1020  0.5565
  209DMSO    H5 2398   2.886   4.808   1.070 -0.4178 -2.1857 -1.0165
  209DMSO    H6 2399   3.001   4.853   1.191 -0.4180  0.8809 -0.6466
  209DMSO    O1 2400   3.156   4.606   1.185 -0.3098  0.2034 -0.5846
  210DMSO    C1 2401   2.638   6.110   1.935  0.4066  0.4516  0.2225
  210DMSO    H1 2402   2.618   6.197   1.997  0.2796  1.4864 -1.2209
  210DMSO    H2 2403   2.723   6.059   1.980  1.4702  1.3121 -0.7448
  210DMSO    H3 2404   2.660   6.140   1.832  1.3574 -0.4367  0.1499
  210DMSO    S1 2405   2.504   5.991   1.933 -0.1902  0.3824 -0.2719
  210DMSO    C2 2406   2.391   6.093   1.839  0.4783 -0.4502  0.1981
  210DMSO    H4 2407   2.376   6.185   1.896 -3.4934 -0.5510 -0.3791
  210DMSO    H5 2408   2.431   6.113   1.740 -0.8437 -0.4076 -0.3476
  210DMSO    H6 2409   2.292   6.049   1.823  0.3867 -0.4092  0.6392
  210DMSO    O1 2410   2.462   6.014   2.077 -0.4501 -0.2566  0.1788
  211DMSO    C1 2411   0.940   0.791   6.110 -0.4480  0.5074  0.8609
  211DMSO    H1 2412   0.848   0.838   6.146 -0.5087  1.2886 -0.2645
  211DMSO    H2 2413   1.008   0.772   6.193 -1.0640 -0.0645  1.2397
  211DMSO    H3 2414   0.997   0.841   6.030  1.3544  0.5880  2.1329
  211DMSO    S1 2415   0.879   0.648   6.028  0.1314  0.3920 -0.5444
  211DMSO    C2 2416   1.043   0.578   5.978 -0.2613 -0.1320  0.4057
  211DMSO    H4 2417   1.034   0.482   5.928 -0.5701  0.4050 -0.5966
  211DMSO    H5 2418   1.087   0.653   5.912 -1.5129  2.4501  2.3160
  211DMSO    H6 2419   1.100   0.555   6.069 -0.9665  1.1517  1.1932
  211DMSO    O1 2420   0.809   0.693   5.905  0.0779 -0.0955 -0.5885
  212DMSO    C1 2421   3.922   2.521   0.942  0.5175 -0.1649 -0.0598
  212DMSO    H1 2422   4.009   2.544   1.004 -0.5781 -0.8450  1.8031
  212DMSO    H2 2423   3.863   2.436   0.977 -0.3662 -0.5416 -2.3475
  212DMSO    H3 2424   3.958   2.497   0.842 -1.7258  1.4970 -1.3568
  212DMSO    S1 2425   3.802   2.655   0.924 -0.1886 -0.2136  0.2761
  212DMSO    C2 2426   3.763   2.671   1.099 -0.0929 -0.4194 -0.7648
  212DMSO    H4 2427   3.863   2.664   1.143  0.6822  0.5794 -2.2880
  212DMSO    H5 2428   3.723   2.772   1.112  0.8939 -0.1001 -0.1381
  212DMSO    H6 2429   3.693   2.598   1.141 -0.2993  1.0294  1.6401
  212DMSO    O1 2430   3.680   2.582   0.869 -0.6497  0.1351  0.2116
  213DMSO    C1 2431   3.942   0.629   2.251  0.0606 -0.3795 -0.3516
  213DMSO    H1 2432   4.017   0.653   2.175  1.8234 -2.4433  0.6087
  213DMSO    H2 2433   3.930   0.712   2.321 -0.0889 -1.7236  1.2915
  213DMSO    H3 2434   3.982   0.544   2.308  2.0181 -0.1681 -1.3541
  213DMSO    S1 2435   3.796   0.582   2.166 -0.1003  0.1048  0.1147
  213DMSO    C2 2436   3.878   0.473   2.059 -0.3881  0.0967 -0.1786
  213DMSO    H4 2437   3.794   0.421   2.013 -3.4078  1.4631  3.3592
  213DMSO    H5 2438   3.946   0.528   1.992 -0.1741  1.3011  0.9954
  213DMSO    H6 2439   3.936   0.400   2.116 -1.0431  2.1299  3.3132
  213DMSO    O1 2440   3.762   0.700   2.077  0.3344  0.2790  0.8338
  214DMSO    C1 2441   1.445   0.213   3.788  0.2903  0.3376  0.1200
  214DMSO    H1 2442   1.447   0.107   3.813  0.6069  0.4095  0.4035
  214DMSO    H2 2443   1.413   0.283   3.865  0.5243 -0.1860  0.6918
  214DMSO    H3 2444   1.382   0.209   3.698  1.4081 -0.7075 -0.6602
  214DMSO    S1 2445   1.605   0.250   3.723 -0.3594  0.2999  0.2022
  214DMSO    C2 2446   1.675   0.307   3.873  0.2087  0.4655  0.8536
  214DMSO    H4 2447   1.644   0.411   3.883 -0.2123  0.2166  2.3743
  214DMSO    H5 2448   1.636   0.248   3.957 -1.1158  1.2458  0.8188
  214DMSO    H6 2449   1.784   0.300   3.871  0.2921  1.0791  2.0293
  214DMSO    O1 2450   1.582   0.372   3.643  0.3985  0.2625  0.2882
  215DMSO    C1 2451   4.216   1.064   2.150 -0.1995 -0.6738 -0.4921
  215DMSO    H1 2452   4.252   1.165   2.129 -1.9213  0.1290  0.2536
  215DMSO    H2 2453   4.115   1.077   2.188 -0.3901 -2.3559 -0.3342
  215DMSO    H3 2454   4.280   1.027   2.231  1.2432  2.2121 -0.1815
  215DMSO    S1 2455   4.214   0.971   1.996  0.3996 -0.3070  0.2616
  215DMSO    C2 2456   4.361   1.020   1.919  0.2085 -0.4104 -0.1405
  215DMSO    H4 2457   4.446   0.981   1.975  0.4568  1.6432  1.0022
  215DMSO    H5 2458   4.359   0.975   1.819  0.5202 -2.4155  0.7094
  215DMSO    H6 2459   4.377   1.128   1.919 -0.1929 -0.3160 -1.8186
  215DMSO    O1 2460   4.119   1.065   1.930 -0.6647  0.4905  0.8920
  216DMSO    C1 2461   2.565   2.838   1.320 -0.2518 -1.3111  0.4226
  216DMSO    H1 2462   2.672   2.825   1.297  0.2012  1.5826  0.5099
  216DMSO    H2 2463   2.520   2.864   1.224  0.6595 -1.2825 -0.0155
  216DMSO    H3 2464   2.565   2.911   1.401 -0.5693 -1.3109  0.4204
  216DMSO    S1 2465   2.516   2.687   1.381 -0.1214  0.2556 -0.1352
  216DMSO    C2 2466   2.591   2.584   1.258  0.1397 -0.5228  0.3966
  216DMSO    H4 2467   2.572   2.481   1.289  0.3348 -0.3008  1.2939
  216DMSO    H5 2468   2.559   2.616   1.159 -0.9364 -1.0760  0.5503
  216DMSO    H6 2469   2.700   2.595   1.261  0.1406 -0.6022  0.9439
  216DMSO    O1 2470   2.368   2.679   1.343  0.2501  0.2521  0.5194
  217DMSO    C1 2471   0.773   3.028   0.559  0.1706 -0.1185  0.3136
  217DMSO    H1 2472   0.777   3.115   0.493 -0.6765  1.5131  2.3058
  217DMSO    H2 2473   0.741   2.943   0.498  0.2444  0.7912 -1.0504
  217DMSO    H3 2474   0.699   3.048   0.637  1.6925  2.6331  1.1872
  217DMSO    S1 2475   0.928   3.000   0.636  0.0037 -0.3516 -0.5751
  217DMSO    C2 2476   1.018   2.980   0.479  0.0961  0.1706 -0.6613
  217DMSO    H4 2477   1.038   3.079   0.438  1.1101 -0.4678 -1.7788
  217DMSO    H5 2478   1.111   2.936   0.516  1.7703  2.0907 -2.3818
  217DMSO    H6 2479   0.956   2.921   0.410  0.2840  0.3458 -0.9827
  217DMSO    O1 2480   0.924   2.865   0.695 -0.7679  0.4363  0.6485
  218DMSO    C1 2481   3.907   3.854   0.227 -0.7611  0.0151 -0.5025
  218DMSO    H1 2482   3.913   3.756   0.181 -0.4566  0.7977 -2.2171
  218DMSO    H2 2483   3.802   3.873   0.249 -1.3523 -1.8138 -1.5609
  218DMSO    H3 2484   3.959   3.921   0.158 -0.1736  0.9457  0.7922
  218DMSO    S1 2485   4.000   3.857   0.377  0.0313  0.3279 -0.2057
  218DMSO    C2 2486   3.928   4.000   0.462  0.3995 -0.0886 -0.3932
  218DMSO    H4 2487   3.971   3.988   0.562  0.4780 -1.8625 -0.6017
  218DMSO    H5 2488   3.958   4.092   0.412 -0.9252 -0.2393 -1.5429
  218DMSO    H6 2489   3.818   3.997   0.459  0.3077  2.1880 -0.7007
  218DMSO    O1 2490   4.135   3.911   0.335  0.1587 -0.4103  0.0235
  219DMSO    C1 2491   1.098   6.028   3.985 -0.0759 -0.1708  0.2363
  219DMSO    H1 2492   1.166   6.114   3.993 -2.7104  1.9517  1.2141
  219DMSO    H2 2493   1.014   6.057   4.048 -1.0512  3.7351 -2.5367
  219DMSO    H3 2494   1.139   5.930   4.012  1.7164  0.9502  1.8912
  219DMSO    S1 2495   1.042   6.021   3.817  0.1986  0.3636  0.2416
  219DMSO    C2 2496   0.886   5.930   3.849 -0.2636 -0.0547  0.7271
  219DMSO    H4 2497   0.801   5.996   3.830  0.8401  1.0626 -0.6407
  219DMSO    H5 2498   0.874   5.844   3.783 -2.4777  0.7214  0.0381
  219DMSO    H6 2499   0.890   5.897   3.953  0.0611 -3.0588 -0.1608
  219DMSO    O1 2500   1.125   5.904   3.784 -0.8283  0.2117 -0.4677
  220DMSO    C1 2501   4.927   2.827   0.098 -0.1335  0.1936 -0.7455
  220DMSO    H1 2502   4.837   2.832   0.036 -0.2513  1.3943 -0.4997
  220DMSO    H2 2503   4.992   2.912   0.077 -0.0591  0.3493  0.1042
  220DMSO    H3 2504   4.979   2.734   0.070  1.4685  0.2265  1.7914
  220DMSO    S1 2505   4.895   2.825   0.279 -0.0602  0.3521  0.2048
  220DMSO    C2 2506   4.775   2.695   0.265  0.1531 -0.5920 -0.1136
  220DMSO    H4 2507   4.838   2.608   0.243 -0.1463 -0.4175 -1.7844
  220DMSO    H5 2508   4.721   2.707   0.359  1.1079 -0.7127  0.4615
  220DMSO    H6 2509   4.705   2.704   0.182  0.0634  0.0896  0.0265
  220DMSO    O1 2510   4.822   2.951   0.297 -0.1001  0.2667  0.0689
  221DMSO    C1 2511   2.879   1.671   0.668 -0.9193 -0.0353  0.5441
  221DMSO    H1 2512   2.952   1.627   0.599  1.6976  0.3828  2.8378
  221DMSO    H2 2513   2.939   1.720   0.745 -0.6751 -1.5948  1.3936
  221DMSO    H3 2514   2.824   1.586   0.709 -5.0033  0.7656 -2.6173
  221DMSO    S1 2515   2.774   1.801   0.597 -0.6209 -0.0480 -0.0677
  221DMSO    C2 2516   2.906   1.882   0.510 -0.0460 -0.1252  0.3074
  221DMSO    H4 2517   2.855   1.966   0.462 -1.0372 -0.0698  1.4076
  221DMSO    H5 2518   2.973   1.922   0.586 -0.0150  1.8980 -0.7283
  221DMSO    H6 2519   2.959   1.820   0.437 -0.1168  0.5617 -0.3388
  221DMSO    O1 2520   2.751   1.896   0.718  0.1600  0.8072  0.0943
  222DMSO    C1 2521   1.333   3.522   1.483  0.4509 -0.0077 -0.2084
  222DMSO    H1 2522   1.433   3.479   1.495  0.4441  0.2956  1.1661
  222DMSO    H2 2523   1.271   3.481   1.563 -1.0698  2.2937 -0.1203
  222DMSO    H3 2524   1.280   3.499   1.390 -0.4633  1.0656  0.0287
  222DMSO    S1 2525   1.348   3.702   1.500 -0.5966  0.1461  0.1165
  222DMSO    C2 2526   1.447   3.715   1.350 -0.6586  0.0039  0.8849
  222DMSO    H4 2527   1.480   3.818   1.337 -0.6150 -0.1454 -0.2941
  222DMSO    H5 2528   1.534   3.649   1.355  0.2817  1.1568  0.1178
  222DMSO    H6 2529   1.382   3.688   1.266 -0.5130  0.5075  0.6083
  222DMSO    O1 2530   1.449   3.724   1.605  0.4550 -0.2587  0.3216
  223DMSO    C1 2531   0.537   1.193   1.364 -0.2424 -0.2764 -0.1748
  223DMSO    H1 2532   0.504   1.290   1.324 -0.2597 -0.1525  0.1411
  223DMSO    H2 2533   0.482   1.176   1.456 -0.5314 -1.9278 -0.6263
  223DMSO    H3 2534   0.642   1.190   1.396 -0.5322  0.1736  0.8345
  223DMSO    S1 2535   0.482   1.057   1.252  0.0238 -0.1148  0.1211
  223DMSO    C2 2536   0.594   1.083   1.122 -0.1998  0.1600  0.1172
  223DMSO    H4 2537   0.696   1.055   1.149 -0.1095 -2.5537 -2.5313
  223DMSO    H5 2538   0.566   1.038   1.026  0.1342 -1.3360  0.6952
  223DMSO    H6 2539   0.588   1.193   1.119  0.4580  0.2848  2.0912
  223DMSO    O1 2540   0.354   1.108   1.210 -0.0575  0.7668  0.3466
  224DMSO    C1 2541   0.672   0.730   1.283  0.4960 -0.2953 -0.0896
  224DMSO    H1 2542   0.581   0.785   1.261  0.4487 -0.8492 -1.3988
  224DMSO    H2 2543   0.660   0.638   1.340  0.5271 -0.6500 -0.6420
  224DMSO    H3 2544   0.748   0.797   1.325  0.2558  0.5307 -0.9308
  224DMSO    S1 2545   0.754   0.697   1.126  0.2704 -0.0590  0.0113
  224DMSO    C2 2546   0.895   0.605   1.201 -0.1410 -0.0262  0.1414
  224DMSO    H4 2547   0.959   0.573   1.118  1.8681  3.8189 -0.0233
  224DMSO    H5 2548   0.951   0.675   1.263 -1.2789  1.3881 -0.3956
  224DMSO    H6 2549   0.854   0.527   1.266  0.2879 -0.8651 -0.5710
  224DMSO    O1 2550   0.822   0.826   1.085  0.5190 -0.1498 -0.1032
  225DMSO    C1 2551   1.876   0.486   1.357  0.4675 -0.0992 -0.0464
  225DMSO    H1 2552   1.774   0.482   1.318 -0.1610 -0.9078  1.5760
  225DMSO    H2 2553   1.945   0.416   1.309  1.6699  0.1350  1.2940
  225DMSO    H3 2554   1.872   0.454   1.461  0.6971 -0.0817 -0.0326
  225DMSO    S1 2555   1.940   0.656   1.357  0.1063  0.0473 -0.2660
  225DMSO    C2 2556   1.944   0.670   1.178  0.3645  0.6869  0.2941
  225DMSO    H4 2557   1.845   0.694   1.138  0.6011  2.3894  0.6347
  225DMSO    H5 2558   2.018   0.744   1.145 -0.0576  0.2652 -1.7232
  225DMSO    H6 2559   1.977   0.571   1.143 -2.0224  0.6226 -2.0968
  225DMSO    O1 2560   2.080   0.644   1.406  0.2193 -0.6410  0.1608
  226DMSO    C1 2561   0.532   0.312   2.258  0.1989  0.6509  0.1690
  226DMSO    H1 2562   0.506   0.303   2.152  1.1521 -1.0577  0.0350
  226DMSO    H2 2563   0.443   0.299   2.319  0.5291 -0.9382  0.3627
  226DMSO    H3 2564   0.579   0.410   2.270  1.0319  0.4079 -0.9056
  226DMSO    S1 2565   0.645   0.179   2.300 -0.1293  0.1582 -0.1453
  226DMSO    C2 2566   0.782   0.250   2.223  1.6112 -0.1551 -0.7826
  226DMSO    H4 2567   0.800   0.340   2.282  0.2262 -0.7327  0.6156
  226DMSO    H5 2568   0.865   0.179   2.232  3.2028  1.8105  1.5799
  226DMSO    H6 2569   0.746   0.273   2.123  0.2648  1.7929  0.0880
  226DMSO    O1 2570   0.611   0.058   2.227 -0.2004 -0.5870  0.4913
  227DMSO    C1 2571   2.823   2.712   0.800 -0.5659 -0.0343 -0.0607
  227DMSO    H1 2572   2.894   2.655   0.740 -1.0077 -0.2558 -0.3764
  227DMSO    H2 2573   2.721   2.672   0.798 -0.9946  1.0607 -0.6720
  227DMSO    H3 2574   2.828   2.815   0.766  0.3051  0.1948  0.7128
  227DMSO    S1 2575   2.890   2.725   0.970  0.0790  0.1563 -0.3147
  227DMSO    C2 2576   2.909   2.552   0.993  0.5958  0.0371  0.4835
  227DMSO    H4 2577   2.933   2.548   1.100 -0.9854  0.8366  0.8973
  227DMSO    H5 2578   2.812   2.510   0.964  0.3495 -0.2327  1.6385
  227DMSO    H6 2579   2.988   2.503   0.936  0.3970 -0.1643  0.3778
  227DMSO    O1 2580   2.767   2.739   1.050  0.5609  1.1558 -0.2508
  228DMSO    C1 2581   2.152   1.643   0.303 -0.0239  0.5155 -0.9475
  228DMSO    H1 2582   2.162   1.553   0.364  1.7880  0.4760 -1.2531
  228DMSO    H2 2583   2.046   1.665   0.309 -0.4984 -1.8134  0.6645
  228DMSO    H3 2584   2.191   1.627   0.202 -2.0470 -1.1091 -1.5340
  228DMSO    S1 2585   2.246   1.773   0.394 -0.4045  0.0881 -0.2505
  228DMSO    C2 2586   2.394   1.668   0.408 -0.0506 -0.3674  0.3743
  228DMSO    H4 2587   2.358   1.565   0.416 -0.6543 -0.2581 -0.7612
  228DMSO    H5 2588   2.452   1.671   0.316  1.8674  3.6546  1.4813
  228DMSO    H6 2589   2.446   1.699   0.499  0.2645 -0.6875  0.3035
  228DMSO    O1 2590   2.186   1.759   0.532 -0.0374  0.0228  0.2759
  229DMSO    C1 2591   0.641   4.166   1.904  0.2311 -0.6192  0.5072
  229DMSO    H1 2592   0.567   4.228   1.956  1.2524  1.4216 -0.3544
  229DMSO    H2 2593   0.622   4.188   1.798  0.3129  0.2580  0.6645
  229DMSO    H3 2594   0.631   4.062   1.935 -2.5162 -0.0222  1.9552
  229DMSO    S1 2595   0.794   4.241   1.936 -0.1648  0.2994 -0.0835
  229DMSO    C2 2596   0.902   4.125   1.845 -0.1309  0.4601 -0.2123
  229DMSO    H4 2597   0.870   4.023   1.867 -1.2392  1.0629  1.1202
  229DMSO    H5 2598   0.889   4.133   1.737  3.1311 -1.9149 -0.9467
  229DMSO    H6 2599   1.006   4.147   1.871 -0.5532 -0.6055  2.8212
  229DMSO    O1 2600   0.826   4.195   2.077 -0.2032  0.1037 -0.4225
  230DMSO    C1 2601   1.479   2.872   1.956 -0.3046 -0.0690 -0.1208
  230DMSO    H1 2602   1.400   2.868   1.880 -0.4789  1.3023 -0.0289
  230DMSO    H2 2603   1.527   2.773   1.962  0.4171  0.1039 -2.0578
  230DMSO    H3 2604   1.446   2.903   2.055 -2.3556  3.5524 -1.7408
  230DMSO    S1 2605   1.579   3.002   1.890 -0.3489  0.0182  0.1358
  230DMSO    C2 2606   1.627   2.905   1.741  0.3328  0.7050 -0.3245
  230DMSO    H4 2607   1.711   2.951   1.689 -0.0487  1.4264 -0.3153
  230DMSO    H5 2608   1.657   2.804   1.771 -0.2948  0.5714 -0.1379
  230DMSO    H6 2609   1.543   2.905   1.672 -0.6963  2.7354  0.8482
  230DMSO    O1 2610   1.717   2.994   1.955 -0.4599  0.4247  0.7447
  231DMSO    C1 2611   3.978   4.626   2.045 -0.7294 -0.6789  0.3738
  231DMSO    H1 2612   4.017   4.672   2.136 -2.1568 -2.3328  1.8961
  231DMSO    H2 2613   3.874   4.656   2.027 -0.5306  0.6776  1.3537
  231DMSO    H3 2614   3.973   4.517   2.041  1.5276 -1.0057  3.3216
  231DMSO    S1 2615   4.062   4.680   1.892  0.1365  0.1671  0.5212
  231DMSO    C2 2616   4.037   4.856   1.908  0.4802 -0.5115  0.2127
  231DMSO    H4 2617   4.065   4.857   2.014  2.3499 -0.7531 -0.2453
  231DMSO    H5 2618   4.118   4.910   1.859  1.1366 -0.0767  1.7195
  231DMSO    H6 2619   3.935   4.889   1.885  0.0714 -1.8487 -0.0027
  231DMSO    O1 2620   3.975   4.647   1.781 -0.1692  0.0611 -0.3362
  232DMSO    C1 2621   4.787   0.690   3.760  0.4099  0.0407 -0.6015
  232DMSO    H1 2622   4.745   0.614   3.827 -0.7612  1.2153  0.0349
  232DMSO    H2 2623   4.892   0.712   3.777 -0.0860  1.1322  1.3683
  232DMSO    H3 2624   4.735   0.785   3.772 -1.7017 -1.3430  2.8347
  232DMSO    S1 2625   4.748   0.648   3.589 -0.0983  0.2222  0.0789
  232DMSO    C2 2626   4.785   0.804   3.506  0.4053 -0.3786  0.2073
  232DMSO    H4 2627   4.739   0.887   3.560  2.0277 -0.1489  1.3114
  232DMSO    H5 2628   4.892   0.827   3.516  0.3235 -0.5670  1.6183
  232DMSO    H6 2629   4.752   0.790   3.402 -1.4267 -1.5830  0.9130
  232DMSO    O1 2630   4.599   0.654   3.593  0.5666  0.1368 -0.2918
  233DMSO    C1 2631   0.963   5.921   3.070 -0.3081  0.1639 -0.4306
  233DMSO    H1 2632   1.067   5.891   3.055 -0.4725 -0.1228 -1.0740
  233DMSO    H2 2633   0.950   6.007   3.135 -0.6471 -0.9134  0.9680
  233DMSO    H3 2634   0.906   5.840   3.116  0.4156 -0.0738  0.0591
  233DMSO    S1 2635   0.906   5.968   2.902 -0.0962 -0.3832 -0.1514
  233DMSO    C2 2636   0.938   5.815   2.818  0.4063 -0.0390  0.5158
  233DMSO    H4 2637   1.045   5.792   2.824 -0.2638 -3.1668  3.2861
  233DMSO    H5 2638   0.890   5.731   2.868 -1.3343 -0.5800 -1.8866
  233DMSO    H6 2639   0.902   5.821   2.715 -0.8430 -1.1687  0.8710
  233DMSO    O1 2640   1.011   6.058   2.849  0.1315 -0.6565 -0.0147
  234DMSO    C1 2641   1.181   0.445   4.013 -0.1058  0.3729  0.1399
  234DMSO    H1 2642   1.211   0.420   4.115 -0.3698  2.6582  0.8582
  234DMSO    H2 2643   1.221   0.368   3.947  4.4146  0.6506  2.2286
  234DMSO    H3 2644   1.225   0.542   3.986 -0.8267  1.1935  1.7445
  234DMSO    S1 2645   1.002   0.448   4.000  0.2096 -0.1155  0.1765
  234DMSO    C2 2646   0.979   0.600   4.097  0.1120 -0.1112  0.6634
  234DMSO    H4 2647   1.051   0.605   4.179 -0.4151 -1.3786  1.2251
  234DMSO    H5 2648   0.980   0.677   4.019 -1.0223 -1.2563 -0.5307
  234DMSO    H6 2649   0.875   0.579   4.123 -0.4154  0.7921 -0.6152
  234DMSO    O1 2650   0.957   0.341   4.097  0.0831  0.0555  0.3675
  235DMSO    C1 2651   3.504   4.332   1.242  0.1661 -0.1229 -0.4890
  235DMSO    H1 2652   3.511   4.229   1.207 -1.1241 -0.1894 -0.6225
  235DMSO    H2 2653   3.400   4.355   1.267  0.4355  0.2340  0.3441
  235DMSO    H3 2654   3.542   4.415   1.182 -0.1296 -1.3282 -2.4148
  235DMSO    S1 2655   3.575   4.333   1.401 -0.3963  0.1853  0.0620
  235DMSO    C2 2656   3.725   4.246   1.355 -0.0764  0.3878 -0.0507
  235DMSO    H4 2657   3.707   4.171   1.277 -1.8375  1.1426 -0.4212
  235DMSO    H5 2658   3.792   4.319   1.309 -0.3031  1.8482  1.8004
  235DMSO    H6 2659   3.775   4.210   1.446 -1.9984 -2.5204 -0.0169
  235DMSO    O1 2660   3.500   4.217   1.468 -0.7567  0.0682  0.0125
  236DMSO    C1 2661   2.010   4.297   4.425  0.1304 -0.2396  0.4898
  236DMSO    H1 2662   1.983   4.374   4.497 -1.0800 -1.3043  1.2272
  236DMSO    H2 2663   2.034   4.341   4.328 -3.0039 -1.0141 -0.7532
  236DMSO    H3 2664   1.925   4.229   4.413  1.9226 -2.3562 -1.0509
  236DMSO    S1 2665   2.164   4.213   4.469 -0.0173 -0.2319  0.3397
  236DMSO    C2 2666   2.225   4.342   4.567  0.0337 -0.3114 -0.0042
  236DMSO    H4 2667   2.317   4.310   4.616  0.2415  0.3171  0.0201
  236DMSO    H5 2668   2.233   4.431   4.504  4.9763 -0.4767  0.0185
  236DMSO    H6 2669   2.152   4.343   4.648  1.4772  3.4591  1.4503
  236DMSO    O1 2670   2.241   4.207   4.338  0.2407 -0.2597 -0.1756
  237DMSO    C1 2671   1.260   6.128   4.419  0.2054 -0.0746  0.3224
  237DMSO    H1 2672   1.194   6.210   4.387  0.3657  0.2442  0.7907
  237DMSO    H2 2673   1.351   6.162   4.471  1.0157  2.3179 -2.3970
  237DMSO    H3 2674   1.283   6.061   4.337 -0.4699  0.2873 -0.1738
  237DMSO    S1 2675   1.162   6.042   4.536 -0.3692 -0.0611 -0.2747
  237DMSO    C2 2676   1.283   5.903   4.574 -0.1143 -0.2593 -0.3818
  237DMSO    H4 2677   1.321   5.853   4.485  0.0235  0.0429 -0.4968
  237DMSO    H5 2678   1.375   5.955   4.602  0.1227  0.5789 -2.5087
  237DMSO    H6 2679   1.254   5.845   4.662 -1.8582  1.1478  0.0420
  237DMSO    O1 2680   1.057   5.977   4.454 -1.0097  0.0148 -0.5061
  238DMSO    C1 2681   3.687   1.334   1.880 -1.0332  0.3325 -0.1185
  238DMSO    H1 2682   3.772   1.384   1.926 -1.2497 -0.1492  0.8411
  238DMSO    H2 2683   3.609   1.405   1.850 -0.4554  1.4180  0.8466
  238DMSO    H3 2684   3.645   1.249   1.937  0.8110 -1.1120 -0.8244
  238DMSO    S1 2685   3.754   1.278   1.720  0.0841 -0.0134  0.3202
  238DMSO    C2 2686   3.853   1.153   1.792 -0.2295  0.2311  0.2585
  238DMSO    H4 2687   3.939   1.192   1.846 -0.3725 -1.7072  2.0330
  238DMSO    H5 2688   3.797   1.082   1.854 -0.9959 -0.2121 -0.8978
  238DMSO    H6 2689   3.901   1.089   1.717 -1.3702 -1.6036  1.0191
  238DMSO    O1 2690   3.859   1.387   1.701 -0.2481  0.3358  0.4452
  239DMSO    C1 2691   0.821   3.099   2.933  0.3241 -0.0263 -0.2806
  239DMSO    H1 2692   0.825   3.165   2.846 -1.9182 -0.6252 -0.9193
  239DMSO    H2 2693   0.806   2.995   2.905  0.0723  0.5790 -2.6211
  239DMSO    H3 2694   0.744   3.140   3.000 -1.7922  2.6128 -3.9837
  239DMSO    S1 2695   0.958   3.112   3.033  0.0244  0.0075 -0.2488
  239DMSO    C2 2696   0.946   3.293   3.067  0.2131  0.1871  0.0324
  239DMSO    H4 2697   0.889   3.347   2.991 -0.8132 -1.8237 -0.7013
  239DMSO    H5 2698   0.884   3.285   3.157 -0.1947 -0.0321 -0.2612
  239DMSO    H6 2699   1.046   3.336   3.075  1.7318 -2.9004 -0.5827
  239DMSO    O1 2700   1.076   3.100   2.943  0.0438  0.5285 -0.8700
  240DMSO    C1 2701   1.150   3.563   0.360 -0.2023 -0.4689 -0.0939
  240DMSO    H1 2702   1.244   3.578   0.415 -1.0690  0.9161  1.0995
  240DMSO    H2 2703   1.136   3.660   0.311  1.6012 -0.5660 -0.8835
  240DMSO    H3 2704   1.082   3.537   0.441  0.8226 -0.4510  0.8045
  240DMSO    S1 2705   1.142   3.441   0.230 -0.1464  0.4149 -0.3233
  240DMSO    C2 2706   0.960   3.451   0.207  0.4626  0.6505 -0.1883
  240DMSO    H4 2707   0.940   3.390   0.118  1.4834 -0.7247  0.4854
  240DMSO    H5 2708   0.912   3.408   0.296 -1.8887  1.5675 -0.9320
  240DMSO    H6 2709   0.928   3.555   0.195 -0.2865  0.3593 -0.8337
  240DMSO    O1 2710   1.160   3.311   0.304  0.6339 -0.1944  0.1058
  241DMSO    C1 2711   0.260   4.393   1.418  0.5414 -0.3619  0.0974
  241DMSO    H1 2712   0.159   4.387   1.459 -0.3102 -1.1238 -1.9968
  241DMSO    H2 2713   0.279   4.288   1.393 -0.3112 -0.4119 -0.3840
  241DMSO    H3 2714   0.336   4.446   1.477  0.6782 -0.8178  0.3422
  241DMSO    S1 2715   0.226   4.472   1.260 -0.2408 -0.3317  0.1276
  241DMSO    C2 2716   0.354   4.388   1.172  0.5919  0.5376  0.1236
  241DMSO    H4 2717   0.317   4.286   1.158  2.8164 -0.5284  1.4359
  241DMSO    H5 2718   0.345   4.415   1.066  1.0071  1.4443  0.3105
  241DMSO    H6 2719   0.454   4.405   1.214  2.1831 -1.1849 -2.6306
  241DMSO    O1 2720   0.282   4.603   1.277 -0.6769  0.0620 -0.2610
  242DMSO    C1 2721   0.882   2.568   0.256 -0.3526 -0.3350 -0.2951
  242DMSO    H1 2722   0.838   2.468   0.243  0.1505 -0.9061  2.0609
  242DMSO    H2 2723   0.920   2.599   0.158 -3.5725  1.0563 -1.2453
  242DMSO    H3 2724   0.955   2.568   0.337 -0.7388  1.5718  0.0978
  242DMSO    S1 2725   0.751   2.681   0.292 -0.1015  0.1056  0.1164
  242DMSO    C2 2726   0.754   2.646   0.469  0.2572  0.4493 -0.4703
  242DMSO    H4 2727   0.855   2.671   0.502 -0.3269  2.5499 -0.1772
  242DMSO    H5 2728   0.679   2.708   0.518 -0.9022 -1.0751 -0.2204
  242DMSO    H6 2729   0.741   2.537   0.479 -0.4169  0.3245 -2.3059
  242DMSO    O1 2730   0.636   2.592   0.248 -0.0561 -0.7167  0.0436
  243DMSO    C1 2731   2.641   3.279   2.183 -0.8009  0.0342 -0.0667
  243DMSO    H1 2732   2.643   3.386   2.200 -1.9300  0.1609 -0.6374
  243DMSO    H2 2733   2.689   3.227   2.266 -1.5359  0.3774  0.5794
  243DMSO    H3 2734   2.704   3.259   2.095 -3.3171 -1.8661 -1.5641
  243DMSO    S1 2735   2.470   3.218   2.171 -0.3964  0.0870  0.6143
  243DMSO    C2 2736   2.421   3.348   2.055 -0.5845  0.1364  0.5597
  243DMSO    H4 2737   2.422   3.441   2.112  2.5267 -0.8152  2.3612
  243DMSO    H5 2738   2.504   3.356   1.984  0.7210  0.5045  2.0741
  243DMSO    H6 2739   2.329   3.314   2.007  0.6809 -0.4283 -1.6127
  243DMSO    O1 2740   2.416   3.274   2.301 -0.3067  0.1902  0.4897
  244DMSO    C1 2741   1.800   1.882   3.869 -0.0465 -0.0349  0.5825
  244DMSO    H1 2742   1.753   1.795   3.916  0.6101  0.5945  2.4795
  244DMSO    H2 2743   1.906   1.871   3.889 -0.2582 -0.7651  1.3637
  244DMSO    H3 2744   1.769   1.986   3.879  0.0513  0.4273 -2.6927
  244DMSO    S1 2745   1.797   1.863   3.692  0.0229  0.5233 -0.1860
  244DMSO    C2 2746   1.909   1.726   3.690 -0.7553  0.1390  0.4090
  244DMSO    H4 2747   1.927   1.697   3.587 -1.7274 -0.4098  0.3857
  244DMSO    H5 2748   2.002   1.762   3.736 -1.6211  2.2810  0.6344
  244DMSO    H6 2749   1.864   1.640   3.740 -1.4421  0.4526  0.3428
  244DMSO    O1 2750   1.883   1.973   3.644  0.5637 -0.0718 -0.1020
  245DMSO    C1 2751   2.839   0.797   0.039  0.4440  0.2029  0.1095
  245DMSO    H1 2752   2.874   0.899   0.058  2.2986 -0.5586  0.9868
  245DMSO    H2 2753   2.773   0.807  -0.048  0.8355  1.2670 -0.0759
  245DMSO    H3 2754   2.783   0.759   0.125  0.3815  0.4989  0.1992
  245DMSO    S1 2755   2.968   0.680  -0.004  0.4438  0.3034  0.0115
  245DMSO    C2 2756   3.005   0.626   0.160 -0.1544 -0.3552 -0.4107
  245DMSO    H4 2757   3.096   0.565   0.161 -0.7262 -1.2129  0.5572
  245DMSO    H5 2758   2.997   0.711   0.228  0.0276 -0.6461 -0.0175
  245DMSO    H6 2759   2.926   0.559   0.194  1.3560 -2.2571 -0.4239
  245DMSO    O1 2760   3.084   0.758  -0.050  0.2645  0.3524  0.1689
  246DMSO    C1 2761   4.573   0.040   3.275  0.2926  0.0937 -0.0742
  246DMSO    H1 2762   4.616  -0.001   3.367  2.3395  1.0107 -0.5646
  246DMSO    H2 2763   4.504   0.124   3.290 -1.0622 -0.4032 -2.9356
  246DMSO    H3 2764   4.523  -0.038   3.217 -0.6956  2.5263 -2.6983
  246DMSO    S1 2765   4.704   0.079   3.167 -0.5709  0.1338 -0.0270
  246DMSO    C2 2766   4.610   0.175   3.048 -0.2406  0.0082  0.7306
  246DMSO    H4 2767   4.589   0.274   3.090  3.4430  0.4014  1.9986
  246DMSO    H5 2768   4.663   0.187   2.953  0.5864  0.5396  1.2545
  246DMSO    H6 2769   4.514   0.124   3.032 -0.6663  1.6108 -2.9155
  246DMSO    O1 2770   4.724  -0.048   3.094 -0.1737  0.4579 -0.9532
  247DMSO    C1 2771   1.539   2.518   3.997 -0.0462  0.7267  0.2471
  247DMSO    H1 2772   1.495   2.437   3.938 -0.0985  0.3041  0.8704
  247DMSO    H2 2773   1.467   2.598   4.015 -1.3101 -0.1296 -0.8400
  247DMSO    H3 2774   1.625   2.558   3.942 -0.1782  0.4361 -0.1744
  247DMSO    S1 2775   1.587   2.443   4.152  0.3892 -0.0382 -0.4619
  247DMSO    C2 2776   1.425   2.417   4.207 -0.5129 -0.2102 -0.8312
  247DMSO    H4 2777   1.385   2.335   4.147  0.3027 -1.1068 -0.1656
  247DMSO    H5 2778   1.441   2.391   4.312 -0.3299 -0.4081 -0.9077
  247DMSO    H6 2779   1.367   2.510   4.198  1.6653  1.3381  0.2122
  247DMSO    O1 2780   1.628   2.550   4.248  0.1444  0.3833  0.5415
  248DMSO    C1 2781   5.148   5.029   3.361 -0.2212  0.4959  1.7084
  248DMSO    H1 2782   5.217   4.945   3.358 -0.0431  0.6506 -1.7896
  248DMSO    H2 2783   5.113   5.067   3.265 -0.0269  0.9147  1.8023
  248DMSO    H3 2784   5.201   5.111   3.411  0.5971  1.1128 -0.1023
  248DMSO    S1 2785   5.005   4.983   3.465  0.3134  0.0354  0.1576
  248DMSO    C2 2786   4.936   5.147   3.483  0.0332  0.0414 -0.0095
  248DMSO    H4 2787   4.878   5.171   3.394 -1.9705  0.8781  1.4506
  248DMSO    H5 2788   4.870   5.145   3.570  1.7708 -2.2219  1.3571
  248DMSO    H6 2789   5.013   5.225   3.495 -0.6588  0.7985 -0.4153
  248DMSO    O1 2790   5.053   4.955   3.605  0.1060  0.3468  0.4838
  249DMSO    C1 2791   6.036   4.047   2.308  0.1444 -0.5251  0.3545
  249DMSO    H1 2792   5.982   3.993   2.230  0.4676 -0.6007  0.1785
  249DMSO    H2 2793   5.955   4.069   2.377 -1.3264  0.0279 -1.4820
  249DMSO    H3 2794   6.087   4.135   2.269 -1.4666  0.6600  0.8173
  249DMSO    S1 2795   6.167   3.964   2.397 -0.3556 -0.4023  0.2232
  249DMSO    C2 2796   6.199   4.096   2.522  0.2516 -0.1472  0.1140
  249DMSO    H4 2797   6.249   4.044   2.604 -1.0889 -0.5558  0.7052
  249DMSO    H5 2798   6.270   4.165   2.476  2.1195 -2.2282 -0.2952
  249DMSO    H6 2799   6.113   4.148   2.564 -0.7257 -1.2439 -0.4505
  249DMSO    O1 2800   6.280   3.987   2.299  0.0739  0.6506  0.2945
  250DMSO    C1 2801   3.968   0.643   0.406 -0.5112  0.5546  0.1203
  250DMSO    H1 2802   4.044   0.570   0.436  0.2573  1.7350  1.1381
  250DMSO    H2 2803   3.959   0.716   0.487  2.4051  0.4155  0.6713
  250DMSO    H3 2804   3.878   0.586   0.383  0.6326 -1.2439 -0.1165
  250DMSO    S1 2805   4.016   0.741   0.263 -0.0256  0.3740  0.2837
  250DMSO    C2 2806   4.117   0.613   0.197 -0.6014  0.4862  0.4434
  250DMSO    H4 2807   4.172   0.656   0.114 -2.2755  3.2450  0.6250
  250DMSO    H5 2808   4.193   0.583   0.269 -0.9781  0.8980  1.0272
  250DMSO    H6 2809   4.053   0.527   0.177  1.7088 -1.3525  0.5613
  250DMSO    O1 2810   4.120   0.835   0.315  0.6029  0.0681 -0.1367
  251DMSO    C1 2811   2.279   4.452   0.278 -0.2896 -0.0708  0.3261
  251DMSO    H1 2812   2.353   4.438   0.356  0.9229  0.8351 -0.6216
  251DMSO    H2 2813   2.332   4.471   0.185 -0.1858  0.2526  0.4516
  251DMSO    H3 2814   2.224   4.544   0.299  1.1978  1.3933 -1.7640
  251DMSO    S1 2815   2.178   4.311   0.260 -0.4520 -0.0007  0.0175
  251DMSO    C2 2816   2.160   4.287   0.430  0.2511 -0.9644 -0.0166
  251DMSO    H4 2817   2.103   4.373   0.467 -1.3996 -2.1922  0.4619
  251DMSO    H5 2818   2.100   4.196   0.440 -0.2244 -0.5608  0.9409
  251DMSO    H6 2819   2.254   4.281   0.487 -0.7010 -0.6595  1.6693
  251DMSO    O1 2820   2.279   4.213   0.225  0.0104 -0.3055  0.2799
  252DMSO    C1 2821   0.149   2.264   2.003 -0.0159  0.3484 -0.2703
  252DMSO    H1 2822   0.234   2.204   2.035 -0.8324 -0.7671 -0.0946
  252DMSO    H2 2823   0.181   2.353   1.949  1.0469  0.2190  0.1371
  252DMSO    H3 2824   0.102   2.301   2.094  3.2402  0.2730  1.5996
  252DMSO    S1 2825   0.035   2.157   1.921 -0.0513  0.2576 -0.1682
  252DMSO    C2 2826   0.152   2.108   1.785 -0.3675  0.0518 -0.4627
  252DMSO    H4 2827   0.225   2.038   1.825 -1.7662 -2.0381 -1.4110
  252DMSO    H5 2828   0.089   2.060   1.710 -0.8727 -1.7095  1.0205
  252DMSO    H6 2829   0.201   2.198   1.747 -1.0357  0.0375 -1.3914
  252DMSO    O1 2830  -0.048   2.253   1.852 -0.3130  0.4069  0.8200
  253DMSO    C1 2831   4.420   1.739   2.344 -0.5025  0.4088 -0.4230
  253DMSO    H1 2832   4.351   1.685   2.410 -0.9212  0.0056 -1.1710
  253DMSO    H2 2833   4.366   1.750   2.249 -1.9608  2.5636  0.5531
  253DMSO    H3 2834   4.514   1.684   2.339 -0.5802 -0.0380  1.9856
  253DMSO    S1 2835   4.454   1.900   2.406  0.2185  0.1667 -0.2129
  253DMSO    C2 2836   4.501   1.851   2.567  0.3323 -0.2404 -0.1729
  253DMSO    H4 2837   4.541   1.934   2.625 -0.7873  0.9446 -1.0238
  253DMSO    H5 2838   4.412   1.803   2.610 -0.3069 -0.0145 -1.1996
  253DMSO    H6 2839   4.581   1.776   2.562 -0.2263 -1.0612  2.1402
  253DMSO    O1 2840   4.314   1.950   2.422  0.6207 -0.3142 -0.4385
  254DMSO    C1 2841   0.433   5.976   4.706  0.0518 -0.2396 -0.4603
  254DMSO    H1 2842   0.517   5.978   4.636 -0.7364 -0.0669 -1.4309
  254DMSO    H2 2843   0.370   6.065   4.697  0.0610 -0.3272 -1.6736
  254DMSO    H3 2844   0.469   5.970   4.808 -1.0930  0.2485 -0.0109
  254DMSO    S1 2845   0.331   5.841   4.660  0.1347  0.1530 -0.1672
  254DMSO    C2 2846   0.182   5.929   4.686  0.4219  1.0136  0.9657
  254DMSO    H4 2847   0.166   5.998   4.603  0.5780  0.6528  0.6386
  254DMSO    H5 2848   0.101   5.857   4.697  2.0070 -1.1290 -0.6415
  254DMSO    H6 2849   0.186   5.987   4.779  1.1131 -0.1652  1.6929
  254DMSO    O1 2850   0.335   5.749   4.774 -0.1993 -0.1227  0.3264
  255DMSO    C1 2851   2.546   6.041   2.809 -0.0825  0.0763 -0.0061
  255DMSO    H1 2852   2.618   5.960   2.795  0.9822  1.1841 -1.3249
  255DMSO    H2 2853   2.531   6.056   2.916 -0.9378  2.9972 -0.4457
  255DMSO    H3 2854   2.447   6.014   2.771 -1.2351  3.8857 -0.0922
  255DMSO    S1 2855   2.611   6.195   2.740  0.1359  0.0092 -0.1130
  255DMSO    C2 2856   2.465   6.293   2.764 -0.7115  0.1801  0.3393
  255DMSO    H4 2857   2.392   6.260   2.691  0.3822 -1.4771 -0.0508
  255DMSO    H5 2858   2.438   6.280   2.869  3.9122  0.1320  1.7659
  255DMSO    H6 2859   2.490   6.399   2.749  1.0663 -0.4134 -1.3538
  255DMSO    O1 2860   2.617   6.165   2.596 -0.0641 -0.1465 -0.0538
  256DMSO    C1 2861   3.799   0.653   3.684 -0.1640 -1.0264 -0.1587
  256DMSO    H1 2862   3.881   0.668   3.755  1.5439 -2.2297 -1.7887
  256DMSO    H2 2863   3.761   0.551   3.693  0.4860 -1.2116  0.6390
  256DMSO    H3 2864   3.835   0.668   3.582 -0.5145 -2.9838 -0.6091
  256DMSO    S1 2865   3.660   0.765   3.711  0.0693  0.1008 -0.1760
  256DMSO    C2 2866   3.585   0.763   3.546 -0.3956 -0.4068  0.4348
  256DMSO    H4 2867   3.537   0.665   3.544  0.5617 -0.9070  1.2962
  256DMSO    H5 2868   3.511   0.844   3.545 -0.6545 -0.6121  1.3879
  256DMSO    H6 2869   3.651   0.784   3.462 -1.6906  0.7525 -0.3395
  256DMSO    O1 2870   3.720   0.902   3.714  0.2757  0.2751 -0.7641
  257DMSO    C1 2871   3.812   1.840   1.696 -0.2251  0.7531 -0.0464
  257DMSO    H1 2872   3.793   1.738   1.733 -2.8516  1.4445  0.7447
  257DMSO    H2 2873   3.909   1.846   1.648 -0.0812 -1.8232 -0.2287
  257DMSO    H3 2874   3.807   1.898   1.788  0.0528 -2.2592  2.0367
  257DMSO    S1 2875   3.687   1.897   1.582 -0.0062 -0.2624 -0.0463
  257DMSO    C2 2876   3.750   2.068   1.582 -0.7492  0.6978  0.2336
  257DMSO    H4 2877   3.809   2.084   1.492 -0.0466 -1.0052  0.3689
  257DMSO    H5 2878   3.664   2.134   1.566 -1.3461 -0.2456 -0.5687
  257DMSO    H6 2879   3.800   2.106   1.672  1.0278  0.3802 -0.5769
  257DMSO    O1 2880   3.570   1.901   1.671 -0.4511  0.7060  0.0717
  258DMSO    C1 2881   1.340   1.069   3.680 -0.1642 -0.3072 -0.5034
  258DMSO    H1 2882   1.426   1.133   3.659 -0.2747 -0.0005 -0.0348
  258DMSO    H2 2883   1.336   0.999   3.596  0.1457  0.8171 -1.4763
  258DMSO    H3 2884   1.252   1.134   3.690  0.3500  0.3671 -0.3282
  258DMSO    S1 2885   1.362   0.985   3.838  0.1249 -0.2008 -0.4645
  258DMSO    C2 2886   1.211   0.895   3.818  0.7972 -0.2444  0.2628
  258DMSO    H4 2887   1.129   0.962   3.790  0.7860 -0.2534  0.2750
  258DMSO    H5 2888   1.224   0.810   3.750  0.4830 -0.3441  0.3250
  258DMSO    H6 2889   1.195   0.857   3.919  0.0683 -0.3188  0.1216
  258DMSO    O1 2890   1.314   1.078   3.940 -0.4512  0.2186 -0.4940
  259DMSO    C1 2891   2.331   0.733   3.503  0.9874 -0.9716  1.0491
  259DMSO    H1 2892   2.371   0.631   3.507  1.6149 -0.7716  0.2202
  259DMSO    H2 2893   2.282   0.771   3.592  1.2632  0.5384  0.5817
  259DMSO    H3 2894   2.279   0.745   3.408  0.8894 -1.0892  1.0879
  259DMSO    S1 2895   2.472   0.850   3.501 -0.1366  0.3127 -0.0502
  259DMSO    C2 2896   2.361   0.987   3.450  0.3047  0.5810  0.1327
  259DMSO    H4 2897   2.299   0.952   3.367 -0.7005  0.3346  0.9681
  259DMSO    H5 2898   2.308   1.017   3.540  3.0762  1.2615  1.6560
  259DMSO    H6 2899   2.425   1.069   3.418  0.8398 -0.8186 -2.6942
  259DMSO    O1 2900   2.549   0.809   3.378 -1.1806 -0.2882 -0.1625
  260DMSO    C1 2901   2.457   3.182   0.444 -0.4608 -0.1710  1.1436
  260DMSO    H1 2902   2.477   3.279   0.490 -1.7013  0.5604  0.1760
  260DMSO    H2 2903   2.484   3.113   0.525  1.4258  1.1070  1.6782
  260DMSO    H3 2904   2.526   3.168   0.361  0.4488 -0.2238  1.8810
  260DMSO    S1 2905   2.284   3.158   0.403 -0.1374  0.3259  0.1133
  260DMSO    C2 2906   2.306   3.044   0.268 -0.2219 -0.1817 -0.0814
  260DMSO    H4 2907   2.219   2.997   0.221 -0.6924  0.2231  0.3855
  260DMSO    H5 2908   2.351   3.099   0.185  0.2250 -0.5829 -0.1126
  260DMSO    H6 2909   2.372   2.962   0.298  0.4015  0.3888  0.1336
  260DMSO    O1 2910   2.247   3.286   0.340  0.3156 -0.2494  0.2964
  261DMSO    C1 2911   2.856   3.170   0.466  0.2065 -0.0689 -0.6888
  261DMSO    H1 2912   2.826   3.135   0.367  2.9511 -0.1672 -1.5521
  261DMSO    H2 2913   2.827   3.274   0.484 -1.2486 -0.5644 -0.0005
  261DMSO    H3 2914   2.963   3.152   0.474  0.5755  2.4213  1.0911
  261DMSO    S1 2915   2.781   3.068   0.585  0.5826  0.0483 -0.0758
  261DMSO    C2 2916   2.816   3.160   0.729  0.2158 -0.0512  0.1355
  261DMSO    H4 2917   2.781   3.258   0.697  1.1757  0.0868 -0.5542
  261DMSO    H5 2918   2.745   3.131   0.807  0.1429  0.2212  0.1702
  261DMSO    H6 2919   2.924   3.165   0.744  0.0284  0.5278  1.3381
  261DMSO    O1 2920   2.868   2.950   0.597  0.0774 -0.3837  0.0312
  262DMSO    C1 2921   2.807   0.988   4.086  0.4511  0.4458  0.1610
  262DMSO    H1 2922   2.812   0.994   4.195  1.8178 -0.2982  0.1604
  262DMSO    H2 2923   2.910   0.973   4.051  0.5287  2.3595 -0.5158
  262DMSO    H3 2924   2.752   1.063   4.030 -1.8678 -1.3806 -0.1269
  262DMSO    S1 2925   2.717   0.842   4.042  0.1938  0.1230  0.0975
  262DMSO    C2 2926   2.828   0.711   4.110  0.4168 -0.0763 -0.2042
  262DMSO    H4 2927   2.786   0.614   4.086 -1.1315  0.5437 -0.1226
  262DMSO    H5 2928   2.918   0.713   4.048  0.4299 -1.4619 -0.2637
  262DMSO    H6 2929   2.845   0.718   4.218  0.0734  2.6590 -0.2443
  262DMSO    O1 2930   2.740   0.830   3.892  1.0179 -0.6801  0.6198
  263DMSO    C1 2931   0.835   4.949   4.278  0.5370  0.3650  0.3290
  263DMSO    H1 2932   0.867   5.053   4.288  1.4555  0.3893 -2.0584
  263DMSO    H2 2933   0.928   4.892   4.271 -0.0862 -0.5475 -0.8743
  263DMSO    H3 2934   0.788   4.940   4.179  2.0412 -1.3306 -0.2905
  263DMSO    S1 2935   0.727   4.895   4.401 -0.2389  0.0194  0.2148
  263DMSO    C2 2936   0.722   4.728   4.343  0.1773  0.1151  0.3643
  263DMSO    H4 2937   0.748   4.727   4.237  0.5787 -3.0944  0.3823
  263DMSO    H5 2938   0.796   4.670   4.399 -2.5934 -1.6146  2.4713
  263DMSO    H6 2939   0.626   4.681   4.367  0.0711  0.5213  0.7252
  263DMSO    O1 2940   0.594   4.962   4.374  0.4004 -0.3643 -0.3074
  264DMSO    C1 2941   4.537   4.047   1.273 -0.5447 -0.6204  0.3253
  264DMSO    H1 2942   4.494   4.107   1.192 -1.8955 -0.6158  1.0194
  264DMSO    H2 2943   4.470   3.962   1.289  0.9427 -2.2915 -1.7916
  264DMSO    H3 2944   4.544   4.103   1.367 -1.3777  1.3188 -0.7003
  264DMSO    S1 2945   4.699   3.995   1.227  0.1333 -0.1819  0.3703
  264DMSO    C2 2946   4.659   3.876   1.102  0.1152  0.0953  0.6404
  264DMSO    H4 2947   4.592   3.809   1.157 -1.9184  1.0637 -0.5432
  264DMSO    H5 2948   4.611   3.916   1.012  0.6139  0.6056  0.5914
  264DMSO    H6 2949   4.747   3.817   1.074 -1.1597 -2.2652  1.3922
  264DMSO    O1 2950   4.756   3.919   1.337 -0.2399 -0.2037  0.4025
  265DMSO    C1 2951   3.031   4.288   0.652 -0.2819  0.0055  0.2987
  265DMSO    H1 2952   2.992   4.269   0.551 -1.0045  0.3258  0.5142
  265DMSO    H2 2953   3.016   4.394   0.672  1.5571  0.3791 -0.1567
  265DMSO    H3 2954   3.133   4.255   0.673 -0.8823 -1.5826  0.9116
  265DMSO    S1 2955   2.915   4.201   0.765  0.2803  0.2239  0.3437
  265DMSO    C2 2956   2.772   4.305   0.737 -0.1849 -0.4287 -0.7988
  265DMSO    H4 2957   2.678   4.265   0.777 -0.6790 -0.7162 -2.2020
  265DMSO    H5 2958   2.785   4.406   0.777 -0.3019 -1.2279  1.3720
  265DMSO    H6 2959   2.755   4.303   0.629 -1.7837 -2.2528 -0.5628
  265DMSO    O1 2960   2.956   4.229   0.904  0.0286 -0.0761  0.7936
  266DMSO    C1 2961   1.400   2.735   3.694  0.0504  1.1610  0.0814
  266DMSO    H1 2962   1.347   2.818   3.646 -2.1227  0.3214  0.8744
  266DMSO    H2 2963   1.388   2.644   3.636 -0.9233  0.3430  1.4974
  266DMSO    H3 2964   1.378   2.722   3.801 -0.5944  0.1285 -0.1592
  266DMSO    S1 2965   1.570   2.762   3.663 -0.3564 -0.3202 -0.1629
  266DMSO    C2 2966   1.573   2.793   3.496  0.7403 -0.2068  0.5358
  266DMSO    H4 2967   1.545   2.706   3.436  1.7798 -0.3129  0.1753
  266DMSO    H5 2968   1.498   2.870   3.477  0.5383 -0.5478 -0.0751
  266DMSO    H6 2969   1.670   2.831   3.464  0.9509 -1.3463 -0.2522
  266DMSO    O1 2970   1.634   2.628   3.670  0.1575  0.4423  0.4068
  267DMSO    C1 2971   0.061   4.320   3.386 -0.2424 -0.0815 -0.5294
  267DMSO    H1 2972   0.066   4.380   3.295  0.3676  0.7868  0.0602
  267DMSO    H2 2973  -0.038   4.307   3.433  0.1287 -1.9695 -0.2013
  267DMSO    H3 2974   0.136   4.364   3.453  1.2179 -0.2856 -1.9791
  267DMSO    S1 2975   0.134   4.161   3.354  0.1409 -0.3015  0.2268
  267DMSO    C2 2976   0.130   4.105   3.524 -0.2208  0.4294  0.7770
  267DMSO    H4 2977   0.032   4.122   3.570 -0.0084 -1.3972  1.9916
  267DMSO    H5 2978   0.149   3.998   3.526  0.3093  0.4108 -1.9880
  267DMSO    H6 2979   0.215   4.152   3.576  0.5821 -0.0504 -0.0816
  267DMSO    O1 2980   0.277   4.187   3.328 -0.1839 -0.2375  0.3138
  268DMSO    C1 2981   4.824   1.114   0.035  0.5659 -0.0683 -0.0077
  268DMSO    H1 2982   4.729   1.167   0.027  1.6189  1.7762 -0.7707
  268DMSO    H2 2983   4.816   1.005   0.039  0.5242 -0.0384  1.3711
  268DMSO    H3 2984   4.871   1.155   0.125 -1.6688  0.5642  0.9320
  268DMSO    S1 2985   4.906   1.168  -0.114 -0.2324 -0.0085 -0.2505
  268DMSO    C2 2986   4.868   1.341  -0.119 -0.2222  1.1032  0.4190
  268DMSO    H4 2987   4.760   1.359  -0.121 -0.7539 -1.7170 -0.2679
  268DMSO    H5 2988   4.911   1.391  -0.031  1.8193  1.2017 -0.5834
  268DMSO    H6 2989   4.915   1.375  -0.211 -0.4740  3.0241  0.9673
  268DMSO    O1 2990   4.819   1.102  -0.211 -0.0222  1.0475 -0.2616
  269DMSO    C1 2991   4.105   1.644   4.662 -0.2122  0.6296  0.2352
  269DMSO    H1 2992   4.024   1.592   4.610  2.0280 -3.6911  0.5991
  269DMSO    H2 2993   4.067   1.696   4.751  0.1635  0.9506  0.2105
  269DMSO    H3 2994   4.154   1.716   4.596  0.5604 -0.1916 -0.1018
  269DMSO    S1 2995   4.220   1.533   4.719 -0.0161  0.2401  0.2876
  269DMSO    C2 2996   4.147   1.486   4.869 -0.3102 -0.5873  0.2054
  269DMSO    H4 2997   4.041   1.465   4.854 -0.4082  0.5365 -0.7894
  269DMSO    H5 2998   4.205   1.399   4.902 -2.0121 -1.8040  0.1417
  269DMSO    H6 2999   4.155   1.572   4.936 -0.3586 -0.3992 -0.0292
  269DMSO    O1 3000   4.347   1.605   4.751 -0.0468  0.0718 -0.0173
  270DMSO    C1 3001   1.840   0.706   3.839  0.7174 -0.0792 -0.1615
  270DMSO    H1 3002   1.860   0.650   3.748  1.2038  0.4740 -0.4050
  270DMSO    H2 3003   1.868   0.811   3.827 -0.9077  0.3017 -0.9324
  270DMSO    H3 3004   1.892   0.664   3.926  0.5561  0.4721  0.2094
  270DMSO    S1 3005   1.661   0.704   3.865  0.0628  0.1248  0.2031
  270DMSO    C2 3006   1.617   0.779   3.710  0.5053 -0.3249  0.3591
  270DMSO    H4 3007   1.668   0.874   3.692 -1.0987 -0.0898 -4.0688
  270DMSO    H5 3008   1.648   0.712   3.629 -2.4965 -1.2989 -0.0965
  270DMSO    H6 3009   1.513   0.812   3.708  1.3942  3.0125 -2.8702
  270DMSO    O1 3010   1.637   0.818   3.954 -0.9455  0.6051 -0.2397
  271DMSO    C1 3011   3.801   0.105   0.536 -0.3297 -0.9096 -0.6253
  271DMSO    H1 3012   3.760   0.011   0.499  2.2488 -3.2903  2.0836
  271DMSO    H2 3013   3.729   0.160   0.598 -1.0688 -1.2092 -1.2067
  271DMSO    H3 3014   3.842   0.163   0.453 -0.6108 -2.3007 -1.7715
  271DMSO    S1 3015   3.946   0.062   0.639 -0.5059  0.2153  0.2235
  271DMSO    C2 3016   3.883  -0.084   0.721  0.5897  0.3830 -0.4117
  271DMSO    H4 3017   3.860  -0.156   0.642 -1.4811  2.4134 -1.7875
  271DMSO    H5 3018   3.956  -0.112   0.797 -1.6464 -2.1490  0.9943
  271DMSO    H6 3019   3.788  -0.068   0.773 -0.8160 -1.8887 -2.0932
  271DMSO    O1 3020   3.967   0.167   0.736 -0.3074 -0.0003 -0.2590
  272DMSO    C1 3021   2.728   1.131   4.484 -0.1487 -0.7067  0.0718
  272DMSO    H1 3022   2.633   1.086   4.453 -0.4650 -1.1727  1.6456
  272DMSO    H2 3023   2.804   1.052   4.490 -1.1258 -1.6408  0.4286
  272DMSO    H3 3024   2.717   1.180   4.581 -0.1925  1.6335 -1.0341
  272DMSO    S1 3025   2.791   1.245   4.366  0.0294 -0.2046  0.1094
  272DMSO    C2 3026   2.936   1.293   4.462  0.0255 -0.3953  0.4131
  272DMSO    H4 3027   2.991   1.200   4.481 -0.8522 -0.9914  0.1015
  272DMSO    H5 3028   2.982   1.375   4.406 -0.1977 -0.9509 -0.6180
  272DMSO    H6 3029   2.907   1.332   4.560  1.2457 -1.3005  1.1692
  272DMSO    O1 3030   2.702   1.368   4.378  0.1231 -0.1251  0.5445
  273DMSO    C1 3031   0.210   1.305   2.051 -0.0394  0.4622  0.3610
  273DMSO    H1 3032   0.105   1.278   2.067  0.1150 -0.3527  0.0508
  273DMSO    H2 3033   0.245   1.267   1.954  3.9996  1.6919  1.1557
  273DMSO    H3 3034   0.274   1.266   2.131  0.9514  2.1831  0.4505
  273DMSO    S1 3035   0.220   1.477   2.035  0.3613 -0.4337 -0.0131
  273DMSO    C2 3036   0.383   1.469   1.964 -0.6200 -0.0831  0.5195
  273DMSO    H4 3037   0.391   1.395   1.885 -1.3330  0.1795  0.1920
  273DMSO    H5 3038   0.404   1.561   1.909  0.1190 -0.4603  0.1559
  273DMSO    H6 3039   0.456   1.448   2.042  0.0323 -0.9940 -0.3134
  273DMSO    O1 3040   0.247   1.532   2.178  0.1591 -0.0603  0.5232
  274DMSO    C1 3041   2.124   5.415   4.319  0.0640 -0.0005 -0.1099
  274DMSO    H1 3042   2.164   5.511   4.352 -0.7118  0.3243 -0.1089
  274DMSO    H2 3043   2.107   5.411   4.211 -1.4263 -1.1049  0.1434
  274DMSO    H3 3044   2.039   5.384   4.379 -0.4744  2.0544  0.2680
  274DMSO    S1 3045   2.261   5.313   4.350 -0.2823  0.0586  0.1062
  274DMSO    C2 3046   2.318   5.385   4.505  0.8215 -0.0995 -0.1403
  274DMSO    H4 3047   2.369   5.479   4.488  2.0530 -0.3543  1.8300
  274DMSO    H5 3048   2.229   5.389   4.568  0.4680 -0.9314 -0.5745
  274DMSO    H6 3049   2.394   5.317   4.545 -0.2111  0.0214  2.2534
  274DMSO    O1 3050   2.373   5.357   4.255 -0.4215  0.2933 -0.1718
  275DMSO    C1 3051   0.015   1.782   2.147  0.2839 -0.4064 -0.3047
  275DMSO    H1 3052  -0.030   1.683   2.161  0.3376 -0.4880 -0.7022
  275DMSO    H2 3053  -0.061   1.861   2.146 -0.7228 -1.3459 -0.1887
  275DMSO    H3 3054   0.071   1.780   2.054  0.2538  0.0871 -0.3364
  275DMSO    S1 3055   0.141   1.819   2.262  0.0341  0.2156  0.2364
  275DMSO    C2 3056   0.041   1.836   2.410  0.4599  0.0021  0.6220
  275DMSO    H4 3057  -0.006   1.744   2.447  1.4764  0.0078  1.9991
  275DMSO    H5 3058   0.106   1.882   2.484 -1.0376  1.1388  1.2740
  275DMSO    H6 3059  -0.033   1.908   2.374  1.7896  0.0387 -2.2579
  275DMSO    O1 3060   0.177   1.958   2.232 -0.7914  0.2660  0.0343
  276DMSO    C1 3061   3.879   0.857   0.853 -0.4350  0.8845 -0.5364
  276DMSO    H1 3062   3.832   0.920   0.776 -1.3352  0.4999 -0.3159
  276DMSO    H2 3063   3.813   0.840   0.938  0.5271 -0.4572 -0.0402
  276DMSO    H3 3064   3.977   0.890   0.887  0.7944 -0.9463 -2.0807
  276DMSO    S1 3065   3.921   0.693   0.792  0.0544  0.3054  0.2840
  276DMSO    C2 3066   3.755   0.632   0.765  0.2268 -0.8936 -0.4538
  276DMSO    H4 3067   3.756   0.527   0.733 -1.1586 -1.1465  0.2427
  276DMSO    H5 3068   3.699   0.638   0.859 -1.2404 -0.1697 -1.3230
  276DMSO    H6 3069   3.692   0.693   0.699 -0.2903 -0.5010  0.3846
  276DMSO    O1 3070   3.953   0.610   0.919  0.0621 -0.1959 -0.3311
  277DMSO    C1 3071   0.539   3.985   2.279  1.2096  0.2195 -0.0697
  277DMSO    H1 3072   0.455   4.049   2.250  1.7065  0.8890 -0.0464
  277DMSO    H2 3073   0.619   4.031   2.220 -0.8578  2.6469 -1.1799
  277DMSO    H3 3074   0.524   3.881   2.248  1.1568  0.1479  0.1993
  277DMSO    S1 3075   0.575   4.017   2.442  0.1320 -0.3285  0.2068
  277DMSO    C2 3076   0.583   4.194   2.443 -0.4472  0.0457  0.3438
  277DMSO    H4 3077   0.656   4.217   2.365  1.4469  0.0855  2.0604
  277DMSO    H5 3078   0.482   4.228   2.416 -0.0719  0.7156 -0.2531
  277DMSO    H6 3079   0.624   4.222   2.540 -1.5535  0.8279  0.6075
  277DMSO    O1 3080   0.713   3.971   2.482  0.8239  0.2403  0.5250
  278DMSO    C1 3081   1.538   5.284   3.467  0.3013  0.4312  0.5787
  278DMSO    H1 3082   1.557   5.386   3.500 -0.9066  1.0492 -0.5827
  278DMSO    H2 3083   1.513   5.285   3.361  2.1474  2.1368  0.1072
  278DMSO    H3 3084   1.462   5.238   3.531 -0.0839  0.3374  0.0581
  278DMSO    S1 3085   1.686   5.188   3.494  0.1562 -0.0372 -0.2009
  278DMSO    C2 3086   1.671   5.201   3.671 -0.6479  0.0249  0.9410
  278DMSO    H4 3087   1.596   5.127   3.699 -0.1569  0.3750  3.4325
  278DMSO    H5 3088   1.766   5.179   3.721  0.5014 -0.0226 -1.1588
  278DMSO    H6 3089   1.629   5.299   3.695  0.2035  0.2793  1.4261
  278DMSO    O1 3090   1.792   5.288   3.458 -0.0897  0.6094  0.3407
  279DMSO    C1 3091   1.418   5.502   3.774  0.1507 -0.3750  0.1932
  279DMSO    H1 3092   1.428   5.413   3.837 -0.6043  0.2788  1.2633
  279DMSO    H2 3093   1.502   5.518   3.706 -1.6582  1.3167 -1.7647
  279DMSO    H3 3094   1.399   5.593   3.830  0.3483  0.4239 -1.0028
  279DMSO    S1 3095   1.285   5.484   3.660 -0.0700 -0.1680 -0.2470
  279DMSO    C2 3096   1.148   5.513   3.771  0.3008  0.2573 -0.2667
  279DMSO    H4 3097   1.057   5.496   3.713 -1.3215  0.3866  2.0927
  279DMSO    H5 3098   1.156   5.439   3.851  1.8242 -1.2036 -1.7005
  279DMSO    H6 3099   1.152   5.616   3.808  0.6737 -0.7633  2.7823
  279DMSO    O1 3100   1.287   5.336   3.628 -0.3974 -0.3348  0.5574
  280DMSO    C1 3101   5.756   3.106   2.962 -0.3875 -0.5341 -0.0477
  280DMSO    H1 3102   5.733   3.149   3.060  0.4234 -1.3706  0.5374
  280DMSO    H2 3103   5.678   3.134   2.890  1.6681  1.1973 -1.7389
  280DMSO    H3 3104   5.771   2.998   2.970 -1.1037 -0.6472 -0.1746
  280DMSO    S1 3105   5.906   3.173   2.892 -0.6066  0.1434 -0.0202
  280DMSO    C2 3106   5.923   3.074   2.748  0.6558 -0.3109 -0.2197
  280DMSO    H4 3107   5.847   3.108   2.678 -0.0817 -2.6587 -0.6548
  280DMSO    H5 3108   6.028   3.082   2.717  1.1552 -1.6728  0.9632
  280DMSO    H6 3109   5.907   2.968   2.772  1.2576 -0.1119  1.1848
  280DMSO    O1 3110   6.013   3.133   2.989  0.0603 -0.2569  0.2431
  281DMSO    C1 3111   5.267   0.426   5.175  0.2862  0.2955  0.3110
  281DMSO    H1 3112   5.231   0.526   5.149 -0.5585  0.2957  1.4092
  281DMSO    H2 3113   5.222   0.403   5.272 -2.3897  0.9958 -0.6723
  281DMSO    H3 3114   5.375   0.432   5.188  0.0398  0.3928  2.6815
  281DMSO    S1 3115   5.210   0.326   5.035 -0.6115 -0.0016  0.2362
  281DMSO    C2 3116   5.036   0.327   5.089  0.2187  1.1639  0.5761
  281DMSO    H4 3117   5.027   0.274   5.184  0.8809  1.9524  1.0851
  281DMSO    H5 3118   5.009   0.429   5.115 -1.4936  0.7383  0.5703
  281DMSO    H6 3119   4.968   0.297   5.009  1.3878  1.0660 -0.4019
  281DMSO    O1 3120   5.273   0.196   5.058  0.3270  0.5056 -0.1822
  282DMSO    C1 3121   1.668   4.439   2.872  0.1274  0.1353 -0.3529
  282DMSO    H1 3122   1.591   4.496   2.925  1.4652  0.2837  1.5655
  282DMSO    H2 3123   1.758   4.501   2.868  0.3308 -0.1700 -0.5313
  282DMSO    H3 3124   1.628   4.400   2.778 -1.5795 -2.7374  1.4094
  282DMSO    S1 3125   1.701   4.297   2.979  0.2589  0.0888 -0.1553
  282DMSO    C2 3126   1.736   4.383   3.134  0.1469 -0.8231  0.0428
  282DMSO    H4 3127   1.819   4.454   3.128 -1.7284  1.4038 -0.7373
  282DMSO    H5 3128   1.643   4.437   3.154  0.0806 -0.8779 -0.1205
  282DMSO    H6 3129   1.744   4.302   3.207 -1.3159 -1.5688 -0.5887
  282DMSO    O1 3130   1.831   4.253   2.920  0.2778  1.2331  0.2579
  283DMSO    C1 3131   3.279   5.102   1.309 -0.4008 -0.0768  0.1116
  283DMSO    H1 3132   3.309   5.004   1.271 -2.7493 -1.1578  0.8167
  283DMSO    H2 3133   3.356   5.171   1.344  0.2590 -1.8760  2.4604
  283DMSO    H3 3134   3.213   5.082   1.394 -1.2542 -0.9169 -0.7252
  283DMSO    S1 3135   3.177   5.184   1.184 -0.3603 -0.0807  0.4881
  283DMSO    C2 3136   3.110   5.300   1.294  0.0781  0.1876  0.1884
  283DMSO    H4 3137   3.107   5.404   1.258  0.0981  1.5165  3.6272
  283DMSO    H5 3138   3.006   5.277   1.320  0.2194  0.1214  0.7001
  283DMSO    H6 3139   3.171   5.301   1.384  3.2037  2.5960 -1.7549
  283DMSO    O1 3140   3.066   5.090   1.171 -0.5146 -0.6354  0.1877
  284DMSO    C1 3141   1.058   4.534   4.160  0.2247  0.1910  0.1287
  284DMSO    H1 3142   0.952   4.542   4.185  0.0648  1.6174 -0.9070
  284DMSO    H2 3143   1.071   4.585   4.065 -2.5705  0.4812 -0.1962
  284DMSO    H3 3144   1.080   4.427   4.156  1.2868  0.4370 -1.1440
  284DMSO    S1 3145   1.144   4.621   4.293 -0.2433 -0.2126  0.3071
  284DMSO    C2 3146   1.087   4.521   4.427 -0.7901 -0.2839  1.1551
  284DMSO    H4 3147   0.980   4.519   4.405 -0.6913  0.4566  0.5906
  284DMSO    H5 3148   1.129   4.422   4.406 -1.3518 -0.5426  1.2146
  284DMSO    H6 3149   1.104   4.557   4.529 -0.8133 -1.0752  1.4515
  284DMSO    O1 3150   1.069   4.744   4.325  0.6713 -0.1475 -0.5434
  285DMSO    C1 3151   1.461   1.081   4.322 -0.3323 -0.0611 -0.3360
  285DMSO    H1 3152   1.430   1.132   4.231 -0.0932 -2.3653 -1.7719
  285DMSO    H2 3153   1.380   1.054   4.391 -1.1812 -1.0028 -1.6629
  285DMSO    H3 3154   1.541   1.134   4.375 -0.1694  0.1314 -0.7735
  285DMSO    S1 3155   1.545   0.929   4.276  0.2276 -0.1514 -0.6253
  285DMSO    C2 3156   1.408   0.859   4.187  0.0847 -0.1656 -0.5111
  285DMSO    H4 3157   1.329   0.833   4.259  0.9912 -0.7642  0.2832
  285DMSO    H5 3158   1.370   0.934   4.117 -1.7820 -1.0358 -0.5094
  285DMSO    H6 3159   1.451   0.774   4.135 -0.4247 -0.5132 -0.3753
  285DMSO    O1 3160   1.571   0.864   4.403  0.0617  0.2750  0.6716
  286DMSO    C1 3161   0.661   3.506   3.623  0.1135  1.0818  0.4280
  286DMSO    H1 3162   0.578   3.553   3.676  0.1117  1.2891  0.2452
  286DMSO    H2 3163   0.757   3.534   3.667  0.3357  2.1268 -0.6656
  286DMSO    H3 3164   0.664   3.551   3.523  3.1293  0.6072  0.2144
  286DMSO    S1 3165   0.643   3.326   3.626  0.0809 -0.1177  0.1051
  286DMSO    C2 3166   0.479   3.323   3.551 -0.1775 -0.0323 -0.7304
  286DMSO    H4 3167   0.416   3.391   3.609  0.5540 -0.0315  0.0998
  286DMSO    H5 3168   0.490   3.363   3.450  1.6429  1.9639  0.1725
  286DMSO    H6 3169   0.429   3.226   3.554 -3.1313  1.4201  0.7826
  286DMSO    O1 3170   0.602   3.291   3.766 -0.5313  0.3165  0.0653
  287DMSO    C1 3171   1.439   4.732   2.709  0.1067  0.5015  0.3120
  287DMSO    H1 3172   1.538   4.692   2.686 -0.5034  0.0141 -1.5729
  287DMSO    H2 3173   1.377   4.655   2.757  1.9794 -0.3659  1.4502
  287DMSO    H3 3174   1.390   4.786   2.628 -1.5095  0.1346  0.9952
  287DMSO    S1 3175   1.447   4.868   2.820  0.0773 -0.2775  0.0956
  287DMSO    C2 3176   1.539   4.979   2.710 -0.7649 -0.8393 -0.0431
  287DMSO    H4 3177   1.632   4.925   2.691  0.5072  1.4277 -0.5665
  287DMSO    H5 3178   1.478   4.994   2.621  1.0056 -2.3297 -1.5848
  287DMSO    H6 3179   1.571   5.069   2.763  0.4065 -0.8557 -0.7117
  287DMSO    O1 3180   1.556   4.828   2.910 -0.4644 -0.8063  0.2122
  288DMSO    C1 3181   0.404   1.039   2.990 -0.0331  0.0579  0.2607
  288DMSO    H1 3182   0.460   0.950   3.020 -1.0097 -0.6224  0.1164
  288DMSO    H2 3183   0.478   1.119   2.983  0.2426 -0.2384 -0.3381
  288DMSO    H3 3184   0.322   1.069   3.056 -1.9941 -3.0476 -0.5320
  288DMSO    S1 3185   0.344   1.011   2.818 -0.0421 -0.1232 -0.0195
  288DMSO    C2 3186   0.508   0.983   2.751  0.2825 -0.0060 -0.2066
  288DMSO    H4 3187   0.511   0.939   2.651  2.7211 -2.0591  0.6611
  288DMSO    H5 3188   0.560   1.078   2.743  1.2511 -0.5040  0.0609
  288DMSO    H6 3189   0.566   0.928   2.826 -2.2967 -0.3299  1.7123
  288DMSO    O1 3190   0.317   1.144   2.766  0.2209 -0.1994 -0.3165
  289DMSO    C1 3191   0.177   4.981   3.462 -0.1757 -0.4906 -0.2696
  289DMSO    H1 3192   0.278   5.000   3.426 -0.3540  1.5412  0.1905
  289DMSO    H2 3193   0.174   5.020   3.564 -2.7554  1.9041 -1.1450
  289DMSO    H3 3194   0.141   4.878   3.474 -1.6402 -0.0009 -0.2677
  289DMSO    S1 3195   0.056   5.058   3.353 -0.3379  0.1953  0.1882
  289DMSO    C2 3196  -0.092   5.022   3.440  0.0453  0.5234  0.6318
  289DMSO    H4 3197  -0.183   5.046   3.384 -0.8106 -1.2307  1.1786
  289DMSO    H5 3198  -0.084   4.914   3.460 -1.5339 -0.7503 -4.2721
  289DMSO    H6 3199  -0.087   5.069   3.539  0.4889  1.2794  0.2528
  289DMSO    O1 3200   0.040   4.990   3.217 -0.0236  0.3857 -0.0527
  290DMSO    C1 3201   4.012   1.167   4.577  0.4807  0.1541  0.0820
  290DMSO    H1 3202   3.987   1.174   4.471  2.1291 -1.1201 -0.4441
  290DMSO    H2 3203   3.984   1.067   4.612  0.1068  0.2447  0.0526
  290DMSO    H3 3204   3.964   1.246   4.634 -2.6813 -0.4280 -1.5366
  290DMSO    S1 3205   4.182   1.216   4.614 -0.2521 -0.1436 -0.0460
  290DMSO    C2 3206   4.252   1.076   4.531 -0.1148 -0.4604 -0.1682
  290DMSO    H4 3207   4.218   1.048   4.431  0.1781  0.0183 -0.4074
  290DMSO    H5 3208   4.361   1.086   4.529 -0.0198 -1.4055 -0.3158
  290DMSO    H6 3209   4.219   0.987   4.586 -0.3948  1.2284  2.6041
  290DMSO    O1 3210   4.188   1.190   4.762 -0.6336  0.6264  0.9116
  291DMSO    C1 3211   2.303   2.348   3.548  0.3821  0.5834  0.2576
  291DMSO    H1 3212   2.311   2.274   3.469  1.1268  1.9328 -0.9849
  291DMSO    H2 3213   2.244   2.320   3.636  0.4758  3.3642  1.3302
  291DMSO    H3 3214   2.274   2.446   3.509 -0.0819  1.3420  2.3579
  291DMSO    S1 3215   2.458   2.378   3.618 -0.0307  0.4905  0.1333
  291DMSO    C2 3216   2.551   2.400   3.468 -0.1485 -0.8790  0.5461
  291DMSO    H4 3217   2.506   2.338   3.390  0.0854  0.1473 -0.4358
  291DMSO    H5 3218   2.531   2.503   3.439 -2.8727 -1.8097 -1.3165
  291DMSO    H6 3219   2.658   2.382   3.480 -0.2332 -0.4282  2.1699
  291DMSO    O1 3220   2.516   2.242   3.654 -0.2490 -0.3684 -0.1577
  292DMSO    C1 3221   3.751   3.594   0.551 -0.3123 -0.4641  0.8189
  292DMSO    H1 3222   3.766   3.617   0.445 -0.9337  0.1999  0.8653
  292DMSO    H2 3223   3.817   3.513   0.581  0.0036 -0.2991  0.5750
  292DMSO    H3 3224   3.647   3.568   0.571 -0.1612 -0.5868  1.4781
  292DMSO    S1 3225   3.786   3.739   0.646  0.2932 -0.0144  0.1816
  292DMSO    C2 3226   3.733   3.658   0.795  0.1154 -0.3000 -0.3202
  292DMSO    H4 3227   3.628   3.628   0.789 -0.0339 -0.0134  0.7385
  292DMSO    H5 3228   3.791   3.565   0.802  1.3271  0.5172  1.1573
  292DMSO    H6 3229   3.754   3.723   0.880 -0.7289  0.4351 -0.6601
  292DMSO    O1 3230   3.669   3.821   0.602  0.3207  0.1383  0.0385
  293DMSO    C1 3231   2.591   1.366   0.462 -0.1050  0.1015 -0.4520
  293DMSO    H1 3232   2.508   1.393   0.528  1.5099  0.1125  1.6835
  293DMSO    H2 3233   2.667   1.444   0.452 -1.3015  1.1737 -1.5333
  293DMSO    H3 3234   2.542   1.347   0.366 -2.0337  1.8167  0.1183
  293DMSO    S1 3235   2.666   1.219   0.528  0.3112 -0.0353 -0.2810
  293DMSO    C2 3236   2.756   1.157   0.393  0.2614  0.4864 -0.3568
  293DMSO    H4 3237   2.794   1.240   0.332 -1.3267  1.4901 -0.0188
  293DMSO    H5 3238   2.840   1.098   0.431  1.7490  1.0344 -2.5861
  293DMSO    H6 3239   2.697   1.089   0.331  2.0330  0.5949 -2.2798
  293DMSO    O1 3240   2.549   1.129   0.551 -0.5112 -0.3372  0.2720
  294DMSO    C1 3241   0.965   1.435   2.165 -0.5835  0.5454 -0.0669
  294DMSO    H1 3242   0.898   1.349   2.158 -1.3748  1.1930 -0.7139
  294DMSO    H2 3243   0.910   1.527   2.186  2.0873  1.7208  2.3020
  294DMSO    H3 3244   1.005   1.455   2.065  0.1437  1.9405  0.4859
  294DMSO    S1 3245   1.096   1.417   2.281 -0.2173 -0.1785  0.0683
  294DMSO    C2 3246   0.995   1.441   2.421 -1.1613  0.7039 -0.1749
  294DMSO    H4 3247   0.965   1.546   2.426 -2.6262  0.2494  1.1410
  294DMSO    H5 3248   0.908   1.375   2.417 -0.2211 -0.6316  0.6216
  294DMSO    H6 3249   1.053   1.406   2.507 -2.3552 -0.9058  0.0184
  294DMSO    O1 3250   1.171   1.541   2.264  0.1730  0.0533  0.6497
  295DMSO    C1 3251   4.511   5.048   3.559 -0.5073 -0.0324 -0.3771
  295DMSO    H1 3252   4.444   5.035   3.474 -1.3311  0.1688  0.2265
  295DMSO    H2 3253   4.586   5.122   3.530  1.5135 -1.0806  1.8753
  295DMSO    H3 3254   4.556   4.953   3.588  0.2779  0.7223  0.9786
  295DMSO    S1 3255   4.414   5.105   3.695 -0.1437  0.1421 -0.1112
  295DMSO    C2 3256   4.328   5.233   3.610 -0.1220  0.2493 -0.1415
  295DMSO    H4 3257   4.286   5.190   3.519 -2.5383  0.2511  0.8980
  295DMSO    H5 3258   4.248   5.272   3.674  0.4082  0.7275  0.2441
  295DMSO    H6 3259   4.400   5.313   3.592 -1.0880  1.2701  0.3707
  295DMSO    O1 3260   4.514   5.182   3.772 -0.7804  0.1238  0.1399
  296DMSO    C1 3261   0.216   0.744   4.511  0.2174 -0.5617 -0.0732
  296DMSO    H1 3262   0.128   0.777   4.567 -0.4223  4.0264 -3.2072
  296DMSO    H2 3263   0.280   0.663   4.548  1.7190 -0.6310 -2.5784
  296DMSO    H3 3264   0.286   0.827   4.507  2.5482 -2.4494 -2.5959
  296DMSO    S1 3265   0.176   0.701   4.339  0.2442  0.1763  0.2360
  296DMSO    C2 3266   0.102   0.848   4.294  0.4868 -0.2709  0.2512
  296DMSO    H4 3267   0.182   0.922   4.281  0.2475 -0.0279  0.1525
  296DMSO    H5 3268   0.037   0.834   4.208  0.6407  1.2359 -0.1452
  296DMSO    H6 3269   0.027   0.870   4.370  0.0673  2.1311 -0.7720
  296DMSO    O1 3270   0.056   0.615   4.360  0.3767  0.3546  0.1323
  297DMSO    C1 3271   1.570   2.456   6.240 -0.1291  0.1309  1.0638
  297DMSO    H1 3272   1.644   2.512   6.183  0.5434  0.7424  2.4755
  297DMSO    H2 3273   1.624   2.428   6.331  3.6425 -2.0977 -1.5895
  297DMSO    H3 3274   1.560   2.358   6.193 -0.1471  0.3195  0.6692
  297DMSO    S1 3275   1.431   2.559   6.270  0.4065 -0.1463  0.2061
  297DMSO    C2 3276   1.401   2.523   6.440 -0.0152 -0.3263  0.5535
  297DMSO    H4 3277   1.306   2.576   6.453  0.0497  0.6814 -2.2643
  297DMSO    H5 3278   1.372   2.418   6.443  1.3110 -0.7293  0.1728
  297DMSO    H6 3279   1.480   2.538   6.514 -1.9108  0.4169  2.5122
  297DMSO    O1 3280   1.331   2.477   6.204  0.0483  0.3292 -0.1636
  298DMSO    C1 3281   4.826   0.554   4.185 -0.1500 -0.0255  0.3643
  298DMSO    H1 3282   4.844   0.584   4.081  0.3997  1.9645  0.9967
  298DMSO    H2 3283   4.829   0.649   4.239 -2.1199  0.5639 -0.5051
  298DMSO    H3 3284   4.896   0.487   4.236  0.2419  0.5571  0.6026
  298DMSO    S1 3285   4.663   0.494   4.201  0.1655  0.2360 -0.3847
  298DMSO    C2 3286   4.685   0.348   4.111 -0.5304  0.3377  0.0015
  298DMSO    H4 3287   4.598   0.282   4.114 -0.3472  0.0749 -0.4817
  298DMSO    H5 3288   4.697   0.381   4.007 -0.6681 -1.7764 -0.7313
  298DMSO    H6 3289   4.780   0.301   4.138 -0.3287  1.1229  0.7026
  298DMSO    O1 3290   4.595   0.590   4.109  0.2779 -0.1252  0.1090
  299DMSO    C1 3291   1.415   3.339   0.537  0.1172 -0.9127  0.2568
  299DMSO    H1 3292   1.385   3.352   0.641  2.0012  0.9836  0.6245
  299DMSO    H2 3293   1.354   3.401   0.470  3.3620  2.4788  0.1355
  299DMSO    H3 3294   1.412   3.235   0.504 -3.1814 -1.4435  1.7651
  299DMSO    S1 3295   1.580   3.393   0.536  0.1150  0.2720  0.2510
  299DMSO    C2 3296   1.632   3.293   0.396  0.3044  0.4198 -0.1707
  299DMSO    H4 3297   1.596   3.194   0.424  2.5409 -0.5915 -0.7145
  299DMSO    H5 3298   1.580   3.333   0.309 -1.4796  0.0495  0.6805
  299DMSO    H6 3299   1.738   3.291   0.372  0.3172 -3.5953 -0.3129
  299DMSO    O1 3300   1.639   3.315   0.644 -0.3780 -0.2486  0.4282
  300DMSO    C1 3301   1.797   1.069   4.582  0.8244  0.1649  0.2862
  300DMSO    H1 3302   1.801   0.997   4.500 -0.1798  0.0196  0.3584
  300DMSO    H2 3303   1.691   1.082   4.603  0.3083  0.5430 -2.2147
  300DMSO    H3 3304   1.837   1.169   4.565  0.4447  0.2720 -0.0052
  300DMSO    S1 3305   1.884   0.998   4.727 -0.2859  0.0137  0.3849
  300DMSO    C2 3306   1.768   0.870   4.758 -0.2012 -0.7297  0.3636
  300DMSO    H4 3307   1.677   0.914   4.801 -2.7059 -1.0211 -3.9977
  300DMSO    H5 3308   1.743   0.829   4.660  0.2823 -2.8078  1.0585
  300DMSO    H6 3309   1.801   0.789   4.823 -3.5747 -1.1991  1.7273
  300DMSO    O1 3310   1.859   1.089   4.844  0.1414  0.0549  0.0885
  301DMSO    C1 3311   1.429   4.215   3.360  0.4106 -0.1973 -0.0903
  301DMSO    H1 3312   1.474   4.308   3.323 -0.5096 -0.3339 -1.6346
  301DMSO    H2 3313   1.381   4.172   3.272  0.9888 -0.0038 -0.5094
  301DMSO    H3 3314   1.351   4.236   3.433 -1.1173 -0.9537 -1.4568
  301DMSO    S1 3315   1.559   4.115   3.432 -0.4015  0.0118 -0.1132
  301DMSO    C2 3316   1.620   4.227   3.553  0.8392  0.6000  0.1848
  301DMSO    H4 3317   1.685   4.302   3.509 -0.2696  1.5805  0.1667
  301DMSO    H5 3318   1.536   4.274   3.605  0.6998  1.9982 -1.2374
  301DMSO    H6 3319   1.671   4.163   3.626 -1.5243 -0.1440  1.3189
  301DMSO    O1 3320   1.669   4.099   3.332 -0.8461 -0.5740  0.2307
  302DMSO    C1 3321   3.969   2.754   2.345 -0.7445 -0.0449  0.2214
  302DMSO    H1 3322   3.926   2.781   2.248 -0.5036  2.7469  0.8210
  302DMSO    H2 3323   4.058   2.815   2.356 -1.7499  1.2345  1.7220
  302DMSO    H3 3324   3.998   2.649   2.335 -1.1911 -0.2868  1.3063
  302DMSO    S1 3325   3.866   2.770   2.494 -0.0662 -0.2306 -0.2022
  302DMSO    C2 3326   3.865   2.952   2.492 -0.5624  0.2629  0.2667
  302DMSO    H4 3327   3.970   2.978   2.509  0.0009 -2.0909  0.7303
  302DMSO    H5 3328   3.832   2.985   2.393 -0.5189  2.4547  0.9189
  302DMSO    H6 3329   3.798   2.983   2.572  0.4836 -0.9421  1.6590
  302DMSO    O1 3330   3.957   2.732   2.612 -0.1138  0.2648  0.6661
  303DMSO    C1 3331   0.373   2.197   3.984  0.0493  0.8842 -1.2549
  303DMSO    H1 3332   0.340   2.100   3.946 -0.0688  0.3948  0.0268
  303DMSO    H2 3333   0.472   2.199   4.029 -0.6718  5.0490  0.6377
  303DMSO    H3 3334   0.309   2.233   4.065  0.7827 -0.5445  0.0207
  303DMSO    S1 3335   0.362   2.316   3.850 -0.0631 -0.1871  0.0866
  303DMSO    C2 3336   0.186   2.298   3.849  0.2918  0.7752 -0.4144
  303DMSO    H4 3337   0.142   2.331   3.755 -0.0194  2.6221  0.3317
  303DMSO    H5 3338   0.155   2.196   3.873 -0.7481  0.5805 -2.3794
  303DMSO    H6 3339   0.146   2.363   3.927 -1.9593 -0.6539 -0.2967
  303DMSO    O1 3340   0.409   2.237   3.731  0.2513 -0.4966  0.3444
  304DMSO    C1 3341   0.760   0.173   1.002  1.3079 -0.9071 -0.3949
  304DMSO    H1 3342   0.665   0.184   0.948  0.3536 -2.5996  0.8573
  304DMSO    H2 3343   0.732   0.162   1.107  2.5136  3.1270  0.5234
  304DMSO    H3 3344   0.819   0.262   0.976 -1.7698  1.2777 -0.5061
  304DMSO    S1 3345   0.833   0.025   0.956  0.0528 -0.1446  0.2982
  304DMSO    C2 3346   0.816   0.060   0.779 -0.4952  0.3805 -0.3888
  304DMSO    H4 3347   0.709   0.038   0.766 -1.0528  2.5778  0.1466
  304DMSO    H5 3348   0.828   0.165   0.753 -2.6404  0.2229 -2.4454
  304DMSO    H6 3349   0.885  -0.010   0.731 -0.7740 -1.1062  1.2763
  304DMSO    O1 3350   0.730  -0.081   0.982  0.5526  0.7701 -0.5501
  305DMSO    C1 3351   3.435   2.789   0.813 -0.4720  0.7327  0.2422
  305DMSO    H1 3352   3.488   2.870   0.864 -0.7150 -1.0041  3.5385
  305DMSO    H2 3353   3.481   2.694   0.842 -0.9618 -0.4373 -2.4411
  305DMSO    H3 3354   3.450   2.787   0.704 -0.2117 -0.8451  0.2800
  305DMSO    S1 3355   3.259   2.786   0.845 -0.2201  0.1920 -0.4448
  305DMSO    C2 3356   3.209   2.927   0.741 -0.1186  0.5268 -0.5755
  305DMSO    H4 3357   3.138   2.984   0.801 -0.5089 -0.5427  0.0146
  305DMSO    H5 3358   3.296   2.980   0.701  0.3047 -0.0208 -0.4070
  305DMSO    H6 3359   3.146   2.886   0.662  0.7781  0.2581 -1.1741
  305DMSO    O1 3360   3.252   2.845   0.976 -0.1535  0.0329  0.1440
  306DMSO    C1 3361   2.630   0.583   2.226 -0.1300  0.1276  0.0700
  306DMSO    H1 3362   2.738   0.584   2.214 -0.1263 -2.2229 -0.7897
  306DMSO    H2 3363   2.595   0.553   2.325 -0.7096  0.4896 -0.0168
  306DMSO    H3 3364   2.592   0.520   2.145  2.6764  1.5394 -2.5465
  306DMSO    S1 3365   2.571   0.751   2.207 -0.4211  0.2073  0.0268
  306DMSO    C2 3366   2.392   0.718   2.223 -0.0546 -0.0103  0.1037
  306DMSO    H4 3367   2.373   0.613   2.198 -0.1232  0.2790 -1.1322
  306DMSO    H5 3368   2.362   0.737   2.327  0.8900 -1.7884  0.7490
  306DMSO    H6 3369   2.330   0.774   2.152 -0.4267  0.8352  1.0733
  306DMSO    O1 3370   2.602   0.767   2.062 -0.1677  0.1851 -0.0905
  307DMSO    C1 3371   2.911   0.912   2.288 -0.3178 -0.4046  1.2994
  307DMSO    H1 3372   2.943   0.988   2.359  1.0000  1.6910 -1.3420
  307DMSO    H2 3373   2.863   0.969   2.208  3.4758 -0.3274 -1.1795
  307DMSO    H3 3374   2.855   0.826   2.326  0.1520 -2.0051 -1.3236
  307DMSO    S1 3375   3.071   0.870   2.230 -0.1436 -0.0415 -0.1713
  307DMSO    C2 3376   3.022   0.765   2.105  0.5519  0.0720  0.0825
  307DMSO    H4 3377   3.100   0.695   2.072 -1.2546 -1.0552 -1.9971
  307DMSO    H5 3378   2.934   0.705   2.127 -0.8895  2.1234  0.1465
  307DMSO    H6 3379   2.994   0.824   2.018 -1.2372 -0.7573  0.0647
  307DMSO    O1 3380   3.145   0.782   2.326 -0.3845  0.0735  0.0006
  308DMSO    C1 3381   0.559   3.987   4.994 -0.6399  0.2954 -0.5298
  308DMSO    H1 3382   0.459   3.954   4.965  0.3179 -2.0650 -1.4165
  308DMSO    H2 3383   0.631   3.934   4.930 -1.0169 -2.5630  1.2298
  308DMSO    H3 3384   0.584   3.962   5.097 -1.6710  0.6482 -0.1819
  308DMSO    S1 3385   0.576   4.161   4.983  0.5356 -0.1681  0.1335
  308DMSO    C2 3386   0.427   4.193   5.078 -0.3743 -0.0106 -0.3539
  308DMSO    H4 3387   0.434   4.180   5.186  0.2495 -0.1350 -0.4039
  308DMSO    H5 3388   0.387   4.293   5.061 -0.1225  0.0040 -0.8761
  308DMSO    H6 3389   0.350   4.128   5.034  0.3823 -1.2645  0.1317
  308DMSO    O1 3390   0.540   4.194   4.842 -0.6594 -0.3921 -0.0183
  309DMSO    C1 3391   1.131   3.196   4.439 -0.5621 -0.3537  0.1939
  309DMSO    H1 3392   1.034   3.233   4.473 -0.8109  0.9668 -1.8092
  309DMSO    H2 3393   1.109   3.106   4.382 -0.7603 -1.0459  1.3186
  309DMSO    H3 3394   1.192   3.161   4.524  0.7222 -0.7261 -0.8376
  309DMSO    S1 3395   1.197   3.336   4.354  0.0997  0.1751  0.0071
  309DMSO    C2 3396   1.360   3.290   4.294  0.2162  0.4141  0.3188
  309DMSO    H4 3397   1.349   3.209   4.222 -0.6764  1.4736 -0.7855
  309DMSO    H5 3398   1.399   3.377   4.240  3.1727 -2.4080 -2.5424
  309DMSO    H6 3399   1.413   3.258   4.384  2.7630 -0.2329 -1.3086
  309DMSO    O1 3400   1.203   3.448   4.450  0.1975  0.0198 -0.4370
  310DMSO    C1 3401   4.472   4.939   0.312  0.2877  0.5654  0.8079
  310DMSO    H1 3402   4.504   4.927   0.416  0.8521  0.7818  0.6639
  310DMSO    H2 3403   4.555   4.934   0.240 -1.0348 -0.7968 -0.6962
  310DMSO    H3 3404   4.429   5.039   0.306 -1.7742 -0.2356  1.2723
  310DMSO    S1 3405   4.328   4.846   0.262 -0.4205  0.2777 -0.3413
  310DMSO    C2 3406   4.404   4.684   0.231 -0.1947 -0.3007  1.0685
  310DMSO    H4 3407   4.475   4.710   0.152 -1.0043 -0.3199  0.3283
  310DMSO    H5 3408   4.453   4.656   0.325  2.1839 -0.6662 -0.1893
  310DMSO    H6 3409   4.334   4.607   0.199 -2.1916  1.6365  0.5830
  310DMSO    O1 3410   4.278   4.882   0.124  0.0519 -0.3693 -0.3836
  311DMSO    C1 3411   2.429   0.993   3.911 -0.1791 -0.7822 -0.7287
  311DMSO    H1 3412   2.517   1.038   3.864  0.7954 -1.6647  0.1922
  311DMSO    H2 3413   2.449   0.968   4.016  0.1360 -1.9842 -1.0613
  311DMSO    H3 3414   2.397   0.911   3.846  3.1128 -1.4362 -1.7373
  311DMSO    S1 3415   2.315   1.132   3.889  0.2202  0.1389 -0.2132
  311DMSO    C2 3416   2.169   1.040   3.866 -0.1081  0.2607 -0.7474
  311DMSO    H4 3417   2.144   0.978   3.952 -1.7991  1.3894 -0.3753
  311DMSO    H5 3418   2.090   1.114   3.852 -1.6968 -0.8359  1.8070
  311DMSO    H6 3419   2.174   0.977   3.777  2.4554 -1.0218  0.1934
  311DMSO    O1 3420   2.356   1.174   3.751  0.1548  0.1112 -0.7061
  312DMSO    C1 3421   0.392   5.142   3.210 -0.7623  0.2960 -0.7175
  312DMSO    H1 3422   0.318   5.085   3.154 -2.0167  1.1862 -0.0180
  312DMSO    H2 3423   0.356   5.171   3.309  1.8381  0.4708  0.2690
  312DMSO    H3 3424   0.411   5.236   3.158 -0.2262 -0.3650 -1.7497
  312DMSO    S1 3425   0.546   5.041   3.223  0.0067 -0.1805 -0.2400
  312DMSO    C2 3426   0.569   5.017   3.048 -0.2344 -0.4546 -0.1686
  312DMSO    H4 3427   0.659   4.956   3.042  0.8462  0.7104  2.6235
  312DMSO    H5 3428   0.485   4.968   2.998 -0.5774  1.4044 -1.5317
  312DMSO    H6 3429   0.595   5.107   2.992 -1.1184 -1.2267 -1.9091
  312DMSO    O1 3430   0.500   4.907   3.277  0.2543  0.1130  0.0637
  313DMSO    C1 3431   2.165   4.606   3.531  0.3562  0.6868 -0.5328
  313DMSO    H1 3432   2.066   4.605   3.485  1.6648  1.5339 -3.6007
  313DMSO    H2 3433   2.198   4.503   3.541 -3.6984 -0.6779  0.6451
  313DMSO    H3 3434   2.156   4.645   3.633 -0.1506  0.5343 -0.5176
  313DMSO    S1 3435   2.277   4.714   3.432  0.2405 -0.3652  0.0612
  313DMSO    C2 3436   2.167   4.863   3.440  0.3297 -0.8052 -0.3034
  313DMSO    H4 3437   2.099   4.847   3.524  1.1678 -0.1392  0.5206
  313DMSO    H5 3438   2.231   4.948   3.462 -1.2043  0.2624  0.1288
  313DMSO    H6 3439   2.106   4.874   3.350  1.3483  1.0671 -0.8100
  313DMSO    O1 3440   2.230   4.686   3.293 -0.4547 -0.5063 -0.7471
  314DMSO    C1 3441   1.602   2.003   4.408  0.1196  0.0859 -0.0960
  314DMSO    H1 3442   1.560   2.082   4.472  0.0308  0.8555 -1.0823
  314DMSO    H2 3443   1.525   1.962   4.343  0.3230 -0.8020  0.2166
  314DMSO    H3 3444   1.640   1.919   4.468 -1.1105 -0.5368 -0.1632
  314DMSO    S1 3445   1.726   2.060   4.292  0.2733  0.3636 -0.0135
  314DMSO    C2 3446   1.779   2.194   4.403 -0.1417  0.3831 -0.6458
  314DMSO    H4 3447   1.720   2.278   4.367  0.4442  0.5143 -1.3326
  314DMSO    H5 3448   1.761   2.166   4.507  0.9453  2.8770  0.2909
  314DMSO    H6 3449   1.886   2.210   4.391  0.0201 -0.8202 -1.0014
  314DMSO    O1 3450   1.644   2.121   4.181 -0.2828  0.3249 -0.0210
  315DMSO    C1 3451   4.077   3.774   3.888  0.2170  0.4543 -0.0074
  315DMSO    H1 3452   4.062   3.881   3.908 -1.7168 -0.1742  2.2363
  315DMSO    H2 3453   4.186   3.766   3.897  0.0634  0.0410  1.6521
  315DMSO    H3 3454   4.049   3.752   3.784  0.5689  1.9964 -0.4700
  315DMSO    S1 3455   4.001   3.677   4.015 -0.5035 -0.5907  0.1871
  315DMSO    C2 3456   4.087   3.525   3.986 -0.5777 -0.2207  0.0742
  315DMSO    H4 3457   4.060   3.446   4.056  5.0132 -2.3501  0.3132
  315DMSO    H5 3458   4.053   3.510   3.883 -2.1808  2.0554  0.1861
  315DMSO    H6 3459   4.194   3.546   3.977 -0.9843  1.1602 -4.4517
  315DMSO    O1 3460   3.868   3.658   3.949 -0.5344  0.0568 -0.2198
  316DMSO    C1 3461   6.041   3.951   4.211 -0.5358 -0.3693 -0.0008
  316DMSO    H1 3462   6.028   3.935   4.103  0.2074  2.1418 -0.5225
  316DMSO    H2 3463   5.939   3.940   4.250 -0.7089  0.5813 -0.1781
  316DMSO    H3 3464   6.070   4.052   4.239 -2.1758  0.4413 -1.0504
  316DMSO    S1 3465   6.142   3.831   4.297  0.0972 -0.1236 -0.0322
  316DMSO    C2 3466   6.050   3.684   4.294  0.6188  0.2641  0.2829
  316DMSO    H4 3467   6.099   3.614   4.362 -0.9394  1.5734  2.9298
  316DMSO    H5 3468   5.947   3.701   4.325 -0.1118 -1.3661 -1.0793
  316DMSO    H6 3469   6.050   3.644   4.193 -1.2043  0.8285  0.0203
  316DMSO    O1 3470   6.132   3.871   4.440 -0.0225 -0.0036  0.3133
  317DMSO    C1 3471   0.924   3.770   4.407 -0.3550 -0.1467 -0.6578
  317DMSO    H1 3472   0.967   3.669   4.401  2.2058  0.7937  0.5147
  317DMSO    H2 3473   0.995   3.851   4.389 -1.0686  0.2731 -1.6705
  317DMSO    H3 3474   0.883   3.799   4.503  0.4027  2.4855 -1.0605
  317DMSO    S1 3475   0.793   3.785   4.284 -0.0709 -0.2141 -0.4171
  317DMSO    C2 3476   0.757   3.959   4.310  0.1008  0.6191  0.0258
  317DMSO    H4 3477   0.835   4.031   4.284 -0.7599  1.2470 -0.9171
  317DMSO    H5 3478   0.672   3.984   4.245 -0.8003 -1.1948  0.4471
  317DMSO    H6 3479   0.731   3.975   4.415  0.2154  0.7716  0.0318
  317DMSO    O1 3480   0.689   3.701   4.339 -0.7210 -0.0099  0.0927
  318DMSO    C1 3481   5.011   2.989   2.910 -0.1277  0.0420  0.1353
  318DMSO    H1 3482   5.003   3.013   2.803  0.5724 -0.4524 -0.0332
  318DMSO    H2 3483   5.107   3.024   2.949  1.6253 -1.0825 -2.8064
  318DMSO    H3 3484   5.013   2.882   2.933 -4.1027  0.2455  2.2218
  318DMSO    S1 3485   4.870   3.065   2.996  0.3481 -0.0512  0.3646
  318DMSO    C2 3486   4.894   2.976   3.150 -0.4698  0.4775 -0.6891
  318DMSO    H4 3487   4.898   2.868   3.132  0.5362  0.3015  0.4634
  318DMSO    H5 3488   4.981   3.019   3.199 -0.8568 -2.8309  3.5208
  318DMSO    H6 3489   4.807   2.979   3.217 -1.4497 -1.5793 -1.7432
  318DMSO    O1 3490   4.745   3.017   2.928  0.0977  0.1937  0.0827
  319DMSO    C1 3491   6.007   1.807   1.653  0.4073 -0.8138 -0.8188
  319DMSO    H1 3492   5.930   1.865   1.602 -0.3343  0.1439  1.2737
  319DMSO    H2 3493   6.043   1.870   1.734 -0.9586 -0.2387 -0.6373
  319DMSO    H3 3494   6.078   1.786   1.572  0.5409 -0.3077 -0.8304
  319DMSO    S1 3495   5.932   1.660   1.725  0.2554  0.0958  0.2094
  319DMSO    C2 3496   5.840   1.746   1.851 -0.4692 -0.2221  0.4924
  319DMSO    H4 3497   5.755   1.801   1.811 -1.8483 -0.1987  3.2385
  319DMSO    H5 3498   5.791   1.665   1.904  0.0740  0.5818  2.2831
  319DMSO    H6 3499   5.911   1.804   1.910 -0.6657 -0.1052  0.6170
  319DMSO    O1 3500   6.046   1.604   1.804  0.1792  0.0417  0.6490
  320DMSO    C1 3501   1.092   4.197   2.496 -0.1474 -0.6684  0.2795
  320DMSO    H1 3502   1.083   4.101   2.547  0.2685 -0.4860  0.7175
  320DMSO    H2 3503   0.998   4.250   2.512 -1.2803 -1.1534 -3.8581
  320DMSO    H3 3504   1.122   4.186   2.392  1.3537  0.6274  0.5224
  320DMSO    S1 3505   1.233   4.280   2.579  0.7892  0.2602  0.2184
  320DMSO    C2 3506   1.199   4.437   2.508 -0.4247  0.0779  0.2086
  320DMSO    H4 3507   1.096   4.466   2.530 -1.0294  0.1258 -2.3713
  320DMSO    H5 3508   1.281   4.502   2.538 -1.8745  2.6110 -1.0023
  320DMSO    H6 3509   1.210   4.409   2.403 -2.5083 -1.6050  0.3660
  320DMSO    O1 3510   1.342   4.214   2.514 -0.7078 -0.0666  0.0180
  321DMSO    C1 3511   1.412   1.485   3.423 -0.0049 -1.0757  0.4886
  321DMSO    H1 3512   1.407   1.549   3.511 -1.0996 -0.5228  0.0361
  321DMSO    H2 3513   1.477   1.528   3.345 -1.3666  1.1688  0.5201
  321DMSO    H3 3514   1.316   1.467   3.374  0.8100 -0.4980 -1.4272
  321DMSO    S1 3515   1.460   1.323   3.471 -0.1111  0.6596 -0.4784
  321DMSO    C2 3516   1.604   1.392   3.557  0.4677 -0.3813  0.4771
  321DMSO    H4 3517   1.584   1.423   3.660  0.9093  0.0483  0.4344
  321DMSO    H5 3518   1.682   1.317   3.570  0.0829 -0.9398 -0.3381
  321DMSO    H6 3519   1.642   1.479   3.503  1.4078 -0.4484  1.0105
  321DMSO    O1 3520   1.521   1.277   3.344 -0.1099  0.2755  0.4592
  322DMSO    C1 3521   0.830   4.506   2.360 -0.2136  0.1031 -0.0771
  322DMSO    H1 3522   0.904   4.515   2.440  0.0752 -1.9788 -0.0615
  322DMSO    H2 3523   0.789   4.407   2.379  1.8867 -0.6508  0.8807
  322DMSO    H3 3524   0.864   4.519   2.257 -0.8633  2.0878 -0.0899
  322DMSO    S1 3525   0.701   4.615   2.412  0.2159  0.0654 -0.2101
  322DMSO    C2 3526   0.593   4.587   2.266 -0.0253  0.4676 -0.2986
  322DMSO    H4 3527   0.563   4.481   2.265  3.0426 -0.4889  0.0309
  322DMSO    H5 3528   0.501   4.646   2.277 -1.1996 -1.3202  0.0306
  322DMSO    H6 3529   0.640   4.611   2.171 -0.0119 -0.8416 -0.6507
  322DMSO    O1 3530   0.745   4.752   2.401  0.5795 -0.0388 -0.4117
  323DMSO    C1 3531   3.426   0.039   2.302 -0.5639 -0.5380 -0.1114
  323DMSO    H1 3532   3.389   0.069   2.400  1.9705 -0.3668  0.8768
  323DMSO    H2 3533   3.381   0.080   2.211 -0.6552  1.1261  0.6547
  323DMSO    H3 3534   3.443  -0.068   2.288  1.7240 -0.1170 -1.1553
  323DMSO    S1 3535   3.594   0.110   2.294  0.6007  0.3528 -0.0434
  323DMSO    C2 3536   3.552   0.279   2.263  0.1352  0.1309 -0.3720
  323DMSO    H4 3537   3.463   0.273   2.201  0.2697 -1.5832 -0.4425
  323DMSO    H5 3538   3.530   0.326   2.360 -2.7666 -1.0773 -0.3398
  323DMSO    H6 3539   3.629   0.326   2.202 -1.0937  3.5541  0.4504
  323DMSO    O1 3540   3.644   0.068   2.156 -0.0316 -0.1445  0.0392
  324DMSO    C1 3541   3.823   3.448   3.727 -0.6784 -0.3634 -0.2928
  324DMSO    H1 3542   3.801   3.544   3.681 -0.1580 -1.1233 -2.2133
  324DMSO    H2 3543   3.790   3.455   3.831  0.0036 -2.6224  0.1437
  324DMSO    H3 3544   3.927   3.416   3.727 -0.5566  0.0198  0.1022
  324DMSO    S1 3545   3.711   3.352   3.625 -0.1027 -0.0094 -0.7899
  324DMSO    C2 3546   3.793   3.399   3.476 -0.8682 -0.9566  0.8499
  324DMSO    H4 3547   3.838   3.498   3.474  0.2687 -1.4713  0.4170
  324DMSO    H5 3548   3.879   3.333   3.470  0.8572  1.2868 -0.7880
  324DMSO    H6 3549   3.716   3.391   3.399 -1.1658 -0.5577  1.1022
  324DMSO    O1 3550   3.585   3.428   3.625  0.5475  0.0972 -0.0553
  325DMSO    C1 3551   2.355   4.115   1.564  0.1754 -0.0986  0.1427
  325DMSO    H1 3552   2.348   4.018   1.513  1.6933 -0.1887  0.0619
  325DMSO    H2 3553   2.260   4.145   1.607 -0.8398 -0.2601 -1.8774
  325DMSO    H3 3554   2.385   4.199   1.501 -1.8578  0.3748 -0.2679
  325DMSO    S1 3555   2.483   4.122   1.695  0.3749  0.3740  0.4310
  325DMSO    C2 3556   2.595   4.025   1.600  0.7041 -0.3510 -0.0076
  325DMSO    H4 3557   2.692   4.019   1.649  0.7043 -0.1216  0.0202
  325DMSO    H5 3558   2.558   3.922   1.611 -0.3720 -0.0203 -0.3860
  325DMSO    H6 3559   2.584   4.051   1.495 -1.2033  0.2704  0.2953
  325DMSO    O1 3560   2.441   4.044   1.809 -0.2547 -0.2213 -0.5857
  326DMSO    C1 3561   2.690   0.064   3.459 -0.0990 -0.7056 -0.2078
  326DMSO    H1 3562   2.592   0.085   3.415 -0.1880 -1.1993 -0.2483
  326DMSO    H2 3563   2.700  -0.043   3.475 -0.6402 -0.5178  1.7300
  326DMSO    H3 3564   2.695   0.116   3.555  0.1930 -1.1458  0.0168
  326DMSO    S1 3565   2.814   0.131   3.350 -0.7033 -0.2470  0.0307
  326DMSO    C2 3566   2.745   0.027   3.226 -0.7151  0.0272 -0.3498
  326DMSO    H4 3567   2.646   0.071   3.213 -1.4752  0.5992  4.9284
  326DMSO    H5 3568   2.815   0.044   3.145 -0.0468 -0.5422  0.0974
  326DMSO    H6 3569   2.740  -0.080   3.243  0.4440  0.2336  1.6639
  326DMSO    O1 3570   2.942   0.057   3.381 -0.4012  0.0468 -0.3757
  327DMSO    C1 3571   4.843   4.619   6.263  0.7678  0.0699  0.2997
  327DMSO    H1 3572   4.792   4.706   6.222  0.2034  0.7793  2.4072
  327DMSO    H2 3573   4.943   4.609   6.218  0.1971  1.7542 -1.5093
  327DMSO    H3 3574   4.787   4.527   6.245  1.6725 -0.6099  0.8448
  327DMSO    S1 3575   4.871   4.653   6.436  0.0233  0.1972 -0.5683
  327DMSO    C2 3576   4.902   4.488   6.502  0.5832 -0.6075  0.4175
  327DMSO    H4 3577   4.876   4.484   6.609 -0.8928 -0.4615  0.0899
  327DMSO    H5 3578   4.822   4.427   6.461  0.2234  0.8018 -1.0836
  327DMSO    H6 3579   5.008   4.467   6.491  0.9400  0.6746  1.1984
  327DMSO    O1 3580   4.738   4.679   6.490 -0.0099 -0.3665 -0.0707
  328DMSO    C1 3581   1.407   2.987   4.574  0.3261  0.4709 -0.1326
  328DMSO    H1 3582   1.482   2.933   4.632 -0.5153 -2.6009 -1.7112
  328DMSO    H2 3583   1.398   3.092   4.601 -2.0469  0.1165  0.6860
  328DMSO    H3 3584   1.308   2.942   4.581  0.5117  0.1980  0.8952
  328DMSO    S1 3585   1.444   2.971   4.396 -0.1057 -0.0552  0.2394
  328DMSO    C2 3586   1.491   2.803   4.395  0.4818 -0.1304  0.3968
  328DMSO    H4 3587   1.490   2.768   4.291  1.2545 -2.3519  1.0710
  328DMSO    H5 3588   1.594   2.798   4.431  0.5789  0.3225  0.1916
  328DMSO    H6 3589   1.422   2.738   4.450  2.3805 -1.3246  1.4569
  328DMSO    O1 3590   1.578   3.036   4.408 -0.6989 -0.0374  0.4032
  329DMSO    C1 3591   1.532   4.476   2.375  0.0936  0.9047  0.0875
  329DMSO    H1 3592   1.495   4.445   2.473  0.0214 -0.3521 -0.3300
  329DMSO    H2 3593   1.450   4.520   2.318  0.3676 -0.0115 -1.0451
  329DMSO    H3 3594   1.572   4.382   2.337 -2.1099  0.5694 -1.5536
  329DMSO    S1 3595   1.665   4.590   2.402  0.5243 -0.1636  0.3174
  329DMSO    C2 3596   1.776   4.517   2.277  0.5071  0.2451  0.3058
  329DMSO    H4 3597   1.809   4.422   2.319  0.5729 -0.5622 -1.4930
  329DMSO    H5 3598   1.720   4.498   2.186 -0.1786 -0.0048  0.7747
  329DMSO    H6 3599   1.859   4.588   2.268  2.4371 -1.6266  2.1690
  329DMSO    O1 3600   1.710   4.542   2.537 -0.3730  0.2172  0.0236
  330DMSO    C1 3601   0.417   4.430   2.597  0.0714  0.2942  0.0304
  330DMSO    H1 3602   0.467   4.449   2.502  1.2616  0.3361  0.6503
  330DMSO    H2 3603   0.401   4.323   2.618 -1.0268  0.0097 -1.9675
  330DMSO    H3 3604   0.315   4.467   2.585  0.8117  3.6967  2.7794
  330DMSO    S1 3605   0.493   4.520   2.733 -0.1944 -0.0204 -0.0056
  330DMSO    C2 3606   0.470   4.685   2.677 -0.2213 -0.3290 -0.3468
  330DMSO    H4 3607   0.518   4.752   2.749 -3.9930 -0.7185  2.8743
  330DMSO    H5 3608   0.525   4.693   2.583  1.1006 -1.0115  0.3336
  330DMSO    H6 3609   0.364   4.706   2.661  0.3842  2.0206 -1.7484
  330DMSO    O1 3610   0.630   4.468   2.705  0.1980 -0.1319  0.0792
  331DMSO    C1 3611   1.032   0.304   1.761  0.1926 -0.4335 -0.0371
  331DMSO    H1 3612   1.082   0.369   1.689 -2.9795  0.7404 -1.3353
  331DMSO    H2 3613   0.944   0.350   1.806 -0.4321 -1.8278  0.1986
  331DMSO    H3 3614   1.094   0.272   1.846  0.4458 -0.8633 -0.3829
  331DMSO    S1 3615   0.990   0.149   1.673 -0.0023  0.4417 -0.3497
  331DMSO    C2 3616   0.845   0.207   1.592 -0.0813 -0.4149  0.0072
  331DMSO    H4 3617   0.777   0.205   1.678 -1.6170  1.1755 -1.1108
  331DMSO    H5 3618   0.862   0.305   1.548  1.5037 -1.0254 -0.8258
  331DMSO    H6 3619   0.809   0.141   1.513 -2.5818  0.2653  0.4928
  331DMSO    O1 3620   0.953   0.051   1.778 -0.0514  0.2095  0.0354
  332DMSO    C1 3621   1.412   1.453   4.101  0.5618  0.3211  0.2689
  332DMSO    H1 3622   1.330   1.426   4.169  0.6162 -0.2548  0.1104
  332DMSO    H2 3623   1.375   1.522   4.025  0.4440 -3.0498 -3.0204
  332DMSO    H3 3624   1.432   1.362   4.043  0.6258  0.1881  0.5004
  332DMSO    S1 3625   1.579   1.515   4.159 -0.1910 -0.1910  0.2564
  332DMSO    C2 3626   1.515   1.675   4.200 -0.1552 -0.0323  0.2429
  332DMSO    H4 3627   1.480   1.730   4.112 -1.6357  1.7849  1.8701
  332DMSO    H5 3628   1.441   1.658   4.277 -0.6260 -2.2394 -0.6373
  332DMSO    H6 3629   1.605   1.731   4.230  0.0310  1.0790 -2.1211
  332DMSO    O1 3630   1.650   1.538   4.028  0.0169  0.1183 -0.4670
  333DMSO    C1 3631   0.851   3.802   0.404  0.3781  0.1826 -0.3136
  333DMSO    H1 3632   0.927   3.743   0.456 -1.0319  1.5310  3.6935
  333DMSO    H2 3633   0.845   3.768   0.300 -0.5299  0.6531 -0.4314
  333DMSO    H3 3634   0.876   3.909   0.411  0.8016  0.0771 -0.2155
  333DMSO    S1 3635   0.696   3.755   0.486  0.1645 -0.3639 -0.1369
  333DMSO    C2 3636   0.763   3.796   0.644 -0.2809  0.3693  0.5507
  333DMSO    H4 3637   0.862   3.751   0.642 -1.9539 -3.7099  1.0946
  333DMSO    H5 3638   0.772   3.904   0.661  1.3424  0.6112 -1.5020
  333DMSO    H6 3639   0.703   3.747   0.721  0.7396 -2.7247 -0.4954
  333DMSO    O1 3640   0.701   3.609   0.474 -1.0212  0.1034 -0.2646
  334DMSO    C1 3641   1.036   1.116   0.748 -0.0583  0.1896 -0.8851
  334DMSO    H1 3642   1.145   1.113   0.741 -0.0537  1.4882 -1.6826
  334DMSO    H2 3643   0.987   1.198   0.695 -1.3245 -0.0806 -0.1868
  334DMSO    H3 3644   1.009   1.114   0.854 -1.3522 -2.0284 -1.1793
  334DMSO    S1 3645   0.968   0.962   0.676  0.2353  0.0065 -0.0518
  334DMSO    C2 3646   1.058   0.871   0.802 -0.4063 -0.7231  0.0711
  334DMSO    H4 3647   1.023   0.897   0.902  2.1129 -0.5101  0.9739
  334DMSO    H5 3648   1.034   0.766   0.784 -0.1569 -0.6119 -0.9430
  334DMSO    H6 3649   1.165   0.893   0.796 -0.3036 -0.6778  1.5813
  334DMSO    O1 3650   1.037   0.938   0.547  0.4493  0.3067 -0.2431
  335DMSO    C1 3651   4.387   0.984   6.252 -0.2228  0.0825  0.3042
  335DMSO    H1 3652   4.487   1.009   6.213 -0.3689  1.9499  1.0376
  335DMSO    H2 3653   4.350   0.884   6.226  0.2624  0.3154 -1.4338
  335DMSO    H3 3654   4.321   1.059   6.209  0.3066 -0.6022 -1.8567
  335DMSO    S1 3655   4.399   1.014   6.425 -0.0975 -0.1098  0.1174
  335DMSO    C2 3656   4.229   1.075   6.439  0.1472 -0.7194 -0.1591
  335DMSO    H4 3657   4.165   0.990   6.416 -0.4247  0.5100 -3.7993
  335DMSO    H5 3658   4.227   1.117   6.540 -0.2997  0.2377 -0.5563
  335DMSO    H6 3659   4.202   1.157   6.372 -1.1684 -1.2813 -0.3488
  335DMSO    O1 3660   4.480   1.143   6.429  0.9200 -0.1505 -0.2145
  336DMSO    C1 3661   1.829   2.741   3.241 -0.2090 -0.0892 -0.9628
  336DMSO    H1 3662   1.893   2.686   3.172  1.7888 -0.8044  1.3161
  336DMSO    H2 3663   1.897   2.780   3.317  0.8804 -3.9840  0.2996
  336DMSO    H3 3664   1.760   2.675   3.294  0.0123  2.4192  2.7571
  336DMSO    S1 3665   1.740   2.869   3.161 -0.1250 -0.2911  0.4689
  336DMSO    C2 3666   1.867   2.960   3.075  0.4674 -0.2078  0.0260
  336DMSO    H4 3667   1.828   3.049   3.025  1.7830  0.4927  0.2212
  336DMSO    H5 3668   1.936   2.985   3.156  0.8563 -0.4473 -0.2283
  336DMSO    H6 3669   1.927   2.898   3.009 -1.6623 -1.7374 -0.6032
  336DMSO    O1 3670   1.695   2.956   3.271 -0.4495 -0.0803  0.0829
  337DMSO    C1 3671   3.221   3.480   3.584  0.4971 -0.5707 -0.8260
  337DMSO    H1 3672   3.159   3.567   3.562  0.7307  0.1718  1.2027
  337DMSO    H2 3673   3.323   3.510   3.611  0.7072 -3.1664  1.7951
  337DMSO    H3 3674   3.234   3.411   3.500  1.5420 -1.3155 -0.0863
  337DMSO    S1 3675   3.162   3.393   3.732  0.2300  0.1734 -0.2522
  337DMSO    C2 3676   3.005   3.361   3.665 -0.1073  0.2008  0.1107
  337DMSO    H4 3677   2.946   3.295   3.730 -0.3705 -1.1122 -1.3989
  337DMSO    H5 3678   2.946   3.450   3.646  2.2799  1.9662  0.4730
  337DMSO    H6 3679   3.019   3.310   3.570 -2.8599 -1.0973  0.3007
  337DMSO    O1 3680   3.141   3.508   3.828  0.1057  0.1341 -0.0708
  338DMSO    C1 3681   3.402   5.073   0.345 -0.6066  1.2406  0.1881
  338DMSO    H1 3682   3.505   5.108   0.329  0.6355 -2.6446 -1.7480
  338DMSO    H2 3683   3.344   5.104   0.258  2.7519 -1.0928 -3.2396
  338DMSO    H3 3684   3.361   5.100   0.442  1.5366  2.2675  0.8858
  338DMSO    S1 3685   3.408   4.894   0.351 -0.0917 -0.4009  0.1439
  338DMSO    C2 3686   3.245   4.875   0.415  0.4402 -0.3604 -0.0803
  338DMSO    H4 3687   3.218   4.946   0.494 -0.1296  0.4094 -0.9451
  338DMSO    H5 3688   3.176   4.885   0.331  2.2128 -1.1214 -1.6940
  338DMSO    H6 3689   3.229   4.777   0.461  2.8710 -0.9113 -0.3185
  338DMSO    O1 3690   3.485   4.872   0.477  0.4372  0.5279 -0.6116
  339DMSO    C1 3691   3.007   0.497   2.978 -0.0199 -0.2610 -0.1243
  339DMSO    H1 3692   3.099   0.449   3.011  0.8930  2.2597  1.3097
  339DMSO    H2 3693   3.019   0.596   2.933  0.3922  0.7036  1.9563
  339DMSO    H3 3694   2.942   0.523   3.062 -0.9717  1.0539 -1.2245
  339DMSO    S1 3695   2.912   0.393   2.860 -0.1072 -0.3886  0.1047
  339DMSO    C2 3696   2.924   0.237   2.942  0.1577 -0.2023  0.1573
  339DMSO    H4 3697   3.029   0.223   2.968 -0.1283 -1.6400  0.6431
  339DMSO    H5 3698   2.853   0.231   3.025 -1.2363  1.0140 -0.8767
  339DMSO    H6 3699   2.895   0.156   2.875  2.2820 -1.7582  1.0284
  339DMSO    O1 3700   3.015   0.380   2.758  0.1840 -0.6378 -0.1122
  340DMSO    C1 3701   1.204   3.930   4.666 -0.1207 -0.0108  0.0439
  340DMSO    H1 3702   1.124   3.900   4.598 -0.3760  1.0824 -0.1632
  340DMSO    H2 3703   1.301   3.952   4.619  0.5441 -1.3957  0.7076
  340DMSO    H3 3704   1.201   3.840   4.727  0.9533  0.0243  0.1790
  340DMSO    S1 3705   1.145   4.073   4.747  0.3283  0.3644  0.2751
  340DMSO    C2 3706   1.269   4.067   4.872 -0.3205  0.7958 -0.0960
  340DMSO    H4 3707   1.369   4.064   4.828 -0.8016 -1.4232 -1.1505
  340DMSO    H5 3708   1.258   4.155   4.936 -0.4772  0.0039  0.9977
  340DMSO    H6 3709   1.253   3.974   4.928  1.2131 -0.2283 -1.2730
  340DMSO    O1 3710   1.027   4.015   4.813  0.1276 -0.0260 -0.0777
  341DMSO    C1 3711   1.320   3.830   0.652  0.5288  0.3268  0.3241
  341DMSO    H1 3712   1.296   3.783   0.556 -0.4822  1.3264  0.0780
  341DMSO    H2 3713   1.298   3.936   0.638 -1.4911 -0.1149 -0.0886
  341DMSO    H3 3714   1.424   3.822   0.685  0.5515 -0.0558  0.1653
  341DMSO    S1 3715   1.226   3.753   0.783 -0.2259  0.5794 -0.0178
  341DMSO    C2 3716   1.271   3.585   0.736  0.6612 -0.2533  0.0117
  341DMSO    H4 3717   1.246   3.589   0.630 -0.4312  2.2889  0.2952
  341DMSO    H5 3718   1.379   3.577   0.747  0.6613  0.4332  0.5812
  341DMSO    H6 3719   1.219   3.505   0.791  1.8186 -0.1927  1.2592
  341DMSO    O1 3720   1.090   3.748   0.727  0.3398 -0.1177  0.6884
  342DMSO    C1 3721   1.594   0.978   3.161 -0.3706 -0.5647 -1.1068
  342DMSO    H1 3722   1.533   0.962   3.072 -2.9113 -1.6995  0.7104
  342DMSO    H2 3723   1.562   1.066   3.216  2.5276 -0.0535 -0.0322
  342DMSO    H3 3724   1.698   0.984   3.126  0.2932  0.9018  0.9242
  342DMSO    S1 3725   1.558   0.838   3.275 -0.0485  0.0168  0.2334
  342DMSO    C2 3726   1.379   0.854   3.284  0.3556  0.2258 -0.6319
  342DMSO    H4 3727   1.348   0.951   3.324  0.6546 -0.7844  2.3320
  342DMSO    H5 3728   1.325   0.835   3.191 -0.5966 -1.2166  0.1580
  342DMSO    H6 3729   1.341   0.780   3.356 -0.4352 -1.6073 -2.8033
  342DMSO    O1 3730   1.628   0.865   3.405 -0.5414  0.4811 -0.1259
  343DMSO    C1 3731   2.180   2.311   0.323  0.1133 -0.0703 -0.0879
  343DMSO    H1 3732   2.224   2.214   0.349  0.2039  0.4784  1.9723
  343DMSO    H2 3733   2.206   2.398   0.383 -0.6237 -0.4389  0.7885
  343DMSO    H3 3734   2.075   2.315   0.294 -0.0178  0.0289  0.4051
  343DMSO    S1 3735   2.268   2.355   0.170  0.3595 -0.2949  0.5807
  343DMSO    C2 3736   2.432   2.371   0.242  0.4893  0.2424  0.0058
  343DMSO    H4 3737   2.428   2.441   0.326  2.4664 -0.2682  0.5833
  343DMSO    H5 3738   2.458   2.272   0.281  0.0185 -0.2500 -0.9011
  343DMSO    H6 3739   2.499   2.417   0.170  1.7246  1.2766  1.7450
  343DMSO    O1 3740   2.223   2.498   0.144 -0.3383  0.4642  0.8133
  344DMSO    C1 3741   3.375   0.828   6.296  0.6371 -0.1204  0.0585
  344DMSO    H1 3742   3.312   0.807   6.383 -1.9601  1.5736 -1.2696
  344DMSO    H2 3743   3.427   0.920   6.325  0.3781 -0.8447  3.2397
  344DMSO    H3 3744   3.307   0.844   6.212  0.6884 -0.0219  0.0360
  344DMSO    S1 3745   3.488   0.693   6.255 -0.2597 -0.1922 -0.0185
  344DMSO    C2 3746   3.586   0.713   6.403  0.4325  0.7279 -0.4418
  344DMSO    H4 3747   3.523   0.662   6.477  1.5557  0.7261  0.5356
  344DMSO    H5 3748   3.683   0.665   6.388 -0.0866 -0.4883 -0.0239
  344DMSO    H6 3749   3.604   0.816   6.436 -0.6967  0.6557  0.4695
  344DMSO    O1 3750   3.570   0.748   6.141  0.2331  0.0671  0.1621
  345DMSO    C1 3751   1.451   2.119   2.440 -0.0402  0.0979  0.0974
  345DMSO    H1 3752   1.479   2.013   2.437 -0.1291  0.0651  0.3495
  345DMSO    H2 3753   1.495   2.182   2.362  0.5890 -0.5148 -0.0513
  345DMSO    H3 3754   1.477   2.164   2.536 -0.8596  0.7219  0.0392
  345DMSO    S1 3755   1.270   2.123   2.434  0.2455  0.0591  0.0695
  345DMSO    C2 3756   1.249   1.998   2.310  0.3110 -0.0926  0.3664
  345DMSO    H4 3757   1.153   2.022   2.265 -0.4541 -0.9775  1.4908
  345DMSO    H5 3758   1.327   2.001   2.233  0.8669  2.1423  0.9294
  345DMSO    H6 3759   1.245   1.899   2.356 -1.6235 -0.4858 -0.5450
  345DMSO    O1 3760   1.236   2.254   2.371  0.3079 -0.7127 -0.1284
  346DMSO    C1 3761   4.353   4.030   3.758 -0.5349 -0.4278 -0.0410
  346DMSO    H1 3762   4.436   4.044   3.687 -1.0399  1.0432 -0.3808
  346DMSO    H2 3763   4.260   3.992   3.715 -1.1248 -0.4498  1.2093
  346DMSO    H3 3764   4.349   4.115   3.826  1.7226 -1.0586  0.9826
  346DMSO    S1 3765   4.412   3.896   3.866 -0.1719  0.4192  0.5472
  346DMSO    C2 3766   4.545   3.986   3.934 -0.2847 -0.3160 -0.3037
  346DMSO    H4 3767   4.614   4.003   3.851  1.2942  0.0241  1.0315
  346DMSO    H5 3768   4.512   4.080   3.979  1.6073 -0.6078  1.8316
  346DMSO    H6 3769   4.593   3.927   4.012  1.5586  0.0541 -1.0964
  346DMSO    O1 3770   4.468   3.802   3.767  0.3234  0.5780  0.0771
  347DMSO    C1 3771   4.512   3.796   1.602  0.1020  0.1236 -0.0826
  347DMSO    H1 3772   4.547   3.819   1.703 -1.1425  0.2194  0.3459
  347DMSO    H2 3773   4.494   3.688   1.599 -1.2189  0.2457  2.0222
  347DMSO    H3 3774   4.588   3.816   1.526  0.5524 -1.1140  0.0082
  347DMSO    S1 3775   4.361   3.875   1.556  0.2207 -0.3306 -0.2414
  347DMSO    C2 3776   4.269   3.820   1.696 -0.4738 -0.8373  0.2650
  347DMSO    H4 3777   4.169   3.862   1.684  0.0781 -0.0089 -1.8443
  347DMSO    H5 3778   4.270   3.711   1.690 -1.6445 -1.0308  2.6124
  347DMSO    H6 3779   4.310   3.850   1.792 -0.7317  2.9755 -0.6494
  347DMSO    O1 3780   4.303   3.821   1.435 -0.0793 -0.4798 -0.5202
  348DMSO    C1 3781   2.495   0.364   1.407  0.2369 -0.1645  0.8752
  348DMSO    H1 3782   2.517   0.263   1.371  0.8470  0.0727  0.5665
  348DMSO    H2 3783   2.569   0.398   1.479 -0.7020 -1.7284  2.6479
  348DMSO    H3 3784   2.395   0.376   1.449  1.0260  0.3547  2.6728
  348DMSO    S1 3785   2.486   0.463   1.254 -0.1942  0.2601  0.2255
  348DMSO    C2 3786   2.314   0.423   1.219 -0.1542 -0.4713  0.5534
  348DMSO    H4 3787   2.314   0.313   1.220  4.4824 -0.7153 -0.5534
  348DMSO    H5 3788   2.259   0.475   1.298 -2.6343 -2.7335  0.4646
  348DMSO    H6 3789   2.284   0.463   1.122 -0.7806 -1.9221  0.1251
  348DMSO    O1 3790   2.550   0.389   1.145  0.0391  0.1079  0.1043
  349DMSO    C1 3791   1.344   6.060   4.908 -0.6547  0.0000 -0.1611
  349DMSO    H1 3792   1.292   6.054   4.813 -1.4595  0.6294  0.2270
  349DMSO    H2 3793   1.427   6.131   4.912  1.9929 -2.9079  1.5989
  349DMSO    H3 3794   1.388   5.963   4.935 -1.3768 -0.4828 -0.6817
  349DMSO    S1 3795   1.229   6.108   5.039 -0.1160  0.3264  0.3369
  349DMSO    C2 3796   1.084   6.013   5.001 -0.6657  0.0614  0.5671
  349DMSO    H4 3797   1.097   5.907   5.024  2.1448  0.2817  0.3432
  349DMSO    H5 3798   0.992   6.055   5.044 -0.5447  1.8433 -0.7883
  349DMSO    H6 3799   1.075   6.015   4.892  0.0944  1.3388  0.5120
  349DMSO    O1 3800   1.170   6.238   4.985 -0.4962  0.0557 -0.2227
  350DMSO    C1 3801   3.458   4.576   0.861 -0.1831  0.4595 -0.7064
  350DMSO    H1 3802   3.514   4.641   0.793  0.2265  0.5845 -0.2565
  350DMSO    H2 3803   3.410   4.640   0.936 -0.0682 -1.9525  1.6076
  350DMSO    H3 3804   3.533   4.514   0.911 -2.9514 -1.9659  0.7823
  350DMSO    S1 3805   3.339   4.468   0.795  0.1135 -0.6952 -0.2076
  350DMSO    C2 3806   3.302   4.381   0.945 -0.3572 -0.5446 -0.3434
  350DMSO    H4 3807   3.393   4.324   0.964  0.1753  0.4933  0.3438
  350DMSO    H5 3808   3.290   4.457   1.023 -1.0314 -1.3983  0.4104
  350DMSO    H6 3809   3.211   4.326   0.921 -0.8945 -0.4995  1.4200
  350DMSO    O1 3810   3.423   4.382   0.712 -0.4881 -0.4051  0.4117
  351DMSO    C1 3811   4.534   4.469   3.044  0.4685 -0.1398  0.3351
  351DMSO    H1 3812   4.434   4.426   3.049  0.6125 -1.3046 -3.6585
  351DMSO    H2 3813   4.540   4.575   3.069 -3.1515  0.0001  1.1557
  351DMSO    H3 3814   4.561   4.458   2.938 -2.9260 -1.2661 -0.5306
  351DMSO    S1 3815   4.636   4.379   3.152  0.1814  0.5001 -0.0969
  351DMSO    C2 3816   4.788   4.463   3.087 -0.1185 -0.0569  0.4466
  351DMSO    H4 3817   4.795   4.571   3.106 -2.2833  0.6476 -2.1006
  351DMSO    H5 3818   4.870   4.409   3.134 -0.2076 -0.0643  0.5936
  351DMSO    H6 3819   4.796   4.445   2.979  0.6485 -1.9476  0.7872
  351DMSO    O1 3820   4.645   4.235   3.101 -0.5459 -0.1445 -0.7694
  352DMSO    C1 3821   2.474   1.493   1.754 -0.1410  0.4054 -0.4156
  352DMSO    H1 3822   2.470   1.497   1.645  0.9437  0.1318 -0.4727
  352DMSO    H2 3823   2.567   1.465   1.803  0.8579  1.5900 -1.5721
  352DMSO    H3 3824   2.391   1.429   1.785  0.1093 -0.2839 -1.1406
  352DMSO    S1 3825   2.438   1.655   1.807 -0.0180  0.0266 -0.1281
  352DMSO    C2 3826   2.446   1.599   1.978 -1.0126 -0.2758  0.3594
  352DMSO    H4 3827   2.549   1.565   1.991 -1.2652 -1.8948 -1.4214
  352DMSO    H5 3828   2.410   1.671   2.052 -0.9590  1.7038 -1.4570
  352DMSO    H6 3829   2.385   1.508   1.987  0.0694 -1.0813 -0.1791
  352DMSO    O1 3830   2.291   1.663   1.791  0.3093  0.5211 -0.0572
  353DMSO    C1 3831   3.306   2.407   4.131  0.4487 -0.1100 -0.3757
  353DMSO    H1 3832   3.347   2.365   4.039 -0.0664 -3.8798  0.9219
  353DMSO    H2 3833   3.384   2.418   4.206  0.8774 -1.8301 -0.5066
  353DMSO    H3 3834   3.229   2.336   4.163  0.6258 -0.9285 -1.6599
  353DMSO    S1 3835   3.233   2.570   4.104 -0.2315  0.5835 -0.0251
  353DMSO    C2 3836   3.148   2.528   3.954 -0.4499  0.3095 -0.1425
  353DMSO    H4 3837   3.222   2.527   3.873  0.2964  0.4683  0.5211
  353DMSO    H5 3838   3.094   2.434   3.965 -0.9303  0.2484 -2.4237
  353DMSO    H6 3839   3.077   2.607   3.929 -2.3754 -1.6621 -1.2132
  353DMSO    O1 3840   3.353   2.653   4.071  0.9889  0.3127  0.0765
  354DMSO    C1 3841   4.760   4.246   4.723 -0.5517  0.1585 -0.2193
  354DMSO    H1 3842   4.728   4.301   4.811  0.2475 -0.9298  0.7844
  354DMSO    H2 3843   4.855   4.197   4.747 -0.1790  0.1635 -1.5688
  354DMSO    H3 3844   4.765   4.315   4.639 -0.2442  0.9802  0.4615
  354DMSO    S1 3845   4.636   4.138   4.654  0.1021  0.0112 -0.2958
  354DMSO    C2 3846   4.667   4.004   4.764 -0.4000  0.1563  0.0428
  354DMSO    H4 3847   4.775   3.999   4.780 -0.3876  1.5130  0.5252
  354DMSO    H5 3848   4.622   4.021   4.862 -2.6477 -1.1651 -0.6938
  354DMSO    H6 3849   4.622   3.913   4.724 -0.2509 -1.0865  2.5492
  354DMSO    O1 3850   4.696   4.113   4.520  0.0855 -0.1128 -0.2935
  355DMSO    C1 3851   2.017   2.294   4.097  0.1165  0.1024  0.1723
  355DMSO    H1 3852   2.104   2.248   4.144 -0.0656 -0.2148  0.2033
  355DMSO    H2 3853   2.002   2.396   4.132 -2.1463  0.1836 -0.8240
  355DMSO    H3 3854   1.924   2.240   4.120  0.9156 -1.2213  0.4002
  355DMSO    S1 3855   2.042   2.293   3.920 -0.1234  0.0852 -0.0763
  355DMSO    C2 3856   2.033   2.115   3.903  0.0812 -0.2451 -0.3131
  355DMSO    H4 3857   2.040   2.090   3.797 -0.6331  0.6904 -0.5987
  355DMSO    H5 3858   2.113   2.066   3.959 -0.1332 -0.2556 -0.0154
  355DMSO    H6 3859   1.941   2.091   3.955 -0.7150  1.8882 -0.6334
  355DMSO    O1 3860   2.187   2.317   3.901 -0.8646 -0.0538  0.4639
  356DMSO    C1 3861   1.417   4.260   0.161  0.1375 -0.4201 -0.5766
  356DMSO    H1 3862   1.428   4.309   0.258  0.0106 -1.5189 -0.0038
  356DMSO    H2 3863   1.316   4.282   0.126 -0.5326 -0.3908  1.2727
  356DMSO    H3 3864   1.426   4.152   0.171  1.0525 -0.1651  2.1421
  356DMSO    S1 3865   1.523   4.337   0.047 -0.1640 -0.4252 -0.3269
  356DMSO    C2 3866   1.480   4.228  -0.087  0.3007 -0.2025  0.0025
  356DMSO    H4 3867   1.535   4.256  -0.177 -0.3542 -1.9389 -0.9661
  356DMSO    H5 3868   1.523   4.133  -0.055 -1.0473 -0.2080  1.9690
  356DMSO    H6 3869   1.375   4.209  -0.111  0.4840 -1.6582  0.2725
  356DMSO    O1 3870   1.656   4.296   0.110  0.0400  0.0594 -0.2535
  357DMSO    C1 3871   1.752   4.528   3.812 -0.9780  0.4212  0.6699
  357DMSO    H1 3872   1.842   4.490   3.861 -0.0350 -0.2449 -1.4420
  357DMSO    H2 3873   1.689   4.576   3.887  0.9952  0.5963  2.3284
  357DMSO    H3 3874   1.699   4.447   3.761  0.3408  1.6309 -2.9470
  357DMSO    S1 3875   1.801   4.635   3.674  0.0581  0.5285  0.0124
  357DMSO    C2 3876   1.628   4.655   3.622  0.6416  0.2444  0.3737
  357DMSO    H4 3877   1.575   4.562   3.599  1.5999  0.2866 -2.3768
  357DMSO    H5 3878   1.591   4.728   3.694 -0.1785  0.6575 -0.4419
  357DMSO    H6 3879   1.645   4.694   3.521 -1.9859 -0.1342 -0.3026
  357DMSO    O1 3880   1.848   4.526   3.585 -0.3044 -0.6157  0.0657
  358DMSO    C1 3881   2.214   0.478   2.829 -0.0962 -0.0477  0.2679
  358DMSO    H1 3882   2.268   0.508   2.920  0.4058 -0.7439  0.2178
  358DMSO    H2 3883   2.266   0.517   2.741  0.3618 -2.0712 -0.4306
  358DMSO    H3 3884   2.110   0.510   2.836 -0.1025 -0.3472  1.9424
  358DMSO    S1 3885   2.200   0.302   2.796  0.3783 -0.2544  0.5616
  358DMSO    C2 3886   2.078   0.306   2.659  0.0420  0.2453  0.2660
  358DMSO    H4 3887   2.033   0.403   2.640 -0.5807  0.4030  2.3030
  358DMSO    H5 3888   2.134   0.268   2.573 -2.2767 -0.1444 -1.1574
  358DMSO    H6 3889   1.997   0.234   2.678 -0.7447  1.3040  1.0516
  358DMSO    O1 3890   2.127   0.242   2.914 -0.1755  0.2920 -0.2944
  359DMSO    C1 3891   3.160   0.649   2.623  0.4325 -0.1073 -0.4817
  359DMSO    H1 3892   3.191   0.702   2.533 -1.2199 -0.0188 -1.0413
  359DMSO    H2 3893   3.240   0.593   2.671 -0.1074 -2.1876 -1.8322
  359DMSO    H3 3894   3.082   0.574   2.602  0.0211  0.5827 -1.4915
  359DMSO    S1 3895   3.120   0.770   2.739 -0.2291 -0.0855 -0.0124
  359DMSO    C2 3896   2.974   0.819   2.661  0.0095  0.2631  0.3454
  359DMSO    H4 3897   2.944   0.903   2.725  0.1129  0.5643  0.0062
  359DMSO    H5 3898   2.997   0.848   2.558  0.0875 -0.0775  0.2661
  359DMSO    H6 3899   2.897   0.742   2.663 -0.3500  0.5466 -1.4693
  359DMSO    O1 3900   3.212   0.883   2.714  0.0959 -0.0307  0.1341
  360DMSO    C1 3901   0.112   4.684   0.509 -0.0379  0.4291 -0.1244
  360DMSO    H1 3902   0.092   4.643   0.410  2.7792 -0.9922 -0.1914
  360DMSO    H2 3903   0.049   4.773   0.520 -0.0690  0.3026  0.7720
  360DMSO    H3 3904   0.216   4.713   0.525  0.5261 -2.0114  1.1495
  360DMSO    S1 3905   0.052   4.566   0.627 -0.3132 -0.0578 -0.2785
  360DMSO    C2 3906   0.177   4.436   0.591  0.1820  0.0708  0.0674
  360DMSO    H4 3907   0.156   4.401   0.489 -1.2933  0.0243  0.3598
  360DMSO    H5 3908   0.271   4.491   0.602 -1.0596  2.0954  1.0438
  360DMSO    H6 3909   0.162   4.353   0.661 -0.3631  0.5541  0.5250
  360DMSO    O1 3910  -0.069   4.513   0.557 -0.1028  0.3379 -0.1689
  361DMSO    C1 3911   0.627   2.801   2.550 -0.6237  0.6926  0.4604
  361DMSO    H1 3912   0.668   2.804   2.449  1.2647  0.8830  1.1907
  361DMSO    H2 3913   0.519   2.787   2.545 -0.4492 -0.9400  0.6093
  361DMSO    H3 3914   0.662   2.881   2.615  0.9809  1.3203 -1.1023
  361DMSO    S1 3915   0.686   2.638   2.612 -0.0527 -0.3608  0.2859
  361DMSO    C2 3916   0.594   2.658   2.761  0.2248  0.4396 -0.0264
  361DMSO    H4 3917   0.612   2.580   2.835 -3.1299 -1.3810 -0.9437
  361DMSO    H5 3918   0.632   2.751   2.803  1.1380  0.3689 -0.6736
  361DMSO    H6 3919   0.487   2.674   2.746  0.2680 -0.3515 -1.3502
  361DMSO    O1 3920   0.829   2.672   2.647 -0.1342 -0.0497 -0.2139
  362DMSO    C1 3921   3.273   1.184   1.288 -1.1641 -0.4495 -0.5904
  362DMSO    H1 3922   3.381   1.175   1.279 -1.1454 -0.5828 -0.2457
  362DMSO    H2 3923   3.248   1.177   1.394  0.7475  0.4449 -0.0358
  362DMSO    H3 3924   3.230   1.105   1.226  1.7632 -0.6171 -2.6235
  362DMSO    S1 3925   3.237   1.351   1.223 -0.3252 -0.1981  0.0568
  362DMSO    C2 3926   3.074   1.343   1.288  0.1431 -0.0043 -0.0482
  362DMSO    H4 3927   3.021   1.436   1.268 -1.0936 -0.6013  0.3722
  362DMSO    H5 3928   3.040   1.260   1.227  1.6577 -0.7292  0.0433
  362DMSO    H6 3929   3.078   1.322   1.395  0.5189 -0.4877 -0.1555
  362DMSO    O1 3930   3.206   1.336   1.076 -0.2452  0.6912 -0.3605
  363DMSO    C1 3931   1.117   2.584   0.566 -0.0212  0.8192  0.5286
  363DMSO    H1 3932   1.058   2.671   0.594 -1.7290  0.4421 -1.6091
  363DMSO    H2 3933   1.049   2.510   0.523  0.5440  1.7504 -2.1349
  363DMSO    H3 3934   1.159   2.536   0.655  0.3584 -0.9051 -0.5387
  363DMSO    S1 3935   1.246   2.616   0.452  0.3976  0.4797 -0.0371
  363DMSO    C2 3936   1.360   2.719   0.547  0.4829 -0.9448 -0.1656
  363DMSO    H4 3937   1.296   2.787   0.603  0.9514  1.0740 -1.9492
  363DMSO    H5 3938   1.413   2.657   0.620 -0.6584 -1.8556 -0.0781
  363DMSO    H6 3939   1.427   2.768   0.476  0.6893 -1.4195 -0.2988
  363DMSO    O1 3940   1.177   2.699   0.349 -0.1254 -0.6314  0.1619
  364DMSO    C1 3941   4.714   2.266   4.510  0.0564  0.1985 -0.5377
  364DMSO    H1 3942   4.804   2.211   4.483  0.0529  0.6897 -1.5830
  364DMSO    H2 3943   4.736   2.353   4.572 -0.3508  1.9300 -2.6979
  364DMSO    H3 3944   4.637   2.211   4.565 -0.3648  0.9622 -0.3501
  364DMSO    S1 3945   4.636   2.319   4.366 -0.3120 -0.2863 -0.2316
  364DMSO    C2 3946   4.755   2.430   4.300 -0.0393 -0.1951  0.0503
  364DMSO    H4 3947   4.723   2.458   4.199 -1.9288 -0.8855  0.4076
  364DMSO    H5 3948   4.761   2.518   4.364  0.4139 -1.1528  1.3483
  364DMSO    H6 3949   4.857   2.391   4.304 -0.1392 -0.6347 -1.1157
  364DMSO    O1 3950   4.522   2.407   4.407  0.3265  0.0937 -0.4059
  365DMSO    C1 3951   0.728   1.359   2.989 -0.3215  0.5857 -0.2622
  365DMSO    H1 3952   0.793   1.431   2.939 -1.2009 -0.1634 -2.6743
  365DMSO    H2 3953   0.753   1.333   3.092  0.2964  4.1435  0.6078
  365DMSO    H3 3954   0.737   1.266   2.932 -0.7893  0.6468 -0.4431
  365DMSO    S1 3955   0.554   1.403   2.959 -0.1919 -0.0127 -0.3940
  365DMSO    C2 3956   0.572   1.455   2.792  0.1942  0.4541  0.7272
  365DMSO    H4 3957   0.674   1.478   2.759 -0.6782  1.5193 -1.5059
  365DMSO    H5 3958   0.528   1.372   2.736  0.4675  1.3929 -0.9852
  365DMSO    H6 3959   0.511   1.545   2.779  2.2172  2.2461  2.8582
  365DMSO    O1 3960   0.538   1.524   3.043  0.2361  0.2138  0.0746
  366DMSO    C1 3961   0.538   0.832   2.365 -0.3287 -0.5621  0.6572
  366DMSO    H1 3962   0.515   0.904   2.444 -1.6308 -0.3893  0.1491
  366DMSO    H2 3963   0.472   0.748   2.384 -2.3729  1.0671  1.1183
  366DMSO    H3 3964   0.640   0.798   2.344 -0.2132  0.4982 -0.6843
  366DMSO    S1 3965   0.489   0.921   2.218  0.1411 -0.4096 -0.1636
  366DMSO    C2 3966   0.621   1.042   2.219  0.1834  0.2637 -0.5751
  366DMSO    H4 3967   0.629   1.100   2.311 -1.5249 -0.7083  0.2294
  366DMSO    H5 3968   0.718   0.993   2.212  0.6124  0.9554  0.3099
  366DMSO    H6 3969   0.616   1.097   2.125  1.0701 -1.4850 -1.7120
  366DMSO    O1 3970   0.363   0.979   2.271  0.4448  0.2444 -0.3047
  367DMSO    C1 3971   3.358   3.778   0.790 -0.7011  0.3322  0.5662
  367DMSO    H1 3972   3.462   3.793   0.821 -1.1299 -1.0431  2.8481
  367DMSO    H2 3973   3.286   3.830   0.854 -0.7279 -0.4229  1.1515
  367DMSO    H3 3974   3.340   3.671   0.793  1.7764 -0.2674 -1.8544
  367DMSO    S1 3975   3.322   3.832   0.624 -0.3350  0.2008 -0.3387
  367DMSO    C2 3976   3.348   4.009   0.637  0.6023 -0.4921 -0.6822
  367DMSO    H4 3977   3.336   4.053   0.538  1.9317 -0.2356 -0.7494
  367DMSO    H5 3978   3.276   4.048   0.710 -0.9352  0.9745 -2.8679
  367DMSO    H6 3979   3.451   4.030   0.667  0.3324 -1.6955  1.2908
  367DMSO    O1 3980   3.184   3.804   0.592 -0.3628  0.7326 -0.0397
  368DMSO    C1 3981   1.442   0.758   0.962  0.3306  1.0607 -0.0596
  368DMSO    H1 3982   1.386   0.812   1.039 -0.8768  0.8310 -0.7435
  368DMSO    H2 3983   1.495   0.839   0.910  0.6015  0.9153 -0.0124
  368DMSO    H3 3984   1.373   0.698   0.902  1.1439  1.5567 -1.5512
  368DMSO    S1 3985   1.548   0.643   1.036 -0.2590 -0.0355 -0.2477
  368DMSO    C2 3986   1.418   0.560   1.132  0.2814 -0.2837  0.3332
  368DMSO    H4 3987   1.327   0.548   1.072  0.2675 -0.2951  0.3566
  368DMSO    H5 3988   1.458   0.465   1.168  1.0156  0.1082  0.5526
  368DMSO    H6 3989   1.399   0.626   1.217 -0.6436  1.1544 -0.9395
  368DMSO    O1 3990   1.620   0.732   1.138  0.4101 -0.0586 -0.0280
  369DMSO    C1 3991   4.427   3.607   0.540 -0.4340  0.3925  0.3266
  369DMSO    H1 3992   4.384   3.523   0.485 -0.6970 -0.2265  1.4487
  369DMSO    H2 3993   4.402   3.691   0.475  1.1442 -0.3277 -1.2959
  369DMSO    H3 3994   4.534   3.602   0.563 -0.6888  0.4027  1.6447
  369DMSO    S1 3995   4.337   3.628   0.692  0.0157  0.4310  0.2314
  369DMSO    C2 3996   4.454   3.727   0.773 -0.7236 -0.1183 -0.5597
  369DMSO    H4 3997   4.545   3.667   0.775  0.7992  2.0554  1.3216
  369DMSO    H5 3998   4.468   3.821   0.719  1.5140  0.0375  0.2108
  369DMSO    H6 3999   4.415   3.746   0.874 -0.5150 -0.8906 -0.3332
  369DMSO    O1 4000   4.365   3.500   0.765 -0.0704 -0.0183 -0.5574
  370DMSO    C1 4001   1.307   1.079   5.881 -0.1945 -1.1038  0.2548
  370DMSO    H1 4002   1.212   1.121   5.915  0.0943 -0.1769 -0.0485
  370DMSO    H2 4003   1.392   1.127   5.931  0.9724 -0.8659 -1.8642
  370DMSO    H3 4004   1.323   1.096   5.774  0.5387  1.4618  0.7041
  370DMSO    S1 4005   1.319   0.904   5.912 -0.0669 -0.3039 -0.4948
  370DMSO    C2 4006   1.475   0.869   5.833  0.1546 -0.3061 -0.5553
  370DMSO    H4 4007   1.462   0.765   5.803 -2.5749 -0.4697  0.9564
  370DMSO    H5 4008   1.489   0.942   5.752  0.2914  0.7867  0.4239
  370DMSO    H6 4009   1.549   0.885   5.912  0.7293  0.6712 -1.2659
  370DMSO    O1 4010   1.212   0.850   5.822 -0.1097  0.0680  0.0718
  371DMSO    C1 4011   2.023   3.429   4.163  0.3078 -0.2061  0.5569
  371DMSO    H1 4012   2.057   3.351   4.094  1.4759  0.1301  0.7376
  371DMSO    H2 4013   2.107   3.492   4.194  1.8891 -1.4651 -0.9491
  371DMSO    H3 4014   1.959   3.390   4.242  0.8547 -3.6007 -0.5229
  371DMSO    S1 4015   1.914   3.539   4.069 -0.0137 -0.4140  0.1508
  371DMSO    C2 4016   1.789   3.406   4.057  0.2986  0.1949 -0.2704
  371DMSO    H4 4017   1.826   3.310   4.019 -0.8084 -0.2861 -0.1491
  371DMSO    H5 4018   1.748   3.392   4.157 -1.0731 -0.1421 -0.8531
  371DMSO    H6 4019   1.714   3.434   3.983  0.1881 -3.2441 -1.6524
  371DMSO    O1 4020   1.970   3.557   3.928  0.2135 -0.7013 -0.4807
  372DMSO    C1 4021   3.387   2.120   4.469  0.4211  0.2012  0.7172
  372DMSO    H1 4022   3.368   2.126   4.361  0.0023  0.0305  0.7798
  372DMSO    H2 4023   3.488   2.143   4.503  0.3076  1.6080  0.1732
  372DMSO    H3 4024   3.360   2.020   4.503 -1.4511  0.3179 -0.2496
  372DMSO    S1 4025   3.272   2.224   4.553  0.1387  0.5355  0.0660
  372DMSO    C2 4026   3.123   2.161   4.477 -0.0737 -0.2263  0.3653
  372DMSO    H4 4027   3.100   2.058   4.504 -2.6539 -0.0215 -0.7293
  372DMSO    H5 4028   3.036   2.223   4.501 -0.3975  1.3399 -4.0316
  372DMSO    H6 4029   3.151   2.157   4.372  2.8842  2.8576  0.8640
  372DMSO    O1 4030   3.301   2.352   4.493  0.3643 -0.8702 -0.4481
  373DMSO    C1 4031   2.651   4.491   4.295 -0.0772 -0.4292 -0.4447
  373DMSO    H1 4032   2.656   4.591   4.339  0.0829 -1.4112  1.9383
  373DMSO    H2 4033   2.750   4.459   4.260  0.2088 -1.1196  0.9276
  373DMSO    H3 4034   2.584   4.510   4.211 -0.4513 -2.2904 -0.6152
  373DMSO    S1 4035   2.560   4.384   4.410  0.0526  0.0587  0.0504
  373DMSO    C2 4036   2.693   4.276   4.466 -0.1245 -0.2577 -0.0386
  373DMSO    H4 4037   2.758   4.343   4.523 -0.8374  0.2299  0.2156
  373DMSO    H5 4038   2.669   4.197   4.537  0.7972  0.1485  0.7410
  373DMSO    H6 4039   2.755   4.245   4.381  0.3790 -0.1335  0.2781
  373DMSO    O1 4040   2.503   4.288   4.311  0.5640 -1.0452  0.4858
  374DMSO    C1 4041   2.397   1.102   1.889  0.3858  0.0524 -0.3192
  374DMSO    H1 4042   2.379   1.142   1.789  3.6952  0.1194 -1.0064
  374DMSO    H2 4043   2.345   1.162   1.964  1.2274 -0.1859  0.4862
  374DMSO    H3 4044   2.505   1.107   1.907  0.8249 -0.9964 -2.4050
  374DMSO    S1 4045   2.335   0.939   1.921  0.0349 -0.3193 -0.3506
  374DMSO    C2 4046   2.379   0.858   1.770 -0.1682 -0.0671 -0.1613
  374DMSO    H4 4047   2.342   0.919   1.687  0.3941  0.2907 -0.1554
  374DMSO    H5 4048   2.487   0.845   1.763 -0.0897  0.1838  0.5038
  374DMSO    H6 4049   2.332   0.759   1.763 -0.9933  0.3901 -1.5193
  374DMSO    O1 4050   2.182   0.945   1.915 -0.0724 -0.8705  1.0097
  375DMSO    C1 4051   2.358   3.738   1.336 -1.0870 -0.7215 -0.3173
  375DMSO    H1 4052   2.340   3.845   1.338  2.1838 -0.0742  0.3173
  375DMSO    H2 4053   2.305   3.702   1.248 -0.3964 -4.9315  0.7257
  375DMSO    H3 4054   2.310   3.680   1.416  0.8132 -1.2617  0.5236
  375DMSO    S1 4055   2.530   3.691   1.313  0.3149 -0.0736  0.5901
  375DMSO    C2 4056   2.500   3.516   1.341 -0.3577  0.2615  0.2574
  375DMSO    H4 4057   2.589   3.458   1.316  0.1028  0.9212  0.3326
  375DMSO    H5 4058   2.491   3.496   1.447  1.3520 -0.4815  0.3036
  375DMSO    H6 4059   2.411   3.484   1.286 -0.6628  1.9078 -0.2804
  375DMSO    O1 4060   2.600   3.738   1.438  0.0291  0.2641 -0.2391
  376DMSO    C1 4061   3.444   0.876   0.899  0.0235 -0.2855  0.6729
  376DMSO    H1 4062   3.472   0.889   1.004 -1.0593 -0.1138  0.9555
  376DMSO    H2 4063   3.520   0.855   0.824 -1.4838 -1.7874 -0.5205
  376DMSO    H3 4064   3.393   0.969   0.874  0.9467  0.1997  0.5410
  376DMSO    S1 4065   3.330   0.747   0.898  0.0894  0.2113  0.0478
  376DMSO    C2 4066   3.202   0.807   1.007 -0.6941 -0.4969 -0.6682
  376DMSO    H4 4067   3.147   0.725   1.056 -1.5396  0.5447  0.1874
  376DMSO    H5 4068   3.241   0.871   1.086 -0.7825 -1.0941 -0.1290
  376DMSO    H6 4069   3.124   0.854   0.947  0.3486  1.1549 -0.7972
  376DMSO    O1 4070   3.407   0.647   0.979  0.1681  0.6506  0.5142
  377DMSO    C1 4071   4.394   1.516   1.017  0.0380  0.1870 -0.1311
  377DMSO    H1 4072   4.471   1.468   1.079 -1.2443  1.1420  2.3711
  377DMSO    H2 4073   4.377   1.463   0.923 -1.7109 -1.5703  1.0853
  377DMSO    H3 4074   4.431   1.618   1.003  0.8227 -0.0245  0.3060
  377DMSO    S1 4075   4.255   1.522   1.131  0.0733 -0.1079 -0.2256
  377DMSO    C2 4076   4.222   1.350   1.140 -0.1001  0.7552 -0.8213
  377DMSO    H4 4077   4.294   1.303   1.207 -1.2804  1.1096  0.7815
  377DMSO    H5 4078   4.124   1.329   1.184  1.2280  0.9774  2.5520
  377DMSO    H6 4079   4.235   1.318   1.037  2.4360  0.2310 -0.4004
  377DMSO    O1 4080   4.139   1.570   1.052 -0.2106  0.0012  0.6491
  378DMSO    C1 4081   2.452   2.766   2.460  0.1876 -0.1604  0.1579
  378DMSO    H1 4082   2.425   2.759   2.354 -0.0959  2.2159  0.0170
  378DMSO    H2 4083   2.450   2.873   2.483 -0.5394  0.5936 -2.9475
  378DMSO    H3 4084   2.550   2.718   2.475  0.6415  0.8159  0.3794
  378DMSO    S1 4085   2.344   2.681   2.577  0.2800  0.1286 -0.2078
  378DMSO    C2 4086   2.185   2.732   2.503  0.0855  0.0569 -0.0995
  378DMSO    H4 4087   2.188   2.678   2.408  0.3974  0.8162 -0.5291
  378DMSO    H5 4088   2.114   2.685   2.570  0.1672 -0.3331 -0.2846
  378DMSO    H6 4089   2.184   2.841   2.492 -0.4741 -0.0089 -0.8013
  378DMSO    O1 4090   2.361   2.766   2.697  0.2254 -0.2497 -0.3701
  379DMSO    C1 4091   3.331   3.422   1.117  0.0911  0.0986  0.3770
  379DMSO    H1 4092   3.241   3.366   1.145  1.3940 -2.6851 -0.5944
  379DMSO    H2 4093   3.306   3.515   1.064 -0.9963  0.3296  1.2642
  379DMSO    H3 4094   3.397   3.357   1.059  2.0262  1.6995  0.6591
  379DMSO    S1 4095   3.437   3.448   1.258  0.2208  0.0017  0.2405
  379DMSO    C2 4096   3.571   3.507   1.158  0.0450  0.2255 -0.4224
  379DMSO    H4 4097   3.662   3.508   1.217 -0.3144 -1.6198  0.2302
  379DMSO    H5 4098   3.573   3.437   1.074  0.8595  0.9698 -1.0453
  379DMSO    H6 4099   3.544   3.610   1.130  0.1864  0.3844  0.0273
  379DMSO    O1 4100   3.478   3.312   1.306  0.0775 -0.2556  0.2318
  380DMSO    C1 4101   4.222   0.341   1.203  0.7533 -0.0942 -0.1488
  380DMSO    H1 4102   4.206   0.271   1.285  1.4022  0.9304  0.8886
  380DMSO    H2 4103   4.162   0.307   1.119 -0.8562  1.8987  0.1099
  380DMSO    H3 4104   4.329   0.348   1.183  1.0949 -1.3218  1.0479
  380DMSO    S1 4105   4.157   0.501   1.254 -0.2963 -0.2029 -0.3802
  380DMSO    C2 4106   4.207   0.619   1.134 -0.4160 -0.2007  0.3117
  380DMSO    H4 4107   4.176   0.720   1.158  1.9659  0.6693 -0.0087
  380DMSO    H5 4108   4.315   0.615   1.116 -0.4959 -0.5680 -0.1324
  380DMSO    H6 4109   4.174   0.583   1.036  1.1117 -1.1468  0.1129
  380DMSO    O1 4110   4.251   0.530   1.368 -0.5337 -0.2761  0.8460
  381DMSO    C1 4111   2.055   4.149   0.841 -0.5389  0.1597 -0.0560
  381DMSO    H1 4112   1.951   4.147   0.807 -0.1559  0.3143 -1.2951
  381DMSO    H2 4113   2.051   4.166   0.948  2.1360 -2.4947  0.6058
  381DMSO    H3 4114   2.112   4.218   0.778 -0.3705  0.2609  0.2065
  381DMSO    S1 4115   2.146   3.995   0.840 -0.5361  0.0340 -0.1516
  381DMSO    C2 4116   2.071   3.942   0.683 -0.7144 -0.1418  0.1559
  381DMSO    H4 4117   1.971   3.984   0.673  0.1792  2.0192 -0.2327
  381DMSO    H5 4118   2.134   3.966   0.597  3.0705 -3.3745  1.7223
  381DMSO    H6 4119   2.069   3.833   0.696 -1.0250 -0.0627  0.8159
  381DMSO    O1 4120   2.084   3.928   0.955  0.2788 -0.2875 -0.6496
  382DMSO    C1 4121   3.058   3.338   4.747 -0.7671 -0.2628 -0.4882
  382DMSO    H1 4122   3.108   3.322   4.843 -1.4603 -1.8582 -0.3551
  382DMSO    H2 4123   3.084   3.424   4.685  0.1049  0.9566  1.4721
  382DMSO    H3 4124   2.952   3.354   4.769 -0.9486  0.5498 -1.8168
  382DMSO    S1 4125   3.096   3.185   4.666  0.0745 -0.2500  0.0904
  382DMSO    C2 4126   3.262   3.239   4.617  0.3689  0.1474 -0.1927
  382DMSO    H4 4127   3.323   3.215   4.704 -0.1925 -0.3220  0.0740
  382DMSO    H5 4128   3.292   3.190   4.524 -0.0625  0.1636 -0.3437
  382DMSO    H6 4129   3.271   3.344   4.587 -1.4339  0.3517 -0.1672
  382DMSO    O1 4130   3.011   3.192   4.544 -0.7471  0.3570  0.0143
  383DMSO    C1 4131   4.687   3.362   2.563 -0.1636  0.6314 -0.7341
  383DMSO    H1 4132   4.782   3.311   2.541  0.0799  0.2728  1.0357
  383DMSO    H2 4133   4.607   3.337   2.493 -1.9156 -0.1042  1.4189
  383DMSO    H3 4134   4.706   3.469   2.566 -2.5668  1.1032 -0.0000
  383DMSO    S1 4135   4.637   3.315   2.719  0.6780  0.0837 -0.3409
  383DMSO    C2 4136   4.792   3.325   2.809  1.3381 -0.3463  1.2217
  383DMSO    H4 4137   4.774   3.311   2.915  0.8648  0.7874  1.3063
  383DMSO    H5 4138   4.846   3.239   2.768 -0.6460 -1.0940  0.0221
  383DMSO    H6 4139   4.859   3.410   2.792  0.2875 -0.0447 -2.4101
  383DMSO    O1 4140   4.615   3.176   2.703 -0.1263  0.4227  0.1922
  384DMSO    C1 4141   1.347   6.091   0.812  0.2793 -0.2289 -0.0003
  384DMSO    H1 4142   1.456   6.100   0.816  0.3306 -1.0430  0.6252
  384DMSO    H2 4143   1.314   5.987   0.804 -0.2249 -0.2267  1.7423
  384DMSO    H3 4144   1.299   6.142   0.728 -1.2179  1.3176  1.7057
  384DMSO    S1 4145   1.261   6.166   0.944  0.0991  0.0890  0.0021
  384DMSO    C2 4146   1.359   6.314   0.956 -0.7924  0.2496 -0.2683
  384DMSO    H4 4147   1.419   6.315   1.047  1.7104 -2.3279 -1.7353
  384DMSO    H5 4148   1.417   6.333   0.865  0.3801  2.8874  0.9203
  384DMSO    H6 4149   1.292   6.400   0.966  0.8996  1.5482  0.4999
  384DMSO    O1 4150   1.312   6.086   1.058 -0.2750 -0.3324  0.1767
  385DMSO    C1 4151   2.351   1.321   2.840  0.1030  0.0141 -0.2436
  385DMSO    H1 4152   2.306   1.230   2.799  0.5321  0.1332 -0.9940
  385DMSO    H2 4153   2.420   1.363   2.767  0.8660 -1.1918 -0.2507
  385DMSO    H3 4154   2.406   1.293   2.930  1.1075  1.9118 -0.2321
  385DMSO    S1 4155   2.225   1.433   2.895  0.2435 -0.0427  0.2431
  385DMSO    C2 4156   2.333   1.573   2.923  0.1657  0.6904 -0.6917
  385DMSO    H4 4157   2.408   1.557   3.002  0.1383 -1.9266 -1.0917
  385DMSO    H5 4158   2.374   1.599   2.825 -1.6082 -0.1611 -1.7075
  385DMSO    H6 4159   2.266   1.656   2.946  0.9380  1.0951  0.1902
  385DMSO    O1 4160   2.189   1.379   3.023  0.2343 -0.5378 -0.6939
  386DMSO    C1 4161   3.822   1.301   0.743  0.3461 -0.5030  0.2043
  386DMSO    H1 4162   3.835   1.331   0.639  0.2503 -0.4733  0.2009
  386DMSO    H2 4163   3.801   1.193   0.748  0.4976 -0.5823 -0.7763
  386DMSO    H3 4164   3.740   1.358   0.787 -0.5183 -0.4946 -1.3568
  386DMSO    S1 4165   3.960   1.331   0.850 -0.1371 -0.0080 -0.2419
  386DMSO    C2 4166   4.089   1.238   0.759  0.3628 -0.0862  0.8269
  386DMSO    H4 4167   4.057   1.134   0.744  1.9520 -0.5610  0.6000
  386DMSO    H5 4168   4.095   1.283   0.660 -0.4459  1.3555  1.4009
  386DMSO    H6 4169   4.182   1.251   0.814 -0.6534  2.2397  2.1384
  386DMSO    O1 4170   3.941   1.235   0.960 -0.2313 -0.5415  0.3250
  387DMSO    C1 4171   3.598   1.463   4.649 -0.1409  0.3998 -0.4846
  387DMSO    H1 4172   3.621   1.367   4.602 -2.4921 -0.9088  0.8618
  387DMSO    H2 4173   3.489   1.472   4.657 -0.2298 -0.3686 -0.7626
  387DMSO    H3 4174   3.640   1.544   4.590 -0.5706  0.5978 -0.5240
  387DMSO    S1 4175   3.665   1.445   4.812 -0.0913  0.3617 -0.1266
  387DMSO    C2 4176   3.633   1.617   4.864  0.0024 -0.2671  0.1686
  387DMSO    H4 4177   3.686   1.638   4.957  0.6562  2.4197 -0.7028
  387DMSO    H5 4178   3.665   1.698   4.797  1.3344  0.1035  1.2167
  387DMSO    H6 4179   3.525   1.627   4.879 -0.0560 -0.5418 -0.0516
  387DMSO    O1 4180   3.812   1.433   4.797  0.2194 -0.1903  0.3132
  388DMSO    C1 4181   4.319   3.490   3.480  0.6024 -0.7252  0.3113
  388DMSO    H1 4182   4.313   3.386   3.448 -2.1190  0.1615 -2.5810
  388DMSO    H2 4183   4.397   3.533   3.417 -0.3640 -0.5572 -0.8026
  388DMSO    H3 4184   4.346   3.493   3.586  0.3039 -0.5058  0.3827
  388DMSO    S1 4185   4.161   3.579   3.458 -0.3477  0.1533  0.5746
  388DMSO    C2 4186   4.210   3.742   3.507  0.0005 -0.0248  0.3288
  388DMSO    H4 4187   4.279   3.783   3.433 -2.5229  0.9675 -1.6320
  388DMSO    H5 4188   4.121   3.805   3.517 -0.5208 -0.5073 -1.1115
  388DMSO    H6 4189   4.248   3.730   3.609 -1.2398  0.3957  0.8519
  388DMSO    O1 4190   4.080   3.526   3.576  0.4283  0.5885 -0.2175
  389DMSO    C1 4191   3.251   1.665   2.803  0.4094  0.4608  0.2775
  389DMSO    H1 4192   3.169   1.631   2.868  0.3673  0.7813  0.3915
  389DMSO    H2 4193   3.345   1.677   2.857  0.9395  0.4108 -0.6125
  389DMSO    H3 4194   3.218   1.758   2.756  0.0429  1.2887  2.0538
  389DMSO    S1 4195   3.270   1.539   2.685 -0.1694 -0.4316 -0.0954
  389DMSO    C2 4196   3.350   1.413   2.786 -0.2090 -0.2253  0.6521
  389DMSO    H4 4197   3.368   1.324   2.724 -1.4410  1.8580 -2.9648
  389DMSO    H5 4198   3.441   1.457   2.829 -1.0375  1.4191  0.7929
  389DMSO    H6 4199   3.279   1.388   2.865 -1.8086 -1.4816 -1.1076
  389DMSO    O1 4200   3.386   1.592   2.609  0.7275  0.5587 -0.4999
  390DMSO    C1 4201   2.489   0.727   6.174 -0.8148 -0.2184  0.3431
  390DMSO    H1 4202   2.437   0.637   6.140 -0.2246 -0.1077 -0.9053
  390DMSO    H2 4203   2.480   0.814   6.109  0.7830 -0.3708 -0.1175
  390DMSO    H3 4204   2.595   0.713   6.196 -0.6775  0.0764 -0.1078
  390DMSO    S1 4205   2.420   0.790   6.318  0.5027 -0.0214 -0.1772
  390DMSO    C2 4206   2.270   0.848   6.231 -0.6514 -0.7071 -0.1864
  390DMSO    H4 4207   2.298   0.914   6.148 -0.1923 -0.3058  0.2895
  390DMSO    H5 4208   2.220   0.762   6.184 -0.8095 -0.4184 -0.5544
  390DMSO    H6 4209   2.215   0.898   6.311  1.5302 -0.5433  1.2642
  390DMSO    O1 4210   2.489   0.917   6.349 -0.2049 -0.2035  0.9872
  391DMSO    C1 4211   4.164   3.237   0.594 -0.4327 -0.2758  0.2722
  391DMSO    H1 4212   4.203   3.337   0.575  2.5335 -1.0920  1.4151
  391DMSO    H2 4213   4.231   3.187   0.665 -0.3159 -0.0678  0.3099
  391DMSO    H3 4214   4.141   3.191   0.498 -0.9681  0.3410  0.0976
  391DMSO    S1 4215   4.007   3.257   0.677  0.0473  0.4785  0.2790
  391DMSO    C2 4216   3.990   3.079   0.692  0.6705 -0.7178 -0.0219
  391DMSO    H4 4217   4.081   3.044   0.741  0.3645  0.4961  1.5128
  391DMSO    H5 4218   3.903   3.052   0.752  0.0744 -0.1399 -0.6065
  391DMSO    H6 4219   3.976   3.047   0.589  0.4988 -0.5886 -0.0395
  391DMSO    O1 4220   3.908   3.298   0.574  0.1778  0.0729  0.4686
  392DMSO    C1 4221   1.777   4.459   1.184 -0.0397 -0.5787  0.6852
  392DMSO    H1 4222   1.680   4.487   1.141 -0.1496 -0.1878  1.1727
  392DMSO    H2 4223   1.779   4.352   1.206 -1.0602 -0.5605  0.9665
  392DMSO    H3 4224   1.784   4.510   1.281 -0.5519  2.7833 -0.9264
  392DMSO    S1 4225   1.905   4.511   1.074 -0.0861 -0.2480  0.3412
  392DMSO    C2 4226   1.833   4.412   0.940 -0.1163  0.4669  0.1132
  392DMSO    H4 4227   1.889   4.409   0.845 -1.7838 -0.4198 -0.8757
  392DMSO    H5 4228   1.817   4.313   0.982 -0.7608  0.1468 -0.8740
  392DMSO    H6 4229   1.734   4.453   0.923 -1.1398 -1.7687  0.3329
  392DMSO    O1 4230   2.022   4.432   1.121 -0.2559 -0.2673 -1.0540
  393DMSO    C1 4231   0.899   1.524   0.523 -0.1609  0.5664  0.2017
  393DMSO    H1 4232   0.848   1.429   0.500 -0.4906  0.9025 -0.5037
  393DMSO    H2 4233   0.891   1.588   0.435  0.9146  1.1125  0.4940
  393DMSO    H3 4234   1.007   1.518   0.533  0.0586 -4.4688 -1.8057
  393DMSO    S1 4235   0.808   1.604   0.664 -0.3235 -0.0584  0.1308
  393DMSO    C2 4236   0.913   1.536   0.791  0.4315 -0.1140  0.0307
  393DMSO    H4 4237   0.875   1.581   0.884 -1.6264  0.1718 -0.9019
  393DMSO    H5 4238   0.884   1.430   0.793 -0.6503  0.1627 -0.2642
  393DMSO    H6 4239   1.020   1.549   0.774  0.3275 -0.0032 -0.5486
  393DMSO    O1 4240   0.689   1.514   0.678 -0.0897  0.2331  0.3259
  394DMSO    C1 4241   3.325   1.753   1.277 -0.5701 -0.3153 -0.2906
  394DMSO    H1 4242   3.361   1.671   1.213 -3.8282 -0.7969 -1.7214
  394DMSO    H2 4243   3.373   1.743   1.375  0.2506 -1.5046 -0.7856
  394DMSO    H3 4244   3.216   1.751   1.286 -0.5512 -0.4431 -0.0849
  394DMSO    S1 4245   3.369   1.903   1.197  0.0235  0.4808  0.0249
  394DMSO    C2 4246   3.545   1.897   1.223  0.0258 -0.2202 -0.3884
  394DMSO    H4 4247   3.601   1.809   1.189  1.2879  0.8492 -1.1406
  394DMSO    H5 4248   3.582   1.995   1.192 -2.8034  0.4308 -2.0662
  394DMSO    H6 4249   3.545   1.896   1.332 -1.7912  0.1824 -0.3619
  394DMSO    O1 4250   3.323   2.009   1.291 -0.5556  0.9109 -0.4656
  395DMSO    C1 4251   0.347   0.578   3.433  0.0984  0.4385 -0.2902
  395DMSO    H1 4252   0.415   0.637   3.495  1.5514  0.7435 -2.0828
  395DMSO    H2 4253   0.394   0.479   3.428  0.1335  0.4535 -0.2581
  395DMSO    H3 4254   0.353   0.622   3.333  1.5127 -1.6114 -1.1721
  395DMSO    S1 4255   0.178   0.576   3.493 -0.1300 -0.2109 -0.2407
  395DMSO    C2 4256   0.130   0.696   3.367 -0.2662  0.1959  0.0125
  395DMSO    H4 4257   0.172   0.791   3.400  0.2881  0.2201 -0.7210
  395DMSO    H5 4258   0.182   0.679   3.272  1.0416  2.3278  0.2824
  395DMSO    H6 4259   0.022   0.686   3.361 -0.0838 -2.7323  0.2759
  395DMSO    O1 4260   0.190   0.668   3.613  0.2807 -0.3220  0.0266
  396DMSO    C1 4261   1.519   3.439   6.010  0.0217 -0.2178  0.4511
  396DMSO    H1 4262   1.435   3.449   5.942  0.9754 -0.2499 -0.7733
  396DMSO    H2 4263   1.608   3.470   5.954 -1.1002  1.3441 -0.5756
  396DMSO    H3 4264   1.532   3.333   6.033 -0.9908 -1.3470 -3.3834
  396DMSO    S1 4265   1.501   3.552   6.145 -0.3146 -0.1004  0.4264
  396DMSO    C2 4266   1.416   3.434   6.242 -0.2532 -0.3543 -0.5309
  396DMSO    H4 4267   1.364   3.366   6.174 -0.2627 -0.8728 -0.0097
  396DMSO    H5 4268   1.487   3.369   6.293 -0.4546 -1.2147 -1.3110
  396DMSO    H6 4269   1.338   3.470   6.310 -0.1605  0.3963 -0.8050
  396DMSO    O1 4270   1.393   3.648   6.097 -0.1333  0.0703  0.3400
  397DMSO    C1 4271   2.843   1.072   3.676 -0.1599 -0.1869 -0.3866
  397DMSO    H1 4272   2.859   1.163   3.735 -0.8125 -0.0269 -0.4539
  397DMSO    H2 4273   2.748   1.072   3.623 -2.2908  2.9890  2.9510
  397DMSO    H3 4274   2.827   0.995   3.752 -0.6475  1.2453  1.0109
  397DMSO    S1 4275   2.986   1.035   3.581 -0.0274  0.1627 -0.0268
  397DMSO    C2 4276   3.112   1.054   3.707 -0.0424 -0.0795 -0.0645
  397DMSO    H4 4277   3.105   0.977   3.784  2.3404 -0.0460  0.2617
  397DMSO    H5 4278   3.213   1.068   3.669 -0.4489  2.4013 -0.4411
  397DMSO    H6 4279   3.095   1.153   3.751 -1.5225  0.0247 -0.8056
  397DMSO    O1 4280   2.995   1.154   3.490 -0.7116 -0.1191  1.3872
  398DMSO    C1 4281   0.975   3.934   2.245 -0.5727 -0.0228  0.0830
  398DMSO    H1 4282   1.070   3.940   2.299 -1.4053  0.5273  1.5323
  398DMSO    H2 4283   0.948   4.036   2.218  0.0208  0.3593  0.8868
  398DMSO    H3 4284   0.901   3.879   2.304  0.8355 -2.0881  0.0426
  398DMSO    S1 4285   0.991   3.837   2.096 -0.4804  0.2318  0.1177
  398DMSO    C2 4286   0.825   3.800   2.082  0.5625  0.9877 -0.2917
  398DMSO    H4 4287   0.772   3.895   2.068 -2.1591 -0.4177 -0.2521
  398DMSO    H5 4288   0.811   3.735   1.995  0.0864 -0.2227  0.6519
  398DMSO    H6 4289   0.795   3.743   2.170  1.4780  0.8005 -0.0981
  398DMSO    O1 4290   1.033   3.701   2.145  0.2048 -0.0533 -0.2120
  399DMSO    C1 4291   1.748   3.835   3.110 -0.1177 -0.3002  0.7827
  399DMSO    H1 4292   1.747   3.930   3.164 -0.7629  1.7083 -2.4950
  399DMSO    H2 4293   1.848   3.803   3.082 -0.6411 -1.1272 -0.1926
  399DMSO    H3 4294   1.688   3.851   3.020  1.3412  1.6754  0.0851
  399DMSO    S1 4295   1.679   3.715   3.224  0.2933 -0.4353  0.1127
  399DMSO    C2 4296   1.811   3.724   3.346  0.2655 -0.0306 -0.1478
  399DMSO    H4 4297   1.803   3.650   3.427 -1.1405 -0.0861 -0.3140
  399DMSO    H5 4298   1.909   3.722   3.298 -0.1961 -2.1034 -1.1235
  399DMSO    H6 4299   1.811   3.818   3.401 -0.4573  0.8134 -1.5581
  399DMSO    O1 4300   1.698   3.577   3.155  0.0604 -0.0886 -0.4737
  400DMSO    C1 4301   4.080   2.965   1.647 -0.0688 -0.1606  0.5136
  400DMSO    H1 4302   4.046   2.873   1.695 -0.0562 -0.7119 -0.5079
  400DMSO    H2 4303   3.999   3.035   1.628 -0.2907 -1.1600 -2.7804
  400DMSO    H3 4304   4.134   2.936   1.556 -0.5587  1.9631 -0.5172
  400DMSO    S1 4305   4.196   3.037   1.757 -0.2991 -0.1188  0.0854
  400DMSO    C2 4306   4.247   3.160   1.633 -0.6294  0.3278  0.1443
  400DMSO    H4 4307   4.288   3.122   1.539 -1.5412  0.2657 -0.2327
  400DMSO    H5 4308   4.170   3.230   1.601 -0.5484  1.1143  1.5758
  400DMSO    H6 4309   4.315   3.228   1.684  0.6057 -0.8815  0.1846
  400DMSO    O1 4310   4.304   2.939   1.751 -0.1031 -0.0858 -0.0227
  401DMSO    C1 4311   4.507   1.469   2.918 -1.3158 -0.0141  0.1255
  401DMSO    H1 4312   4.486   1.505   3.019 -2.8875  0.3413 -0.3133
  401DMSO    H2 4313   4.569   1.379   2.920  2.3437  2.3033  0.8862
  401DMSO    H3 4314   4.542   1.554   2.858 -0.1589 -0.2408  0.4454
  401DMSO    S1 4315   4.351   1.429   2.857  0.0342  0.3687  0.2702
  401DMSO    C2 4316   4.408   1.365   2.704  0.2241  0.1702  0.0927
  401DMSO    H4 4317   4.465   1.277   2.735  0.6327  1.1225  2.2379
  401DMSO    H5 4318   4.322   1.328   2.648  1.4814 -1.6634 -0.7165
  401DMSO    H6 4319   4.463   1.437   2.643 -1.0165  0.3587 -0.8503
  401DMSO    O1 4320   4.280   1.558   2.822  0.4580  0.3297  0.0637
  402DMSO    C1 4321   1.368   0.898   4.681 -0.4784  0.0831 -0.4119
  402DMSO    H1 4322   1.302   0.869   4.599 -0.4670 -0.8195 -0.1141
  402DMSO    H2 4323   1.463   0.938   4.644 -0.1130  1.0433  1.4609
  402DMSO    H3 4324   1.388   0.810   4.743  0.4176  0.0802 -0.6891
  402DMSO    S1 4325   1.302   1.034   4.778 -0.2031  0.0157  0.1288
  402DMSO    C2 4326   1.131   0.970   4.803  0.0928  0.2658 -0.4049
  402DMSO    H4 4327   1.142   0.872   4.850 -0.5623 -0.3053 -1.4152
  402DMSO    H5 4328   1.078   1.038   4.871 -1.3634 -2.6320  1.5374
  402DMSO    H6 4329   1.076   0.964   4.709  0.1052 -0.6569 -0.3548
  402DMSO    O1 4330   1.301   1.151   4.686  0.3412 -0.4050 -0.9898
  403DMSO    C1 4331   6.023   0.002   1.513 -0.4021 -0.9805  0.0708
  403DMSO    H1 4332   6.088  -0.049   1.585 -1.7791 -1.4982  0.9785
  403DMSO    H2 4333   6.059   0.105   1.506 -2.1426 -0.3189  0.5683
  403DMSO    H3 4334   5.917   0.012   1.537 -0.0284 -1.7165  2.3027
  403DMSO    S1 4335   6.061  -0.073   1.356 -0.0173 -0.1569 -0.3778
  403DMSO    C2 4336   5.989  -0.232   1.386 -0.3929  0.3478 -0.4974
  403DMSO    H4 4337   6.039  -0.303   1.319  0.6180 -1.3768  1.9342
  403DMSO    H5 4338   6.022  -0.268   1.484 -0.6107 -0.1907 -0.6218
  403DMSO    H6 4339   5.880  -0.229   1.376 -0.8102 -0.1078  2.7115
  403DMSO    O1 4340   6.210  -0.089   1.361  0.8183  0.0968  0.0521
  404DMSO    C1 4341   5.660   4.271   3.134 -0.0863 -0.3149  0.0946
  404DMSO    H1 4342   5.657   4.197   3.214 -1.7365 -1.8856 -1.3331
  404DMSO    H2 4343   5.760   4.310   3.115 -0.3899 -0.1550 -1.2542
  404DMSO    H3 4344   5.596   4.352   3.172  0.1288  0.4420 -1.1098
  404DMSO    S1 4345   5.607   4.203   2.973 -0.1437 -0.1180 -0.0214
  404DMSO    C2 4346   5.764   4.141   2.909 -0.4384 -0.2541  0.1375
  404DMSO    H4 4347   5.755   4.049   2.851  0.4613  0.2704 -0.8755
  404DMSO    H5 4348   5.781   4.211   2.827 -0.5180 -0.2251  0.1454
  404DMSO    H6 4349   5.847   4.141   2.979  0.6601 -0.9338 -1.1198
  404DMSO    O1 4350   5.595   4.336   2.902  0.3124  0.0673 -0.0530
  405DMSO    C1 4351   1.732   1.420   3.101  0.8052  0.2434 -0.0782
  405DMSO    H1 4352   1.665   1.503   3.079  1.5811  0.7544 -0.5737
  405DMSO    H2 4353   1.772   1.370   3.012 -0.2875  1.6383 -1.4062
  405DMSO    H3 4354   1.675   1.352   3.165  0.7220  0.9094  0.5566
  405DMSO    S1 4355   1.868   1.489   3.200  0.6722  0.0449 -0.3037
  405DMSO    C2 4356   1.924   1.626   3.097  0.1161  0.3614 -0.2697
  405DMSO    H4 4357   1.937   1.587   2.995  0.0388  1.4541 -0.7063
  405DMSO    H5 4358   1.837   1.693   3.093 -1.7588 -1.9676 -1.3680
  405DMSO    H6 4359   2.016   1.664   3.140  1.3010  0.6376 -2.8352
  405DMSO    O1 4360   1.970   1.381   3.183  0.3841  0.1174  0.3354
  406DMSO    C1 4361   3.628   0.595   3.178  0.0187  0.1345  0.9221
  406DMSO    H1 4362   3.645   0.650   3.085 -2.7456  2.6581  1.7394
  406DMSO    H2 4363   3.563   0.511   3.150 -0.0364  1.3976 -3.5525
  406DMSO    H3 4364   3.575   0.658   3.250 -0.5614 -1.3614  1.8596
  406DMSO    S1 4365   3.776   0.532   3.248  0.0733  0.2375  0.0758
  406DMSO    C2 4366   3.706   0.398   3.347 -0.5743 -0.1253  0.0530
  406DMSO    H4 4367   3.633   0.440   3.416 -0.8010  1.0127 -0.8526
  406DMSO    H5 4368   3.650   0.327   3.286 -0.0885 -1.3151  0.9403
  406DMSO    H6 4369   3.778   0.339   3.406 -1.0659  0.7463  1.5954
  406DMSO    O1 4370   3.826   0.638   3.346 -0.0322  0.0972 -0.1549
  407DMSO    C1 4371   4.183   2.401   0.147 -0.4253 -0.4723  0.0387
  407DMSO    H1 4372   4.141   2.314   0.095  1.0792 -1.9538  1.1934
  407DMSO    H2 4373   4.265   2.367   0.210 -0.2894  0.6250  0.4733
  407DMSO    H3 4374   4.105   2.448   0.207  0.4636  1.8660 -0.5491
  407DMSO    S1 4375   4.228   2.512   0.019 -0.5875 -0.1036  0.1379
  407DMSO    C2 4376   4.401   2.511   0.040  0.3310 -0.1636 -0.1857
  407DMSO    H4 4377   4.450   2.583  -0.026  0.0051 -0.1228 -0.3816
  407DMSO    H5 4378   4.422   2.544   0.142 -1.7098  0.7054 -0.0124
  407DMSO    H6 4379   4.438   2.410   0.018 -0.6499 -0.5968  0.1032
  407DMSO    O1 4380   4.217   2.648   0.085 -0.1552 -0.3664  0.2796
  408DMSO    C1 4381   4.727   0.723   1.450  0.3976  0.4167  0.0377
  408DMSO    H1 4382   4.819   0.674   1.418  0.4353 -0.1654  0.9934
  408DMSO    H2 4383   4.646   0.720   1.377  0.9544 -0.8353 -0.5459
  408DMSO    H3 4384   4.747   0.821   1.495  2.4777  0.8040 -1.5882
  408DMSO    S1 4385   4.665   0.626   1.589  0.4201  0.0257  0.1243
  408DMSO    C2 4386   4.608   0.483   1.492 -0.6150  0.2054  0.0888
  408DMSO    H4 4387   4.499   0.474   1.501 -0.7343  1.9793  0.7709
  408DMSO    H5 4388   4.644   0.487   1.389 -2.4248  1.3539 -0.5516
  408DMSO    H6 4389   4.645   0.393   1.542 -1.1696  1.2857  2.6029
  408DMSO    O1 4390   4.539   0.694   1.633  0.2753 -0.2407 -0.0329
  409DMSO    C1 4391   1.387   2.546   2.420  0.1655 -0.3964 -0.7937
  409DMSO    H1 4392   1.314   2.465   2.408  0.1569 -0.3794 -0.8581
  409DMSO    H2 4393   1.464   2.541   2.342  0.2332  1.1055 -0.8410
  409DMSO    H3 4394   1.422   2.558   2.522 -1.0832  1.3271 -0.5315
  409DMSO    S1 4395   1.310   2.702   2.381  0.4792 -0.3768  0.1823
  409DMSO    C2 4396   1.266   2.662   2.211  0.3727  0.3889 -0.0311
  409DMSO    H4 4397   1.220   2.564   2.221  0.0989  0.5173 -0.0191
  409DMSO    H5 4398   1.198   2.743   2.183  1.0437  0.6526 -0.9627
  409DMSO    H6 4399   1.358   2.663   2.151 -0.0998  2.1891 -0.7889
  409DMSO    O1 4400   1.417   2.802   2.374 -0.3432  0.0395  0.6323
  410DMSO    C1 4401   0.138   0.900   1.958 -0.4318 -0.5931  0.4521
  410DMSO    H1 4402   0.187   0.954   2.040  0.0871 -0.4590  0.0615
  410DMSO    H2 4403   0.097   0.806   1.996 -3.6603  0.6453  0.3521
  410DMSO    H3 4404   0.203   0.879   1.873 -0.0114 -2.4149  1.1719
  410DMSO    S1 4405   0.007   1.010   1.916  0.0125 -0.2186  0.4657
  410DMSO    C2 4406  -0.086   0.891   1.820  0.5385  0.7185  0.1568
  410DMSO    H4 4407  -0.051   0.890   1.716 -1.9936  3.1825 -0.8255
  410DMSO    H5 4408  -0.088   0.795   1.872  0.4085  0.5758 -0.1088
  410DMSO    H6 4409  -0.185   0.937   1.813  0.4405  0.4746 -0.1112
  410DMSO    O1 4410   0.085   1.092   1.818  0.5775  0.0599  0.0777
  411DMSO    C1 4411   3.026   0.163   3.919  0.3616 -0.3650 -0.0697
  411DMSO    H1 4412   3.033   0.259   3.972 -0.8268  0.0788 -0.6629
  411DMSO    H2 4413   2.922   0.128   3.918  0.2264  0.0159 -1.4820
  411DMSO    H3 4414   3.095   0.093   3.966  0.9378 -0.4214 -0.9820
  411DMSO    S1 4415   3.085   0.187   3.756 -0.1301 -0.0926 -0.2146
  411DMSO    C2 4416   3.058   0.011   3.720  0.8816  0.3533 -0.3158
  411DMSO    H4 4417   3.121  -0.023   3.638 -0.0216 -0.1386 -0.8217
  411DMSO    H5 4418   3.087  -0.055   3.803  2.4386 -0.6279 -1.5832
  411DMSO    H6 4419   2.952  -0.000   3.696  0.6624  0.4603  0.5705
  411DMSO    O1 4420   3.226   0.200   3.764 -0.0551 -0.9899 -0.4407
  412DMSO    C1 4421   3.720   5.068   0.650  0.3385  0.4919 -0.3898
  412DMSO    H1 4422   3.659   5.038   0.563 -1.7667  2.8995  0.1577
  412DMSO    H2 4423   3.655   5.118   0.721  0.6618 -0.8331  0.8808
  412DMSO    H3 4424   3.802   5.134   0.622  0.3103  0.3520 -0.8129
  412DMSO    S1 4425   3.789   4.921   0.726 -0.5131 -0.7829  0.2770
  412DMSO    C2 4426   3.880   5.022   0.841 -0.7411 -0.5045 -0.0154
  412DMSO    H4 4427   3.932   4.947   0.901 -0.1231 -0.1062 -0.0407
  412DMSO    H5 4428   3.959   5.071   0.784 -0.3626  0.6945  1.4713
  412DMSO    H6 4429   3.823   5.097   0.898 -1.9885 -0.4492 -1.2876
  412DMSO    O1 4430   3.906   4.893   0.634 -0.1923 -0.0249  0.2891
  413DMSO    C1 4431   2.870   0.887   3.256  0.5819  0.1191  0.0766
  413DMSO    H1 4432   2.976   0.911   3.248  0.4723  1.0486  1.2183
  413DMSO    H2 4433   2.827   0.957   3.327 -0.9745  0.8550 -1.5039
  413DMSO    H3 4434   2.851   0.785   3.292  1.9594  0.5114  2.0801
  413DMSO    S1 4435   2.786   0.924   3.099  0.2937  0.1099  0.1640
  413DMSO    C2 4436   2.863   0.801   2.998  0.1501  0.0353  0.1411
  413DMSO    H4 4437   2.869   0.705   3.051 -0.9206 -0.7907 -1.1739
  413DMSO    H5 4438   2.806   0.795   2.905  0.1203  1.8605  0.0113
  413DMSO    H6 4439   2.966   0.830   2.978  0.7815 -1.4393  1.1077
  413DMSO    O1 4440   2.844   1.049   3.042  0.0679 -0.4886 -0.2609
  414DMSO    C1 4441   3.158   2.189   0.684 -0.4073  0.2554  0.0810
  414DMSO    H1 4442   3.192   2.200   0.787  2.7680 -2.3571 -0.4932
  414DMSO    H2 4443   3.062   2.142   0.704  0.4041  0.1020  4.6743
  414DMSO    H3 4444   3.237   2.137   0.628 -0.3122 -0.5939  0.9764
  414DMSO    S1 4445   3.134   2.345   0.593 -0.2591  0.0258  0.1123
  414DMSO    C2 4446   3.300   2.400   0.579 -0.6467 -0.0720 -0.3726
  414DMSO    H4 4447   3.297   2.508   0.590 -3.1549 -0.1506  0.3135
  414DMSO    H5 4448   3.376   2.368   0.651  1.1211  1.0730 -1.6399
  414DMSO    H6 4449   3.336   2.383   0.477 -1.2456 -1.1228 -0.4244
  414DMSO    O1 4450   3.058   2.429   0.687 -0.6200 -0.6080 -0.4345
  415DMSO    C1 4451   4.469   4.392   1.911 -0.0918 -0.6888 -0.2014
  415DMSO    H1 4452   4.510   4.479   1.860  1.4650 -1.4680 -0.3528
  415DMSO    H2 4453   4.517   4.397   2.010 -2.0374  0.6968  0.7570
  415DMSO    H3 4454   4.503   4.304   1.856 -0.8478 -0.1677 -1.5448
  415DMSO    S1 4455   4.292   4.412   1.929 -0.3419  0.4440  0.1033
  415DMSO    C2 4456   4.277   4.239   1.985  0.3926 -0.0717  0.1554
  415DMSO    H4 4457   4.353   4.179   1.933  0.2999  0.3438 -0.4746
  415DMSO    H5 4458   4.288   4.250   2.093 -1.3823 -2.3341  0.6662
  415DMSO    H6 4459   4.170   4.218   1.970  0.1640  0.4242  1.0567
  415DMSO    O1 4460   4.252   4.410   1.786  0.1209  0.4752  0.0963
  416DMSO    C1 4461   5.514   4.375   1.886  0.3979 -0.3963 -0.5880
  416DMSO    H1 4462   5.418   4.392   1.935  0.1077  0.1853 -1.3284
  416DMSO    H2 4463   5.588   4.320   1.944  0.0691 -3.8736 -3.1162
  416DMSO    H3 4464   5.563   4.470   1.863  0.8907 -0.3614  0.5747
  416DMSO    S1 4465   5.480   4.281   1.731  0.3787  0.1754 -0.0787
  416DMSO    C2 4466   5.426   4.137   1.821  0.4785 -0.0322  0.0362
  416DMSO    H4 4467   5.432   4.053   1.751  0.2340  2.0759 -2.6856
  416DMSO    H5 4468   5.493   4.127   1.907  0.5848  2.2551  0.2634
  416DMSO    H6 4469   5.322   4.153   1.848  0.3851 -0.3463 -0.1275
  416DMSO    O1 4470   5.613   4.226   1.695 -0.2290  0.2244 -1.0092
  417DMSO    C1 4471   2.060   3.054   1.059  0.2465 -0.6282 -0.3732
  417DMSO    H1 4472   2.157   3.089   1.094 -1.0230  0.7343  2.0312
  417DMSO    H2 4473   2.032   2.962   1.111 -4.1973  0.0564 -1.0983
  417DMSO    H3 4474   2.051   3.038   0.951 -0.6382 -0.0765 -0.3912
  417DMSO    S1 4475   1.959   3.180   1.115 -0.0088 -0.5968  0.3310
  417DMSO    C2 4476   2.011   3.295   0.994 -1.0675 -0.0456  0.6812
  417DMSO    H4 4477   1.990   3.268   0.890  0.3218  1.2217  0.0308
  417DMSO    H5 4478   1.952   3.385   1.013 -1.1964  0.5529 -2.1551
  417DMSO    H6 4479   2.114   3.316   1.022 -1.1767 -0.8563  1.7977
  417DMSO    O1 4480   2.020   3.228   1.241 -0.3389 -0.3497  0.5259
  418DMSO    C1 4481   4.884   4.342   1.290 -0.2554 -0.9645 -0.0690
  418DMSO    H1 4482   4.959   4.270   1.324  1.9549  0.9012 -0.6585
  418DMSO    H2 4483   4.819   4.309   1.209 -0.8489  0.5613 -0.2589
  418DMSO    H3 4484   4.934   4.434   1.257  0.1294 -0.5884  1.4607
  418DMSO    S1 4485   4.790   4.369   1.440  0.3128  0.5723 -0.2761
  418DMSO    C2 4486   4.665   4.469   1.363  0.7416 -0.5257 -0.1809
  418DMSO    H4 4487   4.586   4.484   1.438  0.5443 -0.4564 -0.3992
  418DMSO    H5 4488   4.712   4.567   1.349 -1.3430  0.4642 -0.6521
  418DMSO    H6 4489   4.611   4.424   1.280  0.7660  0.5620 -0.8061
  418DMSO    O1 4490   4.877   4.465   1.517 -0.1795 -0.0397 -0.7033
  419DMSO    C1 4491   1.654   0.422   4.728 -0.7679  0.0842 -0.4592
  419DMSO    H1 4492   1.605   0.518   4.707 -2.3648 -0.6185 -0.1040
  419DMSO    H2 4493   1.581   0.343   4.710  2.1378 -2.8411 -0.1646
  419DMSO    H3 4494   1.680   0.419   4.834 -2.1764  2.9896  0.0946
  419DMSO    S1 4495   1.800   0.395   4.628  0.1014  0.4724  0.2344
  419DMSO    C2 4496   1.880   0.549   4.671 -0.1361  0.1271  0.5671
  419DMSO    H4 4497   1.806   0.624   4.641 -0.0003  0.3913  0.8910
  419DMSO    H5 4498   1.894   0.563   4.779 -0.6396  4.1675  0.2337
  419DMSO    H6 4499   1.971   0.555   4.611  1.4034  0.2245  2.8052
  419DMSO    O1 4500   1.753   0.418   4.485  0.1234 -0.5352 -0.1636
  420DMSO    C1 4501   5.607   4.598   3.624  0.0456  0.0191  0.3488
  420DMSO    H1 4502   5.590   4.691   3.678 -3.4173  0.1519 -0.7450
  420DMSO    H2 4503   5.640   4.521   3.695 -1.0187 -0.9742 -0.1925
  420DMSO    H3 4504   5.686   4.605   3.549 -0.0123  1.3350  0.4045
  420DMSO    S1 4505   5.444   4.552   3.567  0.0788  0.1755  0.2698
  420DMSO    C2 4506   5.491   4.388   3.514 -0.0269 -0.4631  0.2519
  420DMSO    H4 4507   5.551   4.340   3.592  2.5038  1.6079 -0.2565
  420DMSO    H5 4508   5.410   4.330   3.470 -1.5405  2.2519 -0.8430
  420DMSO    H6 4509   5.559   4.412   3.432 -0.5807  2.4328  0.5309
  420DMSO    O1 4510   5.415   4.630   3.439  0.4067  0.5196 -0.4083
  421DMSO    C1 4511   3.617   1.539   3.355 -0.0816  0.2128 -0.1761
  421DMSO    H1 4512   3.675   1.609   3.293 -0.9938  0.3943 -0.8515
  421DMSO    H2 4513   3.621   1.574   3.458 -1.0720 -0.5559  0.1335
  421DMSO    H3 4514   3.662   1.440   3.347  0.4597  0.1870  2.4182
  421DMSO    S1 4515   3.452   1.535   3.289 -0.2183 -0.3722 -0.1539
  421DMSO    C2 4516   3.488   1.562   3.117 -0.5334  0.1724 -0.2934
  421DMSO    H4 4517   3.563   1.489   3.086  0.0200  0.2087  0.9036
  421DMSO    H5 4518   3.397   1.549   3.057 -0.4940  0.4741 -0.4204
  421DMSO    H6 4519   3.528   1.663   3.102 -0.6834  0.1125 -1.1547
  421DMSO    O1 4520   3.403   1.670   3.299  0.1410  0.2953  0.1683
  422DMSO    C1 4521   0.971   2.215   2.960  0.2831  0.1219  0.0912
  422DMSO    H1 4522   0.972   2.132   3.031  1.4077 -0.4032 -0.5049
  422DMSO    H2 4523   0.995   2.174   2.861  0.3171  2.5836 -0.9843
  422DMSO    H3 4524   1.051   2.285   2.987 -0.3515  0.6906  0.5254
  422DMSO    S1 4525   0.810   2.291   2.943  0.2008 -0.2383 -0.2671
  422DMSO    C2 4526   0.794   2.364   3.110  0.5974 -0.7589 -0.5968
  422DMSO    H4 4527   0.688   2.387   3.115  0.4714 -1.5263  0.3640
  422DMSO    H5 4528   0.816   2.296   3.193 -1.0884  0.1209  0.6232
  422DMSO    H6 4529   0.851   2.457   3.119 -1.0298  0.1107  1.5325
  422DMSO    O1 4530   0.727   2.166   2.935  0.4586 -0.1418 -0.2586
  423DMSO    C1 4531   4.626   4.231   0.558  0.1359  0.0776 -0.7503
  423DMSO    H1 4532   4.565   4.206   0.471 -2.5014  2.0601  0.4103
  423DMSO    H2 4533   4.596   4.331   0.590 -0.0720 -0.3130  0.3310
  423DMSO    H3 4534   4.734   4.234   0.541  0.7884  0.7081  2.7513
  423DMSO    S1 4535   4.578   4.098   0.675 -0.0686 -0.0756 -0.0590
  423DMSO    C2 4536   4.647   4.182   0.816 -0.6433  0.0606  0.1049
  423DMSO    H4 4537   4.632   4.120   0.905  1.3201 -1.4013 -0.5336
  423DMSO    H5 4538   4.754   4.199   0.805 -0.5444 -1.2708 -1.2461
  423DMSO    H6 4539   4.599   4.279   0.833 -0.5646 -0.0326  0.9237
  423DMSO    O1 4540   4.674   3.993   0.638  0.3320  0.5061  0.4057
  424DMSO    C1 4541   4.250   0.494   2.663  0.1532  0.5231  0.1771
  424DMSO    H1 4542   4.160   0.555   2.676  1.8564  2.7811  2.5627
  424DMSO    H2 4543   4.248   0.410   2.732 -0.4617  1.2786  1.1105
  424DMSO    H3 4544   4.340   0.557   2.671  0.0010  0.7229  0.3391
  424DMSO    S1 4545   4.245   0.430   2.491  0.2979  0.1564  0.0810
  424DMSO    C2 4546   4.397   0.338   2.480 -0.0696 -0.1567  0.1637
  424DMSO    H4 4547   4.386   0.242   2.532  0.4630 -0.7053 -0.7157
  424DMSO    H5 4548   4.407   0.319   2.373  1.4271  1.0665  0.0546
  424DMSO    H6 4549   4.485   0.391   2.517  0.4236 -1.4666  0.9361
  424DMSO    O1 4550   4.266   0.541   2.398  0.1319 -0.2251  0.1914
  425DMSO    C1 4551   1.984   2.608   2.039  0.4066 -0.1266 -0.8433
  425DMSO    H1 4552   1.884   2.602   1.996 -0.5644 -2.7817  1.4318
  425DMSO    H2 4553   2.064   2.548   1.995  2.9073  1.5727  1.0794
  425DMSO    H3 4554   1.964   2.572   2.141 -2.2957  1.0957 -0.8524
  425DMSO    S1 4555   2.035   2.777   2.049  0.1748 -0.3471  0.0798
  425DMSO    C2 4556   2.051   2.799   1.872  0.4473  0.5735  0.4479
  425DMSO    H4 4557   1.952   2.803   1.826  1.0797  1.7539 -0.8612
  425DMSO    H5 4558   2.114   2.887   1.858  2.1782 -0.6284  0.3765
  425DMSO    H6 4559   2.107   2.712   1.837 -2.4757 -1.3411  0.1392
  425DMSO    O1 4560   2.175   2.767   2.093  1.0003 -0.0424 -0.3078
  426DMSO    C1 4561   4.470   3.378   6.289  0.0092 -0.0173 -0.5780
  426DMSO    H1 4562   4.472   3.271   6.267  1.7932 -0.2205  0.3725
  426DMSO    H2 4563   4.378   3.427   6.255 -0.7975 -0.0647  1.3851
  426DMSO    H3 4564   4.562   3.422   6.251  0.1338 -0.1811 -0.4643
  426DMSO    S1 4565   4.494   3.376   6.468 -0.1491 -0.2657 -0.0640
  426DMSO    C2 4566   4.605   3.236   6.467  0.4717  0.3505 -0.9402
  426DMSO    H4 4567   4.647   3.232   6.568 -0.5551  1.2706 -0.4657
  426DMSO    H5 4568   4.558   3.140   6.445  2.5697 -0.9428 -0.1156
  426DMSO    H6 4569   4.693   3.249   6.404  0.7149  0.3416 -0.6096
  426DMSO    O1 4570   4.368   3.323   6.525  0.1044 -0.0772  0.3624
  427DMSO    C1 4571   2.541   2.036   1.368  0.8339  0.5294  0.1125
  427DMSO    H1 4572   2.640   1.996   1.347  1.1872  1.4166  0.0279
  427DMSO    H2 4573   2.466   1.988   1.305 -0.6131  2.6515  0.1213
  427DMSO    H3 4574   2.541   2.145   1.358 -0.3872  0.3454 -2.7028
  427DMSO    S1 4575   2.489   2.002   1.535 -0.0214 -0.0658 -0.3703
  427DMSO    C2 4576   2.397   1.854   1.510  0.0976 -0.0475 -0.2440
  427DMSO    H4 4577   2.349   1.829   1.605  0.2450  0.4372 -0.0408
  427DMSO    H5 4578   2.326   1.859   1.427  0.0604 -0.9333 -0.2744
  427DMSO    H6 4579   2.477   1.783   1.487  0.6480  0.1984  0.8465
  427DMSO    O1 4580   2.380   2.104   1.550 -0.4726 -0.3711 -0.2888
  428DMSO    C1 4581   4.970   0.628   1.864  0.3171  0.3708 -0.2226
  428DMSO    H1 4582   4.995   0.522   1.877 -0.4419  0.2083 -0.0462
  428DMSO    H2 4583   4.995   0.692   1.949 -1.3230 -0.1272  0.6710
  428DMSO    H3 4584   4.863   0.643   1.846  0.0295  1.8347  2.2692
  428DMSO    S1 4585   5.054   0.701   1.731  0.1377 -0.1108 -0.0393
  428DMSO    C2 4586   5.215   0.656   1.801 -0.3453  0.2803  0.0138
  428DMSO    H4 4587   5.293   0.693   1.734  1.6240  0.8344  2.4552
  428DMSO    H5 4588   5.234   0.713   1.893 -1.5830 -2.0250  1.8115
  428DMSO    H6 4589   5.227   0.549   1.822 -1.1142  0.1360 -0.2719
  428DMSO    O1 4590   5.039   0.846   1.763  0.0348  0.0868 -0.3258
  429DMSO    C1 4591   2.543   4.802   3.111  0.4304 -0.0217  0.5074
  429DMSO    H1 4592   2.527   4.718   3.180  2.6044 -2.1836 -1.4444
  429DMSO    H2 4593   2.641   4.850   3.109  0.0100  0.8408 -0.0848
  429DMSO    H3 4594   2.472   4.885   3.111  0.6929  0.2765 -1.7887
  429DMSO    S1 4595   2.536   4.758   2.938 -0.2855  0.0029 -0.0445
  429DMSO    C2 4596   2.364   4.725   2.932  0.1619  0.4971 -0.1798
  429DMSO    H4 4597   2.325   4.694   3.030  0.1501  2.6887  0.5533
  429DMSO    H5 4598   2.312   4.818   2.907  0.6956  0.3976 -1.7442
  429DMSO    H6 4599   2.351   4.652   2.851 -1.1459  2.7683 -2.1325
  429DMSO    O1 4600   2.584   4.620   2.963 -0.5230  0.1809 -0.2370
  430DMSO    C1 4601   0.752   2.342   3.784  0.3193 -0.5039 -0.0684
  430DMSO    H1 4602   0.780   2.348   3.890  0.8091  0.1086 -0.2223
  430DMSO    H2 4603   0.741   2.440   3.737  0.9686 -0.7162 -0.6974
  430DMSO    H3 4604   0.662   2.280   3.778 -0.8308  0.8810  1.9031
  430DMSO    S1 4605   0.897   2.271   3.695  0.5858 -0.0467  0.5020
  430DMSO    C2 4606   0.953   2.142   3.800  0.7153  0.2960  0.3192
  430DMSO    H4 4607   1.031   2.086   3.748  0.1618  2.8850 -3.7626
  430DMSO    H5 4608   0.983   2.190   3.893  2.2644  2.5431 -1.2137
  430DMSO    H6 4609   0.873   2.069   3.806  0.1170  0.9846  0.9779
  430DMSO    O1 4610   1.005   2.371   3.704 -0.4476  0.4977  0.1284
  431DMSO    C1 4611   0.064   0.484   3.944  0.1852  0.8568  0.5872
  431DMSO    H1 4612   0.049   0.377   3.952 -0.5368  0.8497 -0.6016
  431DMSO    H2 4613  -0.021   0.539   3.986 -1.3671  0.0710 -1.3460
  431DMSO    H3 4614   0.069   0.503   3.836 -0.7076 -1.0917  0.1792
  431DMSO    S1 4615   0.212   0.540   4.037  0.0523 -0.5990  0.1789
  431DMSO    C2 4616   0.200   0.703   3.968 -0.0896 -0.2275 -0.6056
  431DMSO    H4 4617   0.249   0.710   3.870 -2.9058  0.0533 -2.0913
  431DMSO    H5 4618   0.096   0.726   3.942 -0.5416  1.3285  2.2378
  431DMSO    H6 4619   0.245   0.778   4.034 -0.4240 -0.6663  0.1276
  431DMSO    O1 4620   0.330   0.479   3.969 -0.3443  0.3166  0.5427
  432DMSO    C1 4621   1.153   3.338   4.766  0.3737  0.4089  0.3330
  432DMSO    H1 4622   1.144   3.367   4.661 -1.0847  3.5233  1.1903
  432DMSO    H2 4623   1.137   3.231   4.784 -1.1018  0.2505 -1.5735
  432DMSO    H3 4624   1.072   3.379   4.827 -0.2573  0.8892 -0.8022
  432DMSO    S1 4625   1.313   3.382   4.832  0.1868 -0.0332 -0.0978
  432DMSO    C2 4626   1.336   3.518   4.724 -0.3028  0.0744 -0.6005
  432DMSO    H4 4627   1.378   3.481   4.630 -1.7979  0.4918 -1.4669
  432DMSO    H5 4628   1.249   3.582   4.708 -0.0476  0.1493 -1.7756
  432DMSO    H6 4629   1.415   3.585   4.760 -2.5414  2.4157  0.2866
  432DMSO    O1 4630   1.405   3.279   4.765  0.7311 -0.2387  0.3035
  433DMSO    C1 4631   1.833   0.625   4.197 -0.4371 -0.3704  0.1998
  433DMSO    H1 4632   1.788   0.576   4.284 -1.7583  1.3341  0.5408
  433DMSO    H2 4633   1.760   0.699   4.166 -0.3232 -0.3334  0.0199
  433DMSO    H3 4634   1.851   0.555   4.116 -2.4818 -0.5914 -0.1029
  433DMSO    S1 4635   1.977   0.709   4.246 -0.0283  0.3416  0.0335
  433DMSO    C2 4636   1.910   0.820   4.372  0.6867 -0.0463 -0.0550
  433DMSO    H4 4637   1.997   0.877   4.406 -0.4908  0.1458  2.8342
  433DMSO    H5 4638   1.838   0.884   4.321 -1.5067 -0.9587  1.7232
  433DMSO    H6 4639   1.869   0.755   4.449 -1.6976  0.5552 -0.7430
  433DMSO    O1 4640   2.009   0.797   4.131  0.5324  0.0246  0.0827
  434DMSO    C1 4641   3.374   1.610   1.693  0.5646  0.4484 -0.3167
  434DMSO    H1 4642   3.350   1.661   1.599  1.3655  2.6040  0.5835
  434DMSO    H2 4643   3.290   1.615   1.762  1.2582 -1.2716  0.7102
  434DMSO    H3 4644   3.467   1.644   1.740  0.1518 -1.0315  1.7128
  434DMSO    S1 4645   3.409   1.442   1.636  0.2101  0.0890  0.1214
  434DMSO    C2 4646   3.532   1.501   1.517 -0.4324 -0.0310  0.1150
  434DMSO    H4 4647   3.582   1.415   1.471  4.0012  3.1615 -1.7505
  434DMSO    H5 4648   3.480   1.558   1.440  1.2858  3.1096  1.1049
  434DMSO    H6 4649   3.614   1.557   1.563  2.0189 -0.2649 -3.5358
  434DMSO    O1 4650   3.286   1.405   1.558 -0.5070 -0.5633  0.3226
  435DMSO    C1 4651   0.498   4.409   3.177  0.2008  0.3012 -0.2770
  435DMSO    H1 4652   0.454   4.344   3.253 -0.1080  0.5777 -0.2145
  435DMSO    H2 4653   0.411   4.428   3.112  0.1141  0.3899 -0.1362
  435DMSO    H3 4654   0.562   4.336   3.128 -1.4761 -1.4382  0.0093
  435DMSO    S1 4655   0.597   4.541   3.244  0.2467  0.0008  0.3471
  435DMSO    C2 4656   0.604   4.634   3.094  0.3991  0.6914 -0.5698
  435DMSO    H4 4657   0.686   4.591   3.035  0.7273  1.5409 -0.7649
  435DMSO    H5 4658   0.500   4.631   3.061 -0.2170 -0.5826  1.3466
  435DMSO    H6 4659   0.636   4.736   3.122  0.9037  0.1680  0.8722
  435DMSO    O1 4660   0.735   4.485   3.257  0.2878  0.8457 -0.1231
  436DMSO    C1 4661   0.708   4.357   4.068 -0.1718  0.1500 -0.1119
  436DMSO    H1 4662   0.807   4.345   4.113  0.9987  0.5937 -2.4194
  436DMSO    H2 4663   0.648   4.416   4.138 -0.0897  0.7609 -0.5434
  436DMSO    H3 4664   0.651   4.265   4.057  0.3319 -0.5303  2.2668
  436DMSO    S1 4665   0.729   4.448   3.910 -0.0124  0.2376  0.0919
  436DMSO    C2 4666   0.874   4.364   3.848  0.3519  0.4716 -0.1824
  436DMSO    H4 4667   0.935   4.435   3.793 -0.8780  2.0556  0.4238
  436DMSO    H5 4668   0.925   4.331   3.940  0.2561 -2.9658 -1.2127
  436DMSO    H6 4669   0.853   4.279   3.783  1.2907  1.2189 -1.5186
  436DMSO    O1 4670   0.797   4.563   3.969 -0.6061  0.3711 -0.7458
  437DMSO    C1 4671   0.590   0.222   4.432 -0.0921 -0.2058 -0.0621
  437DMSO    H1 4672   0.561   0.152   4.353 -1.6700 -1.0385  1.1841
  437DMSO    H2 4673   0.693   0.256   4.419 -0.3491 -0.3278 -2.9859
  437DMSO    H3 4674   0.569   0.181   4.532  0.1825  0.7605  0.4051
  437DMSO    S1 4675   0.466   0.349   4.411  0.0262  0.1294  0.0462
  437DMSO    C2 4676   0.518   0.384   4.244  0.2799 -0.6459  0.2132
  437DMSO    H4 4677   0.582   0.472   4.260  0.3734 -0.8329  0.8857
  437DMSO    H5 4678   0.577   0.304   4.200 -0.4152  0.0771 -2.2677
  437DMSO    H6 4679   0.438   0.416   4.176  1.8301  0.5758 -1.1402
  437DMSO    O1 4680   0.528   0.462   4.485  0.1445  0.6476  0.5993
  438DMSO    C1 4681   0.115   2.805   3.688  0.3273 -0.6724 -0.1525
  438DMSO    H1 4682   0.070   2.871   3.763 -0.2928 -0.1964 -0.9201
  438DMSO    H2 4683   0.181   2.867   3.626  1.6676 -0.6387  1.2684
  438DMSO    H3 4684   0.034   2.750   3.639  3.1431 -4.8072 -0.6298
  438DMSO    S1 4685   0.227   2.683   3.747  0.2661 -0.2658  0.1894
  438DMSO    C2 4686   0.143   2.679   3.906 -0.3116  0.1473 -0.0551
  438DMSO    H4 4687   0.194   2.605   3.968  0.7755 -0.9221 -2.1231
  438DMSO    H5 4688   0.170   2.779   3.943 -0.2626 -0.0233  0.3793
  438DMSO    H6 4689   0.035   2.667   3.903 -0.5536  2.0477 -0.4723
  438DMSO    O1 4690   0.342   2.768   3.787  0.2522  0.0626 -0.7881
  439DMSO    C1 4691   2.009   0.384   3.198  0.0326 -0.4413 -0.7109
  439DMSO    H1 4692   2.107   0.370   3.151  0.2380 -0.5791 -0.2431
  439DMSO    H2 4693   1.996   0.310   3.277  0.8979  0.9182  0.7458
  439DMSO    H3 4694   1.927   0.368   3.128  1.4294  0.9864 -2.8088
  439DMSO    S1 4695   2.000   0.549   3.268 -0.3923  0.1531 -0.1984
  439DMSO    C2 4696   1.962   0.642   3.120 -0.2949  0.5162 -0.1756
  439DMSO    H4 4697   1.949   0.750   3.127  1.4377  0.7789 -0.4224
  439DMSO    H5 4698   2.036   0.618   3.043  2.4116  1.7626  1.8748
  439DMSO    H6 4699   1.865   0.602   3.089  0.2125 -1.2913  0.4552
  439DMSO    O1 4700   2.143   0.591   3.281 -0.8144 -0.0181  0.1707
  440DMSO    C1 4701   4.155   3.440   0.996  0.4142  0.3176  0.9392
  440DMSO    H1 4702   4.166   3.370   1.080 -0.6867 -0.3235  0.5797
  440DMSO    H2 4703   4.061   3.419   0.944  0.5770 -2.4195  1.5558
  440DMSO    H3 4704   4.239   3.420   0.930 -0.9390 -1.5433 -0.3237
  440DMSO    S1 4705   4.143   3.614   1.036 -0.5651 -0.2829 -0.5100
  440DMSO    C2 4706   4.281   3.599   1.155 -0.9199  0.1009  0.2358
  440DMSO    H4 4707   4.373   3.567   1.105  2.6751  6.3439  1.6394
  440DMSO    H5 4708   4.298   3.695   1.206 -0.5669  0.0696  0.1789
  440DMSO    H6 4709   4.244   3.529   1.231 -1.7683 -0.2128 -0.4570
  440DMSO    O1 4710   4.020   3.611   1.116 -0.4896 -0.2419  0.4703
  441DMSO    C1 4711   3.863   2.189   0.359  0.6914  0.3507 -0.0911
  441DMSO    H1 4712   3.898   2.126   0.441  0.0776  0.4334  0.2412
  441DMSO    H2 4713   3.950   2.214   0.297  2.0620 -2.3307  0.6006
  441DMSO    H3 4714   3.815   2.283   0.388 -1.1559 -1.0560  1.6626
  441DMSO    S1 4715   3.745   2.099   0.259  0.2717  0.0776 -0.1283
  441DMSO    C2 4716   3.834   1.955   0.215  0.2427 -0.1486 -0.9474
  441DMSO    H4 4717   3.791   1.904   0.128 -0.2304 -0.4331 -0.5512
  441DMSO    H5 4718   3.942   1.975   0.212 -0.2547  3.1235 -0.2077
  441DMSO    H6 4719   3.824   1.878   0.292 -2.7146 -0.5541 -1.6440
  441DMSO    O1 4720   3.742   2.181   0.136 -0.4565  0.1005 -0.4046
  442DMSO    C1 4721   0.579   1.949   3.763 -0.4369 -0.4975 -0.5821
  442DMSO    H1 4722   0.480   1.971   3.804 -0.0546  1.5383 -0.6569
  442DMSO    H2 4723   0.652   1.934   3.843 -1.5396  1.2068  0.8030
  442DMSO    H3 4724   0.610   2.033   3.701  2.3844 -0.8273  0.2456
  442DMSO    S1 4725   0.546   1.808   3.659  0.1645 -0.7275  0.5461
  442DMSO    C2 4726   0.557   1.675   3.779  0.1755  0.5665 -0.1081
  442DMSO    H4 4727   0.657   1.685   3.822  0.0467 -0.3205  0.4082
  442DMSO    H5 4728   0.482   1.687   3.859  2.5185  1.7673  2.0684
  442DMSO    H6 4729   0.551   1.578   3.730  2.7567 -0.3466  1.2078
  442DMSO    O1 4730   0.667   1.793   3.569 -0.3599 -0.2303  0.1833
  443DMSO    C1 4731   0.512   1.443   3.461 -0.2640 -0.1902  0.1423
  443DMSO    H1 4732   0.462   1.440   3.364 -2.0412 -1.4988  1.0496
  443DMSO    H2 4733   0.466   1.361   3.517 -0.8753 -0.0141 -0.1051
  443DMSO    H3 4734   0.513   1.537   3.516 -1.0111 -0.3200  0.3813
  443DMSO    S1 4735   0.687   1.390   3.427 -0.5375  0.1754 -0.0322
  443DMSO    C2 4736   0.741   1.523   3.321  0.5937 -0.4090 -0.4661
  443DMSO    H4 4737   0.815   1.483   3.252  2.6743  0.3383  1.2132
  443DMSO    H5 4738   0.654   1.564   3.269  0.1151 -0.5645  0.1811
  443DMSO    H6 4739   0.788   1.605   3.376  0.0351  0.7614 -1.6701
  443DMSO    O1 4740   0.681   1.274   3.342  0.2045 -0.8278  0.3869
  444DMSO    C1 4741   0.196   3.607   2.188  0.2217  0.4882  0.3103
  444DMSO    H1 4742   0.103   3.592   2.244  0.2273  0.1364  0.2235
  444DMSO    H2 4743   0.255   3.682   2.242  0.1102 -0.2135  1.4404
  444DMSO    H3 4744   0.180   3.640   2.085  1.1402  2.3433  0.7174
  444DMSO    S1 4745   0.309   3.461   2.174  0.1773  0.0776  0.4689
  444DMSO    C2 4746   0.337   3.467   2.349 -0.5370 -0.8759 -0.3371
  444DMSO    H4 4747   0.419   3.398   2.374 -0.6709 -0.9839 -0.2000
  444DMSO    H5 4748   0.357   3.566   2.389 -0.8956 -1.2917  0.9008
  444DMSO    H6 4749   0.246   3.436   2.400 -0.5169  0.2878  0.4345
  444DMSO    O1 4750   0.433   3.519   2.116 -0.4896 -0.7120  0.3953
  445DMSO    C1 4751   0.305   1.441   0.627  0.7374  0.4636 -0.2758
  445DMSO    H1 4752   0.247   1.468   0.715  1.5881  0.5441  0.2713
  445DMSO    H2 4753   0.332   1.336   0.634 -2.4661 -0.4693 -0.1934
  445DMSO    H3 4754   0.397   1.501   0.622  0.7994  0.3383 -0.6863
  445DMSO    S1 4755   0.201   1.459   0.487  0.0189 -0.0519 -0.0474
  445DMSO    C2 4756   0.101   1.322   0.531 -0.2334  0.3193 -0.1082
  445DMSO    H4 4757   0.169   1.240   0.505  1.3056  1.4957  0.0597
  445DMSO    H5 4758   0.075   1.332   0.636  0.4026  2.9007 -0.1312
  445DMSO    H6 4759   0.005   1.325   0.479 -0.2503 -0.0297 -0.0993
  445DMSO    O1 4760   0.286   1.414   0.372 -0.4507 -0.5877  0.1630
  446DMSO    C1 4761   4.436   0.717   3.281 -0.4973  0.1445  0.3198
  446DMSO    H1 4762   4.366   0.790   3.238  0.6801  1.2714  0.2665
  446DMSO    H2 4763   4.458   0.734   3.387 -0.8817  0.2965  0.3791
  446DMSO    H3 4764   4.525   0.712   3.218  0.0349  2.5544  0.7976
  446DMSO    S1 4765   4.338   0.568   3.267  0.2271  0.2278  0.0246
  446DMSO    C2 4766   4.452   0.455   3.346 -0.5904  0.0572  0.2086
  446DMSO    H4 4767   4.460   0.477   3.453  1.6775 -0.7769  0.2522
  446DMSO    H5 4768   4.415   0.353   3.332 -1.4265  0.2536  0.8711
  446DMSO    H6 4769   4.547   0.468   3.294  0.1374 -0.2166  1.4210
  446DMSO    O1 4770   4.345   0.532   3.121  0.0199  0.3019  0.3407
  447DMSO    C1 4771   1.600   1.288   1.613  0.0931 -1.0830  0.3554
  447DMSO    H1 4772   1.593   1.224   1.525 -2.5377 -0.9584  0.4045
  447DMSO    H2 4773   1.555   1.235   1.697 -0.9680  2.2497  2.0686
  447DMSO    H3 4774   1.558   1.388   1.597 -0.8161 -0.9832  2.9779
  447DMSO    S1 4775   1.770   1.304   1.651  0.3040 -0.0309  0.0843
  447DMSO    C2 4776   1.740   1.411   1.789  0.6213 -0.2801 -0.8335
  447DMSO    H4 4777   1.677   1.498   1.768  0.9260 -0.1324 -1.1471
  447DMSO    H5 4778   1.692   1.351   1.867  1.0096 -1.4427 -1.4684
  447DMSO    H6 4779   1.836   1.442   1.832 -0.4378  0.9037  0.7835
  447DMSO    O1 4780   1.823   1.405   1.560 -0.5758  0.1308  0.2608
  448DMSO    C1 4781   1.623   4.776   3.244  0.2787 -0.2020  0.0334
  448DMSO    H1 4782   1.609   4.669   3.261 -1.4566  0.1776  1.2397
  448DMSO    H2 4783   1.644   4.787   3.137  0.4747  0.6950  0.1567
  448DMSO    H3 4784   1.713   4.801   3.301  2.7101 -0.0630 -3.5199
  448DMSO    S1 4785   1.496   4.886   3.299  0.5407  0.2785  0.2860
  448DMSO    C2 4786   1.551   5.014   3.197 -0.1467 -0.3446 -0.3172
  448DMSO    H4 4787   1.482   5.098   3.209  1.3013  0.7230  0.8158
  448DMSO    H5 4788   1.651   5.047   3.223 -1.2830  2.3607  0.9634
  448DMSO    H6 4789   1.551   4.972   3.096  1.0566 -0.2598 -0.3636
  448DMSO    O1 4790   1.539   4.932   3.432  0.0223 -0.0111  0.0785
  449DMSO    C1 4791   0.960   4.482   0.978  0.3216 -0.3136  0.0942
  449DMSO    H1 4792   0.937   4.472   0.871 -0.9725 -2.6050  0.5455
  449DMSO    H2 4793   0.869   4.520   1.026  1.6668  2.3834  0.7535
  449DMSO    H3 4794   1.049   4.544   0.996 -1.8050  3.5511 -1.5577
  449DMSO    S1 4795   0.972   4.319   1.038  0.3695 -0.2960 -0.1768
  449DMSO    C2 4796   1.033   4.342   1.197  0.2558  0.5255  0.1872
  449DMSO    H4 4797   1.037   4.242   1.241 -0.2898 -0.0613 -1.0574
  449DMSO    H5 4798   1.131   4.391   1.191 -0.2632  1.6770  0.8732
  449DMSO    H6 4799   0.960   4.405   1.248 -0.7874 -1.9601  2.0152
  449DMSO    O1 4800   1.091   4.265   0.966 -0.5083 -0.7289 -1.2054
  450DMSO    C1 4801   2.811   1.590   0.068 -0.1545 -0.7992 -0.0572
  450DMSO    H1 4802   2.821   1.485   0.097 -1.7525 -0.8051  0.6048
  450DMSO    H2 4803   2.703   1.598   0.052  0.0561 -1.2919 -2.0173
  450DMSO    H3 4804   2.878   1.623  -0.011 -0.6993 -0.1468 -0.2553
  450DMSO    S1 4805   2.849   1.667   0.225 -0.0932 -0.3126 -0.1023
  450DMSO    C2 4806   3.011   1.588   0.253  0.3957 -0.5391  0.6463
  450DMSO    H4 4807   2.992   1.490   0.297 -2.7799 -0.8149 -1.0013
  450DMSO    H5 4808   3.074   1.594   0.165  3.3067 -1.4678  2.5102
  450DMSO    H6 4809   3.048   1.657   0.330 -1.7739  0.7874  0.6086
  450DMSO    O1 4810   2.750   1.604   0.328 -0.6490  0.1271  0.2041
  451DMSO    C1 4811   0.595   4.105   1.286  0.8886 -0.1344 -0.0178
  451DMSO    H1 4812   0.574   4.004   1.249  1.8358 -0.7317  1.0065
  451DMSO    H2 4813   0.529   4.129   1.370 -0.7168 -2.0544 -0.6688
  451DMSO    H3 4814   0.586   4.185   1.212  2.8499  1.0671  0.9596
  451DMSO    S1 4815   0.762   4.106   1.356 -0.0707  0.1125  0.4206
  451DMSO    C2 4816   0.733   3.968   1.472 -1.2038 -0.8058 -0.2301
  451DMSO    H4 4817   0.677   3.887   1.423 -2.9633  0.0802  0.2261
  451DMSO    H5 4818   0.832   3.935   1.504  0.1030  1.6366 -1.5359
  451DMSO    H6 4819   0.683   4.012   1.559 -0.0128  2.1932 -0.9366
  451DMSO    O1 4820   0.758   4.227   1.442  0.4207  0.1497  0.2591
  452DMSO    C1 4821   1.387   4.545   1.288  0.2458 -0.1806 -0.2994
  452DMSO    H1 4822   1.433   4.633   1.334 -3.5632  0.6661  2.3940
  452DMSO    H2 4823   1.468   4.509   1.223  1.6083  0.8433  0.7589
  452DMSO    H3 4824   1.297   4.567   1.231  1.1670  2.4804 -0.8429
  452DMSO    S1 4825   1.379   4.439   1.434 -0.0224 -0.4036 -0.3097
  452DMSO    C2 4826   1.328   4.575   1.540 -0.0722  0.1011 -0.3878
  452DMSO    H4 4827   1.313   4.545   1.644 -0.9196  2.2505  0.1678
  452DMSO    H5 4828   1.408   4.649   1.541  1.5020 -1.5175  0.1389
  452DMSO    H6 4829   1.233   4.614   1.504 -1.1984 -1.7310  0.4405
  452DMSO    O1 4830   1.520   4.415   1.480 -0.2405 -0.6181 -0.2318
  453DMSO    C1 4831   4.609   3.728   3.485 -0.5627 -0.6915 -0.1128
  453DMSO    H1 4832   4.609   3.620   3.500  1.1409 -0.5278  1.3683
  453DMSO    H2 4833   4.705   3.764   3.522 -0.9502 -0.2150  0.4442
  453DMSO    H3 4834   4.531   3.762   3.554 -0.1977 -0.2758  0.0971
  453DMSO    S1 4835   4.605   3.772   3.314  0.1148 -0.2428  0.4216
  453DMSO    C2 4836   4.568   3.950   3.333  0.2219  0.2522 -0.0820
  453DMSO    H4 4837   4.556   3.974   3.227  1.1149  0.3501 -0.1646
  453DMSO    H5 4838   4.480   3.981   3.391  1.0551  0.1305  1.2860
  453DMSO    H6 4839   4.659   3.989   3.379 -0.4036  2.5584 -0.6718
  453DMSO    O1 4840   4.479   3.717   3.251  1.0422  0.2923  0.6029
  454DMSO    C1 4841   1.696   5.041   4.046 -0.5210 -0.5069  0.9015
  454DMSO    H1 4842   1.645   5.125   4.000 -3.0485 -1.9008  0.9639
  454DMSO    H2 4843   1.712   4.951   3.986  1.4955 -0.9548  2.0181
  454DMSO    H3 4844   1.631   5.021   4.132 -1.3995  1.9240  0.8615
  454DMSO    S1 4845   1.849   5.093   4.108  0.0231 -0.3112  0.3809
  454DMSO    C2 4846   1.937   5.104   3.945  0.2165 -0.6960  0.2009
  454DMSO    H4 4847   1.904   5.197   3.898  0.7964  0.5500  2.1441
  454DMSO    H5 4848   2.044   5.104   3.964  0.2848  3.3904  0.7040
  454DMSO    H6 4849   1.922   5.020   3.877 -0.0811 -1.5234  1.2558
  454DMSO    O1 4850   1.900   4.964   4.177  0.8447  0.2018 -0.4885
  455DMSO    C1 4851   1.216   4.361   3.910 -0.2809 -0.5567  0.0132
  455DMSO    H1 4852   1.143   4.443   3.917 -0.8532 -1.0716  0.2104
  455DMSO    H2 4853   1.192   4.289   3.989 -3.5174  0.7273  0.3652
  455DMSO    H3 4854   1.316   4.403   3.919 -0.2698 -0.3719 -0.9048
  455DMSO    S1 4855   1.181   4.280   3.751 -0.1145  0.0607 -0.3002
  455DMSO    C2 4856   1.281   4.132   3.796 -0.3759 -0.0182  0.3046
  455DMSO    H4 4857   1.384   4.166   3.803 -0.7338  1.0730  0.5667
  455DMSO    H5 4858   1.239   4.092   3.889 -2.5482 -0.2667 -0.7018
  455DMSO    H6 4859   1.260   4.063   3.713  0.2608  0.0065  0.1218
  455DMSO    O1 4860   1.271   4.362   3.659 -0.3990 -0.1096 -0.3991
  456DMSO    C1 4861   3.444   4.307   2.402 -0.3621  0.0439 -0.0014
  456DMSO    H1 4862   3.340   4.342   2.405 -0.0227  1.0945  2.8652
  456DMSO    H2 4863   3.518   4.372   2.355 -0.1887  1.2328  1.8036
  456DMSO    H3 4864   3.450   4.203   2.369 -1.8877  0.2317 -0.9630
  456DMSO    S1 4865   3.497   4.311   2.570 -0.0320  0.1935  0.4098
  456DMSO    C2 4866   3.401   4.182   2.629  0.3891  0.0644  0.2954
  456DMSO    H4 4867   3.443   4.084   2.603 -0.6641  0.2706 -2.5601
  456DMSO    H5 4868   3.404   4.191   2.737 -0.3374  1.8395  0.1955
  456DMSO    H6 4869   3.299   4.202   2.595  0.2286  0.3929  0.9598
  456DMSO    O1 4870   3.435   4.428   2.640  0.1431 -0.0449 -0.4606
  457DMSO    C1 4871   0.788   3.413   2.117  0.0405 -0.0507 -0.1096
  457DMSO    H1 4872   0.794   3.315   2.068 -1.5575  0.3733 -1.2736
  457DMSO    H2 4873   0.688   3.432   2.157 -0.0758  1.3629 -1.0187
  457DMSO    H3 4874   0.809   3.494   2.046 -0.7044  0.9556  0.7968
  457DMSO    S1 4875   0.910   3.395   2.247 -0.1245  0.0492  0.2893
  457DMSO    C2 4876   1.044   3.350   2.137 -0.2552 -0.7476  0.4836
  457DMSO    H4 4877   1.031   3.247   2.105 -2.1020 -0.6987  0.9799
  457DMSO    H5 4878   1.053   3.414   2.048  0.2387  1.5251  2.0718
  457DMSO    H6 4879   1.137   3.374   2.190  0.0861 -0.4493 -0.2368
  457DMSO    O1 4880   0.874   3.271   2.320  0.4599 -0.1416  0.3680
  458DMSO    C1 4881   0.773   5.987   0.390  1.1008  0.0148  0.0157
  458DMSO    H1 4882   0.749   5.881   0.401  4.1000 -0.6785  0.6244
  458DMSO    H2 4883   0.844   5.982   0.307  0.6413 -0.5148 -0.3512
  458DMSO    H3 4884   0.828   6.022   0.478  0.8546  3.7829 -1.1206
  458DMSO    S1 4885   0.642   6.096   0.344  0.0545  0.0278  0.1924
  458DMSO    C2 4886   0.730   6.252   0.373  0.3608  0.0592 -0.0468
  458DMSO    H4 4887   0.714   6.285   0.476 -1.8783  2.1782 -0.9629
  458DMSO    H5 4888   0.834   6.229   0.350 -0.1949 -2.2451 -0.5368
  458DMSO    H6 4889   0.688   6.320   0.298  0.3639 -0.5685 -0.6291
  458DMSO    O1 4890   0.536   6.084   0.447  0.6667 -0.0086 -0.1674
  459DMSO    C1 4891   2.202   4.171   4.987  0.5281 -0.1405  0.5020
  459DMSO    H1 4892   2.106   4.132   5.022  0.0759 -1.5033 -2.0410
  459DMSO    H2 4893   2.282   4.185   5.060  1.3889 -0.7848 -0.2885
  459DMSO    H3 4894   2.182   4.268   4.942  0.6760  0.7609  2.2848
  459DMSO    S1 4895   2.271   4.063   4.868  0.0131  0.1096  0.1273
  459DMSO    C2 4896   2.361   3.965   4.994  0.0452  0.1013 -1.5881
  459DMSO    H4 4897   2.423   3.883   4.956 -0.4078 -0.7641 -0.4945
  459DMSO    H5 4898   2.426   4.030   5.053  0.0960  1.1870 -2.7806
  459DMSO    H6 4899   2.291   3.917   5.062 -0.3345  1.1881 -1.1962
  459DMSO    O1 4900   2.388   4.133   4.798 -0.2491 -0.1788  0.0114
  460DMSO    C1 4901   4.631   1.303   2.397  0.6307  0.3210 -0.1253
  460DMSO    H1 4902   4.720   1.346   2.351  2.6021 -1.1941  2.0495
  460DMSO    H2 4903   4.571   1.382   2.444 -1.1579 -0.2771 -1.3103
  460DMSO    H3 4904   4.664   1.229   2.471  2.1945 -1.0932 -2.1351
  460DMSO    S1 4905   4.505   1.232   2.279 -0.0172 -0.2929  0.2332
  460DMSO    C2 4906   4.477   1.376   2.185  0.1866  0.4259 -0.7206
  460DMSO    H4 4907   4.562   1.378   2.116  1.9690  0.1293  1.3922
  460DMSO    H5 4908   4.382   1.370   2.129 -0.5987  2.4970  0.3130
  460DMSO    H6 4909   4.472   1.468   2.243  0.5949  0.6375 -1.0207
  460DMSO    O1 4910   4.377   1.242   2.353  0.4468  0.6849  0.2638
  461DMSO    C1 4911   1.171   2.645   1.008 -0.1551 -0.1920 -0.4516
  461DMSO    H1 4912   1.185   2.540   0.980  1.9639 -1.1971  3.6613
  461DMSO    H2 4913   1.073   2.689   0.987  0.7900  1.7001 -1.0647
  461DMSO    H3 4914   1.242   2.708   0.954  1.0299 -0.3268  0.9094
  461DMSO    S1 4915   1.204   2.652   1.189 -0.1585  0.4305 -0.0886
  461DMSO    C2 4916   1.039   2.586   1.237 -0.0885 -0.0468  0.1895
  461DMSO    H4 4917   1.042   2.549   1.340  3.6034  1.2761  0.7005
  461DMSO    H5 4918   0.968   2.666   1.213 -3.7037 -3.7291 -2.8381
  461DMSO    H6 4919   1.015   2.500   1.174  1.0779  0.9267 -1.6600
  461DMSO    O1 4920   1.194   2.800   1.202 -0.0444  0.3271 -0.4055
  462DMSO    C1 4921   4.227   0.368   0.709  0.0759  0.3549 -0.2475
  462DMSO    H1 4922   4.228   0.274   0.765  0.8369 -0.4133 -1.5095
  462DMSO    H2 4923   4.323   0.419   0.710  0.3084  0.0195  2.2208
  462DMSO    H3 4924   4.145   0.434   0.741 -1.1823  0.2714 -3.0416
  462DMSO    S1 4925   4.180   0.317   0.549 -0.2786  0.1107  0.3599
  462DMSO    C2 4926   4.290   0.180   0.529 -0.2020 -0.1315  0.1167
  462DMSO    H4 4927   4.307   0.179   0.422 -2.2155  0.8955 -0.2645
  462DMSO    H5 4928   4.376   0.211   0.590 -1.8579  1.3741  1.8416
  462DMSO    H6 4929   4.236   0.093   0.566 -1.2239  0.3500 -0.1943
  462DMSO    O1 4930   4.234   0.425   0.464 -0.2800 -0.1072  0.0757
  463DMSO    C1 4931   1.823   4.484   0.310 -0.2278 -0.4148  0.2019
  463DMSO    H1 4932   1.868   4.441   0.220  0.1252  0.4689 -0.0572
  463DMSO    H2 4933   1.893   4.469   0.393 -1.1785 -0.7833  0.9586
  463DMSO    H3 4934   1.728   4.439   0.340 -0.3662  0.6855  1.5452
  463DMSO    S1 4935   1.810   4.663   0.284  0.1895 -0.1936 -0.3712
  463DMSO    C2 4936   1.761   4.652   0.115  0.1890 -0.0247  0.8496
  463DMSO    H4 4937   1.686   4.572   0.108  1.7082 -1.3893 -0.9451
  463DMSO    H5 4938   1.728   4.750   0.080  0.7840  0.2757  1.1063
  463DMSO    H6 4939   1.849   4.616   0.062  0.1074  1.8313 -0.6383
  463DMSO    O1 4940   1.951   4.715   0.287  0.2082 -0.4501 -0.3031
  464DMSO    C1 4941   4.119   3.926   4.913 -0.1168  0.3928  0.3072
  464DMSO    H1 4942   4.089   3.874   5.004 -0.1252  0.2753  0.2387
  464DMSO    H2 4943   4.227   3.913   4.901 -0.2681  0.2724 -1.1216
  464DMSO    H3 4944   4.108   4.034   4.924 -1.1737  0.5309 -1.5836
  464DMSO    S1 4945   4.055   3.866   4.760  0.0179  0.1437  0.1067
  464DMSO    C2 4946   3.885   3.885   4.780 -0.1263  0.3962  0.5606
  464DMSO    H4 4947   3.844   3.822   4.859  1.0131  0.3062  1.0923
  464DMSO    H5 4948   3.861   3.987   4.812 -0.7130  0.6010 -0.4727
  464DMSO    H6 4949   3.833   3.848   4.691  1.1305 -0.2465  0.0587
  464DMSO    O1 4950   4.057   3.717   4.771  0.5196  0.1614 -0.5847
  465DMSO    C1 4951   0.898   1.488   3.734 -0.3588 -0.6563  0.3492
  465DMSO    H1 4952   0.874   1.384   3.760  1.9291 -0.4386  3.9782
  465DMSO    H2 4953   0.805   1.545   3.744  1.3111  2.7252 -1.6845
  465DMSO    H3 4954   0.943   1.501   3.635 -2.8601  0.2467 -0.7690
  465DMSO    S1 4955   1.009   1.536   3.866  0.3701 -0.0141 -0.0828
  465DMSO    C2 4956   1.013   1.716   3.845 -0.1741  0.7263 -0.0696
  465DMSO    H4 4957   1.099   1.750   3.904 -0.8962  1.6893  0.4406
  465DMSO    H5 4958   1.012   1.735   3.737  1.1687  0.9945 -0.0589
  465DMSO    H6 4959   0.921   1.754   3.889 -0.0244  0.7074  0.2633
  465DMSO    O1 4960   1.132   1.496   3.796  0.6852  0.2385 -0.2500
  466DMSO    C1 4961   3.604   0.856   0.393 -0.6866 -0.5401 -0.0574
  466DMSO    H1 4962   3.667   0.794   0.329  0.0472  1.0432 -0.9190
  466DMSO    H2 4963   3.572   0.795   0.478 -0.2519  0.1172  0.5921
  466DMSO    H3 4964   3.518   0.894   0.338 -1.2239 -1.2581  0.2608
  466DMSO    S1 4965   3.690   0.985   0.476 -0.1735 -0.5023  0.3921
  466DMSO    C2 4966   3.757   1.048   0.320 -0.0963  0.4740 -1.0707
  466DMSO    H4 4967   3.829   0.974   0.285 -1.1787 -0.3374 -1.6718
  466DMSO    H5 4968   3.670   1.067   0.256 -1.9050  1.2681  1.4309
  466DMSO    H6 4969   3.810   1.142   0.335 -0.3611  0.2601  1.8401
  466DMSO    O1 4970   3.787   0.898   0.544  0.1659  0.3622 -0.4009
  467DMSO    C1 4971   0.075   2.072   0.520  0.6443  0.8752  0.2163
  467DMSO    H1 4972   0.112   2.174   0.508 -0.2244  1.0318 -1.3581
  467DMSO    H2 4973   0.160   2.005   0.535  0.3828  0.3727 -0.4424
  467DMSO    H3 4974   0.019   2.040   0.432  1.8475  0.1518 -0.3062
  467DMSO    S1 4975  -0.040   2.077   0.663  0.3189  0.2947  0.0424
  467DMSO    C2 4976  -0.033   1.904   0.706 -0.0405 -0.4001  0.0452
  467DMSO    H4 4977   0.072   1.878   0.727  0.0740 -1.0616 -1.2111
  467DMSO    H5 4978  -0.090   1.888   0.798  2.3123 -0.4242  1.5871
  467DMSO    H6 4979  -0.073   1.833   0.632 -0.5463 -0.4299  0.3435
  467DMSO    O1 4980  -0.182   2.087   0.615  0.4455 -0.7497 -0.2056
  468DMSO    C1 4981   4.125   2.501   1.887  0.5448 -0.1056  0.1229
  468DMSO    H1 4982   4.109   2.396   1.909  1.5292 -0.2607  0.1411
  468DMSO    H2 4983   4.048   2.534   1.816  2.0172 -0.1517 -1.5599
  468DMSO    H3 4984   4.224   2.525   1.846  1.1238  0.4024  1.7414
  468DMSO    S1 4985   4.114   2.580   2.042  0.4637 -0.0117  0.0798
  468DMSO    C2 4986   4.153   2.738   1.978 -0.1494  0.0469 -0.7929
  468DMSO    H4 4987   4.075   2.756   1.903  0.8539 -0.7165 -2.0580
  468DMSO    H5 4988   4.144   2.814   2.056  0.2125  1.3383 -1.9930
  468DMSO    H6 4989   4.245   2.742   1.921  1.6466 -1.5253  1.7522
  468DMSO    O1 4990   4.237   2.528   2.112  0.1946 -0.1393  0.0349
  469DMSO    C1 4991   4.194   0.560   4.158 -0.9544 -0.3253  0.0826
  469DMSO    H1 4992   4.245   0.465   4.142  0.2127  0.5074 -1.4110
  469DMSO    H2 4993   4.093   0.542   4.197 -1.1562  1.7389  0.6680
  469DMSO    H3 4994   4.198   0.615   4.064  0.9028  1.3704  1.0669
  469DMSO    S1 4995   4.291   0.651   4.280 -0.0928  0.3645 -0.3312
  469DMSO    C2 4996   4.246   0.540   4.415  0.5619 -0.0332  0.4029
  469DMSO    H4 4997   4.290   0.443   4.390  0.0754 -0.7832  2.3005
  469DMSO    H5 4998   4.282   0.580   4.510  1.9959 -2.6002  1.0522
  469DMSO    H6 4999   4.138   0.530   4.419  0.7044 -1.7481  0.8367
  469DMSO    O1 5000   4.198   0.768   4.311  0.0576 -0.3107 -0.2174
  470DMSO    C1 5001   3.701   6.015   3.591  0.2236  0.0179  0.3253
  470DMSO    H1 5002   3.699   6.123   3.575  0.7226  0.2648  1.8457
  470DMSO    H2 5003   3.600   5.975   3.593  1.1532 -2.6426 -1.0966
  470DMSO    H3 5004   3.759   5.989   3.680  0.4856 -0.4399  0.0259
  470DMSO    S1 5005   3.796   5.931   3.463  0.4155  0.2795  0.0984
  470DMSO    C2 5006   3.738   5.776   3.526 -0.0981  0.0468 -0.1460
  470DMSO    H4 5007   3.637   5.763   3.486  1.2138 -3.7591 -2.7969
  470DMSO    H5 5008   3.796   5.691   3.489 -0.8967 -0.6151  0.0799
  470DMSO    H6 5009   3.740   5.768   3.635  1.7853 -1.3656 -0.2417
  470DMSO    O1 5010   3.933   5.939   3.517  0.0277 -0.4605  0.1191
  471DMSO    C1 5011   1.783   3.689   0.742 -0.9619 -0.1194 -0.4871
  471DMSO    H1 5012   1.886   3.665   0.767 -1.0890 -3.3148 -2.4529
  471DMSO    H2 5013   1.727   3.599   0.766 -0.1842 -0.7026 -0.8164
  471DMSO    H3 5014   1.780   3.710   0.634 -0.9253 -1.1219 -0.6879
  471DMSO    S1 5015   1.720   3.826   0.841 -0.2412 -0.3231 -0.0350
  471DMSO    C2 5016   1.795   3.791   1.006 -0.0970 -0.4023 -0.4211
  471DMSO    H4 5017   1.785   3.874   1.077 -0.9569 -0.6033 -0.2968
  471DMSO    H5 5018   1.753   3.698   1.044  0.0954  0.0728  1.0182
  471DMSO    H6 5019   1.903   3.777   0.997  0.4696  0.9200  2.8499
  471DMSO    O1 5020   1.574   3.796   0.853  0.0144 -0.9041  0.4101
  472DMSO    C1 5021   4.283   4.394   2.779  0.3742 -0.4855 -0.2977
  472DMSO    H1 5022   4.390   4.417   2.785 -0.0379  1.2978  1.8871
  472DMSO    H2 5023   4.250   4.369   2.880 -0.3439 -1.2657 -0.7134
  472DMSO    H3 5024   4.259   4.311   2.712  0.5256 -1.2828  0.6133
  472DMSO    S1 5025   4.207   4.535   2.720  0.1135 -0.4481 -0.0787
  472DMSO    C2 5026   4.285   4.640   2.841  0.3410 -0.8265 -0.4559
  472DMSO    H4 5027   4.387   4.656   2.804 -0.2966 -0.3202 -2.1181
  472DMSO    H5 5028   4.231   4.735   2.849 -0.1198 -1.1082 -0.1757
  472DMSO    H6 5029   4.284   4.597   2.941 -1.1340  2.0203  0.8557
  472DMSO    O1 5030   4.066   4.530   2.769 -0.2913 -0.0580 -0.0444
  473DMSO    C1 5031   4.475   0.653   0.391 -0.5411 -0.2757 -0.2218
  473DMSO    H1 5032   4.410   0.735   0.421  0.7269  0.8984 -0.6044
  473DMSO    H2 5033   4.493   0.643   0.284  1.8271  0.6670  0.0261
  473DMSO    H3 5034   4.451   0.557   0.437  0.8972  1.2116  4.1397
  473DMSO    S1 5035   4.630   0.688   0.464 -0.3763  0.0868  0.1907
  473DMSO    C2 5036   4.678   0.840   0.382  0.3872 -0.0794 -1.1087
  473DMSO    H4 5037   4.635   0.923   0.439  0.9797 -1.0119  0.7944
  473DMSO    H5 5038   4.784   0.862   0.389  1.2675 -3.3333 -2.5325
  473DMSO    H6 5039   4.667   0.828   0.274 -0.8654 -1.0522 -0.9071
  473DMSO    O1 5040   4.728   0.595   0.401 -0.1369 -0.2281 -0.0267
  474DMSO    C1 5041   3.186   2.769   2.335 -0.4213  0.1722 -0.0200
  474DMSO    H1 5042   3.122   2.781   2.422 -0.4523  0.3664 -0.0711
  474DMSO    H2 5043   3.259   2.689   2.355  0.2765  1.0465  1.0498
  474DMSO    H3 5044   3.249   2.856   2.317  2.4407 -1.5023  1.1052
  474DMSO    S1 5045   3.099   2.737   2.186 -0.4680  0.3893 -0.6032
  474DMSO    C2 5046   3.023   2.894   2.164 -0.1007 -0.0918  0.0670
  474DMSO    H4 5047   2.959   2.892   2.076 -1.6862  1.2106  1.1402
  474DMSO    H5 5048   2.978   2.924   2.259  0.6142  0.6923  0.1736
  474DMSO    H6 5049   3.098   2.972   2.146 -2.1761  1.9422 -0.2306
  474DMSO    O1 5050   2.986   2.648   2.221  0.1339 -0.6117 -0.7449
  475DMSO    C1 5051   5.999   4.697   3.808 -0.6939 -0.2285 -0.2594
  475DMSO    H1 5052   5.915   4.767   3.806  1.7473  2.9706 -0.4694
  475DMSO    H2 5053   6.043   4.675   3.905  1.8159 -2.6545 -1.8117
  475DMSO    H3 5054   6.073   4.732   3.735 -3.0300  0.7726 -2.2869
  475DMSO    S1 5055   5.964   4.544   3.726  0.1416 -0.5031 -0.0198
  475DMSO    C2 5056   6.118   4.468   3.756  0.0243 -0.0481  0.0342
  475DMSO    H4 5057   6.124   4.382   3.688 -0.3158 -0.5593  0.6421
  475DMSO    H5 5058   6.195   4.540   3.727  0.9186 -0.3583  1.5605
  475DMSO    H6 5059   6.138   4.440   3.860  0.3752  0.6373  0.1571
  475DMSO    O1 5060   5.948   4.570   3.584 -0.4387  0.4397  0.0557
  476DMSO    C1 5061   0.319   1.839   0.926  0.0220  0.4809 -0.1871
  476DMSO    H1 5062   0.400   1.857   0.998 -1.8302  0.6126  2.0039
  476DMSO    H2 5063   0.233   1.903   0.948  1.5932  2.4897  0.4288
  476DMSO    H3 5064   0.286   1.735   0.937  0.2891  0.4247  0.1204
  476DMSO    S1 5065   0.375   1.876   0.762  0.0936 -0.6141 -0.0925
  476DMSO    C2 5066   0.545   1.829   0.776  0.4661  0.1794 -0.2736
  476DMSO    H4 5067   0.592   1.868   0.866  0.3083 -1.7605  0.7090
  476DMSO    H5 5068   0.550   1.720   0.769 -0.2280  0.1850 -1.0881
  476DMSO    H6 5069   0.598   1.879   0.695  0.8223  0.4509  0.1250
  476DMSO    O1 5070   0.387   2.030   0.767  0.0836 -0.3712  0.4201
  477DMSO    C1 5071   1.451   1.457   1.967 -0.3964  0.5887  0.5730
  477DMSO    H1 5072   1.535   1.498   2.024  0.2809 -0.0341  0.0507
  477DMSO    H2 5073   1.478   1.460   1.861 -0.8148  2.4018  0.4951
  477DMSO    H3 5074   1.363   1.516   1.990  0.0799  1.7465 -0.4627
  477DMSO    S1 5075   1.415   1.288   2.009 -0.3208 -0.1232  0.1917
  477DMSO    C2 5076   1.425   1.320   2.185  0.0884  0.4117  0.4616
  477DMSO    H4 5077   1.346   1.389   2.215 -0.6518 -0.0228 -0.4460
  477DMSO    H5 5078   1.401   1.225   2.234  1.0477 -0.0425  0.0676
  477DMSO    H6 5079   1.529   1.348   2.206 -0.4362  0.5822  3.1495
  477DMSO    O1 5080   1.539   1.209   1.983  0.0714  0.3201  0.0209
  478DMSO    C1 5081   4.534   1.363   4.826  0.4384 -0.1151 -0.4562
  478DMSO    H1 5082   4.425   1.367   4.826  0.3571 -1.7982 -0.6588
  478DMSO    H2 5083   4.571   1.319   4.919 -0.0824 -1.5322 -0.8944
  478DMSO    H3 5084   4.578   1.463   4.811  0.0205  0.3142  1.0092
  478DMSO    S1 5085   4.580   1.262   4.690  0.0977 -0.0985  0.5931
  478DMSO    C2 5086   4.533   1.123   4.776  0.4101 -0.0911 -0.0553
  478DMSO    H4 5087   4.590   1.130   4.869 -0.3805 -0.4536  0.4682
  478DMSO    H5 5088   4.426   1.119   4.800 -0.1034 -1.5784 -2.3053
  478DMSO    H6 5089   4.570   1.038   4.719  0.4283  0.1751 -0.4439
  478DMSO    O1 5090   4.727   1.255   4.701 -0.1415 -0.4311  0.5112
  479DMSO    C1 5091   2.190   4.141   1.256 -0.3862  0.3869  0.8063
  479DMSO    H1 5092   2.263   4.147   1.337 -0.9931 -0.0797  1.3959
  479DMSO    H2 5093   2.240   4.113   1.162  0.9880 -1.6606  2.0641
  479DMSO    H3 5094   2.152   4.242   1.241  0.7340  0.5075 -1.7333
  479DMSO    S1 5095   2.058   4.023   1.283 -0.3121 -0.1123  0.3374
  479DMSO    C2 5096   1.954   4.144   1.368 -0.7468 -0.1054  0.0066
  479DMSO    H4 5097   1.860   4.099   1.400 -1.2044  1.1912  0.5687
  479DMSO    H5 5098   2.012   4.169   1.457 -1.1674  1.4867 -0.1387
  479DMSO    H6 5099   1.944   4.227   1.297  0.5667  1.0298  1.1040
  479DMSO    O1 5100   2.117   3.929   1.383 -0.1233  0.1477  0.3251
  480DMSO    C1 5101   2.504   4.496   1.593 -0.1482 -0.3992  0.4235
  480DMSO    H1 5102   2.438   4.443   1.661 -0.7372  0.9529  0.9353
  480DMSO    H2 5103   2.454   4.591   1.571  0.5755  0.6095  2.8927
  480DMSO    H3 5104   2.539   4.433   1.510 -0.8629 -1.1323  0.6644
  480DMSO    S1 5105   2.659   4.524   1.684  0.0916  0.0134 -0.2259
  480DMSO    C2 5106   2.604   4.634   1.811  0.3495  0.8046 -0.0784
  480DMSO    H4 5107   2.554   4.719   1.763 -1.4341 -0.7421 -1.1270
  480DMSO    H5 5108   2.525   4.592   1.874 -0.8320  2.5261 -0.3545
  480DMSO    H6 5109   2.689   4.666   1.871  1.0032 -0.0914 -0.5072
  480DMSO    O1 5110   2.725   4.611   1.590 -0.5558 -0.6809  0.2528
  481DMSO    C1 5111   4.624   4.700   4.840 -0.2042 -0.0354 -0.2977
  481DMSO    H1 5112   4.634   4.693   4.949 -0.5570 -1.7424 -0.3612
  481DMSO    H2 5113   4.637   4.599   4.801  1.1892 -0.2676  0.7034
  481DMSO    H3 5114   4.703   4.765   4.801 -1.4033  1.5234 -0.2411
  481DMSO    S1 5115   4.472   4.774   4.788  0.0534 -0.1642 -0.2254
  481DMSO    C2 5116   4.511   4.943   4.850  0.7748  0.0206 -0.5754
  481DMSO    H4 5117   4.592   4.986   4.790  2.1470  0.5907  1.5681
  481DMSO    H5 5118   4.416   4.998   4.855 -0.3076 -1.8113  0.1867
  481DMSO    H6 5119   4.544   4.936   4.954 -1.8646  2.4614  0.5879
  481DMSO    O1 5120   4.364   4.727   4.886 -0.7753  0.1726 -0.1661
  482DMSO    C1 5121   0.460   0.164   0.085  0.0551  0.0748 -0.2248
  482DMSO    H1 5122   0.413   0.162   0.184  0.2697  2.4291 -0.0197
  482DMSO    H2 5123   0.489   0.061   0.064 -0.0460 -0.0821  0.3716
  482DMSO    H3 5124   0.545   0.231   0.076  1.3430 -1.6041 -1.1188
  482DMSO    S1 5125   0.320   0.213  -0.023 -0.1815 -0.6836  0.2388
  482DMSO    C2 5126   0.196   0.100   0.031  0.1766 -0.0587 -0.1061
  482DMSO    H4 5127   0.109   0.125  -0.029  0.0044  3.5018  1.3675
  482DMSO    H5 5128   0.222  -0.006   0.022 -2.1273 -0.5764 -1.4122
  482DMSO    H6 5129   0.178   0.122   0.137 -1.0549  0.8140 -0.4779
  482DMSO    O1 5130   0.355   0.146  -0.153 -0.8295  0.2989  0.4873
  483DMSO    C1 5131   2.901   4.132   3.355 -0.9941 -0.0872 -0.6510
  483DMSO    H1 5132   2.801   4.110   3.318 -2.3298  1.4873  1.7320
  483DMSO    H2 5133   2.955   4.204   3.293  0.4302  0.8894  1.5947
  483DMSO    H3 5134   2.953   4.037   3.360  0.0512  0.4933 -0.2194
  483DMSO    S1 5135   2.869   4.200   3.518  0.1043  0.1814  0.1222
  483DMSO    C2 5136   3.031   4.171   3.577  0.2675  0.3490 -0.0908
  483DMSO    H4 5137   3.099   4.256   3.564 -0.6213  1.1189  0.0832
  483DMSO    H5 5138   3.034   4.152   3.685 -1.0006 -1.0461 -0.2752
  483DMSO    H6 5139   3.078   4.084   3.532 -0.2077  0.1490 -0.2112
  483DMSO    O1 5140   2.786   4.092   3.568 -0.3439 -0.2235  0.3498
  484DMSO    C1 5141   1.063   2.637   3.901  0.0166  0.2813  0.2003
  484DMSO    H1 5142   1.085   2.530   3.897 -2.5907 -0.3298  0.2790
  484DMSO    H2 5143   0.968   2.675   3.864  1.2432  4.4765  0.9220
  484DMSO    H3 5144   1.127   2.696   3.836  1.4108 -1.1326  0.2284
  484DMSO    S1 5145   1.077   2.680   4.071 -0.2547  0.3319 -0.3457
  484DMSO    C2 5146   1.018   2.847   4.072  0.1603  0.4771  0.1505
  484DMSO    H4 5147   1.062   2.887   4.163  0.6597  2.4999 -0.9070
  484DMSO    H5 5148   1.061   2.896   3.984  2.2313 -1.1622  0.1653
  484DMSO    H6 5149   0.909   2.845   4.070  0.1606  0.3009  0.4158
  484DMSO    O1 5150   1.233   2.673   4.077  0.6440  0.6667  0.4973
  485DMSO    C1 5151   1.659   1.780   1.610  0.3118 -0.1159 -0.2353
  485DMSO    H1 5152   1.573   1.824   1.560 -0.1935 -2.0347 -1.1281
  485DMSO    H2 5153   1.680   1.679   1.574 -1.9355 -1.0202  0.8335
  485DMSO    H3 5154   1.648   1.778   1.719  2.0479  2.1604  0.0640
  485DMSO    S1 5155   1.812   1.873   1.605 -0.2601  0.5774  0.3076
  485DMSO    C2 5156   1.910   1.740   1.689 -0.9200 -0.4009  0.9075
  485DMSO    H4 5157   2.008   1.782   1.711 -1.0616  0.1112  0.5682
  485DMSO    H5 5158   1.864   1.711   1.784  1.9005  0.2681  2.5748
  485DMSO    H6 5159   1.912   1.652   1.623  2.2100  1.8555 -2.3786
  485DMSO    O1 5160   1.791   1.972   1.715 -0.1727 -0.0099 -0.7837
  486DMSO    C1 5161   3.966   4.668   4.517 -0.9146  0.0077 -0.4896
  486DMSO    H1 5162   3.946   4.698   4.621 -0.5974 -1.6141  0.0673
  486DMSO    H2 5163   3.987   4.757   4.457  0.5527 -0.3824 -0.5928
  486DMSO    H3 5164   3.875   4.621   4.481 -1.9839  1.5380  0.0768
  486DMSO    S1 5165   4.102   4.547   4.515 -0.0180 -0.5978 -0.6775
  486DMSO    C2 5166   4.241   4.658   4.516  0.0002 -0.6641 -0.2726
  486DMSO    H4 5167   4.204   4.742   4.575 -1.4436 -1.7804  0.4897
  486DMSO    H5 5168   4.330   4.617   4.565 -0.7813 -1.6310  0.3783
  486DMSO    H6 5169   4.267   4.681   4.413 -1.0522 -0.7277 -0.5672
  486DMSO    O1 5170   4.109   4.502   4.380  0.5794  0.4980  0.4269
  487DMSO    C1 5171   1.288   2.063   4.196  0.4093  0.3234 -0.5419
  487DMSO    H1 5172   1.362   1.992   4.158 -0.4560 -1.2853  0.6897
  487DMSO    H2 5173   1.325   2.148   4.254 -3.0980  0.5149  1.6755
  487DMSO    H3 5174   1.211   2.014   4.256 -0.9516  1.3894 -1.3573
  487DMSO    S1 5175   1.201   2.134   4.061 -0.5022  0.2748  0.1532
  487DMSO    C2 5176   1.086   2.245   4.151  0.6843 -0.8189 -0.0527
  487DMSO    H4 5177   0.990   2.194   4.165 -0.2292  1.2189  1.6326
  487DMSO    H5 5178   1.130   2.259   4.250  0.5879  0.5338 -0.1824
  487DMSO    H6 5179   1.086   2.336   4.089 -1.2084  0.2773  1.4307
  487DMSO    O1 5180   1.117   2.010   4.029 -0.2258  0.2531 -0.6891
  488DMSO    C1 5181   4.706   1.456   5.748  0.1339 -0.5627 -0.1113
  488DMSO    H1 5182   4.628   1.529   5.727 -0.7513 -1.6462 -0.7020
  488DMSO    H2 5183   4.751   1.477   5.846 -1.3625  0.6730  0.3552
  488DMSO    H3 5184   4.777   1.460   5.666 -0.3927 -1.4113 -0.6172
  488DMSO    S1 5185   4.644   1.286   5.754  0.0123  0.6851  0.1275
  488DMSO    C2 5186   4.811   1.226   5.738 -0.3351 -0.0272  0.2728
  488DMSO    H4 5187   4.835   1.223   5.631 -2.1792 -0.2273 -0.1658
  488DMSO    H5 5188   4.886   1.289   5.786  1.7265 -2.5254  0.5874
  488DMSO    H6 5189   4.808   1.122   5.773  1.3826 -1.1321 -2.5298
  488DMSO    O1 5190   4.572   1.257   5.622 -0.4757 -0.3646 -0.9921
  489DMSO    C1 5191   3.223   3.998   1.872  0.4076  0.0392 -0.1261
  489DMSO    H1 5192   3.304   3.931   1.842 -0.5589 -0.6278 -1.3449
  489DMSO    H2 5193   3.131   3.982   1.815  0.5173 -1.6239  0.1246
  489DMSO    H3 5194   3.255   4.102   1.865  1.9200 -0.3966 -0.1429
  489DMSO    S1 5195   3.162   3.950   2.032  0.2834  0.1036 -0.2450
  489DMSO    C2 5196   3.273   4.040   2.133  0.1409  0.0856  0.1662
  489DMSO    H4 5197   3.355   4.059   2.063  0.1196  0.0820  0.1409
  489DMSO    H5 5198   3.230   4.133   2.172 -0.0881 -0.0944  0.3433
  489DMSO    H6 5199   3.317   3.970   2.205 -1.2739 -1.6626 -0.5852
  489DMSO    O1 5200   3.229   3.815   2.038  0.2594  0.1140 -0.6414
  490DMSO    C1 5201   1.938   1.389   2.600  0.7175  0.5914  0.0312
  490DMSO    H1 5202   1.895   1.437   2.511 -1.3443 -1.4794 -0.1755
  490DMSO    H2 5203   2.047   1.381   2.589  0.6897 -1.0007  0.7223
  490DMSO    H3 5204   1.908   1.286   2.616 -3.2887  1.7905  1.3544
  490DMSO    S1 5205   1.888   1.468   2.760  0.1220 -0.1254 -0.3729
  490DMSO    C2 5206   1.716   1.481   2.728  0.5998  0.3640  0.1002
  490DMSO    H4 5207   1.683   1.394   2.670  3.3091  0.9640 -2.6081
  490DMSO    H5 5208   1.680   1.489   2.831 -0.2903 -0.5960 -0.1150
  490DMSO    H6 5209   1.678   1.565   2.670 -2.2701 -2.3401 -2.3365
  490DMSO    O1 5210   1.949   1.604   2.756  0.0306  0.0745 -0.3681
  491DMSO    C1 5211   1.956   4.298   2.004  0.0148  0.1897  0.2153
  491DMSO    H1 5212   1.893   4.209   1.997  1.5416 -1.0459  1.4770
  491DMSO    H2 5213   1.934   4.352   2.096  0.4465  1.6907 -0.5220
  491DMSO    H3 5214   1.948   4.369   1.921 -0.4235  1.2731  1.1672
  491DMSO    S1 5215   2.125   4.238   2.005  0.2191  0.0023 -0.0621
  491DMSO    C2 5216   2.133   4.166   1.847  0.0598 -0.2179  0.5730
  491DMSO    H4 5217   2.156   4.246   1.777 -1.8718  0.7605  0.9924
  491DMSO    H5 5218   2.202   4.080   1.843  2.4258  1.6223 -1.8066
  491DMSO    H6 5219   2.033   4.136   1.816  0.1198  0.2305 -0.0849
  491DMSO    O1 5220   2.118   4.121   2.094  0.0303  0.1041  0.0138
  492DMSO    C1 5221   2.635   1.215   3.286 -0.1663 -0.1928  0.0484
  492DMSO    H1 5222   2.741   1.229   3.266 -0.1991 -0.1263 -0.0801
  492DMSO    H2 5223   2.614   1.253   3.387  2.2836 -1.7805  1.2677
  492DMSO    H3 5224   2.604   1.110   3.287 -0.6406 -0.0718 -0.8761
  492DMSO    S1 5225   2.533   1.323   3.186  0.6021  0.1008  0.0867
  492DMSO    C2 5226   2.576   1.483   3.269 -0.6573  0.2512 -0.1311
  492DMSO    H4 5227   2.668   1.503   3.213  0.7436  1.6478  2.4922
  492DMSO    H5 5228   2.496   1.552   3.239 -1.8643 -0.9266  0.2550
  492DMSO    H6 5229   2.585   1.477   3.377 -0.0138 -0.5322 -0.2154
  492DMSO    O1 5230   2.390   1.308   3.231 -0.6657 -0.1765  0.1459
  493DMSO    C1 5231   5.016   3.585   0.629  0.1953 -0.4878  0.1736
  493DMSO    H1 5232   5.055   3.545   0.723 -1.8158  0.2282  1.3711
  493DMSO    H2 5233   5.059   3.540   0.539 -1.7051 -0.7835 -0.6276
  493DMSO    H3 5234   5.021   3.694   0.636 -0.1289 -0.4843  0.3494
  493DMSO    S1 5235   4.840   3.557   0.620 -0.4045 -0.1560 -0.2909
  493DMSO    C2 5236   4.812   3.577   0.793 -0.1871  0.6821 -0.0632
  493DMSO    H4 5237   4.877   3.517   0.857 -1.4340  0.0218  0.6222
  493DMSO    H5 5238   4.821   3.683   0.816  0.4219  0.4032  1.0486
  493DMSO    H6 5239   4.706   3.556   0.810 -0.2852  0.3222 -1.0536
  493DMSO    O1 5240   4.846   3.413   0.585  0.3331  0.2858  0.2003
  494DMSO    C1 5241   0.468   6.099   1.288 -0.4452 -0.4906  0.2698
  494DMSO    H1 5242   0.490   6.196   1.242 -0.0861 -1.1634 -1.0018
  494DMSO    H2 5243   0.508   6.020   1.225  0.6585 -0.1452  0.5169
  494DMSO    H3 5244   0.361   6.087   1.307 -0.5696 -0.0988 -0.1599
  494DMSO    S1 5245   0.562   6.089   1.446 -0.0373 -0.3021 -0.1252
  494DMSO    C2 5246   0.470   5.945   1.514 -0.3212 -0.4534 -0.3468
  494DMSO    H4 5247   0.429   5.877   1.438 -1.0402 -0.7657  0.3101
  494DMSO    H5 5248   0.546   5.884   1.563  1.6331 -0.2755 -2.8977
  494DMSO    H6 5249   0.389   5.986   1.575 -2.0895  0.4753 -3.0831
  494DMSO    O1 5250   0.525   6.215   1.518 -0.2986  0.1654 -0.4226
  495DMSO    C1 5251   0.827   0.024   3.630  0.5055  0.2477 -0.1135
  495DMSO    H1 5252   0.895  -0.057   3.602  1.4566  1.0037 -0.0415
  495DMSO    H2 5253   0.816   0.031   3.738  1.4392  2.1317 -0.1054
  495DMSO    H3 5254   0.725   0.004   3.596  0.4613 -1.8743  1.0712
  495DMSO    S1 5255   0.879   0.178   3.565 -0.1955 -0.0267 -0.1855
  495DMSO    C2 5256   1.044   0.194   3.630 -0.2258  0.0035 -0.5119
  495DMSO    H4 5257   1.076   0.295   3.604  1.0362 -0.7301 -2.0046
  495DMSO    H5 5258   1.040   0.177   3.738  1.7913 -1.4880 -0.6195
  495DMSO    H6 5259   1.104   0.124   3.572 -1.1338  0.2744 -1.8277
  495DMSO    O1 5260   0.802   0.283   3.631 -0.0807  0.2172 -0.4935
  496DMSO    C1 5261   5.894   3.535   1.832  0.1780 -0.2158 -0.4564
  496DMSO    H1 5262   5.857   3.433   1.822  2.5173 -1.1420 -0.4181
  496DMSO    H2 5263   5.822   3.613   1.857  0.5555 -0.0108  0.0199
  496DMSO    H3 5264   5.932   3.551   1.730  1.9618 -4.1946 -0.5833
  496DMSO    S1 5265   6.047   3.536   1.920  0.3213  0.2225  0.1183
  496DMSO    C2 5266   6.077   3.368   1.879  0.5132 -0.0901  0.2741
  496DMSO    H4 5267   6.097   3.357   1.772  1.3519  0.4353  0.3671
  496DMSO    H5 5268   6.165   3.341   1.937  1.6478  1.1701 -0.7974
  496DMSO    H6 5269   5.986   3.312   1.903  0.2672  0.6088  1.0340
  496DMSO    O1 5270   6.009   3.520   2.059 -0.1778  0.0554  0.6758
  497DMSO    C1 5271   4.605   1.284   1.559 -0.1642 -0.6038 -0.3286
  497DMSO    H1 5272   4.535   1.362   1.592  2.1315  0.6778  1.8996
  497DMSO    H2 5273   4.600   1.207   1.637  0.4042 -0.7091 -0.3901
  497DMSO    H3 5274   4.704   1.330   1.559 -0.9554  1.2904  1.3227
  497DMSO    S1 5275   4.575   1.213   1.400 -0.1922 -0.1484 -0.2082
  497DMSO    C2 5276   4.724   1.113   1.420  0.3371  0.1917  0.2627
  497DMSO    H4 5277   4.696   1.021   1.473 -0.4540 -0.3316 -0.9964
  497DMSO    H5 5278   4.775   1.100   1.324  1.8371  2.0945  0.7475
  497DMSO    H6 5279   4.802   1.166   1.475  0.5812  1.0584 -0.8754
  497DMSO    O1 5280   4.615   1.330   1.309  0.0837  0.1636  0.3334
  498DMSO    C1 5281   4.391   4.856   3.117 -0.1583  0.7797 -0.8563
  498DMSO    H1 5282   4.319   4.892   3.043 -0.5950  2.9751  0.5386
  498DMSO    H2 5283   4.430   4.946   3.165  1.0528 -0.2888  0.2051
  498DMSO    H3 5284   4.478   4.804   3.077  0.1958  1.1804 -0.6102
  498DMSO    S1 5285   4.319   4.760   3.248  0.1803  0.0368  0.3012
  498DMSO    C2 5286   4.475   4.756   3.335 -0.3311 -0.6680 -0.8841
  498DMSO    H4 5287   4.445   4.755   3.440  0.5939 -1.8734 -0.6007
  498DMSO    H5 5288   4.523   4.661   3.311  1.5333  0.2026 -0.7612
  498DMSO    H6 5289   4.543   4.835   3.303 -0.1361 -0.8465 -0.9093
  498DMSO    O1 5290   4.313   4.623   3.188  0.4025 -0.2315  0.1702
  499DMSO    C1 5291   1.684   0.488   2.285 -0.0843  0.3397  0.5508
  499DMSO    H1 5292   1.715   0.521   2.385 -0.8183  0.7914  0.6367
  499DMSO    H2 5293   1.719   0.386   2.269 -1.0667 -0.1161  1.2252
  499DMSO    H3 5294   1.717   0.556   2.206  1.8072 -1.3878 -0.2215
  499DMSO    S1 5295   1.506   0.497   2.293  0.2543  0.3064 -0.0783
  499DMSO    C2 5296   1.466   0.473   2.119 -0.5301  0.3717 -0.7830
  499DMSO    H4 5297   1.540   0.535   2.068  1.0082 -1.0617 -0.3979
  499DMSO    H5 5298   1.472   0.365   2.105  0.0174  0.2557  0.1872
  499DMSO    H6 5299   1.367   0.517   2.106 -2.0052 -2.0261  1.3039
  499DMSO    O1 5300   1.495   0.641   2.315  0.0151 -0.0315  0.1166
  500DMSO    C1 5301   1.061   0.616   3.512  0.0707  0.6949  0.2403
  500DMSO    H1 5302   1.002   0.538   3.561 -1.7789  0.5122 -2.0905
  500DMSO    H2 5303   1.029   0.719   3.529 -1.3163  0.8647 -2.7422
  500DMSO    H3 5304   1.049   0.594   3.406  0.8372  1.7050 -0.0673
  500DMSO    S1 5305   1.223   0.576   3.559 -0.2459 -0.3972 -0.0275
  500DMSO    C2 5306   1.251   0.450   3.435 -0.5371  0.0307  0.1238
  500DMSO    H4 5307   1.171   0.381   3.410  0.1079 -0.0182 -1.9705
  500DMSO    H5 5308   1.273   0.497   3.339 -1.0135 -0.8895 -0.4442
  500DMSO    H6 5309   1.341   0.399   3.472 -1.2252  0.6166  2.7868
  500DMSO    O1 5310   1.215   0.488   3.677 -0.3501 -0.3256  0.2390
  501DMSO    C1 5311   4.774   3.089   0.623 -0.3841 -0.1303 -0.1845
  501DMSO    H1 5312   4.775   3.072   0.515  1.0295 -0.3589 -0.1479
  501DMSO    H2 5313   4.824   3.185   0.641 -1.1898 -0.1742  2.8239
  501DMSO    H3 5314   4.828   3.015   0.682 -0.4172 -0.2103 -0.2536
  501DMSO    S1 5315   4.605   3.100   0.694  0.1317 -0.4715  0.1182
  501DMSO    C2 5316   4.558   3.274   0.680  0.1333 -0.9404 -0.5282
  501DMSO    H4 5317   4.585   3.320   0.585 -0.9022 -0.2958 -0.5182
  501DMSO    H5 5318   4.450   3.287   0.689  0.1188  1.1228 -2.6809
  501DMSO    H6 5319   4.597   3.334   0.762 -2.2158 -1.0563  0.7663
  501DMSO    O1 5320   4.619   3.089   0.840  0.0196 -0.6527 -0.6313
  502DMSO    C1 5321   3.788   0.074   2.687 -0.3121 -0.0581  0.6133
  502DMSO    H1 5322   3.826   0.045   2.588 -1.8561  1.4636 -0.4833
  502DMSO    H2 5323   3.816  -0.004   2.758  1.0034 -1.0094 -0.8803
  502DMSO    H3 5324   3.680   0.094   2.693 -0.6841 -1.6124 -0.2193
  502DMSO    S1 5325   3.891   0.208   2.736  0.3309  0.0007  0.0633
  502DMSO    C2 5326   3.872   0.292   2.581  0.2608  0.3877 -0.0066
  502DMSO    H4 5327   3.892   0.221   2.500  1.3511 -1.3244  1.6724
  502DMSO    H5 5328   3.772   0.336   2.572 -0.5025  0.1631  4.7351
  502DMSO    H6 5329   3.951   0.366   2.568  0.3024  0.1653 -1.0876
  502DMSO    O1 5330   4.028   0.151   2.722 -0.0760 -0.2738 -0.3315
  503DMSO    C1 5331   1.713   1.891   1.053  0.5296  0.6242  0.3961
  503DMSO    H1 5332   1.700   1.970   0.979 -1.3315  0.2647  0.2846
  503DMSO    H2 5333   1.762   1.802   1.012  0.0878  0.4507  0.2370
  503DMSO    H3 5334   1.615   1.858   1.088 -0.0559  1.2318 -0.6208
  503DMSO    S1 5335   1.797   1.948   1.204 -0.2371  0.4179 -0.0671
  503DMSO    C2 5336   1.901   2.060   1.120 -0.3408  0.1170  0.3763
  503DMSO    H4 5337   1.957   2.008   1.041  1.2894  2.1859  0.0935
  503DMSO    H5 5338   1.840   2.132   1.065  1.5124 -0.6075 -2.9222
  503DMSO    H6 5339   1.978   2.103   1.184  0.7836 -0.4273 -0.5625
  503DMSO    O1 5340   1.885   1.833   1.238  0.5446  0.0734 -0.0438
  504DMSO    C1 5341   0.682   2.054   4.208  0.5291  0.6079  0.4014
  504DMSO    H1 5342   0.651   2.140   4.149  1.2067 -0.4798 -1.6535
  504DMSO    H2 5343   0.690   2.074   4.315 -1.5002 -1.7320  1.0890
  504DMSO    H3 5344   0.772   2.022   4.155  0.2076 -1.5917  1.0562
  504DMSO    S1 5345   0.555   1.923   4.189  0.2404  0.3032  0.1004
  504DMSO    C2 5346   0.636   1.804   4.298 -0.6421  0.0381 -0.1128
  504DMSO    H4 5347   0.568   1.720   4.315  0.9019 -0.9874  1.3069
  504DMSO    H5 5348   0.727   1.767   4.250 -0.0121  1.6533 -0.2386
  504DMSO    H6 5349   0.662   1.858   4.389  0.3919  0.1055 -0.4327
  504DMSO    O1 5350   0.589   1.868   4.057 -0.3389 -0.2116  0.4490
  505DMSO    C1 5351   0.587   3.505   3.089  0.0423  0.6894 -0.2946
  505DMSO    H1 5352   0.680   3.495   3.034  1.7558 -2.3214  2.7646
  505DMSO    H2 5353   0.520   3.422   3.068  0.2493  0.4240  0.0733
  505DMSO    H3 5354   0.537   3.598   3.061 -3.0864 -0.4288  1.0357
  505DMSO    S1 5355   0.633   3.513   3.261  0.1039  0.3897 -0.4328
  505DMSO    C2 5356   0.783   3.605   3.262  0.3784 -0.4628  0.0713
  505DMSO    H4 5357   0.862   3.574   3.192 -0.1826 -1.8956  0.0246
  505DMSO    H5 5358   0.752   3.704   3.229  1.2458 -0.5078 -0.9422
  505DMSO    H6 5359   0.809   3.613   3.368 -1.1113 -0.4766  0.4535
  505DMSO    O1 5360   0.676   3.373   3.294 -0.2537 -0.4410 -0.1309
  506DMSO    C1 5361   2.878   2.356   3.306  0.5523  0.0047 -0.5508
  506DMSO    H1 5362   2.841   2.259   3.273  0.1234 -0.2379  0.5965
  506DMSO    H2 5363   2.874   2.359   3.415  2.4676  2.4300 -0.4460
  506DMSO    H3 5364   2.817   2.428   3.250 -1.0763 -1.8662 -1.3052
  506DMSO    S1 5365   3.060   2.378   3.283  0.4504 -0.4448  0.1055
  506DMSO    C2 5366   3.061   2.421   3.103 -0.4142 -0.1631 -0.0622
  506DMSO    H4 5367   3.154   2.400   3.050  1.4953 -2.0139  3.6282
  506DMSO    H5 5368   2.990   2.358   3.049  1.9261 -1.0614 -2.3293
  506DMSO    H6 5369   3.050   2.529   3.095  0.5149  0.0203  0.9033
  506DMSO    O1 5370   3.123   2.244   3.290  0.0030 -0.4479  0.2461
  507DMSO    C1 5371   3.064   5.812   1.238 -0.1479 -0.4418 -0.2435
  507DMSO    H1 5372   3.030   5.797   1.135  1.8725 -2.9193 -0.6469
  507DMSO    H2 5373   3.146   5.746   1.269 -0.0808 -0.2338  0.0276
  507DMSO    H3 5374   2.989   5.797   1.316  0.8127 -0.7057  0.6632
  507DMSO    S1 5375   3.124   5.985   1.256 -0.0215  0.2951  0.0246
  507DMSO    C2 5376   3.286   5.972   1.188  0.4902  0.7117  0.2953
  507DMSO    H4 5377   3.330   6.068   1.157 -0.5348  0.3929 -2.4220
  507DMSO    H5 5378   3.350   5.922   1.261  0.3479  0.6746  0.3934
  507DMSO    H6 5379   3.287   5.906   1.101  0.5290 -0.1638  0.9448
  507DMSO    O1 5380   3.157   5.996   1.400 -0.0701 -0.5141 -0.0016
  508DMSO    C1 5381   4.975   4.313   4.082  0.6372 -0.1333  0.4335
  508DMSO    H1 5382   5.033   4.221   4.097 -3.0896 -3.2136 -1.9725
  508DMSO    H2 5383   5.027   4.375   4.009 -0.7218  0.0225 -0.4391
  508DMSO    H3 5384   4.944   4.372   4.168  1.9847  1.2442  0.0056
  508DMSO    S1 5385   4.839   4.238   4.005  0.2684  0.2434  0.3731
  508DMSO    C2 5386   4.760   4.158   4.142 -0.3614  0.3206  0.0288
  508DMSO    H4 5387   4.684   4.092   4.101  1.9443 -1.4235 -1.6704
  508DMSO    H5 5388   4.834   4.099   4.197  0.7609  0.3979 -1.3576
  508DMSO    H6 5389   4.723   4.241   4.203  1.3468 -0.4572  2.2986
  508DMSO    O1 5390   4.891   4.112   3.943 -0.3105 -0.0841 -0.1175
  509DMSO    C1 5391   2.405   0.115   2.249 -0.5812  0.6106  0.6709
  509DMSO    H1 5392   2.494   0.138   2.190 -0.1668 -1.4311  0.3983
  509DMSO    H2 5393   2.433   0.079   2.349 -1.3035  0.0794  0.6950
  509DMSO    H3 5394   2.329   0.056   2.197 -0.9938  3.4327 -2.2308
  509DMSO    S1 5395   2.340   0.280   2.276 -0.3122  0.0478 -0.1697
  509DMSO    C2 5396   2.451   0.331   2.420  0.4436 -0.5439  0.8303
  509DMSO    H4 5397   2.548   0.361   2.379 -0.3721 -0.8085 -1.4181
  509DMSO    H5 5398   2.412   0.419   2.473 -0.3625  0.1131 -0.7816
  509DMSO    H6 5399   2.475   0.244   2.482  0.9380 -1.6299 -0.8228
  509DMSO    O1 5400   2.212   0.253   2.356  0.6603  0.1301  0.1869
  510DMSO    C1 5401   1.805   4.544   4.921 -0.5206 -0.5086  0.2266
  510DMSO    H1 5402   1.772   4.614   4.844 -0.5807 -1.5130 -0.7024
  510DMSO    H2 5403   1.745   4.535   5.012 -1.1793 -0.2321 -0.1746
  510DMSO    H3 5404   1.909   4.571   4.938 -0.3546 -1.3854  0.6965
  510DMSO    S1 5405   1.828   4.394   4.837 -0.3886 -0.2920 -0.2278
  510DMSO    C2 5406   1.659   4.359   4.813 -0.2422  0.2933  0.2841
  510DMSO    H4 5407   1.599   4.396   4.897 -0.8999  0.5068 -0.2721
  510DMSO    H5 5408   1.625   4.401   4.718 -1.9566  1.3232  1.2844
  510DMSO    H6 5409   1.649   4.250   4.809 -0.1914  0.2387  1.3200
  510DMSO    O1 5410   1.872   4.307   4.953  0.3195  0.0640 -0.0380
  511DMSO    C1 5411   3.368   4.407   4.744  0.7545  0.8146  0.4908
  511DMSO    H1 5412   3.306   4.490   4.779 -1.3139 -0.2504 -0.4632
  511DMSO    H2 5413   3.306   4.359   4.668  2.5542  1.2562 -1.3251
  511DMSO    H3 5414   3.386   4.338   4.827 -3.0262 -2.1252 -0.8608
  511DMSO    S1 5415   3.504   4.488   4.663 -0.0169 -0.3009 -0.2957
  511DMSO    C2 5416   3.408   4.591   4.557 -0.7401  0.6814 -0.2106
  511DMSO    H4 5417   3.360   4.669   4.618 -2.2016 -0.7341  0.5187
  511DMSO    H5 5418   3.482   4.625   4.484  0.3144 -0.0345  0.5004
  511DMSO    H6 5419   3.336   4.524   4.510 -2.6666  2.1369  0.5377
  511DMSO    O1 5420   3.553   4.388   4.571 -0.5068 -0.7131  0.2016
  512DMSO    C1 5421   4.282   3.351   2.268 -0.6020  0.7414  0.2633
  512DMSO    H1 5422   4.324   3.339   2.369 -0.4845 -2.0607 -0.0311
  512DMSO    H2 5423   4.349   3.400   2.197 -2.3190  1.4743 -0.9214
  512DMSO    H3 5424   4.188   3.406   2.280 -1.1167  0.4035 -1.8895
  512DMSO    S1 5425   4.233   3.180   2.216 -0.4707  0.1116  0.3480
  512DMSO    C2 5426   4.118   3.223   2.095 -0.4412  0.7347  0.3105
  512DMSO    H4 5427   4.075   3.129   2.061  1.0106 -0.6727  2.1659
  512DMSO    H5 5428   4.052   3.298   2.140  1.0855  0.8747  2.4667
  512DMSO    H6 5429   4.166   3.266   2.007 -1.1383  0.2077 -0.3411
  512DMSO    O1 5430   4.135   3.136   2.313 -0.3576  0.3287 -0.0367
  513DMSO    C1 5431   2.638   0.205   0.814  0.0836 -0.3440 -0.0952
  513DMSO    H1 5432   2.602   0.305   0.792 -0.4141 -0.0675  1.8355
  513DMSO    H2 5433   2.648   0.174   0.919 -0.6085 -1.8707 -0.4530
  513DMSO    H3 5434   2.739   0.188   0.773  0.4994 -0.0403  0.7768
  513DMSO    S1 5435   2.537   0.083   0.732 -0.0562 -0.1914 -0.2678
  513DMSO    C2 5436   2.540   0.156   0.570 -0.9171  0.6620 -0.4667
  513DMSO    H4 5437   2.493   0.254   0.577 -1.7332  0.1661  2.3624
  513DMSO    H5 5438   2.647   0.155   0.548  0.0163 -0.6649  3.2465
  513DMSO    H6 5439   2.478   0.100   0.499 -1.6524 -0.6408  1.1176
  513DMSO    O1 5440   2.394   0.119   0.772  0.2980 -0.7883  0.9045
  514DMSO    C1 5441   2.842   2.076   1.730  0.5262 -0.0769 -0.1380
  514DMSO    H1 5442   2.884   2.027   1.641  2.3170  1.0911  0.0001
  514DMSO    H2 5443   2.924   2.107   1.795  1.7969  0.3223 -1.8535
  514DMSO    H3 5444   2.780   2.000   1.778 -1.6580  0.8076 -1.4259
  514DMSO    S1 5445   2.711   2.197   1.699  0.3835  0.6257 -0.0236
  514DMSO    C2 5446   2.802   2.321   1.617  0.4817  0.6207  0.0115
  514DMSO    H4 5447   2.843   2.283   1.523 -0.3620  2.0236 -0.9520
  514DMSO    H5 5448   2.743   2.411   1.598 -0.3875  0.0189 -0.1958
  514DMSO    H6 5449   2.890   2.344   1.678  0.6773 -1.5592  0.6271
  514DMSO    O1 5450   2.690   2.247   1.838  0.1946  0.2737 -0.2437
  515DMSO    C1 5451   2.986   1.603   4.271  0.1803  0.4867 -0.1537
  515DMSO    H1 5452   2.954   1.655   4.180 -1.8905  0.0211  0.2780
  515DMSO    H2 5453   3.081   1.548   4.262 -0.0554  0.4035 -3.2655
  515DMSO    H3 5454   2.906   1.537   4.304  2.5671 -2.1568  0.8323
  515DMSO    S1 5455   3.007   1.711   4.412  0.7451  0.4599  0.3555
  515DMSO    C2 5456   2.869   1.822   4.381 -0.0060  0.0349 -0.3078
  515DMSO    H4 5457   2.863   1.873   4.284  0.0866  0.4674 -0.0920
  515DMSO    H5 5458   2.768   1.782   4.394 -0.2815  0.7336 -0.2293
  515DMSO    H6 5459   2.872   1.901   4.457 -0.0168  0.8237 -1.0984
  515DMSO    O1 5460   3.131   1.781   4.385 -0.4701  0.3795  0.4043
  516DMSO    C1 5461   1.954   3.634   0.200 -0.6584 -0.5525  0.0394
  516DMSO    H1 5462   1.936   3.715   0.128 -3.1867  0.1407  1.3212
  516DMSO    H2 5463   2.045   3.577   0.179  0.7451  1.0295  1.4753
  516DMSO    H3 5464   1.863   3.574   0.204 -0.5785 -0.7626 -0.9786
  516DMSO    S1 5465   1.980   3.702   0.360 -0.0428 -0.2438 -0.1695
  516DMSO    C2 5466   1.971   3.548   0.444  0.1847  0.3558  0.0193
  516DMSO    H4 5467   1.914   3.568   0.535 -0.0394  0.0236 -0.0476
  516DMSO    H5 5468   1.905   3.480   0.389  0.2440  0.7014 -0.4852
  516DMSO    H6 5469   2.072   3.509   0.456  0.6623  1.3312 -0.7550
  516DMSO    O1 5470   1.854   3.775   0.406  0.5603  0.0280  0.6179
  517DMSO    C1 5471   0.950   5.896   1.191  0.2178 -0.3156  0.0313
  517DMSO    H1 5472   0.872   5.914   1.117  1.2587 -0.0794 -1.0376
  517DMSO    H2 5473   1.051   5.937   1.177  0.5566 -1.5203 -1.2701
  517DMSO    H3 5474   0.968   5.788   1.196  0.7070 -0.1844  1.5739
  517DMSO    S1 5475   0.895   5.941   1.352 -0.4827  0.2042  0.4565
  517DMSO    C2 5476   1.039   5.905   1.439 -0.0722 -0.5201 -0.2606
  517DMSO    H4 5477   1.118   5.980   1.425 -0.8165  0.9040  2.3329
  517DMSO    H5 5478   1.005   5.907   1.543 -1.7856  1.6184 -0.7707
  517DMSO    H6 5479   1.070   5.805   1.409  1.1191 -0.9002  1.9829
  517DMSO    O1 5480   0.795   5.848   1.403  0.2404 -0.1376 -0.5753
  518DMSO    C1 5481   1.748   3.263   1.531 -0.5271 -1.0701 -0.4185
  518DMSO    H1 5482   1.724   3.161   1.498 -0.1592 -1.4164  0.3557
  518DMSO    H2 5483   1.688   3.282   1.620 -0.0270  0.7882 -0.4570
  518DMSO    H3 5484   1.719   3.334   1.453  0.0620 -2.2160 -1.7256
  518DMSO    S1 5485   1.927   3.286   1.553 -0.4415 -0.2518  0.3328
  518DMSO    C2 5486   1.962   3.171   1.684  0.5661  0.2895 -0.3664
  518DMSO    H4 5487   1.930   3.074   1.645  0.5206  0.2134 -0.1431
  518DMSO    H5 5488   2.069   3.151   1.691  0.9787  2.3423 -0.1218
  518DMSO    H6 5489   1.903   3.202   1.771 -2.0673 -1.4960 -1.3864
  518DMSO    O1 5490   1.940   3.414   1.628 -0.0446 -0.2045 -0.3059
  519DMSO    C1 5491   1.968   1.431   4.063 -0.3956  0.2352  0.3487
  519DMSO    H1 5492   2.061   1.460   4.013  0.6762 -0.0473  2.0839
  519DMSO    H2 5493   1.920   1.349   4.010 -0.3774 -0.6114  1.6063
  519DMSO    H3 5494   1.896   1.511   4.084 -1.2808 -0.9790  2.1683
  519DMSO    S1 5495   2.044   1.356   4.210  0.0529  0.2601 -0.1607
  519DMSO    C2 5496   2.078   1.498   4.308 -0.8932 -0.7914  0.8253
  519DMSO    H4 5497   2.059   1.591   4.255  2.5618 -0.0986  0.5328
  519DMSO    H5 5498   2.022   1.484   4.401 -1.0228  2.7720  1.4171
  519DMSO    H6 5499   2.187   1.501   4.323 -0.7820 -3.0892  0.8878
  519DMSO    O1 5500   2.177   1.314   4.159 -0.0035 -0.2775  0.2340
  520DMSO    C1 5501   3.240   0.027   4.610 -0.2695  1.0038  0.5359
  520DMSO    H1 5502   3.248  -0.063   4.672  1.4411  0.4041 -0.5103
  520DMSO    H2 5503   3.266   0.116   4.667  3.9086 -0.0052  0.4759
  520DMSO    H3 5504   3.143   0.025   4.560  0.3903  0.4195 -0.7639
  520DMSO    S1 5505   3.380   0.026   4.494 -0.1739 -0.1880  0.0269
  520DMSO    C2 5506   3.408  -0.151   4.479 -0.2026 -0.0579  0.1867
  520DMSO    H4 5507   3.491  -0.166   4.411 -0.8249 -0.1016 -0.5786
  520DMSO    H5 5508   3.428  -0.195   4.577  0.0712  2.4855  1.3454
  520DMSO    H6 5509   3.316  -0.191   4.435  0.4615 -1.5127  0.0519
  520DMSO    O1 5510   3.499   0.058   4.580  0.6391 -0.4247 -0.0408
  521DMSO    C1 5511   5.157   1.582   0.648 -0.2922  0.2596 -1.0313
  521DMSO    H1 5512   5.111   1.594   0.550 -1.9891  0.5626 -0.2270
  521DMSO    H2 5513   5.115   1.653   0.719 -0.5138  0.0931 -0.9956
  521DMSO    H3 5514   5.266   1.579   0.639 -0.2348  1.1717 -0.6610
  521DMSO    S1 5515   5.095   1.422   0.693  0.4177 -0.0049 -0.2259
  521DMSO    C2 5516   4.925   1.467   0.654  0.5844 -0.8069 -0.0525
  521DMSO    H4 5517   4.900   1.570   0.678  0.8778 -0.9791  1.0317
  521DMSO    H5 5518   4.924   1.467   0.544  2.3630 -1.6418 -0.1105
  521DMSO    H6 5519   4.855   1.390   0.686 -1.2906  1.4503  1.5561
  521DMSO    O1 5520   5.113   1.414   0.838 -0.0528 -0.3963 -0.0837
  522DMSO    C1 5521   0.892   0.015   2.499 -0.1846 -0.1315 -0.4470
  522DMSO    H1 5522   0.794   0.058   2.474 -0.4526  0.0125  0.7896
  522DMSO    H2 5523   0.946  -0.017   2.409  0.9040  0.6273 -0.0746
  522DMSO    H3 5524   0.874  -0.064   2.572 -2.1021  1.1058  0.5130
  522DMSO    S1 5525   0.996   0.150   2.562  0.1371 -0.1529  0.0464
  522DMSO    C2 5526   0.877   0.210   2.676  0.2004 -0.4823  0.1013
  522DMSO    H4 5527   0.783   0.243   2.632  0.2315  1.0079  1.1077
  522DMSO    H5 5528   0.862   0.128   2.747  1.8794 -0.5748  0.4079
  522DMSO    H6 5529   0.916   0.293   2.735 -0.8629  2.2669 -2.7796
  522DMSO    O1 5530   0.978   0.250   2.451 -0.1663 -0.4168 -0.6769
  523DMSO    C1 5531   3.191   4.800   3.268 -0.2392 -0.1422 -0.1792
  523DMSO    H1 5532   3.293   4.817   3.234  0.1445  0.6162  1.2583
  523DMSO    H2 5533   3.117   4.813   3.189  0.0740  2.7774 -0.0940
  523DMSO    H3 5534   3.172   4.864   3.355  2.4888  2.1975 -1.1608
  523DMSO    S1 5535   3.166   4.628   3.310 -0.0942  0.1277  0.0877
  523DMSO    C2 5536   3.320   4.562   3.248 -0.1996  0.3372 -0.7348
  523DMSO    H4 5537   3.306   4.454   3.248 -1.8219  0.4618  1.6302
  523DMSO    H5 5538   3.321   4.609   3.149 -1.1998  0.9237 -0.4813
  523DMSO    H6 5539   3.404   4.586   3.314 -0.8345 -1.2676  0.7414
  523DMSO    O1 5540   3.069   4.578   3.216  0.3919  0.0405  0.2853
  524DMSO    C1 5541   0.596   2.293   0.631 -0.0186  0.5432  0.3084
  524DMSO    H1 5542   0.560   2.376   0.692 -1.0515  1.9595 -2.0644
  524DMSO    H2 5543   0.613   2.330   0.529  2.1411 -0.2288  0.3538
  524DMSO    H3 5544   0.523   2.215   0.609  0.1190  0.9991 -2.0377
  524DMSO    S1 5545   0.743   2.217   0.690  0.0342  0.1714 -0.2922
  524DMSO    C2 5546   0.669   2.214   0.858  0.5534 -0.1122 -0.6729
  524DMSO    H4 5547   0.648   2.319   0.879  2.9496 -0.0564  2.0091
  524DMSO    H5 5548   0.582   2.148   0.860  0.8316 -0.4699  0.7685
  524DMSO    H6 5549   0.742   2.172   0.928  2.0627 -0.0100 -2.1245
  524DMSO    O1 5550   0.829   2.339   0.672 -0.3489  0.1589 -0.0639
  525DMSO    C1 5551   0.938   3.519   1.622 -0.5905  0.1732  0.3561
  525DMSO    H1 5552   0.849   3.547   1.564 -0.1368  0.5146 -0.1989
  525DMSO    H2 5553   1.000   3.461   1.553  0.8508  0.2196  1.5781
  525DMSO    H3 5554   0.909   3.453   1.704  1.4189 -2.1110 -0.6359
  525DMSO    S1 5555   1.022   3.665   1.678 -0.0081  0.1366  0.3401
  525DMSO    C2 5556   1.093   3.584   1.825  0.1044 -0.1472 -0.2831
  525DMSO    H4 5557   1.144   3.660   1.885 -0.9857 -0.8397  1.5874
  525DMSO    H5 5558   1.009   3.543   1.880  0.6486  0.4852  1.0620
  525DMSO    H6 5559   1.162   3.507   1.790 -0.2289 -0.3162 -0.5760
  525DMSO    O1 5560   0.913   3.747   1.736 -0.2694 -0.3021  0.4584
  526DMSO    C1 5561   5.907   1.709   3.482 -0.5386  0.0546 -0.0442
  526DMSO    H1 5562   5.860   1.726   3.384 -1.2038 -1.6803 -0.0585
  526DMSO    H2 5563   6.006   1.754   3.487 -0.6521  0.4955 -1.3441
  526DMSO    H3 5564   5.930   1.602   3.485  1.8379  0.4776 -0.9453
  526DMSO    S1 5565   5.789   1.768   3.605 -0.4528 -0.2236 -0.5203
  526DMSO    C2 5566   5.778   1.943   3.551  0.4715 -0.0827  0.5745
  526DMSO    H4 5567   5.698   2.001   3.597 -0.1960  0.2207 -0.9086
  526DMSO    H5 5568   5.871   1.995   3.576  0.0711  0.4305  1.0095
  526DMSO    H6 5569   5.773   1.937   3.442  1.1131 -0.2234  0.5494
  526DMSO    O1 5570   5.866   1.762   3.734  0.0876 -0.4721  0.2452
  527DMSO    C1 5571   3.772   3.751   1.334  0.1374 -0.0076  0.1191
  527DMSO    H1 5572   3.867   3.712   1.296 -0.4904  0.8464 -2.4795
  527DMSO    H2 5573   3.710   3.683   1.393  0.9889 -1.5770 -0.7155
  527DMSO    H3 5574   3.712   3.787   1.250  0.5971  1.3402  0.3511
  527DMSO    S1 5575   3.800   3.893   1.441 -0.1216 -0.2309  0.0952
  527DMSO    C2 5576   3.946   3.951   1.369 -0.0204  0.2686 -0.3122
  527DMSO    H4 5577   3.927   3.946   1.261 -0.9730 -0.4120 -0.1237
  527DMSO    H5 5578   3.973   4.052   1.401 -0.1748  1.2608 -3.0347
  527DMSO    H6 5579   4.034   3.889   1.386  1.6467  2.1708 -1.4977
  527DMSO    O1 5580   3.835   3.840   1.574  0.2773 -0.5556 -0.2738
  528DMSO    C1 5581   4.701   0.511   3.039 -0.0045 -0.2809 -0.3065
  528DMSO    H1 5582   4.604   0.556   3.059  0.0737 -0.0193 -0.5153
  528DMSO    H2 5583   4.700   0.459   2.943  0.1490  0.8437 -0.9363
  528DMSO    H3 5584   4.732   0.444   3.120 -0.7038 -0.9492 -0.5787
  528DMSO    S1 5585   4.822   0.642   3.033  0.0034 -0.1957  0.1744
  528DMSO    C2 5586   4.959   0.546   3.085  0.2364 -0.4660  0.3200
  528DMSO    H4 5587   4.980   0.466   3.014  0.2829 -1.8401  1.8218
  528DMSO    H5 5588   5.040   0.614   3.111 -0.3563  0.1021  0.7006
  528DMSO    H6 5589   4.937   0.489   3.176 -0.4290 -0.6874  0.0307
  528DMSO    O1 5590   4.805   0.727   3.150  0.2139 -0.1683 -0.0296
  529DMSO    C1 5591   2.792   0.529   3.792  0.2456 -0.0596 -0.4581
  529DMSO    H1 5592   2.831   0.457   3.863  2.9520  0.9907 -0.7600
  529DMSO    H2 5593   2.875   0.589   3.752 -0.1974  1.3735  0.7116
  529DMSO    H3 5594   2.713   0.594   3.831  0.7834  1.1081 -1.2473
  529DMSO    S1 5595   2.735   0.440   3.647 -0.1000  0.0601  0.1992
  529DMSO    C2 5596   2.672   0.579   3.560 -0.0261 -0.0197 -0.3045
  529DMSO    H4 5597   2.759   0.642   3.539  0.6645 -1.2239 -1.2167
  529DMSO    H5 5598   2.624   0.547   3.467 -2.9476  0.5454  0.9041
  529DMSO    H6 5599   2.590   0.622   3.618 -0.8921 -1.8554 -0.1146
  529DMSO    O1 5600   2.607   0.385   3.701  0.3904 -0.1821 -0.0719
  530DMSO    C1 5601   3.654   2.356   2.758  0.2652 -0.3981 -0.1429
  530DMSO    H1 5602   3.631   2.369   2.652 -1.0861 -1.2114  0.0364
  530DMSO    H2 5603   3.584   2.281   2.795  0.3221 -0.8904 -1.0242
  530DMSO    H3 5604   3.644   2.453   2.809  0.2667 -0.2899 -0.3461
  530DMSO    S1 5605   3.825   2.304   2.793 -0.0448  0.0651 -0.0303
  530DMSO    C2 5606   3.914   2.437   2.718 -0.0462 -0.0845 -0.5264
  530DMSO    H4 5607   3.886   2.533   2.761 -2.4070 -0.9577  0.0645
  530DMSO    H5 5608   4.020   2.424   2.739  0.2098  0.3208 -1.5097
  530DMSO    H6 5609   3.889   2.444   2.612  0.2099  0.1192 -0.5749
  530DMSO    O1 5610   3.850   2.193   2.703 -0.2669  0.2431  0.0946
  531DMSO    C1 5611   1.199   6.032   2.407  0.7535 -0.3014 -0.3343
  531DMSO    H1 5612   1.127   5.950   2.401 -0.4064  0.7145 -0.6672
  531DMSO    H2 5613   1.208   6.068   2.510 -2.7923 -1.1271  0.3939
  531DMSO    H3 5614   1.177   6.120   2.345  2.4275  1.6382  1.6683
  531DMSO    S1 5615   1.367   5.980   2.370  0.2425  0.2747 -0.1369
  531DMSO    C2 5616   1.428   6.145   2.345 -0.1201 -0.1130  0.0197
  531DMSO    H4 5617   1.525   6.135   2.295  0.5667  1.1667  1.0332
  531DMSO    H5 5618   1.362   6.207   2.284  2.2735 -0.5358 -3.3000
  531DMSO    H6 5619   1.447   6.180   2.447 -2.0131  4.1252 -0.8640
  531DMSO    O1 5620   1.372   5.923   2.233 -0.4816  0.0855  0.3201
  532DMSO    C1 5621   1.619   2.397   0.515 -0.1816 -0.0526 -0.4769
  532DMSO    H1 5622   1.680   2.412   0.604  1.1576  2.6653 -1.7183
  532DMSO    H2 5623   1.670   2.329   0.447  3.4387  0.1584  1.7962
  532DMSO    H3 5624   1.599   2.500   0.483  0.5361  0.3536  0.3539
  532DMSO    S1 5625   1.458   2.336   0.568 -0.4682 -0.3983 -0.0178
  532DMSO    C2 5626   1.511   2.168   0.582 -0.4983  0.9108 -0.1693
  532DMSO    H4 5627   1.600   2.161   0.644 -0.8903  0.5602  0.3687
  532DMSO    H5 5628   1.431   2.112   0.632  0.6085  1.3583  2.2747
  532DMSO    H6 5629   1.539   2.127   0.485 -0.6232 -1.4482  0.7098
  532DMSO    O1 5630   1.380   2.352   0.445 -0.2447  0.2844  0.3070
  533DMSO    C1 5631   0.491   4.371   6.247  0.4596 -0.4272 -0.1336
  533DMSO    H1 5632   0.401   4.360   6.187 -0.2583 -1.1170  1.0321
  533DMSO    H2 5633   0.466   4.352   6.352  3.3889 -0.0500  0.7385
  533DMSO    H3 5634   0.526   4.474   6.235  0.8402 -0.6527 -1.0629
  533DMSO    S1 5635   0.622   4.251   6.207 -0.1592  0.3792 -0.2618
  533DMSO    C2 5636   0.613   4.274   6.032  0.0314  0.1780  0.0509
  533DMSO    H4 5637   0.703   4.243   5.979 -0.4824 -2.0278  0.3728
  533DMSO    H5 5638   0.529   4.219   5.989 -2.1543  2.4512  1.1446
  533DMSO    H6 5639   0.599   4.379   6.007  0.6249  0.1457 -0.4249
  533DMSO    O1 5640   0.558   4.118   6.253  0.5309 -0.7154 -0.8373
  534DMSO    C1 5641   0.438   1.011   1.858 -0.0501 -0.2072  0.0924
  534DMSO    H1 5642   0.378   0.949   1.790 -1.7562  0.4693  0.9192
  534DMSO    H2 5643   0.519   0.960   1.911 -0.3673 -1.9830 -1.0322
  534DMSO    H3 5644   0.368   1.062   1.924 -0.9941 -1.1624 -0.1273
  534DMSO    S1 5645   0.512   1.130   1.746  0.0733  0.4288  0.3705
  534DMSO    C2 5646   0.632   1.010   1.684 -0.0558  0.7482 -0.1134
  534DMSO    H4 5647   0.705   1.065   1.623  1.0360  0.2688  0.7281
  534DMSO    H5 5648   0.696   0.972   1.764  0.7174  0.7100 -0.7336
  534DMSO    H6 5649   0.588   0.930   1.623 -0.0865  0.5030  0.2301
  534DMSO    O1 5650   0.587   1.214   1.851 -0.0777  0.4653  1.0501
  535DMSO    C1 5651   0.830   0.419   3.342 -0.2400  0.3049  0.3125
  535DMSO    H1 5652   0.805   0.443   3.445 -0.0591 -0.7704  0.6145
  535DMSO    H2 5653   0.919   0.356   3.338  0.2459  0.9708  0.5500
  535DMSO    H3 5654   0.840   0.510   3.281 -0.3802  0.6873  0.8569
  535DMSO    S1 5655   0.695   0.314   3.282 -0.1840  0.4960 -0.0372
  535DMSO    C2 5656   0.744   0.287   3.109 -0.6874  0.9006  0.0188
  535DMSO    H4 5657   0.849   0.258   3.115 -0.5370  1.4486  0.0149
  535DMSO    H5 5658   0.693   0.196   3.075 -0.8821  1.5373 -1.4785
  535DMSO    H6 5659   0.720   0.370   3.042  3.2947  0.9440 -1.6854
  535DMSO    O1 5660   0.575   0.397   3.266 -0.5525  0.1397 -0.8714
  536DMSO    C1 5661   4.704   0.972   1.786 -0.6982 -0.5890  0.1861
  536DMSO    H1 5662   4.763   0.884   1.761  0.2414 -0.1986  0.9747
  536DMSO    H2 5663   4.624   0.929   1.846 -0.3795 -2.6923 -0.8044
  536DMSO    H3 5664   4.657   1.020   1.700 -2.0191 -3.1154 -0.5925
  536DMSO    S1 5665   4.802   1.102   1.871 -0.2545 -0.2020 -0.0671
  536DMSO    C2 5666   4.806   1.004   2.019 -0.2461 -0.5098  0.5247
  536DMSO    H4 5667   4.902   0.951   2.019  0.3083  0.4684  0.5169
  536DMSO    H5 5668   4.805   1.064   2.111  0.8553  2.1259 -1.0762
  536DMSO    H6 5669   4.726   0.930   2.023 -1.9876  1.3020  0.6910
  536DMSO    O1 5670   4.682   1.190   1.888 -0.2210 -0.3181 -0.1513
  537DMSO    C1 5671   0.326   2.549   1.180  0.3793  0.0888 -0.0156
  537DMSO    H1 5672   0.433   2.533   1.167  0.8541  1.8603  1.2061
  537DMSO    H2 5673   0.256   2.529   1.099 -0.0296 -2.4818  0.8776
  537DMSO    H3 5674   0.312   2.650   1.221  2.1911 -0.4291  2.0871
  537DMSO    S1 5675   0.273   2.437   1.310 -0.0540 -0.2496 -0.0809
  537DMSO    C2 5676   0.123   2.514   1.347  0.0324 -0.3911 -0.2125
  537DMSO    H4 5677   0.067   2.451   1.416 -1.1595  1.6306  0.7628
  537DMSO    H5 5678   0.144   2.612   1.391  1.3073 -0.4159 -0.7250
  537DMSO    H6 5679   0.057   2.532   1.261  0.2075  0.0835 -0.2495
  537DMSO    O1 5680   0.362   2.469   1.421 -0.2070 -0.1636 -0.6922
  538DMSO    C1 5681   3.883   3.327   3.031  0.2808  0.3663  0.7698
  538DMSO    H1 5682   3.822   3.261   3.094  0.6769 -1.1693 -0.3769
  538DMSO    H2 5683   3.936   3.403   3.088 -0.6107  0.9167  0.8793
  538DMSO    H3 5684   3.816   3.378   2.962 -1.1460  0.9131  2.4619
  538DMSO    S1 5685   3.984   3.213   2.937  0.4117  0.2914  0.5126
  538DMSO    C2 5686   3.858   3.168   2.820 -0.0286 -0.3406  0.1098
  538DMSO    H4 5687   3.886   3.064   2.798 -0.8087 -0.2491 -1.4722
  538DMSO    H5 5688   3.761   3.164   2.870 -0.6366  1.6612 -0.8015
  538DMSO    H6 5689   3.854   3.234   2.733  1.1237 -0.7524 -0.2716
  538DMSO    O1 5690   3.999   3.107   3.038  0.4151 -0.9313 -0.1996
  539DMSO    C1 5691   2.718   2.520   3.871  0.4228 -0.4496  0.1530
  539DMSO    H1 5692   2.779   2.515   3.780  1.2998 -0.2574  0.7225
  539DMSO    H2 5693   2.744   2.455   3.955 -0.3716  0.8456  1.4334
  539DMSO    H3 5694   2.614   2.496   3.847 -0.0568  1.9100 -0.3877
  539DMSO    S1 5695   2.725   2.667   3.963  0.0682 -0.2760 -0.5140
  539DMSO    C2 5696   2.740   2.786   3.833 -0.6697 -0.0370  0.3544
  539DMSO    H4 5697   2.657   2.774   3.763 -0.1114 -1.4751 -0.1044
  539DMSO    H5 5698   2.743   2.884   3.881  1.9056  0.6162 -0.9815
  539DMSO    H6 5699   2.833   2.770   3.779 -1.6033  0.9402 -1.6195
  539DMSO    O1 5700   2.856   2.669   4.030 -0.1919  0.1516  0.0380
  540DMSO    C1 5701   1.400   1.704   3.818 -1.1022  0.6436 -0.2299
  540DMSO    H1 5702   1.325   1.742   3.888 -3.3248 -2.4132 -0.7768
  540DMSO    H2 5703   1.364   1.610   3.774  0.5711  0.2566 -0.8281
  540DMSO    H3 5704   1.493   1.695   3.874 -1.7390  0.6615  0.8567
  540DMSO    S1 5705   1.421   1.832   3.701 -0.0340 -0.0220  0.5089
  540DMSO    C2 5706   1.269   1.810   3.612 -0.1987 -0.1087  0.0633
  540DMSO    H4 5707   1.250   1.705   3.587  1.1915 -0.5213  0.6800
  540DMSO    H5 5708   1.187   1.849   3.673  1.5964 -2.4718  4.3774
  540DMSO    H6 5709   1.283   1.858   3.514 -0.7619  2.2436  1.0618
  540DMSO    O1 5710   1.518   1.770   3.605 -0.2782  0.2476 -0.4319
  541DMSO    C1 5711   1.507   2.253   2.087  0.1444  0.8441  0.3552
  541DMSO    H1 5712   1.599   2.220   2.137  0.4158 -0.9986 -1.2207
  541DMSO    H2 5713   1.427   2.281   2.155 -2.2682 -0.9597 -1.5430
  541DMSO    H3 5714   1.486   2.166   2.024  1.4832 -0.8266  2.1076
  541DMSO    S1 5715   1.549   2.397   1.983 -0.0065 -0.1062 -0.3586
  541DMSO    C2 5716   1.700   2.308   1.932 -0.2613  0.4056 -0.3652
  541DMSO    H4 5717   1.755   2.383   1.874  1.0816  0.9000  1.4530
  541DMSO    H5 5718   1.767   2.273   2.011  1.7958 -0.6585 -2.4268
  541DMSO    H6 5719   1.675   2.223   1.868 -2.0396 -1.0146  2.0846
  541DMSO    O1 5720   1.593   2.486   2.096  0.3873  0.2424 -0.0932
  542DMSO    C1 5721   0.564   3.675   3.960  0.7730  0.3525 -0.3720
  542DMSO    H1 5722   0.464   3.632   3.954  0.6323  0.7781 -1.2760
  542DMSO    H2 5723   0.635   3.619   3.899 -0.1972 -1.0489 -0.2526
  542DMSO    H3 5724   0.594   3.677   4.065 -0.1300 -0.3966 -0.0912
  542DMSO    S1 5725   0.548   3.842   3.900 -0.1364 -0.1427  0.0874
  542DMSO    C2 5726   0.436   3.901   4.034 -0.4973  0.2422  0.1997
  542DMSO    H4 5727   0.350   3.834   4.048  0.5960 -1.0719  0.7798
  542DMSO    H5 5728   0.496   3.909   4.124 -0.2692  0.9225 -0.0084
  542DMSO    H6 5729   0.402   4.002   4.011  1.1283  0.1521 -3.2171
  542DMSO    O1 5730   0.457   3.821   3.782 -0.1528 -0.2923  0.4058
  543DMSO    C1 5731   3.847   4.019   0.848  0.4829  0.2791  0.3030
  543DMSO    H1 5732   3.894   3.947   0.915  0.2112  0.1297  0.3317
  543DMSO    H2 5733   3.781   3.968   0.778 -0.6311  0.0927  1.4449
  543DMSO    H3 5734   3.921   4.081   0.796  3.1575 -1.2783  2.0522
  543DMSO    S1 5735   3.735   4.124   0.941  0.2806 -0.1149  0.1120
  543DMSO    C2 5736   3.851   4.205   1.047 -0.0703  0.2249 -0.1300
  543DMSO    H4 5737   3.796   4.286   1.096 -0.9707 -0.0392 -0.6806
  543DMSO    H5 5738   3.882   4.124   1.114 -0.0863 -2.1231 -2.7990
  543DMSO    H6 5739   3.933   4.247   0.988  1.2179 -0.7726  0.8683
  543DMSO    O1 5740   3.668   4.031   1.035  0.2962  0.2711  0.4258
  544DMSO    C1 5741   3.828   4.606   3.226  0.1146 -0.4328 -0.1404
  544DMSO    H1 5742   3.817   4.641   3.329  0.5490 -1.0731  0.1280
  544DMSO    H2 5743   3.751   4.657   3.168 -0.9985 -0.1446  1.5191
  544DMSO    H3 5744   3.820   4.497   3.234  0.3819 -0.4875 -0.5982
  544DMSO    S1 5745   3.988   4.654   3.187 -0.2552  0.3708  0.1045
  544DMSO    C2 5746   3.956   4.829   3.188 -0.1254 -0.1044 -0.3462
  544DMSO    H4 5747   3.913   4.849   3.287 -0.8249 -4.4042  0.4496
  544DMSO    H5 5748   4.049   4.886   3.187 -0.8474  1.0914 -0.9705
  544DMSO    H6 5749   3.890   4.864   3.108  0.4713 -1.0632 -1.2832
  544DMSO    O1 5750   3.993   4.638   3.036  0.2821 -0.0397 -0.0611
  545DMSO    C1 5751   0.220   0.034   2.403  0.5503  0.2687 -0.3746
  545DMSO    H1 5752   0.186  -0.070   2.407  2.8790 -0.5083  0.4128
  545DMSO    H2 5753   0.327   0.034   2.381  1.6717 -0.8552  4.2104
  545DMSO    H3 5754   0.215   0.068   2.506 -2.7187 -2.4951  0.5779
  545DMSO    S1 5755   0.127   0.128   2.290  0.1287  0.0086  0.0314
  545DMSO    C2 5756   0.234   0.076   2.159  0.3536 -0.3400  0.0634
  545DMSO    H4 5757   0.206  -0.026   2.132  2.5017 -0.7438 -0.8468
  545DMSO    H5 5758   0.197   0.144   2.082  0.6499 -1.9068 -1.5255
  545DMSO    H6 5759   0.342   0.085   2.174  0.0214  2.6607  1.4605
  545DMSO    O1 5760   0.182   0.263   2.316 -0.2740 -0.3688 -0.0966
  546DMSO    C1 5761   3.889   2.240   3.941 -0.3109  0.0194  0.1946
  546DMSO    H1 5762   3.813   2.277   3.871 -0.1853 -1.9213 -1.0493
  546DMSO    H2 5763   3.940   2.164   3.881 -0.8865  0.7367 -1.2613
  546DMSO    H3 5764   3.829   2.210   4.027  0.2306  0.6921  0.8144
  546DMSO    S1 5765   4.012   2.362   3.996  0.1614 -0.0050 -0.0465
  546DMSO    C2 5766   4.113   2.251   4.096 -0.4369 -0.0389 -0.2404
  546DMSO    H4 5767   4.194   2.310   4.140 -2.0799  0.8763  1.7594
  546DMSO    H5 5768   4.048   2.205   4.171 -2.2678  0.7357 -1.2904
  546DMSO    H6 5769   4.149   2.172   4.029 -1.7156  1.9934 -3.5740
  546DMSO    O1 5770   3.947   2.452   4.099  0.4482  0.4818  0.5231
  547DMSO    C1 5771   4.509   5.963   0.378  0.3876 -0.6021  0.1681
  547DMSO    H1 5772   4.412   5.982   0.332 -0.2565 -1.8060  0.9785
  547DMSO    H2 5773   4.514   5.856   0.400 -2.6133 -1.2916 -1.7861
  547DMSO    H3 5774   4.514   6.025   0.468 -1.1516  0.4060 -0.3957
  547DMSO    S1 5775   4.632   6.014   0.261 -0.0826 -0.5448 -0.1619
  547DMSO    C2 5776   4.580   5.920   0.114 -0.7059  0.1386  0.8731
  547DMSO    H4 5777   4.518   5.985   0.051 -0.0590 -1.1357 -1.1801
  547DMSO    H5 5778   4.669   5.882   0.064 -0.1155 -1.1995  2.8384
  547DMSO    H6 5779   4.508   5.843   0.141 -1.0066  0.1382  0.0860
  547DMSO    O1 5780   4.758   5.950   0.307  0.2853 -0.2897 -0.0341
  548DMSO    C1 5781   0.609   0.702   4.201  0.7507  0.1542  0.0419
  548DMSO    H1 5782   0.556   0.673   4.292  2.4686  0.2882  1.1372
  548DMSO    H2 5783   0.553   0.666   4.114  0.5076  0.3348  0.1227
  548DMSO    H3 5784   0.717   0.684   4.205  1.1100  1.8019 -1.0911
  548DMSO    S1 5785   0.585   0.874   4.195 -0.0323  0.2453 -0.2961
  548DMSO    C2 5786   0.664   0.932   4.339 -0.1588  0.0860 -0.0161
  548DMSO    H4 5787   0.771   0.928   4.316 -0.1866  3.1607 -1.2050
  548DMSO    H5 5788   0.626   1.030   4.367  0.2416 -0.1532  1.4071
  548DMSO    H6 5789   0.637   0.855   4.411 -1.4855 -0.9734 -1.5727
  548DMSO    O1 5790   0.437   0.890   4.219  0.0105 -0.1322  0.2984
  549DMSO    C1 5791   4.491   3.013   2.009  0.5226  0.2487  0.1811
  549DMSO    H1 5792   4.526   3.010   1.905 -0.8041  0.4964 -0.2965
  549DMSO    H2 5793   4.488   2.914   2.055  1.2090  0.5061  0.8086
  549DMSO    H3 5794   4.396   3.063   2.027  0.6171  0.1771  0.9045
  549DMSO    S1 5795   4.607   3.104   2.111 -0.1471  0.1395 -0.1670
  549DMSO    C2 5796   4.744   3.008   2.053 -0.0385  0.3518  0.0272
[truncated: 879,368 more chars]
