# Supplementary material for: Metallicious: Automated Force-Field Parameterization of Covalently Bound Metals for Supramolecular Structures
Source: J Chem Theory Comput. 2024 Oct 7;20(20):9060–71. doi: 10.1021/acs.jctc.4c00850 (PMC11500408; doi:10.1021/acs.jctc.4c00850)
Supplement: Supplementary file 2 — ct4c00850_si_002.zip [file ct4c00850_si_002.zip › SI_MD_input/Pd6Ru8L24/nonbonded/4_prod.gro]

Gallium Rubidium Oxygen Manganese Argon Carbon Silicon
18540
    1Ru      Ru    1   5.678   5.265   1.371 -0.1542 -0.2063  0.0472
    2Ru      Ru    2   3.938   2.350   0.117  0.1857 -0.2254 -0.1877
    3Ru      Ru    3   1.177   2.922   5.030  0.0041  0.1154 -0.3323
    4Ru      Ru    4   3.529   0.286   3.048 -0.1322 -0.0199  0.3162
    5Ru      Ru    5   2.563   5.866   5.503  0.0906  0.0556  0.0664
    6Ru      Ru    6   3.535   1.286   4.896  0.2745 -0.0571 -0.1617
    7Ru      Ru    7   0.686   5.270   0.088 -0.2489 -0.0074 -0.0925
    8Ru      Ru    8   3.789   4.036   2.404 -0.0834 -0.1346  0.1723
    9Pd      Pd    9   0.683   4.687   3.854  0.0390 -0.0054 -0.2131
   10Pd      Pd   10   4.544   3.931   4.245 -0.0290 -0.0654  0.3107
   11Pd      Pd   11   3.535   1.456   1.814 -0.0093 -0.0934  0.1170
   12Pd      Pd   12   2.242   3.199   2.540  0.0404  0.2453  0.3213
   13Pd      Pd   13   1.085   2.142   1.871 -0.0663  0.2595 -0.5091
   14Pd      Pd   14   4.095   5.049   4.630 -0.2126 -0.4586  0.1525
   15UNK     H0   15   3.182   1.901   0.197 -0.6854  1.4639 -0.8804
   15UNK     H1   16   3.015   1.899   0.002 -0.6570 -2.9819 -1.4936
   15UNK     C2   17   3.213   1.883   0.094 -0.0286  0.1877 -0.4779
   15UNK     C3   18   3.123   1.892  -0.016 -0.0911 -0.3738  0.3660
   15UNK     C4   19   3.348   1.857   0.069  0.2602  0.8627  0.8895
   15UNK     H5   20   3.420   1.848   0.150  3.6419 -0.3641 -2.0023
   15UNK     N6   21   3.159   1.876  -0.140 -0.7043 -0.0892  0.0551
   15UNK     C7   22   3.388   1.845  -0.067 -0.0379  0.2125 -0.1419
   15UNK     C8   23   3.290   1.848  -0.166 -0.0006  0.1189  0.1597
   15UNK     H9   24   3.591   1.731   0.107  1.1705  1.5402  1.4496
   15UNK    C10   25   3.523   1.806  -0.091  0.2055 -0.1533  0.3339
   15UNK    N11   26   3.610   1.752   0.010 -0.0432 -0.5734  0.6708
   15UNK    H12   27   3.321   1.827  -0.268 -0.6129 -0.5354  0.0997
   15UNK    H13   28   3.757   1.633   0.179 -0.6578 -0.4072 -0.2812
   15UNK    N14   29   3.592   1.835  -0.201 -0.7923 -0.7696  0.6447
   15UNK    C15   30   3.733   1.759  -0.043 -0.7980  0.0373  0.3601
   15UNK    C16   31   3.847   1.620   0.120 -0.5755  0.1471 -0.2862
   15UNK    H17   32   3.955   1.480   0.241  2.4545  0.7986  0.8201
   15UNK    C18   33   3.851   1.692  -0.005  0.5178 -0.1951  0.5095
   15UNK    C19   34   3.717   1.805  -0.172  0.0429 -0.3066 -0.0651
   15UNK    C20   35   3.955   1.550   0.158 -0.5653  0.1405  0.1374
   15UNK    C21   36   3.831   1.808  -0.254 -0.2921 -0.3757 -0.1656
   15UNK    C22   37   3.965   1.685  -0.089 -1.4968  0.1140 -0.2649
   15UNK    C23   38   4.074   1.550   0.078 -0.0194  0.2771  0.3899
   15UNK    H24   39   3.732   1.911  -0.412 -1.1955 -1.6439 -1.7951
   15UNK    C25   40   3.955   1.753  -0.212  0.4787 -0.5100  0.1261
   15UNK    C26   41   3.827   1.868  -0.379 -1.1018 -0.3007 -0.1882
   15UNK    N27   42   4.077   1.618  -0.046 -0.1811  0.3666 -0.4362
   15UNK    H28   43   4.166   1.502   0.111 -0.3302 -1.0500 -0.6058
   15UNK    N29   44   4.068   1.757  -0.293  0.2883  0.3774 -0.2861
   15UNK    C30   45   3.945   1.886  -0.452  0.5021  0.4170  0.6337
   15UNK    C31   46   4.060   1.825  -0.404  0.2459 -0.1330  0.3431
   15UNK    H32   47   3.949   1.944  -0.543 -1.0598 -0.3517  0.0407
   15UNK    H33   48   4.153   1.838  -0.458  0.4711 -1.6160  0.3182
   16UNK     H0   49   5.226   3.728   0.366 -1.6466 -1.6178 -0.2904
   16UNK     H1   50   5.023   3.741   0.225  0.8186  0.9776 -0.0953
   16UNK     C2   51   5.135   3.766   0.410 -0.5013  0.9507  0.0605
   16UNK     C3   52   5.020   3.768   0.330  0.4527  0.3385  0.0589
   16UNK     C4   53   5.121   3.802   0.541  0.1126 -0.0883 -0.1425
   16UNK     H5   54   5.213   3.795   0.598 -0.4248 -0.0703  0.7562
   16UNK     N6   55   4.899   3.821   0.370  0.5412  0.2382  0.5076
   16UNK     C7   56   4.999   3.851   0.590  0.4912  0.2154  0.0352
   16UNK     C8   57   4.892   3.851   0.497  0.4442  0.5384 -0.0492
   16UNK     H9   58   4.819   4.021   0.741 -0.2857 -1.2848 -1.2105
   16UNK    C10   59   4.976   3.871   0.734 -0.1064  0.3308 -0.1699
   16UNK    N11   60   4.893   3.970   0.787  0.1327  0.9902  0.7819
   16UNK    H12   61   4.793   3.883   0.530  0.8274  2.6635 -0.8037
   16UNK    H13   62   4.730   4.179   0.901 -0.5214 -0.6781 -0.4820
   16UNK    N14   63   5.054   3.815   0.830  0.1014  0.3364  0.3167
   16UNK    C15   64   4.928   3.978   0.917 -0.0115  0.3723  0.4862
   16UNK    C16   65   4.780   4.164   0.997  0.0658 -0.3653 -0.7335
   16UNK    H17   66   4.673   4.328   1.073 -0.9171 -1.1799 -0.1942
   16UNK    C18   67   4.876   4.065   1.017 -0.4706 -0.0905  0.2384
   16UNK    C19   68   5.009   3.871   0.944  0.5256 -0.7213  0.0284
   16UNK    C20   69   4.740   4.247   1.099 -0.0751 -0.4594 -0.0959
   16UNK    C21   70   5.046   3.843   1.074 -0.7161 -0.2980  0.1777
   16UNK    C22   71   4.929   4.053   1.151 -0.4331 -0.5629  0.4319
   16UNK    C23   72   4.800   4.237   1.226 -0.5073  0.6530 -0.2024
   16UNK    H24   73   5.158   3.653   1.040 -0.1694 -0.7395  0.8555
   16UNK    C25   74   5.014   3.932   1.181  0.3896 -0.5069 -0.0143
   16UNK    C26   75   5.130   3.734   1.107  0.3467  0.3227 -0.1567
   16UNK    N27   76   4.895   4.142   1.250  0.0074  0.4553 -0.2523
   16UNK    H28   77   4.782   4.314   1.301  2.3683 -1.0478  2.4693
   16UNK    N29   78   5.060   3.912   1.307 -0.4858 -0.1856  0.0782
   16UNK    C30   79   5.182   3.721   1.237  0.0307  0.2463  0.8644
   16UNK    C31   80   5.138   3.804   1.341 -0.3787  0.4053 -0.1937
   16UNK    H32   81   5.227   3.626   1.265 -1.6315 -1.2035 -1.1203
   16UNK    H33   82   5.152   3.771   1.443 -0.5445 -3.1050 -1.1666
   17UNK     H0   83   3.783   0.127   0.401  1.8930  0.4073 -0.7536
   17UNK     H1   84   3.942   0.314   0.343  0.6090 -1.2936 -0.3477
   17UNK     C2   85   3.761   0.193   0.317 -0.6798  1.2028  0.4501
   17UNK     C3   86   3.851   0.299   0.286  0.0901  0.1583  0.0405
   17UNK     C4   87   3.657   0.164   0.225 -0.6337  0.7530 -0.5933
   17UNK     H5   88   3.599   0.074   0.241  1.2093 -0.4742 -0.4835
   17UNK     N6   89   3.845   0.366   0.171 -0.3085 -0.4446 -0.2310
   17UNK     C7   90   3.647   0.242   0.107  0.2249  0.4997  0.1116
   17UNK     C8   91   3.744   0.339   0.084 -0.4515 -0.3927  0.2131
   17UNK     H9   92   3.502   0.399  -0.081  0.7335 -0.4606 -0.9223
   17UNK    C10   93   3.548   0.209   0.013 -0.5552  0.6158  0.4474
   17UNK    N11   94   3.495   0.298  -0.083  0.1244 -0.4458  0.1149
   17UNK    H12   95   3.737   0.405  -0.001  1.1094 -0.4442  0.0147
   17UNK    H13   96   3.395   0.473  -0.278  2.5443 -0.8821 -0.8948
   17UNK    N14   97   3.505   0.085  -0.007 -0.1049 -0.1865 -0.1357
   17UNK    C15   98   3.411   0.223  -0.155 -0.0418 -0.5876  0.6308
   17UNK    C16   99   3.333   0.392  -0.313  0.5052 -0.2597  1.0581
   17UNK    H17  100   3.233   0.519  -0.459 -1.9848 -0.0971 -0.0595
   17UNK    C18  101   3.334   0.260  -0.268 -0.3436 -0.1271 -0.0870
   17UNK    C19  102   3.416   0.097  -0.103 -0.0188  0.2072 -0.0769
   17UNK    C20  103   3.245   0.418  -0.421 -0.0786  0.1207  0.0065
   17UNK    C21  104   3.348  -0.008  -0.160  0.4189  0.1889 -0.1743
   17UNK    C22  105   3.261   0.154  -0.332  0.7389 -0.0935  0.2185
   17UNK    C23  106   3.168   0.314  -0.477 -0.7853 -0.8705  0.3692
   17UNK    H24  107   3.414  -0.164  -0.022  0.1731 -0.7368 -0.5887
   17UNK    C25  108   3.270   0.016  -0.280  0.1360  0.2727 -0.1776
   17UNK    C26  109   3.357  -0.139  -0.112 -0.5805 -0.4478 -0.0397
   17UNK    N27  110   3.173   0.186  -0.430 -0.5643 -0.1176  0.0590
   17UNK    H28  111   3.102   0.324  -0.563 -0.2015 -1.2703 -0.1371
   17UNK    N29  112   3.204  -0.091  -0.335  0.2895 -0.5601  0.1781
   17UNK    C30  113   3.286  -0.243  -0.168  0.2109 -0.2270  0.5033
   17UNK    C31  114   3.207  -0.213  -0.281 -0.3903 -0.1086 -0.4702
   17UNK    H32  115   3.294  -0.345  -0.131  0.6205  0.7051  3.2818
   17UNK    H33  116   3.148  -0.286  -0.336 -0.3930  1.1194 -2.1732
   18UNK     H0  117   4.606   4.504   5.787 -1.4548  0.8514  0.0160
   18UNK     H1  118   4.810   4.416   5.688  1.1528  0.1136  1.1517
   18UNK     C2  119   4.663   4.571   5.723 -0.4629 -0.1149 -0.1546
   18UNK     C3  120   4.780   4.520   5.678 -0.5456 -0.3942  0.5256
   18UNK     C4  121   4.639   4.710   5.705 -0.0690  0.4540  0.2746
   18UNK     H5  122   4.548   4.747   5.752 -1.3202 -1.9745 -0.0333
   18UNK     N6  123   4.866   4.588   5.597 -0.6925 -0.3291  0.7863
   18UNK     C7  124   4.734   4.787   5.640  0.5925  0.3307 -0.0886
   18UNK     C8  125   4.842   4.722   5.576 -0.2295  0.5057 -0.4947
   18UNK     H9  126   4.611   4.994   5.800 -1.1602  1.0859 -0.2959
   18UNK    C10  127   4.723   4.931   5.620 -0.1111 -0.1284 -0.1552
   18UNK    N11  128   4.654   5.016   5.712  0.6414 -0.1539  0.2049
   18UNK    H12  129   4.917   4.780   5.522  0.1352  0.8996  0.4173
   18UNK    H13  130   4.511   5.190   5.877  1.8624 -2.2046 -1.6113
   18UNK    N14  131   4.775   5.000   5.516 -0.3950 -0.0952 -0.1115
   18UNK    C15  132   4.665   5.139   5.651  0.8337  0.4585 -0.8471
   18UNK    C16  133   4.530   5.276   5.814 -0.6771 -0.3576 -0.0684
   18UNK    H17  134   4.427   5.432   5.941 -0.5062  2.8641  0.3166
   18UNK    C18  135   4.613   5.262   5.694  0.7742 -0.4254  0.2776
   18UNK    C19  136   4.739   5.126   5.539  0.3298 -0.9951  0.0079
   18UNK    C20  137   4.491   5.409   5.856 -0.1672 -0.7727  1.3909
   18UNK    C21  138   4.770   5.244   5.466 -0.3227 -0.1255  0.2971
   18UNK    C22  139   4.639   5.380   5.619  0.2921 -0.2815 -0.2117
   18UNK    C23  140   4.524   5.518   5.771 -0.3135 -0.6130  0.7448
   18UNK    H24  141   4.878   5.137   5.306 -2.4691 -1.0221  0.0138
   18UNK    C25  142   4.718   5.371   5.505 -0.0522 -0.6361 -0.1068
   18UNK    C26  143   4.843   5.231   5.349 -0.3527 -0.1490 -0.0560
   18UNK    N27  144   4.596   5.505   5.658 -0.2020  0.5662 -0.5788
   18UNK    H28  145   4.483   5.617   5.789 -0.0412 -0.0491 -1.4486
   18UNK    N29  146   4.749   5.484   5.434  0.2699 -0.1964 -1.0495
   18UNK    C30  147   4.880   5.351   5.279  0.1302 -0.7503  0.4563
   18UNK    C31  148   4.830   5.475   5.330 -0.3032  0.5705 -0.0160
   18UNK    H32  149   4.932   5.347   5.184  0.4912  0.2773  0.6017
   18UNK    H33  150   4.845   5.566   5.272 -1.9773  0.5716 -0.5138
   19UNK     H0  151   1.838   5.798   3.419  0.0026 -2.3556 -1.1166
   19UNK     H1  152   1.723   5.836   3.658 -3.7335  1.4064  1.7545
   19UNK     C2  153   1.734   5.821   3.436  0.5519 -0.2698 -0.2583
   19UNK     C3  154   1.674   5.850   3.562  0.4207  0.8080 -0.6687
   19UNK     C4  155   1.651   5.841   3.320  0.3772  0.0633 -0.2063
   19UNK     H5  156   1.694   5.834   3.220  2.6303  0.9858  0.6412
   19UNK     N6  157   1.541   5.860   3.576  0.4928 -0.4838  0.2116
   19UNK     C7  158   1.510   5.853   3.339 -0.4456  0.1800 -0.0741
   19UNK     C8  159   1.464   5.849   3.469 -0.1277  1.1698  0.2625
   19UNK     H9  160   1.235   5.907   3.314 -0.0080  2.8956 -1.3732
   19UNK    C10  161   1.417   5.842   3.228  0.0912 -0.7582  1.2104
   19UNK    N11  162   1.282   5.880   3.229 -0.2783 -0.2852 -0.6421
   19UNK    H12  163   1.355   5.854   3.478 -0.2107  0.6331 -0.3502
   19UNK    H13  164   1.013   5.937   3.223  2.0320 -0.5337 -0.0796
   19UNK    N14  165   1.455   5.792   3.108  0.0921  0.2360  0.0890
   19UNK    C15  166   1.232   5.838   3.106 -0.9681 -0.3475  0.1598
   19UNK    C16  167   0.998   5.894   3.124  0.0123  0.2744 -0.1749
   19UNK    H17  168   0.783   5.893   3.153 -1.8189 -0.2314 -0.9485
   19UNK    C18  169   1.105   5.842   3.049 -0.4292 -0.9839  0.2335
   19UNK    C19  170   1.338   5.786   3.037 -0.5205  0.6616 -0.1223
   19UNK    C20  171   0.867   5.877   3.086 -0.2546  0.1813  0.8301
   19UNK    C21  172   1.317   5.730   2.910  0.2101  0.3015  0.8066
   19UNK    C22  173   1.080   5.783   2.926  0.3723  0.4835  0.1388
   19UNK    C23  174   0.846   5.812   2.969  0.2891  0.0879  0.2463
   19UNK    H24  175   1.526   5.666   2.881  0.8677 -1.2145 -1.5256
   19UNK    C25  176   1.189   5.729   2.850 -0.1916 -0.3074 -0.2186
   19UNK    C26  177   1.424   5.664   2.845  0.1547 -0.2825  0.2941
   19UNK    N27  178   0.948   5.768   2.887  0.4628 -0.1261  0.1709
   19UNK    H28  179   0.746   5.785   2.934  0.1432 -0.0884  0.7999
   19UNK    N29  180   1.162   5.669   2.734 -0.2634 -0.0636 -0.4365
   19UNK    C30  181   1.396   5.606   2.719 -0.4880  0.1455 -0.0792
   19UNK    C31  182   1.264   5.599   2.676  0.9118 -0.4839 -0.7028
   19UNK    H32  183   1.476   5.549   2.673  0.9621  0.5831  1.7568
   19UNK    H33  184   1.233   5.541   2.589  0.3720  1.7019 -2.0401
   20UNK     H0  185   1.696   1.005   1.038 -2.0938  0.4467 -0.7980
   20UNK     H1  186   1.475   1.052   1.149  0.5975  1.1717  1.0910
   20UNK     C2  187   1.652   0.925   1.097  0.0615  0.0274  0.3490
   20UNK     C3  188   1.525   0.955   1.158 -0.2965  0.5184 -0.5695
   20UNK     C4  189   1.715   0.796   1.117 -0.1942 -0.1460  0.3496
   20UNK     H5  190   1.811   0.778   1.069 -1.1108  0.4623 -1.8660
   20UNK     N6  191   1.472   0.869   1.244  0.0986  0.1079 -0.6413
   20UNK     C7  192   1.653   0.711   1.207 -0.7401 -0.9164 -0.3262
   20UNK     C8  193   1.537   0.757   1.275 -0.7189  0.0516  0.1421
   20UNK     H9  194   1.852   0.538   1.099 -0.2979 -1.7178 -0.0273
   20UNK    C10  195   1.708   0.583   1.253  0.2488  0.1653  0.0511
   20UNK    N11  196   1.806   0.515   1.186  0.2356  0.3682  0.8753
   20UNK    H12  197   1.488   0.691   1.347 -0.2260 -1.5200 -0.9185
   20UNK    H13  198   1.973   0.348   1.021  1.4825 -1.1116 -0.3754
   20UNK    N14  199   1.668   0.521   1.367  0.1723 -0.2055 -0.1133
   20UNK    C15  200   1.821   0.395   1.257 -0.0546 -0.1954 -0.5025
   20UNK    C16  201   1.972   0.275   1.101 -0.2107 -0.2959  0.3918
   20UNK    H17  202   2.096   0.147   0.981 -2.0538 -1.5333 -0.3687
   20UNK    C18  203   1.900   0.287   1.222 -0.2786  0.1794 -0.8859
   20UNK    C19  204   1.742   0.405   1.367 -0.0174 -0.6306  0.4008
   20UNK    C20  205   2.041   0.156   1.074 -0.4073  0.1961  0.4969
   20UNK    C21  206   1.744   0.302   1.464 -0.5674  0.4072  0.2776
   20UNK    C22  207   1.893   0.177   1.309 -0.0748 -0.0424  0.0982
   20UNK    C23  208   2.049   0.057   1.172  0.0529 -0.0643 -0.6542
   20UNK    H24  209   1.617   0.394   1.608  1.1144  0.0740 -0.5422
   20UNK    C25  210   1.818   0.184   1.434 -0.7147 -0.4562  0.9189
   20UNK    C26  211   1.676   0.305   1.586  0.5030 -0.6826  0.7700
   20UNK    N27  212   1.973   0.063   1.286 -0.3955 -0.6919 -0.7863
   20UNK    H28  213   2.109  -0.033   1.161  0.5058  0.2782 -1.0074
   20UNK    N29  214   1.831   0.087   1.526  0.2560 -0.0897  0.2573
   20UNK    C30  215   1.675   0.195   1.674  0.4129  0.0205  0.2785
   20UNK    C31  216   1.750   0.081   1.635 -0.5023 -0.1335 -0.2350
   20UNK    H32  217   1.619   0.191   1.767  0.7630 -1.7413  0.4399
   20UNK    H33  218   1.743  -0.019   1.678 -2.6914  0.3142  0.5236
   21UNK     H0  219   4.077   1.620   3.997 -0.8642  0.9153  1.5594
   21UNK     H1  220   4.098   1.496   3.789 -0.0340 -0.2597  0.1145
   21UNK     C2  221   4.086   1.512   3.995 -0.0098  0.9784 -0.0102
   21UNK     C3  222   4.087   1.438   3.880  0.7631 -0.6383 -0.0207
   21UNK     C4  223   4.088   1.447   4.118  0.2826  0.2580 -0.2050
   21UNK     H5  224   4.098   1.513   4.204  1.7101  0.9623 -0.8656
   21UNK     N6  225   4.076   1.301   3.880  0.1867 -0.6158  0.0165
   21UNK     C7  226   4.086   1.305   4.123  0.3837  0.1019 -0.2076
   21UNK     C8  227   4.079   1.237   4.001  0.6043 -0.2707  0.2934
   21UNK     H9  228   4.256   1.353   4.357 -1.2046  0.9932 -0.4396
   21UNK    C10  229   4.102   1.234   4.254  0.0923 -0.2856 -0.1449
   21UNK    N11  230   4.195   1.273   4.352 -0.0126  0.0255 -0.0365
   21UNK    H12  231   4.086   1.129   4.001  3.2300 -0.1671  1.1182
   21UNK    H13  232   4.388   1.313   4.520  0.4311 -0.6339 -0.8891
   21UNK    N14  233   4.035   1.126   4.287  0.1036 -0.1797 -0.0613
   21UNK    C15  234   4.180   1.179   4.447  0.9034  0.5627 -0.3951
   21UNK    C16  235   4.358   1.241   4.595 -0.0280  0.2989 -0.1632
   21UNK    H17  236   4.510   1.287   4.738  3.2051 -4.3754 -5.0382
   21UNK    C18  237   4.251   1.157   4.564 -0.3541 -0.2152  1.0146
   21UNK    C19  238   4.082   1.093   4.408  0.8726  0.4796  0.3974
   21UNK    C20  239   4.420   1.228   4.722 -0.8277 -0.5217 -0.0671
   21UNK    C21  240   4.027   1.000   4.495 -0.0893  0.0564 -0.4751
   21UNK    C22  241   4.205   1.062   4.658 -0.1090 -0.7143  0.9818
   21UNK    C23  242   4.371   1.132   4.808  0.4089  0.2656 -0.4210
   21UNK    H24  243   3.856   0.943   4.373  0.0178  1.2057  0.0114
   21UNK    C25  244   4.086   0.995   4.628  0.7122  0.3795 -0.3944
   21UNK    C26  245   3.905   0.930   4.470 -0.2307  0.1827  0.0084
   21UNK    N27  246   4.268   1.044   4.775  0.0042  0.2504 -0.4553
   21UNK    H28  247   4.414   1.117   4.907 -2.7025 -2.3759  0.7153
   21UNK    N29  248   4.033   0.909   4.721  0.3366  0.0840  0.2407
   21UNK    C30  249   3.856   0.841   4.566 -0.3737  0.4002  0.6922
   21UNK    C31  250   3.923   0.832   4.688 -0.1407  0.9058  0.2196
   21UNK    H32  251   3.763   0.787   4.554  1.3316 -2.8623  1.1761
   21UNK    H33  252   3.886   0.774   4.773  1.1250  0.9091  0.7906
   22UNK     H0  253   2.187   5.355   1.453 -2.1998 -0.7448 -1.9303
   22UNK     H1  254   2.291   5.184   1.605 -0.2597 -1.7154 -2.8026
   22UNK     C2  255   2.131   5.311   1.536  0.3848 -0.3436  0.1404
   22UNK     C3  256   2.187   5.213   1.620  0.6542  0.6678  0.0421
   22UNK     C4  257   1.995   5.336   1.553  0.1532  0.6005  0.2818
   22UNK     H5  258   1.941   5.401   1.485 -0.8828 -0.9774 -0.4540
   22UNK     N6  259   2.120   5.144   1.711  0.6611 -0.6207  1.1110
   22UNK     C7  260   1.917   5.268   1.648 -0.4861 -0.6043 -0.3086
   22UNK     C8  261   1.987   5.177   1.729 -0.3736  0.4269 -0.4962
   22UNK     H9  262   1.735   5.212   1.868 -0.4562  1.4397  0.8225
   22UNK    C10  263   1.775   5.272   1.661 -0.7260  0.2357 -0.8548
   22UNK    N11  264   1.704   5.245   1.777  0.0657  0.0164  0.1024
   22UNK    H12  265   1.934   5.121   1.806  0.7432  1.3326  0.9853
   22UNK    H13  266   1.587   5.223   2.016  0.9138  0.0696 -2.6069
   22UNK    N14  267   1.699   5.323   1.572  0.7997 -0.8326  0.8634
   22UNK    C15  268   1.575   5.286   1.750  0.2351  0.3530  0.1190
   22UNK    C16  269   1.491   5.246   1.972 -0.1457  0.7493 -0.1370
   22UNK    H17  270   1.380   5.193   2.140  2.3704 -0.3577 -0.4369
   22UNK    C18  271   1.463   5.275   1.836 -0.1771 -0.2774  0.3975
   22UNK    C19  272   1.575   5.330   1.624  0.0615 -0.3473 -0.1958
   22UNK    C20  273   1.371   5.229   2.038  0.3506 -0.2524 -0.2585
   22UNK    C21  274   1.453   5.360   1.564  0.0762 -0.0739  0.1176
   22UNK    C22  275   1.339   5.306   1.779 -0.0782  0.5035 -0.0136
   22UNK    C23  276   1.249   5.257   1.983  0.0604 -0.4540  0.2522
   22UNK    H24  277   1.537   5.436   1.378 -1.5830  2.8238 -0.5626
   22UNK    C25  278   1.331   5.349   1.642  0.7152  0.0562 -0.2587
   22UNK    C26  279   1.447   5.416   1.435 -0.6098  0.2675  0.2102
   22UNK    N27  280   1.235   5.302   1.857  1.3008  0.1993  0.0426
   22UNK    H28  281   1.166   5.219   2.044 -0.3271  1.0955  0.7229
   22UNK    N29  282   1.210   5.382   1.588 -0.1424  0.2152  0.3232
   22UNK    C30  283   1.317   5.455   1.386  0.0221  0.4384  0.4141
   22UNK    C31  284   1.203   5.439   1.469  0.2030 -0.0558 -0.2529
   22UNK    H32  285   1.305   5.504   1.290 -2.3393  2.0985  1.4582
   22UNK    H33  286   1.103   5.472   1.439  1.1081  3.2918 -0.0313
   23UNK     H0  287   4.032   0.609   0.884  0.6401  0.9993  1.2052
   23UNK     H1  288   3.885   0.443   1.004 -1.8706 -1.9805 -1.2463
   23UNK     C2  289   3.926   0.629   0.895  0.1986 -0.3751 -0.2470
   23UNK     C3  290   3.842   0.536   0.966  0.2360 -0.5489 -0.3216
   23UNK     C4  291   3.866   0.727   0.818  0.2819  0.0408 -0.7232
   23UNK     H5  292   3.918   0.775   0.736 -0.6868 -0.0781 -1.4278
   23UNK     N6  293   3.709   0.555   0.986 -1.0395  0.3712  0.5505
   23UNK     C7  294   3.724   0.734   0.817 -0.4284 -0.9621 -0.2202
   23UNK     C8  295   3.652   0.653   0.908  0.0865  0.2181 -0.2218
   23UNK     H9  296   3.776   0.796   0.549 -1.3080 -1.6200 -1.4775
   23UNK    C10  297   3.656   0.822   0.721 -0.1043 -0.3297 -0.1588
   23UNK    N11  298   3.701   0.851   0.589  0.6685  0.1650  0.0442
   23UNK    H12  299   3.543   0.642   0.902 -0.1374 -1.8209  3.9344
   23UNK    H13  300   3.772   0.894   0.326 -0.2480 -0.7955 -1.7897
   23UNK    N14  301   3.543   0.882   0.747  0.0853  0.5377  0.7676
   23UNK    C15  302   3.601   0.926   0.538 -0.6711  0.0793  0.1676
   23UNK    C16  303   3.678   0.944   0.305 -0.0958  0.7111  0.7270
   23UNK    H17  304   3.724   0.987   0.096 -2.4327 -2.5147 -1.2531
   23UNK    C18  305   3.583   0.975   0.407  0.2465  0.2044 -0.5776
   23UNK    C19  306   3.513   0.954   0.637  0.1478 -0.6067  0.2865
   23UNK    C20  307   3.654   0.995   0.179 -0.0912  0.0153  0.7001
   23UNK    C21  308   3.395   1.026   0.607  0.4930  0.7410 -0.5345
   23UNK    C22  309   3.463   1.044   0.378  0.1380 -0.6021 -0.3454
   23UNK    C23  310   3.529   1.061   0.159 -0.3025  0.5100 -0.4150
   23UNK    H24  311   3.312   1.003   0.812  0.0852  1.4367  0.7744
   23UNK    C25  312   3.371   1.080   0.479  0.0889  0.1224 -0.6142
   23UNK    C26  313   3.305   1.048   0.713  0.1140  0.3276  0.2526
   23UNK    N27  314   3.435   1.080   0.252 -0.0892 -0.1803  0.6172
   23UNK    H28  315   3.511   1.106   0.062  0.1446 -0.2478 -0.8579
   23UNK    N29  316   3.253   1.146   0.457 -0.0537  0.0951  0.0495
   23UNK    C30  317   3.189   1.125   0.686 -0.7567  0.3212 -0.0548
   23UNK    C31  318   3.165   1.165   0.554 -0.6163  0.0298 -0.0638
   23UNK    H32  319   3.111   1.129   0.761 -0.1268 -0.5469  0.6708
   23UNK    H33  320   3.078   1.226   0.533 -1.6073 -1.5945 -0.9146
   24UNK     H0  321   3.256   4.701   2.142  2.6374  1.7190 -0.6568
   24UNK     H1  322   3.234   4.615   1.905 -0.0539  0.5817 -1.6970
   24UNK     C2  323   3.180   4.743   2.077  0.1488  0.3706  1.1837
   24UNK     C3  324   3.174   4.697   1.945 -0.0728 -0.0665 -0.3073
   24UNK     C4  325   3.096   4.844   2.121  0.4997 -0.2610  0.6919
   24UNK     H5  326   3.102   4.863   2.227  0.8724 -3.3026  1.3270
   24UNK     N6  327   3.098   4.761   1.853  0.0642  0.4296  0.0179
   24UNK     C7  328   3.017   4.911   2.026 -0.3025  0.3305 -0.4209
   24UNK     C8  329   3.021   4.866   1.892 -0.4487 -0.0547  0.0424
   24UNK     H9  330   3.021   5.109   2.243  0.1967  0.6218 -0.1309
   24UNK    C10  331   2.928   5.015   2.068  0.7406 -0.0212  0.6846
   24UNK    N11  332   2.944   5.100   2.178  0.4739 -0.3565 -0.3522
   24UNK    H12  333   2.959   4.925   1.825 -0.1119  2.1924  1.6277
   24UNK    H13  334   2.959   5.252   2.419 -0.1663  0.8340  3.5598
   24UNK    N14  335   2.811   5.044   1.994  0.1972 -0.0488  0.3414
   24UNK    C15  336   2.827   5.168   2.181 -0.4472 -0.4498 -1.2273
   24UNK    C16  337   2.861   5.292   2.395  0.3459 -0.1170 -1.0871
   24UNK    H17  338   2.870   5.419   2.559 -2.0701  0.1781  0.7776
   24UNK    C18  339   2.781   5.256   2.283  0.0550 -0.7327 -0.1524
   24UNK    C19  340   2.754   5.137   2.072 -0.6144  0.1045  0.1352
   24UNK    C20  341   2.811   5.392   2.472  0.2760  0.8272 -1.1435
   24UNK    C21  342   2.623   5.178   2.055 -0.4560  0.0838 -0.2244
   24UNK    C22  343   2.650   5.316   2.269  0.0932  0.5087 -0.0736
   24UNK    C23  344   2.679   5.445   2.458 -0.5176 -0.0432 -0.0159
   24UNK    H24  345   2.591   5.063   1.871 -1.0210 -1.3138  0.8168
   24UNK    C25  346   2.570   5.277   2.151 -0.0176  0.3499  0.4051
   24UNK    C26  347   2.553   5.139   1.938  0.3004  0.2015 -0.0777
   24UNK    N27  348   2.598   5.403   2.360  0.1166 -0.4769  0.0225
   24UNK    H28  349   2.647   5.521   2.529  1.4614  2.3777 -1.5408
   24UNK    N29  350   2.443   5.323   2.135 -0.6621  0.2667  0.1948
   24UNK    C30  351   2.423   5.187   1.931 -0.4290 -0.5268 -0.0453
   24UNK    C31  352   2.372   5.277   2.028  0.3615  0.2056 -0.2175
   24UNK    H32  353   2.357   5.152   1.852 -0.4510  0.7059 -0.5996
   24UNK    H33  354   2.265   5.293   2.019  0.2936 -0.9486 -1.8309
   25UNK     H0  355   5.423   2.958   5.721 -1.2674  1.9942 -0.9938
   25UNK     H1  356   5.241   3.123   5.689  2.2392  1.1715  0.4429
   25UNK     C2  357   5.322   2.928   5.747 -0.3420 -0.1999  0.3247
   25UNK     C3  358   5.223   3.030   5.743  0.3445  0.6809 -0.9245
   25UNK     C4  359   5.292   2.805   5.812  0.0647  0.1017  0.3938
   25UNK     H5  360   5.370   2.729   5.822 -0.3654 -0.4434 -0.2561
   25UNK     N6  361   5.102   3.017   5.803 -0.4456 -0.2222  0.1675
   25UNK     C7  362   5.160   2.791   5.865  0.3306  0.1190  1.0503
   25UNK     C8  363   5.069   2.900   5.857 -0.2495 -0.2156  0.7408
   25UNK     H9  364   4.908   2.700   5.992 -0.6076 -1.3707  3.9016
   25UNK    C10  365   5.116   2.665   5.922 -0.3416 -0.0506  0.2802
   25UNK    N11  366   4.985   2.638   5.973  0.3107  0.5553  0.4012
   25UNK    H12  367   4.967   2.896   5.894 -1.0247 -0.5719 -1.3145
   25UNK    H13  368   4.750   2.576   6.114 -1.2839  0.1501  0.1863
   25UNK    N14  369   5.190   2.554   5.907  0.1201 -0.7070  0.0655
   25UNK    C15  370   4.995   2.508   6.012 -0.3551  0.2224 -0.0058
   25UNK    C16  371   4.781   2.474   6.133  0.1378  0.4076 -0.5971
   25UNK    H17  372   4.596   2.414   6.237  0.2984 -1.2764  1.6263
   25UNK    C18  373   4.905   2.426   6.085  0.2342 -0.5584  0.0916
   25UNK    C19  374   5.117   2.460   5.968 -0.5190  1.0830 -0.0059
   25UNK    C20  375   4.695   2.389   6.199  0.0776 -0.1228  0.2147
   25UNK    C21  376   5.145   2.323   5.973 -0.0575  0.0904  0.2962
   25UNK    C22  377   4.938   2.292   6.104 -0.0906  0.5184 -0.8789
   25UNK    C23  378   4.743   2.259   6.223 -0.1186 -0.2444  0.2097
   25UNK    H24  379   5.343   2.339   5.879 -0.4479  1.0853  0.6803
   25UNK    C25  380   5.059   2.238   6.047  0.0834  0.2816  0.1888
   25UNK    C26  381   5.271   2.271   5.925 -0.2146  0.1700 -0.2555
   25UNK    N27  382   4.865   2.215   6.184 -0.0770  0.2483  0.0167
   25UNK    H28  383   4.688   2.202   6.297 -2.9204  2.2213  0.2538
   25UNK    N29  384   5.100   2.109   6.074 -0.0344  0.3637  0.1703
   25UNK    C30  385   5.309   2.139   5.949  0.5057  0.0075  0.2422
   25UNK    C31  386   5.217   2.062   6.024 -0.3012  0.4133 -0.0973
   25UNK    H32  387   5.403   2.093   5.922 -0.6017 -1.7230 -0.8773
   25UNK    H33  388   5.245   1.962   6.055  1.8373  1.5895  2.1083
   26UNK     H0  389   1.415   0.174   1.428  2.3125 -1.5535  1.8444
   26UNK     H1  390   1.365   0.311   1.644 -0.2881  1.2887 -0.8384
   26UNK     C2  391   1.323   0.163   1.485  0.5263  0.3660 -0.4944
   26UNK     C3  392   1.298   0.240   1.596  0.1467  0.1212  0.2207
   26UNK     C4  393   1.241   0.051   1.449 -0.1949 -0.3867  1.1688
   26UNK     H5  394   1.261  -0.006   1.358 -0.9674 -0.6907  1.1872
   26UNK     N6  395   1.181   0.225   1.661  0.3395  0.2448  0.6573
   26UNK     C7  396   1.122   0.037   1.518  0.2385 -0.2709  0.2671
   26UNK     C8  397   1.096   0.128   1.619 -0.8263  0.0832 -0.2220
   26UNK     H9  398   0.923  -0.083   1.680  3.0851 -3.1100  1.5780
   26UNK    C10  399   1.030  -0.080   1.491  0.3534 -0.9568 -0.5802
   26UNK    N11  400   0.931  -0.119   1.586  0.2910 -0.3309  0.1083
   26UNK    H12  401   1.008   0.119   1.683  1.0949 -2.6935  2.3196
   26UNK    H13  402   0.694  -0.159   1.724  1.5926 -0.2305 -0.4524
   26UNK    N14  403   1.032  -0.162   1.387 -0.4495  0.1249  0.5545
   26UNK    C15  404   0.856  -0.211   1.512 -0.9196 -0.1454 -0.3331
   26UNK    C16  405   0.659  -0.231   1.650  0.1455 -0.5649  0.5164
   26UNK    H17  406   0.478  -0.267   1.759  0.1914 -2.2692  0.9261
   26UNK    C18  407   0.736  -0.276   1.541  0.8814 -0.2761  0.3641
   26UNK    C19  408   0.920  -0.237   1.393 -0.0694 -0.4902 -0.5029
   26UNK    C20  409   0.536  -0.296   1.671 -0.1943  0.1759 -0.2217
   26UNK    C21  410   0.881  -0.336   1.301 -0.1510  0.5251 -0.4690
   26UNK    C22  411   0.682  -0.375   1.446  0.2713 -0.8517  0.3591
   26UNK    C23  412   0.493  -0.394   1.582 -0.5441  0.1758 -0.0233
   26UNK    H24  413   1.054  -0.318   1.167  0.3208  0.9811  0.9676
   26UNK    C25  414   0.764  -0.412   1.335 -0.0775 -0.7386 -0.7592
   26UNK    C26  415   0.962  -0.372   1.186  0.6476 -0.2837 -0.7433
   26UNK    N27  416   0.563  -0.431   1.470  0.3864  0.0290  0.2180
   26UNK    H28  417   0.397  -0.443   1.596  0.2164 -1.1688  0.6442
   26UNK    N29  418   0.723  -0.504   1.253 -0.0383  0.7946 -0.4249
   26UNK    C30  419   0.909  -0.476   1.104 -0.3612 -1.0682 -0.4478
   26UNK    C31  420   0.794  -0.541   1.146 -0.9096 -0.2324 -0.6186
   26UNK    H32  421   0.971  -0.518   1.026  1.0134 -4.2463  2.1182
   26UNK    H33  422   0.759  -0.629   1.092  0.9678 -1.0841 -0.5268
   27UNK     H0  423   5.416   3.059   2.221  0.9854  0.8322  0.1216
   27UNK     H1  424   5.646   3.122   2.179 -0.8518  1.0546 -1.1472
   27UNK     C2  425   5.468   2.996   2.150 -0.2911 -0.2472  0.1048
   27UNK     C3  426   5.602   3.032   2.136  0.0058  0.0613  0.0011
   27UNK     C4  427   5.412   2.883   2.091 -0.3237  0.0396 -0.5188
   27UNK     H5  428   5.310   2.856   2.116 -0.1602  1.0717  1.5060
   27UNK     N6  429   5.673   2.960   2.046 -0.1841  0.0938 -0.4225
   27UNK     C7  430   5.495   2.810   2.006 -0.6726  0.2223  0.1835
   27UNK     C8  431   5.627   2.852   1.986  0.3038 -0.7434  0.3048
   27UNK     H9  432   5.246   2.716   1.944  1.1581  2.2689  0.2850
   27UNK    C10  433   5.454   2.686   1.934 -0.0797 -0.5694 -1.2817
   27UNK    N11  434   5.322   2.649   1.935 -0.2284  0.6261  0.1999
   27UNK    H12  435   5.694   2.803   1.916 -1.5240 -1.2292 -1.1600
   27UNK    H13  436   5.067   2.552   1.929  0.7177 -0.0808  1.6059
   27UNK    N14  437   5.532   2.592   1.881  0.3166  0.2801 -0.2841
   27UNK    C15  438   5.328   2.514   1.878 -0.0794 -0.8541 -0.5597
   27UNK    C16  439   5.091   2.455   1.888  0.4481  0.5661 -0.1986
   27UNK    H17  440   4.895   2.364   1.910 -0.9842 -0.8513 -0.9668
   27UNK    C18  441   5.223   2.422   1.858 -0.6745 -0.5044 -0.4216
   27UNK    C19  442   5.455   2.481   1.857 -1.1186 -0.0874  0.3342
   27UNK    C20  443   4.995   2.353   1.872 -0.7996 -0.5631 -0.5735
   27UNK    C21  444   5.493   2.355   1.800  0.2366  0.0691 -0.2586
   27UNK    C22  445   5.259   2.290   1.812  0.8451  0.5391  0.1119
   27UNK    C23  446   5.042   2.230   1.826  0.2249 -0.2081 -0.6081
   27UNK    H24  447   5.705   2.396   1.819 -0.0279  0.5591 -2.5921
   27UNK    C25  448   5.395   2.258   1.784  0.0094 -0.3272  0.2709
   27UNK    C26  449   5.631   2.323   1.787  0.4583 -0.9356 -0.5260
   27UNK    N27  450   5.167   2.199   1.794  0.6812  0.2379 -0.5917
   27UNK    H28  451   4.973   2.146   1.825 -0.3845  0.2927 -1.0432
   27UNK    N29  452   5.429   2.140   1.732 -0.5258  0.2867 -0.0140
   27UNK    C30  453   5.662   2.202   1.732 -0.7593 -0.2630 -0.5120
   27UNK    C31  454   5.560   2.117   1.693  0.1936 -0.3429  0.1726
   27UNK    H32  455   5.766   2.181   1.712 -0.2863 -0.6758  2.0814
   27UNK    H33  456   5.581   2.021   1.645 -1.1675 -0.6022  0.0671
   28UNK     H0  457   4.170   3.579   3.303  1.9009  1.1590  1.7344
   28UNK     H1  458   4.085   3.354   3.218  0.0494  1.7946  0.8920
   28UNK     C2  459   4.234   3.498   3.268 -0.6856  0.0668 -0.8766
   28UNK     C3  460   4.191   3.377   3.214  0.3013  0.5290 -0.8479
   28UNK     C4  461   4.371   3.523   3.272  0.4383  0.6600  0.6191
   28UNK     H5  462   4.409   3.614   3.318 -0.9843  0.7891  1.6239
   28UNK     N6  463   4.274   3.278   3.171  0.4716  0.9570 -0.6769
   28UNK     C7  464   4.459   3.421   3.227  0.3057 -0.6596 -0.2441
   28UNK     C8  465   4.407   3.298   3.184 -0.2090  0.2299  0.6531
   28UNK     H9  466   4.665   3.229   3.263  2.5212  0.2099 -0.1064
   28UNK    C10  467   4.607   3.436   3.237 -0.3129 -0.2104 -0.0032
   28UNK    N11  468   4.687   3.328   3.265  0.2673  0.7589  0.3338
   28UNK    H12  469   4.464   3.213   3.147 -3.5990 -1.9173  0.0099
   28UNK    H13  470   4.841   3.109   3.340  0.5007 -0.4681  0.1864
   28UNK    N14  471   4.676   3.553   3.247  0.1352 -0.4250  0.1187
   28UNK    C15  472   4.809   3.378   3.288 -0.2685 -0.1331 -0.5206
   28UNK    C16  473   4.930   3.171   3.347  0.1745  0.0453 -0.1261
   28UNK    H17  474   5.069   3.005   3.364  1.2563 -0.4950 -0.6438
   28UNK    C18  475   4.930   3.311   3.329  0.3829  0.3191 -0.8509
   28UNK    C19  476   4.802   3.517   3.274  0.1938 -0.3372 -0.2390
   28UNK    C20  477   5.054   3.112   3.361  0.0198 -0.5927  1.0123
   28UNK    C21  478   4.911   3.596   3.305  0.2250 -0.2064  0.2539
   28UNK    C22  479   5.042   3.391   3.352 -0.1128  0.4011  0.0739
   28UNK    C23  480   5.164   3.194   3.383 -0.4224  0.2527  0.0889
   28UNK    H24  481   4.811   3.778   3.239 -0.5960 -1.4612  0.7577
   28UNK    C25  482   5.035   3.532   3.330 -1.0309 -0.9713  0.5270
   28UNK    C26  483   4.903   3.731   3.272  0.7491  0.6070  0.1153
   28UNK    N27  484   5.164   3.329   3.381  0.0228  0.6106  0.0862
   28UNK    H28  485   5.262   3.158   3.415  1.5876  3.6540 -1.6290
   28UNK    N29  486   5.150   3.602   3.327  0.7066  0.9303 -0.1246
   28UNK    C30  487   5.026   3.804   3.287  0.4230 -0.5364  0.3590
   28UNK    C31  488   5.143   3.735   3.312 -0.1836  0.5483  0.3257
   28UNK    H32  489   5.023   3.910   3.264  0.3632 -0.3642  1.1509
   28UNK    H33  490   5.239   3.782   3.293  0.0402  0.1203  0.3691
   29UNK     H0  491   5.444   2.147   3.504 -1.2764 -0.6393 -2.9715
   29UNK     H1  492   5.264   1.977   3.428 -0.0756 -1.5481 -2.0050
   29UNK     C2  493   5.449   2.042   3.533 -0.0242  0.0429 -0.5067
   29UNK     C3  494   5.353   1.951   3.484 -0.6200  0.1045 -0.2780
   29UNK     C4  495   5.567   1.994   3.598  0.5786  0.0662  0.0958
   29UNK     H5  496   5.640   2.065   3.634 -1.5200  1.9114  0.9451
   29UNK     N6  497   5.365   1.819   3.504  0.1745  0.1893  0.1014
   29UNK     C7  498   5.569   1.853   3.633 -0.8375 -0.8208 -0.6927
   29UNK     C8  499   5.468   1.772   3.582  0.9787 -0.1631  0.0826
   29UNK     H9  500   5.679   1.593   3.663  1.8685 -1.9669  0.0281
   29UNK    C10  501   5.681   1.799   3.714  0.0164  0.3145  0.1138
   29UNK    N11  502   5.725   1.669   3.712 -0.4011 -0.3774 -0.1446
   29UNK    H12  503   5.447   1.667   3.606 -1.9647  0.4914  0.7275
   29UNK    H13  504   5.801   1.390   3.761  0.4911 -1.7556  0.5469
   29UNK    N14  505   5.759   1.877   3.790 -0.0450  0.3464 -0.6681
   29UNK    C15  506   5.826   1.665   3.805  0.5770 -0.3334 -0.8147
   29UNK    C16  507   5.869   1.422   3.840 -0.3210 -0.0724  0.5856
   29UNK    H17  508   5.911   1.220   3.891  1.2440 -0.2326 -3.3652
   29UNK    C18  509   5.895   1.560   3.869  0.3096 -0.6422 -0.3592
   29UNK    C19  510   5.845   1.796   3.849 -0.9482  1.1064 -0.0135
   29UNK    C20  511   5.929   1.324   3.914  0.2762 -0.7403  0.3530
   29UNK    C21  512   5.944   1.827   3.943 -0.0864 -0.4596  0.4696
   29UNK    C22  513   5.998   1.589   3.967 -0.5431  0.1054  0.1804
   29UNK    C23  514   6.022   1.361   4.013 -0.1270 -0.0868 -0.4743
   29UNK    H24  515   5.929   2.044   3.917 -0.1166 -0.6436  0.2713
   29UNK    C25  516   6.023   1.722   4.005 -0.3447 -0.1277 -0.4600
   29UNK    C26  517   5.972   1.958   3.968  0.2734 -0.0569  0.9436
   29UNK    N27  518   6.053   1.488   4.038  0.0514  0.0129  0.3046
   29UNK    H28  519   6.075   1.280   4.063  0.6252  0.3523 -0.5509
   29UNK    N29  520   6.121   1.753   4.093  0.8639 -0.2675 -1.0275
   29UNK    C30  521   6.069   1.983   4.059  0.0013  0.1330 -0.1055
   29UNK    C31  522   6.139   1.881   4.122  0.5283  0.4214 -0.5006
   29UNK    H32  523   6.093   2.084   4.092 -1.0709 -0.5983  3.2088
   29UNK    H33  524   6.213   1.891   4.202 -0.6861 -2.3381  1.1152
   30UNK     H0  525   0.642   3.596   4.878  1.4964  0.7574  0.0915
   30UNK     H1  526   0.526   3.409   4.786 -0.1721  0.2376 -0.8754
   30UNK     C2  527   0.698   3.530   4.813  0.1169 -0.2310 -0.1253
   30UNK     C3  528   0.630   3.421   4.755  0.1421 -0.0492  0.0409
   30UNK     C4  529   0.839   3.533   4.802 -0.5941 -0.9348  1.1290
   30UNK     H5  530   0.886   3.625   4.834  0.4573 -1.2710  0.5949
   30UNK     N6  531   0.690   3.332   4.670 -0.0239  0.6130 -0.3845
   30UNK     C7  532   0.902   3.446   4.713 -0.0814  0.0705  0.1044
   30UNK     C8  533   0.823   3.349   4.646  0.0787  0.0191 -0.1349
   30UNK     H9  534   1.125   3.641   4.756 -0.8682 -0.2336  0.2386
   30UNK    C10  535   1.043   3.459   4.671  0.3191 -0.1640  0.5382
   30UNK    N11  536   1.141   3.556   4.702  0.7307 -0.0758  0.4208
   30UNK    H12  537   0.877   3.276   4.586  1.1444 -0.1817  1.0325
   30UNK    H13  538   1.351   3.714   4.806 -0.8595 -3.3553 -0.5727
   30UNK    N14  539   1.101   3.364   4.588 -0.2816 -0.8986  0.4358
   30UNK    C15  540   1.254   3.523   4.636 -0.5650  0.2336 -0.0287
   30UNK    C16  541   1.410   3.689   4.719 -0.0115 -0.3863 -0.9534
   30UNK    H17  542   1.577   3.820   4.785  1.0316 -1.0273  1.0786
   30UNK    C18  543   1.378   3.584   4.630 -0.1083  0.0500  0.7721
   30UNK    C19  544   1.227   3.407   4.565  0.9058  0.1494 -0.5635
   30UNK    C20  545   1.541   3.743   4.718  0.0203  0.2556  0.0747
   30UNK    C21  546   1.320   3.352   4.473  0.3663 -1.1749 -0.6463
   30UNK    C22  547   1.475   3.541   4.533  0.2805  0.0856  0.6983
   30UNK    C23  548   1.631   3.698   4.616 -0.0607 -0.6065  0.3801
   30UNK    H24  549   1.194   3.201   4.395  0.3133 -1.3518  1.3622
   30UNK    C25  550   1.444   3.427   4.450 -0.2736 -0.0368 -0.4796
   30UNK    C26  551   1.289   3.252   4.387 -0.3176 -0.3243 -0.0303
   30UNK    N27  552   1.596   3.605   4.528 -0.0852 -0.9067  0.6777
   30UNK    H28  553   1.727   3.746   4.595  0.7505 -1.5974  1.6464
   30UNK    N29  554   1.537   3.379   4.362  0.5649  0.4230 -0.8889
   30UNK    C30  555   1.380   3.211   4.291  0.1176 -0.3897  0.3721
   30UNK    C31  556   1.502   3.282   4.283  0.0766  0.2364  0.5076
   30UNK    H32  557   1.360   3.131   4.220  1.2890 -0.5214  0.1674
   30UNK    H33  558   1.567   3.257   4.199 -0.6967  1.5574 -0.5227
   31UNK     H0  559   2.746   3.776   1.993  0.9727 -1.0287  0.3642
   31UNK     H1  560   2.841   3.980   1.883 -0.4093 -0.0853  0.1374
   31UNK     C2  561   2.819   3.840   2.042 -0.2475  0.2733  0.5171
   31UNK     C3  562   2.870   3.956   1.985 -0.2715  0.6698  0.2815
   31UNK     C4  563   2.866   3.802   2.171 -0.1397  0.4184  0.5734
   31UNK     H5  564   2.831   3.713   2.221  1.6964  0.5237  2.1489
   31UNK     N6  565   2.954   4.042   2.052 -0.0287  0.1979  0.3702
   31UNK     C7  566   2.964   3.884   2.233  0.3197  0.0355 -0.6618
   31UNK     C8  567   3.000   4.012   2.173 -0.2633  0.2459 -0.1027
   31UNK     H9  568   3.003   4.015   2.487  0.7337  0.4150 -1.5779
   31UNK    C10  569   3.024   3.840   2.357 -0.0302  0.1674 -0.0493
   31UNK    N11  570   3.030   3.919   2.472 -0.2509 -0.0770 -0.3350
   31UNK    H12  571   3.077   4.079   2.212 -0.2178  0.2842 -0.2558
   31UNK    H13  572   3.035   4.064   2.720 -1.0781 -0.5113  1.7701
   31UNK    N14  573   3.085   3.722   2.373  0.0114  0.1604 -0.7945
   31UNK    C15  574   3.101   3.841   2.561  0.3421 -0.2122  0.3101
   31UNK    C16  575   3.092   3.981   2.760  0.2707 -0.3987  0.1724
   31UNK    H17  576   3.125   4.086   2.945 -0.0381  1.3741 -1.2937
   31UNK    C18  577   3.137   3.865   2.693 -0.7732  0.6558 -0.4501
   31UNK    C19  578   3.125   3.721   2.499 -0.0923 -0.0248  0.4919
   31UNK    C20  579   3.142   3.993   2.891  0.0126  0.2945  0.4786
   31UNK    C21  580   3.192   3.618   2.566 -0.4589  0.1635 -0.2252
   31UNK    C22  581   3.208   3.760   2.763  0.5886 -0.0956 -0.6788
   31UNK    C23  582   3.225   3.901   2.950 -0.8542  0.1471  0.3275
   31UNK    H24  583   3.193   3.492   2.388  0.9645 -0.3637 -1.3119
   31UNK    C25  584   3.242   3.634   2.694 -0.1956 -0.6918 -0.0497
   31UNK    C26  585   3.222   3.500   2.492 -0.2312 -0.5111 -0.9537
   31UNK    N27  586   3.251   3.780   2.892  0.2760 -0.1557  0.4668
   31UNK    H28  587   3.274   3.911   3.047  1.2398 -3.3663 -0.2031
   31UNK    N29  588   3.313   3.532   2.752  0.2660  0.0722 -0.2074
   31UNK    C30  589   3.284   3.393   2.559 -1.0412  0.0733  0.3205
   31UNK    C31  590   3.329   3.412   2.689  0.2070  0.1076 -0.5349
   31UNK    H32  591   3.314   3.299   2.514  0.1746 -0.1404  1.5158
   31UNK    H33  592   3.373   3.336   2.753 -0.7547  0.3160  0.4222
   32UNK     H0  593   1.173   5.155   2.548 -2.2668  0.0925 -2.5480
   32UNK     H1  594   0.947   5.239   2.475 -1.8979  2.6726 -0.1229
   32UNK     C2  595   1.114   5.218   2.614 -0.3718 -0.3193 -0.3209
   32UNK     C3  596   0.990   5.269   2.571 -0.5534 -1.0629  0.6141
   32UNK     C4  597   1.161   5.255   2.747 -0.0100 -0.1279  0.2614
   32UNK     H5  598   1.256   5.216   2.784  2.0296  2.8137 -1.3797
   32UNK     N6  599   0.924   5.366   2.643 -0.1974 -0.0050  0.3683
   32UNK     C7  600   1.090   5.356   2.817 -0.4750 -0.3675 -0.5336
   32UNK     C8  601   0.976   5.407   2.763  0.0371 -1.0629 -0.4146
   32UNK     H9  602   1.319   5.324   2.988  0.3004  0.5682 -0.6291
   32UNK    C10  603   1.130   5.406   2.951  0.0943  0.4450 -0.6479
   32UNK    N11  604   1.250   5.391   3.018 -0.5067 -0.4836 -0.0548
   32UNK    H12  605   0.924   5.493   2.806 -0.0002 -1.7544  0.9626
   32UNK    H13  606   1.491   5.367   3.150 -0.4398 -0.5110  0.3284
   32UNK    N14  607   1.038   5.473   3.030 -0.3782 -0.7095  0.1102
   32UNK    C15  608   1.235   5.452   3.139 -0.6289 -0.6953 -0.1251
   32UNK    C16  609   1.454   5.421   3.237 -0.0854 -0.0921  0.2239
   32UNK    H17  610   1.635   5.385   3.351  0.0164  0.5106 -0.9720
   32UNK    C18  611   1.323   5.472   3.247  0.1173 -0.4405 -0.0996
   32UNK    C19  612   1.104   5.500   3.141  0.1260  0.3950  0.0873
   32UNK    C20  613   1.539   5.437   3.346 -0.2849  0.1115  0.3527
   32UNK    C21  614   1.059   5.572   3.251 -0.1886  0.0516  0.4023
   32UNK    C22  615   1.285   5.545   3.365  0.4334 -0.3316  0.7450
   32UNK    C23  616   1.494   5.507   3.461  0.0283  0.0006  0.3364
   32UNK    H24  617   0.858   5.612   3.180  0.6548 -1.4178 -1.4381
   32UNK    C25  618   1.147   5.592   3.363 -0.3174  0.7517  0.0084
   32UNK    C26  619   0.926   5.618   3.264 -1.1273 -0.2675 -0.0092
   32UNK    N27  620   1.369   5.566   3.473  0.5629  0.5947  0.0841
   32UNK    H28  621   1.555   5.517   3.550  0.4634  0.8033 -0.0392
   32UNK    N29  622   1.104   5.660   3.476  0.1230 -0.0181  0.1676
   32UNK    C30  623   0.891   5.692   3.374 -0.3449 -0.1105 -0.2829
   32UNK    C31  624   0.979   5.711   3.479  0.1911  0.2311 -0.4032
   32UNK    H32  625   0.786   5.716   3.392 -0.4910  1.2261 -2.5114
   32UNK    H33  626   0.931   5.737   3.573 -3.1286  0.2857 -1.9638
   33UNK     H0  627   2.519   4.642   4.346  0.9692  0.6252 -1.0677
   33UNK     H1  628   2.408   4.866   4.442 -0.3766 -0.9302 -0.5710
   33UNK     C2  629   2.568   4.715   4.411  0.4481  0.2206 -0.1937
   33UNK     C3  630   2.510   4.832   4.461 -0.2290 -0.0215  0.3662
   33UNK     C4  631   2.704   4.690   4.436 -0.2538  0.4780  0.0514
   33UNK     H5  632   2.740   4.594   4.399 -0.0863 -0.7284  3.0408
   33UNK     N6  633   2.578   4.915   4.533 -0.2424 -0.2449 -0.3788
   33UNK     C7  634   2.772   4.774   4.529 -0.1603  0.3255 -0.0938
   33UNK     C8  635   2.707   4.893   4.562 -0.2399  0.4246  0.5594
   33UNK     H9  636   2.902   4.857   4.763  0.8008  0.4540  0.5478
   33UNK    C10  637   2.908   4.750   4.576 -0.6037 -0.0316  0.5529
   33UNK    N11  638   2.959   4.817   4.689 -0.2579 -0.0501 -0.0364
   33UNK    H12  639   2.766   4.966   4.617 -1.4266  0.5579  1.7139
   33UNK    H13  640   3.063   4.912   4.937  0.1952 -2.9032  1.2814
   33UNK    N14  641   3.001   4.673   4.513 -0.2687 -0.3535  0.2441
   33UNK    C15  642   3.086   4.774   4.697  0.1621  0.3240  0.3378
   33UNK    C16  643   3.162   4.882   4.904  0.3739 -0.7710 -0.3328
   33UNK    H17  644   3.252   4.976   5.081  0.5774  1.2562 -0.5227
   33UNK    C18  645   3.187   4.804   4.790  0.4979 -0.5616  0.3400
   33UNK    C19  646   3.110   4.694   4.588 -0.2188  0.0387 -0.3488
   33UNK    C20  647   3.267   4.919   4.990  1.2992  0.0350  0.3261
   33UNK    C21  648   3.236   4.639   4.563  0.5377 -0.1957  0.2089
   33UNK    C22  649   3.319   4.754   4.765 -0.1006 -0.1573  0.0362
   33UNK    C23  650   3.395   4.886   4.946 -0.1416 -0.0842  0.2456
   33UNK    H24  651   3.180   4.543   4.382  1.8353  0.2004 -2.0518
   33UNK    C25  652   3.343   4.669   4.649  0.1503  0.1452 -0.4375
   33UNK    C26  653   3.265   4.563   4.447  0.0849  0.7560  0.1842
   33UNK    N27  654   3.422   4.805   4.841 -0.7606  0.2161 -0.4358
   33UNK    H28  655   3.483   4.903   5.008 -1.3472  0.1112  1.9768
   33UNK    N29  656   3.469   4.616   4.632 -0.1411  0.1390  0.5226
   33UNK    C30  657   3.399   4.519   4.426  0.2653 -0.0295 -0.1976
   33UNK    C31  658   3.500   4.543   4.520  0.2686  0.0985  0.4847
   33UNK    H32  659   3.426   4.458   4.340  0.0887 -0.7394  0.2378
   33UNK    H33  660   3.596   4.496   4.501 -1.6328 -4.1691  0.2966
   34UNK     H0  661   2.973   1.298   3.458 -0.6459  2.6489  0.8384
   34UNK     H1  662   3.172   1.409   3.543  1.3734  1.6739 -1.5937
   34UNK     C2  663   3.066   1.286   3.403 -0.8799  0.1545  0.8564
   34UNK     C3  664   3.181   1.347   3.454  0.7309  0.0458 -0.5675
   34UNK     C4  665   3.090   1.204   3.290 -0.0520 -0.3811 -0.7406
   34UNK     H5  666   3.010   1.153   3.238  1.2702 -1.3368 -1.9034
   34UNK     N6  667   3.301   1.351   3.395 -0.1943 -0.0795  0.7604
   34UNK     C7  668   3.221   1.200   3.233  0.2950  0.5598  0.0242
   34UNK     C8  669   3.322   1.275   3.291  0.6113 -0.1714 -0.3994
   34UNK     H9  670   3.456   1.074   3.134 -2.1300 -0.4134  3.4872
   34UNK    C10  671   3.252   1.127   3.111  1.1270  0.0394 -0.2207
   34UNK    N11  672   3.375   1.082   3.074  0.1126  0.3330  0.2755
   34UNK    H12  673   3.424   1.279   3.253  0.5388 -1.1655 -0.7232
   34UNK    H13  674   3.626   1.035   2.956 -2.1880  1.3722 -0.5141
   34UNK    N14  675   3.151   1.096   3.032  0.0875  0.0895 -0.2796
   34UNK    C15  676   3.354   1.025   2.954 -0.5091  0.4722  0.0995
   34UNK    C16  677   3.585   0.979   2.873  0.0008 -0.5342 -0.4061
   34UNK    H17  678   3.774   0.915   2.791  1.0222  2.1533  1.6253
   34UNK    C18  679   3.446   0.968   2.861  0.2051  0.1976  0.6065
   34UNK    C19  680   3.217   1.036   2.929 -0.0541  0.8403  0.1481
   34UNK    C20  681   3.666   0.912   2.781  1.1349  0.4728  0.5157
   34UNK    C21  682   3.164   0.979   2.815 -0.3430  0.4521 -0.0215
   34UNK    C22  683   3.392   0.899   2.754 -0.1209  0.2362 -0.2134
   34UNK    C23  684   3.607   0.839   2.678  0.3902 -0.2859 -0.6351
   34UNK    H24  685   2.971   1.028   2.873  3.5433 -0.0994  2.6267
   34UNK    C25  686   3.251   0.909   2.725  0.5967  0.1324 -0.3688
   34UNK    C26  687   3.025   0.981   2.791  0.6852  0.2431  0.3808
   34UNK    N27  688   3.470   0.837   2.664 -0.0334 -0.0938 -0.2079
   34UNK    H28  689   3.665   0.790   2.600  0.0230 -0.6920 -0.6608
   34UNK    N29  690   3.203   0.855   2.610  0.7542  0.3034  0.3658
   34UNK    C30  691   2.979   0.929   2.667  0.6691 -0.2838 -0.1338
   34UNK    C31  692   3.069   0.864   2.584  0.2813 -0.2646 -0.2761
   34UNK    H32  693   2.874   0.933   2.642  0.9713  2.3329 -1.2703
   34UNK    H33  694   3.035   0.826   2.488 -0.9886  1.4053 -0.5486
   35UNK     H0  695   2.885   3.209   0.170  0.3731  0.1060  1.2492
   35UNK     H1  696   2.976   3.361   0.005  0.5418 -2.8329 -1.7374
   35UNK     C2  697   2.988   3.237   0.188  0.6319  0.2440 -0.3171
   35UNK     C3  698   3.038   3.325   0.087  0.6014  0.1524 -0.3326
   35UNK     C4  699   3.063   3.206   0.303 -0.0722 -0.8263 -0.2913
   35UNK     H5  700   3.012   3.146   0.377 -1.6794  0.0070 -0.6920
   35UNK     N6  701   3.167   3.368   0.091 -0.1348 -0.0821  0.0750
   35UNK     C7  702   3.194   3.256   0.310  0.0728  0.1914 -0.3758
   35UNK     C8  703   3.244   3.324   0.199  0.0208  0.3160  1.0037
   35UNK     H9  704   3.173   3.111   0.550  1.0271  0.2513 -0.5788
   35UNK    C10  705   3.296   3.214   0.413 -0.9817  0.1044 -0.3131
   35UNK    N11  706   3.266   3.142   0.525  1.2789  0.1538  0.2058
   35UNK    H12  707   3.349   3.339   0.175 -0.5805  1.2535 -1.3025
   35UNK    H13  708   3.235   2.953   0.718 -0.0214 -0.7703 -2.2658
   35UNK    N14  709   3.423   3.263   0.411 -0.2708 -0.0480  0.1175
   35UNK    C15  710   3.388   3.121   0.584 -0.0595  0.4220 -0.2228
   35UNK    C16  711   3.331   2.976   0.764 -0.9461  0.0797 -0.6484
   35UNK    H17  712   3.303   2.840   0.937 -0.5928  2.2297  2.0654
   35UNK    C18  713   3.426   3.051   0.696  0.3137  0.0857 -0.2216
   35UNK    C19  714   3.480   3.194   0.517  0.5101 -0.4579 -0.3717
   35UNK    C20  715   3.373   2.900   0.881 -0.1266  0.0016  0.1047
   35UNK    C21  716   3.615   3.209   0.563  0.0654 -0.1450 -0.5426
   35UNK    C22  717   3.558   3.058   0.752  0.4191  0.1487  0.3579
   35UNK    C23  718   3.504   2.910   0.923  0.5747  0.0949  0.0158
   35UNK    H24  719   3.689   3.353   0.409 -0.9371 -1.4040 -1.7604
   35UNK    C25  720   3.649   3.138   0.684 -0.1692 -0.1030 -0.0756
   35UNK    C26  721   3.709   3.298   0.501 -0.2487  0.2787 -0.8644
   35UNK    N27  722   3.596   2.988   0.865  0.1071  0.1550  0.0775
   35UNK    H28  723   3.523   2.863   1.019 -1.2880 -0.4116  0.1873
   35UNK    N29  724   3.777   3.148   0.732 -0.1336  0.3641  0.4317
   35UNK    C30  725   3.839   3.304   0.548  0.3419  0.1796 -0.2427
   35UNK    C31  726   3.870   3.226   0.664 -0.4036  0.5135  0.0579
   35UNK    H32  727   3.908   3.367   0.493  0.1634  1.6538  1.1288
   35UNK    H33  728   3.970   3.214   0.706 -0.1999  0.3707 -0.4539
   36UNK     H0  729   3.373   1.736   1.031 -0.6383  0.4221 -0.6088
   36UNK     H1  730   3.285   1.513   1.085  1.2371 -0.1883  0.6539
   36UNK     C2  731   3.314   1.728   1.122  0.1216  0.0612 -0.1460
   36UNK     C3  732   3.262   1.600   1.146  0.0145 -0.0021 -0.0378
   36UNK     C4  733   3.294   1.831   1.218 -0.1679 -0.3759  1.1197
   36UNK     H5  734   3.338   1.928   1.197 -2.2401 -0.0791 -2.9602
   36UNK     N6  735   3.181   1.573   1.250  0.4411  0.2499 -0.0437
   36UNK     C7  736   3.203   1.802   1.323  0.6479 -0.3703  0.1881
   36UNK     C8  737   3.146   1.679   1.329  0.2777  0.4095 -0.1982
   36UNK     H9  738   3.304   2.057   1.384 -0.1030  0.4889  0.1760
   36UNK    C10  739   3.157   1.901   1.416  0.1542  0.4193 -0.1463
   36UNK    N11  740   3.230   2.017   1.440 -0.2188  0.0172 -0.3084
   36UNK    H12  741   3.073   1.648   1.405 -0.5221 -0.8048 -1.4114
   36UNK    H13  742   3.341   2.270   1.472  0.8017  1.0261 -0.2622
   36UNK    N14  743   3.049   1.883   1.493  0.4916  0.0949 -0.4561
   36UNK    C15  744   3.153   2.082   1.534 -0.1196 -0.5946  0.4522
   36UNK    C16  745   3.266   2.301   1.544  0.1994 -0.6720 -0.1000
   36UNK    H17  746   3.361   2.491   1.589 -0.7963  0.4561 -2.4114
   36UNK    C18  747   3.168   2.214   1.585  0.3377  0.3114 -0.6008
   36UNK    C19  748   3.052   1.998   1.569 -0.3054 -0.0505 -0.0530
   36UNK    C20  749   3.277   2.426   1.613  0.3165  0.0560  0.9885
   36UNK    C21  750   2.957   2.033   1.669 -0.2376 -0.3392  0.1071
   36UNK    C22  751   3.070   2.260   1.675 -0.2371  0.2218 -0.4543
   36UNK    C23  752   3.190   2.461   1.710 -0.0694  0.1134  0.4107
   36UNK    H24  753   2.844   1.848   1.681 -0.3179 -0.0875  1.1281
   36UNK    C25  754   2.964   2.173   1.718 -0.0678  0.1552 -0.2633
   36UNK    C26  755   2.858   1.952   1.709  0.0931  0.2760 -0.3364
   36UNK    N27  756   3.083   2.381   1.735  0.3623  0.0889  0.7509
   36UNK    H28  757   3.196   2.558   1.759  1.7971 -1.8686  4.5940
   36UNK    N29  758   2.871   2.217   1.800  0.5611  0.0487  0.3263
   36UNK    C30  759   2.762   2.000   1.798  0.1998 -0.2663 -0.0010
   36UNK    C31  760   2.772   2.132   1.844 -0.4846  0.1498  0.0780
   36UNK    H32  761   2.687   1.929   1.832 -0.8406  0.8993  0.2267
   36UNK    H33  762   2.703   2.178   1.915  0.2715 -0.0852  0.9880
   37UNK     H0  763   2.872   2.854   0.147 -0.0031 -0.5147  0.2820
   37UNK     H1  764   2.794   2.995  -0.064  0.0570  0.3903 -0.8009
   37UNK     C2  765   2.939   2.906   0.079 -0.0244 -0.1981  0.4985
   37UNK     C3  766   2.900   2.984  -0.040 -0.0654  0.6628 -0.1236
   37UNK     C4  767   3.074   2.897   0.109 -0.2177  0.8143  0.3854
   37UNK     H5  768   3.110   2.837   0.192  0.2548 -1.4125 -1.3230
   37UNK     N6  769   2.990   3.044  -0.120 -0.2924  0.8245  0.1451
   37UNK     C7  770   3.166   2.955   0.022 -0.0854 -0.2635 -0.5146
   37UNK     C8  771   3.125   3.018  -0.094  0.3142 -1.0478  0.2192
   37UNK     H9  772   3.300   2.897   0.263 -0.5373  2.0444  0.2430
   37UNK    C10  773   3.311   2.959   0.059  0.1363  0.4698  0.1545
   37UNK    N11  774   3.356   2.924   0.183 -0.4130  0.0441 -0.4091
   37UNK    H12  775   3.191   3.065  -0.167 -1.7372  0.6655 -0.6555
   37UNK    H13  776   3.453   2.853   0.437  0.4186  0.2287  2.8512
   37UNK    N14  777   3.409   2.995  -0.027 -0.8497  0.5445  0.0620
   37UNK    C15  778   3.493   2.948   0.176  0.5635 -0.5238 -0.0543
   37UNK    C16  779   3.552   2.889   0.411  0.1759 -0.6086  0.5149
   37UNK    H17  780   3.637   2.811   0.594  1.0575 -0.1860 -0.4120
   37UNK    C18  781   3.585   2.931   0.282  0.0854  1.5083  0.6354
   37UNK    C19  782   3.523   2.987   0.048 -0.3015 -0.1879  0.5158
   37UNK    C20  783   3.661   2.855   0.498  0.4714  0.0329 -0.4659
   37UNK    C21  784   3.653   3.024   0.013 -0.4527  0.4577  0.5188
   37UNK    C22  785   3.718   2.953   0.243 -0.0562 -0.4724 -0.3211
   37UNK    C23  786   3.790   2.881   0.450  0.5009  0.6478 -0.4226
   37UNK    H24  787   3.601   3.084  -0.186 -1.5004 -0.7224  0.6143
   37UNK    C25  788   3.755   2.997   0.109 -0.9528  0.7897 -0.2670
   37UNK    C26  789   3.682   3.073  -0.115 -0.4827 -0.0593 -0.4222
   37UNK    N27  790   3.817   2.937   0.331 -0.1143 -0.4659  0.2664
   37UNK    H28  791   3.879   2.861   0.511  0.0652  0.3059  0.1120
   37UNK    N29  792   3.884   3.030   0.076 -0.2216  0.1729  0.9875
   37UNK    C30  793   3.818   3.103  -0.144 -0.6668  0.3942 -0.1686
   37UNK    C31  794   3.912   3.082  -0.046 -0.1975  0.4263 -0.5264
   37UNK    H32  795   3.865   3.143  -0.234 -0.3378  3.6587  1.3023
   37UNK    H33  796   4.015   3.109  -0.065 -0.1350  0.6785  0.1299
   38UNK     H0  797   3.717   1.314   5.933  0.8898 -0.4079  1.7631
   38UNK     H1  798   3.518   1.478   5.912 -1.7432  2.0679  0.8392
   38UNK     C2  799   3.661   1.349   6.019  0.0547  0.5263  0.8568
   38UNK     C3  800   3.550   1.439   6.009 -0.2316  0.1115 -0.3578
   38UNK     C4  801   3.706   1.309   6.142  1.1354 -0.0665 -0.3338
   38UNK     H5  802   3.794   1.246   6.142  0.8593 -0.4654 -1.2956
   38UNK     N6  803   3.481   1.479   6.120 -0.3982  0.0985  0.0670
   38UNK     C7  804   3.641   1.353   6.260 -0.1252  0.0866  0.6244
   38UNK     C8  805   3.518   1.427   6.241  0.6656  0.9760 -0.4553
   38UNK     H9  806   3.858   1.203   6.372 -1.1433  0.2864 -2.2140
   38UNK    C10  807   3.677   1.316   6.393  0.4691  0.3344  0.0816
   38UNK    N11  808   3.784   1.235   6.433  0.0600 -0.7047 -0.1314
   38UNK    H12  809   3.455   1.455   6.325  0.6898  1.5032 -0.6115
   38UNK    H13  810   4.025   1.100   6.523 -2.6536 -2.7919  0.0719
   38UNK    N14  811   3.606   1.353   6.499  0.4070  0.1859 -0.1768
   38UNK    C15  812   3.779   1.227   6.570  0.0395 -0.2932 -0.2662
   38UNK    C16  813   3.988   1.097   6.626  0.1619  0.3831  1.3609
   38UNK    H17  814   4.174   1.002   6.716  0.4209  1.4180 -0.0291
   38UNK    C18  815   3.866   1.167   6.661 -0.0782  0.6616 -0.0124
   38UNK    C19  816   3.670   1.294   6.606  0.4303 -0.2565 -0.3897
   38UNK    C20  817   4.071   1.036   6.727  0.0155  0.0356  0.6474
   38UNK    C21  818   3.628   1.296   6.738  0.5600 -0.2039 -0.2312
   38UNK    C22  819   3.826   1.158   6.798 -0.3205  0.6774  0.4175
   38UNK    C23  820   4.015   1.023   6.855 -0.1806 -0.3993  0.2842
   38UNK    H24  821   3.456   1.412   6.694 -1.1182 -0.5869  0.5354
   38UNK    C25  822   3.706   1.227   6.836  0.6222  0.2044 -0.2609
   38UNK    C26  823   3.514   1.369   6.776  0.3981  0.4670  0.0520
   38UNK    N27  824   3.898   1.086   6.888 -0.1057  0.2696 -0.0712
   38UNK    H28  825   4.065   0.972   6.937  0.5875 -1.3220 -0.7291
   38UNK    N29  826   3.658   1.220   6.967  0.1515  0.7459 -0.0424
   38UNK    C30  827   3.473   1.365   6.916  0.8828 -0.3166  0.5712
   38UNK    C31  828   3.545   1.287   7.002 -0.6708 -0.0781 -0.1818
   38UNK    H32  829   3.385   1.419   6.950  1.5555 -0.2092  2.1847
   38UNK    H33  830   3.527   1.278   7.109  3.5264 -0.8163  0.6460
   39BF4     B1  831   4.652   4.771   2.135 -0.1449  0.4013  0.3695
   39BF4     F2  832   4.738   4.767   2.244 -0.2931 -0.5094 -0.4995
   39BF4     F3  833   4.530   4.722   2.176 -0.4890 -0.0309 -0.1597
   39BF4     F4  834   4.645   4.906   2.098 -0.0003  0.6622 -0.3487
   39BF4     F5  835   4.718   4.698   2.047 -0.4902 -0.1806  0.3211
   40BF4     B1  836   1.130   5.267   5.606 -0.3103 -0.2503 -0.2669
   40BF4     F2  837   1.264   5.220   5.608 -0.2588  0.3289  0.0861
   40BF4     F3  838   1.053   5.212   5.711 -0.6510  0.4102  0.1987
   40BF4     F4  839   1.131   5.401   5.610 -0.0415  0.0106  0.4101
   40BF4     F5  840   1.078   5.221   5.487  0.4191 -0.0328  0.2031
   41BF4     B1  841   3.519   0.078   4.883 -0.1175  0.1550 -0.5969
   41BF4     F2  842   3.472   0.194   4.961 -0.1766  0.1214  0.5043
   41BF4     F3  843   3.646   0.085   4.838  0.2800 -0.5668 -0.1315
   41BF4     F4  844   3.508  -0.034   4.955 -0.5508 -0.4226  0.6796
   41BF4     F5  845   3.425   0.071   4.779  0.3251 -0.0684  0.1355
   42BF4     B1  846   4.540   3.675   4.468  0.0977  0.3973  0.6053
   42BF4     F2  847   4.648   3.633   4.399 -0.6032  0.4548 -0.4154
   42BF4     F3  848   4.547   3.684   4.598  0.0517 -0.8107 -0.1892
   42BF4     F4  849   4.512   3.803   4.417 -0.2304 -0.2431  0.1709
   42BF4     F5  850   4.444   3.588   4.422  0.5910 -0.2899  0.0861
   43BF4     B1  851   5.100   4.322   4.543  0.1028  0.2724  0.1249
   43BF4     F2  852   5.034   4.306   4.420  0.6022  0.0122 -0.1856
   43BF4     F3  853   5.039   4.438   4.601 -0.3096  0.4262  0.6275
   43BF4     F4  854   5.084   4.207   4.620 -0.8069 -0.1426  0.0178
   43BF4     F5  855   5.231   4.345   4.519 -0.2980 -0.0234  0.3862
   44BF4     B1  856   0.905   0.682   5.935 -0.3575  0.0788  0.2259
   44BF4     F2  857   0.804   0.621   5.865 -0.1851  0.1471 -0.6642
   44BF4     F3  858   1.012   0.711   5.855  0.0608 -0.0758  0.5323
   44BF4     F4  859   0.857   0.795   6.002  0.0965  0.3625 -0.3660
   44BF4     F5  860   0.961   0.604   6.037 -0.5524  0.1930  0.2373
   45BF4     B1  861   0.469   3.839   1.918  0.0201 -0.6753 -0.5030
   45BF4     F2  862   0.595   3.891   1.919 -0.0729  0.8086 -0.1400
   45BF4     F3  863   0.420   3.840   2.050  0.3269  0.5683  0.7795
   45BF4     F4  864   0.389   3.929   1.852  0.4885 -0.1761 -0.2510
   45BF4     F5  865   0.459   3.709   1.861 -0.1329  0.1390  0.2821
   46BF4     B1  866   4.046   5.824   0.448  0.3015  0.3092 -1.2303
   46BF4     F2  867   4.039   5.801   0.312  0.3395  0.2376  0.3851
   46BF4     F3  868   3.997   5.955   0.479  0.4718 -0.2576  0.3379
   46BF4     F4  869   3.979   5.726   0.517  0.0082 -0.2153 -0.6084
   46BF4     F5  870   4.179   5.848   0.486  0.1391 -0.0752 -0.5478
   47BF4     B1  871   0.233   1.407   1.703  0.0769 -0.4332 -0.0001
   47BF4     F2  872   0.277   1.319   1.801 -0.0465 -0.2316 -0.2546
   47BF4     F3  873   0.110   1.360   1.653 -0.2589  0.8845 -0.0447
   47BF4     F4  874   0.219   1.533   1.760 -0.2421 -0.1340 -0.0870
   47BF4     F5  875   0.325   1.397   1.604 -0.0047 -0.3115 -0.1979
   48BF4     B1  876   2.828   0.554   1.888 -0.4428 -0.4610 -0.3377
   48BF4     F2  877   2.911   0.543   1.780 -0.4949 -0.1899 -0.3128
   48BF4     F3  878   2.899   0.638   1.982 -0.2499  0.0134 -0.2782
   48BF4     F4  879   2.704   0.603   1.862  0.5268 -0.1200 -0.4754
   48BF4     F5  880   2.820   0.426   1.927 -0.4224  0.2900 -0.2373
   49BF4     B1  881   2.786   1.801   4.534  1.0164  0.3979 -0.1216
   49BF4     F2  882   2.927   1.806   4.515  0.1907  0.2518  0.1670
   49BF4     F3  883   2.753   1.829   4.664  0.0916  0.1545  0.3199
   49BF4     F4  884   2.732   1.887   4.447 -0.2666  0.0674  0.3930
   49BF4     F5  885   2.739   1.673   4.510 -0.7342 -0.5347  0.1529
   50BF4     B1  886   0.059   3.688   0.012 -0.3780  0.5143 -0.2530
   50BF4     F2  887   0.045   3.768   0.130  0.1900  0.8823  0.4210
   50BF4     F3  888   0.020   3.557   0.047 -0.1072 -0.4307  0.0943
   50BF4     F4  889  -0.012   3.725  -0.110  0.2773  0.0910 -0.0624
   50BF4     F5  890   0.192   3.709  -0.020  0.2143 -0.0908 -0.0259
   51BF4     B1  891   0.806   3.840   4.178 -0.4839  0.4054  0.4864
   51BF4     F2  892   0.749   3.717   4.169  0.0715 -0.4688  0.1125
   51BF4     F3  893   0.719   3.936   4.125 -0.1434 -0.4372  0.4815
   51BF4     F4  894   0.851   3.869   4.310 -0.4579  0.1436  0.0992
   51BF4     F5  895   0.925   3.838   4.101 -0.0088  0.0383 -0.4261
   52BF4     B1  896   2.545   3.409   5.990  0.3935  0.1349  0.0719
   52BF4     F2  897   2.588   3.481   5.891 -0.8657 -0.0958  0.0531
   52BF4     F3  898   2.437   3.321   5.951 -0.0750  0.0776  0.0146
   52BF4     F4  899   2.650   3.328   6.032 -0.3304 -0.0564 -0.1397
   52BF4     F5  900   2.495   3.483   6.093  0.2211 -0.0015  0.3850
   53BF4     B1  901   4.472   2.748   1.629  0.1129  0.9104 -0.0963
   53BF4     F2  902   4.423   2.810   1.519 -0.0325 -0.0296  0.7141
   53BF4     F3  903   4.371   2.733   1.726  0.2385 -0.4082 -0.2124
   53BF4     F4  904   4.505   2.615   1.598  0.4849  0.5840 -0.0827
   53BF4     F5  905   4.573   2.829   1.674 -0.1951  0.8278  0.3779
   54BF4     B1  906   2.521   5.210   5.238 -0.6421  0.5087  0.5502
   54BF4     F2  907   2.438   5.151   5.145 -0.2887 -0.1887 -0.0565
   54BF4     F3  908   2.445   5.282   5.331 -0.2167  0.2486  0.0705
   54BF4     F4  909   2.585   5.096   5.299  0.4353 -0.5342  0.2244
   54BF4     F5  910   2.612   5.290   5.176 -0.3155 -0.9040  0.0871
   55BF4     B1  911   0.707   2.576   0.229 -0.2774 -0.1774  0.3819
   55BF4     F2  912   0.735   2.653   0.340  0.0232  0.2219 -0.2928
   55BF4     F3  913   0.815   2.503   0.183  0.6365 -0.8490  0.0683
   55BF4     F4  914   0.601   2.493   0.265 -0.0755  0.1174  0.4040
   55BF4     F5  915   0.678   2.661   0.123  0.2874 -0.1049 -0.0370
   56BF4     B1  916   4.816   4.294   2.670 -0.8129 -0.5000  0.2369
   56BF4     F2  917   4.758   4.380   2.575 -0.0798  0.2368 -0.0880
   56BF4     F3  918   4.716   4.234   2.737  0.8086 -0.0413  0.1581
   56BF4     F4  919   4.896   4.200   2.601 -0.5197  0.1123 -0.6102
   56BF4     F5  920   4.906   4.367   2.740 -0.9345  0.2977 -0.0481
   57BF4     B1  921   5.608   0.991   3.757  0.0424  0.1636  0.4493
   57BF4     F2  922   5.604   0.995   3.899  0.5345 -0.3158 -0.1309
   57BF4     F3  923   5.499   1.053   3.705  0.4855  0.3694 -0.2764
   57BF4     F4  924   5.723   1.058   3.719 -0.6628 -0.5926 -0.1497
   57BF4     F5  925   5.613   0.864   3.716 -0.3128  0.9306 -0.1247
   58BF4     B1  926   3.571   1.576   4.235  0.5594 -0.3698 -0.3351
   58BF4     F2  927   3.576   1.690   4.151 -0.5012  0.3141  0.7123
   58BF4     F3  928   3.515   1.470   4.164  0.6121 -0.2202  0.4245
   58BF4     F4  929   3.703   1.546   4.270 -0.0330 -0.0931 -0.2925
   58BF4     F5  930   3.486   1.599   4.347 -0.0693  0.1919 -0.1498
   59BF4     B1  931   3.184   4.158   3.268  0.4396  0.3289  0.4560
   59BF4     F2  932   3.156   4.039   3.342 -0.4283 -0.1997 -0.4415
   59BF4     F3  933   3.271   4.235   3.334 -0.1574 -0.1249 -0.4367
   59BF4     F4  934   3.242   4.108   3.154  0.0088 -0.0924 -0.3748
   59BF4     F5  935   3.067   4.224   3.236 -0.3885 -0.1744 -0.6580
   60BF4     B1  936   2.239   0.972   3.761 -0.4472 -0.9365 -0.2706
   60BF4     F2  937   2.358   1.030   3.742  0.2427 -0.5535 -0.2501
   60BF4     F3  938   2.143   1.067   3.784 -0.1257  0.4835  0.5264
   60BF4     F4  939   2.213   0.883   3.668 -0.8524 -0.2085  0.1565
   60BF4     F5  940   2.239   0.908   3.884  0.1354  0.0598  0.5230
   61BF4     B1  941   4.640   2.343   5.374 -0.2141 -0.2554 -0.0815
   61BF4     F2  942   4.754   2.417   5.352  0.3754 -0.1040 -0.5851
   61BF4     F3  943   4.556   2.394   5.276  0.0988  0.2100  0.2477
   61BF4     F4  944   4.671   2.209   5.342 -0.0276  0.1547  0.2408
   61BF4     F5  945   4.597   2.353   5.502  0.2232 -0.0645  0.1728
   62BF4     B1  946   1.790   2.480   5.998  1.2778 -0.3336 -0.8868
   62BF4     F2  947   1.922   2.513   6.021 -0.0030  0.3787  0.5286
   62BF4     F3  948   1.706   2.560   6.067  0.3126 -0.0753  0.2004
   62BF4     F4  949   1.763   2.491   5.860  0.0834 -0.1041  0.3073
   62BF4     F5  950   1.781   2.349   6.047  0.1265 -0.4513  0.0939
   63BF4     B1  951   3.453   2.232   1.172 -0.2749 -0.3546 -0.7139
   63BF4     F2  952   3.590   2.258   1.147 -0.1016  0.2339  0.1759
   63BF4     F3  953   3.391   2.179   1.064  0.2866  0.0107  0.5052
   63BF4     F4  954   3.440   2.141   1.288  0.1644 -0.7742  0.1189
   63BF4     F5  955   3.403   2.358   1.202 -0.8060 -0.2124 -0.0807
   64BF4     B1  956   2.144   4.755   4.132 -0.3759  0.1263  0.2030
   64BF4     F2  957   2.218   4.857   4.196 -1.0209  0.0251 -0.1342
   64BF4     F3  958   2.014   4.782   4.103  0.0567  0.1670 -0.2313
   64BF4     F4  959   2.220   4.725   4.020 -0.1358 -0.1792  0.6616
   64BF4     F5  960   2.155   4.649   4.224 -0.2021  0.1949 -0.0670
   65BF4     B1  961   4.558   4.615   1.154  0.8382 -0.0978 -0.1063
   65BF4     F2  962   4.464   4.717   1.188  0.5931 -0.2020  0.5399
   65BF4     F3  963   4.641   4.662   1.056  0.5772 -0.2626  0.2451
   65BF4     F4  964   4.634   4.573   1.261  0.2678 -0.1445 -0.2601
   65BF4     F5  965   4.485   4.503   1.115  0.3782 -0.3393  0.0626
   66BF4     B1  966   3.565   4.400   3.944  0.1554 -0.9401  0.1696
   66BF4     F2  967   3.440   4.403   3.886  0.3243 -0.1125  0.0847
   66BF4     F3  968   3.642   4.314   3.880 -0.0602 -0.1479  0.8841
   66BF4     F4  969   3.615   4.524   3.959 -0.1128  0.1507 -0.1728
   66BF4     F5  970   3.548   4.346   4.073 -0.3895  0.2004 -0.3643
   67DMSO    C1  971   5.033   3.271   5.204 -0.0476  0.2234 -0.7619
   67DMSO    H1  972   4.955   3.195   5.207  0.2756 -0.0679  0.8351
   67DMSO    H2  973   5.036   3.325   5.109  0.4929 -1.4930 -1.7616
   67DMSO    H3  974   5.130   3.224   5.223 -1.2376 -2.0577  0.0939
   67DMSO    S1  975   4.993   3.390   5.323 -0.0912  0.0784  0.2830
   67DMSO    C2  976   4.994   3.277   5.466  0.1669  0.4488 -0.4886
   67DMSO    H4  977   4.961   3.337   5.551 -1.0981 -0.5814 -0.2244
   67DMSO    H5  978   4.918   3.199   5.453  0.6580 -0.0758 -0.2592
   67DMSO    H6  979   5.093   3.234   5.484  0.5580  0.8465 -1.6147
   67DMSO    O1  980   4.843   3.405   5.310 -0.1498 -0.0684 -0.3462
   68DMSO    C1  981   4.808   5.419   4.374 -0.2635  0.2259  0.7097
   68DMSO    H1  982   4.804   5.326   4.318  3.0130 -0.1533  0.8880
   68DMSO    H2  983   4.762   5.411   4.473  1.9590 -1.2835  1.7003
   68DMSO    H3  984   4.753   5.494   4.317 -1.4754  0.2146  1.8231
   68DMSO    S1  985   4.981   5.456   4.409 -0.0824 -0.3675 -0.1818
   68DMSO    C2  986   5.018   5.477   4.237 -0.0068  1.0661 -0.2381
   68DMSO    H4  987   4.969   5.389   4.194  0.8720  0.0767  0.7160
   68DMSO    H5  988   4.965   5.568   4.208 -2.5851 -0.4797 -0.6978
   68DMSO    H6  989   5.126   5.468   4.219 -0.1920  1.2443 -1.5380
   68DMSO    O1  990   5.046   5.332   4.447  0.4489  0.3727  0.1296
   69DMSO    C1  991   0.498   0.870   0.633  0.0407  0.4876 -0.3953
   69DMSO    H1  992   0.428   0.788   0.651  2.1890 -1.4876 -0.4061
   69DMSO    H2  993   0.478   0.937   0.550  1.5500  0.2134 -1.0181
   69DMSO    H3  994   0.593   0.819   0.612 -1.3203 -2.4518  0.1430
   69DMSO    S1  995   0.522   0.966   0.789  0.0967 -0.1562 -0.3897
   69DMSO    C2  996   0.643   1.078   0.724 -0.3841  0.2029  0.4080
   69DMSO    H4  997   0.619   1.109   0.622 -0.7892 -0.6039  0.2506
   69DMSO    H5  998   0.642   1.157   0.799 -1.5302  0.7695 -0.1892
   69DMSO    H6  999   0.736   1.021   0.740 -0.1907  0.1685 -0.6995
   69DMSO    O1 1000   0.593   0.864   0.873 -0.5678 -0.1091  0.4549
   70DMSO    C1 1001   0.027   3.947   4.182 -0.1393 -0.1664  0.0466
   70DMSO    H1 1002   0.053   3.896   4.274  1.0457 -0.7309 -0.5888
   70DMSO    H2 1003   0.061   3.900   4.090  1.1850  0.2281  0.3178
   70DMSO    H3 1004   0.049   4.054   4.195  0.1428 -0.3299  0.9733
   70DMSO    S1 1005  -0.156   3.943   4.178 -0.0232  0.0531 -0.1364
   70DMSO    C2 1006  -0.156   3.991   4.007 -0.1643  0.5741 -0.2485
   70DMSO    H4 1007  -0.127   3.905   3.946  0.8289  0.1620  0.7738
   70DMSO    H5 1008  -0.256   4.031   3.986  0.8756  2.0582 -2.8296
   70DMSO    H6 1009  -0.089   4.076   3.990  0.6815 -0.2728 -1.2449
   70DMSO    O1 1010  -0.195   4.067   4.258 -0.9084 -0.3644  0.1221
   71DMSO    C1 1011   4.641   2.542   0.504  0.0866 -0.7250  0.2633
   71DMSO    H1 1012   4.724   2.510   0.441  0.7053  1.3355 -0.0298
   71DMSO    H2 1013   4.685   2.591   0.592  1.0293 -2.0094  0.5409
   71DMSO    H3 1014   4.567   2.464   0.524 -1.8378  0.7354 -0.8981
   71DMSO    S1 1015   4.550   2.668   0.409  0.0139  0.1262 -0.1580
   71DMSO    C2 1016   4.434   2.718   0.535  0.6782 -0.0647 -0.2371
   71DMSO    H4 1017   4.359   2.770   0.475  1.0267  1.2925  0.4613
   71DMSO    H5 1018   4.380   2.631   0.574  1.0888 -0.3589 -0.3164
   71DMSO    H6 1019   4.482   2.781   0.611  0.3217  2.1810 -1.7643
   71DMSO    O1 1020   4.467   2.599   0.301  1.0871 -0.5741 -0.2066
   72DMSO    C1 1021   0.402   4.388   3.626  0.1660 -0.2679 -0.4184
   72DMSO    H1 1022   0.398   4.476   3.561 -0.9764 -0.2400 -0.3396
   72DMSO    H2 1023   0.480   4.314   3.610  0.8181  0.3871 -0.3655
   72DMSO    H3 1024   0.300   4.348   3.625  0.2316 -0.5139  0.8002
   72DMSO    S1 1025   0.419   4.435   3.792 -0.4543 -0.3355 -0.0068
   72DMSO    C2 1026   0.272   4.527   3.822 -0.8430  0.1437 -0.4547
   72DMSO    H4 1027   0.258   4.608   3.749 -0.1091  1.3260  0.6603
   72DMSO    H5 1028   0.189   4.457   3.819 -0.0048 -0.8690 -0.3978
   72DMSO    H6 1029   0.295   4.565   3.922  0.4353 -1.4530 -0.0999
   72DMSO    O1 1030   0.522   4.541   3.777  0.1590  0.0446  0.3157
   73DMSO    C1 1031   1.114   2.371   1.235  0.7980  0.0616 -0.0881
   73DMSO    H1 1032   1.165   2.466   1.216 -1.2707  1.3941  0.6388
   73DMSO    H2 1033   1.088   2.354   1.340 -2.0483 -0.7702 -0.8241
   73DMSO    H3 1034   1.174   2.293   1.187  0.1991  1.4634 -3.3994
   73DMSO    S1 1035   0.955   2.380   1.145  0.0564  0.2445  0.3033
   73DMSO    C2 1036   0.879   2.491   1.260  0.6817 -0.7053  0.1310
   73DMSO    H4 1037   0.825   2.440   1.340 -0.2039  0.4652  0.2895
   73DMSO    H5 1038   0.945   2.561   1.313 -0.0007 -1.0958  1.5594
   73DMSO    H6 1039   0.805   2.544   1.200  0.9742 -0.1733  0.2297
   73DMSO    O1 1040   0.880   2.258   1.188  0.0384  0.3777  0.8046
   74DMSO    C1 1041   4.193   5.301   3.808  0.6485 -0.1656 -0.3081
   74DMSO    H1 1042   4.172   5.204   3.763  0.6632  0.2530 -1.2378
   74DMSO    H2 1043   4.228   5.276   3.909 -1.9552  0.3294  0.7865
   74DMSO    H3 1044   4.101   5.359   3.813 -0.9728 -2.6256  0.0701
   74DMSO    S1 1045   4.321   5.370   3.712  0.0181 -0.1215  0.0284
   74DMSO    C2 1046   4.256   5.316   3.552  0.2719  0.0962 -0.3036
   74DMSO    H4 1047   4.160   5.363   3.528  1.6823  2.1065 -2.4941
   74DMSO    H5 1048   4.324   5.345   3.471 -1.7401 -0.0392 -2.1405
   74DMSO    H6 1049   4.252   5.208   3.563  1.8952  0.1292  1.0226
   74DMSO    O1 1050   4.439   5.285   3.735  0.3477 -0.7060  0.1877
   75DMSO    C1 1051   3.315   0.874   5.445 -0.8300  0.6824 -0.4616
   75DMSO    H1 1052   3.289   0.976   5.415  0.7383  1.5364  0.9225
   75DMSO    H2 1053   3.230   0.807   5.428 -1.4828  1.4021 -0.0807
   75DMSO    H3 1054   3.350   0.878   5.549  3.5370 -0.6968 -1.6753
   75DMSO    S1 1055   3.458   0.842   5.343  0.0128 -0.0635  0.2093
   75DMSO    C2 1056   3.516   0.702   5.436 -0.3564 -0.2496  0.4673
   75DMSO    H4 1057   3.522   0.732   5.541  3.0167 -1.0747  0.5953
   75DMSO    H5 1058   3.439   0.627   5.415  0.0540 -0.5828  0.1342
   75DMSO    H6 1059   3.611   0.675   5.390 -0.3280 -0.0759  0.4233
   75DMSO    O1 1060   3.557   0.943   5.380 -0.0954 -0.0476 -0.3795
   76DMSO    C1 1061   4.404   2.565   4.553  0.1034 -0.2929 -0.9161
   76DMSO    H1 1062   4.296   2.564   4.538 -0.0202  1.1583 -0.3519
   76DMSO    H2 1063   4.429   2.533   4.655  0.8640  0.5917 -0.8085
   76DMSO    H3 1064   4.446   2.664   4.534  2.2121 -0.7629  0.8857
   76DMSO    S1 1065   4.476   2.432   4.459  0.1533  0.0952  0.0745
   76DMSO    C2 1066   4.639   2.460   4.520  0.2455  0.6170 -0.4895
   76DMSO    H4 1067   4.707   2.390   4.470 -1.0764 -2.4057  1.6483
   76DMSO    H5 1068   4.672   2.564   4.510  0.4953  0.4696 -1.2777
   76DMSO    H6 1069   4.637   2.420   4.622 -0.6791 -2.8825 -1.7471
   76DMSO    O1 1070   4.492   2.484   4.321  0.0770  0.1522  0.4306
   77DMSO    C1 1071   2.933   3.235   2.138  0.1254 -0.1332  0.0509
   77DMSO    H1 1072   2.933   3.128   2.113 -0.7664 -0.5119  1.5193
   77DMSO    H2 1073   2.828   3.264   2.134 -0.1302 -0.6993  1.8695
   77DMSO    H3 1074   2.998   3.292   2.072  2.3054 -2.1998  0.2738
   77DMSO    S1 1075   2.985   3.243   2.306  0.2445 -0.3392 -0.1580
   77DMSO    C2 1076   2.942   3.419   2.329  0.1775 -0.5127 -0.3951
   77DMSO    H4 1077   3.012   3.473   2.265 -1.4384  2.0320 -0.1300
   77DMSO    H5 1078   2.841   3.430   2.289 -0.2901 -0.4760  0.7723
   77DMSO    H6 1079   2.954   3.447   2.434 -1.1691 -0.0631 -0.3422
   77DMSO    O1 1080   3.132   3.265   2.296 -0.1427 -0.6055 -0.7210
   78DMSO    C1 1081   1.602   3.855   1.979 -0.3261 -0.0892  0.6215
   78DMSO    H1 1082   1.503   3.825   2.013 -1.0310 -1.1585 -2.1008
   78DMSO    H2 1083   1.686   3.789   2.006  0.2207  0.1683 -0.4126
   78DMSO    H3 1084   1.620   3.962   1.996  0.8934  0.3625 -2.6854
   78DMSO    S1 1085   1.605   3.822   1.797  0.1096 -0.2703  0.3183
   78DMSO    C2 1086   1.433   3.871   1.786  0.3411 -0.1817  0.4678
   78DMSO    H4 1087   1.370   3.790   1.822  0.3219 -0.6606 -0.6052
   78DMSO    H5 1088   1.418   3.965   1.840  1.8722 -0.0513  0.6993
   78DMSO    H6 1089   1.405   3.870   1.680  0.7072 -3.3278  0.3125
   78DMSO    O1 1090   1.599   3.670   1.792  0.3817  0.0721  0.0128
   79DMSO    C1 1091   1.479   2.955   5.569  0.2093  0.3189 -0.3697
   79DMSO    H1 1092   1.531   3.032   5.627  1.9908 -2.2262  1.6595
   79DMSO    H2 1093   1.462   3.004   5.472  0.8681 -1.6633 -1.5387
   79DMSO    H3 1094   1.381   2.941   5.615 -0.7816  4.1477 -0.9892
   79DMSO    S1 1095   1.588   2.809   5.589 -0.7222  0.1752  0.0198
   79DMSO    C2 1096   1.587   2.819   5.769  0.1131  0.0810  0.5357
   79DMSO    H4 1097   1.658   2.742   5.799  1.2078  1.0468  0.4982
   79DMSO    H5 1098   1.629   2.914   5.801 -1.6278  0.5446  1.6100
   79DMSO    H6 1099   1.485   2.807   5.808  0.0796 -1.3374  0.0805
   79DMSO    O1 1100   1.711   2.877   5.545  0.1546 -0.2053 -0.5905
   80DMSO    C1 1101   1.827   1.306   5.833 -0.1109 -0.1263  0.2024
   80DMSO    H1 1102   1.909   1.261   5.777 -0.1158 -2.0231  1.6233
   80DMSO    H2 1103   1.809   1.236   5.915  0.3294 -1.1332 -0.5367
   80DMSO    H3 1104   1.739   1.328   5.771 -0.7114 -0.7184  0.8137
   80DMSO    S1 1105   1.869   1.460   5.900  0.2875 -0.1119  0.0350
   80DMSO    C2 1106   1.721   1.500   5.989  0.0701  0.2205 -0.9253
   80DMSO    H4 1107   1.709   1.440   6.079 -0.4917  2.2971  0.4341
   80DMSO    H5 1108   1.743   1.605   6.009  1.1920  0.1598 -1.7001
   80DMSO    H6 1109   1.628   1.491   5.933 -0.7107 -2.5585  0.6498
   80DMSO    O1 1110   1.884   1.556   5.787  0.1371  0.6493 -0.5388
   81DMSO    C1 1111   4.708   5.229   2.191 -0.4728 -0.1573 -0.2869
   81DMSO    H1 1112   4.715   5.294   2.102 -0.8408 -2.1470 -1.8351
   81DMSO    H2 1113   4.653   5.139   2.164 -1.7068  0.4391  0.1260
   81DMSO    H3 1114   4.673   5.284   2.279 -0.0696 -0.8082  0.2814
   81DMSO    S1 1115   4.873   5.177   2.231  0.0448  0.0485  0.4114
   81DMSO    C2 1116   4.833   5.097   2.391  0.4457  0.6584  0.0698
   81DMSO    H4 1117   4.782   5.163   2.462  2.8050  1.4068  1.2017
   81DMSO    H5 1118   4.777   5.004   2.383  3.2727 -0.9574 -3.5480
   81DMSO    H6 1119   4.923   5.070   2.447 -0.5958 -2.1252  0.5571
   81DMSO    O1 1120   4.932   5.310   2.258  0.7291  0.0669 -0.1540
   82DMSO    C1 1121   3.391   0.666   4.190  0.0614 -0.8019  0.2300
   82DMSO    H1 1122   3.436   0.748   4.134 -0.8010 -1.4882 -1.5303
   82DMSO    H2 1123   3.463   0.586   4.171  0.8597 -0.0174 -0.1345
   82DMSO    H3 1124   3.293   0.640   4.149 -0.3453 -0.9528  1.2441
   82DMSO    S1 1125   3.396   0.713   4.366  0.0757 -0.5302 -0.5252
   82DMSO    C2 1126   3.285   0.850   4.344  0.0526 -0.0266 -0.2247
   82DMSO    H4 1127   3.337   0.915   4.274  2.5164 -2.7248 -1.0843
   82DMSO    H5 1128   3.197   0.804   4.298  1.2192 -2.4119 -0.2259
   82DMSO    H6 1129   3.259   0.900   4.438  0.0510  0.4593 -0.4821
   82DMSO    O1 1130   3.533   0.774   4.386  0.6978  0.1565  0.0565
   83DMSO    C1 1131   1.787   5.860   0.313 -0.0654  0.2386 -0.1016
   83DMSO    H1 1132   1.808   5.766   0.262  1.2494 -0.1099  1.0245
   83DMSO    H2 1133   1.865   5.888   0.383 -0.7163 -0.7239  1.0444
   83DMSO    H3 1134   1.688   5.840   0.354 -0.3316  1.9253  0.1493
   83DMSO    S1 1135   1.772   5.983   0.182  0.1339  0.1056 -0.2749
   83DMSO    C2 1136   1.743   6.123   0.289 -0.8196  0.9298 -1.0789
   83DMSO    H4 1137   1.837   6.138   0.342 -1.6319 -0.1477  0.7680
   83DMSO    H5 1138   1.720   6.209   0.226 -0.4973  1.8867  0.0684
   83DMSO    H6 1139   1.666   6.097   0.363 -0.6949  1.7109 -0.6682
   83DMSO    O1 1140   1.632   5.963   0.138 -0.3745  0.1419  0.3707
   84DMSO    C1 1141   5.478   1.960   2.921  0.2550  0.1343  0.4376
   84DMSO    H1 1142   5.489   2.063   2.888 -0.1831  0.8181  2.3254
   84DMSO    H2 1143   5.544   1.896   2.860 -0.4288 -0.9345  0.7844
   84DMSO    H3 1144   5.374   1.928   2.911  0.6796 -0.6709 -2.4069
   84DMSO    S1 1145   5.538   1.956   3.086 -0.1623  0.8080 -0.5114
   84DMSO    C2 1146   5.417   2.076   3.141  0.0710  0.1265 -0.5187
   84DMSO    H4 1147   5.399   2.152   3.064  1.5300  1.1856  0.1389
   84DMSO    H5 1148   5.323   2.024   3.162  1.2295 -2.1264 -0.6485
   84DMSO    H6 1149   5.444   2.129   3.232  0.6189  0.6074 -0.9493
   84DMSO    O1 1150   5.664   2.031   3.072  0.5322 -0.4744  0.0179
   85DMSO    C1 1151   3.183   4.993   3.768  0.7882  0.2319 -0.3460
   85DMSO    H1 1152   3.089   4.947   3.798  0.4450  1.9444  1.3984
   85DMSO    H2 1153   3.237   5.017   3.860 -0.7819 -0.6220  0.8436
   85DMSO    H3 1154   3.176   5.083   3.707  1.6501  0.7440  0.2815
   85DMSO    S1 1155   3.266   4.877   3.666  0.4735 -0.2704  0.0225
   85DMSO    C2 1156   3.244   4.749   3.790 -0.2030  0.8201  0.2706
   85DMSO    H4 1157   3.307   4.666   3.758 -1.1499  0.2653 -0.2276
   85DMSO    H5 1158   3.287   4.772   3.888 -0.8027 -2.8539  1.5431
   85DMSO    H6 1159   3.137   4.728   3.800 -0.1762  1.0369  1.0901
   85DMSO    O1 1160   3.404   4.934   3.684 -0.3048  0.1574  0.2965
   86DMSO    C1 1161   5.447   2.117   1.051  0.1899  0.5192  1.0188
   86DMSO    H1 1162   5.495   2.194   1.111 -0.5010  1.2669  0.6254
   86DMSO    H2 1163   5.448   2.146   0.946  1.5347  1.2607  1.2090
   86DMSO    H3 1164   5.350   2.098   1.098  0.3270 -2.3472  0.3437
   86DMSO    S1 1165   5.534   1.960   1.059  0.5220 -0.0615 -0.1336
   86DMSO    C2 1166   5.521   1.926   1.241 -0.0218  0.1419  0.2880
   86DMSO    H4 1167   5.442   1.854   1.263 -0.9516  0.5716 -1.4980
   86DMSO    H5 1168   5.620   1.886   1.267  1.7882  1.5339 -3.6424
   86DMSO    H6 1169   5.506   2.017   1.300  3.1832  0.4723  0.7891
   86DMSO    O1 1170   5.670   2.010   1.040 -0.2055  0.0268  0.3133
   87DMSO    C1 1171   3.969   3.065   0.989 -0.4368  0.4626  0.2392
   87DMSO    H1 1172   4.020   2.970   0.971  2.8002  2.0488  0.2445
   87DMSO    H2 1173   3.873   3.053   1.040  0.2790  0.3690  1.6095
   87DMSO    H3 1174   3.952   3.115   0.894  3.3465 -0.6441 -1.2191
   87DMSO    S1 1175   4.064   3.150   1.113  0.2214  0.1666  0.0516
   87DMSO    C2 1176   3.961   3.291   1.147  0.1408 -0.1076  0.7717
   87DMSO    H4 1177   4.026   3.359   1.204  0.7674  0.0499 -0.1153
   87DMSO    H5 1178   3.927   3.322   1.048  0.1961 -0.2174  0.7183
   87DMSO    H6 1179   3.870   3.266   1.203 -1.3120  2.6870 -0.1270
   87DMSO    O1 1180   4.179   3.196   1.037 -0.4263  0.3814  0.3307
   88DMSO    C1 1181   2.177   5.902   3.835  0.1191  0.8432 -0.1662
   88DMSO    H1 1182   2.232   5.824   3.780  0.3025 -0.1606  1.3674
   88DMSO    H2 1183   2.074   5.906   3.799 -0.9426 -0.9259  2.3665
   88DMSO    H3 1184   2.220   6.002   3.831  0.9839  0.5451  1.0343
   88DMSO    S1 1185   2.183   5.863   4.005  0.3875 -0.2050 -0.1138
   88DMSO    C2 1186   2.101   6.002   4.085  0.4036  0.0861  1.1244
   88DMSO    H4 1187   2.106   5.995   4.194  0.7491 -0.8197  1.0565
   88DMSO    H5 1188   2.138   6.092   4.035  0.5321 -1.1531 -1.1570
   88DMSO    H6 1189   1.995   5.996   4.056  0.7392  0.2589 -0.2309
   88DMSO    O1 1190   2.326   5.867   4.032  0.0707  0.5333 -0.0272
   89DMSO    C1 1191   0.343   0.464   0.384 -0.1918  0.4486  0.3891
   89DMSO    H1 1192   0.298   0.544   0.324 -0.5040 -0.8307 -1.1492
   89DMSO    H2 1193   0.377   0.387   0.314  0.1890 -0.5278  1.5935
   89DMSO    H3 1194   0.262   0.425   0.447  0.7085 -1.5352  0.4050
   89DMSO    S1 1195   0.461   0.526   0.499 -0.0118 -0.1316 -0.2080
   89DMSO    C2 1196   0.526   0.368   0.543 -0.0647 -0.1625  0.6175
   89DMSO    H4 1197   0.607   0.335   0.478  0.3658  1.1760  0.4385
   89DMSO    H5 1198   0.563   0.371   0.646 -1.0838  1.6090  0.9798
   89DMSO    H6 1199   0.440   0.300   0.537 -0.2515  0.2329 -2.0862
   89DMSO    O1 1200   0.377   0.571   0.617 -0.1915  0.1038 -0.1976
   90DMSO    C1 1201   1.337   1.234   4.663 -0.1477 -0.4764  1.1550
   90DMSO    H1 1202   1.334   1.127   4.682 -3.5295 -0.6717  0.0937
   90DMSO    H2 1203   1.330   1.287   4.758  0.9302 -0.2585  1.1326
   90DMSO    H3 1204   1.261   1.264   4.590  1.1792  0.9715  0.2875
   90DMSO    S1 1205   1.489   1.265   4.572  0.3411  0.0037  0.2538
   90DMSO    C2 1206   1.427   1.191   4.408  0.1458  0.4206 -0.3099
   90DMSO    H4 1207   1.502   1.228   4.338  0.1697  1.8535  0.4383
   90DMSO    H5 1208   1.444   1.083   4.410  0.6159  0.4168 -2.4402
   90DMSO    H6 1209   1.323   1.213   4.383 -0.4276 -3.1778 -1.7011
   90DMSO    O1 1210   1.583   1.166   4.623 -0.2427  0.2327 -0.0499
   91DMSO    C1 1211   5.839   2.726   3.639 -0.3647 -0.1478 -0.2658
   91DMSO    H1 1212   5.814   2.747   3.743 -2.7669 -0.4184 -0.7202
   91DMSO    H2 1213   5.818   2.818   3.584 -2.8197  0.2248  1.1527
   91DMSO    H3 1214   5.780   2.645   3.593 -0.1149  0.4312 -1.6393
   91DMSO    S1 1215   6.011   2.697   3.612 -0.0168  0.0899  0.3248
   91DMSO    C2 1216   6.062   2.821   3.724  0.4569  0.3114 -0.4704
   91DMSO    H4 1217   6.001   2.911   3.709  2.0398  1.5665  0.2682
   91DMSO    H5 1218   6.041   2.781   3.824  2.1071 -0.5424 -0.4285
   91DMSO    H6 1219   6.170   2.837   3.714  0.3396  1.6049  0.1222
   91DMSO    O1 1220   6.040   2.770   3.480 -0.2596  0.4492  0.1206
   92DMSO    C1 1221   3.591   2.125   6.031 -0.1248  0.6695 -0.1375
   92DMSO    H1 1222   3.655   2.088   5.951  0.1120 -0.4372  0.5468
   92DMSO    H2 1223   3.499   2.066   6.039  1.4385 -1.6249  2.2398
   92DMSO    H3 1224   3.571   2.232   6.018  1.7669  1.0928  0.2009
   92DMSO    S1 1225   3.667   2.090   6.188  0.2630  0.2182  0.0440
   92DMSO    C2 1226   3.562   2.191   6.279  0.6688  0.1476  0.4088
   92DMSO    H4 1227   3.459   2.186   6.243  0.0769  2.0967  1.6914
   92DMSO    H5 1228   3.574   2.164   6.384  4.4814  0.2012  0.1453
   92DMSO    H6 1229   3.589   2.295   6.260 -1.7046  0.1829 -4.3794
   92DMSO    O1 1230   3.784   2.180   6.181  0.1290 -0.5202  0.0934
   93DMSO    C1 1231   0.201   0.437   3.614 -0.7437 -0.4744  0.7657
   93DMSO    H1 1232   0.215   0.330   3.596  0.5943  0.0196 -1.6058
   93DMSO    H2 1233   0.194   0.497   3.522  0.1719  0.2964  1.1802
   93DMSO    H3 1234   0.281   0.476   3.678 -0.8934 -0.9045  1.2139
   93DMSO    S1 1235   0.045   0.461   3.695  0.3537  0.0075  0.3118
   93DMSO    C2 1236   0.081   0.340   3.816 -0.0858  0.3747 -0.5917
   93DMSO    H4 1237   0.175   0.348   3.870 -0.2703 -1.4863  0.0811
   93DMSO    H5 1238   0.003   0.349   3.893  1.3058 -0.1657  0.9221
   93DMSO    H6 1239   0.071   0.244   3.763  0.3519  0.0865 -0.1538
   93DMSO    O1 1240  -0.056   0.379   3.611 -0.6347  0.3112  0.5020
   94DMSO    C1 1241   0.557   5.384   2.836  0.1503 -0.0701 -0.0852
   94DMSO    H1 1242   0.519   5.327   2.751  3.1569 -0.0589 -1.5600
   94DMSO    H2 1243   0.661   5.351   2.846  0.5676  1.2655  0.2885
   94DMSO    H3 1244   0.495   5.371   2.925  0.7232  2.0883  0.6922
   94DMSO    S1 1245   0.549   5.555   2.790 -0.6027  0.2182  0.4883
   94DMSO    C2 1246   0.517   5.638   2.941 -0.3993  0.4591 -0.1071
   94DMSO    H4 1247   0.532   5.745   2.922 -1.2431  0.9393  1.6749
   94DMSO    H5 1248   0.415   5.620   2.976  0.7930 -2.4510  2.3476
   94DMSO    H6 1249   0.592   5.594   3.006  0.1899  1.2091 -0.2647
   94DMSO    O1 1250   0.413   5.569   2.733 -0.7971  0.1120 -0.0393
   95DMSO    C1 1251   0.472   0.265   3.344 -0.7437 -0.1600  0.4515
   95DMSO    H1 1252   0.484   0.222   3.245 -0.3697 -0.6004  0.6832
   95DMSO    H2 1253   0.366   0.266   3.372 -0.2761  0.8539  2.4278
   95DMSO    H3 1254   0.514   0.366   3.343  0.9280 -0.8316  0.2655
   95DMSO    S1 1255   0.560   0.156   3.446  0.4973  0.1895 -0.2292
   95DMSO    C2 1256   0.720   0.217   3.401 -0.4789  0.0174 -0.1593
   95DMSO    H4 1257   0.750   0.184   3.302 -0.8746 -1.8815  0.3089
   95DMSO    H5 1258   0.710   0.326   3.409 -0.6671 -0.1365  3.3457
   95DMSO    H6 1259   0.782   0.174   3.480 -0.5002 -1.0486 -0.7142
   95DMSO    O1 1260   0.549   0.019   3.385 -0.0689  0.1548 -0.5306
   96DMSO    C1 1261   3.230   1.171   4.597  0.1737  0.0852 -0.1902
   96DMSO    H1 1262   3.289   1.143   4.510 -1.0186 -2.3707 -0.2911
   96DMSO    H2 1263   3.235   1.096   4.675  0.1008 -0.2480 -0.5045
   96DMSO    H3 1264   3.125   1.171   4.564 -0.3358 -0.5036  1.3441
   96DMSO    S1 1265   3.274   1.310   4.678 -0.4566 -0.0869 -0.1927
   96DMSO    C2 1266   3.286   1.411   4.536  0.2649 -0.2820  0.3694
   96DMSO    H4 1267   3.322   1.511   4.562  0.3782 -0.4282  0.7847
   96DMSO    H5 1268   3.346   1.374   4.453  1.3010  1.8279  0.1070
   96DMSO    H6 1269   3.185   1.428   4.497 -0.6336 -2.4347  1.5863
   96DMSO    O1 1270   3.417   1.292   4.714  0.2393 -1.0528  0.2529
   97DMSO    C1 1271   3.704   1.634   4.935 -0.2660 -0.4798 -0.0679
   97DMSO    H1 1272   3.775   1.558   4.901 -1.3787 -0.9112 -1.5546
   97DMSO    H2 1273   3.752   1.730   4.956  0.1476 -0.7675  0.3204
   97DMSO    H3 1274   3.665   1.602   5.032 -0.3048 -1.9571 -0.5489
   97DMSO    S1 1275   3.578   1.637   4.812 -0.4291  0.2002 -0.1021
   97DMSO    C2 1276   3.475   1.744   4.917 -0.7156 -0.7141 -0.0889
   97DMSO    H4 1277   3.375   1.745   4.872 -1.1898 -1.0123  0.9336
   97DMSO    H5 1278   3.471   1.704   5.018 -1.1689 -1.4161 -0.3717
   97DMSO    H6 1279   3.523   1.842   4.921 -0.4221 -0.8747  0.3400
   97DMSO    O1 1280   3.524   1.498   4.838  0.6764  0.0521 -0.0355
   98DMSO    C1 1281   5.773   2.211   3.314  0.8357 -0.1674 -0.0170
   98DMSO    H1 1282   5.762   2.117   3.368 -2.7704  0.2305  0.1571
   98DMSO    H2 1283   5.734   2.209   3.212  2.2564  0.0646 -0.5815
   98DMSO    H3 1284   5.876   2.248   3.316  0.4105  1.2909  3.8292
   98DMSO    S1 1285   5.666   2.329   3.401  0.1455  0.3984  0.1024
   98DMSO    C2 1286   5.768   2.477   3.366 -0.1384  0.3824  0.3235
   98DMSO    H4 1287   5.863   2.475   3.421  0.0817 -1.7766 -0.0307
   98DMSO    H5 1288   5.782   2.487   3.258  1.3022  0.4245  0.4979
   98DMSO    H6 1289   5.699   2.556   3.397 -0.9236  0.7765 -2.2223
   98DMSO    O1 1290   5.691   2.305   3.547  0.6480  0.3327 -0.0208
   99DMSO    C1 1291   2.391   0.725   2.443  0.7273  0.2538  0.1983
   99DMSO    H1 1292   2.404   0.617   2.456 -1.1419  0.0183  0.5216
   99DMSO    H2 1293   2.337   0.770   2.528 -1.3092 -2.7865  0.6802
   99DMSO    H3 1294   2.336   0.740   2.350 -0.6611  0.4776  1.0161
   99DMSO    S1 1295   2.553   0.793   2.436 -0.2938 -0.3083  0.0859
   99DMSO    C2 1296   2.598   0.709   2.284  0.0559 -0.2769 -0.3281
   99DMSO    H4 1297   2.524   0.755   2.218  0.1688  1.3173  0.5922
   99DMSO    H5 1298   2.701   0.732   2.257  0.8656 -0.0204  2.5834
   99DMSO    H6 1299   2.582   0.602   2.303 -0.8627 -0.1128 -0.1346
   99DMSO    O1 1300   2.636   0.714   2.535  0.6177 -0.5704  0.2165
  100DMSO    C1 1301   2.963   4.956   4.277 -0.4632  0.1689  0.4410
  100DMSO    H1 1302   2.863   4.968   4.235 -0.2538 -1.8466 -0.7739
  100DMSO    H2 1303   2.963   4.863   4.335  2.8040 -1.0145 -1.1845
  100DMSO    H3 1304   2.983   5.040   4.343 -1.8478 -0.2264  1.3980
  100DMSO    S1 1305   3.077   4.958   4.135  0.0936  0.0103  0.0947
  100DMSO    C2 1306   3.004   5.102   4.054 -0.4954  0.2525  0.4448
  100DMSO    H4 1307   3.043   5.112   3.952 -2.0415  1.6503 -0.0564
  100DMSO    H5 1308   2.898   5.076   4.043 -0.8727  0.5862  2.7957
  100DMSO    H6 1309   3.005   5.195   4.111 -2.7644  0.5086  0.1813
  100DMSO    O1 1310   3.041   4.848   4.047  0.1554  0.3836  0.8013
  101DMSO    C1 1311   2.216   2.650   1.377  0.3134 -0.1118  0.0797
  101DMSO    H1 1312   2.281   2.575   1.331 -1.0748 -1.0284 -0.4361
  101DMSO    H2 1313   2.122   2.640   1.323 -0.0308 -0.3192  0.7046
  101DMSO    H3 1314   2.261   2.750   1.370  2.1738 -0.4112  4.3968
  101DMSO    S1 1315   2.225   2.641   1.554 -0.0298 -0.2890 -0.0669
  101DMSO    C2 1316   2.128   2.499   1.568 -0.4132 -0.1865 -0.3419
  101DMSO    H4 1317   2.024   2.514   1.537 -0.6950  2.1975  1.4529
  101DMSO    H5 1318   2.176   2.422   1.507 -0.5098 -1.4174  1.0798
  101DMSO    H6 1319   2.122   2.479   1.675  2.8404  0.4221  0.0539
  101DMSO    O1 1320   2.128   2.748   1.602  0.2338  0.0656 -0.4716
  102DMSO    C1 1321   3.776   2.276   1.707 -0.2253 -0.5523 -0.0060
  102DMSO    H1 1322   3.806   2.333   1.795  2.2404 -0.3843 -0.8505
  102DMSO    H2 1323   3.685   2.217   1.713 -1.6045  1.4754  0.0686
  102DMSO    H3 1324   3.862   2.220   1.669  0.2423  0.7004 -0.8856
  102DMSO    S1 1325   3.742   2.401   1.586  0.5569  0.0379  0.4273
  102DMSO    C2 1326   3.635   2.289   1.478  0.0688 -1.0558  0.2602
  102DMSO    H4 1327   3.687   2.200   1.440  0.7471 -0.9237  0.8528
  102DMSO    H5 1328   3.544   2.269   1.534  0.8869  0.0723  2.0902
  102DMSO    H6 1329   3.600   2.352   1.395  2.5950  1.0664  0.6603
  102DMSO    O1 1330   3.867   2.405   1.512 -0.2316  0.2861 -0.1741
  103DMSO    C1 1331   2.547   1.412   3.719 -0.4492  0.3714 -0.0478
  103DMSO    H1 1332   2.562   1.502   3.779  2.0696  0.0420 -0.0851
  103DMSO    H2 1333   2.488   1.443   3.633 -1.6186 -0.9077  0.2449
  103DMSO    H3 1334   2.501   1.340   3.788  0.2722 -0.9865 -0.9539
  103DMSO    S1 1335   2.705   1.360   3.675  0.1387 -0.4025 -0.1047
  103DMSO    C2 1336   2.769   1.342   3.841  0.3457  0.1759 -0.2229
  103DMSO    H4 1337   2.720   1.252   3.881 -0.2991  0.5550 -0.1509
  103DMSO    H5 1338   2.876   1.320   3.842  0.2952 -0.0638  0.7749
  103DMSO    H6 1339   2.740   1.427   3.904  1.2830 -1.0020  1.9040
  103DMSO    O1 1340   2.782   1.479   3.614 -0.1242  0.2391  0.3341
  104DMSO    C1 1341   0.815   0.543   1.970 -0.6008  0.2963  0.0443
  104DMSO    H1 1342   0.807   0.494   2.067  0.0782  3.1326  1.6242
  104DMSO    H2 1343   0.820   0.651   1.980  1.8842  0.0540  2.7033
  104DMSO    H3 1344   0.730   0.525   1.903  0.2025  1.1169 -1.2446
  104DMSO    S1 1345   0.975   0.494   1.912  0.2032 -0.7568 -0.1012
  104DMSO    C2 1346   0.948   0.319   1.937  0.5013 -0.5722  0.0874
  104DMSO    H4 1347   0.862   0.282   1.881 -0.0372 -0.5459  0.8858
  104DMSO    H5 1348   1.025   0.259   1.888  0.1579  0.3102 -1.6100
  104DMSO    H6 1349   0.946   0.301   2.045  4.0921  0.8753  0.5469
  104DMSO    O1 1350   1.067   0.537   2.019  0.2445  0.0970 -0.1194
  105DMSO    C1 1351   1.783   4.016   5.831 -0.0012  0.0464 -0.0608
  105DMSO    H1 1352   1.727   4.008   5.924  2.2439  1.6907  1.5252
  105DMSO    H2 1353   1.890   3.995   5.838 -0.3857 -3.6413 -2.6656
  105DMSO    H3 1354   1.769   4.115   5.786  0.2149 -1.0137 -2.6187
  105DMSO    S1 1355   1.725   3.897   5.725 -0.0593 -0.0049  0.3518
  105DMSO    C2 1356   1.558   3.954   5.715  0.3591 -0.5033 -0.0917
  105DMSO    H4 1357   1.506   3.941   5.810 -1.5234  0.7263 -0.9009
  105DMSO    H5 1358   1.564   4.062   5.695  1.3322 -0.0227  2.3661
  105DMSO    H6 1359   1.510   3.896   5.636  0.8942  0.9783 -1.5782
  105DMSO    O1 1360   1.700   3.772   5.799 -0.0251 -0.5198 -0.1807
  106DMSO    C1 1361   4.139   2.991   5.585  0.2664  0.7564 -0.2225
  106DMSO    H1 1362   4.208   3.076   5.587  2.2047 -0.7645 -0.4005
  106DMSO    H2 1363   4.177   2.905   5.529 -1.1204 -0.8154  1.1243
  106DMSO    H3 1364   4.046   3.032   5.543 -0.4162  2.2210  2.5146
  106DMSO    S1 1365   4.105   2.917   5.749 -0.0974 -0.0609 -0.0354
  106DMSO    C2 1366   4.266   2.848   5.776  0.2223  0.2140 -0.2895
  106DMSO    H4 1367   4.345   2.914   5.739  0.3499  0.1569 -0.1181
  106DMSO    H5 1368   4.288   2.833   5.882 -1.0719 -0.8812 -0.1461
  106DMSO    H6 1369   4.266   2.752   5.723 -3.6179  0.3690 -0.8785
  106DMSO    O1 1370   4.030   2.792   5.718  0.4867  0.1036 -0.0216
  107DMSO    C1 1371   1.077   4.391   5.587  0.6786 -0.3149 -0.3493
  107DMSO    H1 1372   1.007   4.420   5.508  2.7173  0.8258 -1.8330
  107DMSO    H2 1373   1.125   4.478   5.631  0.1289 -0.8560  1.3984
  107DMSO    H3 1374   1.148   4.321   5.541 -0.2101 -1.3585 -0.1705
  107DMSO    S1 1375   0.995   4.288   5.706  0.0562 -0.2755 -0.0388
  107DMSO    C2 1376   1.145   4.248   5.787  0.5749  0.0710 -0.7094
  107DMSO    H4 1377   1.207   4.212   5.704  2.0025  3.7082 -1.4289
  107DMSO    H5 1378   1.188   4.329   5.847  1.5861 -0.8107 -0.2196
  107DMSO    H6 1379   1.114   4.171   5.858  1.0476  0.6170  0.1074
  107DMSO    O1 1380   0.986   4.158   5.639 -0.1643 -0.1555 -0.9617
  108DMSO    C1 1381   4.611   3.290   0.349  0.5122  0.0428 -0.0526
  108DMSO    H1 1382   4.504   3.307   0.366  0.1622 -2.4018  0.5766
  108DMSO    H2 1383   4.662   3.377   0.392  1.1944 -0.9313  1.1861
  108DMSO    H3 1384   4.631   3.273   0.243  1.5116  1.1488 -0.0566
  108DMSO    S1 1385   4.682   3.176   0.472  0.5229 -0.1460 -0.0443
  108DMSO    C2 1386   4.566   3.036   0.440  0.4583 -0.1425 -0.5776
  108DMSO    H4 1387   4.470   3.068   0.481 -0.5086 -3.8626  0.4826
  108DMSO    H5 1388   4.573   3.011   0.334 -1.1210 -2.4626 -0.1969
  108DMSO    H6 1389   4.595   2.943   0.490 -0.2894 -0.0486  0.0567
  108DMSO    O1 1390   4.616   3.219   0.602  0.2589 -0.2318  0.2009
  109DMSO    C1 1391   4.708   1.244   5.225 -0.0688  0.3815  0.2893
  109DMSO    H1 1392   4.675   1.238   5.328 -1.7430 -1.8774 -0.2992
  109DMSO    H2 1393   4.647   1.179   5.161  0.1721  1.6049 -1.2520
  109DMSO    H3 1394   4.812   1.212   5.219  0.0773  1.0563 -1.5513
  109DMSO    S1 1395   4.674   1.412   5.164 -0.3477  0.1684 -0.1931
  109DMSO    C2 1396   4.717   1.490   5.320 -0.5783 -0.2310 -0.0687
  109DMSO    H4 1397   4.810   1.445   5.354  1.3282  0.4518 -3.8739
  109DMSO    H5 1398   4.732   1.595   5.294  0.7708 -0.7198 -1.4546
  109DMSO    H6 1399   4.638   1.487   5.396  2.0061  1.2744  2.8749
  109DMSO    O1 1400   4.531   1.443   5.171 -0.1031 -0.2278  0.8519
  110DMSO    C1 1401   4.368   1.353   5.412  0.1219  0.4489 -0.1766
  110DMSO    H1 1402   4.335   1.441   5.356 -0.5338  0.0738 -0.3856
  110DMSO    H2 1403   4.371   1.376   5.519  0.4296 -0.5759  0.0456
  110DMSO    H3 1404   4.466   1.318   5.378 -0.8053  0.2330 -2.8840
  110DMSO    S1 1405   4.251   1.230   5.386  0.8189  0.0961 -0.0221
  110DMSO    C2 1406   4.272   1.194   5.209  0.0744  0.0399  0.4418
  110DMSO    H4 1407   4.178   1.154   5.172  0.3321  1.8412 -2.3884
  110DMSO    H5 1408   4.289   1.287   5.154  0.3314 -0.5617 -0.5213
  110DMSO    H6 1409   4.359   1.127   5.196  0.0644  0.1741 -0.3787
  110DMSO    O1 1410   4.113   1.292   5.396 -0.5249  0.4722 -0.1207
  111DMSO    C1 1411   4.429   4.134   2.586  0.0862  0.6680  0.2603
  111DMSO    H1 1412   4.369   4.166   2.501 -1.0908 -0.5244  0.6171
  111DMSO    H2 1413   4.380   4.148   2.683 -2.4271 -2.1293 -0.4769
  111DMSO    H3 1414   4.513   4.205   2.588  0.6942  0.1898 -2.9555
  111DMSO    S1 1415   4.501   3.970   2.557  0.1104 -0.5408 -0.1299
  111DMSO    C2 1416   4.563   4.024   2.397 -0.5165 -0.5135 -0.6969
  111DMSO    H4 1417   4.608   3.933   2.355 -0.6034 -1.9774  2.1731
  111DMSO    H5 1418   4.478   4.062   2.340  0.4031 -0.8317 -2.3527
  111DMSO    H6 1419   4.639   4.101   2.414 -0.2168 -0.4556 -2.1332
  111DMSO    O1 1420   4.380   3.885   2.532  0.8864 -0.0149  0.5649
  112DMSO    C1 1421   0.645   0.316   1.645 -0.6794 -0.6438 -0.5287
  112DMSO    H1 1422   0.734   0.378   1.656 -2.2269  1.5043  0.7356
  112DMSO    H2 1423   0.582   0.377   1.579 -1.6980 -0.9632  0.1362
  112DMSO    H3 1424   0.590   0.304   1.738  0.1899  1.9807  0.4053
  112DMSO    S1 1425   0.671   0.154   1.576  0.1988  0.1018 -0.2086
  112DMSO    C2 1426   0.507   0.092   1.592 -0.5294 -0.3715 -0.1340
  112DMSO    H4 1427   0.475   0.099   1.696 -0.5449  1.2204 -0.2155
  112DMSO    H5 1428   0.449   0.162   1.531  0.5458  0.4045 -0.2934
  112DMSO    H6 1429   0.508  -0.011   1.557 -0.3065 -0.3230 -0.2764
  112DMSO    O1 1430   0.749   0.079   1.682 -0.1814  0.3899 -0.1291
  113DMSO    C1 1431   0.096   1.357   2.862 -0.2783  0.2020 -0.7408
  113DMSO    H1 1432   0.155   1.301   2.935  0.1791 -0.0204 -1.2778
  113DMSO    H2 1433   0.115   1.338   2.756 -0.2198  0.7375 -0.8265
  113DMSO    H3 1434   0.114   1.463   2.881 -0.8502 -0.2334  2.9825
  113DMSO    S1 1435  -0.082   1.334   2.896  0.0166 -0.0305  0.3736
  113DMSO    C2 1436  -0.139   1.423   2.756 -0.2668 -0.1194  0.4024
  113DMSO    H4 1437  -0.244   1.394   2.748 -0.3889 -0.4203  2.5743
  113DMSO    H5 1438  -0.134   1.528   2.783 -0.4420  0.0496 -0.1945
  113DMSO    H6 1439  -0.090   1.399   2.661 -2.0894  1.3969 -0.9914
  113DMSO    O1 1440  -0.096   1.416   3.013  0.3761 -0.2445 -0.3653
  114DMSO    C1 1441   3.102   0.716   3.783 -0.5727 -0.1914 -0.4322
  114DMSO    H1 1442   3.054   0.721   3.685 -0.8332  0.7867 -0.2643
  114DMSO    H2 1443   3.184   0.645   3.796 -0.5722 -0.1066  0.0398
  114DMSO    H3 1444   3.032   0.709   3.866 -1.1790 -0.0795 -0.9247
  114DMSO    S1 1445   3.168   0.880   3.806 -0.1595  0.4409  0.0823
  114DMSO    C2 1446   3.251   0.855   3.953 -0.2034 -0.4679 -0.3398
  114DMSO    H4 1447   3.293   0.951   3.983  0.5199 -0.7115 -0.5644
  114DMSO    H5 1448   3.173   0.823   4.023 -1.2637  0.4831 -1.0470
  114DMSO    H6 1449   3.326   0.776   3.945  0.8869  0.5292 -0.0954
  114DMSO    O1 1450   3.056   0.968   3.850  0.2269  0.0142  0.2625
  115DMSO    C1 1451   2.777   0.279   4.742  0.8200  0.0031  0.7992
  115DMSO    H1 1452   2.828   0.203   4.802 -0.6618 -0.3940  1.6028
  115DMSO    H2 1453   2.831   0.374   4.737  0.2026  0.3576  0.7760
  115DMSO    H3 1454   2.674   0.301   4.772  0.8541  0.4636  0.5907
  115DMSO    S1 1455   2.767   0.211   4.578 -0.3575  0.0197  0.0816
  115DMSO    C2 1456   2.702   0.046   4.606  0.2457  0.2426 -0.3282
  115DMSO    H4 1457   2.610   0.061   4.663  1.0522  1.4675  0.7200
  115DMSO    H5 1458   2.686  -0.012   4.515  1.1721 -2.4058  1.1005
  115DMSO    H6 1459   2.771  -0.009   4.671 -0.8080 -1.1397 -0.3445
  115DMSO    O1 1460   2.911   0.187   4.544  0.4861 -0.3592 -0.4164
  116DMSO    C1 1461   1.395   3.434   0.300 -0.4155 -0.0340 -0.4101
  116DMSO    H1 1462   1.334   3.452   0.211 -2.4018  0.3883  0.9532
  116DMSO    H2 1463   1.388   3.330   0.332 -2.6866  0.4018  0.7995
  116DMSO    H3 1464   1.344   3.493   0.377 -0.0157 -3.2676  2.6035
  116DMSO    S1 1465   1.556   3.488   0.289  0.1407  0.5524  0.0975
  116DMSO    C2 1466   1.622   3.341   0.225 -0.2289  0.2850 -0.4064
  116DMSO    H4 1467   1.592   3.337   0.120  0.8104  2.2679 -0.8421
  116DMSO    H5 1468   1.731   3.345   0.228 -0.1516 -1.2439  3.0925
  116DMSO    H6 1469   1.581   3.260   0.285  0.2920 -0.3042 -0.8294
  116DMSO    O1 1470   1.612   3.483   0.425  0.7531 -0.1039 -0.4506
  117DMSO    C1 1471   0.381   3.971   0.906 -0.7468  0.2686 -0.5879
  117DMSO    H1 1472   0.287   3.933   0.867 -1.3535  1.9182 -0.7858
  117DMSO    H2 1473   0.456   3.976   0.827  0.6743  0.9513  0.7366
  117DMSO    H3 1474   0.436   3.912   0.981  2.1589  2.8781 -0.4317
  117DMSO    S1 1475   0.364   4.132   0.979 -0.1684 -0.0879 -0.1584
  117DMSO    C2 1476   0.208   4.106   1.066 -0.1411 -0.7595 -0.0477
  117DMSO    H4 1477   0.232   4.080   1.170  0.3319  0.7819  0.2550
  117DMSO    H5 1478   0.153   4.200   1.068  3.0373  1.3114  3.3670
  117DMSO    H6 1479   0.141   4.033   1.021 -0.5229  0.7366 -2.0311
  117DMSO    O1 1480   0.322   4.218   0.864 -0.4584  0.6440  0.2604
  118DMSO    C1 1481   4.768   2.983   5.120  0.6449 -0.2261  0.2079
  118DMSO    H1 1482   4.771   2.923   5.029  2.9669  0.9161 -0.5409
  118DMSO    H2 1483   4.667   3.011   5.150  0.7378  1.6428 -1.0743
  118DMSO    H3 1484   4.823   3.076   5.109  2.4104 -1.4005 -1.4444
  118DMSO    S1 1485   4.850   2.890   5.242 -0.2916 -0.1416  0.0681
  118DMSO    C2 1486   4.717   2.777   5.279 -0.0273  0.2926  0.3072
  118DMSO    H4 1487   4.756   2.687   5.328  0.4872 -0.6836 -1.7835
  118DMSO    H5 1488   4.641   2.825   5.342 -0.0953  0.9891 -0.2900
  118DMSO    H6 1489   4.664   2.745   5.189 -0.3732  0.9721  0.2673
  118DMSO    O1 1490   4.837   2.991   5.347 -0.1613 -0.2555  0.1137
  119DMSO    C1 1491   0.843   5.654   0.328 -0.1392 -0.1885  1.4112
  119DMSO    H1 1492   0.928   5.719   0.352  1.5403 -0.6695 -2.5641
  119DMSO    H2 1493   0.760   5.709   0.283  1.5822  0.3932 -1.2613
  119DMSO    H3 1494   0.811   5.590   0.411  0.0256 -0.7929  1.0157
  119DMSO    S1 1495   0.914   5.548   0.207  0.0379  0.0018 -0.2545
  119DMSO    C2 1496   0.921   5.672   0.081 -0.0641  0.0435  0.3697
  119DMSO    H4 1497   0.972   5.759   0.123 -3.7337  0.7829  3.9237
  119DMSO    H5 1498   0.977   5.639  -0.007 -0.4324  1.9644 -0.6440
  119DMSO    H6 1499   0.827   5.714   0.046  1.3915  1.6093 -1.9291
  119DMSO    O1 1500   0.799   5.459   0.166  0.0554 -0.1907 -0.0100
  120DMSO    C1 1501   4.145   2.266   1.017 -0.2490  0.3284  0.3044
  120DMSO    H1 1502   4.194   2.302   0.926 -0.1796  0.5193  0.4172
  120DMSO    H2 1503   4.205   2.297   1.102  0.5178  0.7346 -0.3796
  120DMSO    H3 1504   4.132   2.157   1.020 -0.6573  0.4027  2.5937
  120DMSO    S1 1505   3.992   2.343   1.010  0.2031  0.2169  0.2670
  120DMSO    C2 1506   3.923   2.292   1.167  0.0393  0.1734  0.6352
  120DMSO    H4 1507   3.841   2.350   1.209 -1.6926 -1.5803 -0.1624
  120DMSO    H5 1508   3.892   2.187   1.163  0.6602  0.0185 -0.9699
  120DMSO    H6 1509   3.994   2.303   1.250 -0.1046  0.1942  0.7563
  120DMSO    O1 1510   3.909   2.269   0.906 -0.0832 -0.0641  0.0402
  121DMSO    C1 1511   0.231   2.464   1.525  0.4333 -0.5421 -0.4379
  121DMSO    H1 1512   0.239   2.443   1.418  0.3921 -1.9619 -0.1811
  121DMSO    H2 1513   0.261   2.567   1.546 -2.2691  0.7824 -2.4177
  121DMSO    H3 1514   0.290   2.390   1.579  0.2908 -0.4128 -0.1004
  121DMSO    S1 1515   0.056   2.463   1.580  0.0510 -0.2519  0.1294
  121DMSO    C2 1516   0.008   2.614   1.498  0.2561  0.4625  0.1874
  121DMSO    H4 1517  -0.100   2.626   1.515  0.1893 -1.0412  1.0748
  121DMSO    H5 1518   0.051   2.700   1.549  1.0591  0.9843 -1.3432
  121DMSO    H6 1519   0.034   2.602   1.393  1.1979  0.2112  0.4418
  121DMSO    O1 1520   0.069   2.525   1.718  0.6608 -0.1108  0.0517
  122DMSO    C1 1521   2.634   1.668   5.494  0.4859 -0.2353 -0.1856
  122DMSO    H1 1522   2.685   1.730   5.420  0.4357 -0.1663 -0.1618
  122DMSO    H2 1523   2.711   1.600   5.530  1.2382  0.2032 -0.9274
  122DMSO    H3 1524   2.545   1.618   5.455  1.4079 -3.1596  1.1128
  122DMSO    S1 1525   2.573   1.778   5.629  0.0709 -0.4421 -0.3033
  122DMSO    C2 1526   2.493   1.888   5.519  0.8176  0.0764  0.9418
  122DMSO    H4 1527   2.568   1.931   5.452 -0.0480  2.4924  1.4267
  122DMSO    H5 1528   2.418   1.834   5.461  0.3754 -0.8855  2.3524
  122DMSO    H6 1529   2.455   1.975   5.573 -1.3719  0.2310 -0.7323
  122DMSO    O1 1530   2.703   1.841   5.676 -0.6486  0.0312  0.5388
  123DMSO    C1 1531   3.525   0.946   4.696 -0.0942 -0.3552 -0.3215
  123DMSO    H1 1532   3.537   0.847   4.652  0.2891 -0.3496 -0.2354
  123DMSO    H2 1533   3.421   0.978   4.708  0.0779  0.6593 -1.3782
  123DMSO    H3 1534   3.571   1.017   4.626 -0.8454  0.8632  0.3873
  123DMSO    S1 1535   3.610   0.936   4.857 -0.4438  0.0913 -0.0673
  123DMSO    C2 1536   3.503   0.831   4.951  0.4053  0.0731 -0.6629
  123DMSO    H4 1537   3.397   0.856   4.941  0.5260  0.8479 -0.0988
  123DMSO    H5 1538   3.526   0.729   4.919  1.4126  0.4018 -1.0451
  123DMSO    H6 1539   3.537   0.837   5.054 -1.2510 -3.5749  0.2311
  123DMSO    O1 1540   3.590   1.071   4.912 -0.1454  0.6548 -0.1225
  124DMSO    C1 1541   3.886   5.202   5.426  0.6396 -0.4683 -0.2868
  124DMSO    H1 1542   3.920   5.200   5.530  1.9365  0.3036 -0.6685
  124DMSO    H2 1543   3.973   5.207   5.360  1.5717  0.2928  0.9513
  124DMSO    H3 1544   3.844   5.302   5.410  2.9597  0.3524 -1.9362
  124DMSO    S1 1545   3.774   5.068   5.388 -0.0567 -0.0870 -0.2306
  124DMSO    C2 1546   3.888   4.938   5.439 -0.1720  0.4565 -0.6705
  124DMSO    H4 1547   3.908   4.949   5.546  0.8845 -2.2174 -0.5018
  124DMSO    H5 1548   3.836   4.842   5.438 -1.6050  1.0740  2.0915
  124DMSO    H6 1549   3.986   4.939   5.391  0.5538  1.6708  0.7466
  124DMSO    O1 1550   3.772   5.073   5.237  0.2805  0.5839  0.0290
  125DMSO    C1 1551   4.278   0.316   2.712  0.1354 -0.1498 -0.6219
  125DMSO    H1 1552   4.386   0.312   2.724  0.1667 -1.6191 -1.1181
  125DMSO    H2 1553   4.222   0.359   2.796 -1.6949 -1.1486 -1.2590
  125DMSO    H3 1554   4.232   0.219   2.692 -2.1406  0.7751 -0.1543
  125DMSO    S1 1555   4.245   0.415   2.570 -0.3809 -0.5699  0.4764
  125DMSO    C2 1556   4.319   0.300   2.439  1.0984 -0.0539 -0.4544
  125DMSO    H4 1557   4.278   0.345   2.348  2.6639  0.7736 -0.7719
  125DMSO    H5 1558   4.428   0.302   2.440  1.0997 -0.0163  1.3430
  125DMSO    H6 1559   4.269   0.204   2.457  0.5592  0.2961 -0.0361
  125DMSO    O1 1560   4.335   0.534   2.588  0.1248 -0.6348 -0.0907
  126DMSO    C1 1561   3.069   1.370   1.838 -0.3136  0.1780 -1.3468
  126DMSO    H1 1562   2.982   1.308   1.859 -0.6675  1.2759  0.7073
  126DMSO    H2 1563   3.048   1.468   1.882 -3.2102 -1.0788  0.2982
  126DMSO    H3 1564   3.071   1.386   1.730 -2.8700 -4.4087 -2.3045
  126DMSO    S1 1565   3.218   1.296   1.897 -0.1495  0.1934 -0.3993
  126DMSO    C2 1566   3.189   1.340   2.065  0.1879 -0.6615 -1.1262
  126DMSO    H4 1567   3.094   1.296   2.096  0.3817 -0.9706 -0.9637
  126DMSO    H5 1568   3.270   1.314   2.134 -0.8953 -0.7130  0.1675
  126DMSO    H6 1569   3.186   1.449   2.071 -0.2996 -0.6346 -1.7493
  126DMSO    O1 1570   3.327   1.390   1.861  0.3937 -0.2688  0.2296
  127DMSO    C1 1571   0.155   2.879   1.837  0.0211  0.5951  0.4309
  127DMSO    H1 1572   0.082   2.933   1.898 -0.7855 -0.8268  0.7706
  127DMSO    H2 1573   0.205   2.954   1.774  2.0453  1.2742  2.6996
  127DMSO    H3 1574   0.120   2.789   1.786  1.0096 -0.5023  1.6372
  127DMSO    S1 1575   0.288   2.829   1.946  0.2574  0.4698 -0.1914
  127DMSO    C2 1576   0.171   2.774   2.065 -0.0912  0.3160 -0.5362
  127DMSO    H4 1577   0.133   2.674   2.044 -0.1497  0.1814  0.1912
  127DMSO    H5 1578   0.219   2.768   2.163  0.6903  0.2860 -0.9117
  127DMSO    H6 1579   0.081   2.835   2.080  1.0012  1.7244  0.5757
  127DMSO    O1 1580   0.336   2.961   2.003  0.2113  0.7397  0.0799
  128DMSO    C1 1581   3.442   1.997   4.072  0.5750  0.5665  0.1767
  128DMSO    H1 1582   3.376   2.061   4.131 -0.1820  0.3155 -0.3883
  128DMSO    H2 1583   3.384   1.936   4.002  1.8942  0.1577 -0.6130
  128DMSO    H3 1584   3.509   1.928   4.125 -0.7023  1.1449  2.6873
  128DMSO    S1 1585   3.555   2.104   3.984 -0.3114 -0.3072 -0.0704
  128DMSO    C2 1586   3.643   1.981   3.886 -0.5953  1.0558 -0.3569
  128DMSO    H4 1587   3.577   1.940   3.809  0.3915 -1.4267  0.0362
  128DMSO    H5 1588   3.718   2.042   3.835 -3.0632  2.7624 -2.1642
  128DMSO    H6 1589   3.694   1.904   3.945 -0.2332  2.2020  0.8780
  128DMSO    O1 1590   3.646   2.135   4.096 -0.4516  0.0958 -0.6234
  129DMSO    C1 1591   3.636   5.696   1.534  0.4654 -0.4464 -0.0607
  129DMSO    H1 1592   3.731   5.713   1.586  0.0648 -0.2504  0.6170
  129DMSO    H2 1593   3.644   5.631   1.446  1.9844 -0.0810 -0.2288
  129DMSO    H3 1594   3.583   5.786   1.504 -0.4492 -0.1129  2.3543
  129DMSO    S1 1595   3.528   5.613   1.658 -0.1312 -0.0777  0.3581
  129DMSO    C2 1596   3.596   5.453   1.631 -0.1237  0.2341  0.0331
  129DMSO    H4 1597   3.605   5.435   1.523 -0.6715  1.5259 -0.2435
  129DMSO    H5 1598   3.699   5.447   1.668 -0.7759 -2.5434  1.6620
  129DMSO    H6 1599   3.532   5.371   1.664 -1.8184  1.0166 -1.1889
  129DMSO    O1 1600   3.399   5.595   1.586 -0.3793  0.1681  0.6803
  130DMSO    C1 1601   3.361   3.945   1.646  0.0579 -0.9043  0.0555
  130DMSO    H1 1602   3.461   3.944   1.689  0.6344 -0.9136 -1.2307
  130DMSO    H2 1603   3.360   3.882   1.556 -0.2045 -0.5521 -0.1920
  130DMSO    H3 1604   3.327   4.041   1.606 -1.0432 -1.8825 -1.4928
  130DMSO    S1 1605   3.246   3.878   1.765 -0.1401  0.0652 -0.2380
  130DMSO    C2 1606   3.257   4.012   1.882 -0.4688  0.1190  0.3586
  130DMSO    H4 1607   3.363   4.038   1.876 -0.4713 -0.2435 -3.1357
  130DMSO    H5 1608   3.202   4.091   1.831  0.6437  0.2352 -0.7195
  130DMSO    H6 1609   3.226   3.983   1.983 -1.2058 -1.8093 -0.3873
  130DMSO    O1 1610   3.316   3.760   1.835 -0.1623  0.0410  0.0464
  131DMSO    C1 1611   3.380   5.765   0.570 -0.2691  0.0944  0.6222
  131DMSO    H1 1612   3.403   5.797   0.672 -0.1524 -0.9646  0.9424
  131DMSO    H2 1613   3.287   5.805   0.529 -1.4454 -0.9092  2.1839
  131DMSO    H3 1614   3.379   5.656   0.564 -3.0238  0.1386 -1.2116
  131DMSO    S1 1615   3.505   5.814   0.444  0.0365  0.3849 -0.4633
  131DMSO    C2 1616   3.644   5.735   0.512 -0.0532  0.6360  1.3560
  131DMSO    H4 1617   3.648   5.741   0.621 -1.0772  1.9411  1.3435
  131DMSO    H5 1618   3.660   5.630   0.486  0.5566  1.2563 -1.0570
  131DMSO    H6 1619   3.727   5.788   0.465 -1.2342 -0.6828 -2.6235
  131DMSO    O1 1620   3.513   5.958   0.474 -0.3919  0.0135 -0.7701
  132DMSO    C1 1621   5.369   1.758   1.783  0.3630  0.7722 -0.4533
  132DMSO    H1 1622   5.442   1.681   1.755 -1.2788 -1.5224  1.1522
  132DMSO    H2 1623   5.268   1.734   1.748 -0.1400  1.1258  0.7205
  132DMSO    H3 1624   5.393   1.856   1.741 -0.9369  0.9033 -0.9219
  132DMSO    S1 1625   5.353   1.787   1.962  0.3610  0.5493  0.1403
  132DMSO    C2 1626   5.361   1.618   2.021 -0.5881 -0.3364  0.3725
  132DMSO    H4 1627   5.345   1.630   2.129  0.0083 -3.2178  0.8749
  132DMSO    H5 1628   5.281   1.551   1.987 -1.6103  1.3438 -0.6577
  132DMSO    H6 1629   5.456   1.567   2.005 -0.9268 -0.9753  0.3564
  132DMSO    O1 1630   5.207   1.817   1.976 -0.1630  0.0023  0.0275
  133DMSO    C1 1631   2.983   2.161   4.102 -0.4801  0.2525 -0.3909
  133DMSO    H1 1632   3.075   2.141   4.046 -1.8153 -0.3461 -2.4852
  133DMSO    H2 1633   2.926   2.071   4.077 -0.1964  0.4141 -1.6941
  133DMSO    H3 1634   2.934   2.254   4.071  2.7321  2.3972  0.4774
  133DMSO    S1 1635   3.036   2.142   4.277  0.2023 -0.5347  0.4777
  133DMSO    C2 1636   2.907   2.243   4.351  0.1237 -0.3664  0.0882
  133DMSO    H4 1637   2.811   2.212   4.311  0.6735 -3.2558  0.7953
  133DMSO    H5 1638   2.908   2.224   4.458  1.8532 -1.0457 -0.0140
  133DMSO    H6 1639   2.922   2.347   4.320  0.4034 -0.6551 -0.7715
  133DMSO    O1 1640   3.157   2.224   4.298  0.7790 -0.0782  0.6502
  134DMSO    C1 1641   0.395   4.403   4.821  0.2720 -0.0182 -0.2294
  134DMSO    H1 1642   0.424   4.468   4.904 -1.2012  0.3646  0.0221
  134DMSO    H2 1643   0.474   4.401   4.746  2.1112 -0.2131  1.6354
  134DMSO    H3 1644   0.299   4.434   4.778  0.5627  0.8776 -0.2493
  134DMSO    S1 1645   0.367   4.237   4.882 -0.2413 -0.3024 -0.3837
  134DMSO    C2 1646   0.210   4.278   4.966  0.5444  0.0641  0.5295
  134DMSO    H4 1647   0.143   4.310   4.885  0.2707  1.1311  1.1584
  134DMSO    H5 1648   0.183   4.186   5.020  0.8339  0.5518  1.5223
  134DMSO    H6 1649   0.227   4.357   5.039  1.9633  0.0034  0.2747
  134DMSO    O1 1650   0.460   4.232   4.995  0.1253  0.5682  0.2496
  135DMSO    C1 1651   2.277   3.674   0.637  0.4818  0.3911  0.6149
  135DMSO    H1 1652   2.226   3.695   0.731 -1.4949  1.7502 -0.6995
  135DMSO    H2 1653   2.200   3.684   0.561  0.0718  2.1555  1.2287
  135DMSO    H3 1654   2.317   3.572   0.639  1.1878  0.5789 -1.4627
  135DMSO    S1 1655   2.426   3.778   0.599  0.5485  0.3146 -0.0592
  135DMSO    C2 1656   2.504   3.735   0.750 -0.6190 -0.1848 -0.5076
  135DMSO    H4 1657   2.599   3.789   0.745 -1.1073  1.1101  2.0909
  135DMSO    H5 1658   2.443   3.769   0.834 -1.8991 -1.1413 -1.0182
  135DMSO    H6 1659   2.520   3.627   0.750 -0.1248 -0.1169 -1.2911
  135DMSO    O1 1660   2.371   3.914   0.619  0.4048  0.1820  0.1098
  136DMSO    C1 1661   3.327   5.304   1.229 -0.4595 -0.0801 -0.3319
  136DMSO    H1 1662   3.379   5.242   1.302  2.9144  1.9900 -0.7591
  136DMSO    H2 1663   3.280   5.239   1.155  0.2012 -1.0492  0.0830
  136DMSO    H3 1664   3.393   5.378   1.184 -2.5111  2.6352  0.8201
  136DMSO    S1 1665   3.223   5.418   1.317  0.1561  0.0740  0.0637
  136DMSO    C2 1666   3.095   5.287   1.325  0.0267  0.3344  0.4965
  136DMSO    H4 1667   3.013   5.323   1.387  0.0942 -1.1881  1.5128
  136DMSO    H5 1668   3.042   5.278   1.230 -1.6041 -0.4430  1.4528
  136DMSO    H6 1669   3.136   5.192   1.359  0.4673 -0.4378 -2.0026
  136DMSO    O1 1670   3.182   5.518   1.221 -0.0108 -0.0418 -0.0448
  137DMSO    C1 1671   4.809   5.368   3.230 -0.3428  0.1018 -0.2627
  137DMSO    H1 1672   4.898   5.322   3.274 -0.3164  1.2261  0.9139
  137DMSO    H2 1673   4.753   5.296   3.170 -0.6857  0.6500 -0.6018
  137DMSO    H3 1674   4.810   5.456   3.165 -1.0730  1.0169  0.9188
  137DMSO    S1 1675   4.703   5.421   3.368  0.0643  0.0614 -0.2411
  137DMSO    C2 1676   4.672   5.246   3.402 -0.8088  0.1344 -0.0956
  137DMSO    H4 1677   4.604   5.245   3.488 -0.3727  0.0344  0.2529
  137DMSO    H5 1678   4.620   5.209   3.313 -1.8789 -0.9120  0.9055
  137DMSO    H6 1679   4.758   5.186   3.435 -0.8708  0.6226  0.9981
  137DMSO    O1 1680   4.564   5.456   3.316 -0.6559  0.0529  0.3319
  138DMSO    C1 1681   5.351   5.125   0.539 -0.3433  0.7994  0.1159
  138DMSO    H1 1682   5.280   5.167   0.468 -1.3126  0.8790  1.1015
  138DMSO    H2 1683   5.454   5.156   0.519  0.0132  0.2454  1.0059
  138DMSO    H3 1684   5.355   5.019   0.513 -0.0317  0.8683 -0.1210
  138DMSO    S1 1685   5.298   5.146   0.708 -0.0140 -0.4505 -0.2188
  138DMSO    C2 1686   5.133   5.077   0.680  0.0749  0.1809  0.3851
  138DMSO    H4 1687   5.076   5.085   0.773  0.1330  3.5051  0.2825
  138DMSO    H5 1688   5.082   5.134   0.602  0.3966  0.7265  0.5665
  138DMSO    H6 1689   5.148   4.973   0.652  0.3133  0.7345 -1.7421
  138DMSO    O1 1690   5.282   5.290   0.715 -0.0028 -0.1085  0.0833
  139DMSO    C1 1691   3.583   4.967   0.285 -0.0043  0.3969  0.0421
  139DMSO    H1 1692   3.623   4.993   0.187  1.0228 -3.9368 -0.8790
  139DMSO    H2 1693   3.484   5.013   0.296  0.3968  0.9337  1.5469
  139DMSO    H3 1694   3.644   5.006   0.367 -1.1818 -0.6272  1.4716
  139DMSO    S1 1695   3.575   4.794   0.285 -0.0563  0.1796 -0.1589
  139DMSO    C2 1696   3.520   4.763   0.113 -0.4336  0.3648 -0.1516
  139DMSO    H4 1697   3.610   4.793   0.059  0.9976 -1.2352  1.1849
  139DMSO    H5 1698   3.501   4.656   0.100  1.4215 -0.1426  0.9055
  139DMSO    H6 1699   3.433   4.824   0.090  0.0666  1.8679  1.6750
  139DMSO    O1 1700   3.456   4.744   0.361 -0.2885 -0.5316  0.2945
  140DMSO    C1 1701   1.847   2.536   1.786  0.5991  0.0634  0.2404
  140DMSO    H1 1702   1.772   2.502   1.714 -2.6910  1.3314  2.7875
  140DMSO    H2 1703   1.903   2.617   1.739  0.3491 -0.8932 -1.7997
  140DMSO    H3 1704   1.911   2.450   1.810  0.1865 -0.0788  0.8554
  140DMSO    S1 1705   1.741   2.589   1.922 -0.5504 -0.0459 -0.1035
  140DMSO    C2 1706   1.692   2.422   1.958  0.3484 -1.3417 -0.3226
  140DMSO    H4 1707   1.780   2.359   1.975  0.8318 -0.8167 -0.8145
  140DMSO    H5 1708   1.632   2.427   2.049 -0.4814  1.9293 -0.9027
  140DMSO    H6 1709   1.630   2.382   1.877 -1.2036 -0.8465  0.5877
  140DMSO    O1 1710   1.618   2.637   1.850 -0.0866 -0.2903  0.9912
  141DMSO    C1 1711   2.605   3.081   2.786 -0.2605 -0.3272  1.0114
  141DMSO    H1 1712   2.528   3.032   2.845 -2.3103  1.3407 -0.1316
  141DMSO    H2 1713   2.707   3.054   2.814  0.1755 -1.2823 -1.2995
  141DMSO    H3 1714   2.580   3.186   2.808 -1.8201 -1.0142  2.8188
  141DMSO    S1 1715   2.578   3.066   2.603 -0.1185 -0.3238  0.1752
  141DMSO    C2 1716   2.694   3.190   2.561 -0.0258 -0.7764 -0.3744
  141DMSO    H4 1717   2.672   3.286   2.606  0.7057  0.3168 -2.2254
  141DMSO    H5 1718   2.784   3.162   2.618 -0.9148 -1.2047  0.8510
  141DMSO    H6 1719   2.703   3.201   2.452 -1.4905  0.1789 -0.4181
  141DMSO    O1 1720   2.452   3.141   2.581 -0.0767 -0.6241  0.8865
  142DMSO    C1 1721   5.593   4.107   1.269 -0.6394 -0.2652 -0.2611
  142DMSO    H1 1722   5.697   4.141   1.259 -0.4318 -0.6214  0.6188
  142DMSO    H2 1723   5.526   4.189   1.297 -1.6922 -0.6128 -1.6884
  142DMSO    H3 1724   5.576   4.017   1.328  0.6719  1.6542  3.3478
  142DMSO    S1 1725   5.534   4.062   1.114  0.1839 -0.7497 -0.1215
  142DMSO    C2 1726   5.384   3.984   1.160  0.2290 -0.0677 -0.1370
  142DMSO    H4 1727   5.343   4.045   1.241 -2.4078 -2.9929  0.9137
  142DMSO    H5 1728   5.315   3.979   1.076  2.3318  1.9963 -2.1429
  142DMSO    H6 1729   5.409   3.889   1.208 -0.2644 -1.6788 -2.8754
  142DMSO    O1 1730   5.623   3.952   1.080  0.3883 -0.5282  0.1563
  143DMSO    C1 1731   1.722   4.373   4.369  0.5218 -0.0421 -0.3326
  143DMSO    H1 1732   1.700   4.480   4.365 -1.9299 -0.4233  1.2392
  143DMSO    H2 1733   1.669   4.304   4.302  0.4788 -1.5269  1.1734
  143DMSO    H3 1734   1.717   4.328   4.468  1.8905  0.4961  0.0116
  143DMSO    S1 1735   1.889   4.346   4.328 -0.1795 -0.5980 -0.0379
  143DMSO    C2 1736   1.908   4.413   4.166  0.2557  0.4172  0.1576
  143DMSO    H4 1737   1.894   4.521   4.178  0.5477  0.5125 -0.3104
  143DMSO    H5 1738   2.008   4.385   4.131  0.2116 -0.2036  0.5160
  143DMSO    H6 1739   1.825   4.368   4.112 -1.7417  0.4786  3.0043
  143DMSO    O1 1740   1.895   4.199   4.312 -0.2016 -0.0826  0.3868
  144DMSO    C1 1741   5.293   1.309   0.942  1.0957  0.9712  0.8200
  144DMSO    H1 1742   5.259   1.213   0.901  1.6932  1.5579 -1.1677
  144DMSO    H2 1743   5.381   1.282   0.999 -0.1137 -1.8746  1.5400
  144DMSO    H3 1744   5.215   1.354   1.004  0.3277 -0.0089  0.6091
  144DMSO    S1 1745   5.328   1.415   0.804 -0.1459  0.1347  0.0830
  144DMSO    C2 1746   5.255   1.556   0.881  0.5687 -0.8606  0.8369
  144DMSO    H4 1747   5.284   1.557   0.986 -0.1293 -0.9699  1.0351
  144DMSO    H5 1748   5.291   1.643   0.827 -0.3182  0.4665  2.3154
  144DMSO    H6 1749   5.147   1.545   0.870  0.7368 -0.8650 -1.3940
  144DMSO    O1 1750   5.224   1.386   0.702 -0.0177 -0.4920  0.1763
  145DMSO    C1 1751   4.495   4.450   3.563 -0.0412  0.2348  0.0224
  145DMSO    H1 1752   4.491   4.413   3.665  1.1812  1.0491  0.3870
  145DMSO    H2 1753   4.579   4.405   3.510  0.0245  2.1292 -1.6295
  145DMSO    H3 1754   4.509   4.557   3.545  1.2529 -0.1766 -1.7301
  145DMSO    S1 1755   4.337   4.399   3.495 -0.1279  0.0853  0.1726
  145DMSO    C2 1756   4.257   4.539   3.569 -0.0878  0.7487 -0.0698
  145DMSO    H4 1757   4.289   4.632   3.521  1.5350 -0.2318 -0.9695
  145DMSO    H5 1758   4.150   4.523   3.554  0.4654 -0.8608 -3.0954
  145DMSO    H6 1759   4.276   4.533   3.676 -2.8565  0.2265  0.4723
  145DMSO    O1 1760   4.302   4.282   3.585 -0.3437  0.2566  0.8284
  146DMSO    C1 1761   4.393   1.349   4.016 -0.8465 -1.0342  0.4189
  146DMSO    H1 1762   4.341   1.256   3.993 -2.8817  0.3873 -1.0067
  146DMSO    H2 1763   4.358   1.402   4.105 -1.0992  0.0721 -0.3262
  146DMSO    H3 1764   4.393   1.398   3.919  0.4047 -3.8503 -1.1284
  146DMSO    S1 1765   4.553   1.303   4.073 -0.0704  0.0948 -0.5676
  146DMSO    C2 1766   4.506   1.241   4.237 -0.6679  0.2890  0.4437
  146DMSO    H4 1767   4.600   1.208   4.281 -1.7574 -1.1690  1.7822
  146DMSO    H5 1768   4.451   1.317   4.293 -2.6641 -0.5827 -0.2455
  146DMSO    H6 1769   4.446   1.150   4.228 -1.2894  0.7407 -0.1041
  146DMSO    O1 1770   4.618   1.433   4.096  0.2349 -0.3109  0.6360
  147DMSO    C1 1771   0.673   4.955   3.495 -0.3601  0.0375 -0.6002
  147DMSO    H1 1772   0.681   4.995   3.393  1.7883  2.4157  0.3757
  147DMSO    H2 1773   0.595   5.015   3.543  0.7432  1.5711 -0.6354
  147DMSO    H3 1774   0.764   4.959   3.555 -2.2882  3.7247  2.5335
  147DMSO    S1 1775   0.631   4.782   3.492 -0.1217  0.1027  0.1974
  147DMSO    C2 1776   0.455   4.820   3.490 -0.2680  0.7840  0.5524
  147DMSO    H4 1777   0.424   4.885   3.407 -2.1324 -1.0620 -0.3052
  147DMSO    H5 1778   0.405   4.722   3.488  2.2090 -0.5758 -2.4512
  147DMSO    H6 1779   0.432   4.878   3.580  1.7234  0.5070  1.2922
  147DMSO    O1 1780   0.656   4.743   3.634  0.6081 -0.5281 -0.5973
  148DMSO    C1 1781   0.867   5.806   4.608 -0.7643 -0.1301  0.3875
  148DMSO    H1 1782   0.856   5.914   4.598 -1.6356 -0.1785  0.7450
  148DMSO    H2 1783   0.947   5.769   4.543 -0.0754 -0.1523  1.2235
  148DMSO    H3 1784   0.777   5.755   4.575 -2.7317  2.8613  0.7134
  148DMSO    S1 1785   0.897   5.778   4.777 -0.3358  0.0305 -0.0555
  148DMSO    C2 1786   0.724   5.793   4.803 -0.0335  0.1048 -0.0422
  148DMSO    H4 1787   0.688   5.886   4.760 -0.4436 -0.4625 -0.9417
  148DMSO    H5 1788   0.665   5.718   4.750 -1.8448  2.2112 -1.1661
  148DMSO    H6 1789   0.709   5.791   4.912  2.8523  3.4666  0.5743
  148DMSO    O1 1790   0.945   5.908   4.832  0.1250  0.2740  0.0473
  149DMSO    C1 1791   1.554   1.083   4.958  0.6924 -0.1576  1.2490
  149DMSO    H1 1792   1.490   1.032   4.885  1.5356 -1.1546  1.1866
  149DMSO    H2 1793   1.534   1.044   5.059  0.2285 -0.8773  0.8898
  149DMSO    H3 1794   1.536   1.190   4.946  0.8561 -0.0748  1.7109
  149DMSO    S1 1795   1.722   1.063   4.908  0.3476 -0.3362 -0.0504
  149DMSO    C2 1796   1.725   0.896   4.980 -0.7129 -0.8104  0.0829
  149DMSO    H4 1797   1.732   0.904   5.089  2.1592  1.6994 -0.1448
  149DMSO    H5 1798   1.638   0.838   4.947 -1.4330  0.8589 -1.1003
  149DMSO    H6 1799   1.820   0.851   4.948 -0.1900  0.4453 -0.1726
  149DMSO    O1 1800   1.803   1.146   5.002 -0.1728  0.5486 -0.1232
  150DMSO    C1 1801   0.095   1.226   4.630 -0.1734  0.0079  0.2094
  150DMSO    H1 1802   0.089   1.122   4.599  0.9092 -0.7286  2.2715
  150DMSO    H2 1803   0.078   1.295   4.547 -2.3593  0.2130  0.7781
  150DMSO    H3 1804   0.194   1.240   4.677 -0.7165 -1.1726  1.7863
  150DMSO    S1 1805  -0.034   1.259   4.742 -0.1550 -0.0774  0.0311
  150DMSO    C2 1806  -0.002   1.124   4.854 -0.1699  0.0159 -0.2082
  150DMSO    H4 1807  -0.033   1.036   4.797  0.5358 -0.1801 -0.3004
  150DMSO    H5 1808   0.102   1.115   4.886  0.6742 -0.5673 -2.8584
  150DMSO    H6 1809  -0.063   1.128   4.944  1.4951  0.3622  0.9513
  150DMSO    O1 1810  -0.152   1.216   4.673  0.4401 -0.0252  0.5285
  151DMSO    C1 1811   2.595   4.139   1.194 -1.1585  0.1542 -0.0544
  151DMSO    H1 1812   2.620   4.245   1.202 -0.4710 -0.1501  3.1686
  151DMSO    H2 1813   2.500   4.126   1.143 -0.3611  1.6168 -2.0312
  151DMSO    H3 1814   2.592   4.106   1.298  1.7489  3.9459  1.4986
  151DMSO    S1 1815   2.705   4.034   1.093  0.2614  0.2180  0.3065
  151DMSO    C2 1816   2.698   4.127   0.939  0.2317 -0.1021 -1.0398
  151DMSO    H4 1817   2.592   4.151   0.929 -0.8602 -1.2442  4.4229
  151DMSO    H5 1818   2.738   4.227   0.958 -1.9019  0.7837 -0.8475
  151DMSO    H6 1819   2.751   4.072   0.860  0.5846 -0.3401 -0.6393
  151DMSO    O1 1820   2.627   3.911   1.074  0.6056 -0.4796  0.4377
  152DMSO    C1 1821   1.067   4.808   4.877 -0.0192 -0.5289  0.8771
  152DMSO    H1 1822   0.993   4.775   4.950 -1.4392  0.8306  0.1183
  152DMSO    H2 1823   1.052   4.776   4.774  0.8430 -0.1810  0.6323
  152DMSO    H3 1824   1.162   4.764   4.908 -0.9792 -2.5491  1.0853
  152DMSO    S1 1825   1.091   4.986   4.876 -0.2874  0.0373  0.4444
  152DMSO    C2 1826   1.091   5.005   5.054 -0.1127 -1.2950 -0.1814
  152DMSO    H4 1827   1.077   5.112   5.067  0.6125 -1.1564 -0.5054
  152DMSO    H5 1828   1.008   4.955   5.105 -2.7841  2.3382 -0.6227
  152DMSO    H6 1829   1.192   4.974   5.082  0.5713  1.2723  0.4874
  152DMSO    O1 1830   0.961   5.049   4.836 -0.0163  0.4352 -0.2113
  153DMSO    C1 1831   4.434   2.316   1.494 -0.1188  0.5886 -0.4747
  153DMSO    H1 1832   4.513   2.388   1.519  1.1106 -1.0812  0.7099
  153DMSO    H2 1833   4.405   2.263   1.585 -1.3188 -1.4932 -1.9959
  153DMSO    H3 1834   4.478   2.246   1.422 -0.6596  0.9209 -1.1385
  153DMSO    S1 1835   4.283   2.383   1.410 -0.0654  0.4417 -0.4626
  153DMSO    C2 1836   4.208   2.452   1.553  0.3659 -0.2500 -0.3544
  153DMSO    H4 1837   4.209   2.370   1.626  0.6993 -1.5141 -1.7241
  153DMSO    H5 1838   4.259   2.542   1.590 -0.0442  0.0554 -0.5270
  153DMSO    H6 1839   4.105   2.473   1.524  0.2795 -3.1007 -2.5704
  153DMSO    O1 1840   4.197   2.260   1.393 -0.2269  0.6768  0.0835
  154DMSO    C1 1841   2.749   1.803   0.398  0.7243  0.0714  0.2416
  154DMSO    H1 1842   2.654   1.855   0.415  0.3458  0.4768 -2.6234
  154DMSO    H2 1843   2.732   1.731   0.317 -0.4250  0.5805  0.0121
  154DMSO    H3 1844   2.805   1.757   0.480  2.0777 -4.5245 -2.8644
  154DMSO    S1 1845   2.862   1.920   0.330  0.5230  0.1068  0.4566
  154DMSO    C2 1846   2.838   2.036   0.461  0.4943 -0.2773  0.5977
  154DMSO    H4 1847   2.867   2.007   0.562  0.9368 -1.4559  0.1551
  154DMSO    H5 1848   2.882   2.129   0.424  0.4829 -1.2007 -1.9506
  154DMSO    H6 1849   2.731   2.056   0.466  0.8943  2.4356 -0.1524
  154DMSO    O1 1850   2.782   1.970   0.215 -0.3857  0.4632  0.9467
  155DMSO    C1 1851   4.119   2.571   1.962  0.6676  0.0869 -0.1438
  155DMSO    H1 1852   4.196   2.633   1.917  3.1011 -1.0575  2.1862
  155DMSO    H2 1853   4.077   2.624   2.048  1.8619  1.1028 -0.1523
  155DMSO    H3 1854   4.177   2.487   2.000 -0.1488  0.2784  1.6357
  155DMSO    S1 1855   3.994   2.525   1.846  0.1261  0.4615 -0.4189
  155DMSO    C2 1856   4.003   2.671   1.749  0.3436  0.0465 -0.0924
  155DMSO    H4 1857   4.103   2.676   1.705 -0.4856 -0.0431 -2.0992
  155DMSO    H5 1858   3.933   2.673   1.664  0.3187 -0.6007 -0.0934
  155DMSO    H6 1859   3.978   2.750   1.819  0.0084 -1.1928  1.2310
  155DMSO    O1 1860   3.866   2.548   1.917 -0.0173  0.2668 -1.2947
  156DMSO    C1 1861   5.156   4.918   3.856 -0.7026 -0.4686  0.2944
  156DMSO    H1 1862   5.154   5.026   3.840 -2.1793 -0.3419  1.1997
  156DMSO    H2 1863   5.115   4.865   3.770 -0.1010  1.8074 -1.5009
  156DMSO    H3 1864   5.101   4.888   3.945  1.2879 -0.5698  1.5617
  156DMSO    S1 1865   5.325   4.858   3.866  0.4219 -0.1922 -0.2634
  156DMSO    C2 1866   5.351   4.948   4.019  0.8171 -0.3850  0.4035
  156DMSO    H4 1867   5.317   5.050   4.001  2.5393  0.5255  1.9688
  156DMSO    H5 1868   5.290   4.904   4.098  0.1641 -0.3624 -0.0840
  156DMSO    H6 1869   5.456   4.950   4.050  0.3520  0.4794  2.0458
  156DMSO    O1 1870   5.401   4.932   3.761  0.1378 -0.1380 -0.0119
  157DMSO    C1 1871   1.912   2.042   2.007  0.4958  0.0494 -0.6908
  157DMSO    H1 1872   1.824   2.101   1.982  1.7855  1.8615 -1.1096
  157DMSO    H2 1873   1.887   1.936   2.016  0.4637  0.0741 -0.4842
  157DMSO    H3 1874   1.941   2.093   2.099 -3.0329 -2.6445  2.2303
  157DMSO    S1 1875   2.023   2.084   1.874 -0.2432 -0.3204  0.2633
  157DMSO    C2 1876   2.173   2.012   1.938  0.2781  0.0388 -0.3634
  157DMSO    H4 1877   2.248   2.032   1.861  0.3425 -0.3769 -0.4126
  157DMSO    H5 1878   2.207   2.061   2.030 -0.2258 -2.9312  1.5267
  157DMSO    H6 1879   2.151   1.907   1.958  2.5359 -0.6448 -1.0978
  157DMSO    O1 1880   2.054   2.231   1.898 -0.0090  0.6558 -0.0656
  158DMSO    C1 1881   1.616   4.910   4.858 -0.0407  0.2251 -0.7102
  158DMSO    H1 1882   1.596   4.875   4.757  1.8820 -3.2889 -0.0229
  158DMSO    H2 1883   1.704   4.974   4.866  0.5546 -0.6322 -0.3271
  158DMSO    H3 1884   1.646   4.823   4.916  0.1267  0.4595 -0.4389
  158DMSO    S1 1885   1.481   4.989   4.921 -0.1783 -0.7500 -0.1251
  158DMSO    C2 1886   1.544   5.155   4.886 -0.2783 -0.6825  0.3214
  158DMSO    H4 1887   1.625   5.174   4.957 -0.1180  1.5827 -0.4213
  158DMSO    H5 1888   1.575   5.175   4.783 -2.5165 -1.5792 -0.6006
  158DMSO    H6 1889   1.463   5.221   4.919 -0.5888 -0.2719 -1.1845
  158DMSO    O1 1890   1.485   4.973   5.071 -0.1133  0.5807 -0.5738
  159DMSO    C1 1891   1.482   4.355   0.694  0.4148  0.5257  0.1732
  159DMSO    H1 1892   1.528   4.358   0.793 -2.5203 -3.0783  1.9118
  159DMSO    H2 1893   1.418   4.268   0.675  2.0620 -0.4777 -1.1925
  159DMSO    H3 1894   1.550   4.373   0.610  0.0315  0.3165 -0.1826
  159DMSO    S1 1895   1.357   4.486   0.694 -0.0903 -0.2777  0.1241
  159DMSO    C2 1896   1.344   4.510   0.522  0.4022  0.0651 -0.4421
  159DMSO    H4 1897   1.282   4.596   0.496  0.0211 -0.4929 -1.4470
  159DMSO    H5 1898   1.442   4.524   0.477 -0.2902  1.4382 -1.5894
  159DMSO    H6 1899   1.290   4.426   0.478 -0.1547  1.4053 -2.4210
  159DMSO    O1 1900   1.441   4.606   0.742  0.2746  0.2861 -0.3280
  160DMSO    C1 1901   0.839   0.388   5.246 -0.7523  0.0683  0.2967
  160DMSO    H1 1902   0.744   0.442   5.236 -0.5710  0.8646  2.4168
  160DMSO    H2 1903   0.826   0.293   5.297 -0.3654 -0.2783 -0.2465
  160DMSO    H3 1904   0.906   0.450   5.307  2.4313 -1.4982 -1.3675
  160DMSO    S1 1905   0.939   0.345   5.095 -0.0862 -0.5590  0.2609
  160DMSO    C2 1906   0.816   0.224   5.044  0.2681 -0.5495  0.2012
  160DMSO    H4 1907   0.726   0.259   5.096 -0.2877  1.6156 -2.0196
  160DMSO    H5 1908   0.802   0.229   4.936 -1.1577 -1.4391  0.3159
  160DMSO    H6 1909   0.862   0.128   5.069  1.4176 -0.4728 -1.4588
  160DMSO    O1 1910   1.040   0.251   5.152  0.0189 -0.3361  0.0019
  161DMSO    C1 1911   1.116   3.560   3.685  0.4554  0.6919  0.0471
  161DMSO    H1 1912   1.157   3.579   3.784 -0.8104  0.4469  0.6357
  161DMSO    H2 1913   1.198   3.511   3.631  1.1618  1.2683  0.5863
  161DMSO    H3 1914   1.085   3.646   3.625  0.3440 -0.0271 -0.9653
  161DMSO    S1 1915   0.967   3.463   3.707  0.3311  0.2678  0.0376
  161DMSO    C2 1916   1.024   3.320   3.799 -0.2714  0.2015 -0.5237
  161DMSO    H4 1917   1.108   3.275   3.746 -0.9346  0.3564 -1.7531
  161DMSO    H5 1918   1.055   3.347   3.901  2.4846 -1.4630 -0.8252
  161DMSO    H6 1919   0.939   3.252   3.805 -2.2759  2.3602 -2.2397
  161DMSO    O1 1920   0.940   3.402   3.575  0.4974 -0.2309 -0.3662
  162DMSO    C1 1921   4.340   4.720   4.816 -0.0866 -0.2649  0.1731
  162DMSO    H1 1922   4.243   4.720   4.865 -1.1507 -0.9333 -1.8495
  162DMSO    H2 1923   4.331   4.668   4.720 -0.8583 -2.0885  1.1731
  162DMSO    H3 1924   4.409   4.668   4.884  0.9382  0.8463  0.0055
  162DMSO    S1 1925   4.399   4.885   4.788  0.3699 -0.2908  0.0159
  162DMSO    C2 1926   4.404   4.924   4.960 -0.5125  0.3000  0.8275
  162DMSO    H4 1927   4.302   4.915   4.999 -0.2695  0.2804  1.4685
  162DMSO    H5 1928   4.474   4.875   5.028 -0.7094  0.1862  0.9515
  162DMSO    H6 1929   4.434   5.029   4.959  2.3782 -0.4414 -0.5319
  162DMSO    O1 1930   4.285   4.969   4.736 -0.2101  0.8705 -0.1463
  163DMSO    C1 1931   3.487   3.376   4.997  0.1941  0.2208 -0.0162
  163DMSO    H1 1932   3.410   3.369   5.073 -0.1393  1.6178 -0.2019
  163DMSO    H2 1933   3.559   3.294   4.988 -0.2927 -0.1059 -1.1806
  163DMSO    H3 1934   3.537   3.468   5.028 -2.0044  0.7061  2.4247
  163DMSO    S1 1935   3.426   3.389   4.826 -0.3734 -0.2363  0.0833
  163DMSO    C2 1936   3.405   3.208   4.784 -0.2426  0.2576 -0.3245
  163DMSO    H4 1937   3.497   3.154   4.807  0.9775  1.5869 -1.8110
  163DMSO    H5 1938   3.319   3.160   4.831 -1.9288  1.1696 -2.3471
  163DMSO    H6 1939   3.393   3.204   4.675 -0.6349 -0.9030 -0.2525
  163DMSO    O1 1940   3.547   3.438   4.750 -0.1421  0.0360  0.5182
  164DMSO    C1 1941   1.823   1.698   2.195  0.3870  0.0115 -0.3267
  164DMSO    H1 1942   1.826   1.803   2.225  1.9975 -0.0582 -0.1525
  164DMSO    H2 1943   1.881   1.632   2.260  1.2012  0.4509 -0.5926
  164DMSO    H3 1944   1.865   1.686   2.095 -2.8257 -1.1382 -1.6875
  164DMSO    S1 1945   1.652   1.654   2.205  0.1791  0.0534  0.4116
  164DMSO    C2 1946   1.691   1.501   2.128  0.8689  0.6160  0.0009
  164DMSO    H4 1947   1.596   1.448   2.138  0.9763 -0.1602 -2.2975
  164DMSO    H5 1948   1.730   1.523   2.028  1.3085  1.4090  0.3418
  164DMSO    H6 1949   1.762   1.440   2.184 -0.3554 -1.6582 -0.8003
  164DMSO    O1 1950   1.592   1.746   2.106 -0.1076  0.5603  0.2476
  165DMSO    C1 1951   5.669   4.225   5.501  0.0905  0.6143  0.4545
  165DMSO    H1 1952   5.649   4.331   5.482 -3.6411  0.4573  2.5147
  165DMSO    H2 1953   5.615   4.167   5.426 -2.1852  2.5235  0.4749
  165DMSO    H3 1954   5.632   4.197   5.600 -1.0364  2.0685  0.4919
  165DMSO    S1 1955   5.849   4.186   5.509  0.2041 -0.4221  0.4559
  165DMSO    C2 1956   5.847   4.071   5.650  0.3797 -0.2368 -0.3131
  165DMSO    H4 1957   5.774   3.992   5.633  1.2111 -1.6156  2.0900
  165DMSO    H5 1958   5.952   4.042   5.663 -0.1840 -1.4244  2.0266
  165DMSO    H6 1959   5.813   4.121   5.740  0.7937 -0.9369  0.2431
  165DMSO    O1 1960   5.896   4.308   5.576 -0.3103  0.2009 -0.0734
  166DMSO    C1 1961   2.638   3.010   4.101 -0.7204 -0.3801  0.2260
  166DMSO    H1 1962   2.615   3.114   4.075  0.6678  0.5365  2.3314
  166DMSO    H2 1963   2.681   2.949   4.022 -1.2310 -0.2435 -0.1550
  166DMSO    H3 1964   2.555   2.958   4.149 -0.5167  0.5468  1.6662
  166DMSO    S1 1965   2.760   3.052   4.220 -0.2228  0.0483  0.1362
  166DMSO    C2 1966   2.784   2.879   4.268 -0.3581 -0.1087  0.3821
  166DMSO    H4 1967   2.688   2.833   4.292 -0.9942  0.9510 -0.0458
  166DMSO    H5 1968   2.820   2.828   4.179 -0.5678  1.6457 -0.7550
  166DMSO    H6 1969   2.850   2.880   4.356 -2.3677  2.7359  2.0364
  166DMSO    O1 1970   2.688   3.098   4.336 -0.1297  0.1090 -0.3238
  167DMSO    C1 1971   3.792   4.475   0.799 -0.1004 -0.1995  0.1516
  167DMSO    H1 1972   3.767   4.371   0.778  0.4381 -0.2344 -0.3301
  167DMSO    H2 1973   3.889   4.495   0.754  0.2698  0.0493  1.0293
  167DMSO    H3 1974   3.806   4.484   0.907 -0.3536 -1.5678  0.3079
  167DMSO    S1 1975   3.660   4.579   0.741  0.0642  0.2227 -0.0749
  167DMSO    C2 1976   3.760   4.721   0.691  0.2215  0.2204  0.5030
  167DMSO    H4 1977   3.814   4.683   0.603 -0.6488 -0.0714  0.0802
  167DMSO    H5 1978   3.692   4.800   0.659 -1.9721 -2.5432 -2.4485
  167DMSO    H6 1979   3.821   4.743   0.779  0.9957 -0.0234  0.0369
  167DMSO    O1 1980   3.598   4.628   0.872  0.8738 -0.1945 -0.0796
  168DMSO    C1 1981   0.499   3.823   5.993  1.1740  0.7863 -0.4679
  168DMSO    H1 1982   0.450   3.744   5.936 -1.0987  0.2463  2.0386
  168DMSO    H2 1983   0.452   3.920   5.978 -1.4997 -0.0825  1.5871
  168DMSO    H3 1984   0.607   3.823   5.977  1.3920  0.0677  0.8560
  168DMSO    S1 1985   0.487   3.787   6.166  0.1904  0.1567  0.1999
  168DMSO    C2 1986   0.536   3.961   6.210  0.1293 -0.3502 -0.0751
  168DMSO    H4 1987   0.451   4.019   6.175  0.8928  0.9894  0.2032
  168DMSO    H5 1988   0.564   3.962   6.316  1.7776 -3.7666 -0.3126
  168DMSO    H6 1989   0.626   3.975   6.150  0.7760 -0.6815  0.7895
  168DMSO    O1 1990   0.608   3.703   6.190  0.5158 -0.0896  0.8918
  169DMSO    C1 1991   2.950   4.540   1.284 -0.4893 -0.4431  0.2012
  169DMSO    H1 1992   3.048   4.539   1.236  0.1093 -0.1633  1.3960
  169DMSO    H2 1993   2.940   4.627   1.350 -2.4284 -0.6799  0.2726
  169DMSO    H3 1994   2.938   4.446   1.340  1.0712 -0.6548  0.2275
  169DMSO    S1 1995   2.812   4.543   1.165  0.1139 -0.1259 -0.0440
  169DMSO    C2 1996   2.684   4.522   1.289  0.3335 -0.4092  0.3635
  169DMSO    H4 1997   2.669   4.617   1.340  0.0321 -0.6280  0.6806
  169DMSO    H5 1998   2.586   4.492   1.252  0.3962  0.2237 -0.3515
  169DMSO    H6 1999   2.721   4.445   1.358  0.9051  0.9357  1.6095
  169DMSO    O1 2000   2.802   4.402   1.120  0.3439  0.3361  0.7180
  170DMSO    C1 2001   5.175   3.248   2.156 -0.2000 -0.6029 -0.0728
  170DMSO    H1 2002   5.155   3.323   2.079  0.8407  0.6825  0.8409
  170DMSO    H2 2003   5.158   3.287   2.257 -1.2845  0.8549 -0.7736
  170DMSO    H3 2004   5.282   3.240   2.135  0.1589  0.6299  1.0982
  170DMSO    S1 2005   5.108   3.085   2.157  0.1750  0.0766  0.1852
  170DMSO    C2 2006   4.934   3.120   2.136 -0.9358 -0.2981 -0.1252
  170DMSO    H4 2007   4.887   3.023   2.151 -1.6569  0.2596  1.3866
  170DMSO    H5 2008   4.885   3.192   2.202 -1.9604 -2.6319  1.7878
  170DMSO    H6 2009   4.917   3.152   2.033 -0.4857  0.2349 -0.0415
  170DMSO    O1 2010   5.109   3.045   2.302 -0.0744 -0.4607  0.0372
  171DMSO    C1 2011   0.867   1.806   2.042  0.8130  0.5577  0.5217
  171DMSO    H1 2012   0.873   1.826   2.149  0.3911  0.5481  0.5483
  171DMSO    H2 2013   0.806   1.719   2.017  0.5498  0.5236  1.2604
  171DMSO    H3 2014   0.968   1.792   2.001  0.1610 -0.3450 -0.8425
  171DMSO    S1 2015   0.793   1.951   1.972  0.7366 -0.0579  0.4597
  171DMSO    C2 2016   0.751   1.876   1.812 -0.6954  0.1733 -0.5241
  171DMSO    H4 2017   0.849   1.874   1.764 -1.0409  3.0601 -1.5230
  171DMSO    H5 2018   0.693   1.783   1.813 -2.5925  1.2997 -1.2094
  171DMSO    H6 2019   0.700   1.951   1.752 -1.4473  0.3309  0.2923
  171DMSO    O1 2020   0.907   2.048   1.947 -0.1198  0.3778 -0.3879
  172DMSO    C1 2021   2.882   1.403   5.133  0.5600 -0.4601  0.3219
  172DMSO    H1 2022   2.858   1.414   5.027  1.1974 -0.8220  0.1301
  172DMSO    H2 2023   2.904   1.494   5.190 -2.3476  0.5517 -0.0300
  172DMSO    H3 2024   2.953   1.322   5.153  1.0171  0.1425  1.2303
  172DMSO    S1 2025   2.727   1.351   5.207  0.1359  0.2940  0.2814
  172DMSO    C2 2026   2.663   1.510   5.165 -0.4610  0.3120 -0.4596
  172DMSO    H4 2027   2.681   1.528   5.058  0.4149 -0.9287 -0.5408
  172DMSO    H5 2028   2.556   1.510   5.187 -0.6197 -1.8621 -1.0256
  172DMSO    H6 2029   2.710   1.584   5.230 -0.0352  0.4615 -0.9289
  172DMSO    O1 2030   2.770   1.366   5.348  0.6687  0.2665  0.7635
  173DMSO    C1 2031   2.526   0.100   3.751  0.0579  0.4756  0.2553
  173DMSO    H1 2032   2.627   0.061   3.734 -0.9948 -1.1868 -3.1420
  173DMSO    H2 2033   2.539   0.187   3.815  1.3295  1.2053 -0.9511
  173DMSO    H3 2034   2.451   0.035   3.797 -0.2632  0.2505 -0.5618
  173DMSO    S1 2035   2.450   0.153   3.602 -0.2468  0.5648  0.4892
  173DMSO    C2 2036   2.577   0.266   3.546  0.4478  0.2756 -0.2329
  173DMSO    H4 2037   2.560   0.316   3.451  1.2930 -0.5446 -0.8448
  173DMSO    H5 2038   2.607   0.324   3.634  3.2215  0.2316 -1.0687
  173DMSO    H6 2039   2.665   0.208   3.516  0.3407  0.4882 -0.9661
  173DMSO    O1 2040   2.343   0.252   3.640  0.2988  0.6468 -0.1433
  174DMSO    C1 2041   4.827   2.640   2.604 -0.3472 -0.6295 -0.0210
  174DMSO    H1 2042   4.770   2.709   2.541  3.0423  0.7252 -1.9044
  174DMSO    H2 2043   4.899   2.695   2.666 -1.8401  2.3596 -0.7163
  174DMSO    H3 2044   4.883   2.569   2.542 -0.4741 -0.0027 -0.8670
  174DMSO    S1 2045   4.717   2.543   2.708  0.0727 -0.0288 -0.0081
  174DMSO    C2 2046   4.855   2.433   2.750 -0.3233 -0.2135 -1.0120
  174DMSO    H4 2047   4.824   2.355   2.820  0.6252  0.7054  0.4981
  174DMSO    H5 2048   4.907   2.398   2.660  0.1391 -1.1171 -0.4063
  174DMSO    H6 2049   4.911   2.500   2.817 -0.6857 -1.7399  0.8877
  174DMSO    O1 2050   4.638   2.469   2.608 -0.0560 -0.0296  0.2474
  175DMSO    C1 2051   0.545   5.726   3.785  0.0089  0.4290  0.7741
  175DMSO    H1 2052   0.608   5.806   3.826  1.8760  0.5736 -2.0709
  175DMSO    H2 2053   0.516   5.740   3.680  0.0170 -3.1697  0.1760
  175DMSO    H3 2054   0.459   5.709   3.850 -0.6056 -0.9677 -0.3463
  175DMSO    S1 2055   0.652   5.589   3.782 -0.5182  0.4909 -0.5454
  175DMSO    C2 2056   0.638   5.562   3.955  0.1840 -0.6348 -1.1145
  175DMSO    H4 2057   0.676   5.652   4.003  0.4900 -1.4178  0.1882
  175DMSO    H5 2058   0.532   5.541   3.972  0.3354 -1.2355 -0.8946
  175DMSO    H6 2059   0.703   5.476   3.973 -0.5256 -1.3884 -2.0076
  175DMSO    O1 2060   0.779   5.659   3.752 -0.4164 -0.8193 -0.5946
  176DMSO    C1 2061   1.145   2.692   0.876  0.4048 -0.8098  0.1572
  176DMSO    H1 2062   1.101   2.698   0.776 -3.2832 -3.3492  1.4309
  176DMSO    H2 2063   1.076   2.686   0.961  0.2514  0.0833  0.1055
  176DMSO    H3 2064   1.201   2.786   0.885 -1.8870  0.5689  0.6651
  176DMSO    S1 2065   1.231   2.539   0.886  0.1191 -0.2741 -0.0193
  176DMSO    C2 2066   1.332   2.567   0.742 -0.1018 -0.1485  0.1267
  176DMSO    H4 2067   1.261   2.574   0.659 -0.1897  2.5978  0.3324
  176DMSO    H5 2068   1.390   2.659   0.756  0.5960 -0.2282 -1.8532
  176DMSO    H6 2069   1.397   2.480   0.735 -0.1673 -0.0675 -2.5689
  176DMSO    O1 2070   1.123   2.447   0.833  0.0840 -0.3901  0.5649
  177DMSO    C1 2071   4.345   0.267   3.050  0.8036 -0.5883 -0.7865
  177DMSO    H1 2072   4.292   0.361   3.068  0.7362 -0.5320 -1.2678
  177DMSO    H2 2073   4.443   0.260   3.096  0.9944  1.6316 -0.7874
  177DMSO    H3 2074   4.381   0.265   2.947 -1.5408 -0.0302 -1.6770
  177DMSO    S1 2075   4.242   0.122   3.098 -0.3718 -0.0299 -0.2210
  177DMSO    C2 2076   4.324   0.005   2.984  0.5144  0.5699 -0.9430
  177DMSO    H4 2077   4.315   0.037   2.880  0.4178 -1.6902 -1.6791
  177DMSO    H5 2078   4.428   0.015   3.018 -0.0954 -1.6360  2.0744
  177DMSO    H6 2079   4.285  -0.097   2.992  1.0923  0.3591 -0.6963
  177DMSO    O1 2080   4.121   0.143   3.019 -0.0585 -0.4909  0.0554
  178DMSO    C1 2081   0.863   5.036   0.865  0.0584  0.7832 -0.2754
  178DMSO    H1 2082   0.848   5.007   0.969  0.3368 -0.2409 -0.5119
  178DMSO    H2 2083   0.972   5.034   0.849 -0.1134  0.3808 -1.5475
  178DMSO    H3 2084   0.827   5.135   0.836 -0.5756  0.0321 -2.2629
  178DMSO    S1 2085   0.766   4.926   0.756 -0.4599 -0.0133 -0.3378
  178DMSO    C2 2086   0.822   4.767   0.809  0.0462 -0.4824 -0.6490
  178DMSO    H4 2087   0.774   4.748   0.905  0.9418  2.3380  0.4361
  178DMSO    H5 2088   0.780   4.692   0.742 -0.1123 -1.9206  0.9820
  178DMSO    H6 2089   0.930   4.762   0.792  0.0570  2.7551 -2.3641
  178DMSO    O1 2090   0.845   4.928   0.630 -0.5276  0.7563 -0.8933
  179DMSO    C1 2091   0.969   5.370   3.600  0.1710 -0.1180  0.2302
  179DMSO    H1 2092   0.883   5.303   3.598 -0.7354  0.9113  2.3373
  179DMSO    H2 2093   0.960   5.421   3.696  0.4445  1.2426 -0.4440
  179DMSO    H3 2094   0.961   5.430   3.509  1.1278  1.7803  1.3259
  179DMSO    S1 2095   1.117   5.284   3.600  0.2107 -0.0220 -0.2422
  179DMSO    C2 2096   1.085   5.203   3.449 -1.1074 -0.9331 -0.3172
  179DMSO    H4 2097   0.988   5.151   3.453 -1.2924 -0.6136 -0.6068
  179DMSO    H5 2098   1.097   5.277   3.370 -1.0902 -0.3221  0.2467
  179DMSO    H6 2099   1.158   5.123   3.434  0.3573  0.2925  0.0276
  179DMSO    O1 2100   1.092   5.173   3.694 -0.3219  0.2114 -0.5074
  180DMSO    C1 2101   0.618   4.035   3.284 -0.0049 -0.4366  0.9418
  180DMSO    H1 2102   0.723   4.006   3.282  0.2172 -0.1142  3.9475
  180DMSO    H2 2103   0.549   3.966   3.235 -3.0312  1.7068  1.8388
  180DMSO    H3 2104   0.617   4.132   3.232 -1.7390 -0.3587  1.0587
  180DMSO    S1 2105   0.584   4.044   3.462 -0.1019  0.3106 -0.2997
  180DMSO    C2 2106   0.411   4.085   3.440  0.1895  0.0372 -0.6283
  180DMSO    H4 2107   0.418   4.174   3.376  0.0635 -0.7856 -1.8082
  180DMSO    H5 2108   0.355   4.003   3.394 -2.9556  1.8182 -0.2814
  180DMSO    H6 2109   0.375   4.106   3.542  1.8446  0.0970 -0.0182
  180DMSO    O1 2110   0.643   4.169   3.499  0.4922 -0.3660 -0.0277
  181DMSO    C1 2111   2.255   3.677   5.841  0.2687 -0.4119 -0.1366
  181DMSO    H1 2112   2.271   3.571   5.860  1.5075 -0.8034 -2.8482
  181DMSO    H2 2113   2.295   3.698   5.741  2.0928  0.4034  0.7323
  181DMSO    H3 2114   2.286   3.751   5.915  0.6318 -0.7243  0.0257
  181DMSO    S1 2115   2.077   3.694   5.835  0.0059 -0.7575  0.3447
  181DMSO    C2 2116   2.056   3.629   5.672 -0.2193  0.2670  0.3595
  181DMSO    H4 2117   2.115   3.671   5.590  0.3781 -1.1149  0.0583
  181DMSO    H5 2118   2.082   3.523   5.664  1.4666  0.6063  1.0051
  181DMSO    H6 2119   1.949   3.635   5.652 -0.1955  2.1554  0.6293
  181DMSO    O1 2120   2.068   3.841   5.817 -0.8934 -0.4515  0.5792
  182DMSO    C1 2121   5.688   2.689   5.703  0.5266 -0.1373  0.2215
  182DMSO    H1 2122   5.629   2.775   5.739 -1.0611 -1.8486  1.9343
  182DMSO    H2 2123   5.787   2.705   5.747  0.9584  0.4848 -0.9239
  182DMSO    H3 2124   5.690   2.689   5.593 -2.1334  0.6079  0.0865
  182DMSO    S1 2125   5.605   2.545   5.770  0.2291 -0.3410 -0.2628
  182DMSO    C2 2126   5.463   2.540   5.653 -0.3400 -0.0916  0.2404
  182DMSO    H4 2127   5.426   2.642   5.637  3.1966  1.4541  0.9314
  182DMSO    H5 2128   5.508   2.492   5.566 -0.9603 -1.3280  0.5760
  182DMSO    H6 2129   5.392   2.471   5.700  0.4487 -0.7776  0.4429
  182DMSO    O1 2130   5.545   2.573   5.901  0.6957 -0.4340 -0.0601
  183DMSO    C1 2131   4.040   3.887   0.070 -0.3982 -0.1200  0.5213
  183DMSO    H1 2132   3.966   3.966   0.087  0.4878  1.2593 -1.5980
  183DMSO    H2 2133   4.076   3.847   0.165 -0.0122  1.1944  0.9535
  183DMSO    H3 2134   4.116   3.936   0.009 -0.4552  1.1263  1.4124
  183DMSO    S1 2135   3.973   3.767  -0.045 -0.0206  0.0427  0.0546
  183DMSO    C2 2136   4.122   3.664  -0.053  0.0501  0.3399 -0.3134
  183DMSO    H4 2137   4.161   3.647   0.047 -2.6780  0.8455  0.9142
  183DMSO    H5 2138   4.098   3.572  -0.106 -2.2062  1.1097 -0.7522
  183DMSO    H6 2139   4.185   3.697  -0.137 -0.1397 -1.4391 -1.2040
  183DMSO    O1 2140   3.968   3.834  -0.180  0.0963  0.1983 -0.3252
  184DMSO    C1 2141   0.513   5.292   4.255  0.7546 -0.2722 -0.0046
  184DMSO    H1 2142   0.565   5.223   4.323  0.6733 -0.0757  0.2626
  184DMSO    H2 2143   0.419   5.248   4.220 -0.5920  2.5897 -0.2347
  184DMSO    H3 2144   0.578   5.317   4.171  1.2332 -0.1315  0.3972
  184DMSO    S1 2145   0.460   5.448   4.336  0.4284 -0.1304 -0.1280
  184DMSO    C2 2146   0.575   5.433   4.466 -0.1947  0.0862 -0.1570
  184DMSO    H4 2147   0.671   5.419   4.415  0.0490  2.2391 -0.3531
  184DMSO    H5 2148   0.576   5.522   4.529 -0.4652 -0.1022  0.1171
  184DMSO    H6 2149   0.544   5.348   4.527 -0.1045  0.1111 -0.0777
  184DMSO    O1 2150   0.329   5.422   4.410  0.0806 -0.0383  0.0805
  185DMSO    C1 2151   4.313   0.820   5.014  0.3040 -0.4686  0.1117
  185DMSO    H1 2152   4.231   0.785   4.950 -1.0329 -0.7716  1.9044
  185DMSO    H2 2153   4.289   0.813   5.121 -1.4203  0.9882 -0.1217
  185DMSO    H3 2154   4.335   0.924   4.988 -2.7500 -0.5307 -3.7557
  185DMSO    S1 2155   4.461   0.721   4.997 -0.1459 -0.1727  0.1001
  185DMSO    C2 2156   4.463   0.726   4.817  0.5308  0.6006 -0.5303
  185DMSO    H4 2157   4.532   0.651   4.777 -0.4392 -0.5224 -0.1394
  185DMSO    H5 2158   4.362   0.709   4.779  0.8338  1.0160 -1.5665
  185DMSO    H6 2159   4.488   0.830   4.797  1.3992  0.2961 -1.0779
  185DMSO    O1 2160   4.423   0.581   5.029 -0.1889  0.0956 -0.2697
  186DMSO    C1 2161   5.111   4.617   1.860  0.5946 -0.5131 -0.7086
  186DMSO    H1 2162   5.106   4.550   1.774  1.2552 -2.6851  0.8406
  186DMSO    H2 2163   5.066   4.582   1.953  3.2269 -1.6550  0.2279
  186DMSO    H3 2164   5.070   4.715   1.833 -2.7384 -0.8873  2.3184
  186DMSO    S1 2165   5.283   4.653   1.889 -0.3099 -0.3062 -0.4699
  186DMSO    C2 2166   5.310   4.523   2.006  0.4988 -0.4619  0.9390
  186DMSO    H4 2167   5.250   4.542   2.096  1.0020 -1.7041  1.5547
  186DMSO    H5 2168   5.293   4.427   1.957  0.3015  0.2000 -0.3504
  186DMSO    H6 2169   5.416   4.536   2.030  0.3352  0.5134  1.1956
  186DMSO    O1 2170   5.281   4.767   1.985 -0.5339 -0.4129 -0.0919
  187DMSO    C1 2171   2.137   0.049   4.815  0.3220 -0.1004  0.4428
  187DMSO    H1 2172   2.239   0.038   4.854  0.2205  0.7134  0.9471
  187DMSO    H2 2173   2.113  -0.030   4.744 -0.4911 -2.7823  3.4706
  187DMSO    H3 2174   2.110   0.148   4.779  1.4143 -0.2492 -0.9091
  187DMSO    S1 2175   2.019   0.022   4.944 -0.0990  0.2568  0.1781
  187DMSO    C2 2176   2.074  -0.143   4.964  0.3518  0.8055 -0.0622
  187DMSO    H4 2177   2.041  -0.204   4.879  1.9644  0.5757 -0.5536
  187DMSO    H5 2178   2.183  -0.149   4.975  0.7216 -1.3489 -3.4482
  187DMSO    H6 2179   2.030  -0.188   5.053  2.4945  1.7938  1.5808
  187DMSO    O1 2180   1.891   0.031   4.870  0.5866 -0.0702 -0.5863
  188DMSO    C1 2181   4.780   0.425   2.924 -0.0614  0.6778 -0.3153
  188DMSO    H1 2182   4.830   0.363   2.998 -0.0809 -0.7615 -1.4688
  188DMSO    H2 2183   4.836   0.519   2.913  0.7052  0.3482  0.6182
  188DMSO    H3 2184   4.682   0.440   2.968 -1.1665  1.1436 -2.7610
  188DMSO    S1 2185   4.787   0.315   2.779  0.0935  0.4168 -0.1773
  188DMSO    C2 2186   4.697   0.416   2.666  0.1241  0.4106  0.4339
  188DMSO    H4 2187   4.755   0.506   2.646 -1.5885  0.7691 -3.9396
  188DMSO    H5 2188   4.685   0.360   2.573  0.0226  0.0455  0.6608
  188DMSO    H6 2189   4.602   0.444   2.711 -0.9625 -1.4065 -0.6143
  188DMSO    O1 2190   4.682   0.214   2.818  0.0536  1.0172  0.1912
  189DMSO    C1 2191   1.042   5.525   2.399  0.7797  0.0721  0.8623
  189DMSO    H1 2192   0.947   5.483   2.365  0.0189  0.9186  1.8814
  189DMSO    H2 2193   1.054   5.498   2.504 -0.8963 -2.2260  0.5360
  189DMSO    H3 2194   1.052   5.631   2.373 -1.2411  0.2891  0.7930
  189DMSO    S1 2195   1.167   5.441   2.315  0.1479  0.3789  0.1661
  189DMSO    C2 2196   1.161   5.543   2.170 -0.3471 -0.3655 -0.7333
  189DMSO    H4 2197   1.194   5.639   2.210  0.7956 -1.1651  0.3364
  189DMSO    H5 2198   1.237   5.503   2.102  1.4192 -1.3283  1.6685
  189DMSO    H6 2199   1.060   5.546   2.128 -0.4554  1.3456 -0.4249
  189DMSO    O1 2200   1.095   5.311   2.284 -0.2363  0.3369 -0.3432
  190DMSO    C1 2201   3.090   0.817   3.336 -0.2786 -0.0663  0.7225
  190DMSO    H1 2202   3.053   0.914   3.370 -1.1270 -0.3044  0.5061
  190DMSO    H2 2203   3.038   0.733   3.383  1.6102 -2.3445 -1.0022
  190DMSO    H3 2204   3.196   0.818   3.364  0.1730  2.0902 -0.7922
  190DMSO    S1 2205   3.061   0.796   3.160  0.5045  0.0411  0.1055
  190DMSO    C2 2206   2.890   0.859   3.149  0.2190 -0.2706  0.5354
  190DMSO    H4 2207   2.848   0.825   3.244  2.2209 -1.9210  0.9073
  190DMSO    H5 2208   2.886   0.968   3.142 -2.3115 -0.4488 -3.1997
  190DMSO    H6 2209   2.840   0.808   3.066 -1.6505  0.6860  1.0147
  190DMSO    O1 2210   3.024   0.648   3.154  0.3499 -0.2447 -0.0110
  191DMSO    C1 2211   1.868   2.590   0.327  1.0429  0.8313  0.2029
  191DMSO    H1 2212   1.972   2.557   0.329  1.2939  1.3955 -1.5872
  191DMSO    H2 2213   1.811   2.563   0.237 -0.0962  0.7421  0.9311
  191DMSO    H3 2214   1.870   2.699   0.333  2.1165  0.7703  1.1927
  191DMSO    S1 2215   1.780   2.541   0.485  0.3784  0.0978  0.0255
  191DMSO    C2 2216   1.620   2.613   0.452 -0.3149  0.4976  0.5327
  191DMSO    H4 2217   1.575   2.576   0.360  1.2378  1.5703 -0.7055
  191DMSO    H5 2218   1.555   2.581   0.535  0.7208 -3.1380  0.1419
  191DMSO    H6 2219   1.638   2.720   0.449 -0.1062  0.4308 -1.4515
  191DMSO    O1 2220   1.829   2.639   0.587 -0.1744  0.1750 -1.0819
  192DMSO    C1 2221   0.661   2.555   4.491 -0.4897  0.0336  0.0554
  192DMSO    H1 2222   0.770   2.543   4.484 -0.4959  0.5178 -0.9760
  192DMSO    H2 2223   0.637   2.658   4.464 -0.3961  0.5738  1.8523
  192DMSO    H3 2224   0.628   2.539   4.594  0.8273 -2.5448  0.1533
  192DMSO    S1 2225   0.592   2.441   4.381  0.2347 -0.2847 -0.2235
  192DMSO    C2 2226   0.650   2.297   4.469 -0.2159 -0.1073  0.0872
  192DMSO    H4 2227   0.643   2.227   4.385 -0.4569 -0.6067  0.5195
  192DMSO    H5 2228   0.751   2.310   4.507 -0.5324 -1.7353  1.6352
  192DMSO    H6 2229   0.584   2.277   4.554 -1.5986  1.1650 -0.6427
  192DMSO    O1 2230   0.693   2.449   4.270  0.0838 -0.9281  0.1758
  193DMSO    C1 2231   0.957   4.333   3.727 -0.2117 -0.4886  0.4211
  193DMSO    H1 2232   1.023   4.388   3.659  0.0197  2.3407  2.7566
  193DMSO    H2 2233   0.987   4.348   3.831 -0.4894 -1.2825  0.6287
  193DMSO    H3 2234   0.944   4.228   3.699 -1.4720 -0.0704 -0.6751
  193DMSO    S1 2235   0.800   4.420   3.699 -0.1602  0.0034  0.1036
  193DMSO    C2 2236   0.827   4.442   3.529 -0.0717  0.6570  0.0038
  193DMSO    H4 2237   0.819   4.336   3.506  1.1761  0.4109  0.6092
  193DMSO    H5 2238   0.741   4.498   3.489 -0.5999  0.2378  0.5278
  193DMSO    H6 2239   0.924   4.487   3.509  0.3815  1.1372  2.8211
  193DMSO    O1 2240   0.846   4.549   3.756  0.3792  0.1633  0.2744
  194DMSO    C1 2241   1.326   5.311   4.489 -0.3035  0.2634  0.2780
  194DMSO    H1 2242   1.431   5.336   4.508 -0.3419  0.5241  0.1472
  194DMSO    H2 2243   1.326   5.217   4.434  0.2377 -0.5658  1.6382
  194DMSO    H3 2244   1.261   5.388   4.447 -1.9478 -1.9855 -1.5604
  194DMSO    S1 2245   1.244   5.268   4.641  0.0463  0.0227 -0.1502
  194DMSO    C2 2246   1.307   5.406   4.740 -0.1892 -0.3676 -0.7307
  194DMSO    H4 2247   1.415   5.424   4.739 -0.4279  1.4449  0.4271
  194DMSO    H5 2248   1.256   5.499   4.713 -0.3189  0.5006  2.1266
  194DMSO    H6 2249   1.275   5.383   4.842 -0.1428  2.6150  0.0552
  194DMSO    O1 2250   1.332   5.153   4.692  0.0733  0.2753 -0.2321
  195DMSO    C1 2251   5.489   1.580   3.102 -0.2129 -0.0002  0.8899
  195DMSO    H1 2252   5.469   1.476   3.128 -2.5793  0.6334  1.9206
  195DMSO    H2 2253   5.524   1.589   2.999  0.6756 -1.7728  1.0078
  195DMSO    H3 2254   5.555   1.618   3.180  1.4720 -0.6262 -0.1783
  195DMSO    S1 2255   5.323   1.658   3.089  0.2867  0.0740  0.2740
  195DMSO    C2 2256   5.290   1.634   3.260  0.7166 -0.5005 -0.1924
  195DMSO    H4 2257   5.373   1.689   3.304  0.6893 -0.2653 -0.4348
  195DMSO    H5 2258   5.194   1.676   3.292 -0.6006 -4.0112  0.9513
  195DMSO    H6 2259   5.288   1.527   3.284  1.0444 -0.3171  0.7040
  195DMSO    O1 2260   5.237   1.552   3.017 -0.0698 -0.7838  0.3442
  196DMSO    C1 2261   4.493   4.954   2.490  0.1458 -0.0132  0.1061
  196DMSO    H1 2262   4.427   4.868   2.503 -0.4365  0.1934 -1.3957
  196DMSO    H2 2263   4.539   4.951   2.391 -2.3020  1.1597 -1.1361
  196DMSO    H3 2264   4.564   4.950   2.574  0.4308  1.9765  0.0069
  196DMSO    S1 2265   4.404   5.108   2.500  0.4208 -0.1987  0.2328
  196DMSO    C2 2266   4.307   5.076   2.351  0.4252  0.1572  0.3141
  196DMSO    H4 2267   4.374   5.030   2.278  2.0761 -0.4799  2.1378
  196DMSO    H5 2268   4.229   5.007   2.384 -0.5995  1.8411  1.5937
  196DMSO    H6 2269   4.252   5.164   2.317  0.4855 -0.2905 -0.9849
  196DMSO    O1 2270   4.517   5.194   2.451 -0.4815  0.0595 -0.2979
  197DMSO    C1 2271   2.200   0.685   0.477 -0.5579  0.6172 -0.0215
  197DMSO    H1 2272   2.197   0.638   0.379  0.1603  0.9238 -0.1982
  197DMSO    H2 2273   2.169   0.621   0.560 -0.3304  1.4592  0.7382
  197DMSO    H3 2274   2.128   0.766   0.467 -1.9929 -0.6228 -0.0839
  197DMSO    S1 2275   2.361   0.764   0.509 -0.6613 -0.0139 -0.0627
  197DMSO    C2 2276   2.460   0.636   0.555 -0.2061 -0.4443 -0.1186
  197DMSO    H4 2277   2.414   0.577   0.634 -0.2053 -1.3445 -0.7730
  197DMSO    H5 2278   2.466   0.567   0.471  0.4685 -2.9426  1.8681
  197DMSO    H6 2279   2.555   0.678   0.589 -1.3365  2.5112 -0.2511
  197DMSO    O1 2280   2.364   0.837   0.636 -0.1980 -0.3252  0.1703
  198DMSO    C1 2281   1.582   3.157   1.567  0.8791  0.1565 -0.1052
  198DMSO    H1 2282   1.522   3.233   1.514  0.0188  0.6207  1.4644
  198DMSO    H2 2283   1.633   3.206   1.651  0.7082  0.8265 -0.3876
  198DMSO    H3 2284   1.661   3.126   1.498 -0.2818 -0.8653 -1.0151
  198DMSO    S1 2285   1.478   3.025   1.620 -0.0794  0.1250  0.0418
  198DMSO    C2 2286   1.596   2.961   1.744 -0.1182 -0.0016  0.1252
  198DMSO    H4 2287   1.561   2.863   1.777  0.7764 -1.4921 -2.9310
  198DMSO    H5 2288   1.678   2.947   1.673 -0.8007 -1.2900 -0.4462
  198DMSO    H6 2289   1.620   3.024   1.830  1.8607 -1.0940  0.4274
  198DMSO    O1 2290   1.481   2.922   1.509  0.4919 -0.0909 -0.7991
  199DMSO    C1 2291   1.560   4.890   1.919 -0.5860 -0.1221  0.1439
  199DMSO    H1 2292   1.486   4.840   1.984  1.0290 -2.4164  0.3262
  199DMSO    H2 2293   1.542   4.997   1.904  0.9974  0.0232 -0.8014
  199DMSO    H3 2294   1.556   4.839   1.823 -0.3110 -2.2697  1.2181
  199DMSO    S1 2295   1.718   4.865   1.992 -0.6472  0.1188  0.2600
  199DMSO    C2 2296   1.661   4.944   2.141  0.8086 -0.3061 -0.6337
  199DMSO    H4 2297   1.745   4.965   2.208 -1.5487  1.0021  2.1375
  199DMSO    H5 2298   1.605   5.033   2.111 -1.0909 -2.0570 -2.6069
  199DMSO    H6 2299   1.592   4.881   2.198  1.0590  1.3251  1.6139
  199DMSO    O1 2300   1.793   4.973   1.929 -0.5162  0.2697  0.1822
  200DMSO    C1 2301   4.945   2.475   5.648 -0.1681  0.0626 -0.1998
  200DMSO    H1 2302   4.992   2.407   5.719  0.4188 -0.7094 -1.2969
  200DMSO    H2 2303   4.866   2.539   5.688  1.2366  2.9929 -1.7472
  200DMSO    H3 2304   4.920   2.411   5.563  1.0113 -0.8673  0.1343
  200DMSO    S1 2305   5.080   2.577   5.599 -0.4333 -0.2195 -0.2575
  200DMSO    C2 2306   4.994   2.642   5.460 -0.2537 -0.3164  0.6665
  200DMSO    H4 2307   4.949   2.738   5.484  1.0682  0.6809 -0.6679
  200DMSO    H5 2308   5.073   2.650   5.385  0.4645  1.1762  1.5579
  200DMSO    H6 2309   4.920   2.569   5.424  0.7605 -1.4540  0.8002
  200DMSO    O1 2310   5.167   2.477   5.534 -0.4494  0.7308 -0.1454
  201DMSO    C1 2311   2.057   1.801   4.986  0.0211  0.3075  0.7631
  201DMSO    H1 2312   1.962   1.810   4.933  0.0892 -0.8917  0.4138
  201DMSO    H2 2313   2.144   1.861   4.958 -0.0169  0.0128  0.0184
  201DMSO    H3 2314   2.085   1.698   4.967  0.7204  0.5578  0.4150
  201DMSO    S1 2315   2.036   1.820   5.161 -0.1759 -0.0908  0.3004
  201DMSO    C2 2316   2.208   1.786   5.205 -0.1316 -0.5880 -0.1425
  201DMSO    H4 2317   2.209   1.769   5.313  0.1208  1.2582  0.1736
  201DMSO    H5 2318   2.247   1.697   5.156  1.9298  0.1347  0.1101
  201DMSO    H6 2319   2.268   1.872   5.174 -1.6448  0.0008 -1.6195
  201DMSO    O1 2320   1.953   1.707   5.211 -0.0538  0.4844 -0.6777
  202DMSO    C1 2321   3.241   4.771   5.886  0.2812 -0.4638 -0.1543
  202DMSO    H1 2322   3.270   4.701   5.807 -0.6186 -0.6953 -0.2947
  202DMSO    H2 2323   3.320   4.831   5.932 -1.2847  0.9064  0.8817
  202DMSO    H3 2324   3.176   4.716   5.954 -0.8054 -1.8424 -2.2178
  202DMSO    S1 2325   3.138   4.895   5.821  0.1577  0.3154  0.5460
  202DMSO    C2 2326   3.030   4.778   5.732 -0.5634  0.2093  0.3159
  202DMSO    H4 2327   2.981   4.713   5.805 -1.2939 -1.3612 -1.4932
  202DMSO    H5 2328   2.948   4.824   5.677  0.7150  0.2501 -1.6414
  202DMSO    H6 2329   3.086   4.723   5.656  0.7515 -0.2944  1.6073
  202DMSO    O1 2330   3.218   4.976   5.728  0.1883  0.3434 -0.8163
  203DMSO    C1 2331   4.909   1.554   3.082  0.2655 -0.5264  0.0262
  203DMSO    H1 2332   4.832   1.536   3.157  1.7821 -0.4243  1.6929
  203DMSO    H2 2333   5.008   1.529   3.122 -0.4712 -1.4301  1.3360
  203DMSO    H3 2334   4.907   1.658   3.049 -0.8620  0.1375  2.0280
  203DMSO    S1 2335   4.881   1.452   2.941  0.3882  0.1466 -0.0376
  203DMSO    C2 2336   4.713   1.503   2.905 -0.1732 -0.1072  0.3738
  203DMSO    H4 2337   4.713   1.611   2.893  0.8752 -0.1437 -0.0351
  203DMSO    H5 2338   4.690   1.447   2.814  0.6294 -1.5609  1.0282
  203DMSO    H6 2339   4.649   1.466   2.986  0.6386 -2.9270 -0.1618
  203DMSO    O1 2340   4.852   1.319   3.004  0.0702 -0.4186  0.1986
  204DMSO    C1 2341   3.861   3.717   2.099 -0.5651  0.8256 -0.9915
  204DMSO    H1 2342   3.922   3.626   2.088 -1.4398 -0.1260  1.3311
  204DMSO    H2 2343   3.788   3.709   2.179 -0.8194  0.7914 -1.2252
  204DMSO    H3 2344   3.805   3.745   2.010 -1.6617  2.2541  0.1121
  204DMSO    S1 2345   3.968   3.844   2.157 -0.3190 -0.1968 -0.6384
  204DMSO    C2 2346   4.047   3.758   2.283  0.2728  0.2004 -0.5817
  204DMSO    H4 2347   4.105   3.675   2.243 -0.8749 -1.3549  0.8282
  204DMSO    H5 2348   4.109   3.825   2.344 -0.3295 -0.3928  0.7371
  204DMSO    H6 2349   3.974   3.713   2.351  0.1828 -0.7953 -1.3135
  204DMSO    O1 2350   3.864   3.936   2.211  0.6588 -0.0727 -0.5162
  205DMSO    C1 2351   0.472   3.712   3.441 -0.4860 -0.3356  0.3539
  205DMSO    H1 2352   0.471   3.775   3.352  1.0663  1.4502  1.5285
  205DMSO    H2 2353   0.498   3.759   3.536 -1.0169  1.4761 -0.3640
  205DMSO    H3 2354   0.536   3.623   3.435  0.6407  0.4790 -0.0025
  205DMSO    S1 2355   0.308   3.648   3.462 -0.0853 -0.4562  0.0939
  205DMSO    C2 2356   0.302   3.561   3.313 -0.0411  0.1459  0.4528
  205DMSO    H4 2357   0.197   3.551   3.285 -0.1769  1.4971  0.4204
  205DMSO    H5 2358   0.359   3.610   3.234  2.2284 -0.2491  1.7662
  205DMSO    H6 2359   0.347   3.463   3.324  0.0586  0.2650  1.1717
  205DMSO    O1 2360   0.219   3.763   3.453 -0.3577  0.0923 -0.3159
  206DMSO    C1 2361   0.395   1.954   5.950  0.6887 -0.4072  0.3257
  206DMSO    H1 2362   0.334   2.022   5.889 -1.9197 -0.9289  2.1475
  206DMSO    H2 2363   0.467   2.013   6.009 -0.7135  0.7609  0.9524
  206DMSO    H3 2364   0.444   1.879   5.889  0.4271  1.7088 -2.6982
  206DMSO    S1 2365   0.282   1.882   6.064  0.0737 -0.0291 -0.2581
  206DMSO    C2 2366   0.210   1.758   5.954  0.4531  0.0991  0.3664
  206DMSO    H4 2367   0.208   1.663   6.008 -0.9378  0.7354  1.4929
  206DMSO    H5 2368   0.104   1.776   5.939  0.7252  1.2713 -0.2552
  206DMSO    H6 2369   0.261   1.743   5.858  0.6562 -4.1748  0.9442
  206DMSO    O1 2370   0.172   1.976   6.075 -0.5553  0.3194  0.0436
  207DMSO    C1 2371   4.741   1.621   4.883  0.0222  0.7112 -0.9680
  207DMSO    H1 2372   4.797   1.624   4.977  1.9190  0.6789 -2.0287
  207DMSO    H2 2373   4.725   1.724   4.848  0.7310  1.2775  0.2933
  207DMSO    H3 2374   4.644   1.579   4.908  1.9978 -2.5733  2.1769
  207DMSO    S1 2375   4.806   1.524   4.745  0.2645 -0.2525 -0.0525
  207DMSO    C2 2376   4.948   1.626   4.729  0.3225  0.1036 -0.0127
  207DMSO    H4 2377   4.980   1.619   4.625  0.1350 -2.4532  0.0419
  207DMSO    H5 2378   4.923   1.727   4.764 -1.5838 -0.6767  1.0427
  207DMSO    H6 2379   5.018   1.585   4.802 -0.4481  0.9108  1.2073
  207DMSO    O1 2380   4.699   1.562   4.643  0.0210 -0.0574  0.0210
  208DMSO    C1 2381   0.082   2.227   4.317  0.1912 -0.5576 -0.6894
  208DMSO    H1 2382   0.083   2.217   4.208 -0.0992 -0.2795 -0.7206
  208DMSO    H2 2383   0.073   2.126   4.357 -2.2268 -0.6721 -1.3739
  208DMSO    H3 2384  -0.012   2.280   4.338 -1.4378 -1.8149 -4.0181
  208DMSO    S1 2385   0.242   2.311   4.364 -0.2027 -0.0811 -0.2801
  208DMSO    C2 2386   0.210   2.457   4.271 -0.2602  0.9453  0.4747
  208DMSO    H4 2387   0.228   2.445   4.163  0.0264  0.1879  0.5997
  208DMSO    H5 2388   0.104   2.471   4.291 -0.8270  0.0708 -1.6213
  208DMSO    H6 2389   0.271   2.538   4.312  2.9085 -1.2575  0.5416
  208DMSO    O1 2390   0.356   2.243   4.297  0.3192  0.0513 -0.2544
  209DMSO    C1 2391   3.648   2.337   3.734 -0.3422  0.0857 -0.2809
  209DMSO    H1 2392   3.584   2.249   3.747 -0.0822 -0.4704 -2.4259
  209DMSO    H2 2393   3.717   2.348   3.818  2.3537  1.3551 -2.4844
  209DMSO    H3 2394   3.587   2.428   3.726 -0.3152  0.0455 -0.9903
  209DMSO    S1 2395   3.754   2.326   3.588 -0.5194 -0.0048 -0.3225
  209DMSO    C2 2396   3.640   2.231   3.488 -0.2197 -0.1109  0.3973
  209DMSO    H4 2397   3.700   2.175   3.416 -0.8131 -2.5926  1.7357
  209DMSO    H5 2398   3.596   2.161   3.559 -0.8743 -0.2426 -0.1283
  209DMSO    H6 2399   3.553   2.287   3.452 -1.6530 -1.8717  1.0276
  209DMSO    O1 2400   3.858   2.229   3.625  0.4489  0.0398 -0.1275
  210DMSO    C1 2401   1.658   4.664   1.166 -0.0020 -0.1396  0.3526
  210DMSO    H1 2402   1.720   4.574   1.157  0.1374  0.0851 -1.2043
  210DMSO    H2 2403   1.726   4.742   1.201  0.8421 -1.6779  2.3488
  210DMSO    H3 2404   1.581   4.644   1.242 -0.6260  2.3455  0.4446
  210DMSO    S1 2405   1.572   4.700   1.014  0.2438  0.2049  0.0525
  210DMSO    C2 2406   1.703   4.765   0.920 -0.1382 -0.4029 -0.2130
  210DMSO    H4 2407   1.772   4.683   0.895 -1.7446 -1.6916 -0.6104
  210DMSO    H5 2408   1.657   4.799   0.827  0.1745 -0.3175 -0.3357
  210DMSO    H6 2409   1.748   4.850   0.971  1.1428  0.4384 -2.5826
  210DMSO    O1 2410   1.509   4.829   1.070 -0.4572  0.5770  0.8413
  211DMSO    C1 2411   0.887   3.982   4.740 -0.2343  0.3503 -0.0678
  211DMSO    H1 2412   0.876   4.027   4.840  0.2977  2.0666 -0.7461
  211DMSO    H2 2413   0.844   4.056   4.673 -1.2939 -1.4536 -1.4607
  211DMSO    H3 2414   0.828   3.892   4.721 -3.0583  2.0608  0.0444
  211DMSO    S1 2415   1.064   3.953   4.716 -0.0824  0.0166  0.1215
  211DMSO    C2 2416   1.041   3.866   4.565 -0.3339  0.4613  0.7678
  211DMSO    H4 2417   0.974   3.784   4.590 -1.0167  1.0509  0.8848
  211DMSO    H5 2418   0.993   3.929   4.490 -0.8056 -1.4997 -0.6769
  211DMSO    H6 2419   1.138   3.826   4.533 -0.2709  1.1248  0.0975
  211DMSO    O1 2420   1.094   3.843   4.814  0.0343  0.0989 -0.6072
  212DMSO    C1 2421   5.786   0.308   1.996 -0.1536  0.9097 -1.0403
  212DMSO    H1 2422   5.679   0.318   1.978 -0.6338 -0.9658  0.4806
  212DMSO    H2 2423   5.823   0.353   2.088  1.3045 -2.2887  0.1069
  212DMSO    H3 2424   5.838   0.344   1.906 -0.4812 -1.2938 -2.1864
  212DMSO    S1 2425   5.815   0.122   1.998 -0.0473  0.2239  0.1398
  212DMSO    C2 2426   5.755   0.112   2.167 -0.0594 -0.4201  0.4908
  212DMSO    H4 2427   5.754   0.010   2.205 -1.2403 -0.2067  1.0922
  212DMSO    H5 2428   5.833   0.166   2.222 -0.2199  0.0545  0.2669
  212DMSO    H6 2429   5.662   0.169   2.179  1.2462  2.0021 -0.1592
  212DMSO    O1 2430   5.963   0.104   2.024  1.0399  0.6452  0.2113
  213DMSO    C1 2431   0.829   5.897   2.030  0.5049  0.4072  0.1245
  213DMSO    H1 2432   0.765   5.877   1.944  0.4895 -1.7220  0.5840
  213DMSO    H2 2433   0.780   5.862   2.121 -1.2970  2.2485 -0.0542
  213DMSO    H3 2434   0.847   6.005   2.037 -0.9367  0.6717  0.1322
  213DMSO    S1 2435   0.978   5.815   2.011 -0.1155  0.1622 -0.0725
  213DMSO    C2 2436   1.076   5.914   2.113 -0.5189 -0.1034 -0.2458
  213DMSO    H4 2437   1.083   6.019   2.082  2.9980  0.4060  1.8103
  213DMSO    H5 2438   1.033   5.912   2.213 -1.4246  1.0125 -0.5881
  213DMSO    H6 2439   1.177   5.873   2.117  0.3705  2.0574  2.1252
  213DMSO    O1 2440   1.023   5.856   1.872  0.1303 -0.4305 -0.2013
  214DMSO    C1 2441   3.053   0.054   1.696 -0.5977  0.6608 -0.6908
  214DMSO    H1 2442   3.147   0.092   1.655  0.0793 -1.2450 -0.9903
  214DMSO    H2 2443   3.030   0.097   1.793 -0.4521  1.9733 -1.2178
  214DMSO    H3 2444   3.064  -0.054   1.706  0.8927  0.8633  0.2089
  214DMSO    S1 2445   2.906   0.073   1.599 -0.3455 -0.3514 -0.1952
  214DMSO    C2 2446   2.878   0.246   1.620 -0.0858 -0.2006 -0.1675
  214DMSO    H4 2447   2.892   0.276   1.724  0.6224  2.9482 -1.0577
  214DMSO    H5 2448   2.948   0.294   1.550  0.2112 -0.2625  0.0865
  214DMSO    H6 2449   2.773   0.256   1.589  0.1080 -0.7357 -1.0285
  214DMSO    O1 2450   2.808  -0.001   1.684  0.2906 -0.7412  0.4176
  215DMSO    C1 2451   4.955   5.861   4.203  0.3089  0.0273 -0.2797
  215DMSO    H1 2452   4.974   5.967   4.189  0.8021  0.3040  2.0573
  215DMSO    H2 2453   4.925   5.864   4.308  0.9013 -1.0922 -0.0593
  215DMSO    H3 2454   5.043   5.799   4.185  0.1764 -0.3789  0.4387
  215DMSO    S1 2455   4.807   5.807   4.111 -0.0317  0.2582  0.1085
  215DMSO    C2 2456   4.708   5.949   4.165 -0.5739 -0.4101 -0.6660
  215DMSO    H4 2457   4.752   6.040   4.124  1.2568 -0.6405  0.6654
  215DMSO    H5 2458   4.609   5.923   4.125 -0.6683  0.1206 -0.7802
  215DMSO    H6 2459   4.711   5.959   4.274 -4.0253 -0.1084 -0.4857
  215DMSO    O1 2460   4.740   5.694   4.182  0.2180 -0.3794 -0.2216
  216DMSO    C1 2461   4.510   2.143   1.112  1.0127 -0.1674 -0.1468
  216DMSO    H1 2462   4.541   2.240   1.152  1.8196 -1.1997  1.8811
  216DMSO    H2 2463   4.462   2.151   1.014 -0.2173  0.2773  0.4670
  216DMSO    H3 2464   4.435   2.109   1.184  0.5195 -0.1798 -0.6554
  216DMSO    S1 2465   4.658   2.044   1.106  0.2149  0.0635  0.1081
  216DMSO    C2 2466   4.674   2.028   1.280 -0.1696  0.8938  0.0689
  216DMSO    H4 2467   4.590   1.979   1.330 -0.4831  1.6889  0.3545
  216DMSO    H5 2468   4.766   1.974   1.306 -1.1415 -1.5788 -1.3230
  216DMSO    H6 2469   4.679   2.131   1.318  2.0058  0.3457  1.4679
  216DMSO    O1 2470   4.765   2.142   1.074  0.1553  0.4437  0.8191
  217DMSO    C1 2471   1.943   5.164   2.245 -0.5729  0.3886  0.6045
  217DMSO    H1 2472   1.965   5.087   2.319  3.0682 -0.3341 -1.0253
  217DMSO    H2 2473   1.836   5.185   2.235 -0.2518  1.0473 -2.4838
  217DMSO    H3 2474   1.971   5.111   2.154 -0.2074 -0.8538  1.4124
  217DMSO    S1 2475   2.034   5.316   2.267  0.2384 -0.4962 -0.3280
  217DMSO    C2 2476   2.181   5.230   2.340  1.0096 -0.0866 -0.4669
  217DMSO    H4 2477   2.154   5.192   2.439  0.2421  1.1099 -0.2035
  217DMSO    H5 2478   2.197   5.153   2.264 -1.0333  0.9775 -2.0776
  217DMSO    H6 2479   2.269   5.294   2.344  1.7973 -1.1091 -1.0350
  217DMSO    O1 2480   1.972   5.382   2.387  0.3445 -0.2472 -0.1053
  218DMSO    C1 2481   2.093   5.595   1.125 -0.4495  0.4289  0.1481
  218DMSO    H1 2482   2.020   5.639   1.194 -0.4192 -0.9917  1.1320
  218DMSO    H2 2483   2.089   5.486   1.140 -1.8797  0.5960  1.2907
  218DMSO    H3 2484   2.194   5.634   1.136 -0.4960  0.2932  1.2154
  218DMSO    S1 2485   2.030   5.620   0.961  0.0020  0.4157  0.3819
  218DMSO    C2 2486   2.178   5.556   0.884 -0.2515 -0.2734 -0.1859
  218DMSO    H4 2487   2.170   5.553   0.775 -3.0998  0.3296 -0.0654
  218DMSO    H5 2488   2.257   5.624   0.918 -1.1051  1.5707 -1.6741
  218DMSO    H6 2489   2.191   5.451   0.912 -0.1703 -0.6072 -1.4415
  218DMSO    O1 2490   2.035   5.768   0.960  0.2520  0.3626 -0.1971
  219DMSO    C1 2491   0.475   0.612   5.261  0.3149 -0.1104 -0.2634
  219DMSO    H1 2492   0.542   0.693   5.294  1.1042 -0.7349 -0.3026
  219DMSO    H2 2493   0.527   0.517   5.248  1.0755  0.2389  0.1318
  219DMSO    H3 2494   0.439   0.652   5.166 -1.1687 -0.9465 -0.0863
  219DMSO    S1 2495   0.349   0.604   5.376 -0.5110  0.0435 -0.1668
  219DMSO    C2 2496   0.259   0.477   5.283 -0.6380  0.1533 -0.0239
  219DMSO    H4 2497   0.244   0.510   5.180 -0.0345  1.4088  0.2672
  219DMSO    H5 2498   0.324   0.390   5.271 -0.6921  0.1510 -0.3053
  219DMSO    H6 2499   0.169   0.450   5.339 -0.2931  1.3180  1.1585
  219DMSO    O1 2500   0.265   0.724   5.354 -0.7179  0.1519  0.1268
  220DMSO    C1 2501   1.288   1.605   2.312  0.4056 -0.5049 -0.0308
  220DMSO    H1 2502   1.232   1.682   2.366 -2.1748 -0.9017 -1.9776
  220DMSO    H2 2503   1.335   1.536   2.383 -1.5504 -2.0190 -0.1495
  220DMSO    H3 2504   1.362   1.650   2.245 -0.3775 -2.4551 -2.3412
  220DMSO    S1 2505   1.165   1.517   2.217 -0.3207 -0.0202 -0.1644
  220DMSO    C2 2506   1.282   1.413   2.135  0.1812 -0.1940  0.1252
  220DMSO    H4 2507   1.325   1.339   2.203  1.6304 -0.3840 -0.9391
  220DMSO    H5 2508   1.241   1.351   2.055 -0.9014 -0.4922  0.9002
  220DMSO    H6 2509   1.358   1.481   2.095  0.5944 -0.2471  0.7992
  220DMSO    O1 2510   1.111   1.615   2.117  0.4854 -0.0020  0.2206
  221DMSO    C1 2511   0.135   0.598   3.022 -0.8448 -0.9373  0.2661
  221DMSO    H1 2512   0.043   0.552   2.984 -2.1175  1.9305 -0.4176
  221DMSO    H2 2513   0.110   0.699   3.055  2.6367  1.0598 -2.4989
  221DMSO    H3 2514   0.208   0.605   2.941 -0.8113 -1.1287  0.2788
  221DMSO    S1 2515   0.226   0.504   3.146  0.5126  0.0428  0.2604
  221DMSO    C2 2516   0.349   0.634   3.167  0.0148 -0.1569 -0.2569
  221DMSO    H4 2517   0.363   0.687   3.072 -0.9849 -0.7301 -0.7459
  221DMSO    H5 2518   0.327   0.695   3.255 -0.3819 -1.1904  0.3787
  221DMSO    H6 2519   0.445   0.591   3.194  0.0249  1.3920  2.5486
  221DMSO    O1 2520   0.297   0.401   3.063  0.1955  0.2183  0.4117
  222DMSO    C1 2521   0.064   1.247   0.183  0.1151  0.2344  0.1629
  222DMSO    H1 2522  -0.012   1.207   0.250 -1.1282 -0.4431 -1.5809
  222DMSO    H2 2523   0.068   1.171   0.104 -1.9111 -1.5314  1.6537
  222DMSO    H3 2524   0.160   1.254   0.235 -1.1347 -1.2643  2.8575
  222DMSO    S1 2525   0.027   1.410   0.117 -0.1210  0.0414  0.3682
  222DMSO    C2 2526   0.107   1.397  -0.042 -0.0290  0.5572 -0.7402
  222DMSO    H4 2527   0.215   1.411  -0.030  0.8936 -5.0986  0.0125
  222DMSO    H5 2528   0.089   1.300  -0.088  0.8143  0.2989 -0.5299
  222DMSO    H6 2529   0.056   1.478  -0.096 -2.1075  0.2786  0.6798
  222DMSO    O1 2530   0.119   1.510   0.179  0.3199 -0.4460  0.4954
  223DMSO    C1 2531   0.690   2.841   1.953  0.1696 -0.1730 -0.1071
  223DMSO    H1 2532   0.742   2.778   1.880 -1.4442 -0.9233 -0.6549
  223DMSO    H2 2533   0.597   2.884   1.914  0.9282  2.0351  0.3494
  223DMSO    H3 2534   0.754   2.924   1.982 -0.8786  0.2341  1.1339
  223DMSO    S1 2535   0.624   2.762   2.101 -0.0338 -0.3509  0.2245
  223DMSO    C2 2536   0.780   2.742   2.183 -0.2349 -0.7413  0.1185
  223DMSO    H4 2537   0.751   2.696   2.278  0.5791 -0.6606  0.4153
  223DMSO    H5 2538   0.836   2.678   2.115  1.4110  0.3533  0.3576
  223DMSO    H6 2539   0.815   2.843   2.208 -0.9270 -0.3159 -0.5822
  223DMSO    O1 2540   0.578   2.628   2.059  0.6180 -0.8155 -0.3444
  224DMSO    C1 2541   5.194   1.142   5.441 -0.2777 -0.3073 -0.4961
  224DMSO    H1 2542   5.110   1.072   5.453 -1.3236  1.0384  0.2623
  224DMSO    H2 2543   5.201   1.165   5.334 -1.9005 -0.9513 -0.7757
  224DMSO    H3 2544   5.287   1.091   5.466  0.6592  1.5022 -0.1186
  224DMSO    S1 2545   5.167   1.293   5.536 -0.1676 -0.1582 -0.4300
  224DMSO    C2 2546   5.137   1.213   5.698 -0.0352 -0.4975 -0.4819
  224DMSO    H4 2547   5.111   1.299   5.761 -0.5214 -2.0689  1.5567
  224DMSO    H5 2548   5.059   1.137   5.701 -1.0631  0.5495  1.7283
  224DMSO    H6 2549   5.233   1.176   5.735  0.2926 -0.5624 -1.3724
  224DMSO    O1 2550   5.032   1.333   5.482 -0.1867 -0.8477  0.3891
  225DMSO    C1 2551   2.074   1.516   3.348 -1.3472  0.3980 -0.3881
  225DMSO    H1 2552   2.157   1.499   3.278 -1.0007 -1.4120  0.3985
  225DMSO    H2 2553   1.983   1.472   3.308 -1.7320  1.0509 -0.2550
  225DMSO    H3 2554   2.065   1.625   3.343  1.0385  0.6381 -0.9011
  225DMSO    S1 2555   2.125   1.458   3.508  0.2874 -0.1996 -0.0885
  225DMSO    C2 2556   1.996   1.562   3.592 -0.1706 -0.7172  0.1729
  225DMSO    H4 2557   2.027   1.667   3.582 -2.3097 -0.2173 -2.2632
  225DMSO    H5 2558   1.897   1.560   3.546 -0.7878  0.8087  1.3382
  225DMSO    H6 2559   1.987   1.531   3.697 -0.7053  0.7470  0.5859
  225DMSO    O1 2560   2.248   1.531   3.541  0.0960 -0.1252  0.5669
  226DMSO    C1 2561   3.503   4.821   1.305  0.3485 -0.8402 -0.3431
  226DMSO    H1 2562   3.566   4.891   1.360 -2.3390  2.3302 -0.9577
  226DMSO    H2 2563   3.503   4.844   1.198  0.5425  0.0819 -0.1578
  226DMSO    H3 2564   3.404   4.842   1.345  0.5955  0.9425 -0.5834
  226DMSO    S1 2565   3.546   4.654   1.344  0.7528 -0.2196  0.2379
  226DMSO    C2 2566   3.397   4.581   1.281  0.3095 -0.4241  0.7521
  226DMSO    H4 2567   3.382   4.488   1.337  0.9854 -1.1592 -0.2560
  226DMSO    H5 2568   3.311   4.639   1.315  0.1979 -1.3311  2.0713
  226DMSO    H6 2569   3.405   4.573   1.172  1.3239  2.4212  0.5320
  226DMSO    O1 2570   3.530   4.644   1.491 -0.5554  0.3295  0.3085
  227DMSO    C1 2571   5.025   5.469   1.634 -0.4299  0.0466 -0.0482
  227DMSO    H1 2572   4.976   5.527   1.713 -0.0267 -0.2299  0.4107
  227DMSO    H2 2573   5.094   5.398   1.680  1.1029  0.1008 -2.1491
  227DMSO    H3 2574   5.067   5.541   1.563 -1.2346  0.8283  0.2406
  227DMSO    S1 2575   4.893   5.368   1.553  0.1050 -0.2795 -0.2030
  227DMSO    C2 2576   4.973   5.262   1.433  0.3900  0.1630 -0.8199
  227DMSO    H4 2577   5.061   5.218   1.479 -0.3231  2.2477  2.9802
  227DMSO    H5 2578   4.910   5.176   1.409  0.9726  0.3269 -3.1534
  227DMSO    H6 2579   5.000   5.313   1.340  0.9627 -0.8808 -1.2517
  227DMSO    O1 2580   4.818   5.457   1.463  0.6575  0.3031 -0.5485
  228DMSO    C1 2581   3.551   2.291   4.752 -0.3224 -0.6451  0.0033
  228DMSO    H1 2582   3.626   2.212   4.752  0.4777  0.0861  0.5709
  228DMSO    H2 2583   3.462   2.260   4.697 -0.8601  0.1985  0.3809
  228DMSO    H3 2584   3.594   2.375   4.696 -0.1407  0.5401  1.8473
  228DMSO    S1 2585   3.509   2.336   4.916  0.2101  0.1974  0.0607
  228DMSO    C2 2586   3.677   2.382   4.946 -0.3174  0.0459  0.0834
  228DMSO    H4 2587   3.718   2.449   4.870 -0.4361  0.5037  0.4146
  228DMSO    H5 2588   3.684   2.430   5.044 -2.0303 -0.4160  0.4591
  228DMSO    H6 2589   3.736   2.290   4.946 -1.2453 -0.7358 -4.3318
  228DMSO    O1 2590   3.471   2.204   4.976 -0.2176  0.4064 -0.4249
  229DMSO    C1 2591   0.726   0.126   5.494 -0.6650 -0.3383 -0.2875
  229DMSO    H1 2592   0.735   0.079   5.395  0.4033  1.8025 -1.2695
  229DMSO    H2 2593   0.822   0.168   5.525 -0.1756 -1.6463  0.0344
  229DMSO    H3 2594   0.710   0.051   5.572 -0.0488  0.2112  0.3756
  229DMSO    S1 2595   0.593   0.252   5.516 -0.0815  0.0253  0.2631
  229DMSO    C2 2596   0.657   0.370   5.628  0.0515  0.4867  0.3081
  229DMSO    H4 2597   0.676   0.326   5.727 -0.0657 -1.8482 -0.6357
  229DMSO    H5 2598   0.740   0.425   5.584  1.0672  1.3526  3.0767
  229DMSO    H6 2599   0.573   0.438   5.643  0.6456  1.3272 -0.1245
  229DMSO    O1 2600   0.490   0.175   5.593  0.4224 -0.2394 -0.1741
  230DMSO    C1 2601   5.318   2.846   3.390 -0.5072  0.3006  0.2304
  230DMSO    H1 2602   5.233   2.777   3.383  0.0534 -0.3261 -0.5235
  230DMSO    H2 2603   5.281   2.949   3.380 -0.1402  0.4263  0.1431
  230DMSO    H3 2604   5.379   2.813   3.306  2.9398 -1.2688  3.0825
  230DMSO    S1 2605   5.409   2.818   3.541 -0.1518  0.0952 -0.6000
  230DMSO    C2 2606   5.521   2.956   3.492  0.1837  0.6457  0.1207
  230DMSO    H4 2607   5.469   3.052   3.484 -0.4427  0.2925 -0.0599
  230DMSO    H5 2608   5.601   2.959   3.566  1.6525  1.2566 -1.4421
  230DMSO    H6 2609   5.566   2.929   3.396 -0.1118  1.8356 -0.3706
  230DMSO    O1 2610   5.501   2.705   3.514  0.1788 -0.5919 -0.3630
  231DMSO    C1 2611   3.775   5.726   3.008 -0.4462  0.1781 -0.7217
  231DMSO    H1 2612   3.694   5.655   3.026  1.2455 -1.2513  2.1637
  231DMSO    H2 2613   3.817   5.750   3.106 -0.6312 -1.6373 -0.1578
  231DMSO    H3 2614   3.752   5.817   2.952 -1.5147  1.2381  1.3151
  231DMSO    S1 2615   3.899   5.649   2.914 -0.2393 -0.3850  0.0003
  231DMSO    C2 2616   4.004   5.790   2.885  0.6038  0.1148  0.3617
  231DMSO    H4 2617   4.085   5.771   2.814 -1.5259 -1.1236 -1.8919
  231DMSO    H5 2618   3.945   5.874   2.847  0.1963 -0.8733 -1.2915
  231DMSO    H6 2619   4.046   5.828   2.979 -0.6857  4.0736 -0.4888
  231DMSO    O1 2620   3.834   5.606   2.783 -0.7740 -0.6443 -0.5228
  232DMSO    C1 2621   5.136   0.598   1.756 -0.1594  0.3876  0.0095
  232DMSO    H1 2622   5.220   0.528   1.758  0.3195  0.9718  0.7995
  232DMSO    H2 2623   5.095   0.608   1.857 -1.6358 -0.5093 -0.4657
  232DMSO    H3 2624   5.056   0.563   1.690 -2.2504  1.1400  2.0067
  232DMSO    S1 2625   5.211   0.745   1.695  0.1552  0.3465 -0.4842
  232DMSO    C2 2626   5.106   0.845   1.799 -0.5283  0.4403  0.2530
  232DMSO    H4 2627   5.004   0.854   1.760 -0.1138 -0.2568 -1.0397
  232DMSO    H5 2628   5.110   0.820   1.906 -1.4405  2.1803  0.7466
  232DMSO    H6 2629   5.151   0.945   1.803 -0.9614  0.6500 -0.0799
  232DMSO    O1 2630   5.150   0.765   1.561 -0.2066 -0.4382 -0.2127
  233DMSO    C1 2631   3.681   0.550   2.291  0.4838  0.0672 -0.1186
  233DMSO    H1 2632   3.632   0.499   2.375 -2.4753  0.6287 -1.3777
  233DMSO    H2 2633   3.612   0.589   2.216 -0.1674  0.5334  0.6953
  233DMSO    H3 2634   3.749   0.489   2.231 -2.2460 -0.6897 -2.6678
  233DMSO    S1 2635   3.779   0.691   2.350 -0.2113  0.2654  0.0236
  233DMSO    C2 2636   3.843   0.741   2.190  0.1431 -0.8809  0.3809
  233DMSO    H4 2637   3.895   0.651   2.158 -0.5997 -0.8593 -0.9515
  233DMSO    H5 2638   3.766   0.784   2.125  0.3446 -0.7932  0.1989
  233DMSO    H6 2639   3.923   0.812   2.214  0.0299 -1.1860  1.7365
  233DMSO    O1 2640   3.895   0.633   2.418  0.2097  0.3119 -0.0222
  234DMSO    C1 2641   5.732   4.788   4.597 -0.3109 -0.7488 -0.4315
  234DMSO    H1 2642   5.703   4.722   4.514  1.3103 -1.6812 -0.3005
  234DMSO    H2 2643   5.692   4.887   4.577  0.3496 -0.2898  0.4668
  234DMSO    H3 2644   5.839   4.804   4.593 -0.4764  0.5199 -4.3137
  234DMSO    S1 2645   5.680   4.747   4.756 -0.1903  0.1645  0.0234
  234DMSO    C2 2646   5.704   4.569   4.751  0.0911 -0.4537 -0.0453
  234DMSO    H4 2647   5.703   4.544   4.644 -1.2293  2.0460 -0.6843
  234DMSO    H5 2648   5.785   4.529   4.812 -0.0948  1.4057  1.5215
  234DMSO    H6 2649   5.616   4.533   4.805 -2.9148  3.3628 -1.8456
  234DMSO    O1 2650   5.533   4.754   4.715 -0.0425 -0.5493 -0.2863
  235DMSO    C1 2651   4.444   4.560   0.436 -0.0828 -0.1661  0.1658
  235DMSO    H1 2652   4.529   4.626   0.419 -1.6270  1.8177 -0.1731
  235DMSO    H2 2653   4.460   4.517   0.536 -0.3566 -0.6151  0.0201
  235DMSO    H3 2654   4.443   4.485   0.357  0.4520  0.6898 -0.6613
  235DMSO    S1 2655   4.296   4.662   0.432 -0.1093 -0.1092  0.1280
  235DMSO    C2 2656   4.181   4.545   0.503 -0.0985 -0.4222  0.7366
  235DMSO    H4 2657   4.197   4.549   0.611  1.1421  0.6097  0.5366
  235DMSO    H5 2658   4.082   4.584   0.477  0.2517 -1.8772 -3.6185
  235DMSO    H6 2659   4.203   4.447   0.460 -0.5213 -0.0288 -0.4226
  235DMSO    O1 2660   4.262   4.682   0.291  0.1330 -0.1454  0.4628
  236DMSO    C1 2661   4.912   0.045   4.892  0.0818  0.5343  0.3593
  236DMSO    H1 2662   4.917   0.150   4.922  2.0619  0.9408 -1.2115
  236DMSO    H2 2663   4.953   0.042   4.791  0.7309 -0.7963  0.6433
  236DMSO    H3 2664   4.807   0.016   4.887  0.8812 -2.4911 -0.4359
  236DMSO    S1 2665   4.998  -0.053   5.013  0.0524 -0.1746 -0.2045
  236DMSO    C2 2666   4.920   0.031   5.159  0.1777  0.0478  0.3679
  236DMSO    H4 2667   4.963   0.001   5.255  0.8668  1.5780  0.5679
  236DMSO    H5 2668   4.921   0.139   5.137  2.7305 -0.7176 -4.8218
  236DMSO    H6 2669   4.815  -0.001   5.160 -0.2271  1.2938  0.3519
  236DMSO    O1 2670   5.140  -0.010   5.023 -0.5772 -0.0035  0.2648
  237DMSO    C1 2671   5.297   2.148   5.372  0.2364 -0.5403 -0.8792
  237DMSO    H1 2672   5.262   2.252   5.365  2.2237  0.0733 -2.6699
  237DMSO    H2 2673   5.305   2.106   5.272  0.8334  1.3892 -1.6993
  237DMSO    H3 2674   5.228   2.093   5.437 -0.2632  0.0239 -0.9106
  237DMSO    S1 2675   5.459   2.145   5.461 -0.3658 -0.0728  0.1771
  237DMSO    C2 2676   5.400   2.179   5.622  0.6949 -0.1569 -0.4120
  237DMSO    H4 2677   5.347   2.092   5.663  0.2646 -0.3479 -1.3688
  237DMSO    H5 2678   5.485   2.210   5.684 -0.2369 -1.7850  1.8307
  237DMSO    H6 2679   5.328   2.260   5.623  0.6438 -0.2005 -0.7960
  237DMSO    O1 2680   5.527   2.267   5.412  0.6486  0.0103  0.2962
  238DMSO    C1 2681   3.042   1.642   2.738  0.0421  0.1445  0.6158
  238DMSO    H1 2682   3.077   1.745   2.733  1.4848 -0.3614 -0.0064
  238DMSO    H2 2683   3.086   1.580   2.817 -0.5024 -0.9944  0.0597
  238DMSO    H3 2684   3.072   1.598   2.642  0.1989 -0.2710  0.8511
  238DMSO    S1 2685   2.865   1.633   2.749 -0.0364 -0.1272 -0.2815
  238DMSO    C2 2686   2.856   1.460   2.703 -0.4185 -0.1934  0.0824
  238DMSO    H4 2687   2.832   1.453   2.596  1.4519  3.4854 -0.7348
  238DMSO    H5 2688   2.944   1.401   2.729  1.8319  3.0869  0.5190
  238DMSO    H6 2689   2.765   1.421   2.750 -1.9811  1.9231 -1.0020
  238DMSO    O1 2690   2.842   1.685   2.611 -0.1395 -0.0269  0.0315
  239DMSO    C1 2691   5.156   5.209   3.036  0.3758 -0.2688 -0.7379
  239DMSO    H1 2692   5.080   5.287   3.048  0.1465 -0.3459 -1.6351
  239DMSO    H2 2693   5.108   5.112   3.016 -1.1982  0.6290 -1.4748
  239DMSO    H3 2694   5.204   5.204   3.135 -0.8049  1.1364 -0.0580
  239DMSO    S1 2695   5.270   5.259   2.915  0.1566  0.3529 -0.3482
  239DMSO    C2 2696   5.152   5.239   2.782 -0.2377  0.6599  0.4270
  239DMSO    H4 2697   5.075   5.317   2.782 -0.4627  0.4595  1.5001
  239DMSO    H5 2698   5.208   5.241   2.689 -0.6183 -2.2915  0.0490
  239DMSO    H6 2699   5.109   5.138   2.781 -1.1120  0.9932 -1.6838
  239DMSO    O1 2700   5.352   5.132   2.915  0.5021 -0.4868  0.0953
  240DMSO    C1 2701   4.723   4.270   4.424 -0.5433 -0.2006 -0.1706
  240DMSO    H1 2702   4.800   4.209   4.375 -2.3047 -0.9513 -2.1976
  240DMSO    H2 2703   4.766   4.368   4.444 -2.6304  0.5154  1.0374
  240DMSO    H3 2704   4.701   4.213   4.514  0.3356 -0.4861 -0.1321
  240DMSO    S1 2705   4.580   4.282   4.316 -0.1888 -0.2111 -0.2012
  240DMSO    C2 2706   4.468   4.342   4.441 -0.2115  0.4630 -0.0870
  240DMSO    H4 2707   4.465   4.450   4.431  1.8330  0.5884  0.3586
  240DMSO    H5 2708   4.366   4.303   4.425 -0.9384  1.8996  0.8115
  240DMSO    H6 2709   4.489   4.327   4.547 -0.1822  3.3143  0.3859
  240DMSO    O1 2710   4.539   4.137   4.303 -0.1932 -0.7026 -0.0849
  241DMSO    C1 2711   1.986   5.578   3.894  0.0855 -0.2895  0.1230
  241DMSO    H1 2712   1.997   5.470   3.883 -0.7691 -0.2701 -1.2511
  241DMSO    H2 2713   2.071   5.618   3.949  0.5226  1.7759 -1.8848
  241DMSO    H3 2714   1.894   5.610   3.944  0.6138 -2.3822  2.6520
  241DMSO    S1 2715   1.978   5.652   3.737  0.2069  0.2942 -0.1311
  241DMSO    C2 2716   1.843   5.554   3.676 -0.3423 -0.5630  0.3833
  241DMSO    H4 2717   1.841   5.580   3.569 -1.7891  1.7178  0.8790
  241DMSO    H5 2718   1.869   5.450   3.696  2.1384  0.1243  1.0627
  241DMSO    H6 2719   1.749   5.598   3.712  0.6324  1.2283  0.8284
  241DMSO    O1 2720   2.096   5.607   3.658  0.3473 -0.1806 -0.3199
  242DMSO    C1 2721   4.164   0.881   2.833  0.2739  0.2022  0.0574
  242DMSO    H1 2722   4.247   0.915   2.771 -0.8624 -0.9909 -2.2403
  242DMSO    H2 2723   4.082   0.953   2.825 -0.6181 -0.6983  0.8425
  242DMSO    H3 2724   4.203   0.875   2.935  0.5595 -1.3286 -0.1068
  242DMSO    S1 2725   4.118   0.719   2.787  0.0374  0.4375  0.1707
  242DMSO    C2 2726   4.079   0.752   2.622 -0.3201 -0.5997 -0.1381
  242DMSO    H4 2727   4.064   0.660   2.565 -0.0412 -0.5467 -0.2991
  242DMSO    H5 2728   3.986   0.810   2.620 -1.0758 -1.8009 -1.5177
  242DMSO    H6 2729   4.159   0.809   2.573 -0.6895  0.3028  0.2788
  242DMSO    O1 2730   3.987   0.709   2.853  0.3921  0.2841  0.5234
  243DMSO    C1 2731   0.364   3.265   4.253 -0.3006 -0.0161  0.6767
  243DMSO    H1 2732   0.409   3.363   4.237  1.5088 -0.5039  2.3474
  243DMSO    H2 2733   0.388   3.241   4.357 -0.1625 -0.7386  0.4855
  243DMSO    H3 2734   0.416   3.196   4.186  0.0562  1.2361 -0.3658
  243DMSO    S1 2735   0.183   3.271   4.228  0.1875 -0.5134  0.1844
  243DMSO    C2 2736   0.144   3.105   4.179  0.3013 -0.0103  0.0619
  243DMSO    H4 2737   0.036   3.088   4.173  0.1889  0.4706  0.5848
  243DMSO    H5 2738   0.201   3.089   4.088 -0.4649  1.8179 -0.7980
  243DMSO    H6 2739   0.187   3.053   4.265 -0.3606 -0.7276 -0.0299
  243DMSO    O1 2740   0.158   3.346   4.101 -0.0948 -0.2323 -0.3016
  244DMSO    C1 2741   3.264   4.222   5.920 -1.2661 -0.0135 -0.7294
  244DMSO    H1 2742   3.341   4.207   5.843 -0.1874 -2.9124  0.7534
  244DMSO    H2 2743   3.314   4.220   6.017  0.2280 -1.4138 -1.4745
  244DMSO    H3 2744   3.187   4.145   5.911 -1.4275  0.0556 -0.0078
  244DMSO    S1 2745   3.174   4.371   5.898 -0.1102 -0.0802 -0.0332
  244DMSO    C2 2746   3.025   4.323   5.979  0.0467 -0.1833 -0.6838
  244DMSO    H4 2747   3.050   4.300   6.083  1.0283 -1.7243 -1.2402
  244DMSO    H5 2748   2.957   4.406   5.956  0.7697  0.2137 -1.4534
  244DMSO    H6 2749   2.993   4.238   5.919  0.9293 -0.3375 -0.9487
  244DMSO    O1 2750   3.130   4.364   5.757  0.4965  0.0373 -0.2456
  245DMSO    C1 2751   1.953   0.618   2.136 -0.1848 -0.1444 -0.1854
  245DMSO    H1 2752   1.987   0.514   2.129 -0.7488 -0.4721  1.4731
  245DMSO    H2 2753   1.930   0.663   2.039 -0.4476 -0.1314 -0.1181
  245DMSO    H3 2754   2.031   0.675   2.186 -1.5685  1.6740  0.0073
  245DMSO    S1 2755   1.805   0.619   2.241 -0.1752  0.3292  0.0788
  245DMSO    C2 2756   1.688   0.533   2.134  0.0185  0.1376  1.0041
  245DMSO    H4 2757   1.650   0.599   2.055 -2.0837 -0.5631  1.3684
  245DMSO    H5 2758   1.726   0.438   2.096  3.1393  0.9390  1.8217
  245DMSO    H6 2759   1.607   0.499   2.199  1.0850 -1.2034  1.6817
  245DMSO    O1 2760   1.765   0.765   2.228 -0.2181  0.8021 -0.6286
  246DMSO    C1 2761   0.784   5.061   4.031  0.0934  0.2263  0.1291
  246DMSO    H1 2762   0.802   4.979   4.101  0.4006  0.3155  0.1539
  246DMSO    H2 2763   0.829   5.151   4.072 -0.9849  0.4987  0.7453
  246DMSO    H3 2764   0.675   5.074   4.027 -0.0786 -0.9851  0.5036
  246DMSO    S1 2765   0.832   5.027   3.859  0.3378  0.4040  0.1694
  246DMSO    C2 2766   0.759   5.181   3.793 -0.5854  0.6319 -0.1653
  246DMSO    H4 2767   0.818   5.272   3.805  1.6691 -0.2065 -3.6073
  246DMSO    H5 2768   0.730   5.168   3.689 -1.2527 -3.1394  0.3586
  246DMSO    H6 2769   0.662   5.178   3.843 -0.7491  1.3594 -0.4337
  246DMSO    O1 2770   0.747   4.913   3.809  0.4695 -0.4327 -0.1064
  247DMSO    C1 2771   3.585   4.400   0.373 -0.3814  0.4328  0.0383
  247DMSO    H1 2772   3.521   4.320   0.335  0.0760 -0.7584  1.6710
  247DMSO    H2 2773   3.584   4.406   0.482 -1.3946  1.7539 -0.0245
  247DMSO    H3 2774   3.555   4.496   0.331  1.1126  1.5712  1.4567
  247DMSO    S1 2775   3.754   4.353   0.318  0.0697  0.1422 -0.0982
  247DMSO    C2 2776   3.764   4.225   0.448  0.3336 -0.0722 -0.5359
  247DMSO    H4 2777   3.777   4.273   0.545  1.4153 -0.4378 -0.4959
  247DMSO    H5 2778   3.665   4.178   0.449  1.1136 -1.8359 -1.7783
  247DMSO    H6 2779   3.849   4.159   0.434 -0.1769 -1.3477  1.8674
  247DMSO    O1 2780   3.835   4.453   0.395  0.0537 -0.0617  0.1523
  248DMSO    C1 2781   5.646   5.140   3.544  0.1824 -0.4318  0.4035
  248DMSO    H1 2782   5.634   5.190   3.641 -1.0250  0.1939 -0.0467
  248DMSO    H2 2783   5.616   5.214   3.470  0.3425 -0.3683  0.4029
  248DMSO    H3 2784   5.570   5.062   3.528 -1.5615  1.7117 -2.7914
  248DMSO    S1 2785   5.817   5.086   3.520  0.4560 -0.4812  0.3766
  248DMSO    C2 2786   5.821   5.013   3.683 -0.2174  0.2045 -0.1795
  248DMSO    H4 2787   5.908   4.949   3.697  0.2053  0.9935  0.9555
  248DMSO    H5 2788   5.808   5.088   3.762 -1.8033 -0.0346 -0.1685
  248DMSO    H6 2789   5.736   4.944   3.692  0.8425 -1.1473 -0.2065
  248DMSO    O1 2790   5.899   5.215   3.518  0.4070  0.0762  0.0009
  249DMSO    C1 2791   2.431   5.576   3.830 -0.0523  0.1502 -0.7820
  249DMSO    H1 2792   2.322   5.562   3.838  0.3303 -2.2959  2.0146
  249DMSO    H2 2793   2.472   5.477   3.849  0.7653  0.4210 -1.1122
  249DMSO    H3 2794   2.457   5.644   3.912  0.5732 -0.8949 -0.1024
  249DMSO    S1 2795   2.481   5.645   3.671 -0.2128 -0.3507  0.0116
  249DMSO    C2 2796   2.416   5.500   3.578  0.1063 -0.1858 -0.4075
  249DMSO    H4 2797   2.477   5.419   3.619  1.0381  0.7747  0.1536
  249DMSO    H5 2798   2.309   5.482   3.589  0.4628 -1.9959  0.6934
  249DMSO    H6 2799   2.454   5.514   3.476  0.4763 -1.7332 -0.5075
  249DMSO    O1 2800   2.628   5.612   3.676 -1.0039  0.9575 -0.6189
  250DMSO    C1 2801   0.710   4.954   4.576  0.1882 -0.1277 -0.7754
  250DMSO    H1 2802   0.686   4.849   4.592  0.3795  0.1534  1.8570
  250DMSO    H2 2803   0.795   4.978   4.641  0.3968  0.9022 -1.4080
  250DMSO    H3 2804   0.620   5.014   4.597  0.7261  0.1625  0.9011
  250DMSO    S1 2805   0.759   4.972   4.407  0.3316  0.3420 -0.0947
  250DMSO    C2 2806   0.828   5.133   4.429 -0.6636 -0.1569 -0.2243
  250DMSO    H4 2807   0.933   5.117   4.457 -0.5971  1.6093  0.7379
  250DMSO    H5 2808   0.828   5.199   4.342 -1.8714  0.9345  0.5509
  250DMSO    H6 2809   0.777   5.187   4.510 -2.4534 -2.2640  0.1554
  250DMSO    O1 2810   0.634   5.003   4.328 -0.4756 -0.8431 -0.4417
  251DMSO    C1 2811   2.564   4.049   4.695 -0.2321 -0.7798 -0.1695
  251DMSO    H1 2812   2.465   4.005   4.712 -0.1591 -0.1095  2.4574
  251DMSO    H2 2813   2.631   4.039   4.781  0.6774 -0.6759 -0.8562
  251DMSO    H3 2814   2.547   4.153   4.667 -0.4563 -1.1989 -1.6964
  251DMSO    S1 2815   2.668   3.958   4.577 -0.0103  0.6708  0.1659
  251DMSO    C2 2816   2.546   3.919   4.450  0.4002  0.2654  0.6233
  251DMSO    H4 2817   2.479   3.849   4.502 -0.4563 -0.0068 -0.7939
  251DMSO    H5 2818   2.475   3.994   4.415  0.6192 -0.1455 -0.7322
  251DMSO    H6 2819   2.604   3.871   4.372  1.6716 -1.9701  2.7906
  251DMSO    O1 2820   2.691   3.813   4.627 -0.3172 -0.0053 -0.5073
  252DMSO    C1 2821   3.010   3.912   0.904  0.5095  0.6815 -0.2801
  252DMSO    H1 2822   3.071   3.910   0.813  4.6755  0.2964  2.2853
  252DMSO    H2 2823   2.925   3.843   0.896  0.2179  0.8733  1.0597
  252DMSO    H3 2824   2.986   4.019   0.906  2.1988  1.0766  0.2689
  252DMSO    S1 2825   3.103   3.858   1.046  0.1495 -0.1209  0.0536
  252DMSO    C2 2826   3.120   3.687   0.998 -0.2878  0.0251  0.5912
  252DMSO    H4 2827   3.225   3.665   0.977 -0.2715  2.2212 -2.3082
  252DMSO    H5 2828   3.073   3.622   1.073 -1.6726 -0.2681 -0.4845
  252DMSO    H6 2829   3.072   3.669   0.902  0.6937  3.4316 -0.6831
  252DMSO    O1 2830   3.010   3.853   1.163 -0.0184  0.6426 -1.0497
  253DMSO    C1 2831   5.665   0.333   4.431  0.1455  0.2991 -0.3358
  253DMSO    H1 2832   5.729   0.259   4.383  1.5044  1.2072  0.0160
  253DMSO    H2 2833   5.618   0.407   4.365 -0.8394  1.2705  1.3839
  253DMSO    H3 2834   5.731   0.395   4.492 -0.4837  0.2795  0.3793
  253DMSO    S1 2835   5.560   0.254   4.552  0.1715  0.3860 -0.0834
  253DMSO    C2 2836   5.689   0.150   4.634  0.1942  0.0925  0.3743
  253DMSO    H4 2837   5.633   0.091   4.708 -1.0960  1.5010  0.5749
  253DMSO    H5 2838   5.722   0.089   4.550 -0.5930 -0.4610  0.4524
  253DMSO    H6 2839   5.765   0.208   4.687 -1.7821  1.4979  1.8545
  253DMSO    O1 2840   5.481   0.152   4.478 -0.5158  0.2304  0.3697
  254DMSO    C1 2841   5.489   1.807   5.160 -0.0068 -0.0522  0.1693
  254DMSO    H1 2842   5.457   1.793   5.263 -0.2350  2.7880  0.5642
  254DMSO    H2 2843   5.449   1.908   5.150 -2.2838 -0.8520  0.6765
  254DMSO    H3 2844   5.436   1.735   5.097 -0.8147  1.2270 -0.6611
  254DMSO    S1 2845   5.671   1.814   5.135 -0.2725 -0.3452 -0.0617
  254DMSO    C2 2846   5.704   1.950   5.241  0.7922  0.1856  0.2816
  254DMSO    H4 2847   5.636   2.031   5.212 -1.0019 -1.2359  0.3150
  254DMSO    H5 2848   5.675   1.919   5.341 -0.5890 -2.0414 -0.7452
  254DMSO    H6 2849   5.810   1.975   5.235  1.1263 -1.1625  0.2984
  254DMSO    O1 2850   5.684   1.883   5.002 -0.1314 -0.0271 -0.4772
  255DMSO    C1 2851   5.515   3.274   5.059  0.3780  0.9207 -0.3641
  255DMSO    H1 2852   5.462   3.224   4.978  1.6951  0.5151 -1.0018
  255DMSO    H2 2853   5.613   3.226   5.063 -0.4847 -0.9154 -0.0325
  255DMSO    H3 2854   5.470   3.264   5.158  1.7071 -2.1560  0.0339
  255DMSO    S1 2855   5.545   3.438   4.991  0.1174  0.2153  0.4363
  255DMSO    C2 2856   5.616   3.394   4.831  0.1012  0.6309  0.1556
  255DMSO    H4 2857   5.532   3.360   4.769 -0.8271  2.4130  0.3468
  255DMSO    H5 2858   5.668   3.485   4.801  0.5671  0.8426  1.5593
  255DMSO    H6 2859   5.686   3.319   4.867 -1.1490  0.2322  1.8965
  255DMSO    O1 2860   5.655   3.497   5.061  0.1803  0.2846 -0.3030
  256DMSO    C1 2861   3.165   0.322   1.888  0.5385  0.0602 -0.5443
  256DMSO    H1 2862   3.258   0.380   1.896  0.4938 -0.1157  1.9717
  256DMSO    H2 2863   3.198   0.230   1.838  0.2131 -0.8373  0.8089
  256DMSO    H3 2864   3.086   0.375   1.835  0.0635  2.1663  2.0586
  256DMSO    S1 2865   3.106   0.274   2.045  0.0369  0.3209  0.1024
  256DMSO    C2 2866   3.125   0.436   2.131  0.0803  0.5538  0.1890
  256DMSO    H4 2867   3.074   0.510   2.069  0.4214  1.9431  1.4924
  256DMSO    H5 2868   3.065   0.429   2.222  0.7457 -1.2500  0.5269
  256DMSO    H6 2869   3.230   0.461   2.150  0.2143  0.4023 -0.3450
  256DMSO    O1 2870   3.212   0.183   2.083 -0.3481  0.1770 -0.0514
  257DMSO    C1 2871   4.600   0.833   0.395 -0.0718 -0.2642 -0.5897
  257DMSO    H1 2872   4.617   0.884   0.490 -0.4930  2.1104 -1.6959
  257DMSO    H2 2873   4.683   0.778   0.350  0.7060  1.1704 -0.9714
  257DMSO    H3 2874   4.573   0.910   0.321 -0.4286 -0.5069 -0.7136
  257DMSO    S1 2875   4.465   0.722   0.433  0.1723 -0.4625  0.0832
  257DMSO    C2 2876   4.401   0.720   0.269  0.0336 -0.9885 -0.6623
  257DMSO    H4 2877   4.327   0.641   0.251 -0.9520 -0.6352  1.5262
  257DMSO    H5 2878   4.347   0.812   0.246 -0.7400 -1.1817  0.3111
  257DMSO    H6 2879   4.489   0.713   0.205  1.6129  2.1245  0.9466
  257DMSO    O1 2880   4.377   0.816   0.514  0.5082 -0.5052 -0.3253
  258DMSO    C1 2881   1.733   3.007   4.434  0.6105 -0.5466  0.0879
  258DMSO    H1 2882   1.696   3.098   4.386  0.7184  0.1638  1.3137
  258DMSO    H2 2883   1.648   2.939   4.424  0.1259  0.0910 -0.2249
  258DMSO    H3 2884   1.768   3.043   4.531 -1.1004  1.8891 -0.1024
  258DMSO    S1 2885   1.875   2.962   4.341  0.1642 -0.0475  0.7052
  258DMSO    C2 2886   1.794   2.996   4.185  0.1880 -0.6937 -0.0665
  258DMSO    H4 2887   1.846   2.933   4.111  2.1052 -0.7571  1.2576
  258DMSO    H5 2888   1.691   2.961   4.196  1.0784 -3.1100  1.3282
  258DMSO    H6 2889   1.795   3.100   4.152  2.1217 -0.3627  0.9109
  258DMSO    O1 2890   1.871   2.820   4.335  0.6030 -0.5124  0.2421
  259DMSO    C1 2891   3.870   4.573   0.072 -0.3388  0.2877 -0.1444
  259DMSO    H1 2892   3.818   4.585  -0.024 -1.6122 -2.3622  0.1102
  259DMSO    H2 2893   3.903   4.471   0.093  0.7077  0.7889  0.7447
  259DMSO    H3 2894   3.801   4.607   0.149 -2.5228 -1.7903 -1.0442
  259DMSO    S1 2895   4.011   4.687   0.063  0.0913 -0.4722 -0.2714
  259DMSO    C2 2896   3.959   4.797   0.197  0.3012  0.0544  0.2034
  259DMSO    H4 2897   4.043   4.866   0.207  0.5711 -0.6125  3.4111
  259DMSO    H5 2898   3.870   4.840   0.150 -0.3144 -2.9440 -1.6676
  259DMSO    H6 2899   3.942   4.732   0.283 -0.0983 -0.9916 -0.6381
  259DMSO    O1 2900   3.971   4.765  -0.055 -0.4583  0.5095  0.8939
  260DMSO    C1 2901   4.383   0.482   4.441  0.4672  0.1180  0.7048
  260DMSO    H1 2902   4.470   0.524   4.493  1.8420 -1.3380 -0.3365
  260DMSO    H2 2903   4.384   0.373   4.438 -2.7312 -0.0040 -1.8066
  260DMSO    H3 2904   4.369   0.523   4.341 -2.5582  1.9959  1.7452
  260DMSO    S1 2905   4.230   0.523   4.520 -0.2668 -0.3170 -0.1144
  260DMSO    C2 2906   4.270   0.700   4.497  0.4340 -0.0092  0.4011
  260DMSO    H4 2907   4.231   0.737   4.592  1.1685 -1.8613  1.4792
  260DMSO    H5 2908   4.378   0.716   4.493  0.4152  0.0258 -0.1163
  260DMSO    H6 2909   4.213   0.747   4.416  0.4937 -1.1176 -0.3131
  260DMSO    O1 2910   4.247   0.492   4.666  0.4074  0.0163  0.2716
  261DMSO    C1 2911   4.227   2.988   2.499 -0.4365  0.0486  0.3157
  261DMSO    H1 2912   4.211   2.989   2.391 -1.5224 -1.0979  0.4455
  261DMSO    H2 2913   4.334   2.989   2.518 -0.3775  0.6347 -0.0366
  261DMSO    H3 2914   4.185   2.896   2.541 -1.5016  0.7217  0.7787
  261DMSO    S1 2915   4.156   3.132   2.568  0.2738 -0.4149  0.2983
  261DMSO    C2 2916   4.278   3.243   2.508  0.0653 -0.5968 -0.3300
  261DMSO    H4 2917   4.269   3.331   2.573 -0.3313 -0.2451 -0.8524
  261DMSO    H5 2918   4.378   3.200   2.514 -0.1442 -0.9897  0.5152
  261DMSO    H6 2919   4.257   3.270   2.404  2.0756  3.4653  0.1090
  261DMSO    O1 2920   4.174   3.116   2.715 -0.5603 -0.7170 -0.2135
  262DMSO    C1 2921   3.329   0.650   1.725 -0.3232  0.0394  0.3875
  262DMSO    H1 2922   3.374   0.555   1.692 -1.5343 -0.3913 -0.0657
  262DMSO    H2 2923   3.223   0.648   1.700 -0.2509 -1.1724  0.1219
  262DMSO    H3 2924   3.384   0.732   1.679  1.0940 -2.1806 -2.1572
  262DMSO    S1 2925   3.342   0.657   1.894 -0.0189  0.2657  0.0014
  262DMSO    C2 2926   3.210   0.771   1.916 -0.0222 -0.5801 -0.3169
  262DMSO    H4 2927   3.229   0.865   1.864  1.3955 -1.1551 -0.9305
  262DMSO    H5 2928   3.115   0.727   1.884  0.9847 -3.3439  0.1373
  262DMSO    H6 2929   3.207   0.782   2.024  1.5268  0.5913 -0.3527
  262DMSO    O1 2930   3.462   0.735   1.922  0.3016 -0.2649  0.1644
  263DMSO    C1 2931   5.540   3.109   4.357  0.2383  0.3916 -0.3383
  263DMSO    H1 2932   5.559   3.089   4.251 -2.2088 -0.1362 -0.7457
  263DMSO    H2 2933   5.433   3.108   4.380  0.8229 -0.8295  2.7051
  263DMSO    H3 2934   5.578   3.207   4.385  3.6475 -0.7272 -0.5921
  263DMSO    S1 2935   5.629   2.990   4.455 -0.0639 -0.3091  0.2357
  263DMSO    C2 2936   5.575   3.053   4.612 -0.0224  0.2786  0.8227
  263DMSO    H4 2937   5.466   3.064   4.609  0.0712  1.3820  1.2056
  263DMSO    H5 2938   5.600   2.991   4.698  0.1215  1.7550  1.8794
  263DMSO    H6 2939   5.621   3.150   4.628  1.1894 -0.3832  1.4429
  263DMSO    O1 2940   5.768   3.030   4.434  0.4491 -0.0884  0.2083
  264DMSO    C1 2941   5.468   4.679   2.257 -0.0468  0.1149  0.2241
  264DMSO    H1 2942   5.494   4.579   2.222 -0.9752  0.4952 -1.6591
  264DMSO    H2 2943   5.376   4.676   2.316 -0.4538  2.7101 -0.1434
  264DMSO    H3 2944   5.448   4.744   2.172 -0.4732 -2.0048 -1.3765
  264DMSO    S1 2945   5.607   4.757   2.341 -0.1311  0.4489  0.0411
  264DMSO    C2 2946   5.624   4.620   2.461  0.1227  0.0185  0.8241
  264DMSO    H4 2947   5.628   4.521   2.415 -0.0057  0.4628 -0.1705
  264DMSO    H5 2948   5.711   4.632   2.526 -1.9282  1.0246  3.6200
  264DMSO    H6 2949   5.533   4.624   2.523  0.9678  0.0011  2.0991
  264DMSO    O1 2950   5.543   4.867   2.426 -0.2614  0.2491  0.3372
  265DMSO    C1 2951   0.746   4.667   0.414  0.3804 -0.0812 -0.6666
  265DMSO    H1 2952   0.789   4.767   0.418  0.7258 -0.2556  2.6834
  265DMSO    H2 2953   0.670   4.651   0.337  0.1297 -1.4145 -0.1759
  265DMSO    H3 2954   0.706   4.638   0.512  2.7144  1.2769  0.7805
  265DMSO    S1 2955   0.873   4.553   0.358 -0.5873  0.1894  0.0792
  265DMSO    C2 2956   1.007   4.613   0.464 -0.0458 -0.2053 -0.0504
  265DMSO    H4 2957   1.076   4.666   0.398  0.7314  0.3578  1.1850
  265DMSO    H5 2958   0.965   4.688   0.532  0.3509 -0.1186  0.1027
  265DMSO    H6 2959   1.051   4.526   0.514 -2.0114 -2.8749 -2.6449
  265DMSO    O1 2960   0.889   4.615   0.226  0.5158 -0.7866  0.2884
  266DMSO    C1 2961   2.256   4.540   0.225 -0.4746  0.1428 -0.2464
  266DMSO    H1 2962   2.211   4.470   0.154 -2.5713  2.4426 -1.3356
  266DMSO    H2 2963   2.254   4.492   0.323  1.2065  1.4129  0.4671
  266DMSO    H3 2964   2.213   4.641   0.229  1.0649  0.8385 -0.6337
  266DMSO    S1 2965   2.425   4.554   0.184 -0.1940  0.0087 -0.1066
  266DMSO    C2 2966   2.386   4.600   0.010  0.0259  0.1859  0.0549
  266DMSO    H4 2967   2.484   4.613  -0.036 -0.0464 -0.5754 -0.3317
  266DMSO    H5 2968   2.340   4.513  -0.038  1.9562 -1.6127  1.2523
  266DMSO    H6 2969   2.332   4.695   0.011  1.3926  1.1227 -3.2158
  266DMSO    O1 2970   2.476   4.417   0.164  0.0039 -0.2135 -0.4458
  267DMSO    C1 2971   1.257   0.703   4.799 -0.5029  0.4975 -0.3655
  267DMSO    H1 2972   1.265   0.630   4.718  0.4593  1.7121 -1.3998
  267DMSO    H2 2973   1.357   0.744   4.816  0.0190 -1.1484  0.7517
  267DMSO    H3 2974   1.221   0.666   4.895  2.0589 -0.2577  0.3882
  267DMSO    S1 2975   1.155   0.838   4.736  0.3558 -0.0043  0.6410
  267DMSO    C2 2976   1.242   0.859   4.576 -0.2007 -0.3834 -0.3094
  267DMSO    H4 2977   1.351   0.847   4.581  0.0920  1.9129  0.1041
  267DMSO    H5 2978   1.202   0.785   4.506 -2.9775  0.3847  0.3334
  267DMSO    H6 2979   1.222   0.961   4.544 -0.9270 -0.7528 -1.0448
  267DMSO    O1 2980   1.219   0.953   4.812 -0.7107 -0.1339 -0.1860
  268DMSO    C1 2981   1.711   1.984   3.635 -1.2668 -0.4891 -0.1830
  268DMSO    H1 2982   1.638   1.953   3.559 -2.8227  1.0717  0.5901
  268DMSO    H2 2983   1.721   1.890   3.689 -0.1663  0.1541  0.7796
  268DMSO    H3 2984   1.688   2.070   3.699 -2.3294 -1.9605  1.4802
  268DMSO    S1 2985   1.866   2.021   3.550 -0.0532 -0.0910  0.2084
  268DMSO    C2 2986   1.826   2.171   3.449 -0.2225 -1.0188  0.0814
  268DMSO    H4 2987   1.762   2.243   3.501 -1.9362 -1.7682 -0.9350
  268DMSO    H5 2988   1.921   2.223   3.433 -0.6406 -0.4531 -0.6298
  268DMSO    H6 2989   1.778   2.135   3.358  0.0217  1.2483 -1.0051
  268DMSO    O1 2990   1.876   1.902   3.468  0.6129 -0.0876  0.3463
  269DMSO    C1 2991   5.024   3.895   5.975 -0.7749 -0.3927  0.3048
  269DMSO    H1 2992   5.085   3.966   6.032  2.7869 -0.2654 -3.1743
  269DMSO    H2 2993   5.022   3.808   6.040 -1.5139  0.6285  1.6953
  269DMSO    H3 2994   5.079   3.874   5.882 -2.0449 -1.9312 -0.1400
  269DMSO    S1 2995   4.852   3.944   5.942 -0.3827 -0.1564 -0.3983
  269DMSO    C2 2996   4.819   3.983   6.112 -0.0970 -0.3391 -0.5017
  269DMSO    H4 2997   4.838   3.893   6.171 -1.8030  1.2331  2.6749
  269DMSO    H5 2998   4.879   4.069   6.144  0.5052 -0.5168 -1.1344
  269DMSO    H6 2999   4.716   4.010   6.136 -0.5170 -2.0356 -0.3327
  269DMSO    O1 3000   4.796   3.806   5.928  0.4899  0.2532 -0.0563
  270DMSO    C1 3001   0.932   4.271   0.723  0.0677 -0.3602  0.0810
  270DMSO    H1 3002   0.946   4.187   0.792  0.4211 -0.8484 -0.5795
  270DMSO    H2 3003   0.896   4.213   0.638  1.0362  0.9970 -1.3083
  270DMSO    H3 3004   1.026   4.319   0.696  1.4102 -3.0072 -0.3421
  270DMSO    S1 3005   0.815   4.395   0.776 -0.1529 -0.1275 -0.1590
  270DMSO    C2 3006   0.693   4.270   0.820 -0.1940 -0.4846  0.2498
  270DMSO    H4 3007   0.747   4.212   0.895  3.1085  1.0310 -0.7570
  270DMSO    H5 3008   0.606   4.317   0.867 -1.7799 -2.6347 -0.3544
  270DMSO    H6 3009   0.657   4.216   0.732 -1.0413  0.9273 -0.3043
  270DMSO    O1 3010   0.757   4.442   0.647 -0.1646  0.7077 -0.1228
  271DMSO    C1 3011   2.987   3.060   3.325  0.1381 -0.0939  0.0588
  271DMSO    H1 3012   2.983   2.951   3.315  1.9760 -0.2665  0.7501
  271DMSO    H2 3013   3.069   3.100   3.265  0.2058  0.1935  0.3436
  271DMSO    H3 3014   3.013   3.097   3.425  0.1940 -1.2219  0.4834
  271DMSO    S1 3015   2.834   3.146   3.277  0.2812  0.2035  0.3131
  271DMSO    C2 3016   2.838   3.084   3.106  0.5695 -0.2127 -0.3878
  271DMSO    H4 3017   2.752   3.124   3.051  0.7639  0.5636 -0.1483
  271DMSO    H5 3018   2.932   3.120   3.065 -0.2151  2.5766  0.0401
  271DMSO    H6 3019   2.826   2.976   3.097  0.7580 -0.5524  2.4343
  271DMSO    O1 3020   2.856   3.292   3.264 -0.5219  0.5860  0.2016
  272DMSO    C1 3021   2.811   2.642   4.866 -0.0710 -0.2815  0.3541
  272DMSO    H1 3022   2.779   2.736   4.821  1.3953 -0.2560 -0.7062
  272DMSO    H2 3023   2.881   2.581   4.809 -1.0291 -1.9477  0.8808
  272DMSO    H3 3024   2.730   2.588   4.914  1.2994 -0.4413  2.6938
  272DMSO    S1 3025   2.920   2.712   4.988  0.2795 -0.2962 -0.6272
  272DMSO    C2 3026   2.949   2.556   5.080 -0.2478 -0.5754  0.3949
  272DMSO    H4 3027   2.995   2.599   5.170 -1.5125  0.7684  0.4270
  272DMSO    H5 3028   2.855   2.509   5.107 -0.8204 -0.1185 -0.7136
  272DMSO    H6 3029   3.017   2.489   5.026  0.7805  0.7621 -0.0427
  272DMSO    O1 3030   2.829   2.799   5.068 -0.1099 -0.3148 -0.0320
  273DMSO    C1 3031   1.734   2.353   0.879 -0.3392  0.0816 -0.5679
  273DMSO    H1 3032   1.676   2.445   0.892  0.2887  0.4087 -0.0106
  273DMSO    H2 3033   1.826   2.378   0.932 -0.3915 -1.5648  0.3914
  273DMSO    H3 3034   1.744   2.308   0.780 -0.8020  2.6213 -1.8401
  273DMSO    S1 3035   1.652   2.221   0.981 -0.0806 -0.3496  0.1848
  273DMSO    C2 3036   1.607   2.332   1.115 -0.3145 -0.7289  0.7887
  273DMSO    H4 3037   1.538   2.405   1.074  1.3572  0.5683  0.1721
  273DMSO    H5 3038   1.574   2.270   1.199  0.8959 -1.6828  0.5859
  273DMSO    H6 3039   1.695   2.389   1.145  0.0814 -0.0469 -1.5226
  273DMSO    O1 3040   1.762   2.149   1.049  0.6916  0.3299 -0.6761
  274DMSO    C1 3041   5.735   1.103   2.401  0.1312  0.6094  0.8911
  274DMSO    H1 3042   5.705   1.023   2.333  3.6756 -0.3513  0.2262
  274DMSO    H2 3043   5.676   1.193   2.384 -1.4877 -0.4514  0.7447
  274DMSO    H3 3044   5.838   1.132   2.378 -0.0997  0.9592  0.2823
  274DMSO    S1 3045   5.740   1.050   2.569  0.1543 -0.0032 -0.2304
  274DMSO    C2 3046   5.750   0.873   2.527 -0.2764  0.0587 -0.0746
  274DMSO    H4 3047   5.660   0.846   2.471 -0.9742 -1.0208  1.5053
  274DMSO    H5 3048   5.843   0.850   2.476  1.1138  3.0515  0.8621
  274DMSO    H6 3049   5.746   0.828   2.627  2.2722  1.3987  0.7215
  274DMSO    O1 3050   5.609   1.068   2.631  0.1629  0.6761 -0.0397
  275DMSO    C1 3051   2.818   0.034   2.775 -0.8578  0.0607  0.9669
  275DMSO    H1 3052   2.790   0.085   2.682 -1.1472 -0.4497  0.7692
  275DMSO    H2 3053   2.873  -0.060   2.768  1.3725  1.2830  1.2977
  275DMSO    H3 3054   2.727   0.007   2.830 -1.4375 -0.9048 -0.4005
  275DMSO    S1 3055   2.910   0.138   2.879  0.0486  0.6652 -0.0440
  275DMSO    C2 3056   3.061   0.129   2.785 -1.0041 -0.0852  0.0409
  275DMSO    H4 3057   3.057   0.169   2.684  0.2059  1.4264  0.5455
  275DMSO    H5 3058   3.125   0.202   2.836 -2.6454  1.4824 -0.0141
  275DMSO    H6 3059   3.100   0.028   2.795 -4.5411 -1.4413  2.0194
  275DMSO    O1 3060   2.935   0.047   2.994 -0.4770  0.8056 -0.3371
  276DMSO    C1 3061   4.422   0.378   3.924 -0.1750  0.1812  0.6975
  276DMSO    H1 3062   4.335   0.419   3.872 -0.3497 -1.2839 -0.1977
  276DMSO    H2 3063   4.484   0.466   3.943 -0.2600  0.2971  0.4506
  276DMSO    H3 3064   4.476   0.297   3.875  0.5981  1.1690 -0.1462
  276DMSO    S1 3065   4.367   0.313   4.079 -0.0165 -0.1105  0.1072
  276DMSO    C2 3066   4.525   0.316   4.168  0.6313  0.3799  0.6858
  276DMSO    H4 3067   4.605   0.269   4.109  0.0415 -2.7562  2.1763
  276DMSO    H5 3068   4.546   0.422   4.186  1.1555  0.1412  1.5427
  276DMSO    H6 3069   4.516   0.257   4.259  0.5996 -2.5009 -1.0307
  276DMSO    O1 3070   4.350   0.172   4.037  0.1258  0.4120 -0.2351
  277DMSO    C1 3071   2.908   3.325   1.296  0.9054  0.0914 -0.3361
  277DMSO    H1 3072   3.001   3.275   1.327  0.6248 -0.7332 -0.7845
  277DMSO    H2 3073   2.844   3.253   1.245  0.9843 -0.5283  0.4030
  277DMSO    H3 3074   2.927   3.416   1.240 -2.4496  0.3802 -1.2194
  277DMSO    S1 3075   2.830   3.393   1.453 -1.0431 -0.1517 -0.0253
  277DMSO    C2 3076   2.856   3.236   1.534 -0.7831 -0.0177  0.0099
  277DMSO    H4 3077   2.850   3.249   1.643 -1.1890 -0.6954  0.0771
  277DMSO    H5 3078   2.792   3.150   1.511  0.5533 -1.3769  1.1047
  277DMSO    H6 3079   2.962   3.210   1.524 -0.4389 -0.0316  2.8312
  277DMSO    O1 3080   2.683   3.401   1.429  0.4782  0.3235  0.5836
  278DMSO    C1 3081   1.869   4.103   4.879 -0.4123 -0.8102  0.5930
  278DMSO    H1 3082   1.959   4.157   4.910  0.6334 -2.5491  0.7040
  278DMSO    H2 3083   1.779   4.167   4.879  0.4880  0.5144 -0.4411
  278DMSO    H3 3084   1.862   4.011   4.937  2.5070 -1.4015  0.1258
  278DMSO    S1 3085   1.897   4.067   4.704  0.5197  0.0628  0.0521
  278DMSO    C2 3086   1.954   4.232   4.661 -0.7057 -0.0424  0.6365
  278DMSO    H4 3087   2.054   4.246   4.704  0.2412 -1.0543 -1.1178
  278DMSO    H5 3088   1.966   4.235   4.552  0.4834  0.6420  0.7582
  278DMSO    H6 3089   1.892   4.315   4.695 -1.1057 -0.2505  0.4169
  278DMSO    O1 3090   1.765   4.049   4.636 -0.3615  0.6242  0.4627
  279DMSO    C1 3091   4.226   2.046   2.666 -0.3304 -0.6394  0.6363
  279DMSO    H1 3092   4.231   2.155   2.665 -3.3555 -0.4339  0.4275
  279DMSO    H2 3093   4.304   1.995   2.723 -1.3893 -2.5237  0.4890
  279DMSO    H3 3094   4.238   2.013   2.562 -1.2988  2.7407 -0.6799
  279DMSO    S1 3095   4.063   1.996   2.737  0.0071 -0.2375  0.4561
  279DMSO    C2 3096   4.115   2.008   2.912 -0.0839 -0.3475  0.5771
  279DMSO    H4 3097   4.162   2.104   2.935  0.7973  0.1533 -2.8034
  279DMSO    H5 3098   4.019   2.005   2.965 -0.8468  1.3011 -0.6247
  279DMSO    H6 3099   4.178   1.922   2.939  0.2447 -0.2865  0.0135
  279DMSO    O1 3100   4.061   1.856   2.688 -0.0009 -0.0464  0.1546
  280DMSO    C1 3101   2.153   2.786   4.089 -0.1788 -0.1493  0.4549
  280DMSO    H1 3102   2.114   2.684   4.094 -0.5984  0.0792  2.4598
  280DMSO    H2 3103   2.071   2.850   4.120 -0.5263  0.4991 -1.6643
  280DMSO    H3 3104   2.189   2.815   3.990 -0.3083  1.3507  0.8266
  280DMSO    S1 3105   2.286   2.811   4.202 -0.1207  0.2196 -0.0480
  280DMSO    C2 3106   2.188   2.783   4.351  0.2052 -0.1535  0.2184
  280DMSO    H4 3107   2.102   2.851   4.356 -0.8836 -1.5062  0.3568
  280DMSO    H5 3108   2.152   2.680   4.360  1.5132 -0.6317  0.1417
  280DMSO    H6 3109   2.259   2.804   4.432  1.0898  1.0329 -0.8281
  280DMSO    O1 3110   2.306   2.964   4.196  0.5135 -0.2833 -0.2867
  281DMSO    C1 3111   0.369   5.246   0.893 -0.7974 -0.3339  0.2327
  281DMSO    H1 3112   0.389   5.139   0.898  0.9089  0.0113  2.0564
  281DMSO    H2 3113   0.441   5.300   0.954  1.7550 -2.8602 -0.3420
  281DMSO    H3 3114   0.263   5.273   0.904 -0.3008  2.3023 -0.8187
  281DMSO    S1 3115   0.395   5.305   0.728  0.2210 -0.1134  0.0979
  281DMSO    C2 3116   0.322   5.469   0.765  0.2517 -0.3945  0.0601
  281DMSO    H4 3117   0.387   5.506   0.845  1.0883 -0.7423 -0.4499
  281DMSO    H5 3118   0.324   5.527   0.672 -0.3842  1.5912  1.2225
  281DMSO    H6 3119   0.218   5.460   0.799  0.5886 -0.6459  1.0651
  281DMSO    O1 3120   0.293   5.228   0.654 -0.0253  0.1704  0.3287
  282DMSO    C1 3121   4.025   1.928   0.176  0.0058 -0.5206  0.1618
  282DMSO    H1 3122   3.929   1.944   0.227  0.5853 -1.5829  1.6560
  282DMSO    H2 3123   4.031   1.822   0.151 -3.3123 -0.3629 -2.0604
  282DMSO    H3 3124   4.105   1.968   0.238 -1.0238  1.5275  0.2723
  282DMSO    S1 3125   4.036   2.022   0.024  0.0340  0.1787  0.3364
  282DMSO    C2 3126   4.210   1.980   0.001 -0.0168  0.0523  0.3494
  282DMSO    H4 3127   4.216   1.873  -0.024  1.6286  0.3328 -0.6108
  282DMSO    H5 3128   4.245   2.050  -0.076 -1.6258  1.9353  1.2420
  282DMSO    H6 3129   4.265   1.993   0.094 -0.1853 -1.4838  0.6869
  282DMSO    O1 3130   4.038   2.163   0.067 -0.1914 -0.6460  0.6082
  283DMSO    C1 3131   4.467   0.870   2.532  0.2325 -0.4118 -0.0614
  283DMSO    H1 3132   4.418   0.803   2.604 -0.0387 -0.4884 -0.3158
  283DMSO    H2 3133   4.510   0.793   2.467 -1.6667 -2.4136  0.8951
  283DMSO    H3 3134   4.546   0.930   2.577 -0.2647  2.2996 -2.5617
  283DMSO    S1 3135   4.338   0.973   2.450  0.0304 -0.1853 -0.0260
  283DMSO    C2 3136   4.463   1.011   2.314  0.5444  0.1107 -0.1400
  283DMSO    H4 3137   4.456   1.105   2.259  1.0805  1.4134  1.9048
  283DMSO    H5 3138   4.558   1.016   2.369  1.1046  0.8926 -1.1487
  283DMSO    H6 3139   4.464   0.928   2.242  0.4686  1.2274 -1.4623
  283DMSO    O1 3140   4.334   1.092   2.536  0.3013 -0.3264 -0.3577
  284DMSO    C1 3141   1.564   3.177   0.584  0.6146  0.0105 -0.6166
  284DMSO    H1 3142   1.628   3.266   0.584 -0.9066  1.1703  0.9198
  284DMSO    H2 3143   1.561   3.133   0.484  1.9703  2.3409 -1.7806
  284DMSO    H3 3144   1.463   3.209   0.610  0.3193 -0.1689 -1.5032
  284DMSO    S1 3145   1.620   3.061   0.711 -0.2877 -0.0458  0.4288
  284DMSO    C2 3146   1.518   2.920   0.676  0.5191  0.1269  0.0742
  284DMSO    H4 3147   1.414   2.952   0.671  1.2783  2.6168 -1.2176
  284DMSO    H5 3148   1.551   2.879   0.580  3.2468  0.7153  0.6947
  284DMSO    H6 3149   1.544   2.851   0.757 -0.8157  1.8414  2.0722
  284DMSO    O1 3150   1.565   3.128   0.831  0.2290 -0.1314 -0.2046
  285DMSO    C1 3151   4.429   1.915   0.462  0.8059  0.3070  0.1477
  285DMSO    H1 3152   4.519   1.909   0.399  0.3108  1.1830 -0.6742
  285DMSO    H2 3153   4.396   2.019   0.459 -2.4182 -0.6208 -0.0107
  285DMSO    H3 3154   4.432   1.872   0.562  1.6185  0.8522  0.3642
  285DMSO    S1 3155   4.316   1.810   0.374 -0.2149 -0.0982 -0.4082
  285DMSO    C2 3156   4.408   1.663   0.437  0.0503 -0.4701 -0.2637
  285DMSO    H4 3157   4.515   1.686   0.442 -0.0081 -0.3852  2.9141
  285DMSO    H5 3158   4.356   1.626   0.526 -3.7708  1.6994 -1.3648
  285DMSO    H6 3159   4.395   1.588   0.359 -1.9850  2.1668 -2.6588
  285DMSO    O1 3160   4.363   1.828   0.234  0.4631 -0.0517  0.3025
  286DMSO    C1 3161   3.317   1.228   3.825 -0.1955 -0.2719  0.1506
  286DMSO    H1 3162   3.222   1.206   3.775  0.4815  0.6746 -1.6407
  286DMSO    H2 3163   3.385   1.278   3.756  0.0085  0.0313  0.5632
  286DMSO    H3 3164   3.364   1.135   3.857  0.1149 -1.6197 -3.6687
  286DMSO    S1 3165   3.281   1.358   3.950  0.1335 -0.4179  0.1229
  286DMSO    C2 3166   3.210   1.246   4.060  0.0286 -0.0185 -0.3426
  286DMSO    H4 3167   3.287   1.193   4.116  0.6833 -0.8165 -1.9311
  286DMSO    H5 3168   3.137   1.305   4.116  1.6295  2.7667 -0.9757
  286DMSO    H6 3169   3.150   1.176   4.002 -2.2025  1.5277 -0.0077
  286DMSO    O1 3170   3.160   1.417   3.885 -0.7809 -0.1283  0.4029
  287DMSO    C1 3171   4.374   4.638   0.825 -0.0646  0.5038 -0.9358
  287DMSO    H1 3172   4.465   4.631   0.885 -0.0860  0.8837 -0.8569
  287DMSO    H2 3173   4.369   4.544   0.769 -2.1612  0.7295 -1.1977
  287DMSO    H3 3174   4.374   4.729   0.765  2.1873  1.1182 -0.1097
  287DMSO    S1 3175   4.227   4.633   0.931  0.3087  0.2386  0.0958
  287DMSO    C2 3176   4.206   4.458   0.954 -0.4997  0.2851 -0.4772
  287DMSO    H4 3177   4.304   4.412   0.966 -0.0969  1.6716  2.3423
  287DMSO    H5 3178   4.140   4.427   1.035 -0.7978 -2.0024 -1.5378
  287DMSO    H6 3179   4.166   4.420   0.860  2.1955  0.1681 -1.6679
  287DMSO    O1 3180   4.112   4.642   0.833  0.3313 -0.4364  0.4983
  288DMSO    C1 3181   5.700   3.270   3.994 -0.6892 -0.2443 -0.6789
  288DMSO    H1 3182   5.761   3.181   3.977 -1.3232 -1.8495  3.9361
  288DMSO    H2 3183   5.767   3.354   3.979 -2.0674  0.8845 -0.7164
  288DMSO    H3 3184   5.653   3.271   4.093 -0.6762 -1.3002 -0.6439
  288DMSO    S1 3185   5.565   3.284   3.877 -0.1945 -0.3448 -0.4654
  288DMSO    C2 3186   5.510   3.119   3.904  0.4952 -0.0666 -0.0594
  288DMSO    H4 3187   5.491   3.094   4.009  0.3881 -1.4416 -0.3827
  288DMSO    H5 3188   5.428   3.099   3.835 -0.5792  0.6175  0.9841
  288DMSO    H6 3189   5.587   3.048   3.873  0.9096 -0.1044  1.0026
  288DMSO    O1 3190   5.630   3.285   3.744  0.5125 -0.3657  0.1484
  289DMSO    C1 3191   2.213   2.219   5.132  0.1200  0.4181  0.0867
  289DMSO    H1 3192   2.119   2.164   5.139 -0.1086  0.7035 -0.5990
  289DMSO    H2 3193   2.284   2.205   5.214 -1.6321  1.6243  1.8846
  289DMSO    H3 3194   2.187   2.325   5.133 -0.9647  0.1628 -0.0779
  289DMSO    S1 3195   2.300   2.172   4.978 -0.1987 -0.1210  0.1561
  289DMSO    C2 3196   2.161   2.167   4.868 -0.1758 -0.1538  0.3028
  289DMSO    H4 3197   2.186   2.135   4.766 -0.9076 -0.2729  0.1544
  289DMSO    H5 3198   2.085   2.101   4.911  1.9959 -1.9594  1.6482
  289DMSO    H6 3199   2.119   2.267   4.866 -0.8817 -0.4547 -0.3227
  289DMSO    O1 3200   2.320   2.030   4.998 -0.1114  0.1752 -0.0417
  290DMSO    C1 3201   0.299   4.263   0.007  0.5803 -0.7208 -0.2592
  290DMSO    H1 3202   0.372   4.211   0.069 -0.5727 -0.0525  1.7323
  290DMSO    H2 3203   0.333   4.356  -0.040 -0.3389  0.5434  1.4522
  290DMSO    H3 3204   0.220   4.291   0.077 -0.1283 -1.0404 -0.9178
  290DMSO    S1 3205   0.230   4.164  -0.126  0.4241 -0.2037  0.1161
  290DMSO    C2 3206   0.173   4.024  -0.025  0.7060 -0.5397 -0.2695
  290DMSO    H4 3207   0.082   4.052   0.028 -0.0558 -2.3489 -0.5458
  290DMSO    H5 3208   0.154   3.938  -0.089  1.5379 -1.9134  1.2644
  290DMSO    H6 3209   0.243   3.994   0.054 -0.9057  0.8603  1.8050
  290DMSO    O1 3210   0.358   4.108  -0.176  0.4124  0.0188  0.8165
  291DMSO    C1 3211   3.367   0.186   1.045  0.1529 -0.0260  0.0125
  291DMSO    H1 3212   3.270   0.149   1.011 -1.3445  2.2625  1.4952
  291DMSO    H2 3213   3.392   0.140   1.141 -0.6407 -0.8498 -0.1544
  291DMSO    H3 3214   3.359   0.294   1.060  0.9675 -0.1070  1.1318
  291DMSO    S1 3215   3.476   0.104   0.932 -0.1182  0.2291  0.0798
  291DMSO    C2 3216   3.391   0.180   0.791 -0.2966 -0.5584  0.1228
  291DMSO    H4 3217   3.393   0.288   0.806  0.8006 -0.5470 -0.0443
  291DMSO    H5 3218   3.450   0.147   0.705  0.9448  1.2650  0.2325
  291DMSO    H6 3219   3.287   0.145   0.784  0.2983 -2.1732 -1.3753
  291DMSO    O1 3220   3.433  -0.035   0.941 -0.4153 -0.4989 -0.5108
  292DMSO    C1 3221   4.874   0.537   3.350  0.2840  0.8162  0.1051
  292DMSO    H1 3222   4.841   0.498   3.254  1.6943  3.2244 -1.4487
  292DMSO    H2 3223   4.792   0.540   3.422  0.6043 -1.0691  0.6050
  292DMSO    H3 3224   4.921   0.636   3.344 -2.3438  2.1253  0.0066
  292DMSO    S1 3225   4.992   0.415   3.403  0.1470 -0.0106  0.0125
  292DMSO    C2 3226   5.102   0.422   3.264 -0.0671  0.0639 -1.4350
  292DMSO    H4 3227   5.195   0.472   3.292  0.1492 -1.3663  0.5739
  292DMSO    H5 3228   5.143   0.325   3.237 -0.4335 -1.0921  1.7509
  292DMSO    H6 3229   5.059   0.477   3.180 -1.4418 -1.7601 -1.9950
  292DMSO    O1 3230   4.929   0.282   3.392 -0.0808  0.3747 -0.4853
  293DMSO    C1 3231   4.522   2.655   0.917 -0.8117 -0.0515 -0.3580
  293DMSO    H1 3232   4.526   2.631   0.810 -1.2051 -1.4575 -0.0864
  293DMSO    H2 3233   4.427   2.704   0.938 -0.0018  1.1306  0.6530
  293DMSO    H3 3234   4.603   2.726   0.935 -2.9555  1.9482  2.0342
  293DMSO    S1 3235   4.530   2.501   1.009 -0.0791 -0.0702  0.3558
  293DMSO    C2 3236   4.687   2.444   0.938 -0.2946 -0.0304  0.0473
  293DMSO    H4 3237   4.768   2.509   0.972  0.0467 -0.5895  0.3222
  293DMSO    H5 3238   4.705   2.343   0.976  0.8395  0.0263 -0.3237
  293DMSO    H6 3239   4.681   2.443   0.829  1.5752  0.0837 -0.0764
  293DMSO    O1 3240   4.433   2.416   0.939 -0.0799  0.0155  0.0416
  294DMSO    C1 3241   2.441   2.497   4.158  0.2476  0.1275 -0.0861
  294DMSO    H1 3242   2.469   2.603   4.158 -0.7614  0.4378  1.7532
  294DMSO    H2 3243   2.451   2.437   4.067  0.2419 -0.0365  0.0220
  294DMSO    H3 3244   2.338   2.502   4.193  0.1419 -0.2473 -0.3402
  294DMSO    S1 3245   2.551   2.427   4.282  0.1894 -0.1166  0.3089
  294DMSO    C2 3246   2.519   2.544   4.414 -0.3462 -0.0962  0.2356
  294DMSO    H4 3247   2.570   2.638   4.394 -0.1347 -0.5295 -1.3581
  294DMSO    H5 3248   2.413   2.551   4.443  0.1930 -0.0305  2.4214
  294DMSO    H6 3249   2.578   2.519   4.503 -0.6737 -1.0289  0.2128
  294DMSO    O1 3250   2.685   2.471   4.232  0.5116 -0.3888 -0.3846
  295DMSO    C1 3251   3.544   3.823   1.184  0.2397  0.1691  0.4652
  295DMSO    H1 3252   3.593   3.818   1.087  3.9378  1.0417  2.1040
  295DMSO    H2 3253   3.459   3.755   1.177  1.0965 -0.9931  0.9879
  295DMSO    H3 3254   3.509   3.921   1.219 -0.7346 -0.7078  2.1035
  295DMSO    S1 3255   3.666   3.742   1.289  0.2720 -0.4866  0.2146
  295DMSO    C2 3256   3.633   3.574   1.243  0.1432 -0.5635 -0.4153
  295DMSO    H4 3257   3.627   3.519   1.338 -2.1836  2.1661  1.1685
  295DMSO    H5 3258   3.533   3.558   1.202 -0.9428  0.2598  1.7577
  295DMSO    H6 3259   3.709   3.519   1.187  0.6335 -1.7232  1.2936
  295DMSO    O1 3260   3.605   3.757   1.420 -0.3158  0.1178 -0.0425
  296DMSO    C1 3261   1.288   4.016   5.456 -0.2523 -0.0099 -0.3404
  296DMSO    H1 3262   1.261   4.092   5.529  1.0106 -0.8315  1.0638
  296DMSO    H2 3263   1.390   3.983   5.479 -0.7712 -0.4732  1.3976
  296DMSO    H3 3264   1.288   4.053   5.353 -2.4370 -0.2904 -0.4776
  296DMSO    S1 3265   1.188   3.867   5.466 -0.3635 -0.0331 -0.2861
  296DMSO    C2 3266   1.154   3.865   5.644  0.1440  0.8754  0.2605
  296DMSO    H4 3267   1.097   3.773   5.660 -0.5564  1.3500  0.5580
  296DMSO    H5 3268   1.245   3.860   5.703  0.4927 -0.7990 -0.3569
  296DMSO    H6 3269   1.081   3.944   5.663 -0.3618  0.5758 -0.3727
  296DMSO    O1 3270   1.296   3.768   5.443 -0.1800  0.1696  0.3712
  297DMSO    C1 3271   4.865   3.607   5.651 -0.4775  0.2271  0.4652
  297DMSO    H1 3272   4.807   3.698   5.670 -0.9037 -0.5310  3.1746
  297DMSO    H2 3273   4.897   3.588   5.548  0.8227  0.9277  0.7176
  297DMSO    H3 3274   4.814   3.519   5.691  0.5856 -0.1908  0.9693
  297DMSO    S1 3275   5.004   3.616   5.761  0.0359 -0.0715 -0.2420
  297DMSO    C2 3276   5.116   3.674   5.631  0.1553  0.4899 -0.0007
  297DMSO    H4 3277   5.217   3.684   5.672  0.3674 -0.1393 -0.3490
  297DMSO    H5 3278   5.118   3.589   5.563 -0.4612 -0.2955  0.9360
  297DMSO    H6 3279   5.090   3.765   5.576 -1.0721 -0.1328 -0.4864
  297DMSO    O1 3280   5.042   3.470   5.770  0.5135 -0.0050  0.2650
  298DMSO    C1 3281   1.243   2.290   2.717 -0.1155  0.0205  0.1429
  298DMSO    H1 3282   1.338   2.260   2.762 -0.4905 -0.8393  0.3750
  298DMSO    H2 3283   1.218   2.395   2.738  0.1530  0.1115  0.0054
  298DMSO    H3 3284   1.152   2.234   2.742 -0.9714  0.9843 -0.6964
  298DMSO    S1 3285   1.263   2.282   2.539 -0.0419  0.5371  0.0715
  298DMSO    C2 3286   1.363   2.436   2.521  0.6955 -0.1169  0.3557
  298DMSO    H4 3287   1.314   2.531   2.548  1.8329  0.4837  0.3817
  298DMSO    H5 3288   1.451   2.431   2.586 -0.1300  0.5992  1.5717
  298DMSO    H6 3289   1.401   2.443   2.419  1.5297 -0.8232  0.6122
  298DMSO    O1 3290   1.129   2.322   2.487  0.1788  0.2922 -0.1344
  299DMSO    C1 3291   2.186   0.532   4.742 -0.0746  0.1208 -0.0204
  299DMSO    H1 3292   2.161   0.487   4.645  0.9834  2.0208 -1.2448
  299DMSO    H2 3293   2.119   0.492   4.818 -0.0445  0.3537  0.1303
  299DMSO    H3 3294   2.192   0.641   4.746  1.9163 -0.0005  2.6250
  299DMSO    S1 3295   2.348   0.468   4.793 -0.2502  0.1846 -0.0118
  299DMSO    C2 3296   2.440   0.480   4.644  0.5427  0.0052  0.9752
  299DMSO    H4 3297   2.460   0.584   4.614  0.1230 -0.0348  0.5638
  299DMSO    H5 3298   2.533   0.427   4.664  1.5519  2.0724  2.2189
  299DMSO    H6 3299   2.378   0.426   4.573  2.4729 -3.0395  1.4181
  299DMSO    O1 3300   2.335   0.325   4.795  0.7122  0.4635 -0.2514
  300DMSO    C1 3301   2.337   5.644   2.150 -0.1238 -0.5639  0.1215
  300DMSO    H1 3302   2.439   5.622   2.117 -0.3380 -1.0263 -0.2484
  300DMSO    H2 3303   2.293   5.548   2.181 -0.8232 -0.5449 -0.7612
  300DMSO    H3 3304   2.274   5.697   2.078  0.2798  2.0644  1.5840
  300DMSO    S1 3305   2.361   5.749   2.293  0.0632  0.2385  0.2584
  300DMSO    C2 3306   2.190   5.765   2.326  0.4046  0.1925 -0.8578
  300DMSO    H4 3307   2.146   5.796   2.232 -0.3804 -1.5996 -1.1243
  300DMSO    H5 3308   2.147   5.667   2.349 -1.9353  1.2543 -0.4981
  300DMSO    H6 3309   2.177   5.835   2.409  4.1499  1.5400 -1.2129
  300DMSO    O1 3310   2.386   5.884   2.233  0.0523 -0.4591 -0.4661
  301DMSO    C1 3311   5.358   4.024   0.780  0.2687 -1.4019  0.3867
  301DMSO    H1 3312   5.404   4.031   0.879 -0.3248 -0.9475  0.6383
  301DMSO    H2 3313   5.259   3.977   0.784  0.9131 -2.8631 -0.2631
  301DMSO    H3 3314   5.430   3.972   0.717  0.6328 -0.8332  0.3269
  301DMSO    S1 3315   5.334   4.189   0.722 -0.0526 -0.1551  0.0600
  301DMSO    C2 3316   5.172   4.221   0.791  0.0560 -0.3677  0.1365
  301DMSO    H4 3317   5.190   4.212   0.898  1.2111  0.2405  0.0142
  301DMSO    H5 3318   5.138   4.316   0.748 -2.3935 -1.0909  0.3497
  301DMSO    H6 3319   5.102   4.146   0.754  1.2980 -0.8480 -1.3513
  301DMSO    O1 3320   5.311   4.182   0.577 -0.1405  0.4897  0.2798
  302DMSO    C1 3321   3.640   0.435   1.438  0.3915 -1.2288  0.8691
  302DMSO    H1 3322   3.554   0.429   1.505 -0.3416  0.8416  0.1840
  302DMSO    H2 3323   3.630   0.361   1.358 -1.8162 -0.4777  0.3600
  302DMSO    H3 3324   3.731   0.420   1.496  1.8454  0.4056 -0.8439
  302DMSO    S1 3325   3.643   0.594   1.362 -0.1970  0.2338 -0.5365
  302DMSO    C2 3326   3.811   0.600   1.303 -0.1923  0.4930 -0.4043
  302DMSO    H4 3327   3.837   0.703   1.276  1.8111  0.1427  0.0173
  302DMSO    H5 3328   3.881   0.572   1.382  1.3562 -0.2373 -1.9528
  302DMSO    H6 3329   3.829   0.528   1.222 -3.3411 -0.9700  0.0534
  302DMSO    O1 3330   3.662   0.671   1.486  0.0252  0.1511  0.4566
  303DMSO    C1 3331   0.766   3.202   4.265  0.0699  0.0875 -0.7132
  303DMSO    H1 3332   0.825   3.281   4.310 -0.6826 -0.1705  0.7800
  303DMSO    H2 3333   0.728   3.225   4.165  0.7871  0.2159 -0.9619
  303DMSO    H3 3334   0.678   3.179   4.325 -0.3387  3.4179  0.1549
  303DMSO    S1 3335   0.877   3.068   4.233  0.0368  0.3327  0.4540
  303DMSO    C2 3336   0.829   2.974   4.374 -0.6303 -0.4773  0.3440
  303DMSO    H4 3337   0.861   3.029   4.463  3.4950  1.1866 -1.8519
  303DMSO    H5 3338   0.727   2.938   4.389 -0.1700 -1.2880  1.7726
  303DMSO    H6 3339   0.890   2.883   4.371 -1.5112 -1.0912  0.7020
  303DMSO    O1 3340   1.007   3.129   4.274 -0.4016  0.1356 -0.2543
  304DMSO    C1 3341   3.156   3.745   3.665  0.4941  0.8698  0.2853
  304DMSO    H1 3342   3.169   3.688   3.573  2.3860 -1.2488  1.7751
  304DMSO    H2 3343   3.176   3.852   3.661  0.9943  0.7439 -1.3032
  304DMSO    H3 3344   3.225   3.701   3.737  3.0985  4.7388  0.4116
  304DMSO    S1 3345   2.994   3.714   3.731 -0.0911  0.1240 -0.1122
  304DMSO    C2 3346   3.015   3.538   3.747 -0.1295 -0.3774  0.2637
  304DMSO    H4 3347   2.921   3.489   3.720  0.1340  0.6202 -2.8737
  304DMSO    H5 3348   3.086   3.493   3.677 -2.2109 -4.3210  0.4070
  304DMSO    H6 3349   3.044   3.508   3.848 -1.4858 -1.1416  0.4547
  304DMSO    O1 3350   2.912   3.715   3.603  0.1468 -0.2582  0.2515
  305DMSO    C1 3351   0.585   4.164   1.763  0.1905  0.0806  1.0828
  305DMSO    H1 3352   0.640   4.070   1.758 -0.8472 -0.5283  0.8520
  305DMSO    H2 3353   0.598   4.219   1.856 -0.4169  1.0387  0.6215
  305DMSO    H3 3354   0.477   4.144   1.759  0.0837  0.6727  0.8783
  305DMSO    S1 3355   0.627   4.284   1.632  0.2262  0.3946  0.3300
  305DMSO    C2 3356   0.793   4.336   1.691 -0.0226 -0.4243  0.2243
  305DMSO    H4 3357   0.828   4.426   1.641  0.7483 -1.1760 -0.6235
  305DMSO    H5 3358   0.791   4.355   1.799  0.7012 -0.3476  0.2240
  305DMSO    H6 3359   0.857   4.250   1.672 -0.8047 -0.7189 -1.2134
  305DMSO    O1 3360   0.543   4.408   1.643 -0.1344 -0.0928 -0.4895
  306DMSO    C1 3361   4.565   3.497   0.789  0.0931  0.2095 -0.5166
  306DMSO    H1 3362   4.536   3.586   0.845 -0.9584  0.9330 -2.1255
  306DMSO    H2 3363   4.499   3.469   0.706 -0.8192  1.9338 -0.4167
  306DMSO    H3 3364   4.566   3.408   0.852 -1.0112 -0.2118 -1.0587
  306DMSO    S1 3365   4.732   3.526   0.725 -0.4404 -0.0963  0.2294
  306DMSO    C2 3366   4.816   3.557   0.886 -0.9035  0.2615  0.1115
  306DMSO    H4 3367   4.766   3.632   0.947  1.5192  0.8567  1.5044
  306DMSO    H5 3368   4.816   3.469   0.952  0.2210  0.0510 -0.1370
  306DMSO    H6 3369   4.916   3.597   0.866 -1.4458  1.4643 -0.2616
  306DMSO    O1 3370   4.721   3.666   0.671  0.3569  0.4039 -0.3870
  307DMSO    C1 3371   4.928   1.085   1.642  0.4944  0.0555  0.4110
  307DMSO    H1 3372   4.967   0.992   1.600  0.1727 -0.1448  0.5552
  307DMSO    H2 3373   4.996   1.165   1.609  0.8531  0.2064  1.4751
  307DMSO    H3 3374   4.924   1.075   1.750  0.1537 -0.3737  0.3595
  307DMSO    S1 3375   4.756   1.099   1.594  0.1795  0.0300 -0.0216
  307DMSO    C2 3376   4.793   1.098   1.418  0.1709  0.1715 -0.7789
  307DMSO    H4 3377   4.860   1.013   1.404 -0.9408 -1.0409  0.9918
  307DMSO    H5 3378   4.701   1.083   1.360 -0.3096 -1.5546  0.3686
  307DMSO    H6 3379   4.847   1.192   1.401  1.7596 -0.8871 -1.9263
  307DMSO    O1 3380   4.719   1.240   1.627  0.0722 -1.1839 -0.3954
  308DMSO    C1 3381   5.683   2.891   5.069  1.0603  0.5100  0.3724
  308DMSO    H1 3382   5.738   2.905   5.162  2.7014 -0.0201 -0.4863
  308DMSO    H2 3383   5.598   2.959   5.082  0.9444  0.4239  0.0824
  308DMSO    H3 3384   5.654   2.788   5.045  0.5305  0.5040  1.0081
  308DMSO    S1 3385   5.771   2.955   4.928  0.3115 -0.3336  0.3291
  308DMSO    C2 3386   5.930   2.896   4.966 -0.3005 -0.3272 -0.0096
  308DMSO    H4 3387   5.928   2.878   5.073 -2.3809 -0.3644 -0.0078
  308DMSO    H5 3388   5.955   2.801   4.919  1.3944 -0.7811  1.6956
  308DMSO    H6 3389   6.003   2.975   4.946  0.5641 -1.4037 -1.3109
  308DMSO    O1 3390   5.786   3.098   4.956 -0.4817  0.2714  0.6473
  309DMSO    C1 3391   2.669   4.072   2.868  0.2486 -0.2178  0.6455
  309DMSO    H1 3392   2.755   4.010   2.893  0.5624 -0.7350 -1.5244
  309DMSO    H2 3393   2.582   4.018   2.908  0.5090 -0.8371  0.3885
  309DMSO    H3 3394   2.654   4.074   2.760 -0.0521  2.4630  0.6832
  309DMSO    S1 3395   2.678   4.241   2.920  0.1890 -0.1974  0.1223
  309DMSO    C2 3396   2.530   4.242   3.011  0.6326  0.3234 -0.3483
  309DMSO    H4 3397   2.530   4.174   3.097 -0.6497  0.2325 -0.4025
  309DMSO    H5 3398   2.511   4.347   3.038 -3.7137 -0.4476  0.2379
  309DMSO    H6 3399   2.448   4.225   2.941 -0.6961  1.6441  0.8110
  309DMSO    O1 3400   2.645   4.327   2.808 -0.9979 -0.0886  0.4380
  310DMSO    C1 3401   0.956   5.483   1.828 -0.2497 -0.4963 -0.1329
  310DMSO    H1 3402   1.063   5.486   1.807 -0.5641  0.0621 -1.7790
  310DMSO    H2 3403   0.896   5.552   1.769  0.0520 -1.6633 -1.8534
  310DMSO    H3 3404   0.940   5.515   1.932 -1.2683  0.3374 -0.5348
  310DMSO    S1 3405   0.894   5.321   1.834  0.6851 -0.4099 -0.1220
  310DMSO    C2 3406   0.856   5.304   1.663 -0.4781 -0.0498 -0.6829
  310DMSO    H4 3407   0.833   5.401   1.618 -1.6688  0.0117  0.0103
  310DMSO    H5 3408   0.929   5.236   1.619 -1.1096 -1.7461  0.7767
  310DMSO    H6 3409   0.762   5.247   1.664 -2.0401  2.3483 -1.5432
  310DMSO    O1 3410   0.761   5.338   1.896 -0.0794  0.2242 -0.3134
  311DMSO    C1 3411   5.029   4.843   3.030  0.0864  0.3845  0.0645
  311DMSO    H1 3412   5.015   4.915   2.949 -1.8217  0.5348  0.4652
  311DMSO    H2 3413   5.131   4.807   3.043 -0.7813 -1.8259  1.3547
  311DMSO    H3 3414   4.964   4.755   3.024  1.4889 -0.8705  2.0834
  311DMSO    S1 3415   4.986   4.921   3.189 -0.0895  0.2275  0.0690
  311DMSO    C2 3416   5.009   4.771   3.280  0.1324 -0.0286  0.3908
  311DMSO    H4 3417   5.008   4.798   3.386 -0.6732  1.4403  0.0359
  311DMSO    H5 3418   4.928   4.698   3.275 -0.2849  0.3746  1.1885
  311DMSO    H6 3419   5.109   4.728   3.269  0.3297 -0.0491  1.9753
  311DMSO    O1 3420   4.837   4.923   3.186  0.7664 -0.2471 -0.4155
  312DMSO    C1 3421   1.462   2.277   5.057  0.3128  0.6077  0.3406
  312DMSO    H1 3422   1.511   2.181   5.040  2.3032  1.3885  1.2407
  312DMSO    H2 3423   1.506   2.345   4.984 -0.5727  0.4344 -0.3630
  312DMSO    H3 3424   1.490   2.315   5.156  0.4267 -1.1615  1.0130
  312DMSO    S1 3425   1.284   2.265   5.041 -0.1013 -0.0261  0.2644
  312DMSO    C2 3426   1.275   2.093   5.065 -0.2178  0.6911 -0.2744
  312DMSO    H4 3427   1.273   2.050   4.965  0.3312  0.8328 -0.3496
  312DMSO    H5 3428   1.355   2.049   5.124 -0.5317  1.8413  1.0772
  312DMSO    H6 3429   1.180   2.082   5.118  0.8302 -2.0589  1.2241
  312DMSO    O1 3430   1.260   2.276   4.894 -0.0549 -0.1120  0.0335
  313DMSO    C1 3431   1.244   0.837   2.926  0.4535  0.0955  0.1189
  313DMSO    H1 3432   1.242   0.782   2.832 -2.3013 -4.0464  2.2895
  313DMSO    H2 3433   1.347   0.840   2.962  1.4835  1.0551 -2.6555
  313DMSO    H3 3434   1.191   0.770   2.995  0.9847  0.4276  0.8717
  313DMSO    S1 3435   1.183   1.001   2.937 -0.5029  0.1929  0.5524
  313DMSO    C2 3436   1.166   0.999   3.121  0.0386  0.7500  0.3799
  313DMSO    H4 3437   1.105   1.086   3.148 -1.0325  0.9275 -2.3146
  313DMSO    H5 3438   1.120   0.907   3.158 -0.4592  0.7645 -0.1994
  313DMSO    H6 3439   1.266   1.008   3.166 -0.0748 -0.2553  0.8604
  313DMSO    O1 3440   1.048   0.982   2.890  0.2302  0.4389  0.6511
  314DMSO    C1 3441   0.414   3.934   1.490 -0.9482  0.2766 -0.0073
  314DMSO    H1 3442   0.427   3.830   1.460  0.7548 -0.8360  3.9951
  314DMSO    H2 3443   0.439   3.947   1.596 -0.6584  2.9349 -0.3119
  314DMSO    H3 3444   0.313   3.970   1.469 -0.5162  1.1801 -0.6371
  314DMSO    S1 3445   0.523   4.040   1.404  0.2627 -0.1745  0.4538
  314DMSO    C2 3446   0.528   3.946   1.246 -0.0847  0.1682 -0.4191
  314DMSO    H4 3447   0.601   4.003   1.188  1.2172 -0.2558  0.7288
  314DMSO    H5 3448   0.560   3.844   1.271 -3.1628 -0.9971 -0.8161
  314DMSO    H6 3449   0.429   3.951   1.200 -0.4579  0.0374  0.3426
  314DMSO    O1 3450   0.660   3.999   1.451 -0.0459  0.8163 -0.2622
  315DMSO    C1 3451   0.677   3.142   1.676  0.1204  0.2065 -0.3416
  315DMSO    H1 3452   0.625   3.238   1.669 -0.6583 -0.2728 -1.3530
  315DMSO    H2 3453   0.619   3.059   1.635  0.6302 -1.1265  1.5314
  315DMSO    H3 3454   0.686   3.120   1.782  2.7649 -0.6270 -0.6564
  315DMSO    S1 3455   0.836   3.144   1.592 -0.0859 -0.1949  0.0008
  315DMSO    C2 3456   0.789   3.217   1.436 -0.0916  0.1006  0.2025
  315DMSO    H4 3457   0.691   3.171   1.425 -0.3815  0.2565  1.8001
  315DMSO    H5 3458   0.787   3.325   1.452  0.6350  0.0743  0.5428
  315DMSO    H6 3459   0.855   3.189   1.354 -2.0469 -1.3304 -0.9472
  315DMSO    O1 3460   0.838   2.999   1.558  0.3276 -0.1228  0.3183
  316DMSO    C1 3461   2.181   3.807   5.172 -0.4348 -0.0094  0.1264
  316DMSO    H1 3462   2.234   3.900   5.193 -1.6386  0.1720  2.7340
  316DMSO    H2 3463   2.183   3.751   5.266  0.1842  1.2927  0.9028
  316DMSO    H3 3464   2.246   3.759   5.098  1.0058 -1.8919  2.4548
  316DMSO    S1 3465   2.014   3.847   5.115  0.0146  0.3263  0.1957
  316DMSO    C2 3466   1.922   3.820   5.268  0.3534  0.3434  0.0962
  316DMSO    H4 3467   1.972   3.886   5.340 -1.9327  1.8183  0.4363
  316DMSO    H5 3468   1.821   3.857   5.251  0.7310  1.6356  0.4887
  316DMSO    H6 3469   1.937   3.716   5.297  2.5194  0.3399 -0.8427
  316DMSO    O1 3470   1.960   3.730   5.036 -0.1321 -0.7277 -0.2751
  317DMSO    C1 3471   0.021   3.601   3.668 -0.0034 -0.1977  0.3829
  317DMSO    H1 3472  -0.053   3.526   3.696  0.2444 -0.5796  0.0101
  317DMSO    H2 3473  -0.031   3.682   3.615  1.5070  0.1856 -0.5647
  317DMSO    H3 3474   0.096   3.551   3.608  1.7449  1.7838  0.7807
  317DMSO    S1 3475   0.109   3.681   3.800 -0.0699  0.0433 -0.0704
  317DMSO    C2 3476   0.211   3.541   3.859 -0.2984 -0.6332 -0.2930
  317DMSO    H4 3477   0.254   3.570   3.955  1.7783  1.2623 -1.6800
  317DMSO    H5 3478   0.144   3.457   3.877  0.5586 -1.4182 -0.6727
  317DMSO    H6 3479   0.288   3.508   3.788 -1.1061  1.0292 -2.0420
  317DMSO    O1 3480   0.010   3.711   3.912  0.1963  0.1938  0.2856
  318DMSO    C1 3481   0.609   0.719   3.522  0.6193 -0.3337 -0.4103
  318DMSO    H1 3482   0.688   0.789   3.551  0.7759  1.1799 -4.0024
  318DMSO    H2 3483   0.632   0.668   3.428 -1.2521 -1.2997 -0.3956
  318DMSO    H3 3484   0.503   0.747   3.521 -0.6361 -4.0014  3.3304
  318DMSO    S1 3485   0.617   0.591   3.643  0.4985 -0.1069 -0.2606
  318DMSO    C2 3486   0.783   0.549   3.592 -0.1686 -0.3968  0.0393
  318DMSO    H4 3487   0.855   0.612   3.645 -1.3263  0.0643  1.1075
  318DMSO    H5 3488   0.799   0.445   3.622  1.4856 -0.7265 -1.8046
  318DMSO    H6 3489   0.791   0.551   3.483  0.0069  0.1771  0.0577
  318DMSO    O1 3490   0.532   0.486   3.574  0.5565  0.3744 -0.0835
  319DMSO    C1 3491   2.697   2.167   3.402  0.1078 -0.4685  0.1484
  319DMSO    H1 3492   2.785   2.203   3.349 -0.5652 -0.1301 -0.7624
  319DMSO    H2 3493   2.727   2.097   3.481 -1.5073  0.2274  1.4489
  319DMSO    H3 3494   2.621   2.127   3.334 -0.6258 -0.2546  0.8305
  319DMSO    S1 3495   2.625   2.293   3.502 -0.2171 -0.2761  0.1830
  319DMSO    C2 3496   2.634   2.427   3.378 -0.0676 -0.0961 -0.3563
  319DMSO    H4 3497   2.739   2.431   3.349  0.2870  0.7885  0.9744
  319DMSO    H5 3498   2.556   2.412   3.303 -2.4067  2.4514  1.3591
  319DMSO    H6 3499   2.616   2.521   3.430  1.9406 -0.2283  0.6572
  319DMSO    O1 3500   2.740   2.330   3.588 -0.1749  0.4701  0.0017
  320DMSO    C1 3501   0.145   4.435   0.371  0.3535 -0.7675 -0.2923
  320DMSO    H1 3502   0.048   4.399   0.408  0.0468  1.6232  1.4239
  320DMSO    H2 3503   0.194   4.361   0.306  1.0141 -1.3627  0.8488
  320DMSO    H3 3504   0.203   4.486   0.449 -0.0655  1.0189 -1.1120
  320DMSO    S1 3505   0.116   4.567   0.255  0.3713  0.5688 -0.7022
  320DMSO    C2 3506   0.292   4.597   0.215 -0.6181 -0.1950 -0.4429
  320DMSO    H4 3507   0.290   4.678   0.141  0.8152  1.3472  1.1080
  320DMSO    H5 3508   0.346   4.631   0.304 -0.3563  1.0377 -1.0479
  320DMSO    H6 3509   0.338   4.510   0.167 -0.9623 -0.9050  0.4785
  320DMSO    O1 3510   0.083   4.681   0.346 -0.6787  0.3277 -0.2154
  321DMSO    C1 3511   0.947   3.394   2.939 -0.3418 -0.0086  0.1015
  321DMSO    H1 3512   0.840   3.396   2.916  0.0452  0.9509 -1.8534
  321DMSO    H2 3513   0.974   3.469   3.012  0.7384  0.9711 -1.2475
  321DMSO    H3 3514   1.003   3.414   2.847 -3.7869 -1.2043 -2.5061
  321DMSO    S1 3515   0.993   3.244   3.025  0.1737  0.0494  0.1268
  321DMSO    C2 3516   0.926   3.128   2.908  0.1433 -0.3042 -0.0198
  321DMSO    H4 3517   0.934   3.023   2.937  0.9814 -0.3473 -0.3700
  321DMSO    H5 3518   0.820   3.151   2.899  0.2641  0.4686  0.4466
  321DMSO    H6 3519   0.973   3.139   2.810 -1.0222  0.4289 -0.5220
  321DMSO    O1 3520   0.901   3.233   3.139  0.0982 -0.3450  0.3747
  322DMSO    C1 3521   2.019   4.681   0.713 -0.4453  0.2247  0.8594
  322DMSO    H1 3522   2.009   4.713   0.817 -1.0243 -1.2686  1.2838
  322DMSO    H2 3523   1.942   4.732   0.654 -2.4848 -2.0114  1.4200
  322DMSO    H3 3524   2.003   4.573   0.707 -1.3640  0.4123 -0.2524
  322DMSO    S1 3525   2.183   4.712   0.643 -0.6506  0.0209 -0.4300
  322DMSO    C2 3526   2.197   4.884   0.690  0.0671 -0.6621 -0.5904
  322DMSO    H4 3527   2.104   4.935   0.661 -0.0441  1.1802  2.5509
  322DMSO    H5 3528   2.195   4.890   0.799 -1.6097  0.4089 -0.6445
  322DMSO    H6 3529   2.287   4.926   0.644 -0.3142  0.7517 -0.1040
  322DMSO    O1 3530   2.166   4.700   0.498 -0.2863  0.3223  0.0958
  323DMSO    C1 3531   3.048   0.735   0.883  0.1796  0.2420  0.0318
  323DMSO    H1 3532   3.036   0.838   0.849  1.8259  0.7657  0.9073
  323DMSO    H2 3533   3.005   0.657   0.820 -0.4173 -0.4604  1.2809
  323DMSO    H3 3534   2.987   0.734   0.974  0.4674  0.2760  0.2271
  323DMSO    S1 3535   3.224   0.703   0.891 -0.0017  0.2752  0.0292
  323DMSO    C2 3536   3.256   0.698   0.717  0.8482 -0.1005  0.2416
  323DMSO    H4 3537   3.237   0.796   0.671 -1.9883  0.7280  2.8445
  323DMSO    H5 3538   3.355   0.656   0.697  0.3758 -1.1918  0.1541
  323DMSO    H6 3539   3.190   0.626   0.669 -1.2542  1.4216  0.7264
  323DMSO    O1 3540   3.253   0.572   0.951 -0.9804 -0.3158 -0.1032
  324DMSO    C1 3541   3.231   3.036   2.026  0.4131 -0.2677 -0.1951
  324DMSO    H1 3542   3.335   3.046   2.056 -0.4280  1.2459  2.5529
  324DMSO    H2 3543   3.188   3.134   2.051  1.2462 -0.1958  1.0423
  324DMSO    H3 3544   3.179   2.948   2.065 -0.4857  0.5873  0.6078
  324DMSO    S1 3545   3.241   3.043   1.846  0.0121 -0.0179 -0.3915
  324DMSO    C2 3546   3.280   2.866   1.826  0.5580 -0.3892  0.2125
  324DMSO    H4 3547   3.373   2.834   1.874  0.1179 -1.0825  0.6193
  324DMSO    H5 3548   3.194   2.805   1.853  0.2470 -0.7588 -1.5298
  324DMSO    H6 3549   3.282   2.859   1.717 -1.5472  1.6074 -0.0300
  324DMSO    O1 3550   3.369   3.112   1.817 -0.1224  0.6532  0.1004
  325DMSO    C1 3551   4.779   1.123   4.703  0.6976 -1.2903 -0.3798
  325DMSO    H1 3552   4.819   1.034   4.654  2.5394 -0.1410 -1.0663
  325DMSO    H2 3553   4.678   1.141   4.665 -0.7562 -0.9977  3.2360
  325DMSO    H3 3554   4.831   1.219   4.697 -0.5079 -0.4876  1.1344
  325DMSO    S1 3555   4.777   1.121   4.884 -0.0481 -0.0208 -0.4048
  325DMSO    C2 3556   4.951   1.085   4.908  0.4402 -0.8048 -0.3393
  325DMSO    H4 3557   5.002   1.156   4.844  0.2561 -0.4678 -0.1164
  325DMSO    H5 3558   4.980   1.103   5.012  0.2540  1.9511 -0.6885
  325DMSO    H6 3559   4.969   0.980   4.885  2.4449 -0.6732  0.4460
  325DMSO    O1 3560   4.696   1.003   4.929  0.1293  0.2038 -0.2949
  326DMSO    C1 3561   2.799   5.753   5.830  0.2807  0.3763 -1.1107
  326DMSO    H1 3562   2.889   5.738   5.890 -1.4398 -0.2749  1.4880
  326DMSO    H2 3563   2.708   5.769   5.888  0.5883  1.2717 -0.8723
  326DMSO    H3 3564   2.794   5.666   5.764  0.3574 -2.7787  2.6037
  326DMSO    S1 3565   2.837   5.885   5.726 -0.1637  0.2223 -0.2591
  326DMSO    C2 3566   2.840   6.014   5.856  0.0507 -0.2593  0.5104
  326DMSO    H4 3567   2.741   6.006   5.901  0.7069 -0.8240  1.8981
  326DMSO    H5 3568   2.925   5.995   5.921  1.5370  1.4698 -0.8254
  326DMSO    H6 3569   2.855   6.113   5.812 -0.4530 -0.9000 -1.1815
  326DMSO    O1 3570   2.708   5.924   5.665 -0.0705  0.1104  0.4510
  327DMSO    C1 3571   1.336   3.541   0.626 -0.1028  0.3050 -0.3831
  327DMSO    H1 3572   1.309   3.612   0.547  1.0372 -0.0421 -1.1138
  327DMSO    H2 3573   1.409   3.470   0.587 -3.0196 -1.3307 -3.3999
  327DMSO    H3 3574   1.248   3.479   0.648  1.0685 -0.8879  1.2048
  327DMSO    S1 3575   1.376   3.605   0.788 -0.2045  0.1148 -0.2586
  327DMSO    C2 3576   1.383   3.453   0.869 -0.5914  0.0661  0.1742
  327DMSO    H4 3577   1.474   3.405   0.832 -0.0065  1.1971  0.0948
  327DMSO    H5 3578   1.398   3.456   0.977 -0.7290 -0.3453  0.2062
  327DMSO    H6 3579   1.290   3.400   0.845 -0.6306  0.6458 -1.0291
  327DMSO    O1 3580   1.244   3.652   0.833  0.4463 -0.2912 -0.3311
  328DMSO    C1 3581   4.153   0.419   4.979  0.0395  0.1199  0.4413
  328DMSO    H1 3582   4.200   0.388   5.073 -2.1238  1.5916  2.1053
  328DMSO    H2 3583   4.201   0.502   4.927 -0.4861  1.1165  1.5211
  328DMSO    H3 3584   4.054   0.454   5.011 -0.0099  0.6261 -0.2470
  328DMSO    S1 3585   4.135   0.278   4.875 -0.0572 -0.1885  0.3200
  328DMSO    C2 3586   3.968   0.323   4.834 -0.0219  0.4199 -0.5184
  328DMSO    H4 3587   3.933   0.271   4.744 -2.2884 -0.2857  0.6814
  328DMSO    H5 3588   3.911   0.276   4.915  1.4924 -0.9129 -0.1639
  328DMSO    H6 3589   3.950   0.431   4.829 -2.3822  0.1203  0.1734
  328DMSO    O1 3590   4.108   0.177   4.977 -0.0008 -0.1491 -0.5414
  329DMSO    C1 3591   3.618   5.501   4.088  0.5512 -0.0723  0.0999
  329DMSO    H1 3592   3.524   5.554   4.111  0.6460  0.8343 -1.4722
  329DMSO    H2 3593   3.622   5.392   4.087 -0.3018 -0.1128 -0.8991
  329DMSO    H3 3594   3.694   5.527   4.162 -0.6331  0.8457  1.0477
  329DMSO    S1 3595   3.669   5.536   3.925  0.2767  0.0593  0.1066
  329DMSO    C2 3596   3.630   5.708   3.950 -0.1850 -0.3994 -0.6263
  329DMSO    H4 3597   3.696   5.760   4.020 -1.4353  0.2970  0.0880
  329DMSO    H5 3598   3.644   5.757   3.853  1.7081 -0.1495 -0.2559
  329DMSO    H6 3599   3.528   5.724   3.987 -0.0483  1.8703 -1.0815
  329DMSO    O1 3600   3.549   5.502   3.844  0.1131  0.0660  0.8899
  330DMSO    C1 3601   1.189   5.716   4.982  0.2142 -0.1101 -0.1213
  330DMSO    H1 3602   1.162   5.698   4.877  0.6000 -2.9884  0.1933
  330DMSO    H2 3603   1.222   5.627   5.036 -0.5959 -1.0862 -1.1870
  330DMSO    H3 3604   1.117   5.778   5.034 -0.2997 -1.8750  1.3685
  330DMSO    S1 3605   1.354   5.786   4.983  0.2622  0.1198 -0.2570
  330DMSO    C2 3606   1.310   5.952   4.935  0.0842 -0.0380  0.3567
  330DMSO    H4 3607   1.401   6.009   4.955  0.6963 -1.4565  1.7903
  330DMSO    H5 3608   1.283   5.958   4.829  0.1286  1.5282  0.4163
  330DMSO    H6 3609   1.226   5.977   5.000  1.0726 -2.1940  2.5918
  330DMSO    O1 3610   1.416   5.728   4.864  0.2040 -0.1118 -0.9529
  331DMSO    C1 3611   0.489   5.455   0.439 -0.3676  0.7572  0.4186
  331DMSO    H1 3612   0.478   5.541   0.507  3.6020 -0.1169  2.5069
  331DMSO    H2 3613   0.411   5.381   0.456 -1.0009  1.4018  0.3912
  331DMSO    H3 3614   0.588   5.411   0.450  0.0697  2.0499  2.2337
  331DMSO    S1 3615   0.469   5.504   0.274 -0.1190  0.2277  0.2228
  331DMSO    C2 3616   0.293   5.469   0.270  0.2830 -0.2302  0.1284
  331DMSO    H4 3617   0.282   5.362   0.291  1.6986  0.0319  2.5734
  331DMSO    H5 3618   0.245   5.526   0.350 -0.2025 -1.0928  0.4719
  331DMSO    H6 3619   0.250   5.498   0.174 -0.4343  0.2475  0.5927
  331DMSO    O1 3620   0.532   5.392   0.193 -0.3427  0.0446  0.3088
  332DMSO    C1 3621   3.155   3.577   5.247 -0.3213 -0.1685  0.1428
  332DMSO    H1 3622   3.259   3.572   5.279 -0.2169 -2.4672 -0.3555
  332DMSO    H2 3623   3.135   3.515   5.158 -0.6581 -0.7373  0.6072
  332DMSO    H3 3624   3.116   3.678   5.230 -0.7683 -0.3585  0.0165
  332DMSO    S1 3625   3.075   3.532   5.399 -0.2781 -0.1872  0.0640
  332DMSO    C2 3626   3.096   3.690   5.489  0.0385 -0.3324  0.0305
  332DMSO    H4 3627   3.178   3.742   5.440 -0.0286 -0.9303 -0.7368
  332DMSO    H5 3628   3.003   3.747   5.484 -0.3379 -0.7781  1.4665
  332DMSO    H6 3629   3.116   3.677   5.596 -0.4687 -0.2078  0.1445
  332DMSO    O1 3630   3.159   3.429   5.464 -0.3673  0.4161 -0.1703
  333DMSO    C1 3631   5.051   4.830   1.432 -0.0603  0.8248 -0.1055
  333DMSO    H1 3632   5.151   4.865   1.458  0.5267  0.1664 -1.3906
  333DMSO    H2 3633   4.968   4.846   1.502 -0.6255  0.0306 -0.5761
  333DMSO    H3 3634   5.057   4.724   1.406  0.5320  0.8705 -0.1667
  333DMSO    S1 3635   5.007   4.903   1.280  0.1786  0.3449  0.2179
  333DMSO    C2 3636   4.868   4.798   1.249 -0.3150  0.4082 -0.4816
  333DMSO    H4 3637   4.906   4.696   1.260  0.6176  0.5389 -2.0572
  333DMSO    H5 3638   4.793   4.822   1.324  1.3052 -0.0897  1.3705
  333DMSO    H6 3639   4.841   4.800   1.143 -0.2642  0.1818 -0.4994
  333DMSO    O1 3640   5.103   4.853   1.178  0.2655 -0.1007 -0.3616
  334DMSO    C1 3641   4.784   5.101   2.732  0.1429  0.1337  0.8064
  334DMSO    H1 3642   4.796   4.993   2.738 -2.5625 -0.2345  0.5805
  334DMSO    H2 3643   4.685   5.125   2.694  1.0142  0.1877 -1.6296
  334DMSO    H3 3644   4.853   5.147   2.660 -2.0722 -1.5928 -2.7311
  334DMSO    S1 3645   4.812   5.172   2.893  0.1054  0.0808  0.0858
  334DMSO    C2 3646   4.673   5.085   2.976 -0.3019 -0.1064  0.3959
  334DMSO    H4 3647   4.713   4.986   3.000  0.3193  0.4015  1.5868
  334DMSO    H5 3648   4.632   5.133   3.066 -1.2664  2.4650 -1.3175
  334DMSO    H6 3649   4.587   5.070   2.910 -0.5960  0.9328  0.5327
  334DMSO    O1 3650   4.767   5.313   2.882 -0.5558 -0.2081 -0.8823
  335DMSO    C1 3651   0.391   5.476   5.515  0.3396  0.2159 -0.8644
  335DMSO    H1 3652   0.289   5.440   5.532  0.6998 -0.1647  0.7445
  335DMSO    H2 3653   0.425   5.460   5.413  1.2481 -2.3175 -0.2563
  335DMSO    H3 3654   0.455   5.422   5.586 -1.2104  0.5975  0.9212
  335DMSO    S1 3655   0.392   5.656   5.553 -0.0720 -0.0996 -0.1436
  335DMSO    C2 3656   0.558   5.686   5.525 -0.5643 -0.1794  0.0467
  335DMSO    H4 3657   0.574   5.685   5.417  0.5058  0.8245  0.1714
  335DMSO    H5 3658   0.572   5.790   5.557 -1.2046 -0.8349  2.7210
  335DMSO    H6 3659   0.633   5.611   5.551 -1.0072 -0.6073  0.1054
  335DMSO    O1 3660   0.388   5.655   5.700 -0.0020  0.6851  0.0921
  336DMSO    C1 3661   3.763   4.049   4.570 -0.4355  0.2120 -0.1547
  336DMSO    H1 3662   3.820   3.991   4.643 -1.4201  0.3785  0.7678
  336DMSO    H2 3663   3.655   4.043   4.582 -0.5629 -0.8527 -1.5539
  336DMSO    H3 3664   3.786   4.013   4.469  0.8326  0.7334 -0.0694
  336DMSO    S1 3665   3.807   4.222   4.580  0.2015  0.1895  0.1864
  336DMSO    C2 3666   3.732   4.259   4.737 -0.6617  0.8474 -0.1045
  336DMSO    H4 3667   3.791   4.337   4.786  0.2790 -0.3306  0.6858
  336DMSO    H5 3668   3.634   4.301   4.711  0.1443  1.6371 -2.0267
  336DMSO    H6 3669   3.712   4.178   4.808  0.5229  1.7191  1.2789
  336DMSO    O1 3670   3.704   4.280   4.487 -0.0961 -1.0177  0.4477
  337DMSO    C1 3671   1.677   0.152   0.947  0.3013  0.7560  0.6635
  337DMSO    H1 3672   1.696   0.060   1.003 -0.2346 -0.7572 -1.5305
  337DMSO    H2 3673   1.699   0.224   1.026 -0.9130  0.7231  1.0531
  337DMSO    H3 3674   1.570   0.161   0.930  0.3168  0.5886  0.4753
  337DMSO    S1 3675   1.780   0.165   0.798 -0.2477  0.0853  0.1544
  337DMSO    C2 3676   1.757   0.339   0.758  0.4778 -0.3298 -0.7699
  337DMSO    H4 3677   1.653   0.364   0.781  0.6339 -0.1128 -0.2900
  337DMSO    H5 3678   1.826   0.399   0.818  0.0796  0.3908 -1.0227
  337DMSO    H6 3679   1.782   0.354   0.653 -1.2697 -0.0774 -1.1847
  337DMSO    O1 3680   1.719   0.083   0.696 -0.2178  0.5413  0.0522
  338DMSO    C1 3681   4.430   4.461   2.468 -0.3614  0.6450 -0.4308
  338DMSO    H1 3682   4.486   4.539   2.415  0.7202 -0.2348 -0.6209
  338DMSO    H2 3683   4.483   4.432   2.559 -0.6356 -1.5846 -0.9281
  338DMSO    H3 3684   4.431   4.371   2.406  0.4663  0.8390 -0.7107
  338DMSO    S1 3685   4.268   4.495   2.516 -0.0505 -0.1763  0.1028
  338DMSO    C2 3686   4.316   4.612   2.643  0.4729  0.2234  0.4056
  338DMSO    H4 3687   4.238   4.661   2.702  1.4228  0.7876  1.2331
  338DMSO    H5 3688   4.372   4.566   2.725 -0.6034  1.1079  1.6952
  338DMSO    H6 3689   4.376   4.690   2.595 -0.5698  0.8765  0.1236
  338DMSO    O1 3690   4.226   4.386   2.611  0.7378 -0.1125  0.0950
  339DMSO    C1 3691   1.707   5.123   0.904  0.7495  0.5449 -0.3705
  339DMSO    H1 3692   1.632   5.123   0.824  0.0587  0.7023  0.2754
  339DMSO    H2 3693   1.680   5.062   0.990  0.1827 -0.0913 -0.9786
  339DMSO    H3 3694   1.709   5.227   0.936 -4.1553  0.7277  0.1492
  339DMSO    S1 3695   1.865   5.087   0.835 -0.1441  0.2162 -0.2285
  339DMSO    C2 3696   1.892   5.249   0.767  0.8148  0.2603  0.5098
  339DMSO    H4 3697   1.985   5.243   0.709 -0.6885  0.7533 -2.1352
  339DMSO    H5 3698   1.815   5.275   0.694  0.0623 -0.2252  1.1196
  339DMSO    H6 3699   1.915   5.324   0.842  1.0125  1.3036 -0.5687
  339DMSO    O1 3700   1.849   4.999   0.723  0.1183 -0.2626  0.4723
  340DMSO    C1 3701   0.024   4.532   1.003 -0.3127  0.6982  0.3445
  340DMSO    H1 3702   0.130   4.517   1.026 -0.3450  0.8454  0.5914
  340DMSO    H2 3703   0.001   4.528   0.897  0.9107  1.7560  0.0217
  340DMSO    H3 3704  -0.006   4.629   1.042  1.0124  1.9352 -1.5912
  340DMSO    S1 3705  -0.063   4.404   1.091 -0.1021  0.0820 -0.4370
  340DMSO    C2 3706  -0.219   4.476   1.062 -0.6238  0.4177 -0.2627
  340DMSO    H4 3707  -0.226   4.478   0.953 -3.7151  0.1840 -0.1556
  340DMSO    H5 3708  -0.308   4.425   1.101  0.9187 -0.5232  2.3194
  340DMSO    H6 3709  -0.213   4.576   1.108  0.9588  0.4561 -0.5048
  340DMSO    O1 3710  -0.034   4.440   1.236 -0.1686  0.7386 -0.0798
  341DMSO    C1 3711   0.915   2.922   5.411  0.5331 -0.2207  0.0226
  341DMSO    H1 3712   0.904   2.933   5.519 -1.9738  2.4858 -0.3977
  341DMSO    H2 3713   0.837   2.980   5.362 -0.1974 -0.7445  0.5319
  341DMSO    H3 3714   0.896   2.818   5.382 -0.8199  0.1770 -0.5849
  341DMSO    S1 3715   1.068   2.989   5.353 -0.2771  0.2679  0.0613
  341DMSO    C2 3716   1.025   3.147   5.411  0.4654 -0.8879  0.0505
  341DMSO    H4 3717   1.103   3.216   5.376  0.5662 -0.1349  1.6792
  341DMSO    H5 3718   0.928   3.170   5.365  0.7426 -1.0644 -0.6343
  341DMSO    H6 3719   1.004   3.148   5.518 -1.4048 -4.7734 -0.0888
  341DMSO    O1 3720   1.059   2.988   5.206  0.1687 -0.6291 -0.3137
  342DMSO    C1 3721   2.204   5.309   6.013  0.2397  0.2437  0.2514
  342DMSO    H1 3722   2.279   5.292   6.091  1.0152 -0.3751 -0.6088
  342DMSO    H2 3723   2.113   5.253   6.036  1.0988 -2.9919 -3.3383
  342DMSO    H3 3724   2.245   5.293   5.913  0.4567 -0.4150  0.4426
  342DMSO    S1 3725   2.156   5.477   6.006 -0.0864  0.2164 -0.0996
  342DMSO    C2 3726   2.038   5.472   5.879 -0.7407 -0.2613 -0.7623
  342DMSO    H4 3727   1.944   5.422   5.904 -1.8570  0.3620 -3.2971
  342DMSO    H5 3728   2.019   5.579   5.865  3.1343  1.2770  3.4926
  342DMSO    H6 3729   2.085   5.440   5.785 -1.4112 -0.9281 -0.8783
  342DMSO    O1 3730   2.276   5.553   5.957  0.1242  0.1337  0.3829
  343DMSO    C1 3731   2.121   2.526   3.335  0.5962 -0.5040 -0.1927
  343DMSO    H1 3732   2.198   2.602   3.341  1.0487 -0.9613 -0.1234
  343DMSO    H2 3733   2.077   2.520   3.235 -1.5205 -1.6443  0.7257
  343DMSO    H3 3734   2.037   2.558   3.397 -0.3148 -3.1358  0.1003
  343DMSO    S1 3735   2.166   2.361   3.401 -0.0918  0.2429  0.0839
  343DMSO    C2 3736   2.243   2.431   3.549 -0.0227  0.5270  0.7928
  343DMSO    H4 3737   2.314   2.362   3.596 -0.5157  0.1466  0.9830
  343DMSO    H5 3738   2.296   2.523   3.523 -0.2583  0.2472 -0.7764
  343DMSO    H6 3739   2.155   2.451   3.612 -1.6514 -0.5445 -1.0351
  343DMSO    O1 3740   2.290   2.327   3.326  0.0575 -0.1879 -0.6492
  344DMSO    C1 3741   2.345   4.582   1.065  0.2055  0.5672  0.1924
  344DMSO    H1 3742   2.369   4.609   1.168 -0.3366  0.5597  0.3272
  344DMSO    H2 3743   2.362   4.666   0.996  0.3547  0.5013  0.1496
  344DMSO    H3 3744   2.240   4.550   1.058  0.3887  0.1538 -0.7104
  344DMSO    S1 3745   2.436   4.441   1.009  0.4605  0.4540 -0.6798
  344DMSO    C2 3746   2.354   4.418   0.843 -0.7035 -1.0646  0.2092
  344DMSO    H4 3747   2.383   4.325   0.792  3.0953  2.1709 -4.4042
  344DMSO    H5 3748   2.248   4.430   0.866 -0.2643  0.3129  1.6779
  344DMSO    H6 3749   2.384   4.503   0.782 -1.6021  0.7666  2.1790
  344DMSO    O1 3750   2.377   4.334   1.090 -0.0809 -0.8572  0.2478
  345DMSO    C1 3751   3.277   1.242   1.520  0.2919  0.2155  0.0329
  345DMSO    H1 3752   3.330   1.149   1.494  1.7126  1.0019 -0.0018
  345DMSO    H2 3753   3.243   1.239   1.623  0.1492  2.4621  0.1073
  345DMSO    H3 3754   3.195   1.246   1.448  1.4999 -0.7582 -1.4845
  345DMSO    S1 3755   3.375   1.389   1.510  0.1476 -0.5733  0.3745
  345DMSO    C2 3756   3.460   1.363   1.362  0.3109 -0.5538  0.8339
  345DMSO    H4 3757   3.501   1.262   1.368  0.3418 -0.6006 -0.0648
  345DMSO    H5 3758   3.394   1.375   1.276  0.9691  1.0829  0.5245
  345DMSO    H6 3759   3.547   1.427   1.349 -0.8127  0.6990 -1.0254
  345DMSO    O1 3760   3.479   1.367   1.612 -0.5435  0.4687 -0.1213
  346DMSO    C1 3761   1.817   4.694   3.885  0.3320  0.1805 -0.0741
  346DMSO    H1 3762   1.899   4.624   3.871  1.2204  1.2459 -0.4147
  346DMSO    H2 3763   1.839   4.801   3.873  1.0273 -0.2072 -3.1092
  346DMSO    H3 3764   1.787   4.683   3.989  0.3080  0.7370 -0.0156
  346DMSO    S1 3765   1.675   4.648   3.787  0.3269  0.2879 -0.2445
  346DMSO    C2 3766   1.578   4.767   3.875 -0.3482 -0.0597 -0.8246
  346DMSO    H4 3767   1.602   4.872   3.856 -1.3658  0.0010 -1.8787
  346DMSO    H5 3768   1.476   4.753   3.838 -0.6812  2.0842 -0.8334
  346DMSO    H6 3769   1.584   4.753   3.983  0.0349 -1.4071 -0.9979
  346DMSO    O1 3770   1.635   4.517   3.846  0.4703  0.0945 -0.2995
  347DMSO    C1 3771   1.768   3.158   2.491 -0.2310  0.1306  0.5402
  347DMSO    H1 3772   1.686   3.091   2.465 -0.2705  0.7064 -0.9209
  347DMSO    H2 3773   1.790   3.161   2.598  1.1881  1.2630  0.2543
  347DMSO    H3 3774   1.756   3.255   2.441 -0.3590 -0.3402 -0.3697
  347DMSO    S1 3775   1.921   3.086   2.433  0.2263  0.0811  0.2131
  347DMSO    C2 3776   1.893   2.927   2.512 -0.3936 -0.3974 -0.1881
  347DMSO    H4 3777   1.983   2.888   2.562 -0.0682  1.3042  0.6504
  347DMSO    H5 3778   1.809   2.919   2.582  0.0384  0.3878  0.4522
  347DMSO    H6 3779   1.873   2.868   2.423 -1.3846  0.4141 -0.5251
  347DMSO    O1 3780   2.028   3.160   2.514  0.0921 -0.4200 -0.1850
  348DMSO    C1 3781   3.832   0.080   3.779  0.2665 -0.3753  0.7074
  348DMSO    H1 3782   3.741   0.022   3.765 -0.1877  0.4552  0.1686
  348DMSO    H2 3783   3.853   0.151   3.698  0.9813 -0.7064  0.5920
  348DMSO    H3 3784   3.918   0.012   3.783 -0.3515 -1.4987 -2.1887
  348DMSO    S1 3785   3.818   0.159   3.941  0.7321  0.2728  0.4397
  348DMSO    C2 3786   3.994   0.212   3.935  0.5461 -0.0816 -0.9889
  348DMSO    H4 3787   4.006   0.278   3.848 -0.1102  2.9926  1.0831
  348DMSO    H5 3788   4.005   0.292   4.010 -0.2815  2.6208 -3.5387
  348DMSO    H6 3789   4.069   0.133   3.939 -1.3250 -2.3042 -4.6900
  348DMSO    O1 3790   3.812   0.040   4.035 -0.2071 -0.0706 -0.3539
  349DMSO    C1 3791   5.553   0.265   1.032 -0.3100 -0.0284  0.3241
  349DMSO    H1 3792   5.661   0.274   1.018 -0.0656 -0.2537  1.9244
  349DMSO    H2 3793   5.503   0.361   1.037 -0.6140 -0.0246 -1.7998
  349DMSO    H3 3794   5.530   0.206   1.121  1.8012 -2.5096 -0.6296
  349DMSO    S1 3795   5.502   0.154   0.898 -0.1436 -0.1315  0.3004
  349DMSO    C2 3796   5.332   0.124   0.928 -0.0656  0.0382  0.8730
  349DMSO    H4 3797   5.347   0.043   0.999  3.0132 -0.9289 -0.6923
  349DMSO    H5 3798   5.293   0.219   0.965 -0.1253  0.3024  0.1445
  349DMSO    H6 3799   5.279   0.084   0.841  0.9001  0.0379  0.2652
  349DMSO    O1 3800   5.551   0.019   0.928  0.0132  0.1638 -0.1952
  350DMSO    C1 3801   5.241   0.440   1.496 -1.0423 -0.1916 -0.0380
  350DMSO    H1 3802   5.254   0.544   1.527 -1.0252 -0.0138 -0.6350
  350DMSO    H2 3803   5.144   0.401   1.526 -2.2245  1.4973 -1.5012
  350DMSO    H3 3804   5.316   0.375   1.543 -0.7930  1.4887  2.0353
  350DMSO    S1 3805   5.253   0.437   1.318 -0.3673 -0.1974  0.1775
  350DMSO    C2 3806   5.108   0.531   1.286  0.2748  0.7246 -0.1169
  350DMSO    H4 3807   5.023   0.469   1.313  1.5448 -1.8346 -1.5811
  350DMSO    H5 3808   5.113   0.624   1.343  1.4658 -0.8084  2.4908
  350DMSO    H6 3809   5.106   0.531   1.177  0.5487  2.0471 -0.1333
  350DMSO    O1 3810   5.217   0.301   1.278  0.6299 -0.0680 -0.5784
  351DMSO    C1 3811   3.471   3.953   3.405 -0.9451 -0.6420 -0.2306
  351DMSO    H1 3812   3.428   3.858   3.371 -2.3121  0.0803 -0.5786
  351DMSO    H2 3813   3.405   4.038   3.383 -0.8695 -0.1379  1.3526
  351DMSO    H3 3814   3.570   3.984   3.370 -0.2759 -1.0804  1.2199
  351DMSO    S1 3815   3.471   3.938   3.580  0.0996 -0.1066  0.0912
  351DMSO    C2 3816   3.515   4.108   3.624  0.8340  0.1605 -0.2508
  351DMSO    H4 3817   3.599   4.128   3.557 -1.1774  0.2409 -2.9269
  351DMSO    H5 3818   3.430   4.169   3.593 -2.2975 -3.7908 -0.3216
  351DMSO    H6 3819   3.544   4.116   3.729 -2.1435 -0.9635  0.7635
  351DMSO    O1 3820   3.589   3.857   3.612 -0.3585  1.2026  0.1638
  352DMSO    C1 3821   0.755   2.139   1.524  0.1617  0.3749 -0.6190
  352DMSO    H1 3822   0.728   2.143   1.418 -0.4980 -2.9069 -0.6938
  352DMSO    H2 3823   0.735   2.040   1.566 -0.4883  0.6280 -0.3262
  352DMSO    H3 3824   0.698   2.217   1.575 -1.0018 -0.6750 -0.2651
  352DMSO    S1 3825   0.925   2.185   1.555 -0.6247  0.2948  0.2462
  352DMSO    C2 3826   0.995   2.039   1.465  0.2766 -0.5828 -0.1790
  352DMSO    H4 3827   1.072   1.998   1.532  0.2352  1.7154  1.3942
  352DMSO    H5 3828   0.922   1.966   1.430 -0.4812  0.5835 -1.1024
  352DMSO    H6 3829   1.053   2.077   1.381 -0.0305  0.5219  0.0882
  352DMSO    O1 3830   0.945   2.145   1.698 -0.1007 -0.2088 -0.3575
  353DMSO    C1 3831   1.730   0.051   4.172 -0.4464 -0.2269 -0.1346
  353DMSO    H1 3832   1.712  -0.057   4.181  0.7571 -0.4235  0.0681
  353DMSO    H2 3833   1.826   0.072   4.219 -1.9100  0.5055  2.7472
  353DMSO    H3 3834   1.650   0.100   4.227  1.3070  1.0122  1.4527
  353DMSO    S1 3835   1.715   0.109   3.999  0.2140  0.3634 -0.0438
  353DMSO    C2 3836   1.565   0.021   3.973 -0.4839  0.6418  0.0869
  353DMSO    H4 3837   1.479   0.069   4.020 -1.9259 -2.8524  1.3588
  353DMSO    H5 3838   1.542   0.020   3.866  1.9650  0.6117 -0.5075
  353DMSO    H6 3839   1.571  -0.082   4.009  4.6549  0.3355 -0.9502
  353DMSO    O1 3840   1.816   0.030   3.922 -0.0144 -0.4084  0.5853
  354DMSO    C1 3841   4.900   2.652   4.151  0.1997 -1.0502 -0.0676
  354DMSO    H1 3842   4.911   2.758   4.125  1.6412 -1.6457 -2.2377
  354DMSO    H2 3843   4.997   2.627   4.195  1.1572 -0.9976 -2.0378
  354DMSO    H3 3844   4.892   2.593   4.059  2.4316 -0.1595 -0.9099
  354DMSO    S1 3845   4.764   2.634   4.260  0.1162 -0.2789 -0.6046
  354DMSO    C2 3846   4.638   2.704   4.155  0.1543  0.6694 -0.3486
  354DMSO    H4 3847   4.659   2.803   4.112  2.9910  0.1770 -0.2815
  354DMSO    H5 3848   4.601   2.638   4.077 -1.8140  1.6895 -0.3522
  354DMSO    H6 3849   4.548   2.718   4.216 -0.2341  0.2828 -0.8275
  354DMSO    O1 3850   4.790   2.744   4.360  0.5689  0.5582  0.1266
  355DMSO    C1 3851   0.277   0.116   0.306 -0.2911 -0.5499  0.0344
  355DMSO    H1 3852   0.302   0.090   0.409  0.4457  0.8842  0.2333
  355DMSO    H2 3853   0.365   0.140   0.246 -0.3196 -1.3990 -0.3594
  355DMSO    H3 3854   0.215   0.205   0.316 -1.5548 -1.4886  0.8863
  355DMSO    S1 3855   0.179  -0.013   0.220  0.2446  0.1171 -0.4197
  355DMSO    C2 3856   0.120  -0.084   0.367  0.1829  0.0695 -0.6169
  355DMSO    H4 3857   0.057  -0.173   0.360 -0.9049  0.8569 -0.9552
  355DMSO    H5 3858   0.208  -0.107   0.428  1.0287 -1.4602 -2.2994
  355DMSO    H6 3859   0.056  -0.008   0.411 -3.2192 -1.8934 -1.7820
  355DMSO    O1 3860   0.275  -0.111   0.175  0.0661  0.2316  0.2201
  356DMSO    C1 3861   3.201   0.727  -0.001 -0.0299 -0.9977 -0.8317
  356DMSO    H1 3862   3.293   0.670  -0.019  0.2021 -0.8092 -0.2547
  356DMSO    H2 3863   3.163   0.757  -0.099 -1.2231  0.7100  0.1091
  356DMSO    H3 3864   3.215   0.818   0.056 -1.1466 -0.7975 -0.8633
  356DMSO    S1 3865   3.090   0.622   0.084 -0.3408  0.4171  0.9136
  356DMSO    C2 3866   3.105   0.491  -0.034  0.0670  0.0643  0.3194
  356DMSO    H4 3867   3.017   0.427  -0.034  1.4080 -1.8807  1.9087
  356DMSO    H5 3868   3.108   0.540  -0.132 -0.0726 -0.5930 -0.0159
  356DMSO    H6 3869   3.195   0.431  -0.025  0.1189  0.0905 -0.0119
  356DMSO    O1 3870   2.962   0.687   0.058 -0.0878 -0.3093 -0.4413
  357DMSO    C1 3871   2.291   5.029   3.326 -0.3659 -0.5736  0.2621
  357DMSO    H1 3872   2.319   4.923   3.334 -1.1482 -0.7568  0.6523
  357DMSO    H2 3873   2.206   5.064   3.385  0.0697  1.6748 -0.3656
  357DMSO    H3 3874   2.279   5.051   3.220  0.3305 -0.6398  0.1627
  357DMSO    S1 3875   2.433   5.134   3.361  0.4518 -0.1968  0.1947
  357DMSO    C2 3876   2.422   5.121   3.534 -0.8249  0.2578  0.0994
  357DMSO    H4 3877   2.466   5.032   3.580 -3.0605 -0.5496  0.8118
  357DMSO    H5 3878   2.471   5.208   3.578 -0.4447 -0.0121  0.2149
  357DMSO    H6 3879   2.317   5.129   3.563 -0.7626 -0.7937  0.6955
  357DMSO    O1 3880   2.383   5.272   3.334 -0.1019 -0.1110  0.4312
  358DMSO    C1 3881   3.661   4.362   1.097  0.4935 -0.0960 -0.4682
  358DMSO    H1 3882   3.693   4.461   1.131 -0.6213  0.4281 -0.8977
  358DMSO    H2 3883   3.743   4.293   1.078 -0.8450 -1.8174 -0.2756
  358DMSO    H3 3884   3.596   4.377   1.010  0.4874  2.6088 -0.0859
  358DMSO    S1 3885   3.567   4.296   1.227  0.2105  0.1127 -0.5036
  358DMSO    C2 3886   3.705   4.278   1.345 -0.6743 -0.7049  0.1449
  358DMSO    H4 3887   3.668   4.267   1.447 -1.4186 -0.9523 -0.1500
  358DMSO    H5 3888   3.747   4.183   1.312  1.8264  0.8291 -1.4174
  358DMSO    H6 3889   3.782   4.356   1.342 -3.3800  2.2415  1.5002
  358DMSO    O1 3890   3.526   4.165   1.177 -0.0609  0.2699 -0.5295
  359DMSO    C1 3891   5.349   1.419   4.427 -0.1668 -0.0387 -0.1388
  359DMSO    H1 3892   5.287   1.389   4.342 -2.1935 -2.3488  2.0117
  359DMSO    H2 3893   5.430   1.486   4.396 -0.2052 -1.0540 -2.7082
  359DMSO    H3 3894   5.398   1.334   4.474 -0.6647 -0.9384 -1.1862
  359DMSO    S1 3895   5.253   1.505   4.549 -0.7989 -0.2079 -0.6176
  359DMSO    C2 3896   5.195   1.362   4.631 -0.0004  0.0653  0.3754
  359DMSO    H4 3897   5.188   1.288   4.551 -0.1794 -0.1757  0.6127
  359DMSO    H5 3898   5.273   1.334   4.702  1.2415  0.4068 -0.8080
  359DMSO    H6 3899   5.097   1.390   4.673 -0.2649 -0.2568 -0.0198
  359DMSO    O1 3900   5.132   1.552   4.478  0.1738 -0.3088 -0.1784
  360DMSO    C1 3901   3.545   2.965   4.257 -0.2307  0.7769  0.0371
  360DMSO    H1 3902   3.538   2.886   4.333 -0.7712  1.1107  0.3417
  360DMSO    H2 3903   3.505   3.058   4.297 -0.3871  1.3103 -1.3424
  360DMSO    H3 3904   3.509   2.929   4.160  2.9656 -0.2899 -0.8602
  360DMSO    S1 3905   3.711   2.999   4.234  0.0095 -0.0918 -0.4901
  360DMSO    C2 3906   3.766   2.825   4.237  0.3729 -0.1006  0.1233
  360DMSO    H4 3907   3.873   2.817   4.217 -0.0196 -0.8488 -1.9545
  360DMSO    H5 3908   3.731   2.784   4.332  1.3402 -2.3929 -0.4379
  360DMSO    H6 3909   3.704   2.775   4.162 -1.3038 -0.6253  1.7788
  360DMSO    O1 3910   3.759   3.062   4.357 -0.3115 -0.2291 -1.0845
  361DMSO    C1 3911   3.660   0.026   2.678  0.1205  0.4657  0.1359
  361DMSO    H1 3912   3.633  -0.035   2.592  0.4698 -1.0473  1.0614
  361DMSO    H2 3913   3.667   0.132   2.653  0.8351  0.5272  0.5829
  361DMSO    H3 3914   3.754  -0.006   2.725  0.0611  0.4083  0.2163
  361DMSO    S1 3915   3.531   0.007   2.804 -0.0973  0.0061 -0.1681
  361DMSO    C2 3916   3.398   0.078   2.716 -0.0252  0.3971 -0.0632
  361DMSO    H4 3917   3.427   0.171   2.666  1.2904  0.2435  0.3718
  361DMSO    H5 3918   3.359  -0.001   2.652  0.6582  0.1762 -0.2086
  361DMSO    H6 3919   3.327   0.107   2.795  0.7721 -3.1668  2.1953
  361DMSO    O1 3920   3.576   0.112   2.899  0.0539 -0.2997  0.1309
  362DMSO    C1 3921   4.997   1.634   1.793 -0.4373 -0.6206 -0.7950
  362DMSO    H1 3922   4.945   1.686   1.874 -0.4271 -0.6828 -0.7482
  362DMSO    H2 3923   5.090   1.601   1.842 -0.8105 -1.0772 -0.3816
  362DMSO    H3 3924   5.007   1.689   1.699  3.0075  0.4699  0.0525
  362DMSO    S1 3925   4.924   1.475   1.752 -0.5335 -0.0121 -0.1875
  362DMSO    C2 3926   4.776   1.495   1.846 -0.0497 -0.0167  0.1307
  362DMSO    H4 3927   4.732   1.585   1.803 -0.5737 -1.0234 -1.5076
  362DMSO    H5 3928   4.715   1.406   1.833 -0.4667  0.4806 -1.5077
  362DMSO    H6 3929   4.798   1.507   1.953 -2.4326 -0.2313  0.6893
  362DMSO    O1 3930   5.002   1.375   1.825  0.4717 -0.2461  0.2807
  363DMSO    C1 3931   1.271   0.728   0.769  0.2430 -0.0037 -0.6257
  363DMSO    H1 3932   1.223   0.826   0.779  0.1889  0.0024 -0.9500
  363DMSO    H2 3933   1.285   0.708   0.663 -0.9389  2.6930 -1.3817
  363DMSO    H3 3934   1.214   0.647   0.814  2.4858 -1.9314 -1.0998
  363DMSO    S1 3935   1.425   0.740   0.855  0.2721 -0.2998  0.5833
  363DMSO    C2 3936   1.490   0.874   0.758  0.3616  0.2857  0.3298
  363DMSO    H4 3937   1.596   0.869   0.784  0.9933 -1.4498 -2.2348
  363DMSO    H5 3938   1.486   0.848   0.652 -1.4237  1.0557  0.1686
  363DMSO    H6 3939   1.433   0.965   0.782  0.6927  0.5732  0.0235
  363DMSO    O1 3940   1.512   0.622   0.810  0.1872  0.1059 -0.6225
  364DMSO    C1 3941   3.243   0.524   3.362 -0.8766 -0.3098 -0.4684
  364DMSO    H1 3942   3.162   0.529   3.435 -1.5358  0.6956 -1.2436
  364DMSO    H2 3943   3.311   0.609   3.375 -2.2318  0.9015 -1.0216
  364DMSO    H3 3944   3.199   0.535   3.263  1.0407  2.8469 -1.0998
  364DMSO    S1 3945   3.325   0.368   3.378  0.7082  0.3354 -0.0141
  364DMSO    C2 3946   3.433   0.397   3.525  0.5741  0.4909  0.1645
  364DMSO    H4 3947   3.439   0.301   3.578 -0.5357  0.0173 -0.5129
  364DMSO    H5 3948   3.526   0.438   3.487  0.5645 -1.5125 -2.2732
  364DMSO    H6 3949   3.390   0.479   3.583 -1.2968  0.5083 -1.1450
  364DMSO    O1 3950   3.429   0.354   3.269  0.0824  0.0351 -0.5363
  365DMSO    C1 3951   1.099   3.741   2.127  0.2400 -0.2252  0.2801
  365DMSO    H1 3952   1.159   3.711   2.214 -0.3126 -2.7669 -0.1400
  365DMSO    H2 3953   1.075   3.648   2.076  1.6619 -1.2625  1.4052
  365DMSO    H3 3954   1.139   3.821   2.065 -1.1067 -0.5149 -1.0082
  365DMSO    S1 3955   0.944   3.792   2.206  0.0258 -0.1900 -0.1591
  365DMSO    C2 3956   0.886   3.898   2.087  0.1807  0.4943  0.6339
  365DMSO    H4 3957   0.902   3.841   1.995  1.8203 -0.9026  1.7335
  365DMSO    H5 3958   0.785   3.936   2.104  0.9470  2.5485  0.9159
  365DMSO    H6 3959   0.956   3.982   2.090  1.3133 -0.4283  0.7347
  365DMSO    O1 3960   0.988   3.895   2.314 -0.2933 -0.4010  0.5490
  366DMSO    C1 3961   1.183   4.439   1.936  0.3641  0.6043  0.2430
  366DMSO    H1 3962   1.245   4.529   1.932  0.6244  0.3691 -1.4942
  366DMSO    H2 3963   1.208   4.381   2.026 -0.3554 -0.6399 -0.3215
  366DMSO    H3 3964   1.200   4.381   1.845 -0.1036  0.8454 -0.0012
  366DMSO    S1 3965   1.016   4.491   1.947 -0.2011 -0.3702  0.2466
  366DMSO    C2 3966   1.028   4.585   2.098 -0.6470  0.2425 -0.2616
  366DMSO    H4 3967   0.927   4.614   2.129 -0.8999 -1.7235  0.9064
  366DMSO    H5 3968   1.076   4.518   2.171 -0.1169  0.8080 -0.0851
  366DMSO    H6 3969   1.085   4.676   2.079  0.0505 -0.0738  0.2589
  366DMSO    O1 3970   0.937   4.374   1.985  0.3503 -0.3889 -0.1568
  367DMSO    C1 3971   5.319   3.053   0.338 -0.3505 -0.1921 -0.2143
  367DMSO    H1 3972   5.238   3.110   0.292  0.6980  0.5220 -1.2242
  367DMSO    H2 3973   5.348   2.963   0.283  2.5077 -0.6946  1.8805
  367DMSO    H3 3974   5.300   3.015   0.439  0.0576 -1.8860 -0.7391
  367DMSO    S1 3975   5.476   3.136   0.330  0.1081  0.0344 -0.0208
  367DMSO    C2 3976   5.420   3.303   0.376  0.1153  0.0612  0.6483
  367DMSO    H4 3977   5.485   3.381   0.338 -0.2674  0.1897  0.2481
  367DMSO    H5 3978   5.320   3.323   0.338  1.3731  0.8964 -2.5136
  367DMSO    H6 3979   5.408   3.301   0.485 -1.7143  1.3833  0.5142
  367DMSO    O1 3980   5.513   3.149   0.188 -0.0558 -0.0445  0.0515
  368DMSO    C1 3981   2.336   1.814   3.224  0.2680 -0.7797 -0.1885
  368DMSO    H1 3982   2.379   1.723   3.183  0.8899 -0.5981  0.0538
  368DMSO    H2 3983   2.415   1.889   3.232  0.6082 -1.1144 -0.4092
  368DMSO    H3 3984   2.279   1.796   3.316 -1.5198  0.6208 -0.9575
  368DMSO    S1 3985   2.207   1.893   3.114 -0.5084 -0.0955  0.0114
  368DMSO    C2 3986   2.121   1.994   3.238  0.0402  0.4688  0.9079
  368DMSO    H4 3987   2.186   2.078   3.261 -0.5111  0.4834  2.5090
  368DMSO    H5 3988   2.020   2.018   3.203  0.1233  1.0801  1.0891
  368DMSO    H6 3989   2.102   1.926   3.322  2.3200 -0.1224  1.0002
  368DMSO    O1 3990   2.099   1.786   3.091 -0.0215 -0.3560 -0.5480
  369DMSO    C1 3991   0.351   5.130   5.838 -0.0578 -0.0262 -0.0993
  369DMSO    H1 3992   0.391   5.037   5.879 -1.3379  0.0236  1.3794
  369DMSO    H2 3993   0.251   5.104   5.800 -0.0741 -1.2816  0.7276
  369DMSO    H3 3994   0.406   5.169   5.753  0.6538 -1.0025 -0.1061
  369DMSO    S1 3995   0.346   5.237   5.975  0.1457 -0.0447  0.2505
  369DMSO    C2 3996   0.315   5.388   5.877  0.2659  0.3751  0.5276
  369DMSO    H4 3997   0.366   5.468   5.931 -1.0864 -0.8066  3.7882
  369DMSO    H5 3998   0.373   5.389   5.785  1.1335  0.9877  1.0726
  369DMSO    H6 3999   0.213   5.395   5.837  0.5214 -0.5219 -0.3324
  369DMSO    O1 4000   0.499   5.250   5.992 -0.0444 -0.3056 -0.0328
  370DMSO    C1 4001   5.685   5.553   0.215 -0.2973  0.7499 -0.2370
  370DMSO    H1 4002   5.744   5.488   0.149  1.4742  1.1330  0.8992
  370DMSO    H2 4003   5.749   5.592   0.294  0.1135  0.4031 -0.3937
  370DMSO    H3 4004   5.615   5.502   0.281  1.3431 -0.2837  0.7810
  370DMSO    S1 4005   5.611   5.690   0.133  0.0686  0.1895  0.0259
  370DMSO    C2 4006   5.744   5.718   0.009  0.4444  0.0344 -0.9236
  370DMSO    H4 4007   5.732   5.808  -0.052  0.5402 -1.1698 -2.7924
  370DMSO    H5 4008   5.841   5.709   0.058 -0.0929  3.0135  0.9373
  370DMSO    H6 4009   5.737   5.635  -0.062  2.1784 -1.0379  0.0918
  370DMSO    O1 4010   5.617   5.798   0.234  0.0401  0.1071  0.2644
  371DMSO    C1 4011   2.112   4.044   4.008  1.0950 -0.3641 -0.3489
  371DMSO    H1 4012   2.021   4.000   3.966  0.1780  2.4740 -1.5385
  371DMSO    H2 4013   2.095   4.109   4.093 -1.6567 -1.5153  0.0704
  371DMSO    H3 4014   2.150   4.102   3.924  1.8281  0.2026  0.3615
  371DMSO    S1 4015   2.215   3.895   4.046 -0.0990 -0.0280  0.0598
  371DMSO    C2 4016   2.370   3.984   4.061 -0.3329  0.1674  0.2673
  371DMSO    H4 4017   2.441   3.917   4.110 -0.9696 -0.8949 -0.2116
  371DMSO    H5 4018   2.399   4.005   3.958 -1.8498  0.0508 -0.2076
  371DMSO    H6 4019   2.357   4.073   4.123  2.1547  0.5669  0.2919
  371DMSO    O1 4020   2.239   3.818   3.918  0.0032 -0.1072  0.1043
  372DMSO    C1 4021   3.680   5.285   3.276 -0.1825  0.2205  0.0323
  372DMSO    H1 4022   3.640   5.205   3.214 -2.3006  1.6235 -0.5050
  372DMSO    H2 4023   3.770   5.255   3.332 -0.0095  0.0462 -0.3371
  372DMSO    H3 4024   3.595   5.322   3.333 -0.3922  0.0214 -0.1534
  372DMSO    S1 4025   3.747   5.403   3.160 -0.1714  0.0270 -0.3212
  372DMSO    C2 4026   3.612   5.397   3.037 -0.3646  0.1695  0.3446
  372DMSO    H4 4027   3.573   5.295   3.048  2.7552 -1.2436 -0.5295
  372DMSO    H5 4028   3.541   5.475   3.065 -0.3430  0.5999 -0.7497
  372DMSO    H6 4029   3.652   5.418   2.937  1.4875 -0.8758  0.8187
  372DMSO    O1 4030   3.849   5.324   3.093 -0.4907 -0.2006  0.5021
  373DMSO    C1 4031   0.716   4.475   4.241 -0.2620  0.0278 -0.2798
  373DMSO    H1 4032   0.659   4.543   4.304 -2.3451 -2.7738  1.1004
  373DMSO    H2 4033   0.730   4.394   4.313 -1.2362  0.6368  0.6204
  373DMSO    H3 4034   0.808   4.526   4.213 -0.1651 -0.8281 -1.6183
  373DMSO    S1 4035   0.621   4.415   4.098 -0.0268  0.2096  0.0795
  373DMSO    C2 4036   0.743   4.296   4.057  0.3538  0.4093  0.0568
  373DMSO    H4 4037   0.784   4.254   4.149 -0.8572 -2.0663 -0.4343
  373DMSO    H5 4038   0.688   4.215   4.008  2.4724 -1.6280  0.8419
  373DMSO    H6 4039   0.820   4.334   3.990 -2.2539  0.8211 -2.9720
  373DMSO    O1 4040   0.659   4.530   4.008 -0.2183 -0.0885  0.4390
  374DMSO    C1 4041   4.545   3.146   5.427 -0.0343  0.6985  0.6979
  374DMSO    H1 4042   4.652   3.123   5.420 -0.1880  0.2964 -0.7907
  374DMSO    H2 4043   4.491   3.051   5.433 -1.7225  1.6513  0.9326
  374DMSO    H3 4044   4.512   3.212   5.347  0.0541  0.2338  0.2732
  374DMSO    S1 4045   4.491   3.225   5.578 -0.1632 -0.6122 -0.0690
  374DMSO    C2 4046   4.641   3.322   5.609 -0.3379 -0.4331  0.4381
  374DMSO    H4 4047   4.720   3.251   5.635 -0.6245 -0.6427  0.7452
  374DMSO    H5 4048   4.669   3.381   5.521 -0.1549 -1.0370  0.0827
  374DMSO    H6 4049   4.612   3.385   5.693  1.1907 -0.4793  1.0295
  374DMSO    O1 4050   4.487   3.126   5.688 -0.0576  0.4344  0.4341
  375DMSO    C1 4051   0.964   3.327   0.383 -1.0069 -0.0905  0.4719
  375DMSO    H1 4052   0.965   3.229   0.432  2.0047  0.1746  1.1629
  375DMSO    H2 4053   1.066   3.367   0.382 -0.2939 -1.6842 -2.1846
  375DMSO    H3 4054   0.884   3.385   0.429 -1.4939 -0.5935  0.2699
  375DMSO    S1 4055   0.911   3.302   0.212 -0.0288  0.1505  0.3624
  375DMSO    C2 4056   0.897   3.477   0.169 -0.8005 -0.5218 -1.0396
  375DMSO    H4 4057   0.873   3.485   0.062 -3.0560  1.4681 -0.4560
  375DMSO    H5 4058   0.814   3.524   0.222 -0.5895 -1.3721  0.0732
  375DMSO    H6 4059   0.988   3.534   0.191 -1.0126 -0.6646  0.2381
  375DMSO    O1 4060   0.770   3.253   0.240  0.1612  0.1272  0.5890
  376DMSO    C1 4061   1.301   4.182   0.239  0.0663  0.8791 -0.0292
  376DMSO    H1 4062   1.371   4.121   0.297  0.6796  2.0030  0.4446
  376DMSO    H2 4063   1.291   4.138   0.140  0.1609 -1.0882  0.8005
  376DMSO    H3 4064   1.340   4.284   0.232  1.1846  0.3890 -1.6342
  376DMSO    S1 4065   1.156   4.144   0.336  0.4176 -0.0170  0.3324
  376DMSO    C2 4066   1.054   4.232   0.225 -0.2057  0.1043  0.1013
  376DMSO    H4 4067   1.081   4.336   0.240  4.1482 -0.5502 -1.6130
  376DMSO    H5 4068   1.073   4.195   0.123 -2.1755  0.6086 -0.4838
  376DMSO    H6 4069   0.957   4.204   0.266  1.2333 -3.0222  1.7919
  376DMSO    O1 4070   1.157   4.226   0.454  0.1119 -0.4138 -0.1027
  377DMSO    C1 4071   5.229   0.747   3.333  1.1873 -0.3827 -0.6714
  377DMSO    H1 4072   5.309   0.708   3.270  1.1792 -0.8089 -0.4223
  377DMSO    H2 4073   5.229   0.711   3.436  1.4169  2.9355  0.6050
  377DMSO    H3 4074   5.130   0.733   3.287  0.8344  0.0665 -0.0545
  377DMSO    S1 4075   5.243   0.930   3.347 -0.0474  0.0724 -0.0933
  377DMSO    C2 4076   5.386   0.928   3.456 -0.5622  0.3454 -0.4219
  377DMSO    H4 4077   5.371   1.019   3.515  0.0416  0.9751 -1.2262
  377DMSO    H5 4078   5.380   0.835   3.514 -0.5339  0.6635  0.1009
  377DMSO    H6 4079   5.480   0.926   3.402 -0.9343 -2.4809 -1.1269
  377DMSO    O1 4080   5.140   0.976   3.446 -0.4016 -0.3691  0.0099
  378DMSO    C1 4081   0.141   2.244   3.608  0.1837 -0.0687 -0.1506
  378DMSO    H1 4082   0.181   2.301   3.692  1.1923  1.2909 -1.5003
  378DMSO    H2 4083   0.094   2.308   3.533 -0.2949 -0.9437 -0.6011
  378DMSO    H3 4084   0.071   2.170   3.648 -0.0634 -0.4442 -1.2369
  378DMSO    S1 4085   0.275   2.158   3.532  0.0173  0.2876 -0.2344
  378DMSO    C2 4086   0.372   2.300   3.476  0.0671 -0.6294 -0.6475
  378DMSO    H4 4087   0.310   2.382   3.439  1.8788  0.0803 -2.2726
  378DMSO    H5 4088   0.444   2.327   3.553 -1.1902 -0.4581  0.5019
  378DMSO    H6 4089   0.428   2.262   3.390 -0.7482 -0.7454 -1.1497
  378DMSO    O1 4090   0.230   2.115   3.396  0.5906 -0.2416 -0.5026
  379DMSO    C1 4091   4.672   4.949   0.537 -0.0396  0.3703 -0.3158
  379DMSO    H1 4092   4.763   5.005   0.559  1.6221 -1.6615 -1.5649
  379DMSO    H2 4093   4.690   4.842   0.547  0.8306  0.7539  3.3593
  379DMSO    H3 4094   4.651   4.976   0.433  3.4212 -0.7306 -1.4598
  379DMSO    S1 4095   4.537   5.000   0.641 -0.3425 -0.2563 -0.1092
  379DMSO    C2 4096   4.585   4.905   0.785  0.2217  0.2109  0.1007
  379DMSO    H4 4097   4.510   4.916   0.863 -0.1117  0.4740 -0.2575
  379DMSO    H5 4098   4.580   4.801   0.751 -2.2794  0.5686 -0.8114
  379DMSO    H6 4099   4.683   4.937   0.823  1.1256 -1.8799 -0.3088
  379DMSO    O1 4100   4.419   4.922   0.595  0.2723  0.1828 -0.3049
  380DMSO    C1 4101   2.246   3.897   1.724  0.0913  0.2955 -0.6842
  380DMSO    H1 4102   2.272   3.793   1.748 -2.3999 -0.0052  1.1810
  380DMSO    H2 4103   2.258   3.951   1.818 -1.7870  0.3682 -0.4608
  380DMSO    H3 4104   2.138   3.897   1.708 -0.1571 -1.8480  0.5126
  380DMSO    S1 4105   2.362   3.972   1.614  0.5299  0.0137 -0.2166
  380DMSO    C2 4106   2.345   3.832   1.496  0.6682  0.6957  0.1428
  380DMSO    H4 4107   2.402   3.838   1.403 -0.4445 -0.7957 -0.6616
  380DMSO    H5 4108   2.391   3.748   1.549 -0.5415  1.4525  2.5590
  380DMSO    H6 4109   2.242   3.811   1.470  0.7352  0.5546 -0.0039
  380DMSO    O1 4110   2.500   3.929   1.655 -0.1877 -0.3256 -0.0799
  381DMSO    C1 4111   0.249   1.944   1.078  0.1822 -0.4941 -0.6532
  381DMSO    H1 4112   0.357   1.957   1.063  0.1793  0.8090  0.2302
  381DMSO    H2 4113   0.213   1.878   0.999 -0.5651 -0.3243 -0.4598
  381DMSO    H3 4114   0.201   2.042   1.071  0.8694 -0.0374  0.5707
  381DMSO    S1 4115   0.216   1.877   1.239  0.0091  0.8192  0.0790
  381DMSO    C2 4116   0.332   1.743   1.219  0.3466  0.1653  0.3734
  381DMSO    H4 4117   0.430   1.787   1.201  0.1934 -0.2510 -1.7619
  381DMSO    H5 4118   0.322   1.680   1.307  0.0419  1.3049  1.1762
  381DMSO    H6 4119   0.291   1.697   1.128 -2.3584 -2.3118  2.6505
  381DMSO    O1 4120   0.086   1.804   1.222 -0.2792 -0.6598  0.1026
  382DMSO    C1 4121   3.316   5.313   3.194  0.2399 -0.0506 -0.6318
  382DMSO    H1 4122   3.260   5.292   3.102  0.0116 -0.7681 -0.3334
  382DMSO    H2 4123   3.396   5.384   3.171 -0.4546  0.6832 -0.8463
  382DMSO    H3 4124   3.345   5.221   3.246  1.1087  1.6355  2.0254
  382DMSO    S1 4125   3.219   5.409   3.312 -0.2704  0.4004  0.1401
  382DMSO    C2 4126   3.352   5.433   3.430  0.4077 -0.5854 -0.2535
  382DMSO    H4 4127   3.316   5.481   3.522  0.7918 -0.0483 -0.3769
  382DMSO    H5 4128   3.394   5.337   3.460  0.8635  0.2359  1.8977
  382DMSO    H6 4129   3.417   5.506   3.381  0.2271 -0.2998 -0.0755
  382DMSO    O1 4130   3.134   5.310   3.381  0.4711  0.1710 -0.6493
  383DMSO    C1 4131   0.120   5.208   3.165 -0.4918 -0.3495  0.1464
  383DMSO    H1 4132   0.017   5.212   3.202 -0.5068 -0.6821  0.1411
  383DMSO    H2 4133   0.116   5.177   3.060 -0.3837 -0.3968  0.1564
  383DMSO    H3 4134   0.182   5.138   3.221 -2.6439 -2.6054 -0.1269
  383DMSO    S1 4135   0.197   5.370   3.170  0.0400 -0.2476  0.1399
  383DMSO    C2 4136   0.085   5.442   3.052  0.7870 -0.0528  0.4223
  383DMSO    H4 4137  -0.014   5.458   3.095  1.2427 -0.4146  1.6559
  383DMSO    H5 4138   0.142   5.530   3.019  0.8579 -0.6765 -1.1781
  383DMSO    H6 4139   0.086   5.371   2.970  2.3720 -1.0666  1.2690
  383DMSO    O1 4140   0.314   5.338   3.087 -0.4811 -0.7471 -0.1872
  384DMSO    C1 4141   4.214   3.983   1.761  0.7073  0.0574  0.2456
  384DMSO    H1 4142   4.122   3.931   1.735 -0.1661 -0.2110  3.4436
  384DMSO    H2 4143   4.288   3.988   1.680  1.7081 -0.3388  1.0998
  384DMSO    H3 4144   4.257   3.952   1.857 -0.0374  2.0355  1.2669
  384DMSO    S1 4145   4.164   4.144   1.818 -0.0536  0.2359  0.2629
  384DMSO    C2 4146   4.322   4.194   1.885 -0.2291  0.4149  0.5248
  384DMSO    H4 4147   4.326   4.303   1.884 -0.8844  0.4841 -2.2664
  384DMSO    H5 4148   4.331   4.158   1.988  1.4185  0.9196  0.5943
  384DMSO    H6 4149   4.408   4.159   1.828  0.0778  1.5032  0.2941
  384DMSO    O1 4150   4.087   4.123   1.944  0.1092  0.3149 -0.4324
  385DMSO    C1 4151   5.724   4.695   0.663  0.0524 -0.0570 -0.4543
  385DMSO    H1 4152   5.640   4.657   0.721  1.8472 -2.5663  0.6525
  385DMSO    H2 4153   5.696   4.716   0.559 -0.1660 -0.9598 -0.5824
  385DMSO    H3 4154   5.804   4.622   0.655  1.6711  1.4569  1.0826
  385DMSO    S1 4155   5.788   4.849   0.745  0.1916 -0.1917 -0.1418
  385DMSO    C2 4156   5.927   4.873   0.632 -0.0635  0.6230 -0.3865
  385DMSO    H4 4157   5.992   4.950   0.673 -0.5630  1.6358 -1.4296
  385DMSO    H5 4158   5.987   4.784   0.608 -1.0614 -1.0657  2.7996
  385DMSO    H6 4159   5.890   4.923   0.543 -1.4582 -0.0602 -0.2164
  385DMSO    O1 4160   5.844   4.801   0.868 -0.1818 -0.2020  0.1512
  386DMSO    C1 4161   2.083   0.962   4.789 -0.2895 -0.3226 -0.5782
  386DMSO    H1 4162   2.066   0.880   4.859  1.0206 -0.0965  0.0370
  386DMSO    H2 4163   2.045   1.055   4.835 -1.0905 -0.2442 -1.3740
  386DMSO    H3 4164   2.018   0.948   4.703  0.2963  0.5145 -1.1793
  386DMSO    S1 4165   2.252   0.982   4.740 -0.1339 -0.1312 -0.0591
  386DMSO    C2 4166   2.239   1.045   4.579  0.2349  0.3744  0.6281
  386DMSO    H4 4167   2.194   0.967   4.517  1.1574 -0.3351  0.8350
  386DMSO    H5 4168   2.173   1.132   4.568 -0.2789  0.1543  1.7303
  386DMSO    H6 4169   2.345   1.058   4.560  0.7137 -0.5475  2.4076
  386DMSO    O1 4170   2.304   0.841   4.724  0.0762  0.0553  0.3625
  387DMSO    C1 4171   1.753   5.550   5.501 -0.1395 -0.0562 -0.0914
  387DMSO    H1 4172   1.861   5.546   5.521 -0.0361 -1.7442 -0.7821
  387DMSO    H2 4173   1.741   5.515   5.398 -3.7084  1.4590 -0.3078
  387DMSO    H3 4174   1.714   5.652   5.501  1.6137  0.6742  1.6262
  387DMSO    S1 4175   1.662   5.440   5.611  0.1541  0.1176 -0.1472
  387DMSO    C2 4176   1.510   5.518   5.554  0.7018 -0.0820  0.0284
  387DMSO    H4 4177   1.521   5.520   5.445 -0.0453  0.2337 -0.0421
  387DMSO    H5 4178   1.429   5.459   5.597 -0.6648  2.4244  1.0592
  387DMSO    H6 4179   1.505   5.621   5.589  0.3914  0.2051 -0.8350
  387DMSO    O1 4180   1.670   5.504   5.746 -0.1014  0.4029  0.1753
  388DMSO    C1 4181   0.062   2.287   2.974 -0.3219  0.2188 -0.4273
  388DMSO    H1 4182   0.015   2.188   2.968 -0.5680  0.2016  1.3864
  388DMSO    H2 4183   0.125   2.299   2.886 -1.4116 -2.3356 -1.6543
  388DMSO    H3 4184   0.112   2.308   3.068 -2.2890 -0.3842  0.8122
  388DMSO    S1 4185  -0.078   2.398   2.970  0.0760 -0.1419 -0.2394
  388DMSO    C2 4186  -0.134   2.358   2.805  0.4920  0.9217  0.0013
  388DMSO    H4 4187  -0.056   2.404   2.745  0.4524  1.8729  0.6581
  388DMSO    H5 4188  -0.128   2.250   2.790  1.5778  1.0677 -0.7310
  388DMSO    H6 4189  -0.232   2.406   2.796 -1.4677 -2.5074  1.0067
  388DMSO    O1 4190  -0.005   2.527   2.951  0.0699  0.0322 -0.0047
  389DMSO    C1 4191   1.283   2.292   4.535 -1.0287 -0.2275 -0.1714
  389DMSO    H1 4192   1.267   2.282   4.643 -0.7899  1.1737  0.0202
  389DMSO    H2 4193   1.267   2.196   4.485  2.2015 -0.1911 -1.4836
  389DMSO    H3 4194   1.386   2.321   4.516 -1.0182 -1.7768 -2.9524
  389DMSO    S1 4195   1.167   2.413   4.473  0.1128 -0.0941 -0.4236
  389DMSO    C2 4196   1.249   2.441   4.315  0.1841  0.5108  0.0917
  389DMSO    H4 4197   1.190   2.523   4.274  0.6715  0.3011 -1.0624
  389DMSO    H5 4198   1.348   2.483   4.336 -0.4020  2.3354 -0.5850
  389DMSO    H6 4199   1.250   2.350   4.253  0.5465  1.4075 -1.2672
  389DMSO    O1 4200   1.202   2.548   4.535  0.0307 -0.2184  0.6199
  390DMSO    C1 4201   1.325   2.761   4.087  0.4274 -0.4302 -0.2228
  390DMSO    H1 4202   1.234   2.702   4.072 -0.2236  0.4435  0.2589
  390DMSO    H2 4203   1.313   2.852   4.028 -1.6673 -0.6639 -0.2384
  390DMSO    H3 4204   1.407   2.702   4.044  0.3470 -0.8667  0.2164
  390DMSO    S1 4205   1.351   2.789   4.258 -0.8237  0.0318 -0.2314
  390DMSO    C2 4206   1.191   2.849   4.271  0.1789  0.7464  0.1865
  390DMSO    H4 4207   1.178   2.882   4.375 -0.5018  2.9505 -0.5340
  390DMSO    H5 4208   1.192   2.940   4.210  1.9586  0.0642 -0.8738
  390DMSO    H6 4209   1.117   2.775   4.241  0.3951  1.1963 -1.5654
  390DMSO    O1 4210   1.438   2.909   4.251  0.1090 -0.8589  0.6527
  391DMSO    C1 4211   3.432   2.516   0.913  0.0455  0.6248 -0.0186
  391DMSO    H1 4212   3.429   2.623   0.932 -0.3153  0.5769  0.2079
  391DMSO    H2 4213   3.340   2.488   0.860  0.0803 -2.4767  1.3123
  391DMSO    H3 4214   3.423   2.483   1.016 -2.1563 -2.5326 -1.0590
  391DMSO    S1 4215   3.598   2.484   0.838  0.4051 -0.1579  0.4223
  391DMSO    C2 4216   3.696   2.537   0.973 -0.0617 -0.7854  0.5932
  391DMSO    H4 4217   3.670   2.641   0.994  0.7507 -0.8461  2.0409
  391DMSO    H5 4218   3.683   2.472   1.060  1.3314  1.5086  2.6673
  391DMSO    H6 4219   3.801   2.544   0.944 -0.3716  0.8305 -0.2583
  391DMSO    O1 4220   3.600   2.594   0.745 -0.8520 -0.2358 -0.2094
  392DMSO    C1 4221   3.679   4.831   4.225  0.3310 -0.0851  0.1442
  392DMSO    H1 4222   3.746   4.888   4.289  0.0385  0.6217 -0.1783
  392DMSO    H2 4223   3.704   4.724   4.228  2.2884  0.2810 -1.0484
  392DMSO    H3 4224   3.676   4.866   4.122 -1.5721  1.0071  0.5173
  392DMSO    S1 4225   3.519   4.854   4.300  0.1373 -0.1388  0.0233
  392DMSO    C2 4226   3.416   4.816   4.165 -0.2817 -0.2090 -0.4131
  392DMSO    H4 4227   3.442   4.889   4.088 -0.0947 -0.7722 -0.8938
  392DMSO    H5 4228   3.441   4.714   4.135  2.2141 -0.2729  1.5285
  392DMSO    H6 4229   3.314   4.830   4.202 -0.5772 -2.8770  0.0095
  392DMSO    O1 4230   3.498   5.003   4.301 -0.6886  0.1831 -0.1840
  393DMSO    C1 4231   5.784   2.934   0.434 -0.2452  0.0353 -0.1987
  393DMSO    H1 4232   5.864   2.999   0.398 -0.8233  0.7612 -0.1709
  393DMSO    H2 4233   5.833   2.836   0.437  0.8832  0.5992  1.1144
  393DMSO    H3 4234   5.690   2.931   0.379  0.4659 -2.7561 -1.4615
  393DMSO    S1 4235   5.747   2.979   0.603 -0.0127 -0.3616 -0.0475
  393DMSO    C2 4236   5.610   2.862   0.622 -0.3498 -0.5495 -0.4210
  393DMSO    H4 4237   5.563   2.848   0.524  0.7847 -1.7250 -0.8373
  393DMSO    H5 4238   5.651   2.764   0.650  1.3716  1.2269  4.1238
  393DMSO    H6 4239   5.542   2.894   0.700  1.2314 -1.0804  1.2469
  393DMSO    O1 4240   5.687   3.114   0.599 -0.6301 -0.5572 -0.7012
  394DMSO    C1 4241   3.336   3.225   5.679  1.1427  0.0670  0.4909
  394DMSO    H1 4242   3.383   3.276   5.595 -1.5537 -0.0518 -1.1920
  394DMSO    H2 4243   3.370   3.121   5.672 -0.6200 -0.4299 -2.6680
  394DMSO    H3 4244   3.227   3.225   5.670  0.9357  0.4785  2.4747
  394DMSO    S1 4245   3.388   3.303   5.831  0.3995 -0.4314  0.4264
  394DMSO    C2 4246   3.283   3.455   5.823 -0.2976 -0.0564 -0.1403
  394DMSO    H4 4247   3.176   3.445   5.841 -0.0004 -0.4492  1.5820
  394DMSO    H5 4248   3.321   3.522   5.901  0.5551  0.5541 -1.0608
  394DMSO    H6 4249   3.307   3.506   5.730 -0.8808  0.3196 -0.0930
  394DMSO    O1 4250   3.516   3.365   5.791 -0.2076 -0.2233 -0.0971
  395DMSO    C1 4251   2.220   1.378   3.850  0.4827  0.3959 -0.4120
  395DMSO    H1 4252   2.272   1.418   3.763  2.1936 -0.4157  0.1852
  395DMSO    H2 4253   2.220   1.269   3.841 -1.8619  0.3412 -0.1826
  395DMSO    H3 4254   2.119   1.418   3.844  0.6712  0.7792 -1.0262
  395DMSO    S1 4255   2.282   1.444   4.008 -0.4826  0.3993 -0.3397
  395DMSO    C2 4256   2.277   1.612   3.958  0.5340 -0.2027 -0.4781
  395DMSO    H4 4257   2.331   1.616   3.864 -0.1002  0.0183 -0.8353
  395DMSO    H5 4258   2.168   1.621   3.948  0.4290 -0.6386  0.1897
  395DMSO    H6 4259   2.310   1.687   4.031 -2.7078  0.6239  0.3260
  395DMSO    O1 4260   2.427   1.414   4.026 -0.2851  0.3974  0.0839
  396DMSO    C1 4261   4.344   2.421   2.877 -0.0833  0.0259  1.1337
  396DMSO    H1 4262   4.317   2.337   2.813 -0.8512  0.7801  0.4477
  396DMSO    H2 4263   4.254   2.478   2.905 -0.8542 -0.0025 -1.1129
  396DMSO    H3 4264   4.414   2.482   2.820 -1.2346  1.2106  0.9470
  396DMSO    S1 4265   4.413   2.356   3.027 -0.2064 -0.0328  0.0571
  396DMSO    C2 4266   4.537   2.254   2.952 -0.1403 -0.0222  0.0032
  396DMSO    H4 4267   4.488   2.182   2.885 -0.1770  1.3718 -1.5501
  396DMSO    H5 4268   4.593   2.317   2.882 -1.6016  0.4038 -0.8455
  396DMSO    H6 4269   4.612   2.205   3.013  0.7519  0.1251 -0.9522
  396DMSO    O1 4270   4.310   2.255   3.063  0.4303  0.5002  0.0447
  397DMSO    C1 4271   0.304   0.276   0.867 -0.3262 -0.3456  0.5622
  397DMSO    H1 4272   0.280   0.175   0.902  0.5352 -0.6527  0.3097
  397DMSO    H2 4273   0.402   0.278   0.818 -0.9252  2.4222 -0.6849
  397DMSO    H3 4274   0.300   0.351   0.947  2.8781 -1.9986  2.5141
  397DMSO    S1 4275   0.200   0.320   0.730  0.0463  0.5134  0.4916
  397DMSO    C2 4276   0.051   0.328   0.830 -0.5036 -0.0818 -0.3884
  397DMSO    H4 4277  -0.038   0.339   0.767 -0.6284  0.7475 -0.0742
  397DMSO    H5 4278   0.047   0.232   0.882 -0.6250  0.1284 -0.0092
  397DMSO    H6 4279   0.060   0.408   0.903  0.6390 -0.9932  0.5011
  397DMSO    O1 4280   0.186   0.192   0.662 -0.0444  0.2524  0.1116
  398DMSO    C1 4281   3.157   1.509   0.058  0.5820  0.2070  0.1667
  398DMSO    H1 4282   3.229   1.519   0.140  0.0004 -0.0683  0.7222
  398DMSO    H2 4283   3.209   1.512  -0.038  0.2107 -1.7396 -0.1527
  398DMSO    H3 4284   3.091   1.596   0.055  1.5565  0.9389 -1.1060
  398DMSO    S1 4285   3.054   1.362   0.050  0.0323  0.1173  0.0836
  398DMSO    C2 4286   3.166   1.258   0.138 -0.0882  0.1809  0.0141
  398DMSO    H4 4287   3.157   1.150   0.126  1.0030 -0.1147  1.4956
  398DMSO    H5 4288   3.267   1.282   0.103 -0.2614  1.3142  0.2360
  398DMSO    H6 4289   3.171   1.270   0.247  1.2322 -1.4451  0.1684
  398DMSO    O1 4290   3.058   1.300  -0.087 -0.3727 -0.4121  0.0386
  399DMSO    C1 4291   4.088   4.530   2.042  0.0128  0.2884  0.5638
  399DMSO    H1 4292   4.095   4.557   1.937  1.7141  0.7040  0.7495
  399DMSO    H2 4293   4.184   4.540   2.094  0.3964 -3.0097  0.7046
  399DMSO    H3 4294   4.048   4.430   2.061  0.8017  0.0702  1.1447
  399DMSO    S1 4295   3.969   4.623   2.117 -0.1637  0.4336 -0.2174
  399DMSO    C2 4296   4.057   4.782   2.103  0.2749 -0.0568  0.1047
  399DMSO    H4 4297   4.160   4.770   2.139  0.2514 -0.3314  0.0857
  399DMSO    H5 4298   4.048   4.815   1.999  2.9879  0.8230  0.0797
  399DMSO    H6 4299   4.006   4.858   2.163  1.9307  3.4408 -2.5955
  399DMSO    O1 4300   3.988   4.591   2.264 -0.3814 -0.1945 -0.4376
  400DMSO    C1 4301   0.715   1.253   2.769 -0.0551 -0.2705  0.1652
  400DMSO    H1 4302   0.735   1.147   2.749  1.8610  0.2996 -1.3189
  400DMSO    H2 4303   0.676   1.270   2.869 -0.0510  2.3760 -0.2119
  400DMSO    H3 4304   0.644   1.294   2.697  3.6704  2.9438 -2.1160
  400DMSO    S1 4305   0.871   1.340   2.738 -0.5715  0.0693 -0.4334
  400DMSO    C2 4306   0.960   1.277   2.875  0.0468  0.7363  0.3386
  400DMSO    H4 4307   0.953   1.348   2.957 -0.8640 -0.2897  1.1784
  400DMSO    H5 4308   0.916   1.181   2.906 -1.0695  0.9200 -0.6051
  400DMSO    H6 4309   1.060   1.268   2.831  0.2235  0.1920  0.8379
  400DMSO    O1 4310   0.834   1.477   2.781 -0.9107 -0.7450 -0.7039
  401DMSO    C1 4311   4.356   3.139   0.763 -0.2287  0.1605  0.0106
  401DMSO    H1 4312   4.256   3.178   0.780 -0.9124 -1.3020 -0.4736
  401DMSO    H2 4313   4.418   3.217   0.719  0.3085  0.5791  1.4472
  401DMSO    H3 4314   4.359   3.050   0.699 -1.1120  0.4253 -0.4162
  401DMSO    S1 4315   4.427   3.097   0.917 -0.5068 -0.2670 -0.3814
  401DMSO    C2 4316   4.598   3.064   0.887 -0.4531 -0.0959 -0.9779
  401DMSO    H4 4317   4.647   3.037   0.981 -2.0824  1.1324  0.2989
  401DMSO    H5 4318   4.605   2.985   0.813 -0.3465 -0.0978 -0.9657
  401DMSO    H6 4319   4.635   3.157   0.842  0.5063 -0.3412 -0.7146
  401DMSO    O1 4320   4.375   2.959   0.930  0.2283 -0.3568 -0.2607
  402DMSO    C1 4321   4.181   3.791   4.230  0.3975  0.1869  0.5332
  402DMSO    H1 4322   4.074   3.779   4.247 -0.1017  0.7858 -1.7606
  402DMSO    H2 4323   4.188   3.852   4.139 -0.3738  0.0931  0.4059
  402DMSO    H3 4324   4.235   3.697   4.221  2.6273  1.3999  0.3027
  402DMSO    S1 4325   4.242   3.884   4.369 -0.2485 -0.0711 -0.2559
  402DMSO    C2 4326   4.106   3.985   4.402  0.2441 -0.0299 -0.1065
  402DMSO    H4 4327   4.032   3.929   4.460  0.0672 -0.7887 -1.0297
  402DMSO    H5 4328   4.138   4.074   4.457  2.0027 -0.4214 -0.4469
  402DMSO    H6 4329   4.072   4.032   4.309 -0.8561 -0.1726  0.2134
  402DMSO    O1 4330   4.340   3.978   4.309 -0.5806  0.1894 -0.2391
  403DMSO    C1 4331   4.298   2.398   5.052  0.1054 -0.1702  0.4740
  403DMSO    H1 4332   4.319   2.495   5.006  3.2942 -1.6461 -1.5638
  403DMSO    H2 4333   4.189   2.388   5.051  0.1169 -0.6011 -1.6591
  403DMSO    H3 4334   4.345   2.376   5.148  1.9481 -0.5734 -0.4754
  403DMSO    S1 4335   4.374   2.291   4.935  0.2854 -0.1326  0.1523
  403DMSO    C2 4336   4.516   2.391   4.927 -0.8549 -0.1256 -0.6771
  403DMSO    H4 4337   4.576   2.371   5.017 -1.3760 -0.2273 -0.3519
  403DMSO    H5 4338   4.580   2.368   4.841  2.6827  1.7801  1.2018
  403DMSO    H6 4339   4.495   2.498   4.922  2.4739  0.7318  0.6396
  403DMSO    O1 4340   4.311   2.326   4.805  0.4585 -0.1749  0.4444
  404DMSO    C1 4341   4.645   1.996   5.088 -0.1352 -0.3109 -0.1725
  404DMSO    H1 4342   4.711   1.911   5.070 -1.1259 -0.6927 -2.1945
  404DMSO    H2 4343   4.678   2.082   5.029  1.4659 -1.4724 -1.0439
  404DMSO    H3 4344   4.661   2.015   5.195  3.0155 -0.7026 -0.4904
  404DMSO    S1 4345   4.479   1.929   5.067  0.2873  0.2659  0.4740
  404DMSO    C2 4346   4.512   1.774   5.152  0.5499 -0.1599  0.0673
  404DMSO    H4 4347   4.476   1.793   5.254  0.7171  0.8932 -0.0595
  404DMSO    H5 4348   4.448   1.694   5.116  0.4368 -0.0066 -0.0755
  404DMSO    H6 4349   4.618   1.747   5.145  1.2038  1.9062  1.0864
  404DMSO    O1 4350   4.467   1.888   4.923  0.0378  0.3749  0.5504
  405DMSO    C1 4351   3.990   3.554   3.004 -0.9047 -1.1087 -0.0441
  405DMSO    H1 4352   3.937   3.544   3.099 -0.4399 -0.7848  0.2527
  405DMSO    H2 4353   4.096   3.568   3.024 -1.0556 -1.6073  1.1784
  405DMSO    H3 4354   3.950   3.630   2.936 -1.5345 -0.8437  0.6119
  405DMSO    S1 4355   3.954   3.398   2.922  0.1772  0.0851 -0.2413
  405DMSO    C2 4356   4.070   3.426   2.787 -0.1160  0.3969 -0.5886
  405DMSO    H4 4357   4.058   3.528   2.749 -0.3234  0.8319  0.5979
  405DMSO    H5 4358   4.169   3.384   2.805 -1.4510 -2.7523 -0.0836
  405DMSO    H6 4359   4.029   3.367   2.705  0.6966 -0.7291 -0.1930
  405DMSO    O1 4360   3.824   3.411   2.856 -0.2492 -0.0378  0.4821
  406DMSO    C1 4361   3.881   1.350   4.562 -0.8779 -0.1209  0.2247
  406DMSO    H1 4362   3.972   1.310   4.609 -1.6543 -1.2408  0.8486
  406DMSO    H2 4363   3.897   1.359   4.455 -1.0681 -0.8522  0.1284
  406DMSO    H3 4364   3.848   1.441   4.613  0.7550  0.4613  0.3049
  406DMSO    S1 4365   3.757   1.231   4.594 -0.2778  0.6442  0.3549
  406DMSO    C2 4366   3.645   1.292   4.476  0.4626 -1.4560 -0.4956
  406DMSO    H4 4367   3.680   1.261   4.377 -0.9975  0.5858 -1.7439
  406DMSO    H5 4368   3.540   1.265   4.491  0.3672 -1.6172 -1.4020
  406DMSO    H6 4369   3.648   1.401   4.478 -1.0208 -1.3913 -0.1061
  406DMSO    O1 4370   3.692   1.265   4.724  0.0613  0.1800 -0.0426
  407DMSO    C1 4371   1.574   0.423   3.798 -0.2594  0.0463 -0.3156
  407DMSO    H1 4372   1.665   0.454   3.850  1.1887 -0.5210 -2.3736
  407DMSO    H2 4373   1.499   0.417   3.877  0.3564 -2.0363  0.1734
  407DMSO    H3 4374   1.595   0.330   3.744 -0.4772  0.0299 -0.3740
  407DMSO    S1 4375   1.529   0.553   3.680 -0.1750  0.0354 -0.0803
  407DMSO    C2 4376   1.489   0.680   3.805 -0.0101  0.3104 -0.1948
  407DMSO    H4 4377   1.499   0.778   3.759 -1.1153  0.9911  0.9487
  407DMSO    H5 4378   1.386   0.667   3.838  0.8313 -0.9009  2.2091
  407DMSO    H6 4379   1.551   0.678   3.895 -0.5360  3.2861  0.3182
  407DMSO    O1 4380   1.412   0.503   3.611 -0.2853 -0.2235 -0.3230
  408DMSO    C1 4381   1.361   5.630   1.831  0.5816  0.5854  0.1106
  408DMSO    H1 4382   1.444   5.562   1.810 -0.6652 -0.3215 -2.1259
  408DMSO    H2 4383   1.338   5.630   1.938  1.2251  0.0690  0.2530
  408DMSO    H3 4384   1.277   5.593   1.773  0.0792 -1.7568  2.1493
  408DMSO    S1 4385   1.409   5.793   1.799 -0.2219  0.1463 -0.0359
  408DMSO    C2 4386   1.426   5.751   1.633 -0.2289  0.3142  0.1252
  408DMSO    H4 4387   1.440   5.840   1.570  1.7997  0.1630  0.2712
  408DMSO    H5 4388   1.503   5.673   1.621 -0.4396  0.2048 -0.5834
  408DMSO    H6 4389   1.329   5.715   1.599  0.1679 -0.6118 -0.0771
  408DMSO    O1 4390   1.549   5.801   1.841 -0.0683  0.1797  0.0295
  409DMSO    C1 4391   4.751   1.934   1.934  0.6099  0.4093  0.1963
  409DMSO    H1 4392   4.729   1.854   2.005 -0.1093  0.8912  0.5307
  409DMSO    H2 4393   4.854   1.965   1.917  0.6621 -1.6999 -5.8523
  409DMSO    H3 4394   4.684   2.015   1.964  0.1996  1.4578 -3.1355
  409DMSO    S1 4395   4.692   1.877   1.769  0.4045  0.2135 -0.0671
  409DMSO    C2 4396   4.663   2.044   1.706  0.1213  0.0205 -0.3394
  409DMSO    H4 4397   4.742   2.118   1.721 -0.4150  0.7051 -0.8376
  409DMSO    H5 4398   4.640   2.031   1.600  1.2298 -1.6627 -0.4185
  409DMSO    H6 4399   4.578   2.086   1.759  0.0094  0.3110 -0.7487
  409DMSO    O1 4400   4.550   1.828   1.792  0.4339  0.0582 -0.3269
  410DMSO    C1 4401   0.403   1.255   3.361  0.0834  0.4053 -0.4262
  410DMSO    H1 4402   0.342   1.345   3.373  0.9624  1.0611 -0.7580
  410DMSO    H2 4403   0.485   1.262   3.289 -0.8279 -1.4298 -1.7239
  410DMSO    H3 4404   0.341   1.175   3.320 -1.3901  1.1451  0.3134
  410DMSO    S1 4405   0.481   1.199   3.522 -0.1940  0.6691 -0.1709
  410DMSO    C2 4406   0.338   1.243   3.614 -0.6041 -0.4469 -0.3825
  410DMSO    H4 4407   0.322   1.350   3.599  0.9356  0.0648  1.2283
  410DMSO    H5 4408   0.254   1.186   3.576  1.2261 -3.3909 -0.2821
  410DMSO    H6 4409   0.360   1.228   3.720  3.2036  1.2271 -0.7485
  410DMSO    O1 4410   0.587   1.302   3.554  0.5111  0.0714  0.2679
  411DMSO    C1 4411   4.783   1.484   0.434  0.1976 -0.1436  0.4168
  411DMSO    H1 4412   4.719   1.439   0.510  1.2103  1.4445  2.2831
  411DMSO    H2 4413   4.725   1.524   0.350  0.5774 -0.7830 -0.1688
  411DMSO    H3 4414   4.852   1.415   0.383  2.0821  1.1240  1.1651
  411DMSO    S1 4415   4.874   1.618   0.503 -0.0672 -0.0897 -0.3550
  411DMSO    C2 4416   4.961   1.517   0.621 -0.2397 -0.1651  0.1734
  411DMSO    H4 4417   5.006   1.589   0.690 -0.6161  0.3265 -0.0885
  411DMSO    H5 4418   4.884   1.456   0.668 -1.4419 -0.0139 -1.5255
  411DMSO    H6 4419   5.032   1.450   0.572 -1.5516 -1.7701  0.3781
  411DMSO    O1 4420   4.764   1.689   0.577 -0.6923 -0.1918 -0.5475
  412DMSO    C1 4421   1.619   3.642   5.259 -0.0677  0.5053 -0.0361
  412DMSO    H1 4422   1.544   3.566   5.285  0.5760  0.6572  2.5190
  412DMSO    H2 4423   1.712   3.588   5.241 -1.0819 -0.6576 -2.1802
  412DMSO    H3 4424   1.626   3.729   5.324 -1.8682  1.8304 -1.4877
  412DMSO    S1 4425   1.576   3.697   5.097  0.1781 -0.0555 -0.1038
  412DMSO    C2 4426   1.419   3.770   5.146 -0.4419  0.2447  0.1793
  412DMSO    H4 4427   1.377   3.704   5.224 -1.1760  1.7550  1.1067
  412DMSO    H5 4428   1.443   3.866   5.191  1.0558 -0.0403  0.0167
  412DMSO    H6 4429   1.354   3.773   5.058  1.1286 -0.0177 -1.0196
  412DMSO    O1 4430   1.538   3.573   5.029 -0.5671  0.1645 -0.5397
  413DMSO    C1 4431   4.799   3.740   2.939  0.1398  0.1680  0.6804
  413DMSO    H1 4432   4.713   3.808   2.937  0.7523  0.9726  0.9727
  413DMSO    H2 4433   4.802   3.663   2.861  0.0875  0.6265  0.2180
  413DMSO    H3 4434   4.801   3.681   3.031  1.8888 -0.2821  0.3849
  413DMSO    S1 4435   4.955   3.828   2.925 -0.0155  0.1206 -0.3126
  413DMSO    C2 4436   4.913   3.950   2.809  0.3683 -0.3790  0.8618
  413DMSO    H4 4437   4.994   4.022   2.791 -2.2949  2.7702  0.5258
  413DMSO    H5 4438   4.900   3.900   2.713 -1.1624  2.5648 -0.6170
  413DMSO    H6 4439   4.819   4.002   2.831  1.6574  3.1222 -1.0079
  413DMSO    O1 4440   5.048   3.733   2.861  0.1780  0.1214 -0.6084
  414DMSO    C1 4441   0.137   3.706   5.241  0.5466 -0.0191  0.1381
  414DMSO    H1 4442   0.226   3.715   5.304  1.1243 -1.1637 -0.4786
  414DMSO    H2 4443   0.120   3.790   5.173 -3.3749 -1.4054 -0.8402
  414DMSO    H3 4444   0.046   3.710   5.300 -0.7657  0.7206 -1.8400
  414DMSO    S1 4445   0.142   3.546   5.152  0.0228 -0.1563 -0.3371
  414DMSO    C2 4446   0.078   3.444   5.289  0.4743 -0.2403  0.2152
  414DMSO    H4 4447  -0.031   3.451   5.294  0.6374  3.2234  0.9682
  414DMSO    H5 4448   0.111   3.342   5.265  2.8171 -0.2344  2.9191
  414DMSO    H6 4449   0.128   3.479   5.379  0.7696  1.9801 -0.7373
  414DMSO    O1 4450   0.288   3.503   5.144  0.2041  0.0705 -0.3876
  415DMSO    C1 4451   4.750   0.863   5.207 -0.1944 -0.1625  0.7401
  415DMSO    H1 4452   4.797   0.947   5.154  1.0267 -2.0816 -1.4012
  415DMSO    H2 4453   4.736   0.770   5.150  0.3265 -1.3855  2.5370
  415DMSO    H3 4454   4.652   0.875   5.253 -0.3853 -0.8540  0.5227
  415DMSO    S1 4455   4.850   0.835   5.351  0.4860  0.1112 -0.4709
  415DMSO    C2 4456   4.847   0.989   5.429 -0.3665 -0.4210 -0.3200
  415DMSO    H4 4457   4.745   1.027   5.442 -0.0863 -0.3787  2.3324
  415DMSO    H5 4458   4.894   0.979   5.528 -1.9161 -0.3404  0.4482
  415DMSO    H6 4459   4.908   1.064   5.377 -0.4963  0.6243  0.9653
  415DMSO    O1 4460   4.995   0.822   5.302  0.2923 -0.2967  0.1204
  416DMSO    C1 4461   2.399   4.023   2.605  0.1923  0.3111 -0.3087
  416DMSO    H1 4462   2.316   4.078   2.560  1.1282  1.2191 -0.9595
  416DMSO    H2 4463   2.455   4.089   2.672  2.3382 -1.4269 -0.2563
  416DMSO    H3 4464   2.466   3.993   2.523  1.7957  0.5140  0.8814
  416DMSO    S1 4465   2.332   3.894   2.705  0.2758  0.0186  0.0872
  416DMSO    C2 4466   2.258   4.000   2.825  0.1017  0.6272  0.3690
  416DMSO    H4 4467   2.327   4.065   2.879  2.0575 -1.8350  1.0460
  416DMSO    H5 4468   2.173   4.052   2.779  0.8468  0.3460 -1.4103
  416DMSO    H6 4469   2.219   3.931   2.901  0.4563  1.0005  0.8926
  416DMSO    O1 4470   2.443   3.841   2.785 -0.2548  0.1657 -0.2484
  417DMSO    C1 4471   0.799   0.653   3.948 -0.2475  0.2282  1.1134
  417DMSO    H1 4472   0.832   0.722   3.869 -1.1494 -1.5293 -0.8932
  417DMSO    H2 4473   0.776   0.550   3.918 -0.1092  1.0264 -2.1618
  417DMSO    H3 4474   0.708   0.693   3.991 -1.2057  1.3000 -1.6717
  417DMSO    S1 4475   0.928   0.658   4.066 -0.1548  0.0474  0.0019
  417DMSO    C2 4476   1.051   0.573   3.963 -0.1190 -0.0443  0.1103
  417DMSO    H4 4477   1.098   0.651   3.902  0.6800 -0.3399  0.3379
  417DMSO    H5 4478   1.128   0.527   4.025 -0.8506 -1.0339  0.3206
  417DMSO    H6 4479   0.999   0.492   3.909  1.4769  0.8092 -2.9599
  417DMSO    O1 4480   0.890   0.557   4.159  0.3201 -0.4084 -0.8294
  418DMSO    C1 4481   1.026   2.063   2.281 -0.0789  0.1830  0.5837
  418DMSO    H1 4482   1.094   2.131   2.332 -1.5231 -0.0243  2.9267
  418DMSO    H2 4483   0.951   2.106   2.214  0.3312 -0.6974 -0.4733
  418DMSO    H3 4484   0.989   2.007   2.368 -1.6146  0.3404  0.0542
  418DMSO    S1 4485   1.118   1.955   2.176 -0.4479 -0.4496 -0.1271
  418DMSO    C2 4486   1.265   1.979   2.262 -0.3743  0.3650 -0.2349
  418DMSO    H4 4487   1.349   1.920   2.224  1.0965  1.5563  0.9814
  418DMSO    H5 4488   1.304   2.081   2.254  1.4289 -0.1799  0.8593
  418DMSO    H6 4489   1.253   1.948   2.366  0.5445  2.4624  0.5677
  418DMSO    O1 4490   1.150   2.033   2.057  0.1076  0.0070 -0.0452
  419DMSO    C1 4491   4.663   1.034   3.832 -0.6717  0.1427 -0.1125
  419DMSO    H1 4492   4.625   1.061   3.733 -0.6302 -0.5430 -0.3227
  419DMSO    H2 4493   4.594   0.964   3.880 -1.1861 -1.3584 -2.8021
  419DMSO    H3 4494   4.669   1.124   3.893 -1.8246 -1.6008  2.7846
  419DMSO    S1 4495   4.819   0.944   3.823  0.1210 -0.3338  0.2820
  419DMSO    C2 4496   4.882   1.019   3.675 -0.4146 -0.2345  0.7124
  419DMSO    H4 4497   4.926   1.114   3.709 -0.4832  0.3610 -0.8198
  419DMSO    H5 4498   4.955   0.964   3.616 -1.7851  0.0538 -1.3430
  419DMSO    H6 4499   4.799   1.045   3.609 -0.8211  0.1243  1.3414
  419DMSO    O1 4500   4.777   0.810   3.774  0.6221 -0.7183  0.4606
  420DMSO    C1 4501   5.538   3.500   1.111 -0.2644 -0.6652  0.1051
  420DMSO    H1 4502   5.473   3.538   1.189  1.9002  2.1440  0.7066
  420DMSO    H2 4503   5.581   3.403   1.137 -1.5967 -1.1603  0.5236
  420DMSO    H3 4504   5.618   3.575   1.105  0.0885 -1.0484 -0.0145
  420DMSO    S1 4505   5.446   3.499   0.958 -0.0621 -0.2057  0.3459
  420DMSO    C2 4506   5.434   3.674   0.947 -0.6852 -0.1216  0.0994
  420DMSO    H4 4507   5.514   3.715   0.884 -1.1295 -1.0157 -1.0777
  420DMSO    H5 4508   5.338   3.688   0.896 -0.5222 -0.0773 -0.1949
  420DMSO    H6 4509   5.436   3.725   1.044 -0.3923 -0.4050  0.2421
  420DMSO    O1 4510   5.315   3.437   0.992 -0.0288  0.4337 -0.3342
  421DMSO    C1 4511   0.695   1.941   1.183  0.3491  0.2429 -0.5660
  421DMSO    H1 4512   0.596   1.974   1.148  0.1454 -0.4418 -0.6507
  421DMSO    H2 4513   0.679   1.914   1.288  1.7302 -0.5146 -0.5371
  421DMSO    H3 4514   0.768   2.021   1.173  1.6939 -0.9523 -0.5893
  421DMSO    S1 4515   0.751   1.790   1.084  0.2240 -0.1011 -0.2339
  421DMSO    C2 4516   0.895   1.759   1.188  0.1374  0.6113  0.9258
  421DMSO    H4 4517   0.865   1.725   1.287  1.1777 -0.3867  0.9170
  421DMSO    H5 4518   0.966   1.702   1.128 -2.4274 -0.9964 -0.7541
  421DMSO    H6 4519   0.946   1.856   1.199  2.2921 -0.4100  0.5816
  421DMSO    O1 4520   0.809   1.847   0.959  0.1511  0.9344 -0.2243
  422DMSO    C1 4521   0.789   1.233   5.262  0.4815 -0.5387 -0.4952
  422DMSO    H1 4522   0.684   1.239   5.293  0.5472  0.2214 -0.4176
  422DMSO    H2 4523   0.805   1.261   5.158 -1.2170 -1.2081 -0.9781
  422DMSO    H3 4524   0.830   1.133   5.281 -0.4166 -0.4587  2.1841
  422DMSO    S1 4525   0.882   1.361   5.352  0.3010  0.1913  0.2993
  422DMSO    C2 4526   0.828   1.326   5.527  0.4333 -0.1405  0.2285
  422DMSO    H4 4527   0.894   1.399   5.574 -0.3130  1.1557 -0.6597
  422DMSO    H5 4528   0.723   1.353   5.541  0.4900 -0.4872  1.3973
  422DMSO    H6 4529   0.861   1.225   5.553  1.9233  0.6716  1.6804
  422DMSO    O1 4530   0.808   1.482   5.317 -0.5316  0.0032 -0.0757
  423DMSO    C1 4531   0.388   2.527   5.020  0.1917 -0.2073 -0.7379
  423DMSO    H1 4532   0.390   2.616   4.956 -1.3169  1.4220  1.3363
  423DMSO    H2 4533   0.305   2.460   5.000 -0.4676  0.6434 -0.9163
  423DMSO    H3 4534   0.377   2.561   5.123 -1.7330 -1.0603 -0.6257
  423DMSO    S1 4535   0.525   2.421   4.973 -0.1510 -0.2525 -0.0261
  423DMSO    C2 4536   0.463   2.364   4.815 -0.6365  0.0223  0.2643
  423DMSO    H4 4537   0.532   2.300   4.760 -0.8456  1.6037 -1.9712
  423DMSO    H5 4538   0.373   2.301   4.817 -0.4722 -0.5802 -3.4729
  423DMSO    H6 4539   0.453   2.457   4.760 -0.0093  1.3444  2.2809
  423DMSO    O1 4540   0.514   2.313   5.073  0.1780  0.5381 -0.0613
  424DMSO    C1 4541   1.505   0.097   4.670 -0.0858  0.6357 -0.8762
  424DMSO    H1 4542   1.520  -0.005   4.633 -0.5367 -0.3058  1.3546
  424DMSO    H2 4543   1.525   0.086   4.776 -2.3015  1.7714 -0.2714
  424DMSO    H3 4544   1.399   0.127   4.668 -1.0915 -2.3136  1.2963
  424DMSO    S1 4545   1.611   0.214   4.598  0.0852 -0.2132  0.3643
  424DMSO    C2 4546   1.542   0.347   4.686 -0.6360 -0.1066  0.0272
  424DMSO    H4 4547   1.605   0.435   4.673 -2.1792  1.3183  1.7878
  424DMSO    H5 4548   1.440   0.363   4.650 -1.5901 -0.3926  2.4136
  424DMSO    H6 4549   1.529   0.314   4.789  0.0243 -2.0327 -0.4553
  424DMSO    O1 4550   1.546   0.230   4.467 -0.1535  0.2174  0.1570
  425DMSO    C1 4551   5.557   4.963   1.690  0.2858 -0.0982  0.5309
  425DMSO    H1 4552   5.498   4.896   1.752  0.0130  0.8584  1.3348
  425DMSO    H2 4553   5.564   4.922   1.589 -0.4763 -2.1125  1.2508
  425DMSO    H3 4554   5.662   4.976   1.720  1.3893 -2.1896 -2.0427
  425DMSO    S1 4555   5.470   5.121   1.654 -0.3536  0.2290 -0.1579
  425DMSO    C2 4556   5.311   5.047   1.621  0.2038 -0.2255  0.0621
  425DMSO    H4 4557   5.329   4.969   1.546 -0.1312 -0.1661 -0.0788
  425DMSO    H5 4558   5.278   5.003   1.716 -2.8542  0.0564 -0.7747
  425DMSO    H6 4559   5.236   5.116   1.582 -0.1015 -0.3210  0.4763
  425DMSO    O1 4560   5.538   5.163   1.529 -0.0039 -0.5357  0.0850
  426DMSO    C1 4561   1.237   4.941   2.979  0.1368  0.3818  0.2651
  426DMSO    H1 4562   1.197   4.853   3.031 -0.7794  0.2331 -0.6623
  426DMSO    H2 4563   1.158   5.016   2.971 -1.1285 -0.7914  1.1400
  426DMSO    H3 4564   1.273   4.900   2.884 -1.1034 -2.4270  0.8846
  426DMSO    S1 4565   1.385   5.020   3.065 -0.3352  0.1785  0.1815
  426DMSO    C2 4566   1.300   5.091   3.212 -0.0794 -0.1975  0.0837
  426DMSO    H4 4567   1.264   5.000   3.260 -1.8048 -0.2467 -1.2239
  426DMSO    H5 4568   1.373   5.148   3.270  0.6920  0.1406 -1.1736
  426DMSO    H6 4569   1.213   5.149   3.181  0.0628 -0.0277  0.0056
  426DMSO    O1 4570   1.420   5.139   2.979  0.1563  0.2748 -0.4159
  427DMSO    C1 4571   1.771   5.898   5.319  0.1831  0.6163 -0.2430
  427DMSO    H1 4572   1.830   5.837   5.251 -0.6453 -0.4768 -0.0010
  427DMSO    H2 4573   1.821   5.881   5.415 -1.4833 -0.9028  0.3938
  427DMSO    H3 4574   1.672   5.853   5.329  1.3319 -2.2566 -1.0085
  427DMSO    S1 4575   1.759   6.069   5.260  0.1982  0.4959  0.5472
  427DMSO    C2 4576   1.700   6.004   5.110  0.4764 -0.2871  0.3811
  427DMSO    H4 4577   1.757   5.917   5.077 -0.7148 -0.8122 -0.3439
  427DMSO    H5 4578   1.592   5.991   5.109  0.5296 -0.8258 -0.7375
  427DMSO    H6 4579   1.715   6.069   5.023  1.3418  1.3870  1.7385
  427DMSO    O1 4580   1.899   6.113   5.229 -0.2577  0.2769 -0.1830
  428DMSO    C1 4581   3.166   3.099   3.865 -0.3748  0.0661 -0.1563
  428DMSO    H1 4582   3.154   3.193   3.811  0.3223 -0.1115 -0.6333
  428DMSO    H2 4583   3.235   3.120   3.947 -1.4426  1.4087  0.4305
  428DMSO    H3 4584   3.189   3.014   3.800  0.9773  1.2102 -1.2546
  428DMSO    S1 4585   3.009   3.068   3.951 -0.3738 -0.5137  0.0708
  428DMSO    C2 4586   3.005   3.228   4.017  0.2240 -0.1517  0.1092
  428DMSO    H4 4587   3.087   3.257   4.083 -0.3560 -1.3058  1.4052
  428DMSO    H5 4588   2.996   3.302   3.938  0.6766  0.7575  0.8862
  428DMSO    H6 4589   2.911   3.229   4.074 -0.9527 -1.1761 -1.7127
  428DMSO    O1 4590   3.047   2.990   4.074  0.2704  0.3260  0.0213
  429DMSO    C1 4591   0.634   4.640   2.524  0.0114  0.4387 -0.2699
  429DMSO    H1 4592   0.582   4.734   2.505 -0.1326  0.3564 -0.2832
  429DMSO    H2 4593   0.738   4.654   2.557  0.8237 -1.5284 -1.7788
  429DMSO    H3 4594   0.656   4.579   2.436 -1.1874 -0.6575  0.1670
  429DMSO    S1 4595   0.542   4.539   2.650  0.3664  0.1968 -0.3327
  429DMSO    C2 4596   0.401   4.524   2.542  0.1945  0.2627  0.4043
  429DMSO    H4 4597   0.331   4.459   2.594  1.5458 -1.6891 -0.1288
  429DMSO    H5 4598   0.360   4.626   2.533  4.4863  2.1531 -0.1472
  429DMSO    H6 4599   0.440   4.487   2.447 -1.9334 -3.0836  0.6814
  429DMSO    O1 4600   0.495   4.634   2.756 -0.2619  0.2854  0.6293
  430DMSO    C1 4601   1.463   3.627   2.340  1.0117  0.4433  0.5859
  430DMSO    H1 4602   1.479   3.594   2.237  0.0474  1.6371  0.0268
  430DMSO    H2 4603   1.394   3.561   2.395  2.1056 -0.5840  0.7634
  430DMSO    H3 4604   1.433   3.731   2.326 -0.1675 -0.1391 -1.7893
  430DMSO    S1 4605   1.618   3.617   2.432 -0.0419  0.2268 -0.2390
  430DMSO    C2 4606   1.699   3.750   2.354 -0.5240  0.7959 -0.4276
  430DMSO    H4 4607   1.800   3.770   2.391 -0.5707 -1.4535  1.0903
  430DMSO    H5 4608   1.696   3.737   2.246 -1.2445 -1.4400 -0.1870
  430DMSO    H6 4609   1.646   3.839   2.389  1.0820  1.4017  0.5689
  430DMSO    O1 4610   1.686   3.497   2.368 -0.1265  0.4228  0.1909
  431DMSO    C1 4611   1.099   4.647   5.955  0.0527  0.2808 -0.2887
  431DMSO    H1 4612   1.048   4.582   5.884  1.6383  0.5582 -1.7582
  431DMSO    H2 4613   1.040   4.730   5.993 -0.8708 -1.3466  2.1208
  431DMSO    H3 4614   1.199   4.674   5.919  0.3803 -2.6344 -1.8658
  431DMSO    S1 4615   1.130   4.550   6.098  0.2039 -0.1639 -0.0195
  431DMSO    C2 4616   1.204   4.671   6.196  0.2030 -1.0128  0.1670
  431DMSO    H4 4617   1.125   4.736   6.235  3.2010  2.6637  0.7093
  431DMSO    H5 4618   1.266   4.635   6.279  0.1030  2.2238  1.7881
  431DMSO    H6 4619   1.276   4.719   6.130  0.2093 -0.5758  0.4904
  431DMSO    O1 4620   1.244   4.464   6.056 -0.0693 -0.3215  0.2321
  432DMSO    C1 4621   5.036   0.509   5.431  0.0318  0.0332  0.0006
  432DMSO    H1 4622   4.952   0.487   5.366  0.4889 -0.1051 -0.5514
  432DMSO    H2 4623   4.991   0.507   5.531 -0.5492 -0.7586 -0.2737
  432DMSO    H3 4624   5.067   0.610   5.402  1.5928 -0.8873 -1.7256
  432DMSO    S1 4625   5.149   0.371   5.405 -0.1540  0.1541 -0.0022
  432DMSO    C2 4626   5.040   0.251   5.470 -0.5803  0.2567  0.1498
  432DMSO    H4 4627   5.095   0.157   5.459  0.4902  0.9767 -1.0360
  432DMSO    H5 4628   5.016   0.276   5.574 -1.8687 -1.7370  0.3762
  432DMSO    H6 4629   4.958   0.249   5.398 -0.8882 -0.8281  0.5238
  432DMSO    O1 4630   5.261   0.382   5.506  0.3842  0.0695  0.5316
  433DMSO    C1 4631   4.775   2.015   0.624  0.6578 -0.5544 -0.4758
  433DMSO    H1 4632   4.768   1.918   0.674  1.6054 -0.4136 -0.0452
  433DMSO    H2 4633   4.695   2.023   0.550 -0.9099  1.1192  1.2727
  433DMSO    H3 4634   4.876   2.035   0.587  1.0680  1.0425  1.3382
  433DMSO    S1 4635   4.729   2.144   0.733 -0.0947  0.0603  0.1173
  433DMSO    C2 4636   4.554   2.125   0.752 -0.5196 -0.1113 -0.6469
  433DMSO    H4 4637   4.526   2.031   0.800 -3.1043  0.3120 -1.1860
  433DMSO    H5 4638   4.519   2.207   0.815 -0.0715  0.5311 -1.2232
  433DMSO    H6 4639   4.506   2.136   0.654  2.0724  1.8760 -1.8220
  433DMSO    O1 4640   4.750   2.259   0.641 -0.7381  0.0925 -0.1265
  434DMSO    C1 4641   0.176   5.470   4.060 -0.5452  0.2859 -0.2319
  434DMSO    H1 4642   0.095   5.416   4.108  1.6476 -2.2259  0.9132
  434DMSO    H2 4643   0.259   5.503   4.124  1.3643  0.1296 -2.4679
  434DMSO    H3 4644   0.129   5.557   4.013  0.1933  1.1931  0.6568
  434DMSO    S1 4645   0.256   5.358   3.944  0.0882 -0.0665  0.3207
  434DMSO    C2 4646   0.122   5.338   3.831  0.6210  0.2489 -0.5859
  434DMSO    H4 4647   0.116   5.424   3.763  4.3333 -0.4682 -2.0941
  434DMSO    H5 4648   0.142   5.248   3.772  1.3401  0.2049 -0.2910
  434DMSO    H6 4649   0.038   5.310   3.893  1.9940 -1.6418  0.5162
  434DMSO    O1 4650   0.253   5.224   4.011 -0.2437 -0.3749  0.2925
  435DMSO    C1 4651   0.482   1.903   3.269  0.5219  0.1978  0.3057
  435DMSO    H1 4652   0.582   1.898   3.314 -0.0953 -1.6441  1.6058
  435DMSO    H2 4653   0.406   1.931   3.342 -1.5150  0.3484 -1.7508
  435DMSO    H3 4654   0.469   1.801   3.231  1.4812  0.8308 -1.8878
  435DMSO    S1 4655   0.481   2.013   3.119  0.3484  0.1415  0.0338
  435DMSO    C2 4656   0.322   1.957   3.075  1.1241  0.1709  0.4648
  435DMSO    H4 4657   0.283   2.009   2.987  1.1970 -1.9692 -0.9037
  435DMSO    H5 4658   0.339   1.852   3.053  1.6217  0.4519 -0.5094
  435DMSO    H6 4659   0.253   1.972   3.158  2.2147 -0.7627  1.5805
  435DMSO    O1 4660   0.559   1.949   3.008 -0.4279 -0.3035  0.3794
  436DMSO    C1 4661   2.051   0.450   0.124 -0.9610 -0.1169 -0.2116
  436DMSO    H1 4662   2.029   0.554   0.095 -0.8526 -0.0979 -0.2251
  436DMSO    H2 4663   1.967   0.411   0.182  1.3096 -1.8419  2.1296
  436DMSO    H3 4664   2.139   0.446   0.188 -0.7877 -1.6163 -0.5219
  436DMSO    S1 4665   2.072   0.351  -0.023  0.0357  0.3040  0.0174
  436DMSO    C2 4666   1.916   0.387  -0.096 -0.3267 -0.5897 -0.0658
  436DMSO    H4 4667   1.923   0.489  -0.133  5.9298 -0.7264 -0.2835
  436DMSO    H5 4668   1.906   0.325  -0.185 -0.4098  0.5990 -0.9046
  436DMSO    H6 4669   1.827   0.371  -0.035 -1.0395  0.1829 -0.8865
  436DMSO    O1 4670   2.065   0.212   0.031 -0.1505 -0.3479 -0.4676
  437DMSO    C1 4671   3.647   0.904   3.482  0.1176  0.0674  0.1185
  437DMSO    H1 4672   3.691   1.002   3.501 -0.6816  0.5631 -0.5205
  437DMSO    H2 4673   3.660   0.845   3.573  1.1412  1.0160  0.6043
  437DMSO    H3 4674   3.696   0.850   3.400  0.2647  3.0119 -1.8749
  437DMSO    S1 4675   3.470   0.928   3.451  0.4079  0.3026  0.0469
  437DMSO    C2 4676   3.454   1.052   3.582 -0.0060  0.5486 -0.2911
  437DMSO    H4 4677   3.347   1.062   3.603 -0.0719 -2.2282  1.0592
  437DMSO    H5 4678   3.497   1.005   3.670  1.2982 -3.4250 -2.7707
  437DMSO    H6 4679   3.496   1.151   3.564 -0.7167  1.0603  0.7843
  437DMSO    O1 4680   3.418   0.793   3.492 -0.0586  0.7207  0.3318
  438DMSO    C1 4681   3.308   4.007   4.588 -0.9228  0.7647 -0.3842
  438DMSO    H1 4682   3.309   3.906   4.630 -0.6886  1.1738  0.6326
  438DMSO    H2 4683   3.350   4.085   4.653 -2.8306  1.5967 -0.0901
  438DMSO    H3 4684   3.204   4.027   4.562 -1.8232 -0.6037  1.8858
  438DMSO    S1 4685   3.404   3.992   4.437  0.4635 -0.2202  0.6868
  438DMSO    C2 4686   3.419   4.168   4.412 -0.1232  0.1588  0.0979
  438DMSO    H4 4687   3.468   4.186   4.316  0.7450  1.0825  0.6987
  438DMSO    H5 4688   3.314   4.201   4.408 -0.4052 -0.7523 -0.1852
  438DMSO    H6 4689   3.468   4.217   4.496  2.1549 -1.9718  0.1136
  438DMSO    O1 4690   3.298   3.949   4.339 -0.4738  0.1494 -0.1748
  439DMSO    C1 4691   1.588   4.894   0.508 -0.2353 -0.0206 -0.2925
  439DMSO    H1 4692   1.630   4.814   0.569  0.1876  0.2844 -0.1784
  439DMSO    H2 4693   1.671   4.952   0.464 -2.8207  3.0865 -1.5229
  439DMSO    H3 4694   1.516   4.948   0.570 -2.7322 -0.6451 -2.4592
  439DMSO    S1 4695   1.489   4.799   0.388  0.2745 -0.2053  0.0020
  439DMSO    C2 4696   1.615   4.792   0.253 -0.5729 -0.0440 -0.5259
  439DMSO    H4 4697   1.560   4.770   0.162 -4.1655 -1.3857  1.7623
  439DMSO    H5 4698   1.671   4.886   0.247  0.0425 -0.0924  2.5670
  439DMSO    H6 4699   1.683   4.708   0.270 -0.0679  0.7029  1.3861
  439DMSO    O1 4700   1.398   4.903   0.331  0.0977  0.4341 -0.1044
  440DMSO    C1 4701   2.095   2.210   1.075 -0.4856  0.7605  0.2061
  440DMSO    H1 4702   2.002   2.153   1.081 -1.0212  1.6380  0.5280
  440DMSO    H2 4703   2.077   2.311   1.036 -2.4053  0.3696 -0.0112
  440DMSO    H3 4704   2.176   2.162   1.020 -3.0768 -2.7051 -0.9380
  440DMSO    S1 4705   2.132   2.217   1.250  0.0852 -0.0884  0.2441
  440DMSO    C2 4706   1.990   2.310   1.283 -0.0905  0.2305 -0.3376
  440DMSO    H4 4707   2.006   2.350   1.384  1.0963  1.3859 -0.9463
  440DMSO    H5 4708   1.975   2.394   1.215 -2.6503  0.2124  0.0825
  440DMSO    H6 4709   1.912   2.235   1.269  2.1077 -2.1988 -0.1089
  440DMSO    O1 4710   2.238   2.322   1.244  0.6795 -0.3105  0.7950
  441DMSO    C1 4711   2.370   1.016   3.391 -0.7781 -0.1410 -0.3968
  441DMSO    H1 4712   2.326   0.936   3.330  0.9675 -1.6809  0.2443
  441DMSO    H2 4713   2.476   1.021   3.363 -1.1100 -2.9671 -2.6842
  441DMSO    H3 4714   2.369   0.988   3.496 -0.3796 -0.6434 -0.5183
  441DMSO    S1 4715   2.288   1.170   3.356 -0.1294 -0.2094  0.4564
  441DMSO    C2 4716   2.134   1.113   3.419 -0.2707 -0.2514  0.3415
  441DMSO    H4 4717   2.128   1.141   3.525 -1.7351 -0.7914  0.4262
  441DMSO    H5 4718   2.058   1.174   3.369 -0.2832 -0.6650 -0.1477
  441DMSO    H6 4719   2.134   1.004   3.425  2.3709 -0.2353  2.0537
  441DMSO    O1 4720   2.255   1.149   3.210 -0.1172  0.0659 -0.3375
  442DMSO    C1 4721   3.623   2.484   4.118  0.4466 -0.2438  0.7686
  442DMSO    H1 4722   3.724   2.526   4.126 -0.1099  1.1735  0.5313
  442DMSO    H2 4723   3.632   2.376   4.100  2.1340 -0.0302  0.1467
  442DMSO    H3 4724   3.570   2.542   4.043  1.8826  2.0597  1.4353
  442DMSO    S1 4725   3.531   2.493   4.265 -0.1350  0.0294 -0.2338
  442DMSO    C2 4726   3.387   2.409   4.199  0.8414 -0.7866  0.5200
  442DMSO    H4 4727   3.323   2.478   4.144  0.9647 -0.2270  1.0597
  442DMSO    H5 4728   3.415   2.323   4.138  1.9644  0.7919 -1.3356
  442DMSO    H6 4729   3.325   2.378   4.283  0.4051  0.2620  0.5978
  442DMSO    O1 4730   3.503   2.636   4.287 -0.7382  0.5564 -0.2675
  443DMSO    C1 4731   3.189   1.012   5.772 -0.3816 -0.4201 -0.2842
  443DMSO    H1 4732   3.254   1.027   5.685 -0.1159 -0.2514 -0.0576
  443DMSO    H2 4733   3.140   0.914   5.777 -0.9477 -0.1225  0.1479
  443DMSO    H3 4734   3.107   1.081   5.747  0.3742  0.9443  0.8589
  443DMSO    S1 4735   3.277   1.057   5.920 -0.1595  0.1914 -0.8624
  443DMSO    C2 4736   3.365   1.199   5.854 -0.3531  0.4158 -0.3666
  443DMSO    H4 4737   3.443   1.224   5.926 -1.6051  1.0093  0.8292
  443DMSO    H5 4738   3.411   1.168   5.759 -2.6259 -0.5912 -1.2238
  443DMSO    H6 4739   3.296   1.283   5.843 -1.4734 -0.7346 -3.0909
  443DMSO    O1 4740   3.385   0.951   5.929  0.2802  0.3319 -0.2661
  444DMSO    C1 4741   4.361   0.716   4.112 -0.3117  0.0338  0.3892
  444DMSO    H1 4742   4.316   0.616   4.117  0.7346 -0.3801  3.0990
  444DMSO    H2 4743   4.409   0.745   4.019 -0.7589  1.2150  0.5064
  444DMSO    H3 4744   4.432   0.726   4.194  1.7329  0.3775 -1.3304
  444DMSO    S1 4745   4.238   0.843   4.121  0.1938 -0.2387 -0.1357
  444DMSO    C2 4746   4.140   0.774   3.994  0.2858  0.0719  0.8064
  444DMSO    H4 4747   4.127   0.669   4.021 -1.2773  0.3167  1.1090
  444DMSO    H5 4748   4.040   0.817   3.993  0.8155  1.3814  1.6157
  444DMSO    H6 4749   4.187   0.774   3.896 -0.2182  1.2637  0.5485
  444DMSO    O1 4750   4.301   0.965   4.064  0.3363 -0.3389 -0.2350
  445DMSO    C1 4751   1.529   2.646   4.585 -0.1125  1.1631 -0.0236
  445DMSO    H1 4752   1.627   2.649   4.537  1.0926  2.0521  2.3183
  445DMSO    H2 4753   1.463   2.585   4.523  1.5912 -1.2745  0.4228
  445DMSO    H3 4754   1.483   2.740   4.617  0.9733  1.2415  1.4054
  445DMSO    S1 4755   1.570   2.566   4.742  0.1782  0.5117 -0.6094
  445DMSO    C2 4756   1.404   2.547   4.791 -0.9124 -0.2740 -0.0023
  445DMSO    H4 4757   1.396   2.559   4.899  0.2142 -1.7841  0.2850
  445DMSO    H5 4758   1.350   2.632   4.748  1.7956  1.8532  0.4861
  445DMSO    H6 4759   1.371   2.446   4.767 -0.7939 -0.9107  2.2616
  445DMSO    O1 4760   1.611   2.669   4.838 -0.7116  0.5480  0.3183
  446DMSO    C1 4761   4.788   5.255   4.798 -0.8143 -0.2626 -0.2476
  446DMSO    H1 4762   4.812   5.203   4.704  0.4935 -0.7352  0.3390
  446DMSO    H2 4763   4.753   5.355   4.772  3.1635  0.7499 -2.5280
  446DMSO    H3 4764   4.870   5.262   4.869 -0.6808 -1.1279 -0.3071
  446DMSO    S1 4765   4.660   5.155   4.870 -0.3708 -0.1434 -0.3739
  446DMSO    C2 4766   4.674   5.224   5.031  0.6818 -0.2250 -0.6755
  446DMSO    H4 4767   4.770   5.191   5.071  1.1949  0.3948 -1.3648
  446DMSO    H5 4768   4.680   5.333   5.023  2.6104 -0.2565 -0.0573
  446DMSO    H6 4769   4.603   5.183   5.103  2.8647 -0.9597  1.1733
  446DMSO    O1 4770   4.736   5.030   4.888  0.2229  0.3447  0.0399
  447DMSO    C1 4771   1.215   4.894   5.376  0.0929  0.3276  0.0284
  447DMSO    H1 4772   1.182   4.994   5.346  0.4154  0.4747  0.1591
  447DMSO    H2 4773   1.324   4.899   5.383  0.0567  0.3860  0.6512
  447DMSO    H3 4774   1.187   4.822   5.299 -1.0510  0.1656  0.5683
  447DMSO    S1 4775   1.144   4.838   5.532  0.1146  0.0633  0.3542
  447DMSO    C2 4776   1.288   4.873   5.628 -0.2636  0.3569  0.3695
  447DMSO    H4 4777   1.263   4.870   5.735 -0.1681  0.9221  0.4115
  447DMSO    H5 4778   1.367   4.810   5.587 -1.0852  0.2354 -1.0655
  447DMSO    H6 4779   1.310   4.979   5.611  1.0260  0.3285  1.5983
  447DMSO    O1 4780   1.158   4.691   5.511 -0.1705 -0.5520 -0.2142
  448DMSO    C1 4781   4.216   3.567   0.970 -0.0500  0.5276 -0.8993
  448DMSO    H1 4782   4.177   3.478   1.020  1.6847  0.8334  1.1817
  448DMSO    H2 4783   4.320   3.537   0.958 -0.7592 -3.2600  1.0439
  448DMSO    H3 4784   4.203   3.648   1.043 -0.1969 -0.4468  0.1737
  448DMSO    S1 4785   4.120   3.609   0.832 -0.1879  0.1799 -0.3611
  448DMSO    C2 4786   4.150   3.462   0.742  0.4180  0.2021 -1.0996
  448DMSO    H4 4787   4.125   3.379   0.808  2.6244  0.0324 -0.3957
  448DMSO    H5 4788   4.090   3.463   0.651 -0.1824 -1.1930 -0.7400
  448DMSO    H6 4789   4.257   3.465   0.717  0.6035 -1.6047 -0.6176
  448DMSO    O1 4790   4.203   3.712   0.767 -0.4433 -0.2068 -0.3162
  449DMSO    C1 4791   1.029   5.140   1.328  0.3624  0.1392 -0.5184
  449DMSO    H1 4792   0.924   5.159   1.305  0.2931  1.2163  0.6103
  449DMSO    H2 4793   1.030   5.077   1.417 -0.4485 -0.5390 -0.9777
  449DMSO    H3 4794   1.086   5.232   1.342  0.9848 -0.2830 -0.2269
  449DMSO    S1 4795   1.082   5.049   1.185  0.1549 -0.3643 -0.4852
  449DMSO    C2 4796   1.255   5.081   1.185  0.0172  0.6169 -0.2802
  449DMSO    H4 4797   1.297   5.043   1.279  0.5205 -4.4189 -2.2074
  449DMSO    H5 4798   1.302   5.026   1.103  1.5948  0.5741  0.6118
  449DMSO    H6 4799   1.276   5.187   1.175  0.0512  0.6577  0.2113
  449DMSO    O1 4800   1.040   5.138   1.069 -0.0866  0.4543  0.4344
  450DMSO    C1 4801   1.065   0.343   3.560 -0.4396  0.4548  0.6261
  450DMSO    H1 4802   0.991   0.378   3.488  0.3907  0.8576 -0.0475
  450DMSO    H2 4803   1.052   0.375   3.663 -0.2615 -1.4572  1.2891
  450DMSO    H3 4804   1.158   0.394   3.535 -0.5858 -0.1869 -1.4469
  450DMSO    S1 4805   1.098   0.172   3.557 -0.2869  0.0461 -0.1698
  450DMSO    C2 4806   1.228   0.185   3.678  0.6854 -0.0172  0.5028
  450DMSO    H4 4807   1.170   0.215   3.766  0.0852  2.4254 -0.6491
  450DMSO    H5 4808   1.277   0.088   3.683  2.2961  0.5910 -1.8498
  450DMSO    H6 4809   1.292   0.267   3.645  1.4536 -1.5534 -2.1675
  450DMSO    O1 4810   1.167   0.133   3.426  0.5387  0.4170 -0.7279
  451DMSO    C1 4811   2.919   4.694   5.042  0.2624  0.3426 -0.0333
  451DMSO    H1 4812   2.991   4.728   5.117  0.3696 -0.2798  0.1562
  451DMSO    H2 4813   2.957   4.644   4.953 -1.8534  0.9026 -1.3205
  451DMSO    H3 4814   2.843   4.763   5.004  1.2736  0.7469 -1.4058
  451DMSO    S1 4815   2.829   4.571   5.139  0.0670 -0.3685  0.0974
  451DMSO    C2 4816   2.956   4.453   5.127 -0.3847  0.1342  0.0223
  451DMSO    H4 4817   3.048   4.491   5.173  0.3238 -0.6672 -0.7077
  451DMSO    H5 4818   2.926   4.367   5.186  2.2709 -2.6871 -2.3576
  451DMSO    H6 4819   2.969   4.429   5.021 -1.4854  0.0112 -0.0871
  451DMSO    O1 4820   2.733   4.511   5.038 -0.4687 -0.2328 -0.2847
  452DMSO    C1 4821   1.715   5.124   2.594  0.5007  0.4014  0.1236
  452DMSO    H1 4822   1.659   5.105   2.685  0.2560 -0.6783 -0.2294
  452DMSO    H2 4823   1.779   5.038   2.573 -1.3349 -0.4624 -2.4683
  452DMSO    H3 4824   1.764   5.221   2.598 -1.9366  2.0681 -3.7409
  452DMSO    S1 4825   1.602   5.138   2.456  0.4342  0.1751  0.1301
  452DMSO    C2 4826   1.499   5.255   2.546 -0.0586 -0.1205 -0.0664
  452DMSO    H4 4827   1.558   5.344   2.570 -0.8521  0.3055  0.3285
  452DMSO    H5 4828   1.415   5.289   2.484  2.2940  3.6024 -1.6237
  452DMSO    H6 4829   1.459   5.222   2.642 -0.2868  0.6759  0.1220
  452DMSO    O1 4830   1.517   5.014   2.475  0.0875 -0.0382 -0.8572
  453DMSO    C1 4831   5.148   5.413   1.999  0.0307 -0.0206 -0.2821
  453DMSO    H1 4832   5.073   5.445   1.926 -2.2844 -2.1766  0.9831
  453DMSO    H2 4833   5.121   5.313   2.034  2.1093  0.1494  2.0714
  453DMSO    H3 4834   5.139   5.472   2.090 -0.3813 -2.5471  1.4205
  453DMSO    S1 4835   5.321   5.422   1.954  0.3365  0.3133  0.2158
  453DMSO    C2 4836   5.306   5.592   1.908  0.3659 -0.0830 -0.3649
  453DMSO    H4 4837   5.406   5.634   1.888  0.2714  1.2085  1.5839
  453DMSO    H5 4838   5.245   5.603   1.818  2.6797 -2.3220 -2.3725
  453DMSO    H6 4839   5.260   5.645   1.991  0.0269 -1.5415  0.4077
  453DMSO    O1 4840   5.319   5.345   1.830 -0.1483 -0.4576  0.3726
  454DMSO    C1 4841   1.313   0.775   4.144  0.2450 -0.6243 -0.1838
  454DMSO    H1 4842   1.356   0.700   4.078  1.8962  0.9873 -1.0355
  454DMSO    H2 4843   1.381   0.797   4.227 -2.0264 -0.0509  1.6618
  454DMSO    H3 4844   1.215   0.741   4.179  0.6034 -2.1788 -0.6300
  454DMSO    S1 4845   1.297   0.925   4.045 -0.3863  0.2109 -0.0071
  454DMSO    C2 4846   1.205   1.012   4.171  0.1087 -0.2523 -0.3738
  454DMSO    H4 4847   1.271   1.047   4.250  0.5475  1.2618 -1.3676
  454DMSO    H5 4848   1.153   1.103   4.139 -1.0322 -0.7175  0.0828
  454DMSO    H6 4849   1.133   0.943   4.217 -1.3032  1.2864 -0.2051
  454DMSO    O1 4850   1.192   0.875   3.953 -0.1868  0.1234  0.6063
  455DMSO    C1 4851   3.689   1.001   1.867  0.4052 -0.1110  0.0011
  455DMSO    H1 4852   3.745   1.045   1.785 -0.4358 -0.2341 -0.6549
  455DMSO    H2 4853   3.745   1.026   1.957  1.2997  2.2778 -1.1385
  455DMSO    H3 4854   3.679   0.892   1.865 -0.6716 -0.0158 -0.6007
  455DMSO    S1 4855   3.533   1.099   1.876 -0.4577 -0.6878  0.3290
  455DMSO    C2 4856   3.464   1.041   1.722 -0.0158  0.4778 -0.4870
  455DMSO    H4 4857   3.488   0.935   1.713 -0.2443  0.3296  0.5679
  455DMSO    H5 4858   3.358   1.059   1.739 -0.2278 -1.7724  1.0042
  455DMSO    H6 4859   3.496   1.100   1.636  1.3491 -0.0140 -0.3434
  455DMSO    O1 4860   3.584   1.234   1.839 -0.0903  0.2977 -0.3649
  456DMSO    C1 4861   1.970   4.619   4.556 -0.5143  0.3539 -0.2039
  456DMSO    H1 4862   2.022   4.584   4.646  0.6473 -1.1561 -1.3896
  456DMSO    H2 4863   1.861   4.606   4.554 -0.2617 -2.9092  0.8761
  456DMSO    H3 4864   2.031   4.574   4.477  0.6111 -0.1888  0.9354
  456DMSO    S1 4865   1.993   4.801   4.550  0.0330 -0.2365  0.3098
  456DMSO    C2 4866   2.164   4.808   4.591 -0.3489 -0.0808  0.3049
  456DMSO    H4 4867   2.230   4.725   4.561 -1.1642 -0.8473  0.6000
  456DMSO    H5 4868   2.197   4.901   4.545 -0.7213 -1.4017 -2.9189
  456DMSO    H6 4869   2.172   4.811   4.700 -0.7625 -1.1050  0.3779
  456DMSO    O1 4870   1.925   4.858   4.668 -0.1064  0.1811 -0.2877
  457DMSO    C1 4871   4.369   3.645   0.507  0.4287  0.1811  0.2302
  457DMSO    H1 4872   4.444   3.659   0.430  0.0779 -1.0860 -0.3539
  457DMSO    H2 4873   4.395   3.706   0.594  2.0132 -1.2180  0.7783
  457DMSO    H3 4874   4.367   3.537   0.520 -0.9185  0.2673  0.9354
  457DMSO    S1 4875   4.209   3.701   0.450  0.0504 -0.0500 -0.1813
  457DMSO    C2 4876   4.185   3.577   0.323  0.2798 -1.2089  0.7339
  457DMSO    H4 4877   4.170   3.474   0.357 -0.2550 -1.7806 -1.1162
  457DMSO    H5 4878   4.096   3.601   0.266  0.1108 -2.3294  0.5081
  457DMSO    H6 4879   4.269   3.578   0.253  0.5747  1.3104  1.0591
  457DMSO    O1 4880   4.258   3.820   0.375 -0.2422  0.0824  0.0657
  458DMSO    C1 4881   0.175   3.030   2.295 -0.5243 -0.7026 -0.3652
  458DMSO    H1 4882   0.270   2.980   2.273 -0.2044  0.3271 -1.4141
  458DMSO    H2 4883   0.104   2.955   2.332 -0.2073 -1.7330 -1.7906
  458DMSO    H3 4884   0.136   3.077   2.205 -0.1539 -0.3236 -0.3307
  458DMSO    S1 4885   0.219   3.149   2.423  0.0397  0.2975 -0.0300
  458DMSO    C2 4886   0.048   3.209   2.445 -0.5214  0.2769  0.1408
  458DMSO    H4 4887   0.049   3.305   2.498  4.1274  0.0364  0.9197
  458DMSO    H5 4888   0.026   3.243   2.344  0.2981 -1.8475 -0.8271
  458DMSO    H6 4889  -0.016   3.128   2.481 -1.9174  0.4768 -1.7692
  458DMSO    O1 4890   0.275   3.257   2.340 -0.4712 -0.4112  0.3533
  459DMSO    C1 4891   5.701   2.547   2.206  0.3594 -0.4351  0.6412
  459DMSO    H1 4892   5.738   2.603   2.119 -2.5330  0.3447 -0.1713
  459DMSO    H2 4893   5.780   2.503   2.268 -0.4929 -0.2108  1.9123
  459DMSO    H3 4894   5.637   2.467   2.168 -0.4896 -0.0908  1.3291
  459DMSO    S1 4895   5.587   2.654   2.298  0.2131  0.0938  0.1078
  459DMSO    C2 4896   5.726   2.753   2.359 -0.3578 -0.1599  0.1717
  459DMSO    H4 4897   5.831   2.725   2.351  0.1480  0.4489  3.3828
  459DMSO    H5 4898   5.706   2.847   2.307 -1.9418 -0.7450 -0.3397
  459DMSO    H6 4899   5.713   2.765   2.466 -0.3060  0.6982  0.0872
  459DMSO    O1 4900   5.560   2.584   2.432 -0.0011  0.4094  0.6728
  460DMSO    C1 4901   5.780   5.522   4.777  0.3565 -0.2448 -0.7165
  460DMSO    H1 4902   5.754   5.466   4.687  0.0847 -2.3756  0.5916
  460DMSO    H2 4903   5.779   5.459   4.867  1.4426  1.1513  0.3235
  460DMSO    H3 4904   5.715   5.607   4.801  1.4689  0.3264  0.3979
  460DMSO    S1 4905   5.938   5.596   4.758 -0.1691  0.2931  0.2378
  460DMSO    C2 4906   6.030   5.446   4.719 -0.1001  0.2588  0.4683
  460DMSO    H4 4907   6.043   5.397   4.815 -2.6970  3.1500  2.4900
  460DMSO    H5 4908   5.965   5.384   4.656 -2.6786  2.9292  0.2784
  460DMSO    H6 4909   6.128   5.467   4.675  0.0932 -1.3250  0.0795
  460DMSO    O1 4910   5.990   5.642   4.889  0.0413  0.2756 -0.6196
  461DMSO    C1 4911   4.778   0.267   2.070 -0.3264 -0.5050 -0.2637
  461DMSO    H1 4912   4.846   0.347   2.100  0.7894 -1.5831  0.1803
  461DMSO    H2 4913   4.700   0.308   2.004 -0.6199 -2.1475 -0.9792
  461DMSO    H3 4914   4.727   0.227   2.158  1.8720 -2.0562  0.3741
  461DMSO    S1 4915   4.863   0.145   1.975  0.0349  0.0716 -0.3963
  461DMSO    C2 4916   4.914   0.266   1.845  0.0809  0.7479 -0.2533
  461DMSO    H4 4917   4.823   0.313   1.805 -0.5497  1.0102  1.4073
  461DMSO    H5 4918   4.975   0.346   1.886  0.4558 -0.9778  2.8238
  461DMSO    H6 4919   4.963   0.213   1.763  1.7320 -0.6331  1.5613
  461DMSO    O1 4920   4.752   0.074   1.917 -0.0308  0.8090  0.1038
  462DMSO    C1 4921   2.938   0.999   5.447 -0.1424 -0.5926 -0.0303
  462DMSO    H1 4922   3.023   1.066   5.435 -0.8795  0.1210 -1.6138
  462DMSO    H2 4923   2.868   1.032   5.525 -1.3027 -0.5990 -1.0259
  462DMSO    H3 4924   2.976   0.897   5.437  2.6037  0.5129 -2.2549
  462DMSO    S1 4925   2.852   1.033   5.290 -0.0893 -0.2523 -0.0084
  462DMSO    C2 4926   2.702   0.955   5.337  0.7939  0.3825  0.3503
  462DMSO    H4 4927   2.652   0.922   5.246  0.8446 -4.6315  1.8010
  462DMSO    H5 4928   2.722   0.862   5.392 -0.4514 -1.0441 -1.5207
  462DMSO    H6 4929   2.635   1.028   5.384  2.8307  0.7297  2.9888
  462DMSO    O1 4930   2.909   0.936   5.191  0.1002  0.5183  0.1185
  463DMSO    C1 4931   0.164   4.381   2.249 -0.1048  0.1518 -0.5078
  463DMSO    H1 4932   0.074   4.438   2.271 -0.6158 -1.2528  1.2385
  463DMSO    H2 4933   0.175   4.304   2.325 -0.8708  0.9912  0.4799
  463DMSO    H3 4934   0.251   4.446   2.234  0.8235 -0.9163  0.0538
  463DMSO    S1 4935   0.136   4.295   2.091  0.0517  0.0517 -0.4853
  463DMSO    C2 4936   0.285   4.199   2.084  0.5293 -0.0952  0.8719
  463DMSO    H4 4937   0.304   4.157   1.985 -0.4917  0.2697  0.5144
  463DMSO    H5 4938   0.373   4.265   2.087  0.7206 -0.3723  2.7495
  463DMSO    H6 4939   0.291   4.124   2.164  0.1004 -1.0194  0.0485
  463DMSO    O1 4940   0.154   4.401   1.992 -0.3453 -0.1959 -0.2233
  464DMSO    C1 4941   0.368   4.864   4.154 -0.1096  0.5533 -0.0813
  464DMSO    H1 4942   0.306   4.950   4.183  2.5564  2.7911 -0.6496
  464DMSO    H2 4943   0.320   4.767   4.141  1.0126  0.1754 -1.6213
  464DMSO    H3 4944   0.448   4.851   4.228  1.3385  0.0423 -1.6785
  464DMSO    S1 4945   0.450   4.910   4.006  0.2594 -0.0637  0.0409
  464DMSO    C2 4946   0.311   4.886   3.902 -0.3186  0.3322  0.0892
  464DMSO    H4 4947   0.279   4.782   3.912 -1.5502  0.7512  0.6427
  464DMSO    H5 4948   0.232   4.956   3.931  0.8897  2.7004 -1.9548
  464DMSO    H6 4949   0.342   4.914   3.801  1.2993  1.2064  0.7920
  464DMSO    O1 4950   0.523   4.794   3.958  0.8542 -0.2938  0.1531
  465DMSO    C1 4951   1.153   3.973   0.952  0.1344  0.5145  0.1043
  465DMSO    H1 4952   1.049   4.002   0.962  0.4960  1.0961  3.3062
  465DMSO    H2 4953   1.167   3.870   0.918  3.9015  0.1817  2.1072
  465DMSO    H3 4954   1.195   3.980   1.053 -0.0371 -1.4179  0.3367
  465DMSO    S1 4955   1.243   4.061   0.830 -0.3139  0.0764 -0.0278
  465DMSO    C2 4956   1.406   4.002   0.886  0.1678  0.2405 -0.2458
  465DMSO    H4 4957   1.404   4.003   0.995  1.5878 -0.3188 -0.2065
  465DMSO    H5 4958   1.425   3.896   0.871  0.3647 -0.4199  3.6427
  465DMSO    H6 4959   1.488   4.064   0.849  1.7912 -1.2430  0.7444
  465DMSO    O1 4960   1.258   4.196   0.901 -0.1465  0.4316 -0.4991
  466DMSO    C1 4961   4.299   3.252   5.978 -0.4513  0.4330 -0.4829
  466DMSO    H1 4962   4.248   3.164   6.018  0.4571  0.3529  0.5202
  466DMSO    H2 4963   4.400   3.211   5.976 -0.7681 -0.3696 -0.7873
  466DMSO    H3 4964   4.288   3.334   6.049  3.4987  1.1528 -0.4527
  466DMSO    S1 4965   4.248   3.312   5.819 -0.2804  0.0811 -0.1898
  466DMSO    C2 4966   4.345   3.464   5.813 -0.0268  0.4892  0.3519
  466DMSO    H4 4967   4.314   3.533   5.892 -1.5739 -0.2279  0.3895
  466DMSO    H5 4968   4.448   3.426   5.818 -0.4083 -0.6993 -0.4248
  466DMSO    H6 4969   4.335   3.511   5.715 -0.0172 -0.6305 -0.2019
  466DMSO    O1 4970   4.108   3.360   5.844 -0.1430 -0.7253 -0.6630
  467DMSO    C1 4971   3.503   4.930   2.096  0.4341  0.2155  0.3029
  467DMSO    H1 4972   3.487   4.962   2.200  0.1076  0.7811  0.0801
  467DMSO    H2 4973   3.512   5.022   2.039  3.0712 -0.0455  0.1670
  467DMSO    H3 4974   3.428   4.859   2.060 -0.5487  1.2992  0.1538
  467DMSO    S1 4975   3.667   4.857   2.083 -0.1211  0.1209  0.2474
  467DMSO    C2 4976   3.671   4.850   1.906 -0.4848  0.0399 -0.0253
  467DMSO    H4 4977   3.678   4.954   1.873 -0.0526  0.4378  1.2386
  467DMSO    H5 4978   3.755   4.787   1.877  0.1810  0.6104  0.5946
  467DMSO    H6 4979   3.570   4.818   1.878 -0.0796  0.3930 -2.0492
  467DMSO    O1 4980   3.654   4.712   2.122 -0.9445  0.6217 -0.0361
  468DMSO    C1 4981   1.737   3.466   1.543 -0.4914 -0.7555  0.0798
  468DMSO    H1 4982   1.630   3.446   1.533 -0.6808 -0.4092  1.2815
  468DMSO    H2 4983   1.788   3.428   1.454  1.6976  2.9004 -0.4124
  468DMSO    H3 4984   1.775   3.436   1.641  0.5832 -0.9079 -0.3726
  468DMSO    S1 4985   1.766   3.644   1.524  0.5455 -0.3783  0.4408
  468DMSO    C2 4986   1.715   3.646   1.344  0.5835 -0.2267 -0.5914
  468DMSO    H4 4987   1.723   3.753   1.319  4.4139 -0.4551 -1.0178
  468DMSO    H5 4988   1.789   3.585   1.291  0.4379  0.1653 -1.2586
  468DMSO    H6 4989   1.613   3.609   1.337  0.3747  0.3829 -0.8526
  468DMSO    O1 4990   1.909   3.660   1.502  0.4811 -0.2869 -0.0969
  469DMSO    C1 4991   4.950   1.790   1.044 -0.3348 -0.5420 -0.4535
  469DMSO    H1 4992   4.913   1.819   1.142 -1.1960  0.3381 -1.0211
  469DMSO    H2 4993   4.864   1.796   0.977 -0.8617 -1.0549  0.1745
  469DMSO    H3 4994   4.998   1.692   1.049  0.9387  0.0411 -0.7093
  469DMSO    S1 4995   5.079   1.907   1.003 -0.1364 -0.3779  0.2140
  469DMSO    C2 4996   5.072   1.879   0.834 -0.0148  0.0148 -0.2542
  469DMSO    H4 4997   5.123   1.786   0.807  1.1097  0.0484  1.5991
  469DMSO    H5 4998   4.966   1.878   0.806 -0.6037  1.4021  1.7164
  469DMSO    H6 4999   5.131   1.952   0.777  1.7545 -1.5375 -0.4787
  469DMSO    O1 5000   5.202   1.830   1.042 -0.1341  0.3237 -0.2325
  470DMSO    C1 5001   2.826   5.679   1.093 -0.2434  0.0247 -0.4464
  470DMSO    H1 5002   2.717   5.682   1.087 -0.1951  0.5529 -1.1304
  470DMSO    H2 5003   2.855   5.754   1.167 -0.3358  1.6538 -1.9852
  470DMSO    H3 5004   2.881   5.704   1.002  1.7765 -1.4595  0.2970
  470DMSO    S1 5005   2.884   5.521   1.148 -0.1070  0.0332 -0.4267
  470DMSO    C2 5006   2.821   5.429   1.006  0.4084 -0.4426  0.1868
  470DMSO    H4 5007   2.723   5.465   0.973  0.8052 -1.4051 -2.2450
  470DMSO    H5 5008   2.888   5.434   0.919  0.9614 -0.5980  0.5993
  470DMSO    H6 5009   2.816   5.327   1.044  2.0987 -0.0358  1.6060
  470DMSO    O1 5010   2.795   5.486   1.260 -0.3555 -0.6798 -0.5545
  471DMSO    C1 5011   5.683   1.534   1.540  0.2667 -0.0144 -0.3644
  471DMSO    H1 5012   5.600   1.504   1.475 -0.9126 -0.7403  1.3995
  471DMSO    H2 5013   5.766   1.462   1.537 -0.7538 -1.5278  2.9237
  471DMSO    H3 5014   5.646   1.529   1.643  0.2170 -0.6139 -0.4059
  471DMSO    S1 5015   5.726   1.706   1.497 -0.0043 -0.3403 -0.2266
  471DMSO    C2 5016   5.898   1.723   1.545  0.3381 -0.4192 -0.1426
  471DMSO    H4 5017   5.966   1.656   1.492  0.4210 -0.6297  0.2262
  471DMSO    H5 5018   5.932   1.822   1.516  2.3331 -0.9193  0.3571
  471DMSO    H6 5019   5.900   1.711   1.653  0.9799  1.8302  0.1401
  471DMSO    O1 5020   5.658   1.780   1.607 -0.0911  0.1387  0.0719
  472DMSO    C1 5021   3.267   1.096   5.169  0.6195 -0.4053 -0.0495
  472DMSO    H1 5022   3.374   1.110   5.189  0.3357 -0.7150  1.9227
  472DMSO    H2 5023   3.207   1.117   5.259 -1.8569  0.7477 -1.8504
  472DMSO    H3 5024   3.259   0.995   5.128 -1.0658 -0.0005 -0.7866
  472DMSO    S1 5025   3.206   1.216   5.042 -0.3431 -0.2175  0.1460
  472DMSO    C2 5026   3.101   1.106   4.965 -0.5611 -0.1474 -0.1256
  472DMSO    H4 5027   3.154   1.024   4.915  0.0346  0.8351 -1.1456
  472DMSO    H5 5028   3.019   1.081   5.034 -0.9159  2.8028  0.6635
  472DMSO    H6 5029   3.053   1.158   4.882 -1.9812 -1.3427 -0.1165
  472DMSO    O1 5030   3.330   1.204   4.961 -0.2163  0.1635 -0.2380
  473DMSO    C1 5031   2.448   5.007   5.831  0.7377  0.0488  0.1798
  473DMSO    H1 5032   2.469   4.909   5.787 -0.6657 -0.6764  1.0811
  473DMSO    H2 5033   2.467   4.998   5.938 -2.0052  2.2211  0.9576
  473DMSO    H3 5034   2.347   5.040   5.806  0.1768 -2.2273 -0.8424
  473DMSO    S1 5035   2.570   5.121   5.762 -0.0766 -0.0368 -0.5067
  473DMSO    C2 5036   2.530   5.109   5.593 -0.4762  0.4442  0.2639
  473DMSO    H4 5037   2.436   5.161   5.574  0.2114  2.0534  1.1006
  473DMSO    H5 5038   2.612   5.149   5.533  1.4611 -0.9744  1.8214
  473DMSO    H6 5039   2.524   5.005   5.560 -0.0622 -0.0166  1.5614
  473DMSO    O1 5040   2.700   5.045   5.769  0.2124  0.1475 -0.3775
  474DMSO    C1 5041   4.341   3.448   4.734 -0.2444  0.4242 -0.4397
  474DMSO    H1 5042   4.330   3.521   4.654 -1.1324  0.8525  0.0674
  474DMSO    H2 5043   4.449   3.443   4.752 -0.1717  1.4026 -0.5672
  474DMSO    H3 5044   4.305   3.347   4.712  0.1080  0.2229 -0.1113
  474DMSO    S1 5045   4.289   3.524   4.891  0.2839  0.5664 -0.0867
  474DMSO    C2 5046   4.401   3.661   4.891 -0.3299 -0.6621 -0.3620
  474DMSO    H4 5047   4.365   3.740   4.824 -1.0063  0.5029  1.3048
  474DMSO    H5 5048   4.382   3.702   4.990  1.0610  0.6989 -0.6278
  474DMSO    H6 5049   4.504   3.637   4.863  0.7185  2.0962  0.8201
  474DMSO    O1 5050   4.355   3.433   4.988  0.1129 -0.2408 -0.0252
  475DMSO    C1 5051   0.324   2.936   0.851 -0.3529 -0.5809 -0.8411
  475DMSO    H1 5052   0.293   3.032   0.811 -0.6159 -0.5166 -0.4833
  475DMSO    H2 5053   0.286   2.935   0.953 -1.6690  1.8121 -1.2321
  475DMSO    H3 5054   0.432   2.922   0.843 -0.0683  0.1529  1.1625
  475DMSO    S1 5055   0.227   2.821   0.759  0.1105 -0.0557  0.2541
  475DMSO    C2 5056   0.304   2.668   0.804 -0.0550  0.1976  0.2584
  475DMSO    H4 5057   0.280   2.590   0.732 -0.5852 -2.6659  3.2676
  475DMSO    H5 5058   0.411   2.686   0.790 -0.3562  0.3146 -2.3750
  475DMSO    H6 5059   0.278   2.637   0.906 -0.4642 -1.3248 -0.2902
  475DMSO    O1 5060   0.267   2.835   0.615 -0.0246  0.1712 -0.2967
  476DMSO    C1 5061   2.634   4.195   4.144  0.2329 -1.3543 -0.0215
  476DMSO    H1 5062   2.671   4.296   4.163  1.1678 -1.1146 -2.6412
  476DMSO    H2 5063   2.564   4.188   4.060 -1.1514  0.5155  0.9102
  476DMSO    H3 5064   2.589   4.170   4.240 -0.0143  0.5361  0.3802
  476DMSO    S1 5065   2.770   4.077   4.125 -0.1878  0.7451 -0.3562
  476DMSO    C2 5066   2.792   4.114   3.947  0.5592 -0.5107  0.3324
  476DMSO    H4 5067   2.871   4.050   3.906  1.7814  0.7423  0.6494
  476DMSO    H5 5068   2.694   4.101   3.901  1.3888  0.9738 -2.0014
  476DMSO    H6 5069   2.828   4.216   3.937 -1.0395  0.0506 -0.0003
  476DMSO    O1 5070   2.695   3.948   4.128  0.0496  0.4515  0.1789
  477DMSO    C1 5071   2.578   0.809   4.519  0.4351 -0.3095  0.2878
  477DMSO    H1 5072   2.584   0.916   4.494  0.7535 -0.0437  1.4345
  477DMSO    H2 5073   2.541   0.760   4.429 -1.5151  1.2606  0.1496
  477DMSO    H3 5074   2.500   0.792   4.595 -1.2893  1.5155 -0.9487
  477DMSO    S1 5075   2.728   0.728   4.556  0.1659  0.6631 -0.1481
  477DMSO    C2 5076   2.695   0.589   4.439 -0.7850 -0.1677  0.0511
  477DMSO    H4 5077   2.696   0.630   4.338  0.3576  0.6704  0.3870
  477DMSO    H5 5078   2.773   0.512   4.437 -1.7093 -1.1061 -0.9773
  477DMSO    H6 5079   2.602   0.539   4.465 -0.6086  0.0698  1.1920
  477DMSO    O1 5080   2.703   0.675   4.692  0.9690  0.6070  0.1820
  478DMSO    C1 5081   1.667   2.206   2.512  0.1915  0.1456 -0.3736
  478DMSO    H1 5082   1.665   2.316   2.515  2.7763  0.2629  2.2976
  478DMSO    H2 5083   1.611   2.160   2.594 -0.6461 -1.7435 -1.9255
  478DMSO    H3 5084   1.773   2.182   2.515 -0.1654 -2.2804 -2.8609
  478DMSO    S1 5085   1.592   2.160   2.359 -0.2988  0.2784  0.1020
  478DMSO    C2 5086   1.719   2.028   2.330  1.0739 -0.0376 -0.4132
  478DMSO    H4 5087   1.733   1.978   2.427 -2.8100 -1.4377 -0.4077
  478DMSO    H5 5088   1.683   1.950   2.262 -2.2287 -0.7694  1.9025
  478DMSO    H6 5089   1.813   2.076   2.305  0.6761  0.3628 -1.1449
  478DMSO    O1 5090   1.648   2.253   2.259  0.6316 -0.1812  0.2540
  479DMSO    C1 5091   4.816   0.695   1.505 -0.3248 -0.1388  0.0506
  479DMSO    H1 5092   4.799   0.752   1.597  0.4766  1.2206 -0.6118
  479DMSO    H2 5093   4.873   0.605   1.532  2.5149  1.8057  1.0282
  479DMSO    H3 5094   4.882   0.753   1.440  0.8044 -3.1097 -1.6528
  479DMSO    S1 5095   4.668   0.674   1.408 -0.2139 -0.0557  0.2039
  479DMSO    C2 5096   4.753   0.606   1.267 -1.2372  0.0626  0.2335
  479DMSO    H4 5097   4.686   0.626   1.183  0.6644  0.0644 -1.3720
  479DMSO    H5 5098   4.842   0.665   1.246 -0.7423 -0.6781  0.2069
  479DMSO    H6 5099   4.771   0.498   1.275 -1.3996 -0.0284 -0.5223
  479DMSO    O1 5100   4.639   0.812   1.359  0.1442  0.0309  0.2600
  480DMSO    C1 5101   2.884   1.120   4.135  0.1913  0.5571  0.7293
  480DMSO    H1 5102   2.922   1.185   4.056  1.0999 -1.2009 -0.3557
  480DMSO    H2 5103   2.826   1.043   4.083  0.2292  1.2332 -0.3562
  480DMSO    H3 5104   2.836   1.168   4.220  0.4373 -0.9351  1.7458
  480DMSO    S1 5105   3.027   1.040   4.209  0.4335  0.1298  0.1041
  480DMSO    C2 5106   2.936   0.918   4.294  0.6573  0.1070 -0.1039
  480DMSO    H4 5107   2.866   0.965   4.363  0.7706  0.1034  0.0143
  480DMSO    H5 5108   2.888   0.847   4.226  1.3767  0.1150 -0.6278
  480DMSO    H6 5109   3.012   0.868   4.354  0.8602  1.0262  0.4200
  480DMSO    O1 5110   3.065   1.124   4.329  0.4512 -0.5425 -0.0646
  481DMSO    C1 5111   2.393   0.018   0.925  0.3408  0.1875  0.0711
  481DMSO    H1 5112   2.398   0.123   0.894  0.6786  0.4504  1.0074
  481DMSO    H2 5113   2.291  -0.020   0.914 -0.5487  2.6129 -1.0341
  481DMSO    H3 5114   2.433   0.021   1.026  0.2528  1.0816  0.0883
  481DMSO    S1 5115   2.507  -0.082   0.837  0.2036  0.4836 -0.1903
  481DMSO    C2 5116   2.436  -0.076   0.671 -0.0886  0.3439 -0.6841
  481DMSO    H4 5117   2.442   0.030   0.644 -4.5185  0.8706 -0.2186
  481DMSO    H5 5118   2.493  -0.140   0.602  2.2593 -0.8510  2.1107
  481DMSO    H6 5119   2.334  -0.113   0.676 -0.6870  2.0432  0.8735
  481DMSO    O1 5120   2.474  -0.219   0.885 -0.2647 -0.1292 -0.1861
  482DMSO    C1 5121   4.215   2.450   3.349 -0.7619  0.5690  0.2748
  482DMSO    H1 5122   4.257   2.349   3.351  0.9723  1.1821 -1.5779
  482DMSO    H2 5123   4.132   2.445   3.420 -0.4983  2.1102  0.7186
  482DMSO    H3 5124   4.176   2.474   3.250  1.3143 -0.5734 -0.8914
  482DMSO    S1 5125   4.337   2.568   3.407  0.2643 -0.1541 -0.2094
  482DMSO    C2 5126   4.477   2.467   3.366  0.6275 -0.8743 -0.2013
  482DMSO    H4 5127   4.466   2.360   3.385  0.1202 -0.6474  0.8446
  482DMSO    H5 5128   4.502   2.481   3.260 -1.2067 -0.6830 -0.6472
  482DMSO    H6 5129   4.550   2.509   3.436  2.0642 -4.0356  0.3657
  482DMSO    O1 5130   4.307   2.540   3.554 -0.1902  0.7041 -0.5387
  483DMSO    C1 5131   3.939   1.375   5.136  0.0718 -0.5840 -0.2414
  483DMSO    H1 5132   4.035   1.338   5.174  0.0530  0.3877  0.8161
  483DMSO    H2 5133   3.964   1.453   5.064  3.2727 -0.2805  1.0072
  483DMSO    H3 5134   3.893   1.404   5.231 -1.8840  1.3293 -1.6796
  483DMSO    S1 5135   3.840   1.247   5.051  0.4416  0.1055  0.4099
  483DMSO    C2 5136   3.946   1.219   4.916  0.4233 -0.3972 -0.3520
  483DMSO    H4 5137   3.900   1.139   4.856  0.4802  0.7449 -1.9841
  483DMSO    H5 5138   3.943   1.315   4.863 -2.7098 -0.7992 -1.0836
  483DMSO    H6 5139   4.041   1.200   4.966 -0.2766 -0.8824  0.8504
  483DMSO    O1 5140   3.730   1.336   5.001 -0.0815 -0.1977 -0.0525
  484DMSO    C1 5141   4.352   1.778   4.391 -0.1642 -0.7398 -0.7254
  484DMSO    H1 5142   4.272   1.821   4.331 -0.3021 -0.9063 -0.6619
  484DMSO    H2 5143   4.325   1.767   4.497 -1.7530  0.4057 -0.9824
  484DMSO    H3 5144   4.434   1.848   4.408 -0.7379 -0.1063 -0.5160
  484DMSO    S1 5145   4.417   1.624   4.325  0.3403 -0.2645 -0.2612
  484DMSO    C2 5146   4.422   1.696   4.165 -0.0903  0.9528  0.8887
  484DMSO    H4 5147   4.462   1.614   4.103  0.4579 -0.0136  2.4439
  484DMSO    H5 5148   4.319   1.711   4.135 -0.0778 -2.7234 -1.6337
  484DMSO    H6 5149   4.482   1.786   4.156  1.7683 -0.2065  1.0363
  484DMSO    O1 5150   4.308   1.535   4.340  0.4004 -0.0833 -0.4140
  485DMSO    C1 5151   2.009   2.065   5.446 -0.2686 -0.5874  0.1337
  485DMSO    H1 5152   1.956   2.158   5.422  0.6067 -0.0265  0.3057
  485DMSO    H2 5153   2.110   2.076   5.486 -0.0367  0.6454 -0.7167
  485DMSO    H3 5154   2.009   1.997   5.361 -2.2030 -1.0752  0.4943
  485DMSO    S1 5155   1.904   1.981   5.570  0.1105 -0.3498  0.5378
  485DMSO    C2 5156   1.953   1.812   5.553 -0.1461  0.5321  0.6709
  485DMSO    H4 5157   1.930   1.767   5.456 -0.7621  0.0990  1.0095
  485DMSO    H5 5158   2.061   1.819   5.562  0.1090  2.9624 -2.5697
  485DMSO    H6 5159   1.914   1.759   5.641  0.6580 -0.7360  0.2882
  485DMSO    O1 5160   1.766   1.980   5.523 -0.2717 -0.1119 -0.0420
  486DMSO    C1 5161   4.662   4.619   5.324  0.3251 -0.0261 -0.0322
  486DMSO    H1 5162   4.754   4.591   5.375 -0.2385  0.9351  1.5864
  486DMSO    H2 5163   4.643   4.723   5.352  4.6863  1.0146 -0.3263
  486DMSO    H3 5164   4.583   4.548   5.350  1.3013 -0.8149  0.8560
  486DMSO    S1 5165   4.679   4.615   5.142 -0.3545 -0.2128 -0.5128
  486DMSO    C2 5166   4.758   4.774   5.132 -0.2313 -0.2658  0.1194
  486DMSO    H4 5167   4.865   4.770   5.157  0.1974  0.2680 -1.5014
  486DMSO    H5 5168   4.742   4.810   5.030 -2.2429  0.6792  0.7153
  486DMSO    H6 5169   4.707   4.838   5.205  1.7254 -1.8043  3.0589
  486DMSO    O1 5170   4.542   4.637   5.085 -0.0085  0.3365  0.0842
  487DMSO    C1 5171   0.439   2.933   5.148  0.2853 -0.3939  0.7892
  487DMSO    H1 5172   0.376   2.875   5.080  0.1728 -0.3878  0.8882
  487DMSO    H2 5173   0.541   2.894   5.141  1.2764  1.8186  2.0908
  487DMSO    H3 5174   0.397   2.937   5.248  0.8248 -0.5393  1.0257
  487DMSO    S1 5175   0.438   3.092   5.072 -0.1741  0.0946  0.2889
  487DMSO    C2 5176   0.279   3.140   5.154  0.1071 -0.4937  1.1794
  487DMSO    H4 5177   0.233   3.217   5.091 -1.3685 -0.9613  1.6414
  487DMSO    H5 5178   0.212   3.054   5.161 -0.8574  0.0270 -0.8727
  487DMSO    H6 5179   0.295   3.167   5.258  1.6086 -1.3822  1.1987
  487DMSO    O1 5180   0.405   3.051   4.935  0.0886  0.5309 -0.0664
  488DMSO    C1 5181   0.671   1.208   1.947  0.3136 -0.3425  0.0851
  488DMSO    H1 5182   0.648   1.228   2.052  0.0180 -0.4576  0.0414
  488DMSO    H2 5183   0.640   1.294   1.887 -0.3725  0.0314  0.9573
  488DMSO    H3 5184   0.626   1.113   1.918 -0.3141  0.0209 -0.1514
  488DMSO    S1 5185   0.848   1.186   1.933 -0.2412 -0.2754  0.4699
  488DMSO    C2 5186   0.895   1.355   1.966  0.1980  0.0140 -0.2417
  488DMSO    H4 5187   0.998   1.368   1.931 -0.2641 -0.1942 -1.7488
  488DMSO    H5 5188   0.835   1.408   1.892  0.2191 -0.6326 -0.7360
  488DMSO    H6 5189   0.885   1.392   2.069 -0.5119  1.5814 -0.8412
  488DMSO    O1 5190   0.885   1.190   1.790  0.5604 -0.3329  0.1113
  489DMSO    C1 5191   0.170   4.667   1.618 -0.4737 -0.0394  0.8853
  489DMSO    H1 5192   0.149   4.768   1.653  4.3053  1.2642  0.6749
  489DMSO    H2 5193   0.092   4.639   1.547  0.0701  0.0060  0.2559
  489DMSO    H3 5194   0.190   4.592   1.694 -2.5959 -0.0091  1.5279
  489DMSO    S1 5195   0.322   4.675   1.533  0.0402 -0.1064 -0.1627
  489DMSO    C2 5196   0.423   4.741   1.663  0.1851 -0.3612  0.2565
  489DMSO    H4 5197   0.369   4.822   1.713  0.7899  0.4132 -0.3200
  489DMSO    H5 5198   0.444   4.652   1.722  1.7566 -1.1780 -1.4394
  489DMSO    H6 5199   0.516   4.774   1.615 -0.7121 -0.8110 -1.9024
  489DMSO    O1 5200   0.301   4.805   1.459  0.3421 -0.1992 -0.2952
  490DMSO    C1 5201   4.584   2.894   3.007 -0.1552  0.4300  0.0661
  490DMSO    H1 5202   4.683   2.918   2.966  0.7862 -1.6043  1.0157
  490DMSO    H2 5203   4.534   2.987   2.978  2.0756  1.4352 -0.8320
  490DMSO    H3 5204   4.594   2.871   3.113  3.8055  1.2465  0.0065
  490DMSO    S1 5205   4.511   2.763   2.910  0.1016  0.3333  0.0866
  490DMSO    C2 5206   4.414   2.849   2.783 -0.2323  0.1177  0.3591
  490DMSO    H4 5207   4.374   2.945   2.815  0.2090  1.3063 -2.3977
  490DMSO    H5 5208   4.486   2.869   2.703  1.0725 -0.6414  1.2978
  490DMSO    H6 5209   4.334   2.782   2.753  1.8133 -3.5183  2.2506
  490DMSO    O1 5210   4.408   2.697   2.993 -0.4535 -0.2779  0.8457
  491DMSO    C1 5211   4.394   4.995   1.411  0.3052  0.2503  0.1381
  491DMSO    H1 5212   4.444   4.948   1.496 -0.6752 -0.0829  0.5416
  491DMSO    H2 5213   4.285   4.993   1.412  0.1438  3.1862 -1.1079
  491DMSO    H3 5214   4.438   4.956   1.318  2.6589  0.1470  1.2170
  491DMSO    S1 5215   4.441   5.165   1.416  0.0984  0.1836 -0.2748
  491DMSO    C2 5216   4.618   5.138   1.414 -0.4172  0.7491 -0.8507
  491DMSO    H4 5217   4.642   5.069   1.496  1.2656 -1.9449 -3.4321
  491DMSO    H5 5218   4.654   5.099   1.318  2.2971  0.5228  0.1533
  491DMSO    H6 5219   4.658   5.238   1.433 -0.9691  1.0134 -1.0633
  491DMSO    O1 5220   4.440   5.210   1.559  0.3053  0.0886  0.3413
  492DMSO    C1 5221   3.881   3.089   3.314 -0.1963 -0.1183  0.8379
  492DMSO    H1 5222   3.891   3.002   3.248  4.5302  1.3456 -0.7682
  492DMSO    H2 5223   3.776   3.121   3.314 -0.0138  0.4844  1.2957
  492DMSO    H3 5224   3.942   3.166   3.268  0.1210 -0.0389  1.3832
  492DMSO    S1 5225   3.928   3.053   3.484 -0.3599 -0.2238 -0.1541
  492DMSO    C2 5226   3.980   3.217   3.530  0.0104  0.0606 -0.4052
  492DMSO    H4 5227   3.885   3.270   3.537 -0.0046  0.1047 -0.9043
  492DMSO    H5 5228   4.033   3.222   3.626 -2.6177  1.8378  1.0588
  492DMSO    H6 5229   4.047   3.251   3.451  2.6631 -1.0338  1.2224
  492DMSO    O1 5230   4.064   2.988   3.479 -0.7784  0.5924  0.6994
  493DMSO    C1 5231   2.901   4.931   1.432  0.2671 -0.4861 -0.2245
  493DMSO    H1 5232   2.894   4.986   1.338 -0.4439 -0.2235 -0.0200
  493DMSO    H2 5233   2.985   4.976   1.487 -0.2774  0.4825 -0.1688
  493DMSO    H3 5234   2.911   4.822   1.425  0.2449 -0.5849  1.0211
  493DMSO    S1 5235   2.751   4.953   1.531  0.3909 -0.2023  0.2607
  493DMSO    C2 5236   2.786   5.125   1.579  0.0926  0.4108  1.0449
  493DMSO    H4 5237   2.696   5.182   1.555 -0.8670 -1.7341 -0.8791
  493DMSO    H5 5238   2.815   5.116   1.684  1.4338  1.0201  0.7555
  493DMSO    H6 5239   2.870   5.166   1.522 -1.2121  1.9249  0.0902
  493DMSO    O1 5240   2.777   4.873   1.662 -0.1335 -0.3501  0.4899
  494DMSO    C1 5241   5.697   5.809   2.706  0.4887 -0.1487  0.3435
  494DMSO    H1 5242   5.718   5.863   2.799 -2.0880  0.7817  0.4834
  494DMSO    H2 5243   5.613   5.742   2.727  0.3436 -1.0445 -2.5999
  494DMSO    H3 5244   5.782   5.753   2.668 -0.4901 -0.5311 -1.3969
  494DMSO    S1 5245   5.660   5.905   2.563  0.3014 -0.4496  0.0386
  494DMSO    C2 5246   5.504   5.961   2.646 -0.5020 -0.1470  0.1265
  494DMSO    H4 5247   5.453   5.871   2.682 -1.6158  0.6465  0.5661
  494DMSO    H5 5248   5.525   6.020   2.735 -0.6320  0.0220  0.0450
  494DMSO    H6 5249   5.444   6.024   2.580  0.0292  1.0128  0.7197
  494DMSO    O1 5250   5.624   5.811   2.455 -0.1697  0.6417 -0.2185
  495DMSO    C1 5251   1.193   0.086   2.504 -0.2789 -0.6635  0.1137
  495DMSO    H1 5252   1.092   0.088   2.462  0.2759 -1.6358 -1.3578
  495DMSO    H2 5253   1.192   0.097   2.612  0.2239 -0.6702  0.1249
  495DMSO    H3 5254   1.253   0.170   2.468 -0.0514 -1.0160 -0.3412
  495DMSO    S1 5255   1.279  -0.070   2.484  0.3983  0.0138  0.5415
  495DMSO    C2 5256   1.433  -0.026   2.563 -0.2460 -0.1865 -0.0725
  495DMSO    H4 5257   1.442   0.079   2.535 -2.0868 -0.6377 -2.7677
  495DMSO    H5 5258   1.418  -0.044   2.670 -0.9443 -0.3155 -0.1891
  495DMSO    H6 5259   1.519  -0.079   2.521  1.7539  1.1894  2.0406
  495DMSO    O1 5260   1.312  -0.075   2.340  0.2697 -0.2638  0.1589
  496DMSO    C1 5261   2.932   4.448   0.825  1.0306 -0.1905 -0.4141
  496DMSO    H1 5262   2.873   4.370   0.778  1.3236 -1.0944  0.6624
  496DMSO    H2 5263   2.867   4.519   0.877 -0.1140  0.7765 -2.9980
  496DMSO    H3 5264   2.990   4.491   0.742  1.1025 -0.2292 -0.3834
  496DMSO    S1 5265   3.050   4.357   0.925 -0.3021  0.4533  0.0837
  496DMSO    C2 5266   3.191   4.462   0.928 -0.2824 -0.8603  0.3299
  496DMSO    H4 5267   3.167   4.556   0.977 -0.9842 -0.6499 -0.4083
  496DMSO    H5 5268   3.264   4.412   0.992  0.3627 -0.0413  0.2443
  496DMSO    H6 5269   3.229   4.469   0.826 -0.5594  1.2778  0.3485
  496DMSO    O1 5270   3.082   4.247   0.837 -0.2279 -0.3424  0.2334
  497DMSO    C1 5271   5.477   5.281   0.164  0.2851  0.1482  0.4973
  497DMSO    H1 5272   5.494   5.346   0.078  0.4958 -0.3672  0.1417
  497DMSO    H2 5273   5.550   5.294   0.244  0.0740  1.4026  0.5105
  497DMSO    H3 5274   5.465   5.176   0.135  0.7075  0.4977 -1.0411
  497DMSO    S1 5275   5.322   5.338   0.224 -0.0541 -0.2276  0.0738
  497DMSO    C2 5276   5.241   5.376   0.071 -0.7267 -0.5646 -0.6747
  497DMSO    H4 5277   5.137   5.405   0.087 -0.0050  2.2142 -0.5284
  497DMSO    H5 5278   5.296   5.462   0.032 -1.8246 -0.4907 -2.1454
  497DMSO    H6 5279   5.260   5.294   0.001 -1.5566 -0.5413 -0.9324
  497DMSO    O1 5280   5.340   5.470   0.292 -0.2083 -0.5176 -0.1587
  498DMSO    C1 5281   0.721   3.510   1.751 -0.3821  0.5443  0.0783
  498DMSO    H1 5282   0.671   3.459   1.669  1.5190 -2.0277  0.3703
  498DMSO    H2 5283   0.770   3.445   1.825 -0.2175  0.2192 -0.3116
  498DMSO    H3 5284   0.656   3.584   1.797  2.0118  2.8389  0.0485
  498DMSO    S1 5285   0.839   3.620   1.667 -0.5022 -0.1232 -0.0640
  498DMSO    C2 5286   0.727   3.747   1.619 -0.2085  0.0477  0.2133
  498DMSO    H4 5287   0.770   3.816   1.547 -1.9666 -0.4099 -1.3497
  498DMSO    H5 5288   0.628   3.711   1.587 -0.1822  0.8115 -0.7648
  498DMSO    H6 5289   0.711   3.808   1.709 -2.1395 -1.0571  0.6813
  498DMSO    O1 5290   0.861   3.558   1.536 -0.0748  0.7374 -0.6749
  499DMSO    C1 5291   2.280   5.101   4.393  0.2641  0.8010  0.2741
  499DMSO    H1 5292   2.320   5.068   4.489 -0.2361 -2.2856 -0.4779
  499DMSO    H2 5293   2.173   5.085   4.381  0.3094  2.1653 -3.0246
  499DMSO    H3 5294   2.331   5.057   4.307  0.0123 -0.3024  0.6764
  499DMSO    S1 5295   2.324   5.266   4.374  0.1892 -0.0773 -0.2210
  499DMSO    C2 5296   2.503   5.241   4.370 -0.1921  0.1752  0.0813
  499DMSO    H4 5297   2.530   5.347   4.366  1.6715 -0.1247  2.4220
  499DMSO    H5 5298   2.529   5.182   4.459 -1.2403 -1.8885 -0.9037
  499DMSO    H6 5299   2.522   5.194   4.274  0.4654  0.2261  0.1863
  499DMSO    O1 5300   2.305   5.324   4.507 -0.0570  0.4326 -0.0193
  500DMSO    C1 5301   5.135   0.096   3.036 -0.1278  0.2370 -0.3301
  500DMSO    H1 5302   5.132   0.040   3.130 -0.7826  1.5110  0.4272
  500DMSO    H2 5303   5.175   0.188   3.080  1.6063 -1.2426  1.3682
  500DMSO    H3 5304   5.040   0.108   2.985 -1.0824  0.8660  1.5124
  500DMSO    S1 5305   5.248   0.033   2.917  0.0014  0.0018 -0.1823
  500DMSO    C2 5306   5.395   0.114   2.989 -0.1762  0.4960 -0.3956
  500DMSO    H4 5307   5.484   0.073   2.940 -0.9255  0.7056 -1.9666
  500DMSO    H5 5308   5.381   0.219   2.963 -0.7976 -0.1897 -3.0687
  500DMSO    H6 5309   5.400   0.102   3.098  0.4395 -0.1208 -0.4880
  500DMSO    O1 5310   5.210   0.116   2.801  0.3107 -0.4711  0.9160
  501DMSO    C1 5311   4.736   0.340   5.621  0.1605 -0.5632 -0.5654
  501DMSO    H1 5312   4.653   0.348   5.550  0.2313  1.2147 -0.5071
  501DMSO    H2 5313   4.800   0.429   5.621 -1.5988  0.8000 -2.3580
  501DMSO    H3 5314   4.795   0.253   5.591 -0.5494 -1.8541  1.5428
  501DMSO    S1 5315   4.663   0.345   5.791  0.1590  0.2359 -0.3340
  501DMSO    C2 5316   4.582   0.498   5.772 -0.7650 -0.4392 -0.6703
  501DMSO    H4 5317   4.532   0.525   5.866 -0.7873  0.2201 -0.8659
  501DMSO    H5 5318   4.664   0.569   5.760 -1.3879  0.5820  0.7923
  501DMSO    H6 5319   4.510   0.502   5.690 -0.3004 -0.9189 -1.1137
  501DMSO    O1 5320   4.781   0.387   5.872 -0.0096 -0.0590  0.6043
  502DMSO    C1 5321   2.017   1.474   4.267 -0.2314 -0.3504  0.1924
  502DMSO    H1 5322   2.056   1.443   4.364 -1.1548 -1.3884  0.2507
  502DMSO    H2 5323   2.035   1.404   4.185  0.2933 -1.2395  1.0594
  502DMSO    H3 5324   2.065   1.565   4.229 -1.6238 -0.4295 -1.9604
  502DMSO    S1 5325   1.841   1.513   4.281 -0.1704  0.2861  0.0741
  502DMSO    C2 5326   1.861   1.619   4.428 -0.1464  0.5786 -0.4039
  502DMSO    H4 5327   1.812   1.713   4.402 -2.3421  0.3576  2.4417
  502DMSO    H5 5328   1.809   1.575   4.513  1.5263 -2.4722 -0.8178
  502DMSO    H6 5329   1.967   1.632   4.450 -0.0509 -0.9984  0.2061
  502DMSO    O1 5330   1.795   1.390   4.350 -0.7284 -0.2922  0.1913
  503DMSO    C1 5331   5.728   4.924   4.020 -0.0424 -0.2492 -0.5396
  503DMSO    H1 5332   5.828   4.966   4.007  1.2056 -2.1522  2.1035
  503DMSO    H2 5333   5.664   4.925   3.931  0.0406 -0.2487 -0.6008
  503DMSO    H3 5334   5.667   4.981   4.090 -0.8385  0.5840 -1.8672
  503DMSO    S1 5335   5.745   4.762   4.089  0.0444  0.0493  0.0047
  503DMSO    C2 5336   5.823   4.811   4.239  0.0496  0.9033 -0.1586
  503DMSO    H4 5337   5.761   4.888   4.284 -0.4730  1.0109 -1.0551
  503DMSO    H5 5338   5.833   4.716   4.293 -0.1881  1.0068  0.0682
  503DMSO    H6 5339   5.922   4.851   4.217  0.3167  0.2970 -0.0808
  503DMSO    O1 5340   5.861   4.704   4.016  0.0201 -0.0564  0.0927
  504DMSO    C1 5341   1.461   4.607   4.837  0.3011 -0.3929 -0.1874
  504DMSO    H1 5342   1.373   4.560   4.881 -0.1852  0.7294  0.0822
  504DMSO    H2 5343   1.545   4.614   4.907  1.0085 -0.1964 -1.0455
  504DMSO    H3 5344   1.437   4.712   4.817  1.5541 -0.2457 -1.0200
  504DMSO    S1 5345   1.510   4.523   4.697  0.3190  0.0087  0.2142
  504DMSO    C2 5346   1.609   4.402   4.778  0.2361 -0.2065 -0.2111
  504DMSO    H4 5347   1.625   4.340   4.690 -0.1416  2.3822 -2.2430
  504DMSO    H5 5348   1.701   4.443   4.819  1.0628 -1.6520 -0.5698
  504DMSO    H6 5349   1.544   4.361   4.857  0.1235  1.0020  0.3634
  504DMSO    O1 5350   1.605   4.610   4.619 -0.4992  0.0247 -0.0987
  505DMSO    C1 5351   5.553   0.594   1.860  0.1077 -0.3503  0.0995
  505DMSO    H1 5352   5.550   0.529   1.947  0.0882 -0.6280 -0.1064
  505DMSO    H2 5353   5.643   0.656   1.856  0.1671 -0.4085  0.5573
  505DMSO    H3 5354   5.471   0.660   1.828  0.4204  0.3716  0.7519
  505DMSO    S1 5355   5.572   0.468   1.737  0.4147 -0.0107  0.1543
  505DMSO    C2 5356   5.583   0.567   1.595 -0.0634 -0.5168 -0.0115
  505DMSO    H4 5357   5.618   0.504   1.513 -2.3600  1.5094 -2.6971
  505DMSO    H5 5358   5.488   0.613   1.569  1.3346  3.0671  0.5762
  505DMSO    H6 5359   5.659   0.645   1.607  0.2745 -0.8089 -0.2540
  505DMSO    O1 5360   5.441   0.394   1.740  0.2037 -0.1331  0.5913
  506DMSO    C1 5361   3.601   4.088   2.018 -0.2482 -0.3384  0.4189
  506DMSO    H1 5362   3.690   4.025   2.024  0.8461  1.1639  0.6305
  506DMSO    H2 5363   3.520   4.024   2.053  0.7764 -2.8731 -1.5362
  506DMSO    H3 5364   3.584   4.127   1.917 -1.5769 -1.5893  0.1333
  506DMSO    S1 5365   3.624   4.222   2.124  0.6150  0.3702 -0.1170
  506DMSO    C2 5366   3.755   4.308   2.026 -0.9750  0.1779  0.6145
  506DMSO    H4 5367   3.842   4.247   2.000 -0.7435  0.6382  0.2819
  506DMSO    H5 5368   3.715   4.350   1.933 -0.6090  0.0922  0.4168
  506DMSO    H6 5369   3.797   4.387   2.089  0.2599 -0.2958  0.4279
  506DMSO    O1 5370   3.698   4.158   2.241  0.6817 -0.5375  0.1842
  507DMSO    C1 5371   3.600   3.274   2.461 -0.2611 -0.4226  0.1772
  507DMSO    H1 5372   3.645   3.374   2.466  0.5144 -0.8148  2.6204
  507DMSO    H2 5373   3.668   3.211   2.404  0.9814  0.0775  1.0605
  507DMSO    H3 5374   3.502   3.282   2.414 -0.1612  0.8412  0.1349
  507DMSO    S1 5375   3.602   3.226   2.635 -0.0156  0.1311  0.1721
  507DMSO    C2 5376   3.776   3.212   2.645 -0.1589  0.1211  0.1479
  507DMSO    H4 5377   3.810   3.127   2.585  0.2792 -1.3186  2.3182
  507DMSO    H5 5378   3.824   3.306   2.616 -0.9533  0.2589 -0.7838
  507DMSO    H6 5379   3.801   3.192   2.749  0.1391 -1.7204 -0.2490
  507DMSO    O1 5380   3.566   3.084   2.619 -0.1651  0.1398  0.3235
  508DMSO    C1 5381   4.920   2.108   2.362  0.1232 -0.0356 -0.1267
  508DMSO    H1 5382   4.999   2.049   2.315  1.2399  0.0309  1.5711
  508DMSO    H2 5383   4.958   2.158   2.452  2.3866 -0.6551 -0.6766
  508DMSO    H3 5384   4.829   2.050   2.382  0.0837  0.6042  1.8274
  508DMSO    S1 5385   4.886   2.231   2.234 -0.4026 -0.5924  0.1121
  508DMSO    C2 5386   4.777   2.327   2.347 -0.4382  0.1136 -0.6130
  508DMSO    H4 5387   4.740   2.414   2.292 -2.3532 -0.2466  0.0354
  508DMSO    H5 5388   4.692   2.270   2.386  0.5087 -1.3838 -0.6481
  508DMSO    H6 5389   4.838   2.365   2.429 -0.2498 -1.1410 -0.1569
  508DMSO    O1 5390   4.777   2.178   2.152  0.5036  0.0845  0.3126
  509DMSO    C1 5391   2.583   4.220   1.904  0.5795  0.1172  0.3490
  509DMSO    H1 5392   2.579   4.111   1.896 -1.1226  0.1702  0.1005
  509DMSO    H2 5393   2.639   4.268   1.825  0.4175 -0.5444 -0.1796
  509DMSO    H3 5394   2.616   4.252   2.004  0.2080  1.6614 -0.0102
  509DMSO    S1 5395   2.410   4.252   1.871 -0.4427 -0.1293  0.1112
  509DMSO    C2 5396   2.419   4.425   1.915  0.3377 -0.7657  0.0549
  509DMSO    H4 5397   2.477   4.479   1.840  0.0189  1.0303  1.0433
  509DMSO    H5 5398   2.315   4.459   1.911  0.6970  0.3454 -3.3280
  509DMSO    H6 5399   2.471   4.438   2.010 -0.4022 -0.1068  0.3824
  509DMSO    O1 5400   2.332   4.189   1.983 -0.5920  0.0389 -0.7567
  510DMSO    C1 5401   2.806   5.261   3.228 -0.3512 -0.3523 -0.4526
  510DMSO    H1 5402   2.721   5.323   3.257 -0.3500 -0.3071 -0.5447
  510DMSO    H2 5403   2.897   5.293   3.280  0.1249 -1.9390 -0.2631
  510DMSO    H3 5404   2.816   5.271   3.120 -1.1621 -0.1384 -0.5154
  510DMSO    S1 5405   2.767   5.099   3.278  0.0927 -0.6965  0.1451
  510DMSO    C2 5406   2.930   5.033   3.236  0.3351 -0.0377  0.4756
  510DMSO    H4 5407   2.937   4.933   3.280  1.0182  0.0473  0.5617
  510DMSO    H5 5408   2.938   5.033   3.127  0.4590  0.0865  0.4851
  510DMSO    H6 5409   3.003   5.103   3.276  0.1562  0.4086  0.0408
  510DMSO    O1 5410   2.681   5.052   3.172  0.1079 -0.2113  0.1311
  511DMSO    C1 5411   2.029   4.262   6.032 -0.2445  0.3270 -0.4265
  511DMSO    H1 5412   1.923   4.289   6.024  0.2093  1.8351 -1.9124
  511DMSO    H2 5413   2.033   4.161   6.074 -1.3843  1.2077  2.0013
  511DMSO    H3 5414   2.080   4.324   6.106 -0.4261 -0.0978  0.0631
  511DMSO    S1 5415   2.095   4.284   5.870  0.0226  0.3298  0.2856
  511DMSO    C2 5416   2.256   4.197   5.891 -0.3194  0.3527 -0.1354
  511DMSO    H4 5417   2.250   4.096   5.932 -2.7734  0.9127  1.1035
  511DMSO    H5 5418   2.316   4.200   5.800  0.0539 -0.4282  0.0812
  511DMSO    H6 5419   2.307   4.259   5.966  2.2138 -0.1961 -1.2921
  511DMSO    O1 5420   2.145   4.422   5.885  0.5051 -0.6746 -0.1536
  512DMSO    C1 5421   1.736   5.092   3.680 -0.5219 -0.1998  0.4727
  512DMSO    H1 5422   1.710   4.989   3.653 -1.2910  0.4407 -1.4364
  512DMSO    H2 5423   1.771   5.148   3.592 -0.8344  0.8241  0.9878
  512DMSO    H3 5424   1.819   5.088   3.752  0.9666  0.0489 -1.1526
  512DMSO    S1 5425   1.594   5.163   3.757  0.0481 -0.4746  0.2343
  512DMSO    C2 5426   1.499   5.190   3.606 -0.6304  0.3841 -0.5926
  512DMSO    H4 5427   1.571   5.246   3.546  1.2729 -0.4878  0.7702
  512DMSO    H5 5428   1.482   5.095   3.555 -1.0509  1.2738 -2.1490
  512DMSO    H6 5429   1.403   5.238   3.627 -1.0378 -1.3956  2.2206
  512DMSO    O1 5430   1.635   5.301   3.789 -0.9084 -0.1823  0.6696
  513DMSO    C1 5431   2.152   2.542   4.679  0.7250  0.1682  0.4547
  513DMSO    H1 5432   2.047   2.536   4.710  0.0692 -1.9441 -1.7958
  513DMSO    H2 5433   2.166   2.601   4.588 -0.7403 -2.3391 -1.5632
  513DMSO    H3 5434   2.186   2.440   4.661  2.1304  0.8836 -1.1799
  513DMSO    S1 5435   2.237   2.611   4.817  0.2646 -0.0415  0.0471
  513DMSO    C2 5436   2.386   2.515   4.782  0.2581  0.2175 -0.7307
  513DMSO    H4 5437   2.460   2.552   4.853 -0.3322  0.4450 -0.2325
  513DMSO    H5 5438   2.360   2.409   4.793  0.6293  0.3159  1.4948
  513DMSO    H6 5439   2.425   2.549   4.685  0.9576  0.6781 -0.2995
  513DMSO    O1 5440   2.193   2.529   4.934 -0.0561 -0.2333  0.3682
  514DMSO    C1 5441   5.636   1.180   5.835  0.5759 -0.6621  0.6006
  514DMSO    H1 5442   5.738   1.144   5.821  0.5752 -0.4145 -0.0997
  514DMSO    H2 5443   5.572   1.109   5.887  0.9213 -1.9819 -0.7262
  514DMSO    H3 5444   5.594   1.193   5.735  0.0461  3.2927  1.1584
  514DMSO    S1 5445   5.633   1.340   5.908  0.0290 -0.0438 -0.2032
  514DMSO    C2 5446   5.465   1.387   5.870  1.0002 -0.2759  0.0442
  514DMSO    H4 5447   5.466   1.494   5.851  0.4500 -0.4817 -1.1897
  514DMSO    H5 5448   5.409   1.344   5.787 -0.7269 -1.4259  1.7040
  514DMSO    H6 5449   5.404   1.369   5.959  1.2250  0.8335  0.4392
  514DMSO    O1 5450   5.709   1.416   5.804  0.4744 -0.2017 -0.0619
  515DMSO    C1 5451   4.481   3.792   5.745  0.3803 -0.1061  0.6516
  515DMSO    H1 5452   4.570   3.764   5.688  0.2028 -1.9859  1.2184
  515DMSO    H2 5453   4.474   3.739   5.840 -0.7754 -0.6380  0.2900
  515DMSO    H3 5454   4.396   3.773   5.679  1.1018 -1.1326 -0.0144
  515DMSO    S1 5455   4.487   3.968   5.763  0.2990  0.2758 -0.1282
  515DMSO    C2 5456   4.345   3.990   5.878 -0.5816  0.3676  1.0236
  515DMSO    H4 5457   4.373   3.963   5.980 -0.2073 -0.3129  0.7468
  515DMSO    H5 5458   4.308   4.093   5.876  0.1553  0.7716 -3.7719
  515DMSO    H6 5459   4.251   3.939   5.856 -1.5499  1.6167  2.0686
  515DMSO    O1 5460   4.425   4.023   5.640  0.2404  0.0122  0.3031
  516DMSO    C1 5461   4.401   5.023   4.334 -0.6472 -0.0091 -0.5350
  516DMSO    H1 5462   4.337   5.031   4.246  0.0933  0.1334 -1.0762
  516DMSO    H2 5463   4.504   5.019   4.295  0.3670 -2.9715  1.9512
  516DMSO    H3 5464   4.384   4.942   4.405  3.4188 -0.2171  0.4936
  516DMSO    S1 5465   4.375   5.167   4.432  0.2769 -0.1968  0.1552
  516DMSO    C2 5466   4.526   5.158   4.528  1.0296  0.1686 -0.3643
  516DMSO    H4 5467   4.523   5.249   4.589  0.4133 -0.8207  1.1386
  516DMSO    H5 5468   4.507   5.079   4.600  0.1428 -0.2144 -1.0079
  516DMSO    H6 5469   4.615   5.154   4.465  0.6604 -0.1803 -0.8704
  516DMSO    O1 5470   4.252   5.142   4.506 -0.2900 -0.6549  0.2212
  517DMSO    C1 5471   4.277   4.425   5.600  0.0430  0.3984 -0.2079
  517DMSO    H1 5472   4.198   4.376   5.543 -0.8258 -1.7090  2.5611
  517DMSO    H2 5473   4.274   4.533   5.616  1.1704  0.5194 -0.7256
  517DMSO    H3 5474   4.376   4.396   5.564  0.0259 -1.6051  1.2025
  517DMSO    S1 5475   4.282   4.351   5.762 -0.3965  0.4763  0.2311
  517DMSO    C2 5476   4.110   4.418   5.799 -0.0073 -0.6734 -0.4048
  517DMSO    H4 5477   4.050   4.410   5.708  0.2944  1.7620 -0.8883
  517DMSO    H5 5478   4.082   4.368   5.892  4.3871 -1.2121  0.8564
  517DMSO    H6 5479   4.126   4.525   5.814 -0.9878 -0.7014  0.9860
  517DMSO    O1 5480   4.360   4.450   5.836  0.2632 -0.2212 -0.4579
  518DMSO    C1 5481   2.137   2.794   0.983 -0.2267  0.3692 -0.3432
  518DMSO    H1 5482   2.147   2.847   1.078 -1.3786 -0.9674  0.5543
  518DMSO    H2 5483   2.237   2.771   0.945  0.2808  1.7537  0.0813
  518DMSO    H3 5484   2.081   2.851   0.908  1.8936  0.2328 -2.1472
  518DMSO    S1 5485   2.052   2.637   1.017  0.1452  0.2695 -0.1228
  518DMSO    C2 5486   2.004   2.600   0.851  0.1733  0.7694 -0.0003
  518DMSO    H4 5487   1.913   2.653   0.820 -0.2861 -0.1324 -0.2277
  518DMSO    H5 5488   2.092   2.628   0.794 -0.3290  1.5361 -0.4226
  518DMSO    H6 5489   1.980   2.494   0.842  0.2993  0.9455 -4.3294
  518DMSO    O1 5490   1.923   2.662   1.092  0.3325 -0.5063 -0.1064
  519DMSO    C1 5491   5.100   4.494   5.334  0.2309 -0.0897  0.7040
  519DMSO    H1 5492   5.196   4.528   5.296 -0.4915 -0.2027 -1.3144
  519DMSO    H2 5493   5.059   4.428   5.257  1.0824 -0.2708  0.3991
  519DMSO    H3 5494   5.036   4.581   5.351 -1.8749 -0.9974 -1.9922
  519DMSO    S1 5495   5.122   4.401   5.483 -0.1246  0.2058  0.1639
  519DMSO    C2 5496   5.226   4.523   5.564  0.1287  0.0582 -0.1546
  519DMSO    H4 5497   5.300   4.562   5.494 -0.0755 -0.9887 -0.9797
  519DMSO    H5 5498   5.159   4.599   5.605  0.4860  0.9415 -1.1494
  519DMSO    H6 5499   5.294   4.479   5.637  1.2464 -0.4772 -1.4715
  519DMSO    O1 5500   5.221   4.302   5.428 -0.0239  0.0573 -0.1154
  520DMSO    C1 5501   0.134   1.252   5.529 -1.0655 -0.0360 -0.6825
  520DMSO    H1 5502   0.228   1.238   5.475 -0.6981 -0.6821  0.0978
  520DMSO    H2 5503   0.079   1.343   5.502 -0.3335  0.3079 -1.0358
  520DMSO    H3 5504   0.154   1.260   5.636  0.8596  1.8430 -1.1194
  520DMSO    S1 5505   0.036   1.107   5.497  0.4138  0.2467 -0.0198
  520DMSO    C2 5506   0.151   0.990   5.570 -0.0931  0.2338  0.7542
  520DMSO    H4 5507   0.245   1.003   5.514  0.1321 -0.2007  1.0257
  520DMSO    H5 5508   0.156   1.004   5.678  1.8623 -0.3337  0.7776
  520DMSO    H6 5509   0.114   0.890   5.547  1.6233 -0.9829  2.8873
  520DMSO    O1 5510   0.031   1.102   5.345  0.4916  0.2029 -0.2616
  521DMSO    C1 5511   4.096   5.781   4.034  0.2190  0.1052  0.0080
  521DMSO    H1 5512   4.173   5.843   3.986 -1.0125  2.2832  0.7153
  521DMSO    H2 5513   4.028   5.864   4.054  1.2886  1.8087 -2.8204
  521DMSO    H3 5514   4.129   5.729   4.124 -2.0550  1.0996  1.5071
  521DMSO    S1 5515   4.017   5.678   3.909 -0.2733  0.0086  0.4592
  521DMSO    C2 5516   4.002   5.537   4.012  0.7515  0.8583  0.4949
  521DMSO    H4 5517   3.942   5.461   3.960 -0.8750  0.3267  2.9694
  521DMSO    H5 5518   4.106   5.509   4.028  0.2064 -0.2837  2.4592
  521DMSO    H6 5519   3.945   5.572   4.099  0.4492 -1.8297  1.4784
  521DMSO    O1 5520   4.132   5.639   3.817 -0.1532  0.2404  0.4925
  522DMSO    C1 5521   2.582   3.841   3.628 -0.2584 -0.1273  0.3804
  522DMSO    H1 5522   2.664   3.770   3.639 -0.6635 -0.4219  1.8257
  522DMSO    H2 5523   2.579   3.903   3.538  0.1212  0.8560  1.0227
  522DMSO    H3 5524   2.600   3.898   3.720 -0.9608  0.6448  0.0562
  522DMSO    S1 5525   2.434   3.750   3.651  0.1096 -0.1154  0.1123
  522DMSO    C2 5526   2.488   3.627   3.764 -0.0845 -0.2529  0.6046
  522DMSO    H4 5527   2.500   3.663   3.867 -0.1990  1.8724 -0.0688
  522DMSO    H5 5528   2.416   3.545   3.761  0.0186 -0.3230 -1.6412
  522DMSO    H6 5529   2.589   3.603   3.731  1.4174  2.2562  2.8698
  522DMSO    O1 5530   2.410   3.680   3.523  0.0642  0.1897 -0.1824
  523DMSO    C1 5531   5.623   4.566   1.448  0.4216  0.3707 -0.1494
  523DMSO    H1 5532   5.572   4.476   1.412 -1.4021  1.1465  0.3373
  523DMSO    H2 5533   5.688   4.597   1.366 -0.7941 -1.1969 -1.7803
  523DMSO    H3 5534   5.667   4.544   1.545  0.1877 -0.7668 -0.2885
  523DMSO    S1 5535   5.498   4.698   1.470  0.2904 -0.3787 -0.3084
  523DMSO    C2 5536   5.390   4.606   1.583  0.1529 -0.7268 -0.3527
  523DMSO    H4 5537   5.339   4.538   1.515  0.5081  0.5027 -1.9367
  523DMSO    H5 5538   5.458   4.555   1.651 -0.0708  0.9357  1.1860
  523DMSO    H6 5539   5.323   4.676   1.633  1.8660  0.6868  0.0757
  523DMSO    O1 5540   5.431   4.705   1.333  0.1346 -0.2286  0.1353
  524DMSO    C1 5541   5.589   4.373   3.872 -0.4197 -0.4135  0.2763
  524DMSO    H1 5542   5.677   4.397   3.932 -0.7399 -0.1157  0.6335
  524DMSO    H2 5543   5.518   4.316   3.932 -0.5248  1.3379  1.9532
  524DMSO    H3 5544   5.602   4.326   3.775 -1.2007 -1.4174  0.6453
  524DMSO    S1 5545   5.503   4.527   3.847  0.0374  0.0977  0.1461
  524DMSO    C2 5546   5.646   4.610   3.773  0.7084  0.0107 -0.8310
  524DMSO    H4 5547   5.621   4.716   3.767 -0.8089 -0.1458  1.3045
  524DMSO    H5 5548   5.727   4.607   3.847  3.4922 -2.4787 -3.6795
  524DMSO    H6 5549   5.681   4.560   3.682 -0.1061 -3.2276  0.4763
  524DMSO    O1 5550   5.505   4.588   3.984 -0.1339  0.4600 -0.1098
  525DMSO    C1 5551   1.465   4.433   1.636  0.5383  0.4558 -0.0733
  525DMSO    H1 5552   1.547   4.409   1.567  1.7199  4.0435 -0.1231
  525DMSO    H2 5553   1.437   4.340   1.686  2.1526 -0.7367 -1.2752
  525DMSO    H3 5554   1.390   4.477   1.570 -1.5609 -1.4170  0.9268
  525DMSO    S1 5555   1.528   4.550   1.759 -0.2486  0.0188 -0.0011
  525DMSO    C2 5556   1.585   4.664   1.630  0.0931  0.3309  0.3919
  525DMSO    H4 5557   1.493   4.714   1.598  0.5548  0.3537 -0.9857
  525DMSO    H5 5558   1.650   4.739   1.675  0.5090  0.7057 -0.7724
  525DMSO    H6 5559   1.645   4.611   1.555 -1.5126 -1.9983  0.6670
  525DMSO    O1 5560   1.636   4.477   1.828  0.3788 -0.2275 -0.3213
  526DMSO    C1 5561   1.671   4.484   0.071  0.3767 -0.1008 -0.3758
  526DMSO    H1 5562   1.610   4.540   0.142  0.2983 -0.3119 -0.2776
  526DMSO    H2 5563   1.770   4.459   0.111  0.8641  2.1747 -0.0212
  526DMSO    H3 5564   1.684   4.537  -0.024 -0.5462 -0.1142 -0.5112
  526DMSO    S1 5565   1.588   4.335   0.006 -0.3189 -0.2520 -0.1444
  526DMSO    C2 5566   1.644   4.221   0.132  0.0895 -0.5928 -0.2625
  526DMSO    H4 5567   1.753   4.225   0.123 -0.0012  0.0398 -1.1754
  526DMSO    H5 5568   1.595   4.262   0.220 -1.2408  0.1271 -1.3033
  526DMSO    H6 5569   1.596   4.123   0.126 -0.6047 -0.3170  0.5165
  526DMSO    O1 5570   1.690   4.296  -0.094 -0.3249 -0.4435  0.0199
  527DMSO    C1 5571   2.107   5.694   1.481 -0.6639 -0.0380 -0.1259
  527DMSO    H1 5572   2.032   5.615   1.475  1.6232 -2.3661 -0.0068
  527DMSO    H2 5573   2.102   5.766   1.399  0.2442  0.0152 -0.1462
  527DMSO    H3 5574   2.205   5.650   1.500 -0.8332 -0.6573 -0.6416
  527DMSO    S1 5575   2.077   5.804   1.625  0.1619  0.5542 -0.0889
  527DMSO    C2 5576   2.214   5.916   1.597  0.6318 -0.3469 -0.0829
  527DMSO    H4 5577   2.310   5.868   1.616  0.7945  0.8574  2.4870
  527DMSO    H5 5578   2.211   5.941   1.490  0.1774 -1.6052 -0.3897
  527DMSO    H6 5579   2.194   5.996   1.668 -0.5420 -1.2220  0.6146
  527DMSO    O1 5580   2.120   5.717   1.740  0.7098 -0.1048  0.1427
  528DMSO    C1 5581   0.017   2.726   4.592  0.0531 -0.5678 -0.2857
  528DMSO    H1 5582  -0.089   2.719   4.618  0.5670 -2.7453  1.5530
  528DMSO    H2 5583   0.070   2.774   4.675 -1.3978 -0.2765  0.5208
  528DMSO    H3 5584   0.040   2.765   4.493  1.3092  1.0971  0.6071
  528DMSO    S1 5585   0.078   2.561   4.584  0.0395  0.5566 -0.0307
  528DMSO    C2 5586   0.053   2.517   4.750 -0.1456  0.0870  0.5647
  528DMSO    H4 5587   0.096   2.591   4.817 -0.5242  0.0435  0.8582
  528DMSO    H5 5588  -0.053   2.501   4.771 -0.3869 -1.0619 -1.2797
  528DMSO    H6 5589   0.104   2.421   4.763 -1.4777 -0.7847 -0.3494
  528DMSO    O1 5590   0.222   2.582   4.574 -1.0801  0.3436 -0.5970
  529DMSO    C1 5591   1.839   4.171   1.476  0.1972  0.1076  0.6786
  529DMSO    H1 5592   1.934   4.176   1.528  0.0801  0.2634  0.8776
  529DMSO    H2 5593   1.855   4.227   1.383  2.1318  0.3646  1.1342
  529DMSO    H3 5594   1.753   4.220   1.522  0.7437  0.7554  1.0240
  529DMSO    S1 5595   1.796   4.000   1.442 -0.2508  0.0271  0.4763
  529DMSO    C2 5596   1.954   3.970   1.370 -0.4610 -0.3460  0.6470
  529DMSO    H4 5597   2.026   3.981   1.452  2.2311  0.0871 -1.6005
  529DMSO    H5 5598   1.965   3.872   1.323  2.8141  0.7110 -1.1753
  529DMSO    H6 5599   1.952   4.050   1.295 -1.3957 -0.1315  0.8960
  529DMSO    O1 5600   1.704   4.013   1.331  0.5620  0.0950  0.3315
  530DMSO    C1 5601   5.678   1.692   0.041  0.1256 -0.6573  0.0816
  530DMSO    H1 5602   5.679   1.745   0.137 -4.0363 -1.9180  1.0422
  530DMSO    H2 5603   5.614   1.608   0.068 -1.8219  0.7548  0.0571
  530DMSO    H3 5604   5.769   1.654  -0.006 -0.4823 -1.4849 -0.4409
  530DMSO    S1 5605   5.591   1.772  -0.090  0.3438 -0.2305 -0.0865
  530DMSO    C2 5606   5.654   1.938  -0.048 -0.0435  0.4951  0.1698
  530DMSO    H4 5607   5.568   1.978   0.006  0.0217 -0.0748  0.7016
  530DMSO    H5 5608   5.747   1.930   0.008 -0.5830  0.6633  1.1151
  530DMSO    H6 5609   5.670   1.986  -0.145  0.6867  1.1032  0.5851
  530DMSO    O1 5610   5.448   1.783  -0.051 -0.0710  0.2080 -0.0583
  531DMSO    C1 5611   0.176   3.119   4.614  0.1447  0.1256 -0.2476
  531DMSO    H1 5612   0.184   3.047   4.696 -0.9955  0.1218 -0.1157
  531DMSO    H2 5613   0.077   3.164   4.601  0.0224 -0.6228 -2.5055
  531DMSO    H3 5614   0.205   3.068   4.522  0.5628  1.4063 -0.8515
  531DMSO    S1 5615   0.294   3.248   4.650 -0.0930 -0.2919  0.0879
  531DMSO    C2 5616   0.203   3.301   4.793 -0.3480 -0.1435 -0.5765
  531DMSO    H4 5617   0.099   3.301   4.760 -0.3075  0.5863 -0.7323
  531DMSO    H5 5618   0.222   3.230   4.874  1.4173  0.8826 -0.0087
  531DMSO    H6 5619   0.232   3.405   4.814 -1.5721 -0.0682  0.8630
  531DMSO    O1 5620   0.243   3.349   4.552 -0.6637  0.0161  0.4725
  532DMSO    C1 5621   3.153   1.454   5.658  0.0885 -0.8652 -0.0738
  532DMSO    H1 5622   3.262   1.467   5.653  0.0973 -0.3254  1.0606
  532DMSO    H2 5623   3.098   1.548   5.648 -0.5746 -1.3545 -1.1289
  532DMSO    H3 5624   3.123   1.396   5.745 -2.0448  0.7310  0.3440
  532DMSO    S1 5625   3.099   1.359   5.515  0.5965 -0.0424 -0.2440
  532DMSO    C2 5626   2.947   1.312   5.602  0.2953 -0.2787 -0.2265
  532DMSO    H4 5627   2.892   1.239   5.542 -0.4111 -0.4779  0.6385
  532DMSO    H5 5628   2.975   1.253   5.690 -1.9432 -0.8837  0.1278
  532DMSO    H6 5629   2.883   1.397   5.626  0.8711  0.0408  0.1961
  532DMSO    O1 5630   3.186   1.240   5.531 -0.0343 -0.2186  0.3106
  533DMSO    C1 5631   1.805   4.925   5.247  0.1898 -0.6302  0.1310
  533DMSO    H1 5632   1.839   4.821   5.258  1.1365 -0.4416 -0.8596
  533DMSO    H2 5633   1.810   4.966   5.146  3.3128  0.4615  0.6273
  533DMSO    H3 5634   1.869   4.999   5.295 -0.1444  0.6612 -1.3502
  533DMSO    S1 5635   1.648   4.920   5.329  0.0771 -0.1216 -0.1699
  533DMSO    C2 5636   1.619   5.100   5.322 -0.1687  0.8344  0.0245
  533DMSO    H4 5637   1.706   5.163   5.342  0.4685 -0.0307  0.0215
  533DMSO    H5 5638   1.571   5.130   5.228 -1.4148 -1.2765 -0.0788
  533DMSO    H6 5639   1.545   5.120   5.400 -0.9815 -0.1668 -0.4563
  533DMSO    O1 5640   1.692   4.893   5.467 -0.1497  0.1449 -0.1481
  534DMSO    C1 5641   0.048   5.006   0.104 -0.4096 -0.0718 -0.3021
  534DMSO    H1 5642  -0.009   4.947   0.032  1.0788  0.6306 -2.1264
  534DMSO    H2 5643   0.150   5.028   0.072  0.0990 -2.0726 -0.2290
  534DMSO    H3 5644   0.049   4.962   0.205  2.3487  0.4028 -0.0371
  534DMSO    S1 5645  -0.053   5.162   0.113  0.2332 -0.1743 -0.2530
  534DMSO    C2 5646  -0.036   5.220  -0.051 -0.4838  0.2545 -0.3206
  534DMSO    H4 5647  -0.082   5.142  -0.112  2.4525 -0.4095 -1.8813
  534DMSO    H5 5648  -0.101   5.307  -0.052 -2.6127 -1.2231  1.2625
  534DMSO    H6 5649   0.068   5.239  -0.078 -0.2520  0.0649  0.4200
  534DMSO    O1 5650   0.042   5.253   0.169  0.3913 -0.1303 -0.5717
  535DMSO    C1 5651   4.792   5.111   1.843 -0.1907  0.1269 -0.0660
  535DMSO    H1 5652   4.740   5.133   1.749  0.3116 -1.3749 -0.7257
  535DMSO    H2 5653   4.721   5.080   1.919 -0.7280  0.8849 -0.2485
  535DMSO    H3 5654   4.841   5.203   1.877  1.0952  0.9902 -3.7156
  535DMSO    S1 5655   4.910   4.980   1.805  0.0844 -0.2466 -0.4402
  535DMSO    C2 5656   4.996   4.998   1.961  0.4539  0.0779  0.7616
  535DMSO    H4 5657   4.934   4.951   2.038  2.2685  0.3290  2.4834
  535DMSO    H5 5658   5.091   4.945   1.955  0.1191 -0.3608 -1.7532
  535DMSO    H6 5659   5.016   5.103   1.985  1.7249 -0.1386  0.7239
  535DMSO    O1 5660   5.012   5.045   1.716  0.0649 -0.8058  0.3201
  536DMSO    C1 5661   2.388   1.634   0.222 -0.2889  0.7322 -0.4996
  536DMSO    H1 5662   2.341   1.704   0.152 -0.1287 -0.6663 -2.0477
  536DMSO    H2 5663   2.407   1.662   0.326  1.4944 -0.3918 -0.4799
  536DMSO    H3 5664   2.487   1.609   0.183  1.1897  0.2673  3.1673
  536DMSO    S1 5665   2.288   1.481   0.225  0.5603 -0.1574 -0.0834
  536DMSO    C2 5666   2.262   1.465   0.045  0.4170 -0.0391  0.1881
  536DMSO    H4 5667   2.229   1.362   0.029  1.8110 -0.7021  1.3481
  536DMSO    H5 5668   2.190   1.535   0.002  1.1588 -0.4329 -1.7631
  536DMSO    H6 5669   2.365   1.473   0.010  0.0543  0.8323 -0.7097
  536DMSO    O1 5670   2.156   1.509   0.281  0.8770 -0.4069  0.0500
  537DMSO    C1 5671   4.950   1.746   3.455 -0.3485 -0.6641 -0.4402
  537DMSO    H1 5672   4.875   1.751   3.533 -0.9570 -0.1774 -1.0442
  537DMSO    H2 5673   4.955   1.644   3.417 -0.7772  0.1478 -2.8926
  537DMSO    H3 5674   5.047   1.777   3.495 -0.1687 -1.0985 -0.5349
  537DMSO    S1 5675   4.905   1.856   3.326 -0.3953 -0.1971 -0.0233
  537DMSO    C2 5676   4.749   1.774   3.308  0.2586  0.5981  0.5107
  537DMSO    H4 5677   4.711   1.808   3.211  2.3607 -1.1146 -1.0044
  537DMSO    H5 5678   4.765   1.667   3.294  2.7808  0.9531  0.1582
  537DMSO    H6 5679   4.678   1.805   3.385 -1.1002  0.0398 -0.4810
  537DMSO    O1 5680   4.985   1.803   3.209  0.7870 -0.2891 -0.1817
  538DMSO    C1 5681   0.752   1.685   5.035 -1.1827  0.1653 -0.4064
  538DMSO    H1 5682   0.659   1.668   5.088 -0.0215 -1.7999  1.1059
  538DMSO    H2 5683   0.818   1.598   5.029 -0.8526  0.4827 -2.1341
  538DMSO    H3 5684   0.798   1.777   5.072  0.0794 -0.6841  0.2051
  538DMSO    S1 5685   0.700   1.728   4.873 -0.5369  0.3244  0.5425
  538DMSO    C2 5686   0.605   1.571   4.844  0.3802 -0.1992  0.1375
  538DMSO    H4 5687   0.646   1.479   4.887  1.4928 -1.2836 -2.9156
  538DMSO    H5 5688   0.506   1.592   4.884 -0.0130 -1.7849  0.0504
  538DMSO    H6 5689   0.599   1.547   4.737 -2.0051 -3.0355  0.7998
  538DMSO    O1 5690   0.824   1.719   4.794 -0.6312  0.2082 -0.6435
  539DMSO    C1 5691   0.558   3.254   6.054  0.7365  0.8143  0.1336
  539DMSO    H1 5692   0.488   3.181   6.011  1.3188 -0.2074  0.8951
  539DMSO    H2 5693   0.657   3.232   6.014  0.5529 -2.3628  1.1640
  539DMSO    H3 5694   0.561   3.258   6.163  2.8470  0.3350  0.1241
  539DMSO    S1 5695   0.514   3.409   5.985 -0.0691 -0.2812  0.0669
  539DMSO    C2 5696   0.345   3.406   6.051 -0.1309 -0.3173  0.4094
  539DMSO    H4 5697   0.294   3.316   6.019  0.4158 -0.2036 -0.8569
  539DMSO    H5 5698   0.371   3.419   6.156  1.7260  1.3797 -0.1815
  539DMSO    H6 5699   0.297   3.493   6.004  1.7867  0.6870  0.1651
  539DMSO    O1 5700   0.506   3.365   5.847  0.4068 -0.1029  0.4811
  540DMSO    C1 5701   0.207   5.093   4.527  0.2513 -0.3387 -0.4276
  540DMSO    H1 5702   0.219   5.030   4.615  4.0433 -0.1317 -0.6105
  540DMSO    H2 5703   0.263   5.061   4.439  2.1918  1.5296  0.0292
  540DMSO    H3 5704   0.238   5.194   4.556  0.2673 -0.2757 -0.6574
  540DMSO    S1 5705   0.039   5.095   4.464 -0.2273  0.6277  0.0152
  540DMSO    C2 5706   0.056   5.213   4.331  0.4450  0.7032 -0.5720
  540DMSO    H4 5707   0.088   5.305   4.381 -0.9004 -0.6275  2.9998
  540DMSO    H5 5708   0.133   5.173   4.263  1.7359 -1.8239  2.1684
  540DMSO    H6 5709  -0.045   5.218   4.291 -0.9926 -0.4447  2.6221
  540DMSO    O1 5710  -0.048   5.177   4.564 -0.0671 -0.3134 -0.3403
  541DMSO    C1 5711   1.914   1.925   0.575 -0.4742 -0.2789 -0.3918
  541DMSO    H1 5712   1.853   1.912   0.485  0.9905  0.1905 -1.4895
  541DMSO    H2 5713   2.018   1.908   0.549  1.0535  3.4884  2.4247
  541DMSO    H3 5714   1.876   1.863   0.657 -1.3622 -0.5049 -0.9603
  541DMSO    S1 5715   1.907   2.101   0.619 -0.3214 -0.0877  0.3934
  541DMSO    C2 5716   1.965   2.102   0.784  0.3000 -0.0846  0.7151
  541DMSO    H4 5717   2.053   2.037   0.790  0.3355  0.0774  2.1924
  541DMSO    H5 5718   1.972   2.202   0.827 -1.1675  0.1142  0.5197
  541DMSO    H6 5719   1.881   2.055   0.835 -0.4631  0.2402 -0.2153
  541DMSO    O1 5720   1.759   2.117   0.624  0.2214  0.1468  0.5666
  542DMSO    C1 5721   1.825   0.038   2.011 -0.4552 -0.1883  0.3451
  542DMSO    H1 5722   1.808   0.007   2.115  0.1370  0.4342  0.6328
  542DMSO    H2 5723   1.732   0.058   1.956  0.0572  0.7815 -0.1841
  542DMSO    H3 5724   1.880  -0.026   1.943  0.6355  0.6837  0.3812
  542DMSO    S1 5725   1.914   0.187   2.017 -0.2828 -0.7580 -0.4065
  542DMSO    C2 5726   2.062   0.102   2.063 -0.3484  0.3001 -0.4165
  542DMSO    H4 5727   2.134   0.176   2.098  1.1016 -0.5434 -1.4922
  542DMSO    H5 5728   2.047   0.043   2.154  2.1809  1.2243  0.6934
  542DMSO    H6 5729   2.097   0.033   1.986  2.1948 -1.4996  2.1143
  542DMSO    O1 5730   1.871   0.234   2.149 -0.3353 -0.1886 -0.1243
  543DMSO    C1 5731   4.504   0.295   0.729 -0.7228  0.0233 -0.0770
  543DMSO    H1 5732   4.449   0.365   0.792 -2.9074  0.0483 -1.8515
  543DMSO    H2 5733   4.609   0.289   0.759 -0.5619  0.7302 -0.4807
  543DMSO    H3 5734   4.513   0.330   0.626  1.4238 -0.3289 -0.0656
  543DMSO    S1 5735   4.431   0.133   0.762  0.1308 -0.0829 -0.0740
  543DMSO    C2 5736   4.269   0.192   0.725 -0.4388 -0.5017  0.7060
  543DMSO    H4 5737   4.201   0.114   0.760 -1.6291  0.2208  0.0786
  543DMSO    H5 5738   4.247   0.272   0.797  0.6470  0.7303 -0.2839
  543DMSO    H6 5739   4.264   0.211   0.618  1.0861  0.9088  0.8440
  543DMSO    O1 5740   4.448   0.128   0.912  0.1245  0.2404  0.0167
  544DMSO    C1 5741   2.493   3.730   3.098  0.3170 -0.2829 -0.6792
  544DMSO    H1 5742   2.463   3.704   2.996 -0.6898 -1.9516 -0.0092
  544DMSO    H2 5743   2.596   3.763   3.112  0.0895  0.2260 -0.2088
  544DMSO    H3 5744   2.476   3.641   3.159  1.0959 -0.1859 -0.3099
  544DMSO    S1 5745   2.375   3.863   3.124  0.2118 -0.2649 -0.4009
  544DMSO    C2 5746   2.400   3.895   3.295  0.0849 -0.6234 -0.0840
  544DMSO    H4 5747   2.503   3.865   3.316  0.7389  0.4646 -1.5882
  544DMSO    H5 5748   2.372   4.000   3.302 -0.0196 -0.7075  0.8198
  544DMSO    H6 5749   2.323   3.837   3.346  0.0858 -2.1014 -1.6625
  544DMSO    O1 5750   2.244   3.798   3.118  0.3715 -0.1738  0.2794
  545DMSO    C1 5751   5.795   5.876   0.682  0.3472 -0.2960 -1.0838
  545DMSO    H1 5752   5.762   5.931   0.770 -0.9932 -3.3001  0.4415
  545DMSO    H2 5753   5.892   5.906   0.641 -0.0116  0.3767 -1.4503
  545DMSO    H3 5754   5.722   5.878   0.601 -0.1593 -2.9002 -0.7873
  545DMSO    S1 5755   5.802   5.713   0.743  0.0210  0.0122 -0.3293
  545DMSO    C2 5756   5.927   5.737   0.877  0.4359  0.3820 -0.0607
  545DMSO    H4 5757   5.870   5.766   0.965 -1.2123  1.6113 -1.4528
  545DMSO    H5 5758   5.984   5.645   0.890  0.7657  0.7573  1.2693
  545DMSO    H6 5759   5.994   5.819   0.850  1.5319 -0.6130 -0.4468
  545DMSO    O1 5760   5.888   5.648   0.640  0.3105 -0.3251 -0.0865
  546DMSO    C1 5761   2.874   2.641   3.944  0.5937 -0.2972  0.1728
  546DMSO    H1 5762   2.790   2.651   4.014  1.7250  2.4392  1.2699
  546DMSO    H2 5763   2.938   2.729   3.952  0.6373 -0.2300 -0.8545
  546DMSO    H3 5764   2.839   2.617   3.843 -0.2837 -1.6445  0.7601
  546DMSO    S1 5765   2.976   2.507   4.001  0.1202 -0.2628  0.2938
  546DMSO    C2 5766   3.022   2.581   4.153 -0.5469 -0.2987 -0.0573
  546DMSO    H4 5767   3.048   2.685   4.133  3.2334 -1.5167 -2.6001
  546DMSO    H5 5768   2.949   2.571   4.233 -1.6804  0.2915 -0.9793
  546DMSO    H6 5769   3.119   2.534   4.172  0.6992  2.1551 -0.0511
  546DMSO    O1 5770   3.100   2.514   3.915  0.5427  0.1393 -0.0313
  547DMSO    C1 5771   2.841   1.507   2.103 -0.1690  0.0389  0.0024
  547DMSO    H1 5772   2.779   1.573   2.041 -1.7832  0.3148  1.8209
  547DMSO    H2 5773   2.947   1.529   2.088 -0.2906  1.2328  0.7765
  547DMSO    H3 5774   2.822   1.402   2.077  2.6335 -0.0446 -2.2387
  547DMSO    S1 5775   2.801   1.518   2.275  0.2355 -0.6457  0.4998
  547DMSO    C2 5776   2.949   1.612   2.302 -0.0218 -0.3489 -0.3389
  547DMSO    H4 5777   2.959   1.623   2.410  2.0401 -1.1567 -0.3848
  547DMSO    H5 5778   3.034   1.549   2.272 -0.7933 -0.5687 -2.2329
  547DMSO    H6 5779   2.939   1.709   2.254 -2.2977 -0.5661 -0.3898
  547DMSO    O1 5780   2.832   1.384   2.331 -0.3672  1.0387  0.4659
  548DMSO    C1 5781   1.389   0.582   0.115  0.3921 -0.1575 -0.1334
  548DMSO    H1 5782   1.403   0.691   0.119 -0.1244 -0.0680 -0.7437
  548DMSO    H2 5783   1.305   0.556   0.051  1.4088  1.1192 -2.1171
  548DMSO    H3 5784   1.379   0.549   0.218  0.4851  1.5144  0.4504
  548DMSO    S1 5785   1.542   0.513   0.059 -0.3523 -0.1948  0.0693
  548DMSO    C2 5786   1.493   0.342   0.049 -0.1924 -0.0272  0.1858
  548DMSO    H4 5787   1.436   0.302   0.133 -1.2268 -0.9770 -0.9129
  548DMSO    H5 5788   1.437   0.313  -0.040 -1.4739  1.5511  0.4325
  548DMSO    H6 5789   1.586   0.285   0.043  1.1610  2.1013 -0.1109
  548DMSO    O1 5790   1.621   0.507   0.182  0.2329 -0.5355  0.1547
  549DMSO    C1 5791   2.289   2.838   3.219  0.0540 -0.4264 -0.3008
  549DMSO    H1 5792   2.308   2.909   3.137 -0.8310  2.0876  1.5364
  549DMSO    H2 5793   2.342   2.743   3.212 -0.9112 -0.8683 -2.4805
  549DMSO    H3 5794   2.183   2.818   3.231 -0.4246  2.8527  2.5108
  549DMSO    S1 5795   2.325   2.917   3.373 -0.2462 -0.4890 -0.0394
  549DMSO    C2 5796   2.495   2.959   3.340  0.1557 -0.2073 -0.3489
[truncated: 879,368 more chars]
