# Supplementary material for: Metallicious: Automated Force-Field Parameterization of Covalently Bound Metals for Supramolecular Structures
Source: J Chem Theory Comput. 2024 Oct 7;20(20):9060–71. doi: 10.1021/acs.jctc.4c00850 (PMC11500408; doi:10.1021/acs.jctc.4c00850)
Supplement: Supplementary file 2 — ct4c00850_si_002.zip [file ct4c00850_si_002.zip › SI_MD_input/ZIF-67/metallicious/4_prod.gro]

Gromacs Runs One Microsecond At Cannonball Speeds
 8832
    1Co      Co    1   0.725   0.043   0.667  0.2551 -0.2458  0.0831
    2Co      Co    2   5.614   0.697   0.643  0.1781 -0.1191 -0.1295
    3Co      Co    3   4.124   5.312   0.957  0.1560 -0.0716  0.0400
    4Co      Co    4   0.309   0.892   0.410 -0.2377 -0.3017  0.1457
    5Co      Co    5   5.599   0.207   0.972  0.4354 -0.0859  0.1090
    6Co      Co    6   0.793   0.543   0.432 -0.2053 -0.0300  0.2761
    7UNL     H0    7   5.682   0.232   0.735 -2.4868  0.5408 -1.8564
    7UNL     H1    8   5.660   0.459   0.573 -0.4195  4.8773  0.5758
    7UNL     C2    9   5.672   0.335   0.766  0.0947  0.3941 -0.2440
    7UNL     C3   10   5.662   0.445   0.680 -0.2784 -0.5927  0.1375
    7UNL     C4   11   5.663   0.498   0.878  0.5361  0.4750 -0.0091
    7UNL     C5   12   5.699   0.576   1.001  0.2158 -0.0874 -0.0143
    7UNL     N6   13   5.666   0.363   0.892 -0.5626  0.5760  0.8099
    7UNL     N7   14   5.644   0.553   0.757  0.4254  0.3911 -0.0986
    7UNL     H8   15   5.795   0.628   0.987  0.8080 -1.2564 -0.4108
    7UNL     H9   16   5.714   0.520   1.094 -1.2006 -1.1625 -0.3909
    7UNL    H10   17   5.617   0.647   1.020 -0.5137 -1.1538  0.9370
    8UNL     H0   18   0.474   0.967   0.229 -0.3711 -0.3949  1.1740
    8UNL     H1   19   0.434   1.014  -0.030  0.9385 -1.6251  0.3492
    8UNL     C2   20   0.378   0.968   0.180  0.0560 -0.1568  0.3147
    8UNL     C3   21   0.362   0.977   0.042 -0.4056 -0.3199 -0.2795
    8UNL     C4   22   0.211   0.862   0.132 -0.4791  0.1042  0.1092
    8UNL     C5   23   0.108   0.751   0.136  0.0073  0.6169 -0.1967
    8UNL     N6   24   0.284   0.895   0.234  1.0624 -0.1452  0.2818
    8UNL     N7   25   0.252   0.913   0.009  0.0111  0.4171 -0.0502
    8UNL     H8   26   0.012   0.794   0.164 -0.9846 -0.7093 -1.4118
    8UNL     H9   27   0.129   0.676   0.214  2.3687 -0.8638 -2.1020
    8UNL    H10   28   0.088   0.696   0.043  0.9823 -0.0950 -0.0080
    9UNL     H0   29   5.765   0.793   0.797 -1.8611 -2.7881  0.7005
    9UNL     H1   30   5.778   1.035   0.921  0.7562 -1.4151 -0.6690
    9UNL     C2   31   5.690   0.870   0.793  0.0501 -0.8290  0.2456
    9UNL     C3   32   5.700   1.002   0.854 -0.0891 -0.0452 -0.3905
    9UNL     C4   33   5.521   0.973   0.755 -0.8486 -0.6156  0.1499
    9UNL     C5   34   5.380   0.998   0.719 -0.2310  0.4810  0.6390
    9UNL     N6   35   5.576   0.857   0.724  0.0337  0.1499 -0.5924
    9UNL     N7   36   5.589   1.063   0.835  0.2671  0.0181 -0.3365
    9UNL     H8   37   5.360   1.106   0.709  2.1438  0.9693  0.4858
    9UNL     H9   38   5.319   0.961   0.802 -1.0125  0.1391 -0.0701
    9UNL    H10   39   5.354   0.945   0.627  2.3118 -0.5935  0.4384
   10UNL     H0   40   3.854   5.252   0.971  0.5335 -0.5047  0.7102
   10UNL     H1   41   3.665   5.440   1.058 -2.1167  1.6563 -2.1478
   10UNL     C2   42   3.863   5.359   0.958 -0.0801 -0.6184 -0.8076
   10UNL     C3   43   3.762   5.451   1.012 -0.5082 -0.6867  0.3606
   10UNL     C4   44   3.927   5.534   0.912 -0.2028 -1.0423  0.0340
   10UNL     C5   45   4.019   5.648   0.870 -0.0742  0.1699  0.0306
   10UNL     N6   46   3.969   5.407   0.898  0.3621 -0.1476 -0.5667
   10UNL     N7   47   3.808   5.565   0.965  0.0144 -0.0106  0.3290
   10UNL     H8   48   3.968   5.704   0.790  1.0701 -0.1620 -0.9488
   10UNL     H9   49   4.119   5.613   0.842 -0.1362 -0.5240  0.6355
   10UNL    H10   50   4.033   5.714   0.956 -1.4421  0.9913 -0.3508
   11UNL     H0   51   5.652   0.873   0.449 -0.0838  1.3411  1.4517
   11UNL     H1   52   5.904   0.979   0.415 -0.3560 -0.3005  0.2195
   11UNL     C2   53   5.747   0.824   0.468 -0.0112  0.8614 -0.0577
   11UNL     C3   54   5.879   0.880   0.452 -0.1829 -0.5708 -0.3609
   11UNL     C4   55   5.892   0.699   0.542  0.1832 -0.5179  0.8282
   11UNL     C5   56   5.951   0.580   0.606  0.3178 -0.8096  0.5048
   11UNL     N6   57   5.760   0.704   0.525 -0.3979 -0.2752 -0.0213
   11UNL     N7   58   5.970   0.800   0.492  0.4831 -0.4369  0.0294
   11UNL     H8   59   5.939   0.583   0.715 -0.0158  0.8388  0.4507
   11UNL     H9   60   6.058   0.573   0.583  0.1445  1.0025 -1.1141
   11UNL    H10   61   5.895   0.491   0.577 -0.0971 -0.7653  1.1445
   12UNL     H0   62   0.265   0.033   1.113 -1.7417 -1.0890 -2.0137
   12UNL     H1   63   0.298   0.049   1.377 -0.8258  1.0697 -1.0568
   12UNL     C2   64   0.252  -0.048   1.184  0.5154 -0.1513 -0.4280
   12UNL     C3   65   0.267  -0.036   1.318  0.0535  0.0755 -0.1286
   12UNL     C4   66   0.232  -0.229   1.257 -0.3810  0.1430 -0.1842
   12UNL     C5   67   0.213  -0.381   1.265  0.5064 -1.0951 -0.4448
   12UNL     N6   68   0.239  -0.170   1.140  0.5138 -0.0017  0.0838
   12UNL     N7   69   0.261  -0.156   1.371 -0.5154 -0.4662  0.5371
   12UNL     H8   70   0.308  -0.432   1.241  1.1749  0.1172 -0.4109
   12UNL     H9   71   0.137  -0.402   1.189 -0.5114 -0.1795  0.2964
   12UNL    H10   72   0.171  -0.411   1.361 -1.3145  0.4450 -0.7032
   13UNL     H0   73   4.671   5.044   0.611  1.6623  1.7156  3.6321
   13UNL     H1   74   4.622   5.267   0.758 -0.4052  2.0728  0.6201
   13UNL     C2   75   4.643   5.140   0.570 -0.1414 -0.1054  0.0550
   13UNL     C3   76   4.630   5.254   0.651  0.8610  0.4538  0.8774
   13UNL     C4   77   4.635   5.297   0.452 -0.2999 -0.2101 -0.4013
   13UNL     C5   78   4.609   5.363   0.324 -0.1275 -0.4364 -0.1653
   13UNL     N6   79   4.647   5.168   0.444 -0.2617 -0.1052 -1.2661
   13UNL     N7   80   4.630   5.363   0.573 -1.0158  0.2279  0.2749
   13UNL     H8   81   4.680   5.337   0.245  0.4750  2.4054 -0.6773
   13UNL     H9   82   4.611   5.473   0.326 -0.4740 -0.4149  2.3804
   13UNL    H10   83   4.508   5.343   0.287 -0.4742  1.2134 -0.2001
   14UNL     H0   84   4.167   5.344   0.726 -0.2317  0.2473 -1.3649
   14UNL     H1   85   4.357   5.490   0.591  1.0851  0.8134  0.3547
   14UNL     C2   86   4.245   5.404   0.771 -0.6973 -0.5568  0.6239
   14UNL     C3   87   4.344   5.470   0.696  0.1524  0.2249  0.1398
   14UNL     C4   88   4.400   5.460   0.895  0.4774  0.2382  0.5570
   14UNL     C5   89   4.496   5.453   1.011  0.4069 -0.3682  0.3471
   14UNL     N6   90   4.283   5.391   0.894 -0.7925 -0.1833 -0.2740
   14UNL     N7   91   4.437   5.513   0.776 -0.6405  0.3332  0.5562
   14UNL     H8   92   4.581   5.391   0.978 -2.7232 -3.2765 -3.1125
   14UNL     H9   93   4.534   5.551   1.043 -1.4980  1.0049 -1.3590
   14UNL    H10   94   4.452   5.405   1.099  1.4090 -0.1186  1.0084
   15UNL     H0   95   0.349   0.657   0.315  0.9826 -1.8424  0.8593
   15UNL     H1   96   0.569   0.510   0.311  0.3823  0.6888 -1.0118
   15UNL     C2   97   0.441   0.683   0.365  0.5190  0.6318  0.5633
   15UNL     C3   98   0.551   0.596   0.375 -0.0206 -0.0929 -0.0445
   15UNL     C4   99   0.574   0.757   0.505 -0.2283 -0.1479  0.6483
   15UNL     C5  100   0.645   0.862   0.583 -0.2117 -0.1566 -1.0311
   15UNL     N6  101   0.458   0.785   0.441 -0.3927 -0.1193 -0.7621
   15UNL     N7  102   0.643   0.649   0.456 -0.2832 -0.6311  0.1251
   15UNL     H8  103   0.619   0.965   0.556 -0.6749 -0.1103 -0.4259
   15UNL     H9  104   0.755   0.859   0.590 -0.3028  0.2765  3.2092
   15UNL    H10  105   0.620   0.856   0.689  1.3582  1.4056 -0.5207
   16UNL     H0  106   0.949   0.366   0.506  0.3542 -0.5397 -2.1611
   16UNL     H1  107   0.886   0.091   0.473 -0.2194  0.6775 -1.0070
   16UNL     C2  108   0.855   0.313   0.513 -0.1532  0.5058 -0.5879
   16UNL     C3  109   0.827   0.179   0.497  0.1293  0.4655  0.8001
   16UNL     C4  110   0.663   0.296   0.561 -0.0524  0.2256 -0.0430
   16UNL     C5  111   0.531   0.335   0.611  0.2245  0.7092 -0.2691
   16UNL     N6  112   0.748   0.388   0.533 -0.2199  0.3889  0.2271
   16UNL     N7  113   0.700   0.165   0.530 -0.6316  0.6545 -0.3873
   16UNL     H8  114   0.532   0.440   0.641 -2.4286  0.8320 -0.3057
   16UNL     H9  115   0.507   0.272   0.697  0.9467  0.3732 -0.3134
   16UNL    H10  116   0.451   0.313   0.538  1.9125 -1.0572 -1.7031
   17UNL     H0  117   0.837   0.585   0.647 -0.6411  2.0196 -1.4854
   17UNL     H1  118   1.059   0.663   0.797 -0.3131  0.6894  0.1251
   17UNL     C2  119   0.934   0.617   0.613  0.4319  0.2799 -0.2299
   17UNL     C3  120   1.050   0.646   0.691  0.0529  0.1961  0.1687
   17UNL     C4  121   1.086   0.632   0.486  0.2971 -0.1027  0.3751
   17UNL     C5  122   1.157   0.628   0.353 -0.0312  0.4520 -0.6803
   17UNL     N6  123   0.956   0.610   0.487 -0.3117  0.4864  0.5997
   17UNL     N7  124   1.148   0.659   0.608  0.4023 -0.1409  0.1274
   17UNL     H8  125   1.264   0.603   0.353 -0.1254 -0.3388 -4.1106
   17UNL     H9  126   1.147   0.725   0.303 -1.0394  0.8644  0.2643
   17UNL    H10  127   1.108   0.546   0.300  0.4608  0.5046 -1.2253
   18UNL     H0  128   5.384   0.307   0.954  1.4375 -0.3664 -1.0319
   18UNL     H1  129   5.149   0.236   0.820  0.1372  0.1947  0.8564
   18UNL     C2  130   5.358   0.217   0.900 -0.9280 -0.3464 -0.0467
   18UNL     C3  131   5.244   0.185   0.821  0.2867  0.4317 -0.0710
   18UNL     C4  132   5.387   0.044   0.810  0.7698  0.3603  0.4646
   18UNL     C5  133   5.445  -0.095   0.799 -0.3397  0.4809  0.7057
   18UNL     N6  134   5.458   0.134   0.877 -0.0728 -0.3488  0.0914
   18UNL     N7  135   5.257   0.065   0.767  0.2729  0.1669 -0.6516
   18UNL     H8  136   5.392  -0.155   0.723 -0.5848  2.8528 -1.1109
   18UNL     H9  137   5.426  -0.152   0.891 -0.2996  0.0608  0.4604
   18UNL    H10  138   5.554  -0.098   0.783 -0.1158  0.1343  2.2031
    1Co      Co  139   4.160   4.827   1.844  0.0608  0.0725  0.1066
    2Co      Co  140   5.098   0.021   1.845  0.1953  0.2620 -0.1242
    3Co      Co  141   3.687   4.674   2.178 -0.1464 -0.0940  0.0324
    4Co      Co  142   5.566   0.235   1.562  0.0110 -0.1380 -0.4428
    5Co      Co  143   3.209   5.012   2.175 -0.0782 -0.1471 -0.2251
    6Co      Co  144   4.124   5.349   1.550  0.3172 -0.0574  0.0143
    7UNL     H0  145   3.284   5.039   1.909  2.1481  0.4291 -2.2713
    7UNL     H1  146   3.225   5.255   1.758  1.7883 -0.8557 -0.9178
    7UNL     C2  147   3.263   5.137   1.949 -0.2386 -0.4127 -1.2694
    7UNL     C3  148   3.234   5.249   1.865  0.9913  0.5080 -0.7578
    7UNL     C4  149   3.240   5.297   2.066  0.1132 -0.4413  0.4447
    7UNL     C5  150   3.202   5.374   2.188 -0.4223 -0.2318  0.0599
    7UNL     N6  151   3.261   5.170   2.079  0.8129  0.6527  0.2432
    7UNL     N7  152   3.228   5.353   1.942  0.5652 -0.1868  0.5425
    7UNL     H8  153   3.171   5.327   2.282 -0.2161  1.6116  1.0914
    7UNL     H9  154   3.120   5.443   2.164  0.6188  1.2992  0.7510
    7UNL    H10  155   3.289   5.430   2.224  0.0618 -0.8870 -0.0688
    8UNL     H0  156   5.717   0.287   1.420 -0.5083  1.0042 -0.8203
    8UNL     H1  157   5.750   0.293   1.149  1.1291  1.2063  2.3654
    8UNL     C2  158   5.639   0.277   1.347 -0.5276  0.4514 -0.7268
    8UNL     C3  159   5.662   0.272   1.208 -0.1827 -0.3062  0.0239
    8UNL     C4  160   5.472   0.220   1.263 -0.0651  0.0917  0.3296
    8UNL     C5  161   5.327   0.169   1.248 -0.4534  0.1936  0.0736
    8UNL     N6  162   5.516   0.242   1.384  0.2114 -1.0540 -0.5341
    8UNL     N7  163   5.549   0.242   1.150 -0.1227 -0.1970 -0.2819
    8UNL     H8  164   5.259   0.247   1.212  0.2347  0.5545 -0.4661
    8UNL     H9  165   5.288   0.131   1.344  1.2097  0.3091  0.8271
    8UNL    H10  166   5.328   0.093   1.169  2.1830  0.8122 -0.5923
    9UNL     H0  167   5.274   0.117   2.064  1.4842  0.3702  0.3877
    9UNL     H1  168   5.264   0.373   2.162 -0.9423  0.5366  1.1058
    9UNL     C2  169   5.196   0.187   2.042  0.5794 -0.5598  0.5671
    9UNL     C3  170   5.200   0.319   2.094  0.8574 -0.5093  0.1610
    9UNL     C4  171   5.041   0.289   1.972  0.7047 -0.2515  0.4374
    9UNL     C5  172   4.937   0.327   1.876 -0.2860 -0.0041 -0.0319
    9UNL     N6  173   5.089   0.165   1.966  0.0371  0.8427  1.0063
    9UNL     N7  174   5.098   0.384   2.053 -0.2344 -0.5922 -0.2446
    9UNL     H8  175   4.953   0.296   1.772 -0.9570 -2.5647  0.5689
    9UNL     H9  176   4.934   0.436   1.865  1.7414 -0.0426 -1.5774
    9UNL    H10  177   4.833   0.308   1.903 -0.3437 -1.2446 -1.0232
   10UNL     H0  178   3.426   4.631   2.265 -1.9705 -0.1275  2.0200
   10UNL     H1  179   3.212   4.778   2.174 -0.0393 -1.9614  0.6641
   10UNL     C2  180   3.430   4.732   2.226  0.1315 -1.0052 -0.3863
   10UNL     C3  181   3.316   4.804   2.181 -0.4160 -0.0499 -0.1703
   10UNL     C4  182   3.498   4.902   2.155  0.0805  0.0374 -0.3059
   10UNL     C5  183   3.594   5.010   2.125  0.2902  0.5151 -0.0973
   10UNL     N6  184   3.549   4.791   2.210  0.7192  0.4479  0.1042
   10UNL     N7  185   3.364   4.914   2.130 -0.0061  0.0277 -0.7848
   10UNL     H8  186   3.550   5.110   2.134  2.1169  1.1880  4.1072
   10UNL     H9  187   3.629   5.005   2.022  0.8442 -0.3645  0.1222
   10UNL    H10  188   3.685   5.025   2.185  1.3298  0.6345 -1.6403
   11UNL     H0  189   5.097   0.194   1.650 -0.4796 -2.0941 -1.4524
   11UNL     H1  190   5.318   0.344   1.573  0.5900  0.0806  0.9383
   11UNL     C2  191   5.202   0.169   1.648  0.1380  0.1292 -0.3818
   11UNL     C3  192   5.316   0.246   1.617  0.2557  0.0054  0.7580
   11UNL     C4  193   5.361   0.062   1.710  0.4403  0.1580  0.3506
   11UNL     C5  194   5.443  -0.038   1.781  0.0122  0.6380  0.1854
   11UNL     N6  195   5.231   0.068   1.725  0.6646 -0.0011  0.5577
   11UNL     N7  196   5.418   0.168   1.644  0.3486  0.2143 -0.1586
   11UNL     H8  197   5.435  -0.136   1.733 -0.4031  0.0006  1.5042
   11UNL     H9  198   5.407  -0.046   1.884 -0.1927  2.3982  0.2822
   11UNL    H10  199   5.552  -0.024   1.781 -0.0980  1.5823  0.6966
   12UNL     H0  200   3.783   4.816   2.346 -0.2127  1.0813  0.9871
   12UNL     H1  201   3.687   4.814   2.608  0.1858  0.4323 -0.5210
   12UNL     C2  202   3.747   4.733   2.405 -0.1344  0.0189 -0.4088
   12UNL     C3  203   3.693   4.734   2.535 -0.2122 -0.3314  0.2580
   12UNL     C4  204   3.697   4.550   2.455 -0.6627 -0.0099  0.5126
   12UNL     C5  205   3.663   4.409   2.440  0.1954  0.0444  0.0036
   12UNL     N6  206   3.743   4.618   2.347 -0.1143 -0.1678 -0.0722
   12UNL     N7  207   3.674   4.609   2.572 -0.4694 -1.0725  0.8185
   12UNL     H8  208   3.749   4.349   2.410 -0.9208 -2.5993  1.6554
   12UNL     H9  209   3.586   4.396   2.363 -0.4500 -1.0878  0.8011
   12UNL    H10  210   3.631   4.367   2.537 -0.8224  0.2309 -0.2396
   13UNL     H0  211   4.113   4.364   1.791 -1.0689  0.6311  0.7643
   13UNL     H1  212   4.203   4.569   1.937  0.1178  1.9411  0.5422
   13UNL     C2  213   4.138   4.462   1.753 -0.7748  0.2054 -0.1867
   13UNL     C3  214   4.188   4.566   1.830 -0.4314 -0.4336  0.6385
   13UNL     C4  215   4.159   4.620   1.628  0.2195  0.6702  0.2786
   13UNL     C5  216   4.182   4.693   1.500 -0.2446  0.0636 -0.3613
   13UNL     N6  217   4.114   4.495   1.628  0.1451  0.2172  0.0560
   13UNL     N7  218   4.199   4.672   1.748  0.2443  0.1330  0.2789
   13UNL     H8  219   4.276   4.749   1.505  0.4403 -0.8693 -2.0804
   13UNL     H9  220   4.103   4.765   1.479  0.9068  2.5890  3.0226
   13UNL    H10  221   4.195   4.615   1.424 -0.8071 -0.6913  0.2883
   14UNL     H0  222   3.678   4.762   1.962 -0.1702  0.2568  0.0866
   14UNL     H1  223   3.881   4.771   1.766 -2.4765  0.5733  0.2768
   14UNL     C2  224   3.786   4.766   1.970 -0.1783 -0.2935  0.5214
   14UNL     C3  225   3.889   4.780   1.873 -0.1714 -0.0040  0.2154
   14UNL     C4  226   3.954   4.777   2.069 -0.0140 -0.7584  0.3521
   14UNL     C5  227   4.048   4.776   2.188  0.0941 -0.4818  0.3368
   14UNL     N6  228   3.825   4.772   2.089  0.5388 -0.2485 -0.4705
   14UNL     N7  229   4.002   4.784   1.940 -0.5857  0.1587  0.3062
   14UNL     H8  230   4.152   4.760   2.157  0.4598  0.4565  1.0288
   14UNL     H9  231   4.054   4.871   2.242  2.0199 -0.0075 -0.6499
   14UNL    H10  232   4.021   4.696   2.258 -0.3731  0.9930  1.9398
   15UNL     H0  233   3.651   5.463   1.494  1.1670  1.1756 -0.5750
   15UNL     H1  234   3.856   5.286   1.498  0.0851  2.3707 -2.5511
   15UNL     C2  235   3.747   5.475   1.542  0.7921 -0.0038  0.5341
   15UNL     C3  236   3.856   5.386   1.540 -0.0646  1.2100  0.4228
   15UNL     C4  237   3.907   5.579   1.605 -0.1361 -0.1097 -0.3574
   15UNL     C5  238   3.994   5.701   1.610 -0.7400 -0.2922  0.2095
   15UNL     N6  239   3.773   5.593   1.596 -0.0190 -0.0486 -0.0530
   15UNL     N7  240   3.964   5.452   1.578 -0.5935 -0.6920 -0.2589
   15UNL     H8  241   4.030   5.726   1.509  0.7669  1.5577  1.1300
   15UNL     H9  242   4.087   5.685   1.665  0.3924  1.5308 -1.0539
   15UNL    H10  243   3.943   5.790   1.650 -0.4127 -0.0763  0.1522
   16UNL     H0  244   4.293   5.193   1.562 -0.2846  1.8184  0.8415
   16UNL     H1  245   4.306   4.929   1.666  0.3728  0.6527 -2.7085
   16UNL     C2  246   4.219   5.138   1.617 -0.0840  0.2132 -0.4319
   16UNL     C3  247   4.226   5.002   1.672  0.0034  0.1526  0.4999
   16UNL     C4  248   4.049   5.097   1.725  0.0169  0.4932 -0.4067
   16UNL     C5  249   3.908   5.107   1.781 -0.3729 -0.0612  0.0023
   16UNL     N6  250   4.101   5.184   1.642 -0.2214  0.0305  0.0333
   16UNL     N7  251   4.122   4.980   1.747  0.8489 -0.0673 -0.3225
   16UNL     H8  252   3.865   5.205   1.760 -2.2259 -0.6932  0.7102
   16UNL     H9  253   3.916   5.107   1.890 -0.2619  0.2608 -0.0061
   16UNL    H10  254   3.835   5.028   1.759 -0.4302  0.2356 -0.9302
   17UNL     H0  255   4.132   5.442   1.773  0.7293 -0.4566 -0.5078
   17UNL     H1  256   4.348   5.524   1.933  0.9743 -1.7078  0.1946
   17UNL     C2  257   4.235   5.458   1.743  0.9376 -0.0513  0.3995
   17UNL     C3  258   4.339   5.500   1.827 -0.0907  0.1014 -0.1590
   17UNL     C4  259   4.403   5.472   1.627  0.0090 -0.1597  0.1248
   17UNL     C5  260   4.495   5.439   1.513  0.5138 -0.3258 -0.1727
   17UNL     N6  261   4.274   5.446   1.612 -0.3622  0.0792 -1.1917
   17UNL     N7  262   4.450   5.491   1.755  0.1252  0.1988 -0.8052
   17UNL     H8  263   4.575   5.366   1.530 -1.7149 -2.7966  0.3941
   17UNL     H9  264   4.533   5.531   1.467 -2.6812  0.4446 -1.5337
   17UNL    H10  265   4.435   5.381   1.442 -1.8802  0.6436  0.9501
   18UNL     H0  266   2.971   5.104   2.216  1.3546  0.1910 -1.9157
   18UNL     H1  267   2.717   4.999   2.143 -0.8670 -0.7731 -1.6771
   18UNL     C2  268   2.945   5.019   2.155  0.1647 -0.2412 -0.8373
   18UNL     C3  269   2.817   4.974   2.112  0.1015  1.2995 -0.4087
   18UNL     C4  270   2.982   4.885   2.015  0.5263 -0.7434  0.3433
   18UNL     C5  271   3.054   4.812   1.911  0.5426 -0.3891  0.1366
   18UNL     N6  272   3.046   4.964   2.091  0.1554  0.1453  0.4623
   18UNL     N7  273   2.840   4.884   2.022 -0.2589  0.2124 -0.6311
   18UNL     H8  274   3.091   4.873   1.828 -0.9607  0.7601  0.2850
   18UNL     H9  275   2.985   4.738   1.869  0.2473  0.2050 -0.4329
   18UNL    H10  276   3.146   4.763   1.947  0.5616 -0.4191  0.0468
    1Co      Co  277   3.642   4.114   3.068 -0.5628  0.2315  0.0323
    2Co      Co  278   2.670   4.823   3.071  0.0072  0.2612  0.1680
    3Co      Co  279   3.139   3.929   3.364  0.0849 -0.1768 -0.0413
    4Co      Co  280   3.180   4.937   2.768 -0.4548  0.1434  0.1681
    5Co      Co  281   2.677   4.308   3.384  0.0262 -0.2021 -0.0305
    6Co      Co  282   3.662   4.604   2.759 -0.0320  0.0329 -0.0521
    7UNL     H0  283   2.771   4.362   3.143 -2.1027 -0.6397 -0.2446
    7UNL     H1  284   2.718   4.586   2.992  0.6003  0.0620 -0.9234
    7UNL     C2  285   2.733   4.456   3.182  0.1281  0.1387  0.2539
    7UNL     C3  286   2.710   4.567   3.098  0.1350 -0.0743 -0.9841
    7UNL     C4  287   2.702   4.606   3.304 -0.3506  0.2212 -0.1841
    7UNL     C5  288   2.697   4.688   3.434  0.1046  0.5067  0.7112
    7UNL     N6  289   2.724   4.479   3.310 -0.5601 -0.2724 -0.0057
    7UNL     N7  290   2.696   4.665   3.178 -0.0270 -0.3218 -0.8586
    7UNL     H8  291   2.646   4.783   3.413 -0.9872 -0.4020 -0.8856
    7UNL     H9  292   2.796   4.717   3.472  0.7609 -0.0581 -0.5460
    7UNL    H10  293   2.643   4.630   3.510  1.0105 -0.5661  0.5481
    8UNL     H0  294   3.359   5.028   2.641  0.7318 -1.0547 -0.5448
    8UNL     H1  295   3.366   5.126   2.370 -3.3698  2.1124 -0.9558
    8UNL     C2  296   3.286   5.018   2.561  0.0336 -0.0735 -0.0615
    8UNL     C3  297   3.296   5.068   2.429 -1.2122  0.8722  0.5272
    8UNL     C4  298   3.129   4.951   2.467  0.4705 -0.4575 -0.1467
    8UNL     C5  299   2.990   4.887   2.445  0.1426  0.3872 -0.0728
    8UNL     N6  300   3.186   4.937   2.584  0.0197 -0.2445  0.8378
    8UNL     N7  301   3.197   5.015   2.362 -0.1504 -0.0557 -0.1209
    8UNL     H8  302   2.911   4.963   2.436 -1.6497 -1.3308  0.2648
    8UNL     H9  303   2.950   4.823   2.525 -0.9745  1.4043  0.2139
    8UNL    H10  304   2.982   4.821   2.357 -1.7744  0.5629 -0.0894
    9UNL     H0  305   2.772   4.899   3.261  0.4484  0.6360  1.1834
    9UNL     H1  306   2.751   5.154   3.404  1.6559 -0.4488 -0.0342
    9UNL     C2  307   2.708   4.985   3.245  0.0180  0.1552  0.2497
    9UNL     C3  308   2.698   5.113   3.319 -0.0610 -0.1459  0.8485
    9UNL     C4  309   2.559   5.097   3.163 -0.2556 -0.3183 -0.1746
    9UNL     C5  310   2.446   5.146   3.074 -0.1465  0.4065  0.0018
    9UNL     N6  311   2.618   4.982   3.149  0.2224  0.0389  0.2205
    9UNL     N7  312   2.601   5.184   3.265 -0.3077  0.3359  0.6103
    9UNL     H8  313   2.352   5.091   3.072 -0.1800  0.4319  0.6051
    9UNL     H9  314   2.494   5.134   2.976 -0.2141  0.2488 -0.0118
    9UNL    H10  315   2.418   5.251   3.087 -1.0569  0.0302  1.2443
   10UNL     H0  316   2.909   3.894   3.386 -1.0123 -0.7631  0.8627
   10UNL     H1  317   2.695   4.092   3.438 -0.2643  1.4177  0.3885
   10UNL     C2  318   2.897   3.998   3.358  0.0104 -0.8030  0.2057
   10UNL     C3  319   2.791   4.096   3.388 -0.0543  0.6589  0.7179
   10UNL     C4  320   2.958   4.178   3.298  0.6513  0.2044 -0.1805
   10UNL     C5  321   3.045   4.293   3.240  0.7206  0.5873  0.1635
   10UNL     N6  322   3.004   4.056   3.319 -0.2122 -0.5501 -0.0280
   10UNL     N7  323   2.837   4.214   3.350  0.6837 -0.1135  0.4512
   10UNL     H8  324   3.131   4.315   3.304  0.8209  0.6467  0.0071
   10UNL     H9  325   2.986   4.384   3.235 -0.6299 -0.2210  0.7317
   10UNL    H10  326   3.083   4.258   3.143  2.9596 -0.0173  1.1881
   11UNL     H0  327   2.707   5.017   2.859 -0.5759 -1.3782  0.3154
   11UNL     H1  328   2.935   5.043   2.707  1.5348  1.4239  0.9357
   11UNL     C2  329   2.800   4.962   2.867  0.6368  0.5654  0.3369
   11UNL     C3  330   2.918   4.980   2.793  0.1823 -0.1067 -0.3976
   11UNL     C4  331   2.939   4.837   2.942  0.9148  0.2873  0.3486
   11UNL     C5  332   3.006   4.754   3.046 -0.5799  0.2489  0.3211
   11UNL     N6  333   2.814   4.875   2.968 -0.6826  0.0227 -0.1449
   11UNL     N7  334   3.011   4.899   2.842  0.0438  0.5469  0.2531
   11UNL     H8  335   3.009   4.802   3.145 -0.5503  0.6867  0.1047
   11UNL     H9  336   3.115   4.753   3.030 -0.8696  1.5617 -2.2107
   11UNL    H10  337   2.967   4.651   3.039 -1.4404  0.6946 -3.3998
   12UNL     H0  338   3.208   4.111   3.487  0.4523 -0.8184  0.1406
   12UNL     H1  339   3.221   4.172   3.756 -0.9084 -0.7222  1.0512
   12UNL     C2  340   3.190   4.046   3.571 -0.1222 -0.2773  0.4454
   12UNL     C3  341   3.192   4.078   3.710 -0.6001  0.0608 -0.8125
   12UNL     C4  342   3.128   3.892   3.669  0.2218 -0.0229  0.1098
   12UNL     C5  343   3.055   3.756   3.690  0.1312 -0.4338 -0.0678
   12UNL     N6  344   3.156   3.927   3.545  0.2782  0.5258 -0.0175
   12UNL     N7  345   3.158   3.973   3.778  0.5578  0.5387 -0.2652
   12UNL     H8  346   3.065   3.692   3.602 -1.5723 -2.1429  0.9057
   12UNL     H9  347   2.948   3.763   3.717  0.7255 -0.1101  2.4403
   12UNL    H10  348   3.093   3.711   3.783  1.1559 -0.2130 -0.3700
   13UNL     H0  349   3.667   3.670   2.952 -2.7058  0.3756  0.7862
   13UNL     H1  350   3.659   3.889   3.116 -0.9002  1.0316 -0.1687
   13UNL     C2  351   3.666   3.774   2.920 -0.4685  0.0656 -0.5187
   13UNL     C3  352   3.663   3.883   3.008  0.5453  0.5722 -0.1169
   13UNL     C4  353   3.662   3.934   2.810 -0.5744  0.1451  0.1527
   13UNL     C5  354   3.681   4.014   2.689  0.0931 -0.6023  0.0682
   13UNL     N6  355   3.667   3.803   2.795 -0.4565 -0.2657  0.7035
   13UNL     N7  356   3.662   3.990   2.932  0.5122 -0.4468  0.1374
   13UNL     H8  357   3.788   4.005   2.667 -0.1909 -2.0589 -0.8165
   13UNL     H9  358   3.652   4.120   2.695 -0.3400 -0.7007 -0.3177
   13UNL    H10  359   3.629   3.973   2.602 -0.5946  1.0057 -0.3250
   14UNL     H0  360   3.180   3.957   3.106  0.4452  0.7484 -0.0630
   14UNL     H1  361   3.374   4.087   2.971 -0.3925 -1.3571 -0.4353
   14UNL     C2  362   3.271   4.000   3.146  0.7452  0.4458 -0.4124
   14UNL     C3  363   3.374   4.065   3.077 -0.4111 -0.2183 -0.1851
   14UNL     C4  364   3.431   4.011   3.269 -0.5527 -0.0226  0.2252
   14UNL     C5  365   3.523   3.982   3.387  0.0974 -0.1756 -0.2491
   14UNL     N6  366   3.304   3.972   3.269  1.2622  0.6313  0.0728
   14UNL     N7  367   3.486   4.076   3.155  0.5110 -0.0800  0.5646
   14UNL     H8  368   3.503   4.074   3.443  1.1928  0.9556 -1.6352
   14UNL     H9  369   3.490   3.897   3.448 -1.6515  0.4598 -0.2776
   14UNL    H10  370   3.630   3.977   3.363  0.3470  0.1257  0.7325
   15UNL     H0  371   3.196   4.712   2.749  0.0173  1.8174 -0.5493
   15UNL     H1  372   3.434   4.562   2.697  1.3036  0.4161 -1.2294
   15UNL     C2  373   3.296   4.721   2.788  0.0986 -0.0490 -0.2586
   15UNL     C3  374   3.419   4.647   2.762  0.1578 -0.9372  0.3728
   15UNL     C4  375   3.454   4.821   2.863 -0.0288 -0.6747 -0.8765
   15UNL     C5  376   3.540   4.942   2.900  0.0571  0.0229 -0.4662
   15UNL     N6  377   3.323   4.834   2.848  0.1882  0.0221  0.5324
   15UNL     N7  378   3.518   4.715   2.808 -0.3372 -0.0239 -0.1356
   15UNL     H8  379   3.489   5.037   2.879 -3.2526 -0.9892  1.9901
   15UNL     H9  380   3.635   4.952   2.846  0.3016 -2.5671 -0.6677
   15UNL    H10  381   3.560   4.937   3.008 -1.3171  1.5302 -0.0943
   16UNL     H0  382   3.803   4.425   2.737 -0.7341 -1.3751 -1.1681
   16UNL     H1  383   3.860   4.242   2.941  0.4619  0.0062 -0.3178
   16UNL     C2  384   3.742   4.396   2.822  0.3347  0.4315  0.2858
   16UNL     C3  385   3.768   4.295   2.918  0.2867  0.0254  0.3826
   16UNL     C4  386   3.578   4.359   2.920  0.7598  0.1354 -0.1444
   16UNL     C5  387   3.438   4.390   2.969 -0.0704  0.3447  0.1114
   16UNL     N6  388   3.621   4.439   2.825  0.9769 -0.2363 -0.7480
   16UNL     N7  389   3.657   4.276   2.985 -0.3185 -0.0660 -0.1217
   16UNL     H8  390   3.416   4.328   3.056  2.5791  0.0511  0.6594
   16UNL     H9  391   3.362   4.366   2.893 -1.2736  3.2633  0.2277
   16UNL    H10  392   3.431   4.497   2.994 -2.1563  1.1461 -3.2006
   17UNL     H0  393   3.696   4.645   2.992  0.3536  0.9121  1.0044
   17UNL     H1  394   3.918   4.727   3.139  3.1441  1.4312 -0.4102
   17UNL     C2  395   3.789   4.684   2.953  0.1249  0.0530 -0.4722
   17UNL     C3  396   3.894   4.726   3.034 -0.3722 -0.5139  0.2579
   17UNL     C4  397   3.930   4.748   2.830 -0.1320  0.3674  0.3684
   17UNL     C5  398   4.002   4.764   2.697 -0.7329 -0.0980 -0.2744
   17UNL     N6  399   3.808   4.697   2.824  0.2822 -0.4127  0.6932
   17UNL     N7  400   3.994   4.758   2.952 -0.4591 -0.2824 -0.1760
   17UNL     H8  401   4.097   4.819   2.692 -1.4966  1.2071 -0.9336
   17UNL     H9  402   3.942   4.817   2.622 -0.6154 -0.2160 -0.4511
   17UNL    H10  403   4.026   4.666   2.655 -1.7209 -0.2724 -0.4588
   18UNL     H0  404   2.477   4.419   3.371  3.5048 -2.0601  1.5259
   18UNL     H1  405   2.251   4.393   3.205 -0.2502 -0.4550 -1.4524
   18UNL     C2  406   2.442   4.339   3.307  0.6021  0.1495  0.1407
   18UNL     C3  407   2.333   4.323   3.216 -0.0101 -0.1212 -1.0826
   18UNL     C4  408   2.489   4.185   3.183  0.7324  0.2762 -1.0852
   18UNL     C5  409   2.583   4.097   3.111 -0.0590 -0.5681 -0.0490
   18UNL     N6  410   2.532   4.243   3.294  0.6836  0.3719  0.3248
   18UNL     N7  411   2.356   4.215   3.144 -0.1773 -0.6067  0.1204
   18UNL     H8  412   2.658   4.149   3.050 -0.6931 -1.2737 -1.4744
   18UNL     H9  413   2.541   4.020   3.046  0.5346 -0.4217 -0.6187
   18UNL    H10  414   2.645   4.045   3.186  0.4792  2.5399  1.8333
    1Co      Co  415   3.163   3.486   4.289 -0.1912  0.0182  0.2549
    2Co      Co  416   2.172   4.160   4.266 -0.0795  0.0881  0.0857
    3Co      Co  417   2.700   3.262   4.589 -0.3096 -0.1043  0.0674
    4Co      Co  418   2.670   4.351   3.974 -0.1151 -0.1480  0.0988
    5Co      Co  419   2.220   3.645   4.570 -0.1658 -0.0714  0.2406
    6Co      Co  420   3.148   3.997   3.964 -0.2877 -0.1381 -0.0598
    7UNL     H0  421   2.283   3.699   4.330 -0.6064 -1.0152  0.8979
    7UNL     H1  422   2.227   3.918   4.173  1.6916 -0.3724 -0.5849
    7UNL     C2  423   2.245   3.795   4.362 -0.5854 -0.6055 -0.2596
    7UNL     C3  424   2.222   3.906   4.281 -0.2572  0.0970 -0.5952
    7UNL     C4  425   2.175   3.937   4.476  1.1857  0.6696 -0.5522
    7UNL     C5  426   2.097   3.993   4.593 -0.1513  0.5910  0.8237
    7UNL     N6  427   2.229   3.816   4.493  0.1725  0.5801 -0.4567
    7UNL     N7  428   2.170   4.000   4.359 -0.4029  0.8271  0.7553
    7UNL     H8  429   2.012   4.059   4.572 -0.1443  0.7991  1.4483
    7UNL     H9  430   2.164   4.046   4.662 -0.9048  0.7009  1.4807
    7UNL    H10  431   2.050   3.907   4.643  1.9706 -0.0051  1.9354
    8UNL     H0  432   2.810   4.430   3.808  1.9384 -1.6825 -1.5339
    8UNL     H1  433   2.842   4.399   3.556 -0.5908  1.2013  0.0774
    8UNL     C2  434   2.734   4.386   3.746 -0.2020 -0.3153 -0.0352
    8UNL     C3  435   2.753   4.368   3.609 -0.2962 -0.1247 -0.1870
    8UNL     C4  436   2.564   4.327   3.677 -0.1644  0.6058 -0.5827
    8UNL     C5  437   2.430   4.259   3.692 -0.2163  0.7400  0.2486
    8UNL     N6  438   2.620   4.344   3.793  0.6901  0.3397  0.0681
    8UNL     N7  439   2.637   4.328   3.565  0.0142  0.1254  1.0774
    8UNL     H8  440   2.368   4.298   3.774 -1.2213  1.3207 -0.7631
    8UNL     H9  441   2.443   4.152   3.712  1.5940  0.8463 -0.1999
    8UNL    H10  442   2.377   4.261   3.596  0.5667  0.6451 -0.1932
    9UNL     H0  443   2.271   4.212   4.494 -1.0271 -0.4830  0.2859
    9UNL     H1  444   2.382   4.466   4.513  0.7498 -1.5079 -0.4309
    9UNL     C2  445   2.233   4.306   4.455  0.4336 -0.1325 -0.3717
    9UNL     C3  446   2.290   4.432   4.467 -0.2197  0.2010  0.1611
    9UNL     C4  447   2.102   4.433   4.379  0.1214  0.0948  0.3820
    9UNL     C5  448   1.995   4.474   4.296  0.6169 -0.0516  0.6190
    9UNL     N6  449   2.118   4.302   4.394  0.1475 -0.1039  0.3645
    9UNL     N7  450   2.200   4.519   4.422  0.3798  0.2528  0.1939
    9UNL     H8  451   2.014   4.433   4.196  1.6516  0.2199  0.6935
    9UNL     H9  452   1.984   4.583   4.286 -0.6470 -0.1931  0.3289
    9UNL    H10  453   1.902   4.437   4.340 -0.7627  1.8145 -0.5769
   10UNL     H0  454   2.466   3.240   4.644  0.6108  0.2055  1.1951
   10UNL     H1  455   2.248   3.439   4.628 -0.2136  1.1803 -1.5197
   10UNL     C2  456   2.457   3.341   4.606  0.1084 -0.0918  0.5149
   10UNL     C3  457   2.350   3.434   4.592  0.5946 -0.2452  0.7579
   10UNL     C4  458   2.514   3.502   4.495 -0.3605 -0.0003 -0.8095
   10UNL     C5  459   2.599   3.589   4.405 -0.3785  0.3314 -0.1312
   10UNL     N6  460   2.563   3.393   4.556  0.2006  0.0870  0.1524
   10UNL     N7  461   2.386   3.544   4.530  0.3478  0.4931  0.4308
   10UNL     H8  462   2.693   3.625   4.449 -0.6710  0.0283  0.7641
   10UNL     H9  463   2.543   3.681   4.381  0.1587  1.1817  1.6655
   10UNL    H10  464   2.616   3.538   4.310 -2.1119  0.9391 -0.8147
   11UNL     H0  465   2.229   4.361   4.164  2.0584  2.9348  1.2433
   11UNL     H1  466   2.452   4.477   4.033 -1.5907  1.5039  1.5741
   11UNL     C2  467   2.320   4.313   4.131  0.1097 -0.1851 -0.0570
   11UNL     C3  468   2.429   4.378   4.070  0.5608 -0.1629 -1.1971
   11UNL     C4  469   2.455   4.177   4.120  0.0390  0.1125  0.1228
   11UNL     C5  470   2.525   4.042   4.137 -0.2525 -0.4491 -0.5402
   11UNL     N6  471   2.330   4.186   4.168 -0.3475 -0.4047  0.4600
   11UNL     N7  472   2.514   4.286   4.057  0.2998 -0.0229 -0.1772
   11UNL     H8  473   2.533   3.989   4.041 -0.2415  1.2636 -1.5302
   11UNL     H9  474   2.480   3.983   4.218  0.1538  3.2495  2.7012
   11UNL    H10  475   2.624   4.061   4.180 -0.3496 -3.8092  1.5098
   12UNL     H0  476   2.751   3.423   4.727  1.8936  0.4297 -1.1044
   12UNL     H1  477   2.807   3.450   4.995  1.1910  1.9155 -3.3145
   12UNL     C2  478   2.743   3.345   4.802 -0.3501  0.8512 -0.8279
   12UNL     C3  479   2.773   3.363   4.940  0.1751 -0.4021  0.6292
   12UNL     C4  480   2.716   3.173   4.894 -0.0870  0.6259  0.5188
   12UNL     C5  481   2.659   3.035   4.917  0.3011 -0.3768  0.5148
   12UNL     N6  482   2.692   3.227   4.774 -0.5464 -0.5956 -0.3833
   12UNL     N7  483   2.765   3.245   4.995  0.1441 -0.3326  0.3929
   12UNL     H8  484   2.733   2.957   4.898  0.9546  0.3748 -0.1065
   12UNL     H9  485   2.575   3.001   4.855  1.8214 -0.9735 -1.3167
   12UNL    H10  486   2.629   3.023   5.022  1.8743 -0.5914  0.9601
   13UNL     H0  487   3.235   3.027   4.190  1.1606  0.4408  0.5917
   13UNL     H1  488   3.233   3.250   4.353 -1.5302 -2.0507  0.4072
   13UNL     C2  489   3.214   3.127   4.156 -0.2523 -0.1859 -0.4916
   13UNL     C3  490   3.217   3.243   4.246 -0.6323  0.5977  0.0250
   13UNL     C4  491   3.167   3.285   4.050  0.4738  0.3455  0.5484
   13UNL     C5  492   3.122   3.368   3.933  0.1638 -0.3676  0.2753
   13UNL     N6  493   3.193   3.159   4.032 -0.1447  0.1807  0.3242
   13UNL     N7  494   3.196   3.344   4.172 -0.0327 -0.1742 -0.4908
   13UNL     H8  495   3.206   3.393   3.868  0.4021 -1.3508  0.1947
   13UNL     H9  496   3.070   3.460   3.964  4.0727  1.5672  1.8250
   13UNL    H10  497   3.052   3.307   3.875  1.1083 -2.0716  0.8531
   14UNL     H0  498   2.733   3.297   4.334  0.6215 -1.0186 -0.1014
   14UNL     H1  499   2.906   3.460   4.213 -0.2106 -1.4317 -0.2364
   14UNL     C2  500   2.824   3.339   4.374  0.1930  0.1192 -0.3075
   14UNL     C3  501   2.911   3.424   4.315 -0.0294 -0.7926 -0.0179
   14UNL     C4  502   2.969   3.382   4.502  0.1294  0.0042 -0.1368
   14UNL     C5  503   3.049   3.367   4.625  0.1036  0.1915 -0.6473
   14UNL     N6  504   2.851   3.328   4.503 -0.3461  0.6035 -0.0956
   14UNL     N7  505   3.012   3.452   4.396 -0.1175  0.2046 -0.1924
   14UNL     H8  506   3.038   3.455   4.689  2.9396  0.0835  0.1251
   14UNL     H9  507   3.018   3.283   4.689 -0.5510  1.8834  1.3575
   14UNL    H10  508   3.157   3.363   4.607  0.3868  1.1643  0.6676
   15UNL     H0  509   2.682   4.138   3.935 -0.0863 -0.1191  0.2863
   15UNL     H1  510   2.890   3.948   3.943  1.1184 -0.3076  2.2483
   15UNL     C2  511   2.785   4.150   3.967  0.0880 -0.2643 -0.2030
   15UNL     C3  512   2.887   4.054   3.965 -0.4713  0.2700 -0.2753
   15UNL     C4  513   2.951   4.237   4.037  0.5338 -0.6697  0.7941
   15UNL     C5  514   3.042   4.339   4.087  0.5733  0.7311  0.9157
   15UNL     N6  515   2.824   4.267   4.013 -0.7125  0.2032  0.0644
   15UNL     N7  516   2.998   4.113   4.003  0.1408 -0.1773  0.0036
   15UNL     H8  517   3.144   4.310   4.060  0.5070  2.2040 -1.2127
   15UNL     H9  518   3.047   4.345   4.196  1.0108 -0.6626  0.9852
   15UNL    H10  519   3.037   4.440   4.042  0.1280  0.4391  0.2897
   16UNL     H0  520   3.283   3.819   3.946 -1.4471  0.4214 -0.8867
   16UNL     H1  521   3.336   3.594   4.108 -0.5987 -0.0305  2.0981
   16UNL     C2  522   3.233   3.780   4.034 -0.1217  0.0969 -0.2425
   16UNL     C3  523   3.252   3.662   4.111 -0.3173  0.4593 -0.0153
   16UNL     C4  524   3.076   3.758   4.151  0.6371  0.0834 -0.4031
   16UNL     C5  525   2.941   3.793   4.215 -0.1361  0.4098  0.0730
   16UNL     N6  526   3.114   3.838   4.052 -0.8428  0.2991 -0.4206
   16UNL     N7  527   3.151   3.646   4.189  0.5970  0.2577  0.2027
   16UNL     H8  528   2.955   3.875   4.286 -0.1903  0.4820 -0.0000
   16UNL     H9  529   2.909   3.705   4.273  0.2659  0.7323  0.8088
   16UNL    H10  530   2.864   3.829   4.147  0.7891  1.2499 -0.5548
   17UNL     H0  531   3.211   4.060   4.223 -0.0115 -1.0434  0.0455
   17UNL     H1  532   3.446   4.179   4.316  0.4931  4.2911 -1.5943
   17UNL     C2  533   3.295   4.094   4.164 -0.5793  0.4719  0.0638
   17UNL     C3  534   3.418   4.141   4.219 -0.0270  0.2496 -0.0532
   17UNL     C4  535   3.423   4.124   4.015  0.3682 -0.6574 -0.2586
   17UNL     C5  536   3.485   4.107   3.881 -0.0885 -0.3246 -0.0369
   17UNL     N6  537   3.301   4.077   4.037 -0.4271  0.9671  0.4984
   17UNL     N7  538   3.498   4.160   4.124 -0.0057 -0.0170 -0.0650
   17UNL     H8  539   3.593   4.094   3.895  0.0919 -0.8487 -1.7520
   17UNL     H9  540   3.474   4.194   3.815  1.2488 -0.3432 -0.3254
   17UNL    H10  541   3.457   4.017   3.825  0.0342 -0.4055  0.0310
   18UNL     H0  542   1.981   3.709   4.599 -0.0399 -0.9062  1.5509
   18UNL     H1  543   1.756   3.659   4.438  0.5657 -0.0735 -1.4883
   18UNL     C2  544   1.971   3.640   4.516  0.2524  0.8893 -0.0441
   18UNL     C3  545   1.855   3.615   4.438  0.7339  0.2511 -0.0591
   18UNL     C4  546   2.018   3.487   4.396 -0.5414  0.6578  0.0863
   18UNL     C5  547   2.106   3.377   4.333 -0.0380 -0.2314  0.0656
   18UNL     N6  548   2.075   3.561   4.486 -0.0007  0.2754  0.1684
   18UNL     N7  549   1.890   3.514   4.365 -0.2680  0.6870  0.0723
   18UNL     H8  550   2.062   3.348   4.237  1.1744 -0.5024 -0.4243
   18UNL     H9  551   2.122   3.291   4.400  0.7068 -1.3175 -1.4445
   18UNL    H10  552   2.204   3.416   4.304  0.0810 -0.9005 -0.4368
    1Co      Co  553   0.279   1.422   0.665 -0.3217 -0.2301 -0.1421
    2Co      Co  554   5.109   2.087   0.636 -0.2737 -0.5648  0.0505
    3Co      Co  555   5.599   1.236   0.915 -0.0648  0.0610 -0.5092
    4Co      Co  556   5.603   2.274   0.368 -0.0998 -0.0635  0.2094
    5Co      Co  557   5.104   1.586   0.930 -0.4698  0.1168  0.1231
    6Co      Co  558   0.296   1.946   0.378  0.3009  0.1248  0.2813
    7UNL     H0  559   5.171   1.625   0.691 -1.0523  0.4358  0.3825
    7UNL     H1  560   5.184   1.863   0.543 -3.4256  1.7736 -0.5423
    7UNL     C2  561   5.165   1.729   0.723 -0.2665  0.6962 -0.2884
    7UNL     C3  562   5.176   1.845   0.649 -0.1392  0.2772 -0.4296
    7UNL     C4  563   5.156   1.878   0.848  0.2537 -0.0251  0.0408
    7UNL     C5  564   5.130   1.961   0.973  0.2027  0.2877 -0.0418
    7UNL     N6  565   5.150   1.751   0.852  0.2303  0.4182 -0.2677
    7UNL     N7  566   5.171   1.943   0.733 -0.2138 -0.0807 -0.1591
    7UNL     H8  567   5.125   1.901   1.064 -2.4421 -2.0128 -1.5450
    7UNL     H9  568   5.031   2.009   0.969  0.6327  1.4008  1.6377
    7UNL    H10  569   5.199   2.043   0.995  0.5059 -0.7822  3.5573
    8UNL     H0  570   5.783   2.341   0.201 -1.2239  0.5303  1.3829
    8UNL     H1  571   5.777   2.348  -0.080 -0.9693  2.8861  0.5902
    8UNL     C2  572   5.706   2.313   0.131  0.1524  0.0694  0.0071
    8UNL     C3  573   5.702   2.311  -0.012  0.0228 -0.2772  0.1038
    8UNL     C4  574   5.522   2.273   0.069  0.6804 -0.6184  0.7386
    8UNL     C5  575   5.375   2.226   0.083  0.4638  0.5350  0.2565
    8UNL     N6  576   5.585   2.300   0.181  0.7423  0.1164 -0.2466
    8UNL     N7  577   5.582   2.279  -0.055 -0.5394  0.1866  0.1456
    8UNL     H8  578   5.300   2.299   0.115 -1.7929 -0.4899 -2.3190
    8UNL     H9  579   5.376   2.144   0.157  1.7491  0.3124  0.0145
    8UNL    H10  580   5.335   2.171  -0.003 -1.9513 -1.3698  2.4091
    9UNL     H0  581   5.268   2.192   0.799  2.0463  2.8314 -0.4497
    9UNL     H1  582   5.250   2.403   0.972 -0.9133  0.8919  0.5062
    9UNL     C2  583   5.180   2.251   0.818  0.7836  0.7417  0.6670
    9UNL     C3  584   5.176   2.362   0.904  0.2539  0.1048 -0.3377
    9UNL     C4  585   5.004   2.335   0.796 -0.3158 -0.0689 -0.1326
    9UNL     C5  586   4.886   2.380   0.714  0.6524 -0.1429 -0.3426
    9UNL     N6  587   5.063   2.220   0.761 -0.0910 -0.6456  0.0416
    9UNL     N7  588   5.065   2.426   0.876 -0.6074  0.7372 -0.0876
    9UNL     H8  589   4.912   2.469   0.655  1.3712  2.5993  3.6847
    9UNL     H9  590   4.804   2.414   0.779  0.9665  1.9285 -0.9395
    9UNL    H10  591   4.847   2.303   0.647  0.0545  0.2651 -0.4665
   10UNL     H0  592   5.373   1.176   0.969  1.2274 -0.1689 -2.5977
   10UNL     H1  593   5.137   1.323   0.993 -1.3295  0.6425 -2.2648
   10UNL     C2  594   5.352   1.280   0.949  0.7126  0.2627 -0.1064
   10UNL     C3  595   5.234   1.359   0.961 -0.2999  0.3732  0.3466
   10UNL     C4  596   5.386   1.457   0.870  1.0024  0.4954  0.2556
   10UNL     C5  597   5.463   1.572   0.818 -0.8300 -0.4487 -1.2384
   10UNL     N6  598   5.445   1.349   0.889 -0.1789  0.1380 -0.5842
   10UNL     N7  599   5.254   1.469   0.902 -0.2053  0.0831  0.0467
   10UNL     H8  600   5.397   1.655   0.790 -0.3689  0.5175  0.3710
   10UNL     H9  601   5.542   1.557   0.744  1.6552 -0.5468  1.2761
   10UNL    H10  602   5.511   1.611   0.909 -0.3469  0.9285 -2.0461
   11UNL     H0  603   5.112   2.291   0.433 -0.2406 -0.4259 -1.5387
   11UNL     H1  604   5.347   2.417   0.344 -2.0653  1.0066  0.6583
   11UNL     C2  605   5.214   2.265   0.458 -0.3453  0.5704  0.0694
   11UNL     C3  606   5.329   2.331   0.408 -0.1111 -0.1844 -0.3275
   11UNL     C4  607   5.373   2.147   0.502  0.2760 -0.5415 -0.5446
   11UNL     C5  608   5.438   2.027   0.546 -0.7317  0.4670 -0.3091
   11UNL     N6  609   5.241   2.153   0.519  0.0087 -0.9202  0.2304
   11UNL     N7  610   5.428   2.249   0.431 -0.0082  0.0660 -0.1044
   11UNL     H8  611   5.419   2.011   0.653 -2.1112 -0.4589 -0.6639
   11UNL     H9  612   5.547   2.026   0.534 -0.4124  1.0823  1.9590
   11UNL    H10  613   5.405   1.938   0.492  2.4237 -0.1103 -1.4793
   12UNL     H0  614   5.629   1.402   1.095 -1.7053  1.3241  0.8445
   12UNL     H1  615   5.661   1.381   1.382  0.8821 -0.3729  0.3105
   12UNL     C2  616   5.644   1.317   1.160 -1.0548  0.8274  0.0578
   12UNL     C3  617   5.656   1.308   1.302  0.0405  0.4450 -0.3984
   12UNL     C4  618   5.610   1.127   1.204 -0.8552 -0.3454 -0.0137
   12UNL     C5  619   5.565   0.985   1.181  0.2882  0.0409  0.1949
   12UNL     N6  620   5.637   1.201   1.097  0.0275 -0.0873 -0.2519
   12UNL     N7  621   5.620   1.186   1.330  0.4478  0.1922  0.2446
   12UNL     H8  622   5.500   0.945   1.259 -2.3970 -0.8653 -2.3372
   12UNL     H9  623   5.642   0.912   1.153  0.4802  0.7975 -1.3564
   12UNL    H10  624   5.502   0.978   1.091  2.8872 -2.6721 -1.5953
   13UNL     H0  625   0.364   0.951   0.620 -1.0178  0.6131  1.3490
   13UNL     H1  626   0.298   1.180   0.760 -2.2314  0.0837  0.1711
   13UNL     C2  627   0.339   1.047   0.577  0.1679  0.3213 -0.0895
   13UNL     C3  628   0.306   1.162   0.654 -0.5737  0.4709  0.1929
   13UNL     C4  629   0.327   1.200   0.454 -0.5596  0.2033  0.1887
   13UNL     C5  630   0.316   1.277   0.323 -0.4111 -0.0215 -0.8756
   13UNL     N6  631   0.348   1.071   0.451  0.3151  0.2263 -0.2540
   13UNL     N7  632   0.296   1.261   0.571  1.0376  0.1734 -0.0194
   13UNL     H8  633   0.214   1.284   0.281 -0.9650  0.2567  0.4604
   13UNL     H9  634   0.372   1.225   0.244 -0.3146 -0.1010 -0.7536
   13UNL    H10  635   0.367   1.373   0.336  2.3645 -1.5451  0.2044
   14UNL     H0  636   5.625   1.313   0.682  0.7835 -2.3935 -0.0429
   14UNL     H1  637   5.846   1.433   0.559  1.0086 -0.8030 -0.1706
   14UNL     C2  638   5.721   1.337   0.726  0.2713  0.4431 -0.2791
   14UNL     C3  639   5.826   1.408   0.662 -0.1848  0.3009 -0.1083
   14UNL     C4  640   5.860   1.377   0.865  0.0537 -0.9009 -0.4672
   14UNL     C5  641   5.928   1.366   1.001 -0.0748  0.1324 -0.5253
   14UNL     N6  642   5.743   1.321   0.856 -0.6928 -0.3851  0.0851
   14UNL     N7  643   5.924   1.414   0.753 -0.0023  0.0887 -0.0157
   14UNL     H8  644   6.036   1.389   1.001 -0.1411  0.5502 -1.8255
   14UNL     H9  645   5.880   1.430   1.076  0.3455  0.5687 -0.6164
   14UNL    H10  646   5.917   1.266   1.044 -0.6871  0.1030 -0.7507
   15UNL     H0  647   5.648   2.061   0.245  0.7131 -1.3712 -1.7686
   15UNL     H1  648   5.872   1.925   0.226  0.1075  0.7912 -0.6966
   15UNL     C2  649   5.726   2.069   0.320 -0.4877  0.2631 -0.6339
   15UNL     C3  650   5.851   1.993   0.307  0.1799 -0.1066  0.0904
   15UNL     C4  651   5.865   2.134   0.454  0.2277  0.5267 -0.5480
   15UNL     C5  652   5.931   2.220   0.558  0.2719  0.2262  0.1543
   15UNL     N6  653   5.735   2.154   0.421 -0.6874 -0.1933  0.5179
   15UNL     N7  654   5.940   2.032   0.390  0.2211 -0.0191 -1.0469
   15UNL     H8  655   6.019   2.271   0.515  0.0506  1.9702  1.6877
   15UNL     H9  656   5.954   2.161   0.647 -0.1007 -0.1493  0.0018
   15UNL    H10  657   5.856   2.294   0.585  0.8426  0.1939  1.9295
   16UNL     H0  658   0.484   1.769   0.427 -0.4908 -0.1399  0.4898
   16UNL     H1  659   0.463   1.508   0.487 -0.5756 -1.3491  1.0364
   16UNL     C2  660   0.393   1.718   0.458 -0.5675  0.0059  0.5035
   16UNL     C3  661   0.390   1.586   0.504  0.0434 -0.4731 -0.2737
   16UNL     C4  662   0.215   1.695   0.526  0.3534  0.2539 -0.0712
   16UNL     C5  663   0.091   1.748   0.587  0.6569  0.4676 -0.0098
   16UNL     N6  664   0.286   1.783   0.466  0.3432 -0.1094  0.2149
   16UNL     N7  665   0.271   1.575   0.556 -0.0103  0.5028  0.4314
   16UNL     H8  666   0.022   1.784   0.509  1.1675 -0.0212 -0.7009
   16UNL     H9  667   0.111   1.836   0.649 -0.7583  2.0398 -1.6552
   16UNL    H10  668   0.047   1.662   0.640  0.9765 -0.3354 -1.0081
   17UNL     H0  669   0.340   2.031   0.597 -0.8956  1.6453 -1.0301
   17UNL     H1  670   0.584   2.017   0.723 -1.7665 -0.2482 -0.1508
   17UNL     C2  671   0.438   2.029   0.551 -0.1795 -0.2901  0.4688
   17UNL     C3  672   0.562   2.025   0.617 -0.3135  0.1755 -0.4407
   17UNL     C4  673   0.577   2.093   0.419  0.1305 -0.0650  0.1465
   17UNL     C5  674   0.632   2.135   0.281 -0.4771 -0.2621 -0.6156
   17UNL     N6  675   0.450   2.055   0.420 -0.1250 -0.3144 -0.1756
   17UNL     N7  676   0.649   2.073   0.533 -0.0053  0.7953  0.4014
   17UNL     H8  677   0.741   2.139   0.291 -0.5805 -0.1563  0.5355
   17UNL     H9  678   0.598   2.235   0.254 -0.9922 -0.1423  0.4085
   17UNL    H10  679   0.614   2.057   0.205  1.2704 -1.9581  0.6048
   18UNL     H0  680   4.917   1.700   0.903  0.4050 -0.6173  0.4750
   18UNL     H1  681   4.664   1.612   0.876  1.0342  0.0286  2.6864
   18UNL     C2  682   4.884   1.605   0.861  0.1007 -0.0542 -0.6059
   18UNL     C3  683   4.753   1.556   0.852  0.3967 -0.1346  0.5099
   18UNL     C4  684   4.891   1.417   0.791 -0.6636 -0.1800 -0.4587
   18UNL     C5  685   4.950   1.281   0.756 -0.1801  0.5131  0.6047
   18UNL     N6  686   4.970   1.511   0.839  0.5458  0.1282  0.1987
   18UNL     N7  687   4.756   1.438   0.796 -0.1546  0.4069  0.3395
   18UNL     H8  688   5.027   1.249   0.828 -0.6658  0.9695  1.3440
   18UNL     H9  689   5.010   1.304   0.668 -2.8176 -0.8497 -1.7290
   18UNL    H10  690   4.879   1.198   0.745 -0.1039  0.2866  1.6535
    1Co      Co  691   5.572   0.735   1.866  0.0783  0.1083  0.2322
    2Co      Co  692   4.619   1.419   1.842 -0.2050  0.2382 -0.1025
    3Co      Co  693   5.097   0.547   2.148 -0.3229 -0.0864  0.5042
    4Co      Co  694   5.107   1.572   1.522 -0.4483 -0.3255  0.0811
    5Co      Co  695   4.623   0.915   2.175 -0.1115  0.2028  0.3352
    6Co      Co  696   5.604   1.211   1.513 -0.0756 -0.2052  0.0245
    7UNL     H0  697   4.715   0.968   1.919 -1.3605 -0.2669  0.2956
    7UNL     H1  698   4.668   1.196   1.778  1.8528  0.2238  0.0071
    7UNL     C2  699   4.684   1.063   1.959  0.2086  0.1001  0.7061
    7UNL     C3  700   4.664   1.176   1.884  0.1146  0.4462  0.0171
    7UNL     C4  701   4.622   1.207   2.077 -0.5243  0.5004 -0.4494
    7UNL     C5  702   4.591   1.269   2.213 -0.2411 -0.0826 -0.0591
    7UNL     N6  703   4.661   1.081   2.086 -0.1715  1.0698 -0.1582
    7UNL     N7  704   4.623   1.270   1.960 -0.3143 -0.1996 -0.3740
    7UNL     H8  705   4.666   1.236   2.286 -0.0768 -0.5256 -0.4283
    7UNL     H9  706   4.493   1.233   2.248 -1.0219  1.5695 -0.4220
    7UNL    H10  707   4.578   1.378   2.208  0.3204 -0.0606 -1.7759
    8UNL     H0  708   5.312   1.626   1.337  0.3463 -1.4357 -0.5510
    8UNL     H1  709   5.271   1.688   1.071 -1.2478  1.2123  0.0588
    8UNL     C2  710   5.217   1.626   1.284  0.2355 -0.4670 -0.3733
    8UNL     C3  711   5.203   1.653   1.146  0.0700 -0.2433  0.6416
    8UNL     C4  712   5.026   1.591   1.230 -0.6280 -0.5377 -0.2295
    8UNL     C5  713   4.881   1.560   1.249 -0.1089 -0.7617 -0.0855
    8UNL     N6  714   5.101   1.601   1.340 -0.5116  0.2688 -0.1142
    8UNL     N7  715   5.078   1.625   1.114 -0.6852  0.9542  0.9101
    8UNL     H8  716   4.821   1.649   1.268  0.2376 -0.1994 -1.5107
    8UNL     H9  717   4.849   1.494   1.331  0.8768  0.5930  1.4286
    8UNL    H10  718   4.843   1.510   1.159  0.5824  1.1866 -1.5189
    9UNL     H0  719   4.772   1.494   2.056 -0.1728 -0.4742 -0.3309
    9UNL     H1  720   4.809   1.753   2.141 -0.2343 -0.6867  1.8340
    9UNL     C2  721   4.704   1.577   2.039  0.1074 -0.2793 -0.4938
    9UNL     C3  722   4.726   1.709   2.086  0.4303  0.3279 -0.0752
    9UNL     C4  723   4.552   1.677   1.985  0.0040 -0.3805  0.0639
    9UNL     C5  724   4.409   1.705   1.934 -0.8351  0.0049  0.0346
    9UNL     N6  725   4.600   1.556   1.956  0.1965  0.0811 -0.9321
    9UNL     N7  726   4.619   1.772   2.060 -0.8087 -0.5349 -0.1737
    9UNL     H8  727   4.400   1.666   1.832 -0.1166 -0.9023  0.3005
    9UNL     H9  728   4.390   1.813   1.936 -1.7623 -0.1593  2.0417
    9UNL    H10  729   4.341   1.652   2.001 -0.5834  0.8173  0.9594
   10UNL     H0  730   4.827   0.464   2.184 -1.2737  0.2387  2.1057
   10UNL     H1  731   4.617   0.633   2.208  1.3361 -1.5289  2.7904
   10UNL     C2  732   4.822   0.570   2.163 -0.5648 -0.0222  0.4982
   10UNL     C3  733   4.716   0.657   2.172  0.2326 -0.2145  0.3445
   10UNL     C4  734   4.885   0.757   2.121 -0.0806 -0.0072 -0.4168
   10UNL     C5  735   4.986   0.865   2.103  0.0281 -0.1584  0.1064
   10UNL     N6  736   4.929   0.636   2.127 -0.6147  0.3968 -0.7513
   10UNL     N7  737   4.753   0.783   2.143  0.3475  0.4543 -0.3094
   10UNL     H8  738   4.940   0.964   2.099 -1.7763 -0.8642  1.8917
   10UNL     H9  739   5.030   0.841   2.005 -1.1145 -0.9111 -0.2394
   10UNL    H10  740   5.062   0.856   2.181 -0.8856 -0.5724  0.9715
   11UNL     H0  741   4.664   1.612   1.708 -0.2528 -1.2724  1.5948
   11UNL     H1  742   4.890   1.710   1.551 -0.6090 -0.5681 -0.6025
   11UNL     C2  743   4.753   1.564   1.671  0.2001  0.5513  0.1709
   11UNL     C3  744   4.867   1.616   1.599 -0.6407 -0.3283 -0.1400
   11UNL     C4  745   4.883   1.417   1.665  0.2426 -0.7584 -0.5293
   11UNL     C5  746   4.940   1.284   1.701 -0.7021  0.3051 -0.1082
   11UNL     N6  747   4.768   1.442   1.719 -0.1300  0.0378  0.4470
   11UNL     N7  748   4.953   1.514   1.597 -0.4380  0.1594 -0.6885
   11UNL     H8  749   4.919   1.218   1.615 -1.0555  0.9256 -0.5044
   11UNL     H9  750   4.899   1.237   1.791  1.5520 -2.5574 -0.3925
   11UNL    H10  751   5.048   1.297   1.717 -0.8222  0.4993  0.5577
   12UNL     H0  752   5.155   0.729   2.323 -0.1829  2.7730  1.7702
   12UNL     H1  753   5.183   0.712   2.587  1.1082  0.1402  0.0731
   12UNL     C2  754   5.145   0.640   2.384 -0.9909  0.9630 -0.8239
   12UNL     C3  755   5.168   0.627   2.522  0.7143  0.1366  0.1713
   12UNL     C4  756   5.113   0.450   2.444  0.2351 -0.4571  0.5769
   12UNL     C5  757   5.062   0.307   2.438  0.3149 -0.1983 -0.7823
   12UNL     N6  758   5.117   0.520   2.329  0.0178  0.0436  0.1426
   12UNL     N7  759   5.139   0.505   2.566  0.2098 -0.1149 -0.4096
   12UNL     H8  760   5.056   0.252   2.533  0.5811  1.4989  0.2623
   12UNL     H9  761   5.120   0.250   2.365  0.3793 -0.0823 -0.8226
   12UNL    H10  762   4.958   0.302   2.404 -0.4670 -0.8506  1.4855
   13UNL     H0  763   5.671   0.257   1.811 -1.8388 -1.2406 -0.9909
   13UNL     H1  764   5.637   0.484   1.971  1.0917  0.3246  0.1487
   13UNL     C2  765   5.640   0.356   1.779  0.2611 -0.4984 -0.9023
   13UNL     C3  766   5.626   0.471   1.864 -0.5361  0.0531  0.3365
   13UNL     C4  767   5.554   0.505   1.668 -0.1877  0.5653 -0.8292
   13UNL     C5  768   5.500   0.584   1.552  0.5176  0.1838 -0.1945
   13UNL     N6  769   5.611   0.388   1.656 -0.0877 -0.2769  0.1433
   13UNL     N7  770   5.561   0.557   1.792 -0.2349  0.1649  0.1750
   13UNL     H8  771   5.574   0.609   1.474  1.4344 -0.4519  0.4495
   13UNL     H9  772   5.447   0.671   1.591  1.3556  0.6937 -0.1748
   13UNL    H10  773   5.422   0.530   1.496 -0.1305  0.5204  0.3795
   14UNL     H0  774   5.151   0.577   1.863 -0.0312  1.3523 -0.6683
   14UNL     H1  775   5.334   0.757   1.759  0.3566  0.2264 -0.2137
   14UNL     C2  776   5.234   0.622   1.916  0.2861  0.0309 -0.0260
   14UNL     C3  777   5.323   0.718   1.859  0.2489 -0.4922 -0.4961
   14UNL     C4  778   5.363   0.663   2.050 -0.5190 -1.3204 -0.4482
   14UNL     C5  779   5.443   0.652   2.184  0.6847 -0.3803  1.0316
   14UNL     N6  780   5.239   0.620   2.046 -0.5415 -0.3474 -0.9400
   14UNL     N7  781   5.406   0.752   1.954 -0.3341 -0.1388  0.1221
   14UNL     H8  782   5.378   0.680   2.268 -0.5736 -1.7183  0.5386
   14UNL     H9  783   5.464   0.545   2.193  0.7114 -0.6324 -1.3195
   14UNL    H10  784   5.534   0.713   2.182  1.5757 -1.5453  3.0062
   15UNL     H0  785   5.119   1.316   1.478  0.0592  1.7742 -1.6836
   15UNL     H1  786   5.335   1.149   1.460  0.7416 -0.2576  0.9918
   15UNL     C2  787   5.219   1.335   1.513 -0.2248  0.2107  0.1334
   15UNL     C3  788   5.332   1.246   1.509  0.1693  0.2450 -0.0163
   15UNL     C4  789   5.381   1.436   1.564 -0.4257  0.6878 -0.3927
   15UNL     C5  790   5.462   1.553   1.622  0.3115 -0.3417 -0.5188
   15UNL     N6  791   5.250   1.448   1.568 -0.1357 -0.3728 -0.3448
   15UNL     N7  792   5.444   1.314   1.536 -0.1224  0.1344 -0.4361
   15UNL     H8  793   5.439   1.558   1.729  1.2363  1.4205 -0.3759
   15UNL     H9  794   5.427   1.642   1.568 -0.6621 -1.3747 -1.6712
   15UNL    H10  795   5.570   1.541   1.611  0.7824  2.0812  0.7719
   16UNL     H0  796   5.753   0.989   1.496 -1.3921 -0.5539 -0.9628
   16UNL     H1  797   5.749   0.772   1.669  1.0874  0.7950 -0.5338
   16UNL     C2  798   5.685   0.968   1.578 -0.3183  0.1244  0.1507
   16UNL     C3  799   5.686   0.860   1.667  0.2201  0.2163  0.4837
   16UNL     C4  800   5.530   0.994   1.707  0.3184  0.8775 -0.8199
   16UNL     C5  801   5.394   1.035   1.759  0.0930  0.0771 -0.9453
   16UNL     N6  802   5.581   1.046   1.596 -0.7201 -0.3498 -0.7491
   16UNL     N7  803   5.584   0.872   1.749  0.4670  0.0348 -0.0744
   16UNL     H8  804   5.364   0.998   1.858 -1.6780  0.4239 -1.3232
   16UNL     H9  805   5.320   1.001   1.686 -0.6370  0.5223 -0.4199
   16UNL    H10  806   5.372   1.142   1.772 -2.4283 -0.6886  2.6313
   17UNL     H0  807   5.619   1.281   1.736  0.6723 -1.4692  0.4322
   17UNL     H1  808   5.804   1.437   1.878 -3.0866 -0.9509  0.2609
   17UNL     C2  809   5.718   1.315   1.708 -0.1202  0.4077 -0.3154
   17UNL     C3  810   5.807   1.393   1.779  0.0641 -0.8792  0.2072
   17UNL     C4  811   5.887   1.319   1.603  0.0629 -0.6645 -0.3642
   17UNL     C5  812   5.986   1.286   1.496  0.0527 -0.0572  0.4468
   17UNL     N6  813   5.760   1.277   1.588  0.4143  0.1672 -0.5799
   17UNL     N7  814   5.913   1.400   1.707 -0.3724 -0.0544  0.9552
   17UNL     H8  815   6.036   1.190   1.512  0.5511 -0.4335 -2.7314
   17UNL     H9  816   6.053   1.372   1.482 -1.0560  1.1104  1.9376
   17UNL    H10  817   5.931   1.279   1.401 -1.7000  2.8208  1.1250
   18UNL     H0  818   4.381   1.012   2.208 -1.7400  0.5238  0.3476
   18UNL     H1  819   4.146   0.968   2.076  0.2640  0.2371 -1.1923
   18UNL     C2  820   4.362   0.949   2.121  0.2488  0.5395 -0.1521
   18UNL     C3  821   4.242   0.924   2.054  0.3733  0.2195 -0.6985
   18UNL     C4  822   4.397   0.800   1.980 -0.2644 -0.7817 -0.1722
   18UNL     C5  823   4.479   0.736   1.878 -0.7434  0.0266 -0.1218
   18UNL     N6  824   4.462   0.873   2.072 -0.1163  0.2251 -0.0054
   18UNL     N7  825   4.267   0.820   1.969 -0.1218 -0.6125 -0.1337
   18UNL     H8  826   4.464   0.628   1.874 -0.7573  0.0619 -1.6548
   18UNL     H9  827   4.585   0.763   1.892 -1.1266  1.5346  0.0143
   18UNL    H10  828   4.458   0.788   1.783  0.0155  0.4675 -0.0609
    1Co      Co  829   5.078   0.007   3.013  0.2939  0.1406 -0.1352
    2Co      Co  830   4.128   0.756   2.983 -0.0397 -0.3132  0.0071
    3Co      Co  831   2.631   5.362   3.316 -0.0694 -0.1872  0.2954
    4Co      Co  832   4.651   0.895   2.776  0.1092  0.1451  0.3486
    5Co      Co  833   4.078   0.237   3.271  0.1506  0.2726 -0.2845
    6Co      Co  834   5.117   0.535   2.751 -0.3812  0.1565 -0.3146
    7UNL     H0  835   4.116   0.275   3.024  0.3873 -0.5679  1.8325
    7UNL     H1  836   4.133   0.510   2.882 -1.2384  0.2780  0.0535
    7UNL     C2  837   4.113   0.378   3.057  0.0444  0.2016 -0.4058
    7UNL     C3  838   4.123   0.493   2.989 -0.0326 -0.3590  0.0794
    7UNL     C4  839   4.112   0.530   3.192  0.5726  0.6769 -0.4561
    7UNL     C5  840   4.105   0.597   3.327 -0.3959 -0.4165  0.4058
    7UNL     N6  841   4.105   0.397   3.186  0.0252  0.1891  0.1758
    7UNL     N7  842   4.118   0.597   3.071  0.3052 -0.3074  0.0259
    7UNL     H8  843   4.095   0.706   3.328  0.1777 -0.2617  3.9417
    7UNL     H9  844   4.196   0.579   3.385 -0.1889 -0.5691  0.0306
    7UNL    H10  845   4.016   0.555   3.377  0.2172 -0.9866  1.0430
    8UNL     H0  846   4.804   1.016   2.628 -0.1552  0.3065 -0.0577
    8UNL     H1  847   4.795   1.053   2.352  0.0917 -2.6452 -1.6773
    8UNL     C2  848   4.730   0.975   2.561 -0.4723 -0.0948  0.5290
    8UNL     C3  849   4.730   1.000   2.421 -0.7405  0.1056 -0.1868
    8UNL     C4  850   4.577   0.884   2.471 -0.3312  0.3433  0.1468
    8UNL     C5  851   4.455   0.809   2.456  0.1276  0.4801 -0.3676
    8UNL     N6  852   4.625   0.902   2.595 -0.4127  0.7880  0.0389
    8UNL     N7  853   4.632   0.941   2.363  0.2221  0.2373  0.4403
    8UNL     H8  854   4.376   0.838   2.526  0.3368  1.6203 -0.5776
    8UNL     H9  855   4.472   0.708   2.494  1.1974  1.4360  1.9417
    8UNL    H10  856   4.432   0.796   2.350  0.8684 -2.3063 -0.2529
    9UNL     H0  857   4.311   0.851   3.141  2.1646  1.7790  1.7613
    9UNL     H1  858   4.286   1.014   3.360  1.6959 -2.6196 -0.8296
    9UNL     C2  859   4.228   0.916   3.163  0.8947  0.8104  0.0708
    9UNL     C3  860   4.227   1.007   3.270  0.3997 -0.5191 -0.2071
    9UNL     C4  861   4.066   1.022   3.138  0.2098  0.4412  0.4953
    9UNL     C5  862   3.940   1.080   3.077  0.1287 -0.4969 -0.0966
    9UNL     N6  863   4.117   0.908   3.094 -0.5929 -0.2960 -0.4840
    9UNL     N7  864   4.113   1.072   3.259  0.4690 -0.0855 -0.1409
    9UNL     H8  865   3.933   1.187   3.101  0.3483 -0.9390  2.2059
    9UNL     H9  866   3.856   1.034   3.130  0.5830 -1.0557  0.1493
    9UNL    H10  867   3.918   1.061   2.971  1.4240 -0.1631 -0.4383
   10UNL     H0  868   2.389   5.287   3.375 -0.1240 -0.7174 -1.4665
   10UNL     H1  869   2.160   5.450   3.376 -0.7013  0.7522 -1.0190
   10UNL     C2  870   2.377   5.386   3.334  0.7029  0.0313 -0.0103
   10UNL     C3  871   2.255   5.465   3.326 -0.4839  0.0846 -0.8232
   10UNL     C4  872   2.412   5.558   3.231 -0.0632 -0.8037 -0.6142
   10UNL     C5  873   2.480   5.648   3.131 -0.3804 -0.2176  0.1154
   10UNL     N6  874   2.476   5.461   3.286 -0.2516 -0.3366  0.4866
   10UNL     N7  875   2.286   5.584   3.276 -0.6927 -0.3254  0.1099
   10UNL     H8  876   2.475   5.755   3.155  2.7271  0.7321 -2.6113
   10UNL     H9  877   2.441   5.634   3.029  1.6578 -0.6440 -0.6504
   10UNL    H10  878   2.586   5.620   3.125 -0.7003 -1.2027 -1.6306
   11UNL     H0  879   4.170   0.911   2.793  0.6838  2.3204  2.6152
   11UNL     H1  880   4.423   1.027   2.761 -0.4989  0.3467 -0.8547
   11UNL     C2  881   4.266   0.864   2.812 -0.0254 -0.3319  0.3704
   11UNL     C3  882   4.395   0.928   2.795 -0.0462  0.6299  0.3850
   11UNL     C4  883   4.400   0.739   2.887 -0.6854 -0.1998 -0.0572
   11UNL     C5  884   4.443   0.633   2.986  0.2347 -0.0348 -0.0417
   11UNL     N6  885   4.276   0.743   2.856  0.3807 -0.0063 -0.0859
   11UNL     N7  886   4.484   0.841   2.843  0.1674  0.7158 -0.3600
   11UNL     H8  887   4.427   0.657   3.092  1.5692  1.8823 -0.2230
   11UNL     H9  888   4.551   0.613   2.986  0.2461  0.0234  0.0547
   11UNL    H10  889   4.396   0.537   2.961 -0.2503  0.2241 -0.1246
   12UNL     H0  890   4.631   0.089   3.450 -0.3904  0.6945  0.0623
   12UNL     H1  891   4.701   0.105   3.724 -0.7736  1.3010  0.1057
   12UNL     C2  892   4.620   0.013   3.527  0.6148  0.1567 -0.3091
   12UNL     C3  893   4.660   0.024   3.665  0.1564  0.5393  0.4722
   12UNL     C4  894   4.565  -0.148   3.623 -0.4192  0.6210  0.5747
   12UNL     C5  895   4.482  -0.272   3.645 -0.0784  0.2100  0.0363
   12UNL     N6  896   4.570  -0.105   3.504 -0.2569  0.3924  0.2870
   12UNL     N7  897   4.616  -0.079   3.724  0.1544  0.2259  0.3924
   12UNL     H8  898   4.372  -0.271   3.641 -0.0654 -0.6472 -0.7618
   12UNL     H9  899   4.500  -0.323   3.741  1.8497 -0.7067 -0.7633
   12UNL    H10  900   4.511  -0.344   3.568 -0.5613 -1.4586  1.3516
   13UNL     H0  901   3.216   5.016   3.020 -1.1306  1.0035  1.4191
   13UNL     H1  902   3.144   5.270   3.118  1.1267  0.3801 -0.3180
   13UNL     C2  903   3.207   5.109   2.966 -0.2279  0.0140 -0.5627
   13UNL     C3  904   3.172   5.237   3.019  0.2378  0.2822 -0.5493
   13UNL     C4  905   3.173   5.237   2.816  0.0741 -0.4314  0.3041
   13UNL     C5  906   3.164   5.296   2.678  0.2750  0.2067  0.5560
   13UNL     N6  907   3.198   5.111   2.835 -0.5061  0.6584  0.1910
   13UNL     N7  908   3.163   5.322   2.917  0.1613 -0.1064  0.2430
   13UNL     H8  909   3.124   5.397   2.670  1.3590  0.6809  0.8561
   13UNL     H9  910   3.093   5.236   2.621 -0.8472  1.1837  0.8912
   13UNL    H10  911   3.258   5.294   2.622 -0.6963 -0.5641 -1.0983
   14UNL     H0  912   2.656   5.385   3.086  0.3385 -1.1399  2.4125
   14UNL     H1  913   2.881   5.471   2.916 -0.6947 -2.0658 -0.6515
   14UNL     C2  914   2.762   5.398   3.103  0.5372  0.4752  0.3105
   14UNL     C3  915   2.874   5.438   3.019 -0.3167 -0.3560 -0.0423
   14UNL     C4  916   2.924   5.420   3.222 -0.7215  0.7512 -0.1258
   14UNL     C5  917   3.002   5.393   3.350  0.2890  0.3514  0.2007
   14UNL     N6  918   2.799   5.382   3.228 -0.7034 -0.3867 -0.2205
   14UNL     N7  919   2.978   5.454   3.098 -0.5522  0.3689  0.1679
   14UNL     H8  920   3.054   5.297   3.346  0.9689  0.6909  0.6846
   14UNL     H9  921   3.074   5.473   3.366 -1.5647  2.1299  0.1164
   14UNL    H10  922   2.943   5.392   3.442  2.5606 -2.0077  1.7500
   15UNL     H0  923   4.655   0.644   2.739 -0.6825  1.6456  0.4534
   15UNL     H1  924   4.892   0.509   2.677  1.8520 -0.5237  2.0415
   15UNL     C2  925   4.759   0.668   2.759  0.0612 -0.8436  0.0559
   15UNL     C3  926   4.875   0.604   2.725  0.2847  0.0925  0.3909
   15UNL     C4  927   4.913   0.770   2.831  0.6786  0.2617  0.1869
   15UNL     C5  928   4.986   0.875   2.902 -0.0896  0.8039  0.1069
   15UNL     N6  929   4.782   0.778   2.826 -0.2000 -0.1668 -0.6446
   15UNL     N7  930   4.980   0.661   2.771 -0.3596  1.0082 -0.0807
   15UNL     H8  931   5.046   0.935   2.832 -1.2478  2.1285  0.2047
   15UNL     H9  932   5.057   0.833   2.975 -1.7886  0.6170  1.7092
   15UNL    H10  933   4.921   0.938   2.964 -0.6009 -1.1079  1.6073
   16UNL     H0  934   5.261   0.344   2.736  0.0795 -0.9603 -0.4715
   16UNL     H1  935   5.240   0.083   2.853  1.9441  0.8596 -1.5278
   16UNL     C2  936   5.177   0.291   2.781 -0.6834  0.0513 -0.6794
   16UNL     C3  937   5.170   0.165   2.847  0.2871 -0.4029 -0.4454
   16UNL     C4  938   5.001   0.273   2.868 -0.3205 -0.2652  0.5195
   16UNL     C5  939   4.858   0.304   2.910 -0.1653 -0.4588  0.1338
   16UNL     N6  940   5.071   0.358   2.804 -0.3960  0.6423  0.6778
   16UNL     N7  941   5.053   0.154   2.901  0.1966  0.5675  0.7752
   16UNL     H8  942   4.831   0.409   2.897 -1.7904 -0.7509  0.8976
   16UNL     H9  943   4.832   0.283   3.015  1.6922 -2.8655  0.2140
   16UNL    H10  944   4.790   0.238   2.854  0.4508 -0.4706 -0.6068
   17UNL     H0  945   5.159   0.537   3.048  1.7246 -0.9945  0.8402
   17UNL     H1  946   5.360   0.698   3.164 -0.4401 -2.4659  0.6862
   17UNL     C2  947   5.242   0.586   2.999 -0.1151  1.2078 -0.2709
   17UNL     C3  948   5.341   0.661   3.064  0.2767 -0.3330 -0.2948
   17UNL     C4  949   5.371   0.633   2.861 -0.5179  0.1103 -0.5839
   17UNL     C5  950   5.457   0.615   2.738  0.0830  0.9311  0.5403
   17UNL     N6  951   5.257   0.577   2.870  0.5730 -0.1741 -0.2158
   17UNL     N7  952   5.432   0.683   2.974 -0.1994  0.0545 -0.1580
   17UNL     H8  953   5.473   0.708   2.682  2.3142  0.3422  0.0978
   17UNL     H9  954   5.402   0.551   2.668 -0.0435  2.9734 -1.3364
   17UNL    H10  955   5.555   0.571   2.759  0.4658  1.5889  0.1844
   18UNL     H0  956   3.848   0.332   3.290  1.3328  1.1425 -2.0554
   18UNL     H1  957   3.616   0.279   3.150 -0.1431  0.1728 -1.8046
   18UNL     C2  958   3.828   0.245   3.229  0.3011 -0.0609 -0.0817
   18UNL     C3  959   3.712   0.229   3.151 -0.3410 -0.2183  0.0702
   18UNL     C4  960   3.867   0.099   3.104 -0.0924  0.3191 -0.3280
   18UNL     C5  961   3.945   0.010   3.022 -0.0503 -0.1635 -0.6947
   18UNL     N6  962   3.920   0.150   3.213  0.2872 -0.1745 -0.0877
   18UNL     N7  963   3.738   0.130   3.074 -0.2021 -0.1259  0.2178
   18UNL     H8  964   3.932   0.032   2.915  2.5112 -0.9300 -1.2353
   18UNL     H9  965   3.914  -0.096   3.024 -1.9282  0.3514 -0.5747
   18UNL    H10  966   4.051   0.015   3.050 -0.2035  0.3901 -0.2093
    1Co      Co  967   2.674   4.899   4.213  0.0451 -0.0691  0.0848
    2Co      Co  968   3.682   0.000   4.149  0.1693  0.0252  0.2413
    3Co      Co  969   2.238   4.665   4.524  0.0822  0.1521 -0.2021
    4Co      Co  970   4.111   0.277   3.864 -0.0573 -0.0808 -0.0567
    5Co      Co  971   1.744   5.009   4.498  0.0262 -0.1487 -0.2808
    6Co      Co  972   2.665   5.412   3.905 -0.1616  0.0530 -0.1606
    7UNL     H0  973   1.829   5.023   4.268  1.3942 -0.7668 -0.1946
    7UNL     H1  974   1.832   5.228   4.097  4.8251 -0.1027  0.3090
    7UNL     C2  975   1.816   5.127   4.297  0.4507 -0.8074 -0.4256
    7UNL     C3  976   1.815   5.232   4.204 -0.6242  0.1951 -0.2719
    7UNL     C4  977   1.804   5.295   4.400  0.8558  0.3142  0.0655
    7UNL     C5  978   1.807   5.387   4.516  0.0982 -0.4665 -0.7426
    7UNL     N6  979   1.797   5.167   4.423  0.3258 -0.2971  0.0463
    7UNL     N7  980   1.811   5.344   4.273 -0.1230 -0.0871 -0.1399
    7UNL     H8  981   1.906   5.433   4.529 -0.3851  0.7403 -1.1525
    7UNL     H9  982   1.772   5.349   4.613  0.8460  2.5605  0.8601
    7UNL    H10  983   1.738   5.471   4.500 -0.8088 -1.3738 -1.6922
    8UNL     H0  984   4.243   0.391   3.688 -0.8659  1.2525 -0.2233
    8UNL     H1  985   4.259   0.333   3.420  0.4732 -0.3956 -0.4032
    8UNL     C2  986   4.165   0.347   3.629  0.1198  0.0614 -0.6844
    8UNL     C3  987   4.176   0.322   3.489  0.3105 -0.1096 -0.5544
    8UNL     C4  988   3.989   0.284   3.580 -0.4412  0.1613 -0.0757
    8UNL     C5  989   3.855   0.230   3.595  0.1863 -0.2256 -0.6259
    8UNL     N6  990   4.051   0.317   3.688 -0.2246 -0.1172  0.2875
    8UNL     N7  991   4.053   0.272   3.456  0.2134 -0.7901  0.2995
    8UNL     H8  992   3.790   0.311   3.632 -1.0382 -0.0849 -2.9233
    8UNL     H9  993   3.842   0.148   3.666 -1.9207 -0.2468 -0.9879
    8UNL    H10  994   3.819   0.186   3.502 -0.7521 -1.2172  0.1876
    9UNL     H0  995   3.850   0.094   4.277 -2.1449 -0.6197 -2.0263
    9UNL     H1  996   3.875   0.341   4.438 -0.6348 -2.2230  3.6659
    9UNL     C2  997   3.784   0.176   4.300 -0.8244 -0.0099 -0.1926
    9UNL     C3  998   3.796   0.295   4.381  0.4191 -0.2651  0.3589
    9UNL     C4  999   3.615   0.278   4.279 -0.4290 -0.8671 -0.2209
    9UNL     C5 1000   3.474   0.304   4.221 -0.9836 -0.2908 -0.3159
    9UNL     N6 1001   3.665   0.157   4.250  0.0499 -0.3494  0.5263
    9UNL     N7 1002   3.687   0.366   4.355 -0.3240  0.3351 -0.9068
    9UNL     H8 1003   3.397   0.283   4.296 -1.2209  1.1154 -0.1464
    9UNL     H9 1004   3.444   0.241   4.136 -1.8764  1.0643 -1.0338
    9UNL    H10 1005   3.461   0.408   4.190 -2.0228 -0.3855 -0.2427
   10UNL     H0 1006   1.999   4.632   4.635 -0.4395 -1.8551 -1.0817
   10UNL     H1 1007   1.764   4.736   4.544 -0.6609  2.2635 -0.1435
   10UNL     C2 1008   1.989   4.722   4.575  0.1970 -1.1834 -0.2027
   10UNL     C3 1009   1.865   4.775   4.537  0.2228  0.0561 -0.4670
   10UNL     C4 1010   2.027   4.895   4.501  0.2573 -0.9710 -0.0860
   10UNL     C5 1011   2.115   5.007   4.458  0.1540 -0.2995 -0.1033
   10UNL     N6 1012   2.091   4.786   4.526 -0.0141 -0.3935 -0.1985
   10UNL     N7 1013   1.891   4.893   4.487  0.4314 -0.1412 -0.6068
   10UNL     H8 1014   2.113   5.020   4.349 -0.2674  0.5774 -0.0015
   10UNL     H9 1015   2.220   4.993   4.485  0.0052  1.0169  1.2914
   10UNL    H10 1016   2.081   5.102   4.502 -0.1694  0.2753 -1.5440
   11UNL     H0 1017   3.669   0.160   3.947  0.4491  0.0773 -0.5196
   11UNL     H1 1018   3.885   0.314   3.882 -1.4573 -0.7601 -2.2141
   11UNL     C2 1019   3.773   0.128   3.946  0.4776  0.1612 -0.2799
   11UNL     C3 1020   3.879   0.216   3.927 -0.3656  0.2978  0.4740
   11UNL     C4 1021   3.939   0.040   4.014  0.8505 -0.6065  0.7022
   11UNL     C5 1022   4.030  -0.060   4.072 -0.7589 -0.2831 -0.9540
   11UNL     N6 1023   3.807   0.012   4.009 -0.7533  0.2147  0.0348
   11UNL     N7 1024   3.991   0.159   3.963  0.3736  0.0750  0.5112
   11UNL     H8 1025   4.119  -0.002   4.101 -0.9969  0.0928 -0.9714
   11UNL     H9 1026   4.053  -0.137   3.998 -1.7341 -2.4319  0.8663
   11UNL    H10 1027   3.999  -0.114   4.163  0.8410  0.8683  0.3370
   12UNL     H0 1028   2.277   4.829   4.671  1.1054  0.1596  0.8095
   12UNL     H1 1029   2.261   4.853   4.953  0.7930  0.9275 -1.0374
   12UNL     C2 1030   2.278   4.750   4.745  0.8026 -0.4886  0.1318
   12UNL     C3 1031   2.272   4.769   4.886 -0.2081  0.1923 -0.3017
   12UNL     C4 1032   2.281   4.565   4.826 -0.4996 -0.3832  0.5158
   12UNL     C5 1033   2.318   4.421   4.835 -0.6742  0.2231 -0.6682
   12UNL     N6 1034   2.274   4.623   4.706  0.2208  0.8242 -0.3952
   12UNL     N7 1035   2.275   4.643   4.940 -0.4676  0.1470  0.3152
   12UNL     H8 1036   2.426   4.412   4.852 -1.1006 -0.5943  2.0454
   12UNL     H9 1037   2.304   4.376   4.736 -3.0711 -0.1726 -0.2001
   12UNL    H10 1038   2.258   4.372   4.912  1.1170 -0.4962  0.3394
   13UNL     H0 1039   2.718   4.429   4.184 -0.1735 -0.2339  0.3964
   13UNL     H1 1040   2.733   4.682   4.302 -1.8411  0.5398  0.4259
   13UNL     C2 1041   2.722   4.528   4.139 -0.2269 -0.2803  0.2885
   13UNL     C3 1042   2.731   4.657   4.197 -0.0692  0.8525  0.2744
   13UNL     C4 1043   2.668   4.664   3.999 -0.1680  0.2959 -0.0914
   13UNL     C5 1044   2.613   4.713   3.865  0.1482 -0.2293  0.1460
   13UNL     N6 1045   2.700   4.536   4.012  0.1224  0.4545  0.2022
   13UNL     N7 1046   2.693   4.744   4.109 -0.1794  1.1051  0.0561
   13UNL     H8 1047   2.620   4.636   3.788  0.1921 -0.0847  0.0049
   13UNL     H9 1048   2.672   4.798   3.828  1.6904 -0.7775  1.2389
   13UNL    H10 1049   2.509   4.743   3.887  0.2786 -0.2332  0.7918
   14UNL     H0 1050   2.213   4.791   4.322 -0.1939  1.9910  0.5285
   14UNL     H1 1051   2.373   4.940   4.170 -0.8592 -0.8176 -0.7691
   14UNL     C2 1052   2.320   4.803   4.338  0.3250 -0.3533 -0.7689
   14UNL     C3 1053   2.401   4.880   4.256  0.0086  0.3941 -0.1584
   14UNL     C4 1054   2.496   4.813   4.425  0.1088  0.2334  0.1182
   14UNL     C5 1055   2.607   4.797   4.531  0.1457 -0.1237  0.3690
   14UNL     N6 1056   2.378   4.757   4.444  0.3594  0.1813 -0.3464
   14UNL     N7 1057   2.517   4.877   4.306  0.0240 -0.4278  0.4337
   14UNL     H8 1058   2.693   4.863   4.521  0.6689 -1.0831 -3.3294
   14UNL     H9 1059   2.571   4.798   4.634 -0.0902 -1.8557  0.3431
   14UNL    H10 1060   2.643   4.698   4.500 -2.4869 -0.6554 -1.4055
   15UNL     H0 1061   2.225   5.466   3.792 -0.3426 -0.2914 -0.4150
   15UNL     H1 1062   2.424   5.339   3.900  0.0923  0.4982 -0.3056
   15UNL     C2 1063   2.314   5.515   3.830 -0.7118  0.1748 -0.1383
   15UNL     C3 1064   2.410   5.445   3.892 -0.9800  0.3740 -0.2343
   15UNL     C4 1065   2.453   5.644   3.889 -0.1975  0.3651 -0.2087
   15UNL     C5 1066   2.537   5.766   3.858 -0.8884  0.6263 -0.0107
   15UNL     N6 1067   2.329   5.645   3.846  0.7708 -0.6683 -0.7804
   15UNL     N7 1068   2.512   5.521   3.920 -0.1689 -0.8031 -0.6200
   15UNL     H8 1069   2.527   5.848   3.930 -1.4584  1.5999 -1.1575
   15UNL     H9 1070   2.522   5.794   3.753 -0.8531 -0.9434 -0.4600
   15UNL    H10 1071   2.644   5.743   3.850 -0.7839  1.3620 -1.1298
   16UNL     H0 1072   2.809   5.203   3.881  0.6729  1.3652 -0.2952
   16UNL     H1 1073   2.791   4.962   3.989 -1.8900 -1.6634  1.3748
   16UNL     C2 1074   2.750   5.179   3.969  0.2941 -0.7150 -1.0448
   16UNL     C3 1075   2.733   5.049   4.016 -0.6354 -0.4226  0.1588
   16UNL     C4 1076   2.607   5.181   4.098 -0.0082 -0.0446  0.3742
   16UNL     C5 1077   2.505   5.234   4.201 -0.4719  0.6060 -0.0241
   16UNL     N6 1078   2.645   5.260   4.003 -0.3005  0.5546 -0.5885
   16UNL     N7 1079   2.644   5.053   4.107 -0.2296  0.8786 -0.1697
   16UNL     H8 1080   2.533   5.326   4.254  1.5678  1.2458 -2.0533
   16UNL     H9 1081   2.489   5.158   4.279  2.6221  1.1907  1.3296
   16UNL    H10 1082   2.409   5.255   4.151 -0.3855  0.4624 -0.2515
   17UNL     H0 1083   4.617   0.041   4.130  0.6905  0.9279  1.2202
   17UNL     H1 1084   4.854   0.065   4.278  1.9842 -1.7964  0.1127
   17UNL     C2 1085   4.720   0.041   4.096  0.3322  0.1243  0.1048
   17UNL     C3 1086   4.840   0.054   4.171  0.0122  0.4983  0.0572
   17UNL     C4 1087   4.880   0.055   3.973  0.3872  0.2625 -0.9118
   17UNL     C5 1088   4.961   0.055   3.842 -0.9239  0.2902 -0.5101
   17UNL     N6 1089   4.748   0.047   3.967 -0.5114 -0.4166  1.1775
   17UNL     N7 1090   4.943   0.063   4.093  0.1488 -0.0107  0.1789
   17UNL     H8 1091   4.928  -0.031   3.782  2.1327 -0.7126 -0.8911
   17UNL     H9 1092   5.067   0.028   3.855 -1.0992 -1.8183 -2.7038
   17UNL    H10 1093   4.947   0.148   3.787 -0.5480  0.0758 -0.9736
   18UNL     H0 1094   1.492   5.133   4.486 -3.9620  0.5503 -0.0666
   18UNL     H1 1095   1.259   5.007   4.394  0.6272 -1.5301 -1.4429
   18UNL     C2 1096   1.485   5.040   4.430  0.0721  0.0006  0.0842
   18UNL     C3 1097   1.363   4.980   4.380  1.3181 -0.2482  0.7284
   18UNL     C4 1098   1.528   4.866   4.338 -0.5872  0.7453 -0.4786
   18UNL     C5 1099   1.618   4.760   4.273 -0.0067  0.2481  0.3697
   18UNL     N6 1100   1.586   4.961   4.409 -0.3816  0.1561  0.2909
   18UNL     N7 1101   1.392   4.865   4.332 -0.1050  0.1144  0.4718
   18UNL     H8 1102   1.634   4.681   4.347 -1.8807 -0.2191  0.3398
   18UNL     H9 1103   1.708   4.815   4.243 -0.5894  1.0886  0.0968
   18UNL    H10 1104   1.572   4.718   4.183  0.6198 -0.9623  0.6018
    1Co      Co 1105   5.579   2.815   0.628  0.1280 -0.3020  0.3243
    2Co      Co 1106   4.651   3.490   0.644  0.0257 -0.0954 -0.1915
    3Co      Co 1107   5.109   2.599   0.917 -0.3451  0.3459 -0.0848
    4Co      Co 1108   5.134   3.610   0.327 -0.1476  0.0707  0.0666
    5Co      Co 1109   4.659   2.975   0.925 -0.1041  0.0174 -0.0452
    6Co      Co 1110   5.614   3.284   0.289 -0.2254  0.3011 -0.1551
    7UNL     H0 1111   4.704   3.027   0.685  1.5736 -0.7609  2.1959
    7UNL     H1 1112   4.663   3.268   0.557  3.6946 -0.1841 -0.0377
    7UNL     C2 1113   4.691   3.125   0.729  0.1059 -0.1810  0.6004
    7UNL     C3 1114   4.673   3.247   0.662 -0.2674 -0.2548  0.4983
    7UNL     C4 1115   4.682   3.274   0.865 -0.4787  0.2211 -0.3158
    7UNL     C5 1116   4.666   3.331   1.002  0.2715 -0.4081 -1.0452
    7UNL     N6 1117   4.705   3.144   0.859 -0.3507 -0.4515 -0.4266
    7UNL     N7 1118   4.670   3.344   0.751 -0.1247 -0.3763 -0.1728
    7UNL     H8 1119   4.617   3.427   0.984  1.7355  0.4574 -0.5256
    7UNL     H9 1120   4.759   3.353   1.055  0.7362  1.2437 -2.4867
    7UNL    H10 1121   4.599   3.266   1.061  1.6241  0.6631  1.8758
    8UNL     H0 1122   5.304   3.699   0.179  0.2702 -0.2111 -0.7094
    8UNL     H1 1123   5.338   3.699  -0.085  0.2442 -1.1773 -0.9072
    8UNL     C2 1124   5.231   3.657   0.111 -0.6688 -0.0637  0.1704
    8UNL     C3 1125   5.252   3.673  -0.026  0.0257  0.2187 -0.5577
    8UNL     C4 1126   5.067   3.590   0.020  0.0424 -0.2715 -0.2905
    8UNL     C5 1127   4.947   3.497   0.007 -0.3836  0.2645  1.0036
    8UNL     N6 1128   5.111   3.612   0.143 -0.4247 -0.2474 -0.5259
    8UNL     N7 1129   5.152   3.621  -0.083  0.4552 -0.2371  0.5683
    8UNL     H8 1130   4.856   3.521   0.064 -0.8909  0.0375  0.2939
    8UNL     H9 1131   4.972   3.396   0.041 -1.6430  0.5352  2.9409
    8UNL    H10 1132   4.917   3.485  -0.097 -1.5622 -2.1010  1.5454
    9UNL     H0 1133   4.796   3.556   0.826  0.8766  0.8193 -1.7381
    9UNL     H1 1134   4.786   3.747   1.016 -0.2683  0.7481  0.8838
    9UNL     C2 1135   4.728   3.639   0.831  0.1732  0.1915 -0.6512
    9UNL     C3 1136   4.721   3.736   0.930  0.4129 -0.1616  0.4652
    9UNL     C4 1137   4.569   3.751   0.793  0.2441 -0.2054  0.0887
    9UNL     C5 1138   4.469   3.819   0.705 -0.6378  0.9674  0.0703
    9UNL     N6 1139   4.627   3.641   0.754 -0.2847  0.7038 -0.0090
    9UNL     N7 1140   4.617   3.811   0.903  0.1663 -0.4038 -0.2684
    9UNL     H8 1141   4.390   3.868   0.763  0.1610  1.0176  1.1420
    9UNL     H9 1142   4.426   3.745   0.637 -1.4393 -0.0894  1.6545
    9UNL    H10 1143   4.531   3.883   0.641  1.3704  0.1901  1.1706
   10UNL     H0 1144   4.854   2.564   0.965  1.1145 -0.6288 -2.1187
   10UNL     H1 1145   4.648   2.738   0.947 -0.0646 -1.1421 -0.7230
   10UNL     C2 1146   4.861   2.665   0.927  0.3829  0.3576  0.1609
   10UNL     C3 1147   4.751   2.749   0.916  0.1109  0.5664  0.3219
   10UNL     C4 1148   4.932   2.833   0.858  0.5601  0.2962 -0.2050
   10UNL     C5 1149   5.023   2.927   0.785 -0.1804 -0.6090  0.2825
   10UNL     N6 1150   4.971   2.707   0.870 -0.0900  0.2364 -0.0085
   10UNL     N7 1151   4.795   2.861   0.875  0.0540  0.1762 -0.5275
   10UNL     H8 1152   5.055   2.886   0.688 -1.9913 -0.6601 -0.3284
   10UNL     H9 1153   5.108   2.940   0.852 -0.6818  0.3125  0.7660
   10UNL    H10 1154   4.973   3.023   0.766 -0.6997 -1.2040 -1.6539
   11UNL     H0 1155   4.684   3.682   0.464 -0.7894 -1.5971  0.5374
   11UNL     H1 1156   4.897   3.699   0.280 -3.6657 -1.5199 -2.7164
   11UNL     C2 1157   4.775   3.623   0.458  0.1873 -0.2158  1.2278
   11UNL     C3 1158   4.876   3.630   0.361  0.2162 -0.0153 -0.0976
   11UNL     C4 1159   4.916   3.503   0.511  0.5432  0.3941  0.0518
   11UNL     C5 1160   4.994   3.420   0.615  0.3496 -0.1526  0.0646
   11UNL     N6 1161   4.794   3.535   0.548  0.0037  0.1103  0.3032
   11UNL     N7 1162   4.975   3.552   0.400 -0.1408  0.0908  0.0238
   11UNL     H8 1163   4.951   3.325   0.648  0.6230 -0.6613 -1.0215
   11UNL     H9 1164   5.013   3.483   0.703 -3.1084  2.2046 -0.6808
   11UNL    H10 1165   5.089   3.390   0.569  0.1987  0.7047 -0.8407
   12UNL     H0 1166   5.181   2.800   1.084  1.2728 -1.3537 -1.3520
   12UNL     H1 1167   5.216   2.789   1.357 -1.3499 -0.1865  0.0156
   12UNL     C2 1168   5.174   2.716   1.151  0.7253 -0.2154  0.0585
   12UNL     C3 1169   5.188   2.710   1.290 -0.4874 -0.6365  0.1705
   12UNL     C4 1170   5.146   2.524   1.215 -0.2733  0.2464 -0.0212
   12UNL     C5 1171   5.079   2.387   1.229  0.2212 -0.3889  0.0449
   12UNL     N6 1172   5.141   2.598   1.105  0.0935 -0.2766 -0.4009
   12UNL     N7 1173   5.174   2.589   1.334 -0.0613 -0.4288 -0.3640
   12UNL     H8 1174   5.003   2.379   1.307 -0.8862  1.3566 -0.7895
   12UNL     H9 1175   5.159   2.317   1.256  0.9921  0.5412  0.2563
   12UNL    H10 1176   5.040   2.349   1.134  0.7370  3.3142 -1.8426
   13UNL     H0 1177   5.633   2.332   0.616  0.1287  1.2091  0.4048
   13UNL     H1 1178   5.563   2.573   0.721  0.2297 -0.5587  0.1025
   13UNL     C2 1179   5.635   2.426   0.562  0.3070  0.7261 -0.4358
   13UNL     C3 1180   5.598   2.547   0.622 -0.6937 -0.9265 -0.1445
   13UNL     C4 1181   5.620   2.567   0.418  0.6505  0.2577 -0.1180
   13UNL     C5 1182   5.612   2.622   0.280  0.3656 -0.0208  0.1317
   13UNL     N6 1183   5.641   2.442   0.436 -0.0530  0.3031 -0.1746
   13UNL     N7 1184   5.595   2.643   0.531  0.1812  0.0514  0.8193
   13UNL     H8 1185   5.603   2.732   0.276  1.0411  0.0292 -0.2791
   13UNL     H9 1186   5.519   2.581   0.240 -0.5545  1.0262  1.0986
   13UNL    H10 1187   5.701   2.606   0.217  0.6710  0.2647  0.4817
   14UNL     H0 1188   5.161   2.675   0.643  0.3488  0.8769 -1.9066
   14UNL     H1 1189   5.379   2.797   0.539  0.5423 -2.5502  0.1584
   14UNL     C2 1190   5.251   2.699   0.699 -0.7856 -0.4578  0.6577
   14UNL     C3 1191   5.354   2.773   0.641  0.4951 -0.5229  0.6607
   14UNL     C4 1192   5.368   2.752   0.842  0.0712 -0.7655 -0.0480
   14UNL     C5 1193   5.429   2.751   0.984 -0.2160  0.1539  0.5583
   14UNL     N6 1194   5.261   2.676   0.828 -0.0435 -0.2774 -0.0850
   14UNL     N7 1195   5.433   2.805   0.739 -0.4306  0.1898  0.4046
   14UNL     H8 1196   5.538   2.754   0.975 -0.2882  0.0782 -0.4727
   14UNL     H9 1197   5.400   2.832   1.051 -4.0459 -0.2532 -0.3368
   14UNL    H10 1198   5.408   2.656   1.036  1.4635  0.2496  1.4608
   15UNL     H0 1199   5.144   3.357   0.341  0.6898 -3.5015 -0.5135
   15UNL     H1 1200   5.358   3.237   0.225  1.6448 -0.8505  0.9620
   15UNL     C2 1201   5.245   3.395   0.344 -0.4916  0.0298 -0.0707
   15UNL     C3 1202   5.358   3.329   0.281  0.3020 -0.4029  0.2753
   15UNL     C4 1203   5.410   3.509   0.363  0.0038  0.2265  0.4304
   15UNL     C5 1204   5.493   3.630   0.382 -0.4616 -0.6925  0.4492
   15UNL     N6 1205   5.280   3.512   0.389  0.1361  0.2155 -0.2110
   15UNL     N7 1206   5.467   3.401   0.305  1.0273  0.2335  0.0818
   15UNL     H8 1207   5.440   3.725   0.369  0.2957 -0.3408 -0.1895
   15UNL     H9 1208   5.569   3.631   0.303 -0.2351 -1.7723  0.6288
   15UNL    H10 1209   5.539   3.649   0.479  1.1313  2.3389 -0.7722
   16UNL     H0 1210   5.748   3.089   0.277 -0.7247  0.1967 -1.3006
   16UNL     H1 1211   5.759   2.875   0.450  0.7495  2.0374  1.3779
   16UNL     C2 1212   5.677   3.062   0.354 -0.0035  0.4286 -0.5365
   16UNL     C3 1213   5.681   2.949   0.438 -0.2618  0.9629  1.0508
   16UNL     C4 1214   5.508   3.063   0.465  0.1443  0.2597  0.2906
   16UNL     C5 1215   5.393   3.126   0.546 -0.6781  0.7153  0.2790
   16UNL     N6 1216   5.566   3.123   0.367  0.0571  0.7824 -0.3627
   16UNL     N7 1217   5.577   2.956   0.514 -0.3319 -0.4861  0.8731
   16UNL     H8 1218   5.396   3.236   0.549 -1.6703  0.7270  1.7719
   16UNL     H9 1219   5.402   3.094   0.650  0.5180 -1.1045 -0.3344
   16UNL    H10 1220   5.300   3.085   0.505  0.0164  0.5761 -1.2668
   17UNL     H0 1221   5.608   3.362   0.545  0.7647 -0.4806  2.4933
   17UNL     H1 1222   5.819   3.416   0.712  0.5545  1.9342 -0.9405
   17UNL     C2 1223   5.712   3.367   0.517  0.2285 -0.2902  0.2916
   17UNL     C3 1224   5.817   3.397   0.606  0.0340  0.4713 -0.6930
   17UNL     C4 1225   5.884   3.383   0.412 -0.1883 -0.0924 -0.0184
   17UNL     C5 1226   5.966   3.384   0.283  0.0501  0.1142 -0.0299
   17UNL     N6 1227   5.757   3.354   0.391  0.6346 -0.2927 -0.0220
   17UNL     N7 1228   5.934   3.407   0.539  0.2749  0.2118  0.0217
   17UNL     H8 1229   6.007   3.485   0.277  1.0672 -0.2856 -0.0561
   17UNL     H9 1230   5.916   3.354   0.190 -0.1008  0.3239 -0.0175
   17UNL    H10 1231   6.054   3.319   0.287  0.4725  0.3161 -3.3833
   18UNL     H0 1232   4.436   3.091   0.941 -0.8922 -1.0490  1.7253
   18UNL     H1 1233   4.193   3.009   0.903  1.4865  1.0022  1.3846
   18UNL     C2 1234   4.413   3.003   0.882 -0.2817 -0.1402  0.0686
   18UNL     C3 1235   4.278   2.951   0.870  0.1541 -0.0346 -0.3935
   18UNL     C4 1236   4.423   2.838   0.781  0.1992  0.7310  0.1253
   18UNL     C5 1237   4.492   2.742   0.683 -0.1745  0.0317 -0.3721
   18UNL     N6 1238   4.506   2.931   0.830  0.1147 -0.4193 -0.1588
   18UNL     N7 1239   4.283   2.851   0.787 -0.5883 -0.6075  0.0177
   18UNL     H8 1240   4.533   2.653   0.731 -0.1706  1.0339  1.6141
   18UNL     H9 1241   4.571   2.789   0.623  2.7238  0.0443  3.1272
   18UNL    H10 1242   4.410   2.710   0.618 -0.6379  0.0529  0.1877
    1Co      Co 1243   5.122   2.088   1.810  0.2225  0.0788  0.0049
    2Co      Co 1244   4.173   2.806   1.856  0.2789  0.1510 -0.2379
    3Co      Co 1245   4.651   1.943   2.146 -0.0618 -0.0166  0.2217
    4Co      Co 1246   4.648   2.941   1.527 -0.0838 -0.1714 -0.1602
    5Co      Co 1247   4.183   2.295   2.160  0.1366 -0.1997 -0.0472
    6Co      Co 1248   5.143   2.606   1.512  0.0975 -0.1128  0.2714
    7UNL     H0 1249   4.219   2.359   1.953 -0.2666 -0.2628  1.9548
    7UNL     H1 1250   4.216   2.583   1.800  0.3913  1.0338 -0.1602
    7UNL     C2 1251   4.205   2.460   1.989  0.0611  0.2802  0.6220
    7UNL     C3 1252   4.211   2.572   1.908  0.7089 -0.2112 -0.2579
    7UNL     C4 1253   4.191   2.607   2.111  0.0200 -0.6877 -0.2246
    7UNL     C5 1254   4.189   2.688   2.238 -0.1489 -0.0915  0.0451
    7UNL     N6 1255   4.191   2.475   2.116 -0.6459 -0.4428 -0.3503
    7UNL     N7 1256   4.207   2.672   1.986  0.0718 -0.4088  0.2972
    7UNL     H8 1257   4.294   2.710   2.262 -0.0297 -0.2878 -0.2826
    7UNL     H9 1258   4.145   2.629   2.319 -2.6404  1.1811 -0.2910
    7UNL    H10 1259   4.130   2.779   2.223  1.2926  0.6532 -1.3477
    8UNL     H0 1260   4.807   3.020   1.400 -1.7156  0.0988  2.7834
    8UNL     H1 1261   4.862   3.019   1.116  0.4901  0.1695  0.2814
    8UNL     C2 1262   4.741   3.005   1.316  1.4846  0.3839  0.0419
    8UNL     C3 1263   4.772   3.005   1.175 -0.0687  0.0676 -0.5790
    8UNL     C4 1264   4.581   2.942   1.212  0.2277  0.0386  0.4566
    8UNL     C5 1265   4.450   2.863   1.193 -0.6070 -0.2993 -0.0767
    8UNL     N6 1266   4.621   2.959   1.334 -0.1210  0.3843 -0.4758
    8UNL     N7 1267   4.661   2.980   1.110  0.5185  0.1191  0.0863
    8UNL     H8 1268   4.371   2.933   1.164  1.3472  2.2863  0.5046
    8UNL     H9 1269   4.408   2.823   1.287  1.4250  2.2710  2.1050
    8UNL    H10 1270   4.454   2.788   1.113  0.6485  0.6527 -0.9407
    9UNL     H0 1271   4.333   2.908   1.981 -1.3395 -2.3267  4.0173
    9UNL     H1 1272   4.351   3.121   2.141  0.2678  1.5594 -1.6737
    9UNL     C2 1273   4.256   2.983   1.994  0.4989  0.4619  0.5655
    9UNL     C3 1274   4.266   3.086   2.085 -0.0486 -0.0276 -0.2707
    9UNL     C4 1275   4.081   3.069   1.998 -0.3479 -0.3028 -0.0814
    9UNL     C5 1276   3.958   3.116   1.934 -0.2307 -0.3635  0.3530
    9UNL     N6 1277   4.138   2.963   1.944  0.4262 -0.0494 -0.6480
    9UNL     N7 1278   4.150   3.143   2.093 -0.0503  0.1122 -0.3965
    9UNL     H8 1279   3.971   3.201   1.867  0.8579 -0.4221  0.4750
    9UNL     H9 1280   3.873   3.134   2.002  0.5163 -0.4479  1.3334
    9UNL    H10 1281   3.918   3.042   1.863  0.4101 -0.9599  0.6040
   10UNL     H0 1282   4.411   1.917   2.249 -4.5450  0.0217  0.5851
   10UNL     H1 1283   4.173   2.032   2.177 -0.3282  1.0634  0.7183
   10UNL     C2 1284   4.400   2.003   2.184  0.5508  0.8939  0.4915
   10UNL     C3 1285   4.273   2.055   2.144 -0.2174  0.0910  0.3439
   10UNL     C4 1286   4.437   2.174   2.096 -1.5461 -0.1770 -0.2247
   10UNL     C5 1287   4.513   2.289   2.037  0.0106  0.1083 -0.1912
   10UNL     N6 1288   4.509   2.063   2.132  0.5989 -0.4052  0.7512
   10UNL     N7 1289   4.305   2.174   2.091  0.3028  0.2061  0.2504
   10UNL     H8 1290   4.505   2.377   2.101 -1.0826 -0.1059 -0.0145
   10UNL     H9 1291   4.466   2.311   1.940 -0.7060  0.1563  0.1615
   10UNL    H10 1292   4.619   2.263   2.029 -0.6808 -3.6164  0.9804
   11UNL     H0 1293   4.190   2.982   1.676 -1.0731 -2.2898  0.8110
   11UNL     H1 1294   4.391   3.043   1.491 -2.0583  0.6534  0.8760
   11UNL     C2 1295   4.277   2.925   1.645 -0.0454 -0.3720 -0.0617
   11UNL     C3 1296   4.383   2.959   1.558  0.7415 -0.4039  0.0314
   11UNL     C4 1297   4.418   2.791   1.669 -0.2713  0.5299  0.4952
   11UNL     C5 1298   4.500   2.686   1.747 -0.1428 -1.2512 -0.1013
   11UNL     N6 1299   4.311   2.829   1.731  0.0578 -0.2147 -0.1361
   11UNL     N7 1300   4.478   2.865   1.575 -0.0948 -0.6794  0.1743
   11UNL     H8 1301   4.521   2.721   1.849  0.4982 -1.0033 -0.3122
   11UNL     H9 1302   4.603   2.677   1.709 -0.7449 -4.1243 -1.2828
   11UNL    H10 1303   4.456   2.585   1.748 -0.4433 -1.1698  2.3686
   12UNL     H0 1304   4.720   2.082   2.289  2.5265 -1.0583  0.3570
   12UNL     H1 1305   4.686   2.110   2.570 -1.4934  0.3031  0.0819
   12UNL     C2 1306   4.692   2.010   2.365 -0.6789 -0.2985  0.0429
   12UNL     C3 1307   4.681   2.023   2.505  0.0193  0.2178  0.0465
   12UNL     C4 1308   4.679   1.828   2.439 -0.2413 -0.0725  0.3483
   12UNL     C5 1309   4.668   1.675   2.463 -0.5350 -0.3215  0.0384
   12UNL     N6 1310   4.696   1.886   2.324 -0.0923 -0.2239 -0.8524
   12UNL     N7 1311   4.666   1.900   2.553 -0.2841  0.3914  0.3026
   12UNL     H8 1312   4.747   1.644   2.533 -0.1696  0.3909 -0.0496
   12UNL     H9 1313   4.687   1.628   2.366  1.8429 -0.0877  0.3127
   12UNL    H10 1314   4.571   1.636   2.496  0.5643 -1.7817  1.7379
   13UNL     H0 1315   5.157   1.601   1.754  0.6527 -0.7887 -2.3162
   13UNL     H1 1316   5.197   1.829   1.905  4.5256 -0.2796 -0.7355
   13UNL     C2 1317   5.158   1.704   1.722 -0.0962  0.0898  0.2638
   13UNL     C3 1318   5.168   1.821   1.801  0.2696 -0.1659  0.2270
   13UNL     C4 1319   5.143   1.873   1.605  0.7871  0.3023  0.3050
   13UNL     C5 1320   5.089   1.955   1.491 -0.3250  0.1975  0.6229
   13UNL     N6 1321   5.137   1.741   1.593  0.5291 -0.1356 -0.3904
   13UNL     N7 1322   5.168   1.929   1.726 -0.1918 -0.1845  0.0355
   13UNL     H8 1323   5.010   2.026   1.518 -1.3746 -0.5530 -0.3935
   13UNL     H9 1324   5.037   1.897   1.413 -0.0115 -0.1315  0.6518
   13UNL    H10 1325   5.168   2.009   1.437 -0.6415 -0.5949 -0.6857
   14UNL     H0 1326   4.655   2.026   1.920  0.0503  0.6413  1.0632
   14UNL     H1 1327   4.855   2.040   1.739  1.6361 -1.8658 -0.1191
   14UNL     C2 1328   4.761   2.032   1.944  0.4149  0.0032 -0.2632
   14UNL     C3 1329   4.863   2.033   1.846 -0.2396  0.2744  0.2321
   14UNL     C4 1330   4.931   2.037   2.040 -0.2566 -0.4649  0.5109
   14UNL     C5 1331   5.020   2.053   2.165  0.3311  0.3756  0.3089
   14UNL     N6 1332   4.805   2.009   2.061 -0.3441  0.2985 -0.2882
   14UNL     N7 1333   4.977   2.047   1.913 -0.8290 -0.1480 -0.1927
   14UNL     H8 1334   4.983   1.990   2.247  1.8441  0.6260  1.2252
   14UNL     H9 1335   5.123   2.025   2.142 -0.3542 -1.0434 -1.3240
   14UNL    H10 1336   5.020   2.155   2.204 -0.4677  0.7114 -0.5377
   15UNL     H0 1337   4.671   2.683   1.467  1.8282 -2.2015 -1.9909
   15UNL     H1 1338   4.909   2.561   1.414  1.5810  1.1875 -1.9700
   15UNL     C2 1339   4.769   2.713   1.503  0.1315  0.7439  0.6715
   15UNL     C3 1340   4.890   2.643   1.481 -0.6604 -0.2975 -0.6436
   15UNL     C4 1341   4.914   2.808   1.603  0.4152 -0.1237  0.0996
   15UNL     C5 1342   4.977   2.920   1.682  0.3752  0.1313 -0.5683
   15UNL     N6 1343   4.790   2.820   1.575  0.2234  0.5477  0.0902
   15UNL     N7 1344   4.985   2.708   1.543 -0.2408  0.7574 -0.1681
   15UNL     H8 1345   5.086   2.928   1.672  0.4707 -1.3484 -0.8431
   15UNL     H9 1346   4.953   2.907   1.788  2.1006  0.2488 -0.1270
   15UNL    H10 1347   4.934   3.016   1.649 -1.0003  0.2626  1.4084
   16UNL     H0 1348   5.298   2.400   1.501  0.6297  0.9140  1.9715
   16UNL     H1 1349   5.261   2.140   1.602  0.3344  0.4683  1.5815
   16UNL     C2 1350   5.212   2.363   1.556  0.0457  0.0403  0.5337
   16UNL     C3 1351   5.201   2.230   1.604 -0.3166  0.1373 -0.2899
   16UNL     C4 1352   5.055   2.353   1.681  0.1892 -0.0238  0.4381
   16UNL     C5 1353   4.944   2.400   1.764 -0.2874 -0.2966  0.4792
   16UNL     N6 1354   5.121   2.441   1.603  0.2255  1.1813 -0.1423
   16UNL     N7 1355   5.096   2.224   1.683  0.2453  0.4791 -0.9461
   16UNL     H8 1356   4.909   2.335   1.845 -1.7904  2.5889  2.3320
   16UNL     H9 1357   4.865   2.430   1.693 -0.5020  1.3204  1.3579
   16UNL    H10 1358   4.976   2.498   1.802  0.6907 -0.0279 -0.9292
   17UNL     H0 1359   5.151   2.686   1.752  0.8414  0.2090  2.7811
   17UNL     H1 1360   5.364   2.733   1.914 -2.0159 -3.0740  0.5585
   17UNL     C2 1361   5.252   2.705   1.717  0.1519 -0.1003  0.4079
   17UNL     C3 1362   5.360   2.721   1.806 -0.1880 -0.0694  0.0367
   17UNL     C4 1363   5.413   2.714   1.610 -0.0434  0.2327  0.6267
   17UNL     C5 1364   5.498   2.720   1.485 -0.6024 -0.4974 -0.3806
   17UNL     N6 1365   5.283   2.698   1.590 -0.7927  0.4801 -0.3304
   17UNL     N7 1366   5.467   2.734   1.733 -0.0483  0.0266 -0.3538
   17UNL     H8 1367   5.521   2.824   1.459  0.8522 -1.4681 -3.5673
   17UNL     H9 1368   5.461   2.672   1.393  0.4083  0.6269 -1.4234
   17UNL    H10 1369   5.596   2.679   1.511 -0.9826 -1.2379 -0.1063
   18UNL     H0 1370   3.912   2.376   2.208 -0.1940  0.7961 -1.1905
   18UNL     H1 1371   3.687   2.303   2.076 -0.5432 -1.0674  0.4229
   18UNL     C2 1372   3.909   2.308   2.124  0.5045  0.1497 -0.7045
   18UNL     C3 1373   3.789   2.272   2.057 -0.0843  0.9560 -0.7376
   18UNL     C4 1374   3.963   2.189   1.983  0.2557  0.9679 -0.1367
   18UNL     C5 1375   4.041   2.123   1.872  0.2489 -0.1095 -1.1976
   18UNL     N6 1376   4.018   2.242   2.093  0.0135  0.0218  0.4243
   18UNL     N7 1377   3.824   2.190   1.962  0.0207  0.2969  0.3854
   18UNL     H8 1378   4.148   2.125   1.895 -0.2465 -1.2042  1.6377
   18UNL     H9 1379   4.034   2.183   1.780  1.1317 -0.8558 -1.7754
   18UNL    H10 1380   4.028   2.016   1.852  2.9141 -0.3540 -2.0577
    1Co      Co 1381   4.625   1.430   3.049 -0.3161 -0.0837  0.1716
    2Co      Co 1382   3.659   2.103   3.000 -0.2494  0.1072 -0.1382
    3Co      Co 1383   4.148   1.235   3.339 -0.1328 -0.2425 -0.2150
    4Co      Co 1384   4.151   2.284   2.757  0.2603 -0.6024 -0.0837
    5Co      Co 1385   3.670   1.587   3.306 -0.2849 -0.3809  0.0013
    6Co      Co 1386   4.649   1.928   2.736  0.0598  0.1806  0.1417
    7UNL     H0 1387   3.719   1.626   3.051  0.2766 -1.5538  2.7958
    7UNL     H1 1388   3.654   1.858   2.906  1.4073  0.7613 -0.3626
    7UNL     C2 1389   3.702   1.725   3.091  0.2362 -0.3192 -0.0836
    7UNL     C3 1390   3.668   1.840   3.012  1.1826 -0.2153 -0.4886
    7UNL     C4 1391   3.668   1.868   3.220  0.4421  0.1146 -0.1279
    7UNL     C5 1392   3.669   1.944   3.351 -0.1897 -0.3776  0.2830
    7UNL     N6 1393   3.707   1.744   3.221  0.4843 -0.8286  0.8095
    7UNL     N7 1394   3.668   1.938   3.099 -0.0553  0.6191 -0.0100
    7UNL     H8 1395   3.615   1.899   3.436 -0.6054 -0.6019 -0.1001
    7UNL     H9 1396   3.623   2.042   3.332 -1.8280 -0.8989  1.3077
    7UNL    H10 1397   3.775   1.962   3.373 -0.4528  1.9449 -0.0626
    8UNL     H0 1398   4.307   2.422   2.588  0.0922 -0.4487  0.9008
    8UNL     H1 1399   4.343   2.354   2.309 -1.6851 -1.9726 -2.5206
    8UNL     C2 1400   4.249   2.360   2.522  0.5647 -0.0053  0.0524
    8UNL     C3 1401   4.264   2.337   2.381 -0.0092 -0.3598 -0.1310
    8UNL     C4 1402   4.091   2.246   2.463  0.6522 -0.3654 -0.5051
    8UNL     C5 1403   3.964   2.161   2.469 -0.6461  0.2116  0.3594
    8UNL     N6 1404   4.142   2.295   2.575 -0.7618  0.4223  0.0065
    8UNL     N7 1405   4.156   2.266   2.344 -0.8339 -0.5586  0.5048
    8UNL     H8 1406   3.972   2.070   2.408 -0.1033  0.4663  0.0401
    8UNL     H9 1407   3.883   2.218   2.420 -0.3780 -1.6086 -2.4180
    8UNL    H10 1408   3.928   2.134   2.569 -1.7812 -1.7171 -0.5120
    9UNL     H0 1409   3.829   2.158   3.141  1.1951  1.2526  0.0634
    9UNL     H1 1410   3.881   2.388   3.308 -0.4154  2.3783 -0.9003
    9UNL     C2 1411   3.775   2.250   3.159 -0.8529  0.0498  0.3712
    9UNL     C3 1412   3.803   2.362   3.239 -0.2517  0.1753 -0.3299
    9UNL     C4 1413   3.627   2.389   3.136  0.8044  0.2355  0.0656
    9UNL     C5 1414   3.495   2.453   3.088 -0.4898 -0.6180 -0.1972
    9UNL     N6 1415   3.660   2.266   3.096 -0.4831  0.1501 -0.2730
    9UNL     N7 1416   3.706   2.447   3.233  0.3858  0.0779 -0.2080
    9UNL     H8 1417   3.519   2.550   3.042 -1.4426 -0.6059 -0.6910
    9UNL     H9 1418   3.427   2.466   3.173  0.6184 -1.2803  0.8298
    9UNL    H10 1419   3.439   2.401   3.010 -1.2540  1.2855 -0.9841
   10UNL     H0 1420   3.893   1.190   3.404  0.8114 -1.5158 -2.7573
   10UNL     H1 1421   3.681   1.355   3.406  1.2136 -2.5589  2.9636
   10UNL     C2 1422   3.886   1.287   3.357  0.1866 -0.0273  0.1261
   10UNL     C3 1423   3.777   1.374   3.360 -0.4826 -0.8737 -0.1787
   10UNL     C4 1424   3.951   1.455   3.275  0.0495  0.4016 -0.1934
   10UNL     C5 1425   4.040   1.542   3.186 -0.4301  0.0292 -0.2174
   10UNL     N6 1426   3.996   1.338   3.304  0.2240 -0.4603 -1.0062
   10UNL     N7 1427   3.825   1.489   3.316 -0.2351 -0.2529 -0.8455
   10UNL     H8 1428   4.032   1.645   3.223  0.8708 -0.2184  0.8147
   10UNL     H9 1429   4.004   1.535   3.083  1.0330 -3.0526 -0.6190
   10UNL    H10 1430   4.147   1.521   3.188 -0.6218 -1.0175 -0.8078
   11UNL     H0 1431   3.679   2.258   2.823 -0.8980 -2.6352 -0.7091
   11UNL     H1 1432   3.907   2.384   2.755 -0.1770 -0.9497 -2.8539
   11UNL     C2 1433   3.779   2.220   2.838  0.1690  0.1766 -0.1584
   11UNL     C3 1434   3.896   2.284   2.795  0.1161  0.2354  0.4956
   11UNL     C4 1435   3.931   2.099   2.873  0.0206 -0.6466  0.4083
   11UNL     C5 1436   3.999   1.976   2.921 -0.0048  0.1379 -0.1174
   11UNL     N6 1437   3.800   2.095   2.885  0.0421 -0.3476  0.2232
   11UNL     N7 1438   3.995   2.211   2.824  0.1118 -0.0531 -0.8248
   11UNL     H8 1439   3.976   1.882   2.869  0.8840  0.3011 -0.8337
   11UNL     H9 1440   3.989   1.950   3.027 -1.0615 -2.7471 -0.8276
   11UNL    H10 1441   4.108   1.974   2.907  0.0044 -0.6744  0.0154
   12UNL     H0 1442   4.124   1.418   3.489 -1.5621 -0.6972 -1.3215
   12UNL     H1 1443   4.189   1.448   3.763 -0.3068  0.6434 -0.2632
   12UNL     C2 1444   4.156   1.346   3.563  0.0918  0.9805 -0.3021
   12UNL     C3 1445   4.181   1.357   3.706 -0.4683 -0.0759  0.8756
   12UNL     C4 1446   4.172   1.157   3.637 -0.0746 -0.4926 -0.1389
   12UNL     C5 1447   4.172   1.003   3.636 -0.0565  0.2794 -0.2855
   12UNL     N6 1448   4.165   1.219   3.520 -0.2629  0.1891  0.1963
   12UNL     N7 1449   4.182   1.235   3.750  0.1701  0.4616 -0.1039
   12UNL     H8 1450   4.253   0.957   3.578  0.5120  0.5780  0.2656
   12UNL     H9 1451   4.081   0.967   3.585  0.5682 -1.4098 -0.2576
   12UNL    H10 1452   4.168   0.962   3.737  0.3722  0.1138 -0.3349
   13UNL     H0 1453   4.665   0.965   3.033  1.8313  0.4208  1.4800
   13UNL     H1 1454   4.697   1.184   3.148 -1.6476 -2.3592  1.7085
   13UNL     C2 1455   4.663   1.058   2.977 -0.0464 -0.2067  0.4341
   13UNL     C3 1456   4.685   1.176   3.041 -0.1292 -0.0274  1.2836
   13UNL     C4 1457   4.677   1.195   2.839  0.3948 -0.1775  0.5319
   13UNL     C5 1458   4.623   1.260   2.707 -0.0504  0.3592  0.1504
   13UNL     N6 1459   4.680   1.062   2.847 -0.8448 -0.0664 -0.2516
   13UNL     N7 1460   4.686   1.273   2.953  0.0165 -0.4094  0.0604
   13UNL     H8 1461   4.528   1.215   2.673  0.7384 -0.9646 -0.3653
   13UNL     H9 1462   4.697   1.243   2.628  0.8280  1.4710  0.7153
   13UNL    H10 1463   4.613   1.367   2.726  2.0155  1.2212 -2.8938
   14UNL     H0 1464   4.191   1.269   3.087  1.4880 -3.0773 -0.0305
   14UNL     H1 1465   4.441   1.344   2.973 -2.3630 -0.3083 -0.7011
   14UNL     C2 1466   4.285   1.303   3.129  0.3537  0.3379  0.0292
   14UNL     C3 1467   4.411   1.333   3.076 -0.2014 -0.6744 -0.0552
   14UNL     C4 1468   4.408   1.373   3.277  0.0490 -0.0264 -0.2543
   14UNL     C5 1469   4.454   1.418   3.414 -0.1568 -0.0181 -0.0282
   14UNL     N6 1470   4.288   1.317   3.259 -0.3275 -0.2677 -0.0981
   14UNL     N7 1471   4.490   1.380   3.170  0.1487 -0.7978 -0.0417
   14UNL     H8 1472   4.449   1.339   3.490 -1.3918  1.9227  2.0538
   14UNL     H9 1473   4.563   1.433   3.407  0.1730 -2.3220 -0.7112
   14UNL    H10 1474   4.400   1.503   3.456 -1.8467 -1.5141  0.9662
   15UNL     H0 1475   4.171   2.045   2.707 -0.3254  0.5714  1.5449
   15UNL     H1 1476   4.396   1.887   2.663 -2.4734  0.0464 -0.4960
   15UNL     C2 1477   4.275   2.065   2.731  0.1403  0.7729 -0.4427
   15UNL     C3 1478   4.390   1.987   2.703 -0.4555  0.2293 -0.5302
   15UNL     C4 1479   4.440   2.160   2.804  0.2940 -0.0951  0.0707
   15UNL     C5 1480   4.523   2.268   2.868 -0.5207 -0.2661 -0.1173
   15UNL     N6 1481   4.309   2.176   2.794  0.1687  0.1624  0.5688
   15UNL     N7 1482   4.502   2.038   2.758  0.2953  0.2204  0.3044
   15UNL     H8 1483   4.620   2.235   2.907 -0.7506 -0.1461  0.5792
   15UNL     H9 1484   4.471   2.314   2.954 -1.4243  0.0729 -0.8305
   15UNL    H10 1485   4.535   2.353   2.800 -0.0741  1.7224  2.2913
   16UNL     H0 1486   4.780   1.750   2.745 -3.3816  1.0944 -4.3552
   16UNL     H1 1487   4.794   1.510   2.868  0.2264 -0.0166  0.3466
   16UNL     C2 1488   4.698   1.705   2.801 -0.5170  0.3235 -0.3786
   16UNL     C3 1489   4.710   1.577   2.865 -0.0417 -0.3421  0.5223
   16UNL     C4 1490   4.529   1.677   2.899  0.2828 -0.2255  0.4267
   16UNL     C5 1491   4.412   1.719   2.982 -0.6507  0.3001 -0.5243
   16UNL     N6 1492   4.591   1.770   2.825 -0.1486  0.1781 -0.5513
   16UNL     N7 1493   4.594   1.561   2.927  0.3416 -0.5736  0.4685
   16UNL     H8 1494   4.334   1.642   2.976 -0.2073 -0.0856 -1.3470
   16UNL     H9 1495   4.365   1.812   2.947 -1.7619  0.0856  0.2997
   16UNL    H10 1496   4.435   1.727   3.089  0.0424  0.8309 -0.7059
   17UNL     H0 1497   4.677   1.999   2.992 -1.6621 -0.3405 -2.2547
   17UNL     H1 1498   4.907   2.093   3.120 -1.7271  0.3467  0.2035
   17UNL     C2 1499   4.773   2.018   2.945 -0.7736 -0.0026 -0.3984
   17UNL     C3 1500   4.887   2.076   3.015 -0.0646  0.2874 -0.1358
   17UNL     C4 1501   4.927   2.051   2.812  0.1721 -0.1524 -0.7828
   17UNL     C5 1502   5.003   2.038   2.685  0.0013 -0.7608  0.0238
   17UNL     N6 1503   4.798   2.016   2.817 -0.0817 -0.0938  0.1692
   17UNL     N7 1504   4.990   2.088   2.933  0.4845 -0.3576 -0.4409
   17UNL     H8 1505   4.941   2.059   2.597  1.2989  1.6688 -0.4127
   17UNL     H9 1506   5.041   1.936   2.684 -1.9262 -1.5788  1.7547
   17UNL    H10 1507   5.084   2.110   2.668  0.4811 -1.5627 -1.1903
   18UNL     H0 1508   3.399   1.634   3.349 -2.5711  0.1597 -0.7544
   18UNL     H1 1509   3.182   1.556   3.198 -0.2306 -2.7395  2.1731
   18UNL     C2 1510   3.398   1.569   3.263 -0.3580 -0.4337 -0.3926
   18UNL     C3 1511   3.288   1.533   3.188  0.1078 -0.3809 -0.5748
   18UNL     C4 1512   3.461   1.419   3.152 -0.2736  0.5915  0.7807
   18UNL     C5 1513   3.547   1.322   3.078 -0.5277  0.3162 -0.7641
   18UNL     N6 1514   3.508   1.512   3.232  0.4161  0.8759  0.6060
   18UNL     N7 1515   3.330   1.434   3.114  0.1251  0.7154 -0.7632
   18UNL     H8 1516   3.496   1.233   3.040  1.9477 -1.8480  0.6936
   18UNL     H9 1517   3.630   1.281   3.136 -1.4002 -2.2812 -1.2310
   18UNL    H10 1518   3.594   1.371   2.992 -0.8686  0.0975 -1.0783
    1Co      Co 1519   4.204   0.719   4.205  0.1926 -0.1853  0.0001
    2Co      Co 1520   3.190   1.400   4.187  0.5429 -0.0215  0.1400
    3Co      Co 1521   3.690   0.538   4.442 -0.1628 -0.2040  0.0688
    4Co      Co 1522   3.667   1.606   3.910 -0.2506  0.2785  0.0677
    5Co      Co 1523   3.224   0.896   4.472 -0.1354  0.0917  0.2046
    6Co      Co 1524   4.166   1.267   3.932  0.1604 -0.0398  0.0302
    7UNL     H0 1525   3.315   0.952   4.223 -0.4324  0.6394 -2.1525
    7UNL     H1 1526   3.228   1.179   4.090 -0.5272 -1.3719 -0.8460
    7UNL     C2 1527   3.286   1.047   4.267  0.1476  0.1020 -0.5140
    7UNL     C3 1528   3.240   1.160   4.196  0.5034  0.0278 -0.6848
    7UNL     C4 1529   3.232   1.173   4.398  0.8419 -0.0682  0.1078
    7UNL     C5 1530   3.202   1.229   4.536  0.6030  0.2888  0.6611
    7UNL     N6 1531   3.286   1.055   4.402 -0.0143 -0.3102  0.2609
    7UNL     N7 1532   3.206   1.247   4.290  0.1280 -0.2400  0.7284
    7UNL     H8 1533   3.115   1.178   4.578 -0.2467 -0.8587 -2.2278
    7UNL     H9 1534   3.172   1.334   4.535 -1.8151 -0.3536 -0.1150
    7UNL    H10 1535   3.288   1.216   4.603  0.9304  2.2646  0.6820
    8UNL     H0 1536   3.821   1.720   3.742 -1.2217 -0.1616  1.2517
    8UNL     H1 1537   3.834   1.719   3.481  0.8127 -0.5326 -1.2796
    8UNL     C2 1538   3.743   1.680   3.679  0.2886 -0.3590 -0.5719
    8UNL     C3 1539   3.758   1.673   3.542  0.9565  0.4299 -0.3369
    8UNL     C4 1540   3.580   1.593   3.613  0.5631  0.6944  0.5794
    8UNL     C5 1541   3.450   1.522   3.614  1.0231  0.1048  0.6035
    8UNL     N6 1542   3.637   1.622   3.726 -0.2211 -0.2629 -1.0541
    8UNL     N7 1543   3.643   1.623   3.499  0.1905 -0.4297 -0.2869
    8UNL     H8 1544   3.461   1.447   3.534  1.8630  0.3150  0.5056
    8UNL     H9 1545   3.372   1.598   3.606  0.2809 -0.6544  0.4633
    8UNL    H10 1546   3.434   1.481   3.714  1.4452  1.6241  1.3190
    9UNL     H0 1547   3.371   1.482   4.349 -0.3155  1.7352 -3.9867
    9UNL     H1 1548   3.348   1.662   4.564 -1.0399 -0.5633  1.1126
    9UNL     C2 1549   3.288   1.545   4.379 -0.5840 -0.2094  0.1326
    9UNL     C3 1550   3.278   1.635   4.487 -0.1666  0.1468  0.0338
    9UNL     C4 1551   3.107   1.637   4.365  0.0271 -0.3284 -0.3665
    9UNL     C5 1552   2.983   1.696   4.294  0.4671  0.5821 -0.0362
    9UNL     N6 1553   3.176   1.543   4.308 -0.5165 -0.1383 -0.5335
    9UNL     N7 1554   3.162   1.701   4.471 -0.1905  0.3163 -0.8246
    9UNL     H8 1555   2.898   1.706   4.362 -1.1707 -1.5925 -1.6042
    9UNL     H9 1556   2.944   1.638   4.209  0.7793 -0.5234  0.5559
    9UNL    H10 1557   3.001   1.794   4.250  1.3120 -0.2344 -1.6192
   10UNL     H0 1558   3.444   0.473   4.460  3.2771  0.7323  0.9062
   10UNL     H1 1559   3.226   0.639   4.466 -0.0263  3.2860 -1.3636
   10UNL     C2 1560   3.439   0.577   4.431  0.6290  0.3663 -0.3305
   10UNL     C3 1561   3.329   0.662   4.441  0.7582  0.3072 -1.3391
   10UNL     C4 1562   3.503   0.769   4.411  0.3236  0.2566 -0.3510
   10UNL     C5 1563   3.605   0.877   4.392  0.2939  0.7802  0.2183
   10UNL     N6 1564   3.542   0.646   4.393 -0.8368 -0.3274 -0.4683
   10UNL     N7 1565   3.367   0.787   4.427 -0.2569  0.2078 -0.2974
   10UNL     H8 1566   3.570   0.977   4.420  0.4659  0.3292  2.1510
   10UNL     H9 1567   3.641   0.881   4.288 -2.0228 -0.0463 -0.6675
   10UNL    H10 1568   3.692   0.874   4.459  0.1295  1.7243  0.4891
   11UNL     H0 1569   3.227   1.582   4.035  0.6295  2.0766  1.6919
   11UNL     H1 1570   3.451   1.675   3.910  0.6903 -0.2185 -1.5276
   11UNL     C2 1571   3.325   1.538   4.040 -0.1684  0.1219  0.9119
   11UNL     C3 1572   3.438   1.589   3.976  0.1122  0.3432 -0.8922
   11UNL     C4 1573   3.470   1.407   4.061 -0.8978  0.5340  0.0657
   11UNL     C5 1574   3.550   1.300   4.123  0.5100  0.5351  0.2954
   11UNL     N6 1575   3.341   1.413   4.084 -0.7216  0.2786  0.7047
   11UNL     N7 1576   3.536   1.503   3.995  0.3986  0.1568 -0.0243
   11UNL     H8 1577   3.622   1.351   4.189  2.1013  1.3670 -1.9860
   11UNL     H9 1578   3.611   1.231   4.065 -0.6327 -1.1469  1.0097
   11UNL    H10 1579   3.490   1.232   4.185 -0.0738  0.8695  0.1026
   12UNL     H0 1580   3.704   0.708   4.597  0.2980  0.0375  0.4658
   12UNL     H1 1581   3.737   0.723   4.869  2.7443 -0.2551 -0.0804
   12UNL     C2 1582   3.714   0.625   4.665  0.4973 -0.0720  0.3038
   12UNL     C3 1583   3.730   0.638   4.803  0.0932 -0.1468 -0.0274
   12UNL     C4 1584   3.732   0.442   4.737  0.1156 -0.4893 -0.0542
   12UNL     C5 1585   3.756   0.295   4.751  0.4979  0.7200 -0.0937
   12UNL     N6 1586   3.714   0.501   4.621  0.0391  0.6497 -0.4562
   12UNL     N7 1587   3.735   0.516   4.852 -0.4465  0.1693 -0.0180
   12UNL     H8 1588   3.863   0.273   4.756  0.2874 -0.4988 -0.6170
   12UNL     H9 1589   3.723   0.244   4.660 -0.0202  1.3852 -0.2857
   12UNL    H10 1590   3.697   0.257   4.835 -2.6873 -1.8150 -3.1655
   13UNL     H0 1591   4.150   0.292   4.167 -1.7723 -0.1459  0.2742
   13UNL     H1 1592   4.321   0.475   4.268 -1.0138  1.1393  1.1717
   13UNL     C2 1593   4.177   0.383   4.116 -0.9512 -0.0847  0.7984
   13UNL     C3 1594   4.269   0.476   4.173  0.5407 -0.1057  0.2555
   13UNL     C4 1595   4.202   0.532   3.985  0.6300 -0.0675 -0.3651
   13UNL     C5 1596   4.172   0.614   3.864 -0.4403  0.2349  0.4953
   13UNL     N6 1597   4.140   0.415   3.996  0.2177 -0.0322  0.3550
   13UNL     N7 1598   4.274   0.579   4.094  0.0643  0.5476  0.3659
   13UNL     H8 1599   4.135   0.549   3.783  0.8163 -1.9218  1.5503
   13UNL     H9 1600   4.266   0.650   3.821 -0.6355 -0.4863 -0.6031
   13UNL    H10 1601   4.098   0.692   3.883 -2.4171 -1.8804  2.0686
   14UNL     H0 1602   3.713   0.617   4.205  0.5345 -0.0168 -0.1350
   14UNL     H1 1603   3.943   0.690   4.061  1.0303 -1.2664  0.2169
   14UNL     C2 1604   3.815   0.633   4.240  0.6656 -0.6798 -0.2047
   14UNL     C3 1605   3.926   0.667   4.165 -0.3508  0.4886  0.4351
   14UNL     C4 1606   3.974   0.622   4.370  0.0356  0.3793 -0.3374
   14UNL     C5 1607   4.049   0.610   4.501 -0.2615 -0.0652 -0.5042
   14UNL     N6 1608   3.844   0.614   4.365  0.0835 -0.1103 -0.7686
   14UNL     N7 1609   4.030   0.662   4.252 -0.0072 -0.4538  0.8411
   14UNL     H8 1610   4.032   0.521   4.564  1.2881 -0.8686 -1.1614
   14UNL     H9 1611   4.155   0.592   4.480 -0.3629 -1.4042 -0.0216
   14UNL    H10 1612   4.033   0.701   4.559 -1.5356 -1.2669  1.1533
   15UNL     H0 1613   3.716   1.359   3.810 -1.1820  1.2733  1.8406
   15UNL     H1 1614   3.947   1.198   3.848  1.0932  0.4986 -1.2886
   15UNL     C2 1615   3.806   1.379   3.867 -0.0599  0.7804  0.3269
   15UNL     C3 1616   3.923   1.298   3.882  0.1538 -0.1479  0.0800
   15UNL     C4 1617   3.939   1.485   3.983  0.2296  0.4704 -0.3629
   15UNL     C5 1618   4.005   1.590   4.073  0.0001  0.2175 -0.1338
   15UNL     N6 1619   3.814   1.492   3.930 -0.2667 -0.4250 -0.0273
   15UNL     N7 1620   4.004   1.366   3.957 -0.3434  0.0194 -0.3457
   15UNL     H8 1621   4.003   1.554   4.176 -0.4749 -1.5058 -0.7133
   15UNL     H9 1622   3.960   1.690   4.067  0.7144  0.5512 -0.0543
   15UNL    H10 1623   4.111   1.605   4.047 -0.1555  0.6318 -0.5545
   16UNL     H0 1624   4.343   1.087   3.911  0.1248 -0.2813 -0.0947
   16UNL     H1 1625   4.392   0.849   4.038  0.9524  1.9102  0.7628
   16UNL     C2 1626   4.275   1.034   3.977 -0.2330  0.1620 -0.1063
   16UNL     C3 1627   4.303   0.910   4.040  0.2147  0.8861  0.0641
   16UNL     C4 1628   4.120   1.000   4.085  0.8079 -0.3004 -1.0155
   16UNL     C5 1629   3.991   1.025   4.160  0.4493  0.5194  0.0045
   16UNL     N6 1630   4.163   1.095   4.010 -1.0079  0.1154 -0.1803
   16UNL     N7 1631   4.194   0.884   4.106 -0.1457 -0.4459 -0.4706
   16UNL     H8 1632   4.000   0.967   4.252  0.1695 -1.4805 -1.1695
   16UNL     H9 1633   3.903   0.986   4.108 -0.0792  0.5518  0.8612
   16UNL    H10 1634   3.974   1.131   4.186 -2.1176 -0.2928  2.0286
   17UNL     H0 1635   4.180   1.307   4.178 -1.3137  0.2659 -2.2107
   17UNL     H1 1636   4.332   1.485   4.317  1.5843  2.9596 -0.7608
   17UNL     C2 1637   4.265   1.363   4.141  0.3089 -0.7256 -0.2038
   17UNL     C3 1638   4.351   1.446   4.218 -0.8368 -0.6710  0.0095
   17UNL     C4 1639   4.421   1.413   4.025  0.5935 -0.4238 -0.0964
   17UNL     C5 1640   4.494   1.431   3.894 -0.4279 -0.0371 -0.1370
   17UNL     N6 1641   4.304   1.351   4.020 -0.6538  0.1329 -0.1923
   17UNL     N7 1642   4.454   1.479   4.142  0.3172 -0.2278 -0.3503
   17UNL     H8 1643   4.468   1.526   3.847 -0.2315  1.5999  2.8333
   17UNL     H9 1644   4.480   1.348   3.824 -0.2946  1.5547 -2.1375
   17UNL    H10 1645   4.601   1.420   3.916 -0.4040  1.4962  0.6118
   18UNL     H0 1646   2.988   0.983   4.509 -2.4067 -1.6190  1.8534
   18UNL     H1 1647   2.751   0.934   4.387 -1.5275 -3.2509 -0.0356
   18UNL     C2 1648   2.972   0.916   4.425  0.1321  0.1082 -0.1790
   18UNL     C3 1649   2.848   0.899   4.353 -0.1545 -0.1250  0.2565
   18UNL     C4 1650   3.005   0.788   4.270 -0.0928 -0.8797  0.0310
   18UNL     C5 1651   3.081   0.697   4.176  0.2014  0.1104  0.1104
   18UNL     N6 1652   3.066   0.844   4.371 -0.1517  0.2284 -0.5510
   18UNL     N7 1653   2.869   0.812   4.256 -0.3485  0.1740  0.3425
   18UNL     H8 1654   3.051   0.716   4.072  2.4926  0.3270 -0.5651
   18UNL     H9 1655   3.052   0.592   4.190 -2.4427  0.2025 -3.4447
   18UNL    H10 1656   3.191   0.699   4.173  0.1813  0.3186 -2.9252
    1Co      Co 1657   5.135   4.128   0.649  0.0895  0.1889  0.2581
    2Co      Co 1658   4.184   4.804   0.657  0.0253 -0.0998  0.0903
    3Co      Co 1659   4.639   3.986   0.967  0.2001  0.2166  0.3008
    4Co      Co 1660   4.642   5.006   0.349 -0.0783 -0.1858  0.0947
    5Co      Co 1661   4.148   4.308   0.953  0.1270  0.1274  0.0682
    6Co      Co 1662   5.117   4.658   0.371  0.0485  0.1002 -0.0845
    7UNL     H0 1663   4.191   4.355   0.686  0.9542  1.2211 -3.4165
    7UNL     H1 1664   4.275   4.588   0.577  2.5086 -0.3037  0.1524
    7UNL     C2 1665   4.213   4.448   0.737  0.2188 -0.2368 -0.1299
    7UNL     C3 1666   4.256   4.567   0.681  0.0056 -0.3981 -0.2675
    7UNL     C4 1667   4.227   4.593   0.881  0.6785 -0.0551  0.5315
    7UNL     C5 1668   4.175   4.662   1.007 -0.2167  0.1934  0.3988
    7UNL     N6 1669   4.203   4.463   0.865  0.2245 -0.0815 -0.9465
    7UNL     N7 1670   4.255   4.665   0.766 -0.0737  0.3421 -0.0949
    7UNL     H8 1671   4.178   4.772   1.010  0.3525  0.1668  2.4434
    7UNL     H9 1672   4.246   4.632   1.086 -0.5038  0.3909  0.7365
    7UNL    H10 1673   4.073   4.628   1.025 -0.6896  1.9732  1.2776
    8UNL     H0 1674   4.801   5.153   0.204 -0.2649  0.9375 -1.1066
    8UNL     H1 1675   4.901   5.036  -0.034 -0.2422 -1.4466 -0.8223
    8UNL     C2 1676   4.754   5.086   0.133 -0.2664 -0.0195 -0.2229
    8UNL     C3 1677   4.807   5.024   0.019  0.1113 -0.0411  0.1836
    8UNL     C4 1678   4.617   4.973   0.056  0.1447  0.1254  0.0693
    8UNL     C5 1679   4.502   4.883   0.052 -0.4718 -0.2426  0.1249
    8UNL     N6 1680   4.635   5.041   0.168 -0.3633 -0.3763  0.4195
    8UNL     N7 1681   4.714   4.955  -0.036  0.3074  0.6460  0.0509
    8UNL     H8 1682   4.408   4.940   0.050 -0.9812 -1.0714 -0.1787
    8UNL     H9 1683   4.493   4.821   0.143  0.4792  1.0508  1.1476
    8UNL    H10 1684   4.502   4.824  -0.040  2.0581 -2.9381  1.6749
    9UNL     H0 1685   4.354   4.948   0.819 -0.2133  0.2530  2.5245
    9UNL     H1 1686   4.304   5.117   1.008  0.8992 -1.5707 -0.2569
    9UNL     C2 1687   4.255   4.990   0.828 -0.5518  0.2291 -0.3685
    9UNL     C3 1688   4.232   5.077   0.939  0.5927  0.0305 -0.9201
    9UNL     C4 1689   4.078   5.052   0.803  0.3748  0.5561 -0.0988
    9UNL     C5 1690   3.946   5.064   0.723  0.1716 -0.5854  0.1581
    9UNL     N6 1691   4.148   4.952   0.760  0.2570 -0.5078  0.2582
    9UNL     N7 1692   4.114   5.128   0.912  0.5364 -0.3105 -0.4138
    9UNL     H8 1693   3.887   5.153   0.748 -1.1851 -2.3034  3.9481
    9UNL     H9 1694   3.873   4.990   0.759 -2.0907  0.3778 -2.0968
    9UNL    H10 1695   3.955   5.062   0.614  1.1750  2.4136  0.1157
   10UNL     H0 1696   4.421   3.956   1.093  1.8596  1.1905  0.9281
   10UNL     H1 1697   4.173   4.069   1.053  0.2547 -3.3481 -0.2531
   10UNL     C2 1698   4.390   4.034   1.025  0.1952 -0.5577 -0.4050
   10UNL     C3 1699   4.268   4.101   1.012 -0.7839  0.8026  0.1230
   10UNL     C4 1700   4.412   4.181   0.890 -0.6352  0.9033 -0.0694
   10UNL     C5 1701   4.498   4.264   0.797  0.1101  0.3668 -0.0452
   10UNL     N6 1702   4.483   4.087   0.952  0.2776 -0.1532  0.0896
   10UNL     N7 1703   4.279   4.186   0.910 -0.2491 -0.0591  0.1645
   10UNL     H8 1704   4.467   4.369   0.789  0.0555  0.2187 -2.6074
   10UNL     H9 1705   4.483   4.232   0.693 -0.9163 -0.0026  0.2036
   10UNL    H10 1706   4.606   4.255   0.814 -0.0081  1.8349  1.7851
   11UNL     H0 1707   4.183   5.010   0.454 -0.1559 -1.0884 -0.9523
   11UNL     H1 1708   4.400   5.067   0.282 -2.0741  1.4421  0.9021
   11UNL     C2 1709   4.280   4.961   0.447  0.5177  0.0344  0.0937
   11UNL     C3 1710   4.389   4.990   0.357 -0.0328  0.3963  0.2054
   11UNL     C4 1711   4.440   4.856   0.511  0.0826  0.0253  0.4862
   11UNL     C5 1712   4.523   4.779   0.615  0.4464  0.1368  0.2278
   11UNL     N6 1713   4.309   4.870   0.537  0.2638 -0.3820  0.3307
   11UNL     N7 1714   4.489   4.915   0.401  0.2934  0.0263 -0.2841
   11UNL     H8 1715   4.495   4.820   0.712 -0.6063  0.2110 -0.0982
   11UNL     H9 1716   4.631   4.796   0.603  0.0345  1.0196 -3.1518
   11UNL    H10 1717   4.498   4.673   0.607  2.1598 -0.2967  0.1389
   12UNL     H0 1718   4.725   4.152   1.119  3.6969  1.6484  2.9259
   12UNL     H1 1719   4.597   4.185   1.369 -0.5467  0.4257 -0.0169
   12UNL     C2 1720   4.680   4.077   1.183  0.1540 -0.0776 -1.0729
   12UNL     C3 1721   4.618   4.095   1.311 -0.1125  0.1752  0.5219
   12UNL     C4 1722   4.622   3.898   1.257  0.7281  0.3543  0.5275
   12UNL     C5 1723   4.593   3.753   1.255  0.6954 -0.4813  0.1640
   12UNL     N6 1724   4.682   3.952   1.147  0.9454  0.5604 -0.0196
   12UNL     N7 1725   4.589   3.977   1.361  0.1022  0.7059  0.5159
   12UNL     H8 1726   4.511   3.726   1.323 -0.3893 -1.9256 -1.6237
   12UNL     H9 1727   4.680   3.688   1.272  1.0819  0.2188  0.8964
   12UNL    H10 1728   4.551   3.731   1.156  2.9602  2.8595 -1.7412
   13UNL     H0 1729   5.119   3.674   0.556  0.8255 -0.9919 -0.7881
   13UNL     H1 1730   5.153   3.901   0.708 -0.9095  2.8354  0.2337
   13UNL     C2 1731   5.145   3.772   0.518  0.3805 -0.5551  0.0214
   13UNL     C3 1732   5.158   3.889   0.601 -0.3103 -0.2861  0.5125
   13UNL     C4 1733   5.175   3.925   0.402  0.2580 -0.1915 -0.2407
   13UNL     C5 1734   5.171   3.995   0.271 -0.1752  0.4483 -0.1874
   13UNL     N6 1735   5.142   3.796   0.389  0.5467 -0.5569  0.1351
   13UNL     N7 1736   5.185   3.992   0.520 -0.4448  0.2982 -0.2543
   13UNL     H8 1737   5.128   3.936   0.190  1.1598  0.5718 -1.0283
   13UNL     H9 1738   5.273   4.023   0.239  0.5810 -0.9720  0.8455
   13UNL    H10 1739   5.109   4.085   0.280  1.1249  1.1829  2.4182
   14UNL     H0 1740   4.666   4.010   0.722  0.9105 -1.7597  0.7937
   14UNL     H1 1741   4.888   4.075   0.560 -0.6236 -2.1957  0.0115
   14UNL     C2 1742   4.763   4.049   0.751  0.0546  0.8711  0.4462
   14UNL     C3 1743   4.878   4.075   0.668 -0.8630 -0.2914  0.0358
   14UNL     C4 1744   4.918   4.057   0.877 -0.2448  1.3084  0.7543
   14UNL     C5 1745   4.997   4.072   1.010 -0.1185 -0.0507  0.7370
   14UNL     N6 1746   4.786   4.059   0.881 -0.7998  0.2166 -0.0378
   14UNL     N7 1747   4.982   4.080   0.750  0.0686  0.3757  0.0635
   14UNL     H8 1748   4.937   4.042   1.096 -0.0868  0.1967  0.8442
   14UNL     H9 1749   5.084   4.005   1.008 -1.5932 -2.0785  0.4481
   14UNL    H10 1750   5.025   4.178   1.015 -1.1584  0.2131  1.0779
   15UNL     H0 1751   4.684   4.754   0.231  2.3023  2.4970 -3.2735
   15UNL     H1 1752   4.883   4.579   0.309  1.2343 -0.1172  0.4725
   15UNL     C2 1753   4.767   4.772   0.297  0.3738 -0.1259  0.2278
   15UNL     C3 1754   4.870   4.684   0.334 -0.3744 -0.4451  1.1502
   15UNL     C4 1755   4.905   4.874   0.415  0.5848  0.1461  0.0565
   15UNL     C5 1756   4.960   4.985   0.499  0.0725  0.4727  0.5433
   15UNL     N6 1757   4.796   4.890   0.347  0.1562 -0.2049 -0.2009
   15UNL     N7 1758   4.954   4.746   0.413 -0.1191  0.3526 -1.0112
   15UNL     H8 1759   5.069   4.976   0.502  0.1029 -0.7200 -1.4789
   15UNL     H9 1760   4.926   4.981   0.603  1.5342  0.4844  1.0444
   15UNL    H10 1761   4.929   5.084   0.465  2.9033  0.9806 -0.8693
   16UNL     H0 1762   5.292   4.485   0.361 -1.7952 -0.1941 -3.3438
   16UNL     H1 1763   5.300   4.229   0.451 -2.0245 -1.0492  3.1297
   16UNL     C2 1764   5.218   4.433   0.421  0.5394 -0.0331 -0.0725
   16UNL     C3 1765   5.222   4.303   0.467 -0.7663  0.8324  1.1263
   16UNL     C4 1766   5.058   4.401   0.538  0.3344  0.5303  0.2336
   16UNL     C5 1767   4.927   4.428   0.593  0.1105 -0.1247 -0.2709
   16UNL     N6 1768   5.114   4.493   0.465  0.8201 -0.4404 -0.0218
   16UNL     N7 1769   5.115   4.276   0.534 -0.3947  0.0053 -0.0807
   16UNL     H8 1770   4.903   4.360   0.675 -2.7849  2.0943  0.9352
   16UNL     H9 1771   4.849   4.416   0.517  0.4296 -0.6972 -0.5136
   16UNL    H10 1772   4.909   4.530   0.630 -4.1673 -0.1608 -1.7015
   17UNL     H0 1773   5.130   4.756   0.634  0.0304  0.9615 -1.3618
   17UNL     H1 1774   5.375   4.781   0.770  2.7632  1.7745 -0.8559
   17UNL     C2 1775   5.230   4.758   0.592  0.1598 -0.4011 -1.1555
   17UNL     C3 1776   5.353   4.764   0.665  0.7383  0.1526 -0.2175
   17UNL     C4 1777   5.378   4.766   0.457 -0.2016 -0.7603  0.2536
   17UNL     C5 1778   5.442   4.762   0.323 -0.4809 -0.7504  0.5656
   17UNL     N6 1779   5.246   4.749   0.464 -0.2189  0.1621  0.4199
   17UNL     N7 1780   5.446   4.770   0.574  0.0247 -0.2887 -0.6489
   17UNL     H8 1781   5.377   4.726   0.243  0.2754 -0.1230 -0.3497
   17UNL     H9 1782   5.541   4.717   0.307 -1.2228 -1.2660 -3.9594
   17UNL    H10 1783   5.450   4.865   0.287  0.6929 -0.9222  0.3105
   18UNL     H0 1784   3.914   4.434   0.922  0.9713 -0.6815  2.0125
   18UNL     H1 1785   3.667   4.307   0.870  0.1250 -1.2890 -1.3159
   18UNL     C2 1786   3.897   4.332   0.888  0.6134 -0.1391  0.4793
   18UNL     C3 1787   3.770   4.273   0.862  0.7489  0.2485 -0.3203
   18UNL     C4 1788   3.932   4.153   0.814  1.2015 -0.1939 -0.2295
   18UNL     C5 1789   4.021   4.046   0.752 -0.0942  0.0691 -0.0740
   18UNL     N6 1790   3.995   4.249   0.880  0.1672  0.7309  0.7012
   18UNL     N7 1791   3.796   4.153   0.818  0.2500  0.5075  0.3828
   18UNL     H8 1792   4.023   3.958   0.818  0.7746  0.1039 -0.0505
   18UNL     H9 1793   4.122   4.069   0.718  0.2017 -0.1519  0.6305
   18UNL    H10 1794   3.973   4.015   0.658  3.0982 -3.0276 -0.8841
    1Co      Co 1795   4.641   3.467   1.818 -0.0853 -0.1661  0.1341
    2Co      Co 1796   3.607   4.179   1.870  0.3127  0.3189  0.0502
    3Co      Co 1797   4.158   3.322   2.151  0.0317  0.0983  0.0998
    4Co      Co 1798   4.094   4.323   1.555  0.1642  0.0039  0.1579
    5Co      Co 1799   3.662   3.654   2.133  0.0136 -0.1509 -0.5729
    6Co      Co 1800   4.589   4.007   1.548 -0.2489  0.0260 -0.1476
    7UNL     H0 1801   3.656   3.708   1.892 -3.3300 -1.0120  0.4277
    7UNL     H1 1802   3.538   3.931   1.780 -2.0870  0.5183  1.1241
    7UNL     C2 1803   3.643   3.805   1.938  0.1793 -0.0403 -0.2639
    7UNL     C3 1804   3.585   3.919   1.876  0.2319  0.4300  0.0592
    7UNL     C4 1805   3.641   3.949   2.079  0.4431 -0.6851 -1.0858
    7UNL     C5 1806   3.637   4.013   2.219  0.1483  0.3328  0.2495
    7UNL     N6 1807   3.678   3.825   2.064 -0.4597  0.3683  0.0652
    7UNL     N7 1808   3.583   4.013   1.969 -0.2236 -0.3291 -0.2955
    7UNL     H8 1809   3.562   3.958   2.278  0.2231 -0.7151 -0.5894
    7UNL     H9 1810   3.599   4.115   2.205 -0.0774 -0.0253 -2.4399
    7UNL    H10 1811   3.736   4.013   2.265  0.1911  1.1052  0.1569
    8UNL     H0 1812   4.265   4.413   1.398 -0.2993  0.2690 -0.1534
    8UNL     H1 1813   4.304   4.384   1.121 -1.8379 -0.5438 -2.7431
    8UNL     C2 1814   4.197   4.377   1.322 -0.0869 -0.1919 -0.1291
    8UNL     C3 1815   4.219   4.364   1.186  0.0580  0.1914  0.1336
    8UNL     C4 1816   4.023   4.342   1.237  0.2876 -0.1546 -0.2614
    8UNL     C5 1817   3.876   4.304   1.219 -0.2196  0.1097 -0.5186
    8UNL     N6 1818   4.070   4.351   1.361 -0.0432 -0.6899 -0.8217
    8UNL     N7 1819   4.109   4.326   1.131  0.5630  0.4894 -0.6014
    8UNL     H8 1820   3.828   4.373   1.148 -2.3207 -0.2641  0.4699
    8UNL     H9 1821   3.822   4.296   1.313 -2.4393 -3.2403 -1.8939
    8UNL    H10 1822   3.881   4.206   1.169  0.3513  0.4834 -1.2210
    9UNL     H0 1823   3.793   4.222   2.026 -0.3634  0.3298  3.0294
    9UNL     H1 1824   3.864   4.472   2.144 -0.3788  0.2006 -1.1416
    9UNL     C2 1825   3.738   4.315   2.034 -0.2102  0.7467  0.2317
    9UNL     C3 1826   3.776   4.442   2.088 -0.8593 -0.1686 -0.2022
    9UNL     C4 1827   3.581   4.442   2.005  0.3873 -0.1600 -1.0358
    9UNL     C5 1828   3.445   4.498   1.967  0.2773  0.1012 -0.1247
    9UNL     N6 1829   3.615   4.315   1.994  0.5178 -0.0555 -0.5435
    9UNL     N7 1830   3.676   4.520   2.078  0.7574  0.5434  0.4840
    9UNL     H8 1831   3.435   4.607   1.954  0.3387  0.0584 -0.5186
    9UNL     H9 1832   3.375   4.474   2.048  0.3612 -1.6260 -0.5330
    9UNL    H10 1833   3.402   4.456   1.875 -0.6587  1.7631 -0.5044
   10UNL     H0 1834   3.954   3.257   2.218 -1.2915 -0.6902 -0.0918
   10UNL     H1 1835   3.690   3.362   2.204  1.3118 -2.7488  1.9975
   10UNL     C2 1836   3.916   3.347   2.172  0.4627 -0.0428 -0.3254
   10UNL     C3 1837   3.784   3.403   2.170 -0.2948 -0.7533 -0.3542
   10UNL     C4 1838   3.919   3.517   2.081 -0.7502  0.5693  0.1228
   10UNL     C5 1839   3.978   3.628   1.999  0.7803  0.9730  0.7275
   10UNL     N6 1840   4.005   3.420   2.119 -0.2760 -0.4257  0.0582
   10UNL     N7 1841   3.785   3.518   2.103  0.0613  0.6718 -0.1000
   10UNL     H8 1842   3.909   3.687   1.938  0.0442  2.5252  2.9364
   10UNL     H9 1843   4.040   3.581   1.921 -1.1880 -0.2439 -0.1941
   10UNL    H10 1844   4.022   3.702   2.067 -0.6320  1.5429  1.0570
   11UNL     H0 1845   3.653   4.371   1.697  0.4629  0.2234 -1.7126
   11UNL     H1 1846   3.887   4.427   1.543  0.0717 -0.8271  0.2959
   11UNL     C2 1847   3.746   4.317   1.686  0.4907 -0.0375 -0.3990
   11UNL     C3 1848   3.856   4.347   1.608 -0.7280 -0.8080 -0.0469
   11UNL     C4 1849   3.863   4.163   1.697 -0.0726  0.5166  0.2613
   11UNL     C5 1850   3.930   4.036   1.748 -0.1370  0.5561  0.3416
   11UNL     N6 1851   3.752   4.204   1.748 -0.8413 -0.4678 -0.4940
   11UNL     N7 1852   3.939   4.248   1.617 -0.6367  0.3381 -0.0612
   11UNL     H8 1853   4.005   4.053   1.826  0.5505  0.0075 -0.1851
   11UNL     H9 1854   3.973   3.985   1.662 -0.1055 -1.2807  1.4098
   11UNL    H10 1855   3.862   3.965   1.795  2.2962 -2.3807 -0.3033
   12UNL     H0 1856   4.200   3.510   2.279  1.0083  1.1070  0.1827
   12UNL     H1 1857   4.254   3.547   2.556  1.0297 -1.6404  0.6171
   12UNL     C2 1858   4.202   3.434   2.355 -0.2264  0.2443 -0.6169
   12UNL     C3 1859   4.226   3.462   2.494 -0.8114  0.0844 -1.0805
   12UNL     C4 1860   4.191   3.259   2.455  0.1855 -0.4208  0.9907
   12UNL     C5 1861   4.176   3.107   2.469  0.1031  0.1156 -0.1915
   12UNL     N6 1862   4.163   3.312   2.340 -0.0438  0.3832 -0.0154
   12UNL     N7 1863   4.237   3.341   2.554  0.8887  0.8222  0.0044
   12UNL     H8 1864   4.236   3.066   2.551 -0.4120 -0.9014 -0.3051
   12UNL     H9 1865   4.191   3.047   2.379  0.0822  0.4049 -0.3889
   12UNL    H10 1866   4.071   3.082   2.488  0.7039 -1.9252  0.7381
   13UNL     H0 1867   4.686   2.998   1.778 -1.7639 -0.9385 -1.6107
   13UNL     H1 1868   4.719   3.243   1.907  1.0834  0.2356 -0.1147
   13UNL     C2 1869   4.679   3.095   1.732 -0.6670 -0.0124  0.0837
   13UNL     C3 1870   4.685   3.216   1.808  0.0166  0.1107  0.2686
   13UNL     C4 1871   4.646   3.241   1.606 -0.3908  0.1405 -0.4375
   13UNL     C5 1872   4.649   3.324   1.472  0.0320  0.5337 -0.5132
   13UNL     N6 1873   4.661   3.109   1.606  0.1088  0.0119  0.0206
   13UNL     N7 1874   4.662   3.313   1.723 -0.3932  1.0369  0.2728
   13UNL     H8 1875   4.660   3.268   1.379  2.8377  0.7154 -0.3819
   13UNL     H9 1876   4.729   3.398   1.481  0.6033 -0.2139  0.9872
   13UNL    H10 1877   4.551   3.373   1.472 -0.5556 -0.6091 -0.7599
   14UNL     H0 1878   4.161   3.373   1.892  0.0892 -0.0881  0.3542
   14UNL     H1 1879   4.387   3.406   1.727 -0.0612 -1.5254  0.6591
   14UNL     C2 1880   4.260   3.406   1.918 -0.0857  0.7026  0.0622
   14UNL     C3 1881   4.373   3.415   1.834  0.3445 -0.0577  0.6081
   14UNL     C4 1882   4.415   3.445   2.029 -0.6802 -0.2797 -0.0304
   14UNL     C5 1883   4.488   3.462   2.159  0.5079  0.1445 -0.2212
   14UNL     N6 1884   4.287   3.406   2.043 -0.0492  0.0262 -1.6827
   14UNL     N7 1885   4.474   3.447   1.905  0.1797  0.1767 -0.7935
   14UNL     H8 1886   4.455   3.387   2.232  1.1370  0.7140  0.6734
   14UNL     H9 1887   4.597   3.451   2.157  0.6071  0.6447  1.3729
   14UNL    H10 1888   4.463   3.552   2.217 -1.2522 -0.6840  0.3765
   15UNL     H0 1889   4.115   4.071   1.492 -1.1394  0.0415  2.2382
   15UNL     H1 1890   4.351   3.921   1.483 -1.1564 -0.4726  0.6788
   15UNL     C2 1891   4.211   4.093   1.537  0.0316 -0.4719  0.1121
   15UNL     C3 1892   4.327   4.017   1.526 -0.0648  0.2596 -0.2848
   15UNL     C4 1893   4.359   4.204   1.610  0.1368  0.2717 -0.1203
   15UNL     C5 1894   4.428   4.334   1.645  0.2180  0.0891 -0.5614
   15UNL     N6 1895   4.228   4.207   1.596  0.0851  0.0316 -0.3434
   15UNL     N7 1896   4.423   4.090   1.571 -0.1644  0.5774  0.0885
   15UNL     H8 1897   4.537   4.325   1.654  0.1167  0.7591  2.4389
   15UNL     H9 1898   4.389   4.367   1.742  0.0947  1.7423 -1.1438
   15UNL    H10 1899   4.400   4.414   1.576 -4.7001 -0.2258  0.6812
   16UNL     H0 1900   4.778   3.842   1.547  1.9416  1.1599  1.1913
   16UNL     H1 1901   4.794   3.576   1.647 -1.6755 -0.3971 -2.1369
   16UNL     C2 1902   4.705   3.790   1.607  0.5589  0.6425 -0.8497
   16UNL     C3 1903   4.718   3.653   1.654 -0.3496  0.7860  0.7092
   16UNL     C4 1904   4.541   3.742   1.705  0.4169 -0.3767 -0.5876
   16UNL     C5 1905   4.418   3.785   1.795 -0.4224 -0.1194 -0.2007
   16UNL     N6 1906   4.586   3.836   1.624 -0.4095 -0.0250 -0.7872
   16UNL     N7 1907   4.613   3.624   1.725  0.1794 -1.1196 -0.3419
   16UNL     H8 1908   4.416   3.895   1.803  1.2910  0.0319 -1.3189
   16UNL     H9 1909   4.441   3.765   1.901  0.8473  0.9928 -0.2412
   16UNL    H10 1910   4.324   3.738   1.765 -0.9761  1.2367 -0.6813
   17UNL     H0 1911   4.605   4.079   1.768 -0.2194  0.1833 -0.9045
   17UNL     H1 1912   4.819   4.118   1.939 -0.7895 -0.5417 -0.0384
   17UNL     C2 1913   4.709   4.089   1.740  0.0330  0.4687  0.0882
   17UNL     C3 1914   4.814   4.106   1.831 -0.4600  0.6008 -0.1900
   17UNL     C4 1915   4.872   4.117   1.636 -0.3007 -0.1838 -0.2212
   17UNL     C5 1916   4.960   4.123   1.506  0.3536  0.2824 -0.2289
   17UNL     N6 1917   4.743   4.098   1.617 -0.4425  0.4887  0.6837
   17UNL     N7 1918   4.919   4.124   1.763  0.1567  0.9658  0.2110
   17UNL     H8 1919   5.064   4.132   1.539 -0.3400  0.3074  2.1449
   17UNL     H9 1920   4.938   4.214   1.449 -1.8104  0.3099  0.5381
   17UNL    H10 1921   4.942   4.033   1.446 -1.7533  0.2322  0.4049
   18UNL     H0 1922   3.407   3.731   2.197  0.1750  1.0316 -0.2588
   18UNL     H1 1923   3.175   3.671   2.065  0.7206  1.7697 -2.4344
   18UNL     C2 1924   3.395   3.654   2.122  0.2700  0.9204 -0.1615
   18UNL     C3 1925   3.272   3.625   2.057  0.2348  0.1656 -0.0584
   18UNL     C4 1926   3.427   3.492   2.009  0.5212 -0.6449 -0.4909
   18UNL     C5 1927   3.499   3.392   1.924 -0.1860  0.0372 -0.1471
   18UNL     N6 1928   3.497   3.577   2.087 -0.2215  0.1519  0.4959
   18UNL     N7 1929   3.295   3.519   1.983 -0.2686  0.1392  0.2448
   18UNL     H8 1930   3.606   3.379   1.943  0.0769  0.2427 -1.4096
   18UNL     H9 1931   3.516   3.411   1.817  0.9217 -1.0267 -0.1853
   18UNL    H10 1932   3.458   3.291   1.938 -1.1269  0.2908 -0.9238
    1Co      Co 1933   4.201   2.825   3.005 -0.1914 -0.0027  0.1405
    2Co      Co 1934   3.180   3.453   3.036 -0.0272 -0.0490  0.0258
    3Co      Co 1935   3.725   2.614   3.314 -0.0287 -0.0562  0.1403
    4Co      Co 1936   3.662   3.635   2.725  0.1222 -0.0163  0.0115
    5Co      Co 1937   3.223   2.950   3.369 -0.2573 -0.0728  0.1344
    6Co      Co 1938   4.187   3.369   2.735  0.0565  0.0289  0.3691
    7UNL     H0 1939   3.255   2.991   3.126  0.4432 -0.5698  1.5529
    7UNL     H1 1940   3.246   3.218   2.966  0.8548  0.2894  0.1399
    7UNL     C2 1941   3.244   3.093   3.160  0.1994 -0.1708  0.3202
    7UNL     C3 1942   3.233   3.205   3.073 -0.1839 -0.0806 -0.0222
    7UNL     C4 1943   3.195   3.242   3.278  0.2841  0.1028  0.4620
    7UNL     C5 1944   3.178   3.322   3.409  0.0738 -0.1969 -0.6302
    7UNL     N6 1945   3.229   3.117   3.290 -0.6514  0.0310  0.1167
    7UNL     N7 1946   3.207   3.305   3.155 -0.1172 -0.7557  0.2217
    7UNL     H8 1947   3.282   3.335   3.441 -0.6559  0.3026  1.8093
    7UNL     H9 1948   3.119   3.263   3.480  1.3506 -1.6641 -0.7414
    7UNL    H10 1949   3.135   3.423   3.398 -1.1827 -0.6808 -0.3391
    8UNL     H0 1950   3.817   3.794   2.562  0.8975 -0.4288  0.6954
    8UNL     H1 1951   3.828   3.790   2.291 -1.0334  1.7743 -0.4000
    8UNL     C2 1952   3.745   3.744   2.499 -0.0203  1.3204  0.2691
    8UNL     C3 1953   3.758   3.740   2.356  0.0258  0.3475 -0.3072
    8UNL     C4 1954   3.599   3.615   2.432 -0.4137 -0.3678 -0.4448
    8UNL     C5 1955   3.508   3.494   2.433 -0.3543 -0.5203 -0.8455
    8UNL     N6 1956   3.651   3.666   2.545 -0.2707 -0.1646  0.6781
    8UNL     N7 1957   3.665   3.659   2.320  0.1844  0.2586 -0.0054
    8UNL     H8 1958   3.467   3.459   2.338  0.8588  0.6333 -1.8318
    8UNL     H9 1959   3.434   3.507   2.513  2.0664 -0.0718  1.4625
    8UNL    H10 1960   3.561   3.403   2.462  2.0751  1.0514 -0.0390
    9UNL     H0 1961   3.328   3.536   3.205  0.4184 -0.4445 -0.4351
    9UNL     H1 1962   3.288   3.696   3.426 -2.5410  0.1618  2.1460
    9UNL     C2 1963   3.249   3.606   3.225  0.2878 -0.4713 -0.8366
    9UNL     C3 1964   3.230   3.694   3.335 -0.2423  0.6330  0.5638
    9UNL     C4 1965   3.083   3.706   3.189 -0.7290  0.6669  0.4977
    9UNL     C5 1966   2.976   3.756   3.098 -0.0457 -0.2965 -0.4109
    9UNL     N6 1967   3.163   3.616   3.132  0.6194  0.6711  0.2299
    9UNL     N7 1968   3.112   3.748   3.318  0.2214 -0.3060  0.0111
    9UNL     H8 1969   2.966   3.708   3.000  1.3027 -1.5478  0.0223
    9UNL     H9 1970   3.002   3.861   3.081 -0.5430 -0.1883 -0.5093
    9UNL    H10 1971   2.877   3.755   3.145  0.1940 -0.9290  0.0963
   10UNL     H0 1972   3.465   2.549   3.369  0.8346 -0.6888  0.1532
   10UNL     H1 1973   3.259   2.727   3.431 -0.8282  3.7384 -1.0873
   10UNL     C2 1974   3.459   2.657   3.363 -0.6333 -0.7053  0.7445
   10UNL     C3 1975   3.355   2.744   3.385  0.0907  0.1719 -0.7217
   10UNL     C4 1976   3.510   2.829   3.295 -0.3304  0.0561 -0.1636
   10UNL     C5 1977   3.580   2.940   3.222  0.3477  0.2782  0.2041
   10UNL     N6 1978   3.567   2.709   3.307  0.1411  0.1326  0.3684
   10UNL     N7 1979   3.382   2.860   3.338  0.4306 -0.3628 -0.2579
   10UNL     H8 1980   3.590   3.021   3.295 -1.9403  0.6533  0.1483
   10UNL     H9 1981   3.514   2.969   3.139 -0.6110 -1.0184  0.4852
   10UNL    H10 1982   3.678   2.898   3.193 -0.8660 -0.9033 -2.4788
   11UNL     H0 1983   3.212   3.646   2.871 -1.7364 -1.1654 -2.3945
   11UNL     H1 1984   3.426   3.714   2.709 -0.8053 -1.8501 -3.0587
   11UNL     C2 1985   3.302   3.588   2.857 -0.1765  0.4463  0.1568
   11UNL     C3 1986   3.411   3.627   2.772 -0.3522 -0.1876 -0.4970
   11UNL     C4 1987   3.458   3.466   2.887  1.4092  0.3038 -0.4406
   11UNL     C5 1988   3.552   3.355   2.944 -0.1015 -0.9312  0.3633
   11UNL     N6 1989   3.328   3.476   2.927 -0.3777 -0.2893  0.0284
   11UNL     N7 1990   3.514   3.545   2.790  0.6519  1.5228  0.1309
   11UNL     H8 1991   3.654   3.394   2.951 -0.2193 -0.7517  1.0940
   11UNL     H9 1992   3.553   3.269   2.876 -1.0937 -1.2719  0.7613
   11UNL    H10 1993   3.512   3.322   3.040  1.2658  1.0826  1.6893
   12UNL     H0 1994   3.808   2.770   3.487 -0.4714 -0.0602 -0.4168
   12UNL     H1 1995   3.723   2.783   3.740  4.6160  0.0471 -0.0659
   12UNL     C2 1996   3.770   2.688   3.546  0.5802 -0.0363  0.3216
   12UNL     C3 1997   3.725   2.697   3.674  0.2232  0.0877 -0.5582
   12UNL     C4 1998   3.690   2.506   3.593 -0.2587 -0.8398 -0.5556
   12UNL     C5 1999   3.663   2.356   3.585  0.0853 -0.2264  0.0340
   12UNL     N6 2000   3.752   2.570   3.492  0.2479  0.2121 -0.6497
   12UNL     N7 2001   3.677   2.578   3.706  0.0301  0.2081  0.1439
   12UNL     H8 2002   3.575   2.331   3.524  0.0767  0.4031 -0.2268
   12UNL     H9 2003   3.642   2.316   3.684  1.7931  2.1194  1.4554
   12UNL    H10 2004   3.740   2.303   3.528  0.3102  1.1138 -0.9539
   13UNL     H0 2005   4.193   2.346   2.977  1.3595  0.2685  1.7383
   13UNL     H1 2006   4.271   2.596   3.095  1.2988 -0.3603 -0.0148
   13UNL     C2 2007   4.196   2.447   2.937  0.6341 -0.1211  0.6689
   13UNL     C3 2008   4.238   2.572   2.995  0.1646  0.6063  0.1013
   13UNL     C4 2009   4.169   2.595   2.799 -0.8979  0.5608  0.3528
   13UNL     C5 2010   4.099   2.670   2.689  0.6668  0.1289 -1.0149
   13UNL     N6 2011   4.157   2.464   2.811 -0.2254 -0.2508 -0.4478
   13UNL     N7 2012   4.230   2.666   2.903 -0.0759  0.0419 -0.7426
   13UNL     H8 2013   4.002   2.699   2.730  0.9553  0.0214 -0.2503
   13UNL     H9 2014   4.066   2.610   2.603  0.0090 -0.7418 -0.1852
   13UNL    H10 2015   4.151   2.760   2.655 -0.5926  0.6275 -1.7039
   14UNL     H0 2016   3.739   2.714   3.066 -1.0079  5.8535 -1.0965
   14UNL     H1 2017   3.951   2.798   2.915 -2.3437 -0.5101 -0.4729
   14UNL     C2 2018   3.842   2.720   3.098 -0.3897 -0.4533 -0.4721
   14UNL     C3 2019   3.950   2.774   3.020 -0.5768 -0.0888 -0.3359
   14UNL     C4 2020   3.996   2.728   3.214  0.2027 -0.5073 -0.0419
   14UNL     C5 2021   4.089   2.717   3.342  0.0265  0.0699 -0.1824
   14UNL     N6 2022   3.870   2.694   3.220  0.0532 -0.3346 -0.0771
   14UNL     N7 2023   4.050   2.787   3.100  0.1253 -0.8447  0.4164
   14UNL     H8 2024   4.186   2.669   3.323  0.9774  2.3767 -1.5405
   14UNL     H9 2025   4.114   2.820   3.370 -3.9603  1.3970 -0.7814
   14UNL    H10 2026   4.035   2.676   3.428 -1.0586  1.1215 -0.3262
   15UNL     H0 2027   3.706   3.379   2.643 -0.2947  1.1045 -0.2326
   15UNL     H1 2028   3.964   3.256   2.642 -0.5807  0.2458 -2.2367
   15UNL     C2 2029   3.799   3.408   2.691 -0.1672  0.4890 -0.0927
   15UNL     C3 2030   3.927   3.349   2.683  0.4819 -0.2786  0.0499
   15UNL     C4 2031   3.921   3.512   2.803  0.2853 -0.2547 -0.3838
   15UNL     C5 2032   3.972   3.633   2.869 -0.1371 -0.0552 -0.2109
   15UNL     N6 2033   3.804   3.524   2.756  0.2816  0.6679  0.6175
   15UNL     N7 2034   4.012   3.426   2.751  0.2947  0.2777 -0.6405
   15UNL     H8 2035   3.910   3.677   2.948 -0.5557 -1.6263  0.3827
   15UNL     H9 2036   3.998   3.704   2.790  1.7608  1.1414  1.3871
   15UNL    H10 2037   4.071   3.618   2.914  1.7136  1.7992 -3.3229
   16UNL     H0 2038   4.360   3.186   2.736  1.0715 -0.7461  1.2853
   16UNL     H1 2039   4.345   2.917   2.832  0.4394  0.9442 -1.3380
   16UNL     C2 2040   4.280   3.139   2.791 -0.4994 -0.1353 -0.3869
   16UNL     C3 2041   4.276   3.001   2.838 -0.1362  0.4201 -0.3756
   16UNL     C4 2042   4.116   3.112   2.897  0.4433  0.1889 -0.8309
   16UNL     C5 2043   3.992   3.152   2.977  0.0738 -0.5285 -1.0617
   16UNL     N6 2044   4.183   3.213   2.837 -0.0842  0.3548 -0.4290
   16UNL     N7 2045   4.169   2.985   2.910  0.2956 -0.3874  0.2305
   16UNL     H8 2046   3.974   3.094   3.069 -1.6501  0.1784 -0.9067
   16UNL     H9 2047   3.896   3.150   2.923 -1.1253  0.0923  0.9223
   16UNL    H10 2048   4.008   3.249   3.024  0.2817 -0.7170 -0.7382
   17UNL     H0 2049   4.197   3.468   2.965 -1.1544 -1.8908 -1.5048
   17UNL     H1 2050   4.429   3.415   3.102  2.1204  2.7181 -0.3742
   17UNL     C2 2051   4.297   3.460   2.924 -0.1844  0.2161  0.2208
   17UNL     C3 2052   4.415   3.440   2.998 -0.2800  0.5551 -0.6881
   17UNL     C4 2053   4.453   3.470   2.800  0.1053  0.0426 -0.4046
   17UNL     C5 2054   4.525   3.461   2.661 -0.2430  0.2020 -0.6740
   17UNL     N6 2055   4.319   3.481   2.802  0.0993  0.1926  0.6195
   17UNL     N7 2056   4.514   3.438   2.914 -0.6074  0.2823 -0.4229
   17UNL     H8 2057   4.509   3.556   2.607  1.9930  2.1501  1.8090
   17UNL     H9 2058   4.490   3.369   2.614  0.2610 -1.3389  1.8281
   17UNL    H10 2059   4.633   3.454   2.676 -0.5470  1.2765  3.2157
   18UNL     H0 2060   2.958   3.034   3.393 -0.6021 -0.2914  1.2732
   18UNL     H1 2061   2.793   3.020   3.179  0.2675  0.5630  0.1292
   18UNL     C2 2062   2.964   2.954   3.321  0.4350  0.6033  0.3272
   18UNL     C3 2063   2.876   2.956   3.204  0.0046  0.0472 -0.2906
   18UNL     C4 2064   3.023   2.806   3.195  0.0291 -0.2624  0.1659
   18UNL     C5 2065   3.122   2.717   3.127  0.3111 -0.3429  0.0690
   18UNL     N6 2066   3.063   2.867   3.306  0.7517 -0.8417 -0.2716
   18UNL     N7 2067   2.911   2.857   3.123 -0.2784 -0.1001 -0.1405
   18UNL     H8 2068   3.209   2.769   3.086 -0.7383  0.4985 -1.1606
   18UNL     H9 2069   3.073   2.676   3.038  1.0389  0.1402 -0.5669
   18UNL    H10 2070   3.152   2.638   3.197 -0.9270  0.7752  1.9709
    1Co      Co 2071   3.619   2.120   4.206 -0.1187  0.0240  0.1639
    2Co      Co 2072   2.709   2.768   4.267 -0.1322 -0.1764  0.3819
    3Co      Co 2073   3.208   1.875   4.527 -0.1973  0.1954  0.1803
    4Co      Co 2074   3.184   2.980   3.960  0.2562  0.3277  0.1877
    5Co      Co 2075   2.750   2.232   4.528  0.2030  0.2370 -0.1022
    6Co      Co 2076   3.642   2.623   3.889 -0.0713  0.1988  0.0352
    7UNL     H0 2077   2.779   2.287   4.285  1.3090 -0.5792  1.4174
    7UNL     H1 2078   2.720   2.535   4.153 -0.0994  0.7109  0.7660
    7UNL     C2 2079   2.762   2.387   4.324 -0.1624 -0.0823 -0.3872
    7UNL     C3 2080   2.735   2.510   4.257 -0.4736  0.2401  0.7106
    7UNL     C4 2081   2.759   2.525   4.461 -0.1556 -0.9164  0.2780
    7UNL     C5 2082   2.735   2.583   4.596 -0.0731 -0.3127  0.0656
    7UNL     N6 2083   2.783   2.394   4.453 -0.4309  0.1009 -0.0771
    7UNL     N7 2084   2.730   2.600   4.347  0.3455 -0.1557  0.5642
    7UNL     H8 2085   2.807   2.661   4.624 -0.8103 -0.0963  1.4332
    7UNL     H9 2086   2.734   2.509   4.677  0.3786 -0.9990 -0.5531
    7UNL    H10 2087   2.636   2.631   4.593  0.2019  0.2356 -0.4896
    8UNL     H0 2088   3.334   3.112   3.811 -0.3260  0.2440  0.2884
    8UNL     H1 2089   3.384   3.058   3.543 -0.6226  2.0918 -0.6383
    8UNL     C2 2090   3.273   3.059   3.739  0.5869 -0.4992  0.0461
    8UNL     C3 2091   3.301   3.027   3.605  0.8550  0.5183  0.6556
    8UNL     C4 2092   3.128   2.949   3.667  0.0339  0.1381  0.6344
    8UNL     C5 2093   3.009   2.853   3.675 -0.0928  0.1134 -0.0051
    8UNL     N6 2094   3.156   3.014   3.778  0.6847  0.0367  0.6100
    8UNL     N7 2095   3.203   2.952   3.559 -0.4238 -0.4000  1.0204
    8UNL     H8 2096   3.021   2.786   3.761  1.2460  1.0417  0.5551
    8UNL     H9 2097   2.999   2.781   3.593 -3.6913  1.0604 -0.5853
    8UNL    H10 2098   2.908   2.898   3.679 -1.4801 -2.5653 -1.7774
    9UNL     H0 2099   2.860   2.849   4.458  2.5056  3.0048 -0.8373
    9UNL     H1 2100   2.847   3.067   4.614  0.6686 -0.9757 -1.5126
    9UNL     C2 2101   2.777   2.918   4.466  0.1863  0.3699 -0.6709
    9UNL     C3 2102   2.771   3.029   4.548  0.0005 -0.5755 -0.9864
    9UNL     C4 2103   2.605   3.008   4.432  0.0553  0.1865  0.0168
    9UNL     C5 2104   2.466   3.024   4.393 -0.0702  0.6105  0.1320
    9UNL     N6 2105   2.678   2.904   4.387  0.6541  0.3089 -0.4282
    9UNL     N7 2106   2.662   3.096   4.516  0.2573 -0.2316  0.2870
    9UNL     H8 2107   2.436   3.128   4.374  0.9291  0.5967 -1.7749
    9UNL     H9 2108   2.397   2.983   4.468  0.9386 -0.6097  0.4428
    9UNL    H10 2109   2.445   2.972   4.299  2.5384  1.4987 -1.0144
   10UNL     H0 2110   2.965   1.846   4.605  1.7907  1.1341  0.2635
   10UNL     H1 2111   2.740   1.989   4.553 -0.7674  0.8553 -1.1454
   10UNL     C2 2112   2.960   1.942   4.556  0.7209  0.9449 -0.0127
   10UNL     C3 2113   2.843   2.013   4.529 -0.1873 -0.4854 -0.1194
   10UNL     C4 2114   3.006   2.088   4.439  0.0749 -0.3738  0.0760
   10UNL     C5 2115   3.097   2.185   4.365 -0.2958 -0.4826  0.2144
   10UNL     N6 2116   3.067   1.988   4.504  0.2110  0.1952  0.1934
   10UNL     N7 2117   2.875   2.112   4.460  0.7385 -0.2332  0.9070
   10UNL     H8 2118   3.124   2.150   4.265 -1.4431 -1.4933  0.2444
   10UNL     H9 2119   3.191   2.210   4.415 -0.3138  0.4592 -0.1971
   10UNL    H10 2120   3.041   2.277   4.342  2.7576  1.3257 -0.5103
   11UNL     H0 2121   2.701   2.937   4.058  0.0315 -1.0286  1.4595
   11UNL     H1 2122   2.920   3.047   3.923  0.6910  0.6648  1.3794
   11UNL     C2 2123   2.805   2.909   4.065  0.2837 -0.4527  0.3699
   11UNL     C3 2124   2.919   2.966   3.994 -0.4839 -0.8828 -0.3322
   11UNL     C4 2125   2.975   2.826   4.138 -0.2405  0.1312 -0.0773
   11UNL     C5 2126   3.069   2.752   4.224  0.1234 -0.3386 -0.6426
   11UNL     N6 2127   2.846   2.824   4.163 -0.4879  0.1863  0.2447
   11UNL     N7 2128   3.027   2.903   4.032 -0.0379  0.8283 -0.3982
   11UNL     H8 2129   3.160   2.729   4.168 -0.0250 -2.3849 -0.1130
   11UNL     H9 2130   3.028   2.656   4.256  1.1989 -1.3317 -2.1080
   11UNL    H10 2131   3.085   2.807   4.318 -1.3686  0.9195 -1.0903
   12UNL     H0 2132   3.293   2.052   4.706  0.1963 -2.5979 -2.9442
   12UNL     H1 2133   3.190   2.073   4.954  1.7912 -0.5349 -0.1413
   12UNL     C2 2134   3.241   1.976   4.762 -0.0226 -0.2620  0.2996
   12UNL     C3 2135   3.191   1.986   4.890 -0.1948 -0.6896 -0.0215
   12UNL     C4 2136   3.184   1.795   4.815 -0.0446  0.5781 -0.4666
   12UNL     C5 2137   3.156   1.646   4.806  0.1207 -0.3888  0.6098
   12UNL     N6 2138   3.237   1.855   4.713  0.1334 -0.4272 -0.1545
   12UNL     N7 2139   3.170   1.864   4.931  0.3325 -0.2893 -0.1673
   12UNL     H8 2140   3.105   1.595   4.889 -0.3011 -1.8437 -0.4982
   12UNL     H9 2141   3.248   1.591   4.783  0.7511  0.7914  0.1993
   12UNL    H10 2142   3.093   1.622   4.719  0.5464 -1.8055  0.6673
   13UNL     H0 2143   3.715   1.638   4.141  1.9041 -0.5323 -2.3992
   13UNL     H1 2144   3.672   1.848   4.301  0.2577  0.1118  0.0033
   13UNL     C2 2145   3.699   1.742   4.113 -0.0225 -0.1784 -0.3310
   13UNL     C3 2146   3.680   1.850   4.193  0.2383 -0.4576 -0.0091
   13UNL     C4 2147   3.660   1.898   3.993 -0.1961  0.1579  0.1893
   13UNL     C5 2148   3.635   1.967   3.861  0.1968  0.1078  0.3908
   13UNL     N6 2149   3.703   1.773   3.987  0.2787  0.2016  0.4563
   13UNL     N7 2150   3.660   1.960   4.116 -0.4025 -0.2013 -0.4110
   13UNL     H8 2151   3.575   2.056   3.880  1.6898  1.7620 -2.0424
   13UNL     H9 2152   3.594   1.912   3.775 -0.6420  1.4979 -0.1414
   13UNL    H10 2153   3.723   2.016   3.818 -0.1559  2.1884  1.8926
   14UNL     H0 2154   3.240   1.896   4.300 -0.4000 -0.1678 -0.9002
   14UNL     H1 2155   3.376   2.084   4.152  1.7826  1.3693 -0.2735
   14UNL     C2 2156   3.318   1.962   4.333 -0.7379 -0.2783  0.1466
   14UNL     C3 2157   3.393   2.056   4.256 -0.6787  0.4258 -0.0603
   14UNL     C4 2158   3.463   2.043   4.453 -0.1605 -0.0075 -0.1091
   14UNL     C5 2159   3.554   2.059   4.568  1.0266 -0.0619  0.2054
   14UNL     N6 2160   3.373   1.952   4.456  0.0649  0.1032 -0.0552
   14UNL     N7 2161   3.491   2.102   4.336 -0.4151 -0.0700 -0.5522
   14UNL     H8 2162   3.524   2.024   4.667  0.4139  3.4520  1.4167
   14UNL     H9 2163   3.648   2.007   4.545  1.3077 -0.2593  1.7179
   14UNL    H10 2164   3.580   2.164   4.585 -0.4693  0.6206 -1.3836
   15UNL     H0 2165   3.195   2.724   3.925 -1.2871  2.0604  1.6469
   15UNL     H1 2166   3.409   2.593   3.820  0.5449  0.4817  0.4676
   15UNL     C2 2167   3.296   2.763   3.916 -0.6358  0.0515 -0.5329
   15UNL     C3 2168   3.403   2.694   3.857 -0.0153  0.6026  0.0697
   15UNL     C4 2169   3.464   2.856   3.969 -0.3734 -0.1890 -0.4243
   15UNL     C5 2170   3.552   2.964   4.029  0.0709 -0.0853 -0.2436
   15UNL     N6 2171   3.332   2.868   3.981 -0.6901  0.0365  0.0838
   15UNL     N7 2172   3.511   2.756   3.890  0.3776 -0.2775 -0.1519
   15UNL     H8 2173   3.656   2.936   4.049  0.4709  0.1288 -1.8802
   15UNL     H9 2174   3.504   2.992   4.124 -0.5606  1.6716 -1.0454
   15UNL    H10 2175   3.555   3.058   3.974 -1.0999  0.1646  0.1010
   16UNL     H0 2176   3.779   2.402   3.874  0.2523  2.1026 -0.1205
   16UNL     H1 2177   3.757   2.163   3.998 -0.8099 -1.1075  0.5544
   16UNL     C2 2178   3.703   2.377   3.947  0.3160  0.5832 -0.5374
   16UNL     C3 2179   3.695   2.251   4.007  0.3270 -0.1991 -0.2241
   16UNL     C4 2180   3.533   2.368   4.039  0.3843  0.5296 -0.1186
   16UNL     C5 2181   3.392   2.409   4.093  0.0635 -0.1003 -0.5664
   16UNL     N6 2182   3.600   2.455   3.969 -0.0286 -0.2946  0.1781
   16UNL     N7 2183   3.586   2.250   4.079  0.6102 -0.2598  0.9541
   16UNL     H8 2184   3.325   2.432   4.009  0.2936 -1.0929 -1.0369
   16UNL     H9 2185   3.397   2.502   4.150  0.1374  0.1940 -1.0436
   16UNL    H10 2186   3.338   2.330   4.146 -2.2183  1.6399 -0.1318
   17UNL     H0 2187   3.674   2.701   4.132  1.2885  0.6212  2.3941
   17UNL     H1 2188   3.905   2.742   4.278 -2.1300 -2.6923  0.3811
   17UNL     C2 2189   3.776   2.693   4.096  0.5672 -0.6511  0.4829
   17UNL     C3 2190   3.892   2.720   4.173  0.0977 -0.2305 -0.5448
   17UNL     C4 2191   3.937   2.682   3.976  0.0888 -1.0621  0.7595
   17UNL     C5 2192   4.027   2.644   3.859 -0.4761 -0.0530 -0.0603
   17UNL     N6 2193   3.806   2.668   3.971 -0.0660  0.1024  0.1854
   17UNL     N7 2194   3.995   2.711   4.095  0.1175  0.0272 -0.4507
   17UNL     H8 2195   4.136   2.649   3.870 -0.5110  2.3215 -0.3777
   17UNL     H9 2196   3.998   2.686   3.762 -1.5802 -0.0925  0.2374
   17UNL    H10 2197   4.004   2.538   3.840 -0.1447 -0.0297 -0.6014
   18UNL     H0 2198   2.508   2.328   4.553 -0.4056 -0.4297  1.2089
   18UNL     H1 2199   2.261   2.236   4.463  0.1542 -0.4054  0.3771
   18UNL     C2 2200   2.487   2.243   4.489  0.3349  0.0189  0.3523
   18UNL     C3 2201   2.363   2.204   4.446  0.3959  0.2885  0.5098
   18UNL     C4 2202   2.525   2.101   4.360  1.1134 -0.0520  0.2979
   18UNL     C5 2203   2.608   2.011   4.265  0.0020  0.0441 -0.4614
   18UNL     N6 2204   2.589   2.172   4.449  0.5831 -0.6265  0.3516
   18UNL     N7 2205   2.390   2.111   4.356 -0.1206 -0.5950  0.0542
   18UNL     H8 2206   2.548   1.991   4.176 -1.5658  0.5117  0.4396
   18UNL     H9 2207   2.640   1.919   4.315  4.7562  0.4653 -2.1907
   18UNL    H10 2208   2.708   2.047   4.238  0.2809 -1.9011 -2.2531
    1Co      Co 2209   2.214   0.058   0.645 -0.1763  0.3170 -0.2084
    2Co      Co 2210   1.304   0.718   0.696  0.0091  0.0531  0.0208
    3Co      Co 2211   5.592   5.348   0.939 -0.3510 -0.2301  0.2592
    4Co      Co 2212   1.723   0.883   0.334 -0.0682  0.1019  0.0840
    5Co      Co 2213   1.230   0.204   0.951  0.2859  0.1242 -0.0863
    6Co      Co 2214   2.217   0.545   0.313 -0.1302 -0.0770  0.1274
    7UNL     H0 2215   1.263   0.269   0.725  0.8326  0.0812 -0.2670
    7UNL     H1 2216   1.404   0.480   0.632 -1.9140 -2.3840 -1.7964
    7UNL     C2 2217   1.275   0.364   0.776 -0.0153 -0.2129  0.5042
    7UNL     C3 2218   1.346   0.472   0.723 -0.2708 -0.0512 -0.4206
    7UNL     C4 2219   1.262   0.509   0.910 -0.5127  0.3605  0.1154
    7UNL     C5 2220   1.217   0.588   1.031  0.4077  0.2577 -0.3964
    7UNL     N6 2221   1.233   0.384   0.899 -0.0006  0.1075  0.2452
    7UNL     N7 2222   1.333   0.569   0.809  0.1749 -0.6492  0.8524
    7UNL     H8 2223   1.225   0.527   1.122  0.3705  0.4177 -0.2869
    7UNL     H9 2224   1.115   0.611   0.999  0.5835  2.1543  0.3010
    7UNL    H10 2225   1.279   0.676   1.048  0.8021 -0.2752  1.1057
    8UNL     H0 2226   1.870   1.044   0.198  1.4675  1.0045 -2.6114
    8UNL     H1 2227   1.899   1.027  -0.070 -0.0654 -0.6757 -0.4395
    8UNL     C2 2228   1.798   1.003   0.128  0.0197 -0.1285 -0.5426
    8UNL     C3 2229   1.819   0.990  -0.006  0.3340 -0.3485  0.2647
    8UNL     C4 2230   1.637   0.915   0.051  0.5601 -0.1177 -0.8718
    8UNL     C5 2231   1.502   0.850   0.029  0.2874  0.5635  0.3241
    8UNL     N6 2232   1.684   0.949   0.167 -0.0509  0.1403 -0.0856
    8UNL     N7 2233   1.713   0.937  -0.060  0.0265  0.1070  0.7181
    8UNL     H8 2234   1.471   0.784   0.111 -4.0932 -1.6738 -2.7546
    8UNL     H9 2235   1.486   0.785  -0.057 -1.9172  1.6306 -0.1249
    8UNL    H10 2236   1.428   0.930   0.017 -0.6312 -0.3314 -0.0585
    9UNL     H0 2237   1.443   0.818   0.874  1.4633  2.0931  0.3339
    9UNL     H1 2238   1.409   1.041   1.028 -2.0280  0.6272  1.2148
    9UNL     C2 2239   1.361   0.887   0.866 -0.0949  0.2918 -0.1275
    9UNL     C3 2240   1.347   1.000   0.949 -0.2076 -0.3858  0.2370
    9UNL     C4 2241   1.188   0.987   0.815  0.2379 -0.1051  0.3387
    9UNL     C5 2242   1.055   1.010   0.750 -0.8917  0.0638  0.3528
    9UNL     N6 2243   1.255   0.874   0.784 -0.1277  0.0289 -0.3520
    9UNL     N7 2244   1.235   1.060   0.917 -0.3719  0.4809  0.0000
    9UNL     H8 2245   0.998   1.094   0.792 -1.6701  1.0091 -2.3298
    9UNL     H9 2246   0.999   0.916   0.756  0.6310 -0.8476  0.7580
    9UNL    H10 2247   1.074   1.040   0.646 -0.1921  0.4419  0.5760
   10UNL     H0 2248   5.368   5.268   0.959 -0.2162 -0.2676 -1.7157
   10UNL     H1 2249   5.126   5.393   0.954  0.9264 -2.3458  0.6591
   10UNL     C2 2250   5.348   5.374   0.954 -0.1291 -0.1783 -0.3497
   10UNL     C3 2251   5.224   5.438   0.954 -0.2282  0.3694  0.1164
   10UNL     C4 2252   5.381   5.553   0.879  0.4672 -0.9617 -0.5184
   10UNL     C5 2253   5.455   5.678   0.836 -0.0796  0.5046  0.3349
   10UNL     N6 2254   5.444   5.451   0.915 -0.4468  0.1613  0.8075
   10UNL     N7 2255   5.246   5.560   0.906  0.8853  0.0720 -0.4573
   10UNL     H8 2256   5.455   5.763   0.905 -1.2153 -0.1029  1.1059
   10UNL     H9 2257   5.429   5.702   0.732  2.1061 -0.8385 -0.5878
   10UNL    H10 2258   5.556   5.646   0.808 -0.2734  0.2828 -0.1343
   11UNL     H0 2259   1.319   0.873   0.551  1.7345  2.2335  0.9402
   11UNL     H1 2260   1.467   0.897   0.309 -0.4228  0.4310  0.1962
   11UNL     C2 2261   1.412   0.826   0.523  0.2857 -0.5661  0.4464
   11UNL     C3 2262   1.479   0.830   0.393  0.2594 -0.5358 -0.6433
   11UNL     C4 2263   1.567   0.706   0.531  0.0117  0.3078  0.0085
   11UNL     C5 2264   1.679   0.618   0.593 -0.4063 -0.3069  0.3594
   11UNL     N6 2265   1.459   0.740   0.603  0.7004  0.3210 -0.2630
   11UNL     N7 2266   1.590   0.768   0.409  0.0761 -0.0808  0.5291
   11UNL     H8 2267   1.760   0.607   0.519 -2.1739  3.3142 -2.4749
   11UNL     H9 2268   1.643   0.519   0.622 -1.1712 -0.6816 -1.6761
   11UNL    H10 2269   1.739   0.674   0.666  0.0874  2.0090 -1.6784
   12UNL     H0 2270   1.775   0.036   1.109  0.4002 -1.2166 -1.5862
   12UNL     H1 2271   1.764   0.038   1.388  0.7891 -0.6615 -0.6913
   12UNL     C2 2272   1.736  -0.039   1.176  0.2669  0.2162  0.0112
   12UNL     C3 2273   1.736  -0.038   1.316 -0.0209 -0.2640 -0.8116
   12UNL     C4 2274   1.698  -0.222   1.236  0.8072 -0.2822  0.3542
   12UNL     C5 2275   1.656  -0.368   1.216 -0.2974 -0.5500 -0.0848
   12UNL     N6 2276   1.739  -0.160   1.127 -0.0414  0.2191 -0.0112
   12UNL     N7 2277   1.700  -0.157   1.355  0.1118 -0.3733  0.1776
   12UNL     H8 2278   1.593  -0.362   1.126  1.3388  2.8417 -1.1658
   12UNL     H9 2279   1.587  -0.401   1.295 -0.8309  1.4598  0.3456
   12UNL    H10 2280   1.737  -0.442   1.208 -0.7116 -0.9473 -0.7060
   13UNL     H0 2281   0.285   5.053   0.609 -2.4008  0.4405 -0.7101
   13UNL     H1 2282   0.292   5.282   0.754 -0.2259 -0.1531 -1.3150
   13UNL     C2 2283   0.298   5.155   0.574  0.3956  0.2767 -0.3317
   13UNL     C3 2284   0.301   5.274   0.647 -0.1576 -0.2056 -1.3053
   13UNL     C4 2285   0.326   5.302   0.444  0.8489  0.1422 -0.9229
   13UNL     C5 2286   0.343   5.373   0.312  0.3233  0.1839 -0.1360
   13UNL     N6 2287   0.318   5.170   0.445 -0.3894 -0.0487 -0.0460
   13UNL     N7 2288   0.319   5.370   0.561 -0.0952  0.0594  0.4271
   13UNL     H8 2289   0.278   5.339   0.230 -1.4217  1.9435  0.4489
   13UNL     H9 2290   0.450   5.372   0.288  0.2655  1.2351 -0.4917
   13UNL    H10 2291   0.313   5.478   0.321 -0.5956 -0.1013  0.2644
   14UNL     H0 2292   5.645   5.399   0.683 -0.5080 -0.3586  0.2480
   14UNL     H1 2293   5.870   5.479   0.559 -2.1840 -0.8185 -0.3626
   14UNL     C2 2294   5.732   5.442   0.729  0.2061 -0.5737 -0.8554
   14UNL     C3 2295   5.850   5.468   0.665 -0.3657 -0.4930  0.0470
   14UNL     C4 2296   5.866   5.486   0.871 -0.2020  0.0062  0.3503
   14UNL     C5 2297   5.917   5.501   1.009 -0.8184 -0.2492  0.0243
   14UNL     N6 2298   5.742   5.440   0.862 -0.1789 -0.2719  0.9051
   14UNL     N7 2299   5.935   5.510   0.754 -0.5877 -0.7609 -0.0895
   14UNL     H8 2300   5.917   5.409   1.070 -1.0442  0.2703  0.8182
   14UNL     H9 2301   6.023   5.528   1.011 -0.6019 -0.9946 -0.6677
   14UNL    H10 2302   5.861   5.577   1.064 -2.3284 -0.1693 -1.5071
   15UNL     H0 2303   1.765   0.674   0.227 -0.5075  1.0203  1.6304
   15UNL     H1 2304   1.982   0.483   0.227  1.9149  0.3402  0.0328
   15UNL     C2 2305   1.866   0.681   0.265  0.3128  0.1625 -0.2062
   15UNL     C3 2306   1.968   0.582   0.268  0.3341 -0.2369  0.9616
   15UNL     C4 2307   2.015   0.762   0.362  0.3558  0.3768  0.2875
   15UNL     C5 2308   2.109   0.863   0.420 -0.1666 -0.4422  0.2803
   15UNL     N6 2309   1.890   0.795   0.324 -0.1914  0.2859 -0.3591
   15UNL     N7 2310   2.061   0.636   0.341 -0.5553  0.1560 -0.5339
   15UNL     H8 2311   2.092   0.964   0.380  3.0869 -0.4576 -1.4907
   15UNL     H9 2312   2.215   0.845   0.401  0.2511  0.3704  1.6854
   15UNL    H10 2313   2.117   0.846   0.528  1.2239 -1.7071  0.0079
   16UNL     H0 2314   2.408   0.389   0.361  3.5806 -2.5030  3.5858
   16UNL     H1 2315   2.419   0.153   0.499  1.3548  1.4070 -2.4094
   16UNL     C2 2316   2.323   0.334   0.400  0.0739  0.3297  0.5794
   16UNL     C3 2317   2.334   0.215   0.472 -0.1525  0.5431  0.0649
   16UNL     C4 2318   2.139   0.289   0.460 -0.6143  0.6193 -0.0706
   16UNL     C5 2319   2.001   0.316   0.518 -0.3534 -0.0959 -0.4517
   16UNL     N6 2320   2.198   0.371   0.381  0.3311 -0.6242 -0.5229
   16UNL     N7 2321   2.215   0.190   0.516  0.3894  0.3437  0.2194
   16UNL     H8 2322   2.010   0.330   0.626  0.1179  0.5615 -0.5675
   16UNL     H9 2323   1.934   0.234   0.489 -1.7008  0.8376 -0.0424
   16UNL    H10 2324   1.956   0.410   0.485  1.2345  0.3016 -1.5940
   17UNL     H0 2325   2.206   0.564   0.589 -0.7906 -0.4051 -0.1250
   17UNL     H1 2326   2.415   0.647   0.757  1.5089 -0.7819 -0.1125
   17UNL     C2 2327   2.302   0.606   0.562 -0.6564 -0.5623  0.1023
   17UNL     C3 2328   2.405   0.638   0.649 -0.3506 -0.0570 -0.0371
   17UNL     C4 2329   2.459   0.653   0.453  0.3940  0.1820  0.4874
   17UNL     C5 2330   2.545   0.681   0.331 -0.6822  0.0118  0.4825
   17UNL     N6 2331   2.332   0.629   0.438  0.2980  0.3356  0.1598
   17UNL     N7 2332   2.504   0.680   0.575  0.3355 -0.0195  0.1645
   17UNL     H8 2333   2.588   0.782   0.329  0.8137 -0.6043 -0.2190
   17UNL     H9 2334   2.486   0.667   0.240 -0.7939 -2.4595  0.8601
   17UNL    H10 2335   2.632   0.615   0.319 -1.3054 -0.3698 -2.8151
   18UNL     H0 2336   0.994   0.275   1.006 -2.2999  0.2530 -0.7096
   18UNL     H1 2337   0.766   0.241   0.868  0.7208  0.8426 -1.1642
   18UNL     C2 2338   0.984   0.201   0.929 -0.3316 -0.2128 -0.5751
   18UNL     C3 2339   0.858   0.183   0.864  0.0728 -0.3059 -0.1466
   18UNL     C4 2340   1.005   0.053   0.806 -0.3390  0.6877 -0.4115
   18UNL     C5 2341   1.066  -0.048   0.724 -0.3294 -0.1185  0.6232
   18UNL     N6 2342   1.075   0.107   0.906  0.3907 -0.6544 -0.2568
   18UNL     N7 2343   0.879   0.089   0.768 -0.0431 -0.6156 -0.5159
   18UNL     H8 2344   1.025  -0.047   0.622  1.2648 -0.8875 -0.0764
   18UNL     H9 2345   1.049  -0.154   0.745  1.9208 -0.3238  1.7631
   18UNL    H10 2346   1.174  -0.037   0.704 -0.4432 -2.1547 -1.7242
    1Co      Co 2347   5.585   4.847   1.856 -0.0988  0.2339 -0.2302
    2Co      Co 2348   0.737   0.061   1.848  0.0752  0.1576 -0.1031
    3Co      Co 2349   5.111   4.656   2.144  0.0118 -0.0518  0.1942
    4Co      Co 2350   1.225   0.212   1.556  0.1899  0.1878 -0.0475
    5Co      Co 2351   4.632   5.012   2.156  0.1778 -0.2609  0.0245
    6Co      Co 2352   5.576   5.345   1.540  0.0433  0.1180 -0.0073
    7UNL     H0 2353   4.651   5.053   1.918  1.4621 -0.4607  0.0650
    7UNL     H1 2354   4.628   5.296   1.771 -1.1559  0.4538  0.0794
    7UNL     C2 2355   4.648   5.155   1.953 -0.0192 -0.5469  0.2613
    7UNL     C3 2356   4.637   5.277   1.877  0.0890  0.8258  0.0521
    7UNL     C4 2357   4.650   5.314   2.074  0.4255  0.0232  0.2206
    7UNL     C5 2358   4.597   5.385   2.196 -0.4784  0.5621 -0.6199
    7UNL     N6 2359   4.658   5.181   2.081  0.1089 -0.3448 -0.2648
    7UNL     N7 2360   4.634   5.377   1.956 -0.4515 -0.1231  0.8439
    7UNL     H8 2361   4.496   5.417   2.171 -0.6347  0.0018 -0.7302
    7UNL     H9 2362   4.653   5.476   2.222 -0.1634  0.1995  0.0119
    7UNL    H10 2363   4.601   5.319   2.284 -2.2885  0.2446 -0.7339
    8UNL     H0 2364   1.420   0.320   1.372  0.4368 -0.8306 -0.9694
    8UNL     H1 2365   1.420   0.312   1.106 -0.4749 -0.7136 -1.0387
    8UNL     C2 2366   1.338   0.284   1.312 -0.1815  0.0808 -0.6941
    8UNL     C3 2367   1.342   0.277   1.172  0.1011 -0.1256 -0.0250
    8UNL     C4 2368   1.183   0.179   1.263  0.3675  0.0810 -0.6448
    8UNL     C5 2369   1.062   0.091   1.270  0.8187  0.1999 -0.3424
    8UNL     N6 2370   1.233   0.234   1.369  0.0226 -0.4151  0.0638
    8UNL     N7 2371   1.232   0.211   1.139 -0.5507  0.4998 -0.7181
    8UNL     H8 2372   0.969   0.140   1.240  0.2922  0.4815  1.5842
    8UNL     H9 2373   1.045   0.055   1.372 -0.1969 -0.5185 -0.7556
    8UNL    H10 2374   1.071  -0.000   1.211 -2.2712 -1.2105  1.1647
    9UNL     H0 2375   0.906   0.158   2.001 -0.3101  0.9532  0.4151
    9UNL     H1 2376   0.860   0.287   2.236 -0.2032 -0.2275 -0.7458
    9UNL     C2 2377   0.815   0.208   2.030 -0.9063 -0.1261  0.4422
    9UNL     C3 2378   0.799   0.278   2.148 -0.4712 -0.0691 -0.5773
    9UNL     C4 2379   0.646   0.307   2.009  0.4146  0.0701 -0.0324
    9UNL     C5 2380   0.524   0.365   1.929  0.4333 -0.1921 -0.1595
    9UNL     N6 2381   0.716   0.215   1.944  0.6906 -0.3445 -1.3644
    9UNL     N7 2382   0.684   0.343   2.139 -0.4137  0.2532 -0.1818
    9UNL     H8 2383   0.563   0.431   1.851 -2.3211  2.6405  0.6871
    9UNL     H9 2384   0.451   0.418   1.992  0.2167 -2.1768  1.3698
    9UNL    H10 2385   0.455   0.296   1.877  0.3785 -0.7840  0.6701
   10UNL     H0 2386   4.851   4.612   2.226  1.3191  0.1597  1.2900
   10UNL     H1 2387   4.637   4.777   2.224 -1.1346 -0.8825 -1.6943
   10UNL     C2 2388   4.852   4.711   2.183  0.3500 -0.3776 -0.0552
   10UNL     C3 2389   4.735   4.794   2.181 -0.4772 -0.3033 -0.0403
   10UNL     C4 2390   4.904   4.874   2.077 -0.4159  0.6342 -0.5114
   10UNL     C5 2391   4.993   4.974   2.012 -0.2675 -0.3811 -0.2750
   10UNL     N6 2392   4.958   4.757   2.113 -0.5302 -0.1138  0.7513
   10UNL     N7 2393   4.773   4.900   2.107  0.0431 -0.0669  0.0677
   10UNL     H8 2394   4.949   5.073   2.029 -4.2428 -1.7518 -1.4194
   10UNL     H9 2395   4.990   4.965   1.903  2.3753  0.1687 -0.4465
   10UNL    H10 2396   5.096   4.985   2.049 -0.1068  1.3370 -1.1368
   11UNL     H0 2397   0.746   0.181   1.678  0.3789  0.2339  0.1064
   11UNL     H1 2398   0.940   0.284   1.505 -3.4284  2.2634  1.5790
   11UNL     C2 2399   0.853   0.170   1.684  0.3981  0.1186 -0.3818
   11UNL     C3 2400   0.950   0.214   1.587  0.1203  0.0457 -0.4605
   11UNL     C4 2401   1.024   0.074   1.724 -0.4899 -0.2681 -0.0443
   11UNL     C5 2402   1.107  -0.048   1.763 -0.0265  0.0701 -0.4970
   11UNL     N6 2403   0.898   0.072   1.762 -0.1495 -0.4667  0.1839
   11UNL     N7 2404   1.064   0.161   1.628  0.0855 -0.0015  0.2003
   11UNL     H8 2405   1.206  -0.006   1.786 -0.0456  0.4041 -1.0187
   11UNL     H9 2406   1.115  -0.122   1.682  0.6091  0.4900 -0.8261
   11UNL    H10 2407   1.063  -0.098   1.850 -0.2028  2.3264  0.7679
   12UNL     H0 2408   5.208   4.839   2.286 -1.2067  0.3342 -1.4597
   12UNL     H1 2409   5.125   4.896   2.537  0.7334 -0.4885  0.5928
   12UNL     C2 2410   5.169   4.766   2.355  1.1050  0.6407  0.2762
   12UNL     C3 2411   5.121   4.803   2.483  0.4186 -0.1487  0.0202
   12UNL     C4 2412   5.103   4.599   2.441  0.0083  0.3381 -0.0803
   12UNL     C5 2413   5.083   4.455   2.470 -0.4615  0.4478  0.2689
   12UNL     N6 2414   5.152   4.637   2.327 -0.5810 -0.1907 -0.6148
   12UNL     N7 2415   5.079   4.696   2.545 -0.2292  0.2741  0.2329
   12UNL     H8 2416   5.169   4.388   2.457 -1.4319 -0.6787 -0.6190
   12UNL     H9 2417   5.004   4.411   2.409  0.3815 -1.6069  0.5765
   12UNL    H10 2418   5.038   4.435   2.568 -1.1487 -0.8098 -0.2780
   13UNL     H0 2419   5.613   4.367   1.861 -1.5570 -0.1373 -0.8211
   13UNL     H1 2420   5.619   4.618   1.971  1.2969  0.8584 -0.9441
   13UNL     C2 2421   5.603   4.462   1.809 -0.1156  0.4390 -0.0882
   13UNL     C3 2422   5.603   4.590   1.868  0.4794  0.3051 -0.6839
   13UNL     C4 2423   5.581   4.594   1.660 -0.0630  0.1875 -0.4466
   13UNL     C5 2424   5.561   4.642   1.520 -0.4930  0.7973 -0.1495
   13UNL     N6 2425   5.600   4.466   1.677 -0.1516 -0.1592  0.2238
   13UNL     N7 2426   5.589   4.677   1.771 -0.5457  0.0120  0.4105
   13UNL     H8 2427   5.504   4.569   1.460  0.8004  1.2914 -2.0834
   13UNL     H9 2428   5.650   4.672   1.463 -0.3077  1.6100  0.5580
   13UNL    H10 2429   5.502   4.734   1.512 -1.1067  0.4992  0.8352
   14UNL     H0 2430   5.128   4.701   1.921 -0.3359 -0.1098  1.1644
   14UNL     H1 2431   5.306   4.861   1.787 -0.7171 -1.8428 -0.5779
   14UNL     C2 2432   5.227   4.733   1.949  0.0287  0.1368 -0.3501
   14UNL     C3 2433   5.319   4.820   1.886  0.2972 -0.0521  0.0872
   14UNL     C4 2434   5.387   4.764   2.070 -0.0909  0.6787  0.4597
   14UNL     C5 2435   5.474   4.744   2.187  0.2297 -0.2277 -0.4658
   14UNL     N6 2436   5.267   4.708   2.067 -0.7471 -0.1090 -0.1399
   14UNL     N7 2437   5.430   4.833   1.959 -0.6793 -0.1731  1.0892
   14UNL     H8 2438   5.567   4.699   2.149  0.2424 -0.2911 -0.3601
   14UNL     H9 2439   5.496   4.837   2.240  0.1256 -0.7359  0.4999
   14UNL    H10 2440   5.426   4.678   2.261 -1.9902  1.2470 -0.4929
   15UNL     H0 2441   5.117   5.459   1.517  1.2171  0.6328 -1.9891
   15UNL     H1 2442   5.336   5.302   1.483  1.0932  1.0837 -0.5325
   15UNL     C2 2443   5.220   5.481   1.541  0.7137  0.8686  0.1993
   15UNL     C3 2444   5.333   5.400   1.529 -0.0793  0.5711  0.5306
   15UNL     C4 2445   5.384   5.585   1.611  0.1028 -0.4823 -0.0124
   15UNL     C5 2446   5.475   5.698   1.657  0.2712  0.1373  0.1651
   15UNL     N6 2447   5.256   5.598   1.582 -0.1210  0.3105  0.1000
   15UNL     N7 2448   5.438   5.461   1.584 -0.7330 -0.1781 -0.0777
   15UNL     H8 2449   5.421   5.786   1.694 -0.8196 -1.1483  1.7308
   15UNL     H9 2450   5.545   5.725   1.577  0.6514 -1.9031 -0.2421
   15UNL    H10 2451   5.528   5.661   1.745 -3.9938 -3.0201  1.7398
   16UNL     H0 2452   5.689   5.095   1.462 -2.1745 -3.0303 -1.5847
   16UNL     H1 2453   5.695   4.880   1.619 -0.5568  0.5381 -0.0178
   16UNL     C2 2454   5.639   5.089   1.558  0.4544  0.3555  0.2040
   16UNL     C3 2455   5.639   4.971   1.636 -0.6648  0.4455  0.1292
   16UNL     C4 2456   5.514   5.108   1.708  0.6392 -0.6268 -0.3581
   16UNL     C5 2457   5.431   5.176   1.808 -0.0848  0.0537  0.4414
   16UNL     N6 2458   5.549   5.173   1.602  0.2585  0.1222  0.1961
   16UNL     N7 2459   5.568   4.989   1.736  0.2533 -0.2313 -0.4134
   16UNL     H8 2460   5.325   5.152   1.795  0.4093 -2.4039  0.4404
   16UNL     H9 2461   5.431   5.285   1.801 -0.5936 -0.0016 -0.7171
   16UNL    H10 2462   5.457   5.151   1.912 -3.2358  2.0271  1.8646
   17UNL     H0 2463   5.613   5.435   1.778 -0.1432 -0.3302  0.1574
   17UNL     H1 2464   5.819   5.453   1.928  0.1988  0.7190  0.2479
   17UNL     C2 2465   5.715   5.423   1.744  0.2745  0.0510  1.2394
   17UNL     C3 2466   5.822   5.428   1.823 -0.0428 -0.2324  0.4553
   17UNL     C4 2467   5.874   5.400   1.627 -0.3678  0.1886 -0.6364
   17UNL     C5 2468   5.954   5.361   1.511 -0.5704  0.3176  0.5438
   17UNL     N6 2469   5.743   5.406   1.615 -0.0427 -0.1937  0.0876
   17UNL     N7 2470   5.933   5.417   1.750  0.0990  0.1461 -0.2801
   17UNL     H8 2471   5.895   5.318   1.429  0.7669 -0.2093 -0.1766
   17UNL     H9 2472   6.037   5.293   1.535  0.8366  0.3559 -3.3788
   17UNL    H10 2473   6.003   5.452   1.474 -2.1673  0.3067 -1.8602
   18UNL     H0 2474   4.371   5.080   2.194  0.2294 -0.1704 -0.9529
   18UNL     H1 2475   4.163   5.006   2.027  1.5051  3.3971  1.4638
   18UNL     C2 2476   4.374   5.009   2.113  0.1737 -0.6330 -0.5472
   18UNL     C3 2477   4.263   4.966   2.032  0.2948 -0.1515  0.2247
   18UNL     C4 2478   4.429   4.857   1.998 -0.0311  0.3466 -0.3349
   18UNL     C5 2479   4.517   4.746   1.934 -0.3631 -0.2239 -0.6116
   18UNL     N6 2480   4.478   4.933   2.089  0.4099 -0.8748  0.4471
   18UNL     N7 2481   4.300   4.865   1.961  0.3504 -0.6173  0.3112
   18UNL     H8 2482   4.614   4.790   1.909 -0.4924 -0.4031 -1.4390
   18UNL     H9 2483   4.469   4.714   1.841 -3.6408 -0.9414  1.1707
   18UNL    H10 2484   4.545   4.664   2.001  4.0197  0.5846 -1.1789
    1Co      Co 2485   5.150   4.214   2.995  0.1292  0.1195  0.2399
    2Co      Co 2486   4.143   4.812   3.051  0.0242  0.0437 -0.0368
    3Co      Co 2487   4.672   4.015   3.318 -0.1469  0.2222  0.3504
    4Co      Co 2488   4.602   5.062   2.752  0.1323 -0.0885  0.0675
    5Co      Co 2489   4.151   4.276   3.321  0.1692  0.0353  0.1981
    6Co      Co 2490   5.100   4.734   2.717  0.1359 -0.3477  0.3329
    7UNL     H0 2491   4.188   4.338   3.060 -0.2834  0.5689 -0.5296
    7UNL     H1 2492   4.241   4.581   2.949 -0.8464 -2.9801 -1.0861
    7UNL     C2 2493   4.188   4.434   3.110 -1.1187  0.1952  0.2097
    7UNL     C3 2494   4.222   4.563   3.054  0.2300  0.1263 -0.2470
    7UNL     C4 2495   4.155   4.580   3.246  0.2284  0.3263 -1.2558
    7UNL     C5 2496   4.110   4.656   3.363  0.2457 -0.6063  0.1725
    7UNL     N6 2497   4.149   4.448   3.237 -0.7175  0.2543  0.3965
    7UNL     N7 2498   4.200   4.659   3.144 -0.3189 -0.2474 -0.1049
    7UNL     H8 2499   4.194   4.716   3.399  0.6136 -0.8363 -0.2908
    7UNL     H9 2500   4.102   4.593   3.453  1.1710  0.0698  0.7392
    7UNL    H10 2501   4.024   4.720   3.341  0.1774 -0.8425 -0.2606
    8UNL     H0 2502   4.772   5.191   2.576  0.9061  0.3874 -1.5387
    8UNL     H1 2503   4.817   5.126   2.321  1.0489 -1.3448  1.6601
    8UNL     C2 2504   4.698   5.140   2.516 -0.2136  0.5345 -0.3253
    8UNL     C3 2505   4.731   5.102   2.383 -0.4501  0.3344  0.3351
    8UNL     C4 2506   4.554   5.014   2.460 -0.3706 -0.1079  0.7364
    8UNL     C5 2507   4.443   4.915   2.475  0.3499  0.2674 -0.3476
    8UNL     N6 2508   4.590   5.088   2.564  0.3002 -0.1371 -0.0114
    8UNL     N7 2509   4.634   5.027   2.344  0.1365  0.2976 -0.2361
    8UNL     H8 2510   4.474   4.835   2.543 -2.1003  0.4259  1.1045
    8UNL     H9 2511   4.406   4.882   2.376 -3.6169 -0.7229  1.2539
    8UNL    H10 2512   4.361   4.962   2.530 -0.9845 -2.1010 -0.1482
    9UNL     H0 2513   4.284   4.892   3.263  0.3723  0.2929  0.6686
    9UNL     H1 2514   4.264   5.137   3.387 -1.8367  3.3951 -1.1587
    9UNL     C2 2515   4.206   4.966   3.251  0.2970  0.1051 -0.0569
    9UNL     C3 2516   4.200   5.088   3.315 -0.4187  0.2507 -0.4789
    9UNL     C4 2517   4.044   5.061   3.190 -0.3690 -0.0228  0.0151
    9UNL     C5 2518   3.928   5.097   3.110  0.1628 -0.2782 -0.3405
    9UNL     N6 2519   4.098   4.943   3.176  0.3012  0.3879 -0.3727
    9UNL     N7 2520   4.097   5.152   3.278  0.0441 -0.4917  0.4510
    9UNL     H8 2521   3.866   5.167   3.168 -0.0366  0.1024 -0.9948
    9UNL     H9 2522   3.865   5.009   3.091  1.0273 -1.4243  1.7263
    9UNL    H10 2523   3.960   5.138   3.014  0.5266 -0.4251 -0.2805
   10UNL     H0 2524   4.468   3.916   3.408 -2.5788 -0.2286  1.2566
   10UNL     H1 2525   4.202   4.010   3.391 -1.4388  1.3814 -1.2015
   10UNL     C2 2526   4.430   4.004   3.359 -0.2867  0.0766 -0.1117
   10UNL     C3 2527   4.297   4.051   3.358 -0.2991 -0.1803  0.0167
   10UNL     C4 2528   4.426   4.187   3.271  0.1499  0.2769  0.0208
   10UNL     C5 2529   4.487   4.312   3.213 -0.4317  0.1916  0.0999
   10UNL     N6 2530   4.510   4.094   3.312  0.5135 -0.3208  0.3753
   10UNL     N7 2531   4.299   4.168   3.308  0.3620 -0.2629  0.2273
   10UNL     H8 2532   4.597   4.303   3.215 -0.4668 -0.3677 -0.2831
   10UNL     H9 2533   4.461   4.401   3.270  0.0494  0.3055  0.1458
   10UNL    H10 2534   4.459   4.320   3.107 -1.3489 -0.8377  0.2474
   11UNL     H0 2535   4.149   5.030   2.910 -0.1606  0.6011 -1.1225
   11UNL     H1 2536   4.337   5.126   2.734  0.4398 -1.2353 -1.2399
   11UNL     C2 2537   4.247   4.987   2.892 -0.0524  0.1067  0.4370
   11UNL     C3 2538   4.341   5.043   2.804  0.3389  0.1753  0.5219
   11UNL     C4 2539   4.413   4.893   2.917  0.8362  0.3950 -0.5246
   11UNL     C5 2540   4.516   4.813   2.984 -0.5437 -0.1097  0.1282
   11UNL     N6 2541   4.288   4.878   2.954  0.0628  0.0114 -0.1296
   11UNL     N7 2542   4.451   4.974   2.818  0.1241  0.5304  0.1957
   11UNL     H8 2543   4.491   4.748   3.069 -0.3641 -1.7626 -1.0275
   11UNL     H9 2544   4.602   4.871   3.018 -1.6201  0.8547  1.3360
   11UNL    H10 2545   4.548   4.735   2.914 -1.8597 -0.4306 -0.1585
   12UNL     H0 2546   4.717   4.201   3.522  3.3510 -1.1829  0.1296
   12UNL     H1 2547   4.700   4.174   3.797  2.5664 -1.2674  0.6139
   12UNL     C2 2548   4.695   4.111   3.577  0.6524 -0.6380  0.0964
   12UNL     C3 2549   4.705   4.101   3.718  0.1091 -1.2711  0.3833
   12UNL     C4 2550   4.703   3.919   3.622 -0.6862 -0.2014 -0.2880
   12UNL     C5 2551   4.687   3.768   3.608  0.1754 -0.0749  0.1828
   12UNL     N6 2552   4.706   3.993   3.511 -0.0106  0.5737 -0.4802
   12UNL     N7 2553   4.709   3.973   3.747  0.2376 -0.8621 -0.9359
   12UNL     H8 2554   4.785   3.727   3.579  0.2020 -0.5037  0.8642
   12UNL     H9 2555   4.610   3.747   3.532 -0.5345 -1.0642  1.1543
   12UNL    H10 2556   4.668   3.714   3.701 -1.0678 -1.8625 -1.0465
   13UNL     H0 2557   5.180   3.739   2.981  2.1877  0.0833 -0.2343
   13UNL     H1 2558   5.184   4.004   3.102 -1.6447  1.8410 -0.8007
   13UNL     C2 2559   5.192   3.838   2.939 -0.6610  0.3923 -0.4872
   13UNL     C3 2560   5.191   3.967   3.001 -0.1688  0.1374 -0.1291
   13UNL     C4 2561   5.187   3.967   2.792 -0.0479 -1.3989 -0.2210
   13UNL     C5 2562   5.207   4.027   2.653 -0.4018 -0.0933  0.1475
   13UNL     N6 2563   5.206   3.839   2.810  0.9038 -0.2234 -0.5359
   13UNL     N7 2564   5.190   4.049   2.901  0.3416  0.4979  0.4779
   13UNL     H8 2565   5.176   4.132   2.648  2.1381  0.7210 -0.1566
   13UNL     H9 2566   5.148   3.975   2.577  0.2970 -0.1338 -0.3739
   13UNL    H10 2567   5.313   4.036   2.624 -0.6347 -0.7628 -0.9595
   14UNL     H0 2568   4.698   4.063   3.059 -0.9175 -0.0511  0.8444
   14UNL     H1 2569   4.916   4.165   2.925 -0.4872 -0.2073 -0.3497
   14UNL     C2 2570   4.793   4.095   3.100 -0.2829 -0.6714 -0.1053
   14UNL     C3 2571   4.902   4.148   3.031  0.3288 -0.6438 -0.3078
   14UNL     C4 2572   4.934   4.161   3.228 -0.0063  0.0584  0.8478
   14UNL     C5 2573   5.005   4.189   3.360 -0.6900 -0.4380  0.5093
   14UNL     N6 2574   4.813   4.099   3.228 -0.4330  0.6033 -0.2412
   14UNL     N7 2575   4.998   4.188   3.111  0.0920  0.6777 -0.0279
   14UNL     H8 2576   4.946   4.238   3.440 -1.1640  1.4482 -0.9130
   14UNL     H9 2577   5.045   4.095   3.398  0.3542 -0.5213 -0.7606
   14UNL    H10 2578   5.087   4.259   3.342 -1.6851  0.3305 -1.3182
   15UNL     H0 2579   4.639   4.802   2.688 -1.2808  2.2187  1.5208
   15UNL     H1 2580   4.869   4.652   2.696 -0.7743  0.1672 -0.9750
   15UNL     C2 2581   4.738   4.833   2.718  0.1457  0.0810 -0.5739
   15UNL     C3 2582   4.852   4.753   2.731  0.2298 -0.0992  0.3929
   15UNL     C4 2583   4.883   4.950   2.782 -1.0214 -0.5164 -0.4129
   15UNL     C5 2584   4.957   5.076   2.832 -0.2337 -0.3252 -0.2282
   15UNL     N6 2585   4.756   4.954   2.765 -0.0966 -0.4986 -0.1626
   15UNL     N7 2586   4.950   4.831   2.771 -0.4476 -0.7636 -0.5894
   15UNL     H8 2587   4.891   5.154   2.872  0.5845  0.4791 -0.4375
   15UNL     H9 2588   5.014   5.123   2.751  0.7382 -1.6415 -0.3426
   15UNL    H10 2589   5.030   5.058   2.911 -0.8465 -0.0733  0.4052
   16UNL     H0 2590   5.296   4.574   2.738 -0.1489  1.4560  0.1372
   16UNL     H1 2591   5.320   4.321   2.830  1.6645  0.7866 -0.0171
   16UNL     C2 2592   5.219   4.519   2.789  0.7474 -0.1019 -0.1427
   16UNL     C3 2593   5.232   4.383   2.822  0.9035 -0.3505 -0.8183
   16UNL     C4 2594   5.047   4.462   2.875  0.0236 -0.2599 -0.3485
   16UNL     C5 2595   4.908   4.473   2.947  0.0298 -0.0873  0.9736
   16UNL     N6 2596   5.093   4.562   2.801  0.2304 -0.0364  0.6487
   16UNL     N7 2597   5.121   4.348   2.879  0.3483 -0.4837  0.1140
   16UNL     H8 2598   4.908   4.456   3.055  0.6042 -2.7932  0.6089
   16UNL     H9 2599   4.839   4.395   2.913  0.3434  0.5392 -1.2596
   16UNL    H10 2600   4.861   4.571   2.930  1.3200  0.6954  1.6908
   17UNL     H0 2601   5.099   4.812   2.968  0.4930 -0.3733  1.9462
   17UNL     H1 2602   5.322   4.815   3.134  0.4443  0.5237 -0.4361
   17UNL     C2 2603   5.204   4.808   2.943  0.0933  0.2706 -0.0238
   17UNL     C3 2604   5.313   4.807   3.027  0.3129  0.4322 -0.4184
   17UNL     C4 2605   5.366   4.818   2.828 -0.7680  0.1589  0.0658
   17UNL     C5 2606   5.455   4.810   2.702 -0.5218 -0.5777  0.4126
   17UNL     N6 2607   5.236   4.823   2.812  0.1994 -0.8961  0.6773
   17UNL     N7 2608   5.420   4.814   2.955 -0.3077  0.3507  0.2655
   17UNL     H8 2609   5.556   4.775   2.727  0.5833  0.5717 -2.0865
   17UNL     H9 2610   5.465   4.897   2.636 -0.6538 -1.5747 -0.9778
   17UNL    H10 2611   5.407   4.735   2.637  2.0045 -1.2754 -0.7981
   18UNL     H0 2612   3.914   4.351   3.353 -1.5294  2.2405 -2.6453
   18UNL     H1 2613   3.655   4.242   3.273 -0.8273  0.2363  0.0747
   18UNL     C2 2614   3.887   4.264   3.293 -0.4250 -0.5531  0.5790
   18UNL     C3 2615   3.759   4.216   3.257 -0.9876 -0.1604 -0.3535
   18UNL     C4 2616   3.922   4.100   3.187  0.1661  0.3369 -0.3337
   18UNL     C5 2617   4.000   4.013   3.088  0.6395 -0.5455 -0.5689
   18UNL     N6 2618   3.993   4.193   3.250  0.3750 -0.2178  0.0578
   18UNL     N7 2619   3.785   4.110   3.186 -0.7532  0.1296  0.0443
   18UNL     H8 2620   3.996   3.909   3.124  0.2822 -0.9049 -1.6302
   18UNL     H9 2621   4.107   4.037   3.092 -0.1444  3.5260  1.3011
   18UNL    H10 2622   3.961   4.008   2.986  0.1251 -0.1775 -0.3905
    1Co      Co 2623   4.658   3.462   4.214  0.2673  0.1212  0.3470
    2Co      Co 2624   3.683   4.177   4.200  0.1185 -0.3810  0.0612
    3Co      Co 2625   4.140   3.302   4.461  0.0357 -0.4332 -0.1005
    4Co      Co 2626   4.154   4.337   3.919  0.3279  0.2147  0.1748
    5Co      Co 2627   3.683   3.671   4.495 -0.2640  0.0920 -0.0885
    6Co      Co 2628   4.659   3.981   3.926 -0.0994  0.3180 -0.1422
    7UNL     H0 2629   3.770   3.710   4.284 -1.3871 -0.3886 -0.6922
    7UNL     H1 2630   3.676   3.937   4.127 -0.0817 -2.2397 -0.0350
    7UNL     C2 2631   3.741   3.809   4.316 -0.0883  0.0950 -0.9550
    7UNL     C3 2632   3.700   3.921   4.232 -0.1977 -0.0175  0.3745
    7UNL     C4 2633   3.706   3.965   4.431  0.1606 -0.6662  0.2077
    7UNL     C5 2634   3.694   4.049   4.558  0.4689  0.0841 -0.1431
    7UNL     N6 2635   3.737   3.840   4.446  0.6820  0.3099  0.0110
    7UNL     N7 2636   3.686   4.023   4.309  0.1866 -0.2206  0.0110
    7UNL     H8 2637   3.785   4.101   4.587  0.3996 -0.4518  1.1376
    7UNL     H9 2638   3.655   3.994   4.645  0.6215  1.1952  0.6521
    7UNL    H10 2639   3.618   4.128   4.557 -1.8764 -1.9889  1.0152
    8UNL     H0 2640   4.299   4.460   3.716 -3.8135  1.8511  3.3670
    8UNL     H1 2641   4.293   4.399   3.439  0.5607  3.3281  1.4950
    8UNL     C2 2642   4.234   4.392   3.662  0.3954  0.0947 -0.0816
    8UNL     C3 2643   4.231   4.367   3.522  0.4451  0.4173  0.4138
    8UNL     C4 2644   4.074   4.281   3.627 -0.4283  0.4208  0.7497
    8UNL     C5 2645   3.946   4.202   3.652 -0.2570 -0.3493 -0.6600
    8UNL     N6 2646   4.133   4.336   3.724  0.8421 -0.1484 -0.6168
    8UNL     N7 2647   4.124   4.291   3.501 -0.6765  0.3795 -0.2297
    8UNL     H8 2648   3.952   4.170   3.756  3.2912  0.0276 -0.6077
    8UNL     H9 2649   3.933   4.115   3.586 -0.0644  0.9636 -2.5102
    8UNL    H10 2650   3.861   4.266   3.624  0.0872  0.0056 -0.9246
    9UNL     H0 2651   3.864   4.275   4.382 -0.6462  0.5508  1.0860
    9UNL     H1 2652   3.773   4.438   4.601  0.8007  0.3239 -1.0779
    9UNL     C2 2653   3.770   4.327   4.399 -0.8066  0.5150  0.3681
    9UNL     C3 2654   3.720   4.406   4.512 -0.5257  0.4450 -0.3511
    9UNL     C4 2655   3.593   4.412   4.348 -0.5380  0.1577  0.2853
    9UNL     C5 2656   3.491   4.470   4.261  0.3073  0.3334  0.4004
    9UNL     N6 2657   3.685   4.336   4.299  0.7543  0.3334  0.2797
    9UNL     N7 2658   3.612   4.465   4.475 -0.1112  0.1537 -0.1716
    9UNL     H8 2659   3.509   4.572   4.224  2.0384 -0.2250 -0.4125
    9UNL     H9 2660   3.390   4.461   4.303 -0.9978  0.0003 -2.5495
    9UNL    H10 2661   3.488   4.416   4.166  0.4388 -0.8870  1.0786
   10UNL     H0 2662   3.886   3.238   4.528  0.4845  0.4189  1.0766
   10UNL     H1 2663   3.690   3.437   4.580 -1.0291 -2.3394 -2.6873
   10UNL     C2 2664   3.881   3.342   4.496 -0.0618 -0.1231 -0.6998
   10UNL     C3 2665   3.782   3.438   4.524  0.5764 -0.5570 -0.1953
   10UNL     C4 2666   3.933   3.519   4.419 -0.3167 -0.2286  0.0622
   10UNL     C5 2667   4.023   3.626   4.352 -0.5806 -0.1193  0.2117
   10UNL     N6 2668   3.984   3.398   4.434 -0.5264  0.5934  0.0724
   10UNL     N7 2669   3.811   3.550   4.470 -0.6796  0.0175  0.9152
   10UNL     H8 2670   4.014   3.721   4.406 -0.8720  0.7299 -1.2805
   10UNL     H9 2671   4.013   3.643   4.244  0.5540  1.8634  0.3768
   10UNL    H10 2672   4.128   3.601   4.371 -0.3464  1.1302  0.6287
   11UNL     H0 2673   3.670   4.294   3.998  0.2202  0.5222 -0.4588
   11UNL     H1 2674   3.899   4.444   3.915  0.8874 -1.3486 -3.4586
   11UNL     C2 2675   3.776   4.272   4.008  0.1299  0.0774 -0.4628
   11UNL     C3 2676   3.890   4.352   3.972  0.7701  0.2542 -0.6626
   11UNL     C4 2677   3.941   4.162   4.044 -0.3735 -0.1297  1.3700
   11UNL     C5 2678   4.024   4.051   4.093 -0.2543 -0.9778 -0.4199
   11UNL     N6 2679   3.817   4.163   4.070  0.3561  0.2214  0.2033
   11UNL     N7 2680   3.994   4.273   3.990 -1.0066  0.0891 -0.2424
   11UNL     H8 2681   3.988   3.982   4.169 -0.3171  2.0611  2.5318
   11UNL     H9 2682   4.106   4.104   4.143 -1.0744 -0.6160  0.5821
   11UNL    H10 2683   4.068   3.994   4.010 -0.7171 -0.4686 -1.0351
   12UNL     H0 2684   4.154   3.477   4.635 -1.3284 -1.3823 -0.4305
   12UNL     H1 2685   4.190   3.471   4.917  0.8331  0.0907 -0.4781
   12UNL     C2 2686   4.177   3.395   4.701  0.9223 -0.3299  0.1749
   12UNL     C3 2687   4.181   3.393   4.843 -0.3498 -0.0065 -0.2597
   12UNL     C4 2688   4.209   3.209   4.761 -0.0925  0.2053 -0.0672
   12UNL     C5 2689   4.232   3.058   4.741  0.0678 -1.2077 -0.2137
   12UNL     N6 2690   4.169   3.274   4.650  0.0152 -0.2716 -0.1882
   12UNL     N7 2691   4.205   3.274   4.882 -0.2838 -0.2559 -0.4065
   12UNL     H8 2692   4.312   3.031   4.672  0.8443  0.1226  0.1372
   12UNL     H9 2693   4.139   3.011   4.705 -0.5613 -1.9615  2.1621
   12UNL    H10 2694   4.247   3.005   4.836 -3.8600 -1.6925  0.2973
   13UNL     H0 2695   4.616   3.010   4.124  1.1855 -0.3783 -1.9981
   13UNL     H1 2696   4.756   3.199   4.265  3.6354  0.2671 -0.4322
   13UNL     C2 2697   4.647   3.108   4.090  1.0923  0.6747  0.7612
   13UNL     C3 2698   4.711   3.206   4.168 -0.2002 -0.0856  1.1690
   13UNL     C4 2699   4.648   3.276   3.986  0.3416  0.3184  0.0741
   13UNL     C5 2700   4.648   3.356   3.856  0.1563  0.0799  0.0745
   13UNL     N6 2701   4.595   3.151   3.977 -0.5488 -0.9009  0.9383
   13UNL     N7 2702   4.721   3.319   4.097 -0.4716 -0.4969 -0.4919
   13UNL     H8 2703   4.627   3.461   3.882 -2.8610 -0.8223  1.8476
   13UNL     H9 2704   4.580   3.315   3.780 -0.1153 -0.3159  0.5219
   13UNL    H10 2705   4.743   3.351   3.802  0.1139  0.1755 -0.0089
   14UNL     H0 2706   4.171   3.405   4.220 -0.9779  0.9851  2.0183
   14UNL     H1 2707   4.414   3.445   4.085 -0.6975 -0.3640 -0.4803
   14UNL     C2 2708   4.272   3.407   4.257 -0.2723  0.1299  0.2717
   14UNL     C3 2709   4.391   3.430   4.190 -0.9403  0.8329 -0.3513
   14UNL     C4 2710   4.424   3.387   4.396 -0.1378 -0.1902  1.0281
   14UNL     C5 2711   4.482   3.395   4.533 -0.7977  0.5050  0.1759
   14UNL     N6 2712   4.296   3.386   4.387  0.3594  0.2793  0.3725
   14UNL     N7 2713   4.492   3.416   4.279 -0.0765 -0.7171  0.2939
   14UNL     H8 2714   4.506   3.492   4.579  0.8313 -0.2420  0.9690
   14UNL     H9 2715   4.425   3.337   4.607  0.3242 -1.4889 -0.4491
   14UNL    H10 2716   4.581   3.348   4.532  0.1818  2.4724  0.3871
   15UNL     H0 2717   4.209   4.095   3.790  0.8915  0.6831 -1.6884
   15UNL     H1 2718   4.434   3.913   3.820  0.9865 -0.7670  2.5314
   15UNL     C2 2719   4.300   4.105   3.848  0.0799 -0.6901 -0.1073
   15UNL     C3 2720   4.409   4.011   3.859  0.0724 -0.1454  0.5279
   15UNL     C4 2721   4.434   4.193   3.962  0.0476 -0.8500 -0.8011
   15UNL     C5 2722   4.491   4.312   4.043  0.5082 -0.3645 -0.2226
   15UNL     N6 2723   4.317   4.222   3.908 -0.6559 -0.6747 -0.1375
   15UNL     N7 2724   4.495   4.067   3.941 -0.0310 -0.5284 -0.0831
   15UNL     H8 2725   4.428   4.401   4.049 -2.1821 -2.1553  0.3186
   15UNL     H9 2726   4.574   4.347   3.980 -0.2361 -1.2148 -1.7505
   15UNL    H10 2727   4.534   4.273   4.136 -1.0295  1.1070  1.1670
   16UNL     H0 2728   4.846   3.759   3.925 -0.8139  0.8065 -0.1731
   16UNL     H1 2729   4.853   3.570   4.120 -0.5048 -1.5592  0.3690
   16UNL     C2 2730   4.770   3.740   3.999 -0.2571  0.1205  0.2337
   16UNL     C3 2731   4.778   3.644   4.099  0.7321 -0.3814 -0.0681
   16UNL     C4 2732   4.592   3.733   4.089 -0.2721 -0.2671 -0.7783
   16UNL     C5 2733   4.463   3.792   4.133 -0.0422 -0.0665 -0.2196
   16UNL     N6 2734   4.657   3.805   3.997  0.9889 -0.4045 -0.3204
   16UNL     N7 2735   4.663   3.642   4.162  0.2792  0.1963  0.0629
   16UNL     H8 2736   4.430   3.746   4.227  1.9991 -1.3078 -0.0396
   16UNL     H9 2737   4.377   3.800   4.065 -0.0896  0.2810 -0.1225
   16UNL    H10 2738   4.479   3.893   4.172  0.2867 -0.1873 -0.0401
   17UNL     H0 2739   4.664   4.022   4.176  0.3116  1.6232  3.1343
   17UNL     H1 2740   4.878   4.117   4.332  2.7398  0.4763 -0.0979
   17UNL     C2 2741   4.761   4.056   4.143 -0.1452  0.1993 -0.0441
   17UNL     C3 2742   4.869   4.100   4.226 -0.2810 -0.0567  0.1756
   17UNL     C4 2743   4.912   4.122   4.018  0.0807  0.4290 -0.5273
   17UNL     C5 2744   5.007   4.095   3.907 -0.2162 -0.6593  0.1083
   17UNL     N6 2745   4.791   4.067   4.016 -0.3881 -0.0826 -0.5740
   17UNL     N7 2746   4.966   4.133   4.146 -0.2225 -0.2969  0.0891
   17UNL     H8 2747   4.944   4.097   3.818 -0.2922  1.9094  0.1435
   17UNL     H9 2748   5.059   3.999   3.909 -3.7975 -2.8831 -2.4291
   17UNL    H10 2749   5.081   4.176   3.913 -0.5864 -0.2064 -1.1503
   18UNL     H0 2750   3.457   3.770   4.516  0.7299  0.1919 -0.8779
   18UNL     H1 2751   3.206   3.659   4.466 -0.0396  1.5871 -1.7888
   18UNL     C2 2752   3.431   3.680   4.463  0.1062 -0.4341  0.4386
   18UNL     C3 2753   3.305   3.626   4.440 -0.0391 -0.2058  0.2081
   18UNL     C4 2754   3.457   3.505   4.366  0.1252  0.7751  0.1116
   18UNL     C5 2755   3.526   3.387   4.308  0.2120  0.3026  0.3671
   18UNL     N6 2756   3.525   3.602   4.418 -0.1290  0.1428  0.4977
   18UNL     N7 2757   3.322   3.512   4.379 -0.3184  0.5144 -0.1963
   18UNL     H8 2758   3.627   3.407   4.269 -0.0798 -0.6161 -0.9313
   18UNL     H9 2759   3.475   3.346   4.220 -1.6246 -4.0288  3.1303
   18UNL    H10 2760   3.521   3.309   4.385 -1.8879  2.4998  2.6235
    1Co      Co 2761   1.755   1.356   0.695  0.2716  0.0854  0.0189
    2Co      Co 2762   0.781   2.097   0.656 -0.1034  0.3275 -0.1114
    3Co      Co 2763   1.252   1.228   0.994 -0.5003 -0.2901  0.0489
    4Co      Co 2764   1.255   2.245   0.343  0.3112  0.0731 -0.0835
    5Co      Co 2765   0.797   1.558   0.935  0.4494 -0.2325  0.0683
    6Co      Co 2766   1.720   1.883   0.392  0.0443  0.0505  0.1019
    7UNL     H0 2767   0.818   1.634   0.691 -0.9804 -0.2676  0.6771
    7UNL     H1 2768   0.830   1.874   0.569  1.3469  0.8941 -0.0302
    7UNL     C2 2769   0.821   1.729   0.742 -0.2533  0.3636 -0.5182
    7UNL     C3 2770   0.822   1.852   0.675 -0.5054 -0.8745 -0.4851
    7UNL     C4 2771   0.815   1.870   0.873 -0.4953  0.0141 -0.4964
    7UNL     C5 2772   0.754   1.919   0.996  0.4685  0.3629 -0.1321
    7UNL     N6 2773   0.820   1.738   0.873  0.0310 -0.8189  0.0335
    7UNL     N7 2774   0.828   1.945   0.760  0.6448  0.0357 -0.3488
    7UNL     H8 2775   0.831   1.928   1.074 -0.0184  2.9348  0.1215
    7UNL     H9 2776   0.669   1.860   1.031  1.0147 -1.4048 -1.6015
    7UNL    H10 2777   0.710   2.018   0.981 -0.0920  0.4230  1.6727
    8UNL     H0 2778   1.377   2.412   0.195 -1.6910 -1.3234  2.2466
    8UNL     H1 2779   1.375   2.439  -0.074 -0.3223  1.8798  0.4456
    8UNL     C2 2780   1.310   2.365   0.125 -0.0906  0.2225 -0.5002
    8UNL     C3 2781   1.305   2.385  -0.011  0.0489 -0.0061 -0.6620
    8UNL     C4 2782   1.168   2.239   0.048 -0.1078 -0.3271 -0.5615
    8UNL     C5 2783   1.076   2.116   0.036  0.5713  0.0271 -0.4554
    8UNL     N6 2784   1.238   2.263   0.162 -0.0729 -0.0901 -0.1793
    8UNL     N7 2785   1.215   2.306  -0.065  0.0613 -0.6519 -0.5794
    8UNL     H8 2786   1.024   2.121  -0.061  0.6568  1.3224 -0.4484
    8UNL     H9 2787   0.999   2.110   0.114 -0.1515 -0.5260 -1.1937
    8UNL    H10 2788   1.134   2.023   0.035 -0.6625 -0.8292 -3.3564
    9UNL     H0 2789   0.921   2.195   0.831 -2.7535 -2.3371 -1.0631
    9UNL     H1 2790   0.909   2.414   0.992  1.4293  1.5121 -2.6456
    9UNL     C2 2791   0.841   2.267   0.838 -0.5667  0.1512 -0.2953
    9UNL     C3 2792   0.834   2.376   0.925 -0.8559  0.1323  0.4473
    9UNL     C4 2793   0.658   2.335   0.825  0.0479  0.2072  0.8500
    9UNL     C5 2794   0.512   2.350   0.769  0.4623  0.4839 -0.2277
    9UNL     N6 2795   0.734   2.243   0.764 -0.3011 -0.2507 -0.4447
    9UNL     N7 2796   0.711   2.421   0.911 -0.2639  0.1690 -0.0777
    9UNL     H8 2797   0.440   2.356   0.851  2.6261 -1.5555  1.9523
    9UNL     H9 2798   0.474   2.270   0.704 -2.8687  1.7242  0.0202
    9UNL    H10 2799   0.498   2.445   0.715  0.1070  0.7545  0.3365
   10UNL     H0 2800   1.031   1.189   1.067  1.1741  0.2374  0.8397
   10UNL     H1 2801   0.780   1.273   0.941  0.0912  0.9547  2.7685
   10UNL     C2 2802   1.006   1.270   0.999  0.4029  0.1284  0.9828
   10UNL     C3 2803   0.882   1.306   0.928  0.3197 -0.7416 -0.7566
   10UNL     C4 2804   1.044   1.440   0.889  0.7420 -0.7206 -0.3128
   10UNL     C5 2805   1.113   1.568   0.865 -0.0586 -0.9890 -0.7605
   10UNL     N6 2806   1.106   1.347   0.958  0.3451  0.1921  0.4369
   10UNL     N7 2807   0.908   1.426   0.866 -0.3369  0.3226 -0.3537
   10UNL     H8 2808   1.081   1.628   0.951 -0.3406 -0.0988 -1.4678
   10UNL     H9 2809   1.073   1.625   0.779 -1.4006  1.2122  1.1890
   10UNL    H10 2810   1.222   1.569   0.856 -0.0575  2.3384 -2.1531
   11UNL     H0 2811   0.815   2.295   0.517  0.4614  0.2333  1.7544
   11UNL     H1 2812   1.008   2.336   0.326 -0.7564  2.1445  1.1240
   11UNL     C2 2813   0.908   2.242   0.504  0.2135 -0.0230  0.9768
   11UNL     C3 2814   1.005   2.266   0.408  1.0050  0.8840  0.1685
   11UNL     C4 2815   1.054   2.108   0.521 -0.7100 -0.2830  0.0981
   11UNL     C5 2816   1.143   2.003   0.585 -0.3765  0.2584 -0.4248
   11UNL     N6 2817   0.938   2.139   0.577 -0.2385  0.4727 -0.5177
   11UNL     N7 2818   1.101   2.180   0.414 -0.2605  0.5418 -0.2603
   11UNL     H8 2819   1.203   2.046   0.666  0.0282 -0.9123 -0.0730
   11UNL     H9 2820   1.211   1.959   0.510  0.8157  3.0278 -1.1044
   11UNL    H10 2821   1.085   1.919   0.623 -0.5920  0.3265 -0.6006
   12UNL     H0 2822   1.273   1.416   1.164  0.5776  1.0850 -0.2750
   12UNL     H1 2823   1.285   1.417   1.441 -2.1395  1.7019 -0.9491
   12UNL     C2 2824   1.276   1.332   1.232 -0.4479  0.2938 -1.1720
   12UNL     C3 2825   1.277   1.333   1.373  0.4166 -0.0035  0.6730
   12UNL     C4 2826   1.256   1.139   1.283  0.1006 -0.3983  0.4258
   12UNL     C5 2827   1.270   0.987   1.274  0.1422  0.0072  0.0743
   12UNL     N6 2828   1.271   1.214   1.177  0.1615  0.2027  0.0554
   12UNL     N7 2829   1.261   1.203   1.410 -0.4231 -0.0951  0.1717
   12UNL     H8 2830   1.213   0.960   1.185  1.2080  1.0192 -0.9466
   12UNL     H9 2831   1.227   0.936   1.362  0.6537 -0.7397 -0.0943
   12UNL    H10 2832   1.374   0.954   1.260  0.6549  2.0564 -1.2433
   13UNL     H0 2833   1.770   0.875   0.622  0.8492 -1.0126 -1.7768
   13UNL     H1 2834   1.799   1.100   0.778  0.9004 -1.7113  0.5068
   13UNL     C2 2835   1.762   0.977   0.586  0.6151 -0.1263  0.6007
   13UNL     C3 2836   1.784   1.094   0.671  0.2186 -0.1131  0.4756
   13UNL     C4 2837   1.721   1.145   0.488  0.8552  0.0958 -0.2814
   13UNL     C5 2838   1.681   1.234   0.369  0.4977 -0.2781 -0.1382
   13UNL     N6 2839   1.730   1.015   0.462 -0.8042  0.2969 -0.8304
   13UNL     N7 2840   1.767   1.202   0.600  0.3057  0.3305 -0.6465
   13UNL     H8 2841   1.598   1.302   0.390 -0.0188 -1.1470  0.6891
   13UNL     H9 2842   1.644   1.177   0.282 -0.4011  0.9622 -0.5969
   13UNL    H10 2843   1.770   1.286   0.331  0.4973 -0.2861 -0.1499
   14UNL     H0 2844   1.285   1.242   0.750 -0.2487  0.3517 -1.1154
   14UNL     H1 2845   1.515   1.296   0.603 -1.2205 -0.7682  0.1111
   14UNL     C2 2846   1.378   1.283   0.786 -0.2971 -0.1043 -0.4551
   14UNL     C3 2847   1.501   1.315   0.709  0.1786  0.1798  0.1606
   14UNL     C4 2848   1.522   1.333   0.914 -0.0971 -0.3098  0.1356
   14UNL     C5 2849   1.590   1.342   1.046 -0.4417 -0.0454 -0.5533
   14UNL     N6 2850   1.395   1.314   0.914  0.4001  0.7485  0.5985
   14UNL     N7 2851   1.593   1.332   0.798 -0.1081 -0.0228 -0.1644
   14UNL     H8 2852   1.584   1.444   1.086  1.4518  0.2292 -0.8575
   14UNL     H9 2853   1.547   1.280   1.125 -1.5221  0.5170 -0.6925
   14UNL    H10 2854   1.699   1.327   1.038 -0.4596  0.0355 -0.9866
   15UNL     H0 2855   1.271   1.981   0.278 -1.1224 -2.0541  1.5427
   15UNL     H1 2856   1.457   1.791   0.333 -2.4117 -0.1520  0.6246
   15UNL     C2 2857   1.367   1.994   0.326 -0.4056 -0.8121 -0.1326
   15UNL     C3 2858   1.465   1.897   0.353  0.1902 -0.0296 -0.5615
   15UNL     C4 2859   1.511   2.091   0.407 -0.4812  0.2669  0.7861
   15UNL     C5 2860   1.601   2.203   0.452  0.8669  0.2566 -0.4481
   15UNL     N6 2861   1.399   2.116   0.348 -0.0768  0.1783 -0.6663
   15UNL     N7 2862   1.556   1.960   0.421  0.5988  0.3993 -0.6677
   15UNL     H8 2863   1.595   2.227   0.559  0.8899 -0.3543 -0.3015
   15UNL     H9 2864   1.574   2.291   0.394 -1.2101  0.8404  1.2767
   15UNL    H10 2865   1.705   2.177   0.429  0.5602 -0.6896 -0.8168
   16UNL     H0 2866   1.912   1.674   0.355  2.6724  0.0090  2.0786
   16UNL     H1 2867   1.929   1.438   0.481  1.9394  2.3884 -1.3982
   16UNL     C2 2868   1.838   1.632   0.422  0.7914 -0.4909 -0.1858
   16UNL     C3 2869   1.847   1.507   0.492 -0.0577  0.0039 -0.5771
   16UNL     C4 2870   1.683   1.615   0.545 -0.4150  0.9154  0.2943
   16UNL     C5 2871   1.555   1.657   0.612  0.2041  0.1952 -0.1173
   16UNL     N6 2872   1.736   1.704   0.467 -0.0430  0.3833  0.1640
   16UNL     N7 2873   1.748   1.498   0.578  0.8699 -0.2870  0.3861
   16UNL     H8 2874   1.540   1.765   0.598  0.2764  0.0581 -1.3799
   16UNL     H9 2875   1.567   1.643   0.720  0.2682  2.6610  0.2643
   16UNL    H10 2876   1.466   1.607   0.572 -1.0970 -1.2621  4.0969
   17UNL     H0 2877   1.737   1.966   0.631  0.6441 -2.2185  1.6023
   17UNL     H1 2878   1.968   2.053   0.780 -1.9330  1.3388 -0.1689
   17UNL     C2 2879   1.839   1.981   0.596 -0.1735 -0.1055 -0.0914
   17UNL     C3 2880   1.952   2.023   0.677 -0.2298 -0.0121 -0.0954
   17UNL     C4 2881   2.003   1.991   0.478  0.4602 -0.0184  0.0864
   17UNL     C5 2882   2.083   1.987   0.348  0.1411  0.3204 -0.9145
   17UNL     N6 2883   1.872   1.958   0.467 -0.1668  0.1629 -0.4244
   17UNL     N7 2884   2.049   2.036   0.596  0.1282  0.5132 -0.2866
   17UNL     H8 2885   2.058   1.898   0.288  1.3974 -0.0687 -0.8904
   17UNL     H9 2886   2.187   1.962   0.375 -0.9279 -2.3589  1.2320
   17UNL    H10 2887   2.085   2.077   0.286  0.9530  0.8613 -0.1158
   18UNL     H0 2888   0.563   1.661   0.979  0.5106 -0.2956  0.1995
   18UNL     H1 2889   0.312   1.576   0.890 -1.0959 -2.0198 -1.7108
   18UNL     C2 2890   0.541   1.583   0.907  0.0590  0.2823 -0.2927
   18UNL     C3 2891   0.410   1.543   0.859 -0.0944 -0.0994 -0.7662
   18UNL     C4 2892   0.559   1.435   0.773  0.0292  0.2843 -1.0384
   18UNL     C5 2893   0.635   1.316   0.711  0.1724 -0.6738  0.6789
   18UNL     N6 2894   0.634   1.520   0.845  0.4251 -0.1135 -0.0582
   18UNL     N7 2895   0.425   1.442   0.774 -0.2878  0.4153  0.7111
   18UNL     H8 2896   0.739   1.335   0.682  0.5998 -0.0672  2.4681
   18UNL     H9 2897   0.575   1.285   0.625 -0.2281 -0.5709  0.9168
   18UNL    H10 2898   0.639   1.229   0.778  0.3932 -1.6895 -0.6176
    1Co      Co 2899   1.240   0.697   1.892  0.2260 -0.0104  0.0061
    2Co      Co 2900   0.248   1.413   1.833 -0.1292  0.0502 -0.5180
    3Co      Co 2901   0.733   0.521   2.173 -0.2951  0.1855 -0.1888
    4Co      Co 2902   0.755   1.566   1.542  0.1093  0.3905  0.1728
    5Co      Co 2903   0.274   0.903   2.144 -0.0109  0.0315 -0.0247
    6Co      Co 2904   1.223   1.209   1.590  0.0747 -0.1014 -0.1851
    7UNL     H0 2905   0.364   0.952   1.902  0.1581  0.2714  0.2186
    7UNL     H1 2906   0.246   1.165   1.754 -2.8267  0.3837  1.4856
    7UNL     C2 2907   0.326   1.046   1.939 -0.3176 -0.0082  0.4598
    7UNL     C3 2908   0.278   1.153   1.856  0.2850  0.8295  0.6480
    7UNL     C4 2909   0.295   1.201   2.058 -0.2052  0.0360 -0.1694
    7UNL     C5 2910   0.287   1.280   2.189 -0.0404  0.1788  0.2746
    7UNL     N6 2911   0.319   1.071   2.068 -0.1157  0.3126 -0.0735
    7UNL     N7 2912   0.260   1.254   1.936 -0.6179 -0.5422  0.0010
    7UNL     H8 2913   0.386   1.316   2.221 -0.4527  2.2091 -0.5755
    7UNL     H9 2914   0.252   1.209   2.265  1.5867 -3.2611 -1.8974
    7UNL    H10 2915   0.224   1.369   2.181  0.6352  0.6972  0.5827
    8UNL     H0 2916   0.906   1.693   1.396 -1.3898  0.2287  1.0588
    8UNL     H1 2917   0.947   1.694   1.128 -2.1121 -0.7155 -3.6844
    8UNL     C2 2918   0.844   1.639   1.326 -0.8465 -0.2212  0.9191
    8UNL     C3 2919   0.875   1.638   1.186  0.2609 -0.5621 -0.3511
    8UNL     C4 2920   0.714   1.518   1.230 -0.8420 -0.5928  0.0677
    8UNL     C5 2921   0.585   1.436   1.210  0.5530  0.5807 -0.4345
    8UNL     N6 2922   0.745   1.559   1.352 -0.6547 -0.1810  0.3348
    8UNL     N7 2923   0.782   1.569   1.127  0.9496 -0.1972  0.1190
    8UNL     H8 2924   0.564   1.431   1.102  1.1223 -0.2722 -0.5148
    8UNL     H9 2925   0.504   1.492   1.258  0.7299 -0.2177  0.8249
    8UNL    H10 2926   0.579   1.336   1.254 -2.8172  0.9234  0.1460
    9UNL     H0 2927   0.415   1.489   2.003 -2.0464 -1.6359 -2.1202
    9UNL     H1 2928   0.395   1.711   2.185 -1.9179  0.0004  1.6911
    9UNL     C2 2929   0.341   1.568   2.006 -0.5271 -0.1465  0.0831
    9UNL     C3 2930   0.334   1.675   2.104  0.0512  0.0897  0.1073
    9UNL     C4 2931   0.182   1.682   1.960  0.9662 -0.2657 -0.5586
    9UNL     C5 2932   0.064   1.726   1.877 -0.3095  0.1329 -1.1796
    9UNL     N6 2933   0.233   1.569   1.928  0.5315 -0.3464  0.2461
    9UNL     N7 2934   0.224   1.742   2.074 -0.5342 -0.5951  0.1186
    9UNL     H8 2935   0.007   1.814   1.910 -1.7026 -0.8659 -0.8393
    9UNL     H9 2936  -0.011   1.647   1.870 -1.5473  1.2624 -1.0479
    9UNL    H10 2937   0.108   1.754   1.780 -1.1244  1.2345 -1.2574
   10UNL     H0 2938   0.497   0.495   2.239 -2.3969  0.9262  1.7440
   10UNL     H1 2939   0.297   0.674   2.270  0.9307  1.2233  0.3769
   10UNL     C2 2940   0.493   0.597   2.202 -0.1528  0.0422 -1.3004
   10UNL     C3 2941   0.388   0.685   2.213  0.0601  0.1928 -1.3023
   10UNL     C4 2942   0.550   0.765   2.102  0.2174  0.4076  1.0792
   10UNL     C5 2943   0.635   0.857   2.026 -1.0175 -0.1243 -0.6575
   10UNL     N6 2944   0.591   0.639   2.125 -0.2303  0.3039 -0.0527
   10UNL     N7 2945   0.426   0.798   2.156  0.0916 -0.1243  0.7516
   10UNL     H8 2946   0.740   0.826   2.026 -1.0945 -0.6270  2.1221
   10UNL     H9 2947   0.624   0.958   2.067 -0.0457  0.1474 -1.0281
   10UNL    H10 2948   0.608   0.861   1.920 -0.2142 -0.7298 -0.8893
   11UNL     H0 2949   0.295   1.595   1.675  0.8888  2.6820  2.0250
   11UNL     H1 2950   0.505   1.664   1.512  0.4551 -0.1942 -0.3836
   11UNL     C2 2951   0.391   1.545   1.665 -0.7041 -0.3877  0.7989
   11UNL     C3 2952   0.497   1.579   1.579  0.4806 -0.0516 -0.2027
   11UNL     C4 2953   0.530   1.405   1.692 -0.2407 -0.2998  0.2602
   11UNL     C5 2954   0.615   1.301   1.763 -0.1670 -0.2176  0.1970
   11UNL     N6 2955   0.409   1.434   1.738 -0.2333 -0.0647  0.5911
   11UNL     N7 2956   0.591   1.483   1.598 -0.2018 -0.1342 -0.4169
   11UNL     H8 2957   0.720   1.319   1.737 -0.6077 -1.1375 -2.4897
   11UNL     H9 2958   0.599   1.198   1.728  2.2365 -0.8141  0.6968
   11UNL    H10 2959   0.608   1.309   1.873 -0.2010 -0.9776  0.2574
   12UNL     H0 2960   0.775   0.698   2.280 -0.4175 -0.7072 -0.5023
   12UNL     H1 2961   0.726   0.767   2.557  1.1103 -0.7180  1.0551
   12UNL     C2 2962   0.775   0.638   2.370  0.1974  0.2174  0.1432
   12UNL     C3 2963   0.748   0.674   2.506 -0.1698 -0.3931 -0.1726
   12UNL     C4 2964   0.753   0.469   2.478  0.0014  0.5701  0.8706
   12UNL     C5 2965   0.727   0.319   2.505 -0.1133 -0.5421  0.3773
   12UNL     N6 2966   0.768   0.507   2.354  0.3318  0.1863 -0.5209
   12UNL     N7 2967   0.744   0.564   2.575  0.3290  0.1498  0.1359
   12UNL     H8 2968   0.750   0.292   2.609  0.9784 -1.4807 -0.0791
   12UNL     H9 2969   0.786   0.252   2.441 -1.0984  0.3718 -1.5697
   12UNL    H10 2970   0.620   0.295   2.498  0.3819 -2.4464 -3.4464
   13UNL     H0 2971   1.278   0.245   1.784  0.8622  0.3493 -0.0768
   13UNL     H1 2972   1.284   0.463   1.959 -0.3232 -0.4187  0.6979
   13UNL     C2 2973   1.267   0.351   1.763  0.0252  0.4201  0.6417
   13UNL     C3 2974   1.284   0.458   1.851  1.2667  0.5747  0.6106
   13UNL     C4 2975   1.276   0.511   1.645 -0.2270  0.0749 -0.0862
   13UNL     C5 2976   1.258   0.591   1.529  0.3499 -0.1726 -0.2376
   13UNL     N6 2977   1.267   0.379   1.639  0.3623 -0.1053 -0.2376
   13UNL     N7 2978   1.280   0.562   1.771 -0.1874 -1.3254  0.3069
   13UNL     H8 2979   1.176   0.566   1.461  1.2954 -0.5317 -1.2611
   13UNL     H9 2980   1.353   0.594   1.474  1.2598 -0.6358  1.2514
   13UNL    H10 2981   1.250   0.695   1.565 -2.1117 -0.4362  0.1575
   14UNL     H0 2982   0.787   0.534   1.883 -0.1443  1.4903 -0.0095
   14UNL     H1 2983   0.996   0.676   1.786  0.3404 -0.3095  0.5658
   14UNL     C2 2984   0.873   0.568   1.941  0.6591  0.0890 -0.3355
   14UNL     C3 2985   0.976   0.639   1.886 -0.1266  0.5729  0.8092
   14UNL     C4 2986   1.004   0.598   2.085 -0.0376  0.6888 -0.5952
   14UNL     C5 2987   1.081   0.577   2.215 -0.7562 -0.6017 -0.1429
   14UNL     N6 2988   0.884   0.545   2.070  0.2806  0.1283 -0.1275
   14UNL     N7 2989   1.066   0.660   1.977  0.1183  0.0973 -0.1092
   14UNL     H8 2990   1.068   0.662   2.282  2.2677  1.2652 -1.6847
   14UNL     H9 2991   1.044   0.487   2.267  1.7506 -0.4128  2.2127
   14UNL    H10 2992   1.189   0.566   2.199 -0.7188  0.9632 -1.2028
   15UNL     H0 2993   0.781   1.323   1.497 -1.1378  1.7565  0.4013
   15UNL     H1 2994   0.997   1.150   1.510 -0.2621 -0.9932 -0.4121
   15UNL     C2 2995   0.877   1.343   1.543 -0.4412  0.2771 -0.3386
   15UNL     C3 2996   0.989   1.252   1.543 -0.1920 -0.9858 -0.4178
   15UNL     C4 2997   1.024   1.438   1.637  0.2444  0.4326 -0.0870
   15UNL     C5 2998   1.098   1.546   1.710  0.0874 -0.2091 -0.5194
   15UNL     N6 2999   0.898   1.457   1.600 -0.0864  0.2814  0.4341
   15UNL     N7 3000   1.079   1.317   1.614  0.2361 -0.2467 -0.5225
   15UNL     H8 3001   1.049   1.557   1.807 -1.6088 -1.0443 -1.2357
   15UNL     H9 3002   1.089   1.649   1.672  1.2372  0.7107  1.5157
   15UNL    H10 3003   1.206   1.531   1.719 -0.1469 -1.5497  0.3221
   16UNL     H0 3004   1.399   1.007   1.572 -1.5927  0.9996 -0.1190
   16UNL     H1 3005   1.423   0.817   1.775 -0.6471 -0.9424 -2.2315
   16UNL     C2 3006   1.323   0.969   1.639 -0.2280 -0.7025  0.5379
   16UNL     C3 3007   1.335   0.870   1.741 -0.4546  0.5342 -0.5810
   16UNL     C4 3008   1.146   0.956   1.738 -0.2229 -0.2906 -0.0207
   16UNL     C5 3009   1.007   0.995   1.787  0.5095 -1.0501  0.1714
   16UNL     N6 3010   1.204   1.027   1.643 -0.4884 -0.2050 -0.1286
   16UNL     N7 3011   1.216   0.852   1.798 -0.0882 -0.3039 -0.2469
   16UNL     H8 3012   0.985   0.984   1.894 -0.1471  0.5409  0.2408
   16UNL     H9 3013   0.930   0.941   1.731  0.8731  0.9079 -2.4650
   16UNL    H10 3014   0.988   1.101   1.764 -0.2173 -1.0850  0.5720
   17UNL     H0 3015   1.262   1.272   1.830 -1.0212  0.2151 -1.6137
   17UNL     H1 3016   1.488   1.338   1.971  0.2622 -0.0897  0.3164
   17UNL     C2 3017   1.361   1.297   1.794 -0.1525 -0.1388  0.3987
   17UNL     C3 3018   1.475   1.335   1.864 -0.5322  0.5406  0.3839
   17UNL     C4 3019   1.506   1.327   1.664 -0.0522 -0.0001 -0.2693
   17UNL     C5 3020   1.584   1.304   1.537 -0.5294 -0.5117 -0.7159
   17UNL     N6 3021   1.380   1.283   1.660 -0.3233  0.3584 -0.0908
   17UNL     N7 3022   1.571   1.345   1.779 -0.0560  0.2083  0.2242
   17UNL     H8 3023   1.535   1.231   1.471 -0.6330 -1.9118  0.8312
   17UNL     H9 3024   1.686   1.268   1.559 -1.5173 -2.3471  1.3504
   17UNL    H10 3025   1.595   1.391   1.472 -0.6962 -1.9737 -2.8284
   18UNL     H0 3026   0.057   1.024   2.108 -0.1067  0.2173 -2.2611
   18UNL     H1 3027  -0.192   0.932   2.024  0.0053 -1.2512 -0.2407
   18UNL     C2 3028   0.034   0.926   2.069 -0.0320 -0.6162 -0.3448
   18UNL     C3 3029  -0.093   0.888   2.024  0.2027 -0.8088 -0.3326
   18UNL     C4 3030   0.051   0.747   1.992  0.7590 -0.2705  0.4176
   18UNL     C5 3031   0.126   0.624   1.951  0.1000  0.9429 -0.1169
   18UNL     N6 3032   0.127   0.844   2.044  0.1670  0.5816  0.7078
   18UNL     N7 3033  -0.083   0.769   1.981 -0.0648  0.1215  0.0371
   18UNL     H8 3034   0.088   0.575   1.860 -0.9085  0.3675  0.5999
   18UNL     H9 3035   0.127   0.548   2.030 -0.9039  0.9859 -0.0459
   18UNL    H10 3036   0.230   0.650   1.927 -0.0642  2.0636  0.3549
    1Co      Co 3037   0.702   0.093   3.078  0.3241  0.3809  0.0115
    2Co      Co 3038   5.580   0.723   3.078  0.2295  0.0028  0.1363
    3Co      Co 3039   4.099   5.328   3.347 -0.2050 -0.2347 -0.0339
    4Co      Co 3040   0.200   0.916   2.729  0.2155  0.2109 -0.1668
    5Co      Co 3041   5.556   0.184   3.337 -0.0560  0.1046  0.0589
    6Co      Co 3042   0.721   0.597   2.767  0.0261  0.2070  0.0638
    7UNL     H0 3043   5.594   0.262   3.087  2.4359 -1.5793  1.8114
    7UNL     H1 3044   5.637   0.520   2.991 -1.3690  0.9284 -0.4853
    7UNL     C2 3045   5.600   0.356   3.140 -0.0361 -0.6762  0.6647
    7UNL     C3 3046   5.621   0.487   3.093  0.2931 -0.4018 -0.6052
    7UNL     C4 3047   5.601   0.481   3.296  0.0371 -0.4257 -0.6824
    7UNL     C5 3048   5.570   0.519   3.442 -0.2419 -0.0720  0.3213
    7UNL     N6 3049   5.591   0.352   3.270 -0.3860 -0.8730 -0.2479
    7UNL     N7 3050   5.621   0.569   3.197  0.1038 -1.1574 -0.8393
    7UNL     H8 3051   5.513   0.609   3.467  1.2143  0.7425  0.8309
    7UNL     H9 3052   5.662   0.519   3.501 -0.4562 -2.6719  0.8046
    7UNL    H10 3053   5.516   0.436   3.490 -0.2320 -0.6381 -0.6221
    8UNL     H0 3054   0.358   0.998   2.595  2.2643 -0.4311 -1.9714
    8UNL     H1 3055   0.404   1.014   2.327 -1.0081  2.5384 -0.6004
    8UNL     C2 3056   0.286   0.976   2.517 -0.4066 -0.2153  0.2888
    8UNL     C3 3057   0.314   0.984   2.379 -0.0712 -0.4383 -0.5142
    8UNL     C4 3058   0.127   0.926   2.424 -0.1926 -0.0183  1.0014
    8UNL     C5 3059  -0.012   0.876   2.410  0.5501 -1.0302  0.0427
    8UNL     N6 3060   0.171   0.926   2.549 -0.8361  0.4592  0.2120
    8UNL     N7 3061   0.208   0.952   2.314 -0.3690 -0.3844  0.1815
    8UNL     H8 3062  -0.044   0.859   2.306  0.6121  1.3357 -0.4199
    8UNL     H9 3063  -0.077   0.956   2.447  1.7429  1.0625 -2.1147
    8UNL    H10 3064  -0.033   0.787   2.472 -3.1843  0.1007  0.6373
    9UNL     H0 3065   5.724   0.795   3.223 -1.2259 -0.1425 -1.4210
    9UNL     H1 3066   5.786   1.064   3.275 -0.4781  0.2655  2.6930
    9UNL     C2 3067   5.664   0.884   3.219 -0.6704  0.3410  0.3892
    9UNL     C3 3068   5.690   1.025   3.243  0.3947  0.5449 -0.7325
    9UNL     C4 3069   5.497   0.987   3.190 -0.3684  0.4458 -0.6007
    9UNL     C5 3070   5.365   1.019   3.136  0.2920  0.7087  0.1866
    9UNL     N6 3071   5.536   0.863   3.203  0.1068 -0.6851  0.6964
    9UNL     N7 3072   5.580   1.093   3.225 -0.0252  0.4541 -0.0729
    9UNL     H8 3073   5.294   1.048   3.214 -0.6523 -2.7713  0.7947
    9UNL     H9 3074   5.328   0.936   3.075  0.5717  0.4507  0.3654
    9UNL    H10 3075   5.375   1.102   3.065  0.6043  1.5981  1.2486
   10UNL     H0 3076   3.884   5.294   3.422 -0.3006  3.1729  3.2124
   10UNL     H1 3077   3.641   5.401   3.368  0.2719 -0.7742  1.4952
   10UNL     C2 3078   3.862   5.374   3.354  0.6436  0.2664 -0.8836
   10UNL     C3 3079   3.736   5.429   3.324 -0.5408 -0.6989 -0.3124
   10UNL     C4 3080   3.884   5.542   3.247  0.1949 -0.2765  0.1887
   10UNL     C5 3081   3.960   5.664   3.190  0.2463  0.1983 -0.2440
   10UNL     N6 3082   3.959   5.446   3.304 -0.4497 -0.2720  0.1462
   10UNL     N7 3083   3.750   5.541   3.261  0.0267  0.1040  0.8336
   10UNL     H8 3084   3.978   5.729   3.277 -1.4021 -0.8029  0.8936
   10UNL     H9 3085   3.901   5.719   3.116  0.7360  1.2404  0.1176
   10UNL    H10 3086   4.054   5.641   3.138 -0.7306 -1.2728 -1.4457
   11UNL     H0 3087   5.580   0.903   2.927 -0.2712  0.4051  0.1635
   11UNL     H1 3088   5.740   0.937   2.687  0.4251 -0.7791 -1.3297
   11UNL     C2 3089   5.670   0.855   2.893 -0.7041 -0.1882 -0.1688
   11UNL     C3 3090   5.755   0.881   2.779 -0.5788  0.5517 -0.3081
   11UNL     C4 3091   5.830   0.740   2.910  0.1922 -0.3010 -0.2691
   11UNL     C5 3092   5.916   0.635   2.976 -0.8031 -0.1591  0.1960
   11UNL     N6 3093   5.716   0.756   2.967  0.4805 -0.8404  0.0347
   11UNL     N7 3094   5.859   0.803   2.787 -0.3230  1.1531 -0.3802
   11UNL     H8 3095   5.898   0.542   2.921 -1.0974  0.1267 -0.1958
   11UNL     H9 3096   5.889   0.614   3.080 -0.1850  1.7628  0.7766
   11UNL    H10 3097   6.023   0.661   2.978 -0.6823 -0.6372  0.1366
   12UNL     H0 3098   0.243   0.039   3.511  0.6689  0.3301  0.9494
   12UNL     H1 3099   0.285   0.041   3.792  1.5716 -0.4021 -0.1812
   12UNL     C2 3100   0.244  -0.043   3.581  0.3898 -0.1217  0.4432
   12UNL     C3 3101   0.266  -0.041   3.724  0.2245 -0.2162 -0.0568
   12UNL     C4 3102   0.245  -0.231   3.644  0.2615  0.9205  0.9394
   12UNL     C5 3103   0.228  -0.381   3.628 -0.4305  0.7168  0.8071
   12UNL     N6 3104   0.231  -0.161   3.533  0.4176  0.6309 -0.2967
   12UNL     N7 3105   0.249  -0.166   3.761 -0.3554 -0.2653  0.1439
   12UNL     H8 3106   0.321  -0.430   3.598  0.1910  1.3364  1.6810
   12UNL     H9 3107   0.150  -0.399   3.552  0.9151 -2.0750 -0.0206
   12UNL    H10 3108   0.198  -0.421   3.726 -0.9960 -0.6215  0.1165
   13UNL     H0 3109   4.661   5.101   2.986 -2.9319 -0.6657  1.5995
   13UNL     H1 3110   4.614   5.327   3.157  0.7812  1.7753  0.0092
   13UNL     C2 3111   4.641   5.205   2.964 -0.0787 -0.2365  0.5317
   13UNL     C3 3112   4.613   5.314   3.049  0.3589  0.3450  0.1680
   13UNL     C4 3113   4.606   5.353   2.849 -0.3505 -0.2964  0.1347
   13UNL     C5 3114   4.572   5.427   2.726  0.2025 -0.6908 -0.2694
   13UNL     N6 3115   4.621   5.226   2.842  0.2058  0.3702  0.1119
   13UNL     N7 3116   4.591   5.417   2.967 -0.4251 -0.3188  0.6355
   13UNL     H8 3117   4.538   5.353   2.653 -0.9687 -0.2802 -0.1656
   13UNL     H9 3118   4.660   5.474   2.680 -0.2735 -1.0800 -1.6268
   13UNL    H10 3119   4.490   5.496   2.750  0.3065 -0.4680 -0.5440
   14UNL     H0 3120   4.201   5.327   3.109  1.3318 -0.7930 -0.1611
   14UNL     H1 3121   4.344   5.532   2.991 -0.2780  0.8247 -0.6170
   14UNL     C2 3122   4.254   5.404   3.162  1.0899 -0.7492  0.0217
   14UNL     C3 3123   4.333   5.502   3.095  0.1865 -0.5439 -0.9350
   14UNL     C4 3124   4.363   5.498   3.303  0.4327  0.5106  0.2936
   14UNL     C5 3125   4.412   5.524   3.443  0.3889  0.9247 -0.1718
   14UNL     N6 3126   4.261   5.419   3.291 -0.4866  0.6174 -0.3793
   14UNL     N7 3127   4.410   5.555   3.185 -0.4772 -0.3578 -0.4023
   14UNL     H8 3128   4.356   5.614   3.472 -0.3503  1.1727 -2.1727
   14UNL     H9 3129   4.398   5.430   3.497 -0.8804  0.6140 -0.9854
   14UNL    H10 3130   4.518   5.548   3.431 -0.0645  2.1703 -2.3305
   15UNL     H0 3131   0.256   0.673   2.662 -0.1227 -0.2385 -0.2276
   15UNL     H1 3132   0.475   0.513   2.724 -0.4511  0.2793 -0.1018
   15UNL     C2 3133   0.349   0.700   2.710 -0.3900 -0.1857  0.2721
   15UNL     C3 3134   0.463   0.620   2.732 -0.6691  0.2306  0.2774
   15UNL     C4 3135   0.497   0.815   2.778  0.2651 -0.7352  0.2356
   15UNL     C5 3136   0.559   0.934   2.849 -0.7825 -0.4731  0.4865
   15UNL     N6 3137   0.364   0.820   2.765 -0.1438 -0.2922 -0.3323
   15UNL     N7 3138   0.560   0.692   2.782  0.1897  0.5600 -0.6368
   15UNL     H8 3139   0.667   0.917   2.839 -0.5362  0.3210  1.5833
   15UNL     H9 3140   0.542   0.950   2.957  0.1318 -0.1133  0.5864
   15UNL    H10 3141   0.531   1.026   2.797 -1.8281 -1.9230 -1.6593
   16UNL     H0 3142   0.915   0.414   2.798  1.4394  0.5914  1.9509
   16UNL     H1 3143   0.904   0.167   2.913 -1.0249 -1.1762  0.0991
   16UNL     C2 3144   0.832   0.370   2.852  0.3759 -0.1844 -0.2261
   16UNL     C3 3145   0.829   0.245   2.915  0.4106  0.2571  0.0143
   16UNL     C4 3146   0.660   0.361   2.952  0.4373  0.3734  0.2207
   16UNL     C5 3147   0.529   0.411   3.017  0.3538 -1.2533 -0.4953
   16UNL     N6 3148   0.719   0.434   2.854  0.1946  0.0755 -0.2026
   16UNL     N7 3149   0.712   0.247   2.982  0.1708  0.0601 -1.0218
   16UNL     H8 3150   0.504   0.511   2.979 -0.9478 -0.2850  2.5559
   16UNL     H9 3151   0.534   0.431   3.125  0.1190 -2.8595 -0.1678
   16UNL    H10 3152   0.443   0.344   3.004 -1.2079  0.9019 -1.9161
   17UNL     H0 3153   0.752   0.718   2.965 -0.6777 -1.1270 -2.3849
   17UNL     H1 3154   0.971   0.751   3.119 -1.0017  0.4710  0.4778
   17UNL     C2 3155   0.854   0.707   2.931 -0.0276 -0.2122 -0.8294
   17UNL     C3 3156   0.968   0.730   3.013  0.0778  0.3271  0.4632
   17UNL     C4 3157   1.009   0.688   2.816  0.1043  1.0500  0.6618
   17UNL     C5 3158   1.084   0.634   2.700 -0.3591  0.9513  0.3291
   17UNL     N6 3159   0.875   0.689   2.804 -0.6333 -0.5595  0.1343
   17UNL     N7 3160   1.071   0.704   2.939 -0.7565 -0.3292 -0.4318
   17UNL     H8 3161   1.137   0.721   2.659  1.8188  0.2889  1.5993
   17UNL     H9 3162   1.018   0.607   2.617  1.6963  1.1234 -1.4569
   17UNL    H10 3163   1.162   0.559   2.718 -0.3374  1.1779  1.2301
   18UNL     H0 3164   5.310   0.296   3.343  0.8181 -0.3803 -0.0204
   18UNL     H1 3165   5.074   0.227   3.234 -0.6651  0.5127  1.0239
   18UNL     C2 3166   5.295   0.210   3.278  0.2484 -0.5650  0.3408
   18UNL     C3 3167   5.169   0.176   3.222 -1.1517 -0.0363 -0.7620
   18UNL     C4 3168   5.326   0.053   3.168  0.2174 -0.3341  0.5043
   18UNL     C5 3169   5.396  -0.041   3.070 -0.6160 -0.2272 -0.0829
   18UNL     N6 3170   5.392   0.129   3.252 -0.1623  0.0304  0.0129
   18UNL     N7 3171   5.188   0.067   3.153  0.0565 -0.7049 -0.0643
   18UNL     H8 3172   5.328  -0.099   3.006 -1.8723  1.6351 -0.5187
   18UNL     H9 3173   5.462  -0.114   3.120 -0.9900 -0.1342  0.5664
   18UNL    H10 3174   5.452   0.026   3.004 -0.5453  1.0498  1.2239
    1Co      Co 3175   4.129   4.813   4.289  0.0498 -0.0060 -0.0617
    2Co      Co 3176   5.093   0.087   4.200 -0.0488  0.2685 -0.1152
    3Co      Co 3177   3.631   4.631   4.540  0.0733  0.1065 -0.2527
    4Co      Co 3178   5.607   0.233   3.918  0.0514 -0.0211 -0.3359
    5Co      Co 3179   3.185   5.037   4.496 -0.0277 -0.2768  0.3906
    6Co      Co 3180   4.106   5.315   3.950  0.0587 -0.1889 -0.1563
    7UNL     H0 3181   3.239   5.104   4.264 -0.7919  1.2080 -2.4787
    7UNL     H1 3182   3.203   5.345   4.125  0.6352 -0.0404  0.1955
    7UNL     C2 3183   3.218   5.203   4.303 -0.2209  0.1430  0.8189
    7UNL     C3 3184   3.194   5.322   4.231  0.3079  0.7682  0.3541
    7UNL     C4 3185   3.163   5.349   4.435  0.5125 -0.5366  0.1245
    7UNL     C5 3186   3.093   5.404   4.554  0.2126 -0.3496  0.6005
    7UNL     N6 3187   3.203   5.226   4.434 -0.6246 -0.0211  0.1842
    7UNL     N7 3188   3.161   5.418   4.316  0.5788  0.2673 -0.0562
    7UNL     H8 3189   3.146   5.380   4.648  0.5203  0.1524  0.5605
    7UNL     H9 3190   2.993   5.359   4.551 -0.8271  1.8601 -2.7044
    7UNL    H10 3191   3.080   5.512   4.548 -0.1610 -0.4360 -0.1965
    8UNL     H0 3192   5.774   0.279   3.748 -0.3873  0.3586 -0.1389
    8UNL     H1 3193   5.777   0.186   3.496 -1.0135  0.4271 -1.0908
    8UNL     C2 3194   5.689   0.245   3.690 -0.1356 -0.2900 -0.1368
    8UNL     C3 3195   5.693   0.196   3.564  0.0887  0.4501  0.3179
    8UNL     C4 3196   5.504   0.182   3.639  0.6994  0.0874  0.4120
    8UNL     C5 3197   5.352   0.173   3.646  0.7679 -0.0565  0.1966
    8UNL     N6 3198   5.570   0.245   3.735  0.3155  0.8538 -0.5962
    8UNL     N7 3199   5.571   0.159   3.524  0.3843 -0.1571 -0.0263
    8UNL     H8 3200   5.315   0.128   3.739 -0.2232 -2.1257 -1.1236
    8UNL     H9 3201   5.313   0.115   3.561  1.1408 -2.7721  1.7655
    8UNL    H10 3202   5.308   0.273   3.637 -0.9951 -0.8823 -1.0810
    9UNL     H0 3203   5.247   0.157   4.380  0.8961 -0.0301  0.7429
    9UNL     H1 3204   5.273   0.419   4.499 -0.6551 -1.7288  0.4210
    9UNL     C2 3205   5.183   0.245   4.371  0.3384 -0.4890  0.0959
    9UNL     C3 3206   5.202   0.376   4.429 -1.1780 -0.4965  0.1744
    9UNL     C4 3207   5.020   0.354   4.327  0.0828 -0.2507 -0.2131
    9UNL     C5 3208   4.891   0.389   4.261  0.4073  0.8381 -0.7108
    9UNL     N6 3209   5.066   0.230   4.310 -0.1791 -0.5542 -0.3116
    9UNL     N7 3210   5.095   0.446   4.400  0.6068  0.0700 -0.0848
    9UNL     H8 3211   4.813   0.386   4.338 -1.1931  0.8214 -2.2759
    9UNL     H9 3212   4.865   0.321   4.179  3.3061  0.0679 -1.1195
    9UNL    H10 3213   4.896   0.487   4.212  1.8280  1.0929 -0.1185
   10UNL     H0 3214   3.387   4.608   4.548 -0.3550 -1.4925 -2.7263
   10UNL     H1 3215   3.178   4.787   4.524  1.0145 -1.0270  3.1391
   10UNL     C2 3216   3.389   4.709   4.511  0.3648 -0.6114 -0.4281
   10UNL     C3 3217   3.280   4.802   4.492 -0.1164  0.6890 -0.0880
   10UNL     C4 3218   3.463   4.891   4.447  0.4774  0.3649 -0.7089
   10UNL     C5 3219   3.572   4.979   4.407 -0.0248  0.1842  0.4015
   10UNL     N6 3220   3.508   4.771   4.489 -0.0921 -0.2253 -0.5705
   10UNL     N7 3221   3.328   4.924   4.458 -0.3997  0.0531  0.3194
   10UNL     H8 3222   3.533   5.080   4.389 -0.0490  0.0668 -0.2165
   10UNL     H9 3223   3.609   4.949   4.308 -1.1404 -0.4615  0.1639
   10UNL    H10 3224   3.653   4.977   4.481 -1.5236 -0.4048  2.1040
   11UNL     H0 3225   5.143   0.277   4.055  0.6242  0.4858  0.8157
   11UNL     H1 3226   5.383   0.354   3.931  0.2484  0.5087  0.7120
   11UNL     C2 3227   5.233   0.219   4.044 -0.0926 -0.4354 -0.4221
   11UNL     C3 3228   5.354   0.263   3.983  0.8668  0.0880  0.3352
   11UNL     C4 3229   5.376   0.068   4.065 -0.5268 -0.0301  0.4461
   11UNL     C5 3230   5.440  -0.063   4.099 -0.4014  0.1442 -0.2602
   11UNL     N6 3231   5.255   0.098   4.089  0.8154  0.2420 -0.4027
   11UNL     N7 3232   5.440   0.166   3.996  0.2866  1.1054  0.1269
   11UNL     H8 3233   5.542  -0.054   4.139 -0.4325  0.5504 -0.2607
   11UNL     H9 3234   5.464  -0.135   4.020  1.4961  0.0395  0.3653
   11UNL    H10 3235   5.384  -0.114   4.178  0.6048  0.9044  0.9845
   12UNL     H0 3236   3.685   4.824   4.697  1.8173  0.4281  0.2194
   12UNL     H1 3237   3.764   4.798   4.966  0.2888 -0.5473 -0.0914
   12UNL     C2 3238   3.668   4.740   4.763  0.2391  0.2381 -0.4031
   12UNL     C3 3239   3.704   4.737   4.901 -0.0092 -0.3791  0.0215
   12UNL     C4 3240   3.624   4.551   4.836 -0.2925  0.7123 -0.0847
   12UNL     C5 3241   3.566   4.408   4.838 -0.5668  0.1705 -0.2207
   12UNL     N6 3242   3.613   4.626   4.728  0.3197  0.1190 -0.1205
   12UNL     N7 3243   3.685   4.613   4.946  0.4940 -0.5932 -0.3789
   12UNL     H8 3244   3.520   4.394   4.936 -0.8431 -0.5930 -0.4502
   12UNL     H9 3245   3.655   4.346   4.822  0.9394  2.2694 -0.4905
   12UNL    H10 3246   3.496   4.379   4.759 -0.6922  1.1537 -0.4869
   13UNL     H0 3247   4.213   4.342   4.193  2.2019 -0.2120 -2.9487
   13UNL     H1 3248   4.154   4.559   4.369 -1.4329 -1.7844  0.9705
   13UNL     C2 3249   4.179   4.443   4.174  0.1718 -0.3384 -0.4416
   13UNL     C3 3250   4.156   4.551   4.261 -0.4483  0.0675  0.8122
   13UNL     C4 3251   4.157   4.601   4.055 -0.1049 -0.3515  0.2611
   13UNL     C5 3252   4.124   4.679   3.931  1.0921 -0.0788  0.3517
   13UNL     N6 3253   4.180   4.473   4.041 -0.6922  0.0559 -0.8000
   13UNL     N7 3254   4.151   4.656   4.182  0.4594 -0.7600  0.0572
   13UNL     H8 3255   4.129   4.616   3.842  2.3411 -1.5540  1.4049
   13UNL     H9 3256   4.186   4.768   3.916 -1.2749  1.5862 -0.1311
   13UNL    H10 3257   4.023   4.720   3.944  0.4554 -1.1021 -1.0638
   14UNL     H0 3258   3.683   4.692   4.322  0.7403 -2.5592  0.0664
   14UNL     H1 3259   3.901   4.793   4.194  1.7007 -0.8113  0.7271
   14UNL     C2 3260   3.779   4.709   4.369  0.2354 -0.2541  0.3854
   14UNL     C3 3261   3.884   4.769   4.298  0.5754 -0.1925  0.7048
   14UNL     C4 3262   3.918   4.758   4.500  0.6078  0.3312  0.0439
   14UNL     C5 3263   3.994   4.754   4.630  0.0977 -0.2525  0.1239
   14UNL     N6 3264   3.799   4.703   4.497 -0.2256  0.0981  0.6632
   14UNL     N7 3265   3.975   4.798   4.384 -0.1667 -0.1323  0.4216
   14UNL     H8 3266   3.959   4.669   4.689  1.0070  0.3322  1.5440
   14UNL     H9 3267   4.101   4.753   4.606 -0.1972 -3.0077 -1.4520
   14UNL    H10 3268   3.970   4.845   4.687  0.7725 -0.2656  0.4306
   15UNL     H0 3269   3.670   5.461   3.859 -1.0547 -1.8186  1.8196
   15UNL     H1 3270   3.870   5.281   3.874 -2.9561 -0.5439 -0.5295
   15UNL     C2 3271   3.761   5.475   3.915 -0.3320 -0.6207  0.4010
   15UNL     C3 3272   3.863   5.378   3.920 -0.0236 -0.3626 -0.2531
   15UNL     C4 3273   3.914   5.555   4.014 -0.1642  0.7527  0.5996
   15UNL     C5 3274   3.999   5.657   4.073 -0.0276 -0.0451 -0.5811
   15UNL     N6 3275   3.796   5.588   3.970  0.4448  0.3083  0.5129
   15UNL     N7 3276   3.962   5.432   3.987 -0.3082  0.4162  0.3950
   15UNL     H8 3277   3.988   5.651   4.182  2.4716  0.9216 -0.2162
   15UNL     H9 3278   3.975   5.759   4.040 -1.1049  0.7227  2.3204
   15UNL    H10 3279   4.104   5.642   4.046  0.0385 -1.7141  0.4877
   16UNL     H0 3280   4.258   5.113   3.922 -1.6252  0.0231 -1.8270
   16UNL     H1 3281   4.294   4.895   4.096  0.5990  1.8761  1.1141
   16UNL     C2 3282   4.199   5.077   4.005  0.7444 -0.0050 -0.0748
   16UNL     C3 3283   4.216   4.970   4.088 -1.0642  0.1126 -0.1428
   16UNL     C4 3284   4.039   5.066   4.127 -0.7736  0.2171 -0.9877
   16UNL     C5 3285   3.910   5.099   4.188 -0.0324 -0.2373  0.2303
   16UNL     N6 3286   4.087   5.144   4.035 -0.5902 -0.3413 -0.2270
   16UNL     N7 3287   4.111   4.958   4.167  0.0061 -0.2795 -0.9994
   16UNL     H8 3288   3.830   5.108   4.114 -0.6652  1.1246  1.0260
   16UNL     H9 3289   3.910   5.203   4.224 -1.0963 -0.3359  0.5635
   16UNL    H10 3290   3.894   5.032   4.274  2.0324  0.6616  1.4007
   17UNL     H0 3291   4.140   5.399   4.187 -0.3566 -2.8902 -2.0106
   17UNL     H1 3292   4.353   5.517   4.312 -0.6486 -0.5052 -0.9362
   17UNL     C2 3293   4.238   5.417   4.146 -0.1327  0.2971 -0.3736
   17UNL     C3 3294   4.343   5.478   4.212 -0.4034  0.0165 -1.1696
   17UNL     C4 3295   4.376   5.457   4.013  0.1984  0.9016  0.1324
   17UNL     C5 3296   4.451   5.445   3.885 -0.5584  0.8890  0.5847
   17UNL     N6 3297   4.261   5.391   4.017 -0.3720 -0.2537  0.6028
   17UNL     N7 3298   4.435   5.503   4.128 -0.0736 -0.3829  0.2602
   17UNL     H8 3299   4.459   5.346   3.839 -0.3777  1.8688 -1.6720
   17UNL     H9 3300   4.552   5.489   3.889  0.2106 -0.3245 -2.3609
   17UNL    H10 3301   4.399   5.509   3.812  1.8474  2.8384  0.4375
   18UNL     H0 3302   2.965   5.127   4.513 -2.2246  0.4508 -0.1243
   18UNL     H1 3303   2.723   5.072   4.388  0.1866 -0.5036  0.4909
   18UNL     C2 3304   2.942   5.055   4.436 -0.2310  0.1333 -0.4623
   18UNL     C3 3305   2.821   5.030   4.369  0.2355 -0.2385  0.1535
   18UNL     C4 3306   2.964   4.896   4.317  0.6336 -0.1217 -0.5066
   18UNL     C5 3307   3.042   4.796   4.238  0.3521  0.1719 -0.6957
   18UNL     N6 3308   3.032   4.970   4.400  0.3185 -0.4536 -0.1036
   18UNL     N7 3309   2.835   4.925   4.293 -0.1106 -0.6143 -0.4732
   18UNL     H8 3310   2.964   4.731   4.196 -2.3639  2.8330 -0.1820
   18UNL     H9 3311   3.114   4.730   4.287 -0.0284 -0.4573 -0.9833
   18UNL    H10 3312   3.091   4.849   4.155 -0.9150 -0.1887 -1.7165
    1Co      Co 3313   1.249   2.750   0.686  0.1259 -0.0736 -0.2523
    2Co      Co 3314   0.266   3.433   0.656  0.1584  0.3964 -0.1158
    3Co      Co 3315   0.754   2.593   0.991 -0.1309 -0.1122  0.1295
    4Co      Co 3316   0.754   3.605   0.346  0.1204  0.4307 -0.3186
    5Co      Co 3317   0.246   2.904   0.945 -0.4008 -0.0862  0.0491
    6Co      Co 3318   1.246   3.235   0.353 -0.2152  0.0036  0.0083
    7UNL     H0 3319   0.357   2.973   0.670  0.9029 -1.0117  2.2590
    7UNL     H1 3320   0.334   3.223   0.551 -0.7138  1.4328 -0.2760
    7UNL     C2 3321   0.313   3.062   0.711 -0.5506 -0.4968 -0.2418
    7UNL     C3 3322   0.316   3.192   0.653  0.3539  0.2920 -0.3996
    7UNL     C4 3323   0.243   3.191   0.852 -0.0509  0.3510  0.0377
    7UNL     C5 3324   0.180   3.255   0.981  0.3206  0.7107 -0.1639
    7UNL     N6 3325   0.262   3.058   0.833  0.7097 -0.6701 -0.2954
    7UNL     N7 3326   0.284   3.273   0.746  0.3941  0.2662 -0.8271
    7UNL     H8 3327   0.183   3.190   1.069 -1.8502  1.9170  0.9078
    7UNL     H9 3328   0.071   3.256   0.965  0.5430 -0.0108 -2.0065
    7UNL    H10 3329   0.215   3.356   1.006  2.5932  0.0709 -0.5489
    8UNL     H0 3330   0.913   3.741   0.201 -2.0763  1.7192  1.0308
    8UNL     H1 3331   0.879   3.829  -0.060  0.0532 -0.4204  0.6941
    8UNL     C2 3332   0.841   3.706   0.128 -0.3905  0.2954 -0.0234
    8UNL     C3 3333   0.813   3.766  -0.001 -0.4516 -0.4271  0.1319
    8UNL     C4 3334   0.675   3.629   0.055  0.4219  0.0469  0.6194
    8UNL     C5 3335   0.554   3.533   0.043  0.5350  0.7695 -0.2246
    8UNL     N6 3336   0.750   3.621   0.157 -0.4091  0.3945 -0.2866
    8UNL     N7 3337   0.704   3.712  -0.052  0.3206  0.3419  0.6603
    8UNL     H8 3338   0.535   3.498   0.145  0.9829  1.0782 -0.0349
    8UNL     H9 3339   0.571   3.441  -0.013 -2.8529 -0.5365  0.6319
    8UNL    H10 3340   0.469   3.587  -0.002 -1.2540 -0.9860  0.8675
    9UNL     H0 3341   0.376   3.509   0.917 -2.2054 -1.7741  0.0782
    9UNL     H1 3342   0.433   3.788   0.920 -1.7652  1.9112  1.1155
    9UNL     C2 3343   0.331   3.593   0.866  0.6471  0.1168  0.4485
    9UNL     C3 3344   0.355   3.730   0.871  0.2950 -0.2762  0.2571
    9UNL     C4 3345   0.190   3.687   0.771  0.0977  0.0984  0.5028
    9UNL     C5 3346   0.067   3.715   0.699  0.3119  0.3660 -0.2232
    9UNL     N6 3347   0.229   3.562   0.784  1.0127 -0.1062  0.0169
    9UNL     N7 3348   0.264   3.798   0.805  0.5299  0.4831 -0.1945
    9UNL     H8 3349   0.076   3.692   0.592 -0.2808  0.6255 -0.3299
    9UNL     H9 3350   0.043   3.821   0.712  0.8840  0.5360 -0.5010
    9UNL    H10 3351  -0.017   3.651   0.728  1.5233 -1.4273 -0.4786
   10UNL     H0 3352   0.511   2.532   1.042  0.6753 -0.1782 -1.1351
   10UNL     H1 3353   0.278   2.643   0.970  0.5448 -0.5207  1.1173
   10UNL     C2 3354   0.494   2.630   0.999 -0.2792  0.3513  0.3511
   10UNL     C3 3355   0.376   2.686   0.952 -0.0359  0.5665  0.4966
   10UNL     C4 3356   0.540   2.810   0.921  0.1356 -0.4524 -0.8124
   10UNL     C5 3357   0.625   2.919   0.868 -0.5575 -0.4522 -0.2987
   10UNL     N6 3358   0.600   2.706   0.967 -0.5122  0.2841 -0.9193
   10UNL     N7 3359   0.400   2.803   0.899 -0.1946 -0.0639 -0.4258
   10UNL     H8 3360   0.708   2.935   0.938  0.0620  0.5596 -1.2170
   10UNL     H9 3361   0.562   3.008   0.861  0.4244  0.2683 -0.2183
   10UNL    H10 3362   0.665   2.907   0.766  1.2204 -0.8606  0.4052
   11UNL     H0 3363   0.302   3.610   0.468  0.2296  0.0938 -1.2846
   11UNL     H1 3364   0.528   3.670   0.316  0.2725  2.0137  2.2106
   11UNL     C2 3365   0.397   3.559   0.468  0.1341 -0.0995  0.0611
   11UNL     C3 3366   0.510   3.597   0.394  0.3674 -0.7092 -0.1082
   11UNL     C4 3367   0.545   3.439   0.527 -0.5083  1.2397 -0.1347
   11UNL     C5 3368   0.619   3.326   0.597  0.0406  0.0055 -0.1438
   11UNL     N6 3369   0.418   3.460   0.553 -0.7271 -0.4036 -0.7387
   11UNL     N7 3370   0.609   3.516   0.429 -0.3965 -0.1199  0.4976
   11UNL     H8 3371   0.590   3.316   0.702  0.9838 -0.3106  0.0986
   11UNL     H9 3372   0.727   3.346   0.594 -0.1423  1.3730  1.0324
   11UNL    H10 3373   0.609   3.226   0.554 -1.4889 -0.2446  0.6938
   12UNL     H0 3374   0.732   2.780   1.164 -3.9343 -0.9686  1.0976
   12UNL     H1 3375   0.784   2.782   1.438 -1.5465 -0.1238 -1.0664
   12UNL     C2 3376   0.760   2.699   1.229 -0.0067 -0.5792  0.1217
   12UNL     C3 3377   0.787   2.701   1.367 -0.0418 -0.3365 -0.8039
   12UNL     C4 3378   0.828   2.515   1.287 -0.1911  0.0968  0.3115
   12UNL     C5 3379   0.871   2.369   1.283 -0.0475 -1.2022 -0.0339
   12UNL     N6 3380   0.784   2.581   1.178 -0.0605 -0.8199 -0.4908
   12UNL     N7 3381   0.829   2.581   1.406 -0.2844  0.0138 -0.3441
   12UNL     H8 3382   0.980   2.354   1.281  0.2479  0.5349  0.8637
   12UNL     H9 3383   0.836   2.328   1.188  0.8200 -0.6568 -0.6046
   12UNL    H10 3384   0.836   2.300   1.361  1.2274 -2.4454 -0.5222
   13UNL     H0 3385   1.351   2.274   0.596  1.0821  1.1279  3.4790
   13UNL     H1 3386   1.316   2.492   0.763  2.4527  2.0045  0.0355
   13UNL     C2 3387   1.311   2.372   0.574  0.0046  0.1430  0.3817
   13UNL     C3 3388   1.298   2.485   0.657  0.6234  0.4693  0.4064
   13UNL     C4 3389   1.245   2.518   0.460 -0.2039  0.2907  0.3716
   13UNL     C5 3390   1.196   2.578   0.334  0.0944 -0.7299  0.6787
   13UNL     N6 3391   1.282   2.393   0.446 -0.0288  0.1190 -0.4642
   13UNL     N7 3392   1.259   2.583   0.578  0.3248  0.3561  0.7100
   13UNL     H8 3393   1.122   2.657   0.354  0.2210 -0.4857  0.2092
   13UNL     H9 3394   1.143   2.510   0.267  2.3786 -1.3681 -0.6184
   13UNL    H10 3395   1.279   2.630   0.283  0.5397 -1.0863  1.0413
   14UNL     H0 3396   0.766   2.688   0.755 -0.0503 -1.1753  0.6688
   14UNL     H1 3397   0.999   2.720   0.602 -2.9488  0.0996 -1.2581
   14UNL     C2 3398   0.870   2.687   0.784  0.1147  0.1360  0.1894
   14UNL     C3 3399   0.988   2.701   0.708  0.8802 -0.1596 -0.7545
   14UNL     C4 3400   1.028   2.686   0.904 -0.1605 -0.9957  0.0957
   14UNL     C5 3401   1.110   2.685   1.028 -0.6747 -0.5724  0.4133
   14UNL     N6 3402   0.895   2.678   0.908 -0.2398  0.3204  0.2800
   14UNL     N7 3403   1.092   2.701   0.785 -0.3998  0.1565 -0.1477
   14UNL     H8 3404   1.130   2.791   1.048 -2.4059 -0.1216 -0.0802
   14UNL     H9 3405   1.059   2.640   1.113  0.1687  0.6247  1.6023
   14UNL    H10 3406   1.202   2.629   1.005 -0.6061 -1.1773  2.0782
   15UNL     H0 3407   0.797   3.371   0.253  0.5611  0.7427 -1.8209
   15UNL     H1 3408   1.014   3.193   0.289  0.1253  0.3657 -1.0700
   15UNL     C2 3409   0.891   3.383   0.305 -0.2090  0.0725 -0.2114
   15UNL     C3 3410   0.997   3.292   0.330  0.0596  0.0567 -0.3409
   15UNL     C4 3411   1.042   3.483   0.394 -0.1446  0.1218 -0.1290
   15UNL     C5 3412   1.121   3.604   0.430 -0.1927 -0.5529  0.1401
   15UNL     N6 3413   0.917   3.501   0.354  0.0423  0.2878 -0.4374
   15UNL     N7 3414   1.094   3.355   0.394  0.3499 -0.1609  0.9001
   15UNL     H8 3415   1.101   3.649   0.527 -0.4893  2.3265 -1.1491
   15UNL     H9 3416   1.118   3.686   0.358  0.7789  0.5497  1.3110
   15UNL    H10 3417   1.230   3.597   0.421 -0.0768  2.3884 -2.2876
   16UNL     H0 3418   1.375   3.056   0.312  0.7079 -0.2012  0.1000
   16UNL     H1 3419   1.417   2.821   0.462  2.5196  1.9802 -0.3100
   16UNL     C2 3420   1.318   3.016   0.395  0.2984  0.1940  0.0170
   16UNL     C3 3421   1.342   2.898   0.471 -0.0983 -0.3041 -1.0112
   16UNL     C4 3422   1.160   2.989   0.514 -0.6802 -0.2682 -0.2132
   16UNL     C5 3423   1.020   3.005   0.578  0.2373  0.3305  0.3306
   16UNL     N6 3424   1.200   3.069   0.422  0.3187  0.1994 -0.0238
   16UNL     N7 3425   1.238   2.883   0.549 -0.1775  0.1955  0.3157
   16UNL     H8 3426   0.948   2.942   0.525 -0.3274  0.9606  0.3341
   16UNL     H9 3427   0.987   3.110   0.570 -2.2134 -0.4573 -0.5650
   16UNL    H10 3428   1.012   2.969   0.681  0.3990 -0.6985 -0.0085
   17UNL     H0 3429   1.265   3.304   0.610  0.0432  0.7698  0.0530
   17UNL     H1 3430   1.475   3.421   0.748 -0.9919  0.6926 -0.6973
   17UNL     C2 3431   1.364   3.325   0.572  0.0994 -0.1257 -0.3186
   17UNL     C3 3432   1.466   3.384   0.647 -0.0716  0.1768 -0.6016
   17UNL     C4 3433   1.518   3.335   0.452  0.2044 -0.4149 -0.0457
   17UNL     C5 3434   1.614   3.331   0.333  0.1465  0.7986  0.0576
   17UNL     N6 3435   1.396   3.295   0.446  0.5918 -0.4866 -0.0920
   17UNL     N7 3436   1.565   3.399   0.568  0.8963  0.1869 -0.6198
   17UNL     H8 3437   1.714   3.292   0.356 -0.1120  1.0752  1.7356
   17UNL     H9 3438   1.622   3.434   0.297  0.4604  1.1625  1.1439
   17UNL    H10 3439   1.571   3.264   0.257  1.5207 -1.1224  0.8838
   18UNL     H0 3440   0.027   3.017   0.977  1.0103 -2.3890  1.2040
   18UNL     H1 3441  -0.177   3.013   0.777 -1.0281 -0.7350  0.6655
   18UNL     C2 3442   0.003   2.945   0.900 -0.6989 -0.3093 -0.3243
   18UNL     C3 3443  -0.098   2.944   0.801  0.1460  0.4025  0.2165
   18UNL     C4 3444   0.036   2.779   0.790  0.1057 -0.1644  0.0138
   18UNL     C5 3445   0.117   2.669   0.731 -0.2977  0.1561  0.2220
   18UNL     N6 3446   0.081   2.836   0.899  0.3137 -0.0145  0.4915
   18UNL     N7 3447  -0.070   2.842   0.723  0.1227 -0.0195  0.6865
   18UNL     H8 3448   0.063   2.613   0.654 -0.8915 -0.6283  1.1776
   18UNL     H9 3449   0.159   2.595   0.801  0.4319  1.2941  1.0138
   18UNL    H10 3450   0.199   2.729   0.691 -1.3787  2.1242  0.8066
    1Co      Co 3451   0.754   2.074   1.847  0.1165 -0.0565 -0.0603
    2Co      Co 3452   5.604   2.768   1.845  0.0711 -0.2965  0.1552
    3Co      Co 3453   0.251   1.915   2.140 -0.2191  0.4086 -0.1330
    4Co      Co 3454   0.265   2.946   1.537 -0.4237 -0.0889  0.1949
    5Co      Co 3455   5.561   2.254   2.162 -0.0229 -0.1876 -0.2784
    6Co      Co 3456   0.763   2.607   1.594  0.3338  0.2186  0.1257
    7UNL     H0 3457   5.581   2.293   1.921 -0.7470 -0.5107 -1.0182
    7UNL     H1 3458   5.660   2.530   1.780  0.4589  0.7836  0.0694
    7UNL     C2 3459   5.588   2.394   1.960 -0.0638 -0.9739  0.1259
    7UNL     C3 3460   5.624   2.510   1.880 -0.2188 -0.1161 -0.3451
    7UNL     C4 3461   5.574   2.554   2.072  0.7732 -0.0725 -0.0555
    7UNL     C5 3462   5.551   2.642   2.205  0.6281  0.0799 -0.0832
    7UNL     N6 3463   5.570   2.421   2.083  0.2265 -0.0607  0.4223
    7UNL     N7 3464   5.606   2.615   1.954  0.7380  0.7753 -0.1345
    7UNL     H8 3465   5.599   2.602   2.294 -0.0035  3.1081  1.7784
    7UNL     H9 3466   5.446   2.654   2.236  1.1390  0.6841  1.5240
    7UNL    H10 3467   5.585   2.747   2.204 -1.0555  0.6665  0.0671
    8UNL     H0 3468   0.442   3.038   1.374  2.2883 -0.6499 -1.8017
    8UNL     H1 3469   0.450   3.029   1.089  0.3187 -0.7788  0.5881
    8UNL     C2 3470   0.366   3.000   1.307 -0.2013  0.2205  0.3047
    8UNL     C3 3471   0.379   3.003   1.166 -0.3498  0.0101  0.2683
    8UNL     C4 3472   0.205   2.912   1.243 -0.0245 -0.3677  0.5872
    8UNL     C5 3473   0.100   2.803   1.249  0.0982 -0.2097  0.7740
    8UNL     N6 3474   0.257   2.949   1.356 -0.9680  0.4984  0.5370
    8UNL     N7 3475   0.271   2.946   1.122  0.1894  0.2241  0.0720
    8UNL     H8 3476   0.078   2.769   1.351  0.4221 -1.0318  0.5782
    8UNL     H9 3477   0.116   2.719   1.180  0.4692  0.8605 -0.4870
    8UNL    H10 3478   0.005   2.846   1.214 -0.7217 -2.5102 -0.0657
    9UNL     H0 3479   5.767   2.852   2.018 -1.1230  0.1794 -0.4539
    9UNL     H1 3480   5.784   3.105   2.120  0.8792 -0.9570 -1.5468
    9UNL     C2 3481   5.687   2.925   2.024 -0.8339  0.4558  0.0954
    9UNL     C3 3482   5.697   3.052   2.084 -0.5320 -0.1843  0.5246
    9UNL     C4 3483   5.517   3.028   1.988  0.3637  0.1315 -0.0216
    9UNL     C5 3484   5.394   3.063   1.912  0.4246 -0.1440 -0.4482
    9UNL     N6 3485   5.570   2.912   1.967 -0.0662 -0.2326  0.5592
    9UNL     N7 3486   5.592   3.126   2.053  0.4743  0.4814 -0.2132
    9UNL     H8 3487   5.324   2.979   1.899 -0.5096  0.5031  0.2722
    9UNL     H9 3488   5.412   3.117   1.818  1.5789 -1.0614 -0.7835
    9UNL    H10 3489   5.341   3.136   1.975  0.4272  0.4915 -1.1757
   10UNL     H0 3490   0.021   1.872   2.245 -2.7050 -1.5071  0.0229
   10UNL     H1 3491  -0.196   2.041   2.264  0.2714  1.4301  0.1336
   10UNL     C2 3492   0.005   1.963   2.188 -0.3563 -1.0696 -0.0442
   10UNL     C3 3493  -0.112   2.048   2.196  0.5394 -0.3800  0.2325
   10UNL     C4 3494   0.042   2.121   2.076 -0.4653  0.1845 -0.6128
   10UNL     C5 3495   0.113   2.211   1.980  0.6435  0.0743 -0.6039
   10UNL     N6 3496   0.093   2.004   2.101  0.1567 -0.4923 -0.2084
   10UNL     N7 3497  -0.083   2.154   2.125  0.2112  0.3060  0.9265
   10UNL     H8 3498   0.221   2.192   1.982  0.5968 -0.1726  1.0636
   10UNL     H9 3499   0.092   2.317   1.997  2.9764  0.5457 -0.3276
   10UNL    H10 3500   0.072   2.185   1.882 -1.8825  0.1290  0.3364
   11UNL     H0 3501   5.621   2.941   1.680 -0.7229 -1.5013  0.6154
   11UNL     H1 3502   5.822   3.011   1.503  0.0030  1.8389  1.6134
   11UNL     C2 3503   5.723   2.903   1.677  0.0408  0.4549 -0.0762
   11UNL     C3 3504   5.821   2.936   1.581 -0.0824 -0.3406 -0.4007
   11UNL     C4 3505   5.880   2.782   1.709  0.2958  0.5588  0.3646
   11UNL     C5 3506   5.952   2.667   1.766 -0.8292 -0.1930  1.0041
   11UNL     N6 3507   5.760   2.797   1.754  0.3303 -0.1316  0.3037
   11UNL     N7 3508   5.927   2.861   1.605  0.3685 -0.0599  0.0321
   11UNL     H8 3509   5.899   2.633   1.856 -2.3658 -1.8842 -0.4572
   11UNL     H9 3510   6.052   2.699   1.796  0.2303 -2.3822  0.0234
   11UNL    H10 3511   5.963   2.577   1.704  1.0347 -0.5308  1.7479
   12UNL     H0 3512   0.291   2.112   2.286  3.3110  1.5508  2.1243
   12UNL     H1 3513   0.284   2.131   2.559  1.3521  0.4102  0.9161
   12UNL     C2 3514   0.287   2.031   2.358 -0.3890 -0.2475  0.1971
   12UNL     C3 3515   0.284   2.043   2.496 -0.6397  0.3548  0.9378
   12UNL     C4 3516   0.257   1.846   2.431  0.4800 -0.1107  0.1414
   12UNL     C5 3517   0.228   1.701   2.438 -0.7525 -0.5436  0.3788
   12UNL     N6 3518   0.284   1.905   2.317 -0.0371  0.4893  0.3033
   12UNL     N7 3519   0.268   1.920   2.542  0.7925 -0.6257  0.1227
   12UNL     H8 3520   0.214   1.645   2.345  1.1668 -0.6589  0.1245
   12UNL     H9 3521   0.144   1.681   2.506 -0.4703 -0.5152  0.7361
   12UNL    H10 3522   0.315   1.656   2.487 -0.0635 -1.2070 -1.3947
   13UNL     H0 3523   0.795   1.600   1.774 -0.3453 -0.1883 -1.3339
   13UNL     H1 3524   0.791   1.841   1.935 -1.0678 -0.7733  0.1952
   13UNL     C2 3525   0.796   1.705   1.749 -0.2030  0.1028 -0.1525
   13UNL     C3 3526   0.793   1.823   1.829  0.0704  0.1491  0.0381
   13UNL     C4 3527   0.770   1.858   1.626  0.0645  0.4182 -0.3891
   13UNL     C5 3528   0.719   1.928   1.495 -0.0892 -0.1403 -0.1927
   13UNL     N6 3529   0.800   1.731   1.622 -0.3188  0.5128 -0.1243
   13UNL     N7 3530   0.773   1.925   1.742  0.4208  0.0549 -0.3115
   13UNL     H8 3531   0.678   1.860   1.418  1.7092 -0.0233 -1.3114
   13UNL     H9 3532   0.794   1.993   1.449 -0.4564  0.8849  0.6359
   13UNL    H10 3533   0.638   1.995   1.526  0.2475 -0.6076  1.8129
   14UNL     H0 3534   0.294   1.939   1.898  1.5907  0.1239 -0.9709
   14UNL     H1 3535   0.496   2.065   1.750 -1.1952  0.9189  0.2661
   14UNL     C2 3536   0.385   1.982   1.936  0.5929  0.8087  0.7946
   14UNL     C3 3537   0.489   2.034   1.854 -1.0307 -0.3722 -0.0951
   14UNL     C4 3538   0.546   2.024   2.057 -0.2074 -0.2039 -0.2884
   14UNL     C5 3539   0.630   2.017   2.185  0.6277 -0.2036 -0.0569
   14UNL     N6 3540   0.418   1.984   2.066 -0.4932  0.0899  0.1075
   14UNL     N7 3541   0.595   2.064   1.934  0.7951 -0.1395 -0.2908
   14UNL     H8 3542   0.628   2.118   2.228 -0.0742  0.4700 -1.6135
   14UNL     H9 3543   0.605   1.947   2.266  1.8559  0.3348  0.8238
   14UNL    H10 3544   0.733   1.994   2.155  0.4797 -0.2116 -0.5651
   15UNL     H0 3545   0.293   2.667   1.508 -0.0959 -0.7688 -0.5419
   15UNL     H1 3546   0.540   2.532   1.502  2.4175  2.4036 -2.2228
   15UNL     C2 3547   0.389   2.701   1.547 -0.4384  0.4975 -0.7504
   15UNL     C3 3548   0.517   2.627   1.548  0.1754  0.8312  0.1462
   15UNL     C4 3549   0.532   2.814   1.620  0.1494  0.0966 -0.3448
   15UNL     C5 3550   0.605   2.940   1.637 -0.2704 -0.0457  0.2561
   15UNL     N6 3551   0.402   2.825   1.598 -0.8521  0.4630 -0.1147
   15UNL     N7 3552   0.606   2.699   1.607 -0.2396 -0.2985  0.5759
   15UNL     H8 3553   0.563   3.027   1.690 -0.4698  0.9526 -1.4462
   15UNL     H9 3554   0.639   2.985   1.543 -1.3116  1.9731  0.7789
   15UNL    H10 3555   0.694   2.928   1.700 -0.7005  2.1060  1.3907
   16UNL     H0 3556   0.939   2.413   1.583 -0.4012  1.4933  0.0859
   16UNL     H1 3557   0.902   2.142   1.627  1.8828  0.6029  1.2805
   16UNL     C2 3558   0.852   2.364   1.624  0.0035  0.5046 -0.2050
   16UNL     C3 3559   0.841   2.225   1.660 -0.2553 -0.5915  0.5428
   16UNL     C4 3560   0.682   2.343   1.730 -0.4261  0.0996 -0.6067
   16UNL     C5 3561   0.561   2.373   1.810 -0.3560  0.7310 -0.0828
   16UNL     N6 3562   0.745   2.436   1.660 -0.2200 -0.7848  0.3402
   16UNL     N7 3563   0.737   2.215   1.731 -0.3752  0.0312 -0.0329
   16UNL     H8 3564   0.503   2.463   1.787 -0.4716  0.1817 -2.1331
   16UNL     H9 3565   0.604   2.390   1.909  0.2045 -0.2094 -0.1484
   16UNL    H10 3566   0.496   2.287   1.827  0.0756  0.6154  1.0472
   17UNL     H0 3567   0.772   2.661   1.839 -0.4013 -0.5332 -0.4996
   17UNL     H1 3568   0.994   2.737   1.995  0.7867 -0.5562  0.2351
   17UNL     C2 3569   0.876   2.676   1.814 -0.3150 -0.0367  0.0970
   17UNL     C3 3570   0.988   2.716   1.889  0.4023 -1.1041  0.3570
   17UNL     C4 3571   1.036   2.697   1.685  0.8842 -0.5605 -0.0988
   17UNL     C5 3572   1.119   2.688   1.557  1.0166  0.1932 -1.2330
   17UNL     N6 3573   0.907   2.667   1.687  0.3439  0.0513  0.4061
   17UNL     N7 3574   1.091   2.736   1.805  0.1147  0.2512 -0.0754
   17UNL     H8 3575   1.063   2.639   1.476 -0.6939 -0.8639  0.4819
   17UNL     H9 3576   1.214   2.636   1.575  0.9554  0.0813 -1.2251
   17UNL    H10 3577   1.134   2.793   1.531 -3.5100  1.0820 -0.9775
   18UNL     H0 3578   5.319   2.303   2.180  0.2738  0.5275 -1.0353
   18UNL     H1 3579   5.140   2.267   1.974 -0.3128 -0.2259  2.2581
   18UNL     C2 3580   5.326   2.230   2.102 -0.6265 -0.1310 -0.5188
   18UNL     C3 3581   5.237   2.222   1.990 -0.0198 -0.3115  0.5336
   18UNL     C4 3582   5.393   2.099   1.972 -0.3248 -1.0078  0.2949
   18UNL     C5 3583   5.470   1.979   1.924  0.3987  0.0854  0.0133
   18UNL     N6 3584   5.432   2.154   2.086 -0.2550 -0.0473  0.1249
   18UNL     N7 3585   5.275   2.124   1.914  0.3080  0.1403 -0.0554
   18UNL     H8 3586   5.579   1.985   1.934  0.6401  1.7306 -2.6468
   18UNL     H9 3587   5.444   1.954   1.820 -2.5081 -0.6224  0.8187
   18UNL    H10 3588   5.431   1.892   1.977 -0.3126  0.1474 -0.3976
    1Co      Co 3589   0.283   1.444   2.978  0.3906  0.0717  0.5298
    2Co      Co 3590   5.153   2.115   3.017 -0.0338 -0.0903  0.2470
    3Co      Co 3591   5.620   1.256   3.312  0.0504 -0.1598  0.3091
    4Co      Co 3592   5.616   2.332   2.737 -0.1504  0.4467  0.0024
    5Co      Co 3593   5.139   1.603   3.329 -0.0819 -0.2256  0.1962
    6Co      Co 3594   0.274   1.964   2.717  0.0403 -0.0934 -0.4012
    7UNL     H0 3595   5.141   1.639   3.077  0.9357 -0.8770  1.0215
    7UNL     H1 3596   5.185   1.875   2.939  0.2858 -0.4127  0.2901
    7UNL     C2 3597   5.161   1.737   3.119 -0.3718 -0.1793  0.0696
    7UNL     C3 3598   5.176   1.855   3.045 -0.5937 -0.6878  0.1715
    7UNL     C4 3599   5.164   1.900   3.248  0.5982 -0.3883  0.2546
    7UNL     C5 3600   5.160   1.978   3.376  0.3693 -0.1068 -0.3736
    7UNL     N6 3601   5.160   1.765   3.248 -0.4998  0.1159 -0.0618
    7UNL     N7 3602   5.181   1.958   3.129  0.1482 -0.0422 -0.1536
    7UNL     H8 3603   5.097   2.068   3.366  0.4145 -0.0136  0.1543
    7UNL     H9 3604   5.259   2.002   3.417  0.5473 -1.6145  0.1162
    7UNL    H10 3605   5.118   1.915   3.455  2.3970 -1.4118 -0.2667
    8UNL     H0 3606   5.726   2.434   2.557  0.6769 -0.7845  0.6421
    8UNL     H1 3607   5.732   2.342   2.291 -0.4308 -1.8279 -0.0224
    8UNL     C2 3608   5.646   2.384   2.504  0.3795  0.3384 -0.0039
    8UNL     C3 3609   5.657   2.334   2.369  0.0020 -0.2370  0.5916
    8UNL     C4 3610   5.480   2.286   2.465 -0.4387  0.1488  0.0134
    8UNL     C5 3611   5.338   2.231   2.476  0.0758  0.1941 -0.3203
    8UNL     N6 3612   5.542   2.337   2.572 -0.5540 -0.2529 -0.0919
    8UNL     N7 3613   5.543   2.275   2.344 -0.9316 -0.3137 -0.5719
    8UNL     H8 3614   5.326   2.182   2.573  2.3353 -0.1631 -0.1556
    8UNL     H9 3615   5.314   2.152   2.404  0.9705  0.6144 -1.0975
    8UNL    H10 3616   5.266   2.313   2.470 -1.3614 -1.1078 -1.8673
    9UNL     H0 3617   5.337   2.206   3.158 -1.3540 -2.8317 -0.4733
    9UNL     H1 3618   5.340   2.428   3.336 -0.2226 -1.0330  0.7086
    9UNL     C2 3619   5.254   2.269   3.189  0.7318 -0.2089  0.0920
    9UNL     C3 3620   5.263   2.379   3.278 -0.1271 -0.1004 -0.2251
    9UNL     C4 3621   5.085   2.372   3.180 -0.4157  0.1664 -0.3962
    9UNL     C5 3622   4.958   2.425   3.109  0.0537 -0.4406  0.3267
    9UNL     N6 3623   5.141   2.270   3.123 -0.4487 -0.4793 -0.2072
    9UNL     N7 3624   5.156   2.448   3.267 -0.0429 -0.2777 -0.2119
    9UNL     H8 3625   4.865   2.380   3.147 -0.3231  0.8741  1.0123
    9UNL     H9 3626   4.962   2.417   3.000 -2.6595  0.1270  0.1180
    9UNL    H10 3627   4.936   2.529   3.135  0.4635 -0.8379  2.4329
   10UNL     H0 3628   5.387   1.211   3.384 -0.0370  0.5901  0.9745
   10UNL     H1 3629   5.152   1.364   3.359  0.4389  0.8421 -1.6226
   10UNL     C2 3630   5.376   1.309   3.341 -0.0449  0.3008  0.3016
   10UNL     C3 3631   5.254   1.379   3.328  1.1084  0.3020  0.1769
   10UNL     C4 3632   5.421   1.481   3.254 -0.7003  0.2339 -0.3032
   10UNL     C5 3633   5.506   1.574   3.168  0.2007 -0.2934  0.0657
   10UNL     N6 3634   5.477   1.366   3.287 -0.2213  0.8173  0.0983
   10UNL     N7 3635   5.284   1.497   3.271  0.5025 -0.6354  0.0537
   10UNL     H8 3636   5.610   1.541   3.183  0.4297 -0.3035 -1.4158
   10UNL     H9 3637   5.500   1.681   3.192 -1.9757 -0.2075 -0.6462
   10UNL    H10 3638   5.490   1.566   3.060  0.9188 -1.2356  0.0159
   11UNL     H0 3639   5.156   2.298   2.874  0.6090  0.8373 -0.7385
   11UNL     H1 3640   5.389   2.436   2.809  0.0831  0.2274  0.7096
   11UNL     C2 3641   5.254   2.255   2.861  0.1937 -0.4941  0.2851
   11UNL     C3 3642   5.371   2.331   2.822  0.0178  0.1680  0.1828
   11UNL     C4 3643   5.416   2.139   2.898 -0.0461 -0.0180  0.2223
   11UNL     C5 3644   5.491   2.010   2.928 -0.1737  0.4580  0.0636
   11UNL     N6 3645   5.285   2.132   2.894 -0.2282  0.1145 -0.0700
   11UNL     N7 3646   5.474   2.252   2.842  0.2664 -0.5882  0.3936
   11UNL     H8 3647   5.464   1.947   3.014  0.1157  0.2139 -0.0250
   11UNL     H9 3648   5.597   2.018   2.955 -0.7105 -0.8000  2.9679
   11UNL    H10 3649   5.474   1.952   2.837 -2.0329  0.6343  0.2641
   12UNL     H0 3650   5.684   1.444   3.451  0.3544 -2.4365 -2.4354
   12UNL     H1 3651   5.588   1.469   3.713 -1.1450  0.3424  0.6155
   12UNL     C2 3652   5.662   1.369   3.526  0.1602 -0.0179  0.1097
   12UNL     C3 3653   5.616   1.379   3.660 -1.0189  0.8519 -0.1944
   12UNL     C4 3654   5.639   1.181   3.601 -0.0165 -0.4518  0.0817
   12UNL     C5 3655   5.610   1.028   3.601  0.0197 -0.2723 -0.8664
   12UNL     N6 3656   5.672   1.242   3.484 -0.2650 -0.1327 -0.0454
   12UNL     N7 3657   5.606   1.256   3.710  0.4696 -0.1612  0.0988
   12UNL     H8 3658   5.704   0.977   3.627  0.3964  0.7398 -0.1728
   12UNL     H9 3659   5.579   0.993   3.502  0.3008 -1.3391 -0.5886
   12UNL    H10 3660   5.537   1.000   3.678  0.6473  1.2239  0.3363
   13UNL     H0 3661   0.259   0.976   2.974  1.9850  0.2058 -0.1135
   13UNL     H1 3662   0.373   1.220   3.057  1.6277 -0.5431 -1.0253
   13UNL     C2 3663   0.259   1.072   2.924  0.4589  0.1659 -0.2319
   13UNL     C3 3664   0.311   1.193   2.972  0.0512  0.5210 -0.2770
   13UNL     C4 3665   0.206   1.210   2.793 -0.4541  0.5984 -0.5151
   13UNL     C5 3666   0.147   1.258   2.659  0.3362  0.1270 -0.3387
   13UNL     N6 3667   0.201   1.078   2.806  0.3049 -0.2135 -0.5033
   13UNL     N7 3668   0.283   1.282   2.884 -0.1698 -0.6863  0.1430
   13UNL     H8 3669   0.086   1.350   2.666  0.1921  0.0964 -1.0966
   13UNL     H9 3670   0.075   1.184   2.621  1.1305 -2.3116  2.5469
   13UNL    H10 3671   0.229   1.271   2.588 -1.9314  2.1574 -2.8124
   14UNL     H0 3672   5.646   1.275   3.061 -0.0975  0.2380 -0.8629
   14UNL     H1 3673   5.822   1.395   2.910  0.5077  0.2335 -0.1739
   14UNL     C2 3674   5.742   1.313   3.092 -0.2572  0.4423 -0.6032
   14UNL     C3 3675   5.834   1.378   3.016 -0.0596 -0.5977 -0.2322
   14UNL     C4 3676   5.904   1.359   3.206 -0.5243  0.2920  0.0099
   14UNL     C5 3677   5.999   1.325   3.313 -0.5431  0.1837 -0.7499
   14UNL     N6 3678   5.780   1.318   3.215  0.4307  0.7461 -0.3743
   14UNL     N7 3679   5.940   1.413   3.086 -0.0141  0.1758 -0.7770
   14UNL     H8 3680   5.970   1.370   3.408  0.6612  0.7923 -0.6586
   14UNL     H9 3681   6.014   1.218   3.332  1.0069  0.8948  2.7788
   14UNL    H10 3682   6.101   1.360   3.291 -0.7336  0.2322 -1.6018
   15UNL     H0 3683   5.648   2.114   2.651  0.0370 -3.9280 -0.7193
   15UNL     H1 3684   5.838   1.913   2.704 -0.8280  0.0450  1.1438
   15UNL     C2 3685   5.745   2.122   2.699 -0.4220  0.3699 -0.1375
   15UNL     C3 3686   5.834   2.019   2.724 -0.0171  0.2041  0.5217
   15UNL     C4 3687   5.898   2.195   2.804  0.3772  0.2655 -0.6593
   15UNL     C5 3688   5.979   2.299   2.871  0.3439 -0.5769 -0.3935
   15UNL     N6 3689   5.783   2.235   2.747  0.2786  0.2325  0.2875
   15UNL     N7 3690   5.937   2.066   2.786 -0.5878  0.7637 -0.4573
   15UNL     H8 3691   5.946   2.308   2.976  0.1821 -1.1094 -0.3953
   15UNL     H9 3692   5.979   2.399   2.825  1.2121 -1.0267 -1.4074
   15UNL    H10 3693   6.083   2.266   2.884  0.3053 -0.1286  1.3507
   16UNL     H0 3694   0.466   1.780   2.745  0.7360  1.1774  2.4093
   16UNL     H1 3695   0.436   1.515   2.781 -1.9680 -1.2665  0.2688
   16UNL     C2 3696   0.376   1.730   2.780  0.2792  0.0354 -0.1255
   16UNL     C3 3697   0.364   1.594   2.798 -0.1397  0.4659  0.3914
   16UNL     C4 3698   0.199   1.699   2.864 -0.1634 -0.5940 -0.1011
   16UNL     C5 3699   0.070   1.738   2.931 -0.9868  0.5650 -1.3613
   16UNL     N6 3700   0.265   1.792   2.797  0.4950  0.1086  0.5245
   16UNL     N7 3701   0.248   1.572   2.849  0.2064 -0.4330 -0.1807
   16UNL     H8 3702   0.055   1.672   3.017  0.4818  0.2205 -1.3320
   16UNL     H9 3703  -0.015   1.721   2.863 -0.6114  1.7267 -2.1525
   16UNL    H10 3704   0.072   1.842   2.964  0.1660  0.0779  0.2289
   17UNL     H0 3705   0.335   2.054   2.981 -0.5680 -1.9511  0.7569
   17UNL     H1 3706   0.586   2.028   3.086 -0.0603 -1.1340 -0.1468
   17UNL     C2 3707   0.427   2.055   2.925 -0.9010  0.0165  0.1884
   17UNL     C3 3708   0.558   2.051   2.984 -0.8138 -0.1973  0.2561
   17UNL     C4 3709   0.566   2.045   2.781  0.1990  0.3359  0.3647
   17UNL     C5 3710   0.621   2.008   2.646  0.2390 -0.0665  0.1855
   17UNL     N6 3711   0.434   2.058   2.795  0.1035 -0.1578  0.2821
   17UNL     N7 3712   0.648   2.042   2.888 -0.1492  0.1463  0.0465
   17UNL     H8 3713   0.727   1.981   2.654  0.1233  0.0193  2.9272
   17UNL     H9 3714   0.620   2.095   2.578  1.1140  0.4937  0.8598
   17UNL    H10 3715   0.573   1.925   2.593  1.1927 -1.2020  1.0496
   18UNL     H0 3716   4.864   1.690   3.405 -1.4082  1.1212 -0.9786
   18UNL     H1 3717   4.633   1.613   3.265 -0.5305  0.0771 -2.1840
   18UNL     C2 3718   4.856   1.623   3.320 -0.0660  0.1463 -0.3665
   18UNL     C3 3719   4.735   1.581   3.253 -0.2540  0.1552 -0.3045
   18UNL     C4 3720   4.903   1.475   3.187  0.0110 -0.0593  0.4660
   18UNL     C5 3721   4.982   1.381   3.103 -0.4725  1.1831  0.6802
   18UNL     N6 3722   4.957   1.546   3.285 -0.4002 -0.0063 -0.2543
   18UNL     N7 3723   4.769   1.490   3.162  0.5654  0.2211 -0.0281
   18UNL     H8 3724   4.976   1.278   3.142  1.2438  1.3313  1.4088
   18UNL     H9 3725   5.090   1.395   3.117 -0.6017  2.9860  0.0313
   18UNL    H10 3726   4.959   1.383   2.996  0.3667 -0.4553  0.4273
    1Co      Co 3727   5.614   0.751   4.204  0.1883 -0.3506  0.3333
    2Co      Co 3728   4.608   1.488   4.252 -0.0981  0.1099 -0.0564
    3Co      Co 3729   5.108   0.612   4.496  0.3186  0.2006 -0.0026
    4Co      Co 3730   5.111   1.605   3.932  0.2327 -0.0974  0.1056
    5Co      Co 3731   4.627   0.958   4.508  0.1906  0.0574 -0.1781
    6Co      Co 3732   5.582   1.245   3.891  0.0583 -0.0115 -0.0712
    7UNL     H0 3733   4.733   1.024   4.280  1.3985  0.1505 -0.4482
    7UNL     H1 3734   4.667   1.268   4.143  0.2636  2.3338  0.0532
    7UNL     C2 3735   4.693   1.118   4.316 -0.2382 -0.2838 -1.0442
    7UNL     C3 3736   4.659   1.231   4.245  0.6308 -0.2881 -0.7897
    7UNL     C4 3737   4.614   1.250   4.452  0.2206 -0.6390 -0.0186
    7UNL     C5 3738   4.564   1.303   4.584  0.1700  0.1699  0.3069
    7UNL     N6 3739   4.662   1.131   4.445 -0.1904  0.5791  0.4129
    7UNL     N7 3740   4.611   1.322   4.332  0.7973  0.0045 -0.4377
    7UNL     H8 3741   4.614   1.397   4.612 -0.6135  0.2965  1.3625
    7UNL     H9 3742   4.580   1.234   4.668  0.3638 -1.1901 -0.8175
    7UNL    H10 3743   4.457   1.324   4.580  0.1319  0.1734  1.1855
    8UNL     H0 3744   5.244   1.781   3.777 -0.1793  0.8076 -0.9663
    8UNL     H1 3745   5.315   1.754   3.514  1.2415 -0.8828  0.2850
    8UNL     C2 3746   5.195   1.718   3.704 -0.7867  0.4388 -0.2613
    8UNL     C3 3747   5.237   1.706   3.572 -0.3177  0.5703 -0.5059
    8UNL     C4 3748   5.086   1.574   3.625 -0.0663 -0.1300  0.0786
    8UNL     C5 3749   4.990   1.458   3.615 -0.2020 -0.3943 -0.4799
    8UNL     N6 3750   5.100   1.626   3.744 -0.1744 -0.1225  1.0151
    8UNL     N7 3751   5.166   1.608   3.522  0.5570  0.3570  0.2172
    8UNL     H8 3752   5.040   1.381   3.675 -1.1005 -2.0024 -1.7105
    8UNL     H9 3753   4.979   1.414   3.515  0.2477  0.2411 -0.8180
    8UNL    H10 3754   4.889   1.483   3.650 -0.3108 -0.6864 -0.5904
    9UNL     H0 3755   4.766   1.541   4.446  0.2541  0.8222  2.2944
    9UNL     H1 3756   4.829   1.803   4.537  0.5571 -0.5343 -0.7874
    9UNL     C2 3757   4.707   1.631   4.436 -0.0547  0.3958 -0.5520
    9UNL     C3 3758   4.743   1.762   4.484 -0.0075 -0.4609  0.0592
    9UNL     C4 3759   4.574   1.762   4.366  0.3293 -0.0426  0.5658
    9UNL     C5 3760   4.463   1.810   4.273 -0.1464 -0.5679 -0.0803
    9UNL     N6 3761   4.593   1.634   4.366  0.0333 -0.4077 -0.9349
    9UNL     N7 3762   4.661   1.853   4.425 -0.1535 -0.3344 -0.1461
    9UNL     H8 3763   4.459   1.763   4.174 -0.7514  0.9287 -0.7885
    9UNL     H9 3764   4.479   1.916   4.251  2.4530 -0.7540  0.5295
    9UNL    H10 3765   4.366   1.807   4.325 -0.8555 -0.6494 -1.3820
   10UNL     H0 3766   4.838   0.548   4.528  0.3521 -0.1928  1.5012
   10UNL     H1 3767   4.661   0.734   4.605  0.2781 -0.4704  1.8256
   10UNL     C2 3768   4.855   0.654   4.514  0.3365 -0.3812 -0.0892
   10UNL     C3 3769   4.758   0.748   4.560 -0.6559  0.7816  0.0961
   10UNL     C4 3770   4.925   0.842   4.469  1.7124 -0.1024 -0.3173
   10UNL     C5 3771   5.018   0.953   4.442  0.1970  0.9850  0.8069
   10UNL     N6 3772   4.959   0.716   4.457 -0.2314  0.8267 -0.1779
   10UNL     N7 3773   4.797   0.866   4.518  0.1828 -0.3391 -0.1977
   10UNL     H8 3774   4.973   1.032   4.381  0.9388  0.5079 -0.3988
   10UNL     H9 3775   5.100   0.916   4.380 -0.7731 -0.0228  0.0855
   10UNL    H10 3776   5.062   1.003   4.529  0.2742  2.5403 -0.0963
   11UNL     H0 3777   4.649   1.679   4.078  0.8194 -0.8489 -0.3881
   11UNL     H1 3778   4.860   1.712   3.906  1.2345  0.2348  0.3016
   11UNL     C2 3779   4.739   1.620   4.074  1.4457  0.0335  0.1903
   11UNL     C3 3780   4.839   1.636   3.981  0.2203  0.3543  0.1636
   11UNL     C4 3781   4.879   1.475   4.104 -0.6101 -0.1599  0.1008
   11UNL     C5 3782   4.974   1.402   4.199  0.6676 -0.7311 -0.2304
   11UNL     N6 3783   4.766   1.520   4.152 -0.5791 -0.0198  0.2488
   11UNL     N7 3784   4.938   1.547   4.004  0.1204 -0.4321  0.6975
   11UNL     H8 3785   4.928   1.306   4.226  0.3335 -0.1378  1.4125
   11UNL     H9 3786   4.986   1.467   4.287 -0.9767 -1.5659  0.6443
   11UNL    H10 3787   5.076   1.390   4.161  0.1499  0.2145 -1.9982
   12UNL     H0 3788   5.137   0.741   4.689  1.1595  1.5130  1.6349
   12UNL     H1 3789   5.222   0.692   4.946  0.7757 -0.9349  1.1678
   12UNL     C2 3790   5.140   0.647   4.743 -0.6257  0.2715 -0.2928
   12UNL     C3 3791   5.175   0.623   4.877 -0.1262  0.0749  0.7331
   12UNL     C4 3792   5.093   0.460   4.773  0.5219 -0.4876 -0.2713
   12UNL     C5 3793   5.033   0.322   4.757  0.3231 -0.5550  0.2674
   12UNL     N6 3794   5.088   0.546   4.675 -0.1138 -0.8008 -0.5166
   12UNL     N7 3795   5.137   0.500   4.899 -0.2901  0.6639 -0.0742
   12UNL     H8 3796   5.093   0.274   4.679 -1.1133 -0.3832 -1.0042
   12UNL     H9 3797   4.928   0.332   4.726  0.0948 -1.4506  0.6910
   12UNL    H10 3798   5.041   0.266   4.852 -1.2016 -2.0041 -0.3897
   13UNL     H0 3799   5.688   0.288   4.168  0.6366 -0.0790 -1.0522
   13UNL     H1 3800   5.648   0.536   4.292 -0.5174 -2.7900  0.0418
   13UNL     C2 3801   5.683   0.387   4.126  0.9784  0.5038  0.2284
   13UNL     C3 3802   5.661   0.515   4.187  0.1611  1.5078 -0.9286
   13UNL     C4 3803   5.652   0.526   3.986 -0.1533  0.1216 -0.0571
   13UNL     C5 3804   5.652   0.593   3.854  0.3650  0.4383  0.1592
   13UNL     N6 3805   5.663   0.395   3.996 -0.1522 -0.2316  0.0427
   13UNL     N7 3806   5.655   0.603   4.097 -0.6868 -0.2302  0.0367
   13UNL     H8 3807   5.656   0.531   3.764  1.2412  2.5827 -1.3521
   13UNL     H9 3808   5.745   0.651   3.851  0.3755  0.7031  2.9564
   13UNL    H10 3809   5.573   0.669   3.841 -0.7203 -0.5106  1.0107
   14UNL     H0 3810   5.144   0.723   4.268 -0.6282 -1.1646  2.0679
   14UNL     H1 3811   5.369   0.685   4.129 -0.6912 -4.7091  0.3517
   14UNL     C2 3812   5.244   0.715   4.309  0.1489  0.0929  0.5152
   14UNL     C3 3813   5.364   0.698   4.236 -0.2345  0.2715 -0.0246
   14UNL     C4 3814   5.392   0.716   4.431 -0.6476 -0.4399 -0.2640
   14UNL     C5 3815   5.470   0.686   4.560  0.0237  0.1393  1.4172
   14UNL     N6 3816   5.261   0.697   4.436 -0.7747  0.1727  0.8026
   14UNL     N7 3817   5.466   0.706   4.316  0.2163  0.0254  0.3810
   14UNL     H8 3818   5.579   0.693   4.549  0.1904 -1.8475  1.4215
   14UNL     H9 3819   5.439   0.767   4.627  1.6967  2.7044 -0.7163
   14UNL    H10 3820   5.450   0.585   4.598  1.8698 -1.7224 -2.0630
   15UNL     H0 3821   5.117   1.352   3.935  0.0864  0.1622 -1.1928
   15UNL     H1 3822   5.345   1.206   3.851 -0.0664 -0.4192  0.9301
   15UNL     C2 3823   5.220   1.382   3.932 -0.0758  0.9302  0.1454
   15UNL     C3 3824   5.336   1.306   3.891 -0.0533  0.3627 -0.9204
   15UNL     C4 3825   5.381   1.490   3.974  0.5695  0.5382  0.6010
   15UNL     C5 3826   5.471   1.595   4.030 -0.2015 -0.0921  0.5511
   15UNL     N6 3827   5.251   1.501   3.977  0.6537  0.5334 -0.2456
   15UNL     N7 3828   5.443   1.376   3.923 -0.2676 -0.8982  0.3989
   15UNL     H8 3829   5.576   1.582   4.000  0.2107  2.1475  0.8427
   15UNL     H9 3830   5.477   1.594   4.139  1.8331  1.9398  0.5371
   15UNL    H10 3831   5.445   1.696   3.995  0.5814 -0.2207 -0.4400
   16UNL     H0 3832   5.731   1.042   3.854 -1.3645  0.1168 -1.2800
   16UNL     H1 3833   5.770   0.845   4.051  0.3287 -0.4159 -1.1078
   16UNL     C2 3834   5.661   1.012   3.931 -0.3319 -0.4794 -0.5539
   16UNL     C3 3835   5.685   0.908   4.027  0.3729  0.1480  0.1228
   16UNL     C4 3836   5.507   1.009   4.057 -0.8378 -0.1480  0.2317
   16UNL     C5 3837   5.384   1.065   4.130  0.1925  0.6258  0.1189
   16UNL     N6 3838   5.543   1.069   3.941  0.4253  0.0788 -0.0944
   16UNL     N7 3839   5.580   0.900   4.103  0.6251 -0.3066 -0.1214
   16UNL     H8 3840   5.305   1.088   4.057 -0.3049  0.5224  0.6198
   16UNL     H9 3841   5.402   1.159   4.184 -1.8437  1.1164 -0.0069
   16UNL    H10 3842   5.345   0.991   4.201  2.0707  0.2267  0.8154
   17UNL     H0 3843   5.609   1.264   4.124  1.1373 -4.2173 -0.2485
   17UNL     H1 3844   5.805   1.386   4.283 -2.3543  0.1530  0.7353
   17UNL     C2 3845   5.705   1.303   4.093 -0.0935  0.4921  0.9864
   17UNL     C3 3846   5.800   1.366   4.177  0.1044 -0.3071  0.6342
   17UNL     C4 3847   5.858   1.361   3.982  0.5615 -0.2002  0.7249
   17UNL     C5 3848   5.941   1.385   3.854 -0.9463  0.0603 -0.1498
   17UNL     N6 3849   5.740   1.300   3.965 -0.3043 -0.0245 -0.3635
   17UNL     N7 3850   5.905   1.396   4.107  0.4716  0.2250  0.6174
   17UNL     H8 3851   6.045   1.358   3.876 -0.8397  2.2245  2.3911
   17UNL     H9 3852   5.943   1.489   3.819  2.8992  0.0714 -0.3461
   17UNL    H10 3853   5.900   1.324   3.772 -1.6804 -0.5944  0.6739
   18UNL     H0 3854   4.368   1.035   4.485 -0.3893  1.4157 -1.8715
   18UNL     H1 3855   4.166   0.849   4.437  0.0461 -1.7217 -0.9872
   18UNL     C2 3856   4.383   0.934   4.450  0.3693  0.7424  0.2434
   18UNL     C3 3857   4.272   0.843   4.418  0.4031  0.0413  0.2305
   18UNL     C4 3858   4.452   0.776   4.351  0.6409  0.2372  0.0982
   18UNL     C5 3859   4.556   0.688   4.276 -0.2235 -0.1728 -0.1162
   18UNL     N6 3860   4.494   0.889   4.407 -1.0522  0.8047  0.1894
   18UNL     N7 3861   4.321   0.747   4.354 -0.0509  0.1084  0.3788
   18UNL     H8 3862   4.636   0.742   4.224  0.9856 -3.1775 -1.6208
   18UNL     H9 3863   4.502   0.632   4.199 -2.9146  0.7626  0.9530
   18UNL    H10 3864   4.603   0.613   4.341  1.2754  1.3127  0.5803
    1Co      Co 3865   0.752   4.136   0.639 -0.0138 -0.0579  0.5090
    2Co      Co 3866   5.598   4.791   0.685 -0.0409  0.2289 -0.0390
    3Co      Co 3867   0.252   3.957   0.904 -0.1385  0.0420  0.2202
    4Co      Co 3868   0.279   4.994   0.379  0.0078 -0.0569  0.0788
    5Co      Co 3869   5.594   4.274   0.976 -0.1708 -0.2939 -0.1870
    6Co      Co 3870   0.776   4.663   0.365 -0.0786  0.0196  0.0327
    7UNL     H0 3871   5.575   4.310   0.716  0.5840 -1.4333  3.4447
    7UNL     H1 3872   5.647   4.546   0.579 -1.0727 -0.1579 -0.3134
    7UNL     C2 3873   5.588   4.409   0.758 -0.5579  0.2692  0.1273
    7UNL     C3 3874   5.634   4.525   0.684 -0.3774  0.3477 -0.1185
    7UNL     C4 3875   5.599   4.563   0.890  0.2699 -0.3840  0.0090
    7UNL     C5 3876   5.553   4.645   1.007 -0.0842  0.1283  0.6821
    7UNL     N6 3877   5.589   4.432   0.887 -0.3415  0.8223 -0.0749
    7UNL     N7 3878   5.626   4.627   0.769  0.2891  0.1831 -0.7191
    7UNL     H8 3879   5.500   4.734   0.971  0.6592  0.8044  1.2348
    7UNL     H9 3880   5.643   4.678   1.060 -1.2610  1.4505  1.9430
    7UNL    H10 3881   5.495   4.588   1.081  1.9000 -1.5419  1.0308
    8UNL     H0 3882   0.430   5.101   0.218 -0.1961 -0.0713 -0.3622
    8UNL     H1 3883   0.397   5.154  -0.050 -1.4479 -0.4096 -1.0002
    8UNL     C2 3884   0.352   5.069   0.150 -0.3640  0.3698 -0.3792
    8UNL     C3 3885   0.334   5.096   0.016 -0.2156 -0.5824  0.0740
    8UNL     C4 3886   0.191   4.973   0.089  0.3228 -0.1896 -0.1648
    8UNL     C5 3887   0.082   4.872   0.089 -0.2955 -0.5742 -0.4642
    8UNL     N6 3888   0.257   4.999   0.199  0.9260  0.2079 -0.0727
    8UNL     N7 3889   0.224   5.036  -0.026 -0.7243 -1.0746  0.8410
    8UNL     H8 3890   0.114   4.781   0.140  1.3915 -0.0442 -0.5060
    8UNL     H9 3891   0.050   4.838  -0.010  0.8208  0.5629 -1.2631
    8UNL    H10 3892  -0.007   4.921   0.129  0.1035 -0.2472  0.0447
    9UNL     H0 3893   5.777   4.888   0.851 -0.2619 -0.7250  1.9268
    9UNL     H1 3894   5.784   5.152   0.965  1.1337 -1.2958 -0.9726
    9UNL     C2 3895   5.699   4.962   0.853 -0.0573 -0.4306  0.2788
    9UNL     C3 3896   5.709   5.097   0.909  0.2346 -0.5490 -0.5290
    9UNL     C4 3897   5.540   5.073   0.794 -0.7955 -0.9002  0.6216
    9UNL     C5 3898   5.426   5.126   0.703 -0.8796 -0.1392 -0.0459
    9UNL     N6 3899   5.588   4.952   0.778 -0.1982 -0.2458 -0.3663
    9UNL     N7 3900   5.605   5.168   0.872  0.3271 -0.0625 -0.3389
    9UNL     H8 3901   5.466   5.221   0.665  1.2931 -1.1100 -0.3151
    9UNL     H9 3902   5.328   5.137   0.750 -0.7059 -0.4936  0.4094
    9UNL    H10 3903   5.411   5.058   0.619 -0.0553 -1.5920  0.9402
   10UNL     H0 3904   0.046   3.907   0.968  0.3087  0.8479  0.3925
   10UNL     H1 3905  -0.117   4.088   1.115  1.2821 -2.4077  0.7284
   10UNL     C2 3906   0.028   4.013   0.955  0.0927  0.7406 -0.2634
   10UNL     C3 3907  -0.055   4.099   1.027 -0.5941 -0.3376 -0.4250
   10UNL     C4 3908   0.062   4.189   0.882  0.0964 -0.3421 -0.3127
   10UNL     C5 3909   0.108   4.286   0.777  0.2981  0.6104  0.2096
   10UNL     N6 3910   0.099   4.064   0.863  0.1803  0.1089  0.5959
   10UNL     N7 3911  -0.039   4.211   0.965 -0.3208  0.1954  0.3648
   10UNL     H8 3912   0.216   4.304   0.788  0.1545  2.2132 -0.7839
   10UNL     H9 3913   0.053   4.380   0.776 -1.9671 -0.6305 -1.4568
   10UNL    H10 3914   0.120   4.238   0.679  0.1275 -1.3710  1.1076
   11UNL     H0 3915   5.612   4.991   0.497 -0.3303 -1.5765 -1.9945
   11UNL     H1 3916   5.836   5.096   0.406  1.0601  0.1892  0.2858
   11UNL     C2 3917   5.710   4.946   0.504  0.0781 -0.4846  0.1759
   11UNL     C3 3918   5.830   4.998   0.451 -0.6804  0.4417  0.6800
   11UNL     C4 3919   5.860   4.812   0.527 -0.2823 -0.0499 -0.2474
   11UNL     C5 3920   5.945   4.697   0.584 -0.5415 -1.8350  0.5617
   11UNL     N6 3921   5.730   4.823   0.553 -0.2632 -0.4928  0.2506
   11UNL     N7 3922   5.930   4.914   0.462  0.2073  0.1312  0.3241
   11UNL     H8 3923   5.989   4.638   0.503  1.5462  1.0491 -0.5758
   11UNL     H9 3924   5.885   4.635   0.652 -0.7759 -0.7305  1.3751
   11UNL    H10 3925   6.020   4.747   0.646  0.5410 -2.9320  0.1773
   12UNL     H0 3926   0.251   4.140   1.076  0.4328 -1.3865 -1.5922
   12UNL     H1 3927   0.291   4.150   1.341  1.8985 -0.3063  0.7180
   12UNL     C2 3928   0.268   4.052   1.136  0.3233 -0.1509  0.3440
   12UNL     C3 3929   0.285   4.065   1.274 -0.8501  0.2330  0.1340
   12UNL     C4 3930   0.275   3.874   1.202 -0.2098  0.1949 -0.1197
   12UNL     C5 3931   0.246   3.730   1.210  0.4758  0.0415  0.5497
   12UNL     N6 3932   0.284   3.936   1.084 -0.4487  0.2409  0.2852
   12UNL     N7 3933   0.286   3.944   1.317 -0.0370  0.0276 -0.4274
   12UNL     H8 3934   0.330   3.677   1.256  0.2586 -0.9744 -0.1970
   12UNL     H9 3935   0.221   3.693   1.110  0.5978  0.2046  0.4596
   12UNL    H10 3936   0.151   3.708   1.261 -0.5736  0.9385 -0.9245
   13UNL     H0 3937   0.786   3.650   0.578 -0.2354 -0.4830  0.6215
   13UNL     H1 3938   0.782   3.892   0.732 -0.0494  1.1410  0.1425
   13UNL     C2 3939   0.764   3.751   0.546 -0.0417 -0.7126 -0.2463
   13UNL     C3 3940   0.767   3.874   0.626  0.3791  0.4671  0.1874
   13UNL     C4 3941   0.773   3.906   0.421  0.0240 -0.5041  0.1877
   13UNL     C5 3942   0.760   3.994   0.296 -0.2691 -0.1771  0.0252
   13UNL     N6 3943   0.758   3.777   0.414 -0.2615  0.7946  0.1015
   13UNL     N7 3944   0.772   3.969   0.540  0.8655 -0.0770  0.0903
   13UNL     H8 3945   0.854   4.043   0.268  0.2508  0.1024  2.0860
   13UNL     H9 3946   0.688   4.075   0.313 -0.1804 -0.0512 -0.2015
   13UNL    H10 3947   0.742   3.938   0.204  2.3058  0.7980 -1.1659
   14UNL     H0 3948   0.276   4.051   0.646 -0.0579 -0.5067  0.2187
   14UNL     H1 3949   0.531   4.121   0.518  1.1397 -3.0690 -0.4717
   14UNL     C2 3950   0.377   4.061   0.683 -0.0486  0.5836 -0.0807
   14UNL     C3 3951   0.504   4.110   0.622  0.4507  0.4089 -0.1632
   14UNL     C4 3952   0.507   4.115   0.833 -0.2647  0.2070  0.4749
   14UNL     C5 3953   0.562   4.119   0.978  0.0852  0.2868 -0.6545
   14UNL     N6 3954   0.389   4.062   0.815  0.4314 -0.1421 -0.8296
   14UNL     N7 3955   0.583   4.135   0.722  0.2624 -0.3118 -0.2447
   14UNL     H8 3956   0.671   4.110   0.967 -0.1025  0.3156 -3.1001
   14UNL     H9 3957   0.535   4.212   1.028 -0.3825  0.6221 -1.5026
   14UNL    H10 3958   0.520   4.033   1.032 -2.2367  1.8189  0.1152
   15UNL     H0 3959   0.306   4.750   0.316 -0.7379 -2.1942  1.2566
   15UNL     H1 3960   0.535   4.603   0.285 -1.3358 -0.2337  1.4468
   15UNL     C2 3961   0.403   4.769   0.360 -0.2039 -0.4204 -0.5386
   15UNL     C3 3962   0.523   4.697   0.337 -0.6570  0.7629 -0.1212
   15UNL     C4 3963   0.552   4.863   0.449  0.7663  0.3632  0.1474
   15UNL     C5 3964   0.617   4.940   0.554 -0.0087 -0.2250  0.1935
   15UNL     N6 3965   0.426   4.884   0.420 -0.3388  0.2571  0.1588
   15UNL     N7 3966   0.622   4.757   0.401  0.5663 -0.6278  0.0864
   15UNL     H8 3967   0.564   5.035   0.571 -1.7433 -1.3110  1.1055
   15UNL     H9 3968   0.722   4.951   0.525 -0.1996  0.7845 -0.1480
   15UNL    H10 3969   0.612   4.888   0.650  1.8751 -1.7312 -0.4614
   16UNL     H0 3970   0.916   4.470   0.313 -0.7031  0.1217 -0.7024
   16UNL     H1 3971   0.937   4.217   0.456 -0.0799 -0.2214 -1.7768
   16UNL     C2 3972   0.855   4.425   0.390 -0.1107 -0.1849 -0.4000
   16UNL     C3 3973   0.867   4.299   0.451  0.5124  0.4598  0.0329
   16UNL     C4 3974   0.705   4.413   0.515 -0.3957 -0.0601 -0.2323
   16UNL     C5 3975   0.588   4.457   0.596 -0.0892  0.3546 -0.6180
   16UNL     N6 3976   0.750   4.490   0.425  0.4767 -0.2870 -0.4691
   16UNL     N7 3977   0.756   4.291   0.531 -0.0474 -0.3051  0.2344
   16UNL     H8 3978   0.529   4.370   0.627 -0.9306  0.9219 -0.6173
   16UNL     H9 3979   0.521   4.534   0.557 -0.4280  1.0055  1.1999
   16UNL    H10 3980   0.626   4.495   0.692 -1.5873 -1.3516  0.7054
   17UNL     H0 3981   0.790   4.712   0.633  0.8444  0.4112  1.2609
   17UNL     H1 3982   1.015   4.781   0.781  0.0742 -0.8125 -0.1403
   17UNL     C2 3983   0.887   4.739   0.594  0.4995 -0.4289 -0.2198
   17UNL     C3 3984   1.001   4.769   0.674 -0.0727 -0.4845 -0.1590
   17UNL     C4 3985   1.042   4.757   0.476 -0.0694  0.0623 -0.6941
   17UNL     C5 3986   1.126   4.755   0.346  0.2537  0.5666 -0.3193
   17UNL     N6 3987   0.917   4.732   0.468 -0.0396 -0.3824 -0.1423
   17UNL     N7 3988   1.103   4.773   0.596 -0.0334  0.3175  0.5413
   17UNL     H8 3989   1.068   4.783   0.257 -0.7236  0.6570  0.3273
   17UNL     H9 3990   1.145   4.648   0.332 -1.3340 -0.0745  1.8951
   17UNL    H10 3991   1.222   4.808   0.346 -0.8847  2.7950 -0.8130
   18UNL     H0 3992   5.354   4.310   1.007  1.6652  0.4602 -0.5328
   18UNL     H1 3993   5.152   4.257   0.833 -1.7101 -2.8794  1.9524
   18UNL     C2 3994   5.359   4.233   0.931 -0.3317  0.1030 -0.3719
   18UNL     C3 3995   5.252   4.217   0.841 -0.3513 -0.4857 -1.0791
   18UNL     C4 3996   5.420   4.103   0.805  0.3536  0.3578 -0.0447
   18UNL     C5 3997   5.525   4.007   0.747 -0.4423  0.4249 -0.1071
   18UNL     N6 3998   5.462   4.152   0.917  0.3338 -0.3364  0.3504
   18UNL     N7 3999   5.292   4.134   0.755 -0.0037  0.5255  0.2852
   18UNL     H8 4000   5.570   3.945   0.825 -0.2360  0.2766 -0.3450
   18UNL     H9 4001   5.593   4.063   0.682 -2.0880  0.4647 -1.8863
   18UNL    H10 4002   5.477   3.942   0.673 -0.2565 -0.9554  0.9548
    1Co      Co 4003   0.305   3.477   1.835 -0.5439  0.1962 -0.1019
    2Co      Co 4004   5.073   4.118   1.874  0.0923  0.2689 -0.0317
    3Co      Co 4005   5.612   3.293   2.120  0.0169  0.2501 -0.2245
    4Co      Co 4006   5.565   4.296   1.577  0.4101  0.0013 -0.1977
    5Co      Co 4007   5.088   3.584   2.159 -0.2307 -0.1928  0.0306
    6Co      Co 4008   0.271   3.972   1.510  0.3212 -0.0359 -0.2621
    7UNL     H0 4009   5.089   3.648   1.887  2.0083  0.5311 -0.2922
    7UNL     H1 4010   5.094   3.900   1.777 -1.2884 -1.2832 -0.9427
    7UNL     C2 4011   5.085   3.742   1.939 -0.1673  0.2849  0.0737
    7UNL     C3 4012   5.082   3.870   1.881 -0.5549  0.6344 -0.2509
    7UNL     C4 4013   5.047   3.876   2.085 -0.5861 -0.3779  0.2501
    7UNL     C5 4014   5.030   3.933   2.225 -0.2727 -0.1117 -0.2053
    7UNL     N6 4015   5.082   3.750   2.070 -0.2546 -0.2419  0.3809
    7UNL     N7 4016   5.055   3.957   1.975  0.6633 -0.1480 -0.5189
    7UNL     H8 4017   5.114   3.910   2.291 -0.9389 -1.2163  0.2694
    7UNL     H9 4018   4.939   3.893   2.270 -1.9474  1.5951 -1.8461
    7UNL    H10 4019   5.028   4.043   2.222 -0.3658 -0.1180 -2.5011
    8UNL     H0 4020   5.729   4.410   1.429  1.3541 -0.9197 -0.4772
    8UNL     H1 4021   5.760   4.394   1.149 -0.4658 -0.9921  0.0449
    8UNL     C2 4022   5.661   4.375   1.353  0.2872 -0.2433  0.1354
    8UNL     C3 4023   5.676   4.374   1.214 -0.1747  0.1872  0.8111
    8UNL     C4 4024   5.501   4.288   1.277  0.6071 -0.0338 -0.7986
    8UNL     C5 4025   5.375   4.205   1.281 -0.6978  0.3686 -0.6028
    8UNL     N6 4026   5.554   4.319   1.395 -0.3064 -0.1545  0.7596
    8UNL     N7 4027   5.572   4.315   1.167  0.2251 -0.0355  0.4151
    8UNL     H8 4028   5.364   4.151   1.377  0.2741  0.2331 -0.5632
    8UNL     H9 4029   5.387   4.128   1.205  1.1860  0.7158 -0.6838
    8UNL    H10 4030   5.281   4.260   1.267 -0.1148  0.9374 -2.4874
    9UNL     H0 4031   5.208   4.169   2.094  0.4398  0.2353  0.9803
    9UNL     H1 4032   5.266   4.416   2.199  0.7093 -1.1948  0.0237
    9UNL     C2 4033   5.153   4.262   2.083  0.8642  0.3644 -0.2507
    9UNL     C3 4034   5.183   4.390   2.136  0.3153  0.2541 -0.1010
    9UNL     C4 4035   5.027   4.397   1.999 -0.4659  0.1689  0.5371
    9UNL     C5 4036   4.913   4.443   1.914  0.1675  0.5522 -0.0483
    9UNL     N6 4037   5.063   4.269   1.982 -0.6255 -0.3640 -0.2144
    9UNL     N7 4038   5.095   4.472   2.091 -0.2157 -0.0298  0.2258
    9UNL     H8 4039   4.917   4.403   1.812 -4.4339 -2.4627  0.7052
    9UNL     H9 4040   4.902   4.552   1.908 -0.6486  0.4302 -0.9938
    9UNL    H10 4041   4.816   4.405   1.949  1.2515 -1.6145  0.7925
   10UNL     H0 4042   5.406   3.226   2.210 -0.0519 -0.6861 -0.2072
   10UNL     H1 4043   5.145   3.372   2.236 -0.7869 -0.5641 -0.3078
   10UNL     C2 4044   5.366   3.317   2.167  0.0841 -0.6387 -0.2322
   10UNL     C3 4045   5.240   3.389   2.187 -0.8073  0.1613 -0.1076
   10UNL     C4 4046   5.371   3.490   2.059 -0.3069 -0.3705  1.1219
   10UNL     C5 4047   5.420   3.595   1.965 -0.2687  0.2786 -0.3026
   10UNL     N6 4048   5.454   3.390   2.094  0.7399  0.4266  0.5557
   10UNL     N7 4049   5.244   3.496   2.113  0.1612 -0.5634  0.0327
   10UNL     H8 4050   5.375   3.584   1.866 -0.7747 -1.1092  0.0696
   10UNL     H9 4051   5.530   3.599   1.965 -0.1769 -0.8918  1.6844
   10UNL    H10 4052   5.390   3.698   1.990  0.1983  0.4750 -0.5232
   11UNL     H0 4053   5.132   4.310   1.699 -1.0173 -1.0052 -0.8172
   11UNL     H1 4054   5.362   4.361   1.569  1.7017 -0.2621  0.2488
   11UNL     C2 4055   5.221   4.249   1.704 -0.3481 -0.0076 -0.3746
   11UNL     C3 4056   5.339   4.278   1.635  0.7328 -0.2442 -0.0404
   11UNL     C4 4057   5.366   4.117   1.758 -0.2101 -0.3145  1.1143
   11UNL     C5 4058   5.438   3.998   1.816 -0.8370  0.5551 -0.5505
   11UNL     N6 4059   5.235   4.133   1.772  0.2114 -0.3480 -0.2996
   11UNL     N7 4060   5.433   4.196   1.666  0.4788 -0.0727  0.7791
   11UNL     H8 4061   5.405   3.981   1.920  0.1122 -0.3988 -0.3858
   11UNL     H9 4062   5.546   4.019   1.811 -0.3988 -1.7545 -3.0552
   11UNL    H10 4063   5.428   3.908   1.755 -0.3548  0.1803 -0.0872
   12UNL     H0 4064   5.636   3.484   2.264  2.6566  0.4883 -0.1539
   12UNL     H1 4065   5.618   3.535   2.530 -0.3156 -0.2092  0.5218
   12UNL     C2 4066   5.643   3.409   2.342 -0.1155 -0.0368 -0.3046
   12UNL     C3 4067   5.634   3.441   2.480 -0.3262  0.0093  0.1091
   12UNL     C4 4068   5.664   3.227   2.435  0.6011 -0.2265  0.7265
   12UNL     C5 4069   5.642   3.079   2.458  0.4737  0.1015  0.4337
   12UNL     N6 4070   5.650   3.282   2.316  0.3144  0.4232 -0.3535
   12UNL     N7 4071   5.655   3.321   2.535 -0.4238 -0.1486  0.4752
   12UNL     H8 4072   5.649   3.037   2.356  2.6329  0.0948  0.5342
   12UNL     H9 4073   5.545   3.057   2.505  1.7497 -0.2629  3.0873
   12UNL    H10 4074   5.725   3.040   2.518  0.0285  0.3184  1.2048
   13UNL     H0 4075   0.269   3.011   1.763 -1.5352 -0.6418 -1.4321
   13UNL     H1 4076   0.307   3.246   1.899  1.0552  1.3949 -0.9526
   13UNL     C2 4077   0.284   3.110   1.722 -0.4540 -0.0879  0.2428
   13UNL     C3 4078   0.313   3.225   1.793  0.8366 -0.8435 -0.5798
   13UNL     C4 4079   0.307   3.250   1.598 -0.3471 -0.5662 -0.0514
   13UNL     C5 4080   0.313   3.320   1.459 -0.0258  0.6948 -0.2891
   13UNL     N6 4081   0.286   3.124   1.595 -0.2190 -0.1508  0.2856
   13UNL     N7 4082   0.326   3.320   1.711  0.0544 -0.0780  0.0742
   13UNL     H8 4083   0.394   3.290   1.392 -1.3260 -1.8893 -0.8215
   13UNL     H9 4084   0.317   3.430   1.467 -1.1538  0.6817  0.7150
   13UNL    H10 4085   0.223   3.306   1.397 -1.7890  3.1502  1.4957
   14UNL     H0 4086   5.627   3.389   1.894  0.8769 -0.7328 -1.1288
   14UNL     H1 4087   5.833   3.472   1.744 -1.3077 -0.7004 -0.5137
   14UNL     C2 4088   5.730   3.401   1.925  0.4573 -0.3981  0.1695
   14UNL     C3 4089   5.839   3.441   1.847 -0.1468  0.3827 -0.2358
   14UNL     C4 4090   5.886   3.419   2.046  0.5131  0.3402  0.0772
   14UNL     C5 4091   5.960   3.427   2.173 -0.4421 -0.7462  0.3196
   14UNL     N6 4092   5.758   3.385   2.048 -0.3277  0.3646  0.5073
   14UNL     N7 4093   5.940   3.459   1.931 -0.2458  0.2984  0.0637
   14UNL     H8 4094   5.929   3.354   2.249 -0.5676 -0.1787  0.8226
   14UNL     H9 4095   6.065   3.403   2.153 -0.0253 -1.1229  2.7046
   14UNL    H10 4096   5.969   3.524   2.224 -1.2170 -0.9752  0.9076
   15UNL     H0 4097   5.598   4.046   1.476 -1.0808  1.1895  1.4655
   15UNL     H1 4098   5.848   3.917   1.422  2.2936  1.1336  0.6476
   15UNL     C2 4099   5.694   4.070   1.519  0.1845 -0.3599 -0.3357
   15UNL     C3 4100   5.813   3.997   1.486 -0.1801  0.7113 -0.0966
   15UNL     C4 4101   5.849   4.163   1.593  0.8142  0.3840 -0.0546
   15UNL     C5 4102   5.923   4.263   1.677  0.1677  0.3704  0.3774
   15UNL     N6 4103   5.718   4.174   1.591  0.4619 -0.2948  0.0442
   15UNL     N7 4104   5.918   4.058   1.535  0.8818 -0.1479  0.0160
   15UNL     H8 4105   6.024   4.285   1.640 -0.0655  0.5072 -0.1828
   15UNL     H9 4106   5.935   4.222   1.778  1.4399 -0.4835 -0.0868
   15UNL    H10 4107   5.861   4.353   1.687 -1.8217 -0.9956  0.9294
   16UNL     H0 4108   0.441   3.804   1.505  0.2152 -0.3604  0.0211
   16UNL     H1 4109   0.508   3.609   1.673  0.6176  2.4244  1.8903
   16UNL     C2 4110   0.377   3.758   1.578 -0.2905  0.6948  0.2691
   16UNL     C3 4111   0.409   3.654   1.667 -0.2933  0.3533  0.3397
   16UNL     C4 4112   0.232   3.745   1.708  0.4597 -0.4369 -0.1247
   16UNL     C5 4113   0.102   3.784   1.780  0.8454  0.4634  0.1258
   16UNL     N6 4114   0.262   3.805   1.595  0.4663 -0.1008  0.1917
   16UNL     N7 4115   0.311   3.641   1.752 -0.1271  0.6942 -0.2381
   16UNL     H8 4116   0.034   3.698   1.784 -0.3895  1.1995 -2.6765
   16UNL     H9 4117   0.051   3.865   1.727 -0.5392 -1.3387 -1.4459
   16UNL    H10 4118   0.127   3.817   1.881  3.5461 -0.3790 -0.1935
   17UNL     H0 4119   0.277   4.055   1.758 -0.1235  2.4539  0.3593
   17UNL     H1 4120   0.493   4.089   1.902  1.0980  1.5481 -0.0974
   17UNL     C2 4121   0.375   4.059   1.713 -0.0821 -0.2872  0.0833
   17UNL     C3 4122   0.492   4.075   1.795  0.1521  0.8126 -0.0050
   17UNL     C4 4123   0.535   4.100   1.602  0.0768 -0.6888  0.0077
   17UNL     C5 4124   0.605   4.120   1.481 -0.5229  0.1147  0.0928
   17UNL     N6 4125   0.407   4.073   1.583  0.4437  0.9728 -0.0384
   17UNL     N7 4126   0.594   4.094   1.719 -0.1649  0.4907 -0.0553
   17UNL     H8 4127   0.695   4.057   1.486  0.9702  2.2043  3.6562
   17UNL     H9 4128   0.633   4.227   1.479  0.0801  0.0242  1.8503
   17UNL    H10 4129   0.550   4.102   1.388 -3.3142 -2.6135  2.0568
   18UNL     H0 4130   4.855   3.626   2.214 -1.7813 -0.2293 -0.3501
   18UNL     H1 4131   4.684   3.644   2.001 -0.4586 -0.9351 -0.3025
   18UNL     C2 4132   4.860   3.564   2.125 -0.5275 -0.0770 -0.4042
   18UNL     C3 4133   4.769   3.579   2.015  0.1917 -0.0988 -0.3094
   18UNL     C4 4134   4.905   3.431   1.982  0.9003  0.2151 -0.8779
   18UNL     C5 4135   4.998   3.339   1.906  0.2962  0.4016  0.5435
   18UNL     N6 4136   4.952   3.473   2.100 -0.0683  0.3352 -0.0961
   18UNL     N7 4137   4.796   3.490   1.922 -0.3375  0.2928  0.3914
   18UNL     H8 4138   5.090   3.390   1.873  1.6553 -2.0887  0.2529
   18UNL     H9 4139   4.951   3.303   1.814  0.6263  0.5888  0.2976
   18UNL    H10 4140   5.024   3.254   1.971 -0.5399  0.4403  0.9421
    1Co      Co 4141   5.676   2.811   3.070  0.3399  0.4690 -0.0892
    2Co      Co 4142   4.661   3.490   3.014 -0.0900 -0.1962  0.4870
    3Co      Co 4143   5.179   2.625   3.347 -0.1878 -0.2491  0.1402
    4Co      Co 4144   5.152   3.673   2.753  0.2820 -0.2069  0.2384
    5Co      Co 4145   4.700   2.978   3.307  0.1396 -0.0378 -0.2525
    6Co      Co 4146   5.644   3.320   2.717  0.1514 -0.0482  0.1598
    7UNL     H0 4147   4.738   3.019   3.087 -0.5476  0.2359  0.1860
    7UNL     H1 4148   4.689   3.249   2.926 -2.8476  0.8922  0.8882
    7UNL     C2 4149   4.724   3.122   3.118  0.8206  0.4944  0.0282
    7UNL     C3 4150   4.706   3.236   3.032  0.1865 -0.1930  0.3812
    7UNL     C4 4151   4.700   3.280   3.237  0.5806 -0.4740  0.0138
    7UNL     C5 4152   4.631   3.348   3.361 -0.3131  0.9017 -0.0358
    7UNL     N6 4153   4.739   3.152   3.243 -0.3390  0.2240  0.1141
    7UNL     N7 4154   4.690   3.339   3.119  0.4258  0.1900 -0.1464
    7UNL     H8 4155   4.677   3.316   3.456  0.0609 -2.0247 -1.0967
    7UNL     H9 4156   4.524   3.323   3.361 -0.6304  2.1539  0.7740
    7UNL    H10 4157   4.644   3.457   3.365 -0.5357  0.9010  1.5963
    8UNL     H0 4158   5.311   3.686   2.573 -0.4287 -0.0643  1.1896
    8UNL     H1 4159   5.290   3.665   2.300 -0.7195  1.6048 -0.1345
    8UNL     C2 4160   5.223   3.662   2.513  0.0068  0.4260  0.3359
    8UNL     C3 4161   5.212   3.652   2.374 -0.2834 -0.6942 -0.0187
    8UNL     C4 4162   5.041   3.596   2.468  0.0540  0.0135  0.3189
    8UNL     C5 4163   4.897   3.565   2.484  0.6212  0.5290 -0.2304
    8UNL     N6 4164   5.111   3.639   2.574  0.6449  0.5158  0.1373
    8UNL     N7 4165   5.098   3.610   2.342  0.8682 -0.1644 -0.0107
    8UNL     H8 4166   4.838   3.649   2.524  0.5204 -0.9024  2.9124
    8UNL     H9 4167   4.888   3.484   2.558  0.0904 -1.6757 -2.5834
    8UNL    H10 4168   4.839   3.525   2.400  1.6989 -3.5881  0.7591
    9UNL     H0 4169   4.804   3.550   3.209  0.9100  0.5386 -0.2105
    9UNL     H1 4170   4.851   3.792   3.322  1.8376 -2.5566 -1.7201
    9UNL     C2 4171   4.744   3.638   3.192  0.3663  0.1462 -0.3409
    9UNL     C3 4172   4.773   3.764   3.252 -0.5688 -0.1726 -0.1925
    9UNL     C4 4173   4.598   3.763   3.144  0.4056 -0.3409 -0.6149
    9UNL     C5 4174   4.489   3.818   3.051 -0.6089 -0.7140 -0.1314
    9UNL     N6 4175   4.629   3.636   3.127 -0.4957 -0.6720 -0.0001
    9UNL     N7 4176   4.677   3.843   3.229 -0.2255 -0.7323  0.2501
    9UNL     H8 4177   4.411   3.745   3.025 -2.7834  0.4587  2.6243
    9UNL     H9 4178   4.541   3.848   2.959  1.7509 -0.2642  1.2835
    9UNL    H10 4179   4.426   3.902   3.086 -1.3089 -1.2780 -0.0136
   10UNL     H0 4180   4.947   2.581   3.397 -0.8110 -0.4301 -1.0108
   10UNL     H1 4181   4.724   2.752   3.394 -0.1822 -1.1323 -1.0336
   10UNL     C2 4182   4.937   2.682   3.361 -0.7575 -0.2459 -0.5156
   10UNL     C3 4183   4.826   2.767   3.362 -0.1199  0.3005 -0.2345
   10UNL     C4 4184   4.982   2.857   3.260  0.4620 -0.2065  0.6019
   10UNL     C5 4185   5.068   2.963   3.201  0.5369  0.0211  0.4694
   10UNL     N6 4186   5.039   2.739   3.301 -0.5522 -0.4100  0.4853
   10UNL     N7 4187   4.855   2.884   3.302  0.5228  0.3851 -0.4370
   10UNL     H8 4188   5.025   3.064   3.207  1.5237  0.6093 -1.5081
   10UNL     H9 4189   5.085   2.943   3.094 -1.5863 -0.6649  0.2192
   10UNL    H10 4190   5.165   2.957   3.252 -0.1594 -0.8105  1.7578
   11UNL     H0 4191   4.687   3.630   2.820 -0.7222 -1.4538  0.7632
   11UNL     H1 4192   4.907   3.778   2.758 -1.8862  0.4250 -2.1962
   11UNL     C2 4193   4.790   3.607   2.843 -0.1068  0.7894  0.5143
   11UNL     C3 4194   4.904   3.685   2.814  0.6478  1.0260 -0.9345
   11UNL     C4 4195   4.948   3.503   2.901 -0.4348  0.2007  0.2202
   11UNL     C5 4196   5.024   3.384   2.957  0.1568  0.7213  0.6044
   11UNL     N6 4197   4.821   3.507   2.923  0.0699 -0.5704  0.6046
   11UNL     N7 4198   5.010   3.610   2.847 -0.2510 -0.3412 -0.2158
   11UNL     H8 4199   5.127   3.416   2.978  0.0594  0.3230  1.7388
   11UNL     H9 4200   5.024   3.291   2.900 -0.0549  2.0706 -1.7314
   11UNL    H10 4201   4.988   3.350   3.055 -2.1242 -0.1568 -0.4779
   12UNL     H0 4202   5.208   2.821   3.501 -0.6698  1.3994  0.5313
   12UNL     H1 4203   5.136   2.836   3.774 -0.0213 -0.6678  0.7888
   12UNL     C2 4204   5.176   2.743   3.569 -0.3410  0.7984  0.0102
   12UNL     C3 4205   5.149   2.752   3.707 -0.1480 -0.6466  0.7366
   12UNL     C4 4206   5.136   2.556   3.645  0.0852  0.3916  0.0869
   12UNL     C5 4207   5.123   2.407   3.644 -0.2489  0.0667  0.2082
   12UNL     N6 4208   5.177   2.611   3.534 -0.6155  0.2014 -0.0715
   12UNL     N7 4209   5.128   2.634   3.756  1.0170  0.3843 -0.3520
   12UNL     H8 4210   5.176   2.357   3.562  0.1312 -1.2853  1.2379
   12UNL     H9 4211   5.017   2.388   3.623 -0.4664 -2.0198  2.6975
   12UNL    H10 4212   5.158   2.365   3.740 -0.0581  1.1081  0.6030
   13UNL     H0 4213   5.657   2.362   2.992 -0.6808 -0.0919  0.5984
   13UNL     H1 4214   5.741   2.591   3.129 -1.1899  1.7724  0.2070
   13UNL     C2 4215   5.667   2.462   2.954 -0.5214 -0.1439  0.5028
   13UNL     C3 4216   5.713   2.574   3.026 -0.3520  0.0258  0.2235
   13UNL     C4 4217   5.671   2.617   2.828 -0.0337  0.1275 -0.1390
   13UNL     C5 4218   5.681   2.689   2.695  0.6917  0.3747 -0.0098
   13UNL     N6 4219   5.649   2.485   2.828  0.0029  0.5853 -0.1414
   13UNL     N7 4220   5.707   2.680   2.948  0.0279 -0.5973 -0.4480
   13UNL     H8 4221   5.637   2.788   2.711  0.9108  0.4248  0.2789
   13UNL     H9 4222   5.623   2.649   2.611  0.5491 -0.3269  0.4188
   13UNL    H10 4223   5.790   2.695   2.679  1.0446  0.9734  2.2807
   14UNL     H0 4224   5.236   2.663   3.128  1.2848 -1.5424 -2.2926
   14UNL     H1 4225   5.454   2.752   2.989  1.2480 -2.0794  0.0177
   14UNL     C2 4226   5.330   2.697   3.169 -0.0265  0.0548 -0.4466
   14UNL     C3 4227   5.437   2.742   3.095 -0.0386 -0.2400  0.0342
   14UNL     C4 4228   5.462   2.746   3.305  0.5127  0.2428  0.6785
   14UNL     C5 4229   5.519   2.782   3.435 -0.2351  0.4219 -0.2219
   14UNL     N6 4230   5.340   2.701   3.304 -0.0910  0.0589  0.2620
   14UNL     N7 4231   5.529   2.772   3.184  0.3187 -0.1701  0.1968
   14UNL     H8 4232   5.592   2.707   3.468 -2.5167 -2.2088 -0.7451
   14UNL     H9 4233   5.563   2.882   3.428  0.4383  0.1756  0.3974
   14UNL    H10 4234   5.439   2.793   3.510 -0.0878 -2.2836  0.4401
   15UNL     H0 4235   5.180   3.397   2.679 -0.7287 -0.4853  1.1152
   15UNL     H1 4236   5.415   3.245   2.673  1.7345 -0.8369  2.2427
   15UNL     C2 4237   5.277   3.429   2.715 -0.5037 -0.1690  0.2417
   15UNL     C3 4238   5.395   3.346   2.706  0.0029 -0.4580  0.2795
   15UNL     C4 4239   5.424   3.534   2.805  0.2209  0.3867  0.4789
   15UNL     C5 4240   5.496   3.647   2.865  0.1976 -0.4654 -0.1918
   15UNL     N6 4241   5.293   3.543   2.784  0.0454 -0.1991  0.5138
   15UNL     N7 4242   5.486   3.418   2.757  0.0048 -0.0574 -0.2750
   15UNL     H8 4243   5.440   3.684   2.952 -0.2295 -1.0033 -0.2333
   15UNL     H9 4244   5.504   3.729   2.792  3.7525 -2.3186 -2.1684
   15UNL    H10 4245   5.595   3.617   2.902  1.2121  2.3522 -0.3174
   16UNL     H0 4246   0.007   3.094   2.698  0.9311 -1.0711  0.9620
   16UNL     H1 4247   0.026   2.886   2.885 -2.4943 -1.2289 -0.3545
   16UNL     C2 4248  -0.063   3.068   2.776 -0.3998  0.2589  0.2468
   16UNL     C3 4249  -0.047   2.965   2.873 -0.7046  0.5448 -0.0929
   16UNL     C4 4250  -0.218   3.068   2.893  0.0802  0.4133 -0.2968
   16UNL     C5 4251  -0.350   3.094   2.961  0.4830 -0.5311  0.3094
   16UNL     N6 4252  -0.165   3.146   2.795 -0.2677  0.0434 -0.2061
   16UNL     N7 4253  -0.145   2.963   2.953  0.1751  0.3197 -0.1746
   16UNL     H8 4254  -0.362   3.201   2.984  1.9728 -0.5980  1.4893
   16UNL     H9 4255  -0.354   3.039   3.056  0.7681 -0.0081  0.6280
   16UNL    H10 4256  -0.431   3.069   2.891  1.0119  1.7808 -1.2777
   17UNL     H0 4257   5.669   3.386   2.949 -0.0156 -2.2795  0.6083
   17UNL     H1 4258   5.924   3.399   3.082  0.3964 -1.8825 -0.1213
   17UNL     C2 4259   5.768   3.390   2.905 -0.4476 -0.0125 -0.3227
   17UNL     C3 4260   5.891   3.399   2.979 -0.2014 -0.2205  0.0417
   17UNL     C4 4261   5.928   3.413   2.780 -0.1435 -0.7514  0.2890
   17UNL     C5 4262   6.002   3.419   2.649 -0.1345 -0.4527 -0.0322
   17UNL     N6 4263   5.795   3.409   2.778 -0.3036 -0.7153 -1.1615
   17UNL     N7 4264   5.995   3.414   2.897 -0.2692  0.0605 -0.0776
   17UNL     H8 4265   6.024   3.525   2.631 -0.7866 -0.7224 -3.0166
   17UNL     H9 4266   5.942   3.371   2.571 -0.3746 -0.7896  0.3576
   17UNL    H10 4267   6.096   3.364   2.652  0.7686  1.0820  0.6514
   18UNL     H0 4268   4.461   3.070   3.319  0.5752 -1.5850  2.1269
   18UNL     H1 4269   4.228   2.991   3.216 -0.3557  0.2117  2.6540
   18UNL     C2 4270   4.450   2.984   3.254  0.3069  0.1162 -0.2013
   18UNL     C3 4271   4.325   2.947   3.198 -0.6238  0.5244  0.0772
   18UNL     C4 4272   4.485   2.826   3.140 -0.1930 -0.1060  0.4976
   18UNL     C5 4273   4.568   2.738   3.054  0.2921  0.8921  0.2020
   18UNL     N6 4274   4.548   2.899   3.233 -1.3035  0.5907  0.0130
   18UNL     N7 4275   4.350   2.849   3.117  0.3610  0.6623  0.9035
   18UNL     H8 4276   4.517   2.641   3.046 -1.2302  1.8015 -3.7674
   18UNL     H9 4277   4.670   2.727   3.092  0.0572 -1.1123  0.3323
   18UNL    H10 4278   4.571   2.771   2.949  0.8170 -1.7603 -0.7028
    1Co      Co 4279   5.134   2.129   4.218  0.1095 -0.1267 -0.6844
    2Co      Co 4280   4.153   2.763   4.180  0.0898  0.0190 -0.0056
    3Co      Co 4281   4.649   2.005   4.528  0.1144  0.4310  0.3461
    4Co      Co 4282   4.622   2.986   3.902  0.0918  0.2026  0.2007
    5Co      Co 4283   4.108   2.282   4.518 -0.1579 -0.0018 -0.1004
    6Co      Co 4284   5.119   2.658   3.944 -0.1654 -0.1133 -0.0638
    7UNL     H0 4285   4.148   2.312   4.318 -1.0714 -0.4682 -1.2371
    7UNL     H1 4286   4.231   2.512   4.145  0.2650 -1.4738  0.2242
    7UNL     C2 4287   4.157   2.418   4.340 -0.1489 -0.7036 -0.3938
    7UNL     C3 4288   4.192   2.517   4.246 -0.5058  0.6189 -0.1317
    7UNL     C4 4289   4.133   2.589   4.436 -0.4324 -0.3839  0.9428
    7UNL     C5 4290   4.099   2.688   4.545  0.1553  0.5176 -0.0608
    7UNL     N6 4291   4.131   2.459   4.461  0.0508 -0.4027  0.1802
    7UNL     N7 4292   4.184   2.631   4.312  0.4348  0.5326 -0.1105
    7UNL     H8 4293   4.189   2.701   4.607  2.2472  0.0132 -2.8087
    7UNL     H9 4294   4.023   2.644   4.611  2.0663 -1.0347  1.2152
    7UNL    H10 4295   4.069   2.786   4.505  0.4755  0.6692  0.0645
    8UNL     H0 4296   4.822   3.097   3.760 -0.2671  0.4858  1.3992
    8UNL     H1 4297   4.857   3.116   3.476  0.9565  0.4918  0.9206
    8UNL     C2 4298   4.760   3.069   3.676  0.0756  0.4539  1.1562
    8UNL     C3 4299   4.775   3.074   3.533 -0.2713  0.0850 -1.0370
    8UNL     C4 4300   4.594   2.996   3.599  0.8605  0.6641  0.1210
    8UNL     C5 4301   4.451   2.937   3.588 -0.1116 -0.4956 -0.0327
    8UNL     N6 4302   4.640   3.026   3.718  0.0045  0.5452  0.7256
    8UNL     N7 4303   4.661   3.032   3.484 -0.1189 -0.1781 -0.0019
    8UNL     H8 4304   4.391   3.018   3.545  1.6697 -0.2220 -2.1792
    8UNL     H9 4305   4.419   2.909   3.689  0.2317  1.2134  0.5828
    8UNL    H10 4306   4.444   2.858   3.513 -1.0931  0.0840 -0.5659
    9UNL     H0 4307   4.314   2.869   4.313 -1.3840 -1.2545  0.9054
    9UNL     H1 4308   4.334   3.121   4.434  1.6902 -4.2057  0.5761
    9UNL     C2 4309   4.236   2.942   4.325 -0.3859  0.0669 -0.2877
    9UNL     C3 4310   4.250   3.074   4.383 -0.2971 -0.2291 -0.1556
    9UNL     C4 4311   4.062   3.034   4.306  0.3826 -0.2879 -0.7383
    9UNL     C5 4312   3.915   3.064   4.263 -0.2450 -0.9366 -0.1743
    9UNL     N6 4313   4.114   2.920   4.277  0.0360  0.4381  0.3229
    9UNL     N7 4314   4.130   3.134   4.366 -0.0294  0.4843  0.1102
    9UNL     H8 4315   3.841   3.039   4.340 -0.4508 -2.7130 -0.8972
    9UNL     H9 4316   3.886   3.024   4.165  0.9773  2.2633 -1.9955
    9UNL    H10 4317   3.900   3.172   4.258  0.2567 -0.6000  3.1826
   10UNL     H0 4318   4.409   1.925   4.615 -0.7075  0.0289  1.8831
   10UNL     H1 4319   4.158   2.032   4.571  0.7201 -1.1615  0.8709
   10UNL     C2 4320   4.387   2.018   4.564  0.2638 -0.7069  0.0317
   10UNL     C3 4321   4.255   2.072   4.544  0.3244 -0.5680  0.2576
   10UNL     C4 4322   4.406   2.198   4.484  0.4925  0.3142 -0.3285
   10UNL     C5 4323   4.478   2.317   4.426  0.4122 -0.2265  0.5541
   10UNL     N6 4324   4.484   2.098   4.518  0.5442  0.3522 -0.4081
   10UNL     N7 4325   4.269   2.192   4.493  0.6024  0.2517 -0.1007
   10UNL     H8 4326   4.574   2.328   4.476  0.4204 -1.2016  0.7712
   10UNL     H9 4327   4.428   2.410   4.453  0.0188  0.0135 -0.9035
   10UNL    H10 4328   4.496   2.308   4.318  2.7783  1.0611  0.7832
   11UNL     H0 4329   4.158   2.910   3.977  0.1633  0.3880  1.3955
   11UNL     H1 4330   4.373   3.027   3.863  2.7336  0.2650 -0.1024
   11UNL     C2 4331   4.260   2.879   3.992  0.4615  0.6618  0.0282
   11UNL     C3 4332   4.370   2.942   3.930 -0.2060  0.3301 -0.0498
   11UNL     C4 4333   4.419   2.760   4.021  0.1597  0.1465 -0.1377
   11UNL     C5 4334   4.492   2.647   4.077  0.2378  0.4054 -0.0857
   11UNL     N6 4335   4.293   2.774   4.061 -0.7640  0.2775  0.3731
   11UNL     N7 4336   4.479   2.868   3.951 -0.2398  0.1493 -0.2555
   11UNL     H8 4337   4.587   2.624   4.026  0.4719  0.7761  0.1804
   11UNL     H9 4338   4.434   2.554   4.069 -0.3025  0.8835 -2.0041
   11UNL    H10 4339   4.521   2.644   4.183  0.7514  1.2709 -0.1970
   12UNL     H0 4340   4.704   2.183   4.697 -1.5982 -0.9284 -1.5923
   12UNL     H1 4341   4.723   2.157   4.980 -1.5423 -2.8551  2.6782
   12UNL     C2 4342   4.696   2.096   4.760 -0.7852 -0.0615 -0.2381
   12UNL     C3 4343   4.702   2.086   4.901 -0.4520  0.0065 -0.4731
   12UNL     C4 4344   4.682   1.894   4.811  0.3842 -0.7439  0.1876
   12UNL     C5 4345   4.658   1.748   4.795  0.0611 -0.5497  0.4061
   12UNL     N6 4346   4.679   1.974   4.707 -0.0527 -0.1707 -0.0104
   12UNL     N7 4347   4.692   1.953   4.932  0.9067 -0.5334  0.0592
   12UNL     H8 4348   4.589   1.710   4.871 -0.4189  0.6283  0.5756
   12UNL     H9 4349   4.751   1.689   4.796  0.6381  0.3357  2.3182
   12UNL    H10 4350   4.605   1.732   4.700  2.4655  0.1165 -1.1348
   13UNL     H0 4351   5.148   1.646   4.155  3.1005 -1.4470 -1.8169
   13UNL     H1 4352   5.181   1.883   4.305 -2.3240  4.0543 -0.4063
   13UNL     C2 4353   5.148   1.749   4.122 -0.1340 -0.6499  0.1873
   13UNL     C3 4354   5.163   1.867   4.199  0.3544 -0.5908 -0.4392
   13UNL     C4 4355   5.133   1.910   4.004 -0.3297  0.3998 -0.4161
   13UNL     C5 4356   5.099   1.991   3.882 -0.2850  0.0463 -0.1226
   13UNL     N6 4357   5.135   1.781   3.996  0.4059  0.6095 -0.2341
   13UNL     N7 4358   5.155   1.975   4.121  0.3990  0.6059 -0.4780
   13UNL     H8 4359   5.184   2.053   3.852  0.6169 -0.4508  1.3256
   13UNL     H9 4360   5.017   2.063   3.893  1.1263  1.5232  1.0705
   13UNL    H10 4361   5.069   1.925   3.799  2.2918 -0.0745 -1.0387
   14UNL     H0 4362   4.663   2.118   4.289 -0.2084 -3.8811  0.7776
   14UNL     H1 4363   4.889   2.073   4.135  2.1021  0.4120 -0.1581
   14UNL     C2 4364   4.766   2.122   4.323  0.2143  0.2201 -0.4545
   14UNL     C3 4365   4.881   2.095   4.241  0.1561 -0.2661 -0.1118
   14UNL     C4 4366   4.921   2.100   4.444  0.7119 -0.6427  0.4176
   14UNL     C5 4367   5.002   2.094   4.570  0.0236 -0.3056  0.1374
   14UNL     N6 4368   4.787   2.113   4.453  0.3297 -1.0630  0.2564
   14UNL     N7 4369   4.983   2.088   4.323 -0.1352 -0.2468  0.6434
   14UNL     H8 4370   4.994   1.994   4.615  1.3569 -0.6306 -0.3065
   14UNL     H9 4371   5.110   2.104   4.555  0.2151  0.1448  1.7141
   14UNL    H10 4372   4.959   2.166   4.641  1.2467 -0.6854  1.2985
   15UNL     H0 4373   4.668   2.784   3.829  0.0334  2.6705  0.8614
   15UNL     H1 4374   4.856   2.587   3.870 -2.3486 -0.0150 -0.8602
   15UNL     C2 4375   4.761   2.792   3.885  0.6482  0.1195  0.3026
   15UNL     C3 4376   4.852   2.687   3.910 -0.1689 -0.4200  0.5130
   15UNL     C4 4377   4.904   2.862   4.009 -0.6370  0.2068  0.0242
   15UNL     C5 4378   4.982   2.974   4.069  0.0748  0.7902 -0.0709
   15UNL     N6 4379   4.789   2.900   3.952  0.1277 -0.2173 -0.7018
   15UNL     N7 4380   4.951   2.734   3.987 -0.1155  0.2623  0.4931
   15UNL     H8 4381   4.995   2.957   4.176  0.8953 -0.5851 -0.3657
   15UNL     H9 4382   4.928   3.068   4.051 -1.1042  0.2165  0.3674
   15UNL    H10 4383   5.086   2.976   4.033  1.2035 -0.1367  2.8857
   16UNL     H0 4384   5.262   2.483   3.932 -1.9138  1.2796 -0.2917
   16UNL     H1 4385   5.264   2.213   4.022  0.4912  1.1625 -2.2385
   16UNL     C2 4386   5.200   2.430   4.002  0.4815 -0.2856  0.7669
   16UNL     C3 4387   5.200   2.297   4.046  0.0105  0.2863 -0.1996
   16UNL     C4 4388   5.041   2.408   4.118  0.1415  0.1822  0.0641
   16UNL     C5 4389   4.924   2.444   4.205  0.2776  0.6048  0.4840
   16UNL     N6 4390   5.098   2.498   4.043  0.3502 -0.1573  0.3590
   16UNL     N7 4391   5.094   2.279   4.117  0.4575  0.1567  0.0108
   16UNL     H8 4392   4.939   2.427   4.312 -3.8005 -2.5446  0.8044
   16UNL     H9 4393   4.831   2.393   4.176 -0.8513  2.1756  1.2043
   16UNL    H10 4394   4.888   2.546   4.185 -0.4520 -0.1824 -2.7997
   17UNL     H0 4395   5.150   2.731   4.161 -0.4886  2.8306  2.1787
   17UNL     H1 4396   5.393   2.759   4.296  0.3706  1.0461 -0.6020
   17UNL     C2 4397   5.249   2.743   4.121 -0.6083 -0.0918  0.6966
   17UNL     C3 4398   5.374   2.759   4.190 -0.7686  0.6012 -0.4079
   17UNL     C4 4399   5.399   2.768   3.989  0.1145 -0.3143  0.8852
   17UNL     C5 4400   5.476   2.780   3.859  0.2562 -0.2071  0.0266
   17UNL     N6 4401   5.271   2.743   3.991 -0.3354  0.2789 -0.0658
   17UNL     N7 4402   5.470   2.770   4.103  0.4612  0.0094 -0.9684
   17UNL     H8 4403   5.429   2.734   3.771 -4.0591 -0.6385  2.2724
   17UNL     H9 4404   5.574   2.734   3.874 -0.0924 -1.1968 -0.6193
   17UNL    H10 4405   5.494   2.887   3.844 -0.4166 -0.0027  0.6084
   18UNL     H0 4406   3.867   2.379   4.537 -0.3553 -0.1847  0.3317
   18UNL     H1 4407   3.668   2.336   4.343 -0.9692 -0.7600 -0.2824
   18UNL     C2 4408   3.859   2.302   4.462  0.0853  0.2727 -0.1969
   18UNL     C3 4409   3.758   2.280   4.365 -0.7033 -0.1353  0.2662
   18UNL     C4 4410   3.895   2.133   4.359 -0.0615  0.0148  0.2455
   18UNL     C5 4411   3.983   2.030   4.299  0.8997 -0.0140 -0.0973
   18UNL     N6 4412   3.948   2.208   4.457 -0.1365  0.3096 -0.1119
   18UNL     N7 4413   3.780   2.170   4.297 -0.0483  0.3713  0.6208
   18UNL     H8 4414   4.047   2.077   4.223  0.1406  0.4461 -0.4663
   18UNL     H9 4415   3.930   1.944   4.257  2.1395 -1.1806  0.6553
   18UNL    H10 4416   4.048   1.986   4.375 -0.9642 -0.3806  1.3428
    1Co      Co 4417   3.652   0.077   0.698  0.1900  0.0247  0.0508
    2Co      Co 4418   2.652   0.705   0.687 -0.0998  0.2372  0.1956
    3Co      Co 4419   1.255   5.345   0.980  0.1022 -0.0725  0.1876
    4Co      Co 4420   3.109   0.927   0.368 -0.1881  0.2234 -0.0824
    5Co      Co 4421   2.705   0.182   0.965 -0.3669  0.2045 -0.3001
    6Co      Co 4422   3.609   0.597   0.402 -0.1463  0.2150  0.0419
    7UNL     H0 4423   2.737   0.232   0.732  0.1091 -0.2189  1.3719
    7UNL     H1 4424   2.679   0.458   0.582 -0.0047  1.6446  0.6727
    7UNL     C2 4425   2.718   0.333   0.767 -0.0761  0.0955  0.4139
    7UNL     C3 4426   2.692   0.446   0.689  0.6678 -0.2534  0.4248
    7UNL     C4 4427   2.674   0.469   0.888 -0.5733 -0.7259  0.6177
    7UNL     C5 4428   2.634   0.536   1.017  0.6495  0.6489 -0.0436
    7UNL     N6 4429   2.731   0.352   0.894 -0.1073 -0.3140  0.4934
    7UNL     N7 4430   2.663   0.537   0.767  0.4730 -0.0681 -0.2270
    7UNL     H8 4431   2.629   0.646   1.017 -0.1235  0.6355  0.9055
    7UNL     H9 4432   2.704   0.509   1.098  1.3306  2.3759 -0.0028
    7UNL    H10 4433   2.541   0.488   1.049  0.4445  1.2917  0.3654
    8UNL     H0 4434   3.265   1.088   0.201  0.8248  0.1801 -1.2275
    8UNL     H1 4435   3.338   0.970  -0.040  0.5829  0.0069  1.0294
    8UNL     C2 4436   3.210   1.016   0.142 -0.4136  0.1887 -0.1169
    8UNL     C3 4437   3.251   0.952   0.021  0.1139 -0.1841  0.3238
    8UNL     C4 4438   3.057   0.902   0.080  0.1033 -0.6994 -0.0645
    8UNL     C5 4439   2.917   0.837   0.083 -0.1791  0.5835  0.3081
    8UNL     N6 4440   3.093   0.974   0.187 -0.8185 -0.2556  0.1924
    8UNL     N7 4441   3.155   0.878  -0.019 -0.1356  0.4167  0.8391
    8UNL     H8 4442   2.922   0.735   0.042 -1.8742  0.5492  0.1355
    8UNL     H9 4443   2.843   0.898   0.031  0.4720  1.2656  0.1587
    8UNL    H10 4444   2.888   0.826   0.188 -0.6770 -1.3067  0.0054
    9UNL     H0 4445   2.822   0.751   0.887 -2.6086 -0.4615  0.2247
    9UNL     H1 4446   2.885   1.024   0.948  1.1374 -0.0802  0.0419
    9UNL     C2 4447   2.766   0.843   0.876 -0.7990  0.6020 -0.5905
    9UNL     C3 4448   2.796   0.979   0.905  0.6297  0.5086  0.4600
    9UNL     C4 4449   2.601   0.951   0.834 -1.1577  0.2173 -0.2079
    9UNL     C5 4450   2.468   0.984   0.773 -0.1054  0.4679 -0.1343
    9UNL     N6 4451   2.649   0.829   0.820 -0.2908  0.8766  0.1098
    9UNL     N7 4452   2.689   1.049   0.870 -0.4013  0.3060 -0.5214
    9UNL     H8 4453   2.385   0.974   0.844  1.2945  0.2007  1.5170
    9UNL     H9 4454   2.446   0.917   0.688  0.3641  1.3436 -0.9661
    9UNL    H10 4455   2.465   1.089   0.741 -1.9892  0.1753 -1.0994
   10UNL     H0 4456   0.992   5.289   1.034  0.8826 -1.4180 -0.8476
   10UNL     H1 4457   0.778   5.433   0.922 -0.3850  1.0182  0.8765
   10UNL     C2 4458   0.996   5.380   0.976 -0.8020 -0.5504  0.2944
   10UNL     C3 4459   0.884   5.453   0.933 -0.1511  0.2729  0.0528
   10UNL     C4 4460   1.055   5.558   0.917  0.4276 -0.1390  0.1622
   10UNL     C5 4461   1.146   5.677   0.914 -0.6207 -0.3436 -0.5840
   10UNL     N6 4462   1.105   5.448   0.960  0.1988 -0.2634 -0.6241
   10UNL     N7 4463   0.922   5.567   0.900 -0.5889  0.4277 -0.1143
   10UNL     H8 4464   1.098   5.763   0.865 -0.1835  0.1479 -0.1591
   10UNL     H9 4465   1.238   5.654   0.860 -1.4735 -1.2728 -1.6880
   10UNL    H10 4466   1.175   5.712   1.014 -1.0429 -1.1148 -0.1768
   11UNL     H0 4467   2.665   0.918   0.530  0.4020  0.0370 -0.0041
   11UNL     H1 4468   2.884   0.993   0.353 -0.5136  0.4101  0.2988
   11UNL     C2 4469   2.762   0.873   0.512  0.2113 -0.1750 -0.5148
   11UNL     C3 4470   2.874   0.919   0.432  0.4385 -0.0459  0.0084
   11UNL     C4 4471   2.915   0.740   0.530  1.2231  0.5991  0.3005
   11UNL     C5 4472   2.995   0.646   0.609 -0.1517 -0.1548 -0.3181
   11UNL     N6 4473   2.789   0.760   0.572 -0.3701  0.4963 -0.6252
   11UNL     N7 4474   2.974   0.837   0.454 -0.1108 -0.2926  0.0899
   11UNL     H8 4475   3.035   0.679   0.706 -1.1550 -3.2560  1.2709
   11UNL     H9 4476   3.075   0.613   0.541 -0.4867  3.5185 -2.7896
   11UNL    H10 4477   2.941   0.557   0.643  3.4341 -3.1844 -1.8021
   12UNL     H0 4478   3.224   0.032   1.147 -4.1700  0.0744 -1.1093
   12UNL     H1 4479   3.181   0.052   1.414  0.5189  0.5021 -1.9488
   12UNL     C2 4480   3.185  -0.045   1.212 -0.3391 -0.6159  0.6367
   12UNL     C3 4481   3.158  -0.034   1.352 -0.1854 -0.2108 -0.7479
   12UNL     C4 4482   3.143  -0.224   1.284  0.2695  0.2510 -0.1037
   12UNL     C5 4483   3.116  -0.373   1.283 -0.0283 -0.1843  0.4341
   12UNL     N6 4484   3.176  -0.168   1.169  0.5619  0.0350 -0.1733
   12UNL     N7 4485   3.133  -0.157   1.400  0.1421 -0.5493  0.2257
   12UNL     H8 4486   3.082  -0.409   1.381 -0.8397  0.7325  0.5056
   12UNL     H9 4487   3.210  -0.428   1.267  0.3394 -0.0261  1.8776
   12UNL    H10 4488   3.039  -0.395   1.208 -1.2801 -1.1286  1.9296
   13UNL     H0 4489   1.718   5.054   0.641 -0.6199  0.3134  0.9345
   13UNL     H1 4490   1.727   5.272   0.812 -0.0210  0.4780  0.0968
   13UNL     C2 4491   1.728   5.159   0.615 -0.1165 -0.1494 -0.8076
   13UNL     C3 4492   1.733   5.267   0.704 -0.6667 -0.6340  0.0972
   13UNL     C4 4493   1.748   5.324   0.502 -0.3358  0.1521 -0.3605
   13UNL     C5 4494   1.762   5.407   0.376  0.1746  0.2398  0.0108
   13UNL     N6 4495   1.744   5.194   0.489  0.3233 -0.2932 -0.5694
   13UNL     N7 4496   1.743   5.379   0.628  0.2538 -0.2068 -0.1530
   13UNL     H8 4497   1.870   5.414   0.357  0.5427 -2.7759  0.3929
   13UNL     H9 4498   1.711   5.503   0.389 -0.7513  0.0824 -2.1086
   13UNL    H10 4499   1.709   5.360   0.292  0.2031 -0.3693  0.3251
   14UNL     H0 4500   1.285   5.390   0.746  0.2393  0.8048 -1.0307
   14UNL     H1 4501   1.478   5.515   0.605 -1.4482 -1.2679 -0.2154
   14UNL     C2 4502   1.368   5.443   0.791 -0.4008  0.5636  0.5148
   14UNL     C3 4503   1.471   5.500   0.712  0.2714  0.0741  0.1188
   14UNL     C4 4504   1.501   5.525   0.913 -0.2143 -0.1149  0.5933
   14UNL     C5 4505   1.564   5.560   1.047  0.0912  0.1346  0.5473
   14UNL     N6 4506   1.394   5.449   0.919  0.3789 -0.1280  0.3056
   14UNL     N7 4507   1.563   5.546   0.795  0.3326  0.1214 -0.6976
   14UNL     H8 4508   1.490   5.575   1.127  0.0915 -0.6748  0.7109
   14UNL     H9 4509   1.637   5.482   1.072  0.7655  0.2913 -0.8283
   14UNL    H10 4510   1.624   5.651   1.050  1.5650 -0.7150 -1.2170
   15UNL     H0 4511   3.175   0.708   0.286  0.9985 -0.2601 -2.1353
   15UNL     H1 4512   3.365   0.526   0.357 -0.6257  0.3479  1.1316
   15UNL     C2 4513   3.266   0.731   0.339 -0.4050  0.4511  0.1018
   15UNL     C3 4514   3.359   0.632   0.378 -0.8235  0.7031 -0.5642
   15UNL     C4 4515   3.400   0.828   0.433 -1.4423  0.8670 -0.3526
   15UNL     C5 4516   3.484   0.942   0.492  0.0188  0.3275  1.2480
   15UNL     N6 4517   3.281   0.852   0.392 -0.2758 -0.1074 -0.0134
   15UNL     N7 4518   3.458   0.697   0.429 -0.2653  0.4229 -0.3788
   15UNL     H8 4519   3.493   0.920   0.599  2.0975  1.5147  1.3819
   15UNL     H9 4520   3.443   1.041   0.469  2.3620  1.1094  0.0574
   15UNL    H10 4521   3.589   0.939   0.461 -0.7371  1.6931 -1.8585
   16UNL     H0 4522   3.798   0.453   0.408 -0.6477  2.8581  0.4762
   16UNL     H1 4523   3.842   0.202   0.534  0.7149  0.8588  0.0821
   16UNL     C2 4524   3.726   0.384   0.450  0.6796  0.4290 -1.0158
   16UNL     C3 4525   3.753   0.262   0.521 -0.1081 -0.3884 -0.1808
   16UNL     C4 4526   3.556   0.329   0.537  0.2866 -0.2405 -0.8263
   16UNL     C5 4527   3.413   0.342   0.581  0.1073 -0.2625 -0.5264
   16UNL     N6 4528   3.605   0.427   0.466  0.2243 -0.5629  0.2515
   16UNL     N7 4529   3.639   0.220   0.570  0.0479 -0.1847  0.0715
   16UNL     H8 4530   3.386   0.443   0.613 -3.3584 -1.0531 -0.5682
   16UNL     H9 4531   3.391   0.285   0.672 -1.2304  1.8373  0.5457
   16UNL    H10 4532   3.337   0.325   0.504 -0.7329 -1.4427  0.5227
   17UNL     H0 4533   3.665   0.671   0.632  0.3633  1.8565  0.6840
   17UNL     H1 4534   3.912   0.743   0.745 -0.2953  0.7870  0.4938
   17UNL     C2 4535   3.758   0.695   0.582  0.4395  0.5695  0.1487
   17UNL     C3 4536   3.882   0.733   0.642  0.0785  0.7213  0.3906
   17UNL     C4 4537   3.892   0.707   0.438 -0.6685 -0.1051 -0.2180
   17UNL     C5 4538   3.966   0.678   0.313  0.3118 -0.3410  0.4774
   17UNL     N6 4539   3.765   0.684   0.456  0.2832  0.3721 -0.0981
   17UNL     N7 4540   3.970   0.735   0.545  0.9113 -0.1944  0.0450
   17UNL     H8 4541   3.917   0.717   0.223 -0.6212 -1.4502  0.4921
   17UNL     H9 4542   3.988   0.572   0.298 -0.2045 -0.2326 -1.1727
   17UNL    H10 4543   4.062   0.731   0.320 -1.0045  2.2797  0.2894
   18UNL     H0 4544   2.468   0.303   0.993 -2.1537  1.2782 -0.5375
   18UNL     H1 4545   2.224   0.269   0.835 -0.8942 -0.6130 -0.2836
   18UNL     C2 4546   2.441   0.224   0.924 -0.1840  0.3704 -0.3386
   18UNL     C3 4547   2.318   0.217   0.844 -0.2087  0.5550 -0.5168
   18UNL     C4 4548   2.464   0.072   0.811 -0.4490  0.0450 -0.4840
   18UNL     C5 4549   2.539  -0.031   0.729 -0.7062  1.6605  0.1309
   18UNL     N6 4550   2.538   0.139   0.895  0.4314 -0.4188 -0.8434
   18UNL     N7 4551   2.336   0.106   0.772 -0.2778 -0.2082 -0.5858
   18UNL     H8 4552   2.646  -0.013   0.717 -0.4334 -0.9481 -2.5459
   18UNL     H9 4553   2.504  -0.040   0.626  0.6159 -0.5057 -0.1786
   18UNL    H10 4554   2.530  -0.130   0.775  0.7693  0.1934 -2.5107
    1Co      Co 4555   1.230   4.793   1.839 -0.1723  0.1422 -0.1236
    2Co      Co 4556   0.278   5.463   1.846 -0.0263  0.3985  0.1984
    3Co      Co 4557   0.774   4.602   2.171  0.0419  0.0378  0.1864
    4Co      Co 4558   2.650   0.210   1.540 -0.0324 -0.2256 -0.3807
    5Co      Co 4559   0.264   4.934   2.170 -0.2437 -0.1195 -0.0196
    6Co      Co 4560   1.192   5.336   1.593  0.0303  0.1318  0.2183
    7UNL     H0 4561   0.289   4.974   1.942  0.7727 -0.0926 -0.3692
    7UNL     H1 4562   0.323   5.186   1.784  2.3882 -1.1819  0.7061
    7UNL     C2 4563   0.311   5.074   1.976 -0.3430  0.1790 -0.4370
    7UNL     C3 4564   0.313   5.187   1.891 -0.0173 -0.1656  0.5480
    7UNL     C4 4565   0.290   5.244   2.096  0.3923  0.7225  0.1584
    7UNL     C5 4566   0.250   5.311   2.224  0.4216 -0.0270  0.2893
    7UNL     N6 4567   0.299   5.111   2.101 -0.3078 -0.3592  0.1350
    7UNL     N7 4568   0.305   5.297   1.966 -0.0678 -0.4396 -0.4109
    7UNL     H8 4569   0.161   5.263   2.265  1.1557  0.8030  3.1039
    7UNL     H9 4570   0.213   5.410   2.195  2.0040  0.4733 -0.1043
    7UNL    H10 4571   0.318   5.312   2.311  2.2244  3.8548 -0.9154
    8UNL     H0 4572   2.818   0.337   1.361 -0.4976  1.7073 -0.8942
    8UNL     H1 4573   2.862   0.234   1.109  0.2513  1.1215  0.1803
    8UNL     C2 4574   2.752   0.273   1.303  0.3778 -0.5568  0.4830
    8UNL     C3 4575   2.776   0.223   1.173 -0.2855  0.7037 -0.5952
    8UNL     C4 4576   2.597   0.168   1.249 -0.0560  0.7189  0.0543
    8UNL     C5 4577   2.468   0.096   1.257  0.1684  0.2340 -0.7147
    8UNL     N6 4578   2.640   0.230   1.352 -0.0045  0.0613 -1.0941
    8UNL     N7 4579   2.677   0.147   1.142  0.4786  0.0753  0.3562
    8UNL     H8 4580   2.471  -0.001   1.206  2.7018  0.5775 -1.3347
    8UNL     H9 4581   2.391   0.150   1.201 -1.2778 -1.1112 -0.1087
    8UNL    H10 4582   2.424   0.084   1.357 -2.5927  1.9443 -1.6059
    9UNL     H0 4583   2.344   0.066   1.995  0.8005  0.0803  0.3320
    9UNL     H1 4584   2.372   0.297   2.149 -0.8310 -1.2116  1.3899
    9UNL     C2 4585   2.284   0.156   2.000  0.4326 -0.1320 -0.2034
    9UNL     C3 4586   2.294   0.271   2.078 -0.0175  0.4977 -0.2072
    9UNL     C4 4587   2.128   0.267   1.963  0.1767  0.0757  0.1201
    9UNL     C5 4588   2.011   0.321   1.878 -0.3752 -0.2498 -0.2478
    9UNL     N6 4589   2.176   0.156   1.924 -0.0271 -0.4702 -0.3238
    9UNL     N7 4590   2.195   0.348   2.055  0.7602 -0.2927 -0.3350
    9UNL     H8 4591   1.957   0.254   1.811  0.8759  1.0349 -2.6448
    9UNL     H9 4592   2.039   0.406   1.816 -0.6527 -0.0326 -0.0753
    9UNL    H10 4593   1.932   0.340   1.952  1.3638 -0.1858  1.6764
   10UNL     H0 4594   0.557   4.526   2.226  0.0893  0.1663  0.6172
   10UNL     H1 4595   0.311   4.644   2.240  0.0878  0.7657  1.6867
   10UNL     C2 4596   0.530   4.622   2.183 -0.2019 -0.4372 -0.6039
   10UNL     C3 4597   0.401   4.680   2.192 -0.5306 -0.1622 -0.2837
   10UNL     C4 4598   0.538   4.811   2.139  1.1769 -0.1856 -0.2064
   10UNL     C5 4599   0.602   4.945   2.136  0.2254  0.4185  0.2607
   10UNL     N6 4600   0.620   4.708   2.143  0.0503 -0.1472 -0.4375
   10UNL     N7 4601   0.408   4.806   2.167  0.5480 -0.9343 -0.4955
   10UNL     H8 4602   0.538   5.029   2.106 -0.1454  0.5534  1.3783
   10UNL     H9 4603   0.682   4.948   2.061 -0.0474  1.3289 -0.0074
   10UNL    H10 4604   0.640   4.971   2.235 -1.9843  0.1315  1.2443
   11UNL     H0 4605   2.212   0.135   1.654  0.5992 -1.0290 -1.0803
   11UNL     H1 4606   2.410   0.288   1.548  0.4307  2.1017  2.4404
   11UNL     C2 4607   2.318   0.116   1.672  0.7253  0.2094 -0.4732
   11UNL     C3 4608   2.415   0.199   1.608 -0.1832  0.3487  0.0517
   11UNL     C4 4609   2.482   0.034   1.731 -0.4025 -0.0240 -0.7342
   11UNL     C5 4610   2.575  -0.066   1.788  0.1602 -0.2435 -0.4764
   11UNL     N6 4611   2.354   0.009   1.740 -0.8684  0.3653  0.9174
   11UNL     N7 4612   2.527   0.140   1.647 -0.4328  0.1230  0.2538
   11UNL     H8 4613   2.547  -0.120   1.880 -1.4448  0.9010 -0.2493
   11UNL     H9 4614   2.667  -0.014   1.816 -1.1229  0.4680  2.9300
   11UNL    H10 4615   2.604  -0.135   1.708  0.3872  1.1277 -1.6116
   12UNL     H0 4616   0.818   4.793   2.306 -0.0474  0.8733  0.3711
   12UNL     H1 4617   0.824   4.840   2.577 -0.4699 -0.0650 -1.2092
   12UNL     C2 4618   0.812   4.719   2.384 -0.1629  0.2480 -0.2150
   12UNL     C3 4619   0.804   4.748   2.524  0.2746 -0.6786 -0.4519
   12UNL     C4 4620   0.803   4.544   2.484 -0.5928  0.2622 -0.3717
   12UNL     C5 4621   0.773   4.402   2.506 -0.3778  0.3544  0.5269
   12UNL     N6 4622   0.813   4.588   2.356 -0.5672 -0.0865 -0.0730
   12UNL     N7 4623   0.808   4.634   2.591  0.3818 -0.0444 -0.3831
   12UNL     H8 4624   0.756   4.355   2.408  1.1343 -0.3977  0.5850
   12UNL     H9 4625   0.686   4.380   2.568 -0.9157 -1.2356 -0.7192
   12UNL    H10 4626   0.861   4.351   2.547  0.7206  2.4357  0.9309
   13UNL     H0 4627   1.314   4.329   1.790 -0.1814  0.2250  0.0543
   13UNL     H1 4628   1.301   4.583   1.914  1.8632 -0.2290 -0.2222
   13UNL     C2 4629   1.297   4.426   1.745  0.2327  0.3187  0.0948
   13UNL     C3 4630   1.288   4.551   1.812  0.3754  0.0221 -0.1452
   13UNL     C4 4631   1.246   4.565   1.616 -0.2503  0.2918  0.5137
   13UNL     C5 4632   1.205   4.620   1.485  0.0698 -0.1155 -0.2606
   13UNL     N6 4633   1.275   4.433   1.620  0.3945 -0.5216  0.5153
   13UNL     N7 4634   1.262   4.646   1.727 -0.8892 -0.2111  0.6645
   13UNL     H8 4635   1.129   4.557   1.436 -0.7120  2.4515 -2.6285
   13UNL     H9 4636   1.289   4.644   1.419 -0.5596  3.7969  0.1078
   13UNL    H10 4637   1.152   4.716   1.493 -0.7938 -0.4671 -1.4192
   14UNL     H0 4638   0.780   4.662   1.938 -1.4434  0.7285  0.6866
   14UNL     H1 4639   0.982   4.754   1.779 -1.4444 -2.6053 -0.5908
   14UNL     C2 4640   0.872   4.705   1.973 -0.6613  0.2031 -0.6684
   14UNL     C3 4641   0.982   4.743   1.886  1.0084 -0.2613 -0.2381
   14UNL     C4 4642   1.050   4.699   2.077  0.0528  0.6594  0.5024
   14UNL     C5 4643   1.141   4.658   2.189 -0.1941  0.5308  0.1095
   14UNL     N6 4644   0.925   4.673   2.092 -0.2638  0.8910 -0.6487
   14UNL     N7 4645   1.092   4.747   1.954 -0.6919  0.1576 -0.2793
   14UNL     H8 4646   1.245   4.676   2.161 -0.1588  2.2229  1.1131
   14UNL     H9 4647   1.120   4.719   2.279 -1.3352 -0.2320  0.3771
   14UNL    H10 4648   1.136   4.550   2.205 -2.0337  0.5903  0.1850
   15UNL     H0 4649   0.761   5.446   1.454  1.3056  0.6550 -1.2556
   15UNL     H1 4650   0.947   5.256   1.543  0.9871 -0.0573  0.7598
   15UNL     C2 4651   0.843   5.462   1.523  0.1220 -0.6183  0.5428
   15UNL     C3 4652   0.941   5.363   1.555  0.3627 -0.0746  0.6299
   15UNL     C4 4653   0.985   5.552   1.634  0.4815  0.4251  0.6114
   15UNL     C5 4654   1.063   5.657   1.705 -0.0793 -0.3965  0.2677
   15UNL     N6 4655   0.879   5.584   1.565  0.5523  0.0585  0.2820
   15UNL     N7 4656   1.034   5.426   1.629 -0.5467  0.2803  0.4452
   15UNL     H8 4657   1.162   5.617   1.733 -0.4662 -2.6352 -1.2624
   15UNL     H9 4658   1.009   5.666   1.800  1.3404 -0.2042  1.0869
   15UNL    H10 4659   1.066   5.751   1.650 -0.7672 -0.2902  0.4070
   16UNL     H0 4660   1.343   5.137   1.533 -1.9726 -0.8202 -1.5984
   16UNL     H1 4661   1.336   4.875   1.639 -2.6321 -0.4694 -1.1763
   16UNL     C2 4662   1.285   5.100   1.617  0.2055  0.2253  0.4741
   16UNL     C3 4663   1.278   4.964   1.655  0.0634  1.1177  0.5090
   16UNL     C4 4664   1.131   5.080   1.742  0.5707 -0.0926  0.2404
   16UNL     C5 4665   1.015   5.127   1.819  0.3475  0.3587 -0.3040
   16UNL     N6 4666   1.190   5.178   1.675 -0.0099  0.5877 -0.3155
   16UNL     N7 4667   1.182   4.951   1.746  0.3149 -0.0466 -0.2222
   16UNL     H8 4668   0.987   5.050   1.891  1.2694 -0.5948 -0.9379
   16UNL     H9 4669   0.926   5.161   1.764 -0.8512 -1.1450  0.6372
   16UNL    H10 4670   1.039   5.220   1.871  0.3867  1.0987 -1.6005
   17UNL     H0 4671   1.232   5.398   1.815  0.3384  1.3310  0.7223
   17UNL     H1 4672   1.471   5.432   1.947  2.0461  1.4701 -0.9520
   17UNL     C2 4673   1.327   5.418   1.768  0.2110  0.5142  0.0839
   17UNL     C3 4674   1.449   5.439   1.841  0.4273  0.1705 -0.7441
   17UNL     C4 4675   1.477   5.449   1.636 -0.1217  1.1142  0.4871
   17UNL     C5 4676   1.548   5.443   1.504 -0.4538 -0.5651  0.7518
   17UNL     N6 4677   1.342   5.432   1.637 -0.8182 -0.0165 -0.4356
   17UNL     N7 4678   1.542   5.451   1.754  0.6790  0.1394 -0.1527
   17UNL     H8 4679   1.551   5.532   1.440 -0.3052 -1.7223 -0.9166
   17UNL     H9 4680   1.502   5.364   1.442 -2.0886  1.1246 -0.2835
   17UNL    H10 4681   1.652   5.407   1.508  0.6372  2.2293 -0.0482
   18UNL     H0 4682   0.041   5.029   2.207 -1.8636  0.1105  0.9752
   18UNL     H1 4683  -0.171   5.021   2.019  1.3340  1.3716 -0.2033
   18UNL     C2 4684   0.022   4.964   2.122  0.4246  0.4080  0.1754
   18UNL     C3 4685  -0.082   4.960   2.028  0.4196  0.1162  0.5548
   18UNL     C4 4686   0.061   4.816   1.990  0.3915  0.4446 -0.3066
   18UNL     C5 4687   0.127   4.701   1.921 -0.5163  0.0331  0.0061
   18UNL     N6 4688   0.109   4.869   2.100 -0.0021 -0.0103  0.3833
   18UNL     N7 4689  -0.063   4.856   1.950 -0.4173  0.6427  0.3395
   18UNL     H8 4690   0.200   4.743   1.850  1.4149 -1.4270  1.0231
   18UNL     H9 4691   0.059   4.628   1.875 -2.6125  1.4824  0.6920
   18UNL    H10 4692   0.186   4.661   2.004 -1.5535  1.1675  1.3300
    1Co      Co 4693   0.732   4.123   3.058 -0.3060 -0.1581  0.3053
    2Co      Co 4694   5.569   4.834   3.069 -0.0907 -0.3842  0.2573
    3Co      Co 4695   0.240   3.951   3.318  0.2989 -0.0305 -0.0903
    4Co      Co 4696   0.263   4.959   2.785 -0.0583 -0.0688 -0.0493
    5Co      Co 4697   5.591   4.321   3.367  0.0168 -0.2938 -0.1783
    6Co      Co 4698   0.780   4.650   2.773  0.1060 -0.4109 -0.4509
    7UNL     H0 4699   5.675   4.394   3.116  0.3228  0.3883 -2.6135
    7UNL     H1 4700   5.584   4.615   2.977 -2.8420  1.5392  1.0325
    7UNL     C2 4701   5.642   4.486   3.161 -0.8396 -1.0607 -0.2705
    7UNL     C3 4702   5.593   4.597   3.083  0.1444 -0.0781  0.6341
    7UNL     C4 4703   5.569   4.619   3.287  0.0756  0.8724 -0.5594
    7UNL     C5 4704   5.523   4.686   3.417 -0.7493  0.6292  1.0431
    7UNL     N6 4705   5.629   4.499   3.296  0.1738 -0.1515  0.6863
    7UNL     N7 4706   5.541   4.678   3.172  0.3403 -0.3300  0.6315
    7UNL     H8 4707   5.490   4.610   3.488  0.8613 -0.2563  0.8879
    7UNL     H9 4708   5.436   4.753   3.413 -1.2652  0.0330  1.9919
    7UNL    H10 4709   5.612   4.739   3.454 -0.5252  1.4132 -0.5302
    8UNL     H0 4710   0.437   5.040   2.610  0.4661  0.7907 -1.1443
    8UNL     H1 4711   0.402   5.094   2.336  1.3981 -1.5121 -0.5001
    8UNL     C2 4712   0.358   5.007   2.544 -0.0659  0.2000 -0.2357
    8UNL     C3 4713   0.343   5.039   2.409  0.7708 -0.6211 -0.3235
    8UNL     C4 4714   0.202   4.912   2.484 -0.7661  0.0805 -0.2601
    8UNL     C5 4715   0.073   4.829   2.486 -0.2068 -0.7893 -0.5018
    8UNL     N6 4716   0.263   4.932   2.597  0.0005 -1.0125 -0.2409
    8UNL     N7 4717   0.236   4.976   2.372 -0.7174  0.0674  0.1879
    8UNL     H8 4718   0.085   4.749   2.561  2.6702 -0.3114 -0.3652
    8UNL     H9 4719   0.049   4.787   2.388 -1.1794 -0.0586 -0.5888
    8UNL    H10 4720  -0.015   4.890   2.507 -0.3673 -1.5578  1.2647
    9UNL     H0 4721   5.702   4.880   3.243 -1.3760 -0.4259 -0.9600
    9UNL     H1 4722   5.738   5.119   3.405  1.1539 -0.8401 -1.1912
    9UNL     C2 4723   5.646   4.971   3.255  0.2097  0.4943 -0.2640
    9UNL     C3 4724   5.663   5.089   3.334  0.5018 -0.0486 -0.8534
    9UNL     C4 4725   5.515   5.112   3.196 -0.0892  0.0372  0.1029
    9UNL     C5 4726   5.388   5.161   3.124 -0.6819 -0.3286 -0.6152
    9UNL     N6 4727   5.539   4.982   3.177  0.0559 -0.6425 -0.7386
    9UNL     N7 4728   5.570   5.178   3.304  0.2223 -0.4230  0.1516
    9UNL     H8 4729   5.390   5.177   3.016 -0.5325  4.0122 -0.1401
    9UNL     H9 4730   5.354   5.258   3.161 -0.9323  0.3383 -2.4857
    9UNL    H10 4731   5.298   5.102   3.143 -0.5550  0.0394  1.2979
   10UNL     H0 4732   5.800   3.892   3.330 -0.1670 -0.0178  0.7623
   10UNL     H1 4733   5.594   4.069   3.412  0.0851  0.4289  0.2644
   10UNL     C2 4734   5.795   4.000   3.321 -0.4698 -0.1250 -0.6430
   10UNL     C3 4735   5.691   4.085   3.367 -0.0250 -0.0642 -0.1559
   10UNL     C4 4736   5.858   4.176   3.277  0.0779 -1.1283  0.3937
   10UNL     C5 4737   5.966   4.293   3.272  0.3829 -0.1193 -0.3773
   10UNL     N6 4738   5.906   4.055   3.274  0.6464 -0.6505 -0.6213
   10UNL     N7 4739   5.732   4.202   3.330  0.5833  0.1324 -0.7968
   10UNL     H8 4740   5.928   4.378   3.214 -0.9021 -0.6155 -0.2879
   10UNL     H9 4741   6.062   4.253   3.236  0.3031 -1.7966  1.1901
   10UNL    H10 4742   5.986   4.349   3.364 -1.9962  1.5782 -0.7985
   11UNL     H0 4743   5.614   4.974   2.902 -1.1807 -2.9733  1.7948
   11UNL     H1 4744   5.823   5.015   2.723 -1.3075  0.3675  0.4844
   11UNL     C2 4745   5.710   4.926   2.891  0.3321  0.1189  0.2267
   11UNL     C3 4746   5.818   4.945   2.806 -0.4187 -0.1380  0.1228
   11UNL     C4 4747   5.860   4.803   2.949 -0.2211  0.2073  0.3982
   11UNL     C5 4748   5.939   4.700   3.029  0.1686  0.0827  1.0026
   11UNL     N6 4749   5.735   4.834   2.976 -0.4293  0.0916  0.5051
   11UNL     N7 4750   5.921   4.871   2.847 -0.3493  0.6811 -0.0218
   11UNL     H8 4751   5.902   4.598   3.017  0.2207  0.2118 -0.5072
   11UNL     H9 4752   5.926   4.728   3.134 -0.6547 -1.4149  1.3209
   11UNL    H10 4753   6.047   4.698   3.008 -0.0721 -1.7138 -0.2548
   12UNL     H0 4754   0.268   4.145   3.469 -0.2711  0.3841  1.2066
   12UNL     H1 4755   0.327   4.173   3.740 -0.8307  1.7895 -1.3477
   12UNL     C2 4756   0.279   4.068   3.544  0.1826 -0.2405  0.5065
   12UNL     C3 4757   0.308   4.084   3.682  0.5028  0.2331  0.4950
   12UNL     C4 4758   0.245   3.896   3.629 -0.5727  0.0157 -0.0341
   12UNL     C5 4759   0.182   3.756   3.649 -0.3498 -0.3284 -0.0037
   12UNL     N6 4760   0.248   3.946   3.509 -0.4079 -0.7637 -0.3068
   12UNL     N7 4761   0.296   3.968   3.736 -0.3671 -0.1052 -0.3644
   12UNL     H8 4762   0.256   3.695   3.703 -0.8423 -0.1178  0.9240
   12UNL     H9 4763   0.169   3.703   3.554  0.5748 -1.0278  0.2461
   12UNL    H10 4764   0.090   3.749   3.709 -1.8671 -0.3004 -2.2229
   13UNL     H0 4765   0.917   3.729   2.972  0.4014 -1.1196 -1.1012
   13UNL     H1 4766   0.739   3.883   3.115 -1.2246 -1.1151  0.0738
   13UNL     C2 4767   0.854   3.808   2.932 -0.3223 -0.6170  0.8873
   13UNL     C3 4768   0.768   3.885   3.011  0.9749 -0.0264  0.6456
   13UNL     C4 4769   0.771   3.950   2.815  0.2391  0.7230  0.2351
   13UNL     C5 4770   0.736   4.026   2.689 -0.0418 -0.1421 -0.1720
   13UNL     N6 4771   0.851   3.846   2.801  0.0759 -0.2909 -0.1121
   13UNL     N7 4772   0.722   3.980   2.941 -0.0470  0.0780  0.0284
   13UNL     H8 4773   0.829   4.047   2.636  0.5608 -1.9866  0.0733
   13UNL     H9 4774   0.697   4.126   2.713  2.8948  0.9075  0.5847
   13UNL    H10 4775   0.666   3.967   2.627  0.4519  0.0622 -0.9322
   14UNL     H0 4776   0.292   3.965   3.097 -0.0229 -1.9927  0.5841
   14UNL     H1 4777   0.500   4.099   2.956  1.3556 -2.4010 -1.3373
   14UNL     C2 4778   0.382   4.012   3.137 -0.4063 -0.3458 -0.4102
   14UNL     C3 4779   0.483   4.085   3.062  0.2366 -0.4468 -1.2111
   14UNL     C4 4780   0.519   4.076   3.268  0.2008  0.6956  0.4674
   14UNL     C5 4781   0.598   4.067   3.398 -0.3632  0.3017  0.0642
   14UNL     N6 4782   0.396   4.029   3.266  0.5582 -0.2490  0.9905
   14UNL     N7 4783   0.570   4.128   3.154  0.2010 -0.2300 -0.7290
   14UNL     H8 4784   0.700   4.034   3.377 -1.1582 -2.0385 -0.4329
   14UNL     H9 4785   0.596   4.155   3.463  1.7282 -1.0646  2.1104
   14UNL    H10 4786   0.553   3.991   3.463  0.8658 -1.3997 -0.9906
   15UNL     H0 4787   0.289   4.703   2.809  0.6581  1.7768  1.5041
   15UNL     H1 4788   0.510   4.560   2.730 -0.4387 -0.4162  2.0276
   15UNL     C2 4789   0.393   4.733   2.807  1.1345  0.1841 -0.0492
   15UNL     C3 4790   0.506   4.663   2.763 -0.7224  0.0552  0.5782
   15UNL     C4 4791   0.547   4.849   2.842  0.2056 -0.1189 -0.2967
   15UNL     C5 4792   0.615   4.984   2.868  0.8774 -0.7436 -0.3545
   15UNL     N6 4793   0.416   4.855   2.847  0.7445 -0.5451  0.9094
   15UNL     N7 4794   0.609   4.740   2.784  0.2047  0.3583  0.0072
   15UNL     H8 4795   0.721   4.964   2.889  0.8240  1.2174  2.3927
   15UNL     H9 4796   0.588   5.042   2.957 -0.9050 -1.6009 -0.2920
   15UNL    H10 4797   0.627   5.051   2.782  0.9951  1.6713  1.4415
   16UNL     H0 4798   0.955   4.474   2.806 -0.6632  1.4744  0.6113
   16UNL     H1 4799   0.925   4.203   2.901  3.0734  2.0882  1.7903
   16UNL     C2 4800   0.869   4.421   2.844 -0.2547 -0.0364 -0.4466
   16UNL     C3 4801   0.855   4.285   2.893  0.5319 -0.0538  0.4324
   16UNL     C4 4802   0.693   4.407   2.943 -0.4362 -0.1664  0.5256
   16UNL     C5 4803   0.564   4.459   3.003  0.8120 -0.5050 -0.2384
   16UNL     N6 4804   0.759   4.489   2.863  0.4659  0.4824 -0.8783
   16UNL     N7 4805   0.741   4.284   2.963  0.4969 -0.2820 -0.3137
   16UNL     H8 4806   0.563   4.568   2.995 -1.9872 -0.3351  1.2017
   16UNL     H9 4807   0.551   4.455   3.112  1.0297  3.3542  0.0618
   16UNL    H10 4808   0.474   4.421   2.952  2.3504 -2.5098 -1.6295
   17UNL     H0 4809   0.794   4.736   3.023 -1.7296  1.1119 -3.0949
   17UNL     H1 4810   0.987   4.884   3.151  1.9464 -2.2175  0.8701
   17UNL     C2 4811   0.888   4.774   2.984 -0.2792  0.4697 -0.4574
   17UNL     C3 4812   0.989   4.844   3.050 -0.0525 -0.4768  0.0502
   17UNL     C4 4813   1.049   4.777   2.866  0.4922  0.3001 -0.2975
   17UNL     C5 4814   1.139   4.715   2.763 -0.7978 -0.4829 -0.8693
   17UNL     N6 4815   0.922   4.743   2.864 -0.3539 -0.1669  0.0126
   17UNL     N7 4816   1.096   4.845   2.978 -0.1669  0.0358  0.0684
   17UNL     H8 4817   1.095   4.630   2.709  2.6443 -2.2542 -1.1387
   17UNL     H9 4818   1.227   4.671   2.811  0.2859  0.5254 -1.8662
   17UNL    H10 4819   1.182   4.792   2.698 -1.8699  1.2076  0.3293
   18UNL     H0 4820   5.351   4.431   3.357  2.5590 -0.8664  0.5385
   18UNL     H1 4821   5.188   4.437   3.131  1.4943  1.8739  1.0951
   18UNL     C2 4822   5.351   4.358   3.278  0.4467 -0.1070 -0.2099
   18UNL     C3 4823   5.263   4.366   3.163  0.3229 -0.1697 -0.4702
   18UNL     C4 4824   5.399   4.215   3.158 -1.1482  0.0580  0.3922
   18UNL     C5 4825   5.470   4.096   3.113 -0.3721 -0.1104  0.0253
   18UNL     N6 4826   5.439   4.258   3.280  0.3091  0.2689 -0.0926
   18UNL     N7 4827   5.298   4.265   3.092 -0.1586  0.3648  0.2114
   18UNL     H8 4828   5.429   4.011   3.169 -1.2052  1.0900  1.3048
   18UNL     H9 4829   5.579   4.101   3.129 -0.0943  1.7302 -1.9798
   18UNL    H10 4830   5.457   4.081   3.005  0.9598  0.2652 -0.2138
    1Co      Co 4831   0.273   3.452   4.233 -0.1559  0.2767 -0.0896
    2Co      Co 4832   5.111   4.144   4.268  0.3384  0.1290 -0.1203
    3Co      Co 4833   5.615   3.294   4.542 -0.1387 -0.3749 -0.2702
    4Co      Co 4834   5.600   4.281   3.956 -0.0337  0.0261  0.0578
    5Co      Co 4835   5.109   3.603   4.537  0.2116 -0.2289 -0.0542
    6Co      Co 4836   0.266   3.962   3.924  0.1344 -0.1032  0.2503
    7UNL     H0 4837   5.097   3.672   4.283  0.2365  0.0349 -0.5780
    7UNL     H1 4838   5.139   3.924   4.154  0.9064  1.4865  1.4295
    7UNL     C2 4839   5.115   3.772   4.322 -0.3448  0.0280 -0.2895
    7UNL     C3 4840   5.130   3.897   4.259 -0.4948  0.1695  0.9944
    7UNL     C4 4841   5.115   3.908   4.467  0.0272  0.0027 -0.4267
    7UNL     C5 4842   5.111   3.970   4.605 -0.6920  0.6492 -0.1835
    7UNL     N6 4843   5.111   3.778   4.456  0.0858  0.1848 -0.1177
    7UNL     N7 4844   5.131   3.985   4.356  0.0935  0.3377 -0.1872
    7UNL     H8 4845   5.028   3.932   4.666  1.8702 -0.9317  2.6067
    7UNL     H9 4846   5.106   4.078   4.589 -1.7313  0.2548 -3.1093
    7UNL    H10 4847   5.203   3.954   4.662  0.1257  0.5967 -1.4712
    8UNL     H0 4848   5.778   4.345   3.786 -0.0550 -2.3085  0.3644
    8UNL     H1 4849   5.753   4.453   3.526 -1.0824 -0.6736 -1.7142
    8UNL     C2 4850   5.693   4.340   3.718  0.0155 -0.0275  0.0262
    8UNL     C3 4851   5.685   4.393   3.585 -0.4652 -0.2797 -0.5773
    8UNL     C4 4852   5.524   4.271   3.654  1.5017 -0.2659 -0.1334
    8UNL     C5 4853   5.391   4.205   3.664 -0.4497 -0.7387 -0.5345
    8UNL     N6 4854   5.592   4.268   3.762 -0.9367  0.3988  0.3612
    8UNL     N7 4855   5.571   4.346   3.546  0.1311  0.7633 -0.3313
    8UNL     H8 4856   5.402   4.097   3.648 -0.8539 -1.4378  3.0706
    8UNL     H9 4857   5.310   4.244   3.602 -1.4767 -1.0241  0.6134
    8UNL    H10 4858   5.351   4.211   3.766  0.4869 -1.0300 -0.1370
    9UNL     H0 4859   5.259   4.245   4.470  1.8599  0.7945 -1.8309
    9UNL     H1 4860   5.248   4.508   4.573 -0.6106  0.8686  0.1791
    9UNL     C2 4861   5.186   4.322   4.449  0.4221 -0.0782 -0.3256
    9UNL     C3 4862   5.186   4.451   4.505  0.1821 -0.3377  0.4361
    9UNL     C4 4863   5.018   4.402   4.387 -0.4025 -0.4707 -0.4755
    9UNL     C5 4864   4.905   4.431   4.292 -0.5927  0.6256  0.1591
    9UNL     N6 4865   5.077   4.285   4.385 -0.2308 -0.7793  0.3642
    9UNL     N7 4866   5.075   4.503   4.455 -0.4176 -0.2961 -0.0654
    9UNL     H8 4867   4.914   4.383   4.194 -0.7080 -0.9005  0.8674
    9UNL     H9 4868   4.882   4.538   4.283  1.5487  1.1351  0.3398
    9UNL    H10 4869   4.813   4.385   4.331  0.5016 -0.9163  1.0181
   10UNL     H0 4870   5.392   3.255   4.635  0.8389 -0.1755 -1.1029
   10UNL     H1 4871   5.139   3.369   4.588 -0.6844  0.2075 -0.4421
   10UNL     C2 4872   5.365   3.341   4.575  0.9187  0.6494  0.0082
   10UNL     C3 4873   5.236   3.398   4.551 -0.3885  0.2097  0.3253
   10UNL     C4 4874   5.389   3.508   4.467 -0.9133 -0.1822  0.1384
   10UNL     C5 4875   5.459   3.626   4.404 -0.1978 -0.5183  0.5478
   10UNL     N6 4876   5.458   3.411   4.515 -0.4937  0.4361  0.1237
   10UNL     N7 4877   5.255   3.512   4.490 -0.3822 -0.6869  0.3130
   10UNL     H8 4878   5.517   3.588   4.318  0.9356 -0.3913  1.2362
   10UNL     H9 4879   5.537   3.668   4.469  0.4932 -1.2583  0.2202
   10UNL    H10 4880   5.395   3.711   4.378  1.1037  0.2410 -0.2937
   11UNL     H0 4881   5.154   4.332   4.094  0.0657  0.2572 -0.9113
   11UNL     H1 4882   5.366   4.366   3.928 -0.7525 -2.0853 -1.5130
   11UNL     C2 4883   5.248   4.277   4.093 -0.0446  0.0247  0.2774
   11UNL     C3 4884   5.355   4.295   4.008 -0.2340 -0.1950  0.3116
   11UNL     C4 4885   5.379   4.134   4.128 -0.6326 -0.3512  0.1822
   11UNL     C5 4886   5.448   4.015   4.182  0.5578 -0.7035 -0.6490
   11UNL     N6 4887   5.272   4.187   4.184 -0.3058 -0.2323 -0.4676
   11UNL     N7 4888   5.441   4.205   4.035  0.1432 -0.0073 -0.0212
   11UNL     H8 4889   5.395   3.988   4.275  0.0518  2.4529  0.1144
   11UNL     H9 4890   5.552   4.037   4.209  0.2162  0.6741 -0.3848
   11UNL    H10 4891   5.444   3.929   4.114  0.6747 -1.0045 -0.2806
   12UNL     H0 4892   5.665   3.499   4.712 -0.4741  0.2966 -0.1380
   12UNL     H1 4893   5.581   3.517   4.970  1.5641 -1.6273  2.9964
   12UNL     C2 4894   5.630   3.418   4.774 -0.2093 -0.1508 -0.5711
   12UNL     C3 4895   5.594   3.429   4.909  0.1538  0.0674  0.0053
   12UNL     C4 4896   5.589   3.235   4.845  0.0476 -0.3509 -0.0254
   12UNL     C5 4897   5.553   3.090   4.846  0.4844  0.5510  0.4832
   12UNL     N6 4898   5.629   3.293   4.733  0.4147  0.2482 -0.0056
   12UNL     N7 4899   5.564   3.311   4.954  0.6527  0.3252 -0.2395
   12UNL     H8 4900   5.528   3.057   4.947 -0.8686 -0.1483 -0.0556
   12UNL     H9 4901   5.638   3.031   4.809  2.7431  3.0087  1.4207
   12UNL    H10 4902   5.468   3.071   4.780  0.5576  0.5887  0.3763
   13UNL     H0 4903   0.338   2.973   4.156 -3.7738 -0.7879  0.9769
   13UNL     H1 4904   0.287   3.194   4.313 -0.3683 -2.3475  0.2555
   13UNL     C2 4905   0.322   3.075   4.122 -0.0869 -0.2526  0.3960
   13UNL     C3 4906   0.302   3.189   4.206  0.3935 -0.5436  0.2273
   13UNL     C4 4907   0.292   3.238   4.007  0.1625 -0.0466  0.1540
   13UNL     C5 4908   0.240   3.309   3.885 -0.2824 -0.5002  0.3697
   13UNL     N6 4909   0.321   3.110   3.995 -0.3828  0.2817 -0.1427
   13UNL     N7 4910   0.294   3.299   4.130  0.6655  0.3265  0.5260
   13UNL     H8 4911   0.321   3.321   3.812 -1.5112  0.9027 -0.8560
   13UNL     H9 4912   0.209   3.413   3.900  0.9729  0.0188 -0.4626
   13UNL    H10 4913   0.155   3.261   3.834 -0.9949  2.5760 -1.6289
   14UNL     H0 4914   5.615   3.356   4.335 -0.3630 -2.4701  1.3802
   14UNL     H1 4915   5.863   3.391   4.160  1.2920  0.8639  0.3745
   14UNL     C2 4916   5.719   3.380   4.350 -0.6260 -0.1963  0.0961
   14UNL     C3 4917   5.836   3.389   4.265 -0.1004  0.2381  0.0213
   14UNL     C4 4918   5.876   3.425   4.463  0.5733 -0.4011  0.1704
   14UNL     C5 4919   5.959   3.443   4.589 -0.6696 -0.9277 -0.4453
   14UNL     N6 4920   5.752   3.394   4.477  0.5996  0.5228 -0.2436
   14UNL     N7 4921   5.934   3.413   4.342  0.1113 -0.3795 -0.7318
   14UNL     H8 4922   6.009   3.540   4.583 -1.5113 -0.3047  1.6542
   14UNL     H9 4923   5.895   3.450   4.678 -0.7253  0.7463 -0.5889
   14UNL    H10 4924   6.031   3.362   4.607  2.2252  1.3037 -1.1207
   15UNL     H0 4925   5.612   4.043   3.904 -0.5447 -0.0957  1.7211
   15UNL     H1 4926   5.858   3.928   3.825 -0.4624  0.3237  0.1135
   15UNL     C2 4927   5.710   4.059   3.945 -0.0679  0.4449  0.4339
   15UNL     C3 4928   5.832   4.007   3.894 -0.0812  0.3543  0.2283
   15UNL     C4 4929   5.860   4.158   4.028  0.4117 -0.0118  0.2788
   15UNL     C5 4930   5.926   4.286   4.081  0.4676  0.6235 -0.4436
   15UNL     N6 4931   5.731   4.160   4.025  0.6190 -0.2282  0.1743
   15UNL     N7 4932   5.928   4.074   3.953  0.0157 -0.2582 -0.0155
   15UNL     H8 4933   5.891   4.374   4.027  1.5812  1.3907  0.0342
   15UNL     H9 4934   6.036   4.289   4.077  0.5570  0.2477  0.9121
   15UNL    H10 4935   5.907   4.297   4.189 -1.7608 -0.3425 -0.6946
   16UNL     H0 4936   0.398   3.777   3.889 -1.3654  0.0725 -1.3621
   16UNL     H1 4937   0.445   3.549   4.051 -1.4332 -2.0209 -1.2877
   16UNL     C2 4938   0.340   3.734   3.970  0.3104 -0.1196 -0.2040
   16UNL     C3 4939   0.365   3.622   4.052 -0.1427 -0.5569 -0.0124
   16UNL     C4 4940   0.181   3.715   4.083 -0.1562  0.4281 -0.5621
   16UNL     C5 4941   0.041   3.744   4.129 -0.6862 -0.3073  0.2577
   16UNL     N6 4942   0.226   3.795   3.993  0.1871  0.4155  0.1083
   16UNL     N7 4943   0.258   3.605   4.130 -0.0443 -0.4528 -0.6941
   16UNL     H8 4944  -0.015   3.740   4.035  0.5051  0.9770 -0.5534
   16UNL     H9 4945   0.035   3.845   4.173 -3.0798 -0.5494  0.5717
   16UNL    H10 4946   0.003   3.679   4.208 -0.5169  0.4393  0.9734
   17UNL     H0 4947   0.276   4.009   4.158 -0.4650 -0.8835 -1.0604
   17UNL     H1 4948   0.495   4.057   4.324 -1.8636  0.6472  0.3560
   17UNL     C2 4949   0.380   4.028   4.135 -0.3856  0.6129  0.3590
   17UNL     C3 4950   0.487   4.057   4.216 -1.0721 -0.3504  0.2791
   17UNL     C4 4951   0.538   4.056   4.010  0.1949  0.7465  0.6650
   17UNL     C5 4952   0.619   4.050   3.880 -0.5032  0.1253  0.4214
   17UNL     N6 4953   0.409   4.037   4.005 -0.0726  0.5383 -0.8822
   17UNL     N7 4954   0.592   4.077   4.132  0.6080  0.3365  0.3559
   17UNL     H8 4955   0.603   4.140   3.820 -1.6219 -0.3608 -0.0305
   17UNL     H9 4956   0.592   3.967   3.814  0.3299  0.8131 -0.8215
   17UNL    H10 4957   0.726   4.041   3.899 -0.1620 -0.8369 -1.6860
   18UNL     H0 4958   4.890   3.666   4.579  2.7248 -1.0936 -0.1786
   18UNL     H1 4959   4.645   3.614   4.423 -0.8531 -1.8423 -1.0953
   18UNL     C2 4960   4.863   3.595   4.502  0.0341 -0.3328 -0.0326
   18UNL     C3 4961   4.741   3.565   4.434  0.0771 -0.0615 -0.7911
   18UNL     C4 4962   4.898   3.438   4.393 -1.0901  0.3657  0.1444
   18UNL     C5 4963   4.989   3.337   4.321 -0.4611 -0.4549  0.6344
   18UNL     N6 4964   4.960   3.516   4.476 -0.4768  0.5041 -0.2052
   18UNL     N7 4965   4.768   3.449   4.367 -0.1516  0.3310 -0.1807
   18UNL     H8 4966   4.952   3.238   4.351 -2.6937 -0.3957 -1.5708
   18UNL     H9 4967   5.095   3.360   4.331  0.0747 -1.8433 -1.2898
   18UNL    H10 4968   4.967   3.347   4.214 -0.0742  0.7352  0.6520
    1Co      Co 4969   3.143   1.472   0.667 -0.1100  0.1291  0.1918
    2Co      Co 4970   2.207   2.103   0.666  0.0758  0.1113 -0.0102
    3Co      Co 4971   2.706   1.223   0.928 -0.2550  0.3146 -0.1222
    4Co      Co 4972   2.644   2.350   0.387 -0.1267 -0.3447 -0.1701
    5Co      Co 4973   2.227   1.573   0.968 -0.0961 -0.2550 -0.2527
    6Co      Co 4974   3.133   2.010   0.386  0.0134 -0.1636 -0.1740
    7UNL     H0 4975   2.263   1.636   0.697 -1.4972  0.2127  0.6492
    7UNL     H1 4976   2.344   1.886   0.582  2.4181 -0.3446  0.7654
    7UNL     C2 4977   2.281   1.732   0.743 -0.5131  0.4412 -0.1794
    7UNL     C3 4978   2.315   1.859   0.682  0.6482  0.5155  0.5217
    7UNL     C4 4979   2.227   1.868   0.871 -0.0087 -0.5031 -0.3984
    7UNL     C5 4980   2.168   1.935   0.991 -0.5686  0.2764  0.0812
    7UNL     N6 4981   2.256   1.736   0.873 -0.3236 -0.8034  0.3919
    7UNL     N7 4982   2.271   1.947   0.770  0.1435 -0.0536  0.3350
    7UNL     H8 4983   2.236   2.010   1.033  1.4905 -0.0547 -2.4015
    7UNL     H9 4984   2.133   1.869   1.072  1.5360 -0.9647  0.0446
    7UNL    H10 4985   2.074   1.984   0.961 -0.3790 -0.0006 -0.9846
    8UNL     H0 4986   2.787   2.507   0.202  1.3137 -1.2691  1.2214
    8UNL     H1 4987   2.843   2.404  -0.061  0.1771  1.0565  0.5993
    8UNL     C2 4988   2.736   2.433   0.142 -0.2366  0.2036  0.6597
    8UNL     C3 4989   2.763   2.383   0.009 -0.0723  0.2018  0.0715
    8UNL     C4 4990   2.592   2.308   0.096 -0.2346 -0.3481  0.0926
    8UNL     C5 4991   2.467   2.225   0.113 -0.1617 -0.1818 -0.1542
    8UNL     N6 4992   2.637   2.372   0.202  0.1300  0.6543 -0.2138
    8UNL     N7 4993   2.661   2.307  -0.019 -0.3882 -0.5664  0.2310
    8UNL     H8 4994   2.373   2.280   0.128 -0.2416 -0.8162  1.8848
    8UNL     H9 4995   2.491   2.158   0.196  2.3831  3.1698  2.0684
    8UNL    H10 4996   2.443   2.165   0.024  0.3582  0.7310 -0.9227
    9UNL     H0 4997   2.388   2.203   0.812  2.4547  0.7693  1.9424
    9UNL     H1 4998   2.401   2.459   0.926  0.2951  0.7888  0.5521
    9UNL     C2 4999   2.306   2.269   0.831  0.4791 -1.0700  0.3212
    9UNL     C3 5000   2.319   2.401   0.886  0.4075  1.2409 -0.3470
    9UNL     C4 5001   2.124   2.361   0.826  0.1848 -0.2126  0.1338
    9UNL     C5 5002   1.975   2.379   0.794  0.4994 -0.3208  0.2560
    9UNL     N6 5003   2.182   2.249   0.787 -0.7175 -0.8127 -0.1267
    9UNL     N7 5004   2.203   2.460   0.877  0.0603  0.2552 -0.4331
    9UNL     H8 5005   1.969   2.486   0.770  0.4113 -0.3921 -0.0324
    9UNL     H9 5006   1.907   2.346   0.873  1.8651 -0.7034  1.3130
    9UNL    H10 5007   1.948   2.328   0.701  1.7439  0.8726 -0.8244
   10UNL     H0 5008   2.449   1.159   0.985  2.4241 -1.0155 -3.0603
   10UNL     H1 5009   2.248   1.353   1.034 -0.0049  3.3950  0.1736
   10UNL     C2 5010   2.447   1.264   0.958  0.3701 -0.1386  0.0325
   10UNL     C3 5011   2.345   1.357   0.987 -0.1276  0.5424 -0.4652
   10UNL     C4 5012   2.499   1.439   0.871 -0.2405  0.1343 -0.3765
   10UNL     C5 5013   2.587   1.544   0.805 -0.6249 -0.2014  0.3118
   10UNL     N6 5014   2.546   1.314   0.892  0.0090 -0.6515  0.4921
   10UNL     N7 5015   2.380   1.474   0.937  0.4555  1.0427  0.0308
   10UNL     H8 5016   2.678   1.551   0.866 -0.0476  0.2329 -0.5865
   10UNL     H9 5017   2.538   1.641   0.792  1.2652  0.9500  1.2701
   10UNL    H10 5018   2.612   1.514   0.703 -0.0016 -0.0597  0.4204
   11UNL     H0 5019   2.161   2.256   0.462 -0.5669 -0.4128  0.9985
   11UNL     H1 5020   2.346   2.432   0.366  0.8457  0.1407  0.5282
   11UNL     C2 5021   2.269   2.257   0.471 -0.4764  0.6497 -0.0139
   11UNL     C3 5022   2.362   2.339   0.417  0.3706 -0.3609 -0.2115
   11UNL     C4 5023   2.454   2.185   0.520 -0.0884 -0.0707  0.3873
   11UNL     C5 5024   2.544   2.106   0.607  0.0484  0.7684  0.8631
   11UNL     N6 5025   2.326   2.160   0.539  0.2379  0.2300  0.3575
   11UNL     N7 5026   2.482   2.297   0.450  0.0836 -0.2310 -0.5097
   11UNL     H8 5027   2.631   2.160   0.647  0.9750 -1.7162  2.3940
   11UNL     H9 5028   2.574   2.023   0.541  0.5411  0.9326  0.8739
   11UNL    H10 5029   2.504   2.065   0.700 -0.0755 -0.4182  0.3114
   12UNL     H0 5030   2.748   1.406   1.081  1.1766 -1.3064 -0.5708
   12UNL     H1 5031   2.777   1.439   1.356 -3.0009  0.9804 -0.2423
   12UNL     C2 5032   2.735   1.333   1.160  0.3224  0.2494  0.7953
   12UNL     C3 5033   2.755   1.351   1.298 -0.1238  0.0606 -0.0880
   12UNL     C4 5034   2.734   1.152   1.242  0.1092  0.0913 -0.7244
   12UNL     C5 5035   2.679   1.013   1.257  0.3206  0.1034  0.0891
   12UNL     N6 5036   2.736   1.211   1.121  0.2958 -0.4867 -0.0316
   12UNL     N7 5037   2.758   1.231   1.350  0.0845 -0.1662 -0.3942
   12UNL     H8 5038   2.673   0.964   1.159  0.5461  3.4995 -1.7924
   12UNL     H9 5039   2.581   1.004   1.305  0.7775 -1.7246  0.7740
   12UNL    H10 5040   2.750   0.958   1.320  2.4791  1.7136 -0.8188
   13UNL     H0 5041   3.143   0.978   0.618  0.7532 -0.9023 -1.6707
   13UNL     H1 5042   3.210   1.223   0.747 -2.6030  2.4234  0.4098
   13UNL     C2 5043   3.139   1.079   0.582  0.4665 -0.3443 -0.1657
   13UNL     C3 5044   3.174   1.204   0.647 -0.2963 -0.5312 -0.0172
   13UNL     C4 5045   3.092   1.234   0.461 -0.0865  0.4684  0.5122
   13UNL     C5 5046   3.022   1.301   0.344  0.4376 -0.3529  0.1815
   13UNL     N6 5047   3.106   1.101   0.457  0.2987 -0.1950 -0.1371
   13UNL     N7 5048   3.155   1.305   0.562  0.4421 -0.2226  0.2747
   13UNL     H8 5049   2.987   1.399   0.379  0.2918 -0.7609  1.2346
   13UNL     H9 5050   2.924   1.258   0.321  0.2188  1.5085 -2.8958
   13UNL    H10 5051   3.083   1.310   0.253  0.8370 -0.3285  0.4493
   14UNL     H0 5052   2.781   1.235   0.675 -3.0038  0.7214  2.5243
   14UNL     H1 5053   2.906   1.471   0.583  1.6593 -2.9070 -1.4489
   14UNL     C2 5054   2.845   1.303   0.728  0.2678 -0.0653 -0.0657
   14UNL     C3 5055   2.905   1.421   0.678 -0.0694 -0.6618 -0.1904
   14UNL     C4 5056   2.967   1.367   0.876  0.7608  0.6593  0.5979
   14UNL     C5 5057   3.061   1.343   0.988  0.3989 -0.1508 -0.1569
   14UNL     N6 5058   2.867   1.286   0.856  0.2639 -0.2315  0.0308
   14UNL     N7 5059   2.992   1.458   0.780  0.0091 -0.5221  0.6267
   14UNL     H8 5060   3.017   1.266   1.053 -1.7376  1.0192 -0.1508
   14UNL     H9 5061   3.161   1.311   0.957 -0.4908 -1.6475 -1.6790
   14UNL    H10 5062   3.070   1.427   1.057 -1.4739 -0.7739  0.9116
   15UNL     H0 5063   2.648   2.101   0.328 -0.0815  1.0855 -0.1433
   15UNL     H1 5064   2.857   1.919   0.358  0.0738 -0.9389  2.1865
   15UNL     C2 5065   2.749   2.123   0.360  0.2055  0.1649 -0.3990
   15UNL     C3 5066   2.855   2.026   0.376  0.2752 -0.4002 -0.5210
   15UNL     C4 5067   2.915   2.225   0.432  0.5465  0.9430  0.1206
   15UNL     C5 5068   2.996   2.347   0.444  0.5008  0.0114  0.2238
   15UNL     N6 5069   2.783   2.237   0.412 -0.2314 -0.3488  0.6922
   15UNL     N7 5070   2.963   2.095   0.418  0.1496  0.5399 -0.4302
   15UNL     H8 5071   2.953   2.437   0.400 -1.5836 -0.8981  0.2421
   15UNL     H9 5072   3.084   2.327   0.383  0.3001 -2.0228  0.5251
   15UNL    H10 5073   3.028   2.373   0.546  0.4319 -1.5666  0.6904
   16UNL     H0 5074   3.307   1.786   0.356  0.0774  0.6958 -0.0802
   16UNL     H1 5075   3.252   1.533   0.428 -0.2526 -0.0655 -0.4742
   16UNL     C2 5076   3.234   1.750   0.427  0.8655 -1.2841 -0.2221
   16UNL     C3 5077   3.202   1.623   0.462 -0.2883 -0.3169  0.1594
   16UNL     C4 5078   3.067   1.763   0.549  0.1649  0.1041  0.5541
   16UNL     C5 5079   2.961   1.823   0.637 -0.3918 -0.1590 -0.3229
   16UNL     N6 5080   3.141   1.835   0.466  0.4719 -0.9308  1.0339
   16UNL     N7 5081   3.109   1.627   0.560 -0.0220  0.3140  0.2440
   16UNL     H8 5082   3.005   1.897   0.706  1.1949 -2.9501  1.8885
   16UNL     H9 5083   2.923   1.746   0.705  1.2196 -0.2155  0.5487
   16UNL    H10 5084   2.873   1.866   0.587  0.5674 -0.3786 -2.2783
   17UNL     H0 5085   3.162   2.141   0.622  0.5864 -0.6115  0.2829
   17UNL     H1 5086   3.387   2.092   0.765 -2.3182  0.2953  0.1050
   17UNL     C2 5087   3.260   2.124   0.581  0.1881 -0.1671 -0.9008
   17UNL     C3 5088   3.376   2.104   0.658  0.4009 -0.1949 -0.3038
   17UNL     C4 5089   3.408   2.104   0.452 -0.2487 -0.0042 -0.1967
   17UNL     C5 5090   3.494   2.089   0.325 -0.1126  0.1818  0.3036
   17UNL     N6 5091   3.279   2.109   0.451  0.0339 -0.2673 -0.2441
   17UNL     N7 5092   3.472   2.096   0.568  0.4413 -0.4471  0.0247
   17UNL     H8 5093   3.429   2.071   0.238 -0.1196 -0.4415  0.4342
   17UNL     H9 5094   3.562   2.004   0.333 -1.9898 -1.5075 -0.8307
   17UNL    H10 5095   3.554   2.181   0.317 -2.1070  1.5255  0.0654
   18UNL     H0 5096   1.974   1.652   0.954  0.5741 -1.0021  2.9948
   18UNL     H1 5097   1.754   1.517   0.861  0.7942  0.0464 -0.7450
   18UNL     C2 5098   1.973   1.551   0.914  0.2889  0.1514 -0.2378
   18UNL     C3 5099   1.858   1.488   0.866  0.6902 -0.1795  0.4723
   18UNL     C4 5100   2.022   1.375   0.832  0.5432 -0.3179 -0.2275
   18UNL     C5 5101   2.104   1.262   0.795  0.2939 -0.1142 -0.0762
   18UNL     N6 5102   2.080   1.485   0.886 -0.7038 -0.7363  0.1585
   18UNL     N7 5103   1.886   1.371   0.822  0.3090 -0.0403 -0.2837
   18UNL     H8 5104   2.061   1.206   0.712 -1.0840  1.7866 -0.7112
   18UNL     H9 5105   2.115   1.190   0.877 -5.1867 -1.8711 -0.4828
   18UNL    H10 5106   2.204   1.301   0.771  0.2037 -0.0618 -0.3666
    1Co      Co 5107   2.695   0.744   1.836 -0.2741 -0.4172  0.2644
    2Co      Co 5108   1.726   1.390   1.876 -0.0199 -0.0261 -0.1113
    3Co      Co 5109   2.205   0.523   2.124  0.5347  0.0339 -0.3081
    4Co      Co 5110   2.203   1.561   1.554 -0.2916  0.2304  0.2628
    5Co      Co 5111   1.737   0.854   2.158  0.0810 -0.2181  0.2861
    6Co      Co 5112   2.718   1.260   1.539  0.3826  0.2755  0.0099
    7UNL     H0 5113   1.757   0.919   1.925  0.4967 -0.6291  2.2420
    7UNL     H1 5114   1.788   1.162   1.788 -0.4814  0.7232 -0.0731
    7UNL     C2 5115   1.755   1.020   1.963 -1.2092  0.4529 -0.4313
    7UNL     C3 5116   1.771   1.139   1.892 -0.1946  0.1026 -0.1533
    7UNL     C4 5117   1.741   1.159   2.098  0.2983  0.2730 -0.4788
    7UNL     C5 5118   1.714   1.232   2.227  0.2562  0.4137  0.4973
    7UNL     N6 5119   1.747   1.028   2.097 -0.2070  0.0073  0.3523
    7UNL     N7 5120   1.757   1.231   1.982  0.3891  0.3027  0.1968
    7UNL     H8 5121   1.644   1.182   2.295 -1.9497  0.0809 -1.8404
    7UNL     H9 5122   1.698   1.340   2.217  2.1496  0.5506 -2.1645
    7UNL    H10 5123   1.809   1.239   2.281  0.3503  0.7672  0.2854
    8UNL     H0 5124   2.361   1.697   1.375  2.1773  1.9451 -2.7296
    8UNL     H1 5125   2.349   1.691   1.116 -1.1234  2.5776  0.4923
    8UNL     C2 5126   2.280   1.647   1.323  0.8876  0.4865  0.4561
    8UNL     C3 5127   2.284   1.638   1.184  0.3102 -0.2813 -0.2440
    8UNL     C4 5128   2.103   1.555   1.263  0.4167 -0.7282  0.3166
    8UNL     C5 5129   1.960   1.500   1.266 -0.3050 -0.4646  0.0725
    8UNL     N6 5130   2.164   1.601   1.377 -0.6970  0.2314  0.1712
    8UNL     N7 5131   2.171   1.578   1.145 -0.6172  0.0708  0.0957
    8UNL     H8 5132   1.899   1.578   1.219  1.5808  1.5123  0.7994
    8UNL     H9 5133   1.915   1.480   1.364 -1.1612 -1.1174 -0.4346
    8UNL    H10 5134   1.938   1.408   1.210 -0.9690 -0.2272 -0.0611
    9UNL     H0 5135   1.896   1.455   2.040 -1.0727 -1.9599  1.8274
    9UNL     H1 5136   1.893   1.640   2.256  1.8686  0.8541 -1.1999
    9UNL     C2 5137   1.823   1.530   2.067  0.4264  0.2442  0.1344
    9UNL     C3 5138   1.819   1.626   2.178  0.5325 -0.3515  0.2229
    9UNL     C4 5139   1.649   1.635   2.056 -1.0440  0.9406  0.4121
    9UNL     C5 5140   1.525   1.690   1.990  0.0493  0.1449  0.1647
    9UNL     N6 5141   1.706   1.530   1.998 -0.7185 -0.3447 -0.6113
    9UNL     N7 5142   1.703   1.689   2.175 -0.6887 -0.3343  0.2694
    9UNL     H8 5143   1.532   1.792   1.951  1.0151  0.4755  1.1653
    9UNL     H9 5144   1.455   1.709   2.072 -1.6373  0.9231 -1.3793
    9UNL    H10 5145   1.484   1.621   1.915  1.7844 -0.1054 -0.5918
   10UNL     H0 5146   1.957   0.452   2.163 -1.0551  0.4555  1.4359
   10UNL     H1 5147   1.784   0.640   2.243 -0.0992  0.8254  0.3186
   10UNL     C2 5148   1.960   0.554   2.128  0.4003 -0.0269  0.0638
   10UNL     C3 5149   1.866   0.647   2.173 -0.1869 -0.7796  0.0290
   10UNL     C4 5150   1.989   0.709   2.020  0.0769  0.0251 -0.6004
   10UNL     C5 5151   2.047   0.789   1.897 -0.3763 -0.4908 -0.6273
   10UNL     N6 5152   2.059   0.605   2.053  0.1909 -0.3097  0.2902
   10UNL     N7 5153   1.895   0.761   2.110  0.1654  0.3757  0.0348
   10UNL     H8 5154   1.999   0.883   1.867 -0.2737 -1.2823 -3.6489
   10UNL     H9 5155   2.045   0.724   1.808 -0.5511  2.4963 -2.9588
   10UNL    H10 5156   2.154   0.807   1.911 -0.5449 -0.6001  0.9701
   11UNL     H0 5157   1.753   1.578   1.710  0.4344  1.4952 -0.6477
   11UNL     H1 5158   1.969   1.653   1.556 -1.9590  0.9554  1.1403
   11UNL     C2 5159   1.844   1.522   1.694 -0.4236 -0.1669  0.0806
   11UNL     C3 5160   1.954   1.563   1.614  0.6380 -0.5129 -0.2849
   11UNL     C4 5161   2.002   1.408   1.742  0.5680 -0.6555  0.0632
   11UNL     C5 5162   2.088   1.311   1.818  0.3313 -0.4212  0.3484
   11UNL     N6 5163   1.875   1.425   1.773 -0.0625  0.5375  0.4644
   11UNL     N7 5164   2.056   1.480   1.634  1.2542 -0.1312 -0.6771
   11UNL     H8 5165   2.051   1.208   1.824 -1.4622 -0.0027 -2.1187
   11UNL     H9 5166   2.093   1.345   1.923  3.1283 -1.2052  0.5517
   11UNL    H10 5167   2.190   1.306   1.778 -0.7593 -1.0324 -2.5963
   12UNL     H0 5168   2.204   0.699   2.285  2.2731  0.6511  0.5708
   12UNL     H1 5169   2.242   0.710   2.558  0.2915  0.1734 -1.3168
   12UNL     C2 5170   2.209   0.616   2.353 -0.5978 -0.2376 -0.1833
   12UNL     C3 5171   2.232   0.625   2.493  0.2548  0.0132 -1.1030
   12UNL     C4 5172   2.203   0.438   2.428  0.1585  0.7784 -0.2684
   12UNL     C5 5173   2.169   0.289   2.438 -0.0920  0.2050  0.2614
   12UNL     N6 5174   2.212   0.493   2.306  0.6632 -0.2531  0.1501
   12UNL     N7 5175   2.232   0.508   2.541  0.5393  0.2519 -0.9478
   12UNL     H8 5176   2.117   0.263   2.531 -1.4795  0.3129 -0.4531
   12UNL     H9 5177   2.257   0.224   2.430 -1.4362 -1.5777 -0.9186
   12UNL    H10 5178   2.093   0.259   2.365 -0.5049  2.5107 -0.3309
   13UNL     H0 5179   2.721   0.270   1.777  0.7769  0.5071  0.2331
   13UNL     H1 5180   2.754   0.513   1.913  0.2947 -3.1170  0.9345
   13UNL     C2 5181   2.714   0.372   1.741  0.1696  0.3760 -0.0401
   13UNL     C3 5182   2.735   0.493   1.808 -0.0468  0.2720  0.2193
   13UNL     C4 5183   2.695   0.513   1.605 -0.3281 -0.0127 -0.1867
   13UNL     C5 5184   2.692   0.574   1.468 -0.0312 -0.6383 -0.1465
   13UNL     N6 5185   2.672   0.384   1.616 -0.7491  0.3592 -0.3722
   13UNL     N7 5186   2.719   0.588   1.723 -0.0115 -0.5670  0.2402
   13UNL     H8 5187   2.638   0.669   1.478 -3.0008 -2.1361 -0.5704
   13UNL     H9 5188   2.638   0.519   1.390 -0.9432 -0.1102  0.0997
   13UNL    H10 5189   2.794   0.583   1.430  0.5472  1.3457  1.6935
   14UNL     H0 5190   2.251   0.581   1.881  0.1378 -0.5036  0.1453
   14UNL     H1 5191   2.465   0.701   1.757 -2.9330 -0.0085  0.1520
   14UNL     C2 5192   2.340   0.620   1.929 -0.1656  0.0953  0.2210
   14UNL     C3 5193   2.453   0.670   1.860  0.3678  0.0709  0.6718
   14UNL     C4 5194   2.485   0.650   2.058  0.4736 -0.1011 -0.7744
   14UNL     C5 5195   2.556   0.611   2.190  0.0126 -0.2896 -0.0051
   14UNL     N6 5196   2.356   0.614   2.057  0.1691  0.1388 -0.4597
   14UNL     N7 5197   2.548   0.693   1.947 -1.0718  0.0433  0.3917
   14UNL     H8 5198   2.615   0.694   2.231  0.1545  0.0748 -0.9221
   14UNL     H9 5199   2.491   0.573   2.269 -3.7819  1.5361 -2.0065
   14UNL    H10 5200   2.623   0.525   2.174 -0.7727 -1.6617  3.2442
   15UNL     H0 5201   2.241   1.303   1.500 -0.4240  0.0631  0.8363
   15UNL     H1 5202   2.478   1.158   1.497 -1.8738 -0.7949  0.5274
   15UNL     C2 5203   2.342   1.334   1.525 -0.2074  0.0508 -0.0003
   15UNL     C3 5204   2.470   1.264   1.512  0.8284 -0.4665  0.2230
   15UNL     C4 5205   2.486   1.460   1.575  0.6256 -0.5252  0.4010
   15UNL     C5 5206   2.550   1.593   1.609  0.2650  0.0322  0.5029
   15UNL     N6 5207   2.356   1.454   1.566  0.8151 -0.3113 -0.3621
   15UNL     N7 5208   2.562   1.351   1.547  0.6850  0.0162 -0.2715
   15UNL     H8 5209   2.514   1.673   1.543 -1.2212 -2.0521 -1.3642
   15UNL     H9 5210   2.659   1.581   1.607  0.3524  0.8586  0.0192
   15UNL    H10 5211   2.542   1.616   1.716  2.2580 -0.0947  0.7128
   16UNL     H0 5212   2.877   1.078   1.558 -0.2314  0.1976 -0.4960
   16UNL     H1 5213   2.819   0.810   1.614 -0.0807  1.6925 -2.5570
   16UNL     C2 5214   2.796   1.035   1.616  0.4430  0.4158  0.6192
   16UNL     C3 5215   2.770   0.902   1.646 -0.3070  0.7311  0.1418
   16UNL     C4 5216   2.628   1.025   1.726 -0.0751 -0.4720  1.0779
   16UNL     C5 5217   2.497   1.066   1.791  0.0783 -0.6584 -0.1450
   16UNL     N6 5218   2.704   1.115   1.661  0.3547  0.7133  0.0475
   16UNL     N7 5219   2.663   0.892   1.720 -0.8600 -0.4388  0.2260
   16UNL     H8 5220   2.421   1.079   1.712 -0.4722  0.7264  0.5838
   16UNL     H9 5221   2.511   1.157   1.850 -2.7067 -0.6151  0.6082
   16UNL    H10 5222   2.457   0.990   1.859  1.3630 -1.8738 -0.7109
   17UNL     H0 5223   2.722   1.393   1.778  0.1912  1.9357  0.3162
   17UNL     H1 5224   2.948   1.380   1.938  0.1956 -0.0825  0.0019
   17UNL     C2 5225   2.824   1.372   1.748  0.0736 -0.2951  1.3049
   17UNL     C3 5226   2.938   1.366   1.831  0.3608  0.3256 -0.0671
   17UNL     C4 5227   2.987   1.383   1.630  0.3025 -0.0466 -0.1417
   17UNL     C5 5228   3.072   1.381   1.507 -0.1659 -0.6129 -0.0723
   17UNL     N6 5229   2.859   1.349   1.622 -0.6429  0.6291  0.5536
   17UNL     N7 5230   3.044   1.376   1.755 -0.0575  0.1728  0.4343
   17UNL     H8 5231   3.179   1.379   1.531  0.1666 -1.7477 -1.5140
   17UNL     H9 5232   3.060   1.473   1.447 -0.1918 -0.7307 -0.2467
   17UNL    H10 5233   3.058   1.298   1.437  1.5407  0.4517 -1.8126
   18UNL     H0 5234   1.507   0.965   2.182  0.5315 -1.1021  1.4825
   18UNL     H1 5235   1.260   0.888   2.081 -0.7003 -1.0580 -0.1575
   18UNL     C2 5236   1.485   0.879   2.119 -0.2125  0.0414  0.1106
   18UNL     C3 5237   1.355   0.835   2.082 -0.1786 -0.1421  0.1244
   18UNL     C4 5238   1.502   0.697   2.039 -0.2918 -0.1222 -0.6334
   18UNL     C5 5239   1.561   0.560   2.036 -0.2358  0.0298 -0.1244
   18UNL     N6 5240   1.576   0.785   2.104  0.2584 -0.9395 -0.0980
   18UNL     N7 5241   1.368   0.719   2.032  0.2781  0.6683  0.2755
   18UNL     H8 5242   1.668   0.549   2.015 -0.1827 -0.6337  0.4623
   18UNL     H9 5243   1.509   0.496   1.964 -0.1103 -0.3401  0.1118
   18UNL    H10 5244   1.552   0.508   2.132 -0.2557  0.4497  0.1048
    1Co      Co 5245   2.186   0.019   3.028 -0.1511 -0.1518 -0.1171
    2Co      Co 5246   1.240   0.737   3.012 -0.1769 -0.1535  0.0845
    3Co      Co 5247   5.582   5.352   3.362 -0.1568  0.3673  0.1786
    4Co      Co 5248   1.732   0.916   2.715  0.4818 -0.0133  0.0496
    5Co      Co 5249   1.230   0.224   3.303 -0.2233 -0.0525  0.3479
    6Co      Co 5250   2.201   0.547   2.726  0.2555  0.2054  0.1273
    7UNL     H0 5251   1.319   0.273   3.072  1.5295  0.4966 -1.1486
    7UNL     H1 5252   1.301   0.511   2.928  0.2548 -0.1046  0.5297
    7UNL     C2 5253   1.294   0.371   3.110 -0.0865 -0.4730  0.4202
    7UNL     C3 5254   1.293   0.488   3.034 -0.0039  0.6574  0.6792
    7UNL     C4 5255   1.257   0.520   3.234 -0.1703 -0.6382 -0.1529
    7UNL     C5 5256   1.217   0.585   3.366  0.2944  0.4015 -0.5322
    7UNL     N6 5257   1.276   0.389   3.239 -0.6201 -0.0421  0.1658
    7UNL     N7 5258   1.262   0.585   3.112 -0.1282  0.9517  0.1064
    7UNL     H8 5259   1.187   0.512   3.442 -0.6940  1.9522  0.6405
    7UNL     H9 5260   1.142   0.664   3.357  1.2834  1.6391  1.4660
    7UNL    H10 5261   1.307   0.639   3.398  0.2587  0.4462 -0.5066
    8UNL     H0 5262   1.879   1.072   2.548  0.7365  0.7419 -2.3124
    8UNL     H1 5263   1.936   0.932   2.313  0.0411 -1.5584  0.3375
    8UNL     C2 5264   1.816   1.003   2.493 -1.0628 -0.1399  0.6285
    8UNL     C3 5265   1.845   0.936   2.372 -0.0724 -0.6238  0.1050
    8UNL     C4 5266   1.652   0.905   2.437  0.7437  0.5546 -0.4538
    8UNL     C5 5267   1.523   0.833   2.462  0.0211 -1.0184 -0.3054
    8UNL     N6 5268   1.699   0.971   2.541  0.1576 -0.1888  0.1892
    8UNL     N7 5269   1.743   0.864   2.342  0.2007  0.4574 -0.6214
    8UNL     H8 5270   1.504   0.753   2.389  1.2806 -0.7620 -0.9481
    8UNL     H9 5271   1.442   0.906   2.451  0.2013 -0.9579 -1.3091
    8UNL    H10 5272   1.517   0.778   2.557 -1.2157 -0.8977 -0.3066
    9UNL     H0 5273   1.420   0.829   3.165 -0.2522 -1.6406  2.7549
    9UNL     H1 5274   1.432   1.038   3.332  1.9521 -0.9174 -1.8425
    9UNL     C2 5275   1.337   0.895   3.186  0.0715 -0.1058 -0.2764
    9UNL     C3 5276   1.347   1.003   3.275  0.0083 -0.2444  0.4981
    9UNL     C4 5277   1.180   1.006   3.150  0.1943 -1.1144 -0.0112
    9UNL     C5 5278   1.058   1.059   3.077 -1.1661 -0.3043 -0.6390
    9UNL     N6 5279   1.228   0.887   3.117  0.3523  0.2558  0.3634
    9UNL     N7 5280   1.243   1.080   3.249 -0.0719  0.0174  0.6451
    9UNL     H8 5281   1.075   1.167   3.069 -0.3223 -0.4361 -0.7684
    9UNL     H9 5282   0.974   1.036   3.142 -0.4009 -1.3530  0.0102
    9UNL    H10 5283   1.048   1.012   2.978  0.6579 -2.4929  0.1396
   10UNL     H0 5284   5.363   5.334   3.449 -0.6202 -0.3700 -0.5158
   10UNL     H1 5285   5.114   5.469   3.416  0.6826  0.2770  1.4613
   10UNL     C2 5286   5.341   5.415   3.381  0.3348  0.0395 -0.3617
   10UNL     C3 5287   5.209   5.479   3.364 -0.0548  0.6043  0.1428
   10UNL     C4 5288   5.371   5.559   3.253 -0.3463  0.5121  0.4189
   10UNL     C5 5289   5.441   5.642   3.149  0.2538 -0.1759 -0.0122
   10UNL     N6 5290   5.444   5.467   3.314 -0.1526 -0.2640  0.1545
   10UNL     N7 5291   5.235   5.570   3.275  0.2581 -0.1229 -0.2901
   10UNL     H8 5292   5.550   5.630   3.151  0.3211  0.5559  1.5317
   10UNL     H9 5293   5.427   5.750   3.158 -0.2315 -0.1096 -1.3313
   10UNL    H10 5294   5.405   5.621   3.047  0.4769 -0.2764 -0.0726
   11UNL     H0 5295   1.279   0.948   2.854  0.0420  0.0984 -0.9772
   11UNL     H1 5296   1.524   1.055   2.770 -0.9262  0.4210  1.6027
   11UNL     C2 5297   1.375   0.898   2.852  0.2408  0.4212  0.0019
   11UNL     C3 5298   1.498   0.957   2.810 -0.4947 -0.3413  0.0918
   11UNL     C4 5299   1.515   0.764   2.879  0.2603  0.2035 -0.5692
   11UNL     C5 5300   1.584   0.643   2.948  0.5015  0.5686  0.4486
   11UNL     N6 5301   1.385   0.773   2.896 -0.3611 -0.0876  0.0039
   11UNL     N7 5302   1.588   0.862   2.824  0.1336  0.2647 -0.2217
   11UNL     H8 5303   1.561   0.649   3.055  1.2409  1.2481  0.5757
   11UNL     H9 5304   1.691   0.657   2.929  0.4546  1.2156  0.6137
   11UNL    H10 5305   1.548   0.551   2.901 -0.2425  2.3889 -2.9210
   12UNL     H0 5306   1.780   0.069   3.506 -1.6824 -0.2076 -1.3424
   12UNL     H1 5307   1.839   0.070   3.784  0.5003 -0.4025 -0.9858
   12UNL     C2 5308   1.784  -0.012   3.578 -0.0574  0.5693 -0.5039
   12UNL     C3 5309   1.812  -0.010   3.716 -0.4883 -0.8133 -0.1266
   12UNL     C4 5310   1.753  -0.193   3.653 -0.2508 -0.0179  0.1345
   12UNL     C5 5311   1.707  -0.331   3.668 -0.1494  0.8686  0.1827
   12UNL     N6 5312   1.740  -0.127   3.543 -0.1447  0.0543 -0.0053
   12UNL     N7 5313   1.792  -0.127   3.763 -0.2680 -0.4320  0.2500
   12UNL     H8 5314   1.600  -0.335   3.647 -0.3730 -0.4806  1.4371
   12UNL     H9 5315   1.709  -0.368   3.771 -0.1317  0.4121  0.0196
   12UNL    H10 5316   1.774  -0.399   3.613 -0.7502 -0.4110  0.9769
   13UNL     H0 5317   0.284   5.026   3.002  1.8808  0.1117  0.2053
   13UNL     H1 5318   0.303   5.270   3.125  2.8603 -0.9937  0.6569
   13UNL     C2 5319   0.288   5.121   2.950 -0.3090 -0.0383 -0.3140
   13UNL     C3 5320   0.294   5.246   3.020  1.3240 -0.0757  0.5567
   13UNL     C4 5321   0.251   5.275   2.822 -0.1394 -0.1481 -0.1818
   13UNL     C5 5322   0.239   5.336   2.683 -0.0479 -0.3948 -0.2778
   13UNL     N6 5323   0.263   5.140   2.824  0.1467  0.0555  0.0650
   13UNL     N7 5324   0.293   5.344   2.935  0.0262  0.6912  0.5524
   13UNL     H8 5325   0.144   5.390   2.670  0.8853  0.8989 -2.1008
   13UNL     H9 5326   0.262   5.259   2.608 -0.2864 -0.4748 -0.2713
   13UNL    H10 5327   0.313   5.415   2.669 -0.4631  0.2869  1.2182
   14UNL     H0 5328   5.595   5.387   3.113 -1.3260  2.2025  0.9174
   14UNL     H1 5329   5.801   5.481   2.950 -0.8408  0.5458  0.3625
   14UNL     C2 5330   5.698   5.412   3.137 -0.5989  0.0874  0.1926
   14UNL     C3 5331   5.797   5.465   3.057 -0.4285 -0.0196  0.3000
   14UNL     C4 5332   5.855   5.442   3.252 -0.0845  0.0939 -0.1441
   14UNL     C5 5333   5.943   5.415   3.372 -0.1150 -0.2406 -0.1672
   14UNL     N6 5334   5.734   5.403   3.264  0.2732  0.0409  0.0852
   14UNL     N7 5335   5.904   5.485   3.130 -0.5049 -0.3621 -0.2417
   14UNL     H8 5336   5.932   5.313   3.409 -2.5397  0.0052 -0.0548
   14UNL     H9 5337   6.049   5.426   3.345  0.0946 -1.2128  0.2154
   14UNL    H10 5338   5.935   5.480   3.460 -0.6659 -3.9014  2.7260
   15UNL     H0 5339   1.734   0.653   2.630  0.5311  2.3609  0.9343
   15UNL     H1 5340   1.937   0.469   2.673 -2.4114 -0.2609  2.7096
   15UNL     C2 5341   1.836   0.672   2.660  1.2543  0.7419 -0.3414
   15UNL     C3 5342   1.939   0.576   2.688  0.2085  0.1957 -0.0765
   15UNL     C4 5343   1.997   0.768   2.728  0.2504  0.0234 -0.0032
   15UNL     C5 5344   2.086   0.881   2.767  0.0093 -0.0466 -0.2053
   15UNL     N6 5345   1.870   0.791   2.689  0.6760 -0.9272 -0.2806
   15UNL     N7 5346   2.044   0.638   2.731  0.0010  0.2557 -0.1237
   15UNL     H8 5347   2.192   0.863   2.743 -0.0067 -0.2778 -0.1094
   15UNL     H9 5348   2.073   0.901   2.874 -1.8310 -0.5150 -0.3170
   15UNL    H10 5349   2.053   0.977   2.726 -0.4140 -0.4941 -0.9333
   16UNL     H0 5350   2.382   0.341   2.736 -0.4559 -0.3060 -1.0351
   16UNL     H1 5351   2.358   0.096   2.832  0.0594 -0.5284  1.8280
   16UNL     C2 5352   2.294   0.304   2.786 -0.0278  0.1122  0.0635
   16UNL     C3 5353   2.282   0.173   2.838 -0.4008 -0.6880 -0.6575
   16UNL     C4 5354   2.120   0.292   2.885  0.6179 -0.0400  0.8346
   16UNL     C5 5355   1.986   0.324   2.945 -0.4907  0.6205 -0.1514
   16UNL     N6 5356   2.191   0.382   2.816  0.4661  0.4864  0.0876
   16UNL     N7 5357   2.170   0.163   2.908 -0.4010  0.1404  0.5781
   16UNL     H8 5358   1.977   0.299   3.051 -0.5211  0.2822 -0.2302
   16UNL     H9 5359   1.898   0.281   2.895  0.2659  0.0906 -1.0659
   16UNL    H10 5360   1.956   0.429   2.935 -1.5971  0.2243 -1.5249
   17UNL     H0 5361   2.196   0.635   2.960  0.1023  1.4630  1.7477
   17UNL     H1 5362   2.417   0.676   3.125 -0.8491 -0.4871 -0.0744
   17UNL     C2 5363   2.299   0.650   2.933 -0.1116  0.1872  0.1199
   17UNL     C3 5364   2.411   0.653   3.019  0.1809 -0.0502 -0.2376
   17UNL     C4 5365   2.468   0.645   2.821 -0.5983 -0.0080  0.2069
   17UNL     C5 5366   2.553   0.639   2.691  0.9430  0.2136 -0.2011
   17UNL     N6 5367   2.339   0.639   2.809 -0.2912 -0.3774  0.2019
   17UNL     N7 5368   2.516   0.665   2.949 -0.6794  0.5730  0.1774
   17UNL     H8 5369   2.587   0.740   2.667 -0.7598  0.9523  0.3651
   17UNL     H9 5370   2.500   0.600   2.603  2.3393  0.6799 -1.2932
   17UNL    H10 5371   2.644   0.580   2.709  0.6413  0.0736  0.9362
   18UNL     H0 5372   0.983   0.355   3.280  1.9848 -1.1153  0.1624
   18UNL     H1 5373   0.744   0.241   3.240 -1.0973 -1.4501 -0.2029
   18UNL     C2 5374   0.964   0.251   3.257 -0.2193 -0.7346 -0.0250
   18UNL     C3 5375   0.841   0.194   3.239 -0.1572  0.4332 -0.2997
   18UNL     C4 5376   1.004   0.081   3.167 -0.5696  0.5981 -0.3222
   18UNL     C5 5377   1.074  -0.029   3.099 -0.1681  0.4734  0.1408
   18UNL     N6 5378   1.070   0.180   3.210  0.3378  0.9553 -0.7320
   18UNL     N7 5379   0.864   0.079   3.180 -0.3142  0.3409  0.3287
   18UNL     H8 5380   1.142   0.000   3.019 -1.5320  0.6413 -1.0040
   18UNL     H9 5381   0.996  -0.094   3.057 -0.7789  0.7964  0.7365
   18UNL    H10 5382   1.127  -0.088   3.175 -3.4198 -0.5778  1.8412
    1Co      Co 5383   5.617   4.796   4.240  0.2323 -0.5667  0.1957
    2Co      Co 5384   0.739   0.031   4.191 -0.2283  0.0232  0.1908
    3Co      Co 5385   5.108   4.674   4.537 -0.1023 -0.1007 -0.0151
    4Co      Co 5386   1.221   0.200   3.891 -0.1619 -0.0089 -0.1987
    5Co      Co 5387   4.619   5.015   4.533 -0.1655 -0.3166 -0.0638
    6Co      Co 5388   5.591   5.326   3.939 -0.4261 -0.0393  0.1356
    7UNL     H0 5389   4.658   5.044   4.297  3.9093 -0.7591  1.5499
    7UNL     H1 5390   4.605   5.273   4.138  0.9740  0.3109 -0.6518
    7UNL     C2 5391   4.650   5.149   4.322  0.6684 -0.7526  0.9130
    7UNL     C3 5392   4.620   5.261   4.244 -0.3521  0.9723 -0.3657
    7UNL     C4 5393   4.633   5.310   4.441 -0.0499  0.2392 -0.6970
    7UNL     C5 5394   4.601   5.393   4.558 -0.1174  0.2302 -0.0569
    7UNL     N6 5395   4.644   5.180   4.445  0.0169 -0.1900 -0.1928
    7UNL     N7 5396   4.612   5.367   4.322  0.2632  0.3513 -0.1392
    7UNL     H8 5397   4.565   5.325   4.636  1.4440 -2.7131 -1.7116
    7UNL     H9 5398   4.540   5.482   4.540  0.0499  0.4100  0.2644
    7UNL    H10 5399   4.689   5.454   4.580  0.3225 -0.1985 -0.5952
    8UNL     H0 5400   1.410   0.271   3.744  0.1571  0.2718 -0.2955
    8UNL     H1 5401   1.408   0.330   3.471  0.3806 -3.0346  0.0669
    8UNL     C2 5402   1.331   0.261   3.671  0.6711  0.0340 -0.8273
    8UNL     C3 5403   1.329   0.293   3.536 -0.7720  0.4058  0.8131
    8UNL     C4 5404   1.149   0.215   3.600 -0.1786  0.2222  0.1148
    8UNL     C5 5405   1.013   0.148   3.591  0.5830  0.0487  0.1115
    8UNL     N6 5406   1.219   0.196   3.709  0.2785 -0.0506 -0.0068
    8UNL     N7 5407   1.211   0.256   3.484  0.3397 -0.0801 -0.7858
    8UNL     H8 5408   1.030   0.049   3.546  1.5255  0.8376 -1.3749
    8UNL     H9 5409   0.937   0.200   3.531 -1.2507 -4.0852 -1.5591
    8UNL    H10 5410   0.964   0.135   3.688 -0.5180  1.7299 -0.1795
    9UNL     H0 5411   0.908   0.125   4.354 -2.8660 -2.0998  0.1611
    9UNL     H1 5412   0.914   0.337   4.535  0.3968 -1.0780  0.1638
    9UNL     C2 5413   0.836   0.205   4.365 -0.3363  0.2707  0.5175
    9UNL     C3 5414   0.840   0.311   4.461 -0.1152  0.5662  0.0484
    9UNL     C4 5415   0.663   0.295   4.350  0.4610  0.1352  1.0429
    9UNL     C5 5416   0.516   0.321   4.300 -0.1982  0.1827 -0.2533
    9UNL     N6 5417   0.739   0.207   4.283  0.1424  0.4128 -0.1390
    9UNL     N7 5418   0.720   0.369   4.452  0.4064  0.2201 -0.3620
    9UNL     H8 5419   0.480   0.418   4.334  3.6655  1.9089 -0.6017
    9UNL     H9 5420   0.449   0.247   4.345  0.3717  0.5225  1.1798
    9UNL    H10 5421   0.518   0.305   4.191 -1.1152 -1.4321 -0.0752
   10UNL     H0 5422   4.901   4.628   4.622  0.0553  0.0314 -0.6687
   10UNL     H1 5423   4.668   4.781   4.659  0.6941  2.9046  1.5475
   10UNL     C2 5424   4.877   4.726   4.583  0.3719  0.2464 -0.3255
   10UNL     C3 5425   4.756   4.796   4.599  0.1862 -0.1527 -0.1839
   10UNL     C4 5426   4.895   4.889   4.470  0.4564 -0.0999 -0.5702
   10UNL     C5 5427   4.971   4.999   4.409  0.3546  0.3880 -0.0916
   10UNL     N6 5428   4.952   4.770   4.486  0.0001  0.4171  0.5958
   10UNL     N7 5429   4.775   4.905   4.525  0.3549 -0.0902  0.4398
   10UNL     H8 5430   4.921   5.097   4.412  0.2142  0.3046  0.6426
   10UNL     H9 5431   4.982   4.948   4.313  1.5069  0.0903  0.1912
   10UNL    H10 5432   5.067   5.015   4.458  0.6673  0.1363 -0.6186
   11UNL     H0 5433   0.764   0.192   4.011 -0.8516  0.2704 -0.8702
   11UNL     H1 5434   0.999   0.284   3.891  0.4454 -0.8308 -1.6942
   11UNL     C2 5435   0.860   0.143   4.009 -0.7788  0.3391  0.1413
   11UNL     C3 5436   0.978   0.194   3.946  0.6249  0.2096  0.1595
   11UNL     C4 5437   1.015   0.020   4.054  0.5632 -0.3660 -0.4398
   11UNL     C5 5438   1.094  -0.080   4.136  0.1254  0.0706  0.0244
   11UNL     N6 5439   0.881   0.029   4.073  0.4624 -0.4060 -0.5208
   11UNL     N7 5440   1.080   0.115   3.977  0.1096 -0.3062 -0.1055
   11UNL     H8 5441   1.033  -0.161   4.178  1.1028 -0.6783  0.0619
   11UNL     H9 5442   1.142  -0.026   4.219  0.6451  0.5374 -0.5744
   11UNL    H10 5443   1.174  -0.129   4.079  1.1622  2.0430 -0.3056
   12UNL     H0 5444   5.174   4.876   4.674  0.0917 -2.1773 -1.8947
   12UNL     H1 5445   5.100   4.920   4.948 -2.2740 -0.2575  0.4950
   12UNL     C2 5446   5.142   4.807   4.751  0.2552  0.3226  0.5327
   12UNL     C3 5447   5.108   4.832   4.886  0.7520 -0.1335  0.5365
   12UNL     C4 5448   5.091   4.636   4.837  0.5690  0.7906 -0.2241
   12UNL     C5 5449   5.075   4.482   4.846 -0.8958 -0.3376 -0.3033
   12UNL     N6 5450   5.138   4.680   4.723 -0.5366 -0.2143 -0.4893
   12UNL     N7 5451   5.072   4.719   4.944  0.5541  0.2845  0.3303
   12UNL     H8 5452   4.985   4.453   4.902 -1.7163  0.0444 -1.4007
   12UNL     H9 5453   5.168   4.439   4.882  0.0662  1.9050  0.0961
   12UNL    H10 5454   5.060   4.444   4.745  1.2689  0.6293 -1.0319
   13UNL     H0 5455   5.605   4.346   4.184 -1.4681  1.4157  2.1819
   13UNL     H1 5456   5.674   4.594   4.307 -0.4679 -0.9574  0.0707
   13UNL     C2 5457   5.631   4.439   4.136 -1.1266  0.0833 -0.3705
   13UNL     C3 5458   5.659   4.562   4.205  0.4889  0.0650 -0.4108
   13UNL     C4 5459   5.644   4.585   3.996  0.7466 -0.3711 -0.3128
   13UNL     C5 5460   5.644   4.652   3.859 -0.6130  0.3007  0.4969
   13UNL     N6 5461   5.625   4.454   4.005  0.1335 -0.2340 -0.0396
   13UNL     N7 5462   5.653   4.657   4.114 -0.6327 -0.2612  0.6535
   13UNL     H8 5463   5.547   4.648   3.809  0.8658  1.2049 -2.6748
   13UNL     H9 5464   5.715   4.607   3.789 -0.6271 -1.2049  1.3877
   13UNL    H10 5465   5.665   4.759   3.870  1.2258  0.0130  0.1757
   14UNL     H0 5466   5.159   4.741   4.275  0.7221 -2.4521 -1.5268
   14UNL     H1 5467   5.410   4.729   4.154 -0.4363  0.6938  0.0369
   14UNL     C2 5468   5.255   4.740   4.327  0.1751 -0.0016 -0.3035
   14UNL     C3 5469   5.379   4.740   4.257 -0.1102  0.4021  0.1653
   14UNL     C4 5470   5.400   4.752   4.465 -0.0286 -0.1590  0.1594
   14UNL     C5 5471   5.463   4.745   4.598  0.3664 -0.3365  0.0600
   14UNL     N6 5472   5.267   4.739   4.457  0.1471 -0.0642 -0.3577
   14UNL     N7 5473   5.475   4.753   4.347 -0.2442  0.4961 -0.6219
   14UNL     H8 5474   5.531   4.826   4.627 -2.2254  2.1147 -0.2369
   14UNL     H9 5475   5.388   4.735   4.678 -0.9237 -0.4250 -1.1164
   14UNL    H10 5476   5.526   4.656   4.612  0.5841 -0.1417  0.3271
   15UNL     H0 5477   5.138   5.415   3.838 -0.1471  3.2505  0.3585
   15UNL     H1 5478   5.381   5.264   3.861 -0.2414  0.1173 -1.0213
   15UNL     C2 5479   5.234   5.439   3.883  0.5764 -0.5127  1.2285
   15UNL     C3 5480   5.352   5.362   3.897 -0.2116 -0.3727  0.3811
   15UNL     C4 5481   5.367   5.550   3.975 -0.1792  0.4512 -0.4662
   15UNL     C5 5482   5.432   5.666   4.046 -0.0621  0.1667  0.6948
   15UNL     N6 5483   5.241   5.559   3.943 -0.3535 -0.0464 -0.1399
   15UNL     N7 5484   5.438   5.435   3.961  0.2603 -0.0217 -0.3612
   15UNL     H8 5485   5.542   5.660   4.037 -0.0880 -1.2192  1.0720
   15UNL     H9 5486   5.412   5.664   4.154  1.1909  0.6227  0.9545
   15UNL    H10 5487   5.404   5.762   4.000  1.9931 -0.2777 -1.7407
   16UNL     H0 5488   5.764   5.156   3.935  0.1754 -0.4087 -0.4577
   16UNL     H1 5489   5.796   4.914   4.062  0.4660  0.3327 -1.3410
   16UNL     C2 5490   5.696   5.105   4.002  0.0195 -0.0815 -0.3673
   16UNL     C3 5491   5.712   4.981   4.059 -0.2605 -0.4944 -0.2350
   16UNL     C4 5492   5.528   5.068   4.104  0.0450  0.3266  0.9096
   16UNL     C5 5493   5.394   5.090   4.161 -0.1892  0.2628  0.6327
   16UNL     N6 5494   5.577   5.157   4.024 -0.3663  0.2354  0.4878
   16UNL     N7 5495   5.599   4.952   4.126 -0.2522  0.0671 -0.0204
   16UNL     H8 5496   5.319   5.120   4.086 -1.8094 -1.8244  1.3144
   16UNL     H9 5497   5.394   5.160   4.245 -1.4840 -2.6141  3.2255
   16UNL    H10 5498   5.357   4.997   4.205 -2.5534  0.6794 -0.3112
   17UNL     H0 5499   5.594   5.402   4.209  0.4065  0.0496  1.2550
   17UNL     H1 5500   5.804   5.457   4.365 -0.8677  1.8647 -0.4853
   17UNL     C2 5501   5.692   5.430   4.172 -0.1670  0.4229 -0.0085
   17UNL     C3 5502   5.801   5.452   4.257  0.0413  0.1992 -0.4599
   17UNL     C4 5503   5.845   5.442   4.057 -0.5704  0.2606  0.3381
   17UNL     C5 5504   5.931   5.432   3.935 -0.3304 -0.7210  0.0520
   17UNL     N6 5505   5.716   5.408   4.041 -0.0221  0.1865 -0.5426
   17UNL     N7 5506   5.903   5.462   4.181  0.3655 -0.0700 -0.1689
   17UNL     H8 5507   6.033   5.465   3.958 -1.3080  2.5419  0.3240
   17UNL     H9 5508   5.899   5.503   3.857  0.3712  0.7862  1.0712
   17UNL    H10 5509   5.932   5.331   3.892  1.3493 -0.5113 -0.5075
   18UNL     H0 5510   4.378   5.090   4.533 -1.9050 -0.7022  0.5266
   18UNL     H1 5511   4.156   4.963   4.464  0.1689 -0.1740 -0.5826
   18UNL     C2 5512   4.376   4.996   4.480  0.5054 -0.7961  0.5060
   18UNL     C3 5513   4.258   4.928   4.453  0.2134 -0.1322 -0.3113
   18UNL     C4 5514   4.422   4.825   4.390  0.2118  0.4789  0.0388
   18UNL     C5 5515   4.503   4.728   4.316  0.4601  0.7980 -0.3752
   18UNL     N6 5516   4.484   4.929   4.446  0.8528  1.0761  0.6497
   18UNL     N7 5517   4.286   4.818   4.390 -0.4683  0.5522 -0.2351
   18UNL     H8 5518   4.452   4.710   4.221  0.6753  1.6458 -0.6584
   18UNL     H9 5519   4.501   4.634   4.373 -0.6762  0.6113 -0.7142
   18UNL    H10 5520   4.606   4.764   4.306  1.5647 -1.1958  2.3328
    1Co      Co 5521   2.678   2.853   0.673  0.0558 -0.1657  0.2795
    2Co      Co 5522   1.721   3.450   0.635 -0.1634 -0.1235 -0.2561
    3Co      Co 5523   2.220   2.621   0.979 -0.0131 -0.3588  0.2183
    4Co      Co 5524   2.161   3.733   0.358 -0.1714 -0.1853 -0.1929
    5Co      Co 5525   1.729   2.976   0.965 -0.0358 -0.1539 -0.0184
    6Co      Co 5526   2.637   3.361   0.362  0.1019 -0.2223 -0.2092
    7UNL     H0 5527   1.846   3.007   0.748  1.4019  0.5736 -0.0640
    7UNL     H1 5528   1.834   3.231   0.574  2.4197  3.0481 -0.1402
    7UNL     C2 5529   1.811   3.107   0.767 -0.3323 -0.0895  0.4191
    7UNL     C3 5530   1.811   3.219   0.679  0.7623  0.5949 -0.7013
    7UNL     C4 5531   1.736   3.268   0.872  0.0008  0.0282 -0.3416
    7UNL     C5 5532   1.662   3.344   0.976 -0.3328 -0.2185 -0.3374
    7UNL     N6 5533   1.754   3.137   0.881  0.5086  0.0496  0.5563
    7UNL     N7 5534   1.769   3.319   0.751 -0.2625 -0.2554 -0.4978
    7UNL     H8 5535   1.659   3.451   0.953 -0.8176 -0.4645 -1.4773
    7UNL     H9 5536   1.693   3.326   1.080  1.9916  3.4445 -0.2225
    7UNL    H10 5537   1.555   3.320   0.965 -0.3364  0.2377 -1.4650
    8UNL     H0 5538   2.286   3.878   0.203  1.1981 -1.0135 -0.7697
    8UNL     H1 5539   2.381   3.774  -0.037  0.0929  0.5361  0.0552
    8UNL     C2 5540   2.240   3.806   0.137 -0.6431 -0.0853 -0.5616
    8UNL     C3 5541   2.288   3.754   0.015  0.3016 -0.4238  0.0873
    8UNL     C4 5542   2.103   3.674   0.073  0.2937  0.8877  0.2183
    8UNL     C5 5543   1.989   3.568   0.085 -0.0383 -0.3235 -0.0547
    8UNL     N6 5544   2.125   3.752   0.177  0.1914  0.1333  0.4610
    8UNL     N7 5545   2.195   3.671  -0.027 -0.4314  0.2242 -0.2879
    8UNL     H8 5546   1.897   3.624   0.104 -0.6746 -2.0042  2.3263
    8UNL     H9 5547   2.003   3.504   0.174  0.2964 -1.2242 -0.7346
    8UNL    H10 5548   1.974   3.505  -0.003  2.0254  1.6521 -1.9436
    9UNL     H0 5549   1.905   3.576   0.786  1.5987  2.2830 -0.2232
    9UNL     H1 5550   1.890   3.835   0.882 -1.6129  1.8901 -0.5311
    9UNL     C2 5551   1.819   3.642   0.783 -0.6601 -0.4738 -0.4798
    9UNL     C3 5552   1.821   3.768   0.832  0.2835 -0.4779 -0.1950
    9UNL     C4 5553   1.644   3.733   0.733  0.4140 -0.1058  0.0159
    9UNL     C5 5554   1.515   3.747   0.661  0.1457 -0.3187 -0.1025
    9UNL     N6 5555   1.703   3.615   0.729 -0.3455 -0.0770 -0.8548
    9UNL     N7 5556   1.705   3.829   0.805  0.3478  0.1633  0.0766
    9UNL     H8 5557   1.452   3.659   0.683  2.1786 -1.7726  0.2512
    9UNL     H9 5558   1.538   3.743   0.554  3.1653  0.0226  0.4587
    9UNL    H10 5559   1.460   3.837   0.692  1.8976 -0.0185  2.4217
   10UNL     H0 5560   1.958   2.568   1.063 -1.3602 -0.7888 -0.6171
   10UNL     H1 5561   1.741   2.744   1.071 -1.0026  0.4259 -1.8669
   10UNL     C2 5562   1.952   2.670   1.029  0.2736 -0.3930  0.1575
   10UNL     C3 5563   1.839   2.752   1.026  0.1061 -0.3713  0.2785
   10UNL     C4 5564   2.011   2.845   0.969 -0.4782  0.1598 -0.0111
   10UNL     C5 5565   2.106   2.951   0.918 -0.4600 -0.1631 -0.1373
   10UNL     N6 5566   2.059   2.721   0.970  0.2356 -0.0376  0.9398
   10UNL     N7 5567   1.877   2.867   0.984 -0.0948  0.1610 -0.0003
   10UNL     H8 5568   2.044   3.041   0.930  2.4257  1.5855  4.6782
   10UNL     H9 5569   2.152   2.933   0.821  1.0390  1.4510  0.2370
   10UNL    H10 5570   2.190   2.973   0.984 -0.3410 -0.3574 -0.2227
   11UNL     H0 5571   1.706   3.611   0.415  0.0598 -1.0301 -0.6338
   11UNL     H1 5572   1.900   3.781   0.357  1.5370  0.2728  0.4904
   11UNL     C2 5573   1.807   3.596   0.449 -0.1545  0.1764  0.6870
   11UNL     C3 5574   1.908   3.686   0.408 -0.2141  0.0129  0.3188
   11UNL     C4 5575   1.978   3.522   0.504  0.3848  0.3489 -0.4623
   11UNL     C5 5576   2.066   3.409   0.542  0.4280 -0.6539  0.3010
   11UNL     N6 5577   1.848   3.490   0.505 -0.8147  0.3155  0.1077
   11UNL     N7 5578   2.021   3.631   0.434 -0.0540  0.4184 -0.2236
   11UNL     H8 5579   2.157   3.445   0.592  0.4547  1.7630 -1.3015
   11UNL     H9 5580   2.102   3.355   0.454  2.6906 -0.1576  0.8644
   11UNL    H10 5581   2.032   3.334   0.615  1.7038 -3.0548 -1.4211
   12UNL     H0 5582   2.301   2.776   1.185 -1.8585 -0.2993 -1.5151
   12UNL     H1 5583   2.251   2.742   1.456  0.9250 -1.2911  0.7777
   12UNL     C2 5584   2.256   2.689   1.231 -0.5252 -0.2709 -0.0444
   12UNL     C3 5585   2.235   2.679   1.369  0.2508  0.1724 -0.2041
   12UNL     C4 5586   2.205   2.499   1.264 -0.1035  0.3378 -0.0248
   12UNL     C5 5587   2.127   2.369   1.232 -0.3629 -0.2294  0.5569
   12UNL     N6 5588   2.233   2.580   1.163  0.2129  0.3521  0.8750
   12UNL     N7 5589   2.202   2.553   1.394 -0.4422 -0.2042 -0.6477
   12UNL     H8 5590   2.060   2.396   1.149 -1.3827  1.0510  1.7486
   12UNL     H9 5591   2.069   2.325   1.314 -1.1119  1.3592  0.9213
   12UNL    H10 5592   2.196   2.291   1.198  2.2029  1.6987  1.0550
   13UNL     H0 5593   2.690   2.390   0.615  0.0351  0.2796 -1.4173
   13UNL     H1 5594   2.789   2.622   0.753  0.3185  1.4592 -0.3499
   13UNL     C2 5595   2.709   2.490   0.580  0.6346  0.5972 -0.2538
   13UNL     C3 5596   2.757   2.601   0.652 -0.4981 -0.5489  0.2762
   13UNL     C4 5597   2.695   2.646   0.458  0.3855 -0.8121 -0.0963
   13UNL     C5 5598   2.648   2.735   0.337  0.7651  0.5757 -0.0176
   13UNL     N6 5599   2.676   2.517   0.455  0.2200 -0.1093 -0.6510
   13UNL     N7 5600   2.740   2.703   0.573 -0.2684  0.1786  0.0437
   13UNL     H8 5601   2.619   2.670   0.254  1.6290  0.6000 -0.3471
   13UNL     H9 5602   2.739   2.784   0.302  1.2049 -0.9090 -1.0546
   13UNL    H10 5603   2.584   2.819   0.367  2.7103  1.5171  1.7332
   14UNL     H0 5604   2.232   2.681   0.768 -1.1723  1.3580  1.7344
   14UNL     H1 5605   2.422   2.795   0.607 -0.1886  1.8922  0.1124
   14UNL     C2 5606   2.323   2.730   0.797  0.1111  0.0696  0.1195
   14UNL     C3 5607   2.424   2.779   0.714  0.1292 -0.7885 -0.2334
   14UNL     C4 5608   2.494   2.770   0.912  0.2110  0.4577  0.2667
   14UNL     C5 5609   2.589   2.787   1.031  0.3956 -0.7440 -0.2022
   14UNL     N6 5610   2.367   2.719   0.926 -0.7260 -0.7109  0.5340
   14UNL     N7 5611   2.538   2.796   0.782 -0.6700 -0.2840 -0.3570
   14UNL     H8 5612   2.687   2.835   1.017  0.0799 -0.1376 -0.3801
   14UNL     H9 5613   2.532   2.849   1.100 -0.2989 -0.7364 -0.7622
   14UNL    H10 5614   2.603   2.694   1.086 -1.0889 -0.0554  1.4078
   15UNL     H0 5615   2.182   3.490   0.262 -0.6442  0.3940  1.3251
   15UNL     H1 5616   2.406   3.313   0.291  1.0851 -0.3505  0.1018
   15UNL     C2 5617   2.283   3.511   0.297 -0.3200  0.0970  0.5848
   15UNL     C3 5618   2.391   3.417   0.318  0.1513 -0.3593 -0.3503
   15UNL     C4 5619   2.432   3.604   0.382 -0.2117  0.1017 -0.1603
   15UNL     C5 5620   2.509   3.726   0.420 -0.6440  1.1190  0.1174
   15UNL     N6 5621   2.308   3.629   0.352 -0.1222  0.6237  0.3662
   15UNL     N7 5622   2.491   3.484   0.372  0.6778  0.1665 -0.1918
   15UNL     H8 5623   2.470   3.767   0.514 -0.5489  1.1036  0.1630
   15UNL     H9 5624   2.508   3.807   0.346 -1.5129  2.2049  1.2777
   15UNL    H10 5625   2.615   3.706   0.441 -1.1936 -1.5918  0.6774
   16UNL     H0 5626   2.802   3.196   0.396 -0.0338 -0.4118 -0.2540
   16UNL     H1 5627   2.824   2.949   0.531 -0.3297 -1.1038 -0.3476
   16UNL     C2 5628   2.726   3.151   0.460 -0.1458 -0.6385 -0.5414
   16UNL     C3 5629   2.743   3.021   0.524  0.8567  0.3262  0.0595
   16UNL     C4 5630   2.555   3.111   0.536 -0.2701 -0.2541 -0.2248
   16UNL     C5 5631   2.410   3.131   0.591 -0.0710 -0.3519  0.7432
   16UNL     N6 5632   2.613   3.213   0.476  0.7958  0.1269  0.0304
   16UNL     N7 5633   2.625   3.005   0.588 -0.1359 -0.2906 -0.0506
   16UNL     H8 5634   2.342   3.059   0.543  2.6118 -2.3700 -0.2455
   16UNL     H9 5635   2.354   3.223   0.568 -3.3000 -1.8077  2.1461
   16UNL    H10 5636   2.414   3.120   0.700 -0.3422  1.9426  1.0210
   17UNL     H0 5637   2.665   3.482   0.562 -0.6688 -2.9120  1.0363
   17UNL     H1 5638   2.884   3.417   0.732 -3.0969 -0.5835 -0.0277
   17UNL     C2 5639   2.771   3.473   0.542 -0.4164  0.2349  0.3716
   17UNL     C3 5640   2.885   3.444   0.627  0.2990  0.1925  0.1154
   17UNL     C4 5641   2.919   3.454   0.429 -0.2134 -0.1239 -0.1946
   17UNL     C5 5642   2.995   3.421   0.304 -0.3209 -0.5232  0.1265
   17UNL     N6 5643   2.791   3.467   0.414 -0.3523  0.1131 -0.6879
   17UNL     N7 5644   2.986   3.427   0.549  0.1942 -0.0486  0.1820
   17UNL     H8 5645   3.008   3.313   0.300 -0.4820 -0.6862  2.5591
   17UNL     H9 5646   3.095   3.468   0.311 -0.5196  0.3436 -2.0176
   17UNL    H10 5647   2.956   3.474   0.216  0.4959  2.4850  1.4251
   18UNL     H0 5648   1.491   3.058   0.948  4.0540 -1.6907  1.6806
   18UNL     H1 5649   1.259   2.949   0.839  0.1793 -0.2668 -0.5070
   18UNL     C2 5650   1.476   2.964   0.896 -0.0646 -0.2133 -0.1847
   18UNL     C3 5651   1.358   2.905   0.847  0.1486 -0.2675 -0.1109
   18UNL     C4 5652   1.521   2.782   0.831  0.5953 -0.2987  0.5798
   18UNL     C5 5653   1.608   2.668   0.799 -0.0936 -0.0284  0.1899
   18UNL     N6 5654   1.579   2.883   0.888 -0.1138 -0.1637  0.4262
   18UNL     N7 5655   1.388   2.786   0.797 -0.1519 -0.3815 -0.4972
   18UNL     H8 5656   1.591   2.632   0.697  0.4965 -0.4528  0.2323
   18UNL     H9 5657   1.599   2.581   0.865  0.2759 -1.5754 -1.6804
   18UNL    H10 5658   1.716   2.688   0.798  0.1199 -1.1241 -0.7089
    1Co      Co 5659   2.172   2.059   1.880 -0.0133 -0.1182 -0.4354
    2Co      Co 5660   1.255   2.765   1.896  0.1092  0.2117  0.0946
    3Co      Co 5661   1.716   1.870   2.218 -0.0899 -0.1474  0.1657
    4Co      Co 5662   1.717   2.946   1.548 -0.0834  0.2227 -0.3174
    5Co      Co 5663   1.255   2.224   2.137 -0.0466 -0.1485  0.0967
    6Co      Co 5664   2.174   2.583   1.580  0.0828  0.3158  0.2401
    7UNL     H0 5665   1.336   2.299   1.899 -2.2695  0.4039 -1.7129
    7UNL     H1 5666   1.318   2.555   1.796 -1.6634 -1.7031 -0.8807
    7UNL     C2 5667   1.306   2.390   1.950  0.0640  0.5588 -0.4850
    7UNL     C3 5668   1.295   2.514   1.893  0.1444 -0.2955  0.2018
    7UNL     C4 5669   1.277   2.522   2.099  0.3848  0.0247  0.1303
    7UNL     C5 5670   1.236   2.565   2.237  0.1002  0.8345  0.2458
    7UNL     N6 5671   1.298   2.394   2.080 -0.2827  0.0417  0.1027
    7UNL     N7 5672   1.276   2.602   1.987 -0.0645 -0.8142 -0.6952
    7UNL     H8 5673   1.319   2.573   2.308  0.2514  0.0384  0.1704
    7UNL     H9 5674   1.159   2.502   2.285  0.3073  0.0294 -0.4491
    7UNL    H10 5675   1.187   2.663   2.238 -0.0675  0.8754 -2.9018
    8UNL     H0 5676   1.882   3.055   1.386  0.3217 -0.9124 -0.0910
    8UNL     H1 5677   1.857   3.142   1.135 -0.6059  0.8802  1.7395
    8UNL     C2 5678   1.803   3.032   1.316 -0.0096  0.4317 -0.1897
    8UNL     C3 5679   1.787   3.082   1.192 -0.8148 -0.6523 -0.0460
    8UNL     C4 5680   1.634   2.970   1.247  0.2879 -0.1495  0.1110
    8UNL     C5 5681   1.495   2.917   1.250 -0.6734 -0.3160 -0.1176
    8UNL     N6 5682   1.696   2.966   1.365  0.3682  0.9706  0.5265
    8UNL     N7 5683   1.682   3.027   1.136  0.1038 -0.4848 -0.1210
    8UNL     H8 5684   1.499   2.810   1.273 -0.1410 -0.2123  0.3035
    8UNL     H9 5685   1.446   2.933   1.153  1.2360  3.4963 -0.6447
    8UNL    H10 5686   1.435   2.961   1.330 -0.1507  0.0780  0.0663
    9UNL     H0 5687   1.395   2.836   2.063 -1.3571 -1.4809 -2.5819
    9UNL     H1 5688   1.397   3.077   2.215  0.1240 -0.1314 -0.6670
    9UNL     C2 5689   1.319   2.913   2.070  0.2069 -0.0010 -0.3407
    9UNL     C3 5690   1.321   3.032   2.152 -0.0293 -0.1531 -0.4664
    9UNL     C4 5691   1.149   3.023   2.036  0.5281  0.0105 -0.5212
    9UNL     C5 5692   1.005   3.049   1.984  0.1819 -0.3911 -0.3763
    9UNL     N6 5693   1.219   2.918   1.990 -0.1862  0.0832 -0.2768
    9UNL     N7 5694   1.212   3.101   2.130  0.7552 -0.9589  0.3953
    9UNL     H8 5695   1.007   3.051   1.875  0.5008 -1.0160 -0.3846
    9UNL     H9 5696   0.959   3.138   2.029 -0.9068 -0.9875 -0.2966
    9UNL    H10 5697   0.935   2.971   2.016 -2.2886  2.3707  1.4798
   10UNL     H0 5698   1.508   1.857   2.302  0.5880  0.4694  0.7834
   10UNL     H1 5699   1.262   1.952   2.211  0.6541 -1.8211  2.3877
   10UNL     C2 5700   1.486   1.932   2.227 -0.4698 -0.2151  0.3954
   10UNL     C3 5701   1.362   1.981   2.182 -0.5347 -0.1603 -0.3867
   10UNL     C4 5702   1.513   2.082   2.104  0.1356 -0.5855  0.3918
   10UNL     C5 5703   1.589   2.198   2.036 -0.0975  0.4867  0.5239
   10UNL     N6 5704   1.582   1.991   2.165 -0.2625 -0.0313 -0.8491
   10UNL     N7 5705   1.381   2.084   2.113  0.6714 -0.0719 -0.7465
   10UNL     H8 5706   1.596   2.160   1.933  0.3105 -0.2446  0.8145
   10UNL     H9 5707   1.689   2.219   2.076  0.3107 -1.9037  0.9119
   10UNL    H10 5708   1.527   2.288   2.028 -4.8170 -2.4167  0.3547
   11UNL     H0 5709   1.270   2.966   1.727  0.2710 -0.1866 -0.0096
   11UNL     H1 5710   1.466   3.033   1.550  0.9173 -2.2637 -1.7336
   11UNL     C2 5711   1.367   2.919   1.717  0.2389 -0.2575  0.0158
   11UNL     C3 5712   1.464   2.957   1.626 -0.0140 -0.0093  0.6316
   11UNL     C4 5713   1.528   2.802   1.749  0.0091 -0.1680  0.5117
   11UNL     C5 5714   1.608   2.686   1.799  0.2929  0.3602 -0.9760
   11UNL     N6 5715   1.400   2.815   1.792 -0.2351  0.4065  0.2116
   11UNL     N7 5716   1.570   2.877   1.642 -0.1663 -0.2095 -0.8405
   11UNL     H8 5717   1.714   2.703   1.776  0.2991  3.0803  0.5779
   11UNL     H9 5718   1.585   2.591   1.750  2.3103 -0.6857 -0.0431
   11UNL    H10 5719   1.600   2.671   1.907  2.2529 -0.6983 -0.9266
   12UNL     H0 5720   1.774   2.068   2.358  2.1619  1.2169  1.8508
   12UNL     H1 5721   1.757   2.104   2.630 -1.1806  0.4260 -1.0903
   12UNL     C2 5722   1.755   1.992   2.432  0.0213  0.1102  0.2833
   12UNL     C3 5723   1.757   2.009   2.577  0.2069 -0.0196 -0.3286
   12UNL     C4 5724   1.730   1.809   2.519 -0.3125 -0.0587 -0.8699
   12UNL     C5 5725   1.682   1.665   2.536  0.0073  0.0294 -0.3115
   12UNL     N6 5726   1.754   1.864   2.402  0.0703  0.4163  0.0479
   12UNL     N7 5727   1.744   1.890   2.630  0.3720  0.2312 -0.2439
   12UNL     H8 5728   1.580   1.661   2.574 -0.2284  1.6789 -0.6778
   12UNL     H9 5729   1.739   1.620   2.618 -3.0683  1.0718  2.6223
   12UNL    H10 5730   1.683   1.602   2.447 -0.7863 -1.3613  0.6300
   13UNL     H0 5731   2.322   1.594   1.814 -0.4076 -0.1776 -0.4486
   13UNL     H1 5732   2.261   1.799   1.983 -0.6849 -0.5497  1.0481
   13UNL     C2 5733   2.275   1.687   1.783  0.2144  0.3997  0.2791
   13UNL     C3 5734   2.244   1.793   1.877 -0.4006  0.6704  0.9245
   13UNL     C4 5735   2.201   1.834   1.676 -0.2476 -0.7642 -0.0422
   13UNL     C5 5736   2.149   1.910   1.562 -0.3359  0.1732  1.0249
   13UNL     N6 5737   2.244   1.713   1.656 -0.0797  0.1243 -0.1238
   13UNL     N7 5738   2.202   1.897   1.806 -0.1827  0.2911 -0.2324
   13UNL     H8 5739   2.140   1.862   1.463 -1.1215 -0.3975  1.3627
   13UNL     H9 5740   2.209   2.000   1.540  2.1765 -1.6059  0.0374
   13UNL    H10 5741   2.048   1.946   1.582 -0.1543  0.4230  1.4879
   14UNL     H0 5742   1.752   1.865   1.966 -0.8069  0.6499  0.1867
   14UNL     H1 5743   1.930   2.001   1.800  0.5574 -1.8161  0.2437
   14UNL     C2 5744   1.835   1.928   1.995 -0.3923  0.2971 -0.2052
   14UNL     C3 5745   1.921   1.997   1.907 -0.0465 -0.2203  0.2753
   14UNL     C4 5746   1.982   2.002   2.117  0.3306  1.0102  0.4875
   14UNL     C5 5747   2.079   2.008   2.231  0.2761 -0.1584 -0.1022
   14UNL     N6 5748   1.871   1.932   2.124 -0.1084  0.5652  0.4953
   14UNL     N7 5749   2.016   2.046   1.986  0.4215 -0.0803  0.6398
   14UNL     H8 5750   2.028   2.012   2.328  1.7484  0.3542  0.6825
   14UNL     H9 5751   2.143   1.919   2.242  1.4170  0.7123  0.6025
   14UNL    H10 5752   2.134   2.103   2.229 -2.7645  1.7187 -1.0442
   15UNL     H0 5753   1.723   2.676   1.464  0.1794  0.7064 -3.1811
   15UNL     H1 5754   1.902   2.498   1.515 -3.5582 -0.2176 -0.0624
   15UNL     C2 5755   1.825   2.696   1.495 -0.7551  0.5452  0.3069
   15UNL     C3 5756   1.916   2.604   1.533  0.7585 -0.5825 -0.1369
   15UNL     C4 5757   1.974   2.792   1.582  0.1686 -0.4018 -0.3281
   15UNL     C5 5758   2.056   2.912   1.603 -0.4479 -0.5616 -0.1980
   15UNL     N6 5759   1.850   2.815   1.541 -0.0440  0.0276 -0.1181
   15UNL     N7 5760   2.016   2.665   1.587  0.4830 -0.5212 -0.2255
   15UNL     H8 5761   2.160   2.892   1.631 -0.9612 -2.2976  0.6187
   15UNL     H9 5762   2.026   2.973   1.689 -1.7250  1.1005 -1.7399
   15UNL    H10 5763   2.060   2.980   1.517 -1.8405  1.1456  1.0212
   16UNL     H0 5764   2.302   2.358   1.528 -0.9587 -1.7573 -1.3699
   16UNL     H1 5765   2.330   2.139   1.699 -0.0405  0.0054  0.4290
   16UNL     C2 5766   2.237   2.331   1.610 -0.0916  0.0052 -0.0402
   16UNL     C3 5767   2.256   2.217   1.689  0.3128  0.3868  0.7407
   16UNL     C4 5768   2.086   2.329   1.738  0.6373 -0.5028 -0.6926
   16UNL     C5 5769   1.956   2.368   1.798  0.0358  0.0646  1.1209
   16UNL     N6 5770   2.137   2.405   1.646  0.0283 -0.9709 -0.6734
   16UNL     N7 5771   2.148   2.203   1.758 -0.2326 -0.7437 -0.3115
   16UNL     H8 5772   1.959   2.375   1.908  1.7997 -0.3161  1.1300
   16UNL     H9 5773   1.868   2.314   1.763 -0.3851  1.8374 -0.7173
   16UNL    H10 5774   1.934   2.471   1.768 -1.8942 -0.6037  0.1000
   17UNL     H0 5775   2.178   2.656   1.852  0.6957 -4.2770  0.7903
   17UNL     H1 5776   2.426   2.718   1.986 -1.1290  0.9243 -0.1199
   17UNL     C2 5777   2.280   2.668   1.816  0.1066 -0.6116 -0.0636
   17UNL     C3 5778   2.401   2.696   1.884 -0.2891  0.0410 -0.1494
   17UNL     C4 5779   2.437   2.677   1.675 -0.2664 -0.1712 -0.4239
   17UNL     C5 5780   2.505   2.659   1.539 -0.4529  0.1712  0.1794
   17UNL     N6 5781   2.310   2.654   1.688 -0.1474 -0.0176  0.3924
   17UNL     N7 5782   2.501   2.702   1.790 -0.1680  0.8654  0.4512
   17UNL     H8 5783   2.515   2.747   1.474 -1.2736 -1.4591 -2.2581
   17UNL     H9 5784   2.462   2.584   1.473 -0.2920  1.4992 -1.4979
   17UNL    H10 5785   2.610   2.631   1.554 -0.5362  0.0731  0.6025
   18UNL     H0 5786   1.008   2.325   2.163  2.2108 -0.3469  0.0475
   18UNL     H1 5787   0.771   2.241   2.057  1.7751  3.4690 -0.4815
   18UNL     C2 5788   0.991   2.246   2.091 -0.8648  0.6999 -0.5462
   18UNL     C3 5789   0.871   2.204   2.036  0.7812  0.5186 -0.5207
   18UNL     C4 5790   1.029   2.091   1.980 -1.1167  0.2984 -0.2272
   18UNL     C5 5791   1.118   1.993   1.900  0.4890  0.7536  0.4118
   18UNL     N6 5792   1.096   2.176   2.057 -0.3488  0.0278 -0.0231
   18UNL     N7 5793   0.899   2.105   1.959 -0.1892 -0.1734  0.1645
   18UNL     H8 5794   1.170   2.044   1.818 -2.7115  2.2256 -0.8713
   18UNL     H9 5795   1.055   1.919   1.849  0.4309 -0.3185  1.9726
   18UNL    H10 5796   1.191   1.935   1.958  1.5764  1.0560 -0.6258
[truncated: 209,576 more chars]
