# Supplementary material for: Metallicious: Automated Force-Field Parameterization of Covalently Bound Metals for Supramolecular Structures
Source: J Chem Theory Comput. 2024 Oct 7;20(20):9060–71. doi: 10.1021/acs.jctc.4c00850 (PMC11500408; doi:10.1021/acs.jctc.4c00850)
Supplement: Supplementary file 2 — ct4c00850_si_002.zip [file ct4c00850_si_002.zip › SI_MD_input/ZIF-67/metallicious/3_npt.gro]

Generic title
 8832
    1Co      Co    1   0.717   0.013   0.597 -0.1228  0.2877 -0.0362
    2Co      Co    2  -0.241   0.706   0.588 -0.0591 -0.1661 -0.1494
    3Co      Co    3   0.246  -0.167   0.900 -0.3883  0.1655  0.2711
    4Co      Co    4   0.246   0.863   0.297  0.0471  0.1374 -0.2407
    5Co      Co    5  -0.255   0.174   0.897  0.0498 -0.2246 -0.2939
    6Co      Co    6   0.729   0.516   0.303 -0.0154 -0.0776 -0.3459
    7UNL     H0    7  -0.016   0.243   0.704  0.2735  0.9630 -0.5027
    7UNL     H1    8  -0.012   0.469   0.540  2.0513 -0.1025  2.3380
    7UNL     C2    9  -0.084   0.326   0.701 -0.3202  0.5005 -0.2120
    7UNL     C3   10  -0.078   0.450   0.624 -0.3491  0.1715  0.5946
    7UNL     C4   11  -0.259   0.435   0.736  0.3263  0.2935  0.1341
    7UNL     C5   12  -0.400   0.470   0.784 -0.1406  0.6437  0.2916
    7UNL     N6   13  -0.194   0.327   0.780 -0.4335 -0.2615 -0.1908
    7UNL     N7   14  -0.191   0.515   0.647 -0.0098  0.1853  0.1462
    7UNL     H8   15  -0.475   0.408   0.733  0.9704 -1.0009  0.5849
    7UNL     H9   16  -0.410   0.579   0.788  0.8153  0.7422  0.3027
    7UNL    H10   17  -0.411   0.450   0.891 -1.5387 -1.0650 -0.1359
    8UNL     H0   18   0.366   1.090   0.145 -1.3351  1.2829  0.0940
    8UNL     H1   19   0.335   1.108  -0.151  1.3779  1.2029  1.3307
    8UNL     C2   20   0.328   1.023   0.069 -0.0443 -0.1445  0.6596
    8UNL     C3   21   0.309   1.038  -0.072  0.5862 -0.4156 -0.2893
    8UNL     C4   22   0.226   0.859  -0.005 -0.0675 -0.0565 -0.0912
    8UNL     C5   23   0.187   0.712   0.001 -0.1546  0.1890  0.1876
    8UNL     N6   24   0.276   0.909   0.102 -0.3141 -0.5650 -0.0127
    8UNL     N7   25   0.239   0.932  -0.120  0.0936  0.4307 -0.9326
    8UNL     H8   26   0.217   0.668   0.097  0.5021  0.5373  0.1472
    8UNL     H9   27   0.235   0.657  -0.081  1.2341  2.2068 -0.4334
    8UNL    H10   28   0.078   0.708  -0.007  0.0057 -0.6431 -3.1225
    9UNL     H0   29  -0.221   0.702   0.882  1.9228 -0.4480 -0.6868
    9UNL     H1   30  -0.156   0.940   1.031  2.4746 -1.7399 -0.0560
    9UNL     C2   31  -0.218   0.807   0.857 -0.0960 -0.1052  0.2824
    9UNL     C3   32  -0.190   0.926   0.930 -0.0645  0.2479  0.4212
    9UNL     C4   33  -0.242   0.972   0.725 -0.2803 -0.3808 -0.8839
    9UNL     C5   34  -0.234   1.045   0.597  0.5587  0.0682 -0.9436
    9UNL     N6   35  -0.227   0.841   0.729  0.1528 -0.8667  0.2958
    9UNL     N7   36  -0.212   1.031   0.850  0.1274  0.4724  0.3221
    9UNL     H8   37  -0.137   1.022   0.552  1.0834 -2.0111  1.0566
    9UNL     H9   38  -0.267   1.150   0.598 -0.4261 -0.2295  0.1671
    9UNL    H10   39  -0.296   1.002   0.518 -1.6160 -0.0915  0.7793
   10UNL     H0   40  -0.022  -0.275   0.781 -0.4116  0.1901  1.5367
   10UNL     H1   41  -0.256  -0.116   0.792 -1.1316  1.4554  0.6400
   10UNL     C2   42  -0.037  -0.174   0.816 -0.0427  0.6423  0.4363
   10UNL     C3   43  -0.154  -0.097   0.824 -0.6852 -0.2577  0.3040
   10UNL     C4   44   0.008   0.009   0.916 -0.2219 -0.2342 -0.5749
   10UNL     C5   45   0.079   0.105   1.005  0.7347 -0.2477 -0.2726
   10UNL     N6   46   0.061  -0.107   0.876  0.7564 -0.5241 -0.0996
   10UNL     N7   47  -0.130   0.017   0.889 -0.9897 -0.0813  0.5285
   10UNL     H8   48   0.053   0.209   0.981 -0.7795 -0.6307 -0.3714
   10UNL     H9   49   0.188   0.099   0.990  0.6172 -2.5688 -0.5076
   10UNL    H10   50   0.058   0.095   1.112  1.7198  1.5564  0.1388
   11UNL     H0   51  -0.256   0.748   0.274 -0.5017  0.5497  0.5851
   11UNL     H1   52  -0.034   0.817   0.134 -0.2545 -0.0871 -0.1576
   11UNL     C2   53  -0.158   0.765   0.316 -0.2216 -0.2900  0.2704
   11UNL     C3   54  -0.035   0.801   0.241 -0.2254 -0.8872 -0.2671
   11UNL     C4   55   0.009   0.773   0.446  0.6153 -0.9016 -0.1708
   11UNL     C5   56   0.087   0.769   0.570  0.3044 -1.3819  0.0652
   11UNL     N6   57  -0.122   0.753   0.442  0.6403  0.1210 -0.0443
   11UNL     N7   58   0.065   0.801   0.328 -0.2339  0.6252 -0.3217
   11UNL     H8   59   0.194   0.792   0.564 -0.2600  1.4919 -0.4219
   11UNL     H9   60   0.090   0.671   0.619 -3.4421 -1.1557  1.1111
   11UNL    H10   61   0.051   0.842   0.645 -1.8088 -1.8668 -0.4107
   12UNL     H0   62   0.463  -0.011   1.056 -1.1241  1.0700 -1.0952
   12UNL     H1   63   0.476  -0.043   1.330  1.1571  1.6374 -1.3216
   12UNL     C2   64   0.403  -0.078   1.115  0.1860  0.5534 -0.2957
   12UNL     C3   65   0.410  -0.088   1.258  1.0837  0.4308 -0.5255
   12UNL     C4   66   0.238  -0.181   1.187  0.3123 -0.5662 -0.0764
   12UNL     C5   67   0.111  -0.267   1.190  0.5091 -0.8601  0.5176
   12UNL     N6   68   0.299  -0.143   1.079  0.4020 -0.2425 -0.1308
   12UNL     N7   69   0.301  -0.146   1.303 -0.4806  0.0847 -0.4617
   12UNL     H8   70   0.017  -0.224   1.153  0.8480  0.5271  1.2165
   12UNL     H9   71   0.086  -0.302   1.291  0.6075  1.1719  1.2896
   12UNL    H10   72   0.131  -0.365   1.145  1.1577 -0.6666  0.3717
   13UNL     H0   73   0.945  -0.442   0.507  0.2224  0.3567 -0.4629
   13UNL     H1   74   0.924  -0.207   0.638  0.1431 -2.7808  1.6120
   13UNL     C2   75   0.868  -0.368   0.493 -0.4264 -0.2493 -0.1270
   13UNL     C3   76   0.855  -0.246   0.564 -0.3850  0.0735  0.4800
   13UNL     C4   77   0.709  -0.252   0.409 -0.3724 -0.7612 -1.1087
   13UNL     C5   78   0.586  -0.217   0.319  1.1477  0.5506 -0.0295
   13UNL     N6   79   0.772  -0.372   0.403  0.5281  0.1369 -0.5796
   13UNL     N7   80   0.759  -0.175   0.514 -0.0442  0.3215  0.8624
   13UNL     H8   81   0.500  -0.284   0.331  1.6017  0.1655  1.1503
   13UNL     H9   82   0.605  -0.227   0.211  0.0963  1.1015 -0.2750
   13UNL    H10   83   0.562  -0.111   0.326 -1.1093 -0.0463  4.2957
   14UNL     H0   84   0.234   0.085   0.755  0.4756 -0.1662 -1.2388
   14UNL     H1   85   0.418   0.158   0.575  1.0610 -0.6132 -2.4748
   14UNL     C2   86   0.329   0.038   0.738  0.6080 -0.1254 -0.6395
   14UNL     C3   87   0.432   0.075   0.642  0.2545  1.1215 -0.0494
   14UNL     C4   88   0.491  -0.097   0.757  0.2679  0.6121 -0.0765
   14UNL     C5   89   0.577  -0.209   0.815  0.4778  0.5428 -0.8719
   14UNL     N6   90   0.378  -0.058   0.809 -0.1915  0.1830  0.3527
   14UNL     N7   91   0.526  -0.017   0.652 -0.3682 -0.0929  0.0390
   14UNL     H8   92   0.572  -0.304   0.760 -0.4434 -0.0544  0.2167
   14UNL     H9   93   0.684  -0.192   0.828  0.1787  1.0601  1.2073
   14UNL    H10   94   0.544  -0.239   0.915  1.1477 -1.1263 -1.1083
   15UNL     H0   95   0.224   0.547   0.347 -0.0767  1.9462  2.0985
   15UNL     H1   96   0.454   0.385   0.352  0.4824 -0.4298 -1.5514
   15UNL     C2   97   0.328   0.578   0.343  0.5429 -0.1377 -0.1059
   15UNL     C3   98   0.443   0.493   0.355  0.0082 -0.4944  0.7442
   15UNL     C4   99   0.499   0.699   0.316  0.0613  0.9586 -0.0819
   15UNL     C5  100   0.579   0.809   0.263  0.1825  0.2635  0.3762
   15UNL     N6  101   0.369   0.703   0.328  0.4358  0.0369 -0.3053
   15UNL     N7  102   0.548   0.572   0.332  0.5853  0.2513  0.1275
   15UNL     H8  103   0.518   0.887   0.217  1.7240  1.2772 -0.0201
   15UNL     H9  104   0.644   0.780   0.180  0.9961 -0.7490  1.3381
   15UNL    H10  105   0.634   0.863   0.342  0.2642  0.4374  0.2004
   16UNL     H0  106   0.800   0.232   0.155 -1.1626  0.4745  0.0610
   16UNL     H1  107   0.769   0.004   0.286  1.5547  0.9566 -1.2131
   16UNL     C2  108   0.768   0.225   0.258 -0.3852  0.1431  0.2924
   16UNL     C3  109   0.757   0.101   0.331  0.6577 -0.2613  1.4126
   16UNL     C4  110   0.729   0.272   0.456  0.2463  0.2897 -0.0621
   16UNL     C5  111   0.748   0.350   0.580 -0.0483  0.3031 -0.3156
   16UNL     N6  112   0.735   0.325   0.338 -0.7537  0.0210 -0.0118
   16UNL     N7  113   0.734   0.138   0.451 -0.4262 -0.0831  0.0961
   16UNL     H8  114   0.856   0.345   0.599 -0.1723  0.5737  0.5327
   16UNL     H9  115   0.710   0.303   0.672  0.6219  0.8065  0.2306
   16UNL    H10  116   0.714   0.455   0.580  1.2697  0.7622  0.7433
   17UNL     H0  117   0.724   0.736   0.504  0.5107  0.7024  0.8108
   17UNL     H1  118   0.961   0.843   0.623 -1.9359  0.3302 -0.5645
   17UNL     C2  119   0.827   0.704   0.503  0.1450 -0.5450  0.0296
   17UNL     C3  120   0.946   0.759   0.556 -0.0149 -0.5925  0.0819
   17UNL     C4  121   0.978   0.593   0.431  0.0216 -0.1805 -0.1361
   17UNL     C5  122   1.039   0.463   0.380  0.0471  0.1632  0.6316
   17UNL     N6  123   0.847   0.603   0.427 -0.5886 -0.8482  0.4735
   17UNL     N7  124   1.047   0.681   0.515 -0.1609  0.1597 -0.5079
   17UNL     H8  125   1.021   0.473   0.272  1.5591  0.8217  0.4103
   17UNL     H9  126   1.011   0.371   0.433  0.7387 -0.5936 -0.2815
   17UNL    H10  127   1.146   0.458   0.407 -0.0989  0.8175  1.3581
   18UNL     H0  128  -0.531   0.146   1.043 -3.8235  0.0816  0.0816
   18UNL     H1  129  -0.760   0.058   0.906 -0.5335  1.7601 -2.8306
   18UNL     C2  130  -0.539   0.119   0.938 -0.7322 -0.7056 -0.0415
   18UNL     C3  131  -0.656   0.070   0.877  0.4517 -0.1649 -0.4621
   18UNL     C4  132  -0.488   0.081   0.743  0.1695  0.4100  0.3418
   18UNL     C5  133  -0.421   0.094   0.609 -0.0033  0.1039  0.2840
   18UNL     N6  134  -0.441   0.133   0.853  0.1233 -0.0057 -0.2466
   18UNL     N7  135  -0.619   0.047   0.756  0.0840 -0.1968 -0.5674
   18UNL     H8  136  -0.443   0.012   0.540 -0.9397  1.4202 -1.0520
   18UNL     H9  137  -0.312   0.088   0.615 -0.0988 -0.3297  1.8553
   18UNL    H10  138  -0.459   0.185   0.560 -0.1183 -0.8203 -1.4227
   19Co      Co  139   0.220  -0.707   1.818 -0.2902 -0.0653 -0.3029
   20Co      Co  140  -0.721  -0.009   1.803 -0.3222  0.2480  0.2400
   21Co      Co  141  -0.251  -0.868   2.118 -0.0021 -0.3154 -0.2394
   22Co      Co  142  -0.238   0.155   1.509 -0.0933  0.2099  0.2923
   23Co      Co  143  -0.754  -0.536   2.078 -0.0031  0.0762 -0.1152
   24Co      Co  144   0.252  -0.187   1.493  0.1108 -0.1771 -0.4103
   25UNL     H0  145  -0.500  -0.452   1.897 -0.8766 -0.2425  2.1143
   25UNL     H1  146  -0.499  -0.224   1.768  0.4136 -0.1483  1.2665
   25UNL     C2  147  -0.580  -0.379   1.900 -0.2974  0.5455  0.0209
   25UNL     C3  148  -0.584  -0.265   1.821 -0.8807 -0.0469 -0.6445
   25UNL     C4  149  -0.756  -0.279   1.944 -0.2628 -0.1613  0.5081
   25UNL     C5  150  -0.877  -0.234   2.023  0.0403  0.8137 -0.8171
   25UNL     N6  151  -0.695  -0.391   1.963  0.9067 -0.0547  0.3728
   25UNL     N7  152  -0.689  -0.196   1.853  0.3811 -0.1009  0.5342
   25UNL     H8  153  -0.953  -0.312   2.039 -0.9020  1.2862 -2.6723
   25UNL     H9  154  -0.942  -0.171   1.961 -1.8633 -1.1615 -0.9437
   25UNL    H10  155  -0.844  -0.176   2.110 -0.8874  0.5006 -0.2400
   26UNL     H0  156  -0.145   0.409   1.352 -3.7819  1.0992 -0.0340
   26UNL     H1  157  -0.144   0.420   1.068 -1.1272  1.6505  0.9080
   26UNL     C2  158  -0.162   0.330   1.280  0.3628 -0.1232  0.0752
   26UNL     C3  159  -0.172   0.338   1.134  0.4986  0.1157 -0.2162
   26UNL     C4  160  -0.250   0.153   1.204  0.2506 -0.3070 -0.2952
   26UNL     C5  161  -0.278   0.007   1.195  0.8642 -0.2343  0.0476
   26UNL     N6  162  -0.219   0.215   1.317  0.0951 -0.0299 -0.7380
   26UNL     N7  163  -0.227   0.224   1.089 -0.0718 -0.3462 -1.4381
   26UNL     H8  164  -0.368  -0.026   1.248  0.2471  1.9482  0.4485
   26UNL     H9  165  -0.200  -0.064   1.227 -1.0820 -1.6941  1.8454
   26UNL    H10  166  -0.301  -0.015   1.090  1.3408 -0.1174 -0.0867
   27UNL     H0  167  -0.590   0.038   2.108  0.3842 -0.5507 -0.3181
   27UNL     H1  168  -0.670   0.277   2.249 -2.1654  1.4488  0.0894
   27UNL     C2  169  -0.645   0.124   2.073  0.5396 -0.4143 -0.2258
   27UNL     C3  170  -0.689   0.240   2.149 -0.2690 -0.1140  0.2605
   27UNL     C4  171  -0.731   0.253   1.937  0.6145 -0.0300  0.5273
   27UNL     C5  172  -0.729   0.327   1.805 -0.0987  0.4178 -0.4125
   27UNL     N6  173  -0.702   0.130   1.956  0.3730  0.2316 -0.3929
   27UNL     N7  174  -0.742   0.323   2.056 -0.0311  0.1719  0.1122
   27UNL     H8  175  -0.760   0.256   1.728 -0.7459 -0.5726  0.7405
   27UNL     H9  176  -0.637   0.381   1.776 -0.1042  2.3557  2.7150
   27UNL    H10  177  -0.799   0.411   1.802 -0.5246  0.1293  0.8402
   28UNL     H0  178  -0.507  -0.996   2.032 -0.4587  0.2314 -0.8853
   28UNL     H1  179  -0.750  -0.844   1.981 -0.2164 -0.6877 -1.7553
   28UNL     C2  180  -0.535  -0.893   2.049 -0.2733  0.1467 -0.0011
   28UNL     C3  181  -0.653  -0.815   2.020 -0.7269 -1.0732 -0.1443
   28UNL     C4  182  -0.491  -0.693   2.097 -0.2981 -0.5668  0.1150
   28UNL     C5  183  -0.431  -0.569   2.156  0.3476  0.6656  0.3132
   28UNL     N6  184  -0.437  -0.812   2.097 -0.0337  0.4004  0.0804
   28UNL     N7  185  -0.622  -0.690   2.048  0.4388  0.7608 -0.1307
   28UNL     H8  186  -0.424  -0.584   2.265  0.8588  2.6672  0.5946
   28UNL     H9  187  -0.485  -0.474   2.140  0.5722  0.5382 -1.3449
   28UNL    H10  188  -0.327  -0.556   2.126  0.4978 -3.8075 -1.8658
   29UNL     H0  189  -0.742   0.058   1.500  0.3304  1.7868 -0.5297
   29UNL     H1  190  -0.505   0.127   1.363  0.6461 -2.2886  0.1247
   29UNL     C2  191  -0.638   0.053   1.531 -0.0124  0.3501  0.5118
   29UNL     C3  192  -0.522   0.091   1.464 -0.0041 -0.6219  0.6417
   29UNL     C4  193  -0.474   0.054   1.664  0.7875 -0.2295 -0.4110
   29UNL     C5  194  -0.394   0.043   1.791  0.6465  0.3614  0.4039
   29UNL     N6  195  -0.606   0.032   1.655 -0.4020 -0.4352 -0.2458
   29UNL     N7  196  -0.423   0.094   1.549 -0.0263 -0.2460 -0.2593
   29UNL     H8  197  -0.343   0.137   1.816 -0.3571  1.3859 -1.2414
   29UNL     H9  198  -0.308  -0.022   1.772 -0.6958 -1.1981 -0.5437
   29UNL    H10  199  -0.461   0.011   1.871 -2.4476  1.5297 -1.5497
   30UNL     H0  200  -0.035  -0.712   2.272  2.1062 -1.0625  1.1631
   30UNL     H1  201  -0.030  -0.720   2.553 -0.1831  0.0942  1.0433
   30UNL     C2  202  -0.103  -0.756   2.343  0.4834 -0.8532 -0.2097
   30UNL     C3  203  -0.097  -0.761   2.479 -0.1362  0.1204  0.9852
   30UNL     C4  204  -0.258  -0.877   2.409  0.4272  0.3655 -0.5448
   30UNL     C5  205  -0.390  -0.951   2.429 -0.6204 -0.2469 -0.6176
   30UNL     N6  206  -0.204  -0.832   2.307 -0.2668  0.0255 -0.1517
   30UNL     N7  207  -0.192  -0.842   2.519 -0.0370  0.2795  0.0149
   30UNL     H8  208  -0.375  -1.047   2.479  0.0639 -0.0830 -0.4947
   30UNL     H9  209  -0.423  -0.992   2.332 -2.0190 -0.8258  0.0714
   30UNL    H10  210  -0.472  -0.904   2.485 -0.3459 -1.2824  0.7094
   31UNL     H0  211   0.463  -1.143   1.683 -0.1376  0.6617 -1.2063
   31UNL     H1  212   0.467  -0.902   1.835  0.9336 -1.0739 -1.0531
   31UNL     C2  213   0.387  -1.067   1.696 -0.0759  0.6081 -0.4872
   31UNL     C3  214   0.392  -0.949   1.772 -0.3052  0.0873 -0.5196
   31UNL     C4  215   0.217  -0.958   1.649 -0.0097 -0.5842  1.0923
   31UNL     C5  216   0.085  -0.931   1.585  0.3600  0.8192 -0.0431
   31UNL     N6  217   0.281  -1.066   1.616  0.0885 -0.3718  0.2122
   31UNL     N7  218   0.280  -0.880   1.743  0.2477 -0.1328  0.1377
   31UNL     H8  219   0.008  -0.989   1.638  0.0862  0.6174 -0.6552
   31UNL     H9  220   0.071  -0.969   1.483 -1.1022 -0.4854  0.5986
   31UNL    H10  221   0.051  -0.827   1.591 -0.7485  0.4674 -0.0809
   32UNL     H0  222  -0.280  -0.653   1.900 -0.2021  0.4839  0.4876
   32UNL     H1  223  -0.060  -0.546   1.775  0.5540  1.0061  0.3514
   32UNL     C2  224  -0.174  -0.672   1.912 -0.3551 -0.5033  0.3397
   32UNL     C3  225  -0.059  -0.624   1.850 -0.2623  0.3575 -0.2962
   32UNL     C4  226  -0.013  -0.783   1.985  0.2054 -0.1757 -0.5517
   32UNL     C5  227   0.072  -0.894   2.034  0.0749  0.1669 -0.4329
   32UNL     N6  228  -0.142  -0.760   2.000 -0.7897  0.3910  0.0270
   32UNL     N7  229   0.042  -0.695   1.897 -0.0080  0.0824  0.4537
   32UNL     H8  230   0.176  -0.872   2.007 -0.0866  0.7943 -0.5605
   32UNL     H9  231   0.074  -0.904   2.143 -0.0971 -0.0110 -0.4480
   32UNL    H10  232   0.045  -0.991   1.991 -0.9471  0.0221  0.4933
   33UNL     H0  233  -0.241  -0.148   1.554 -0.9244  0.6471  0.3071
   33UNL     H1  234  -0.000  -0.297   1.565  2.2882 -0.3683 -2.4869
   33UNL     C2  235  -0.141  -0.114   1.531 -0.7463  0.1150  0.3062
   33UNL     C3  236  -0.024  -0.194   1.544  1.0032 -0.0392  0.1372
   33UNL     C4  237   0.019   0.006   1.483 -0.4042  0.4907 -0.0730
   33UNL     C5  238   0.100   0.125   1.444  0.2955  0.1850  0.5264
   33UNL     N6  239  -0.112   0.011   1.511 -0.3368  0.6164  0.1172
   33UNL     N7  240   0.075  -0.119   1.517  0.6674 -0.9459  0.7945
   33UNL     H8  241   0.060   0.192   1.367 -4.1346  1.3037  3.4392
   33UNL     H9  242   0.199   0.089   1.411  1.4092  0.6776  3.1120
   33UNL    H10  243   0.123   0.177   1.537 -0.8065  1.0204  0.3465
   34UNL     H0  244   0.314  -0.462   1.371 -1.9395 -1.8160 -1.4999
   34UNL     H1  245   0.247  -0.698   1.494 -0.8614  0.6787 -1.6520
   34UNL     C2  246   0.285  -0.480   1.474  0.5961 -0.6803 -0.4986
   34UNL     C3  247   0.238  -0.600   1.539 -0.3959 -0.1627  0.3481
   34UNL     C4  248   0.240  -0.434   1.668  0.2978  0.8992  0.5857
   34UNL     C5  249   0.228  -0.353   1.790  0.0295 -0.1533  0.3164
   34UNL     N6  250   0.274  -0.375   1.554  0.3865  0.2901 -0.5914
   34UNL     N7  251   0.225  -0.571   1.669  0.1958 -0.4557  1.3678
   34UNL     H8  252   0.325  -0.347   1.840  1.3901 -1.0977 -2.0618
   34UNL     H9  253   0.151  -0.390   1.860  0.6797 -3.0577 -0.4072
   34UNL    H10  254   0.199  -0.250   1.765  3.0337  1.1549  1.7049
   35UNL     H0  255   0.218   0.032   1.710 -0.0734 -1.1570  2.6239
   35UNL     H1  256   0.417   0.128   1.859 -2.3585 -2.8158  1.8088
   35UNL     C2  257   0.322   0.005   1.698  0.1755  0.5897  0.3348
   35UNL     C3  258   0.428   0.057   1.779  0.2342 -0.1793 -0.4165
   35UNL     C4  259   0.489  -0.087   1.636 -0.1704 -0.3937  0.0884
   35UNL     C5  260   0.579  -0.189   1.570  0.2829 -0.0649  0.2483
   35UNL     N6  261   0.363  -0.082   1.614 -0.0516  0.6008  0.7580
   35UNL     N7  262   0.536  -0.003   1.738 -0.4153  0.7987  0.4860
   35UNL     H8  263   0.541  -0.231   1.476  0.1805 -0.2170  0.3574
   35UNL     H9  264   0.599  -0.272   1.638  2.2447 -0.8277 -1.1631
   35UNL    H10  265   0.676  -0.143   1.548  0.7861 -1.2491 -0.0683
   36UNL     H0  266  -1.015  -0.580   2.240  2.3669  2.4772 -0.3165
   36UNL     H1  267  -1.250  -0.664   2.098 -0.9204  0.6061  0.3049
   36UNL     C2  268  -1.036  -0.601   2.136 -0.2045 -0.0149  0.5591
   36UNL     C3  269  -1.153  -0.636   2.061 -0.5761 -0.3896  0.4279
   36UNL     C4  270  -0.977  -0.633   1.935 -0.3031 -0.3529  0.5226
   36UNL     C5  271  -0.897  -0.631   1.812 -0.3298  0.3790 -0.1490
   36UNL     N6  272  -0.935  -0.584   2.049  0.2325 -0.0355  0.1603
   36UNL     N7  273  -1.111  -0.651   1.937  0.0571  0.1469 -0.7193
   36UNL     H8  274  -0.815  -0.703   1.823 -2.4748 -1.8910  2.4650
   36UNL     H9  275  -0.854  -0.534   1.782  1.4915 -1.2113 -3.1780
   36UNL    H10  276  -0.960  -0.661   1.728 -0.3981  0.1265 -0.0080
   37Co      Co  277  -0.229  -1.397   2.998  0.1405  0.3961  0.0586
   38Co      Co  278  -1.208  -0.689   2.992  0.0275 -0.0130  0.2222
   39Co      Co  279  -0.739  -1.549   3.289 -0.1902 -0.1512 -0.2378
   40Co      Co  280  -0.724  -0.559   2.688 -0.2094 -0.0891 -0.0823
   41Co      Co  281  -1.219  -1.211   3.296 -0.2901 -0.1860  0.1274
   42Co      Co  282  -0.217  -0.883   2.708  0.1879  0.0177 -0.0187
   43UNL     H0  283  -0.997  -1.168   3.085 -3.1761 -1.1551  0.1103
   43UNL     H1  284  -0.970  -0.933   2.940 -0.0518  2.0517 -0.3452
   43UNL     C2  285  -1.061  -1.081   3.078 -1.0986  0.4678  0.1544
   43UNL     C3  286  -1.046  -0.953   3.014  0.1608 -0.0389 -0.6063
   43UNL     C4  287  -1.222  -0.966   3.127  0.3185 -0.7237  0.0963
   43UNL     C5  288  -1.353  -0.925   3.188  0.1550 -0.6502 -0.2668
   43UNL     N6  289  -1.164  -1.076   3.154 -0.1724 -0.3798  0.0235
   43UNL     N7  290  -1.153  -0.884   3.039 -0.1956  0.0437  0.0174
   43UNL     H8  291  -1.404  -0.854   3.122  1.0207 -0.1886 -0.4558
   43UNL     H9  292  -1.334  -0.866   3.278 -1.4291 -2.8038  1.6073
   43UNL    H10  293  -1.422  -1.006   3.213  0.0011 -0.5634 -0.4033
   44UNL     H0  294  -0.586  -0.334   2.506  1.2777  0.5578 -2.8065
   44UNL     H1  295  -0.702  -0.295   2.252 -2.5971  0.0453 -0.0289
   44UNL     C2  296  -0.658  -0.395   2.453 -0.1862 -0.3574  0.0184
   44UNL     C3  297  -0.709  -0.375   2.324  0.0178 -0.0885  0.1789
   44UNL     C4  298  -0.740  -0.570   2.382 -1.1952 -0.4340  0.1137
   44UNL     C5  299  -0.751  -0.721   2.388 -0.2601 -0.5753  0.1973
   44UNL     N6  300  -0.705  -0.507   2.495  0.3769  0.1928 -0.6635
   44UNL     N7  301  -0.745  -0.490   2.272 -0.5134 -0.8884  0.1901
   44UNL     H8  302  -0.856  -0.740   2.366 -0.7793  2.6915 -0.6000
   44UNL     H9  303  -0.723  -0.768   2.483  1.3719 -1.5538 -0.7155
   44UNL    H10  304  -0.689  -0.763   2.308 -0.3404 -0.5611  0.1278
   45UNL     H0  305  -1.123  -0.690   3.275  0.1577 -0.1914 -0.2933
   45UNL     H1  306  -1.131  -0.458   3.448  0.4936  1.0086 -0.3490
   45UNL     C2  307  -1.160  -0.589   3.260 -0.2481 -0.1904  0.6672
   45UNL     C3  308  -1.154  -0.475   3.344 -0.0976  0.1918 -0.0944
   45UNL     C4  309  -1.213  -0.430   3.138  0.3111 -0.7733  0.5751
   45UNL     C5  310  -1.232  -0.357   3.014 -0.1311 -0.1415  0.2333
   45UNL     N6  311  -1.190  -0.556   3.137  0.3045  0.4724 -0.3495
   45UNL     N7  312  -1.196  -0.381   3.266 -0.5022  0.3461  0.0172
   45UNL     H8  313  -1.294  -0.267   3.012 -1.3336 -0.9420 -0.8529
   45UNL     H9  314  -1.278  -0.415   2.932 -0.0315 -0.9387  0.7265
   45UNL    H10  315  -1.140  -0.308   2.980  1.2388 -2.9437 -0.4486
   46UNL     H0  316  -1.027  -1.670   3.244  0.1686  0.7275 -1.4961
   46UNL     H1  317  -1.253  -1.496   3.230  0.2341  0.6736 -2.2356
   46UNL     C2  318  -1.033  -1.562   3.251 -0.0450  0.6107  0.6132
   46UNL     C3  319  -1.148  -1.483   3.253 -0.1505  0.2003  0.1129
   46UNL     C4  320  -0.978  -1.375   3.323 -0.4948 -0.6131 -0.5544
   46UNL     C5  321  -0.894  -1.248   3.356 -0.2981  0.0430  0.4883
   46UNL     N6  322  -0.929  -1.489   3.286 -0.5308  0.2073  0.0364
   46UNL     N7  323  -1.110  -1.371   3.301  0.1105 -0.0486  0.0963
   46UNL     H8  324  -0.831  -1.249   3.446  0.1914 -0.0928  0.1484
   46UNL     H9  325  -0.964  -1.166   3.375 -0.3690  0.4948 -1.4307
   46UNL    H10  326  -0.834  -1.202   3.275 -0.7472  2.1524  1.2954
   47UNL     H0  327  -1.225  -0.657   2.680  0.1827  1.0396  1.3203
   47UNL     H1  328  -1.007  -0.627   2.535  1.7881 -0.1027  0.6687
   47UNL     C2  329  -1.126  -0.652   2.724  0.4850  0.4862  0.7305
   47UNL     C3  330  -1.007  -0.638   2.643  0.6135  0.0534  0.7019
   47UNL     C4  331  -0.965  -0.633   2.849  0.2278 -0.0711 -0.2006
   47UNL     C5  332  -0.882  -0.626   2.979  0.0659  0.1985  0.3198
   47UNL     N6  333  -1.096  -0.649   2.851 -1.0459 -0.2049  0.1912
   47UNL     N7  334  -0.908  -0.617   2.728 -0.1634 -0.0449  0.1719
   47UNL     H8  335  -0.775  -0.640   2.959 -0.3029 -0.3248 -1.4300
   47UNL     H9  336  -0.915  -0.714   3.035  0.3100 -1.3210 -1.8116
   47UNL    H10  337  -0.889  -0.536   3.042 -0.8715 -0.1598  0.7411
   48UNL     H0  338  -0.527  -1.391   3.462 -1.4855  1.1189 -0.5684
   48UNL     H1  339  -0.500  -1.444   3.731  1.0189  0.3983 -1.7235
   48UNL     C2  340  -0.593  -1.453   3.521 -0.0968  0.2713  0.1336
   48UNL     C3  341  -0.574  -1.471   3.656 -0.0157 -0.5920 -0.3821
   48UNL     C4  342  -0.750  -1.559   3.591  0.2954 -0.0162 -0.4727
   48UNL     C5  343  -0.874  -1.648   3.596 -0.3866 -0.1982 -0.0965
   48UNL     N6  344  -0.698  -1.516   3.478 -0.0310 -0.5464  0.4448
   48UNL     N7  345  -0.678  -1.534   3.703  0.0460 -0.0509 -0.3152
   48UNL     H8  346  -0.958  -1.581   3.573 -0.1128 -0.3445 -1.6479
   48UNL     H9  347  -0.892  -1.703   3.689  0.4422 -0.0844  0.1405
   48UNL    H10  348  -0.866  -1.731   3.525 -1.5542 -1.1995  0.9133
   49UNL     H0  349  -0.028  -1.863   2.930 -0.8475  0.0357  0.2459
   49UNL     H1  350  -0.010  -1.630   3.075  0.7805 -1.0809 -0.9075
   49UNL     C2  351  -0.095  -1.779   2.929 -0.3214  0.4630  0.3499
   49UNL     C3  352  -0.085  -1.660   3.002 -0.1778 -1.0960  0.0552
   49UNL     C4  353  -0.230  -1.641   2.849  0.5930 -0.1407 -0.1647
   49UNL     C5  354  -0.352  -1.590   2.782 -0.5740 -0.4082  0.0112
   49UNL     N6  355  -0.182  -1.758   2.836 -0.4317 -0.2231 -0.5119
   49UNL     N7  356  -0.179  -1.580   2.958  0.1898 -0.2133 -0.2763
   49UNL     H8  357  -0.428  -1.553   2.852 -2.1540 -1.4289 -1.0729
   49UNL     H9  358  -0.417  -1.665   2.734 -2.1379  1.5564 -1.0641
   49UNL    H10  359  -0.340  -1.509   2.709  1.1922 -0.3308  0.3527
   50UNL     H0  360  -0.705  -1.291   3.095  2.2556  3.9771  3.6325
   50UNL     H1  361  -0.492  -1.277   2.928 -0.8213  0.7976  0.9160
   50UNL     C2  362  -0.621  -1.359   3.090 -0.3643  0.5011 -0.5210
   50UNL     C3  363  -0.502  -1.337   3.017  0.5508 -0.3080  0.3701
   50UNL     C4  364  -0.474  -1.503   3.145 -0.3665  0.9286  0.0991
   50UNL     C5  365  -0.407  -1.611   3.219 -0.6205 -0.0460  0.5417
   50UNL     N6  366  -0.602  -1.466   3.165 -0.5003  0.4704  0.5444
   50UNL     N7  367  -0.412  -1.420   3.055 -0.8149  0.6347  0.2169
   50UNL     H8  368  -0.301  -1.587   3.233 -0.7111  0.7046 -0.0166
   50UNL     H9  369  -0.459  -1.640   3.310  1.0233 -1.8607  0.9894
   50UNL    H10  370  -0.408  -1.704   3.160 -1.6151  0.2258  0.1219
   51UNL     H0  371  -0.721  -0.824   2.846  1.6354  0.5619  2.9376
   51UNL     H1  372  -0.501  -0.986   2.834 -1.1343 -0.1700  0.5498
   51UNL     C2  373  -0.628  -0.809   2.793 -0.0301 -0.2124 -0.4812
   51UNL     C3  374  -0.510  -0.884   2.797  0.0806  0.0702  0.8548
   51UNL     C4  375  -0.469  -0.706   2.702  0.0673 -0.1490 -0.2992
   51UNL     C5  376  -0.389  -0.600   2.630 -0.2238  0.8391 -0.2825
   51UNL     N6  377  -0.594  -0.697   2.733  0.2411 -0.5144 -0.2083
   51UNL     N7  378  -0.409  -0.822   2.735  0.1590  0.0440 -0.2242
   51UNL     H8  379  -0.429  -0.500   2.650 -0.6719  0.4544  0.8123
   51UNL     H9  380  -0.396  -0.628   2.524  1.2090 -1.0710  0.0652
   51UNL    H10  381  -0.286  -0.609   2.668 -0.5795  2.2234  1.0927
   52UNL     H0  382  -0.086  -1.133   2.583  2.6357 -1.5351  0.5219
   52UNL     H1  383  -0.105  -1.380   2.702  1.1994  1.1675 -0.5000
   52UNL     C2  384  -0.139  -1.160   2.674  0.5138  0.1853 -0.1397
   52UNL     C3  385  -0.148  -1.289   2.743  0.1077  0.6904 -0.5385
   52UNL     C4  386  -0.220  -1.136   2.856 -0.1741 -0.2750 -0.3971
   52UNL     C5  387  -0.265  -1.055   2.977  0.6723 -0.3542  0.1832
   52UNL     N6  388  -0.197  -1.067   2.746  0.2089 -0.1661 -0.1252
   52UNL     N7  389  -0.209  -1.270   2.855  0.0213  0.1802 -0.5776
   52UNL     H8  390  -0.212  -1.075   3.071 -0.3435  1.0920  1.1127
   52UNL     H9  391  -0.367  -1.088   3.000  0.8047  0.8688  2.9795
   52UNL    H10  392  -0.268  -0.947   2.956 -3.3067 -0.5229 -0.8192
   53UNL     H0  393  -0.241  -0.641   2.925 -0.6139 -1.3578 -0.3385
   53UNL     H1  394  -0.039  -0.568   3.056 -0.6336  1.5465 -2.1883
   53UNL     C2  395  -0.145  -0.690   2.913  0.1973  0.0617  0.0867
   53UNL     C3  396  -0.035  -0.645   2.980  0.0026  0.0141 -0.6918
   53UNL     C4  397   0.019  -0.789   2.832  0.7983 -0.8377 -0.4108
   53UNL     C5  398   0.105  -0.888   2.760  0.6938 -0.0988  0.3429
   53UNL     N6  399  -0.108  -0.784   2.824  0.2956 -0.3929  0.2477
   53UNL     N7  400   0.067  -0.706   2.927  0.0171 -0.7828 -0.5682
   53UNL     H8  401   0.212  -0.866   2.766  1.0006 -0.6273 -2.0683
   53UNL     H9  402   0.077  -0.879   2.654 -2.3046 -0.7825  0.9775
   53UNL    H10  403   0.097  -0.993   2.790 -1.5175  0.6685  2.8692
   54UNL     H0  404  -1.473  -1.257   3.443 -1.3905  0.6986  0.3148
   54UNL     H1  405  -1.711  -1.350   3.319 -0.0143  1.1155 -0.2703
   54UNL     C2  406  -1.498  -1.265   3.338  0.3907  0.3224 -0.1090
   54UNL     C3  407  -1.611  -1.329   3.283  0.3428 -0.6165 -0.3854
   54UNL     C4  408  -1.440  -1.320   3.144  0.0966  0.2212 -0.4894
   54UNL     C5  409  -1.367  -1.318   3.012  0.7719  0.4134  1.0930
   54UNL     N6  410  -1.400  -1.264   3.251 -0.2494 -0.4934 -0.3869
   54UNL     N7  411  -1.575  -1.344   3.157 -0.5562 -0.4929  0.3847
   54UNL     H8  412  -1.257  -1.315   3.019  0.6926  1.9760  2.2538
   54UNL     H9  413  -1.386  -1.226   2.956  2.6162 -0.2168 -0.7271
   54UNL    H10  414  -1.385  -1.404   2.945 -0.2246 -0.8367  2.8764
   55Co      Co  415   1.242   0.677  -0.582  0.0635  0.2917 -0.2705
   56Co      Co  416   0.249   1.387  -0.574  0.0754 -0.1726  0.1454
   57Co      Co  417   0.730   0.553  -0.294  0.2547  0.1540 -0.0786
   58Co      Co  418  -1.207  -1.210   3.893 -0.1602  0.3395  0.0024
   59Co      Co  419   0.219   0.866  -0.300  0.1748  0.4953 -0.0502
   60Co      Co  420  -0.728  -1.567   3.894 -0.0448  0.0857 -0.0145
   61UNL     H0  421   0.414   0.900  -0.519  0.2765 -0.3411 -0.9731
   61UNL     H1  422   0.453   1.161  -0.635 -0.1870 -0.1018 -0.4976
   61UNL     C2  423   0.362   0.996  -0.513  0.0414 -0.4924 -0.5593
   61UNL     C3  424   0.373   1.123  -0.573 -0.0605  0.4810  0.0363
   61UNL     C4  425   0.210   1.129  -0.436 -0.2074 -0.6412 -0.0144
   61UNL     C5  426   0.080   1.182  -0.369 -0.5591  0.0107 -0.2136
   61UNL     N6  427   0.269   1.007  -0.422  0.5135  0.3741  0.0945
   61UNL     N7  428   0.280   1.202  -0.525 -0.3311  1.1113 -0.0315
   61UNL     H8  429   0.044   1.097  -0.310 -0.9618 -0.0016 -0.4757
   61UNL     H9  430   0.017   1.210  -0.454 -0.9793 -0.6618 -0.1291
   61UNL    H10  431   0.110   1.275  -0.317  2.3053 -1.5654  1.2037
   62UNL     H0  432  -1.171  -0.950   3.738  0.6391 -0.4673 -0.3258
   62UNL     H1  433  -1.193  -0.944   3.450  0.8488 -0.3298  0.4402
   62UNL     C2  434  -1.188  -1.031   3.669  0.0811  0.1044 -0.8761
   62UNL     C3  435  -1.192  -1.021   3.526 -0.5443 -0.6395  0.1593
   62UNL     C4  436  -1.216  -1.215   3.597  0.1243 -0.2370  0.3240
   62UNL     C5  437  -1.253  -1.361   3.597  0.1099  0.2353  0.2976
   62UNL     N6  438  -1.202  -1.154   3.707  0.1065 -0.5613  0.0821
   62UNL     N7  439  -1.217  -1.141   3.485  0.7653 -0.2970 -0.2992
   62UNL     H8  440  -1.172  -1.430   3.622  0.2163  0.6469  1.1063
   62UNL     H9  441  -1.304  -1.394   3.505 -2.3979  2.9042  0.5714
   62UNL    H10  442  -1.336  -1.380   3.666  1.0852  0.6853  1.6418
   63UNL     H0  443   0.279   1.403  -0.263 -2.9945 -0.3132 -0.0634
   63UNL     H1  444   0.288   1.635  -0.113  0.2042  0.5669 -0.5349
   63UNL     C2  445   0.262   1.505  -0.295  0.4050  0.3701 -0.0726
   63UNL     C3  446   0.271   1.623  -0.219 -0.3806 -0.2799 -0.3546
   63UNL     C4  447   0.251   1.657  -0.429  0.0908 -0.0413  0.3495
   63UNL     C5  448   0.220   1.742  -0.550 -1.1249 -0.0527 -0.3220
   63UNL     N6  449   0.255   1.526  -0.423  0.2397 -0.2735  0.3950
   63UNL     N7  450   0.256   1.724  -0.306  0.9626  0.3666 -0.6798
   63UNL     H8  451   0.151   1.824  -0.527 -1.6096 -0.2997 -0.8680
   63UNL     H9  452   0.171   1.679  -0.625 -1.3780 -0.0056 -0.1953
   63UNL    H10  453   0.315   1.781  -0.590  0.1433 -3.6115 -1.1073
   64UNL     H0  454   0.442   0.420  -0.340  0.5954  0.2083 -0.8058
   64UNL     H1  455   0.212   0.568  -0.345  0.2857 -1.4594  0.5863
   64UNL     C2  456   0.439   0.528  -0.330 -0.7240  0.0789  0.5527
   64UNL     C3  457   0.314   0.601  -0.335  0.0437 -0.1591 -0.8784
   64UNL     C4  458   0.481   0.722  -0.285 -0.2258 -0.0454  0.3698
   64UNL     C5  459   0.544   0.847  -0.236 -0.2937 -0.2542  0.4496
   64UNL     N6  460   0.539   0.609  -0.313 -0.3923  0.0152  0.2671
   64UNL     N7  461   0.341   0.727  -0.311 -0.3032 -0.2711  0.8498
   64UNL     H8  462   0.512   0.868  -0.133  0.7277  0.3212  0.6544
   64UNL     H9  463   0.536   0.934  -0.303 -0.1346 -0.3902  0.2544
   64UNL    H10  464   0.652   0.832  -0.233 -0.4573 -1.4429  2.1330
   65UNL     H0  465   0.241   1.485  -0.878 -1.4047  2.5429  2.6124
   65UNL     H1  466   0.462   1.592  -1.019 -1.9713  3.0870  1.9436
   65UNL     C2  467   0.345   1.487  -0.848 -0.4861 -0.3535  0.2098
   65UNL     C3  468   0.457   1.545  -0.922 -0.5349 -0.1614  0.6176
   65UNL     C4  469   0.506   1.462  -0.728  0.1931  0.3179  0.4425
   65UNL     C5  470   0.589   1.461  -0.606  0.3636 -0.0846  0.2110
   65UNL     N6  471   0.376   1.443  -0.724  0.7682  0.6351  0.8682
   65UNL     N7  472  -1.395  -1.246   3.944 -0.2163  0.8148  0.3424
   65UNL     H8  473   0.655   1.548  -0.597 -1.0696  0.9505  1.3447
   65UNL     H9  474   0.652   1.372  -0.599 -1.0322 -1.0307  1.5484
   65UNL    H10  475   0.534   1.455  -0.511  2.1413  0.1506  1.2889
   66UNL     H0  476   0.954   0.692  -0.119  0.8490  0.8315  1.2868
   66UNL     H1  477   0.968   0.627   0.147  1.4526 -2.2299 -0.8361
   66UNL     C2  478   0.878   0.643  -0.059 -0.0256 -0.4458 -0.7425
   66UNL     C3  479   0.891   0.605   0.074  0.4773  0.0351 -0.5422
   66UNL     C4  480   0.703   0.544   0.006  0.2196  0.8989  0.1595
   66UNL     C5  481   0.561   0.487   0.002 -0.1476 -0.0391 -0.4022
   66UNL     N6  482   0.766   0.586  -0.099 -0.0040 -0.2565  0.0721
   66UNL     N7  483   0.780   0.554   0.115 -0.6778  0.1273  0.7406
   66UNL     H8  484   0.544   0.435  -0.093 -1.7586  0.7313 -0.5706
   66UNL     H9  485   0.484   0.565   0.003  2.2334  2.4642 -0.2781
   66UNL    H10  486   0.546   0.422   0.089  1.4927 -1.0423 -0.8273
   67UNL     H0  487   1.470   0.245  -0.730  1.0510  0.4470 -0.1334
   67UNL     H1  488   1.470   0.467  -0.571  2.1297 -1.5789 -1.0001
   67UNL     C2  489   1.404   0.330  -0.739  0.1872 -0.2177 -0.2733
   67UNL     C3  490   1.396   0.441  -0.646  0.2162  0.8727 -0.0739
   67UNL     C4  491   1.222   0.438  -0.762  0.2291  0.1793 -0.8434
   67UNL     C5  492   1.088   0.464  -0.822  0.1201 -0.1982 -0.4446
   67UNL     N6  493   1.287   0.328  -0.797 -0.5216  0.0861 -0.2718
   67UNL     N7  494   1.287   0.509  -0.672  0.0775  0.0733  0.1135
   67UNL     H8  495   1.084   0.421  -0.923 -1.3939  0.8520 -0.8666
   67UNL     H9  496   1.084   0.573  -0.827  0.0250 -0.1618  0.3847
   67UNL    H10  497   1.010   0.424  -0.755  1.0422  1.9614  2.0838
   68UNL     H0  498   0.750   0.778  -0.508  0.5214  0.7078  0.6116
   68UNL     H1  499   0.999   0.852  -0.618  3.9672  0.2206  1.7699
   68UNL     C2  500   0.848   0.734  -0.495 -0.0750 -0.8064  0.2378
   68UNL     C3  501   0.973   0.770  -0.552 -0.1202 -0.7191 -0.6560
   68UNL     C4  502   0.989   0.592  -0.442 -0.6046  0.1824 -0.1366
   68UNL     C5  503   1.055   0.472  -0.372 -0.1895  0.4912  0.3688
   68UNL     N6  504   0.869   0.638  -0.411 -0.2400 -0.1123 -0.7410
   68UNL     N7  505   1.064   0.677  -0.520  0.1885  0.3867  0.2479
   68UNL     H8  506   1.121   0.505  -0.291 -0.4057  0.9329  0.3719
   68UNL     H9  507   0.984   0.402  -0.327  1.4690 -1.9653 -0.6060
   68UNL    H10  508   1.097   0.417  -0.457 -1.4881  1.9614 -1.3166
   69UNL     H0  509  -1.227  -1.509   3.969 -0.2699  1.1281 -0.0651
   69UNL     H1  510  -1.001  -1.674   3.966 -0.6750 -0.1517 -0.1005
   69UNL     C2  511  -1.124  -1.481   3.949 -0.1689  0.7517 -0.0776
   69UNL     C3  512  -1.009  -1.567   3.951  0.0243 -0.1591 -0.5379
   69UNL     C4  513  -0.968  -1.380   3.871  0.5789 -0.5160 -0.1209
   69UNL     C5  514  -0.883  -1.266   3.820 -0.0449 -0.3867 -0.4216
   69UNL     N6  515  -1.095  -1.366   3.901  0.5444 -0.7852 -0.2638
   69UNL     N7  516  -0.909  -1.499   3.908 -0.0753  0.4260  0.1966
   69UNL     H8  517  -0.872  -1.268   3.711 -0.2616 -3.1187 -0.4601
   69UNL     H9  518  -0.780  -1.267   3.855  1.0051  0.3211 -3.2119
   69UNL    H10  519  -0.922  -1.170   3.856 -0.0451 -0.0677 -1.2456
   70UNL     H0  520  -0.658  -1.815   3.752 -0.3743  1.1499 -0.4514
   70UNL     H1  521  -0.606  -2.060   3.922 -0.7479 -0.9911  2.2649
   70UNL     C2  522  -0.669  -1.843   3.855 -0.1061  0.3736 -0.6296
   70UNL     C3  523  -0.648  -1.961   3.935  0.1114 -0.2324 -0.2521
   70UNL     C4  524  -0.726  -1.812   4.056 -0.6608  0.1933  0.3828
   70UNL     C5  525  -0.765  -1.732   4.175 -0.0434  0.3032 -0.2484
   70UNL     N6  526  -0.707  -1.751   3.941  0.3051 -0.0106  0.9460
   70UNL     N7  527   1.256   0.820  -0.729  0.5843  0.5745  0.1904
   70UNL     H8  528  -0.702  -1.643   4.187 -0.6604  0.5436  1.5174
   70UNL     H9  529  -0.753  -1.781   4.272  0.6094  1.3987  0.2403
   70UNL    H10  530  -0.866  -1.694   4.157 -0.6486 -0.2997  1.6562
   71UNL     H0  531  -0.735  -1.349   4.089  0.5218 -0.9628 -2.5863
   71UNL     H1  532  -0.519  -1.275   4.249 -1.7173  1.3557 -1.7754
   71UNL     C2  533  -0.634  -1.386   4.093  0.7855 -0.1890  0.2230
   71UNL     C3  534  -0.523  -1.351   4.172  0.6388 -0.5983 -0.1114
   71UNL     C4  535  -0.471  -1.497   4.027  0.0149  0.1373 -0.2796
   71UNL     C5  536  -0.400  -1.602   3.951 -0.1934  0.4976  0.2396
   71UNL     N6  537  -0.599  -1.487   4.018  0.4691  0.1418  0.0356
   71UNL     N7  538  -0.421  -1.424   4.127  0.5836 -0.4617  0.2246
   71UNL     H8  539  -0.292  -1.587   3.951 -0.0603 -0.3331 -0.8964
   71UNL     H9  540  -0.438  -1.612   3.849 -0.8525 -0.5197  0.5608
   71UNL    H10  541  -0.409  -1.704   3.992 -0.0609 -0.5476 -2.1477
   72UNL     H0  542  -0.045   0.853  -0.159 -0.7370  2.5479 -1.2599
   72UNL     H1  543  -0.283   0.740  -0.302  0.7023 -1.6282  0.0709
   72UNL     C2  544  -0.068   0.824  -0.261 -0.7821 -0.1842 -0.5420
   72UNL     C3  545  -0.182   0.769  -0.326  0.3710 -0.2486  0.2647
   72UNL     C4  546  -0.013   0.772  -0.454  0.8134  0.3539 -0.2426
   72UNL     C5  547   0.065   0.761  -0.580  0.3187 -0.2832  0.1381
   72UNL     N6  548   0.035   0.822  -0.345 -0.3223  0.1264  0.9151
   72UNL     N7  549  -0.148   0.743  -0.447 -0.0417  0.0489  0.0602
   72UNL     H8  550   0.171   0.768  -0.554  0.2813  3.3846 -0.1188
   72UNL     H9  551   0.058   0.858  -0.631 -0.6289  0.4991  1.6871
   72UNL    H10  552   0.046   0.679  -0.651 -2.1086  0.7169 -0.4763
   73Co      Co  553   0.242   1.383   0.590 -0.1090  0.0966 -0.0433
   74Co      Co  554  -0.718   2.071   0.609  0.1790 -0.1238 -0.0754
   75Co      Co  555  -0.235   1.218   0.904 -0.0336  0.0556 -0.0071
   76Co      Co  556  -0.246   2.240   0.298 -0.0337 -0.0377  0.2293
   77Co      Co  557  -0.736   1.558   0.909 -0.1264 -0.2878  0.0911
   78Co      Co  558   0.244   1.892   0.324 -0.0143  0.2846  0.0854
   79UNL     H0  559  -0.529   1.592   0.654 -0.4838  0.4810  0.0255
   79UNL     H1  560  -0.512   1.853   0.542 -1.9805 -0.4370 -2.0091
   79UNL     C2  561  -0.585   1.681   0.681 -0.6725  0.1781  0.6611
   79UNL     C3  562  -0.568   1.814   0.626  0.7107 -0.2347  0.0199
   79UNL     C4  563  -0.729   1.811   0.760 -0.3677 -0.0422  0.2554
   79UNL     C5  564  -0.853   1.851   0.830 -0.1211 -0.0726 -0.1952
   79UNL     N6  565  -0.677   1.689   0.772  0.4008  0.3384 -0.6982
   79UNL     N7  566  -0.661   1.891   0.674  0.8141  0.1884  0.0660
   79UNL     H8  567  -0.853   1.808   0.931 -0.9662  1.5163  0.5240
   79UNL     H9  568  -0.939   1.805   0.780 -0.0421 -0.4560  0.0115
   79UNL    H10  569  -0.865   1.960   0.833 -1.4547 -0.1561 -1.4596
   80UNL     H0  570  -0.133   2.490   0.128 -1.0480 -1.1933  3.0059
   80UNL     H1  571  -0.144   2.503  -0.139 -0.3961 -0.7071 -2.4678
   80UNL     C2  572  -0.174   2.414   0.063 -0.5061  0.4154  0.6599
   80UNL     C3  573  -0.178   2.421  -0.078  0.0868  1.2049  0.5765
   80UNL     C4  574  -0.244   2.235  -0.007 -0.0733 -0.4946  0.2728
   80UNL     C5  575  -0.265   2.085  -0.010  0.5812 -0.8066  0.2160
   80UNL     N6  576  -0.218   2.300   0.103 -0.2062  0.5902  0.2083
   80UNL     N7  577  -0.228   2.308  -0.121  0.3319  0.2179 -0.5232
   80UNL     H8  578  -0.351   2.053  -0.069  1.6703 -0.1526 -1.8169
   80UNL     H9  579  -0.258   2.041   0.090  0.6474  2.1252  1.6165
   80UNL    H10  580  -0.180   2.047  -0.067  0.8011  1.7008 -1.2847
   81UNL     H0  581  -0.637   2.086   0.907 -1.7977 -1.5387 -1.3973
   81UNL     H1  582  -0.672   2.322   1.066 -2.1094 -0.6010  0.2813
   81UNL     C2  583  -0.651   2.189   0.878  0.4771 -0.7964 -0.1214
   81UNL     C3  584  -0.681   2.303   0.960 -0.3415  0.2756 -0.0576
   81UNL     C4  585  -0.715   2.343   0.752  0.2128 -0.5386 -0.4480
   81UNL     C5  586  -0.770   2.410   0.632 -0.8320 -0.3696  0.6823
   81UNL     N6  587  -0.682   2.216   0.751 -0.1173 -0.3294 -0.2041
   81UNL     N7  588  -0.714   2.401   0.875  0.5944 -0.0462 -0.3590
   81UNL     H8  589  -0.879   2.400   0.620 -0.9050  0.3927  0.6531
   81UNL     H9  590  -0.732   2.359   0.543  4.2330 -2.0768  3.4081
   81UNL    H10  591  -0.754   2.518   0.628  2.1451 -0.7824 -0.6989
   82UNL     H0  592  -0.525   1.101   0.815  1.8105 -0.0106  0.1323
   82UNL     H1  593  -0.758   1.266   0.834  0.0896 -0.4976  0.5614
   82UNL     C2  594  -0.535   1.207   0.838  0.5624 -0.0254 -0.2601
   82UNL     C3  595  -0.653   1.289   0.845 -0.1302  0.6439  0.4030
   82UNL     C4  596  -0.482   1.394   0.901 -0.5535 -0.7143 -0.3709
   82UNL     C5  597  -0.408   1.515   0.950 -1.3170  0.2069 -0.1074
   82UNL     N6  598  -0.429   1.280   0.869 -0.2324  0.1678  0.3979
   82UNL     N7  599  -0.619   1.405   0.883 -0.5801 -0.4198 -0.1902
   82UNL     H8  600  -0.399   1.529   1.058  0.7380  1.4000 -0.3968
   82UNL     H9  601  -0.424   1.614   0.906  0.0944  0.9735  1.0482
   82UNL    H10  602  -0.304   1.503   0.919 -0.5251 -0.4373  2.5497
   83UNL     H0  603  -0.732   2.129   0.296  0.2521  2.7343 -0.7133
   83UNL     H1  604  -0.495   2.177   0.161  2.1021  2.1178  0.6987
   83UNL     C2  605  -0.633   2.141   0.338  0.3314  0.0466  0.0288
   83UNL     C3  606  -0.517   2.160   0.265 -0.3134  0.3449 -0.0021
   83UNL     C4  607  -0.478   2.153   0.473 -0.4754  0.2963  0.0766
   83UNL     C5  608  -0.399   2.170   0.595 -0.7106 -0.7243  0.6096
   83UNL     N6  609  -0.608   2.126   0.464 -0.2222 -0.7570 -0.3828
   83UNL     N7  610  -0.422   2.168   0.351 -0.1641  0.0028 -0.0585
   83UNL     H8  611  -0.407   2.273   0.632  0.8870  0.1927 -1.3717
   83UNL     H9  612  -0.292   2.147   0.588 -0.6392 -0.0732 -0.8097
   83UNL    H10  613  -0.438   2.105   0.674  0.3060 -2.3828 -0.2076
   84UNL     H0  614  -0.020   1.315   1.066  0.8000 -0.5298  0.9686
   84UNL     H1  615  -0.017   1.337   1.360 -0.7532  0.2685  0.1710
   84UNL     C2  616  -0.086   1.288   1.147 -0.3381 -0.4667  0.0948
   84UNL     C3  617  -0.088   1.299   1.287 -0.0245 -0.3943 -0.2084
   84UNL     C4  618  -0.263   1.210   1.206 -0.0003 -0.7457 -0.0389
   84UNL     C5  619  -0.401   1.147   1.198 -0.3458  0.5289  0.0468
   84UNL     N6  620  -0.198   1.242   1.097  0.1187 -0.3916  0.1646
   84UNL     N7  621  -0.195   1.234   1.323 -0.1761 -0.0472  0.0990
   84UNL     H8  622  -0.474   1.228   1.184  0.5417  1.0727 -1.9431
   84UNL     H9  623  -0.424   1.067   1.270 -0.7113  0.0526 -0.5852
   84UNL    H10  624  -0.411   1.100   1.099 -1.1363 -0.6253  0.6567
   85UNL     H0  625   0.461   0.930   0.533  0.4054  1.7187  2.8610
   85UNL     H1  626   0.507   1.202   0.591  0.6210  1.6631 -2.4336
   85UNL     C2  627   0.408   1.014   0.491 -0.2013  0.1740  0.2950
   85UNL     C3  628   0.429   1.155   0.533 -0.7229 -0.1569  0.5683
   85UNL     C4  629   0.248   1.124   0.429  0.4564  0.4739  0.5451
   85UNL     C5  630   0.110   1.154   0.366 -0.6724 -1.2199  0.3263
   85UNL     N6  631   0.305   1.001   0.414  0.4145  0.4397 -0.1884
   85UNL     N7  632   0.315   1.217   0.503 -0.0785 -0.1007 -0.2881
   85UNL     H8  633   0.033   1.127   0.438 -1.0840 -0.9946 -0.0246
   85UNL     H9  634   0.085   1.096   0.276 -1.8014 -1.0144  0.5012
   85UNL    H10  635   0.090   1.257   0.334  3.7370 -1.0954 -3.1236
   86UNL     H0  636  -0.267   1.435   0.683  0.7431 -0.5172 -1.2500
   86UNL     H1  637  -0.045   1.501   0.527 -1.5121  0.3270 -0.0270
   86UNL     C2  638  -0.167   1.397   0.692  0.5338 -0.7555  0.3199
   86UNL     C3  639  -0.055   1.431   0.608 -0.2427  0.2295  0.0712
   86UNL     C4  640   0.001   1.286   0.746 -0.6893  0.7748  0.3710
   86UNL     C5  641   0.086   1.194   0.833  0.5043 -0.5496  0.1696
   86UNL     N6  642  -0.125   1.311   0.780  0.4154  0.6966  0.0970
   86UNL     N7  643   0.055   1.356   0.640  0.7546 -0.4355 -0.5417
   86UNL     H8  644   0.143   1.129   0.766 -0.7463 -0.1869 -1.2832
   86UNL     H9  645   0.157   1.243   0.902  0.0490  1.2889 -0.5913
   86UNL    H10  646   0.019   1.138   0.899  0.6250 -1.0294 -0.1105
   87UNL     H0  647  -0.256   1.971   0.409 -0.6466  1.3152  1.0423
   87UNL     H1  648  -0.037   1.792   0.414 -3.2655 -0.1359  0.8501
   87UNL     C2  649  -0.156   1.982   0.369 -0.7553  0.4815  0.5187
   87UNL     C3  650  -0.044   1.895   0.382  0.0560  0.0665  0.4419
   87UNL     C4  651   0.011   2.084   0.309  0.5528  0.2734  0.0620
   87UNL     C5  652   0.105   2.190   0.264  0.1262  0.1338 -0.1153
   87UNL     N6  653  -0.120   2.097   0.318  0.0408  0.3073  0.5183
   87UNL     N7  654   0.063   1.962   0.344 -0.3173  0.1672  0.5994
   87UNL     H8  655   0.127   2.263   0.343  2.3792  0.3791 -0.8895
   87UNL     H9  656   0.068   2.245   0.176 -0.4581 -0.8030 -0.4717
   87UNL    H10  657   0.210   2.163   0.246  0.6608  2.1887 -0.2372
   88UNL     H0  658   0.262   1.636   0.143  0.6944  0.6077 -0.6443
   88UNL     H1  659   0.326   1.399   0.279 -0.4557 -0.4301  2.6608
   88UNL     C2  660   0.261   1.615   0.249  0.7126  0.1410 -0.7341
   88UNL     C3  661   0.285   1.492   0.315 -0.4460  0.4433  0.5450
   88UNL     C4  662   0.222   1.638   0.457  0.4368 -0.7198  0.5298
   88UNL     C5  663   0.185   1.702   0.586 -0.1188 -0.4702 -0.0724
   88UNL     N6  664   0.225   1.702   0.345  0.0691  0.4631  0.6896
   88UNL     N7  665   0.262   1.510   0.443 -0.5584  0.7618 -0.8193
   88UNL     H8  666   0.153   1.806   0.586  0.8772 -0.1176  1.4814
   88UNL     H9  667   0.277   1.708   0.646 -0.3963  0.2600  0.2833
   88UNL    H10  668   0.115   1.640   0.643 -2.4994  2.3747  0.2679
   89UNL     H0  669   0.226   2.107   0.549  0.3324  1.6943 -0.4633
   89UNL     H1  670   0.473   2.193   0.683 -0.1805  1.8471 -2.4768
   89UNL     C2  671   0.328   2.073   0.545 -0.1818  0.0491 -0.5074
   89UNL     C3  672   0.446   2.117   0.611 -0.2953 -0.2599 -0.3319
   89UNL     C4  673   0.487   1.966   0.469 -0.1654  0.0333  0.2667
   89UNL     C5  674   0.555   1.851   0.398  0.3219  0.5946 -0.3071
   89UNL     N6  675   0.361   1.982   0.458  0.4365  0.0079 -0.3128
   89UNL     N7  676   0.547   2.054   0.560  0.0963  1.2636 -0.0276
   89UNL     H8  677   0.486   1.785   0.343  1.3674 -0.0499 -0.8819
   89UNL     H9  678   0.612   1.789   0.469 -1.5112 -0.4658  0.3110
   89UNL    H10  679   0.623   1.875   0.316  0.5887 -0.8033 -0.5091
   90UNL     H0  680  -1.001   1.490   1.062  0.0447  0.6108 -0.1996
   90UNL     H1  681  -1.224   1.440   0.908 -0.1909  0.2681 -0.3836
   90UNL     C2  682  -1.006   1.477   0.955 -0.3345 -0.0237 -0.1105
   90UNL     C3  683  -1.123   1.454   0.872 -0.1725  0.3686 -0.2929
   90UNL     C4  684  -0.959   1.469   0.749 -0.1815 -0.0925 -0.2473
   90UNL     C5  685  -0.878   1.471   0.629 -0.5284  0.5073  0.1194
   90UNL     N6  686  -0.913   1.498   0.869 -0.1569  0.1411  0.1484
   90UNL     N7  687  -1.096   1.451   0.743  0.1901  0.2055  0.2215
   90UNL     H8  688  -0.773   1.446   0.650 -0.4170 -1.3552 -2.2491
   90UNL     H9  689  -0.873   1.565   0.573  0.7503  0.1240 -0.4546
   90UNL    H10  690  -0.924   1.403   0.557 -1.1843  1.5063 -0.4378
   91Co      Co  691  -0.240   0.685   1.809  0.2798 -0.1590  0.3866
   92Co      Co  692  -1.203   1.401   1.801 -0.0347  0.1424  0.0189
   93Co      Co  693  -0.749   0.514   2.084 -0.0013  0.1325  0.6699
   94Co      Co  694  -0.722   1.552   1.509  0.1301 -0.1584 -0.1183
   95Co      Co  695  -1.212   0.868   2.057 -0.0477  0.0798  0.1358
   96Co      Co  696  -0.255   1.198   1.504 -0.0327  0.4370  0.3818
   97UNL     H0  697  -0.989   0.935   1.880 -0.2490 -0.6003 -2.7278
   97UNL     H1  698  -0.984   1.181   1.732  0.1826 -0.6077  0.0531
   97UNL     C2  699  -1.052   1.023   1.880 -0.0648 -0.3378  0.5000
   97UNL     C3  700  -1.049   1.145   1.811 -0.5498 -0.3466 -0.4194
   97UNL     C4  701  -1.230   1.129   1.923  0.0475 -0.1275  0.6391
   97UNL     C5  702  -1.352   1.175   1.992  0.5274 -0.0559 -0.3696
   97UNL     N6  703  -1.163   1.020   1.949 -0.2823  0.3990 -0.6084
   97UNL     N7  704  -1.163   1.212   1.840  0.4189 -0.0128 -0.6963
   97UNL     H8  705  -1.442   1.155   1.933 -0.4182 -0.4582  1.1373
   97UNL     H9  706  -1.352   1.283   2.013  0.5020  0.2843 -2.0194
   97UNL    H10  707  -1.378   1.127   2.087 -4.3056  2.5407 -0.0263
   98UNL     H0  708  -0.660   1.806   1.357  0.3529 -0.6039  0.3421
   98UNL     H1  709  -0.642   1.800   1.068  0.5699 -0.8881  0.5202
   98UNL     C2  710  -0.678   1.730   1.283  0.7491 -0.2016 -0.1726
   98UNL     C3  711  -0.666   1.726   1.142  0.6888 -0.3005  1.1530
   98UNL     C4  712  -0.741   1.541   1.211 -0.4833 -0.1232 -0.0882
   98UNL     C5  713  -0.749   1.394   1.203  0.3381 -0.2643  0.6435
   98UNL     N6  714  -0.720   1.610   1.322 -0.3349  0.2109  0.0029
   98UNL     N7  715  -0.718   1.614   1.096 -0.6339 -0.4219 -0.4785
   98UNL     H8  716  -0.769   1.347   1.300 -0.4972 -0.5804  0.3180
   98UNL     H9  717  -0.655   1.345   1.177  1.0619  0.6561  1.4139
   98UNL    H10  718  -0.823   1.355   1.133  2.0010 -0.7964 -0.8813
   99UNL     H0  719  -1.147   1.415   2.103  1.3011  0.5476 -0.4075
   99UNL     H1  720  -1.162   1.661   2.240  1.0951  1.6958 -1.1105
   99UNL     C2  721  -1.173   1.516   2.074 -0.5500  0.3014  0.2478
   99UNL     C3  722  -1.182   1.638   2.136 -0.2415 -0.5063 -0.4334
   99UNL     C4  723  -1.230   1.658   1.935 -0.2767 -0.0126 -0.0654
   99UNL     C5  724  -1.259   1.735   1.805  0.4722 -0.6773 -0.0893
   99UNL     N6  725  -1.207   1.531   1.950 -0.1078 -0.2320  0.2330
   99UNL     N7  726  -1.225   1.724   2.050  0.1450 -0.3194  0.7485
   99UNL     H8  727  -1.293   1.655   1.737 -1.0035 -0.0139 -0.1665
   99UNL     H9  728  -1.169   1.773   1.756  0.7412 -1.4125 -0.1767
   99UNL    H10  729  -1.345   1.803   1.809  1.0460  0.0277  0.5465
  100UNL     H0  730  -1.016   0.406   1.927  0.6881  0.1139  1.1402
  100UNL     H1  731  -1.239   0.556   1.942 -0.2472 -0.5791  0.5274
  100UNL     C2  732  -1.023   0.508   1.964 -0.0676  0.3144  0.4615
  100UNL     C3  733  -1.139   0.593   1.961 -0.6106  0.7929 -0.1114
  100UNL     C4  734  -0.970   0.699   2.045 -0.1131  0.3876 -0.1766
  100UNL     C5  735  -0.906   0.797   2.137  0.3602 -0.6871 -0.2257
  100UNL     N6  736  -0.922   0.576   2.012 -0.7634  0.1537 -0.0457
  100UNL     N7  737  -1.104   0.711   2.008  0.1163 -0.1347  0.1527
  100UNL     H8  738  -0.958   0.892   2.120  2.6038  0.8521  0.9893
  100UNL     H9  739  -0.803   0.800   2.100  0.5604 -4.1671 -0.3147
  100UNL    H10  740  -0.908   0.774   2.244 -2.6808 -0.2883 -0.0924
  101UNL     H0  741  -1.213   1.415   1.489 -0.3883 -0.1449 -0.2230
  101UNL     H1  742  -1.008   1.490   1.344  0.0169  1.2696  0.2966
  101UNL     C2  743  -1.117   1.443   1.530 -0.4157 -0.0092 -0.2519
  101UNL     C3  744  -1.004   1.478   1.452 -0.8340  0.5236  0.2585
  101UNL     C4  745  -0.963   1.456   1.663 -0.1422  0.2623  0.5621
  101UNL     C5  746  -0.877   1.467   1.785  0.2556  0.1793 -0.0074
  101UNL     N6  747  -1.089   1.440   1.662 -0.3597 -0.1384 -0.0334
  101UNL     N7  748  -0.906   1.492   1.540  0.3584  0.1530  0.3865
  101UNL     H8  749  -0.785   1.415   1.757  0.0767 -1.1986  1.8085
  101UNL     H9  750  -0.923   1.403   1.862  0.7330 -1.8273 -1.3292
  101UNL    H10  751  -0.871   1.572   1.816 -2.4757  0.9394 -1.6591
  102UNL     H0  752  -0.528   0.631   2.247 -0.6984 -1.3891 -0.9594
  102UNL     H1  753  -0.510   0.606   2.513  0.0127  0.5260  0.3278
  102UNL     C2  754  -0.611   0.605   2.311 -0.4267  0.2056  0.1066
  102UNL     C3  755  -0.598   0.595   2.450  0.5973  0.0008 -0.4170
  102UNL     C4  756  -0.797   0.545   2.386 -0.2120 -0.5482 -0.3281
  102UNL     C5  757  -0.933   0.476   2.384  0.0544 -0.0174  0.0086
  102UNL     N6  758  -0.732   0.561   2.272 -0.1922  0.6551  0.3733
  102UNL     N7  759  -0.712   0.546   2.492  0.5416 -0.4277 -0.0521
  102UNL     H8  760  -1.004   0.560   2.389  0.1925  0.2692 -1.9885
  102UNL     H9  761  -0.949   0.406   2.466  0.3101 -3.0334 -2.3443
  102UNL    H10  762  -0.949   0.431   2.285  1.7873 -0.8836  0.0833
  103UNL     H0  763  -0.023   0.217   1.711 -0.4028 -0.2985 -1.4172
  103UNL     H1  764  -0.013   0.452   1.864 -0.4215 -1.3650  1.6177
  103UNL     C2  765  -0.082   0.308   1.710  0.1049  0.0514 -0.4319
  103UNL     C3  766  -0.073   0.432   1.776  0.6938  0.1339  0.4435
  103UNL     C4  767  -0.238   0.429   1.645  0.4803 -0.3241 -0.3205
  103UNL     C5  768  -0.363   0.471   1.571  0.3761 -0.0844 -0.2562
  103UNL     N6  769  -0.192   0.301   1.635  0.6379  0.2383 -0.2844
  103UNL     N7  770  -0.171   0.509   1.733 -0.1906  0.5315  0.1504
  103UNL     H8  771  -0.449   0.407   1.595 -0.5447  0.8951 -0.8255
  103UNL     H9  772  -0.342   0.473   1.463  1.0535  0.0923 -0.1271
  103UNL    H10  773  -0.389   0.576   1.585  0.2465  0.1183 -1.8093
  104UNL     H0  774  -0.757   0.710   1.834 -0.0057 -0.6073 -2.1599
  104UNL     H1  775  -0.525   0.818   1.728 -0.5069 -0.7889 -1.1067
  104UNL     C2  776  -0.655   0.684   1.857 -0.3855 -0.3908 -0.1123
  104UNL     C3  777  -0.531   0.743   1.807 -0.7992  0.2646 -0.1014
  104UNL     C4  778  -0.491   0.586   1.951 -0.4842 -0.4314 -0.3909
  104UNL     C5  779  -0.424   0.474   2.032 -0.1434 -0.0363 -0.0344
  104UNL     N6  780  -0.622   0.599   1.952 -0.3399 -0.5934  0.1981
  104UNL     N7  781  -0.431   0.679   1.865  0.0419  0.5077 -0.4679
  104UNL     H8  782  -0.316   0.461   2.017 -0.4241 -1.3306 -1.0527
  104UNL     H9  783  -0.444   0.477   2.140  1.4898  1.2806  0.2748
  104UNL    H10  784  -0.481   0.389   1.993 -1.7213  0.4505  1.1241
  105UNL     H0  785  -0.754   1.252   1.559 -0.3670  2.2086  2.1057
  105UNL     H1  786  -0.548   1.083   1.558  1.9461  0.5156  1.5133
  105UNL     C2  787  -0.650   1.280   1.546  0.0486  0.2357  0.7401
  105UNL     C3  788  -0.540   1.191   1.549  0.3622  0.5464 -0.1012
  105UNL     C4  789  -0.478   1.386   1.500  1.0109  0.1340 -0.2867
  105UNL     C5  790  -0.385   1.500   1.479  0.4205  0.1655  0.2000
  105UNL     N6  791  -0.605   1.400   1.527 -0.1368 -0.9977  0.7171
  105UNL     N7  792  -0.430   1.260   1.527 -0.5388 -0.3975  0.6292
  105UNL     H8  793  -0.436   1.576   1.419  0.0973  0.1409  0.4388
  105UNL     H9  794  -0.291   1.465   1.434  0.8342  0.9333  0.4559
  105UNL    H10  795  -0.370   1.556   1.571 -0.4475  1.2189 -0.2762
  106UNL     H0  796  -0.204   0.958   1.372 -2.4378 -1.2632 -0.8082
  106UNL     H1  797  -0.152   0.714   1.519 -0.1318 -0.9885 -0.0718
  106UNL     C2  798  -0.218   0.923   1.473 -0.1441 -0.2753 -0.0781
  106UNL     C3  799  -0.193   0.809   1.549  0.1756 -1.0208  0.4468
  106UNL     C4  800  -0.248   0.960   1.678  1.0249 -0.0387 -0.0231
  106UNL     C5  801  -0.303   1.040   1.800  0.1733  0.2605  0.3156
  106UNL     N6  802  -0.247   1.018   1.560 -0.4472  0.0611  0.2521
  106UNL     N7  803  -0.217   0.828   1.675  0.3685 -0.7532  0.0358
  106UNL     H8  804  -0.217   1.089   1.846 -0.0353  0.0476  0.9343
  106UNL     H9  805  -0.345   0.969   1.871 -0.2093  0.8206  0.6514
  106UNL    H10  806  -0.387   1.105   1.772 -1.6623 -1.6743  1.0746
  107UNL     H0  807  -0.274   1.378   1.735  0.2635  1.3310  3.3303
  107UNL     H1  808  -0.040   1.500   1.860 -0.9801  0.6175  0.6240
  107UNL     C2  809  -0.167   1.362   1.725 -0.1763 -0.3450  0.2578
  107UNL     C3  810  -0.054   1.424   1.785 -0.3820  0.0901  1.0303
  107UNL     C4  811   0.001   1.281   1.628 -0.5370  0.0933  0.3366
  107UNL     C5  812   0.092   1.193   1.548  0.1618 -0.3409 -1.4735
  107UNL     N6  813  -0.129   1.284   1.622 -0.1206 -0.1065  0.2313
  107UNL     N7  814   0.049   1.370   1.722 -0.6922 -0.0458 -0.0394
  107UNL     H8  815   0.169   1.250   1.494 -0.0546 -0.0707 -1.5034
  107UNL     H9  816   0.037   1.134   1.474  0.1049 -0.1365 -1.5963
  107UNL    H10  817   0.157   1.128   1.607  0.5104  1.6025  0.4223
  108UNL     H0  818  -1.488   0.887   2.187 -0.3145 -0.6762  0.0321
  108UNL     H1  819  -1.723   0.804   2.062 -0.2692 -0.4517  1.1085
  108UNL     C2  820  -1.497   0.839   2.090 -0.1749 -0.0188 -0.3069
  108UNL     C3  821  -1.620   0.801   2.027 -0.6859  0.1954 -0.2388
  108UNL     C4  822  -1.456   0.801   1.895 -0.5079 -0.6942  0.2613
  108UNL     C5  823  -1.370   0.794   1.772 -0.6891  0.6338  0.2297
  108UNL     N6  824  -1.398   0.834   2.010 -0.2066 -0.1788 -1.1696
  108UNL     N7  825  -1.585   0.769   1.904 -0.0488 -0.7144  0.4085
  108UNL     H8  826  -1.263   0.813   1.789 -0.3786 -1.7631  1.4344
  108UNL     H9  827  -1.416   0.860   1.698 -1.6270  0.7815  0.9221
  108UNL    H10  828  -1.388   0.693   1.733  1.6548  0.4178 -0.4323
  109Co      Co  829  -0.730  -0.032   2.992 -0.3355  0.1804 -0.0609
  110Co      Co  830  -1.688   0.704   2.976  0.1740  0.3735  0.0606
  111Co      Co  831  -1.217  -0.178   3.328 -0.0623  0.2169  0.1034
  112Co      Co  832  -1.192   0.857   2.667 -0.1336 -0.2766  0.1211
  113Co      Co  833  -1.702   0.178   3.281 -0.3253  0.4944 -0.1569
  114Co      Co  834  -0.737   0.492   2.685  0.2437  0.1291 -0.0198
  115UNL     H0  835  -1.455   0.257   3.113 -0.2747 -0.7164  1.7681
  115UNL     H1  836  -1.472   0.483   2.941 -1.2981  1.5588 -0.1975
  115UNL     C2  837  -1.530   0.334   3.104  0.5639 -0.0495 -0.0407
  115UNL     C3  838  -1.537   0.448   3.020 -0.6937  0.0609 -0.3411
  115UNL     C4  839  -1.705   0.448   3.145 -0.8935  0.3121  0.2647
  115UNL     C5  840  -1.833   0.489   3.205  0.1092 -0.2124 -0.5169
  115UNL     N6  841  -1.644   0.330   3.171  0.1819 -0.5340  0.4364
  115UNL     N7  842  -1.641   0.521   3.046 -0.4131 -0.3830  0.5812
  115UNL     H8  843  -1.843   0.452   3.307 -0.6732 -1.7378 -1.1198
  115UNL     H9  844  -1.913   0.441   3.147  0.8008 -0.9389 -0.8992
  115UNL    H10  845  -1.836   0.597   3.187  1.1254 -0.2613 -1.0805
  116UNL     H0  846  -1.087   1.088   2.505  0.9302  2.2002 -2.6062
  116UNL     H1  847  -1.093   1.098   2.236  1.3010 -1.0954  0.8251
  116UNL     C2  848  -1.121   1.009   2.439 -0.1826  0.3969 -0.0469
  116UNL     C3  849  -1.123   1.015   2.299  0.1483 -0.9014  0.5553
  116UNL     C4  850  -1.213   0.837   2.365  0.6172  0.2752 -0.1112
  116UNL     C5  851  -1.273   0.695   2.354  1.1609 -0.2056  0.4301
  116UNL     N6  852  -1.180   0.899   2.476 -0.1500  0.2123 -0.4260
  116UNL     N7  853  -1.187   0.908   2.256 -0.8253  0.6639  0.7537
  116UNL     H8  854  -1.255   0.626   2.437  0.1514  0.3210  1.0993
  116UNL     H9  855  -1.228   0.645   2.268  3.6269  1.9742  0.3092
  116UNL    H10  856  -1.381   0.709   2.340  1.3790  1.0755 -0.0984
  117UNL     H0  857  -1.546   0.741   3.253 -1.7247 -0.6156 -0.1248
  117UNL     H1  858  -1.555   0.998   3.399  2.2770 -2.1471  0.1116
  117UNL     C2  859  -1.593   0.837   3.235 -0.7230 -0.1120 -0.1314
  117UNL     C3  860  -1.599   0.965   3.306  0.4502 -0.2881  0.2383
  117UNL     C4  861  -1.707   0.974   3.124  0.1196  0.3765  0.3415
  117UNL     C5  862  -1.781   1.038   3.010 -0.4205 -0.2771  0.3218
  117UNL     N6  863  -1.674   0.844   3.126 -0.3589  0.1717 -0.1910
  117UNL     N7  864  -1.670   1.049   3.233  0.2236  0.0687 -0.3218
  117UNL     H8  865  -1.869   1.094   3.045 -0.9881 -1.5200  0.9634
  117UNL     H9  866  -1.830   0.961   2.951 -1.4526  2.0340 -2.0479
  117UNL    H10  867  -1.716   1.108   2.956  0.9712 -2.2608 -0.6608
  118UNL     H0  868  -1.510  -0.296   3.221  1.5489 -0.4169  2.4772
  118UNL     H1  869  -1.713  -0.114   3.167  0.1819 -0.9811 -0.9376
  118UNL     C2  870  -1.512  -0.189   3.238 -0.3778  0.0851 -0.3099
  118UNL     C3  871  -1.620  -0.103   3.222 -0.2033  0.4191 -0.5097
  118UNL     C4  872  -1.463  -0.008   3.320 -0.1936 -0.8782 -0.0291
  118UNL     C5  873  -1.381   0.104   3.393  0.2959 -0.1364  0.1564
  118UNL     N6  874  -1.410  -0.124   3.292 -0.7689 -0.5466  0.5230
  118UNL     N7  875  -1.592   0.013   3.271 -0.3809  0.5779  0.2045
  118UNL     H8  876  -1.415   0.200   3.351 -0.4960 -0.3652  0.2663
  118UNL     H9  877  -1.272   0.105   3.375  0.0653 -0.8188 -1.3653
  118UNL    H10  878  -1.407   0.112   3.499  0.9723  1.1173  0.2561
  119UNL     H0  879  -1.701   0.718   2.677  0.2718 -1.0296  0.4237
  119UNL     H1  880  -1.489   0.806   2.517  0.9858 -1.2288 -0.3871
  119UNL     C2  881  -1.601   0.750   2.703  0.2903 -0.7969  0.0708
  119UNL     C3  882  -1.493   0.796   2.625 -0.4323  0.6606 -0.2104
  119UNL     C4  883  -1.444   0.788   2.831  0.6272  0.5132  0.4285
  119UNL     C5  884  -1.365   0.788   2.960  0.4962 -0.6868  0.0365
  119UNL     N6  885  -1.572   0.756   2.828  0.5336 -0.0196 -0.4470
  119UNL     N7  886  -1.392   0.814   2.711 -0.0839 -0.1147 -0.3286
  119UNL     H8  887  -1.272   0.729   2.964  1.7290  1.1400  3.8346
  119UNL     H9  888  -1.430   0.747   3.038 -2.3003 -0.7893 -2.2213
  119UNL    H10  889  -1.325   0.888   2.982 -1.1016  0.2825 -1.2395
  120UNL     H0  890  -1.036   0.022   3.486  1.0448 -1.2036 -1.3628
  120UNL     H1  891  -1.018  -0.009   3.764 -1.1406  1.8000  1.1241
  120UNL     C2  892  -1.093  -0.044   3.551  0.6781  0.3838  0.0003
  120UNL     C3  893  -1.087  -0.053   3.693  0.5771 -0.0371  0.4820
  120UNL     C4  894  -1.238  -0.176   3.620  0.0910 -0.1390 -0.0083
  120UNL     C5  895  -1.372  -0.252   3.618  0.2571 -0.0626  0.7296
  120UNL     N6  896  -1.177  -0.138   3.511 -0.4832  0.3138 -0.4892
  120UNL     N7  897  -1.181  -0.134   3.733 -0.1368 -0.1040  0.4889
  120UNL     H8  898  -1.445  -0.194   3.559 -0.3285 -1.1921  0.3110
  120UNL     H9  899  -1.407  -0.285   3.716 -1.3247 -0.2066  0.1508
  120UNL    H10  900  -1.364  -0.341   3.555 -2.6437  0.5070 -0.6210
  121UNL     H0  901  -0.515  -0.481   2.908  1.1279  1.8893 -0.7738
  121UNL     H1  902  -0.528  -0.238   3.056  1.3454 -0.3577 -1.0158
  121UNL     C2  903  -0.587  -0.401   2.897 -0.4222  0.6946  0.2822
  121UNL     C3  904  -0.592  -0.286   2.982 -0.2285 -0.3330  0.2738
  121UNL     C4  905  -0.750  -0.299   2.846 -0.1889  0.3357 -1.0284
  121UNL     C5  906  -0.875  -0.253   2.772 -0.6000  0.9411  0.0999
  121UNL     N6  907  -0.684  -0.406   2.815  0.8151  0.6826  0.2574
  121UNL     N7  908  -0.689  -0.218   2.936  0.6311  0.1344  0.3278
  121UNL     H8  909  -0.881  -0.298   2.672  0.7277 -0.5079  0.6228
  121UNL     H9  910  -0.867  -0.146   2.752 -0.8531  0.6953 -1.3862
  121UNL    H10  911  -0.962  -0.272   2.836  0.2139  2.2245  1.6837
  122UNL     H0  912  -1.216   0.093   3.129 -0.8752 -0.0780 -3.5466
  122UNL     H1  913  -1.005   0.112   2.947 -0.7734  0.3877 -0.1889
  122UNL     C2  914  -1.129   0.030   3.118 -0.2370 -0.2060  0.6933
  122UNL     C3  915  -1.020   0.038   3.024  0.1537 -0.4663 -0.7997
  122UNL     C4  916  -0.974  -0.116   3.167  0.0978  0.6913 -0.1062
  122UNL     C5  917  -0.893  -0.214   3.253  0.6036 -0.1072 -0.5954
  122UNL     N6  918  -1.101  -0.080   3.191 -0.9490 -0.7150  0.0812
  122UNL     N7  919  -0.930  -0.055   3.055 -0.1525 -0.5397 -0.3724
  122UNL     H8  920  -0.785  -0.196   3.247  1.0935 -3.0418 -3.2212
  122UNL     H9  921  -0.919  -0.224   3.360  3.5790 -0.2398  0.1950
  122UNL    H10  922  -0.907  -0.319   3.224  0.1052  0.1515 -1.3181
  123UNL     H0  923  -1.224   0.597   2.772  0.4986 -0.3244  0.4686
  123UNL     H1  924  -1.028   0.399   2.769  2.0805 -0.0297 -0.5671
  123UNL     C2  925  -1.119   0.600   2.744  0.2220 -0.4443 -0.6284
  123UNL     C3  926  -1.022   0.504   2.745 -0.2742  0.3122  0.0615
  123UNL     C4  927  -0.946   0.700   2.697 -0.1266 -0.1149  0.1633
  123UNL     C5  928  -0.842   0.808   2.669  0.3577 -0.1445  0.3545
  123UNL     N6  929  -1.072   0.715   2.716  0.1381 -0.0436 -0.0983
  123UNL     N7  930  -0.908   0.565   2.702  0.3927  0.4285 -0.5703
  123UNL     H8  931  -0.794   0.830   2.765 -1.1567 -0.2869  1.1747
  123UNL     H9  932  -0.894   0.898   2.635 -1.4194 -1.3445 -0.2458
  123UNL    H10  933  -0.771   0.782   2.590  1.8445 -0.5024  1.7504
  124UNL     H0  934  -0.754   0.198   2.541 -2.5213 -0.7292  0.8799
  124UNL     H1  935  -0.685  -0.029   2.669 -1.3624 -0.5958  1.4273
  124UNL     C2  936  -0.717   0.191   2.643 -0.2336  1.0395  0.2664
  124UNL     C3  937  -0.690   0.070   2.712 -1.0209  0.0115  0.1351
  124UNL     C4  938  -0.722   0.240   2.845  0.2751  0.7751  0.1784
  124UNL     C5  939  -0.735   0.327   2.967  0.3622  0.9405 -0.3216
  124UNL     N6  940  -0.716   0.291   2.726  0.1116 -0.2795  0.2644
  124UNL     N7  941  -0.706   0.101   2.843 -0.5415 -0.1811  0.6180
  124UNL     H8  942  -0.807   0.410   2.966  0.6750  1.2672  1.0149
  124UNL     H9  943  -0.636   0.368   2.990 -0.3308  2.2094  0.5304
  124UNL    H10  944  -0.745   0.276   3.064  4.5542  5.1638  2.8256
  125UNL     H0  945  -0.770   0.657   2.921 -0.3091 -2.5637 -2.9430
  125UNL     H1  946  -0.529   0.792   3.050  1.6874  1.4960 -0.8077
  125UNL     C2  947  -0.662   0.656   2.909  0.2318 -0.5683  0.3525
  125UNL     C3  948  -0.548   0.724   2.968  0.5412 -0.1398  0.7616
  125UNL     C4  949  -0.496   0.576   2.822 -0.2616 -0.2480  0.2057
  125UNL     C5  950  -0.415   0.488   2.746  0.0971 -0.1855 -0.2654
  125UNL     N6  951  -0.624   0.590   2.799  0.4092 -0.1196 -0.1442
  125UNL     N7  952  -0.444   0.662   2.914 -0.2161 -0.0585 -0.5861
  125UNL     H8  953  -0.375   0.417   2.820  0.8436  0.1395 -0.3466
  125UNL     H9  954  -0.335   0.543   2.695 -1.5401  1.1052 -1.5532
  125UNL    H10  955  -0.469   0.432   2.668  0.6102 -0.8021 -0.1911
  126UNL     H0  956  -1.980   0.162   3.428  0.6333  0.5870 -0.7754
  126UNL     H1  957  -2.210   0.117   3.290  0.1009  0.8919  1.0193
  126UNL     C2  958  -1.990   0.149   3.321  0.5741 -0.8648 -0.6121
  126UNL     C3  959  -2.108   0.108   3.254 -0.3682  0.0520 -0.1304
  126UNL     C4  960  -1.939   0.088   3.127  0.0838  0.3990  0.2046
  126UNL     C5  961  -1.864   0.094   2.996 -0.3552 -0.8830  0.4054
  126UNL     N6  962  -1.889   0.128   3.239  0.4219  0.0729  0.0239
  126UNL     N7  963  -2.074   0.070   3.132  1.2071 -0.5528  0.8324
  126UNL     H8  964  -1.760   0.129   3.001 -0.8435  0.8142 -0.5906
  126UNL     H9  965  -1.925   0.157   2.931  0.6748  1.0013  1.1887
  126UNL    H10  966  -1.858  -0.002   2.944  1.1975 -0.6640  0.1229
  127Co      Co  967  -1.214  -0.700   4.203  0.1500  0.1892 -0.0504
  128Co      Co  968  -0.272   2.767  -0.611  0.1715  0.2927  0.1685
  129Co      Co  969   0.248   1.917  -0.269 -0.1478  0.2002  0.0962
  130Co      Co  970  -1.722   0.162   3.895  0.1097 -0.2898  0.1020
  131Co      Co  971  -0.248   2.244  -0.307  0.2092 -0.0993 -0.1782
  132Co      Co  972  -1.234  -0.175   3.914 -0.3603  0.0139  0.0018
  133UNL     H0  973  -0.034   2.314  -0.513  0.9145  0.2836  1.2899
  133UNL     H1  974  -0.041   2.553  -0.657 -0.9395 -0.3204 -1.7264
  133UNL     C2  975  -0.108   2.393  -0.510  0.2054 -0.2792 -0.2038
  133UNL     C3  976  -0.110   2.516  -0.582  0.2750 -0.0407 -0.4381
  133UNL     C4  977  -0.264   2.506  -0.438 -0.2740 -0.1623  0.6788
  133UNL     C5  978  -0.394   2.535  -0.370 -0.9986 -0.1599 -0.3004
  133UNL     N6  979  -0.204   2.397  -0.421  0.3562  0.0374 -0.2000
  133UNL     N7  980  -0.211   2.590  -0.535 -0.1634 -0.4183  0.3501
  133UNL     H8  981  -0.479   2.482  -0.414 -1.5016  1.3025 -1.1828
  133UNL     H9  982  -0.416   2.642  -0.357  1.5328  0.2637  1.2055
  133UNL    H10  983  -0.388   2.497  -0.268 -0.7466 -2.0517 -0.9710
  134UNL     H0  984  -1.620   0.410   3.736  0.7690  0.7571 -1.6720
  134UNL     H1  985  -1.616   0.415   3.463  0.5222  1.6840  0.9023
  134UNL     C2  986  -1.646   0.328   3.670  0.5525 -0.4399 -0.1600
  134UNL     C3  987  -1.629   0.330   3.527  0.7770  0.8168 -0.1664
  134UNL     C4  988  -1.702   0.150   3.593  0.7062  0.5037 -0.4294
  134UNL     C5  989  -1.738   0.007   3.603 -0.0366  0.2439 -0.4990
  134UNL     N6  990  -1.692   0.213   3.705  0.6594 -0.6319 -0.5455
  134UNL     N7  991  -1.677   0.217   3.480  0.2705  0.0536 -0.0397
  134UNL     H8  992  -1.724  -0.030   3.705  0.5621  1.7232 -0.0316
  134UNL     H9  993  -1.678  -0.055   3.534 -2.3456 -0.1806 -2.2639
  134UNL    H10  994  -1.841   0.001   3.565  0.9599  0.7475 -3.6251
  135UNL     H0  995  -0.206   2.761  -0.323 -3.5045 -1.3237  1.0078
  135UNL     H1  996  -0.201   3.002  -0.160 -0.6753 -3.0101  0.8765
  135UNL     C2  997  -0.215   2.865  -0.349  0.0997 -1.0804  0.2405
  135UNL     C3  998  -0.221   2.987  -0.265 -0.5249 -0.6692  0.4521
  135UNL     C4  999  -0.262   3.030  -0.474  0.1953  0.1616  0.0019
  135UNL     C5 1000  -0.299   3.111  -0.596 -0.1357  0.3914  0.2509
  135UNL     N6 1001  -0.251   2.901  -0.472 -0.1507  0.5025  0.0078
  135UNL     N7 1002  -0.249   3.089  -0.350  0.4598  0.3215 -0.4187
  135UNL     H8 1003  -0.372   3.064  -0.663  0.6934 -0.5671  0.0065
  135UNL     H9 1004  -0.205   3.125  -0.650 -0.3210 -0.6488 -0.3587
  135UNL    H10 1005  -0.352   3.203  -0.567  1.1708  0.9611  0.9340
  136UNL     H0 1006  -0.012   1.784  -0.349 -0.5083 -0.1433  1.0837
  136UNL     H1 1007  -0.240   1.933  -0.400  1.7160 -1.3956 -1.4638
  136UNL     C2 1008  -0.031   1.884  -0.314 -0.3708 -0.1449  1.1614
  136UNL     C3 1009  -0.147   1.966  -0.356  0.8194 -0.4862 -0.2029
  136UNL     C4 1010   0.010   2.081  -0.267 -0.4602  0.1357 -0.1602
  136UNL     C5 1011   0.079   2.192  -0.192 -0.3404 -0.4150 -0.1899
  136UNL     N6 1012   0.066   1.967  -0.289  0.9416  0.1952 -0.2324
  136UNL     N7 1013  -0.116   2.093  -0.320 -0.1302  0.7714  0.1799
  136UNL     H8 1014   0.047   2.291  -0.225 -0.4348 -1.3422 -3.1967
  136UNL     H9 1015   0.189   2.194  -0.188 -0.3574 -0.7633  1.5294
  136UNL    H10 1016   0.053   2.194  -0.085 -0.1498  1.5087 -0.1438
  137UNL     H0 1017  -0.287   2.883  -0.905 -0.0116  2.7243  1.4485
  137UNL     H1 1018  -0.039   2.916  -1.053 -0.8746  0.8495  0.1111
  137UNL     C2 1019  -0.185   2.866  -0.876  0.0694  0.5775  0.1879
  137UNL     C3 1020  -0.064   2.890  -0.951 -0.6906  0.3500  0.0312
  137UNL     C4 1021  -0.022   2.871  -0.741 -0.4232  0.4013  0.0160
  137UNL     C5 1022   0.051   2.868  -0.610  0.3794  0.0888 -0.3832
  137UNL     N6 1023  -0.152   2.846  -0.749  0.2776 -0.3147  0.4402
  137UNL     N7 1024  -1.915   0.128   3.926 -0.0366  0.5423  0.3355
  137UNL     H8 1025   0.012   2.783  -0.553  0.5966  0.1793 -0.0985
  137UNL     H9 1026   0.031   2.946  -0.535  1.9347 -1.6924  2.0162
  137UNL    H10 1027   0.157   2.844  -0.624  0.9518  0.4427  2.5542
  138UNL     H0 1028   0.471   2.081  -0.104  1.1100 -2.6651 -0.9556
  138UNL     H1 1029   0.468   2.060   0.178  0.6016  1.2985 -2.6709
  138UNL     C2 1030   0.415   2.021  -0.034 -0.1800  0.0705  0.4898
  138UNL     C3 1031   0.406   2.010   0.105 -0.6941 -0.6586 -0.3722
  138UNL     C4 1032   0.243   1.921   0.024 -0.3441  0.5937  0.1979
  138UNL     C5 1033   0.105   1.855   0.019 -0.0041 -0.3584  0.2216
  138UNL     N6 1034   0.312   1.950  -0.081 -0.6693 -0.3230  0.4360
  138UNL     N7 1035   0.301   1.943   0.145 -0.2617  0.6415 -0.1530
  138UNL     H8 1036   0.085   1.781   0.097 -2.2182  2.1976  2.2880
  138UNL     H9 1037   0.097   1.801  -0.076  2.6726 -1.0331  0.3184
  138UNL    H10 1038   0.027   1.933   0.020  1.2086  0.8942  0.4901
  139UNL     H0 1039  -1.010  -1.163   4.115  0.9164  0.1727 -0.1248
  139UNL     H1 1040  -0.990  -0.913   4.243  1.3370  0.4867 -0.7720
  139UNL     C2 1041  -1.067  -1.073   4.099  0.1848 -0.2240  0.1851
  139UNL     C3 1042  -1.050  -0.950   4.160 -0.0936 -0.4548  0.6174
  139UNL     C4 1043  -1.222  -0.948   4.030 -0.2252 -0.9282 -0.1453
  139UNL     C5 1044  -1.346  -0.899   3.969  1.0032  0.4535  0.0264
  139UNL     N6 1045  -1.164  -1.061   4.013  0.2937  0.2322 -0.0439
  139UNL     N7 1046  -1.152  -0.877   4.121  0.7089  0.0908 -0.4016
  139UNL     H8 1047  -1.363  -0.931   3.866 -0.9557 -0.3949  0.5574
  139UNL     H9 1048  -1.364  -0.792   3.984 -1.3609  0.2539 -0.9079
  139UNL    H10 1049  -1.436  -0.925   4.027  2.6504 -0.2963  2.3820
  140UNL     H0 1050   0.236   2.123  -0.488 -0.7509 -1.7238  1.5654
  140UNL     H1 1051   0.467   2.183  -0.650 -1.4755 -0.6227 -1.0984
  140UNL     C2 1052   0.335   2.080  -0.493 -0.1860 -0.3387 -0.2883
  140UNL     C3 1053   0.459   2.113  -0.568  0.1449  0.4848  0.0706
  140UNL     C4 1054   0.504   1.966  -0.421  0.8786  0.1296  0.6168
  140UNL     C5 1055   0.577   1.875  -0.328 -0.4831 -0.5420 -0.2153
  140UNL     N6 1056   0.376   1.992  -0.405 -0.2381 -0.0381 -0.2694
  140UNL     N7 1057  -1.393  -0.727   4.262  0.3814  0.4312  0.2803
  140UNL     H8 1058   0.654   1.815  -0.378 -0.2606 -0.5257  0.1047
  140UNL     H9 1059   0.644   1.933  -0.263 -1.6664  1.0045 -0.3200
  140UNL    H10 1060   0.530   1.798  -0.266  1.2278 -0.8267  0.8126
  141UNL     H0 1061  -1.713  -0.112   4.039 -0.8231 -2.2214 -0.4225
  141UNL     H1 1062  -1.494  -0.281   4.007  2.9638  0.4110 -1.0779
  141UNL     C2 1063  -1.615  -0.084   4.004 -1.0879 -0.2664  0.2839
  141UNL     C3 1064  -1.513  -0.176   3.986  0.3346  0.2631  0.1352
  141UNL     C4 1065  -1.461   0.021   3.912  0.5945  0.3133  0.6744
  141UNL     C5 1066  -1.375   0.133   3.859  0.8851 -0.0193  0.0240
  141UNL     N6 1067  -1.588   0.024   3.932  0.2129 -0.1890 -0.8263
  141UNL     N7 1068  -1.412  -0.107   3.941  0.5148 -0.8003  0.1859
  141UNL     H8 1069  -1.315   0.157   3.948  1.5344 -2.4053  0.3178
  141UNL     H9 1070  -1.428   0.222   3.823  0.8495  0.2136  0.6471
  141UNL    H10 1071  -1.300   0.098   3.786 -1.8313 -2.6751 -1.7487
  142UNL     H0 1072  -1.176  -0.434   3.778 -1.8666 -0.3665 -0.4056
  142UNL     H1 1073  -1.182  -0.678   3.886 -0.9172  1.2083 -0.0900
  142UNL     C2 1074  -1.181  -0.460   3.883 -0.1544  0.5074 -0.0635
  142UNL     C3 1075  -1.184  -0.585   3.941  0.9225  0.7625  0.8079
  142UNL     C4 1076  -1.240  -0.437   4.075 -0.0817  0.6942 -0.4140
  142UNL     C5 1077  -1.270  -0.371   4.204 -0.0573  0.5337 -0.4803
  142UNL     N6 1078  -1.218  -0.365   3.964 -0.1811 -0.5292 -0.7000
  142UNL     N7 1079  -1.221  -0.571   4.068  0.1028  0.2460  0.0074
  142UNL     H8 1080  -1.372  -0.333   4.191 -0.2886  0.6824  1.4552
  142UNL     H9 1081  -1.208  -0.283   4.223 -2.1785  1.8309  0.7713
  142UNL    H10 1082  -1.258  -0.441   4.288  0.3140 -1.2645 -1.9629
  143UNL     H0 1083  -1.243   0.022   4.134  1.1962  1.2328  3.5720
  143UNL     H1 1084  -1.006   0.121   4.258 -0.8522  1.6279 -1.1883
  143UNL     C2 1085  -1.141  -0.010   4.120  0.5685  0.3217 -0.2364
  143UNL     C3 1086  -1.025   0.048   4.181  0.0199 -0.2933  0.3176
  143UNL     C4 1087  -0.967  -0.104   4.049  0.1466 -0.3058  0.0429
  143UNL     C5 1088  -0.884  -0.210   3.987 -0.1220 -0.0207  0.3882
  143UNL     N6 1089  -1.099  -0.094   4.032 -0.0814 -0.2198  0.0281
  143UNL     N7 1090  -0.917  -0.019   4.150  0.1147  0.2726 -0.5679
  143UNL     H8 1091  -0.778  -0.185   3.974  0.0991 -1.1240 -0.0594
  143UNL     H9 1092  -0.918  -0.258   3.894  3.1724 -1.7386 -0.1017
  143UNL    H10 1093  -0.888  -0.297   4.054  0.8486  0.0264  0.5181
  144UNL     H0 1094  -0.522   2.279  -0.186 -0.0260  0.8329 -0.2761
  144UNL     H1 1095  -0.751   2.182  -0.314  0.5737  0.0265  2.3758
  144UNL     C2 1096  -0.527   2.226  -0.280 -0.0012 -0.1839  0.2790
  144UNL     C3 1097  -0.646   2.179  -0.341 -0.0728 -0.5142 -0.4518
  144UNL     C4 1098  -0.483   2.160  -0.473  0.3179  0.1208 -0.4540
  144UNL     C5 1099  -0.399   2.139  -0.601 -0.0229 -0.4708  0.0822
  144UNL     N6 1100  -0.427   2.211  -0.366 -0.2822 -0.5925 -0.1221
  144UNL     N7 1101  -0.617   2.138  -0.465  0.1780 -0.2977 -0.0500
  144UNL     H8 1102  -0.352   2.236  -0.622  1.1135 -0.9854  0.1497
  144UNL     H9 1103  -0.466   2.115  -0.685 -0.5329  0.9842  0.0576
  144UNL    H10 1104  -0.312   2.073  -0.590  1.7120  1.8492  0.9732
  145Co      Co 1105  -0.237   2.775   0.605 -0.2654 -0.1078 -0.3054
  146Co      Co 1106  -1.219   3.455   0.620  0.1855  0.1329 -0.2997
  147Co      Co 1107  -0.729   2.596   0.913 -0.0148 -0.0938  0.1232
  148Co      Co 1108  -0.739   3.630   0.324  0.0885 -0.1626 -0.3880
  149Co      Co 1109  -1.236   2.928   0.912 -0.1150  0.4203 -0.0762
  150Co      Co 1110  -0.251   3.282   0.297 -0.0021  0.0351 -0.0159
  151UNL     H0 1111  -1.003   2.993   0.706 -3.0477 -2.3206  2.3950
  151UNL     H1 1112  -1.010   3.221   0.549  0.9537 -1.2480 -0.2635
  151UNL     C2 1113  -1.079   3.070   0.700 -0.3986  0.3455 -0.0180
  151UNL     C3 1114  -1.085   3.194   0.622  0.0898  0.5477 -0.4115
  151UNL     C4 1115  -1.247   3.182   0.762 -0.9288 -0.8533  0.2291
  151UNL     C5 1116  -1.369   3.236   0.834 -0.0723 -0.1389  0.4886
  151UNL     N6 1117  -1.182   3.067   0.783  0.4716  0.3169 -0.0142
  151UNL     N7 1118  -1.186   3.263   0.669 -0.1248 -0.8593  0.1732
  151UNL     H8 1119  -1.417   3.147   0.878 -0.7892 -0.2745 -0.5444
  151UNL     H9 1120  -1.434   3.284   0.761 -1.2907  1.9842  2.8043
  151UNL    H10 1121  -1.338   3.307   0.912 -2.1130  0.6854  0.5875
  152UNL     H0 1122  -0.630   3.868   0.156  1.0646 -0.0213  0.4870
  152UNL     H1 1123  -0.619   3.867  -0.116 -1.1931  1.1969  1.7977
  152UNL     C2 1124  -0.672   3.796   0.087  0.0009  0.7735  0.2860
  152UNL     C3 1125  -0.659   3.788  -0.054 -0.2880 -0.8542 -0.0907
  152UNL     C4 1126  -0.766   3.624   0.019 -0.6917 -0.3569 -0.5065
  152UNL     C5 1127  -0.828   3.495   0.026 -0.1823  0.3423 -0.2614
  152UNL     N6 1128  -0.733   3.684   0.132  0.2720 -0.3486  0.2180
  152UNL     N7 1129  -0.719   3.682  -0.099 -0.1378 -0.2560  0.3694
  152UNL     H8 1130  -0.790   3.448   0.117  1.1555  0.2527 -0.8355
  152UNL     H9 1131  -0.803   3.433  -0.061  0.8319 -1.1511  1.0316
  152UNL    H10 1132  -0.936   3.502   0.042 -0.4759  1.3092 -2.3266
  153UNL     H0 1133  -1.169   3.469   0.928 -0.0977 -0.7160 -0.9815
  153UNL     H1 1134  -1.164   3.722   1.069  1.3000  1.0720 -0.1177
  153UNL     C2 1135  -1.184   3.569   0.889 -0.2306 -0.3150  0.0581
  153UNL     C3 1136  -1.181   3.692   0.966  1.0732  0.0136  0.2112
  153UNL     C4 1137  -1.235   3.713   0.755  0.0290  0.1752  0.1114
  153UNL     C5 1138  -1.279   3.783   0.622 -0.0060  0.1171 -0.3947
  153UNL     N6 1139  -1.206   3.585   0.765 -0.1688 -0.3723  0.0446
  153UNL     N7 1140  -1.213   3.778   0.876 -0.6209 -0.1724  0.3655
  153UNL     H8 1141  -1.321   3.709   0.553 -0.5217 -0.8311  0.8886
  153UNL     H9 1142  -1.197   3.840   0.578 -0.5934  0.5770 -0.9086
  153UNL    H10 1143  -1.360   3.854   0.644  1.7903  1.7983  1.2461
  154UNL     H0 1144  -1.007   2.480   0.823 -3.0605  0.0123 -2.6486
  154UNL     H1 1145  -1.247   2.636   0.836 -0.7712 -0.5823  0.2768
  154UNL     C2 1146  -1.021   2.586   0.841  0.3444  0.2161 -0.0032
  154UNL     C3 1147  -1.143   2.663   0.852 -1.0417  0.1140  0.9173
  154UNL     C4 1148  -0.971   2.776   0.913 -1.3509  0.9399  0.2048
  154UNL     C5 1149  -0.893   2.889   0.969  0.6391  0.4080 -0.4200
  154UNL     N6 1150  -0.919   2.654   0.884  0.5353 -0.0697 -0.1737
  154UNL     N7 1151  -1.107   2.784   0.900  0.2407  0.7126  0.2667
  154UNL     H8 1152  -0.877   2.973   0.901 -1.2185  1.6494  0.5787
  154UNL     H9 1153  -0.793   2.860   1.004  1.1402  2.3612 -0.1277
  154UNL    H10 1154  -0.947   2.931   1.055 -0.8481  1.0244 -1.6013
  155UNL     H0 1155  -1.229   3.506   0.314  0.6867 -0.5084  0.4551
  155UNL     H1 1156  -1.016   3.641   0.186 -1.7207  0.8646  0.5848
  155UNL     C2 1157  -1.133   3.533   0.354  0.2970  0.3363  0.8468
  155UNL     C3 1158  -1.022   3.598   0.285 -0.2500 -0.0081  0.3350
  155UNL     C4 1159  -0.969   3.545   0.491  1.8218  0.4735 -0.7958
  155UNL     C5 1160  -0.895   3.542   0.624 -0.7179 -0.3208  0.5209
  155UNL     N6 1161  -1.100   3.510   0.481 -0.4709 -0.0720  0.3231
  155UNL     N7 1162  -0.923   3.586   0.372  0.1063  0.1847  0.5231
  155UNL     H8 1163  -0.957   3.542   0.715  0.6669  0.7725  1.5067
  155UNL     H9 1164  -0.824   3.626   0.628 -0.3275 -0.5982 -0.4039
  155UNL    H10 1165  -0.836   3.450   0.629 -1.7726 -0.9602  2.4022
  156UNL     H0 1166  -0.535   2.757   1.067  0.3434 -0.5445 -0.9086
  156UNL     H1 1167  -0.531   2.786   1.339 -2.4619  1.0871  1.7021
  156UNL     C2 1168  -0.601   2.709   1.138 -0.2122  0.1025 -0.9718
  156UNL     C3 1169  -0.594   2.721   1.281  0.4415  0.0731 -0.5666
  156UNL     C4 1170  -0.753   2.586   1.215 -0.0846 -0.8100  0.7736
  156UNL     C5 1171  -0.878   2.505   1.201 -0.1816 -0.2191 -0.5857
  156UNL     N6 1172  -0.689   2.618   1.101 -0.0720  0.0479 -0.6323
  156UNL     N7 1173  -0.691   2.643   1.328 -0.7306  0.0212  0.1549
  156UNL     H8 1174  -0.869   2.421   1.130  0.6017  0.6796 -1.5872
  156UNL     H9 1175  -0.961   2.566   1.164 -0.7153 -0.3465  0.3956
  156UNL    H10 1176  -0.891   2.465   1.302  0.1224 -1.1832 -0.9152
  157UNL     H0 1177  -0.047   2.299   0.527 -0.0637  0.3773  0.1416
  157UNL     H1 1178  -0.048   2.533   0.677 -1.0881 -0.5709  0.7568
  157UNL     C2 1179  -0.109   2.387   0.513 -0.4477  0.1087  0.1424
  157UNL     C3 1180  -0.101   2.505   0.587  0.1473 -0.3827 -0.0576
  157UNL     C4 1181  -0.257   2.509   0.447  0.1256  0.1707 -0.5331
  157UNL     C5 1182  -0.382   2.549   0.373 -0.0028  0.3625 -0.9920
  157UNL     N6 1183  -0.204   2.392   0.424  0.2232  0.2150  0.0439
  157UNL     N7 1184  -0.193   2.590   0.539  0.1823  0.4589 -0.8381
  157UNL     H8 1185  -0.448   2.467   0.342 -0.0939  0.5378 -1.2657
  157UNL     H9 1186  -0.356   2.593   0.276 -0.0160  1.9706 -0.3113
  157UNL    H10 1187  -0.451   2.608   0.435  0.5963 -0.4941  0.5587
  158UNL     H0 1188  -0.745   2.815   0.681  0.9499  2.7860 -1.8553
  158UNL     H1 1189  -0.515   2.903   0.556  0.7774  0.7342  0.8682
  158UNL     C2 1190  -0.645   2.777   0.689 -0.3772 -0.7731  0.2585
  158UNL     C3 1191  -0.525   2.822   0.628  0.4988  0.1745  0.2186
  158UNL     C4 1192  -0.480   2.673   0.765  0.2784  0.4857  0.1192
  158UNL     C5 1193  -0.400   2.560   0.833 -0.4969  0.7446  0.4736
  158UNL     N6 1194  -0.614   2.681   0.774  0.8713 -0.2484  0.1042
  158UNL     N7 1195  -0.424   2.754   0.668 -0.2398  0.3311  0.0673
  158UNL     H8 1196  -0.426   2.537   0.937 -0.8764  2.4207  0.7712
  158UNL     H9 1197  -0.416   2.464   0.781 -0.0706  1.1402 -0.4214
  158UNL    H10 1198  -0.291   2.572   0.831 -0.2994 -0.3045  2.4636
  159UNL     H0 1199  -0.756   3.333   0.363 -0.5743 -1.0635 -3.3821
  159UNL     H1 1200  -0.524   3.160   0.368  0.5052  0.0647  1.2502
  159UNL     C2 1201  -0.652   3.355   0.343 -0.0576 -0.2041 -0.2806
  159UNL     C3 1202  -0.539   3.265   0.349 -0.4591 -0.1761  0.5998
  159UNL     C4 1203  -0.489   3.460   0.297 -0.1633 -0.7975  0.0473
  159UNL     C5 1204  -0.393   3.577   0.256  0.8740 -0.3563 -1.3039
  159UNL     N6 1205  -0.610   3.474   0.322 -0.0438 -0.7781 -0.4177
  159UNL     N7 1206  -0.437   3.338   0.315 -0.5481  0.2424 -0.0331
  159UNL     H8 1207  -0.387   3.654   0.334 -0.5522 -1.9789  0.5208
  159UNL     H9 1208  -0.449   3.644   0.189  0.8581  2.6702  1.5087
  159UNL    H10 1209  -0.288   3.557   0.230  0.7268 -1.8214 -0.8431
  160UNL     H0 1210  -0.192   3.015   0.154 -0.2900 -0.8298 -0.7580
  160UNL     H1 1211  -0.176   2.765   0.307 -0.4226 -0.7688  1.1908
  160UNL     C2 1212  -0.215   2.993   0.258  0.1977  0.2111 -0.4111
  160UNL     C3 1213  -0.210   2.865   0.332 -0.0521 -0.3626  0.0963
  160UNL     C4 1214  -0.244   3.026   0.462  0.1024 -0.5074 -0.2230
  160UNL     C5 1215  -0.257   3.105   0.594 -0.3193  0.1120 -0.0359
  160UNL     N6 1216  -0.233   3.086   0.348 -0.2522 -0.4132  0.0703
  160UNL     N7 1217  -0.224   2.895   0.458  0.1550  0.0276 -0.5635
  160UNL     H8 1218  -0.161   3.093   0.647 -0.6062 -2.9989 -0.0701
  160UNL     H9 1219  -0.312   3.043   0.666 -1.3852  1.6124  0.4806
  160UNL    H10 1220  -0.295   3.207   0.582 -0.2908 -0.0391 -1.6528
  161UNL     H0 1221  -0.257   3.490   0.523  0.1470  0.5796 -1.7018
  161UNL     H1 1222  -0.050   3.562   0.687  0.2080  2.5587 -0.4512
  161UNL     C2 1223  -0.156   3.453   0.516  0.0006 -0.2199  0.0041
  161UNL     C3 1224  -0.043   3.495   0.602 -0.4690  0.5273  1.0076
  161UNL     C4 1225   0.010   3.348   0.453 -0.2956 -0.0397 -0.6244
  161UNL     C5 1226   0.094   3.247   0.379 -0.5517  1.2679  0.5759
  161UNL     N6 1227  -0.119   3.372   0.420  0.2445  0.6265  0.2223
  161UNL     N7 1228   0.059   3.423   0.556  0.2769 -0.4242  0.3839
  161UNL     H8 1229   0.167   3.183   0.428 -0.4857  1.1976  0.3869
  161UNL     H9 1230   0.151   3.303   0.304  1.7810 -0.4762  0.9536
  161UNL    H10 1231   0.028   3.196   0.308  1.7740  0.3893 -1.0597
  162UNL     H0 1232  -1.501   2.867   1.064  0.0373 -0.0849 -0.4926
  162UNL     H1 1233  -1.744   2.842   0.923  0.3524  1.2861  0.2975
  162UNL     C2 1234  -1.518   2.849   0.959 -0.6794 -0.2327 -0.3588
  162UNL     C3 1235  -1.641   2.843   0.891  0.4269  0.3428  0.4568
  162UNL     C4 1236  -1.473   2.827   0.760  0.4825 -0.6738  0.1090
  162UNL     C5 1237  -1.401   2.843   0.631 -0.2242 -0.0753 -0.1153
  162UNL     N6 1238  -1.418   2.861   0.875  0.1974  0.0834 -1.0624
  162UNL     N7 1239  -1.609   2.819   0.764 -0.0107 -0.5830  0.8458
  162UNL     H8 1240  -1.304   2.797   0.657  0.7487  0.4053 -2.6587
  162UNL     H9 1241  -1.370   2.948   0.621 -0.4441  0.4385  3.1995
  162UNL    H10 1242  -1.459   2.788   0.557 -0.5695  0.4962 -0.2742
  163Co      Co 1243  -0.747   2.069   1.800 -0.1220 -0.0065 -0.0199
  164Co      Co 1244  -1.730   2.787   1.801  0.1846 -0.1006  0.1488
  165Co      Co 1245  -1.231   1.920   2.091 -0.4037  0.0388  0.0938
  166Co      Co 1246  -1.234   2.956   1.508 -0.1091 -0.3108 -0.0307
  167Co      Co 1247  -1.719   2.265   2.091 -0.1233  0.0663 -0.1930
  168Co      Co 1248  -0.741   2.604   1.510 -0.1575 -0.1125 -0.5238
  169UNL     H0 1249  -1.512   2.315   1.849 -1.3632 -1.3060  0.8200
  169UNL     H1 1250  -1.547   2.543   1.704 -0.8740  0.3100 -0.2163
  169UNL     C2 1251  -1.580   2.398   1.867 -0.0576 -0.0069  0.0152
  169UNL     C3 1252  -1.596   2.522   1.798 -0.6099  0.7065  0.0082
  169UNL     C4 1253  -1.743   2.510   1.942  0.1016  0.2636 -0.2372
  169UNL     C5 1254  -1.873   2.534   2.016  0.6376  0.3465  0.5783
  169UNL     N6 1255  -1.665   2.403   1.966 -0.5114 -0.1884  0.4717
  169UNL     N7 1256  -1.689   2.594   1.851  0.3386 -0.2329  0.2489
  169UNL     H8 1257  -1.871   2.597   2.106  0.5347 -2.0042  2.3100
  169UNL     H9 1258  -1.902   2.443   2.070 -0.5757  0.5451  0.3025
  169UNL    H10 1259  -1.949   2.561   1.941  1.5752 -2.8581 -1.7023
  170UNL     H0 1260  -1.169   3.200   1.347 -0.4235 -0.3268 -0.1437
  170UNL     H1 1261  -1.135   3.187   1.070  1.3843 -0.9012 -0.0522
  170UNL     C2 1262  -1.185   3.117   1.280  0.1115 -0.5561  0.0050
  170UNL     C3 1263  -1.172   3.112   1.139 -0.0675 -0.3212 -0.1660
  170UNL     C4 1264  -1.232   2.922   1.213 -0.0289 -0.6966  0.6918
  170UNL     C5 1265  -1.263   2.772   1.198 -0.4454 -0.1681 -0.9138
  170UNL     N6 1266  -1.213   2.996   1.322  0.1328  0.4378 -0.0885
  170UNL     N7 1267  -1.210   2.994   1.094  0.1405  0.8373  0.6550
  170UNL     H8 1268  -1.291   2.738   1.097 -1.5158 -0.6943 -0.4516
  170UNL     H9 1269  -1.342   2.740   1.267 -0.4490  0.8456 -0.4318
  170UNL    H10 1270  -1.171   2.720   1.225 -2.0177 -2.3652  0.5633
  171UNL     H0 1271  -1.694   2.805   2.120  1.2063  0.7756  0.6732
  171UNL     H1 1272  -1.652   3.039   2.248  3.6101 -3.0720 -0.1536
  171UNL     C2 1273  -1.698   2.901   2.070  0.1640  0.0600 -0.7000
  171UNL     C3 1274  -1.678   3.022   2.144 -0.6165 -0.3399  0.1923
  171UNL     C4 1275  -1.722   3.049   1.936  0.0029 -0.0038 -0.8103
  171UNL     C5 1276  -1.734   3.126   1.808 -0.3086 -0.6101  0.4744
  171UNL     N6 1277  -1.714   2.924   1.943 -0.0910  0.1103 -0.4472
  171UNL     N7 1278  -1.696   3.115   2.055  1.0540 -0.1230 -0.2630
  171UNL     H8 1279  -1.775   3.072   1.722 -0.5159  1.9653 -1.1563
  171UNL     H9 1280  -1.637   3.162   1.772 -1.1164 -1.7352 -3.3170
  171UNL    H10 1281  -1.803   3.211   1.814  0.7647  0.4338 -1.1726
  172UNL     H0 1282  -1.521   1.810   2.050  1.1903 -0.7397  3.2153
  172UNL     H1 1283  -1.750   1.978   2.026  0.8164 -2.8513  1.4430
  172UNL     C2 1284  -1.530   1.918   2.056  0.1768 -0.5677 -0.0455
  172UNL     C3 1285  -1.645   1.999   2.046  0.6513 -0.1928 -0.0391
  172UNL     C4 1286  -1.463   2.106   2.077 -0.1353  0.7597  0.3667
  172UNL     C5 1287  -1.385   2.216   2.130  0.0085  0.0653  0.2897
  172UNL     N6 1288  -1.418   1.981   2.069  0.3805 -0.5778  0.2360
  172UNL     N7 1289  -1.599   2.118   2.074  0.2899 -0.0618 -0.5412
  172UNL     H8 1290  -1.290   2.218   2.075 -0.3851 -0.0584 -0.4063
  172UNL     H9 1291  -1.365   2.197   2.236  0.3006  0.2670  0.2731
  172UNL    H10 1292  -1.432   2.313   2.110 -3.0458 -1.6942 -1.8288
  173UNL     H0 1293  -1.728   2.832   1.474 -0.1161 -1.0569 -1.3576
  173UNL     H1 1294  -1.488   2.904   1.351  2.5454  2.3053  1.0996
  173UNL     C2 1295  -1.632   2.853   1.520 -0.6928 -0.0063 -0.5797
  173UNL     C3 1296  -1.509   2.887   1.456  0.3427 -0.2260  0.3608
  173UNL     C4 1297  -1.481   2.862   1.662  0.2773  0.1775 -0.1597
  173UNL     C5 1298  -1.405   2.858   1.795 -0.8129 -0.1482 -0.6009
  173UNL     N6 1299  -1.607   2.833   1.644  0.2290 -0.0255  0.3837
  173UNL     N7 1300  -1.416   2.895   1.546  0.0375  0.5945 -0.4070
  173UNL     H8 1301  -1.411   2.958   1.842  3.0244 -0.6107  1.2608
  173UNL     H9 1302  -1.298   2.839   1.784 -1.1006 -1.1617 -1.7990
  173UNL    H10 1303  -1.448   2.785   1.865 -0.7079 -0.1550 -0.5434
  174UNL     H0 1304  -1.011   2.086   2.253  1.2113 -0.3760  0.9588
  174UNL     H1 1305  -0.991   2.061   2.525  1.6620 -2.6509 -0.3275
  174UNL     C2 1306  -1.085   2.039   2.316 -0.1822 -0.4646 -0.6709
  174UNL     C3 1307  -1.068   2.030   2.455 -0.2071  0.3641  0.2297
  174UNL     C4 1308  -1.235   1.920   2.379  0.2390  0.5291  0.5737
  174UNL     C5 1309  -1.362   1.833   2.390  0.1553 -0.6559 -0.1401
  174UNL     N6 1310  -1.184   1.966   2.270 -0.2570 -0.6999  0.1058
  174UNL     N7 1311  -1.160   1.951   2.490  0.8570  0.2226 -0.3720
  174UNL     H8 1312  -1.447   1.893   2.356  0.4460 -0.8034 -1.1664
  174UNL     H9 1313  -1.389   1.800   2.491  1.8775  2.3432  1.4203
  174UNL    H10 1314  -1.367   1.751   2.316  0.0224  0.7393 -1.7246
  175UNL     H0 1315  -0.530   1.589   1.747 -1.4937 -0.6304 -0.7800
  175UNL     H1 1316  -0.504   1.854   1.851  0.3627  0.5736  0.7373
  175UNL     C2 1317  -0.595   1.675   1.736 -0.0865  0.6231  0.2873
  175UNL     C3 1318  -0.580   1.809   1.788  0.8816  0.0433  0.4625
  175UNL     C4 1319  -0.752   1.793   1.668 -0.2413  0.3226 -0.1992
  175UNL     C5 1320  -0.886   1.830   1.611  0.1043 -0.3728 -0.2006
  175UNL     N6 1321  -0.696   1.674   1.656 -0.3598  0.5226  0.3172
  175UNL     N7 1322  -0.685   1.876   1.755 -0.1789 -0.3276  0.0990
  175UNL     H8 1323  -0.972   1.801   1.672 -1.1224  2.6924 -0.3018
  175UNL     H9 1324  -0.906   1.778   1.516  3.0974  0.9607 -1.6870
  175UNL    H10 1325  -0.872   1.936   1.589  2.2667 -0.1183  1.9315
  176UNL     H0 1326  -1.245   2.120   1.873  0.2377  1.3426  1.0653
  176UNL     H1 1327  -1.006   2.231   1.757  0.4883  0.7117  0.8457
  176UNL     C2 1328  -1.141   2.091   1.875  0.1370  0.9110  0.2551
  176UNL     C3 1329  -1.020   2.148   1.825  0.9075  0.3429  0.4897
  176UNL     C4 1330  -0.982   1.973   1.941 -0.2428 -0.5669  0.0976
  176UNL     C5 1331  -0.919   1.855   2.001  0.1854  0.2131 -0.4201
  176UNL     N6 1332  -1.107   1.992   1.952  1.1311  0.4612  0.4885
  176UNL     N7 1333  -0.925   2.062   1.854  0.1515 -0.4219  0.1400
  176UNL     H8 1334  -0.819   1.876   2.041  0.0735 -0.8736  0.4911
  176UNL     H9 1335  -0.976   1.825   2.090  0.5927  2.2739  0.5845
  176UNL    H10 1336  -0.916   1.773   1.929 -1.3726  0.4989 -0.8456
  177UNL     H0 1337  -1.238   2.640   1.566  2.1176 -5.0508  1.4550
  177UNL     H1 1338  -1.024   2.496   1.585 -1.7266 -0.9331 -0.5945
  177UNL     C2 1339  -1.141   2.684   1.547 -0.1896 -0.0986 -0.6349
  177UNL     C3 1340  -1.024   2.601   1.558 -0.2516 -0.5939  0.5762
  177UNL     C4 1341  -0.974   2.800   1.494  0.3321 -0.5592 -0.1539
  177UNL     C5 1342  -0.890   2.918   1.460 -0.9496  0.6469  0.1036
  177UNL     N6 1343  -1.107   2.804   1.511 -0.1963 -0.8376  0.1910
  177UNL     N7 1344  -0.924   2.670   1.508  0.6997 -0.1485 -0.3483
  177UNL     H8 1345  -0.935   3.000   1.518 -3.1574 -0.1624 -0.3607
  177UNL     H9 1346  -0.896   2.948   1.355 -1.4334  3.0814  0.7598
  177UNL    H10 1347  -0.788   2.912   1.500 -1.0104  1.8163  0.4925
  178UNL     H0 1348  -0.692   2.341   1.358 -1.0209  1.6425  0.6803
  178UNL     H1 1349  -0.696   2.090   1.473  1.5315 -0.7794  1.9658
  178UNL     C2 1350  -0.720   2.311   1.458 -1.1085 -1.1666 -0.1208
  178UNL     C3 1351  -0.715   2.184   1.522 -0.5474 -0.2671  0.3163
  178UNL     C4 1352  -0.744   2.337   1.668  0.3852  0.0335  0.0884
  178UNL     C5 1353  -0.765   2.399   1.799  0.4378  0.2495  0.9837
  178UNL     N6 1354  -0.735   2.402   1.552 -0.0518 -0.2410 -0.4279
  178UNL     N7 1355  -0.740   2.203   1.648  0.0997 -0.0613  0.1048
  178UNL     H8 1356  -0.851   2.466   1.794  0.5230  0.2679 -1.1482
  178UNL     H9 1357  -0.678   2.451   1.840  0.7011 -0.1424  0.9296
  178UNL    H10 1358  -0.809   2.317   1.857 -1.8481 -1.7490 -3.1187
  179UNL     H0 1359  -0.746   2.780   1.764 -1.9402 -3.8630  0.5947
  179UNL     H1 1360  -0.524   2.863   1.876 -2.4968 -0.1838  0.0206
  179UNL     C2 1361  -0.650   2.743   1.732 -0.6303 -0.2660 -0.0072
  179UNL     C3 1362  -0.529   2.800   1.788 -0.1265  0.1529 -0.4287
  179UNL     C4 1363  -0.489   2.667   1.630 -0.0150 -0.2401  0.6841
  179UNL     C5 1364  -0.412   2.574   1.540  0.6303  0.5181 -0.2085
  179UNL     N6 1365  -0.618   2.682   1.625  0.2121 -0.5196  0.4242
  179UNL     N7 1366  -0.429   2.751   1.720 -0.5135  0.0968  0.4495
  179UNL     H8 1367  -0.303   2.587   1.544  0.6871  1.0776 -2.2691
  179UNL     H9 1368  -0.448   2.563   1.437  1.8820 -0.1747 -0.5954
  179UNL    H10 1369  -0.433   2.477   1.588  2.4437 -0.8814 -2.0429
  180UNL     H0 1370  -1.993   2.202   2.228 -0.7125 -1.2154 -0.1817
  180UNL     H1 1371  -2.222   2.141   2.074  0.4956 -0.0817  0.4889
  180UNL     C2 1372  -2.002   2.182   2.122 -0.2071  0.7098 -0.6296
  180UNL     C3 1373  -2.118   2.157   2.050  0.3983  0.3322  0.3234
  180UNL     C4 1374  -1.952   2.166   1.919 -0.5137 -0.8589 -0.0350
  180UNL     C5 1375  -1.877   2.163   1.789  0.0312 -0.7217 -0.6994
  180UNL     N6 1376  -1.903   2.196   2.041 -0.0479  0.2250  0.0801
  180UNL     N7 1377  -2.087   2.147   1.923 -0.5051  0.0908 -0.2408
  180UNL     H8 1378  -1.769   2.171   1.807  0.4265 -1.1190 -2.6238
  180UNL     H9 1379  -1.905   2.255   1.736 -0.4179  0.0621  0.8350
  180UNL    H10 1380  -1.890   2.067   1.739  0.2296 -1.0398 -0.1466
  181Co      Co 1381  -1.214   1.383   2.965  0.3806  0.0372 -0.1241
  182Co      Co 1382  -2.194   2.082   2.971 -0.0098  0.3000 -0.0176
  183Co      Co 1383  -1.718   1.221   3.264  0.4249  0.0457 -0.0872
  184Co      Co 1384  -1.697   2.247   2.679 -0.0936 -0.3166 -0.2117
  185Co      Co 1385  -2.221   1.553   3.293  0.2350 -0.2917  0.2496
  186Co      Co 1386  -1.212   1.900   2.672  0.2167  0.0165  0.1671
  187UNL     H0 1387  -2.031   1.599   3.036  1.7119  1.0069 -1.7300
  187UNL     H1 1388  -1.974   1.848   2.944  0.9249  1.0009  1.0839
  187UNL     C2 1389  -2.092   1.685   3.058  0.5858 -0.1985  0.1727
  187UNL     C3 1390  -2.054   1.818   3.011  0.6176  0.1687  0.3645
  187UNL     C4 1391  -2.230   1.814   3.134 -0.2345 -0.2076 -0.4367
  187UNL     C5 1392  -2.362   1.851   3.172 -0.3154 -0.3022  0.7345
  187UNL     N6 1393  -2.184   1.692   3.149  0.2849  0.0018  0.1982
  187UNL     N7 1394  -2.147   1.897   3.054  0.1841 -0.7333  0.7012
  187UNL     H8 1395  -2.392   1.795   3.261 -0.2097 -0.4744  0.6610
  187UNL     H9 1396  -2.436   1.840   3.091  0.1450  1.7432 -0.0334
  187UNL    H10 1397  -2.369   1.955   3.206  0.5102 -0.2639  0.8021
  188UNL     H0 1398  -1.590   2.482   2.521 -0.5407  0.8530 -0.7213
  188UNL     H1 1399  -1.677   2.509   2.253  1.3040 -0.2435 -0.6293
  188UNL     C2 1400  -1.628   2.409   2.451  0.3509  0.0668 -0.4081
  188UNL     C3 1401  -1.680   2.423   2.319 -0.0270 -0.2273 -0.6424
  188UNL     C4 1402  -1.705   2.230   2.392  0.4331  0.0453  0.4353
  188UNL     C5 1403  -1.731   2.082   2.390 -0.4374  0.3729 -0.7487
  188UNL     N6 1404  -1.674   2.295   2.497  0.6930  0.2592  0.4070
  188UNL     N7 1405  -1.716   2.308   2.277  0.2120  0.9887  0.1790
  188UNL     H8 1406  -1.702   2.026   2.479 -1.0729 -0.6694 -1.1715
  188UNL     H9 1407  -1.666   2.033   2.316 -2.5999 -0.6963 -2.0539
  188UNL    H10 1408  -1.833   2.055   2.358  0.1842 -0.0261 -2.5086
  189UNL     H0 1409  -2.157   2.061   3.281 -0.7607 -0.8403 -0.5491
  189UNL     H1 1410  -2.150   2.293   3.437  0.2701  2.6608  0.0312
  189UNL     C2 1411  -2.162   2.163   3.246  0.1720 -0.5439  0.1354
  189UNL     C3 1412  -2.160   2.278   3.330 -0.2797  0.3660  0.3473
  189UNL     C4 1413  -2.194   2.327   3.125  0.1437  0.8619  0.5462
  189UNL     C5 1414  -2.210   2.409   2.998  0.5439 -0.2675 -0.1476
  189UNL     N6 1415  -2.194   2.197   3.123  0.7064  0.1887  0.4702
  189UNL     N7 1416  -2.179   2.384   3.245  0.0228 -0.3942 -0.0873
  189UNL     H8 1417  -2.108   2.436   2.965  0.4913 -1.3942 -1.3050
  189UNL     H9 1418  -2.261   2.504   3.016 -1.2029 -1.3285  0.7586
  189UNL    H10 1419  -2.258   2.351   2.918  0.5202  0.7971 -0.9417
  190UNL     H0 1420  -2.004   1.094   3.228  0.8201 -0.0293 -0.2761
  190UNL     H1 1421  -2.238   1.261   3.265  0.0347  1.0636 -0.6734
  190UNL     C2 1422  -2.015   1.198   3.255 -0.2402 -0.2899  0.3594
  190UNL     C3 1423  -2.132   1.280   3.274  0.3016 -0.5010 -0.1376
  190UNL     C4 1424  -1.962   1.397   3.301 -0.1568 -0.1777 -0.6106
  190UNL     C5 1425  -1.864   1.517   3.334  0.8799  0.8918 -0.0471
  190UNL     N6 1426  -1.910   1.274   3.282  1.3987  0.2198  0.6030
  190UNL     N7 1427  -2.099   1.406   3.296 -0.3591 -0.4546  0.8746
  190UNL     H8 1428  -1.894   1.595   3.404  4.8116  1.4759  1.2587
  190UNL     H9 1429  -1.841   1.571   3.241 -0.3689  0.3598 -0.6916
  190UNL    H10 1430  -1.778   1.480   3.390 -1.6276 -1.0927  2.7813
  191UNL     H0 1431  -2.193   2.096   2.657 -0.0458  0.5653 -0.5898
  191UNL     H1 1432  -1.975   2.209   2.524  2.3649 -1.1601 -0.1899
  191UNL     C2 1433  -2.102   2.134   2.700 -0.2279 -0.0354  0.3513
  191UNL     C3 1434  -1.988   2.190   2.629 -0.0694 -0.1944 -0.2497
  191UNL     C4 1435  -1.950   2.179   2.837  0.4308  0.2949  0.1430
  191UNL     C5 1436  -1.867   2.167   2.959 -0.0649  0.2039  0.2257
  191UNL     N6 1437  -2.073   2.120   2.828  0.2455 -0.5011 -0.2136
  191UNL     N7 1438  -1.891   2.198   2.717  0.3575  0.1196 -0.1191
  191UNL     H8 1439  -1.767   2.129   2.939 -0.6862 -0.7900 -1.1335
  191UNL     H9 1440  -1.921   2.105   3.033  0.4430  0.3656  0.7377
  191UNL    H10 1441  -1.866   2.261   3.016 -2.5048  0.8108 -0.5890
  192UNL     H0 1442  -1.522   1.407   3.425 -0.2853 -0.2972 -1.4863
  192UNL     H1 1443  -1.496   1.386   3.703 -0.6956 -1.1425  0.1921
  192UNL     C2 1444  -1.585   1.349   3.490  0.2635  0.4506 -0.2416
  192UNL     C3 1445  -1.565   1.338   3.635 -0.3511 -0.1187 -0.9009
  192UNL     C4 1446  -1.710   1.206   3.564  0.0824 -0.1199 -0.3713
  192UNL     C5 1447  -1.833   1.113   3.549 -0.9622 -0.0597  0.5411
  192UNL     N6 1448  -1.671   1.257   3.451 -0.4369  0.2587  0.1074
  192UNL     N7 1449  -1.648   1.250   3.675 -0.4515 -0.0506 -0.7449
  192UNL     H8 1450  -1.924   1.175   3.552  0.6451  2.5466 -0.8709
  192UNL     H9 1451  -1.846   1.057   3.642  3.1687 -1.8584  0.2492
  192UNL    H10 1452  -1.827   1.043   3.465  0.8480  1.1742 -0.4181
  193UNL     H0 1453  -0.997   0.939   2.881  0.4542  1.0214 -0.5120
  193UNL     H1 1454  -1.033   1.168   3.045 -0.1838  0.8009 -0.3502
  193UNL     C2 1455  -1.069   1.020   2.878 -0.3294  0.3979  0.7679
  193UNL     C3 1456  -1.088   1.136   2.958  0.3333  0.1672 -0.4490
  193UNL     C4 1457  -1.231   1.130   2.802 -0.4238  0.9588  0.4303
  193UNL     C5 1458  -1.355   1.158   2.724 -0.2360 -0.3353 -0.8282
  193UNL     N6 1459  -1.162   1.016   2.783  0.0976  0.1385  0.2102
  193UNL     N7 1460  -1.190   1.203   2.910  0.1515  0.1750  0.4428
  193UNL     H8 1461  -1.431   1.134   2.800  1.0874 -1.1951  0.2595
  193UNL     H9 1462  -1.370   1.105   2.629  1.2085 -0.8964 -0.7592
  193UNL    H10 1463  -1.373   1.264   2.705 -0.2218  0.0863  1.3229
  194UNL     H0 1464  -1.721   1.463   3.032  0.7536  0.6573 -2.4865
  194UNL     H1 1465  -1.504   1.534   2.896 -0.9669  0.6865  0.6211
  194UNL     C2 1466  -1.620   1.428   3.049  0.3156  0.4432  0.2615
  194UNL     C3 1467  -1.505   1.470   2.983  0.3923  0.4368  0.4746
  194UNL     C4 1468  -1.462   1.329   3.133 -0.0453 -0.2218 -0.5371
  194UNL     C5 1469  -1.388   1.231   3.214 -0.3871 -0.0015 -0.2589
  194UNL     N6 1470  -1.597   1.329   3.138  0.0364 -0.8808  0.4268
  194UNL     N7 1471  -1.402   1.409   3.039  0.1809 -0.4920  0.0569
  194UNL     H8 1472  -1.280   1.236   3.201 -0.0957 -1.0134  1.4657
  194UNL     H9 1473  -1.405   1.245   3.321 -1.2070 -1.9554 -0.0791
  194UNL    H10 1474  -1.426   1.129   3.198  0.8206 -0.0303 -3.9693
  195UNL     H0 1475  -1.710   1.953   2.802  1.2133 -3.4883  5.0716
  195UNL     H1 1476  -1.487   1.790   2.752 -0.6217  0.2011  3.1076
  195UNL     C2 1477  -1.610   1.983   2.774 -0.8996  0.5505  0.4727
  195UNL     C3 1478  -1.498   1.897   2.746 -0.6689  0.1185 -0.0399
  195UNL     C4 1479  -1.449   2.089   2.686  0.0795 -0.0682  0.8476
  195UNL     C5 1480  -1.375   2.193   2.607 -0.2875  0.5245  0.1873
  195UNL     N6 1481  -1.570   2.099   2.725 -0.1658  0.1425  0.5465
  195UNL     N7 1482  -1.400   1.966   2.694 -0.5850  0.9805 -0.5915
  195UNL     H8 1483  -1.399   2.286   2.661  0.4562 -0.3671  2.1527
  195UNL     H9 1484  -1.411   2.205   2.504  1.4316 -1.9535 -0.8068
  195UNL    H10 1485  -1.267   2.175   2.603 -0.8864 -3.8621 -1.6478
  196UNL     H0 1486  -1.114   1.649   2.526  2.4323 -3.2027  0.1158
  196UNL     H1 1487  -1.124   1.401   2.659 -1.2238  0.3950 -4.5155
  196UNL     C2 1488  -1.144   1.623   2.627 -0.7406  0.3960  0.3187
  196UNL     C3 1489  -1.155   1.498   2.694  0.3921 -0.5279  0.1401
  196UNL     C4 1490  -1.208   1.657   2.821  0.0488 -0.4512  0.3862
  196UNL     C5 1491  -1.253   1.728   2.945 -0.0015  0.0476 -0.5047
  196UNL     N6 1492  -1.184   1.712   2.707 -0.0268  0.1073  0.0545
  196UNL     N7 1493  -1.198   1.520   2.815 -0.8466  0.2784  0.7288
  196UNL     H8 1494  -1.360   1.722   2.967  0.1617  0.8407  0.6173
  196UNL     H9 1495  -1.224   1.833   2.930 -1.8575  0.4635 -1.5666
  196UNL    H10 1496  -1.205   1.685   3.034 -0.2333 -0.8140 -0.7877
  197UNL     H0 1497  -1.208   2.172   2.842 -0.2654  1.2665  2.2041
  197UNL     H1 1498  -1.013   2.206   3.040 -0.2665 -0.3388  0.6115
  197UNL     C2 1499  -1.121   2.111   2.864 -0.3102  0.3298  0.0889
  197UNL     C3 1500  -1.015   2.133   2.959  0.3083  0.1462  0.1494
  197UNL     C4 1501  -0.972   1.973   2.824 -0.8275 -0.5957 -0.1478
  197UNL     C5 1502  -0.892   1.858   2.793  0.0173 -0.0682 -0.9526
  197UNL     N6 1503  -1.092   2.006   2.793  0.2679  0.2347 -0.1488
  197UNL     N7 1504  -0.919   2.048   2.930  0.0479  0.1757  0.5392
  197UNL     H8 1505  -0.784   1.872   2.782  0.2699 -1.4732 -0.4769
  197UNL     H9 1506  -0.930   1.819   2.698 -0.1949  0.1120 -0.9408
  197UNL    H10 1507  -0.906   1.778   2.867  1.0984 -0.4682 -1.1561
  198UNL     H0 1508  -2.494   1.535   3.420  1.0461 -0.3570 -0.2678
  198UNL     H1 1509  -2.707   1.393   3.291  1.0924 -1.4657  3.2950
  198UNL     C2 1510  -2.504   1.497   3.319 -0.8944  0.7483 -0.5490
  198UNL     C3 1511  -2.609   1.423   3.255 -0.2781 -0.5131 -0.0094
  198UNL     C4 1512  -2.439   1.449   3.130  0.9848  0.9185 -0.8238
  198UNL     C5 1513  -2.362   1.460   2.994  0.4893  0.1351 -0.0424
  198UNL     N6 1514  -2.402   1.516   3.235  0.1728 -0.8548 -0.2672
  198UNL     N7 1515  -2.568   1.395   3.131 -0.1412 -0.0494  0.3802
  198UNL     H8 1516  -2.360   1.561   2.951  3.0879  0.4489  0.6079
  198UNL     H9 1517  -2.399   1.376   2.934  1.4142 -1.2141  1.2081
  198UNL    H10 1518  -2.259   1.433   3.020 -0.4131 -0.8046  2.9255
  199Co      Co 1519  -1.711   0.693   4.180  0.0993 -0.2493 -0.3281
  200Co      Co 1520  -0.714   4.154  -0.601  0.2675 -0.0156  0.0681
  201Co      Co 1521  -0.257   3.287  -0.303  0.1042  0.0766 -0.2988
  202Co      Co 1522  -2.192   1.556   3.881 -0.0345 -0.0329 -0.1836
  203Co      Co 1523  -0.724   3.630  -0.280 -0.0564 -0.0827 -0.0665
  204Co      Co 1524  -1.693   1.206   3.862  0.1285  0.2839  0.0790
  205UNL     H0 1525  -0.531   3.684  -0.500  1.3398  0.6941  1.1891
  205UNL     H1 1526  -0.506   3.947  -0.626 -1.9685  1.9505 -0.9374
  205UNL     C2 1527  -0.585   3.776  -0.484  0.6685  0.4084  0.6380
  205UNL     C3 1528  -0.570   3.907  -0.549  0.6205 -0.1386  0.2922
  205UNL     C4 1529  -0.737   3.895  -0.423  0.5933 -0.5955 -0.3804
  205UNL     C5 1530  -0.885   3.908  -0.402 -0.0889 -0.1098  0.0826
  205UNL     N6 1531  -0.679   3.786  -0.397  0.4080 -0.0366  0.7284
  205UNL     N7 1532  -0.669   3.980  -0.510 -0.5824 -0.1234  0.0489
  205UNL     H8 1533  -0.963   3.875  -0.471 -1.5196  0.4197  1.3831
  205UNL     H9 1534  -0.915   4.012  -0.386  0.8816 -0.0211  1.5116
  205UNL    H10 1535  -0.901   3.872  -0.299  0.3549  1.4426  0.7215
  206UNL     H0 1536  -2.148   1.826   3.729  0.8431 -0.4311  0.7542
  206UNL     H1 1537  -2.211   1.827   3.456  2.1443 -0.1658  0.6664
  206UNL     C2 1538  -2.179   1.746   3.663 -0.5316  0.6987 -0.0220
  206UNL     C3 1539  -2.217   1.743   3.524 -0.3529 -0.1655  0.5400
  206UNL     C4 1540  -2.204   1.547   3.593 -0.4218  0.6304  0.5949
  206UNL     C5 1541  -2.192   1.400   3.587  0.3002 -0.5536  0.3930
  206UNL     N6 1542  -2.177   1.619   3.698  0.5480 -0.0948  0.6962
  206UNL     N7 1543  -2.227   1.621   3.476 -0.1895  0.2071  0.0397
  206UNL     H8 1544  -2.242   1.358   3.676  0.7849  1.5836  1.7526
  206UNL     H9 1545  -2.088   1.371   3.565  0.3963  0.0563  0.0372
  206UNL    H10 1546  -2.239   1.350   3.502 -1.2748  1.2238  0.1687
  207UNL     H0 1547  -0.730   4.162  -0.300 -0.8603 -0.1636  0.4563
  207UNL     H1 1548  -0.710   4.405  -0.153 -2.7675 -2.6943  0.9614
  207UNL     C2 1549  -0.734   4.263  -0.338 -0.5506 -0.0121  0.8183
  207UNL     C3 1550  -0.724   4.384  -0.259 -0.4341  0.0038 -0.0162
  207UNL     C4 1551  -0.732   4.422  -0.469 -0.4527 -0.2728 -0.4611
  207UNL     C5 1552  -0.734   4.503  -0.598 -0.0385 -0.2723  0.6448
  207UNL     N6 1553  -0.729   4.294  -0.467  0.4002  0.4367  0.0106
  207UNL     N7 1554  -0.724   4.485  -0.346 -0.4243 -0.2373  1.1497
  207UNL     H8 1555  -0.820   4.477  -0.662 -0.0128  0.7242  0.1876
  207UNL     H9 1556  -0.642   4.480  -0.652 -0.6749  1.8930 -1.5476
  207UNL    H10 1557  -0.723   4.611  -0.581  0.7532 -0.4640  1.3816
  208UNL     H0 1558  -0.524   3.169  -0.377  3.7062  0.9695 -0.7895
  208UNL     H1 1559  -0.764   3.319  -0.364  0.6979 -0.8579  0.7402
  208UNL     C2 1560  -0.541   3.271  -0.347  0.5938  0.5050 -0.7353
  208UNL     C3 1561  -0.662   3.348  -0.347  0.3049  0.3693  1.0616
  208UNL     C4 1562  -0.489   3.463  -0.277 -0.1048  0.7010  0.3064
  208UNL     C5 1563  -0.401   3.566  -0.213 -0.3942  0.2247 -0.7493
  208UNL     N6 1564  -0.439   3.344  -0.316 -1.3015  0.4671 -0.0251
  208UNL     N7 1565  -0.628   3.463  -0.297 -0.2709  0.2481 -0.1389
  208UNL     H8 1566  -0.328   3.587  -0.292 -1.4245 -0.3698 -1.8913
  208UNL     H9 1567  -0.365   3.538  -0.114 -0.3592  2.1382 -0.1735
  208UNL    H10 1568  -0.452   3.663  -0.204 -0.8697 -0.0265 -0.7434
  209UNL     H0 1569  -0.732   4.210  -0.922  0.9879  1.8843 -4.0156
  209UNL     H1 1570  -0.488   4.270  -1.059 -0.7665 -0.5943 -0.2565
  209UNL     C2 1571  -0.629   4.217  -0.888  0.0052 -0.3479  0.1280
  209UNL     C3 1572  -0.509   4.253  -0.954  0.6216  0.0956  0.1486
  209UNL     C4 1573  -0.473   4.234  -0.742  0.3749 -0.4085  0.2363
  209UNL     C5 1574  -0.406   4.252  -0.605 -0.2197 -0.0892  1.3731
  209UNL     N6 1575  -0.603   4.218  -0.756 -0.5502 -0.2317 -0.0029
  209UNL     N7 1576  -2.370   1.488   3.922  0.1595 -0.6592  0.1060
  209UNL     H8 1577  -0.419   4.358  -0.580  1.2528  0.6736 -0.7430
  209UNL     H9 1578  -0.302   4.219  -0.613 -1.2571 -3.3596 -1.2025
  209UNL    H10 1579  -0.446   4.185  -0.528  0.9270 -0.3236  1.7816
  210UNL     H0 1580  -0.029   3.443  -0.138  3.3897 -0.8355  2.8868
  210UNL     H1 1581  -0.026   3.444   0.131 -0.2025  1.3987 -0.9394
  210UNL     C2 1582  -0.099   3.387  -0.077 -0.4682  0.0035 -0.3222
  210UNL     C3 1583  -0.096   3.390   0.067  0.5083  0.0786 -0.6436
  210UNL     C4 1584  -0.263   3.284  -0.002  0.0135  0.3928  0.3293
  210UNL     C5 1585  -0.392   3.204  -0.014  0.3519 -0.1435 -0.3564
  210UNL     N6 1586  -0.204   3.323  -0.114  0.5249 -0.0878  0.5981
  210UNL     N7 1587  -0.198   3.324   0.114  0.0026 -0.0498 -0.5733
  210UNL     H8 1588  -0.387   3.113  -0.075 -0.3052  1.6650 -3.3340
  210UNL     H9 1589  -0.466   3.274  -0.055 -0.1377 -1.3104 -1.5309
  210UNL    H10 1590  -0.427   3.183   0.088  1.9198  1.1794  0.5008
  211UNL     H0 1591  -1.502   0.210   4.123  1.5941  2.0374  2.6917
  211UNL     H1 1592  -1.527   0.462   4.270  0.0909 -0.9360  0.7364
  211UNL     C2 1593  -1.574   0.291   4.119 -0.1884  0.4927  0.2089
  211UNL     C3 1594  -1.579   0.416   4.188 -0.3407  0.5754  0.1349
  211UNL     C4 1595  -1.729   0.414   4.038 -0.3294 -0.6212 -0.3892
  211UNL     C5 1596  -1.846   0.459   3.957 -0.2012  0.0559 -0.0559
  211UNL     N6 1597  -1.668   0.297   4.027  0.5095  0.1965  0.1206
  211UNL     N7 1598  -1.673   0.493   4.136  0.3697  0.1602  0.2578
  211UNL     H8 1599  -1.831   0.428   3.852  0.6268  0.1229  0.0352
  211UNL     H9 1600  -1.861   0.568   3.958 -1.6310 -0.0248 -2.8533
  211UNL    H10 1601  -1.925   0.406   4.011  0.4933  0.4083  1.3644
  212UNL     H0 1602  -0.267   3.491  -0.546  0.3766 -1.5809 -1.5417
  212UNL     H1 1603  -0.035   3.601  -0.648  1.1479  1.3569  1.1713
  212UNL     C2 1604  -0.164   3.473  -0.520  0.2634  0.1663  0.4004
  212UNL     C3 1605  -0.043   3.528  -0.568 -0.2680  0.0867 -0.0740
  212UNL     C4 1606  -0.009   3.369  -0.439 -0.7943 -0.1247 -0.2246
  212UNL     C5 1607   0.056   3.259  -0.366  0.3631  0.1994 -0.6524
  212UNL     N6 1608  -0.138   3.382  -0.430 -0.1212 -0.0340 -0.2086
  212UNL     N7 1609  -1.896   0.689   4.259  0.0068  0.6893  0.8431
  212UNL     H8 1610  -0.007   3.233  -0.280  1.5926  2.2818  0.9885
  212UNL     H9 1611   0.072   3.176  -0.435  0.1888  0.2204 -0.7173
  212UNL    H10 1612   0.152   3.286  -0.320 -0.5424  0.3311  1.2399
  213UNL     H0 1613  -2.182   1.238   3.970  0.9584 -0.1936  2.5053
  213UNL     H1 1614  -1.952   1.100   3.945 -4.2154 -1.4745 -0.9347
  213UNL     C2 1615  -2.087   1.283   3.942  0.3010 -0.1328  0.1923
  213UNL     C3 1616  -1.970   1.204   3.925  0.1924 -0.3647 -0.1376
  213UNL     C4 1617  -1.943   1.403   3.858  0.5071 -0.0102  0.2630
  213UNL     C5 1618  -1.874   1.524   3.808  0.4468  1.0896  0.0426
  213UNL     N6 1619  -2.062   1.405   3.906  0.3889 -0.2437 -0.0363
  213UNL     N7 1620  -1.879   1.280   3.863  0.4149 -0.8281 -0.0100
  213UNL     H8 1621  -1.773   1.540   3.848  0.3410 -1.1135  1.3488
  213UNL     H9 1622  -1.924   1.616   3.843 -0.0183 -0.0905  2.6906
  213UNL    H10 1623  -1.876   1.512   3.699 -1.0366 -3.0385  0.3553
  214UNL     H0 1624  -1.629   0.934   3.725  3.0188  0.4485  1.5804
  214UNL     H1 1625  -1.654   0.693   3.874  0.7084 -0.1528 -0.5439
  214UNL     C2 1626  -1.656   0.910   3.827  0.1055 -0.2924  0.7180
  214UNL     C3 1627  -1.663   0.796   3.904  0.7186 -0.2909 -0.0527
  214UNL     C4 1628  -1.682   0.965   4.027  0.4521 -0.1887  0.0314
  214UNL     C5 1629  -1.701   1.041   4.151  0.3363 -0.6060 -0.5039
  214UNL     N6 1630  -1.687   1.013   3.901  0.2129 -0.7910 -0.4614
  214UNL     N7 1631  -1.678   0.829   4.033 -0.4593  0.0592 -0.0426
  214UNL     H8 1632  -1.746   0.982   4.232 -2.3265  1.9435  0.0256
  214UNL     H9 1633  -1.782   1.114   4.141 -1.0124 -1.7901  1.3352
  214UNL    H10 1634  -1.610   1.080   4.199 -0.1984 -0.3853  0.3333
  215UNL     H0 1635  -1.749   1.419   4.092 -1.3262  0.7091 -1.1909
  215UNL     H1 1636  -1.549   1.508   4.265 -1.3747  0.1228  0.4347
  215UNL     C2 1637  -1.643   1.399   4.088 -1.3586  0.2805 -0.3023
  215UNL     C3 1638  -1.539   1.448   4.176  0.1588  0.1290  0.5818
  215UNL     C4 1639  -1.461   1.296   4.034  0.3223 -0.9934  0.2515
  215UNL     C5 1640  -1.377   1.192   3.971  0.5005  0.4566 -0.2753
  215UNL     N6 1641  -1.590   1.313   4.005 -0.5689 -0.3684  0.8033
  215UNL     N7 1642  -1.425   1.376   4.140 -0.1963  0.4207  0.0657
  215UNL     H8 1643  -1.406   1.173   3.867 -1.8694 -0.3692  0.4512
  215UNL     H9 1644  -1.396   1.091   4.010  1.6819  0.9273  1.6340
  215UNL    H10 1645  -1.268   1.195   3.977  0.6151 -0.0186 -1.7720
  216UNL     H0 1646  -1.016   3.622  -0.166  0.3802  0.2088 -0.1967
  216UNL     H1 1647  -1.225   3.518  -0.299 -0.0166 -2.7569  0.7429
  216UNL     C2 1648  -1.011   3.583  -0.267 -0.6595 -0.1289 -0.1366
  216UNL     C3 1649  -1.123   3.529  -0.333 -0.2627 -0.4734  0.5538
  216UNL     C4 1650  -0.952   3.546  -0.459  0.0692 -0.8234 -0.2717
  216UNL     C5 1651  -0.873   3.543  -0.588 -0.2885  0.5409  0.2944
  216UNL     N6 1652  -0.904   3.573  -0.342  0.2755 -0.5436  0.1577
  216UNL     N7 1653  -1.086   3.519  -0.459  0.5440 -0.6598 -0.3950
  216UNL     H8 1654  -0.878   3.450  -0.647 -2.5598  1.0626 -0.4453
  216UNL     H9 1655  -0.766   3.563  -0.575  0.1765  0.8738 -3.0403
  216UNL    H10 1656  -0.899   3.623  -0.659  0.1532 -0.6045 -1.2205
  217Co      Co 1657  -0.731   4.156   0.591 -0.2955  0.0235  0.3062
  218Co      Co 1658   0.265  -0.707   0.613  0.0206 -0.0623 -0.2460
  219Co      Co 1659  -1.224   3.966   0.907  0.2953 -0.0732 -0.1067
  220Co      Co 1660   0.743  -0.526   0.288 -0.2644 -0.1509 -0.3733
  221Co      Co 1661   0.237  -1.224   0.897  0.0893  0.1269  0.0991
  222Co      Co 1662   1.236  -0.852   0.295  0.2573 -0.1602  0.0629
  223UNL     H0 1663   0.476  -1.167   0.694  1.3126  1.9488 -0.9775
  223UNL     H1 1664   0.499  -0.932   0.570  0.7457  1.6319  1.0805
  223UNL     C2 1665   0.407  -1.084   0.706 -0.7860  0.0682  0.8079
  223UNL     C3 1666   0.421  -0.962   0.638  0.1492 -0.1493 -0.2950
  223UNL     C4 1667   0.249  -0.973   0.760 -0.1636  0.2671  0.2564
  223UNL     C5 1668   0.114  -0.934   0.816 -0.0722  0.6717 -0.1772
  223UNL     N6 1669   0.300  -1.092   0.774 -0.0525  0.0444  0.5099
  223UNL     N7 1670   0.319  -0.883   0.681 -0.6707  0.2352 -0.1389
  223UNL     H8 1671   0.108  -0.849   0.884 -2.5823  0.7441 -0.3778
  223UNL     H9 1672   0.071  -1.011   0.882  1.1471 -0.4547 -0.6545
  223UNL    H10 1673   0.045  -0.918   0.733 -0.0119 -1.6354 -0.7440
  224UNL     H0 1674   0.860  -0.290   0.137 -0.4290 -0.0375  0.4106
  224UNL     H1 1675   0.837  -0.258  -0.146  0.4047 -2.3045 -1.8893
  224UNL     C2 1676   0.828  -0.359   0.060 -0.2968  0.0297  0.2962
  224UNL     C3 1677   0.813  -0.340  -0.079 -0.2067 -0.4602  0.2756
  224UNL     C4 1678   0.756  -0.539  -0.017 -0.6799 -0.2828  0.2525
  224UNL     C5 1679   0.730  -0.687  -0.025 -0.0520 -0.3319  0.0126
  224UNL     N6 1680   0.783  -0.471   0.097  0.1784  0.0152  0.4666
  224UNL     N7 1681   0.759  -0.452  -0.126 -0.5978 -0.1967 -0.1226
  224UNL     H8 1682   0.827  -0.730  -0.053  0.7507  2.0789 -1.2219
  224UNL     H9 1683   0.678  -0.719  -0.116  2.2127 -1.2207 -1.0567
  224UNL    H10 1684   0.702  -0.726   0.073 -0.1332  1.9253  0.9341
  225UNL     H0 1685   0.349  -0.681   0.908  0.4138 -0.5471 -0.3604
  225UNL     H1 1686   0.321  -0.439   1.048 -1.4682  4.3349  0.0142
  225UNL     C2 1687   0.330  -0.582   0.868  0.2467 -0.1730  0.6271
  225UNL     C3 1688   0.316  -0.458   0.941  0.7337 -0.2644  0.5145
  225UNL     C4 1689   0.282  -0.427   0.730  0.2982  0.2566  0.4288
  225UNL     C5 1690   0.243  -0.368   0.598 -0.1604  0.0399 -0.6621
  225UNL     N6 1691   0.293  -0.558   0.744 -0.4406 -0.3900 -0.0931
  225UNL     N7 1692   0.285  -0.360   0.852 -0.0794  0.0378 -0.4621
  225UNL     H8 1693   0.214  -0.262   0.608 -0.0012 -0.0155  0.6105
  225UNL     H9 1694   0.152  -0.412   0.557 -1.4213  1.2570  0.7065
  225UNL    H10 1695   0.322  -0.387   0.524  1.5718  0.7668  0.8985
  226UNL     H0 1696  -1.496   3.838   0.856 -0.8276 -0.1940  0.1737
  226UNL     H1 1697  -1.728   4.004   0.828  0.9184 -0.7669  0.3051
  226UNL     C2 1698  -1.513   3.944   0.870  0.8692  0.1881 -0.4448
  226UNL     C3 1699  -1.626   4.025   0.857  0.7347 -0.2683  0.6090
  226UNL     C4 1700  -1.469   4.128   0.939 -0.4873 -0.1728  0.6468
  226UNL     C5 1701  -1.395   4.241   1.007 -0.0940  0.3307 -0.3572
  226UNL     N6 1702  -1.414   4.016   0.912  0.2046  0.1158 -0.1289
  226UNL     N7 1703   0.351  -1.383   0.905 -1.0650 -0.1807 -0.0786
  226UNL     H8 1704  -1.461   4.326   1.026 -3.0155 -1.8722 -0.1025
  226UNL     H9 1705  -1.306   4.278   0.954  0.5349  0.8866  1.0308
  226UNL    H10 1706  -1.352   4.213   1.104 -1.5015  3.0473  1.1626
  227UNL     H0 1707   0.224  -0.643   0.316  0.2820 -0.2660  1.0058
  227UNL     H1 1708   0.448  -0.557   0.160 -1.9451 -2.6530 -0.8832
  227UNL     C2 1709   0.324  -0.617   0.347  0.2360  0.6936  0.3997
  227UNL     C3 1710   0.439  -0.588   0.263 -0.8256 -0.2280  0.0112
  227UNL     C4 1711   0.499  -0.610   0.463 -0.1176  0.2575 -0.0618
  227UNL     C5 1712   0.587  -0.609   0.588 -0.0866 -0.3246 -0.3766
  227UNL     N6 1713   0.370  -0.650   0.467 -0.7157  0.2423  0.4101
  227UNL     N7 1714   0.550  -0.574   0.338  0.4347 -0.9635 -0.6105
  227UNL     H8 1715   0.693  -0.627   0.566  0.6771  1.2664  1.6784
  227UNL     H9 1716   0.541  -0.678   0.660 -0.6319  1.3480  0.9540
  227UNL    H10 1717   0.565  -0.511   0.631  0.6367  0.0061 -0.7490
  228UNL     H0 1718  -0.963   4.040   1.068  0.3951  0.9255  0.5508
  228UNL     H1 1719  -0.987   4.112   1.340  1.2097 -1.4878 -0.4572
  228UNL     C2 1720  -1.051   4.037   1.131 -0.0154  0.7313 -0.0140
  228UNL     C3 1721  -1.057   4.072   1.268 -0.3059  0.0545  0.0803
  228UNL     C4 1722  -1.243   3.981   1.202  0.3466 -0.5038  0.7604
  228UNL     C5 1723  -1.371   3.904   1.212 -0.0916  0.2065  0.0693
  228UNL     N6 1724  -1.167   3.986   1.092  0.0801 -0.7086 -0.3612
  228UNL     N7 1725  -1.179   4.023   1.312 -0.1898 -0.2237  0.2145
  228UNL     H8 1726  -1.467   3.957   1.211 -1.8747 -2.6925  1.5161
  228UNL     H9 1727  -1.371   3.823   1.287  1.2232  0.4832  0.3918
  228UNL    H10 1728  -1.382   3.841   1.123  1.0622  0.1336 -0.0387
  229UNL     H0 1729  -0.532   3.699   0.575  2.6152  1.4554  0.2216
  229UNL     H1 1730  -0.532   3.939   0.673 -0.9479 -0.3454 -0.1461
  229UNL     C2 1731  -0.588   3.781   0.533  0.0236 -0.1458  0.3199
  229UNL     C3 1732  -0.587   3.909   0.586 -0.2607  0.4352 -0.8769
  229UNL     C4 1733  -0.729   3.902   0.436 -0.5824  0.4803 -0.4806
  229UNL     C5 1734  -0.839   3.945   0.340 -0.2983  0.6097  0.3318
  229UNL     N6 1735  -0.676   3.781   0.436  0.4250 -0.0673  0.3995
  229UNL     N7 1736  -0.676   3.990   0.532 -0.2137 -0.1791  0.0407
  229UNL     H8 1737  -0.794   3.993   0.252  0.1157 -0.4983 -0.0788
  229UNL     H9 1738  -0.919   4.006   0.383 -1.9612 -1.4785  0.3716
  229UNL    H10 1739  -0.897   3.857   0.308  0.7297 -0.4475  1.2622
  230UNL     H0 1740  -1.239   4.183   0.698 -0.1633 -0.7797 -0.8645
  230UNL     H1 1741  -1.036   4.243   0.524 -1.5115  1.0146  0.9257
  230UNL     C2 1742  -1.136   4.150   0.699  0.0540 -0.0971 -0.4011
  230UNL     C3 1743  -1.029   4.177   0.609  0.1727  0.9588  0.7778
  230UNL     C4 1744  -0.971   4.037   0.761  0.5132 -0.5576 -0.5703
  230UNL     C5 1745  -0.891   3.945   0.844 -0.1745  0.6914  0.1316
  230UNL     N6 1746  -1.096   4.066   0.791  0.1263  0.3832  0.2092
  230UNL     N7 1747  -0.922   4.117   0.658  0.4465  0.0084 -0.0479
  230UNL     H8 1748  -0.811   3.991   0.904  0.1400 -1.2567  1.3132
  230UNL     H9 1749  -0.941   3.881   0.919 -1.2402 -0.4990 -1.5110
  230UNL    H10 1750  -0.835   3.881   0.775  0.4760  1.9801 -0.5507
  231UNL     H0 1751   0.737  -0.817   0.399  0.1532 -0.2590 -0.4108
  231UNL     H1 1752   0.954  -0.980   0.361  0.8309 -0.1011 -1.0002
  231UNL     C2 1753   0.829  -0.790   0.348  0.2152  0.1228 -0.1024
  231UNL     C3 1754   0.937  -0.878   0.331  0.2300  0.0218 -0.2705
  231UNL     C4 1755   0.985  -0.676   0.279  0.5810  0.1556 -0.3011
  231UNL     C5 1756   1.064  -0.559   0.223 -0.1490 -0.1433  0.0553
  231UNL     N6 1757   0.857  -0.670   0.308 -0.3839 -0.8112 -0.0218
  231UNL     N7 1758   1.040  -0.800   0.302 -0.6267 -0.3438  0.4474
  231UNL     H8 1759   1.026  -0.458   0.244 -0.3337 -0.3370  0.6840
  231UNL     H9 1760   1.070  -0.570   0.114 -1.3692  0.1226 -0.0520
  231UNL    H10 1761   1.167  -0.572   0.259 -0.0227  1.0497  0.1843
  232UNL     H0 1762   1.270  -1.126   0.147 -0.1425 -3.0111 -0.1493
  232UNL     H1 1763   1.270  -1.369   0.297  0.9495  0.2901  0.3952
  232UNL     C2 1764   1.258  -1.147   0.252  0.4230 -0.1716  0.5688
  232UNL     C3 1765   1.259  -1.265   0.325 -0.1336  0.3397 -0.1574
  232UNL     C4 1766   1.209  -1.111   0.448 -1.1685  0.1125  0.1913
  232UNL     C5 1767   1.181  -1.037   0.574  0.7756 -0.2321 -0.5380
  232UNL     N6 1768   1.239  -1.050   0.336  0.0342 -0.0866 -0.1740
  232UNL     N7 1769  -0.722   4.282   0.450 -0.7137  0.4887 -0.0991
  232UNL     H8 1770   1.270  -1.038   0.639  1.3419  0.3427 -1.2863
  232UNL     H9 1771   1.084  -1.065   0.617  1.4469 -2.9014 -0.6021
  232UNL    H10 1772   1.152  -0.934   0.550  0.4796 -0.1724  0.0470
  233UNL     H0 1773   1.213  -0.674   0.544  0.4547  1.4502 -0.3980
  233UNL     H1 1774   1.438  -0.584   0.674  0.8915 -0.1478  0.4593
  233UNL     C2 1775   1.316  -0.697   0.517  0.1163  0.1740 -0.6823
  233UNL     C3 1776   1.425  -0.643   0.584 -0.1771  0.5663  0.1285
  233UNL     C4 1777   1.481  -0.782   0.424  0.9381  0.7105 -0.0953
  233UNL     C5 1778   1.558  -0.865   0.328  0.3704  1.2423  0.2858
  233UNL     N6 1779   1.353  -0.765   0.412 -0.2091 -0.2828  0.2335
  233UNL     N7 1780   1.528  -0.702   0.524  0.5013  0.6294 -0.7943
  233UNL     H8 1781   1.506  -0.961   0.316  0.7143  1.0737  0.1571
  233UNL     H9 1782   1.653  -0.883   0.379 -0.9275  1.3817  2.9536
  233UNL    H10 1783   1.573  -0.817   0.231 -0.2734  4.3993  1.6238
  234UNL     H0 1784  -0.033  -1.247   1.031 -1.6975  0.4359  0.0201
  234UNL     H1 1785  -0.240  -1.372   0.901  0.9257 -1.8294  2.7712
  234UNL     C2 1786  -0.032  -1.284   0.929  0.3617  0.2712  0.0571
  234UNL     C3 1787  -0.141  -1.351   0.864 -0.2187 -0.6269  0.1536
  234UNL     C4 1788   0.021  -1.318   0.731 -0.2922  0.0617 -1.0195
  234UNL     C5 1789   0.109  -1.314   0.609 -0.0898 -0.5178 -0.0501
  234UNL     N6 1790   0.065  -1.275   0.845  0.2229 -0.2209 -0.3711
  234UNL     N7 1791  -0.104  -1.369   0.742  0.4807 -0.2629  0.1728
  234UNL     H8 1792   0.132  -1.210   0.584 -0.9099 -0.5174 -0.8605
  234UNL     H9 1793   0.064  -1.361   0.520  0.2358  0.8149 -0.9551
  234UNL    H10 1794   0.203  -1.369   0.621 -1.3456 -2.5871  0.8889
  235Co      Co 1795  -1.223   3.478   1.805 -0.3908  0.0704 -0.0467
  236Co      Co 1796  -0.248  -1.378   1.793  0.0623 -0.3113  0.2391
  237Co      Co 1797  -1.716   3.308   2.085  0.1079  0.0541 -0.4590
  238Co      Co 1798   0.230  -1.206   1.500  0.0154 -0.0202 -0.0180
  239Co      Co 1799  -0.251  -1.891   2.103 -0.0925  0.0367 -0.1282
  240Co      Co 1800  -1.219   3.995   1.508  0.3108 -0.1987  0.0945
  241UNL     H0 1801  -0.037  -1.836   1.888  1.3648  1.0567  0.2211
  241UNL     H1 1802  -0.017  -1.589   1.760  1.1239 -2.3260 -0.1548
  241UNL     C2 1803  -0.100  -1.749   1.902 -0.1137  0.0617  0.0746
  241UNL     C3 1804  -0.093  -1.628   1.826  0.1656 -0.7354 -0.2499
  241UNL     C4 1805  -0.264  -1.635   1.951  0.6982 -0.3767 -0.2201
  241UNL     C5 1806  -0.396  -1.589   2.010  0.2667  0.4473  0.3983
  241UNL     N6 1807  -0.203  -1.746   1.979  0.4551 -0.1195  0.1610
  241UNL     N7 1808  -0.195  -1.561   1.862  1.0768 -0.2313 -0.0015
  241UNL     H8 1809  -0.401  -1.482   2.034  1.9169  0.3316  1.4537
  241UNL     H9 1810  -0.422  -1.640   2.103 -3.8897 -0.0371 -0.8345
  241UNL    H10 1811  -0.483  -1.614   1.949  1.3962 -1.0304 -0.6618
  242UNL     H0 1812   0.282  -0.964   1.322 -2.2102  0.2745 -0.1678
  242UNL     H1 1813   0.310  -0.971   1.043  1.6335  0.0223  0.2433
  242UNL     C2 1814   0.271  -1.045   1.251  1.1596 -0.5225  0.0400
  242UNL     C3 1815   0.278  -1.050   1.110 -0.0125  0.5383  0.1000
  242UNL     C4 1816   0.210  -1.230   1.194 -0.2743 -0.5960 -0.2119
  242UNL     C5 1817   0.169  -1.375   1.205 -0.3942 -0.5052  0.4392
  242UNL     N6 1818   0.230  -1.155   1.300  0.4879 -0.3039  0.5223
  242UNL     N7 1819   0.242  -1.170   1.077  0.3573  0.0820  0.7995
  242UNL     H8 1820   0.167  -1.421   1.105  1.1307  1.4194 -0.5566
  242UNL     H9 1821   0.064  -1.390   1.233 -0.5923 -2.4344 -1.1578
  242UNL    H10 1822   0.238  -1.437   1.263 -1.5943 -0.2104  2.2693
  243UNL     H0 1823  -0.169  -1.386   2.091 -1.8829  0.5363  1.0222
  243UNL     H1 1824  -0.159  -1.155   2.258 -0.6393 -1.9866 -0.3466
  243UNL     C2 1825  -0.183  -1.281   2.069  0.1545  0.6961  0.2634
  243UNL     C3 1826  -0.187  -1.164   2.153 -0.3123 -0.0693 -0.6268
  243UNL     C4 1827  -0.239  -1.115   1.949 -0.3032 -0.5578 -0.1264
  243UNL     C5 1828  -0.271  -1.036   1.822  0.1594  0.3707 -0.8450
  243UNL     N6 1829  -0.240  -1.251   1.953  0.2947 -0.4176 -0.1818
  243UNL     N7 1830  -0.215  -1.059   2.072  0.1847  0.1718 -0.0187
  243UNL     H8 1831  -0.349  -1.083   1.761 -0.2037 -3.2670  2.0256
  243UNL     H9 1832  -0.195  -1.040   1.743 -1.0435 -0.3391 -2.0153
  243UNL    H10 1833  -0.298  -0.931   1.840 -1.6623 -0.1273 -0.3807
  244UNL     H0 1834  -1.975   3.220   1.935 -0.3693  0.1970 -0.6031
  244UNL     H1 1835  -2.228   3.352   1.959  1.4607 -1.5107 -0.7044
  244UNL     C2 1836  -2.005   3.307   1.991 -0.3983  0.0363 -0.3677
  244UNL     C3 1837  -2.130   3.373   1.999  0.5500 -0.0702  0.9047
  244UNL     C4 1838  -1.965   3.469   2.092 -0.3719  0.8877 -0.7305
  244UNL     C5 1839  -1.883   3.579   2.159  0.3354 -0.4423 -0.0306
  244UNL     N6 1840  -1.913   3.353   2.064  0.7311 -0.2292 -0.2931
  244UNL     N7 1841  -0.146  -2.046   2.065  0.0054  0.1353 -0.1755
  244UNL     H8 1842  -1.811   3.628   2.093  1.6516 -0.5100  1.3070
  244UNL     H9 1843  -1.842   3.558   2.259 -0.5156  2.9181  1.1351
  244UNL    H10 1844  -1.950   3.655   2.202  2.3324  1.3868 -0.0110
  245UNL     H0 1845  -0.257  -1.303   1.494  1.4641 -1.2359 -3.4033
  245UNL     H1 1846  -0.037  -1.239   1.349 -0.6656  0.1123 -0.6445
  245UNL     C2 1847  -0.155  -1.300   1.528  0.4422  0.3429 -0.0074
  245UNL     C3 1848  -0.039  -1.267   1.454 -0.1050  0.5166 -0.5195
  245UNL     C4 1849   0.009  -1.302   1.663 -0.2793 -0.3526 -0.0999
  245UNL     C5 1850   0.100  -1.298   1.789  0.1830  0.2526  0.7713
  245UNL     N6 1851  -0.118  -1.332   1.650 -0.3993  0.0584 -0.5021
  245UNL     N7 1852   0.061  -1.272   1.540 -0.5964 -0.2650  0.2578
  245UNL     H8 1853   0.095  -1.198   1.834  3.2607  0.1511  1.5665
  245UNL     H9 1854   0.206  -1.322   1.774 -0.5081 -1.9331 -1.4251
  245UNL    H10 1855   0.060  -1.367   1.864  0.6858  0.8079  1.5631
  246UNL     H0 1856  -1.509   3.474   2.263 -0.7598 -0.8860 -1.2996
  246UNL     H1 1857  -1.496   3.470   2.546 -1.3042  0.8703  2.1876
  246UNL     C2 1858  -1.567   3.417   2.335  0.3544  0.1010  0.4329
  246UNL     C3 1859  -1.561   3.418   2.476  0.7612  0.3703  0.5395
  246UNL     C4 1860  -1.718   3.287   2.400 -0.4405  0.3599 -0.6416
  246UNL     C5 1861  -1.839   3.193   2.410  0.0806  0.2009  0.4560
  246UNL     N6 1862  -1.662   3.339   2.290 -0.0898  0.4018  0.6168
  246UNL     N7 1863  -1.659   3.339   2.512  0.6052 -0.4222 -0.2116
  246UNL     H8 1864  -1.846   3.133   2.501 -0.9149  0.8020  0.7975
  246UNL     H9 1865  -1.856   3.128   2.323 -0.0533  2.0384 -0.9378
  246UNL    H10 1866  -1.932   3.250   2.421  0.0729  0.3936 -0.4748
  247UNL     H0 1867  -1.036   2.999   1.730  0.5624 -1.0079 -2.2278
  247UNL     H1 1868  -1.007   3.239   1.879 -2.3836  1.4950  3.7634
  247UNL     C2 1869  -1.092   3.091   1.729  0.9034 -0.7111  0.1892
  247UNL     C3 1870  -1.085   3.209   1.811 -0.1427  0.4849  1.4912
  247UNL     C4 1871  -1.238   3.217   1.660 -0.2293 -0.5432  0.7197
  247UNL     C5 1872  -1.353   3.259   1.576 -0.1471  0.2378  0.2427
  247UNL     N6 1873  -1.196   3.100   1.644 -0.8842 -0.1112 -0.1066
  247UNL     N7 1874  -1.173   3.295   1.753  0.2673 -0.2592 -0.2749
  247UNL     H8 1875  -1.431   3.182   1.576 -2.4012  2.3804  0.3244
  247UNL     H9 1876  -1.316   3.281   1.475  0.6636 -1.3279  0.1667
  247UNL    H10 1877  -1.397   3.350   1.619  1.1222  0.5620  0.9319
  248UNL     H0 1878  -1.727   3.545   1.877  0.9278  1.1759 -1.8333
  248UNL     H1 1879  -1.486   3.625   1.751  0.1088 -0.3914 -0.4994
  248UNL     C2 1880  -1.626   3.510   1.895  0.2434  0.0836  0.1586
  248UNL     C3 1881  -1.504   3.555   1.832  0.3552  0.4723  0.3270
  248UNL     C4 1882  -1.474   3.395   1.958 -0.0941 -0.0684  0.1213
  248UNL     C5 1883  -1.397   3.288   2.042  1.1160  0.8841 -0.2155
  248UNL     N6 1884  -1.599   3.413   1.979 -0.5723  1.0503  0.3921
  248UNL     N7 1885  -1.405   3.485   1.877 -0.5226  0.6945  0.0055
  248UNL     H8 1886  -1.345   3.321   2.132 -1.0510 -1.3975  2.0439
  248UNL     H9 1887  -1.482   3.234   2.085  0.9452  0.4696 -1.0483
  248UNL    H10 1888  -1.342   3.219   1.977 -0.3962 -0.1331 -0.4665
  249UNL     H0 1889   0.228  -1.494   1.623  0.1361 -1.6883  0.2844
  249UNL     H1 1890   0.478  -1.643   1.605  0.0499  0.9579  2.8218
  249UNL     C2 1891   0.323  -1.462   1.583 -0.5697 -0.2637 -0.3174
  249UNL     C3 1892   0.448  -1.542   1.581  0.1776  0.5311  0.6461
  249UNL     C4 1893   0.483  -1.347   1.504 -0.4282 -0.6766 -0.3606
  249UNL     C5 1894   0.564  -1.243   1.434 -0.1844  0.2737 -0.4454
  249UNL     N6 1895   0.355  -1.348   1.521 -0.0892 -0.5439  0.0107
  249UNL     N7 1896  -1.411   4.059   1.536  0.6496  0.5062 -0.2474
  249UNL     H8 1897   0.570  -1.271   1.328 -1.7868  0.8480 -0.7157
  249UNL     H9 1898   0.667  -1.241   1.471 -0.2012  1.1400 -0.4292
  249UNL    H10 1899   0.514  -1.146   1.436 -1.1977 -0.2459  0.1448
  250UNL     H0 1900  -1.162   3.744   1.367  0.4924  1.8188  0.2208
  250UNL     H1 1901  -1.154   3.497   1.491 -1.2880  0.2020  0.2674
  250UNL     C2 1902  -1.162   3.724   1.474  0.0795 -0.4936 -0.1686
  250UNL     C3 1903  -1.162   3.594   1.539 -0.9569  0.3539  0.0224
  250UNL     C4 1904  -1.200   3.747   1.679  0.9519  0.5066 -0.1321
  250UNL     C5 1905  -1.241   3.809   1.809 -0.9440 -0.2035  0.6425
  250UNL     N6 1906  -1.185   3.817   1.562 -0.3804  0.0068  0.3246
  250UNL     N7 1907  -1.197   3.609   1.665 -0.1317  0.1653 -0.2138
  250UNL     H8 1908  -1.320   3.755   1.864 -0.7957  0.1768  1.2470
  250UNL     H9 1909  -1.294   3.904   1.794 -1.4018 -0.3855  1.0670
  250UNL    H10 1910  -1.154   3.821   1.875 -1.4231  1.7402  0.9962
  251UNL     H0 1911  -1.215   4.231   1.691 -0.0492 -0.2730 -1.1491
  251UNL     H1 1912  -0.974   4.315   1.835  0.5848  0.6563  0.2464
  251UNL     C2 1913  -1.113   4.196   1.693  0.1952  0.4731  0.6872
  251UNL     C3 1914  -0.998   4.233   1.770 -0.1979  0.3547  0.8990
  251UNL     C4 1915  -0.975   4.052   1.646 -0.6557  0.8696 -0.4753
  251UNL     C5 1916  -0.891   3.946   1.574 -0.3113 -0.3689  0.1312
  251UNL     N6 1917  -1.096   4.084   1.626 -0.5835  0.6504  0.4256
  251UNL     N7 1918  -0.912   4.139   1.731  0.7161  0.3234  0.2992
  251UNL     H8 1919  -0.943   3.906   1.486 -1.1798  0.2940  0.3204
  251UNL     H9 1920  -0.861   3.862   1.637 -1.2846 -1.7337 -1.1691
  251UNL    H10 1921  -0.795   3.982   1.536  0.0612 -0.3138  1.1030
  252UNL     H0 1922  -0.521  -1.931   2.231  0.1432  1.4931 -0.1000
  252UNL     H1 1923  -0.749  -2.034   2.109 -0.9032 -0.4521 -1.8431
  252UNL     C2 1924  -0.529  -1.960   2.127  0.0169 -0.3309  0.3710
  252UNL     C3 1925  -0.649  -2.017   2.070 -0.1403 -0.0561  0.1360
  252UNL     C4 1926  -0.484  -1.981   1.934  0.4028 -0.4604  0.2117
  252UNL     C5 1927  -0.425  -1.971   1.798 -0.2416  0.5226 -0.3564
  252UNL     N6 1928  -0.435  -1.938   2.045 -0.6943 -0.5511 -0.4100
  252UNL     N7 1929  -0.618  -2.009   1.939  0.5652  0.3039  0.3888
  252UNL     H8 1930  -0.463  -2.048   1.730 -1.8548  2.0649 -1.2746
  252UNL     H9 1931  -0.316  -1.986   1.795 -0.1116  1.5421 -1.0384
  252UNL    H10 1932  -0.431  -1.881   1.737  2.4821 -1.0009 -3.1754
  253Co      Co 1933  -1.716   2.769   2.987  0.2216  0.2963  0.0412
  254Co      Co 1934  -0.736  -2.057   2.999  0.0864 -0.1761  0.3199
  255Co      Co 1935  -2.212   2.574   3.285 -0.1097  0.1239 -0.4531
  256Co      Co 1936  -0.248  -1.889   2.702 -0.0979 -0.1497 -0.1303
  257Co      Co 1937  -0.736  -2.597   3.265  0.1288  0.0535 -0.0554
  258Co      Co 1938  -1.712   3.305   2.704  0.0666  0.0892  0.1176
  259UNL     H0 1939  -0.511  -2.505   3.050 -0.0391 -1.5435 -2.0284
  259UNL     H1 1940  -0.536  -2.263   2.903  1.0530  0.0224  1.0068
  259UNL     C2 1941  -0.588  -2.429   3.060  0.2626 -1.4635  0.1332
  259UNL     C3 1942  -0.600  -2.309   2.977 -0.3669 -0.5130 -0.4697
  259UNL     C4 1943  -0.739  -2.320   3.139 -0.3399  0.5958  0.4024
  259UNL     C5 1944  -0.863  -2.282   3.216 -0.9437 -0.0639 -0.0245
  259UNL     N6 1945  -0.686  -2.439   3.150  0.1447 -0.2834 -0.4020
  259UNL     N7 1946  -0.685  -2.237   3.045  0.1215  0.3415 -0.1074
  259UNL     H8 1947  -0.951  -2.287   3.149 -0.1979 -1.6397 -0.9474
  259UNL     H9 1948  -0.865  -2.178   3.250 -0.3754 -0.5264  1.4932
  259UNL    H10 1949  -0.877  -2.355   3.296  2.3413  0.3442  1.0498
  260UNL     H0 1950  -0.256  -1.641   2.537 -1.3644  0.8783 -1.7106
  260UNL     H1 1951  -0.257  -1.616   2.258  0.0353  1.2253  0.4052
  260UNL     C2 1952  -0.243  -1.717   2.462 -0.1440 -0.0985 -0.5561
  260UNL     C3 1953  -0.251  -1.704   2.321  0.5300  0.7312 -0.3128
  260UNL     C4 1954  -0.236  -1.910   2.389 -0.5524  0.4014 -0.3838
  260UNL     C5 1955  -0.249  -2.064   2.393 -0.5901 -0.1764 -0.1441
  260UNL     N6 1956  -0.233  -1.842   2.501 -0.1950 -0.1700  0.5462
  260UNL     N7 1957  -0.252  -1.829   2.281 -0.0407 -0.3387 -0.1914
  260UNL     H8 1958  -0.318  -2.098   2.315  0.5240 -0.8144 -0.8817
  260UNL     H9 1959  -0.271  -2.105   2.492 -0.2728 -0.0962 -0.0382
  260UNL    H10 1960  -0.147  -2.088   2.360 -0.6510  0.4205 -0.7943
  261UNL     H0 1961  -0.642  -2.051   3.289 -0.0228  0.2441  1.1326
  261UNL     H1 1962  -0.648  -1.812   3.441 -0.5178  3.2464 -0.2660
  261UNL     C2 1963  -0.672  -1.951   3.261 -0.7754 -0.2159  0.1984
  261UNL     C3 1964  -0.679  -1.829   3.338 -0.0288  0.0112 -0.0049
  261UNL     C4 1965  -0.739  -1.797   3.133 -0.5801 -0.1161 -0.2385
  261UNL     C5 1966  -0.784  -1.733   3.003  0.0268 -0.3571  0.0445
  261UNL     N6 1967  -0.717  -1.925   3.140 -0.4632  0.0974  0.7422
  261UNL     N7 1968  -0.722  -1.736   3.256  0.0221 -0.1250 -0.8203
  261UNL     H8 1969  -0.803  -1.809   2.926 -0.2232 -0.0109 -0.2424
  261UNL     H9 1970  -0.702  -1.668   2.970  0.2127 -0.5944  0.0439
  261UNL    H10 1971  -0.880  -1.683   3.021  0.4275  0.6875 -0.6347
  262UNL     H0 1972  -2.446   2.492   3.128  0.7715 -0.4033  1.1010
  262UNL     H1 1973  -2.694   2.648   3.132  0.2178  1.5482 -0.2838
  262UNL     C2 1974  -2.481   2.579   3.182  0.6790 -0.2427  0.7842
  262UNL     C3 1975  -2.600   2.663   3.184  0.1146  0.4269  0.2704
  262UNL     C4 1976  -2.450   2.747   3.307  0.1458 -0.4448 -0.0097
  262UNL     C5 1977  -2.374   2.845   3.392  0.2368  0.1294 -0.3323
  262UNL     N6 1978  -2.400   2.628   3.268  0.5188 -0.2960  0.3550
  262UNL     N7 1979  -0.616  -2.758   3.257 -0.4650 -0.4219  0.0837
  262UNL     H8 1980  -2.414   2.855   3.494  0.6455  1.2186 -0.2591
  262UNL     H9 1981  -2.373   2.947   3.351 -0.0051  1.3520  2.4512
  262UNL    H10 1982  -2.267   2.827   3.403  0.7722  2.0381 -1.7700
  263UNL     H0 1983  -0.751  -1.992   2.700 -0.1011  1.7982 -1.3583
  263UNL     H1 1984  -0.519  -1.947   2.557  0.1997 -0.1560 -0.1147
  263UNL     C2 1985  -0.649  -1.985   2.736 -0.4588  0.6216  0.0075
  263UNL     C3 1986  -0.533  -1.963   2.663 -0.0104 -0.6954 -0.2226
  263UNL     C4 1987  -0.485  -1.990   2.866 -0.3302 -0.0997  0.0372
  263UNL     C5 1988  -0.409  -1.977   2.994 -0.5567 -0.3694  0.1217
  263UNL     N6 1989  -0.618  -2.008   2.861 -0.7962  0.4462 -0.1048
  263UNL     N7 1990  -0.427  -1.957   2.745  0.1670  0.4236 -0.3899
  263UNL     H8 1991  -0.310  -1.930   2.980 -0.7603 -0.1692 -0.6853
  263UNL     H9 1992  -0.403  -2.080   3.033 -1.6839 -0.7559 -0.6820
  263UNL    H10 1993  -0.461  -1.910   3.063  2.0938  2.5037 -0.4287
  264UNL     H0 1994  -1.973   2.692   3.446  1.0063 -0.5029  1.7005
  264UNL     H1 1995  -1.978   2.721   3.712 -0.1710  0.4195 -0.0978
  264UNL     C2 1996  -2.055   2.670   3.512  0.2256 -0.2334  0.8478
  264UNL     C3 1997  -2.057   2.680   3.650 -0.2222 -0.3489  0.4616
  264UNL     C4 1998  -2.230   2.574   3.576 -0.4139  0.2199  0.6484
  264UNL     C5 1999  -2.358   2.512   3.575  0.7813  0.1474 -0.1360
  264UNL     N6 2000  -2.163   2.603   3.470  0.1626 -0.6285 -0.3848
  264UNL     N7 2001  -2.166   2.620   3.689  0.7631 -0.4997 -0.2417
  264UNL     H8 2002  -2.433   2.581   3.535 -1.4751 -2.1611 -0.1632
  264UNL     H9 2003  -2.384   2.491   3.680  0.4936  1.7427  0.1410
  264UNL    H10 2004  -2.371   2.426   3.508  5.1291  0.4852 -1.7297
  265UNL     H0 2005  -1.467   2.332   2.902  1.4729  0.9620  0.2768
  265UNL     H1 2006  -1.503   2.556   3.056  1.1635  0.7162 -1.6802
  265UNL     C2 2007  -1.551   2.399   2.897  0.3431 -0.3713  0.6965
  265UNL     C3 2008  -1.559   2.519   2.971 -0.4445 -0.5762 -0.1343
  265UNL     C4 2009  -1.703   2.514   2.816  0.2628  0.3894  0.2076
  265UNL     C5 2010  -1.824   2.560   2.734 -0.5465  0.3715 -0.3754
  265UNL     N6 2011  -1.650   2.396   2.805  0.0197  0.5152  0.0597
  265UNL     N7 2012  -1.661   2.581   2.926  0.7188 -0.2270  0.0177
  265UNL     H8 2013  -1.918   2.541   2.787 -1.9348  1.8472 -2.1198
  265UNL     H9 2014  -1.833   2.491   2.649 -1.1018 -3.0544  2.2842
  265UNL    H10 2015  -1.828   2.666   2.704 -0.9856  0.5876  0.4169
  266UNL     H0 2016  -2.226   2.821   3.116 -0.0359  1.9396 -1.6345
  266UNL     H1 2017  -2.007   2.919   2.965 -1.7347 -0.2491 -2.0227
  266UNL     C2 2018  -2.128   2.778   3.099 -0.3561  0.5659 -0.2356
  266UNL     C3 2019  -2.013   2.831   3.027  0.0495  0.6464 -0.4747
  266UNL     C4 2020  -1.960   2.661   3.137 -0.3827  0.4459 -0.7620
  266UNL     C5 2021  -1.867   2.559   3.209  0.0046  0.2069  0.0684
  266UNL     N6 2022  -2.090   2.675   3.169 -0.0435  0.3336  0.4806
  266UNL     N7 2023  -1.911   2.753   3.045 -0.0395  0.0522 -0.2171
  266UNL     H8 2024  -1.896   2.538   3.313  0.4489 -0.2628  0.1014
  266UNL     H9 2025  -1.856   2.466   3.152  0.9396  1.0712 -1.2145
  266UNL    H10 2026  -1.764   2.594   3.223  0.7643 -1.1586 -1.7936
  267UNL     H0 2027  -0.258  -2.178   2.792  0.9818  0.0147  2.0402
  267UNL     H1 2028  -0.022  -2.353   2.743  4.1086  0.6155 -0.8776
  267UNL     C2 2029  -0.157  -2.163   2.756  0.3431 -0.0931  0.0990
  267UNL     C3 2030  -0.046  -2.249   2.733  0.2993 -0.0876 -0.3932
  267UNL     C4 2031  -0.004  -2.039   2.691 -0.2294 -0.0784 -0.2410
  267UNL     C5 2032   0.069  -1.932   2.612 -0.7217 -0.4418  0.4608
  267UNL     N6 2033  -0.133  -2.037   2.719 -0.1618 -0.4211  0.3103
  267UNL     N7 2034  -1.903   3.360   2.711 -0.4609 -0.0953 -0.0804
  267UNL     H8 2035   0.156  -1.906   2.673  0.5732  0.9324 -1.8343
  267UNL     H9 2036   0.010  -1.841   2.596  0.1892 -0.1700 -1.7890
  267UNL    H10 2037   0.096  -1.972   2.513 -0.4453  0.4034  0.1835
  268UNL     H0 2038  -1.663   3.059   2.567  0.6917  2.4591  0.5069
  268UNL     H1 2039  -1.610   2.807   2.691  3.2920  1.4210  1.3147
  268UNL     C2 2040  -1.667   3.028   2.670  0.5818  0.4460 -0.0440
  268UNL     C3 2041  -1.654   2.899   2.728 -0.6366  0.1787  0.2292
  268UNL     C4 2042  -1.717   3.050   2.868  0.3437  0.0837 -0.6778
  268UNL     C5 2043  -1.738   3.125   2.999  0.1837 -0.1418 -0.4409
  268UNL     N6 2044  -1.706   3.115   2.758 -0.1516  0.0093  0.4945
  268UNL     N7 2045  -1.691   2.911   2.854 -0.2749 -0.0912  0.0965
  268UNL     H8 2046  -1.652   3.175   3.046 -0.8124  0.0660  1.2330
  268UNL     H9 2047  -1.795   3.060   3.066 -1.5485  0.2998 -1.4104
  268UNL    H10 2048  -1.815   3.203   2.989 -0.3808  0.4312  5.1666
  269UNL     H0 2049  -1.704   3.546   2.866  0.0431 -0.5151 -1.6451
  269UNL     H1 2050  -1.446   3.635   2.982 -0.1072  1.6422 -3.2418
  269UNL     C2 2051  -1.610   3.499   2.892 -0.0746 -0.2789 -0.7575
  269UNL     C3 2052  -1.490   3.541   2.950  0.4617 -0.0207  0.3461
  269UNL     C4 2053  -1.458   3.367   2.832 -0.2369  0.2513  0.0956
  269UNL     C5 2054  -1.381   3.258   2.768  0.4299  0.5158  0.2749
  269UNL     N6 2055  -1.589   3.387   2.824  0.4733  0.2839 -0.3361
  269UNL     N7 2056  -1.396   3.456   2.917  0.4643  0.5292 -0.2086
  269UNL     H8 2057  -1.280   3.290   2.739 -0.0291  0.6824 -1.2535
  269UNL     H9 2058  -1.436   3.233   2.676 -0.1018  1.4453  0.3243
  269UNL    H10 2059  -1.375   3.172   2.835  2.1437 -0.0515 -0.5486
  270UNL     H0 2060  -0.996  -2.627   3.400  1.4388  1.0971 -0.9364
  270UNL     H1 2061  -1.224  -2.750   3.283 -0.5452  0.2561  0.1874
  270UNL     C2 2062  -1.016  -2.666   3.301  0.3034 -0.2292 -0.2302
  270UNL     C3 2063  -1.127  -2.724   3.242 -0.6301 -0.0560 -0.2279
  270UNL     C4 2064  -0.968  -2.685   3.101 -0.4223 -0.4303  0.2542
  270UNL     C5 2065  -0.887  -2.680   2.974  0.7025 -0.0805 -0.1267
  270UNL     N6 2066  -0.917  -2.649   3.218 -0.0853  0.2645 -0.6070
  270UNL     N7 2067  -1.099  -2.725   3.114 -0.2193 -0.2577  0.7197
  270UNL     H8 2068  -0.882  -2.580   2.930  2.6830 -0.1117 -0.0437
  270UNL     H9 2069  -0.917  -2.759   2.905 -0.7165  0.8833 -0.6567
  270UNL    H10 2070  -0.784  -2.704   3.001  1.3096  2.8349  0.4917
  271Co      Co 2071  -2.188   2.075   4.185 -0.1521 -0.3120 -0.1136
  272Co      Co 2072   0.732   0.041  -0.604  0.2674 -0.3245  0.4651
  273Co      Co 2073  -0.735   4.681  -0.305 -0.3135  0.1079  0.0435
  274Co      Co 2074   1.230   0.181  -0.919  0.1879  0.2295 -0.2902
  275Co      Co 2075   0.738  -0.498  -0.316 -0.1053 -0.1659 -0.2267
  276Co      Co 2076  -2.195   2.584   3.883 -0.3885  0.1625  0.0566
  277UNL     H0 2077   0.979  -0.419  -0.526  0.1696 -0.7032 -3.9396
  277UNL     H1 2078   0.942  -0.185  -0.674 -1.4356  0.0740 -1.3773
  277UNL     C2 2079   0.908  -0.338  -0.513  0.6645 -0.6256 -0.6402
  277UNL     C3 2080   0.890  -0.214  -0.584  0.0813  1.0796 -0.1077
  277UNL     C4 2081   0.735  -0.228  -0.448 -0.5848 -0.4550  0.2692
  277UNL     C5 2082   0.598  -0.209  -0.386 -0.3798 -0.1904  1.3630
  277UNL     N6 2083   0.802  -0.341  -0.429 -0.1024  0.7779  0.5109
  277UNL     N7 2084   0.783  -0.145  -0.547 -0.0488 -0.6076  0.0105
  277UNL     H8 2085   0.524  -0.267  -0.442  1.5607  0.9472 -2.7387
  277UNL     H9 2086   0.572  -0.104  -0.401  2.2824  0.1883 -1.4798
  277UNL    H10 2087   0.613  -0.233  -0.280  1.6633 -1.5725  0.8306
  278UNL     H0 2088   1.291   0.420  -1.096  1.4371  0.1467 -0.4913
  278UNL     H1 2089   1.291   0.401  -1.377 -0.3345 -1.3812 -0.8602
  278UNL     C2 2090   1.266   0.339  -1.163  0.7318  0.4290 -0.5832
  278UNL     C3 2091   1.269   0.329  -1.299 -0.2704 -0.4359  0.0576
  278UNL     C4 2092   1.205   0.147  -1.218 -0.9721  0.2004 -0.2772
  278UNL     C5 2093   1.156   0.008  -1.196  0.6279  0.0735  0.4985
  278UNL     N6 2094   1.230   0.225  -1.110  0.1446  0.2400  0.3916
  278UNL     N7 2095  -0.725  -2.551   3.449  0.2124  0.4257 -0.1373
  278UNL     H8 2096   1.166  -0.025  -1.092 -0.3670  1.1411  0.9548
  278UNL     H9 2097   1.213  -0.072  -1.246 -1.3374 -0.7356 -0.5961
  278UNL    H10 2098   1.050  -0.010  -1.221  0.6914 -1.0209  0.9533
  279UNL     H0 2099   0.765   0.037  -0.290 -2.1078 -0.0936  0.7492
  279UNL     H1 2100   0.786   0.284  -0.157 -0.6832  0.7305  0.8540
  279UNL     C2 2101   0.757   0.135  -0.336 -0.0164 -0.0767  0.3217
  279UNL     C3 2102   0.769   0.261  -0.261  0.5420  0.5855  0.6668
  279UNL     C4 2103   0.720   0.294  -0.462  0.0935 -0.2389 -0.1002
  279UNL     C5 2104   0.706   0.368  -0.588  0.0843  0.2015  0.1417
  279UNL     N6 2105   0.730   0.162  -0.461  0.3584 -0.2777 -0.1864
  279UNL     N7 2106   0.747   0.360  -0.340 -0.1390 -0.1922 -0.0658
  279UNL     H8 2107   0.779   0.450  -0.588 -0.5066  0.7329 -0.6456
  279UNL     H9 2108   0.608   0.415  -0.599  0.6209  1.2710 -0.1067
  279UNL    H10 2109   0.727   0.301  -0.672  3.0604  1.5372 -0.2927
  280UNL     H0 2110  -0.997   4.569  -0.385  1.5483 -0.1074  1.0804
  280UNL     H1 2111  -1.218   4.753  -0.440 -0.4868  1.0100 -0.5378
  280UNL     C2 2112  -1.015   4.674  -0.369 -0.0646 -0.1627 -0.0278
  280UNL     C3 2113  -1.122   4.761  -0.392 -0.8349 -0.3571  0.4600
  280UNL     C4 2114  -0.959   4.871  -0.305 -0.1345  0.2911  0.1179
  280UNL     C5 2115  -0.872   4.974  -0.232  0.0022  0.2232  0.0881
  280UNL     N6 2116  -0.918   4.750  -0.325 -0.0211 -0.6447 -0.0370
  280UNL     N7 2117   0.861  -0.645  -0.339 -0.6132  0.2661 -0.2402
  280UNL     H8 2118  -0.788   5.003  -0.296 -0.5142 -2.7006 -2.1536
  280UNL     H9 2119  -0.845   4.943  -0.130 -0.2906  1.6519  0.6234
  280UNL    H10 2120  -0.926   5.069  -0.222 -0.2207  0.2742 -1.3704
  281UNL     H0 2121   0.721   0.087  -0.911 -0.2367 -0.6174  0.9598
  281UNL     H1 2122   0.954   0.164  -1.054  0.3999  1.1807  0.3046
  281UNL     C2 2123   0.824   0.101  -0.880 -0.1025 -0.4715  0.4633
  281UNL     C3 2124   0.945   0.137  -0.950  0.8529 -0.4758 -0.0526
  281UNL     C4 2125   0.986   0.115  -0.750  0.1660 -0.3711  0.0140
  281UNL     C5 2126   1.063   0.109  -0.614 -0.6099  0.3009  0.9981
  281UNL     N6 2127   0.857   0.084  -0.753  0.5001  0.9110  0.4604
  281UNL     N7 2128   1.044   0.143  -0.866  0.0003 -0.0101  0.2023
  281UNL     H8 2129   1.061   0.209  -0.568  1.3982  0.4585  0.8337
  281UNL     H9 2130   1.167   0.078  -0.627 -1.2204 -1.3672 -0.1975
  281UNL    H10 2131   1.017   0.040  -0.542  0.4609 -1.5858 -0.0492
  282UNL     H0 2132  -0.506   4.822  -0.140  1.6963 -3.6655 -0.2345
  282UNL     H1 2133  -0.519   4.841   0.150 -0.6484 -0.2870  0.5917
  282UNL     C2 2134  -0.573   4.781  -0.066 -0.5114 -0.1276 -0.0489
  282UNL     C3 2135  -0.580   4.791   0.076  0.2768 -0.0204 -0.3796
  282UNL     C4 2136  -0.733   4.666   0.001 -0.0891  0.8248  0.3634
  282UNL     C5 2137  -0.862   4.590  -0.003 -0.5434 -0.4503  0.4366
  282UNL     N6 2138  -0.678   4.712  -0.106  0.3317 -0.2293 -0.2359
  282UNL     N7 2139   1.276  -0.807   0.114  0.3949 -0.6499  0.6784
  282UNL     H8 2140  -0.904   4.583  -0.104 -0.4304 -0.3978  0.3848
  282UNL     H9 2141  -0.945   4.638   0.050  0.0146  3.0374 -1.5357
  282UNL    H10 2142  -0.852   4.489   0.038 -0.6759 -1.0785 -1.0329
  283UNL     H0 2143  -1.957   1.642   4.100  0.1448  0.3885  3.1707
  283UNL     H1 2144  -1.967   1.865   4.251 -1.1562 -0.4754  1.8149
  283UNL     C2 2145  -2.031   1.720   4.094  0.2875  0.3818 -0.4208
  283UNL     C3 2146  -2.034   1.836   4.172  0.7905 -0.0615 -0.1037
  283UNL     C4 2147  -2.203   1.817   4.036 -1.0008  0.9902  0.0225
  283UNL     C5 2148  -2.339   1.835   3.981  0.5014 -0.7606  0.9341
  283UNL     N6 2149  -2.131   1.709   4.007  0.3700 -0.2007  0.3818
  283UNL     N7 2150  -2.145   1.897   4.130  0.1673 -0.0946 -0.3205
  283UNL     H8 2151  -2.417   1.861   4.053 -1.2664  1.8104 -1.6795
  283UNL     H9 2152  -2.373   1.752   3.918 -1.5437  1.1506 -0.6417
  283UNL    H10 2153  -2.335   1.910   3.901 -0.4914 -0.0123  1.5646
  284UNL     H0 2154  -0.725   4.936  -0.485 -0.4164 -0.6580  2.1534
  284UNL     H1 2155  -0.504   5.011  -0.631 -2.8312 -1.3482 -2.1182
  284UNL     C2 2156  -0.630   4.887  -0.495  0.0512  0.5306  0.0236
  284UNL     C3 2157  -0.512   4.931  -0.560  0.0430  0.4200  0.4505
  284UNL     C4 2158  -0.485   4.749  -0.453 -0.1964 -0.3518  0.0040
  284UNL     C5 2159  -0.408   4.630  -0.400  0.0529 -0.3049 -0.4166
  284UNL     N6 2160  -0.608   4.780  -0.424 -0.4709 -0.2927  0.1903
  284UNL     N7 2161  -2.374   2.077   4.247  0.3956 -0.6359  0.2528
  284UNL     H8 2162  -0.300   4.627  -0.418  0.4251  0.7582  1.3889
  284UNL     H9 2163  -0.423   4.624  -0.291  2.9750 -2.1272  0.0050
  284UNL    H10 2164  -0.431   4.532  -0.444  0.0804 -1.9863  2.9393
  285UNL     H0 2165   1.197  -0.111  -0.843  0.6863 -0.4202  4.2268
  285UNL     H1 2166   1.411  -0.293  -0.823  1.8871  0.0401 -3.3781
  285UNL     C2 2167   1.303  -0.093  -0.855  0.3339 -0.3933 -0.6938
  285UNL     C3 2168   1.413  -0.186  -0.837  0.0048  0.6610 -0.0320
  285UNL     C4 2169   1.473   0.006  -0.908 -0.3165 -0.3695 -0.1975
  285UNL     C5 2170   1.555   0.119  -0.968 -0.2625  0.2257 -0.4220
  285UNL     N6 2171   1.346   0.023  -0.893 -0.4697  0.7214 -0.0379
  285UNL     N7 2172  -2.389   2.644   3.910 -0.3813 -0.3846 -0.2328
  285UNL     H8 2173   1.654   0.135  -0.923  0.8097 -0.9991 -2.2011
  285UNL     H9 2174   1.505   0.217  -0.970 -0.1736  0.3044  0.6987
  285UNL    H10 2175   1.578   0.106  -1.075  0.0337  3.2387 -0.8111
  286UNL     H0 2176  -2.124   2.317   3.726 -0.2968  1.0917 -0.0243
  286UNL     H1 2177  -2.199   2.078   3.861 -2.2853 -0.0510  2.8378
  286UNL     C2 2178  -2.148   2.300   3.830 -0.4115 -0.1655 -0.2480
  286UNL     C3 2179  -2.180   2.179   3.896  0.6165  0.8346 -0.6379
  286UNL     C4 2180  -2.170   2.337   4.030 -0.3058 -0.2140 -0.6841
  286UNL     C5 2181  -2.174   2.416   4.159  0.8214 -0.1515 -0.8382
  286UNL     N6 2182  -2.166   2.400   3.919 -0.8567  0.4164  0.9816
  286UNL     N7 2183  -2.181   2.203   4.025  0.7372  0.4781 -0.1411
  286UNL     H8 2184  -2.087   2.481   4.173  1.1348 -1.0256  1.8943
  286UNL     H9 2185  -2.175   2.347   4.244 -2.3209  0.0636 -0.5736
  286UNL    H10 2186  -2.265   2.478   4.167  0.4786 -0.7672  0.3739
  287UNL     H0 2187  -2.206   2.823   4.103  0.6075  1.3322 -1.5910
  287UNL     H1 2188  -1.974   2.906   4.231  2.8071  1.6136 -2.1793
  287UNL     C2 2189  -2.106   2.784   4.094  0.1381 -0.4242  0.1316
  287UNL     C3 2190  -1.988   2.831   4.155  0.2960 -0.1553 -0.1384
  287UNL     C4 2191  -1.948   2.669   4.023  0.6048 -0.0073  0.1440
  287UNL     C5 2192  -1.877   2.556   3.967  0.2108 -0.0309  0.9922
  287UNL     N6 2193  -2.079   2.687   4.008 -0.0687  0.6775 -0.4504
  287UNL     N7 2194  -1.888   2.760   4.114 -0.4774  0.3808 -0.1309
  287UNL     H8 2195  -1.903   2.530   3.864  2.3865 -1.2872  0.6938
  287UNL     H9 2196  -1.895   2.456   4.009 -0.0356 -1.1411 -1.6142
  287UNL    H10 2197  -1.767   2.565   3.969  0.1072  1.5594  3.1718
  288UNL     H0 2198   0.476  -0.605  -0.163 -1.6468 -0.9311  0.7688
  288UNL     H1 2199   0.252  -0.688  -0.304 -0.1051 -0.5710 -0.2884
  288UNL     C2 2200   0.460  -0.604  -0.270  0.6152  0.7601  0.3847
  288UNL     C3 2201   0.341  -0.638  -0.340 -0.3673  0.1398  0.0259
  288UNL     C4 2202   0.493  -0.570  -0.473  0.0717 -0.0447  0.0626
  288UNL     C5 2203   0.562  -0.548  -0.606 -0.2957 -0.1313 -0.3729
  288UNL     N6 2204   0.547  -0.555  -0.355 -0.2561  0.7005 -0.2576
  288UNL     N7 2205   0.364  -0.618  -0.469 -0.1579 -0.1882 -0.3951
  288UNL     H8 2206   0.639  -0.470  -0.599 -1.5105  1.1294  6.2201
  288UNL     H9 2207   0.496  -0.497  -0.677  1.7532 -2.7175 -4.4950
  288UNL    H10 2208   0.586  -0.631  -0.673 -1.1934 -0.1990 -0.6251
  289Co      Co 2209   2.196  -0.009   0.596  0.1979 -0.0341 -0.2274
  290Co      Co 2210   1.226   0.686   0.603 -0.3250  0.1869  0.1183
  291Co      Co 2211   1.707  -0.174   0.899 -0.4188 -0.0581 -0.1875
  292Co      Co 2212   1.732   0.852   0.303 -0.2379  0.2275 -0.2377
  293Co      Co 2213   1.203   0.161   0.897  0.0402  0.0040 -0.2646
  294Co      Co 2214   2.216   0.515   0.310 -0.2462 -0.0343 -0.3004
  295UNL     H0 2215   1.423   0.228   0.697  0.4525  0.1635 -1.2151
  295UNL     H1 2216   1.456   0.463   0.573  0.3936 -2.9733 -1.2863
  295UNL     C2 2217   1.370   0.321   0.716 -0.0933 -0.3897  0.0823
  295UNL     C3 2218   1.373   0.443   0.639 -0.6824  0.1255 -1.5217
  295UNL     C4 2219   1.208   0.437   0.768 -0.2864  0.0646 -0.0593
  295UNL     C5 2220   1.060   0.465   0.801  0.6691  0.1278  0.5770
  295UNL     N6 2221   1.266   0.324   0.793  0.0466 -0.0825 -0.0598
  295UNL     N7 2222   1.268   0.511   0.670 -0.1257  0.0292 -0.1603
  295UNL     H8 2223   0.995   0.394   0.748 -0.0911 -0.0235  1.6873
  295UNL     H9 2224   1.032   0.570   0.788  3.0334  0.9710  1.8358
  295UNL    H10 2225   1.029   0.443   0.904  0.3231  2.4592  1.0197
  296UNL     H0 2226   1.775   1.133   0.154 -0.9012  1.0611  0.5177
  296UNL     H1 2227   1.811   1.134  -0.127 -1.7699  0.5616 -0.4023
  296UNL     C2 2228   1.757   1.054   0.083 -0.2389  1.0398  0.3632
  296UNL     C3 2229   1.781   1.059  -0.055  0.0790  0.3622  0.2131
  296UNL     C4 2230   1.730   0.860   0.007  0.1024 -0.6337  0.6095
  296UNL     C5 2231   1.735   0.708   0.001 -0.7677 -0.2917  0.0511
  296UNL     N6 2232   1.734   0.925   0.122 -0.2415 -0.2829  0.0186
  296UNL     N7 2233   1.754   0.938  -0.100 -0.1429 -0.1981  0.0307
  296UNL     H8 2234   1.684   0.667  -0.087  2.1362 -1.4318 -1.2244
  296UNL     H9 2235   1.687   0.660   0.087  0.1096 -0.9912  0.1618
  296UNL    H10 2236   1.837   0.670   0.013 -0.6851  0.1492  0.7957
  297UNL     H0 2237   1.241   0.686   0.906 -2.5429  0.0500  0.3289
  297UNL     H1 2238   1.251   0.914   1.054 -0.0184 -3.8161  0.3010
  297UNL     C2 2239   1.235   0.788   0.871 -0.0477 -0.0086 -0.4850
  297UNL     C3 2240   1.246   0.907   0.946 -0.2606  0.1720 -0.0959
  297UNL     C4 2241   1.212   0.950   0.745 -0.4164  0.2699 -0.7377
  297UNL     C5 2242   1.179   1.042   0.632 -0.1377  0.4470  0.2213
  297UNL     N6 2243   1.232   0.819   0.746  0.1007 -0.2646 -0.2085
  297UNL     N7 2244   1.229   1.009   0.867 -0.5585  0.4777  0.7426
  297UNL     H8 2245   1.266   1.091   0.587 -0.2466  0.2478 -0.2141
  297UNL     H9 2246   1.105   1.117   0.664 -1.5706 -0.3796 -1.0358
  297UNL    H10 2247   1.136   0.973   0.558  3.0379 -0.2384 -1.1487
  298UNL     H0 2248   1.450  -0.308   0.841  1.1942  0.6540 -1.0377
  298UNL     H1 2249   1.192  -0.143   0.829  0.8142  0.4304 -1.0037
  298UNL     C2 2250   1.418  -0.207   0.862  0.6860  0.2745  0.1232
  298UNL     C3 2251   1.297  -0.127   0.851  0.6166 -0.0707  0.3785
  298UNL     C4 2252   1.457  -0.011   0.918 -0.5051 -0.0202 -0.3669
  298UNL     C5 2253   1.527   0.111   0.964 -0.3904 -0.5829 -0.5159
  298UNL     N6 2254   1.517  -0.123   0.889  0.3295  0.2567  0.2167
  298UNL     N7 2255   1.325  -0.005   0.888 -0.1149 -0.1185  0.1796
  298UNL     H8 2256   1.463   0.200   0.960  0.2053 -0.1203 -0.0235
  298UNL     H9 2257   1.620   0.133   0.910 -0.2692 -1.3970 -0.6442
  298UNL    H10 2258   1.547   0.099   1.071  1.9700  0.4950 -0.7618
  299UNL     H0 2259   1.232   0.781   0.319 -0.5914  1.2791  0.0224
  299UNL     H1 2260   1.454   0.830   0.158  0.0295  2.2067  1.4061
  299UNL     C2 2261   1.338   0.774   0.340 -0.5871  0.0568 -0.2955
  299UNL     C3 2262   1.449   0.795   0.261  0.3737 -0.0989  0.6959
  299UNL     C4 2263   1.496   0.769   0.467  0.1095  0.4795  0.0670
  299UNL     C5 2264   1.587   0.762   0.588 -0.1132  0.1038  0.0047
  299UNL     N6 2265   1.369   0.736   0.460  0.6460 -0.0797  0.1005
  299UNL     N7 2266   1.549   0.801   0.345  0.1409  0.6471  1.1324
  299UNL     H8 2267   1.535   0.825   0.662 -2.1115  1.5681 -2.4770
  299UNL     H9 2268   1.689   0.796   0.566  0.2412 -1.1131 -0.3158
  299UNL    H10 2269   1.594   0.658   0.622  3.1125  0.8531  2.0435
  300UNL     H0 2270   1.926   0.007   1.086  0.1776 -1.2426  0.2052
  300UNL     H1 2271   1.907  -0.011   1.369 -0.3089 -1.5037  0.4154
  300UNL     C2 2272   1.849  -0.046   1.142 -0.3689 -0.2296  0.4431
  300UNL     C3 2273   1.849  -0.055   1.289 -0.0405 -0.4663 -0.3796
  300UNL     C4 2274   1.685  -0.153   1.203  0.0460  0.3766  0.2798
  300UNL     C5 2275   1.558  -0.223   1.200  0.5917  0.5233 -0.2846
  300UNL     N6 2276   1.762  -0.129   1.092  0.3562 -0.1236  0.5834
  300UNL     N7 2277   1.743  -0.121   1.324 -0.3698 -0.0130 -0.0295
  300UNL     H8 2278   1.544  -0.287   1.289  4.0861  0.2779  0.2138
  300UNL     H9 2279   1.554  -0.293   1.116  2.9660  1.0120 -0.8811
  300UNL    H10 2280   1.471  -0.157   1.194 -0.4713 -0.9798 -3.7391
  301UNL     H0 2281   2.443  -0.450   0.491  1.2645  0.0062  0.5114
  301UNL     H1 2282   2.426  -0.224   0.650  0.5918  0.3847 -1.5356
  301UNL     C2 2283   2.364  -0.376   0.497  0.9793 -0.3176  0.7448
  301UNL     C3 2284   2.352  -0.257   0.579 -0.8696  0.0078  0.1011
  301UNL     C4 2285   2.210  -0.257   0.423 -0.5845 -0.0959  0.3616
  301UNL     C5 2286   2.092  -0.214   0.331  0.0674 -0.5393 -0.3822
  301UNL     N6 2287   2.270  -0.373   0.404 -0.1627  0.1341  0.2299
  301UNL     N7 2288   2.255  -0.184   0.526 -0.3013  0.2003  0.1476
  301UNL     H8 2289   2.032  -0.300   0.297  0.5543 -0.4068 -1.6290
  301UNL     H9 2290   2.125  -0.165   0.239  3.2049 -1.5618  0.0675
  301UNL    H10 2291   2.012  -0.160   0.383 -0.1141  1.7240 -2.8384
  302UNL     H0 2292   1.688   0.075   0.707  0.7275  1.4537 -1.5577
  302UNL     H1 2293   1.914   0.159   0.573  0.6050 -0.2473  0.3987
  302UNL     C2 2294   1.784   0.027   0.698  0.0662 -0.1488 -0.5640
  302UNL     C3 2295   1.902   0.068   0.630 -0.4750 -0.1341  0.3762
  302UNL     C4 2296   1.939  -0.105   0.735 -0.6286 -0.7506  0.0910
  302UNL     C5 2297   2.013  -0.216   0.805 -0.2579  0.8578  0.1777
  302UNL     N6 2298   1.814  -0.082   0.763  0.0545  0.3462 -0.0080
  302UNL     N7 2299   2.002  -0.017   0.644 -0.2528  0.5646  0.5483
  302UNL     H8 2300   2.119  -0.188   0.815  0.3441 -1.6935  1.7726
  302UNL     H9 2301   1.967  -0.232   0.903  1.2879 -1.0613  0.6433
  302UNL    H10 2302   2.002  -0.309   0.748  0.0149  0.0449  1.4262
  303UNL     H0 2303   1.727   0.549   0.422  0.6074  1.5306  2.1107
  303UNL     H1 2304   1.942   0.384   0.405 -0.1854  0.7368  0.9867
  303UNL     C2 2305   1.819   0.578   0.375 -0.1361  0.2119 -0.3002
  303UNL     C3 2306   1.926   0.484   0.366 -0.0513  0.2433 -0.4044
  303UNL     C4 2307   1.964   0.685   0.289 -0.8905  0.0683 -0.3138
  303UNL     C5 2308   2.048   0.808   0.246  0.0483 -0.0351 -0.9170
  303UNL     N6 2309   1.843   0.696   0.323  0.2742 -0.0322  0.0476
  303UNL     N7 2310   2.023   0.558   0.314  0.4074 -0.2720 -0.2018
  303UNL     H8 2311   2.075   0.819   0.140  1.5938  1.2297 -0.4281
  303UNL     H9 2312   2.143   0.804   0.301 -0.4773  0.1846  0.0206
  303UNL    H10 2313   1.999   0.904   0.262 -1.5716 -0.6061 -2.2123
  304UNL     H0 2314   2.329   0.255   0.169  1.1319  1.2185  0.5433
  304UNL     H1 2315   2.311   0.001   0.302  1.2199  0.1566 -0.9444
  304UNL     C2 2316   2.285   0.226   0.263  0.3737 -0.4286 -0.2688
  304UNL     C3 2317   2.293   0.102   0.337 -1.3341 -0.5219 -0.0392
  304UNL     C4 2318   2.239   0.258   0.463  0.4274 -0.1499  0.0383
  304UNL     C5 2319   2.195   0.323   0.592 -0.6446  0.0695  0.5376
  304UNL     N6 2320   2.247   0.316   0.348  0.3791  0.5416 -0.2750
  304UNL     N7 2321   2.249   0.116   0.459 -0.3028 -0.5304  0.1388
  304UNL     H8 2322   2.121   0.259   0.640 -0.9043  0.0400  0.1000
  304UNL     H9 2323   2.156   0.423   0.572  1.4623  0.3235 -3.4524
  304UNL    H10 2324   2.278   0.327   0.664  0.5896  1.4168 -0.8578
  305UNL     H0 2325   2.171   0.685   0.546 -0.5174  0.2806 -1.9845
  305UNL     H1 2326   2.381   0.815   0.680  0.1965 -1.1414  0.8396
  305UNL     C2 2327   2.277   0.673   0.533 -0.2165  0.0161  0.2710
  305UNL     C3 2328   2.385   0.741   0.601 -0.6023 -0.3096 -0.0031
  305UNL     C4 2329   2.450   0.594   0.455  0.1981  0.6676  0.1223
  305UNL     C5 2330   2.549   0.522   0.369  0.4273  0.7854 -0.1593
  305UNL     N6 2331   2.323   0.588   0.440  0.2545  0.2976  0.1071
  305UNL     N7 2332   2.498   0.693   0.544  0.2448  0.2379  0.4746
  305UNL     H8 2333   2.513   0.514   0.266 -2.0340 -2.0190  0.7604
  305UNL     H9 2334   2.556   0.418   0.403 -1.1345  0.6738 -0.0943
  305UNL    H10 2335   2.653   0.555   0.381  0.4873  1.3750 -2.0001
  306UNL     H0 2336   0.908   0.161   1.050  0.2114 -0.1590 -0.1994
  306UNL     H1 2337   0.707   0.029   0.912 -0.3846  0.8959  0.5988
  306UNL     C2 2338   0.911   0.128   0.947 -0.0631  0.3581 -0.3809
  306UNL     C3 2339   0.800   0.071   0.877 -0.0629 -0.0247  0.3078
  306UNL     C4 2340   0.958   0.108   0.747 -0.8396 -0.2516 -0.2855
  306UNL     C5 2341   1.040   0.096   0.623  0.2042  0.1175  0.2237
  306UNL     N6 2342   1.012   0.139   0.864  0.4503 -0.3340 -0.1939
  306UNL     N7 2343   0.834   0.056   0.753 -0.1078  0.0031 -0.4632
  306UNL     H8 2344   1.117   0.018   0.634 -1.1361 -2.3748 -4.7704
  306UNL     H9 2345   1.092   0.191   0.605  4.2958 -1.4637  2.3636
  306UNL    H10 2346   0.975   0.064   0.541  0.0683 -0.6480  0.6225
  307Co      Co 2347   1.691  -0.698   1.803  0.0568  0.2269  0.1958
  308Co      Co 2348   0.720   0.017   1.794  0.1168  0.3698 -0.0953
  309Co      Co 2349   1.208  -0.860   2.097 -0.0745 -0.6877  0.0328
  310Co      Co 2350   1.209   0.180   1.485 -0.1104  0.0523 -0.0219
  311Co      Co 2351   0.727  -0.499   2.086 -0.3496 -0.1070 -0.1998
  312Co      Co 2352   1.684  -0.171   1.504 -0.0412 -0.1270 -0.3293
  313UNL     H0 2353   0.960  -0.421   1.883  0.3170 -0.5386 -0.6508
  313UNL     H1 2354   0.956  -0.159   1.779 -0.9527 -3.4290 -3.0871
  313UNL     C2 2355   0.892  -0.339   1.899  0.2882 -0.5689 -0.6156
  313UNL     C3 2356   0.889  -0.207   1.849  0.2677 -0.9069  0.0600
  313UNL     C4 2357   0.719  -0.233   1.967 -0.2820 -0.1142  0.2348
  313UNL     C5 2358   0.589  -0.208   2.034  0.2692  0.0418 -0.3562
  313UNL     N6 2359   0.782  -0.347   1.985 -0.4127 -0.2477 -0.1135
  313UNL     N7 2360   0.784  -0.144   1.887  0.1921 -0.6982 -0.2201
  313UNL     H8 2361   0.548  -0.106   2.033  1.2988  0.5014 -2.8950
  313UNL     H9 2362   0.599  -0.242   2.138 -0.6860  1.5274  0.2483
  313UNL    H10 2363   0.502  -0.261   1.995 -0.6673  2.0373 -1.1022
  314UNL     H0 2364   1.305   0.412   1.336 -1.0285  0.6957  0.8675
  314UNL     H1 2365   1.271   0.421   1.049  1.6395 -0.6614 -0.4362
  314UNL     C2 2366   1.275   0.341   1.260  0.5331  0.7131  0.2012
  314UNL     C3 2367   1.251   0.345   1.123  0.0253  0.0230 -0.1219
  314UNL     C4 2368   1.226   0.149   1.193 -0.2675  0.0856  0.2559
  314UNL     C5 2369   1.189   0.004   1.198  0.3329  0.8932  0.2930
  314UNL     N6 2370   1.230   0.224   1.301  0.1594  0.6000 -1.0447
  314UNL     N7 2371   1.228   0.225   1.080 -0.7863 -0.5228 -0.0336
  314UNL     H8 2372   1.264  -0.058   1.148 -0.2055  0.3164  0.1855
  314UNL     H9 2373   1.100  -0.023   1.141  1.1436 -0.4605 -0.3729
  314UNL    H10 2374   1.171  -0.040   1.297 -1.6680 -2.2610 -1.2978
  315UNL     H0 2375   0.768   0.019   2.080 -0.9865 -0.4686 -1.6186
  315UNL     H1 2376   0.794   0.257   2.226 -2.6770  1.1193  0.6260
  315UNL     C2 2377   0.757   0.122   2.051  0.1535  0.0099 -0.4555
  315UNL     C3 2378   0.769   0.242   2.122  0.6598 -0.0727 -0.0984
  315UNL     C4 2379   0.714   0.277   1.924  0.8717  0.0039 -0.3330
  315UNL     C5 2380   0.662   0.347   1.800 -0.4169  0.3743 -0.5679
  315UNL     N6 2381   0.724   0.149   1.928 -0.7367  0.2480  0.4215
  315UNL     N7 2382   0.747   0.346   2.041  0.4193  0.0168  0.2593
  315UNL     H8 2383   0.661   0.283   1.711  4.2369  1.3247 -1.5446
  315UNL     H9 2384   0.697   0.447   1.773 -0.9836  0.6876 -0.1669
  315UNL    H10 2385   0.556   0.367   1.818 -0.3057 -0.1529  0.8432
  316UNL     H0 2386   0.933  -0.948   1.962  1.7213  0.4722 -0.2572
  316UNL     H1 2387   0.734  -0.763   1.918 -0.8392 -0.2978  1.8159
  316UNL     C2 2388   0.934  -0.842   1.983  0.4819  0.3555  0.5066
  316UNL     C3 2389   0.831  -0.749   1.966  0.2201  0.3136 -0.3985
  316UNL     C4 2390   0.985  -0.662   2.077  0.0473  0.2557 -0.2668
  316UNL     C5 2391   1.069  -0.561   2.139 -0.1144  0.0515  0.2313
  316UNL     N6 2392   1.027  -0.781   2.059 -0.4311  0.0286  0.2575
  316UNL     N7 2393   0.861  -0.635   2.031 -0.0833 -0.2710  0.2337
  316UNL     H8 2394   1.136  -0.510   2.069  0.0300  0.8352  0.9220
  316UNL     H9 2395   1.126  -0.601   2.224  1.4756 -2.3039 -1.7944
  316UNL    H10 2396   1.004  -0.489   2.189 -0.8170 -0.1567 -0.3651
  317UNL     H0 2397   0.706   0.092   1.490 -0.3371  1.3216 -1.0103
  317UNL     H1 2398   0.937   0.178   1.337  1.7768  0.5782 -0.2137
  317UNL     C2 2399   0.812   0.103   1.512 -0.4737 -0.0153  0.4717
  317UNL     C3 2400   0.923   0.150   1.441  0.4359 -0.3531 -0.6231
  317UNL     C4 2401   0.961   0.116   1.644 -0.3639 -0.5846 -0.1678
  317UNL     C5 2402   1.044   0.116   1.773  0.3563 -0.2854 -0.0709
  317UNL     N6 2403   0.840   0.074   1.634 -0.9431  0.1615 -0.5288
  317UNL     N7 2404   1.018   0.164   1.527  0.1335  0.2091 -0.2281
  317UNL     H8 2405   1.083   0.215   1.800  0.4955 -0.6460  1.1388
  317UNL     H9 2406   1.134   0.053   1.769  0.3611 -0.2095 -1.8915
  317UNL    H10 2407   0.986   0.077   1.858  0.2541 -1.2531 -0.5738
  318UNL     H0 2408   1.385  -0.651   2.265 -0.7943 -0.6575 -0.0901
  318UNL     H1 2409   1.419  -0.707   2.539  0.9480  2.1206 -1.9342
  318UNL     C2 2410   1.331  -0.724   2.325 -1.0245 -0.4429 -0.0347
  318UNL     C3 2411   1.356  -0.748   2.461 -0.0373 -0.2301 -0.0218
  318UNL     C4 2412   1.200  -0.877   2.383  0.3562 -0.1011  0.3312
  318UNL     C5 2413   1.086  -0.973   2.381  0.0573  0.2409  0.7092
  318UNL     N6 2414   1.260  -0.822   2.283  0.4503 -0.4758  0.8455
  318UNL     N7 2415   1.265  -0.840   2.495  0.0493 -1.2019 -0.0253
  318UNL     H8 2416   1.031  -0.982   2.286  1.1608  3.0702 -0.3221
  318UNL     H9 2417   1.004  -0.932   2.441 -2.2174 -3.8600  0.7215
  318UNL    H10 2418   1.114  -1.074   2.413  1.1314  0.9739  2.1900
  319UNL     H0 2419   1.916  -1.160   1.693  0.9801  0.2454  0.1503
  319UNL     H1 2420   1.911  -0.940   1.861  1.3829 -0.6554 -1.0863
  319UNL     C2 2421   1.857  -1.070   1.687  0.8257  0.1519  0.2609
  319UNL     C3 2422   1.849  -0.956   1.774 -0.2094  0.0946 -0.1378
  319UNL     C4 2423   1.696  -0.953   1.622  0.6351  0.0330 -0.2860
  319UNL     C5 2424   1.568  -0.918   1.551  0.2406 -0.0167  0.0076
  319UNL     N6 2425   1.767  -1.062   1.593  0.6678  0.0112 -0.4426
  319UNL     N7 2426   1.749  -0.877   1.729  0.4904  0.2488 -0.2614
  319UNL     H8 2427   1.496  -0.983   1.600  1.3848 -1.2125  0.1604
  319UNL     H9 2428   1.556  -0.954   1.448 -1.8313  2.8309 -0.8615
  319UNL    H10 2429   1.528  -0.816   1.559 -0.2801 -0.1859 -0.3599
  320UNL     H0 2430   1.189  -0.671   1.854  0.6731  2.1144 -2.2270
  320UNL     H1 2431   1.431  -0.591   1.722  1.0542  0.5575  1.1484
  320UNL     C2 2432   1.291  -0.700   1.877 -0.3347 -0.1731 -0.2494
  320UNL     C3 2433   1.411  -0.652   1.810 -0.4721 -0.1017  0.3903
  320UNL     C4 2434   1.460  -0.787   1.961 -0.2592 -0.3577  0.6053
  320UNL     C5 2435   1.547  -0.873   2.054  0.1641 -0.1759  0.2271
  320UNL     N6 2436   1.326  -0.788   1.963 -0.1715  0.2405 -0.1267
  320UNL     N7 2437   1.514  -0.696   1.874  0.2983  0.6609  0.4727
  320UNL     H8 2438   1.646  -0.876   2.007 -1.2806 -0.6788 -3.1180
  320UNL     H9 2439   1.533  -0.846   2.159 -0.6153 -2.3516  0.7388
  320UNL    H10 2440   1.523  -0.980   2.064  1.8799 -0.3955  3.1068
  321UNL     H0 2441   1.183  -0.093   1.626 -0.4630 -0.7545 -0.5943
  321UNL     H1 2442   1.415  -0.273   1.596 -0.6427  0.0105  0.9146
  321UNL     C2 2443   1.283  -0.085   1.584 -0.4472  0.2669 -0.3955
  321UNL     C3 2444   1.392  -0.170   1.572  0.1789 -0.0338 -0.1450
  321UNL     C4 2445   1.448   0.022   1.506 -0.3847  0.3286 -0.0900
  321UNL     C5 2446   1.531   0.124   1.436 -0.1888 -0.8291 -0.0457
  321UNL     N6 2447   1.319   0.031   1.529 -0.4727  0.4257 -0.5098
  321UNL     N7 2448   1.499  -0.100   1.531  0.6427  0.2257  1.2890
  321UNL     H8 2449   1.638   0.105   1.449 -0.2520 -1.4931 -0.4285
  321UNL     H9 2450   1.502   0.228   1.452 -4.4272 -1.7714 -0.3918
  321UNL    H10 2451   1.504   0.129   1.330  0.2634  0.6505 -0.1118
  322UNL     H0 2452   1.796  -0.440   1.359 -0.4040 -1.6083 -0.4192
  322UNL     H1 2453   1.771  -0.680   1.478  1.7659  0.7929  0.4843
  322UNL     C2 2454   1.745  -0.461   1.452  0.3042  0.4246  0.4855
  322UNL     C3 2455   1.738  -0.587   1.523 -0.1814  0.7382 -0.7044
  322UNL     C4 2456   1.681  -0.434   1.653 -0.2152  0.1413 -0.3077
  322UNL     C5 2457   1.643  -0.368   1.787 -0.2583 -0.2756 -0.2372
  322UNL     N6 2458   1.710  -0.371   1.540  0.1882  0.3856  0.7410
  322UNL     N7 2459   1.701  -0.573   1.650  0.8435  0.1831  0.6373
  322UNL     H8 2460   1.700  -0.276   1.807  1.1741 -1.0988 -0.3634
  322UNL     H9 2461   1.664  -0.428   1.877  0.7796 -0.1229 -0.3583
  322UNL    H10 2462   1.539  -0.335   1.787  0.3013  1.6126 -0.9151
  323UNL     H0 2463   1.672   0.048   1.766 -1.1740 -1.0963  0.1433
  323UNL     H1 2464   1.910   0.119   1.891 -0.3618 -0.9976  0.9622
  323UNL     C2 2465   1.771   0.008   1.747 -0.5376  0.0078  1.0236
  323UNL     C3 2466   1.893   0.048   1.811 -0.4444  0.1463 -0.0661
  323UNL     C4 2467   1.915  -0.101   1.654 -0.4103  0.3088  0.0467
  323UNL     C5 2468   1.987  -0.213   1.577 -0.3260 -1.0165 -0.4412
  323UNL     N6 2469   1.789  -0.081   1.647 -0.0537 -0.7584  0.2174
  323UNL     N7 2470   1.984  -0.023   1.746  0.6689 -0.4502 -0.4388
  323UNL     H8 2471   1.970  -0.207   1.469  0.0392  0.2877 -0.4392
  323UNL     H9 2472   1.969  -0.303   1.637  0.1654 -0.5788  0.3885
  323UNL    H10 2473   2.096  -0.206   1.584 -0.4199  0.1017  0.1251
  324UNL     H0 2474   0.460  -0.500   2.237 -0.2366  0.3708 -0.2649
  324UNL     H1 2475   0.234  -0.632   2.134  1.3449  0.0470  2.9070
  324UNL     C2 2476   0.439  -0.537   2.138 -0.2592 -0.5285  0.0707
  324UNL     C3 2477   0.320  -0.599   2.077 -0.5139  0.6152  0.2489
  324UNL     C4 2478   0.479  -0.587   1.943  0.6208  0.5987  0.2444
  324UNL     C5 2479   0.547  -0.568   1.810  0.4184 -0.5379  0.7292
  324UNL     N6 2480   0.535  -0.531   2.048 -0.1443  0.4172  0.0632
  324UNL     N7 2481   0.355  -0.641   1.958 -0.3603 -0.0805  0.5039
  324UNL     H8 2482   0.541  -0.467   1.767 -1.0961 -1.8337 -2.4220
  324UNL     H9 2483   0.506  -0.623   1.724  0.6139  3.2298 -2.0565
  324UNL    H10 2484   0.651  -0.602   1.816  1.3555  1.5342 -1.8540
  325Co      Co 2485   1.205  -1.379   2.998  0.2181  0.0658 -0.2453
  326Co      Co 2486   0.248  -0.680   2.978  0.0548  0.0455 -0.2802
  327Co      Co 2487   0.717  -1.566   3.305  0.0215 -0.0329  0.0643
  328Co      Co 2488   0.745  -0.518   2.697 -0.1547 -0.0592 -0.1902
  329Co      Co 2489   0.240  -1.187   3.289  0.0660  0.0563 -0.0908
  330Co      Co 2490   1.223  -0.879   2.686  0.0410  0.1946 -0.0763
  331UNL     H0 2491   0.444  -1.158   3.063  1.2974  1.4992 -0.8919
  331UNL     H1 2492   0.472  -0.911   2.937  0.9075 -1.2248  0.7978
  331UNL     C2 2493   0.380  -1.072   3.073  0.3114  0.6320  0.6568
  331UNL     C3 2494   0.394  -0.947   3.003 -0.3454  0.4353  0.2926
  331UNL     C4 2495   0.240  -0.939   3.143 -0.5261 -0.0267 -0.0722
  331UNL     C5 2496   0.131  -0.885   3.235  0.3339  0.4520  0.1892
  331UNL     N6 2497   0.286  -1.067   3.163  0.0606 -0.6183  0.8755
  331UNL     N7 2498   0.308  -0.865   3.049  0.2126 -0.8579 -0.2043
  331UNL     H8 2499   0.057  -0.840   3.169  1.2359  1.5292 -0.1195
  331UNL     H9 2500   0.157  -0.808   3.309 -1.8802 -0.1437  1.6981
  331UNL    H10 2501   0.074  -0.966   3.283  1.4582 -0.7607 -0.4392
  332UNL     H0 2502   0.870  -0.290   2.537 -1.4694  1.6810 -0.5954
  332UNL     H1 2503   0.850  -0.267   2.274 -0.6103  0.4201  0.7889
  332UNL     C2 2504   0.826  -0.361   2.468 -0.2350  0.3145 -0.0395
  332UNL     C3 2505   0.813  -0.354   2.326 -0.4544 -0.4669 -0.5360
  332UNL     C4 2506   0.736  -0.533   2.393  0.5476 -0.6091  0.3715
  332UNL     C5 2507   0.667  -0.669   2.390  0.3763 -0.0654  0.4210
  332UNL     N6 2508   0.780  -0.476   2.504  0.5100  0.3855  0.1508
  332UNL     N7 2509   0.751  -0.458   2.278  0.2810  0.6737 -0.4901
  332UNL     H8 2510   0.597  -0.674   2.475 -1.1422  0.7949 -0.7135
  332UNL     H9 2511   0.742  -0.749   2.392  0.7648  0.2915  0.1675
  332UNL    H10 2512   0.604  -0.677   2.301  1.7097 -0.0312 -0.5547
  333UNL     H0 2513   0.353  -0.659   3.278  2.0262  0.7322  0.6116
  333UNL     H1 2514   0.344  -0.427   3.417 -0.4953 -1.2860  0.3480
  333UNL     C2 2515   0.303  -0.569   3.243 -0.3559 -0.5790  0.3845
  333UNL     C3 2516   0.314  -0.447   3.315  0.0490 -0.5241  0.0306
  333UNL     C4 2517   0.240  -0.421   3.121 -0.5022  0.8203  0.6235
  333UNL     C5 2518   0.193  -0.348   3.001  0.2784  0.2964  0.7977
  333UNL     N6 2519   0.259  -0.552   3.123  0.3864 -0.2637  0.1621
  333UNL     N7 2520   0.274  -0.355   3.231 -0.2293  0.1020  0.3054
  333UNL     H8 2521   0.274  -0.331   2.928 -0.6619  5.2903  0.5524
  333UNL     H9 2522   0.151  -0.250   3.026 -4.2121 -1.1862 -0.0567
  333UNL    H10 2523   0.112  -0.402   2.951  2.1350 -2.8134  0.8858
  334UNL     H0 2524   0.407  -1.672   3.220 -1.1780  0.3264 -0.7978
  334UNL     H1 2525   0.214  -1.489   3.181  0.8515 -1.3453  1.9618
  334UNL     C2 2526   0.412  -1.569   3.253 -0.0937  0.1349 -0.3061
  334UNL     C3 2527   0.309  -1.474   3.230  0.9444  0.9105  1.2099
  334UNL     C4 2528   0.479  -1.384   3.311 -0.0196 -0.9190 -0.6933
  334UNL     C5 2529   0.578  -1.283   3.373 -0.2523 -0.0212  0.1273
  334UNL     N6 2530   0.522  -1.509   3.290  0.1718 -0.3116 -0.0062
  334UNL     N7 2531   0.357  -1.354   3.260  0.1662 -0.0239 -0.5453
  334UNL     H8 2532   0.587  -1.295   3.481  1.0379 -0.6145 -0.0305
  334UNL     H9 2533   0.556  -1.183   3.333  2.0561  0.5483  0.1782
  334UNL    H10 2534   0.678  -1.298   3.331 -0.3555 -0.3617 -0.0018
  335UNL     H0 2535   0.231  -0.559   2.693 -0.6183  2.2094  3.0872
  335UNL     H1 2536   0.476  -0.476   2.569  0.6747 -0.5530 -0.2704
  335UNL     C2 2537   0.333  -0.557   2.728  0.7663  0.2945 -0.3988
  335UNL     C3 2538   0.452  -0.518   2.665 -0.4388 -0.3484 -0.4509
  335UNL     C4 2539   0.499  -0.589   2.860 -0.2241  0.9246 -0.2885
  335UNL     C5 2540   0.577  -0.617   2.988 -0.1023 -0.3599 -0.1079
  335UNL     N6 2541   0.365  -0.595   2.850 -0.4890  0.0393  0.2479
  335UNL     N7 2542   0.560  -0.548   2.741  0.0408 -0.0080  0.0997
  335UNL     H8 2543   0.601  -0.723   3.004 -0.0731 -0.0734  2.0406
  335UNL     H9 2544   0.513  -0.589   3.072  0.0039  0.9787 -0.4511
  335UNL    H10 2545   0.665  -0.552   2.976 -0.9810  0.5918 -1.8748
  336UNL     H0 2546   0.968  -1.449   3.457 -2.5328  2.0292 -2.2119
  336UNL     H1 2547   0.970  -1.426   3.740  1.2053 -1.2494 -0.5455
  336UNL     C2 2548   0.889  -1.471   3.527 -0.1467 -0.1404  0.0175
  336UNL     C3 2549   0.892  -1.464   3.675  0.3246 -0.2592 -0.1019
  336UNL     C4 2550   0.714  -1.553   3.600 -0.2442  0.9521 -0.2207
  336UNL     C5 2551   0.573  -1.608   3.599 -0.3418  0.1650 -0.4163
  336UNL     N6 2552   0.773  -1.524   3.493 -0.9231 -0.3160 -0.1684
  336UNL     N7 2553   0.780  -1.520   3.716  0.8230 -0.0023  0.1283
  336UNL     H8 2554   0.563  -1.673   3.512  2.6289 -3.1207  1.4643
  336UNL     H9 2555   0.502  -1.524   3.610 -0.2026  0.3986 -1.2456
  336UNL    H10 2556   0.562  -1.672   3.687  1.8231  1.2280  0.6966
  337UNL     H0 2557   1.446  -1.821   2.895  2.3428  0.4244 -0.9833
  337UNL     H1 2558   1.443  -1.566   3.020 -1.4697  0.5812  1.0767
  337UNL     C2 2559   1.385  -1.733   2.876  0.7319 -0.5564 -0.5732
  337UNL     C3 2560   1.375  -1.607   2.947  0.0594 -0.6610  0.2927
  337UNL     C4 2561   1.213  -1.621   2.813  0.6185  0.4235 -0.0419
  337UNL     C5 2562   1.093  -1.588   2.731 -0.2960  0.1143 -0.2687
  337UNL     N6 2563   1.278  -1.734   2.798 -0.3088 -0.2831  0.7093
  337UNL     N7 2564   1.270  -1.539   2.911 -0.1937 -0.4959 -0.3115
  337UNL     H8 2565   1.019  -1.668   2.745  0.7067 -0.9244 -0.7215
  337UNL     H9 2566   1.111  -1.591   2.623 -0.6128  2.1058 -0.4083
  337UNL    H10 2567   1.067  -1.483   2.747  0.7704  0.6037 -1.6548
  338UNL     H0 2568   0.689  -1.358   3.088  0.4525 -0.1661 -2.0242
  338UNL     H1 2569   0.908  -1.265   2.946 -2.1950  0.4248 -1.4095
  338UNL     C2 2570   0.793  -1.390   3.091  0.3320 -0.4755 -0.6183
  338UNL     C3 2571   0.910  -1.347   3.016  0.1801  1.1234 -0.5494
  338UNL     C4 2572   0.964  -1.504   3.150  0.0913 -0.3236  0.7697
  338UNL     C5 2573   1.046  -1.599   3.226 -0.4522 -0.0908  0.4356
  338UNL     N6 2574   0.837  -1.487   3.174  0.3686 -0.5304 -0.6536
  338UNL     N7 2575   1.017  -1.415   3.054 -0.2036  0.1094 -0.4609
  338UNL     H8 2576   1.132  -1.639   3.170 -1.8538 -1.0677 -1.1122
  338UNL     H9 2577   1.085  -1.553   3.318  0.6668 -0.6142  0.2502
  338UNL    H10 2578   0.995  -1.679   3.281  1.3162 -2.2314 -0.8351
  339UNL     H0 2579   0.743  -0.817   2.804 -0.1481  0.0492 -0.3295
  339UNL     H1 2580   0.966  -0.991   2.779  2.0094  1.1920 -1.4961
  339UNL     C2 2581   0.842  -0.800   2.765 -0.0995 -0.1554 -0.2967
  339UNL     C3 2582   0.947  -0.888   2.751 -0.2969  1.0751 -0.5547
  339UNL     C4 2583   0.996  -0.687   2.683 -0.7282  1.2167 -0.6415
  339UNL     C5 2584   1.074  -0.574   2.624 -0.1962 -0.5607  0.0962
  339UNL     N6 2585   0.871  -0.684   2.708 -0.2359  0.3166  0.2013
  339UNL     N7 2586   1.045  -0.814   2.699  0.1038  0.6363 -0.0867
  339UNL     H8 2587   1.182  -0.582   2.642 -0.1612  1.3939  1.0190
  339UNL     H9 2588   1.040  -0.478   2.666  1.3118 -0.3730  0.9667
  339UNL    H10 2589   1.067  -0.565   2.515 -0.3143 -1.0383  0.0635
  340UNL     H0 2590   1.319  -1.137   2.556  1.0340  0.3301  0.7448
  340UNL     H1 2591   1.278  -1.380   2.682 -1.3656 -0.1044 -1.6007
  340UNL     C2 2592   1.282  -1.157   2.656  0.1144 -0.3652  0.2720
  340UNL     C3 2593   1.259  -1.281   2.722  0.5906 -0.5059  0.5061
  340UNL     C4 2594   1.228  -1.116   2.854  0.7794  0.5797 -0.3632
  340UNL     C5 2595   1.198  -1.037   2.980 -1.5056 -0.6870  0.3431
  340UNL     N6 2596   1.249  -1.056   2.737 -0.0744  0.2613 -0.3902
  340UNL     N7 2597   1.226  -1.256   2.848  0.2134  0.1432 -0.0014
  340UNL     H8 2598   1.163  -0.934   2.961 -4.9106 -1.3437  2.1205
  340UNL     H9 2599   1.288  -1.029   3.042 -0.5983 -0.1489 -0.9902
  340UNL    H10 2600   1.118  -1.083   3.040 -1.6151 -1.1817 -0.1759
  341UNL     H0 2601   1.228  -0.657   2.874 -0.2544 -1.7779  0.5814
  341UNL     H1 2602   1.473  -0.549   3.002 -0.3508  0.5745 -0.7505
  341UNL     C2 2603   1.331  -0.688   2.872  0.1084 -0.5627 -0.3316
  341UNL     C3 2604   1.447  -0.637   2.943  0.1976 -0.2054  0.1395
  341UNL     C4 2605   1.489  -0.805   2.824  0.1805 -0.1565  0.7906
  341UNL     C5 2606   1.575  -0.907   2.758 -0.2138  0.3989  0.1048
  341UNL     N6 2607   1.359  -0.793   2.807 -0.3104 -0.2433 -0.2484
  341UNL     N7 2608   1.548  -0.721   2.918 -0.1701 -0.8717 -0.0548
  341UNL     H8 2609   1.647  -0.945   2.831 -0.5646 -0.8606 -0.1775
  341UNL     H9 2610   1.625  -0.857   2.675  0.2896  1.6091  1.1004
  341UNL    H10 2611   1.524  -0.993   2.714 -0.8818  1.2315 -0.8083
  342UNL     H0 2612  -0.029  -1.211   3.443  5.4097 -2.5557  0.1507
  342UNL     H1 2613  -0.258  -1.300   3.296  0.5435  1.1845 -0.9718
  342UNL     C2 2614  -0.046  -1.235   3.339 -0.0632 -0.8247  0.3280
  342UNL     C3 2615  -0.156  -1.283   3.265  0.9937 -0.4962 -0.4930
  342UNL     C4 2616   0.012  -1.279   3.139  0.3131 -0.9941  0.0426
  342UNL     C5 2617   0.098  -1.264   3.017  0.2696  0.8532 -0.1958
  342UNL     N6 2618   0.056  -1.235   3.254 -0.4791 -0.7159  0.6386
  342UNL     N7 2619  -0.121  -1.316   3.140 -0.7120 -0.1981  0.3152
  342UNL     H8 2620   0.063  -1.332   2.939 -0.6845 -0.4444  1.2949
  342UNL     H9 2621   0.202  -1.289   3.043 -0.6856 -2.0243  1.2877
  342UNL    H10 2622   0.080  -1.163   2.978  1.5249  0.3584 -2.1889
  343Co      Co 2623   2.675   0.707  -0.597 -0.0511  0.2194  0.3540
  344Co      Co 2624  -0.236  -1.404   4.175 -0.1260  0.2712 -0.0858
  345Co      Co 2625   2.206   0.519  -0.284  0.0500  0.1399  0.0624
  346Co      Co 2626   0.235  -1.212   3.881  0.1588 -0.1446 -0.2665
  347Co      Co 2627   1.736   0.867  -0.278  0.2609  0.0285  0.0084
  348Co      Co 2628   0.724  -1.548   3.906  0.0368 -0.1441 -0.1921
  349UNL     H0 2629   1.975   0.946  -0.451  0.7228  0.8276 -0.2154
  349UNL     H1 2630   1.955   1.164  -0.641  0.6674 -1.0258 -0.3947
  349UNL     C2 2631   1.900   1.023  -0.463 -0.0110  0.2178  0.3108
  349UNL     C3 2632   1.888   1.131  -0.562  0.0104 -0.1894 -0.5916
  349UNL     C4 2633   1.722   1.129  -0.436 -0.6123  0.2411 -0.4274
  349UNL     C5 2634   1.606   1.195  -0.370  0.2604 -0.0422 -0.2060
  349UNL     N6 2635   1.787   1.020  -0.406 -0.4467 -0.2717 -0.5725
  349UNL     N7 2636  -0.173  -1.571   4.245 -0.1971  0.5594  0.0226
  349UNL     H8 2637   1.575   1.126  -0.290  1.0994 -0.6242 -0.3684
  349UNL     H9 2638   1.512   1.188  -0.427  0.0958 -0.5495  0.1161
  349UNL    H10 2639   1.619   1.288  -0.315 -0.4701  0.2539 -0.5138
  350UNL     H0 2640   0.340  -0.950   3.734  1.9981 -1.7079  1.3516
  350UNL     H1 2641   0.350  -0.925   3.469  0.9556  0.4986  0.2344
  350UNL     C2 2642   0.310  -1.025   3.662 -1.2160  0.0169  0.7028
  350UNL     C3 2643   0.314  -1.011   3.523 -0.6358  0.8039 -0.3003
  350UNL     C4 2644   0.246  -1.210   3.587 -0.0012  0.0201  0.5217
  350UNL     C5 2645   0.191  -1.353   3.590  0.8067  0.4601 -0.6266
  350UNL     N6 2646   0.269  -1.146   3.696 -0.5779 -0.0532  0.2174
  350UNL     N7 2647   0.276  -1.131   3.478 -0.1163  0.3456 -0.5382
  350UNL     H8 2648   0.272  -1.426   3.603  0.0870 -0.2353  0.1057
  350UNL     H9 2649   0.131  -1.381   3.503 -1.1961 -1.3721  1.2260
  350UNL    H10 2650   0.123  -1.376   3.673  0.0620 -1.3318 -1.6740
  351UNL     H0 2651  -0.129  -1.375   4.457 -0.5528 -0.4544 -0.2878
  351UNL     H1 2652  -0.137  -1.135   4.612 -0.1086  1.0079  0.9305
  351UNL     C2 2653  -0.163  -1.276   4.430 -0.1929 -0.1652  0.2928
  351UNL     C3 2654  -0.172  -1.160   4.512  0.5300  0.3337  0.8695
  351UNL     C4 2655  -0.231  -1.124   4.311  0.5547 -0.0313  0.7615
  351UNL     C5 2656  -0.257  -1.052   4.182 -1.0086  0.3709  0.2237
  351UNL     N6 2657  -0.215  -1.252   4.310  0.1764 -0.0808  0.0008
  351UNL     N7 2658  -0.216  -1.066   4.434 -0.3118  0.4073  0.1002
  351UNL     H8 2659  -0.346  -1.094   4.134 -0.7059  0.1411 -0.1436
  351UNL     H9 2660  -0.172  -1.065   4.113  0.1212 -0.7097  1.7647
  351UNL    H10 2661  -0.276  -0.944   4.190  1.3554  0.7208  2.3008
  352UNL     H0 2662   1.924   0.395  -0.337 -1.7206 -0.3009 -1.6535
  352UNL     H1 2663   1.701   0.564  -0.357  0.5143  0.4809 -0.8158
  352UNL     C2 2664   1.917   0.502  -0.323  0.1334 -0.3016 -0.3757
  352UNL     C3 2665   1.803   0.592  -0.336  0.3529  0.4207  0.1253
  352UNL     C4 2666   1.973   0.697  -0.271  0.6774  0.5413 -0.2421
  352UNL     C5 2667   2.062   0.807  -0.234  0.7175  0.4719 -0.5918
  352UNL     N6 2668   2.022   0.580  -0.304  0.2670 -0.2749  0.3890
  352UNL     N7 2669   1.845   0.715  -0.306  0.2284  0.2539  0.2746
  352UNL     H8 2670   2.007   0.902  -0.237  0.5744  0.3708 -1.3495
  352UNL     H9 2671   2.158   0.838  -0.277  1.2918  2.4745  1.8927
  352UNL    H10 2672   2.086   0.788  -0.129 -2.5589  0.3335  0.2409
  353UNL     H0 2673  -0.274  -1.328   3.889 -0.7238  1.0646 -0.2337
  353UNL     H1 2674  -0.061  -1.227   3.731 -1.6587  1.0841 -0.0399
  353UNL     C2 2675  -0.172  -1.311   3.920 -0.5600 -0.3945  0.1378
  353UNL     C3 2676  -0.061  -1.260   3.834 -0.3204  0.1979 -0.3036
  353UNL     C4 2677  -0.001  -1.314   4.029 -0.7471 -0.3315 -0.2784
  353UNL     C5 2678   0.097  -1.322   4.138  0.7031  0.2226 -0.0543
  353UNL     N6 2679  -0.124  -1.349   4.030 -0.1672  0.4108  0.1287
  353UNL     N7 2680   0.047  -1.259   3.910 -0.5168 -0.2402  0.2631
  353UNL     H8 2681   0.194  -1.362   4.106 -0.7024 -2.2349 -1.5753
  353UNL     H9 2682   0.054  -1.377   4.223 -0.3195  0.3647 -0.4605
  353UNL    H10 2683   0.103  -1.221   4.179 -0.2973  1.3650 -2.5093
  354UNL     H0 2684   2.412   0.700  -0.134  0.1012  0.8920  0.4812
  354UNL     H1 2685   2.423   0.705   0.140  1.0121 -1.8218 -0.2010
  354UNL     C2 2686   2.347   0.652  -0.062  0.5857 -0.3466  0.1322
  354UNL     C3 2687   2.350   0.653   0.079 -0.4406  0.4532 -0.5405
  354UNL     C4 2688   2.208   0.515   0.010 -0.4087  0.7906  0.0844
  354UNL     C5 2689   2.097   0.415   0.011 -0.1764  0.7447  0.3737
  354UNL     N6 2690   2.255   0.569  -0.101  0.1930  0.4434 -0.0045
  354UNL     N7 2691   2.265   0.565   0.121  0.3151  0.8149 -0.3679
  354UNL     H8 2692   2.065   0.367  -0.083 -0.2639  0.1769  0.6930
  354UNL     H9 2693   1.999   0.458   0.038 -0.4940 -0.2998  0.9279
  354UNL    H10 2694   2.105   0.334   0.083 -1.0896  0.5238  0.2461
  355UNL     H0 2695   2.928   0.277  -0.710  0.1444 -0.1474  2.2702
  355UNL     H1 2696   2.919   0.503  -0.544 -2.5942 -0.0202  2.6137
  355UNL     C2 2697   2.852   0.353  -0.701  0.0080  0.0695 -0.0966
  355UNL     C3 2698   2.846   0.469  -0.616  0.1720  0.4177 -0.6526
  355UNL     C4 2699   2.675   0.447  -0.736  0.4032  0.1814 -0.1002
  355UNL     C5 2700   2.540   0.477  -0.795  0.1709  0.1000 -0.0580
  355UNL     N6 2701   2.747   0.346  -0.778  0.3459  0.0871  0.0382
  355UNL     N7 2702   2.734   0.533  -0.652 -0.0221 -0.1442 -0.5586
  355UNL     H8 2703   2.527   0.427  -0.892  1.8713 -0.4479 -0.0327
  355UNL     H9 2704   2.533   0.585  -0.811  2.8713  0.2053 -1.0090
  355UNL    H10 2705   2.453   0.444  -0.735  0.2032  0.7535  0.3509
  356UNL     H0 2706   2.173   0.739  -0.488 -0.9140  0.2384 -1.0382
  356UNL     H1 2707   2.379   0.850  -0.620 -3.0278 -0.7207 -1.4849
  356UNL     C2 2708   2.273   0.700  -0.496 -0.6059  0.7784 -0.0055
  356UNL     C3 2709   2.385   0.756  -0.566 -0.6653  0.1501 -0.0650
  356UNL     C4 2710   2.441   0.598  -0.434  0.3031  0.2829 -0.1299
  356UNL     C5 2711   2.524   0.513  -0.337 -0.0672 -0.1110  0.2785
  356UNL     N6 2712   2.311   0.607  -0.417 -0.4308  0.3462 -0.8383
  356UNL     N7 2713   2.489   0.692  -0.521  0.1818 -0.0906 -0.7678
  356UNL     H8 2714   2.521   0.547  -0.233  4.1482  1.3062  0.1052
  356UNL     H9 2715   2.490   0.409  -0.350 -0.0250  0.0402 -1.1668
  356UNL    H10 2716   2.631   0.517  -0.358  0.0969 -1.9718  0.5497
  357UNL     H0 2717   0.213  -1.535   3.920  0.6294 -0.9079  2.6830
  357UNL     H1 2718   0.435  -1.677   3.972 -0.9359  0.1361  0.7407
  357UNL     C2 2719   0.315  -1.502   3.908  0.0873 -0.0061 -0.2542
  357UNL     C3 2720   0.433  -1.574   3.940 -0.1149  0.2419  1.0033
  357UNL     C4 2721   0.482  -1.373   3.883 -0.2328 -0.1892  0.2616
  357UNL     C5 2722   0.562  -1.267   3.819  0.3700 -0.3505  0.1723
  357UNL     N6 2723   0.352  -1.380   3.886  0.2825 -0.5876 -0.2176
  357UNL     N7 2724   0.539  -1.495   3.913  0.3161 -0.7171 -0.5015
  357UNL     H8 2725   0.518  -1.169   3.800 -1.4458 -0.9954  0.8872
  357UNL     H9 2726   0.628  -1.301   3.738 -0.1066  0.6817 -0.6607
  357UNL    H10 2727   0.636  -1.233   3.893 -0.1786  0.4561  0.3671
  358UNL     H0 2728   0.757  -1.806   3.734  0.4497 -3.0863 -0.1410
  358UNL     H1 2729   0.781  -2.040   3.859 -0.6819  0.4817  0.0875
  358UNL     C2 2730   0.747  -1.832   3.838 -0.6109 -0.3492  0.5238
  358UNL     C3 2731   0.765  -1.946   3.909 -0.3399 -0.0205  1.1618
  358UNL     C4 2732   0.721  -1.796   4.045 -0.0523  0.3025  0.6300
  358UNL     C5 2733   0.699  -1.718   4.173  0.0660 -0.0960 -0.0866
  358UNL     N6 2734   0.728  -1.741   3.926 -0.0827  0.3361 -0.2723
  358UNL     N7 2735   2.697   0.832  -0.747  1.1385  0.2161  0.3310
  358UNL     H8 2736   0.660  -1.619   4.148  0.8547 -0.3143 -2.4203
  358UNL     H9 2737   0.795  -1.710   4.225 -0.3408  2.1161  0.4053
  358UNL    H10 2738   0.631  -1.772   4.241 -0.2769  1.7016  1.0537
  359UNL     H0 2739   0.724  -1.301   4.098  0.2577  1.1521  0.0768
  359UNL     H1 2740   0.954  -1.217   4.226 -0.4603  1.6357 -1.6518
  359UNL     C2 2741   0.820  -1.350   4.097 -0.5224 -0.4037 -0.3659
  359UNL     C3 2742   0.936  -1.306   4.166 -0.0900  0.1668  0.2957
  359UNL     C4 2743   0.984  -1.469   4.045  0.2830 -0.2660  0.9067
  359UNL     C5 2744   1.065  -1.577   3.991 -0.6152 -0.6082  0.6487
  359UNL     N6 2745   0.856  -1.452   4.019 -0.1607 -0.3648  0.6232
  359UNL     N7 2746   1.036  -1.378   4.133  0.0346 -0.5462 -0.9664
  359UNL     H8 2747   1.140  -1.537   3.920 -0.5929 -2.6269 -0.5565
  359UNL     H9 2748   1.008  -1.637   3.919 -1.0106  1.4305 -0.8202
  359UNL    H10 2749   1.114  -1.634   4.071  0.1408 -2.3559 -0.9634
  360UNL     H0 2750   1.455   0.851  -0.137 -3.3609 -2.1663  1.4417
  360UNL     H1 2751   1.226   0.779  -0.277  0.9202 -2.9011  1.2344
  360UNL     C2 2752   1.444   0.823  -0.241 -0.1812 -0.0214  0.3637
  360UNL     C3 2753   1.327   0.785  -0.315  0.3181 -0.1370 -0.2494
  360UNL     C4 2754   1.494   0.780  -0.441 -0.3377  0.1665  0.4050
  360UNL     C5 2755   1.576   0.745  -0.563 -0.6589 -0.3001  0.7450
  360UNL     N6 2756   1.544   0.824  -0.326  0.0155 -0.1781 -0.7809
  360UNL     N7 2757   1.355   0.762  -0.446 -0.5938 -0.1516  0.0057
  360UNL     H8 2758   1.664   0.806  -0.587 -0.8621 -0.9358 -1.8148
  360UNL     H9 2759   1.510   0.754  -0.650 -2.2486 -1.4188  1.7665
  360UNL    H10 2760   1.607   0.640  -0.559  0.3733 -0.0063  0.8173
  361Co      Co 2761   1.699   1.369   0.607  0.2999 -0.2122  0.3473
  362Co      Co 2762   0.747   2.064   0.605 -0.1769  0.0577 -0.1617
  363Co      Co 2763   1.219   1.202   0.914  0.3999 -0.0370 -0.2116
  364Co      Co 2764   1.236   2.238   0.282 -0.3129 -0.2110 -0.2174
  365Co      Co 2765   0.733   1.565   0.908 -0.0907 -0.0231  0.2150
  366Co      Co 2766   1.725   1.882   0.286  0.0661  0.2012  0.1114
  367UNL     H0 2767   0.931   1.595   0.672 -3.7869 -2.4947  1.2213
  367UNL     H1 2768   0.949   1.852   0.545 -0.6058 -0.6707 -1.4383
  367UNL     C2 2769   0.875   1.685   0.690 -0.6487 -0.2710  0.6542
  367UNL     C3 2770   0.887   1.812   0.625 -0.0842  0.3963 -0.4791
  367UNL     C4 2771   0.726   1.809   0.760  0.0236  0.5891 -0.0793
  367UNL     C5 2772   0.595   1.842   0.823  0.5022  0.3381  0.9457
  367UNL     N6 2773   0.783   1.692   0.780  0.3981 -0.2636 -0.8907
  367UNL     N7 2774   0.787   1.883   0.664 -0.3498 -0.3873 -0.4744
  367UNL     H8 2775   0.519   1.832   0.744  1.6372 -2.2512  0.1042
  367UNL     H9 2776   0.601   1.939   0.874 -1.4699  1.2440 -0.4141
  367UNL    H10 2777   0.574   1.772   0.904 -1.3885 -1.4733 -0.9696
  368UNL     H0 2778   1.322   2.500   0.125  2.5896  0.2271 -1.3892
  368UNL     H1 2779   1.265   2.500  -0.159 -0.5138  0.1145  0.3944
  368UNL     C2 2780   1.293   2.418   0.061  0.6183 -0.2386 -0.0054
  368UNL     C3 2781   1.267   2.423  -0.083 -0.4427  0.0856  0.3627
  368UNL     C4 2782   1.249   2.225  -0.007 -0.7780  0.7595  0.8432
  368UNL     C5 2783   1.238   2.076  -0.010  0.4847 -0.4436  0.1401
  368UNL     N6 2784   1.273   2.291   0.100  0.4762  0.1984  0.2584
  368UNL     N7 2785   1.251   2.298  -0.120  0.3306  1.0125  0.2446
  368UNL     H8 2786   1.336   2.031  -0.031  0.5089  0.2926 -1.5287
  368UNL     H9 2787   1.181   2.034  -0.094  0.0381 -1.2008  0.8096
  368UNL    H10 2788   1.186   2.041   0.080 -1.3200 -2.2509 -1.5088
  369UNL     H0 2789   0.836   2.094   0.896  1.3364  0.4504  1.0794
  369UNL     H1 2790   0.837   2.338   1.026  0.0413 -3.0508  1.0452
  369UNL     C2 2791   0.794   2.189   0.866  0.2005 -0.2459  0.3599
  369UNL     C3 2792   0.798   2.313   0.928  0.2012  0.2943 -0.0010
  369UNL     C4 2793   0.728   2.336   0.730 -0.3837  0.8125  0.1303
  369UNL     C5 2794   0.675   2.393   0.601  0.8139 -0.5278 -0.2358
  369UNL     N6 2795   0.754   2.208   0.739 -0.0550 -0.0587 -0.2664
  369UNL     N7 2796   0.762   2.406   0.840  0.8939  0.1160 -0.6305
  369UNL     H8 2797   0.604   2.335   0.541 -1.6588  1.4637  0.5841
  369UNL     H9 2798   0.747   2.411   0.521  2.3707 -1.3010  0.9306
  369UNL    H10 2799   0.616   2.483   0.625  2.8814  0.6360  0.6897
  370UNL     H0 2800   0.919   1.088   0.837  1.9590 -0.1448 -0.7358
  370UNL     H1 2801   0.694   1.266   0.860 -0.3074 -1.0635  2.6844
  370UNL     C2 2802   0.913   1.191   0.870 -0.7336 -0.4278 -0.1293
  370UNL     C3 2803   0.800   1.278   0.879 -0.0520  0.2436  0.6945
  370UNL     C4 2804   0.979   1.382   0.932  0.0048  0.3502 -0.4335
  370UNL     C5 2805   1.062   1.478   1.014 -0.2501 -0.9509 -0.3899
  370UNL     N6 2806   1.022   1.261   0.895 -0.1610  0.0039 -1.3237
  370UNL     N7 2807   0.843   1.399   0.919  1.0098 -0.7155 -0.7639
  370UNL     H8 2808   1.065   1.442   1.118  0.8425  0.2130  0.0028
  370UNL     H9 2809   1.011   1.574   0.999  1.5534 -0.1545 -1.7792
  370UNL    H10 2810   1.165   1.489   0.977  0.2477  0.1424  1.2163
  371UNL     H0 2811   0.722   2.118   0.295 -0.3934 -0.0856  0.3201
  371UNL     H1 2812   0.947   2.222   0.145 -0.7562  1.3300 -0.8055
  371UNL     C2 2813   0.820   2.149   0.328 -0.2704  0.6858 -0.7307
  371UNL     C3 2814   0.935   2.199   0.250  0.3480  1.1548 -0.7054
  371UNL     C4 2815   0.987   2.163   0.456 -0.1497 -0.7580 -0.4446
  371UNL     C5 2816   1.079   2.152   0.575 -0.1939 -0.3524 -0.9365
  371UNL     N6 2817   0.861   2.127   0.455  0.4172  0.3033  0.7149
  371UNL     N7 2818   1.042   2.193   0.334  0.5208  0.0870 -0.2703
  371UNL     H8 2819   1.085   2.245   0.634  1.6003 -0.6261 -0.6158
  371UNL     H9 2820   1.180   2.127   0.541  0.7526  0.1808  1.2891
  371UNL    H10 2821   1.045   2.078   0.648 -1.6313  0.4138 -0.7885
  372UNL     H0 2822   1.409   1.369   1.051 -1.5614 -1.0612 -1.9100
  372UNL     H1 2823   1.437   1.390   1.320 -2.0004  2.3155  0.3135
  372UNL     C2 2824   1.357   1.317   1.131 -0.2050 -0.3347 -0.5102
  372UNL     C3 2825   1.364   1.326   1.273 -0.1369  0.2831 -0.0095
  372UNL     C4 2826   1.198   1.208   1.204  0.0133 -0.1977 -0.4134
  372UNL     C5 2827   1.055   1.162   1.209 -0.2018 -0.3973 -0.2898
  372UNL     N6 2828   1.255   1.240   1.094 -0.0772 -0.0562 -0.1053
  372UNL     N7 2829   1.261   1.252   1.315  0.7084  0.2343  0.0483
  372UNL     H8 2830   1.036   1.080   1.139  1.5619 -0.4148 -0.8000
  372UNL     H9 2831   0.977   1.239   1.216 -0.1392 -0.1880 -1.6924
  372UNL    H10 2832   1.042   1.105   1.302 -2.0223 -2.0552 -1.4792
  373UNL     H0 2833   1.928   0.924   0.527 -1.2081 -1.2793  1.6730
  373UNL     H1 2834   1.904   1.139   0.696  0.6937 -0.5134  0.3079
  373UNL     C2 2835   1.860   1.008   0.516  0.4701 -0.0625 -0.2358
  373UNL     C3 2836   1.846   1.115   0.607 -0.2466 -0.0780  0.7901
  373UNL     C4 2837   1.696   1.104   0.458 -0.3394  0.4105 -0.1144
  373UNL     C5 2838   1.578   1.151   0.379  0.1347 -0.3049  0.1698
  373UNL     N6 2839   1.773   1.004   0.424 -0.2359 -0.1362  1.1486
  373UNL     N7 2840   1.750   1.186   0.561 -0.2550  0.1528  0.4012
  373UNL     H8 2841   1.498   1.077   0.365  0.2276 -0.4314  0.3065
  373UNL     H9 2842   1.605   1.171   0.275  1.0187 -1.4609  0.1536
  373UNL    H10 2843   1.528   1.238   0.425  1.4590  0.6208 -0.0935
  374UNL     H0 2844   1.206   1.448   0.726  0.1373 -1.3911  2.1013
  374UNL     H1 2845   1.429   1.516   0.568 -0.2237 -0.1561 -0.4240
  374UNL     C2 2846   1.300   1.397   0.708  0.3749 -0.4068  0.3195
  374UNL     C3 2847   1.416   1.434   0.637  0.5488 -0.2213 -0.3510
  374UNL     C4 2848   1.454   1.269   0.762  0.6707 -0.2438  0.4281
  374UNL     C5 2849   1.521   1.154   0.823 -0.4376  0.0473  0.0637
  374UNL     N6 2850   1.324   1.291   0.783 -0.5828 -0.2149  0.0635
  374UNL     N7 2851   1.521   1.351   0.669  1.1515 -0.2177 -0.3472
  374UNL     H8 2852   1.509   1.147   0.932  0.4826 -0.2167  0.1607
  374UNL     H9 2853   1.505   1.067   0.759  0.4681 -0.1000  0.0227
  374UNL    H10 2854   1.628   1.176   0.818 -0.3849  0.7788  2.6491
  375UNL     H0 2855   1.223   1.926   0.389 -0.3584  2.1325  1.5416
  375UNL     H1 2856   1.453   1.769   0.374 -1.6412 -1.1771 -0.4349
  375UNL     C2 2857   1.323   1.952   0.355 -0.0468 -0.3939  0.2554
  375UNL     C3 2858   1.435   1.870   0.341 -0.3444 -0.7026  0.2304
  375UNL     C4 2859   1.471   2.063   0.265  0.4703 -0.3237  0.2407
  375UNL     C5 2860   1.547   2.166   0.195  0.3198 -0.1768  0.4257
  375UNL     N6 2861   1.350   2.076   0.314  0.7326 -0.5098  0.0145
  375UNL     N7 2862   1.531   1.941   0.287 -0.5123  0.4240  0.3673
  375UNL     H8 2863   1.649   2.178   0.233  0.3733 -0.3568  0.3437
  375UNL     H9 2864   1.513   2.269   0.208 -1.4495 -0.8033  1.1560
  375UNL    H10 2865   1.560   2.148   0.087  2.8873  1.4336  0.3908
  376UNL     H0 2866   1.769   1.619   0.162 -3.5453  1.2434 -0.6506
  376UNL     H1 2867   1.747   1.364   0.313  0.1499  0.4125 -0.9223
  376UNL     C2 2868   1.746   1.590   0.264 -0.3316 -0.2186 -0.1992
  376UNL     C3 2869   1.737   1.471   0.330  0.0406  0.2901 -0.1943
  376UNL     C4 2870   1.697   1.632   0.462 -0.3820 -0.3254  0.6666
  376UNL     C5 2871   1.676   1.713   0.588  0.2134  0.3410  0.4452
  376UNL     N6 2872   1.730   1.690   0.347  0.1344 -0.2112 -0.1881
  376UNL     N7 2873   1.714   1.498   0.456  0.2069  0.0625 -0.4056
  376UNL     H8 2874   1.712   1.817   0.584 -3.8418  1.9652  1.0986
  376UNL     H9 2875   1.706   1.664   0.682 -0.6109 -2.4980 -0.6719
  376UNL    H10 2876   1.567   1.714   0.599  0.2468 -0.3366  0.8627
  377UNL     H0 2877   1.710   2.140   0.465  0.5653  1.7628  1.7116
  377UNL     H1 2878   1.922   2.234   0.603 -1.7718  1.6203 -2.1481
  377UNL     C2 2879   1.806   2.091   0.475 -0.1787 -0.0219  0.5893
  377UNL     C3 2880   1.915   2.146   0.540  0.4469 -0.1905 -0.0348
  377UNL     C4 2881   1.965   1.966   0.438 -0.8171  0.0139  0.3635
  377UNL     C5 2882   2.045   1.848   0.401  0.0065 -0.2594  0.6244
  377UNL     N6 2883   1.838   1.984   0.413  0.7802  0.1838  0.1322
  377UNL     N7 2884   2.015   2.062   0.519 -0.3172 -0.1793 -0.4756
  377UNL     H8 2885   2.127   1.836   0.474  0.4677  3.1989  0.8343
  377UNL     H9 2886   2.096   1.856   0.305 -0.0088 -1.6375  0.4802
  377UNL    H10 2887   1.979   1.760   0.403 -0.4574  0.0710  0.0650
  378UNL     H0 2888   0.439   1.512   1.049 -2.3522 -0.3325  0.1019
  378UNL     H1 2889   0.217   1.485   0.875 -0.2545 -1.0277  1.3689
  378UNL     C2 2890   0.432   1.493   0.943 -0.1023 -0.0218 -0.1611
  378UNL     C3 2891   0.322   1.484   0.849 -0.6018 -0.5148 -0.1875
  378UNL     C4 2892   0.495   1.486   0.740 -0.2036 -0.9185  0.1874
  378UNL     C5 2893   0.577   1.513   0.617  0.4616  0.4773  0.5535
  378UNL     N6 2894   0.538   1.492   0.865 -0.2137 -0.0405  0.2253
  378UNL     N7 2895   0.363   1.461   0.728  0.4446  0.5460 -0.0763
  378UNL     H8 2896   0.685   1.491   0.627  0.7662  1.8218  0.4219
  378UNL     H9 2897   0.574   1.621   0.600 -0.6961  0.3021 -0.4207
  378UNL    H10 2898   0.543   1.453   0.532  1.6707 -1.8252  1.6026
  379Co      Co 2899   1.227   0.697   1.780 -0.2751  0.1708 -0.0725
  380Co      Co 2900   0.236   1.402   1.795  0.1900  0.3257  0.1056
  381Co      Co 2901   0.746   0.530   2.098 -0.1070  0.4465 -0.0020
  382Co      Co 2902   0.727   1.583   1.494 -0.0260 -0.2070  0.0036
  383Co      Co 2903   0.236   0.878   2.100 -0.2726 -0.6571  0.0255
  384Co      Co 2904   1.217   1.225   1.510  0.1776  0.1450 -0.0479
  385UNL     H0 2905   0.449   0.942   1.871  1.9430  1.1543 -1.4655
  385UNL     H1 2906   0.455   1.165   1.732  1.5122 -2.1098 -0.0106
  385UNL     C2 2907   0.378   1.023   1.877  0.5399 -0.1281  0.0511
  385UNL     C3 2908   0.379   1.143   1.807  0.4867  0.8128 -0.0578
  385UNL     C4 2909   0.219   1.143   1.944 -0.0853  0.6383  0.4597
  385UNL     C5 2910   0.087   1.184   2.009 -0.7692  1.5828 -0.1169
  385UNL     N6 2911   0.281   1.032   1.968 -0.4144 -0.4874 -0.2291
  385UNL     N7 2912   0.281   1.219   1.846  0.8372  0.1365  0.1385
  385UNL     H8 2913   0.075   1.146   2.111  1.2140  0.2759 -0.3189
  385UNL     H9 2914   0.007   1.168   1.936 -2.0393  2.9654  0.9009
  385UNL    H10 2915   0.103   1.292   2.021  2.0301  1.3831 -1.3748
  386UNL     H0 2916   0.873   1.808   1.346  2.5764 -2.5306  0.9949
  386UNL     H1 2917   0.854   1.821   1.053 -0.3828  0.4419 -0.8716
  386UNL     C2 2918   0.827   1.744   1.271 -0.0426 -0.2205  0.4508
  386UNL     C3 2919   0.818   1.749   1.126 -0.6002  1.2644 -0.1536
  386UNL     C4 2920   0.737   1.574   1.203  0.5002 -0.6102 -0.6009
  386UNL     C5 2921   0.672   1.438   1.199 -0.4726 -0.4580 -0.1995
  386UNL     N6 2922   0.762   1.636   1.313  0.3084  0.0163  0.4315
  386UNL     N7 2923   0.756   1.640   1.090  0.0600 -0.3403 -1.0036
  386UNL     H8 2924   0.734   1.352   1.229 -1.1094 -1.9237 -2.7773
  386UNL     H9 2925   0.643   1.415   1.096 -0.6663  3.0032 -1.0187
  386UNL    H10 2926   0.575   1.433   1.252  0.0335  0.4507  0.8549
  387UNL     H0 2927   0.277   1.403   2.099 -1.8879  0.0988 -0.6780
  387UNL     H1 2928   0.287   1.656   2.246  0.6856 -1.3514 -0.5003
  387UNL     C2 2929   0.266   1.506   2.067  0.0596  0.6178  0.1441
  387UNL     C3 2930   0.274   1.629   2.142  0.4015 -0.4755 -0.6980
  387UNL     C4 2931   0.235   1.664   1.936 -0.5145 -0.4317 -0.3384
  387UNL     C5 2932   0.216   1.736   1.806 -0.2141  0.3660  0.0705
  387UNL     N6 2933   0.245   1.535   1.941 -1.2618  0.4288 -0.2926
  387UNL     N7 2934   0.255   1.724   2.057  0.7514  0.9453  0.5047
  387UNL     H8 2935   0.137   1.683   1.751  1.2364 -0.5402 -1.2343
  387UNL     H9 2936   0.311   1.733   1.751  0.1834 -0.7728  0.8010
  387UNL    H10 2937   0.171   1.836   1.805 -0.4486  0.2800 -1.5720
  388UNL     H0 2938   0.453   0.424   2.011 -1.6573  0.5539  0.4369
  388UNL     H1 2939   0.241   0.615   1.995 -1.0288  2.8174  1.7460
  388UNL     C2 2940   0.459   0.528   2.040  0.4023  0.3595  0.8894
  388UNL     C3 2941   0.344   0.620   2.028 -0.0198  0.0868 -0.5484
  388UNL     C4 2942   0.509   0.715   2.113  0.0043  0.4075 -0.2291
  388UNL     C5 2943   0.583   0.816   2.188  0.1762 -0.2542 -0.3202
  388UNL     N6 2944   0.560   0.594   2.083  0.2620 -0.1520  0.1582
  388UNL     N7 2945   0.377   0.728   2.083  0.3084 -0.8070  0.0323
  388UNL     H8 2946   0.690   0.796   2.203 -0.2027 -0.7064  2.3559
  388UNL     H9 2947   0.550   0.817   2.293  2.6930 -0.8628  0.5372
  388UNL    H10 2948   0.581   0.916   2.145 -0.8197  0.4914  1.3587
  389UNL     H0 2949   0.215   1.516   1.528 -0.5726  3.3085  1.4742
  389UNL     H1 2950   0.434   1.602   1.366 -0.6294  2.4041  1.1453
  389UNL     C2 2951   0.322   1.513   1.542 -0.3877  0.4641  0.1779
  389UNL     C3 2952   0.437   1.555   1.464  0.0614 -0.0007  0.0417
  389UNL     C4 2953   0.492   1.483   1.666  0.5644 -0.5811  0.1495
  389UNL     C5 2954   0.582   1.475   1.788 -0.4188  0.2143 -0.1731
  389UNL     N6 2955   0.365   1.460   1.659  0.1608 -0.4616  0.7000
  389UNL     N7 2956   0.539   1.527   1.545 -0.6504 -0.0295 -0.4880
  389UNL     H8 2957   0.570   1.573   1.836  2.1674  0.5614 -0.0918
  389UNL     H9 2958   0.688   1.466   1.760 -0.6207  1.9879 -1.7383
  389UNL    H10 2959   0.556   1.395   1.857  1.9736 -0.9362 -0.4966
  390UNL     H0 2960   0.989   0.608   2.247 -1.0609 -3.1352 -1.8456
  390UNL     H1 2961   0.978   0.644   2.528  1.3223 -1.2184  1.4501
  390UNL     C2 2962   0.911   0.578   2.315 -0.6138  0.3308  0.4867
  390UNL     C3 2963   0.912   0.595   2.459  0.3776  0.5192  1.0529
  390UNL     C4 2964   0.728   0.522   2.383  0.3012  1.2691  0.1671
  390UNL     C5 2965   0.583   0.474   2.385  0.0326  0.1719  0.1414
  390UNL     N6 2966   0.794   0.545   2.276  0.1760 -0.2100 -0.1258
  390UNL     N7 2967   0.795   0.556   2.503 -0.0572 -0.2523  0.9331
  390UNL     H8 2968   0.550   0.423   2.294 -1.7203  1.6370 -0.1241
  390UNL     H9 2969   0.515   0.561   2.384 -0.5489 -0.2847 -0.7993
  390UNL    H10 2970   0.550   0.419   2.474 -2.8319 -0.1131 -0.9924
  391UNL     H0 2971   1.395   0.216   1.726 -0.3850  0.0635 -1.9335
  391UNL     H1 2972   1.420   0.464   1.872 -0.6869 -0.1669  0.7611
  391UNL     C2 2973   1.348   0.312   1.709 -0.9603 -0.0011 -0.7885
  391UNL     C3 2974   1.368   0.439   1.780  0.2585  0.2454  0.0923
  391UNL     C4 2975   1.230   0.455   1.616 -0.7324  0.3445  0.7818
  391UNL     C5 2976   1.106   0.512   1.540  0.3804 -0.2533  0.0676
  391UNL     N6 2977   1.270   0.328   1.605  0.1173  0.1894  1.1056
  391UNL     N7 2978   1.291   0.524   1.718  0.3030  0.2277  0.0866
  391UNL     H8 2979   1.014   0.495   1.597 -0.4220 -0.8508 -1.3472
  391UNL     H9 2980   1.089   0.467   1.441 -0.2318 -1.2363  0.5946
  391UNL    H10 2981   1.113   0.621   1.535 -0.6274 -0.1770  0.0888
  392UNL     H0 2982   0.715   0.723   1.876  0.5609  2.2087 -1.5139
  392UNL     H1 2983   0.947   0.826   1.735  0.6653 -1.3715 -0.9595
  392UNL     C2 2984   0.818   0.690   1.877 -0.1881 -0.3039 -0.0531
  392UNL     C3 2985   0.933   0.750   1.811  0.2964 -0.4078 -0.0445
  392UNL     C4 2986   0.989   0.590   1.932  0.3750 -0.0566  0.1422
  392UNL     C5 2987   1.065   0.469   1.988  0.0328  0.0308 -0.0854
  392UNL     N6 2988   0.864   0.613   1.969 -0.4853  0.0522  0.0460
  392UNL     N7 2989   1.041   0.675   1.835 -0.0656  0.6059  0.0966
  392UNL     H8 2990   1.168   0.464   1.953 -0.0776 -2.9806 -0.1640
  392UNL     H9 2991   1.057   0.464   2.097  2.1045 -0.4176  0.0758
  392UNL    H10 2992   1.014   0.379   1.953 -0.5909  0.1654  0.4439
  393UNL     H0 2993   0.722   1.308   1.597 -0.0125 -1.3714  0.1492
  393UNL     H1 2994   0.937   1.134   1.607 -0.7522  0.6770  1.7921
  393UNL     C2 2995   0.825   1.324   1.566 -0.0976 -0.0825  0.4678
  393UNL     C3 2996   0.937   1.234   1.566 -0.0910  0.0747  0.2509
  393UNL     C4 2997   0.985   1.421   1.486  0.0790 -0.2705 -0.1453
  393UNL     C5 2998   1.072   1.523   1.412 -0.1139 -0.3583 -0.6000
  393UNL     N6 2999   0.857   1.440   1.517  0.0352 -0.6207 -0.2794
  393UNL     N7 3000   1.039   1.302   1.522 -0.1332  0.2479 -0.1667
  393UNL     H8 3001   1.064   1.627   1.447  0.4859 -0.1498 -1.0601
  393UNL     H9 3002   1.030   1.525   1.310 -0.4723 -0.1064 -0.4479
  393UNL    H10 3003   1.176   1.487   1.409  0.0815  0.1963 -0.6742
  394UNL     H0 3004   1.330   0.971   1.363  1.3977  1.4459  0.3462
  394UNL     H1 3005   1.338   0.728   1.491  0.0776 -0.3681  0.4687
  394UNL     C2 3006   1.294   0.943   1.461  0.1285  0.8089 -0.2746
  394UNL     C3 3007   1.296   0.820   1.528  0.2521  0.0009 -0.2358
  394UNL     C4 3008   1.223   0.966   1.660  0.6993 -0.0627 -0.5487
  394UNL     C5 3009   1.194   1.043   1.786 -0.1870 -0.3217  0.6713
  394UNL     N6 3010   1.244   1.030   1.546 -0.1405 -0.5377  0.1350
  394UNL     N7 3011   1.256   0.838   1.654 -0.0004  0.8460  0.1476
  394UNL     H8 3012   1.280   1.105   1.813  0.8148 -1.4784  0.2360
  394UNL     H9 3013   1.164   0.969   1.861  0.0067 -0.5627  0.5123
  394UNL    H10 3014   1.102   1.103   1.785  0.1191  0.2011 -1.3645
  395UNL     H0 3015   1.218   1.459   1.696 -0.1561 -0.4159 -4.1153
  395UNL     H1 3016   1.440   1.499   1.879  1.1888 -0.0212  0.1359
  395UNL     C2 3017   1.315   1.413   1.703  0.0867  0.3550  0.5071
  395UNL     C3 3018   1.424   1.438   1.792 -0.3624  0.5561 -0.0068
  395UNL     C4 3019   1.474   1.283   1.651 -0.6344 -0.8606 -0.4488
  395UNL     C5 3020   1.555   1.186   1.566  0.7035  0.6108  0.2417
  395UNL     N6 3021   1.350   1.318   1.627 -0.5321  0.1978 -0.7570
  395UNL     N7 3022   1.524   1.368   1.750  0.2671  0.4759 -0.0372
  395UNL     H8 3023   1.498   1.159   1.476 -0.6511 -1.8150  1.7033
  395UNL     H9 3024   1.583   1.093   1.618  0.0333 -0.5253 -1.3347
  395UNL    H10 3025   1.643   1.235   1.522 -0.4366  0.9277 -1.8088
  396UNL     H0 3026  -0.019   0.865   2.246  2.2990 -0.1875 -0.0375
  396UNL     H1 3027  -0.267   0.742   2.115  1.0707 -3.8275  0.4076
  396UNL     C2 3028  -0.044   0.823   2.150  0.0527  0.7696  0.0795
  396UNL     C3 3029  -0.166   0.767   2.088  0.1782  0.3602  0.2974
  396UNL     C4 3030  -0.008   0.789   1.952 -0.7857 -0.0721 -0.3547
  396UNL     C5 3031   0.067   0.787   1.824  0.1404 -0.0777 -0.7543
  396UNL     N6 3032   0.052   0.827   2.063 -0.1202  0.1218 -0.1551
  396UNL     N7 3033  -0.136   0.749   1.961 -0.7171  0.0888  0.3036
  396UNL     H8 3034   0.051   0.878   1.765  0.5609 -0.4279 -1.4232
  396UNL     H9 3035   0.031   0.698   1.770 -0.0529 -0.4259 -0.0661
  396UNL    H10 3036   0.173   0.771   1.845  0.0216  0.0872 -0.0205
  397Co      Co 3037   0.731   0.006   3.007 -0.3731 -0.0602  0.3120
  398Co      Co 3038  -0.256   0.685   2.990  0.1442 -0.1987  0.0410
  399Co      Co 3039   0.225  -0.160   3.287  0.0495  0.0318  0.0494
  400Co      Co 3040   0.232   0.853   2.683 -0.0781  0.0328  0.2823
  401Co      Co 3041  -0.255   0.168   3.298 -0.0975  0.1159  0.2768
  402Co      Co 3042   0.734   0.522   2.691 -0.0168  0.0313  0.3833
  403UNL     H0 3043  -0.046   0.226   3.077 -0.1364 -0.6713  3.7118
  403UNL     H1 3044  -0.033   0.464   2.931 -0.6720 -0.6291 -0.6214
  403UNL     C2 3045  -0.105   0.315   3.093 -0.2098 -0.0116  0.4024
  403UNL     C3 3046  -0.099   0.431   3.010 -0.0708  0.2642  0.2855
  403UNL     C4 3047  -0.264   0.434   3.148  0.0490 -0.2201  0.0608
  403UNL     C5 3048  -0.392   0.485   3.211 -0.5537  0.1510  0.9485
  403UNL     N6 3049  -0.204   0.317   3.174  0.6066  0.3246 -0.2091
  403UNL     N7 3050  -0.192   0.508   3.055  0.0141 -0.2764  0.5220
  403UNL     H8 3051  -0.469   0.509   3.137 -1.7294  0.3627  2.1978
  403UNL     H9 3052  -0.379   0.584   3.257 -0.5924  0.9100 -0.6340
  403UNL    H10 3053  -0.427   0.407   3.281  0.4862  0.8386  2.2906
  404UNL     H0 3054   0.355   1.100   2.547  0.8410 -1.6716  0.5543
  404UNL     H1 3055   0.281   1.143   2.260 -1.3461 -0.5294 -0.1417
  404UNL     C2 3056   0.301   1.047   2.470  0.0324 -0.1650  0.0523
  404UNL     C3 3057   0.268   1.059   2.328  0.2706 -0.6483  0.0548
  404UNL     C4 3058   0.251   0.860   2.389  0.0872 -0.1494  0.8601
  404UNL     C5 3059   0.238   0.711   2.380  0.0542  0.0278 -0.3140
  404UNL     N6 3060   0.254   0.925   2.499 -0.2125 -0.3932 -0.2336
  404UNL     N7 3061   0.238   0.945   2.282  0.0351  0.0681  0.4351
  404UNL     H8 3062   0.220   0.678   2.277 -1.6911  0.9694 -0.3549
  404UNL     H9 3063   0.155   0.670   2.440 -0.2827 -1.9054 -2.0100
  404UNL    H10 3064   0.324   0.657   2.421 -0.1211  0.1916  0.2784
  405UNL     H0 3065  -0.162   0.694   3.270 -1.8404 -0.3954  0.1454
  405UNL     H1 3066  -0.147   0.944   3.418 -0.4527 -1.9535 -0.3071
  405UNL     C2 3067  -0.182   0.798   3.246 -0.0089 -0.1405 -0.4914
  405UNL     C3 3068  -0.178   0.922   3.317  0.0377 -0.3848 -0.8344
  405UNL     C4 3069  -0.250   0.950   3.122 -0.1538  0.3845 -0.6229
  405UNL     C5 3070  -0.306   1.026   3.002  0.0659  0.3218  0.0727
  405UNL     N6 3071  -0.228   0.818   3.128 -0.3275  0.3231 -0.1649
  405UNL     N7 3072  -0.226   1.014   3.241  0.5798  0.1117  0.0264
  405UNL     H8 3073  -0.291   1.134   3.011  0.7339  0.3742 -1.4054
  405UNL     H9 3074  -0.401   0.992   2.960  0.4863 -1.1134  0.2324
  405UNL    H10 3075  -0.238   1.000   2.921 -0.7347 -2.4734  0.1996
  406UNL     H0 3076  -0.053  -0.281   3.186 -1.5752 -0.6219  1.7223
  406UNL     H1 3077  -0.279  -0.123   3.227  1.5976 -0.1870 -0.5756
  406UNL     C2 3078  -0.058  -0.178   3.220 -0.1735  0.2051 -0.3883
  406UNL     C3 3079  -0.174  -0.105   3.247  1.3654  0.2998  0.2332
  406UNL     C4 3080  -0.012   0.011   3.295  0.5723 -0.0544 -0.5485
  406UNL     C5 3081   0.071   0.127   3.347  0.1335 -0.4963 -0.2544
  406UNL     N6 3082   0.048  -0.101   3.251  0.6943 -0.6082  0.3513
  406UNL     N7 3083  -0.148   0.013   3.300  0.0185  0.0955  0.5927
  406UNL     H8 3084   0.040   0.226   3.311  0.5272 -0.5849 -0.8433
  406UNL     H9 3085   0.174   0.113   3.312 -0.3487  0.3488 -2.1012
  406UNL    H10 3086   0.059   0.132   3.456 -1.3994  0.0379 -0.4216
  407UNL     H0 3087  -0.266   0.781   2.672  0.1027 -0.5363 -1.6546
  407UNL     H1 3088  -0.043   0.814   2.527 -1.6999  0.6674 -0.4342
  407UNL     C2 3089  -0.167   0.775   2.715 -0.5211  0.2782 -0.0106
  407UNL     C3 3090  -0.050   0.786   2.631  0.0784 -0.5351 -0.6082
  407UNL     C4 3091  -0.007   0.763   2.847  1.2997 -0.4953  0.5919
  407UNL     C5 3092   0.080   0.767   2.975  0.7337 -0.5697 -0.2359
  407UNL     N6 3093  -0.136   0.754   2.842  0.4272  0.0640 -0.1213
  407UNL     N7 3094   0.050   0.787   2.722 -0.0779 -0.0081 -0.3241
  407UNL     H8 3095   0.171   0.706   2.964  0.9951 -0.6154  1.8504
  407UNL     H9 3096   0.022   0.728   3.060 -1.9304 -2.8746 -2.8569
  407UNL    H10 3097   0.101   0.871   3.003 -1.1341 -0.7323  2.0366
  408UNL     H0 3098   0.451  -0.008   3.469 -1.0424  1.6534  0.8420
  408UNL     H1 3099   0.449   0.003   3.740  1.1712 -0.1156 -0.9324
  408UNL     C2 3100   0.391  -0.072   3.533 -0.1291 -0.2908 -0.1617
  408UNL     C3 3101   0.391  -0.059   3.672 -0.0410 -0.1408  0.0896
  408UNL     C4 3102   0.236  -0.184   3.598  0.4707 -0.2684  0.2665
  408UNL     C5 3103   0.105  -0.268   3.611  0.1344 -1.1665  0.1347
  408UNL     N6 3104   0.287  -0.140   3.487 -0.1951  0.0812 -0.3275
  408UNL     N7 3105   0.295  -0.138   3.712  0.0115  0.8147  0.1347
  408UNL     H8 3106   0.082  -0.314   3.514 -1.1572  0.8543 -0.5759
  408UNL     H9 3107   0.019  -0.206   3.640  0.5166 -0.6048  0.0783
  408UNL    H10 3108   0.109  -0.344   3.691 -0.9773 -0.4764  0.8835
  409UNL     H0 3109   0.987  -0.412   2.878 -0.3283  0.3740  0.6724
  409UNL     H1 3110   0.968  -0.194   3.028  2.2300 -0.5957 -2.2095
  409UNL     C2 3111   0.906  -0.341   2.871 -0.3371  0.3524  0.5460
  409UNL     C3 3112   0.893  -0.226   2.958 -0.5301 -0.1714  0.3358
  409UNL     C4 3113   0.726  -0.253   2.836 -0.4823 -0.5587  0.2470
  409UNL     C5 3114   0.601  -0.213   2.760  0.4686 -0.7183 -0.4310
  409UNL     N6 3115   0.792  -0.365   2.818  0.1824  0.6076 -0.0692
  409UNL     N7 3116   0.783  -0.172   2.927  0.5622 -0.9374  0.3439
  409UNL     H8 3117   0.570  -0.279   2.679  2.3798 -0.5722 -1.3379
  409UNL     H9 3118   0.611  -0.109   2.727  0.7625 -0.5920  0.0381
  409UNL    H10 3119   0.526  -0.211   2.841 -0.9701  0.4612 -1.7189
  410UNL     H0 3120   0.231   0.035   3.055 -1.2786  0.1103  1.9730
  410UNL     H1 3121   0.477   0.137   2.959  2.4543 -1.8096 -0.8292
  410UNL     C2 3122   0.334   0.012   3.078 -0.3956  0.5242 -1.1547
  410UNL     C3 3123   0.455   0.062   3.034  0.5252  0.4412  1.0017
  410UNL     C4 3124   0.495  -0.099   3.165 -0.1485 -0.1403  0.1319
  410UNL     C5 3125   0.566  -0.205   3.236 -0.1111 -0.5058 -0.4593
  410UNL     N6 3126   0.360  -0.076   3.174  0.2622  0.2351 -0.1219
  410UNL     N7 3127   0.557  -0.004   3.081  0.0001 -0.5711 -0.2611
  410UNL     H8 3128   0.675  -0.196   3.222  0.4409 -2.0658  2.1578
  410UNL     H9 3129   0.523  -0.225   3.335 -1.2523 -0.3855 -0.9135
  410UNL    H10 3130   0.545  -0.301   3.188  0.1042  0.1728 -1.9844
  411UNL     H0 3131   0.239   0.550   2.759  1.1973 -2.6828  1.3748
  411UNL     H1 3132   0.484   0.424   2.810  0.4528  0.6136  2.4391
  411UNL     C2 3133   0.338   0.592   2.745 -0.1368  0.1810 -0.2539
  411UNL     C3 3134   0.458   0.518   2.764 -0.1409 -0.7658 -0.2710
  411UNL     C4 3135   0.496   0.708   2.666 -0.3906 -0.3186 -0.1799
  411UNL     C5 3136   0.582   0.821   2.616  0.5142  0.2266 -0.2966
  411UNL     N6 3137   0.365   0.708   2.691 -0.6386  0.4313 -0.2723
  411UNL     N7 3138   0.556   0.593   2.716 -0.1471 -0.1875 -0.3877
  411UNL     H8 3139   0.516   0.896   2.570 -0.2437  0.7258  1.5043
  411UNL     H9 3140   0.646   0.779   2.538 -0.4665  1.0384 -1.5884
  411UNL    H10 3141   0.629   0.870   2.702  0.2310  0.3090 -0.1876
  412UNL     H0 3142   0.734   0.256   2.544 -1.5035 -1.4904  0.3033
  412UNL     H1 3143   0.754   0.017   2.685  0.6301  0.1937 -1.6009
  412UNL     C2 3144   0.731   0.239   2.651  0.2821  0.0325  0.6389
  412UNL     C3 3145   0.741   0.116   2.726  0.2531 -0.4359 -0.1226
  412UNL     C4 3146   0.731   0.281   2.853 -0.0926  0.4173 -0.5199
  412UNL     C5 3147   0.720   0.364   2.980  0.7867 -0.2304 -0.3776
  412UNL     N6 3148   0.737   0.340   2.731  0.1103 -0.0079 -0.2947
  412UNL     N7 3149   0.737   0.144   2.854 -0.4894 -0.1693 -0.1441
  412UNL     H8 3150   0.761   0.465   2.983 -0.1771  0.1548  0.5297
  412UNL     H9 3151   0.762   0.315   3.068 -0.9173 -1.6470 -0.2765
  412UNL    H10 3152   0.614   0.374   3.009  0.4027  2.2350 -2.2946
  413UNL     H0 3153   0.732   0.780   2.897  0.1612 -0.7994 -2.1807
  413UNL     H1 3154   0.940   0.840   3.064 -1.5750  0.6563 -0.9064
  413UNL     C2 3155   0.829   0.733   2.897  0.3586 -0.4260 -1.1645
  413UNL     C3 3156   0.935   0.760   2.991  0.6305  0.3634 -0.8063
  413UNL     C4 3157   0.989   0.615   2.839 -0.4595  0.0012 -0.4549
  413UNL     C5 3158   1.065   0.495   2.781 -0.8962  0.5794 -0.5433
  413UNL     N6 3159   0.859   0.639   2.810  0.2470  0.3214  0.4264
  413UNL     N7 3160   1.031   0.688   2.945 -0.2183 -0.0319 -0.4158
  413UNL     H8 3161   1.115   0.437   2.860 -0.1565  2.8871  0.7767
  413UNL     H9 3162   1.129   0.535   2.702  0.4447  1.4283  0.9263
  413UNL    H10 3163   0.996   0.424   2.731 -0.3645 -0.6931  0.4693
  414UNL     H0 3164  -0.515   0.136   3.440  0.1755  0.7426 -0.6741
  414UNL     H1 3165  -0.740   0.024   3.301 -0.8181  1.6858 -2.0055
  414UNL     C2 3166  -0.531   0.106   3.337 -0.9807 -0.4794 -0.1583
  414UNL     C3 3167  -0.639   0.050   3.270  0.0746  0.6764 -0.1283
  414UNL     C4 3168  -0.469   0.077   3.138 -0.0483 -0.2684 -0.1330
  414UNL     C5 3169  -0.388   0.090   3.013 -0.5821  0.0037 -0.1603
  414UNL     N6 3170  -0.431   0.121   3.255 -0.0062  0.6053 -0.2742
  414UNL     N7 3171  -0.599   0.032   3.144  0.1682 -0.4885 -0.7579
  414UNL     H8 3172  -0.377   0.192   2.973  0.2955  0.4439  1.1258
  414UNL     H9 3173  -0.424   0.025   2.932 -2.8619  0.9780  0.0000
  414UNL    H10 3174  -0.287   0.054   3.034  0.2002  2.2590  0.1971
  415Co      Co 3175   0.244  -0.699   4.187  0.2272  0.0933  0.1599
  416Co      Co 3176  -0.743   0.003   4.208 -0.0691  0.0227  0.3148
  417Co      Co 3177  -0.233  -0.874   4.479  0.0630 -0.0268  0.2475
  418Co      Co 3178  -0.259   0.160   3.888 -0.2300  0.1179 -0.4356
  419Co      Co 3179   1.237   2.237  -0.302 -0.2636 -0.0058  0.0233
  420Co      Co 3180   0.246  -0.172   3.901  0.0608  0.1495 -0.0522
  421UNL     H0 3181   1.440   2.301  -0.531 -0.1259  0.2033 -1.5087
  421UNL     H1 3182   1.464   2.562  -0.620  0.4199 -1.2569 -0.9962
  421UNL     C2 3183   1.378   2.387  -0.510 -0.2017 -0.2472  0.3083
  421UNL     C3 3184   1.385   2.521  -0.559  0.1387  0.9478  0.2327
  421UNL     C4 3185   1.218   2.491  -0.448  0.3761 -1.0051 -0.1084
  421UNL     C5 3186   1.082   2.506  -0.381  0.3652  0.6724  0.2566
  421UNL     N6 3187   1.279   2.380  -0.434  0.2465  0.1813 -0.4317
  421UNL     N7 3188  -0.672  -0.174   4.268  0.2853  0.7213  0.4743
  421UNL     H8 3189   1.004   2.468  -0.447  1.8659 -0.4293 -0.9565
  421UNL     H9 3190   1.068   2.614  -0.368  0.7326  1.0675 -2.1099
  421UNL    H10 3191   1.080   2.445  -0.291 -0.1752  0.5419  0.1560
  422UNL     H0 3192  -0.214   0.427   3.727 -0.4093 -1.0498  0.7347
  422UNL     H1 3193  -0.240   0.433   3.452  0.7714  1.2411  1.1843
  422UNL     C2 3194  -0.222   0.346   3.657 -0.2569 -0.2140 -0.2770
  422UNL     C3 3195  -0.240   0.347   3.517 -0.4254  0.4366  0.1621
  422UNL     C4 3196  -0.263   0.152   3.594 -0.0172 -0.3388  0.1164
  422UNL     C5 3197  -0.302   0.009   3.593 -0.0663 -0.2237 -0.0648
  422UNL     N6 3198  -0.240   0.224   3.703  0.1234  0.2540  0.0968
  422UNL     N7 3199  -0.267   0.225   3.476 -0.0175  0.6241 -0.1150
  422UNL     H8 3200  -0.275  -0.042   3.686 -4.3693  0.1213  1.5749
  422UNL     H9 3201  -0.238  -0.052   3.528  1.1499 -0.1077  0.9813
  422UNL    H10 3202  -0.407  -0.005   3.565  0.2486  0.5497 -1.7832
  423UNL     H0 3203  -0.605   0.026   4.471 -0.7470 -0.0822  0.8981
  423UNL     H1 3204  -0.662   0.245   4.652  1.1852 -1.7801 -0.2795
  423UNL     C2 3205  -0.655   0.121   4.458 -0.2002  0.0931  0.0036
  423UNL     C3 3206  -0.683   0.230   4.547 -0.4885 -0.4375 -0.1738
  423UNL     C4 3207  -0.737   0.272   4.352 -0.0103  0.1279 -0.0412
  423UNL     C5 3208  -0.789   0.351   4.227  0.3587  0.1499 -0.6038
  423UNL     N6 3209  -0.730   0.142   4.349  0.4855  0.0687 -0.6194
  423UNL     N7 3210  -0.722   0.331   4.477 -0.6750  1.2824 -0.2466
  423UNL     H8 3211  -0.892   0.324   4.202  0.6134 -1.3890 -0.1293
  423UNL     H9 3212  -0.719   0.345   4.142  0.3245  0.0967 -0.6284
  423UNL    H10 3213  -0.806   0.456   4.251 -0.5932  0.0198 -0.6984
  424UNL     H0 3214  -0.496  -0.991   4.475 -0.6189 -0.2688 -1.2389
  424UNL     H1 3215  -0.739  -0.830   4.469 -0.2066  1.3837  0.3944
  424UNL     C2 3216  -0.514  -0.885   4.463  0.0635 -0.0047 -0.0628
  424UNL     C3 3217  -0.635  -0.806   4.453  0.1407 -0.1107  0.2331
  424UNL     C4 3218  -0.465  -0.676   4.474 -0.5697  0.2957 -0.2056
  424UNL     C5 3219  -0.379  -0.556   4.496  0.5528 -0.0395 -0.5296
  424UNL     N6 3220  -0.410  -0.800   4.468  0.2952  0.0352  0.4429
  424UNL     N7 3221   1.353   2.085  -0.323 -0.7142  0.0920  1.2960
  424UNL     H8 3222  -0.441  -0.500   4.568 -0.0651  1.0224 -1.8432
  424UNL     H9 3223  -0.364  -0.488   4.411 -2.4615  0.8625 -0.4587
  424UNL    H10 3224  -0.277  -0.570   4.535  0.1429  0.9258  0.9705
  425UNL     H0 3225  -0.756   0.036   3.891  0.2485  0.7008 -0.2234
  425UNL     H1 3226  -0.514   0.073   3.756  1.8600  1.2504  1.8119
  425UNL     C2 3227  -0.660   0.064   3.934  0.1128 -0.4011  0.8801
  425UNL     C3 3228  -0.540   0.080   3.861 -0.8623 -0.5848  1.3595
  425UNL     C4 3229  -0.510   0.107   4.063  0.4679  0.5991  0.0595
  425UNL     C5 3230  -0.446   0.121   4.191 -0.0821  0.6006 -0.2194
  425UNL     N6 3231  -0.630   0.053   4.060 -0.3548 -0.0601  0.0615
  425UNL     N7 3232  -0.444   0.107   3.944  0.2082 -0.9477  0.8742
  425UNL     H8 3233  -0.498   0.191   4.259 -0.3617  0.3512 -0.1762
  425UNL     H9 3234  -0.340   0.150   4.186 -0.2097  0.9189 -1.1637
  425UNL    H10 3235  -0.441   0.017   4.225  1.5856  0.7472  0.0967
  426UNL     H0 3236  -0.014  -0.728   4.648 -0.3471 -0.2934  1.4327
  426UNL     H1 3237  -0.003  -0.745   4.921  1.3676 -0.5143 -0.4429
  426UNL     C2 3238  -0.083  -0.777   4.715 -0.7626 -0.7039  0.7032
  426UNL     C3 3239  -0.076  -0.793   4.857  0.0047  0.7927  0.0761
  426UNL     C4 3240  -0.241  -0.898   4.770 -0.1782  0.0634  0.1479
  426UNL     C5 3241  -0.376  -0.968   4.756 -0.4815 -0.3249 -0.2448
  426UNL     N6 3242  -0.186  -0.848   4.667 -0.6904  0.2869 -0.2353
  426UNL     N7 3243   1.786   1.881   0.102  0.3240  0.1051 -0.1681
  426UNL     H8 3244  -0.445  -0.891   4.721  3.0877  2.4353 -1.8326
  426UNL     H9 3245  -0.422  -1.008   4.847 -0.5364 -0.8983 -0.5169
  426UNL    H10 3246  -0.379  -1.049   4.682 -1.9796 -1.8262  1.3699
  427UNL     H0 3247   0.460  -1.164   4.084 -1.2006 -1.6614 -0.3273
  427UNL     H1 3248   0.453  -0.933   4.254  0.8914  1.4681 -0.8801
  427UNL     C2 3249   0.394  -1.078   4.084  0.2307 -0.4988  0.7340
  427UNL     C3 3250   0.392  -0.962   4.169 -0.5568  0.2220  0.5179
  427UNL     C4 3251   0.239  -0.958   4.024 -0.2905  0.0539  0.6990
  427UNL     C5 3252   0.122  -0.906   3.944  0.6439 -0.0626 -0.1955
  427UNL     N6 3253   0.303  -1.066   3.987  0.6806 -0.4057  0.0700
  427UNL     N7 3254   0.295  -0.886   4.125  0.0758 -0.1497 -0.1267
  427UNL     H8 3255   0.094  -0.969   3.859  4.5349 -3.3908  0.6749
  427UNL     H9 3256   0.145  -0.811   3.893  0.2081  0.0207 -0.2392
  427UNL    H10 3257   0.032  -0.891   4.005  0.6487 -0.8798  0.0165
  428UNL     H0 3258  -0.260  -0.669   4.233  0.5968  0.2532 -0.5254
  428UNL     H1 3259  -0.014  -0.570   4.118  3.4236  1.4251  0.8921
  428UNL     C2 3260  -0.156  -0.685   4.260  0.2618 -0.7796  0.1827
  428UNL     C3 3261  -0.036  -0.638   4.199  0.3602  0.8639 -0.2579
  428UNL     C4 3262   0.007  -0.779   4.356 -0.2933  0.4591  0.2035
  428UNL     C5 3263   0.090  -0.886   4.424  0.2327  0.1164 -0.0011
  428UNL     N6 3264  -0.120  -0.762   4.365 -0.0358 -0.0361  0.3029
  428UNL     N7 3265   0.061  -0.696   4.261 -0.4642 -0.8688  0.7536
  428UNL     H8 3266   0.091  -0.871   4.532 -0.0819 -0.7961  0.1340
  428UNL     H9 3267   0.052  -0.985   4.398 -0.0582  0.7372 -2.1621
  428UNL    H10 3268   0.196  -0.868   4.403  0.3862 -1.0745 -0.3207
  429UNL     H0 3269  -0.252  -0.124   4.024  0.1230 -1.4158 -0.8299
  429UNL     H1 3270  -0.020  -0.293   3.987  1.6512  0.1425 -1.1474
  429UNL     C2 3271  -0.157  -0.104   3.976  0.1937  0.4644  0.0312
  429UNL     C3 3272  -0.045  -0.190   3.962 -0.3665 -0.0380 -0.0834
  429UNL     C4 3273  -0.015  -0.005   3.871 -0.1879 -0.4172  0.4054
  429UNL     C5 3274   0.063   0.107   3.810  0.1649  0.4211  0.5789
  429UNL     N6 3275  -0.134   0.011   3.916  0.1483 -0.5442  0.1007
  429UNL     N7 3276   0.044  -0.125   3.900 -0.2982  0.1864  0.0362
  429UNL     H8 3277   0.154   0.121   3.868 -1.0013  1.3548  2.2699
  429UNL     H9 3278   0.007   0.202   3.805 -0.5971 -0.0717 -1.5644
  429UNL    H10 3279   0.081   0.084   3.704 -0.9490 -2.3608  0.9032
  430UNL     H0 3280   0.335  -0.434   3.756 -1.2088 -0.3122  0.1848
  430UNL     H1 3281   0.351  -0.678   3.894 -0.0608 -0.5925 -1.1411
  430UNL     C2 3282   0.324  -0.454   3.861 -0.0612  0.5457  0.4813
  430UNL     C3 3283   0.327  -0.579   3.931  0.1085 -0.6664 -0.8337
  430UNL     C4 3284   0.246  -0.428   4.052  0.5248 -0.1849 -0.0197
  430UNL     C5 3285   0.192  -0.355   4.173  0.2856 -0.3641 -0.0056
  430UNL     N6 3286   0.288  -0.364   3.948  0.7691 -0.4895  0.0023
  430UNL     N7 3287   0.271  -0.563   4.046  0.2730  0.0710 -0.1218
  430UNL     H8 3288   0.162  -0.252   4.153 -1.5184 -0.8253  0.1813
  430UNL     H9 3289   0.273  -0.353   4.247 -0.5102 -0.1594  0.8802
  430UNL    H10 3290   0.103  -0.394   4.224  1.2756 -0.2377  1.8916
  431UNL     H0 3291   0.223   0.067   4.116  0.5850  1.0755  0.2762
  431UNL     H1 3292   0.452   0.166   4.235 -2.4176 -0.6867  0.9622
  431UNL     C2 3293   0.324   0.039   4.091  0.3100  0.3334 -0.0178
  431UNL     C3 3294   0.436   0.086   4.163 -0.2946 -0.2169 -0.1297
  431UNL     C4 3295   0.484  -0.080   4.038 -0.3624 -0.2162 -0.1599
  431UNL     C5 3296   0.559  -0.204   3.995 -0.3829  0.0562  0.4673
  431UNL     N6 3297   0.359  -0.056   4.008  0.3950  0.6192  0.0898
  431UNL     N7 3298   0.536   0.004   4.134 -0.2867 -0.3028 -0.5217
  431UNL     H8 3299   0.667  -0.183   3.997 -0.4749  0.7329 -0.7231
  431UNL     H9 3300   0.542  -0.245   3.895  3.3735  4.0039 -2.1230
  431UNL    H10 3301   0.534  -0.291   4.058 -0.0143  1.4193  2.5874
  432UNL     H0 3302   1.021   2.134  -0.159 -0.3114 -0.9899  0.1128
  432UNL     H1 3303   0.757   2.112  -0.268 -0.8798  3.4744  0.8468
  432UNL     C2 3304   0.978   2.142  -0.258  0.1362 -0.8154 -0.0677
  432UNL     C3 3305   0.851   2.127  -0.320 -0.8581  0.1001 -0.4021
  432UNL     C4 3306   1.004   2.148  -0.463 -0.6185  0.5307  0.1536
  432UNL     C5 3307   1.070   2.138  -0.597 -0.3729 -0.0094 -0.7009
  432UNL     N6 3308   1.063   2.182  -0.347 -0.2169  0.0653  0.3432
  432UNL     N7 3309  -1.078  -0.649   4.337  0.6312  0.5148  0.0431
  432UNL     H8 3310   1.176   2.111  -0.585 -0.8988 -1.1510  2.0843
  432UNL     H9 3311   1.067   2.237  -0.645  2.0499 -0.2987 -1.6375
  432UNL    H10 3312   1.022   2.065  -0.662 -0.4027 -0.5727 -0.0590
  433Co      Co 3313   1.221   2.730   0.597  0.2028  0.0040 -0.1097
  434Co      Co 3314   0.248   3.434   0.618  0.2991 -0.3070  0.1946
  435Co      Co 3315   0.721   2.583   0.900 -0.1982  0.3968 -0.1626
  436Co      Co 3316   0.729   3.644   0.302  0.3254  0.4396 -0.0051
  437Co      Co 3317   0.235   2.932   0.904  0.0512 -0.1251 -0.0401
  438Co      Co 3318   1.215   3.263   0.307  0.1354  0.3840 -0.2724
  439UNL     H0 3319   0.451   2.977   0.699  1.0511  1.0818 -1.5383
  439UNL     H1 3320   0.481   3.227   0.590 -1.2011  1.7598 -0.7282
  439UNL     C2 3321   0.386   3.062   0.710 -0.1559  0.0280 -0.0528
  439UNL     C3 3322   0.396   3.193   0.647  0.1012 -0.4180  0.0463
  439UNL     C4 3323   0.220   3.185   0.765  0.0543 -0.1431  0.5574
  439UNL     C5 3324   0.098   3.230   0.840  0.1466 -0.7099 -0.5061
  439UNL     N6 3325   0.278   3.066   0.780 -0.3368  0.4740  0.1275
  439UNL     N7 3326   0.295   3.268   0.688 -0.3989  0.2871  0.2497
  439UNL     H8 3327   0.090   3.335   0.870  0.5613 -0.5954 -0.7860
  439UNL     H9 3328   0.086   3.179   0.936 -1.3590 -0.3866 -0.5022
  439UNL    H10 3329   0.002   3.207   0.793 -2.1087 -2.2052  4.2637
  440UNL     H0 3330   0.776   3.915   0.128 -0.5721 -0.7019  2.1297
  440UNL     H1 3331   0.747   3.906  -0.143 -2.3816  2.3193  1.6954
  440UNL     C2 3332   0.742   3.831   0.069 -0.1765  0.0859  0.7275
  440UNL     C3 3333   0.726   3.826  -0.074  0.0201 -0.0365 -0.0833
  440UNL     C4 3334   0.727   3.630   0.016  1.0214 -0.1875 -0.0848
  440UNL     C5 3335   0.706   3.476   0.028  0.1498 -0.0855  0.0828
  440UNL     N6 3336   0.738   3.707   0.118  0.2832 -0.2487 -0.7580
  440UNL     N7 3337   0.723   3.700  -0.105  0.1065  0.2063  0.3852
  440UNL     H8 3338   0.754   3.424  -0.056 -1.2582  1.1887 -1.5973
  440UNL     H9 3339   0.601   3.450   0.013 -0.1850  1.2009  0.1053
  440UNL    H10 3340   0.732   3.435   0.126  0.9981  0.8047  0.2494
  441UNL     H0 3341   0.315   3.434   0.907  0.3672 -0.1946 -0.7255
  441UNL     H1 3342   0.296   3.685   1.062  1.6060  0.1031 -0.3772
  441UNL     C2 3343   0.298   3.538   0.881  0.2846 -0.2382 -0.8459
  441UNL     C3 3344   0.285   3.663   0.956  0.0340  0.2540 -0.2704
  441UNL     C4 3345   0.240   3.700   0.751  0.0129  0.9625 -0.8734
  441UNL     C5 3346   0.206   3.784   0.632 -0.8154 -0.1005  0.5849
  441UNL     N6 3347   0.263   3.569   0.760 -0.0337 -0.1452 -0.7883
  441UNL     N7 3348   0.263   3.765   0.870  0.0300 -0.3107 -0.6931
  441UNL     H8 3349   0.132   3.731   0.569  0.4985  0.0314 -1.1492
  441UNL     H9 3350   0.292   3.785   0.564 -0.3636 -0.5031  1.1389
  441UNL    H10 3351   0.185   3.887   0.663  1.2538  0.7862 -0.7434
  442UNL     H0 3352   0.445   2.464   0.799  1.8666 -0.1671 -0.3619
  442UNL     H1 3353   0.220   2.625   0.814 -0.2702  1.5680 -1.8362
  442UNL     C2 3354   0.439   2.564   0.840  0.7205 -0.4182  0.1125
  442UNL     C3 3355   0.324   2.647   0.837 -0.2432  0.1053 -0.2829
  442UNL     C4 3356   0.485   2.753   0.911  1.1393  0.3764  0.2465
  442UNL     C5 3357   0.559   2.862   0.983  0.3708 -0.0674  0.0715
  442UNL     N6 3358   0.537   2.638   0.880 -0.3209  0.1528 -0.2572
  442UNL     N7 3359   0.352   2.768   0.882  0.2754 -0.4801 -0.0635
  442UNL     H8 3360   0.500   2.954   0.996 -1.0126 -0.8635 -0.3415
  442UNL     H9 3361   0.650   2.881   0.925  0.1046  1.6388  0.1446
  442UNL    H10 3362   0.576   2.841   1.089 -0.6023  1.9568  0.6893
  443UNL     H0 3363   0.225   3.506   0.330 -0.2348  0.3941  1.2079
  443UNL     H1 3364   0.454   3.607   0.167  0.8501  0.9591  0.3182
  443UNL     C2 3365   0.329   3.528   0.351  0.0729  0.2132 -0.0888
  443UNL     C3 3366   0.438   3.571   0.268  0.3540 -0.4631 -0.2500
  443UNL     C4 3367   0.501   3.519   0.467 -0.4747 -0.0480  0.1112
  443UNL     C5 3368   0.589   3.514   0.586  0.6340  0.2886 -0.0509
  443UNL     N6 3369   0.365   3.504   0.469  0.0593  0.4376 -0.2726
  443UNL     N7 3370   0.540   3.571   0.348 -1.1181  0.1431  0.5450
  443UNL     H8 3371   0.551   3.575   0.669  2.3137  0.2501  0.7893
  443UNL     H9 3372   0.692   3.547   0.568  0.6573  1.2477  1.6200
  443UNL    H10 3373   0.610   3.411   0.617 -0.6724  0.1250  0.3276
  444UNL     H0 3374   0.961   2.698   1.053 -0.6657 -0.4472 -0.9868
  444UNL     H1 3375   0.965   2.730   1.334 -0.6300 -0.2541  1.5773
  444UNL     C2 3376   0.888   2.673   1.129  0.1649 -0.0510 -0.0427
  444UNL     C3 3377   0.899   2.674   1.268 -0.5789  0.4454  0.9228
  444UNL     C4 3378   0.726   2.572   1.200  0.5907 -0.1815  0.0233
  444UNL     C5 3379   0.586   2.517   1.206  0.4560 -0.7921 -0.2359
  444UNL     N6 3380   0.776   2.621   1.086  0.6466  0.4915  0.5858
  444UNL     N7 3381   0.791   2.612   1.310 -0.0141 -0.8448 -0.1683
  444UNL     H8 3382   0.596   2.442   1.285 -0.7476  0.6589  1.3803
  444UNL     H9 3383   0.558   2.478   1.107  1.5974 -1.3939 -0.3335
  444UNL    H10 3384   0.517   2.591   1.249 -0.1393 -0.1008 -2.2551
  445UNL     H0 3385   1.443   2.284   0.498 -1.0025 -0.2469 -1.3936
  445UNL     H1 3386   1.430   2.533   0.653  1.5239  0.6699 -0.9945
  445UNL     C2 3387   1.384   2.374   0.494 -0.5308  0.1558 -0.0034
  445UNL     C3 3388   1.370   2.492   0.573  0.0558 -0.2419  0.4800
  445UNL     C4 3389   1.212   2.474   0.437 -0.0455 -0.1607  0.4833
  445UNL     C5 3390   1.089   2.515   0.362 -0.0975  0.0259 -0.1371
  445UNL     N6 3391   1.277   2.363   0.415 -0.0912 -0.2012  0.6045
  445UNL     N7 3392   1.268   2.557   0.531  0.4119  0.4139 -0.2606
  445UNL     H8 3393   1.098   2.623   0.344  1.5072  0.0942  0.8582
  445UNL     H9 3394   0.997   2.505   0.421  0.9652  0.4805  1.6770
  445UNL    H10 3395   1.076   2.464   0.265 -0.5646 -2.0214  0.9396
  446UNL     H0 3396   0.727   2.812   0.703  0.0342 -0.3411  0.2428
  446UNL     H1 3397   0.950   2.868   0.538 -0.0360  1.7115  2.1454
  446UNL     C2 3398   0.818   2.756   0.686  0.0559 -0.0982 -0.4755
  446UNL     C3 3399   0.932   2.784   0.605  0.5135 -0.4783 -0.3084
  446UNL     C4 3400   0.980   2.638   0.740  0.0723  0.0239 -0.0265
  446UNL     C5 3401   1.063   2.542   0.817 -0.4255 -0.5274 -0.2411
  446UNL     N6 3402   0.854   2.666   0.768 -0.1604 -0.3055 -0.1479
  446UNL     N7 3403   1.035   2.717   0.638 -0.6972 -0.7107 -0.5850
  446UNL     H8 3404   1.172   2.542   0.804 -0.2423 -1.0360  1.0845
  446UNL     H9 3405   1.040   2.532   0.924  5.2675 -1.6009  1.2079
  446UNL    H10 3406   1.041   2.455   0.755  1.4201  1.1289 -3.4504
  447UNL     H0 3407   0.716   3.325   0.406 -0.4872 -1.5695 -1.8457
  447UNL     H1 3408   0.937   3.166   0.394 -0.0066 -0.5707 -0.7594
  447UNL     C2 3409   0.816   3.358   0.381 -0.4398  0.5660  0.7233
  447UNL     C3 3410   0.931   3.273   0.380  0.3117 -0.4637 -0.0982
  447UNL     C4 3411   0.966   3.462   0.292 -0.1693 -0.5317  0.2099
  447UNL     C5 3412   1.037   3.570   0.215 -0.2223 -0.6147  0.7275
  447UNL     N6 3413   0.847   3.479   0.339 -0.1111 -0.1427  0.1333
  447UNL     N7 3414   1.023   3.339   0.321  0.0947 -0.3485 -0.3773
  447UNL     H8 3415   1.039   3.658   0.281 -0.5394  0.5967 -0.8160
  447UNL     H9 3416   0.986   3.604   0.125 -0.4422  1.2825  1.5157
  447UNL    H10 3417   1.142   3.546   0.194 -0.0504 -0.3860  1.2871
  448UNL     H0 3418   1.304   3.007   0.163  0.8852  1.0310  0.8082
  448UNL     H1 3419   1.329   2.780   0.294  1.4608  1.7217 -0.8936
  448UNL     C2 3420   1.268   2.984   0.262 -0.1525 -0.2570  0.1692
  448UNL     C3 3421   1.282   2.867   0.339  0.9028  0.8753  0.2308
  448UNL     C4 3422   1.210   3.007   0.466  0.4531 -0.5136 -0.6130
  448UNL     C5 3423   1.157   3.079   0.592 -0.6917 -0.2853 -0.4310
  448UNL     N6 3424   1.224   3.075   0.348  0.5462  0.7941  1.1679
  448UNL     N7 3425   1.242   2.874   0.465  0.1408 -0.2781  0.3398
  448UNL     H8 3426   1.065   3.137   0.573 -0.0923  1.6888  2.0826
  448UNL     H9 3427   1.240   3.136   0.635 -2.1312 -0.7270  3.3136
  448UNL    H10 3428   1.128   3.006   0.669  0.0657 -0.2901 -0.1434
  449UNL     H0 3429   1.198   3.452   0.560  0.4527  2.5626  1.7484
  449UNL     H1 3430   1.431   3.610   0.623 -3.3955  1.3186 -1.2608
  449UNL     C2 3431   1.300   3.451   0.526 -0.1335 -0.1024 -0.3045
  449UNL     C3 3432   1.422   3.515   0.572  0.1927  0.2655 -0.2897
  449UNL     C4 3433   1.463   3.347   0.450  0.2661  0.5827  0.5977
  449UNL     C5 3434   1.545   3.244   0.372 -0.7458 -0.2128  0.2436
  449UNL     N6 3435   1.334   3.353   0.446 -0.1098 -0.3529  0.3370
  449UNL     N7 3436   1.521   3.453   0.512  0.1374  0.1942  0.2474
  449UNL     H8 3437   1.603   3.293   0.293  0.3739  0.9136  1.7164
  449UNL     H9 3438   1.474   3.174   0.325 -0.6915  0.3828 -0.7550
  449UNL    H10 3439   1.617   3.179   0.423 -0.4682  0.1156  0.2719
  450UNL     H0 3440  -0.026   2.944   1.029 -0.8713  1.6100 -0.4616
  450UNL     H1 3441  -0.262   2.838   0.905 -0.6667 -1.1483 -0.9252
  450UNL     C2 3442  -0.047   2.894   0.935  0.2857 -0.0843  0.1247
  450UNL     C3 3443  -0.161   2.846   0.866 -0.1328 -0.4860  0.5482
  450UNL     C4 3444   0.006   2.855   0.735 -0.6830  0.1028 -0.2420
  450UNL     C5 3445   0.094   2.851   0.609 -0.2946 -0.1082 -0.4921
  450UNL     N6 3446   0.058   2.882   0.852  0.1198 -0.0237 -0.3931
  450UNL     N7 3447  -0.124   2.827   0.742  0.5968 -0.4225  0.3049
  450UNL     H8 3448   0.099   2.949   0.561  1.2023  0.4025  0.6047
  450UNL     H9 3449   0.062   2.770   0.543  0.2371 -2.0308  1.4998
  450UNL    H10 3450   0.196   2.821   0.635 -0.7093 -0.7997  0.4089
  451Co      Co 3451   0.732   2.085   1.801  0.1994  0.0424  0.1073
  452Co      Co 3452  -0.241   2.754   1.787  0.1835  0.3692 -0.3017
  453Co      Co 3453   0.241   1.909   2.104 -0.0584  0.3446 -0.2639
  454Co      Co 3454   0.256   2.952   1.497 -0.2397  0.3768 -0.0251
  455Co      Co 3455  -0.262   2.236   2.092 -0.0067 -0.2096  0.0933
  456Co      Co 3456   0.749   2.592   1.510 -0.1421  0.0437 -0.0812
  457UNL     H0 3457  -0.045   2.286   1.872 -0.5734 -0.2208  0.6745
  457UNL     H1 3458  -0.022   2.523   1.733  0.0086  0.7186  0.7513
  457UNL     C2 3459  -0.106   2.375   1.879 -0.3978 -0.0134 -0.2942
  457UNL     C3 3460  -0.096   2.498   1.808 -0.6460 -0.0255 -0.1177
  457UNL     C4 3461  -0.262   2.496   1.943  0.3451 -1.0389 -0.7793
  457UNL     C5 3462  -0.394   2.528   2.006  0.4911 -0.3004 -0.0074
  457UNL     N6 3463  -0.201   2.382   1.966  0.0403  0.0386  0.0717
  457UNL     N7 3464  -0.195   2.572   1.849  0.5217 -0.1174 -0.1346
  457UNL     H8 3465  -0.409   2.633   2.034 -1.8963 -0.1026 -1.7008
  457UNL     H9 3466  -0.397   2.459   2.092  0.2217 -0.1691  0.0925
  457UNL    H10 3467  -0.464   2.508   1.924 -0.7410  0.7092  0.7448
  458UNL     H0 3468   0.330   3.186   1.347 -1.9479 -0.2497  1.2111
  458UNL     H1 3469   0.361   3.189   1.056  0.0819  0.2947  0.3013
  458UNL     C2 3470   0.309   3.114   1.269 -0.8444  0.0258  0.6357
  458UNL     C3 3471   0.323   3.110   1.120 -0.0570  0.3077  0.2351
  458UNL     C4 3472   0.247   2.927   1.205 -0.2534  0.0331  0.3103
  458UNL     C5 3473   0.203   2.785   1.212  0.4384  0.6564 -0.0595
  458UNL     N6 3474   0.257   3.008   1.309  0.0678 -0.0959 -0.6053
  458UNL     N7 3475   0.279   2.989   1.085  0.5629  0.1848  0.5735
  458UNL     H8 3476   0.292   2.721   1.225  0.3559 -0.0934 -2.7115
  458UNL     H9 3477   0.143   2.747   1.129  1.3395 -1.3647  0.1669
  458UNL    H10 3478   0.152   2.769   1.308 -0.2388  1.5197 -0.2677
  459UNL     H0 3479  -0.172   2.767   2.091 -0.3972  0.3533  1.5942
  459UNL     H1 3480  -0.150   3.016   2.235 -1.5665  0.0863  0.3540
  459UNL     C2 3481  -0.185   2.869   2.058 -0.1827 -0.0932  0.0844
  459UNL     C3 3482  -0.175   2.993   2.132  0.1605  1.0008 -0.3219
  459UNL     C4 3483  -0.241   3.015   1.929 -0.4383 -0.4827  0.6821
  459UNL     C5 3484  -0.282   3.084   1.800  0.6180  0.1744  0.4543
  459UNL     N6 3485  -0.228   2.888   1.932  0.4121  0.2167 -0.8342
  459UNL     N7 3486  -0.213   3.082   2.045 -0.0054 -0.4630 -1.1424
  459UNL     H8 3487  -0.347   3.021   1.737  3.4843 -2.6136  0.0632
  459UNL     H9 3488  -0.198   3.124   1.742 -0.7525  1.0332 -1.0329
  459UNL    H10 3489  -0.346   3.171   1.823 -0.9864 -0.3019 -1.8020
  460UNL     H0 3490  -0.035   1.801   1.985 -0.1409  0.4673 -0.1906
  460UNL     H1 3491  -0.249   1.968   1.951 -0.4025 -3.1104  1.0268
  460UNL     C2 3492  -0.045   1.905   2.013  0.2275  0.5809 -0.4778
  460UNL     C3 3493  -0.153   1.989   1.995 -0.6457  0.2762  0.2174
  460UNL     C4 3494  -0.006   2.086   2.112  0.4022 -0.1026 -0.1804
  460UNL     C5 3495   0.063   2.190   2.201  0.9712  0.2884  0.7120
  460UNL     N6 3496   0.051   1.973   2.076  0.1125 -0.5878  0.7536
  460UNL     N7 3497  -0.134   2.105   2.063 -0.1881  0.3048 -0.4741
  460UNL     H8 3498   0.061   2.154   2.304  1.7969 -0.7548  0.3808
  460UNL     H9 3499   0.036   2.294   2.179  0.0149 -0.0853  0.0110
  460UNL    H10 3500   0.167   2.198   2.167 -0.0121  1.3729 -2.3697
  461UNL     H0 3501  -0.260   2.870   1.509  0.9123 -0.9174 -1.8616
  461UNL     H1 3502  -0.017   2.954   1.365 -0.2116  2.1779  0.9105
  461UNL     C2 3503  -0.156   2.882   1.536  0.3442  0.2756 -0.0333
  461UNL     C3 3504  -0.037   2.915   1.464  0.1845  0.4027  0.3357
  461UNL     C4 3505   0.010   2.856   1.658 -0.0088  0.1123 -0.1392
  461UNL     C5 3506   0.100   2.819   1.770 -0.4453  0.4496  0.6394
  461UNL     N6 3507  -0.119   2.822   1.646 -0.1386 -0.8596 -0.0289
  461UNL     N7 3508   0.065   2.903   1.545  0.4757 -0.2234 -0.0322
  461UNL     H8 3509   0.055   2.865   1.859 -0.0179  0.0144  1.0906
  461UNL     H9 3510   0.203   2.854   1.762 -0.5875  0.7798  0.2544
  461UNL    H10 3511   0.099   2.709   1.773 -0.6958  0.4281 -0.0065
  462UNL     H0 3512   0.443   2.065   2.278  0.8259  1.0019  1.3903
  462UNL     H1 3513   0.498   1.995   2.541  0.8062  0.6979 -1.2682
  462UNL     C2 3514   0.384   2.001   2.342  0.9354 -0.4365  0.0845
  462UNL     C3 3515   0.416   1.967   2.476 -0.2126  0.2080  0.1881
  462UNL     C4 3516   0.240   1.884   2.409 -0.0581  0.2634 -0.3565
  462UNL     C5 3517   0.106   1.814   2.421 -0.2444  0.0326 -0.7342
  462UNL     N6 3518   0.278   1.943   2.297 -0.4540 -0.1003  0.1239
  462UNL     N7 3519   0.315   1.896   2.523 -0.9190  0.3316  0.8557
  462UNL     H8 3520   0.076   1.772   2.325  1.6856  0.0300 -1.3877
  462UNL     H9 3521   0.027   1.875   2.466  0.4323  0.6926 -0.4138
  462UNL    H10 3522   0.109   1.716   2.470 -0.3487  0.6091  0.4730
  463UNL     H0 3523   0.952   1.635   1.700  2.5124  2.0748  1.3038
  463UNL     H1 3524   0.948   1.860   1.852 -0.2712 -5.2746  2.1995
  463UNL     C2 3525   0.878   1.714   1.697 -0.4253 -0.4907  0.0864
  463UNL     C3 3526   0.878   1.834   1.774  0.0450 -0.0504 -0.2883
  463UNL     C4 3527   0.725   1.837   1.619 -0.7552  0.4766 -0.3323
  463UNL     C5 3528   0.598   1.877   1.553 -0.6572  0.4023 -0.4584
  463UNL     N6 3529   0.785   1.722   1.603 -0.1997  0.6691  0.2558
  463UNL     N7 3530   0.781   1.909   1.725 -0.2023  0.2944  0.1295
  463UNL     H8 3531   0.597   1.985   1.533 -0.4094  0.3905 -0.5351
  463UNL     H9 3532   0.508   1.857   1.613 -1.5905 -0.6021 -2.1128
  463UNL    H10 3533   0.565   1.829   1.460 -1.8294 -1.0245  0.6358
  464UNL     H0 3534   0.235   2.172   1.922 -1.1488 -1.5353 -1.8223
  464UNL     H1 3535   0.460   2.233   1.752 -3.0424  0.7531 -0.1295
  464UNL     C2 3536   0.328   2.118   1.910  0.1130 -0.1466  0.6652
  464UNL     C3 3537   0.442   2.154   1.823 -1.0406  0.1053 -0.2844
  464UNL     C4 3538   0.489   1.999   1.959  0.5085  0.3411  0.1995
  464UNL     C5 3539   0.560   1.883   2.017 -0.1444 -0.4808 -0.0740
  464UNL     N6 3540   0.361   2.018   1.986 -0.0072 -0.1605 -0.5983
  464UNL     N7 3541   0.543   2.072   1.862  0.3452 -0.2884  0.1717
  464UNL     H8 3542   0.525   1.794   1.963 -3.3667  0.1390  0.7748
  464UNL     H9 3543   0.668   1.898   2.024 -0.4253  0.9043  2.1824
  464UNL    H10 3544   0.532   1.873   2.122  2.1922 -0.4758  0.6094
  465UNL     H0 3545   0.237   2.617   1.479 -0.3483  2.0437 -2.1643
  465UNL     H1 3546   0.445   2.470   1.521  0.2513  0.2947 -2.5280
  465UNL     C2 3547   0.331   2.666   1.499  0.1117  0.3262  0.3499
  465UNL     C3 3548   0.439   2.578   1.527 -0.3593  0.1957 -0.2448
  465UNL     C4 3549   0.507   2.778   1.488  0.1637 -1.1465  0.2300
  465UNL     C5 3550   0.606   2.886   1.446  0.4890  0.3764  0.2037
  465UNL     N6 3551   0.378   2.792   1.489 -0.1906 -0.1504 -0.2609
  465UNL     N7 3552   0.550   2.650   1.523  0.4989 -0.7071  0.6152
  465UNL     H8 3553   0.554   2.982   1.434  2.3361  1.2730 -1.0801
  465UNL     H9 3554   0.656   2.858   1.353  2.9012 -0.2812  1.6007
  465UNL    H10 3555   0.686   2.896   1.521  0.9982 -3.8180  0.4691
  466UNL     H0 3556   0.817   2.330   1.376  0.6069  3.3878  0.7438
  466UNL     H1 3557   0.799   2.085   1.510 -0.8099 -0.3161  0.2773
  466UNL     C2 3558   0.787   2.306   1.477  0.2681  0.1974  0.0162
  466UNL     C3 3559   0.775   2.184   1.545 -0.3276 -0.1057  0.0213
  466UNL     C4 3560   0.739   2.340   1.675 -0.0639 -0.3591  0.7613
  466UNL     C5 3561   0.719   2.422   1.800 -0.2328 -0.6694  0.3409
  466UNL     N6 3562   0.760   2.402   1.558 -0.6710  0.0698 -0.2880
  466UNL     N7 3563   0.751   2.210   1.675 -0.0956 -0.1546 -0.8059
  466UNL     H8 3564   0.810   2.478   1.821 -0.3817 -0.0908 -0.5133
  466UNL     H9 3565   0.695   2.362   1.889  0.7067 -0.1040  0.9924
  466UNL    H10 3566   0.639   2.494   1.780  1.1414  1.5466  2.3569
  467UNL     H0 3567   0.745   2.795   1.726  0.0819  0.6035 -1.7737
  467UNL     H1 3568   0.991   2.874   1.863 -1.1937  0.8142  0.6849
  467UNL     C2 3569   0.848   2.766   1.715  0.0065 -0.6577  0.1314
  467UNL     C3 3570   0.967   2.804   1.785  0.1662  0.0817  0.8949
  467UNL     C4 3571   1.002   2.644   1.654 -0.4043 -0.3382  0.0703
  467UNL     C5 3572   1.080   2.536   1.575 -0.6240 -0.1993  0.3648
  467UNL     N6 3573   0.888   2.693   1.614 -0.1334 -0.6732 -0.3476
  467UNL     N7 3574   1.065   2.722   1.743  1.3717 -0.6258 -0.3610
  467UNL     H8 3575   1.170   2.569   1.522  0.6906 -2.5629  1.0151
  467UNL     H9 3576   1.019   2.497   1.492  1.5185  0.1507 -1.4819
  467UNL    H10 3577   1.108   2.455   1.643  1.4151  1.2847  1.3855
  468UNL     H0 3578  -0.506   2.159   2.234  1.1616  2.2714  0.2074
  468UNL     H1 3579  -0.756   2.140   2.096 -0.0695  0.1885  1.2561
  468UNL     C2 3580  -0.534   2.153   2.130  0.3438  0.0331  0.4898
  468UNL     C3 3581  -0.656   2.147   2.057 -0.4584 -0.3174  0.0852
  468UNL     C4 3582  -0.499   2.162   1.916 -0.5317 -0.1071 -0.0886
  468UNL     C5 3583  -0.431   2.177   1.786 -0.3411  0.3659 -0.1191
  468UNL     N6 3584  -0.442   2.179   2.035  0.3956  0.0635  0.2435
  468UNL     N7 3585  -0.634   2.142   1.925 -0.1225 -0.2614 -0.0212
  468UNL     H8 3586  -0.327   2.145   1.803 -0.5843  0.5604  1.9898
  468UNL     H9 3587  -0.440   2.279   1.747  0.4119  0.0644 -1.1372
  468UNL    H10 3588  -0.457   2.108   1.704  2.7520  0.5321 -1.3899
  469Co      Co 3589   0.271   1.355   3.006  0.0061  0.1086  0.2533
  470Co      Co 3590  -0.744   2.063   2.994 -0.4730  0.1630 -0.2645
  471Co      Co 3591  -0.230   1.196   3.280  0.1899 -0.3908  0.0945
  472Co      Co 3592  -0.239   2.222   2.697 -0.0683 -0.0011 -0.1668
  473Co      Co 3593  -0.717   1.541   3.287  0.3886 -0.0797  0.3625
  474Co      Co 3594   0.263   1.874   2.706  0.2161 -0.0115  0.1001
  475UNL     H0 3595  -0.489   1.630   3.086  0.0737  0.1061  3.1540
  475UNL     H1 3596  -0.522   1.861   2.923  0.0394 -0.4143 -0.2113
  475UNL     C2 3597  -0.562   1.709   3.097 -0.5772 -0.0964  0.8242
  475UNL     C3 3598  -0.578   1.821   3.007  0.0818 -0.2116 -0.0872
  475UNL     C4 3599  -0.734   1.809   3.150 -0.0618  0.6311 -0.7736
  475UNL     C5 3600  -0.847   1.853   3.237  0.0772 -0.2138  0.6592
  475UNL     N6 3601  -0.668   1.700   3.168  0.2259  0.2204  0.2743
  475UNL     N7 3602  -0.689   1.887   3.043 -0.0972  0.5966 -1.1768
  475UNL     H8 3603  -0.905   1.920   3.173  0.7755  1.0163  1.2785
  475UNL     H9 3604  -0.829   1.891   3.338 -0.1542 -1.1389  1.0626
  475UNL    H10 3605  -0.921   1.774   3.256  2.5797 -2.7094  0.7829
  476UNL     H0 3606  -0.130   2.480   2.541  1.5242  0.7761 -0.9107
  476UNL     H1 3607  -0.152   2.480   2.250  0.9051  3.1497  2.6119
  476UNL     C2 3608  -0.174   2.409   2.472  0.8901  0.1065  0.1611
  476UNL     C3 3609  -0.186   2.409   2.325  0.1846  0.1017 -0.3207
  476UNL     C4 3610  -0.262   2.227   2.399 -0.0316  0.1103  0.3420
  476UNL     C5 3611  -0.291   2.075   2.409 -0.2181 -0.6197  0.2880
  476UNL     N6 3612  -0.228   2.293   2.511 -0.2903  0.7595  0.4407
  476UNL     N7 3613  -0.249   2.297   2.287 -0.1925 -0.1327 -0.2174
  476UNL     H8 3614  -0.219   2.022   2.473 -0.5649  0.0712  1.2684
  476UNL     H9 3615  -0.272   2.032   2.310 -0.9564  0.7685 -0.4955
  476UNL    H10 3616  -0.396   2.050   2.424 -0.1261  0.2892  2.7955
  477UNL     H0 3617  -0.704   2.089   3.306 -2.2296  0.6447  0.2292
  477UNL     H1 3618  -0.680   2.317   3.439  1.3667  2.0404 -0.7950
  477UNL     C2 3619  -0.716   2.186   3.259 -0.3815  0.5248 -0.6163
  477UNL     C3 3620  -0.703   2.305   3.334  0.3328 -0.6408 -0.3505
  477UNL     C4 3621  -0.766   2.334   3.134  0.5805  0.1874  0.2572
  477UNL     C5 3622  -0.822   2.412   3.012 -0.1108 -0.5773 -0.0669
  477UNL     N6 3623  -0.745   2.206   3.130  0.3419  0.9693  0.2249
  477UNL     N7 3624  -0.743   2.397   3.253  0.5094  0.1301  0.9728
  477UNL     H8 3625  -0.927   2.395   2.988 -0.3056 -2.2275  1.6394
  477UNL     H9 3626  -0.768   2.389   2.920 -0.3091 -1.9052  0.1283
  477UNL    H10 3627  -0.822   2.521   3.027  1.4583 -0.6388  0.6038
  478UNL     H0 3628  -0.496   1.089   3.175  2.3184  0.2097  1.9021
  478UNL     H1 3629  -0.732   1.255   3.198  0.7948  3.8655 -1.4054
  478UNL     C2 3630  -0.514   1.187   3.217  0.3528  0.7047  0.0721
  478UNL     C3 3631  -0.632   1.264   3.239  1.0959 -0.5184 -0.6009
  478UNL     C4 3632  -0.464   1.370   3.308 -0.3584  0.0544 -0.2344
  478UNL     C5 3633  -0.380   1.484   3.360 -0.3994 -0.7412  0.0340
  478UNL     N6 3634  -0.417   1.251   3.282 -0.3473  0.1410  0.0370
  478UNL     N7 3635  -0.598   1.384   3.283  0.1389  0.1372  0.0297
  478UNL     H8 3636  -0.276   1.459   3.384  0.4457  0.7394 -1.8408
  478UNL     H9 3637  -0.424   1.521   3.453  1.0613  0.5134  0.2625
  478UNL    H10 3638  -0.362   1.566   3.290  0.7438  1.9768  3.2899
  479UNL     H0 3639  -0.747   2.197   2.702 -0.8540 -1.3270  1.9990
  479UNL     H1 3640  -0.503   2.196   2.551 -0.4259  1.1091  0.3367
  479UNL     C2 3641  -0.648   2.166   2.733  0.3616  0.3092 -0.0081
  479UNL     C3 3642  -0.530   2.169   2.652  0.3126 -0.0059  0.2540
  479UNL     C4 3643  -0.489   2.146   2.864  0.3323  0.1952  1.1235
  479UNL     C5 3644  -0.415   2.176   2.993 -0.3238 -0.8486  0.1133
  479UNL     N6 3645  -0.617   2.131   2.854  0.2309  0.1765  0.3652
  479UNL     N7 3646  -0.428   2.157   2.740  0.1124 -0.1820 -1.0625
  479UNL     H8 3647  -0.419   2.285   3.004  1.4466 -0.5950 -1.3324
  479UNL     H9 3648  -0.309   2.149   2.988  0.0784  0.5887  0.4722
  479UNL    H10 3649  -0.459   2.143   3.088  0.6644 -1.0921  0.4933
  480UNL     H0 3650  -0.003   1.328   3.428 -1.2667 -0.7457 -0.9318
  480UNL     H1 3651   0.010   1.340   3.715  1.9209  0.2086 -3.1880
  480UNL     C2 3652  -0.066   1.292   3.509  0.3486  0.0125  0.7463
  480UNL     C3 3653  -0.064   1.289   3.654 -0.4125 -0.3316 -0.1274
  480UNL     C4 3654  -0.235   1.197   3.581 -0.6499  0.0872  1.0696
  480UNL     C5 3655  -0.370   1.125   3.578 -0.1970 -0.2680  0.0615
  480UNL     N6 3656  -0.174   1.230   3.464 -0.2269 -0.2043 -0.5834
  480UNL     N7 3657  -0.176   1.235   3.698  0.3741 -0.4587 -0.0737
  480UNL     H8 3658  -0.369   1.042   3.506 -0.9401 -0.9772  0.8557
  480UNL     H9 3659  -0.460   1.187   3.570  0.6545  1.2583  1.6912
  480UNL    H10 3660  -0.370   1.058   3.665 -0.4520 -0.9237 -0.4322
  481UNL     H0 3661   0.452   0.881   2.906  0.0599  0.7126 -1.9910
  481UNL     H1 3662   0.505   1.128   3.035  1.0801  0.2525 -0.9543
  481UNL     C2 3663   0.400   0.975   2.904 -0.0455  0.7543  0.1599
  481UNL     C3 3664   0.424   1.094   2.972  0.8126 -0.2802 -0.3378
  481UNL     C4 3665   0.250   1.100   2.842 -0.0040 -0.8305 -0.2792
  481UNL     C5 3666   0.116   1.139   2.791 -0.1733 -0.3710 -0.0813
  481UNL     N6 3667   0.296   0.977   2.831 -0.0754  0.2056 -0.3469
  481UNL     N7 3668   0.327   1.172   2.935  0.7144 -0.3772  0.1220
  481UNL     H8 3669   0.048   1.112   2.873 -2.5858 -0.1750 -1.8836
  481UNL     H9 3670   0.087   1.089   2.698 -0.1514  2.1850 -1.5461
  481UNL    H10 3671   0.113   1.245   2.762  0.8949 -0.9099 -2.4043
  482UNL     H0 3672  -0.239   1.410   3.041 -0.4774  1.2252  0.1520
  482UNL     H1 3673  -0.005   1.516   2.952  2.3713 -0.3539 -0.0774
  482UNL     C2 3674  -0.139   1.376   3.062 -0.6686  0.3499 -0.3135
  482UNL     C3 3675  -0.020   1.438   3.026 -0.1457  0.2130  0.0904
  482UNL     C4 3676   0.021   1.272   3.150  0.0289  0.2165  0.5362
  482UNL     C5 3677   0.093   1.153   3.205  0.3466 -0.7912  0.2006
  482UNL     N6 3678  -0.110   1.280   3.151  0.5645 -0.3226  0.3220
  482UNL     N7 3679   0.083   1.371   3.081 -0.1532  0.2514  0.0959
  482UNL     H8 3680   0.021   1.074   3.229 -1.4151  0.6770 -0.0092
  482UNL     H9 3681   0.178   1.123   3.141  0.7793 -0.5496  0.6563
  482UNL    H10 3682   0.135   1.173   3.305  0.9057  0.1404 -0.2029
  483UNL     H0 3683  -0.243   1.926   2.795 -0.1208  0.4416  0.5577
  483UNL     H1 3684  -0.021   1.771   2.841 -0.5674  1.6476  2.5110
  483UNL     C2 3685  -0.141   1.955   2.772 -0.0410 -0.2448 -0.0106
  483UNL     C3 3686  -0.029   1.871   2.799  0.8029  0.6728 -0.3452
  483UNL     C4 3687   0.018   2.051   2.693  0.1082 -0.0159  0.2379
  483UNL     C5 3688   0.093   2.149   2.620  0.4986  0.0205 -0.1837
  483UNL     N6 3689  -0.106   2.074   2.732  0.5792 -0.2252  0.2312
  483UNL     N7 3690   0.067   1.933   2.741 -0.2438  0.7080 -0.4499
  483UNL     H8 3691   0.035   2.241   2.611 -0.6898 -0.8824 -4.9022
  483UNL     H9 3692   0.118   2.119   2.517  1.3628  0.8875 -0.2329
  483UNL    H10 3693   0.186   2.174   2.672  0.7903  0.9351 -1.1067
  484UNL     H0 3694   0.289   1.609   2.566  3.8060  2.1859  0.7105
  484UNL     H1 3695   0.299   1.362   2.712  0.3145 -0.0752  0.5744
  484UNL     C2 3696   0.282   1.589   2.673  0.5331 -0.2456  0.2149
  484UNL     C3 3697   0.298   1.466   2.744 -0.2541 -0.1209  0.7216
  484UNL     C4 3698   0.265   1.622   2.876  0.4432  0.0989 -0.7192
  484UNL     C5 3699   0.242   1.690   3.007 -0.6522 -0.0663  0.1616
  484UNL     N6 3700   0.262   1.683   2.757 -0.5283  0.6055 -0.7902
  484UNL     N7 3701   0.289   1.488   2.872  0.2060  0.3553  0.0269
  484UNL     H8 3702   0.337   1.733   3.041 -0.0527 -0.0586 -1.4348
  484UNL     H9 3703   0.184   1.630   3.079 -1.3633 -1.3899 -1.4606
  484UNL    H10 3704   0.173   1.771   2.981 -0.9393 -0.5572 -0.6224
  485UNL     H0 3705   0.240   2.063   2.934  0.5983  1.3106  0.2478
  485UNL     H1 3706   0.472   2.224   3.016  0.6029  0.2900 -1.2310
  485UNL     C2 3707   0.346   2.062   2.912  0.5272 -0.2906 -0.0788
  485UNL     C3 3708   0.457   2.132   2.961  0.4997 -0.4465 -0.0073
  485UNL     C4 3709   0.511   1.974   2.830 -0.3494 -0.0946 -0.2559
  485UNL     C5 3710   0.599   1.869   2.774 -0.3515 -0.4628  0.3047
  485UNL     N6 3711   0.381   1.985   2.817 -0.5050  0.5867 -0.2786
  485UNL     N7 3712   0.561   2.078   2.913  0.1533  0.3429  0.3185
  485UNL     H8 3713   0.699   1.901   2.744 -1.1915 -0.9960 -3.5997
  485UNL     H9 3714   0.553   1.831   2.682  0.1674 -1.2520  0.3622
  485UNL    H10 3715   0.601   1.787   2.848  0.8611 -1.1206 -0.4298
  486UNL     H0 3716  -0.987   1.542   3.408  1.4941 -0.5875  0.0748
  486UNL     H1 3717  -1.219   1.451   3.266 -0.2721 -0.6996 -1.9122
  486UNL     C2 3718  -1.002   1.511   3.306  0.2041  0.5882 -0.1284
  486UNL     C3 3719  -1.118   1.466   3.232  0.4846 -0.3110  0.3188
  486UNL     C4 3720  -0.947   1.457   3.110 -0.1651  0.1780  0.3162
  486UNL     C5 3721  -0.867   1.466   2.986  0.5684  0.1536  0.6113
  486UNL     N6 3722  -0.897   1.492   3.229  0.3532 -0.3153 -0.0773
  486UNL     N7 3723  -1.083   1.444   3.105  0.0123 -0.1059 -0.4549
  486UNL     H8 3724  -0.793   1.547   2.984  2.9020 -1.8596  0.6984
  486UNL     H9 3725  -0.932   1.476   2.897 -1.2718  0.8614  1.9629
  486UNL    H10 3726  -0.817   1.369   2.973 -0.6748 -0.6379  1.5382
  487Co      Co 3727  -0.258   0.694   4.188  0.1307 -0.1899 -0.1207
  488Co      Co 3728  -1.238   1.400   4.206  0.0923  0.1300 -0.1082
  489Co      Co 3729  -0.737   0.528   4.513 -0.0215  0.1033  0.0041
  490Co      Co 3730  -0.748   1.549   3.888  0.0513  0.1193 -0.1147
  491Co      Co 3731   0.707   3.624  -0.287 -0.0060 -0.1353 -0.0553
  492Co      Co 3732  -0.258   1.203   3.871 -0.6009 -0.0173  0.0394
  493UNL     H0 3733   0.913   3.701  -0.508  1.1114  1.1588  0.8955
  493UNL     H1 3734   0.907   3.965  -0.625  1.1858  1.3259  0.9641
  493UNL     C2 3735   0.839   3.780  -0.503  0.0674  0.3151 -0.4138
  493UNL     C3 3736   0.839   3.912  -0.560  0.9747 -0.7904 -0.8319
  493UNL     C4 3737   0.683   3.893  -0.421 -0.4798  0.5422  0.2543
  493UNL     C5 3738   0.552   3.928  -0.350 -0.4907  0.4684 -0.3605
  493UNL     N6 3739   0.739   3.772  -0.422 -0.3216 -0.6057  0.3215
  493UNL     N7 3740  -1.205   1.222   4.285  0.1632 -0.4331 -0.2608
  493UNL     H8 3741   0.476   3.865  -0.399 -0.0021 -0.3331 -0.0960
  493UNL     H9 3742   0.518   4.033  -0.355  0.2939  0.8665  1.6654
  493UNL    H10 3743   0.558   3.907  -0.243  0.5514 -0.7110 -0.6301
  494UNL     H0 3744  -0.663   1.803   3.723 -0.9543  0.4816 -0.5130
  494UNL     H1 3745  -0.626   1.788   3.453  0.1070 -0.7347 -1.4597
  494UNL     C2 3746  -0.680   1.717   3.659 -0.1098 -0.0952  0.0140
  494UNL     C3 3747  -0.677   1.714   3.514 -0.1095  0.3585 -0.2767
  494UNL     C4 3748  -0.735   1.532   3.598 -0.4352  0.3288 -0.5108
  494UNL     C5 3749  -0.777   1.383   3.600 -0.0219  0.0022 -0.1540
  494UNL     N6 3750  -0.730   1.605   3.704  0.0529  0.0773 -0.3583
  494UNL     N7 3751  -0.706   1.594   3.476  0.0197  0.3735  0.1160
  494UNL     H8 3752  -0.764   1.336   3.698  0.4526  0.0462 -0.1921
  494UNL     H9 3753  -0.718   1.333   3.523 -0.1043  0.4453 -0.5134
  494UNL    H10 3754  -0.880   1.382   3.563 -0.7436 -0.6884  1.7483
  495UNL     H0 3755  -1.122   1.440   4.478  0.8254  0.0660  0.5610
  495UNL     H1 3756  -1.195   1.660   4.633  0.8589  0.1033  0.2887
  495UNL     C2 3757  -1.174   1.530   4.448  0.2749 -0.3276  0.3204
  495UNL     C3 3758  -1.209   1.642   4.527  0.4625  0.8154  0.2119
  495UNL     C4 3759  -1.258   1.663   4.319  0.3306 -0.8150 -0.3027
  495UNL     C5 3760  -1.264   1.739   4.190 -0.0232  0.0370 -0.2058
  495UNL     N6 3761  -1.220   1.541   4.324 -0.6596 -0.4262 -0.1729
  495UNL     N7 3762  -1.249   1.732   4.440  0.0657 -0.0266  1.2243
  495UNL     H8 3763  -1.160   1.770   4.172  0.8897 -3.2295 -1.3252
  495UNL     H9 3764  -1.330   1.826   4.198 -0.4831 -0.2301 -0.9450
  495UNL    H10 3765  -1.300   1.679   4.105 -0.6038  0.2324 -0.0969
  496UNL     H0 3766  -1.034   0.401   4.476  1.0898 -0.1014 -2.0332
  496UNL     H1 3767  -1.243   0.546   4.433  0.7038 -1.8454 -0.4774
  496UNL     C2 3768  -1.029   0.509   4.481 -0.1936 -0.0697 -0.2406
  496UNL     C3 3769  -1.146   0.585   4.462  0.0147 -0.2104 -0.2664
  496UNL     C4 3770  -0.973   0.709   4.509 -0.4122  0.0685  1.0421
  496UNL     C5 3771  -0.896   0.834   4.538  0.0425 -0.2267 -0.5650
  496UNL     N6 3772  -0.923   0.587   4.514 -0.0263 -0.0928  0.2356
  496UNL     N7 3773   0.846   3.477  -0.314 -0.1344  0.7230 -0.0789
  496UNL     H8 3774  -0.859   0.834   4.641  1.6561 -1.7277 -1.1042
  496UNL     H9 3775  -0.954   0.927   4.531  1.4587  0.7384  0.0370
  496UNL    H10 3776  -0.809   0.836   4.472 -0.5620 -1.7115 -1.4582
  497UNL     H0 3777  -1.254   1.456   3.897 -0.7533  0.1044  0.7957
  497UNL     H1 3778  -1.035   1.475   3.746  2.3132 -2.4881  0.0866
  497UNL     C2 3779  -1.152   1.461   3.934 -0.3207  0.9845 -0.4330
  497UNL     C3 3780  -1.034   1.473   3.854 -0.1462 -0.1668  0.2500
  497UNL     C4 3781  -0.983   1.459   4.053 -0.4188  0.7296  0.1553
  497UNL     C5 3782  -0.907   1.469   4.184 -0.1300 -0.0714 -0.2988
  497UNL     N6 3783  -1.113   1.448   4.053  0.0469 -0.4465 -0.5970
  497UNL     N7 3784  -0.927   1.478   3.930  0.3809 -0.5050 -0.4653
  497UNL     H8 3785  -0.976   1.481   4.269  0.1393  2.6676 -0.3966
  497UNL     H9 3786  -0.828   1.545   4.190 -0.8261  0.5730  2.6342
  497UNL    H10 3787  -0.858   1.372   4.202  0.8383  0.5839  0.7358
  498UNL     H0 3788  -0.550   0.707   4.665 -0.2801 -2.2814 -2.5396
  498UNL     H1 3789  -0.506   0.675   4.939 -0.6490 -0.1524  1.5276
  498UNL     C2 3790  -0.590   0.635   4.735  0.0556 -0.2654 -0.1854
  498UNL     C3 3791  -0.571   0.615   4.875  0.9150 -0.5815  0.2754
  498UNL     C4 3792  -0.725   0.491   4.807  0.3987  0.9255  0.3558
  498UNL     C5 3793  -0.854   0.412   4.805 -0.1459 -0.0219  0.5237
  498UNL     N6 3794  -0.676   0.548   4.698  0.8076  0.8701  0.3694
  498UNL     N7 3795   1.291   3.295   0.133  0.6685 -0.5733  0.1940
  498UNL     H8 3796  -0.873   0.365   4.708  0.0762  0.6859  0.1289
  498UNL     H9 3797  -0.932   0.488   4.821  0.3803  0.4903  0.7175
  498UNL    H10 3798  -0.866   0.334   4.881 -0.4908  0.3824  0.8899
  499UNL     H0 3799  -0.001   0.261   4.047  0.1344  0.5049  0.2297
  499UNL     H1 3800  -0.018   0.504   4.207 -1.4523  3.5780 -1.2585
  499UNL     C2 3801  -0.082   0.332   4.063  0.1100  0.6081 -0.3438
  499UNL     C3 3802  -0.086   0.449   4.143  0.6526  0.4951 -1.0933
  499UNL     C4 3803  -0.273   0.422   4.043  0.1177 -0.3729 -0.3222
  499UNL     C5 3804  -0.404   0.458   3.980 -0.2935 -0.5967  0.2349
  499UNL     N6 3805  -0.198   0.321   4.001 -0.2248  0.0532 -0.3043
  499UNL     N7 3806  -0.207   0.505   4.123 -0.9133 -0.7288  0.1845
  499UNL     H8 3807  -0.414   0.400   3.887 -0.4872  1.7451 -1.2852
  499UNL     H9 3808  -0.409   0.567   3.970 -2.1616 -0.7625 -1.3404
  499UNL    H10 3809  -0.481   0.422   4.049  0.2499 -1.3920  0.4371
  500UNL     H0 3810  -0.759   0.732   4.274  0.6923  1.4296 -0.8893
  500UNL     H1 3811  -0.531   0.822   4.134 -1.2623  0.8158  0.9512
  500UNL     C2 3812  -0.656   0.703   4.288 -0.0303 -0.7129  0.5167
  500UNL     C3 3813  -0.543   0.757   4.219  0.4639 -0.2487  0.4219
  500UNL     C4 3814  -0.487   0.610   4.363 -0.2272 -0.4248 -0.6626
  500UNL     C5 3815  -0.403   0.499   4.428  0.1548 -0.2357 -0.2623
  500UNL     N6 3816  -0.617   0.625   4.385  0.2181  0.1622  0.1795
  500UNL     N7 3817  -0.439   0.686   4.261 -0.0523 -0.0867 -0.3868
  500UNL     H8 3818  -0.440   0.482   4.530  0.6123  0.4386  0.0221
  500UNL     H9 3819  -0.410   0.398   4.386  2.0067 -1.0980  1.4133
  500UNL    H10 3820  -0.297   0.520   4.446  0.6359 -2.0709 -0.7101
  501UNL     H0 3821  -0.750   1.251   3.981  0.2078  2.0141  0.0489
  501UNL     H1 3822  -0.519   1.085   3.919  4.3215  0.8394 -1.3786
  501UNL     C2 3823  -0.649   1.278   3.953  0.7294  0.4038  0.2678
  501UNL     C3 3824  -0.539   1.191   3.918  0.6122  0.3023 -0.5036
  501UNL     C4 3825  -0.491   1.388   3.875 -0.0605 -0.0043  0.0507
  501UNL     C5 3826  -0.411   1.496   3.812  0.1782 -0.0672  0.1138
  501UNL     N6 3827  -0.615   1.399   3.920  0.5293 -0.1074  0.0042
  501UNL     N7 3828  -0.439   1.267   3.892 -0.3182 -0.0344  0.2329
  501UNL     H8 3829  -0.455   1.592   3.841 -1.5531 -1.1295  1.1791
  501UNL     H9 3830  -0.403   1.485   3.703  1.7258 -1.6589  0.3600
  501UNL    H10 3831  -0.310   1.493   3.853  0.6780  1.1498 -0.9529
  502UNL     H0 3832  -0.137   0.952   3.759  0.3730  0.2116 -0.2193
  502UNL     H1 3833  -0.175   0.702   3.874 -0.1239  1.6095 -1.8400
  502UNL     C2 3834  -0.190   0.923   3.849  0.2617  0.0611 -0.3316
  502UNL     C3 3835  -0.203   0.797   3.916 -0.8765  0.6402 -0.0624
  502UNL     C4 3836  -0.270   0.957   4.036  0.4138 -0.0969  0.0865
  502UNL     C5 3837  -0.313   1.040   4.162  0.4039  0.1567  0.0542
  502UNL     N6 3838  -0.241   1.012   3.928 -0.4065 -0.6891 -0.2230
  502UNL     N7 3839  -0.247   0.816   4.039  0.8338 -0.1136  0.1552
  502UNL     H8 3840  -0.411   1.089   4.155  0.4736  0.2199 -0.5491
  502UNL     H9 3841  -0.238   1.111   4.200 -0.2592  1.1828 -0.5143
  502UNL    H10 3842  -0.348   0.980   4.248 -0.1736  1.6885  0.9255
  503UNL     H0 3843  -0.268   1.427   4.101  0.9149  2.3601  0.0420
  503UNL     H1 3844  -0.046   1.516   4.232 -1.2169 -0.0152  0.4500
  503UNL     C2 3845  -0.170   1.382   4.089 -0.2546 -0.3233 -0.0904
  503UNL     C3 3846  -0.060   1.439   4.157 -0.2332  0.0195  0.2201
  503UNL     C4 3847  -0.006   1.283   4.026 -0.6000  0.4439 -0.7042
  503UNL     C5 3848   0.077   1.181   3.961 -0.0103  0.6365  0.5546
  503UNL     N6 3849  -0.136   1.292   4.008 -0.1786  0.3710 -0.6788
  503UNL     N7 3850   0.047   1.377   4.111  0.3716 -0.1511  0.2390
  503UNL     H8 3851   0.148   1.226   3.890  2.8667 -1.3543  1.9726
  503UNL     H9 3852   0.022   1.098   3.916  0.6625  1.1631 -1.3454
  503UNL    H10 3853   0.153   1.134   4.025 -1.5170 -3.5194 -0.3882
  504UNL     H0 3854   0.406   3.623  -0.155 -0.4866 -0.0059  0.2461
  504UNL     H1 3855   0.193   3.529  -0.313 -0.5913 -0.2438 -2.4048
  504UNL     C2 3856   0.407   3.576  -0.253 -0.1632 -0.2119  0.3473
  504UNL     C3 3857   0.299   3.534  -0.338  0.2254  0.0115  0.7411
  504UNL     C4 3858   0.479   3.538  -0.446  0.2102 -0.1594 -0.0415
  504UNL     C5 3859   0.567   3.549  -0.567  0.0799 -0.2422  0.2863
  504UNL     N6 3860   0.521   3.560  -0.322  0.7562  0.0043  0.0755
  504UNL     N7 3861  -1.607   0.739   4.326 -0.4125 -0.6522 -0.7681
  504UNL     H8 3862   0.673   3.536  -0.541  0.0992 -1.2463 -0.2608
  504UNL     H9 3863   0.555   3.647  -0.613 -0.7689 -0.4204  0.1127
  504UNL    H10 3864   0.553   3.478  -0.649  0.8646  0.2615 -0.2970
  505Co      Co 3865   0.745   4.150   0.596 -0.1243  0.2634  0.0164
  506Co      Co 3866   1.717  -0.685   0.580  0.1450 -0.0197 -0.1185
  507Co      Co 3867   0.260   3.965   0.890  0.2326 -0.1526 -0.0172
  508Co      Co 3868   2.233  -0.523   0.302 -0.2817 -0.1655 -0.3156
  509Co      Co 3869   1.733  -1.194   0.887  0.1912  0.1704  0.1051
  510Co      Co 3870   2.704  -0.872   0.277 -0.2639 -0.2436 -0.1411
  511UNL     H0 3871   1.940  -1.134   0.665 -0.5568 -0.4996  0.9212
  511UNL     H1 3872   1.908  -0.933   0.494  1.6190 -1.7232  0.9858
  511UNL     C2 3873   1.873  -1.049   0.674  0.3794  0.3297  0.2621
  511UNL     C3 3874   1.848  -0.943   0.583 -0.1691  0.9545  0.1886
  511UNL     C4 3875   1.720  -0.935   0.745  0.4952  0.6555  0.0400
  511UNL     C5 3876   1.588  -0.901   0.820  0.4061 -0.1339 -0.1897
  511UNL     N6 3877   1.785  -1.044   0.769 -0.1772 -0.2416  0.9095
  511UNL     N7 3878   1.763  -0.862   0.636  0.1089 -0.0527  0.3792
  511UNL     H8 3879   1.500  -0.937   0.764 -0.7435  1.0382  0.7945
  511UNL     H9 3880   1.591  -0.793   0.838 -0.5840 -0.0067 -0.7367
  511UNL    H10 3881   1.592  -0.945   0.921  1.8142 -2.0181 -1.0146
  512UNL     H0 3882   2.328  -0.257   0.137  0.9093  0.6026 -1.1153
  512UNL     H1 3883   2.238  -0.221  -0.109  1.9772 -0.4086  0.6314
  512UNL     C2 3884   2.280  -0.335   0.080  0.6295 -0.1192  0.0722
  512UNL     C3 3885   2.238  -0.314  -0.055  0.0071 -0.8885 -0.1214
  512UNL     C4 3886   2.202  -0.511   0.003  0.1282 -0.5984 -0.3336
  512UNL     C5 3887   2.183  -0.657  -0.008  0.1686  0.2414  0.2611
  512UNL     N6 3888   2.238  -0.451   0.116 -0.0337  0.4537  0.6682
  512UNL     N7 3889   2.199  -0.430  -0.104 -0.3471  0.2818 -0.3755
  512UNL     H8 3890   2.077  -0.685  -0.012  0.5773 -1.6680  1.3240
  512UNL     H9 3891   2.222  -0.709   0.081  0.8887  1.3470  0.6025
  512UNL    H10 3892   2.223  -0.702  -0.100  1.6113  1.1031  0.4407
  513UNL     H0 3893   1.814  -0.673   0.874  2.8368  1.6243  0.8194
  513UNL     H1 3894   1.743  -0.456   1.032 -0.4804 -0.7476  0.8338
  513UNL     C2 3895   1.772  -0.578   0.845 -0.1891  0.2586  0.3593
  513UNL     C3 3896   1.747  -0.462   0.924  0.4080  0.0849  0.8126
  513UNL     C4 3897   1.718  -0.417   0.722 -0.5385 -0.2287  0.1549
  513UNL     C5 3898   1.702  -0.341   0.595  0.0478  0.2653  0.1988
  513UNL     N6 3899   1.747  -0.548   0.720  0.1611 -0.5452 -0.2981
  513UNL     N7 3900   1.710  -0.362   0.845 -0.5174 -0.4127 -0.0922
  513UNL     H8 3901   1.624  -0.385   0.531 -1.5732  1.9658  0.9175
  513UNL     H9 3902   1.796  -0.311   0.547  0.1355 -0.4001 -0.0527
  513UNL    H10 3903   1.645  -0.248   0.607 -0.8965 -0.0806 -1.2967
  514UNL     H0 3904  -0.029   3.871   0.771 -0.3638  1.1706 -2.8776
  514UNL     H1 3905  -0.250   4.041   0.779 -0.6403 -2.1918  1.5790
  514UNL     C2 3906  -0.040   3.960   0.831  0.4050 -0.2852 -0.4718
  514UNL     C3 3907  -0.154   4.045   0.827  0.2011 -0.2273 -0.1241
  514UNL     C4 3908   0.007   4.138   0.923  0.2244  0.2006  0.6966
  514UNL     C5 3909   0.082   4.249   0.983  0.1967 -0.4400 -0.1747
  514UNL     N6 3910   0.061   4.024   0.893 -0.3999 -0.5958 -0.4470
  514UNL     N7 3911   1.832  -1.369   0.889 -0.2734  0.0526 -0.2888
  514UNL     H8 3912   0.039   4.338   0.937 -1.9263 -1.0547  0.5447
  514UNL     H9 3913   0.185   4.270   0.951 -0.3093 -0.1741 -1.7019
  514UNL    H10 3914   0.078   4.259   1.092  0.1609 -0.4305 -0.1769
  515UNL     H0 3915   1.723  -0.630   0.291  0.1294 -0.9040 -0.0194
  515UNL     H1 3916   1.967  -0.518   0.166  2.0077  1.4773  0.8339
  515UNL     C2 3917   1.824  -0.613   0.325 -0.0631 -0.4316  0.3479
  515UNL     C3 3918   1.941  -0.553   0.265 -0.3661 -0.4798 -0.3698
  515UNL     C4 3919   1.978  -0.608   0.467  0.3850 -0.4130  0.1382
  515UNL     C5 3920   2.048  -0.625   0.595 -0.3729  0.5116 -0.0234
  515UNL     N6 3921   1.850  -0.633   0.453  0.6145 -0.2396  0.0661
  515UNL     N7 3922   2.040  -0.566   0.355  0.1384 -0.1148  0.0174
  515UNL     H8 3923   2.061  -0.531   0.650 -1.5982 -0.2902  1.7346
  515UNL     H9 3924   2.144  -0.675   0.582 -0.7977 -0.2277 -0.3723
  515UNL    H10 3925   1.986  -0.673   0.671  2.5492  0.6959  2.6603
  516UNL     H0 3926   0.513   4.082   1.033 -0.1797 -2.2764 -0.7317
  516UNL     H1 3927   0.523   4.062   1.329  0.3303 -1.9010 -0.0843
  516UNL     C2 3928   0.439   4.062   1.109  0.4714 -0.2220  0.5261
  516UNL     C3 3929   0.444   4.051   1.257  0.0950 -0.7582 -0.0295
  516UNL     C4 3930   0.260   3.974   1.183  0.1920  0.1045 -0.2523
  516UNL     C5 3931   0.123   3.913   1.187 -0.1897 -0.1772  0.0897
  516UNL     N6 3932   0.323   4.014   1.068  0.3778  0.3267 -0.0733
  516UNL     N7 3933   0.328   4.002   1.300  0.1025  0.4068  0.3396
  516UNL     H8 3934   0.106   3.851   1.099 -0.4434  1.5002 -1.0786
  516UNL     H9 3935   0.045   3.990   1.189 -0.1828 -0.1828  1.2761
  516UNL    H10 3936   0.112   3.850   1.276 -1.5257  2.7205  2.1424
  517UNL     H0 3937   0.965   3.708   0.509  1.1489  1.4754  0.3430
  517UNL     H1 3938   0.973   3.951   0.641 -0.0851 -1.5396  0.5808
  517UNL     C2 3939   0.909   3.797   0.484  0.3673  1.1316  0.8424
  517UNL     C3 3940   0.910   3.917   0.560 -0.0038  0.0467 -0.1951
  517UNL     C4 3941   0.740   3.899   0.433 -0.4083 -0.5541 -0.0182
  517UNL     C5 3942   0.609   3.932   0.367  0.1446  0.3560 -0.0143
  517UNL     N6 3943   0.797   3.783   0.421 -0.0923  0.4232  0.2814
  517UNL     N7 3944   0.805   3.984   0.518  0.2489 -0.8002 -0.3892
  517UNL     H8 3945   0.592   4.040   0.370  1.7106  0.6074  0.6674
  517UNL     H9 3946   0.533   3.873   0.420  1.0688 -0.6753  0.2010
  517UNL    H10 3947   0.599   3.901   0.262 -0.8516  1.8106 -0.3810
  518UNL     H0 3948   0.225   4.185   0.681 -0.8711 -0.6895 -0.6150
  518UNL     H1 3949   0.460   4.304   0.573 -0.8170  1.6339  2.0376
  518UNL     C2 3950   0.330   4.158   0.681 -0.6130  0.2234  0.1197
  518UNL     C3 3951   0.453   4.209   0.624  0.8451  0.6870  0.6054
  518UNL     C4 3952   0.485   4.020   0.708  0.0656  1.0738 -0.4891
  518UNL     C5 3953   0.550   3.888   0.761 -0.3270 -0.1637 -0.1904
  518UNL     N6 3954   0.368   4.055   0.748 -0.3147  0.4534 -0.2837
  518UNL     N7 3955   0.548   4.117   0.638 -0.2713  0.3150 -0.5076
  518UNL     H8 3956   0.658   3.901   0.772 -0.0148 -2.2285 -0.3888
  518UNL     H9 3957   0.502   3.859   0.856  0.9665  2.6464  1.4378
  518UNL    H10 3958   0.525   3.809   0.689  0.4695 -0.2100 -0.4246
  519UNL     H0 3959   2.223  -0.804   0.398 -0.7894 -0.5808 -0.2777
  519UNL     H1 3960   2.441  -0.964   0.403 -0.7510 -0.2347  0.2263
  519UNL     C2 3961   2.318  -0.781   0.353 -0.8209 -0.1919 -0.1438
  519UNL     C3 3962   2.427  -0.866   0.359 -0.4672  0.0105  0.6808
  519UNL     C4 3963   2.483  -0.679   0.266  0.5914 -0.2136  0.5519
  519UNL     C5 3964   2.567  -0.560   0.213  0.5106  0.9892  0.0931
  519UNL     N6 3965   2.358  -0.665   0.306 -0.1052 -0.2068  0.6635
  519UNL     N7 3966   2.527  -0.803   0.304  0.1710  0.2239  0.1299
  519UNL     H8 3967   2.557  -0.465   0.266 -0.1437  1.5741 -1.0597
  519UNL     H9 3968   2.533  -0.531   0.113 -2.3993 -0.4397  0.5557
  519UNL    H10 3969   2.674  -0.585   0.211  0.2176 -0.3185 -0.2883
  520UNL     H0 3970   2.832  -1.132   0.159  0.6582 -1.1768 -0.6197
  520UNL     H1 3971   2.783  -1.374   0.323  1.6227 -0.9404  3.0244
  520UNL     C2 3972   2.776  -1.148   0.251  0.4138  0.2022 -0.5079
  520UNL     C3 3973   2.758  -1.269   0.331 -0.1682 -0.9146 -0.8193
  520UNL     C4 3974   2.684  -1.104   0.441 -0.4824  1.0800  0.3885
  520UNL     C5 3975   2.658  -1.022   0.562  0.5660 -0.2363  0.7347
  520UNL     N6 3976   2.708  -1.057   0.319  0.2084 -1.1302  0.7084
  520UNL     N7 3977   0.761   4.284   0.458 -0.9665 -0.8235 -0.0389
  520UNL     H8 3978   2.733  -1.027   0.642 -0.4462  1.3211  1.8552
  520UNL     H9 3979   2.567  -1.059   0.611  0.5212 -0.9883  0.0989
  520UNL    H10 3980   2.642  -0.915   0.541  1.0206 -0.1299  0.9121
  521UNL     H0 3981   2.674  -0.638   0.480 -0.4706 -3.6368 -0.1932
  521UNL     H1 3982   2.900  -0.556   0.632  2.7414 -0.9826  0.0391
  521UNL     C2 3983   2.777  -0.670   0.481  0.8015  0.0196  0.0267
  521UNL     C3 3984   2.890  -0.636   0.560  0.5842 -0.0064 -0.8446
  521UNL     C4 3985   2.936  -0.794   0.436 -0.0270 -0.5644  0.1716
  521UNL     C5 3986   3.017  -0.890   0.357  0.6821 -0.4436 -0.0674
  521UNL     N6 3987   2.816  -0.766   0.403 -0.7982  0.1496  0.4798
  521UNL     N7 3988   2.990  -0.718   0.534  0.3572  0.4234  0.0364
  521UNL     H8 3989   2.980  -0.992   0.375 -0.2817  0.0629  1.0316
  521UNL     H9 3990   3.123  -0.896   0.384  0.2348 -0.5331  1.8297
  521UNL    H10 3991   3.016  -0.864   0.251  1.3268  3.2542  0.6682
  522UNL     H0 3992   1.473  -1.212   1.021  4.5433 -0.7173 -0.5349
  522UNL     H1 3993   1.238  -1.324   0.896 -0.5563  0.2363 -2.2240
  522UNL     C2 3994   1.445  -1.234   0.919  0.1520 -0.0692  0.3348
  522UNL     C3 3995   1.332  -1.290   0.856 -0.0294  0.4188 -0.8926
  522UNL     C4 3996   1.485  -1.262   0.716  0.2504 -0.4456  0.2281
  522UNL     C5 3997   1.556  -1.273   0.583  0.1141  0.1582  0.1982
  522UNL     N6 3998   1.540  -1.233   0.833  0.2651 -0.5648  0.5791
  522UNL     N7 3999  -0.597   4.220   0.725  0.4959  0.4191  0.5986
  522UNL     H8 4000   1.538  -1.375   0.547  3.0439 -0.3589 -0.0632
  522UNL     H9 4001   1.661  -1.243   0.593  0.6849 -1.8016  0.4913
  522UNL    H10 4002   1.522  -1.192   0.517  2.4501  1.3944  0.3874
  523Co      Co 4003   0.262   3.467   1.809 -0.0316 -0.1269 -0.2964
  524Co      Co 4004  -0.721   4.141   1.797  0.2062 -0.0475  0.0811
  525Co      Co 4005  -0.229   3.263   2.081  0.0551 -0.1373 -0.0856
  526Co      Co 4006   1.716  -1.214   1.474 -0.1168  0.0202 -0.2664
  527Co      Co 4007  -0.713   3.611   2.082 -0.1800  0.1001  0.0249
  528Co      Co 4008   0.255   3.980   1.492 -0.0631  0.0625 -0.2692
  529UNL     H0 4009  -0.510   3.673   1.838 -1.3718 -2.1459  0.8738
  529UNL     H1 4010  -0.516   3.910   1.715  0.8525  0.5171  0.8717
  529UNL     C2 4011  -0.581   3.753   1.855  0.2346 -0.4038 -0.3325
  529UNL     C3 4012  -0.584   3.880   1.794 -0.1622  0.2712 -0.0606
  529UNL     C4 4013  -0.735   3.861   1.940 -0.6956 -0.0697  0.2989
  529UNL     C5 4014  -0.867   3.896   2.004  0.2410 -0.2262  0.3254
  529UNL     N6 4015  -0.679   3.743   1.942  0.3848 -0.2925  0.1829
  529UNL     N7 4016  -0.674   3.955   1.854  0.1353  0.4193  0.4423
  529UNL     H8 4017  -0.950   3.898   1.932 -0.7110 -1.5236  1.3427
  529UNL     H9 4018  -0.861   3.993   2.054  2.0542 -0.0984 -0.0736
  529UNL    H10 4019  -0.902   3.832   2.085 -0.1383 -1.7720 -1.0074
  530UNL     H0 4020   1.763  -0.950   1.337 -0.6216  0.4009 -0.5170
  530UNL     H1 4021   1.808  -0.955   1.054 -2.1467  0.1160 -0.6904
  530UNL     C2 4022   1.747  -1.026   1.262 -0.1847  0.2816 -0.4892
  530UNL     C3 4023   1.769  -1.029   1.123  0.3609 -0.4750  0.2065
  530UNL     C4 4024   1.717  -1.213   1.186 -1.0733  0.1649 -0.5735
  530UNL     C5 4025   1.688  -1.363   1.186  0.4817 -0.7363 -0.2932
  530UNL     N6 4026   1.722  -1.148   1.297 -0.2971 -0.2023 -0.3643
  530UNL     N7 4027   1.741  -1.143   1.075  0.1389  0.6814  0.1156
  530UNL     H8 4028   1.610  -1.387   1.113 -1.3362  0.2673  1.2275
  530UNL     H9 4029   1.646  -1.398   1.281 -1.3769  2.7042  0.3605
  530UNL    H10 4030   1.773  -1.415   1.141  2.3017  1.9841 -0.2458
  531UNL     H0 4031  -0.587   4.184   2.097  2.3671  2.2326  2.3292
  531UNL     H1 4032  -0.642   4.410   2.243 -0.7786  2.4868 -0.3911
  531UNL     C2 4033  -0.646   4.266   2.059  0.8701  0.1680 -0.1424
  531UNL     C3 4034  -0.668   4.389   2.140 -0.4172  0.6844 -0.1505
  531UNL     C4 4035  -0.718   4.414   1.931  0.2955  0.2962 -0.3384
  531UNL     C5 4036  -0.758   4.486   1.802 -0.6098  0.0374 -0.4709
  531UNL     N6 4037  -0.689   4.284   1.935 -0.1894 -0.0468 -0.0792
  531UNL     N7 4038   1.237  -1.049   2.055 -0.0997 -0.4920  0.0270
  531UNL     H8 4039  -0.668   4.520   1.749  0.0283 -0.8450  0.0162
  531UNL     H9 4040  -0.835   4.562   1.821 -0.3381  0.5865 -1.4893
  531UNL    H10 4041  -0.786   4.411   1.727  1.9835 -0.3938 -1.1068
  532UNL     H0 4042  -0.499   3.146   2.001 -1.8705  1.2927 -2.3367
  532UNL     H1 4043  -0.727   3.291   2.009 -0.4934 -0.5171 -0.4154
  532UNL     C2 4044  -0.508   3.251   2.023 -0.1660  1.0175  0.1074
  532UNL     C3 4045  -0.626   3.326   2.022 -0.5931 -0.5726  0.5474
  532UNL     C4 4046  -0.461   3.451   2.073 -0.3010  0.3142 -0.0126
  532UNL     C5 4047  -0.373   3.578   2.103  0.1905 -0.4522  0.2970
  532UNL     N6 4048  -0.410   3.332   2.049 -0.1618  0.1945  0.5590
  532UNL     N7 4049  -0.595   3.452   2.052  0.0722 -0.1901  0.2708
  532UNL     H8 4050  -0.372   3.661   2.031 -0.6848 -0.9821 -0.3446
  532UNL     H9 4051  -0.267   3.552   2.115  0.0884 -0.8643  0.3457
  532UNL    H10 4052  -0.378   3.613   2.206 -2.6369  0.1355  0.0441
  533UNL     H0 4053  -0.748   4.241   1.479  0.6935 -1.3709 -1.6289
  533UNL     H1 4054  -0.513   4.285   1.344 -1.4119 -1.4063 -0.8218
  533UNL     C2 4055  -0.650   4.236   1.526  0.1927 -0.5007 -0.4448
  533UNL     C3 4056  -0.531   4.262   1.448 -0.3372  0.1812 -0.2553
  533UNL     C4 4057  -0.488   4.219   1.643 -0.3524 -0.7469  0.6712
  533UNL     C5 4058  -0.412   4.213   1.773 -0.3522 -0.4115 -0.7281
  533UNL     N6 4059  -0.618   4.208   1.644  0.3623  1.2348 -0.4759
  533UNL     N7 4060   1.527  -1.272   1.529 -0.2984  0.0216  0.3395
  533UNL     H8 4061  -0.459   4.148   1.847  1.4643  0.4331  1.2683
  533UNL     H9 4062  -0.409   4.313   1.819  3.5204 -0.2894 -0.9232
  533UNL    H10 4063  -0.312   4.177   1.751 -0.3304 -0.4556 -0.5537
  534UNL     H0 4064  -0.010   3.420   2.240  0.9942 -1.4316 -0.1825
  534UNL     H1 4065  -0.009   3.423   2.529  1.0114 -0.5276 -0.5562
  534UNL     C2 4066  -0.077   3.375   2.312  0.6573 -0.2776  0.2535
  534UNL     C3 4067  -0.073   3.378   2.454 -0.1802 -0.6574  0.5066
  534UNL     C4 4068  -0.244   3.280   2.383  0.7732 -0.0639 -0.1922
  534UNL     C5 4069  -0.388   3.240   2.382  0.5368  0.5701  0.2329
  534UNL     N6 4070  -0.172   3.293   2.274  0.2547  0.1125 -0.3517
  534UNL     N7 4071  -0.189   3.325   2.492  0.3534 -0.0263  0.1125
  534UNL     H8 4072  -0.414   3.158   2.313 -0.4713 -0.5162  1.8441
  534UNL     H9 4073  -0.456   3.318   2.346  0.1464  0.7375  1.3138
  534UNL    H10 4074  -0.427   3.208   2.479 -0.0113  1.7917  0.4374
  535UNL     H0 4075   0.474   3.003   1.731 -2.1421 -0.7026  0.0827
  535UNL     H1 4076   0.479   3.239   1.871  1.4247 -3.3543  0.1700
  535UNL     C2 4077   0.411   3.090   1.716 -0.6559  0.3578 -0.1325
  535UNL     C3 4078   0.418   3.213   1.785  0.1738  0.0192 -0.1087
  535UNL     C4 4079   0.251   3.206   1.652  0.4258 -0.4373  0.1202
  535UNL     C5 4080   0.137   3.254   1.559  0.4958  0.5827  0.5150
  535UNL     N6 4081   0.313   3.091   1.629 -0.3214 -0.4950  0.4978
  535UNL     N7 4082   0.314   3.280   1.749  0.0855  0.0776 -0.7176
  535UNL     H8 4083   0.170   3.248   1.454  1.4177  1.9956  0.6987
  535UNL     H9 4084   0.099   3.354   1.580 -1.9719 -0.4784  1.4451
  535UNL    H10 4085   0.046   3.194   1.571 -0.1448  1.3948 -0.1673
  536UNL     H0 4086  -0.249   3.471   1.869 -0.1779 -2.2481 -1.0668
  536UNL     H1 4087  -0.016   3.623   1.806  2.8461  0.3823  3.3205
  536UNL     C2 4088  -0.144   3.450   1.884  0.1109 -0.2918 -0.0517
  536UNL     C3 4089  -0.031   3.528   1.855  0.0930 -0.7088  0.6914
  536UNL     C4 4090   0.025   3.358   1.960 -0.1112 -0.1019  0.0635
  536UNL     C5 4091   0.104   3.240   2.023 -0.6261 -0.7738 -0.2410
  536UNL     N6 4092  -0.106   3.349   1.960  0.6376  0.5528 -0.0692
  536UNL     N7 4093   0.077   3.466   1.898 -0.2028 -0.5890  0.0694
  536UNL     H8 4094   0.209   3.268   2.011 -0.9282 -0.3772 -2.2350
  536UNL     H9 4095   0.087   3.231   2.131 -1.7706  0.7945 -0.2562
  536UNL    H10 4096   0.081   3.143   1.977 -1.3140 -1.2412  1.0484
  537UNL     H0 4097   1.705  -1.513   1.539 -0.0994  1.1111  1.7323
  537UNL     H1 4098   1.953  -1.671   1.576 -1.5961 -0.3746  0.7110
  537UNL     C2 4099   1.811  -1.492   1.530 -0.0272  0.0387 -0.7570
  537UNL     C3 4100   1.936  -1.567   1.552  0.4337 -0.3133 -0.7825
  537UNL     C4 4101   1.971  -1.364   1.493  0.2433  0.0028 -0.3277
  537UNL     C5 4102   2.058  -1.244   1.460  0.2879  0.6293 -0.1782
  537UNL     N6 4103   1.836  -1.370   1.495 -0.1521  0.4167  0.4394
  537UNL     N7 4104   0.080   4.041   1.522  0.4027 -0.3380  0.3170
  537UNL     H8 4105   2.092  -1.196   1.553  1.1324  1.8728 -1.1086
  537UNL     H9 4106   2.008  -1.184   1.383 -1.0909  2.0730  1.7414
  537UNL    H10 4107   2.139  -1.291   1.404 -0.3541 -1.6109  0.6586
  538UNL     H0 4108   0.345   3.708   1.359  2.8772 -3.1004 -0.1723
  538UNL     H1 4109   0.310   3.473   1.507 -1.1706  0.8165 -1.7360
  538UNL     C2 4110   0.308   3.694   1.460  0.1336  0.2466 -0.5424
  538UNL     C3 4111   0.296   3.577   1.536 -0.5506  0.3907  0.2294
  538UNL     C4 4112   0.277   3.739   1.661 -0.4503 -0.6023  0.1755
  538UNL     C5 4113   0.237   3.819   1.782  0.1809  0.1144  0.1328
  538UNL     N6 4114   0.293   3.795   1.546 -0.3526 -0.2221  0.3560
  538UNL     N7 4115   0.273   3.603   1.665  0.0084 -0.6252  0.4495
  538UNL     H8 4116   0.335   3.839   1.828 -0.4309  1.4000  0.9256
  538UNL     H9 4117   0.187   3.760   1.859  1.9337 -2.8285 -0.8085
  538UNL    H10 4118   0.197   3.921   1.769 -1.4104 -0.2838  1.4900
  539UNL     H0 4119   0.230   4.195   1.717 -0.5020 -0.0077  0.7189
  539UNL     H1 4120   0.461   4.274   1.871  0.8950 -1.8642  1.9005
  539UNL     C2 4121   0.330   4.154   1.716 -0.5776 -0.2067 -0.1283
  539UNL     C3 4122   0.446   4.199   1.795 -0.7559 -0.1240  0.4189
  539UNL     C4 4123   0.496   4.033   1.661 -0.6776  0.0302  0.2949
  539UNL     C5 4124   0.589   3.933   1.592 -0.0181 -0.8650  0.1099
  539UNL     N6 4125   0.371   4.065   1.629 -0.2288  0.1066 -0.5575
  539UNL     N7 4126   0.550   4.122   1.754  0.2527  0.1506 -0.0053
  539UNL     H8 4127   0.694   3.963   1.595 -0.7720  1.9921  0.3357
  539UNL     H9 4128   0.565   3.920   1.486  0.9842 -0.2405 -0.2075
  539UNL    H10 4129   0.572   3.842   1.652  0.0392 -2.0321 -1.5869
  540UNL     H0 4130  -0.998   3.564   2.249 -1.0249  1.6710  0.2714
  540UNL     H1 4131  -1.233   3.561   2.101  0.8244 -2.0877  0.8133
  540UNL     C2 4132  -1.009   3.559   2.141  0.0776 -0.0555  0.1980
  540UNL     C3 4133  -1.128   3.560   2.073  0.5766 -0.7181 -0.2778
  540UNL     C4 4134  -0.964   3.540   1.937  0.3716  0.1455 -0.0418
  540UNL     C5 4135  -0.889   3.519   1.807 -0.3002 -0.0212  0.4950
  540UNL     N6 4136  -0.908   3.556   2.056  0.1015  0.3961  0.1374
  540UNL     N7 4137  -1.101   3.539   1.944 -0.2005 -0.0709 -0.2427
  540UNL     H8 4138  -0.792   3.482   1.843 -0.7728 -1.5225  0.2724
  540UNL     H9 4139  -0.892   3.617   1.757 -0.7603 -0.5328 -0.4990
  540UNL    H10 4140  -0.940   3.444   1.746  0.1130 -1.0825  1.4130
  541Co      Co 4141  -0.262   2.774   2.987  0.1805 -0.2727 -0.0485
  542Co      Co 4142  -1.214   3.457   2.980 -0.2137 -0.1074  0.2757
  543Co      Co 4143  -0.756   2.590   3.292  0.0691  0.1817 -0.0684
  544Co      Co 4144   1.232  -1.897   2.687  0.2630  0.0193 -0.0204
  545Co      Co 4145  -1.244   2.958   3.283 -0.3507 -0.0387 -0.2161
  546Co      Co 4146  -0.229   3.285   2.684  0.0299  0.2128  0.1111
  547UNL     H0 4147  -1.016   2.988   3.073  0.6637  0.2247 -0.8087
  547UNL     H1 4148  -1.008   3.222   2.927  0.5180 -1.8194 -0.4410
  547UNL     C2 4149  -1.072   3.080   3.084  0.8753  0.2550  0.1475
  547UNL     C3 4150  -1.068   3.205   3.014  0.1855 -0.1567 -0.3209
  547UNL     C4 4151  -1.236   3.198   3.130  0.4276 -0.6045 -0.8315
  547UNL     C5 4152  -1.374   3.227   3.186 -0.2010 -0.1437  0.0962
  547UNL     N6 4153  -1.180   3.085   3.166 -0.4683  0.1768  0.1469
  547UNL     N7 4154  -1.175   3.273   3.030  0.2805  0.4330  0.1734
  547UNL     H8 4155  -1.411   3.330   3.181  0.4720  0.1251  0.4127
  547UNL     H9 4156  -1.372   3.208   3.294 -2.9703 -1.8048 -0.0444
  547UNL    H10 4157  -1.444   3.168   3.127  1.0812  0.5523 -2.2289
  548UNL     H0 4158   1.311  -1.645   2.510  0.5318 -1.3928  0.6175
  548UNL     H1 4159   1.341  -1.654   2.226  0.5712 -0.3796  0.2379
  548UNL     C2 4160   1.298  -1.729   2.442 -0.0203 -0.8241  0.0114
  548UNL     C3 4161   1.308  -1.727   2.299  0.2801 -0.6670 -0.1820
  548UNL     C4 4162   1.250  -1.926   2.376 -0.5141  0.9999  0.7775
  548UNL     C5 4163   1.193  -2.068   2.382 -0.1527  0.7323 -0.4222
  548UNL     N6 4164   1.260  -1.848   2.482  0.3194 -0.7572 -0.4882
  548UNL     N7 4165  -0.678   3.671   2.260 -0.0384 -0.3605  0.4488
  548UNL     H8 4166   1.240  -2.122   2.298  0.0742  1.2470 -0.6326
  548UNL     H9 4167   1.084  -2.075   2.373 -0.1677  0.7068 -0.2236
  548UNL    H10 4168   1.223  -2.131   2.466 -0.3465  0.7234 -0.3595
  549UNL     H0 4169  -1.172   3.457   3.285 -0.4834  0.5800  2.4585
  549UNL     H1 4170  -1.192   3.701   3.443  0.1666  0.0003  0.1704
  549UNL     C2 4171  -1.190   3.560   3.259 -0.0355 -0.0550 -0.9273
  549UNL     C3 4172  -1.201   3.677   3.338 -0.3314  0.2329  0.1617
  549UNL     C4 4173  -1.205   3.719   3.125  0.0659  0.5956  0.0315
  549UNL     C5 4174  -1.226   3.789   2.993  0.9435 -0.0819  0.4262
  549UNL     N6 4175  -1.190   3.587   3.132 -0.1804 -0.1386  0.5466
  549UNL     N7 4176   0.736  -1.753   3.252 -0.1421 -0.4029  0.5904
  549UNL     H8 4177  -1.323   3.842   2.989  0.4625 -0.4688  4.1453
  549UNL     H9 4178  -1.223   3.729   2.901 -0.8398 -0.7837  0.7857
  549UNL    H10 4179  -1.143   3.854   2.963  1.8149 -1.4846 -0.2615
  550UNL     H0 4180  -1.042   2.501   3.208 -0.0407 -0.5056 -0.5221
  550UNL     H1 4181  -1.258   2.668   3.202 -1.1412 -0.6848  1.3160
  550UNL     C2 4182  -1.047   2.605   3.237  0.3198 -0.6054 -0.0910
  550UNL     C3 4183  -1.160   2.691   3.243 -1.0535  0.0324  0.7225
  550UNL     C4 4184  -0.987   2.790   3.319  0.5442 -0.0098  0.3778
  550UNL     C5 4185  -0.903   2.895   3.392  0.0790 -0.1391 -0.5622
  550UNL     N6 4186  -0.942   2.671   3.280 -0.0911  0.5849 -0.5628
  550UNL     N7 4187  -1.120   2.804   3.288 -0.4184  0.4447 -0.5317
  550UNL     H8 4188  -0.912   2.999   3.357  0.8317 -0.9396 -3.3418
  550UNL     H9 4189  -0.795   2.884   3.377 -0.2048 -1.7050 -1.7182
  550UNL    H10 4190  -0.900   2.872   3.499 -0.4194  1.1274 -0.2480
  551UNL     H0 4191  -1.197   3.470   2.675 -0.1901 -0.7522  1.1620
  551UNL     H1 4192  -0.968   3.573   2.539 -1.0680 -0.9216 -0.2283
  551UNL     C2 4193  -1.106   3.510   2.716  0.0961 -0.1063 -0.0638
  551UNL     C3 4194  -0.993   3.562   2.643  0.0503  0.5424  0.2316
  551UNL     C4 4195  -0.957   3.558   2.858  0.6527 -0.4981 -0.4611
  551UNL     C5 4196  -0.880   3.567   2.982  0.1331 -0.1839 -0.0151
  551UNL     N6 4197  -1.078   3.510   2.847  0.6277  0.2748 -0.0561
  551UNL     N7 4198   1.056  -1.959   2.735  0.2980  0.7583  0.0843
  551UNL     H8 4199  -0.920   3.654   3.037  1.3372 -0.1084  0.8099
  551UNL     H9 4200  -0.773   3.589   2.967  0.1676 -0.6433 -0.4583
  551UNL    H10 4201  -0.876   3.479   3.047  0.4038  0.8460  1.4453
  552UNL     H0 4202  -0.503   2.687   3.456  1.4050 -3.2456 -0.1825
  552UNL     H1 4203  -0.514   2.721   3.729 -1.0722  1.1785 -0.0457
  552UNL     C2 4204  -0.584   2.659   3.522  0.3535  0.1509  0.1717
  552UNL     C3 4205  -0.584   2.675   3.660 -0.7272  0.8221 -0.1611
  552UNL     C4 4206  -0.765   2.581   3.589 -0.7987 -0.0730 -0.2548
  552UNL     C5 4207  -0.890   2.496   3.597  0.1938  0.1136 -0.0910
  552UNL     N6 4208  -0.699   2.618   3.481  0.5682  0.7156 -0.0409
  552UNL     N7 4209  -0.694   2.618   3.705  0.2223 -0.1604 -0.3123
  552UNL     H8 4210  -0.854   2.404   3.549  2.4127  0.4365  0.7930
  552UNL     H9 4211  -0.973   2.544   3.545  1.5044  0.2823 -2.1289
  552UNL    H10 4212  -0.925   2.473   3.698 -0.3971 -0.6746 -0.4624
  553UNL     H0 4213  -0.029   2.325   2.900 -0.5044 -1.0049  0.7555
  553UNL     H1 4214  -0.021   2.613   2.979  1.0543 -2.6386  0.8932
  553UNL     C2 4215  -0.102   2.405   2.902 -0.1590 -0.6537 -0.2450
  553UNL     C3 4216  -0.097   2.545   2.943 -0.5681 -0.0224 -0.9420
  553UNL     C4 4217  -0.279   2.495   2.844 -0.2207 -0.2602 -0.4274
  553UNL     C5 4218  -0.415   2.505   2.798 -0.0883 -0.4281 -0.0208
  553UNL     N6 4219  -0.208   2.384   2.832  0.1508 -0.2480 -0.0190
  553UNL     N7 4220  -0.212   2.594   2.913  0.0686 -0.0472  0.6050
  553UNL     H8 4221  -0.481   2.453   2.869 -0.1534 -0.0575  0.1896
  553UNL     H9 4222  -0.415   2.467   2.695 -0.9575  0.2729 -0.2938
  553UNL    H10 4223  -0.438   2.610   2.777 -2.3145 -0.7307  0.6494
  554UNL     H0 4224  -0.733   2.872   3.178  0.4518  0.8515  1.4915
  554UNL     H1 4225  -0.531   2.943   3.002 -1.8709  0.4177  0.3855
  554UNL     C2 4226  -0.648   2.820   3.137 -0.1574  0.5399  0.6065
  554UNL     C3 4227  -0.531   2.852   3.060  0.6508  0.4057  0.4663
  554UNL     C4 4228  -0.508   2.659   3.135 -0.5586 -0.3595 -0.1107
  554UNL     C5 4229  -0.455   2.525   3.171 -0.0748  0.5105 -0.3544
  554UNL     N6 4230  -0.629   2.696   3.174 -0.7494 -0.3842  0.0231
  554UNL     N7 4231  -0.446   2.762   3.063  0.2964  0.0621  0.0293
  554UNL     H8 4232  -0.475   2.507   3.278 -0.0480 -0.9188 -0.5713
  554UNL     H9 4233  -0.504   2.455   3.103  4.1932 -3.4117  0.0513
  554UNL    H10 4234  -0.347   2.522   3.152  0.0157 -0.2385  0.2299
  555UNL     H0 4235   1.231  -2.187   2.803  0.9124 -0.1703  1.7476
  555UNL     H1 4236   1.464  -2.337   2.805  0.9954 -0.3009  0.0853
  555UNL     C2 4237   1.326  -2.155   2.763  0.1520 -0.3710 -0.3879
  555UNL     C3 4238   1.447  -2.238   2.764  0.3551 -0.4615 -0.0429
  555UNL     C4 4239   1.481  -2.043   2.687 -0.2233 -0.1114 -0.1301
  555UNL     C5 4240   1.547  -1.920   2.622  0.2712 -0.0299  0.1758
  555UNL     N6 4241   1.357  -2.039   2.729 -0.0677  0.2952  0.1182
  555UNL     N7 4242  -0.411   3.361   2.719 -0.1721 -0.1825 -0.0270
  555UNL     H8 4243   1.529  -1.822   2.668 -0.8595 -0.5492  0.8812
  555UNL     H9 4244   1.527  -1.904   2.516  1.2526  1.5003  0.1897
  555UNL    H10 4245   1.655  -1.939   2.619  0.1797 -0.7183  0.8853
  556UNL     H0 4246  -0.208   3.048   2.553  0.4563  1.6578 -0.5128
  556UNL     H1 4247  -0.247   2.791   2.668 -0.5285 -1.3823  1.7248
  556UNL     C2 4248  -0.215   3.009   2.653 -0.4294  0.5310 -0.9927
  556UNL     C3 4249  -0.244   2.886   2.719 -0.3285  0.0029 -0.6910
  556UNL     C4 4250  -0.248   3.047   2.854 -0.7994 -0.4796  0.6273
  556UNL     C5 4251  -0.267   3.117   2.983 -0.0701 -0.4630 -0.0885
  556UNL     N6 4252  -0.221   3.105   2.740 -0.5013  0.2537  0.1460
  556UNL     N7 4253  -0.251   2.906   2.849  0.7576 -0.1968 -0.7007
  556UNL     H8 4254  -0.301   3.221   2.978 -0.6915 -0.7072 -1.4645
  556UNL     H9 4255  -0.185   3.092   3.051  1.8301 -0.5444 -2.2687
  556UNL    H10 4256  -0.350   3.064   3.032  0.5280  0.0594  1.5351
  557UNL     H0 4257  -0.243   3.518   2.863  1.2691 -0.2217  1.1390
  557UNL     H1 4258  -0.026   3.620   2.995 -0.7006 -0.1231 -0.5236
  557UNL     C2 4259  -0.141   3.481   2.865  1.2129 -0.4546 -0.0263
  557UNL     C3 4260  -0.035   3.528   2.937 -0.3907 -0.2605 -0.3536
  557UNL     C4 4261   0.018   3.350   2.833  0.4895 -0.1311 -0.5080
  557UNL     C5 4262   0.102   3.233   2.788 -0.0859 -0.1081  0.0506
  557UNL     N6 4263  -0.102   3.377   2.794  0.2170  0.9031 -0.7290
  557UNL     N7 4264   0.071   3.447   2.916  0.1494 -0.8811  0.2146
  557UNL     H8 4265   0.066   3.193   2.693 -2.2442 -1.8418  1.4741
  557UNL     H9 4266   0.110   3.156   2.867  1.5800  0.3776  0.4074
  557UNL    H10 4267   0.201   3.272   2.763  0.5924 -1.1870  0.9418
  558UNL     H0 4268  -1.497   2.926   3.430  1.1015 -2.2485 -0.8137
  558UNL     H1 4269  -1.728   2.805   3.312 -0.5403  0.3833 -0.3828
  558UNL     C2 4270  -1.521   2.905   3.326 -0.6577 -0.1063 -0.9237
  558UNL     C3 4271  -1.633   2.834   3.270 -0.0294 -0.4124  0.1925
  558UNL     C4 4272  -1.475   2.868   3.130  0.2176  0.6467  0.0719
  558UNL     C5 4273  -1.396   2.875   3.004 -0.5226 -0.3762 -0.1879
  558UNL     N6 4274  -1.419   2.905   3.243 -0.3393 -0.7882 -0.0554
  558UNL     N7 4275  -1.602   2.818   3.139  0.0684  0.5518  0.5600
  558UNL     H8 4276  -1.395   2.786   2.940  2.6025 -0.1742 -0.6108
  558UNL     H9 4277  -1.290   2.876   3.034 -0.4096 -1.2464 -0.5330
  558UNL    H10 4278  -1.409   2.970   2.952  1.7415  0.7086  1.0680
  559Co      Co 4279  -0.742   2.058   4.163  0.2839  0.1958 -0.1336
  560Co      Co 4280  -1.713   2.767   4.180  0.1203  0.1624 -0.0346
  561Co      Co 4281  -1.247   1.918   4.470 -0.0309  0.0937 -0.2646
  562Co      Co 4282   2.682   0.196  -0.892  0.0309 -0.2247 -0.0468
  563Co      Co 4283   2.199  -0.495  -0.291  0.3378 -0.1409  0.2760
  564Co      Co 4284  -0.751   2.585   3.887  0.1332  0.0661 -0.0455
  565UNL     H0 4285   2.390  -0.470  -0.506  1.2820  0.4298  2.5710
  565UNL     H1 4286   2.419  -0.228  -0.656  0.7531 -2.2028 -0.0225
  565UNL     C2 4287   2.335  -0.377  -0.502 -0.2044 -0.2938  0.3855
  565UNL     C3 4288   2.349  -0.253  -0.578 -0.3322 -0.3716 -0.3415
  565UNL     C4 4289   2.190  -0.245  -0.446  0.6071  0.2384 -0.8651
  565UNL     C5 4290   2.057  -0.206  -0.387 -0.4319 -0.3907  0.2743
  565UNL     N6 4291   2.242  -0.358  -0.419  0.5063 -0.3479 -0.0172
  565UNL     N7 4292  -1.665   2.579   4.237  0.3257 -0.1406 -0.7423
  565UNL     H8 4293   2.002  -0.134  -0.448  0.8684 -1.4835 -2.3280
  565UNL     H9 4294   2.068  -0.159  -0.289 -0.8083  2.1399 -0.8266
  565UNL    H10 4295   1.991  -0.294  -0.380  0.9992 -1.3913  2.1176
  566UNL     H0 4296   2.702   0.463  -1.052 -0.3824 -0.3744  0.9282
  566UNL     H1 4297   2.739   0.444  -1.341 -0.4161  0.3092  0.6498
  566UNL     C2 4298   2.689   0.381  -1.121 -0.2179 -0.4617  1.0017
  566UNL     C3 4299   2.714   0.368  -1.268  0.1115 -0.1587  0.3547
  566UNL     C4 4300   2.668   0.180  -1.190  0.0473  0.5735 -0.2866
  566UNL     C5 4301   2.656   0.033  -1.187 -0.4954  0.1875 -0.2804
  566UNL     N6 4302   2.674   0.257  -1.080 -1.2536  0.0697  0.7252
  566UNL     N7 4303  -1.223   3.010   3.480 -0.5176  0.1925  0.4039
  566UNL     H8 4304   2.598  -0.004  -1.272 -1.1467  1.8463 -0.5910
  566UNL     H9 4305   2.592   0.003  -1.103 -0.0072 -2.4697 -0.7700
  566UNL    H10 4306   2.754  -0.011  -1.163 -1.6737 -1.5472  1.7383
  567UNL     H0 4307  -1.647   2.750   4.471 -0.4201 -0.3470 -1.3852
  567UNL     H1 4308  -1.641   2.978   4.646 -1.3573  0.3692  0.0097
  567UNL     C2 4309  -1.659   2.855   4.453  0.8815  0.0123 -0.3228
  567UNL     C3 4310  -1.653   2.972   4.539 -0.9304 -0.7314  0.0159
  567UNL     C4 4311  -1.703   3.022   4.340  0.0714 -0.6581 -0.2614
  567UNL     C5 4312  -1.734   3.106   4.213 -0.2482 -0.1448 -0.3069
  567UNL     N6 4313  -1.693   2.892   4.333  0.1230 -0.5576 -0.2105
  567UNL     N7 4314   2.232   0.312  -0.324  0.3509 -0.2025 -0.6244
  567UNL     H8 4315  -1.786   3.197   4.247  2.0009  1.2640 -0.4272
  567UNL     H9 4316  -1.806   3.059   4.145 -0.4992 -3.0246  1.7412
  567UNL    H10 4317  -1.646   3.131   4.153 -0.4622  1.5606  0.0301
  568UNL     H0 4318  -1.512   1.813   4.397 -1.4159 -0.5032  1.0770
  568UNL     H1 4319  -1.730   1.982   4.405 -0.5561  1.5864  0.4097
  568UNL     C2 4320  -1.514   1.917   4.428  0.9337 -0.1305  0.1961
  568UNL     C3 4321  -1.626   2.006   4.423 -0.0348  0.3124 -0.6906
  568UNL     C4 4322  -1.456   2.110   4.479 -0.4654  0.2783 -0.0764
  568UNL     C5 4323  -1.379   2.217   4.526 -0.4113 -0.0984 -0.0194
  568UNL     N6 4324  -1.415   1.987   4.464  0.1120 -0.1629 -0.6411
  568UNL     N7 4325   2.321  -0.638  -0.324  0.3501  0.6403 -0.4687
  568UNL     H8 4326  -1.431   2.313   4.517 -0.3914  0.0433  1.2014
  568UNL     H9 4327  -1.288   2.232   4.465 -0.0774 -0.5467  0.3618
  568UNL    H10 4328  -1.355   2.189   4.629 -0.0619 -2.0156 -0.5823
  569UNL     H0 4329  -1.718   2.816   3.881  0.5299 -2.3314  0.8824
  569UNL     H1 4330  -1.487   2.929   3.749 -1.6518 -1.0032 -0.8731
  569UNL     C2 4331  -1.619   2.846   3.912  0.0371  0.3334  0.1124
  569UNL     C3 4332  -1.502   2.901   3.852  0.6788 -0.5700 -0.3653
  569UNL     C4 4333  -1.471   2.880   4.059 -0.3573  0.5312  0.1010
  569UNL     C5 4334  -1.402   2.911   4.193 -0.5412 -0.0126 -0.3417
  569UNL     N6 4335  -1.594   2.841   4.039  0.0332  0.2171  0.0133
  569UNL     N7 4336   2.502   0.147  -0.844 -0.2508 -0.2253 -0.1351
  569UNL     H8 4337  -1.412   2.835   4.271  3.4450  0.1889  0.5726
  569UNL     H9 4338  -1.427   3.013   4.226 -0.6156 -0.1890  0.1455
  569UNL    H10 4339  -1.293   2.905   4.191 -0.4996 -0.6751  1.8857
  570UNL     H0 4340  -1.025   2.060   4.615  1.6804 -3.0617 -1.4434
  570UNL     H1 4341  -1.019   2.057   4.907 -0.1942 -1.0347  0.4416
  570UNL     C2 4342  -1.085   2.013   4.692  0.8672  0.0884  0.0098
  570UNL     C3 4343  -1.081   2.007   4.833 -0.1600 -0.2934 -0.1038
  570UNL     C4 4344  -1.252   1.906   4.762  0.5077  0.0541 -0.1225
  570UNL     C5 4345  -1.394   1.843   4.764  0.1758  0.0991  0.6322
  570UNL     N6 4346  -1.193   1.947   4.652 -0.5321  0.0136  0.0928
  570UNL     N7 4347   2.727  -0.831   0.090 -0.1513 -0.3197  0.2487
  570UNL     H8 4348  -1.391   1.746   4.713 -0.1156  0.5897 -0.3400
  570UNL     H9 4349  -1.465   1.917   4.724  1.0768 -0.3603 -2.0097
  570UNL    H10 4350  -1.417   1.816   4.868  0.6029 -0.9819  0.4538
  571UNL     H0 4351  -0.516   1.609   4.098  0.8468  0.5632 -2.7752
  571UNL     H1 4352  -0.519   1.863   4.224  0.0903 -0.2194  1.0865
  571UNL     C2 4353  -0.589   1.689   4.093  0.2944  0.2988 -0.2404
  571UNL     C3 4354  -0.584   1.823   4.147  0.9861 -0.0498  0.2024
  571UNL     C4 4355  -0.761   1.795   4.022  0.0015 -0.3936  0.6304
  571UNL     C5 4356  -0.897   1.823   3.962 -0.5323 -0.0099  0.6147
  571UNL     N6 4357  -0.693   1.685   4.010  0.7659 -0.0808 -0.7277
  571UNL     N7 4358  -0.691   1.887   4.100 -0.0931  0.5564  0.3152
  571UNL     H8 4359  -0.967   1.820   4.046  0.5173  3.5919  1.8153
  571UNL     H9 4360  -0.932   1.753   3.885  0.0881  0.3327  0.0093
  571UNL    H10 4361  -0.884   1.921   3.914  2.0436 -0.8053 -0.4876
  572UNL     H0 4362  -1.252   2.106   4.217 -0.9324  0.5197  0.6229
  572UNL     H1 4363  -1.040   2.183   4.077 -0.4285 -0.1110  0.0735
  572UNL     C2 4364  -1.147   2.087   4.236 -0.6460  0.7349 -0.6746
  572UNL     C3 4365  -1.030   2.126   4.169  0.0499  0.1013  0.1591
  572UNL     C4 4366  -0.988   1.983   4.311  0.2536 -0.8265 -1.1684
  572UNL     C5 4367  -0.910   1.877   4.379  0.2476  0.7691 -0.0322
  572UNL     N6 4368  -1.114   2.013   4.340 -1.0237 -0.1011 -0.2006
  572UNL     N7 4369  -0.927   2.060   4.222  0.3667 -0.3941 -0.0963
  572UNL     H8 4370  -0.921   1.781   4.327  0.8217  1.1789 -0.9355
  572UNL     H9 4371  -0.802   1.889   4.360  0.3302 -0.2815 -0.2565
  572UNL    H10 4372  -0.931   1.874   4.487 -0.5140  0.2260 -0.1905
  573UNL     H0 4373   2.677  -0.088  -0.759  0.4860 -0.7013  1.4216
  573UNL     H1 4374   2.908  -0.251  -0.776 -0.5062  0.4754  1.3397
  573UNL     C2 4375   2.768  -0.068  -0.813 -0.5129 -0.1344 -0.1508
  573UNL     C3 4376   2.886  -0.152  -0.812  0.5132  0.1331 -0.3470
  573UNL     C4 4377   2.924   0.035  -0.906  0.4042 -1.5458  0.4796
  573UNL     C5 4378   3.006   0.146  -0.969  0.1846 -0.3571  0.9155
  573UNL     N6 4379   2.795   0.046  -0.872  0.0989 -0.2576  0.2695
  573UNL     N7 4380  -0.931   2.674   3.902 -0.2215  0.2520 -0.3913
  573UNL     H8 4381   3.002   0.132  -1.077 -0.0864 -2.2125  1.1328
  573UNL     H9 4382   3.110   0.137  -0.936 -0.4218 -1.3564  2.7108
  573UNL    H10 4383   2.970   0.247  -0.945 -2.7582 -0.9480 -0.5268
  574UNL     H0 4384  -0.702   2.318   3.724  0.9468 -0.5113 -0.5182
  574UNL     H1 4385  -0.690   2.077   3.850 -1.1995 -0.1907 -1.6234
  574UNL     C2 4386  -0.712   2.296   3.829  0.0414 -0.0152 -0.4860
  574UNL     C3 4387  -0.707   2.172   3.900  0.4758 -0.6034 -0.1479
  574UNL     C4 4388  -0.753   2.327   4.037  0.4097  0.5314  0.2899
  574UNL     C5 4389  -0.783   2.402   4.155 -0.3209 -0.0692  0.5356
  574UNL     N6 4390  -0.745   2.388   3.922 -0.4631 -0.2080 -0.1090
  574UNL     N7 4391  -0.731   2.195   4.025  0.1258  0.5946 -0.2560
  574UNL     H8 4392  -0.889   2.425   4.175 -0.1046 -0.1725  1.8588
  574UNL     H9 4393  -0.720   2.490   4.168 -0.8276  0.8909 -2.6358
  574UNL    H10 4394  -0.761   2.337   4.241  0.2290  0.4401  0.7837
  575UNL     H0 4395  -0.750   2.834   4.085  0.5934  0.8488  0.3571
  575UNL     H1 4396  -0.535   2.895   4.251 -4.4473  2.3995 -1.1719
  575UNL     C2 4397  -0.655   2.780   4.087 -0.3521 -0.9447 -0.3662
  575UNL     C3 4398  -0.542   2.826   4.168  0.1957  0.0129  0.0828
  575UNL     C4 4399  -0.497   2.660   4.043  0.1173  0.9192 -0.2371
  575UNL     C5 4400  -0.418   2.557   3.963  0.2853  0.1448 -0.2541
  575UNL     N6 4401  -0.622   2.676   4.013  0.1830 -0.1621 -0.3785
  575UNL     N7 4402  -0.441   2.746   4.131  0.2737  0.3800  0.5504
  575UNL     H8 4403  -0.312   2.583   3.956  0.8394 -1.8898 -0.1844
  575UNL     H9 4404  -0.445   2.555   3.856 -0.4197  0.1049 -0.0808
  575UNL    H10 4405  -0.430   2.455   4.003 -0.3511  0.2506 -0.1565
  576UNL     H0 4406   1.934  -0.485  -0.171 -1.6353  1.3181  0.6840
  576UNL     H1 4407   1.697  -0.606  -0.306 -0.7345  1.7552 -2.3239
  576UNL     C2 4408   1.915  -0.543  -0.260  0.1452  0.8943  0.5601
  576UNL     C3 4409   1.802  -0.599  -0.332 -0.0089  0.0132 -0.2326
  576UNL     C4 4410   1.970  -0.595  -0.454 -0.6224 -0.7194 -0.6542
  576UNL     C5 4411   2.051  -0.599  -0.577 -0.5581 -0.3079  0.5669
  576UNL     N6 4412   2.017  -0.570  -0.333  0.0906 -0.2286  0.0846
  576UNL     N7 4413  -2.069   2.134   4.333  0.1037 -0.4319  0.6880
  576UNL     H8 4414   2.157  -0.580  -0.560 -0.8024  2.1081 -0.1463
  576UNL     H9 4415   2.031  -0.520  -0.651 -0.8864 -0.4556  0.4925
  576UNL    H10 4416   2.036  -0.697  -0.625 -0.6770  0.1067 -0.2676
  577Co      Co 4417   3.654   0.006   0.603  0.4112 -0.0800 -0.0741
  578Co      Co 4418   2.687   0.692   0.606  0.1360 -0.2244 -0.1965
  579Co      Co 4419   3.153  -0.168   0.899 -0.0598  0.1263 -0.0404
  580Co      Co 4420   3.178   0.884   0.302  0.2223 -0.0550  0.0356
  581Co      Co 4421   2.654   0.179   0.905  0.1243  0.0643  0.0283
  582Co      Co 4422   3.666   0.537   0.286  0.0900  0.2564 -0.2134
  583UNL     H0 4423   2.863   0.222   0.704 -0.5212 -0.8055 -1.1540
  583UNL     H1 4424   2.888   0.456   0.545  1.5836 -0.4526  0.4799
  583UNL     C2 4425   2.808   0.315   0.703 -0.5411 -0.7763  0.0676
  583UNL     C3 4426   2.825   0.438   0.631 -0.0873  0.4434 -0.4941
  583UNL     C4 4427   2.657   0.444   0.761 -0.4413  0.0800 -0.4604
  583UNL     C5 4428   2.542   0.493   0.843  0.5037 -0.0399  0.4073
  583UNL     N6 4429   2.701   0.325   0.780  0.2682  0.4040  0.1086
  583UNL     N7 4430   2.723   0.516   0.665 -0.1843 -0.0763  0.2181
  583UNL     H8 4431   2.475   0.407   0.853  0.5373 -0.6020 -2.8652
  583UNL     H9 4432   2.494   0.573   0.785 -1.5883  0.2096  2.3696
  583UNL    H10 4433   2.567   0.516   0.947 -0.2674 -1.2009  0.8719
  584UNL     H0 4434   3.201   1.149   0.142 -1.3717 -0.2888  1.1025
  584UNL     H1 4435   3.246   1.147  -0.126 -0.8832  1.1348  0.9927
  584UNL     C2 4436   3.192   1.065   0.074 -0.4329  0.3647  0.1415
  584UNL     C3 4437   3.227   1.062  -0.062  0.7102 -0.2770 -0.3057
  584UNL     C4 4438   3.174   0.871   0.010  0.4546 -0.1085 -0.5051
  584UNL     C5 4439   3.140   0.720   0.009  0.2300 -0.1235  0.3051
  584UNL     N6 4440   3.171   0.946   0.118 -0.3632  0.0477  0.5216
  584UNL     N7 4441   3.193   0.946  -0.108  0.0914  0.0606  0.0527
  584UNL     H8 4442   3.232   0.662  -0.001  0.5478  0.6693 -2.0759
  584UNL     H9 4443   3.068   0.699  -0.072 -2.5344  2.2579  1.9387
  584UNL    H10 4444   3.101   0.673   0.100  2.0438 -1.1353  0.5875
  585UNL     H0 4445   2.779   0.717   0.903 -1.4931  0.0702  1.6625
  585UNL     H1 4446   2.721   0.948   1.044  1.1306  3.9719 -1.5044
  585UNL     C2 4447   2.734   0.808   0.866 -0.0339  0.3550  0.4807
  585UNL     C3 4448   2.704   0.925   0.940  0.4293  0.2550 -0.7098
  585UNL     C4 4449   2.668   0.960   0.734  0.0983 -0.2923  0.3069
  585UNL     C5 4450   2.641   1.044   0.611 -0.4745  0.7308 -0.1817
  585UNL     N6 4451   2.692   0.833   0.743  0.6866 -0.2657 -0.6725
  585UNL     N7 4452   2.677   1.020   0.855 -0.1193 -0.1233 -0.2674
  585UNL     H8 4453   2.612   0.975   0.530  1.0995 -1.1526  0.7872
  585UNL     H9 4454   2.733   1.097   0.584  0.8475 -0.9281  0.8603
  585UNL    H10 4455   2.560   1.117   0.621 -2.8676 -1.8070  0.2588
  586UNL     H0 4456   2.875  -0.271   0.781 -2.1380  1.0794 -1.0658
  586UNL     H1 4457   2.653  -0.123   0.801 -0.4252  1.6616 -1.4663
  586UNL     C2 4458   2.870  -0.177   0.834  0.5140  0.2734  0.8243
  586UNL     C3 4459   2.754  -0.095   0.828 -0.5799  0.3555  0.6884
  586UNL     C4 4460   2.921   0.012   0.904 -0.2881 -0.7119  0.0087
  586UNL     C5 4461   3.011   0.125   0.971  1.0155  0.2662  0.4817
  586UNL     N6 4462   2.969  -0.110   0.884  0.1403 -0.5675  0.4988
  586UNL     N7 4463   2.787   0.026   0.875 -0.1532 -0.1283  0.2536
  586UNL     H8 4464   2.981   0.227   0.947 -0.8303 -0.4425 -0.4373
  586UNL     H9 4465   3.112   0.103   0.935 -0.7273 -2.5006 -3.3877
  586UNL    H10 4466   3.011   0.110   1.080  0.9116 -0.2738  0.4127
  587UNL     H0 4467   2.674   0.811   0.336  0.8263 -0.4385 -0.6930
  587UNL     H1 4468   2.897   0.872   0.180 -1.3079  1.9420  0.3385
  587UNL     C2 4469   2.779   0.806   0.361  0.5562 -0.0540  0.5799
  587UNL     C3 4470   2.889   0.843   0.284 -0.5436  0.4272  0.0020
  587UNL     C4 4471   2.933   0.814   0.488 -0.7725  0.3189  0.7768
  587UNL     C5 4472   3.009   0.823   0.621 -0.0468  0.0460  0.3695
  587UNL     N6 4473   2.810   0.775   0.478  0.3066  0.2403  0.4814
  587UNL     N7 4474   2.992   0.838   0.364  0.4837 -0.1841  0.6355
  587UNL     H8 4475   3.003   0.929   0.648 -1.4943  0.2651 -0.6834
  587UNL     H9 4476   3.114   0.803   0.600 -0.2231 -0.2089 -0.2895
  587UNL    H10 4477   2.974   0.752   0.697  0.3992 -0.2350  0.3093
  588UNL     H0 4478   3.321   0.047   1.070  0.5929  0.8000  1.4577
  588UNL     H1 4479   3.353   0.021   1.346 -1.6285  1.6776 -0.1742
  588UNL     C2 4480   3.282  -0.030   1.136 -0.1365 -0.6124 -0.5303
  588UNL     C3 4481   3.297  -0.041   1.278  0.5753 -0.6757  0.0179
  588UNL     C4 4482   3.148  -0.170   1.205 -0.0825 -0.8892  0.6188
  588UNL     C5 4483   3.020  -0.250   1.208 -0.0251  0.8711 -0.1251
  588UNL     N6 4484   3.192  -0.112   1.093 -0.5848  0.7161 -0.3379
  588UNL     N7 4485   3.214  -0.132   1.318 -0.2783  1.0432  0.4188
  588UNL     H8 4486   3.022  -0.341   1.147 -1.1051  0.6580  0.1445
  588UNL     H9 4487   2.937  -0.187   1.175 -1.0466 -1.1091 -1.4894
  588UNL    H10 4488   2.999  -0.295   1.306 -0.4895  1.7333  0.1889
  589UNL     H0 4489   3.878  -0.426   0.435  0.2519 -0.1933 -1.0132
  589UNL     H1 4490   3.903  -0.217   0.609  1.3162 -0.2315 -1.0531
  589UNL     C2 4491   3.810  -0.346   0.457 -0.2348 -0.8715  0.0110
  589UNL     C3 4492   3.817  -0.234   0.546 -0.1807  0.1443  0.7694
  589UNL     C4 4493   3.621  -0.251   0.454 -0.6674 -0.3852  0.0727
  589UNL     C5 4494   3.495  -0.194   0.393 -0.2856  0.0973 -0.0088
  589UNL     N6 4495   3.693  -0.350   0.403  0.4062  0.1290  0.4987
  589UNL     N7 4496   3.696  -0.174   0.544 -0.0478  0.5876 -0.0598
  589UNL     H8 4497   3.523  -0.150   0.296 -0.9244 -0.6671 -0.5448
  589UNL     H9 4498   3.451  -0.107   0.443  1.2448  0.4493  0.7843
  589UNL    H10 4499   3.412  -0.265   0.391 -0.8025  0.6459  1.0610
  590UNL     H0 4500   3.145   0.044   0.678  0.0985  1.2389 -2.1309
  590UNL     H1 4501   3.380   0.139   0.562  0.1565 -1.5406 -1.2322
  590UNL     C2 4502   3.248   0.011   0.688 -0.2325  0.5616 -0.7311
  590UNL     C3 4503   3.363   0.064   0.639 -1.3452 -0.4371 -0.4417
  590UNL     C4 4504   3.416  -0.089   0.764  0.2757  0.2933  0.3699
  590UNL     C5 4505   3.492  -0.193   0.836 -0.3749 -0.7212  0.4598
  590UNL     N6 4506   3.286  -0.077   0.780  0.1491  0.4060  0.1462
  590UNL     N7 4507   3.472   0.004   0.686  0.1330 -0.0693  1.4208
  590UNL     H8 4508   3.596  -0.172   0.865 -0.1433 -1.5510  0.2715
  590UNL     H9 4509   3.454  -0.205   0.939  3.1818 -2.2350  1.7581
  590UNL    H10 4510   3.466  -0.292   0.795 -1.2631 -0.8127  1.2075
  591UNL     H0 4511   3.167   0.589   0.393  0.9657 -0.2503  1.5647
  591UNL     H1 4512   3.402   0.430   0.393  0.3104 -0.0837 -1.6646
  591UNL     C2 4513   3.267   0.606   0.355  0.2755 -0.2866 -0.3559
  591UNL     C3 4514   3.386   0.529   0.354  0.3506  0.6855  0.1719
  591UNL     C4 4515   3.419   0.718   0.276 -0.5755  0.2410 -0.0163
  591UNL     C5 4516   3.501   0.832   0.220  0.8980  0.9622 -0.0116
  591UNL     N6 4517   3.289   0.726   0.310  0.4829  0.3538  0.2748
  591UNL     N7 4518   3.485   0.603   0.309 -0.0952  0.5769  0.3328
  591UNL     H8 4519   3.438   0.917   0.189 -2.1902 -0.7010  1.2213
  591UNL     H9 4520   3.566   0.785   0.146  0.7722  0.4043  0.2320
  591UNL    H10 4521   3.567   0.866   0.300  0.0504  0.4855  0.9149
  592UNL     H0 4522   3.784   0.264   0.167 -0.6568 -0.5140  0.3051
  592UNL     H1 4523   3.766   0.019   0.326 -0.6314 -0.2860  0.7689
  592UNL     C2 4524   3.748   0.241   0.266 -0.2862 -0.3471  0.4790
  592UNL     C3 4525   3.737   0.121   0.343 -0.6841 -0.0955 -0.3875
  592UNL     C4 4526   3.673   0.285   0.453 -0.5376 -0.3537 -1.1612
  592UNL     C5 4527   3.644   0.366   0.581 -0.0885  0.2655  0.3348
  592UNL     N6 4528   3.691   0.340   0.332  0.2835 -0.7928  0.6141
  592UNL     N7 4529   3.687   0.148   0.459  0.3795  0.3133 -0.0722
  592UNL     H8 4530   3.561   0.433   0.556  1.2534  1.4435 -1.1800
  592UNL     H9 4531   3.731   0.401   0.638 -1.6626 -1.2449  4.0223
  592UNL    H10 4532   3.607   0.298   0.660 -2.9182  2.1286  0.7679
  593UNL     H0 4533   3.659   0.736   0.513  0.5701 -0.4994 -0.2482
  593UNL     H1 4534   3.890   0.853   0.635 -1.3856 -0.2411  0.2683
  593UNL     C2 4535   3.764   0.708   0.514  0.6993 -0.0361 -0.2129
  593UNL     C3 4536   3.878   0.767   0.571  0.0595  0.0860 -0.4889
  593UNL     C4 4537   3.934   0.598   0.449  0.2602 -0.3578  0.8134
  593UNL     C5 4538   4.022   0.497   0.381 -0.6955 -0.0770  0.2955
  593UNL     N6 4539   3.803   0.620   0.419 -0.7206 -0.2956  0.0081
  593UNL     N7 4540   3.984   0.696   0.530  1.0126  0.6487  0.2031
  593UNL     H8 4541   4.131   0.512   0.390 -0.7443  0.6057 -0.1813
  593UNL     H9 4542   3.999   0.475   0.276 -0.1086  0.4587  0.0462
  593UNL    H10 4543   3.998   0.403   0.433 -2.6265  0.2332  0.0324
  594UNL     H0 4544   2.385   0.143   1.047 -0.1791  0.1103 -0.0373
  594UNL     H1 4545   2.162   0.058   0.883 -0.6760  0.0426 -0.9419
  594UNL     C2 4546   2.380   0.107   0.945  0.0933  0.4708 -0.1816
  594UNL     C3 4547   2.269   0.061   0.869 -0.4509 -0.1801  0.5349
  594UNL     C4 4548   2.445   0.044   0.751  0.4712 -0.4609 -0.7963
  594UNL     C5 4549   2.537   0.039   0.632 -0.1065  0.1208  0.0111
  594UNL     N6 4550   2.483   0.103   0.866 -0.5594 -0.3273 -0.0130
  594UNL     N7 4551   2.310   0.023   0.747  0.4270  0.0739  0.1042
  594UNL     H8 4552   2.601   0.127   0.628 -1.4460  1.0943 -0.7870
  594UNL     H9 4553   2.482   0.030   0.537  0.3465 -1.0441 -0.1613
  594UNL    H10 4554   2.603  -0.049   0.637  0.7353  0.6351 -1.4233
  595Co      Co 4555   3.177  -0.691   1.808 -0.1971 -0.3074  0.0295
  596Co      Co 4556   2.187  -0.017   1.782 -0.5435 -0.0254 -0.0704
  597Co      Co 4557   2.678  -0.864   2.091 -0.2007  0.1377 -0.0449
  598Co      Co 4558   2.655   0.165   1.493  0.1731 -0.0894  0.5295
  599Co      Co 4559   2.184  -0.542   2.093  0.1350  0.2587 -0.1812
  600Co      Co 4560   3.159  -0.172   1.501  0.2822  0.3565  0.4334
  601UNL     H0 4561   2.387  -0.484   1.846  0.7544  1.4362 -1.7667
  601UNL     H1 4562   2.381  -0.256   1.697  1.2767  1.0812  0.3349
  601UNL     C2 4563   2.330  -0.396   1.875  0.1424  0.3463  0.6383
  601UNL     C3 4564   2.326  -0.278   1.787  0.2873  0.4674 -0.3981
  601UNL     C4 4565   2.185  -0.267   1.953 -0.0227 -0.4112  0.4910
  601UNL     C5 4566   2.062  -0.231   2.028  0.2412 -0.1941 -0.1171
  601UNL     N6 4567   2.238  -0.387   1.969 -0.7779 -0.4501  0.7518
  601UNL     N7 4568   2.234  -0.200   1.837 -0.9621  0.1690  0.1294
  601UNL     H8 4569   2.097  -0.192   2.124  0.4808 -0.0060 -0.2794
  601UNL     H9 4570   1.978  -0.302   2.032 -0.3981  0.6118  2.6537
  601UNL    H10 4571   2.022  -0.132   2.004 -1.9603 -0.6399  1.4462
  602UNL     H0 4572   2.804   0.402   1.355  1.1463 -0.9199  0.6494
  602UNL     H1 4573   2.753   0.436   1.067 -1.2072 -0.8447 -1.5592
  602UNL     C2 4574   2.757   0.340   1.280  0.3757  0.8776 -0.4256
  602UNL     C3 4575   2.744   0.350   1.133  0.3007 -0.1219 -0.3337
  602UNL     C4 4576   2.677   0.161   1.201  0.3749  0.7076  0.2483
  602UNL     C5 4577   2.617   0.021   1.191 -0.4017 -0.5464 -0.8316
  602UNL     N6 4578   2.700   0.226   1.313 -0.2679 -0.1887  0.2910
  602UNL     N7 4579   2.693   0.234   1.089  0.3443 -0.3133 -0.2216
  602UNL     H8 4580   2.542   0.011   1.270 -0.0792  3.0974  0.1355
  602UNL     H9 4581   2.704  -0.042   1.214 -0.0777 -0.3682 -1.5400
  602UNL    H10 4582   2.563   0.001   1.098  0.9476 -1.9609 -1.3466
  603UNL     H0 4583   2.272   0.014   2.101  3.4794  1.2152 -0.0316
  603UNL     H1 4584   2.290   0.245   2.223  1.1147 -0.0262 -0.5737
  603UNL     C2 4585   2.257   0.106   2.046 -0.2056  0.8850  0.1655
  603UNL     C3 4586   2.256   0.226   2.122  0.1778  0.1552 -0.3021
  603UNL     C4 4587   2.181   0.256   1.924  0.2131  0.5505 -0.6197
  603UNL     C5 4588   2.168   0.339   1.803  0.2481 -0.1076 -0.2471
  603UNL     N6 4589   2.208   0.128   1.926  0.4743  0.1162  0.2246
  603UNL     N7 4590   2.208   0.318   2.042  0.2235  0.1878 -0.0579
  603UNL     H8 4591   2.092   0.306   1.732  0.5494  0.5818 -0.9168
  603UNL     H9 4592   2.269   0.347   1.760  0.2847  0.5270 -0.0585
  603UNL    H10 4593   2.124   0.435   1.834 -1.1423 -0.0615 -2.1867
  604UNL     H0 4594   2.421  -0.996   2.008 -0.6429 -0.1681 -0.0243
  604UNL     H1 4595   2.177  -0.852   2.056 -0.3211  2.5615 -0.1921
  604UNL     C2 4596   2.407  -0.890   2.026 -0.1814 -0.1186  0.0633
  604UNL     C3 4597   2.282  -0.828   2.057  0.3441 -0.0640 -0.1072
  604UNL     C4 4598   2.440  -0.691   2.082 -0.1593  0.3020  0.1545
  604UNL     C5 4599   2.514  -0.565   2.126  0.2780  0.2537  0.3991
  604UNL     N6 4600   2.503  -0.802   2.043  0.1972 -0.3030 -0.4685
  604UNL     N7 4601   2.304  -0.698   2.078  0.3510  0.2415  0.3468
  604UNL     H8 4602   2.456  -0.475   2.151 -0.7387 -0.8472  2.2564
  604UNL     H9 4603   2.587  -0.536   2.049  0.1090 -1.5203 -0.4751
  604UNL    H10 4604   2.572  -0.591   2.216  0.6610  0.7632  0.3065
  605UNL     H0 4605   2.160   0.018   1.471 -1.2029  1.0934  2.2260
  605UNL     H1 4606   2.377   0.118   1.330 -0.7981 -0.0115  0.4107
  605UNL     C2 4607   2.254   0.048   1.514  0.2398  0.4114 -0.2429
  605UNL     C3 4608   2.368   0.101   1.437  0.7959  0.0245  0.5797
  605UNL     C4 4609   2.414   0.097   1.640  0.1471  0.1075 -0.6284
  605UNL     C5 4610   2.488   0.093   1.767 -0.8677  0.1452  0.0984
  605UNL     N6 4611   2.293   0.042   1.641  0.7863 -0.5864 -0.4685
  605UNL     N7 4612   2.467   0.124   1.521 -0.4216 -0.4498 -0.2054
  605UNL     H8 4613   2.595   0.068   1.763 -0.7709  0.4616  0.6588
  605UNL     H9 4614   2.443   0.018   1.834 -1.8127  0.2546 -0.3866
  605UNL    H10 4615   2.471   0.196   1.800 -1.2309  0.0921  0.0817
  606UNL     H0 4616   2.917  -0.733   2.246 -1.1630  1.1026 -1.1720
  606UNL     H1 4617   2.897  -0.707   2.532 -2.3193 -0.4391  1.2875
  606UNL     C2 4618   2.844  -0.771   2.316  0.7156  0.0033  0.2827
  606UNL     C3 4619   2.836  -0.757   2.458 -0.5567 -0.1586 -0.4002
  606UNL     C4 4620   2.670  -0.874   2.378 -0.7794  0.1722 -0.8672
  606UNL     C5 4621   2.539  -0.946   2.367 -1.1914  0.3221  0.0572
  606UNL     N6 4622   2.738  -0.838   2.271  0.6131 -0.7610 -0.1246
  606UNL     N7 4623   2.732  -0.828   2.494 -0.5396  0.3890  0.1237
  606UNL     H8 4624   2.521  -0.964   2.261  1.2219  1.1413 -0.5527
  606UNL     H9 4625   2.461  -0.891   2.422  0.0575 -0.8762  3.2824
  606UNL    H10 4626   2.530  -1.053   2.391  0.4508  0.1378 -0.0642
  607UNL     H0 4627   3.418  -1.127   1.707  1.0595  1.1751 -1.0549
  607UNL     H1 4628   3.399  -0.896   1.850  0.7624 -0.7753 -0.3427
  607UNL     C2 4629   3.339  -1.053   1.714 -0.0938 -0.1320  0.6236
  607UNL     C3 4630   3.322  -0.931   1.783  0.4348 -0.0689 -0.3499
  607UNL     C4 4631   3.165  -0.949   1.652  0.0166 -0.2807 -0.0679
  607UNL     C5 4632   3.038  -0.921   1.578 -0.7001  1.0220  0.3799
  607UNL     N6 4633   3.237  -1.057   1.631 -0.3173  0.3104 -0.3735
  607UNL     N7 4634   3.221  -0.861   1.743 -0.0470  0.3213 -0.0238
  607UNL     H8 4635   2.955  -0.987   1.605  0.8298 -0.9090  0.5584
  607UNL     H9 4636   3.052  -0.940   1.471 -0.1512 -0.3522  0.6691
  607UNL    H10 4637   3.009  -0.821   1.611 -0.6837  1.2696 -0.3413
  608UNL     H0 4638   2.677  -0.662   1.859 -0.6496 -1.2168  1.9203
  608UNL     H1 4639   2.915  -0.557   1.748  2.8639 -0.7127 -0.2004
  608UNL     C2 4640   2.779  -0.696   1.872  0.0025  0.2466  0.8627
  608UNL     C3 4641   2.896  -0.639   1.816 -0.5633  0.4830  0.4713
  608UNL     C4 4642   2.940  -0.800   1.945  0.7335  0.4276 -0.4786
  608UNL     C5 4643   3.033  -0.890   2.025  0.0666 -0.3964  0.0632
  608UNL     N6 4644   2.808  -0.783   1.963 -0.2212 -0.0094  0.1931
  608UNL     N7 4645   2.999  -0.706   1.866  0.7779 -0.0909  0.0676
  608UNL     H8 4646   3.097  -0.954   1.963 -0.6082  0.1709 -1.2605
  608UNL     H9 4647   3.075  -0.820   2.098  1.8159 -1.0658 -0.2508
  608UNL    H10 4648   2.969  -0.961   2.080  2.3724 -3.1690 -0.6153
  609UNL     H0 4649   2.649  -0.134   1.528  0.0246  1.6401 -1.6245
  609UNL     H1 4650   2.876  -0.290   1.577  1.4140  0.9077  1.3605
  609UNL     C2 4651   2.750  -0.101   1.550  0.2054  0.1163  0.0789
  609UNL     C3 4652   2.862  -0.184   1.561 -0.2762  0.6242  0.7414
  609UNL     C4 4653   2.913   0.010   1.522  0.3720 -0.8442  0.7084
  609UNL     C5 4654   2.995   0.131   1.475 -0.2633  0.2841 -0.2917
  609UNL     N6 4655   2.788   0.025   1.544  0.7356  0.2454  0.1747
  609UNL     N7 4656   2.968  -0.111   1.538 -0.4123  0.1481 -0.5055
  609UNL     H8 4657   2.970   0.216   1.540 -0.7159 -0.3351  0.3571
  609UNL     H9 4658   2.962   0.167   1.377  1.0868 -0.6098 -1.1108
  609UNL    H10 4659   3.100   0.100   1.475 -0.6330 -1.0229 -0.5413
  610UNL     H0 4660   3.222  -0.416   1.365  2.4885 -1.0187 -0.0046
  610UNL     H1 4661   3.233  -0.679   1.497  0.4907 -0.0437 -0.0366
  610UNL     C2 4662   3.222  -0.450   1.467  0.3359 -0.8344  0.1176
  610UNL     C3 4663   3.223  -0.580   1.538  1.0394 -0.0297  0.0698
  610UNL     C4 4664   3.164  -0.424   1.666 -0.2050 -0.3919  0.1677
  610UNL     C5 4665   3.135  -0.348   1.790 -0.3759  0.0960  0.1025
  610UNL     N6 4666   3.177  -0.363   1.549 -0.5318 -0.2640 -0.5672
  610UNL     N7 4667   3.190  -0.556   1.663 -0.4994  0.9628 -0.2907
  610UNL     H8 4668   3.207  -0.266   1.803  0.5490 -0.9012  1.5377
  610UNL     H9 4669   3.151  -0.419   1.872  0.3703 -0.5725 -0.5957
  610UNL    H10 4670   3.032  -0.312   1.786  0.4898  2.7193 -1.2637
  611UNL     H0 4671   3.139   0.063   1.735  0.2649 -0.8522  2.9059
  611UNL     H1 4672   3.376   0.121   1.875 -2.1311 -0.4068  1.2395
  611UNL     C2 4673   3.239   0.026   1.718  0.2243  0.1074 -0.0850
  611UNL     C3 4674   3.356   0.052   1.794 -0.9640 -0.1598  0.7156
  611UNL     C4 4675   3.392  -0.093   1.648 -0.3500  0.5898 -0.0497
  611UNL     C5 4676   3.464  -0.206   1.570  0.8281  0.4140 -0.0621
  611UNL     N6 4677   3.265  -0.060   1.621  0.1328  0.4592  0.4108
  611UNL     N7 4678   3.455  -0.014   1.743 -0.2403  0.7684  0.2546
  611UNL     H8 4679   3.564  -0.164   1.554  0.9931  0.0390 -0.0289
  611UNL     H9 4680   3.415  -0.246   1.480  1.1115  2.1752 -1.0458
  611UNL    H10 4681   3.506  -0.288   1.630  3.8010  2.4874  0.8993
  612UNL     H0 4682   1.913  -0.535   2.246 -0.9476 -0.6540  0.7243
  612UNL     H1 4683   1.683  -0.632   2.133 -0.6156 -1.2745 -0.9216
  612UNL     C2 4684   1.900  -0.572   2.146  0.2724  0.1954  0.2263
  612UNL     C3 4685   1.779  -0.623   2.085 -0.4200 -0.3513 -0.3893
  612UNL     C4 4686   1.937  -0.596   1.943 -0.1156 -0.5483  0.4587
  612UNL     C5 4687   1.997  -0.558   1.815 -0.5098 -0.4443  0.0036
  612UNL     N6 4688   1.996  -0.571   2.058  0.3660  0.0175  0.6853
  612UNL     N7 4689   1.802  -0.627   1.953  0.3653  0.2458  0.3177
  612UNL     H8 4690   1.937  -0.586   1.728 -0.4526  2.0130 -0.8923
  612UNL     H9 4691   2.099  -0.596   1.800 -1.1682 -1.2625 -3.0694
  612UNL    H10 4692   1.998  -0.449   1.806  1.8328 -0.2849  1.3145
  613Co      Co 4693   2.689  -1.352   3.006 -0.0281  0.0186 -0.2572
  614Co      Co 4694   1.720  -0.698   3.002  0.1335 -0.5503  0.1682
  615Co      Co 4695   2.171  -1.546   3.276 -0.0943  0.0504  0.2043
  616Co      Co 4696   2.200  -0.512   2.685  0.1339 -0.0721  0.1785
  617Co      Co 4697   1.697  -1.209   3.298 -0.1261  0.0131  0.0521
  618Co      Co 4698   2.684  -0.857   2.677 -0.0231 -0.0424 -0.0048
  619UNL     H0 4699   1.949  -1.158   3.105 -3.4049 -2.7959  1.1254
  619UNL     H1 4700   1.960  -0.903   2.973  0.6317 -0.4403  0.9096
  619UNL     C2 4701   1.886  -1.069   3.108  0.1935  0.0532 -0.4861
  619UNL     C3 4702   1.890  -0.935   3.049 -0.0343 -0.3881  0.3414
  619UNL     C4 4703   1.708  -0.962   3.147  0.2877  0.2639  0.2428
  619UNL     C5 4704   1.582  -0.926   3.205  0.6270  0.2153 -0.3991
  619UNL     N6 4705   1.770  -1.075   3.178  0.5995 -0.2097 -0.2241
  619UNL     N7 4706   1.782  -0.869   3.073  0.0306  0.5913  0.2619
  619UNL     H8 4707   1.549  -0.993   3.286  0.0033  1.0930  0.0878
  619UNL     H9 4708   1.503  -0.918   3.130  1.0658 -1.6173 -1.0832
  619UNL    H10 4709   1.593  -0.825   3.248  1.0669  0.4084 -0.9498
  620UNL     H0 4710   2.278  -0.260   2.524  1.3070 -0.0402 -0.8231
  620UNL     H1 4711   2.272  -0.270   2.235 -0.5107 -2.0941 -1.5216
  620UNL     C2 4712   2.252  -0.340   2.455  0.4804 -0.0104 -0.5558
  620UNL     C3 4713   2.254  -0.343   2.313 -0.1186 -0.3082  0.3508
  620UNL     C4 4714   2.188  -0.528   2.388 -0.4602 -0.1293 -1.0071
  620UNL     C5 4715   2.156  -0.672   2.391 -1.2057 -0.1892 -0.0486
  620UNL     N6 4716   2.206  -0.456   2.496  0.6043  0.5592 -0.0598
  620UNL     N7 4717   2.214  -0.463   2.274  0.1545 -0.5630 -0.3793
  620UNL     H8 4718   2.126  -0.703   2.492  2.3262 -3.0882  0.3091
  620UNL     H9 4719   2.236  -0.743   2.367 -0.8449  0.7391 -1.7313
  620UNL    H10 4720   2.081  -0.709   2.320 -1.4300  0.7163 -0.2974
  621UNL     H0 4721   1.794  -0.651   3.291 -2.5309  0.1640  1.0669
  621UNL     H1 4722   1.812  -0.399   3.416  0.3960  0.4388  0.0938
  621UNL     C2 4723   1.768  -0.553   3.253  0.7507  0.3349 -1.1804
  621UNL     C3 4724   1.771  -0.435   3.323 -0.1296  0.0477  0.4774
  621UNL     C4 4725   1.712  -0.404   3.121 -0.2602 -0.1068 -0.2051
  621UNL     C5 4726   1.660  -0.332   2.998  0.1205 -0.4241 -0.4129
  621UNL     N6 4727   1.734  -0.535   3.128  0.1822 -0.1955  0.0251
  621UNL     N7 4728   1.735  -0.341   3.239  0.3601  0.0485  0.2577
  621UNL     H8 4729   1.555  -0.362   2.985  0.0918 -0.3797 -0.2822
  621UNL     H9 4730   1.717  -0.364   2.910  0.6010 -2.9914  0.7152
  621UNL    H10 4731   1.664  -0.224   3.012 -2.0774 -0.2491 -0.7308
  622UNL     H0 4732   1.895  -1.641   3.142 -2.2626  0.1076 -1.3047
  622UNL     H1 4733   1.650  -1.515   3.223 -0.7085  1.3270  2.2987
  622UNL     C2 4734   1.876  -1.556   3.207 -0.2745 -0.1438 -0.2982
  622UNL     C3 4735   1.754  -1.489   3.240 -0.0785  0.0401  0.6912
  622UNL     C4 4736   1.920  -1.391   3.318 -0.1244 -0.5723  0.3033
  622UNL     C5 4737   1.999  -1.281   3.385  0.4758 -0.1977 -0.2588
  622UNL     N6 4738   1.979  -1.490   3.252  0.7779  0.6013 -0.1708
  622UNL     N7 4739   1.788  -1.381   3.298 -0.0481 -0.0396 -0.2047
  622UNL     H8 4740   1.934  -1.193   3.378 -1.5629 -1.7439 -2.9896
  622UNL     H9 4741   2.086  -1.244   3.331 -0.0662  2.6289  0.6451
  622UNL    H10 4742   2.019  -1.316   3.487 -3.4909 -0.2129  0.7059
  623UNL     H0 4743   1.716  -0.655   2.707 -1.3903  1.3139  2.6791
  623UNL     H1 4744   1.927  -0.549   2.560  0.1677 -0.6555 -0.1945
  623UNL     C2 4745   1.816  -0.633   2.743 -0.2499 -0.2754  0.7032
  623UNL     C3 4746   1.922  -0.576   2.665 -0.0495 -0.1338 -0.0649
  623UNL     C4 4747   1.968  -0.596   2.869  0.6198 -0.6033 -0.3101
  623UNL     C5 4748   2.059  -0.583   2.990 -0.7161 -0.7920 -0.2278
  623UNL     N6 4749   1.850  -0.654   2.867 -0.2016 -0.4062 -0.6588
  623UNL     N7 4750   2.023  -0.564   2.747 -0.2884  0.0166  0.3750
  623UNL     H8 4751   2.093  -0.679   3.031 -0.4830  0.6446  3.3195
  623UNL     H9 4752   2.012  -0.518   3.065 -1.2395 -2.3640  0.8602
  623UNL    H10 4753   2.153  -0.530   2.970 -1.2216  0.2166  0.0364
  624UNL     H0 4754   2.416  -1.424   3.416 -0.2479 -0.7126 -0.5753
  624UNL     H1 4755   2.418  -1.399   3.699  1.7894 -1.5822  0.0050
  624UNL     C2 4756   2.344  -1.452   3.492 -0.1477  1.0235  0.2170
  624UNL     C3 4757   2.341  -1.441   3.635  0.5520 -0.3240  0.6135
  624UNL     C4 4758   2.180  -1.556   3.563 -0.6425  0.0473  0.2222
  624UNL     C5 4759   2.052  -1.633   3.568  0.8915  0.5740 -0.6540
  624UNL     N6 4760   2.237  -1.511   3.455  0.1956 -0.1164 -0.1264
  624UNL     N7 4761   2.243  -1.513   3.677 -0.2299  0.8117  0.1429
  624UNL     H8 4762   1.964  -1.570   3.550  1.1855  1.8933  2.0577
  624UNL     H9 4763   2.042  -1.688   3.662  2.6429  0.6039 -0.4200
  624UNL    H10 4764   2.048  -1.718   3.498 -0.3692 -0.5505  0.7291
  625UNL     H0 4765   2.914  -1.821   2.926 -1.6040 -0.8620 -1.0962
  625UNL     H1 4766   2.927  -1.558   3.045  2.4880 -1.1470 -1.0997
  625UNL     C2 4767   2.846  -1.737   2.925 -0.7151 -0.1094 -0.1457
  625UNL     C3 4768   2.855  -1.608   2.981  0.7851  0.3925 -0.4724
  625UNL     C4 4769   2.668  -1.630   2.869 -0.8566 -0.0318 -0.4805
  625UNL     C5 4770   2.559  -1.597   2.777 -0.6043 -0.1543 -0.0293
  625UNL     N6 4771   2.741  -1.741   2.850  0.0240  0.2974  0.2459
  625UNL     N7 4772   2.746  -1.541   2.940  0.2905  0.0785 -0.0039
  625UNL     H8 4773   2.475  -1.668   2.778  0.6449 -1.7567  2.4298
  625UNL     H9 4774   2.593  -1.577   2.675 -3.3021  1.7674 -0.6891
  625UNL    H10 4775   2.517  -1.499   2.804 -0.3819 -0.3478  1.0811
  626UNL     H0 4776   2.182  -1.299   3.121 -0.5428  1.2295  1.6007
  626UNL     H1 4777   2.418  -1.234   2.953  4.1116 -0.6663  0.3635
  626UNL     C2 4778   2.277  -1.347   3.100 -1.0023  0.6244  0.8348
  626UNL     C3 4779   2.395  -1.311   3.024 -0.4119  0.7372  0.7155
  626UNL     C4 4780   2.436  -1.483   3.134  0.0266 -1.3843 -1.0293
  626UNL     C5 4781   2.512  -1.603   3.171 -0.3688  0.4622 -0.4461
  626UNL     N6 4782   2.308  -1.456   3.168 -0.1689  0.2353  0.5004
  626UNL     N7 4783   2.497  -1.392   3.054 -0.7138 -0.2345  0.3887
  626UNL     H8 4784   2.502  -1.620   3.279 -1.1872  0.0282 -0.5821
  626UNL     H9 4785   2.479  -1.693   3.118  0.8397  1.2183 -2.6291
  626UNL    H10 4786   2.620  -1.585   3.167 -0.1104 -1.0171 -0.6703
  627UNL     H0 4787   2.199  -0.792   2.816  0.3469  0.1059 -0.8599
  627UNL     H1 4788   2.422  -0.972   2.777  0.8023  1.0939  1.0790
  627UNL     C2 4789   2.300  -0.778   2.781  0.5180  0.1823 -0.3506
  627UNL     C3 4790   2.406  -0.867   2.758  0.0187  0.7460 -0.2516
  627UNL     C4 4791   2.446  -0.675   2.667  0.5259 -0.2676 -0.4401
  627UNL     C5 4792   2.511  -0.563   2.585  0.1859 -0.2355 -0.2812
  627UNL     N6 4793   2.322  -0.664   2.713 -0.3397  0.9667  0.1734
  627UNL     N7 4794   2.501  -0.795   2.702 -0.3669  0.3601  0.5803
  627UNL     H8 4795   2.458  -0.556   2.489 -0.8517 -2.3547  0.0582
  627UNL     H9 4796   2.618  -0.581   2.573  0.6115  0.9824  1.4287
  627UNL    H10 4797   2.497  -0.467   2.635  0.4982 -0.6387  0.6047
  628UNL     H0 4798   2.755  -1.133   2.545 -0.8801  0.7443  0.2190
  628UNL     H1 4799   2.723  -1.364   2.691 -0.5865 -1.0943  2.5016
  628UNL     C2 4800   2.732  -1.138   2.651  0.3395 -0.3497  0.4687
  628UNL     C3 4801   2.715  -1.261   2.722 -0.1035 -0.2181  0.0133
  628UNL     C4 4802   2.681  -1.095   2.845 -1.2453 -0.3234 -0.5466
  628UNL     C5 4803   2.649  -1.019   2.970 -0.4648 -0.6763  0.5984
  628UNL     N6 4804   2.706  -1.035   2.730 -0.1218  0.0503 -0.1962
  628UNL     N7 4805   2.693  -1.229   2.846 -0.3386  0.3377 -0.1852
  628UNL     H8 4806   2.577  -1.068   3.037 -2.3781 -1.1028 -1.6296
  628UNL     H9 4807   2.606  -0.920   2.953  0.3889 -0.4869 -0.5239
  628UNL    H10 4808   2.748  -1.006   3.014 -0.4718  2.2669 -0.0531
  629UNL     H0 4809   2.687  -0.580   2.809 -0.4880 -2.4849 -1.5471
  629UNL     H1 4810   2.881  -0.513   3.007  0.3017 -3.1427  3.7591
  629UNL     C2 4811   2.779  -0.626   2.842  0.2561 -0.0734 -0.0485
  629UNL     C3 4812   2.882  -0.592   2.934 -0.0083  0.3941 -0.4734
  629UNL     C4 4813   2.920  -0.768   2.814  0.2413  0.6241 -0.0789
  629UNL     C5 4814   3.010  -0.880   2.766 -0.1978 -0.2270 -0.2917
  629UNL     N6 4815   2.798  -0.743   2.781 -0.1744 -0.6458 -0.3212
  629UNL     N7 4816   2.975  -0.680   2.909  0.1942 -0.2547 -0.0526
  629UNL     H8 4817   3.107  -0.844   2.731  0.1898  1.1293  1.9788
  629UNL     H9 4818   2.962  -0.946   2.692  1.0383  0.3103 -1.6302
  629UNL    H10 4819   3.036  -0.946   2.849  0.1059 -2.0102 -1.7358
  630UNL     H0 4820   1.400  -1.166   3.423  3.5043  0.5908 -0.4566
  630UNL     H1 4821   1.177  -1.258   3.294 -0.7274 -0.5345  0.4975
  630UNL     C2 4822   1.393  -1.216   3.328 -0.8023  0.3262 -0.1943
  630UNL     C3 4823   1.280  -1.265   3.261 -0.7433  0.8581  0.0889
  630UNL     C4 4824   1.449  -1.288   3.140 -0.4973  0.0346 -0.2193
  630UNL     C5 4825   1.540  -1.300   3.027 -0.3557 -0.1977  0.2235
  630UNL     N6 4826   1.498  -1.241   3.254  0.0106 -0.9751 -0.1068
  630UNL     N7 4827   1.315  -1.316   3.146 -0.7191 -1.0958  0.3367
  630UNL     H8 4828   1.641  -1.342   3.029  0.2123  1.1661  0.7749
  630UNL     H9 4829   1.552  -1.199   2.985 -0.5709 -0.1547  0.2651
  630UNL    H10 4830   1.493  -1.368   2.954 -2.1506  1.7864 -0.5796
  631Co      Co 4831   4.136   0.673  -0.634 -0.2683 -0.2461  0.0144
  632Co      Co 4832   1.222  -1.370   4.202  0.0872 -0.1066  0.0269
  633Co      Co 4833   3.657   0.526  -0.313 -0.4312  0.4893  0.0220
  634Co      Co 4834   1.696  -1.201   3.887 -0.1230  0.1015 -0.2980
  635Co      Co 4835   3.163   0.873  -0.287 -0.0532  0.5612  0.0131
  636Co      Co 4836   2.204  -1.557   3.863  0.1862 -0.1809  0.1462
  637UNL     H0 4837   3.380   0.944  -0.475 -1.5061 -1.5355 -3.3707
  637UNL     H1 4838   3.390   1.185  -0.613  1.3729 -2.4627  0.3102
  637UNL     C2 4839   3.316   1.031  -0.469  0.6293 -0.0012  0.2220
  637UNL     C3 4840   3.316   1.146  -0.545 -0.6751  0.3481 -0.1233
  637UNL     C4 4841   3.148   1.139  -0.424  0.1377  1.0699 -0.1203
  637UNL     C5 4842   3.024   1.180  -0.361  1.1599 -0.1593  0.6376
  637UNL     N6 4843   3.207   1.025  -0.401  0.1273 -0.2674 -0.5438
  637UNL     N7 4844   1.261  -1.547   4.276  0.1515  0.1226 -0.3074
  637UNL     H8 4845   3.024   1.197  -0.253 -1.5862 -1.5424  0.9458
  637UNL     H9 4846   2.949   1.105  -0.389  0.9871  0.0434  0.5510
  637UNL    H10 4847   2.984   1.275  -0.401 -2.2322 -1.6416  0.1169
  638UNL     H0 4848   1.752  -0.937   3.720 -0.0045 -1.1808  1.7912
  638UNL     H1 4849   1.763  -0.945   3.455 -3.0600  0.4284 -1.6272
  638UNL     C2 4850   1.727  -1.024   3.661 -0.5012  0.0710  0.0791
  638UNL     C3 4851   1.741  -1.027   3.522  0.1314 -0.0790 -1.0077
  638UNL     C4 4852   1.674  -1.218   3.593 -0.4322  0.0583  0.1084
  638UNL     C5 4853   1.616  -1.359   3.595  0.3459  0.7930 -0.6038
  638UNL     N6 4854   1.699  -1.144   3.700 -1.2302  0.4062  0.3969
  638UNL     N7 4855   1.705  -1.149   3.476 -0.2115 -0.2015  0.2087
  638UNL     H8 4856   1.596  -1.400   3.694 -0.0269 -0.7706 -1.2975
  638UNL     H9 4857   1.693  -1.426   3.554 -1.0794 -1.6415  0.4722
  638UNL    H10 4858   1.526  -1.358   3.532  0.2106  2.0340 -0.4194
  639UNL     H0 4859   1.310  -1.359   4.495 -0.7413 -0.6761  1.1360
  639UNL     H1 4860   1.357  -1.112   4.632  2.5027  0.3347 -1.3713
  639UNL     C2 4861   1.287  -1.258   4.464 -0.1469 -0.6325  0.8181
  639UNL     C3 4862   1.308  -1.132   4.538  0.1607  0.2046 -0.1994
  639UNL     C4 4863   1.235  -1.101   4.341  0.3414  0.7019  0.0312
  639UNL     C5 4864   1.186  -1.032   4.217 -0.1536 -0.2713  0.1006
  639UNL     N6 4865   1.251  -1.232   4.345 -0.3744  0.1374 -0.0751
  639UNL     N7 4866   1.273  -1.037   4.451  0.3580 -0.1202 -0.1471
  639UNL     H8 4867   1.260  -1.032   4.136 -0.2626  1.1184 -0.0220
  639UNL     H9 4868   1.168  -0.926   4.236  0.4721  0.3576 -2.4757
  639UNL    H10 4869   1.098  -1.081   4.174  0.3485 -2.7693  1.7040
  640UNL     H0 4870   3.385   0.415  -0.363 -2.7985 -1.2714  0.9762
  640UNL     H1 4871   3.144   0.565  -0.326  0.1051 -2.2400 -3.3889
  640UNL     C2 4872   3.370   0.520  -0.346 -0.1618 -0.6689  0.1133
  640UNL     C3 4873   3.249   0.592  -0.319 -0.6320  0.4022  0.8606
  640UNL     C4 4874   3.427   0.708  -0.281  0.3755  0.4037 -0.0130
  640UNL     C5 4875   3.518   0.812  -0.228  0.0162  0.0494  0.2606
  640UNL     N6 4876   3.471   0.592  -0.307  0.0639 -0.0774  0.6424
  640UNL     N7 4877   3.290   0.717  -0.289  0.2591  0.0941  0.4059
  640UNL     H8 4878   3.468   0.909  -0.215  0.8990  0.3502  1.6074
  640UNL     H9 4879   3.610   0.812  -0.287 -0.4055  0.4420 -0.4097
  640UNL    H10 4880   3.551   0.785  -0.127 -0.1391 -1.6109 -0.0968
  641UNL     H0 4881   1.206  -1.330   3.880 -0.6096  1.3957 -0.0651
  641UNL     H1 4882   1.422  -1.258   3.743 -1.7274  1.3685 -0.3778
  641UNL     C2 4883   1.303  -1.312   3.924 -0.2870 -0.5490  0.0740
  641UNL     C3 4884   1.421  -1.275   3.850  0.4353 -1.2350 -0.6672
  641UNL     C4 4885   1.470  -1.313   4.052 -0.6805 -0.4911 -0.1195
  641UNL     C5 4886   1.557  -1.287   4.180 -0.6122 -0.4079  0.5417
  641UNL     N6 4887   1.339  -1.321   4.046  0.6079 -0.1723 -0.1654
  641UNL     N7 4888   1.522  -1.278   3.931  0.5049  0.2413  0.3561
  641UNL     H8 4889   1.640  -1.358   4.178  0.1249  0.4346 -1.6105
  641UNL     H9 4890   1.499  -1.311   4.270 -0.2640 -1.1031  0.5830
  641UNL    H10 4891   1.603  -1.188   4.186 -0.0442 -0.6956  0.9814
  642UNL     H0 4892   3.906   0.672  -0.147 -0.7848 -0.6770 -0.7095
  642UNL     H1 4893   3.882   0.697   0.124  0.7432  0.0952  0.0109
  642UNL     C2 4894   3.832   0.628  -0.083 -0.3716 -0.2406  0.0823
  642UNL     C3 4895   3.825   0.629   0.061 -0.2124  0.0718  0.8659
  642UNL     C4 4896   3.666   0.518  -0.013 -1.1349 -0.5141  0.6338
  642UNL     C5 4897   3.535   0.442  -0.002  0.3979  0.0292 -0.1738
  642UNL     N6 4898   3.727   0.559  -0.126  0.6039 -0.6835  0.6164
  642UNL     N7 4899   3.717   0.569   0.101 -0.3922  0.1815 -0.5477
  642UNL     H8 4900   3.505   0.374  -0.082 -4.1210  0.5640  0.7800
  642UNL     H9 4901   3.450   0.510   0.015 -0.5089 -1.1042  0.0022
  642UNL    H10 4902   3.545   0.390   0.094 -0.1508  0.2928  0.0291
  643UNL     H0 4903   4.330   0.210  -0.704 -1.2154 -0.7603 -0.4048
  643UNL     H1 4904   4.353   0.472  -0.579 -0.7891  0.8512  2.0029
  643UNL     C2 4905   4.262   0.295  -0.699 -0.2822 -0.0055 -0.2540
  643UNL     C3 4906   4.275   0.430  -0.642  0.5232  0.3605  0.6432
  643UNL     C4 4907   4.107   0.408  -0.771 -0.4856 -0.4967 -0.3014
  643UNL     C5 4908   3.971   0.437  -0.826 -0.4644 -0.3238 -0.0772
  643UNL     N6 4909   4.161   0.292  -0.779  0.2484 -0.3025 -0.4170
  643UNL     N7 4910   4.174   0.497  -0.689  0.2419  0.5093  0.0751
  643UNL     H8 4911   3.940   0.373  -0.910 -0.7638 -0.9758  0.5158
  643UNL     H9 4912   3.971   0.542  -0.855 -0.4210 -0.5697 -1.0067
  643UNL    H10 4913   3.892   0.424  -0.751  0.0487 -0.6073  0.4132
  644UNL     H0 4914   3.636   0.741  -0.557  1.6928  4.6957  0.6961
  644UNL     H1 4915   3.880   0.825  -0.683  2.2210 -1.3934 -1.9654
  644UNL     C2 4916   3.737   0.703  -0.549  0.0269 -0.7137 -0.1494
  644UNL     C3 4917   3.855   0.745  -0.616  0.4154  0.7512  0.0921
  644UNL     C4 4918   3.891   0.579  -0.483  0.2507  0.2839 -0.8664
  644UNL     C5 4919   3.965   0.468  -0.414 -0.1836  0.6864  0.1162
  644UNL     N6 4920   3.765   0.612  -0.459 -0.0162 -0.1394  0.5774
  644UNL     N7 4921   3.951   0.667  -0.571 -0.4694 -0.8961 -0.5546
  644UNL     H8 4922   3.971   0.375  -0.472 -0.4002 -1.2787  2.9930
  644UNL     H9 4923   4.065   0.499  -0.381  0.0608  0.8191 -0.7189
  644UNL    H10 4924   3.931   0.449  -0.311 -1.3538  1.1132 -0.1821
  645UNL     H0 4925   1.697  -1.492   3.913  0.1163  0.9840  2.8058
  645UNL     H1 4926   1.938  -1.660   3.906 -2.5480 -0.1683  1.0398
  645UNL     C2 4927   1.801  -1.468   3.899  0.1654 -0.5797 -0.3622
  645UNL     C3 4928   1.917  -1.554   3.900  0.4418  0.4564  0.0005
  645UNL     C4 4929   1.961  -1.352   3.874 -0.1918 -0.4733  0.0950
  645UNL     C5 4930   2.034  -1.234   3.832  0.4226 -0.3301 -0.4402
  645UNL     N6 4931   1.831  -1.345   3.882  0.3339 -0.0284  0.4958
  645UNL     N7 4932   2.020  -1.475   3.887  0.0615  0.2147 -0.2188
  645UNL     H8 4933   2.131  -1.261   3.789  1.0371  1.5575 -0.3282
  645UNL     H9 4934   2.064  -1.168   3.914 -1.4357 -0.5070  0.4454
  645UNL    H10 4935   1.995  -1.171   3.751  1.9686  0.8099 -0.3470
  646UNL     H0 4936   2.262  -1.828   3.711 -0.6112 -0.8329 -0.8389
  646UNL     H1 4937   2.226  -2.080   3.851  0.2067  0.0385  1.0094
  646UNL     C2 4938   2.234  -1.852   3.813  0.1155  0.0783 -0.4182
  646UNL     C3 4939   2.212  -1.978   3.881 -0.1977  0.2264  0.2229
  646UNL     C4 4940   2.192  -1.822   4.015  0.1858 -0.5874  0.1769
  646UNL     C5 4941   2.172  -1.750   4.147  0.2641 -0.1695 -0.1475
  646UNL     N6 4942   2.212  -1.756   3.899  0.4749 -0.1589 -0.5322
  646UNL     N7 4943   4.146   0.809  -0.775 -0.1762  0.6633 -0.5834
  646UNL     H8 4944   2.175  -1.641   4.140  1.4136 -0.1314  0.5997
  646UNL     H9 4945   2.250  -1.764   4.223 -1.2128  1.9496  1.8843
  646UNL    H10 4946   2.072  -1.772   4.185 -1.0867  0.2693 -3.1826
  647UNL     H0 4947   2.209  -1.323   4.049 -1.5678 -3.1070  2.1441
  647UNL     H1 4948   2.442  -1.236   4.187 -0.7972  0.3701 -0.8085
  647UNL     C2 4949   2.310  -1.363   4.049 -0.2291 -0.1635 -0.7189
  647UNL     C3 4950   2.425  -1.321   4.123 -1.0180 -0.5384  0.4018
  647UNL     C4 4951   2.457  -1.499   4.012 -0.3894 -0.0081  0.1013
  647UNL     C5 4952   2.531  -1.619   3.960 -0.3223  0.3304 -0.3945
  647UNL     N6 4953   2.332  -1.475   3.987 -0.5677 -0.7293 -0.3103
  647UNL     N7 4954   2.519  -1.409   4.094 -0.5575 -0.0615  0.3573
  647UNL     H8 4955   2.498  -1.624   3.855 -2.7008 -0.4064  0.3295
  647UNL     H9 4956   2.494  -1.714   3.999  0.9278 -0.1090 -0.2499
  647UNL    H10 4957   2.639  -1.609   3.972 -0.5429  3.1826 -0.0768
  648UNL     H0 4958   2.888   0.857  -0.155 -0.3952  0.4011  0.1271
  648UNL     H1 4959   2.662   0.769  -0.286  0.4523  2.8357  1.6304
  648UNL     C2 4960   2.877   0.837  -0.261  0.0743 -0.0464  0.1609
  648UNL     C3 4961   2.760   0.790  -0.327  0.2087  0.4027 -0.4739
  648UNL     C4 4962   2.915   0.807  -0.463  0.1662 -0.0245 -0.6747
  648UNL     C5 4963   2.993   0.798  -0.594 -0.4865  0.4359  0.0834
  648UNL     N6 4964   2.974   0.822  -0.344 -0.2766 -0.5886 -0.0132
  648UNL     N7 4965   2.782   0.776  -0.455 -0.2922  0.3401 -0.4578
  648UNL     H8 4966   2.942   0.731  -0.665  1.6145  0.5960 -1.6764
  648UNL     H9 4967   3.093   0.755  -0.582 -0.6925 -0.3225 -0.7937
  648UNL    H10 4968   3.004   0.894  -0.645  0.9888  0.4282  0.3535
  649Co      Co 4969   3.169   1.390   0.624  0.0577 -0.0871  0.1000
  650Co      Co 4970   2.196   2.082   0.595 -0.1817  0.0110 -0.1300
  651Co      Co 4971   2.649   1.208   0.902  0.0107  0.2715  0.0876
  652Co      Co 4972   2.700   2.243   0.279  0.2172  0.0043 -0.1297
  653Co      Co 4973   2.178   1.567   0.889 -0.0989 -0.1780  0.2043
  654Co      Co 4974   3.189   1.912   0.311  0.2384 -0.2697 -0.0810
  655UNL     H0 4975   2.390   1.606   0.679 -0.0437  0.4420 -0.6087
  655UNL     H1 4976   2.435   1.876   0.572  0.0587  1.2030 -0.7940
  655UNL     C2 4977   2.341   1.702   0.687  0.2409  0.5614 -0.2658
  655UNL     C3 4978   2.358   1.836   0.635  0.1225  0.9435 -0.8762
  655UNL     C4 4979   2.184   1.834   0.758 -0.1110  0.5694  0.4786
  655UNL     C5 4980   2.066   1.871   0.837 -0.1786 -0.2080  0.1823
  655UNL     N6 4981   2.239   1.715   0.766 -0.3318 -0.1445 -0.5457
  655UNL     N7 4982   2.261   1.913   0.679  0.0673 -0.0544 -0.2450
  655UNL     H8 4983   2.030   1.786   0.896 -0.9827 -0.3916 -0.5558
  655UNL     H9 4984   1.987   1.904   0.769  1.0559  1.3177 -0.5995
  655UNL    H10 4985   2.082   1.957   0.903  1.1466  0.3274 -0.7834
  656UNL     H0 4986   2.780   2.496   0.116  0.5619 -0.8866  0.0636
  656UNL     H1 4987   2.750   2.500  -0.158 -2.1779 -0.4588 -0.4567
  656UNL     C2 4988   2.756   2.415   0.048  0.6368 -0.6834 -0.2056
  656UNL     C3 4989   2.742   2.415  -0.091  0.6395 -0.2930  0.2492
  656UNL     C4 4990   2.715   2.223  -0.016 -0.5550 -0.3220 -0.0909
  656UNL     C5 4991   2.718   2.078  -0.012 -0.1143  0.3571  0.8893
  656UNL     N6 4992   2.716   2.300   0.093  0.3427 -0.5243 -0.4407
  656UNL     N7 4993   2.723   2.291  -0.133  0.5004  0.2639 -0.3644
  656UNL     H8 4994   2.815   2.028  -0.004 -0.4003 -0.0886  1.6509
  656UNL     H9 4995   2.682   2.040  -0.108  2.2559  0.3027 -0.0377
  656UNL    H10 4996   2.654   2.041   0.069  0.2394 -0.1323  0.9448
  657UNL     H0 4997   2.313   2.099   0.897  2.3996 -0.7614 -1.9873
  657UNL     H1 4998   2.269   2.336   1.033  0.2252 -1.3714  0.3168
  657UNL     C2 4999   2.285   2.196   0.859  0.3268 -0.5226 -0.0921
  657UNL     C3 5000   2.259   2.318   0.927  0.0830 -0.0155  0.0861
  657UNL     C4 5001   2.224   2.341   0.720 -0.0104 -0.8366  0.2573
  657UNL     C5 5002   2.181   2.415   0.590 -0.4637  0.5593  0.0947
  657UNL     N6 5003   2.231   2.214   0.738 -0.2946 -0.2599 -0.1725
  657UNL     N7 5004   2.234   2.410   0.839  1.1786  0.1457 -0.1682
  657UNL     H8 5005   2.082   2.459   0.606  0.8776  3.4482  0.9357
  657UNL     H9 5006   2.169   2.341   0.509 -1.8481  1.9503 -1.0338
  657UNL    H10 5007   2.255   2.494   0.576  0.7060 -0.3815  0.7650
  658UNL     H0 5008   2.365   1.095   0.824  0.0980 -0.3719  0.9028
  658UNL     H1 5009   2.149   1.271   0.830  0.4492 -0.7614  0.7942
  658UNL     C2 5010   2.364   1.200   0.848  0.4766 -0.2615  0.4497
  658UNL     C3 5011   2.253   1.296   0.848  0.4294 -0.1434  0.1098
  658UNL     C4 5012   2.430   1.395   0.882  0.8581 -0.1451 -0.0885
  658UNL     C5 5013   2.517   1.504   0.928  0.5581  0.4422  0.0058
  658UNL     N6 5014   2.468   1.271   0.884 -0.1119  0.0374 -0.3046
  658UNL     N7 5015   2.293   1.418   0.868 -0.4764  0.1233  0.1569
  658UNL     H8 5016   2.515   1.501   1.038 -0.0574  0.2905 -0.0069
  658UNL     H9 5017   2.487   1.605   0.896  1.3838  0.9646  0.8173
  658UNL    H10 5018   2.621   1.495   0.893  0.5719  1.1795 -0.1601
  659UNL     H0 5019   2.202   2.106   0.275 -0.1225  0.2854  0.9954
  659UNL     H1 5020   2.440   2.163   0.123 -0.9234  0.5749  0.1521
  659UNL     C2 5021   2.303   2.126   0.308  0.2152 -0.4747  0.4390
  659UNL     C3 5022   2.417   2.163   0.228 -0.3184 -0.2661  0.2879
  659UNL     C4 5023   2.450   2.162   0.443 -0.5165  0.1866 -1.2168
  659UNL     C5 5024   2.526   2.178   0.573 -0.0114  0.2646 -0.3353
  659UNL     N6 5025   2.323   2.130   0.434  0.4465  0.1770  0.2662
  659UNL     N7 5026   2.510   2.186   0.321  0.0562  0.6332  0.0125
  659UNL     H8 5027   2.506   2.088   0.634 -2.0422  0.1646 -1.0775
  659UNL     H9 5028   2.493   2.262   0.634  1.8866  0.7585  0.0960
  659UNL    H10 5029   2.636   2.178   0.567  0.1233 -0.1876  1.4578
  660UNL     H0 5030   2.806   1.407   1.044 -1.0415  1.3625  0.4447
  660UNL     H1 5031   2.882   1.369   1.327 -3.4359  0.3115  2.0286
  660UNL     C2 5032   2.773   1.341   1.123  0.1019  0.3461  0.1214
  660UNL     C3 5033   2.812   1.322   1.260 -0.4359 -0.0611 -1.0967
  660UNL     C4 5034   2.632   1.216   1.210 -0.3907  0.0490 -0.5118
  660UNL     C5 5035   2.504   1.146   1.219 -0.4185 -0.5695  1.4160
  660UNL     N6 5036   2.685   1.254   1.096  0.1732  0.1757 -0.0282
  660UNL     N7 5037   2.723   1.238   1.315  0.4125 -0.2695  0.1417
  660UNL     H8 5038   2.482   1.098   1.123 -1.8847 -0.5001  1.6947
  660UNL     H9 5039   2.416   1.211   1.222 -0.0413 -0.0245  0.8150
  660UNL    H10 5040   2.511   1.072   1.300  4.6143 -0.6340  1.2615
  661UNL     H0 5041   3.399   0.943   0.493 -0.6707 -0.0632  2.0977
  661UNL     H1 5042   3.401   1.164   0.651 -0.0503  1.3188 -0.5369
  661UNL     C2 5043   3.325   1.022   0.493  0.0907  0.7482 -0.4646
  661UNL     C3 5044   3.324   1.134   0.581  0.1435  0.1710 -0.2756
  661UNL     C4 5045   3.154   1.133   0.466 -0.1989 -0.4244  1.0157
  661UNL     C5 5046   3.028   1.185   0.392 -0.3961  0.6203 -0.5111
  661UNL     N6 5047   3.215   1.023   0.430  0.0223 -0.1535 -0.1802
  661UNL     N7 5048   3.218   1.207   0.558  0.3259 -0.2855 -0.1621
  661UNL     H8 5049   2.958   1.217   0.469  0.7422  0.7513  0.4967
  661UNL     H9 5050   2.978   1.104   0.337  1.8400 -0.9736 -0.3302
  661UNL    H10 5051   3.063   1.257   0.318  0.8791  1.6469  1.0282
  662UNL     H0 5052   2.656   1.429   0.662 -0.1641  0.3861  0.2181
  662UNL     H1 5053   2.882   1.486   0.530  0.6078 -0.5816 -0.8275
  662UNL     C2 5054   2.753   1.392   0.690 -0.0762  0.2229 -0.2993
  662UNL     C3 5055   2.870   1.424   0.619 -0.4063 -0.5220 -0.9015
  662UNL     C4 5056   2.916   1.287   0.777  0.5347  0.3983  0.4633
  662UNL     C5 5057   2.987   1.191   0.867  0.2348  0.0850  0.3028
  662UNL     N6 5058   2.781   1.306   0.780 -0.5798 -0.1384 -0.6812
  662UNL     N7 5059   2.975   1.368   0.683 -0.1579 -0.0317 -0.1283
  662UNL     H8 5060   3.096   1.186   0.861  0.2277 -0.6242  0.6780
  662UNL     H9 5061   2.967   1.217   0.972  1.2704  0.8068  0.3377
  662UNL    H10 5062   2.948   1.090   0.848  0.0364 -0.1731  1.9097
  663UNL     H0 5063   2.697   1.956   0.397 -1.0810  2.2404 -0.8335
  663UNL     H1 5064   2.926   1.801   0.390  2.6423  1.3845 -0.2811
  663UNL     C2 5065   2.794   1.976   0.355 -0.3702  0.0260 -0.3366
  663UNL     C3 5066   2.914   1.901   0.350 -0.5864  1.2371  0.0696
  663UNL     C4 5067   2.944   2.101   0.288  0.0498 -0.0092  0.1071
  663UNL     C5 5068   3.014   2.213   0.220 -0.2935 -0.2653  0.3345
  663UNL     N6 5069   2.815   2.095   0.303 -0.5910 -0.1443  0.1119
  663UNL     N7 5070   3.009   1.981   0.315  0.6237 -0.2109  0.0242
  663UNL     H8 5071   3.027   2.196   0.112  1.2825 -0.9860  0.6111
  663UNL     H9 5072   3.117   2.225   0.255 -0.1277  4.0430 -0.9840
  663UNL    H10 5073   2.954   2.305   0.229 -3.0720 -1.6348 -2.1778
  664UNL     H0 5074   3.308   1.658   0.191 -0.4336  0.0014  0.4531
  664UNL     H1 5075   3.275   1.402   0.320 -2.4088  0.2594 -2.9964
  664UNL     C2 5076   3.267   1.634   0.289  0.3882 -0.0475  0.7979
  664UNL     C3 5077   3.248   1.503   0.346 -0.1069  0.1795  0.3026
  664UNL     C4 5078   3.176   1.659   0.473 -0.4232 -0.0667  0.0707
  664UNL     C5 5079   3.121   1.726   0.590  0.1078 -0.1399 -0.7042
  664UNL     N6 5080   3.220   1.726   0.373  0.3123 -0.2557  0.0108
  664UNL     N7 5081   3.192   1.522   0.462  0.0546 -0.0336 -0.1887
  664UNL     H8 5082   3.094   1.647   0.662  0.5932  0.7890  0.5364
  664UNL     H9 5083   3.027   1.780   0.578 -0.9181 -2.1187 -2.1533
  664UNL    H10 5084   3.205   1.780   0.636  0.7783 -1.3226 -0.4905
  665UNL     H0 5085   3.152   2.105   0.538 -0.4819 -1.8570 -0.0538
  665UNL     H1 5086   3.378   2.190   0.688 -2.3244 -1.5438  1.7170
  665UNL     C2 5087   3.258   2.083   0.530  0.0308  0.2833  0.2814
  665UNL     C3 5088   3.374   2.131   0.598 -0.5549  0.6387  0.0937
  665UNL     C4 5089   3.435   2.004   0.441  0.3970  0.3391  0.1207
  665UNL     C5 5090   3.526   1.934   0.347  0.1082  0.2170 -0.1179
  665UNL     N6 5091   3.305   2.006   0.431  0.4970 -0.4576 -0.1619
  665UNL     N7 5092   3.480   2.075   0.546 -0.5896 -0.1079  0.0778
  665UNL     H8 5093   3.480   1.886   0.259  0.8547 -1.8268  0.5514
  665UNL     H9 5094   3.582   1.843   0.373 -0.2456  0.0740  0.1556
  665UNL    H10 5095   3.596   1.996   0.290  1.7409  0.4573  2.0311
  666UNL     H0 5096   1.911   1.500   1.046 -1.0353  1.5710 -0.4081
  666UNL     H1 5097   1.709   1.375   0.916 -0.3091  0.9842 -0.4426
  666UNL     C2 5098   1.900   1.486   0.939  0.4543  0.0581 -0.3999
  666UNL     C3 5099   1.791   1.430   0.872  0.3191  0.1035 -0.4046
  666UNL     C4 5100   1.936   1.498   0.739  0.1452 -0.0180  0.3071
  666UNL     C5 5101   2.013   1.518   0.611  0.1193  0.9946  0.0848
  666UNL     N6 5102   1.989   1.528   0.853 -0.0289 -0.4481 -0.3579
  666UNL     N7 5103   1.817   1.434   0.746 -0.3465 -0.2308 -0.1894
  666UNL     H8 5104   2.106   1.462   0.597 -1.5881 -1.8767 -0.6677
  666UNL     H9 5105   2.025   1.620   0.573 -0.4936 -0.5176 -4.9793
  666UNL    H10 5106   1.957   1.479   0.525 -2.2513  0.6852  1.6719
  667Co      Co 5107   2.679   0.707   1.781  0.1309 -0.0185 -0.0504
  668Co      Co 5108   1.710   1.383   1.795 -0.2282 -0.0016  0.2234
  669Co      Co 5109   2.194   0.512   2.083  0.4292 -0.1371  0.0808
  670Co      Co 5110   2.198   1.543   1.484 -0.0394 -0.0517  0.0203
  671Co      Co 5111   1.717   0.878   2.086 -0.0765 -0.1845  0.1213
  672Co      Co 5112   2.696   1.194   1.503 -0.4272  0.0710  0.0521
  673UNL     H0 5113   1.910   0.917   1.851 -0.3786 -1.0014 -0.7880
  673UNL     H1 5114   1.938   1.172   1.725 -1.0550 -0.0005 -0.8617
  673UNL     C2 5115   1.855   1.009   1.865  0.2371 -0.7730  0.2184
  673UNL     C3 5116   1.868   1.137   1.799  0.4830 -0.8334  0.2667
  673UNL     C4 5117   1.709   1.134   1.935 -0.6929  0.1432  0.3526
  673UNL     C5 5118   1.602   1.178   2.027 -0.1895  0.0569 -0.5184
  673UNL     N6 5119   1.763   1.017   1.947 -0.1326  0.0887 -0.4681
  673UNL     N7 5120   1.776   1.216   1.849  0.3255 -0.7111 -0.2487
  673UNL     H8 5121   1.528   1.098   2.041 -1.4614  1.2225 -0.3285
  673UNL     H9 5122   1.535   1.261   2.001 -1.6114 -1.1784 -0.9302
  673UNL    H10 5123   1.653   1.216   2.116 -0.1607 -0.8323 -0.1476
  674UNL     H0 5124   2.292   1.808   1.327  1.6283 -0.0238 -0.4494
  674UNL     H1 5125   2.315   1.794   1.039 -0.1955  1.8372  1.0320
  674UNL     C2 5126   2.273   1.727   1.259 -0.1638  0.2716 -0.3515
  674UNL     C3 5127   2.280   1.724   1.114  0.0296 -0.4874 -0.9151
  674UNL     C4 5128   2.195   1.548   1.189 -0.2187  0.5501 -1.2572
  674UNL     C5 5129   2.140   1.410   1.200  0.5559  0.4924 -0.0283
  674UNL     N6 5130   2.231   1.606   1.297  0.1339 -0.6516  0.4091
  674UNL     N7 5131   2.235   1.607   1.076 -0.0445  0.4257  0.1842
  674UNL     H8 5132   2.195   1.338   1.262 -1.3923 -0.5337  0.6040
  674UNL     H9 5133   2.120   1.373   1.099 -1.4077  1.5171 -0.0656
  674UNL    H10 5134   2.036   1.401   1.234  0.1480  1.0812 -1.0869
  675UNL     H0 5135   1.796   1.392   2.111 -0.2230  0.7134  0.7245
  675UNL     H1 5136   1.777   1.625   2.249 -0.2192  1.5530 -0.3483
  675UNL     C2 5137   1.767   1.487   2.067 -0.4375  0.3678  0.0991
  675UNL     C3 5138   1.760   1.607   2.144 -0.5953  0.0529 -0.0673
  675UNL     C4 5139   1.723   1.634   1.935 -0.1503 -0.2777 -0.2593
  675UNL     C5 5140   1.682   1.703   1.804 -0.7705 -0.3185  0.3386
  675UNL     N6 5141   1.747   1.509   1.937 -0.0533 -0.0422 -0.6684
  675UNL     N7 5142   1.743   1.699   2.052  0.6428 -1.3525 -0.0431
  675UNL     H8 5143   1.634   1.636   1.731  0.6936 -1.0285 -0.0150
  675UNL     H9 5144   1.762   1.752   1.747  0.5051 -1.0692  1.4215
  675UNL    H10 5145   1.601   1.777   1.808 -1.0092 -0.3205 -2.6659
  676UNL     H0 5146   1.906   0.412   2.014 -0.5223  0.4675  1.1132
  676UNL     H1 5147   1.685   0.577   1.989 -0.4631  0.7966  0.5354
  676UNL     C2 5148   1.903   0.519   2.033  0.6178  0.6598  0.2453
  676UNL     C3 5149   1.787   0.601   2.017  0.0702 -0.2166 -0.4772
  676UNL     C4 5150   1.968   0.704   2.089  0.9603  0.3907  0.5749
  676UNL     C5 5151   2.047   0.820   2.143 -0.5120 -0.1481 -0.3959
  676UNL     N6 5152   2.007   0.583   2.073 -0.5223 -0.1835 -0.4205
  676UNL     N7 5153   1.830   0.714   2.059  0.3008 -0.5517 -0.8227
  676UNL     H8 5154   2.040   0.825   2.253 -2.3862 -2.1705 -0.3573
  676UNL     H9 5155   2.018   0.913   2.094 -1.1102  0.3976  0.9260
  676UNL    H10 5156   2.152   0.801   2.119 -0.7044 -1.0371 -0.5701
  677UNL     H0 5157   1.688   1.527   1.498 -0.5789  2.5259  1.0126
  677UNL     H1 5158   1.914   1.570   1.344 -0.1294 -2.1542 -0.9345
  677UNL     C2 5159   1.792   1.518   1.529 -0.2134 -0.7348 -0.7742
  677UNL     C3 5160   1.906   1.540   1.448  0.4748 -0.3227 -0.3084
  677UNL     C4 5161   1.956   1.466   1.638 -0.7989  0.5950 -0.5351
  677UNL     C5 5162   2.044   1.453   1.762 -0.0679  0.0444 -0.7820
  677UNL     N6 5163   1.826   1.464   1.641 -0.2178 -0.2756 -0.2489
  677UNL     N7 5164   2.012   1.517   1.521  1.1884  0.2213 -0.1490
  677UNL     H8 5165   2.132   1.517   1.761 -1.2631  1.8164  0.8933
  677UNL     H9 5166   2.078   1.349   1.770  0.2454  0.2846  1.4322
  677UNL    H10 5167   1.984   1.461   1.853  0.9985 -1.2007  0.0746
  678UNL     H0 5168   2.408   0.684   2.233  0.1632 -1.2739 -1.1585
  678UNL     H1 5169   2.415   0.681   2.510  0.8755 -2.6632  1.0828
  678UNL     C2 5170   2.334   0.644   2.300  0.6889 -0.5679 -0.1335
  678UNL     C3 5171   2.344   0.643   2.438  0.5819 -0.4996  0.1406
  678UNL     C4 5172   2.182   0.527   2.372 -0.1146 -0.0807 -0.3426
  678UNL     C5 5173   2.059   0.442   2.386  0.1181 -0.4596 -0.2338
  678UNL     N6 5174   2.239   0.558   2.263 -0.1070  0.3295 -0.0132
  678UNL     N7 5175   2.240   0.584   2.489 -0.4977  0.1840  0.5113
  678UNL     H8 5176   2.054   0.376   2.299 -1.2098  0.8002 -1.1588
  678UNL     H9 5177   1.982   0.517   2.408  1.0773  0.4043  0.2400
  678UNL    H10 5178   2.065   0.373   2.472 -0.3501 -0.3015 -0.0718
  679UNL     H0 5179   2.850   0.223   1.710  1.1170  0.8097 -3.6580
  679UNL     H1 5180   2.864   0.458   1.862  0.6355 -0.3132  1.1560
  679UNL     C2 5181   2.789   0.312   1.701  0.1711  0.6900 -0.0163
  679UNL     C3 5182   2.802   0.432   1.777  0.2993  0.6769  1.0826
  679UNL     C4 5183   2.648   0.436   1.625  0.4060 -0.0058  0.4359
  679UNL     C5 5184   2.532   0.488   1.545 -0.1930  0.0692  0.6010
  679UNL     N6 5185   2.695   0.313   1.610 -0.8255 -0.5316  0.7508
  679UNL     N7 5186   2.717   0.514   1.716  0.0454  0.3777  0.0273
  679UNL     H8 5187   2.551   0.582   1.493  1.3720 -0.2855  0.4918
  679UNL     H9 5188   2.451   0.496   1.619  0.0501 -0.9819  0.9944
  679UNL    H10 5189   2.498   0.405   1.481 -1.3425  2.3770 -1.9734
  680UNL     H0 5190   2.169   0.744   1.900  0.0147 -1.1744  1.2510
  680UNL     H1 5191   2.394   0.844   1.759  0.0995 -1.8749 -0.8592
  680UNL     C2 5192   2.272   0.711   1.893  0.2416 -0.2106 -0.4925
  680UNL     C3 5193   2.389   0.763   1.831  0.1872 -0.7265  0.4886
  680UNL     C4 5194   2.436   0.586   1.928 -0.6540  0.3216  0.3805
  680UNL     C5 5195   2.499   0.461   1.983  0.0968  0.4329  0.2205
  680UNL     N6 5196   2.318   0.616   1.973  0.7055 -0.0374  0.3256
  680UNL     N7 5197   2.493   0.682   1.852  0.2868 -0.4304  0.8395
  680UNL     H8 5198   2.582   0.416   1.926 -0.4465 -3.3093  2.1045
  680UNL     H9 5199   2.530   0.486   2.085 -0.5850 -0.0878  0.5585
  680UNL    H10 5200   2.438   0.370   1.981 -0.9428  1.0618 -2.8211
  681UNL     H0 5201   2.185   1.230   1.530  0.2175 -1.4804 -2.7295
  681UNL     H1 5202   2.429   1.079   1.584  2.9470  0.8456  2.5132
  681UNL     C2 5203   2.286   1.266   1.535 -0.4107  0.2418 -0.0988
  681UNL     C3 5204   2.408   1.181   1.557  0.0089 -0.1746  0.4643
  681UNL     C4 5205   2.449   1.378   1.492 -0.1587 -0.0401  0.2964
  681UNL     C5 5206   2.530   1.502   1.453  0.2874 -0.2053 -0.1212
  681UNL     N6 5207   2.321   1.388   1.519 -0.3727 -0.0159  0.2919
  681UNL     N7 5208   2.509   1.255   1.518  0.4907 -0.2181 -0.6759
  681UNL     H8 5209   2.639   1.500   1.461  0.3467  1.9563  0.2503
  681UNL     H9 5210   2.483   1.592   1.493 -0.8523 -0.3570 -1.0677
  681UNL    H10 5211   2.502   1.525   1.349  0.0482 -0.6459 -0.1570
  682UNL     H0 5212   2.782   0.975   1.363 -1.2356 -1.7086 -0.5087
  682UNL     H1 5213   2.748   0.724   1.467  3.0636  0.5310 -0.2692
  682UNL     C2 5214   2.751   0.935   1.459  0.4575 -1.0570  0.3587
  682UNL     C3 5215   2.720   0.815   1.518  0.7469 -0.3322  0.1152
  682UNL     C4 5216   2.692   0.963   1.659  0.0721 -0.5169  0.2267
  682UNL     C5 5217   2.655   1.041   1.783  0.4604 -0.4666 -0.1023
  682UNL     N6 5218   2.708   1.022   1.542 -0.5717  0.3797 -0.1831
  682UNL     N7 5219   2.689   0.832   1.644  0.1803 -0.3330 -0.5669
  682UNL     H8 5220   2.727   1.122   1.801 -0.1016 -0.2450  1.2746
  682UNL     H9 5221   2.670   0.978   1.872  1.4372 -0.4477 -0.2429
  682UNL    H10 5222   2.550   1.071   1.788 -0.0061 -2.1323  1.2626
  683UNL     H0 5223   2.691   1.418   1.722 -0.5233 -0.3372 -1.9235
  683UNL     H1 5224   2.926   1.525   1.826 -2.2748  0.4747  0.1315
  683UNL     C2 5225   2.793   1.394   1.697  0.0221 -0.0382 -0.1170
  683UNL     C3 5226   2.914   1.451   1.748  0.1170 -0.0229  0.1443
  683UNL     C4 5227   2.952   1.301   1.617 -0.1562  0.6388  0.0820
  683UNL     C5 5228   3.031   1.199   1.534 -0.6395  0.4940 -0.3679
  683UNL     N6 5229   2.820   1.304   1.608  0.1124  0.4026  0.8304
  683UNL     N7 5230   3.009   1.370   1.715  0.2625  0.2500  0.1378
  683UNL     H8 5231   3.118   1.249   1.489  0.0146 -1.3145 -1.2190
  683UNL     H9 5232   2.974   1.147   1.456 -0.2329 -1.4808  0.5833
  683UNL    H10 5233   3.081   1.129   1.602 -2.5294 -1.4393 -0.8376
  684UNL     H0 5234   1.456   0.817   2.224  1.2384  0.4628  0.1777
  684UNL     H1 5235   1.212   0.758   2.099 -0.2919 -1.8984 -1.3257
  684UNL     C2 5236   1.430   0.802   2.120  0.0665 -0.4661  0.5892
  684UNL     C3 5237   1.311   0.765   2.056 -0.0615 -0.1593 -0.5764
  684UNL     C4 5238   1.474   0.785   1.920 -0.3510  0.1049  0.2471
  684UNL     C5 5239   1.568   0.776   1.800 -0.9790 -0.2528 -0.3931
  684UNL     N6 5240   1.534   0.809   2.037 -0.1967 -0.3470  0.4149
  684UNL     N7 5241   1.343   0.752   1.932 -0.3082  0.6686 -0.4199
  684UNL     H8 5242   1.670   0.744   1.821 -0.5685  1.9258  1.3143
  684UNL     H9 5243   1.584   0.878   1.762 -0.6934 -0.2182 -0.1817
  684UNL    H10 5244   1.528   0.727   1.710 -0.8194  1.1156 -1.2363
  685Co      Co 5245   2.195   0.026   2.967  0.2360  0.2697 -0.0082
  686Co      Co 5246   1.217   0.702   2.997 -0.1051 -0.0226 -0.1557
  687Co      Co 5247   1.724  -0.152   3.276  0.0487  0.0209  0.2502
  688Co      Co 5248   1.708   0.873   2.682 -0.2069  0.2554 -0.0507
  689Co      Co 5249   1.222   0.167   3.297  0.2451  0.0712 -0.0564
  690Co      Co 5250   2.204   0.554   2.683 -0.0481  0.1029  0.0006
  691UNL     H0 5251   1.392   0.221   3.072  0.1976 -0.1890  2.6536
  691UNL     H1 5252   1.418   0.488   2.961  1.1993  0.6526  1.3372
  691UNL     C2 5253   1.332   0.311   3.083  0.1979  0.0665  0.8210
  691UNL     C3 5254   1.346   0.446   3.030 -0.1762  0.1430 -0.3131
  691UNL     C4 5255   1.206   0.446   3.184  0.3937  0.4091 -1.1673
  691UNL     C5 5256   1.082   0.496   3.249 -0.6655 -0.0471 -0.1053
  691UNL     N6 5257   1.249   0.320   3.182  0.7597 -0.4877 -0.1943
  691UNL     N7 5258   1.263   0.529   3.088  0.0696  0.3057  0.0460
  691UNL     H8 5259   1.003   0.423   3.231 -1.5716  0.4677  1.5784
  691UNL     H9 5260   1.059   0.600   3.221 -1.0886 -0.0510  0.2150
  691UNL    H10 5261   1.088   0.505   3.358 -0.3793  1.7749 -0.2368
  692UNL     H0 5262   1.826   1.114   2.527  0.3766 -0.8319  0.5233
  692UNL     H1 5263   1.794   1.142   2.258 -0.7286 -0.3904  0.5258
  692UNL     C2 5264   1.784   1.042   2.458 -0.1461  0.2523 -0.3236
  692UNL     C3 5265   1.787   1.051   2.316  0.5779 -0.6443  0.3195
  692UNL     C4 5266   1.720   0.858   2.387  0.5245 -0.0762 -0.0854
  692UNL     C5 5267   1.677   0.713   2.395  0.1321 -0.1890  0.2207
  692UNL     N6 5268   1.732   0.924   2.496 -0.3922 -0.6876 -0.4154
  692UNL     N7 5269   1.746   0.937   2.273  0.1861 -0.0651 -0.6096
  692UNL     H8 5270   1.720   0.657   2.480  2.3506  0.8701 -0.1348
  692UNL     H9 5271   1.720   0.663   2.307 -0.1582 -2.2234  1.1666
  692UNL    H10 5272   1.568   0.715   2.409  0.1449 -0.8506  0.4641
  693UNL     H0 5273   1.302   0.715   3.305  0.9971  0.5037 -0.0676
  693UNL     H1 5274   1.298   0.955   3.456 -1.6209 -0.2285  0.1338
  693UNL     C2 5275   1.277   0.815   3.271 -0.0457  0.5056  0.6602
  693UNL     C3 5276   1.283   0.935   3.351  0.5495  0.0583 -0.2819
  693UNL     C4 5277   1.220   0.960   3.147  0.8591 -0.1972  0.0887
  693UNL     C5 5278   1.174   1.037   3.022  0.4090  0.2630  0.3027
  693UNL     N6 5279   1.250   0.832   3.142  0.0935  0.0348 -0.4313
  693UNL     N7 5280   1.246   1.028   3.266  0.5880 -0.6565  0.6531
  693UNL     H8 5281   1.254   1.058   2.950  1.2101 -1.3053  0.6836
  693UNL     H9 5282   1.136   1.135   3.052  1.7800  0.5822  1.0350
  693UNL    H10 5283   1.102   0.979   2.962  1.9722  0.7204 -2.1612
  694UNL     H0 5284   1.461  -0.277   3.177 -2.1077 -1.7206  1.5340
  694UNL     H1 5285   1.216  -0.112   3.156 -1.2541  2.2731  0.1776
  694UNL     C2 5286   1.438  -0.178   3.213  1.2868 -0.2707  0.1529
  694UNL     C3 5287   1.314  -0.097   3.198 -0.5188  0.4374 -0.7293
  694UNL     C4 5288   1.476   0.010   3.299  0.1391  0.0221 -0.2039
  694UNL     C5 5289   1.539   0.119   3.385 -0.1065 -0.0541 -0.4481
  694UNL     N6 5290   1.532  -0.102   3.262 -0.8193  0.2995  0.1981
  694UNL     N7 5291   1.346   0.015   3.257 -0.5505 -0.1818  0.3188
  694UNL     H8 5292   1.477   0.209   3.396 -2.1117 -1.4981  0.9077
  694UNL     H9 5293   1.636   0.150   3.346  0.4190  0.2359  1.0429
  694UNL    H10 5294   1.563   0.088   3.487  0.1454  2.8674  0.4669
  695UNL     H0 5295   1.205   0.770   2.697  0.4653 -2.7820  1.6184
  695UNL     H1 5296   1.427   0.849   2.532 -0.1001  0.1049 -0.2346
  695UNL     C2 5297   1.305   0.798   2.726  0.0332 -0.0930  0.7447
  695UNL     C3 5298   1.413   0.839   2.639  1.0481  0.4202 -0.0415
  695UNL     C4 5299   1.470   0.806   2.839  0.2771  1.0664  0.0883
  695UNL     C5 5300   1.565   0.807   2.958 -0.5498 -0.4471 -0.3564
  695UNL     N6 5301   1.339   0.769   2.845 -0.7222 -0.2072  0.0979
  695UNL     N7 5302   1.521   0.840   2.720 -0.2684  0.2123 -0.2879
  695UNL     H8 5303   1.672   0.806   2.935 -0.3668  0.2284  0.4028
  695UNL     H9 5304   1.550   0.719   3.021  0.3508  1.0327  2.1006
  695UNL    H10 5305   1.551   0.902   3.013  1.3735 -0.1167 -0.3630
  696UNL     H0 5306   1.968   0.003   3.461  1.8179 -1.8661  0.1455
  696UNL     H1 5307   1.936  -0.005   3.727 -0.2948 -0.0927 -0.7143
  696UNL     C2 5308   1.888  -0.053   3.508  0.1572 -0.1585 -0.5364
  696UNL     C3 5309   1.873  -0.054   3.654 -0.5888 -0.1763 -0.4104
  696UNL     C4 5310   1.715  -0.155   3.564 -0.1705  0.4417 -0.2694
  696UNL     C5 5311   1.582  -0.229   3.552  0.1419 -0.3588 -0.3487
  696UNL     N6 5312   1.787  -0.118   3.461  0.2060 -0.2667 -0.0140
  696UNL     N7 5313   1.763  -0.120   3.690  0.6216  0.6667 -0.2278
  696UNL     H8 5314   1.554  -0.288   3.640 -0.4059 -1.4865 -1.2444
  696UNL     H9 5315   1.567  -0.286   3.459  0.1368 -2.1544  0.7185
  696UNL    H10 5316   1.510  -0.147   3.541  1.2524  0.5248 -1.3115
  697UNL     H0 5317   2.417  -0.438   2.926  0.1661 -0.1800 -0.4133
  697UNL     H1 5318   2.353  -0.189   3.072 -1.7687  0.1667  0.0739
  697UNL     C2 5319   2.348  -0.357   2.906  0.2653 -0.0296 -0.1544
  697UNL     C3 5320   2.322  -0.235   2.980  0.9829 -0.6668 -0.5452
  697UNL     C4 5321   2.191  -0.246   2.815  0.9686 -0.2603  0.6143
  697UNL     C5 5322   2.070  -0.226   2.742  0.3251 -0.1127 -0.3367
  697UNL     N6 5323   2.264  -0.357   2.804 -0.4831 -0.5015 -0.2752
  697UNL     N7 5324   2.234  -0.167   2.915  0.2018 -0.6064 -0.3655
  697UNL     H8 5325   2.053  -0.297   2.660 -0.3998 -0.3857  0.0437
  697UNL     H9 5326   2.060  -0.128   2.694 -1.9330 -0.0815  0.0915
  697UNL    H10 5327   1.977  -0.230   2.800 -1.3678  1.4907 -2.7765
  698UNL     H0 5328   1.709   0.096   3.083 -0.6671 -0.3477 -1.2122
  698UNL     H1 5329   1.934   0.157   2.910 -0.2985  1.4131  0.4934
  698UNL     C2 5330   1.810   0.057   3.080 -0.4589 -0.0033  0.3488
  698UNL     C3 5331   1.923   0.089   2.994  0.5591  0.2731 -0.2859
  698UNL     C4 5332   1.963  -0.083   3.117  0.7434 -0.2851 -0.0137
  698UNL     C5 5333   2.032  -0.196   3.181 -0.4256  0.6129  0.5347
  698UNL     N6 5334   1.846  -0.041   3.159 -0.2819 -0.0812 -0.0707
  698UNL     N7 5335   2.020   0.009   3.032 -0.0687 -0.3214  0.5328
  698UNL     H8 5336   2.118  -0.152   3.232 -0.7955  0.7620  1.0412
  698UNL     H9 5337   1.970  -0.237   3.262 -1.1550 -1.1420 -0.8248
  698UNL    H10 5338   2.063  -0.269   3.105 -1.2381 -0.2306  0.9950
  699UNL     H0 5339   1.695   0.570   2.789  0.1895  1.3336  1.0848
  699UNL     H1 5340   1.924   0.411   2.769 -3.2595 -0.7558 -1.4315
  699UNL     C2 5341   1.795   0.594   2.758 -0.0846 -0.2382 -1.2027
  699UNL     C3 5342   1.919   0.518   2.754 -0.0898 -0.3139 -0.0354
  699UNL     C4 5343   1.950   0.714   2.686  0.0528 -0.7413 -0.1596
  699UNL     C5 5344   2.027   0.821   2.614  0.6644  0.1365 -0.3821
  699UNL     N6 5345   1.820   0.721   2.719  0.7857  0.5810  0.4110
  699UNL     N7 5346   2.011   0.594   2.700 -0.0550  0.0127 -0.3269
  699UNL     H8 5347   2.003   0.804   2.508 -0.8466 -0.9061  0.0941
  699UNL     H9 5348   2.136   0.819   2.622  0.5181 -0.6403  2.0948
  699UNL    H10 5349   1.992   0.922   2.636  1.2936  0.3995 -0.5677
  700UNL     H0 5350   2.316   0.288   2.559  0.2480  0.9063 -0.1508
  700UNL     H1 5351   2.315   0.042   2.698  0.6899  0.3375 -2.4299
  700UNL     C2 5352   2.276   0.268   2.657  0.6901  0.0588 -0.1309
  700UNL     C3 5353   2.281   0.141   2.728  0.9305 -0.2254 -0.1176
  700UNL     C4 5354   2.206   0.299   2.845  0.2345 -0.2897  0.3811
  700UNL     C5 5355   2.164   0.378   2.966 -0.3303 -0.6175  0.5652
  700UNL     N6 5356   2.228   0.359   2.736 -0.2065  0.4163  0.1084
  700UNL     N7 5357   2.224   0.162   2.845 -0.2101 -0.0690 -0.3253
  700UNL     H8 5358   2.123   0.478   2.944 -2.4892 -1.9111 -1.9507
  700UNL     H9 5359   2.241   0.389   3.043 -0.5390  0.1141  0.6758
  700UNL    H10 5360   2.092   0.313   3.017  0.8326 -1.0020  1.7713
  701UNL     H0 5361   2.175   0.748   2.927 -0.4474 -1.0140 -1.1507
  701UNL     H1 5362   2.408   0.858   3.051  0.1843 -0.4697 -0.1967
  701UNL     C2 5363   2.281   0.728   2.915 -0.2076  0.0116 -0.7912
  701UNL     C3 5364   2.401   0.780   2.977  0.1352 -0.3516 -0.3159
  701UNL     C4 5365   2.446   0.630   2.834 -1.0594 -0.1144  0.3408
  701UNL     C5 5366   2.534   0.532   2.755  0.0280  0.2899 -0.0299
  701UNL     N6 5367   2.321   0.649   2.818  0.3769  0.5068  0.4931
  701UNL     N7 5368   2.500   0.709   2.930  0.2538 -0.0460 -0.0314
  701UNL     H8 5369   2.640   0.560   2.755  0.1765 -0.2510  0.0172
  701UNL     H9 5370   2.519   0.542   2.647 -3.5476 -1.3098  0.1817
  701UNL    H10 5371   2.508   0.428   2.779 -1.4055  0.9213  1.2919
  702UNL     H0 5372   0.967   0.104   3.467 -0.4202 -1.2234  0.3224
  702UNL     H1 5373   0.745   0.014   3.335  0.1708  2.6723  1.8675
  702UNL     C2 5374   0.951   0.091   3.361  0.1351  0.2354  0.0276
  702UNL     C3 5375   0.836   0.048   3.288  0.1969  0.3810  0.0681
  702UNL     C4 5376   0.988   0.102   3.155  0.1154  0.0097 -0.0425
  702UNL     C5 5377   1.059   0.138   3.030  0.1096 -0.2943  0.3366
  702UNL     N6 5378   1.040   0.129   3.271  0.3822  0.4448 -0.0760
  702UNL     N7 5379   0.863   0.048   3.155  0.0631 -0.1895 -0.7035
  702UNL     H8 5380   1.020   0.086   2.941 -0.1205 -0.8639  0.7632
  702UNL     H9 5381   1.167   0.124   3.036  0.4341  1.3127 -0.9801
  702UNL    H10 5382   1.042   0.245   3.011 -0.1560 -0.2385  0.8581
  703Co      Co 5383   1.705  -0.670   4.180  0.1700  0.0313 -0.1020
  704Co      Co 5384   0.708   0.006   4.205 -0.2147  0.2532  0.1227
  705Co      Co 5385   1.246  -0.841   4.493 -0.3342 -0.1689  0.0666
  706Co      Co 5386   1.193   0.152   3.880  0.2403 -0.2365 -0.0180
  707Co      Co 5387   2.703   2.232  -0.318  0.0098 -0.1672  0.1531
  708Co      Co 5388   1.718  -0.153   3.882  0.2046  0.1769  0.3154
  709UNL     H0 5389   2.914   2.317  -0.510  1.0111  1.3296  0.1817
  709UNL     H1 5390   2.912   2.554  -0.618 -0.1552 -0.3209 -0.0309
  709UNL     C2 5391   2.838   2.393  -0.502  0.3088  0.6922 -0.3609
  709UNL     C3 5392   2.827   2.522  -0.559 -0.2462  0.3976  0.2406
  709UNL     C4 5393   2.655   2.492  -0.445 -0.2450  1.0202  0.1736
  709UNL     C5 5394   2.523   2.509  -0.374 -0.2785  0.4076  0.0029
  709UNL     N6 5395   2.726   2.374  -0.440 -0.1728 -0.3933  0.6160
  709UNL     N7 5396   0.765  -0.175   4.268  0.0761  0.5686 -0.4411
  709UNL     H8 5397   2.539   2.495  -0.266 -0.4949 -1.5549 -0.1790
  709UNL     H9 5398   2.450   2.430  -0.395 -1.1069  1.1388  0.0906
  709UNL    H10 5399   2.488   2.612  -0.389  0.5956  0.9445  1.3761
  710UNL     H0 5400   1.346   0.395   3.723 -0.8618  0.0779  0.4759
  710UNL     H1 5401   1.257   0.423   3.455  1.1252  1.4192  1.7285
  710UNL     C2 5402   1.299   0.328   3.653  0.3677  0.2102 -0.5191
  710UNL     C3 5403   1.250   0.337   3.520  0.4866 -0.1007 -0.2449
  710UNL     C4 5404   1.239   0.145   3.589 -0.0388  0.4172  0.4096
  710UNL     C5 5405   1.232   0.000   3.598  0.1327  0.4568  0.8285
  710UNL     N6 5406   1.244   0.215   3.701  0.6402 -0.6433  0.5342
  710UNL     N7 5407   1.222   0.218   3.479  0.2691 -0.2118 -0.0280
  710UNL     H8 5408   1.320  -0.042   3.648  0.0999 -2.3073 -1.2382
  710UNL     H9 5409   1.247  -0.047   3.500 -0.9741 -0.0156  0.8649
  710UNL    H10 5410   1.139  -0.029   3.648  0.9770 -0.3138  2.0030
  711UNL     H0 5411   0.780   0.031   4.505  0.8783  0.7896  1.7082
  711UNL     H1 5412   0.779   0.277   4.629  0.4982 -0.9900 -0.5490
  711UNL     C2 5413   0.749   0.126   4.464 -0.2338  0.0062  0.5950
  711UNL     C3 5414   0.754   0.254   4.527  0.0570  0.2500 -0.7343
  711UNL     C4 5415   0.713   0.279   4.321  0.0871  0.1820  0.5345
  711UNL     C5 5416   0.702   0.355   4.192  0.4885 -0.0586 -0.7323
  711UNL     N6 5417   0.721   0.148   4.339  0.5158  0.1261  0.1809
  711UNL     N7 5418   0.716   0.345   4.439 -0.7273  0.8918  0.1394
  711UNL     H8 5419   0.603   0.401   4.181  0.3400 -0.1973 -0.0353
  711UNL     H9 5420   0.704   0.288   4.106 -1.1267 -2.6627  1.1019
  711UNL    H10 5421   0.775   0.437   4.183  2.7669 -2.1002 -2.1401
  712UNL     H0 5422   0.971  -0.992   4.435 -1.1629  0.1434  2.5215
  712UNL     H1 5423   0.738  -0.846   4.389  0.1241 -0.5493  2.1852
  712UNL     C2 5424   0.961  -0.884   4.434 -0.1508  0.2695  0.1614
  712UNL     C3 5425   0.839  -0.813   4.408  0.4511  0.0104 -0.2201
  712UNL     C4 5426   0.999  -0.692   4.469 -0.8414 -0.8715 -0.2690
  712UNL     C5 5427   1.081  -0.573   4.524  0.0172  0.1037  0.6379
  712UNL     N6 5428   1.056  -0.806   4.466 -0.2590  0.5138 -0.7774
  712UNL     N7 5429   2.819   2.074  -0.336  0.0188 -0.4555 -0.4652
  712UNL     H8 5430   1.182  -0.572   4.480  0.3637 -1.7961  1.3040
  712UNL     H9 5431   1.094  -0.565   4.633  0.8463  0.4915  0.5210
  712UNL    H10 5432   1.023  -0.484   4.497 -3.0221 -1.7497  0.6117
  713UNL     H0 5433   0.687   0.071   3.898 -0.8150 -3.4543  2.5712
  713UNL     H1 5434   0.925   0.093   3.740  1.7646  1.9219  0.3843
  713UNL     C2 5435   0.791   0.062   3.929  0.1273 -0.1104  0.9076
  713UNL     C3 5436   0.907   0.071   3.844 -0.9250 -0.2787 -0.4199
  713UNL     C4 5437   0.959   0.066   4.052  0.6115  0.6690  0.9939
  713UNL     C5 5438   1.042   0.101   4.170  0.3254 -0.0259 -0.0849
  713UNL     N6 5439   0.828   0.040   4.052 -0.3268  0.2069 -0.0030
  713UNL     N7 5440   1.013   0.071   3.924  0.0323 -0.0758  0.3398
  713UNL     H8 5441   1.032   0.206   4.201 -0.1993 -0.1953  0.3335
  713UNL     H9 5442   1.149   0.084   4.150  0.3492  0.6901 -0.5840
  713UNL    H10 5443   1.026   0.038   4.258 -0.6238  0.0265 -0.2065
  714UNL     H0 5444   1.413  -0.644   4.667  2.7596 -2.3278 -0.5615
  714UNL     H1 5445   1.436  -0.673   4.935  0.1475  0.4518 -1.3485
  714UNL     C2 5446   1.367  -0.719   4.730  0.1132  0.3916  1.0161
  714UNL     C3 5447   1.375  -0.733   4.870 -0.4114 -0.5562  0.0553
  714UNL     C4 5448   1.225  -0.859   4.786 -0.6650 -0.1823 -0.2953
  714UNL     C5 5449   1.113  -0.957   4.772 -0.6985 -0.3600  0.0289
  714UNL     N6 5450   1.288  -0.807   4.680 -0.4964 -0.6564 -0.1338
  714UNL     N7 5451   3.242   1.938   0.119 -0.1957  0.1867 -0.2212
  714UNL     H8 5452   1.031  -0.920   4.833 -0.6918  1.7829 -1.1679
  714UNL     H9 5453   1.128  -1.049   4.831 -1.5092 -0.4305  0.1251
  714UNL    H10 5454   1.078  -0.973   4.669 -0.8230  0.2957 -0.0345
  715UNL     H0 5455   1.918  -1.124   4.083 -0.5073 -0.9921  0.2380
  715UNL     H1 5456   1.884  -0.899   4.253  0.4058 -0.3323  0.2083
  715UNL     C2 5457   1.843  -1.047   4.085  0.2398 -0.2482  0.1325
  715UNL     C3 5458   1.827  -0.933   4.168 -0.1285  0.0440  0.4101
  715UNL     C4 5459   1.676  -0.942   4.024 -0.3376 -0.6043  1.0102
  715UNL     C5 5460   1.543  -0.918   3.971 -0.0512  0.4419  0.0516
  715UNL     N6 5461   1.741  -1.055   4.005 -0.3118 -0.1261  0.1937
  715UNL     N7 5462   1.725  -0.863   4.126  0.0080  0.3144  0.5361
  715UNL     H8 5463   1.482  -1.000   3.930 -0.4188  0.5727  0.3336
  715UNL     H9 5464   1.560  -0.870   3.873  0.9891  0.4427  0.2196
  715UNL    H10 5465   1.473  -0.853   4.025 -1.3092 -1.2073  0.4794
  716UNL     H0 5466   1.210  -0.659   4.242  0.2913  0.2859 -1.8988
  716UNL     H1 5467   1.431  -0.523   4.140 -0.6739  0.2890 -0.0829
  716UNL     C2 5468   1.315  -0.670   4.265 -0.0854  0.3265  0.0175
  716UNL     C3 5469   1.429  -0.607   4.208  0.3680 -0.2408 -0.6911
  716UNL     C4 5470   1.486  -0.749   4.353  0.7155  1.1371  0.4309
  716UNL     C5 5471   1.572  -0.844   4.432  0.4196 -0.3872 -0.1211
  716UNL     N6 5472   1.354  -0.755   4.363 -0.5639 -0.2087  0.2957
  716UNL     N7 5473   1.534  -0.664   4.261 -0.6563 -0.7317  0.3321
  716UNL     H8 5474   1.668  -0.857   4.381 -0.0086 -1.1563 -0.7390
  716UNL     H9 5475   1.596  -0.795   4.527 -1.3503  1.9589 -0.7865
  716UNL    H10 5476   1.535  -0.947   4.436 -2.4341  0.5675  0.5223
  717UNL     H0 5477   1.226  -0.140   4.018 -0.4132 -0.3963  0.6107
  717UNL     H1 5478   1.451  -0.298   3.970  1.6441 -0.0397 -0.3803
  717UNL     C2 5479   1.319  -0.112   3.971 -0.8420 -0.7058 -0.4426
  717UNL     C3 5480   1.436  -0.194   3.947  0.6163 -0.0198  0.3242
  717UNL     C4 5481   1.462   0.002   3.882  0.3646  0.4831 -0.3723
  717UNL     C5 5482   1.544   0.113   3.829  0.5233  0.3441 -0.7996
  717UNL     N6 5483   1.339   0.008   3.926  0.0840 -0.6585  0.2939
  717UNL     N7 5484   1.530  -0.115   3.906 -1.0207 -0.6111  0.5670
  717UNL     H8 5485   1.626   0.129   3.900 -1.4892 -1.2596  2.0751
  717UNL     H9 5486   1.491   0.208   3.844 -0.3148 -0.0513 -1.2071
  717UNL    H10 5487   1.579   0.106   3.725  0.3528  0.4914 -0.8676
  718UNL     H0 5488   1.779  -0.408   3.740 -1.3810  0.8781  0.1729
  718UNL     H1 5489   1.765  -0.664   3.866 -0.2727 -0.0291 -0.0857
  718UNL     C2 5490   1.777  -0.433   3.845  0.1209 -0.0474  0.0130
  718UNL     C3 5491   1.763  -0.563   3.905 -0.0900 -0.0135 -0.1133
  718UNL     C4 5492   1.733  -0.400   4.051  0.1540 -0.3000 -0.1200
  718UNL     C5 5493   1.685  -0.319   4.167 -0.0609  0.2032 -0.2159
  718UNL     N6 5494   1.755  -0.342   3.934  0.3158  0.0992  0.6491
  718UNL     N7 5495   1.745  -0.538   4.035  0.2706 -0.3086 -0.7654
  718UNL     H8 5496   1.616  -0.234   4.160 -1.1791 -0.6412  0.1369
  718UNL     H9 5497   1.771  -0.286   4.226 -1.1894  1.7573  0.6344
  718UNL    H10 5498   1.649  -0.394   4.238  1.0657 -0.7226 -0.5907
  719UNL     H0 5499   1.712   0.092   4.091 -0.3908  0.6748  2.5751
  719UNL     H1 5500   1.907   0.122   4.278 -1.9547  1.2572 -0.3977
  719UNL     C2 5501   1.800   0.031   4.101 -0.4228  0.2724  0.6432
  719UNL     C3 5502   1.907   0.055   4.193 -0.1893  0.8949 -0.1499
  719UNL     C4 5503   1.969  -0.071   4.040  0.1117  0.1733 -0.0522
  719UNL     C5 5504   2.058  -0.189   3.984  0.6119 -0.3520 -0.0979
  719UNL     N6 5505   1.842  -0.049   4.005  0.3649  0.4002 -0.0525
  719UNL     N7 5506   2.010  -0.014   4.155 -0.8427  0.1217  0.4291
  719UNL     H8 5507   2.162  -0.169   4.012  0.1306  0.9814  0.8412
  719UNL     H9 5508   2.049  -0.192   3.874  1.1801 -1.6924 -0.1216
  719UNL    H10 5509   2.029  -0.287   4.023 -0.0648  0.0256  0.3669
  720UNL     H0 5510   2.421   2.208  -0.158  1.7292  1.1873 -0.7365
  720UNL     H1 5511   2.202   2.118  -0.286 -1.9253  1.1127 -0.9275
  720UNL     C2 5512   2.412   2.173  -0.260 -0.2116 -0.4872 -0.0586
  720UNL     C3 5513   2.300   2.125  -0.331 -0.8151 -0.1771  1.1219
  720UNL     C4 5514   2.460   2.135  -0.467 -0.2440 -0.1843 -0.4287
  720UNL     C5 5515   2.546   2.127  -0.588 -0.6040  0.1658  0.1510
  720UNL     N6 5516   2.511   2.171  -0.345 -0.3202 -0.2310 -0.1315
  720UNL     N7 5517   0.376  -0.656   4.325  0.3312  0.5778 -0.1040
  720UNL     H8 5518   2.649   2.100  -0.559  0.2680  2.3657 -0.6186
  720UNL     H9 5519   2.541   2.202  -0.668  3.3375  0.5522  0.0628
  720UNL    H10 5520   2.524   2.029  -0.631  0.5206 -1.2325  2.5359
  721Co      Co 5521   2.666   2.756   0.593 -0.2732 -0.0461 -0.1763
  722Co      Co 5522   1.703   3.467   0.578  0.2503 -0.1574  0.3807
  723Co      Co 5523   2.196   2.586   0.883  0.0700 -0.0509 -0.1996
  724Co      Co 5524   2.206   3.619   0.283 -0.0604  0.3830 -0.0384
  725Co      Co 5525   1.689   2.935   0.880  0.0558  0.0993 -0.1197
  726Co      Co 5526   2.685   3.266   0.288  0.1858  0.2827 -0.1977
  727UNL     H0 5527   1.891   3.000   0.695 -0.0301 -0.1694  1.3256
  727UNL     H1 5528   1.907   3.240   0.533  1.9193 -1.5972  0.4574
  727UNL     C2 5529   1.831   3.089   0.684 -0.1577 -0.3450  0.6010
  727UNL     C3 5530   1.833   3.210   0.607  0.1915  0.1748 -0.4470
  727UNL     C4 5531   1.667   3.204   0.745 -0.7479  0.5211  0.1535
  727UNL     C5 5532   1.534   3.240   0.800  0.3217 -0.5148  0.1790
  727UNL     N6 5533   1.725   3.086   0.752  0.1882 -0.1332 -0.1973
  727UNL     N7 5534   1.735   3.281   0.652 -0.0374 -0.3032  0.1793
  727UNL     H8 5535   1.488   3.320   0.740 -0.3941 -0.4216  0.8310
  727UNL     H9 5536   1.541   3.265   0.906 -0.0043  2.5991 -0.4254
  727UNL    H10 5537   1.465   3.158   0.775  0.0398  0.4105 -2.3985
  728UNL     H0 5538   2.240   3.896   0.154  2.0151 -1.5823  1.0130
  728UNL     H1 5539   2.213   3.939  -0.113  0.9444 -0.4260  0.7275
  728UNL     C2 5540   2.225   3.821   0.077 -0.3284 -0.0582 -0.1408
  728UNL     C3 5541   2.206   3.843  -0.063  0.0678 -0.4373  0.6014
  728UNL     C4 5542   2.187   3.643  -0.010 -0.3200  0.3071  1.2466
  728UNL     C5 5543   2.165   3.498  -0.037  0.4291  0.2918 -0.2879
  728UNL     N6 5544   2.222   3.699   0.101  0.2484  0.0510  0.0093
  728UNL     N7 5545   2.181   3.724  -0.118 -0.2100 -0.2666 -0.0265
  728UNL     H8 5546   2.256   3.445  -0.068 -0.3911 -0.7895 -0.8939
  728UNL     H9 5547   2.080   3.484  -0.105 -0.1213  2.4305 -0.1018
  728UNL    H10 5548   2.131   3.458   0.059  1.3456 -0.0989 -0.1155
  729UNL     H0 5549   1.692   3.460   0.899 -0.6010  0.3272  1.2519
  729UNL     H1 5550   1.683   3.690   1.047  0.6513 -3.0206 -0.0151
  729UNL     C2 5551   1.693   3.561   0.860  0.1663 -0.2568 -0.3185
  729UNL     C3 5552   1.693   3.679   0.940 -0.4325 -0.4061 -0.4648
  729UNL     C4 5553   1.717   3.725   0.735 -0.6346 -0.3946  0.1544
  729UNL     C5 5554   1.741   3.798   0.607  0.2170  0.1212 -0.1682
  729UNL     N6 5555   1.712   3.594   0.739 -0.2695  0.2407 -0.2681
  729UNL     N7 5556   1.715   3.782   0.858 -0.2360 -0.1458 -0.3136
  729UNL     H8 5557   1.847   3.822   0.593 -0.2517  1.6028 -1.5054
  729UNL     H9 5558   1.684   3.890   0.590  1.3891  0.8025 -0.5182
  729UNL    H10 5559   1.716   3.731   0.523 -1.0145  0.0526  0.2330
  730UNL     H0 5560   1.891   2.468   0.828  0.0701 -0.5140  0.4506
  730UNL     H1 5561   1.680   2.635   0.829 -0.2038 -0.1926 -1.9499
  730UNL     C2 5562   1.899   2.574   0.847  0.4713 -0.4151 -0.2370
  730UNL     C3 5563   1.784   2.660   0.847 -0.4860  0.0878 -0.6146
  730UNL     C4 5564   1.956   2.769   0.897 -0.1413 -0.2336  0.5444
  730UNL     C5 5565   2.046   2.883   0.943 -0.1393 -0.1180  0.0346
  730UNL     N6 5566   2.004   2.650   0.866 -0.1772  0.5925 -0.3625
  730UNL     N7 5567   1.818   2.780   0.882  0.0566 -0.2063 -0.3220
  730UNL     H8 5568   2.149   2.858   0.969 -0.3298 -0.9176  0.0570
  730UNL     H9 5569   2.005   2.917   1.039 -0.0173  0.6312 -0.1688
  730UNL    H10 5570   2.026   2.967   0.875 -0.8656 -1.4802 -1.5162
  731UNL     H0 5571   1.699   3.496   0.269 -0.7661  1.3694 -0.0393
  731UNL     H1 5572   1.929   3.588   0.133  0.4110  1.4567  0.5287
  731UNL     C2 5573   1.801   3.504   0.303 -0.8244  0.2240  0.4341
  731UNL     C3 5574   1.920   3.547   0.233  0.0199  0.1901 -0.0110
  731UNL     C4 5575   1.958   3.531   0.436 -0.5397  0.0094  1.3643
  731UNL     C5 5576   2.033   3.542   0.564 -0.1944  0.1358  0.2683
  731UNL     N6 5577   1.831   3.497   0.429  0.3196  0.2943 -0.1738
  731UNL     N7 5578   2.018   3.568   0.311 -0.5818  0.4384 -1.1984
  731UNL     H8 5579   2.023   3.632   0.627 -0.7916 -0.3593  0.8911
  731UNL     H9 5580   2.138   3.535   0.534 -0.1786  2.1793 -0.2851
  731UNL    H10 5581   2.012   3.457   0.629 -1.8276  0.3534  0.0510
  732UNL     H0 5582   2.416   2.763   1.044 -2.3710  0.4939 -0.9074
  732UNL     H1 5583   2.396   2.779   1.333  0.3065 -0.6275  1.2440
  732UNL     C2 5584   2.350   2.709   1.111 -0.0169 -1.2877  0.0968
  732UNL     C3 5585   2.348   2.721   1.256  0.1582  0.4214  0.5307
  732UNL     C4 5586   2.197   2.586   1.180 -0.0642 -0.1527 -0.0520
  732UNL     C5 5587   2.063   2.518   1.177 -1.1178  0.8668 -0.3882
  732UNL     N6 5588   2.255   2.627   1.070  0.3272  0.6639  0.3641
  732UNL     N7 5589   2.248   2.639   1.292 -0.2727  0.5878  0.0319
  732UNL     H8 5590   2.067   2.417   1.133 -1.7366  0.2582  0.8853
  732UNL     H9 5591   1.986   2.571   1.120 -2.6412 -0.0930  0.6823
  732UNL    H10 5592   2.010   2.521   1.273 -2.2323 -0.9984 -0.8820
  733UNL     H0 5593   2.907   2.306   0.491  1.4948  0.2306  0.4921
  733UNL     H1 5594   2.901   2.542   0.661  0.1197 -0.9573 -0.3968
  733UNL     C2 5595   2.849   2.397   0.487  0.3764 -0.4974 -0.4766
  733UNL     C3 5596   2.842   2.512   0.575 -0.4463 -0.1047 -0.3196
  733UNL     C4 5597   2.683   2.514   0.435  0.6003 -0.3131  0.4236
  733UNL     C5 5598   2.546   2.549   0.394 -0.0070 -0.1118  0.0664
  733UNL     N6 5599   2.752   2.406   0.397  0.1395 -0.1841  0.2171
  733UNL     N7 5600   2.735   2.582   0.538  0.3229  0.4346  0.2041
  733UNL     H8 5601   2.541   2.523   0.288 -0.0738  2.0982 -0.5315
  733UNL     H9 5602   2.525   2.655   0.415 -0.0585 -0.2019  0.4847
  733UNL    H10 5603   2.479   2.491   0.459  0.1394 -0.0860  0.2402
  734UNL     H0 5604   2.181   2.829   0.713 -0.5697 -0.0984 -0.7528
  734UNL     H1 5605   2.397   2.940   0.567 -1.4102 -0.0483 -0.7706
  734UNL     C2 5606   2.283   2.797   0.700 -0.5182 -0.2647 -0.0025
  734UNL     C3 5607   2.397   2.852   0.630  0.1052  0.4642  0.0124
  734UNL     C4 5608   2.440   2.673   0.748 -0.1594 -0.3405 -0.5915
  734UNL     C5 5609   2.520   2.564   0.820  0.6506 -1.0819  1.2062
  734UNL     N6 5610   2.317   2.689   0.765 -0.4381 -0.3509  0.0705
  734UNL     N7 5611   2.488   2.757   0.656 -0.2442 -0.0318 -0.5862
  734UNL     H8 5612   2.613   2.554   0.763 -0.2722  1.5128 -0.9482
  734UNL     H9 5613   2.539   2.580   0.927  1.6592  0.1232  0.8689
  734UNL    H10 5614   2.475   2.465   0.804 -0.7836  0.0309 -2.7412
  735UNL     H0 5615   2.188   3.350   0.411  0.6174  0.4009  1.8061
  735UNL     H1 5616   2.404   3.166   0.400  0.7885 -0.7825 -0.4595
  735UNL     C2 5617   2.287   3.359   0.369 -0.0887  0.1831 -0.0061
  735UNL     C3 5618   2.396   3.267   0.361 -0.2325 -0.6408  0.0973
  735UNL     C4 5619   2.447   3.458   0.271 -1.0445  0.9958  0.0612
  735UNL     C5 5620   2.529   3.579   0.227  0.1721  0.3416  0.2032
  735UNL     N6 5621   2.324   3.469   0.309  0.3613  0.3049 -0.3304
  735UNL     N7 5622   2.497   3.337   0.311  0.2444  0.6144 -0.2360
  735UNL     H8 5623   2.499   3.612   0.127  1.2925  1.1690  0.1204
  735UNL     H9 5624   2.634   3.548   0.217 -0.7118 -2.6618 -0.9418
  735UNL    H10 5625   2.525   3.659   0.302  1.0124  0.0713  0.5590
  736UNL     H0 5626   2.738   2.999   0.158 -0.6387  0.5279 -0.3345
  736UNL     H1 5627   2.714   2.760   0.299  0.0957  0.2865 -0.6884
  736UNL     C2 5628   2.727   2.983   0.264  0.0791  0.1894 -0.3066
  736UNL     C3 5629   2.698   2.861   0.336  0.0666 -0.0094  0.1281
  736UNL     C4 5630   2.673   3.026   0.463 -0.1948 -0.0908  0.0190
  736UNL     C5 5631   2.654   3.114   0.593 -0.1583 -0.1997  0.1169
  736UNL     N6 5632   2.703   3.082   0.349  0.4614  0.2199  0.1653
  736UNL     N7 5633   2.691   2.886   0.462  0.2846  0.0363  0.0447
  736UNL     H8 5634   2.653   3.048   0.680 -1.1051  0.5704  0.7198
  736UNL     H9 5635   2.566   3.180   0.600  0.0936  0.5871 -2.6189
  736UNL    H10 5636   2.735   3.188   0.595  0.7658 -1.1903  0.0775
  737UNL     H0 5637   2.700   3.520   0.459  0.6008  1.1905 -2.2089
  737UNL     H1 5638   2.917   3.569   0.634 -2.7124  0.8792 -0.6154
  737UNL     C2 5639   2.798   3.474   0.468 -0.1651 -0.1461  0.3306
  737UNL     C3 5640   2.907   3.499   0.552 -0.5316 -0.2744  0.0476
  737UNL     C4 5641   2.945   3.337   0.420 -0.3325  0.5399  0.5796
  737UNL     C5 5642   3.017   3.236   0.348  0.6498 -0.1381 -0.6824
  737UNL     N6 5643   2.823   3.369   0.389 -0.0984 -0.5966 -0.5021
  737UNL     N7 5644   3.002   3.412   0.522 -0.5305 -1.0369 -0.8128
  737UNL     H8 5645   2.978   3.135   0.333 -0.9861  0.1945  0.9676
  737UNL     H9 5646   3.108   3.216   0.405 -0.1819  1.3534  1.2881
  737UNL    H10 5647   3.053   3.277   0.252 -2.6068 -1.0830 -2.4589
  738UNL     H0 5648   1.409   2.962   1.009  0.2439  1.0173 -1.3902
  738UNL     H1 5649   1.183   2.830   0.889  0.1185 -1.2322 -1.4164
  738UNL     C2 5650   1.399   2.889   0.930 -0.1115 -0.4151 -0.0739
  738UNL     C3 5651   1.288   2.834   0.862  0.4235  0.1503 -0.1505
  738UNL     C4 5652   1.454   2.821   0.737  0.2321 -0.3277  0.5556
  738UNL     C5 5653   1.547   2.796   0.615  0.1041 -0.1702  0.4635
  738UNL     N6 5654   1.500   2.877   0.847 -0.2996 -0.6602  0.6516
  738UNL     N7 5655   1.324   2.788   0.747 -0.1679  0.8380  0.2655
  738UNL     H8 5656   1.587   2.694   0.602 -1.4081 -1.1728  2.9059
  738UNL     H9 5657   1.637   2.858   0.618 -0.3398  1.0212 -4.1614
  738UNL    H10 5658   1.490   2.830   0.528 -1.4514  3.1650  2.5841
  739Co      Co 5659   2.188   2.085   1.775  0.0111 -0.1670  0.0263
  740Co      Co 5660   1.254   2.741   1.805  0.1569 -0.3819  0.0987
  741Co      Co 5661   1.710   1.901   2.094 -0.3463 -0.0485  0.1378
  742Co      Co 5662   1.710   2.927   1.473 -0.0804 -0.1251 -0.2196
  743Co      Co 5663   1.225   2.215   2.075  0.0047  0.1632 -0.1150
  744Co      Co 5664   2.190   2.597   1.484 -0.1705  0.1632 -0.1387
  745UNL     H0 5665   1.400   2.256   1.818 -0.5266 -0.6256  2.2952
  745UNL     H1 5666   1.474   2.513   1.765 -1.1611  4.7808  1.5658
  745UNL     C2 5667   1.360   2.349   1.857 -1.1314 -0.1444  0.6082
  745UNL     C3 5668   1.390   2.479   1.826 -0.0529 -0.1145  0.8227
  745UNL     C4 5669   1.220   2.466   1.937 -0.4558 -0.4083  0.1051
  745UNL     C5 5670   1.096   2.504   2.014 -0.5509  0.3272  0.3218
  745UNL     N6 5671   1.265   2.347   1.943 -0.5620 -0.7019 -0.2437
  745UNL     N7 5672   1.298   2.559   1.873 -0.4309  0.3293  0.1835
  745UNL     H8 5673   1.072   2.609   1.997  1.6278  0.8131  0.0231
  745UNL     H9 5674   1.116   2.492   2.122 -1.1653 -0.3086  0.3719
  745UNL    H10 5675   1.019   2.444   1.965 -3.3143  2.5199  1.6896
  746UNL     H0 5676   1.763   3.183   1.325 -1.7759  1.3801 -0.4679
  746UNL     H1 5677   1.740   3.188   1.038  0.9616 -0.1240  0.1488
  746UNL     C2 5678   1.740   3.105   1.255 -0.5060  0.4403  0.1125
  746UNL     C3 5679   1.729   3.110   1.112 -0.1423 -0.2294 -0.1099
  746UNL     C4 5680   1.697   2.918   1.176 -0.6485  0.4042 -0.5699
  746UNL     C5 5681   1.657   2.772   1.178 -0.4704 -0.2184 -0.0897
  746UNL     N6 5682   1.715   2.981   1.288  0.0682 -0.6667 -0.1614
  746UNL     N7 5683   1.698   2.993   1.062  0.7205  0.4829 -0.3308
  746UNL     H8 5684   1.740   2.707   1.149 -1.0378 -1.5965  1.2467
  746UNL     H9 5685   1.579   2.757   1.103  0.6412  0.0365 -1.3356
  746UNL    H10 5686   1.613   2.741   1.273 -2.2416  1.9708 -0.1073
  747UNL     H0 5687   1.287   2.762   2.119  2.5336  0.6468  2.1843
  747UNL     H1 5688   1.264   3.007   2.252 -0.6447 -1.2987 -0.1347
  747UNL     C2 5689   1.287   2.862   2.077 -0.8830  0.1067  0.6247
  747UNL     C3 5690   1.259   2.987   2.145 -0.0679 -0.8329 -0.2577
  747UNL     C4 5691   1.261   3.008   1.935 -0.0338 -0.1252  0.1006
  747UNL     C5 5692   1.241   3.085   1.815 -0.7366 -0.0388  1.0817
  747UNL     N6 5693   1.274   2.879   1.945  0.1480  0.4916 -0.6104
  747UNL     N7 5694   1.247   3.080   2.053  0.3174  0.7192  0.1027
  747UNL     H8 5695   1.337   3.122   1.776 -1.0295  0.5270  0.8978
  747UNL     H9 5696   1.171   3.166   1.834 -2.8142 -1.4460 -0.1550
  747UNL    H10 5697   1.195   3.027   1.734 -1.3061  3.4367 -1.3188
  748UNL     H0 5698   1.445   1.761   2.037 -0.9398  0.9539 -1.0110
  748UNL     H1 5699   1.217   1.901   2.001 -0.2242 -1.1410  2.3741
  748UNL     C2 5700   1.438   1.868   2.048  0.1606  0.9286  0.0967
  748UNL     C3 5701   1.317   1.936   2.024  0.0894 -0.2065 -0.1008
  748UNL     C4 5702   1.469   2.057   2.103  0.6987 -0.4273 -0.4915
  748UNL     C5 5703   1.541   2.187   2.134  0.3131 -0.3245 -0.1028
  748UNL     N6 5704   1.532   1.953   2.076 -0.4674  0.0423 -0.4527
  748UNL     N7 5705   1.343   2.062   2.057  0.3467  0.2886  0.4030
  748UNL     H8 5706   1.640   2.206   2.092  0.8500  0.3811  1.4109
  748UNL     H9 5707   1.568   2.212   2.238 -0.1619  0.8822 -0.2592
  748UNL    H10 5708   1.481   2.272   2.101  0.3012  0.3396  1.5462
  749UNL     H0 5709   1.218   2.826   1.503 -0.4282  1.5843  0.1192
  749UNL     H1 5710   1.438   2.896   1.358  0.9845  1.7957  0.3249
  749UNL     C2 5711   1.321   2.829   1.536 -0.4085  0.0885  0.2728
  749UNL     C3 5712   1.435   2.871   1.463 -0.0935  0.2205 -0.0538
  749UNL     C4 5713   1.487   2.835   1.658  0.7248 -0.2035  0.4364
  749UNL     C5 5714   1.575   2.800   1.779  0.4352 -0.1325 -0.6288
  749UNL     N6 5715   1.357   2.814   1.659 -0.3339  0.1986 -0.4427
  749UNL     N7 5716   1.539   2.877   1.544  0.3210  0.4191  0.7066
  749UNL     H8 5717   1.610   2.899   1.809  1.5801 -0.4950 -0.7417
  749UNL     H9 5718   1.652   2.724   1.761  1.1067  0.5325 -0.5974
  749UNL    H10 5719   1.511   2.768   1.862  2.4008  2.7535  2.2277
  750UNL     H0 5720   1.911   2.083   2.274  1.0385 -0.2907  0.8940
  750UNL     H1 5721   1.920   2.062   2.534 -0.9627 -0.3916  0.2366
  750UNL     C2 5722   1.843   2.020   2.330 -0.0500 -0.0612 -0.1365
  750UNL     C3 5723   1.850   2.017   2.465 -0.2370 -0.1914 -0.6479
  750UNL     C4 5724   1.693   1.896   2.397  0.6093 -0.4534 -0.0799
  750UNL     C5 5725   1.575   1.800   2.398 -0.2631 -0.0688 -0.5008
  750UNL     N6 5726   1.755   1.937   2.288  0.2701 -0.2228  0.0764
  750UNL     N7 5727   1.755   1.937   2.511  0.2804 -0.4870  0.1654
  750UNL     H8 5728   1.581   1.717   2.469  0.9081  2.5122  2.6560
  750UNL     H9 5729   1.522   1.779   2.304 -2.0335  0.6422  0.2827
  750UNL    H10 5730   1.485   1.854   2.430 -1.8817 -2.7589 -0.2178
  751UNL     H0 5731   2.416   1.619   1.716 -0.2807 -0.9988 -2.7586
  751UNL     H1 5732   2.411   1.872   1.844  3.0865 -1.3764 -0.9422
  751UNL     C2 5733   2.355   1.707   1.701  0.2123 -0.0927  0.0172
  751UNL     C3 5734   2.356   1.835   1.758 -0.2543 -0.0965  0.5063
  751UNL     C4 5735   2.186   1.806   1.638  0.5684  0.4758 -0.3237
  751UNL     C5 5736   2.057   1.839   1.563  0.0923 -0.3525 -0.3058
  751UNL     N6 5737   2.252   1.697   1.614 -0.3523  0.8683 -1.1223
  751UNL     N7 5738   2.246   1.898   1.720  0.0251  0.5927  0.4634
  751UNL     H8 5739   2.034   1.946   1.558 -0.5234 -0.4261  0.6591
  751UNL     H9 5740   1.967   1.788   1.599  0.0233 -0.0860 -0.1028
  751UNL    H10 5741   2.073   1.796   1.463 -2.4729 -3.9599  0.6129
  752UNL     H0 5742   1.679   2.109   1.889 -0.1081 -1.3566  1.3703
  752UNL     H1 5743   1.898   2.199   1.735  1.1759  1.2625  2.0723
  752UNL     C2 5744   1.781   2.072   1.882  0.1744 -0.4651  0.2914
  752UNL     C3 5745   1.888   2.116   1.804 -0.0301  0.2611  0.7571
  752UNL     C4 5746   1.950   1.959   1.932 -0.0440 -0.8893  0.7148
  752UNL     C5 5747   2.036   1.865   2.010 -0.4610 -0.1548 -1.0054
  752UNL     N6 5748   1.830   1.997   1.976  0.3862  0.6352  0.3776
  752UNL     N7 5749   1.995   2.040   1.833  0.9375  0.0296 -0.2341
  752UNL     H8 5750   2.039   1.773   1.950 -1.2752 -0.3791 -0.7152
  752UNL     H9 5751   2.137   1.906   2.019 -0.6431 -0.2166  2.9939
  752UNL    H10 5752   1.988   1.842   2.106 -1.2780 -0.0269 -1.3736
  753UNL     H0 5753   1.694   2.637   1.555 -1.2469  3.3382 -1.9839
  753UNL     H1 5754   1.934   2.488   1.588  2.0788  0.4393  0.1710
  753UNL     C2 5755   1.796   2.665   1.534  0.2839 -0.2274 -0.1686
  753UNL     C3 5756   1.913   2.588   1.552  0.2217 -0.1724 -0.5885
  753UNL     C4 5757   1.955   2.777   1.467 -0.5479  0.5045  0.0591
  753UNL     C5 5758   2.044   2.884   1.406  1.0088 -0.7770  0.4521
  753UNL     N6 5759   1.826   2.783   1.483  0.1855 -0.0643  0.2464
  753UNL     N7 5760   2.009   2.654   1.497  0.2389  0.2628 -0.1471
  753UNL     H8 5761   2.016   2.982   1.446 -1.1103 -0.6668 -1.1137
  753UNL     H9 5762   2.028   2.888   1.298  0.8066  0.6368  0.5109
  753UNL    H10 5763   2.150   2.860   1.422  1.4365 -1.1993 -2.4334
  754UNL     H0 5764   2.321   2.342   1.354  2.2289 -0.6036  1.3899
  754UNL     H1 5765   2.278   2.090   1.488 -0.0788  0.2990 -0.0827
  754UNL     C2 5766   2.270   2.313   1.445  0.3725  0.3583  0.7211
  754UNL     C3 5767   2.248   2.191   1.511 -0.8072  0.0310  0.1802
  754UNL     C4 5768   2.178   2.340   1.628  0.0966 -1.0301 -0.1684
  754UNL     C5 5769   2.140   2.411   1.759 -0.1017 -0.2742 -0.9177
  754UNL     N6 5770   2.223   2.409   1.526 -0.0860  0.1793  0.5020
  754UNL     N7 5771   2.193   2.209   1.631  0.0943  0.3327  0.3477
  754UNL     H8 5772   2.090   2.507   1.742 -1.1298 -1.0264 -2.3858
  754UNL     H9 5773   2.223   2.444   1.823  0.8391 -0.2507 -2.1167
  754UNL    H10 5774   2.085   2.341   1.822  1.3959 -1.1768 -0.5520
  755UNL     H0 5775   2.167   2.771   1.734 -1.1730 -4.7052 -0.1382
  755UNL     H1 5776   2.385   2.857   1.880 -1.2392 -0.3185 -0.4808
  755UNL     C2 5777   2.272   2.757   1.717 -0.4798 -0.4899 -0.4708
  755UNL     C3 5778   2.386   2.801   1.787 -0.1280  0.5954 -1.0418
  755UNL     C4 5779   2.437   2.683   1.622 -0.0165  0.4528 -0.2017
  755UNL     C5 5780   2.513   2.579   1.540 -0.0928 -0.3166 -0.1517
  755UNL     N6 5781   2.310   2.695   1.612 -0.7354 -0.3204 -0.4882
  755UNL     N7 5782   2.492   2.744   1.732 -0.4805 -0.0648 -0.0651
  755UNL     H8 5783   2.486   2.575   1.434 -2.3323  2.6953  0.1646
  755UNL     H9 5784   2.516   2.482   1.590  0.7274  0.4082  1.2713
  755UNL    H10 5785   2.615   2.620   1.539 -1.1238  2.5066 -0.5716
  756UNL     H0 5786   0.946   2.246   2.233  1.5608 -0.7034 -0.0597
  756UNL     H1 5787   0.724   2.114   2.120  0.2184  0.8234 -0.2107
  756UNL     C2 5788   0.936   2.191   2.141 -0.0639 -0.4914 -0.0227
  756UNL     C3 5789   0.822   2.130   2.078  0.3097 -0.0712 -0.3501
  756UNL     C4 5790   0.978   2.143   1.946 -0.2927 -0.1316  0.8975
  756UNL     C5 5791   1.055   2.136   1.816  0.1285 -0.6242  0.2820
  756UNL     N6 5792   1.036   2.184   2.057 -0.2340  0.5806 -0.3596
  756UNL     N7 5793   0.848   2.112   1.954 -0.5080  0.0292  0.1014
  756UNL     H8 5794   1.057   2.232   1.763 -2.3307 -0.8507 -0.3647
  756UNL     H9 5795   1.009   2.073   1.739 -1.0600  1.4617 -0.8135
  756UNL    H10 5796   1.159   2.106   1.827  0.8933  1.7303  0.0259
[truncated: 209,576 more chars]
