# Supplementary material for: Metallicious: Automated Force-Field Parameterization of Covalently Bound Metals for Supramolecular Structures
Source: J Chem Theory Comput. 2024 Oct 7;20(20):9060–71. doi: 10.1021/acs.jctc.4c00850 (PMC11500408; doi:10.1021/acs.jctc.4c00850)
Supplement: Supplementary file 2 — ct4c00850_si_002.zip [file ct4c00850_si_002.zip › SI_MD_input/ZIF-67/metallicious/1_em.gro]

Generic title
 8832
    1Co      Co    1   4.651   5.538   0.600
    2Co      Co    2   5.631   0.695   0.598
    3Co      Co    3   4.163   5.367   0.902
    4Co      Co    4   0.244   0.866   0.296
    5Co      Co    5   5.630   0.173   0.897
    6Co      Co    6   0.735   0.521   0.303
    7UNL     H0    7   5.844   0.232   0.686
    7UNL     H1    8   5.852   0.479   0.549
    7UNL     C2    9   5.779   0.318   0.691
    7UNL     C3   10   5.781   0.443   0.622
    7UNL     C4   11   5.615   0.433   0.751
    7UNL     C5   12   5.487   0.471   0.821
    7UNL     N6   13   5.675   0.318   0.772
    7UNL     N7   14   5.678   0.514   0.661
    7UNL     H8   15   5.415   0.388   0.821
    7UNL     H9   16   5.437   0.555   0.772
    7UNL    H10   17   5.507   0.500   0.924
    8UNL     H0   18   0.292   1.128   0.137
    8UNL     H1   19   2.260   3.898   4.651
    8UNL     C2   20   0.278   1.047   0.067
    8UNL     C3   21   2.242   3.818   4.722
    8UNL     C4   22   2.205   3.623   4.796
    8UNL     C5   23   2.187   3.474   4.796
    8UNL     N6   24   0.255   0.925   0.109
    8UNL     N7   25   2.220   3.695   4.681
    8UNL     H8   26   0.325   0.653   0.011
    8UNL     H9   27   2.143   3.438   4.702
    8UNL    H10   28   0.162   0.672   0.080
    9UNL     H0   29   5.697   0.703   0.900
    9UNL     H1   30   5.701   0.946   1.044
    9UNL     C2   31   5.676   0.803   0.866
    9UNL     C3   32   5.679   0.925   0.940
    9UNL     C4   33   5.628   0.958   0.737
    9UNL     C5   34   5.592   1.033   0.612
    9UNL     N6   35   5.645   0.828   0.742
    9UNL     N7   36   5.647   1.021   0.857
    9UNL     H8   37   5.618   0.978   0.521
    9UNL     H9   38   5.644   1.130   0.607
    9UNL    H10   39   5.484   1.053   0.608
   10UNL     H0   40   3.891   5.257   0.803
   10UNL     H1   41   3.660   5.419   0.794
   10UNL     C2   42   3.879   5.360   0.832
   10UNL     C3   43   3.761   5.440   0.828
   10UNL     C4   44   0.009   0.008   0.909
   10UNL     C5   45   0.084   0.120   0.975
   10UNL     N6   46   3.978   5.430   0.880
   10UNL     N7   47   5.751   0.019   0.876
   10UNL     H8   48   0.063   0.216   0.927
   10UNL     H9   49   0.193   0.105   0.970
   10UNL    H10   50   0.056   0.127   1.080
   11UNL     H0   51   5.617   0.758   0.295
   11UNL     H1   52   5.848   0.836   0.151
   11UNL     C2   53   5.719   0.771   0.329
   11UNL     C3   54   5.834   0.811   0.255
   11UNL     C4   55   0.006   0.778   0.460
   11UNL     C5   56   0.087   0.773   0.586
   11UNL     N6   57   5.752   0.750   0.454
   11UNL     N7   58   0.060   0.815   0.339
   11UNL     H8   59   0.127   0.872   0.611
   11UNL     H9   60   0.173   0.705   0.575
   11UNL    H10   61   0.028   0.738   0.671
   12UNL     H0   62   4.387   5.509   1.062
   12UNL     H1   63   4.391   5.506   1.344
   12UNL     C2   64   4.317   5.464   1.131
   12UNL     C3   65   4.321   5.464   1.274
   12UNL     C4   66   4.151   5.360   1.199
   12UNL     C5   67   4.022   5.284   1.199
   12UNL     N6   68   4.212   5.398   1.089
   12UNL     N7   69   4.215   5.397   1.314
   12UNL     H8   70   4.031   5.190   1.143
   12UNL     H9   71   3.941   5.342   1.153
   12UNL    H10   72   3.991   5.258   1.301
   13UNL     H0   73   4.874   5.082   0.499
   13UNL     H1   74   4.881   5.328   0.638
   13UNL     C2   75   4.806   5.166   0.497
   13UNL     C3   76   4.808   5.291   0.567
   13UNL     C4   77   4.637   5.278   0.445
   13UNL     C5   78   4.505   5.312   0.382
   13UNL     N6   79   4.700   5.165   0.421
   13UNL     N7   80   4.702   5.360   0.533
   13UNL     H8   81   4.482   5.250   0.295
   13UNL     H9   82   4.504   5.417   0.349
   13UNL    H10   83   4.423   5.299   0.454
   14UNL     H0   84   0.234   0.068   0.709
   14UNL     H1   85   0.460   0.146   0.559
   14UNL     C2   86   0.334   0.028   0.706
   14UNL     C3   87   0.449   0.066   0.631
   14UNL     C4   88   4.410   5.439   0.753
   14UNL     C5   89   4.484   5.322   0.812
   14UNL     N6   90   4.284   5.464   0.781
   14UNL     N7   91   4.465   5.525   0.662
   14UNL     H8   92   4.592   5.339   0.811
   14UNL     H9   93   4.455   5.304   0.916
   14UNL    H10   94   4.463   5.231   0.754
   15UNL     H0   95   0.230   0.568   0.381
   15UNL     H1   96   0.462   0.408   0.395
   15UNL     C2   97   0.332   0.593   0.357
   15UNL     C3   98   0.449   0.511   0.365
   15UNL     C4   99   0.494   0.705   0.291
   15UNL     C5  100   0.576   0.818   0.236
   15UNL     N6  101   0.366   0.713   0.315
   15UNL     N7  102   0.550   0.583   0.322
   15UNL     H8  103   0.514   0.895   0.188
   15UNL     H9  104   0.647   0.782   0.161
   15UNL    H10  105   0.633   0.868   0.316
   16UNL     H0  106   0.798   0.258   0.158
   16UNL     H1  107   0.800   0.011   0.295
   16UNL     C2  108   0.779   0.235   0.262
   16UNL     C3  109   0.780   0.111   0.332
   16UNL     C4  110   0.735   0.269   0.463
   16UNL     C5  111   0.703   0.343   0.590
   16UNL     N6  112   0.750   0.330   0.347
   16UNL     N7  113   0.752   0.133   0.458
   16UNL     H8  114   0.713   0.452   0.578
   16UNL     H9  115   0.770   0.314   0.672
   16UNL    H10  116   0.600   0.323   0.621
   17UNL     H0  117   0.724   0.757   0.504
   17UNL     H1  118   0.955   0.844   0.640
   17UNL     C2  119   0.825   0.720   0.498
   17UNL     C3  120   0.941   0.765   0.568
   17UNL     C4  121   0.984   0.599   0.443
   17UNL     C5  122   1.064   0.487   0.382
   17UNL     N6  123   0.857   0.619   0.421
   17UNL     N7  124   1.040   0.687   0.532
   17UNL     H8  125   1.161   0.522   0.346
   17UNL     H9  126   1.012   0.441   0.297
   17UNL    H10  127   1.081   0.408   0.456
   18UNL     H0  128   5.362   0.120   1.048
   18UNL     H1  129   5.129   0.039   0.909
   18UNL     C2  130   5.348   0.102   0.942
   18UNL     C3  131   5.229   0.061   0.874
   18UNL     C4  132   5.393   0.087   0.741
   18UNL     C5  133   5.467   0.095   0.611
   18UNL     N6  134   5.446   0.116   0.857
   18UNL     N7  135   5.260   0.052   0.746
   18UNL     H8  136   5.572   0.066   0.622
   18UNL     H9  137   5.466   0.197   0.571
   18UNL    H10  138   5.423   0.029   0.535
   19Co      Co  139   4.162   4.846   1.799
   20Co      Co  140   5.141   0.003   1.797
   21Co      Co  141   3.674   4.675   2.101
   22Co      Co  142   5.629   0.174   1.496
   23Co      Co  143   3.182   5.020   2.096
   24Co      Co  144   4.162   5.367   1.501
   25UNL     H0  145   3.397   5.080   1.885
   25UNL     H1  146   3.404   5.327   1.749
   25UNL     C2  147   3.331   5.165   1.890
   25UNL     C3  148   3.334   5.291   1.822
   25UNL     C4  149   3.167   5.281   1.950
   25UNL     C5  150   3.040   5.318   2.021
   25UNL     N6  151   3.228   5.166   1.971
   25UNL     N7  152   3.231   5.362   1.861
   25UNL     H8  153   2.967   5.236   2.020
   25UNL     H9  154   2.990   5.403   1.973
   25UNL    H10  155   3.060   5.346   2.125
   26UNL     H0  156   5.677   0.436   1.340
   26UNL     H1  157   5.686   0.437   1.058
   26UNL     C2  158   5.664   0.356   1.269
   26UNL     C3  159   5.668   0.355   1.126
   26UNL     C4  160   5.633   0.161   1.199
   26UNL     C5  161   5.615   0.012   1.202
   26UNL     N6  162   5.640   0.233   1.308
   26UNL     N7  163   5.647   0.233   1.083
   26UNL     H8  164   3.754   5.501   1.216
   26UNL     H9  165   3.614   5.513   1.109
   26UNL    H10  166   3.590   5.520   1.284
   27UNL     H0  167   5.207   0.011   2.100
   27UNL     H1  168   5.212   0.254   2.243
   27UNL     C2  169   5.187   0.112   2.065
   27UNL     C3  170   5.190   0.233   2.140
   27UNL     C4  171   5.139   0.267   1.936
   27UNL     C5  172   5.102   0.342   1.811
   27UNL     N6  173   5.155   0.137   1.941
   27UNL     N7  174   5.158   0.330   2.056
   27UNL     H8  175   5.137   0.291   1.721
   27UNL     H9  176   5.146   0.442   1.809
   27UNL    H10  177   4.993   0.353   1.804
   28UNL     H0  178   3.401   4.565   2.002
   28UNL     H1  179   3.171   4.728   1.993
   28UNL     C2  180   3.389   4.668   2.032
   28UNL     C3  181   3.271   4.749   2.026
   28UNL     C4  182   3.436   4.855   2.108
   28UNL     C5  183   3.512   4.967   2.174
   28UNL     N6  184   3.489   4.738   2.080
   28UNL     N7  185   3.304   4.867   2.075
   28UNL     H8  186   3.491   5.063   2.126
   28UNL     H9  187   3.620   4.952   2.169
   28UNL    H10  188   3.483   4.974   2.280
   29UNL     H0  189   5.128   0.066   1.494
   29UNL     H1  190   5.358   0.144   1.350
   29UNL     C2  191   5.229   0.079   1.529
   29UNL     C3  192   5.344   0.119   1.454
   29UNL     C4  193   5.391   0.086   1.659
   29UNL     C5  194   5.472   0.081   1.785
   29UNL     N6  195   5.263   0.058   1.653
   29UNL     N7  196   5.445   0.122   1.539
   29UNL     H8  197   5.511   0.180   1.810
   29UNL     H9  198   5.558   0.013   1.775
   29UNL    H10  199   5.413   0.046   1.870
   30UNL     H0  200   3.898   4.817   2.261
   30UNL     H1  201   3.901   4.815   2.544
   30UNL     C2  202   3.828   4.772   2.330
   30UNL     C3  203   3.831   4.772   2.473
   30UNL     C4  204   3.662   4.668   2.398
   30UNL     C5  205   3.532   4.592   2.399
   30UNL     N6  206   3.723   4.706   2.289
   30UNL     N7  207   3.725   4.706   2.514
   30UNL     H8  208   3.542   4.498   2.343
   30UNL     H9  209   3.452   4.650   2.353
   30UNL    H10  210   3.501   4.566   2.501
   31UNL     H0  211   4.385   4.390   1.698
   31UNL     H1  212   4.391   4.637   1.837
   31UNL     C2  213   4.316   4.474   1.697
   31UNL     C3  214   4.318   4.599   1.766
   31UNL     C4  215   4.148   4.586   1.644
   31UNL     C5  216   4.015   4.620   1.582
   31UNL     N6  217   4.210   4.473   1.620
   31UNL     N7  218   4.212   4.668   1.733
   31UNL     H8  219   3.992   4.558   1.495
   31UNL     H9  220   4.014   4.725   1.549
   31UNL    H10  221   3.934   4.606   1.654
   32UNL     H0  222   3.661   4.915   1.908
   32UNL     H1  223   3.887   4.992   1.758
   32UNL     C2  224   3.761   4.875   1.906
   32UNL     C3  225   3.876   4.913   1.830
   32UNL     C4  226   3.920   4.747   1.952
   32UNL     C5  227   3.994   4.630   2.011
   32UNL     N6  228   3.795   4.772   1.980
   32UNL     N7  229   3.976   4.833   1.861
   32UNL     H8  230   4.102   4.647   2.011
   32UNL     H9  231   3.965   4.612   2.115
   32UNL    H10  232   3.973   4.540   1.953
   33UNL     H0  233   3.657   5.415   1.582
   33UNL     H1  234   3.889   5.255   1.595
   33UNL     C2  235   3.759   5.440   1.557
   33UNL     C3  236   3.876   5.358   1.564
   33UNL     C4  237   0.005   0.013   1.491
   33UNL     C5  238   0.087   0.126   1.436
   33UNL     N6  239   5.751   0.021   1.515
   33UNL     N7  240   3.977   5.430   1.522
   33UNL     H8  241   0.025   0.201   1.385
   33UNL     H9  242   0.160   0.090   1.363
   33UNL    H10  243   0.141   0.178   1.516
   34UNL     H0  244   4.225   5.104   1.356
   34UNL     H1  245   4.227   4.857   1.494
   34UNL     C2  246   4.206   5.081   1.460
   34UNL     C3  247   4.207   4.957   1.531
   34UNL     C4  248   4.162   5.116   1.662
   34UNL     C5  249   4.130   5.190   1.788
   34UNL     N6  250   4.177   5.176   1.546
   34UNL     N7  251   4.178   4.980   1.657
   34UNL     H8  252   4.139   5.299   1.777
   34UNL     H9  253   4.196   5.161   1.870
   34UNL    H10  254   4.027   5.170   1.819
   35UNL     H0  255   0.233   0.064   1.702
   35UNL     H1  256   0.464   0.151   1.840
   35UNL     C2  257   0.335   0.027   1.697
   35UNL     C3  258   0.450   0.072   1.768
   35UNL     C4  259   4.411   5.445   1.643
   35UNL     C5  260   4.490   5.333   1.582
   35UNL     N6  261   4.283   5.465   1.620
   35UNL     N7  262   4.466   5.533   1.732
   35UNL     H8  263   4.588   5.368   1.545
   35UNL     H9  264   4.438   5.288   1.496
   35UNL    H10  265   4.509   5.254   1.655
   36UNL     H0  266   2.915   4.967   2.247
   36UNL     H1  267   2.682   4.886   2.108
   36UNL     C2  268   2.900   4.949   2.141
   36UNL     C3  269   2.782   4.908   2.073
   36UNL     C4  270   2.945   4.934   1.940
   36UNL     C5  271   3.020   4.942   1.810
   36UNL     N6  272   2.998   4.963   2.056
   36UNL     N7  273   2.813   4.900   1.945
   36UNL     H8  274   3.125   4.913   1.821
   36UNL     H9  275   3.019   5.044   1.770
   36UNL    H10  276   2.975   4.876   1.734
   37Co      Co  277   3.673   4.153   2.998
   38Co      Co  278   2.694   4.849   2.997
   39Co      Co  279   3.185   3.983   3.300
   40Co      Co  280   3.181   5.020   2.695
   41Co      Co  281   2.693   4.326   3.295
   42Co      Co  282   3.673   4.675   2.700
   43UNL     H0  283   2.908   4.387   3.086
   43UNL     H1  284   2.915   4.633   2.948
   43UNL     C2  285   2.842   4.472   3.090
   43UNL     C3  286   2.844   4.597   3.021
   43UNL     C4  287   2.678   4.587   3.150
   43UNL     C5  288   2.550   4.625   3.219
   43UNL     N6  289   2.738   4.472   3.171
   43UNL     N7  290   2.741   4.668   3.060
   43UNL     H8  291   2.477   4.543   3.218
   43UNL     H9  292   2.501   4.710   3.172
   43UNL    H10  293   2.569   4.652   3.323
   44UNL     H0  294   3.230   5.282   2.540
   44UNL     H1  295   3.239   5.284   2.257
   44UNL     C2  296   3.217   5.202   2.468
   44UNL     C3  297   3.221   5.202   2.325
   44UNL     C4  298   3.185   5.008   2.398
   44UNL     C5  299   3.168   4.859   2.401
   44UNL     N6  300   3.193   5.080   2.508
   44UNL     N7  301   3.200   5.080   2.283
   44UNL     H8  302   3.264   4.809   2.415
   44UNL     H9  303   3.125   4.821   2.307
   44UNL    H10  304   3.101   4.828   2.482
   45UNL     H0  305   2.758   4.856   3.299
   45UNL     H1  306   2.764   5.100   3.443
   45UNL     C2  307   2.739   4.957   3.265
   45UNL     C3  308   2.742   5.079   3.339
   45UNL     C4  309   2.691   5.112   3.136
   45UNL     C5  310   2.654   5.187   3.011
   45UNL     N6  311   2.707   4.982   3.140
   45UNL     N7  312   2.711   5.175   3.255
   45UNL     H8  313   2.681   5.133   2.920
   45UNL     H9  314   2.706   5.284   3.006
   45UNL    H10  315   2.547   5.206   3.007
   46UNL     H0  316   2.912   3.871   3.203
   46UNL     H1  317   2.681   4.033   3.194
   46UNL     C2  318   2.900   3.974   3.232
   46UNL     C3  319   2.782   4.055   3.227
   46UNL     C4  320   2.947   4.162   3.308
   46UNL     C5  321   3.022   4.274   3.373
   46UNL     N6  322   2.999   4.045   3.280
   46UNL     N7  323   2.814   4.173   3.275
   46UNL     H8  324   3.001   4.370   3.325
   46UNL     H9  325   3.130   4.258   3.369
   46UNL    H10  326   2.994   4.283   3.479
   47UNL     H0  327   2.680   4.912   2.693
   47UNL     H1  328   2.910   4.991   2.549
   47UNL     C2  329   2.782   4.925   2.728
   47UNL     C3  330   2.896   4.966   2.654
   47UNL     C4  331   2.943   4.933   2.858
   47UNL     C5  332   3.024   4.928   2.984
   47UNL     N6  333   2.815   4.905   2.853
   47UNL     N7  334   2.997   4.969   2.738
   47UNL     H8  335   3.065   5.026   3.009
   47UNL     H9  336   3.108   4.858   2.973
   47UNL    H10  337   2.965   4.895   3.071
   48UNL     H0  338   3.409   4.124   3.460
   48UNL     H1  339   3.413   4.122   3.743
   48UNL     C2  340   3.339   4.079   3.529
   48UNL     C3  341   3.343   4.079   3.672
   48UNL     C4  342   3.173   3.976   3.597
   48UNL     C5  343   3.043   3.900   3.598
   48UNL     N6  344   3.234   4.013   3.488
   48UNL     N7  345   3.236   4.013   3.713
   48UNL     H8  346   3.050   3.808   3.539
   48UNL     H9  347   2.963   3.961   3.556
   48UNL    H10  348   3.013   3.871   3.699
   49UNL     H0  349   3.896   3.698   2.896
   49UNL     H1  350   3.902   3.944   3.035
   49UNL     C2  351   3.827   3.782   2.894
   49UNL     C3  352   3.830   3.907   2.964
   49UNL     C4  353   3.658   3.893   2.843
   49UNL     C5  354   3.526   3.928   2.781
   49UNL     N6  355   3.721   3.780   2.818
   49UNL     N7  356   3.723   3.976   2.931
   49UNL     H8  357   3.504   3.867   2.692
   49UNL     H9  358   3.522   4.033   2.749
   49UNL    H10  359   3.445   3.912   2.853
   50UNL     H0  360   3.172   4.223   3.107
   50UNL     H1  361   3.398   4.300   2.956
   50UNL     C2  362   3.272   4.182   3.104
   50UNL     C3  363   3.387   4.220   3.029
   50UNL     C4  364   3.431   4.055   3.150
   50UNL     C5  365   3.505   3.938   3.209
   50UNL     N6  366   3.306   4.080   3.179
   50UNL     N7  367   3.487   4.140   3.059
   50UNL     H8  368   3.614   3.953   3.207
   50UNL     H9  369   3.476   3.921   3.314
   50UNL    H10  370   3.484   3.846   3.153
   51UNL     H0  371   3.168   4.723   2.781
   51UNL     H1  372   3.401   4.563   2.795
   51UNL     C2  373   3.270   4.748   2.757
   51UNL     C3  374   3.387   4.666   2.764
   51UNL     C4  375   3.432   4.860   2.691
   51UNL     C5  376   3.514   4.973   2.635
   51UNL     N6  377   3.304   4.868   2.715
   51UNL     N7  378   3.488   4.738   2.722
   51UNL     H8  379   3.452   5.049   2.587
   51UNL     H9  380   3.585   4.937   2.560
   51UNL    H10  381   3.570   5.023   2.715
   52UNL     H0  382   3.736   4.413   2.555
   52UNL     H1  383   3.737   4.165   2.692
   52UNL     C2  384   3.717   4.389   2.659
   52UNL     C3  385   3.717   4.265   2.730
   52UNL     C4  386   3.673   4.424   2.861
   52UNL     C5  387   3.641   4.498   2.987
   52UNL     N6  388   3.688   4.484   2.745
   52UNL     N7  389   3.689   4.288   2.856
   52UNL     H8  390   3.649   4.606   2.976
   52UNL     H9  391   3.709   4.469   3.069
   52UNL    H10  392   3.539   4.476   3.019
   53UNL     H0  393   3.662   4.912   2.902
   53UNL     H1  394   3.893   4.998   3.038
   53UNL     C2  395   3.763   4.874   2.896
   53UNL     C3  396   3.879   4.919   2.966
   53UNL     C4  397   3.922   4.753   2.842
   53UNL     C5  398   4.001   4.641   2.780
   53UNL     N6  399   3.795   4.773   2.819
   53UNL     N7  400   3.978   4.841   2.930
   53UNL     H8  401   4.099   4.675   2.745
   53UNL     H9  402   3.950   4.596   2.695
   53UNL    H10  403   4.018   4.562   2.855
   54UNL     H0  404   2.424   4.276   3.446
   54UNL     H1  405   2.192   4.195   3.307
   54UNL     C2  406   2.410   4.257   3.341
   54UNL     C3  407   2.292   4.216   3.272
   54UNL     C4  408   2.455   4.241   3.139
   54UNL     C5  409   2.530   4.249   3.009
   54UNL     N6  410   2.508   4.271   3.255
   54UNL     N7  411   2.323   4.207   3.145
   54UNL     H8  412   2.635   4.219   3.021
   54UNL     H9  413   2.530   4.351   2.970
   54UNL    H10  414   2.485   4.183   2.934
   55Co      Co  415   3.183   3.461   4.198
   56Co      Co  416   2.204   4.157   4.196
   57Co      Co  417   2.695   3.290   4.500
   58Co      Co  418   2.692   4.328   3.894
   59Co      Co  419   2.203   3.635   4.495
   60Co      Co  420   3.184   3.983   3.899
   61UNL     H0  421   2.418   3.695   4.285
   61UNL     H1  422   2.425   3.942   4.148
   61UNL     C2  423   2.352   3.780   4.289
   61UNL     C3  424   2.354   3.905   4.221
   61UNL     C4  425   2.188   3.895   4.349
   61UNL     C5  426   2.060   3.933   4.419
   61UNL     N6  427   2.248   3.781   4.370
   61UNL     N7  428   2.251   3.977   4.259
   61UNL     H8  429   1.988   3.850   4.420
   61UNL     H9  430   2.010   4.017   4.370
   61UNL    H10  431   2.080   3.963   4.522
   62UNL     H0  432   2.740   4.589   3.738
   62UNL     H1  433   2.748   4.591   3.456
   62UNL     C2  434   2.727   4.509   3.667
   62UNL     C3  435   2.731   4.509   3.524
   62UNL     C4  436   2.695   4.315   3.597
   62UNL     C5  437   2.677   4.166   3.600
   62UNL     N6  438   2.703   4.387   3.707
   62UNL     N7  439   2.709   4.387   3.482
   62UNL     H8  440   2.774   4.116   3.615
   62UNL     H9  441   2.634   4.128   3.507
   62UNL    H10  442   2.610   4.136   3.682
   63UNL     H0  443   2.270   4.165   4.498
   63UNL     H1  444   2.275   4.408   4.642
   63UNL     C2  445   2.250   4.266   4.464
   63UNL     C3  446   2.253   4.387   4.538
   63UNL     C4  447   2.202   4.421   4.335
   63UNL     C5  448   2.165   4.496   4.211
   63UNL     N6  449   2.217   4.291   4.340
   63UNL     N7  450   2.221   4.484   4.455
   63UNL     H8  451   2.200   4.445   4.120
   63UNL     H9  452   2.208   4.597   4.209
   63UNL    H10  453   2.056   4.507   4.203
   64UNL     H0  454   2.423   3.179   4.401
   64UNL     H1  455   2.192   3.342   4.392
   64UNL     C2  456   2.410   3.283   4.431
   64UNL     C3  457   2.293   3.363   4.425
   64UNL     C4  458   2.457   3.470   4.507
   64UNL     C5  459   2.533   3.582   4.573
   64UNL     N6  460   2.510   3.353   4.478
   64UNL     N7  461   2.325   3.481   4.474
   64UNL     H8  462   2.512   3.678   4.524
   64UNL     H9  463   2.641   3.566   4.568
   64UNL    H10  464   2.504   3.591   4.678
   65UNL     H0  465   2.190   4.221   3.893
   65UNL     H1  466   2.421   4.299   3.749
   65UNL     C2  467   2.292   4.234   3.927
   65UNL     C3  468   2.407   4.273   3.853
   65UNL     C4  469   2.454   4.240   4.058
   65UNL     C5  470   2.535   4.235   4.184
   65UNL     N6  471   2.325   4.213   4.052
   65UNL     N7  472   2.508   4.277   3.937
   65UNL     H8  473   2.575   4.334   4.209
   65UNL     H9  474   2.620   4.167   4.173
   65UNL    H10  475   2.476   4.200   4.269
   66UNL     H0  476   2.919   3.432   4.656
   66UNL     H1  477   0.965   0.659   0.142
   66UNL     C2  478   2.851   3.388   4.728
   66UNL     C3  479   0.894   0.616   0.074
   66UNL     C4  480   0.725   0.514   0.000
   66UNL     C5  481   2.553   3.209   4.794
   66UNL     N6  482   2.745   3.322   4.688
   66UNL     N7  483   0.788   0.551   0.116
   66UNL     H8  484   2.561   3.117   4.734
   66UNL     H9  485   2.473   3.270   4.751
   66UNL    H10  486   0.563   0.409   0.098
   67UNL     H0  487   3.406   3.006   4.097
   67UNL     H1  488   3.412   3.252   4.235
   67UNL     C2  489   3.337   3.090   4.095
   67UNL     C3  490   3.339   3.214   4.164
   67UNL     C4  491   3.169   3.201   4.043
   67UNL     C5  492   3.036   3.235   3.981
   67UNL     N6  493   3.231   3.088   4.018
   67UNL     N7  494   3.233   3.283   4.131
   67UNL     H8  495   3.013   3.173   3.893
   67UNL     H9  496   3.035   3.340   3.947
   67UNL    H10  497   2.955   3.222   4.053
   68UNL     H0  498   2.682   3.530   4.307
   68UNL     H1  499   2.908   3.608   4.157
   68UNL     C2  500   2.782   3.490   4.305
   68UNL     C3  501   2.897   3.528   4.229
   68UNL     C4  502   2.941   3.362   4.351
   68UNL     C5  503   3.015   3.245   4.409
   68UNL     N6  504   2.816   3.387   4.379
   68UNL     N7  505   2.997   3.448   4.260
   68UNL     H8  506   3.124   3.262   4.409
   68UNL     H9  507   2.986   3.226   4.513
   68UNL    H10  508   2.995   3.155   4.351
   69UNL     H0  509   2.679   4.030   3.980
   69UNL     H1  510   2.911   3.870   3.994
   69UNL     C2  511   2.781   4.055   3.956
   69UNL     C3  512   2.897   3.973   3.963
   69UNL     C4  513   2.943   4.167   3.890
   69UNL     C5  514   3.025   4.280   3.835
   69UNL     N6  515   2.814   4.175   3.913
   69UNL     N7  516   2.998   4.046   3.921
   69UNL     H8  517   2.964   4.353   3.780
   69UNL     H9  518   3.102   4.245   3.765
   69UNL    H10  519   3.075   4.334   3.916
   70UNL     H0  520   3.246   3.720   3.755
   70UNL     H1  521   3.247   3.473   3.892
   70UNL     C2  522   3.227   3.696   3.859
   70UNL     C3  523   3.228   3.572   3.930
   70UNL     C4  524   3.183   3.731   4.060
   70UNL     C5  525   3.151   3.806   4.187
   70UNL     N6  526   3.198   3.791   3.945
   70UNL     N7  527   3.199   3.595   4.056
   70UNL     H8  528   3.159   3.914   4.175
   70UNL     H9  529   3.219   3.777   4.268
   70UNL    H10  530   3.048   3.784   4.219
   71UNL     H0  531   3.171   4.219   4.101
   71UNL     H1  532   3.402   4.306   4.238
   71UNL     C2  533   3.273   4.181   4.096
   71UNL     C3  534   3.388   4.226   4.166
   71UNL     C4  535   3.432   4.061   4.041
   71UNL     C5  536   3.512   3.949   3.980
   71UNL     N6  537   3.305   4.081   4.019
   71UNL     N7  538   3.488   4.149   4.130
   71UNL     H8  539   3.609   3.984   3.943
   71UNL     H9  540   3.460   3.903   3.895
   71UNL    H10  541   3.530   3.870   4.054
   72UNL     H0  542   1.935   3.584   4.646
   72UNL     H1  543   1.702   3.503   4.507
   72UNL     C2  544   1.921   3.565   4.540
   72UNL     C3  545   1.802   3.524   4.472
   72UNL     C4  546   1.966   3.549   4.338
   72UNL     C5  547   2.040   3.557   4.208
   72UNL     N6  548   2.019   3.579   4.454
   72UNL     N7  549   1.833   3.515   4.344
   72UNL     H8  550   2.145   3.527   4.220
   72UNL     H9  551   2.039   3.659   4.169
   72UNL    H10  552   1.996   3.491   4.133
   73Co      Co  553   0.245   1.383   0.600
   74Co      Co  554   5.140   2.080   0.598
   75Co      Co  555   5.631   1.212   0.901
   76Co      Co  556   5.629   2.251   0.296
   77Co      Co  557   5.140   1.558   0.897
   78Co      Co  558   0.245   1.905   0.302
   79UNL     H0  559   5.355   1.618   0.686
   79UNL     H1  560   5.362   1.865   0.549
   79UNL     C2  561   5.289   1.704   0.691
   79UNL     C3  562   5.292   1.829   0.623
   79UNL     C4  563   5.125   1.819   0.751
   79UNL     C5  564   4.998   1.856   0.822
   79UNL     N6  565   5.186   1.704   0.772
   79UNL     N7  566   5.189   1.900   0.661
   79UNL     H8  567   4.926   1.774   0.822
   79UNL     H9  568   4.948   1.941   0.774
   79UNL    H10  569   5.018   1.885   0.925
   80UNL     H0  570   5.677   2.513   0.137
   80UNL     H1  571   1.771   5.283   4.652
   80UNL     C2  572   5.664   2.431   0.068
   80UNL     C3  573   1.753   5.203   4.722
   80UNL     C4  574   1.716   5.008   4.796
   80UNL     C5  575   1.697   4.858   4.796
   80UNL     N6  576   5.640   2.309   0.109
   80UNL     N7  577   1.731   5.080   4.681
   80UNL     H8  578   5.710   2.038   0.011
   80UNL     H9  579   1.654   4.823   4.702
   80UNL    H10  580   5.547   2.057   0.080
   81UNL     H0  581   5.207   2.088   0.900
   81UNL     H1  582   5.212   2.331   1.044
   81UNL     C2  583   5.187   2.188   0.866
   81UNL     C3  584   5.190   2.310   0.940
   81UNL     C4  585   5.139   2.343   0.737
   81UNL     C5  586   5.102   2.419   0.612
   81UNL     N6  587   5.155   2.213   0.742
   81UNL     N7  588   5.158   2.407   0.857
   81UNL     H8  589   5.136   2.367   0.522
   81UNL     H9  590   5.146   2.519   0.610
   81UNL    H10  591   4.993   2.430   0.605
   82UNL     H0  592   5.358   1.102   0.806
   82UNL     H1  593   5.128   1.266   0.795
   82UNL     C2  594   5.346   1.205   0.834
   82UNL     C3  595   5.229   1.287   0.828
   82UNL     C4  596   5.394   1.393   0.908
   82UNL     C5  597   5.470   1.505   0.974
   82UNL     N6  598   5.446   1.276   0.881
   82UNL     N7  599   5.262   1.405   0.876
   82UNL     H8  600   5.449   1.601   0.926
   82UNL     H9  601   5.579   1.490   0.969
   82UNL    H10  602   5.442   1.513   1.080
   83UNL     H0  603   5.128   2.143   0.295
   83UNL     H1  604   5.358   2.221   0.151
   83UNL     C2  605   5.229   2.156   0.329
   83UNL     C3  606   5.344   2.195   0.255
   83UNL     C4  607   5.390   2.163   0.460
   83UNL     C5  608   5.472   2.158   0.586
   83UNL     N6  609   5.262   2.135   0.454
   83UNL     N7  610   5.445   2.199   0.339
   83UNL     H8  611   5.511   2.257   0.611
   83UNL     H9  612   5.558   2.090   0.575
   83UNL    H10  613   5.413   2.123   0.671
   84UNL     H0  614   5.856   1.355   1.061
   84UNL     H1  615   5.860   1.352   1.343
   84UNL     C2  616   5.786   1.310   1.130
   84UNL     C3  617   5.790   1.309   1.273
   84UNL     C4  618   5.620   1.207   1.198
   84UNL     C5  619   5.490   1.131   1.199
   84UNL     N6  620   5.681   1.244   1.089
   84UNL     N7  621   5.684   1.244   1.313
   84UNL     H8  622   5.497   1.038   1.141
   84UNL     H9  623   5.410   1.192   1.156
   84UNL    H10  624   5.460   1.102   1.301
   85UNL     H0  625   0.471   0.933   0.498
   85UNL     H1  626   0.475   1.178   0.639
   85UNL     C2  627   0.400   1.015   0.496
   85UNL     C3  628   0.404   1.138   0.567
   85UNL     C4  629   0.231   1.124   0.445
   85UNL     C5  630   0.098   1.161   0.386
   85UNL     N6  631   0.294   1.011   0.420
   85UNL     N7  632   0.296   1.205   0.534
   85UNL     H8  633   0.075   1.101   0.297
   85UNL     H9  634   0.096   1.266   0.355
   85UNL    H10  635   0.018   1.145   0.459
   86UNL     H0  636   5.619   1.453   0.709
   86UNL     H1  637   5.846   1.530   0.559
   86UNL     C2  638   5.720   1.413   0.706
   86UNL     C3  639   5.835   1.451   0.631
   86UNL     C4  640   0.003   1.285   0.753
   86UNL     C5  641   0.077   1.168   0.812
   86UNL     N6  642   5.753   1.310   0.781
   86UNL     N7  643   0.059   1.371   0.662
   86UNL     H8  644   0.186   1.184   0.812
   86UNL     H9  645   0.048   1.150   0.916
   86UNL    H10  646   0.056   1.077   0.754
   87UNL     H0  647   5.615   1.953   0.381
   87UNL     H1  648   5.847   1.792   0.395
   87UNL     C2  649   5.717   1.978   0.357
   87UNL     C3  650   5.833   1.895   0.364
   87UNL     C4  651   0.004   2.089   0.291
   87UNL     C5  652   0.087   2.202   0.236
   87UNL     N6  653   5.751   2.097   0.315
   87UNL     N7  654   0.060   1.968   0.322
   87UNL     H8  655   0.025   2.278   0.186
   87UNL     H9  656   0.159   2.166   0.163
   87UNL    H10  657   0.141   2.254   0.316
   88UNL     H0  658   0.308   1.642   0.157
   88UNL     H1  659   0.310   1.395   0.295
   88UNL     C2  660   0.289   1.619   0.261
   88UNL     C3  661   0.290   1.495   0.332
   88UNL     C4  662   0.246   1.653   0.463
   88UNL     C5  663   0.213   1.728   0.589
   88UNL     N6  664   0.260   1.714   0.347
   88UNL     N7  665   0.262   1.518   0.458
   88UNL     H8  666   0.225   1.836   0.579
   88UNL     H9  667   0.278   1.697   0.672
   88UNL    H10  668   0.109   1.709   0.619
   89UNL     H0  669   0.233   2.141   0.503
   89UNL     H1  670   0.464   2.228   0.641
   89UNL     C2  671   0.335   2.104   0.498
   89UNL     C3  672   0.450   2.149   0.568
   89UNL     C4  673   0.494   1.983   0.443
   89UNL     C5  674   0.574   1.871   0.382
   89UNL     N6  675   0.367   2.003   0.420
   89UNL     N7  676   0.550   2.071   0.532
   89UNL     H8  677   0.671   1.906   0.345
   89UNL     H9  678   0.521   1.826   0.297
   89UNL    H10  679   0.593   1.793   0.456
   90UNL     H0  680   4.873   1.505   1.048
   90UNL     H1  681   4.640   1.424   0.909
   90UNL     C2  682   4.859   1.487   0.942
   90UNL     C3  683   4.740   1.446   0.874
   90UNL     C4  684   4.903   1.472   0.741
   90UNL     C5  685   4.978   1.480   0.610
   90UNL     N6  686   4.956   1.502   0.857
   90UNL     N7  687   4.771   1.437   0.746
   90UNL     H8  688   5.083   1.451   0.622
   90UNL     H9  689   4.977   1.583   0.571
   90UNL    H10  690   4.934   1.414   0.535
   91Co      Co  691   5.631   0.691   1.799
   92Co      Co  692   4.651   1.387   1.797
   93Co      Co  693   5.142   0.521   2.100
   94Co      Co  694   5.140   1.558   1.496
   95Co      Co  695   4.651   0.866   2.096
   96Co      Co  696   5.632   1.213   1.500
   97UNL     H0  697   4.866   0.925   1.886
   97UNL     H1  698   4.873   1.172   1.749
   97UNL     C2  699   4.800   1.011   1.890
   97UNL     C3  700   4.802   1.136   1.822
   97UNL     C4  701   4.636   1.126   1.950
   97UNL     C5  702   4.508   1.163   2.020
   97UNL     N6  703   4.696   1.011   1.971
   97UNL     N7  704   4.699   1.207   1.860
   97UNL     H8  705   4.435   1.082   2.018
   97UNL     H9  706   4.460   1.250   1.973
   97UNL    H10  707   4.528   1.190   2.125
   98UNL     H0  708   5.189   1.820   1.341
   98UNL     H1  709   5.197   1.822   1.058
   98UNL     C2  710   5.176   1.740   1.269
   98UNL     C3  711   5.179   1.740   1.126
   98UNL     C4  712   5.144   1.546   1.199
   98UNL     C5  713   5.126   1.397   1.202
   98UNL     N6  714   5.152   1.618   1.309
   98UNL     N7  715   5.158   1.618   1.084
   98UNL     H8  716   5.222   1.347   1.216
   98UNL     H9  717   5.083   1.359   1.108
   98UNL    H10  718   5.059   1.366   1.283
   99UNL     H0  719   4.718   1.395   2.099
   99UNL     H1  720   4.722   1.638   2.243
   99UNL     C2  721   4.697   1.495   2.065
   99UNL     C3  722   4.700   1.617   2.139
   99UNL     C4  723   4.649   1.650   1.936
   99UNL     C5  724   4.612   1.726   1.811
   99UNL     N6  725   4.666   1.520   1.941
   99UNL     N7  726   4.668   1.714   2.056
   99UNL     H8  727   4.640   1.671   1.720
   99UNL     H9  728   4.663   1.823   1.807
   99UNL    H10  729   4.504   1.743   1.806
  100UNL     H0  730   4.869   0.409   2.005
  100UNL     H1  731   4.639   0.573   1.994
  100UNL     C2  732   4.857   0.513   2.033
  100UNL     C3  733   4.740   0.594   2.028
  100UNL     C4  734   4.905   0.700   2.108
  100UNL     C5  735   4.980   0.812   2.174
  100UNL     N6  736   4.957   0.583   2.080
  100UNL     N7  737   4.772   0.712   2.075
  100UNL     H8  738   4.959   0.908   2.125
  100UNL     H9  739   5.089   0.797   2.169
  100UNL    H10  740   4.952   0.820   2.279
  101UNL     H0  741   4.639   1.450   1.494
  101UNL     H1  742   4.869   1.529   1.350
  101UNL     C2  743   4.740   1.463   1.528
  101UNL     C3  744   4.855   1.503   1.454
  101UNL     C4  745   4.901   1.470   1.659
  101UNL     C5  746   4.983   1.466   1.785
  101UNL     N6  747   4.773   1.442   1.653
  101UNL     N7  748   4.956   1.507   1.539
  101UNL     H8  749   5.023   1.565   1.810
  101UNL     H9  750   5.067   1.397   1.774
  101UNL    H10  751   4.924   1.432   1.871
  102UNL     H0  752   5.367   0.662   2.260
  102UNL     H1  753   5.370   0.660   2.543
  102UNL     C2  754   5.297   0.617   2.330
  102UNL     C3  755   5.300   0.617   2.472
  102UNL     C4  756   5.130   0.514   2.398
  102UNL     C5  757   5.000   0.438   2.398
  102UNL     N6  758   5.192   0.552   2.288
  102UNL     N7  759   5.194   0.551   2.513
  102UNL     H8  760   5.008   0.346   2.340
  102UNL     H9  761   4.920   0.500   2.355
  102UNL    H10  762   4.970   0.410   2.500
  103UNL     H0  763   5.855   0.240   1.699
  103UNL     H1  764   5.860   0.486   1.837
  103UNL     C2  765   5.785   0.322   1.695
  103UNL     C3  766   5.789   0.446   1.766
  103UNL     C4  767   5.616   0.431   1.644
  103UNL     C5  768   5.483   0.469   1.585
  103UNL     N6  769   5.678   0.319   1.619
  103UNL     N7  770   5.681   0.513   1.733
  103UNL     H8  771   5.460   0.409   1.496
  103UNL     H9  772   5.481   0.574   1.554
  103UNL    H10  773   5.403   0.453   1.659
  104UNL     H0  774   5.130   0.761   1.907
  104UNL     H1  775   5.356   0.839   1.757
  104UNL     C2  776   5.230   0.721   1.905
  104UNL     C3  777   5.345   0.759   1.830
  104UNL     C4  778   5.389   0.593   1.952
  104UNL     C5  779   5.463   0.476   2.010
  104UNL     N6  780   5.263   0.618   1.980
  104UNL     N7  781   5.445   0.679   1.861
  104UNL     H8  782   5.571   0.491   2.009
  104UNL     H9  783   5.434   0.459   2.115
  104UNL    H10  784   5.442   0.385   1.954
  105UNL     H0  785   5.127   1.261   1.582
  105UNL     H1  786   5.359   1.101   1.595
  105UNL     C2  787   5.229   1.286   1.558
  105UNL     C3  788   5.346   1.204   1.565
  105UNL     C4  789   5.391   1.398   1.492
  105UNL     C5  790   5.473   1.511   1.437
  105UNL     N6  791   5.263   1.405   1.516
  105UNL     N7  792   5.447   1.276   1.522
  105UNL     H8  793   5.412   1.583   1.382
  105UNL     H9  794   5.550   1.476   1.367
  105UNL    H10  795   5.523   1.565   1.518
  106UNL     H0  796   5.693   0.950   1.356
  106UNL     H1  797   5.695   0.703   1.493
  106UNL     C2  798   5.675   0.927   1.460
  106UNL     C3  799   5.675   0.803   1.530
  106UNL     C4  800   5.631   0.962   1.661
  106UNL     C5  801   5.599   1.036   1.788
  106UNL     N6  802   5.646   1.022   1.546
  106UNL     N7  803   5.647   0.826   1.657
  106UNL     H8  804   5.607   1.145   1.776
  106UNL     H9  805   5.667   1.008   1.869
  106UNL    H10  806   5.497   1.014   1.820
  107UNL     H0  807   5.620   1.449   1.702
  107UNL     H1  808   5.851   1.536   1.839
  107UNL     C2  809   5.721   1.412   1.697
  107UNL     C3  810   5.837   1.457   1.767
  107UNL     C4  811   0.005   1.291   1.642
  107UNL     C5  812   0.085   1.179   1.581
  107UNL     N6  813   5.753   1.311   1.620
  107UNL     N7  814   0.061   1.379   1.731
  107UNL     H8  815   0.182   1.214   1.545
  107UNL     H9  816   0.033   1.133   1.496
  107UNL    H10  817   0.102   1.100   1.655
  108UNL     H0  818   4.383   0.813   2.247
  108UNL     H1  819   4.151   0.733   2.108
  108UNL     C2  820   4.369   0.795   2.142
  108UNL     C3  821   4.251   0.754   2.073
  108UNL     C4  822   4.413   0.780   1.940
  108UNL     C5  823   4.488   0.788   1.810
  108UNL     N6  824   4.467   0.809   2.056
  108UNL     N7  825   4.281   0.746   1.946
  108UNL     H8  826   4.593   0.758   1.821
  108UNL     H9  827   4.486   0.891   1.772
  108UNL    H10  828   4.444   0.722   1.734
  109Co      Co  829   3.182   5.538   2.998
  110Co      Co  830   4.163   0.695   2.996
  111Co      Co  831   2.695   5.366   3.300
  112Co      Co  832   4.651   0.866   2.695
  113Co      Co  833   4.161   0.172   3.295
  114Co      Co  834   5.142   0.521   2.700
  115UNL     H0  835   4.376   0.232   3.085
  115UNL     H1  836   4.384   0.479   2.948
  115UNL     C2  837   4.310   0.318   3.090
  115UNL     C3  838   4.313   0.443   3.021
  115UNL     C4  839   4.146   0.433   3.149
  115UNL     C5  840   4.018   0.471   3.219
  115UNL     N6  841   4.207   0.318   3.170
  115UNL     N7  842   4.209   0.514   3.059
  115UNL     H8  843   3.946   0.389   3.218
  115UNL     H9  844   3.969   0.556   3.171
  115UNL    H10  845   4.038   0.499   3.323
  116UNL     H0  846   4.699   1.128   2.540
  116UNL     H1  847   4.708   1.130   2.258
  116UNL     C2  848   4.686   1.048   2.468
  116UNL     C3  849   4.690   1.048   2.325
  116UNL     C4  850   4.654   0.854   2.398
  116UNL     C5  851   4.636   0.704   2.401
  116UNL     N6  852   4.662   0.925   2.508
  116UNL     N7  853   4.669   0.925   2.283
  116UNL     H8  854   4.733   0.654   2.416
  116UNL     H9  855   4.593   0.667   2.308
  116UNL    H10  856   4.569   0.674   2.483
  117UNL     H0  857   4.227   0.702   3.299
  117UNL     H1  858   4.233   0.945   3.443
  117UNL     C2  859   4.207   0.803   3.265
  117UNL     C3  860   4.211   0.925   3.339
  117UNL     C4  861   4.160   0.958   3.135
  117UNL     C5  862   4.123   1.033   3.011
  117UNL     N6  863   4.176   0.828   3.140
  117UNL     N7  864   4.179   1.021   3.255
  117UNL     H8  865   4.150   0.979   2.920
  117UNL     H9  866   4.175   1.130   3.006
  117UNL    H10  867   4.015   1.052   3.006
  118UNL     H0  868   2.421   5.255   3.205
  118UNL     H1  869   2.191   5.418   3.195
  118UNL     C2  870   2.409   5.358   3.233
  118UNL     C3  871   2.292   5.439   3.228
  118UNL     C4  872   4.415   0.007   3.307
  118UNL     C5  873   4.491   0.120   3.373
  118UNL     N6  874   2.509   5.429   3.280
  118UNL     N7  875   4.283   0.019   3.275
  118UNL     H8  876   4.470   0.216   3.324
  118UNL     H9  877   4.599   0.103   3.368
  118UNL    H10  878   4.462   0.129   3.478
  119UNL     H0  879   4.149   0.758   2.693
  119UNL     H1  880   4.379   0.837   2.549
  119UNL     C2  881   4.251   0.771   2.728
  119UNL     C3  882   4.366   0.811   2.653
  119UNL     C4  883   4.412   0.778   2.858
  119UNL     C5  884   4.494   0.773   2.984
  119UNL     N6  885   4.284   0.750   2.852
  119UNL     N7  886   4.467   0.815   2.738
  119UNL     H8  887   4.533   0.872   3.010
  119UNL     H9  888   4.579   0.705   2.974
  119UNL    H10  889   4.434   0.738   3.069
  120UNL     H0  890   2.919   5.508   3.460
  120UNL     H1  891   2.923   5.506   3.742
  120UNL     C2  892   2.849   5.464   3.529
  120UNL     C3  893   2.853   5.464   3.672
  120UNL     C4  894   2.683   5.360   3.597
  120UNL     C5  895   2.553   5.285   3.598
  120UNL     N6  896   2.744   5.398   3.488
  120UNL     N7  897   2.746   5.398   3.712
  120UNL     H8  898   2.560   5.192   3.540
  120UNL     H9  899   2.473   5.346   3.555
  120UNL    H10  900   2.523   5.256   3.699
  121UNL     H0  901   3.408   5.087   2.897
  121UNL     H1  902   3.411   5.332   3.038
  121UNL     C2  903   3.337   5.169   2.894
  121UNL     C3  904   3.341   5.292   2.966
  121UNL     C4  905   3.168   5.278   2.843
  121UNL     C5  906   3.035   5.315   2.784
  121UNL     N6  907   3.231   5.165   2.818
  121UNL     N7  908   3.233   5.359   2.932
  121UNL     H8  909   3.012   5.255   2.695
  121UNL     H9  910   3.033   5.420   2.753
  121UNL    H10  911   2.955   5.300   2.857
  122UNL     H0  912   4.640   0.068   3.108
  122UNL     H1  913   4.866   0.146   2.958
  122UNL     C2  914   4.740   0.028   3.105
  122UNL     C3  915   4.856   0.067   3.030
  122UNL     C4  916   2.941   5.439   3.152
  122UNL     C5  917   3.015   5.322   3.210
  122UNL     N6  918   2.816   5.464   3.180
  122UNL     N7  919   2.997   5.525   3.061
  122UNL     H8  920   3.123   5.339   3.210
  122UNL     H9  921   2.986   5.304   3.314
  122UNL    H10  922   2.994   5.232   3.152
  123UNL     H0  923   4.637   0.569   2.781
  123UNL     H1  924   4.869   0.408   2.794
  123UNL     C2  925   4.740   0.594   2.756
  123UNL     C3  926   4.856   0.511   2.764
  123UNL     C4  927   4.901   0.705   2.691
  123UNL     C5  928   4.983   0.819   2.636
  123UNL     N6  929   4.773   0.713   2.714
  123UNL     N7  930   4.957   0.584   2.721
  123UNL     H8  931   4.922   0.890   2.579
  123UNL     H9  932   5.062   0.784   2.568
  123UNL    H10  933   5.032   0.874   2.718
  124UNL     H0  934   5.204   0.258   2.555
  124UNL     H1  935   5.206   0.011   2.693
  124UNL     C2  936   5.185   0.235   2.659
  124UNL     C3  937   5.186   0.111   2.730
  124UNL     C4  938   5.142   0.269   2.861
  124UNL     C5  939   5.109   0.344   2.987
  124UNL     N6  940   5.156   0.329   2.745
  124UNL     N7  941   5.158   0.134   2.856
  124UNL     H8  942   5.119   0.452   2.976
  124UNL     H9  943   5.176   0.314   3.069
  124UNL    H10  944   5.006   0.324   3.018
  125UNL     H0  945   5.130   0.757   2.901
  125UNL     H1  946   5.361   0.845   3.038
  125UNL     C2  947   5.231   0.720   2.896
  125UNL     C3  948   5.347   0.765   2.966
  125UNL     C4  949   5.390   0.599   2.842
  125UNL     C5  950   5.470   0.486   2.781
  125UNL     N6  951   5.263   0.619   2.819
  125UNL     N7  952   5.446   0.687   2.930
  125UNL     H8  953   5.567   0.521   2.745
  125UNL     H9  954   5.418   0.441   2.695
  125UNL    H10  955   5.487   0.408   2.855
  126UNL     H0  956   3.893   0.121   3.446
  126UNL     H1  957   3.661   0.040   3.307
  126UNL     C2  958   3.879   0.103   3.341
  126UNL     C3  959   3.761   0.062   3.272
  126UNL     C4  960   3.924   0.087   3.139
  126UNL     C5  961   3.999   0.095   3.009
  126UNL     N6  962   3.977   0.117   3.255
  126UNL     N7  963   3.791   0.053   3.145
  126UNL     H8  964   4.103   0.065   3.021
  126UNL     H9  965   3.998   0.197   2.969
  126UNL    H10  966   3.954   0.029   2.933
  127Co      Co  967   2.693   4.845   4.198
  128Co      Co  968   3.673   0.003   4.196
  129Co      Co  969   2.206   4.675   4.500
  130Co      Co  970   4.161   0.174   3.894
  131Co      Co  971   1.714   5.019   4.495
  132Co      Co  972   2.694   5.367   3.899
  133UNL     H0  973   1.929   5.080   4.285
  133UNL     H1  974   1.936   5.327   4.147
  133UNL     C2  975   1.863   5.165   4.289
  133UNL     C3  976   1.865   5.290   4.221
  133UNL     C4  977   1.699   5.280   4.349
  133UNL     C5  978   1.571   5.318   4.419
  133UNL     N6  979   1.759   5.166   4.370
  133UNL     N7  980   1.762   5.362   4.259
  133UNL     H8  981   1.499   5.235   4.419
  133UNL     H9  982   1.521   5.403   4.370
  133UNL    H10  983   1.591   5.347   4.523
  134UNL     H0  984   4.209   0.435   3.738
  134UNL     H1  985   4.217   0.437   3.456
  134UNL     C2  986   4.195   0.355   3.667
  134UNL     C3  987   4.199   0.355   3.524
  134UNL     C4  988   4.164   0.161   3.597
  134UNL     C5  989   4.146   0.012   3.600
  134UNL     N6  990   4.172   0.233   3.707
  134UNL     N7  991   4.178   0.232   3.482
  134UNL     H8  992   2.284   5.500   3.614
  134UNL     H9  993   2.145   5.513   3.507
  134UNL    H10  994   2.121   5.520   3.682
  135UNL     H0  995   3.738   0.011   4.498
  135UNL     H1  996   3.744   0.254   4.642
  135UNL     C2  997   3.718   0.111   4.464
  135UNL     C3  998   3.722   0.233   4.538
  135UNL     C4  999   3.670   0.267   4.335
  135UNL     C5 1000   3.633   0.342   4.210
  135UNL     N6 1001   3.686   0.136   4.340
  135UNL     N7 1002   3.690   0.330   4.455
  135UNL     H8 1003   3.668   0.291   4.120
  135UNL     H9 1004   3.677   0.442   4.209
  135UNL    H10 1005   3.524   0.352   4.203
  136UNL     H0 1006   1.932   4.563   4.403
  136UNL     H1 1007   1.702   4.727   4.393
  136UNL     C2 1008   1.920   4.667   4.432
  136UNL     C3 1009   1.803   4.748   4.426
  136UNL     C4 1010   1.968   4.854   4.507
  136UNL     C5 1011   2.043   4.966   4.572
  136UNL     N6 1012   2.020   4.737   4.479
  136UNL     N7 1013   1.836   4.866   4.474
  136UNL     H8 1014   2.023   5.063   4.524
  136UNL     H9 1015   2.152   4.950   4.568
  136UNL    H10 1016   2.015   4.976   4.678
  137UNL     H0 1017   3.659   0.067   3.893
  137UNL     H1 1018   3.889   0.144   3.749
  137UNL     C2 1019   3.761   0.080   3.927
  137UNL     C3 1020   3.876   0.119   3.853
  137UNL     C4 1021   3.922   0.086   4.057
  137UNL     C5 1022   4.004   0.081   4.183
  137UNL     N6 1023   3.794   0.059   4.052
  137UNL     N7 1024   3.977   0.122   3.937
  137UNL     H8 1025   4.044   0.180   4.208
  137UNL     H9 1026   4.089   0.012   4.173
  137UNL    H10 1027   3.944   0.047   4.269
  138UNL     H0 1028   2.429   4.815   4.656
  138UNL     H1 1029   0.476   2.043   0.142
  138UNL     C2 1030   2.361   4.771   4.728
  138UNL     C3 1031   0.404   1.999   0.073
  138UNL     C4 1032   0.235   1.898   0.000
  138UNL     C5 1033   2.063   4.594   4.794
  138UNL     N6 1034   2.255   4.706   4.688
  138UNL     N7 1035   0.298   1.934   0.116
  138UNL     H8 1036   2.070   4.503   4.733
  138UNL     H9 1037   1.982   4.655   4.752
  138UNL    H10 1038   0.073   1.793   0.097
  139UNL     H0 1039   2.918   4.394   4.097
  139UNL     H1 1040   2.923   4.640   4.236
  139UNL     C2 1041   2.848   4.476   4.094
  139UNL     C3 1042   2.852   4.600   4.165
  139UNL     C4 1043   2.679   4.586   4.043
  139UNL     C5 1044   2.546   4.623   3.983
  139UNL     N6 1045   2.741   4.473   4.018
  139UNL     N7 1046   2.744   4.667   4.131
  139UNL     H8 1047   2.523   4.563   3.894
  139UNL     H9 1048   2.544   4.728   3.953
  139UNL    H10 1049   2.466   4.607   4.057
  140UNL     H0 1050   2.193   4.915   4.307
  140UNL     H1 1051   2.419   4.993   4.157
  140UNL     C2 1052   2.293   4.875   4.305
  140UNL     C3 1053   2.408   4.913   4.229
  140UNL     C4 1054   2.452   4.747   4.350
  140UNL     C5 1055   2.526   4.630   4.409
  140UNL     N6 1056   2.327   4.772   4.379
  140UNL     N7 1057   2.508   4.833   4.260
  140UNL     H8 1058   2.634   4.645   4.407
  140UNL     H9 1059   2.497   4.612   4.513
  140UNL    H10 1060   2.505   4.538   4.352
  141UNL     H0 1061   2.189   5.415   3.980
  141UNL     H1 1062   2.422   5.255   3.994
  141UNL     C2 1063   2.292   5.440   3.955
  141UNL     C3 1064   2.408   5.358   3.963
  141UNL     C4 1065   4.412   0.013   3.890
  141UNL     C5 1066   4.494   0.126   3.835
  141UNL     N6 1067   4.283   0.021   3.913
  141UNL     N7 1068   2.509   5.430   3.921
  141UNL     H8 1069   4.432   0.199   3.780
  141UNL     H9 1070   4.570   0.091   3.764
  141UNL    H10 1071   4.544   0.180   3.916
  142UNL     H0 1072   2.756   5.104   3.755
  142UNL     H1 1073   2.758   4.857   3.892
  142UNL     C2 1074   2.738   5.081   3.859
  142UNL     C3 1075   2.738   4.957   3.929
  142UNL     C4 1076   2.694   5.116   4.060
  142UNL     C5 1077   2.661   5.190   4.187
  142UNL     N6 1078   2.708   5.176   3.944
  142UNL     N7 1079   2.710   4.980   4.055
  142UNL     H8 1080   2.673   5.298   4.176
  142UNL     H9 1081   2.726   5.159   4.269
  142UNL    H10 1082   2.557   5.171   4.217
  143UNL     H0 1083   4.640   0.065   4.101
  143UNL     H1 1084   4.872   0.152   4.237
  143UNL     C2 1085   4.742   0.027   4.096
  143UNL     C3 1086   4.857   0.073   4.165
  143UNL     C4 1087   2.943   5.445   4.041
  143UNL     C5 1088   3.022   5.333   3.980
  143UNL     N6 1089   2.815   5.465   4.018
  143UNL     N7 1090   2.999   5.533   4.129
  143UNL     H8 1091   3.119   5.368   3.943
  143UNL     H9 1092   2.970   5.288   3.894
  143UNL    H10 1093   3.040   5.255   4.054
  144UNL     H0 1094   1.446   4.969   4.646
  144UNL     H1 1095   1.213   4.888   4.507
  144UNL     C2 1096   1.432   4.950   4.540
  144UNL     C3 1097   1.313   4.909   4.472
  144UNL     C4 1098   1.476   4.935   4.339
  144UNL     C5 1099   1.551   4.942   4.209
  144UNL     N6 1100   1.530   4.964   4.455
  144UNL     N7 1101   1.344   4.900   4.344
  144UNL     H8 1102   1.656   4.912   4.220
  144UNL     H9 1103   1.549   5.045   4.170
  144UNL    H10 1104   1.507   4.877   4.132
  145Co      Co 1105   5.631   2.768   0.600
  146Co      Co 1106   4.651   3.464   0.598
  147Co      Co 1107   5.142   2.598   0.901
  148Co      Co 1108   5.139   3.635   0.296
  149Co      Co 1109   4.651   2.943   0.897
  150Co      Co 1110   5.630   3.290   0.302
  151UNL     H0 1111   4.866   3.002   0.686
  151UNL     H1 1112   4.873   3.249   0.549
  151UNL     C2 1113   4.800   3.088   0.691
  151UNL     C3 1114   4.802   3.213   0.623
  151UNL     C4 1115   4.636   3.203   0.751
  151UNL     C5 1116   4.508   3.241   0.821
  151UNL     N6 1117   4.696   3.088   0.772
  151UNL     N7 1118   4.699   3.284   0.661
  151UNL     H8 1119   4.436   3.159   0.820
  151UNL     H9 1120   4.459   3.326   0.774
  151UNL    H10 1121   4.528   3.268   0.926
  152UNL     H0 1122   5.189   3.898   0.137
  152UNL     H1 1123   3.240   1.129   4.651
  152UNL     C2 1124   5.175   3.816   0.067
  152UNL     C3 1125   3.222   1.049   4.722
  152UNL     C4 1126   3.185   0.854   4.796
  152UNL     C5 1127   3.166   0.704   4.796
  152UNL     N6 1128   5.151   3.694   0.109
  152UNL     N7 1129   3.200   0.926   4.681
  152UNL     H8 1130   5.221   3.423   0.012
  152UNL     H9 1131   3.123   0.669   4.702
  152UNL    H10 1132   5.058   3.442   0.080
  153UNL     H0 1133   4.718   3.472   0.900
  153UNL     H1 1134   4.722   3.715   1.044
  153UNL     C2 1135   4.697   3.572   0.866
  153UNL     C3 1136   4.700   3.694   0.940
  153UNL     C4 1137   4.649   3.727   0.737
  153UNL     C5 1138   4.612   3.803   0.612
  153UNL     N6 1139   4.665   3.597   0.742
  153UNL     N7 1140   4.668   3.791   0.857
  153UNL     H8 1141   4.639   3.748   0.521
  153UNL     H9 1142   4.663   3.899   0.608
  153UNL    H10 1143   4.504   3.821   0.608
  154UNL     H0 1144   4.869   2.486   0.805
  154UNL     H1 1145   4.639   2.650   0.795
  154UNL     C2 1146   4.857   2.590   0.834
  154UNL     C3 1147   4.740   2.671   0.828
  154UNL     C4 1148   4.905   2.777   0.909
  154UNL     C5 1149   4.980   2.889   0.974
  154UNL     N6 1150   4.957   2.660   0.881
  154UNL     N7 1151   4.772   2.789   0.876
  154UNL     H8 1152   4.959   2.985   0.926
  154UNL     H9 1153   5.089   2.874   0.969
  154UNL    H10 1154   4.953   2.897   1.080
  155UNL     H0 1155   4.638   3.527   0.295
  155UNL     H1 1156   4.868   3.606   0.151
  155UNL     C2 1157   4.740   3.540   0.329
  155UNL     C3 1158   4.855   3.580   0.255
  155UNL     C4 1159   4.901   3.548   0.460
  155UNL     C5 1160   4.983   3.543   0.586
  155UNL     N6 1161   4.773   3.519   0.454
  155UNL     N7 1162   4.955   3.584   0.340
  155UNL     H8 1163   5.023   3.642   0.611
  155UNL     H9 1164   5.066   3.473   0.575
  155UNL    H10 1165   4.924   3.510   0.672
  156UNL     H0 1166   5.367   2.739   1.061
  156UNL     H1 1167   5.370   2.737   1.344
  156UNL     C2 1168   5.297   2.694   1.130
  156UNL     C3 1169   5.300   2.694   1.273
  156UNL     C4 1170   5.130   2.591   1.198
  156UNL     C5 1171   5.000   2.515   1.199
  156UNL     N6 1172   5.192   2.629   1.089
  156UNL     N7 1173   5.194   2.628   1.314
  156UNL     H8 1174   5.008   2.423   1.141
  156UNL     H9 1175   4.920   2.577   1.156
  156UNL    H10 1176   4.970   2.487   1.301
  157UNL     H0 1177   5.855   2.317   0.499
  157UNL     H1 1178   5.860   2.563   0.638
  157UNL     C2 1179   5.785   2.399   0.496
  157UNL     C3 1180   5.789   2.523   0.567
  157UNL     C4 1181   5.616   2.508   0.445
  157UNL     C5 1182   5.483   2.545   0.385
  157UNL     N6 1183   5.679   2.395   0.420
  157UNL     N7 1184   5.681   2.590   0.533
  157UNL     H8 1185   5.460   2.486   0.297
  157UNL     H9 1186   5.481   2.651   0.354
  157UNL    H10 1187   5.404   2.530   0.459
  158UNL     H0 1188   5.130   2.838   0.708
  158UNL     H1 1189   5.357   2.915   0.558
  158UNL     C2 1190   5.231   2.797   0.706
  158UNL     C3 1191   5.346   2.836   0.631
  158UNL     C4 1192   5.389   2.670   0.752
  158UNL     C5 1193   5.463   2.553   0.811
  158UNL     N6 1194   5.264   2.695   0.781
  158UNL     N7 1195   5.445   2.755   0.662
  158UNL     H8 1196   5.571   2.568   0.809
  158UNL     H9 1197   5.434   2.536   0.916
  158UNL    H10 1198   5.442   2.461   0.755
  159UNL     H0 1199   5.126   3.338   0.382
  159UNL     H1 1200   5.358   3.177   0.395
  159UNL     C2 1201   5.228   3.363   0.357
  159UNL     C3 1202   5.344   3.280   0.365
  159UNL     C4 1203   5.390   3.474   0.291
  159UNL     C5 1204   5.472   3.587   0.236
  159UNL     N6 1205   5.261   3.482   0.315
  159UNL     N7 1206   5.445   3.353   0.322
  159UNL     H8 1207   5.410   3.664   0.188
  159UNL     H9 1208   5.543   3.552   0.161
  159UNL    H10 1209   5.529   3.637   0.315
  160UNL     H0 1210   5.693   3.027   0.157
  160UNL     H1 1211   5.695   2.780   0.294
  160UNL     C2 1212   5.674   3.004   0.261
  160UNL     C3 1213   5.676   2.880   0.331
  160UNL     C4 1214   5.631   3.038   0.463
  160UNL     C5 1215   5.599   3.112   0.589
  160UNL     N6 1216   5.645   3.098   0.347
  160UNL     N7 1217   5.648   2.902   0.458
  160UNL     H8 1218   5.609   3.221   0.578
  160UNL     H9 1219   5.665   3.083   0.671
  160UNL    H10 1220   5.496   3.092   0.620
  161UNL     H0 1221   5.619   3.526   0.503
  161UNL     H1 1222   5.850   3.613   0.640
  161UNL     C2 1223   5.720   3.489   0.498
  161UNL     C3 1224   5.836   3.534   0.568
  161UNL     C4 1225   0.005   3.368   0.443
  161UNL     C5 1226   0.084   3.256   0.382
  161UNL     N6 1227   5.752   3.388   0.421
  161UNL     N7 1228   0.060   3.456   0.532
  161UNL     H8 1229   0.181   3.291   0.345
  161UNL     H9 1230   0.031   3.211   0.297
  161UNL    H10 1231   0.103   3.177   0.456
  162UNL     H0 1232   4.383   2.890   1.048
  162UNL     H1 1233   4.151   2.810   0.910
  162UNL     C2 1234   4.369   2.872   0.943
  162UNL     C3 1235   4.251   2.831   0.874
  162UNL     C4 1236   4.414   2.857   0.741
  162UNL     C5 1237   4.488   2.865   0.611
  162UNL     N6 1238   4.467   2.886   0.857
  162UNL     N7 1239   4.281   2.823   0.747
  162UNL     H8 1240   4.593   2.835   0.622
  162UNL     H9 1241   4.486   2.968   0.573
  162UNL    H10 1242   4.444   2.800   0.535
  163Co      Co 1243   5.140   2.076   1.798
  164Co      Co 1244   4.162   2.772   1.797
  165Co      Co 1245   4.652   1.905   2.100
  166Co      Co 1246   4.651   2.943   1.496
  167Co      Co 1247   4.161   2.250   2.096
  168Co      Co 1248   5.142   2.598   1.500
  169UNL     H0 1249   4.376   2.310   1.885
  169UNL     H1 1250   4.383   2.557   1.748
  169UNL     C2 1251   4.310   2.395   1.890
  169UNL     C3 1252   4.312   2.520   1.822
  169UNL     C4 1253   4.146   2.510   1.950
  169UNL     C5 1254   4.018   2.548   2.020
  169UNL     N6 1255   4.206   2.396   1.971
  169UNL     N7 1256   4.209   2.592   1.860
  169UNL     H8 1257   3.946   2.466   2.020
  169UNL     H9 1258   3.969   2.633   1.972
  169UNL    H10 1259   4.038   2.576   2.124
  170UNL     H0 1260   4.698   3.205   1.341
  170UNL     H1 1261   4.708   3.207   1.059
  170UNL     C2 1262   4.685   3.125   1.269
  170UNL     C3 1263   4.690   3.125   1.126
  170UNL     C4 1264   4.654   2.931   1.199
  170UNL     C5 1265   4.636   2.781   1.202
  170UNL     N6 1266   4.662   3.002   1.309
  170UNL     N7 1267   4.669   3.002   1.084
  170UNL     H8 1268   4.733   2.731   1.217
  170UNL     H9 1269   4.593   2.744   1.108
  170UNL    H10 1270   4.569   2.751   1.283
  171UNL     H0 1271   4.227   2.780   2.100
  171UNL     H1 1272   4.233   3.023   2.244
  171UNL     C2 1273   4.207   2.881   2.066
  171UNL     C3 1274   4.210   3.002   2.140
  171UNL     C4 1275   4.160   3.036   1.936
  171UNL     C5 1276   4.123   3.111   1.812
  171UNL     N6 1277   4.175   2.906   1.941
  171UNL     N7 1278   4.179   3.099   2.056
  171UNL     H8 1279   4.157   3.060   1.721
  171UNL     H9 1280   4.167   3.211   1.809
  171UNL    H10 1281   4.014   3.122   1.804
  172UNL     H0 1282   4.379   1.794   2.005
  172UNL     H1 1283   4.149   1.957   1.995
  172UNL     C2 1284   4.367   1.897   2.033
  172UNL     C3 1285   4.250   1.978   2.027
  172UNL     C4 1286   4.415   2.085   2.108
  172UNL     C5 1287   4.491   2.197   2.173
  172UNL     N6 1288   4.467   1.968   2.080
  172UNL     N7 1289   4.283   2.096   2.075
  172UNL     H8 1290   4.470   2.293   2.125
  172UNL     H9 1291   4.599   2.182   2.168
  172UNL    H10 1292   4.462   2.205   2.279
  173UNL     H0 1293   4.149   2.836   1.494
  173UNL     H1 1294   4.379   2.913   1.350
  173UNL     C2 1295   4.250   2.849   1.529
  173UNL     C3 1296   4.366   2.888   1.454
  173UNL     C4 1297   4.412   2.855   1.659
  173UNL     C5 1298   4.493   2.850   1.785
  173UNL     N6 1299   4.284   2.828   1.654
  173UNL     N7 1300   4.466   2.891   1.539
  173UNL     H8 1301   4.532   2.949   1.811
  173UNL     H9 1302   4.579   2.783   1.775
  173UNL    H10 1303   4.434   2.815   1.870
  174UNL     H0 1304   4.877   2.047   2.260
  174UNL     H1 1305   4.881   2.044   2.542
  174UNL     C2 1306   4.807   2.002   2.329
  174UNL     C3 1307   4.811   2.002   2.472
  174UNL     C4 1308   4.641   1.899   2.397
  174UNL     C5 1309   4.511   1.823   2.398
  174UNL     N6 1310   4.702   1.936   2.288
  174UNL     N7 1311   4.704   1.936   2.513
  174UNL     H8 1312   4.518   1.730   2.341
  174UNL     H9 1313   4.431   1.884   2.355
  174UNL    H10 1314   4.480   1.794   2.500
  175UNL     H0 1315   5.365   1.624   1.699
  175UNL     H1 1316   5.369   1.870   1.839
  175UNL     C2 1317   5.295   1.707   1.696
  175UNL     C3 1318   5.299   1.830   1.767
  175UNL     C4 1319   5.127   1.816   1.644
  175UNL     C5 1320   4.994   1.853   1.585
  175UNL     N6 1321   5.189   1.703   1.619
  175UNL     N7 1322   5.191   1.897   1.733
  175UNL     H8 1323   4.970   1.793   1.496
  175UNL     H9 1324   4.992   1.958   1.553
  175UNL    H10 1325   4.914   1.838   1.658
  176UNL     H0 1326   4.640   2.145   1.908
  176UNL     H1 1327   4.867   2.223   1.759
  176UNL     C2 1328   4.740   2.105   1.906
  176UNL     C3 1329   4.856   2.144   1.831
  176UNL     C4 1330   4.899   1.977   1.952
  176UNL     C5 1331   4.973   1.860   2.011
  176UNL     N6 1332   4.774   2.002   1.980
  176UNL     N7 1333   4.955   2.063   1.862
  176UNL     H8 1334   5.081   1.877   2.010
  176UNL     H9 1335   4.944   1.842   2.115
  176UNL    H10 1336   4.952   1.770   1.953
  177UNL     H0 1337   4.637   2.645   1.582
  177UNL     H1 1338   4.870   2.485   1.595
  177UNL     C2 1339   4.739   2.670   1.557
  177UNL     C3 1340   4.856   2.588   1.565
  177UNL     C4 1341   4.901   2.782   1.492
  177UNL     C5 1342   4.983   2.896   1.437
  177UNL     N6 1343   4.773   2.790   1.515
  177UNL     N7 1344   4.957   2.661   1.522
  177UNL     H8 1345   4.922   2.967   1.380
  177UNL     H9 1346   5.061   2.861   1.368
  177UNL    H10 1347   5.032   2.951   1.518
  178UNL     H0 1348   5.204   2.335   1.356
  178UNL     H1 1349   5.206   2.088   1.493
  178UNL     C2 1350   5.185   2.312   1.460
  178UNL     C3 1351   5.186   2.188   1.530
  178UNL     C4 1352   5.142   2.346   1.661
  178UNL     C5 1353   5.110   2.420   1.788
  178UNL     N6 1354   5.156   2.406   1.546
  178UNL     N7 1355   5.158   2.211   1.656
  178UNL     H8 1356   5.119   2.529   1.777
  178UNL     H9 1357   5.176   2.391   1.870
  178UNL    H10 1358   5.007   2.400   1.819
  179UNL     H0 1359   5.130   2.834   1.702
  179UNL     H1 1360   5.360   2.921   1.839
  179UNL     C2 1361   5.231   2.796   1.697
  179UNL     C3 1362   5.346   2.842   1.767
  179UNL     C4 1363   5.390   2.676   1.642
  179UNL     C5 1364   5.470   2.564   1.581
  179UNL     N6 1365   5.263   2.696   1.620
  179UNL     N7 1366   5.446   2.764   1.731
  179UNL     H8 1367   5.567   2.599   1.545
  179UNL     H9 1368   5.418   2.518   1.496
  179UNL    H10 1369   5.487   2.485   1.656
  180UNL     H0 1370   3.893   2.197   2.247
  180UNL     H1 1371   3.661   2.117   2.108
  180UNL     C2 1372   3.879   2.179   2.141
  180UNL     C3 1373   3.761   2.138   2.073
  180UNL     C4 1374   3.924   2.164   1.939
  180UNL     C5 1375   3.999   2.172   1.809
  180UNL     N6 1376   3.977   2.193   2.056
  180UNL     N7 1377   3.792   2.130   1.945
  180UNL     H8 1378   4.103   2.143   1.821
  180UNL     H9 1379   3.998   2.275   1.770
  180UNL    H10 1380   3.954   2.107   1.734
  181Co      Co 1381   4.651   1.384   2.998
  182Co      Co 1382   3.673   2.080   2.996
  183Co      Co 1383   4.163   1.212   3.300
  184Co      Co 1384   4.161   2.251   2.695
  185Co      Co 1385   3.672   1.557   3.295
  186Co      Co 1386   4.652   1.905   2.699
  187UNL     H0 1387   3.887   1.618   3.085
  187UNL     H1 1388   3.894   1.864   2.948
  187UNL     C2 1389   3.821   1.703   3.090
  187UNL     C3 1390   3.823   1.828   3.021
  187UNL     C4 1391   3.657   1.818   3.149
  187UNL     C5 1392   3.529   1.856   3.219
  187UNL     N6 1393   3.717   1.703   3.170
  187UNL     N7 1394   3.720   1.899   3.059
  187UNL     H8 1395   3.456   1.774   3.218
  187UNL     H9 1396   3.480   1.941   3.172
  187UNL    H10 1397   3.549   1.883   3.323
  188UNL     H0 1398   4.209   2.513   2.539
  188UNL     H1 1399   4.217   2.514   2.257
  188UNL     C2 1400   4.196   2.433   2.468
  188UNL     C3 1401   4.200   2.432   2.325
  188UNL     C4 1402   4.164   2.238   2.398
  188UNL     C5 1403   4.147   2.089   2.401
  188UNL     N6 1404   4.172   2.310   2.508
  188UNL     N7 1405   4.179   2.310   2.283
  188UNL     H8 1406   4.243   2.039   2.416
  188UNL     H9 1407   4.104   2.051   2.308
  188UNL    H10 1408   4.080   2.059   2.483
  189UNL     H0 1409   3.738   2.087   3.299
  189UNL     H1 1410   3.743   2.331   3.443
  189UNL     C2 1411   3.718   2.188   3.265
  189UNL     C3 1412   3.721   2.310   3.339
  189UNL     C4 1413   3.670   2.343   3.135
  189UNL     C5 1414   3.633   2.418   3.010
  189UNL     N6 1415   3.686   2.213   3.140
  189UNL     N7 1416   3.689   2.406   3.255
  189UNL     H8 1417   3.660   2.363   2.919
  189UNL     H9 1418   3.685   2.515   3.006
  189UNL    H10 1419   3.525   2.437   3.006
  190UNL     H0 1420   3.890   1.101   3.205
  190UNL     H1 1421   3.660   1.264   3.195
  190UNL     C2 1422   3.878   1.205   3.233
  190UNL     C3 1423   3.761   1.286   3.228
  190UNL     C4 1424   3.926   1.392   3.307
  190UNL     C5 1425   4.001   1.504   3.373
  190UNL     N6 1426   3.978   1.275   3.280
  190UNL     N7 1427   3.793   1.404   3.275
  190UNL     H8 1428   3.980   1.600   3.324
  190UNL     H9 1429   4.110   1.488   3.368
  190UNL    H10 1430   3.973   1.514   3.479
  191UNL     H0 1431   3.659   2.143   2.693
  191UNL     H1 1432   3.890   2.221   2.549
  191UNL     C2 1433   3.761   2.156   2.728
  191UNL     C3 1434   3.876   2.196   2.653
  191UNL     C4 1435   3.922   2.163   2.858
  191UNL     C5 1436   4.004   2.158   2.984
  191UNL     N6 1437   3.794   2.135   2.853
  191UNL     N7 1438   3.977   2.199   2.738
  191UNL     H8 1439   4.044   2.257   3.009
  191UNL     H9 1440   4.089   2.090   2.974
  191UNL    H10 1441   3.945   2.123   3.069
  192UNL     H0 1442   4.388   1.354   3.459
  192UNL     H1 1443   4.391   1.352   3.742
  192UNL     C2 1444   4.318   1.309   3.529
  192UNL     C3 1445   4.321   1.309   3.672
  192UNL     C4 1446   4.151   1.206   3.597
  192UNL     C5 1447   4.021   1.131   3.598
  192UNL     N6 1448   4.213   1.244   3.487
  192UNL     N7 1449   4.215   1.244   3.712
  192UNL     H8 1450   4.028   1.039   3.539
  192UNL     H9 1451   3.941   1.192   3.556
  192UNL    H10 1452   3.991   1.101   3.699
  193UNL     H0 1453   4.876   0.932   2.899
  193UNL     H1 1454   4.880   1.178   3.039
  193UNL     C2 1455   4.805   1.015   2.896
  193UNL     C3 1456   4.809   1.138   2.967
  193UNL     C4 1457   4.637   1.124   2.844
  193UNL     C5 1458   4.504   1.161   2.784
  193UNL     N6 1459   4.699   1.011   2.819
  193UNL     N7 1460   4.701   1.205   2.933
  193UNL     H8 1461   4.481   1.101   2.696
  193UNL     H9 1462   4.502   1.266   2.753
  193UNL    H10 1463   4.424   1.146   2.858
  194UNL     H0 1464   4.151   1.453   3.108
  194UNL     H1 1465   4.377   1.531   2.959
  194UNL     C2 1466   4.251   1.413   3.106
  194UNL     C3 1467   4.366   1.451   3.031
  194UNL     C4 1468   4.410   1.285   3.152
  194UNL     C5 1469   4.484   1.168   3.210
  194UNL     N6 1470   4.284   1.310   3.180
  194UNL     N7 1471   4.465   1.371   3.061
  194UNL     H8 1472   4.592   1.185   3.210
  194UNL     H9 1473   4.455   1.149   3.314
  194UNL    H10 1474   4.463   1.078   3.152
  195UNL     H0 1475   4.147   1.953   2.781
  195UNL     H1 1476   4.380   1.793   2.794
  195UNL     C2 1477   4.250   1.978   2.756
  195UNL     C3 1478   4.366   1.896   2.763
  195UNL     C4 1479   4.412   2.090   2.691
  195UNL     C5 1480   4.494   2.203   2.636
  195UNL     N6 1481   4.283   2.098   2.714
  195UNL     N7 1482   4.467   1.968   2.721
  195UNL     H8 1483   4.432   2.275   2.580
  195UNL     H9 1484   4.571   2.168   2.567
  195UNL    H10 1485   4.543   2.258   2.717
  196UNL     H0 1486   4.714   1.642   2.555
  196UNL     H1 1487   4.717   1.396   2.693
  196UNL     C2 1488   4.696   1.619   2.659
  196UNL     C3 1489   4.697   1.495   2.730
  196UNL     C4 1490   4.652   1.654   2.861
  196UNL     C5 1491   4.619   1.728   2.987
  196UNL     N6 1492   4.666   1.714   2.745
  196UNL     N7 1493   4.668   1.518   2.856
  196UNL     H8 1494   4.632   1.837   2.977
  196UNL     H9 1495   4.684   1.697   3.070
  196UNL    H10 1496   4.515   1.710   3.016
  197UNL     H0 1497   4.640   2.142   2.901
  197UNL     H1 1498   4.871   2.229   3.038
  197UNL     C2 1499   4.741   2.104   2.896
  197UNL     C3 1500   4.857   2.149   2.966
  197UNL     C4 1501   4.901   1.983   2.841
  197UNL     C5 1502   4.980   1.871   2.780
  197UNL     N6 1503   4.773   2.004   2.819
  197UNL     N7 1504   4.956   2.071   2.930
  197UNL     H8 1505   5.078   1.906   2.744
  197UNL     H9 1506   4.928   1.826   2.695
  197UNL    H10 1507   4.999   1.792   2.854
  198UNL     H0 1508   3.404   1.506   3.446
  198UNL     H1 1509   3.171   1.425   3.308
  198UNL     C2 1510   3.390   1.488   3.341
  198UNL     C3 1511   3.271   1.447   3.272
  198UNL     C4 1512   3.434   1.472   3.139
  198UNL     C5 1513   3.509   1.480   3.009
  198UNL     N6 1514   3.487   1.502   3.255
  198UNL     N7 1515   3.302   1.438   3.145
  198UNL     H8 1516   3.614   1.450   3.021
  198UNL     H9 1517   3.509   1.582   2.970
  198UNL    H10 1518   3.464   1.415   2.933
  199Co      Co 1519   4.162   0.691   4.198
  200Co      Co 1520   3.183   1.388   4.196
  201Co      Co 1521   3.674   0.521   4.500
  202Co      Co 1522   3.671   1.558   3.894
  203Co      Co 1523   3.183   0.865   4.495
  204Co      Co 1524   4.163   1.213   3.899
  205UNL     H0 1525   3.397   0.926   4.285
  205UNL     H1 1526   3.404   1.173   4.148
  205UNL     C2 1527   3.331   1.011   4.289
  205UNL     C3 1528   3.334   1.136   4.221
  205UNL     C4 1529   3.167   1.126   4.349
  205UNL     C5 1530   3.039   1.164   4.419
  205UNL     N6 1531   3.228   1.011   4.370
  205UNL     N7 1532   3.230   1.208   4.259
  205UNL     H8 1533   2.967   1.081   4.418
  205UNL     H9 1534   2.990   1.249   4.371
  205UNL    H10 1535   3.059   1.192   4.523
  206UNL     H0 1536   3.720   1.820   3.739
  206UNL     H1 1537   3.728   1.822   3.456
  206UNL     C2 1538   3.707   1.740   3.667
  206UNL     C3 1539   3.710   1.740   3.524
  206UNL     C4 1540   3.674   1.546   3.597
  206UNL     C5 1541   3.656   1.397   3.600
  206UNL     N6 1542   3.683   1.618   3.707
  206UNL     N7 1543   3.689   1.617   3.482
  206UNL     H8 1544   3.753   1.346   3.615
  206UNL     H9 1545   3.614   1.359   3.507
  206UNL    H10 1546   3.589   1.366   3.682
  207UNL     H0 1547   3.248   1.396   4.498
  207UNL     H1 1548   3.254   1.639   4.642
  207UNL     C2 1549   3.228   1.496   4.464
  207UNL     C3 1550   3.232   1.618   4.538
  207UNL     C4 1551   3.180   1.651   4.335
  207UNL     C5 1552   3.143   1.727   4.210
  207UNL     N6 1553   3.196   1.521   4.340
  207UNL     N7 1554   3.200   1.715   4.455
  207UNL     H8 1555   3.179   1.676   4.120
  207UNL     H9 1556   3.186   1.827   4.209
  207UNL    H10 1557   3.034   1.737   4.203
  208UNL     H0 1558   3.401   0.409   4.403
  208UNL     H1 1559   3.171   0.572   4.393
  208UNL     C2 1560   3.389   0.513   4.432
  208UNL     C3 1561   3.272   0.594   4.426
  208UNL     C4 1562   3.437   0.700   4.506
  208UNL     C5 1563   3.512   0.812   4.572
  208UNL     N6 1564   3.489   0.583   4.479
  208UNL     N7 1565   3.304   0.712   4.474
  208UNL     H8 1566   3.491   0.908   4.524
  208UNL     H9 1567   3.620   0.796   4.567
  208UNL    H10 1568   3.484   0.822   4.678
  209UNL     H0 1569   3.169   1.452   3.893
  209UNL     H1 1570   3.399   1.529   3.749
  209UNL     C2 1571   3.271   1.465   3.928
  209UNL     C3 1572   3.386   1.504   3.853
  209UNL     C4 1573   3.432   1.471   4.058
  209UNL     C5 1574   3.514   1.466   4.184
  209UNL     N6 1575   3.304   1.444   4.052
  209UNL     N7 1576   3.486   1.507   3.937
  209UNL     H8 1577   3.555   1.565   4.208
  209UNL     H9 1578   3.597   1.396   4.173
  209UNL    H10 1579   3.455   1.434   4.270
  210UNL     H0 1580   3.898   0.661   4.656
  210UNL     H1 1581   5.861   3.428   0.142
  210UNL     C2 1582   3.830   0.617   4.728
  210UNL     C3 1583   5.789   3.385   0.073
  210UNL     C4 1584   5.620   3.283   0.000
  210UNL     C5 1585   3.531   0.439   4.794
  210UNL     N6 1586   3.723   0.552   4.688
  210UNL     N7 1587   5.683   3.320   0.116
  210UNL     H8 1588   3.539   0.348   4.734
  210UNL     H9 1589   3.451   0.501   4.751
  210UNL    H10 1590   5.458   3.179   0.098
  211UNL     H0 1591   4.387   0.240   4.097
  211UNL     H1 1592   4.392   0.486   4.236
  211UNL     C2 1593   4.316   0.322   4.094
  211UNL     C3 1594   4.320   0.446   4.165
  211UNL     C4 1595   4.148   0.431   4.043
  211UNL     C5 1596   4.015   0.469   3.983
  211UNL     N6 1597   4.210   0.319   4.018
  211UNL     N7 1598   4.213   0.513   4.131
  211UNL     H8 1599   3.991   0.409   3.894
  211UNL     H9 1600   4.012   0.574   3.952
  211UNL    H10 1601   3.935   0.453   4.057
  212UNL     H0 1602   3.662   0.761   4.307
  212UNL     H1 1603   3.888   0.838   4.157
  212UNL     C2 1604   3.762   0.721   4.304
  212UNL     C3 1605   3.877   0.759   4.229
  212UNL     C4 1606   3.921   0.593   4.350
  212UNL     C5 1607   3.995   0.476   4.409
  212UNL     N6 1608   3.795   0.618   4.379
  212UNL     N7 1609   3.976   0.678   4.260
  212UNL     H8 1610   4.103   0.491   4.407
  212UNL     H9 1611   3.965   0.458   4.513
  212UNL    H10 1612   3.974   0.384   4.352
  213UNL     H0 1613   3.658   1.261   3.981
  213UNL     H1 1614   3.891   1.101   3.994
  213UNL     C2 1615   3.760   1.286   3.956
  213UNL     C3 1616   3.877   1.204   3.963
  213UNL     C4 1617   3.922   1.398   3.890
  213UNL     C5 1618   4.004   1.511   3.835
  213UNL     N6 1619   3.794   1.405   3.914
  213UNL     N7 1620   3.978   1.276   3.921
  213UNL     H8 1621   3.943   1.583   3.780
  213UNL     H9 1622   4.081   1.476   3.765
  213UNL    H10 1623   4.055   1.565   3.916
  214UNL     H0 1624   4.224   0.950   3.755
  214UNL     H1 1625   4.227   0.703   3.892
  214UNL     C2 1626   4.206   0.927   3.859
  214UNL     C3 1627   4.207   0.803   3.929
  214UNL     C4 1628   4.163   0.962   4.060
  214UNL     C5 1629   4.130   1.036   4.187
  214UNL     N6 1630   4.177   1.022   3.944
  214UNL     N7 1631   4.179   0.826   4.055
  214UNL     H8 1632   4.140   1.144   4.175
  214UNL     H9 1633   4.198   1.007   4.269
  214UNL    H10 1634   4.027   1.015   4.218
  215UNL     H0 1635   4.150   1.449   4.101
  215UNL     H1 1636   4.381   1.536   4.238
  215UNL     C2 1637   4.252   1.412   4.096
  215UNL     C3 1638   4.367   1.457   4.166
  215UNL     C4 1639   4.411   1.291   4.041
  215UNL     C5 1640   4.491   1.179   3.980
  215UNL     N6 1641   4.284   1.311   4.018
  215UNL     N7 1642   4.467   1.379   4.130
  215UNL     H8 1643   4.588   1.214   3.943
  215UNL     H9 1644   4.439   1.134   3.895
  215UNL    H10 1645   4.509   1.101   4.054
  216UNL     H0 1646   2.914   0.815   4.646
  216UNL     H1 1647   2.682   0.734   4.507
  216UNL     C2 1648   2.900   0.796   4.540
  216UNL     C3 1649   2.782   0.755   4.472
  216UNL     C4 1650   2.945   0.781   4.339
  216UNL     C5 1651   3.020   0.788   4.209
  216UNL     N6 1652   2.998   0.810   4.455
  216UNL     N7 1653   2.812   0.746   4.345
  216UNL     H8 1654   3.124   0.758   4.220
  216UNL     H9 1655   3.018   0.891   4.170
  216UNL    H10 1656   2.975   0.723   4.132
  217Co      Co 1657   5.141   4.152   0.600
  218Co      Co 1658   4.162   4.849   0.598
  219Co      Co 1659   4.652   3.982   0.901
  220Co      Co 1660   4.651   5.020   0.297
  221Co      Co 1661   4.161   4.327   0.897
  222Co      Co 1662   5.141   4.674   0.302
  223UNL     H0 1663   4.376   4.387   0.686
  223UNL     H1 1664   4.383   4.634   0.549
  223UNL     C2 1665   4.310   4.472   0.691
  223UNL     C3 1666   4.312   4.597   0.623
  223UNL     C4 1667   4.146   4.587   0.751
  223UNL     C5 1668   4.018   4.625   0.820
  223UNL     N6 1669   4.206   4.473   0.772
  223UNL     N7 1670   4.209   4.669   0.661
  223UNL     H8 1671   3.945   4.543   0.818
  223UNL     H9 1672   3.969   4.711   0.774
  223UNL    H10 1673   4.037   4.651   0.925
  224UNL     H0 1674   4.699   5.282   0.137
  224UNL     H1 1675   2.750   2.513   4.652
  224UNL     C2 1676   4.685   5.201   0.068
  224UNL     C3 1677   2.732   2.433   4.722
  224UNL     C4 1678   4.653   5.007   0.000
  224UNL     C5 1679   2.677   2.089   4.796
  224UNL     N6 1680   4.661   5.079   0.109
  224UNL     N7 1681   2.710   2.310   4.681
  224UNL     H8 1682   4.731   4.808   0.011
  224UNL     H9 1683   2.633   2.053   4.702
  224UNL    H10 1684   4.569   4.826   0.080
  225UNL     H0 1685   4.227   4.854   0.898
  225UNL     H1 1686   4.232   5.096   1.043
  225UNL     C2 1687   4.207   4.956   0.866
  225UNL     C3 1688   4.210   5.078   0.939
  225UNL     C4 1689   4.160   5.113   0.737
  225UNL     C5 1690   4.124   5.186   0.611
  225UNL     N6 1691   4.176   4.983   0.742
  225UNL     N7 1692   4.179   5.176   0.857
  225UNL     H8 1693   4.164   5.136   0.522
  225UNL     H9 1694   4.164   5.288   0.609
  225UNL    H10 1695   4.015   5.192   0.600
  226UNL     H0 1696   4.379   3.871   0.806
  226UNL     H1 1697   4.149   4.034   0.796
  226UNL     C2 1698   4.367   3.974   0.834
  226UNL     C3 1699   4.250   4.056   0.829
  226UNL     C4 1700   4.415   4.162   0.908
  226UNL     C5 1701   4.491   4.274   0.974
  226UNL     N6 1702   4.467   4.045   0.881
  226UNL     N7 1703   4.282   4.174   0.876
  226UNL     H8 1704   4.470   4.370   0.925
  226UNL     H9 1705   4.599   4.259   0.969
  226UNL    H10 1706   4.463   4.282   1.080
  227UNL     H0 1707   4.149   4.911   0.294
  227UNL     H1 1708   4.379   4.989   0.150
  227UNL     C2 1709   4.251   4.924   0.329
  227UNL     C3 1710   4.366   4.964   0.255
  227UNL     C4 1711   4.412   4.931   0.459
  227UNL     C5 1712   4.493   4.927   0.586
  227UNL     N6 1713   4.284   4.904   0.454
  227UNL     N7 1714   4.466   4.968   0.339
  227UNL     H8 1715   4.532   5.026   0.611
  227UNL     H9 1716   4.579   4.859   0.576
  227UNL    H10 1717   4.434   4.892   0.671
  228UNL     H0 1718   4.877   4.124   1.061
  228UNL     H1 1719   4.881   4.122   1.343
  228UNL     C2 1720   4.807   4.079   1.130
  228UNL     C3 1721   4.811   4.079   1.273
  228UNL     C4 1722   4.641   3.976   1.198
  228UNL     C5 1723   4.511   3.900   1.199
  228UNL     N6 1724   4.702   4.014   1.089
  228UNL     N7 1725   4.704   4.013   1.313
  228UNL     H8 1726   4.518   3.807   1.141
  228UNL     H9 1727   4.431   3.961   1.156
  228UNL    H10 1728   4.480   3.872   1.301
  229UNL     H0 1729   5.366   3.702   0.498
  229UNL     H1 1730   5.370   3.947   0.638
  229UNL     C2 1731   5.296   3.784   0.495
  229UNL     C3 1732   5.299   3.907   0.567
  229UNL     C4 1733   5.127   3.893   0.444
  229UNL     C5 1734   4.994   3.930   0.385
  229UNL     N6 1735   5.189   3.781   0.419
  229UNL     N7 1736   5.191   3.974   0.533
  229UNL     H8 1737   4.970   3.871   0.296
  229UNL     H9 1738   4.992   4.035   0.354
  229UNL    H10 1739   4.914   3.914   0.458
  230UNL     H0 1740   4.640   4.222   0.709
  230UNL     H1 1741   4.867   4.300   0.559
  230UNL     C2 1742   4.741   4.182   0.706
  230UNL     C3 1743   4.856   4.220   0.631
  230UNL     C4 1744   4.899   4.054   0.753
  230UNL     C5 1745   4.973   3.937   0.812
  230UNL     N6 1746   4.774   4.079   0.781
  230UNL     N7 1747   4.955   4.140   0.662
  230UNL     H8 1748   5.081   3.953   0.811
  230UNL     H9 1749   4.944   3.919   0.916
  230UNL    H10 1750   4.952   3.847   0.754
  231UNL     H0 1751   4.637   4.722   0.382
  231UNL     H1 1752   4.869   4.562   0.396
  231UNL     C2 1753   4.739   4.747   0.357
  231UNL     C3 1754   4.855   4.665   0.365
  231UNL     C4 1755   4.901   4.859   0.291
  231UNL     C5 1756   4.983   4.972   0.236
  231UNL     N6 1757   4.772   4.867   0.315
  231UNL     N7 1758   4.956   4.737   0.322
  231UNL     H8 1759   4.921   5.046   0.183
  231UNL     H9 1760   5.058   4.937   0.165
  231UNL    H10 1761   5.035   5.024   0.317
  232UNL     H0 1762   5.203   4.411   0.157
  232UNL     H1 1763   5.205   4.165   0.295
  232UNL     C2 1764   5.184   4.388   0.261
  232UNL     C3 1765   5.186   4.264   0.332
  232UNL     C4 1766   5.141   4.423   0.463
  232UNL     C5 1767   5.109   4.497   0.590
  232UNL     N6 1768   5.155   4.483   0.347
  232UNL     N7 1769   5.158   4.287   0.458
  232UNL     H8 1770   5.119   4.606   0.578
  232UNL     H9 1771   5.176   4.467   0.671
  232UNL    H10 1772   5.006   4.477   0.620
  233UNL     H0 1773   5.129   4.910   0.504
  233UNL     H1 1774   5.360   4.997   0.642
  233UNL     C2 1775   5.230   4.873   0.499
  233UNL     C3 1776   5.346   4.918   0.569
  233UNL     C4 1777   5.390   4.753   0.443
  233UNL     C5 1778   5.469   4.641   0.382
  233UNL     N6 1779   5.263   4.772   0.421
  233UNL     N7 1780   5.446   4.840   0.532
  233UNL     H8 1781   5.567   4.676   0.345
  233UNL     H9 1782   5.418   4.595   0.297
  233UNL    H10 1783   5.488   4.562   0.456
  234UNL     H0 1784   3.893   4.274   1.048
  234UNL     H1 1785   3.661   4.193   0.909
  234UNL     C2 1786   3.879   4.256   0.942
  234UNL     C3 1787   3.761   4.215   0.874
  234UNL     C4 1788   3.924   4.241   0.741
  234UNL     C5 1789   3.999   4.249   0.610
  234UNL     N6 1790   3.977   4.270   0.857
  234UNL     N7 1791   3.792   4.206   0.746
  234UNL     H8 1792   4.104   4.220   0.622
  234UNL     H9 1793   3.997   4.351   0.571
  234UNL    H10 1794   3.954   4.183   0.535
  235Co      Co 1795   4.651   3.461   1.798
  236Co      Co 1796   3.673   4.157   1.797
  237Co      Co 1797   4.163   3.290   2.101
  238Co      Co 1798   4.161   4.328   1.496
  239Co      Co 1799   3.672   3.635   2.097
  240Co      Co 1800   4.652   3.983   1.500
  241UNL     H0 1801   3.887   3.695   1.886
  241UNL     H1 1802   3.894   3.942   1.749
  241UNL     C2 1803   3.821   3.780   1.891
  241UNL     C3 1804   3.823   3.905   1.822
  241UNL     C4 1805   3.657   3.895   1.950
  241UNL     C5 1806   3.529   3.932   2.020
  241UNL     N6 1807   3.717   3.781   1.971
  241UNL     N7 1808   3.720   3.977   1.860
  241UNL     H8 1809   3.455   3.851   2.015
  241UNL     H9 1810   3.482   4.020   1.975
  241UNL    H10 1811   3.547   3.956   2.125
  242UNL     H0 1812   4.209   4.590   1.340
  242UNL     H1 1813   4.217   4.591   1.058
  242UNL     C2 1814   4.196   4.510   1.269
  242UNL     C3 1815   4.200   4.509   1.126
  242UNL     C4 1816   4.164   4.315   1.199
  242UNL     C5 1817   4.147   4.166   1.202
  242UNL     N6 1818   4.172   4.387   1.309
  242UNL     N7 1819   4.179   4.387   1.084
  242UNL     H8 1820   4.243   4.116   1.216
  242UNL     H9 1821   4.104   4.128   1.109
  242UNL    H10 1822   4.080   4.135   1.284
  243UNL     H0 1823   3.737   4.162   2.097
  243UNL     H1 1824   3.742   4.404   2.243
  243UNL     C2 1825   3.718   4.263   2.066
  243UNL     C3 1826   3.720   4.386   2.138
  243UNL     C4 1827   3.671   4.421   1.937
  243UNL     C5 1828   3.634   4.494   1.810
  243UNL     N6 1829   3.686   4.291   1.941
  243UNL     N7 1830   3.689   4.484   2.056
  243UNL     H8 1831   3.675   4.445   1.721
  243UNL     H9 1832   3.673   4.596   1.809
  243UNL    H10 1833   3.525   4.499   1.799
  244UNL     H0 1834   3.890   3.179   2.005
  244UNL     H1 1835   3.660   3.342   1.994
  244UNL     C2 1836   3.878   3.282   2.033
  244UNL     C3 1837   3.761   3.363   2.027
  244UNL     C4 1838   3.926   3.470   2.108
  244UNL     C5 1839   4.001   3.582   2.174
  244UNL     N6 1840   3.978   3.352   2.080
  244UNL     N7 1841   3.793   3.481   2.075
  244UNL     H8 1842   3.980   3.678   2.125
  244UNL     H9 1843   4.110   3.566   2.169
  244UNL    H10 1844   3.973   3.589   2.280
  245UNL     H0 1845   3.659   4.219   1.494
  245UNL     H1 1846   3.890   4.297   1.350
  245UNL     C2 1847   3.761   4.232   1.528
  245UNL     C3 1848   3.876   4.272   1.454
  245UNL     C4 1849   3.922   4.239   1.659
  245UNL     C5 1850   4.004   4.235   1.785
  245UNL     N6 1851   3.794   4.212   1.653
  245UNL     N7 1852   3.977   4.276   1.539
  245UNL     H8 1853   4.043   4.334   1.810
  245UNL     H9 1854   4.089   4.167   1.775
  245UNL    H10 1855   3.944   4.200   1.870
  246UNL     H0 1856   4.387   3.431   2.261
  246UNL     H1 1857   4.391   3.429   2.544
  246UNL     C2 1858   4.318   3.386   2.330
  246UNL     C3 1859   4.321   3.386   2.473
  246UNL     C4 1860   4.151   3.283   2.398
  246UNL     C5 1861   4.022   3.207   2.399
  246UNL     N6 1862   4.212   3.321   2.289
  246UNL     N7 1863   4.215   3.320   2.514
  246UNL     H8 1864   4.030   3.113   2.343
  246UNL     H9 1865   3.941   3.265   2.353
  246UNL    H10 1866   3.990   3.181   2.501
  247UNL     H0 1867   4.876   3.009   1.700
  247UNL     H1 1868   4.880   3.255   1.839
  247UNL     C2 1869   4.805   3.091   1.697
  247UNL     C3 1870   4.809   3.215   1.768
  247UNL     C4 1871   4.637   3.201   1.645
  247UNL     C5 1872   4.504   3.238   1.585
  247UNL     N6 1873   4.699   3.088   1.620
  247UNL     N7 1874   4.702   3.282   1.733
  247UNL     H8 1875   4.481   3.178   1.496
  247UNL     H9 1876   4.502   3.343   1.554
  247UNL    H10 1877   4.424   3.223   1.659
  248UNL     H0 1878   4.151   3.530   1.908
  248UNL     H1 1879   4.378   3.608   1.759
  248UNL     C2 1880   4.252   3.490   1.906
  248UNL     C3 1881   4.367   3.529   1.831
  248UNL     C4 1882   4.410   3.362   1.952
  248UNL     C5 1883   4.484   3.245   2.011
  248UNL     N6 1884   4.285   3.388   1.980
  248UNL     N7 1885   4.466   3.448   1.862
  248UNL     H8 1886   4.593   3.260   2.009
  248UNL     H9 1887   4.455   3.228   2.115
  248UNL    H10 1888   4.463   3.154   1.954
  249UNL     H0 1889   4.148   4.030   1.582
  249UNL     H1 1890   4.380   3.870   1.595
  249UNL     C2 1891   4.250   4.055   1.557
  249UNL     C3 1892   4.366   3.973   1.564
  249UNL     C4 1893   4.412   4.167   1.491
  249UNL     C5 1894   4.494   4.280   1.436
  249UNL     N6 1895   4.283   4.175   1.515
  249UNL     N7 1896   4.467   4.046   1.522
  249UNL     H8 1897   4.432   4.354   1.383
  249UNL     H9 1898   4.569   4.246   1.365
  249UNL    H10 1899   4.545   4.333   1.517
  250UNL     H0 1900   4.714   3.720   1.356
  250UNL     H1 1901   4.717   3.473   1.493
  250UNL     C2 1902   4.696   3.697   1.460
  250UNL     C3 1903   4.697   3.573   1.530
  250UNL     C4 1904   4.652   3.731   1.661
  250UNL     C5 1905   4.619   3.805   1.788
  250UNL     N6 1906   4.666   3.791   1.545
  250UNL     N7 1907   4.669   3.595   1.656
  250UNL     H8 1908   4.632   3.914   1.778
  250UNL     H9 1909   4.684   3.774   1.871
  250UNL    H10 1910   4.515   3.787   1.817
  251UNL     H0 1911   4.639   4.218   1.703
  251UNL     H1 1912   4.870   4.304   1.841
  251UNL     C2 1913   4.741   4.181   1.698
  251UNL     C3 1914   4.856   4.225   1.768
  251UNL     C4 1915   4.901   4.061   1.642
  251UNL     C5 1916   4.980   3.949   1.581
  251UNL     N6 1917   4.773   4.081   1.619
  251UNL     N7 1918   4.956   4.148   1.732
  251UNL     H8 1919   5.078   3.984   1.545
  251UNL     H9 1920   4.928   3.904   1.496
  251UNL    H10 1921   4.999   3.870   1.655
  252UNL     H0 1922   3.404   3.583   2.248
  252UNL     H1 1923   3.172   3.502   2.108
  252UNL     C2 1924   3.390   3.564   2.142
  252UNL     C3 1925   3.272   3.524   2.073
  252UNL     C4 1926   3.435   3.550   1.940
  252UNL     C5 1927   3.509   3.558   1.810
  252UNL     N6 1928   3.488   3.579   2.056
  252UNL     N7 1929   3.302   3.515   1.946
  252UNL     H8 1930   3.614   3.528   1.821
  252UNL     H9 1931   3.507   3.660   1.772
  252UNL    H10 1932   3.465   3.492   1.734
  253Co      Co 1933   4.162   2.768   2.999
  254Co      Co 1934   3.182   3.465   2.997
  255Co      Co 1935   3.674   2.597   3.300
  256Co      Co 1936   3.671   3.636   2.695
  257Co      Co 1937   3.182   2.943   3.295
  258Co      Co 1938   4.162   3.290   2.700
  259UNL     H0 1939   3.397   3.004   3.086
  259UNL     H1 1940   3.404   3.251   2.949
  259UNL     C2 1941   3.331   3.089   3.090
  259UNL     C3 1942   3.333   3.214   3.022
  259UNL     C4 1943   3.167   3.204   3.150
  259UNL     C5 1944   3.039   3.240   3.219
  259UNL     N6 1945   3.228   3.089   3.171
  259UNL     N7 1946   3.230   3.285   3.060
  259UNL     H8 1947   2.965   3.159   3.215
  259UNL     H9 1948   2.991   3.328   3.174
  259UNL    H10 1949   3.057   3.265   3.325
  260UNL     H0 1950   3.721   3.897   2.540
  260UNL     H1 1951   3.729   3.899   2.258
  260UNL     C2 1952   3.707   3.817   2.468
  260UNL     C3 1953   3.711   3.817   2.325
  260UNL     C4 1954   3.675   3.623   2.398
  260UNL     C5 1955   3.657   3.474   2.401
  260UNL     N6 1956   3.683   3.695   2.508
  260UNL     N7 1957   3.690   3.695   2.283
  260UNL     H8 1958   3.754   3.424   2.415
  260UNL     H9 1959   3.614   3.436   2.308
  260UNL    H10 1960   3.591   3.443   2.483
  261UNL     H0 1961   3.247   3.470   3.296
  261UNL     H1 1962   3.253   3.712   3.442
  261UNL     C2 1963   3.228   3.571   3.265
  261UNL     C3 1964   3.231   3.694   3.338
  261UNL     C4 1965   3.181   3.729   3.136
  261UNL     C5 1966   3.144   3.801   3.010
  261UNL     N6 1967   3.196   3.599   3.141
  261UNL     N7 1968   3.200   3.792   3.256
  261UNL     H8 1969   3.185   3.753   2.921
  261UNL     H9 1970   3.182   3.904   3.009
  261UNL    H10 1971   3.035   3.806   2.998
  262UNL     H0 1972   3.400   2.486   3.205
  262UNL     H1 1973   3.170   2.650   3.195
  262UNL     C2 1974   3.388   2.590   3.233
  262UNL     C3 1975   3.271   2.671   3.227
  262UNL     C4 1976   3.436   2.777   3.307
  262UNL     C5 1977   3.512   2.890   3.373
  262UNL     N6 1978   3.488   2.660   3.279
  262UNL     N7 1979   3.304   2.789   3.275
  262UNL     H8 1980   3.491   2.986   3.324
  262UNL     H9 1981   3.620   2.873   3.368
  262UNL    H10 1982   3.484   2.899   3.478
  263UNL     H0 1983   3.169   3.526   2.693
  263UNL     H1 1984   3.399   3.605   2.549
  263UNL     C2 1985   3.271   3.540   2.728
  263UNL     C3 1986   3.386   3.580   2.654
  263UNL     C4 1987   3.432   3.547   2.858
  263UNL     C5 1988   3.514   3.543   2.984
  263UNL     N6 1989   3.304   3.519   2.853
  263UNL     N7 1990   3.486   3.584   2.738
  263UNL     H8 1991   3.554   3.642   3.009
  263UNL     H9 1992   3.597   3.473   2.974
  263UNL    H10 1993   3.454   3.510   3.071
  264UNL     H0 1994   3.898   2.739   3.459
  264UNL     H1 1995   3.902   2.737   3.742
  264UNL     C2 1996   3.828   2.695   3.529
  264UNL     C3 1997   3.832   2.695   3.671
  264UNL     C4 1998   3.662   2.591   3.597
  264UNL     C5 1999   3.532   2.516   3.598
  264UNL     N6 2000   3.723   2.629   3.487
  264UNL     N7 2001   3.725   2.629   3.712
  264UNL     H8 2002   3.539   2.423   3.540
  264UNL     H9 2003   3.452   2.577   3.555
  264UNL    H10 2004   3.502   2.487   3.699
  265UNL     H0 2005   4.386   2.317   2.899
  265UNL     H1 2006   4.391   2.563   3.038
  265UNL     C2 2007   4.316   2.400   2.895
  265UNL     C3 2008   4.320   2.523   2.966
  265UNL     C4 2009   4.147   2.509   2.844
  265UNL     C5 2010   4.014   2.546   2.784
  265UNL     N6 2011   4.210   2.396   2.819
  265UNL     N7 2012   4.212   2.590   2.932
  265UNL     H8 2013   3.991   2.486   2.695
  265UNL     H9 2014   4.012   2.651   2.753
  265UNL    H10 2015   3.935   2.530   2.858
  266UNL     H0 2016   3.661   2.838   3.107
  266UNL     H1 2017   3.887   2.916   2.957
  266UNL     C2 2018   3.761   2.798   3.105
  266UNL     C3 2019   3.876   2.836   3.030
  266UNL     C4 2020   3.920   2.670   3.151
  266UNL     C5 2021   3.994   2.553   3.210
  266UNL     N6 2022   3.794   2.695   3.179
  266UNL     N7 2023   3.976   2.756   3.061
  266UNL     H8 2024   4.102   2.570   3.210
  266UNL     H9 2025   3.965   2.534   3.314
  266UNL    H10 2026   3.973   2.462   3.152
  267UNL     H0 2027   3.657   3.338   2.782
  267UNL     H1 2028   3.890   3.178   2.795
  267UNL     C2 2029   3.760   3.363   2.757
  267UNL     C3 2030   3.876   3.281   2.764
  267UNL     C4 2031   3.922   3.475   2.691
  267UNL     C5 2032   4.004   3.588   2.635
  267UNL     N6 2033   3.793   3.483   2.715
  267UNL     N7 2034   3.977   3.353   2.721
  267UNL     H8 2035   3.942   3.665   2.588
  267UNL     H9 2036   4.074   3.552   2.559
  267UNL    H10 2037   4.061   3.637   2.714
  268UNL     H0 2038   4.225   3.027   2.556
  268UNL     H1 2039   4.227   2.780   2.693
  268UNL     C2 2040   4.206   3.004   2.660
  268UNL     C3 2041   4.207   2.880   2.730
  268UNL     C4 2042   4.162   3.039   2.861
  268UNL     C5 2043   4.130   3.113   2.988
  268UNL     N6 2044   4.177   3.099   2.745
  268UNL     N7 2045   4.179   2.903   2.856
  268UNL     H8 2046   4.139   3.221   2.976
  268UNL     H9 2047   4.197   3.084   3.069
  268UNL    H10 2048   4.027   3.092   3.019
  269UNL     H0 2049   4.150   3.525   2.903
  269UNL     H1 2050   4.381   3.612   3.040
  269UNL     C2 2051   4.251   3.488   2.897
  269UNL     C3 2052   4.367   3.533   2.968
  269UNL     C4 2053   4.411   3.368   2.842
  269UNL     C5 2054   4.491   3.256   2.781
  269UNL     N6 2055   4.284   3.388   2.819
  269UNL     N7 2056   4.467   3.456   2.931
  269UNL     H8 2057   4.588   3.291   2.744
  269UNL     H9 2058   4.439   3.211   2.695
  269UNL    H10 2059   4.508   3.177   2.855
  270UNL     H0 2060   2.914   2.892   3.446
  270UNL     H1 2061   2.682   2.810   3.307
  270UNL     C2 2062   2.900   2.873   3.341
  270UNL     C3 2063   2.782   2.832   3.272
  270UNL     C4 2064   2.945   2.857   3.139
  270UNL     C5 2065   3.020   2.865   3.009
  270UNL     N6 2066   2.998   2.887   3.255
  270UNL     N7 2067   2.812   2.823   3.145
  270UNL     H8 2068   3.124   2.835   3.021
  270UNL     H9 2069   3.019   2.967   2.970
  270UNL    H10 2070   2.975   2.799   2.933
  271Co      Co 2071   3.672   2.076   4.197
  272Co      Co 2072   2.693   2.773   4.196
  273Co      Co 2073   3.185   1.906   4.500
  274Co      Co 2074   3.182   2.944   3.894
  275Co      Co 2075   2.693   2.250   4.495
  276Co      Co 2076   3.673   2.598   3.899
  277UNL     H0 2077   2.908   2.311   4.285
  277UNL     H1 2078   2.915   2.558   4.148
  277UNL     C2 2079   2.841   2.396   4.290
  277UNL     C3 2080   2.844   2.521   4.221
  277UNL     C4 2081   2.677   2.511   4.349
  277UNL     C5 2082   2.549   2.548   4.419
  277UNL     N6 2083   2.738   2.396   4.370
  277UNL     N7 2084   2.741   2.593   4.259
  277UNL     H8 2085   2.476   2.466   4.416
  277UNL     H9 2086   2.501   2.635   4.372
  277UNL    H10 2087   2.568   2.575   4.523
  278UNL     H0 2088   3.230   3.205   3.739
  278UNL     H1 2089   3.238   3.207   3.456
  278UNL     C2 2090   3.217   3.125   3.667
  278UNL     C3 2091   3.220   3.125   3.524
  278UNL     C4 2092   3.185   2.931   3.597
  278UNL     C5 2093   3.167   2.782   3.600
  278UNL     N6 2094   3.193   3.002   3.707
  278UNL     N7 2095   3.199   3.002   3.482
  278UNL     H8 2096   3.264   2.731   3.614
  278UNL     H9 2097   3.124   2.744   3.507
  278UNL    H10 2098   3.100   2.751   3.682
  279UNL     H0 2099   2.760   2.777   4.495
  279UNL     H1 2100   2.765   3.019   4.641
  279UNL     C2 2101   2.740   2.879   4.464
  279UNL     C3 2102   2.742   3.001   4.537
  279UNL     C4 2103   2.692   3.036   4.336
  279UNL     C5 2104   2.655   3.109   4.209
  279UNL     N6 2105   2.708   2.906   4.340
  279UNL     N7 2106   2.711   3.099   4.455
  279UNL     H8 2107   2.697   3.060   4.120
  279UNL     H9 2108   2.693   3.212   4.208
  279UNL    H10 2109   2.547   3.114   4.198
  280UNL     H0 2110   2.911   1.794   4.403
  280UNL     H1 2111   2.681   1.957   4.393
  280UNL     C2 2112   2.899   1.898   4.432
  280UNL     C3 2113   2.782   1.979   4.426
  280UNL     C4 2114   2.947   2.085   4.506
  280UNL     C5 2115   3.022   2.197   4.572
  280UNL     N6 2116   2.999   1.968   4.478
  280UNL     N7 2117   2.814   2.097   4.474
  280UNL     H8 2118   3.002   2.293   4.523
  280UNL     H9 2119   3.131   2.181   4.567
  280UNL    H10 2120   2.994   2.207   4.677
  281UNL     H0 2121   2.680   2.834   3.892
  281UNL     H1 2122   2.911   2.912   3.748
  281UNL     C2 2123   2.782   2.847   3.927
  281UNL     C3 2124   2.897   2.887   3.853
  281UNL     C4 2125   2.943   2.854   4.057
  281UNL     C5 2126   3.025   2.850   4.183
  281UNL     N6 2127   2.815   2.827   4.052
  281UNL     N7 2128   2.998   2.891   3.937
  281UNL     H8 2129   3.063   2.949   4.209
  281UNL     H9 2130   3.111   2.783   4.173
  281UNL    H10 2131   2.966   2.814   4.269
  282UNL     H0 2132   3.408   2.046   4.656
  282UNL     H1 2133   5.372   4.812   0.141
  282UNL     C2 2134   3.340   2.002   4.727
  282UNL     C3 2135   5.300   4.769   0.073
  282UNL     C4 2136   5.130   4.668   0.000
  282UNL     C5 2137   3.042   1.825   4.794
  282UNL     N6 2138   3.234   1.937   4.687
  282UNL     N7 2139   5.194   4.704   0.115
  282UNL     H8 2140   3.049   1.733   4.733
  282UNL     H9 2141   2.962   1.886   4.751
  282UNL    H10 2142   4.969   4.564   0.097
  283UNL     H0 2143   3.897   1.624   4.097
  283UNL     H1 2144   3.901   1.870   4.237
  283UNL     C2 2145   3.827   1.707   4.094
  283UNL     C3 2146   3.830   1.830   4.165
  283UNL     C4 2147   3.658   1.816   4.042
  283UNL     C5 2148   3.525   1.853   3.983
  283UNL     N6 2149   3.721   1.703   4.017
  283UNL     N7 2150   3.723   1.897   4.131
  283UNL     H8 2151   3.502   1.794   3.894
  283UNL     H9 2152   3.523   1.959   3.951
  283UNL    H10 2153   3.445   1.838   4.056
  284UNL     H0 2154   3.172   2.146   4.307
  284UNL     H1 2155   3.399   2.224   4.157
  284UNL     C2 2156   3.273   2.106   4.304
  284UNL     C3 2157   3.388   2.144   4.229
  284UNL     C4 2158   3.431   1.978   4.350
  284UNL     C5 2159   3.505   1.860   4.408
  284UNL     N6 2160   3.306   2.003   4.379
  284UNL     N7 2161   3.487   2.063   4.260
  284UNL     H8 2162   3.614   1.875   4.407
  284UNL     H9 2163   3.476   1.843   4.513
  284UNL    H10 2164   3.484   1.769   4.351
  285UNL     H0 2165   3.169   2.646   3.980
  285UNL     H1 2166   3.401   2.486   3.994
  285UNL     C2 2167   3.271   2.671   3.955
  285UNL     C3 2168   3.387   2.589   3.963
  285UNL     C4 2169   3.433   2.782   3.889
  285UNL     C5 2170   3.515   2.896   3.834
  285UNL     N6 2171   3.304   2.790   3.913
  285UNL     N7 2172   3.488   2.661   3.920
  285UNL     H8 2173   3.453   2.970   3.783
  285UNL     H9 2174   3.589   2.861   3.761
  285UNL    H10 2175   3.568   2.947   3.915
  286UNL     H0 2176   3.735   2.335   3.754
  286UNL     H1 2177   3.738   2.089   3.891
  286UNL     C2 2178   3.717   2.312   3.858
  286UNL     C3 2179   3.718   2.188   3.929
  286UNL     C4 2180   3.673   2.347   4.060
  286UNL     C5 2181   3.641   2.421   4.187
  286UNL     N6 2182   3.688   2.407   3.944
  286UNL     N7 2183   3.690   2.211   4.055
  286UNL     H8 2184   3.653   2.529   4.176
  286UNL     H9 2185   3.706   2.389   4.269
  286UNL    H10 2186   3.537   2.402   4.216
  287UNL     H0 2187   3.661   2.833   4.102
  287UNL     H1 2188   3.891   2.920   4.240
  287UNL     C2 2189   3.762   2.796   4.096
  287UNL     C3 2190   3.878   2.841   4.167
  287UNL     C4 2191   3.922   2.676   4.041
  287UNL     C5 2192   4.001   2.564   3.980
  287UNL     N6 2193   3.794   2.696   4.018
  287UNL     N7 2194   3.977   2.764   4.130
  287UNL     H8 2195   4.099   2.599   3.944
  287UNL     H9 2196   3.950   2.519   3.894
  287UNL    H10 2197   4.019   2.485   4.054
  288UNL     H0 2198   2.424   2.200   4.645
  288UNL     H1 2199   2.192   2.117   4.506
  288UNL     C2 2200   2.410   2.181   4.540
  288UNL     C3 2201   2.292   2.139   4.471
  288UNL     C4 2202   2.455   2.165   4.338
  288UNL     C5 2203   2.530   2.173   4.208
  288UNL     N6 2204   2.508   2.195   4.454
  288UNL     N7 2205   2.323   2.130   4.344
  288UNL     H8 2206   2.635   2.143   4.220
  288UNL     H9 2207   2.530   2.275   4.169
  288UNL    H10 2208   2.486   2.107   4.133
  289Co      Co 2209   0.245   5.538   0.600
  290Co      Co 2210   1.225   0.695   0.598
  291Co      Co 2211   5.632   5.367   0.902
  292Co      Co 2212   1.713   0.866   0.297
  293Co      Co 2213   1.224   0.173   0.897
  294Co      Co 2214   2.204   0.520   0.302
  295UNL     H0 2215   1.439   0.233   0.687
  295UNL     H1 2216   1.446   0.480   0.550
  295UNL     C2 2217   1.373   0.319   0.692
  295UNL     C3 2218   1.375   0.444   0.623
  295UNL     C4 2219   1.209   0.434   0.752
  295UNL     C5 2220   1.082   0.472   0.822
  295UNL     N6 2221   1.270   0.319   0.772
  295UNL     N7 2222   1.272   0.515   0.661
  295UNL     H8 2223   1.010   0.389   0.822
  295UNL     H9 2224   1.032   0.556   0.774
  295UNL    H10 2225   1.102   0.501   0.925
  296UNL     H0 2226   1.761   1.128   0.138
  296UNL     H1 2227   3.730   3.898   4.652
  296UNL     C2 2228   1.748   1.046   0.068
  296UNL     C3 2229   3.712   3.818   4.723
  296UNL     C4 2230   1.716   0.853   0.000
  296UNL     C5 2231   3.657   3.474   4.796
  296UNL     N6 2232   1.724   0.925   0.110
  296UNL     N7 2233   3.690   3.695   4.682
  296UNL     H8 2234   1.795   0.653   0.012
  296UNL     H9 2235   3.612   3.439   4.702
  296UNL    H10 2236   1.633   0.671   0.081
  297UNL     H0 2237   1.290   0.703   0.900
  297UNL     H1 2238   1.294   0.946   1.044
  297UNL     C2 2239   1.270   0.804   0.866
  297UNL     C3 2240   1.272   0.926   0.940
  297UNL     C4 2241   1.222   0.959   0.737
  297UNL     C5 2242   1.186   1.034   0.612
  297UNL     N6 2243   1.238   0.829   0.742
  297UNL     N7 2244   1.241   1.022   0.857
  297UNL     H8 2245   1.213   0.979   0.521
  297UNL     H9 2246   1.237   1.131   0.606
  297UNL    H10 2247   1.078   1.053   0.608
  298UNL     H0 2248   5.359   5.257   0.804
  298UNL     H1 2249   5.129   5.419   0.795
  298UNL     C2 2250   5.347   5.360   0.833
  298UNL     C3 2251   5.229   5.441   0.828
  298UNL     C4 2252   1.478   0.008   0.909
  298UNL     C5 2253   1.553   0.120   0.975
  298UNL     N6 2254   5.447   5.430   0.880
  298UNL     N7 2255   1.345   0.020   0.876
  298UNL     H8 2256   1.532   0.216   0.926
  298UNL     H9 2257   1.662   0.105   0.970
  298UNL    H10 2258   1.525   0.128   1.080
  299UNL     H0 2259   1.211   0.759   0.295
  299UNL     H1 2260   1.442   0.836   0.151
  299UNL     C2 2261   1.313   0.772   0.329
  299UNL     C3 2262   1.428   0.811   0.255
  299UNL     C4 2263   1.474   0.778   0.460
  299UNL     C5 2264   1.556   0.773   0.586
  299UNL     N6 2265   1.346   0.751   0.454
  299UNL     N7 2266   1.529   0.814   0.340
  299UNL     H8 2267   1.595   0.872   0.612
  299UNL     H9 2268   1.641   0.705   0.575
  299UNL    H10 2269   1.496   0.737   0.671
  300UNL     H0 2270   5.856   5.509   1.062
  300UNL     H1 2271   5.859   5.507   1.344
  300UNL     C2 2272   5.786   5.464   1.131
  300UNL     C3 2273   5.790   5.464   1.274
  300UNL     C4 2274   5.620   5.360   1.199
  300UNL     C5 2275   5.491   5.284   1.199
  300UNL     N6 2276   5.681   5.398   1.089
  300UNL     N7 2277   5.684   5.398   1.314
  300UNL     H8 2278   5.500   5.190   1.144
  300UNL     H9 2279   5.410   5.342   1.153
  300UNL    H10 2280   5.459   5.258   1.301
  301UNL     H0 2281   0.468   5.083   0.498
  301UNL     H1 2282   0.475   5.328   0.637
  301UNL     C2 2283   0.400   5.167   0.496
  301UNL     C3 2284   0.402   5.291   0.566
  301UNL     C4 2285   0.231   5.278   0.445
  301UNL     C5 2286   0.098   5.312   0.383
  301UNL     N6 2287   0.293   5.165   0.420
  301UNL     N7 2288   0.295   5.360   0.533
  301UNL     H8 2289   0.076   5.250   0.295
  301UNL     H9 2290   0.097   5.417   0.349
  301UNL    H10 2291   0.017   5.299   0.455
  302UNL     H0 2292   1.703   0.068   0.709
  302UNL     H1 2293   1.929   0.146   0.558
  302UNL     C2 2294   1.803   0.028   0.706
  302UNL     C3 2295   1.918   0.066   0.631
  302UNL     C4 2296   0.003   5.439   0.753
  302UNL     C5 2297   0.077   5.322   0.812
  302UNL     N6 2298   5.753   5.464   0.781
  302UNL     N7 2299   0.059   5.525   0.662
  302UNL     H8 2300   0.186   5.339   0.811
  302UNL     H9 2301   0.048   5.304   0.916
  302UNL    H10 2302   0.056   5.232   0.754
  303UNL     H0 2303   1.699   0.568   0.382
  303UNL     H1 2304   1.932   0.408   0.396
  303UNL     C2 2305   1.802   0.593   0.357
  303UNL     C3 2306   1.918   0.511   0.365
  303UNL     C4 2307   1.964   0.705   0.292
  303UNL     C5 2308   2.046   0.818   0.237
  303UNL     N6 2309   1.835   0.712   0.316
  303UNL     N7 2310   2.019   0.583   0.323
  303UNL     H8 2311   1.984   0.891   0.182
  303UNL     H9 2312   2.122   0.783   0.167
  303UNL    H10 2313   2.096   0.872   0.319
  304UNL     H0 2314   2.265   0.258   0.157
  304UNL     H1 2315   2.268   0.011   0.295
  304UNL     C2 2316   2.247   0.234   0.261
  304UNL     C3 2317   2.248   0.110   0.332
  304UNL     C4 2318   2.204   0.269   0.463
  304UNL     C5 2319   2.172   0.343   0.590
  304UNL     N6 2320   2.218   0.329   0.347
  304UNL     N7 2321   2.220   0.133   0.458
  304UNL     H8 2322   2.181   0.452   0.578
  304UNL     H9 2323   2.239   0.314   0.671
  304UNL    H10 2324   2.069   0.323   0.621
  305UNL     H0 2325   2.192   0.757   0.504
  305UNL     H1 2326   2.423   0.844   0.640
  305UNL     C2 2327   2.293   0.719   0.498
  305UNL     C3 2328   2.409   0.764   0.568
  305UNL     C4 2329   2.453   0.599   0.443
  305UNL     C5 2330   2.532   0.487   0.382
  305UNL     N6 2331   2.325   0.619   0.421
  305UNL     N7 2332   2.508   0.687   0.532
  305UNL     H8 2333   2.629   0.522   0.346
  305UNL     H9 2334   2.481   0.441   0.297
  305UNL    H10 2335   2.550   0.408   0.456
  306UNL     H0 2336   0.960   0.122   1.050
  306UNL     H1 2337   0.727   0.040   0.912
  306UNL     C2 2338   0.943   0.103   0.944
  306UNL     C3 2339   0.826   0.062   0.874
  306UNL     C4 2340   0.986   0.088   0.741
  306UNL     C5 2341   1.064   0.097   0.613
  306UNL     N6 2342   1.039   0.117   0.857
  306UNL     N7 2343   0.854   0.053   0.746
  306UNL     H8 2344   1.168   0.067   0.626
  306UNL     H9 2345   1.064   0.200   0.574
  306UNL    H10 2346   1.021   0.033   0.535
  307Co      Co 2347   5.631   4.846   1.799
  308Co      Co 2348   0.734   0.003   1.797
  309Co      Co 2349   5.143   4.676   2.101
  310Co      Co 2350   1.223   0.174   1.496
  311Co      Co 2351   4.651   5.020   2.096
  312Co      Co 2352   5.631   5.367   1.501
  313UNL     H0 2353   4.866   5.080   1.886
  313UNL     H1 2354   4.873   5.328   1.749
  313UNL     C2 2355   4.800   5.166   1.891
  313UNL     C3 2356   4.803   5.291   1.823
  313UNL     C4 2357   4.636   5.281   1.951
  313UNL     C5 2358   4.509   5.318   2.021
  313UNL     N6 2359   4.697   5.166   1.971
  313UNL     N7 2360   4.699   5.362   1.861
  313UNL     H8 2361   4.436   5.236   2.019
  313UNL     H9 2362   4.460   5.404   1.974
  313UNL    H10 2363   4.528   5.345   2.125
  314UNL     H0 2364   1.272   0.435   1.341
  314UNL     H1 2365   1.281   0.437   1.058
  314UNL     C2 2366   1.259   0.355   1.269
  314UNL     C3 2367   1.263   0.355   1.126
  314UNL     C4 2368   1.227   0.161   1.199
  314UNL     C5 2369   1.210   0.012   1.202
  314UNL     N6 2370   1.235   0.233   1.309
  314UNL     N7 2371   1.242   0.233   1.084
  314UNL     H8 2372   5.223   5.501   1.217
  314UNL     H9 2373   5.084   5.513   1.108
  314UNL    H10 2374   5.059   5.520   1.283
  315UNL     H0 2375   0.800   0.011   2.099
  315UNL     H1 2376   0.806   0.254   2.243
  315UNL     C2 2377   0.780   0.111   2.065
  315UNL     C3 2378   0.783   0.233   2.140
  315UNL     C4 2379   0.733   0.267   1.936
  315UNL     C5 2380   0.696   0.342   1.812
  315UNL     N6 2381   0.748   0.136   1.941
  315UNL     N7 2382   0.752   0.330   2.056
  315UNL     H8 2383   0.728   0.290   1.721
  315UNL     H9 2384   0.742   0.441   1.808
  315UNL    H10 2385   0.587   0.355   1.805
  316UNL     H0 2386   4.870   4.564   2.004
  316UNL     H1 2387   4.639   4.727   1.994
  316UNL     C2 2388   4.857   4.668   2.033
  316UNL     C3 2389   4.740   4.748   2.027
  316UNL     C4 2390   4.905   4.855   2.108
  316UNL     C5 2391   4.980   4.967   2.174
  316UNL     N6 2392   4.957   4.738   2.080
  316UNL     N7 2393   4.772   4.866   2.075
  316UNL     H8 2394   4.959   5.063   2.126
  316UNL     H9 2395   5.089   4.952   2.169
  316UNL    H10 2396   4.952   4.974   2.279
  317UNL     H0 2397   0.721   0.067   1.494
  317UNL     H1 2398   0.951   0.145   1.350
  317UNL     C2 2399   0.823   0.079   1.529
  317UNL     C3 2400   0.938   0.119   1.454
  317UNL     C4 2401   0.984   0.086   1.659
  317UNL     C5 2402   1.065   0.081   1.785
  317UNL     N6 2403   0.856   0.058   1.653
  317UNL     N7 2404   1.038   0.123   1.539
  317UNL     H8 2405   1.106   0.180   1.810
  317UNL     H9 2406   1.149   0.012   1.774
  317UNL    H10 2407   1.006   0.048   1.871
  318UNL     H0 2408   5.367   4.817   2.261
  318UNL     H1 2409   5.370   4.814   2.544
  318UNL     C2 2410   5.297   4.772   2.331
  318UNL     C3 2411   5.300   4.771   2.473
  318UNL     C4 2412   5.131   4.668   2.398
  318UNL     C5 2413   5.001   4.591   2.399
  318UNL     N6 2414   5.192   4.706   2.289
  318UNL     N7 2415   5.194   4.705   2.514
  318UNL     H8 2416   5.010   4.498   2.343
  318UNL     H9 2417   4.920   4.650   2.353
  318UNL    H10 2418   4.970   4.566   2.501
  319UNL     H0 2419   5.853   4.390   1.699
  319UNL     H1 2420   5.860   4.637   1.837
  319UNL     C2 2421   5.785   4.474   1.697
  319UNL     C3 2422   5.787   4.599   1.766
  319UNL     C4 2423   5.616   4.586   1.644
  319UNL     C5 2424   5.484   4.620   1.582
  319UNL     N6 2425   5.679   4.473   1.620
  319UNL     N7 2426   5.681   4.668   1.732
  319UNL     H8 2427   5.461   4.558   1.495
  319UNL     H9 2428   5.483   4.724   1.549
  319UNL    H10 2429   5.402   4.606   1.654
  320UNL     H0 2430   5.130   4.915   1.907
  320UNL     H1 2431   5.356   4.992   1.757
  320UNL     C2 2432   5.230   4.875   1.905
  320UNL     C3 2433   5.345   4.913   1.830
  320UNL     C4 2434   5.389   4.747   1.952
  320UNL     C5 2435   5.463   4.630   2.010
  320UNL     N6 2436   5.264   4.772   1.980
  320UNL     N7 2437   5.445   4.833   1.861
  320UNL     H8 2438   5.571   4.646   2.009
  320UNL     H9 2439   5.434   4.614   2.115
  320UNL    H10 2440   5.442   4.539   1.954
  321UNL     H0 2441   5.126   5.415   1.582
  321UNL     H1 2442   5.359   5.255   1.595
  321UNL     C2 2443   5.228   5.440   1.558
  321UNL     C3 2444   5.345   5.358   1.565
  321UNL     C4 2445   1.474   0.013   1.492
  321UNL     C5 2446   1.556   0.126   1.437
  321UNL     N6 2447   1.345   0.021   1.516
  321UNL     N7 2448   5.446   5.430   1.522
  321UNL     H8 2449   1.494   0.202   1.386
  321UNL     H9 2450   1.628   0.090   1.363
  321UNL    H10 2451   1.610   0.178   1.516
  322UNL     H0 2452   5.694   5.104   1.356
  322UNL     H1 2453   5.695   4.858   1.493
  322UNL     C2 2454   5.675   5.081   1.460
  322UNL     C3 2455   5.676   4.957   1.531
  322UNL     C4 2456   5.631   5.116   1.662
  322UNL     C5 2457   5.599   5.190   1.788
  322UNL     N6 2458   5.646   5.176   1.546
  322UNL     N7 2459   5.647   4.980   1.657
  322UNL     H8 2460   5.608   5.299   1.777
  322UNL     H9 2461   5.666   5.161   1.870
  322UNL    H10 2462   5.496   5.170   1.819
  323UNL     H0 2463   1.702   0.064   1.703
  323UNL     H1 2464   1.933   0.151   1.840
  323UNL     C2 2465   1.804   0.027   1.697
  323UNL     C3 2466   1.919   0.072   1.768
  323UNL     C4 2467   0.005   5.445   1.642
  323UNL     C5 2468   0.085   5.333   1.581
  323UNL     N6 2469   5.752   5.465   1.620
  323UNL     N7 2470   0.061   5.533   1.731
  323UNL     H8 2471   0.182   5.368   1.545
  323UNL     H9 2472   0.032   5.288   1.496
  323UNL    H10 2473   0.103   5.254   1.655
  324UNL     H0 2474   4.387   4.969   2.249
  324UNL     H1 2475   4.154   4.887   2.111
  324UNL     C2 2476   4.370   4.950   2.144
  324UNL     C3 2477   4.253   4.909   2.073
  324UNL     C4 2478   4.413   4.935   1.940
  324UNL     C5 2479   4.491   4.944   1.812
  324UNL     N6 2480   4.466   4.964   2.056
  324UNL     N7 2481   4.281   4.900   1.945
  324UNL     H8 2482   4.596   4.913   1.825
  324UNL     H9 2483   4.491   5.047   1.774
  324UNL    H10 2484   4.447   4.879   1.734
  325Co      Co 2485   5.141   4.153   2.998
  326Co      Co 2486   4.162   4.849   2.996
  327Co      Co 2487   4.653   3.983   3.300
  328Co      Co 2488   4.650   5.020   2.695
  329Co      Co 2489   4.161   4.327   3.296
  330Co      Co 2490   5.141   4.675   2.701
  331UNL     H0 2491   4.377   4.387   3.086
  331UNL     H1 2492   4.384   4.634   2.948
  331UNL     C2 2493   4.311   4.472   3.090
  331UNL     C3 2494   4.313   4.597   3.021
  331UNL     C4 2495   4.147   4.588   3.150
  331UNL     C5 2496   4.019   4.625   3.220
  331UNL     N6 2497   4.207   4.473   3.171
  331UNL     N7 2498   4.210   4.669   3.060
  331UNL     H8 2499   3.946   4.543   3.218
  331UNL     H9 2500   3.970   4.711   3.172
  331UNL    H10 2501   4.039   4.653   3.324
  332UNL     H0 2502   4.699   5.282   2.540
  332UNL     H1 2503   4.708   5.284   2.257
  332UNL     C2 2504   4.686   5.202   2.468
  332UNL     C3 2505   4.690   5.202   2.325
  332UNL     C4 2506   4.654   5.008   2.398
  332UNL     C5 2507   4.637   4.859   2.401
  332UNL     N6 2508   4.662   5.080   2.508
  332UNL     N7 2509   4.669   5.080   2.283
  332UNL     H8 2510   4.733   4.808   2.416
  332UNL     H9 2511   4.594   4.821   2.307
  332UNL    H10 2512   4.570   4.828   2.482
  333UNL     H0 2513   4.227   4.856   3.299
  333UNL     H1 2514   4.232   5.100   3.443
  333UNL     C2 2515   4.207   4.957   3.265
  333UNL     C3 2516   4.210   5.079   3.339
  333UNL     C4 2517   4.160   5.112   3.135
  333UNL     C5 2518   4.124   5.188   3.010
  333UNL     N6 2519   4.176   4.982   3.140
  333UNL     N7 2520   4.179   5.175   3.255
  333UNL     H8 2521   4.147   5.131   2.919
  333UNL     H9 2522   4.179   5.282   3.004
  333UNL    H10 2523   4.017   5.210   3.008
  334UNL     H0 2524   4.380   3.872   3.202
  334UNL     H1 2525   4.149   4.034   3.194
  334UNL     C2 2526   4.368   3.975   3.232
  334UNL     C3 2527   4.250   4.056   3.227
  334UNL     C4 2528   4.415   4.162   3.307
  334UNL     C5 2529   4.491   4.274   3.373
  334UNL     N6 2530   4.468   4.045   3.279
  334UNL     N7 2531   4.283   4.174   3.275
  334UNL     H8 2532   4.469   4.370   3.325
  334UNL     H9 2533   4.599   4.260   3.368
  334UNL    H10 2534   4.463   4.282   3.479
  335UNL     H0 2535   4.148   4.913   2.693
  335UNL     H1 2536   4.378   4.992   2.549
  335UNL     C2 2537   4.250   4.926   2.728
  335UNL     C3 2538   4.365   4.966   2.653
  335UNL     C4 2539   4.411   4.933   2.858
  335UNL     C5 2540   4.493   4.928   2.984
  335UNL     N6 2541   4.283   4.905   2.852
  335UNL     N7 2542   4.466   4.969   2.738
  335UNL     H8 2543   4.534   5.026   3.009
  335UNL     H9 2544   4.577   4.858   2.973
  335UNL    H10 2545   4.434   4.894   3.070
  336UNL     H0 2546   4.877   4.125   3.459
  336UNL     H1 2547   4.881   4.122   3.742
  336UNL     C2 2548   4.807   4.080   3.529
  336UNL     C3 2549   4.811   4.080   3.672
  336UNL     C4 2550   4.641   3.976   3.597
  336UNL     C5 2551   4.511   3.900   3.598
  336UNL     N6 2552   4.702   4.014   3.487
  336UNL     N7 2553   4.705   4.014   3.712
  336UNL     H8 2554   4.519   3.808   3.540
  336UNL     H9 2555   4.431   3.961   3.555
  336UNL    H10 2556   4.481   3.872   3.699
  337UNL     H0 2557   5.364   3.698   2.896
  337UNL     H1 2558   5.370   3.944   3.035
  337UNL     C2 2559   5.296   3.782   2.894
  337UNL     C3 2560   5.298   3.907   2.964
  337UNL     C4 2561   5.127   3.893   2.843
  337UNL     C5 2562   4.994   3.928   2.781
  337UNL     N6 2563   5.189   3.781   2.818
  337UNL     N7 2564   5.191   3.975   2.931
  337UNL     H8 2565   4.973   3.867   2.692
  337UNL     H9 2566   4.991   4.033   2.749
  337UNL    H10 2567   4.913   3.912   2.853
  338UNL     H0 2568   4.640   4.223   3.107
  338UNL     H1 2569   4.866   4.300   2.956
  338UNL     C2 2570   4.740   4.182   3.104
  338UNL     C3 2571   4.855   4.220   3.029
  338UNL     C4 2572   4.899   4.055   3.151
  338UNL     C5 2573   4.973   3.938   3.210
  338UNL     N6 2574   4.774   4.080   3.179
  338UNL     N7 2575   4.955   4.140   3.060
  338UNL     H8 2576   5.081   3.954   3.209
  338UNL     H9 2577   4.944   3.919   3.314
  338UNL    H10 2578   4.952   3.847   3.152
  339UNL     H0 2579   4.637   4.723   2.781
  339UNL     H1 2580   4.869   4.563   2.795
  339UNL     C2 2581   4.739   4.748   2.757
  339UNL     C3 2582   4.855   4.666   2.764
  339UNL     C4 2583   4.901   4.860   2.691
  339UNL     C5 2584   4.983   4.973   2.636
  339UNL     N6 2585   4.772   4.867   2.715
  339UNL     N7 2586   4.956   4.738   2.722
  339UNL     H8 2587   4.921   5.049   2.587
  339UNL     H9 2588   5.054   4.937   2.561
  339UNL    H10 2589   5.039   5.023   2.715
  340UNL     H0 2590   5.204   4.412   2.555
  340UNL     H1 2591   5.205   4.165   2.693
  340UNL     C2 2592   5.186   4.389   2.659
  340UNL     C3 2593   5.186   4.265   2.730
  340UNL     C4 2594   5.142   4.423   2.861
  340UNL     C5 2595   5.109   4.498   2.988
  340UNL     N6 2596   5.156   4.484   2.745
  340UNL     N7 2597   5.158   4.288   2.856
  340UNL     H8 2598   5.117   4.606   2.976
  340UNL     H9 2599   5.177   4.469   3.069
  340UNL    H10 2600   5.007   4.476   3.020
  341UNL     H0 2601   5.130   4.911   2.902
  341UNL     H1 2602   5.362   4.998   3.038
  341UNL     C2 2603   5.231   4.874   2.896
  341UNL     C3 2604   5.347   4.919   2.966
  341UNL     C4 2605   5.391   4.753   2.842
  341UNL     C5 2606   5.470   4.640   2.781
  341UNL     N6 2607   5.263   4.773   2.819
  341UNL     N7 2608   5.446   4.841   2.930
  341UNL     H8 2609   5.567   4.675   2.745
  341UNL     H9 2610   5.418   4.595   2.695
  341UNL    H10 2611   5.487   4.562   2.855
  342UNL     H0 2612   3.897   4.276   3.448
  342UNL     H1 2613   3.664   4.195   3.310
  342UNL     C2 2614   3.880   4.257   3.343
  342UNL     C3 2615   3.763   4.216   3.272
  342UNL     C4 2616   3.924   4.242   3.139
  342UNL     C5 2617   4.002   4.251   3.011
  342UNL     N6 2618   3.977   4.271   3.255
  342UNL     N7 2619   3.792   4.207   3.144
  342UNL     H8 2620   4.106   4.220   3.024
  342UNL     H9 2621   4.002   4.354   2.973
  342UNL    H10 2622   3.958   4.187   2.933
  343Co      Co 2623   4.651   3.461   4.197
  344Co      Co 2624   3.672   4.157   4.196
  345Co      Co 2625   4.163   3.290   4.500
  346Co      Co 2626   4.161   4.328   3.895
  347Co      Co 2627   3.672   3.635   4.495
  348Co      Co 2628   4.653   3.983   3.899
  349UNL     H0 2629   3.887   3.695   4.285
  349UNL     H1 2630   3.894   3.942   4.148
  349UNL     C2 2631   3.821   3.781   4.290
  349UNL     C3 2632   3.823   3.906   4.221
  349UNL     C4 2633   3.657   3.896   4.349
  349UNL     C5 2634   3.529   3.933   4.419
  349UNL     N6 2635   3.717   3.781   4.370
  349UNL     N7 2636   3.720   3.977   4.259
  349UNL     H8 2637   3.457   3.851   4.418
  349UNL     H9 2638   3.480   4.019   4.372
  349UNL    H10 2639   3.549   3.961   4.523
  350UNL     H0 2640   4.209   4.590   3.739
  350UNL     H1 2641   4.218   4.591   3.457
  350UNL     C2 2642   4.196   4.510   3.668
  350UNL     C3 2643   4.200   4.509   3.525
  350UNL     C4 2644   4.164   4.315   3.598
  350UNL     C5 2645   4.147   4.166   3.601
  350UNL     N6 2646   4.172   4.387   3.707
  350UNL     N7 2647   4.179   4.387   3.482
  350UNL     H8 2648   4.243   4.116   3.616
  350UNL     H9 2649   4.104   4.128   3.507
  350UNL    H10 2650   4.080   4.136   3.682
  351UNL     H0 2651   3.738   4.165   4.498
  351UNL     H1 2652   3.744   4.408   4.642
  351UNL     C2 2653   3.718   4.265   4.464
  351UNL     C3 2654   3.721   4.387   4.538
  351UNL     C4 2655   3.670   4.421   4.335
  351UNL     C5 2656   3.634   4.496   4.210
  351UNL     N6 2657   3.686   4.291   4.340
  351UNL     N7 2658   3.690   4.484   4.455
  351UNL     H8 2659   3.665   4.443   4.119
  351UNL     H9 2660   3.681   4.595   4.206
  351UNL    H10 2661   3.525   4.511   4.205
  352UNL     H0 2662   3.891   3.180   4.401
  352UNL     H1 2663   3.660   3.343   4.393
  352UNL     C2 2664   3.878   3.283   4.430
  352UNL     C3 2665   3.761   3.364   4.425
  352UNL     C4 2666   3.926   3.470   4.506
  352UNL     C5 2667   4.001   3.582   4.572
  352UNL     N6 2668   3.978   3.354   4.478
  352UNL     N7 2669   3.793   3.482   4.474
  352UNL     H8 2670   3.980   3.678   4.524
  352UNL     H9 2671   4.110   3.567   4.567
  352UNL    H10 2672   3.973   3.590   4.678
  353UNL     H0 2673   3.659   4.222   3.893
  353UNL     H1 2674   3.889   4.299   3.749
  353UNL     C2 2675   3.761   4.234   3.927
  353UNL     C3 2676   3.876   4.273   3.853
  353UNL     C4 2677   3.922   4.240   4.057
  353UNL     C5 2678   4.004   4.235   4.184
  353UNL     N6 2679   3.794   4.213   4.052
  353UNL     N7 2680   3.977   4.276   3.937
  353UNL     H8 2681   4.043   4.334   4.209
  353UNL     H9 2682   4.089   4.166   4.173
  353UNL    H10 2683   3.944   4.200   4.269
  354UNL     H0 2684   4.387   3.432   4.655
  354UNL     H1 2685   2.434   0.659   0.141
  354UNL     C2 2686   4.319   3.388   4.727
  354UNL     C3 2687   2.362   0.616   0.073
  354UNL     C4 2688   2.192   0.514   0.000
  354UNL     C5 2689   4.021   3.209   4.794
  354UNL     N6 2690   4.213   3.322   4.687
  354UNL     N7 2691   2.256   0.551   0.115
  354UNL     H8 2692   4.029   3.117   4.734
  354UNL     H9 2693   3.941   3.270   4.750
  354UNL    H10 2694   2.031   0.410   0.097
  355UNL     H0 2695   4.874   3.006   4.097
  355UNL     H1 2696   4.880   3.251   4.236
  355UNL     C2 2697   4.805   3.090   4.096
  355UNL     C3 2698   4.807   3.214   4.165
  355UNL     C4 2699   4.637   3.201   4.043
  355UNL     C5 2700   4.505   3.236   3.980
  355UNL     N6 2701   4.699   3.088   4.019
  355UNL     N7 2702   4.701   3.283   4.131
  355UNL     H8 2703   4.482   3.173   3.893
  355UNL     H9 2704   4.504   3.340   3.947
  355UNL    H10 2705   4.423   3.223   4.052
  356UNL     H0 2706   4.150   3.530   4.307
  356UNL     H1 2707   4.377   3.609   4.157
  356UNL     C2 2708   4.251   3.490   4.304
  356UNL     C3 2709   4.366   3.529   4.229
  356UNL     C4 2710   4.410   3.363   4.350
  356UNL     C5 2711   4.483   3.246   4.409
  356UNL     N6 2712   4.284   3.388   4.379
  356UNL     N7 2713   4.465   3.449   4.260
  356UNL     H8 2714   4.592   3.262   4.409
  356UNL     H9 2715   4.454   3.226   4.513
  356UNL    H10 2716   4.463   3.155   4.351
  357UNL     H0 2717   4.148   4.030   3.981
  357UNL     H1 2718   4.380   3.870   3.994
  357UNL     C2 2719   4.250   4.055   3.956
  357UNL     C3 2720   4.366   3.973   3.963
  357UNL     C4 2721   4.412   4.167   3.890
  357UNL     C5 2722   4.494   4.281   3.835
  357UNL     N6 2723   4.283   4.175   3.914
  357UNL     N7 2724   4.467   4.046   3.921
  357UNL     H8 2725   4.432   4.353   3.780
  357UNL     H9 2726   4.570   4.246   3.765
  357UNL    H10 2727   4.544   4.335   3.916
  358UNL     H0 2728   4.715   3.720   3.755
  358UNL     H1 2729   4.716   3.473   3.892
  358UNL     C2 2730   4.696   3.697   3.859
  358UNL     C3 2731   4.697   3.573   3.929
  358UNL     C4 2732   4.652   3.732   4.060
  358UNL     C5 2733   4.620   3.806   4.187
  358UNL     N6 2734   4.667   3.792   3.944
  358UNL     N7 2735   4.669   3.596   4.055
  358UNL     H8 2736   4.629   3.914   4.175
  358UNL     H9 2737   4.688   3.777   4.268
  358UNL    H10 2738   4.517   3.785   4.218
  359UNL     H0 2739   4.640   4.219   4.101
  359UNL     H1 2740   4.871   4.306   4.238
  359UNL     C2 2741   4.742   4.182   4.096
  359UNL     C3 2742   4.857   4.227   4.166
  359UNL     C4 2743   4.901   4.061   4.041
  359UNL     C5 2744   4.980   3.949   3.980
  359UNL     N6 2745   4.774   4.081   4.018
  359UNL     N7 2746   4.957   4.149   4.130
  359UNL     H8 2747   5.078   3.984   3.944
  359UNL     H9 2748   4.929   3.904   3.894
  359UNL    H10 2749   4.998   3.870   4.054
  360UNL     H0 2750   3.407   3.586   4.647
  360UNL     H1 2751   3.174   3.503   4.510
  360UNL     C2 2752   3.390   3.566   4.542
  360UNL     C3 2753   3.273   3.524   4.472
  360UNL     C4 2754   3.434   3.550   4.339
  360UNL     C5 2755   3.512   3.559   4.211
  360UNL     N6 2756   3.487   3.579   4.455
  360UNL     N7 2757   3.302   3.515   4.344
  360UNL     H8 2758   3.616   3.529   4.224
  360UNL     H9 2759   3.512   3.662   4.172
  360UNL    H10 2760   3.468   3.495   4.133
  361Co      Co 2761   1.714   1.383   0.600
  362Co      Co 2762   0.734   2.080   0.598
  363Co      Co 2763   1.226   1.213   0.901
  364Co      Co 2764   1.223   2.251   0.296
  365Co      Co 2765   0.734   1.558   0.897
  366Co      Co 2766   1.714   1.905   0.302
  367UNL     H0 2767   0.949   1.618   0.687
  367UNL     H1 2768   0.957   1.865   0.550
  367UNL     C2 2769   0.883   1.704   0.692
  367UNL     C3 2770   0.886   1.829   0.623
  367UNL     C4 2771   0.720   1.819   0.752
  367UNL     C5 2772   0.592   1.857   0.822
  367UNL     N6 2773   0.780   1.704   0.772
  367UNL     N7 2774   0.783   1.900   0.662
  367UNL     H8 2775   0.520   1.775   0.821
  367UNL     H9 2776   0.543   1.942   0.775
  367UNL    H10 2777   0.612   1.884   0.926
  368UNL     H0 2778   1.271   2.513   0.137
  368UNL     H1 2779   3.240   5.282   4.652
  368UNL     C2 2780   1.258   2.431   0.068
  368UNL     C3 2781   3.222   5.202   4.722
  368UNL     C4 2782   1.225   2.237   0.000
  368UNL     C5 2783   3.166   4.858   4.796
  368UNL     N6 2784   1.233   2.309   0.109
  368UNL     N7 2785   3.200   5.079   4.681
  368UNL     H8 2786   1.304   2.038   0.012
  368UNL     H9 2787   3.123   4.822   4.702
  368UNL    H10 2788   1.141   2.057   0.080
  369UNL     H0 2789   0.801   2.088   0.900
  369UNL     H1 2790   0.806   2.331   1.044
  369UNL     C2 2791   0.781   2.188   0.866
  369UNL     C3 2792   0.783   2.310   0.940
  369UNL     C4 2793   0.733   2.344   0.737
  369UNL     C5 2794   0.696   2.419   0.612
  369UNL     N6 2795   0.749   2.213   0.742
  369UNL     N7 2796   0.752   2.407   0.857
  369UNL     H8 2797   0.727   2.366   0.521
  369UNL     H9 2798   0.744   2.517   0.608
  369UNL    H10 2799   0.588   2.434   0.607
  370UNL     H0 2800   0.952   1.101   0.807
  370UNL     H1 2801   0.722   1.265   0.796
  370UNL     C2 2802   0.940   1.205   0.835
  370UNL     C3 2803   0.823   1.286   0.829
  370UNL     C4 2804   0.988   1.393   0.908
  370UNL     C5 2805   1.064   1.505   0.974
  370UNL     N6 2806   1.040   1.276   0.881
  370UNL     N7 2807   0.855   1.404   0.876
  370UNL     H8 2808   1.043   1.601   0.925
  370UNL     H9 2809   1.172   1.490   0.969
  370UNL    H10 2810   1.036   1.513   1.080
  371UNL     H0 2811   0.721   2.143   0.295
  371UNL     H1 2812   0.952   2.221   0.151
  371UNL     C2 2813   0.823   2.156   0.329
  371UNL     C3 2814   0.938   2.196   0.255
  371UNL     C4 2815   0.984   2.163   0.460
  371UNL     C5 2816   1.066   2.158   0.586
  371UNL     N6 2817   0.856   2.135   0.454
  371UNL     N7 2818   1.039   2.199   0.339
  371UNL     H8 2819   1.105   2.257   0.611
  371UNL     H9 2820   1.151   2.090   0.575
  371UNL    H10 2821   1.007   2.122   0.671
  372UNL     H0 2822   1.450   1.354   1.061
  372UNL     H1 2823   1.454   1.351   1.343
  372UNL     C2 2824   1.380   1.309   1.130
  372UNL     C3 2825   1.384   1.309   1.273
  372UNL     C4 2826   1.213   1.206   1.198
  372UNL     C5 2827   1.083   1.131   1.199
  372UNL     N6 2828   1.275   1.244   1.089
  372UNL     N7 2829   1.277   1.243   1.313
  372UNL     H8 2830   1.090   1.038   1.141
  372UNL     H9 2831   1.003   1.192   1.156
  372UNL    H10 2832   1.053   1.102   1.300
  373UNL     H0 2833   1.939   0.932   0.500
  373UNL     H1 2834   1.943   1.178   0.639
  373UNL     C2 2835   1.868   1.014   0.497
  373UNL     C3 2836   1.872   1.138   0.568
  373UNL     C4 2837   1.700   1.123   0.445
  373UNL     C5 2838   1.567   1.161   0.386
  373UNL     N6 2839   1.762   1.011   0.421
  373UNL     N7 2840   1.765   1.205   0.534
  373UNL     H8 2841   1.544   1.101   0.297
  373UNL     H9 2842   1.565   1.266   0.355
  373UNL    H10 2843   1.487   1.145   0.459
  374UNL     H0 2844   1.213   1.453   0.708
  374UNL     H1 2845   1.440   1.531   0.558
  374UNL     C2 2846   1.314   1.413   0.706
  374UNL     C3 2847   1.429   1.451   0.631
  374UNL     C4 2848   1.472   1.285   0.752
  374UNL     C5 2849   1.546   1.168   0.811
  374UNL     N6 2850   1.347   1.310   0.780
  374UNL     N7 2851   1.528   1.371   0.662
  374UNL     H8 2852   1.655   1.183   0.810
  374UNL     H9 2853   1.517   1.151   0.916
  374UNL    H10 2854   1.525   1.077   0.755
  375UNL     H0 2855   1.209   1.953   0.381
  375UNL     H1 2856   1.441   1.792   0.395
  375UNL     C2 2857   1.311   1.978   0.357
  375UNL     C3 2858   1.427   1.895   0.364
  375UNL     C4 2859   1.473   2.089   0.291
  375UNL     C5 2860   1.555   2.202   0.236
  375UNL     N6 2861   1.344   2.097   0.315
  375UNL     N7 2862   1.528   1.968   0.322
  375UNL     H8 2863   1.493   2.278   0.186
  375UNL     H9 2864   1.628   2.167   0.163
  375UNL    H10 2865   1.610   2.254   0.316
  376UNL     H0 2866   1.776   1.642   0.157
  376UNL     H1 2867   1.779   1.395   0.295
  376UNL     C2 2868   1.758   1.619   0.261
  376UNL     C3 2869   1.759   1.495   0.332
  376UNL     C4 2870   1.714   1.653   0.463
  376UNL     C5 2871   1.682   1.728   0.589
  376UNL     N6 2872   1.729   1.714   0.347
  376UNL     N7 2873   1.731   1.518   0.458
  376UNL     H8 2874   1.694   1.836   0.579
  376UNL     H9 2875   1.747   1.697   0.672
  376UNL    H10 2876   1.578   1.709   0.619
  377UNL     H0 2877   1.702   2.141   0.503
  377UNL     H1 2878   1.933   2.228   0.641
  377UNL     C2 2879   1.803   2.104   0.498
  377UNL     C3 2880   1.919   2.149   0.568
  377UNL     C4 2881   1.963   1.983   0.443
  377UNL     C5 2882   2.042   1.871   0.382
  377UNL     N6 2883   1.835   2.003   0.420
  377UNL     N7 2884   2.018   2.071   0.532
  377UNL     H8 2885   2.140   1.906   0.345
  377UNL     H9 2886   1.990   1.826   0.297
  377UNL    H10 2887   2.062   1.793   0.456
  378UNL     H0 2888   0.470   1.507   1.050
  378UNL     H1 2889   0.237   1.425   0.912
  378UNL     C2 2890   0.453   1.488   0.944
  378UNL     C3 2891   0.336   1.446   0.874
  378UNL     C4 2892   0.497   1.473   0.741
  378UNL     C5 2893   0.574   1.482   0.613
  378UNL     N6 2894   0.550   1.502   0.857
  378UNL     N7 2895   0.365   1.437   0.746
  378UNL     H8 2896   0.679   1.452   0.626
  378UNL     H9 2897   0.575   1.585   0.575
  378UNL    H10 2898   0.531   1.418   0.535
  379Co      Co 2899   1.224   0.691   1.799
  380Co      Co 2900   0.245   1.387   1.797
  381Co      Co 2901   0.736   0.521   2.101
  382Co      Co 2902   0.734   1.558   1.496
  383Co      Co 2903   0.245   0.865   2.097
  384Co      Co 2904   1.225   1.213   1.500
  385UNL     H0 2905   0.460   0.925   1.886
  385UNL     H1 2906   0.467   1.172   1.749
  385UNL     C2 2907   0.394   1.011   1.891
  385UNL     C3 2908   0.396   1.136   1.822
  385UNL     C4 2909   0.230   1.126   1.951
  385UNL     C5 2910   0.102   1.163   2.021
  385UNL     N6 2911   0.291   1.011   1.972
  385UNL     N7 2912   0.293   1.207   1.861
  385UNL     H8 2913   0.030   1.081   2.020
  385UNL     H9 2914   0.053   1.249   1.973
  385UNL    H10 2915   0.122   1.191   2.125
  386UNL     H0 2916   0.783   1.820   1.341
  386UNL     H1 2917   0.792   1.822   1.059
  386UNL     C2 2918   0.770   1.740   1.269
  386UNL     C3 2919   0.774   1.740   1.126
  386UNL     C4 2920   0.738   1.546   1.199
  386UNL     C5 2921   0.720   1.397   1.202
  386UNL     N6 2922   0.746   1.618   1.309
  386UNL     N7 2923   0.752   1.618   1.084
  386UNL     H8 2924   0.816   1.346   1.217
  386UNL     H9 2925   0.677   1.359   1.108
  386UNL    H10 2926   0.653   1.366   1.283
  387UNL     H0 2927   0.310   1.395   2.099
  387UNL     H1 2928   0.316   1.638   2.243
  387UNL     C2 2929   0.290   1.496   2.065
  387UNL     C3 2930   0.293   1.617   2.139
  387UNL     C4 2931   0.243   1.651   1.936
  387UNL     C5 2932   0.207   1.726   1.811
  387UNL     N6 2933   0.259   1.520   1.941
  387UNL     N7 2934   0.262   1.714   2.056
  387UNL     H8 2935   0.231   1.670   1.720
  387UNL     H9 2936   0.261   1.821   1.805
  387UNL    H10 2937   0.099   1.748   1.808
  388UNL     H0 2938   0.463   0.409   2.005
  388UNL     H1 2939   0.233   0.572   1.995
  388UNL     C2 2940   0.451   0.512   2.034
  388UNL     C3 2941   0.333   0.593   2.028
  388UNL     C4 2942   0.499   0.700   2.108
  388UNL     C5 2943   0.574   0.812   2.174
  388UNL     N6 2944   0.551   0.583   2.080
  388UNL     N7 2945   0.366   0.712   2.076
  388UNL     H8 2946   0.553   0.908   2.125
  388UNL     H9 2947   0.683   0.797   2.169
  388UNL    H10 2948   0.546   0.820   2.279
  389UNL     H0 2949   0.232   1.451   1.494
  389UNL     H1 2950   0.462   1.529   1.350
  389UNL     C2 2951   0.333   1.464   1.529
  389UNL     C3 2952   0.449   1.504   1.454
  389UNL     C4 2953   0.495   1.471   1.659
  389UNL     C5 2954   0.576   1.466   1.785
  389UNL     N6 2955   0.367   1.443   1.653
  389UNL     N7 2956   0.549   1.507   1.539
  389UNL     H8 2957   0.616   1.564   1.810
  389UNL     H9 2958   0.660   1.396   1.774
  389UNL    H10 2959   0.517   1.432   1.871
  390UNL     H0 2960   0.960   0.662   2.261
  390UNL     H1 2961   0.963   0.660   2.543
  390UNL     C2 2962   0.890   0.617   2.330
  390UNL     C3 2963   0.894   0.617   2.473
  390UNL     C4 2964   0.724   0.514   2.398
  390UNL     C5 2965   0.595   0.437   2.399
  390UNL     N6 2966   0.785   0.551   2.289
  390UNL     N7 2967   0.788   0.551   2.513
  390UNL     H8 2968   0.604   0.343   2.343
  390UNL     H9 2969   0.514   0.495   2.353
  390UNL    H10 2970   0.563   0.412   2.501
  391UNL     H0 2971   1.449   0.240   1.698
  391UNL     H1 2972   1.454   0.486   1.837
  391UNL     C2 2973   1.379   0.322   1.695
  391UNL     C3 2974   1.383   0.446   1.766
  391UNL     C4 2975   1.210   0.431   1.644
  391UNL     C5 2976   1.077   0.468   1.585
  391UNL     N6 2977   1.272   0.319   1.619
  391UNL     N7 2978   1.275   0.513   1.732
  391UNL     H8 2979   1.053   0.409   1.496
  391UNL     H9 2980   1.075   0.574   1.554
  391UNL    H10 2981   0.997   0.452   1.658
  392UNL     H0 2982   0.724   0.761   1.908
  392UNL     H1 2983   0.950   0.838   1.757
  392UNL     C2 2984   0.824   0.720   1.905
  392UNL     C3 2985   0.939   0.758   1.830
  392UNL     C4 2986   0.983   0.593   1.952
  392UNL     C5 2987   1.057   0.476   2.011
  392UNL     N6 2988   0.857   0.618   1.980
  392UNL     N7 2989   1.039   0.678   1.861
  392UNL     H8 2990   1.165   0.491   2.009
  392UNL     H9 2991   1.028   0.459   2.115
  392UNL    H10 2992   1.036   0.384   1.954
  393UNL     H0 2993   0.720   1.261   1.582
  393UNL     H1 2994   0.953   1.100   1.595
  393UNL     C2 2995   0.823   1.286   1.557
  393UNL     C3 2996   0.939   1.203   1.564
  393UNL     C4 2997   0.985   1.397   1.492
  393UNL     C5 2998   1.067   1.511   1.437
  393UNL     N6 2999   0.856   1.405   1.516
  393UNL     N7 3000   1.040   1.276   1.522
  393UNL     H8 3001   1.005   1.583   1.382
  393UNL     H9 3002   1.144   1.476   1.367
  393UNL    H10 3003   1.117   1.565   1.518
  394UNL     H0 3004   1.286   0.950   1.356
  394UNL     H1 3005   1.289   0.703   1.493
  394UNL     C2 3006   1.268   0.926   1.460
  394UNL     C3 3007   1.269   0.802   1.530
  394UNL     C4 3008   1.225   0.961   1.661
  394UNL     C5 3009   1.192   1.035   1.788
  394UNL     N6 3010   1.239   1.021   1.545
  394UNL     N7 3011   1.241   0.825   1.657
  394UNL     H8 3012   1.201   1.144   1.776
  394UNL     H9 3013   1.260   1.007   1.870
  394UNL    H10 3014   1.090   1.014   1.820
  395UNL     H0 3015   1.212   1.448   1.702
  395UNL     H1 3016   1.443   1.535   1.840
  395UNL     C2 3017   1.314   1.411   1.697
  395UNL     C3 3018   1.429   1.456   1.768
  395UNL     C4 3019   1.473   1.290   1.642
  395UNL     C5 3020   1.553   1.179   1.581
  395UNL     N6 3021   1.346   1.310   1.620
  395UNL     N7 3022   1.529   1.378   1.731
  395UNL     H8 3023   1.650   1.214   1.545
  395UNL     H9 3024   1.500   1.133   1.496
  395UNL    H10 3025   1.572   1.100   1.655
  396UNL     H0 3026   5.855   0.814   2.249
  396UNL     H1 3027   5.622   0.733   2.111
  396UNL     C2 3028   5.838   0.795   2.143
  396UNL     C3 3029   5.721   0.754   2.073
  396UNL     C4 3030   0.007   0.780   1.940
  396UNL     C5 3031   0.085   0.790   1.812
  396UNL     N6 3032   0.060   0.809   2.056
  396UNL     N7 3033   5.750   0.746   1.945
  396UNL     H8 3034   0.189   0.759   1.825
  396UNL     H9 3035   0.086   0.893   1.774
  396UNL    H10 3036   0.041   0.726   1.734
  397Co      Co 3037   4.651   5.538   2.998
  398Co      Co 3038   5.630   0.695   2.996
  399Co      Co 3039   4.163   5.366   3.300
  400Co      Co 3040   0.244   0.866   2.695
  401Co      Co 3041   5.630   0.173   3.295
  402Co      Co 3042   0.735   0.521   2.700
  403UNL     H0 3043   5.845   0.233   3.086
  403UNL     H1 3044   5.852   0.480   2.948
  403UNL     C2 3045   5.779   0.319   3.090
  403UNL     C3 3046   5.781   0.443   3.022
  403UNL     C4 3047   5.615   0.433   3.150
  403UNL     C5 3048   5.487   0.471   3.220
  403UNL     N6 3049   5.676   0.319   3.171
  403UNL     N7 3050   5.678   0.515   3.060
  403UNL     H8 3051   5.415   0.389   3.219
  403UNL     H9 3052   5.438   0.556   3.172
  403UNL    H10 3053   5.507   0.499   3.324
  404UNL     H0 3054   0.292   1.128   2.540
  404UNL     H1 3055   0.301   1.129   2.258
  404UNL     C2 3056   0.279   1.048   2.468
  404UNL     C3 3057   0.283   1.047   2.325
  404UNL     C4 3058   0.248   0.853   2.398
  404UNL     C5 3059   0.230   0.704   2.401
  404UNL     N6 3060   0.255   0.925   2.508
  404UNL     N7 3061   0.262   0.925   2.283
  404UNL     H8 3062   0.327   0.654   2.416
  404UNL     H9 3063   0.188   0.666   2.308
  404UNL    H10 3064   0.164   0.674   2.483
  405UNL     H0 3065   5.696   0.702   3.299
  405UNL     H1 3066   5.701   0.945   3.443
  405UNL     C2 3067   5.676   0.803   3.265
  405UNL     C3 3068   5.679   0.925   3.339
  405UNL     C4 3069   5.629   0.958   3.135
  405UNL     C5 3070   5.592   1.034   3.011
  405UNL     N6 3071   5.644   0.828   3.140
  405UNL     N7 3072   5.648   1.021   3.255
  405UNL     H8 3073   5.616   0.978   2.920
  405UNL     H9 3074   5.646   1.129   3.005
  405UNL    H10 3075   5.485   1.056   3.008
  406UNL     H0 3076   3.890   5.255   3.206
  406UNL     H1 3077   3.659   5.418   3.196
  406UNL     C2 3078   3.878   5.358   3.234
  406UNL     C3 3079   3.760   5.439   3.228
  406UNL     C4 3080   0.009   0.007   3.307
  406UNL     C5 3081   0.084   0.120   3.373
  406UNL     N6 3082   3.978   5.429   3.280
  406UNL     N7 3083   5.751   0.019   3.275
  406UNL     H8 3084   0.064   0.216   3.324
  406UNL     H9 3085   0.193   0.103   3.368
  406UNL    H10 3086   0.056   0.129   3.478
  407UNL     H0 3087   5.617   0.759   2.693
  407UNL     H1 3088   5.847   0.837   2.549
  407UNL     C2 3089   5.719   0.772   2.728
  407UNL     C3 3090   5.834   0.811   2.653
  407UNL     C4 3091   0.005   0.778   2.858
  407UNL     C5 3092   0.087   0.773   2.984
  407UNL     N6 3093   5.752   0.751   2.853
  407UNL     N7 3094   0.060   0.815   2.738
  407UNL     H8 3095   0.126   0.872   3.010
  407UNL     H9 3096   0.172   0.705   2.974
  407UNL    H10 3097   0.027   0.738   3.069
  408UNL     H0 3098   4.387   5.508   3.459
  408UNL     H1 3099   4.391   5.506   3.742
  408UNL     C2 3100   4.318   5.464   3.529
  408UNL     C3 3101   4.321   5.463   3.671
  408UNL     C4 3102   4.151   5.360   3.597
  408UNL     C5 3103   4.021   5.285   3.598
  408UNL     N6 3104   4.212   5.398   3.487
  408UNL     N7 3105   4.215   5.398   3.712
  408UNL     H8 3106   4.028   5.192   3.539
  408UNL     H9 3107   3.941   5.346   3.555
  408UNL    H10 3108   3.991   5.256   3.699
  409UNL     H0 3109   4.876   5.087   2.897
  409UNL     H1 3110   4.880   5.332   3.038
  409UNL     C2 3111   4.806   5.169   2.894
  409UNL     C3 3112   4.809   5.292   2.966
  409UNL     C4 3113   4.637   5.278   2.843
  409UNL     C5 3114   4.504   5.315   2.784
  409UNL     N6 3115   4.700   5.165   2.818
  409UNL     N7 3116   4.701   5.359   2.932
  409UNL     H8 3117   4.481   5.255   2.695
  409UNL     H9 3118   4.502   5.420   2.752
  409UNL    H10 3119   4.424   5.300   2.857
  410UNL     H0 3120   0.234   0.068   3.108
  410UNL     H1 3121   0.460   0.146   2.958
  410UNL     C2 3122   0.334   0.028   3.105
  410UNL     C3 3123   0.449   0.067   3.030
  410UNL     C4 3124   4.410   5.439   3.151
  410UNL     C5 3125   4.484   5.322   3.210
  410UNL     N6 3126   4.284   5.464   3.180
  410UNL     N7 3127   4.465   5.525   3.061
  410UNL     H8 3128   4.592   5.339   3.210
  410UNL     H9 3129   4.455   5.304   3.314
  410UNL    H10 3130   4.463   5.232   3.152
  411UNL     H0 3131   0.230   0.569   2.781
  411UNL     H1 3132   0.463   0.408   2.795
  411UNL     C2 3133   0.333   0.594   2.757
  411UNL     C3 3134   0.449   0.511   2.764
  411UNL     C4 3135   0.494   0.705   2.691
  411UNL     C5 3136   0.576   0.819   2.636
  411UNL     N6 3137   0.366   0.713   2.715
  411UNL     N7 3138   0.550   0.584   2.722
  411UNL     H8 3139   0.515   0.894   2.586
  411UNL     H9 3140   0.649   0.783   2.562
  411UNL    H10 3141   0.631   0.870   2.716
  412UNL     H0 3142   0.799   0.258   2.555
  412UNL     H1 3143   0.800   0.011   2.692
  412UNL     C2 3144   0.780   0.235   2.659
  412UNL     C3 3145   0.780   0.111   2.730
  412UNL     C4 3146   0.736   0.269   2.861
  412UNL     C5 3147   0.703   0.343   2.987
  412UNL     N6 3148   0.750   0.330   2.745
  412UNL     N7 3149   0.752   0.134   2.856
  412UNL     H8 3150   0.714   0.452   2.977
  412UNL     H9 3151   0.769   0.313   3.070
  412UNL    H10 3152   0.600   0.324   3.018
  413UNL     H0 3153   0.724   0.758   2.901
  413UNL     H1 3154   0.956   0.845   3.038
  413UNL     C2 3155   0.825   0.720   2.896
  413UNL     C3 3156   0.941   0.765   2.966
  413UNL     C4 3157   0.984   0.599   2.841
  413UNL     C5 3158   1.064   0.486   2.780
  413UNL     N6 3159   0.857   0.619   2.819
  413UNL     N7 3160   1.040   0.687   2.930
  413UNL     H8 3161   1.161   0.521   2.744
  413UNL     H9 3162   1.012   0.441   2.694
  413UNL    H10 3163   1.080   0.408   2.854
  414UNL     H0 3164   5.365   0.123   3.447
  414UNL     H1 3165   5.132   0.040   3.310
  414UNL     C2 3166   5.348   0.103   3.342
  414UNL     C3 3167   5.231   0.062   3.272
  414UNL     C4 3168   5.392   0.088   3.139
  414UNL     C5 3169   5.470   0.097   3.011
  414UNL     N6 3170   5.445   0.117   3.255
  414UNL     N7 3171   5.260   0.053   3.144
  414UNL     H8 3172   5.574   0.065   3.024
  414UNL     H9 3173   5.471   0.199   2.973
  414UNL    H10 3174   5.426   0.033   2.933
  415Co      Co 3175   4.162   4.845   4.198
  416Co      Co 3176   5.141   0.003   4.196
  417Co      Co 3177   3.674   4.675   4.500
  418Co      Co 3178   5.630   0.174   3.894
  419Co      Co 3179   3.183   5.019   4.495
  420Co      Co 3180   4.162   5.367   3.899
  421UNL     H0 3181   3.398   5.080   4.285
  421UNL     H1 3182   3.405   5.326   4.148
  421UNL     C2 3183   3.332   5.165   4.290
  421UNL     C3 3184   3.334   5.290   4.221
  421UNL     C4 3185   3.168   5.280   4.349
  421UNL     C5 3186   3.040   5.318   4.419
  421UNL     N6 3187   3.228   5.166   4.370
  421UNL     N7 3188   3.231   5.361   4.259
  421UNL     H8 3189   2.968   5.235   4.420
  421UNL     H9 3190   2.990   5.402   4.370
  421UNL    H10 3191   3.060   5.348   4.523
  422UNL     H0 3192   5.677   0.435   3.738
  422UNL     H1 3193   5.686   0.437   3.456
  422UNL     C2 3194   5.664   0.355   3.667
  422UNL     C3 3195   5.668   0.355   3.524
  422UNL     C4 3196   5.632   0.161   3.597
  422UNL     C5 3197   5.615   0.012   3.600
  422UNL     N6 3198   5.641   0.233   3.707
  422UNL     N7 3199   5.647   0.232   3.482
  422UNL     H8 3200   3.753   5.500   3.615
  422UNL     H9 3201   3.614   5.512   3.507
  422UNL    H10 3202   3.590   5.520   3.682
  423UNL     H0 3203   5.207   0.010   4.498
  423UNL     H1 3204   5.212   0.254   4.642
  423UNL     C2 3205   5.187   0.111   4.464
  423UNL     C3 3206   5.190   0.233   4.538
  423UNL     C4 3207   5.139   0.266   4.334
  423UNL     C5 3208   5.102   0.342   4.209
  423UNL     N6 3209   5.155   0.136   4.339
  423UNL     N7 3210   5.158   0.329   4.454
  423UNL     H8 3211   5.127   0.286   4.119
  423UNL     H9 3212   5.156   0.437   4.204
  423UNL    H10 3213   4.995   0.362   4.206
  424UNL     H0 3214   3.401   4.563   4.404
  424UNL     H1 3215   3.170   4.726   4.394
  424UNL     C2 3216   3.389   4.666   4.433
  424UNL     C3 3217   3.271   4.747   4.427
  424UNL     C4 3218   3.436   4.854   4.507
  424UNL     C5 3219   3.512   4.966   4.572
  424UNL     N6 3220   3.489   4.737   4.479
  424UNL     N7 3221   3.304   4.866   4.474
  424UNL     H8 3222   3.491   5.062   4.524
  424UNL     H9 3223   3.620   4.950   4.567
  424UNL    H10 3224   3.484   4.976   4.678
  425UNL     H0 3225   5.128   0.067   3.892
  425UNL     H1 3226   5.358   0.145   3.748
  425UNL     C2 3227   5.229   0.080   3.927
  425UNL     C3 3228   5.345   0.119   3.853
  425UNL     C4 3229   5.391   0.086   4.057
  425UNL     C5 3230   5.472   0.081   4.183
  425UNL     N6 3231   5.263   0.059   4.052
  425UNL     N7 3232   5.445   0.122   3.937
  425UNL     H8 3233   5.512   0.180   4.209
  425UNL     H9 3234   5.558   0.013   4.173
  425UNL    H10 3235   5.413   0.046   4.268
  426UNL     H0 3236   3.898   4.815   4.656
  426UNL     H1 3237   1.944   2.043   0.142
  426UNL     C2 3238   3.829   4.771   4.728
  426UNL     C3 3239   1.872   1.999   0.073
  426UNL     C4 3240   1.703   1.898   0.000
  426UNL     C5 3241   3.531   4.593   4.794
  426UNL     N6 3242   3.723   4.706   4.688
  426UNL     N7 3243   1.767   1.935   0.116
  426UNL     H8 3244   3.538   4.503   4.733
  426UNL     H9 3245   3.451   4.655   4.752
  426UNL    H10 3246   1.542   1.793   0.097
  427UNL     H0 3247   4.386   4.394   4.098
  427UNL     H1 3248   4.391   4.641   4.236
  427UNL     C2 3249   4.316   4.476   4.095
  427UNL     C3 3250   4.320   4.600   4.165
  427UNL     C4 3251   4.148   4.585   4.043
  427UNL     C5 3252   4.014   4.623   3.984
  427UNL     N6 3253   4.210   4.473   4.018
  427UNL     N7 3254   4.213   4.667   4.131
  427UNL     H8 3255   3.991   4.563   3.895
  427UNL     H9 3256   4.012   4.728   3.953
  427UNL    H10 3257   3.935   4.607   4.057
  428UNL     H0 3258   3.662   4.915   4.307
  428UNL     H1 3259   3.888   4.993   4.157
  428UNL     C2 3260   3.762   4.875   4.304
  428UNL     C3 3261   3.877   4.913   4.229
  428UNL     C4 3262   3.921   4.747   4.350
  428UNL     C5 3263   3.994   4.630   4.409
  428UNL     N6 3264   3.795   4.772   4.379
  428UNL     N7 3265   3.976   4.833   4.260
  428UNL     H8 3266   4.103   4.645   4.408
  428UNL     H9 3267   3.965   4.612   4.513
  428UNL    H10 3268   3.974   4.539   4.352
  429UNL     H0 3269   3.658   5.415   3.980
  429UNL     H1 3270   3.890   5.255   3.993
  429UNL     C2 3271   3.760   5.440   3.955
  429UNL     C3 3272   3.876   5.358   3.963
  429UNL     C4 3273   0.005   0.013   3.890
  429UNL     C5 3274   0.087   0.126   3.835
  429UNL     N6 3275   5.751   0.021   3.913
  429UNL     N7 3276   3.977   5.430   3.920
  429UNL     H8 3277   0.026   0.199   3.780
  429UNL     H9 3278   0.164   0.091   3.765
  429UNL    H10 3279   0.138   0.180   3.916
  430UNL     H0 3280   4.224   5.104   3.755
  430UNL     H1 3281   4.227   4.857   3.892
  430UNL     C2 3282   4.206   5.081   3.859
  430UNL     C3 3283   4.207   4.957   3.929
  430UNL     C4 3284   4.162   5.116   4.060
  430UNL     C5 3285   4.130   5.190   4.187
  430UNL     N6 3286   4.177   5.176   3.944
  430UNL     N7 3287   4.179   4.980   4.055
  430UNL     H8 3288   4.140   5.298   4.176
  430UNL     H9 3289   4.195   5.160   4.269
  430UNL    H10 3290   4.026   5.171   4.217
  431UNL     H0 3291   0.233   0.064   4.101
  431UNL     H1 3292   0.464   0.151   4.238
  431UNL     C2 3293   0.335   0.027   4.096
  431UNL     C3 3294   0.450   0.072   4.166
  431UNL     C4 3295   4.411   5.445   4.041
  431UNL     C5 3296   4.491   5.333   3.980
  431UNL     N6 3297   4.283   5.465   4.018
  431UNL     N7 3298   4.466   5.533   4.130
  431UNL     H8 3299   4.588   5.368   3.943
  431UNL     H9 3300   4.438   5.288   3.895
  431UNL    H10 3301   4.510   5.255   4.053
  432UNL     H0 3302   2.917   4.971   4.647
  432UNL     H1 3303   2.685   4.888   4.509
  432UNL     C2 3304   2.901   4.951   4.542
  432UNL     C3 3305   2.784   4.909   4.471
  432UNL     C4 3306   2.945   4.935   4.339
  432UNL     C5 3307   3.023   4.944   4.210
  432UNL     N6 3308   2.998   4.964   4.455
  432UNL     N7 3309   2.813   4.900   4.344
  432UNL     H8 3310   3.127   4.913   4.224
  432UNL     H9 3311   3.024   5.047   4.172
  432UNL    H10 3312   2.979   4.880   4.133
  433Co      Co 3313   1.224   2.768   0.600
  434Co      Co 3314   0.245   3.464   0.598
  435Co      Co 3315   0.736   2.598   0.902
  436Co      Co 3316   0.734   3.635   0.297
  437Co      Co 3317   0.245   2.943   0.897
  438Co      Co 3318   1.225   3.290   0.301
  439UNL     H0 3319   0.460   3.003   0.687
  439UNL     H1 3320   0.467   3.250   0.550
  439UNL     C2 3321   0.394   3.088   0.692
  439UNL     C3 3322   0.396   3.213   0.623
  439UNL     C4 3323   0.230   3.203   0.752
  439UNL     C5 3324   0.103   3.241   0.822
  439UNL     N6 3325   0.291   3.089   0.772
  439UNL     N7 3326   0.293   3.285   0.662
  439UNL     H8 3327   0.030   3.159   0.822
  439UNL     H9 3328   0.053   3.326   0.774
  439UNL    H10 3329   0.123   3.270   0.926
  440UNL     H0 3330   0.783   3.897   0.138
  440UNL     H1 3331   4.710   1.129   4.653
  440UNL     C2 3332   0.770   3.816   0.069
  440UNL     C3 3333   4.691   1.049   4.723
  440UNL     C4 3334   0.737   3.623   0.000
  440UNL     C5 3335   4.636   0.704   4.796
  440UNL     N6 3336   0.745   3.694   0.110
  440UNL     N7 3337   4.669   0.926   4.682
  440UNL     H8 3338   0.816   3.422   0.012
  440UNL     H9 3339   4.592   0.670   4.702
  440UNL    H10 3340   0.654   3.440   0.081
  441UNL     H0 3341   0.311   3.472   0.900
  441UNL     H1 3342   0.316   3.715   1.044
  441UNL     C2 3343   0.291   3.572   0.866
  441UNL     C3 3344   0.294   3.694   0.940
  441UNL     C4 3345   0.243   3.728   0.737
  441UNL     C5 3346   0.207   3.803   0.612
  441UNL     N6 3347   0.259   3.597   0.742
  441UNL     N7 3348   0.262   3.791   0.857
  441UNL     H8 3349   0.230   3.747   0.521
  441UNL     H9 3350   0.261   3.898   0.606
  441UNL    H10 3351   0.100   3.825   0.609
  442UNL     H0 3352   0.463   2.486   0.806
  442UNL     H1 3353   0.232   2.649   0.796
  442UNL     C2 3354   0.451   2.590   0.835
  442UNL     C3 3355   0.333   2.671   0.829
  442UNL     C4 3356   0.499   2.777   0.909
  442UNL     C5 3357   0.574   2.889   0.974
  442UNL     N6 3358   0.551   2.660   0.881
  442UNL     N7 3359   0.366   2.789   0.876
  442UNL     H8 3360   0.553   2.985   0.926
  442UNL     H9 3361   0.683   2.874   0.969
  442UNL    H10 3362   0.546   2.897   1.080
  443UNL     H0 3363   0.232   3.527   0.295
  443UNL     H1 3364   0.463   3.605   0.151
  443UNL     C2 3365   0.334   3.540   0.329
  443UNL     C3 3366   0.449   3.580   0.255
  443UNL     C4 3367   0.495   3.547   0.460
  443UNL     C5 3368   0.576   3.542   0.586
  443UNL     N6 3369   0.367   3.520   0.454
  443UNL     N7 3370   0.549   3.584   0.340
  443UNL     H8 3371   0.616   3.641   0.611
  443UNL     H9 3372   0.661   3.473   0.575
  443UNL    H10 3373   0.517   3.508   0.672
  444UNL     H0 3374   0.960   2.739   1.062
  444UNL     H1 3375   0.963   2.737   1.344
  444UNL     C2 3376   0.890   2.694   1.131
  444UNL     C3 3377   0.894   2.694   1.274
  444UNL     C4 3378   0.724   2.591   1.199
  444UNL     C5 3379   0.595   2.514   1.200
  444UNL     N6 3380   0.785   2.628   1.089
  444UNL     N7 3381   0.787   2.628   1.314
  444UNL     H8 3382   0.604   2.420   1.144
  444UNL     H9 3383   0.514   2.572   1.153
  444UNL    H10 3384   0.563   2.489   1.302
  445UNL     H0 3385   1.449   2.317   0.499
  445UNL     H1 3386   1.454   2.563   0.638
  445UNL     C2 3387   1.379   2.399   0.496
  445UNL     C3 3388   1.383   2.523   0.567
  445UNL     C4 3389   1.210   2.508   0.445
  445UNL     C5 3390   1.077   2.545   0.386
  445UNL     N6 3391   1.272   2.395   0.420
  445UNL     N7 3392   1.275   2.590   0.533
  445UNL     H8 3393   1.054   2.485   0.297
  445UNL     H9 3394   1.075   2.650   0.354
  445UNL    H10 3395   0.997   2.530   0.459
  446UNL     H0 3396   0.724   2.838   0.709
  446UNL     H1 3397   0.950   2.915   0.558
  446UNL     C2 3398   0.824   2.797   0.706
  446UNL     C3 3399   0.939   2.836   0.631
  446UNL     C4 3400   0.983   2.670   0.753
  446UNL     C5 3401   1.057   2.553   0.812
  446UNL     N6 3402   0.857   2.695   0.781
  446UNL     N7 3403   1.039   2.755   0.662
  446UNL     H8 3404   1.165   2.568   0.810
  446UNL     H9 3405   1.028   2.536   0.916
  446UNL    H10 3406   1.036   2.461   0.755
  447UNL     H0 3407   0.720   3.337   0.383
  447UNL     H1 3408   0.953   3.177   0.395
  447UNL     C2 3409   0.823   3.362   0.358
  447UNL     C3 3410   0.939   3.280   0.365
  447UNL     C4 3411   0.985   3.474   0.292
  447UNL     C5 3412   1.067   3.587   0.237
  447UNL     N6 3413   0.856   3.482   0.316
  447UNL     N7 3414   1.040   3.352   0.322
  447UNL     H8 3415   1.005   3.660   0.182
  447UNL     H9 3416   1.144   3.553   0.168
  447UNL    H10 3417   1.116   3.641   0.319
  448UNL     H0 3418   1.286   3.026   0.157
  448UNL     H1 3419   1.289   2.780   0.294
  448UNL     C2 3420   1.268   3.003   0.261
  448UNL     C3 3421   1.269   2.879   0.331
  448UNL     C4 3422   1.225   3.038   0.462
  448UNL     C5 3423   1.193   3.112   0.589
  448UNL     N6 3424   1.239   3.098   0.347
  448UNL     N7 3425   1.241   2.902   0.458
  448UNL     H8 3426   1.202   3.221   0.578
  448UNL     H9 3427   1.260   3.083   0.671
  448UNL    H10 3428   1.090   3.092   0.621
  449UNL     H0 3429   1.212   3.526   0.503
  449UNL     H1 3430   1.443   3.612   0.641
  449UNL     C2 3431   1.314   3.488   0.498
  449UNL     C3 3432   1.429   3.533   0.569
  449UNL     C4 3433   1.473   3.368   0.443
  449UNL     C5 3434   1.553   3.256   0.382
  449UNL     N6 3435   1.346   3.388   0.420
  449UNL     N7 3436   1.529   3.455   0.532
  449UNL     H8 3437   1.650   3.291   0.345
  449UNL     H9 3438   1.500   3.211   0.297
  449UNL    H10 3439   1.573   3.177   0.456
  450UNL     H0 3440   5.855   2.891   1.049
  450UNL     H1 3441   5.623   2.809   0.912
  450UNL     C2 3442   5.838   2.872   0.944
  450UNL     C3 3443   5.721   2.831   0.874
  450UNL     C4 3444   0.007   2.857   0.741
  450UNL     C5 3445   0.085   2.867   0.612
  450UNL     N6 3446   0.060   2.886   0.857
  450UNL     N7 3447   5.750   2.822   0.746
  450UNL     H8 3448   0.190   2.836   0.626
  450UNL     H9 3449   0.086   2.970   0.575
  450UNL    H10 3450   0.042   2.803   0.535
  451Co      Co 3451   0.734   2.076   1.798
  452Co      Co 3452   5.630   2.772   1.797
  453Co      Co 3453   0.246   1.905   2.100
  454Co      Co 3454   0.244   2.943   1.496
  455Co      Co 3455   5.629   2.250   2.096
  456Co      Co 3456   0.735   2.598   1.501
  457UNL     H0 3457   5.845   2.310   1.886
  457UNL     H1 3458   5.852   2.557   1.749
  457UNL     C2 3459   5.779   2.396   1.891
  457UNL     C3 3460   5.781   2.521   1.822
  457UNL     C4 3461   5.615   2.511   1.951
  457UNL     C5 3462   5.487   2.548   2.021
  457UNL     N6 3463   5.675   2.396   1.971
  457UNL     N7 3464   5.678   2.592   1.861
  457UNL     H8 3465   5.415   2.466   2.021
  457UNL     H9 3466   5.438   2.633   1.973
  457UNL    H10 3467   5.507   2.577   2.125
  458UNL     H0 3468   0.292   3.205   1.341
  458UNL     H1 3469   0.301   3.207   1.058
  458UNL     C2 3470   0.279   3.125   1.269
  458UNL     C3 3471   0.283   3.124   1.126
  458UNL     C4 3472   0.248   2.930   1.199
  458UNL     C5 3473   0.230   2.781   1.202
  458UNL     N6 3474   0.255   3.002   1.309
  458UNL     N7 3475   0.263   3.002   1.084
  458UNL     H8 3476   0.327   2.731   1.217
  458UNL     H9 3477   0.188   2.743   1.108
  458UNL    H10 3478   0.164   2.751   1.283
  459UNL     H0 3479   5.696   2.780   2.099
  459UNL     H1 3480   5.701   3.023   2.243
  459UNL     C2 3481   5.676   2.881   2.065
  459UNL     C3 3482   5.679   3.003   2.140
  459UNL     C4 3483   5.628   3.036   1.936
  459UNL     C5 3484   5.592   3.112   1.811
  459UNL     N6 3485   5.644   2.906   1.941
  459UNL     N7 3486   5.647   3.099   2.056
  459UNL     H8 3487   5.623   3.059   1.721
  459UNL     H9 3488   5.640   3.210   1.807
  459UNL    H10 3489   5.483   3.127   1.806
  460UNL     H0 3490   5.847   1.794   2.006
  460UNL     H1 3491   5.617   1.957   1.996
  460UNL     C2 3492   5.835   1.897   2.034
  460UNL     C3 3493   5.718   1.978   2.028
  460UNL     C4 3494   0.009   2.085   2.108
  460UNL     C5 3495   0.084   2.197   2.173
  460UNL     N6 3496   0.061   1.968   2.080
  460UNL     N7 3497   5.751   2.096   2.075
  460UNL     H8 3498   0.063   2.293   2.125
  460UNL     H9 3499   0.193   2.182   2.168
  460UNL    H10 3500   0.056   2.205   2.279
  461UNL     H0 3501   5.617   2.837   1.494
  461UNL     H1 3502   5.847   2.914   1.350
  461UNL     C2 3503   5.719   2.849   1.529
  461UNL     C3 3504   5.834   2.888   1.454
  461UNL     C4 3505   0.005   2.855   1.659
  461UNL     C5 3506   0.087   2.850   1.785
  461UNL     N6 3507   5.752   2.828   1.653
  461UNL     N7 3508   0.060   2.892   1.539
  461UNL     H8 3509   0.126   2.950   1.811
  461UNL     H9 3510   0.172   2.783   1.775
  461UNL    H10 3511   0.027   2.815   1.870
  462UNL     H0 3512   0.470   2.047   2.260
  462UNL     H1 3513   0.474   2.044   2.542
  462UNL     C2 3514   0.401   2.002   2.329
  462UNL     C3 3515   0.404   2.002   2.472
  462UNL     C4 3516   0.234   1.899   2.397
  462UNL     C5 3517   0.104   1.823   2.398
  462UNL     N6 3518   0.295   1.936   2.288
  462UNL     N7 3519   0.298   1.936   2.512
  462UNL     H8 3520   0.112   1.730   2.340
  462UNL     H9 3521   0.024   1.884   2.355
  462UNL    H10 3522   0.074   1.794   2.500
  463UNL     H0 3523   0.959   1.624   1.699
  463UNL     H1 3524   0.963   1.870   1.839
  463UNL     C2 3525   0.889   1.706   1.696
  463UNL     C3 3526   0.892   1.830   1.767
  463UNL     C4 3527   0.720   1.816   1.644
  463UNL     C5 3528   0.588   1.853   1.584
  463UNL     N6 3529   0.783   1.703   1.619
  463UNL     N7 3530   0.785   1.897   1.733
  463UNL     H8 3531   0.564   1.793   1.496
  463UNL     H9 3532   0.586   1.958   1.553
  463UNL    H10 3533   0.508   1.838   1.658
  464UNL     H0 3534   0.234   2.145   1.908
  464UNL     H1 3535   0.460   2.223   1.759
  464UNL     C2 3536   0.334   2.105   1.906
  464UNL     C3 3537   0.449   2.144   1.831
  464UNL     C4 3538   0.493   1.978   1.952
  464UNL     C5 3539   0.567   1.861   2.011
  464UNL     N6 3540   0.367   2.003   1.980
  464UNL     N7 3541   0.549   2.063   1.861
  464UNL     H8 3542   0.675   1.877   2.010
  464UNL     H9 3543   0.538   1.842   2.115
  464UNL    H10 3544   0.546   1.770   1.953
  465UNL     H0 3545   0.230   2.645   1.582
  465UNL     H1 3546   0.463   2.485   1.596
  465UNL     C2 3547   0.333   2.670   1.557
  465UNL     C3 3548   0.449   2.588   1.565
  465UNL     C4 3549   0.494   2.782   1.492
  465UNL     C5 3550   0.576   2.896   1.436
  465UNL     N6 3551   0.366   2.790   1.515
  465UNL     N7 3552   0.550   2.661   1.522
  465UNL     H8 3553   0.514   2.971   1.387
  465UNL     H9 3554   0.649   2.860   1.362
  465UNL    H10 3555   0.631   2.947   1.516
  466UNL     H0 3556   0.799   2.335   1.356
  466UNL     H1 3557   0.800   2.088   1.493
  466UNL     C2 3558   0.780   2.312   1.460
  466UNL     C3 3559   0.781   2.188   1.530
  466UNL     C4 3560   0.736   2.346   1.661
  466UNL     C5 3561   0.704   2.420   1.788
  466UNL     N6 3562   0.750   2.407   1.546
  466UNL     N7 3563   0.752   2.211   1.656
  466UNL     H8 3564   0.714   2.529   1.777
  466UNL     H9 3565   0.770   2.390   1.870
  466UNL    H10 3566   0.600   2.401   1.819
  467UNL     H0 3567   0.724   2.834   1.702
  467UNL     H1 3568   0.956   2.921   1.839
  467UNL     C2 3569   0.825   2.797   1.697
  467UNL     C3 3570   0.941   2.842   1.767
  467UNL     C4 3571   0.985   2.676   1.642
  467UNL     C5 3572   1.064   2.563   1.581
  467UNL     N6 3573   0.857   2.696   1.619
  467UNL     N7 3574   1.040   2.764   1.730
  467UNL     H8 3575   1.161   2.598   1.545
  467UNL     H9 3576   1.012   2.518   1.495
  467UNL    H10 3577   1.080   2.485   1.655
  468UNL     H0 3578   5.365   2.199   2.248
  468UNL     H1 3579   5.132   2.117   2.110
  468UNL     C2 3580   5.348   2.180   2.143
  468UNL     C3 3581   5.231   2.138   2.072
  468UNL     C4 3582   5.392   2.165   1.939
  468UNL     C5 3583   5.470   2.174   1.811
  468UNL     N6 3584   5.445   2.194   2.056
  468UNL     N7 3585   5.260   2.129   1.945
  468UNL     H8 3586   5.574   2.143   1.825
  468UNL     H9 3587   5.470   2.277   1.773
  468UNL    H10 3588   5.427   2.110   1.734
  469Co      Co 3589   0.245   1.384   2.998
  470Co      Co 3590   5.141   2.080   2.996
  471Co      Co 3591   5.632   1.212   3.301
  472Co      Co 3592   5.630   2.251   2.695
  473Co      Co 3593   5.140   1.558   3.295
  474Co      Co 3594   0.246   1.905   2.699
  475UNL     H0 3595   5.356   1.619   3.086
  475UNL     H1 3596   5.363   1.865   2.948
  475UNL     C2 3597   5.290   1.704   3.090
  475UNL     C3 3598   5.292   1.829   3.022
  475UNL     C4 3599   5.126   1.819   3.150
  475UNL     C5 3600   4.998   1.857   3.220
  475UNL     N6 3601   5.186   1.704   3.171
  475UNL     N7 3602   5.189   1.900   3.060
  475UNL     H8 3603   4.926   1.774   3.219
  475UNL     H9 3604   4.949   1.942   3.172
  475UNL    H10 3605   5.018   1.885   3.324
  476UNL     H0 3606   5.677   2.512   2.540
  476UNL     H1 3607   5.686   2.514   2.257
  476UNL     C2 3608   5.664   2.432   2.468
  476UNL     C3 3609   5.668   2.432   2.325
  476UNL     C4 3610   5.633   2.238   2.398
  476UNL     C5 3611   5.615   2.089   2.401
  476UNL     N6 3612   5.641   2.310   2.508
  476UNL     N7 3613   5.647   2.310   2.283
  476UNL     H8 3614   5.712   2.039   2.416
  476UNL     H9 3615   5.573   2.051   2.308
  476UNL    H10 3616   5.548   2.058   2.483
  477UNL     H0 3617   5.207   2.087   3.298
  477UNL     H1 3618   5.212   2.330   3.442
  477UNL     C2 3619   5.187   2.188   3.264
  477UNL     C3 3620   5.190   2.310   3.338
  477UNL     C4 3621   5.139   2.343   3.135
  477UNL     C5 3622   5.103   2.419   3.010
  477UNL     N6 3623   5.155   2.213   3.140
  477UNL     N7 3624   5.158   2.406   3.255
  477UNL     H8 3625   5.127   2.363   2.919
  477UNL     H9 3626   5.156   2.514   3.005
  477UNL    H10 3627   4.995   2.439   3.007
  478UNL     H0 3628   5.358   1.101   3.206
  478UNL     H1 3629   5.128   1.264   3.195
  478UNL     C2 3630   5.346   1.205   3.234
  478UNL     C3 3631   5.229   1.286   3.228
  478UNL     C4 3632   5.394   1.392   3.307
  478UNL     C5 3633   5.470   1.504   3.373
  478UNL     N6 3634   5.446   1.275   3.280
  478UNL     N7 3635   5.262   1.404   3.275
  478UNL     H8 3636   5.449   1.601   3.324
  478UNL     H9 3637   5.578   1.488   3.368
  478UNL    H10 3638   5.442   1.514   3.478
  479UNL     H0 3639   5.128   2.143   2.693
  479UNL     H1 3640   5.358   2.221   2.549
  479UNL     C2 3641   5.230   2.156   2.727
  479UNL     C3 3642   5.345   2.196   2.653
  479UNL     C4 3643   5.391   2.163   2.858
  479UNL     C5 3644   5.472   2.158   2.984
  479UNL     N6 3645   5.263   2.135   2.852
  479UNL     N7 3646   5.445   2.199   2.738
  479UNL     H8 3647   5.511   2.257   3.010
  479UNL     H9 3648   5.558   2.091   2.974
  479UNL    H10 3649   5.413   2.122   3.069
  480UNL     H0 3650   5.856   1.354   3.460
  480UNL     H1 3651   5.859   1.352   3.743
  480UNL     C2 3652   5.786   1.309   3.530
  480UNL     C3 3653   5.789   1.309   3.672
  480UNL     C4 3654   5.620   1.206   3.598
  480UNL     C5 3655   5.490   1.130   3.598
  480UNL     N6 3656   5.681   1.243   3.488
  480UNL     N7 3657   5.683   1.244   3.713
  480UNL     H8 3658   5.499   1.036   3.542
  480UNL     H9 3659   5.410   1.188   3.553
  480UNL    H10 3660   5.459   1.104   3.700
  481UNL     H0 3661   0.470   0.933   2.898
  481UNL     H1 3662   0.474   1.178   3.038
  481UNL     C2 3663   0.399   1.015   2.895
  481UNL     C3 3664   0.403   1.138   2.967
  481UNL     C4 3665   0.230   1.124   2.844
  481UNL     C5 3666   0.098   1.161   2.785
  481UNL     N6 3667   0.293   1.011   2.819
  481UNL     N7 3668   0.295   1.205   2.933
  481UNL     H8 3669   0.074   1.101   2.696
  481UNL     H9 3670   0.096   1.266   2.753
  481UNL    H10 3671   0.018   1.146   2.858
  482UNL     H0 3672   5.619   1.453   3.108
  482UNL     H1 3673   5.845   1.531   2.959
  482UNL     C2 3674   5.719   1.413   3.106
  482UNL     C3 3675   5.835   1.451   3.031
  482UNL     C4 3676   0.004   1.285   3.152
  482UNL     C5 3677   0.077   1.168   3.211
  482UNL     N6 3678   5.753   1.310   3.180
  482UNL     N7 3679   0.059   1.371   3.062
  482UNL     H8 3680   0.186   1.185   3.211
  482UNL     H9 3681   0.048   1.150   3.315
  482UNL    H10 3682   0.057   1.078   3.153
  483UNL     H0 3683   5.616   1.953   2.781
  483UNL     H1 3684   5.848   1.793   2.794
  483UNL     C2 3685   5.718   1.978   2.756
  483UNL     C3 3686   5.835   1.896   2.763
  483UNL     C4 3687   0.006   2.090   2.691
  483UNL     C5 3688   0.087   2.203   2.636
  483UNL     N6 3689   5.752   2.098   2.714
  483UNL     N7 3690   0.061   1.968   2.721
  483UNL     H8 3691   0.026   2.275   2.580
  483UNL     H9 3692   0.165   2.168   2.567
  483UNL    H10 3693   0.137   2.258   2.717
  484UNL     H0 3694   0.308   1.642   2.555
  484UNL     H1 3695   0.310   1.396   2.693
  484UNL     C2 3696   0.289   1.619   2.659
  484UNL     C3 3697   0.290   1.495   2.730
  484UNL     C4 3698   0.246   1.654   2.861
  484UNL     C5 3699   0.213   1.728   2.987
  484UNL     N6 3700   0.260   1.714   2.745
  484UNL     N7 3701   0.262   1.518   2.856
  484UNL     H8 3702   0.224   1.837   2.976
  484UNL     H9 3703   0.279   1.698   3.070
  484UNL    H10 3704   0.109   1.709   3.017
  485UNL     H0 3705   0.234   2.142   2.901
  485UNL     H1 3706   0.465   2.229   3.038
  485UNL     C2 3707   0.335   2.104   2.896
  485UNL     C3 3708   0.451   2.149   2.966
  485UNL     C4 3709   0.494   1.983   2.841
  485UNL     C5 3710   0.574   1.871   2.780
  485UNL     N6 3711   0.367   2.003   2.819
  485UNL     N7 3712   0.550   2.071   2.930
  485UNL     H8 3713   0.671   1.906   2.744
  485UNL     H9 3714   0.521   1.826   2.695
  485UNL    H10 3715   0.593   1.792   2.854
  486UNL     H0 3716   4.876   1.508   3.447
  486UNL     H1 3717   4.643   1.425   3.310
  486UNL     C2 3718   4.859   1.488   3.342
  486UNL     C3 3719   4.742   1.447   3.272
  486UNL     C4 3720   4.903   1.473   3.139
  486UNL     C5 3721   4.981   1.482   3.011
  486UNL     N6 3722   4.956   1.502   3.255
  486UNL     N7 3723   4.771   1.438   3.144
  486UNL     H8 3724   5.085   1.451   3.024
  486UNL     H9 3725   4.981   1.585   2.973
  486UNL    H10 3726   4.937   1.418   2.933
  487Co      Co 3727   5.630   0.691   4.198
  488Co      Co 3728   4.651   1.388   4.196
  489Co      Co 3729   5.142   0.520   4.499
  490Co      Co 3730   5.139   1.558   3.894
  491Co      Co 3731   4.651   0.866   4.495
  492Co      Co 3732   5.631   1.213   3.900
  493UNL     H0 3733   4.866   0.926   4.285
  493UNL     H1 3734   4.873   1.173   4.148
  493UNL     C2 3735   4.800   1.012   4.290
  493UNL     C3 3736   4.802   1.137   4.221
  493UNL     C4 3737   4.636   1.127   4.350
  493UNL     C5 3738   4.508   1.164   4.419
  493UNL     N6 3739   4.697   1.012   4.370
  493UNL     N7 3740   4.699   1.208   4.260
  493UNL     H8 3741   4.436   1.082   4.418
  493UNL     H9 3742   4.460   1.250   4.372
  493UNL    H10 3743   4.528   1.191   4.524
  494UNL     H0 3744   5.188   1.820   3.738
  494UNL     H1 3745   5.197   1.822   3.456
  494UNL     C2 3746   5.175   1.740   3.667
  494UNL     C3 3747   5.179   1.740   3.524
  494UNL     C4 3748   5.143   1.546   3.597
  494UNL     C5 3749   5.125   1.397   3.600
  494UNL     N6 3750   5.151   1.618   3.706
  494UNL     N7 3751   5.158   1.617   3.481
  494UNL     H8 3752   5.222   1.346   3.615
  494UNL     H9 3753   5.083   1.359   3.506
  494UNL    H10 3754   5.058   1.366   3.681
  495UNL     H0 3755   4.717   1.395   4.498
  495UNL     H1 3756   4.723   1.639   4.642
  495UNL     C2 3757   4.697   1.496   4.464
  495UNL     C3 3758   4.700   1.618   4.538
  495UNL     C4 3759   4.649   1.651   4.335
  495UNL     C5 3760   4.612   1.727   4.210
  495UNL     N6 3761   4.665   1.521   4.340
  495UNL     N7 3762   4.669   1.715   4.455
  495UNL     H8 3763   4.645   1.675   4.120
  495UNL     H9 3764   4.659   1.826   4.207
  495UNL    H10 3765   4.504   1.741   4.204
  496UNL     H0 3766   4.868   0.410   4.403
  496UNL     H1 3767   4.638   0.573   4.394
  496UNL     C2 3768   4.857   0.513   4.432
  496UNL     C3 3769   4.739   0.594   4.426
  496UNL     C4 3770   4.905   0.701   4.506
  496UNL     C5 3771   4.981   0.813   4.571
  496UNL     N6 3772   4.957   0.584   4.478
  496UNL     N7 3773   4.772   0.712   4.474
  496UNL     H8 3774   4.959   0.909   4.523
  496UNL     H9 3775   5.089   0.798   4.566
  496UNL    H10 3776   4.953   0.820   4.677
  497UNL     H0 3777   4.637   1.452   3.893
  497UNL     H1 3778   4.867   1.530   3.749
  497UNL     C2 3779   4.739   1.465   3.927
  497UNL     C3 3780   4.854   1.504   3.853
  497UNL     C4 3781   4.900   1.471   4.057
  497UNL     C5 3782   4.982   1.466   4.183
  497UNL     N6 3783   4.772   1.444   4.052
  497UNL     N7 3784   4.955   1.508   3.937
  497UNL     H8 3785   5.024   1.565   4.208
  497UNL     H9 3786   5.065   1.396   4.172
  497UNL    H10 3787   4.923   1.434   4.270
  498UNL     H0 3788   5.365   0.663   4.655
  498UNL     H1 3789   1.455   3.428   0.140
  498UNL     C2 3790   5.297   0.618   4.726
  498UNL     C3 3791   1.383   3.385   0.072
  498UNL     C4 3792   5.130   0.515   4.796
  498UNL     C5 3793   5.000   0.440   4.793
  498UNL     N6 3794   5.191   0.552   4.687
  498UNL     N7 3795   1.277   3.320   0.115
  498UNL     H8 3796   5.008   0.348   4.734
  498UNL     H9 3797   4.920   0.501   4.750
  498UNL    H10 3798   1.051   3.180   0.097
  499UNL     H0 3799   5.855   0.240   4.097
  499UNL     H1 3800   5.859   0.486   4.237
  499UNL     C2 3801   5.785   0.322   4.094
  499UNL     C3 3802   5.789   0.446   4.165
  499UNL     C4 3803   5.616   0.431   4.043
  499UNL     C5 3804   5.483   0.469   3.983
  499UNL     N6 3805   5.678   0.319   4.018
  499UNL     N7 3806   5.681   0.513   4.131
  499UNL     H8 3807   5.460   0.409   3.894
  499UNL     H9 3808   5.481   0.574   3.952
  499UNL    H10 3809   5.403   0.453   4.057
  500UNL     H0 3810   5.130   0.761   4.306
  500UNL     H1 3811   5.356   0.839   4.157
  500UNL     C2 3812   5.230   0.721   4.304
  500UNL     C3 3813   5.345   0.759   4.229
  500UNL     C4 3814   5.389   0.593   4.350
  500UNL     C5 3815   5.462   0.476   4.409
  500UNL     N6 3816   5.263   0.618   4.379
  500UNL     N7 3817   5.444   0.679   4.260
  500UNL     H8 3818   5.571   0.492   4.409
  500UNL     H9 3819   5.433   0.457   4.513
  500UNL    H10 3820   5.442   0.385   4.351
  501UNL     H0 3821   5.126   1.261   3.981
  501UNL     H1 3822   5.359   1.101   3.995
  501UNL     C2 3823   5.228   1.286   3.956
  501UNL     C3 3824   5.345   1.204   3.964
  501UNL     C4 3825   5.390   1.398   3.890
  501UNL     C5 3826   5.472   1.511   3.834
  501UNL     N6 3827   5.261   1.405   3.914
  501UNL     N7 3828   5.446   1.276   3.921
  501UNL     H8 3829   5.410   1.588   3.787
  501UNL     H9 3830   5.543   1.475   3.759
  501UNL    H10 3831   5.529   1.561   3.914
  502UNL     H0 3832   5.694   0.950   3.755
  502UNL     H1 3833   5.695   0.703   3.892
  502UNL     C2 3834   5.675   0.927   3.859
  502UNL     C3 3835   5.676   0.803   3.929
  502UNL     C4 3836   5.631   0.962   4.060
  502UNL     C5 3837   5.599   1.036   4.187
  502UNL     N6 3838   5.646   1.022   3.945
  502UNL     N7 3839   5.647   0.826   4.055
  502UNL     H8 3840   5.608   1.144   4.176
  502UNL     H9 3841   5.666   1.007   4.269
  502UNL    H10 3842   5.496   1.015   4.218
  503UNL     H0 3843   5.619   1.449   4.101
  503UNL     H1 3844   5.850   1.536   4.238
  503UNL     C2 3845   5.721   1.412   4.096
  503UNL     C3 3846   5.836   1.457   4.166
  503UNL     C4 3847   0.005   1.291   4.041
  503UNL     C5 3848   0.085   1.179   3.980
  503UNL     N6 3849   5.753   1.311   4.018
  503UNL     N7 3850   0.061   1.379   4.130
  503UNL     H8 3851   0.182   1.214   3.944
  503UNL     H9 3852   0.033   1.134   3.894
  503UNL    H10 3853   0.102   1.101   4.054
  504UNL     H0 3854   4.386   0.816   4.647
  504UNL     H1 3855   4.154   0.733   4.509
  504UNL     C2 3856   4.369   0.797   4.542
  504UNL     C3 3857   4.253   0.755   4.471
  504UNL     C4 3858   4.414   0.781   4.339
  504UNL     C5 3859   4.491   0.790   4.210
  504UNL     N6 3860   4.466   0.810   4.455
  504UNL     N7 3861   4.282   0.746   4.344
  504UNL     H8 3862   4.596   0.759   4.224
  504UNL     H9 3863   4.492   0.893   4.172
  504UNL    H10 3864   4.448   0.726   4.133
  505Co      Co 3865   0.734   4.152   0.599
  506Co      Co 3866   5.630   4.849   0.598
  507Co      Co 3867   0.246   3.982   0.901
  508Co      Co 3868   0.244   5.020   0.296
  509Co      Co 3869   5.630   4.327   0.897
  510Co      Co 3870   0.735   4.675   0.302
  511UNL     H0 3871   5.845   4.387   0.687
  511UNL     H1 3872   5.852   4.634   0.550
  511UNL     C2 3873   5.779   4.473   0.692
  511UNL     C3 3874   5.781   4.598   0.623
  511UNL     C4 3875   5.615   4.588   0.752
  511UNL     C5 3876   5.487   4.625   0.821
  511UNL     N6 3877   5.675   4.473   0.773
  511UNL     N7 3878   5.678   4.669   0.662
  511UNL     H8 3879   5.414   4.544   0.818
  511UNL     H9 3880   5.439   4.712   0.776
  511UNL    H10 3881   5.506   4.650   0.926
  512UNL     H0 3882   0.292   5.282   0.137
  512UNL     H1 3883   4.219   2.513   4.651
  512UNL     C2 3884   0.279   5.200   0.067
  512UNL     C3 3885   4.200   2.433   4.722
  512UNL     C4 3886   0.246   5.007   0.000
  512UNL     C5 3887   4.145   2.089   4.796
  512UNL     N6 3888   0.254   5.079   0.109
  512UNL     N7 3889   4.178   2.310   4.681
  512UNL     H8 3890   0.325   4.807   0.012
  512UNL     H9 3891   4.102   2.053   4.702
  512UNL    H10 3892   0.162   4.826   0.080
  513UNL     H0 3893   5.695   4.854   0.897
  513UNL     H1 3894   5.700   5.096   1.043
  513UNL     C2 3895   5.676   4.956   0.866
  513UNL     C3 3896   5.678   5.078   0.939
  513UNL     C4 3897   5.629   5.113   0.737
  513UNL     C5 3898   5.592   5.186   0.611
  513UNL     N6 3899   5.644   4.983   0.742
  513UNL     N7 3900   5.647   5.176   0.857
  513UNL     H8 3901   5.629   5.135   0.521
  513UNL     H9 3902   5.635   5.287   0.608
  513UNL    H10 3903   5.484   5.196   0.602
  514UNL     H0 3904   5.847   3.871   0.807
  514UNL     H1 3905   5.617   4.034   0.797
  514UNL     C2 3906   5.835   3.974   0.835
  514UNL     C3 3907   5.718   4.055   0.829
  514UNL     C4 3908   0.009   4.162   0.909
  514UNL     C5 3909   0.085   4.274   0.974
  514UNL     N6 3910   0.061   4.045   0.881
  514UNL     N7 3911   5.751   4.174   0.876
  514UNL     H8 3912   0.064   4.370   0.926
  514UNL     H9 3913   0.193   4.259   0.969
  514UNL    H10 3914   0.057   4.282   1.080
  515UNL     H0 3915   5.617   4.912   0.294
  515UNL     H1 3916   5.847   4.989   0.150
  515UNL     C2 3917   5.719   4.925   0.329
  515UNL     C3 3918   5.834   4.964   0.255
  515UNL     C4 3919   0.005   4.931   0.459
  515UNL     C5 3920   0.087   4.927   0.585
  515UNL     N6 3921   5.752   4.904   0.454
  515UNL     N7 3922   0.059   4.968   0.339
  515UNL     H8 3923   0.126   5.026   0.611
  515UNL     H9 3924   0.172   4.859   0.575
  515UNL    H10 3925   0.027   4.892   0.671
  516UNL     H0 3926   0.471   4.124   1.061
  516UNL     H1 3927   0.474   4.122   1.343
  516UNL     C2 3928   0.401   4.079   1.130
  516UNL     C3 3929   0.404   4.079   1.273
  516UNL     C4 3930   0.234   3.976   1.198
  516UNL     C5 3931   0.105   3.900   1.199
  516UNL     N6 3932   0.296   4.013   1.089
  516UNL     N7 3933   0.298   4.013   1.313
  516UNL     H8 3934   0.112   3.807   1.141
  516UNL     H9 3935   0.024   3.961   1.156
  516UNL    H10 3936   0.074   3.871   1.300
  517UNL     H0 3937   0.959   3.701   0.500
  517UNL     H1 3938   0.963   3.947   0.640
  517UNL     C2 3939   0.889   3.783   0.497
  517UNL     C3 3940   0.893   3.907   0.568
  517UNL     C4 3941   0.721   3.893   0.445
  517UNL     C5 3942   0.588   3.930   0.385
  517UNL     N6 3943   0.783   3.780   0.420
  517UNL     N7 3944   0.785   3.974   0.534
  517UNL     H8 3945   0.565   3.870   0.296
  517UNL     H9 3946   0.586   4.035   0.353
  517UNL    H10 3947   0.508   3.915   0.458
  518UNL     H0 3948   0.234   4.222   0.709
  518UNL     H1 3949   0.461   4.300   0.559
  518UNL     C2 3950   0.334   4.182   0.706
  518UNL     C3 3951   0.450   4.221   0.632
  518UNL     C4 3952   0.493   4.054   0.753
  518UNL     C5 3953   0.567   3.937   0.812
  518UNL     N6 3954   0.367   4.079   0.781
  518UNL     N7 3955   0.549   4.140   0.662
  518UNL     H8 3956   0.675   3.953   0.811
  518UNL     H9 3957   0.538   3.919   0.916
  518UNL    H10 3958   0.546   3.847   0.754
  519UNL     H0 3959   0.230   4.722   0.381
  519UNL     H1 3960   0.462   4.562   0.396
  519UNL     C2 3961   0.332   4.747   0.357
  519UNL     C3 3962   0.448   4.665   0.365
  519UNL     C4 3963   0.494   4.859   0.291
  519UNL     C5 3964   0.576   4.972   0.236
  519UNL     N6 3965   0.365   4.867   0.315
  519UNL     N7 3966   0.549   4.738   0.322
  519UNL     H8 3967   0.514   5.050   0.190
  519UNL     H9 3968   0.645   4.936   0.158
  519UNL    H10 3969   0.634   5.021   0.315
  520UNL     H0 3970   0.798   4.412   0.157
  520UNL     H1 3971   0.800   4.165   0.294
  520UNL     C2 3972   0.779   4.389   0.261
  520UNL     C3 3973   0.780   4.265   0.331
  520UNL     C4 3974   0.736   4.423   0.463
  520UNL     C5 3975   0.703   4.497   0.589
  520UNL     N6 3976   0.750   4.484   0.347
  520UNL     N7 3977   0.752   4.287   0.458
  520UNL     H8 3978   0.715   4.606   0.579
  520UNL     H9 3979   0.769   4.466   0.672
  520UNL    H10 3980   0.600   4.478   0.619
  521UNL     H0 3981   0.723   4.911   0.504
  521UNL     H1 3982   0.954   4.997   0.642
  521UNL     C2 3983   0.825   4.873   0.499
  521UNL     C3 3984   0.940   4.918   0.569
  521UNL     C4 3985   0.984   4.753   0.443
  521UNL     C5 3986   1.063   4.641   0.382
  521UNL     N6 3987   0.857   4.773   0.421
  521UNL     N7 3988   1.040   4.840   0.532
  521UNL     H8 3989   1.161   4.675   0.346
  521UNL     H9 3990   1.012   4.596   0.296
  521UNL    H10 3991   1.080   4.562   0.456
  522UNL     H0 3992   5.366   4.276   1.050
  522UNL     H1 3993   5.133   4.194   0.912
  522UNL     C2 3994   5.349   4.257   0.944
  522UNL     C3 3995   5.232   4.215   0.874
  522UNL     C4 3996   5.392   4.242   0.741
  522UNL     C5 3997   5.470   4.251   0.613
  522UNL     N6 3998   5.445   4.271   0.857
  522UNL     N7 3999   5.260   4.207   0.746
  522UNL     H8 4000   5.575   4.221   0.626
  522UNL     H9 4001   5.471   4.354   0.575
  522UNL    H10 4002   5.427   4.187   0.535
  523Co      Co 4003   0.245   3.461   1.799
  524Co      Co 4004   5.140   4.158   1.797
  525Co      Co 4005   5.632   3.290   2.101
  526Co      Co 4006   5.630   4.328   1.496
  527Co      Co 4007   5.140   3.635   2.096
  528Co      Co 4008   0.246   3.983   1.500
  529UNL     H0 4009   5.356   3.696   1.886
  529UNL     H1 4010   5.363   3.943   1.750
  529UNL     C2 4011   5.289   3.781   1.891
  529UNL     C3 4012   5.292   3.907   1.823
  529UNL     C4 4013   5.126   3.896   1.951
  529UNL     C5 4014   4.998   3.933   2.021
  529UNL     N6 4015   5.186   3.781   1.971
  529UNL     N7 4016   5.189   3.978   1.861
  529UNL     H8 4017   4.925   3.852   2.018
  529UNL     H9 4018   4.949   4.020   1.975
  529UNL    H10 4019   5.017   3.959   2.126
  530UNL     H0 4020   5.678   4.589   1.341
  530UNL     H1 4021   5.687   4.591   1.059
  530UNL     C2 4022   5.665   4.509   1.269
  530UNL     C3 4023   5.669   4.509   1.127
  530UNL     C4 4024   5.633   4.315   1.199
  530UNL     C5 4025   5.616   4.166   1.202
  530UNL     N6 4026   5.641   4.387   1.309
  530UNL     N7 4027   5.648   4.387   1.084
  530UNL     H8 4028   5.712   4.116   1.217
  530UNL     H9 4029   5.573   4.128   1.109
  530UNL    H10 4030   5.549   4.135   1.284
  531UNL     H0 4031   5.207   4.162   2.097
  531UNL     H1 4032   5.211   4.404   2.242
  531UNL     C2 4033   5.187   4.264   2.065
  531UNL     C3 4034   5.189   4.387   2.138
  531UNL     C4 4035   5.139   4.421   1.937
  531UNL     C5 4036   5.103   4.494   1.810
  531UNL     N6 4037   5.155   4.291   1.941
  531UNL     N7 4038   5.158   4.485   2.056
  531UNL     H8 4039   5.141   4.443   1.721
  531UNL     H9 4040   5.144   4.595   1.808
  531UNL    H10 4041   4.994   4.502   1.801
  532UNL     H0 4042   5.358   3.179   2.006
  532UNL     H1 4043   5.128   3.342   1.995
  532UNL     C2 4044   5.346   3.282   2.034
  532UNL     C3 4045   5.229   3.363   2.028
  532UNL     C4 4046   5.394   3.470   2.108
  532UNL     C5 4047   5.470   3.582   2.173
  532UNL     N6 4048   5.446   3.353   2.080
  532UNL     N7 4049   5.262   3.482   2.075
  532UNL     H8 4050   5.449   3.678   2.125
  532UNL     H9 4051   5.578   3.567   2.169
  532UNL    H10 4052   5.442   3.590   2.279
  533UNL     H0 4053   5.128   4.220   1.494
  533UNL     H1 4054   5.359   4.297   1.350
  533UNL     C2 4055   5.230   4.232   1.528
  533UNL     C3 4056   5.345   4.272   1.454
  533UNL     C4 4057   5.391   4.239   1.659
  533UNL     C5 4058   5.472   4.235   1.785
  533UNL     N6 4059   5.263   4.212   1.653
  533UNL     N7 4060   5.445   4.275   1.539
  533UNL     H8 4061   5.510   4.334   1.811
  533UNL     H9 4062   5.558   4.168   1.775
  533UNL    H10 4063   5.413   4.199   1.870
  534UNL     H0 4064   5.856   3.432   2.261
  534UNL     H1 4065   5.859   3.429   2.544
  534UNL     C2 4066   5.786   3.386   2.330
  534UNL     C3 4067   5.789   3.386   2.473
  534UNL     C4 4068   5.619   3.283   2.398
  534UNL     C5 4069   5.490   3.207   2.399
  534UNL     N6 4070   5.681   3.321   2.289
  534UNL     N7 4071   5.683   3.320   2.513
  534UNL     H8 4072   5.499   3.113   2.343
  534UNL     H9 4073   5.409   3.265   2.353
  534UNL    H10 4074   5.458   3.181   2.501
  535UNL     H0 4075   0.470   3.009   1.699
  535UNL     H1 4076   0.474   3.255   1.838
  535UNL     C2 4077   0.399   3.091   1.696
  535UNL     C3 4078   0.403   3.215   1.767
  535UNL     C4 4079   0.231   3.201   1.645
  535UNL     C5 4080   0.098   3.238   1.585
  535UNL     N6 4081   0.293   3.088   1.620
  535UNL     N7 4082   0.295   3.282   1.733
  535UNL     H8 4083   0.074   3.178   1.496
  535UNL     H9 4084   0.096   3.343   1.554
  535UNL    H10 4085   0.018   3.222   1.659
  536UNL     H0 4086   5.620   3.530   1.908
  536UNL     H1 4087   5.846   3.608   1.759
  536UNL     C2 4088   5.720   3.490   1.906
  536UNL     C3 4089   5.835   3.529   1.831
  536UNL     C4 4090   0.004   3.363   1.952
  536UNL     C5 4091   0.077   3.245   2.011
  536UNL     N6 4092   5.753   3.388   1.980
  536UNL     N7 4093   0.060   3.448   1.862
  536UNL     H8 4094   0.186   3.261   2.009
  536UNL     H9 4095   0.048   3.228   2.115
  536UNL    H10 4096   0.056   3.154   1.954
  537UNL     H0 4097   5.616   4.030   1.582
  537UNL     H1 4098   5.849   3.870   1.595
  537UNL     C2 4099   5.719   4.055   1.557
  537UNL     C3 4100   5.835   3.973   1.564
  537UNL     C4 4101   0.006   4.167   1.491
  537UNL     C5 4102   0.087   4.280   1.436
  537UNL     N6 4103   5.752   4.175   1.515
  537UNL     N7 4104   0.061   4.045   1.522
  537UNL     H8 4105   0.026   4.354   1.383
  537UNL     H9 4106   0.163   4.245   1.365
  537UNL    H10 4107   0.139   4.333   1.517
  538UNL     H0 4108   0.308   3.720   1.356
  538UNL     H1 4109   0.311   3.473   1.493
  538UNL     C2 4110   0.290   3.696   1.460
  538UNL     C3 4111   0.291   3.572   1.530
  538UNL     C4 4112   0.246   3.731   1.661
  538UNL     C5 4113   0.214   3.805   1.788
  538UNL     N6 4114   0.260   3.791   1.545
  538UNL     N7 4115   0.263   3.595   1.656
  538UNL     H8 4116   0.225   3.914   1.777
  538UNL     H9 4117   0.279   3.774   1.870
  538UNL    H10 4118   0.110   3.786   1.818
  539UNL     H0 4119   0.233   4.218   1.703
  539UNL     H1 4120   0.464   4.304   1.841
  539UNL     C2 4121   0.334   4.180   1.698
  539UNL     C3 4122   0.450   4.225   1.768
  539UNL     C4 4123   0.494   4.060   1.642
  539UNL     C5 4124   0.574   3.949   1.581
  539UNL     N6 4125   0.367   4.081   1.619
  539UNL     N7 4126   0.550   4.148   1.732
  539UNL     H8 4127   0.671   3.984   1.545
  539UNL     H9 4128   0.522   3.904   1.496
  539UNL    H10 4129   0.593   3.870   1.655
  540UNL     H0 4130   4.876   3.584   2.248
  540UNL     H1 4131   4.643   3.501   2.111
  540UNL     C2 4132   4.859   3.565   2.143
  540UNL     C3 4133   4.742   3.523   2.072
  540UNL     C4 4134   4.903   3.550   1.939
  540UNL     C5 4135   4.981   3.559   1.811
  540UNL     N6 4136   4.956   3.579   2.056
  540UNL     N7 4137   4.771   3.514   1.945
  540UNL     H8 4138   5.085   3.529   1.825
  540UNL     H9 4139   4.981   3.662   1.773
  540UNL    H10 4140   4.937   3.495   1.734
  541Co      Co 4141   5.630   2.768   2.999
  542Co      Co 4142   4.651   3.465   2.997
  543Co      Co 4143   5.142   2.597   3.300
  544Co      Co 4144   5.139   3.636   2.695
  545Co      Co 4145   4.651   2.942   3.296
  546Co      Co 4146   5.630   3.290   2.700
  547UNL     H0 4147   4.867   3.003   3.087
  547UNL     H1 4148   4.873   3.250   2.949
  547UNL     C2 4149   4.800   3.089   3.091
  547UNL     C3 4150   4.803   3.214   3.022
  547UNL     C4 4151   4.636   3.203   3.150
  547UNL     C5 4152   4.508   3.240   3.220
  547UNL     N6 4153   4.697   3.089   3.171
  547UNL     N7 4154   4.699   3.285   3.060
  547UNL     H8 4155   4.434   3.159   3.214
  547UNL     H9 4156   4.461   3.328   3.175
  547UNL    H10 4157   4.526   3.264   3.325
  548UNL     H0 4158   5.190   3.897   2.540
  548UNL     H1 4159   5.198   3.899   2.257
  548UNL     C2 4160   5.176   3.817   2.468
  548UNL     C3 4161   5.180   3.817   2.325
  548UNL     C4 4162   5.144   3.623   2.398
  548UNL     C5 4163   5.126   3.474   2.401
  548UNL     N6 4164   5.152   3.695   2.508
  548UNL     N7 4165   5.158   3.695   2.283
  548UNL     H8 4166   5.222   3.424   2.415
  548UNL     H9 4167   5.083   3.436   2.307
  548UNL    H10 4168   5.059   3.443   2.482
  549UNL     H0 4169   4.715   3.469   3.296
  549UNL     H1 4170   4.721   3.711   3.442
  549UNL     C2 4171   4.696   3.571   3.265
  549UNL     C3 4172   4.699   3.694   3.337
  549UNL     C4 4173   4.649   3.729   3.136
  549UNL     C5 4174   4.613   3.801   3.009
  549UNL     N6 4175   4.665   3.598   3.141
  549UNL     N7 4176   4.668   3.792   3.255
  549UNL     H8 4177   4.650   3.750   2.920
  549UNL     H9 4178   4.656   3.902   3.006
  549UNL    H10 4179   4.504   3.811   3.000
  550UNL     H0 4180   4.869   2.486   3.205
  550UNL     H1 4181   4.638   2.649   3.196
  550UNL     C2 4182   4.857   2.589   3.234
  550UNL     C3 4183   4.739   2.670   3.228
  550UNL     C4 4184   4.905   2.777   3.307
  550UNL     C5 4185   4.980   2.889   3.373
  550UNL     N6 4186   4.957   2.660   3.280
  550UNL     N7 4187   4.772   2.788   3.275
  550UNL     H8 4188   4.959   2.985   3.324
  550UNL     H9 4189   5.089   2.873   3.368
  550UNL    H10 4190   4.953   2.899   3.478
  551UNL     H0 4191   4.638   3.527   2.693
  551UNL     H1 4192   4.868   3.606   2.549
  551UNL     C2 4193   4.739   3.540   2.728
  551UNL     C3 4194   4.854   3.580   2.653
  551UNL     C4 4195   4.900   3.548   2.858
  551UNL     C5 4196   4.982   3.543   2.984
  551UNL     N6 4197   4.773   3.519   2.852
  551UNL     N7 4198   4.955   3.584   2.738
  551UNL     H8 4199   5.023   3.642   3.009
  551UNL     H9 4200   5.066   3.473   2.973
  551UNL    H10 4201   4.923   3.510   3.070
  552UNL     H0 4202   5.367   2.739   3.459
  552UNL     H1 4203   5.370   2.737   3.742
  552UNL     C2 4204   5.297   2.694   3.529
  552UNL     C3 4205   5.300   2.694   3.671
  552UNL     C4 4206   5.130   2.591   3.597
  552UNL     C5 4207   5.001   2.515   3.598
  552UNL     N6 4208   5.192   2.629   3.487
  552UNL     N7 4209   5.194   2.629   3.712
  552UNL     H8 4210   5.008   2.423   3.539
  552UNL     H9 4211   4.920   2.577   3.555
  552UNL    H10 4212   4.971   2.486   3.699
  553UNL     H0 4213   5.855   2.317   2.899
  553UNL     H1 4214   5.859   2.563   3.038
  553UNL     C2 4215   5.785   2.399   2.895
  553UNL     C3 4216   5.788   2.523   2.966
  553UNL     C4 4217   5.616   2.508   2.844
  553UNL     C5 4218   5.483   2.546   2.784
  553UNL     N6 4219   5.678   2.396   2.819
  553UNL     N7 4220   5.681   2.590   2.932
  553UNL     H8 4221   5.460   2.486   2.696
  553UNL     H9 4222   5.481   2.651   2.753
  553UNL    H10 4223   5.403   2.530   2.858
  554UNL     H0 4224   5.130   2.838   3.107
  554UNL     H1 4225   5.356   2.915   2.957
  554UNL     C2 4226   5.230   2.797   3.105
  554UNL     C3 4227   5.345   2.836   3.030
  554UNL     C4 4228   5.389   2.670   3.151
  554UNL     C5 4229   5.463   2.553   3.210
  554UNL     N6 4230   5.263   2.695   3.180
  554UNL     N7 4231   5.444   2.756   3.061
  554UNL     H8 4232   5.571   2.570   3.210
  554UNL     H9 4233   5.434   2.534   3.314
  554UNL    H10 4234   5.442   2.462   3.152
  555UNL     H0 4235   5.126   3.338   2.781
  555UNL     H1 4236   5.358   3.178   2.795
  555UNL     C2 4237   5.228   3.363   2.757
  555UNL     C3 4238   5.344   3.281   2.764
  555UNL     C4 4239   5.390   3.475   2.691
  555UNL     C5 4240   5.472   3.588   2.635
  555UNL     N6 4241   5.261   3.483   2.714
  555UNL     N7 4242   5.445   3.353   2.721
  555UNL     H8 4243   5.410   3.665   2.589
  555UNL     H9 4244   5.541   3.552   2.558
  555UNL    H10 4245   5.530   3.637   2.714
  556UNL     H0 4246   5.693   3.027   2.556
  556UNL     H1 4247   5.695   2.780   2.693
  556UNL     C2 4248   5.675   3.004   2.660
  556UNL     C3 4249   5.675   2.880   2.730
  556UNL     C4 4250   5.631   3.039   2.861
  556UNL     C5 4251   5.598   3.113   2.988
  556UNL     N6 4252   5.645   3.099   2.745
  556UNL     N7 4253   5.647   2.903   2.856
  556UNL     H8 4254   5.608   3.221   2.976
  556UNL     H9 4255   5.665   3.084   3.069
  556UNL    H10 4256   5.495   3.092   3.019
  557UNL     H0 4257   5.619   3.525   2.903
  557UNL     H1 4258   5.849   3.612   3.040
  557UNL     C2 4259   5.720   3.488   2.897
  557UNL     C3 4260   5.835   3.533   2.967
  557UNL     C4 4261   0.005   3.368   2.842
  557UNL     C5 4262   0.084   3.256   2.780
  557UNL     N6 4263   5.752   3.388   2.819
  557UNL     N7 4264   0.060   3.455   2.931
  557UNL     H8 4265   0.182   3.291   2.744
  557UNL     H9 4266   0.032   3.211   2.695
  557UNL    H10 4267   0.103   3.177   2.854
  558UNL     H0 4268   4.386   2.893   3.448
  558UNL     H1 4269   4.153   2.811   3.310
  558UNL     C2 4270   4.369   2.874   3.343
  558UNL     C3 4271   4.252   2.832   3.272
  558UNL     C4 4272   4.413   2.858   3.139
  558UNL     C5 4273   4.491   2.867   3.011
  558UNL     N6 4274   4.466   2.887   3.256
  558UNL     N7 4275   4.281   2.823   3.145
  558UNL     H8 4276   4.595   2.835   3.025
  558UNL     H9 4277   4.492   2.970   2.973
  558UNL    H10 4278   4.447   2.803   2.934
  559Co      Co 4279   5.141   2.076   4.197
  560Co      Co 4280   4.162   2.772   4.196
  561Co      Co 4281   4.653   1.906   4.500
  562Co      Co 4282   4.650   2.943   3.894
  563Co      Co 4283   4.161   2.250   4.495
  564Co      Co 4284   5.142   2.598   3.899
  565UNL     H0 4285   4.377   2.311   4.285
  565UNL     H1 4286   4.384   2.558   4.148
  565UNL     C2 4287   4.310   2.396   4.290
  565UNL     C3 4288   4.313   2.521   4.221
  565UNL     C4 4289   4.146   2.511   4.349
  565UNL     C5 4290   4.018   2.548   4.419
  565UNL     N6 4291   4.207   2.396   4.370
  565UNL     N7 4292   4.209   2.592   4.259
  565UNL     H8 4293   3.946   2.466   4.417
  565UNL     H9 4294   3.969   2.634   4.371
  565UNL    H10 4295   4.037   2.576   4.523
  566UNL     H0 4296   4.699   3.205   3.739
  566UNL     H1 4297   4.707   3.207   3.457
  566UNL     C2 4298   4.686   3.125   3.667
  566UNL     C3 4299   4.689   3.124   3.525
  566UNL     C4 4300   4.654   2.931   3.598
  566UNL     C5 4301   4.636   2.781   3.601
  566UNL     N6 4302   4.662   3.002   3.707
  566UNL     N7 4303   4.668   3.002   3.482
  566UNL     H8 4304   4.732   2.731   3.615
  566UNL     H9 4305   4.593   2.743   3.507
  566UNL    H10 4306   4.569   2.751   3.682
  567UNL     H0 4307   4.227   2.777   4.495
  567UNL     H1 4308   4.232   3.019   4.641
  567UNL     C2 4309   4.208   2.879   4.464
  567UNL     C3 4310   4.210   3.002   4.536
  567UNL     C4 4311   4.160   3.036   4.335
  567UNL     C5 4312   4.124   3.109   4.208
  567UNL     N6 4313   4.176   2.906   4.340
  567UNL     N7 4314   4.179   3.100   4.455
  567UNL     H8 4315   4.162   3.058   4.119
  567UNL     H9 4316   4.166   3.210   4.206
  567UNL    H10 4317   4.015   3.118   4.199
  568UNL     H0 4318   4.380   1.793   4.404
  568UNL     H1 4319   4.149   1.956   4.394
  568UNL     C2 4320   4.368   1.897   4.433
  568UNL     C3 4321   4.250   1.978   4.427
  568UNL     C4 4322   4.415   2.085   4.507
  568UNL     C5 4323   4.491   2.197   4.572
  568UNL     N6 4324   4.468   1.968   4.479
  568UNL     N7 4325   4.283   2.096   4.474
  568UNL     H8 4326   4.470   2.293   4.523
  568UNL     H9 4327   4.599   2.181   4.568
  568UNL    H10 4328   4.462   2.207   4.677
  569UNL     H0 4329   4.149   2.835   3.892
  569UNL     H1 4330   4.379   2.913   3.748
  569UNL     C2 4331   4.250   2.848   3.927
  569UNL     C3 4332   4.366   2.887   3.853
  569UNL     C4 4333   4.412   2.855   4.057
  569UNL     C5 4334   4.493   2.850   4.183
  569UNL     N6 4335   4.284   2.827   4.052
  569UNL     N7 4336   4.466   2.891   3.937
  569UNL     H8 4337   4.532   2.949   4.209
  569UNL     H9 4338   4.579   2.782   4.173
  569UNL    H10 4339   4.434   2.814   4.269
  570UNL     H0 4340   4.877   2.046   4.656
  570UNL     H1 4341   0.965   4.813   0.142
  570UNL     C2 4342   4.809   2.002   4.728
  570UNL     C3 4343   0.893   4.770   0.073
  570UNL     C4 4344   0.724   4.668   0.000
  570UNL     C5 4345   4.510   1.824   4.794
  570UNL     N6 4346   4.703   1.937   4.688
  570UNL     N7 4347   0.787   4.705   0.116
  570UNL     H8 4348   4.518   1.733   4.733
  570UNL     H9 4349   4.430   1.886   4.752
  570UNL    H10 4350   0.563   4.563   0.098
  571UNL     H0 4351   5.366   1.625   4.096
  571UNL     H1 4352   5.370   1.870   4.236
  571UNL     C2 4353   5.295   1.707   4.093
  571UNL     C3 4354   5.299   1.830   4.165
  571UNL     C4 4355   5.127   1.816   4.042
  571UNL     C5 4356   4.994   1.853   3.983
  571UNL     N6 4357   5.189   1.703   4.017
  571UNL     N7 4358   5.191   1.897   4.131
  571UNL     H8 4359   4.970   1.794   3.894
  571UNL     H9 4360   4.992   1.959   3.952
  571UNL    H10 4361   4.914   1.838   4.056
  572UNL     H0 4362   4.641   2.146   4.307
  572UNL     H1 4363   4.867   2.224   4.157
  572UNL     C2 4364   4.741   2.106   4.305
  572UNL     C3 4365   4.856   2.144   4.229
  572UNL     C4 4366   4.900   1.978   4.351
  572UNL     C5 4367   4.974   1.860   4.409
  572UNL     N6 4368   4.774   2.003   4.379
  572UNL     N7 4369   4.955   2.063   4.260
  572UNL     H8 4370   5.082   1.875   4.407
  572UNL     H9 4371   4.944   1.843   4.513
  572UNL    H10 4372   4.953   1.769   4.352
  573UNL     H0 4373   4.637   2.646   3.980
  573UNL     H1 4374   4.869   2.485   3.994
  573UNL     C2 4375   4.739   2.671   3.956
  573UNL     C3 4376   4.856   2.588   3.963
  573UNL     C4 4377   4.901   2.782   3.890
  573UNL     C5 4378   4.983   2.896   3.835
  573UNL     N6 4379   4.772   2.790   3.913
  573UNL     N7 4380   4.956   2.661   3.920
  573UNL     H8 4381   4.921   2.969   3.781
  573UNL     H9 4382   5.058   2.861   3.763
  573UNL    H10 4383   5.035   2.948   3.916
  574UNL     H0 4384   5.204   2.335   3.754
  574UNL     H1 4385   5.207   2.088   3.892
  574UNL     C2 4386   5.185   2.312   3.858
  574UNL     C3 4387   5.187   2.188   3.929
  574UNL     C4 4388   5.142   2.346   4.060
  574UNL     C5 4389   5.109   2.420   4.187
  574UNL     N6 4390   5.156   2.407   3.944
  574UNL     N7 4391   5.158   2.211   4.055
  574UNL     H8 4392   5.121   2.529   4.176
  574UNL     H9 4393   5.175   2.390   4.269
  574UNL    H10 4394   5.006   2.402   4.216
  575UNL     H0 4395   5.129   2.833   4.102
  575UNL     H1 4396   5.359   2.919   4.240
  575UNL     C2 4397   5.230   2.796   4.096
  575UNL     C3 4398   5.345   2.841   4.167
  575UNL     C4 4399   5.390   2.676   4.041
  575UNL     C5 4400   5.470   2.564   3.980
  575UNL     N6 4401   5.263   2.696   4.018
  575UNL     N7 4402   5.445   2.764   4.130
  575UNL     H8 4403   5.567   2.599   3.943
  575UNL     H9 4404   5.417   2.519   3.895
  575UNL    H10 4405   5.489   2.485   4.053
  576UNL     H0 4406   3.896   2.201   4.647
  576UNL     H1 4407   3.664   2.117   4.509
  576UNL     C2 4408   3.879   2.181   4.541
  576UNL     C3 4409   3.763   2.139   4.471
  576UNL     C4 4410   3.924   2.165   4.338
  576UNL     C5 4411   4.002   2.174   4.210
  576UNL     N6 4412   3.976   2.194   4.454
  576UNL     N7 4413   3.792   2.129   4.343
  576UNL     H8 4414   4.106   2.143   4.224
  576UNL     H9 4415   4.003   2.277   4.172
  576UNL    H10 4416   3.958   2.110   4.133
  577Co      Co 4417   1.714   5.538   0.600
  578Co      Co 4418   2.693   0.695   0.598
  579Co      Co 4419   1.226   5.367   0.901
  580Co      Co 4420   3.181   0.866   0.296
  581Co      Co 4421   2.692   0.173   0.897
  582Co      Co 4422   3.672   0.521   0.302
  583UNL     H0 4423   2.907   0.233   0.687
  583UNL     H1 4424   2.915   0.480   0.550
  583UNL     C2 4425   2.841   0.319   0.692
  583UNL     C3 4426   2.844   0.444   0.623
  583UNL     C4 4427   2.678   0.434   0.752
  583UNL     C5 4428   2.550   0.471   0.822
  583UNL     N6 4429   2.738   0.319   0.772
  583UNL     N7 4430   2.741   0.515   0.662
  583UNL     H8 4431   2.478   0.389   0.822
  583UNL     H9 4432   2.500   0.556   0.774
  583UNL    H10 4433   2.570   0.500   0.926
  584UNL     H0 4434   3.229   1.128   0.137
  584UNL     H1 4435   5.198   3.898   4.651
  584UNL     C2 4436   3.216   1.046   0.067
  584UNL     C3 4437   5.179   3.818   4.722
  584UNL     C4 4438   5.142   3.623   4.796
  584UNL     C5 4439   5.124   3.473   4.796
  584UNL     N6 4440   3.191   0.925   0.109
  584UNL     N7 4441   5.158   3.695   4.681
  584UNL     H8 4442   3.262   0.653   0.012
  584UNL     H9 4443   5.081   3.438   4.702
  584UNL    H10 4444   3.099   0.672   0.080
  585UNL     H0 4445   2.758   0.703   0.900
  585UNL     H1 4446   2.763   0.946   1.044
  585UNL     C2 4447   2.738   0.804   0.866
  585UNL     C3 4448   2.741   0.926   0.940
  585UNL     C4 4449   2.691   0.959   0.737
  585UNL     C5 4450   2.654   1.034   0.612
  585UNL     N6 4451   2.706   0.829   0.742
  585UNL     N7 4452   2.710   1.022   0.857
  585UNL     H8 4453   2.684   0.981   0.521
  585UNL     H9 4454   2.703   1.132   0.607
  585UNL    H10 4455   2.546   1.050   0.607
  586UNL     H0 4456   0.953   5.256   0.804
  586UNL     H1 4457   0.722   5.419   0.795
  586UNL     C2 4458   0.941   5.360   0.833
  586UNL     C3 4459   0.823   5.440   0.828
  586UNL     C4 4460   2.946   0.008   0.909
  586UNL     C5 4461   3.022   0.120   0.974
  586UNL     N6 4462   1.040   5.430   0.880
  586UNL     N7 4463   2.814   0.019   0.876
  586UNL     H8 4464   3.001   0.216   0.926
  586UNL     H9 4465   3.130   0.105   0.969
  586UNL    H10 4466   2.994   0.128   1.080
  587UNL     H0 4467   2.679   0.759   0.295
  587UNL     H1 4468   2.909   0.836   0.151
  587UNL     C2 4469   2.781   0.772   0.329
  587UNL     C3 4470   2.896   0.811   0.255
  587UNL     C4 4471   2.942   0.778   0.460
  587UNL     C5 4472   3.024   0.773   0.586
  587UNL     N6 4473   2.814   0.751   0.454
  587UNL     N7 4474   2.997   0.814   0.339
  587UNL     H8 4475   3.063   0.872   0.611
  587UNL     H9 4476   3.109   0.705   0.575
  587UNL    H10 4477   2.965   0.738   0.671
  588UNL     H0 4478   1.450   5.509   1.061
  588UNL     H1 4479   1.454   5.507   1.343
  588UNL     C2 4480   1.380   5.464   1.130
  588UNL     C3 4481   1.384   5.464   1.273
  588UNL     C4 4482   1.214   5.361   1.198
  588UNL     C5 4483   1.084   5.285   1.199
  588UNL     N6 4484   1.275   5.398   1.089
  588UNL     N7 4485   1.278   5.398   1.313
  588UNL     H8 4486   1.091   5.193   1.140
  588UNL     H9 4487   1.004   5.346   1.156
  588UNL    H10 4488   1.054   5.256   1.300
  589UNL     H0 4489   1.937   5.082   0.498
  589UNL     H1 4490   1.943   5.328   0.638
  589UNL     C2 4491   1.869   5.166   0.497
  589UNL     C3 4492   1.870   5.290   0.567
  589UNL     C4 4493   1.700   5.278   0.445
  589UNL     C5 4494   1.567   5.312   0.382
  589UNL     N6 4495   1.762   5.165   0.420
  589UNL     N7 4496   1.764   5.359   0.534
  589UNL     H8 4497   1.545   5.250   0.295
  589UNL     H9 4498   1.567   5.417   0.349
  589UNL    H10 4499   1.486   5.299   0.455
  590UNL     H0 4500   3.171   0.068   0.708
  590UNL     H1 4501   3.398   0.146   0.559
  590UNL     C2 4502   3.272   0.028   0.706
  590UNL     C3 4503   3.387   0.067   0.631
  590UNL     C4 4504   1.472   5.439   0.753
  590UNL     C5 4505   1.546   5.322   0.811
  590UNL     N6 4506   1.347   5.464   0.781
  590UNL     N7 4507   1.528   5.525   0.662
  590UNL     H8 4508   1.654   5.338   0.811
  590UNL     H9 4509   1.517   5.303   0.916
  590UNL    H10 4510   1.525   5.232   0.753
  591UNL     H0 4511   3.167   0.568   0.381
  591UNL     H1 4512   3.399   0.408   0.395
  591UNL     C2 4513   3.269   0.593   0.357
  591UNL     C3 4514   3.386   0.511   0.364
  591UNL     C4 4515   3.431   0.705   0.291
  591UNL     C5 4516   3.513   0.818   0.236
  591UNL     N6 4517   3.302   0.712   0.315
  591UNL     N7 4518   3.487   0.583   0.322
  591UNL     H8 4519   3.451   0.894   0.187
  591UNL     H9 4520   3.585   0.782   0.162
  591UNL    H10 4521   3.568   0.869   0.316
  592UNL     H0 4522   3.735   0.258   0.157
  592UNL     H1 4523   3.738   0.011   0.294
  592UNL     C2 4524   3.717   0.235   0.261
  592UNL     C3 4525   3.718   0.111   0.332
  592UNL     C4 4526   3.673   0.269   0.463
  592UNL     C5 4527   3.641   0.343   0.590
  592UNL     N6 4528   3.687   0.330   0.347
  592UNL     N7 4529   3.690   0.134   0.458
  592UNL     H8 4530   3.652   0.452   0.579
  592UNL     H9 4531   3.706   0.312   0.672
  592UNL    H10 4532   3.537   0.325   0.619
  593UNL     H0 4533   3.660   0.757   0.503
  593UNL     H1 4534   3.891   0.844   0.641
  593UNL     C2 4535   3.762   0.720   0.498
  593UNL     C3 4536   3.877   0.765   0.569
  593UNL     C4 4537   3.921   0.599   0.443
  593UNL     C5 4538   4.001   0.487   0.382
  593UNL     N6 4539   3.794   0.619   0.421
  593UNL     N7 4540   3.977   0.687   0.532
  593UNL     H8 4541   4.098   0.522   0.346
  593UNL     H9 4542   3.948   0.442   0.297
  593UNL    H10 4543   4.019   0.408   0.456
  594UNL     H0 4544   2.428   0.122   1.050
  594UNL     H1 4545   2.195   0.040   0.912
  594UNL     C2 4546   2.411   0.103   0.945
  594UNL     C3 4547   2.294   0.062   0.874
  594UNL     C4 4548   2.455   0.088   0.741
  594UNL     C5 4549   2.533   0.097   0.613
  594UNL     N6 4550   2.508   0.117   0.857
  594UNL     N7 4551   2.323   0.053   0.746
  594UNL     H8 4552   2.637   0.067   0.626
  594UNL     H9 4553   2.533   0.200   0.574
  594UNL    H10 4554   2.489   0.033   0.535
  595Co      Co 4555   1.224   4.846   1.798
  596Co      Co 4556   2.203   0.003   1.797
  597Co      Co 4557   0.736   4.676   2.101
  598Co      Co 4558   2.692   0.174   1.496
  599Co      Co 4559   0.245   5.020   2.096
  600Co      Co 4560   1.225   5.367   1.500
  601UNL     H0 4561   0.460   5.080   1.886
  601UNL     H1 4562   0.467   5.327   1.749
  601UNL     C2 4563   0.394   5.166   1.891
  601UNL     C3 4564   0.397   5.291   1.822
  601UNL     C4 4565   0.230   5.281   1.951
  601UNL     C5 4566   0.103   5.318   2.021
  601UNL     N6 4567   0.291   5.166   1.972
  601UNL     N7 4568   0.294   5.362   1.861
  601UNL     H8 4569   0.030   5.237   2.019
  601UNL     H9 4570   0.054   5.405   1.974
  601UNL    H10 4571   0.122   5.345   2.125
  602UNL     H0 4572   2.740   0.435   1.341
  602UNL     H1 4573   2.749   0.437   1.058
  602UNL     C2 4574   2.727   0.356   1.269
  602UNL     C3 4575   2.731   0.355   1.126
  602UNL     C4 4576   2.696   0.161   1.199
  602UNL     C5 4577   2.678   0.012   1.202
  602UNL     N6 4578   2.703   0.233   1.309
  602UNL     N7 4579   2.710   0.233   1.084
  602UNL     H8 4580   0.816   5.501   1.217
  602UNL     H9 4581   0.677   5.513   1.109
  602UNL    H10 4582   0.653   5.520   1.284
  603UNL     H0 4583   2.270   0.011   2.099
  603UNL     H1 4584   2.274   0.254   2.243
  603UNL     C2 4585   2.249   0.111   2.065
  603UNL     C3 4586   2.252   0.233   2.139
  603UNL     C4 4587   2.202   0.267   1.936
  603UNL     C5 4588   2.165   0.342   1.811
  603UNL     N6 4589   2.218   0.136   1.941
  603UNL     N7 4590   2.220   0.330   2.056
  603UNL     H8 4591   2.196   0.289   1.720
  603UNL     H9 4592   2.213   0.440   1.807
  603UNL    H10 4593   2.057   0.357   1.806
  604UNL     H0 4594   0.464   4.564   2.004
  604UNL     H1 4595   0.233   4.727   1.994
  604UNL     C2 4596   0.451   4.668   2.033
  604UNL     C3 4597   0.334   4.748   2.027
  604UNL     C4 4598   0.499   4.855   2.108
  604UNL     C5 4599   0.574   4.967   2.174
  604UNL     N6 4600   0.551   4.738   2.080
  604UNL     N7 4601   0.366   4.866   2.076
  604UNL     H8 4602   0.553   5.063   2.126
  604UNL     H9 4603   0.683   4.952   2.169
  604UNL    H10 4604   0.546   4.974   2.280
  605UNL     H0 4605   2.190   0.067   1.494
  605UNL     H1 4606   2.421   0.144   1.350
  605UNL     C2 4607   2.292   0.079   1.528
  605UNL     C3 4608   2.407   0.119   1.454
  605UNL     C4 4609   2.453   0.086   1.659
  605UNL     C5 4610   2.535   0.081   1.785
  605UNL     N6 4611   2.325   0.058   1.653
  605UNL     N7 4612   2.508   0.122   1.539
  605UNL     H8 4613   2.574   0.180   1.811
  605UNL     H9 4614   2.621   0.013   1.775
  605UNL    H10 4615   2.476   0.045   1.870
  606UNL     H0 4616   0.961   4.816   2.261
  606UNL     H1 4617   0.964   4.814   2.543
  606UNL     C2 4618   0.891   4.772   2.330
  606UNL     C3 4619   0.895   4.771   2.473
  606UNL     C4 4620   0.725   4.668   2.398
  606UNL     C5 4621   0.595   4.593   2.399
  606UNL     N6 4622   0.786   4.706   2.288
  606UNL     N7 4623   0.788   4.706   2.513
  606UNL     H8 4624   0.602   4.500   2.340
  606UNL     H9 4625   0.514   4.654   2.356
  606UNL    H10 4626   0.564   4.563   2.500
  607UNL     H0 4627   1.447   4.390   1.699
  607UNL     H1 4628   1.453   4.636   1.838
  607UNL     C2 4629   1.379   4.474   1.697
  607UNL     C3 4630   1.381   4.598   1.767
  607UNL     C4 4631   1.210   4.585   1.644
  607UNL     C5 4632   1.078   4.620   1.582
  607UNL     N6 4633   1.273   4.472   1.621
  607UNL     N7 4634   1.275   4.667   1.733
  607UNL     H8 4635   1.055   4.557   1.495
  607UNL     H9 4636   1.077   4.724   1.548
  607UNL    H10 4637   0.996   4.607   1.654
  608UNL     H0 4638   0.724   4.915   1.907
  608UNL     H1 4639   0.950   4.993   1.758
  608UNL     C2 4640   0.824   4.875   1.905
  608UNL     C3 4641   0.940   4.913   1.830
  608UNL     C4 4642   0.983   4.747   1.952
  608UNL     C5 4643   1.057   4.630   2.010
  608UNL     N6 4644   0.857   4.772   1.980
  608UNL     N7 4645   1.039   4.833   1.861
  608UNL     H8 4646   1.165   4.645   2.009
  608UNL     H9 4647   1.027   4.613   2.115
  608UNL    H10 4648   1.036   4.539   1.953
  609UNL     H0 4649   0.721   5.415   1.582
  609UNL     H1 4650   0.953   5.255   1.595
  609UNL     C2 4651   0.823   5.440   1.557
  609UNL     C3 4652   0.939   5.358   1.564
  609UNL     C4 4653   2.943   0.013   1.491
  609UNL     C5 4654   3.025   0.126   1.437
  609UNL     N6 4655   2.814   0.021   1.515
  609UNL     N7 4656   1.040   5.430   1.522
  609UNL     H8 4657   2.964   0.198   1.381
  609UNL     H9 4658   3.102   0.092   1.367
  609UNL    H10 4659   3.074   0.181   1.518
  610UNL     H0 4660   1.287   5.105   1.356
  610UNL     H1 4661   1.290   4.858   1.493
  610UNL     C2 4662   1.269   5.081   1.460
  610UNL     C3 4663   1.270   4.957   1.530
  610UNL     C4 4664   1.225   5.116   1.661
  610UNL     C5 4665   1.193   5.190   1.788
  610UNL     N6 4666   1.240   5.176   1.545
  610UNL     N7 4667   1.242   4.980   1.656
  610UNL     H8 4668   1.204   5.299   1.777
  610UNL     H9 4669   1.258   5.159   1.870
  610UNL    H10 4670   1.089   5.171   1.818
  611UNL     H0 4671   3.171   0.065   1.702
  611UNL     H1 4672   3.402   0.152   1.839
  611UNL     C2 4673   3.272   0.027   1.697
  611UNL     C3 4674   3.388   0.072   1.767
  611UNL     C4 4675   1.474   5.445   1.642
  611UNL     C5 4676   1.553   5.333   1.582
  611UNL     N6 4677   1.346   5.465   1.619
  611UNL     N7 4678   1.529   5.533   1.731
  611UNL     H8 4679   1.651   5.368   1.546
  611UNL     H9 4680   1.501   5.288   1.496
  611UNL    H10 4681   1.571   5.254   1.655
  612UNL     H0 4682   5.855   4.969   2.249
  612UNL     H1 4683   5.622   4.887   2.111
  612UNL     C2 4684   5.838   4.950   2.143
  612UNL     C3 4685   5.721   4.909   2.073
  612UNL     C4 4686   0.007   4.935   1.940
  612UNL     C5 4687   0.085   4.944   1.812
  612UNL     N6 4688   0.060   4.964   2.056
  612UNL     N7 4689   5.750   4.900   1.945
  612UNL     H8 4690   0.190   4.913   1.825
  612UNL     H9 4691   0.086   5.047   1.774
  612UNL    H10 4692   0.042   4.880   1.734
  613Co      Co 4693   0.734   4.153   2.999
  614Co      Co 4694   5.631   4.849   2.996
  615Co      Co 4695   0.247   3.982   3.300
  616Co      Co 4696   0.244   5.020   2.695
  617Co      Co 4697   5.630   4.327   3.295
  618Co      Co 4698   0.736   4.675   2.700
  619UNL     H0 4699   5.846   4.387   3.086
  619UNL     H1 4700   5.853   4.634   2.948
  619UNL     C2 4701   5.779   4.473   3.091
  619UNL     C3 4702   5.782   4.598   3.022
  619UNL     C4 4703   5.615   4.588   3.150
  619UNL     C5 4704   5.487   4.625   3.220
  619UNL     N6 4705   5.676   4.473   3.171
  619UNL     N7 4706   5.678   4.669   3.060
  619UNL     H8 4707   5.414   4.543   3.217
  619UNL     H9 4708   5.439   4.711   3.173
  619UNL    H10 4709   5.507   4.652   3.324
  620UNL     H0 4710   0.293   5.282   2.540
  620UNL     H1 4711   0.302   5.284   2.258
  620UNL     C2 4712   0.280   5.202   2.468
  620UNL     C3 4713   0.284   5.202   2.326
  620UNL     C4 4714   0.248   5.008   2.398
  620UNL     C5 4715   0.230   4.859   2.401
  620UNL     N6 4716   0.256   5.080   2.508
  620UNL     N7 4717   0.263   5.080   2.283
  620UNL     H8 4718   0.327   4.808   2.416
  620UNL     H9 4719   0.188   4.821   2.308
  620UNL    H10 4720   0.163   4.828   2.482
  621UNL     H0 4721   5.696   4.856   3.299
  621UNL     H1 4722   5.701   5.100   3.443
  621UNL     C2 4723   5.676   4.957   3.265
  621UNL     C3 4724   5.679   5.079   3.339
  621UNL     C4 4725   5.629   5.112   3.135
  621UNL     C5 4726   5.592   5.188   3.010
  621UNL     N6 4727   5.644   4.982   3.140
  621UNL     N7 4728   5.648   5.175   3.255
  621UNL     H8 4729   5.615   5.131   2.919
  621UNL     H9 4730   5.647   5.282   3.004
  621UNL    H10 4731   5.485   5.210   3.008
  622UNL     H0 4732   5.849   3.871   3.203
  622UNL     H1 4733   5.618   4.034   3.195
  622UNL     C2 4734   5.837   3.974   3.232
  622UNL     C3 4735   5.719   4.055   3.227
  622UNL     C4 4736   0.009   4.162   3.308
  622UNL     C5 4737   0.084   4.274   3.373
  622UNL     N6 4738   0.062   4.045   3.279
  622UNL     N7 4739   5.751   4.173   3.275
  622UNL     H8 4740   0.063   4.370   3.325
  622UNL     H9 4741   0.193   4.258   3.368
  622UNL    H10 4742   0.057   4.283   3.479
  623UNL     H0 4743   5.617   4.913   2.693
  623UNL     H1 4744   5.847   4.991   2.549
  623UNL     C2 4745   5.719   4.926   2.728
  623UNL     C3 4746   5.834   4.966   2.654
  623UNL     C4 4747   0.005   4.933   2.858
  623UNL     C5 4748   0.087   4.927   2.984
  623UNL     N6 4749   5.752   4.905   2.853
  623UNL     N7 4750   0.060   4.969   2.738
  623UNL     H8 4751   0.127   5.026   3.009
  623UNL     H9 4752   0.171   4.858   2.973
  623UNL    H10 4753   0.028   4.894   3.070
  624UNL     H0 4754   0.471   4.124   3.460
  624UNL     H1 4755   0.475   4.122   3.742
  624UNL     C2 4756   0.402   4.080   3.529
  624UNL     C3 4757   0.405   4.080   3.672
  624UNL     C4 4758   0.235   3.976   3.597
  624UNL     C5 4759   0.106   3.900   3.598
  624UNL     N6 4760   0.296   4.014   3.488
  624UNL     N7 4761   0.299   4.014   3.712
  624UNL     H8 4762   0.113   3.808   3.539
  624UNL     H9 4763   0.025   3.961   3.555
  624UNL    H10 4764   0.075   3.871   3.699
  625UNL     H0 4765   0.958   3.699   2.897
  625UNL     H1 4766   0.964   3.944   3.036
  625UNL     C2 4767   0.890   3.782   2.895
  625UNL     C3 4768   0.892   3.907   2.965
  625UNL     C4 4769   0.720   3.894   2.843
  625UNL     C5 4770   0.588   3.928   2.781
  625UNL     N6 4771   0.783   3.781   2.819
  625UNL     N7 4772   0.785   3.976   2.932
  625UNL     H8 4773   0.565   3.865   2.694
  625UNL     H9 4774   0.587   4.032   2.748
  625UNL    H10 4775   0.506   3.914   2.854
  626UNL     H0 4776   0.234   4.222   3.107
  626UNL     H1 4777   0.460   4.300   2.957
  626UNL     C2 4778   0.334   4.182   3.105
  626UNL     C3 4779   0.449   4.220   3.029
  626UNL     C4 4780   0.493   4.055   3.151
  626UNL     C5 4781   0.567   3.938   3.210
  626UNL     N6 4782   0.368   4.080   3.179
  626UNL     N7 4783   0.549   4.140   3.060
  626UNL     H8 4784   0.675   3.955   3.210
  626UNL     H9 4785   0.538   3.919   3.314
  626UNL    H10 4786   0.547   3.847   3.152
  627UNL     H0 4787   0.231   4.723   2.781
  627UNL     H1 4788   0.464   4.563   2.794
  627UNL     C2 4789   0.334   4.748   2.757
  627UNL     C3 4790   0.450   4.665   2.764
  627UNL     C4 4791   0.495   4.859   2.691
  627UNL     C5 4792   0.577   4.973   2.636
  627UNL     N6 4793   0.367   4.867   2.715
  627UNL     N7 4794   0.551   4.738   2.721
  627UNL     H8 4795   0.516   5.045   2.581
  627UNL     H9 4796   0.654   4.938   2.567
  627UNL    H10 4797   0.627   5.027   2.718
  628UNL     H0 4798   0.797   4.412   2.556
  628UNL     H1 4799   0.799   4.165   2.693
  628UNL     C2 4800   0.779   4.389   2.660
  628UNL     C3 4801   0.779   4.265   2.730
  628UNL     C4 4802   0.735   4.424   2.861
  628UNL     C5 4803   0.703   4.498   2.988
  628UNL     N6 4804   0.750   4.484   2.745
  628UNL     N7 4805   0.751   4.288   2.856
  628UNL     H8 4806   0.710   4.607   2.975
  628UNL     H9 4807   0.772   4.470   3.069
  628UNL    H10 4808   0.601   4.476   3.020
  629UNL     H0 4809   0.724   4.911   2.902
  629UNL     H1 4810   0.955   4.999   3.038
  629UNL     C2 4811   0.825   4.874   2.896
  629UNL     C3 4812   0.941   4.919   2.966
  629UNL     C4 4813   0.984   4.753   2.842
  629UNL     C5 4814   1.064   4.640   2.781
  629UNL     N6 4815   0.857   4.773   2.819
  629UNL     N7 4816   1.040   4.841   2.930
  629UNL     H8 4817   1.161   4.675   2.745
  629UNL     H9 4818   1.012   4.595   2.695
  629UNL    H10 4819   1.081   4.562   2.855
  630UNL     H0 4820   5.365   4.277   3.448
  630UNL     H1 4821   5.132   4.195   3.310
  630UNL     C2 4822   5.348   4.258   3.343
  630UNL     C3 4823   5.231   4.217   3.272
  630UNL     C4 4824   5.392   4.242   3.139
  630UNL     C5 4825   5.470   4.251   3.011
  630UNL     N6 4826   5.445   4.271   3.255
  630UNL     N7 4827   5.260   4.207   3.144
  630UNL     H8 4828   5.574   4.220   3.025
  630UNL     H9 4829   5.471   4.354   2.973
  630UNL    H10 4830   5.426   4.187   2.934
  631Co      Co 4831   0.245   3.461   4.197
  632Co      Co 4832   5.141   4.157   4.196
  633Co      Co 4833   5.633   3.291   4.500
  634Co      Co 4834   5.630   4.328   3.894
  635Co      Co 4835   5.140   3.634   4.495
  636Co      Co 4836   0.246   3.983   3.899
  637UNL     H0 4837   5.356   3.695   4.285
  637UNL     H1 4838   5.363   3.942   4.148
  637UNL     C2 4839   5.289   3.781   4.290
  637UNL     C3 4840   5.292   3.906   4.221
  637UNL     C4 4841   5.125   3.896   4.350
  637UNL     C5 4842   4.998   3.933   4.419
  637UNL     N6 4843   5.186   3.781   4.370
  637UNL     N7 4844   5.189   3.977   4.260
  637UNL     H8 4845   4.926   3.850   4.421
  637UNL     H9 4846   4.947   4.017   4.370
  637UNL    H10 4847   5.018   3.964   4.523
  638UNL     H0 4848   5.677   4.589   3.739
  638UNL     H1 4849   5.686   4.591   3.456
  638UNL     C2 4850   5.664   4.509   3.667
  638UNL     C3 4851   5.668   4.509   3.524
  638UNL     C4 4852   5.632   4.315   3.597
  638UNL     C5 4853   5.615   4.166   3.600
  638UNL     N6 4854   5.640   4.387   3.707
  638UNL     N7 4855   5.647   4.387   3.482
  638UNL     H8 4856   5.711   4.116   3.615
  638UNL     H9 4857   5.572   4.128   3.507
  638UNL    H10 4858   5.548   4.135   3.682
  639UNL     H0 4859   5.207   4.165   4.498
  639UNL     H1 4860   5.212   4.408   4.642
  639UNL     C2 4861   5.187   4.266   4.464
  639UNL     C3 4862   5.190   4.387   4.538
  639UNL     C4 4863   5.139   4.421   4.335
  639UNL     C5 4864   5.102   4.496   4.210
  639UNL     N6 4865   5.155   4.291   4.340
  639UNL     N7 4866   5.158   4.484   4.455
  639UNL     H8 4867   5.132   4.443   4.119
  639UNL     H9 4868   5.151   4.594   4.206
  639UNL    H10 4869   4.994   4.512   4.206
  640UNL     H0 4870   5.360   3.179   4.402
  640UNL     H1 4871   5.129   3.341   4.393
  640UNL     C2 4872   5.348   3.282   4.431
  640UNL     C3 4873   5.230   3.363   4.426
  640UNL     C4 4874   5.394   3.470   4.507
  640UNL     C5 4875   5.470   3.582   4.572
  640UNL     N6 4876   5.447   3.353   4.479
  640UNL     N7 4877   5.262   3.481   4.474
  640UNL     H8 4878   5.449   3.678   4.524
  640UNL     H9 4879   5.578   3.566   4.568
  640UNL    H10 4880   5.441   3.591   4.678
  641UNL     H0 4881   5.127   4.222   3.893
  641UNL     H1 4882   5.358   4.299   3.749
  641UNL     C2 4883   5.229   4.234   3.927
  641UNL     C3 4884   5.345   4.273   3.853
  641UNL     C4 4885   5.391   4.240   4.057
  641UNL     C5 4886   5.472   4.235   4.183
  641UNL     N6 4887   5.263   4.213   4.052
  641UNL     N7 4888   5.445   4.276   3.937
  641UNL     H8 4889   5.512   4.334   4.209
  641UNL     H9 4890   5.557   4.166   4.173
  641UNL    H10 4891   5.413   4.200   4.269
  642UNL     H0 4892   5.856   3.431   4.656
  642UNL     H1 4893   3.903   0.659   0.142
  642UNL     C2 4894   5.788   3.387   4.728
  642UNL     C3 4895   3.831   0.616   0.074
  642UNL     C4 4896   3.662   0.514   0.000
  642UNL     C5 4897   5.490   3.209   4.794
  642UNL     N6 4898   5.682   3.321   4.688
  642UNL     N7 4899   3.725   0.551   0.116
  642UNL     H8 4900   5.498   3.118   4.733
  642UNL     H9 4901   5.410   3.270   4.752
  642UNL    H10 4902   3.500   0.409   0.098
  643UNL     H0 4903   0.468   3.005   4.097
  643UNL     H1 4904   0.474   3.251   4.236
  643UNL     C2 4905   0.400   3.089   4.095
  643UNL     C3 4906   0.402   3.214   4.165
  643UNL     C4 4907   0.231   3.201   4.043
  643UNL     C5 4908   0.099   3.235   3.980
  643UNL     N6 4909   0.293   3.088   4.019
  643UNL     N7 4910   0.295   3.283   4.131
  643UNL     H8 4911   0.076   3.173   3.893
  643UNL     H9 4912   0.098   3.340   3.946
  643UNL    H10 4913   0.017   3.223   4.053
  644UNL     H0 4914   5.620   3.530   4.307
  644UNL     H1 4915   5.846   3.609   4.157
  644UNL     C2 4916   5.720   3.490   4.304
  644UNL     C3 4917   5.835   3.529   4.229
  644UNL     C4 4918   0.004   3.362   4.350
  644UNL     C5 4919   0.078   3.245   4.409
  644UNL     N6 4920   5.753   3.388   4.379
  644UNL     N7 4921   0.060   3.448   4.260
  644UNL     H8 4922   0.186   3.261   4.407
  644UNL     H9 4923   0.048   3.228   4.513
  644UNL    H10 4924   0.057   3.154   4.351
  645UNL     H0 4925   5.616   4.030   3.980
  645UNL     H1 4926   5.849   3.870   3.994
  645UNL     C2 4927   5.719   4.055   3.956
  645UNL     C3 4928   5.835   3.973   3.963
  645UNL     C4 4929   0.006   4.167   3.890
  645UNL     C5 4930   0.087   4.281   3.835
  645UNL     N6 4931   5.752   4.175   3.913
  645UNL     N7 4932   0.061   4.046   3.921
  645UNL     H8 4933   0.026   4.353   3.781
  645UNL     H9 4934   0.163   4.246   3.764
  645UNL    H10 4935   0.138   4.334   3.916
  646UNL     H0 4936   0.309   3.720   3.755
  646UNL     H1 4937   0.311   3.473   3.892
  646UNL     C2 4938   0.290   3.697   3.859
  646UNL     C3 4939   0.291   3.573   3.929
  646UNL     C4 4940   0.246   3.732   4.060
  646UNL     C5 4941   0.214   3.806   4.187
  646UNL     N6 4942   0.261   3.792   3.944
  646UNL     N7 4943   0.263   3.596   4.055
  646UNL     H8 4944   0.225   3.914   4.176
  646UNL     H9 4945   0.280   3.775   4.269
  646UNL    H10 4946   0.110   3.786   4.217
  647UNL     H0 4947   0.234   4.219   4.101
  647UNL     H1 4948   0.465   4.306   4.238
  647UNL     C2 4949   0.336   4.182   4.096
  647UNL     C3 4950   0.451   4.227   4.166
  647UNL     C4 4951   0.495   4.061   4.041
  647UNL     C5 4952   0.574   3.949   3.980
  647UNL     N6 4953   0.368   4.081   4.018
  647UNL     N7 4954   0.551   4.149   4.130
  647UNL     H8 4955   0.672   3.984   3.944
  647UNL     H9 4956   0.523   3.904   3.894
  647UNL    H10 4957   0.592   3.870   4.054
  648UNL     H0 4958   4.875   3.586   4.647
  648UNL     H1 4959   4.642   3.503   4.509
  648UNL     C2 4960   4.858   3.566   4.542
  648UNL     C3 4961   4.741   3.524   4.471
  648UNL     C4 4962   4.903   3.549   4.338
  648UNL     C5 4963   4.981   3.558   4.210
  648UNL     N6 4964   4.955   3.579   4.455
  648UNL     N7 4965   4.770   3.515   4.344
  648UNL     H8 4966   5.085   3.528   4.224
  648UNL     H9 4967   4.981   3.661   4.172
  648UNL    H10 4968   4.937   3.494   4.133
  649Co      Co 4969   3.183   1.383   0.599
  650Co      Co 4970   2.203   2.080   0.598
  651Co      Co 4971   2.694   1.213   0.901
  652Co      Co 4972   2.692   2.251   0.296
  653Co      Co 4973   2.203   1.558   0.897
  654Co      Co 4974   3.183   1.905   0.302
  655UNL     H0 4975   2.418   1.618   0.687
  655UNL     H1 4976   2.425   1.865   0.550
  655UNL     C2 4977   2.352   1.704   0.692
  655UNL     C3 4978   2.355   1.829   0.623
  655UNL     C4 4979   2.188   1.819   0.752
  655UNL     C5 4980   2.061   1.857   0.822
  655UNL     N6 4981   2.249   1.704   0.772
  655UNL     N7 4982   2.251   1.900   0.662
  655UNL     H8 4983   1.988   1.775   0.821
  655UNL     H9 4984   2.012   1.942   0.775
  655UNL    H10 4985   2.081   1.884   0.926
  656UNL     H0 4986   2.740   2.513   0.137
  656UNL     H1 4987   4.709   5.283   4.652
  656UNL     C2 4988   2.726   2.431   0.068
  656UNL     C3 4989   4.690   5.203   4.722
  656UNL     C4 4990   4.653   5.008   4.796
  656UNL     C5 4991   4.635   4.858   4.796
  656UNL     N6 4992   2.702   2.309   0.109
  656UNL     N7 4993   4.669   5.080   4.681
  656UNL     H8 4994   2.773   2.038   0.012
  656UNL     H9 4995   4.592   4.823   4.702
  656UNL    H10 4996   2.610   2.057   0.080
  657UNL     H0 4997   2.270   2.088   0.900
  657UNL     H1 4998   2.274   2.331   1.044
  657UNL     C2 4999   2.249   2.188   0.866
  657UNL     C3 5000   2.252   2.310   0.940
  657UNL     C4 5001   2.201   2.343   0.737
  657UNL     C5 5002   2.165   2.419   0.612
  657UNL     N6 5003   2.217   2.213   0.741
  657UNL     N7 5004   2.220   2.407   0.857
  657UNL     H8 5005   2.195   2.366   0.521
  657UNL     H9 5006   2.213   2.517   0.608
  657UNL    H10 5007   2.056   2.434   0.607
  658UNL     H0 5008   2.421   1.101   0.806
  658UNL     H1 5009   2.191   1.265   0.796
  658UNL     C2 5010   2.409   1.205   0.835
  658UNL     C3 5011   2.291   1.286   0.829
  658UNL     C4 5012   2.457   1.393   0.909
  658UNL     C5 5013   2.533   1.505   0.974
  658UNL     N6 5014   2.509   1.276   0.881
  658UNL     N7 5015   2.324   1.404   0.876
  658UNL     H8 5016   2.511   1.601   0.926
  658UNL     H9 5017   2.641   1.490   0.969
  658UNL    H10 5018   2.505   1.513   1.080
  659UNL     H0 5019   2.190   2.143   0.295
  659UNL     H1 5020   2.420   2.221   0.151
  659UNL     C2 5021   2.292   2.156   0.329
  659UNL     C3 5022   2.407   2.196   0.255
  659UNL     C4 5023   2.453   2.163   0.459
  659UNL     C5 5024   2.535   2.158   0.585
  659UNL     N6 5025   2.325   2.135   0.454
  659UNL     N7 5026   2.507   2.199   0.339
  659UNL     H8 5027   2.574   2.257   0.611
  659UNL     H9 5028   2.620   2.090   0.575
  659UNL    H10 5029   2.475   2.122   0.671
  660UNL     H0 5030   2.919   1.354   1.061
  660UNL     H1 5031   2.922   1.351   1.344
  660UNL     C2 5032   2.849   1.309   1.130
  660UNL     C3 5033   2.852   1.309   1.273
  660UNL     C4 5034   2.682   1.206   1.198
  660UNL     C5 5035   2.552   1.131   1.199
  660UNL     N6 5036   2.743   1.244   1.089
  660UNL     N7 5037   2.746   1.243   1.313
  660UNL     H8 5038   2.559   1.038   1.141
  660UNL     H9 5039   2.472   1.192   1.156
  660UNL    H10 5040   2.522   1.102   1.300
  661UNL     H0 5041   3.407   0.932   0.499
  661UNL     H1 5042   3.412   1.177   0.639
  661UNL     C2 5043   3.337   1.014   0.496
  661UNL     C3 5044   3.341   1.137   0.568
  661UNL     C4 5045   3.168   1.123   0.445
  661UNL     C5 5046   3.035   1.161   0.385
  661UNL     N6 5047   3.231   1.011   0.420
  661UNL     N7 5048   3.233   1.205   0.534
  661UNL     H8 5049   3.012   1.101   0.297
  661UNL     H9 5050   3.034   1.266   0.354
  661UNL    H10 5051   2.955   1.146   0.459
  662UNL     H0 5052   2.682   1.453   0.708
  662UNL     H1 5053   2.909   1.531   0.559
  662UNL     C2 5054   2.783   1.413   0.706
  662UNL     C3 5055   2.898   1.452   0.631
  662UNL     C4 5056   2.941   1.285   0.753
  662UNL     C5 5057   3.015   1.168   0.811
  662UNL     N6 5058   2.816   1.310   0.781
  662UNL     N7 5059   2.997   1.371   0.662
  662UNL     H8 5060   3.123   1.183   0.810
  662UNL     H9 5061   2.986   1.151   0.916
  662UNL    H10 5062   2.994   1.077   0.755
  663UNL     H0 5063   2.677   1.953   0.381
  663UNL     H1 5064   2.910   1.793   0.395
  663UNL     C2 5065   2.780   1.978   0.357
  663UNL     C3 5066   2.896   1.895   0.364
  663UNL     C4 5067   2.942   2.089   0.291
  663UNL     C5 5068   3.024   2.203   0.236
  663UNL     N6 5069   2.813   2.097   0.315
  663UNL     N7 5070   2.997   1.968   0.322
  663UNL     H8 5071   2.962   2.279   0.187
  663UNL     H9 5072   3.095   2.167   0.161
  663UNL    H10 5073   3.079   2.253   0.316
  664UNL     H0 5074   3.245   1.643   0.157
  664UNL     H1 5075   3.249   1.396   0.294
  664UNL     C2 5076   3.227   1.619   0.261
  664UNL     C3 5077   3.229   1.495   0.331
  664UNL     C4 5078   3.184   1.654   0.462
  664UNL     C5 5079   3.151   1.728   0.589
  664UNL     N6 5080   3.198   1.714   0.347
  664UNL     N7 5081   3.201   1.518   0.457
  664UNL     H8 5082   3.166   1.836   0.580
  664UNL     H9 5083   3.214   1.694   0.673
  664UNL    H10 5084   3.046   1.712   0.617
  665UNL     H0 5085   3.171   2.142   0.503
  665UNL     H1 5086   3.403   2.229   0.640
  665UNL     C2 5087   3.273   2.104   0.498
  665UNL     C3 5088   3.388   2.149   0.568
  665UNL     C4 5089   3.432   1.983   0.443
  665UNL     C5 5090   3.511   1.871   0.382
  665UNL     N6 5091   3.304   2.004   0.420
  665UNL     N7 5092   3.488   2.071   0.532
  665UNL     H8 5093   3.609   1.906   0.346
  665UNL     H9 5094   3.459   1.826   0.297
  665UNL    H10 5095   3.530   1.792   0.455
  666UNL     H0 5096   1.939   1.507   1.049
  666UNL     H1 5097   1.706   1.424   0.912
  666UNL     C2 5098   1.922   1.488   0.944
  666UNL     C3 5099   1.805   1.446   0.874
  666UNL     C4 5100   1.966   1.473   0.741
  666UNL     C5 5101   2.043   1.482   0.613
  666UNL     N6 5102   2.019   1.502   0.857
  666UNL     N7 5103   1.834   1.437   0.746
  666UNL     H8 5104   2.148   1.452   0.626
  666UNL     H9 5105   2.044   1.585   0.575
  666UNL    H10 5106   2.000   1.418   0.535
  667Co      Co 5107   2.693   0.691   1.799
  668Co      Co 5108   1.713   1.388   1.797
  669Co      Co 5109   2.205   0.521   2.100
  670Co      Co 5110   2.202   1.558   1.496
  671Co      Co 5111   1.713   0.866   2.096
  672Co      Co 5112   2.694   1.213   1.500
  673UNL     H0 5113   1.929   0.926   1.886
  673UNL     H1 5114   1.936   1.173   1.749
  673UNL     C2 5115   1.863   1.012   1.891
  673UNL     C3 5116   1.865   1.137   1.823
  673UNL     C4 5117   1.699   1.127   1.951
  673UNL     C5 5118   1.571   1.164   2.021
  673UNL     N6 5119   1.759   1.012   1.972
  673UNL     N7 5120   1.762   1.208   1.861
  673UNL     H8 5121   1.498   1.082   2.019
  673UNL     H9 5122   1.522   1.250   1.974
  673UNL    H10 5123   1.591   1.191   2.125
  674UNL     H0 5124   2.251   1.820   1.341
  674UNL     H1 5125   2.260   1.822   1.059
  674UNL     C2 5126   2.238   1.740   1.269
  674UNL     C3 5127   2.242   1.740   1.127
  674UNL     C4 5128   2.206   1.546   1.199
  674UNL     C5 5129   2.189   1.397   1.202
  674UNL     N6 5130   2.214   1.617   1.309
  674UNL     N7 5131   2.221   1.618   1.084
  674UNL     H8 5132   2.285   1.346   1.217
  674UNL     H9 5133   2.146   1.359   1.108
  674UNL    H10 5134   2.121   1.366   1.283
  675UNL     H0 5135   1.779   1.395   2.099
  675UNL     H1 5136   1.784   1.638   2.243
  675UNL     C2 5137   1.759   1.496   2.065
  675UNL     C3 5138   1.762   1.618   2.140
  675UNL     C4 5139   1.712   1.651   1.936
  675UNL     C5 5140   1.675   1.727   1.811
  675UNL     N6 5141   1.727   1.521   1.941
  675UNL     N7 5142   1.731   1.714   2.056
  675UNL     H8 5143   1.707   1.674   1.721
  675UNL     H9 5144   1.722   1.825   1.808
  675UNL    H10 5145   1.566   1.740   1.806
  676UNL     H0 5146   1.931   0.409   2.005
  676UNL     H1 5147   1.701   0.573   1.995
  676UNL     C2 5148   1.919   0.513   2.034
  676UNL     C3 5149   1.802   0.594   2.028
  676UNL     C4 5150   1.967   0.700   2.108
  676UNL     C5 5151   2.043   0.812   2.173
  676UNL     N6 5152   2.019   0.583   2.080
  676UNL     N7 5153   1.835   0.712   2.075
  676UNL     H8 5154   2.022   0.908   2.125
  676UNL     H9 5155   2.151   0.797   2.168
  676UNL    H10 5156   2.015   0.820   2.279
  677UNL     H0 5157   1.700   1.451   1.494
  677UNL     H1 5158   1.931   1.529   1.350
  677UNL     C2 5159   1.802   1.464   1.529
  677UNL     C3 5160   1.917   1.504   1.454
  677UNL     C4 5161   1.963   1.471   1.659
  677UNL     C5 5162   2.045   1.466   1.785
  677UNL     N6 5163   1.835   1.443   1.653
  677UNL     N7 5164   2.018   1.507   1.539
  677UNL     H8 5165   2.084   1.565   1.811
  677UNL     H9 5166   2.129   1.397   1.774
  677UNL    H10 5167   1.986   1.432   1.871
  678UNL     H0 5168   2.429   0.662   2.260
  678UNL     H1 5169   2.433   0.660   2.543
  678UNL     C2 5170   2.359   0.617   2.329
  678UNL     C3 5171   2.363   0.617   2.472
  678UNL     C4 5172   2.193   0.514   2.398
  678UNL     C5 5173   2.063   0.438   2.398
  678UNL     N6 5174   2.254   0.551   2.288
  678UNL     N7 5175   2.256   0.551   2.513
  678UNL     H8 5176   2.070   0.345   2.341
  678UNL     H9 5177   1.983   0.499   2.355
  678UNL    H10 5178   2.032   0.410   2.500
  679UNL     H0 5179   2.917   0.240   1.700
  679UNL     H1 5180   2.922   0.486   1.838
  679UNL     C2 5181   2.847   0.322   1.696
  679UNL     C3 5182   2.851   0.446   1.767
  679UNL     C4 5183   2.679   0.431   1.645
  679UNL     C5 5184   2.546   0.468   1.585
  679UNL     N6 5185   2.741   0.319   1.620
  679UNL     N7 5186   2.744   0.513   1.733
  679UNL     H8 5187   2.522   0.408   1.496
  679UNL     H9 5188   2.543   0.573   1.554
  679UNL    H10 5189   2.466   0.453   1.659
  680UNL     H0 5190   2.192   0.761   1.907
  680UNL     H1 5191   2.419   0.838   1.758
  680UNL     C2 5192   2.293   0.721   1.905
  680UNL     C3 5193   2.408   0.759   1.830
  680UNL     C4 5194   2.452   0.593   1.952
  680UNL     C5 5195   2.525   0.476   2.011
  680UNL     N6 5196   2.326   0.618   1.980
  680UNL     N7 5197   2.507   0.679   1.861
  680UNL     H8 5198   2.634   0.491   2.009
  680UNL     H9 5199   2.496   0.459   2.115
  680UNL    H10 5200   2.505   0.385   1.954
  681UNL     H0 5201   2.189   1.261   1.583
  681UNL     H1 5202   2.421   1.100   1.595
  681UNL     C2 5203   2.291   1.286   1.558
  681UNL     C3 5204   2.408   1.203   1.565
  681UNL     C4 5205   2.453   1.397   1.492
  681UNL     C5 5206   2.535   1.511   1.437
  681UNL     N6 5207   2.325   1.405   1.516
  681UNL     N7 5208   2.508   1.276   1.522
  681UNL     H8 5209   2.474   1.582   1.381
  681UNL     H9 5210   2.613   1.476   1.368
  681UNL    H10 5211   2.584   1.565   1.518
  682UNL     H0 5212   2.755   0.950   1.356
  682UNL     H1 5213   2.758   0.703   1.494
  682UNL     C2 5214   2.737   0.927   1.460
  682UNL     C3 5215   2.738   0.803   1.531
  682UNL     C4 5216   2.693   0.961   1.661
  682UNL     C5 5217   2.661   1.036   1.788
  682UNL     N6 5218   2.708   1.021   1.546
  682UNL     N7 5219   2.710   0.826   1.657
  682UNL     H8 5220   2.670   1.144   1.776
  682UNL     H9 5221   2.729   1.007   1.870
  682UNL    H10 5222   2.559   1.015   1.820
  683UNL     H0 5223   2.681   1.449   1.702
  683UNL     H1 5224   2.912   1.536   1.839
  683UNL     C2 5225   2.783   1.411   1.697
  683UNL     C3 5226   2.898   1.456   1.767
  683UNL     C4 5227   2.942   1.290   1.642
  683UNL     C5 5228   3.022   1.179   1.581
  683UNL     N6 5229   2.815   1.311   1.620
  683UNL     N7 5230   2.998   1.378   1.731
  683UNL     H8 5231   3.119   1.213   1.545
  683UNL     H9 5232   2.969   1.133   1.496
  683UNL    H10 5233   3.041   1.100   1.655
  684UNL     H0 5234   1.449   0.815   2.248
  684UNL     H1 5235   1.216   0.733   2.111
  684UNL     C2 5236   1.432   0.795   2.143
  684UNL     C3 5237   1.315   0.754   2.073
  684UNL     C4 5238   1.476   0.780   1.940
  684UNL     C5 5239   1.554   0.790   1.811
  684UNL     N6 5240   1.529   0.810   2.056
  684UNL     N7 5241   1.344   0.745   1.945
  684UNL     H8 5242   1.658   0.759   1.825
  684UNL     H9 5243   1.554   0.893   1.774
  684UNL    H10 5244   1.510   0.726   1.734
  685Co      Co 5245   0.245   5.538   2.998
  686Co      Co 5246   1.225   0.695   2.996
  687Co      Co 5247   5.632   5.366   3.300
  688Co      Co 5248   1.713   0.866   2.695
  689Co      Co 5249   1.224   0.172   3.295
  690Co      Co 5250   2.204   0.521   2.700
  691UNL     H0 5251   1.439   0.233   3.086
  691UNL     H1 5252   1.446   0.479   2.948
  691UNL     C2 5253   1.373   0.318   3.090
  691UNL     C3 5254   1.376   0.443   3.021
  691UNL     C4 5255   1.209   0.433   3.150
  691UNL     C5 5256   1.081   0.471   3.220
  691UNL     N6 5257   1.270   0.319   3.171
  691UNL     N7 5258   1.272   0.514   3.060
  691UNL     H8 5259   1.009   0.389   3.219
  691UNL     H9 5260   1.032   0.556   3.171
  691UNL    H10 5261   1.101   0.500   3.323
  692UNL     H0 5262   1.761   1.128   2.540
  692UNL     H1 5263   1.770   1.130   2.258
  692UNL     C2 5264   1.748   1.048   2.468
  692UNL     C3 5265   1.752   1.047   2.325
  692UNL     C4 5266   1.717   0.853   2.398
  692UNL     C5 5267   1.699   0.704   2.401
  692UNL     N6 5268   1.724   0.925   2.508
  692UNL     N7 5269   1.731   0.925   2.283
  692UNL     H8 5270   1.795   0.654   2.416
  692UNL     H9 5271   1.656   0.666   2.308
  692UNL    H10 5272   1.632   0.674   2.483
  693UNL     H0 5273   1.290   0.702   3.298
  693UNL     H1 5274   1.295   0.945   3.442
  693UNL     C2 5275   1.270   0.803   3.264
  693UNL     C3 5276   1.273   0.925   3.339
  693UNL     C4 5277   1.223   0.958   3.135
  693UNL     C5 5278   1.186   1.034   3.010
  693UNL     N6 5279   1.238   0.828   3.140
  693UNL     N7 5280   1.241   1.021   3.255
  693UNL     H8 5281   1.208   0.976   2.919
  693UNL     H9 5282   1.242   1.127   3.003
  693UNL    H10 5283   1.079   1.058   3.008
  694UNL     H0 5284   5.358   5.255   3.206
  694UNL     H1 5285   5.128   5.418   3.196
  694UNL     C2 5286   5.346   5.358   3.234
  694UNL     C3 5287   5.229   5.439   3.228
  694UNL     C4 5288   1.478   0.007   3.307
  694UNL     C5 5289   1.553   0.120   3.373
  694UNL     N6 5290   5.446   5.429   3.280
  694UNL     N7 5291   1.345   0.019   3.275
  694UNL     H8 5292   1.532   0.216   3.324
  694UNL     H9 5293   1.661   0.103   3.368
  694UNL    H10 5294   1.525   0.129   3.478
  695UNL     H0 5295   1.211   0.759   2.693
  695UNL     H1 5296   1.442   0.837   2.549
  695UNL     C2 5297   1.313   0.772   2.728
  695UNL     C3 5298   1.428   0.811   2.653
  695UNL     C4 5299   1.474   0.778   2.858
  695UNL     C5 5300   1.556   0.773   2.984
  695UNL     N6 5301   1.346   0.751   2.852
  695UNL     N7 5302   1.529   0.815   2.738
  695UNL     H8 5303   1.595   0.872   3.010
  695UNL     H9 5304   1.641   0.705   2.974
  695UNL    H10 5305   1.496   0.737   3.069
  696UNL     H0 5306   5.856   5.508   3.459
  696UNL     H1 5307   5.860   5.506   3.742
  696UNL     C2 5308   5.786   5.464   3.529
  696UNL     C3 5309   5.790   5.463   3.671
  696UNL     C4 5310   5.620   5.360   3.597
  696UNL     C5 5311   5.490   5.285   3.598
  696UNL     N6 5312   5.681   5.398   3.487
  696UNL     N7 5313   5.684   5.398   3.712
  696UNL     H8 5314   5.497   5.192   3.540
  696UNL     H9 5315   5.410   5.346   3.555
  696UNL    H10 5316   5.460   5.256   3.699
  697UNL     H0 5317   0.469   5.086   2.899
  697UNL     H1 5318   0.474   5.332   3.038
  697UNL     C2 5319   0.399   5.168   2.895
  697UNL     C3 5320   0.403   5.292   2.967
  697UNL     C4 5321   0.231   5.278   2.843
  697UNL     C5 5322   0.098   5.315   2.784
  697UNL     N6 5323   0.293   5.165   2.818
  697UNL     N7 5324   0.295   5.359   2.932
  697UNL     H8 5325   0.075   5.255   2.695
  697UNL     H9 5326   0.096   5.420   2.752
  697UNL    H10 5327   0.018   5.300   2.857
  698UNL     H0 5328   1.703   0.068   3.108
  698UNL     H1 5329   1.929   0.146   2.958
  698UNL     C2 5330   1.803   0.028   3.105
  698UNL     C3 5331   1.918   0.067   3.030
  698UNL     C4 5332   0.004   5.439   3.152
  698UNL     C5 5333   0.077   5.322   3.210
  698UNL     N6 5334   5.753   5.464   3.180
  698UNL     N7 5335   0.059   5.525   3.061
  698UNL     H8 5336   0.186   5.339   3.210
  698UNL     H9 5337   0.048   5.304   3.314
  698UNL    H10 5338   0.057   5.232   3.152
  699UNL     H0 5339   1.700   0.569   2.781
  699UNL     H1 5340   1.932   0.408   2.794
  699UNL     C2 5341   1.802   0.594   2.756
  699UNL     C3 5342   1.918   0.511   2.764
  699UNL     C4 5343   1.964   0.705   2.691
  699UNL     C5 5344   2.046   0.819   2.636
  699UNL     N6 5345   1.835   0.713   2.714
  699UNL     N7 5346   2.019   0.584   2.721
  699UNL     H8 5347   1.985   0.891   2.580
  699UNL     H9 5348   2.123   0.784   2.567
  699UNL    H10 5349   2.095   0.873   2.717
  700UNL     H0 5350   2.266   0.258   2.555
  700UNL     H1 5351   2.269   0.011   2.693
  700UNL     C2 5352   2.248   0.235   2.659
  700UNL     C3 5353   2.249   0.111   2.730
  700UNL     C4 5354   2.204   0.269   2.861
  700UNL     C5 5355   2.172   0.343   2.987
  700UNL     N6 5356   2.219   0.329   2.745
  700UNL     N7 5357   2.221   0.134   2.856
  700UNL     H8 5358   2.183   0.452   2.977
  700UNL     H9 5359   2.237   0.313   3.070
  700UNL    H10 5360   2.068   0.325   3.017
  701UNL     H0 5361   2.193   0.757   2.901
  701UNL     H1 5362   2.424   0.844   3.038
  701UNL     C2 5363   2.294   0.720   2.896
  701UNL     C3 5364   2.410   0.765   2.966
  701UNL     C4 5365   2.453   0.599   2.841
  701UNL     C5 5366   2.532   0.486   2.780
  701UNL     N6 5367   2.326   0.619   2.819
  701UNL     N7 5368   2.509   0.687   2.930
  701UNL     H8 5369   2.630   0.521   2.744
  701UNL     H9 5370   2.481   0.441   2.695
  701UNL    H10 5371   2.549   0.408   2.855
  702UNL     H0 5372   0.959   0.123   3.447
  702UNL     H1 5373   0.726   0.040   3.310
  702UNL     C2 5374   0.942   0.103   3.342
  702UNL     C3 5375   0.825   0.062   3.272
  702UNL     C4 5376   0.986   0.087   3.139
  702UNL     C5 5377   1.064   0.097   3.011
  702UNL     N6 5378   1.039   0.117   3.255
  702UNL     N7 5379   0.854   0.052   3.144
  702UNL     H8 5380   1.168   0.065   3.024
  702UNL     H9 5381   1.065   0.199   2.973
  702UNL    H10 5382   1.020   0.032   2.933
  703Co      Co 5383   5.631   4.845   4.198
  704Co      Co 5384   0.734   0.003   4.195
  705Co      Co 5385   5.143   4.675   4.500
  706Co      Co 5386   1.224   0.174   3.894
  707Co      Co 5387   4.651   5.020   4.495
  708Co      Co 5388   5.632   5.367   3.899
  709UNL     H0 5389   4.867   5.081   4.285
  709UNL     H1 5390   4.873   5.328   4.148
  709UNL     C2 5391   4.800   5.166   4.290
  709UNL     C3 5392   4.803   5.291   4.221
  709UNL     C4 5393   4.636   5.281   4.350
  709UNL     C5 5394   4.509   5.319   4.420
  709UNL     N6 5395   4.697   5.166   4.370
  709UNL     N7 5396   4.699   5.363   4.260
  709UNL     H8 5397   4.436   5.236   4.420
  709UNL     H9 5398   4.459   5.404   4.371
  709UNL    H10 5399   4.528   5.348   4.523
  710UNL     H0 5400   1.271   0.435   3.738
  710UNL     H1 5401   1.279   0.437   3.456
  710UNL     C2 5402   1.258   0.355   3.667
  710UNL     C3 5403   1.262   0.355   3.524
  710UNL     C4 5404   1.226   0.161   3.597
  710UNL     C5 5405   1.209   0.012   3.600
  710UNL     N6 5406   1.234   0.233   3.707
  710UNL     N7 5407   1.241   0.232   3.482
  710UNL     H8 5408   5.222   5.500   3.615
  710UNL     H9 5409   5.083   5.512   3.507
  710UNL    H10 5410   5.058   5.520   3.682
  711UNL     H0 5411   0.801   0.011   4.498
  711UNL     H1 5412   0.806   0.254   4.642
  711UNL     C2 5413   0.781   0.112   4.464
  711UNL     C3 5414   0.784   0.233   4.538
  711UNL     C4 5415   0.733   0.267   4.335
  711UNL     C5 5416   0.696   0.342   4.210
  711UNL     N6 5417   0.749   0.137   4.339
  711UNL     N7 5418   0.752   0.330   4.455
  711UNL     H8 5419   0.729   0.290   4.119
  711UNL     H9 5420   0.742   0.441   4.207
  711UNL    H10 5421   0.588   0.355   4.204
  712UNL     H0 5422   4.869   4.563   4.404
  712UNL     H1 5423   4.639   4.727   4.394
  712UNL     C2 5424   4.857   4.667   4.433
  712UNL     C3 5425   4.740   4.748   4.427
  712UNL     C4 5426   4.905   4.855   4.506
  712UNL     C5 5427   4.981   4.967   4.572
  712UNL     N6 5428   4.957   4.737   4.479
  712UNL     N7 5429   4.773   4.866   4.474
  712UNL     H8 5430   4.960   5.063   4.523
  712UNL     H9 5431   5.089   4.950   4.567
  712UNL    H10 5432   4.953   4.976   4.677
  713UNL     H0 5433   0.722   0.067   3.892
  713UNL     H1 5434   0.952   0.145   3.748
  713UNL     C2 5435   0.823   0.080   3.927
  713UNL     C3 5436   0.939   0.119   3.853
  713UNL     C4 5437   0.985   0.086   4.057
  713UNL     C5 5438   1.066   0.080   4.183
  713UNL     N6 5439   0.856   0.058   4.052
  713UNL     N7 5440   1.039   0.122   3.937
  713UNL     H8 5441   1.106   0.179   4.209
  713UNL     H9 5442   1.151   0.012   4.173
  713UNL    H10 5443   1.007   0.046   4.269
  714UNL     H0 5444   5.366   4.815   4.656
  714UNL     H1 5445   3.413   2.043   0.141
  714UNL     C2 5446   5.298   4.772   4.727
  714UNL     C3 5447   3.341   2.000   0.073
  714UNL     C4 5448   3.171   1.898   0.000
  714UNL     C5 5449   5.000   4.594   4.794
  714UNL     N6 5450   5.192   4.706   4.687
  714UNL     N7 5451   3.235   1.935   0.115
  714UNL     H8 5452   5.007   4.503   4.733
  714UNL     H9 5453   4.920   4.656   4.752
  714UNL    H10 5454   3.011   1.793   0.097
  715UNL     H0 5455   5.855   4.394   4.097
  715UNL     H1 5456   5.860   4.640   4.236
  715UNL     C2 5457   5.785   4.476   4.094
  715UNL     C3 5458   5.789   4.600   4.165
  715UNL     C4 5459   5.616   4.586   4.043
  715UNL     C5 5460   5.483   4.623   3.984
  715UNL     N6 5461   5.679   4.473   4.018
  715UNL     N7 5462   5.681   4.667   4.131
  715UNL     H8 5463   5.460   4.563   3.895
  715UNL     H9 5464   5.481   4.728   3.953
  715UNL    H10 5465   5.403   4.607   4.057
  716UNL     H0 5466   5.130   4.915   4.307
  716UNL     H1 5467   5.357   4.993   4.157
  716UNL     C2 5468   5.231   4.875   4.304
  716UNL     C3 5469   5.346   4.913   4.229
  716UNL     C4 5470   5.389   4.747   4.350
  716UNL     C5 5471   5.463   4.630   4.409
  716UNL     N6 5472   5.264   4.772   4.379
  716UNL     N7 5473   5.445   4.833   4.260
  716UNL     H8 5474   5.572   4.645   4.407
  716UNL     H9 5475   5.434   4.612   4.513
  716UNL    H10 5476   5.442   4.538   4.351
  717UNL     H0 5477   5.127   5.415   3.980
  717UNL     H1 5478   5.359   5.255   3.994
  717UNL     C2 5479   5.229   5.440   3.956
  717UNL     C3 5480   5.345   5.358   3.963
  717UNL     C4 5481   1.474   0.013   3.890
  717UNL     C5 5482   1.556   0.126   3.835
  717UNL     N6 5483   1.346   0.020   3.913
  717UNL     N7 5484   5.446   5.430   3.921
  717UNL     H8 5485   1.495   0.198   3.780
  717UNL     H9 5486   1.633   0.091   3.765
  717UNL    H10 5487   1.606   0.180   3.916
  718UNL     H0 5488   5.693   5.104   3.755
  718UNL     H1 5489   5.695   4.857   3.892
  718UNL     C2 5490   5.675   5.081   3.859
  718UNL     C3 5491   5.676   4.957   3.929
  718UNL     C4 5492   5.631   5.116   4.060
  718UNL     C5 5493   5.599   5.190   4.187
  718UNL     N6 5494   5.646   5.176   3.944
  718UNL     N7 5495   5.648   4.980   4.055
  718UNL     H8 5496   5.610   5.298   4.176
  718UNL     H9 5497   5.665   5.160   4.269
  718UNL    H10 5498   5.496   5.170   4.217
  719UNL     H0 5499   1.703   0.065   4.101
  719UNL     H1 5500   1.934   0.152   4.237
  719UNL     C2 5501   1.804   0.027   4.095
  719UNL     C3 5502   1.920   0.073   4.165
  719UNL     C4 5503   0.006   5.445   4.041
  719UNL     C5 5504   0.085   5.333   3.980
  719UNL     N6 5505   5.753   5.465   4.018
  719UNL     N7 5506   0.061   5.533   4.129
  719UNL     H8 5507   0.182   5.368   3.943
  719UNL     H9 5508   0.033   5.288   3.894
  719UNL    H10 5509   0.103   5.255   4.054
  720UNL     H0 5510   4.386   4.971   4.647
  720UNL     H1 5511   4.154   4.888   4.509
  720UNL     C2 5512   4.369   4.951   4.542
  720UNL     C3 5513   4.253   4.909   4.471
  720UNL     C4 5514   4.413   4.935   4.338
  720UNL     C5 5515   4.491   4.944   4.210
  720UNL     N6 5516   4.466   4.965   4.455
  720UNL     N7 5517   4.282   4.900   4.344
  720UNL     H8 5518   4.596   4.913   4.224
  720UNL     H9 5519   4.492   5.047   4.172
  720UNL    H10 5520   4.448   4.880   4.133
  721Co      Co 5521   2.693   2.768   0.600
  722Co      Co 5522   1.713   3.465   0.598
  723Co      Co 5523   2.205   2.598   0.901
  724Co      Co 5524   2.202   3.635   0.296
  725Co      Co 5525   1.713   2.943   0.897
  726Co      Co 5526   2.694   3.290   0.302
  727UNL     H0 5527   1.929   3.003   0.687
  727UNL     H1 5528   1.936   3.250   0.550
  727UNL     C2 5529   1.863   3.089   0.692
  727UNL     C3 5530   1.865   3.214   0.623
  727UNL     C4 5531   1.699   3.204   0.752
  727UNL     C5 5532   1.571   3.241   0.822
  727UNL     N6 5533   1.759   3.089   0.772
  727UNL     N7 5534   1.762   3.285   0.662
  727UNL     H8 5535   1.499   3.159   0.821
  727UNL     H9 5536   1.522   3.327   0.775
  727UNL    H10 5537   1.591   3.269   0.926
  728UNL     H0 5538   2.252   3.897   0.137
  728UNL     H1 5539   0.303   1.128   4.652
  728UNL     C2 5540   2.238   3.815   0.068
  728UNL     C3 5541   0.285   1.048   4.722
  728UNL     C4 5542   2.205   3.622   0.000
  728UNL     C5 5543   0.229   0.704   4.796
  728UNL     N6 5544   2.213   3.694   0.109
  728UNL     N7 5545   0.263   0.925   4.681
  728UNL     H8 5546   2.283   3.422   0.012
  728UNL     H9 5547   0.186   0.668   4.702
  728UNL    H10 5548   2.121   3.441   0.080
  729UNL     H0 5549   1.780   3.472   0.900
  729UNL     H1 5550   1.784   3.716   1.044
  729UNL     C2 5551   1.759   3.573   0.866
  729UNL     C3 5552   1.762   3.695   0.940
  729UNL     C4 5553   1.712   3.728   0.737
  729UNL     C5 5554   1.675   3.804   0.612
  729UNL     N6 5555   1.728   3.598   0.742
  729UNL     N7 5556   1.731   3.791   0.857
  729UNL     H8 5557   1.706   3.751   0.522
  729UNL     H9 5558   1.723   3.902   0.608
  729UNL    H10 5559   1.566   3.818   0.607
  730UNL     H0 5560   1.931   2.486   0.806
  730UNL     H1 5561   1.701   2.650   0.796
  730UNL     C2 5562   1.919   2.590   0.835
  730UNL     C3 5563   1.802   2.671   0.829
  730UNL     C4 5564   1.967   2.777   0.909
  730UNL     C5 5565   2.043   2.889   0.974
  730UNL     N6 5566   2.019   2.660   0.881
  730UNL     N7 5567   1.835   2.789   0.876
  730UNL     H8 5568   2.022   2.985   0.926
  730UNL     H9 5569   2.151   2.874   0.969
  730UNL    H10 5570   2.015   2.897   1.080
  731UNL     H0 5571   1.700   3.528   0.295
  731UNL     H1 5572   1.931   3.606   0.151
  731UNL     C2 5573   1.802   3.541   0.330
  731UNL     C3 5574   1.917   3.580   0.255
  731UNL     C4 5575   1.963   3.548   0.460
  731UNL     C5 5576   2.045   3.543   0.586
  731UNL     N6 5577   1.835   3.520   0.454
  731UNL     N7 5578   2.018   3.584   0.340
  731UNL     H8 5579   2.085   3.641   0.611
  731UNL     H9 5580   2.129   3.473   0.575
  731UNL    H10 5581   1.986   3.509   0.672
  732UNL     H0 5582   2.429   2.739   1.061
  732UNL     H1 5583   2.433   2.737   1.343
  732UNL     C2 5584   2.359   2.694   1.130
  732UNL     C3 5585   2.363   2.694   1.273
  732UNL     C4 5586   2.193   2.591   1.198
  732UNL     C5 5587   2.063   2.515   1.199
  732UNL     N6 5588   2.254   2.628   1.089
  732UNL     N7 5589   2.257   2.628   1.313
  732UNL     H8 5590   2.070   2.422   1.141
  732UNL     H9 5591   1.983   2.576   1.156
  732UNL    H10 5592   2.032   2.487   1.301
  733UNL     H0 5593   2.918   2.317   0.499
  733UNL     H1 5594   2.923   2.563   0.638
  733UNL     C2 5595   2.848   2.399   0.496
  733UNL     C3 5596   2.852   2.523   0.567
  733UNL     C4 5597   2.679   2.508   0.445
  733UNL     C5 5598   2.546   2.545   0.386
  733UNL     N6 5599   2.741   2.396   0.420
  733UNL     N7 5600   2.744   2.590   0.533
  733UNL     H8 5601   2.522   2.486   0.297
  733UNL     H9 5602   2.544   2.651   0.355
  733UNL    H10 5603   2.466   2.530   0.459
  734UNL     H0 5604   2.193   2.838   0.708
  734UNL     H1 5605   2.419   2.915   0.558
  734UNL     C2 5606   2.293   2.797   0.706
  734UNL     C3 5607   2.408   2.836   0.631
  734UNL     C4 5608   2.452   2.670   0.752
  734UNL     C5 5609   2.525   2.553   0.811
  734UNL     N6 5610   2.326   2.695   0.780
  734UNL     N7 5611   2.507   2.755   0.662
  734UNL     H8 5612   2.634   2.568   0.810
  734UNL     H9 5613   2.496   2.536   0.916
  734UNL    H10 5614   2.504   2.461   0.755
  735UNL     H0 5615   2.189   3.337   0.382
  735UNL     H1 5616   2.421   3.177   0.396
  735UNL     C2 5617   2.291   3.362   0.358
  735UNL     C3 5618   2.407   3.280   0.365
  735UNL     C4 5619   2.453   3.474   0.292
  735UNL     C5 5620   2.535   3.587   0.237
  735UNL     N6 5621   2.324   3.482   0.316
  735UNL     N7 5622   2.508   3.352   0.322
  735UNL     H8 5623   2.474   3.660   0.182
  735UNL     H9 5624   2.612   3.552   0.167
  735UNL    H10 5625   2.585   3.641   0.318
  736UNL     H0 5626   2.754   3.027   0.157
  736UNL     H1 5627   2.758   2.780   0.294
  736UNL     C2 5628   2.736   3.003   0.261
  736UNL     C3 5629   2.738   2.879   0.332
  736UNL     C4 5630   2.693   3.038   0.463
  736UNL     C5 5631   2.661   3.112   0.589
  736UNL     N6 5632   2.707   3.098   0.347
  736UNL     N7 5633   2.710   2.902   0.458
  736UNL     H8 5634   2.671   3.221   0.578
  736UNL     H9 5635   2.728   3.083   0.671
  736UNL    H10 5636   2.558   3.092   0.621
  737UNL     H0 5637   2.681   3.526   0.503
  737UNL     H1 5638   2.912   3.613   0.640
  737UNL     C2 5639   2.782   3.488   0.498
  737UNL     C3 5640   2.898   3.534   0.568
  737UNL     C4 5641   2.942   3.368   0.443
  737UNL     C5 5642   3.022   3.256   0.382
  737UNL     N6 5643   2.815   3.388   0.421
  737UNL     N7 5644   2.997   3.456   0.532
  737UNL     H8 5645   3.119   3.291   0.345
  737UNL     H9 5646   2.969   3.210   0.298
  737UNL    H10 5647   3.041   3.177   0.456
  738UNL     H0 5648   1.449   2.892   1.049
  738UNL     H1 5649   1.216   2.809   0.912
  738UNL     C2 5650   1.432   2.872   0.944
  738UNL     C3 5651   1.315   2.831   0.874
  738UNL     C4 5652   1.476   2.857   0.741
  738UNL     C5 5653   1.554   2.867   0.612
  738UNL     N6 5654   1.529   2.887   0.857
  738UNL     N7 5655   1.344   2.822   0.746
  738UNL     H8 5656   1.658   2.836   0.626
  738UNL     H9 5657   1.554   2.970   0.575
  738UNL    H10 5658   1.510   2.803   0.535
  739Co      Co 5659   2.203   2.076   1.798
  740Co      Co 5660   1.225   2.772   1.797
  741Co      Co 5661   1.715   1.905   2.100
  742Co      Co 5662   1.713   2.943   1.496
  743Co      Co 5663   1.223   2.250   2.096
  744Co      Co 5664   2.205   2.598   1.500
  745UNL     H0 5665   1.439   2.309   1.886
  745UNL     H1 5666   1.446   2.556   1.749
  745UNL     C2 5667   1.373   2.395   1.891
  745UNL     C3 5668   1.375   2.520   1.822
  745UNL     C4 5669   1.209   2.510   1.950
  745UNL     C5 5670   1.081   2.548   2.020
  745UNL     N6 5671   1.269   2.395   1.971
  745UNL     N7 5672   1.272   2.591   1.860
  745UNL     H8 5673   1.009   2.466   2.020
  745UNL     H9 5674   1.032   2.633   1.972
  745UNL    H10 5675   1.101   2.577   2.124
  746UNL     H0 5676   1.761   3.205   1.341
  746UNL     H1 5677   1.770   3.207   1.059
  746UNL     C2 5678   1.748   3.125   1.269
  746UNL     C3 5679   1.752   3.124   1.126
  746UNL     C4 5680   1.717   2.930   1.199
  746UNL     C5 5681   1.699   2.781   1.202
  746UNL     N6 5682   1.724   3.002   1.309
  746UNL     N7 5683   1.731   3.002   1.084
  746UNL     H8 5684   1.796   2.731   1.217
  746UNL     H9 5685   1.657   2.743   1.108
  746UNL    H10 5686   1.632   2.751   1.283
  747UNL     H0 5687   1.290   2.779   2.099
  747UNL     H1 5688   1.295   3.023   2.243
  747UNL     C2 5689   1.270   2.880   2.065
  747UNL     C3 5690   1.273   3.002   2.139
  747UNL     C4 5691   1.222   3.035   1.936
  747UNL     C5 5692   1.186   3.111   1.811
  747UNL     N6 5693   1.238   2.905   1.941
  747UNL     N7 5694   1.241   3.098   2.056
  747UNL     H8 5695   1.209   3.054   1.720
  747UNL     H9 5696   1.242   3.205   1.804
  747UNL    H10 5697   1.079   3.134   1.809
  748UNL     H0 5698   1.442   1.793   2.006
  748UNL     H1 5699   1.211   1.956   1.995
  748UNL     C2 5700   1.430   1.897   2.034
  748UNL     C3 5701   1.312   1.978   2.028
  748UNL     C4 5702   1.477   2.085   2.108
  748UNL     C5 5703   1.553   2.197   2.173
  748UNL     N6 5704   1.530   1.968   2.080
  748UNL     N7 5705   1.345   2.096   2.076
  748UNL     H8 5706   1.532   2.293   2.125
  748UNL     H9 5707   1.662   2.182   2.169
  748UNL    H10 5708   1.525   2.205   2.279
  749UNL     H0 5709   1.211   2.836   1.494
  749UNL     H1 5710   1.442   2.914   1.350
  749UNL     C2 5711   1.313   2.849   1.528
  749UNL     C3 5712   1.428   2.888   1.454
  749UNL     C4 5713   1.474   2.855   1.659
  749UNL     C5 5714   1.556   2.850   1.785
  749UNL     N6 5715   1.346   2.828   1.653
  749UNL     N7 5716   1.529   2.891   1.539
  749UNL     H8 5717   1.595   2.949   1.811
  749UNL     H9 5718   1.641   2.782   1.774
  749UNL    H10 5719   1.497   2.814   1.870
  750UNL     H0 5720   1.940   2.047   2.260
  750UNL     H1 5721   1.943   2.044   2.543
  750UNL     C2 5722   1.870   2.002   2.330
  750UNL     C3 5723   1.873   2.001   2.472
  750UNL     C4 5724   1.703   1.898   2.398
  750UNL     C5 5725   1.573   1.823   2.399
  750UNL     N6 5726   1.764   1.936   2.288
  750UNL     N7 5727   1.767   1.936   2.513
  750UNL     H8 5728   1.581   1.730   2.341
  750UNL     H9 5729   1.493   1.884   2.355
  750UNL    H10 5730   1.543   1.794   2.500
  751UNL     H0 5731   2.427   1.624   1.700
  751UNL     H1 5732   2.432   1.870   1.838
  751UNL     C2 5733   2.357   1.706   1.696
  751UNL     C3 5734   2.361   1.830   1.767
  751UNL     C4 5735   2.189   1.816   1.644
  751UNL     C5 5736   2.056   1.853   1.584
  751UNL     N6 5737   2.251   1.703   1.619
  751UNL     N7 5738   2.254   1.897   1.733
  751UNL     H8 5739   2.033   1.793   1.496
  751UNL     H9 5740   2.055   1.958   1.553
  751UNL    H10 5741   1.976   1.838   1.658
  752UNL     H0 5742   1.703   2.146   1.908
  752UNL     H1 5743   1.930   2.224   1.758
  752UNL     C2 5744   1.804   2.105   1.905
  752UNL     C3 5745   1.919   2.144   1.831
  752UNL     C4 5746   1.962   1.978   1.952
  752UNL     C5 5747   2.036   1.860   2.010
  752UNL     N6 5748   1.837   2.003   1.980
  752UNL     N7 5749   2.018   2.063   1.861
  752UNL     H8 5750   2.144   1.875   2.009
  752UNL     H9 5751   2.007   1.844   2.115
  752UNL    H10 5752   2.015   1.769   1.954
  753UNL     H0 5753   1.700   2.645   1.582
  753UNL     H1 5754   1.932   2.485   1.595
  753UNL     C2 5755   1.802   2.670   1.557
  753UNL     C3 5756   1.918   2.588   1.565
  753UNL     C4 5757   1.964   2.782   1.492
  753UNL     C5 5758   2.046   2.896   1.437
  753UNL     N6 5759   1.835   2.790   1.515
  753UNL     N7 5760   2.019   2.661   1.522
  753UNL     H8 5761   1.985   2.968   1.381
  753UNL     H9 5762   2.123   2.861   1.367
  753UNL    H10 5763   2.095   2.950   1.518
  754UNL     H0 5764   2.267   2.335   1.356
  754UNL     H1 5765   2.269   2.088   1.493
  754UNL     C2 5766   2.248   2.312   1.460
  754UNL     C3 5767   2.249   2.188   1.530
  754UNL     C4 5768   2.205   2.346   1.661
  754UNL     C5 5769   2.172   2.420   1.788
  754UNL     N6 5770   2.219   2.407   1.545
  754UNL     N7 5771   2.221   2.211   1.656
  754UNL     H8 5772   2.184   2.529   1.777
  754UNL     H9 5773   2.238   2.389   1.870
  754UNL    H10 5774   2.068   2.402   1.818
  755UNL     H0 5775   2.192   2.834   1.702
  755UNL     H1 5776   2.423   2.921   1.839
  755UNL     C2 5777   2.294   2.796   1.697
  755UNL     C3 5778   2.409   2.842   1.767
  755UNL     C4 5779   2.453   2.676   1.642
  755UNL     C5 5780   2.533   2.564   1.581
  755UNL     N6 5781   2.326   2.696   1.619
  755UNL     N7 5782   2.509   2.764   1.731
  755UNL     H8 5783   2.630   2.599   1.545
  755UNL     H9 5784   2.481   2.519   1.495
  755UNL    H10 5785   2.550   2.485   1.655
  756UNL     H0 5786   0.959   2.198   2.248
  756UNL     H1 5787   0.726   2.117   2.110
  756UNL     C2 5788   0.942   2.179   2.143
  756UNL     C3 5789   0.825   2.138   2.072
  756UNL     C4 5790   0.986   2.164   1.939
  756UNL     C5 5791   1.064   2.174   1.811
  756UNL     N6 5792   1.039   2.193   2.056
  756UNL     N7 5793   0.854   2.129   1.945
  756UNL     H8 5794   1.168   2.143   1.825
  756UNL     H9 5795   1.065   2.276   1.773
  756UNL    H10 5796   1.020   2.109   1.734
  757Co      Co 5797   1.714   1.384   2.999
  758Co      Co 5798   0.734   2.080   2.996
  759Co      Co 5799   1.225   1.212   3.300
  760Co      Co 5800   1.224   2.251   2.695
  761Co      Co 5801   0.734   1.558   3.295
  762Co      Co 5802   1.715   1.905   2.700
  763UNL     H0 5803   0.950   1.619   3.086
  763UNL     H1 5804   0.957   1.865   2.948
  763UNL     C2 5805   0.884   1.704   3.090
  763UNL     C3 5806   0.886   1.829   3.022
  763UNL     C4 5807   0.720   1.819   3.150
  763UNL     C5 5808   0.592   1.857   3.220
  763UNL     N6 5809   0.780   1.704   3.171
  763UNL     N7 5810   0.783   1.900   3.060
  763UNL     H8 5811   0.519   1.775   3.218
  763UNL     H9 5812   0.543   1.942   3.173
  763UNL    H10 5813   0.612   1.884   3.324
  764UNL     H0 5814   1.271   2.512   2.540
  764UNL     H1 5815   1.280   2.514   2.257
  764UNL     C2 5816   1.258   2.432   2.468
  764UNL     C3 5817   1.262   2.432   2.325
  764UNL     C4 5818   1.227   2.238   2.398
  764UNL     C5 5819   1.209   2.089   2.401
  764UNL     N6 5820   1.235   2.310   2.508
  764UNL     N7 5821   1.241   2.309   2.283
  764UNL     H8 5822   1.306   2.039   2.416
  764UNL     H9 5823   1.167   2.051   2.308
  764UNL    H10 5824   1.142   2.058   2.483
  765UNL     H0 5825   0.801   2.087   3.298
  765UNL     H1 5826   0.806   2.330   3.442
  765UNL     C2 5827   0.781   2.188   3.264
  765UNL     C3 5828   0.784   2.310   3.338
  765UNL     C4 5829   0.733   2.343   3.135
  765UNL     C5 5830   0.697   2.419   3.010
  765UNL     N6 5831   0.749   2.213   3.140
  765UNL     N7 5832   0.752   2.406   3.255
  765UNL     H8 5833   0.721   2.363   2.919
  765UNL     H9 5834   0.750   2.514   3.005
  765UNL    H10 5835   0.589   2.439   3.007
  766UNL     H0 5836   0.952   1.101   3.206
  766UNL     H1 5837   0.722   1.264   3.195
  766UNL     C2 5838   0.940   1.205   3.234
  766UNL     C3 5839   0.823   1.286   3.228
  766UNL     C4 5840   0.988   1.392   3.307
  766UNL     C5 5841   1.064   1.505   3.372
  766UNL     N6 5842   1.040   1.275   3.280
  766UNL     N7 5843   0.855   1.404   3.275
  766UNL     H8 5844   1.043   1.601   3.324
  766UNL     H9 5845   1.172   1.488   3.368
  766UNL    H10 5846   1.036   1.514   3.478
  767UNL     H0 5847   0.722   2.144   2.693
  767UNL     H1 5848   0.952   2.221   2.549
  767UNL     C2 5849   0.824   2.156   2.727
  767UNL     C3 5850   0.939   2.196   2.653
  767UNL     C4 5851   0.985   2.163   2.858
  767UNL     C5 5852   1.066   2.158   2.984
  767UNL     N6 5853   0.857   2.135   2.852
  767UNL     N7 5854   1.039   2.199   2.738
  767UNL     H8 5855   1.105   2.257   3.010
  767UNL     H9 5856   1.152   2.090   2.974
  767UNL    H10 5857   1.007   2.122   3.069
  768UNL     H0 5858   1.450   1.354   3.459
  768UNL     H1 5859   1.454   1.352   3.742
  768UNL     C2 5860   1.380   1.309   3.529
  768UNL     C3 5861   1.384   1.309   3.671
  768UNL     C4 5862   1.214   1.206   3.597
  768UNL     C5 5863   1.084   1.131   3.598
  768UNL     N6 5864   1.275   1.244   3.487
  768UNL     N7 5865   1.278   1.244   3.712
  768UNL     H8 5866   1.091   1.038   3.539
  768UNL     H9 5867   1.004   1.192   3.556
  768UNL    H10 5868   1.054   1.102   3.699
  769UNL     H0 5869   1.938   0.933   2.899
  769UNL     H1 5870   1.943   1.179   3.038
  769UNL     C2 5871   1.868   1.015   2.895
  769UNL     C3 5872   1.872   1.138   2.967
  769UNL     C4 5873   1.699   1.124   2.844
  769UNL     C5 5874   1.566   1.161   2.784
  769UNL     N6 5875   1.762   1.011   2.819
  769UNL     N7 5876   1.764   1.205   2.932
  769UNL     H8 5877   1.543   1.101   2.696
  769UNL     H9 5878   1.564   1.266   2.753
  769UNL    H10 5879   1.487   1.145   2.858
  770UNL     H0 5880   1.213   1.453   3.107
  770UNL     H1 5881   1.439   1.531   2.958
  770UNL     C2 5882   1.313   1.412   3.105
  770UNL     C3 5883   1.428   1.451   3.030
  770UNL     C4 5884   1.472   1.285   3.151
  770UNL     C5 5885   1.546   1.168   3.210
  770UNL     N6 5886   1.346   1.310   3.179
  770UNL     N7 5887   1.528   1.371   3.061
  770UNL     H8 5888   1.654   1.185   3.210
  770UNL     H9 5889   1.517   1.149   3.314
  770UNL    H10 5890   1.525   1.078   3.152
  771UNL     H0 5891   1.210   1.953   2.781
  771UNL     H1 5892   1.442   1.793   2.794
  771UNL     C2 5893   1.312   1.978   2.756
  771UNL     C3 5894   1.429   1.896   2.764
  771UNL     C4 5895   1.474   2.090   2.691
  771UNL     C5 5896   1.556   2.203   2.636
  771UNL     N6 5897   1.346   2.098   2.715
  771UNL     N7 5898   1.530   1.968   2.721
  771UNL     H8 5899   1.495   2.275   2.580
  771UNL     H9 5900   1.634   2.168   2.568
  771UNL    H10 5901   1.605   2.258   2.718
  772UNL     H0 5902   1.777   1.642   2.556
  772UNL     H1 5903   1.778   1.395   2.693
  772UNL     C2 5904   1.758   1.619   2.660
  772UNL     C3 5905   1.759   1.495   2.730
  772UNL     C4 5906   1.714   1.654   2.861
  772UNL     C5 5907   1.682   1.728   2.988
  772UNL     N6 5908   1.729   1.714   2.745
  772UNL     N7 5909   1.730   1.518   2.856
  772UNL     H8 5910   1.692   1.837   2.976
  772UNL     H9 5911   1.748   1.699   3.070
  772UNL    H10 5912   1.579   1.708   3.018
  773UNL     H0 5913   1.703   2.142   2.901
  773UNL     H1 5914   1.934   2.229   3.038
  773UNL     C2 5915   1.804   2.104   2.896
  773UNL     C3 5916   1.920   2.149   2.966
  773UNL     C4 5917   1.964   1.983   2.841
  773UNL     C5 5918   2.043   1.871   2.780
  773UNL     N6 5919   1.836   2.003   2.819
  773UNL     N7 5920   2.019   2.071   2.930
  773UNL     H8 5921   2.140   1.906   2.744
  773UNL     H9 5922   1.991   1.825   2.695
  773UNL    H10 5923   2.061   1.793   2.855
  774UNL     H0 5924   0.470   1.508   3.448
  774UNL     H1 5925   0.237   1.425   3.310
  774UNL     C2 5926   0.453   1.489   3.342
  774UNL     C3 5927   0.336   1.447   3.272
  774UNL     C4 5928   0.496   1.473   3.139
  774UNL     C5 5929   0.574   1.482   3.011
  774UNL     N6 5930   0.549   1.502   3.255
  774UNL     N7 5931   0.364   1.438   3.144
  774UNL     H8 5932   0.679   1.451   3.024
  774UNL     H9 5933   0.575   1.585   2.973
  774UNL    H10 5934   0.531   1.418   2.933
  775Co      Co 5935   1.225   0.691   4.198
  776Co      Co 5936   0.245   1.388   4.196
  777Co      Co 5937   0.737   0.521   4.499
  778Co      Co 5938   0.734   1.558   3.894
  779Co      Co 5939   0.245   0.865   4.495
  780Co      Co 5940   1.225   1.213   3.899
  781UNL     H0 5941   0.460   0.926   4.285
  781UNL     H1 5942   0.467   1.173   4.148
  781UNL     C2 5943   0.394   1.011   4.290
  781UNL     C3 5944   0.396   1.136   4.221
  781UNL     C4 5945   0.230   1.126   4.350
  781UNL     C5 5946   0.102   1.164   4.419
  781UNL     N6 5947   0.291   1.012   4.371
  781UNL     N7 5948   0.293   1.208   4.260
  781UNL     H8 5949   0.030   1.082   4.419
  781UNL     H9 5950   0.053   1.249   4.372
  781UNL    H10 5951   0.122   1.192   4.523
  782UNL     H0 5952   0.783   1.820   3.739
  782UNL     H1 5953   0.791   1.822   3.456
  782UNL     C2 5954   0.769   1.740   3.667
  782UNL     C3 5955   0.773   1.740   3.524
  782UNL     C4 5956   0.737   1.546   3.597
  782UNL     C5 5957   0.719   1.397   3.600
  782UNL     N6 5958   0.745   1.617   3.707
  782UNL     N7 5959   0.751   1.617   3.482
  782UNL     H8 5960   0.815   1.346   3.615
  782UNL     H9 5961   0.677   1.359   3.506
  782UNL    H10 5962   0.652   1.366   3.681
  783UNL     H0 5963   0.311   1.396   4.498
  783UNL     H1 5964   0.317   1.639   4.642
  783UNL     C2 5965   0.291   1.496   4.464
  783UNL     C3 5966   0.294   1.618   4.538
  783UNL     C4 5967   0.243   1.651   4.335
  783UNL     C5 5968   0.206   1.727   4.210
  783UNL     N6 5969   0.259   1.521   4.340
  783UNL     N7 5970   0.263   1.715   4.455
  783UNL     H8 5971   0.237   1.674   4.120
  783UNL     H9 5972   0.255   1.825   4.206
  783UNL    H10 5973   0.098   1.743   4.205
  784UNL     H0 5974   0.463   0.409   4.403
  784UNL     H1 5975   0.233   0.572   4.394
  784UNL     C2 5976   0.451   0.513   4.432
  784UNL     C3 5977   0.334   0.593   4.427
  784UNL     C4 5978   0.499   0.700   4.506
  784UNL     C5 5979   0.574   0.812   4.572
  784UNL     N6 5980   0.551   0.583   4.478
  784UNL     N7 5981   0.366   0.711   4.474
  784UNL     H8 5982   0.553   0.909   4.523
  784UNL     H9 5983   0.683   0.796   4.567
  784UNL    H10 5984   0.547   0.822   4.677
  785UNL     H0 5985   0.231   1.452   3.893
  785UNL     H1 5986   0.462   1.530   3.749
  785UNL     C2 5987   0.333   1.465   3.927
  785UNL     C3 5988   0.448   1.504   3.853
  785UNL     C4 5989   0.495   1.471   4.057
  785UNL     C5 5990   0.576   1.466   4.183
  785UNL     N6 5991   0.367   1.444   4.052
  785UNL     N7 5992   0.549   1.507   3.937
  785UNL     H8 5993   0.618   1.564   4.208
  785UNL     H9 5994   0.660   1.395   4.173
  785UNL    H10 5995   0.517   1.433   4.270
  786UNL     H0 5996   0.960   0.661   4.655
  786UNL     H1 5997   2.924   3.428   0.141
  786UNL     C2 5998   0.892   0.618   4.727
  786UNL     C3 5999   2.852   3.385   0.073
  786UNL     C4 6000   0.724   0.514   4.796
  786UNL     C5 6001   0.594   0.440   4.793
  786UNL     N6 6002   0.786   0.552   4.687
  786UNL     N7 6003   2.746   3.320   0.115
  786UNL     H8 6004   0.601   0.348   4.733
  786UNL     H9 6005   0.514   0.501   4.751
  786UNL    H10 6006   2.521   3.179   0.097
  787UNL     H0 6007   1.449   0.240   4.098
  787UNL     H1 6008   1.454   0.486   4.236
  787UNL     C2 6009   1.379   0.322   4.094
  787UNL     C3 6010   1.383   0.446   4.165
  787UNL     C4 6011   1.210   0.431   4.043
  787UNL     C5 6012   1.077   0.469   3.983
  787UNL     N6 6013   1.272   0.319   4.018
  787UNL     N7 6014   1.275   0.513   4.131
  787UNL     H8 6015   1.054   0.409   3.895
  787UNL     H9 6016   1.075   0.574   3.952
  787UNL    H10 6017   0.997   0.453   4.057
  788UNL     H0 6018   0.724   0.761   4.306
  788UNL     H1 6019   0.951   0.839   4.156
  788UNL     C2 6020   0.825   0.721   4.304
  788UNL     C3 6021   0.940   0.759   4.229
  788UNL     C4 6022   0.983   0.593   4.350
  788UNL     C5 6023   1.057   0.476   4.409
  788UNL     N6 6024   0.858   0.618   4.378
  788UNL     N7 6025   1.039   0.679   4.259
  788UNL     H8 6026   1.166   0.491   4.407
  788UNL     H9 6027   1.028   0.458   4.513
  788UNL    H10 6028   1.036   0.384   4.351
  789UNL     H0 6029   0.721   1.261   3.981
  789UNL     H1 6030   0.953   1.101   3.994
  789UNL     C2 6031   0.823   1.286   3.956
  789UNL     C3 6032   0.939   1.204   3.963
  789UNL     C4 6033   0.985   1.398   3.890
  789UNL     C5 6034   1.067   1.511   3.835
  789UNL     N6 6035   0.856   1.405   3.914
  789UNL     N7 6036   1.040   1.276   3.921
  789UNL     H8 6037   1.005   1.584   3.781
  789UNL     H9 6038   1.142   1.476   3.764
  789UNL    H10 6039   1.118   1.564   3.916
  790UNL     H0 6040   1.287   0.950   3.755
  790UNL     H1 6041   1.289   0.703   3.892
  790UNL     C2 6042   1.269   0.927   3.859
  790UNL     C3 6043   1.270   0.803   3.929
  790UNL     C4 6044   1.225   0.962   4.060
  790UNL     C5 6045   1.193   1.036   4.187
  790UNL     N6 6046   1.240   1.022   3.944
  790UNL     N7 6047   1.242   0.826   4.055
  790UNL     H8 6048   1.203   1.144   4.176
  790UNL     H9 6049   1.259   1.006   4.269
  790UNL    H10 6050   1.090   1.016   4.217
  791UNL     H0 6051   1.213   1.449   4.101
  791UNL     H1 6052   1.444   1.536   4.238
  791UNL     C2 6053   1.314   1.412   4.096
  791UNL     C3 6054   1.430   1.457   4.166
  791UNL     C4 6055   1.474   1.291   4.041
  791UNL     C5 6056   1.553   1.179   3.980
  791UNL     N6 6057   1.347   1.311   4.018
  791UNL     N7 6058   1.529   1.379   4.130
  791UNL     H8 6059   1.651   1.215   3.943
  791UNL     H9 6060   1.502   1.134   3.894
  791UNL    H10 6061   1.571   1.101   4.054
  792UNL     H0 6062   5.855   0.817   4.647
  792UNL     H1 6063   5.622   0.734   4.509
  792UNL     C2 6064   5.838   0.797   4.542
  792UNL     C3 6065   5.721   0.755   4.471
  792UNL     C4 6066   0.007   0.781   4.339
  792UNL     C5 6067   0.085   0.790   4.210
  792UNL     N6 6068   0.060   0.810   4.455
  792UNL     N7 6069   5.750   0.746   4.344
  792UNL     H8 6070   0.189   0.758   4.224
  792UNL     H9 6071   0.086   0.892   4.172
  792UNL    H10 6072   0.041   0.726   4.133
  793Co      Co 6073   2.204   4.152   0.599
  794Co      Co 6074   1.224   4.849   0.598
  795Co      Co 6075   1.715   3.983   0.901
  796Co      Co 6076   1.713   5.020   0.296
  797Co      Co 6077   1.223   4.327   0.897
  798Co      Co 6078   2.204   4.675   0.302
  799UNL     H0 6079   1.439   4.387   0.687
  799UNL     H1 6080   1.446   4.634   0.550
  799UNL     C2 6081   1.373   4.472   0.692
  799UNL     C3 6082   1.375   4.597   0.623
  799UNL     C4 6083   1.209   4.587   0.751
  799UNL     C5 6084   1.081   4.625   0.821
  799UNL     N6 6085   1.269   4.473   0.772
  799UNL     N7 6086   1.272   4.669   0.661
  799UNL     H8 6087   1.008   4.543   0.819
  799UNL     H9 6088   1.032   4.711   0.775
  799UNL    H10 6089   1.100   4.651   0.926
  800UNL     H0 6090   1.761   5.282   0.137
  800UNL     H1 6091   5.688   2.513   4.652
  800UNL     C2 6092   1.748   5.200   0.068
  800UNL     C3 6093   5.669   2.433   4.722
  800UNL     C4 6094   5.632   2.238   4.796
  800UNL     C5 6095   5.614   2.089   4.796
  800UNL     N6 6096   1.723   5.079   0.109
  800UNL     N7 6097   5.647   2.310   4.681
  800UNL     H8 6098   1.794   4.808   0.011
  800UNL     H9 6099   5.570   2.053   4.702
  800UNL    H10 6100   1.631   4.826   0.080
  801UNL     H0 6101   1.289   4.854   0.897
  801UNL     H1 6102   1.294   5.096   1.043
  801UNL     C2 6103   1.270   4.955   0.866
  801UNL     C3 6104   1.272   5.078   0.939
  801UNL     C4 6105   1.223   5.113   0.737
  801UNL     C5 6106   1.187   5.186   0.610
  801UNL     N6 6107   1.238   4.983   0.742
  801UNL     N7 6108   1.241   5.176   0.857
  801UNL     H8 6109   1.221   5.133   0.521
  801UNL     H9 6110   1.231   5.285   0.607
  801UNL    H10 6111   1.078   5.197   0.603
  802UNL     H0 6112   1.442   3.870   0.807
  802UNL     H1 6113   1.211   4.034   0.797
  802UNL     C2 6114   1.430   3.974   0.835
  802UNL     C3 6115   1.312   4.055   0.829
  802UNL     C4 6116   1.477   4.162   0.909
  802UNL     C5 6117   1.553   4.274   0.974
  802UNL     N6 6118   1.530   4.045   0.881
  802UNL     N7 6119   1.345   4.173   0.877
  802UNL     H8 6120   1.532   4.370   0.926
  802UNL     H9 6121   1.662   4.259   0.969
  802UNL    H10 6122   1.525   4.282   1.080
  803UNL     H0 6123   1.211   4.911   0.294
  803UNL     H1 6124   1.441   4.989   0.150
  803UNL     C2 6125   1.313   4.924   0.329
  803UNL     C3 6126   1.428   4.964   0.255
  803UNL     C4 6127   1.474   4.931   0.459
  803UNL     C5 6128   1.556   4.926   0.585
  803UNL     N6 6129   1.346   4.903   0.454
  803UNL     N7 6130   1.528   4.968   0.339
  803UNL     H8 6131   1.595   5.026   0.611
  803UNL     H9 6132   1.641   4.859   0.575
  803UNL    H10 6133   1.496   4.891   0.671
  804UNL     H0 6134   1.940   4.124   1.061
  804UNL     H1 6135   1.943   4.121   1.344
  804UNL     C2 6136   1.870   4.079   1.131
  804UNL     C3 6137   1.873   4.078   1.273
  804UNL     C4 6138   1.703   3.975   1.198
  804UNL     C5 6139   1.573   3.900   1.199
  804UNL     N6 6140   1.764   4.013   1.089
  804UNL     N7 6141   1.767   4.012   1.314
  804UNL     H8 6142   1.581   3.807   1.141
  804UNL     H9 6143   1.493   3.961   1.156
  804UNL    H10 6144   1.543   3.871   1.301
  805UNL     H0 6145   2.428   3.701   0.500
  805UNL     H1 6146   2.432   3.946   0.639
  805UNL     C2 6147   2.358   3.783   0.496
  805UNL     C3 6148   2.362   3.907   0.568
  805UNL     C4 6149   2.190   3.893   0.444
  805UNL     C5 6150   2.057   3.930   0.385
  805UNL     N6 6151   2.252   3.780   0.419
  805UNL     N7 6152   2.254   3.974   0.533
  805UNL     H8 6153   2.033   3.870   0.296
  805UNL     H9 6154   2.055   4.035   0.353
  805UNL    H10 6155   1.977   3.915   0.458
  806UNL     H0 6156   1.703   4.223   0.709
  806UNL     H1 6157   1.930   4.301   0.559
  806UNL     C2 6158   1.804   4.183   0.706
  806UNL     C3 6159   1.919   4.221   0.631
  806UNL     C4 6160   1.962   4.054   0.752
  806UNL     C5 6161   2.036   3.937   0.811
  806UNL     N6 6162   1.837   4.080   0.781
  806UNL     N7 6163   2.018   4.140   0.662
  806UNL     H8 6164   2.144   3.952   0.809
  806UNL     H9 6165   2.007   3.920   0.916
  806UNL    H10 6166   2.014   3.846   0.754
  807UNL     H0 6167   1.699   4.722   0.381
  807UNL     H1 6168   1.931   4.562   0.395
  807UNL     C2 6169   1.801   4.747   0.357
  807UNL     C3 6170   1.917   4.665   0.364
  807UNL     C4 6171   1.963   4.859   0.291
  807UNL     C5 6172   2.045   4.972   0.236
  807UNL     N6 6173   1.834   4.867   0.315
  807UNL     N7 6174   2.018   4.737   0.322
  807UNL     H8 6175   1.983   5.050   0.190
  807UNL     H9 6176   2.114   4.937   0.159
  807UNL    H10 6177   2.103   5.021   0.315
  808UNL     H0 6178   2.267   4.412   0.157
  808UNL     H1 6179   2.270   4.165   0.294
  808UNL     C2 6180   2.248   4.389   0.261
  808UNL     C3 6181   2.250   4.265   0.331
  808UNL     C4 6182   2.205   4.423   0.462
  808UNL     C5 6183   2.172   4.497   0.589
  808UNL     N6 6184   2.219   4.484   0.347
  808UNL     N7 6185   2.222   4.287   0.457
  808UNL     H8 6186   2.186   4.605   0.579
  808UNL     H9 6187   2.236   4.465   0.672
  808UNL    H10 6188   2.068   4.480   0.618
  809UNL     H0 6189   2.192   4.911   0.504
  809UNL     H1 6190   2.423   4.997   0.642
  809UNL     C2 6191   2.293   4.873   0.499
  809UNL     C3 6192   2.409   4.918   0.569
  809UNL     C4 6193   2.453   4.753   0.443
  809UNL     C5 6194   2.532   4.641   0.382
  809UNL     N6 6195   2.325   4.773   0.420
  809UNL     N7 6196   2.508   4.840   0.532
  809UNL     H8 6197   2.630   4.676   0.346
  809UNL     H9 6198   2.481   4.596   0.296
  809UNL    H10 6199   2.549   4.562   0.456
  810UNL     H0 6200   0.959   4.275   1.049
  810UNL     H1 6201   0.726   4.193   0.911
  810UNL     C2 6202   0.942   4.256   0.944
  810UNL     C3 6203   0.825   4.215   0.873
  810UNL     C4 6204   0.986   4.241   0.741
  810UNL     C5 6205   1.064   4.251   0.612
  810UNL     N6 6206   1.039   4.270   0.857
  810UNL     N7 6207   0.854   4.206   0.746
  810UNL     H8 6208   1.169   4.220   0.626
  810UNL     H9 6209   1.064   4.353   0.574
  810UNL    H10 6210   1.021   4.186   0.535
  811Co      Co 6211   1.713   3.460   1.800
  812Co      Co 6212   0.734   4.158   1.797
  813Co      Co 6213   1.225   3.289   2.101
  814Co      Co 6214   1.224   4.328   1.496
  815Co      Co 6215   0.734   3.636   2.096
  816Co      Co 6216   1.715   3.982   1.501
  817UNL     H0 6217   0.949   3.696   1.886
  817UNL     H1 6218   0.957   3.943   1.750
  817UNL     C2 6219   0.883   3.781   1.891
  817UNL     C3 6220   0.886   3.907   1.823
  817UNL     C4 6221   0.719   3.896   1.951
  817UNL     C5 6222   0.591   3.933   2.021
  817UNL     N6 6223   0.780   3.781   1.971
  817UNL     N7 6224   0.782   3.978   1.861
  817UNL     H8 6225   0.518   3.852   2.017
  817UNL     H9 6226   0.543   4.020   1.975
  817UNL    H10 6227   0.610   3.958   2.125
  818UNL     H0 6228   1.272   4.589   1.341
  818UNL     H1 6229   1.280   4.591   1.058
  818UNL     C2 6230   1.259   4.509   1.269
  818UNL     C3 6231   1.262   4.509   1.126
  818UNL     C4 6232   1.227   4.315   1.199
  818UNL     C5 6233   1.209   4.166   1.202
  818UNL     N6 6234   1.235   4.387   1.309
  818UNL     N7 6235   1.241   4.386   1.084
  818UNL     H8 6236   1.306   4.116   1.217
  818UNL     H9 6237   1.167   4.128   1.109
  818UNL    H10 6238   1.143   4.135   1.284
  819UNL     H0 6239   0.800   4.162   2.097
  819UNL     H1 6240   0.805   4.404   2.243
  819UNL     C2 6241   0.781   4.264   2.065
  819UNL     C3 6242   0.782   4.387   2.138
  819UNL     C4 6243   0.733   4.421   1.936
  819UNL     C5 6244   0.697   4.494   1.810
  819UNL     N6 6245   0.749   4.291   1.941
  819UNL     N7 6246   0.751   4.485   2.056
  819UNL     H8 6247   0.734   4.443   1.721
  819UNL     H9 6248   0.738   4.595   1.808
  819UNL    H10 6249   0.588   4.502   1.801
  820UNL     H0 6250   0.951   3.178   2.006
  820UNL     H1 6251   0.722   3.342   1.995
  820UNL     C2 6252   0.940   3.282   2.034
  820UNL     C3 6253   0.822   3.364   2.028
  820UNL     C4 6254   0.988   3.470   2.108
  820UNL     C5 6255   1.064   3.582   2.173
  820UNL     N6 6256   1.040   3.353   2.080
  820UNL     N7 6257   0.855   3.482   2.075
  820UNL     H8 6258   1.043   3.678   2.125
  820UNL     H9 6259   1.172   3.567   2.168
  820UNL    H10 6260   1.035   3.590   2.279
  821UNL     H0 6261   0.722   4.220   1.494
  821UNL     H1 6262   0.953   4.297   1.350
  821UNL     C2 6263   0.824   4.232   1.528
  821UNL     C3 6264   0.939   4.272   1.454
  821UNL     C4 6265   0.985   4.239   1.659
  821UNL     C5 6266   1.066   4.234   1.785
  821UNL     N6 6267   0.857   4.212   1.653
  821UNL     N7 6268   1.039   4.275   1.539
  821UNL     H8 6269   1.105   4.334   1.811
  821UNL     H9 6270   1.152   4.167   1.775
  821UNL    H10 6271   1.007   4.199   1.870
  822UNL     H0 6272   1.449   3.432   2.260
  822UNL     H1 6273   1.453   3.429   2.543
  822UNL     C2 6274   1.379   3.387   2.330
  822UNL     C3 6275   1.383   3.387   2.472
  822UNL     C4 6276   1.213   3.283   2.398
  822UNL     C5 6277   1.084   3.207   2.399
  822UNL     N6 6278   1.274   3.321   2.288
  822UNL     N7 6279   1.277   3.320   2.513
  822UNL     H8 6280   1.093   3.113   2.343
  822UNL     H9 6281   1.003   3.265   2.353
  822UNL    H10 6282   1.053   3.181   2.501
  823UNL     H0 6283   1.938   3.009   1.700
  823UNL     H1 6284   1.943   3.256   1.839
  823UNL     C2 6285   1.868   3.092   1.696
  823UNL     C3 6286   1.872   3.215   1.767
  823UNL     C4 6287   1.699   3.201   1.645
  823UNL     C5 6288   1.566   3.238   1.585
  823UNL     N6 6289   1.762   3.088   1.620
  823UNL     N7 6290   1.764   3.282   1.733
  823UNL     H8 6291   1.543   3.178   1.496
  823UNL     H9 6292   1.564   3.343   1.554
  823UNL    H10 6293   1.486   3.222   1.659
  824UNL     H0 6294   1.213   3.530   1.908
  824UNL     H1 6295   1.439   3.608   1.758
  824UNL     C2 6296   1.313   3.490   1.906
  824UNL     C3 6297   1.428   3.528   1.831
  824UNL     C4 6298   1.472   3.362   1.952
  824UNL     C5 6299   1.546   3.245   2.011
  824UNL     N6 6300   1.346   3.387   1.980
  824UNL     N7 6301   1.528   3.448   1.862
  824UNL     H8 6302   1.654   3.262   2.011
  824UNL     H9 6303   1.517   3.227   2.116
  824UNL    H10 6304   1.525   3.155   1.953
  825UNL     H0 6305   1.210   4.030   1.582
  825UNL     H1 6306   1.442   3.870   1.595
  825UNL     C2 6307   1.312   4.055   1.557
  825UNL     C3 6308   1.429   3.972   1.565
  825UNL     C4 6309   1.474   4.166   1.491
  825UNL     C5 6310   1.556   4.280   1.437
  825UNL     N6 6311   1.346   4.174   1.515
  825UNL     N7 6312   1.529   4.045   1.522
  825UNL     H8 6313   1.495   4.352   1.382
  825UNL     H9 6314   1.633   4.245   1.366
  825UNL    H10 6315   1.607   4.333   1.518
  826UNL     H0 6316   1.776   3.719   1.356
  826UNL     H1 6317   1.778   3.472   1.494
  826UNL     C2 6318   1.758   3.696   1.460
  826UNL     C3 6319   1.758   3.572   1.531
  826UNL     C4 6320   1.714   3.731   1.662
  826UNL     C5 6321   1.682   3.805   1.788
  826UNL     N6 6322   1.729   3.791   1.546
  826UNL     N7 6323   1.730   3.595   1.657
  826UNL     H8 6324   1.691   3.913   1.777
  826UNL     H9 6325   1.748   3.776   1.870
  826UNL    H10 6326   1.579   3.785   1.819
  827UNL     H0 6327   1.702   4.217   1.703
  827UNL     H1 6328   1.932   4.304   1.841
  827UNL     C2 6329   1.803   4.180   1.698
  827UNL     C3 6330   1.918   4.225   1.768
  827UNL     C4 6331   1.963   4.060   1.643
  827UNL     C5 6332   2.043   3.948   1.581
  827UNL     N6 6333   1.836   4.080   1.620
  827UNL     N7 6334   2.018   4.148   1.732
  827UNL     H8 6335   2.140   3.984   1.545
  827UNL     H9 6336   1.990   3.903   1.497
  827UNL    H10 6337   2.062   3.870   1.655
  828UNL     H0 6338   0.470   3.584   2.248
  828UNL     H1 6339   0.237   3.501   2.111
  828UNL     C2 6340   0.453   3.565   2.143
  828UNL     C3 6341   0.336   3.523   2.073
  828UNL     C4 6342   0.497   3.550   1.940
  828UNL     C5 6343   0.575   3.559   1.811
  828UNL     N6 6344   0.550   3.579   2.056
  828UNL     N7 6345   0.365   3.514   1.945
  828UNL     H8 6346   0.679   3.529   1.825
  828UNL     H9 6347   0.575   3.662   1.773
  828UNL    H10 6348   0.531   3.495   1.734
  829Co      Co 6349   1.224   2.768   2.999
  830Co      Co 6350   0.245   3.465   2.996
  831Co      Co 6351   0.736   2.597   3.300
  832Co      Co 6352   0.734   3.636   2.695
  833Co      Co 6353   0.245   2.943   3.295
  834Co      Co 6354   1.225   3.290   2.700
  835UNL     H0 6355   0.461   3.004   3.087
  835UNL     H1 6356   0.467   3.250   2.949
  835UNL     C2 6357   0.394   3.089   3.091
  835UNL     C3 6358   0.397   3.214   3.022
  835UNL     C4 6359   0.230   3.204   3.150
  835UNL     C5 6360   0.102   3.241   3.220
  835UNL     N6 6361   0.291   3.089   3.171
  835UNL     N7 6362   0.293   3.285   3.060
  835UNL     H8 6363   0.028   3.160   3.214
  835UNL     H9 6364   0.055   3.329   3.175
  835UNL    H10 6365   0.120   3.264   3.325
  836UNL     H0 6366   0.782   3.897   2.540
  836UNL     H1 6367   0.791   3.899   2.257
  836UNL     C2 6368   0.769   3.817   2.468
  836UNL     C3 6369   0.773   3.817   2.325
  836UNL     C4 6370   0.738   3.623   2.398
  836UNL     C5 6371   0.720   3.474   2.401
  836UNL     N6 6372   0.745   3.695   2.508
  836UNL     N7 6373   0.752   3.695   2.283
  836UNL     H8 6374   0.817   3.424   2.415
  836UNL     H9 6375   0.677   3.436   2.308
  836UNL    H10 6376   0.654   3.443   2.483
  837UNL     H0 6377   0.311   3.469   3.296
  837UNL     H1 6378   0.316   3.711   3.441
  837UNL     C2 6379   0.291   3.571   3.264
  837UNL     C3 6380   0.293   3.694   3.337
  837UNL     C4 6381   0.244   3.728   3.135
  837UNL     C5 6382   0.208   3.801   3.009
  837UNL     N6 6383   0.260   3.598   3.140
  837UNL     N7 6384   0.263   3.792   3.255
  837UNL     H8 6385   0.244   3.749   2.919
  837UNL     H9 6386   0.251   3.902   3.006
  837UNL    H10 6387   0.099   3.811   3.001
  838UNL     H0 6388   0.462   2.486   3.205
  838UNL     H1 6389   0.232   2.649   3.196
  838UNL     C2 6390   0.451   2.590   3.234
  838UNL     C3 6391   0.333   2.671   3.228
  838UNL     C4 6392   0.499   2.777   3.307
  838UNL     C5 6393   0.574   2.889   3.373
  838UNL     N6 6394   0.551   2.660   3.280
  838UNL     N7 6395   0.366   2.789   3.275
  838UNL     H8 6396   0.553   2.986   3.324
  838UNL     H9 6397   0.683   2.873   3.368
  838UNL    H10 6398   0.547   2.899   3.478
  839UNL     H0 6399   0.232   3.526   2.692
  839UNL     H1 6400   0.463   3.605   2.549
  839UNL     C2 6401   0.334   3.540   2.727
  839UNL     C3 6402   0.449   3.580   2.653
  839UNL     C4 6403   0.495   3.547   2.858
  839UNL     C5 6404   0.577   3.542   2.984
  839UNL     N6 6405   0.367   3.519   2.852
  839UNL     N7 6406   0.550   3.583   2.738
  839UNL     H8 6407   0.616   3.641   3.009
  839UNL     H9 6408   0.662   3.474   2.974
  839UNL    H10 6409   0.517   3.507   3.069
  840UNL     H0 6410   0.961   2.739   3.459
  840UNL     H1 6411   0.964   2.737   3.742
  840UNL     C2 6412   0.891   2.694   3.529
  840UNL     C3 6413   0.894   2.694   3.671
  840UNL     C4 6414   0.724   2.591   3.597
  840UNL     C5 6415   0.595   2.516   3.598
  840UNL     N6 6416   0.786   2.629   3.487
  840UNL     N7 6417   0.788   2.629   3.712
  840UNL     H8 6418   0.602   2.423   3.539
  840UNL     H9 6419   0.514   2.577   3.555
  840UNL    H10 6420   0.565   2.486   3.699
  841UNL     H0 6421   1.449   2.317   2.899
  841UNL     H1 6422   1.453   2.563   3.038
  841UNL     C2 6423   1.378   2.399   2.896
  841UNL     C3 6424   1.382   2.523   2.966
  841UNL     C4 6425   1.210   2.508   2.844
  841UNL     C5 6426   1.077   2.546   2.784
  841UNL     N6 6427   1.272   2.396   2.819
  841UNL     N7 6428   1.275   2.590   2.932
  841UNL     H8 6429   1.054   2.485   2.695
  841UNL     H9 6430   1.075   2.651   2.753
  841UNL    H10 6431   0.997   2.530   2.858
  842UNL     H0 6432   0.724   2.838   3.107
  842UNL     H1 6433   0.950   2.916   2.957
  842UNL     C2 6434   0.824   2.798   3.105
  842UNL     C3 6435   0.939   2.836   3.030
  842UNL     C4 6436   0.983   2.670   3.151
  842UNL     C5 6437   1.057   2.553   3.210
  842UNL     N6 6438   0.857   2.695   3.179
  842UNL     N7 6439   1.038   2.756   3.061
  842UNL     H8 6440   1.165   2.570   3.210
  842UNL     H9 6441   1.027   2.534   3.314
  842UNL    H10 6442   1.036   2.463   3.152
  843UNL     H0 6443   0.720   3.338   2.781
  843UNL     H1 6444   0.952   3.178   2.795
  843UNL     C2 6445   0.822   3.363   2.756
  843UNL     C3 6446   0.939   3.281   2.764
  843UNL     C4 6447   0.984   3.475   2.690
  843UNL     C5 6448   1.066   3.588   2.635
  843UNL     N6 6449   0.855   3.483   2.714
  843UNL     N7 6450   1.039   3.353   2.721
  843UNL     H8 6451   1.004   3.665   2.588
  843UNL     H9 6452   1.136   3.552   2.558
  843UNL    H10 6453   1.124   3.637   2.714
  844UNL     H0 6454   1.288   3.027   2.556
  844UNL     H1 6455   1.289   2.780   2.693
  844UNL     C2 6456   1.269   3.004   2.660
  844UNL     C3 6457   1.270   2.880   2.730
  844UNL     C4 6458   1.225   3.039   2.861
  844UNL     C5 6459   1.192   3.113   2.987
  844UNL     N6 6460   1.240   3.099   2.745
  844UNL     N7 6461   1.241   2.903   2.856
  844UNL     H8 6462   1.203   3.221   2.976
  844UNL     H9 6463   1.259   3.083   3.070
  844UNL    H10 6464   1.089   3.093   3.018
  845UNL     H0 6465   1.213   3.526   2.902
  845UNL     H1 6466   1.444   3.612   3.040
  845UNL     C2 6467   1.314   3.488   2.897
  845UNL     C3 6468   1.430   3.533   2.967
  845UNL     C4 6469   1.474   3.368   2.841
  845UNL     C5 6470   1.553   3.256   2.780
  845UNL     N6 6471   1.346   3.388   2.819
  845UNL     N7 6472   1.529   3.456   2.930
  845UNL     H8 6473   1.651   3.291   2.744
  845UNL     H9 6474   1.502   3.211   2.694
  845UNL    H10 6475   1.571   3.177   2.854
  846UNL     H0 6476   5.855   2.893   3.448
  846UNL     H1 6477   5.622   2.811   3.310
  846UNL     C2 6478   5.838   2.874   3.343
  846UNL     C3 6479   5.721   2.832   3.272
  846UNL     C4 6480   0.007   2.858   3.139
  846UNL     C5 6481   0.085   2.867   3.011
  846UNL     N6 6482   0.060   2.888   3.256
  846UNL     N7 6483   5.750   2.823   3.145
  846UNL     H8 6484   0.189   2.836   3.025
  846UNL     H9 6485   0.086   2.970   2.973
  846UNL    H10 6486   0.041   2.803   2.934
  847Co      Co 6487   0.735   2.076   4.197
  848Co      Co 6488   5.630   2.773   4.196
  849Co      Co 6489   0.247   1.906   4.500
  850Co      Co 6490   0.245   2.943   3.895
  851Co      Co 6491   5.630   2.250   4.495
  852Co      Co 6492   0.736   2.598   3.899
  853UNL     H0 6493   5.845   2.312   4.285
  853UNL     H1 6494   5.852   2.559   4.149
  853UNL     C2 6495   5.779   2.397   4.290
  853UNL     C3 6496   5.781   2.522   4.222
  853UNL     C4 6497   5.615   2.512   4.350
  853UNL     C5 6498   5.487   2.549   4.419
  853UNL     N6 6499   5.675   2.397   4.370
  853UNL     N7 6500   5.678   2.593   4.260
  853UNL     H8 6501   5.414   2.467   4.417
  853UNL     H9 6502   5.438   2.635   4.372
  853UNL    H10 6503   5.506   2.576   4.524
  854UNL     H0 6504   0.293   3.205   3.739
  854UNL     H1 6505   0.301   3.207   3.457
  854UNL     C2 6506   0.280   3.125   3.667
  854UNL     C3 6507   0.283   3.125   3.525
  854UNL     C4 6508   0.248   2.931   3.598
  854UNL     C5 6509   0.230   2.781   3.600
  854UNL     N6 6510   0.256   3.002   3.707
  854UNL     N7 6511   0.262   3.002   3.482
  854UNL     H8 6512   0.326   2.731   3.615
  854UNL     H9 6513   0.187   2.744   3.507
  854UNL    H10 6514   0.163   2.751   3.682
  855UNL     H0 6515   5.697   2.777   4.495
  855UNL     H1 6516   5.702   3.019   4.641
  855UNL     C2 6517   5.677   2.879   4.464
  855UNL     C3 6518   5.679   3.002   4.537
  855UNL     C4 6519   5.629   3.037   4.335
  855UNL     C5 6520   5.593   3.109   4.209
  855UNL     N6 6521   5.645   2.906   4.340
  855UNL     N7 6522   5.648   3.100   4.455
  855UNL     H8 6523   5.632   3.059   4.120
  855UNL     H9 6524   5.633   3.211   4.207
  855UNL    H10 6525   5.484   3.117   4.199
  856UNL     H0 6526   5.848   1.794   4.405
  856UNL     H1 6527   5.618   1.957   4.394
  856UNL     C2 6528   5.836   1.897   4.433
  856UNL     C3 6529   5.719   1.978   4.427
  856UNL     C4 6530   0.009   2.085   4.506
  856UNL     C5 6531   0.085   2.197   4.572
  856UNL     N6 6532   0.061   1.968   4.479
  856UNL     N7 6533   5.752   2.097   4.474
  856UNL     H8 6534   0.064   2.293   4.523
  856UNL     H9 6535   0.193   2.181   4.568
  856UNL    H10 6536   0.056   2.207   4.677
  857UNL     H0 6537   5.617   2.835   3.892
  857UNL     H1 6538   5.848   2.912   3.748
  857UNL     C2 6539   5.719   2.848   3.927
  857UNL     C3 6540   5.834   2.887   3.853
  857UNL     C4 6541   0.006   2.854   4.057
  857UNL     C5 6542   0.087   2.850   4.184
  857UNL     N6 6543   5.752   2.827   4.052
  857UNL     N7 6544   0.060   2.891   3.937
  857UNL     H8 6545   0.126   2.949   4.209
  857UNL     H9 6546   0.173   2.783   4.173
  857UNL    H10 6547   0.028   2.814   4.269
  858UNL     H0 6548   0.471   2.046   4.656
  858UNL     H1 6549   2.434   4.813   0.141
  858UNL     C2 6550   0.402   2.002   4.728
  858UNL     C3 6551   2.362   4.770   0.073
  858UNL     C4 6552   2.193   4.668   0.000
  858UNL     C5 6553   0.104   1.824   4.794
  858UNL     N6 6554   0.296   1.937   4.688
  858UNL     N7 6555   2.256   4.705   0.116
  858UNL     H8 6556   0.112   1.733   4.733
  858UNL     H9 6557   0.024   1.886   4.752
  858UNL    H10 6558   2.031   4.563   0.098
  859UNL     H0 6559   0.959   1.624   4.097
  859UNL     H1 6560   0.964   1.870   4.237
  859UNL     C2 6561   0.889   1.707   4.094
  859UNL     C3 6562   0.893   1.830   4.165
  859UNL     C4 6563   0.721   1.816   4.042
  859UNL     C5 6564   0.588   1.853   3.983
  859UNL     N6 6565   0.783   1.703   4.017
  859UNL     N7 6566   0.785   1.897   4.131
  859UNL     H8 6567   0.564   1.793   3.894
  859UNL     H9 6568   0.586   1.958   3.951
  859UNL    H10 6569   0.508   1.838   4.056
  860UNL     H0 6570   0.235   2.146   4.307
  860UNL     H1 6571   0.461   2.224   4.157
  860UNL     C2 6572   0.335   2.106   4.304
  860UNL     C3 6573   0.450   2.144   4.229
  860UNL     C4 6574   0.494   1.978   4.350
  860UNL     C5 6575   0.567   1.860   4.409
  860UNL     N6 6576   0.368   2.003   4.379
  860UNL     N7 6577   0.549   2.063   4.260
  860UNL     H8 6578   0.676   1.876   4.407
  860UNL     H9 6579   0.538   1.843   4.513
  860UNL    H10 6580   0.547   1.769   4.351
  861UNL     H0 6581   0.231   2.645   3.980
  861UNL     H1 6582   0.464   2.486   3.994
  861UNL     C2 6583   0.334   2.671   3.956
  861UNL     C3 6584   0.450   2.588   3.963
  861UNL     C4 6585   0.495   2.782   3.890
  861UNL     C5 6586   0.577   2.896   3.835
  861UNL     N6 6587   0.367   2.790   3.913
  861UNL     N7 6588   0.551   2.661   3.920
  861UNL     H8 6589   0.515   2.969   3.782
  861UNL     H9 6590   0.652   2.861   3.763
  861UNL    H10 6591   0.629   2.948   3.916
  862UNL     H0 6592   0.798   2.335   3.754
  862UNL     H1 6593   0.801   2.088   3.892
  862UNL     C2 6594   0.780   2.312   3.858
  862UNL     C3 6595   0.781   2.188   3.929
  862UNL     C4 6596   0.736   2.346   4.060
  862UNL     C5 6597   0.704   2.421   4.187
  862UNL     N6 6598   0.750   2.407   3.944
  862UNL     N7 6599   0.753   2.211   4.055
  862UNL     H8 6600   0.715   2.529   4.176
  862UNL     H9 6601   0.769   2.390   4.269
  862UNL    H10 6602   0.600   2.401   4.217
  863UNL     H0 6603   0.723   2.833   4.102
  863UNL     H1 6604   0.954   2.920   4.240
  863UNL     C2 6605   0.825   2.796   4.096
  863UNL     C3 6606   0.940   2.841   4.167
  863UNL     C4 6607   0.984   2.676   4.041
  863UNL     C5 6608   1.064   2.564   3.980
  863UNL     N6 6609   0.857   2.696   4.018
  863UNL     N7 6610   1.040   2.764   4.130
  863UNL     H8 6611   1.161   2.599   3.944
  863UNL     H9 6612   1.013   2.519   3.894
  863UNL    H10 6613   1.081   2.485   4.054
  864UNL     H0 6614   5.365   2.201   4.646
  864UNL     H1 6615   5.132   2.117   4.509
  864UNL     C2 6616   5.348   2.181   4.541
  864UNL     C3 6617   5.231   2.139   4.471
  864UNL     C4 6618   5.392   2.165   4.338
  864UNL     C5 6619   5.471   2.174   4.210
  864UNL     N6 6620   5.445   2.195   4.454
  864UNL     N7 6621   5.261   2.129   4.343
  864UNL     H8 6622   5.575   2.143   4.224
  864UNL     H9 6623   5.471   2.277   4.172
  864UNL    H10 6624   5.427   2.110   4.132
  865Co      Co 6625   3.183   5.538   0.600
  866Co      Co 6626   4.161   0.696   0.598
  867Co      Co 6627   2.694   5.367   0.902
  868Co      Co 6628   4.650   0.866   0.297
  869Co      Co 6629   4.161   0.174   0.897
  870Co      Co 6630   5.141   0.521   0.303
  871UNL     H0 6631   4.376   0.234   0.687
  871UNL     H1 6632   4.383   0.481   0.550
  871UNL     C2 6633   4.310   0.319   0.692
  871UNL     C3 6634   4.313   0.444   0.623
  871UNL     C4 6635   4.146   0.434   0.752
  871UNL     C5 6636   4.019   0.472   0.822
  871UNL     N6 6637   4.207   0.319   0.772
  871UNL     N7 6638   4.210   0.516   0.662
  871UNL     H8 6639   3.947   0.389   0.822
  871UNL     H9 6640   3.969   0.557   0.774
  871UNL    H10 6641   4.039   0.501   0.926
  872UNL     H0 6642   4.698   1.128   0.137
  872UNL     H1 6643   0.791   3.898   4.652
  872UNL     C2 6644   4.684   1.047   0.068
  872UNL     C3 6645   0.773   3.818   4.722
  872UNL     C4 6646   4.652   0.853   0.000
  872UNL     C5 6647   0.719   3.474   4.796
  872UNL     N6 6648   4.660   0.925   0.109
  872UNL     N7 6649   0.752   3.695   4.681
  872UNL     H8 6650   4.731   0.654   0.012
  872UNL     H9 6651   0.675   3.438   4.702
  872UNL    H10 6652   4.569   0.672   0.080
  873UNL     H0 6653   4.228   0.703   0.900
  873UNL     H1 6654   4.233   0.946   1.044
  873UNL     C2 6655   4.208   0.804   0.866
  873UNL     C3 6656   4.211   0.925   0.941
  873UNL     C4 6657   4.160   0.959   0.737
  873UNL     C5 6658   4.123   1.034   0.612
  873UNL     N6 6659   4.176   0.829   0.742
  873UNL     N7 6660   4.179   1.022   0.857
  873UNL     H8 6661   4.154   0.981   0.522
  873UNL     H9 6662   4.171   1.133   0.608
  873UNL    H10 6663   4.015   1.049   0.607
  874UNL     H0 6664   2.422   5.257   0.804
  874UNL     H1 6665   2.191   5.420   0.795
  874UNL     C2 6666   2.409   5.360   0.833
  874UNL     C3 6667   2.292   5.441   0.828
  874UNL     C4 6668   4.415   0.008   0.909
  874UNL     C5 6669   4.491   0.120   0.974
  874UNL     N6 6670   2.509   5.430   0.880
  874UNL     N7 6671   4.283   0.020   0.876
  874UNL     H8 6672   4.470   0.217   0.926
  874UNL     H9 6673   4.599   0.105   0.969
  874UNL    H10 6674   4.462   0.128   1.080
  875UNL     H0 6675   4.148   0.759   0.295
  875UNL     H1 6676   4.379   0.836   0.151
  875UNL     C2 6677   4.250   0.772   0.329
  875UNL     C3 6678   4.365   0.811   0.255
  875UNL     C4 6679   4.411   0.778   0.460
  875UNL     C5 6680   4.493   0.773   0.586
  875UNL     N6 6681   4.283   0.751   0.454
  875UNL     N7 6682   4.466   0.814   0.340
  875UNL     H8 6683   4.532   0.872   0.612
  875UNL     H9 6684   4.579   0.705   0.575
  875UNL    H10 6685   4.434   0.737   0.671
  876UNL     H0 6686   2.919   5.510   1.061
  876UNL     H1 6687   2.923   5.507   1.343
  876UNL     C2 6688   2.849   5.465   1.130
  876UNL     C3 6689   2.853   5.465   1.273
  876UNL     C4 6690   2.683   5.361   1.198
  876UNL     C5 6691   2.553   5.285   1.199
  876UNL     N6 6692   2.744   5.399   1.089
  876UNL     N7 6693   2.747   5.399   1.314
  876UNL     H8 6694   2.560   5.193   1.141
  876UNL     H9 6695   2.473   5.346   1.157
  876UNL    H10 6696   2.523   5.256   1.301
  877UNL     H0 6697   3.405   5.082   0.499
  877UNL     H1 6698   3.411   5.328   0.639
  877UNL     C2 6699   3.337   5.166   0.497
  877UNL     C3 6700   3.339   5.290   0.568
  877UNL     C4 6701   3.168   5.278   0.445
  877UNL     C5 6702   3.036   5.313   0.382
  877UNL     N6 6703   3.231   5.165   0.421
  877UNL     N7 6704   3.233   5.359   0.534
  877UNL     H8 6705   3.014   5.250   0.295
  877UNL     H9 6706   3.036   5.417   0.349
  877UNL    H10 6707   2.955   5.300   0.454
  878UNL     H0 6708   4.640   0.068   0.709
  878UNL     H1 6709   4.867   0.147   0.559
  878UNL     C2 6710   4.741   0.028   0.706
  878UNL     C3 6711   4.856   0.067   0.632
  878UNL     C4 6712   2.941   5.439   0.753
  878UNL     C5 6713   3.015   5.322   0.811
  878UNL     N6 6714   2.815   5.464   0.781
  878UNL     N7 6715   2.997   5.525   0.662
  878UNL     H8 6716   3.123   5.338   0.811
  878UNL     H9 6717   2.985   5.303   0.915
  878UNL    H10 6718   2.994   5.231   0.753
  879UNL     H0 6719   4.636   0.568   0.381
  879UNL     H1 6720   4.869   0.408   0.395
  879UNL     C2 6721   4.739   0.593   0.357
  879UNL     C3 6722   4.855   0.511   0.365
  879UNL     C4 6723   4.900   0.705   0.291
  879UNL     C5 6724   4.982   0.819   0.236
  879UNL     N6 6725   4.772   0.713   0.315
  879UNL     N7 6726   4.956   0.584   0.322
  879UNL     H8 6727   4.921   0.893   0.185
  879UNL     H9 6728   5.056   0.783   0.164
  879UNL    H10 6729   5.036   0.871   0.316
  880UNL     H0 6730   5.203   0.259   0.157
  880UNL     H1 6731   5.206   0.011   0.294
  880UNL     C2 6732   5.185   0.235   0.261
  880UNL     C3 6733   5.186   0.111   0.332
  880UNL     C4 6734   5.142   0.270   0.463
  880UNL     C5 6735   5.110   0.344   0.590
  880UNL     N6 6736   5.156   0.330   0.347
  880UNL     N7 6737   5.158   0.134   0.458
  880UNL     H8 6738   5.121   0.452   0.579
  880UNL     H9 6739   5.175   0.313   0.672
  880UNL    H10 6740   5.006   0.324   0.620
  881UNL     H0 6741   5.127   0.756   0.502
  881UNL     H1 6742   5.358   0.844   0.638
  881UNL     C2 6743   5.230   0.720   0.498
  881UNL     C3 6744   5.347   0.764   0.567
  881UNL     C4 6745   5.391   0.599   0.443
  881UNL     C5 6746   5.467   0.486   0.380
  881UNL     N6 6747   5.263   0.620   0.421
  881UNL     N7 6748   5.447   0.687   0.531
  881UNL     H8 6749   5.565   0.520   0.343
  881UNL     H9 6750   5.414   0.443   0.294
  881UNL    H10 6751   5.484   0.406   0.453
  882UNL     H0 6752   3.897   0.122   1.049
  882UNL     H1 6753   3.664   0.039   0.912
  882UNL     C2 6754   3.880   0.103   0.944
  882UNL     C3 6755   3.763   0.061   0.874
  882UNL     C4 6756   3.924   0.087   0.741
  882UNL     C5 6757   4.001   0.097   0.612
  882UNL     N6 6758   3.977   0.117   0.857
  882UNL     N7 6759   3.792   0.052   0.746
  882UNL     H8 6760   4.106   0.067   0.626
  882UNL     H9 6761   4.001   0.200   0.574
  882UNL    H10 6762   3.958   0.032   0.535
  883Co      Co 6763   2.693   4.846   1.799
  884Co      Co 6764   3.672   0.003   1.797
  885Co      Co 6765   2.205   4.676   2.101
  886Co      Co 6766   4.161   0.174   1.496
  887Co      Co 6767   1.713   5.020   2.096
  888Co      Co 6768   2.694   5.368   1.500
  889UNL     H0 6769   1.929   5.080   1.886
  889UNL     H1 6770   1.936   5.327   1.749
  889UNL     C2 6771   1.863   5.165   1.891
  889UNL     C3 6772   1.865   5.291   1.822
  889UNL     C4 6773   1.699   5.280   1.951
  889UNL     C5 6774   1.571   5.318   2.021
  889UNL     N6 6775   1.759   5.166   1.971
  889UNL     N7 6776   1.762   5.362   1.861
  889UNL     H8 6777   1.499   5.236   2.021
  889UNL     H9 6778   1.521   5.403   1.973
  889UNL    H10 6779   1.591   5.346   2.125
  890UNL     H0 6780   4.209   0.436   1.341
  890UNL     H1 6781   4.218   0.438   1.058
  890UNL     C2 6782   4.196   0.356   1.269
  890UNL     C3 6783   4.200   0.355   1.126
  890UNL     C4 6784   4.164   0.161   1.199
  890UNL     C5 6785   4.147   0.012   1.202
  890UNL     N6 6786   4.172   0.233   1.309
  890UNL     N7 6787   4.179   0.233   1.084
  890UNL     H8 6788   2.285   5.501   1.217
  890UNL     H9 6789   2.146   5.513   1.108
  890UNL    H10 6790   2.121   5.521   1.283
  891UNL     H0 6791   3.739   0.010   2.099
  891UNL     H1 6792   3.743   0.253   2.243
  891UNL     C2 6793   3.718   0.111   2.065
  891UNL     C3 6794   3.721   0.233   2.140
  891UNL     C4 6795   3.670   0.266   1.936
  891UNL     C5 6796   3.634   0.342   1.811
  891UNL     N6 6797   3.686   0.136   1.941
  891UNL     N7 6798   3.689   0.329   2.056
  891UNL     H8 6799   3.660   0.286   1.720
  891UNL     H9 6800   3.686   0.438   1.806
  891UNL    H10 6801   3.526   0.361   1.807
  892UNL     H0 6802   1.933   4.564   2.004
  892UNL     H1 6803   1.702   4.727   1.994
  892UNL     C2 6804   1.920   4.667   2.033
  892UNL     C3 6805   1.803   4.748   2.027
  892UNL     C4 6806   1.967   4.855   2.108
  892UNL     C5 6807   2.043   4.967   2.174
  892UNL     N6 6808   2.020   4.738   2.080
  892UNL     N7 6809   1.835   4.866   2.076
  892UNL     H8 6810   2.022   5.063   2.126
  892UNL     H9 6811   2.151   4.952   2.169
  892UNL    H10 6812   2.015   4.975   2.280
  893UNL     H0 6813   3.659   0.066   1.494
  893UNL     H1 6814   3.889   0.145   1.350
  893UNL     C2 6815   3.760   0.079   1.529
  893UNL     C3 6816   3.876   0.119   1.454
  893UNL     C4 6817   3.922   0.086   1.659
  893UNL     C5 6818   4.003   0.081   1.785
  893UNL     N6 6819   3.794   0.058   1.653
  893UNL     N7 6820   3.976   0.123   1.539
  893UNL     H8 6821   4.043   0.180   1.811
  893UNL     H9 6822   4.088   0.012   1.774
  893UNL    H10 6823   3.944   0.047   1.871
  894UNL     H0 6824   2.429   4.817   2.261
  894UNL     H1 6825   2.432   4.816   2.544
  894UNL     C2 6826   2.360   4.772   2.331
  894UNL     C3 6827   2.363   4.772   2.473
  894UNL     C4 6828   2.193   4.668   2.398
  894UNL     C5 6829   2.064   4.592   2.399
  894UNL     N6 6830   2.255   4.706   2.289
  894UNL     N7 6831   2.257   4.706   2.514
  894UNL     H8 6832   2.073   4.498   2.343
  894UNL     H9 6833   1.983   4.650   2.354
  894UNL    H10 6834   2.033   4.566   2.501
  895UNL     H0 6835   2.915   4.390   1.700
  895UNL     H1 6836   2.922   4.636   1.838
  895UNL     C2 6837   2.847   4.474   1.698
  895UNL     C3 6838   2.850   4.598   1.767
  895UNL     C4 6839   2.679   4.586   1.645
  895UNL     C5 6840   2.547   4.620   1.582
  895UNL     N6 6841   2.741   4.473   1.621
  895UNL     N7 6842   2.743   4.668   1.733
  895UNL     H8 6843   2.524   4.557   1.495
  895UNL     H9 6844   2.546   4.724   1.549
  895UNL    H10 6845   2.465   4.607   1.654
  896UNL     H0 6846   2.193   4.915   1.908
  896UNL     H1 6847   2.419   4.993   1.758
  896UNL     C2 6848   2.293   4.875   1.905
  896UNL     C3 6849   2.408   4.913   1.831
  896UNL     C4 6850   2.452   4.747   1.952
  896UNL     C5 6851   2.526   4.630   2.011
  896UNL     N6 6852   2.326   4.772   1.980
  896UNL     N7 6853   2.508   4.833   1.861
  896UNL     H8 6854   2.634   4.645   2.009
  896UNL     H9 6855   2.496   4.613   2.115
  896UNL    H10 6856   2.505   4.539   1.954
  897UNL     H0 6857   2.190   5.415   1.582
  897UNL     H1 6858   2.422   5.255   1.595
  897UNL     C2 6859   2.292   5.440   1.557
  897UNL     C3 6860   2.408   5.358   1.564
  897UNL     C4 6861   4.412   0.013   1.491
  897UNL     C5 6862   4.494   0.127   1.436
  897UNL     N6 6863   4.283   0.021   1.515
  897UNL     N7 6864   2.509   5.431   1.522
  897UNL     H8 6865   4.433   0.198   1.380
  897UNL     H9 6866   4.572   0.092   1.368
  897UNL    H10 6867   4.542   0.182   1.518
  898UNL     H0 6868   2.755   5.105   1.356
  898UNL     H1 6869   2.758   4.858   1.493
  898UNL     C2 6870   2.737   5.082   1.460
  898UNL     C3 6871   2.738   4.958   1.530
  898UNL     C4 6872   2.694   5.116   1.661
  898UNL     C5 6873   2.661   5.190   1.788
  898UNL     N6 6874   2.708   5.176   1.546
  898UNL     N7 6875   2.710   4.981   1.657
  898UNL     H8 6876   2.672   5.299   1.777
  898UNL     H9 6877   2.728   5.161   1.870
  898UNL    H10 6878   2.558   5.171   1.819
  899UNL     H0 6879   4.637   0.062   1.701
  899UNL     H1 6880   4.867   0.151   1.839
  899UNL     C2 6881   4.739   0.027   1.697
  899UNL     C3 6882   4.856   0.071   1.766
  899UNL     C4 6883   2.943   5.446   1.642
  899UNL     C5 6884   3.019   5.333   1.579
  899UNL     N6 6885   2.815   5.466   1.620
  899UNL     N7 6886   2.998   5.533   1.731
  899UNL     H8 6887   3.117   5.367   1.542
  899UNL     H9 6888   2.966   5.289   1.494
  899UNL    H10 6889   3.036   5.253   1.653
  900UNL     H0 6890   1.449   4.968   2.248
  900UNL     H1 6891   1.216   4.886   2.111
  900UNL     C2 6892   1.432   4.949   2.143
  900UNL     C3 6893   1.315   4.908   2.072
  900UNL     C4 6894   1.476   4.934   1.940
  900UNL     C5 6895   1.554   4.943   1.811
  900UNL     N6 6896   1.529   4.963   2.056
  900UNL     N7 6897   1.344   4.899   1.945
  900UNL     H8 6898   1.658   4.913   1.825
  900UNL     H9 6899   1.554   5.046   1.773
  900UNL    H10 6900   1.511   4.879   1.734
  901Co      Co 6901   2.203   4.154   2.998
  902Co      Co 6902   1.224   4.849   2.997
  903Co      Co 6903   1.716   3.982   3.300
  904Co      Co 6904   1.712   5.021   2.695
  905Co      Co 6905   1.224   4.327   3.296
  906Co      Co 6906   2.204   4.676   2.701
  907UNL     H0 6907   1.440   4.388   3.087
  907UNL     H1 6908   1.446   4.634   2.949
  907UNL     C2 6909   1.373   4.473   3.091
  907UNL     C3 6910   1.376   4.598   3.022
  907UNL     C4 6911   1.209   4.588   3.150
  907UNL     C5 6912   1.081   4.625   3.220
  907UNL     N6 6913   1.270   4.473   3.171
  907UNL     N7 6914   1.272   4.669   3.060
  907UNL     H8 6915   1.008   4.543   3.217
  907UNL     H9 6916   1.033   4.712   3.173
  907UNL    H10 6917   1.100   4.652   3.324
  908UNL     H0 6918   1.761   5.282   2.540
  908UNL     H1 6919   1.770   5.284   2.257
  908UNL     C2 6920   1.748   5.202   2.468
  908UNL     C3 6921   1.752   5.202   2.325
  908UNL     C4 6922   1.717   5.008   2.398
  908UNL     C5 6923   1.699   4.859   2.401
  908UNL     N6 6924   1.724   5.080   2.508
  908UNL     N7 6925   1.731   5.079   2.283
  908UNL     H8 6926   1.795   4.809   2.416
  908UNL     H9 6927   1.656   4.821   2.308
  908UNL    H10 6928   1.632   4.828   2.483
  909UNL     H0 6929   1.289   4.856   3.299
  909UNL     H1 6930   1.295   5.100   3.443
  909UNL     C2 6931   1.270   4.957   3.265
  909UNL     C3 6932   1.273   5.079   3.339
  909UNL     C4 6933   1.223   5.112   3.135
  909UNL     C5 6934   1.186   5.188   3.011
  909UNL     N6 6935   1.238   4.982   3.140
  909UNL     N7 6936   1.242   5.175   3.255
  909UNL     H8 6937   1.210   5.132   2.920
  909UNL     H9 6938   1.241   5.283   3.005
  909UNL    H10 6939   1.079   5.210   3.008
  910UNL     H0 6940   1.443   3.871   3.203
  910UNL     H1 6941   1.212   4.034   3.195
  910UNL     C2 6942   1.431   3.975   3.232
  910UNL     C3 6943   1.313   4.055   3.228
  910UNL     C4 6944   1.478   4.162   3.308
  910UNL     C5 6945   1.553   4.274   3.373
  910UNL     N6 6946   1.530   4.045   3.279
  910UNL     N7 6947   1.345   4.173   3.276
  910UNL     H8 6948   1.532   4.370   3.325
  910UNL     H9 6949   1.662   4.258   3.369
  910UNL    H10 6950   1.525   4.283   3.479
  911UNL     H0 6951   1.211   4.913   2.693
  911UNL     H1 6952   1.441   4.992   2.549
  911UNL     C2 6953   1.312   4.926   2.728
  911UNL     C3 6954   1.427   4.966   2.654
  911UNL     C4 6955   1.474   4.933   2.858
  911UNL     C5 6956   1.555   4.928   2.984
  911UNL     N6 6957   1.346   4.905   2.853
  911UNL     N7 6958   1.528   4.970   2.738
  911UNL     H8 6959   1.596   5.026   3.009
  911UNL     H9 6960   1.639   4.858   2.973
  911UNL    H10 6961   1.496   4.895   3.070
  912UNL     H0 6962   1.940   4.124   3.460
  912UNL     H1 6963   1.944   4.123   3.742
  912UNL     C2 6964   1.870   4.080   3.529
  912UNL     C3 6965   1.874   4.080   3.672
  912UNL     C4 6966   1.704   3.976   3.597
  912UNL     C5 6967   1.574   3.900   3.598
  912UNL     N6 6968   1.765   4.014   3.488
  912UNL     N7 6969   1.768   4.014   3.712
  912UNL     H8 6970   1.582   3.808   3.539
  912UNL     H9 6971   1.494   3.961   3.556
  912UNL    H10 6972   1.544   3.871   3.699
  913UNL     H0 6973   2.426   3.698   2.898
  913UNL     H1 6974   2.432   3.944   3.038
  913UNL     C2 6975   2.358   3.782   2.896
  913UNL     C3 6976   2.360   3.906   2.966
  913UNL     C4 6977   2.189   3.894   2.844
  913UNL     C5 6978   2.057   3.928   2.781
  913UNL     N6 6979   2.251   3.781   2.820
  913UNL     N7 6980   2.253   3.975   2.933
  913UNL     H8 6981   2.034   3.866   2.694
  913UNL     H9 6982   2.056   4.033   2.748
  913UNL    H10 6983   1.975   3.915   2.854
  914UNL     H0 6984   1.703   4.222   3.108
  914UNL     H1 6985   1.929   4.301   2.958
  914UNL     C2 6986   1.803   4.182   3.105
  914UNL     C3 6987   1.918   4.221   3.030
  914UNL     C4 6988   1.962   4.055   3.151
  914UNL     C5 6989   2.036   3.938   3.210
  914UNL     N6 6990   1.836   4.080   3.180
  914UNL     N7 6991   2.018   4.141   3.061
  914UNL     H8 6992   2.144   3.954   3.210
  914UNL     H9 6993   2.007   3.919   3.314
  914UNL    H10 6994   2.015   3.847   3.152
  915UNL     H0 6995   1.699   4.723   2.781
  915UNL     H1 6996   1.932   4.563   2.795
  915UNL     C2 6997   1.802   4.748   2.757
  915UNL     C3 6998   1.918   4.666   2.764
  915UNL     C4 6999   1.963   4.860   2.691
  915UNL     C5 7000   2.045   4.973   2.635
  915UNL     N6 7001   1.835   4.868   2.715
  915UNL     N7 7002   2.019   4.739   2.721
  915UNL     H8 7003   1.983   5.049   2.585
  915UNL     H9 7004   2.118   4.938   2.562
  915UNL    H10 7005   2.100   5.025   2.715
  916UNL     H0 7006   2.266   4.413   2.556
  916UNL     H1 7007   2.268   4.166   2.693
  916UNL     C2 7008   2.248   4.390   2.660
  916UNL     C3 7009   2.249   4.266   2.730
  916UNL     C4 7010   2.204   4.424   2.861
  916UNL     C5 7011   2.172   4.498   2.988
  916UNL     N6 7012   2.219   4.484   2.745
  916UNL     N7 7013   2.220   4.288   2.856
  916UNL     H8 7014   2.181   4.607   2.976
  916UNL     H9 7015   2.240   4.469   3.069
  916UNL    H10 7016   2.069   4.477   3.019
  917UNL     H0 7017   2.190   4.910   2.901
  917UNL     H1 7018   2.421   4.998   3.037
  917UNL     C2 7019   2.292   4.874   2.897
  917UNL     C3 7020   2.409   4.918   2.965
  917UNL     C4 7021   2.453   4.753   2.842
  917UNL     C5 7022   2.530   4.640   2.778
  917UNL     N6 7023   2.326   4.774   2.820
  917UNL     N7 7024   2.510   4.841   2.930
  917UNL     H8 7025   2.627   4.673   2.742
  917UNL     H9 7026   2.477   4.597   2.693
  917UNL    H10 7027   2.546   4.560   2.852
  918UNL     H0 7028   0.959   4.278   3.448
  918UNL     H1 7029   0.726   4.196   3.310
  918UNL     C2 7030   0.942   4.258   3.343
  918UNL     C3 7031   0.825   4.217   3.272
  918UNL     C4 7032   0.986   4.242   3.139
  918UNL     C5 7033   1.064   4.251   3.011
  918UNL     N6 7034   1.039   4.272   3.256
  918UNL     N7 7035   0.854   4.208   3.145
  918UNL     H8 7036   1.168   4.220   3.025
  918UNL     H9 7037   1.065   4.354   2.973
  918UNL    H10 7038   1.020   4.187   2.934
  919Co      Co 7039   1.714   3.461   4.198
  920Co      Co 7040   0.735   4.157   4.196
  921Co      Co 7041   1.226   3.290   4.500
  922Co      Co 7042   1.224   4.328   3.894
  923Co      Co 7043   0.734   3.635   4.495
  924Co      Co 7044   1.715   3.983   3.899
  925UNL     H0 7045   0.950   3.695   4.286
  925UNL     H1 7046   0.957   3.942   4.148
  925UNL     C2 7047   0.883   3.781   4.290
  925UNL     C3 7048   0.886   3.906   4.221
  925UNL     C4 7049   0.719   3.896   4.350
  925UNL     C5 7050   0.592   3.933   4.419
  925UNL     N6 7051   0.780   3.781   4.371
  925UNL     N7 7052   0.783   3.977   4.260
  925UNL     H8 7053   0.520   3.850   4.421
  925UNL     H9 7054   0.541   4.017   4.370
  925UNL    H10 7055   0.612   3.964   4.523
  926UNL     H0 7056   1.271   4.590   3.739
  926UNL     H1 7057   1.280   4.591   3.457
  926UNL     C2 7058   1.258   4.510   3.667
  926UNL     C3 7059   1.262   4.509   3.525
  926UNL     C4 7060   1.226   4.315   3.598
  926UNL     C5 7061   1.209   4.166   3.601
  926UNL     N6 7062   1.234   4.387   3.707
  926UNL     N7 7063   1.241   4.387   3.482
  926UNL     H8 7064   1.305   4.116   3.615
  926UNL     H9 7065   1.166   4.128   3.507
  926UNL    H10 7066   1.142   4.136   3.682
  927UNL     H0 7067   0.801   4.165   4.498
  927UNL     H1 7068   0.806   4.408   4.642
  927UNL     C2 7069   0.781   4.266   4.464
  927UNL     C3 7070   0.784   4.388   4.538
  927UNL     C4 7071   0.733   4.421   4.335
  927UNL     C5 7072   0.696   4.496   4.210
  927UNL     N6 7073   0.749   4.291   4.340
  927UNL     N7 7074   0.752   4.484   4.455
  927UNL     H8 7075   0.727   4.443   4.119
  927UNL     H9 7076   0.744   4.595   4.206
  927UNL    H10 7077   0.588   4.511   4.205
  928UNL     H0 7078   0.954   3.179   4.402
  928UNL     H1 7079   0.723   3.342   4.393
  928UNL     C2 7080   0.942   3.283   4.431
  928UNL     C3 7081   0.824   3.363   4.426
  928UNL     C4 7082   0.989   3.470   4.507
  928UNL     C5 7083   1.064   3.582   4.573
  928UNL     N6 7084   1.041   3.353   4.479
  928UNL     N7 7085   0.856   3.481   4.474
  928UNL     H8 7086   1.043   3.678   4.524
  928UNL     H9 7087   1.172   3.566   4.568
  928UNL    H10 7088   1.035   3.591   4.678
  929UNL     H0 7089   0.722   4.222   3.893
  929UNL     H1 7090   0.952   4.299   3.749
  929UNL     C2 7091   0.823   4.234   3.927
  929UNL     C3 7092   0.939   4.274   3.853
  929UNL     C4 7093   0.985   4.240   4.058
  929UNL     C5 7094   1.066   4.235   4.184
  929UNL     N6 7095   0.857   4.213   4.052
  929UNL     N7 7096   1.039   4.277   3.937
  929UNL     H8 7097   1.106   4.334   4.209
  929UNL     H9 7098   1.151   4.166   4.173
  929UNL    H10 7099   1.007   4.200   4.269
  930UNL     H0 7100   1.450   3.432   4.656
  930UNL     H1 7101   5.371   0.660   0.142
  930UNL     C2 7102   1.382   3.388   4.728
  930UNL     C3 7103   5.300   0.616   0.073
  930UNL     C4 7104   5.131   0.514   0.000
  930UNL     C5 7105   1.084   3.209   4.794
  930UNL     N6 7106   1.276   3.322   4.688
  930UNL     N7 7107   5.194   0.551   0.116
  930UNL     H8 7108   1.092   3.118   4.734
  930UNL     H9 7109   1.004   3.270   4.752
  930UNL    H10 7110   4.970   0.409   0.098
  931UNL     H0 7111   1.936   3.006   4.098
  931UNL     H1 7112   1.942   3.251   4.237
  931UNL     C2 7113   1.868   3.090   4.096
  931UNL     C3 7114   1.870   3.214   4.166
  931UNL     C4 7115   1.700   3.201   4.043
  931UNL     C5 7116   1.567   3.236   3.981
  931UNL     N6 7117   1.762   3.088   4.019
  931UNL     N7 7118   1.764   3.283   4.132
  931UNL     H8 7119   1.545   3.173   3.894
  931UNL     H9 7120   1.567   3.340   3.947
  931UNL    H10 7121   1.486   3.223   4.053
  932UNL     H0 7122   1.213   3.530   4.308
  932UNL     H1 7123   1.440   3.608   4.158
  932UNL     C2 7124   1.314   3.490   4.305
  932UNL     C3 7125   1.429   3.529   4.230
  932UNL     C4 7126   1.473   3.362   4.351
  932UNL     C5 7127   1.546   3.245   4.409
  932UNL     N6 7128   1.347   3.387   4.379
  932UNL     N7 7129   1.528   3.448   4.260
  932UNL     H8 7130   1.655   3.262   4.409
  932UNL     H9 7131   1.517   3.226   4.513
  932UNL    H10 7132   1.526   3.155   4.351
  933UNL     H0 7133   1.210   4.031   3.980
  933UNL     H1 7134   1.443   3.871   3.994
  933UNL     C2 7135   1.313   4.056   3.956
  933UNL     C3 7136   1.429   3.973   3.963
  933UNL     C4 7137   1.474   4.167   3.890
  933UNL     C5 7138   1.556   4.281   3.835
  933UNL     N6 7139   1.346   4.175   3.914
  933UNL     N7 7140   1.530   4.046   3.920
  933UNL     H8 7141   1.495   4.352   3.778
  933UNL     H9 7142   1.635   4.246   3.767
  933UNL    H10 7143   1.604   4.336   3.916
  934UNL     H0 7144   1.776   3.720   3.755
  934UNL     H1 7145   1.778   3.473   3.892
  934UNL     C2 7146   1.758   3.697   3.859
  934UNL     C3 7147   1.759   3.573   3.929
  934UNL     C4 7148   1.714   3.732   4.060
  934UNL     C5 7149   1.682   3.806   4.187
  934UNL     N6 7150   1.729   3.792   3.945
  934UNL     N7 7151   1.731   3.596   4.056
  934UNL     H8 7152   1.692   3.915   4.176
  934UNL     H9 7153   1.750   3.777   4.269
  934UNL    H10 7154   1.580   3.785   4.219
  935UNL     H0 7155   1.700   4.217   4.100
  935UNL     H1 7156   1.930   4.305   4.237
  935UNL     C2 7157   1.802   4.182   4.096
  935UNL     C3 7158   1.919   4.225   4.165
  935UNL     C4 7159   1.964   4.061   4.041
  935UNL     C5 7160   2.040   3.948   3.978
  935UNL     N6 7161   1.836   4.081   4.019
  935UNL     N7 7162   2.020   4.149   4.129
  935UNL     H8 7163   2.138   3.982   3.941
  935UNL     H9 7164   1.987   3.905   3.892
  935UNL    H10 7165   2.057   3.869   4.051
  936UNL     H0 7166   0.469   3.585   4.647
  936UNL     H1 7167   0.237   3.502   4.509
  936UNL     C2 7168   0.453   3.566   4.542
  936UNL     C3 7169   0.336   3.524   4.471
  936UNL     C4 7170   0.497   3.550   4.338
  936UNL     C5 7171   0.575   3.559   4.210
  936UNL     N6 7172   0.550   3.579   4.455
  936UNL     N7 7173   0.365   3.514   4.344
  936UNL     H8 7174   0.679   3.528   4.224
  936UNL     H9 7175   0.575   3.661   4.172
  936UNL    H10 7176   0.531   3.494   4.133
  937Co      Co 7177   4.652   1.383   0.600
  938Co      Co 7178   3.672   2.080   0.597
  939Co      Co 7179   4.163   1.213   0.902
  940Co      Co 7180   4.161   2.251   0.297
  941Co      Co 7181   3.672   1.558   0.897
  942Co      Co 7182   4.652   1.905   0.302
  943UNL     H0 7183   3.887   1.618   0.687
  943UNL     H1 7184   3.894   1.865   0.550
  943UNL     C2 7185   3.821   1.703   0.692
  943UNL     C3 7186   3.823   1.828   0.623
  943UNL     C4 7187   3.657   1.818   0.751
  943UNL     C5 7188   3.530   1.856   0.822
  943UNL     N6 7189   3.718   1.704   0.772
  943UNL     N7 7190   3.720   1.900   0.661
  943UNL     H8 7191   3.458   1.774   0.822
  943UNL     H9 7192   3.479   1.941   0.773
  943UNL    H10 7193   3.550   1.886   0.925
  944UNL     H0 7194   4.209   2.513   0.138
  944UNL     H1 7195   0.303   5.283   4.652
  944UNL     C2 7196   4.196   2.431   0.068
  944UNL     C3 7197   0.285   5.203   4.723
  944UNL     C4 7198   4.164   2.238   0.000
  944UNL     C5 7199   4.146   2.089   0.000
  944UNL     N6 7200   4.172   2.310   0.110
  944UNL     N7 7201   0.263   5.080   4.682
  944UNL     H8 7202   4.242   2.038   0.012
  944UNL     H9 7203   0.185   4.824   4.703
  944UNL    H10 7204   4.081   2.056   0.081
  945UNL     H0 7205   3.739   2.087   0.900
  945UNL     H1 7206   3.743   2.330   1.044
  945UNL     C2 7207   3.718   2.188   0.866
  945UNL     C3 7208   3.721   2.309   0.940
  945UNL     C4 7209   3.671   2.343   0.737
  945UNL     C5 7210   3.634   2.418   0.612
  945UNL     N6 7211   3.687   2.213   0.741
  945UNL     N7 7212   3.689   2.406   0.857
  945UNL     H8 7213   3.658   2.362   0.521
  945UNL     H9 7214   3.688   2.513   0.606
  945UNL    H10 7215   3.527   2.440   0.609
  946UNL     H0 7216   3.890   1.101   0.807
  946UNL     H1 7217   3.660   1.265   0.796
  946UNL     C2 7218   3.878   1.205   0.835
  946UNL     C3 7219   3.760   1.286   0.829
  946UNL     C4 7220   3.926   1.392   0.909
  946UNL     C5 7221   4.001   1.505   0.974
  946UNL     N6 7222   3.978   1.275   0.881
  946UNL     N7 7223   3.793   1.404   0.876
  946UNL     H8 7224   3.980   1.601   0.926
  946UNL     H9 7225   4.110   1.489   0.970
  946UNL    H10 7226   3.973   1.513   1.080
  947UNL     H0 7227   3.660   2.143   0.294
  947UNL     H1 7228   3.890   2.221   0.151
  947UNL     C2 7229   3.761   2.156   0.329
  947UNL     C3 7230   3.876   2.195   0.255
  947UNL     C4 7231   3.922   2.162   0.460
  947UNL     C5 7232   4.004   2.158   0.586
  947UNL     N6 7233   3.794   2.135   0.454
  947UNL     N7 7234   3.977   2.199   0.340
  947UNL     H8 7235   4.042   2.257   0.612
  947UNL     H9 7236   4.090   2.091   0.575
  947UNL    H10 7237   3.945   2.121   0.671
  948UNL     H0 7238   4.387   1.355   1.062
  948UNL     H1 7239   4.390   1.352   1.345
  948UNL     C2 7240   4.317   1.310   1.131
  948UNL     C3 7241   4.320   1.309   1.274
  948UNL     C4 7242   4.151   1.206   1.199
  948UNL     C5 7243   4.022   1.129   1.200
  948UNL     N6 7244   4.212   1.243   1.090
  948UNL     N7 7245   4.214   1.243   1.315
  948UNL     H8 7246   4.030   1.036   1.144
  948UNL     H9 7247   3.941   1.188   1.154
  948UNL    H10 7248   3.990   1.104   1.302
  949UNL     H0 7249   4.876   0.932   0.500
  949UNL     H1 7250   4.880   1.177   0.640
  949UNL     C2 7251   4.806   1.014   0.497
  949UNL     C3 7252   4.809   1.137   0.569
  949UNL     C4 7253   4.637   1.123   0.445
  949UNL     C5 7254   4.504   1.161   0.386
  949UNL     N6 7255   4.699   1.011   0.420
  949UNL     N7 7256   4.702   1.205   0.534
  949UNL     H8 7257   4.481   1.101   0.297
  949UNL     H9 7258   4.502   1.266   0.355
  949UNL    H10 7259   4.424   1.146   0.459
  950UNL     H0 7260   4.151   1.453   0.709
  950UNL     H1 7261   4.378   1.531   0.560
  950UNL     C2 7262   4.252   1.413   0.707
  950UNL     C3 7263   4.367   1.451   0.632
  950UNL     C4 7264   4.410   1.285   0.753
  950UNL     C5 7265   4.484   1.168   0.812
  950UNL     N6 7266   4.285   1.310   0.781
  950UNL     N7 7267   4.466   1.371   0.663
  950UNL     H8 7268   4.592   1.183   0.810
  950UNL     H9 7269   4.455   1.151   0.916
  950UNL    H10 7270   4.463   1.077   0.755
  951UNL     H0 7271   4.147   1.953   0.382
  951UNL     H1 7272   4.379   1.792   0.395
  951UNL     C2 7273   4.250   1.978   0.357
  951UNL     C3 7274   4.366   1.895   0.364
  951UNL     C4 7275   4.411   2.089   0.292
  951UNL     C5 7276   4.493   2.203   0.237
  951UNL     N6 7277   4.283   2.097   0.316
  951UNL     N7 7278   4.467   1.968   0.322
  951UNL     H8 7279   4.433   2.273   0.179
  951UNL     H9 7280   4.572   2.168   0.170
  951UNL    H10 7281   4.541   2.259   0.318
  952UNL     H0 7282   4.712   1.642   0.157
  952UNL     H1 7283   4.716   1.395   0.294
  952UNL     C2 7284   4.694   1.619   0.261
  952UNL     C3 7285   4.696   1.495   0.332
  952UNL     C4 7286   4.652   1.654   0.463
  952UNL     C5 7287   4.619   1.728   0.589
  952UNL     N6 7288   4.666   1.714   0.347
  952UNL     N7 7289   4.669   1.518   0.458
  952UNL     H8 7290   4.632   1.836   0.579
  952UNL     H9 7291   4.684   1.696   0.672
  952UNL    H10 7292   4.515   1.710   0.619
  953UNL     H0 7293   4.637   2.139   0.501
  953UNL     H1 7294   4.867   2.228   0.639
  953UNL     C2 7295   4.739   2.104   0.498
  953UNL     C3 7296   4.856   2.148   0.567
  953UNL     C4 7297   4.900   1.984   0.443
  953UNL     C5 7298   4.977   1.871   0.380
  953UNL     N6 7299   4.773   2.004   0.421
  953UNL     N7 7300   4.956   2.071   0.532
  953UNL     H8 7301   5.074   1.905   0.342
  953UNL     H9 7302   4.924   1.827   0.295
  953UNL    H10 7303   4.995   1.792   0.453
  954UNL     H0 7304   3.407   1.506   1.049
  954UNL     H1 7305   3.175   1.423   0.911
  954UNL     C2 7306   3.391   1.487   0.944
  954UNL     C3 7307   3.274   1.445   0.873
  954UNL     C4 7308   3.434   1.472   0.740
  954UNL     C5 7309   3.512   1.482   0.612
  954UNL     N6 7310   3.487   1.501   0.857
  954UNL     N7 7311   3.303   1.436   0.746
  954UNL     H8 7312   3.617   1.451   0.626
  954UNL     H9 7313   3.512   1.584   0.574
  954UNL    H10 7314   3.469   1.417   0.535
  955Co      Co 7315   4.162   0.691   1.800
  956Co      Co 7316   3.182   1.387   1.797
  957Co      Co 7317   3.673   0.520   2.101
  958Co      Co 7318   3.671   1.558   1.496
  959Co      Co 7319   3.182   0.866   2.097
  960Co      Co 7320   4.162   1.213   1.502
  961UNL     H0 7321   3.398   0.926   1.886
  961UNL     H1 7322   3.405   1.173   1.749
  961UNL     C2 7323   3.332   1.012   1.891
  961UNL     C3 7324   3.334   1.137   1.822
  961UNL     C4 7325   3.168   1.126   1.951
  961UNL     C5 7326   3.040   1.164   2.021
  961UNL     N6 7327   3.228   1.012   1.972
  961UNL     N7 7328   3.231   1.208   1.861
  961UNL     H8 7329   2.967   1.082   2.019
  961UNL     H9 7330   2.991   1.250   1.974
  961UNL    H10 7331   3.059   1.190   2.125
  962UNL     H0 7332   3.719   1.820   1.340
  962UNL     H1 7333   3.728   1.822   1.058
  962UNL     C2 7334   3.706   1.740   1.269
  962UNL     C3 7335   3.710   1.740   1.126
  962UNL     C4 7336   3.675   1.546   1.199
  962UNL     C5 7337   3.657   1.397   1.202
  962UNL     N6 7338   3.683   1.618   1.308
  962UNL     N7 7339   3.689   1.617   1.083
  962UNL     H8 7340   3.754   1.347   1.217
  962UNL     H9 7341   3.615   1.359   1.108
  962UNL    H10 7342   3.590   1.366   1.283
  963UNL     H0 7343   3.248   1.395   2.099
  963UNL     H1 7344   3.253   1.638   2.243
  963UNL     C2 7345   3.228   1.496   2.065
  963UNL     C3 7346   3.231   1.617   2.139
  963UNL     C4 7347   3.181   1.651   1.936
  963UNL     C5 7348   3.144   1.726   1.811
  963UNL     N6 7349   3.196   1.521   1.941
  963UNL     N7 7350   3.200   1.714   2.056
  963UNL     H8 7351   3.169   1.671   1.720
  963UNL     H9 7352   3.197   1.822   1.806
  963UNL    H10 7353   3.036   1.746   1.808
  964UNL     H0 7354   3.400   0.409   2.006
  964UNL     H1 7355   3.170   0.573   1.995
  964UNL     C2 7356   3.388   0.513   2.034
  964UNL     C3 7357   3.271   0.594   2.028
  964UNL     C4 7358   3.436   0.700   2.108
  964UNL     C5 7359   3.512   0.812   2.174
  964UNL     N6 7360   3.488   0.583   2.080
  964UNL     N7 7361   3.304   0.712   2.076
  964UNL     H8 7362   3.491   0.909   2.125
  964UNL     H9 7363   3.620   0.797   2.169
  964UNL    H10 7364   3.484   0.820   2.279
  965UNL     H0 7365   3.169   1.451   1.494
  965UNL     H1 7366   3.399   1.530   1.350
  965UNL     C2 7367   3.271   1.464   1.528
  965UNL     C3 7368   3.386   1.504   1.454
  965UNL     C4 7369   3.432   1.471   1.659
  965UNL     C5 7370   3.513   1.466   1.785
  965UNL     N6 7371   3.304   1.443   1.653
  965UNL     N7 7372   3.486   1.508   1.539
  965UNL     H8 7373   3.554   1.565   1.810
  965UNL     H9 7374   3.598   1.397   1.774
  965UNL    H10 7375   3.454   1.432   1.871
  966UNL     H0 7376   3.897   0.663   2.261
  966UNL     H1 7377   3.901   0.661   2.543
  966UNL     C2 7378   3.827   0.618   2.330
  966UNL     C3 7379   3.831   0.618   2.473
  966UNL     C4 7380   3.662   0.514   2.398
  966UNL     C5 7381   3.532   0.437   2.399
  966UNL     N6 7382   3.723   0.552   2.289
  966UNL     N7 7383   3.725   0.552   2.513
  966UNL     H8 7384   3.541   0.343   2.343
  966UNL     H9 7385   3.451   0.495   2.353
  966UNL    H10 7386   3.501   0.412   2.501
  967UNL     H0 7387   4.386   0.240   1.699
  967UNL     H1 7388   4.390   0.485   1.839
  967UNL     C2 7389   4.316   0.322   1.696
  967UNL     C3 7390   4.320   0.445   1.767
  967UNL     C4 7391   4.147   0.431   1.644
  967UNL     C5 7392   4.015   0.469   1.585
  967UNL     N6 7393   4.210   0.319   1.619
  967UNL     N7 7394   4.212   0.513   1.733
  967UNL     H8 7395   3.991   0.409   1.496
  967UNL     H9 7396   4.012   0.574   1.554
  967UNL    H10 7397   3.935   0.453   1.658
  968UNL     H0 7398   3.661   0.761   1.908
  968UNL     H1 7399   3.887   0.838   1.758
  968UNL     C2 7400   3.761   0.720   1.906
  968UNL     C3 7401   3.877   0.758   1.831
  968UNL     C4 7402   3.920   0.593   1.952
  968UNL     C5 7403   3.994   0.476   2.011
  968UNL     N6 7404   3.795   0.618   1.981
  968UNL     N7 7405   3.976   0.678   1.862
  968UNL     H8 7406   4.102   0.492   2.011
  968UNL     H9 7407   3.965   0.457   2.116
  968UNL    H10 7408   3.973   0.385   1.954
  969UNL     H0 7409   3.657   1.261   1.582
  969UNL     H1 7410   3.889   1.101   1.596
  969UNL     C2 7411   3.760   1.286   1.558
  969UNL     C3 7412   3.876   1.204   1.565
  969UNL     C4 7413   3.921   1.398   1.492
  969UNL     C5 7414   4.003   1.511   1.436
  969UNL     N6 7415   3.793   1.405   1.515
  969UNL     N7 7416   3.977   1.276   1.522
  969UNL     H8 7417   3.942   1.586   1.385
  969UNL     H9 7418   4.077   1.475   1.363
  969UNL    H10 7419   4.057   1.563   1.516
  970UNL     H0 7420   4.224   0.950   1.356
  970UNL     H1 7421   4.226   0.703   1.494
  970UNL     C2 7422   4.205   0.927   1.460
  970UNL     C3 7423   4.206   0.803   1.531
  970UNL     C4 7424   4.162   0.961   1.662
  970UNL     C5 7425   4.130   1.035   1.789
  970UNL     N6 7426   4.176   1.021   1.546
  970UNL     N7 7427   4.178   0.825   1.657
  970UNL     H8 7428   4.139   1.144   1.777
  970UNL     H9 7429   4.197   1.006   1.870
  970UNL    H10 7430   4.027   1.015   1.820
  971UNL     H0 7431   4.147   1.446   1.701
  971UNL     H1 7432   4.378   1.535   1.838
  971UNL     C2 7433   4.250   1.411   1.698
  971UNL     C3 7434   4.367   1.455   1.766
  971UNL     C4 7435   4.411   1.291   1.642
  971UNL     C5 7436   4.487   1.178   1.579
  971UNL     N6 7437   4.283   1.311   1.620
  971UNL     N7 7438   4.467   1.378   1.731
  971UNL     H8 7439   4.585   1.212   1.542
  971UNL     H9 7440   4.434   1.134   1.494
  971UNL    H10 7441   4.505   1.098   1.653
  972UNL     H0 7442   2.918   0.815   2.249
  972UNL     H1 7443   2.685   0.733   2.111
  972UNL     C2 7444   2.901   0.796   2.143
  972UNL     C3 7445   2.784   0.754   2.073
  972UNL     C4 7446   2.945   0.781   1.940
  972UNL     C5 7447   3.023   0.790   1.812
  972UNL     N6 7448   2.998   0.810   2.056
  972UNL     N7 7449   2.813   0.746   1.945
  972UNL     H8 7450   3.127   0.759   1.825
  972UNL     H9 7451   3.023   0.893   1.774
  972UNL    H10 7452   2.979   0.726   1.734
  973Co      Co 7453   1.714   5.538   2.998
  974Co      Co 7454   2.693   0.695   2.996
  975Co      Co 7455   1.226   5.366   3.300
  976Co      Co 7456   3.182   0.867   2.695
  977Co      Co 7457   2.692   0.173   3.295
  978Co      Co 7458   3.673   0.521   2.701
  979UNL     H0 7459   2.908   0.233   3.086
  979UNL     H1 7460   2.915   0.480   2.948
  979UNL     C2 7461   2.842   0.318   3.090
  979UNL     C3 7462   2.844   0.443   3.021
  979UNL     C4 7463   2.678   0.433   3.150
  979UNL     C5 7464   2.550   0.471   3.220
  979UNL     N6 7465   2.738   0.319   3.171
  979UNL     N7 7466   2.741   0.515   3.060
  979UNL     H8 7467   2.478   0.389   3.220
  979UNL     H9 7468   2.500   0.556   3.171
  979UNL    H10 7469   2.570   0.500   3.323
  980UNL     H0 7470   3.229   1.128   2.540
  980UNL     H1 7471   3.239   1.130   2.258
  980UNL     C2 7472   3.216   1.048   2.468
  980UNL     C3 7473   3.221   1.048   2.326
  980UNL     C4 7474   3.185   0.854   2.398
  980UNL     C5 7475   3.168   0.704   2.401
  980UNL     N6 7476   3.193   0.926   2.508
  980UNL     N7 7477   3.200   0.925   2.283
  980UNL     H8 7478   3.264   0.655   2.416
  980UNL     H9 7479   3.125   0.667   2.308
  980UNL    H10 7480   3.101   0.674   2.483
  981UNL     H0 7481   2.758   0.702   3.299
  981UNL     H1 7482   2.764   0.945   3.443
  981UNL     C2 7483   2.738   0.803   3.264
  981UNL     C3 7484   2.742   0.925   3.339
  981UNL     C4 7485   2.691   0.958   3.135
  981UNL     C5 7486   2.655   1.034   3.010
  981UNL     N6 7487   2.707   0.828   3.140
  981UNL     N7 7488   2.710   1.021   3.255
  981UNL     H8 7489   2.679   0.978   2.919
  981UNL     H9 7490   2.709   1.129   3.005
  981UNL    H10 7491   2.548   1.055   3.008
  982UNL     H0 7492   0.952   5.255   3.206
  982UNL     H1 7493   0.722   5.418   3.196
  982UNL     C2 7494   0.940   5.358   3.234
  982UNL     C3 7495   0.823   5.439   3.228
  982UNL     C4 7496   2.946   0.007   3.308
  982UNL     C5 7497   3.022   0.120   3.373
  982UNL     N6 7498   1.040   5.429   3.280
  982UNL     N7 7499   2.814   0.019   3.275
  982UNL     H8 7500   3.001   0.216   3.324
  982UNL     H9 7501   3.130   0.103   3.368
  982UNL    H10 7502   2.994   0.130   3.478
  983UNL     H0 7503   2.680   0.759   2.693
  983UNL     H1 7504   2.910   0.837   2.549
  983UNL     C2 7505   2.782   0.772   2.728
  983UNL     C3 7506   2.897   0.812   2.653
  983UNL     C4 7507   2.943   0.778   2.858
  983UNL     C5 7508   3.024   0.773   2.984
  983UNL     N6 7509   2.815   0.751   2.852
  983UNL     N7 7510   2.997   0.815   2.738
  983UNL     H8 7511   3.064   0.872   3.010
  983UNL     H9 7512   3.110   0.705   2.974
  983UNL    H10 7513   2.965   0.738   3.069
  984UNL     H0 7514   1.450   5.509   3.459
  984UNL     H1 7515   1.454   5.507   3.742
  984UNL     C2 7516   1.380   5.464   3.529
  984UNL     C3 7517   1.384   5.464   3.672
  984UNL     C4 7518   1.214   5.361   3.597
  984UNL     C5 7519   1.084   5.285   3.598
  984UNL     N6 7520   1.275   5.398   3.488
  984UNL     N7 7521   1.278   5.398   3.712
  984UNL     H8 7522   1.091   5.192   3.540
  984UNL     H9 7523   1.004   5.346   3.556
  984UNL    H10 7524   1.054   5.256   3.700
  985UNL     H0 7525   1.938   5.087   2.898
  985UNL     H1 7526   1.942   5.332   3.038
  985UNL     C2 7527   1.868   5.169   2.895
  985UNL     C3 7528   1.872   5.292   2.967
  985UNL     C4 7529   1.700   5.278   2.843
  985UNL     C5 7530   1.567   5.315   2.784
  985UNL     N6 7531   1.762   5.165   2.818
  985UNL     N7 7532   1.764   5.359   2.933
  985UNL     H8 7533   1.543   5.256   2.695
  985UNL     H9 7534   1.565   5.421   2.753
  985UNL    H10 7535   1.487   5.300   2.857
  986UNL     H0 7536   3.171   0.068   3.108
  986UNL     H1 7537   3.398   0.147   2.958
  986UNL     C2 7538   3.272   0.028   3.105
  986UNL     C3 7539   3.387   0.067   3.031
  986UNL     C4 7540   1.472   5.439   3.152
  986UNL     C5 7541   1.546   5.322   3.210
  986UNL     N6 7542   1.347   5.464   3.180
  986UNL     N7 7543   1.528   5.525   3.061
  986UNL     H8 7544   1.655   5.338   3.210
  986UNL     H9 7545   1.517   5.303   3.314
  986UNL    H10 7546   1.525   5.232   3.152
  987UNL     H0 7547   3.168   0.569   2.781
  987UNL     H1 7548   3.400   0.409   2.795
  987UNL     C2 7549   3.270   0.594   2.756
  987UNL     C3 7550   3.387   0.512   2.764
  987UNL     C4 7551   3.432   0.706   2.691
  987UNL     C5 7552   3.514   0.819   2.636
  987UNL     N6 7553   3.303   0.713   2.714
  987UNL     N7 7554   3.487   0.584   2.721
  987UNL     H8 7555   3.452   0.893   2.583
  987UNL     H9 7556   3.589   0.783   2.564
  987UNL    H10 7557   3.566   0.873   2.716
  988UNL     H0 7558   3.735   0.258   2.555
  988UNL     H1 7559   3.737   0.011   2.693
  988UNL     C2 7560   3.717   0.235   2.659
  988UNL     C3 7561   3.717   0.111   2.730
  988UNL     C4 7562   3.673   0.269   2.861
  988UNL     C5 7563   3.641   0.344   2.988
  988UNL     N6 7564   3.687   0.330   2.745
  988UNL     N7 7565   3.689   0.134   2.856
  988UNL     H8 7566   3.652   0.452   2.977
  988UNL     H9 7567   3.706   0.313   3.070
  988UNL    H10 7568   3.537   0.324   3.018
  989UNL     H0 7569   3.659   0.755   2.900
  989UNL     H1 7570   3.890   0.844   3.036
  989UNL     C2 7571   3.761   0.720   2.896
  989UNL     C3 7572   3.878   0.764   2.965
  989UNL     C4 7573   3.922   0.599   2.841
  989UNL     C5 7574   3.998   0.486   2.778
  989UNL     N6 7575   3.795   0.619   2.819
  989UNL     N7 7576   3.979   0.687   2.929
  989UNL     H8 7577   4.096   0.519   2.741
  989UNL     H9 7578   3.946   0.443   2.692
  989UNL    H10 7579   4.015   0.406   2.851
  990UNL     H0 7580   2.428   0.122   3.447
  990UNL     H1 7581   2.195   0.040   3.310
  990UNL     C2 7582   2.411   0.103   3.342
  990UNL     C3 7583   2.294   0.062   3.272
  990UNL     C4 7584   2.455   0.087   3.139
  990UNL     C5 7585   2.533   0.097   3.011
  990UNL     N6 7586   2.508   0.117   3.255
  990UNL     N7 7587   2.323   0.052   3.144
  990UNL     H8 7588   2.637   0.065   3.024
  990UNL     H9 7589   2.534   0.199   2.973
  990UNL    H10 7590   2.489   0.032   2.933
  991Co      Co 7591   1.225   4.846   4.198
  992Co      Co 7592   2.204   0.003   4.195
  993Co      Co 7593   0.736   4.675   4.499
  994Co      Co 7594   2.693   0.174   3.894
  995Co      Co 7595   0.245   5.020   4.496
  996Co      Co 7596   1.226   5.368   3.899
  997UNL     H0 7597   0.460   5.079   4.285
  997UNL     H1 7598   0.467   5.326   4.147
  997UNL     C2 7599   0.394   5.165   4.290
  997UNL     C3 7600   0.397   5.290   4.221
  997UNL     C4 7601   0.230   5.280   4.349
  997UNL     C5 7602   0.102   5.318   4.419
  997UNL     N6 7603   0.291   5.166   4.370
  997UNL     N7 7604   0.293   5.361   4.259
  997UNL     H8 7605   0.030   5.236   4.419
  997UNL     H9 7606   0.053   5.403   4.371
  997UNL    H10 7607   0.122   5.346   4.523
  998UNL     H0 7608   2.740   0.436   3.738
  998UNL     H1 7609   2.748   0.437   3.456
  998UNL     C2 7610   2.727   0.356   3.667
  998UNL     C3 7611   2.730   0.355   3.524
  998UNL     C4 7612   2.695   0.161   3.597
  998UNL     C5 7613   2.678   0.012   3.601
  998UNL     N6 7614   2.703   0.233   3.707
  998UNL     N7 7615   2.709   0.233   3.482
  998UNL     H8 7616   0.816   5.501   3.615
  998UNL     H9 7617   0.677   5.513   3.507
  998UNL    H10 7618   0.653   5.520   3.682
  999UNL     H0 7619   2.270   0.010   4.498
  999UNL     H1 7620   2.275   0.253   4.642
  999UNL     C2 7621   2.250   0.111   4.464
  999UNL     C3 7622   2.253   0.232   4.538
  999UNL     C4 7623   2.202   0.266   4.335
  999UNL     C5 7624   2.165   0.342   4.210
  999UNL     N6 7625   2.218   0.136   4.339
  999UNL     N7 7626   2.221   0.329   4.455
  999UNL     H8 7627   2.190   0.286   4.119
  999UNL     H9 7628   2.218   0.437   4.205
  999UNL    H10 7629   2.058   0.362   4.207
 1000UNL     H0 7630   0.463   4.564   4.404
 1000UNL     H1 7631   0.232   4.727   4.394
 1000UNL     C2 7632   0.451   4.667   4.432
 1000UNL     C3 7633   0.333   4.748   4.427
 1000UNL     C4 7634   0.499   4.855   4.506
 1000UNL     C5 7635   0.574   4.967   4.572
 1000UNL     N6 7636   0.551   4.738   4.478
 1000UNL     N7 7637   0.366   4.866   4.474
 1000UNL     H8 7638   0.553   5.063   4.524
 1000UNL     H9 7639   0.683   4.952   4.567
 1000UNL    H10 7640   0.547   4.974   4.678
 1001UNL     H0 7641   2.190   0.067   3.892
 1001UNL     H1 7642   2.421   0.145   3.748
 1001UNL     C2 7643   2.292   0.080   3.927
 1001UNL     C3 7644   2.407   0.119   3.853
 1001UNL     C4 7645   2.454   0.086   4.057
 1001UNL     C5 7646   2.535   0.081   4.183
 1001UNL     N6 7647   2.325   0.059   4.052
 1001UNL     N7 7648   2.508   0.122   3.937
 1001UNL     H8 7649   2.575   0.179   4.209
 1001UNL     H9 7650   2.620   0.012   4.173
 1001UNL    H10 7651   2.476   0.046   4.269
 1002UNL     H0 7652   0.960   4.816   4.655
 1002UNL     H1 7653   4.882   2.044   0.141
 1002UNL     C2 7654   0.892   4.772   4.727
 1002UNL     C3 7655   4.810   2.000   0.072
 1002UNL     C4 7656   0.724   4.669   4.796
 1002UNL     C5 7657   0.594   4.594   4.793
 1002UNL     N6 7658   0.786   4.706   4.687
 1002UNL     N7 7659   4.704   1.935   0.115
 1002UNL     H8 7660   0.601   4.503   4.733
 1002UNL     H9 7661   0.514   4.656   4.751
 1002UNL    H10 7662   4.479   1.794   0.097
 1003UNL     H0 7663   1.449   4.394   4.098
 1003UNL     H1 7664   1.454   4.640   4.237
 1003UNL     C2 7665   1.379   4.476   4.095
 1003UNL     C3 7666   1.383   4.600   4.166
 1003UNL     C4 7667   1.210   4.586   4.043
 1003UNL     C5 7668   1.077   4.623   3.984
 1003UNL     N6 7669   1.273   4.473   4.018
 1003UNL     N7 7670   1.275   4.667   4.132
 1003UNL     H8 7671   1.054   4.563   3.895
 1003UNL     H9 7672   1.075   4.728   3.953
 1003UNL    H10 7673   0.997   4.607   4.057
 1004UNL     H0 7674   0.724   4.915   4.306
 1004UNL     H1 7675   0.951   4.993   4.157
 1004UNL     C2 7676   0.825   4.875   4.304
 1004UNL     C3 7677   0.940   4.913   4.229
 1004UNL     C4 7678   0.983   4.747   4.350
 1004UNL     C5 7679   1.057   4.630   4.409
 1004UNL     N6 7680   0.857   4.772   4.378
 1004UNL     N7 7681   1.039   4.833   4.260
 1004UNL     H8 7682   1.165   4.645   4.407
 1004UNL     H9 7683   1.027   4.612   4.513
 1004UNL    H10 7684   1.036   4.538   4.351
 1005UNL     H0 7685   0.721   5.415   3.980
 1005UNL     H1 7686   0.953   5.255   3.994
 1005UNL     C2 7687   0.823   5.440   3.956
 1005UNL     C3 7688   0.939   5.358   3.963
 1005UNL     C4 7689   2.943   0.013   3.890
 1005UNL     C5 7690   3.025   0.127   3.835
 1005UNL     N6 7691   2.814   0.021   3.913
 1005UNL     N7 7692   1.040   5.430   3.920
 1005UNL     H8 7693   2.964   0.198   3.778
 1005UNL     H9 7694   3.103   0.091   3.766
 1005UNL    H10 7695   3.074   0.181   3.916
 1006UNL     H0 7696   1.286   5.104   3.755
 1006UNL     H1 7697   1.289   4.857   3.892
 1006UNL     C2 7698   1.268   5.081   3.859
 1006UNL     C3 7699   1.269   4.957   3.929
 1006UNL     C4 7700   1.225   5.116   4.060
 1006UNL     C5 7701   1.193   5.190   4.187
 1006UNL     N6 7702   1.239   5.176   3.945
 1006UNL     N7 7703   1.241   4.980   4.056
 1006UNL     H8 7704   1.203   5.299   4.176
 1006UNL     H9 7705   1.259   5.160   4.269
 1006UNL    H10 7706   1.089   5.171   4.218
 1007UNL     H0 7707   3.169   0.062   4.100
 1007UNL     H1 7708   3.399   0.151   4.237
 1007UNL     C2 7709   3.271   0.027   4.096
 1007UNL     C3 7710   3.388   0.071   4.165
 1007UNL     C4 7711   1.474   5.446   4.041
 1007UNL     C5 7712   1.551   5.333   3.978
 1007UNL     N6 7713   1.347   5.466   4.019
 1007UNL     N7 7714   1.530   5.533   4.129
 1007UNL     H8 7715   1.648   5.367   3.940
 1007UNL     H9 7716   1.498   5.289   3.892
 1007UNL    H10 7717   1.569   5.253   4.051
 1008UNL     H0 7718   5.855   4.970   4.647
 1008UNL     H1 7719   5.622   4.887   4.509
 1008UNL     C2 7720   5.838   4.950   4.542
 1008UNL     C3 7721   5.721   4.909   4.471
 1008UNL     C4 7722   0.007   4.935   4.339
 1008UNL     C5 7723   0.085   4.944   4.210
 1008UNL     N6 7724   0.060   4.964   4.455
 1008UNL     N7 7725   5.750   4.900   4.344
 1008UNL     H8 7726   0.190   4.913   4.224
 1008UNL     H9 7727   0.086   5.047   4.172
 1008UNL    H10 7728   0.042   4.880   4.133
 1009Co      Co 7729   4.162   2.768   0.601
 1010Co      Co 7730   3.182   3.465   0.598
 1011Co      Co 7731   3.673   2.597   0.901
 1012Co      Co 7732   3.671   3.635   0.296
 1013Co      Co 7733   3.182   2.943   0.897
 1014Co      Co 7734   4.162   3.290   0.302
 1015UNL     H0 7735   3.398   3.003   0.687
 1015UNL     H1 7736   3.405   3.250   0.550
 1015UNL     C2 7737   3.331   3.088   0.692
 1015UNL     C3 7738   3.334   3.214   0.623
 1015UNL     C4 7739   3.168   3.203   0.752
 1015UNL     C5 7740   3.040   3.241   0.822
 1015UNL     N6 7741   3.228   3.089   0.773
 1015UNL     N7 7742   3.231   3.285   0.662
 1015UNL     H8 7743   2.967   3.159   0.821
 1015UNL     H9 7744   2.991   3.327   0.775
 1015UNL    H10 7745   3.060   3.268   0.926
 1016UNL     H0 7746   3.720   3.898   0.137
 1016UNL     H1 7747   1.772   1.129   4.652
 1016UNL     C2 7748   3.706   3.816   0.068
 1016UNL     C3 7749   1.753   1.049   4.722
 1016UNL     C4 7750   3.674   3.623   0.000
 1016UNL     C5 7751   1.698   0.704   4.796
 1016UNL     N6 7752   3.682   3.694   0.109
 1016UNL     N7 7753   1.731   0.926   4.681
 1016UNL     H8 7754   3.752   3.423   0.012
 1016UNL     H9 7755   1.654   0.669   4.702
 1016UNL    H10 7756   3.589   3.442   0.080
 1017UNL     H0 7757   3.249   3.472   0.900
 1017UNL     H1 7758   3.253   3.715   1.044
 1017UNL     C2 7759   3.228   3.573   0.866
 1017UNL     C3 7760   3.231   3.694   0.940
 1017UNL     C4 7761   3.181   3.728   0.737
 1017UNL     C5 7762   3.144   3.803   0.612
 1017UNL     N6 7763   3.196   3.598   0.742
 1017UNL     N7 7764   3.200   3.791   0.857
 1017UNL     H8 7765   3.168   3.747   0.521
 1017UNL     H9 7766   3.198   3.898   0.606
 1017UNL    H10 7767   3.037   3.824   0.609
 1018UNL     H0 7768   3.399   2.486   0.807
 1018UNL     H1 7769   3.170   2.650   0.796
 1018UNL     C2 7770   3.388   2.590   0.835
 1018UNL     C3 7771   3.271   2.671   0.829
 1018UNL     C4 7772   3.436   2.777   0.909
 1018UNL     C5 7773   3.512   2.889   0.974
 1018UNL     N6 7774   3.488   2.660   0.881
 1018UNL     N7 7775   3.303   2.789   0.876
 1018UNL     H8 7776   3.491   2.985   0.926
 1018UNL     H9 7777   3.620   2.874   0.969
 1018UNL    H10 7778   3.484   2.897   1.080
 1019UNL     H0 7779   3.169   3.528   0.295
 1019UNL     H1 7780   3.399   3.606   0.151
 1019UNL     C2 7781   3.271   3.541   0.329
 1019UNL     C3 7782   3.386   3.581   0.255
 1019UNL     C4 7783   3.432   3.548   0.460
 1019UNL     C5 7784   3.513   3.543   0.586
 1019UNL     N6 7785   3.304   3.520   0.454
 1019UNL     N7 7786   3.486   3.584   0.340
 1019UNL     H8 7787   3.554   3.642   0.611
 1019UNL     H9 7788   3.597   3.473   0.575
 1019UNL    H10 7789   3.455   3.509   0.672
 1020UNL     H0 7790   3.897   2.740   1.061
 1020UNL     H1 7791   3.901   2.738   1.343
 1020UNL     C2 7792   3.828   2.695   1.130
 1020UNL     C3 7793   3.831   2.695   1.273
 1020UNL     C4 7794   3.662   2.591   1.198
 1020UNL     C5 7795   3.532   2.515   1.199
 1020UNL     N6 7796   3.723   2.629   1.089
 1020UNL     N7 7797   3.725   2.629   1.313
 1020UNL     H8 7798   3.539   2.423   1.141
 1020UNL     H9 7799   3.452   2.576   1.156
 1020UNL    H10 7800   3.502   2.487   1.301
 1021UNL     H0 7801   4.386   2.317   0.501
 1021UNL     H1 7802   4.390   2.563   0.640
 1021UNL     C2 7803   4.316   2.399   0.498
 1021UNL     C3 7804   4.320   2.523   0.569
 1021UNL     C4 7805   4.148   2.508   0.446
 1021UNL     C5 7806   4.015   2.546   0.386
 1021UNL     N6 7807   4.210   2.396   0.421
 1021UNL     N7 7808   4.212   2.590   0.534
 1021UNL     H8 7809   3.991   2.485   0.297
 1021UNL     H9 7810   4.013   2.651   0.355
 1021UNL    H10 7811   3.935   2.530   0.459
 1022UNL     H0 7812   3.661   2.837   0.709
 1022UNL     H1 7813   3.887   2.915   0.559
 1022UNL     C2 7814   3.761   2.797   0.706
 1022UNL     C3 7815   3.877   2.836   0.631
 1022UNL     C4 7816   3.920   2.670   0.753
 1022UNL     C5 7817   3.994   2.553   0.812
 1022UNL     N6 7818   3.794   2.695   0.781
 1022UNL     N7 7819   3.976   2.755   0.662
 1022UNL     H8 7820   4.102   2.569   0.812
 1022UNL     H9 7821   3.965   2.534   0.916
 1022UNL    H10 7822   3.973   2.462   0.754
 1023UNL     H0 7823   3.657   3.338   0.382
 1023UNL     H1 7824   3.889   3.177   0.395
 1023UNL     C2 7825   3.759   3.363   0.357
 1023UNL     C3 7826   3.875   3.280   0.364
 1023UNL     C4 7827   3.921   3.474   0.291
 1023UNL     C5 7828   4.003   3.588   0.236
 1023UNL     N6 7829   3.793   3.482   0.315
 1023UNL     N7 7830   3.976   3.353   0.322
 1023UNL     H8 7831   3.941   3.663   0.186
 1023UNL     H9 7832   4.076   3.552   0.163
 1023UNL    H10 7833   4.058   3.639   0.316
 1024UNL     H0 7834   4.223   3.027   0.157
 1024UNL     H1 7835   4.226   2.780   0.295
 1024UNL     C2 7836   4.205   3.004   0.261
 1024UNL     C3 7837   4.206   2.880   0.332
 1024UNL     C4 7838   4.162   3.038   0.463
 1024UNL     C5 7839   4.130   3.113   0.590
 1024UNL     N6 7840   4.176   3.098   0.347
 1024UNL     N7 7841   4.178   2.903   0.458
 1024UNL     H8 7842   4.139   3.221   0.578
 1024UNL     H9 7843   4.197   3.083   0.671
 1024UNL    H10 7844   4.027   3.092   0.621
 1025UNL     H0 7845   4.147   3.524   0.502
 1025UNL     H1 7846   4.378   3.612   0.639
 1025UNL     C2 7847   4.249   3.489   0.498
 1025UNL     C3 7848   4.367   3.532   0.567
 1025UNL     C4 7849   4.411   3.368   0.443
 1025UNL     C5 7850   4.487   3.255   0.380
 1025UNL     N6 7851   4.283   3.388   0.421
 1025UNL     N7 7852   4.467   3.456   0.532
 1025UNL     H8 7853   4.585   3.289   0.343
 1025UNL     H9 7854   4.434   3.211   0.295
 1025UNL    H10 7855   4.505   3.176   0.453
 1026UNL     H0 7856   2.918   2.892   1.049
 1026UNL     H1 7857   2.685   2.809   0.912
 1026UNL     C2 7858   2.901   2.872   0.944
 1026UNL     C3 7859   2.784   2.831   0.874
 1026UNL     C4 7860   2.945   2.857   0.741
 1026UNL     C5 7861   3.023   2.867   0.613
 1026UNL     N6 7862   2.998   2.887   0.857
 1026UNL     N7 7863   2.813   2.822   0.746
 1026UNL     H8 7864   3.127   2.836   0.626
 1026UNL     H9 7865   3.023   2.970   0.575
 1026UNL    H10 7866   2.979   2.803   0.535
 1027Co      Co 7867   3.672   2.076   1.799
 1028Co      Co 7868   2.693   2.772   1.797
 1029Co      Co 7869   3.184   1.905   2.101
 1030Co      Co 7870   3.182   2.943   1.496
 1031Co      Co 7871   2.692   2.250   2.096
 1032Co      Co 7872   3.673   2.598   1.501
 1033UNL     H0 7873   2.907   2.310   1.886
 1033UNL     H1 7874   2.915   2.557   1.749
 1033UNL     C2 7875   2.841   2.396   1.891
 1033UNL     C3 7876   2.844   2.521   1.822
 1033UNL     C4 7877   2.678   2.511   1.951
 1033UNL     C5 7878   2.550   2.548   2.021
 1033UNL     N6 7879   2.738   2.396   1.971
 1033UNL     N7 7880   2.741   2.592   1.861
 1033UNL     H8 7881   2.478   2.466   2.021
 1033UNL     H9 7882   2.500   2.633   1.972
 1033UNL    H10 7883   2.570   2.578   2.124
 1034UNL     H0 7884   3.230   3.205   1.341
 1034UNL     H1 7885   3.239   3.207   1.059
 1034UNL     C2 7886   3.217   3.125   1.269
 1034UNL     C3 7887   3.221   3.125   1.127
 1034UNL     C4 7888   3.185   2.931   1.199
 1034UNL     C5 7889   3.168   2.781   1.202
 1034UNL     N6 7890   3.193   3.002   1.309
 1034UNL     N7 7891   3.200   3.002   1.084
 1034UNL     H8 7892   3.264   2.731   1.217
 1034UNL     H9 7893   3.125   2.743   1.109
 1034UNL    H10 7894   3.101   2.751   1.284
 1035UNL     H0 7895   2.758   2.780   2.099
 1035UNL     H1 7896   2.763   3.023   2.243
 1035UNL     C2 7897   2.738   2.881   2.065
 1035UNL     C3 7898   2.741   3.003   2.139
 1035UNL     C4 7899   2.691   3.036   1.936
 1035UNL     C5 7900   2.654   3.112   1.811
 1035UNL     N6 7901   2.707   2.906   1.941
 1035UNL     N7 7902   2.710   3.099   2.056
 1035UNL     H8 7903   2.685   3.058   1.721
 1035UNL     H9 7904   2.702   3.210   1.807
 1035UNL    H10 7905   2.546   3.127   1.806
 1036UNL     H0 7906   2.910   1.794   2.006
 1036UNL     H1 7907   2.680   1.957   1.996
 1036UNL     C2 7908   2.898   1.897   2.034
 1036UNL     C3 7909   2.781   1.978   2.028
 1036UNL     C4 7910   2.946   2.085   2.108
 1036UNL     C5 7911   3.022   2.197   2.173
 1036UNL     N6 7912   2.998   1.968   2.080
 1036UNL     N7 7913   2.814   2.096   2.076
 1036UNL     H8 7914   3.001   2.293   2.125
 1036UNL     H9 7915   3.131   2.182   2.169
 1036UNL    H10 7916   2.994   2.205   2.279
 1037UNL     H0 7917   2.680   2.837   1.494
 1037UNL     H1 7918   2.910   2.914   1.350
 1037UNL     C2 7919   2.782   2.849   1.529
 1037UNL     C3 7920   2.897   2.888   1.454
 1037UNL     C4 7921   2.943   2.855   1.659
 1037UNL     C5 7922   3.024   2.850   1.785
 1037UNL     N6 7923   2.815   2.828   1.653
 1037UNL     N7 7924   2.997   2.892   1.539
 1037UNL     H8 7925   3.063   2.949   1.811
 1037UNL     H9 7926   3.110   2.782   1.775
 1037UNL    H10 7927   2.965   2.815   1.870
 1038UNL     H0 7928   3.408   2.047   2.260
 1038UNL     H1 7929   3.412   2.045   2.542
 1038UNL     C2 7930   3.338   2.002   2.329
 1038UNL     C3 7931   3.342   2.002   2.472
 1038UNL     C4 7932   3.172   1.899   2.398
 1038UNL     C5 7933   3.042   1.823   2.399
 1038UNL     N6 7934   3.233   1.936   2.288
 1038UNL     N7 7935   3.236   1.936   2.513
 1038UNL     H8 7936   3.050   1.730   2.341
 1038UNL     H9 7937   2.962   1.884   2.356
 1038UNL    H10 7938   3.012   1.794   2.500
 1039UNL     H0 7939   3.897   1.625   1.699
 1039UNL     H1 7940   3.900   1.870   1.839
 1039UNL     C2 7941   3.826   1.707   1.696
 1039UNL     C3 7942   3.830   1.830   1.768
 1039UNL     C4 7943   3.658   1.816   1.644
 1039UNL     C5 7944   3.525   1.853   1.585
 1039UNL     N6 7945   3.720   1.703   1.619
 1039UNL     N7 7946   3.722   1.897   1.733
 1039UNL     H8 7947   3.501   1.793   1.496
 1039UNL     H9 7948   3.523   1.958   1.554
 1039UNL    H10 7949   3.445   1.838   1.658
 1040UNL     H0 7950   3.171   2.145   1.908
 1040UNL     H1 7951   3.398   2.224   1.759
 1040UNL     C2 7952   3.272   2.105   1.906
 1040UNL     C3 7953   3.387   2.144   1.831
 1040UNL     C4 7954   3.431   1.977   1.952
 1040UNL     C5 7955   3.504   1.860   2.011
 1040UNL     N6 7956   3.305   2.003   1.980
 1040UNL     N7 7957   3.486   2.063   1.862
 1040UNL     H8 7958   3.613   1.876   2.010
 1040UNL     H9 7959   3.475   1.842   2.115
 1040UNL    H10 7960   3.483   1.770   1.953
 1041UNL     H0 7961   3.169   2.646   1.582
 1041UNL     H1 7962   3.401   2.485   1.595
 1041UNL     C2 7963   3.271   2.671   1.557
 1041UNL     C3 7964   3.387   2.588   1.565
 1041UNL     C4 7965   3.433   2.782   1.491
 1041UNL     C5 7966   3.514   2.896   1.437
 1041UNL     N6 7967   3.304   2.790   1.515
 1041UNL     N7 7968   3.488   2.661   1.522
 1041UNL     H8 7969   3.454   2.966   1.378
 1041UNL     H9 7970   3.594   2.861   1.370
 1041UNL    H10 7971   3.561   2.952   1.518
 1042UNL     H0 7972   3.734   2.335   1.356
 1042UNL     H1 7973   3.736   2.088   1.493
 1042UNL     C2 7974   3.716   2.312   1.460
 1042UNL     C3 7975   3.717   2.188   1.530
 1042UNL     C4 7976   3.673   2.346   1.661
 1042UNL     C5 7977   3.641   2.421   1.788
 1042UNL     N6 7978   3.687   2.407   1.546
 1042UNL     N7 7979   3.689   2.211   1.657
 1042UNL     H8 7980   3.651   2.529   1.777
 1042UNL     H9 7981   3.708   2.391   1.870
 1042UNL    H10 7982   3.538   2.400   1.819
 1043UNL     H0 7983   3.658   2.832   1.701
 1043UNL     H1 7984   3.888   2.920   1.838
 1043UNL     C2 7985   3.760   2.796   1.697
 1043UNL     C3 7986   3.877   2.840   1.766
 1043UNL     C4 7987   3.922   2.676   1.642
 1043UNL     C5 7988   3.998   2.563   1.579
 1043UNL     N6 7989   3.794   2.696   1.620
 1043UNL     N7 7990   3.978   2.764   1.731
 1043UNL     H8 7991   4.096   2.597   1.542
 1043UNL     H9 7992   3.946   2.520   1.493
 1043UNL    H10 7993   4.016   2.484   1.652
 1044UNL     H0 7994   2.428   2.198   2.248
 1044UNL     H1 7995   2.195   2.116   2.110
 1044UNL     C2 7996   2.411   2.179   2.143
 1044UNL     C3 7997   2.294   2.138   2.072
 1044UNL     C4 7998   2.455   2.164   1.939
 1044UNL     C5 7999   2.533   2.174   1.811
 1044UNL     N6 8000   2.508   2.194   2.056
 1044UNL     N7 8001   2.323   2.129   1.945
 1044UNL     H8 8002   2.637   2.143   1.825
 1044UNL     H9 8003   2.533   2.277   1.773
 1044UNL    H10 8004   2.490   2.110   1.734
 1045Co      Co 8005   3.182   1.384   2.998
 1046Co      Co 8006   2.204   2.079   2.996
 1047Co      Co 8007   2.694   1.212   3.300
 1048Co      Co 8008   2.693   2.251   2.695
 1049Co      Co 8009   2.203   1.558   3.295
 1050Co      Co 8010   3.184   1.906   2.700
 1051UNL     H0 8011   2.419   1.618   3.086
 1051UNL     H1 8012   2.426   1.864   2.948
 1051UNL     C2 8013   2.353   1.703   3.091
 1051UNL     C3 8014   2.355   1.828   3.022
 1051UNL     C4 8015   2.189   1.818   3.150
 1051UNL     C5 8016   2.061   1.856   3.220
 1051UNL     N6 8017   2.249   1.704   3.171
 1051UNL     N7 8018   2.252   1.899   3.060
 1051UNL     H8 8019   1.988   1.774   3.217
 1051UNL     H9 8020   2.012   1.942   3.173
 1051UNL    H10 8021   2.080   1.883   3.324
 1052UNL     H0 8022   2.740   2.513   2.540
 1052UNL     H1 8023   2.748   2.514   2.257
 1052UNL     C2 8024   2.727   2.433   2.468
 1052UNL     C3 8025   2.731   2.432   2.325
 1052UNL     C4 8026   2.696   2.238   2.398
 1052UNL     C5 8027   2.678   2.089   2.401
 1052UNL     N6 8028   2.703   2.310   2.508
 1052UNL     N7 8029   2.710   2.310   2.283
 1052UNL     H8 8030   2.775   2.039   2.416
 1052UNL     H9 8031   2.636   2.051   2.308
 1052UNL    H10 8032   2.611   2.058   2.483
 1053UNL     H0 8033   2.269   2.087   3.298
 1053UNL     H1 8034   2.274   2.330   3.443
 1053UNL     C2 8035   2.249   2.188   3.264
 1053UNL     C3 8036   2.252   2.309   3.339
 1053UNL     C4 8037   2.202   2.343   3.135
 1053UNL     C5 8038   2.165   2.419   3.010
 1053UNL     N6 8039   2.217   2.213   3.140
 1053UNL     N7 8040   2.221   2.406   3.255
 1053UNL     H8 8041   2.189   2.362   2.919
 1053UNL     H9 8042   2.220   2.514   3.004
 1053UNL    H10 8043   2.058   2.440   3.007
 1054UNL     H0 8044   2.421   1.101   3.206
 1054UNL     H1 8045   2.191   1.264   3.196
 1054UNL     C2 8046   2.409   1.204   3.234
 1054UNL     C3 8047   2.292   1.286   3.228
 1054UNL     C4 8048   2.457   1.392   3.308
 1054UNL     C5 8049   2.533   1.504   3.373
 1054UNL     N6 8050   2.509   1.275   3.280
 1054UNL     N7 8051   2.324   1.404   3.275
 1054UNL     H8 8052   2.512   1.600   3.325
 1054UNL     H9 8053   2.641   1.488   3.368
 1054UNL    H10 8054   2.505   1.514   3.479
 1055UNL     H0 8055   2.191   2.144   2.693
 1055UNL     H1 8056   2.421   2.222   2.549
 1055UNL     C2 8057   2.292   2.157   2.728
 1055UNL     C3 8058   2.408   2.196   2.653
 1055UNL     C4 8059   2.453   2.163   2.858
 1055UNL     C5 8060   2.535   2.158   2.984
 1055UNL     N6 8061   2.325   2.135   2.852
 1055UNL     N7 8062   2.508   2.199   2.738
 1055UNL     H8 8063   2.574   2.257   3.010
 1055UNL     H9 8064   2.620   2.090   2.974
 1055UNL    H10 8065   2.476   2.122   3.069
 1056UNL     H0 8066   2.919   1.354   3.460
 1056UNL     H1 8067   2.923   1.352   3.742
 1056UNL     C2 8068   2.849   1.309   3.529
 1056UNL     C3 8069   2.853   1.309   3.672
 1056UNL     C4 8070   2.683   1.206   3.597
 1056UNL     C5 8071   2.553   1.131   3.598
 1056UNL     N6 8072   2.744   1.244   3.488
 1056UNL     N7 8073   2.746   1.244   3.712
 1056UNL     H8 8074   2.560   1.038   3.539
 1056UNL     H9 8075   2.472   1.192   3.556
 1056UNL    H10 8076   2.523   1.101   3.700
 1057UNL     H0 8077   3.407   0.932   2.899
 1057UNL     H1 8078   3.411   1.178   3.039
 1057UNL     C2 8079   3.336   1.015   2.896
 1057UNL     C3 8080   3.340   1.138   2.968
 1057UNL     C4 8081   3.168   1.124   2.844
 1057UNL     C5 8082   3.035   1.161   2.785
 1057UNL     N6 8083   3.230   1.011   2.819
 1057UNL     N7 8084   3.233   1.205   2.933
 1057UNL     H8 8085   3.012   1.101   2.696
 1057UNL     H9 8086   3.033   1.266   2.753
 1057UNL    H10 8087   2.955   1.146   2.858
 1058UNL     H0 8088   2.682   1.453   3.108
 1058UNL     H1 8089   2.908   1.532   2.959
 1058UNL     C2 8090   2.782   1.413   3.106
 1058UNL     C3 8091   2.897   1.452   3.031
 1058UNL     C4 8092   2.941   1.285   3.152
 1058UNL     C5 8093   3.015   1.168   3.210
 1058UNL     N6 8094   2.815   1.310   3.180
 1058UNL     N7 8095   2.997   1.371   3.062
 1058UNL     H8 8096   3.123   1.184   3.210
 1058UNL     H9 8097   2.986   1.149   3.314
 1058UNL    H10 8098   2.994   1.078   3.152
 1059UNL     H0 8099   2.679   1.953   2.781
 1059UNL     H1 8100   2.912   1.793   2.794
 1059UNL     C2 8101   2.781   1.978   2.756
 1059UNL     C3 8102   2.898   1.896   2.764
 1059UNL     C4 8103   2.943   2.090   2.691
 1059UNL     C5 8104   3.025   2.204   2.636
 1059UNL     N6 8105   2.815   2.098   2.714
 1059UNL     N7 8106   2.999   1.969   2.721
 1059UNL     H8 8107   2.964   2.274   2.578
 1059UNL     H9 8108   3.104   2.169   2.568
 1059UNL    H10 8109   3.073   2.259   2.717
 1060UNL     H0 8110   3.245   1.643   2.555
 1060UNL     H1 8111   3.247   1.396   2.693
 1060UNL     C2 8112   3.226   1.620   2.659
 1060UNL     C3 8113   3.227   1.496   2.730
 1060UNL     C4 8114   3.183   1.654   2.861
 1060UNL     C5 8115   3.151   1.729   2.988
 1060UNL     N6 8116   3.197   1.714   2.745
 1060UNL     N7 8117   3.199   1.519   2.856
 1060UNL     H8 8118   3.162   1.837   2.976
 1060UNL     H9 8119   3.217   1.699   3.070
 1060UNL    H10 8120   3.048   1.709   3.018
 1061UNL     H0 8121   3.169   2.140   2.900
 1061UNL     H1 8122   3.400   2.229   3.036
 1061UNL     C2 8123   3.271   2.105   2.896
 1061UNL     C3 8124   3.388   2.148   2.965
 1061UNL     C4 8125   3.433   1.984   2.841
 1061UNL     C5 8126   3.509   1.871   2.778
 1061UNL     N6 8127   3.305   2.004   2.819
 1061UNL     N7 8128   3.489   2.072   2.930
 1061UNL     H8 8129   3.607   1.904   2.741
 1061UNL     H9 8130   3.456   1.827   2.693
 1061UNL    H10 8131   3.526   1.791   2.851
 1062UNL     H0 8132   1.939   1.508   3.448
 1062UNL     H1 8133   1.706   1.426   3.311
 1062UNL     C2 8134   1.922   1.489   3.343
 1062UNL     C3 8135   1.805   1.447   3.272
 1062UNL     C4 8136   1.965   1.473   3.139
 1062UNL     C5 8137   2.043   1.482   3.011
 1062UNL     N6 8138   2.018   1.502   3.256
 1062UNL     N7 8139   1.833   1.438   3.145
 1062UNL     H8 8140   2.147   1.451   3.025
 1062UNL     H9 8141   2.044   1.585   2.973
 1062UNL    H10 8142   1.999   1.418   2.934
 1063Co      Co 8143   2.693   0.691   4.198
 1064Co      Co 8144   1.714   1.388   4.196
 1065Co      Co 8145   2.205   0.520   4.500
 1066Co      Co 8146   2.202   1.558   3.894
 1067Co      Co 8147   1.714   0.866   4.495
 1068Co      Co 8148   2.694   1.213   3.899
 1069UNL     H0 8149   1.929   0.926   4.286
 1069UNL     H1 8150   1.936   1.173   4.148
 1069UNL     C2 8151   1.863   1.012   4.290
 1069UNL     C3 8152   1.865   1.137   4.221
 1069UNL     C4 8153   1.699   1.127   4.350
 1069UNL     C5 8154   1.571   1.164   4.419
 1069UNL     N6 8155   1.759   1.012   4.371
 1069UNL     N7 8156   1.762   1.208   4.260
 1069UNL     H8 8157   1.499   1.082   4.419
 1069UNL     H9 8158   1.521   1.249   4.371
 1069UNL    H10 8159   1.591   1.193   4.523
 1070UNL     H0 8160   2.252   1.820   3.739
 1070UNL     H1 8161   2.260   1.822   3.457
 1070UNL     C2 8162   2.238   1.740   3.667
 1070UNL     C3 8163   2.242   1.740   3.525
 1070UNL     C4 8164   2.206   1.546   3.597
 1070UNL     C5 8165   2.188   1.397   3.601
 1070UNL     N6 8166   2.214   1.618   3.707
 1070UNL     N7 8167   2.220   1.617   3.482
 1070UNL     H8 8168   2.284   1.346   3.615
 1070UNL     H9 8169   2.145   1.359   3.507
 1070UNL    H10 8170   2.121   1.366   3.682
 1071UNL     H0 8171   1.779   1.395   4.498
 1071UNL     H1 8172   1.786   1.639   4.642
 1071UNL     C2 8173   1.759   1.496   4.464
 1071UNL     C3 8174   1.763   1.618   4.539
 1071UNL     C4 8175   1.712   1.652   4.335
 1071UNL     C5 8176   1.675   1.727   4.211
 1071UNL     N6 8177   1.727   1.521   4.340
 1071UNL     N7 8178   1.731   1.715   4.455
 1071UNL     H8 8179   1.708   1.675   4.120
 1071UNL     H9 8180   1.721   1.826   4.207
 1071UNL    H10 8181   1.566   1.740   4.204
 1072UNL     H0 8182   1.932   0.409   4.405
 1072UNL     H1 8183   1.702   0.572   4.394
 1072UNL     C2 8184   1.920   0.513   4.433
 1072UNL     C3 8185   1.802   0.594   4.427
 1072UNL     C4 8186   1.968   0.700   4.506
 1072UNL     C5 8187   2.043   0.812   4.572
 1072UNL     N6 8188   2.020   0.583   4.479
 1072UNL     N7 8189   1.835   0.712   4.474
 1072UNL     H8 8190   2.023   0.908   4.523
 1072UNL     H9 8191   2.152   0.796   4.567
 1072UNL    H10 8192   2.015   0.822   4.678
 1073UNL     H0 8193   1.700   1.453   3.893
 1073UNL     H1 8194   1.931   1.530   3.749
 1073UNL     C2 8195   1.802   1.465   3.928
 1073UNL     C3 8196   1.917   1.504   3.853
 1073UNL     C4 8197   1.963   1.471   4.058
 1073UNL     C5 8198   2.045   1.466   4.184
 1073UNL     N6 8199   1.835   1.444   4.052
 1073UNL     N7 8200   2.018   1.508   3.938
 1073UNL     H8 8201   2.086   1.564   4.208
 1073UNL     H9 8202   2.128   1.396   4.173
 1073UNL    H10 8203   1.986   1.433   4.270
 1074UNL     H0 8204   2.428   0.662   4.656
 1074UNL     H1 8205   4.392   3.428   0.141
 1074UNL     C2 8206   2.360   0.618   4.728
 1074UNL     C3 8207   4.320   3.385   0.073
 1074UNL     C4 8208   4.151   3.283   0.000
 1074UNL     C5 8209   2.063   0.439   4.794
 1074UNL     N6 8210   2.255   0.552   4.688
 1074UNL     N7 8211   4.215   3.320   0.116
 1074UNL     H8 8212   2.070   0.348   4.734
 1074UNL     H9 8213   1.982   0.500   4.751
 1074UNL    H10 8214   3.990   3.178   0.098
 1075UNL     H0 8215   2.918   0.240   4.098
 1075UNL     H1 8216   2.922   0.486   4.237
 1075UNL     C2 8217   2.847   0.322   4.095
 1075UNL     C3 8218   2.851   0.446   4.166
 1075UNL     C4 8219   2.679   0.432   4.043
 1075UNL     C5 8220   2.546   0.469   3.984
 1075UNL     N6 8221   2.741   0.319   4.018
 1075UNL     N7 8222   2.743   0.513   4.132
 1075UNL     H8 8223   2.522   0.409   3.895
 1075UNL     H9 8224   2.544   0.574   3.953
 1075UNL    H10 8225   2.466   0.453   4.057
 1076UNL     H0 8226   2.192   0.760   4.307
 1076UNL     H1 8227   2.419   0.838   4.157
 1076UNL     C2 8228   2.293   0.720   4.305
 1076UNL     C3 8229   2.408   0.759   4.230
 1076UNL     C4 8230   2.452   0.593   4.351
 1076UNL     C5 8231   2.525   0.475   4.410
 1076UNL     N6 8232   2.326   0.618   4.379
 1076UNL     N7 8233   2.507   0.678   4.260
 1076UNL     H8 8234   2.634   0.492   4.409
 1076UNL     H9 8235   2.496   0.456   4.513
 1076UNL    H10 8236   2.505   0.385   4.351
 1077UNL     H0 8237   2.190   1.261   3.981
 1077UNL     H1 8238   2.422   1.101   3.994
 1077UNL     C2 8239   2.292   1.286   3.956
 1077UNL     C3 8240   2.408   1.204   3.963
 1077UNL     C4 8241   2.454   1.398   3.890
 1077UNL     C5 8242   2.535   1.511   3.835
 1077UNL     N6 8243   2.325   1.406   3.914
 1077UNL     N7 8244   2.509   1.276   3.921
 1077UNL     H8 8245   2.474   1.582   3.778
 1077UNL     H9 8246   2.614   1.476   3.767
 1077UNL    H10 8247   2.584   1.566   3.916
 1078UNL     H0 8248   2.755   0.950   3.755
 1078UNL     H1 8249   2.757   0.703   3.893
 1078UNL     C2 8250   2.737   0.927   3.859
 1078UNL     C3 8251   2.737   0.803   3.930
 1078UNL     C4 8252   2.693   0.962   4.060
 1078UNL     C5 8253   2.661   1.036   4.187
 1078UNL     N6 8254   2.708   1.022   3.945
 1078UNL     N7 8255   2.709   0.826   4.056
 1078UNL     H8 8256   2.670   1.145   4.175
 1078UNL     H9 8257   2.729   1.007   4.269
 1078UNL    H10 8258   2.559   1.015   4.219
 1079UNL     H0 8259   2.679   1.447   4.100
 1079UNL     H1 8260   2.909   1.535   4.237
 1079UNL     C2 8261   2.781   1.411   4.096
 1079UNL     C3 8262   2.898   1.455   4.165
 1079UNL     C4 8263   2.943   1.291   4.041
 1079UNL     C5 8264   3.019   1.179   3.978
 1079UNL     N6 8265   2.815   1.311   4.019
 1079UNL     N7 8266   2.999   1.379   4.130
 1079UNL     H8 8267   3.117   1.213   3.940
 1079UNL     H9 8268   2.966   1.134   3.893
 1079UNL    H10 8269   3.037   1.099   4.051
 1080UNL     H0 8270   1.449   0.817   4.647
 1080UNL     H1 8271   1.216   0.734   4.509
 1080UNL     C2 8272   1.432   0.797   4.542
 1080UNL     C3 8273   1.315   0.755   4.471
 1080UNL     C4 8274   1.476   0.781   4.338
 1080UNL     C5 8275   1.554   0.790   4.210
 1080UNL     N6 8276   1.529   0.810   4.455
 1080UNL     N7 8277   1.344   0.746   4.344
 1080UNL     H8 8278   1.658   0.759   4.224
 1080UNL     H9 8279   1.555   0.893   4.172
 1080UNL    H10 8280   1.510   0.726   4.133
 1081Co      Co 8281   3.672   4.152   0.600
 1082Co      Co 8282   2.693   4.849   0.598
 1083Co      Co 8283   3.184   3.982   0.902
 1084Co      Co 8284   3.181   5.020   0.297
 1085Co      Co 8285   2.692   4.327   0.898
 1086Co      Co 8286   3.672   4.675   0.303
 1087UNL     H0 8287   2.907   4.387   0.687
 1087UNL     H1 8288   2.915   4.634   0.550
 1087UNL     C2 8289   2.841   4.473   0.692
 1087UNL     C3 8290   2.844   4.598   0.623
 1087UNL     C4 8291   2.677   4.587   0.752
 1087UNL     C5 8292   2.549   4.625   0.821
 1087UNL     N6 8293   2.738   4.473   0.773
 1087UNL     N7 8294   2.741   4.669   0.662
 1087UNL     H8 8295   2.477   4.543   0.819
 1087UNL     H9 8296   2.501   4.711   0.774
 1087UNL    H10 8297   2.569   4.652   0.926
 1088UNL     H0 8298   3.230   5.282   0.137
 1088UNL     H1 8299   1.281   2.513   4.651
 1088UNL     C2 8300   3.216   5.201   0.068
 1088UNL     C3 8301   1.263   2.433   4.722
 1088UNL     C4 8302   3.184   5.007   0.000
 1088UNL     C5 8303   1.208   2.089   4.796
 1088UNL     N6 8304   3.192   5.079   0.109
 1088UNL     N7 8305   1.241   2.310   4.681
 1088UNL     H8 8306   3.263   4.808   0.012
 1088UNL     H9 8307   1.164   2.053   4.702
 1088UNL    H10 8308   3.100   4.826   0.081
 1089UNL     H0 8309   2.758   4.854   0.898
 1089UNL     H1 8310   2.763   5.096   1.043
 1089UNL     C2 8311   2.738   4.956   0.866
 1089UNL     C3 8312   2.741   5.079   0.939
 1089UNL     C4 8313   2.691   5.113   0.737
 1089UNL     C5 8314   2.655   5.186   0.610
 1089UNL     N6 8315   2.707   4.983   0.742
 1089UNL     N7 8316   2.710   5.176   0.857
 1089UNL     H8 8317   2.691   5.134   0.521
 1089UNL     H9 8318   2.699   5.286   0.607
 1089UNL    H10 8319   2.546   5.196   0.602
 1090UNL     H0 8320   2.910   3.870   0.807
 1090UNL     H1 8321   2.680   4.034   0.797
 1090UNL     C2 8322   2.898   3.974   0.835
 1090UNL     C3 8323   2.781   4.055   0.829
 1090UNL     C4 8324   2.946   4.162   0.909
 1090UNL     C5 8325   3.022   4.274   0.974
 1090UNL     N6 8326   2.998   4.045   0.881
 1090UNL     N7 8327   2.814   4.173   0.877
 1090UNL     H8 8328   3.001   4.370   0.926
 1090UNL     H9 8329   3.131   4.259   0.970
 1090UNL    H10 8330   2.994   4.282   1.080
 1091UNL     H0 8331   2.680   4.912   0.295
 1091UNL     H1 8332   2.910   4.989   0.151
 1091UNL     C2 8333   2.782   4.925   0.329
 1091UNL     C3 8334   2.897   4.964   0.255
 1091UNL     C4 8335   2.943   4.931   0.459
 1091UNL     C5 8336   3.024   4.927   0.586
 1091UNL     N6 8337   2.815   4.904   0.454
 1091UNL     N7 8338   2.997   4.968   0.339
 1091UNL     H8 8339   3.063   5.026   0.611
 1091UNL     H9 8340   3.110   4.859   0.575
 1091UNL    H10 8341   2.965   4.891   0.671
 1092UNL     H0 8342   3.408   4.125   1.061
 1092UNL     H1 8343   3.412   4.122   1.343
 1092UNL     C2 8344   3.338   4.079   1.130
 1092UNL     C3 8345   3.342   4.079   1.273
 1092UNL     C4 8346   3.172   3.976   1.199
 1092UNL     C5 8347   3.042   3.900   1.200
 1092UNL     N6 8348   3.233   4.013   1.089
 1092UNL     N7 8349   3.236   4.013   1.314
 1092UNL     H8 8350   3.050   3.807   1.142
 1092UNL     H9 8351   2.962   3.961   1.157
 1092UNL    H10 8352   3.012   3.871   1.301
 1093UNL     H0 8353   3.897   3.701   0.499
 1093UNL     H1 8354   3.901   3.946   0.640
 1093UNL     C2 8355   3.827   3.783   0.496
 1093UNL     C3 8356   3.830   3.907   0.568
 1093UNL     C4 8357   3.658   3.893   0.445
 1093UNL     C5 8358   3.525   3.930   0.385
 1093UNL     N6 8359   3.720   3.780   0.419
 1093UNL     N7 8360   3.722   3.974   0.534
 1093UNL     H8 8361   3.502   3.870   0.296
 1093UNL     H9 8362   3.524   4.035   0.354
 1093UNL    H10 8363   3.445   3.915   0.458
 1094UNL     H0 8364   3.172   4.222   0.709
 1094UNL     H1 8365   3.398   4.300   0.560
 1094UNL     C2 8366   3.272   4.182   0.707
 1094UNL     C3 8367   3.387   4.221   0.632
 1094UNL     C4 8368   3.431   4.054   0.753
 1094UNL     C5 8369   3.504   3.937   0.812
 1094UNL     N6 8370   3.305   4.079   0.781
 1094UNL     N7 8371   3.486   4.140   0.663
 1094UNL     H8 8372   3.613   3.953   0.811
 1094UNL     H9 8373   3.475   3.919   0.916
 1094UNL    H10 8374   3.483   3.846   0.754
 1095UNL     H0 8375   3.167   4.722   0.381
 1095UNL     H1 8376   3.400   4.562   0.395
 1095UNL     C2 8377   3.270   4.747   0.357
 1095UNL     C3 8378   3.386   4.665   0.364
 1095UNL     C4 8379   3.432   4.859   0.291
 1095UNL     C5 8380   3.514   4.972   0.236
 1095UNL     N6 8381   3.303   4.867   0.315
 1095UNL     N7 8382   3.487   4.738   0.322
 1095UNL     H8 8383   3.452   5.048   0.187
 1095UNL     H9 8384   3.585   4.936   0.161
 1095UNL    H10 8385   3.569   5.023   0.315
 1096UNL     H0 8386   3.734   4.412   0.157
 1096UNL     H1 8387   3.737   4.165   0.294
 1096UNL     C2 8388   3.716   4.389   0.261
 1096UNL     C3 8389   3.717   4.265   0.332
 1096UNL     C4 8390   3.673   4.423   0.463
 1096UNL     C5 8391   3.641   4.497   0.590
 1096UNL     N6 8392   3.687   4.483   0.347
 1096UNL     N7 8393   3.689   4.287   0.458
 1096UNL     H8 8394   3.653   4.606   0.579
 1096UNL     H9 8395   3.706   4.466   0.672
 1096UNL    H10 8396   3.537   4.479   0.619
 1097UNL     H0 8397   3.658   4.908   0.503
 1097UNL     H1 8398   3.888   4.996   0.640
 1097UNL     C2 8399   3.760   4.873   0.499
 1097UNL     C3 8400   3.877   4.917   0.568
 1097UNL     C4 8401   3.922   4.753   0.443
 1097UNL     C5 8402   3.998   4.640   0.380
 1097UNL     N6 8403   3.794   4.773   0.421
 1097UNL     N7 8404   3.978   4.841   0.532
 1097UNL     H8 8405   4.096   4.674   0.343
 1097UNL     H9 8406   3.945   4.597   0.294
 1097UNL    H10 8407   4.015   4.561   0.453
 1098UNL     H0 8408   2.428   4.275   1.049
 1098UNL     H1 8409   2.195   4.192   0.911
 1098UNL     C2 8410   2.411   4.256   0.944
 1098UNL     C3 8411   2.294   4.214   0.873
 1098UNL     C4 8412   2.455   4.241   0.740
 1098UNL     C5 8413   2.533   4.251   0.612
 1098UNL     N6 8414   2.508   4.271   0.857
 1098UNL     N7 8415   2.323   4.206   0.746
 1098UNL     H8 8416   2.638   4.221   0.626
 1098UNL     H9 8417   2.533   4.354   0.574
 1098UNL    H10 8418   2.490   4.186   0.535
 1099Co      Co 8419   3.183   3.461   1.800
 1100Co      Co 8420   2.203   4.158   1.797
 1101Co      Co 8421   2.694   3.290   2.101
 1102Co      Co 8422   2.693   4.328   1.496
 1103Co      Co 8423   2.203   3.636   2.096
 1104Co      Co 8424   3.184   3.982   1.501
 1105UNL     H0 8425   2.418   3.696   1.886
 1105UNL     H1 8426   2.426   3.943   1.750
 1105UNL     C2 8427   2.352   3.781   1.891
 1105UNL     C3 8428   2.355   3.907   1.823
 1105UNL     C4 8429   2.188   3.896   1.951
 1105UNL     C5 8430   2.060   3.933   2.021
 1105UNL     N6 8431   2.249   3.782   1.972
 1105UNL     N7 8432   2.251   3.978   1.861
 1105UNL     H8 8433   1.987   3.852   2.016
 1105UNL     H9 8434   2.012   4.021   1.975
 1105UNL    H10 8435   2.079   3.958   2.126
 1106UNL     H0 8436   2.741   4.589   1.341
 1106UNL     H1 8437   2.749   4.591   1.059
 1106UNL     C2 8438   2.727   4.509   1.269
 1106UNL     C3 8439   2.731   4.509   1.127
 1106UNL     C4 8440   2.696   4.315   1.200
 1106UNL     C5 8441   2.678   4.166   1.203
 1106UNL     N6 8442   2.704   4.387   1.309
 1106UNL     N7 8443   2.710   4.387   1.084
 1106UNL     H8 8444   2.775   4.116   1.217
 1106UNL     H9 8445   2.635   4.128   1.109
 1106UNL    H10 8446   2.612   4.135   1.284
 1107UNL     H0 8447   2.269   4.162   2.097
 1107UNL     H1 8448   2.274   4.404   2.243
 1107UNL     C2 8449   2.249   4.264   2.066
 1107UNL     C3 8450   2.251   4.387   2.138
 1107UNL     C4 8451   2.202   4.421   1.937
 1107UNL     C5 8452   2.165   4.494   1.810
 1107UNL     N6 8453   2.218   4.291   1.941
 1107UNL     N7 8454   2.220   4.485   2.056
 1107UNL     H8 8455   2.203   4.443   1.721
 1107UNL     H9 8456   2.207   4.595   1.808
 1107UNL    H10 8457   2.057   4.502   1.801
 1108UNL     H0 8458   2.421   3.179   2.006
 1108UNL     H1 8459   2.191   3.342   1.995
 1108UNL     C2 8460   2.409   3.282   2.034
 1108UNL     C3 8461   2.291   3.364   2.028
 1108UNL     C4 8462   2.457   3.470   2.108
 1108UNL     C5 8463   2.532   3.582   2.173
 1108UNL     N6 8464   2.509   3.353   2.080
 1108UNL     N7 8465   2.324   3.482   2.075
 1108UNL     H8 8466   2.512   3.678   2.125
 1108UNL     H9 8467   2.641   3.567   2.169
 1108UNL    H10 8468   2.504   3.590   2.279
 1109UNL     H0 8469   2.191   4.220   1.494
 1109UNL     H1 8470   2.421   4.297   1.350
 1109UNL     C2 8471   2.292   4.232   1.528
 1109UNL     C3 8472   2.408   4.272   1.454
 1109UNL     C4 8473   2.453   4.239   1.659
 1109UNL     C5 8474   2.535   4.234   1.785
 1109UNL     N6 8475   2.325   4.212   1.653
 1109UNL     N7 8476   2.508   4.275   1.539
 1109UNL     H8 8477   2.573   4.334   1.811
 1109UNL     H9 8478   2.621   4.167   1.775
 1109UNL    H10 8479   2.475   4.199   1.870
 1110UNL     H0 8480   2.918   3.432   2.261
 1110UNL     H1 8481   2.922   3.430   2.543
 1110UNL     C2 8482   2.849   3.387   2.330
 1110UNL     C3 8483   2.852   3.387   2.473
 1110UNL     C4 8484   2.682   3.283   2.398
 1110UNL     C5 8485   2.553   3.207   2.399
 1110UNL     N6 8486   2.743   3.321   2.288
 1110UNL     N7 8487   2.746   3.321   2.513
 1110UNL     H8 8488   2.561   3.113   2.342
 1110UNL     H9 8489   2.472   3.265   2.353
 1110UNL    H10 8490   2.522   3.181   2.500
 1111UNL     H0 8491   3.407   3.009   1.700
 1111UNL     H1 8492   3.412   3.255   1.839
 1111UNL     C2 8493   3.337   3.091   1.697
 1111UNL     C3 8494   3.341   3.215   1.768
 1111UNL     C4 8495   3.168   3.201   1.645
 1111UNL     C5 8496   3.035   3.238   1.585
 1111UNL     N6 8497   3.231   3.088   1.620
 1111UNL     N7 8498   3.233   3.282   1.733
 1111UNL     H8 8499   3.012   3.178   1.496
 1111UNL     H9 8500   3.033   3.343   1.555
 1111UNL    H10 8501   2.955   3.222   1.659
 1112UNL     H0 8502   2.682   3.530   1.908
 1112UNL     H1 8503   2.909   3.608   1.758
 1112UNL     C2 8504   2.783   3.490   1.905
 1112UNL     C3 8505   2.898   3.528   1.830
 1112UNL     C4 8506   2.941   3.362   1.952
 1112UNL     C5 8507   3.015   3.245   2.011
 1112UNL     N6 8508   2.816   3.388   1.980
 1112UNL     N7 8509   2.997   3.448   1.861
 1112UNL     H8 8510   3.123   3.260   2.009
 1112UNL     H9 8511   2.986   3.228   2.115
 1112UNL    H10 8512   2.994   3.154   1.954
 1113UNL     H0 8513   2.679   4.030   1.582
 1113UNL     H1 8514   2.912   3.870   1.595
 1113UNL     C2 8515   2.781   4.055   1.558
 1113UNL     C3 8516   2.898   3.973   1.565
 1113UNL     C4 8517   2.943   4.167   1.491
 1113UNL     C5 8518   3.025   4.280   1.436
 1113UNL     N6 8519   2.815   4.175   1.515
 1113UNL     N7 8520   2.999   4.045   1.522
 1113UNL     H8 8521   2.964   4.352   1.381
 1113UNL     H9 8522   3.102   4.245   1.367
 1113UNL    H10 8523   3.075   4.334   1.518
 1114UNL     H0 8524   3.245   3.719   1.356
 1114UNL     H1 8525   3.247   3.472   1.494
 1114UNL     C2 8526   3.226   3.696   1.460
 1114UNL     C3 8527   3.227   3.572   1.531
 1114UNL     C4 8528   3.183   3.731   1.662
 1114UNL     C5 8529   3.151   3.805   1.788
 1114UNL     N6 8530   3.197   3.791   1.546
 1114UNL     N7 8531   3.199   3.595   1.657
 1114UNL     H8 8532   3.161   3.914   1.777
 1114UNL     H9 8533   3.218   3.776   1.870
 1114UNL    H10 8534   3.048   3.785   1.820
 1115UNL     H0 8535   3.168   4.215   1.702
 1115UNL     H1 8536   3.398   4.304   1.839
 1115UNL     C2 8537   3.271   4.180   1.698
 1115UNL     C3 8538   3.388   4.224   1.767
 1115UNL     C4 8539   3.432   4.061   1.642
 1115UNL     C5 8540   3.509   3.948   1.579
 1115UNL     N6 8541   3.305   4.081   1.620
 1115UNL     N7 8542   3.488   4.148   1.731
 1115UNL     H8 8543   3.606   3.982   1.542
 1115UNL     H9 8544   3.456   3.904   1.493
 1115UNL    H10 8545   3.526   3.868   1.652
 1116UNL     H0 8546   1.939   3.585   2.249
 1116UNL     H1 8547   1.706   3.502   2.111
 1116UNL     C2 8548   1.922   3.565   2.144
 1116UNL     C3 8549   1.805   3.524   2.073
 1116UNL     C4 8550   1.965   3.550   1.940
 1116UNL     C5 8551   2.043   3.560   1.812
 1116UNL     N6 8552   2.018   3.579   2.056
 1116UNL     N7 8553   1.833   3.515   1.945
 1116UNL     H8 8554   2.147   3.529   1.825
 1116UNL     H9 8555   2.043   3.662   1.774
 1116UNL    H10 8556   1.999   3.495   1.734
 1117Co      Co 8557   2.693   2.769   2.998
 1118Co      Co 8558   1.714   3.464   2.996
 1119Co      Co 8559   2.205   2.597   3.300
 1120Co      Co 8560   2.202   3.636   2.695
 1121Co      Co 8561   1.714   2.942   3.296
 1122Co      Co 8562   2.693   3.290   2.700
 1123UNL     H0 8563   1.929   3.003   3.087
 1123UNL     H1 8564   1.936   3.250   2.949
 1123UNL     C2 8565   1.863   3.088   3.091
 1123UNL     C3 8566   1.865   3.213   3.022
 1123UNL     C4 8567   1.699   3.203   3.150
 1123UNL     C5 8568   1.570   3.240   3.219
 1123UNL     N6 8569   1.759   3.089   3.171
 1123UNL     N7 8570   1.762   3.284   3.060
 1123UNL     H8 8571   1.497   3.159   3.214
 1123UNL     H9 8572   1.523   3.328   3.174
 1123UNL    H10 8573   1.589   3.264   3.325
 1124UNL     H0 8574   2.251   3.898   2.540
 1124UNL     H1 8575   2.260   3.899   2.258
 1124UNL     C2 8576   2.238   3.818   2.468
 1124UNL     C3 8577   2.242   3.817   2.326
 1124UNL     C4 8578   2.206   3.623   2.398
 1124UNL     C5 8579   2.189   3.474   2.401
 1124UNL     N6 8580   2.214   3.695   2.508
 1124UNL     N7 8581   2.221   3.695   2.283
 1124UNL     H8 8582   2.285   3.424   2.415
 1124UNL     H9 8583   2.146   3.436   2.308
 1124UNL    H10 8584   2.122   3.443   2.483
 1125UNL     H0 8585   1.778   3.469   3.296
 1125UNL     H1 8586   1.784   3.711   3.442
 1125UNL     C2 8587   1.759   3.571   3.265
 1125UNL     C3 8588   1.762   3.694   3.337
 1125UNL     C4 8589   1.713   3.728   3.136
 1125UNL     C5 8590   1.676   3.801   3.009
 1125UNL     N6 8591   1.728   3.598   3.140
 1125UNL     N7 8592   1.731   3.792   3.255
 1125UNL     H8 8593   1.713   3.750   2.920
 1125UNL     H9 8594   1.719   3.902   3.006
 1125UNL    H10 8595   1.568   3.811   3.000
 1126UNL     H0 8596   1.931   2.486   3.206
 1126UNL     H1 8597   1.701   2.649   3.196
 1126UNL     C2 8598   1.919   2.589   3.234
 1126UNL     C3 8599   1.802   2.670   3.228
 1126UNL     C4 8600   1.967   2.777   3.308
 1126UNL     C5 8601   2.043   2.889   3.373
 1126UNL     N6 8602   2.020   2.660   3.280
 1126UNL     N7 8603   1.835   2.788   3.276
 1126UNL     H8 8604   2.022   2.985   3.324
 1126UNL     H9 8605   2.151   2.873   3.368
 1126UNL    H10 8606   2.015   2.899   3.479
 1127UNL     H0 8607   1.701   3.527   2.693
 1127UNL     H1 8608   1.931   3.605   2.549
 1127UNL     C2 8609   1.803   3.540   2.727
 1127UNL     C3 8610   1.918   3.580   2.653
 1127UNL     C4 8611   1.964   3.547   2.858
 1127UNL     C5 8612   2.045   3.542   2.984
 1127UNL     N6 8613   1.836   3.519   2.852
 1127UNL     N7 8614   2.018   3.584   2.738
 1127UNL     H8 8615   2.084   3.641   3.009
 1127UNL     H9 8616   2.131   3.474   2.974
 1127UNL    H10 8617   1.986   3.507   3.069
 1128UNL     H0 8618   2.429   2.739   3.459
 1128UNL     H1 8619   2.433   2.738   3.742
 1128UNL     C2 8620   2.360   2.694   3.529
 1128UNL     C3 8621   2.363   2.695   3.671
 1128UNL     C4 8622   2.193   2.591   3.597
 1128UNL     C5 8623   2.063   2.515   3.598
 1128UNL     N6 8624   2.254   2.628   3.487
 1128UNL     N7 8625   2.257   2.629   3.712
 1128UNL     H8 8626   2.070   2.423   3.539
 1128UNL     H9 8627   1.983   2.577   3.556
 1128UNL    H10 8628   2.033   2.486   3.699
 1129UNL     H0 8629   2.917   2.317   2.900
 1129UNL     H1 8630   2.921   2.562   3.039
 1129UNL     C2 8631   2.847   2.399   2.896
 1129UNL     C3 8632   2.851   2.523   2.968
 1129UNL     C4 8633   2.679   2.508   2.844
 1129UNL     C5 8634   2.546   2.546   2.784
 1129UNL     N6 8635   2.741   2.396   2.819
 1129UNL     N7 8636   2.743   2.590   2.933
 1129UNL     H8 8637   2.522   2.486   2.696
 1129UNL     H9 8638   2.544   2.651   2.753
 1129UNL    H10 8639   2.466   2.531   2.858
 1130UNL     H0 8640   2.192   2.838   3.108
 1130UNL     H1 8641   2.419   2.916   2.959
 1130UNL     C2 8642   2.293   2.798   3.105
 1130UNL     C3 8643   2.408   2.836   3.031
 1130UNL     C4 8644   2.452   2.670   3.152
 1130UNL     C5 8645   2.525   2.553   3.210
 1130UNL     N6 8646   2.326   2.695   3.180
 1130UNL     N7 8647   2.507   2.756   3.061
 1130UNL     H8 8648   2.634   2.569   3.210
 1130UNL     H9 8649   2.496   2.534   3.314
 1130UNL    H10 8650   2.505   2.462   3.152
 1131UNL     H0 8651   2.188   3.339   2.781
 1131UNL     H1 8652   2.421   3.178   2.794
 1131UNL     C2 8653   2.291   3.363   2.756
 1131UNL     C3 8654   2.407   3.281   2.763
 1131UNL     C4 8655   2.453   3.475   2.690
 1131UNL     C5 8656   2.535   3.588   2.635
 1131UNL     N6 8657   2.324   3.483   2.714
 1131UNL     N7 8658   2.508   3.353   2.721
 1131UNL     H8 8659   2.473   3.663   2.585
 1131UNL     H9 8660   2.607   3.552   2.561
 1131UNL    H10 8661   2.589   3.640   2.715
 1132UNL     H0 8662   2.755   3.027   2.555
 1132UNL     H1 8663   2.758   2.781   2.693
 1132UNL     C2 8664   2.737   3.004   2.659
 1132UNL     C3 8665   2.738   2.880   2.730
 1132UNL     C4 8666   2.693   3.039   2.861
 1132UNL     C5 8667   2.661   3.113   2.988
 1132UNL     N6 8668   2.708   3.099   2.745
 1132UNL     N7 8669   2.710   2.903   2.856
 1132UNL     H8 8670   2.672   3.221   2.977
 1132UNL     H9 8671   2.727   3.083   3.070
 1132UNL    H10 8672   2.558   3.094   3.018
 1133UNL     H0 8673   2.678   3.523   2.901
 1133UNL     H1 8674   2.908   3.611   3.039
 1133UNL     C2 8675   2.780   3.488   2.897
 1133UNL     C3 8676   2.897   3.532   2.966
 1133UNL     C4 8677   2.942   3.368   2.842
 1133UNL     C5 8678   3.019   3.256   2.778
 1133UNL     N6 8679   2.814   3.389   2.819
 1133UNL     N7 8680   2.998   3.456   2.931
 1133UNL     H8 8681   3.116   3.290   2.742
 1133UNL     H9 8682   2.966   3.212   2.693
 1133UNL    H10 8683   3.036   3.176   2.852
 1134UNL     H0 8684   1.449   2.893   3.448
 1134UNL     H1 8685   1.216   2.811   3.310
 1134UNL     C2 8686   1.432   2.874   3.343
 1134UNL     C3 8687   1.315   2.832   3.272
 1134UNL     C4 8688   1.476   2.858   3.139
 1134UNL     C5 8689   1.554   2.867   3.011
 1134UNL     N6 8690   1.529   2.887   3.256
 1134UNL     N7 8691   1.344   2.823   3.145
 1134UNL     H8 8692   1.658   2.835   3.025
 1134UNL     H9 8693   1.555   2.970   2.973
 1134UNL    H10 8694   1.510   2.803   2.934
 1135Co      Co 8695   2.204   2.076   4.197
 1136Co      Co 8696   1.224   2.772   4.196
 1137Co      Co 8697   1.716   1.906   4.500
 1138Co      Co 8698   1.713   2.944   3.895
 1139Co      Co 8699   1.224   2.250   4.495
 1140Co      Co 8700   2.204   2.598   3.899
 1141UNL     H0 8701   1.439   2.311   4.286
 1141UNL     H1 8702   1.446   2.558   4.148
 1141UNL     C2 8703   1.373   2.396   4.290
 1141UNL     C3 8704   1.375   2.521   4.221
 1141UNL     C4 8705   1.209   2.511   4.349
 1141UNL     C5 8706   1.080   2.548   4.419
 1141UNL     N6 8707   1.269   2.396   4.370
 1141UNL     N7 8708   1.272   2.592   4.260
 1141UNL     H8 8709   1.008   2.466   4.417
 1141UNL     H9 8710   1.032   2.634   4.372
 1141UNL    H10 8711   1.099   2.575   4.523
 1142UNL     H0 8712   1.761   3.205   3.739
 1142UNL     H1 8713   1.770   3.207   3.457
 1142UNL     C2 8714   1.748   3.125   3.667
 1142UNL     C3 8715   1.752   3.125   3.525
 1142UNL     C4 8716   1.716   2.931   3.598
 1142UNL     C5 8717   1.699   2.782   3.601
 1142UNL     N6 8718   1.724   3.003   3.707
 1142UNL     N7 8719   1.731   3.002   3.482
 1142UNL     H8 8720   1.795   2.731   3.615
 1142UNL     H9 8721   1.656   2.744   3.507
 1142UNL    H10 8722   1.632   2.751   3.682
 1143UNL     H0 8723   1.290   2.777   4.495
 1143UNL     H1 8724   1.295   3.019   4.641
 1143UNL     C2 8725   1.270   2.879   4.464
 1143UNL     C3 8726   1.273   3.001   4.537
 1143UNL     C4 8727   1.223   3.036   4.335
 1143UNL     C5 8728   1.187   3.109   4.209
 1143UNL     N6 8729   1.239   2.906   4.340
 1143UNL     N7 8730   1.242   3.099   4.455
 1143UNL     H8 8731   1.225   3.059   4.120
 1143UNL     H9 8732   1.228   3.211   4.207
 1143UNL    H10 8733   1.078   3.117   4.199
 1144UNL     H0 8734   1.443   1.793   4.405
 1144UNL     H1 8735   1.212   1.956   4.394
 1144UNL     C2 8736   1.430   1.897   4.433
 1144UNL     C3 8737   1.313   1.978   4.427
 1144UNL     C4 8738   1.478   2.085   4.507
 1144UNL     C5 8739   1.553   2.197   4.572
 1144UNL     N6 8740   1.530   1.968   4.479
 1144UNL     N7 8741   1.346   2.096   4.474
 1144UNL     H8 8742   1.533   2.293   4.523
 1144UNL     H9 8743   1.662   2.181   4.568
 1144UNL    H10 8744   1.525   2.207   4.678
 1145UNL     H0 8745   1.211   2.835   3.892
 1145UNL     H1 8746   1.442   2.913   3.748
 1145UNL     C2 8747   1.313   2.848   3.927
 1145UNL     C3 8748   1.428   2.888   3.853
 1145UNL     C4 8749   1.474   2.855   4.057
 1145UNL     C5 8750   1.556   2.850   4.184
 1145UNL     N6 8751   1.346   2.827   4.052
 1145UNL     N7 8752   1.529   2.891   3.937
 1145UNL     H8 8753   1.595   2.949   4.209
 1145UNL     H9 8754   1.641   2.782   4.173
 1145UNL    H10 8755   1.496   2.814   4.269
 1146UNL     H0 8756   1.939   2.046   4.656
 1146UNL     H1 8757   3.903   4.813   0.142
 1146UNL     C2 8758   1.871   2.003   4.728
 1146UNL     C3 8759   3.831   4.770   0.073
 1146UNL     C4 8760   3.662   4.668   0.000
 1146UNL     C5 8761   1.573   1.824   4.794
 1146UNL     N6 8762   1.765   1.937   4.688
 1146UNL     N7 8763   3.725   4.705   0.116
 1146UNL     H8 8764   1.581   1.733   4.733
 1146UNL     H9 8765   1.493   1.886   4.752
 1146UNL    H10 8766   3.500   4.563   0.098
 1147UNL     H0 8767   2.428   1.624   4.098
 1147UNL     H1 8768   2.432   1.870   4.238
 1147UNL     C2 8769   2.358   1.706   4.094
 1147UNL     C3 8770   2.362   1.830   4.166
 1147UNL     C4 8771   2.190   1.816   4.043
 1147UNL     C5 8772   2.057   1.854   3.983
 1147UNL     N6 8773   2.252   1.703   4.018
 1147UNL     N7 8774   2.254   1.897   4.132
 1147UNL     H8 8775   2.033   1.794   3.894
 1147UNL     H9 8776   2.055   1.959   3.952
 1147UNL    H10 8777   1.977   1.838   4.056
 1148UNL     H0 8778   1.704   2.146   4.308
 1148UNL     H1 8779   1.930   2.224   4.158
 1148UNL     C2 8780   1.804   2.106   4.305
 1148UNL     C3 8781   1.919   2.144   4.230
 1148UNL     C4 8782   1.963   1.977   4.351
 1148UNL     C5 8783   2.036   1.860   4.409
 1148UNL     N6 8784   1.837   2.003   4.379
 1148UNL     N7 8785   2.018   2.063   4.260
 1148UNL     H8 8786   2.145   1.875   4.407
 1148UNL     H9 8787   2.007   1.843   4.513
 1148UNL    H10 8788   2.015   1.769   4.352
 1149UNL     H0 8789   1.700   2.646   3.980
 1149UNL     H1 8790   1.932   2.486   3.994
 1149UNL     C2 8791   1.802   2.671   3.956
 1149UNL     C3 8792   1.918   2.589   3.963
 1149UNL     C4 8793   1.964   2.782   3.889
 1149UNL     C5 8794   2.046   2.896   3.834
 1149UNL     N6 8795   1.835   2.790   3.913
 1149UNL     N7 8796   2.019   2.661   3.920
 1149UNL     H8 8797   1.984   2.969   3.780
 1149UNL     H9 8798   2.122   2.861   3.764
 1149UNL    H10 8799   2.097   2.949   3.915
 1150UNL     H0 8800   2.265   2.335   3.754
 1150UNL     H1 8801   2.269   2.088   3.892
 1150UNL     C2 8802   2.247   2.312   3.859
 1150UNL     C3 8803   2.249   2.188   3.929
 1150UNL     C4 8804   2.204   2.346   4.060
 1150UNL     C5 8805   2.171   2.421   4.187
 1150UNL     N6 8806   2.218   2.407   3.944
 1150UNL     N7 8807   2.221   2.211   4.055
 1150UNL     H8 8808   2.184   2.529   4.177
 1150UNL     H9 8809   2.236   2.389   4.270
 1150UNL    H10 8810   2.067   2.403   4.216
 1151UNL     H0 8811   2.189   2.831   4.100
 1151UNL     H1 8812   2.419   2.919   4.238
 1151UNL     C2 8813   2.291   2.796   4.097
 1151UNL     C3 8814   2.408   2.840   4.166
 1151UNL     C4 8815   2.453   2.676   4.041
 1151UNL     C5 8816   2.529   2.564   3.978
 1151UNL     N6 8817   2.325   2.696   4.019
 1151UNL     N7 8818   2.509   2.764   4.130
 1151UNL     H8 8819   2.627   2.597   3.940
 1151UNL     H9 8820   2.476   2.520   3.892
 1151UNL    H10 8821   2.547   2.484   4.051
 1152UNL     H0 8822   0.958   2.201   4.647
 1152UNL     H1 8823   0.726   2.117   4.509
 1152UNL     C2 8824   0.942   2.181   4.542
 1152UNL     C3 8825   0.825   2.139   4.471
 1152UNL     C4 8826   0.986   2.165   4.338
 1152UNL     C5 8827   1.064   2.174   4.210
 1152UNL     N6 8828   1.039   2.194   4.455
 1152UNL     N7 8829   0.854   2.129   4.343
 1152UNL     H8 8830   1.169   2.143   4.224
 1152UNL     H9 8831   1.065   2.277   4.172
 1152UNL    H10 8832   1.021   2.110   4.133
   5.87480   5.53886   4.79693   0.00000   0.00000  -1.95815   0.00000  -1.95815  -2.76918
