# Supplementary material for: Metallicious: Automated Force-Field Parameterization of Covalently Bound Metals for Supramolecular Structures
Source: J Chem Theory Comput. 2024 Oct 7;20(20):9060–71. doi: 10.1021/acs.jctc.4c00850 (PMC11500408; doi:10.1021/acs.jctc.4c00850)
Supplement: Supplementary file 2 — ct4c00850_si_002.zip [file ct4c00850_si_002.zip › SI_MD_input/ZIF-67/metallicious/2_nvt.gro]

Generic title
 8832
    1Co      Co    1   4.651   5.536   0.599  0.0879 -0.1962 -0.4305
    2Co      Co    2   3.659   6.230   0.608 -0.0671 -0.0550  0.0779
    3Co      Co    3   4.174   5.380   0.907 -0.1541  0.0804 -0.1018
    4Co      Co    4   4.151   6.401   0.300 -0.0228 -0.0248 -0.2324
    5Co      Co    5   3.673   5.706   0.885 -0.1134 -0.2950 -0.1080
    6Co      Co    6   4.637   6.062   0.304 -0.2468  0.1321  0.2246
    7UNL     H0    7   3.888   5.781   0.648  0.0557  1.2633 -3.2689
    7UNL     H1    8   3.889   6.046   0.559 -1.4274  1.7858 -0.6757
    7UNL     C2    9   3.828   5.863   0.684  0.0279  0.0682 -0.2848
    7UNL     C3   10   3.822   5.997   0.628 -0.2431  0.5158 -0.3862
    7UNL     C4   11   3.661   5.970   0.760  0.0910  0.1723 -0.1850
    7UNL     C5   12   3.512   5.980   0.800  0.2465  0.1845  0.8323
    7UNL     N6   13   3.723   5.856   0.764  0.4190 -0.0041 -0.0923
    7UNL     N7   14   3.713   6.056   0.672 -0.1868 -0.0791 -0.4582
    7UNL     H8   15   3.450   5.949   0.715  2.7990  0.5436 -1.2753
    7UNL     H9   16   3.488   6.083   0.829  0.4085  0.1868  0.9566
    7UNL    H10   17   3.489   5.911   0.882  1.4600 -0.6117  0.5357
    8UNL     H0   18   4.214   6.641   0.147 -0.1074 -0.8457  1.2615
    8UNL     H1   19   4.177   6.660  -0.135  2.6274 -0.0521  0.5317
    8UNL     C2   20   4.192   6.565   0.074  0.6265 -0.3114  0.4651
    8UNL     C3   21   4.165   6.576  -0.069  0.3988 -0.1835  0.0365
    8UNL     C4   22   4.138   6.385   0.010  0.0824  0.2531  0.2171
    8UNL     C5   23   4.121   6.232   0.001 -0.4225  0.0243 -0.3163
    8UNL     N6   24   4.165   6.451   0.120 -0.0019 -0.3752 -0.3135
    8UNL     N7   25   4.144   6.455  -0.110  0.2169  0.0514 -0.2429
    8UNL     H8   26   4.213   6.187   0.038 -0.4188 -0.3297 -0.7403
    8UNL     H9   27   4.101   6.189  -0.099  0.6654  2.4464 -1.6672
    8UNL    H10   28   4.043   6.203   0.072  0.4423  0.1941  0.7230
    9UNL     H0   29   3.694   6.239   0.893  0.0632  0.6135  0.7434
    9UNL     H1   30   3.694   6.486   1.039 -0.2652 -0.8092  0.4678
    9UNL     C2   31   3.671   6.340   0.864 -0.6400  0.2855  0.1443
    9UNL     C3   32   3.673   6.459   0.936  0.1361 -0.2733  0.2419
    9UNL     C4   33   3.658   6.502   0.735  0.6516  0.1785 -0.7132
    9UNL     C5   34   3.641   6.573   0.611 -0.1148  0.0967 -0.4137
    9UNL     N6   35   3.662   6.373   0.738  0.5605  0.0968  0.7007
    9UNL     N7   36   3.663   6.564   0.860 -0.6457 -0.1599  1.1427
    9UNL     H8   37   3.589   6.512   0.536  1.1236 -2.0572  0.3899
    9UNL     H9   38   3.738   6.608   0.576 -0.4932 -0.4277 -2.0936
    9UNL    H10   39   3.583   6.665   0.622  0.3085  0.2238  1.0065
   10UNL     H0   40   3.904   5.255   0.796  1.4581 -0.2556  0.6128
   10UNL     H1   41   3.681   5.417   0.752 -1.0878  0.5844  0.9851
   10UNL     C2   42   3.885   5.355   0.834 -0.2873 -0.6099  0.7413
   10UNL     C3   43   3.772   5.441   0.806  0.1456 -0.4663 -0.5302
   10UNL     C4   44   3.929   5.545   0.900  0.5607  0.1488  0.1221
   10UNL     C5   45   4.005   5.650   0.979  0.0199 -1.0086  0.2456
   10UNL     N6   46   3.981   5.425   0.894  0.3326 -0.0477  0.3247
   10UNL     N7   47   3.805   5.559   0.852  0.0361  0.2908 -0.5856
   10UNL     H8   48   3.984   5.754   0.951  2.8890 -0.6501 -0.8645
   10UNL     H9   49   4.112   5.646   0.956  0.7212 -1.3359  3.1588
   10UNL    H10   50   3.984   5.652   1.087  0.4379  0.3632  0.3139
   11UNL     H0   51   3.643   6.337   0.309  0.2804 -1.6290  0.3228
   11UNL     H1   52   3.874   6.394   0.156  0.2427 -0.4502 -0.1631
   11UNL     C2   53   3.746   6.324   0.339  0.4508 -0.3635  0.3269
   11UNL     C3   54   3.864   6.360   0.258  0.9212 -0.3894 -0.0739
   11UNL     C4   55   3.910   6.306   0.463 -1.1173 -0.3559  0.0379
   11UNL     C5   56   3.979   6.325   0.591 -0.0455  0.1271  0.4448
   11UNL     N6   57   3.780   6.290   0.458 -0.1781  0.4124 -0.0183
   11UNL     N7   58   3.964   6.354   0.342 -1.0000  0.2944 -0.0787
   11UNL     H8   59   3.976   6.433   0.612 -0.5736  0.1597  0.2327
   11UNL     H9   60   4.085   6.297   0.589  0.1091  0.5120 -3.1019
   11UNL    H10   61   3.917   6.274   0.666 -0.5430  0.4738  0.2777
   12UNL     H0   62   4.376   5.555   1.079  2.1941 -1.0551  0.5048
   12UNL     H1   63   4.372   5.543   1.353 -0.0671  1.2273 -0.7609
   12UNL     C2   64   4.306   5.497   1.137  0.1371  0.6540 -0.1294
   12UNL     C3   65   4.310   5.491   1.282 -0.1574  0.1953  0.0389
   12UNL     C4   66   4.171   5.350   1.194  0.7026 -0.2392 -0.0906
   12UNL     C5   67   4.049   5.264   1.191  0.0002 -0.3173 -0.1044
   12UNL     N6   68   4.212   5.417   1.093 -0.7233  0.5810 -0.2129
   12UNL     N7   69   4.223   5.395   1.311  0.3997  0.6470  0.6512
   12UNL     H8   70   4.058   5.183   1.264  0.8798  1.4457  1.8425
   12UNL     H9   71   4.026   5.222   1.092  0.6389  0.5433 -0.6396
   12UNL    H10   72   3.963   5.323   1.225 -1.0970 -1.0720 -1.4642
   13UNL     H0   73   4.841   5.078   0.553  0.0025  0.8754  1.1072
   13UNL     H1   74   4.827   5.319   0.677  0.0067  1.1834 -0.7469
   13UNL     C2   75   4.782   5.160   0.514 -0.5519 -0.4572 -1.0424
   13UNL     C3   76   4.780   5.280   0.588  0.0538 -0.2287 -0.1664
   13UNL     C4   77   4.655   5.287   0.423 -0.2188  0.1352  0.4308
   13UNL     C5   78   4.523   5.319   0.351 -0.6095  0.2211 -0.4472
   13UNL     N6   79   4.708   5.166   0.409  0.2814 -0.3494 -0.4784
   13UNL     N7   80   4.697   5.359   0.527 -0.3813  0.2343  0.4604
   13UNL     H8   81   4.451   5.366   0.419  0.8043  1.0099  0.5507
   13UNL     H9   82   4.482   5.228   0.305 -1.7861  0.9364 -0.8579
   13UNL    H10   83   4.537   5.403   0.283 -2.5696  0.2513 -0.8702
   14UNL     H0   84   4.147   5.598   0.674 -1.0170 -1.6982  1.8674
   14UNL     H1   85   4.371   5.674   0.532  1.6422 -2.4301 -0.9349
   14UNL     C2   86   4.251   5.568   0.687 -0.2513  0.0631  0.1973
   14UNL     C3   87   4.368   5.601   0.611  0.0952 -1.0403  0.3408
   14UNL     C4   88   4.418   5.472   0.773 -1.1763  0.4440  0.8145
   14UNL     C5   89   4.485   5.360   0.844 -0.1283  0.1990  0.0948
   14UNL     N6   90   4.294   5.501   0.790  0.3503 -0.2299  0.2419
   14UNL     N7   91   4.473   5.539   0.666  0.3676  0.4219  0.4388
   14UNL     H8   92   4.495   5.265   0.790  0.9711  0.5415 -0.3419
   14UNL     H9   93   4.591   5.380   0.866  0.7815 -2.9127 -0.9086
   14UNL    H10   94   4.443   5.339   0.943 -1.5536  1.5099 -0.1964
   15UNL     H0   95   4.131   6.094   0.346  0.5095 -2.4118 -1.8023
   15UNL     H1   96   4.368   5.938   0.353  0.7749  0.1079 -0.2031
   15UNL     C2   97   4.234   6.126   0.338  0.1305 -0.4617  0.1902
   15UNL     C3   98   4.352   6.044   0.343  0.3702  0.0984  0.2753
   15UNL     C4   99   4.402   6.240   0.294 -0.0947 -0.3948 -0.3679
   15UNL     C5  100   4.490   6.350   0.250  0.2540 -0.4111 -0.0080
   15UNL     N6  101   4.274   6.249   0.311 -0.3161  0.2122 -0.0345
   15UNL     N7  102   4.453   6.121   0.322  0.7896  0.6170  0.8482
   15UNL     H8  103   4.427   6.433   0.215  0.7338 -1.1751 -2.9292
   15UNL     H9  104   4.563   6.326   0.173 -0.4562 -2.0478 -0.2229
   15UNL    H10  105   4.547   6.376   0.340  0.6660  0.1596 -0.4271
   16UNL     H0  106   4.770   5.809   0.177  1.8519  2.0470  1.3645
   16UNL     H1  107   4.710   5.556   0.294 -0.5803  0.0820  1.2726
   16UNL     C2  108   4.719   5.781   0.268  0.6489  1.0894  0.4280
   16UNL     C3  109   4.681   5.655   0.327  0.1430  0.7205  0.0502
   16UNL     C4  110   4.637   5.805   0.459  0.2553  0.8036 -0.4659
   16UNL     C5  111   4.596   5.887   0.579 -0.2500  0.5109 -0.0597
   16UNL     N6  112   4.671   5.871   0.350  0.9714 -0.0477  0.1945
   16UNL     N7  113   4.645   5.671   0.450  0.6228  0.2322  0.1479
   16UNL     H8  114   4.680   5.956   0.593 -0.0358  0.2840 -0.2135
   16UNL     H9  115   4.573   5.827   0.668 -1.3268  0.4656 -0.3617
   16UNL    H10  116   4.507   5.944   0.550 -0.4944 -0.0661 -0.4660
   17UNL     H0  117   4.624   6.234   0.574 -0.0754  0.3636 -2.0518
   17UNL     H1  118   4.850   6.366   0.654 -0.3964  0.5167 -0.6883
   17UNL     C2  119   4.720   6.229   0.524  0.9557  0.2116 -0.1222
   17UNL     C3  120   4.836   6.296   0.573  0.2579  0.0134 -0.3790
   17UNL     C4  121   4.885   6.132   0.448  0.4222  0.1116 -0.0444
   17UNL     C5  122   4.975   6.029   0.391  0.2740 -0.0004 -0.4178
   17UNL     N6  123   4.755   6.137   0.435 -0.1305  0.3408  0.4079
   17UNL     N7  124   4.938   6.231   0.525  0.8983 -0.1206  0.4616
   17UNL     H8  125   4.963   6.025   0.282  2.2995  0.1523 -0.6888
   17UNL     H9  126   4.947   5.931   0.433 -2.0022 -0.1077 -1.9644
   17UNL    H10  127   5.078   6.055   0.418 -0.5906  3.1461  0.1565
   18UNL     H0  128   3.410   5.654   1.061  1.1528  1.6415 -0.2734
   18UNL     H1  129   3.174   5.581   0.926 -0.3551 -0.5604 -0.4070
   18UNL     C2  130   3.392   5.634   0.957  0.6404  0.0164  0.0966
   18UNL     C3  131   3.275   5.599   0.891 -0.2479 -0.5493 -0.0885
   18UNL     C4  132   3.424   5.630   0.749 -0.3773  0.4542 -0.1569
   18UNL     C5  133   3.496   5.664   0.618  0.3676  0.1944  0.0540
   18UNL     N6  134   3.484   5.638   0.865 -0.3133 -0.1585  0.3544
   18UNL     N7  135   3.287   5.595   0.759 -0.0867 -0.2693  0.3748
   18UNL     H8  136   3.588   5.607   0.604 -0.9564 -1.8080 -0.9111
   18UNL     H9  137   3.512   5.772   0.607 -0.4759  0.4484  1.0752
   18UNL    H10  138   3.432   5.630   0.536  0.8175  3.4580 -1.7976
   19Co      Co  139   4.154   4.860   1.811  0.0896 -0.2060  0.1821
   20Co      Co  140   3.194   5.530   1.795 -0.2683 -0.2831 -0.2062
   21Co      Co  141   3.673   4.681   2.105 -0.4167  0.0223 -0.0492
   22Co      Co  142   3.672   5.715   1.498 -0.0194  0.1001  0.3148
   23Co      Co  143   3.170   5.024   2.109  0.3584 -0.2291 -0.1050
   24Co      Co  144   4.167   5.360   1.482  0.1606  0.1059 -0.1234
   25UNL     H0  145   3.367   5.061   1.888  0.4075  1.1923 -2.3699
   25UNL     H1  146   3.421   5.295   1.763 -0.1334 -0.3656 -0.4467
   25UNL     C2  147   3.327   5.159   1.910 -0.5807  0.2841  0.3325
   25UNL     C3  148   3.356   5.287   1.849  0.7881  0.1966  0.3248
   25UNL     C4  149   3.184   5.296   1.963 -0.0840 -0.1443  0.2591
   25UNL     C5  150   3.049   5.333   2.011  0.4857 -0.3994 -0.9104
   25UNL     N6  151   3.235   5.176   1.996 -0.1729  0.0433  0.2161
   25UNL     N7  152   3.258   5.370   1.878 -0.2414 -0.3096 -0.3655
   25UNL     H8  153   2.985   5.244   2.020  1.2687 -0.9145 -0.2660
   25UNL     H9  154   2.997   5.411   1.955 -0.1102  1.3005  1.8112
   25UNL    H10  155   3.053   5.369   2.115 -1.4215 -0.9016 -0.6132
   26UNL     H0  156   3.749   5.969   1.322  0.2605 -1.1667  1.8820
   26UNL     H1  157   3.730   5.971   1.054  0.7426 -0.8098 -0.6451
   26UNL     C2  158   3.728   5.885   1.257 -0.1343  0.2027  0.1829
   26UNL     C3  159   3.727   5.884   1.118  0.2737 -0.0993  0.3460
   26UNL     C4  160   3.700   5.688   1.195 -0.3366  0.1569 -1.1341
   26UNL     C5  161   3.673   5.541   1.192 -0.1813  0.4848 -0.2405
   26UNL     N6  162   3.707   5.764   1.302  0.2299  0.1880 -0.1957
   26UNL     N7  163   3.709   5.764   1.080  0.2344  0.1071 -0.2803
   26UNL     H8  164   3.671   5.502   1.295 -0.6523 -3.0850 -1.4527
   26UNL     H9  165   3.740   5.472   1.139 -0.6139  0.3346 -0.5856
   26UNL    H10  166   3.578   5.516   1.144 -0.6452  0.4737  0.6669
   27UNL     H0  167   3.179   5.550   2.101  0.9669 -0.8016 -0.6099
   27UNL     H1  168   3.214   5.787   2.237 -0.7255 -2.7410  0.6687
   27UNL     C2  169   3.192   5.649   2.059  0.5141 -0.0664  0.9203
   27UNL     C3  170   3.207   5.767   2.131 -0.3185  0.1402  0.0136
   27UNL     C4  171   3.200   5.798   1.923 -0.2229 -0.4903  0.2662
   27UNL     C5  172   3.183   5.873   1.791 -0.1203 -0.3444  0.2122
   27UNL     N6  173   3.190   5.669   1.932 -0.1543  0.5187  0.6124
   27UNL     N7  174   3.198   5.865   2.045  1.0032  0.3303 -0.2062
   27UNL     H8  175   3.139   5.821   1.705  0.2556 -0.6001  0.1667
   27UNL     H9  176   3.270   5.931   1.758 -1.0345  1.7420  1.3239
   27UNL    H10  177   3.097   5.937   1.811  0.6371  1.1280 -1.0376
   28UNL     H0  178   3.384   4.575   2.023  1.2138  0.3437  0.1883
   28UNL     H1  179   3.161   4.738   2.008 -0.0257  1.2876 -0.2759
   28UNL     C2  180   3.379   4.682   2.039  0.2665  0.3681 -0.2125
   28UNL     C3  181   3.264   4.758   2.035  0.1065  0.2128  0.0933
   28UNL     C4  182   3.427   4.864   2.118 -0.9539 -0.2793  0.9891
   28UNL     C5  183   3.507   4.977   2.175  0.1702 -0.4738 -0.1935
   28UNL     N6  184   3.479   4.749   2.087 -0.5782 -0.2574 -0.2137
   28UNL     N7  185   3.294   4.881   2.084  0.2731  0.1116  0.6629
   28UNL     H8  186   3.452   5.071   2.170  0.5439 -0.2125  0.4825
   28UNL     H9  187   3.606   4.989   2.132  0.1801 -1.3029 -0.4213
   28UNL    H10  188   3.515   4.947   2.281 -2.2921 -0.5114  0.0439
   29UNL     H0  189   3.180   5.586   1.506 -0.1739 -1.1301  1.0113
   29UNL     H1  190   3.417   5.651   1.350 -0.1113  0.3311  0.3053
   29UNL     C2  191   3.284   5.598   1.531 -0.2127  0.3285  0.5616
   29UNL     C3  192   3.397   5.632   1.455 -0.4085 -0.1423  0.1705
   29UNL     C4  193   3.445   5.624   1.659  0.4810 -0.5095 -0.7248
   29UNL     C5  194   3.515   5.613   1.797 -0.1120  0.0924 -0.0486
   29UNL     N6  195   3.314   5.592   1.653 -0.6628  0.0857  0.7737
   29UNL     N7  196   3.503   5.653   1.535 -0.1008  0.8925 -0.9232
   29UNL     H8  197   3.517   5.715   1.838 -0.9690  0.8853 -1.8847
   29UNL     H9  198   3.620   5.581   1.807  0.3694  2.0056  1.8074
   29UNL    H10  199   3.452   5.557   1.867 -0.6734  2.9309  1.8979
   30UNL     H0  200   3.894   4.826   2.250  0.7516 -0.5144 -0.2623
   30UNL     H1  201   3.912   4.840   2.525  3.5311 -1.7349 -0.7868
   30UNL     C2  202   3.836   4.772   2.323  0.1608  0.2537 -0.1537
   30UNL     C3  203   3.844   4.779   2.467  0.7478  0.1251  0.2929
   30UNL     C4  204   3.676   4.659   2.412  0.3695  0.3029 -0.2535
   30UNL     C5  205   3.543   4.576   2.422 -0.4160  0.1158 -0.0752
   30UNL     N6  206   3.724   4.702   2.298  0.4578 -0.8637 -0.2291
   30UNL     N7  207   3.752   4.699   2.522 -0.0968 -0.5356  0.4513
   30UNL     H8  208   3.565   4.474   2.388  1.1940  0.4838 -0.2363
   30UNL     H9  209   3.459   4.626   2.371  0.8296 -0.1728 -2.5911
   30UNL    H10  210   3.518   4.568   2.528  1.4583 -0.8466  0.3307
   31UNL     H0  211   4.357   4.385   1.772 -1.1745 -0.0113  0.2302
   31UNL     H1  212   4.373   4.633   1.891 -0.5354 -2.1700  1.5534
   31UNL     C2  213   4.305   4.476   1.745 -0.8434  0.2062  0.3159
   31UNL     C3  214   4.313   4.603   1.806  0.4086  0.3482 -0.1052
   31UNL     C4  215   4.160   4.591   1.656  0.6893 -0.4201  0.6220
   31UNL     C5  216   4.038   4.633   1.579 -0.3014  1.3313  0.0872
   31UNL     N6  217   4.220   4.478   1.647 -0.3061  0.6687 -0.5305
   31UNL     N7  218   4.215   4.673   1.753  0.1359  0.2434 -0.2944
   31UNL     H8  219   4.043   4.612   1.471  1.3163 -1.9913  0.6597
   31UNL     H9  220   4.019   4.740   1.593 -1.4093  0.7973  3.4089
   31UNL    H10  221   3.944   4.588   1.611 -0.4972  1.9989  0.4433
   32UNL     H0  222   3.653   4.928   1.916 -0.6753 -0.7371  0.5336
   32UNL     H1  223   3.882   4.998   1.758  0.4430  1.7104  1.8932
   32UNL     C2  224   3.752   4.885   1.911 -0.4084 -0.0452 -0.3314
   32UNL     C3  225   3.867   4.924   1.835 -0.0317 -0.2983 -0.0350
   32UNL     C4  226   3.906   4.764   1.961 -0.3351  0.0264 -0.2449
   32UNL     C5  227   3.983   4.651   2.016 -0.0149  0.0999  0.0640
   32UNL     N6  228   3.780   4.778   1.979  0.0145  0.2140  0.4000
   32UNL     N7  229   3.964   4.851   1.875 -0.2457 -0.3116 -0.1163
   32UNL     H8  230   4.091   4.672   2.025  0.0375 -0.6441  1.6508
   32UNL     H9  231   3.944   4.634   2.117 -2.3997  0.7421 -0.6796
   32UNL    H10  232   3.965   4.560   1.958 -0.3574 -0.3748  0.8902
   33UNL     H0  233   3.696   5.428   1.625 -0.2083  2.4617  0.8816
   33UNL     H1  234   3.906   5.266   1.570  1.3640  0.3402  1.4110
   33UNL     C2  235   3.785   5.457   1.571  0.2328 -0.4046 -0.1299
   33UNL     C3  236   3.889   5.370   1.546 -0.1880 -0.1400  0.2956
   33UNL     C4  237   3.927   5.561   1.461  0.4303  0.3931 -0.3882
   33UNL     C5  238   4.007   5.673   1.400  0.1356 -0.2535 -0.0421
   33UNL     N6  239   3.809   5.572   1.512  0.2511 -0.1562 -0.5484
   33UNL     N7  240   3.982   5.436   1.480  0.2060  0.0956 -0.4484
   33UNL     H8  241   3.945   5.760   1.374  0.6800 -0.0501 -0.7016
   33UNL     H9  242   4.051   5.636   1.308 -1.6446  0.9618 -1.4592
   33UNL    H10  243   4.075   5.711   1.478 -0.2621 -0.8178  0.5897
   34UNL     H0  244   4.287   5.089   1.365 -1.4745 -0.1491 -0.5535
   34UNL     H1  245   4.258   4.845   1.502 -0.8853 -1.4218  1.5823
   34UNL     C2  246   4.240   5.070   1.460  0.3877 -0.5100  0.3532
   34UNL     C3  247   4.228   4.944   1.532 -0.3014 -0.7661  0.0582
   34UNL     C4  248   4.176   5.114   1.648 -0.1299  0.7448 -0.4595
   34UNL     C5  249   4.148   5.198   1.776  0.5246  0.2805 -0.0067
   34UNL     N6  250   4.193   5.167   1.528 -0.4681 -0.1672  0.5087
   34UNL     N7  251   4.180   4.978   1.649  0.3594 -0.3619 -0.6397
   34UNL     H8  252   4.247   5.219   1.819  0.2554  0.6572  0.4458
   34UNL     H9  253   4.077   5.151   1.845  0.1685  2.5260  1.2684
   34UNL    H10  254   4.120   5.302   1.754 -0.5642  0.0843  0.3990
   35UNL     H0  255   4.153   5.562   1.713  1.0139  1.8366  0.5557
   35UNL     H1  256   4.380   5.676   1.839 -0.2792 -0.8050  0.3684
   35UNL     C2  257   4.258   5.549   1.690  0.6180  0.2236 -0.5895
   35UNL     C3  258   4.375   5.606   1.757 -0.3994 -0.1990 -0.1573
   35UNL     C4  259   4.419   5.461   1.604 -0.6443 -0.1904 -0.2294
   35UNL     C5  260   4.502   5.375   1.521  0.1906  0.1173  0.1071
   35UNL     N6  261   4.288   5.458   1.603 -0.4272 -0.1207 -0.0550
   35UNL     N7  262   4.474   5.551   1.695 -0.1555  0.2823  0.5511
   35UNL     H8  263   4.578   5.424   1.459  2.0484 -1.3083  1.1265
   35UNL     H9  264   4.435   5.301   1.476 -0.2111  0.0883  0.7396
   35UNL    H10  265   4.566   5.326   1.596  0.2220  1.4685  0.9945
   36UNL     H0  266   2.905   4.964   2.251  1.8393 -2.6772 -0.1474
   36UNL     H1  267   2.661   4.896   2.096 -0.7029 -0.0310 -2.5449
   36UNL     C2  268   2.880   4.955   2.146 -0.3915 -0.1032  0.0567
   36UNL     C3  269   2.764   4.920   2.072 -0.0366  0.0402  0.0180
   36UNL     C4  270   2.934   4.960   1.945  0.0886  0.2662 -0.8776
   36UNL     C5  271   3.014   4.984   1.820 -0.1201 -0.1970  0.4775
   36UNL     N6  272   2.982   4.966   2.067  0.0375  1.1611  0.1240
   36UNL     N7  273   2.803   4.914   1.946  0.1326  0.3571  0.9350
   36UNL     H8  274   3.123   4.976   1.828 -0.2534 -1.0581  1.8006
   36UNL     H9  275   2.998   5.091   1.800  0.9690  0.2235  1.7008
   36UNL    H10  276   2.968   4.922   1.742 -0.0443 -0.5704  0.7259
   37Co      Co  277   3.677   4.163   2.988 -0.1314 -0.3083 -0.0219
   38Co      Co  278   2.672   4.871   2.997  0.0695  0.1063  0.1149
   39Co      Co  279   3.190   3.997   3.300 -0.0267  0.2585  0.4050
   40Co      Co  280   3.187   5.020   2.705  0.2325  0.0354 -0.2446
   41Co      Co  281   2.709   4.344   3.302 -0.1360  0.0876 -0.0574
   42Co      Co  282   3.689   4.679   2.709  0.6814  0.2243  0.1142
   43UNL     H0  283   2.899   4.404   3.071  0.7990 -0.5845 -1.4260
   43UNL     H1  284   2.855   4.631   2.902  1.1317  1.0226  0.1686
   43UNL     C2  285   2.838   4.493   3.080  1.5266 -0.1797 -0.3468
   43UNL     C3  286   2.813   4.607   2.999  0.5235 -0.0550 -0.3426
   43UNL     C4  287   2.680   4.606   3.155 -0.2387  0.0865  0.0796
   43UNL     C5  288   2.557   4.636   3.232  0.0961 -1.0105  0.2545
   43UNL     N6  289   2.759   4.504   3.189 -0.1247  0.3274  0.0950
   43UNL     N7  290   2.717   4.679   3.046  0.3268  0.6086 -0.0793
   43UNL     H8  291   2.473   4.586   3.182  2.2080 -2.0247 -2.5726
   43UNL     H9  292   2.531   4.742   3.243  2.9237 -0.1034 -0.6803
   43UNL    H10  293   2.564   4.604   3.337 -0.5867 -1.9044  0.0341
   44UNL     H0  294   3.323   5.243   2.547 -1.2490  0.4527 -0.0997
   44UNL     H1  295   3.269   5.263   2.268 -0.0222  1.2471  1.5999
   44UNL     C2  296   3.275   5.182   2.472 -0.2411 -1.0872  0.4697
   44UNL     C3  297   3.245   5.181   2.335 -0.1980  0.0505  0.1313
   44UNL     C4  298   3.200   5.000   2.411 -1.0770  0.4305 -0.3267
   44UNL     C5  299   3.207   4.845   2.416 -0.7436 -0.5426 -0.2459
   44UNL     N6  300   3.221   5.075   2.517 -0.3167  0.1132 -0.2175
   44UNL     N7  301   3.193   5.067   2.297  0.5621 -0.6244  0.5704
   44UNL     H8  302   3.164   4.825   2.317  0.8416 -1.3787 -0.8118
   44UNL     H9  303   3.153   4.784   2.489  0.7104 -1.5413  0.0460
   44UNL    H10  304   3.310   4.809   2.402  0.0289  2.2781 -3.4082
   45UNL     H0  305   2.774   4.864   3.323 -0.0032  1.5452  3.1918
   45UNL     H1  306   2.792   5.092   3.450  1.8552  0.3900 -0.8908
   45UNL     C2  307   2.739   4.955   3.277 -0.0681  0.0387 -0.0836
   45UNL     C3  308   2.754   5.076   3.350  0.0413 -0.0139 -0.1715
   45UNL     C4  309   2.679   5.112   3.160  0.1764 -0.2929  0.8881
   45UNL     C5  310   2.632   5.187   3.040  0.2020 -0.3304  0.3592
   45UNL     N6  311   2.712   4.987   3.155 -0.3524 -0.1956 -0.3883
   45UNL     N7  312   2.704   5.176   3.277  0.1187  0.6051 -0.4545
   45UNL     H8  313   2.656   5.135   2.947 -0.1076  0.0953  0.0360
   45UNL     H9  314   2.677   5.286   3.022 -0.6222 -0.1412 -0.7397
   45UNL    H10  315   2.525   5.209   3.052 -0.0040 -2.3315  2.9742
   46UNL     H0  316   2.916   3.883   3.208 -0.8682  0.1550 -0.4880
   46UNL     H1  317   2.691   4.039   3.195 -0.6624  0.3241  1.4601
   46UNL     C2  318   2.904   3.985   3.242 -0.1141  0.0527  0.1192
   46UNL     C3  319   2.790   4.065   3.230 -0.0138  0.5272 -0.3819
   46UNL     C4  320   2.953   4.178   3.295  0.3845  0.5565 -0.2915
   46UNL     C5  321   3.022   4.299   3.349 -0.0928  0.3351 -0.2331
   46UNL     N6  322   3.005   4.058   3.283  0.3582 -0.5797 -0.0084
   46UNL     N7  323   2.824   4.191   3.272  0.6185 -0.0139  0.5240
   46UNL     H8  324   3.123   4.268   3.381 -0.7016 -0.2113  1.2702
   46UNL     H9  325   2.999   4.331   3.451  1.3741  0.2068  0.1700
   46UNL    H10  326   3.010   4.393   3.294 -0.6672  1.4315  1.6749
   47UNL     H0  327   2.680   4.980   2.688  0.2029  0.3317 -1.0689
   47UNL     H1  328   2.924   4.976   2.546  0.4392  0.7673 -0.0080
   47UNL     C2  329   2.781   4.971   2.727 -0.2689  0.2157  0.1697
   47UNL     C3  330   2.902   4.968   2.652  0.1640 -0.0345 -0.1203
   47UNL     C4  331   2.933   4.938   2.853  0.1384  0.1910 -0.4741
   47UNL     C5  332   3.003   4.917   2.989  0.1564 -0.0447  0.3605
   47UNL     N6  333   2.803   4.934   2.848 -0.5152  0.6639  0.5466
   47UNL     N7  334   3.002   4.958   2.735 -0.3459 -0.0363  0.0064
   47UNL     H8  335   3.102   4.873   2.969 -0.8975 -1.6904 -1.5675
   47UNL     H9  336   2.947   4.847   3.053 -0.4309  0.0017 -0.0976
   47UNL    H10  337   3.017   5.016   3.034  1.7732  0.1576 -0.5092
   48UNL     H0  338   3.413   4.147   3.473  0.2270 -1.5661 -0.8825
   48UNL     H1  339   3.395   4.145   3.765  1.4068 -2.5237  0.5925
   48UNL     C2  340   3.343   4.099   3.541 -0.5133  0.4542 -0.1217
   48UNL     C3  341   3.337   4.102   3.685 -0.1348  0.2924  0.0480
   48UNL     C4  342   3.165   4.005   3.594  0.5469  0.1021  0.4841
   48UNL     C5  343   3.031   3.938   3.579 -0.0568 -0.2236  0.5516
   48UNL     N6  344   3.234   4.043   3.494  0.0074  0.5563  0.6698
   48UNL     N7  345   3.224   4.044   3.712  0.1931 -0.2359 -0.3332
   48UNL     H8  346   3.020   3.881   3.486 -0.4142  2.1073 -0.9114
   48UNL     H9  347   2.934   3.984   3.603  0.2461 -0.0279  1.4622
   48UNL    H10  348   3.013   3.863   3.657  0.0777  0.0472  0.8495
   49UNL     H0  349   3.878   3.700   2.910 -0.1764 -0.7820 -0.7963
   49UNL     H1  350   3.884   3.945   3.051  0.6653 -0.5498 -1.8038
   49UNL     C2  351   3.814   3.787   2.911 -0.1926 -0.7946  0.0853
   49UNL     C3  352   3.813   3.906   2.980  0.0348 -1.2893 -0.7961
   49UNL     C4  353   3.647   3.897   2.852 -0.2376 -0.7233 -0.1558
   49UNL     C5  354   3.527   3.933   2.777  0.3026 -1.2045  0.5717
   49UNL     N6  355   3.719   3.789   2.825  0.4922  0.3362  0.6289
   49UNL     N7  356   3.706   3.975   2.945 -0.4644  0.3413  0.3681
   49UNL     H8  357   3.510   3.860   2.697 -0.2812 -0.9470  0.4564
   49UNL     H9  358   3.527   4.028   2.722 -2.6931 -1.3413  0.1522
   49UNL    H10  359   3.440   3.952   2.841  0.2204  1.0871 -0.1218
   50UNL     H0  360   3.175   4.190   3.065 -0.6524 -1.4936  0.1168
   50UNL     H1  361   3.415   4.302   2.955  1.4903  0.7326 -0.1632
   50UNL     C2  362   3.278   4.167   3.089 -0.2611  0.1652  0.1350
   50UNL     C3  363   3.395   4.222   3.025  1.2168  0.8180 -0.1438
   50UNL     C4  364   3.442   4.057   3.145  0.2909  0.4325  0.8641
   50UNL     C5  365   3.518   3.948   3.214 -0.1330  0.6966 -0.4652
   50UNL     N6  366   3.313   4.071   3.167 -0.2813 -0.0199  0.1129
   50UNL     N7  367   3.494   4.151   3.064 -0.5089  0.4171  0.3838
   50UNL     H8  368   3.617   3.981   3.247  0.2101 -1.4625  0.8842
   50UNL     H9  369   3.455   3.921   3.300  0.2678 -1.9719 -0.9412
   50UNL    H10  370   3.530   3.859   3.152 -0.3354  0.0193  0.4448
   51UNL     H0  371   3.183   4.723   2.796 -0.7718  0.9437 -0.8089
   51UNL     H1  372   3.423   4.563   2.796 -0.2904 -0.6224 -1.7087
   51UNL     C2  373   3.285   4.747   2.769 -0.4311 -0.2827 -0.6391
   51UNL     C3  374   3.404   4.668   2.774  0.1781 -0.1901 -0.2107
   51UNL     C4  375   3.449   4.866   2.716 -0.3461 -0.3799 -0.0506
   51UNL     C5  376   3.536   4.978   2.672  0.5678  0.1176  0.4640
   51UNL     N6  377   3.320   4.868   2.733  0.2353  0.3180  0.2943
   51UNL     N7  378   3.505   4.746   2.738  0.5125  0.3631  0.0144
   51UNL     H8  379   3.517   5.071   2.727  0.1511 -0.4284  1.2774
   51UNL     H9  380   3.515   5.000   2.567 -0.0082  1.2216  0.7945
   51UNL    H10  381   3.643   4.958   2.686  0.6921  1.1931  1.1817
   52UNL     H0  382   3.744   4.422   2.545  0.0500 -0.5073 -0.2095
   52UNL     H1  383   3.698   4.176   2.659  0.5510 -0.5899  0.3401
   52UNL     C2  384   3.716   4.401   2.647  0.3661 -0.2262 -0.0617
   52UNL     C3  385   3.697   4.270   2.713  0.1742 -0.2185 -0.2927
   52UNL     C4  386   3.678   4.426   2.851 -0.0931  0.0100 -0.4482
   52UNL     C5  387   3.657   4.497   2.980  0.0610  0.2415  0.1351
   52UNL     N6  388   3.693   4.490   2.742 -0.6007  0.1897 -0.1077
   52UNL     N7  389   3.678   4.286   2.843  0.6426  0.5280  0.4115
   52UNL     H8  390   3.746   4.531   3.035  1.2595  1.0266 -2.1735
   52UNL     H9  391   3.603   4.431   3.049  0.1906  0.3290  0.3200
   52UNL    H10  392   3.601   4.590   2.960  3.0961  1.9929 -0.8011
   53UNL     H0  393   3.666   4.860   2.956 -0.9496 -2.1068 -3.1611
   53UNL     H1  394   3.903   4.986   3.049  1.5377  0.4335 -0.8591
   53UNL     C2  395   3.769   4.848   2.925  0.4528  0.3262 -0.0222
   53UNL     C3  396   3.885   4.908   2.975  0.1643  0.0366 -0.1450
   53UNL     C4  397   3.936   4.745   2.849  0.2057 -0.3047  0.0990
   53UNL     C5  398   4.025   4.653   2.763  0.3691  0.6201 -0.0942
   53UNL     N6  399   3.810   4.762   2.831  0.1198 -0.2670 -0.7343
   53UNL     N7  400   3.991   4.842   2.931 -0.6243  0.8312 -0.0335
   53UNL     H8  401   4.124   4.700   2.766  0.1184  1.1122  1.3774
   53UNL     H9  402   3.996   4.649   2.657  0.4485  1.2868 -0.1459
   53UNL    H10  403   4.031   4.554   2.810 -2.3878  0.2922 -0.2650
   54UNL     H0  404   2.438   4.277   3.461 -0.9006  0.1842  0.1126
   54UNL     H1  405   2.215   4.159   3.336  0.6667 -0.5237  1.7344
   54UNL     C2  406   2.430   4.251   3.357 -0.1773 -0.3729  0.1894
   54UNL     C3  407   2.308   4.203   3.302 -0.1598 -0.1251 -0.1445
   54UNL     C4  408   2.454   4.258   3.154 -0.0804  0.7129 -0.1348
   54UNL     C5  409   2.520   4.276   3.022  0.0319  0.2432 -0.2922
   54UNL     N6  410   2.518   4.288   3.266  0.3677 -0.3562 -0.0556
   54UNL     N7  411   2.335   4.200   3.174  0.8700  0.1355 -0.3364
   54UNL     H8  412   2.593   4.195   3.006 -1.1006 -1.0417  0.8793
   54UNL     H9  413   2.585   4.364   3.024  1.0082 -0.2900 -3.1904
   54UNL    H10  414   2.451   4.265   2.937 -0.1771 -0.2742 -0.0574
   55Co      Co  415   5.149   6.253  -0.606  0.4269 -0.0278 -0.0431
   56Co      Co  416   4.152   6.911  -0.582 -0.1099 -0.0306  0.0380
   57Co      Co  417   4.651   6.080  -0.305 -0.1448  0.0088 -0.1943
   58Co      Co  418   2.684   4.321   3.905 -0.0058 -0.4604  0.1159
   59Co      Co  419   4.135   6.382  -0.297 -0.1105  0.0678  0.3488
   60Co      Co  420   3.176   4.004   3.892 -0.3422  0.2363  0.0936
   61UNL     H0  421   4.358   6.449  -0.494  0.6607  0.4187 -2.0718
   61UNL     H1  422   4.372   6.703  -0.622  1.6049 -2.0664 -0.1598
   61UNL     C2  423   4.296   6.538  -0.492  0.1602  0.0757  0.5058
   61UNL     C3  424   4.299   6.664  -0.553  0.4748  0.3453  0.1098
   61UNL     C4  425   4.130   6.643  -0.440  0.4322 -0.7155  0.5704
   61UNL     C5  426   3.995   6.684  -0.388 -0.4208  0.1727  0.1788
   61UNL     N6  427   4.196   6.541  -0.407 -0.7172  1.1889  0.8237
   61UNL     N7  428   4.191   6.730  -0.526  0.1866  0.0121 -0.1853
   61UNL     H8  429   3.931   6.611  -0.336  0.9706 -0.2356  1.3818
   61UNL     H9  430   3.949   6.757  -0.456  1.8101  0.6975 -0.8772
   61UNL    H10  431   4.016   6.757  -0.309  2.8101  0.3486 -0.7005
   62UNL     H0  432   2.737   4.593   3.744 -2.6150  0.6327  0.5281
   62UNL     H1  433   2.805   4.599   3.490  0.5492 -0.2174  0.4639
   62UNL     C2  434   2.731   4.509   3.676  0.3747  0.7263  0.0507
   62UNL     C3  435   2.770   4.509   3.539  0.1534 -0.4506 -0.2311
   62UNL     C4  436   2.699   4.322   3.604 -0.0776  0.6209 -0.2079
   62UNL     C5  437   2.681   4.168   3.600 -0.4989  0.7268 -0.1075
   62UNL     N6  438   2.709   4.384   3.720 -0.0829 -0.3105  0.2277
   62UNL     N7  439   2.741   4.393   3.495  0.6617  0.1981  0.4020
   62UNL     H8  440   2.781   4.122   3.605  0.1469  2.0026 -0.8765
   62UNL     H9  441   2.645   4.122   3.507  2.2976 -1.9071 -0.0529
   62UNL    H10  442   2.607   4.136   3.674  0.4628 -0.1876  0.4971
   63UNL     H0  443   4.180   6.914  -0.271 -0.2628  0.7451  2.6472
   63UNL     H1  444   4.231   7.144  -0.136  0.2009  0.6874 -0.2045
   63UNL     C2  445   4.176   7.015  -0.311 -0.6481  0.0749  0.9048
   63UNL     C3  446   4.204   7.131  -0.240 -0.1837 -0.5877  0.0340
   63UNL     C4  447   4.154   7.171  -0.441 -0.1891 -0.4745 -0.1330
   63UNL     C5  448   4.134   7.248  -0.571 -0.1145 -0.1479  0.3782
   63UNL     N6  449   4.156   7.043  -0.434  0.0192 -0.9426 -0.1236
   63UNL     N7  450   4.179   7.233  -0.325 -0.2604 -0.5760 -0.5915
   63UNL     H8  451   4.169   7.192  -0.659  1.2798  0.7490  0.3240
   63UNL     H9  452   4.192   7.341  -0.564 -0.4786 -0.0012  1.7400
   63UNL    H10  453   4.034   7.285  -0.596 -0.7651 -2.1349 -0.1831
   64UNL     H0  454   4.401   5.936  -0.358  2.0550 -0.2731 -0.4223
   64UNL     H1  455   4.152   6.087  -0.397 -0.5121  1.2125  0.4008
   64UNL     C2  456   4.370   6.040  -0.349 -0.4607 -0.9888 -0.2938
   64UNL     C3  457   4.252   6.113  -0.366 -0.1009  0.3412 -0.1455
   64UNL     C4  458   4.400   6.234  -0.278  0.2665  0.3300 -0.2866
   64UNL     C5  459   4.456   6.352  -0.193  0.3464 -0.1616 -0.0233
   64UNL     N6  460   4.466   6.127  -0.312  0.6463  0.7802  0.2708
   64UNL     N7  461   4.270   6.234  -0.316 -0.4910 -0.3482 -0.8511
   64UNL     H8  462   4.385   6.434  -0.186  0.8199  0.2351  0.1897
   64UNL     H9  463   4.531   6.405  -0.253  0.0759  1.2142  0.8161
   64UNL    H10  464   4.504   6.316  -0.100 -0.9484  0.1111  0.7692
   65UNL     H0  465   4.164   6.917  -0.890 -0.5920  0.2565 -0.0542
   65UNL     H1  466   4.358   7.047  -1.024 -1.6744 -0.5186 -0.7137
   65UNL     C2  467   4.252   6.962  -0.845  0.2033 -0.4972 -0.8133
   65UNL     C3  468   4.357   7.015  -0.921  0.4616 -0.1130 -0.5308
   65UNL     C4  469   4.413   6.994  -0.718 -0.0611  0.0476 -0.2433
   65UNL     C5  470   4.505   6.993  -0.595  0.3043  0.1654 -0.9526
   65UNL     N6  471   4.288   6.953  -0.720 -0.3441  0.3250  0.4843
   65UNL     N7  472   2.500   4.260   3.953  0.0774 -0.5309 -0.3509
   65UNL     H8  473   4.483   7.079  -0.532 -0.6647 -0.6344 -0.1550
   65UNL     H9  474   4.609   6.983  -0.627  0.7287 -1.3119  0.7412
   65UNL    H10  475   4.490   6.901  -0.537 -0.6027  1.6511  1.2727
   66UNL     H0  476   4.865   6.204  -0.131  0.6189 -2.3424 -1.1250
   66UNL     H1  477   4.859   6.203   0.148 -0.0815 -1.4270  1.0700
   66UNL     C2  478   4.794   6.155  -0.066  0.1604 -0.1753  0.0877
   66UNL     C3  479   4.789   6.159   0.078  0.1340  0.1597 -0.1943
   66UNL     C4  480   4.629   6.057   0.002 -0.4003 -0.0994  0.2351
   66UNL     C5  481   4.480   6.031   0.003  0.2494  0.1942  0.5839
   66UNL     N6  482   4.688   6.100  -0.112  0.0097 -0.0578  0.0823
   66UNL     N7  483   4.692   6.086   0.122 -0.6127  0.6303 -0.3580
   66UNL     H8  484   4.448   5.986  -0.092  1.8605 -1.3307  0.7127
   66UNL     H9  485   4.415   6.119   0.017 -0.7809 -0.4769  0.1555
   66UNL    H10  486   4.450   5.961   0.081 -2.1283  2.3310  1.7430
   67UNL     H0  487   5.349   5.790  -0.701  0.5142 -0.3267 -3.3010
   67UNL     H1  488   5.346   6.010  -0.539  0.2969 -0.4640  1.1342
   67UNL     C2  489   5.283   5.876  -0.708  0.0331 -0.2912 -0.0779
   67UNL     C3  490   5.279   5.990  -0.622  0.6677 -0.2842  0.7885
   67UNL     C4  491   5.111   5.991  -0.760 -0.6222  0.7696 -0.3079
   67UNL     C5  492   4.979   6.035  -0.823  0.3790 -0.3123 -0.6166
   67UNL     N6  493   5.173   5.877  -0.780  0.0089  0.0920 -0.1914
   67UNL     N7  494   5.178   6.064  -0.663 -0.1441 -0.4334 -0.0086
   67UNL     H8  495   4.995   6.030  -0.931  0.8822  3.0738 -0.7970
   67UNL     H9  496   4.956   6.138  -0.796  2.9340  0.0385  0.5543
   67UNL    H10  497   4.901   5.968  -0.783 -0.7046 -0.3436 -2.6567
   68UNL     H0  498   4.639   6.304  -0.532 -0.5379 -2.0258  1.1961
   68UNL     H1  499   4.875   6.412  -0.625  0.8011 -1.1105 -0.9274
   68UNL     C2  500   4.738   6.264  -0.518  0.4447 -0.2034 -0.1526
   68UNL     C3  501   4.859   6.323  -0.565  0.2672 -0.2011  0.3209
   68UNL     C4  502   4.899   6.151  -0.455 -0.1054  0.2616 -0.6281
   68UNL     C5  503   4.963   6.029  -0.397  0.3173 -0.1958 -0.6664
   68UNL     N6  504   4.774   6.171  -0.433 -0.8586  0.1747  0.4392
   68UNL     N7  505   4.965   6.249  -0.531  0.0401  0.7811  0.1397
   68UNL     H8  506   5.072   6.036  -0.401  0.2161  1.3986 -1.8269
   68UNL     H9  507   4.929   6.021  -0.293 -1.5879 -2.0458 -1.3529
   68UNL    H10  508   4.925   5.935  -0.439 -1.3711  0.6473 -1.1357
   69UNL     H0  509   2.692   4.030   4.003  0.2380 -0.6000 -0.5701
   69UNL     H1  510   2.928   3.883   3.992 -0.6488  0.3769 -0.5750
   69UNL     C2  511   2.781   4.052   3.946  0.3796 -0.3887 -0.2636
   69UNL     C3  512   2.901   3.982   3.955 -0.2954  0.5303 -0.4268
   69UNL     C4  513   2.934   4.175   3.868 -0.6009 -0.2644 -0.1161
   69UNL     C5  514   2.998   4.292   3.794 -0.6658  0.5639 -0.2958
   69UNL     N6  515   2.808   4.171   3.904 -0.4029  0.1985  0.1737
   69UNL     N7  516   2.997   4.058   3.902  0.2000 -0.0511  0.1263
   69UNL     H8  517   3.005   4.277   3.686  0.6430  3.0623 -0.6315
   69UNL     H9  518   3.099   4.305   3.836 -0.8090 -2.8475  1.5185
   69UNL    H10  519   2.945   4.384   3.820 -0.3140  0.4052  1.0888
   70UNL     H0  520   3.196   3.752   3.758  0.3181  0.9728  0.2897
   70UNL     H1  521   3.239   3.498   3.884 -0.0732  0.7059 -0.2353
   70UNL     C2  522   3.216   3.726   3.861 -0.3391  0.5032  0.3047
   70UNL     C3  523   3.234   3.598   3.924  0.5812  0.5361  0.2887
   70UNL     C4  524   3.213   3.756   4.060 -0.0568  0.4546  0.1330
   70UNL     C5  525   3.186   3.817   4.197 -0.0094 -0.1494 -0.3693
   70UNL     N6  526   3.205   3.820   3.949  1.0967  0.4540  0.3161
   70UNL     N7  527   5.178   6.390  -0.746  0.2190 -0.1893 -0.1132
   70UNL     H8  528   3.125   3.907   4.183  1.7200  0.9851 -0.9504
   70UNL     H9  529   3.278   3.835   4.255 -0.4144  0.5646  0.0706
   70UNL    H10  530   3.115   3.747   4.241 -0.8227 -0.6638 -2.3664
   71UNL     H0  531   3.161   4.215   4.120  0.2756  1.5323  1.0806
   71UNL     H1  532   3.376   4.267   4.280 -0.9815 -1.5162  1.1511
   71UNL     C2  533   3.263   4.178   4.114 -0.2252  0.2727  0.0949
   71UNL     C3  534   3.375   4.202   4.193 -0.4172  0.5002 -0.4454
   71UNL     C4  535   3.421   4.064   4.043  0.2433  0.3213  0.2350
   71UNL     C5  536   3.497   3.947   3.984  0.4775  0.0149 -0.1279
   71UNL     N6  537   3.294   4.094   4.019  0.7507  0.2108  0.7215
   71UNL     N7  538   3.479   4.129   4.147 -0.4305  0.4554  0.6898
   71UNL     H8  539   3.604   3.960   3.966  0.6239  0.4345  0.9534
   71UNL     H9  540   3.457   3.918   3.886  1.3741  1.6248 -1.0240
   71UNL    H10  541   3.500   3.862   4.054  2.1736 -0.1809 -0.3896
   72UNL     H0  542   3.882   6.327  -0.162  0.6962 -1.1034  0.0854
   72UNL     H1  543   3.637   6.274  -0.310 -0.6760  1.7198 -2.5053
   72UNL     C2  544   3.862   6.309  -0.266  0.3020  0.3712 -0.1246
   72UNL     C3  545   3.742   6.281  -0.338  0.2013 -0.6731 -0.2166
   72UNL     C4  546   3.909   6.308  -0.475  0.3090  0.3847 -0.9184
   72UNL     C5  547   3.985   6.302  -0.602  0.1612 -0.5439 -0.2927
   72UNL     N6  548   3.965   6.321  -0.354  0.2745  0.5355  0.0040
   72UNL     N7  549   3.775   6.281  -0.468  0.8531 -0.3286  0.1546
   72UNL     H8  550   4.092   6.311  -0.581  0.0273  1.0243 -0.2156
   72UNL     H9  551   3.961   6.395  -0.654 -1.2452 -0.5015  0.3820
   72UNL    H10  552   3.959   6.208  -0.653 -1.0281 -2.1347  2.9412
   73Co      Co  553   4.179   6.910   0.617  0.0974  0.3153  0.1219
   74Co      Co  554   3.186   7.634   0.577  0.2580  0.2234 -0.1903
   75Co      Co  555   3.664   6.756   0.904 -0.0143 -0.2794 -0.2585
   76Co      Co  556   3.682   7.793   0.288  0.2912 -0.1021  0.1614
   77Co      Co  557   3.175   7.113   0.887  0.1086  0.1982  0.1955
   78Co      Co  558   4.169   7.433   0.314 -0.0327 -0.0686  0.0732
   79UNL     H0  559   3.381   7.166   0.659  2.1376  1.7249 -0.5559
   79UNL     H1  560   3.395   7.403   0.525  0.0929 -0.5650 -0.3049
   79UNL     C2  561   3.317   7.253   0.666 -0.5805 -0.1208 -0.9720
   79UNL     C3  562   3.328   7.376   0.605  0.4502 -0.0712  0.1683
   79UNL     C4  563   3.160   7.371   0.733 -0.5382  0.0622  0.3144
   79UNL     C5  564   3.036   7.410   0.804 -0.6456 -0.3232 -0.0468
   79UNL     N6  565   3.229   7.259   0.759  0.6965 -0.0738 -0.0955
   79UNL     N7  566   3.228   7.451   0.648  0.1190 -0.2485 -0.3169
   79UNL     H8  567   3.010   7.336   0.880 -1.5046  0.7869  0.7842
   79UNL     H9  568   2.951   7.418   0.736 -0.6429  0.7902  0.0607
   79UNL    H10  569   3.044   7.504   0.861  1.4604 -0.6161  0.2441
   80UNL     H0  570   3.742   8.034   0.113  2.1934  1.1744 -1.8884
   80UNL     H1  571   3.806   8.010  -0.160  0.9613  1.2915  1.1807
   80UNL     C2  572   3.725   7.954   0.043  0.9734  0.0443 -0.3604
   80UNL     C3  573   3.755   7.945  -0.090 -0.0912  0.6035 -0.1853
   80UNL     C4  574   3.664   7.770  -0.015  0.4784  0.5128  0.5253
   80UNL     C5  575   3.617   7.623  -0.009  0.8751  0.2438 -0.5001
   80UNL     N6  576   3.690   7.836   0.093  0.0331 -0.2937  0.1855
   80UNL     N7  577   3.698   7.835  -0.130 -0.1665  0.7884  0.4693
   80UNL     H8  578   3.542   7.600  -0.085  0.3242  1.5202 -0.3633
   80UNL     H9  579   3.587   7.589   0.091 -1.8847  2.1592 -0.5844
   80UNL    H10  580   3.707   7.565  -0.034  0.7529  0.2708 -1.0193
   81UNL     H0  581   3.271   7.637   0.887  0.0991 -0.3010 -1.3079
   81UNL     H1  582   3.272   7.880   1.041 -1.2508 -1.3178  0.5853
   81UNL     C2  583   3.238   7.736   0.857 -0.0937 -0.0811 -0.3838
   81UNL     C3  584   3.242   7.853   0.940 -0.2430 -0.2708 -0.0119
   81UNL     C4  585   3.192   7.890   0.739  0.0037 -0.3927  0.2450
   81UNL     C5  586   3.160   7.964   0.612 -0.3798 -0.0104 -0.2832
   81UNL     N6  587   3.209   7.763   0.732 -0.0260 -0.0175 -0.2500
   81UNL     N7  588   3.206   7.949   0.863  0.0099  0.3969  0.0169
   81UNL     H8  589   3.119   7.905   0.529 -0.6662  1.3539 -1.1383
   81UNL     H9  590   3.255   7.990   0.563 -0.3260  0.5993  0.1369
   81UNL    H10  591   3.099   8.051   0.638 -0.4995 -0.5099  1.2023
   82UNL     H0  592   3.367   6.653   0.835 -1.0370  0.3179 -2.7747
   82UNL     H1  593   3.151   6.825   0.814  1.0186  0.1544 -1.1345
   82UNL     C2  594   3.369   6.761   0.840 -0.0129  0.2335 -0.2756
   82UNL     C3  595   3.256   6.848   0.831  0.7413  0.4364  0.3314
   82UNL     C4  596   3.433   6.954   0.887 -0.2453  0.6210  0.5371
   82UNL     C5  597   3.513   7.074   0.931  0.2063  0.6194 -0.1057
   82UNL     N6  598   3.482   6.828   0.874  0.0298 -0.1098 -0.5996
   82UNL     N7  599   3.303   6.971   0.849  0.8650  0.5309 -0.2713
   82UNL     H8  600   3.529   7.073   1.040 -1.0394 -1.9640  0.1412
   82UNL     H9  601   3.450   7.163   0.918  1.2486  1.0080 -3.2324
   82UNL    H10  602   3.603   7.073   0.870 -1.2357 -2.1501 -2.3861
   83UNL     H0  603   3.176   7.733   0.280 -0.5203 -1.8012  0.0151
   83UNL     H1  604   3.409   7.768   0.136  1.3215  1.6898 -0.1576
   83UNL     C2  605   3.276   7.733   0.321 -0.2888 -0.0241 -0.4639
   83UNL     C3  606   3.395   7.754   0.242 -0.3773  0.2471 -0.5203
   83UNL     C4  607   3.435   7.726   0.448  0.6926  0.1670 -0.0687
   83UNL     C5  608   3.502   7.717   0.584 -0.0459 -1.0413  0.3430
   83UNL     N6  609   3.308   7.702   0.446  0.3223  0.3436  0.8796
   83UNL     N7  610   3.495   7.740   0.328 -0.2006 -0.4212 -0.2041
   83UNL     H8  611   3.520   7.815   0.630  2.2149 -0.7576 -0.9853
   83UNL     H9  612   3.602   7.673   0.576  0.3818 -0.5415  2.3351
   83UNL    H10  613   3.441   7.648   0.644 -0.6446 -1.0393 -0.2545
   84UNL     H0  614   3.887   6.913   1.066 -0.0505  1.1151  1.1734
   84UNL     H1  615   3.905   6.906   1.338  1.5805 -1.1148 -1.7067
   84UNL     C2  616   3.817   6.872   1.137  0.3723 -0.5685  0.6739
   84UNL     C3  617   3.825   6.865   1.278 -0.1299 -0.4950  0.0565
   84UNL     C4  618   3.648   6.772   1.207  0.4187  0.0130 -0.8730
   84UNL     C5  619   3.519   6.698   1.214 -0.0005  0.3747 -1.0610
   84UNL     N6  620   3.710   6.804   1.096  0.9486  0.0032  0.8573
   84UNL     N7  621   3.722   6.795   1.322 -0.7308 -1.0311 -0.2255
   84UNL     H8  622   3.467   6.655   1.128 -0.7304  0.5223 -0.6997
   84UNL     H9  623   3.437   6.758   1.256  0.2110 -0.9455  1.4223
   84UNL    H10  624   3.537   6.613   1.281  1.6450  1.8110  0.4478
   85UNL     H0  625   4.402   6.468   0.500 -0.8580 -1.1714  0.5864
   85UNL     H1  626   4.380   6.705   0.667  3.5599 -1.9840 -1.0432
   85UNL     C2  627   4.326   6.545   0.507  0.0457 -0.1638 -0.1084
   85UNL     C3  628   4.313   6.665   0.592  0.4705  0.1326  0.3265
   85UNL     C4  629   4.147   6.649   0.458 -0.2662 -0.1764  0.6970
   85UNL     C5  630   4.016   6.683   0.391 -0.8471 -0.5337  0.5877
   85UNL     N6  631   4.215   6.543   0.429 -0.4706 -0.2820  0.9253
   85UNL     N7  632   4.214   6.730   0.546  0.2843 -0.2102  0.5406
   85UNL     H8  633   3.939   6.705   0.466  0.1642  0.3507  1.4084
   85UNL     H9  634   3.983   6.614   0.313 -3.0378  1.3507 -0.2545
   85UNL    H10  635   4.033   6.781   0.345  0.7206 -0.3781  1.3931
   86UNL     H0  636   3.646   6.948   0.654 -0.1623 -1.8004 -2.8474
   86UNL     H1  637   3.878   7.073   0.552  1.3154  1.9476  1.0974
   86UNL     C2  638   3.751   6.931   0.677 -0.3563  0.4245  0.3173
   86UNL     C3  639   3.871   6.989   0.619  0.7735  0.5255 -0.6394
   86UNL     C4  640   3.911   6.826   0.746  0.0795  0.4300 -0.4938
   86UNL     C5  641   3.983   6.723   0.819  0.0451  0.0448  0.1740
   86UNL     N6  642   3.786   6.849   0.769  0.0602 -0.0819 -0.1778
   86UNL     N7  643   3.972   6.916   0.666 -0.4067 -0.4918  0.0668
   86UNL     H8  644   4.091   6.721   0.797 -0.0906 -0.3757 -0.4754
   86UNL     H9  645   3.966   6.704   0.925  1.2255 -0.2962  0.3188
   86UNL    H10  646   3.947   6.629   0.777 -3.2770  0.1580  2.4468
   87UNL     H0  647   3.667   7.474   0.365 -0.0623 -0.6185 -2.3109
   87UNL     H1  648   3.887   7.322   0.399 -2.3371 -0.9414 -1.6680
   87UNL     C2  649   3.770   7.504   0.350  0.1438 -0.0424 -0.0022
   87UNL     C3  650   3.882   7.426   0.370  0.0223 -0.2675  0.0367
   87UNL     C4  651   3.935   7.617   0.297  0.2804 -0.7441  0.6135
   87UNL     C5  652   4.014   7.723   0.218  0.4996 -0.1738 -0.1486
   87UNL     N6  653   3.808   7.630   0.312  0.6191  0.1719  0.3578
   87UNL     N7  654   3.985   7.498   0.337  0.0338  0.1404 -0.5706
   87UNL     H8  655   3.987   7.829   0.227 -2.2870 -0.6593 -1.7068
   87UNL     H9  656   3.993   7.710   0.111 -0.8663 -1.1647  0.2135
   87UNL    H10  657   4.122   7.718   0.237  0.3967 -2.3574  0.1063
   88UNL     H0  658   4.239   7.172   0.182  2.1207 -1.5120 -0.5353
   88UNL     H1  659   4.280   6.935   0.325 -0.4332 -0.0086  1.9629
   88UNL     C2  660   4.220   7.149   0.286  0.4404  0.3032 -0.3949
   88UNL     C3  661   4.245   7.031   0.361 -0.4253  0.5644  0.4742
   88UNL     C4  662   4.175   7.180   0.483 -0.6138 -0.3272 -0.3404
   88UNL     C5  663   4.144   7.244   0.615 -0.0677 -0.0233 -0.0377
   88UNL     N6  664   4.178   7.243   0.371 -0.3446 -0.1178 -0.1082
   88UNL     N7  665   4.211   7.051   0.484 -0.4129 -0.3497 -0.0415
   88UNL     H8  666   4.121   7.351   0.604 -2.2251 -0.3731  0.6960
   88UNL     H9  667   4.221   7.212   0.686  0.6141 -0.6603 -1.0372
   88UNL    H10  668   4.049   7.204   0.653 -1.2154  1.5833 -1.0862
   89UNL     H0  669   4.154   7.662   0.535  1.0272  2.1408 -0.4769
   89UNL     H1  670   4.389   7.761   0.648 -0.3955  0.7407  0.9263
   89UNL     C2  671   4.254   7.621   0.532  0.2124 -0.1242  0.8025
   89UNL     C3  672   4.379   7.674   0.585  0.7060  0.9196  0.4736
   89UNL     C4  673   4.414   7.515   0.458 -0.1945 -0.6201  0.3286
   89UNL     C5  674   4.487   7.415   0.373  0.1815 -0.2825 -0.2329
   89UNL     N6  675   4.286   7.527   0.442 -0.1621 -0.6874 -0.6916
   89UNL     N7  676   4.476   7.604   0.537 -0.0956  0.2300 -0.1252
   89UNL     H8  677   4.414   7.352   0.320  0.2473 -0.9125  0.4092
   89UNL     H9  678   4.546   7.345   0.433 -1.8723 -0.1434  2.0997
   89UNL    H10  679   4.554   7.461   0.299  0.7615 -1.0217 -0.1824
   90UNL     H0  680   2.901   7.085   1.029 -1.3766 -1.1400  0.6053
   90UNL     H1  681   2.679   6.983   0.889  0.7528 -3.0730 -0.3257
   90UNL     C2  682   2.891   7.052   0.926  0.2951 -0.2651  0.1277
   90UNL     C3  683   2.782   6.997   0.858  0.3146 -0.3801 -0.8141
   90UNL     C4  684   2.949   7.011   0.736 -0.3402 -0.0617  0.1957
   90UNL     C5  685   3.022   7.031   0.610  0.0820 -0.5346  0.2597
   90UNL     N6  686   2.994   7.064   0.848  0.5113  0.4367  0.5462
   90UNL     N7  687   2.814   6.980   0.733  0.4360 -0.4331 -0.6610
   90UNL     H8  688   3.129   7.012   0.628 -0.1208  0.3449  2.7113
   90UNL     H9  689   3.020   7.131   0.564 -0.8538 -0.4460  0.4748
   90UNL    H10  690   3.007   6.951   0.536  0.8828  1.0666 -1.7523
   91Co      Co  691   3.672   6.233   1.810  0.0328 -0.2571  0.1790
   92Co      Co  692   2.708   6.930   1.796 -0.1644 -0.0797  0.0720
   93Co      Co  693   3.182   6.050   2.093  0.3164  0.2975 -0.4466
   94Co      Co  694   3.193   7.101   1.481 -0.0518  0.3374 -0.0811
   95Co      Co  695   2.714   6.398   2.088 -0.2869 -0.3723  0.2662
   96Co      Co  696   3.678   6.759   1.510 -0.1408 -0.2680 -0.0374
   97UNL     H0  697   2.943   6.486   1.923  0.3942  0.8135 -0.7166
   97UNL     H1  698   2.951   6.716   1.771 -0.2722 -4.4489 -1.9306
   97UNL     C2  699   2.874   6.569   1.918 -0.2371  0.3491  0.0353
   97UNL     C3  700   2.877   6.692   1.845 -0.1187 -0.5863 -0.2828
   97UNL     C4  701   2.691   6.668   1.947 -0.4153  0.0453  0.4767
   97UNL     C5  702   2.545   6.684   1.988 -0.1266 -0.1125  0.1227
   97UNL     N6  703   2.760   6.555   1.978 -0.4233  0.6426 -0.0319
   97UNL     N7  704   2.762   6.751   1.867 -0.1183  0.0595 -0.5290
   97UNL     H8  705   2.468   6.631   1.931 -0.5795  1.0075 -0.3302
   97UNL     H9  706   2.525   6.792   1.991  2.4165  0.4841 -1.3087
   97UNL    H10  707   2.539   6.652   2.093 -0.1811  1.3224  0.5845
   98UNL     H0  708   3.270   7.367   1.334 -0.5736 -1.2850  1.9589
   98UNL     H1  709   3.285   7.369   1.053  0.0715 -0.2705 -1.0905
   98UNL     C2  710   3.250   7.289   1.261 -0.3239 -0.1603  0.6471
   98UNL     C3  711   3.249   7.289   1.116 -0.0199  1.0131  0.5597
   98UNL     C4  712   3.186   7.098   1.193 -0.2979  0.0130 -0.0174
   98UNL     C5  713   3.140   6.952   1.199 -0.1957 -0.0009 -0.1468
   98UNL     N6  714   3.203   7.172   1.298 -0.2407 -0.1911  0.6482
   98UNL     N7  715   3.216   7.163   1.081 -0.9033 -0.1428  0.6396
   98UNL     H8  716   3.171   6.894   1.287 -0.5573  0.1966  0.1161
   98UNL     H9  717   3.185   6.904   1.111  2.2747 -0.2026  1.1281
   98UNL    H10  718   3.031   6.941   1.188 -0.6084  3.2812 -0.3942
   99UNL     H0  719   2.788   6.926   2.089 -1.3592 -0.6524  0.0516
   99UNL     H1  720   2.796   7.170   2.254  0.4192 -1.4614  0.5869
   99UNL     C2  721   2.767   7.030   2.065  0.3620 -0.3569 -0.3436
   99UNL     C3  722   2.771   7.149   2.151 -0.4026 -0.4937  0.5844
   99UNL     C4  723   2.693   7.185   1.948  0.0973 -0.1039 -0.7533
   99UNL     C5  724   2.632   7.252   1.830 -0.5213  0.3614  0.0228
   99UNL     N6  725   2.709   7.056   1.951  0.1891 -0.1939 -0.4766
   99UNL     N7  726   2.708   7.241   2.074  0.0051  0.1949  0.2348
   99UNL     H8  727   2.631   7.186   1.743 -3.3820 -0.1518  0.3432
   99UNL     H9  728   2.694   7.340   1.813 -1.6135  1.1820  0.1783
   99UNL    H10  729   2.525   7.276   1.838 -0.6234 -0.2016  0.4483
  100UNL     H0  730   2.894   5.928   1.995 -1.7399 -0.5107 -0.1605
  100UNL     H1  731   2.675   6.094   1.981 -0.2617  1.0401  0.4502
  100UNL     C2  732   2.889   6.032   2.023  0.9493 -0.3296 -0.0286
  100UNL     C3  733   2.774   6.114   2.019  0.5486 -0.3094 -0.8547
  100UNL     C4  734   2.949   6.225   2.070 -0.2390 -0.3366  0.3552
  100UNL     C5  735   3.021   6.332   2.141  0.3084 -0.1323 -0.5552
  100UNL     N6  736   2.993   6.103   2.057  0.5756  0.4902  0.3366
  100UNL     N7  737   2.813   6.234   2.058  0.9310  0.4725  0.0272
  100UNL     H8  738   2.954   6.419   2.145  0.3841 -0.1114  0.9952
  100UNL     H9  739   3.116   6.357   2.093  0.3251 -2.1974 -1.7332
  100UNL    H10  740   3.020   6.294   2.244 -0.5758 -0.4234 -0.6667
  101UNL     H0  741   2.692   6.971   1.493  0.3568  1.3454 -2.0692
  101UNL     H1  742   2.902   7.059   1.344  0.3177 -1.0817  0.3783
  101UNL     C2  743   2.793   6.992   1.528 -0.0128  0.3808 -0.3004
  101UNL     C3  744   2.903   7.033   1.449  0.6582 -0.5861  0.5008
  101UNL     C4  745   2.945   7.026   1.652  0.1735  0.4430 -0.6182
  101UNL     C5  746   3.032   7.035   1.769 -0.2443 -0.2524 -0.1502
  101UNL     N6  747   2.824   6.978   1.654  0.2252 -0.4576 -0.4304
  101UNL     N7  748   3.001   7.051   1.529  0.4830 -0.4218  0.3572
  101UNL     H8  749   3.103   7.119   1.767 -0.8834  0.3913  1.9841
  101UNL     H9  750   3.085   6.942   1.792  0.7243  0.1251 -0.7910
  101UNL    H10  751   2.968   7.075   1.848 -1.2298  0.3024 -1.1982
  102UNL     H0  752   3.376   6.238   2.268 -0.2076 -0.4489  0.4590
  102UNL     H1  753   3.377   6.233   2.551 -1.4932 -0.3971  1.2226
  102UNL     C2  754   3.317   6.178   2.336 -0.4300 -0.2534  0.4401
  102UNL     C3  755   3.319   6.183   2.475  0.4134  0.0221 -0.6040
  102UNL     C4  756   3.162   6.057   2.405  0.2171  0.0157  0.5039
  102UNL     C5  757   3.033   5.988   2.390  0.5892  0.1430  0.7696
  102UNL     N6  758   3.233   6.086   2.293 -0.1451 -0.2692  0.0001
  102UNL     N7  759   3.220   6.106   2.521 -0.1141 -0.2812 -0.1064
  102UNL     H8  760   3.041   5.905   2.317  2.7367  1.7809 -0.9992
  102UNL     H9  761   2.952   6.050   2.348  0.1533 -0.1261  1.2037
  102UNL    H10  762   2.997   5.943   2.483  1.2429  0.4517  1.1696
  103UNL     H0  763   3.883   5.782   1.687 -0.4260  0.4368  1.4073
  103UNL     H1  764   3.894   6.017   1.846 -1.6291  0.5104  1.9224
  103UNL     C2  765   3.819   5.869   1.689 -0.5579  0.3624  0.5692
  103UNL     C3  766   3.824   5.987   1.769 -0.0525 -0.0091  0.6161
  103UNL     C4  767   3.651   5.981   1.641 -0.4439  0.3427  0.6827
  103UNL     C5  768   3.529   6.018   1.553  0.0711 -0.1383 -0.4215
  103UNL     N6  769   3.714   5.866   1.616 -0.2318 -0.9742  0.2183
  103UNL     N7  770   3.710   6.052   1.745  0.6193 -0.5086 -0.3331
  103UNL     H8  771   3.452   5.940   1.554 -0.7553  0.6525 -0.9756
  103UNL     H9  772   3.568   6.032   1.452  0.3709 -2.1220 -0.6140
  103UNL    H10  773   3.474   6.102   1.598  0.7432 -0.5080  1.1681
  104UNL     H0  774   3.170   6.265   1.896  0.6341 -0.3612  0.7206
  104UNL     H1  775   3.391   6.357   1.767 -0.6688 -1.4565 -2.4118
  104UNL     C2  776   3.271   6.229   1.902  0.6005 -0.6051 -0.0773
  104UNL     C3  777   3.388   6.276   1.839  1.1037 -0.2496 -0.8597
  104UNL     C4  778   3.433   6.112   1.962  0.3619  0.1548 -0.2167
  104UNL     C5  779   3.514   6.005   2.031  0.1803 -0.7313  1.2157
  104UNL     N6  780   3.304   6.128   1.978  0.4253  0.1018  0.3286
  104UNL     N7  781   3.485   6.205   1.884 -0.7087  0.1134  0.0480
  104UNL     H8  782   3.619   5.998   1.999  0.1454  1.2203  0.5305
  104UNL     H9  783   3.495   6.019   2.138 -1.2872  0.0291  0.8728
  104UNL    H10  784   3.474   5.904   2.015  0.6719 -1.1023  2.2036
  105UNL     H0  785   3.171   6.832   1.563  0.4941 -1.0227  1.3222
  105UNL     H1  786   3.414   6.657   1.595  1.7586 -0.7430 -2.8372
  105UNL     C2  787   3.278   6.845   1.549  0.1578  0.2540 -0.3556
  105UNL     C3  788   3.393   6.758   1.565  0.1997  0.0847  0.5498
  105UNL     C4  789   3.447   6.953   1.492  0.2283  0.0185 -0.3078
  105UNL     C5  790   3.535   7.060   1.432  0.0521 -0.0597 -0.1326
  105UNL     N6  791   3.317   6.958   1.504 -0.3089 -0.0679  0.1788
  105UNL     N7  792   3.498   6.826   1.529  0.1083  0.3592  0.4412
  105UNL     H8  793   3.520   7.165   1.459  0.0062  0.6605 -2.6752
  105UNL     H9  794   3.531   7.048   1.323 -1.4537  0.7023 -0.1864
  105UNL    H10  795   3.642   7.041   1.452 -0.0715 -0.8781 -0.1930
  106UNL     H0  796   3.789   6.492   1.385 -1.5404  0.4969 -1.2848
  106UNL     H1  797   3.764   6.249   1.519 -0.3740  0.4745 -1.4377
  106UNL     C2  798   3.749   6.467   1.482 -0.2447  0.3720 -0.7693
  106UNL     C3  799   3.731   6.347   1.554 -0.4875 -0.0799  0.0943
  106UNL     C4  800   3.662   6.511   1.663 -0.0251  0.6022  0.6010
  106UNL     C5  801   3.621   6.599   1.778 -0.4769 -0.5818  0.4163
  106UNL     N6  802   3.693   6.563   1.547  0.2222  0.5108 -0.2322
  106UNL     N7  803   3.678   6.373   1.668  0.1399  0.3311 -0.6514
  106UNL     H8  804   3.610   6.707   1.761  1.9613  0.0167  2.0799
  106UNL     H9  805   3.703   6.594   1.851 -0.9562 -1.1805  0.9245
  106UNL    H10  806   3.524   6.578   1.824 -1.3871  3.3718  0.6195
  107UNL     H0  807   3.670   7.001   1.727 -0.4261  0.5900 -2.0360
  107UNL     H1  808   3.881   7.079   1.863 -0.7709 -1.4563  1.1294
  107UNL     C2  809   3.766   6.953   1.717 -0.5932  0.0827 -1.2692
  107UNL     C3  810   3.879   7.002   1.787  0.2985  0.2306 -0.7226
  107UNL     C4  811   3.922   6.843   1.662  0.3996  0.8230 -0.0977
  107UNL     C5  812   3.999   6.741   1.594 -0.0158 -0.2151  0.8410
  107UNL     N6  813   3.795   6.853   1.643 -0.6030 -0.0259 -0.4760
  107UNL     N7  814   3.978   6.928   1.753 -0.5988  0.4026  1.1992
  107UNL     H8  815   4.089   6.789   1.554  0.3201 -0.9340  0.7289
  107UNL     H9  816   3.939   6.691   1.517  1.0160  0.4550 -0.4361
  107UNL    H10  817   4.037   6.676   1.673  3.0388  1.4867  0.9249
  108UNL     H0  818   2.421   6.383   2.219  0.3762  0.2581  0.5261
  108UNL     H1  819   2.215   6.258   2.089  1.5150 -1.3702  0.7996
  108UNL     C2  820   2.417   6.349   2.116  0.2462  0.1930  0.5527
  108UNL     C3  821   2.314   6.278   2.052  0.8548 -0.4837 -0.5430
  108UNL     C4  822   2.476   6.306   1.923  0.0840 -0.5311  0.4365
  108UNL     C5  823   2.561   6.322   1.794 -0.0581 -0.5445  0.1966
  108UNL     N6  824   2.521   6.358   2.030 -0.0030 -0.5408 -0.5087
  108UNL     N7  825   2.344   6.269   1.927 -0.0942 -0.2305  0.0833
  108UNL     H8  826   2.663   6.357   1.808 -0.3045  0.6658 -0.8624
  108UNL     H9  827   2.521   6.397   1.724  2.7113 -0.2321 -1.1737
  108UNL    H10  828   2.578   6.225   1.745  1.5186  0.0135 -0.4278
  109Co      Co  829   3.178   5.543   3.021  0.0426  0.0313 -0.1030
  110Co      Co  830   2.212   6.253   2.980 -0.1399  0.0305 -0.2192
  111Co      Co  831   2.682   5.355   3.316  0.1525  0.1828 -0.3244
  112Co      Co  832   2.684   6.410   2.686 -0.0808  0.3713  0.5110
  113Co      Co  833   2.225   5.732   3.279  0.1331 -0.0966 -0.0158
  114Co      Co  834   3.162   6.052   2.692 -0.3372 -0.0249  0.0669
  115UNL     H0  835   2.454   5.806   3.111  0.1836  0.0252  2.5379
  115UNL     H1  836   2.458   6.050   2.948 -0.9940 -1.3511 -1.1215
  115UNL     C2  837   2.386   5.888   3.098 -0.1502 -0.5292  0.3477
  115UNL     C3  838   2.385   6.013   3.019 -0.3978  0.1016  0.3101
  115UNL     C4  839   2.216   6.001   3.151  0.0193 -0.3291  0.1816
  115UNL     C5  840   2.094   6.042   3.226 -0.1610 -0.8246  0.4013
  115UNL     N6  841   2.280   5.885   3.169  0.4116  0.3247 -0.2787
  115UNL     N7  842   2.276   6.078   3.051  0.1337 -0.4184 -0.0273
  115UNL     H8  843   2.066   5.977   3.310  0.8701 -0.1796  1.2822
  115UNL     H9  844   2.003   6.056   3.167 -0.7944 -0.2361  1.4765
  115UNL    H10  845   2.107   6.143   3.268 -1.9577 -0.1162 -0.6637
  116UNL     H0  846   2.796   6.631   2.539 -0.0498 -2.1868  1.1811
  116UNL     H1  847   2.785   6.662   2.258  0.5889 -1.1875 -0.8541
  116UNL     C2  848   2.757   6.571   2.458  0.0736  0.1119 -0.6800
  116UNL     C3  849   2.753   6.577   2.316 -0.0173 -0.3345  0.0922
  116UNL     C4  850   2.706   6.387   2.391 -0.3438  0.2809 -0.3405
  116UNL     C5  851   2.646   6.250   2.397  0.8069 -0.2179  0.2563
  116UNL     N6  852   2.719   6.458   2.499  0.6283 -0.3056 -0.0544
  116UNL     N7  853   2.711   6.458   2.274  0.5668 -0.2062 -0.3829
  116UNL     H8  854   2.708   6.170   2.355  0.0985 -0.7762  0.2535
  116UNL     H9  855   2.545   6.257   2.353  0.3554 -0.3367  1.2328
  116UNL    H10  856   2.616   6.217   2.497 -3.5017  1.8000 -0.1242
  117UNL     H0  857   2.320   6.260   3.275 -0.3671  1.2806  1.2736
  117UNL     H1  858   2.328   6.495   3.417  1.4285 -2.1105 -0.2306
  117UNL     C2  859   2.288   6.357   3.240  0.4195  0.7560 -1.0433
  117UNL     C3  860   2.288   6.477   3.318 -0.0389 -0.3294 -0.0200
  117UNL     C4  861   2.213   6.502   3.124 -0.2635  0.8468  0.2669
  117UNL     C5  862   2.182   6.570   2.988 -0.4673 -0.3994 -0.1278
  117UNL     N6  863   2.225   6.375   3.126  0.0555  0.0408 -0.2473
  117UNL     N7  864   2.247   6.570   3.240 -0.6315  0.0813  0.2322
  117UNL     H8  865   2.114   6.653   3.012 -0.7026 -1.0378  1.5380
  117UNL     H9  866   2.144   6.505   2.909 -0.9980  1.7270 -1.7185
  117UNL    H10  867   2.278   6.599   2.944  0.7026 -2.6777  0.7605
  118UNL     H0  868   2.416   5.239   3.246  0.3072 -0.0756  0.2516
  118UNL     H1  869   2.195   5.412   3.192 -0.9349 -0.5823  0.4783
  118UNL     C2  870   2.408   5.347   3.242 -0.3400 -0.1101  0.5523
  118UNL     C3  871   2.296   5.436   3.221 -0.9522 -0.0306  0.1034
  118UNL     C4  872   2.454   5.534   3.324 -1.2673  0.1124  0.0761
  118UNL     C5  873   2.518   5.632   3.413 -0.6741  0.0172 -0.1389
  118UNL     N6  874   2.506   5.419   3.288 -0.3430 -0.0690  0.1325
  118UNL     N7  875   2.331   5.556   3.272  0.5167  0.6354  0.3013
  118UNL     H8  876   2.492   5.737   3.397 -0.2094  0.0377 -0.7839
  118UNL     H9  877   2.624   5.623   3.390 -1.0461 -1.4942 -1.4121
  118UNL    H10  878   2.500   5.610   3.519 -1.4539  0.3611 -0.1941
  119UNL     H0  879   2.178   6.332   2.666  0.1102  1.9129  0.4529
  119UNL     H1  880   2.424   6.384   2.526  0.4536  0.4976  0.5033
  119UNL     C2  881   2.280   6.340   2.700  0.5844 -0.5988 -0.1629
  119UNL     C3  882   2.402   6.363   2.630  0.2494 -0.3682  0.2866
  119UNL     C4  883   2.444   6.343   2.836  0.7233 -0.8358  0.2210
  119UNL     C5  884   2.513   6.366   2.967  0.0915  0.1976  0.8966
  119UNL     N6  885   2.311   6.324   2.828 -0.1196  0.1367  0.1760
  119UNL     N7  886   2.499   6.367   2.715  0.4822  0.3016  0.1696
  119UNL     H8  887   2.622   6.361   2.969  0.0963 -0.3502  3.7268
  119UNL     H9  888   2.472   6.296   3.041 -0.1955 -1.1252 -0.4720
  119UNL    H10  889   2.504   6.473   2.990  1.2511  0.8167 -1.2522
  120UNL     H0  890   2.892   5.494   3.483 -0.9425  0.4369 -0.2977
  120UNL     H1  891   2.902   5.502   3.748 -1.0365  2.2823 -0.2960
  120UNL     C2  892   2.826   5.445   3.553 -0.2576  0.1640  0.1682
  120UNL     C3  893   2.830   5.442   3.693 -0.4507  0.3999  0.8838
  120UNL     C4  894   2.649   5.365   3.616  0.5431  0.5736 -0.3473
  120UNL     C5  895   2.511   5.301   3.612 -0.1568  0.1599  0.1948
  120UNL     N6  896   2.717   5.382   3.511  0.5450 -0.1068  0.1334
  120UNL     N7  897   2.710   5.402   3.729 -0.0202 -0.4565  0.4336
  120UNL     H8  898   2.527   5.220   3.540  3.1544 -0.5867  1.5432
  120UNL     H9  899   2.434   5.368   3.575 -0.2531  0.3437  0.7239
  120UNL    H10  900   2.481   5.246   3.702 -1.5682 -1.4832 -1.2046
  121UNL     H0  901   3.395   5.080   2.919 -0.4241  0.2230 -2.2927
  121UNL     H1  902   3.403   5.324   3.078  0.3570 -0.0725  0.2505
  121UNL     C2  903   3.334   5.170   2.913 -0.3892  0.4043 -0.4202
  121UNL     C3  904   3.338   5.291   2.998  0.0216 -0.6233  0.7412
  121UNL     C4  905   3.169   5.279   2.871  0.0809  0.0751 -0.0148
  121UNL     C5  906   3.036   5.308   2.814  0.0314 -0.1931 -0.1550
  121UNL     N6  907   3.235   5.173   2.832 -0.0733 -0.0554  0.3700
  121UNL     N7  908   3.227   5.360   2.959 -0.2627 -0.2918 -0.1936
  121UNL     H8  909   2.970   5.223   2.792 -1.8291  0.3652  2.7251
  121UNL     H9  910   3.047   5.361   2.719  3.5505  0.3099  0.4104
  121UNL    H10  911   2.973   5.371   2.878 -1.2163  0.4525 -1.9288
  122UNL     H0  912   2.676   5.629   3.136 -0.3787 -0.9413 -0.9181
  122UNL     H1  913   2.902   5.695   2.978  2.9230  0.1758  0.1701
  122UNL     C2  914   2.773   5.582   3.137  0.3969  0.5878  0.7230
  122UNL     C3  915   2.885   5.621   3.055 -0.3224  0.4514 -0.1114
  122UNL     C4  916   2.928   5.453   3.184  1.0946 -0.0702 -0.0050
  122UNL     C5  917   2.995   5.320   3.225  0.1445  0.0176  0.7616
  122UNL     N6  918   2.801   5.479   3.213  0.3141 -0.2864  0.1988
  122UNL     N7  919   2.987   5.541   3.093  0.1588  0.3750 -0.2631
  122UNL     H8  920   2.972   5.305   3.331  1.0386 -0.5290  0.8820
  122UNL     H9  921   2.966   5.239   3.157  3.5298  0.2604 -1.1942
  122UNL    H10  922   3.102   5.330   3.204  0.1347  2.8349  1.6867
  123UNL     H0  923   2.671   6.097   2.755  0.9768 -2.7524  0.5371
  123UNL     H1  924   2.886   5.940   2.769  0.8958 -0.4411 -0.1726
  123UNL     C2  925   2.772   6.130   2.732  0.1893 -0.4442  0.0931
  123UNL     C3  926   2.881   6.047   2.754 -0.7147 -0.4927 -0.1785
  123UNL     C4  927   2.945   6.245   2.699 -0.0827  0.1441  0.4804
  123UNL     C5  928   3.028   6.363   2.661 -0.2008  0.3149 -0.2209
  123UNL     N6  929   2.812   6.254   2.710 -0.2613 -0.1233  0.3721
  123UNL     N7  930   2.991   6.116   2.734  0.5078  0.5753  0.8481
  123UNL     H8  931   3.014   6.376   2.553  1.3915 -0.2635 -0.5161
  123UNL     H9  932   3.127   6.346   2.704 -0.6945  0.0983  0.8648
  123UNL    H10  933   2.997   6.453   2.717 -0.6037  0.3786 -0.5436
  124UNL     H0  934   3.206   5.775   2.548 -0.4245 -0.9014  0.4409
  124UNL     H1  935   3.217   5.545   2.685  2.1230  0.6719 -0.2302
  124UNL     C2  936   3.195   5.761   2.655 -0.4694 -0.3268  0.5185
  124UNL     C3  937   3.201   5.643   2.729  0.0471  0.4043 -0.2973
  124UNL     C4  938   3.177   5.804   2.856 -0.0417  0.5166  0.1192
  124UNL     C5  939   3.140   5.881   2.979  0.8342 -0.1449  0.4951
  124UNL     N6  940   3.162   5.854   2.739  0.2784  0.0681  0.1617
  124UNL     N7  941   3.195   5.669   2.862  0.7031 -0.3432 -0.1470
  124UNL     H8  942   3.069   5.961   2.955  1.9613  1.1224  1.2235
  124UNL     H9  943   3.233   5.928   3.013  1.6461 -0.0021 -1.7576
  124UNL    H10  944   3.089   5.818   3.053  1.0395  0.9540  1.6107
  125UNL     H0  945   3.165   6.182   2.967  0.0383 -2.0620 -0.3874
  125UNL     H1  946   3.377   6.337   3.065 -4.3284  0.0785  0.4339
  125UNL     C2  947   3.263   6.201   2.926 -0.0775 -0.2543  0.0474
  125UNL     C3  948   3.376   6.278   2.974 -0.3897  0.6317 -0.1301
  125UNL     C4  949   3.428   6.135   2.820  0.1737  0.1597  0.0674
  125UNL     C5  950   3.513   6.066   2.723 -0.1259 -0.3833 -0.1584
  125UNL     N6  951   3.293   6.132   2.820 -0.4361  0.2385 -0.5020
  125UNL     N7  952   3.479   6.233   2.904  0.1899  0.3301 -0.7328
  125UNL     H8  953   3.608   6.030   2.764 -0.5485 -0.1773  1.0338
  125UNL     H9  954   3.537   6.122   2.631  2.5878 -0.4271  0.4257
  125UNL    H10  955   3.453   5.981   2.689 -1.2003  0.2824  0.0269
  126UNL     H0  956   1.962   5.671   3.439 -1.1945  3.0381 -0.6067
  126UNL     H1  957   1.726   5.588   3.303  0.1368 -2.2966 -2.1076
  126UNL     C2  958   1.941   5.659   3.334  0.2097 -0.4536 -0.6187
  126UNL     C3  959   1.823   5.621   3.269  0.1487  0.3033  0.1701
  126UNL     C4  960   1.979   5.645   3.127  0.6976 -0.2975 -0.3794
  126UNL     C5  961   2.054   5.648   2.993  0.1920 -0.0363  0.8347
  126UNL     N6  962   2.034   5.672   3.245  0.1639 -0.6696  0.2802
  126UNL     N7  963   1.843   5.618   3.139 -0.3743  0.3638  0.2170
  126UNL     H8  964   2.155   5.605   2.998  1.4611  2.5996 -0.0575
  126UNL     H9  965   2.062   5.755   2.969 -0.4573  0.1346  1.3706
  126UNL    H10  966   2.002   5.600   2.909  2.5893 -0.0065 -0.7662
  127Co      Co  967   2.689   4.843   4.204 -0.1189  0.1090  0.1679
  128Co      Co  968   3.647   8.312  -0.613  0.1220 -0.2942 -0.1035
  129Co      Co  969   4.156   7.433  -0.287  0.1400 -0.1302 -0.0667
  130Co      Co  970   2.183   5.724   3.882 -0.3082 -0.1247 -0.0266
  131Co      Co  971   3.669   7.782  -0.317 -0.0420  0.1016  0.0911
  132Co      Co  972   2.660   5.372   3.919  0.1147 -0.2875  0.0366
  133UNL     H0  973   3.904   7.906  -0.511  1.0402  1.0465 -1.1377
  133UNL     H1  974   3.839   8.103  -0.686 -0.4616 -0.7608 -0.5901
  133UNL     C2  975   3.818   7.971  -0.504  0.4360  0.2184 -0.6181
  133UNL     C3  976   3.780   8.071  -0.601  0.1678 -0.1687  0.0872
  133UNL     C4  977   3.637   8.051  -0.442 -0.0035 -0.4262 -0.3537
  133UNL     C5  978   3.520   8.083  -0.353 -0.4521  0.1495  0.1806
  133UNL     N6  979   3.714   7.951  -0.421  0.0060 -0.0667  0.0960
  133UNL     N7  980   3.684   8.137  -0.542  0.3252 -0.0765 -0.3416
  133UNL     H8  981   3.452   8.000  -0.332  1.2980 -1.2107  0.7362
  133UNL     H9  982   3.447   8.162  -0.376  0.6074  0.9530 -0.5552
  133UNL    H10  983   3.559   8.102  -0.252 -0.0076  0.3239 -0.0181
  134UNL     H0  984   2.255   5.975   3.740 -2.7263 -1.9439  2.0192
  134UNL     H1  985   2.301   5.985   3.451  1.3278 -0.8962 -0.7155
  134UNL     C2  986   2.238   5.904   3.660 -0.7005  0.4968 -0.7594
  134UNL     C3  987   2.260   5.909   3.517  0.0382  0.1800 -0.2374
  134UNL     C4  988   2.214   5.711   3.583  0.1624 -0.1496 -0.7853
  134UNL     C5  989   2.182   5.559   3.592 -0.2826 -0.5979 -0.1691
  134UNL     N6  990   2.207   5.784   3.693 -0.1081 -0.8082  0.4417
  134UNL     N7  991   2.230   5.787   3.470 -0.3564 -0.3836 -0.3398
  134UNL     H8  992   2.256   5.502   3.650 -0.5220 -1.1198 -0.3669
  134UNL     H9  993   2.181   5.508   3.494 -2.3247 -0.6127 -0.1877
  134UNL    H10  994   2.083   5.550   3.637  0.0573 -1.4603  0.4431
  135UNL     H0  995   3.672   8.303  -0.312 -0.9733 -1.3590 -4.5623
  135UNL     H1  996   3.671   8.542  -0.147 -2.2040 -1.2334 -0.0686
  135UNL     C2  997   3.666   8.408  -0.338 -0.3260  0.0555  0.1217
  135UNL     C3  998   3.665   8.530  -0.254  0.2035 -0.4254 -0.3629
  135UNL     C4  999   3.622   8.569  -0.459  0.1864  0.6623 -0.5243
  135UNL     C5 1000   3.598   8.659  -0.573  0.2687 -0.1305  0.0691
  135UNL     N6 1001   3.636   8.440  -0.464  0.3583  0.0121 -0.3933
  135UNL     N7 1002   3.643   8.625  -0.334  0.0050  0.2286 -0.3121
  135UNL     H8 1003   3.535   8.619  -0.653  0.4758  0.1497 -0.2356
  135UNL     H9 1004   3.688   8.703  -0.617  0.0600 -0.8052 -1.0711
  135UNL    H10 1005   3.551   8.753  -0.541  0.6079 -0.4065  1.4543
  136UNL     H0 1006   3.881   7.315  -0.371 -0.9228  0.3722 -1.7078
  136UNL     H1 1007   3.659   7.484  -0.390 -0.9030  1.5769  2.4725
  136UNL     C2 1008   3.871   7.422  -0.355 -0.6708  0.1394  0.2740
  136UNL     C3 1009   3.763   7.510  -0.374 -0.2052  0.2739  0.4533
  136UNL     C4 1010   3.926   7.618  -0.300 -0.1580  0.6672  0.2438
  136UNL     C5 1011   3.999   7.728  -0.229  0.1160  0.3272  0.1142
  136UNL     N6 1012   3.971   7.493  -0.302 -0.3318 -0.0555 -0.2141
  136UNL     N7 1013   3.794   7.631  -0.347 -0.2370 -0.2736 -0.1560
  136UNL     H8 1014   3.970   7.828  -0.263 -0.6489  0.1888  0.3422
  136UNL     H9 1015   4.107   7.723  -0.246  0.3888  1.6745  1.1916
  136UNL    H10 1016   3.989   7.708  -0.121  0.6601 -1.6069 -0.1603
  137UNL     H0 1017   3.624   8.426  -0.892 -0.1631 -0.2408  0.3335
  137UNL     H1 1018   3.843   8.477  -1.056 -0.5022 -1.6962 -0.5076
  137UNL     C2 1019   3.729   8.418  -0.868  0.1274  0.9443 -0.4158
  137UNL     C3 1020   3.843   8.442  -0.953  0.7831 -0.3148 -0.0006
  137UNL     C4 1021   3.903   8.398  -0.754  0.1256 -0.1868 -0.1640
  137UNL     C5 1022   3.976   8.396  -0.622  0.5616  0.1060 -0.4521
  137UNL     N6 1023   3.772   8.375  -0.752 -0.4411  0.1267  0.4164
  137UNL     N7 1024   1.987   5.677   3.923 -0.2565  0.5964 -0.5620
  137UNL     H8 1025   4.010   8.498  -0.600 -1.5658  0.8704 -0.4857
  137UNL     H9 1026   4.061   8.327  -0.621  0.1971 -0.3477 -0.5010
  137UNL    H10 1027   3.904   8.383  -0.540 -1.8899  4.3825 -1.6046
  138UNL     H0 1028   4.384   7.568  -0.112 -0.0855  0.0784  0.4392
  138UNL     H1 1029   4.358   7.593   0.170 -0.8074 -0.4435  0.5664
  138UNL     C2 1030   4.309   7.525  -0.047 -0.2882 -0.5846 -0.2196
  138UNL     C3 1031   4.311   7.535   0.092 -0.1309 -0.4180  0.1295
  138UNL     C4 1032   4.152   7.414   0.019  0.3593 -0.3466 -0.5365
  138UNL     C5 1033   4.029   7.335   0.032  0.1347 -0.4699  0.5213
  138UNL     N6 1034   4.212   7.450  -0.090 -0.1678  0.7818 -0.7244
  138UNL     N7 1035   4.206   7.471   0.127  0.4249  0.9602 -0.8166
  138UNL     H8 1036   4.027   7.275   0.124  0.5652 -0.4503  0.5440
  138UNL     H9 1037   4.019   7.263  -0.050 -0.1217  1.6601 -1.4461
  138UNL    H10 1038   3.945   7.406   0.043 -0.3759 -1.2491  1.8411
  139UNL     H0 1039   2.915   4.392   4.108 -0.9092 -0.2318  0.2233
  139UNL     H1 1040   2.925   4.630   4.233  1.4299 -0.7010 -1.7154
  139UNL     C2 1041   2.842   4.471   4.097 -0.1968  0.4677  0.4461
  139UNL     C3 1042   2.843   4.588   4.177  0.0223  0.1610 -0.3923
  139UNL     C4 1043   2.672   4.575   4.060  0.0484 -0.4941  0.0767
  139UNL     C5 1044   2.537   4.597   4.002  0.4579  0.2001  0.1698
  139UNL     N6 1045   2.730   4.460   4.037 -0.0481 -0.2761  0.5738
  139UNL     N7 1046   2.739   4.661   4.142  0.2321  0.2088 -0.5500
  139UNL     H8 1047   2.503   4.537   3.918 -1.0746  0.7989  0.3335
  139UNL     H9 1048   2.525   4.698   3.961  0.9455  1.3176  2.5450
  139UNL    H10 1049   2.468   4.585   4.086 -1.8855  0.0745 -1.7000
  140UNL     H0 1050   4.148   7.656  -0.527  0.5459 -0.1647 -1.7842
  140UNL     H1 1051   4.373   7.730  -0.655  1.4443  0.2973  0.4663
  140UNL     C2 1052   4.248   7.633  -0.492 -0.1893 -0.1965  0.4859
  140UNL     C3 1053   4.367   7.675  -0.562  0.3337  0.2722  0.3830
  140UNL     C4 1054   4.408   7.517  -0.425 -0.7747  0.6269 -0.8114
  140UNL     C5 1055   4.481   7.425  -0.339 -0.1982  0.6145 -0.1192
  140UNL     N6 1056   4.282   7.538  -0.406  0.3128 -0.3562 -0.1561
  140UNL     N7 1057   2.508   4.834   4.278 -0.3011 -0.8626 -0.4976
  140UNL     H8 1058   4.419   7.398  -0.253  0.4196  3.1922  1.2310
  140UNL     H9 1059   4.511   7.340  -0.403 -0.5938 -0.2387  0.8129
  140UNL    H10 1060   4.568   7.466  -0.286 -1.2461  0.9957  1.3483
  141UNL     H0 1061   2.149   5.429   3.973 -0.6322 -1.3603  0.0816
  141UNL     H1 1062   2.369   5.262   4.008 -2.7812 -0.7399 -1.3621
  141UNL     C2 1063   2.253   5.451   3.957 -0.9175  0.0835  0.0629
  141UNL     C3 1064   2.365   5.367   3.981 -0.5549 -0.3592 -0.4001
  141UNL     C4 1065   2.433   5.558   3.913  0.2192 -0.3156 -0.1116
  141UNL     C5 1066   2.517   5.668   3.853 -0.4270  0.3437  0.3740
  141UNL     N6 1067   2.299   5.565   3.906  0.3548 -0.1791  0.4762
  141UNL     N7 1068   2.476   5.436   3.956  0.7883 -0.5437 -0.7362
  141UNL     H8 1069   2.474   5.769   3.844  1.0637  1.0019  0.3992
  141UNL     H9 1070   2.554   5.639   3.754 -1.7297  1.5437 -0.5052
  141UNL    H10 1071   2.608   5.664   3.913 -0.2278 -1.2408 -0.0039
  142UNL     H0 1072   2.696   5.110   3.748 -0.2459 -1.1921 -0.4003
  142UNL     H1 1073   2.725   4.867   3.879  1.8803 -0.7128  3.5372
  142UNL     C2 1074   2.705   5.092   3.854 -0.0342  0.3013 -0.1311
  142UNL     C3 1075   2.709   4.965   3.923 -0.6582  0.7026 -0.0104
  142UNL     C4 1076   2.693   5.117   4.062  0.7818 -0.5371 -0.3111
  142UNL     C5 1077   2.676   5.190   4.192  0.5970 -0.1828 -0.6384
  142UNL     N6 1078   2.674   5.178   3.949 -0.4784  0.1775  0.1929
  142UNL     N7 1079   2.705   4.981   4.054 -1.4065  0.0331  0.1121
  142UNL     H8 1080   2.598   5.144   4.255 -0.5662  1.5390 -0.7208
  142UNL     H9 1081   2.653   5.297   4.182 -0.5670 -0.4081 -0.5367
  142UNL    H10 1082   2.769   5.194   4.249  1.4567  1.5375 -2.0704
  143UNL     H0 1083   2.673   5.561   4.167  0.5368 -0.3197  0.6045
  143UNL     H1 1084   2.934   5.701   4.233  0.8227 -0.4265 -0.7221
  143UNL     C2 1085   2.773   5.555   4.126  0.2810 -0.1072 -0.0512
  143UNL     C3 1086   2.897   5.627   4.164 -0.0215 -0.2600 -0.4742
  143UNL     C4 1087   2.930   5.447   4.050  0.1533 -0.3003  0.1756
  143UNL     C5 1088   3.000   5.320   4.013  0.4674  0.1525  0.2149
  143UNL     N6 1089   2.799   5.463   4.038  0.2223 -0.0741 -0.4330
  143UNL     N7 1090   2.992   5.551   4.116 -0.1338 -0.1913  0.1848
  143UNL     H8 1091   3.105   5.344   3.991  0.3681  0.4830  0.0986
  143UNL     H9 1092   2.944   5.249   3.951 -0.7063 -0.2464  1.6636
  143UNL    H10 1093   3.025   5.267   4.105  0.5594  1.3209  0.8866
  144UNL     H0 1094   3.400   7.751  -0.180  0.9231  1.7830 -0.6564
  144UNL     H1 1095   3.168   7.650  -0.301  1.0723 -2.2433  0.7788
  144UNL     C2 1096   3.385   7.724  -0.284  0.1257 -0.1896 -0.0667
  144UNL     C3 1097   3.267   7.670  -0.341  0.2724  0.2161 -0.2006
  144UNL     C4 1098   3.436   7.664  -0.482 -0.5902 -0.4556 -0.6724
  144UNL     C5 1099   3.507   7.661  -0.615 -0.1007  0.0183 -0.0847
  144UNL     N6 1100   3.484   7.720  -0.372  0.0078 -0.7144  0.1101
  144UNL     N7 1101   3.299   7.652  -0.469 -0.3936 -0.3051  0.1920
  144UNL     H8 1102   3.617   7.655  -0.607 -0.2649 -1.6335  1.4201
  144UNL     H9 1103   3.478   7.750  -0.672  1.9749  0.7390 -0.1028
  144UNL    H10 1104   3.466   7.590  -0.688 -1.6612  0.7543  0.0328
  145Co      Co 1105   3.682   8.318   0.598  0.2550 -0.0767  0.0521
  146Co      Co 1106   2.679   9.018   0.610 -0.0711  0.1668 -0.1338
  147Co      Co 1107   3.179   8.140   0.909  0.0926  0.0592  0.0160
  148Co      Co 1108   3.166   9.149   0.285 -0.3433  0.1611 -0.1729
  149Co      Co 1109   2.690   8.491   0.909 -0.0060  0.2198 -0.1193
  150Co      Co 1110   3.671   8.827   0.288  0.1346 -0.0130 -0.1795
  151UNL     H0 1111   2.882   8.537   0.695  0.7303 -0.1472 -2.7282
  151UNL     H1 1112   2.913   8.804   0.579  0.3394 -0.2913  0.4371
  151UNL     C2 1113   2.835   8.633   0.708  0.1393 -0.7760  0.3905
  151UNL     C3 1114   2.840   8.766   0.650 -0.3519  0.1229 -0.0429
  151UNL     C4 1115   2.674   8.749   0.769 -0.3895  0.2283 -0.2401
  151UNL     C5 1116   2.548   8.791   0.847 -0.7742 -0.0899  0.1641
  151UNL     N6 1117   2.730   8.632   0.787  0.4927 -1.0779  0.0071
  151UNL     N7 1118   2.737   8.835   0.685  0.1084 -0.1618  0.4923
  151UNL     H8 1119   2.524   8.719   0.926 -1.2331  0.5170  0.5879
  151UNL     H9 1120   2.470   8.798   0.769 -0.8591  1.0944  0.3350
  151UNL    H10 1121   2.556   8.891   0.891 -0.5633  0.1168 -0.3294
  152UNL     H0 1122   3.212   9.428   0.139  0.2959  1.3396 -1.5729
  152UNL     H1 1123   3.237   9.454  -0.134 -1.7274  2.3048  2.1762
  152UNL     C2 1124   3.194   9.354   0.062 -0.3490 -0.2207  0.0007
  152UNL     C3 1125   3.213   9.364  -0.078  0.0282  0.6971  0.5104
  152UNL     C4 1126   3.166   9.165  -0.012 -0.9505 -0.9643  0.4508
  152UNL     C5 1127   3.130   9.018  -0.013  0.8440 -0.5020  0.3700
  152UNL     N6 1128   3.170   9.231   0.100 -0.3728  0.3584 -0.3054
  152UNL     N7 1129   3.193   9.243  -0.123 -0.2603 -0.3150 -0.1224
  152UNL     H8 1130   3.122   8.975   0.088  0.6156 -2.8507 -0.5804
  152UNL     H9 1131   3.204   8.959  -0.068  0.6240 -1.1835  0.7935
  152UNL    H10 1132   3.030   9.002  -0.054  0.4771 -1.0546  1.4346
  153UNL     H0 1133   2.744   9.013   0.936  0.0958  0.7392 -0.1570
  153UNL     H1 1134   2.744   9.242   1.081  0.4578  1.2297 -0.0026
  153UNL     C2 1135   2.730   9.113   0.898  0.8146  0.7758 -0.3466
  153UNL     C3 1136   2.733   9.230   0.974 -0.1722 -0.8262  0.2459
  153UNL     C4 1137   2.729   9.263   0.768 -0.6635  0.2112  0.6125
  153UNL     C5 1138   2.699   9.342   0.641 -0.4018  0.3294 -0.1143
  153UNL     N6 1139   2.716   9.135   0.770 -0.3832 -0.2357 -0.6984
  153UNL     N7 1140   2.733   9.326   0.886  0.2307  0.3616 -0.2883
  153UNL     H8 1141   2.631   9.283   0.578  2.1600 -2.2719 -0.6644
  153UNL     H9 1142   2.789   9.381   0.591 -1.9542  0.2723 -3.1865
  153UNL    H10 1143   2.637   9.429   0.666 -0.7234 -0.1721  0.8918
  154UNL     H0 1144   2.903   8.057   0.783  0.8804  0.5668 -0.5205
  154UNL     H1 1145   2.681   8.206   0.786  0.6204 -1.3735 -0.3685
  154UNL     C2 1146   2.888   8.150   0.836  0.0976  0.2274 -0.1233
  154UNL     C3 1147   2.774   8.232   0.833 -0.1739  0.2789  0.3803
  154UNL     C4 1148   2.943   8.326   0.915  0.2772  0.8427  0.1094
  154UNL     C5 1149   3.022   8.433   0.986  0.0511  0.4125  0.3919
  154UNL     N6 1150   2.993   8.208   0.889 -0.2955 -0.7413  0.0977
  154UNL     N7 1151   2.812   8.350   0.874 -0.0832  0.0550  0.4022
  154UNL     H8 1152   3.042   8.521   0.923  0.1325 -0.0500 -0.2432
  154UNL     H9 1153   3.127   8.409   1.007 -0.1277 -1.4794 -0.6430
  154UNL    H10 1154   2.961   8.462   1.072 -0.6617 -0.9267  0.3662
  155UNL     H0 1155   2.665   9.140   0.321 -0.3090 -2.7859  0.5972
  155UNL     H1 1156   2.902   9.173   0.167 -2.2200  0.6681  0.6363
  155UNL     C2 1157   2.768   9.120   0.346  0.4689 -0.2568 -0.3298
  155UNL     C3 1158   2.886   9.132   0.266  0.1370 -0.7998  0.4757
  155UNL     C4 1159   2.933   9.086   0.472 -0.1616  0.0121  0.3249
  155UNL     C5 1160   3.014   9.072   0.597  0.3595  0.6628  0.4978
  155UNL     N6 1161   2.803   9.076   0.463  0.4101  0.1870 -0.1206
  155UNL     N7 1162   2.987   9.108   0.345 -0.6165  0.6016 -0.5909
  155UNL     H8 1163   3.045   9.171   0.632 -1.4460  0.0540  4.2895
  155UNL     H9 1164   3.104   9.015   0.571 -1.6379 -1.3247 -2.8578
  155UNL    H10 1165   2.958   9.031   0.681  0.1808  1.6344  0.8639
  156UNL     H0 1166   3.395   8.290   1.069 -0.5393 -1.2161 -1.2102
  156UNL     H1 1167   3.402   8.264   1.356  1.3123  0.8125 -0.6215
  156UNL     C2 1168   3.334   8.232   1.137 -0.4057  0.1550  0.1345
  156UNL     C3 1169   3.339   8.225   1.277  0.2172  0.8715  0.1992
  156UNL     C4 1170   3.170   8.127   1.205  0.1379  0.1555  0.0052
  156UNL     C5 1171   3.050   8.040   1.209  0.0117 -0.3747  0.0685
  156UNL     N6 1172   3.228   8.172   1.099  0.2283  0.2089 -0.2592
  156UNL     N7 1173   3.234   8.153   1.319 -0.8117 -0.5426 -0.0437
  156UNL     H8 1174   3.075   7.939   1.173 -1.9851  0.0241 -2.7793
  156UNL     H9 1175   2.971   8.074   1.140  0.2902  0.0416 -0.0448
  156UNL    H10 1176   3.005   8.037   1.309  0.1231  2.2780  0.2459
  157UNL     H0 1177   3.936   7.887   0.463  0.6970  1.2380 -1.5731
  157UNL     H1 1178   3.912   8.111   0.624 -0.2765  2.4261 -0.9331
  157UNL     C2 1179   3.851   7.953   0.470 -0.4708 -0.3617  0.3100
  157UNL     C3 1180   3.840   8.064   0.558  0.0923  0.1474  0.2083
  157UNL     C4 1181   3.677   8.059   0.425 -0.0752 -0.4241 -0.9966
  157UNL     C5 1182   3.552   8.103   0.356  0.1957  0.1714  0.1687
  157UNL     N6 1183   3.744   7.948   0.398  0.4939 -0.0666 -0.0382
  157UNL     N7 1184   3.736   8.135   0.527  0.3581 -0.0051  0.2064
  157UNL     H8 1185   3.527   8.028   0.280  2.8393 -1.5003  0.8358
  157UNL     H9 1186   3.558   8.201   0.308 -1.7690 -0.4005 -1.4135
  157UNL    H10 1187   3.468   8.109   0.426  0.0841  3.5544 -0.0939
  158UNL     H0 1188   3.180   8.369   0.720  0.8143  0.3233  0.6075
  158UNL     H1 1189   3.383   8.420   0.529 -1.9054 -4.3405 -3.3664
  158UNL     C2 1190   3.276   8.322   0.703 -0.0024 -1.2141 -0.0069
  158UNL     C3 1191   3.386   8.356   0.616  0.7173 -0.3258 -0.1139
  158UNL     C4 1192   3.443   8.211   0.756  0.5042 -0.1653  0.4152
  158UNL     C5 1193   3.522   8.106   0.835  0.9918  0.5268  0.7578
  158UNL     N6 1194   3.311   8.227   0.783  0.0494 -0.0892  0.6095
  158UNL     N7 1195   3.493   8.295   0.657 -0.6303 -0.0463 -0.2261
  158UNL     H8 1196   3.506   8.120   0.943 -0.0008 -0.4711  0.7663
  158UNL     H9 1197   3.498   8.004   0.802 -0.3543  0.9472  0.3445
  158UNL    H10 1198   3.630   8.118   0.820  0.7808  0.5465 -0.9181
  159UNL     H0 1199   3.174   8.840   0.395  0.3932 -0.8492  1.4312
  159UNL     H1 1200   3.412   8.701   0.390  0.0372  0.0044 -0.6060
  159UNL     C2 1201   3.270   8.881   0.366 -0.5556  0.1288 -0.5400
  159UNL     C3 1202   3.391   8.804   0.363 -0.4156  0.0670 -0.0254
  159UNL     C4 1203   3.421   9.004   0.294 -0.8205  0.6790  0.0513
  159UNL     C5 1204   3.499   9.124   0.245 -0.6666  0.1264 -0.5169
  159UNL     N6 1205   3.292   9.003   0.314 -0.1973  0.5060  0.4474
  159UNL     N7 1206   3.486   8.890   0.334 -0.1637 -0.0987  0.3885
  159UNL     H8 1207   3.427   9.194   0.201 -1.2591 -0.3106 -0.2648
  159UNL     H9 1208   3.575   9.098   0.171  2.1015  0.5542  1.9910
  159UNL    H10 1209   3.544   9.178   0.329 -1.6959  1.0320 -0.5266
  160UNL     H0 1210   3.710   8.539   0.136 -2.7893 -0.6974  0.1562
  160UNL     H1 1211   3.780   8.337   0.293  1.3415  1.4108 -1.4619
  160UNL     C2 1212   3.706   8.544   0.244 -0.1433 -0.0732  0.2994
  160UNL     C3 1213   3.737   8.431   0.324 -0.3135  0.1073  0.5889
  160UNL     C4 1214   3.651   8.585   0.441 -0.0920  0.1947 -0.0046
  160UNL     C5 1215   3.626   8.657   0.573 -0.1764  0.3173  0.2426
  160UNL     N6 1216   3.656   8.641   0.322  0.3101 -0.5152 -0.0878
  160UNL     N7 1217   3.698   8.460   0.447  0.0419  0.0493  0.4252
  160UNL     H8 1218   3.726   8.681   0.610  1.4182 -1.4980 -2.4719
  160UNL     H9 1219   3.564   8.595   0.638 -0.4309  0.2060 -0.1019
  160UNL    H10 1220   3.579   8.754   0.552  0.7149  0.7894  0.3579
  161UNL     H0 1221   3.670   9.031   0.498 -0.0775  0.8338  0.2620
  161UNL     H1 1222   3.881   9.132   0.663  1.3664 -0.4501  1.1376
  161UNL     C2 1223   3.771   8.995   0.514 -0.2494  0.5831  0.8234
  161UNL     C3 1224   3.876   9.046   0.597 -1.0547  0.5981 -0.1775
  161UNL     C4 1225   3.924   8.891   0.446  0.2192  0.1423  0.0840
  161UNL     C5 1226   4.008   8.782   0.385 -0.4488 -0.2571 -0.0431
  161UNL     N6 1227   3.800   8.902   0.427  0.7599 -0.1542  0.3131
  161UNL     N7 1228   3.978   8.972   0.547 -0.4579 -0.5507 -0.1241
  161UNL     H8 1229   4.097   8.760   0.446 -0.3513 -3.1559 -1.0692
  161UNL     H9 1230   4.048   8.819   0.290  2.8668  1.5378  1.8517
  161UNL    H10 1231   3.962   8.683   0.382  0.8558 -0.8537 -1.6602
  162UNL     H0 1232   2.435   8.440   1.052 -1.8411  2.0282 -0.0107
  162UNL     H1 1233   2.208   8.358   0.932  0.5732  2.5129  1.0627
  162UNL     C2 1234   2.419   8.412   0.949  0.2950 -0.4037  0.2289
  162UNL     C3 1235   2.303   8.376   0.883  0.7124 -0.0862  0.2217
  162UNL     C4 1236   2.458   8.411   0.747 -0.5255 -0.3709 -0.0957
  162UNL     C5 1237   2.532   8.427   0.613  0.4047 -0.6082  0.6655
  162UNL     N6 1238   2.512   8.443   0.860  0.4723  0.4843  0.1671
  162UNL     N7 1239   2.328   8.376   0.752 -0.1516 -1.0322 -0.1607
  162UNL     H8 1240   2.642   8.434   0.618  0.3655  0.0076  0.6714
  162UNL     H9 1241   2.500   8.523   0.570  2.0353 -1.2252 -2.2082
  162UNL    H10 1242   2.510   8.351   0.536  1.7210  0.8467 -1.2640
  163Co      Co 1243   3.188   7.603   1.801 -0.0943  0.0845  0.0829
  164Co      Co 1244   2.196   8.298   1.811  0.0996  0.0774 -0.0931
  165Co      Co 1245   2.700   7.437   2.109 -0.0717 -0.1944  0.0615
  166Co      Co 1246   2.689   8.478   1.532  0.1134  0.1067  0.2353
  167Co      Co 1247   2.217   7.788   2.077  0.1557  0.2211  0.0050
  168Co      Co 1248   3.180   8.116   1.514 -0.1544  0.2142 -0.5049
  169UNL     H0 1249   2.373   7.819   1.827 -1.4322 -0.6659  0.9898
  169UNL     H1 1250   2.402   8.068   1.698  0.4091  0.0370  0.4060
  169UNL     C2 1251   2.340   7.917   1.858  0.0263 -0.1177  0.8855
  169UNL     C3 1252   2.349   8.045   1.790 -0.4084 -0.6599 -0.2172
  169UNL     C4 1253   2.200   8.051   1.943  0.3410  0.8389  0.2977
  169UNL     C5 1254   2.077   8.082   2.021 -0.4406  0.0875 -0.3826
  169UNL     N6 1255   2.260   7.932   1.960  0.1295 -0.6310  0.6988
  169UNL     N7 1256   2.263   8.124   1.848 -0.1583  0.1917  0.8936
  169UNL     H8 1257   2.032   8.179   1.996 -1.8505 -0.2706  0.6052
  169UNL     H9 1258   2.089   8.080   2.130  0.3518 -1.4770 -0.4707
  169UNL    H10 1259   1.994   8.012   2.006 -0.3878 -0.0748  0.0670
  170UNL     H0 1260   2.730   8.748   1.373  0.6190  1.7653 -2.2833
  170UNL     H1 1261   2.740   8.763   1.107  0.8283  0.4246  0.2538
  170UNL     C2 1262   2.719   8.670   1.299  0.2280  0.1839 -0.6164
  170UNL     C3 1263   2.724   8.669   1.159 -1.1098  0.7692  0.3547
  170UNL     C4 1264   2.700   8.479   1.221 -0.6644  0.4345 -0.5038
  170UNL     C5 1265   2.681   8.326   1.214  0.3072 -0.6406 -0.0063
  170UNL     N6 1266   2.713   8.547   1.336 -0.4768 -0.1645 -0.2368
  170UNL     N7 1267   2.714   8.553   1.104  0.5654  0.3114 -0.4611
  170UNL     H8 1268   2.629   8.289   1.125  0.2312 -0.1623 -0.1621
  170UNL     H9 1269   2.621   8.296   1.301 -1.7323 -0.9882 -1.4635
  170UNL    H10 1270   2.770   8.265   1.196  1.9043  1.5760  0.0046
  171UNL     H0 1271   2.262   8.318   2.123  2.2136  1.0452  0.5307
  171UNL     H1 1272   2.247   8.556   2.265 -0.7767 -2.3280  0.5176
  171UNL     C2 1273   2.232   8.415   2.088  0.1423  0.3680  0.3199
  171UNL     C3 1274   2.225   8.541   2.160 -0.3482  0.3953 -0.0511
  171UNL     C4 1275   2.195   8.561   1.948 -0.3667  0.2324  0.1512
  171UNL     C5 1276   2.167   8.630   1.825 -0.0524  0.6124  0.4479
  171UNL     N6 1277   2.200   8.429   1.955  0.5817 -0.2359 -0.6068
  171UNL     N7 1278   2.212   8.634   2.067 -0.0296 -0.0121  0.5957
  171UNL     H8 1279   2.128   8.568   1.743 -0.2717  0.0226  0.9878
  171UNL     H9 1280   2.249   8.692   1.788  0.5548 -1.3972 -1.8347
  171UNL    H10 1281   2.091   8.709   1.833  1.9753  2.7930 -0.7098
  172UNL     H0 1282   2.417   7.338   2.056  0.2994  0.6639 -0.8800
  172UNL     H1 1283   2.210   7.502   1.979  0.1909 -2.0802 -0.6549
  172UNL     C2 1284   2.414   7.446   2.061 -0.3823  0.6128  0.2258
  172UNL     C3 1285   2.305   7.532   2.022 -0.5521  0.4606 -0.6420
  172UNL     C4 1286   2.471   7.637   2.084  0.4310 -0.6154 -0.4074
  172UNL     C5 1287   2.559   7.756   2.105 -0.4263 -0.4245  0.6663
  172UNL     N6 1288   2.515   7.516   2.098 -0.3350  0.3619  0.0668
  172UNL     N7 1289   2.344   7.657   2.038 -0.6599  0.7240  0.1849
  172UNL     H8 1290   2.562   7.822   2.018  0.5105 -1.1499  0.1330
  172UNL     H9 1291   2.666   7.735   2.113 -0.3183 -0.4714 -0.7933
  172UNL    H10 1292   2.524   7.812   2.193  2.2543  2.4508  0.0912
  173UNL     H0 1293   2.172   8.371   1.516  0.4255 -1.3152 -1.6326
  173UNL     H1 1294   2.398   8.455   1.366  0.9825 -0.7206  0.7900
  173UNL     C2 1295   2.272   8.397   1.548 -0.2008  0.2493 -0.8417
  173UNL     C3 1296   2.389   8.429   1.471 -0.5607 -0.3637  0.7626
  173UNL     C4 1297   2.444   8.392   1.670 -0.7500 -0.4188 -0.5789
  173UNL     C5 1298   2.523   8.370   1.790  0.0844 -0.0149 -0.7741
  173UNL     N6 1299   2.313   8.372   1.670 -0.6096 -0.5025  0.5253
  173UNL     N7 1300   2.496   8.430   1.545 -0.1259 -0.0368  0.2703
  173UNL     H8 1301   2.512   8.447   1.867  2.9597 -0.8141  0.6197
  173UNL     H9 1302   2.632   8.359   1.776  0.1071 -0.0062 -0.6122
  173UNL    H10 1303   2.487   8.273   1.828  1.4365  0.2458  1.3685
  174UNL     H0 1304   2.935   7.562   2.266 -1.0910 -1.1910 -1.1731
  174UNL     H1 1305   2.930   7.578   2.537  0.3525  0.0366 -1.4586
  174UNL     C2 1306   2.857   7.523   2.331 -0.5413  0.0867  0.3413
  174UNL     C3 1307   2.858   7.528   2.473 -0.1732 -0.4852 -0.4893
  174UNL     C4 1308   2.684   7.431   2.404  0.1600  0.9319  0.8088
  174UNL     C5 1309   2.554   7.351   2.401 -0.4246  0.2681 -0.1076
  174UNL     N6 1310   2.746   7.467   2.292  0.3867 -0.3806  0.7374
  174UNL     N7 1311   2.743   7.478   2.516 -0.0044  0.2070 -0.3314
  174UNL     H8 1312   2.552   7.292   2.308  1.9870 -1.7159  0.9689
  174UNL     H9 1313   2.471   7.421   2.386  0.3005  1.0081 -0.7083
  174UNL    H10 1314   2.543   7.292   2.494 -0.6955 -0.4065 -0.5582
  175UNL     H0 1315   3.419   7.153   1.672  0.1702  0.9007 -1.6189
  175UNL     H1 1316   3.387   7.364   1.868  0.6681 -1.4773 -0.1352
  175UNL     C2 1317   3.350   7.234   1.691  0.0949  0.4036  0.4316
  175UNL     C3 1318   3.328   7.341   1.781 -0.1655  0.0028  0.0087
  175UNL     C4 1319   3.193   7.354   1.630  0.7020  0.1725 -0.2895
  175UNL     C5 1320   3.058   7.391   1.568 -0.1474  1.0302 -0.2929
  175UNL     N6 1321   3.253   7.243   1.603 -0.0594 -0.0270 -0.1912
  175UNL     N7 1322   3.230   7.416   1.743 -0.1790 -0.1759  0.0191
  175UNL     H8 1323   3.077   7.419   1.464 -0.1736 -0.5241 -0.7247
  175UNL     H9 1324   3.014   7.484   1.608 -2.3343  0.7523 -1.8870
  175UNL    H10 1325   2.971   7.328   1.587 -0.1075  0.8507 -0.7050
  176UNL     H0 1326   2.676   7.640   1.868  1.1213  2.1409 -2.9610
  176UNL     H1 1327   2.913   7.723   1.744 -1.7450  0.5221  0.2841
  176UNL     C2 1328   2.778   7.611   1.889  0.0269 -0.2624 -0.3520
  176UNL     C3 1329   2.895   7.645   1.816  0.0917 -0.1565  0.0675
  176UNL     C4 1330   2.951   7.503   1.957  0.4570  0.2907  0.0986
  176UNL     C5 1331   3.024   7.391   2.018 -0.9771  0.2933 -0.3082
  176UNL     N6 1332   2.824   7.526   1.978 -0.2824 -0.2646 -0.3952
  176UNL     N7 1333   3.002   7.584   1.864  0.1877  0.5116 -0.8868
  176UNL     H8 1334   3.117   7.436   2.054 -1.7507  0.2170  1.9620
  176UNL     H9 1335   2.980   7.352   2.110  0.2020 -1.3693 -0.4149
  176UNL    H10 1336   3.055   7.321   1.940  1.4660  1.1939 -0.2241
  177UNL     H0 1337   2.673   8.203   1.629  0.0224 -0.0220  2.9127
  177UNL     H1 1338   2.897   8.006   1.584 -1.1067  0.1950 -0.9704
  177UNL     C2 1339   2.779   8.215   1.609 -0.4120  0.0991  0.2555
  177UNL     C3 1340   2.886   8.114   1.584 -0.1609  0.3044  0.0861
  177UNL     C4 1341   2.934   8.306   1.504 -0.0845  0.3149 -0.0739
  177UNL     C5 1342   3.012   8.416   1.447 -0.5890  0.3124  0.0871
  177UNL     N6 1343   2.817   8.331   1.566 -0.3791  0.0441 -0.0026
  177UNL     N7 1344   2.990   8.178   1.534  0.6083 -0.1438  0.3207
  177UNL     H8 1345   3.085   8.457   1.517 -1.0894  4.4765 -1.5074
  177UNL     H9 1346   2.951   8.498   1.406  0.3473  0.8371 -0.2869
  177UNL    H10 1347   3.073   8.380   1.363 -1.5037 -0.8490 -0.0964
  178UNL     H0 1348   3.251   7.856   1.357  1.6002 -0.7353  0.6282
  178UNL     H1 1349   3.243   7.618   1.480 -0.6739 -0.4178 -0.1789
  178UNL     C2 1350   3.227   7.841   1.461 -0.0966 -0.3125  0.3310
  178UNL     C3 1351   3.227   7.715   1.525 -0.4804 -0.0016 -0.9878
  178UNL     C4 1352   3.203   7.871   1.668  1.1813  0.0948 -0.2276
  178UNL     C5 1353   3.173   7.944   1.796  0.1188 -0.3091 -0.2956
  178UNL     N6 1354   3.213   7.933   1.554  0.6146 -0.4945  0.0727
  178UNL     N7 1355   3.209   7.735   1.655 -0.1304 -0.0677  0.3245
  178UNL     H8 1356   3.145   8.049   1.783 -0.2938 -0.1542  1.5079
  178UNL     H9 1357   3.256   7.941   1.868 -0.6807  0.0096  0.6593
  178UNL    H10 1358   3.091   7.900   1.854  0.9123 -0.2421  0.9168
  179UNL     H0 1359   3.163   8.342   1.732  0.8836  1.3306  0.0212
  179UNL     H1 1360   3.404   8.423   1.865  0.0918 -0.8580 -0.0904
  179UNL     C2 1361   3.264   8.304   1.725  0.1800 -0.4827 -0.8981
  179UNL     C3 1362   3.383   8.350   1.788  0.3300 -0.7212 -0.2895
  179UNL     C4 1363   3.432   8.196   1.651 -0.4023  0.1545  0.0434
  179UNL     C5 1364   3.523   8.102   1.574  0.3912 -0.2197  0.4243
  179UNL     N6 1365   3.297   8.206   1.645 -0.7011 -0.4495  0.4348
  179UNL     N7 1366   3.485   8.286   1.736  0.8973  0.9230 -0.5472
  179UNL     H8 1367   3.629   8.124   1.593 -0.1073  1.7847  1.1817
  179UNL     H9 1368   3.511   8.111   1.465  0.9561 -0.1457  0.3687
  179UNL    H10 1369   3.501   7.997   1.595  0.8389 -0.5267 -0.5559
  180UNL     H0 1370   1.938   7.727   2.235 -1.3866 -1.1839 -0.1790
  180UNL     H1 1371   1.701   7.697   2.092 -1.2166 -0.8975 -1.7677
  180UNL     C2 1372   1.926   7.717   2.128 -0.0323  0.5415 -0.5260
  180UNL     C3 1373   1.802   7.698   2.053 -0.2640  0.6130  0.5463
  180UNL     C4 1374   1.973   7.689   1.928 -0.3672 -0.0286  0.0471
  180UNL     C5 1375   2.052   7.709   1.803 -0.2169  0.8427  0.2987
  180UNL     N6 1376   2.025   7.722   2.041  0.5142 -0.6411 -0.3513
  180UNL     N7 1377   1.839   7.677   1.928  0.0098 -0.1491  0.4898
  180UNL     H8 1378   2.161   7.709   1.815 -0.2538 -0.0861  0.7098
  180UNL     H9 1379   2.019   7.802   1.754 -1.5208  2.2613  3.5713
  180UNL    H10 1380   2.034   7.627   1.733 -0.7480  0.6955  0.6011
  181Co      Co 1381   2.691   6.933   2.998 -0.1604 -0.0087 -0.1396
  182Co      Co 1382   1.733   7.603   2.981 -0.0693 -0.1631 -0.0117
  183Co      Co 1383   2.212   6.757   3.294 -0.1038  0.0698 -0.0524
  184Co      Co 1384   2.206   7.810   2.684  0.0037 -0.2199  0.1548
  185Co      Co 1385   1.711   7.092   3.285  0.3314 -0.1546 -0.0767
  186Co      Co 1386   2.700   7.455   2.708 -0.1083  0.1048 -0.0016
  187UNL     H0 1387   1.945   7.166   3.081 -1.8825 -2.5960  2.1467
  187UNL     H1 1388   1.927   7.375   2.919  2.5681 -2.7899  1.9916
  187UNL     C2 1389   1.859   7.232   3.080  0.1199  0.1948 -0.0603
  187UNL     C3 1390   1.861   7.351   3.001 -0.3243  0.1344  0.7377
  187UNL     C4 1391   1.711   7.351   3.147  0.4026  0.5444 -0.0490
  187UNL     C5 1392   1.580   7.391   3.210 -0.7275  0.4616  0.4219
  187UNL     N6 1393   1.769   7.238   3.171 -0.4417 -0.0234 -0.5770
  187UNL     N7 1394   1.765   7.430   3.050 -0.2937  0.0430 -0.0701
  187UNL     H8 1395   1.559   7.326   3.295  2.1087 -1.4239 -0.1572
  187UNL     H9 1396   1.495   7.392   3.140 -1.4521 -1.2714  1.2305
  187UNL    H10 1397   1.591   7.494   3.245  0.0744  0.5243  0.0105
  188UNL     H0 1398   2.286   8.042   2.520 -3.6927  1.2717 -0.7243
  188UNL     H1 1399   2.328   8.029   2.256  0.8610 -0.3157  0.0091
  188UNL     C2 1400   2.268   7.961   2.450  0.0550 -0.1895 -0.1911
  188UNL     C3 1401   2.280   7.949   2.311  0.2955  0.3864  0.5536
  188UNL     C4 1402   2.219   7.766   2.390 -0.4011  0.3092  0.0592
  188UNL     C5 1403   2.180   7.621   2.413 -0.6299 -0.3065  0.1896
  188UNL     N6 1404   2.225   7.848   2.494 -0.6862  0.0364 -0.2448
  188UNL     N7 1405   2.253   7.829   2.268  0.5982 -0.8441 -0.0903
  188UNL     H8 1406   2.265   7.564   2.452 -1.1526 -2.0624 -1.1009
  188UNL     H9 1407   2.158   7.559   2.325 -3.4579  0.5688  0.1734
  188UNL    H10 1408   2.113   7.599   2.497 -2.6660 -0.8124 -1.4802
  189UNL     H0 1409   1.792   7.623   3.288  0.5268  0.9603  1.3962
  189UNL     H1 1410   1.780   7.857   3.421  1.8070  0.9282 -0.4284
  189UNL     C2 1411   1.758   7.718   3.248  0.6364  0.2244 -0.4981
  189UNL     C3 1412   1.757   7.842   3.316  0.1184 -0.7358  0.1360
  189UNL     C4 1413   1.717   7.870   3.113 -0.6568  0.0390 -0.1492
  189UNL     C5 1414   1.691   7.936   2.982  0.0902  0.0004 -0.3840
  189UNL     N6 1415   1.723   7.739   3.127 -0.1202  0.5383  0.1559
  189UNL     N7 1416   1.740   7.940   3.229  0.3957  0.4528  0.2848
  189UNL     H8 1417   1.781   7.922   2.922  0.3343 -0.7254  0.1451
  189UNL     H9 1418   1.673   8.044   2.991 -1.1240 -0.1381 -0.8876
  189UNL    H10 1419   1.617   7.882   2.923 -1.3028  0.9875  0.3741
  190UNL     H0 1420   1.947   6.635   3.215 -1.6630 -0.0632 -2.1150
  190UNL     H1 1421   1.717   6.789   3.178 -0.2507 -0.7911  1.4678
  190UNL     C2 1422   1.930   6.740   3.234 -0.5312 -0.2897  0.5856
  190UNL     C3 1423   1.809   6.825   3.222  0.2610  0.6870 -0.6653
  190UNL     C4 1424   1.972   6.937   3.300  0.2767 -0.0653 -0.5736
  190UNL     C5 1425   2.056   7.060   3.324 -0.0073 -0.0406 -0.1662
  190UNL     N6 1426   2.025   6.814   3.289 -0.3081 -0.4387  0.3175
  190UNL     N7 1427   1.837   6.935   3.278  0.2964 -0.6416  0.2611
  190UNL     H8 1428   1.995   7.150   3.339  0.0179  0.1233 -1.0173
  190UNL     H9 1429   2.122   7.079   3.239 -0.8901 -2.2818 -1.4400
  190UNL    H10 1430   2.116   7.037   3.413 -1.3054 -2.1816  0.2305
  191UNL     H0 1431   1.707   7.686   2.697 -0.2131 -0.0678  0.6060
  191UNL     H1 1432   1.915   7.818   2.543  0.3273 -0.3165 -0.5533
  191UNL     C2 1433   1.815   7.692   2.710 -0.1641 -0.0157  0.1768
  191UNL     C3 1434   1.919   7.764   2.637  0.0082 -0.0485 -0.3814
  191UNL     C4 1435   1.973   7.723   2.841  0.1328  0.8135  0.0665
  191UNL     C5 1436   2.059   7.713   2.957 -0.5037  0.2376 -0.1287
  191UNL     N6 1437   1.854   7.665   2.836  0.3724 -0.2017  0.5483
  191UNL     N7 1438   2.018   7.776   2.722 -0.4013  0.2413  0.5298
  191UNL     H8 1439   2.139   7.788   2.957  0.3236 -0.6315  0.2595
  191UNL     H9 1440   2.103   7.613   2.959  0.5969  0.7196  0.6254
  191UNL    H10 1441   1.991   7.739   3.040 -0.7492 -0.0039 -0.2536
  192UNL     H0 1442   2.405   6.940   3.472  1.1167  0.2751  1.1709
  192UNL     H1 1443   2.405   6.919   3.746 -2.1380 -0.4164  0.7149
  192UNL     C2 1444   2.339   6.877   3.529  0.1473 -0.1739 -0.3685
  192UNL     C3 1445   2.342   6.871   3.673 -0.3943 -0.9386 -0.5111
  192UNL     C4 1446   2.196   6.744   3.587 -0.9630  0.1466  0.2677
  192UNL     C5 1447   2.077   6.650   3.579 -0.5065 -0.1290  0.2377
  192UNL     N6 1448   2.256   6.790   3.477 -0.0115 -0.1043 -0.8315
  192UNL     N7 1449   2.243   6.783   3.707 -0.2939 -0.2462 -0.3871
  192UNL     H8 1450   2.081   6.568   3.651 -1.1908 -0.0037  0.4302
  192UNL     H9 1451   2.062   6.611   3.478  0.8046  4.7058 -2.1344
  192UNL    H10 1452   1.982   6.702   3.601 -2.2042 -1.5078 -3.0513
  193UNL     H0 1453   2.870   6.458   2.929 -2.0845 -0.5768 -0.3687
  193UNL     H1 1454   2.881   6.716   3.066 -2.3408  1.7487 -0.2134
  193UNL     C2 1455   2.816   6.551   2.915 -0.3230  0.7419  1.0305
  193UNL     C3 1456   2.825   6.676   2.982 -0.4598 -0.1316 -0.6465
  193UNL     C4 1457   2.683   6.671   2.828  0.4663  0.1627  0.3192
  193UNL     C5 1458   2.563   6.720   2.751 -0.3653 -0.3415 -0.0822
  193UNL     N6 1459   2.730   6.553   2.816  0.2642 -0.2081  0.4075
  193UNL     N7 1460   2.730   6.747   2.938  0.3029 -0.1204 -0.1810
  193UNL     H8 1461   2.508   6.642   2.698  3.3173 -1.7023 -2.2956
  193UNL     H9 1462   2.590   6.810   2.694 -2.1341  0.9424  1.0073
  193UNL    H10 1463   2.486   6.744   2.825 -0.9791 -1.6143 -0.2780
  194UNL     H0 1464   2.179   6.948   3.044  0.7346  1.4332 -1.7687
  194UNL     H1 1465   2.419   7.055   2.925  0.8337  1.4972  0.5746
  194UNL     C2 1466   2.284   6.934   3.069  0.2919 -0.3814 -0.7774
  194UNL     C3 1467   2.403   6.985   3.006  0.6534  0.7942 -0.0551
  194UNL     C4 1468   2.450   6.859   3.170  0.2858 -0.2715 -0.1465
  194UNL     C5 1469   2.530   6.760   3.249 -0.1217 -0.0943 -0.1310
  194UNL     N6 1470   2.320   6.857   3.167  0.1172  0.3162  0.0628
  194UNL     N7 1471   2.504   6.938   3.075  0.0528 -0.0149  0.1077
  194UNL     H8 1472   2.639   6.771   3.239 -0.1981  0.7697 -0.1254
  194UNL     H9 1473   2.518   6.761   3.358  1.0937 -0.9557  0.0311
  194UNL    H10 1474   2.496   6.664   3.210  0.5989  0.2631 -1.7409
  195UNL     H0 1475   2.191   7.511   2.802  0.0383  0.4804 -0.6209
  195UNL     H1 1476   2.407   7.344   2.796  0.1298  0.2781 -2.5492
  195UNL     C2 1477   2.293   7.537   2.775  0.4735 -0.0012  0.5200
  195UNL     C3 1478   2.404   7.449   2.771  0.0867  0.8976 -0.1766
  195UNL     C4 1479   2.461   7.642   2.703  0.6292  1.2004 -0.7445
  195UNL     C5 1480   2.548   7.747   2.650  0.1204 -0.1191 -0.1797
  195UNL     N6 1481   2.325   7.652   2.727 -0.4273  0.6995  0.0300
  195UNL     N7 1482   2.505   7.514   2.720  0.3265 -0.6269 -0.0589
  195UNL     H8 1483   2.486   7.821   2.597  1.0002  0.5517 -0.2880
  195UNL     H9 1484   2.622   7.719   2.574 -0.1930  2.5183 -1.5610
  195UNL    H10 1485   2.603   7.805   2.725 -0.3556  2.7973 -1.9496
  196UNL     H0 1486   2.768   7.200   2.549 -1.4124  2.5583 -0.0332
  196UNL     H1 1487   2.786   6.959   2.695 -3.3409 -1.0116 -1.1396
  196UNL     C2 1488   2.742   7.175   2.651  0.2406  0.6197 -0.0274
  196UNL     C3 1489   2.752   7.057   2.727  0.1450  0.2112 -0.6843
  196UNL     C4 1490   2.682   7.203   2.851 -0.0704 -0.2552  0.3205
  196UNL     C5 1491   2.644   7.282   2.975  0.0427 -0.5127 -0.0372
  196UNL     N6 1492   2.695   7.265   2.732  0.8146 -0.0235 -1.2381
  196UNL     N7 1493   2.701   7.066   2.849 -0.5197  0.7994 -0.0715
  196UNL     H8 1494   2.542   7.271   3.015 -0.6003  1.4037 -1.0485
  196UNL     H9 1495   2.678   7.385   2.960 -1.6324 -0.2042 -2.2453
  196UNL    H10 1496   2.712   7.260   3.059 -0.5915  2.9298  1.5567
  197UNL     H0 1497   2.699   7.709   2.909 -0.4924 -1.3706  0.7190
  197UNL     H1 1498   2.918   7.772   3.074 -2.5677  1.9139 -1.3903
  197UNL     C2 1499   2.797   7.664   2.917  0.1039 -0.3097 -0.2003
  197UNL     C3 1500   2.907   7.691   3.004  0.2617  0.0066  0.1674
  197UNL     C4 1501   2.941   7.525   2.876 -0.1499  0.5699 -0.2556
  197UNL     C5 1502   3.016   7.407   2.818  0.5384  0.1188  0.0463
  197UNL     N6 1503   2.826   7.567   2.830  0.5324 -0.4985  0.3743
  197UNL     N7 1504   2.998   7.601   2.974 -0.5445  0.5596  0.0219
  197UNL     H8 1505   3.120   7.429   2.790  0.9369  1.3333  2.2217
  197UNL     H9 1506   2.962   7.379   2.727  1.0363  0.0414 -0.2293
  197UNL    H10 1507   3.020   7.326   2.891  2.5008  0.4039  0.3211
  198UNL     H0 1508   1.428   7.077   3.414 -0.0266  1.7098 -0.6910
  198UNL     H1 1509   1.203   6.971   3.282  0.0149  0.7140  0.3687
  198UNL     C2 1510   1.423   7.029   3.317  0.5549  0.6707 -0.2269
  198UNL     C3 1511   1.306   6.980   3.247 -0.1422  0.5426 -0.1514
  198UNL     C4 1512   1.481   6.975   3.125 -0.3265 -0.1612 -0.2188
  198UNL     C5 1513   1.561   7.001   2.999  0.4102 -0.0371  0.9023
  198UNL     N6 1514   1.529   7.016   3.243 -0.1355  0.6212 -0.2662
  198UNL     N7 1515   1.351   6.942   3.130  0.0565 -0.2041  0.4070
  198UNL     H8 1516   1.662   7.042   3.009  0.1982  0.3885  1.3325
  198UNL     H9 1517   1.527   7.086   2.939 -0.3941 -1.6900 -1.1022
  198UNL    H10 1518   1.550   6.926   2.920 -5.3094 -0.5662  1.7671
  199Co      Co 1519   2.189   6.214   4.204 -0.0022  0.1074  0.2075
  200Co      Co 1520   3.172   9.716  -0.600 -0.0537 -0.0965 -0.1242
  201Co      Co 1521   3.645   8.813  -0.303 -0.2500 -0.2176 -0.0118
  202Co      Co 1522   1.697   7.104   3.890 -0.1064 -0.0534  0.1046
  203Co      Co 1523   3.181   9.186  -0.306  0.0492  0.4190  0.1474
  204Co      Co 1524   2.202   6.742   3.893  0.1373 -0.1722 -0.3210
  205UNL     H0 1525   3.402   9.248  -0.511 -0.8074 -0.7546 -0.1390
  205UNL     H1 1526   3.417   9.521  -0.615  1.6881 -0.5929  2.9916
  205UNL     C2 1527   3.336   9.334  -0.510 -0.2224 -0.2935 -0.2515
  205UNL     C3 1528   3.336   9.471  -0.563 -0.4570 -0.1691  0.2837
  205UNL     C4 1529   3.159   9.438  -0.456  0.3664 -0.6889 -0.0423
  205UNL     C5 1530   3.040   9.482  -0.373 -0.2898  0.0631 -1.2281
  205UNL     N6 1531   3.225   9.329  -0.432  0.2883  0.6849 -0.0708
  205UNL     N7 1532   3.225   9.528  -0.539 -0.0233 -0.8344 -0.3304
  205UNL     H8 1533   2.979   9.394  -0.351  1.2649 -0.8547 -0.4265
  205UNL     H9 1534   2.977   9.552  -0.430 -2.6200 -0.3492  0.6958
  205UNL    H10 1535   3.083   9.532  -0.285 -1.1704  1.7127 -1.7056
  206UNL     H0 1536   1.722   7.372   3.701  1.3315  1.7731 -2.7646
  206UNL     H1 1537   1.763   7.342   3.437 -0.6829 -3.5601 -3.5855
  206UNL     C2 1538   1.745   7.277   3.654  0.1639  0.4201 -0.7161
  206UNL     C3 1539   1.752   7.267   3.515 -0.4716  0.3157  0.5911
  206UNL     C4 1540   1.703   7.083   3.593  0.1338 -0.3051  0.2255
  206UNL     C5 1541   1.687   6.938   3.610 -0.0642  0.4782 -0.6709
  206UNL     N6 1542   1.712   7.163   3.704 -0.3544  0.4738  0.1528
  206UNL     N7 1543   1.736   7.143   3.477  0.2380 -0.3558 -0.0165
  206UNL     H8 1544   1.666   6.913   3.715  1.0369  1.7198 -0.1372
  206UNL     H9 1545   1.782   6.889   3.583 -0.2361  0.2982 -0.9497
  206UNL    H10 1546   1.603   6.910   3.546 -0.5787 -1.8509  0.8757
  207UNL     H0 1547   3.241   9.740  -0.321  0.6862  0.2932  0.9686
  207UNL     H1 1548   3.205   9.978  -0.167 -1.7726 -2.6947  0.5582
  207UNL     C2 1549   3.216   9.841  -0.350  0.2512 -0.1994 -0.4923
  207UNL     C3 1550   3.199   9.954  -0.272 -0.0860 -0.1119 -0.2320
  207UNL     C4 1551   3.162   9.979  -0.486 -0.9171  0.6001 -0.5179
  207UNL     C5 1552   3.148  10.058  -0.613 -1.1272 -0.3231  0.0717
  207UNL     N6 1553   3.186   9.852  -0.475  0.1297 -0.0129 -0.2476
  207UNL     N7 1554   3.174  10.047  -0.362 -0.2660 -0.1390  0.6318
  207UNL     H8 1555   3.151   9.989  -0.698 -0.0840 -0.8132  0.4903
  207UNL     H9 1556   3.230  10.130  -0.621 -0.5060 -1.1542 -1.5461
  207UNL    H10 1557   3.056  10.115  -0.598 -0.2189  1.3151 -0.3615
  208UNL     H0 1558   3.349   8.711  -0.364 -0.2347 -0.1753 -0.8240
  208UNL     H1 1559   3.133   8.886  -0.362 -0.0289 -1.3125 -2.8493
  208UNL     C2 1560   3.352   8.819  -0.363 -0.0746 -0.1800 -0.7056
  208UNL     C3 1561   3.238   8.905  -0.347 -0.4702 -0.4648 -0.3984
  208UNL     C4 1562   3.422   9.010  -0.309  0.4142  0.2970 -0.0620
  208UNL     C5 1563   3.515   9.128  -0.280  0.1153 -0.3677  0.0055
  208UNL     N6 1564   3.460   8.885  -0.332  0.6869 -0.3145 -0.2002
  208UNL     N7 1565   3.282   9.026  -0.318 -0.1229 -0.1439  0.3517
  208UNL     H8 1566   3.576   9.161  -0.365 -2.4379  0.2444 -1.7119
  208UNL     H9 1567   3.597   9.107  -0.210 -0.0675 -1.6677 -0.1332
  208UNL    H10 1568   3.469   9.215  -0.233 -0.1619 -1.6941  2.3567
  209UNL     H0 1569   3.172   9.784  -0.912 -1.3917 -1.2973  0.2362
  209UNL     H1 1570   3.400   9.811  -1.049 -2.5189  0.0657  0.2328
  209UNL     C2 1571   3.273   9.784  -0.873 -1.1807  0.6253 -0.2046
  209UNL     C3 1572   3.392   9.801  -0.942 -0.4942 -0.4873  0.3885
  209UNL     C4 1573   3.430   9.784  -0.734 -0.1080  0.1113  0.4270
  209UNL     C5 1574   3.494   9.799  -0.592 -0.5295 -0.2958  0.7261
  209UNL     N6 1575   3.303   9.750  -0.744  0.6772 -0.1018  0.0514
  209UNL     N7 1576   1.534   7.026   3.941 -0.2788 -0.3985  0.7024
  209UNL     H8 1577   3.520   9.905  -0.589  1.5272 -0.7384  0.0511
  209UNL     H9 1578   3.590   9.746  -0.583  0.2422 -0.0995 -3.9079
  209UNL    H10 1579   3.429   9.773  -0.507 -0.6563  1.2626  1.1257
  210UNL     H0 1580   3.892   8.909  -0.184 -1.6532 -0.7165 -0.8755
  210UNL     H1 1581   3.909   8.940   0.112  0.2864  0.3799 -0.9396
  210UNL     C2 1582   3.825   8.898  -0.100  0.3383  0.3951  0.9745
  210UNL     C3 1583   3.831   8.913   0.041 -0.1308 -0.2735 -0.2489
  210UNL     C4 1584   3.644   8.832  -0.017 -0.1418 -0.0590 -0.0297
  210UNL     C5 1585   3.512   8.764   0.000  0.2009 -0.4157  0.3716
  210UNL     N6 1586   3.702   8.865  -0.130 -0.0395 -0.5257 -0.1874
  210UNL     N7 1587   3.719   8.865   0.094 -0.1987  0.1226  0.4486
  210UNL     H8 1588   3.492   8.683  -0.071 -0.1192  0.9211 -1.1294
  210UNL     H9 1589   3.430   8.827  -0.034 -1.3904 -2.4342  0.2889
  210UNL    H10 1590   3.487   8.710   0.092  1.0519 -1.6233 -0.0780
  211UNL     H0 1591   2.408   5.776   4.101  0.8626  0.8884  1.1432
  211UNL     H1 1592   2.388   5.983   4.286  1.6980 -1.9075 -0.5450
  211UNL     C2 1593   2.340   5.860   4.097 -0.3539 -0.1009  0.1097
  211UNL     C3 1594   2.333   5.970   4.194  0.2565  0.1468 -0.0367
  211UNL     C4 1595   2.176   5.974   4.046 -0.1137  0.5601  0.1350
  211UNL     C5 1596   2.036   6.008   3.999  0.2678  0.0398  0.0132
  211UNL     N6 1597   2.232   5.858   4.023 -0.0348 -0.0673 -0.4166
  211UNL     N7 1598   2.227   6.036   4.160  0.6491 -0.4240 -0.0264
  211UNL     H8 1599   2.031   5.951   3.906  2.5417 -2.1994  1.1191
  211UNL     H9 1600   2.023   6.117   3.996  1.7522  0.2398 -0.1354
  211UNL    H10 1601   1.952   5.967   4.057 -1.3095 -0.4958 -2.5270
  212UNL     H0 1602   3.637   9.049  -0.531 -0.3758 -0.3537 -1.4850
  212UNL     H1 1603   3.862   9.139  -0.635 -0.7303 -0.4178  0.9188
  212UNL     C2 1604   3.736   9.007  -0.514 -0.4434  0.1165  0.2328
  212UNL     C3 1605   3.857   9.055  -0.567  0.4516 -0.5000  0.9227
  212UNL     C4 1606   3.887   8.878  -0.463  0.0539  0.1881  0.4146
  212UNL     C5 1607   3.961   8.755  -0.424 -0.1839  0.2713 -1.2280
  212UNL     N6 1608   3.764   8.905  -0.439  0.2213  0.5743 -0.3350
  212UNL     N7 1609   1.993   6.201   4.260  0.0516 -0.0142 -0.8309
  212UNL     H8 1610   3.916   8.723  -0.329  1.0544  0.4089 -0.5698
  212UNL     H9 1611   3.957   8.678  -0.502  1.4088 -0.7356 -0.3479
  212UNL    H10 1612   4.063   8.787  -0.398 -0.1936  0.5152 -1.4785
  213UNL     H0 1613   1.720   6.846   4.054  0.4396  1.1796  0.2601
  213UNL     H1 1614   1.922   6.663   4.013 -1.2969  0.3104  1.2304
  213UNL     C2 1615   1.812   6.859   3.999  0.6318  0.5022  0.4012
  213UNL     C3 1616   1.920   6.765   3.977  1.0189 -0.0991 -0.2708
  213UNL     C4 1617   1.970   6.952   3.893 -0.0826  0.3014 -0.4120
  213UNL     C5 1618   2.035   7.059   3.806 -0.8346 -0.6097 -0.3608
  213UNL     N6 1619   1.838   6.962   3.925  0.2128 -0.5279 -0.4134
  213UNL     N7 1620   2.020   6.828   3.913 -0.6482 -0.2156 -0.1452
  213UNL     H8 1621   2.087   7.008   3.724 -0.6882 -0.3165 -0.4533
  213UNL     H9 1622   2.113   7.113   3.860 -1.7162  1.9377 -1.4479
  213UNL    H10 1623   1.961   7.133   3.771  0.2599  0.7261  0.0477
  214UNL     H0 1624   2.243   6.465   3.746 -1.3082  0.4885 -0.0241
  214UNL     H1 1625   2.239   6.226   3.877 -1.4896  1.0509 -2.5478
  214UNL     C2 1626   2.230   6.450   3.853 -0.2946  0.6615  0.1335
  214UNL     C3 1627   2.232   6.325   3.921  0.2161  0.2480 -0.2204
  214UNL     C4 1628   2.210   6.486   4.055  0.1219  0.4567 -0.0959
  214UNL     C5 1629   2.201   6.569   4.178 -0.3427 -0.4903  0.6066
  214UNL     N6 1630   2.224   6.546   3.938  0.2096  0.0975 -0.1282
  214UNL     N7 1631   2.213   6.350   4.051 -0.0579 -0.1792 -0.0713
  214UNL     H8 1632   2.262   6.524   4.257  1.3631  2.7761  1.3465
  214UNL     H9 1633   2.095   6.577   4.204 -0.2565  1.3309  0.5836
  214UNL    H10 1634   2.256   6.664   4.169  1.2664 -1.1085  2.8732
  215UNL     H0 1635   2.199   6.989   4.061 -0.8476 -1.3607  2.2617
  215UNL     H1 1636   2.419   7.081   4.221  1.7026 -1.9375  2.7656
  215UNL     C2 1637   2.300   6.951   4.073  0.5238  0.9230 -0.5765
  215UNL     C3 1638   2.411   7.001   4.149  0.6126  0.5547 -0.0772
  215UNL     C4 1639   2.458   6.834   4.029 -0.7552  0.1469  0.1003
  215UNL     C5 1640   2.550   6.737   3.959  0.2627 -0.1892 -0.6607
  215UNL     N6 1641   2.334   6.853   3.993  0.6015  0.0872 -0.1617
  215UNL     N7 1642   2.512   6.921   4.121  0.2167 -0.7388  0.0613
  215UNL     H8 1643   2.618   6.790   3.891  1.8971 -0.1642  0.9058
  215UNL     H9 1644   2.496   6.669   3.891  0.0003  0.6037 -1.2526
  215UNL    H10 1645   2.622   6.685   4.024 -0.0315 -0.7616 -0.7846
  216UNL     H0 1646   2.890   9.174  -0.159 -1.0843 -0.8362 -0.6913
  216UNL     H1 1647   2.677   9.055  -0.288 -0.3847  0.7200 -0.8528
  216UNL     C2 1648   2.887   9.126  -0.256  0.2627 -0.6424 -0.8452
  216UNL     C3 1649   2.778   9.077  -0.321  0.2125  0.0336  0.4687
  216UNL     C4 1650   2.941   9.102  -0.454  0.5307  0.1155  0.2003
  216UNL     C5 1651   3.015   9.121  -0.584  0.1083  0.3120 -0.0943
  216UNL     N6 1652   2.989   9.138  -0.338  0.7270 -0.6569 -0.6022
  216UNL     N7 1653   2.812   9.055  -0.449  0.1127 -0.0113  0.0184
  216UNL     H8 1654   2.979   9.047  -0.657  0.1962  0.9723 -0.8231
  216UNL     H9 1655   3.122   9.106  -0.568  0.1213  1.3886  0.9413
  216UNL    H10 1656   2.991   9.222  -0.620 -0.6494  0.6955  1.4028
  217Co      Co 1657   3.182   9.687   0.579 -0.2510 -0.2930  0.2628
  218Co      Co 1658   4.176   4.840   0.635  0.0773 -0.2353  0.3188
  219Co      Co 1659   2.698   9.520   0.919  0.0462 -0.0039 -0.0807
  220Co      Co 1660   4.640   5.013   0.297  0.2147  0.1593 -0.0374
  221Co      Co 1661   4.159   4.303   0.916 -0.1953 -0.1722  0.0722
  222Co      Co 1662   5.152   4.673   0.287 -0.1900 -0.2584  0.2150
  223UNL     H0 1663   4.380   4.366   0.695 -0.5083 -0.1689  1.7426
  223UNL     H1 1664   4.398   4.604   0.581  0.2894 -0.0115  0.5478
  223UNL     C2 1665   4.308   4.446   0.703 -0.3629  0.2762 -0.5311
  223UNL     C3 1666   4.312   4.573   0.638  0.2058  0.8027  0.8766
  223UNL     C4 1667   4.160   4.571   0.777 -0.4441 -0.0012  0.1870
  223UNL     C5 1668   4.028   4.602   0.834 -0.0471  0.4853  0.3019
  223UNL     N6 1669   4.207   4.451   0.787 -0.8099  0.1217 -0.6632
  223UNL     N7 1670   4.228   4.657   0.701  0.5991 -0.0025  0.6206
  223UNL     H8 1671   3.951   4.533   0.800  0.1761  1.0854 -1.5430
  223UNL     H9 1672   4.009   4.709   0.820  0.1719  0.4797 -0.0362
  223UNL    H10 1673   4.030   4.594   0.944 -1.2274  1.0234  0.3800
  224UNL     H0 1674   4.671   5.280   0.132 -0.2234 -0.7326  0.5271
  224UNL     H1 1675   4.681   5.303  -0.138  1.4041  1.0985  1.6793
  224UNL     C2 1676   4.651   5.204   0.058 -0.7129 -0.6556  0.5775
  224UNL     C3 1677   4.654   5.214  -0.082 -0.0093  0.2064 -0.2721
  224UNL     C4 1678   4.612   5.010  -0.016 -0.6159 -0.3723  0.1877
  224UNL     C5 1679   4.588   4.860  -0.036  0.1161 -0.2494 -0.2290
  224UNL     N6 1680   4.630   5.079   0.096  0.3564  0.4808  0.1266
  224UNL     N7 1681   4.628   5.097  -0.123 -0.0918  0.4095  0.4611
  224UNL     H8 1682   4.688   4.816  -0.046  0.3895  0.0045  1.2004
  224UNL     H9 1683   4.537   4.839  -0.131  0.3056  2.3042 -0.9941
  224UNL    H10 1684   4.553   4.814   0.057 -0.7200 -0.2906 -0.5486
  225UNL     H0 1685   4.292   4.870   0.916 -0.8734 -0.5232 -1.4445
  225UNL     H1 1686   4.284   5.131   1.052  1.9125 -2.1063 -0.2090
  225UNL     C2 1687   4.258   4.968   0.884  0.2712  0.3336 -0.1542
  225UNL     C3 1688   4.257   5.100   0.951 -0.4104 -0.3113 -0.2265
  225UNL     C4 1689   4.186   5.113   0.758  0.2644 -0.0675 -0.7456
  225UNL     C5 1690   4.148   5.175   0.631  0.7375  0.2642 -0.0143
  225UNL     N6 1691   4.208   4.985   0.762  0.4109  0.2152 -0.5282
  225UNL     N7 1692   4.209   5.190   0.871 -0.2364  0.1831  0.3818
  225UNL     H8 1693   4.096   5.271   0.637 -1.6746 -1.0329  1.1544
  225UNL     H9 1694   4.091   5.109   0.565  0.0282  1.5472 -0.7282
  225UNL    H10 1695   4.235   5.203   0.571 -0.7121  1.9484 -1.4413
  226UNL     H0 1696   2.453   9.383   0.848 -0.3220 -0.4854 -0.3025
  226UNL     H1 1697   2.189   9.521   0.845  0.1557 -0.8395 -1.2882
  226UNL     C2 1698   2.424   9.488   0.853  0.1599 -0.3741  0.2334
  226UNL     C3 1699   2.291   9.555   0.856 -0.2129  0.0893 -0.5735
  226UNL     C4 1700   2.453   9.682   0.921 -0.0570 -0.5878  1.1805
  226UNL     C5 1701   2.524   9.799   0.971  0.3007 -0.5353 -0.7825
  226UNL     N6 1702   2.516   9.576   0.881  0.4028 -0.1049 -0.0717
  226UNL     N7 1703   4.276   4.137   0.901  0.0901 -0.3548 -0.1527
  226UNL     H8 1704   2.461   9.886   0.995  2.1393  0.2220  1.6936
  226UNL     H9 1705   2.602   9.843   0.907  0.6486  1.4969  0.9334
  226UNL    H10 1706   2.571   9.773   1.066  1.1784  0.9084 -0.7866
  227UNL     H0 1707   4.139   4.915   0.340 -0.2433 -0.1936 -0.0133
  227UNL     H1 1708   4.348   4.992   0.177 -0.8182 -0.0668 -0.5145
  227UNL     C2 1709   4.245   4.915   0.365 -0.1478 -0.8263 -0.4108
  227UNL     C3 1710   4.340   4.971   0.283  0.0877 -0.1861 -0.4639
  227UNL     C4 1711   4.405   4.943   0.485 -0.9254 -0.5159 -0.1885
  227UNL     C5 1712   4.496   4.938   0.603 -0.2880 -0.1861  0.0530
  227UNL     N6 1713   4.287   4.895   0.485  0.5611 -0.0366 -0.0548
  227UNL     N7 1714   4.455   4.980   0.362  0.2089  0.3470  0.0850
  227UNL     H8 1715   4.600   4.927   0.570 -1.1178 -1.6138 -2.3105
  227UNL     H9 1716   4.477   4.850   0.665  1.1552 -1.7925 -1.7000
  227UNL    H10 1717   4.472   5.026   0.665 -0.8916 -0.1907 -0.1697
  228UNL     H0 1718   2.907   9.664   1.072  0.2217  0.9443  0.9787
  228UNL     H1 1719   2.921   9.677   1.346  0.4365  0.0390  0.8198
  228UNL     C2 1720   2.839   9.624   1.145 -0.1094 -0.7439 -0.1938
  228UNL     C3 1721   2.845   9.628   1.286  0.8889  0.4554 -0.1154
  228UNL     C4 1722   2.675   9.523   1.216  0.0297 -0.1659  0.7861
  228UNL     C5 1723   2.544   9.445   1.216  0.1921 -0.2255  0.3094
  228UNL     N6 1724   2.740   9.552   1.106 -0.4831  0.2856  0.0140
  228UNL     N7 1725   2.743   9.558   1.327  0.1845  0.9812 -0.4121
  228UNL     H8 1726   2.556   9.342   1.182  1.9424  0.4172 -1.1510
  228UNL     H9 1727   2.474   9.483   1.141  3.8212  2.7026 -1.9438
  228UNL    H10 1728   2.498   9.449   1.316 -0.3192 -1.1298  0.1199
  229UNL     H0 1729   3.378   9.206   0.502  0.2526 -0.1231 -1.0129
  229UNL     H1 1730   3.389   9.454   0.642  0.5344 -0.4544  1.2344
  229UNL     C2 1731   3.315   9.293   0.491 -0.0354 -0.1779  0.1184
  229UNL     C3 1732   3.324   9.420   0.563  1.0480  0.3606  0.4344
  229UNL     C4 1733   3.157   9.411   0.441  0.3415 -0.2261  0.4631
  229UNL     C5 1734   3.018   9.436   0.389  0.0389  0.5847 -0.2417
  229UNL     N6 1735   3.216   9.302   0.404 -0.5219 -0.2881  0.6230
  229UNL     N7 1736   3.221   9.496   0.526  0.3150  0.0115 -0.0715
  229UNL     H8 1737   3.020   9.461   0.282 -0.6693  2.0597  0.0587
  229UNL     H9 1738   2.968   9.527   0.424 -2.3004 -0.6591 -0.1179
  229UNL    H10 1739   2.938   9.364   0.412 -1.1270  1.6782 -0.6858
  230UNL     H0 1740   2.680   9.738   0.710 -0.0571 -0.2513 -1.7126
  230UNL     H1 1741   2.883   9.845   0.571  0.8962 -0.2233 -0.3958
  230UNL     C2 1742   2.783   9.706   0.718 -0.1647 -0.2799 -0.0390
  230UNL     C3 1743   2.891   9.759   0.636  0.4197 -0.1481 -0.2355
  230UNL     C4 1744   2.949   9.603   0.768 -0.1189  0.0440  0.3444
  230UNL     C5 1745   3.045   9.501   0.832 -0.6487 -0.2880  0.5629
  230UNL     N6 1746   2.822   9.611   0.795  0.0472 -0.0971 -0.0816
  230UNL     N7 1747   2.995   9.686   0.664 -0.4912  0.0594 -0.1462
  230UNL     H8 1748   3.149   9.510   0.800 -0.6435 -0.1303  0.6192
  230UNL     H9 1749   3.042   9.496   0.942  0.3137  0.2675  0.6335
  230UNL    H10 1750   3.005   9.410   0.787 -0.1124  0.3619 -1.3095
  231UNL     H0 1751   4.641   4.743   0.398  0.4636  0.6731  0.8538
  231UNL     H1 1752   4.888   4.560   0.391  2.1365  0.5971  0.0605
  231UNL     C2 1753   4.744   4.751   0.366  0.2537  0.2410  0.0537
  231UNL     C3 1754   4.865   4.663   0.365 -0.8138 -0.0258 -0.1518
  231UNL     C4 1755   4.906   4.856   0.288 -0.1312 -0.2463  0.8296
  231UNL     C5 1756   4.990   4.961   0.214  0.1120 -0.6049 -0.1795
  231UNL     N6 1757   4.780   4.865   0.316 -0.4640  0.0371  0.3464
  231UNL     N7 1758   4.965   4.735   0.309  0.0847  0.0278 -0.7327
  231UNL     H8 1759   4.962   5.061   0.249  2.1017  0.3571 -1.1256
  231UNL     H9 1760   4.971   4.950   0.107 -0.2020 -0.4472 -0.1394
  231UNL    H10 1761   5.099   4.950   0.227  0.2328  2.1857  2.0990
  232UNL     H0 1762   5.192   4.424   0.135 -0.2374 -0.8570  0.4002
  232UNL     H1 1763   5.165   4.168   0.262  0.5439  0.5811 -1.0864
  232UNL     C2 1764   5.174   4.392   0.237 -0.4019 -0.7874  0.3946
  232UNL     C3 1765   5.158   4.267   0.306  0.4322 -0.0490  0.3908
  232UNL     C4 1766   5.153   4.422   0.444 -0.0897 -0.3197 -0.8763
  232UNL     C5 1767   5.149   4.499   0.572  0.1257 -0.7299  0.3426
  232UNL     N6 1768   5.158   4.486   0.330 -0.1418  0.2675  0.2214
  232UNL     N7 1769   3.192   9.827   0.433  0.9317  0.1054  0.5906
  232UNL     H8 1770   5.236   4.494   0.639 -0.0183 -1.4824  0.4900
  232UNL     H9 1771   5.086   4.452   0.649 -1.6748  0.6505 -0.2275
  232UNL    H10 1772   5.111   4.601   0.561  0.1008 -0.7114  0.6057
  233UNL     H0 1773   5.136   4.916   0.434 -0.7337  0.4552  2.5036
  233UNL     H1 1774   5.361   4.989   0.617  0.7891  0.5430 -1.5794
  233UNL     C2 1775   5.236   4.877   0.453 -0.4852 -0.6773 -0.5510
  233UNL     C3 1776   5.344   4.917   0.539 -0.1965 -0.8873 -0.1200
  233UNL     C4 1777   5.394   4.751   0.413  0.2407  0.1063  0.0117
  233UNL     C5 1778   5.478   4.643   0.340 -0.4642  0.1240  0.2164
  233UNL     N6 1779   5.270   4.774   0.386 -0.2240  0.3385 -0.5809
  233UNL     N7 1780   5.448   4.836   0.514 -0.0102 -0.5798  0.7518
  233UNL     H8 1781   5.525   4.567   0.403  2.2039  1.6162  0.1485
  233UNL     H9 1782   5.563   4.685   0.286 -2.0333  0.9114 -1.7518
  233UNL    H10 1783   5.426   4.586   0.262 -1.9095 -2.3029  2.7559
  234UNL     H0 1784   3.879   4.294   1.039 -1.0798  0.9984  0.1464
  234UNL     H1 1785   3.656   4.186   0.914  0.3032 -0.9133 -0.9132
  234UNL     C2 1786   3.867   4.260   0.936 -0.0870  0.3036  0.2408
  234UNL     C3 1787   3.753   4.209   0.872  0.5014 -0.0478 -0.0048
  234UNL     C4 1788   3.933   4.203   0.750  0.2437  0.4842  0.8412
  234UNL     C5 1789   4.010   4.192   0.619 -0.1478  0.7228 -0.2246
  234UNL     N6 1790   3.973   4.248   0.863  0.5071 -0.2761  0.6678
  234UNL     N7 1791   3.793   4.180   0.749 -0.3157  0.6126  0.1641
  234UNL     H8 1792   4.118   4.179   0.637  0.0884  2.5381 -0.0939
  234UNL     H9 1793   4.024   4.289   0.569 -0.4381  2.2071  2.3970
  234UNL    H10 1794   3.962   4.112   0.562 -1.4636  1.8406 -0.7401
  235Co      Co 1795   2.694   9.002   1.820  0.3239 -0.0017 -0.0186
  236Co      Co 1796   3.683   4.157   1.819 -0.2103  0.0809 -0.1358
  237Co      Co 1797   2.184   8.829   2.110 -0.4688  0.3206 -0.3413
  238Co      Co 1798   4.177   4.323   1.517  0.1574  0.1025 -0.0922
  239Co      Co 1799   3.657   3.645   2.095  0.1136  0.0709  0.4293
  240Co      Co 1800   2.696   9.517   1.510 -0.0281 -0.1665  0.1592
  241UNL     H0 1801   3.910   3.726   1.942 -1.4505 -1.3910  0.3844
  241UNL     H1 1802   3.908   3.962   1.798  0.8665 -0.0974  1.7592
  241UNL     C2 1803   3.832   3.799   1.927 -0.0442 -0.0804 -0.8131
  241UNL     C3 1804   3.829   3.922   1.860 -0.3237 -0.4741  0.0605
  241UNL     C4 1805   3.658   3.909   1.978  0.5774 -1.0246  0.8669
  241UNL     C5 1806   3.527   3.936   2.034 -0.2190  0.1378  0.8095
  241UNL     N6 1807   3.723   3.797   1.999 -0.1038  0.2708  0.6645
  241UNL     N7 1808   3.719   3.988   1.889  0.2230  0.2457 -0.0085
  241UNL     H8 1809   3.515   4.040   2.069 -2.1534 -0.3762  1.8498
  241UNL     H9 1810   3.493   3.866   2.111 -1.2485 -0.5931 -0.2768
  241UNL    H10 1811   3.450   3.928   1.956  0.4923 -1.8198  0.2592
  242UNL     H0 1812   4.227   4.573   1.349 -3.4597  1.0825 -0.1039
  242UNL     H1 1813   4.225   4.575   1.080 -0.0949  0.6336  1.1738
  242UNL     C2 1814   4.213   4.487   1.285  0.4065 -0.1836  0.4968
  242UNL     C3 1815   4.209   4.490   1.145 -0.0387 -0.3627 -0.0860
  242UNL     C4 1816   4.166   4.301   1.219  0.4176  0.6699  0.8581
  242UNL     C5 1817   4.123   4.153   1.226  0.2694 -0.2141  0.1388
  242UNL     N6 1818   4.191   4.366   1.328 -0.3696  0.0407 -0.0898
  242UNL     N7 1819   4.172   4.369   1.102 -0.5651 -0.0196 -0.1507
  242UNL     H8 1820   4.171   4.085   1.154 -1.3491 -3.2407  1.6878
  242UNL     H9 1821   4.015   4.136   1.211  0.2710  1.7224 -3.0996
  242UNL    H10 1822   4.144   4.112   1.325  3.4517  0.4081 -0.1719
  243UNL     H0 1823   3.812   4.189   2.119 -1.1170 -0.5844 -1.2350
  243UNL     H1 1824   3.758   4.435   2.253 -0.0577  0.2930  0.2406
  243UNL     C2 1825   3.756   4.275   2.086 -0.2476  0.7903  0.6996
  243UNL     C3 1826   3.734   4.399   2.154 -0.0181  0.5808  0.1239
  243UNL     C4 1827   3.667   4.411   1.949 -0.1178 -0.4995 -0.0932
  243UNL     C5 1828   3.627   4.484   1.821  0.3968  0.4059  0.2421
  243UNL     N6 1829   3.693   4.284   1.967 -0.5290 -0.1747 -0.6581
  243UNL     N7 1830   3.688   4.484   2.063 -0.1107 -0.4185 -0.7107
  243UNL     H8 1831   3.578   4.412   1.754 -0.2750  0.3097  0.8221
  243UNL     H9 1832   3.726   4.515   1.784  0.8867 -0.6321  0.6419
  243UNL    H10 1833   3.558   4.565   1.850 -1.2135 -0.5533 -0.7585
  244UNL     H0 1834   1.904   8.719   1.989 -0.1898  0.1422  0.8638
  244UNL     H1 1835   1.689   8.891   1.955 -0.5650  1.1881 -0.6118
  244UNL     C2 1836   1.897   8.823   2.018  0.1724  0.3506  0.2152
  244UNL     C3 1837   1.787   8.914   1.994 -0.6525  0.0137  0.3306
  244UNL     C4 1838   1.940   9.002   2.113  0.5153 -0.1741 -0.7488
  244UNL     C5 1839   2.009   9.103   2.197  0.1368 -0.2851 -0.1482
  244UNL     N6 1840   1.991   8.889   2.081  0.0103  0.2222 -0.3028
  244UNL     N7 1841   3.773   3.478   2.061 -0.3388 -0.2436 -0.0905
  244UNL     H8 1842   1.971   9.205   2.180 -1.4441 -1.0895 -1.7097
  244UNL     H9 1843   2.114   9.107   2.165  0.2163  2.1177  0.2445
  244UNL    H10 1844   2.003   9.095   2.306  0.3889 -0.6945 -0.1638
  245UNL     H0 1845   3.669   4.232   1.539 -1.3845 -2.6896  2.0379
  245UNL     H1 1846   3.913   4.249   1.380  2.1534 -3.7273  0.1376
  245UNL     C2 1847   3.773   4.237   1.567 -0.9236 -0.4456  0.1974
  245UNL     C3 1848   3.892   4.246   1.487 -0.2415  0.0495 -0.0187
  245UNL     C4 1849   3.939   4.248   1.689  0.3581 -0.0685 -0.5847
  245UNL     C5 1850   4.034   4.248   1.810  0.5513 -0.1623  0.3641
  245UNL     N6 1851   3.813   4.218   1.689  0.5082 -0.0941 -0.1114
  245UNL     N7 1852   3.993   4.266   1.567  0.2501 -0.8097 -0.0822
  245UNL     H8 1853   4.037   4.351   1.846 -1.9536  0.7762 -1.8213
  245UNL     H9 1854   4.132   4.205   1.782  0.2369 -0.9562  0.4583
  245UNL    H10 1855   3.993   4.181   1.886  0.1039 -0.1030  0.1767
  246UNL     H0 1856   2.438   8.904   2.275  0.9222  1.0159  0.2021
  246UNL     H1 1857   2.426   8.955   2.556 -0.9845  1.1784 -0.2247
  246UNL     C2 1858   2.362   8.887   2.349  0.9717  0.6662  0.1716
  246UNL     C3 1859   2.356   8.915   2.483  0.2473 -0.3324 -0.6358
  246UNL     C4 1860   2.183   8.826   2.410  0.6711 -0.1116 -0.1191
  246UNL     C5 1861   2.059   8.736   2.404  0.5331  0.6182  0.1877
  246UNL     N6 1862   2.246   8.841   2.298 -0.3028 -0.3517  0.1911
  246UNL     N7 1863   2.239   8.877   2.523  0.0338  0.2470 -0.1705
  246UNL     H8 1864   2.075   8.643   2.461  0.8442  0.4745 -0.1312
  246UNL     H9 1865   2.040   8.696   2.304  2.9229 -0.3678  0.0705
  246UNL    H10 1866   1.979   8.797   2.448 -0.4932 -2.5039  3.0942
  247UNL     H0 1867   2.881   8.535   1.760  0.7199  0.6279  2.4796
  247UNL     H1 1868   2.871   8.784   1.908 -1.8918  0.0374  1.2977
  247UNL     C2 1869   2.814   8.620   1.751 -0.1295 -0.2201 -0.5450
  247UNL     C3 1870   2.817   8.743   1.824  0.2661 -0.0449 -0.1176
  247UNL     C4 1871   2.650   8.737   1.683  0.7570  0.3117  0.4321
  247UNL     C5 1872   2.518   8.774   1.612  0.4512 -0.5550 -0.3127
  247UNL     N6 1873   2.707   8.617   1.672 -0.0841  0.3464  0.0082
  247UNL     N7 1874   2.724   8.820   1.773 -0.7837  0.2318 -0.2222
  247UNL     H8 1875   2.449   8.689   1.596  0.8238 -0.9974  0.3712
  247UNL     H9 1876   2.541   8.833   1.523 -0.3115 -0.4258 -0.4376
  247UNL    H10 1877   2.450   8.830   1.677 -3.1276 -2.3774 -2.1584
  248UNL     H0 1878   2.180   9.074   1.948 -0.5960 -3.0515  0.4956
  248UNL     H1 1879   2.395   9.183   1.803  2.8182  1.3543  1.4270
  248UNL     C2 1880   2.281   9.042   1.925  0.2435  0.1344 -0.8598
  248UNL     C3 1881   2.396   9.092   1.862  0.0604 -0.1053 -0.4938
  248UNL     C4 1882   2.437   8.905   1.959 -0.3553  0.0156  0.8060
  248UNL     C5 1883   2.504   8.783   1.998 -0.3653 -0.2345  0.2980
  248UNL     N6 1884   2.313   8.936   1.996  0.2683  1.0107 -0.1359
  248UNL     N7 1885   2.495   9.005   1.878 -0.8551 -0.3876 -0.5769
  248UNL     H8 1886   2.605   8.796   2.039 -0.7090  0.4522  0.9428
  248UNL     H9 1887   2.455   8.729   2.079  2.0437 -2.7612  0.2227
  248UNL    H10 1888   2.500   8.714   1.913  1.3325  1.5673 -1.3757
  249UNL     H0 1889   4.175   4.030   1.638  0.7713 -1.3956  1.1504
  249UNL     H1 1890   4.401   3.867   1.615 -0.3271  1.2304  3.5921
  249UNL     C2 1891   4.270   4.059   1.594 -0.2775  0.2852 -0.1285
  249UNL     C3 1892   4.384   3.970   1.588 -0.4086  0.4235  0.0530
  249UNL     C4 1893   4.422   4.167   1.523  0.2062  0.3541  0.1327
  249UNL     C5 1894   4.499   4.280   1.475 -0.1349 -0.2464 -0.6481
  249UNL     N6 1895   4.296   4.177   1.551 -0.3083 -0.8471 -0.1557
  249UNL     N7 1896   2.518   9.586   1.544  0.3546 -0.2425  0.0611
  249UNL     H8 1897   4.498   4.281   1.366  0.9543 -0.0411 -0.6742
  249UNL     H9 1898   4.607   4.276   1.497 -0.0754  0.5276 -0.7733
  249UNL    H10 1899   4.458   4.372   1.518  0.3728 -0.8022  1.1137
  250UNL     H0 1900   2.744   9.260   1.372  1.0209  0.2990 -0.1567
  250UNL     H1 1901   2.747   9.010   1.504 -1.1197  0.0991 -0.5867
  250UNL     C2 1902   2.727   9.235   1.476  0.1236 -0.2946 -0.4404
  250UNL     C3 1903   2.739   9.112   1.540 -0.5742 -0.1332  0.2076
  250UNL     C4 1904   2.699   9.277   1.671  0.5938  0.3336 -0.3628
  250UNL     C5 1905   2.674   9.343   1.801 -0.3469  0.3426  0.1008
  250UNL     N6 1906   2.716   9.337   1.558 -0.9962  0.1079  0.4547
  250UNL     N7 1907   2.707   9.142   1.666  0.1108 -0.5700  0.4433
  250UNL     H8 1908   2.580   9.321   1.854  0.3574  1.3342  1.8597
  250UNL     H9 1909   2.662   9.452   1.799  0.6722  0.4951  0.8422
  250UNL    H10 1910   2.752   9.313   1.873 -0.5890  2.4117  1.2984
  251UNL     H0 1911   2.695   9.755   1.699  1.1126 -0.0047 -1.5911
  251UNL     H1 1912   2.939   9.835   1.854  0.0763  0.2835  0.7466
  251UNL     C2 1913   2.795   9.716   1.711  0.8253 -0.2944  0.2063
  251UNL     C3 1914   2.909   9.757   1.785 -0.0430  0.4141  0.6502
  251UNL     C4 1915   2.946   9.582   1.659 -0.8454 -0.3596  0.2480
  251UNL     C5 1916   3.018   9.461   1.609 -0.0457  0.4343  0.1542
  251UNL     N6 1917   2.821   9.609   1.639 -0.2742  0.3946 -0.1399
  251UNL     N7 1918   3.004   9.674   1.745  0.1123  0.3313 -0.1473
  251UNL     H8 1919   2.982   9.429   1.510 -1.4885 -1.4449  1.2107
  251UNL     H9 1920   2.993   9.376   1.674  1.1989  0.2449  0.4083
  251UNL    H10 1921   3.126   9.478   1.613 -0.2630  2.2353 -0.6264
  252UNL     H0 1922   3.371   3.634   2.252 -0.6036  1.1046 -0.2520
  252UNL     H1 1923   3.144   3.578   2.118 -0.0792  1.8266  0.3956
  252UNL     C2 1924   3.369   3.608   2.147  0.5516  0.1138 -0.0508
  252UNL     C3 1925   3.246   3.575   2.081 -0.4945 -0.2636 -0.7185
  252UNL     C4 1926   3.415   3.558   1.943 -0.5452 -0.4909  1.1374
  252UNL     C5 1927   3.484   3.572   1.812 -0.6863  0.2049  0.2040
  252UNL     N6 1928   3.469   3.597   2.058 -0.0139 -0.5607 -0.4511
  252UNL     N7 1929   3.278   3.535   1.957  0.1384 -0.0410  0.0090
  252UNL     H8 1930   3.427   3.511   1.741 -1.4001 -0.5650  1.3896
  252UNL     H9 1931   3.592   3.558   1.809 -0.5436  0.8703  1.3388
  252UNL    H10 1932   3.454   3.668   1.767 -2.4310 -0.8625 -1.0704
  253Co      Co 1933   2.223   8.315   3.012  0.1065 -0.0870 -0.0917
  254Co      Co 1934   3.193   3.477   3.023 -0.0682 -0.0542 -0.3323
  255Co      Co 1935   1.722   8.129   3.290 -0.3214 -0.0373  0.3143
  256Co      Co 1936   3.667   3.640   2.697  0.1177  0.1265 -0.3796
  257Co      Co 1937   3.203   2.950   3.287 -0.2901  0.3476  0.0624
  258Co      Co 1938   2.208   8.837   2.706 -0.2731 -0.0153  0.1670
  259UNL     H0 1939   3.400   3.012   3.084  1.1110  1.0296 -0.1795
  259UNL     H1 1940   3.386   3.268   2.931 -0.3865 -0.0767 -1.1991
  259UNL     C2 1941   3.340   3.103   3.085 -0.0582  0.2796  0.4909
  259UNL     C3 1942   3.329   3.227   3.013  0.3757  1.3624  0.0918
  259UNL     C4 1943   3.193   3.215   3.165  0.5683 -0.9310 -1.1889
  259UNL     C5 1944   3.079   3.260   3.253  0.3896  0.0995  0.3656
  259UNL     N6 1945   3.259   3.106   3.184  0.7321 -0.4763 -0.0135
  259UNL     N7 1946   3.241   3.303   3.070  0.1152 -0.0141  0.3038
  259UNL     H8 1947   2.985   3.259   3.196 -1.2028  1.6380  2.7526
  259UNL     H9 1948   3.084   3.366   3.281 -0.1771  0.4846 -0.9524
  259UNL    H10 1949   3.061   3.191   3.337  1.3529  1.1389  1.4564
  260UNL     H0 1950   3.777   3.869   2.537  0.7390 -1.8846  1.1860
  260UNL     H1 1951   3.727   3.906   2.258  0.8476  0.6359 -0.9155
  260UNL     C2 1952   3.724   3.808   2.466  0.2952 -0.0565 -0.1336
  260UNL     C3 1953   3.706   3.826   2.327 -0.1043  0.4566 -1.3945
  260UNL     C4 1954   3.654   3.637   2.394  0.3526 -0.6716  0.5080
  260UNL     C5 1955   3.637   3.489   2.406 -0.1679  0.3549  0.5404
  260UNL     N6 1956   3.676   3.696   2.505  0.4006  0.0664 -0.2007
  260UNL     N7 1957   3.670   3.711   2.280  0.0376 -0.3545 -0.0930
  260UNL     H8 1958   3.605   3.443   2.311  2.1506  0.4228 -0.3355
  260UNL     H9 1959   3.564   3.457   2.481 -1.1113 -0.4546 -0.6714
  260UNL    H10 1960   3.727   3.432   2.435  0.6275 -0.2907 -2.7841
  261UNL     H0 1961   3.280   3.491   3.318  3.1212  1.3133  0.0856
  261UNL     H1 1962   3.238   3.731   3.463 -0.2313 -1.1481  0.7066
  261UNL     C2 1963   3.246   3.589   3.287  0.1102  0.2427 -0.2980
  261UNL     C3 1964   3.219   3.705   3.360 -0.1411 -0.7372  0.5859
  261UNL     C4 1965   3.190   3.737   3.151  0.3617  0.6132  0.3589
  261UNL     C5 1966   3.150   3.806   3.023 -0.6139  0.4046  0.2355
  261UNL     N6 1967   3.222   3.611   3.163 -0.0712 -0.4929  0.5914
  261UNL     N7 1968   3.182   3.799   3.272 -0.2414  0.0654  0.0482
  261UNL     H8 1969   3.197   3.769   2.931 -0.9269 -1.5057  0.8028
  261UNL     H9 1970   3.165   3.915   3.029  1.5593  0.0959  1.3813
  261UNL    H10 1971   3.046   3.771   3.020 -0.3631 -0.3463  0.1848
  262UNL     H0 1972   1.461   8.041   3.176  0.9256 -0.0847  1.5415
  262UNL     H1 1973   1.227   8.214   3.177  0.7982 -0.5509 -1.1494
  262UNL     C2 1974   1.447   8.147   3.193 -0.1716 -0.0260  0.4130
  262UNL     C3 1975   1.332   8.232   3.198  0.2951  1.1332  0.1204
  262UNL     C4 1976   1.499   8.316   3.306 -0.1311  0.4614 -0.4820
  262UNL     C5 1977   1.584   8.422   3.361 -0.6098  0.3126 -0.9397
  262UNL     N6 1978   1.545   8.207   3.252 -0.1365 -0.8002 -0.1490
  262UNL     N7 1979   3.326   2.798   3.272 -0.6949  0.1572 -0.6325
  262UNL     H8 1980   1.559   8.446   3.465 -0.6308 -0.8165 -0.6649
  262UNL     H9 1981   1.563   8.509   3.298 -3.4913  0.1302 -0.3554
  262UNL    H10 1982   1.693   8.406   3.362 -0.4346  1.2582 -2.3724
  263UNL     H0 1983   3.160   3.564   2.737  0.0085  3.0450 -1.6453
  263UNL     H1 1984   3.364   3.616   2.562  0.7054  0.8531 -0.1274
  263UNL     C2 1985   3.266   3.563   2.758 -0.3166 -0.1482  0.5432
  263UNL     C3 1986   3.371   3.592   2.667 -0.1639 -0.6502 -0.3835
  263UNL     C4 1987   3.443   3.542   2.862 -0.2596  0.5322  0.3268
  263UNL     C5 1988   3.536   3.523   2.978  0.1902 -0.0612 -0.4692
  263UNL     N6 1989   3.313   3.528   2.873 -0.0254 -0.2863  0.0794
  263UNL     N7 1990   3.480   3.590   2.741 -0.0721  0.0117  0.3664
  263UNL     H8 1991   3.624   3.586   2.960  0.1520 -0.2664 -1.4606
  263UNL     H9 1992   3.547   3.416   2.999 -1.2773 -0.0520  0.4659
  263UNL    H10 1993   3.497   3.574   3.066 -0.0091  0.9993 -1.1600
  264UNL     H0 1994   1.959   8.217   3.470  0.6468 -0.4862  0.6989
  264UNL     H1 1995   1.933   8.263   3.738 -0.0816  1.2115 -0.3015
  264UNL     C2 1996   1.873   8.195   3.531 -0.0982  0.0317 -0.1474
  264UNL     C3 1997   1.869   8.207   3.672  1.0030 -0.3384 -0.1024
  264UNL     C4 1998   1.684   8.136   3.587  0.3462  0.1155 -0.5510
  264UNL     C5 1999   1.549   8.075   3.593 -0.2793 -0.0946 -0.0620
  264UNL     N6 2000   1.758   8.155   3.480  0.1530 -0.5552  0.1125
  264UNL     N7 2001   1.749   8.168   3.706  0.1104  0.5403 -0.0018
  264UNL     H8 2002   1.541   7.978   3.541  0.1429 -1.0340  1.5525
  264UNL     H9 2003   1.469   8.147   3.569 -1.3876 -0.2348  2.7277
  264UNL    H10 2004   1.507   8.052   3.692  1.4982  0.4698  0.8566
  265UNL     H0 2005   2.422   7.848   2.907  1.5702  0.3960  0.4451
  265UNL     H1 2006   2.391   8.064   3.083 -1.5913  0.2544 -0.0126
  265UNL     C2 2007   2.367   7.940   2.888 -0.4425 -0.8451 -0.0935
  265UNL     C3 2008   2.347   8.045   2.985 -0.5568  0.0748 -0.4533
  265UNL     C4 2009   2.227   8.078   2.823  0.5121 -0.6781  0.2452
  265UNL     C5 2010   2.107   8.122   2.742 -0.3442 -0.3180 -0.3762
  265UNL     N6 2011   2.285   7.965   2.791 -0.3986 -0.7187  0.2433
  265UNL     N7 2012   2.263   8.133   2.940  0.1233  0.8549  1.3784
  265UNL     H8 2013   2.023   8.149   2.808  0.6114  0.5782  0.5116
  265UNL     H9 2014   2.074   8.049   2.667 -1.7524  0.9739 -1.0806
  265UNL    H10 2015   2.125   8.216   2.688 -0.0829 -0.1239  0.0473
  266UNL     H0 2016   1.713   8.324   3.056 -0.5657 -1.9017 -1.2174
  266UNL     H1 2017   1.934   8.484   3.032  1.0925 -1.0427 -2.0606
  266UNL     C2 2018   1.815   8.308   3.088 -0.4500  0.3906 -0.2196
  266UNL     C3 2019   1.936   8.382   3.066  0.1826 -0.3366  0.2909
  266UNL     C4 2020   1.977   8.204   3.157  0.1699 -0.7476  0.0205
  266UNL     C5 2021   2.052   8.088   3.229  0.2443 -0.7479  0.0249
  266UNL     N6 2022   1.848   8.215   3.171  0.0045  0.1703 -0.0839
  266UNL     N7 2023   2.039   8.313   3.095 -0.6482  0.3450  0.3986
  266UNL     H8 2024   2.156   8.114   3.255  0.2226 -0.9221  0.2891
  266UNL     H9 2025   2.011   8.059   3.326  1.5348 -0.0891  0.7998
  266UNL    H10 2026   2.054   7.995   3.171  3.9012 -0.2367 -0.9061
  267UNL     H0 2027   3.654   3.334   2.789 -0.0344 -0.6852 -1.2835
  267UNL     H1 2028   3.893   3.182   2.803 -1.1998 -0.8327 -1.0960
  267UNL     C2 2029   3.755   3.363   2.764  0.2122 -0.7675 -0.4056
  267UNL     C3 2030   3.874   3.286   2.780 -0.5444 -0.4740 -0.0891
  267UNL     C4 2031   3.919   3.485   2.711  0.1605 -0.2384 -0.3790
  267UNL     C5 2032   4.001   3.590   2.647 -0.0071  0.5735  0.0365
  267UNL     N6 2033   3.787   3.486   2.727  0.2216 -0.2134 -0.2803
  267UNL     N7 2034   2.017   8.905   2.750 -0.5440 -0.7754  0.3463
  267UNL     H8 2035   4.107   3.561   2.639  0.4647  1.7458  1.5738
  267UNL     H9 2036   4.006   3.678   2.712  1.2540  0.5021  0.0607
  267UNL    H10 2037   3.971   3.628   2.549  0.4473 -0.0264 -0.3414
  268UNL     H0 2038   2.335   8.586   2.590 -0.8460  1.9026 -0.6381
  268UNL     H1 2039   2.358   8.355   2.718  0.0317  0.0520 -2.1159
  268UNL     C2 2040   2.287   8.560   2.684 -0.1347  0.0014 -0.7500
  268UNL     C3 2041   2.298   8.437   2.756  0.9645 -0.0974 -0.1956
  268UNL     C4 2042   2.197   8.583   2.873  0.4216 -0.6307  0.7054
  268UNL     C5 2043   2.156   8.651   3.003  0.4583  0.4410  0.3566
  268UNL     N6 2044   2.215   8.648   2.756 -0.3497  0.5388 -0.2610
  268UNL     N7 2045   2.244   8.458   2.874  0.1320 -0.3346 -0.4117
  268UNL     H8 2046   2.185   8.757   3.002 -0.7174  0.8051  1.8652
  268UNL     H9 2047   2.191   8.602   3.094 -0.2611 -0.1593  0.3150
  268UNL    H10 2048   2.048   8.652   3.020  0.0830 -1.3043 -1.4635
  269UNL     H0 2049   2.212   9.074   2.901  0.9754  0.9469  2.0318
  269UNL     H1 2050   2.454   9.177   3.008 -1.0349 -0.7107  2.0639
  269UNL     C2 2051   2.312   9.033   2.903  0.5245 -0.4139 -0.3821
  269UNL     C3 2052   2.438   9.093   2.942  0.2378  0.2862  0.3918
  269UNL     C4 2053   2.464   8.914   2.827  0.2505  0.0823 -0.0621
  269UNL     C5 2054   2.543   8.794   2.771  0.2891  0.1773  0.3327
  269UNL     N6 2055   2.330   8.925   2.837  0.2611 -0.3690  0.9077
  269UNL     N7 2056   2.532   9.010   2.900 -0.1093  0.1925  0.4346
  269UNL     H8 2057   2.646   8.829   2.755 -0.2302  1.2891 -0.6928
  269UNL     H9 2058   2.495   8.757   2.679  1.6169  2.0748 -1.2139
  269UNL    H10 2059   2.556   8.723   2.854  0.4724  1.6575  1.5986
  270UNL     H0 2060   2.938   2.923   3.439 -1.6146 -1.2385 -0.1283
  270UNL     H1 2061   2.709   2.800   3.335  0.3880  0.0644  0.2987
  270UNL     C2 2062   2.917   2.885   3.339 -0.8351 -0.3338 -0.6546
  270UNL     C3 2063   2.800   2.826   3.283  0.0732  0.7980  0.1057
  270UNL     C4 2064   2.954   2.843   3.138 -0.0058 -0.2029  0.3597
  270UNL     C5 2065   3.017   2.864   3.000  0.2926  0.7311  0.8841
  270UNL     N6 2066   3.011   2.908   3.243  0.5190  0.0963 -0.2902
  270UNL     N7 2067   2.821   2.812   3.153  0.4411  0.2867  0.1813
  270UNL     H8 2068   3.099   2.937   3.001 -0.2767  1.6933 -3.1920
  270UNL     H9 2069   2.949   2.870   2.913  1.4043  1.6636  0.0448
  270UNL    H10 2070   3.072   2.772   2.977 -0.3772  0.1605  1.5154
  271Co      Co 2071   1.697   7.624   4.193  0.0240  0.0526  0.1461
  272Co      Co 2072   4.618   5.569  -0.605 -0.1203 -0.1866  0.0693
  273Co      Co 2073   3.162  10.236  -0.317 -0.0413 -0.2205 -0.3127
  274Co      Co 2074   5.117   5.719  -0.908 -0.2901  0.0423 -0.3312
  275Co      Co 2075   4.635   5.042  -0.317 -0.0077  0.1764 -0.1775
  276Co      Co 2076   1.691   8.132   3.889 -0.2786  0.2068 -0.0955
  277UNL     H0 2077   4.824   5.105  -0.542 -1.9938 -1.8832  0.1987
  277UNL     H1 2078   4.837   5.358  -0.665  0.9357 -0.7021  1.7586
  277UNL     C2 2079   4.769   5.196  -0.519  0.4585 -0.3713  0.4103
  277UNL     C3 2080   4.772   5.324  -0.585 -0.5816 -0.6481  0.5817
  277UNL     C4 2081   4.614   5.316  -0.444 -0.3926 -0.0653 -0.0760
  277UNL     C5 2082   4.486   5.353  -0.372  0.8863  0.0510 -0.3248
  277UNL     N6 2083   4.679   5.200  -0.427 -0.2341 -0.0833  0.2180
  277UNL     N7 2084   4.670   5.394  -0.541  0.8169 -0.6692 -0.3957
  277UNL     H8 2085   4.405   5.323  -0.440  0.2102 -2.0273  1.2673
  277UNL     H9 2086   4.482   5.461  -0.356 -1.4153  0.3311 -2.1845
  277UNL    H10 2087   4.479   5.291  -0.282  3.2299 -1.2799 -0.9855
  278UNL     H0 2088   5.171   5.992  -1.082 -3.1784  1.4621 -2.3372
  278UNL     H1 2089   5.241   5.971  -1.359  0.7828 -0.7155 -0.7465
  278UNL     C2 2090   5.168   5.907  -1.148  0.1807 -0.3939 -0.3673
  278UNL     C3 2091   5.200   5.901  -1.286 -0.2872  0.8395  0.2214
  278UNL     C4 2092   5.138   5.708  -1.210  0.1536 -0.1495 -0.4304
  278UNL     C5 2093   5.100   5.561  -1.216 -0.4485  0.2489  0.8700
  278UNL     N6 2094   5.153   5.784  -1.100  0.8651 -0.1282  0.8533
  278UNL     N7 2095   3.221   3.005   3.472  0.1302 -0.5113  0.0748
  278UNL     H8 2096   5.153   5.508  -1.135  1.7401  0.6852 -0.1880
  278UNL     H9 2097   5.109   5.517  -1.316  0.3995 -1.1829  1.5410
  278UNL    H10 2098   4.993   5.553  -1.193 -1.1272 -0.0353 -2.0227
  279UNL     H0 2099   4.689   5.568  -0.296 -0.7322  0.0003  0.4272
  279UNL     H1 2100   4.693   5.806  -0.153 -0.2709  0.2643 -0.3220
  279UNL     C2 2101   4.672   5.669  -0.331 -0.3656  0.0321  0.3435
  279UNL     C3 2102   4.672   5.789  -0.258 -0.2626  0.3496 -0.3378
  279UNL     C4 2103   4.627   5.820  -0.463 -0.8008  0.0991 -0.2418
  279UNL     C5 2104   4.603   5.880  -0.598  0.6458 -0.3562  0.7025
  279UNL     N6 2105   4.637   5.694  -0.456  0.0193  0.2274 -0.3727
  279UNL     N7 2106   4.652   5.884  -0.346  0.0484 -0.7057  0.0150
  279UNL     H8 2107   4.529   5.828  -0.660 -1.2992  1.8636  0.9820
  279UNL     H9 2108   4.700   5.906  -0.641 -0.1607  0.8183 -0.5074
  279UNL    H10 2109   4.565   5.983  -0.597  3.5800  0.8738 -1.4379
  280UNL     H0 2110   2.922  10.131  -0.417 -0.4029 -0.1920  3.0943
  280UNL     H1 2111   2.681  10.283  -0.432  1.4618  2.3783 -2.4822
  280UNL     C2 2112   2.899  10.235  -0.394 -0.1606  0.7673 -0.4170
  280UNL     C3 2113   2.776  10.304  -0.385  0.5791  0.5386  0.3901
  280UNL     C4 2114   2.933  10.422  -0.317  0.0330  0.1205 -0.0428
  280UNL     C5 2115   3.006  10.532  -0.242  0.0554 -0.2524  0.9641
  280UNL     N6 2116   2.993  10.309  -0.351 -0.1792 -0.8650  0.0403
  280UNL     N7 2117   4.758   4.887  -0.340  0.3278  0.5474  0.4865
  280UNL     H8 2118   3.021  10.620  -0.306  2.3264  0.0930  1.8892
  280UNL     H9 2119   3.110  10.505  -0.222  1.1403  1.7282 -1.4851
  280UNL    H10 2120   2.950  10.573  -0.156 -0.3887  0.4390  0.3657
  281UNL     H0 2121   4.599   5.653  -0.921 -1.9856  1.0683  5.5899
  281UNL     H1 2122   4.836   5.693  -1.068 -2.1139 -0.1463 -0.3876
  281UNL     C2 2123   4.702   5.648  -0.888 -0.0151 -0.3847  0.3165
  281UNL     C3 2124   4.822   5.675  -0.963 -0.1331 -0.1318 -0.0944
  281UNL     C4 2125   4.861   5.640  -0.748  0.5730  0.5642  0.0846
  281UNL     C5 2126   4.937   5.628  -0.623 -0.0186 -0.7698 -0.4927
  281UNL     N6 2127   4.730   5.619  -0.764 -0.2002  0.2570  0.0862
  281UNL     N7 2128   4.919   5.671  -0.870  0.6331 -0.4042 -0.0049
  281UNL     H8 2129   4.964   5.726  -0.581 -3.4365 -0.9589  2.7181
  281UNL     H9 2130   5.028   5.569  -0.634  1.4917  1.1629  0.8951
  281UNL    H10 2131   4.877   5.588  -0.540 -1.2126  0.3281 -0.7825
  282UNL     H0 2132   3.346  10.401  -0.168  2.2183 -1.2814  0.8767
  282UNL     H1 2133   3.385  10.368   0.114 -1.7816 -0.3270  1.7221
  282UNL     C2 2134   3.290  10.348  -0.092 -0.2943  0.2169  0.1908
  282UNL     C3 2135   3.321  10.318   0.042 -0.0379  0.5323 -0.5517
  282UNL     C4 2136   3.161  10.201  -0.023 -0.4238  0.1554  1.1606
  282UNL     C5 2137   3.030  10.133  -0.007 -0.3483 -0.1221  0.8785
  282UNL     N6 2138   3.198  10.265  -0.131  0.0979  0.6147 -0.3266
  282UNL     N7 2139   5.190   4.693   0.087  0.5392 -0.1239  0.4694
  282UNL     H8 2140   2.972  10.125  -0.099  0.2472  3.1232  0.1034
  282UNL     H9 2141   2.959  10.194   0.051  0.2859  1.1626  0.3417
  282UNL    H10 2142   3.042  10.035   0.042  2.2803 -2.2549 -3.4229
  283UNL     H0 2143   1.895   7.168   4.108 -1.6687 -0.9365 -0.0066
  283UNL     H1 2144   1.902   7.420   4.240  0.2069  0.5412 -1.1235
  283UNL     C2 2145   1.830   7.254   4.107 -0.0294  0.3581 -0.1309
  283UNL     C3 2146   1.831   7.379   4.169 -0.3372 -0.7271  0.1158
  283UNL     C4 2147   1.670   7.368   4.029  0.7165 -0.5785  0.1990
  283UNL     C5 2148   1.546   7.412   3.947  0.1589  0.0266 -0.1618
  283UNL     N6 2149   1.738   7.254   4.014 -0.0578  0.1753  0.2348
  283UNL     N7 2150   1.730   7.445   4.122 -0.2698 -0.5559 -0.2150
  283UNL     H8 2151   1.517   7.344   3.866 -0.2977 -1.6036  1.3211
  283UNL     H9 2152   1.550   7.517   3.916  0.0607  0.1371  0.1972
  283UNL    H10 2153   1.462   7.425   4.016  1.8565 -0.1913  2.0496
  284UNL     H0 2154   3.149  10.490  -0.482  0.0371  0.5889  1.1640
  284UNL     H1 2155   3.388  10.577  -0.620  2.2017  1.9311  3.6851
  284UNL     C2 2156   3.249  10.448  -0.484 -0.5767 -0.9254  0.7029
  284UNL     C3 2157   3.365  10.492  -0.557  0.1700 -0.4959  0.0304
  284UNL     C4 2158   3.402  10.312  -0.459 -0.8501 -0.0373  0.1711
  284UNL     C5 2159   3.477  10.186  -0.405 -0.4414  0.9038 -0.2848
  284UNL     N6 2160   3.284  10.340  -0.425 -0.3594  0.0154  0.3228
  284UNL     N7 2161   1.504   7.639   4.261  0.6062 -0.0757 -0.6872
  284UNL     H8 2162   3.584  10.208  -0.405 -0.4585  1.0615 -1.3371
  284UNL     H9 2163   3.469  10.164  -0.298  0.5808 -0.9564 -0.5496
  284UNL    H10 2164   3.463  10.086  -0.448 -1.9610  0.1883  1.7362
  285UNL     H0 2165   5.107   5.412  -0.813  0.7894  1.3960  2.1206
  285UNL     H1 2166   5.329   5.230  -0.846 -2.6079  0.4788 -3.2158
  285UNL     C2 2167   5.209   5.432  -0.844  0.3811  0.5536  0.1117
  285UNL     C3 2168   5.319   5.337  -0.849 -0.7987  0.8517 -0.1626
  285UNL     C4 2169   5.369   5.541  -0.908 -0.6423  1.0171 -0.5368
  285UNL     C5 2170   5.464   5.650  -0.957 -0.8675  0.4051  0.2942
  285UNL     N6 2171   5.242   5.555  -0.876  0.1668 -0.1405 -0.6176
  285UNL     N7 2172   1.503   8.183   3.905  0.1686 -0.0468 -0.3665
  285UNL     H8 2173   5.564   5.614  -0.929 -0.7400  0.7725  0.3080
  285UNL     H9 2174   5.458   5.746  -0.905 -1.7401  1.0195 -0.8823
  285UNL    H10 2175   5.455   5.667  -1.065  0.4353 -3.0867 -0.5118
  286UNL     H0 2176   1.691   7.869   3.739 -0.8013 -0.6297 -0.5403
  286UNL     H1 2177   1.785   7.638   3.875  1.9620  0.7902 -1.2222
  286UNL     C2 2178   1.713   7.849   3.843  0.3805 -0.0888 -0.6725
  286UNL     C3 2179   1.758   7.735   3.913 -0.3463 -0.1477 -0.2762
  286UNL     C4 2180   1.720   7.889   4.051 -0.1126  0.1075  0.1694
  286UNL     C5 2181   1.685   7.955   4.185 -0.3088 -0.2258  0.8123
  286UNL     N6 2182   1.692   7.948   3.934 -0.2889 -0.2902  0.1431
  286UNL     N7 2183   1.751   7.755   4.042 -0.3804  0.0327 -0.2826
  286UNL     H8 2184   1.727   8.056   4.181  1.3439 -0.8893 -3.0460
  286UNL     H9 2185   1.733   7.914   4.275  0.4172  1.5377  1.2697
  286UNL    H10 2186   1.577   7.946   4.206 -0.1987  0.1929  1.5959
  287UNL     H0 2187   1.696   8.395   4.071  0.4327 -0.1255  1.4174
  287UNL     H1 2188   1.914   8.434   4.254  0.2341  1.7748 -0.7968
  287UNL     C2 2189   1.790   8.343   4.082  0.2615 -0.6015  0.6762
  287UNL     C3 2190   1.895   8.365   4.173 -0.1948  0.2263  0.5695
  287UNL     C4 2191   1.933   8.204   4.033 -1.0429 -0.2204 -0.5476
  287UNL     C5 2192   2.011   8.082   3.976 -0.0879  0.3094  0.2002
  287UNL     N6 2193   1.818   8.246   3.993  0.0301 -0.4544 -0.6912
  287UNL     N7 2194   1.988   8.277   4.142  0.6076  0.0960  0.1365
  287UNL     H8 2195   1.957   8.033   3.894 -1.1168 -0.5155  1.3473
  287UNL     H9 2196   2.025   8.009   4.056  2.0899  1.6528  1.1460
  287UNL    H10 2197   2.100   8.129   3.931 -0.4782 -1.1347 -2.2628
  288UNL     H0 2198   4.357   5.025  -0.169  1.6765  0.8895 -0.4093
  288UNL     H1 2199   4.138   4.924  -0.315  0.9853 -2.2913  2.8993
  288UNL     C2 2200   4.351   4.996  -0.274  0.8272  0.2901 -0.2042
  288UNL     C3 2201   4.236   4.956  -0.348 -0.1833 -0.6229  0.7771
  288UNL     C4 2202   4.397   4.978  -0.479  0.1142  0.9262 -0.5017
  288UNL     C5 2203   4.469   4.983  -0.609 -0.7001 -0.5380  0.0868
  288UNL     N6 2204   4.448   5.014  -0.362  0.3470  0.0956  0.3915
  288UNL     N7 2205   4.267   4.940  -0.477 -0.0943 -0.4614 -0.6928
  288UNL     H8 2206   4.577   4.968  -0.595 -0.5339 -1.8107 -2.0513
  288UNL     H9 2207   4.432   5.061  -0.678 -1.8766 -1.2837 -0.1603
  288UNL    H10 2208   4.457   4.892  -0.668 -1.7213 -0.5706  0.3248
  289Co      Co 2209   6.124   5.526   0.618 -0.0543  0.0517  0.0120
  290Co      Co 2210   5.125   6.225   0.604  0.0579 -0.2325  0.2512
  291Co      Co 2211   5.628   5.336   0.909  0.0190  0.0850 -0.1772
  292Co      Co 2212   5.645   6.391   0.305 -0.0434 -0.0284 -0.6282
  293Co      Co 2213   5.130   5.702   0.900 -0.1419 -0.0635  0.1477
  294Co      Co 2214   6.140   6.036   0.313 -0.2298  0.0072 -0.1834
  295UNL     H0 2215   5.316   5.765   0.649 -2.0619 -0.4456 -0.8144
  295UNL     H1 2216   5.327   6.018   0.546  0.4115 -0.0907  0.5556
  295UNL     C2 2217   5.250   5.848   0.669 -0.4351  0.5960  0.4273
  295UNL     C3 2218   5.258   5.976   0.618  0.4254 -0.0409  0.5976
  295UNL     C4 2219   5.091   5.960   0.756 -0.9190  0.6416  0.4937
  295UNL     C5 2220   4.963   5.989   0.819  0.4205  0.5237 -0.3677
  295UNL     N6 2221   5.158   5.852   0.766  0.4623 -0.0734  0.3964
  295UNL     N7 2222   5.152   6.038   0.659 -0.0220 -0.0119  0.4778
  295UNL     H8 2223   4.920   5.895   0.856  0.8847  1.0431  1.5962
  295UNL     H9 2224   4.900   6.027   0.738  0.4835  0.4970 -0.4290
  295UNL    H10 2225   4.979   6.044   0.913 -0.8423  1.0494 -0.4379
  296UNL     H0 2226   5.687   6.667   0.131  0.6397 -2.1334  1.1623
  296UNL     H1 2227   5.686   6.650  -0.140  1.4692 -2.0609 -1.4597
  296UNL     C2 2228   5.676   6.575   0.076 -0.3736 -0.8819 -0.8165
  296UNL     C3 2229   5.678   6.572  -0.066  0.0353  0.0519  0.7694
  296UNL     C4 2230   5.649   6.381   0.007  0.5192  0.1357  0.2994
  296UNL     C5 2231   5.633   6.231   0.013  0.1157 -0.5840 -0.2540
  296UNL     N6 2232   5.657   6.452   0.121  0.7399  0.3583  0.2769
  296UNL     N7 2233   5.651   6.449  -0.107  0.0643 -0.0587  0.2665
  296UNL     H8 2234   5.560   6.197  -0.062 -0.9963  1.6549 -0.2864
  296UNL     H9 2235   5.614   6.197   0.115  0.9065 -2.1877 -0.6161
  296UNL    H10 2236   5.727   6.183  -0.017  3.0831  4.9669 -1.3286
  297UNL     H0 2237   5.223   6.215   0.889 -0.3955 -0.0308  1.5701
  297UNL     H1 2238   5.250   6.453   1.039  0.8475  0.1282 -1.2494
  297UNL     C2 2239   5.189   6.315   0.867 -0.2309 -0.3864 -0.5573
  297UNL     C3 2240   5.201   6.438   0.944 -1.2528  0.1269 -0.2387
  297UNL     C4 2241   5.140   6.479   0.751 -0.1441  0.2247 -0.0204
  297UNL     C5 2242   5.106   6.552   0.625 -0.0020 -0.7172  0.5336
  297UNL     N6 2243   5.136   6.344   0.753 -0.2723 -0.7172  0.2355
  297UNL     N7 2244   5.153   6.536   0.871  0.2311  0.9226 -0.1094
  297UNL     H8 2245   5.107   6.474   0.547  0.7195  0.0385 -0.2371
  297UNL     H9 2246   5.196   6.612   0.606  0.5890 -0.1003  4.5163
  297UNL    H10 2247   5.014   6.611   0.633  0.2059  0.0175 -1.7431
  298UNL     H0 2248   5.357   5.232   0.854 -3.4769  0.0009 -0.2024
  298UNL     H1 2249   5.122   5.386   0.823  0.5467 -0.3419 -3.0326
  298UNL     C2 2250   5.342   5.339   0.857 -0.6233  0.4844 -0.6375
  298UNL     C3 2251   5.224   5.416   0.845 -0.1793  0.1868  0.2545
  298UNL     C4 2252   5.390   5.530   0.904 -0.1612  0.2924  0.3137
  298UNL     C5 2253   5.467   5.645   0.958  0.0013 -0.3721  0.5057
  298UNL     N6 2254   5.447   5.409   0.885  0.2267  0.3553  0.0925
  298UNL     N7 2255   5.257   5.541   0.871  0.5162 -0.4238  0.2550
  298UNL     H8 2256   5.445   5.732   0.895  0.5533 -1.5288 -1.3678
  298UNL     H9 2257   5.573   5.617   0.946 -0.2571 -1.5502  0.7740
  298UNL    H10 2258   5.439   5.661   1.063  0.4357 -2.7379  1.0541
  299UNL     H0 2259   5.138   6.307   0.293  0.4402 -0.0774 -0.7595
  299UNL     H1 2260   5.378   6.341   0.150 -1.6091  2.3840 -0.0193
  299UNL     C2 2261   5.238   6.299   0.334 -0.0369 -0.2649  0.4170
  299UNL     C3 2262   5.356   6.333   0.255  0.3259 -0.0285  0.2947
  299UNL     C4 2263   5.396   6.306   0.467 -0.5249 -0.1873  0.4565
  299UNL     C5 2264   5.483   6.288   0.595 -0.5898 -0.4806  0.6391
  299UNL     N6 2265   5.270   6.271   0.461 -0.2404  0.2128  0.2319
  299UNL     N7 2266   5.453   6.338   0.342 -0.2383 -0.4297  0.2034
  299UNL     H8 2267   5.548   6.375   0.611  0.1231 -0.2751 -2.6338
  299UNL     H9 2268   5.550   6.201   0.597  0.0622  0.0170  1.4179
  299UNL    H10 2269   5.429   6.277   0.690  1.0918  0.4655  1.7608
  300UNL     H0 2270   5.838   5.522   1.069 -1.5139 -0.1697 -1.1717
  300UNL     H1 2271   5.862   5.495   1.332  0.3384  0.5225 -1.1086
  300UNL     C2 2272   5.777   5.456   1.129  0.0111 -0.5300  0.0455
  300UNL     C3 2273   5.785   5.451   1.270 -0.3138  0.6350 -0.3993
  300UNL     C4 2274   5.613   5.358   1.196 -0.2595  0.3671  0.0567
  300UNL     C5 2275   5.474   5.296   1.189 -0.1454 -0.5030 -0.5353
  300UNL     N6 2276   5.676   5.388   1.085 -0.0170 -0.4619 -0.4690
  300UNL     N7 2277   5.680   5.396   1.314 -0.2953 -0.4098  0.0752
  300UNL     H8 2278   5.470   5.200   1.137  1.9538 -0.5474 -0.7086
  300UNL     H9 2279   5.403   5.362   1.138  0.1017  0.4330  0.2912
  300UNL    H10 2280   5.427   5.275   1.286 -0.0057  1.6660  0.0580
  301UNL     H0 2281   6.348   5.065   0.523 -1.6985 -1.4415  1.1285
  301UNL     H1 2282   6.338   5.311   0.687 -0.6962  3.9147 -0.8527
  301UNL     C2 2283   6.285   5.153   0.529 -0.0349 -0.1060 -0.0054
  301UNL     C3 2284   6.277   5.273   0.607 -0.1937 -0.1696  0.4706
  301UNL     C4 2285   6.116   5.262   0.467  0.3180 -0.5979  0.3364
  301UNL     C5 2286   5.984   5.291   0.393 -0.0379  0.2247 -0.3527
  301UNL     N6 2287   6.181   5.149   0.445  0.7881 -0.1880  0.2094
  301UNL     N7 2288   6.169   5.339   0.566 -0.5139 -0.3034  0.2578
  301UNL     H8 2289   5.901   5.224   0.419 -0.5266  1.0176  0.1720
  301UNL     H9 2290   5.992   5.284   0.284  3.4058 -1.8568 -0.1194
  301UNL    H10 2291   5.960   5.394   0.424  4.6285  0.2771  4.5822
  302UNL     H0 2292   5.619   5.588   0.724  0.2984  1.2882 -0.0170
  302UNL     H1 2293   5.839   5.678   0.582  1.3601 -0.0643 -0.1319
  302UNL     C2 2294   5.721   5.553   0.728 -0.0591  0.2444  0.4496
  302UNL     C3 2295   5.832   5.595   0.650  0.2842  0.4438  0.4032
  302UNL     C4 2296   5.874   5.414   0.738  1.0173  0.8321 -0.2747
  302UNL     C5 2297   5.957   5.303   0.797  0.1802 -0.3208  0.2859
  302UNL     N6 2298   5.749   5.435   0.783 -0.5105 -0.4849  0.0581
  302UNL     N7 2299   5.933   5.513   0.667  0.1820 -0.1816  0.5591
  302UNL     H8 2300   6.065   5.318   0.784  0.3987 -1.6761  0.3728
  302UNL     H9 2301   5.947   5.308   0.907 -1.3917 -0.0618  0.1595
  302UNL    H10 2302   5.933   5.203   0.757  1.8601 -0.8001  0.4028
  303UNL     H0 2303   5.633   6.090   0.411  0.2205  0.7398  0.8464
  303UNL     H1 2304   5.850   5.927   0.408  3.7344  0.3544  0.6222
  303UNL     C2 2305   5.729   6.124   0.376 -0.1742  0.4216 -0.5779
  303UNL     C3 2306   5.837   6.028   0.373 -1.3624 -0.1796  0.1976
  303UNL     C4 2307   5.892   6.214   0.283  0.1109  0.0640 -0.1673
  303UNL     C5 2308   5.973   6.315   0.201  0.0556 -0.1538 -0.3225
  303UNL     N6 2309   5.767   6.233   0.316 -0.2871 -0.0085  0.6938
  303UNL     N7 2310   5.941   6.092   0.317 -0.1455 -0.0287  0.1295
  303UNL     H8 2311   5.970   6.312   0.091 -1.6219  1.7004 -0.3998
  303UNL     H9 2312   6.077   6.309   0.236  0.1944  0.2449 -0.6620
  303UNL    H10 2313   5.940   6.415   0.233 -0.5546 -1.0170  1.8777
  304UNL     H0 2314   6.208   5.759   0.174 -1.6198  1.5950 -0.4894
  304UNL     H1 2315   6.177   5.518   0.314 -1.4868 -0.1860  0.9825
  304UNL     C2 2316   6.178   5.745   0.277  0.5096  0.2182  0.0058
  304UNL     C3 2317   6.165   5.621   0.346  0.2085  0.4776 -0.3674
  304UNL     C4 2318   6.112   5.783   0.475  0.0461  0.5456  0.7359
  304UNL     C5 2319   6.079   5.862   0.597  0.0525  0.0724 -0.6197
  304UNL     N6 2320   6.153   5.844   0.364  0.5325  0.1745  0.5090
  304UNL     N7 2321   6.134   5.647   0.473  0.1768 -0.4805  0.3242
  304UNL     H8 2322   6.047   5.966   0.582 -0.0505  0.3372  1.2812
  304UNL     H9 2323   6.168   5.878   0.659 -0.7799 -1.9736  1.1898
  304UNL    H10 2324   5.998   5.825   0.661 -1.1792  1.4671 -1.3130
  305UNL     H0 2325   6.127   6.282   0.519 -0.8939 -1.0369 -2.1613
  305UNL     H1 2326   6.332   6.366   0.662  0.6230  0.3127 -1.1864
  305UNL     C2 2327   6.228   6.245   0.506 -0.4772 -0.5666 -0.4805
  305UNL     C3 2328   6.330   6.291   0.584 -0.8155 -0.6431 -0.2834
  305UNL     C4 2329   6.383   6.125   0.469  0.2083  0.4971 -0.5668
  305UNL     C5 2330   6.465   6.013   0.410 -0.2946  0.5805 -0.7807
  305UNL     N6 2331   6.254   6.132   0.446 -0.7295 -0.7651  0.6334
  305UNL     N7 2332   6.436   6.216   0.559 -0.9769  0.2823 -0.4303
  305UNL     H8 2333   6.448   5.998   0.303  1.4673  0.5402 -1.0846
  305UNL     H9 2334   6.442   5.925   0.472  1.0729  0.1885 -0.7908
  305UNL    H10 2335   6.573   6.032   0.403 -0.2489 -0.2748 -3.8547
  306UNL     H0 2336   4.859   5.661   1.044  4.2841 -0.1078 -0.9020
  306UNL     H1 2337   4.625   5.628   0.888 -0.6518 -0.1903 -2.1813
  306UNL     C2 2338   4.848   5.633   0.940 -0.3629 -0.0350 -0.6376
  306UNL     C3 2339   4.730   5.620   0.863 -0.1349 -0.4159 -0.1453
  306UNL     C4 2340   4.905   5.600   0.750  0.2622 -0.2060 -0.1566
  306UNL     C5 2341   4.987   5.593   0.627 -0.7033  0.1375  1.6716
  306UNL     N6 2342   4.951   5.629   0.865  0.0415  0.4742  0.0669
  306UNL     N7 2343   4.771   5.593   0.743 -0.5679  0.2866  0.0595
  306UNL     H8 2344   5.068   5.522   0.651 -0.2012  0.2292  0.3124
  306UNL     H9 2345   5.040   5.683   0.593  0.1381 -1.2010 -0.7724
  306UNL    H10 2346   4.933   5.550   0.543  0.0749 -3.0227  2.6499
  307Co      Co 2347   5.625   4.846   1.797  0.4716 -0.1863  0.1311
  308Co      Co 2348   4.662   5.548   1.772 -0.2710  0.0142 -0.5455
  309Co      Co 2349   5.108   4.689   2.096 -0.2658  0.0635 -0.1189
  310Co      Co 2350   5.140   5.735   1.484 -0.0070  0.0641 -0.0937
  311Co      Co 2351   4.632   5.049   2.097  0.1273 -0.3291  0.3357
  312Co      Co 2352   5.624   5.386   1.495  0.1335 -0.1264  0.2000
  313UNL     H0 2353   4.866   5.093   1.932 -1.0370 -0.3740  0.3812
  313UNL     H1 2354   4.880   5.306   1.743  2.7491 -0.0367  3.6883
  313UNL     C2 2355   4.805   5.178   1.905 -0.2280 -0.1130 -0.7278
  313UNL     C3 2356   4.803   5.289   1.817 -0.2986 -0.6806  0.6120
  313UNL     C4 2357   4.642   5.300   1.942 -0.0415 -0.1957 -0.8291
  313UNL     C5 2358   4.517   5.361   2.006 -0.4611 -0.7486  0.3904
  313UNL     N6 2359   4.697   5.193   1.979  0.0160  0.0715 -0.0772
  313UNL     N7 2360   4.698   5.369   1.835  0.5581  0.3055 -0.4194
  313UNL     H8 2361   4.435   5.332   1.939 -0.9602 -1.8507  1.4591
  313UNL     H9 2362   4.512   5.471   2.009  0.2381 -0.6744 -0.6096
  313UNL    H10 2363   4.494   5.322   2.106  3.4170 -0.9531  1.3714
  314UNL     H0 2364   5.215   5.978   1.308 -2.7053  2.1957 -2.6979
  314UNL     H1 2365   5.215   5.962   1.043  0.5419  1.1620  0.8009
  314UNL     C2 2366   5.189   5.889   1.252 -0.2736 -0.1546 -0.3635
  314UNL     C3 2367   5.185   5.883   1.112  0.2258  0.0319 -0.5911
  314UNL     C4 2368   5.156   5.691   1.194  0.1149 -0.1211 -0.1955
  314UNL     C5 2369   5.134   5.546   1.192 -0.6454  0.2115  0.0675
  314UNL     N6 2370   5.165   5.771   1.296  0.0248  0.2863 -0.6770
  314UNL     N7 2371   5.146   5.763   1.079 -0.0812 -0.2123 -0.3658
  314UNL     H8 2372   5.221   5.482   1.172 -1.9072 -1.4747 -0.3044
  314UNL     H9 2373   5.057   5.516   1.120  0.1310 -0.2256 -0.6081
  314UNL    H10 2374   5.111   5.517   1.295  0.8826 -1.5530 -0.0346
  315UNL     H0 2375   4.730   5.553   2.078  1.3536  0.4807 -0.1057
  315UNL     H1 2376   4.699   5.776   2.226  1.3004  2.2453 -0.4171
  315UNL     C2 2377   4.704   5.651   2.040  0.3448  0.1623 -0.2661
  315UNL     C3 2378   4.680   5.763   2.121 -0.3171  0.2424  0.0447
  315UNL     C4 2379   4.661   5.813   1.917  0.0158  0.4135 -0.2779
  315UNL     C5 2380   4.648   5.894   1.793  0.0692 -0.5015 -0.3250
  315UNL     N6 2381   4.676   5.683   1.912 -0.4143  0.8330 -0.6862
  315UNL     N7 2382   4.653   5.866   2.041 -0.9195 -0.0553  0.2879
  315UNL     H8 2383   4.736   5.893   1.728  0.7062  1.0847  0.4603
  315UNL     H9 2384   4.643   6.000   1.819  0.6957 -0.9234  1.6666
  315UNL    H10 2385   4.565   5.850   1.736 -0.4462  0.3971 -0.2841
  316UNL     H0 2386   4.836   4.582   1.979  0.2149  0.0950 -2.4295
  316UNL     H1 2387   4.636   4.784   1.914  1.3639  2.4436 -2.0060
  316UNL     C2 2388   4.826   4.687   2.004 -1.0360 -0.5773  0.2515
  316UNL     C3 2389   4.721   4.781   1.981 -0.1350 -0.3005  0.0164
  316UNL     C4 2390   4.873   4.859   2.119  0.2600 -0.7213  0.1769
  316UNL     C5 2391   4.952   4.964   2.197  0.0975  0.1858  0.1585
  316UNL     N6 2392   4.924   4.739   2.077 -0.0499  0.1535 -0.5418
  316UNL     N7 2393   4.752   4.884   2.059 -0.2641 -0.6551  0.1014
  316UNL     H8 2394   4.919   5.065   2.169 -1.9172 -0.0764  1.4242
  316UNL     H9 2395   5.062   4.971   2.196  0.0241  1.6794  0.1300
  316UNL    H10 2396   4.929   4.960   2.304  0.7633  1.5618  0.3828
  317UNL     H0 2397   4.658   5.642   1.466 -1.1097  0.9897  1.5349
  317UNL     H1 2398   4.898   5.734   1.344 -0.5625  0.4782 -0.0180
  317UNL     C2 2399   4.760   5.640   1.501 -0.1799  0.3707 -0.9931
  317UNL     C3 2400   4.877   5.689   1.440  0.1750 -0.2246 -0.1743
  317UNL     C4 2401   4.910   5.623   1.636  1.0896 -0.1241  0.1521
  317UNL     C5 2402   4.972   5.629   1.765 -0.1454  0.4674 -0.4420
  317UNL     N6 2403   4.782   5.600   1.626  0.1091 -0.0922  0.3044
  317UNL     N7 2404   4.973   5.677   1.525 -0.2515 -0.2138 -0.5138
  317UNL     H8 2405   4.981   5.735   1.790 -2.2768  0.7952 -0.8368
  317UNL     H9 2406   5.072   5.586   1.755 -0.6214 -0.1454 -3.5353
  317UNL    H10 2407   4.907   5.571   1.833  1.1691  1.8305  2.1223
  318UNL     H0 2408   5.311   4.803   2.209 -0.7744 -0.7555 -0.5981
  318UNL     H1 2409   5.373   4.820   2.509  1.3456  0.2561 -1.2336
  318UNL     C2 2410   5.262   4.779   2.303  0.6054 -0.0934  0.3205
  318UNL     C3 2411   5.293   4.781   2.447 -0.0932  0.5271  0.3832
  318UNL     C4 2412   5.097   4.694   2.391 -0.0520 -0.1949  0.0534
  318UNL     C5 2413   4.960   4.625   2.400  1.2721 -0.0444  0.8000
  318UNL     N6 2414   5.139   4.734   2.276 -0.3014 -0.2858 -0.1375
  318UNL     N7 2415   5.180   4.724   2.500 -0.5069  0.4913 -0.4650
  318UNL     H8 2416   4.942   4.559   2.314  0.5755  1.2072 -0.0575
  318UNL     H9 2417   4.870   4.689   2.397  1.3297  0.0361 -2.1514
  318UNL    H10 2418   4.952   4.575   2.497  0.7744  0.2264  0.9025
  319UNL     H0 2419   5.875   4.385   1.682  0.5103  0.3574  1.4527
  319UNL     H1 2420   5.866   4.606   1.841  1.1428 -1.5371 -0.7389
  319UNL     C2 2421   5.798   4.460   1.694  0.6002  0.7504 -0.1945
  319UNL     C3 2422   5.792   4.581   1.766 -0.0743 -0.0903 -0.0677
  319UNL     C4 2423   5.638   4.578   1.631  0.3187 -0.2512  0.2861
  319UNL     C5 2424   5.520   4.622   1.551  0.1454 -0.1459  0.0022
  319UNL     N6 2425   5.694   4.459   1.618 -0.4716 -0.0300  0.9828
  319UNL     N7 2426   5.694   4.660   1.722  0.0462 -0.3532 -0.7236
  319UNL     H8 2427   5.537   4.723   1.512  1.4364  0.3311  1.6748
  319UNL     H9 2428   5.435   4.635   1.619 -0.2599 -0.4356 -0.4357
  319UNL    H10 2429   5.493   4.556   1.467 -0.0955 -0.2407  0.1532
  320UNL     H0 2430   5.104   4.900   1.858 -0.4676 -1.1098 -0.3590
  320UNL     H1 2431   5.340   4.991   1.736 -1.6033  0.2066 -0.1453
  320UNL     C2 2432   5.207   4.873   1.874 -0.1853  0.1905  0.1519
  320UNL     C3 2433   5.328   4.919   1.816  0.2979  0.2179  0.1912
  320UNL     C4 2434   5.360   4.759   1.944  0.0673  0.5297  0.2016
  320UNL     C5 2435   5.442   4.653   2.003  0.3025  0.0975 -0.0555
  320UNL     N6 2436   5.232   4.775   1.961 -0.2915  0.0031 -0.0772
  320UNL     N7 2437   5.425   4.836   1.852 -0.4841 -0.4031 -0.3042
  320UNL     H8 2438   5.484   4.589   1.924  1.4508  0.9252 -0.1251
  320UNL     H9 2439   5.528   4.693   2.058  0.2681 -2.0886  1.7389
  320UNL    H10 2440   5.384   4.584   2.066 -0.5389  1.4484  0.6950
  321UNL     H0 2441   5.132   5.433   1.582  1.1971 -2.4516  1.6000
  321UNL     H1 2442   5.346   5.281   1.592 -1.5039 -0.9005 -1.5316
  321UNL     C2 2443   5.233   5.459   1.553  0.3275 -0.4792  0.1606
  321UNL     C3 2444   5.349   5.384   1.559 -0.1131 -0.2516  0.3991
  321UNL     C4 2445   5.396   5.578   1.494 -0.0812  0.1531  0.2459
  321UNL     C5 2446   5.479   5.692   1.436  0.6623  0.6994 -0.4590
  321UNL     N6 2447   5.263   5.584   1.514  0.6694  0.4235 -0.4804
  321UNL     N7 2448   5.452   5.461   1.533  0.5776 -0.8061 -0.0663
  321UNL     H8 2449   5.431   5.789   1.452 -1.1494 -0.2370  0.0874
  321UNL     H9 2450   5.501   5.677   1.329  0.7178  0.1953 -0.3790
  321UNL    H10 2451   5.575   5.702   1.489 -1.0241  0.1886  2.9683
  322UNL     H0 2452   5.704   5.118   1.368 -0.1347 -1.3288 -0.3597
  322UNL     H1 2453   5.710   4.872   1.508  1.8790  0.4954 -1.4618
  322UNL     C2 2454   5.676   5.095   1.470 -0.4886 -0.9159 -0.3642
  322UNL     C3 2455   5.691   4.974   1.539 -0.2309 -0.2993  0.1321
  322UNL     C4 2456   5.636   5.123   1.669  0.8993  0.4562  0.3732
  322UNL     C5 2457   5.593   5.197   1.786  0.4688 -0.3039 -0.2095
  322UNL     N6 2458   5.651   5.189   1.558 -0.1302 -0.2440 -0.9053
  322UNL     N7 2459   5.651   4.985   1.663  0.3035  0.1040  0.8982
  322UNL     H8 2460   5.627   5.300   1.803 -1.2087  0.0666  1.2916
  322UNL     H9 2461   5.646   5.154   1.872  0.6984  0.3212 -0.0297
  322UNL    H10 2462   5.489   5.176   1.813  0.6002  0.2832  0.7942
  323UNL     H0 2463   5.602   5.601   1.726  0.5937  0.5617  0.6853
  323UNL     H1 2464   5.840   5.674   1.857 -1.2421  0.1232  0.2344
  323UNL     C2 2465   5.703   5.572   1.701  0.2130 -0.1067 -0.1555
  323UNL     C3 2466   5.826   5.609   1.772  0.8932 -0.0207 -0.0525
  323UNL     C4 2467   5.874   5.458   1.643  0.1896  0.6647  0.0232
  323UNL     C5 2468   5.959   5.340   1.585  0.1974  0.1935 -0.3428
  323UNL     N6 2469   5.749   5.485   1.612  0.3722 -0.3993 -0.5042
  323UNL     N7 2470   5.925   5.530   1.734 -0.3008  0.3011  0.2454
  323UNL     H8 2471   6.065   5.365   1.575 -0.0137  1.2329 -0.1392
  323UNL     H9 2472   5.906   5.313   1.493 -0.8259 -2.3483  0.8767
  323UNL    H10 2473   5.944   5.252   1.649 -1.4153  0.3122 -0.5231
  324UNL     H0 2474   4.381   5.016   2.241  1.8939 -1.0975 -0.0801
  324UNL     H1 2475   4.165   4.885   2.131  0.1242 -0.4872 -0.4072
  324UNL     C2 2476   4.371   4.978   2.140  0.4414  0.0151 -0.3826
  324UNL     C3 2477   4.256   4.917   2.081  0.0048 -0.2383 -0.4656
  324UNL     C4 2478   4.399   4.975   1.935  0.3543  0.0924  0.1929
  324UNL     C5 2479   4.475   4.988   1.803 -0.1631 -0.6099  0.0870
  324UNL     N6 2480   4.456   4.996   2.050 -0.0852  0.7451  0.3965
  324UNL     N7 2481   4.270   4.928   1.951  0.0239  0.1099  0.1713
  324UNL     H8 2482   4.583   4.974   1.817 -0.0436  1.1748  1.2778
  324UNL     H9 2483   4.472   5.086   1.753 -0.1758 -0.3545  0.5883
  324UNL    H10 2484   4.436   4.916   1.730 -1.3513 -0.5866  0.6887
  325Co      Co 2485   5.163   4.145   2.986 -0.1587 -0.0730  0.1771
  326Co      Co 2486   4.177   4.856   3.005  0.1190 -0.2608  0.1155
  327Co      Co 2487   4.675   3.970   3.302  0.0679  0.2182  0.0057
  328Co      Co 2488   4.641   5.022   2.695  0.1600  0.0603  0.1795
  329Co      Co 2489   4.182   4.312   3.277  0.1987 -0.0904 -0.0592
  330Co      Co 2490   5.134   4.676   2.692 -0.1430  0.1494 -0.1746
  331UNL     H0 2491   4.421   4.412   3.101  0.5461  0.4839  1.6173
  331UNL     H1 2492   4.403   4.652   2.966 -0.5868  1.0961 -0.0453
  331UNL     C2 2493   4.339   4.483   3.104  0.1507  0.1500 -0.2910
  331UNL     C3 2494   4.336   4.611   3.040  0.2034 -0.3535 -0.1035
  331UNL     C4 2495   4.166   4.590   3.168 -0.4588  0.8736 -0.1751
  331UNL     C5 2496   4.028   4.605   3.220 -0.3886 -0.3012  0.3080
  331UNL     N6 2497   4.236   4.479   3.186 -0.3189  0.3601  0.1816
  331UNL     N7 2498   4.225   4.679   3.076 -0.4354 -0.6504  0.1776
  331UNL     H8 2499   3.964   4.563   3.140  1.6657  0.4325 -1.8454
  331UNL     H9 2500   4.008   4.711   3.240  1.0252 -0.0183  0.3202
  331UNL    H10 2501   4.006   4.557   3.316  1.2265  1.3465  1.5715
  332UNL     H0 2502   4.732   5.266   2.546 -0.7406  0.4339 -0.3765
  332UNL     H1 2503   4.704   5.300   2.277 -0.1696 -0.7436 -0.8291
  332UNL     C2 2504   4.705   5.194   2.470  0.8684 -0.3867 -0.2214
  332UNL     C3 2505   4.680   5.210   2.333 -0.3293 -0.9360 -1.2032
  332UNL     C4 2506   4.643   5.013   2.401  0.2069  0.5023 -0.3753
  332UNL     C5 2507   4.610   4.870   2.388 -0.9774  0.8987 -0.2152
  332UNL     N6 2508   4.666   5.077   2.513 -0.1634  0.0101 -0.0844
  332UNL     N7 2509   4.650   5.095   2.288  0.4372  0.1717  0.3058
  332UNL     H8 2510   4.641   4.814   2.477 -2.2166  2.5677  1.3550
  332UNL     H9 2511   4.671   4.828   2.307 -0.7793  2.8587 -1.1700
  332UNL    H10 2512   4.508   4.840   2.364 -0.7516 -0.4480  0.4671
  333UNL     H0 2513   4.230   4.871   3.319  0.3954  1.1208  2.6541
  333UNL     H1 2514   4.242   5.110   3.451  2.2691 -1.9652  0.4773
  333UNL     C2 2515   4.216   4.969   3.276  0.4329  0.1050  0.2137
  333UNL     C3 2516   4.225   5.090   3.346 -0.4169 -0.5010  0.5584
  333UNL     C4 2517   4.169   5.121   3.139  0.5610  0.5892  0.0697
  333UNL     C5 2518   4.126   5.194   3.013  0.2194  0.2012  0.0323
  333UNL     N6 2519   4.187   4.989   3.151  0.3282 -0.7192  0.1043
  333UNL     N7 2520   4.195   5.182   3.260 -0.5522 -0.2870  0.1396
  333UNL     H8 2521   4.200   5.167   2.938 -0.1314 -1.2447  0.1711
  333UNL     H9 2522   4.132   5.303   3.022  0.1211  0.5011 -2.7864
  333UNL    H10 2523   4.021   5.179   2.983  0.4339  0.1113 -0.6813
  334UNL     H0 2524   4.438   3.862   3.156 -0.3469 -0.3865  0.9750
  334UNL     H1 2525   4.210   4.021   3.110  1.6666 -1.8439 -0.9921
  334UNL     C2 2526   4.409   3.961   3.188 -0.2078  0.0069 -0.0592
  334UNL     C3 2527   4.297   4.041   3.170  0.0939  0.4707  0.7156
  334UNL     C4 2528   4.432   4.131   3.314  0.2826 -0.5350  0.3416
  334UNL     C5 2529   4.505   4.235   3.392 -0.6548  0.7315  0.0667
  334UNL     N6 2530   4.491   4.026   3.263  0.3511  0.2048 -0.2214
  334UNL     N7 2531   4.314   4.156   3.247 -0.5066  0.3861 -0.0825
  334UNL     H8 2532   4.489   4.227   3.500 -3.7739  0.2215 -0.3418
  334UNL     H9 2533   4.501   4.338   3.354 -0.5013  0.7848  0.1907
  334UNL    H10 2534   4.613   4.219   3.375 -0.9944 -3.1673  0.6040
  335UNL     H0 2535   4.140   4.957   2.715 -0.2675  1.3537  0.3985
  335UNL     H1 2536   4.365   5.029   2.565  1.5178 -0.0321  0.0349
  335UNL     C2 2537   4.243   4.963   2.747 -0.2699 -0.0307  0.6843
  335UNL     C3 2538   4.356   5.002   2.669  0.3527 -0.8860 -0.2735
  335UNL     C4 2539   4.404   4.949   2.864  0.0980 -0.7014  0.1200
  335UNL     C5 2540   4.480   4.970   2.993 -0.5035 -0.3024  0.2564
  335UNL     N6 2541   4.275   4.919   2.863 -0.9143 -0.7851  0.7640
  335UNL     N7 2542   4.458   4.996   2.750  0.1189  0.4131 -0.3636
  335UNL     H8 2543   4.587   4.972   2.971 -1.1058  0.8049 -3.1178
  335UNL     H9 2544   4.460   4.904   3.079 -2.2137  2.0461  1.7912
  335UNL    H10 2545   4.479   5.074   3.029  3.8442  0.1780 -0.4715
  336UNL     H0 2546   4.900   4.089   3.460 -0.9069 -2.4822 -2.3244
  336UNL     H1 2547   4.879   4.138   3.733 -0.1203  0.2867  0.5451
  336UNL     C2 2548   4.823   4.063   3.531  0.3353 -0.4329 -0.0547
  336UNL     C3 2549   4.819   4.078   3.667  0.4443  0.2880  0.0228
  336UNL     C4 2550   4.659   3.956   3.590 -0.9834  0.3571  0.5728
  336UNL     C5 2551   4.532   3.869   3.597  0.0319  0.5556  0.4234
  336UNL     N6 2552   4.725   3.997   3.483  0.6277 -0.7188 -0.1978
  336UNL     N7 2553   4.714   4.005   3.704  0.0702 -0.7979 -0.0527
  336UNL     H8 2554   4.539   3.789   3.522  2.8138 -0.7645  1.9286
  336UNL     H9 2555   4.442   3.925   3.568  0.9837  1.0197 -1.9206
  336UNL    H10 2556   4.509   3.825   3.694 -1.0256  1.5756  0.6547
  337UNL     H0 2557   5.372   3.682   2.886  1.5826  0.8860 -1.7921
  337UNL     H1 2558   5.397   3.928   3.012 -1.5118  0.9622  0.5819
  337UNL     C2 2559   5.311   3.770   2.874 -0.1361  0.0150 -0.0742
  337UNL     C3 2560   5.319   3.896   2.944 -0.2801  0.4461 -0.6316
  337UNL     C4 2561   5.139   3.884   2.824 -0.0078 -0.7180 -0.3597
  337UNL     C5 2562   5.000   3.920   2.778  0.4968  0.6400 -0.4718
  337UNL     N6 2563   5.206   3.770   2.795 -0.5237  0.2891  0.5981
  337UNL     N7 2564   5.208   3.961   2.908 -0.1945  0.2409 -0.0287
  337UNL     H8 2565   4.961   3.867   2.690  0.3108  2.0881 -1.2782
  337UNL     H9 2566   5.001   4.027   2.754 -1.5001  1.1930  1.4821
  337UNL    H10 2567   4.933   3.897   2.862 -0.1032 -2.3416 -1.6221
  338UNL     H0 2568   4.666   4.223   3.093 -0.7514 -1.9478  0.7059
  338UNL     H1 2569   4.892   4.284   2.938 -1.2618  0.8854  0.8520
  338UNL     C2 2570   4.766   4.181   3.088  0.2730  0.3813  0.2787
  338UNL     C3 2571   4.885   4.208   3.015 -0.2394 -0.2485 -0.1297
  338UNL     C4 2572   4.917   4.049   3.146  0.4354  0.3352  0.0591
  338UNL     C5 2573   4.979   3.920   3.199  0.0459 -0.4870  0.1005
  338UNL     N6 2574   4.791   4.083   3.172 -0.6231  0.2906 -0.0868
  338UNL     N7 2575   4.980   4.127   3.052 -0.5869  0.2384  0.7901
  338UNL     H8 2576   5.087   3.934   3.209  0.2618 -0.2052 -2.0383
  338UNL     H9 2577   4.944   3.890   3.298 -1.1421  1.0850  0.2099
  338UNL    H10 2578   4.962   3.837   3.130  1.4763  0.4380 -1.4551
  339UNL     H0 2579   4.620   4.718   2.758  0.6698  1.0195 -0.0574
  339UNL     H1 2580   4.842   4.556   2.800  1.9662 -0.2493  1.6269
  339UNL     C2 2581   4.724   4.744   2.752  0.9687 -0.0167  0.3583
  339UNL     C3 2582   4.837   4.661   2.773 -0.0503 -0.6424  0.1959
  339UNL     C4 2583   4.876   4.857   2.689  0.4501 -0.2931 -0.3929
  339UNL     C5 2584   4.962   4.967   2.635 -0.7247 -0.1297  0.2055
  339UNL     N6 2585   4.751   4.863   2.710  0.6062 -0.7431 -0.0932
  339UNL     N7 2586   4.937   4.738   2.735 -0.0417  0.0737  0.5971
  339UNL     H8 2587   5.060   4.975   2.682 -0.9461  0.2618  0.6046
  339UNL     H9 2588   4.924   5.070   2.644  2.7782  1.3253 -0.0900
  339UNL    H10 2589   4.973   4.954   2.526  0.3235  0.4980  0.2196
  340UNL     H0 2590   5.173   4.424   2.533  2.5879 -2.1492  0.0832
  340UNL     H1 2591   5.189   4.171   2.680  0.9813 -0.8839  1.2553
  340UNL     C2 2592   5.168   4.395   2.637  0.4448  0.1659  0.7276
  340UNL     C3 2593   5.178   4.273   2.713  0.5894 -0.2885 -0.5614
  340UNL     C4 2594   5.172   4.430   2.853  0.0398  0.1598  0.5064
  340UNL     C5 2595   5.150   4.508   2.977  0.6319  0.3707  0.0044
  340UNL     N6 2596   5.168   4.489   2.729  0.0347 -0.2883  0.1425
  340UNL     N7 2597   5.174   4.290   2.843  0.0029 -0.0831 -0.1724
  340UNL     H8 2598   5.214   4.596   2.995  0.1137  0.5737  0.9145
  340UNL     H9 2599   5.165   4.439   3.060 -1.3593  0.4235  0.4559
  340UNL    H10 2600   5.047   4.542   2.993 -0.0279 -2.0768  1.4653
  341UNL     H0 2601   5.133   4.920   2.887  0.9016  1.2760 -1.0494
  341UNL     H1 2602   5.353   4.998   3.035  0.0497 -0.5304  0.9159
  341UNL     C2 2603   5.228   4.870   2.893  0.0311 -0.3186  0.6926
  341UNL     C3 2604   5.347   4.915   2.967  0.1627 -0.2508  0.5585
  341UNL     C4 2605   5.388   4.744   2.852 -0.2016  0.0005 -0.0772
  341UNL     C5 2606   5.464   4.630   2.799 -0.2490  0.3015  0.4322
  341UNL     N6 2607   5.266   4.774   2.814  0.3142  0.0469  0.3680
  341UNL     N7 2608   5.446   4.834   2.939 -0.2451  0.2226 -0.6914
  341UNL     H8 2609   5.543   4.662   2.729 -1.6991 -0.2076 -1.5269
  341UNL     H9 2610   5.405   4.569   2.730 -1.5075  1.1960  0.6873
  341UNL    H10 2611   5.497   4.566   2.881  1.4155 -0.0027 -0.4304
  342UNL     H0 2612   3.920   4.282   3.437 -0.2037 -1.8319 -0.0921
  342UNL     H1 2613   3.665   4.213   3.296 -0.6383  1.4819  0.0617
  342UNL     C2 2614   3.892   4.256   3.336  0.3502 -0.2145 -0.7050
  342UNL     C3 2615   3.769   4.230   3.269 -0.3234 -0.3013  0.0576
  342UNL     C4 2616   3.930   4.262   3.136  0.8985 -0.2132  0.1291
  342UNL     C5 2617   4.001   4.262   3.004 -0.2013  0.1083  0.5719
  342UNL     N6 2618   3.991   4.263   3.250 -0.8152  1.0921 -0.2350
  342UNL     N7 2619   3.803   4.218   3.143 -0.2540  0.3136  0.8453
  342UNL     H8 2620   3.933   4.250   2.919 -0.1835  0.6397  0.4776
  342UNL     H9 2621   4.060   4.171   2.992  1.2004  1.0619  0.0196
  342UNL    H10 2622   4.065   4.347   2.976 -0.2451  0.1776  0.6793
  343Co      Co 2623   6.624   6.223  -0.608  0.0587  0.1052  0.0436
  344Co      Co 2624   3.675   4.138   4.197  0.1038  0.0914  0.0622
  345Co      Co 2625   6.137   6.043  -0.285 -0.0882  0.3166  0.4355
  346Co      Co 2626   4.151   4.296   3.890  0.0096  0.1109  0.1464
  347Co      Co 2627   5.649   6.395  -0.302 -0.2924  0.1847  0.2835
  348Co      Co 2628   4.666   3.963   3.894  0.1359 -0.1786  0.0883
  349UNL     H0 2629   5.863   6.464  -0.532 -0.2755 -0.3779 -1.4986
  349UNL     H1 2630   5.815   6.697  -0.686  2.2236  1.9171  1.4027
  349UNL     C2 2631   5.781   6.533  -0.520 -0.4834 -0.8958  0.2332
  349UNL     C3 2632   5.765   6.654  -0.601  0.4854  0.6074 -0.1840
  349UNL     C4 2633   5.623   6.648  -0.449  0.2276  0.8359  0.1217
  349UNL     C5 2634   5.495   6.684  -0.372  0.4451 -0.5510 -0.1897
  349UNL     N6 2635   5.688   6.535  -0.426  0.2584 -0.1346  0.4844
  349UNL     N7 2636   3.713   3.954   4.245  0.3494 -0.0289 -1.1207
  349UNL     H8 2637   5.457   6.620  -0.291 -0.9180 -1.0434 -1.1860
  349UNL     H9 2638   5.411   6.705  -0.440 -0.6844  0.3017  1.4036
  349UNL    H10 2639   5.515   6.779  -0.319 -0.7387  0.0170 -0.7341
  350UNL     H0 2640   4.196   4.568   3.750 -0.4289  2.4552 -1.2829
  350UNL     H1 2641   4.187   4.567   3.443 -0.3746  0.9300  1.1447
  350UNL     C2 2642   4.199   4.496   3.669  0.4733  0.4308  0.4666
  350UNL     C3 2643   4.189   4.493   3.522  0.0262 -0.3110  0.0160
  350UNL     C4 2644   4.174   4.303   3.589 -0.1269 -0.6990  0.1885
  350UNL     C5 2645   4.167   4.147   3.592 -0.1731  0.5743  0.6327
  350UNL     N6 2646   4.178   4.372   3.702  0.2035 -0.4617  0.0370
  350UNL     N7 2647   4.191   4.373   3.477 -0.1287  0.5616  0.1043
  350UNL     H8 2648   4.263   4.102   3.619 -0.2774 -0.0544 -0.0269
  350UNL     H9 2649   4.150   4.112   3.490  0.6992  0.6109  0.4724
  350UNL    H10 2650   4.094   4.112   3.666 -0.0993  2.4021  1.6333
  351UNL     H0 2651   3.783   4.163   4.523 -1.7014  1.1465  2.0195
  351UNL     H1 2652   3.769   4.403   4.639 -2.0310 -1.4525  1.4205
  351UNL     C2 2653   3.743   4.250   4.472 -0.3018  0.8838  0.3633
  351UNL     C3 2654   3.734   4.367   4.543 -0.3457 -0.0195  0.1927
  351UNL     C4 2655   3.657   4.392   4.346  0.3431  0.1743  0.3258
  351UNL     C5 2656   3.622   4.462   4.217 -0.5540  0.3849  0.8760
  351UNL     N6 2657   3.691   4.264   4.354  0.2492 -0.0723  0.9456
  351UNL     N7 2658   3.684   4.458   4.466  0.0433 -0.2822  0.3170
  351UNL     H8 2659   3.613   4.389   4.136 -0.9045 -0.0467  1.2970
  351UNL     H9 2660   3.689   4.544   4.190  1.0620 -0.4643  2.1355
  351UNL    H10 2661   3.524   4.510   4.225 -0.4387  0.5232  1.5338
  352UNL     H0 2662   5.870   5.952  -0.422 -1.1120 -0.3398 -0.2388
  352UNL     H1 2663   5.641   6.121  -0.453  1.2809  0.0423 -1.5853
  352UNL     C2 2664   5.848   6.049  -0.379 -0.0731 -0.3855  0.4361
  352UNL     C3 2665   5.731   6.135  -0.394 -0.0573 -0.2463  0.6504
  352UNL     C4 2666   5.900   6.220  -0.293  0.5229 -0.5209 -0.2954
  352UNL     C5 2667   5.980   6.334  -0.233 -0.1334  0.2214  0.8933
  352UNL     N6 2668   5.941   6.099  -0.308  0.0372 -0.2297 -0.0139
  352UNL     N7 2669   5.768   6.240  -0.326 -0.1799 -0.5028  0.1692
  352UNL     H8 2670   5.958   6.429  -0.283 -0.0755 -1.6985 -3.2030
  352UNL     H9 2671   6.087   6.315  -0.246  0.1493  3.1504 -2.7565
  352UNL    H10 2672   5.958   6.341  -0.125 -2.9078  0.6259  0.3635
  353UNL     H0 2673   3.661   4.187   3.873 -0.5550  0.7382  0.0559
  353UNL     H1 2674   3.881   4.262   3.738  0.0112 -1.7699 -0.5805
  353UNL     C2 2675   3.756   4.209   3.919 -0.3090  0.0712 -0.1153
  353UNL     C3 2676   3.870   4.249   3.845 -0.5839  0.8111 -0.2705
  353UNL     C4 2677   3.914   4.238   4.057 -0.5995  0.0075  0.0297
  353UNL     C5 2678   3.999   4.223   4.178 -0.0257  0.0545  0.9308
  353UNL     N6 2679   3.786   4.208   4.049  0.2992 -0.4500  0.1070
  353UNL     N7 2680   3.969   4.249   3.929  0.1255  0.0998 -0.1536
  353UNL     H8 2681   4.038   4.324   4.197  0.3325  0.4639 -1.6016
  353UNL     H9 2682   4.081   4.153   4.157 -1.1928 -1.1867  0.3905
  353UNL    H10 2683   3.934   4.201   4.263 -1.0533 -0.6643 -0.0094
  354UNL     H0 2684   6.326   6.224  -0.113 -0.0287 -0.2173  0.4898
  354UNL     H1 2685   6.323   6.216   0.174 -2.0883  0.3001  1.9644
  354UNL     C2 2686   6.279   6.151  -0.048 -0.0635 -0.2195  0.4623
  354UNL     C3 2687   6.272   6.159   0.097  1.0068  0.0560 -0.0607
  354UNL     C4 2688   6.133   6.022   0.009 -0.1600  0.0951 -0.3723
  354UNL     C5 2689   6.031   5.914  -0.001  0.1705 -0.0004 -0.4762
  354UNL     N6 2690   6.187   6.080  -0.095  0.4456 -0.6961 -0.1023
  354UNL     N7 2691   6.186   6.068   0.129 -0.0661 -0.7455  0.0978
  354UNL     H8 2692   6.078   5.817  -0.021  0.1814 -0.0245 -0.3299
  354UNL     H9 2693   5.967   5.920  -0.090 -0.5899  2.7753  0.1464
  354UNL    H10 2694   5.967   5.913   0.088 -0.4584 -0.3633 -0.9223
  355UNL     H0 2695   6.761   5.724  -0.617  1.2414  0.8957 -0.5005
  355UNL     H1 2696   6.822   5.978  -0.523 -0.2524 -1.7888  0.2905
  355UNL     C2 2697   6.719   5.820  -0.648 -0.0157  0.6998  0.5283
  355UNL     C3 2698   6.751   5.947  -0.598 -0.6156 -0.8373  0.2287
  355UNL     C4 2699   6.602   5.958  -0.756 -0.2963 -0.4584  0.2852
  355UNL     C5 2700   6.483   6.011  -0.837  0.3693  0.3340 -0.1081
  355UNL     N6 2701   6.638   5.834  -0.748 -0.4656 -0.8412 -0.9445
  355UNL     N7 2702   6.678   6.034  -0.667  0.1658 -0.5213  0.3305
  355UNL     H8 2703   6.524   6.039  -0.935  2.7976 -2.6060 -0.0841
  355UNL     H9 2704   6.440   6.101  -0.792 -1.0550 -0.5177  0.2915
  355UNL    H10 2705   6.416   5.924  -0.844 -0.3564  0.7385  1.3755
  356UNL     H0 2706   6.116   6.301  -0.481  0.4263  2.4139 -0.6634
  356UNL     H1 2707   6.346   6.370  -0.611 -0.7281  1.9234  1.4956
  356UNL     C2 2708   6.209   6.247  -0.480 -0.7593  0.2342  0.0536
  356UNL     C3 2709   6.336   6.281  -0.550  0.8145  0.3659 -0.3820
  356UNL     C4 2710   6.372   6.122  -0.429 -0.2342  0.4347  0.1256
  356UNL     C5 2711   6.456   6.026  -0.344  0.0347 -0.8107  0.4526
  356UNL     N6 2712   6.243   6.145  -0.410 -0.2930  0.6597  0.0512
  356UNL     N7 2713   6.433   6.201  -0.521  0.1923 -0.5836  0.6628
  356UNL     H8 2714   6.557   6.020  -0.386  0.3799  1.7736  0.7064
  356UNL     H9 2715   6.455   6.063  -0.240 -1.0052  0.9083 -0.1218
  356UNL    H10 2716   6.419   5.923  -0.351  0.9179 -1.0428 -4.5074
  357UNL     H0 2717   4.148   4.006   3.939  0.1814 -0.4729 -0.0915
  357UNL     H1 2718   4.385   3.847   3.991  1.3528 -0.8732 -0.2431
  357UNL     C2 2719   4.253   4.029   3.927  0.0728 -0.1657 -0.4609
  357UNL     C3 2720   4.370   3.947   3.954 -0.0321 -0.6560  0.8279
  357UNL     C4 2721   4.419   4.141   3.885  0.2523 -0.3482  0.1818
  357UNL     C5 2722   4.502   4.242   3.814 -0.0427 -0.1549  0.1814
  357UNL     N6 2723   4.284   4.153   3.900  0.0549 -0.6174 -0.2034
  357UNL     N7 2724   4.471   4.020   3.922 -0.4534 -0.3617 -0.6188
  357UNL     H8 2725   4.459   4.343   3.815  0.9716  0.3186 -1.0449
  357UNL     H9 2726   4.523   4.211   3.711  0.6887 -1.8334  0.7999
  357UNL    H10 2727   4.595   4.264   3.867 -0.1172 -0.3836  0.4094
  358UNL     H0 2728   4.698   3.706   3.742 -0.2087 -3.3446 -0.9112
  358UNL     H1 2729   4.753   3.457   3.901 -1.8361 -0.4255 -0.6672
  358UNL     C2 2730   4.703   3.684   3.848 -0.2961  0.2314 -0.0193
  358UNL     C3 2731   4.726   3.559   3.924  0.4101  0.0600  0.0552
  358UNL     C4 2732   4.667   3.714   4.054 -0.4427 -0.5016 -0.2510
  358UNL     C5 2733   4.647   3.789   4.186  0.4684  0.2104  0.3187
  358UNL     N6 2734   4.672   3.775   3.938  0.2150 -0.6274  0.9444
  358UNL     N7 2735   6.657   6.351  -0.745  0.5706 -0.4226 -0.2203
  358UNL     H8 2736   4.586   3.878   4.163 -1.7456 -2.0474 -3.6843
  358UNL     H9 2737   4.740   3.832   4.224 -0.6575  1.4527  1.8132
  358UNL    H10 2738   4.593   3.722   4.254  1.8255 -1.7052 -0.4228
  359UNL     H0 2739   4.640   4.185   4.108  0.2472  0.2803 -2.3019
  359UNL     H1 2740   4.861   4.272   4.267  1.7295  0.6243  0.0939
  359UNL     C2 2741   4.742   4.150   4.110 -0.0276 -0.6029  0.1813
  359UNL     C3 2742   4.858   4.197   4.189 -0.4632  0.1258  0.6010
  359UNL     C4 2743   4.909   4.058   4.040  0.1154  0.6785  0.9233
  359UNL     C5 2744   4.997   3.968   3.951  0.1749  0.2792 -0.5750
  359UNL     N6 2745   4.782   4.069   4.013 -0.3243 -1.1924 -0.2929
  359UNL     N7 2746   4.959   4.132   4.143  0.1541 -0.2644  0.5730
  359UNL     H8 2747   5.103   3.992   3.967  0.3494 -1.9729  2.5774
  359UNL     H9 2748   4.978   3.966   3.843 -0.4265 -1.6630 -0.4824
  359UNL    H10 2749   4.964   3.871   3.990 -2.7048  1.0293 -0.9750
  360UNL     H0 2750   5.386   6.381  -0.154  0.6007 -0.6658 -0.3398
  360UNL     H1 2751   5.160   6.267  -0.283 -1.4633  5.5888 -1.2314
  360UNL     C2 2752   5.370   6.342  -0.254 -0.1528 -0.0913 -0.4483
  360UNL     C3 2753   5.258   6.292  -0.323  0.5462  0.0224 -0.7167
  360UNL     C4 2754   5.411   6.326  -0.462  0.4965 -0.0358 -0.1359
  360UNL     C5 2755   5.486   6.345  -0.586 -0.0485 -0.1371  0.3099
  360UNL     N6 2756   5.466   6.351  -0.346 -0.8761  0.1856 -0.7954
  360UNL     N7 2757   5.282   6.287  -0.455 -0.0246  0.0811 -0.5653
  360UNL     H8 2758   5.594   6.352  -0.568  0.4437  0.9849 -2.5084
  360UNL     H9 2759   5.465   6.445  -0.627 -2.0891 -0.8790 -0.5956
  360UNL    H10 2760   5.476   6.254  -0.647 -1.5917 -1.4995  2.4610
  361Co      Co 2761   5.639   6.914   0.597  0.2142 -0.2775 -0.2788
  362Co      Co 2762   4.650   7.608   0.606  0.2622 -0.2961 -0.3466
  363Co      Co 2763   5.163   6.733   0.920  0.3844  0.0116  0.0914
  364Co      Co 2764   5.128   7.767   0.313  0.2754 -0.0472  0.0973
  365Co      Co 2765   4.672   7.107   0.902  0.0862  0.1585 -0.2867
  366Co      Co 2766   5.628   7.455   0.306  0.0943 -0.0081 -0.0739
  367UNL     H0 2767   4.860   7.143   0.654  0.7341  0.4641  1.5874
  367UNL     H1 2768   4.876   7.389   0.538 -0.7643 -1.1063 -1.7745
  367UNL     C2 2769   4.803   7.232   0.676  0.0426  0.4358  0.0091
  367UNL     C3 2770   4.806   7.356   0.613 -0.6907  1.1560 -0.6081
  367UNL     C4 2771   4.643   7.352   0.745 -0.3018 -0.9981 -0.1360
  367UNL     C5 2772   4.507   7.375   0.798  0.6450  0.2103  0.1622
  367UNL     N6 2773   4.708   7.241   0.764 -0.7457  0.4117 -0.5869
  367UNL     N7 2774   4.706   7.430   0.651  0.1406 -0.2281 -0.3687
  367UNL     H8 2775   4.431   7.334   0.730 -0.1997  0.6746  0.8130
  367UNL     H9 2776   4.488   7.478   0.832 -0.2505  1.0472 -2.5840
  367UNL    H10 2777   4.506   7.315   0.890  2.1811  0.5169  0.4000
  368UNL     H0 2778   5.172   8.045   0.149 -0.7978 -1.1368  1.6706
  368UNL     H1 2779   5.179   8.038  -0.144 -0.1459  1.5972  1.5225
  368UNL     C2 2780   5.166   7.963   0.079  0.5462  0.2543 -0.1625
  368UNL     C3 2781   5.164   7.963  -0.067 -0.1501 -0.2240 -0.1509
  368UNL     C4 2782   5.145   7.762   0.011  0.0238 -0.0365 -0.7027
  368UNL     C5 2783   5.127   7.611   0.016  0.4808 -0.3053  0.2429
  368UNL     N6 2784   5.143   7.837   0.120  0.2072  0.3533  0.2372
  368UNL     N7 2785   5.152   7.836  -0.105 -0.2614 -0.2664 -0.8280
  368UNL     H8 2786   5.226   7.563   0.021  1.8386  2.0972 -1.4541
  368UNL     H9 2787   5.074   7.582  -0.075 -0.9837 -0.5286  1.1431
  368UNL    H10 2788   5.056   7.585   0.096 -1.4983  0.0359 -1.3510
  369UNL     H0 2789   4.741   7.636   0.888 -0.2938 -0.2121 -1.2909
  369UNL     H1 2790   4.747   7.876   1.033 -0.2263 -1.3484  0.4678
  369UNL     C2 2791   4.711   7.736   0.858 -0.4581  0.0498 -0.2856
  369UNL     C3 2792   4.709   7.857   0.933  0.1910 -0.1614  0.0767
  369UNL     C4 2793   4.654   7.887   0.728 -0.1986 -0.3011  0.2290
  369UNL     C5 2794   4.620   7.960   0.601 -0.3762  0.0198  0.6561
  369UNL     N6 2795   4.664   7.754   0.736 -0.4526 -0.6398  0.1370
  369UNL     N7 2796   4.661   7.952   0.850 -0.4024 -0.6744  0.4237
  369UNL     H8 2797   4.597   7.900   0.512 -0.9397  1.7444 -0.4334
  369UNL     H9 2798   4.706   8.020   0.567 -0.5806  0.3188  0.6556
  369UNL    H10 2799   4.544   8.039   0.607 -3.3980 -2.6764  0.6121
  370UNL     H0 2800   4.871   6.659   0.813 -2.3125  1.1129 -2.1922
  370UNL     H1 2801   4.673   6.837   0.771  0.8348 -1.9356  0.7515
  370UNL     C2 2802   4.878   6.762   0.845  0.2867  0.2806  0.3890
  370UNL     C3 2803   4.769   6.849   0.819  0.6932  0.1533  0.6014
  370UNL     C4 2804   4.927   6.942   0.926  0.5325 -0.2329 -0.0841
  370UNL     C5 2805   5.001   7.049   1.008 -0.2532  0.0326  0.4573
  370UNL     N6 2806   4.974   6.816   0.913  0.6701 -0.1495 -0.4090
  370UNL     N7 2807   4.802   6.966   0.869  0.2355 -0.3039 -0.4348
  370UNL     H8 2808   5.111   7.054   0.999 -0.3111 -0.2738 -0.4491
  370UNL     H9 2809   4.984   7.041   1.116  0.6644  1.4097  0.7282
  370UNL    H10 2810   4.971   7.151   0.982  1.5234 -0.0960 -2.5137
  371UNL     H0 2811   4.637   7.690   0.287  0.2396  0.5380 -0.1742
  371UNL     H1 2812   4.870   7.705   0.144  1.5192 -1.3918  0.9539
  371UNL     C2 2813   4.737   7.681   0.327  0.2490 -0.0279 -0.3256
  371UNL     C3 2814   4.853   7.695   0.251  0.3403 -0.4348  0.8814
  371UNL     C4 2815   4.892   7.678   0.459  0.2457 -0.3917  0.5531
  371UNL     C5 2816   4.967   7.682   0.590 -0.2640 -0.2615 -0.6715
  371UNL     N6 2817   4.764   7.653   0.457 -0.0323 -0.0417 -0.1078
  371UNL     N7 2818   4.951   7.703   0.337  0.3850 -0.3477 -0.2658
  371UNL     H8 2819   4.993   7.783   0.623  1.2232 -0.5848 -0.7840
  371UNL     H9 2820   5.059   7.624   0.600  0.2036  0.8653  2.7219
  371UNL    H10 2821   4.905   7.635   0.668  0.9245 -0.2481  0.3002
  372UNL     H0 2822   5.367   6.925   1.085 -1.0919  0.6101 -0.9494
  372UNL     H1 2823   5.342   6.938   1.369 -0.3588 -1.6508  1.1334
  372UNL     C2 2824   5.302   6.872   1.153  0.4203 -0.3032 -0.1685
  372UNL     C3 2825   5.299   6.876   1.291 -0.0077 -0.4907 -0.0231
  372UNL     C4 2826   5.140   6.755   1.222 -0.4119 -0.1177  0.2983
  372UNL     C5 2827   5.011   6.686   1.223  0.6297  0.0375 -0.1406
  372UNL     N6 2828   5.214   6.786   1.113  0.6769  0.1833 -0.4530
  372UNL     N7 2829   5.196   6.809   1.334 -0.2720  0.0995 -1.0441
  372UNL     H8 2830   5.014   6.590   1.170 -2.0002 -0.2528  0.0842
  372UNL     H9 2831   4.935   6.754   1.182 -0.2702 -1.3751 -0.9044
  372UNL    H10 2832   4.977   6.660   1.324  1.1449  1.6018  0.4654
  373UNL     H0 2833   5.868   6.476   0.491 -0.8881 -0.7114  0.4829
  373UNL     H1 2834   5.858   6.692   0.659 -1.7268  3.1381 -0.5383
  373UNL     C2 2835   5.793   6.554   0.494  0.2289  0.4173  0.1680
  373UNL     C3 2836   5.790   6.665   0.579 -0.7500 -0.8569 -0.2152
  373UNL     C4 2837   5.628   6.657   0.435 -0.4458  0.5973  0.8742
  373UNL     C5 2838   5.496   6.691   0.376 -0.9547 -0.0376  0.1860
  373UNL     N6 2839   5.693   6.545   0.413  0.4861 -0.0217  1.0883
  373UNL     N7 2840   5.688   6.733   0.536  0.5561  0.5472  0.4403
  373UNL     H8 2841   5.455   6.616   0.308 -1.1432 -2.0087  2.3277
  373UNL     H9 2842   5.503   6.790   0.330  2.7267 -0.5992 -0.7994
  373UNL    H10 2843   5.422   6.689   0.457 -2.0680  0.1749 -0.7933
  374UNL     H0 2844   5.152   6.985   0.748 -0.7390 -1.0160 -1.7793
  374UNL     H1 2845   5.351   7.056   0.571  0.5370  0.6062  0.5677
  374UNL     C2 2846   5.252   6.946   0.733  0.1384  0.1602  0.5745
  374UNL     C3 2847   5.363   6.978   0.645  0.1797 -0.1614 -0.1658
  374UNL     C4 2848   5.413   6.818   0.764  0.2609 -0.1773  0.2835
  374UNL     C5 2849   5.482   6.699   0.817  0.7785  0.3778 -0.8151
  374UNL     N6 2850   5.290   6.847   0.805  0.2168 -0.0793 -0.3345
  374UNL     N7 2851   5.458   6.891   0.657  0.0258  0.1283 -0.5344
  374UNL     H8 2852   5.590   6.712   0.798  0.4008  3.6013 -1.3166
  374UNL     H9 2853   5.466   6.690   0.925 -0.1528 -4.6768 -1.1361
  374UNL    H10 2854   5.442   6.604   0.780  1.4649 -1.0168  1.7855
  375UNL     H0 2855   5.122   7.463   0.319 -0.5148  1.8932 -2.0231
  375UNL     H1 2856   5.360   7.309   0.356  2.3722  0.3621  2.5867
  375UNL     C2 2857   5.227   7.490   0.322 -0.0682  0.1733 -0.0640
  375UNL     C3 2858   5.345   7.415   0.339  0.6798 -0.1121  0.7072
  375UNL     C4 2859   5.388   7.618   0.304 -0.2003  0.1217 -0.1874
  375UNL     C5 2860   5.471   7.743   0.272  0.4742  0.1174 -0.4944
  375UNL     N6 2861   5.258   7.616   0.307 -0.3226  0.1260 -0.0609
  375UNL     N7 2862   5.444   7.496   0.320 -0.3087 -0.7733 -0.6229
  375UNL     H8 2863   5.533   7.739   0.182  0.9758 -0.1593 -0.1437
  375UNL     H9 2864   5.537   7.767   0.356  0.0189  0.3003 -0.1820
  375UNL    H10 2865   5.408   7.830   0.250  0.3288 -0.3529 -2.0717
  376UNL     H0 2866   5.745   7.206   0.191  1.2992 -0.1330  0.9347
  376UNL     H1 2867   5.722   6.945   0.321  0.3506 -0.5255  0.1003
  376UNL     C2 2868   5.713   7.174   0.289 -0.2034 -0.2821  0.4196
  376UNL     C3 2869   5.705   7.047   0.352 -0.2087 -0.4226 -0.5269
  376UNL     C4 2870   5.642   7.195   0.484 -0.0860 -0.0356 -0.3030
  376UNL     C5 2871   5.604   7.274   0.609 -0.2569 -0.0765  0.3670
  376UNL     N6 2872   5.658   7.262   0.369  0.5957  0.4675 -0.5923
  376UNL     N7 2873   5.664   7.061   0.473 -0.7821  0.5700 -0.4812
  376UNL     H8 2874   5.689   7.338   0.635  0.0527  0.3204 -1.4477
  376UNL     H9 2875   5.568   7.208   0.689  0.5135 -1.2445 -0.2321
  376UNL    H10 2876   5.523   7.344   0.584 -1.2849 -1.8955 -1.7245
  377UNL     H0 2877   5.605   7.619   0.545 -0.1729  0.8665 -0.7312
  377UNL     H1 2878   5.841   7.745   0.668  3.3452 -0.2176 -0.4515
  377UNL     C2 2879   5.712   7.607   0.531 -0.0880 -0.2936  0.6914
  377UNL     C3 2880   5.827   7.669   0.592 -0.3972 -0.4640  0.3261
  377UNL     C4 2881   5.881   7.527   0.441  0.2895 -0.4234 -0.2979
  377UNL     C5 2882   5.969   7.414   0.388 -0.2326 -0.1849 -0.0806
  377UNL     N6 2883   5.752   7.535   0.428 -0.4541  0.2127  0.0554
  377UNL     N7 2884   5.934   7.608   0.541  0.3102  0.4197 -0.2924
  377UNL     H8 2885   6.065   7.451   0.350  0.7281 -1.3377  1.0978
  377UNL     H9 2886   5.921   7.354   0.309 -1.5310 -0.0730  0.5908
  377UNL    H10 2887   5.969   7.333   0.463 -3.3130 -0.5740 -0.3660
  378UNL     H0 2888   4.395   7.038   1.060  0.0471 -0.1786  0.7674
  378UNL     H1 2889   4.204   6.914   0.924 -2.4005  1.6661 -2.9256
  378UNL     C2 2890   4.396   7.019   0.954  0.9363  0.7528  0.6003
  378UNL     C3 2891   4.294   6.956   0.880 -0.1379 -0.3311 -0.5508
  378UNL     C4 2892   4.443   7.007   0.750  0.4575 -0.1074  0.0749
  378UNL     C5 2893   4.518   7.028   0.619  0.0193 -0.1878  0.1048
  378UNL     N6 2894   4.494   7.036   0.871 -0.5356 -0.1172 -0.0793
  378UNL     N7 2895   4.322   6.952   0.751  0.1106  0.4710 -0.1238
  378UNL     H8 2896   4.623   7.014   0.647 -0.1728 -0.9062  0.4823
  378UNL     H9 2897   4.510   7.131   0.582  2.2536 -0.0129 -0.0319
  378UNL    H10 2898   4.480   6.957   0.544 -2.1180  0.5744  0.3948
  379Co      Co 2899   5.169   6.242   1.825  0.2862  0.2806 -0.2433
  380Co      Co 2900   4.163   6.926   1.815  0.0361 -0.3568  0.1579
  381Co      Co 2901   4.654   6.053   2.092  0.1482 -0.2269 -0.1758
  382Co      Co 2902   4.643   7.098   1.488 -0.0559  0.3021  0.1347
  383Co      Co 2903   4.159   6.416   2.092 -0.1236  0.0195  0.4374
  384Co      Co 2904   5.136   6.773   1.526 -0.3481  0.0796  0.4223
  385UNL     H0 2905   4.334   6.444   1.862 -2.1837 -1.7008  1.5451
  385UNL     H1 2906   4.341   6.691   1.719 -0.8700  0.7261 -0.0733
  385UNL     C2 2907   4.288   6.540   1.881 -0.3318 -0.3468 -0.3370
  385UNL     C3 2908   4.289   6.667   1.811  0.1553 -0.5232  0.2061
  385UNL     C4 2909   4.162   6.689   1.974 -0.3420  0.6033 -0.5393
  385UNL     C5 2910   4.039   6.733   2.058 -0.4072 -0.2385  0.2728
  385UNL     N6 2911   4.200   6.563   1.974 -0.5194 -0.3116 -0.0619
  385UNL     N7 2912   4.209   6.752   1.870  0.3407  0.1262 -0.3147
  385UNL     H8 2913   3.973   6.649   2.084  0.4599 -0.7544  0.8657
  385UNL     H9 2914   3.974   6.806   2.008  0.4210 -1.0533 -2.1239
  385UNL    H10 2915   4.062   6.775   2.156  0.8618  2.3956 -1.0642
  386UNL     H0 2916   4.709   7.366   1.342  0.3048 -0.6949  1.3641
  386UNL     H1 2917   4.754   7.376   1.070  0.8975  1.0635  0.7871
  386UNL     C2 2918   4.685   7.289   1.270  0.5105  0.0934  0.4369
  386UNL     C3 2919   4.713   7.295   1.129 -0.1213  0.6862 -0.4128
  386UNL     C4 2920   4.660   7.097   1.193 -0.2774 -0.2434 -0.7708
  386UNL     C5 2921   4.643   6.945   1.193  0.1282  0.4910 -0.5266
  386UNL     N6 2922   4.654   7.165   1.310  0.0734 -0.5318  0.6802
  386UNL     N7 2923   4.691   7.171   1.084  0.5314 -0.0504  0.2392
  386UNL     H8 2924   4.739   6.897   1.216 -1.3507 -1.7551  1.4767
  386UNL     H9 2925   4.620   6.894   1.098  0.4479 -1.9030  0.5910
  386UNL    H10 2926   4.558   6.914   1.255  0.7710 -2.0446 -0.7939
  387UNL     H0 2927   4.202   6.927   2.131  1.8599 -0.2219 -0.5040
  387UNL     H1 2928   4.200   7.167   2.268 -0.6057 -0.0748  0.4590
  387UNL     C2 2929   4.197   7.028   2.091  0.2378 -0.2956 -0.5726
  387UNL     C3 2930   4.192   7.148   2.162  0.3320 -0.1749  0.3982
  387UNL     C4 2931   4.181   7.179   1.956 -0.0529 -0.1452  0.4103
  387UNL     C5 2932   4.166   7.258   1.830  0.3551 -0.4325 -0.1009
  387UNL     N6 2933   4.185   7.050   1.965 -0.2460 -0.6742  0.4126
  387UNL     N7 2934   4.184   7.244   2.075  0.4756 -0.0336 -0.9314
  387UNL     H8 2935   4.123   7.200   1.748  0.8516 -1.1385  0.1324
  387UNL     H9 2936   4.259   7.299   1.787 -0.3262  0.7630 -0.4818
  387UNL    H10 2937   4.096   7.341   1.847 -2.7522 -3.1554  1.2893
  388UNL     H0 2938   4.375   5.963   2.003  1.9902  0.2443  2.4071
  388UNL     H1 2939   4.150   6.118   2.023 -0.0795 -1.7452 -0.2153
  388UNL     C2 2940   4.366   6.066   2.036 -0.5716  0.7534  0.4499
  388UNL     C3 2941   4.254   6.146   2.035 -0.6845  0.4286  0.4218
  388UNL     C4 2942   4.430   6.258   2.096 -0.2555  0.0561  0.2863
  388UNL     C5 2943   4.504   6.371   2.151 -0.1233  0.1976 -0.5150
  388UNL     N6 2944   4.472   6.132   2.062 -0.3525  0.2361 -0.2924
  388UNL     N7 2945   4.291   6.266   2.072 -0.1102 -0.1805 -0.5175
  388UNL     H8 2946   4.609   6.367   2.120 -0.4465 -2.4363 -1.5395
  388UNL     H9 2947   4.523   6.365   2.258  0.2154 -1.7459 -0.6520
  388UNL    H10 2948   4.449   6.460   2.119 -2.9893 -1.2537  0.0577
  389UNL     H0 2949   4.141   7.004   1.530 -0.5810  3.0773  0.7943
  389UNL     H1 2950   4.369   7.100   1.389 -1.7525 -0.1643  0.1858
  389UNL     C2 2951   4.244   7.021   1.558  0.1296  1.0435 -0.3552
  389UNL     C3 2952   4.362   7.069   1.493 -0.2440  0.0213  0.3728
  389UNL     C4 2953   4.414   7.017   1.688 -0.1404 -0.4952 -0.0693
  389UNL     C5 2954   4.491   7.013   1.815 -0.1630  0.0089  0.6518
  389UNL     N6 2955   4.283   6.985   1.679 -0.4873  0.3035  0.6997
  389UNL     N7 2956   4.468   7.056   1.566  0.1681 -0.1212  0.2132
  389UNL     H8 2957   4.513   7.112   1.858  0.6278  0.5381 -0.8738
  389UNL     H9 2958   4.582   6.954   1.803 -1.4501 -1.9190 -0.2018
  389UNL    H10 2959   4.442   6.953   1.892 -1.2962 -0.1752 -0.1766
  390UNL     H0 2960   4.875   6.191   2.259 -1.3003 -2.3030 -2.7701
  390UNL     H1 2961   4.878   6.201   2.524  0.5667 -0.2431 -1.3528
  390UNL     C2 2962   4.798   6.160   2.328 -0.3087  0.1934 -0.2797
  390UNL     C3 2963   4.795   6.161   2.466 -0.0503 -0.5370 -0.2980
  390UNL     C4 2964   4.642   6.048   2.388  0.4367  0.4225  0.1422
  390UNL     C5 2965   4.511   5.980   2.387  0.1615 -0.6094  0.9714
  390UNL     N6 2966   4.699   6.091   2.278  0.0109 -0.6014  0.0357
  390UNL     N7 2967   4.697   6.089   2.507  0.2041 -0.3908  0.7610
  390UNL     H8 2968   4.489   5.916   2.301  0.0063 -1.0164  1.3105
  390UNL     H9 2969   4.433   6.057   2.398  1.8414  2.0672 -3.4066
  390UNL    H10 2970   4.501   5.905   2.467 -1.6128 -1.5039 -0.0345
  391UNL     H0 2971   5.335   5.777   1.715  2.7011  1.9779 -1.0383
  391UNL     H1 2972   5.357   6.009   1.869 -0.6098  0.9757  0.8718
  391UNL     C2 2973   5.285   5.871   1.698 -0.1884  0.6760 -0.3635
  391UNL     C3 2974   5.303   5.987   1.778 -0.3505 -0.1947  0.9794
  391UNL     C4 2975   5.134   5.999   1.640 -0.0644 -0.2919  0.0569
  391UNL     C5 2976   5.004   6.050   1.578  0.5039 -0.4025  0.1038
  391UNL     N6 2977   5.190   5.884   1.607  0.0407  0.1745  0.2400
  391UNL     N7 2978   5.204   6.070   1.739  0.4803 -0.1270 -0.1802
  391UNL     H8 2979   4.957   5.967   1.523 -0.4605 -0.3676  0.8438
  391UNL     H9 2980   5.032   6.122   1.499  0.0768 -1.2104 -0.8030
  391UNL    H10 2981   4.933   6.087   1.654 -0.2001  0.3297 -0.8749
  392UNL     H0 2982   4.647   6.294   1.891 -0.5320 -1.6236  1.7334
  392UNL     H1 2983   4.902   6.412   1.808 -0.0227 -0.8501 -0.5551
  392UNL     C2 2984   4.751   6.263   1.897  0.0756 -0.1040  0.0981
  392UNL     C3 2985   4.878   6.321   1.861 -0.6142 -0.2389  0.2395
  392UNL     C4 2986   4.909   6.145   1.967  0.1624  0.3518 -0.2570
  392UNL     C5 2987   4.964   6.021   2.036  0.2456 -0.3171 -0.3966
  392UNL     N6 2988   4.778   6.154   1.971 -0.6880 -0.0757 -0.0223
  392UNL     N7 2989   4.979   6.244   1.900 -0.3410  0.0908 -0.0056
  392UNL     H8 2990   5.073   6.020   2.052  0.6644 -0.3259 -2.7519
  392UNL     H9 2991   4.910   5.988   2.125  0.2054  0.2248 -0.2179
  392UNL    H10 2992   4.960   5.942   1.960 -3.0190  0.1945 -0.8913
  393UNL     H0 2993   4.630   6.796   1.600 -2.2386  2.8775 -1.2985
  393UNL     H1 2994   4.879   6.662   1.651 -2.0744 -1.7312 -2.3983
  393UNL     C2 2995   4.730   6.824   1.571 -0.9120 -0.4210 -0.3311
  393UNL     C3 2996   4.853   6.752   1.596 -0.3390  0.1828 -0.2709
  393UNL     C4 2997   4.892   6.943   1.506 -0.8781  0.3429 -0.2905
  393UNL     C5 2998   4.965   7.060   1.443 -0.3035  0.6208 -0.6904
  393UNL     N6 2999   4.763   6.938   1.515  0.0637 -0.0761 -0.6976
  393UNL     N7 3000   4.957   6.833   1.559  0.2906 -0.0363 -0.4558
  393UNL     H8 3001   4.900   7.144   1.415 -1.7405  0.0171  0.6974
  393UNL     H9 3002   5.032   7.028   1.362  0.6492  0.0681  0.2890
  393UNL    H10 3003   5.029   7.108   1.518 -1.8426  0.3307  0.8557
  394UNL     H0 3004   5.217   6.487   1.379 -0.4947  1.5885 -0.6840
  394UNL     H1 3005   5.242   6.256   1.525  1.3037 -0.6661  1.4292
  394UNL     C2 3006   5.205   6.475   1.485 -0.5650  0.5188 -0.8080
  394UNL     C3 3007   5.213   6.352   1.565  0.1944 -0.6142  0.5485
  394UNL     C4 3008   5.160   6.510   1.685 -0.1699 -0.4198 -0.2814
  394UNL     C5 3009   5.129   6.587   1.807 -0.1154  0.8415  0.7176
  394UNL     N6 3010   5.167   6.571   1.568 -0.2068  0.3786 -0.5692
  394UNL     N7 3011   5.180   6.376   1.685  0.4727 -0.0688  0.0042
  394UNL     H8 3012   5.187   6.680   1.802 -0.6368  1.1040 -1.9718
  394UNL     H9 3013   5.163   6.544   1.902  0.2279  0.9438  0.6421
  394UNL    H10 3014   5.023   6.615   1.808 -0.4479 -0.3488  2.0470
  395UNL     H0 3015   5.139   7.044   1.700 -0.1236  0.3227  1.9065
  395UNL     H1 3016   5.366   7.106   1.861  1.7873 -1.3409  0.4012
  395UNL     C2 3017   5.234   6.992   1.708 -0.1477 -0.0497  0.1950
  395UNL     C3 3018   5.345   7.027   1.790 -0.6042  0.0815 -0.5920
  395UNL     C4 3019   5.382   6.857   1.657  0.1786  0.8626 -0.1133
  395UNL     C5 3020   5.445   6.732   1.598  0.5258  0.8351  0.0114
  395UNL     N6 3021   5.256   6.881   1.645  0.0230  0.3715 -0.5599
  395UNL     N7 3022   5.439   6.936   1.756 -0.0294 -0.1840  0.4524
  395UNL     H8 3023   5.388   6.709   1.507 -0.1235  0.6143  0.4671
  395UNL     H9 3024   5.453   6.645   1.664  0.9101  0.3987 -0.6071
  395UNL    H10 3025   5.550   6.753   1.575  0.4512  3.3958  1.5942
  396UNL     H0 3026   3.919   6.315   2.246  0.2236  0.2632  0.7062
  396UNL     H1 3027   3.673   6.252   2.125 -0.4003 -0.0191 -0.0195
  396UNL     C2 3028   3.890   6.311   2.141  0.9068  0.2499  0.5113
  396UNL     C3 3029   3.768   6.280   2.081 -0.7788  0.8645 -0.2964
  396UNL     C4 3030   3.923   6.326   1.940  0.4970 -0.1647  0.2992
  396UNL     C5 3031   3.997   6.342   1.808  0.2239  0.0720  0.2524
  396UNL     N6 3032   3.983   6.341   2.055 -0.1182  0.2070  0.3761
  396UNL     N7 3033   3.798   6.275   1.952  1.1091  0.4737 -0.1867
  396UNL     H8 3034   3.961   6.290   1.719  2.2525 -1.5702  0.3241
  396UNL     H9 3035   4.105   6.325   1.819 -0.0938 -1.8382  0.7082
  396UNL    H10 3036   3.979   6.448   1.784  2.1330 -0.1432 -2.5952
  397Co      Co 3037   4.670   5.524   2.992  0.0003 -0.4417 -0.1267
  398Co      Co 3038   3.672   6.231   2.976 -0.1161 -0.1020  0.5890
  399Co      Co 3039   4.171   5.367   3.290  0.3174 -0.0552 -0.1949
  400Co      Co 3040   4.181   6.397   2.701  0.0513 -0.2231  0.1551
  401Co      Co 3041   3.672   5.710   3.297  0.2714 -0.0860 -0.1917
  402Co      Co 3042   4.655   6.049   2.697 -0.2339  0.0150 -0.1457
  403UNL     H0 3043   3.892   5.781   3.116  0.2742  0.9906 -0.5349
  403UNL     H1 3044   3.872   6.016   2.941 -0.6498 -0.9848 -0.9035
  403UNL     C2 3045   3.822   5.862   3.101 -0.2671  0.6057 -0.1210
  403UNL     C3 3046   3.810   5.977   3.020 -0.2172  0.3797  0.1479
  403UNL     C4 3047   3.650   5.975   3.149  0.3044  0.1299  0.0174
  403UNL     C5 3048   3.517   6.003   3.212  0.1782  0.7948  0.0039
  403UNL     N6 3049   3.716   5.861   3.173 -0.0948 -0.0411  0.1339
  403UNL     N7 3050   3.709   6.053   3.051 -0.0880  0.2434 -0.1928
  403UNL     H8 3051   3.421   5.969   3.173 -0.5026  1.3683  1.1424
  403UNL     H9 3052   3.500   6.111   3.211 -0.1675  0.8318  2.5347
  403UNL    H10 3053   3.519   5.970   3.317  1.3906 -1.3514 -0.6173
  404UNL     H0 3054   4.223   6.651   2.541 -1.9157 -0.8337 -0.2871
  404UNL     H1 3055   4.243   6.668   2.270 -2.3880 -0.2026 -0.6684
  404UNL     C2 3056   4.221   6.567   2.473 -0.4849 -0.6013 -0.6448
  404UNL     C3 3057   4.231   6.578   2.329  0.7200 -0.2046  0.1447
  404UNL     C4 3058   4.177   6.380   2.395 -0.5188 -0.0891  0.9139
  404UNL     C5 3059   4.134   6.233   2.396 -0.3180 -0.4209 -0.1737
  404UNL     N6 3060   4.189   6.444   2.508 -0.8690  0.2997 -0.0829
  404UNL     N7 3061   4.207   6.456   2.281  0.7423 -0.4065 -0.2978
  404UNL     H8 3062   4.092   6.204   2.299 -1.8296 -0.0775  0.3544
  404UNL     H9 3063   4.059   6.229   2.475  1.4399 -0.5619  1.5652
  404UNL    H10 3064   4.213   6.163   2.425 -0.1489 -1.0553 -2.0085
  405UNL     H0 3065   3.736   6.223   3.279 -1.2039 -0.3561 -0.9418
  405UNL     H1 3066   3.740   6.472   3.435  1.1438 -2.9945  0.1986
  405UNL     C2 3067   3.719   6.327   3.256  0.1488  0.0176 -0.3634
  405UNL     C3 3068   3.722   6.452   3.330 -0.0859 -0.5230 -0.1341
  405UNL     C4 3069   3.686   6.488   3.125 -0.6740  0.5428  0.2797
  405UNL     C5 3070   3.652   6.569   3.002  0.5908 -0.4193  0.1809
  405UNL     N6 3071   3.686   6.354   3.130 -0.3299 -0.5839 -0.5701
  405UNL     N7 3072   3.702   6.550   3.248 -0.1212  0.0644  0.0767
  405UNL     H8 3073   3.696   6.669   2.995  1.2462 -0.5016  2.3204
  405UNL     H9 3074   3.543   6.584   2.996  0.7088  1.2423  1.3688
  405UNL    H10 3075   3.691   6.507   2.921 -1.2128 -1.7542  0.2661
  406UNL     H0 3076   3.899   5.277   3.155  0.0445 -0.4948 -0.4482
  406UNL     H1 3077   3.669   5.436   3.168 -0.3148  1.6367 -0.7413
  406UNL     C2 3078   3.887   5.377   3.194  0.5221 -0.4389 -0.4338
  406UNL     C3 3079   3.769   5.457   3.203 -0.2549 -0.2419  0.3163
  406UNL     C4 3080   3.929   5.554   3.296  0.1577  0.1642  0.0905
  406UNL     C5 3081   4.005   5.659   3.366 -0.4021 -0.0128  0.2441
  406UNL     N6 3082   3.986   5.443   3.251  0.8310  0.7829 -0.2215
  406UNL     N7 3083   3.797   5.569   3.262 -0.1172 -0.0120 -0.4384
  406UNL     H8 3084   3.997   5.759   3.321 -1.7245  0.4048  1.3135
  406UNL     H9 3085   4.112   5.636   3.360 -0.6612 -0.9159 -2.3861
  406UNL    H10 3086   3.976   5.653   3.472 -0.0145 -1.9695  0.2879
  407UNL     H0 3087   3.672   6.315   2.677 -0.2173  1.2894  0.4601
  407UNL     H1 3088   3.912   6.387   2.547  0.4647  1.8579  0.4745
  407UNL     C2 3089   3.772   6.307   2.719 -0.0668  0.0451 -0.1064
  407UNL     C3 3090   3.891   6.349   2.646  0.5241  0.2196 -0.0995
  407UNL     C4 3091   3.922   6.320   2.855 -0.5114 -0.5560  0.0877
  407UNL     C5 3092   3.988   6.334   2.986 -0.5124 -0.1821 -0.1849
  407UNL     N6 3093   3.800   6.282   2.844  0.2263  0.4127  0.3539
  407UNL     N7 3094   3.985   6.355   2.744 -0.4083  0.1271  1.1064
  407UNL     H8 3095   4.084   6.280   2.988 -0.2219  0.1846 -2.4126
  407UNL     H9 3096   3.936   6.285   3.070  0.7784  0.3727  0.9869
  407UNL    H10 3097   4.005   6.441   3.007  0.9872 -0.4814  0.2435
  408UNL     H0 3098   4.354   5.568   3.491  0.9172 -0.6544  0.5578
  408UNL     H1 3099   4.377   5.503   3.751  0.6886 -1.3328  0.7310
  408UNL     C2 3100   4.295   5.490   3.539 -0.0402 -0.3558 -0.1090
  408UNL     C3 3101   4.309   5.460   3.679  0.6873  0.3590 -0.3255
  408UNL     C4 3102   4.139   5.366   3.586  0.1219  0.3308 -0.4804
  408UNL     C5 3103   4.013   5.276   3.581 -0.1926 -0.7038 -0.1228
  408UNL     N6 3104   4.194   5.420   3.484 -0.9142 -0.2838 -0.6100
  408UNL     N7 3105   4.204   5.386   3.708 -0.1528 -0.0259 -0.0264
  408UNL     H8 3106   4.044   5.171   3.572  2.2585 -0.1543  1.0212
  408UNL     H9 3107   3.955   5.298   3.490 -0.7310  0.3581  0.4617
  408UNL    H10 3108   3.946   5.270   3.667 -1.0034 -1.6577 -0.8031
  409UNL     H0 3109   4.861   5.060   2.905 -0.3756  0.3596 -1.0441
  409UNL     H1 3110   4.889   5.303   3.039 -1.3803  0.3188  0.9146
  409UNL     C2 3111   4.805   5.152   2.896 -0.7698  0.2669  0.2381
  409UNL     C3 3112   4.820   5.272   2.962 -0.0865  0.2966 -0.2741
  409UNL     C4 3113   4.650   5.276   2.844 -0.9626 -0.5619 -0.5966
  409UNL     C5 3114   4.524   5.323   2.784 -0.0822 -0.0737  0.6097
  409UNL     N6 3115   4.701   5.162   2.815 -0.5870  1.0367  0.3260
  409UNL     N7 3116   4.720   5.349   2.928  0.4371  0.0229 -0.3108
  409UNL     H8 3117   4.500   5.256   2.700  0.1688  0.0616  0.4285
  409UNL     H9 3118   4.531   5.428   2.754  4.0484 -0.8591 -2.0008
  409UNL    H10 3119   4.438   5.319   2.851  0.9109 -1.1533  1.8749
  410UNL     H0 3120   4.173   5.586   3.080  1.3769  1.2720 -2.6676
  410UNL     H1 3121   4.388   5.635   2.927 -0.1158 -0.1333 -0.1834
  410UNL     C2 3122   4.270   5.540   3.093  0.3596 -0.3989 -0.0777
  410UNL     C3 3123   4.378   5.570   3.012 -0.5198 -0.0529 -0.1664
  410UNL     C4 3124   4.436   5.448   3.178 -0.5651  0.0930 -0.3488
  410UNL     C5 3125   4.516   5.379   3.291  0.3591 -0.9785 -0.7819
  410UNL     N6 3126   4.307   5.463   3.186  0.1706  0.2469  0.1834
  410UNL     N7 3127   4.484   5.514   3.070  0.0544 -0.8964  0.1043
  410UNL     H8 3128   4.544   5.440   3.378 -0.1682 -2.9388  0.8456
  410UNL     H9 3129   4.456   5.298   3.333 -0.2598  0.6564  1.7184
  410UNL    H10 3130   4.598   5.327   3.240  2.3774  1.4923 -0.2483
  411UNL     H0 3131   4.155   6.112   2.808 -0.8656 -0.0541 -3.2280
  411UNL     H1 3132   4.378   5.947   2.816  0.4689  0.2403  0.4067
  411UNL     C2 3133   4.258   6.134   2.782  0.2956 -0.5582  0.4471
  411UNL     C3 3134   4.368   6.045   2.771 -0.5232  0.1774  0.4685
  411UNL     C4 3135   4.411   6.227   2.671  0.4229 -0.3787  0.0491
  411UNL     C5 3136   4.471   6.340   2.594 -0.3826  0.3529  0.5320
  411UNL     N6 3137   4.291   6.239   2.714  0.1271 -0.3636 -0.3765
  411UNL     N7 3138   4.466   6.105   2.705  0.6347 -0.0905 -0.7523
  411UNL     H8 3139   4.475   6.435   2.649 -1.2559 -0.7776  2.6881
  411UNL     H9 3140   4.425   6.345   2.494 -0.4856 -0.0622  0.5550
  411UNL    H10 3141   4.575   6.317   2.568 -0.5718 -0.6141  0.5706
  412UNL     H0 3142   4.701   5.811   2.550  1.4905  0.3481  0.7352
  412UNL     H1 3143   4.752   5.556   2.675 -0.9840  0.7675 -2.3305
  412UNL     C2 3144   4.688   5.770   2.649  1.4015 -0.2253  0.4882
  412UNL     C3 3145   4.713   5.648   2.714  0.1684  0.2338  0.3299
  412UNL     C4 3146   4.650   5.791   2.856 -0.3466 -0.2050 -0.5601
  412UNL     C5 3147   4.642   5.854   2.993 -0.0810  0.0089 -0.2217
  412UNL     N6 3148   4.661   5.860   2.743  0.3290 -0.5121  0.9228
  412UNL     N7 3149   4.679   5.658   2.841  0.8707  0.4140 -0.4365
  412UNL     H8 3150   4.652   5.963   2.989 -2.8201  0.3701  0.8783
  412UNL     H9 3151   4.722   5.818   3.060 -1.4637  0.6167  1.8489
  412UNL    H10 3152   4.540   5.826   3.021 -0.3407  1.6698  0.6003
  413UNL     H0 3153   4.636   6.292   2.881 -0.4963 -0.9617 -0.5130
  413UNL     H1 3154   4.866   6.414   2.992  0.8087  0.2514 -0.6990
  413UNL     C2 3155   4.734   6.249   2.893 -0.0862  0.0562 -0.1480
  413UNL     C3 3156   4.856   6.318   2.943  0.0536  0.1481 -0.3463
  413UNL     C4 3157   4.903   6.136   2.838  0.0274 -0.6203 -0.2650
  413UNL     C5 3158   4.985   6.038   2.761 -0.3385 -0.5556 -0.9165
  413UNL     N6 3159   4.770   6.141   2.826  0.4566  0.2897  0.2148
  413UNL     N7 3160   4.957   6.234   2.911 -0.4618 -0.8409  0.3140
  413UNL     H8 3161   5.061   5.991   2.824 -0.5221 -1.9157 -1.6869
  413UNL     H9 3162   5.040   6.092   2.682  2.6447  0.1364  1.4429
  413UNL    H10 3163   4.931   5.964   2.700  1.0869 -2.4393  0.0237
  414UNL     H0 3164   3.428   5.711   3.452  2.8167  1.3877 -0.4054
  414UNL     H1 3165   3.179   5.588   3.342  0.9037 -2.1434  1.1710
  414UNL     C2 3166   3.399   5.668   3.356  0.2845 -0.1236  0.9274
  414UNL     C3 3167   3.276   5.612   3.301 -0.0519  0.2064  0.0706
  414UNL     C4 3168   3.429   5.632   3.156  0.3076  0.0742  0.1788
  414UNL     C5 3169   3.498   5.636   3.020 -0.0416  0.5419 -0.8601
  414UNL     N6 3170   3.490   5.655   3.264 -0.4059  0.1919 -0.1405
  414UNL     N7 3171   3.297   5.596   3.171  0.5872 -0.0124 -0.0313
  414UNL     H8 3172   3.604   5.609   3.027 -0.1484  0.5937  2.2274
  414UNL     H9 3173   3.516   5.742   3.000 -0.9422  0.6670 -1.0379
  414UNL    H10 3174   3.451   5.582   2.937 -0.6172 -2.2963  1.1753
  415Co      Co 3175   4.173   4.824   4.203  0.1083 -0.2609 -0.0185
  416Co      Co 3176   3.174   5.558   4.180 -0.0998  0.2882  0.0816
  417Co      Co 3177   3.673   4.658   4.502 -0.0349 -0.0579  0.0303
  418Co      Co 3178   3.668   5.691   3.897 -0.2233  0.4804  0.2267
  419Co      Co 3179   5.146   7.797  -0.310 -0.1470 -0.1158  0.0702
  420Co      Co 3180   4.139   5.340   3.895 -0.0145  0.1735  0.4510
  421UNL     H0 3181   5.377   7.871  -0.512  1.2358  1.2639  1.1859
  421UNL     H1 3182   5.377   8.128  -0.641  1.2644 -1.0559 -0.7391
  421UNL     C2 3183   5.311   7.957  -0.505  0.1713  0.6371 -0.4087
  421UNL     C3 3184   5.308   8.090  -0.567  0.1850  0.5356 -0.8762
  421UNL     C4 3185   5.139   8.067  -0.449 -0.3945 -0.8391 -0.2740
  421UNL     C5 3186   4.998   8.094  -0.398  0.3142  0.3795 -0.8708
  421UNL     N6 3187   5.207   7.955  -0.422 -0.6236  0.3639 -0.0043
  421UNL     N7 3188   3.237   5.383   4.257  0.3492  0.2925 -0.3196
  421UNL     H8 3189   4.939   8.011  -0.439  1.8448 -1.0832 -0.2752
  421UNL     H9 3190   4.959   8.193  -0.425 -2.3749 -1.0036 -2.4510
  421UNL    H10 3191   5.000   8.093  -0.289  0.3437 -0.0466 -0.8726
  422UNL     H0 3192   3.721   5.965   3.745  2.0173  0.1782 -0.1713
  422UNL     H1 3193   3.720   5.981   3.476  0.2577 -0.6142 -1.2802
  422UNL     C2 3194   3.709   5.884   3.674 -0.1446  0.1238  0.1733
  422UNL     C3 3195   3.706   5.891   3.534 -0.0003  0.4446  0.3884
  422UNL     C4 3196   3.694   5.693   3.597  0.1715 -0.6217  0.0986
  422UNL     C5 3197   3.674   5.545   3.593 -0.2287 -0.5332  1.0223
  422UNL     N6 3198   3.695   5.759   3.708 -0.0807  0.0167 -0.2858
  422UNL     N7 3199   3.698   5.768   3.483  0.3248  0.4614 -0.6341
  422UNL     H8 3200   3.623   5.506   3.682 -0.2021 -0.2468  1.1634
  422UNL     H9 3201   3.773   5.498   3.597 -1.0094 -2.1898  2.9094
  422UNL    H10 3202   3.633   5.505   3.499 -2.5051  2.1560  0.7253
  423UNL     H0 3203   3.175   5.556   4.489 -1.8631 -0.1030 -2.4646
  423UNL     H1 3204   3.249   5.789   4.622 -0.6452  0.6843  0.4370
  423UNL     C2 3205   3.186   5.656   4.449 -0.5885  0.6133 -0.4433
  423UNL     C3 3206   3.217   5.776   4.519 -0.3256  0.0659  0.4148
  423UNL     C4 3207   3.148   5.811   4.318  0.0990  0.0627 -0.7003
  423UNL     C5 3208   3.114   5.897   4.196 -0.3089  0.0829 -1.0974
  423UNL     N6 3209   3.156   5.682   4.325 -0.5689 -0.2521 -0.6084
  423UNL     N7 3210   3.190   5.874   4.432 -0.7057 -0.0638 -0.0552
  423UNL     H8 3211   3.098   5.843   4.102  1.5301  0.5079 -1.6887
  423UNL     H9 3212   3.210   5.944   4.171  1.0694 -2.2612 -0.4540
  423UNL    H10 3213   3.044   5.979   4.216 -0.7968 -0.8160  1.1827
  424UNL     H0 3214   3.368   4.548   4.499  0.5114 -0.1771 -0.7161
  424UNL     H1 3215   3.160   4.716   4.465  0.0369  0.0887 -0.3267
  424UNL     C2 3216   3.378   4.655   4.487  0.8917 -0.1494 -0.1719
  424UNL     C3 3217   3.265   4.740   4.468  0.1036 -0.2236 -0.0882
  424UNL     C4 3218   3.444   4.847   4.509  0.6581 -1.0952  0.3089
  424UNL     C5 3219   3.533   4.956   4.560  0.1558  0.0318  0.4005
  424UNL     N6 3220   3.486   4.727   4.490  0.4364  0.0344 -0.3954
  424UNL     N7 3221   5.266   7.628  -0.315 -0.1086 -0.3459 -0.2208
  424UNL     H8 3222   3.485   5.053   4.547 -0.5328 -0.1769  1.3097
  424UNL     H9 3223   3.634   4.963   4.517  1.1442  1.2336  2.7639
  424UNL    H10 3224   3.545   4.940   4.668 -1.9526 -1.6628  0.4497
  425UNL     H0 3225   3.171   5.581   3.864  0.1995 -3.6570 -1.2735
  425UNL     H1 3226   3.401   5.637   3.723 -0.7266 -0.0182  1.1174
  425UNL     C2 3227   3.265   5.611   3.909 -1.1857 -0.8850  0.0086
  425UNL     C3 3228   3.385   5.638   3.830  0.8452 -0.0746  1.3737
  425UNL     C4 3229   3.413   5.656   4.041  0.3902  0.8457 -0.2190
  425UNL     C5 3230   3.474   5.678   4.173 -0.7255 -0.1935  0.3147
  425UNL     N6 3231   3.288   5.621   4.038  0.4830 -0.1486  0.1419
  425UNL     N7 3232   3.478   5.662   3.922  0.1834  0.5166 -0.1211
  425UNL     H8 3233   3.484   5.784   4.200  0.2263  0.1071 -1.0898
  425UNL     H9 3234   3.575   5.635   4.171 -0.0134  1.4107 -0.0818
  425UNL    H10 3235   3.423   5.629   4.257 -2.4479 -1.3849 -1.3510
  426UNL     H0 3236   3.899   4.786   4.656  1.3483  0.0291  1.4042
  426UNL     H1 3237   3.922   4.771   4.941  1.4552 -2.6161 -0.6996
  426UNL     C2 3238   3.832   4.743   4.729  0.1710 -0.1186  0.2707
  426UNL     C3 3239   3.842   4.751   4.872 -0.1528 -0.1852  0.3469
  426UNL     C4 3240   3.650   4.679   4.810 -0.4156  0.5183  0.2044
  426UNL     C5 3241   3.519   4.610   4.818  0.8776  0.4852 -0.0753
  426UNL     N6 3242   3.712   4.698   4.694 -0.8758 -0.7236 -0.6157
  426UNL     N7 3243   5.686   7.481   0.124 -0.5286 -0.2811  0.3555
  426UNL     H8 3244   3.483   4.574   4.721 -0.5630  1.1506  0.1882
  426UNL     H9 3245   3.447   4.685   4.854  1.0632  0.5202  0.2334
  426UNL    H10 3246   3.524   4.521   4.882  0.1545 -0.6290 -1.5262
  427UNL     H0 3247   4.371   4.360   4.121 -0.0015 -0.3467 -0.8014
  427UNL     H1 3248   4.375   4.610   4.239 -3.9183  0.8824  1.3662
  427UNL     C2 3249   4.300   4.440   4.107  0.6051  0.4642  0.5071
  427UNL     C3 3250   4.311   4.569   4.161 -0.7662  0.0027 -1.0058
  427UNL     C4 3251   4.149   4.558   4.042 -0.0833 -0.5055  0.3322
  427UNL     C5 3252   4.026   4.610   3.973 -0.9121  0.1400 -0.2869
  427UNL     N6 3253   4.210   4.445   4.010 -0.4561 -0.4550 -0.1891
  427UNL     N7 3254   4.222   4.645   4.115  0.2631  0.1448 -0.1272
  427UNL     H8 3255   3.986   4.533   3.905 -1.4981 -0.1349  0.3647
  427UNL     H9 3256   4.047   4.690   3.900 -1.6405 -0.1751 -0.8532
  427UNL    H10 3257   3.958   4.641   4.053 -1.2457  0.9744 -0.8762
  428UNL     H0 3258   3.675   4.925   4.314 -0.8966 -0.7149 -0.1163
  428UNL     H1 3259   3.892   4.975   4.161 -1.0725  1.2285  0.3168
  428UNL     C2 3260   3.765   4.866   4.305 -0.5188 -0.1884  0.1912
  428UNL     C3 3261   3.881   4.896   4.234  0.0346  1.0223  0.2665
  428UNL     C4 3262   3.921   4.736   4.360  0.0434 -0.7675 -0.0601
  428UNL     C5 3263   3.990   4.621   4.418  0.1805 -0.1220  0.7218
  428UNL     N6 3264   3.787   4.754   4.368  0.1459 -0.9512  0.2998
  428UNL     N7 3265   3.983   4.824   4.271  0.1003 -0.2640 -0.0005
  428UNL     H8 3266   3.996   4.631   4.527 -1.5491  2.5824  0.6553
  428UNL     H9 3267   3.944   4.524   4.396  0.9237 -0.3212 -0.0005
  428UNL    H10 3268   4.098   4.625   4.398  0.3987  0.8065  1.9441
  429UNL     H0 3269   3.626   5.368   3.957  0.5714 -2.7881 -1.6894
  429UNL     H1 3270   3.842   5.211   3.959 -1.8684 -0.1538 -0.2441
  429UNL     C2 3271   3.730   5.396   3.942  0.2453  0.1601  0.6878
  429UNL     C3 3272   3.846   5.319   3.950  0.0636 -0.2007 -0.3771
  429UNL     C4 3273   3.908   5.517   3.904 -0.0025  0.0335  0.2030
  429UNL     C5 3274   3.988   5.631   3.859 -0.2175  0.4125  0.2941
  429UNL     N6 3275   3.775   5.520   3.926  0.8036 -0.8023  0.0603
  429UNL     N7 3276   3.957   5.392   3.929  0.2948 -0.4243  0.1808
  429UNL     H8 3277   3.944   5.732   3.864  0.0002  0.6235 -1.4611
  429UNL     H9 3278   4.006   5.617   3.751 -0.4815 -1.8614  0.4962
  429UNL    H10 3279   4.077   5.640   3.923 -0.4657 -2.5556  1.1759
  430UNL     H0 3280   4.195   5.080   3.758  0.6980  0.1756  0.1820
  430UNL     H1 3281   4.201   4.849   3.882 -1.3419  0.3141 -0.7109
  430UNL     C2 3282   4.186   5.060   3.863  0.5631 -0.7739 -0.0009
  430UNL     C3 3283   4.192   4.941   3.938  0.1076  0.1500 -0.1623
  430UNL     C4 3284   4.162   5.103   4.068  0.1505  0.7274 -0.1236
  430UNL     C5 3285   4.126   5.177   4.191 -0.4843  0.1699 -0.3164
  430UNL     N6 3286   4.165   5.155   3.949 -0.4709 -0.6148 -0.1373
  430UNL     N7 3287   4.176   4.966   4.065  0.4805  0.3586 -0.8232
  430UNL     H8 3288   4.194   5.262   4.203 -0.4671  0.2159 -0.7336
  430UNL     H9 3289   4.130   5.125   4.288  0.3043 -0.7437 -0.8168
  430UNL    H10 3290   4.024   5.218   4.186  0.3688  2.3615 -1.0319
  431UNL     H0 3291   4.135   5.571   4.118 -1.4344 -1.2952 -2.4152
  431UNL     H1 3292   4.367   5.660   4.248  1.6819  0.5108 -0.3313
  431UNL     C2 3293   4.236   5.536   4.105 -0.2074  0.6411  0.7573
  431UNL     C3 3294   4.355   5.588   4.167  0.9289  0.1225  0.1135
  431UNL     C4 3295   4.397   5.428   4.027 -0.2205  0.0902 -0.5275
  431UNL     C5 3296   4.481   5.313   3.961  0.3691 -0.5091  0.1101
  431UNL     N6 3297   4.266   5.438   4.023  0.1965 -0.2343 -0.1818
  431UNL     N7 3298   4.449   5.517   4.116  0.5841 -0.1252 -0.0809
  431UNL     H8 3299   4.576   5.300   4.015 -0.5548 -1.7677  1.5206
  431UNL     H9 3300   4.513   5.358   3.866  1.5351  3.5823  2.1693
  431UNL    H10 3301   4.432   5.217   3.945  1.1625 -1.2942  2.1077
  432UNL     H0 3302   4.865   7.749  -0.162  1.4984 -2.2292  0.1643
  432UNL     H1 3303   4.637   7.704  -0.306 -0.1792  0.6706  0.1246
  432UNL     C2 3304   4.858   7.739  -0.269  0.2113 -0.5222  0.0457
  432UNL     C3 3305   4.740   7.704  -0.339 -0.3518 -0.5172 -0.5202
  432UNL     C4 3306   4.908   7.714  -0.465 -0.2456  0.0488 -0.3977
  432UNL     C5 3307   4.991   7.697  -0.589  0.6061 -0.8468  0.2972
  432UNL     N6 3308   4.956   7.758  -0.352 -0.3090  0.6523  0.6264
  432UNL     N7 3309   2.818   4.899   4.342  0.2258  0.7214 -0.3487
  432UNL     H8 3310   5.097   7.674  -0.572  0.3720 -1.0540  1.5413
  432UNL     H9 3311   4.984   7.791  -0.645  1.1028 -0.7292  0.4260
  432UNL    H10 3312   4.940   7.620  -0.648  3.1363 -2.9340  0.6404
  433Co      Co 3313   5.141   8.310   0.609 -0.4839  0.0668  0.1314
  434Co      Co 3314   4.166   8.993   0.619 -0.1452 -0.0653  0.0511
  435Co      Co 3315   4.647   8.154   0.898  0.0516 -0.2926  0.2338
  436Co      Co 3316   4.647   9.169   0.286  0.3015 -0.2436 -0.2614
  437Co      Co 3317   4.153   8.478   0.931  0.1314  0.0318 -0.1810
  438Co      Co 3318   5.136   8.820   0.302  0.1835 -0.2923  0.1917
  439UNL     H0 3319   4.350   8.530   0.701  0.2921  0.5912  1.1274
  439UNL     H1 3320   4.382   8.788   0.583 -0.2783  1.7371  2.2137
  439UNL     C2 3321   4.291   8.621   0.701  0.0088  0.4403 -1.1291
  439UNL     C3 3322   4.305   8.750   0.649 -0.3937 -0.4356  0.9118
  439UNL     C4 3323   4.138   8.736   0.769 -0.0731  0.2385 -0.8161
  439UNL     C5 3324   4.005   8.764   0.827  0.1968 -0.7117  0.1791
  439UNL     N6 3325   4.191   8.616   0.787 -0.0476  0.1647 -0.1575
  439UNL     N7 3326   4.206   8.819   0.685  0.9165 -0.1238 -0.3203
  439UNL     H8 3327   4.010   8.797   0.932 -0.6395  1.4197 -0.3826
  439UNL     H9 3328   3.936   8.682   0.804  1.1119 -1.6356  0.6535
  439UNL    H10 3329   3.958   8.857   0.793  2.1626  0.1630 -0.2501
  440UNL     H0 3330   4.733   9.423   0.113 -0.4572 -1.8478  2.2645
  440UNL     H1 3331   4.718   9.415  -0.170 -1.6773  1.1160 -0.8374
  440UNL     C2 3332   4.704   9.344   0.046 -0.6624  0.1050 -0.0616
  440UNL     C3 3333   4.690   9.340  -0.097  0.8140  0.5513 -0.3684
  440UNL     C4 3334   4.644   9.149  -0.009 -0.2172 -0.1344  0.0645
  440UNL     C5 3335   4.619   9.001  -0.006 -0.7596  0.1244  0.2970
  440UNL     N6 3336   4.675   9.220   0.098  0.0227 -0.2879 -0.1442
  440UNL     N7 3337   4.656   9.220  -0.132 -0.8382  0.1190 -0.2210
  440UNL     H8 3338   4.709   8.939  -0.011 -1.0409 -0.2291 -0.4778
  440UNL     H9 3339   4.548   8.967  -0.082 -0.7521 -1.4235  0.9523
  440UNL    H10 3340   4.564   8.980   0.087  0.1428 -0.1973  0.7708
  441UNL     H0 3341   4.247   9.016   0.899  1.1674  0.8506  0.0133
  441UNL     H1 3342   4.216   9.237   1.044  2.0995 -1.9247 -1.0189
  441UNL     C2 3343   4.218   9.113   0.861 -0.3041  0.5474  0.2848
  441UNL     C3 3344   4.207   9.227   0.936  0.0512 -0.2967 -1.0785
  441UNL     C4 3345   4.162   9.268   0.734  0.6783 -0.2427  0.7024
  441UNL     C5 3346   4.132   9.348   0.613 -0.1155 -0.5082  0.5408
  441UNL     N6 3347   4.184   9.140   0.739  0.4942  0.4344 -0.2120
  441UNL     N7 3348   4.172   9.327   0.860  0.1438  0.0490  0.3997
  441UNL     H8 3349   4.117   9.454   0.634 -1.0180 -0.2236 -1.3424
  441UNL     H9 3350   4.041   9.304   0.572 -0.7285  0.6753  0.5929
  441UNL    H10 3351   4.215   9.333   0.542 -0.4497  0.9457 -0.1744
  442UNL     H0 3352   4.389   8.042   0.796  0.6947 -0.2734  0.8973
  442UNL     H1 3353   4.135   8.174   0.820 -1.0566  1.0255 -1.8186
  442UNL     C2 3354   4.365   8.138   0.841 -0.5940 -0.3530  0.4242
  442UNL     C3 3355   4.235   8.207   0.846 -1.2948  0.1055  0.5862
  442UNL     C4 3356   4.405   8.326   0.906 -0.1724 -0.2094 -0.2950
  442UNL     C5 3357   4.485   8.444   0.964  0.7193  0.2108  0.4203
  442UNL     N6 3358   4.464   8.210   0.890  0.1375 -0.5359  0.0346
  442UNL     N7 3359   4.268   8.327   0.893  0.0213 -0.0428 -0.1084
  442UNL     H8 3360   4.450   8.543   0.932 -1.5129 -0.6290  0.0079
  442UNL     H9 3361   4.590   8.426   0.942  0.7003  0.7078 -0.0975
  442UNL    H10 3362   4.450   8.448   1.068 -0.3897 -0.3964  0.0942
  443UNL     H0 3363   4.154   9.049   0.317 -0.5654  0.6620 -0.0928
  443UNL     H1 3364   4.373   9.130   0.163  0.9216 -1.2319 -0.2480
  443UNL     C2 3365   4.258   9.055   0.345 -0.5794 -0.0008  0.1247
  443UNL     C3 3366   4.366   9.101   0.267 -0.0700 -0.0733  0.0406
  443UNL     C4 3367   4.421   9.075   0.472  0.4624 -0.3040  0.3710
  443UNL     C5 3368   4.505   9.092   0.593 -0.3303  0.2544  0.6056
  443UNL     N6 3369   4.292   9.039   0.472  0.1672  0.3731 -0.0283
  443UNL     N7 3370   4.465   9.118   0.345  0.0478 -0.5431 -0.1929
  443UNL     H8 3371   4.516   9.200   0.611 -1.1531  0.4278  0.1227
  443UNL     H9 3372   4.608   9.056   0.578  0.1623  1.2949  1.3124
  443UNL    H10 3373   4.479   9.049   0.690  2.8079 -0.3488  1.2936
  444UNL     H0 3374   4.866   8.295   1.058 -0.0819 -0.1999  0.2694
  444UNL     H1 3375   4.899   8.244   1.339  2.7454 -2.1052 -1.8876
  444UNL     C2 3376   4.807   8.239   1.130 -0.2824 -0.0598  0.2158
  444UNL     C3 3377   4.818   8.221   1.271  0.3941  0.0371 -0.0111
  444UNL     C4 3378   4.643   8.135   1.200 -0.6834 -0.2406 -0.2163
  444UNL     C5 3379   4.518   8.054   1.203 -0.4101 -0.6306  0.1430
  444UNL     N6 3380   4.697   8.187   1.090 -0.1168  0.4414 -0.3738
  444UNL     N7 3381   4.720   8.145   1.309  0.5343  0.0233 -0.3662
  444UNL     H8 3382   4.503   7.998   1.296 -0.0127 -1.1951 -0.1285
  444UNL     H9 3383   4.515   7.974   1.128 -2.4153  0.6481 -1.2665
  444UNL    H10 3384   4.430   8.117   1.182  0.6732  0.6670 -0.6791
  445UNL     H0 3385   5.354   7.854   0.508  0.2238  0.8720  1.3716
  445UNL     H1 3386   5.360   8.100   0.638  2.7743 -2.3423  0.5342
  445UNL     C2 3387   5.281   7.934   0.505  0.1335  0.7731  0.5365
  445UNL     C3 3388   5.292   8.053   0.569  0.3637  0.7447  0.5753
  445UNL     C4 3389   5.116   8.037   0.454  0.2503  0.0594  0.6679
  445UNL     C5 3390   4.977   8.072   0.390  0.8669 -0.1209  0.2155
  445UNL     N6 3391   5.179   7.922   0.427 -0.4839  0.0741  0.0339
  445UNL     N7 3392   5.180   8.120   0.538  0.2323  0.1943  0.0414
  445UNL     H8 3393   4.967   8.175   0.353 -0.0738 -0.2342  0.1169
  445UNL     H9 3394   4.899   8.054   0.466  0.2376  0.1357 -0.3622
  445UNL    H10 3395   4.953   8.011   0.302  0.8016  2.1714 -1.4203
  446UNL     H0 3396   4.631   8.390   0.675 -0.2154 -0.1523 -0.3316
  446UNL     H1 3397   4.866   8.480   0.558  0.6965  0.4734 -0.4444
  446UNL     C2 3398   4.731   8.347   0.684  0.0255  0.3033 -0.8313
  446UNL     C3 3399   4.854   8.392   0.619  0.1255  0.6329 -0.3223
  446UNL     C4 3400   4.887   8.223   0.748 -0.4738  0.2778  0.5096
  446UNL     C5 3401   4.960   8.092   0.793 -0.1528  0.3952  0.4370
  446UNL     N6 3402   4.760   8.247   0.764  0.3044  0.3039  0.4903
  446UNL     N7 3403   4.949   8.312   0.661 -0.0522 -0.0391  0.2555
  446UNL     H8 3404   5.068   8.105   0.802  0.4583 -1.0065 -3.1086
  446UNL     H9 3405   4.931   8.078   0.898 -1.4571  1.8744  0.3104
  446UNL    H10 3406   4.937   8.021   0.713 -0.5077  0.9560  0.0330
  447UNL     H0 3407   4.636   8.884   0.405  0.1988 -2.3936 -0.2529
  447UNL     H1 3408   4.858   8.723   0.399  1.7309 -0.1587 -3.1622
  447UNL     C2 3409   4.734   8.909   0.367 -0.1731 -0.7667 -0.2216
  447UNL     C3 3410   4.846   8.826   0.368  0.0833  0.7796  0.1421
  447UNL     C4 3411   4.891   9.009   0.279 -0.4907 -1.0564 -0.4219
  447UNL     C5 3412   4.971   9.123   0.218 -0.6765 -0.2222  0.6603
  447UNL     N6 3413   4.767   9.027   0.323 -0.3041 -0.2818  0.4220
  447UNL     N7 3414   4.945   8.892   0.310 -0.0222  0.4608  0.2918
  447UNL     H8 3415   4.915   9.216   0.238 -0.0900  0.1566  0.5731
  447UNL     H9 3416   4.968   9.114   0.109 -0.3375 -1.4050  0.7358
  447UNL    H10 3417   5.078   9.123   0.243 -0.3378 -1.7675 -0.6426
  448UNL     H0 3418   5.213   8.573   0.166  0.5247  0.1504 -0.2126
  448UNL     H1 3419   5.219   8.316   0.291  0.2177 -1.3265  2.1317
  448UNL     C2 3420   5.187   8.539   0.266  0.1037  0.2266 -0.2964
  448UNL     C3 3421   5.184   8.410   0.331 -0.0960 -0.5373  0.0916
  448UNL     C4 3422   5.139   8.576   0.465 -0.2896  0.1175  0.0489
  448UNL     C5 3423   5.109   8.652   0.590  0.4478  0.1109 -0.5955
  448UNL     N6 3424   5.163   8.632   0.350 -0.5635  0.2213 -0.2671
  448UNL     N7 3425   5.153   8.441   0.455  0.1383 -0.1412  0.6296
  448UNL     H8 3426   5.181   8.730   0.617 -1.1544  0.8651  1.8718
  448UNL     H9 3427   5.101   8.594   0.683 -2.2956  4.2496  2.1211
  448UNL    H10 3428   5.010   8.693   0.566 -0.8739 -2.9817 -0.8296
  449UNL     H0 3429   5.137   9.030   0.538  0.2430 -0.1138  0.8711
  449UNL     H1 3430   5.375   9.135   0.634 -0.2742 -0.2606 -0.7147
  449UNL     C2 3431   5.238   8.997   0.515  0.2789  0.9164 -0.6751
  449UNL     C3 3432   5.358   9.048   0.571 -0.6590 -0.2406 -0.6385
  449UNL     C4 3433   5.390   8.891   0.436  0.0406  0.6466  0.7065
  449UNL     C5 3434   5.464   8.792   0.344  0.1250  0.3904 -0.3215
  449UNL     N6 3435   5.262   8.917   0.414  0.1182  0.1317  0.8660
  449UNL     N7 3436   5.453   8.972   0.529 -0.1813  1.0352  0.0395
  449UNL     H8 3437   5.570   8.819   0.347  0.2031  0.2469 -1.4560
  449UNL     H9 3438   5.432   8.806   0.240 -2.0805  2.0146  0.4891
  449UNL    H10 3439   5.454   8.687   0.372  2.2026 -0.3484 -2.0249
  450UNL     H0 3440   3.887   8.391   1.050  1.1575 -2.2470 -0.6279
  450UNL     H1 3441   3.646   8.391   0.866 -0.2637 -0.7242 -2.7905
  450UNL     C2 3442   3.869   8.397   0.943 -0.0238 -0.4887 -0.3783
  450UNL     C3 3443   3.754   8.396   0.861 -0.0597  0.5271  0.3127
  450UNL     C4 3444   3.931   8.399   0.742  0.1907  0.2704  0.6133
  450UNL     C5 3445   4.014   8.399   0.613 -0.1998 -0.1251 -0.0463
  450UNL     N6 3446   3.976   8.409   0.865  0.1456 -0.1775  0.3874
  450UNL     N7 3447   3.788   8.387   0.735 -0.2126  0.2293 -0.0365
  450UNL     H8 3448   4.052   8.495   0.576 -0.5941 -0.2740 -0.8585
  450UNL     H9 3449   3.954   8.374   0.525  1.5731 -1.3936 -0.9669
  450UNL    H10 3450   4.098   8.328   0.615  0.3633  0.5204  1.9521
  451Co      Co 3451   4.664   7.601   1.812  0.5856  0.1807 -0.1948
  452Co      Co 3452   3.670   8.291   1.808 -0.0999  0.0858  0.2549
  453Co      Co 3453   4.175   7.442   2.120 -0.1246 -0.1692 -0.1895
  454Co      Co 3454   4.169   8.462   1.520 -0.0204  0.0421  0.5400
  455Co      Co 3455   3.686   7.753   2.091 -0.1162 -0.1795 -0.0143
  456Co      Co 3456   4.661   8.118   1.496  0.4689 -0.3237  0.4583
  457UNL     H0 3457   3.883   7.833   1.860 -1.2534 -1.3690 -0.9402
  457UNL     H1 3458   3.893   8.089   1.773 -1.5400  0.6847 -0.1071
  457UNL     C2 3459   3.814   7.914   1.880 -0.0763 -0.5444 -0.0879
  457UNL     C3 3460   3.817   8.045   1.836 -0.4080 -0.6798  0.3519
  457UNL     C4 3461   3.649   8.019   1.957 -0.0876  0.1564  0.1148
  457UNL     C5 3462   3.522   8.055   2.034  0.6615 -0.0806  0.6161
  457UNL     N6 3463   3.714   7.903   1.961 -0.6613 -0.1013 -0.5482
  457UNL     N7 3464   3.717   8.113   1.883  0.2752 -0.0292  0.3448
  457UNL     H8 3465   3.496   8.159   2.010  0.9275 -0.1601 -0.0321
  457UNL     H9 3466   3.535   8.037   2.141  2.3171  0.7275  0.5809
  457UNL    H10 3467   3.439   7.988   2.005  0.2134  1.6426 -2.5461
  458UNL     H0 3468   4.224   8.728   1.372 -0.7563  0.3827 -0.4227
  458UNL     H1 3469   4.220   8.724   1.099 -0.8595 -0.3655 -1.2809
  458UNL     C2 3470   4.200   8.645   1.307  0.0904 -0.1160 -0.1284
  458UNL     C3 3471   4.196   8.646   1.170  0.0477  0.7905  0.3761
  458UNL     C4 3472   4.148   8.454   1.227 -0.3366  0.0290  0.6256
  458UNL     C5 3473   4.128   8.305   1.216 -0.2234  0.4426 -0.0598
  458UNL     N6 3474   4.159   8.524   1.339 -0.1068 -0.0893  0.1882
  458UNL     N7 3475   4.158   8.532   1.116  0.0493 -0.3969  0.4264
  458UNL     H8 3476   4.211   8.244   1.255  1.0304  0.5176 -2.4338
  458UNL     H9 3477   4.109   8.271   1.113  0.0476 -1.7661  0.5704
  458UNL    H10 3478   4.049   8.272   1.285 -0.1664 -0.1287 -0.2586
  459UNL     H0 3479   3.784   8.304   2.102 -0.5187 -0.7355  0.9595
  459UNL     H1 3480   3.775   8.544   2.261 -0.2140 -0.2230  0.8479
  459UNL     C2 3481   3.747   8.403   2.081  0.1653 -0.7495 -0.3892
  459UNL     C3 3482   3.742   8.524   2.160  0.1279  0.1055  0.6665
  459UNL     C4 3483   3.673   8.552   1.960  0.7634 -0.5216 -0.9347
  459UNL     C5 3484   3.635   8.623   1.833 -0.5997  0.2218 -0.5219
  459UNL     N6 3485   3.693   8.424   1.963 -0.3867 -0.0869 -0.0414
  459UNL     N7 3486   3.707   8.618   2.077  0.5818 -0.5634 -0.1883
  459UNL     H8 3487   3.556   8.567   1.782 -0.5710  0.0763 -0.4098
  459UNL     H9 3488   3.726   8.633   1.773  0.8684  0.1919  1.5838
  459UNL    H10 3489   3.600   8.727   1.834  1.7627  1.0825 -1.1298
  460UNL     H0 3490   3.907   7.301   2.034 -0.7188  0.1169 -0.9468
  460UNL     H1 3491   3.683   7.463   1.980 -0.1194 -0.4358  0.0424
  460UNL     C2 3492   3.890   7.407   2.050  0.1290  0.1354 -0.1225
  460UNL     C3 3493   3.780   7.486   2.022 -0.2649  0.3871 -0.0676
  460UNL     C4 3494   3.941   7.607   2.098 -0.0418  0.6868  0.4420
  460UNL     C5 3495   4.011   7.718   2.164 -0.2236 -0.9057 -0.5816
  460UNL     N6 3496   3.987   7.485   2.092  0.1569  0.0243  0.1054
  460UNL     N7 3497   3.809   7.610   2.061  0.0526  0.1320  0.5165
  460UNL     H8 3498   3.983   7.730   2.270  0.5250 -0.9016 -0.3763
  460UNL     H9 3499   4.007   7.811   2.106  0.3799 -1.6141 -1.7861
  460UNL    H10 3500   4.117   7.694   2.175 -0.0067  0.3861  0.4637
  461UNL     H0 3501   3.648   8.389   1.530  0.1573  1.2724  0.6240
  461UNL     H1 3502   3.899   8.443   1.376  0.2863 -4.5664 -1.4339
  461UNL     C2 3503   3.754   8.391   1.549  0.3027  0.2517  0.0287
  461UNL     C3 3504   3.879   8.415   1.478  0.7185 -0.2816  0.0366
  461UNL     C4 3505   3.918   8.386   1.678  0.3556 -0.0222  0.2089
  461UNL     C5 3506   4.008   8.364   1.798  0.0152  0.4390 -0.3556
  461UNL     N6 3507   3.790   8.371   1.673 -0.4579  0.5133  0.0582
  461UNL     N7 3508   3.976   8.411   1.558 -0.5962  0.3866 -0.0874
  461UNL     H8 3509   3.980   8.421   1.887 -0.7891  0.6477 -0.7388
  461UNL     H9 3510   4.113   8.375   1.769 -0.1142  2.1529 -0.2656
  461UNL    H10 3511   4.004   8.260   1.833 -1.1162  1.3607  2.4935
  462UNL     H0 3512   4.384   7.596   2.277  1.2585 -0.3256  0.2329
  462UNL     H1 3513   4.396   7.576   2.566  1.7403  0.4753 -1.5710
  462UNL     C2 3514   4.321   7.548   2.351  0.3073 -0.1971 -0.4791
  462UNL     C3 3515   4.321   7.544   2.496  0.5869  0.1329 -0.2182
  462UNL     C4 3516   4.155   7.445   2.411 -0.3980 -0.6739  0.8407
  462UNL     C5 3517   4.020   7.375   2.405  0.2334 -1.0705 -0.4065
  462UNL     N6 3518   4.219   7.481   2.305  0.0803 -0.1028  0.1350
  462UNL     N7 3519   4.214   7.468   2.531 -0.2155 -0.0206  0.3320
  462UNL     H8 3520   4.030   7.274   2.362  1.5079 -1.0135 -0.2862
  462UNL     H9 3521   3.947   7.438   2.352 -1.2272 -1.8131  0.6508
  462UNL    H10 3522   3.982   7.353   2.506  0.9808  0.3576  0.2034
  463UNL     H0 3523   4.851   7.136   1.693 -0.7621 -0.9547  1.3043
  463UNL     H1 3524   4.871   7.380   1.843 -0.2095  2.7712 -1.0739
  463UNL     C2 3525   4.794   7.227   1.687  0.5742 -0.1501  0.3402
  463UNL     C3 3526   4.803   7.343   1.767  0.8884 -0.2214 -0.7301
  463UNL     C4 3527   4.636   7.354   1.636  0.3368 -0.8995  0.4389
  463UNL     C5 3528   4.508   7.403   1.573  1.0409  0.2984 -0.2493
  463UNL     N6 3529   4.694   7.241   1.600  0.4153 -0.3762  0.0389
  463UNL     N7 3530   4.698   7.419   1.731 -0.4700  0.1712 -0.1716
  463UNL     H8 3531   4.519   7.393   1.464  2.1345 -0.7689 -0.0737
  463UNL     H9 3532   4.474   7.498   1.615  2.2033 -0.4648  2.6884
  463UNL    H10 3533   4.431   7.334   1.609  1.1836  1.2566  2.0897
  464UNL     H0 3534   4.160   7.681   1.908  0.3430  1.6243  0.3029
  464UNL     H1 3535   4.389   7.767   1.785  0.2510 -0.2133 -0.1060
  464UNL     C2 3536   4.261   7.642   1.914 -0.2222  0.0593  0.1457
  464UNL     C3 3537   4.380   7.678   1.845  0.4951 -0.3375 -0.2516
  464UNL     C4 3538   4.418   7.508   1.957  0.1044  0.1845 -0.7846
  464UNL     C5 3539   4.490   7.393   2.025 -0.4878  0.0163 -0.1175
  464UNL     N6 3540   4.289   7.533   1.984 -0.3819 -0.2632 -0.1889
  464UNL     N7 3541   4.474   7.593   1.869 -0.5939  0.2822  0.4223
  464UNL     H8 3542   4.599   7.408   2.027 -0.3443 -0.9992  0.6105
  464UNL     H9 3543   4.449   7.385   2.127 -0.9582  2.3523 -0.0642
  464UNL    H10 3544   4.488   7.293   1.979  0.6515 -0.8115  1.5148
  465UNL     H0 3545   4.161   8.159   1.589 -0.7785  1.7594 -1.2296
  465UNL     H1 3546   4.411   8.006   1.562 -1.5379  1.3035  0.5198
  465UNL     C2 3547   4.257   8.187   1.548 -0.1391  0.5380 -0.6195
  465UNL     C3 3548   4.380   8.108   1.542 -0.2255  1.6172 -0.0415
  465UNL     C4 3549   4.422   8.305   1.497  0.0827  0.3312  0.1377
  465UNL     C5 3550   4.496   8.433   1.465  0.4201  0.2683  0.1556
  465UNL     N6 3551   4.296   8.306   1.517 -0.2951  0.0104  0.3969
  465UNL     N7 3552   4.480   8.183   1.507  0.7460 -0.0268 -0.5449
  465UNL     H8 3553   4.438   8.504   1.406 -2.0965 -0.4450  1.6212
  465UNL     H9 3554   4.589   8.421   1.407  1.1906 -1.2309  1.5818
  465UNL    H10 3555   4.526   8.477   1.562  0.3816  2.3611 -0.7356
  466UNL     H0 3556   4.724   7.836   1.358  0.0607 -0.3194  0.2516
  466UNL     H1 3557   4.720   7.618   1.516  0.6776 -0.7820  1.0651
  466UNL     C2 3558   4.721   7.834   1.466 -0.1903  0.5400  0.2712
  466UNL     C3 3559   4.714   7.721   1.549  0.4173 -0.2858 -0.4690
  466UNL     C4 3560   4.674   7.877   1.671 -0.2074  0.5552  0.1632
  466UNL     C5 3561   4.633   7.946   1.795  0.9081  0.6395 -0.4836
  466UNL     N6 3562   4.681   7.928   1.549 -0.4463 -0.5143 -0.5972
  466UNL     N7 3563   4.692   7.742   1.674 -0.0996 -0.1190  0.3597
  466UNL     H8 3564   4.705   8.024   1.824  0.0685  1.6108 -0.9395
  466UNL     H9 3565   4.615   7.884   1.883 -1.1712  1.5111 -0.2426
  466UNL    H10 3566   4.541   8.003   1.779 -1.5839 -2.7400  0.8165
  467UNL     H0 3567   4.620   8.333   1.706 -0.7837 -0.5598 -0.1651
  467UNL     H1 3568   4.836   8.445   1.845 -1.6246 -0.2795  0.5034
  467UNL     C2 3569   4.723   8.300   1.704 -0.5939 -0.0064  0.3539
  467UNL     C3 3570   4.835   8.361   1.777 -0.2673  0.0621  0.0343
  467UNL     C4 3571   4.897   8.197   1.650  0.8286 -0.0335  0.4693
  467UNL     C5 3572   4.983   8.084   1.595  0.1124 -0.0013 -0.3121
  467UNL     N6 3573   4.773   8.220   1.614  0.8607  0.2131 -0.0712
  467UNL     N7 3574   4.941   8.284   1.746 -0.6817 -0.1011 -0.2141
  467UNL     H8 3575   5.085   8.102   1.630  0.9732 -1.9923 -1.6241
  467UNL     H9 3576   4.981   8.078   1.486 -2.1858  0.4094 -0.3424
  467UNL    H10 3577   4.954   7.987   1.638 -0.4883  0.3150  0.0205
  468UNL     H0 3578   3.437   7.664   2.247 -1.6379 -0.8012  0.7537
  468UNL     H1 3579   3.193   7.685   2.117  0.2160 -1.0118  0.5990
  468UNL     C2 3580   3.421   7.666   2.140  0.1201 -0.5196  0.4642
  468UNL     C3 3581   3.292   7.675   2.074 -0.1015 -0.6977 -0.2065
  468UNL     C4 3582   3.447   7.675   1.934  0.3428 -0.5843 -0.5826
  468UNL     C5 3583   3.519   7.683   1.800  0.0711  0.0009 -0.6849
  468UNL     N6 3584   3.515   7.676   2.048  0.2875  0.0223 -0.5082
  468UNL     N7 3585   3.309   7.668   1.944  0.6330  0.0612  0.1758
  468UNL     H8 3586   3.628   7.677   1.806  0.0438  0.7993  1.5943
  468UNL     H9 3587   3.503   7.774   1.741  2.2823  0.4598 -0.6523
  468UNL    H10 3588   3.485   7.597   1.741 -1.3141  0.3928 -0.4942
  469Co      Co 3589   4.161   6.909   2.998 -0.1217 -0.0301  0.2215
  470Co      Co 3590   3.188   7.608   3.034  0.1200 -0.2367 -0.1519
  471Co      Co 3591   3.677   6.739   3.294  0.1123  0.0733  0.3481
  472Co      Co 3592   3.673   7.777   2.708  0.4282 -0.0550 -0.1309
  473Co      Co 3593   3.184   7.076   3.308  0.0052  0.0081 -0.1655
  474Co      Co 3594   4.152   7.435   2.719  0.0346  0.2135 -0.1727
  475UNL     H0 3595   3.386   7.138   3.073 -0.2830 -0.6921  3.9865
  475UNL     H1 3596   3.437   7.412   3.005  0.2351 -0.9878 -1.3826
  475UNL     C2 3597   3.335   7.230   3.096 -0.3005  0.5123 -0.0820
  475UNL     C3 3598   3.355   7.366   3.059  0.8640 -0.4467  0.0929
  475UNL     C4 3599   3.187   7.340   3.179  0.4207 -0.1531 -0.2476
  475UNL     C5 3600   3.065   7.388   3.254 -0.1812 -0.5688 -0.1099
  475UNL     N6 3601   3.233   7.221   3.185  0.1294 -0.0763 -0.0433
  475UNL     N7 3602   3.256   7.431   3.105  0.6430 -0.4530 -0.3760
  475UNL     H8 3603   2.969   7.347   3.220 -0.6701 -0.0805  0.6434
  475UNL     H9 3604   3.054   7.497   3.253  1.9388 -0.3118 -1.4884
  475UNL    H10 3605   3.076   7.393   3.363  0.6087  0.1814 -0.2176
  476UNL     H0 3606   3.766   8.032   2.534  0.5095 -0.2760 -0.5933
  476UNL     H1 3607   3.809   8.000   2.247  0.0039 -1.0875 -1.5890
  476UNL     C2 3608   3.741   7.953   2.465 -0.8195 -0.3581 -0.0475
  476UNL     C3 3609   3.760   7.939   2.321 -0.5184  0.7700 -0.3106
  476UNL     C4 3610   3.686   7.759   2.402  0.0924  0.0835  0.3723
  476UNL     C5 3611   3.671   7.610   2.416  0.0992  0.4773 -0.5504
  476UNL     N6 3612   3.691   7.841   2.509 -0.0961 -0.3786  0.1641
  476UNL     N7 3613   3.719   7.815   2.284 -0.0421 -0.1668  0.1527
  476UNL     H8 3614   3.755   7.557   2.463 -1.1026 -0.5068  0.5158
  476UNL     H9 3615   3.653   7.570   2.315  0.2584  2.8763 -1.6004
  476UNL    H10 3616   3.582   7.583   2.473  2.4973 -3.1805  1.8709
  477UNL     H0 3617   3.227   7.646   3.354 -1.9795 -1.9661 -1.9639
  477UNL     H1 3618   3.243   7.889   3.467  0.2036  0.6878 -0.3280
  477UNL     C2 3619   3.216   7.739   3.300 -0.2168 -1.1858 -1.0502
  477UNL     C3 3620   3.235   7.870   3.361 -0.0999 -0.3926 -0.1230
  477UNL     C4 3621   3.205   7.883   3.154  0.1992 -0.2769  0.2016
  477UNL     C5 3622   3.175   7.945   3.020  0.2762  0.2664 -0.5864
  477UNL     N6 3623   3.211   7.753   3.171  0.6187  0.0610 -0.5419
  477UNL     N7 3624   3.220   7.961   3.266 -0.9829 -0.5176 -0.1052
  477UNL     H8 3625   3.089   7.903   2.967  0.0213 -1.6386  1.2277
  477UNL     H9 3626   3.265   7.951   2.957  0.0409  1.0149 -0.8589
  477UNL    H10 3627   3.133   8.041   3.052 -0.3869 -0.1305 -0.2726
  478UNL     H0 3628   3.402   6.616   3.241 -0.7716 -0.1494 -3.8394
  478UNL     H1 3629   3.163   6.774   3.237 -0.3413  2.3759 -0.9963
  478UNL     C2 3630   3.385   6.721   3.263 -0.2421 -0.7064 -0.2385
  478UNL     C3 3631   3.265   6.798   3.264 -0.1021 -0.0083  0.5339
  478UNL     C4 3632   3.431   6.914   3.311  0.3226  0.5852 -0.7670
  478UNL     C5 3633   3.518   7.031   3.359 -0.2324 -0.1591  0.3493
  478UNL     N6 3634   3.482   6.797   3.287 -0.3378 -0.5080 -0.2587
  478UNL     N7 3635   3.296   6.917   3.290 -0.3652 -0.3826 -0.0126
  478UNL     H8 3636   3.518   7.113   3.286  0.1114  0.2952  0.8547
  478UNL     H9 3637   3.618   6.991   3.376 -0.3573  0.1885  2.0146
  478UNL    H10 3638   3.479   7.073   3.452 -2.5175  0.6155 -0.8647
  479UNL     H0 3639   3.172   7.650   2.710 -1.4463  1.6419  0.3120
  479UNL     H1 3640   3.399   7.694   2.566 -0.3625  0.5626  0.5580
  479UNL     C2 3641   3.270   7.671   2.751 -0.9198 -0.1280  0.0471
  479UNL     C3 3642   3.391   7.688   2.674 -0.0036 -0.5102  0.5316
  479UNL     C4 3643   3.432   7.707   2.874 -0.0257 -0.1398 -0.3123
  479UNL     C5 3644   3.513   7.721   2.997 -0.0257  0.1988  0.3407
  479UNL     N6 3645   3.304   7.676   2.879 -0.3236 -0.6571 -0.5240
  479UNL     N7 3646   3.490   7.717   2.748 -0.3454 -0.2249 -1.3288
  479UNL     H8 3647   3.491   7.823   3.030  2.6784  0.7499  0.6370
  479UNL     H9 3648   3.619   7.719   2.969  0.0806  0.6475  0.7135
  479UNL    H10 3649   3.492   7.632   3.058  0.3649 -0.2119 -0.1107
  480UNL     H0 3650   3.901   6.862   3.439  0.7611 -2.3545 -1.1359
  480UNL     H1 3651   3.889   6.891   3.726  0.6630  0.1524 -1.3882
  480UNL     C2 3652   3.831   6.825   3.513  0.0376  0.3722 -0.3579
  480UNL     C3 3653   3.827   6.840   3.654  0.2226 -0.3459 -0.6699
  480UNL     C4 3654   3.664   6.726   3.586  0.4060 -0.1596  0.2766
  480UNL     C5 3655   3.528   6.651   3.597  0.1368  0.1492  0.0155
  480UNL     N6 3656   3.721   6.765   3.477 -0.7733  0.1120  0.7658
  480UNL     N7 3657   3.719   6.774   3.699 -0.6781 -0.1490 -0.1351
  480UNL     H8 3658   3.504   6.579   3.517 -2.8030  1.0306  0.0068
  480UNL     H9 3659   3.447   6.724   3.607 -0.8070 -0.8374 -0.1778
  480UNL    H10 3660   3.528   6.597   3.692 -0.8053  0.2701  0.0878
  481UNL     H0 3661   4.407   6.473   2.912 -0.0011  0.3313  0.5842
  481UNL     H1 3662   4.391   6.719   3.039 -1.1568 -0.0422  0.6862
  481UNL     C2 3663   4.334   6.550   2.896 -0.3389 -0.1467 -0.2365
  481UNL     C3 3664   4.328   6.678   2.961 -0.0816 -0.1328 -0.1689
  481UNL     C4 3665   4.155   6.651   2.847 -0.0394  0.2282 -0.1136
  481UNL     C5 3666   4.029   6.683   2.770  0.4560  0.4775  0.2618
  481UNL     N6 3667   4.225   6.537   2.828  0.0834 -0.1051  0.0964
  481UNL     N7 3668   4.212   6.734   2.939  0.1619 -0.2043 -0.4203
  481UNL     H8 3669   3.942   6.653   2.829 -0.6456  2.3394 -0.3391
  481UNL     H9 3670   4.022   6.623   2.679 -1.4188 -0.3406  0.9133
  481UNL    H10 3671   4.017   6.791   2.752  1.2992  0.4520 -0.5379
  482UNL     H0 3672   3.668   6.985   3.097  1.3433  0.5523  0.4751
  482UNL     H1 3673   3.889   7.048   2.951 -0.8061 -1.0714 -0.9304
  482UNL     C2 3674   3.764   6.936   3.101  0.8458 -0.5031 -0.1567
  482UNL     C3 3675   3.881   6.969   3.024  0.0288 -0.0158  0.3592
  482UNL     C4 3676   3.921   6.814   3.161 -0.7635  0.4235 -0.3314
  482UNL     C5 3677   4.006   6.701   3.226  0.6578  0.1072  0.7261
  482UNL     N6 3678   3.794   6.836   3.176  0.0133 -0.2035  0.0499
  482UNL     N7 3679   3.982   6.891   3.062 -0.0770  0.5246 -0.0570
  482UNL     H8 3680   4.039   6.640   3.141  0.1534  1.2341 -0.3181
  482UNL     H9 3681   4.094   6.736   3.280  2.2013 -1.2174 -0.8372
  482UNL    H10 3682   3.945   6.637   3.292 -0.9699 -1.3625 -2.0050
  483UNL     H0 3683   3.658   7.506   2.830 -0.0629  0.3105  0.2751
  483UNL     H1 3684   3.897   7.355   2.885  1.8593 -0.4642 -1.6331
  483UNL     C2 3685   3.762   7.520   2.802  0.1380 -0.1230  0.7859
  483UNL     C3 3686   3.877   7.445   2.828 -0.5879  0.1555  0.0400
  483UNL     C4 3687   3.912   7.606   2.690 -0.1317  0.3331 -0.5519
  483UNL     C5 3688   3.988   7.692   2.597 -0.1587  0.3684  0.1810
  483UNL     N6 3689   3.789   7.621   2.725 -0.9032 -0.2037 -0.1256
  483UNL     N7 3690   3.976   7.499   2.754 -0.1137 -0.5002  0.2639
  483UNL     H8 3691   3.953   7.792   2.569  0.5548  0.0932 -1.8933
  483UNL     H9 3692   3.991   7.644   2.498  0.8170  1.2094 -0.2213
  483UNL    H10 3693   4.087   7.720   2.635  0.3039  0.2146 -0.8568
  484UNL     H0 3694   4.208   7.180   2.550  0.0190 -0.2847  0.2201
  484UNL     H1 3695   4.211   6.928   2.664 -2.8088 -0.1925  0.7072
  484UNL     C2 3696   4.213   7.151   2.654 -0.7445  0.1168  0.3730
  484UNL     C3 3697   4.204   7.024   2.713  0.4093  0.4753  0.0629
  484UNL     C4 3698   4.181   7.170   2.858  0.5655  0.1338  0.4632
  484UNL     C5 3699   4.155   7.234   2.991  0.0300  0.1964 -0.1755
  484UNL     N6 3700   4.188   7.239   2.749  0.1700 -0.0708 -0.5722
  484UNL     N7 3701   4.181   7.034   2.840  0.2470 -0.2147 -0.0840
  484UNL     H8 3702   4.110   7.334   2.982 -0.9768 -0.2329 -0.0862
  484UNL     H9 3703   4.247   7.235   3.049  1.0753 -1.2926 -1.6950
  484UNL    H10 3704   4.083   7.177   3.051  1.4850 -1.5484  0.0146
  485UNL     H0 3705   4.146   7.658   2.917 -0.0973 -0.5682  1.6427
  485UNL     H1 3706   4.384   7.756   3.046  1.1044 -0.8783  0.7322
  485UNL     C2 3707   4.247   7.620   2.919  0.1035 -0.1796  0.2932
  485UNL     C3 3708   4.366   7.673   2.978  0.0479 -0.0127 -0.0948
  485UNL     C4 3709   4.407   7.508   2.854 -0.1040  0.3045 -0.8676
  485UNL     C5 3710   4.471   7.385   2.803  0.2955 -0.4391  1.1413
  485UNL     N6 3711   4.283   7.532   2.830  0.4452  0.7740  0.1183
  485UNL     N7 3712   4.466   7.597   2.940 -0.7290 -0.2890  0.0583
  485UNL     H8 3713   4.577   7.411   2.794  0.6689 -0.8814  3.5317
  485UNL     H9 3714   4.426   7.349   2.710  0.2846  1.5468  0.3395
  485UNL    H10 3715   4.459   7.302   2.874 -0.8950  0.7203  2.3673
  486UNL     H0 3716   2.894   7.063   3.435  0.1677  0.2388 -0.1297
  486UNL     H1 3717   2.669   6.992   3.291 -0.7230  0.2973 -1.2330
  486UNL     C2 3718   2.892   7.032   3.332  0.0281 -0.1369 -0.0155
  486UNL     C3 3719   2.774   6.998   3.263 -0.2559 -0.0799  0.3376
  486UNL     C4 3720   2.951   7.000   3.142 -0.7908 -0.3338  0.0790
  486UNL     C5 3721   3.030   6.995   3.016 -0.2397 -0.0879  0.4799
  486UNL     N6 3722   2.996   7.022   3.259 -0.4514 -0.2422 -0.5465
  486UNL     N7 3723   2.819   6.981   3.141  0.3871  0.1749 -0.6782
  486UNL     H8 3724   3.078   7.090   2.990 -1.7107  0.0673 -2.0363
  486UNL     H9 3725   2.962   6.975   2.933  0.5040 -1.2380  0.1217
  486UNL    H10 3726   3.100   6.911   3.005 -0.9368 -0.5611 -0.5047
  487Co      Co 3727   3.655   6.235   4.196 -0.0342 -0.1331 -0.1500
  488Co      Co 3728   2.682   6.922   4.197 -0.1495  0.1733  0.3108
  489Co      Co 3729   3.161   6.059   4.504 -0.0178  0.1083  0.2402
  490Co      Co 3730   3.182   7.088   3.927 -0.2340 -0.0480  0.1539
  491Co      Co 3731   4.635   9.156  -0.307 -0.4932 -0.1764 -0.0210
  492Co      Co 3732   3.677   6.758   3.890  0.2274 -0.3305  0.1251
  493UNL     H0 3733   4.832   9.217  -0.526  0.4679  0.4515 -0.6917
  493UNL     H1 3734   4.851   9.460  -0.668  1.3403  1.0172  1.7920
  493UNL     C2 3735   4.770   9.306  -0.527  0.5585  0.5249  0.0525
  493UNL     C3 3736   4.775   9.428  -0.598  0.2007 -0.4216 -0.0509
  493UNL     C4 3737   4.616   9.424  -0.457 -0.4074  1.0141 -0.0121
  493UNL     C5 3738   4.484   9.451  -0.389 -0.0787 -1.0197  0.5773
  493UNL     N6 3739   4.677   9.309  -0.434 -0.0810  0.2141  0.0818
  493UNL     N7 3740   2.721   6.731   4.244 -0.2000  0.8139 -0.4489
  493UNL     H8 3741   4.431   9.355  -0.395  0.9104 -1.5707  0.2517
  493UNL     H9 3742   4.429   9.532  -0.438 -0.1676 -0.4739  1.5653
  493UNL    H10 3743   4.493   9.467  -0.281  0.5925  0.7316  0.2894
  494UNL     H0 3744   3.310   7.331   3.754 -0.1610  0.2715 -0.3750
  494UNL     H1 3745   3.269   7.336   3.470 -0.3262 -1.3471 -1.2706
  494UNL     C2 3746   3.265   7.258   3.688  0.4050 -0.4538  0.0120
  494UNL     C3 3747   3.250   7.261   3.545 -0.3406  0.3031  0.4452
  494UNL     C4 3748   3.188   7.079   3.628  0.3597 -0.2662 -0.1596
  494UNL     C5 3749   3.147   6.937   3.633 -0.0945  0.0065 -0.1804
  494UNL     N6 3750   3.210   7.148   3.734 -0.3604 -0.1111  0.6758
  494UNL     N7 3751   3.209   7.141   3.509  0.0462  0.1458  0.2849
  494UNL     H8 3752   3.180   6.883   3.722 -1.0708 -1.2706 -0.5645
  494UNL     H9 3753   3.171   6.881   3.542  0.6697 -0.3383  0.2290
  494UNL    H10 3754   3.039   6.957   3.646  0.1590  0.8487  0.7933
  495UNL     H0 3755   2.748   6.939   4.492 -1.6698 -0.4257  0.1991
  495UNL     H1 3756   2.748   7.196   4.635 -1.4550 -0.4774  0.6693
  495UNL     C2 3757   2.719   7.040   4.465 -0.1132  0.0148  0.1178
  495UNL     C3 3758   2.717   7.168   4.535  0.5397  0.1403 -0.1897
  495UNL     C4 3759   2.670   7.193   4.333 -0.2319  0.7338 -0.2302
  495UNL     C5 3760   2.637   7.268   4.203  0.0814 -0.2311  0.4924
  495UNL     N6 3761   2.686   7.066   4.340  1.0441  0.7846 -0.1805
  495UNL     N7 3762   2.694   7.262   4.447  0.0227  0.0397  0.1858
  495UNL     H8 3763   2.653   7.207   4.113 -1.2033  1.9954 -1.3550
  495UNL     H9 3764   2.698   7.359   4.196 -0.4240  0.0539 -0.3146
  495UNL    H10 3765   2.535   7.309   4.208 -0.3480 -1.2545  0.3118
  496UNL     H0 3766   2.907   5.949   4.416 -1.6382 -1.2959  3.3075
  496UNL     H1 3767   2.672   6.092   4.393  0.2961  1.1201 -2.5573
  496UNL     C2 3768   2.890   6.054   4.436  0.2206 -0.2041 -0.0219
  496UNL     C3 3769   2.770   6.122   4.428 -0.0720  0.2454 -0.6096
  496UNL     C4 3770   2.923   6.244   4.509  0.1321 -0.2806 -0.7271
  496UNL     C5 3771   2.994   6.372   4.550  0.0163 -0.3075 -0.5122
  496UNL     N6 3772   2.982   6.131   4.488 -0.2789 -0.7010 -0.4329
  496UNL     N7 3773   4.748   9.015  -0.322 -0.3410 -0.0404 -0.3896
  496UNL     H8 3774   2.986   6.403   4.655  1.0693 -1.4939 -0.0486
  496UNL     H9 3775   2.960   6.457   4.490 -1.5034  0.6027  1.5351
  496UNL    H10 3776   3.102   6.359   4.535  0.4993 -0.2815  2.3203
  497UNL     H0 3777   2.672   7.003   3.898 -0.4671 -1.9967  0.6723
  497UNL     H1 3778   2.909   7.080   3.768 -0.2509 -1.5268 -0.3221
  497UNL     C2 3779   2.771   7.008   3.940 -0.0360  0.3260 -0.4173
  497UNL     C3 3780   2.892   7.041   3.867  0.1559 -0.1053  0.3280
  497UNL     C4 3781   2.938   6.997   4.072 -0.1469 -0.2602  0.0766
  497UNL     C5 3782   3.019   6.995   4.202  0.2526 -0.0863 -0.5723
  497UNL     N6 3783   2.808   6.966   4.059  0.4057  0.0011 -0.6232
  497UNL     N7 3784   2.994   7.040   3.956 -0.4101 -0.2111 -0.7292
  497UNL     H8 3785   2.960   7.059   4.269  0.1482 -1.2517  0.4834
  497UNL     H9 3786   3.126   7.015   4.194  0.3392  0.0503  0.7118
  497UNL    H10 3787   3.010   6.892   4.240  0.7665  0.2694  0.5554
  498UNL     H0 3788   3.307   6.272   4.662 -1.4561 -0.4448 -1.8828
  498UNL     H1 3789   3.345   6.244   4.938  0.0228 -0.5363  0.0795
  498UNL     C2 3790   3.275   6.194   4.731  0.3796  0.1774 -0.2315
  498UNL     C3 3791   3.288   6.177   4.875 -0.3396 -0.0228 -0.1458
  498UNL     C4 3792   3.166   6.024   4.798 -0.7436 -0.9474  0.4178
  498UNL     C5 3793   3.047   5.932   4.797  0.1874 -0.7604  0.6603
  498UNL     N6 3794   3.206   6.093   4.688  0.1621  0.0484  0.1495
  498UNL     N7 3795   5.176   8.844   0.116  0.4009  1.0435 -0.3853
  498UNL     H8 3796   3.082   5.828   4.792  0.9760 -0.4897  0.3723
  498UNL     H9 3797   2.996   5.943   4.700 -0.4094  1.3705  1.1877
  498UNL    H10 3798   2.988   5.945   4.888 -0.3939 -0.6224  0.2662
  499UNL     H0 3799   3.885   5.775   4.106 -2.4529 -2.3283 -0.4082
  499UNL     H1 3800   3.886   6.025   4.248  0.6767 -1.8723 -0.4824
  499UNL     C2 3801   3.814   5.856   4.108  0.0129 -0.0460  0.4492
  499UNL     C3 3802   3.807   5.982   4.188 -0.5348 -0.1642 -0.2004
  499UNL     C4 3803   3.640   5.960   4.055 -0.0405  0.7052  0.1765
  499UNL     C5 3804   3.518   6.003   3.977 -0.1517 -0.4203  0.2196
  499UNL     N6 3805   3.706   5.847   4.036  0.6317  0.4814 -0.3427
  499UNL     N7 3806   3.702   6.047   4.148  0.2265 -0.2653  0.4422
  499UNL     H8 3807   3.506   5.942   3.887  0.2651  0.0388 -0.1611
  499UNL     H9 3808   3.534   6.106   3.940  0.3111 -1.3400 -2.3754
  499UNL    H10 3809   3.426   6.002   4.035 -0.2242  0.3526  0.1399
  500UNL     H0 3810   3.154   6.291   4.281 -0.5120  0.1020  1.4261
  500UNL     H1 3811   3.374   6.367   4.133  1.3883  1.1894  1.9345
  500UNL     C2 3812   3.252   6.244   4.278 -0.3868  0.3923 -0.1179
  500UNL     C3 3813   3.363   6.288   4.206  0.4598 -0.6281 -0.0751
  500UNL     C4 3814   3.420   6.136   4.351 -0.1044 -0.6748  0.1307
  500UNL     C5 3815   3.502   6.037   4.432  0.1341 -0.3245  0.3373
  500UNL     N6 3816   3.290   6.150   4.360 -0.3974  0.2015  0.0877
  500UNL     N7 3817   3.467   6.227   4.259 -0.2228  0.0506 -0.2651
  500UNL     H8 3818   3.517   5.945   4.375  3.0013  0.5967 -0.5745
  500UNL     H9 3819   3.603   6.078   4.446  0.1360  0.0093 -0.5742
  500UNL    H10 3820   3.466   6.022   4.535 -2.0404 -1.2901 -0.5318
  501UNL     H0 3821   3.174   6.802   4.010 -0.0173  2.3211  2.6399
  501UNL     H1 3822   3.390   6.627   3.930 -0.1030 -0.2676 -1.1521
  501UNL     C2 3823   3.273   6.818   3.969 -0.4900 -0.2908  0.0762
  501UNL     C3 3824   3.386   6.735   3.929  0.0370 -0.2499 -0.3866
  501UNL     C4 3825   3.438   6.939   3.917 -0.7580  0.1562 -0.2932
  501UNL     C5 3826   3.527   7.059   3.886 -1.2219 -0.1539 -0.5196
  501UNL     N6 3827   3.309   6.946   3.936 -0.1064 -0.3276  0.1761
  501UNL     N7 3828   3.489   6.815   3.914  0.6372  0.6648  0.1835
  501UNL     H8 3829   3.517   7.087   3.780  2.0209 -0.0515 -0.8788
  501UNL     H9 3830   3.630   7.021   3.884 -1.0960  0.1972 -0.8081
  501UNL    H10 3831   3.516   7.141   3.958 -2.1391 -1.5764  1.0512
  502UNL     H0 3832   3.769   6.509   3.770 -1.2013  2.8090  0.0586
  502UNL     H1 3833   3.749   6.248   3.898 -1.9134  0.0184 -1.2185
  502UNL     C2 3834   3.726   6.476   3.864  0.4449 -0.1141 -0.1381
  502UNL     C3 3835   3.725   6.348   3.932  0.3760  0.4558 -0.7061
  502UNL     C4 3836   3.654   6.500   4.056  0.0757 -0.0499 -0.1663
  502UNL     C5 3837   3.585   6.566   4.170  0.5492 -0.2027 -0.1055
  502UNL     N6 3838   3.679   6.567   3.952  0.2684 -0.2636  0.3326
  502UNL     N7 3839   3.669   6.363   4.053 -0.0804 -0.1988 -0.1609
  502UNL     H8 3840   3.477   6.579   4.153  1.1305  1.7957 -3.2060
  502UNL     H9 3841   3.623   6.667   4.189 -1.6686  0.6361  0.1289
  502UNL    H10 3842   3.594   6.504   4.260 -0.4877  0.3937  0.4309
  503UNL     H0 3843   3.672   6.949   4.113  0.1069  0.1376  0.1046
  503UNL     H1 3844   3.910   7.065   4.230 -0.0513  0.1833 -0.2000
  503UNL     C2 3845   3.777   6.932   4.091 -0.0041 -0.3540 -0.0627
  503UNL     C3 3846   3.890   6.989   4.156 -0.2310  0.4552 -0.4337
  503UNL     C4 3847   3.943   6.828   4.032 -0.5046 -0.3897 -0.2455
  503UNL     C5 3848   4.020   6.722   3.969 -0.3998  1.1288 -0.2247
  503UNL     N6 3849   3.815   6.830   4.015  0.2117 -0.1803  0.2344
  503UNL     N7 3850   3.993   6.931   4.107 -0.4203  0.2388  0.2158
  503UNL     H8 3851   4.094   6.692   4.045  0.7679  2.6272 -0.7160
  503UNL     H9 3852   4.052   6.756   3.870 -0.6623  2.9994  0.3065
  503UNL    H10 3853   3.963   6.628   3.971  1.4098 -0.0603 -1.2021
  504UNL     H0 3854   4.344   9.147  -0.142  2.1781  0.1660  0.1080
  504UNL     H1 3855   4.118   9.072  -0.293  0.6184  0.3356  0.1653
  504UNL     C2 3856   4.334   9.122  -0.246 -0.1553 -0.1345  0.3417
  504UNL     C3 3857   4.221   9.083  -0.325  0.5461 -0.0296 -0.2067
  504UNL     C4 3858   4.386   9.081  -0.448 -0.0037  1.0552  0.0778
  504UNL     C5 3859   4.468   9.075  -0.579  0.8915 -0.4447  0.1297
  504UNL     N6 3860   4.437   9.113  -0.333  0.8891 -0.7880  0.5634
  504UNL     N7 3861   2.295   6.280   4.353 -0.5227  0.4581  0.0984
  504UNL     H8 3862   4.571   9.047  -0.553  1.0117 -0.1374 -0.0069
  504UNL     H9 3863   4.462   9.177  -0.619 -1.6910 -1.1102 -1.3324
  504UNL    H10 3864   4.421   9.000  -0.644 -1.1707 -0.4609  1.5465
  505Co      Co 3865   4.644   9.702   0.610  0.0364  0.0735  0.2173
  506Co      Co 3866   5.634   4.838   0.582  0.3398  0.0355 -0.0241
  507Co      Co 3867   4.182   9.520   0.901 -0.0707 -0.1430 -0.4727
  508Co      Co 3868   6.142   5.007   0.300  0.3282 -0.0347 -0.0665
  509Co      Co 3869   5.622   4.316   0.882 -0.1581  0.0687 -0.2233
  510Co      Co 3870   6.607   4.665   0.299  0.0197 -0.0550  0.1025
  511UNL     H0 3871   5.834   4.382   0.671 -1.3351 -1.1628 -0.8513
  511UNL     H1 3872   5.843   4.634   0.543 -0.7644 -0.0424 -0.8094
  511UNL     C2 3873   5.761   4.462   0.675  0.0857  0.1519 -0.1702
  511UNL     C3 3874   5.770   4.595   0.612  0.0663  0.0284  0.1295
  511UNL     C4 3875   5.598   4.580   0.738 -0.3408  1.1022  0.0662
  511UNL     C5 3876   5.477   4.615   0.810  0.5010 -0.3436 -0.2064
  511UNL     N6 3877   5.664   4.468   0.766  0.0582  0.7188 -0.0049
  511UNL     N7 3878   5.667   4.663   0.651 -0.0248  0.5030  0.4194
  511UNL     H8 3879   5.394   4.551   0.780 -1.2713  0.4054  2.7549
  511UNL     H9 3880   5.453   4.721   0.794  0.5739 -0.3951 -0.6630
  511UNL    H10 3881   5.491   4.608   0.919 -0.0352  0.2648 -0.0932
  512UNL     H0 3882   6.193   5.273   0.117 -1.2322  0.4738  0.0269
  512UNL     H1 3883   6.218   5.246  -0.163 -0.0072  0.2668  0.7123
  512UNL     C2 3884   6.169   5.191   0.050  0.2721 -0.0934  0.1469
  512UNL     C3 3885   6.180   5.179  -0.087 -0.2294 -0.3389  0.0777
  512UNL     C4 3886   6.104   5.003  -0.002  0.5091 -0.1627  0.0446
  512UNL     C5 3887   6.072   4.850   0.008  0.2239 -0.2750  0.2331
  512UNL     N6 3888   6.136   5.074   0.105  0.8132  0.3817  0.2810
  512UNL     N7 3889   6.136   5.063  -0.123  0.1458  0.6435  0.1725
  512UNL     H8 3890   6.047   4.832   0.113 -0.4272 -1.5777 -0.1269
  512UNL     H9 3891   6.159   4.785  -0.012  0.2234 -1.2036  2.8283
  512UNL    H10 3892   5.995   4.820  -0.063  2.1781 -1.0468 -1.6960
  513UNL     H0 3893   5.713   4.836   0.878  0.4993  0.9008  0.2485
  513UNL     H1 3894   5.721   5.081   1.037 -0.7059  0.1305 -0.4870
  513UNL     C2 3895   5.688   4.939   0.858  0.0265  0.7287 -0.0745
  513UNL     C3 3896   5.697   5.063   0.932  0.2541  0.2212 -0.7314
  513UNL     C4 3897   5.633   5.106   0.738  0.1536  0.6354  0.5166
  513UNL     C5 3898   5.601   5.187   0.615 -0.5755  0.4426 -0.0407
  513UNL     N6 3899   5.649   4.977   0.737 -0.0289  1.2718  0.6820
  513UNL     N7 3900   5.650   5.154   0.861 -0.7790 -0.6517 -0.5441
  513UNL     H8 3901   5.587   5.124   0.527  1.5563  0.9600 -0.8253
  513UNL     H9 3902   5.686   5.252   0.589  0.4244 -0.7583  0.1526
  513UNL    H10 3903   5.504   5.236   0.626 -1.7712 -0.9749 -3.2305
  514UNL     H0 3904   3.911   9.414   0.803  0.1455 -0.3007  1.0398
  514UNL     H1 3905   3.679   9.561   0.784  2.2033 -0.8304 -6.1534
  514UNL     C2 3906   3.896   9.513   0.842 -0.6548 -0.1479  0.3705
  514UNL     C3 3907   3.777   9.583   0.825 -0.2028 -0.0010  0.2780
  514UNL     C4 3908   3.939   9.706   0.900  0.2367  0.9509 -0.0858
  514UNL     C5 3909   4.013   9.820   0.961  0.1725  0.7206  0.5725
  514UNL     N6 3910   3.995   9.585   0.892  0.6030 -0.0940  0.6197
  514UNL     N7 3911   5.760   4.163   0.877  0.8396 -0.4803  0.5002
  514UNL     H8 3912   3.956   9.912   0.943 -0.6628  0.3479  1.2110
  514UNL     H9 3913   4.108   9.837   0.909  0.1287 -1.2957 -0.2635
  514UNL    H10 3914   4.028   9.809   1.069  0.0554 -0.6126  0.4698
  515UNL     H0 3915   5.624   4.909   0.288 -0.7715  1.1557  0.9740
  515UNL     H1 3916   5.857   4.988   0.149 -3.9968 -1.4920 -0.5342
  515UNL     C2 3917   5.724   4.929   0.324 -0.1427 -0.1320  0.0266
  515UNL     C3 3918   5.844   4.962   0.254  0.2523 -0.4263  0.4553
  515UNL     C4 3919   5.887   4.924   0.450 -0.4207  0.0378  0.5038
  515UNL     C5 3920   5.979   4.911   0.570  0.2211 -0.2837 -0.4362
  515UNL     N6 3921   5.758   4.905   0.446  0.0225 -0.4670  0.3509
  515UNL     N7 3922   5.945   4.961   0.333  0.0082  0.3867 -0.2249
  515UNL     H8 3923   6.007   5.009   0.608 -2.3130  0.5756 -0.5868
  515UNL     H9 3924   6.071   4.862   0.538  1.4851  1.2026  0.7871
  515UNL    H10 3925   5.929   4.857   0.652 -2.0983  0.4819 -1.2679
  516UNL     H0 3926   4.375   9.690   1.073 -0.8863 -0.4607 -0.7997
  516UNL     H1 3927   4.377   9.682   1.361 -1.6589  3.1310 -0.4959
  516UNL     C2 3928   4.315   9.634   1.143  0.1434 -0.0778  0.4230
  516UNL     C3 3929   4.318   9.632   1.285  0.1199  0.3452 -0.2094
  516UNL     C4 3930   4.175   9.499   1.211  0.0248 -0.4713 -0.5857
  516UNL     C5 3931   4.051   9.413   1.206  0.2028 -0.2622 -0.0309
  516UNL     N6 3932   4.231   9.541   1.100  0.6821  0.6546 -0.8862
  516UNL     N7 3933   4.220   9.557   1.329 -0.8930 -0.8508 -0.0665
  516UNL     H8 3934   4.067   9.314   1.251 -0.0354 -1.0095 -1.5232
  516UNL     H9 3935   4.013   9.386   1.107 -0.3289 -2.5441  0.7225
  516UNL    H10 3936   3.966   9.448   1.267 -0.0030 -0.4737 -0.1948
  517UNL     H0 3937   4.827   9.215   0.530 -1.3468 -0.5370  0.7120
  517UNL     H1 3938   4.834   9.461   0.679 -0.5821 -0.6318  0.0377
  517UNL     C2 3939   4.778   9.309   0.513 -0.2742  0.0850  0.9494
  517UNL     C3 3940   4.779   9.427   0.592 -0.0335 -0.5359 -0.3533
  517UNL     C4 3941   4.629   9.432   0.442  0.4858  0.2466  0.0305
  517UNL     C5 3942   4.509   9.486   0.374  0.5029 -0.2287 -0.8040
  517UNL     N6 3943   4.687   9.315   0.419  0.3392 -0.2823  0.5541
  517UNL     N7 3944   4.680   9.508   0.548 -0.0875 -0.0573  0.0096
  517UNL     H8 3945   4.488   9.429   0.283 -2.8985 -1.3257  0.5203
  517UNL     H9 3946   4.519   9.593   0.357 -0.0171  0.4482  2.4086
  517UNL    H10 3947   4.418   9.477   0.435  1.2777  0.6566  0.5369
  518UNL     H0 3948   4.142   9.752   0.683 -0.1995 -0.7954 -0.9031
  518UNL     H1 3949   4.385   9.856   0.553 -0.3056 -0.9482 -1.3487
  518UNL     C2 3950   4.247   9.728   0.692 -0.0230 -0.0127 -0.8263
  518UNL     C3 3951   4.364   9.780   0.627  0.3271  0.0789 -0.0670
  518UNL     C4 3952   4.407   9.621   0.768  0.3340  0.2243  0.5416
  518UNL     C5 3953   4.478   9.507   0.832  0.0214  0.5199 -1.4088
  518UNL     N6 3954   4.277   9.628   0.772 -0.4391 -0.6787 -0.4562
  518UNL     N7 3955   4.461   9.704   0.671  0.1327  0.2756 -0.2658
  518UNL     H8 3956   4.587   9.497   0.823 -0.1893 -1.4710 -2.3418
  518UNL     H9 3957   4.458   9.511   0.940 -0.3017 -0.9911 -1.3866
  518UNL    H10 3958   4.440   9.411   0.796  1.6035 -1.5058  1.8020
  519UNL     H0 3959   6.101   4.700   0.346 -0.5644 -1.9410  0.7367
  519UNL     H1 3960   6.352   4.551   0.368 -1.8795 -0.3386 -0.3390
  519UNL     C2 3961   6.203   4.728   0.324 -1.0912 -0.5458 -0.0309
  519UNL     C3 3962   6.328   4.653   0.341  0.2154  0.3502  0.2226
  519UNL     C4 3963   6.370   4.851   0.290 -0.6627  0.9911  0.0397
  519UNL     C5 3964   6.452   4.966   0.230  0.5218 -0.0853 -0.2517
  519UNL     N6 3965   6.241   4.851   0.305  0.3876 -0.1168  0.1697
  519UNL     N7 3966   6.431   4.728   0.308 -0.6235 -0.7546  0.3681
  519UNL     H8 3967   6.397   4.983   0.137  0.3586 -1.5030 -0.4415
  519UNL     H9 3968   6.550   4.945   0.187  0.2911  0.1531 -0.9013
  519UNL    H10 3969   6.457   5.065   0.277  2.4202  0.7276 -2.0194
  520UNL     H0 3970   6.670   4.411   0.161  1.2180  0.5826  0.3761
  520UNL     H1 3971   6.691   4.166   0.307  0.5346 -0.1056  0.1459
  520UNL     C2 3972   6.644   4.389   0.263  0.0585  0.0090 -0.0298
  520UNL     C3 3973   6.655   4.263   0.339 -0.5041 -0.4778  0.1374
  520UNL     C4 3974   6.600   4.420   0.467  0.1973  0.0736 -0.2989
  520UNL     C5 3975   6.569   4.488   0.595 -0.6199  0.1219 -0.2944
  520UNL     N6 3976   6.616   4.483   0.352 -0.5030 -0.5453 -0.0196
  520UNL     N7 3977   4.662   9.825   0.464 -0.3623 -0.2121 -0.3554
  520UNL     H8 3978   6.655   4.469   0.660  1.0133 -0.4679 -2.5188
  520UNL     H9 3979   6.470   4.457   0.632  0.3524  0.1631  2.6067
  520UNL    H10 3980   6.563   4.596   0.581  1.6153  0.2375 -0.7797
  521UNL     H0 3981   6.586   4.907   0.482  0.1394  1.4090  1.0852
  521UNL     H1 3982   6.792   4.975   0.651  0.4028 -0.6143 -1.0948
  521UNL     C2 3983   6.688   4.870   0.483 -0.1806  0.4678  0.1092
  521UNL     C3 3984   6.787   4.904   0.569 -0.1690 -0.3991 -1.2531
  521UNL     C4 3985   6.849   4.748   0.448 -0.4813  0.3218  0.4500
  521UNL     C5 3986   6.938   4.642   0.395 -0.1077 -0.1019  0.7458
  521UNL     N6 3987   6.724   4.762   0.418  0.0154 -0.0601 -0.5405
  521UNL     N7 3988   6.893   4.828   0.544  0.6100  0.0586 -0.2172
  521UNL     H8 3989   6.892   4.587   0.312  0.1457 -0.6078  0.9426
  521UNL     H9 3990   6.975   4.562   0.460 -0.1736 -0.3698  0.4535
  521UNL    H10 3991   7.028   4.688   0.351 -0.8018 -0.4670 -1.1888
  522UNL     H0 3992   5.367   4.258   1.028 -5.3536 -2.5884  1.2919
  522UNL     H1 3993   5.149   4.161   0.897  0.3595 -2.9396 -2.6855
  522UNL     C2 3994   5.353   4.240   0.922 -0.5312 -0.8909  0.1159
  522UNL     C3 3995   5.242   4.193   0.852  0.6265  0.6372 -0.0542
  522UNL     C4 3996   5.395   4.240   0.714  0.2160  0.0045 -0.3179
  522UNL     C5 3997   5.478   4.241   0.596 -1.0261 -0.3305  0.6546
  522UNL     N6 3998   5.445   4.264   0.834  0.0765  0.6395  1.3151
  522UNL     N7 3999   3.308   9.730   0.719 -0.4655 -0.8032  0.1262
  522UNL     H8 4000   5.582   4.270   0.614 -1.3995  1.4512  0.2011
  522UNL     H9 4001   5.432   4.289   0.509 -2.8840 -2.3451  0.4671
  522UNL    H10 4002   5.481   4.137   0.563 -1.4193 -1.1770  3.0754
  523Co      Co 4003   4.180   8.987   1.817  0.3329  0.2566  0.1583
  524Co      Co 4004   3.191   9.698   1.805 -0.5997 -0.2470 -0.0744
  525Co      Co 4005   3.701   8.804   2.120 -0.1177  0.0670  0.3550
  526Co      Co 4006   5.638   4.326   1.492 -0.2615  0.2754  0.4812
  527Co      Co 4007   3.218   9.165   2.089  0.0345  0.0786  0.1538
  528Co      Co 4008   4.164   9.532   1.500 -0.4038 -0.0383 -0.2077
  529UNL     H0 4009   3.418   9.224   1.857 -0.4704  0.1250  0.8859
  529UNL     H1 4010   3.427   9.484   1.733  1.7106 -0.3409  1.1554
  529UNL     C2 4011   3.356   9.312   1.873 -0.4319  0.6371 -1.4408
  529UNL     C3 4012   3.360   9.440   1.806  0.1336 -0.3785 -0.2571
  529UNL     C4 4013   3.203   9.431   1.951  0.0162 -0.2981 -0.1100
  529UNL     C5 4014   3.080   9.475   2.027 -0.1792  0.0303  0.5274
  529UNL     N6 4015   3.262   9.314   1.965 -0.3618 -0.2348 -0.5095
  529UNL     N7 4016   3.265   9.515   1.860 -0.6761  0.0143 -0.2310
  529UNL     H8 4017   2.985   9.487   1.973  1.2796  1.6026 -1.8843
  529UNL     H9 4018   3.089   9.578   2.062 -0.8140  0.3458 -0.2224
  529UNL    H10 4019   3.052   9.422   2.119 -0.5728 -0.1645  0.3037
  530UNL     H0 4020   5.707   4.599   1.307  0.7476  0.2628  0.2627
  530UNL     H1 4021   5.678   4.584   1.043 -0.0747 -1.4099 -1.2847
  530UNL     C2 4022   5.684   4.510   1.250 -0.5507  0.2973  0.6831
  530UNL     C3 4023   5.668   4.498   1.107 -0.0810 -0.5395 -0.0808
  530UNL     C4 4024   5.636   4.316   1.189 -0.5058 -0.0580  0.2650
  530UNL     C5 4025   5.629   4.166   1.199  1.0475  0.6377  0.5562
  530UNL     N6 4026   5.662   4.389   1.294 -0.0815 -0.5066 -0.4507
  530UNL     N7 4027   5.636   4.378   1.072  0.4290 -0.0225 -0.2673
  530UNL     H8 4028   5.724   4.118   1.226  1.1065 -0.0184 -0.7579
  530UNL     H9 4029   5.585   4.119   1.110  0.4799 -1.6310  1.9730
  530UNL    H10 4030   5.557   4.137   1.275 -0.5082  1.6655 -0.4651
  531UNL     H0 4031   3.250   9.728   2.109 -2.1149 -0.9891 -0.9884
  531UNL     H1 4032   3.217   9.975   2.232 -0.5408 -0.2492 -0.1227
  531UNL     C2 4033   3.216   9.821   2.065 -0.0956  0.2381 -0.0890
  531UNL     C3 4034   3.195   9.945   2.130 -0.3691 -0.2506 -0.1586
  531UNL     C4 4035   3.164   9.973   1.928  0.0231 -0.1619  0.6056
  531UNL     C5 4036   3.117  10.036   1.794 -0.0404 -0.0993 -0.5162
  531UNL     N6 4037   3.198   9.848   1.938  0.1609  0.0675 -0.5319
  531UNL     N7 4038   5.115   4.502   2.046  0.2274  0.5568 -0.2198
  531UNL     H8 4039   3.173  10.018   1.701 -0.2454 -2.4855 -0.2432
  531UNL     H9 4040   3.115  10.144   1.814  2.1422  0.0409 -0.7160
  531UNL    H10 4041   3.015  10.004   1.771  0.2954  0.4492 -3.0603
  532UNL     H0 4042   3.418   8.691   2.123 -0.3484 -0.8827 -0.5940
  532UNL     H1 4043   3.198   8.859   2.042 -0.0718 -1.6942  2.3967
  532UNL     C2 4044   3.412   8.796   2.099  0.2798 -0.5444  0.6869
  532UNL     C3 4045   3.304   8.877   2.057  0.0852 -0.6357  0.3673
  532UNL     C4 4046   3.473   8.996   2.114 -0.0575  0.0590  1.0681
  532UNL     C5 4047   3.555   9.105   2.172  0.3586 -0.1354 -0.3563
  532UNL     N6 4048   3.517   8.870   2.111  0.0163  0.5852  0.3302
  532UNL     N7 4049   3.342   9.005   2.073  0.2278  0.3854  0.4194
  532UNL     H8 4050   3.541   9.205   2.128 -4.4913 -0.1991  0.4434
  532UNL     H9 4051   3.661   9.078   2.172  0.5159  0.4192 -1.4536
  532UNL    H10 4052   3.529   9.112   2.279  2.0357  1.6200 -0.0056
  533UNL     H0 4053   3.172   9.786   1.507  0.4745 -0.8827 -2.1910
  533UNL     H1 4054   3.390   9.878   1.363  0.6555  2.6638  1.0185
  533UNL     C2 4055   3.274   9.787   1.542 -0.2017  0.1292 -0.0736
  533UNL     C3 4056   3.384   9.835   1.462  0.2405  0.0962 -0.0314
  533UNL     C4 4057   3.438   9.792   1.661 -0.1786 -0.3261 -0.3872
  533UNL     C5 4058   3.532   9.792   1.779 -0.0078  0.0091 -0.0998
  533UNL     N6 4059   3.313   9.757   1.666 -0.4698 -0.4130  0.4334
  533UNL     N7 4060   5.449   4.292   1.541  0.0753 -0.3174 -0.4438
  533UNL     H8 4061   3.530   9.889   1.829  1.2363 -0.2494  0.4761
  533UNL     H9 4062   3.638   9.776   1.758 -0.5001 -0.8935 -2.1661
  533UNL    H10 4063   3.502   9.716   1.852 -0.6483 -0.9413 -1.3019
  534UNL     H0 4064   3.922   8.935   2.282 -0.1966  0.6261  0.1350
  534UNL     H1 4065   3.889   9.014   2.550  1.7144  0.0974  0.5315
  534UNL     C2 4066   3.846   8.912   2.355 -0.1113  0.3955  0.1529
  534UNL     C3 4067   3.832   8.941   2.494  0.5420  0.8254  0.7378
  534UNL     C4 4068   3.676   8.816   2.421 -0.2619  0.1381  0.4312
  534UNL     C5 4069   3.547   8.741   2.420 -0.6046  0.2800  0.3790
  534UNL     N6 4070   3.755   8.828   2.311  0.4693  0.7768 -0.7008
  534UNL     N7 4071   3.727   8.867   2.538 -0.1042 -0.1719  0.4481
  534UNL     H8 4072   3.536   8.680   2.329 -1.7822  1.0719 -0.0344
  534UNL     H9 4073   3.460   8.806   2.428  0.6608  2.1294 -0.1542
  534UNL    H10 4074   3.539   8.681   2.511 -1.7340  1.3211  0.9789
  535UNL     H0 4075   4.364   8.515   1.757  1.1442  0.6172 -2.7055
  535UNL     H1 4076   4.382   8.771   1.867  0.3820 -0.0579 -0.7866
  535UNL     C2 4077   4.291   8.595   1.753  0.4925  0.3053  0.4179
  535UNL     C3 4078   4.312   8.724   1.799 -0.0112  0.1984 -0.5649
  535UNL     C4 4079   4.149   8.717   1.667  0.5168 -0.5386 -0.0230
  535UNL     C5 4080   4.028   8.768   1.590 -0.1867 -0.6101  0.3702
  535UNL     N6 4081   4.203   8.600   1.656  0.6291 -0.7114  0.1830
  535UNL     N7 4082   4.214   8.799   1.755 -0.1521  0.0081 -0.5281
  535UNL     H8 4083   3.947   8.802   1.655  1.6422  1.9671  1.4721
  535UNL     H9 4084   3.985   8.681   1.538 -0.7579 -0.5925  0.8104
  535UNL    H10 4085   4.067   8.846   1.525 -1.0368  0.1225  0.7217
  536UNL     H0 4086   3.679   9.018   1.922 -0.6455 -1.0259 -2.7566
  536UNL     H1 4087   3.886   9.129   1.780  2.1280 -1.0375 -3.2847
  536UNL     C2 4088   3.781   8.983   1.918 -0.1372  0.0702 -0.7518
  536UNL     C3 4089   3.885   9.039   1.841 -0.4734  0.6801 -0.5051
  536UNL     C4 4090   3.950   8.883   1.966  0.1750  0.0280 -0.1875
  536UNL     C5 4091   4.033   8.787   2.036  0.2330  0.0277 -0.1321
  536UNL     N6 4092   3.821   8.884   1.994  0.9132 -0.1667  0.5598
  536UNL     N7 4093   3.997   8.965   1.869  0.4112  0.3841  0.0463
  536UNL     H8 4094   4.139   8.815   2.048  0.6492 -1.1599 -0.8230
  536UNL     H9 4095   3.995   8.745   2.130  0.7210 -1.7796 -0.6879
  536UNL    H10 4096   4.037   8.688   1.989 -1.3597 -0.2695  0.2981
  537UNL     H0 4097   5.629   4.057   1.618  0.7666  0.1215  0.8373
  537UNL     H1 4098   5.871   3.886   1.617 -0.6398 -0.1679 -0.2960
  537UNL     C2 4099   5.729   4.064   1.576  0.6137  0.5086  0.5355
  537UNL     C3 4100   5.838   3.977   1.569 -0.5637  0.4348  0.7452
  537UNL     C4 4101   5.880   4.156   1.474 -0.1954  0.0344  0.3888
  537UNL     C5 4102   5.969   4.262   1.407 -0.3085 -0.6528  0.9090
  537UNL     N6 4103   5.754   4.169   1.510 -0.3630 -0.1752 -0.9973
  537UNL     N7 4104   3.980   9.581   1.506  0.0280  0.2634 -1.4244
  537UNL     H8 4105   5.925   4.363   1.413 -0.8544 -0.8580  0.4108
  537UNL     H9 4106   5.977   4.219   1.306  1.1154 -0.0280  0.7347
  537UNL    H10 4107   6.067   4.262   1.456 -0.0066  1.5220  0.4138
  538UNL     H0 4108   4.256   9.258   1.362 -0.5113 -0.4805 -0.1492
  538UNL     H1 4109   4.263   9.018   1.499 -1.2902 -1.4332  0.7912
  538UNL     C2 4110   4.222   9.238   1.463  0.9359 -0.0357  0.4649
  538UNL     C3 4111   4.225   9.114   1.532  0.0502 -0.1266 -1.1910
  538UNL     C4 4112   4.177   9.266   1.665  0.2161 -0.1242  0.6793
  538UNL     C5 4113   4.122   9.336   1.787  0.4422 -0.5262  0.4697
  538UNL     N6 4114   4.186   9.329   1.545  0.7036  0.3499 -0.0047
  538UNL     N7 4115   4.194   9.131   1.660  0.3208  0.2436  0.3645
  538UNL     H8 4116   4.179   9.312   1.877  2.2977 -0.1156 -0.5407
  538UNL     H9 4117   4.017   9.311   1.805  0.7039 -1.9096  0.1365
  538UNL    H10 4118   4.133   9.446   1.784  0.0643 -0.5041 -0.6510
  539UNL     H0 4119   4.149   9.733   1.737 -1.2046  0.5118 -4.0238
  539UNL     H1 4120   4.394   9.809   1.860  2.0982  0.4571 -0.2581
  539UNL     C2 4121   4.251   9.704   1.719 -0.5172 -0.0955  0.0234
  539UNL     C3 4122   4.372   9.744   1.777  0.1528 -0.1286  0.6761
  539UNL     C4 4123   4.415   9.595   1.639 -0.5031  0.1894  0.0316
  539UNL     C5 4124   4.503   9.492   1.571 -0.2341  0.0062  0.0057
  539UNL     N6 4125   4.283   9.614   1.629 -0.4936 -0.0809 -0.3135
  539UNL     N7 4126   4.472   9.683   1.725 -0.0826 -0.3580  0.3743
  539UNL     H8 4127   4.602   9.531   1.544  0.9592  0.2692  4.1080
  539UNL     H9 4128   4.458   9.466   1.475  2.5947 -0.4632 -1.3179
  539UNL    H10 4129   4.526   9.402   1.629  3.8906 -0.0484 -1.3449
  540UNL     H0 4130   2.931   9.204   2.229  0.3294  1.1608 -0.1797
  540UNL     H1 4131   2.699   9.111   2.102 -0.3524 -1.8524 -1.9315
  540UNL     C2 4132   2.918   9.147   2.139  0.3079  0.8373  0.0274
  540UNL     C3 4133   2.802   9.106   2.069  0.3295  0.1895 -0.3021
  540UNL     C4 4134   2.968   9.059   1.953 -0.6136 -0.7683  0.3352
  540UNL     C5 4135   3.054   9.030   1.836 -0.3155  0.2026 -0.4201
  540UNL     N6 4136   3.022   9.110   2.066  0.7769  0.2367  0.1679
  540UNL     N7 4137   2.831   9.052   1.952 -0.0456 -0.3267  0.4530
  540UNL     H8 4138   3.147   8.989   1.876  0.0623  0.7045 -0.7649
  540UNL     H9 4139   3.093   9.115   1.778  0.0968  0.6529  0.4921
  540UNL    H10 4140   3.010   8.976   1.751 -1.6295 -0.8101  0.8487
  541Co      Co 4141   3.686   8.310   2.982  0.0493 -0.0636 -0.2624
  542Co      Co 4142   2.711   8.996   2.983 -0.1581  0.2424 -0.4570
  543Co      Co 4143   3.198   8.157   3.295  0.1155 -0.2342 -0.1523
  544Co      Co 4144   5.158   3.626   2.683  0.0594  0.0659  0.2924
  545Co      Co 4145   2.702   8.482   3.302 -0.2560 -0.1599 -0.1762
  546Co      Co 4146   3.688   8.820   2.717 -0.1480  0.2723  0.1932
  547UNL     H0 4147   2.892   8.523   3.048  0.3350  0.1289  0.1616
  547UNL     H1 4148   2.896   8.758   2.902  0.0095  0.5283 -0.1991
  547UNL     C2 4149   2.843   8.617   3.070  0.1737  0.0471  0.1559
  547UNL     C3 4150   2.844   8.738   2.995 -0.4083  0.3832 -0.4613
  547UNL     C4 4151   2.694   8.736   3.140  0.0835 -0.5275  0.7648
  547UNL     C5 4152   2.580   8.779   3.222 -0.6096  0.3727  0.4593
  547UNL     N6 4153   2.758   8.621   3.167 -0.2887 -0.0379  0.3829
  547UNL     N7 4154   2.758   8.819   3.050  0.2159  0.1484 -0.3916
  547UNL     H8 4155   2.495   8.754   3.158  1.2885 -0.3408 -1.9208
  547UNL     H9 4156   2.580   8.885   3.249  0.7549  0.7648 -0.9985
  547UNL    H10 4157   2.578   8.715   3.312 -2.4305 -1.0127 -0.4915
  548UNL     H0 4158   5.236   3.866   2.528 -2.6490  0.2003  1.1349
  548UNL     H1 4159   5.301   3.856   2.249  0.0950 -0.0261  0.0248
  548UNL     C2 4160   5.232   3.786   2.455  0.1161  0.1843  0.8722
  548UNL     C3 4161   5.263   3.778   2.314  0.3846  0.0973  0.3474
  548UNL     C4 4162   5.167   3.598   2.390  0.6622  0.3428 -0.1078
  548UNL     C5 4163   5.122   3.456   2.402 -0.1870 -0.6766 -0.5935
  548UNL     N6 4164   5.180   3.677   2.494  0.0689 -0.0964 -0.1043
  548UNL     N7 4165   3.263   9.197   2.277  0.2614  0.5440  0.7905
  548UNL     H8 4166   5.192   3.390   2.456  0.3898  0.0113 -0.4808
  548UNL     H9 4167   5.107   3.414   2.302 -0.5955  0.7707 -1.1654
  548UNL    H10 4168   5.019   3.452   2.438  0.0054 -1.3577 -0.0844
  549UNL     H0 4169   2.779   8.991   3.277 -0.1425 -0.9380 -0.2824
  549UNL     H1 4170   2.794   9.216   3.440 -1.2425  0.1735  0.5208
  549UNL     C2 4171   2.755   9.096   3.262  0.0847 -0.8843 -0.2668
  549UNL     C3 4172   2.766   9.216   3.336  0.2988  0.1840  0.0721
  549UNL     C4 4173   2.715   9.252   3.136 -0.4358 -0.5216 -0.2191
  549UNL     C5 4174   2.711   9.326   3.007  0.8813  0.7175  0.2596
  549UNL     N6 4175   2.732   9.122   3.137 -0.2135 -0.0826  1.0274
  549UNL     N7 4176   4.683   3.775   3.261 -0.7485  0.2424  0.4129
  549UNL     H8 4177   2.807   9.337   2.955  1.2613  1.5108  1.0984
  549UNL     H9 4178   2.666   9.425   3.022  3.0818  1.9274 -0.6637
  549UNL    H10 4179   2.645   9.278   2.934  1.3716  1.1687 -0.4906
  550UNL     H0 4180   2.906   8.030   3.217 -0.4348 -0.6832 -0.3234
  550UNL     H1 4181   2.678   8.168   3.257  0.6243 -0.8559  1.8050
  550UNL     C2 4182   2.903   8.135   3.242  0.4185 -0.5550 -0.7303
  550UNL     C3 4183   2.781   8.199   3.268  0.7079 -0.5117  0.2935
  550UNL     C4 4184   2.954   8.327   3.293  0.4619 -0.1757 -0.2298
  550UNL     C5 4185   3.035   8.447   3.324  0.5243 -0.2143 -0.3681
  550UNL     N6 4186   3.007   8.204   3.277  0.4553  0.0788 -0.3775
  550UNL     N7 4187   2.815   8.325   3.289 -0.0916 -0.0362  0.2499
  550UNL     H8 4188   3.056   8.506   3.235  0.6956  0.4210  0.0851
  550UNL     H9 4189   3.114   8.440   3.400  1.5025  0.5845 -1.2907
  550UNL    H10 4190   2.968   8.527   3.359  1.7750  0.5718  0.2909
  551UNL     H0 4191   2.701   9.117   2.700  1.0350 -1.2609 -0.8487
  551UNL     H1 4192   2.927   9.186   2.549 -0.0315  0.1315 -0.3554
  551UNL     C2 4193   2.807   9.107   2.723  1.1348  0.4795 -0.4183
  551UNL     C3 4194   2.921   9.146   2.649  0.1376  0.2400 -0.3016
  551UNL     C4 4195   2.965   9.071   2.839 -0.0893  0.0024 -0.0507
  551UNL     C5 4196   3.058   9.044   2.963 -0.6214 -0.2030  1.2468
  551UNL     N6 4197   2.836   9.064   2.837 -0.6895  0.1458 -0.6017
  551UNL     N7 4198   4.981   3.585   2.725  0.3960  0.9186 -0.1506
  551UNL     H8 4199   3.135   9.122   2.963 -0.4159 -0.2297 -2.1426
  551UNL     H9 4200   3.097   8.941   2.955 -2.2419 -0.7605 -0.2460
  551UNL    H10 4201   3.007   9.052   3.060  0.4777  2.6430  1.6641
  552UNL     H0 4202   3.419   8.293   3.448  0.2798 -0.6237  1.0602
  552UNL     H1 4203   3.451   8.235   3.727 -0.0921 -0.7985  0.1564
  552UNL     C2 4204   3.352   8.245   3.518 -0.3930 -0.4253  0.5664
  552UNL     C3 4205   3.369   8.219   3.659 -0.2915 -0.0294  0.2083
  552UNL     C4 4206   3.182   8.153   3.584 -0.1226 -0.7691  0.0080
  552UNL     C5 4207   3.055   8.078   3.595  0.6459 -0.0647  0.0194
  552UNL     N6 4208   3.234   8.210   3.479  0.4046  0.0978 -0.3160
  552UNL     N7 4209   3.257   8.166   3.700 -0.0503 -0.1952  0.4369
  552UNL     H8 4210   3.046   8.008   3.511  2.1029 -1.0976  0.6852
  552UNL     H9 4211   2.969   8.145   3.606  1.1650  0.2465  2.8308
  552UNL    H10 4212   3.059   8.010   3.681 -0.5763 -3.5401 -2.4341
  553UNL     H0 4213   3.875   7.826   2.923 -1.3159 -0.4125  2.4524
  553UNL     H1 4214   3.899   8.084   3.048 -1.5795  2.3948  0.7718
  553UNL     C2 4215   3.835   7.922   2.896  0.5838 -0.3535 -0.6722
  553UNL     C3 4216   3.839   8.048   2.965  0.0247  0.3000  0.4328
  553UNL     C4 4217   3.666   8.036   2.839  0.3031 -0.2891 -0.7816
  553UNL     C5 4218   3.537   8.070   2.775  0.1575  0.6474 -0.1803
  553UNL     N6 4219   3.730   7.920   2.823 -0.1984  0.3194  0.1545
  553UNL     N7 4220   3.734   8.115   2.935 -0.4159 -0.5957 -0.4564
  553UNL     H8 4221   3.533   8.040   2.669 -3.4705 -0.3587  0.1152
  553UNL     H9 4222   3.508   8.175   2.784 -1.0822  0.2295  1.1381
  553UNL    H10 4223   3.458   8.017   2.830  0.3775  0.5943  0.0850
  554UNL     H0 4224   3.198   8.398   3.104  0.3919  1.4176  0.1411
  554UNL     H1 4225   3.421   8.461   2.939 -2.8354 -0.4964 -1.4744
  554UNL     C2 4226   3.295   8.350   3.096 -0.3744 -0.1558 -0.1047
  554UNL     C3 4227   3.404   8.376   3.004  0.1365 -0.5275 -0.6145
  554UNL     C4 4228   3.448   8.215   3.137  0.0745 -0.0519 -0.1019
  554UNL     C5 4229   3.529   8.112   3.213 -0.9042  0.5986 -0.0294
  554UNL     N6 4230   3.326   8.246   3.164 -0.4630 -0.0214  0.1703
  554UNL     N7 4231   3.505   8.298   3.034  0.2636 -0.2101  0.2582
  554UNL     H8 4232   3.471   8.083   3.302  2.0887 -0.1210  1.8406
  554UNL     H9 4233   3.546   8.025   3.149 -0.6451  0.1630  0.6260
  554UNL    H10 4234   3.628   8.141   3.249 -1.4789 -0.1062  2.3268
  555UNL     H0 4235   5.124   3.320   2.744  0.7743 -0.9568  0.8547
  555UNL     H1 4236   5.352   3.162   2.809  0.9828 -0.2705 -0.5446
  555UNL     C2 4237   5.228   3.349   2.734  0.3832  0.1915 -0.1430
  555UNL     C3 4238   5.342   3.261   2.766  0.2620 -0.1307 -0.0661
  555UNL     C4 4239   5.397   3.452   2.678  0.1597  0.3214  0.3590
  555UNL     C5 4240   5.480   3.550   2.604  0.3629 -0.0434 -0.0257
  555UNL     N6 4241   5.271   3.464   2.698  0.0591  0.2971 -0.0621
  555UNL     N7 4242   3.490   8.870   2.725 -0.2718  0.2467 -0.4354
  555UNL     H8 4243   5.431   3.647   2.591  1.1364 -0.0681 -4.8468
  555UNL     H9 4244   5.510   3.516   2.504  0.3381 -0.2335  0.0295
  555UNL    H10 4245   5.576   3.588   2.640 -0.9562  3.9077 -0.1259
  556UNL     H0 4246   3.795   8.567   2.558  0.9094  0.2454  0.7693
  556UNL     H1 4247   3.753   8.321   2.671 -0.0125  0.9190 -1.2407
  556UNL     C2 4248   3.764   8.539   2.658  0.3629 -0.2420  0.4707
  556UNL     C3 4249   3.746   8.417   2.720  1.1010  0.4185 -0.0088
  556UNL     C4 4250   3.688   8.574   2.853  0.4673 -0.0163  0.6072
  556UNL     C5 4251   3.647   8.642   2.976  0.1616 -0.4744  0.6204
  556UNL     N6 4252   3.722   8.635   2.743  0.1573 -0.1053 -0.6225
  556UNL     N7 4253   3.693   8.438   2.837  0.4698 -0.0070  0.6483
  556UNL     H8 4254   3.588   8.732   2.953  1.5249  0.1244 -0.6224
  556UNL     H9 4255   3.729   8.681   3.037 -0.6616  2.7082 -0.0980
  556UNL    H10 4256   3.587   8.574   3.038 -0.6501 -0.2745  0.0774
  557UNL     H0 4257   3.692   9.068   2.860  0.4652  1.4347  1.1768
  557UNL     H1 4258   3.927   9.164   3.021  0.2974 -0.6080  0.2636
  557UNL     C2 4259   3.794   9.037   2.874  0.1753 -0.4784 -0.5735
  557UNL     C3 4260   3.909   9.082   2.954 -0.5371 -0.2020 -0.0352
  557UNL     C4 4261   3.963   8.919   2.829  0.1565  0.5576 -0.0549
  557UNL     C5 4262   4.037   8.797   2.780 -0.2059 -0.9987  0.9508
  557UNL     N6 4263   3.833   8.933   2.809  0.1945 -0.0332  0.3280
  557UNL     N7 4264   4.010   9.001   2.927 -0.2137 -0.1649 -0.3930
  557UNL     H8 4265   4.034   8.795   2.670 -0.6737  0.0309  0.9416
  557UNL     H9 4266   3.985   8.709   2.821  1.9966 -1.9294  1.8939
  557UNL    H10 4267   4.138   8.800   2.821  0.9186 -0.8433 -1.6566
  558UNL     H0 4268   2.428   8.441   3.447 -2.3541  3.9170 -1.2986
  558UNL     H1 4269   2.217   8.346   3.303  0.3560 -4.1932 -0.8095
  558UNL     C2 4270   2.427   8.412   3.343 -0.0327  0.0169 -0.4315
  558UNL     C3 4271   2.320   8.361   3.272 -0.0461 -0.5337 -0.7919
  558UNL     C4 4272   2.464   8.430   3.136  0.0484 -0.0609 -0.8335
  558UNL     C5 4273   2.542   8.432   3.011 -0.3114 -0.7836 -0.0439
  558UNL     N6 4274   2.517   8.453   3.255  0.5451 -0.0053  0.0953
  558UNL     N7 4275   2.342   8.368   3.145 -0.7534  0.1087  0.0122
  558UNL     H8 4276   2.523   8.528   2.961 -1.7704 -0.9478  0.1557
  558UNL     H9 4277   2.511   8.358   2.936  1.2077  0.5043 -2.0606
  558UNL    H10 4278   2.646   8.404   3.033 -0.0648 -0.5393 -0.8480
  559Co      Co 4279   3.160   7.625   4.195 -0.1465 -0.0531  0.0287
  560Co      Co 4280   2.181   8.313   4.193  0.2879  0.0980 -0.1222
  561Co      Co 4281   2.673   7.456   4.502 -0.0544 -0.3008  0.0052
  562Co      Co 4282   6.606   5.696  -0.894 -0.0345  0.1215 -0.0517
  563Co      Co 4283   6.102   5.015  -0.313  0.1385  0.0952  0.1799
  564Co      Co 4284   3.195   8.145   3.881 -0.0498 -0.0994  0.1354
  565UNL     H0 4285   6.267   5.047  -0.566 -1.4622 -0.1288  1.2809
  565UNL     H1 4286   6.263   5.282  -0.721  0.2067  1.5435  0.7420
  565UNL     C2 4287   6.221   5.144  -0.550  0.0421  0.8552  0.0170
  565UNL     C3 4288   6.218   5.267  -0.624  0.0608 -0.5800  0.3883
  565UNL     C4 4289   6.110   5.286  -0.440 -0.0766 -0.0272 -0.9968
  565UNL     C5 4290   6.010   5.342  -0.338  0.3716  0.5271  0.0390
  565UNL     N6 4291   6.159   5.158  -0.434 -0.8698 -0.3741  0.4610
  565UNL     N7 4292   2.236   8.127   4.248 -0.4629  0.0446 -0.5383
  565UNL     H8 4293   5.965   5.434  -0.379 -0.8541  0.0553  0.2930
  565UNL     H9 4294   6.044   5.367  -0.236  0.4802 -1.1782  0.4392
  565UNL    H10 4295   5.930   5.268  -0.328 -0.5247  1.6599  1.9395
  566UNL     H0 4296   6.686   5.960  -1.037 -2.0636  0.1907  0.1292
  566UNL     H1 4297   6.704   5.981  -1.325 -0.9623 -0.5157 -1.0297
  566UNL     C2 4298   6.677   5.887  -1.117 -0.1641  0.0690 -0.0331
  566UNL     C3 4299   6.678   5.900  -1.259  0.8133 -0.1055  0.2347
  566UNL     C4 4300   6.603   5.706  -1.191 -0.2657 -0.9516  0.1447
  566UNL     C5 4301   6.577   5.558  -1.196  0.1313 -0.2204  0.3778
  566UNL     N6 4302   6.631   5.769  -1.078 -0.5665 -0.5103  1.1995
  566UNL     N7 4303   2.716   8.551   3.489 -0.5642  0.1271 -0.3641
  566UNL     H8 4304   6.637   5.495  -1.131  1.7019 -0.7060 -1.4592
  566UNL     H9 4305   6.601   5.522  -1.297  1.2288  2.2228 -0.3303
  566UNL    H10 4306   6.468   5.544  -1.187  0.1217 -1.2896 -1.0460
  567UNL     H0 4307   2.296   8.306   4.460  3.1195  1.4600 -1.3956
  567UNL     H1 4308   2.329   8.542   4.610  1.4848 -1.6656 -1.0190
  567UNL     C2 4309   2.256   8.405   4.446  0.1067  0.5531 -0.0211
  567UNL     C3 4310   2.277   8.525   4.517  0.0633  0.6446 -0.7307
  567UNL     C4 4311   2.185   8.568   4.339 -0.4928 -0.6077  0.4130
  567UNL     C5 4312   2.143   8.639   4.210 -0.3559  0.3616 -0.3513
  567UNL     N6 4313   2.205   8.442   4.330  0.5483 -0.3652 -0.0803
  567UNL     N7 4314   6.150   5.858  -0.349 -0.7257  0.4178  0.0387
  567UNL     H8 4315   2.142   8.749   4.213 -1.0891  0.3547 -0.2080
  567UNL     H9 4316   2.037   8.616   4.196 -0.8007  2.3923 -0.5742
  567UNL    H10 4317   2.192   8.586   4.128 -0.0317 -1.2400  0.8328
  568UNL     H0 4318   2.410   7.321   4.467 -0.4905  0.2755  0.2816
  568UNL     H1 4319   2.177   7.470   4.413  0.7844  0.0440 -1.2955
  568UNL     C2 4320   2.389   7.427   4.478 -0.6279  0.2973 -0.1964
  568UNL     C3 4321   2.274   7.506   4.446  0.2388  0.6065 -0.2852
  568UNL     C4 4322   2.436   7.625   4.516 -0.1521 -0.0906  0.2175
  568UNL     C5 4323   2.509   7.757   4.557 -0.6853 -0.8101  0.1931
  568UNL     N6 4324   2.489   7.505   4.507  0.1393 -0.4354 -0.7452
  568UNL     N7 4325   6.220   4.862  -0.319 -0.1092  0.0262  0.1773
  568UNL     H8 4326   2.492   7.852   4.505 -0.1044 -0.8048  0.0104
  568UNL     H9 4327   2.614   7.741   4.528 -0.5535 -0.1630  0.2933
  568UNL    H10 4328   2.512   7.778   4.664 -0.4331  0.1161  0.0150
  569UNL     H0 4329   2.183   8.360   3.894  0.0527  1.7885 -1.4333
  569UNL     H1 4330   2.433   8.433   3.752  1.6089 -1.6334 -0.0826
  569UNL     C2 4331   2.286   8.371   3.926 -0.3470  0.1935  0.5645
  569UNL     C3 4332   2.405   8.401   3.851 -0.2280 -0.4282 -0.1684
  569UNL     C4 4333   2.443   8.356   4.057  0.5355  0.6874  1.1368
  569UNL     C5 4334   2.521   8.347   4.182  0.1949 -0.1266 -0.6121
  569UNL     N6 4335   2.312   8.358   4.056  0.1681  0.3615  0.2622
  569UNL     N7 4336   6.419   5.629  -0.857  0.8609 -0.2210 -0.1497
  569UNL     H8 4337   2.624   8.328   4.149  0.7075  1.4037  0.0196
  569UNL     H9 4338   2.476   8.274   4.250 -1.5948  1.6132  0.1835
  569UNL    H10 4339   2.528   8.445   4.232 -1.8614 -0.5922  0.7432
  570UNL     H0 4340   2.908   7.587   4.657 -0.7830 -0.7191 -1.8493
  570UNL     H1 4341   2.927   7.569   4.945  1.4587  0.1355 -0.7603
  570UNL     C2 4342   2.844   7.536   4.728  0.7285 -0.1579 -0.0010
  570UNL     C3 4343   2.855   7.529   4.875  0.3740 -0.0649  0.4284
  570UNL     C4 4344   2.676   7.434   4.802 -0.2804  0.3666  0.7476
  570UNL     C5 4345   2.545   7.360   4.805 -0.0679 -0.3720  0.9297
  570UNL     N6 4346   2.736   7.475   4.689  0.0681 -0.6046 -0.0141
  570UNL     N7 4347   6.668   4.691   0.117 -0.2069  0.4643 -0.0216
  570UNL     H8 4348   2.533   7.295   4.718  0.4130  1.1005 -0.2882
  570UNL     H9 4349   2.467   7.436   4.794  1.6027  1.0559 -4.0441
  570UNL    H10 4350   2.543   7.306   4.900  3.0833  1.0968  1.9775
  571UNL     H0 4351   3.358   7.159   4.170 -0.4744  0.3409 -0.7284
  571UNL     H1 4352   3.358   7.418   4.267  1.6460 -0.1733 -0.8938
  571UNL     C2 4353   3.286   7.234   4.140 -0.9594  0.1936  0.0435
  571UNL     C3 4354   3.292   7.367   4.197  0.3602 -0.1219  0.2312
  571UNL     C4 4355   3.154   7.355   4.032 -0.3913 -0.2768 -0.0267
  571UNL     C5 4356   3.042   7.403   3.938  0.2117 -0.1994 -0.1722
  571UNL     N6 4357   3.209   7.237   4.034 -0.7910 -0.1066  0.0146
  571UNL     N7 4358   3.203   7.440   4.135 -0.0901 -0.5053 -0.1117
  571UNL     H8 4359   2.953   7.422   3.998  1.1865  1.5648  0.8066
  571UNL     H9 4360   3.013   7.329   3.863  1.7066 -1.5731  0.5304
  571UNL    H10 4361   3.080   7.492   3.885 -0.7106 -0.5040 -1.3781
  572UNL     H0 4362   2.660   7.679   4.281  0.1028  0.2078 -0.4721
  572UNL     H1 4363   2.885   7.765   4.139  0.9781  1.7844  1.3223
  572UNL     C2 4364   2.764   7.653   4.293 -0.0944 -0.7405 -0.7215
  572UNL     C3 4365   2.880   7.692   4.218 -0.1151  0.5085  0.1207
  572UNL     C4 4366   2.915   7.522   4.346  0.2092 -0.1121 -0.1307
  572UNL     C5 4367   2.991   7.403   4.397  0.2257  0.3264 -0.5081
  572UNL     N6 4368   2.790   7.553   4.376 -0.1257  0.2106  0.3510
  572UNL     N7 4369   2.977   7.606   4.249  0.6175 -0.0002  0.2819
  572UNL     H8 4370   2.977   7.330   4.316  1.7989  0.9300 -1.3669
  572UNL     H9 4371   3.097   7.428   4.403  0.7066 -1.9004  2.4695
  572UNL    H10 4372   2.961   7.363   4.495  2.1042  1.8650  0.7717
  573UNL     H0 4373   6.599   5.404  -0.832  0.1436 -1.1619 -1.3262
  573UNL     H1 4374   6.806   5.234  -0.911 -0.9991 -0.0612 -2.1212
  573UNL     C2 4375   6.699   5.428  -0.866  0.4093  0.0033  0.1441
  573UNL     C3 4376   6.807   5.342  -0.905 -0.1423 -0.1392 -0.4229
  573UNL     C4 4377   6.861   5.552  -0.908  0.3764  0.5933 -0.6945
  573UNL     C5 4378   6.935   5.680  -0.937 -0.0965  0.0928  0.4914
  573UNL     N6 4379   6.736   5.551  -0.869 -0.6391  0.1155 -0.0720
  573UNL     N7 4380   2.996   8.194   3.878  0.1018  0.0472 -0.2099
  573UNL     H8 4381   6.918   5.702  -1.044 -1.1415 -1.7000  0.2475
  573UNL     H9 4382   7.039   5.668  -0.906 -0.4138  0.5453  1.7821
  573UNL    H10 4383   6.903   5.765  -0.875  0.7396  0.6366  0.1979
  574UNL     H0 4384   3.305   7.860   3.775 -0.9720 -1.3597  0.2117
  574UNL     H1 4385   3.282   7.638   3.919 -0.3224  0.9210 -0.5453
  574UNL     C2 4386   3.259   7.851   3.873 -0.0053 -0.6186  0.7416
  574UNL     C3 4387   3.241   7.734   3.945  0.1633  0.7668  0.8439
  574UNL     C4 4388   3.155   7.888   4.043  0.2839  0.0397  0.1263
  574UNL     C5 4389   3.088   7.962   4.152  0.4784  0.5360  0.2885
  574UNL     N6 4390   3.201   7.953   3.935 -0.2832  0.0188  0.5804
  574UNL     N7 4391   3.189   7.761   4.062 -0.1584  0.4653  0.3339
  574UNL     H8 4392   2.980   7.959   4.133  0.4399 -3.1157  0.5365
  574UNL     H9 4393   3.115   8.069   4.151 -1.6561  1.1368 -0.4990
  574UNL    H10 4394   3.111   7.913   4.247  3.7310  1.9861  0.3838
  575UNL     H0 4395   3.166   8.371   4.096  0.4046  0.6537  1.0776
  575UNL     H1 4396   3.379   8.459   4.237 -1.9569 -0.4412  1.1432
  575UNL     C2 4397   3.262   8.322   4.103  0.2850  0.2248 -0.0809
  575UNL     C3 4398   3.373   8.367   4.181 -0.2069  0.1025 -0.0087
  575UNL     C4 4399   3.419   8.200   4.063 -0.1355 -0.1352 -0.6001
  575UNL     C5 4400   3.505   8.091   4.017  0.2057 -0.7929  0.2246
  575UNL     N6 4401   3.296   8.217   4.036 -0.3884 -0.2830  0.1211
  575UNL     N7 4402   3.477   8.300   4.136  1.2491 -0.1839  0.5355
  575UNL     H8 4403   3.610   8.112   3.995  0.1337 -2.1933 -1.7344
  575UNL     H9 4404   3.477   8.057   3.917 -1.6810  0.6198  0.2127
  575UNL    H10 4405   3.492   8.005   4.085 -2.7011  0.6915  1.7519
  576UNL     H0 4406   5.817   4.963  -0.147  0.4384  0.7768 -0.3201
  576UNL     H1 4407   5.598   4.883  -0.294 -0.5690  0.4757 -1.2888
  576UNL     C2 4408   5.812   4.943  -0.253  0.4655 -0.0434 -0.1706
  576UNL     C3 4409   5.699   4.902  -0.329 -0.1067  0.2256 -0.1479
  576UNL     C4 4410   5.854   4.916  -0.461 -0.8283  0.0016 -0.3672
  576UNL     C5 4411   5.944   4.905  -0.581  0.1492 -0.0106 -0.1997
  576UNL     N6 4412   5.910   4.956  -0.344  0.2220 -0.0440 -0.0294
  576UNL     N7 4413   1.806   7.654   4.342  0.3991  0.2238 -0.0159
  576UNL     H8 4414   6.017   4.824  -0.566 -1.4644 -1.8645 -1.7342
  576UNL     H9 4415   6.000   4.997  -0.605 -1.5265  1.3029  0.7202
  576UNL    H10 4416   5.890   4.881  -0.673 -2.5899 -1.3085  1.6287
  577Co      Co 4417   7.586   5.526   0.592  0.1243 -0.2708  0.0387
  578Co      Co 4418   6.619   6.242   0.622  0.0769 -0.0805 -0.2314
  579Co      Co 4419   7.088   5.373   0.900 -0.1644 -0.1082 -0.1071
  580Co      Co 4420   7.100   6.414   0.308  0.0283  0.0210  0.1187
  581Co      Co 4421   6.604   5.720   0.916  0.2734  0.0217 -0.3526
  582Co      Co 4422   7.589   6.051   0.283 -0.1193 -0.2111  0.1250
  583UNL     H0 4423   6.838   5.781   0.718 -2.8043 -1.0757  0.7973
  583UNL     H1 4424   6.858   6.046   0.586  0.4760 -1.1347 -0.6897
  583UNL     C2 4425   6.778   5.871   0.721 -0.5175  0.5269  0.4208
  583UNL     C3 4426   6.787   6.003   0.656  0.5232  0.7073  0.5631
  583UNL     C4 4427   6.611   5.978   0.772  0.0949  0.0425  0.2174
  583UNL     C5 4428   6.481   6.020   0.836  0.0536  0.7000 -0.9800
  583UNL     N6 4429   6.665   5.865   0.786 -0.6206  0.1093  0.2458
  583UNL     N7 4430   6.672   6.060   0.685  0.0517 -0.1058  0.1294
  583UNL     H8 4431   6.395   5.974   0.785  0.2772  0.0321 -0.7635
  583UNL     H9 4432   6.468   6.129   0.831  3.3359  1.2475  0.0810
  583UNL    H10 4433   6.472   6.001   0.944  1.2854  4.0911 -0.1574
  584UNL     H0 4434   7.127   6.688   0.123  0.1083 -0.3031  0.0358
  584UNL     H1 4435   7.137   6.674  -0.145  1.4155  0.4025  0.8064
  584UNL     C2 4436   7.128   6.594   0.069 -0.2076 -0.3932  0.1819
  584UNL     C3 4437   7.130   6.589  -0.079  0.0231 -0.4774 -0.4208
  584UNL     C4 4438   7.096   6.394   0.001  0.2257  0.6503 -0.1974
  584UNL     C5 4439   7.089   6.236   0.002  0.0165 -0.4440 -0.5462
  584UNL     N6 4440   7.107   6.473   0.109 -0.3197 -0.3484 -0.3842
  584UNL     N7 4441   7.121   6.465  -0.115 -0.2569 -0.4945 -0.7833
  584UNL     H8 4442   7.188   6.188   0.007  0.0731 -0.3612 -0.8461
  584UNL     H9 4443   7.045   6.202  -0.092  1.9924 -2.6177 -0.7854
  584UNL    H10 4444   7.031   6.207   0.091  0.4805 -0.8558 -0.3691
  585UNL     H0 4445   6.671   6.258   0.931  0.4752  0.4832 -0.1503
  585UNL     H1 4446   6.681   6.493   1.070  0.8616  1.4400 -0.4507
  585UNL     C2 4447   6.661   6.358   0.890  0.1623  0.6824  0.3983
  585UNL     C3 4448   6.662   6.479   0.965  0.2191 -0.5046 -0.1166
  585UNL     C4 4449   6.618   6.511   0.763 -0.0175 -0.1347  0.5931
  585UNL     C5 4450   6.554   6.582   0.640  0.3947 -0.3811 -0.7932
  585UNL     N6 4451   6.630   6.383   0.762  0.3455 -0.6429 -0.0920
  585UNL     N7 4452   6.636   6.573   0.880 -0.2115 -0.2132  0.0884
  585UNL     H8 4453   6.491   6.515   0.579 -2.1777  0.8587  0.3272
  585UNL     H9 4454   6.635   6.634   0.588  0.3901 -0.4440 -0.8622
  585UNL    H10 4455   6.492   6.664   0.679  1.3774 -0.1434  0.3497
  586UNL     H0 4456   6.820   5.247   0.849 -0.5955 -0.4401 -0.7153
  586UNL     H1 4457   6.579   5.398   0.881  1.2665 -1.6858  0.9654
  586UNL     C2 4458   6.800   5.352   0.866 -0.5047 -0.4983 -0.2435
  586UNL     C3 4459   6.681   5.432   0.884  0.7248  0.1783 -0.2490
  586UNL     C4 4460   6.845   5.553   0.917  0.2581  0.2616 -0.0301
  586UNL     C5 4461   6.924   5.673   0.974  0.8365  0.6955 -0.1891
  586UNL     N6 4462   6.897   5.443   0.873  0.3555  0.1651 -0.1222
  586UNL     N7 4463   6.709   5.550   0.918 -0.1310 -0.6885  0.6135
  586UNL     H8 4464   7.007   5.690   0.904  0.3861 -1.5882 -1.4075
  586UNL     H9 4465   6.948   5.654   1.080  1.1918  1.5300 -0.1183
  586UNL    H10 4466   6.865   5.764   0.988 -0.0264 -0.0874  1.7168
  587UNL     H0 4467   6.592   6.320   0.325 -0.2709  2.5159  1.0939
  587UNL     H1 4468   6.829   6.362   0.165  0.4220  3.1569  1.0271
  587UNL     C2 4469   6.696   6.319   0.354  0.0111 -0.3372  0.2982
  587UNL     C3 4470   6.816   6.335   0.269 -0.1612 -0.3967  0.1384
  587UNL     C4 4471   6.863   6.314   0.477 -0.0482 -0.8185 -0.8596
  587UNL     C5 4472   6.959   6.316   0.598  0.9701 -0.8273 -0.4114
  587UNL     N6 4473   6.734   6.304   0.478  0.2128  0.4255 -0.0230
  587UNL     N7 4474   6.917   6.336   0.357  0.2966 -0.0922  0.2723
  587UNL     H8 4475   7.031   6.398   0.599  0.5028 -0.3892 -1.3142
  587UNL     H9 4476   7.026   6.230   0.590 -0.4950 -1.9514 -1.1341
  587UNL    H10 4477   6.910   6.310   0.696  1.1449  1.4410 -0.1292
  588UNL     H0 4478   7.293   5.542   1.046 -0.3134  3.0350  3.1002
  588UNL     H1 4479   7.335   5.532   1.323  1.0816 -1.9971  0.0193
  588UNL     C2 4480   7.243   5.488   1.126 -0.3759 -0.2491  1.0319
  588UNL     C3 4481   7.255   5.490   1.263  0.4068 -0.2749 -0.3529
  588UNL     C4 4482   7.091   5.368   1.192  0.5944  0.5914 -0.3434
  588UNL     C5 4483   6.953   5.297   1.196 -0.2629  0.1118 -0.1482
  588UNL     N6 4484   7.155   5.405   1.080  0.1630 -0.2412  1.0014
  588UNL     N7 4485   7.160   5.409   1.305  0.1163  0.2389  0.0912
  588UNL     H8 4486   6.926   5.264   1.095  0.1204 -1.5080  0.2445
  588UNL     H9 4487   6.887   5.378   1.229  0.8199  1.2891 -0.7446
  588UNL    H10 4488   6.965   5.211   1.263 -0.4512  1.1943  1.3095
  589UNL     H0 4489   7.767   5.076   0.525 -0.7254 -1.0147 -1.6622
  589UNL     H1 4490   7.790   5.331   0.644 -0.6023 -3.1320  0.4538
  589UNL     C2 4491   7.713   5.168   0.509  0.2866 -0.1449 -0.2964
  589UNL     C3 4492   7.724   5.296   0.566 -1.0063 -0.1994 -0.6561
  589UNL     C4 4493   7.551   5.288   0.443 -0.0085 -0.5686  1.2435
  589UNL     C5 4494   7.431   5.333   0.366  0.2463 -0.4067 -0.6587
  589UNL     N6 4495   7.616   5.174   0.418 -0.2108  0.6268 -0.0894
  589UNL     N7 4496   7.627   5.370   0.521 -0.6186  0.3107 -0.4507
  589UNL     H8 4497   7.439   5.319   0.258  2.0093 -1.6011 -0.4271
  589UNL     H9 4498   7.409   5.439   0.384 -1.5371 -1.0524  1.3850
  589UNL    H10 4499   7.342   5.282   0.406  1.1872  0.0458  2.2557
  590UNL     H0 4500   7.076   5.594   0.695 -0.2547 -1.6657 -2.2498
  590UNL     H1 4501   7.281   5.651   0.525  3.5537  1.0588  0.1601
  590UNL     C2 4502   7.179   5.564   0.706  0.0231  0.0501  0.8289
  590UNL     C3 4503   7.284   5.584   0.609  0.8100 -0.1266 -0.5641
  590UNL     C4 4504   7.341   5.434   0.743 -0.1144 -0.3611 -0.3256
  590UNL     C5 4505   7.424   5.327   0.815 -0.0616  0.2875 -0.2744
  590UNL     N6 4506   7.216   5.458   0.774  0.4998 -0.3091  0.0057
  590UNL     N7 4507   7.394   5.517   0.642 -0.3867 -0.0859 -1.1548
  590UNL     H8 4508   7.529   5.358   0.815 -0.3372  1.3831 -2.4776
  590UNL     H9 4509   7.390   5.317   0.919  0.5599  2.0983  0.1509
  590UNL    H10 4510   7.412   5.234   0.760  1.7631  0.4245 -0.9718
  591UNL     H0 4511   7.093   6.110   0.413 -0.6747 -2.1805 -0.7080
  591UNL     H1 4512   7.312   5.935   0.383 -0.3749 -0.4379 -0.7536
  591UNL     C2 4513   7.187   6.129   0.365 -0.6025  0.3180  0.2754
  591UNL     C3 4514   7.295   6.038   0.354  0.2008 -0.0666  0.1863
  591UNL     C4 4515   7.349   6.239   0.298  0.3944  0.3074 -0.1714
  591UNL     C5 4516   7.430   6.355   0.252  0.0882  0.1034 -0.5028
  591UNL     N6 4517   7.220   6.246   0.327  0.4337  0.3135  0.0495
  591UNL     N7 4518   7.395   6.108   0.306  0.0159  0.3856 -0.2908
  591UNL     H8 4519   7.372   6.448   0.262 -1.2141 -0.8223  1.1968
  591UNL     H9 4520   7.467   6.337   0.151 -0.2632  0.3246 -0.6740
  591UNL    H10 4521   7.515   6.368   0.321  0.8268 -1.3661 -1.0873
  592UNL     H0 4522   7.623   5.788   0.141  1.5365  0.3830  0.1234
  592UNL     H1 4523   7.648   5.539   0.278  0.0357  1.4045 -1.5913
  592UNL     C2 4524   7.618   5.758   0.244 -0.9722 -0.9365 -0.3142
  592UNL     C3 4525   7.634   5.637   0.322 -0.1134  0.6069  0.2308
  592UNL     C4 4526   7.590   5.791   0.453 -0.1506  0.2530  0.0493
  592UNL     C5 4527   7.580   5.870   0.580  0.6717 -0.5092  0.1901
  592UNL     N6 4528   7.602   5.852   0.335  0.7940 -0.2476 -0.7084
  592UNL     N7 4529   7.620   5.662   0.448 -1.0824 -0.1000  0.0665
  592UNL     H8 4530   7.501   5.945   0.567 -0.6228 -2.0788 -1.4781
  592UNL     H9 4531   7.668   5.929   0.608 -0.2224  0.6353  0.7137
  592UNL    H10 4532   7.555   5.819   0.674 -0.6515 -0.1209  0.0744
  593UNL     H0 4533   7.581   6.257   0.499 -0.5179 -0.8087 -0.7060
  593UNL     H1 4534   7.796   6.350   0.652  2.6704 -1.2713  2.1291
  593UNL     C2 4535   7.685   6.227   0.497 -0.4651 -0.6254 -0.7720
  593UNL     C3 4536   7.795   6.274   0.575  0.4516  0.1722  0.6276
  593UNL     C4 4537   7.842   6.111   0.447  0.6203 -0.0258  0.1058
  593UNL     C5 4538   7.930   6.018   0.370  0.3150 -0.4454 -0.0476
  593UNL     N6 4539   7.716   6.133   0.416 -0.1802 -0.0812 -1.0703
  593UNL     N7 4540   7.895   6.201   0.536  0.0061  0.0893 -0.1546
  593UNL     H8 4541   8.031   6.062   0.372  0.0338  0.1980  0.7819
  593UNL     H9 4542   7.878   6.016   0.274 -2.1389  2.0433  1.0863
  593UNL    H10 4543   7.925   5.917   0.413 -1.7497 -1.0737 -1.6532
  594UNL     H0 4544   6.328   5.678   1.070 -0.4425  1.4286  0.1058
  594UNL     H1 4545   6.096   5.586   0.940  0.6488 -1.6863  2.1171
  594UNL     C2 4546   6.309   5.652   0.967  0.3457 -0.5049  0.4040
  594UNL     C3 4547   6.194   5.597   0.895 -0.2749  0.1734  0.3964
  594UNL     C4 4548   6.366   5.589   0.783  0.2348 -0.2721  0.1971
  594UNL     C5 4549   6.462   5.575   0.669 -0.0392 -0.9528  0.0873
  594UNL     N6 4550   6.409   5.659   0.884 -0.2166 -0.0026  0.1674
  594UNL     N7 4551   6.233   5.556   0.777 -0.0254 -0.2982 -0.5667
  594UNL     H8 4552   6.543   5.650   0.673  1.5094 -2.5428 -0.2641
  594UNL     H9 4553   6.418   5.597   0.571 -1.5577  1.4133  1.2051
  594UNL    H10 4554   6.505   5.475   0.673 -2.6094 -2.1992 -1.0446
  595Co      Co 4555   7.102   4.851   1.808  0.1783  0.3453 -0.1728
  596Co      Co 4556   6.099   5.537   1.803 -0.2079  0.2607  0.1259
  597Co      Co 4557   6.596   4.676   2.100  0.1925 -0.0882 -0.1778
  598Co      Co 4558   6.601   5.712   1.510 -0.4192  0.2343 -0.0310
  599Co      Co 4559   6.116   5.031   2.092  0.1760 -0.0804  0.3730
  600Co      Co 4560   7.103   5.359   1.487 -0.4356 -0.2863  0.2603
  601UNL     H0 4561   6.361   5.104   1.909  1.8818  1.3106  0.8383
  601UNL     H1 4562   6.338   5.329   1.742 -0.1324 -0.2652 -0.7601
  601UNL     C2 4563   6.287   5.183   1.909 -0.5207 -0.7989  0.6383
  601UNL     C3 4564   6.280   5.298   1.827  0.0321  0.4576 -0.3773
  601UNL     C4 4565   6.113   5.273   1.942  0.7634  0.3209 -0.5151
  601UNL     C5 4566   5.981   5.307   2.012 -0.2041 -0.6696 -0.4056
  601UNL     N6 4567   6.171   5.159   1.962  0.1035 -0.1620 -0.7183
  601UNL     N7 4568   6.174   5.363   1.861  0.1864  0.7084  0.6321
  601UNL     H8 4569   6.008   5.406   2.052  0.1831 -0.6712 -0.6567
  601UNL     H9 4570   5.975   5.249   2.105  3.4502  0.6971  0.8712
  601UNL    H10 4571   5.890   5.299   1.953 -0.5631 -4.2445  0.4547
  602UNL     H0 4572   6.690   5.956   1.357  0.8500 -0.6341  1.0885
  602UNL     H1 4573   6.707   5.969   1.075  1.1205  1.3765  2.0885
  602UNL     C2 4574   6.662   5.887   1.280  0.3543  0.1661  0.5383
  602UNL     C3 4575   6.670   5.888   1.136  0.2455 -0.0320 -0.1945
  602UNL     C4 4576   6.583   5.706   1.210 -0.2679  0.0427 -0.4718
  602UNL     C5 4577   6.555   5.562   1.214  0.9943 -0.3296 -0.0027
  602UNL     N6 4578   6.620   5.772   1.320  0.2654  0.1424  0.0183
  602UNL     N7 4579   6.608   5.780   1.093  0.1027  0.5888  0.4350
  602UNL     H8 4580   6.489   5.544   1.299 -1.3029  3.6154 -0.7178
  602UNL     H9 4581   6.644   5.499   1.224 -0.1605 -1.7993  1.6223
  602UNL    H10 4582   6.508   5.524   1.122 -1.8090 -0.2987  1.3171
  603UNL     H0 4583   6.157   5.553   2.101  0.7711  0.2120 -0.1887
  603UNL     H1 4584   6.175   5.780   2.243 -1.2489  0.0488  0.9432
  603UNL     C2 4585   6.141   5.654   2.065  0.7328  0.3215  0.1325
  603UNL     C3 4586   6.156   5.773   2.137  0.0129  0.5208  0.6692
  603UNL     C4 4587   6.117   5.804   1.931 -0.5716  0.7428 -0.3257
  603UNL     C5 4588   6.095   5.876   1.799 -0.5662 -0.1795  0.4553
  603UNL     N6 4589   6.117   5.676   1.938  0.4595 -0.3904  0.6947
  603UNL     N7 4590   6.134   5.871   2.049 -0.2996 -0.0151  0.2761
  603UNL     H8 4591   6.066   5.814   1.713  1.0502 -0.6319  0.1946
  603UNL     H9 4592   6.188   5.926   1.771  0.9914 -2.4081  1.3561
  603UNL    H10 4593   6.018   5.954   1.804 -0.0549  0.4173 -0.5860
  604UNL     H0 4594   6.326   4.568   2.009  2.4104 -0.1834  1.4628
  604UNL     H1 4595   6.096   4.724   2.005 -0.8189 -0.2404  1.0381
  604UNL     C2 4596   6.315   4.671   2.041  0.4992  0.3113 -0.5409
  604UNL     C3 4597   6.196   4.748   2.042 -0.5585 -0.1426  0.2793
  604UNL     C4 4598   6.372   4.860   2.102  0.1984 -0.5017 -0.0287
  604UNL     C5 4599   6.433   4.962   2.191 -0.5816  0.3687 -0.0857
  604UNL     N6 4600   6.420   4.744   2.079 -0.5075 -0.1965 -0.1721
  604UNL     N7 4601   6.237   4.869   2.079 -1.1019  1.0726  0.4186
  604UNL     H8 4602   6.385   5.061   2.185 -1.3584  0.0610  0.8835
  604UNL     H9 4603   6.535   4.987   2.160  0.9048 -2.4483  2.0860
  604UNL    H10 4604   6.431   4.927   2.295 -1.6350  1.4227  0.2715
  605UNL     H0 4605   6.101   5.582   1.469 -0.6452 -0.0436  0.8040
  605UNL     H1 4606   6.318   5.698   1.342 -2.0517 -0.8521 -0.4516
  605UNL     C2 4607   6.192   5.618   1.516 -0.1272  0.1652 -0.3259
  605UNL     C3 4608   6.310   5.669   1.447 -0.2299  0.1836  0.0123
  605UNL     C4 4609   6.350   5.628   1.651  0.2379  0.4207 -0.2947
  605UNL     C5 4610   6.438   5.614   1.777  0.0629  0.0451 -0.4614
  605UNL     N6 4611   6.227   5.590   1.641  0.8881  0.2764 -0.2465
  605UNL     N7 4612   6.406   5.662   1.532  0.4594  0.1756 -0.1246
  605UNL     H8 4613   6.534   5.569   1.751  1.0529  0.3424  2.2987
  605UNL     H9 4614   6.396   5.543   1.849 -1.8195 -0.5690 -2.0614
  605UNL    H10 4615   6.459   5.715   1.815 -3.3238  1.3086 -1.4938
  606UNL     H0 4616   6.735   4.869   2.254 -1.6730 -0.5091 -1.0657
  606UNL     H1 4617   6.757   4.883   2.540  1.3495  1.2998 -2.3307
  606UNL     C2 4618   6.704   4.800   2.332 -0.1081 -0.2316 -0.1474
  606UNL     C3 4619   6.707   4.812   2.475  0.1970 -0.1262 -0.0414
  606UNL     C4 4620   6.577   4.656   2.401 -0.8517 -0.6492  0.4025
  606UNL     C5 4621   6.450   4.576   2.404  0.0869  0.1279 -0.3172
  606UNL     N6 4622   6.624   4.708   2.292  0.5476  0.1933 -0.5699
  606UNL     N7 4623   6.622   4.716   2.510  0.1088 -0.3434  0.2056
  606UNL     H8 4624   6.444   4.506   2.319 -1.8806 -2.4819  1.8233
  606UNL     H9 4625   6.359   4.634   2.423 -1.5757 -2.5370  0.4425
  606UNL    H10 4626   6.447   4.519   2.497 -3.2805 -1.5978 -1.2898
  607UNL     H0 4627   7.299   4.378   1.763  2.7746  1.3405 -0.1153
  607UNL     H1 4628   7.335   4.632   1.866  0.9199  0.5909 -1.2028
  607UNL     C2 4629   7.247   4.471   1.744 -0.3559 -0.1738  0.4638
  607UNL     C3 4630   7.261   4.597   1.795  0.1906  0.1013 -0.2226
  607UNL     C4 4631   7.097   4.587   1.665 -0.1561 -0.2226 -0.2587
  607UNL     C5 4632   6.970   4.623   1.595  0.3748  0.0127 -0.7775
  607UNL     N6 4633   7.154   4.470   1.654 -0.1429  0.3521 -0.1409
  607UNL     N7 4634   7.161   4.667   1.748  0.0136  0.1791 -0.5027
  607UNL     H8 4635   6.970   4.602   1.487 -0.8939 -0.1827 -0.7445
  607UNL     H9 4636   6.946   4.730   1.605  1.2422  0.2341 -0.9591
  607UNL    H10 4637   6.887   4.562   1.631 -0.3008  0.4240 -1.5981
  608UNL     H0 4638   6.640   4.959   1.963 -0.3237 -1.2472  1.7423
  608UNL     H1 4639   6.857   5.019   1.825 -3.6189 -0.5484 -2.4868
  608UNL     C2 4640   6.730   4.900   1.955  0.2216 -0.2556 -0.1217
  608UNL     C3 4641   6.841   4.925   1.875  0.4935 -0.3330 -0.3406
  608UNL     C4 4642   6.865   4.744   1.972 -0.3307  0.4689  0.0196
  608UNL     C5 4643   6.927   4.632   2.046  0.1405  0.0353  0.3692
  608UNL     N6 4644   6.741   4.776   2.003 -0.1518 -0.7671  0.0770
  608UNL     N7 4645   6.925   4.826   1.880  0.3341  0.1383 -0.8827
  608UNL     H8 4646   7.032   4.639   2.015 -0.0845  1.0692 -0.2019
  608UNL     H9 4647   6.915   4.646   2.154  1.9745 -0.0906  0.6289
  608UNL    H10 4648   6.895   4.533   2.011  2.8150 -0.7728 -0.0276
  609UNL     H0 4649   6.591   5.396   1.573  0.5577  1.3980  2.3741
  609UNL     H1 4650   6.820   5.245   1.521 -0.8858 -0.4003  1.3685
  609UNL     C2 4651   6.688   5.430   1.538  0.4481 -0.5011 -0.0661
  609UNL     C3 4652   6.807   5.352   1.523  0.0307 -0.2164 -0.3391
  609UNL     C4 4653   6.854   5.553   1.489  0.0024  0.2104  0.2529
  609UNL     C5 4654   6.932   5.669   1.434 -0.3783 -0.5042  0.2049
  609UNL     N6 4655   6.723   5.554   1.522  0.1088  0.1929  0.2890
  609UNL     N7 4656   6.910   5.430   1.504  0.3367  0.0782 -0.3451
  609UNL     H8 4657   6.867   5.755   1.411  0.7981  0.6531  1.0606
  609UNL     H9 4658   6.983   5.635   1.343 -0.6093 -0.8373  0.1967
  609UNL    H10 4659   6.998   5.717   1.507 -1.2101  1.0939 -0.0362
  610UNL     H0 4660   7.185   5.086   1.367  1.3719 -2.0165 -0.3070
  610UNL     H1 4661   7.157   4.854   1.510  2.4777  0.9717 -0.5381
  610UNL     C2 4662   7.157   5.074   1.470 -0.2596 -0.0237 -0.4489
  610UNL     C3 4663   7.143   4.956   1.543  0.0364  0.8024 -0.8745
  610UNL     C4 4664   7.099   5.114   1.662 -0.2933  0.1511 -0.4499
  610UNL     C5 4665   7.081   5.189   1.794  0.1549  0.0774  0.4768
  610UNL     N6 4666   7.111   5.171   1.545  0.1979 -0.4170  0.0084
  610UNL     N7 4667   7.109   4.979   1.667 -0.3664 -0.6739 -0.1982
  610UNL     H8 4668   7.162   5.261   1.808  0.6342 -0.2535 -0.5213
  610UNL     H9 4669   7.062   5.127   1.882  3.0499 -1.5623  0.0844
  610UNL    H10 4670   7.006   5.269   1.788  1.9336  1.8648  0.8225
  611UNL     H0 4671   7.068   5.582   1.708  0.5348  0.6357  1.0564
  611UNL     H1 4672   7.278   5.650   1.878 -2.6643  2.3606 -1.2592
  611UNL     C2 4673   7.172   5.553   1.703  0.2632 -0.1801 -0.2520
  611UNL     C3 4674   7.279   5.585   1.791 -0.4544  0.2599  0.2102
  611UNL     C4 4675   7.332   5.442   1.644  0.0006 -0.6523 -0.0080
  611UNL     C5 4676   7.418   5.342   1.577 -0.6161  0.1092  0.8192
  611UNL     N6 4677   7.209   5.475   1.609 -0.1886  0.5013 -0.3895
  611UNL     N7 4678   7.383   5.518   1.750  0.0484 -0.3494 -0.5580
  611UNL     H8 4679   7.527   5.355   1.569 -0.5789 -0.6210 -0.0036
  611UNL     H9 4680   7.405   5.328   1.469  0.9133 -0.6884  0.7045
  611UNL    H10 4681   7.392   5.248   1.627 -0.5836 -1.0479 -1.2451
  612UNL     H0 4682   5.850   5.025   2.227  0.0720  1.1768 -0.4627
  612UNL     H1 4683   5.624   4.910   2.104  0.2545  0.7314  1.2901
  612UNL     C2 4684   5.834   4.980   2.130  0.4504  0.3273 -0.1391
  612UNL     C3 4685   5.722   4.926   2.061 -0.0711 -0.6156 -0.0561
  612UNL     C4 4686   5.877   4.948   1.932  0.4452  0.7225  0.1568
  612UNL     C5 4687   5.970   4.951   1.809 -0.3953 -0.5379 -0.3773
  612UNL     N6 4688   5.925   4.992   2.045  0.0075  0.6628 -0.5655
  612UNL     N7 4689   5.748   4.906   1.935  0.7906 -0.3341  0.4663
  612UNL     H8 4690   6.073   4.941   1.847 -0.3433  2.0135  0.3286
  612UNL     H9 4691   5.968   5.048   1.757 -0.4293 -0.1387  0.3639
  612UNL    H10 4692   5.954   4.867   1.740  0.5125 -0.7286 -0.3735
  613Co      Co 4693   6.639   4.143   2.962  0.0886 -0.2062 -0.1298
  614Co      Co 4694   5.633   4.845   3.010 -0.0246  0.0013  0.1233
  615Co      Co 4695   6.148   3.993   3.286 -0.0878  0.2209  0.0753
  616Co      Co 4696   6.109   5.008   2.687 -0.0721  0.0149  0.1540
  617Co      Co 4697   5.633   4.316   3.287 -0.1720  0.0182  0.1128
  618Co      Co 4698   6.595   4.672   2.707 -0.0297 -0.2462  0.2591
  619UNL     H0 4699   5.873   4.404   3.129  0.0870 -0.5702 -1.2414
  619UNL     H1 4700   5.897   4.654   3.009 -1.5028  1.2306 -0.4062
  619UNL     C2 4701   5.805   4.487   3.130  0.6461 -0.1030  0.0782
  619UNL     C3 4702   5.812   4.612   3.061 -0.5591  0.1911  0.3675
  619UNL     C4 4703   5.631   4.591   3.168  1.4973  0.7819  0.4737
  619UNL     C5 4704   5.488   4.617   3.218 -0.6820 -0.1766  0.2394
  619UNL     N6 4705   5.689   4.475   3.179  0.1920 -0.5743  0.1714
  619UNL     N7 4706   5.697   4.672   3.079  0.8639 -0.2576 -0.1868
  619UNL     H8 4707   5.407   4.555   3.179 -2.1264  1.9063 -0.2227
  619UNL     H9 4708   5.458   4.719   3.188 -2.4627 -0.1575  1.9320
  619UNL    H10 4709   5.494   4.630   3.326  1.7257 -1.1931  0.2965
  620UNL     H0 4710   6.238   5.251   2.552 -0.3943  0.8625  0.3390
  620UNL     H1 4711   6.201   5.274   2.259  0.2281 -1.3588 -1.0418
  620UNL     C2 4712   6.193   5.189   2.475 -0.0955  0.2480  0.6539
  620UNL     C3 4713   6.173   5.197   2.331 -0.2817 -0.2913 -0.0715
  620UNL     C4 4714   6.123   5.008   2.398  0.4461  0.9884  0.4245
  620UNL     C5 4715   6.118   4.856   2.387 -0.0833 -0.8698 -0.0640
  620UNL     N6 4716   6.151   5.067   2.509  0.3288  0.6059  0.5313
  620UNL     N7 4717   6.133   5.081   2.287  0.5543  0.2237  0.3293
  620UNL     H8 4718   6.075   4.814   2.479 -2.0167  3.2873  1.1757
  620UNL     H9 4719   6.216   4.817   2.359  0.1846 -1.0284  1.0842
  620UNL    H10 4720   6.048   4.839   2.303  1.7914  0.4866 -1.9943
  621UNL     H0 4721   5.734   4.880   3.290  2.3536  1.4086  1.4052
  621UNL     H1 4722   5.759   5.129   3.414 -0.2699  0.4849 -0.3216
  621UNL     C2 4723   5.704   4.976   3.251  0.6409  0.3743  0.0466
  621UNL     C3 4724   5.712   5.102   3.321  0.6393  0.1046 -0.6763
  621UNL     C4 4725   5.609   5.121   3.138 -0.0671  0.7518 -0.8749
  621UNL     C5 4726   5.545   5.189   3.017 -0.5877  0.0360  0.0800
  621UNL     N6 4727   5.634   4.987   3.145  0.1309 -0.5676 -0.1045
  621UNL     N7 4728   5.652   5.191   3.249  0.1031 -0.0327  0.5225
  621UNL     H8 4729   5.519   5.119   2.936 -0.8638  0.9163 -0.6068
  621UNL     H9 4730   5.621   5.245   2.961 -0.5346  1.8666  1.8792
  621UNL    H10 4731   5.452   5.246   3.028 -0.7205 -0.2469  0.4520
  622UNL     H0 4732   5.870   3.870   3.190  0.9783 -0.8953  1.7921
  622UNL     H1 4733   5.636   4.014   3.205 -0.7850  1.3338 -0.0945
  622UNL     C2 4734   5.858   3.972   3.226  1.3936  0.1487 -0.7969
  622UNL     C3 4735   5.735   4.042   3.240 -0.3091  0.3881 -0.6398
  622UNL     C4 4736   5.899   4.151   3.309 -0.5613 -0.1443  0.3915
  622UNL     C5 4737   5.985   4.261   3.377  0.5411 -0.5680 -0.1623
  622UNL     N6 4738   5.957   4.042   3.265  0.5360 -0.4127  0.0364
  622UNL     N7 4739   5.765   4.162   3.286  0.4131  0.2326  0.5413
  622UNL     H8 4740   5.959   4.357   3.332  1.2955  0.0454  0.6727
  622UNL     H9 4741   6.094   4.251   3.371  0.8038  2.2028 -1.2805
  622UNL    H10 4742   5.960   4.269   3.484  3.2794 -3.2786  0.8585
  623UNL     H0 4743   5.610   4.956   2.729 -0.9653  1.0961  0.5504
  623UNL     H1 4744   5.833   5.002   2.556 -1.2387  0.0355 -0.2783
  623UNL     C2 4745   5.715   4.964   2.752 -0.6511  0.0102 -0.4411
  623UNL     C3 4746   5.825   4.974   2.661 -0.1291  0.5293 -0.0522
  623UNL     C4 4747   5.881   4.916   2.866  0.1469  0.0786 -0.2774
  623UNL     C5 4748   5.968   4.916   2.985 -0.0009 -0.2958  0.4106
  623UNL     N6 4749   5.748   4.909   2.861 -0.2011 -0.1281 -0.7706
  623UNL     N7 4750   5.930   4.950   2.740  0.3635  0.1716 -0.2143
  623UNL     H8 4751   6.054   4.851   2.965  1.8912  2.2227 -0.1183
  623UNL     H9 4752   5.921   4.883   3.079  1.4765  0.5707  1.4979
  623UNL    H10 4753   6.004   5.016   3.013  1.3608 -0.9283  1.0199
  624UNL     H0 4754   6.346   4.156   3.460 -0.4317  1.0874  0.6522
  624UNL     H1 4755   6.321   4.173   3.745 -0.6553 -0.1927  1.8988
  624UNL     C2 4756   6.274   4.109   3.526 -1.1877  0.9539 -0.2358
  624UNL     C3 4757   6.266   4.121   3.667  1.3882  0.3085  0.0180
  624UNL     C4 4758   6.114   3.991   3.580  0.0019  0.2459  0.0146
  624UNL     C5 4759   5.986   3.916   3.577 -0.4501  0.0975  0.1773
  624UNL     N6 4760   6.180   4.035   3.475 -0.2184 -0.0673 -0.6048
  624UNL     N7 4761   6.167   4.041   3.696 -0.3269 -0.7831 -0.0630
  624UNL     H8 4762   5.911   3.995   3.568 -1.4222 -0.7390  0.7150
  624UNL     H9 4763   5.966   3.866   3.672  0.3372  0.1697  0.3807
  624UNL    H10 4764   5.975   3.839   3.499 -1.3872 -0.1256  0.5146
  625UNL     H0 4765   6.843   3.688   2.886  0.3341  1.1977  1.1389
  625UNL     H1 4766   6.865   3.930   3.013  0.3011 -1.3633  1.1565
  625UNL     C2 4767   6.780   3.775   2.878 -0.1867  0.6811 -0.9332
  625UNL     C3 4768   6.785   3.897   2.948  0.3889  0.5343  0.0106
  625UNL     C4 4769   6.617   3.885   2.814 -0.2155  1.2696 -0.1085
  625UNL     C5 4770   6.495   3.915   2.739  0.3828  0.5451  0.0327
  625UNL     N6 4771   6.683   3.770   2.790  0.4775 -0.6625  0.1923
  625UNL     N7 4772   6.675   3.965   2.911 -0.3841  0.4644 -0.3299
  625UNL     H8 4773   6.430   3.974   2.805 -0.3672 -1.3845  1.1164
  625UNL     H9 4774   6.441   3.820   2.726  0.2953  0.7244 -0.9329
  625UNL    H10 4775   6.535   3.963   2.649  1.4441 -0.6714 -0.1667
  626UNL     H0 4776   6.136   4.226   3.079 -0.4507 -1.6441  0.5030
  626UNL     H1 4777   6.358   4.307   2.937 -2.9161  2.3456  0.6417
  626UNL     C2 4778   6.236   4.187   3.074  0.5119  0.7847 -0.9269
  626UNL     C3 4779   6.356   4.224   3.005 -0.4337  0.9177 -0.8513
  626UNL     C4 4780   6.395   4.057   3.132 -0.2268 -0.6219  0.4595
  626UNL     C5 4781   6.456   3.933   3.194  0.4158  0.4768 -0.1015
  626UNL     N6 4782   6.265   4.090   3.159  0.0037  0.2585  0.1701
  626UNL     N7 4783   6.453   4.144   3.043 -1.0115 -0.0880  0.0374
  626UNL     H8 4784   6.444   3.923   3.303 -1.1835 -1.2773 -0.3845
  626UNL     H9 4785   6.420   3.836   3.156  0.8558  1.0484 -2.1008
  626UNL    H10 4786   6.564   3.935   3.175  0.2383 -0.6671 -1.4270
  627UNL     H0 4787   6.100   4.694   2.750  0.0181 -1.0596 -1.2396
  627UNL     H1 4788   6.337   4.554   2.807  1.4025  1.1121  2.5724
  627UNL     C2 4789   6.202   4.732   2.748 -0.0102 -0.8092  0.6078
  627UNL     C3 4790   6.311   4.652   2.770 -0.6475 -0.3542 -0.3156
  627UNL     C4 4791   6.360   4.841   2.697  0.1188  0.0459  0.0305
  627UNL     C5 4792   6.444   4.948   2.627  0.1586 -0.0186  0.5324
  627UNL     N6 4793   6.233   4.857   2.725 -0.1641  0.2408 -0.5332
  627UNL     N7 4794   6.412   4.722   2.729 -0.3428 -0.0166 -0.0608
  627UNL     H8 4795   6.407   5.042   2.668 -2.3986 -0.3614 -0.7988
  627UNL     H9 4796   6.428   4.937   2.519 -0.4048 -1.5745  0.7498
  627UNL    H10 4797   6.548   4.942   2.661 -0.1837  1.6069  2.0074
  628UNL     H0 4798   6.636   4.412   2.529  1.0265  1.5232  0.5283
  628UNL     H1 4799   6.620   4.162   2.642 -2.6978  0.1089 -0.0709
  628UNL     C2 4800   6.642   4.386   2.634  0.0906 -0.6352  0.0979
  628UNL     C3 4801   6.634   4.254   2.696  0.1020  0.1581 -0.7078
  628UNL     C4 4802   6.627   4.411   2.834  0.5328  0.4232 -0.6413
  628UNL     C5 4803   6.610   4.480   2.974  0.1597  0.3560  0.2414
  628UNL     N6 4804   6.630   4.478   2.723  0.3747 -0.2951  0.0436
  628UNL     N7 4805   6.643   4.275   2.824  0.0559  0.0406  0.0548
  628UNL     H8 4806   6.539   4.562   2.966 -0.5810 -0.3851 -1.0274
  628UNL     H9 4807   6.706   4.509   3.019 -0.0197 -0.7040  1.3843
  628UNL    H10 4808   6.564   4.416   3.051  0.8383 -0.3929  0.0465
  629UNL     H0 4809   6.571   4.876   2.964  1.9014  1.7589  4.2421
  629UNL     H1 4810   6.796   4.981   3.070 -1.7546  0.9173  0.0690
  629UNL     C2 4811   6.673   4.854   2.935  0.2930 -0.3284 -0.9592
  629UNL     C3 4812   6.787   4.903   2.995  0.1177  0.6535  0.0773
  629UNL     C4 4813   6.835   4.760   2.849  0.0663  0.9275 -0.7331
  629UNL     C5 4814   6.926   4.669   2.777 -0.9136  0.1699  0.4254
  629UNL     N6 4815   6.708   4.769   2.842 -0.1613 -0.2313 -0.3665
  629UNL     N7 4816   6.891   4.836   2.943  0.3592  0.4352  0.4674
  629UNL     H8 4817   7.029   4.709   2.776 -1.1062  0.6967  0.8329
  629UNL     H9 4818   6.897   4.649   2.673  0.1734 -1.1810  0.3519
  629UNL    H10 4819   6.942   4.574   2.830  2.0307  0.3981  0.1436
  630UNL     H0 4820   5.362   4.247   3.442  2.6866  0.0467 -0.3119
  630UNL     H1 4821   5.150   4.154   3.293  1.1362 -2.8077  0.6604
  630UNL     C2 4822   5.354   4.244   3.335  0.4348 -0.1194 -0.1862
  630UNL     C3 4823   5.243   4.197   3.259 -0.8087  0.3882 -1.1167
  630UNL     C4 4824   5.394   4.253   3.132  0.0668  0.8778 -0.4730
  630UNL     C5 4825   5.480   4.257   3.005  0.3366 -0.2848  0.3162
  630UNL     N6 4826   5.444   4.280   3.248  0.0515 -0.0989 -0.0635
  630UNL     N7 4827   5.274   4.195   3.136 -0.1669 -0.0892  0.8740
  630UNL     H8 4828   5.586   4.240   3.025  0.0476  0.3682  2.8221
  630UNL     H9 4829   5.490   4.363   2.980  2.1994 -0.6709 -0.7072
  630UNL    H10 4830   5.450   4.194   2.921  1.5804 -0.0016 -0.3585
  631Co      Co 4831   8.081   6.239  -0.631  0.2976  0.3572  0.0167
  632Co      Co 4832   5.150   4.151   4.190  0.2501 -0.2091  0.2535
  633Co      Co 4833   7.584   6.052  -0.318 -0.2358  0.0740 -0.0923
  634Co      Co 4834   5.635   4.333   3.896 -0.1871  0.2116  0.0859
  635Co      Co 4835   7.106   6.414  -0.299 -0.0902  0.2031 -0.1914
  636Co      Co 4836   6.122   3.996   3.895 -0.0929  0.2143  0.3851
  637UNL     H0 4837   7.355   6.476  -0.487  0.5602  0.8392 -1.3256
  637UNL     H1 4838   7.339   6.703  -0.648  1.8682  1.5583  2.7307
  637UNL     C2 4839   7.282   6.557  -0.489 -0.0627  0.3406  0.0368
  637UNL     C3 4840   7.265   6.667  -0.579 -0.4584 -0.2226 -0.4250
  637UNL     C4 4841   7.102   6.667  -0.446  0.4061  0.3721  0.3327
  637UNL     C5 4842   6.974   6.708  -0.379 -0.5702  0.0149  0.0548
  637UNL     N6 4843   7.168   6.556  -0.421  0.8406 -0.8129 -0.0167
  637UNL     N7 4844   5.203   3.971   4.255  0.4468  0.8270  0.1433
  637UNL     H8 4845   6.969   6.646  -0.288  0.9610 -0.7607 -0.3566
  637UNL     H9 4846   6.880   6.690  -0.432  0.6687 -0.3731 -2.1278
  637UNL    H10 4847   6.981   6.809  -0.337  0.7682 -0.4404  1.0058
  638UNL     H0 4848   5.726   4.567   3.743 -0.6964 -0.2639  0.3784
  638UNL     H1 4849   5.703   4.575   3.468 -1.6171  0.3562 -0.6791
  638UNL     C2 4850   5.698   4.495   3.667 -0.4932  0.2341 -0.1766
  638UNL     C3 4851   5.679   4.490   3.530 -0.7400  0.7653  0.2502
  638UNL     C4 4852   5.617   4.312   3.597 -0.3404  0.5676  0.1351
  638UNL     C5 4853   5.594   4.162   3.602  0.9229 -0.5701 -0.0531
  638UNL     N6 4854   5.643   4.385   3.708  0.2503  0.3516  0.1335
  638UNL     N7 4855   5.623   4.382   3.481 -0.3759  0.1375 -0.3636
  638UNL     H8 4856   5.619   4.117   3.700 -0.0698 -3.1858 -0.9052
  638UNL     H9 4857   5.651   4.096   3.535  1.6423 -0.8414  0.7944
  638UNL    H10 4858   5.492   4.132   3.576 -0.1730  3.0490 -0.4085
  639UNL     H0 4859   5.215   4.175   4.507 -0.2319 -0.0412 -0.2014
  639UNL     H1 4860   5.252   4.431   4.608 -1.1712 -0.5704  0.5682
  639UNL     C2 4861   5.206   4.269   4.454  0.4824 -0.0152 -0.2887
  639UNL     C3 4862   5.216   4.396   4.513 -0.5276 -0.4037  0.2529
  639UNL     C4 4863   5.145   4.420   4.322  0.4156 -0.0002  0.7771
  639UNL     C5 4864   5.124   4.488   4.190  0.3332  0.0441  0.6098
  639UNL     N6 4865   5.165   4.293   4.335  0.0356  0.4250 -0.8073
  639UNL     N7 4866   5.174   4.490   4.437  0.4210  0.8764 -0.4013
  639UNL     H8 4867   5.197   4.459   4.114 -0.0127 -0.0555  0.3154
  639UNL     H9 4868   5.121   4.597   4.204 -2.4822  0.4694 -2.2042
  639UNL    H10 4869   5.025   4.454   4.158 -0.0558  2.1178 -0.5998
  640UNL     H0 4870   7.289   5.958  -0.429 -0.1320 -0.6737  1.4351
  640UNL     H1 4871   7.081   6.126  -0.411 -0.0154 -0.3827  1.4562
  640UNL     C2 4872   7.294   6.057  -0.387  0.0596  0.1977 -0.5545
  640UNL     C3 4873   7.182   6.144  -0.377  0.2823  0.6831  0.1029
  640UNL     C4 4874   7.350   6.241  -0.301  0.0520 -0.4916  0.4452
  640UNL     C5 4875   7.438   6.342  -0.227  0.3999 -0.6003 -0.1441
  640UNL     N6 4876   7.393   6.127  -0.348 -0.5222  0.0083  0.6860
  640UNL     N7 4877   7.215   6.259  -0.318 -0.2240  0.3160  0.4183
  640UNL     H8 4878   7.398   6.442  -0.246 -0.2932 -1.1165 -1.5655
  640UNL     H9 4879   7.537   6.351  -0.272  0.9634  2.3427  1.4246
  640UNL    H10 4880   7.438   6.318  -0.120  1.5263 -1.0511 -0.2373
  641UNL     H0 4881   5.119   4.241   3.910  0.1100 -2.4518  2.1835
  641UNL     H1 4882   5.335   4.316   3.743 -0.9733  2.0245 -0.5008
  641UNL     C2 4883   5.223   4.258   3.935  0.2316  0.5382  0.1792
  641UNL     C3 4884   5.335   4.292   3.848 -0.5929 -0.1177 -0.9424
  641UNL     C4 4885   5.389   4.251   4.051 -0.4748 -1.2437 -0.2186
  641UNL     C5 4886   5.462   4.241   4.171 -0.2513 -0.1240  0.5493
  641UNL     N6 4887   5.263   4.220   4.051  0.7083  0.4511  0.0519
  641UNL     N7 4888   5.443   4.278   3.928  0.6280  0.3929 -0.0856
  641UNL     H8 4889   5.554   4.300   4.160 -1.4819  1.6983 -0.4339
  641UNL     H9 4890   5.505   4.143   4.195 -1.1360 -0.7549 -0.3199
  641UNL    H10 4891   5.404   4.270   4.259 -1.1923  1.8230 -0.6416
  642UNL     H0 4892   7.830   6.174  -0.162 -2.6283  2.8812 -1.1578
  642UNL     H1 4893   7.812   6.192   0.126 -1.0258  0.8976  0.8457
  642UNL     C2 4894   7.752   6.139  -0.095 -0.5979 -0.0202 -0.1358
  642UNL     C3 4895   7.745   6.155   0.049  0.4406  0.7208 -0.3708
  642UNL     C4 4896   7.580   6.054  -0.019 -0.2458  0.0611  0.4759
  642UNL     C5 4897   7.443   5.990  -0.014  0.3219  0.5169 -0.2403
  642UNL     N6 4898   7.639   6.081  -0.133  0.2342 -0.4476  0.0514
  642UNL     N7 4899   7.645   6.089   0.098  0.3749  0.2681  0.5554
  642UNL     H8 4900   7.433   5.902  -0.078 -1.0104 -0.4030  1.1725
  642UNL     H9 4901   7.367   6.063  -0.045  0.3980  0.7581  0.1371
  642UNL    H10 4902   7.426   5.957   0.089  1.8188 -4.0294 -1.2048
  643UNL     H0 4903   8.272   5.777  -0.713 -1.1084 -0.5832 -0.7464
  643UNL     H1 4904   8.255   6.011  -0.553 -1.4123  3.6578  0.4437
  643UNL     C2 4905   8.205   5.861  -0.720 -0.0532  0.2872 -0.6048
  643UNL     C3 4906   8.206   5.977  -0.643  0.6865  0.1316  0.4527
  643UNL     C4 4907   8.048   5.978  -0.792  0.7520 -0.3797  0.5012
  643UNL     C5 4908   7.915   6.015  -0.850  0.3656 -0.2938  0.1347
  643UNL     N6 4909   8.106   5.863  -0.811 -0.6393  0.1427 -0.3576
  643UNL     N7 4910   8.113   6.061  -0.698 -0.2487  0.4863 -0.7431
  643UNL     H8 4911   7.879   5.942  -0.923  2.0392 -1.0227  0.0026
  643UNL     H9 4912   7.927   6.103  -0.914 -0.2346 -1.9255 -2.3857
  643UNL    H10 4913   7.836   6.023  -0.774  0.9719 -0.8341  0.8315
  644UNL     H0 4914   7.573   6.304  -0.518  0.5539  0.5571 -0.9500
  644UNL     H1 4915   7.797   6.378  -0.666  1.3674  3.4079  1.2460
  644UNL     C2 4916   7.669   6.254  -0.520  0.0193 -0.4925 -0.7656
  644UNL     C3 4917   7.788   6.299  -0.591 -0.3466  1.0412 -1.2525
  644UNL     C4 4918   7.834   6.131  -0.474 -0.0805 -0.7583 -0.0104
  644UNL     C5 4919   7.900   6.013  -0.416 -0.2615  0.0393  0.0974
  644UNL     N6 4920   7.709   6.155  -0.440  0.3826  0.0369  0.2231
  644UNL     N7 4921   7.888   6.218  -0.565 -0.1116 -0.5199  0.0363
  644UNL     H8 4922   7.873   5.924  -0.474  1.8423  0.1054 -1.0911
  644UNL     H9 4923   8.009   6.020  -0.426 -0.4829  0.8692 -2.3361
  644UNL    H10 4924   7.867   5.990  -0.314 -1.7022  0.1454 -0.3358
  645UNL     H0 4925   5.624   4.035   4.010  0.2097 -1.4154 -1.9275
  645UNL     H1 4926   5.865   3.887   4.012  0.5515  1.0930  2.3822
  645UNL     C2 4927   5.724   4.067   3.985  0.0707  0.2189 -0.5224
  645UNL     C3 4928   5.847   3.989   3.981 -0.6855  0.0636 -0.5870
  645UNL     C4 4929   5.879   4.173   3.887 -0.8204 -0.3606 -0.5629
  645UNL     C5 4930   5.940   4.273   3.795 -0.1427  0.6632  0.2996
  645UNL     N6 4931   5.757   4.184   3.933 -0.7421  0.7111 -0.1092
  645UNL     N7 4932   5.940   4.053   3.918 -0.1344 -0.1625  0.0235
  645UNL     H8 4933   5.894   4.267   3.695 -0.0843 -0.0322  0.3097
  645UNL     H9 4934   6.049   4.263   3.794 -0.3770 -3.8603  0.0562
  645UNL    H10 4935   5.916   4.375   3.827 -0.5659  0.8277 -0.4941
  646UNL     H0 4936   6.202   3.737   3.725  3.6595  1.3215  0.4257
  646UNL     H1 4937   6.180   3.490   3.863 -0.3307 -0.2451  0.8712
  646UNL     C2 4938   6.179   3.717   3.828 -0.0440 -0.4021 -0.5555
  646UNL     C3 4939   6.171   3.590   3.903  0.0540 -0.0657  0.5103
  646UNL     C4 4940   6.140   3.745   4.043  0.6522  0.1998 -0.1684
  646UNL     C5 4941   6.104   3.820   4.168 -0.2000 -0.6436  0.2094
  646UNL     N6 4942   6.162   3.809   3.927  0.1320 -0.3365  0.2344
  646UNL     N7 4943   8.086   6.380  -0.773  0.3512 -0.3348  0.2159
  646UNL     H8 4944   6.042   3.910   4.156 -0.1293 -0.7787 -1.4178
  646UNL     H9 4945   6.198   3.855   4.213  0.5341  0.3637 -1.9541
  646UNL    H10 4946   6.060   3.761   4.249  0.5947  2.2931  3.0121
  647UNL     H0 4947   6.124   4.220   4.102  0.6842  0.6699 -0.1405
  647UNL     H1 4948   6.342   4.257   4.270 -0.2533 -1.4907  1.0344
  647UNL     C2 4949   6.224   4.180   4.096  0.2734 -0.4682  0.1833
  647UNL     C3 4950   6.332   4.201   4.178  0.0500 -0.1818  0.1766
  647UNL     C4 4951   6.383   4.074   4.019 -0.2521 -0.1930  0.0524
  647UNL     C5 4952   6.454   3.955   3.963 -0.2411  0.4939  0.3180
  647UNL     N6 4953   6.256   4.099   4.000  0.7219 -0.1329 -0.3743
  647UNL     N7 4954   6.429   4.128   4.135 -0.5406 -0.4939 -0.5765
  647UNL     H8 4955   6.430   3.941   3.857  1.3493  1.1263 -0.1605
  647UNL     H9 4956   6.414   3.867   4.015 -1.0314 -0.0029 -1.0921
  647UNL    H10 4957   6.561   3.968   3.984  0.0763 -0.1152 -0.8525
  648UNL     H0 4958   6.839   6.351  -0.165  1.5673 -2.0193 -0.3695
  648UNL     H1 4959   6.607   6.280  -0.314 -0.7508  2.1999 -1.3962
  648UNL     C2 4960   6.828   6.333  -0.272 -0.3336 -0.4087 -0.5055
  648UNL     C3 4961   6.710   6.295  -0.343 -0.0586 -0.3468 -0.5385
  648UNL     C4 4962   6.876   6.306  -0.473 -0.6717 -0.1658  0.2670
  648UNL     C5 4963   6.943   6.315  -0.609  0.5238  0.4441  0.3839
  648UNL     N6 4964   6.924   6.355  -0.359  0.4710 -0.3638  0.1711
  648UNL     N7 4965   6.745   6.291  -0.472  0.5935  0.2497  0.0661
  648UNL     H8 4966   6.914   6.242  -0.685  0.3324 -1.2975  2.0352
  648UNL     H9 4967   7.052   6.301  -0.607  0.3740 -0.8885  0.5848
  648UNL    H10 4968   6.932   6.409  -0.663  1.0958 -0.0231 -0.5657
  649Co      Co 4969   7.110   6.936   0.591 -0.1068  0.0480 -0.1643
  650Co      Co 4970   6.127   7.626   0.600 -0.1685  0.1940 -0.0524
  651Co      Co 4971   6.627   6.765   0.912  0.1236 -0.0823 -0.0513
  652Co      Co 4972   6.628   7.782   0.287 -0.2327 -0.0401  0.2556
  653Co      Co 4973   6.112   7.099   0.916  0.0508  0.1967  0.0674
  654Co      Co 4974   7.127   7.442   0.291  0.0942  0.3245 -0.1332
  655UNL     H0 4975   6.297   7.149   0.662  0.4550  0.9109 -0.6299
  655UNL     H1 4976   6.292   7.379   0.514 -0.2721  1.4132  0.0014
  655UNL     C2 4977   6.236   7.238   0.674  0.3761  0.7229  0.4855
  655UNL     C3 4978   6.228   7.352   0.597 -0.2434 -0.2227 -0.4726
  655UNL     C4 4979   6.087   7.361   0.751 -0.7338 -0.4797 -0.0726
  655UNL     C5 4980   5.967   7.407   0.823  0.6745 -0.5639 -0.2060
  655UNL     N6 4981   6.146   7.243   0.771  0.3062 -0.4390 -0.1000
  655UNL     N7 4982   6.148   7.440   0.655  0.1685 -0.0678 -0.8093
  655UNL     H8 4983   5.948   7.340   0.907 -0.7374  0.3075  0.2034
  655UNL     H9 4984   5.885   7.424   0.752  2.2804 -0.8040 -2.2025
  655UNL    H10 4985   5.995   7.505   0.863 -0.1042 -0.2483 -0.4118
  656UNL     H0 4986   6.716   8.055   0.121  0.1323 -0.1694  1.1128
  656UNL     H1 4987   6.653   8.056  -0.151 -1.4732 -0.1193  0.2939
  656UNL     C2 4988   6.689   7.971   0.058  0.5118  0.2373  0.3961
  656UNL     C3 4989   6.659   7.972  -0.083  0.9278 -0.3580 -0.1297
  656UNL     C4 4990   6.628   7.786  -0.003  0.2819 -0.6859 -0.0705
  656UNL     C5 4991   6.604   7.644   0.003 -0.0324 -0.3694 -0.0470
  656UNL     N6 4992   6.656   7.853   0.105 -0.2145 -0.7717  0.6899
  656UNL     N7 4993   6.632   7.850  -0.122 -0.3259  0.3524  0.0299
  656UNL     H8 4994   6.696   7.583   0.002  0.5440  0.4588  0.5669
  656UNL     H9 4995   6.550   7.604  -0.084 -0.3304  1.0001 -0.5056
  656UNL    H10 4996   6.559   7.622   0.101 -0.5377  0.5381 -0.0632
  657UNL     H0 4997   6.167   7.628   0.906  0.6319  0.5317  0.3983
  657UNL     H1 4998   6.177   7.883   1.043  0.7160 -1.7355  0.2759
  657UNL     C2 4999   6.161   7.729   0.868 -0.6644  0.2938 -0.0814
  657UNL     C3 5000   6.164   7.849   0.941  0.9188  0.5374 -0.5651
  657UNL     C4 5001   6.117   7.881   0.739 -0.0041 -0.3716 -0.1559
  657UNL     C5 5002   6.096   7.965   0.616  0.1185 -0.1115 -0.3068
  657UNL     N6 5003   6.155   7.757   0.741  0.5002  0.2294 -0.0725
  657UNL     N7 5004   6.138   7.946   0.856 -0.0516  0.0702  0.1823
  657UNL     H8 5005   6.033   8.049   0.645  1.1027  0.1690  1.0755
  657UNL     H9 5006   6.045   7.908   0.536 -0.9621  2.1665 -1.3237
  657UNL    H10 5007   6.192   7.996   0.575 -0.4637  0.6050 -1.1696
  658UNL     H0 5008   6.341   6.640   0.879 -0.9431 -0.4537 -0.2289
  658UNL     H1 5009   6.114   6.802   0.830  0.0170 -1.4716  1.1849
  658UNL     C2 5010   6.330   6.748   0.874 -1.3274 -0.4500  0.5467
  658UNL     C3 5011   6.214   6.834   0.855 -0.3000  0.0809  0.5535
  658UNL     C4 5012   6.380   6.946   0.920  0.2516  0.3441  0.4049
  658UNL     C5 5013   6.450   7.061   0.977 -0.0591  0.4411 -0.4461
  658UNL     N6 5014   6.430   6.824   0.905  0.2809 -0.1781 -0.3100
  658UNL     N7 5015   6.242   6.953   0.898 -0.2880 -0.1294  0.3096
  658UNL     H8 5016   6.388   7.125   1.042 -0.6249 -1.4086  0.8983
  658UNL     H9 5017   6.480   7.127   0.895 -1.2789 -0.2987 -1.5305
  658UNL    H10 5018   6.543   7.034   1.028  1.8155  4.2172 -1.4503
  659UNL     H0 5019   6.131   7.668   0.281 -0.5616  0.2908  0.8157
  659UNL     H1 5020   6.348   7.731   0.154 -0.2807 -0.9688 -0.4801
  659UNL     C2 5021   6.227   7.682   0.330  0.4698 -0.7041 -0.8373
  659UNL     C3 5022   6.340   7.722   0.261  0.1761  0.1140 -0.3420
  659UNL     C4 5023   6.380   7.698   0.468 -0.5843 -0.3498  0.3899
  659UNL     C5 5024   6.465   7.708   0.596  0.5699 -0.9986 -0.0897
  659UNL     N6 5025   6.256   7.669   0.457 -0.4819 -0.0955 -0.6372
  659UNL     N7 5026   6.439   7.736   0.346  0.7835 -0.2063  0.1470
  659UNL     H8 5027   6.568   7.686   0.567  0.3978  0.5409 -2.0977
  659UNL     H9 5028   6.440   7.630   0.669  0.0418 -0.7152  0.0402
  659UNL    H10 5029   6.453   7.805   0.647  0.1378 -1.2221  0.2419
  660UNL     H0 5030   6.849   6.897   1.063  0.5135  1.1326  1.0247
  660UNL     H1 5031   6.850   6.902   1.357  1.8657 -1.8198 -0.3975
  660UNL     C2 5032   6.782   6.855   1.137  0.0570  0.2682  0.1419
  660UNL     C3 5033   6.781   6.862   1.283  0.2998 -0.6448  0.3708
  660UNL     C4 5034   6.600   6.787   1.206 -0.4595  0.1848 -0.2132
  660UNL     C5 5035   6.469   6.706   1.214 -0.0602 -0.4248 -0.0111
  660UNL     N6 5036   6.671   6.809   1.095  0.2823  0.1158 -0.6970
  660UNL     N7 5037   6.668   6.813   1.321  0.7931  0.1190  0.0133
  660UNL     H8 5038   6.448   6.643   1.127 -1.5862 -2.2301  1.5628
  660UNL     H9 5039   6.389   6.775   1.244  1.0680  0.8157  0.2368
  660UNL    H10 5040   6.469   6.631   1.294  0.2083  0.2140  0.5916
  661UNL     H0 5041   7.346   6.500   0.476  1.1501  0.4972  1.4437
  661UNL     H1 5042   7.349   6.736   0.627  2.0450 -1.0921 -0.4060
  661UNL     C2 5043   7.269   6.575   0.485  0.8343  0.4276 -0.4272
  661UNL     C3 5044   7.277   6.693   0.559  0.4132 -0.6315  0.9530
  661UNL     C4 5045   7.103   6.679   0.439  0.0766 -0.1313 -0.4476
  661UNL     C5 5046   6.962   6.703   0.383  0.0869 -1.1110 -0.4105
  661UNL     N6 5047   7.157   6.564   0.419 -0.0982  0.2773  0.1042
  661UNL     N7 5048   7.165   6.756   0.535 -0.8068  0.1057  0.0577
  661UNL     H8 5049   6.895   6.688   0.468  3.1020 -0.9255  2.2153
  661UNL     H9 5050   6.930   6.639   0.300  1.8084  0.5513 -2.4917
  661UNL    H10 5051   6.949   6.803   0.339  0.7970 -0.9325 -0.2265
  662UNL     H0 5052   6.598   6.982   0.657 -0.8993 -0.7395  1.8088
  662UNL     H1 5053   6.827   7.065   0.534 -1.4069  2.8765  1.8720
  662UNL     C2 5054   6.698   6.947   0.678 -0.0346  0.7773  0.4351
  662UNL     C3 5055   6.822   6.989   0.612 -0.5008  1.0266  0.2298
  662UNL     C4 5056   6.866   6.853   0.765  0.3009 -0.3739 -0.0726
  662UNL     C5 5057   6.935   6.735   0.842  0.1336 -1.1741 -0.2393
  662UNL     N6 5058   6.731   6.864   0.773 -0.4016 -0.2629 -0.5347
  662UNL     N7 5059   6.925   6.930   0.672  0.2261  0.0228 -0.1929
  662UNL     H8 5060   6.972   6.656   0.776  0.4934 -0.8569 -0.4236
  662UNL     H9 5061   7.010   6.765   0.916 -0.8412  0.6742  0.0523
  662UNL    H10 5062   6.857   6.683   0.898 -0.0232 -0.8048 -0.1126
  663UNL     H0 5063   6.620   7.483   0.351  1.4212  0.3994  0.1357
  663UNL     H1 5064   6.874   7.334   0.405  1.5320 -0.2654 -2.1647
  663UNL     C2 5065   6.725   7.506   0.342  1.5470  0.0519  0.7133
  663UNL     C3 5066   6.843   7.431   0.369 -0.3715  0.1018  0.1937
  663UNL     C4 5067   6.889   7.624   0.289  0.5572  0.1266 -0.4895
  663UNL     C5 5068   6.957   7.738   0.218  0.0297 -0.0049  0.6233
  663UNL     N6 5069   6.757   7.622   0.299 -0.3434 -0.1918 -0.2745
  663UNL     N7 5070   6.946   7.509   0.332 -0.0680  0.2265 -0.1612
  663UNL     H8 5071   6.898   7.830   0.207 -1.0036 -0.8612 -1.5124
  663UNL     H9 5072   6.981   7.715   0.114 -0.3689 -1.4098  0.8167
  663UNL    H10 5073   7.051   7.768   0.268  0.0003 -0.1101  0.7408
  664UNL     H0 5074   7.207   7.180   0.145  0.6705  0.4978 -0.1252
  664UNL     H1 5075   7.189   6.934   0.293  2.6159 -0.1996  2.5928
  664UNL     C2 5076   7.174   7.157   0.246  0.2346 -0.6403 -0.5148
  664UNL     C3 5077   7.169   7.037   0.319  0.4519  0.0506  0.2631
  664UNL     C4 5078   7.113   7.196   0.442 -0.7038 -1.4490  1.0442
  664UNL     C5 5079   7.090   7.264   0.575 -0.2041  0.3248 -0.0169
  664UNL     N6 5080   7.140   7.253   0.325  0.1597  0.4397 -0.6499
  664UNL     N7 5081   7.133   7.065   0.440 -0.4083  0.2762 -0.0205
  664UNL     H8 5082   7.021   7.350   0.572 -1.0676 -0.3292  0.6367
  664UNL     H9 5083   7.190   7.295   0.608  0.3101 -1.7453  0.4866
  664UNL    H10 5084   7.064   7.196   0.656 -0.3575  0.9580  0.4798
  665UNL     H0 5085   7.107   7.651   0.510 -0.9191 -0.5274 -1.4706
  665UNL     H1 5086   7.322   7.723   0.676 -0.7834  3.1782 -1.9885
  665UNL     C2 5087   7.213   7.633   0.496 -0.4806  0.4379  0.2288
  665UNL     C3 5088   7.322   7.673   0.580  0.0597  0.1856 -0.5455
  665UNL     C4 5089   7.378   7.526   0.435  0.0623 -0.0247 -1.2452
  665UNL     C5 5090   7.460   7.415   0.378  0.1848  0.0843  0.4805
  665UNL     N6 5091   7.255   7.548   0.403  0.1686  0.2502  0.1223
  665UNL     N7 5092   7.422   7.598   0.541 -0.2448  0.1453  0.7368
  665UNL     H8 5093   7.569   7.430   0.385  0.8481 -1.8973 -3.1542
  665UNL     H9 5094   7.441   7.416   0.270 -0.1814 -0.6514  0.5264
  665UNL    H10 5095   7.428   7.325   0.433 -2.0143  1.4954  1.6725
  666UNL     H0 5096   5.830   7.026   1.063 -0.7922 -2.0923  0.3305
  666UNL     H1 5097   5.608   6.958   0.888  1.0456 -0.7932  0.7485
  666UNL     C2 5098   5.823   7.012   0.956 -0.1006 -0.4342  0.0338
  666UNL     C3 5099   5.712   6.982   0.871  0.6943  0.1799 -0.1176
  666UNL     C4 5100   5.889   6.984   0.758 -0.3153 -0.4791  0.1380
  666UNL     C5 5101   5.990   6.987   0.640 -0.1411  0.3607  0.2100
  666UNL     N6 5102   5.928   7.014   0.878  1.0478 -0.3091  0.6166
  666UNL     N7 5103   5.758   6.960   0.750  0.3386 -0.5026  0.4552
  666UNL     H8 5104   6.095   7.004   0.667  0.6623 -1.1497 -1.6944
  666UNL     H9 5105   5.981   7.071   0.570  0.4852  0.8972  0.7661
  666UNL    H10 5106   5.984   6.896   0.579 -0.0162  0.6674 -0.2677
  667Co      Co 5107   6.615   6.258   1.791  0.2570  0.2446 -0.0084
  668Co      Co 5108   5.626   6.938   1.807 -0.0635 -0.0099 -0.0144
  669Co      Co 5109   6.144   6.062   2.084  0.4625 -0.0692  0.2577
  670Co      Co 5110   6.110   7.094   1.511  0.0594  0.3242  0.0964
  671Co      Co 5111   5.673   6.424   2.104  0.2869  0.0508  0.1482
  672Co      Co 5112   6.608   6.774   1.495 -0.0182  0.1981  0.3088
  673UNL     H0 5113   5.880   6.512   1.922  0.2651 -0.1638 -1.3768
  673UNL     H1 5114   5.840   6.726   1.740  0.0711 -2.3206 -0.3534
  673UNL     C2 5115   5.803   6.588   1.913 -0.4604 -0.6700  0.1723
  673UNL     C3 5116   5.782   6.702   1.828 -0.0384 -0.7485  0.0429
  673UNL     C4 5117   5.621   6.686   1.973  0.2133  0.5015 -0.7378
  673UNL     C5 5118   5.500   6.723   2.051  0.1286 -0.0689  0.2539
  673UNL     N6 5119   5.702   6.582   1.999 -0.0309 -0.4798  0.7618
  673UNL     N7 5120   5.673   6.760   1.871  0.0574  0.4601  0.3851
  673UNL     H8 5121   5.415   6.656   2.030  0.6492 -0.0368 -2.1837
  673UNL     H9 5122   5.456   6.821   2.033  1.1665  0.1340 -1.3265
  673UNL    H10 5123   5.520   6.708   2.158 -0.8986  1.7532  0.7387
  674UNL     H0 5124   6.179   7.333   1.374  1.9854  0.9189 -0.9723
  674UNL     H1 5125   6.189   7.357   1.095 -0.4878 -1.0567 -2.2600
  674UNL     C2 5126   6.158   7.263   1.294  0.1539  0.2362  0.0325
  674UNL     C3 5127   6.158   7.271   1.153  0.4890 -0.2043 -0.3875
  674UNL     C4 5128   6.106   7.075   1.218 -0.2705  0.1290  0.1449
  674UNL     C5 5129   6.067   6.931   1.206 -0.3620  0.2482 -0.2769
  674UNL     N6 5130   6.123   7.144   1.328 -0.4794 -0.1777 -0.1363
  674UNL     N7 5131   6.119   7.148   1.104 -0.2417 -0.1687  0.1630
  674UNL     H8 5132   6.153   6.869   1.234 -0.0291  1.2856  1.1181
  674UNL     H9 5133   6.021   6.910   1.108 -0.1820 -0.1486 -0.2764
  674UNL    H10 5134   6.005   6.910   1.294  0.0471  3.4484  0.9245
  675UNL     H0 5135   5.657   6.935   2.114  2.5402 -0.0459 -0.3676
  675UNL     H1 5136   5.669   7.153   2.259 -0.3113  1.2301 -0.7199
  675UNL     C2 5137   5.650   7.035   2.074 -0.6004 -0.0355 -0.0357
  675UNL     C3 5138   5.654   7.148   2.152  0.1171  0.2559 -0.7451
  675UNL     C4 5139   5.637   7.201   1.949  0.4258 -0.2934 -0.1863
  675UNL     C5 5140   5.610   7.279   1.818 -0.3578 -0.6795  0.2003
  675UNL     N6 5141   5.634   7.070   1.946  0.0315  1.0684 -0.1759
  675UNL     N7 5142   5.641   7.252   2.077  0.0590 -0.2546  0.2309
  675UNL     H8 5143   5.570   7.211   1.742  2.1876  0.2189 -2.1075
  675UNL     H9 5144   5.711   7.309   1.789  0.8284 -2.9786  1.6641
  675UNL    H10 5145   5.549   7.365   1.848 -0.1008 -1.0969  2.0378
  676UNL     H0 5146   5.870   5.954   2.008  1.4905 -1.3558  2.1709
  676UNL     H1 5147   5.642   6.122   2.011 -0.1927  0.7972  3.3724
  676UNL     C2 5148   5.862   6.062   2.012  0.1054 -1.3090 -0.1818
  676UNL     C3 5149   5.747   6.145   2.012  0.1374 -0.1118  0.3657
  676UNL     C4 5150   5.921   6.252   2.087  0.2551  0.5756 -0.0205
  676UNL     C5 5151   6.004   6.344   2.162 -0.2383 -0.0804  0.0607
  676UNL     N6 5152   5.968   6.132   2.054  0.3206 -0.2034 -0.5254
  676UNL     N7 5153   5.783   6.262   2.070 -0.0775  0.0741 -0.0955
  676UNL     H8 5154   6.110   6.330   2.137 -0.7747 -2.4020 -1.2473
  676UNL     H9 5155   5.995   6.336   2.271 -0.5297  1.6100  0.1803
  676UNL    H10 5156   5.981   6.446   2.130  1.2118  0.0060 -0.8063
  677UNL     H0 5157   5.602   7.014   1.531  0.4736  1.1580  0.5529
  677UNL     H1 5158   5.825   7.081   1.374  0.3064 -0.9873 -0.7916
  677UNL     C2 5159   5.703   7.031   1.564  0.8609 -0.4231  0.2887
  677UNL     C3 5160   5.814   7.061   1.479 -0.4843  0.3998 -0.5961
  677UNL     C4 5161   5.872   7.025   1.685 -0.7365  0.4972  0.4980
  677UNL     C5 5162   5.951   6.984   1.790 -0.3726  0.0297  0.2255
  677UNL     N6 5163   5.743   7.001   1.680  0.1953  0.6146 -0.3409
  677UNL     N7 5164   5.918   7.055   1.556 -0.2604 -0.2069  0.0053
  677UNL     H8 5165   6.032   7.057   1.800 -0.2738 -0.2278  1.5018
  677UNL     H9 5166   6.002   6.887   1.788  1.5400  0.8418  3.3216
  677UNL    H10 5167   5.897   7.005   1.884  1.0027  2.6509  0.4973
  678UNL     H0 5168   6.372   6.169   2.257  0.4458  0.4192  1.9192
  678UNL     H1 5169   6.343   6.200   2.544 -0.5095 -0.0552  0.4083
  678UNL     C2 5170   6.291   6.140   2.322 -0.6072 -0.4624  0.3045
  678UNL     C3 5171   6.280   6.154   2.468 -0.4889  0.1348  0.2771
  678UNL     C4 5172   6.102   6.074   2.377 -0.4615  0.3245 -0.7829
  678UNL     C5 5173   5.972   6.003   2.363  0.0857 -0.2707  0.3735
  678UNL     N6 5174   6.188   6.087   2.274  0.4143  0.5572 -0.2406
  678UNL     N7 5175   6.162   6.110   2.499  0.3405  0.2331  0.1688
  678UNL     H8 5176   5.974   5.962   2.261  1.4663 -2.2891  1.1634
  678UNL     H9 5177   5.896   6.082   2.371  0.7251  0.2944  0.9766
  678UNL    H10 5178   5.953   5.926   2.438  1.2898 -0.7574  0.1830
  679UNL     H0 5179   6.808   5.795   1.705 -1.3770 -1.0903  0.1666
  679UNL     H1 5180   6.838   6.049   1.811 -1.3154  0.7325  1.0968
  679UNL     C2 5181   6.743   5.881   1.695  0.0715  0.0723  0.4507
  679UNL     C3 5182   6.755   6.012   1.752 -0.2541  0.2172 -0.1215
  679UNL     C4 5183   6.573   5.989   1.640 -0.0477 -0.3533  0.1498
  679UNL     C5 5184   6.459   6.028   1.548 -0.2093  0.8068  0.2494
  679UNL     N6 5185   6.629   5.871   1.633 -0.3133  0.0358  0.3637
  679UNL     N7 5186   6.649   6.078   1.715 -0.0069 -0.1617 -0.1209
  679UNL     H8 5187   6.483   6.020   1.442 -1.3274  1.6111 -0.0918
  679UNL     H9 5188   6.403   6.122   1.557 -0.3404  0.9121 -1.3705
  679UNL    H10 5189   6.381   5.952   1.564  1.0325 -0.8389 -1.2417
  680UNL     H0 5190   6.100   6.288   1.878  0.4451  3.3650 -1.8322
  680UNL     H1 5191   6.324   6.415   1.755  0.3986  0.2321 -0.0628
  680UNL     C2 5192   6.204   6.257   1.876 -0.3730  0.0494 -0.8650
  680UNL     C3 5193   6.319   6.327   1.818  0.4872 -0.3845 -0.9064
  680UNL     C4 5194   6.377   6.162   1.936 -0.2242 -0.0632  0.6656
  680UNL     C5 5195   6.469   6.045   1.974 -0.1123  0.5387  0.3970
  680UNL     N6 5196   6.250   6.155   1.947  0.6523  0.5628 -0.1578
  680UNL     N7 5197   6.427   6.258   1.849  0.4055  0.3764  0.0969
  680UNL     H8 5198   6.463   5.983   1.884  2.1349  0.1256  0.4654
  680UNL     H9 5199   6.571   6.081   1.993 -0.8347  2.3143  1.1123
  680UNL    H10 5200   6.430   5.986   2.058  1.6713 -2.1617 -0.5628
  681UNL     H0 5201   6.094   6.792   1.554 -0.1837  1.3991  1.9056
  681UNL     H1 5202   6.330   6.649   1.600 -0.8864  0.4751  1.6740
  681UNL     C2 5203   6.196   6.825   1.541  0.0193  0.0887 -0.3987
  681UNL     C3 5204   6.316   6.750   1.564 -0.2303 -0.0010 -0.0246
  681UNL     C4 5205   6.358   6.943   1.490 -0.3844 -0.0405  0.4428
  681UNL     C5 5206   6.434   7.065   1.442 -0.0633  0.3769  0.3326
  681UNL     N6 5207   6.229   6.944   1.504  0.8920  0.3763 -0.5314
  681UNL     N7 5208   6.416   6.827   1.530  0.6071  0.4207  0.1080
  681UNL     H8 5209   6.503   7.037   1.362 -0.5489  5.1093 -2.0833
  681UNL     H9 5210   6.487   7.107   1.528 -0.7487 -0.8042  1.3663
  681UNL    H10 5211   6.368   7.147   1.410 -0.1244 -0.2665 -1.2653
  682UNL     H0 5212   6.709   6.510   1.353  2.9751 -0.4810  0.9411
  682UNL     H1 5213   6.697   6.264   1.493  0.4896 -0.8756  2.5297
  682UNL     C2 5214   6.665   6.496   1.451  0.0888 -0.0938 -0.1861
  682UNL     C3 5215   6.661   6.364   1.516 -0.2483 -0.5445  0.2088
  682UNL     C4 5216   6.599   6.522   1.648 -0.0710 -0.7592 -0.0016
  682UNL     C5 5217   6.585   6.590   1.777 -0.2822  0.4780  0.0582
  682UNL     N6 5218   6.616   6.586   1.534 -0.3667 -0.1947 -0.2543
  682UNL     N7 5219   6.621   6.391   1.639  1.1867  0.1113 -0.3231
  682UNL     H8 5220   6.664   6.662   1.803  2.2329 -0.4092 -4.0682
  682UNL     H9 5221   6.579   6.510   1.852 -1.1550 -2.4035 -2.8445
  682UNL    H10 5222   6.488   6.640   1.788  0.4850  2.2780 -0.9555
  683UNL     H0 5223   6.609   7.003   1.706  0.7863  0.9833 -0.5718
  683UNL     H1 5224   6.828   7.095   1.832 -2.8987 -1.7795  2.8831
  683UNL     C2 5225   6.707   6.958   1.697  0.3465  0.0784 -1.0185
  683UNL     C3 5226   6.820   7.017   1.758  0.7341 -0.3297  0.7509
  683UNL     C4 5227   6.862   6.845   1.644 -0.5349  0.7207  0.9718
  683UNL     C5 5228   6.931   6.713   1.599  0.2330 -0.3825  0.2881
  683UNL     N6 5229   6.731   6.853   1.633  0.0951 -0.0959  0.0643
  683UNL     N7 5230   6.927   6.937   1.728 -0.5532  0.6047  0.3224
  683UNL     H8 5231   7.034   6.738   1.574 -0.8748  1.4697 -3.0670
  683UNL     H9 5232   6.889   6.674   1.505  2.4632 -1.5673 -0.2838
  683UNL    H10 5233   6.927   6.637   1.678 -0.0015  1.7479  2.4399
  684UNL     H0 5234   5.421   6.416   2.235  0.9400 -0.5838  0.1517
  684UNL     H1 5235   5.182   6.308   2.135  0.7329 -0.1295  0.6151
  684UNL     C2 5236   5.391   6.379   2.138  0.0371 -0.0106  0.1966
  684UNL     C3 5237   5.276   6.329   2.086  0.2310  0.5761 -0.0687
  684UNL     C4 5238   5.437   6.301   1.951 -0.6337 -0.0745 -0.0487
  684UNL     C5 5239   5.509   6.271   1.822  0.1376 -0.2286  0.0422
  684UNL     N6 5240   5.487   6.373   2.046  0.3276  0.6775 -0.1994
  684UNL     N7 5241   5.303   6.285   1.965  0.3987  0.6957 -0.4098
  684UNL     H8 5242   5.560   6.174   1.818  1.8582  0.6834 -2.4778
  684UNL     H9 5243   5.584   6.350   1.811 -2.1444  1.9035 -1.2899
  684UNL    H10 5244   5.445   6.284   1.734  0.1495 -0.8260 -0.0600
  685Co      Co 5245   6.125   5.540   2.975 -0.1450  0.0331  0.1814
  686Co      Co 5246   5.134   6.237   2.988 -0.0060 -0.2431  0.1337
  687Co      Co 5247   5.647   5.375   3.289 -0.1081 -0.3107 -0.0295
  688Co      Co 5248   5.636   6.420   2.689  0.1329 -0.0213  0.0848
  689Co      Co 5249   5.159   5.712   3.291  0.1834  0.2051 -0.0654
  690Co      Co 5250   6.116   6.079   2.680  0.0698 -0.2720 -0.2568
  691UNL     H0 5251   5.359   5.780   3.095 -0.2266 -0.1331 -1.3525
  691UNL     H1 5252   5.368   6.010   2.951 -1.7751  0.4778 -1.5727
  691UNL     C2 5253   5.289   5.862   3.097 -0.3508 -0.2466  0.0930
  691UNL     C3 5254   5.288   5.985   3.020 -0.1987 -0.1098  0.1334
  691UNL     C4 5255   5.127   5.978   3.148 -0.9243  0.0711  0.0966
  691UNL     C5 5256   4.994   6.014   3.214  0.5791  0.7935 -0.2145
  691UNL     N6 5257   5.182   5.863   3.175 -0.0822  0.4642  0.3965
  691UNL     N7 5258   5.191   6.060   3.056 -0.1794 -0.4267 -0.3731
  691UNL     H8 5259   4.921   5.963   3.151 -1.6470  1.9215  1.3178
  691UNL     H9 5260   4.984   6.123   3.223 -1.4963  0.6672 -0.4697
  691UNL    H10 5261   4.989   5.967   3.314 -2.8797  0.4551 -0.4481
  692UNL     H0 5262   5.666   6.695   2.523 -2.1310 -0.3468  1.4575
  692UNL     H1 5263   5.736   6.679   2.250  0.0470 -1.1659 -0.7229
  692UNL     C2 5264   5.671   6.612   2.454  0.2478  0.3026  0.7483
  692UNL     C3 5265   5.705   6.598   2.314 -0.0398 -0.2773  0.3883
  692UNL     C4 5266   5.647   6.412   2.397 -0.3408 -0.1304  0.6369
  692UNL     C5 5267   5.632   6.261   2.403 -0.2198 -0.1705 -0.9403
  692UNL     N6 5268   5.643   6.492   2.502 -0.3261 -0.5092 -0.0726
  692UNL     N7 5269   5.696   6.470   2.287  0.3486 -0.0796  0.1987
  692UNL     H8 5270   5.688   6.214   2.484  0.6927 -0.3014 -1.6357
  692UNL     H9 5271   5.664   6.211   2.312 -0.7436 -2.2594 -0.0298
  692UNL    H10 5272   5.528   6.246   2.437  0.1855 -1.3398 -0.1519
  693UNL     H0 5273   5.189   6.219   3.300  3.7425 -0.2140 -0.7960
  693UNL     H1 5274   5.179   6.455   3.451 -3.7450 -1.6097  0.6511
  693UNL     C2 5275   5.177   6.321   3.265 -0.2903 -0.2021  0.1733
  693UNL     C3 5276   5.175   6.441   3.344  0.3804 -0.1485  0.1083
  693UNL     C4 5277   5.130   6.482   3.143  0.0687  0.4745 -0.1008
  693UNL     C5 5278   5.106   6.561   3.017  0.0707  0.4601 -0.2215
  693UNL     N6 5279   5.163   6.352   3.142  0.5051 -0.4438  0.2412
  693UNL     N7 5280   5.137   6.539   3.265 -0.5736 -0.7738 -0.3349
  693UNL     H8 5281   5.088   6.496   2.931 -1.1388  1.2198 -0.5758
  693UNL     H9 5282   5.187   6.630   2.990 -0.4761  1.8951  1.5540
  693UNL    H10 5283   5.015   6.622   3.009  0.1848  0.3999 -3.0515
  694UNL     H0 5284   5.347   5.264   3.296 -0.5966 -0.3245 -2.4423
  694UNL     H1 5285   5.130   5.424   3.250 -0.5970  2.6870 -2.6529
  694UNL     C2 5286   5.344   5.371   3.283 -0.6507 -0.0339 -0.3426
  694UNL     C3 5287   5.235   5.448   3.258 -0.0497  0.0655  0.5741
  694UNL     C4 5288   5.408   5.563   3.308 -0.1773  0.5685  0.3467
  694UNL     C5 5289   5.494   5.678   3.353  0.8501 -0.5813 -0.4287
  694UNL     N6 5290   5.456   5.441   3.296  0.1589  0.0184 -0.2560
  694UNL     N7 5291   5.279   5.570   3.267 -0.0139  0.3670 -0.0693
  694UNL     H8 5292   5.573   5.705   3.281  0.3823 -1.3492 -1.2472
  694UNL     H9 5293   5.541   5.649   3.447 -0.5270  0.5584  0.6516
  694UNL    H10 5294   5.428   5.765   3.366  1.3748 -0.2566  0.0970
  695UNL     H0 5295   5.129   6.288   2.700 -0.4105  1.5183  1.3370
  695UNL     H1 5296   5.348   6.415   2.561  0.3349 -0.4547 -0.4592
  695UNL     C2 5297   5.230   6.316   2.728  0.4443  0.0808 -0.0928
  695UNL     C3 5298   5.342   6.377   2.662 -0.1634  0.6881 -0.0413
  695UNL     C4 5299   5.386   6.339   2.861  0.6347 -0.0706 -0.2205
  695UNL     C5 5300   5.463   6.335   2.986 -0.5120  0.2106 -0.4062
  695UNL     N6 5301   5.260   6.302   2.853  0.2836 -0.2091 -0.5500
  695UNL     N7 5302   5.445   6.373   2.739 -0.0586 -0.3199 -0.2336
  695UNL     H8 5303   5.563   6.297   2.966 -0.7736 -1.5892  1.3443
  695UNL     H9 5304   5.415   6.267   3.058  0.6444 -1.8236 -1.4496
  695UNL    H10 5305   5.453   6.432   3.036  3.9469  0.2621  0.7772
  696UNL     H0 5306   5.861   5.514   3.453 -1.8260  2.0674 -0.0972
  696UNL     H1 5307   5.854   5.546   3.720  0.5528  1.2406 -1.0467
  696UNL     C2 5308   5.795   5.466   3.523  0.3067 -0.3956  0.3611
  696UNL     C3 5309   5.789   5.479   3.665  0.5321 -0.1421  0.5881
  696UNL     C4 5310   5.616   5.368   3.585 -0.1416  0.8558 -0.4509
  696UNL     C5 5311   5.483   5.303   3.585 -0.3653  0.2689 -0.5179
  696UNL     N6 5312   5.688   5.397   3.481  0.4569 -0.8327  0.6343
  696UNL     N7 5313   5.676   5.419   3.703  0.5082 -0.1535  0.4229
  696UNL     H8 5314   5.482   5.223   3.659  2.4547  1.2646  0.7564
  696UNL     H9 5315   5.475   5.265   3.482 -0.3032  2.3161 -1.3237
  696UNL    H10 5316   5.404   5.379   3.595  0.8889  1.4982  0.4499
  697UNL     H0 5317   6.317   5.072   2.898 -1.1503  0.0629  1.3642
  697UNL     H1 5318   6.310   5.300   3.064 -2.2914  0.3484  0.2894
  697UNL     C2 5319   6.261   5.163   2.884 -0.2751  0.4052 -0.1543
  697UNL     C3 5320   6.257   5.274   2.973 -0.7291 -0.2452 -0.4804
  697UNL     C4 5321   6.111   5.290   2.825  0.0010  0.4942  0.3570
  697UNL     C5 5322   5.994   5.353   2.744  0.4178 -0.8000 -0.4836
  697UNL     N6 5323   6.157   5.169   2.804 -0.5802  0.3986 -0.1003
  697UNL     N7 5324   6.170   5.358   2.923 -0.4483 -0.8459  0.1945
  697UNL     H8 5325   6.018   5.366   2.638  0.6851  2.3522 -0.1391
  697UNL     H9 5326   5.975   5.455   2.780 -0.6835 -0.5449 -1.7196
  697UNL    H10 5327   5.902   5.294   2.755 -0.2873  0.2325 -0.7117
  698UNL     H0 5328   5.625   5.597   3.066 -0.2716  0.1614  3.6941
  698UNL     H1 5329   5.846   5.665   2.910  0.0761  0.2179 -0.0755
  698UNL     C2 5330   5.729   5.565   3.072  0.1950  0.5521  0.2387
  698UNL     C3 5331   5.842   5.601   2.997 -0.0187  0.5963  0.1951
  698UNL     C4 5332   5.887   5.449   3.140 -0.2733 -0.0938  0.5884
  698UNL     C5 5333   5.966   5.340   3.212 -0.0826  0.1821  1.0278
  698UNL     N6 5334   5.762   5.476   3.164 -0.1938 -0.4389 -0.1100
  698UNL     N7 5335   5.935   5.523   3.037  0.0269 -0.0719  0.1334
  698UNL     H8 5336   6.073   5.330   3.191 -0.4303  0.1209 -0.8909
  698UNL     H9 5337   5.952   5.332   3.321  1.3498 -0.8836  1.1646
  698UNL    H10 5338   5.920   5.250   3.169  0.3325  0.0659  0.8285
  699UNL     H0 5339   5.634   6.136   2.810  0.1975 -2.9938 -1.6790
  699UNL     H1 5340   5.844   5.952   2.775  0.1698 -0.3435  0.5631
  699UNL     C2 5341   5.733   6.155   2.772  0.4571  0.1473  0.2750
  699UNL     C3 5342   5.833   6.059   2.757  0.0981 -0.4496 -0.0489
  699UNL     C4 5343   5.888   6.260   2.699 -0.2409  0.1591  0.3005
  699UNL     C5 5344   5.969   6.370   2.626  0.5352  0.7040  0.2057
  699UNL     N6 5345   5.767   6.278   2.740  0.3243  0.4523  0.0392
  699UNL     N7 5346   5.933   6.131   2.710 -0.6863  0.1025  0.4019
  699UNL     H8 5347   5.935   6.396   2.525  0.4254  1.6675  0.4800
  699UNL     H9 5348   6.075   6.344   2.627  0.6902  1.3279  0.9911
  699UNL    H10 5349   5.961   6.472   2.664 -3.1007  1.0540 -1.0581
  700UNL     H0 5350   6.221   5.826   2.537 -0.5638  2.6699  0.6169
  700UNL     H1 5351   6.224   5.569   2.668 -2.2028 -0.0973 -0.0213
  700UNL     C2 5352   6.195   5.789   2.635  0.4924  0.2223  0.0439
  700UNL     C3 5353   6.195   5.666   2.706 -0.7534  0.1598  0.4717
  700UNL     C4 5354   6.100   5.810   2.821  0.1716  0.3073  0.5960
  700UNL     C5 5355   6.048   5.884   2.936  0.4199  0.5958 -0.1627
  700UNL     N6 5356   6.149   5.877   2.722 -0.9866  0.4690  0.1011
  700UNL     N7 5357   6.145   5.680   2.824  0.4371  0.2502  0.0089
  700UNL     H8 5358   6.015   5.986   2.911  0.7322  0.6536 -0.3449
  700UNL     H9 5359   6.130   5.883   3.008  0.9106 -1.3917 -0.6935
  700UNL    H10 5360   5.970   5.831   2.991 -0.5724  0.5558 -1.5519
  701UNL     H0 5361   6.102   6.315   2.900  0.0966  1.5064 -0.3792
  701UNL     H1 5362   6.316   6.369   3.070 -0.7142 -1.7544  1.8459
  701UNL     C2 5363   6.200   6.270   2.897 -0.7326 -0.4780  0.3293
  701UNL     C3 5364   6.311   6.301   2.986 -0.5021  0.0022  0.3764
  701UNL     C4 5365   6.362   6.158   2.841 -0.8059  0.2893 -0.1229
  701UNL     C5 5366   6.442   6.059   2.766 -0.6775  0.3518  0.2321
  701UNL     N6 5367   6.238   6.178   2.813  0.3425  0.0393  0.1712
  701UNL     N7 5368   6.414   6.232   2.942 -0.1809  0.7496  0.1202
  701UNL     H8 5369   6.531   6.096   2.713 -0.0590 -0.1540  0.8989
  701UNL     H9 5370   6.390   6.017   2.679 -1.6348  0.3653  0.7857
  701UNL    H10 5371   6.463   5.977   2.836  0.9872  0.0458 -0.5738
  702UNL     H0 5372   4.889   5.729   3.424 -0.0227 -0.2800 -0.1474
  702UNL     H1 5373   4.669   5.619   3.317  1.2597 -1.6152  1.6423
  702UNL     C2 5374   4.875   5.677   3.330 -0.0395  0.2676 -0.4555
  702UNL     C3 5375   4.763   5.625   3.264  0.2739 -0.2949 -0.0619
  702UNL     C4 5376   4.921   5.629   3.134  0.0662 -0.1648 -0.0604
  702UNL     C5 5377   4.997   5.619   3.003  0.2631  0.2689  0.2486
  702UNL     N6 5378   4.975   5.664   3.248  0.1354  0.3479 -0.2225
  702UNL     N7 5379   4.792   5.583   3.140 -0.2694 -0.1953  0.3836
  702UNL     H8 5380   4.941   5.622   2.909 -1.1755  0.6486  1.0876
  702UNL     H9 5381   5.050   5.523   3.006 -0.7745 -0.3490 -0.5369
  702UNL    H10 5382   5.067   5.703   2.996 -1.6235  1.9245  0.2019
  703Co      Co 5383   5.646   4.853   4.186 -0.1720  0.3512  0.1540
  704Co      Co 5384   4.639   5.539   4.178  0.1129  0.1232 -0.1713
  705Co      Co 5385   5.151   4.668   4.493  0.0073 -0.2060 -0.2472
  706Co      Co 5386   5.140   5.725   3.879  0.0881  0.1504 -0.2083
  707Co      Co 5387   6.621   7.782  -0.316  0.3742  0.0449 -0.0964
  708Co      Co 5388   5.621   5.380   3.895  0.3521 -0.2060 -0.1002
  709UNL     H0 5389   6.867   7.890  -0.487 -1.1320 -0.8770  0.9337
  709UNL     H1 5390   6.848   8.115  -0.653 -1.4283 -0.2409 -2.3152
  709UNL     C2 5391   6.783   7.957  -0.504 -0.5427 -0.3328  0.0796
  709UNL     C3 5392   6.775   8.074  -0.586 -0.2519 -0.3710 -1.0771
  709UNL     C4 5393   6.597   8.043  -0.478 -0.2792 -0.0178 -0.4898
  709UNL     C5 5394   6.458   8.070  -0.429 -0.3303 -0.1870 -0.5682
  709UNL     N6 5395   6.665   7.941  -0.441  0.5606  0.0719 -1.0107
  709UNL     N7 5396   4.696   5.358   4.233 -0.0674 -0.4505 -0.4037
  709UNL     H8 5397   6.461   8.059  -0.320  2.9062  1.1143 -0.4027
  709UNL     H9 5398   6.386   8.011  -0.486 -2.1736  0.4900  0.9695
  709UNL    H10 5399   6.422   8.171  -0.449 -0.7376  0.1137  1.4839
  710UNL     H0 5400   5.213   5.976   3.729  1.7995 -0.7258  0.8559
  710UNL     H1 5401   5.229   5.974   3.449  0.6069  0.4767  0.1030
  710UNL     C2 5402   5.190   5.898   3.658 -0.6262  0.3585  0.3398
  710UNL     C3 5403   5.204   5.890   3.513 -0.1097  0.2393 -0.4818
  710UNL     C4 5404   5.151   5.701   3.596  1.5106 -0.0741 -0.1930
  710UNL     C5 5405   5.135   5.549   3.600 -0.5924 -0.6177  0.6817
  710UNL     N6 5406   5.156   5.776   3.702  0.6776  0.4051  0.2711
  710UNL     N7 5407   5.173   5.768   3.483 -0.2530 -0.0621 -0.4843
  710UNL     H8 5408   5.234   5.504   3.585 -1.0017 -0.9669 -1.1949
  710UNL     H9 5409   5.081   5.496   3.521  1.0204 -1.0184 -0.2036
  710UNL    H10 5410   5.092   5.507   3.692 -0.0445  1.7417  2.0823
  711UNL     H0 5411   4.684   5.544   4.489 -0.9595  1.6738  2.0353
  711UNL     H1 5412   4.719   5.793   4.617  1.1483  2.0757  0.3143
  711UNL     C2 5413   4.674   5.645   4.450  0.3758  0.7656 -0.9382
  711UNL     C3 5414   4.687   5.768   4.517  0.5000  0.4813  0.8962
  711UNL     C4 5415   4.626   5.798   4.322  0.4102 -0.2773  0.0990
  711UNL     C5 5416   4.576   5.874   4.204 -0.3024  0.0874 -0.1236
  711UNL     N6 5417   4.650   5.668   4.325  0.3942 -0.0273  0.4321
  711UNL     N7 5418   4.659   5.864   4.436  0.0769 -0.7974  0.3857
  711UNL     H8 5419   4.468   5.854   4.194  0.2019 -2.7715 -0.6119
  711UNL     H9 5420   4.630   5.829   4.121  1.4346  0.0961  0.9464
  711UNL    H10 5421   4.601   5.981   4.202 -0.5481  0.2826  2.8424
  712UNL     H0 5422   4.901   4.580   4.343  0.8699 -0.1594 -0.7005
  712UNL     H1 5423   4.645   4.701   4.392  0.0405 -0.3580 -0.2407
  712UNL     C2 5424   4.869   4.671   4.393 -0.1230 -0.6681 -0.3841
  712UNL     C3 5425   4.745   4.732   4.417 -0.0121 -0.6017  0.2910
  712UNL     C4 5426   4.906   4.848   4.489  0.3187 -0.0724  0.5423
  712UNL     C5 5427   4.978   4.970   4.543  0.0892 -0.0632 -0.7542
  712UNL     N6 5428   4.962   4.732   4.464 -0.0354 -0.5074  0.5249
  712UNL     N7 5429   6.728   7.617  -0.321  0.0857  0.2658 -0.0229
  712UNL     H8 5430   5.066   4.977   4.477  0.2628 -1.2250 -0.6785
  712UNL     H9 5431   5.005   4.936   4.644 -0.0152 -1.4768 -1.1724
  712UNL    H10 5432   4.921   5.063   4.542  1.7524  1.0008 -1.3569
  713UNL     H0 5433   4.634   5.616   3.870 -0.5287  1.8905 -1.1652
  713UNL     H1 5434   4.851   5.694   3.736 -0.7079  4.9789  0.8839
  713UNL     C2 5435   4.733   5.625   3.911 -0.5807 -0.4173 -0.3618
  713UNL     C3 5436   4.851   5.662   3.840 -0.5494  0.1697 -0.3616
  713UNL     C4 5437   4.892   5.633   4.047 -0.6003  0.3808  0.6493
  713UNL     C5 5438   4.973   5.629   4.169 -0.2229  0.1907 -0.3940
  713UNL     N6 5439   4.766   5.603   4.033  0.6114 -0.4843 -0.4105
  713UNL     N7 5440   4.951   5.668   3.925 -0.4618 -0.3027  0.0060
  713UNL     H8 5441   4.948   5.722   4.222  2.3210  1.9362 -1.9934
  713UNL     H9 5442   5.080   5.632   4.144  0.0904  1.7196  0.9435
  713UNL    H10 5443   4.950   5.549   4.239 -3.4256 -1.1401 -2.7512
  714UNL     H0 5444   5.324   4.882   4.639  3.9282 -1.0039  0.8206
  714UNL     H1 5445   5.353   4.872   4.918  1.4768 -1.3620 -0.5110
  714UNL     C2 5446   5.272   4.823   4.713  0.2443  0.8967 -0.0220
  714UNL     C3 5447   5.286   4.813   4.856 -0.5048  0.0659  0.1838
  714UNL     C4 5448   5.132   4.680   4.785  0.2061  0.1634  0.1475
  714UNL     C5 5449   5.000   4.610   4.792  0.5294 -0.4824 -0.0268
  714UNL     N6 5450   5.195   4.721   4.677  0.1247  0.0474 -0.6220
  714UNL     N7 5451   7.153   7.493   0.104 -0.1363 -0.0124 -0.6793
  714UNL     H8 5452   4.908   4.669   4.793  0.8745  0.1494  2.9214
  714UNL     H9 5453   4.987   4.549   4.882  2.2671 -0.0538  0.5534
  714UNL    H10 5454   4.982   4.555   4.699 -1.1519  0.8013 -0.5003
  715UNL     H0 5455   5.842   4.394   4.087 -0.1079 -0.2120 -1.0239
  715UNL     H1 5456   5.884   4.633   4.217  1.7380 -0.0582 -1.9859
  715UNL     C2 5457   5.780   4.483   4.088 -0.1849 -0.2616  0.0094
  715UNL     C3 5458   5.797   4.607   4.158  0.3943  0.0276 -0.1162
  715UNL     C4 5459   5.613   4.600   4.045 -0.5299 -0.3327  0.2068
  715UNL     C5 5460   5.481   4.630   3.985 -0.4690  0.9159 -0.4802
  715UNL     N6 5461   5.668   4.483   4.020  0.3160 -0.9180 -0.4300
  715UNL     N7 5462   5.688   4.678   4.132  0.1779 -0.0668 -0.1716
  715UNL     H8 5463   5.434   4.551   3.925  0.1487  0.3431 -0.2261
  715UNL     H9 5464   5.491   4.724   3.930  3.4327  1.5328  0.9482
  715UNL    H10 5465   5.415   4.638   4.072  0.3397 -0.3748  0.2900
  716UNL     H0 5466   5.131   4.868   4.256 -0.2823  0.0062  1.5047
  716UNL     H1 5467   5.371   4.949   4.121  0.7094  0.2843 -0.5393
  716UNL     C2 5468   5.234   4.838   4.267  0.0889  0.3303 -0.6701
  716UNL     C3 5469   5.356   4.890   4.210 -0.2040  0.9361 -0.2417
  716UNL     C4 5470   5.401   4.748   4.358  0.1183  0.1326  0.1724
  716UNL     C5 5471   5.490   4.656   4.439  0.6235 -0.1863 -0.1853
  716UNL     N6 5472   5.275   4.751   4.358  0.1873 -0.1275 -0.0311
  716UNL     N7 5473   5.459   4.828   4.260 -0.1635 -0.3492 -0.5899
  716UNL     H8 5474   5.582   4.710   4.464 -0.6513  2.0705 -0.0116
  716UNL     H9 5475   5.442   4.627   4.534 -1.4433 -0.3758 -1.2395
  716UNL    H10 5476   5.525   4.571   4.381 -2.8407 -1.9305  0.0399
  717UNL     H0 5477   5.117   5.441   4.008  0.2886 -1.9923  0.5651
  717UNL     H1 5478   5.338   5.261   3.982  0.3811 -0.5002  0.1428
  717UNL     C2 5479   5.219   5.454   3.973 -0.0489  0.5888  0.3669
  717UNL     C3 5480   5.330   5.367   3.963  0.0645 -0.2821  1.4016
  717UNL     C4 5481   5.388   5.562   3.900 -0.1556  0.3093  0.8352
  717UNL     C5 5482   5.459   5.677   3.838  0.0352 -0.3655 -0.5760
  717UNL     N6 5483   5.258   5.571   3.929 -0.6318  0.5437  0.4733
  717UNL     N7 5484   5.428   5.435   3.910  0.4010 -0.7446 -0.5357
  717UNL     H8 5485   5.472   5.652   3.732  0.9908 -0.2344 -0.5002
  717UNL     H9 5486   5.561   5.701   3.869  1.2825 -1.6341 -3.3807
  717UNL    H10 5487   5.402   5.771   3.838  1.7190  0.7042  0.0636
  718UNL     H0 5488   5.693   5.118   3.743  0.3634  0.0867  0.3496
  718UNL     H1 5489   5.685   4.868   3.883  1.2325  0.1187 -0.6248
  718UNL     C2 5490   5.672   5.095   3.846  0.4206  0.1217  0.3695
  718UNL     C3 5491   5.671   4.971   3.914 -0.2505 -0.4747  0.7748
  718UNL     C4 5492   5.648   5.125   4.052  0.3897  0.6667 -0.1591
  718UNL     C5 5493   5.608   5.197   4.176 -0.0310 -0.3503 -0.1917
  718UNL     N6 5494   5.642   5.187   3.935 -0.0651 -0.5130  0.7325
  718UNL     N7 5495   5.640   4.985   4.043 -0.6034 -0.0725  0.7700
  718UNL     H8 5496   5.536   5.277   4.157 -0.1144 -0.2819  0.3824
  718UNL     H9 5497   5.691   5.256   4.215  0.5102 -1.1919 -0.0395
  718UNL    H10 5498   5.598   5.130   4.263  0.6532 -1.2082 -0.7510
  719UNL     H0 5499   5.600   5.609   4.117  0.5142  0.9597 -0.3857
  719UNL     H1 5500   5.831   5.708   4.253 -0.1493  0.0528 -0.2735
  719UNL     C2 5501   5.702   5.573   4.113  0.3994  0.5312  0.3623
  719UNL     C3 5502   5.813   5.624   4.188 -0.3904 -0.4183  0.3832
  719UNL     C4 5503   5.861   5.459   4.059  0.0884 -1.1893  0.0100
  719UNL     C5 5504   5.950   5.360   3.990 -0.2885 -0.3354 -0.0630
  719UNL     N6 5505   5.734   5.476   4.033  0.0739  0.0698  0.3657
  719UNL     N7 5506   5.919   5.555   4.143 -0.3778 -0.3059  0.3684
  719UNL     H8 5507   6.043   5.408   3.957  0.1245 -0.2848  1.1531
  719UNL     H9 5508   5.916   5.322   3.893  0.2451  0.5118 -0.5981
  719UNL    H10 5509   5.971   5.277   4.058  3.8169  1.2465  0.8743
  720UNL     H0 5510   6.386   7.702  -0.145  1.2002  0.3010  0.3482
  720UNL     H1 5511   6.125   7.642  -0.278  1.0255 -0.5839 -0.0498
  720UNL     C2 5512   6.348   7.705  -0.246 -0.0009  0.5416  0.7839
  720UNL     C3 5513   6.224   7.659  -0.317  0.6082 -0.1698 -0.9450
  720UNL     C4 5514   6.376   7.695  -0.451  0.0277 -0.0005 -0.0806
  720UNL     C5 5515   6.442   7.714  -0.581  0.0080  0.0286 -0.4666
  720UNL     N6 5516   6.438   7.727  -0.340  0.1214  0.5081  0.3728
  720UNL     N7 5517   4.287   4.897   4.352 -0.1208  0.0257 -0.3035
  720UNL     H8 5518   6.545   7.679  -0.586  0.2979  0.7834 -0.0314
  720UNL     H9 5519   6.447   7.818  -0.616 -3.1545  0.7957  0.9673
  720UNL    H10 5520   6.390   7.649  -0.652 -2.1058  0.7527  0.3037
  721Co      Co 5521   6.602   8.310   0.573  0.2126  0.0206  0.0815
  722Co      Co 5522   5.631   8.993   0.609 -0.2761 -0.1931  0.0428
  723Co      Co 5523   6.123   8.141   0.895 -0.1490  0.1446 -0.3899
  724Co      Co 5524   6.118   9.156   0.294 -0.2877  0.2992 -0.1783
  725Co      Co 5525   5.637   8.474   0.892 -0.2188 -0.0541 -0.0450
  726Co      Co 5526   6.596   8.828   0.278 -0.1941  0.1257  0.0110
  727UNL     H0 5527   5.859   8.541   0.702 -1.3720 -0.2891 -1.1141
  727UNL     H1 5528   5.868   8.791   0.564  0.0068 -1.3966 -0.9491
  727UNL     C2 5529   5.801   8.633   0.710 -0.1951  0.4200 -0.4610
  727UNL     C3 5530   5.801   8.754   0.640  0.3527  0.0554  0.0984
  727UNL     C4 5531   5.623   8.739   0.764 -0.3257 -0.1471 -0.6683
  727UNL     C5 5532   5.488   8.769   0.814  0.3662 -0.5276 -0.3231
  727UNL     N6 5533   5.692   8.633   0.790  0.2187  1.0981 -0.0248
  727UNL     N7 5534   5.696   8.819   0.673 -0.3727  0.2780 -0.4939
  727UNL     H8 5535   5.457   8.872   0.789  2.8607  0.0201 -1.5004
  727UNL     H9 5536   5.474   8.763   0.922  2.9565 -2.4951 -0.0166
  727UNL    H10 5537   5.418   8.699   0.766  0.9887 -2.7995  1.8890
  728UNL     H0 5538   6.145   9.426   0.147  2.0402  1.1461 -2.5119
  728UNL     H1 5539   6.149   9.442  -0.131  0.5680 -1.0904 -1.3172
  728UNL     C2 5540   6.134   9.347   0.074 -0.1483 -0.3744 -0.6561
  728UNL     C3 5541   6.151   9.353  -0.069 -0.4700 -0.1172  0.1565
  728UNL     C4 5542   6.109   9.156  -0.001  0.7672 -0.1266 -0.3399
  728UNL     C5 5543   6.057   9.018  -0.023  0.4141  0.3005  0.0218
  728UNL     N6 5544   6.112   9.222   0.113  0.2063 -1.0990 -0.4080
  728UNL     N7 5545   6.124   9.233  -0.115 -0.5365  0.3127  0.0466
  728UNL     H8 5546   6.081   8.985  -0.124  0.1752  0.5946 -0.1340
  728UNL     H9 5547   5.947   9.021  -0.012  0.5735  0.7439  2.0001
  728UNL    H10 5548   6.099   8.951   0.053 -0.8122  0.2275  0.6688
  729UNL     H0 5549   5.669   8.983   0.911  1.2286  0.3562  0.8808
  729UNL     H1 5550   5.664   9.230   1.078  1.0560 -0.3961  0.0179
  729UNL     C2 5551   5.658   9.088   0.889 -0.2560  0.1604  0.5811
  729UNL     C3 5552   5.655   9.208   0.972  0.4498 -0.1554  0.0134
  729UNL     C4 5553   5.635   9.250   0.764  0.4272 -0.5000  0.2895
  729UNL     C5 5554   5.627   9.345   0.644  0.1127  0.0893  0.6063
  729UNL     N6 5555   5.637   9.118   0.764 -0.5733 -0.6438  0.3184
  729UNL     N7 5556   5.642   9.308   0.891  0.1436 -0.0796  0.2777
  729UNL     H8 5557   5.729   9.374   0.617 -0.3616  0.7492 -0.5398
  729UNL     H9 5558   5.583   9.442   0.671 -0.7360  0.0010 -0.3909
  729UNL    H10 5559   5.566   9.307   0.561  2.1620 -0.5753 -0.6715
  730UNL     H0 5560   5.864   8.009   0.799  0.0752 -0.1034  1.1743
  730UNL     H1 5561   5.627   8.166   0.770  0.5032 -2.1677 -0.1354
  730UNL     C2 5562   5.844   8.114   0.817  0.5881  0.2834 -0.3444
  730UNL     C3 5563   5.725   8.192   0.809 -0.0540  1.0629 -0.6141
  730UNL     C4 5564   5.877   8.305   0.893 -0.1068 -0.4713 -0.4199
  730UNL     C5 5565   5.942   8.412   0.971 -0.3291  0.1293 -0.2552
  730UNL     N6 5566   5.935   8.197   0.864 -0.1557 -0.2086 -0.1317
  730UNL     N7 5567   5.749   8.313   0.854  0.0066  0.8709 -0.0001
  730UNL     H8 5568   6.039   8.423   0.920 -0.4942 -0.6134 -0.7534
  730UNL     H9 5569   5.964   8.389   1.076 -0.7120 -0.5975 -0.3284
  730UNL    H10 5570   5.886   8.506   0.968  0.9910  0.9821  0.7052
  731UNL     H0 5571   5.608   9.123   0.325  0.0248  1.9309 -0.2251
  731UNL     H1 5572   5.846   9.162   0.176 -0.3813  1.1069  0.3655
  731UNL     C2 5573   5.712   9.106   0.352 -0.3226  0.0703  0.0870
  731UNL     C3 5574   5.831   9.135   0.280 -0.5499  0.5709  0.2038
  731UNL     C4 5575   5.880   9.110   0.485  0.0726  0.4487 -0.1024
  731UNL     C5 5576   5.958   9.092   0.614  0.0480 -0.3411 -0.2983
  731UNL     N6 5577   5.753   9.081   0.473 -0.1642  0.2886 -0.1071
  731UNL     N7 5578   5.936   9.118   0.359  0.2030  0.3782 -0.0868
  731UNL     H8 5579   6.047   9.157   0.620  0.6803 -1.2407  0.2897
  731UNL     H9 5580   6.003   8.993   0.619  3.8079  1.2648  2.6349
  731UNL    H10 5581   5.896   9.120   0.700  0.0815  1.7090 -0.8898
  732UNL     H0 5582   6.313   8.303   1.068  1.2063  0.7212  2.0552
  732UNL     H1 5583   6.358   8.239   1.331 -0.3519 -1.3390  0.6692
  732UNL     C2 5584   6.243   8.261   1.139  0.0023 -0.8926  0.0174
  732UNL     C3 5585   6.271   8.221   1.268  0.1045 -0.4513 -0.2606
  732UNL     C4 5586   6.100   8.120   1.196  1.0813  0.3101 -0.1384
  732UNL     C5 5587   5.972   8.034   1.204  0.1711 -0.1166  0.5871
  732UNL     N6 5588   6.153   8.183   1.089 -0.4208  0.4572 -0.2863
  732UNL     N7 5589   6.168   8.155   1.309  0.4644  0.0937  0.2243
  732UNL     H8 5590   5.933   8.031   1.101  0.1266 -1.1809  0.6253
  732UNL     H9 5591   5.886   8.088   1.244  0.1579 -0.5819  1.2049
  732UNL    H10 5592   5.982   7.931   1.241  1.8618 -0.4295 -0.6299
  733UNL     H0 5593   6.843   7.864   0.511  0.5767  0.2905  2.3283
  733UNL     H1 5594   6.815   8.131   0.631 -1.0956  3.2637 -1.0320
  733UNL     C2 5595   6.770   7.943   0.500  0.4634 -0.0563  0.3511
  733UNL     C3 5596   6.757   8.073   0.560  0.4175  0.1968  0.0194
  733UNL     C4 5597   6.601   8.040   0.428  0.1000  0.2210 -0.3866
  733UNL     C5 5598   6.467   8.060   0.368  0.0272 -0.2577 -0.4722
  733UNL     N6 5599   6.666   7.927   0.417  0.5228  0.3967  0.3155
  733UNL     N7 5600   6.650   8.127   0.520 -0.0596  0.0347  0.1468
  733UNL     H8 5601   6.442   7.980   0.296 -2.6781  0.4019 -0.4007
  733UNL     H9 5602   6.464   8.148   0.303  0.8158 -0.8111 -1.2821
  733UNL    H10 5603   6.387   8.063   0.443  0.8598  0.5180  0.3988
  734UNL     H0 5604   6.106   8.386   0.717  0.5068  3.1913 -0.2564
  734UNL     H1 5605   6.321   8.467   0.555 -1.3914  0.0037  0.9991
  734UNL     C2 5606   6.206   8.347   0.710 -0.3398  0.7515  0.0502
  734UNL     C3 5607   6.313   8.385   0.625  0.5442 -0.6229  0.5602
  734UNL     C4 5608   6.366   8.224   0.744  0.0307 -0.5213  0.0785
  734UNL     C5 5609   6.448   8.111   0.801 -0.0521 -0.2019  0.0482
  734UNL     N6 5610   6.243   8.239   0.774  0.1301  0.3617  0.4230
  734UNL     N7 5611   6.406   8.303   0.642 -0.4882 -0.3005  0.2217
  734UNL     H8 5612   6.548   8.091   0.760 -0.4446  2.5739 -2.6019
  734UNL     H9 5613   6.463   8.133   0.907  0.6284 -0.7381  0.0704
  734UNL    H10 5614   6.409   8.011   0.777 -1.0839  0.4339 -1.0306
  735UNL     H0 5615   6.110   8.858   0.409  0.9433  0.2964  1.9049
  735UNL     H1 5616   6.316   8.691   0.360 -1.1323  0.2635  1.0864
  735UNL     C2 5617   6.202   8.879   0.357  0.2291 -0.1079  0.4298
  735UNL     C3 5618   6.313   8.795   0.332  0.0032 -0.0506 -0.3531
  735UNL     C4 5619   6.358   8.992   0.277  0.1650 -0.3480 -0.2299
  735UNL     C5 5620   6.443   9.106   0.221 -0.0155  0.3477  0.1784
  735UNL     N6 5621   6.232   8.997   0.312 -0.9607 -0.5592 -0.1247
  735UNL     N7 5622   6.410   8.873   0.289  0.2514 -0.0012  0.1259
  735UNL     H8 5623   6.386   9.200   0.223 -1.4718 -0.4621 -0.7430
  735UNL     H9 5624   6.459   9.089   0.113 -0.7614 -0.2042  0.1407
  735UNL    H10 5625   6.535   9.116   0.278  0.0151  1.3336 -0.0324
  736UNL     H0 5626   6.678   8.566   0.131 -2.2972  0.0027 -0.5783
  736UNL     H1 5627   6.680   8.316   0.281 -0.5871 -1.4099  2.2746
  736UNL     C2 5628   6.646   8.539   0.231  0.3047  0.3263  0.4165
  736UNL     C3 5629   6.650   8.417   0.308 -0.3318 -0.6510 -0.0965
  736UNL     C4 5630   6.598   8.573   0.428 -0.1663  0.2097 -0.2587
  736UNL     C5 5631   6.568   8.645   0.561 -0.1197 -0.0562  0.7181
  736UNL     N6 5632   6.614   8.636   0.311  0.3103  0.0697  0.4786
  736UNL     N7 5633   6.616   8.445   0.432 -0.1689 -0.1145 -0.0410
  736UNL     H8 5634   6.592   8.751   0.573 -6.2181  1.4798  3.3831
  736UNL     H9 5635   6.596   8.596   0.655 -0.0566  0.8586  1.1918
  736UNL    H10 5636   6.459   8.657   0.566 -0.2782 -0.8377 -0.5598
  737UNL     H0 5637   6.590   9.026   0.523  0.0866  0.3951  0.6389
  737UNL     H1 5638   6.840   9.114   0.645  2.1043  0.2911 -0.6488
  737UNL     C2 5639   6.693   9.006   0.496 -0.3805 -0.9342 -0.2591
  737UNL     C3 5640   6.816   9.049   0.562 -0.0248  0.2803 -0.0698
  737UNL     C4 5641   6.849   8.913   0.411 -0.0477 -0.6298 -0.4086
  737UNL     C5 5642   6.928   8.806   0.343  0.0961 -0.2030  0.2663
  737UNL     N6 5643   6.721   8.937   0.393  0.2425  0.3106 -0.2939
  737UNL     N7 5644   6.914   8.983   0.515 -0.1066  0.0219 -0.1769
  737UNL     H8 5645   6.885   8.799   0.242 -0.1846  3.0953  0.0535
  737UNL     H9 5646   6.916   8.712   0.398  2.9667 -2.0195 -1.9084
  737UNL    H10 5647   7.035   8.826   0.333  0.1009 -0.4567 -0.2052
  738UNL     H0 5648   5.368   8.412   1.055 -1.3399 -0.6656  0.0202
  738UNL     H1 5649   5.139   8.346   0.928  1.4509 -3.5140  1.2177
  738UNL     C2 5650   5.351   8.402   0.948 -0.5712 -0.6039 -0.1146
  738UNL     C3 5651   5.233   8.372   0.880 -0.1449  0.4166 -0.2192
  738UNL     C4 5652   5.396   8.398   0.740  0.0854  0.7762  0.0636
  738UNL     C5 5653   5.483   8.392   0.618 -0.0026  0.4635  0.3775
  738UNL     N6 5654   5.449   8.429   0.859 -0.0346 -0.2608 -0.0662
  738UNL     N7 5655   5.263   8.368   0.751  0.3341 -0.1010 -0.0712
  738UNL     H8 5656   5.575   8.335   0.632 -0.3706  0.3239  2.5810
  738UNL     H9 5657   5.490   8.478   0.551 -2.0376 -1.9765 -3.3589
  738UNL    H10 5658   5.430   8.325   0.548 -0.6504 -0.2217  1.4907
  739Co      Co 5659   6.097   7.623   1.789 -0.1323  0.2685  0.2626
  740Co      Co 5660   5.139   8.300   1.818  0.2827  0.1814 -0.0587
  741Co      Co 5661   5.636   7.442   2.122  0.3069 -0.2855 -0.3660
  742Co      Co 5662   5.620   8.465   1.489 -0.1666  0.1885  0.0923
  743Co      Co 5663   5.153   7.797   2.108 -0.1151  0.1044 -0.0465
  744Co      Co 5664   6.109   8.136   1.504  0.2725  0.0756  0.2509
  745UNL     H0 5665   5.362   7.848   1.894 -2.5968 -1.5973  0.1620
  745UNL     H1 5666   5.368   8.106   1.772  1.7410  0.6994  1.7123
  745UNL     C2 5667   5.301   7.937   1.903 -0.3138  0.1209 -0.4093
  745UNL     C3 5668   5.303   8.071   1.850 -0.1187  0.4501  0.1391
  745UNL     C4 5669   5.129   8.038   1.964  0.4529  0.2289  0.0720
  745UNL     C5 5670   4.988   8.063   2.018  0.0470  0.1632 -0.2525
  745UNL     N6 5671   5.191   7.929   1.978  0.1579 -0.2008 -0.1958
  745UNL     N7 5672   5.192   8.129   1.881  0.1633 -0.5882 -0.4996
  745UNL     H8 5673   4.950   8.162   1.990  0.8238  0.3886 -0.5400
  745UNL     H9 5674   4.986   8.056   2.128 -1.1609  1.9395 -0.1145
  745UNL    H10 5675   4.919   7.987   1.980  0.0519  0.7365 -1.4333
  746UNL     H0 5676   5.688   8.705   1.348 -0.1662  0.0210  0.8516
  746UNL     H1 5677   5.682   8.739   1.076 -0.6473  0.9764  1.1567
  746UNL     C2 5678   5.679   8.632   1.269 -0.1941  0.7879  0.1279
  746UNL     C3 5679   5.676   8.643   1.126  0.3264  0.1655 -0.2070
  746UNL     C4 5680   5.633   8.446   1.190 -0.2412  0.3107  0.9022
  746UNL     C5 5681   5.628   8.294   1.179 -0.0882 -0.0074  0.0686
  746UNL     N6 5682   5.651   8.508   1.302  0.1769 -1.3698  0.0068
  746UNL     N7 5683   5.656   8.525   1.075 -0.1516  0.3041 -0.1865
  746UNL     H8 5684   5.727   8.254   1.157 -0.9652 -2.0651 -0.4173
  746UNL     H9 5685   5.567   8.267   1.092  1.7856 -0.7830 -1.0406
  746UNL    H10 5686   5.592   8.244   1.270 -1.1320 -0.2652 -0.4647
  747UNL     H0 5687   5.186   8.306   2.111 -0.3168  0.7370  1.3768
  747UNL     H1 5688   5.220   8.544   2.246 -0.1976 -0.2961  0.5418
  747UNL     C2 5689   5.180   8.406   2.071 -0.3128  0.0855 -0.3870
  747UNL     C3 5690   5.191   8.530   2.143 -0.4282  0.1815  0.5360
  747UNL     C4 5691   5.143   8.558   1.942 -0.0736  0.3183  0.1557
  747UNL     C5 5692   5.117   8.620   1.805  0.9603  0.3587 -0.7272
  747UNL     N6 5693   5.141   8.431   1.952  0.2911  0.6617  0.0622
  747UNL     N7 5694   5.170   8.627   2.058 -0.1767 -0.6926  0.6570
  747UNL     H8 5695   5.209   8.626   1.745  1.6531 -0.4758  0.2197
  747UNL     H9 5696   5.075   8.721   1.814 -1.1829 -0.6235  1.6706
  747UNL    H10 5697   5.043   8.570   1.741  2.4112 -1.7975 -0.8310
  748UNL     H0 5698   5.344   7.326   2.063  0.3196 -0.4537  0.9601
  748UNL     H1 5699   5.118   7.523   2.064 -0.0422  0.7471 -0.0830
  748UNL     C2 5700   5.342   7.431   2.086  0.7026 -0.1541 -0.3308
  748UNL     C3 5701   5.224   7.522   2.083 -0.0166 -0.1017 -0.2261
  748UNL     C4 5702   5.408   7.621   2.124  0.0591  0.3281 -0.0536
  748UNL     C5 5703   5.488   7.731   2.192 -0.0467  0.2656  0.6218
  748UNL     N6 5704   5.451   7.501   2.105 -0.8210 -0.0892  0.0984
  748UNL     N7 5705   5.276   7.641   2.093 -0.2489 -0.2955 -0.1396
  748UNL     H8 5706   5.469   7.831   2.152 -0.5146 -0.1037 -0.0935
  748UNL     H9 5707   5.595   7.713   2.177 -0.1271 -1.1361  1.5044
  748UNL    H10 5708   5.476   7.712   2.300  0.3828  1.1354  0.8346
  749UNL     H0 5709   5.129   8.337   1.498  1.2596 -3.0680 -1.6762
  749UNL     H1 5710   5.334   8.433   1.360 -3.7222  0.2579  0.1145
  749UNL     C2 5711   5.224   8.364   1.542 -0.0296 -0.0690 -0.5162
  749UNL     C3 5712   5.336   8.407   1.464  0.0355  0.8570  0.3487
  749UNL     C4 5713   5.393   8.383   1.670 -0.1912  0.5847  0.6754
  749UNL     C5 5714   5.481   8.374   1.795  0.5830  0.0705 -0.4551
  749UNL     N6 5715   5.262   8.351   1.664 -0.0918  0.0804  0.1804
  749UNL     N7 5716   5.436   8.417   1.549 -0.1561 -0.6068  1.5902
  749UNL     H8 5717   5.541   8.464   1.813  1.9754 -1.1869  1.6362
  749UNL     H9 5718   5.551   8.290   1.782  0.3521 -0.2392  0.2110
  749UNL    H10 5719   5.417   8.361   1.883 -2.1753 -1.2552 -2.4769
  750UNL     H0 5720   5.861   7.567   2.271 -0.7189 -2.0437 -1.3013
  750UNL     H1 5721   5.873   7.570   2.569 -1.2901 -1.4707  1.3280
  750UNL     C2 5722   5.797   7.529   2.349 -0.2301  0.1050  0.2425
  750UNL     C3 5723   5.805   7.532   2.494 -0.3972 -0.2320 -0.1771
  750UNL     C4 5724   5.625   7.434   2.426  0.0940  0.3093 -0.1417
  750UNL     C5 5725   5.492   7.366   2.419  0.1968  0.2454 -0.2356
  750UNL     N6 5726   5.685   7.467   2.312  0.0592 -0.5191  0.2251
  750UNL     N7 5727   5.694   7.470   2.541 -0.5381  0.2575 -0.3851
  750UNL     H8 5728   5.490   7.294   2.336 -0.6358 -0.3746  0.2999
  750UNL     H9 5729   5.417   7.443   2.399 -0.3908 -0.0230  0.8650
  750UNL    H10 5730   5.454   7.318   2.510 -1.2852  0.4593 -0.7208
  751UNL     H0 5731   6.328   7.165   1.707 -1.1968 -1.3209 -1.4226
  751UNL     H1 5732   6.343   7.416   1.834 -2.2084 -0.9641  3.4023
  751UNL     C2 5733   6.266   7.254   1.698 -0.6651 -0.8497 -0.6231
  751UNL     C3 5734   6.277   7.384   1.755  0.2170  0.6595  0.5091
  751UNL     C4 5735   6.103   7.362   1.639  0.0285 -0.0558 -0.3118
  751UNL     C5 5736   5.969   7.398   1.573  0.1500  0.1508  0.6722
  751UNL     N6 5737   6.166   7.251   1.624 -0.4649 -0.1206 -1.0297
  751UNL     N7 5738   6.162   7.447   1.729  0.2308  0.0390 -0.7151
  751UNL     H8 5739   5.953   7.360   1.472  0.1870 -0.3748  0.8626
  751UNL     H9 5740   5.929   7.500   1.585 -1.4815 -0.2881 -0.6689
  751UNL    H10 5741   5.898   7.339   1.633 -0.6792  1.2119  0.7626
  752UNL     H0 5742   5.613   7.690   1.933 -0.9243 -0.6602 -1.0364
  752UNL     H1 5743   5.815   7.746   1.749 -2.6330  1.8662  2.0100
  752UNL     C2 5744   5.709   7.641   1.921 -0.1681  0.4256  0.2817
  752UNL     C3 5745   5.816   7.673   1.828  0.3106 -0.1893  0.2631
  752UNL     C4 5746   5.870   7.510   1.954 -1.0061 -0.1343  0.5235
  752UNL     C5 5747   5.949   7.395   2.020  0.1020 -0.2490  0.6363
  752UNL     N6 5748   5.753   7.545   2.000  0.6666 -0.2291 -0.5432
  752UNL     N7 5749   5.920   7.597   1.855  0.3446  0.0535 -0.1306
  752UNL     H8 5750   5.937   7.304   1.960  1.3187 -0.9224  1.3751
  752UNL     H9 5751   6.054   7.422   2.006  0.1782 -1.1707 -0.7958
  752UNL    H10 5752   5.927   7.389   2.127 -2.2103 -0.9253  0.1789
  753UNL     H0 5753   5.620   8.167   1.592  0.2707 -0.9339 -1.6525
  753UNL     H1 5754   5.838   8.007   1.549  1.3179 -0.0934 -1.4920
  753UNL     C2 5755   5.716   8.200   1.556  0.2953  0.2865 -0.5395
  753UNL     C3 5756   5.828   8.114   1.535  0.8864  0.0325 -0.3294
  753UNL     C4 5757   5.860   8.321   1.482 -0.4762  0.4436 -0.0512
  753UNL     C5 5758   5.924   8.437   1.417  0.3832  0.0274 -0.5358
  753UNL     N6 5759   5.741   8.322   1.527  0.1939  0.1391 -0.0779
  753UNL     N7 5760   5.923   8.196   1.496 -0.3803  0.6160  0.6331
  753UNL     H8 5761   5.876   8.535   1.435  1.1828 -0.0523  2.8280
  753UNL     H9 5762   5.918   8.425   1.309 -0.1381 -1.5981 -0.3449
  753UNL    H10 5763   6.030   8.444   1.447  0.1429 -0.0715  0.3814
  754UNL     H0 5764   6.220   7.880   1.349  1.9093  0.7111  1.0508
  754UNL     H1 5765   6.150   7.637   1.457  1.8260 -0.4878  1.1150
  754UNL     C2 5766   6.182   7.856   1.447  0.3110 -0.3666  0.2180
  754UNL     C3 5767   6.138   7.732   1.507  0.6334 -0.3389  0.5997
  754UNL     C4 5768   6.097   7.873   1.637  0.5794 -0.4126 -0.6439
  754UNL     C5 5769   6.065   7.947   1.767 -0.2160 -0.0294 -0.1556
  754UNL     N6 5770   6.127   7.944   1.526  0.8634  0.2630  0.6014
  754UNL     N7 5771   6.093   7.744   1.622 -0.0432  0.1172 -0.3796
  754UNL     H8 5772   5.981   8.012   1.740 -1.0530 -1.5202 -1.3260
  754UNL     H9 5773   6.156   7.987   1.814  0.2532  0.3189 -1.3343
  754UNL    H10 5774   6.026   7.877   1.842 -0.5606  0.7184  0.3696
  755UNL     H0 5775   6.093   8.341   1.725 -0.6159  0.8110  0.3325
  755UNL     H1 5776   6.319   8.454   1.836  0.1355  0.0531 -0.8091
  755UNL     C2 5777   6.198   8.317   1.715 -0.6722  0.8357 -0.3541
  755UNL     C3 5778   6.317   8.374   1.763  0.4426 -0.7369  0.0307
  755UNL     C4 5779   6.358   8.206   1.649 -0.2751 -0.1764 -0.2250
  755UNL     C5 5780   6.430   8.097   1.573  0.0717  0.7389 -0.2944
  755UNL     N6 5781   6.234   8.225   1.631  0.2688  0.2463 -0.1704
  755UNL     N7 5782   6.419   8.309   1.719  0.1037  0.5368  0.1274
  755UNL     H8 5783   6.390   8.073   1.474 -0.0121  0.0623 -0.0963
  755UNL     H9 5784   6.450   8.011   1.638  1.0909  0.8726 -0.4277
  755UNL    H10 5785   6.525   8.125   1.527 -0.6551 -0.2059 -2.5036
  756UNL     H0 5786   4.866   7.817   2.224 -0.5507  0.0955  0.0333
  756UNL     H1 5787   4.637   7.708   2.095 -0.8800  0.5480  0.0950
  756UNL     C2 5788   4.853   7.763   2.132  0.2465  0.1805 -0.1287
  756UNL     C3 5789   4.741   7.703   2.067 -0.8155  0.8233  0.2887
  756UNL     C4 5790   4.919   7.679   1.956  0.7569 -0.4070 -0.1649
  756UNL     C5 5791   5.003   7.658   1.835 -0.0178  0.5338 -0.5840
  756UNL     N6 5792   4.962   7.739   2.063 -0.2315 -0.1626  0.7032
  756UNL     N7 5793   4.781   7.652   1.952 -0.1470  0.5642  0.1325
  756UNL     H8 5794   5.100   7.708   1.838  0.6164 -0.6308 -0.9044
  756UNL     H9 5795   4.960   7.692   1.740 -1.3027  4.5203  1.2007
  756UNL    H10 5796   5.037   7.554   1.822 -0.5192  0.1204  1.1557
[truncated: 209,576 more chars]
