# Supplementary material for: Metallicious: Automated Force-Field Parameterization of Covalently Bound Metals for Supramolecular Structures
Source: J Chem Theory Comput. 2024 Oct 7;20(20):9060–71. doi: 10.1021/acs.jctc.4c00850 (PMC11500408; doi:10.1021/acs.jctc.4c00850)
Supplement: Supplementary file 2 — ct4c00850_si_002.zip [file ct4c00850_si_002.zip › SI_MD_input/ZIF-67/nonbonded/3_npt.gro]

Good ROcking Metal Altar for Chronical Sinners
 8832
    1Co      Co    1   0.725   0.006   0.585 -0.3414 -0.0420  0.1759
    2Co      Co    2   5.606   0.673   0.608  0.1813  0.0768 -0.3612
    3Co      Co    3   4.165   5.347   0.913 -0.0813  0.2378  0.4043
    4Co      Co    4   0.232   0.866   0.306 -0.1402 -0.2882 -0.2887
    5Co      Co    5   5.605   0.143   0.888 -0.2605  0.0220 -0.1932
    6Co      Co    6   0.737   0.537   0.310  0.3198 -0.1776  0.1228
    7UNL     H0    7   5.818   0.233   0.693  0.6789 -0.2287  1.8421
    7UNL     H1    8   5.808   0.477   0.571  3.1003  0.7106  3.8472
    7UNL     C2    9   5.750   0.316   0.712  0.5728  0.3194 -0.6324
    7UNL     C3   10   5.738   0.438   0.644 -0.5391 -0.4358  0.1134
    7UNL     C4   11   5.585   0.408   0.769 -0.7516  0.0589 -0.3330
    7UNL     C5   12   5.447   0.422   0.828 -0.2414 -0.0217 -0.7879
    7UNL     N6   13   5.645   0.299   0.791 -0.9364 -0.5212  0.1053
    7UNL     N7   14   5.633   0.501   0.682 -0.2368 -0.0098  0.0474
    7UNL     H8   15   5.372   0.458   0.757 -2.2316 -1.3769  0.5320
    7UNL     H9   16   5.442   0.496   0.908 -0.1056 -0.4065 -0.4187
    7UNL    H10   17   5.397   0.331   0.863 -3.5746  1.4661 -1.3282
    8UNL     H0   18   0.334   1.073   0.143  0.2070  0.0447  0.2561
    8UNL     H1   19   0.333   1.072  -0.131  1.2400  2.8506  2.1210
    8UNL     C2   20   0.285   1.000   0.080  0.6216 -0.1537  0.1583
    8UNL     C3   21   0.295   0.998  -0.061  0.6962  0.7851 -0.1924
    8UNL     C4   22   0.220   0.821   0.015  0.1185 -0.1637 -0.1176
    8UNL     C5   23   0.207   0.673   0.031  0.9552  0.1709 -0.8545
    8UNL     N6   24   0.218   0.895   0.124  0.5618  0.5001 -0.1669
    8UNL     N7   25   0.253   0.878  -0.105  0.5895  0.0300  0.3667
    8UNL     H8   26   0.223   0.624  -0.066  0.7664 -0.3583 -0.6207
    8UNL     H9   27   0.105   0.643   0.061  1.4901 -0.4297  0.4221
    8UNL    H10   28   0.276   0.633   0.105 -0.2846 -2.9448 -1.2420
    9UNL     H0   29   5.597   0.683   0.899  0.7574  0.2994 -0.7572
    9UNL     H1   30   5.614   0.911   1.045  1.3756 -0.3180  0.0081
    9UNL     C2   31   5.594   0.785   0.863 -0.4449  0.4418 -0.2983
    9UNL     C3   32   5.603   0.903   0.937  0.0620 -0.3628  0.1355
    9UNL     C4   33   5.600   0.933   0.728  0.4714  0.0647 -0.1094
    9UNL     C5   34   5.621   1.009   0.601 -0.5973 -0.3130 -0.3433
    9UNL     N6   35   5.597   0.803   0.731 -0.5781  0.0937 -0.1336
    9UNL     N7   36   5.613   0.999   0.847  0.1258 -0.2213 -0.2057
    9UNL     H8   37   5.568   1.105   0.596 -0.0978 -0.0794 -1.6170
    9UNL     H9   38   5.586   0.947   0.517 -0.9376 -0.7078  0.0894
    9UNL    H10   39   5.730   1.019   0.591 -0.5930  0.0436  0.0373
   10UNL     H0   40   3.921   5.238   0.844 -0.5530  0.2358  2.4823
   10UNL     H1   41   3.666   5.373   0.844  0.5588 -0.7293  1.7009
   10UNL     C2   42   3.895   5.342   0.857 -0.1169  0.7511 -0.1850
   10UNL     C3   43   3.769   5.405   0.848  0.4218 -0.0798  0.4912
   10UNL     C4   44   3.932   5.540   0.906  0.5411  0.3735 -0.1428
   10UNL     C5   45   4.009   5.660   0.952 -1.0118 -0.3000  0.1464
   10UNL     N6   46   3.994   5.420   0.879  0.2317 -0.1454  0.3384
   10UNL     N7   47   3.797   5.531   0.882  0.1572  0.2791 -0.3734
   10UNL     H8   48   4.027   5.727   0.867 -1.3837 -0.2990  0.0675
   10UNL     H9   49   4.102   5.622   0.995 -2.8803 -3.5633  1.6835
   10UNL    H10   50   3.955   5.715   1.030 -2.2587 -0.6858 -0.4213
   11UNL     H0   51   5.622   0.699   0.314 -1.0522  2.4546  0.1526
   11UNL     H1   52   5.856   0.793   0.191  2.7319  1.6630  0.3898
   11UNL     C2   53   5.718   0.717   0.361 -0.0975 -0.7908 -0.3447
   11UNL     C3   54   5.826   0.776   0.293 -0.4326  0.6004 -0.5948
   11UNL     C4   55   5.865   0.753   0.499  0.3935  0.3128  0.8762
   11UNL     C5   56   5.946   0.750   0.625  0.0872 -0.3516 -0.2396
   11UNL     N6   57   5.741   0.704   0.491 -0.4436 -0.3123  0.1871
   11UNL     N7   58   5.920   0.796   0.382 -0.5482 -0.0953 -0.8363
   11UNL     H8   59   5.903   0.680   0.698 -0.4459 -0.5271 -0.7132
   11UNL     H9   60   5.945   0.849   0.672  1.1719 -0.8934  0.9914
   11UNL    H10   61   6.046   0.705   0.612  0.5891  0.3003  1.1784
   12UNL     H0   62   4.355   5.466   1.080 -0.3589 -1.0130  0.4514
   12UNL     H1   63   4.346   5.474   1.350 -0.2328  0.3822 -0.9011
   12UNL     C2   64   4.278   5.426   1.144 -0.3888 -0.2444  0.9081
   12UNL     C3   65   4.274   5.428   1.283 -0.9710  0.4256 -0.1610
   12UNL     C4   66   4.114   5.327   1.209  0.2691 -0.5135  0.2761
   12UNL     C5   67   3.983   5.257   1.198 -0.1617  0.6495 -0.3249
   12UNL     N6   68   4.171   5.366   1.093  0.2510  0.2282 -0.3038
   12UNL     N7   69   4.168   5.366   1.330  0.0420 -0.4862 -0.3865
   12UNL     H8   70   3.949   5.231   1.097  0.6867 -1.8202 -0.0424
   12UNL     H9   71   3.911   5.334   1.229  0.9684  1.9602 -0.8558
   12UNL    H10   72   3.969   5.175   1.271  1.1840  2.4922  2.1637
   13UNL     H0   73   4.841   5.094   0.487 -0.4242 -1.2503 -2.2911
   13UNL     H1   74   4.793   5.315   0.657 -2.1839 -0.2978  1.2194
   13UNL     C2   75   4.769   5.175   0.480  0.2029 -0.4403 -0.1417
   13UNL     C3   76   4.744   5.286   0.565 -0.4366 -0.0482  0.1663
   13UNL     C4   77   4.598   5.270   0.418 -0.1413 -0.1437  0.2852
   13UNL     C5   78   4.481   5.310   0.341 -0.0738  0.0704  0.2552
   13UNL     N6   79   4.678   5.171   0.380 -0.0453 -0.2141 -0.3601
   13UNL     N7   80   4.634   5.342   0.527  0.3208 -0.1481 -0.5610
   13UNL     H8   81   4.426   5.378   0.408  2.1528 -0.5291  2.8916
   13UNL     H9   82   4.417   5.226   0.315 -0.1488  0.0140  0.6210
   13UNL    H10   83   4.509   5.362   0.248 -3.3201  3.0445  0.7355
   14UNL     H0   84   0.275   0.101   0.756 -0.6697 -0.2172  1.8402
   14UNL     H1   85   0.480   0.127   0.564  2.3869 -0.4262 -1.6092
   14UNL     C2   86   0.366   0.043   0.749 -0.8830 -0.4460  0.8240
   14UNL     C3   87   0.477   0.067   0.654  0.3710  0.2656 -1.1748
   14UNL     C4   88   0.518  -0.075   0.802 -0.1847  0.1378 -0.3428
   14UNL     C5   89   0.589  -0.187   0.871 -0.1603 -0.5711  0.2733
   14UNL     N6   90   0.396  -0.054   0.835  0.2967  0.0810  0.1577
   14UNL     N7   91   0.573  -0.017   0.689  0.4108 -0.0838 -0.5464
   14UNL     H8   92   0.587  -0.281   0.815  1.5477 -1.8323  2.1827
   14UNL     H9   93   0.694  -0.164   0.890  0.2525  0.1261 -2.4806
   14UNL    H10   94   0.551  -0.219   0.969  1.3060 -2.4605  0.2611
   15UNL     H0   95   0.260   0.587   0.398 -2.0303  1.2870 -2.8974
   15UNL     H1   96   0.482   0.421   0.354 -2.1198 -0.2495 -0.3833
   15UNL     C2   97   0.357   0.612   0.357 -0.1437 -0.6564 -0.0309
   15UNL     C3   98   0.473   0.528   0.341  0.8368  0.1407  0.0061
   15UNL     C4   99   0.501   0.728   0.301 -0.0395  0.2333 -0.2670
   15UNL     C5  100   0.568   0.849   0.225 -1.0344 -0.7316  0.0146
   15UNL     N6  101   0.374   0.740   0.337  0.3086  0.0331  0.4391
   15UNL     N7  102   0.568   0.607   0.315 -0.3055 -0.5819 -0.1187
   15UNL     H8  103   0.509   0.941   0.241 -0.9753 -0.5123 -0.9829
   15UNL     H9  104   0.564   0.829   0.117 -1.2341  0.4825 -0.2186
   15UNL    H10  105   0.669   0.877   0.255 -1.7361  0.3301  1.5682
   16UNL     H0  106   0.872   0.295   0.226 -1.6239 -1.5350 -1.6502
   16UNL     H1  107   0.794   0.042   0.306 -0.7052  0.6205 -1.8805
   16UNL     C2  108   0.816   0.265   0.314  0.0227 -0.4331 -0.1458
   16UNL     C3  109   0.785   0.135   0.360  0.2481 -0.5560  0.4471
   16UNL     C4  110   0.715   0.285   0.479 -0.0761  0.3619  0.2548
   16UNL     C5  111   0.674   0.364   0.601 -0.2067 -0.1286  0.0948
   16UNL     N6  112   0.757   0.361   0.381 -0.2402  0.3835  0.5375
   16UNL     N7  113   0.711   0.149   0.467  0.5115 -0.5450  0.8237
   16UNL     H8  114   0.574   0.408   0.587 -0.3299 -0.2025  0.7239
   16UNL     H9  115   0.745   0.445   0.620  1.3032 -1.0651 -1.3257
   16UNL    H10  116   0.674   0.308   0.695  1.6848  0.2289  0.3407
   17UNL     H0  117   0.755   0.793   0.463 -0.8113 -1.1756 -0.6185
   17UNL     H1  118   0.956   0.858   0.640 -1.0685  0.5107  0.1471
   17UNL     C2  119   0.851   0.745   0.479 -0.0577  0.4195 -0.2308
   17UNL     C3  120   0.952   0.782   0.563 -0.1823  0.3027  0.2936
   17UNL     C4  121   0.999   0.629   0.435  0.9918  0.2561  0.0618
   17UNL     C5  122   1.073   0.511   0.376 -0.5683  0.1627  0.5359
   17UNL     N6  123   0.871   0.637   0.403  0.1139 -0.3683 -0.3316
   17UNL     N7  124   1.053   0.701   0.538  0.0734 -0.4574 -0.1770
   17UNL     H8  125   1.056   0.497   0.268 -2.4754 -0.6665  0.9003
   17UNL     H9  126   1.058   0.417   0.431  2.2799 -1.0442 -0.5425
   17UNL    H10  127   1.181   0.515   0.395 -0.1361 -1.3630 -1.2785
   18UNL     H0  128   5.360   0.072   0.992 -0.6977 -0.7175 -0.2160
   18UNL     H1  129   5.133   0.084   0.862 -0.2576  1.0148 -2.3733
   18UNL     C2  130   5.354   0.063   0.885 -0.2297 -0.1537 -0.2939
   18UNL     C3  131   5.232   0.064   0.823  0.1692 -0.1298 -0.8226
   18UNL     C4  132   5.395   0.059   0.690 -0.6756 -0.3142 -0.0707
   18UNL     C5  133   5.471   0.084   0.562 -0.2783 -0.1205  0.1545
   18UNL     N6  134   5.459   0.065   0.804  0.2246  0.2548  0.0687
   18UNL     N7  135   5.254   0.062   0.696 -0.5817 -0.5149 -0.1454
   18UNL     H8  136   5.576   0.061   0.585 -0.5629  0.0355  1.7413
   18UNL     H9  137   5.461   0.189   0.532  0.6806  0.0638  0.4641
   18UNL    H10  138   5.430   0.026   0.478 -1.5469 -0.3986  0.9377
    1Co      Co  139   4.145   4.834   1.802 -0.0191  0.0273  0.1114
    2Co      Co  140   3.192   5.507   1.811 -0.0123 -0.1009  0.0065
    3Co      Co  141   3.633   4.671   2.077  0.1337  0.1135  0.1259
    4Co      Co  142   5.613   0.169   1.486  0.0673  0.0625 -0.0119
    5Co      Co  143   3.125   4.990   2.101 -0.3910 -0.2191 -0.2560
    6Co      Co  144   4.134   5.335   1.508 -0.0336 -0.0804 -0.0163
    7UNL     H0  145   3.323   5.076   1.863 -1.1294 -0.8718  0.0060
    7UNL     H1  146   3.352   5.340   1.821  0.9771  0.9819  2.5321
    7UNL     C2  147   3.259   5.153   1.904  0.1396  0.5695 -0.5818
    7UNL     C3  148   3.275   5.287   1.876 -0.1485  0.4123  0.5078
    7UNL     C4  149   3.111   5.250   1.985 -0.7573 -1.1641  0.4639
    7UNL     C5  150   2.980   5.275   2.053  0.5528  1.0393  0.1888
    7UNL     N6  151   3.165   5.131   1.988  0.6983  0.7188  0.0132
    7UNL     N7  152   3.181   5.352   1.924  0.3853  0.1936  0.0062
    7UNL     H8  153   2.986   5.234   2.155 -0.4634 -2.0416 -0.8801
    7UNL     H9  154   2.892   5.242   1.997  1.1001 -1.0724  0.4905
    7UNL    H10  155   2.967   5.382   2.077  1.3796  0.9723  0.9986
    8UNL     H0  156   5.687   0.389   1.292  0.6565  0.2330 -0.3771
    8UNL     H1  157   5.660   0.371   1.023  3.9265  1.2754  1.2098
    8UNL     C2  158   5.658   0.300   1.237  0.0667 -0.1533  0.5247
    8UNL     C3  159   5.632   0.299   1.099  0.2322  0.6548 -0.5037
    8UNL     C4  160   5.570   0.126   1.194 -0.1988  0.3433  0.0870
    8UNL     C5  161   5.540  -0.018   1.210 -0.0920 -0.0733  0.1707
    8UNL     N6  162   5.611   0.189   1.300  0.2639  0.0461 -0.0767
    8UNL     N7  163   5.578   0.186   1.065 -0.3393  0.2853 -0.7768
    8UNL     H8  164   5.452  -0.029   1.275  0.7931 -2.9664  1.0399
    8UNL     H9  165   5.619  -0.073   1.263  0.6190  2.9711  2.5762
    8UNL    H10  166   5.504  -0.068   1.119  0.2871 -1.1865  0.6098
    9UNL     H0  167   5.202   0.025   2.106  2.6312  1.0754  1.7885
    9UNL     H1  168   5.150   0.259   2.241 -1.0938  0.8068  0.5587
    9UNL     C2  169   5.169   0.119   2.064  0.2508 -0.6444 -0.5501
    9UNL     C3  170   5.142   0.239   2.135  0.2333  0.4920  0.5016
    9UNL     C4  171   5.124   0.268   1.937  0.1768  0.6994  0.0526
    9UNL     C5  172   5.098   0.322   1.806 -0.4745  0.1458 -0.0255
    9UNL     N6  173   5.144   0.136   1.935  0.2901 -0.3518 -0.6859
    9UNL     N7  174   5.116   0.338   2.051  0.0458  0.0333  0.2625
    9UNL     H8  175   5.169   0.394   1.763 -0.8911  0.1499 -0.7274
    9UNL     H9  176   5.012   0.390   1.812 -1.7732 -1.5024  0.9407
    9UNL    H10  177   5.094   0.249   1.724  2.9715 -1.5966  1.1729
   10UNL     H0  178   3.388   4.631   1.900 -1.4403  3.4791 -2.9818
   10UNL     H1  179   3.149   4.737   1.974  0.7906 -0.1581 -0.1583
   10UNL     C2  180   3.370   4.706   1.976 -0.1950  0.5272  0.5386
   10UNL     C3  181   3.248   4.766   2.008  0.3930  0.5087  0.4474
   10UNL     C4  182   3.408   4.861   2.097  0.3734  0.1258  0.4184
   10UNL     C5  183   3.467   4.975   2.176 -0.6360  0.2167 -0.3315
   10UNL     N6  184   3.474   4.760   2.039 -0.0249  0.1650 -0.2828
   10UNL     N7  185   3.274   4.870   2.077  0.0682  0.1270 -0.3299
   10UNL     H8  186   3.562   5.006   2.131 -0.2951  0.1211  0.3155
   10UNL     H9  187   3.498   4.947   2.277  0.5468  2.5347  0.0059
   10UNL    H10  188   3.395   5.057   2.187  0.4221  1.7863 -3.6279
   11UNL     H0  189   5.150   0.029   1.523  0.1010 -0.2476  0.9466
   11UNL     H1  190   5.359   0.147   1.393  1.6315  0.4385  0.6773
   11UNL     C2  191   5.247   0.054   1.564  0.6218 -0.7286  0.0302
   11UNL     C3  192   5.360   0.102   1.491 -0.0289 -0.3013  0.4010
   11UNL     C4  193   5.399   0.060   1.685  0.4700  0.7344 -0.3456
   11UNL     C5  194   5.471   0.064   1.823 -0.3762  0.5203 -0.3934
   11UNL     N6  195   5.278   0.014   1.684 -0.2866 -0.6071  0.7850
   11UNL     N7  196   5.451   0.125   1.575 -0.1996 -0.0986 -0.8136
   11UNL     H8  197   5.403   0.074   1.908  0.1197  0.5725  0.0017
   11UNL     H9  198   5.538   0.150   1.830 -2.7870  2.4711  0.0617
   11UNL    H10  199   5.535  -0.025   1.827 -0.7692  0.1923 -1.0461
   12UNL     H0  200   3.847   4.792   2.243  0.6080  1.1269  0.3620
   12UNL     H1  201   3.857   4.768   2.513 -1.2233 -0.7375  1.0763
   12UNL     C2  202   3.773   4.745   2.307  0.1457  0.2372 -0.7849
   12UNL     C3  203   3.779   4.737   2.445 -0.2567 -0.4201 -0.2347
   12UNL     C4  204   3.610   4.651   2.371  1.0382 -0.8629 -0.5197
   12UNL     C5  205   3.472   4.593   2.382  0.3889  0.8209  0.5544
   12UNL     N6  206   3.662   4.694   2.260  0.3159  0.1371 -0.2864
   12UNL     N7  207   3.675   4.669   2.488  0.0931  0.1278 -0.3065
   12UNL     H8  208   3.450   4.531   2.471  0.7880 -0.8610 -0.4635
   12UNL     H9  209   3.442   4.526   2.300  1.0095  0.8480  0.3001
   12UNL    H10  210   3.410   4.683   2.380  0.7660  1.0774  0.2957
   13UNL     H0  211   4.339   4.375   1.705 -4.7915 -1.2840  3.1134
   13UNL     H1  212   4.354   4.592   1.860  0.7257  1.0392 -0.5084
   13UNL     C2  213   4.287   4.467   1.681  0.0225  0.8509 -0.9161
   13UNL     C3  214   4.289   4.573   1.776  0.1705  0.4368  0.0415
   13UNL     C4  215   4.132   4.582   1.648 -0.0404  0.2052 -0.0923
   13UNL     C5  216   4.012   4.629   1.581  0.4275  0.0448  0.2143
   13UNL     N6  217   4.187   4.473   1.597  0.0864  0.3241  0.3131
   13UNL     N7  218   4.190   4.652   1.751 -0.5940 -0.4836  0.8222
   13UNL     H8  219   4.025   4.645   1.473  1.7085 -1.0017  0.1813
   13UNL     H9  220   3.966   4.723   1.612 -2.0948 -1.0125 -0.1266
   13UNL    H10  221   3.925   4.562   1.586 -0.4450  0.7452 -3.1387
   14UNL     H0  222   3.668   4.887   1.928 -0.1810 -0.6555  0.2073
   14UNL     H1  223   3.900   4.974   1.798 -1.6130  0.0330  0.2143
   14UNL     C2  224   3.767   4.843   1.924  0.2043  0.1859  0.2113
   14UNL     C3  225   3.883   4.887   1.860 -0.5055 -0.4669 -0.1555
   14UNL     C4  226   3.911   4.704   1.948  0.6997  0.8260 -0.1526
   14UNL     C5  227   3.981   4.598   2.019  0.8072  0.6311 -0.3926
   14UNL     N6  228   3.782   4.719   1.967  0.5103  0.5894 -0.4731
   14UNL     N7  229   3.981   4.799   1.876  0.0941  0.4850  0.3305
   14UNL     H8  230   3.915   4.556   2.096 -0.3248 -1.0685 -2.1920
   14UNL     H9  231   3.993   4.515   1.948 -0.9698  1.4978 -1.7742
   14UNL    H10  232   4.074   4.635   2.064  2.6923 -2.1235 -1.7392
   15UNL     H0  233   3.653   5.399   1.591 -0.3606  0.1364 -1.0688
   15UNL     H1  234   3.878   5.248   1.603 -0.8327  0.0894 -1.2254
   15UNL     C2  235   3.753   5.426   1.560 -0.0427 -0.8245 -0.9169
   15UNL     C3  236   3.870   5.352   1.575  0.0929  0.4330 -0.2838
   15UNL     C4  237   3.905   5.529   1.486  0.6712  0.0457  0.2946
   15UNL     C5  238   3.985   5.634   1.417  0.3981 -0.0681  0.1697
   15UNL     N6  239   3.773   5.540   1.502 -0.4577 -0.2846 -0.2803
   15UNL     N7  240   3.969   5.421   1.531 -0.3242 -0.1994  0.3378
   15UNL     H8  241   4.060   5.671   1.488  1.4155 -2.7324  0.5676
   15UNL     H9  242   3.924   5.719   1.383  0.7866 -0.3938 -1.4535
   15UNL    H10  243   4.030   5.594   1.325 -0.2198 -1.8287  0.5947
   16UNL     H0  244   4.173   5.077   1.358 -0.5315  1.5716  0.1277
   16UNL     H1  245   4.171   4.832   1.481 -0.1320  1.2949 -0.9324
   16UNL     C2  246   4.163   5.051   1.462  0.2917  0.0707 -0.1496
   16UNL     C3  247   4.157   4.928   1.530  0.1917  0.7141  0.3519
   16UNL     C4  248   4.150   5.083   1.654  0.0479  0.1616  0.0151
   16UNL     C5  249   4.149   5.153   1.786  0.0866  1.1120 -0.1111
   16UNL     N6  250   4.137   5.151   1.541  0.4150 -0.1626 -0.4099
   16UNL     N7  251   4.147   4.945   1.656  0.0762  0.2714  0.7286
   16UNL     H8  252   4.086   5.242   1.774  0.4201  1.4568  0.6896
   16UNL     H9  253   4.250   5.186   1.811  1.1137 -1.6646 -0.2257
   16UNL    H10  254   4.104   5.097   1.869 -0.4173  0.2799 -0.9251
   17UNL     H0  255   0.243   0.028   1.695 -0.6203 -2.5250  1.5938
   17UNL     H1  256   0.469   0.161   1.768  1.5052  0.4606 -0.7727
   17UNL     C2  257   0.345  -0.005   1.685  0.1047 -0.1111  0.2319
   17UNL     C3  258   0.460   0.062   1.726  0.4599  0.0624  0.3343
   17UNL     C4  259   0.502  -0.111   1.625 -0.4266  0.2699 -0.5898
   17UNL     C5  260   0.587  -0.218   1.558  0.1963  0.1504 -0.1827
   17UNL     N6  261   0.369  -0.117   1.617  0.0213 -0.3671 -0.1372
   17UNL     N7  262   0.560  -0.011   1.694  0.2732  0.1892 -0.4978
   17UNL     H8  263   0.545  -0.270   1.470 -0.3691 -2.6464  1.5978
   17UNL     H9  264   0.596  -0.293   1.638 -0.2695  0.5495  0.2500
   17UNL    H10  265   0.688  -0.184   1.535  0.2061  0.0755 -0.2493
   18UNL     H0  266   2.905   4.843   2.189  1.6256 -0.8804 -0.6389
   18UNL     H1  267   2.661   4.828   2.073 -0.1404  2.1766  0.3676
   18UNL     C2  268   2.880   4.878   2.090 -0.5613 -0.4104  0.0288
   18UNL     C3  269   2.757   4.860   2.034  0.4849 -0.5279 -0.5165
   18UNL     C4  270   2.908   4.917   1.902 -0.2140 -0.0403  0.9451
   18UNL     C5  271   2.981   4.942   1.776  0.4565  0.6778  0.8435
   18UNL     N6  272   2.979   4.916   2.015  0.3596 -0.5553  0.7342
   18UNL     N7  273   2.775   4.895   1.908  0.4085  0.0475  0.0373
   18UNL     H8  274   3.087   4.915   1.785 -0.0151 -1.9035 -0.3969
   18UNL     H9  275   2.982   5.048   1.750 -1.8598  0.9118  1.4649
   18UNL    H10  276   2.941   4.880   1.695  1.2870  0.1553  0.8105
    1Co      Co  277   3.645   4.136   2.982  0.1080 -0.0080  0.1541
    2Co      Co  278   2.689   4.815   2.979  0.0528  0.0048  0.2710
    3Co      Co  279   3.161   3.972   3.296 -0.0951 -0.2884 -0.2421
    4Co      Co  280   3.179   4.996   2.704  0.0663 -0.1696  0.3247
    5Co      Co  281   2.672   4.318   3.300 -0.0047 -0.1478  0.0200
    6Co      Co  282   3.672   4.661   2.672 -0.2504  0.1227  0.1196
    7UNL     H0  283   2.875   4.385   3.144 -0.6257 -0.3813 -0.7237
    7UNL     H1  284   2.906   4.602   2.977  1.0758 -0.3718  0.1618
    7UNL     C2  285   2.805   4.468   3.135 -0.1436  0.2097  0.6511
    7UNL     C3  286   2.829   4.582   3.050  0.6997  0.3056 -0.0490
    7UNL     C4  287   2.653   4.587   3.159  0.0491 -0.0005  0.5324
    7UNL     C5  288   2.525   4.634   3.212  0.8219 -0.2601 -0.2979
    7UNL     N6  289   2.692   4.470   3.203 -0.3887  0.1420  0.1174
    7UNL     N7  290   2.724   4.657   3.062 -0.4332 -0.2656 -0.4429
    7UNL     H8  291   2.446   4.558   3.206 -0.1030  0.7744 -1.9734
    7UNL     H9  292   2.484   4.717   3.154 -0.1447 -0.4261  0.1149
    7UNL    H10  293   2.522   4.660   3.319 -3.8981 -0.8051 -0.0540
    8UNL     H0  294   3.209   5.190   2.529 -0.7136  1.5246 -1.0779
    8UNL     H1  295   3.152   5.185   2.254  0.4943  0.1732 -0.1765
    8UNL     C2  296   3.184   5.106   2.466  0.0720  0.0830  0.4637
    8UNL     C3  297   3.152   5.107   2.329  0.1926 -0.2552 -0.6150
    8UNL     C4  298   3.131   4.922   2.410 -0.2769  0.9009  0.0518
    8UNL     C5  299   3.102   4.775   2.425  0.1747  0.3491 -0.2852
    8UNL     N6  300   3.172   4.987   2.517  0.0988  0.6239 -0.3450
    8UNL     N7  301   3.102   4.986   2.290 -0.4367 -0.4963 -0.1560
    8UNL     H8  302   3.185   4.722   2.473 -1.1546  0.0608  1.8420
    8UNL     H9  303   3.083   4.731   2.327 -2.6735  1.8809 -0.5372
    8UNL    H10  304   3.011   4.765   2.484  0.1406 -0.1070 -0.4154
    9UNL     H0  305   2.736   4.823   3.238  2.0614  0.7061  1.2356
    9UNL     H1  306   2.767   5.045   3.392 -0.1586 -3.2414  0.2323
    9UNL     C2  307   2.721   4.927   3.209  0.1386  0.2540  0.4358
    9UNL     C3  308   2.738   5.044   3.288 -0.1754  0.3613  0.0846
    9UNL     C4  309   2.701   5.091   3.095  0.3041  0.3554  0.3244
    9UNL     C5  310   2.681   5.176   2.965 -0.2002  0.3921  0.4995
    9UNL     N6  311   2.676   4.961   3.094  0.2038  0.4842  0.0415
    9UNL     N7  312   2.736   5.151   3.214  0.3249  0.4562 -0.0661
    9UNL     H8  313   2.576   5.193   2.939 -0.1380  0.1110  0.0674
    9UNL     H9  314   2.744   5.136   2.885  0.7152  1.0719  0.8544
    9UNL    H10  315   2.715   5.279   2.986 -1.2097  1.0656 -1.0096
   10UNL     H0  316   2.881   3.875   3.251 -1.2379 -0.1405  1.5750
   10UNL     H1  317   2.655   4.045   3.239  0.2605 -0.1730  0.8534
   10UNL     C2  318   2.877   3.983   3.257 -0.3204  0.0088  0.1808
   10UNL     C3  319   2.761   4.063   3.253  0.3860 -0.5062  0.3676
   10UNL     C4  320   2.944   4.167   3.291  0.3749 -0.4881 -1.0189
   10UNL     C5  321   3.032   4.280   3.345  0.2210 -0.6191  0.1931
   10UNL     N6  322   2.995   4.043   3.275 -0.0402 -0.2117  0.1829
   10UNL     N7  323   2.804   4.186   3.275  0.0132  0.5248  0.4606
   10UNL     H8  324   2.989   4.380   3.329 -1.3108 -1.1596  0.7039
   10UNL     H9  325   3.128   4.289   3.292  0.3230 -0.3582  0.4200
   10UNL    H10  326   3.045   4.272   3.453 -1.8713 -2.1942  0.3866
   11UNL     H0  327   2.686   4.877   2.689 -0.1960  2.2216 -1.0415
   11UNL     H1  328   2.909   5.015   2.573  0.3070 -2.5792 -2.7283
   11UNL     C2  329   2.788   4.891   2.724 -0.3304 -0.3231  0.5283
   11UNL     C3  330   2.900   4.962   2.667  0.9075  0.4862 -0.7769
   11UNL     C4  331   2.940   4.884   2.852 -0.4807  0.4575  0.2091
   11UNL     C5  332   3.001   4.877   2.984 -0.3814  0.0696  0.4850
   11UNL     N6  333   2.819   4.846   2.846  0.1555 -0.0942 -0.2457
   11UNL     N7  334   2.996   4.954   2.754 -0.6510  0.1315  0.2719
   11UNL     H8  335   2.929   4.918   3.057 -2.9913 -1.1960 -1.2175
   11UNL     H9  336   3.093   4.937   2.988  0.7364 -1.3597 -1.9559
   11UNL    H10  337   3.033   4.777   3.013 -0.1083  0.3617  1.2329
   12UNL     H0  338   3.357   4.099   3.451 -0.5242  0.9169 -0.7692
   12UNL     H1  339   3.336   4.159   3.710 -0.0109  0.0163 -2.0027
   12UNL     C2  340   3.286   4.058   3.520  0.8469 -0.1340  0.0775
   12UNL     C3  341   3.277   4.087   3.655 -0.3938 -1.0389 -0.2971
   12UNL     C4  342   3.140   3.951   3.593  0.7984 -0.6219 -0.1200
   12UNL     C5  343   3.022   3.863   3.613 -0.4499 -0.7166  0.6720
   12UNL     N6  344   3.188   3.976   3.475  0.4976  0.0147 -0.1319
   12UNL     N7  345   3.183   4.016   3.706 -0.2039  0.1630  0.2202
   12UNL     H8  346   2.935   3.893   3.554  1.1649  3.8066  0.2159
   12UNL     H9  347   2.992   3.856   3.719  1.2594 -0.8992  1.1709
   12UNL    H10  348   3.050   3.758   3.597 -0.5575 -0.4093 -1.9805
   13UNL     H0  349   3.851   3.709   2.850  2.4335  1.7565 -2.1668
   13UNL     H1  350   3.856   3.948   2.982  0.0231  0.1454  0.9260
   13UNL     C2  351   3.774   3.785   2.850  0.3299 -0.1972  0.1013
   13UNL     C3  352   3.778   3.904   2.920  0.7911 -0.4552  0.3695
   13UNL     C4  353   3.612   3.889   2.804  0.0216  0.0980  0.2724
   13UNL     C5  354   3.472   3.910   2.750  0.4342  0.0623 -0.3179
   13UNL     N6  355   3.668   3.776   2.771  0.9816 -0.3673 -0.2670
   13UNL     N7  356   3.675   3.983   2.883 -0.1675 -0.1243  0.1288
   13UNL     H8  357   3.447   3.849   2.662  0.4377  1.8451 -1.6067
   13UNL     H9  358   3.454   4.015   2.724 -0.1159  0.4813  1.6620
   13UNL    H10  359   3.403   3.876   2.827 -0.2964  2.9554  0.4308
   14UNL     H0  360   3.158   4.157   3.111  0.3724 -0.3093  2.0017
   14UNL     H1  361   3.349   4.243   2.948  0.2636 -0.9968 -0.7949
   14UNL     C2  362   3.261   4.125   3.111  0.3998 -0.2647  0.4876
   14UNL     C3  363   3.358   4.169   3.026 -0.7189 -0.1831  0.1188
   14UNL     C4  364   3.427   4.041   3.162 -0.9534  0.5731 -0.4122
   14UNL     C5  365   3.518   3.950   3.238  0.1291  0.0659 -0.0003
   14UNL     N6  366   3.306   4.037   3.197 -0.1394  0.5243  0.1751
   14UNL     N7  367   3.471   4.110   3.050  0.4024 -0.4523 -0.2068
   14UNL     H8  368   3.590   3.906   3.168 -0.6723  0.5834 -1.1678
   14UNL     H9  369   3.578   3.993   3.320 -0.7624  0.5873  0.3975
   14UNL    H10  370   3.469   3.859   3.275  1.7892 -0.8176  0.1118
   15UNL     H0  371   3.210   4.757   2.828  0.3947 -0.1633  0.1455
   15UNL     H1  372   3.412   4.574   2.801  0.0153  0.4210 -0.5854
   15UNL     C2  373   3.303   4.772   2.774 -0.0005  0.8451 -0.2766
   15UNL     C3  374   3.411   4.677   2.769 -0.2059  0.6979  0.2684
   15UNL     C4  375   3.452   4.858   2.689  0.6075 -0.2416  0.8139
   15UNL     C5  376   3.519   4.967   2.609 -0.1404  0.6218 -0.6264
   15UNL     N6  377   3.329   4.889   2.726 -0.7405 -0.5434 -0.4810
   15UNL     N7  378   3.511   4.738   2.711 -0.0533 -0.1524 -0.0399
   15UNL     H8  379   3.447   5.042   2.572  0.3806  1.8811  0.8134
   15UNL     H9  380   3.556   4.919   2.517  0.1866 -1.3552  0.4943
   15UNL    H10  381   3.589   5.031   2.663  0.8347 -0.0020 -1.1262
   16UNL     H0  382   3.713   4.395   2.577  1.0369  0.2149  0.2624
   16UNL     H1  383   3.660   4.164   2.707 -1.1718 -0.4003  0.3109
   16UNL     C2  384   3.681   4.382   2.679  0.4377  0.0153  0.0532
   16UNL     C3  385   3.643   4.265   2.741 -0.3947 -0.1498 -0.0107
   16UNL     C4  386   3.654   4.430   2.868  0.6844  0.7302 -0.3112
   16UNL     C5  387   3.656   4.515   2.996  0.3786  0.3057  0.1860
   16UNL     N6  388   3.663   4.490   2.753 -0.0055 -0.6565 -0.0528
   16UNL     N7  389   3.640   4.293   2.869  0.1817  0.4596  0.0949
   16UNL     H8  390   3.589   4.599   2.977 -1.7222 -1.5579 -1.0876
   16UNL     H9  391   3.756   4.559   3.007 -0.0483  1.2849  0.2999
   16UNL    H10  392   3.623   4.470   3.091  1.1988  3.4575  2.1302
   17UNL     H0  393   3.702   4.890   2.869 -0.2280 -0.7223 -0.8327
   17UNL     H1  394   3.914   4.861   3.063  1.7824 -0.1148 -0.0823
   17UNL     C2  395   3.790   4.827   2.869  0.3357  0.0555 -0.1923
   17UNL     C3  396   3.893   4.819   2.966 -0.0663  0.7830 -0.1090
   17UNL     C4  397   3.928   4.702   2.804 -0.0230 -0.6495 -1.1279
   17UNL     C5  398   3.984   4.586   2.726 -0.0663 -0.4793  0.5594
   17UNL     N6  399   3.812   4.758   2.759  0.0720 -0.3336 -0.5124
   17UNL     N7  400   3.985   4.733   2.928 -0.1646  0.4157 -0.1397
   17UNL     H8  401   3.929   4.564   2.634  1.8242 -1.4027 -0.4183
   17UNL     H9  402   3.992   4.496   2.788  0.7337 -0.8208 -0.0270
   17UNL    H10  403   4.084   4.606   2.686 -0.2046  0.0430  0.4628
   18UNL     H0  404   2.410   4.303   3.426  0.3680 -0.3840 -0.0192
   18UNL     H1  405   2.184   4.190   3.324  0.2260  0.2352  0.9993
   18UNL     C2  406   2.399   4.260   3.327  0.4021 -0.6070  0.0717
   18UNL     C3  407   2.280   4.201   3.275  0.0412  0.0528  0.5880
   18UNL     C4  408   2.433   4.208   3.142  0.2298  0.0397 -0.0169
   18UNL     C5  409   2.510   4.227   3.013  0.3860  0.2910 -0.2470
   18UNL     N6  410   2.498   4.248   3.249  0.1718 -0.1689 -0.0792
   18UNL     N7  411   2.307   4.164   3.150  0.2053 -0.0729 -0.2224
   18UNL     H8  412   2.609   4.267   3.036 -0.4521  1.4842  1.6031
   18UNL     H9  413   2.467   4.306   2.951  2.6400  0.2875 -1.9132
   18UNL    H10  414   2.536   4.138   2.954 -1.0778 -0.3029 -0.0527
    1Co      Co  415   3.146   3.460   4.166  0.0816 -0.2089 -0.0649
    2Co      Co  416   2.196   4.124   4.192 -0.2108 -0.0291 -0.0061
    3Co      Co  417   2.690   3.281   4.482  0.1096  0.4882 -0.1659
    4Co      Co  418   2.678   4.338   3.893  0.0359 -0.4238  0.2183
    5Co      Co  419   2.197   3.597   4.477  0.0037 -0.0395 -0.1803
    6Co      Co  420   3.166   3.993   3.891  0.2344 -0.0059  0.2227
    7UNL     H0  421   2.413   3.694   4.318 -1.6332 -1.4754  1.5805
    7UNL     H1  422   2.409   3.914   4.144  1.5438 -0.2413  1.6484
    7UNL     C2  423   2.342   3.776   4.307  0.6487  0.3796 -0.4430
    7UNL     C3  424   2.338   3.885   4.220 -0.4685 -0.1311 -0.0832
    7UNL     C4  425   2.178   3.875   4.352 -0.6831  0.1220  0.8067
    7UNL     C5  426   2.065   3.925   4.440 -0.0066  0.0693  0.0779
    7UNL     N6  427   2.231   3.758   4.381 -0.5129  0.3868 -0.0079
    7UNL     N7  428   2.230   3.950   4.249  0.6389 -0.3780 -0.1586
    7UNL     H8  429   1.972   3.882   4.400 -0.4027  1.2967 -0.3601
    7UNL     H9  430   2.054   4.034   4.442 -1.0108 -0.0424  1.3465
    7UNL    H10  431   2.077   3.899   4.546 -1.0823  1.6203  0.6073
    8UNL     H0  432   2.730   4.574   3.730 -0.1926  1.3089 -1.0143
    8UNL     H1  433   2.749   4.570   3.453 -2.2264 -0.0615 -0.8945
    8UNL     C2  434   2.713   4.491   3.663  0.3187  0.3493  0.0297
    8UNL     C3  435   2.725   4.489   3.521  0.1770  0.1360  0.3235
    8UNL     C4  436   2.649   4.307   3.602 -0.3222  0.5008 -0.2776
    8UNL     C5  437   2.605   4.163   3.606  0.4357  0.7190  0.1522
    8UNL     N6  438   2.662   4.379   3.709  0.1769  0.0709 -0.3232
    8UNL     N7  439   2.692   4.364   3.485  0.4367 -0.2928 -0.2794
    8UNL     H8  440   2.646   4.111   3.694 -0.4979  2.4450  1.6741
    8UNL     H9  441   2.647   4.110   3.520  2.8876  0.6357  1.3057
    8UNL    H10  442   2.495   4.159   3.612  0.3706 -0.3507 -1.2489
    9UNL     H0  443   2.260   4.141   4.461 -0.7554  0.4873  1.2991
    9UNL     H1  444   2.269   4.376   4.606 -1.3936 -0.0800  0.7956
    9UNL     C2  445   2.235   4.241   4.427 -0.1936 -0.0547 -0.8667
    9UNL     C3  446   2.234   4.358   4.505  0.3967  0.7062 -0.0157
    9UNL     C4  447   2.169   4.393   4.318 -1.4334 -0.4694 -0.2737
    9UNL     C5  448   2.132   4.466   4.194  0.1163 -0.0519 -0.5599
    9UNL     N6  449   2.190   4.266   4.308  0.7936  0.3135  0.4695
    9UNL     N7  450   2.190   4.461   4.434  0.3317  0.1665 -0.0193
    9UNL     H8  451   2.024   4.464   4.181 -0.2762  1.1241  1.9040
    9UNL     H9  452   2.175   4.422   4.104 -1.1723 -0.0600 -1.1870
    9UNL    H10  453   2.162   4.571   4.202  0.8757 -0.3704  1.4966
   10UNL     H0  454   2.426   3.153   4.470 -1.6919 -0.3677  1.2953
   10UNL     H1  455   2.194   3.309   4.418  0.0896 -1.7860 -0.9378
   10UNL     C2  456   2.413   3.260   4.473 -0.0988 -0.0873 -0.2604
   10UNL     C3  457   2.295   3.337   4.444 -0.5340 -0.9042  0.7068
   10UNL     C4  458   2.458   3.458   4.497 -0.1271  0.7901 -0.0799
   10UNL     C5  459   2.538   3.576   4.557  0.0050 -0.3128  0.1761
   10UNL     N6  460   2.513   3.337   4.493 -0.7054 -0.1928 -0.1164
   10UNL     N7  461   2.331   3.464   4.457  0.2729  0.2679 -0.6473
   10UNL     H8  462   2.479   3.620   4.638 -1.8158 -1.4555 -0.4514
   10UNL     H9  463   2.558   3.654   4.483  0.5450  1.0762  1.7384
   10UNL    H10  464   2.634   3.549   4.603 -0.8526 -0.3036  2.0659
   11UNL     H0  465   2.202   4.191   3.934  0.1922 -0.2783 -0.7554
   11UNL     H1  466   2.391   4.287   3.775  0.3500 -0.4606 -0.3716
   11UNL     C2  467   2.305   4.206   3.964 -0.2049  0.8816  0.0671
   11UNL     C3  468   2.404   4.260   3.879  0.5629  0.4886 -0.1411
   11UNL     C4  469   2.467   4.229   4.071  0.5727  0.2936 -0.1640
   11UNL     C5  470   2.561   4.210   4.192  0.0784 -0.6348 -0.0162
   11UNL     N6  471   2.345   4.180   4.086  0.2144 -0.1706 -0.0307
   11UNL     N7  472   2.512   4.272   3.950  0.1317  0.1961  0.3827
   11UNL     H8  473   2.660   4.243   4.158 -0.8037  0.9933 -1.1502
   11UNL     H9  474   2.572   4.113   4.242  2.2768 -0.4071  0.0448
   11UNL    H10  475   2.537   4.276   4.277 -0.4356  1.4484 -1.6911
   12UNL     H0  476   2.912   3.389   4.619  0.9656  0.7162  0.3370
   12UNL     H1  477   2.934   3.409   4.899  0.5856 -1.6156  0.0408
   12UNL     C2  478   2.849   3.354   4.699  0.6836 -0.2365 -0.2914
   12UNL     C3  479   2.854   3.367   4.841 -0.1672 -0.3376  0.1091
   12UNL     C4  480   2.698   3.258   4.788 -0.2717  0.0604 -0.3713
   12UNL     C5  481   2.571   3.179   4.811  0.2090 -0.2496 -0.2148
   12UNL     N6  482   2.748   3.279   4.665 -0.1435 -0.2229 -0.1075
   12UNL     N7  483   2.747   3.321   4.899 -0.3591 -0.1015  0.1428
   12UNL     H8  484   2.599   3.104   4.885  1.2784  0.0078 -0.3440
   12UNL     H9  485   2.538   3.136   4.715 -0.7267 -0.9346  0.3959
   12UNL    H10  486   2.486   3.242   4.840  0.4474 -0.9363  2.1037
   13UNL     H0  487   3.340   3.023   4.042  3.2269  1.9113 -0.0584
   13UNL     H1  488   3.362   3.252   4.197 -0.1135 -1.3480  0.7341
   13UNL     C2  489   3.278   3.112   4.037 -0.0052 -0.1820  0.1381
   13UNL     C3  490   3.288   3.227   4.122  0.0531 -0.2136  0.1709
   13UNL     C4  491   3.122   3.237   3.985 -0.5542 -0.3463  0.7507
   13UNL     C5  492   2.990   3.274   3.926  0.6098 -0.0028  0.2151
   13UNL     N6  493   3.179   3.124   3.949 -0.4508  0.0272  0.0583
   13UNL     N7  494   3.193   3.304   4.084 -0.0450  0.7969 -0.0833
   13UNL     H8  495   2.916   3.201   3.962 -0.8261  0.8730 -0.8538
   13UNL     H9  496   3.000   3.272   3.817  0.4834  0.0997  0.2018
   13UNL    H10  497   2.942   3.367   3.958 -2.9682 -1.7044  0.2836
   14UNL     H0  498   2.695   3.533   4.343 -0.9166 -1.4214  0.8236
   14UNL     H1  499   2.907   3.610   4.170  0.9381 -0.0164  1.4268
   14UNL     C2  500   2.782   3.476   4.312 -0.3638 -0.6586  0.9305
   14UNL     C3  501   2.888   3.520   4.227 -0.1346 -0.3108  0.6351
   14UNL     C4  502   2.920   3.346   4.318  0.3257 -0.1196  0.1282
   14UNL     C5  503   2.998   3.219   4.352 -0.2648  0.7149  0.1221
   14UNL     N6  504   2.791   3.350   4.343 -0.0003  0.2938 -0.3999
   14UNL     N7  505   2.985   3.431   4.239  0.0519  0.0748 -0.2380
   14UNL     H8  506   3.018   3.160   4.262  0.9855  0.9396  0.2320
   14UNL     H9  507   3.091   3.246   4.404  0.1859 -0.1290 -0.2386
   14UNL    H10  508   2.933   3.159   4.417 -0.1996 -0.0604 -0.5182
   15UNL     H0  509   2.682   4.042   3.906  0.0608 -1.9676  2.5604
   15UNL     H1  510   2.895   3.899   3.979 -2.5898  0.0009 -0.6316
   15UNL     C2  511   2.782   4.080   3.918 -0.0212 -0.4081 -0.4821
   15UNL     C3  512   2.893   4.005   3.953 -0.5602  0.2523  0.0487
   15UNL     C4  513   2.934   4.195   3.889 -0.5619  0.0564 -0.2346
   15UNL     C5  514   3.007   4.287   3.796  0.1510  0.2065  0.0932
   15UNL     N6  515   2.803   4.207   3.898 -0.3183 -0.5937  0.0029
   15UNL     N7  516   2.996   4.071   3.915 -0.6510 -0.3030 -0.9612
   15UNL     H8  517   2.987   4.262   3.691 -0.9217  2.8354 -0.4220
   15UNL     H9  518   3.116   4.292   3.808  0.5546 -2.7902 -1.5021
   15UNL    H10  519   2.972   4.390   3.815  3.2168  0.8661  3.1796
   16UNL     H0  520   3.289   3.735   3.792  0.4074 -1.6017  0.8146
   16UNL     H1  521   3.190   3.491   3.906 -3.6266 -0.6109  1.5300
   16UNL     C2  522   3.221   3.717   3.874 -0.3542  0.5650  0.7283
   16UNL     C3  523   3.184   3.595   3.936  0.6228 -0.0577  1.0601
   16UNL     C4  524   3.160   3.750   4.059 -0.5662 -0.6470 -0.4918
   16UNL     C5  525   3.117   3.827   4.181  0.1632  0.1799  0.2088
   16UNL     N6  526   3.190   3.819   3.951 -0.2778 -0.2114  0.0966
   16UNL     N7  527   3.155   3.620   4.062 -0.0269  0.0797  0.2824
   16UNL     H8  528   3.096   3.932   4.159 -0.4198 -0.1116 -0.6690
   16UNL     H9  529   3.180   3.799   4.267  0.3383  0.2861  0.1165
   16UNL    H10  530   3.016   3.789   4.200  0.4624  0.0361  1.5936
   17UNL     H0  531   3.169   4.210   4.103 -1.6580 -1.6588 -1.1174
   17UNL     H1  532   3.405   4.255   4.252 -0.2072 -1.9604  0.8864
   17UNL     C2  533   3.270   4.179   4.078 -0.7480  0.5386 -0.4053
   17UNL     C3  534   3.389   4.206   4.157 -0.5437  0.1543 -0.2126
   17UNL     C4  535   3.426   4.083   3.995 -0.7355  0.0865  0.2043
   17UNL     C5  536   3.505   3.992   3.910  1.0342  0.0311  0.3406
   17UNL     N6  537   3.293   4.100   3.975 -0.0240  0.1505  0.4016
   17UNL     N7  538   3.485   4.142   4.100 -0.1046  0.5071 -0.0477
   17UNL     H8  539   3.613   3.991   3.932  0.9494  0.9726  0.8396
   17UNL     H9  540   3.483   4.019   3.806  0.8496 -2.3931 -0.3120
   17UNL    H10  541   3.469   3.889   3.921 -1.5400  0.9517  1.1907
   18UNL     H0  542   1.918   3.600   4.590  0.6948 -0.7267  0.2145
   18UNL     H1  543   1.695   3.515   4.453  0.1902 -1.9961  1.0674
   18UNL     C2  544   1.910   3.561   4.490  0.1313 -0.0427 -0.0124
   18UNL     C3  545   1.798   3.518   4.419 -0.1668 -0.1316  0.0028
   18UNL     C4  546   1.971   3.485   4.314 -0.1749  0.7464 -0.1094
   18UNL     C5  547   2.059   3.458   4.197 -0.3558 -0.4595  0.5020
   18UNL     N6  548   2.022   3.548   4.415 -0.0387 -1.1428 -0.1436
   18UNL     N7  549   1.834   3.460   4.307 -0.4000 -0.7635 -0.2748
   18UNL     H8  550   2.071   3.353   4.170 -0.0545 -0.4693  0.6681
   18UNL     H9  551   2.162   3.496   4.207  0.9185 -2.8049 -2.2227
   18UNL    H10  552   2.024   3.517   4.111 -0.6830 -1.4773 -0.0699
    1Co      Co  553   0.250   1.393   0.609 -0.0632  0.1351  0.0451
    2Co      Co  554   5.116   2.047   0.619  0.0111  0.0915  0.1903
    3Co      Co  555   5.615   1.186   0.877 -0.0902 -0.0318  0.0859
    4Co      Co  556   5.579   2.253   0.302 -0.2506 -0.2778  0.3695
    5Co      Co  557   5.116   1.522   0.903  0.1288  0.1191  0.2776
    6Co      Co  558   0.235   1.926   0.312  0.0005  0.0720 -0.0508
    7UNL     H0  559   5.281   1.576   0.697  0.9694  0.0436  1.3617
    7UNL     H1  560   5.296   1.812   0.550  1.4019  2.5190  2.0959
    7UNL     C2  561   5.225   1.668   0.711  0.7599  0.1970 -0.2586
    7UNL     C3  562   5.237   1.785   0.637  0.6332 -0.7610  0.7057
    7UNL     C4  563   5.094   1.795   0.776  0.3026 -0.3343 -0.4340
    7UNL     C5  564   4.960   1.839   0.827  1.4134 -0.0701 -0.2038
    7UNL     N6  565   5.126   1.669   0.799 -0.0510  0.6147  0.7072
    7UNL     N7  566   5.152   1.870   0.676  0.4396 -0.1533 -0.6764
    7UNL     H8  567   4.888   1.836   0.745  1.0897  0.4121  0.0638
    7UNL     H9  568   4.972   1.935   0.878  1.3287 -1.0370  1.7433
    7UNL    H10  569   4.929   1.776   0.912  0.3154 -0.5847 -0.9703
    8UNL     H0  570   5.662   2.479   0.141 -0.9813  0.6817 -1.5094
    8UNL     H1  571   5.696   2.468  -0.130  1.6189 -0.1236  0.8500
    8UNL     C2  572   5.630   2.401   0.072 -0.2405 -0.8231 -0.2344
    8UNL     C3  573   5.645   2.396  -0.068  0.3313 -0.3625 -0.4251
    8UNL     C4  574   5.570   2.225   0.006 -0.1635 -0.2446  0.9741
    8UNL     C5  575   5.546   2.076   0.006  0.4685  0.0268  0.5901
    8UNL     N6  576   5.582   2.295   0.120  0.0230 -0.5859  0.0039
    8UNL     N7  577   5.609   2.278  -0.113 -0.7441 -0.4247  0.1414
    8UNL     H8  578   5.634   2.023   0.045 -0.1244 -0.7811  0.8452
    8UNL     H9  579   5.521   2.032  -0.091  1.8510 -1.2242  0.7673
    8UNL    H10  580   5.464   2.056   0.077 -2.3169  2.2699 -1.7139
    9UNL     H0  581   5.144   2.053   0.909 -0.5004  0.7917  0.9144
    9UNL     H1  582   5.221   2.282   1.045  1.2166 -0.5320  0.1817
    9UNL     C2  583   5.132   2.154   0.872 -0.5178  0.3690 -0.2822
    9UNL     C3  584   5.176   2.270   0.948  0.9884  0.0057  0.2154
    9UNL     C4  585   5.116   2.310   0.749 -0.0532 -1.0719 -0.1097
    9UNL     C5  586   5.109   2.384   0.615  0.6560  0.1133  0.4223
    9UNL     N6  587   5.107   2.181   0.745  0.1223  0.3376 -0.0900
    9UNL     N7  588   5.152   2.375   0.868 -0.1314  0.1214  0.0557
    9UNL     H8  589   5.033   2.338   0.550 -0.2574  1.0475  0.7866
    9UNL     H9  590   5.206   2.394   0.564  0.1093  2.7748 -0.2712
    9UNL    H10  591   5.082   2.489   0.634  0.2594  0.6278 -2.4874
   10UNL     H0  592   5.406   1.107   0.805 -2.3034 -0.2808 -1.7083
   10UNL     H1  593   5.146   1.224   0.804  0.4360 -0.8329 -0.1244
   10UNL     C2  594   5.374   1.205   0.838  0.3453  0.1259 -0.0215
   10UNL     C3  595   5.244   1.261   0.831  0.1779 -0.0437 -0.2638
   10UNL     C4  596   5.381   1.392   0.915  0.1836 -0.0149  0.3526
   10UNL     C5  597   5.443   1.516   0.978  0.5059 -0.1014  0.4170
   10UNL     N6  598   5.462   1.294   0.880  0.1504 -0.2698  0.2705
   10UNL     N7  599   5.247   1.384   0.878 -0.0275  0.0416 -0.2547
   10UNL     H8  600   5.392   1.542   1.071  0.4945  1.4868  0.0024
   10UNL     H9  601   5.428   1.598   0.907 -0.3287 -1.8885 -1.6051
   10UNL    H10  602   5.550   1.498   0.992  0.4048 -1.9692 -0.8150
   11UNL     H0  603   5.113   2.110   0.339  0.8674  1.4893 -1.1438
   11UNL     H1  604   5.343   2.205   0.205 -0.6961 -0.4954  0.3223
   11UNL     C2  605   5.214   2.128   0.372  0.6622  0.2349  0.2837
   11UNL     C3  606   5.327   2.180   0.309  0.4379 -0.7011  0.4617
   11UNL     C4  607   5.366   2.145   0.507 -0.1455  0.1530 -0.3722
   11UNL     C5  608   5.434   2.151   0.641 -0.5074  0.8396 -0.0282
   11UNL     N6  609   5.249   2.089   0.494  0.1871  0.5968  0.1046
   11UNL     N7  610   5.427   2.191   0.390 -0.2460  0.1125 -0.1279
   11UNL     H8  611   5.540   2.120   0.639 -0.8316 -0.2790 -1.4436
   11UNL     H9  612   5.379   2.083   0.707 -1.0902  2.5860  1.3751
   11UNL    H10  613   5.430   2.251   0.686  1.3028  2.0626 -2.3580
   12UNL     H0  614   5.834   1.270   1.027 -0.7958 -1.7089 -1.7723
   12UNL     H1  615   5.861   1.270   1.302  0.9435  0.8438 -1.2287
   12UNL     C2  616   5.765   1.228   1.099  0.3177  0.4236  0.6975
   12UNL     C3  617   5.779   1.233   1.243  0.1775 -0.0103  0.2961
   12UNL     C4  618   5.590   1.160   1.180  0.2040 -0.0332 -0.7135
   12UNL     C5  619   5.444   1.109   1.189 -0.0435 -0.6125 -0.0943
   12UNL     N6  620   5.639   1.186   1.060 -0.0176 -0.1239 -0.4480
   12UNL     N7  621   5.665   1.191   1.291 -0.3615  0.0127 -0.6389
   12UNL     H8  622   5.431   1.069   1.291  1.7553 -0.5023  0.2070
   12UNL     H9  623   5.417   1.022   1.128 -0.5016 -1.7442  1.6472
   12UNL    H10  624   5.365   1.185   1.191  1.7973  1.3761  0.0130
   13UNL     H0  625   0.446   0.960   0.483 -0.7846 -0.3944  0.8660
   13UNL     H1  626   0.453   1.207   0.618 -0.5503  2.3534 -0.6009
   13UNL     C2  627   0.378   1.042   0.473  0.1160  0.2701  0.0306
   13UNL     C3  628   0.381   1.162   0.550 -0.1570  0.2030  0.3075
   13UNL     C4  629   0.227   1.148   0.414 -0.4861 -0.7510  0.2989
   13UNL     C5  630   0.105   1.183   0.333  0.3643  0.1589  0.3133
   13UNL     N6  631   0.269   1.025   0.400  0.2983  0.5923 -0.0136
   13UNL     N7  632   0.283   1.234   0.502  0.0736 -0.8075 -0.0469
   13UNL     H8  633   0.125   1.210   0.228 -1.5289  3.1340  0.5834
   13UNL     H9  634   0.061   1.275   0.375  2.5476  0.9661  0.9589
   13UNL    H10  635   0.028   1.105   0.341 -0.8803  1.3761  0.5747
   14UNL     H0  636   5.606   1.449   0.701 -0.7176  0.0254  0.0634
   14UNL     H1  637   5.846   1.549   0.602 -0.4288  0.8731  2.0504
   14UNL     C2  638   5.706   1.408   0.709 -0.2581  1.1022 -0.0675
   14UNL     C3  639   5.829   1.459   0.660  0.0661 -0.6577 -0.0817
   14UNL     C4  640   5.867   1.281   0.751  0.2057  0.5167  0.4028
   14UNL     C5  641   5.943   1.161   0.804 -0.0569 -0.0261  0.3967
   14UNL     N6  642   5.736   1.289   0.762  0.1478 -0.0273 -0.7011
   14UNL     N7  643   5.928   1.377   0.686  0.0508  0.0847  0.0365
   14UNL     H8  644   6.044   1.188   0.835 -0.0501  1.5461 -0.8707
   14UNL     H9  645   5.893   1.095   0.876  0.6804  0.0774  1.0140
   14UNL    H10  646   5.962   1.087   0.725  1.4807  0.5162  0.2326
   15UNL     H0  647   5.585   1.969   0.385 -0.3333 -0.9155  3.9558
   15UNL     H1  648   5.821   1.815   0.420 -1.2446 -0.6427 -0.8482
   15UNL     C2  649   5.688   1.996   0.367 -0.8287 -0.9407  0.1734
   15UNL     C3  650   5.809   1.915   0.380  1.2703 -0.0224 -0.2185
   15UNL     C4  651   5.845   2.108   0.312  0.5111 -0.2783  0.3586
   15UNL     C5  652   5.920   2.220   0.253  0.2434 -0.5979 -0.1088
   15UNL     N6  653   5.717   2.123   0.323  0.0139  0.3584 -0.3400
   15UNL     N7  654   5.902   1.992   0.335 -0.2602  0.5893 -0.1145
   15UNL     H8  655   5.858   2.302   0.216 -1.9271 -0.6433  2.9765
   15UNL     H9  656   5.985   2.187   0.172  0.3353  0.2729 -0.3962
   15UNL    H10  657   5.993   2.258   0.326  0.1001 -0.0091 -0.2685
   16UNL     H0  658   0.327   1.680   0.210  1.0271 -0.8186  0.2564
   16UNL     H1  659   0.351   1.441   0.347 -2.6352 -1.2848  0.5824
   16UNL     C2  660   0.287   1.657   0.308 -0.0269 -0.7139 -0.1265
   16UNL     C3  661   0.305   1.534   0.377 -0.2660  0.0979  0.1851
   16UNL     C4  662   0.225   1.684   0.495  0.4468 -0.0653 -0.1078
   16UNL     C5  663   0.192   1.757   0.624  0.3376  0.3452  0.1253
   16UNL     N6  664   0.223   1.744   0.381 -0.3939 -0.3315 -0.0987
   16UNL     N7  665   0.266   1.552   0.501  0.0515  0.2489  0.5580
   16UNL     H8  666   0.083   1.767   0.632  0.2253 -0.4417 -0.3154
   16UNL     H9  667   0.233   1.858   0.632 -2.9307  1.6392  4.0151
   16UNL    H10  668   0.222   1.701   0.714 -0.5644  0.5409  0.5636
   17UNL     H0  669   0.256   2.148   0.521  1.8696  1.8673  1.3755
   17UNL     H1  670   0.485   2.233   0.608  0.5324 -0.3387  0.2153
   17UNL     C2  671   0.347   2.096   0.492 -0.0167 -0.7666 -0.2717
   17UNL     C3  672   0.471   2.148   0.543 -0.1670 -0.2181  0.1911
   17UNL     C4  673   0.504   1.977   0.429 -0.9232  0.2796 -0.9239
   17UNL     C5  674   0.574   1.854   0.381 -0.0698  0.3770 -0.4713
   17UNL     N6  675   0.372   1.993   0.413  0.4371  0.2579  0.1039
   17UNL     N7  676   0.575   2.074   0.504 -0.4565 -0.2572  0.0308
   17UNL     H8  677   0.512   1.814   0.300  0.9394  1.0398 -1.6179
   17UNL     H9  678   0.590   1.776   0.456  3.7880 -0.9293 -2.3963
   17UNL    H10  679   0.674   1.883   0.346  0.1464 -1.0985 -1.1804
   18UNL     H0  680   4.858   1.473   1.034 -0.5602  2.0700 -0.8036
   18UNL     H1  681   4.624   1.387   0.895 -0.7213  1.0850 -0.4919
   18UNL     C2  682   4.847   1.447   0.930 -0.4527 -0.0100 -0.3417
   18UNL     C3  683   4.727   1.408   0.867 -0.3682 -0.2525 -0.2489
   18UNL     C4  684   4.892   1.397   0.747  0.2814  0.0888 -0.6981
   18UNL     C5  685   4.958   1.427   0.616  0.2453  0.5579  0.4030
   18UNL     N6  686   4.955   1.431   0.856  0.5243 -0.0211 -0.2201
   18UNL     N7  687   4.759   1.373   0.747 -0.1379  0.0385  0.4458
   18UNL     H8  688   4.923   1.523   0.576 -0.6274  0.1540  0.1878
   18UNL     H9  689   4.944   1.351   0.538 -1.8288  0.1326  1.1368
   18UNL    H10  690   5.068   1.427   0.623  0.1607 -0.5508  2.8863
    1Co      Co  691   5.632   0.680   1.775 -0.0266  0.1103 -0.3054
    2Co      Co  692   4.653   1.358   1.780  0.2653 -0.0825  0.1911
    3Co      Co  693   5.129   0.525   2.086 -0.0005  0.0575  0.3318
    4Co      Co  694   5.136   1.552   1.501  0.2107 -0.2279 -0.1614
    5Co      Co  695   4.635   0.861   2.110 -0.3686 -0.3451 -0.1180
    6Co      Co  696   5.608   1.189   1.470  0.1081 -0.1727 -0.1392
    7UNL     H0  697   4.853   0.918   1.941  0.0638  0.5370  0.2026
    7UNL     H1  698   4.889   1.151   1.786 -1.3212  1.8720 -0.3706
    7UNL     C2  699   4.784   1.000   1.928 -0.7519 -0.2440 -0.4957
    7UNL     C3  700   4.815   1.118   1.857 -0.4188 -0.6655 -0.5205
    7UNL     C4  701   4.633   1.128   1.949  0.3417  0.3167 -0.6543
    7UNL     C5  702   4.496   1.168   1.996 -0.5519 -0.3045 -0.0819
    7UNL     N6  703   4.674   1.010   1.998  0.3929 -0.1471  0.5577
    7UNL     N7  704   4.711   1.201   1.870 -0.4052  0.0017 -0.3893
    7UNL     H8  705   4.419   1.136   1.924  1.0070 -1.0233 -1.4865
    7UNL     H9  706   4.489   1.276   2.011  1.0865 -0.1940  0.0265
    7UNL    H10  707   4.473   1.125   2.094 -0.1781  1.9546  1.0483
    8UNL     H0  708   5.165   1.784   1.314 -0.9976  0.0648 -0.6682
    8UNL     H1  709   5.149   1.772   1.049  1.1137  0.0657  0.1788
    8UNL     C2  710   5.144   1.694   1.258  0.4579 -0.6791 -0.0635
    8UNL     C3  711   5.142   1.690   1.119  0.5899 -0.3067 -0.2979
    8UNL     C4  712   5.110   1.508   1.203  0.1769  0.0538 -0.0957
    8UNL     C5  713   5.092   1.359   1.203  0.0925  0.6878 -0.0295
    8UNL     N6  714   5.135   1.575   1.310 -0.2331  0.1718 -0.0095
    8UNL     N7  715   5.119   1.570   1.082 -0.2164 -0.9177 -0.3516
    8UNL     H8  716   5.124   1.311   1.297  0.9678  1.7434  0.2372
    8UNL     H9  717   5.130   1.300   1.119  1.3436  1.0353  0.2617
    8UNL    H10  718   4.984   1.353   1.190  0.2972 -0.7377 -1.3232
    9UNL     H0  719   4.701   1.406   2.049  0.7003 -1.1142 -2.2218
    9UNL     H1  720   4.628   1.627   2.197  1.0661 -0.3450 -0.4099
    9UNL     C2  721   4.656   1.498   2.012  0.3477 -0.1874  0.3353
    9UNL     C3  722   4.630   1.616   2.090 -0.1732 -0.0227 -0.4838
    9UNL     C4  723   4.601   1.641   1.888 -0.1968  0.1276 -0.7683
    9UNL     C5  724   4.547   1.695   1.759 -0.8729 -0.3959 -0.2700
    9UNL     N6  725   4.654   1.514   1.884  0.5520 -0.0572  0.6414
    9UNL     N7  726   4.590   1.709   2.007  0.3926 -0.3864  0.1350
    9UNL     H8  727   4.481   1.621   1.712  0.1641 -1.0218 -0.7611
    9UNL     H9  728   4.633   1.706   1.692 -0.2859  0.7639  0.6199
    9UNL    H10  729   4.485   1.786   1.761 -0.0050  0.2098  2.3313
   10UNL     H0  730   4.872   0.446   2.035  2.0550  0.8368 -2.2409
   10UNL     H1  731   4.634   0.599   2.056 -0.0649 -0.8074  0.6541
   10UNL     C2  732   4.859   0.549   2.065  0.2417 -0.0009  0.0796
   10UNL     C3  733   4.737   0.629   2.069 -0.5487  1.3794 -0.1397
   10UNL     C4  734   4.916   0.725   2.119 -0.4484 -0.1117  0.4951
   10UNL     C5  735   5.010   0.834   2.170 -0.2613 -0.5732  0.3902
   10UNL     N6  736   4.970   0.616   2.078 -0.4038 -0.3666  0.3874
   10UNL     N7  737   4.778   0.744   2.100  0.6339 -0.1089 -0.2790
   10UNL     H8  738   5.100   0.857   2.112 -0.3500 -0.6222  0.2322
   10UNL     H9  739   5.024   0.839   2.279 -0.3170 -1.9190  0.4746
   10UNL    H10  740   4.960   0.931   2.159  1.0672  0.0011 -0.8680
   11UNL     H0  741   4.668   1.356   1.500  0.1125 -0.3940  0.3774
   11UNL     H1  742   4.838   1.490   1.345 -1.1690 -1.9174  0.8916
   11UNL     C2  743   4.762   1.398   1.533  0.3614 -0.2839 -0.4359
   11UNL     C3  744   4.849   1.467   1.450 -0.0906 -0.1511  1.2078
   11UNL     C4  745   4.909   1.455   1.654 -0.7877 -0.0202 -0.9686
   11UNL     C5  746   4.985   1.475   1.783 -0.3368 -0.1807  0.0662
   11UNL     N6  747   4.796   1.392   1.661  0.3914 -0.2373  0.6554
   11UNL     N7  748   4.949   1.502   1.533 -0.7450 -1.0912  0.0129
   11UNL     H8  749   4.957   1.572   1.827  0.3579  0.8598 -1.6999
   11UNL     H9  750   5.092   1.485   1.764  0.1384 -1.9400  1.4899
   11UNL    H10  751   4.983   1.397   1.861 -1.0122  0.2247  0.4656
   12UNL     H0  752   5.332   0.647   2.282  1.7827 -0.5102 -0.0110
   12UNL     H1  753   5.304   0.659   2.545 -1.6464  0.7661 -0.0515
   12UNL     C2  754   5.253   0.599   2.338  1.0288  0.6162 -0.0672
   12UNL     C3  755   5.244   0.604   2.473 -0.1336 -0.1551 -0.6590
   12UNL     C4  756   5.083   0.510   2.386 -0.6106 -0.9608  0.2916
   12UNL     C5  757   4.942   0.458   2.371 -0.3046 -0.0997  0.4150
   12UNL     N6  758   5.157   0.531   2.277 -0.4318 -0.2753 -0.4651
   12UNL     N7  759   5.130   0.554   2.505 -0.2149  0.3714  0.7792
   12UNL     H8  760   4.942   0.380   2.293  1.3309  0.6291 -0.3657
   12UNL     H9  761   4.871   0.540   2.360 -1.0153 -0.7204  0.2655
   12UNL    H10  762   4.923   0.409   2.467  1.4436 -0.1340  0.7766
   13UNL     H0  763   0.032   0.299   1.586  0.1282 -1.1872  0.6888
   13UNL     H1  764   0.012   0.528   1.767 -0.1620  0.9215  0.0644
   13UNL     C2  765  -0.053   0.356   1.618 -0.0059 -0.8923 -0.1818
   13UNL     C3  766  -0.059   0.464   1.714  0.0900  0.5425  0.1790
   13UNL     C4  767  -0.243   0.421   1.623 -0.7835  0.5602  0.1453
   13UNL     C5  768  -0.390   0.442   1.597 -0.0371  0.5356  0.4237
   13UNL     N6  769  -0.171   0.327   1.568  0.3741  0.3560 -0.3691
   13UNL     N7  770  -0.184   0.508   1.708  0.7943 -0.1327 -0.2388
   13UNL     H8  771  -0.434   0.384   1.515  1.1267  1.6146 -1.0067
   13UNL     H9  772  -0.407   0.549   1.581  0.4929  0.3180 -1.9599
   13UNL    H10  773  -0.447   0.428   1.690 -1.4118  0.4698 -0.4042
   14UNL     H0  774   5.137   0.711   1.914 -0.7646 -1.7941  0.7016
   14UNL     H1  775   5.342   0.800   1.742 -0.9864 -1.8188 -1.9098
   14UNL     C2  776   5.240   0.680   1.908 -0.1582  0.0913  0.6199
   14UNL     C3  777   5.349   0.730   1.824  0.2163  0.0187 -0.3587
   14UNL     C4  778   5.403   0.573   1.943  0.6700  0.3472  0.0376
   14UNL     C5  779   5.479   0.450   1.982 -0.4361  0.2117  0.9568
   14UNL     N6  780   5.280   0.586   1.989 -0.0844 -0.0913 -0.1831
   14UNL     N7  781   5.455   0.659   1.848 -0.3702  0.2728  0.0229
   14UNL     H8  782   5.577   0.475   2.022 -0.6946  2.6540  0.2043
   14UNL     H9  783   5.438   0.393   2.067  1.2967 -0.6045  1.2866
   14UNL    H10  784   5.492   0.379   1.900 -0.5286  0.0989  1.0378
   15UNL     H0  785   5.162   1.305   1.636  0.2420 -2.0530  0.1842
   15UNL     H1  786   5.351   1.118   1.565  1.8418  0.2477  0.5453
   15UNL     C2  787   5.253   1.320   1.580  0.1035 -0.1372  0.3920
   15UNL     C3  788   5.351   1.223   1.542  0.1706  0.1041 -0.3093
   15UNL     C4  789   5.401   1.405   1.475 -0.0140  0.1204  0.1220
   15UNL     C5  790   5.481   1.520   1.419 -0.2632  0.2531  0.1550
   15UNL     N6  791   5.284   1.440   1.524  0.6174 -0.7101  0.1263
   15UNL     N7  792   5.444   1.275   1.471  1.1328 -0.1832  0.5663
   15UNL     H8  793   5.456   1.531   1.313 -0.9157 -0.4240  0.2287
   15UNL     H9  794   5.584   1.482   1.415 -0.1802  0.5442 -0.6397
   15UNL    H10  795   5.478   1.613   1.477  0.8160 -1.0674  2.4568
   16UNL     H0  796   5.652   0.922   1.355  0.7240  0.9681  0.0791
   16UNL     H1  797   5.648   0.679   1.506  0.5260 -0.0575  1.8213
   16UNL     C2  798   5.630   0.901   1.458 -0.6750 -0.1736 -0.4137
   16UNL     C3  799   5.631   0.781   1.535  0.5375  0.4770  0.0658
   16UNL     C4  800   5.588   0.954   1.652  0.3333  0.3655 -0.5129
   16UNL     C5  801   5.538   1.032   1.769  0.3820 -0.1333  0.0139
   16UNL     N6  802   5.606   1.008   1.536 -0.4997  0.1526 -0.6721
   16UNL     N7  803   5.603   0.817   1.656 -0.3153 -0.6292 -0.0716
   16UNL     H8  804   5.592   1.126   1.788 -0.8524  0.3374  1.4332
   16UNL     H9  805   5.551   0.975   1.862 -1.1113  0.6695  0.7563
   16UNL    H10  806   5.434   1.061   1.754  0.2062 -0.1949  1.0117
   17UNL     H0  807   5.592   1.397   1.678  0.8213  2.0330  3.5179
   17UNL     H1  808   5.823   1.503   1.810 -0.1911 -0.5577  1.5450
   17UNL     C2  809   5.695   1.363   1.673  0.0043 -0.4024  1.0577
   17UNL     C3  810   5.809   1.425   1.736  1.0271  0.3670  0.2719
   17UNL     C4  811   5.857   1.263   1.612  0.3617  0.1067 -0.5319
   17UNL     C5  812   5.933   1.151   1.554 -0.6494  0.5192  0.1497
   17UNL     N6  813   5.728   1.266   1.593 -0.6709  0.7930 -0.2283
   17UNL     N7  814   5.914   1.354   1.697  0.3864  0.7081  0.3273
   17UNL     H8  815   5.880   1.107   1.468 -1.8990  0.4464  0.9363
   17UNL     H9  816   5.953   1.070   1.626 -0.2439  1.4305  1.0748
   17UNL    H10  817   6.031   1.190   1.524  0.4249 -1.5605  0.7409
   18UNL     H0  818   4.399   0.772   2.213 -0.9214 -0.3782 -0.0944
   18UNL     H1  819   4.151   0.732   2.085 -0.0442  1.6242  0.6394
   18UNL     C2  820   4.375   0.782   2.108 -0.0061 -0.0265 -0.2845
   18UNL     C3  821   4.249   0.754   2.045 -0.2873  0.5174 -0.6438
   18UNL     C4  822   4.404   0.800   1.911 -0.3475  0.8854 -0.1117
   18UNL     C5  823   4.480   0.823   1.781 -0.4946 -0.8518 -0.0233
   18UNL     N6  824   4.474   0.815   2.024 -0.0925  0.2244 -0.2537
   18UNL     N7  825   4.274   0.759   1.915 -0.0533  1.1299  0.0025
   18UNL     H8  826   4.533   0.919   1.779  1.7407 -1.9953  0.5134
   18UNL     H9  827   4.419   0.818   1.690  0.2962  0.6794 -0.6782
   18UNL    H10  828   4.569   0.759   1.771  0.1876 -0.0825  0.9274
    1Co      Co  829   5.094   0.022   2.952 -0.4205  0.4665 -0.2708
    2Co      Co  830   4.152   0.703   3.024 -0.1554 -0.0246  0.1600
    3Co      Co  831   2.715   5.319   3.297 -0.1016 -0.1985 -0.0454
    4Co      Co  832   4.625   0.870   2.711  0.0719  0.1578 -0.0720
    5Co      Co  833   4.165   0.165   3.289  0.2139  0.3778 -0.0223
    6Co      Co  834   5.116   0.543   2.691 -0.4804  0.0368 -0.2064
    7UNL     H0  835   4.373   0.272   3.100 -0.1127  0.5095 -1.0071
    7UNL     H1  836   4.388   0.528   3.022 -1.1050  0.4517  0.2116
    7UNL     C2  837   4.300   0.349   3.120 -0.2573  0.0715  0.2349
    7UNL     C3  838   4.309   0.480   3.078 -0.4748 -0.5585  0.2514
    7UNL     C4  839   4.140   0.444   3.176  0.3170  0.2959 -0.2365
    7UNL     C5  840   4.005   0.468   3.236 -0.2428  0.1763  0.2116
    7UNL     N6  841   4.195   0.321   3.187  0.4262  0.6175 -0.0426
    7UNL     N7  842   4.206   0.544   3.116  0.4386 -0.2238  0.0004
    7UNL     H8  843   3.971   0.413   3.325 -1.3300  2.0429  1.0092
    7UNL     H9  844   3.925   0.470   3.162 -0.2927  1.0111  0.2863
    7UNL    H10  845   4.004   0.572   3.270  1.1402  1.0529 -2.2002
    8UNL     H0  846   4.672   1.116   2.529 -0.2915 -0.0402  0.1759
    8UNL     H1  847   4.659   1.111   2.262  2.6327 -0.7686 -0.3585
    8UNL     C2  848   4.653   1.027   2.471  0.5018  0.0185 -0.2017
    8UNL     C3  849   4.647   1.028   2.331 -0.4400 -0.0526  0.1409
    8UNL     C4  850   4.616   0.832   2.411  0.0071  0.0090  0.1551
    8UNL     C5  851   4.588   0.682   2.416 -0.4187 -0.3240 -0.8608
    8UNL     N6  852   4.638   0.901   2.524  0.2942 -0.0887  0.1096
    8UNL     N7  853   4.611   0.906   2.291 -0.2040  0.3973  0.2762
    8UNL     H8  854   4.668   0.622   2.461 -0.2401  0.0223 -0.7202
    8UNL     H9  855   4.568   0.634   2.319 -0.1613 -0.3096 -0.9201
    8UNL    H10  856   4.494   0.662   2.469 -0.3624 -1.6858 -1.2300
    9UNL     H0  857   4.189   0.733   3.322  2.1071 -1.4351 -1.8597
    9UNL     H1  858   4.244   0.970   3.432  0.6458  0.8412 -0.3439
    9UNL     C2  859   4.175   0.825   3.268 -0.5917 -0.5864  0.0789
    9UNL     C3  860   4.207   0.952   3.332  0.2854  0.0990 -0.0888
    9UNL     C4  861   4.140   0.973   3.135  0.5196 -0.5934  0.2671
    9UNL     C5  862   4.087   1.036   3.007 -0.1131 -0.0963 -0.4791
    9UNL     N6  863   4.148   0.841   3.140  0.0041  0.1628 -0.2518
    9UNL     N7  864   4.180   1.047   3.249  0.0171 -0.1920 -0.3989
    9UNL     H8  865   4.150   1.003   2.923 -1.5372 -1.0517 -1.2234
    9UNL     H9  866   4.094   1.145   3.012  2.0928 -0.1987 -0.4078
    9UNL    H10  867   3.985   1.004   2.980 -1.1151  2.1033  0.4604
   10UNL     H0  868   2.455   5.254   3.186 -0.3578  0.3927 -0.1674
   10UNL     H1  869   2.234   5.415   3.187 -0.0256  1.3025 -0.6365
   10UNL     C2  870   2.451   5.358   3.218 -0.3988  0.2093  0.4522
   10UNL     C3  871   2.337   5.435   3.215  0.3065 -0.0636 -0.7813
   10UNL     C4  872   2.488   5.521   3.327  0.5627  0.8446 -0.0681
   10UNL     C5  873   2.565   5.626   3.394 -0.7483  0.1918  0.5504
   10UNL     N6  874   2.544   5.407   3.292 -0.2854  0.4063 -0.5071
   10UNL     N7  875   2.363   5.551   3.276  0.0664  0.2000 -0.2339
   10UNL     H8  876   2.668   5.637   3.360 -0.8696  0.8766  0.3930
   10UNL     H9  877   2.567   5.605   3.502 -2.9673  0.2858  0.6676
   10UNL    H10  878   2.521   5.726   3.391 -0.8466  0.1635  0.9616
   11UNL     H0  879   4.125   0.796   2.754 -0.4022 -1.2504  2.5449
   11UNL     H1  880   4.346   0.818   2.579 -0.8463 -0.0483 -1.2151
   11UNL     C2  881   4.231   0.783   2.772  0.2413  0.1975  0.2344
   11UNL     C3  882   4.345   0.789   2.683 -0.9256  0.4210 -1.0866
   11UNL     C4  883   4.412   0.772   2.880  0.3501 -0.4270 -0.1606
   11UNL     C5  884   4.492   0.767   3.014  0.8385 -0.2813  0.4627
   11UNL     N6  885   4.282   0.757   2.890  0.5023 -0.0525 -0.6433
   11UNL     N7  886   4.461   0.779   2.753  0.2856  0.2720 -0.0312
   11UNL     H8  887   4.577   0.698   3.008  0.3352 -0.9227  0.5463
   11UNL     H9  888   4.436   0.721   3.097  1.1068 -2.6617 -0.5916
   11UNL    H10  889   4.514   0.870   3.045 -0.4717  0.4663 -0.9297
   12UNL     H0  890   2.880   5.405   3.442  0.1105 -0.5352  0.6652
   12UNL     H1  891   2.882   5.480   3.709  1.2028 -1.6623  0.5828
   12UNL     C2  892   2.806   5.383   3.518 -0.4990 -0.2941  0.1528
   12UNL     C3  893   2.808   5.426   3.650  0.5700  0.1696 -0.3876
   12UNL     C4  894   2.648   5.290   3.600 -0.0352  0.5136  0.3838
   12UNL     C5  895   2.532   5.199   3.609 -0.0524  0.7454 -0.2956
   12UNL     N6  896   2.712   5.298   3.486 -0.6040  0.5083 -0.0977
   12UNL     N7  897   2.706   5.353   3.705  0.9567  0.0984 -0.3697
   12UNL     H8  898   2.568   5.099   3.639  0.1078  0.5804 -1.0193
   12UNL     H9  899   2.488   5.192   3.509 -2.5146  0.1590  0.7778
   12UNL    H10  900   2.462   5.244   3.680  0.0218  2.0584 -1.0273
   13UNL     H0  901   3.382   5.097   2.863 -1.1983 -1.5287 -2.1750
   13UNL     H1  902   3.385   5.362   2.969  0.1899  0.0331 -0.2746
   13UNL     C2  903   3.310   5.177   2.858  0.2719 -0.0138 -0.5454
   13UNL     C3  904   3.315   5.309   2.905 -0.2421  0.0396  0.1840
   13UNL     C4  905   3.148   5.275   2.797  0.4551 -0.0159  0.0823
   13UNL     C5  906   3.006   5.284   2.753  0.1835  0.0940 -0.1390
   13UNL     N6  907   3.206   5.157   2.783  0.6222 -0.9628 -0.3453
   13UNL     N7  908   3.209   5.374   2.874 -0.3750  0.0534  0.1847
   13UNL     H8  909   2.993   5.263   2.646 -0.4488 -3.6949  0.5340
   13UNL     H9  910   2.961   5.378   2.788 -2.9751 -0.9719 -0.9366
   13UNL    H10  911   2.956   5.208   2.815  1.4955  0.7129  1.7795
   14UNL     H0  912   4.637   0.055   3.118  0.0579  0.0925 -0.3626
   14UNL     H1  913   4.826   0.101   2.919 -1.2413  0.7182  0.0295
   14UNL     C2  914   4.734   0.008   3.107 -0.1585 -0.5485  0.3796
   14UNL     C3  915   4.831   0.032   3.002  0.7340  0.1688 -0.4875
   14UNL     C4  916   4.889  -0.104   3.143 -0.0662 -0.0064 -0.1117
   14UNL     C5  917   4.971  -0.214   3.207 -0.0555 -0.1085 -0.7948
   14UNL     N6  918   4.773  -0.083   3.190  0.0048  0.6568 -0.4018
   14UNL     N7  919   4.937  -0.042   3.031 -0.1720 -0.4698 -0.4464
   14UNL     H8  920   4.921  -0.312   3.198  0.2515 -0.2868 -0.5976
   14UNL     H9  921   5.068  -0.230   3.159  0.5379  1.4546 -0.1875
   14UNL    H10  922   4.998  -0.204   3.313 -0.2356  0.6044 -0.8158
   15UNL     H0  923   4.637   0.580   2.815  0.4018 -0.6925  1.0140
   15UNL     H1  924   4.865   0.431   2.794 -0.2278 -0.6261 -0.3522
   15UNL     C2  925   4.733   0.614   2.779 -0.1059 -0.0698  0.1975
   15UNL     C3  926   4.848   0.535   2.768  0.4284 -0.2897  0.4860
   15UNL     C4  927   4.870   0.719   2.682 -0.0306  0.3820 -0.4294
   15UNL     C5  928   4.939   0.841   2.626 -0.3748 -0.1066 -0.1189
   15UNL     N6  929   4.755   0.741   2.745  0.5534 -0.6716  0.6732
   15UNL     N7  930   4.936   0.599   2.703 -0.1575 -0.0034  0.1131
   15UNL     H8  931   4.945   0.837   2.516  1.0359  2.3114 -0.2085
   15UNL     H9  932   5.043   0.855   2.659  0.2918  0.5262 -2.2737
   15UNL    H10  933   4.884   0.935   2.638  1.6095  0.9702  1.2326
   16UNL     H0  934   5.170   0.303   2.558  1.4326  0.3101  0.3855
   16UNL     H1  935   5.081   0.064   2.645  1.5772  2.0919 -1.8618
   16UNL     C2  936   5.132   0.282   2.657 -0.2401  0.1784 -0.2511
   16UNL     C3  937   5.089   0.155   2.704  0.2356  0.6189  0.7622
   16UNL     C4  938   5.101   0.291   2.854 -0.0925 -0.7236  0.6476
   16UNL     C5  939   5.091   0.358   2.984 -0.4423  1.5939 -0.4476
   16UNL     N6  940   5.142   0.368   2.759  0.3714 -0.3784  0.5800
   16UNL     N7  941   5.069   0.159   2.834  0.9021  0.2477  0.4147
   16UNL     H8  942   5.029   0.448   2.977  0.0818  1.9003 -1.5046
   16UNL     H9  943   5.188   0.387   3.027 -0.5789  0.3708  0.7700
   16UNL    H10  944   5.046   0.290   3.057 -0.3517 -0.1400 -1.9143
   17UNL     H0  945   5.110   0.782   2.858 -1.4907 -2.8626  1.1680
   17UNL     H1  946   5.313   0.848   3.034  1.4433  1.0635  0.4060
   17UNL     C2  947   5.210   0.742   2.866 -0.5148 -0.8181  0.2221
   17UNL     C3  948   5.313   0.775   2.954  0.5155  0.6408  0.7752
   17UNL     C4  949   5.356   0.613   2.837 -0.6666 -0.0823 -0.2634
   17UNL     C5  950   5.427   0.496   2.776  0.2660  0.2329  0.2967
   17UNL     N6  951   5.234   0.635   2.796 -0.0985 -0.8691  0.0226
   17UNL     N7  952   5.414   0.687   2.939 -0.2433 -0.0005  1.0985
   17UNL     H8  953   5.535   0.511   2.792 -0.0449  2.1060  0.9762
   17UNL     H9  954   5.404   0.492   2.669  1.2649  2.3639 -0.0667
   17UNL    H10  955   5.396   0.405   2.828  0.3314  0.1398  0.1713
   18UNL     H0  956   3.910   0.142   3.404 -1.4737 -1.2324  0.4471
   18UNL     H1  957   3.679   0.094   3.270  0.1759 -4.3332  0.5715
   18UNL     C2  958   3.902   0.123   3.298 -0.0306  0.7733 -0.0653
   18UNL     C3  959   3.782   0.092   3.236 -0.0990 -0.3492 -1.0194
   18UNL     C4  960   3.950   0.090   3.118 -0.0500 -0.7079  0.8290
   18UNL     C5  961   4.040   0.067   2.990 -0.1534 -1.1025 -0.5222
   18UNL     N6  962   4.008   0.092   3.232  0.0773 -0.8137 -0.6145
   18UNL     N7  963   3.813   0.072   3.113 -0.4395  0.3554 -0.0342
   18UNL     H8  964   3.983  -0.002   2.927  0.8107 -1.9680 -0.4737
   18UNL     H9  965   4.124   0.002   3.020  0.7376  0.5036  0.6124
   18UNL    H10  966   4.069   0.158   2.937  2.7146 -2.1971 -1.0072
    1Co      Co  967   2.692   4.825   4.194  0.3108  0.1902  0.0880
    2Co      Co  968   3.652   0.009   4.175  0.4947  0.2869  0.0352
    3Co      Co  969   2.192   4.640   4.489 -0.0356 -0.3765 -0.0400
    4Co      Co  970   4.130   0.164   3.875 -0.1415 -0.0115 -0.1223
    5Co      Co  971   1.705   4.986   4.482 -0.3387 -0.2446 -0.2315
    6Co      Co  972   2.685   5.346   3.890  0.0479  0.0850 -0.2763
    7UNL     H0  973   1.902   5.073   4.270  0.8202  0.4955 -1.3432
    7UNL     H1  974   1.887   5.320   4.134  1.2925  0.1144  1.3007
    7UNL     C2  975   1.831   5.154   4.288  0.0985 -0.2679 -0.6405
    7UNL     C3  976   1.829   5.279   4.215 -0.1307  0.0202  0.2805
    7UNL     C4  977   1.681   5.269   4.365  0.3529 -0.2461 -0.5038
    7UNL     C5  978   1.541   5.286   4.416 -0.7307 -0.1164  0.0070
    7UNL     N6  979   1.732   5.147   4.378  0.3585 -0.5570 -0.1953
    7UNL     N7  980   1.726   5.347   4.258  0.3737 -0.0788  0.3605
    7UNL     H8  981   1.478   5.210   4.368  1.0312 -0.1339 -2.4358
    7UNL     H9  982   1.514   5.388   4.386  0.2398 -0.8064 -3.6265
    7UNL    H10  983   1.535   5.277   4.525  1.2730 -1.3482  0.0531
    8UNL     H0  984   4.197   0.403   3.716  4.0375 -0.1714 -1.4868
    8UNL     H1  985   4.263   0.385   3.455 -2.6632  0.9686 -1.6301
    8UNL     C2  986   4.174   0.319   3.652 -0.4360 -0.3932  0.0402
    8UNL     C3  987   4.206   0.317   3.517  0.0614  0.1586  0.1553
    8UNL     C4  988   4.108   0.151   3.583  0.6633  0.6200  0.2965
    8UNL     C5  989   4.083   0.003   3.594 -0.0884 -0.0030 -0.0988
    8UNL     N6  990   4.111   0.220   3.696 -0.0981 -0.0575 -0.3976
    8UNL     N7  991   4.171   0.199   3.475  0.2312  0.0824  0.2253
    8UNL     H8  992   3.998  -0.019   3.528 -0.6855  0.5310  0.4818
    8UNL     H9  993   4.053  -0.033   3.693 -1.7310 -0.5164 -0.7381
    8UNL    H10  994   4.165  -0.055   3.551  1.2884  0.4297  1.7902
    9UNL     H0  995   3.683   0.012   4.482  1.8424  0.8833  0.5168
    9UNL     H1  996   3.749   0.237   4.622 -1.8258  0.9929  0.1410
    9UNL     C2  997   3.682   0.114   4.445  0.0621  0.7085 -0.0000
    9UNL     C3  998   3.714   0.228   4.520 -0.6084  0.8666 -0.2767
    9UNL     C4  999   3.658   0.263   4.324  0.4317  0.7095 -0.4425
    9UNL     C5 1000   3.627   0.334   4.194 -0.2071  0.7103 -0.2994
    9UNL     N6 1001   3.634   0.129   4.326  0.9280  0.8206  0.3788
    9UNL     N7 1002   3.705   0.325   4.434  0.6931 -0.2341 -0.3865
    9UNL     H8 1003   3.718   0.375   4.146  0.8424  0.1488  1.1475
    9UNL     H9 1004   3.559   0.418   4.207 -0.1605  0.8965 -1.2055
    9UNL    H10 1005   3.586   0.260   4.124 -3.2380 -0.7908  2.8048
   10UNL     H0 1006   1.940   4.559   4.426  0.3209 -0.2358  2.0047
   10UNL     H1 1007   1.739   4.723   4.351  1.4518  2.2226 -2.1516
   10UNL     C2 1008   1.934   4.666   4.440  0.4574  0.0633  0.0324
   10UNL     C3 1009   1.824   4.746   4.413  0.2551  0.0539  0.5220
   10UNL     C4 1010   1.978   4.850   4.492 -0.1177  0.2628 -0.6813
   10UNL     C5 1011   2.047   4.969   4.562 -0.0605 -0.1483 -0.5170
   10UNL     N6 1012   2.034   4.732   4.489  0.2776  0.6301 -0.4537
   10UNL     N7 1013   1.852   4.867   4.445 -0.4877 -0.1997  0.5999
   10UNL     H8 1014   2.086   4.929   4.656  1.2427  1.6385 -0.2665
   10UNL     H9 1015   1.977   5.052   4.573 -0.9023 -0.4583 -2.8565
   10UNL    H10 1016   2.120   5.017   4.496 -1.3415  0.7224 -1.3568
   11UNL     H0 1017   3.634   0.125   3.885  0.9613  0.0873 -1.6327
   11UNL     H1 1018   3.856   0.114   3.734  0.4064  0.7210  0.5881
   11UNL     C2 1019   3.736   0.107   3.915  0.5829  0.0367 -0.3350
   11UNL     C3 1020   3.851   0.117   3.842 -0.2382  0.4769  0.5639
   11UNL     C4 1021   3.895   0.086   4.038  0.0355 -0.4469  0.6948
   11UNL     C5 1022   3.984   0.080   4.162  0.4684  0.0552  0.7196
   11UNL     N6 1023   3.760   0.083   4.046 -0.4101 -0.0828 -0.6136
   11UNL     N7 1024   3.957   0.097   3.916  0.6487  0.0765 -0.7651
   11UNL     H8 1025   4.021   0.171   4.211 -0.0805  0.4086  0.4832
   11UNL     H9 1026   4.077   0.024   4.145 -1.0056 -2.6766  1.0643
   11UNL    H10 1027   3.936   0.021   4.242 -0.0132 -0.2698  0.2005
   12UNL     H0 1028   2.399   4.792   4.636  0.8532 -4.2833 -2.8318
   12UNL     H1 1029   2.392   4.809   4.922  1.7975 -1.0323  0.1702
   12UNL     C2 1030   2.336   4.744   4.710  0.7663 -0.1820  0.1308
   12UNL     C3 1031   2.331   4.755   4.851  0.7844  0.0098  0.2213
   12UNL     C4 1032   2.180   4.632   4.775  0.6824  0.0577 -0.1037
   12UNL     C5 1033   2.062   4.534   4.760 -0.0524 -0.1085 -0.8251
   12UNL     N6 1034   2.245   4.663   4.665  0.4261 -0.3351 -0.4515
   12UNL     N7 1035   2.226   4.679   4.897 -0.2235 -0.4443  0.0480
   12UNL     H8 1036   2.073   4.434   4.804  0.0920  1.0123  1.8495
   12UNL     H9 1037   2.040   4.509   4.655  1.7429  2.5498 -1.9527
   12UNL    H10 1038   1.970   4.566   4.811  0.2704 -1.1804  0.4912
   13UNL     H0 1039   2.850   4.369   4.119 -1.4309 -0.1432  0.7288
   13UNL     H1 1040   2.911   4.629   4.229  1.3747  0.3294 -0.9856
   13UNL     C2 1041   2.808   4.465   4.095 -0.9725 -0.1923 -0.3461
   13UNL     C3 1042   2.842   4.595   4.153  0.2568  0.4735 -0.0677
   13UNL     C4 1043   2.678   4.597   4.017 -0.1482 -0.0598 -0.8998
   13UNL     C5 1044   2.552   4.651   3.952  0.2544 -0.2092 -0.2159
   13UNL     N6 1045   2.714   4.476   4.003  0.2199  0.1662 -0.6472
   13UNL     N7 1046   2.755   4.682   4.099  0.3149  0.1522  0.4480
   13UNL     H8 1047   2.460   4.601   3.987  0.3935  0.6924  1.5585
   13UNL     H9 1048   2.554   4.635   3.843  1.4277 -0.7134 -0.1254
   13UNL    H10 1049   2.533   4.759   3.960 -1.8620 -0.5605  0.2088
   14UNL     H0 1050   2.192   4.813   4.260  0.3680  1.0772  3.1577
   14UNL     H1 1051   2.423   4.895   4.116 -1.8941 -1.4410 -0.1907
   14UNL     C2 1052   2.297   4.789   4.275  0.5908 -0.0012  0.4415
   14UNL     C3 1053   2.417   4.838   4.208 -0.0332 -0.0074  0.8892
   14UNL     C4 1054   2.459   4.705   4.358 -0.1110 -0.1174  0.5523
   14UNL     C5 1055   2.541   4.604   4.434  0.1499 -0.3097  0.5731
   14UNL     N6 1056   2.327   4.716   4.378 -0.0786 -0.6387 -0.4723
   14UNL     N7 1057   2.523   4.784   4.263  0.4020 -0.0509 -0.4422
   14UNL     H8 1058   2.644   4.640   4.430 -0.3589  1.1295 -0.2208
   14UNL     H9 1059   2.519   4.591   4.541  0.0745  2.6720  0.9946
   14UNL    H10 1060   2.534   4.506   4.385 -1.6280  0.0675 -0.0149
   15UNL     H0 1061   2.185   5.402   3.917  0.6366 -2.1733 -2.4948
   15UNL     H1 1062   2.413   5.249   3.980  1.1311  0.7715  2.9932
   15UNL     C2 1063   2.289   5.430   3.923  0.0378  0.0103 -0.7760
   15UNL     C3 1064   2.403   5.352   3.949 -0.1562  0.1455  1.1901
   15UNL     C4 1065   2.451   5.539   3.878 -0.4274  0.1332 -0.3316
   15UNL     C5 1066   2.533   5.654   3.822  0.2889  0.1639  0.8338
   15UNL     N6 1067   2.319   5.554   3.878 -0.3055  0.1592 -0.2724
   15UNL     N7 1068   2.510   5.419   3.909 -0.1030  0.3364  0.3057
   15UNL     H8 1069   2.480   5.715   3.749  0.3643  1.8549  2.1317
   15UNL     H9 1070   2.618   5.614   3.766 -0.7727 -0.2036 -0.5777
   15UNL    H10 1071   2.573   5.719   3.901  2.4993 -1.9459  1.5944
   16UNL     H0 1072   2.750   5.120   3.802 -0.9120 -0.0994 -0.2694
   16UNL     H1 1073   2.766   4.867   3.921  2.6311  0.7366  2.9692
   16UNL     C2 1074   2.713   5.091   3.900 -0.3292 -0.0463 -0.0302
   16UNL     C3 1075   2.728   4.962   3.956 -0.8498  0.5777  0.1346
   16UNL     C4 1076   2.651   5.102   4.081 -0.2847 -0.2484  0.3206
   16UNL     C5 1077   2.631   5.177   4.211  0.5506  0.1173 -0.3995
   16UNL     N6 1078   2.655   5.176   3.974 -0.0320  0.7088 -0.3679
   16UNL     N7 1079   2.687   4.970   4.081 -0.3784 -0.3953  0.3211
   16UNL     H8 1080   2.723   5.194   4.269  1.0523 -0.1768 -1.0988
   16UNL     H9 1081   2.564   5.127   4.283  1.4710  0.3496  0.6573
   16UNL    H10 1082   2.582   5.272   4.186  0.0683 -0.0372 -0.0715
   17UNL     H0 1083   4.646   0.018   4.038  0.2614 -0.8139 -2.8147
   17UNL     H1 1084   4.861   0.109   4.201 -0.5106 -0.1356 -0.0008
   17UNL     C2 1085   4.751  -0.007   4.039  0.6095  0.4038 -0.5494
   17UNL     C3 1086   4.858   0.033   4.124  0.5281 -0.5521  0.3623
   17UNL     C4 1087   4.920  -0.087   3.974  0.0880 -0.2286  0.7878
   17UNL     C5 1088   5.007  -0.182   3.904  0.0316  0.0504 -0.2214
   17UNL     N6 1089   4.790  -0.096   3.954 -0.2889 -0.4681 -0.0061
   17UNL     N7 1090   4.966  -0.030   4.086  0.6217 -0.2113 -0.3038
   17UNL     H8 1091   5.099  -0.127   3.886 -0.5101  0.6556 -1.2335
   17UNL     H9 1092   4.965  -0.228   3.813 -1.0993 -1.2259  0.8883
   17UNL    H10 1093   5.045  -0.259   3.972  0.0592  1.6475  1.6321
   18UNL     H0 1094   1.432   4.967   4.611  0.0878  1.3428  0.3977
   18UNL     H1 1095   1.217   4.864   4.475 -1.4360 -0.3120 -2.1317
   18UNL     C2 1096   1.430   4.930   4.509 -0.4510 -0.2981  0.9558
   18UNL     C3 1097   1.316   4.889   4.438 -0.3332 -0.1946  0.6171
   18UNL     C4 1098   1.484   4.883   4.321 -0.2194  0.1617 -0.0908
   18UNL     C5 1099   1.566   4.881   4.193  0.6666 -0.3411 -0.5985
   18UNL     N6 1100   1.542   4.931   4.431  0.1564  0.4043 -0.3611
   18UNL     N7 1101   1.353   4.852   4.320  0.2696  0.4143  0.2023
   18UNL     H8 1102   1.509   4.926   4.111  2.0643  0.6551 -1.0626
   18UNL     H9 1103   1.580   4.781   4.151  0.5654 -0.6642  0.1258
   18UNL    H10 1104   1.662   4.933   4.200  1.9388 -2.6080 -0.5083
    1Co      Co 1105   5.608   2.759   0.616 -0.2242 -0.1773 -0.0531
    2Co      Co 1106   4.626   3.428   0.616  0.2033  0.0334 -0.0475
    3Co      Co 1107   5.153   2.556   0.921  0.3763  0.1118  0.0015
    4Co      Co 1108   5.143   3.583   0.324  0.3476 -0.0816 -0.1430
    5Co      Co 1109   4.653   2.911   0.907  0.1816 -0.0766 -0.0708
    6Co      Co 1110   5.626   3.257   0.325 -0.0371  0.3930 -0.1521
    7UNL     H0 1111   4.834   2.981   0.686  0.4148  0.4045 -0.4208
    7UNL     H1 1112   4.844   3.226   0.564 -1.8578 -0.6504 -1.3385
    7UNL     C2 1113   4.768   3.064   0.709 -0.0716 -0.0638 -0.0958
    7UNL     C3 1114   4.779   3.192   0.643 -0.5649 -0.7345 -0.2760
    7UNL     C4 1115   4.622   3.178   0.778  0.0706  0.6175 -0.6538
    7UNL     C5 1116   4.519   3.224   0.876 -0.1177 -0.3052  0.8166
    7UNL     N6 1117   4.682   3.068   0.809 -0.1011  0.2614  0.2944
    7UNL     N7 1118   4.689   3.268   0.700  0.2135  0.1839 -0.1954
    7UNL     H8 1119   4.545   3.307   0.943 -0.5005 -0.3506  1.0226
    7UNL     H9 1120   4.477   3.146   0.940  0.0013 -0.3439  0.8474
    7UNL    H10 1121   4.440   3.271   0.816  0.8731 -0.0207 -0.3153
    8UNL     H0 1122   5.275   3.747   0.165  1.5924 -0.5829 -2.0584
    8UNL     H1 1123   5.193   3.809  -0.099  1.0578 -0.7623 -1.1139
    8UNL     C2 1124   5.207   3.693   0.102 -0.3963 -0.3594 -0.2063
    8UNL     C3 1125   5.158   3.732  -0.031 -0.0234  0.5144 -0.1804
    8UNL     C4 1126   5.103   3.545   0.031  0.0742  0.4430  0.1964
    8UNL     C5 1127   5.052   3.406   0.031 -0.3407  0.0289 -0.4759
    8UNL     N6 1128   5.158   3.580   0.141 -0.7181  0.1772 -0.2850
    8UNL     N7 1129   5.088   3.631  -0.078 -0.0963 -0.3309  0.3893
    8UNL     H8 1130   5.100   3.349  -0.050  1.5996  3.0025 -1.6208
    8UNL     H9 1131   4.944   3.405   0.016 -0.2210 -0.1941 -1.3749
    8UNL    H10 1132   5.068   3.349   0.123 -0.3857 -1.1734 -1.1910
    9UNL     H0 1133   4.662   3.481   0.906  1.9440 -0.2741  1.5030
    9UNL     H1 1134   4.686   3.724   1.014 -1.5961 -3.0188  1.2355
    9UNL     C2 1135   4.640   3.575   0.857 -0.1636 -1.7537 -0.6258
    9UNL     C3 1136   4.661   3.703   0.911 -0.9302 -0.5344  0.4993
    9UNL     C4 1137   4.591   3.710   0.715 -0.1981  0.0179  0.1776
    9UNL     C5 1138   4.577   3.771   0.579 -0.3036  0.2729  0.1718
    9UNL     N6 1139   4.612   3.580   0.728  0.3127 -0.1459 -0.4681
    9UNL     N7 1140   4.623   3.789   0.821  0.0207 -0.0544  0.2972
    9UNL     H8 1141   4.610   3.875   0.575  0.8082 -0.0844 -0.3262
    9UNL     H9 1142   4.470   3.776   0.553 -0.2816  0.4177  0.1077
    9UNL    H10 1143   4.636   3.721   0.501 -0.6594  3.8308 -2.6115
   10UNL     H0 1144   4.887   2.480   0.854 -0.2178  0.7440 -0.6452
   10UNL     H1 1145   4.665   2.634   0.843 -0.2509  0.7210  2.5958
   10UNL     C2 1146   4.886   2.588   0.854  0.3851  0.7596  0.0482
   10UNL     C3 1147   4.768   2.668   0.847  0.1455  0.1009 -0.1317
   10UNL     C4 1148   4.931   2.773   0.890  0.4725 -0.1589 -0.2755
   10UNL     C5 1149   5.020   2.883   0.929 -0.2981  0.2770 -0.1191
   10UNL     N6 1150   4.994   2.655   0.877  0.0365 -0.0843  0.1729
   10UNL     N7 1151   4.794   2.789   0.885  0.2364 -0.4257  0.2650
   10UNL     H8 1152   4.971   2.972   0.970 -0.0247  0.9847 -1.2733
   10UNL     H9 1153   5.083   2.921   0.848  3.3755  0.8326  2.7504
   10UNL    H10 1154   5.080   2.845   1.012 -0.8547 -0.4803 -0.0483
   11UNL     H0 1155   4.653   3.473   0.350 -1.6716 -0.1818  2.6823
   11UNL     H1 1156   4.870   3.556   0.201 -1.6427  2.2396  0.4537
   11UNL     C2 1157   4.753   3.492   0.384 -0.6832  0.6718 -0.3313
   11UNL     C3 1158   4.868   3.534   0.307 -0.1494  0.3317  0.1372
   11UNL     C4 1159   4.908   3.495   0.502  0.6519 -0.1189  0.2990
   11UNL     C5 1160   4.986   3.495   0.634  1.3895 -0.1551  0.2705
   11UNL     N6 1161   4.777   3.472   0.508 -0.2382 -0.3986 -0.2174
   11UNL     N7 1162   4.970   3.525   0.381  0.0526 -0.4281 -0.0646
   11UNL     H8 1163   5.094   3.486   0.620  1.4255  0.7804 -0.1098
   11UNL     H9 1164   4.945   3.409   0.688 -1.7983  1.0615  0.0316
   11UNL    H10 1165   4.962   3.586   0.691  1.3087 -0.7778  1.2454
   12UNL     H0 1166   5.343   2.678   1.076  1.1627 -3.0479 -1.2147
   12UNL     H1 1167   5.358   2.691   1.359  1.7079  0.4470 -2.7971
   12UNL     C2 1168   5.276   2.637   1.150  0.3239 -0.4416 -0.4250
   12UNL     C3 1169   5.283   2.648   1.294 -0.1216  0.0218 -0.5172
   12UNL     C4 1170   5.112   2.552   1.223 -0.0735 -0.0879  0.6423
   12UNL     C5 1171   4.983   2.475   1.213 -0.0410 -0.1252  0.0832
   12UNL     N6 1172   5.174   2.568   1.105 -0.2931  0.3286 -0.0465
   12UNL     N7 1173   5.179   2.586   1.342 -0.0882 -0.4411  0.1011
   12UNL     H8 1174   5.009   2.378   1.170 -0.6731  0.5255 -1.8720
   12UNL     H9 1175   4.918   2.532   1.146  0.9874  0.2843 -0.5857
   12UNL    H10 1176   4.932   2.461   1.309  0.1848 -3.8531 -0.2150
   13UNL     H0 1177   5.798   2.321   0.504  0.8126  0.1721 -3.9021
   13UNL     H1 1178   5.773   2.550   0.672 -1.2985  2.5420  0.3579
   13UNL     C2 1179   5.731   2.405   0.490 -0.7361 -0.2123  0.1162
   13UNL     C3 1180   5.726   2.517   0.580  0.3836  0.1888  0.2297
   13UNL     C4 1181   5.577   2.515   0.440  0.0264 -0.4948  0.5471
   13UNL     C5 1182   5.448   2.558   0.379  0.2632 -0.5252  0.2673
   13UNL     N6 1183   5.636   2.404   0.402  0.6992 -0.1009  0.3331
   13UNL     N7 1184   5.624   2.589   0.545 -0.8652  0.2766  0.0921
   13UNL     H8 1185   5.387   2.472   0.350  1.6654 -1.5429  0.2241
   13UNL     H9 1186   5.457   2.608   0.282  3.0816 -0.3281  0.5333
   13UNL    H10 1187   5.398   2.628   0.447  1.2291  0.2289  0.2213
   14UNL     H0 1188   5.146   2.686   0.667  0.8090  0.6734 -0.1100
   14UNL     H1 1189   5.347   2.855   0.583 -0.7447  0.1318  0.2441
   14UNL     C2 1190   5.243   2.699   0.713  0.4786  0.3434  0.6961
   14UNL     C3 1191   5.345   2.792   0.671  0.1631  0.4563  0.5115
   14UNL     C4 1192   5.413   2.637   0.792  0.3240 -0.5679  0.3456
   14UNL     C5 1193   5.513   2.538   0.840 -0.0382  0.1779 -0.3149
   14UNL     N6 1194   5.288   2.608   0.796 -0.0163  0.2444  0.0081
   14UNL     N7 1195   5.455   2.749   0.720  0.0818  0.7436 -0.4862
   14UNL     H8 1196   5.485   2.491   0.935  0.4836  1.2551  0.3902
   14UNL     H9 1197   5.523   2.452   0.772  1.4830 -0.9574  1.2687
   14UNL    H10 1198   5.615   2.576   0.840 -0.0021  0.0816 -0.4003
   15UNL     H0 1199   5.167   3.336   0.469 -0.0400 -1.1907 -1.7667
   15UNL     H1 1200   5.357   3.158   0.404  1.5686  0.1598  2.1979
   15UNL     C2 1201   5.254   3.361   0.410  0.0758 -0.0325 -1.1521
   15UNL     C3 1202   5.353   3.265   0.387  0.2556 -0.2794 -0.7385
   15UNL     C4 1203   5.414   3.466   0.352 -0.5046 -0.1728 -0.6316
   15UNL     C5 1204   5.498   3.578   0.290  0.5994  0.0064  0.5591
   15UNL     N6 1205   5.290   3.485   0.389  0.1462 -0.1173 -0.3653
   15UNL     N7 1206   5.459   3.333   0.346 -0.2218 -0.0489  0.5712
   15UNL     H8 1207   5.441   3.672   0.290  1.0843  0.3393 -1.5966
   15UNL     H9 1208   5.529   3.552   0.188 -0.2901  3.0253 -0.6058
   15UNL    H10 1209   5.592   3.601   0.341  0.6529 -1.5011  1.2141
   16UNL     H0 1210   5.695   3.024   0.204 -2.0422  3.0646 -0.2571
   16UNL     H1 1211   5.700   2.779   0.330 -3.3309 -1.1493 -1.3538
   16UNL     C2 1212   5.664   3.001   0.305  0.6826 -0.0776  0.0129
   16UNL     C3 1213   5.664   2.874   0.367  0.0288 -0.4778  0.6297
   16UNL     C4 1214   5.576   3.022   0.490  0.0867 -0.6803 -0.1498
   16UNL     C5 1215   5.523   3.092   0.604  0.2456  0.4933 -0.4599
   16UNL     N6 1216   5.620   3.089   0.387  0.0302 -0.9312  0.6416
   16UNL     N7 1217   5.602   2.889   0.484  0.1818 -0.4683  1.1780
   16UNL     H8 1218   5.552   3.198   0.600  0.3555  0.5144  0.6612
   16UNL     H9 1219   5.562   3.056   0.700  0.6293  0.2648 -0.7044
   16UNL    H10 1220   5.414   3.074   0.603  0.3035 -0.2934 -3.9064
   17UNL     H0 1221   5.646   3.474   0.528  1.2900  2.4805  0.1158
   17UNL     H1 1222   5.876   3.615   0.569  1.0624 -0.3671  0.5602
   17UNL     C2 1223   5.743   3.446   0.489  0.5100 -0.0664 -0.1915
   17UNL     C3 1224   5.861   3.522   0.517  0.4990  0.0468 -0.0462
   17UNL     C4 1225   5.898   3.332   0.437 -0.7083  0.2905  0.4997
   17UNL     C5 1226   5.971   3.216   0.373 -0.6878  0.1153  0.3759
   17UNL     N6 1227   5.770   3.333   0.425  1.0799 -0.7957 -0.2196
   17UNL     N7 1228   5.962   3.434   0.494 -0.3684 -0.3058 -0.1730
   17UNL     H8 1229   5.925   3.175   0.282 -0.2353  0.3350  0.0434
   17UNL     H9 1230   5.974   3.130   0.441  3.2243 -2.0241 -2.0901
   17UNL    H10 1231   6.072   3.237   0.336 -0.3260 -0.3611  1.0518
   18UNL     H0 1232   4.389   2.921   1.011 -1.0011 -0.2419  0.3303
   18UNL     H1 1233   4.168   2.809   0.896  0.3626 -1.2244 -0.5764
   18UNL     C2 1234   4.386   2.863   0.919  0.3321 -0.0643  0.1516
   18UNL     C3 1235   4.271   2.807   0.863  0.6335 -0.3302  0.1711
   18UNL     C4 1236   4.440   2.784   0.749  0.4069  0.0392 -0.1453
   18UNL     C5 1237   4.529   2.768   0.628 -0.2970  0.2980  0.2771
   18UNL     N6 1238   4.491   2.850   0.848 -0.3133  0.3846  0.5446
   18UNL     N7 1239   4.305   2.753   0.746  0.1180  0.2861 -0.1792
   18UNL     H8 1240   4.636   2.788   0.646  0.2075  0.3691 -2.3804
   18UNL     H9 1241   4.494   2.829   0.544 -1.7336 -1.1955 -0.2500
   18UNL    H10 1242   4.543   2.666   0.590  1.3395  0.6574 -0.2008
    1Co      Co 1243   5.089   2.057   1.823 -0.1133 -0.0433  0.1009
    2Co      Co 1244   4.135   2.780   1.781 -0.4092 -0.1079  0.0377
    3Co      Co 1245   4.596   1.871   2.097  0.1277 -0.1382 -0.0939
    4Co      Co 1246   4.655   2.917   1.513  0.0434 -0.2477  0.0761
    5Co      Co 1247   4.129   2.244   2.057 -0.3575  0.0617  0.1501
    6Co      Co 1248   5.128   2.568   1.520  0.0917  0.2007  0.1693
    7UNL     H0 1249   4.378   2.370   1.933  0.9738  1.3799 -0.0697
    7UNL     H1 1250   4.379   2.600   1.792 -1.5364  3.1561  1.0428
    7UNL     C2 1251   4.287   2.423   1.909  0.2539  0.0935 -0.2719
    7UNL     C3 1252   4.299   2.542   1.835  0.3093 -0.1786  0.2966
    7UNL     C4 1253   4.115   2.500   1.910 -0.1584 -0.5444 -0.0638
    7UNL     C5 1254   3.978   2.509   1.951 -0.5342  0.2509  0.1864
    7UNL     N6 1255   4.171   2.389   1.953 -0.4335  0.1900  0.3423
    7UNL     N7 1256   4.184   2.605   1.840 -0.0008  0.5895 -0.5656
    7UNL     H8 1257   3.956   2.435   2.029  1.9063  0.3775  1.1034
    7UNL     H9 1258   3.921   2.486   1.860 -0.3060  0.9414 -0.1388
    7UNL    H10 1259   3.945   2.608   1.987  0.4828  0.5494  0.3264
    8UNL     H0 1260   4.752   3.104   1.348  1.9670  0.9783 -2.1278
    8UNL     H1 1261   4.693   3.137   1.073  0.1652 -1.6060 -1.7978
    8UNL     C2 1262   4.698   3.038   1.283  0.4079  0.4407 -0.3658
    8UNL     C3 1263   4.670   3.057   1.142 -0.7929 -0.0116 -0.1600
    8UNL     C4 1264   4.656   2.859   1.196  0.5630 -0.1126  0.2121
    8UNL     C5 1265   4.631   2.712   1.187 -0.2249  0.7646 -0.8090
    8UNL     N6 1266   4.676   2.913   1.317  0.3635  0.3446 -0.2064
    8UNL     N7 1267   4.644   2.941   1.087 -0.1666  0.5182 -0.0649
    8UNL     H8 1268   4.603   2.670   1.285  1.2222  0.8839 -0.3253
    8UNL     H9 1269   4.722   2.662   1.153 -0.8146 -0.2405 -0.9647
    8UNL    H10 1270   4.551   2.680   1.118 -0.4468 -2.3624  0.6801
    9UNL     H0 1271   4.222   2.807   2.024  1.0046 -0.0460 -1.4094
    9UNL     H1 1272   4.267   3.038   2.161  1.3127  1.6164 -1.9809
    9UNL     C2 1273   4.187   2.904   1.992 -0.4384 -0.2298 -0.5280
    9UNL     C3 1274   4.217   3.021   2.067 -0.5030  0.3841 -0.8335
    9UNL     C4 1275   4.120   3.057   1.893  0.2602  1.1812 -0.1473
    9UNL     C5 1276   4.074   3.128   1.771 -0.4495 -1.4782  0.4431
    9UNL     N6 1277   4.107   2.925   1.891 -0.3341  0.3227 -0.4541
    9UNL     N7 1278   4.164   3.122   2.003  0.1446 -0.1615  0.3831
    9UNL     H8 1279   4.066   3.237   1.781 -0.8858 -1.4551 -0.1137
    9UNL     H9 1280   3.974   3.096   1.739  0.2265 -1.2624 -2.0622
    9UNL    H10 1281   4.143   3.106   1.689 -1.9106 -0.1014 -1.2211
   10UNL     H0 1282   4.366   1.820   1.991 -0.4342 -0.4994  1.1444
   10UNL     H1 1283   4.162   2.008   1.926 -0.7249 -1.1866  1.2434
   10UNL     C2 1284   4.364   1.926   2.011  0.8111 -0.1777 -0.2770
   10UNL     C3 1285   4.254   2.014   1.984  0.1670  0.0045 -0.2169
   10UNL     C4 1286   4.397   2.095   2.113  0.4514 -0.1795  0.1227
   10UNL     C5 1287   4.473   2.187   2.204  0.1076 -0.2115  0.0698
   10UNL     N6 1288   4.437   1.975   2.105 -0.5792  0.3426 -0.1090
   10UNL     N7 1289   4.279   2.127   2.047 -0.3170 -0.1625 -0.1415
   10UNL     H8 1290   4.406   2.269   2.233 -0.8652 -0.8231 -0.3946
   10UNL     H9 1291   4.566   2.223   2.159  0.8074 -2.7976 -0.7069
   10UNL    H10 1292   4.497   2.136   2.299 -2.2442  0.1268  0.9096
   11UNL     H0 1293   4.168   2.811   1.521 -1.0003  0.7726  2.5293
   11UNL     H1 1294   4.405   2.849   1.365  1.2415 -1.3454  0.4498
   11UNL     C2 1295   4.268   2.837   1.553  0.5355 -0.5049 -0.8556
   11UNL     C3 1296   4.384   2.858   1.470  0.8017  0.0254  0.2598
   11UNL     C4 1297   4.420   2.865   1.672  0.0478  0.4666  0.1107
   11UNL     C5 1298   4.501   2.867   1.806 -0.7652 -1.0318  0.5937
   11UNL     N6 1299   4.285   2.839   1.682  0.0656  0.6688  0.6936
   11UNL     N7 1300   4.482   2.870   1.552 -0.2933 -0.1109  0.0482
   11UNL     H8 1301   4.604   2.842   1.780 -0.1162 -0.5415  2.5329
   11UNL     H9 1302   4.462   2.795   1.879 -2.8532 -0.9287 -0.3309
   11UNL    H10 1303   4.502   2.970   1.844 -0.6571 -1.0882  0.7386
   12UNL     H0 1304   4.826   2.011   2.253  0.2690  0.2999  0.6199
   12UNL     H1 1305   4.806   2.036   2.527 -1.8898  0.4059  0.4743
   12UNL     C2 1306   4.752   1.966   2.319  0.8092 -0.6055  0.6232
   12UNL     C3 1307   4.744   1.978   2.461 -0.3423 -0.4823 -0.2392
   12UNL     C4 1308   4.604   1.846   2.390  0.4120 -0.1235  0.2621
   12UNL     C5 1309   4.477   1.778   2.388  0.2994 -0.2868  0.0726
   12UNL     N6 1310   4.659   1.881   2.274 -0.1004  0.3400  0.1060
   12UNL     N7 1311   4.650   1.905   2.504  0.2546  0.1801  0.0458
   12UNL     H8 1312   4.491   1.672   2.363  0.8844 -0.2380  0.1813
   12UNL     H9 1313   4.399   1.816   2.321  1.0547  1.7745  0.3014
   12UNL    H10 1314   4.436   1.792   2.489  2.5587  2.2921  0.7487
   13UNL     H0 1315   5.321   1.657   1.653 -0.3668  0.1059 -1.2070
   13UNL     H1 1316   5.281   1.843   1.857 -0.2058 -1.9526  0.7089
   13UNL     C2 1317   5.236   1.721   1.673 -0.4533 -0.4612  0.3851
   13UNL     C3 1318   5.217   1.818   1.774 -0.1478 -0.0223  0.0242
   13UNL     C4 1319   5.063   1.818   1.632 -0.3180 -0.1431  0.2505
   13UNL     C5 1320   4.946   1.875   1.549 -0.5400  0.4035  0.0359
   13UNL     N6 1321   5.132   1.717   1.591 -0.0430  0.1863  0.5322
   13UNL     N7 1322   5.108   1.887   1.742  0.2175  1.0981  0.1738
   13UNL     H8 1323   4.951   1.856   1.441  1.4391 -2.2294  0.4679
   13UNL     H9 1324   4.937   1.981   1.576 -2.1447  0.8644 -2.0363
   13UNL    H10 1325   4.855   1.832   1.593 -1.1844  0.8818 -0.8150
   14UNL     H0 1326   4.603   2.137   1.917 -0.1702  0.3642 -1.0413
   14UNL     H1 1327   4.824   2.215   1.787 -2.6418  0.6927  0.0818
   14UNL     C2 1328   4.701   2.094   1.928 -0.3919  0.2167  0.5796
   14UNL     C3 1329   4.814   2.130   1.853  0.6747  0.0137 -0.1648
   14UNL     C4 1330   4.838   1.960   1.966 -0.3959  0.6267  0.2654
   14UNL     C5 1331   4.906   1.840   2.028  0.6520 -0.1133 -0.6887
   14UNL     N6 1332   4.713   1.985   2.002  0.5135 -0.2627  1.0281
   14UNL     N7 1333   4.911   2.048   1.882 -0.4542  0.1693  0.4262
   14UNL     H8 1334   4.875   1.746   1.982  0.5511  0.1512 -1.1643
   14UNL     H9 1335   5.015   1.850   2.020  0.5287  0.9870 -1.1758
   14UNL    H10 1336   4.886   1.828   2.135 -1.7385 -0.5132 -1.1206
   15UNL     H0 1337   4.650   2.666   1.602  0.4452 -1.4573  1.3401
   15UNL     H1 1338   4.862   2.493   1.548  1.9357 -0.0210  1.1315
   15UNL     C2 1339   4.754   2.691   1.581 -0.1212 -0.2869 -0.2382
   15UNL     C3 1340   4.856   2.601   1.545 -0.5756 -0.1240 -0.2996
   15UNL     C4 1341   4.914   2.796   1.521  0.0626 -0.1037 -0.2427
   15UNL     C5 1342   4.989   2.912   1.477  0.6056  0.8379 -0.5284
   15UNL     N6 1343   4.792   2.812   1.564  0.4033 -0.1195  0.5420
   15UNL     N7 1344   4.965   2.672   1.510 -0.5121  0.1008  0.2678
   15UNL     H8 1345   4.987   2.988   1.556 -0.2289 -1.8306  2.2230
   15UNL     H9 1346   4.942   2.948   1.385  3.0458  1.5100 -1.5946
   15UNL    H10 1347   5.091   2.882   1.449 -0.8403 -4.6808 -0.9316
   16UNL     H0 1348   5.169   2.323   1.402 -1.6997  1.7975  0.2761
   16UNL     H1 1349   5.200   2.082   1.551 -0.1437 -1.2352  0.9266
   16UNL     C2 1350   5.156   2.305   1.508  0.5177 -0.2415  0.2805
   16UNL     C3 1351   5.164   2.180   1.579 -0.2015 -1.0312  0.1764
   16UNL     C4 1352   5.082   2.330   1.692 -0.6237  0.5690 -0.8178
   16UNL     C5 1353   5.041   2.401   1.811  0.5005  0.4878 -0.2834
   16UNL     N6 1354   5.101   2.399   1.583  0.1337  0.8460 -0.0207
   16UNL     N7 1355   5.108   2.194   1.699 -0.0733  0.1003  0.2993
   16UNL     H8 1356   4.944   2.448   1.793 -0.1634 -0.8149 -0.2511
   16UNL     H9 1357   5.113   2.480   1.835  1.2023  0.0168 -0.8092
   16UNL    H10 1358   5.030   2.333   1.897  4.0744  0.5947  0.4242
   17UNL     H0 1359   5.122   2.760   1.719 -0.6166 -0.5080 -2.3309
   17UNL     H1 1360   5.356   2.903   1.799 -0.5237  0.1520  0.0905
   17UNL     C2 1361   5.226   2.737   1.701 -0.1143  0.2196 -0.5317
   17UNL     C3 1362   5.341   2.815   1.739  0.1536 -0.3092  0.5716
   17UNL     C4 1363   5.393   2.649   1.625 -0.4822 -0.2806 -0.5119
   17UNL     C5 1364   5.476   2.524   1.589 -0.0521  0.0764 -0.0027
   17UNL     N6 1365   5.264   2.630   1.629 -0.1014 -0.5731 -0.5795
   17UNL     N7 1366   5.449   2.752   1.690  0.3426 -0.3623  0.0119
   17UNL     H8 1367   5.558   2.552   1.521  0.3010  0.8890  0.7478
   17UNL     H9 1368   5.412   2.458   1.528  0.0307 -0.2468  0.2564
   17UNL    H10 1369   5.523   2.463   1.667 -1.4552  0.0038  0.8173
   18UNL     H0 1370   3.883   2.157   2.188  1.1062  0.6331  0.2918
   18UNL     H1 1371   3.659   2.075   2.052  0.8080 -1.0495  2.4995
   18UNL     C2 1372   3.874   2.134   2.083 -0.2237  0.3190  0.4545
   18UNL     C3 1373   3.762   2.088   2.021  0.0932 -0.0342  0.3285
   18UNL     C4 1374   3.905   2.136   1.891  0.2028  0.0764 -0.2783
   18UNL     C5 1375   3.971   2.184   1.767  0.4205 -0.3775 -0.0478
   18UNL     N6 1376   3.968   2.177   2.001  0.4750 -0.2045  0.7739
   18UNL     N7 1377   3.784   2.083   1.894 -0.5251  0.4168 -0.4344
   18UNL     H8 1378   3.967   2.292   1.751 -3.4264 -0.5061 -0.9845
   18UNL     H9 1379   3.930   2.134   1.677 -0.3961 -0.1467  0.1885
   18UNL    H10 1380   4.078   2.161   1.770  0.4908 -0.1555 -0.6664
    1Co      Co 1381   4.630   1.402   3.002 -0.0242  0.4849  0.2091
    2Co      Co 1382   3.668   2.065   2.974 -0.0780  0.3277 -0.1263
    3Co      Co 1383   4.158   1.222   3.311 -0.0563 -0.1089  0.0068
    4Co      Co 1384   4.140   2.261   2.659 -0.0394 -0.2096  0.1444
    5Co      Co 1385   3.653   1.560   3.308 -0.1244 -0.2740  0.3698
    6Co      Co 1386   4.623   1.912   2.689 -0.4603  0.1530  0.1640
    7UNL     H0 1387   3.854   1.620   3.096 -0.5152 -0.6788  1.1319
    7UNL     H1 1388   3.872   1.854   2.951  0.3353 -0.1137 -0.3189
    7UNL     C2 1389   3.801   1.712   3.113  0.4650  0.1340 -0.0173
    7UNL     C3 1390   3.814   1.832   3.040  0.2155  0.1736 -0.3251
    7UNL     C4 1391   3.652   1.836   3.172  0.3035  0.0780 -0.2406
    7UNL     C5 1392   3.515   1.865   3.235 -0.0395  0.5548 -0.9067
    7UNL     N6 1393   3.693   1.711   3.194  0.1467  0.1525  0.2252
    7UNL     N7 1394   3.718   1.914   3.078  0.2069  0.0559  0.3828
    7UNL     H8 1395   3.450   1.780   3.259  0.8466  0.3810  1.0980
    7UNL     H9 1396   3.458   1.936   3.174 -1.9802 -1.5888 -1.7033
    7UNL    H10 1397   3.544   1.909   3.331 -2.4221 -0.8087  0.5351
    8UNL     H0 1398   4.113   2.512   2.483  2.2945  0.4696 -1.0006
    8UNL     H1 1399   4.100   2.504   2.215 -2.4659  2.1190  1.3885
    8UNL     C2 1400   4.108   2.421   2.424 -0.4508 -0.1044 -0.0088
    8UNL     C3 1401   4.107   2.418   2.281 -0.2923  0.8571 -0.3715
    8UNL     C4 1402   4.119   2.236   2.358 -0.1831 -0.7462 -0.3225
    8UNL     C5 1403   4.148   2.088   2.356  0.3991  0.6083  0.0353
    8UNL     N6 1404   4.132   2.303   2.475 -0.1824  0.5948 -0.4776
    8UNL     N7 1405   4.103   2.293   2.243 -0.1210  1.1674 -0.3566
    8UNL     H8 1406   4.253   2.075   2.387  0.4453 -0.0618 -0.3879
    8UNL     H9 1407   4.114   2.032   2.269  1.9058  0.8344 -0.7280
    8UNL    H10 1408   4.093   2.035   2.436  0.6930 -1.7909 -1.2605
    9UNL     H0 1409   3.719   2.105   3.236  1.3672 -0.0838 -1.7839
    9UNL     H1 1410   3.709   2.329   3.386  1.6455 -0.1123 -0.7538
    9UNL     C2 1411   3.681   2.201   3.204 -0.4450  0.0485  0.4801
    9UNL     C3 1412   3.679   2.316   3.283 -0.2159  0.4528 -0.3161
    9UNL     C4 1413   3.650   2.354   3.085 -0.1168  0.0383  0.0408
    9UNL     C5 1414   3.615   2.438   2.959  0.9036 -0.1752 -0.0046
    9UNL     N6 1415   3.665   2.223   3.075 -0.1720 -0.1412 -0.0381
    9UNL     N7 1416   3.656   2.415   3.207  0.3421  0.0431 -0.2806
    9UNL     H8 1417   3.533   2.388   2.906  2.0751 -1.5010 -0.6065
    9UNL     H9 1418   3.702   2.429   2.893  1.9228 -2.5680  1.5219
    9UNL    H10 1419   3.590   2.543   2.979  0.1007 -0.5567  1.1770
   10UNL     H0 1420   3.897   1.139   3.191  2.4910  1.1417 -1.2568
   10UNL     H1 1421   3.669   1.282   3.217  0.5740 -1.3079  0.6574
   10UNL     C2 1422   3.888   1.232   3.246 -0.0843  0.2848 -0.0554
   10UNL     C3 1423   3.770   1.310   3.246  0.2641  0.2000  0.3630
   10UNL     C4 1424   3.927   1.429   3.310 -0.0018 -0.0137 -0.5742
   10UNL     C5 1425   4.006   1.552   3.368 -0.0817  0.1216  0.2670
   10UNL     N6 1426   3.989   1.314   3.277 -0.6260 -0.2886 -0.0566
   10UNL     N7 1427   3.792   1.436   3.289  0.5395 -0.2582 -0.7351
   10UNL     H8 1428   4.094   1.505   3.414 -2.1184 -1.2917  2.9770
   10UNL     H9 1429   3.955   1.616   3.441 -0.4985  0.9201 -0.6854
   10UNL    H10 1430   4.051   1.615   3.290 -0.9117 -0.3581 -0.6278
   11UNL     H0 1431   3.686   2.077   2.666  2.1844 -0.9079 -2.2748
   11UNL     H1 1432   3.894   2.187   2.533 -0.8844  1.1098 -0.0505
   11UNL     C2 1433   3.781   2.101   2.712  0.6535  1.1984  0.0548
   11UNL     C3 1434   3.885   2.164   2.639 -0.4939 -0.0130 -0.2502
   11UNL     C4 1435   3.917   2.137   2.838 -0.7312 -0.6812  0.5068
   11UNL     C5 1436   4.002   2.145   2.963  0.4869  0.3407  0.0889
   11UNL     N6 1437   3.794   2.086   2.840  0.1156  0.5109  0.5433
   11UNL     N7 1438   3.977   2.188   2.721  0.5590  0.5166 -0.5575
   11UNL     H8 1439   3.958   2.202   3.046  2.4139 -0.5249  1.7633
   11UNL     H9 1440   4.101   2.191   2.953  0.7018  0.5474  2.4942
   11UNL    H10 1441   4.020   2.044   3.001 -1.2281  0.2465  0.7281
   12UNL     H0 1442   4.299   1.375   3.489 -1.1643  1.0598 -0.3583
   12UNL     H1 1443   4.276   1.377   3.771  3.1502 -1.8252 -0.4275
   12UNL     C2 1444   4.238   1.312   3.553  0.4741 -0.5497 -0.2932
   12UNL     C3 1445   4.228   1.320   3.694 -0.3789 -0.0926  0.2793
   12UNL     C4 1446   4.109   1.174   3.609 -0.0755 -0.1284 -1.3872
   12UNL     C5 1447   3.976   1.105   3.594 -0.2342  0.1484  0.2254
   12UNL     N6 1448   4.170   1.212   3.498  0.0269  0.2322 -0.0612
   12UNL     N7 1449   4.146   1.225   3.727 -0.9722 -0.5407 -0.0386
   12UNL     H8 1450   3.939   1.076   3.694  0.7179  1.2212  0.9160
   12UNL     H9 1451   3.982   1.006   3.548 -0.3836  0.5968 -0.7828
   12UNL    H10 1452   3.908   1.165   3.533 -0.5893  0.7993  1.2217
   13UNL     H0 1453   4.782   0.931   2.906 -1.2356 -0.6650  1.5589
   13UNL     H1 1454   4.827   1.183   3.034  0.6876  0.9812 -0.5078
   13UNL     C2 1455   4.732   1.026   2.893  0.0387 -0.1874 -0.2590
   13UNL     C3 1456   4.748   1.146   2.970  0.2758  1.1317 -0.0932
   13UNL     C4 1457   4.586   1.148   2.843 -0.3869  0.2337 -0.1614
   13UNL     C5 1458   4.454   1.204   2.799  0.7021  0.3268 -0.2761
   13UNL     N6 1459   4.629   1.027   2.810  0.1641  0.4154  0.3244
   13UNL     N7 1460   4.656   1.228   2.936  0.0283  0.2686  0.0948
   13UNL     H8 1461   4.427   1.147   2.709  3.0091  0.5475 -1.1728
   13UNL     H9 1462   4.455   1.308   2.765  1.8090  0.5316  0.3523
   13UNL    H10 1463   4.377   1.178   2.872  1.7960 -0.7036  0.5513
   14UNL     H0 1464   4.160   1.441   3.132  0.5380  0.7567  3.0529
   14UNL     H1 1465   4.376   1.529   2.977  2.1773 -2.4329 -1.7347
   14UNL     C2 1466   4.264   1.411   3.136  0.4469 -0.3567 -0.1535
   14UNL     C3 1467   4.374   1.454   3.055 -0.9532 -0.4040  0.3800
   14UNL     C4 1468   4.419   1.309   3.198  0.6217 -0.0976  0.8564
   14UNL     C5 1469   4.498   1.207   3.273  0.7945 -0.0812  0.2951
   14UNL     N6 1470   4.293   1.321   3.225 -0.6535  0.3038  0.3819
   14UNL     N7 1471   4.475   1.387   3.099  0.3449 -0.1732 -0.3773
   14UNL     H8 1472   4.477   1.106   3.235  2.7584 -0.5256  0.2859
   14UNL     H9 1473   4.606   1.222   3.262  0.7289 -0.5274 -1.1229
   14UNL    H10 1474   4.484   1.213   3.381  0.0865 -0.3316  0.2207
   15UNL     H0 1475   4.151   1.987   2.752 -0.0931  4.0609  1.2596
   15UNL     H1 1476   4.391   1.849   2.816 -0.3444 -1.2243 -1.7250
   15UNL     C2 1477   4.253   2.012   2.728  0.7735  0.0002 -0.0067
   15UNL     C3 1478   4.373   1.941   2.762 -0.5325 -0.2416 -0.0426
   15UNL     C4 1479   4.406   2.120   2.660 -0.0050  0.4110 -0.6730
   15UNL     C5 1480   4.479   2.235   2.606 -0.1571 -0.5517 -1.2670
   15UNL     N6 1481   4.275   2.123   2.663 -0.6247  0.1541 -0.7310
   15UNL     N7 1482   4.469   2.020   2.721  0.3286  0.3474 -0.1025
   15UNL     H8 1483   4.410   2.292   2.543 -2.7616 -0.2835  1.6085
   15UNL     H9 1484   4.569   2.211   2.547  0.4233 -1.1073 -0.1797
   15UNL    H10 1485   4.510   2.307   2.682  1.6375 -1.1476 -1.3750
   16UNL     H0 1486   4.698   1.681   2.591  0.7574 -0.1710  0.9785
   16UNL     H1 1487   4.654   1.429   2.693 -1.6781 -0.9659  0.8509
   16UNL     C2 1488   4.667   1.656   2.691 -0.5058  0.1178  0.6723
   16UNL     C3 1489   4.646   1.525   2.742  0.2596 -0.3919  0.1447
   16UNL     C4 1490   4.623   1.670   2.882  0.9176  0.2664  0.0153
   16UNL     C5 1491   4.591   1.743   3.011 -0.6723  0.5093 -0.0069
   16UNL     N6 1492   4.636   1.751   2.776  0.9237 -0.9797  0.3754
   16UNL     N7 1493   4.613   1.532   2.870  0.1169 -0.0078  0.1949
   16UNL     H8 1494   4.535   1.835   2.990  1.5898  1.8014 -0.6960
   16UNL     H9 1495   4.681   1.776   3.064 -1.4071  3.0440 -0.2159
   16UNL    H10 1496   4.526   1.685   3.077  1.2029 -1.4487  0.2338
   17UNL     H0 1497   4.670   2.161   2.831 -0.9350 -0.4023 -1.3053
   17UNL     H1 1498   4.877   2.225   3.006  2.2052  0.9981 -0.1907
   17UNL     C2 1499   4.764   2.109   2.845 -0.8660  0.1158  0.5528
   17UNL     C3 1500   4.870   2.151   2.927 -0.0184  0.4635  0.4519
   17UNL     C4 1501   4.897   1.976   2.828  0.2392  0.2095 -0.3167
   17UNL     C5 1502   4.981   1.862   2.765  0.5593 -0.5359 -0.7970
   17UNL     N6 1503   4.778   2.000   2.775 -0.2088 -0.6273  0.7967
   17UNL     N7 1504   4.960   2.057   2.927 -0.0937  0.1408 -0.2550
   17UNL     H8 1505   4.973   1.875   2.657  2.1803 -1.3817 -1.0420
   17UNL     H9 1506   4.931   1.767   2.789  0.3733 -0.3641 -0.4935
   17UNL    H10 1507   5.087   1.863   2.793  0.5109  3.3562 -0.1251
   18UNL     H0 1508   3.381   1.528   3.407 -0.2694  3.4506 -1.6245
   18UNL     H1 1509   3.162   1.419   3.282 -0.7948  0.1336 -2.3493
   18UNL     C2 1510   3.379   1.484   3.308 -0.2434  0.2018 -0.2983
   18UNL     C3 1511   3.263   1.425   3.245 -0.1176 -0.3091 -0.6534
   18UNL     C4 1512   3.431   1.448   3.127 -0.0837  0.3016  0.0508
   18UNL     C5 1513   3.513   1.455   3.000 -0.4040 -0.7149 -0.2276
   18UNL     N6 1514   3.490   1.487   3.241 -0.2291 -0.1269 -0.3365
   18UNL     N7 1515   3.300   1.404   3.118  0.5703 -0.0206  0.0754
   18UNL     H8 1516   3.583   1.372   2.988 -0.2840 -0.5555 -0.6348
   18UNL     H9 1517   3.583   1.538   3.010  0.6687 -1.6761  0.4478
   18UNL    H10 1518   3.445   1.460   2.914 -0.5614  1.1130 -0.0386
    1Co      Co 1519   4.142   0.684   4.174 -0.1487  0.0929 -0.0740
    2Co      Co 1520   3.171   1.350   4.246  0.3811 -0.1660  0.0017
    3Co      Co 1521   3.673   0.496   4.495 -0.0595  0.0554  0.3270
    4Co      Co 1522   3.642   1.551   3.909  0.1206  0.2809 -0.0873
    5Co      Co 1523   3.161   0.827   4.512  0.2601 -0.0899  0.2649
    6Co      Co 1524   4.129   1.209   3.914  0.1036 -0.1749  0.1561
    7UNL     H0 1525   3.342   0.899   4.360  2.2554  0.9337  0.0128
    7UNL     H1 1526   3.396   1.146   4.249 -0.6747 -1.5345 -1.3772
    7UNL     C2 1527   3.280   0.988   4.358  0.3747 -0.3308 -0.1609
    7UNL     C3 1528   3.306   1.114   4.300 -0.4180  0.5284  0.5088
    7UNL     C4 1529   3.116   1.097   4.367  0.3390  0.0813  0.2224
    7UNL     C5 1530   2.988   1.150   4.426  0.2031 -0.0690  0.0768
    7UNL     N6 1531   3.155   0.985   4.408 -0.3917  0.1485  0.1369
    7UNL     N7 1532   3.195   1.187   4.309 -0.4617  0.0489 -0.3609
    7UNL     H8 1533   2.906   1.115   4.362  1.6335  0.8445 -2.4021
    7UNL     H9 1534   2.986   1.260   4.422 -2.9364 -0.0773 -1.2802
    7UNL    H10 1535   2.978   1.119   4.531 -1.2209 -0.0032 -0.0146
    8UNL     H0 1536   3.747   1.738   3.753  0.2115 -0.6619 -0.3539
    8UNL     H1 1537   3.719   1.769   3.472  1.6833 -0.9022 -0.0396
    8UNL     C2 1538   3.700   1.669   3.684 -0.2691 -1.1868  0.4889
    8UNL     C3 1539   3.688   1.692   3.541 -0.3061  0.2017  0.3530
    8UNL     C4 1540   3.609   1.513   3.602 -0.0754  0.7802 -0.2516
    8UNL     C5 1541   3.592   1.360   3.594  0.3910  0.4489  0.6385
    8UNL     N6 1542   3.647   1.560   3.722 -0.1201  0.3127 -0.2566
    8UNL     N7 1543   3.627   1.590   3.491  0.2609  0.4064  0.8267
    8UNL     H8 1544   3.656   1.300   3.660 -2.1866 -1.0114  1.9288
    8UNL     H9 1545   3.601   1.327   3.490  0.9736  2.1388  0.1219
    8UNL    H10 1546   3.491   1.331   3.626 -0.1958  1.0627 -0.5900
    9UNL     H0 1547   3.200   1.392   4.510 -4.8230 -0.5461 -0.2329
    9UNL     H1 1548   3.184   1.638   4.652 -0.4055  1.9877 -0.6392
    9UNL     C2 1549   3.179   1.492   4.476  0.2144  0.8587  0.0063
    9UNL     C3 1550   3.171   1.615   4.547  0.2739 -0.1017 -0.3009
    9UNL     C4 1551   3.163   1.643   4.346 -0.2378 -0.1965  0.5089
    9UNL     C5 1552   3.168   1.705   4.210 -0.4663 -0.7099 -0.4873
    9UNL     N6 1553   3.173   1.511   4.346  0.7084 -0.0425 -0.1486
    9UNL     N7 1554   3.163   1.715   4.461 -0.5671 -0.8162 -0.7744
    9UNL     H8 1555   3.239   1.647   4.149 -1.4290 -1.8635 -0.5538
    9UNL     H9 1556   3.203   1.809   4.202 -0.0784 -0.9150 -1.7205
    9UNL    H10 1557   3.070   1.703   4.161  0.2590 -0.8168 -2.0136
   10UNL     H0 1558   3.410   0.410   4.449  0.2072  0.6796 -1.5511
   10UNL     H1 1559   3.173   0.582   4.454 -0.6646 -1.0525  3.1344
   10UNL     C2 1560   3.395   0.516   4.465 -1.0521  0.1325  1.4369
   10UNL     C3 1561   3.278   0.599   4.476 -0.1787  0.4971  0.1566
   10UNL     C4 1562   3.457   0.703   4.515  0.3342  0.2374 -0.2455
   10UNL     C5 1563   3.535   0.813   4.579 -0.4990  0.1988  0.1637
   10UNL     N6 1564   3.507   0.584   4.486  0.2159  0.3002  0.4245
   10UNL     N7 1565   3.321   0.716   4.508  0.3000 -0.0767 -0.3925
   10UNL     H8 1566   3.642   0.788   4.570 -0.8397 -0.6928 -2.3183
   10UNL     H9 1567   3.506   0.833   4.682 -0.3248  2.7647 -0.2123
   10UNL    H10 1568   3.525   0.913   4.534  2.1752  1.6705  2.5077
   11UNL     H0 1569   3.194   1.362   3.958  1.6617 -2.0436 -2.2503
   11UNL     H1 1570   3.388   1.504   3.820  0.5917  5.8008  1.9679
   11UNL     C2 1571   3.288   1.397   3.997 -0.2549  0.4619  0.4818
   11UNL     C3 1572   3.382   1.472   3.924  0.3068  0.2937  0.5379
   11UNL     C4 1573   3.437   1.438   4.122  0.6120 -0.1268  0.0741
   11UNL     C5 1574   3.515   1.441   4.247 -0.0362 -0.0563 -0.3592
   11UNL     N6 1575   3.320   1.381   4.124  0.1700 -0.4131  0.0791
   11UNL     N7 1576   3.481   1.494   4.002 -0.7824 -0.1189  0.4636
   11UNL     H8 1577   3.454   1.453   4.337  0.6664 -1.1769  0.2746
   11UNL     H9 1578   3.582   1.527   4.240  0.4428 -0.2744  1.3536
   11UNL    H10 1579   3.573   1.348   4.248 -2.3128 -1.5900 -0.9105
   12UNL     H0 1580   3.834   0.658   4.652 -0.3843  0.5597  0.5229
   12UNL     H1 1581   3.843   0.666   4.929 -0.8332 -0.1342  1.0814
   12UNL     C2 1582   3.784   0.591   4.721 -0.2989 -0.7568 -0.6506
   12UNL     C3 1583   3.786   0.604   4.860  0.1538  0.3362 -0.1920
   12UNL     C4 1584   3.642   0.478   4.797  0.1620 -0.2207  0.3833
   12UNL     C5 1585   3.518   0.388   4.799 -0.5438 -0.2978 -0.4164
   12UNL     N6 1586   3.691   0.513   4.678 -0.0055  0.1376 -1.0235
   12UNL     N7 1587   3.698   0.528   4.915 -0.0413 -0.3178 -0.4983
   12UNL     H8 1588   3.552   0.291   4.839 -0.2863 -0.4154 -0.9062
   12UNL     H9 1589   3.473   0.370   4.700  2.8370  3.2638 -2.9274
   12UNL    H10 1590   3.437   0.436   4.855  0.0025  0.4857 -0.2822
   13UNL     H0 1591   4.301   0.227   4.098 -1.1541 -0.0361  1.4915
   13UNL     H1 1592   4.320   0.494   4.217 -1.4493 -0.0291  2.3891
   13UNL     C2 1593   4.237   0.314   4.098 -0.7677  0.2729 -0.0026
   13UNL     C3 1594   4.254   0.448   4.145  0.0852  0.1097  0.8223
   13UNL     C4 1595   4.108   0.427   4.001  0.6111  0.0987  0.8347
   13UNL     C5 1596   3.984   0.448   3.918  0.0105  0.0786 -0.4535
   13UNL     N6 1597   4.143   0.300   4.009 -0.1969  0.2715  0.0303
   13UNL     N7 1598   4.162   0.524   4.086 -0.9892  0.2052 -0.3167
   13UNL     H8 1599   4.012   0.446   3.811  2.6788  0.2607  0.1712
   13UNL     H9 1600   3.936   0.546   3.931  3.5621  1.8398  1.0023
   13UNL    H10 1601   3.906   0.373   3.934 -0.0256 -0.1111 -1.4372
   14UNL     H0 1602   3.665   0.736   4.305  0.0847 -0.2294 -1.3218
   14UNL     H1 1603   3.877   0.794   4.141  0.1490 -0.1313 -0.2739
   14UNL     C2 1604   3.761   0.687   4.304  0.5562  0.6110  0.0488
   14UNL     C3 1605   3.867   0.717   4.216 -0.7029  0.0909 -0.1539
   14UNL     C4 1606   3.924   0.584   4.366 -0.0600 -0.1363 -0.1023
   14UNL     C5 1607   4.010   0.489   4.444 -0.2971 -0.0688  0.2964
   14UNL     N6 1608   3.795   0.604   4.402  0.1701  0.3284  0.1831
   14UNL     N7 1609   3.975   0.659   4.266  0.1560 -0.0461 -0.4211
   14UNL     H8 1610   4.101   0.482   4.384 -1.6873 -0.2226 -1.9338
   14UNL     H9 1611   4.041   0.536   4.538 -0.7681  0.9386 -0.0465
   14UNL    H10 1612   3.973   0.386   4.451 -0.0825 -0.1739 -0.0765
   15UNL     H0 1613   3.648   1.271   4.007 -0.3366  2.4461  1.2567
   15UNL     H1 1614   3.876   1.113   3.993  1.5074  0.7025  0.5883
   15UNL     C2 1615   3.746   1.303   3.973 -0.0842  0.6107  0.1555
   15UNL     C3 1616   3.863   1.219   3.973  0.1646  0.5910  0.7777
   15UNL     C4 1617   3.905   1.419   3.943  0.4781 -0.5594  0.0095
   15UNL     C5 1618   3.975   1.544   3.905 -0.1029  0.1593  0.2713
   15UNL     N6 1619   3.773   1.426   3.944 -0.1169 -0.4144 -0.2904
   15UNL     N7 1620   3.964   1.296   3.946 -0.3219  0.1512 -0.6201
   15UNL     H8 1621   3.915   1.621   3.855  0.1267  1.3788  1.7944
   15UNL     H9 1622   4.049   1.529   3.826 -0.0793 -2.0843  0.6470
   15UNL    H10 1623   4.015   1.591   3.996 -3.5108  0.0985  1.9325
   16UNL     H0 1624   4.209   0.964   3.773  0.0385 -1.2253 -0.7618
   16UNL     H1 1625   4.176   0.713   3.875  2.7287  0.0766 -0.3264
   16UNL     C2 1626   4.171   0.937   3.871 -0.7430  0.3746 -0.5886
   16UNL     C3 1627   4.159   0.807   3.925 -0.5501 -0.3378 -0.4873
   16UNL     C4 1628   4.122   0.955   4.061 -0.1495  0.3387  0.3564
   16UNL     C5 1629   4.089   1.023   4.192 -0.0802 -0.0130  0.6698
   16UNL     N6 1630   4.141   1.029   3.957  0.1845 -1.0990  0.6799
   16UNL     N7 1631   4.121   0.823   4.054 -0.8636  0.3237  1.0127
   16UNL     H8 1632   4.065   1.130   4.199 -0.2278 -0.1428  2.5660
   16UNL     H9 1633   4.180   1.026   4.252  0.8425  2.3514 -0.6939
   16UNL    H10 1634   4.008   0.959   4.229  0.0182 -2.0239 -2.2688
   17UNL     H0 1635   4.144   1.410   4.080 -0.1081 -1.1886 -0.1301
   17UNL     H1 1636   4.386   1.548   4.160  2.6638 -0.3300 -0.4062
   17UNL     C2 1637   4.248   1.385   4.068  0.2548  0.1645 -0.0256
   17UNL     C3 1638   4.363   1.456   4.107  0.4214 -0.2694  0.3413
   17UNL     C4 1639   4.408   1.273   4.025  0.7404 -0.1258  0.2774
   17UNL     C5 1640   4.487   1.148   3.985  0.6247 -0.0048  0.1661
   17UNL     N6 1641   4.279   1.270   4.014  0.2000  0.2430 -0.4530
   17UNL     N7 1642   4.468   1.387   4.072  0.1518 -0.4510 -0.8357
   17UNL     H8 1643   4.451   1.055   4.030  1.1076 -1.5779 -2.4721
   17UNL     H9 1644   4.594   1.157   4.007  0.5951  1.0287 -0.0494
   17UNL    H10 1645   4.467   1.133   3.878 -1.5139  0.3817  0.4578
   18UNL     H0 1646   2.884   0.799   4.618 -2.4004  0.5797  0.1237
   18UNL     H1 1647   2.658   0.754   4.480 -1.2905  0.8020 -0.8541
   18UNL     C2 1648   2.886   0.768   4.515  0.6285  0.4504  0.1242
   18UNL     C3 1649   2.760   0.750   4.446 -0.8634 -0.9436  0.4621
   18UNL     C4 1650   2.931   0.731   4.328  0.0496  0.0125  0.7027
   18UNL     C5 1651   3.010   0.737   4.202  0.2647  0.0778  0.4935
   18UNL     N6 1652   2.995   0.755   4.440 -0.0097  0.3188 -0.4748
   18UNL     N7 1653   2.795   0.721   4.322 -0.2448 -0.3257  0.4664
   18UNL     H8 1654   3.111   0.694   4.201  0.9379  1.5733 -0.9697
   18UNL     H9 1655   3.034   0.841   4.178 -1.3370  0.1125 -1.1625
   18UNL    H10 1656   2.953   0.697   4.117 -0.4357  1.8460  0.0841
    1Co      Co 1657   5.117   4.120   0.603  0.0727  0.3694 -0.1349
    2Co      Co 1658   4.165   4.830   0.618 -0.1109 -0.1311  0.1571
    3Co      Co 1659   4.626   3.964   0.887 -0.0711 -0.0664 -0.0664
    4Co      Co 1660   4.639   5.013   0.304 -0.2403  0.3159  0.1408
    5Co      Co 1661   4.134   4.329   0.903 -0.0474  0.3946 -0.0600
    6Co      Co 1662   5.113   4.640   0.326 -0.2665 -0.2022 -0.3233
    7UNL     H0 1663   4.354   4.379   0.703  1.8379  0.9393  1.0926
    7UNL     H1 1664   4.397   4.621   0.591 -0.0308 -0.0713 -0.8937
    7UNL     C2 1665   4.293   4.467   0.720  0.3264  0.1622 -0.0278
    7UNL     C3 1666   4.324   4.592   0.665  0.7246 -0.5024 -0.2949
    7UNL     C4 1667   4.139   4.581   0.758  0.1313 -0.5061 -0.1844
    7UNL     C5 1668   3.998   4.617   0.820 -0.2054 -0.0390  0.7033
    7UNL     N6 1669   4.179   4.465   0.786 -0.1709  0.5212 -0.4739
    7UNL     N7 1670   4.222   4.676   0.691  0.5046  0.5326  0.2451
    7UNL     H8 1671   3.975   4.560   0.911 -1.0322 -3.1299 -1.2880
    7UNL     H9 1672   3.918   4.583   0.753 -1.2936 -0.8929  2.3648
    7UNL    H10 1673   3.985   4.725   0.837  0.6878  0.3433 -0.8735
    8UNL     H0 1674   4.691   5.230   0.126 -0.8380  0.4765 -0.9493
    8UNL     H1 1675   4.620   5.257  -0.127 -2.3170 -0.9538 -1.8897
    8UNL     C2 1676   4.654   5.147   0.067  0.0779 -0.9127  0.3522
    8UNL     C3 1677   4.612   5.167  -0.068 -0.2413  0.0817  0.1518
    8UNL     C4 1678   4.588   4.971   0.006 -0.2285 -0.7164 -0.2994
    8UNL     C5 1679   4.544   4.828   0.013 -0.0599 -0.1644 -0.1920
    8UNL     N6 1680   4.634   5.029   0.117  0.1111  0.3028  0.0873
    8UNL     N7 1681   4.576   5.047  -0.113 -0.2552 -0.0365 -0.0587
    8UNL     H8 1682   4.552   4.788   0.115 -0.4695  1.6718  0.6027
    8UNL     H9 1683   4.603   4.770  -0.059  2.5296  0.3684  1.3741
    8UNL    H10 1684   4.437   4.811  -0.004  0.2779 -1.8410 -0.8300
    9UNL     H0 1685   4.213   4.843   0.895  1.5903  1.1693  2.9019
    9UNL     H1 1686   4.211   5.077   1.051 -0.8352  2.8759  0.0046
    9UNL     C2 1687   4.195   4.944   0.861 -0.7113 -0.0317  0.2271
    9UNL     C3 1688   4.203   5.060   0.945  0.2138 -0.0515  0.3082
    9UNL     C4 1689   4.159   5.098   0.747 -0.1196  0.2279  0.0748
    9UNL     C5 1690   4.161   5.184   0.624  0.8374  0.2181 -0.1653
    9UNL     N6 1691   4.182   4.970   0.734 -0.4767  0.1054  0.4640
    9UNL     N7 1692   4.179   5.163   0.869  0.1603  0.0400  0.9777
    9UNL     H8 1693   4.254   5.239   0.607  1.4488 -1.3853 -2.6693
    9UNL     H9 1694   4.085   5.263   0.634  1.2553  0.8748 -1.7678
    9UNL    H10 1695   4.140   5.131   0.530  0.1349  1.7276 -0.9155
   10UNL     H0 1696   4.376   3.892   0.859 -2.7849 -0.0180  0.4542
   10UNL     H1 1697   4.138   4.034   0.845  0.5687 -2.4072  0.3954
   10UNL     C2 1698   4.362   3.999   0.864  0.4122  0.4891  0.3831
   10UNL     C3 1699   4.238   4.070   0.865 -0.3495  0.5644  0.2597
   10UNL     C4 1700   4.402   4.191   0.902 -0.6352  0.1397 -0.2906
   10UNL     C5 1701   4.487   4.302   0.963  0.2736  0.3786 -0.4378
   10UNL     N6 1702   4.470   4.083   0.872 -0.2040  0.4710  0.3420
   10UNL     N7 1703   4.270   4.201   0.882  0.4824  0.4724  0.3737
   10UNL     H8 1704   4.559   4.336   0.887  2.9314  0.6641  2.0208
   10UNL     H9 1705   4.550   4.276   1.049  1.1639  0.4375 -1.0589
   10UNL    H10 1706   4.420   4.383   0.994 -2.5191 -1.9599  0.0237
   11UNL     H0 1707   4.160   4.879   0.334 -0.4462  2.1413  0.7565
   11UNL     H1 1708   4.387   4.967   0.186  1.1761  0.8834  0.0234
   11UNL     C2 1709   4.263   4.891   0.367  0.3083 -0.3190 -0.4039
   11UNL     C3 1710   4.374   4.935   0.288 -0.4856  0.4744 -0.2900
   11UNL     C4 1711   4.425   4.914   0.491 -0.7830 -0.2914  0.5888
   11UNL     C5 1712   4.513   4.924   0.620  0.6891  0.6069 -0.2231
   11UNL     N6 1713   4.302   4.874   0.495 -0.5712  0.1944 -0.1294
   11UNL     N7 1714   4.478   4.948   0.371  0.8354  0.2530 -0.2653
   11UNL     H8 1715   4.491   5.020   0.670  0.8732  0.5165  0.0312
   11UNL     H9 1716   4.620   4.913   0.600  0.7734 -2.7499  1.4970
   11UNL    H10 1717   4.505   4.843   0.694  2.7872  0.1489 -0.4263
   12UNL     H0 1718   4.792   4.100   1.031 -1.4467  0.3401 -0.9217
   12UNL     H1 1719   4.824   4.115   1.295  1.0067 -1.2986  0.3857
   12UNL     C2 1720   4.738   4.039   1.103  0.0274 -0.1288 -0.1831
   12UNL     C3 1721   4.753   4.056   1.240 -0.3166  0.4929  0.0751
   12UNL     C4 1722   4.596   3.930   1.193  0.5107 -0.3844  0.0320
   12UNL     C5 1723   4.474   3.844   1.204  0.0911 -0.2605 -0.3380
   12UNL     N6 1724   4.631   3.968   1.070  0.4545  0.6740 -0.1819
   12UNL     N7 1725   4.650   3.991   1.297 -0.1212 -0.9047 -0.3089
   12UNL     H8 1726   4.509   3.740   1.212  1.0539  0.0401 -0.5171
   12UNL     H9 1727   4.409   3.850   1.115  0.9551 -0.5635 -1.0004
   12UNL    H10 1728   4.410   3.881   1.285 -1.9235 -1.5973 -1.2084
   13UNL     H0 1729   5.296   3.669   0.536 -0.6568 -0.7138 -0.3502
   13UNL     H1 1730   5.297   3.901   0.662 -2.1630  0.4216  1.7667
   13UNL     C2 1731   5.231   3.750   0.507  0.4348  0.2409 -0.2322
   13UNL     C3 1732   5.238   3.874   0.575 -0.0194  0.4539  0.2407
   13UNL     C4 1733   5.115   3.876   0.406 -0.0040  0.3472  0.1465
   13UNL     C5 1734   5.009   3.926   0.308 -0.4725  0.0094  0.2802
   13UNL     N6 1735   5.157   3.750   0.398 -0.8113 -0.0483  0.5308
   13UNL     N7 1736   5.169   3.961   0.506  0.3903 -0.3027  0.9781
   13UNL     H8 1737   4.993   3.865   0.218  1.8394 -0.6414  0.2516
   13UNL     H9 1738   5.030   4.024   0.265  0.5119 -0.9689 -1.5928
   13UNL    H10 1739   4.912   3.941   0.357  0.9794  2.3953  2.6915
   14UNL     H0 1740   4.639   4.149   0.666  0.6559 -0.8598 -1.7034
   14UNL     H1 1741   4.867   4.222   0.530  0.2223  0.4933  0.7174
   14UNL     C2 1742   4.739   4.111   0.680  0.7620 -0.0291  0.0687
   14UNL     C3 1743   4.852   4.149   0.609 -0.1785 -0.2512 -0.0257
   14UNL     C4 1744   4.886   4.008   0.758 -0.1887  0.5670 -0.0262
   14UNL     C5 1745   4.957   3.896   0.832 -0.3427  0.1044 -0.6706
   14UNL     N6 1746   4.765   4.037   0.788 -0.0980  0.2588  0.3099
   14UNL     N7 1747   4.949   4.078   0.655  0.2404  0.6916  0.0361
   14UNL     H8 1748   5.059   3.916   0.867  0.5646 -1.0833 -2.4631
   14UNL     H9 1749   4.905   3.863   0.923  1.9470 -0.8381  0.3863
   14UNL    H10 1750   4.956   3.802   0.775 -0.8665 -1.8105  2.2701
   15UNL     H0 1751   4.636   4.748   0.393 -0.3922  2.9656 -0.1926
   15UNL     H1 1752   4.853   4.577   0.417  0.2270 -2.1765 -2.8763
   15UNL     C2 1753   4.742   4.766   0.381  0.5248 -1.0494  0.2577
   15UNL     C3 1754   4.847   4.680   0.385  0.0599 -0.9286  0.7369
   15UNL     C4 1755   4.892   4.861   0.290  0.3074 -0.0301 -0.0008
   15UNL     C5 1756   4.970   4.973   0.232 -0.0351  0.2621  0.1527
   15UNL     N6 1757   4.771   4.884   0.333 -0.3930 -0.7656 -0.3908
   15UNL     N7 1758   4.949   4.743   0.328 -0.1414  0.6189  0.5197
   15UNL     H8 1759   4.898   5.051   0.205 -0.7619 -0.4468 -0.0214
   15UNL     H9 1760   5.020   4.937   0.141  1.8981  0.2402  1.1837
   15UNL    H10 1761   5.050   5.007   0.299 -0.0495  2.4108 -0.8552
   16UNL     H0 1762   5.161   4.383   0.206 -3.2684  2.2316 -0.6664
   16UNL     H1 1763   5.231   4.174   0.372 -1.3007 -0.6763  2.4202
   16UNL     C2 1764   5.137   4.367   0.310 -0.4207  0.3650 -0.1878
   16UNL     C3 1765   5.170   4.261   0.391 -0.1738  0.7483 -0.0105
   16UNL     C4 1766   5.069   4.415   0.489  0.3356  0.0282  0.2675
   16UNL     C5 1767   5.022   4.502   0.599  0.4608 -0.1975 -0.6353
   16UNL     N6 1768   5.067   4.464   0.366 -0.5970  0.1687  0.1723
   16UNL     N7 1769   5.127   4.291   0.513 -0.0808  0.2491 -0.4610
   16UNL     H8 1770   5.036   4.610   0.587 -2.4262  0.2849 -0.4331
   16UNL     H9 1771   5.077   4.469   0.688 -0.0154 -0.7395 -0.5333
   16UNL    H10 1772   4.915   4.490   0.620 -0.0387  0.9595 -2.2969
   17UNL     H0 1773   5.132   4.882   0.504  0.6722  0.5707  1.0170
   17UNL     H1 1774   5.363   4.957   0.635  0.3476 -0.7808  2.2700
   17UNL     C2 1775   5.225   4.827   0.501  0.1771 -0.2480 -0.1740
   17UNL     C3 1776   5.346   4.871   0.572  0.3348  0.8320 -0.0835
   17UNL     C4 1777   5.361   4.692   0.475 -0.3710 -0.1506  0.4776
   17UNL     C5 1778   5.429   4.554   0.449  0.0012 -0.8137 -0.1771
   17UNL     N6 1779   5.236   4.714   0.436  0.1320 -0.8239  0.3144
   17UNL     N7 1780   5.438   4.785   0.542  0.2211  0.4462 -0.0712
   17UNL     H8 1781   5.485   4.546   0.355  1.0298 -1.8734  0.4967
   17UNL     H9 1782   5.352   4.476   0.440  0.1391 -0.7774 -2.3330
   17UNL    H10 1783   5.495   4.530   0.533  1.1464  1.3924 -0.3824
   18UNL     H0 1784   3.870   4.305   1.029  0.0173  1.2659  0.6325
   18UNL     H1 1785   3.670   4.151   0.917 -0.9188  0.6567 -1.1294
   18UNL     C2 1786   3.864   4.268   0.928  0.4670 -0.2487  1.1323
   18UNL     C3 1787   3.758   4.189   0.866 -0.4810  0.0391 -0.8343
   18UNL     C4 1788   3.901   4.239   0.732 -0.0838  0.1278  0.3687
   18UNL     C5 1789   3.981   4.239   0.598  0.6019 -0.2812 -0.3248
   18UNL     N6 1790   3.966   4.270   0.846  0.1968 -0.3616  0.0208
   18UNL     N7 1791   3.780   4.172   0.739 -0.2621 -1.0753  0.5815
   18UNL     H8 1792   3.940   4.178   0.516 -0.5461  0.4116 -0.2893
   18UNL     H9 1793   4.087   4.216   0.612  0.2265 -1.3526  0.9249
   18UNL    H10 1794   3.975   4.335   0.545  1.4365 -1.0544 -1.8896
    1Co      Co 1795   4.611   3.472   1.766  0.1378  0.3207  0.0004
    2Co      Co 1796   3.660   4.151   1.790  0.1332 -0.0937  0.0886
    3Co      Co 1797   4.170   3.278   2.113  0.4426  0.0269  0.2010
    4Co      Co 1798   4.165   4.318   1.500  0.2622 -0.1630  0.2261
    5Co      Co 1799   3.666   3.624   2.073 -0.0772  0.0024 -0.1623
    6Co      Co 1800   4.647   3.981   1.482  0.0596  0.3060 -0.0165
    7UNL     H0 1801   3.889   3.715   1.919  0.6257  0.3589 -2.9174
    7UNL     H1 1802   3.902   3.951   1.769  0.8713 -0.9401  0.7710
    7UNL     C2 1803   3.812   3.790   1.909 -0.0406  0.1022 -0.4040
    7UNL     C3 1804   3.826   3.905   1.830  0.0235 -0.9304 -0.2544
    7UNL     C4 1805   3.658   3.903   1.951 -0.4119  0.2711 -1.3276
    7UNL     C5 1806   3.519   3.930   2.001  0.2078 -0.3603 -0.4592
    7UNL     N6 1807   3.713   3.788   1.990  0.1060 -0.1010 -0.1338
    7UNL     N7 1808   3.715   3.981   1.858  0.1710 -0.1690  0.1315
    7UNL     H8 1809   3.509   3.901   2.106 -0.3285 -0.0691 -0.4278
    7UNL     H9 1810   3.453   3.865   1.942  1.2318 -0.6573 -1.3094
    7UNL    H10 1811   3.490   4.036   1.994 -1.1185 -0.7598 -1.4487
    8UNL     H0 1812   4.199   4.581   1.329 -0.1084 -0.1279 -0.9305
    8UNL     H1 1813   4.166   4.572   1.050 -2.6316 -0.8060 -0.5171
    8UNL     C2 1814   4.190   4.494   1.266 -0.3844 -0.3493 -0.5865
    8UNL     C3 1815   4.178   4.496   1.126  0.8751  0.1228  0.0679
    8UNL     C4 1816   4.140   4.315   1.213 -0.1954 -0.3647  0.0972
    8UNL     C5 1817   4.111   4.167   1.218  0.5500  0.6379 -0.2286
    8UNL     N6 1818   4.179   4.379   1.324 -0.5917  0.1189 -0.0518
    8UNL     N7 1819   4.137   4.381   1.092 -0.2287  0.5928  0.1925
    8UNL     H8 1820   4.208   4.117   1.229  0.5748  1.0487  1.8841
    8UNL     H9 1821   4.060   4.129   1.129 -1.0111  0.8743  0.5271
    8UNL    H10 1822   4.048   4.139   1.303 -0.1932  2.1010 -0.2565
    9UNL     H0 1823   3.665   4.168   2.100  1.3820  0.4967  2.2666
    9UNL     H1 1824   3.648   4.408   2.231 -2.1821 -1.5619  0.4001
    9UNL     C2 1825   3.651   4.267   2.059 -0.5415 -0.4380  0.4785
    9UNL     C3 1826   3.639   4.390   2.125  0.9026 -0.4197 -0.1497
    9UNL     C4 1827   3.627   4.412   1.921 -0.2631  0.7035  0.1304
    9UNL     C5 1828   3.632   4.485   1.796 -0.2618  0.4945  0.7770
    9UNL     N6 1829   3.652   4.280   1.927 -0.2048  0.3446  0.9294
    9UNL     N7 1830   3.615   4.482   2.035 -0.0205  1.1972 -0.7728
    9UNL     H8 1831   3.589   4.585   1.803  0.5800  0.7592  2.6247
    9UNL     H9 1832   3.581   4.434   1.713  0.4898 -2.5948  2.0678
    9UNL    H10 1833   3.734   4.500   1.759 -1.2953  2.9472 -1.3605
   10UNL     H0 1834   3.896   3.199   2.047  0.4995  0.0542 -1.1597
   10UNL     H1 1835   3.671   3.359   2.035  0.7185 -2.1545  0.4007
   10UNL     C2 1836   3.888   3.306   2.062 -0.3854 -0.1806  0.1895
   10UNL     C3 1837   3.774   3.386   2.056  0.2102 -0.0005  0.3172
   10UNL     C4 1838   3.949   3.488   2.110 -0.6016 -0.4998  0.8691
   10UNL     C5 1839   4.038   3.595   2.158 -0.7508  0.8993 -0.5056
   10UNL     N6 1840   3.997   3.367   2.101 -0.1622  0.1764 -0.0413
   10UNL     N7 1841   3.815   3.505   2.082  0.0692  0.2565 -0.4112
   10UNL     H8 1842   3.997   3.693   2.131 -0.3224  1.0515 -0.6004
   10UNL     H9 1843   4.139   3.581   2.119 -1.0663  0.5218 -1.2070
   10UNL    H10 1844   4.047   3.586   2.267 -0.2673  1.4102 -0.5010
   11UNL     H0 1845   3.675   4.212   1.532 -0.9680 -0.1642  1.6555
   11UNL     H1 1846   3.903   4.331   1.401  1.5993  2.0705  1.5399
   11UNL     C2 1847   3.774   4.238   1.567 -0.1503 -0.3801 -0.3414
   11UNL     C3 1848   3.888   4.288   1.500 -0.0927 -0.1051  0.4242
   11UNL     C4 1849   3.938   4.238   1.687  0.1883 -0.4990 -0.8927
   11UNL     C5 1850   4.012   4.230   1.815 -0.0434  0.1113 -1.1636
   11UNL     N6 1851   3.812   4.212   1.694 -0.5959 -0.3343 -0.4159
   11UNL     N7 1852   3.993   4.280   1.569  0.4266 -0.4010 -0.3664
   11UNL     H8 1853   4.088   4.153   1.799 -0.6528 -0.7288 -0.1281
   11UNL     H9 1854   3.957   4.198   1.904  1.1320  1.9481  0.2908
   11UNL    H10 1855   4.049   4.328   1.846 -0.3707  0.1800 -0.9790
   12UNL     H0 1856   4.361   3.444   2.269 -0.6574 -0.0835 -0.0557
   12UNL     H1 1857   4.315   3.470   2.551  1.4710 -1.1786  0.4598
   12UNL     C2 1858   4.298   3.384   2.333  0.0438 -0.1289  0.5974
   12UNL     C3 1859   4.278   3.402   2.476 -0.3273 -0.0700  0.3003
   12UNL     C4 1860   4.169   3.243   2.394  0.5514  1.0697 -0.9190
   12UNL     C5 1861   4.049   3.157   2.381  0.6151 -0.1896  0.1926
   12UNL     N6 1862   4.228   3.285   2.289  0.2429  0.1812 -0.3007
   12UNL     N7 1863   4.208   3.301   2.517 -0.1705  0.0446  0.5218
   12UNL     H8 1864   3.963   3.215   2.346  0.0111 -1.3312 -0.2587
   12UNL     H9 1865   4.023   3.100   2.471  0.2791 -3.1318 -1.6639
   12UNL    H10 1866   4.066   3.073   2.313  0.6689 -1.2448  1.4661
   13UNL     H0 1867   4.790   3.020   1.744 -0.9538 -0.7490 -1.2853
   13UNL     H1 1868   4.788   3.263   1.847  0.6172 -0.4805 -0.6161
   13UNL     C2 1869   4.747   3.106   1.694 -0.6137  0.1413 -0.0783
   13UNL     C3 1870   4.747   3.239   1.750 -0.1353 -0.6073 -0.2744
   13UNL     C4 1871   4.616   3.206   1.598  0.5423 -0.4625  0.1975
   13UNL     C5 1872   4.494   3.231   1.512  0.5602 -0.1076 -0.1401
   13UNL     N6 1873   4.672   3.092   1.585  0.2458  0.7805 -1.0496
   13UNL     N7 1874   4.663   3.311   1.670 -0.5837 -0.1714  0.5499
   13UNL     H8 1875   4.425   3.308   1.549  0.8377 -0.2774  0.7289
   13UNL     H9 1876   4.429   3.143   1.500  1.8491 -0.9338 -1.3518
   13UNL    H10 1877   4.515   3.244   1.405  0.5882 -3.5517 -0.6881
   14UNL     H0 1878   4.142   3.504   1.890  0.0358  0.8779 -0.9212
   14UNL     H1 1879   4.334   3.577   1.749  0.8024  0.9772  1.5473
   14UNL     C2 1880   4.239   3.460   1.908 -0.6026 -0.1869 -0.0358
   14UNL     C3 1881   4.344   3.501   1.825  0.0495 -0.0439  0.6626
   14UNL     C4 1882   4.406   3.362   1.965  0.9718  0.9237  0.7014
   14UNL     C5 1883   4.488   3.252   2.023 -0.3874 -0.0628 -0.6847
   14UNL     N6 1884   4.276   3.373   1.997 -0.5304  0.2849 -0.1652
   14UNL     N7 1885   4.458   3.434   1.859  0.2153  0.0683  0.3060
   14UNL     H8 1886   4.446   3.207   2.113 -2.1306  2.2926 -0.2193
   14UNL     H9 1887   4.504   3.172   1.950 -2.6068  0.2059 -1.5529
   14UNL    H10 1888   4.584   3.292   2.058 -1.8890  0.8220  2.8675
   15UNL     H0 1889   4.173   4.048   1.610 -0.0418  5.3478  2.8956
   15UNL     H1 1890   4.387   3.874   1.610 -0.8397 -0.4964 -0.6208
   15UNL     C2 1891   4.274   4.066   1.575  0.3305 -0.5058 -0.3596
   15UNL     C3 1892   4.383   3.976   1.575 -0.0261 -0.0067  0.6490
   15UNL     C4 1893   4.423   4.164   1.487  0.2553  0.0752 -0.6970
   15UNL     C5 1894   4.505   4.276   1.417  0.6983  0.5019 -0.3490
   15UNL     N6 1895   4.297   4.187   1.517  0.1743  0.4848 -0.1153
   15UNL     N7 1896   4.480   4.041   1.525  0.2134 -0.2968 -0.5831
   15UNL     H8 1897   4.465   4.286   1.316  2.8941 -1.4284 -1.5089
   15UNL     H9 1898   4.613   4.254   1.414  0.8160  0.8784  0.6236
   15UNL    H10 1899   4.489   4.372   1.467  1.3312 -0.2193  1.3390
   16UNL     H0 1900   4.736   3.743   1.387  1.4861  2.2098  0.2096
   16UNL     H1 1901   4.635   3.505   1.476  2.0997 -0.0966 -0.8035
   16UNL     C2 1902   4.678   3.728   1.477  0.3637  0.2534 -0.7638
   16UNL     C3 1903   4.638   3.599   1.528  0.3512 -0.4533  0.0166
   16UNL     C4 1904   4.615   3.758   1.669  0.0542  0.6969 -0.0583
   16UNL     C5 1905   4.590   3.829   1.801  0.2832 -0.6317  0.6388
   16UNL     N6 1906   4.667   3.821   1.565 -0.3084 -0.5041 -0.1000
   16UNL     N7 1907   4.599   3.622   1.652 -0.2534 -0.9594  0.6636
   16UNL     H8 1908   4.507   3.776   1.848 -2.4775  0.8750 -2.2394
   16UNL     H9 1909   4.560   3.934   1.787  1.4966  0.1443  3.1616
   16UNL    H10 1910   4.685   3.827   1.856  2.1235  0.4341 -2.2593
   17UNL     H0 1911   4.668   4.246   1.653 -0.8641 -0.7267 -0.3343
   17UNL     H1 1912   4.867   4.248   1.824 -1.3546  0.8740 -0.7118
   17UNL     C2 1913   4.757   4.187   1.638 -0.3174  0.0906 -0.3312
   17UNL     C3 1914   4.861   4.188   1.734  0.2406  0.1726 -0.3966
   17UNL     C4 1915   4.895   4.055   1.588  0.1571 -0.3413  0.2135
   17UNL     C5 1916   4.970   3.955   1.499  0.5308 -0.3279  0.1781
   17UNL     N6 1917   4.780   4.098   1.544 -0.0524 -0.0280  0.2768
   17UNL     N7 1918   4.950   4.101   1.704 -0.3423  0.0692  0.3979
   17UNL     H8 1919   5.078   3.960   1.518  0.4675 -0.4587  0.5742
   17UNL     H9 1920   4.955   3.974   1.392 -0.5443 -0.6519  0.2648
   17UNL    H10 1921   4.938   3.850   1.506  0.3722 -0.2285  1.0168
   18UNL     H0 1922   3.404   3.581   2.192  1.0159  0.0765 -0.0165
   18UNL     H1 1923   3.174   3.514   2.037 -0.1314  2.2079  0.4969
   18UNL     C2 1924   3.398   3.559   2.086  0.8522 -0.1954  0.0469
   18UNL     C3 1925   3.278   3.522   2.008 -0.0348 -0.0555  0.0218
   18UNL     C4 1926   3.449   3.541   1.891 -0.1057  0.5491  0.4686
   18UNL     C5 1927   3.534   3.538   1.768 -0.2989 -0.0807  0.7122
   18UNL     N6 1928   3.508   3.569   2.009 -0.2110 -0.4285  0.2780
   18UNL     N7 1929   3.317   3.505   1.886  0.2166  0.4734  0.6443
   18UNL     H8 1930   3.507   3.458   1.698 -0.3816 -0.1175  0.7864
   18UNL     H9 1931   3.638   3.528   1.804  0.0736 -0.4608 -0.4316
   18UNL    H10 1932   3.523   3.635   1.718  1.5168  1.2660  2.7519
    1Co      Co 1933   4.107   2.765   2.965  0.1121 -0.1011  0.0915
    2Co      Co 1934   3.155   3.462   2.994 -0.3331  0.3569 -0.1793
    3Co      Co 1935   3.637   2.592   3.266 -0.2329 -0.1618  0.3492
    4Co      Co 1936   3.656   3.619   2.677  0.2307  0.1605  0.4700
    5Co      Co 1937   3.154   2.934   3.272 -0.3293 -0.1326  0.2059
    6Co      Co 1938   4.134   3.283   2.676 -0.1294 -0.0062 -0.0657
    7UNL     H0 1939   3.376   3.036   3.087  0.3417  0.4933 -0.7342
    7UNL     H1 1940   3.383   3.269   2.977  0.5314  1.8076  1.1747
    7UNL     C2 1941   3.299   3.111   3.102 -0.0828 -0.0694 -0.0351
    7UNL     C3 1942   3.304   3.238   3.044  0.0561  0.3352 -0.0267
    7UNL     C4 1943   3.137   3.205   3.151 -0.2785 -0.2235  0.2760
    7UNL     C5 1944   3.001   3.229   3.209  0.1698 -0.1531  0.1024
    7UNL     N6 1945   3.187   3.085   3.166 -0.1814 -0.5283 -0.2555
    7UNL     N7 1946   3.197   3.303   3.078  0.2857  0.1702  0.0061
    7UNL     H8 1947   2.944   3.297   3.144  1.7634  1.2646  0.1239
    7UNL     H9 1948   2.997   3.268   3.311  0.5040  0.6144 -0.1712
    7UNL    H10 1949   2.935   3.142   3.223 -1.2108  0.6697 -0.9738
    8UNL     H0 1950   3.739   3.825   2.527 -1.3759 -0.3709  0.8045
    8UNL     H1 1951   3.727   3.840   2.253  0.3058 -2.0759 -2.3623
    8UNL     C2 1952   3.696   3.755   2.457 -0.3323 -0.3719  0.1484
    8UNL     C3 1953   3.690   3.763   2.319 -0.3143 -0.0371 -0.1780
    8UNL     C4 1954   3.631   3.580   2.379 -0.2496  0.2887 -0.2108
    8UNL     C5 1955   3.589   3.435   2.375 -0.0599 -0.4794 -0.0855
    8UNL     N6 1956   3.647   3.639   2.496  0.0057  0.1251  0.2354
    8UNL     N7 1957   3.642   3.657   2.264  0.0456  0.0944 -0.6581
    8UNL     H8 1958   3.643   3.389   2.291 -2.0037  1.8225 -2.7520
    8UNL     H9 1959   3.482   3.425   2.355 -0.4193 -0.4498  1.6758
    8UNL    H10 1960   3.604   3.384   2.472  0.2421 -1.8910 -0.8431
    9UNL     H0 1961   3.230   3.476   3.232  0.9473  0.2768 -1.4413
    9UNL     H1 1962   3.207   3.678   3.416 -1.2072 -1.6245  0.5444
    9UNL     C2 1963   3.194   3.576   3.216 -0.3580  0.1587  0.5010
    9UNL     C3 1964   3.187   3.676   3.310 -0.7807 -0.0967  0.4145
    9UNL     C4 1965   3.137   3.741   3.118 -0.1143  0.6894  0.0581
    9UNL     C5 1966   3.052   3.819   3.027  0.2105  0.4169 -0.3686
    9UNL     N6 1967   3.144   3.613   3.097 -0.1729 -0.0042 -0.2627
    9UNL     N7 1968   3.155   3.790   3.246 -0.6495  0.3186  0.4585
    9UNL     H8 1969   3.065   3.788   2.923  2.9443 -0.4000  0.1147
    9UNL     H9 1970   3.071   3.927   3.032  0.3961  0.3993 -0.6867
    9UNL    H10 1971   2.948   3.799   3.054  0.8686 -0.7556  1.5241
   10UNL     H0 1972   3.364   2.499   3.157  0.9468 -1.4795  1.9961
   10UNL     H1 1973   3.151   2.682   3.135  1.3790  0.6182 -3.4841
   10UNL     C2 1974   3.353   2.597   3.201 -0.5455 -0.4344 -0.4662
   10UNL     C3 1975   3.246   2.691   3.187 -0.3123  0.3813 -0.0828
   10UNL     C4 1976   3.417   2.772   3.263 -0.3408 -0.0437 -0.6268
   10UNL     C5 1977   3.513   2.865   3.334  0.4629 -0.7740  0.0805
   10UNL     N6 1978   3.462   2.651   3.253 -0.5804  0.4115 -0.4399
   10UNL     N7 1979   3.288   2.808   3.237  0.7132  0.5238 -0.1681
   10UNL     H8 1980   3.458   2.919   3.412 -2.4781  1.1677 -3.0185
   10UNL     H9 1981   3.545   2.934   3.254 -0.6690  0.5598  0.7354
   10UNL    H10 1982   3.603   2.823   3.379  1.3012 -1.0839 -1.7989
   11UNL     H0 1983   3.201   3.443   2.705 -0.1488  0.2860 -0.0348
   11UNL     H1 1984   3.408   3.531   2.572  0.6462  0.2425 -0.1394
   11UNL     C2 1985   3.289   3.486   2.751  0.5092 -0.6898 -0.3399
   11UNL     C3 1986   3.397   3.530   2.679 -0.3064 -0.1415 -0.2356
   11UNL     C4 1987   3.423   3.548   2.875  0.4845  0.4209  0.1290
   11UNL     C5 1988   3.497   3.563   3.005  0.2412  0.0274 -0.7536
   11UNL     N6 1989   3.298   3.506   2.877 -0.6238  0.1033  0.1214
   11UNL     N7 1990   3.496   3.557   2.761  0.5016  0.4051 -0.1871
   11UNL     H8 1991   3.606   3.570   3.011  0.1703 -0.4912  2.4751
   11UNL     H9 1992   3.484   3.478   3.073  0.7117  0.0143 -0.6736
   11UNL    H10 1993   3.449   3.643   3.063 -1.0757 -1.5949  0.4723
   12UNL     H0 1994   3.805   2.683   3.429  1.2200 -0.0260  1.2836
   12UNL     H1 1995   3.824   2.694   3.709  1.3345 -1.9709  0.5102
   12UNL     C2 1996   3.741   2.636   3.503 -0.1040 -0.1612  0.0975
   12UNL     C3 1997   3.751   2.650   3.643  0.0693  0.7370 -0.0372
   12UNL     C4 1998   3.600   2.531   3.577 -0.2877  0.1771 -0.4970
   12UNL     C5 1999   3.485   2.437   3.589 -0.3426  0.9050 -0.1441
   12UNL     N6 2000   3.641   2.566   3.457  0.2634 -0.4328  0.3623
   12UNL     N7 2001   3.647   2.590   3.695  0.7667  0.1547  0.2098
   12UNL     H8 2002   3.411   2.461   3.512  0.2228 -1.3832 -1.4967
   12UNL     H9 2003   3.437   2.425   3.687  1.0708 -0.2674  0.4497
   12UNL    H10 2004   3.522   2.336   3.567  0.3848  1.5976 -2.3606
   13UNL     H0 2005   4.311   2.335   2.852 -0.4299  0.2223 -0.0979
   13UNL     H1 2006   4.293   2.574   3.005 -0.8377 -1.0654  0.4676
   13UNL     C2 2007   4.248   2.422   2.841 -0.1300  0.4548  0.0124
   13UNL     C3 2008   4.237   2.536   2.920  0.0235  0.3180 -0.7641
   13UNL     C4 2009   4.078   2.518   2.784  0.3238 -0.0114  0.6895
   13UNL     C5 2010   3.939   2.527   2.722 -0.1409  0.5595 -0.1076
   13UNL     N6 2011   4.155   2.418   2.749  0.4530  0.0719  0.0317
   13UNL     N7 2012   4.125   2.594   2.890  0.1007 -0.5580  0.4309
   13UNL     H8 2013   3.940   2.553   2.615  1.7839  0.1586 -0.2098
   13UNL     H9 2014   3.888   2.601   2.786  1.6543 -1.3135  3.8435
   13UNL    H10 2015   3.881   2.434   2.732 -0.9188  1.0095 -0.3331
   14UNL     H0 2016   3.634   2.780   3.061 -0.0644  0.9087 -1.3875
   14UNL     H1 2017   3.847   2.840   2.905 -1.4607  0.1054 -0.6484
   14UNL     C2 2018   3.736   2.748   3.077 -0.3590  0.7206  0.2676
   14UNL     C3 2019   3.840   2.783   2.997 -0.0112  1.2378  0.1954
   14UNL     C4 2020   3.907   2.680   3.166  0.6330  0.3960  0.2966
   14UNL     C5 2021   3.999   2.609   3.253 -0.2490  0.2700 -0.0338
   14UNL     N6 2022   3.776   2.680   3.184  0.3189 -0.2309 -0.2885
   14UNL     N7 2023   3.952   2.751   3.061  0.5368  0.1738 -0.2093
   14UNL     H8 2024   4.084   2.570   3.196 -1.1268 -0.3301 -0.9615
   14UNL     H9 2025   4.039   2.677   3.330 -0.6167  0.8634 -0.3648
   14UNL    H10 2026   3.971   2.514   3.300 -0.0027  0.2478  0.0740
   15UNL     H0 2027   3.689   3.352   2.774  0.5720 -0.5377 -0.6748
   15UNL     H1 2028   3.912   3.192   2.695 -0.1405  0.6973 -0.6527
   15UNL     C2 2029   3.782   3.381   2.728  0.5134  0.2470 -0.3098
   15UNL     C3 2030   3.894   3.298   2.695 -0.3456  0.6675  0.3548
   15UNL     C4 2031   3.922   3.491   2.653  0.2354  0.0814 -0.8364
   15UNL     C5 2032   3.982   3.618   2.589 -0.6021  0.2975 -0.5299
   15UNL     N6 2033   3.805   3.506   2.708  0.2307 -0.4965 -0.6731
   15UNL     N7 2034   3.977   3.372   2.638 -0.2125  0.1932  1.1260
   15UNL     H8 2035   3.955   3.631   2.484  0.5841 -2.5369 -1.2815
   15UNL     H9 2036   4.091   3.630   2.595 -0.3448 -1.7602 -0.2520
   15UNL    H10 2037   3.943   3.711   2.632  1.0913  1.1657 -0.7968
   16UNL     H0 2038   4.265   3.020   2.597  0.3402 -0.2934 -0.0529
   16UNL     H1 2039   4.207   2.785   2.713 -0.9566 -0.4231  0.2334
   16UNL     C2 2040   4.196   3.004   2.680  0.1264  0.0786 -0.1577
   16UNL     C3 2041   4.169   2.883   2.741  0.2814  0.0205  0.4336
   16UNL     C4 2042   4.077   3.041   2.848  0.6750  0.0191 -0.2446
   16UNL     C5 2043   4.004   3.114   2.950  0.3083 -0.4581 -0.8172
   16UNL     N6 2044   4.133   3.101   2.746 -0.1519  0.3305 -0.1498
   16UNL     N7 2045   4.089   2.900   2.844  0.3793 -0.4268  0.8562
   16UNL     H8 2046   4.015   3.063   3.046 -0.2611  1.2712  0.2111
   16UNL     H9 2047   3.894   3.118   2.943  0.2009  1.6446  0.9859
   16UNL    H10 2048   4.043   3.215   2.971 -2.1238  0.4791 -0.4509
   17UNL     H0 2049   4.116   3.486   2.869 -0.2366 -1.1951 -2.0009
   17UNL     H1 2050   4.337   3.582   3.020 -1.9511  0.0948  0.8119
   17UNL     C2 2051   4.218   3.450   2.877  0.1999  0.3437  0.1220
   17UNL     C3 2052   4.332   3.501   2.948 -0.0123  0.4100  0.2610
   17UNL     C4 2053   4.387   3.334   2.832 -0.0385  0.2431  0.4996
   17UNL     C5 2054   4.462   3.233   2.753 -1.2917  0.6955  0.0724
   17UNL     N6 2055   4.261   3.357   2.798 -0.3402 -0.2936  0.3268
   17UNL     N7 2056   4.439   3.426   2.922  0.8949  0.3854  0.4476
   17UNL     H8 2057   4.571   3.246   2.758 -0.9875 -1.7355  1.3233
   17UNL     H9 2058   4.421   3.228   2.651 -0.0246  1.5590 -0.5047
   17UNL    H10 2059   4.450   3.134   2.797 -2.6989  1.1492  0.7586
   18UNL     H0 2060   2.917   2.852   3.392 -0.2193 -2.1532  0.2714
   18UNL     H1 2061   2.677   2.841   3.251 -0.2502  2.2177  1.0130
   18UNL     C2 2062   2.901   2.843   3.285 -0.3184 -0.5800  0.1349
   18UNL     C3 2063   2.781   2.835   3.223 -0.3912  0.2886  0.7407
   18UNL     C4 2064   2.934   2.837   3.089  0.0778  0.3115  0.1718
   18UNL     C5 2065   3.007   2.863   2.960  0.6251  0.3471  0.3495
   18UNL     N6 2066   2.994   2.876   3.198 -0.3222 -0.0342 -0.9065
   18UNL     N7 2067   2.797   2.822   3.097 -0.4587 -0.7214 -0.1970
   18UNL     H8 2068   3.092   2.931   2.969 -0.9510  2.6356 -0.9414
   18UNL     H9 2069   2.942   2.903   2.881  1.9682 -2.0376 -2.1075
   18UNL    H10 2070   3.052   2.767   2.932  0.4243  0.0138  1.1321
    1Co      Co 2071   3.602   2.078   4.201  0.1039 -0.0573  0.1944
    2Co      Co 2072   2.692   2.761   4.177  0.2727 -0.0380 -0.0557
    3Co      Co 2073   3.143   1.895   4.510 -0.1098  0.2317  0.0376
    4Co      Co 2074   3.162   2.952   3.874 -0.2416  0.0726 -0.0842
    5Co      Co 2075   2.661   2.252   4.486 -0.4080 -0.1772 -0.2767
    6Co      Co 2076   3.629   2.587   3.885 -0.2457 -0.2930 -0.0082
    7UNL     H0 2077   2.926   2.347   4.351 -0.1736 -0.2981  0.5177
    7UNL     H1 2078   2.920   2.576   4.205  1.0794  0.3022  2.9302
    7UNL     C2 2079   2.843   2.416   4.347  0.4684  0.4574 -0.3303
    7UNL     C3 2080   2.840   2.526   4.259 -0.6349 -0.1820  0.1064
    7UNL     C4 2081   2.659   2.495   4.345  0.1699  0.2408  0.1485
    7UNL     C5 2082   2.522   2.526   4.401 -0.6083 -0.3375 -0.4254
    7UNL     N6 2083   2.725   2.397   4.400 -0.4814  0.4019 -0.6173
    7UNL     N7 2084   2.724   2.582   4.261  0.1909 -0.1850  0.5846
    7UNL     H8 2085   2.443   2.456   4.370 -1.0022  0.7069 -1.8634
    7UNL     H9 2086   2.469   2.613   4.360 -3.0554 -1.5743 -0.1282
    7UNL    H10 2087   2.525   2.527   4.511 -0.6052 -1.1927 -0.4120
    8UNL     H0 2088   3.208   3.171   3.694 -0.7934  1.4854 -1.5479
    8UNL     H1 2089   3.206   3.167   3.409 -0.7755 -0.1522 -1.1922
    8UNL     C2 2090   3.188   3.087   3.628 -0.0267 -0.0587  0.1038
    8UNL     C3 2091   3.185   3.092   3.484 -0.2572  0.6088 -0.2472
    8UNL     C4 2092   3.155   2.903   3.568  0.1862 -0.2364 -0.3368
    8UNL     C5 2093   3.134   2.751   3.571 -0.1140  0.2626  0.2236
    8UNL     N6 2094   3.170   2.971   3.682  0.0705 -0.0853  0.0616
    8UNL     N7 2095   3.167   2.967   3.453  0.2694  0.1751  0.4920
    8UNL     H8 2096   3.206   2.710   3.643 -0.7990 -2.7591 -0.6901
    8UNL     H9 2097   3.144   2.698   3.476 -2.2559  1.0164 -0.4887
    8UNL    H10 2098   3.035   2.729   3.612  0.7239  0.8963  2.8168
    9UNL     H0 2099   2.685   2.772   4.450  1.7674 -0.1056  0.0500
    9UNL     H1 2100   2.693   3.005   4.607  0.5048 -1.0130  0.0235
    9UNL     C2 2101   2.675   2.874   4.415 -0.4125 -0.2367  0.1816
    9UNL     C3 2102   2.681   2.994   4.500 -0.6803  0.6010 -0.0381
    9UNL     C4 2103   2.666   3.038   4.302 -0.3352 -0.9266  0.3378
    9UNL     C5 2104   2.624   3.115   4.181 -0.0796  0.7461 -0.5531
    9UNL     N6 2105   2.682   2.910   4.294  0.5251 -0.0714  0.5215
    9UNL     N7 2106   2.672   3.101   4.426  0.1271  0.5178  0.3070
    9UNL     H8 2107   2.564   3.057   4.110 -1.8174  0.3362  1.1548
    9UNL     H9 2108   2.717   3.142   4.130  0.1334  0.4832 -0.3070
    9UNL    H10 2109   2.558   3.198   4.207 -2.1857 -0.6236 -1.2609
   10UNL     H0 2110   2.884   1.798   4.424 -0.1757 -0.0019  1.2367
   10UNL     H1 2111   2.674   1.954   4.355  0.1631 -1.0779 -0.7886
   10UNL     C2 2112   2.882   1.906   4.419  0.5849 -0.0369 -0.3224
   10UNL     C3 2113   2.766   1.986   4.402 -0.4189  0.3404 -0.5900
   10UNL     C4 2114   2.909   2.088   4.501 -0.1797 -0.4238  0.3855
   10UNL     C5 2115   2.970   2.189   4.603 -1.0450  0.0660  0.6270
   10UNL     N6 2116   2.976   1.973   4.483  0.2446 -0.1880  0.3376
   10UNL     N7 2117   2.781   2.109   4.453  0.0419  0.1666  0.2395
   10UNL     H8 2118   3.035   2.247   4.536 -2.3299 -2.4850 -3.2294
   10UNL     H9 2119   3.029   2.148   4.685  0.3954 -0.3119 -0.5436
   10UNL    H10 2120   2.903   2.265   4.646 -1.1919  0.7519 -0.7572
   11UNL     H0 2121   2.696   2.784   3.888  0.4018 -0.6425 -1.5472
   11UNL     H1 2122   2.913   2.903   3.756 -0.6903  2.1329  0.1563
   11UNL     C2 2123   2.786   2.820   3.936 -0.6165 -0.1350  0.0673
   11UNL     C3 2124   2.897   2.877   3.859 -0.2296 -0.4114 -0.3389
   11UNL     C4 2125   2.942   2.856   4.054  0.1306 -0.1672 -0.1778
   11UNL     C5 2126   3.026   2.854   4.177 -0.0572 -0.3800  0.6146
   11UNL     N6 2127   2.826   2.804   4.065 -0.3199 -0.2687 -0.4844
   11UNL     N7 2128   2.994   2.904   3.941 -0.3542 -0.0746 -0.2881
   11UNL     H8 2129   2.978   2.911   4.258 -1.5842 -0.5007 -0.1491
   11UNL     H9 2130   3.125   2.898   4.164 -0.1406  0.1226  1.5434
   11UNL    H10 2131   3.038   2.747   4.198 -0.9472 -0.6211 -0.0062
   12UNL     H0 2132   3.342   1.984   4.657 -1.8456 -1.5535 -1.8794
   12UNL     H1 2133   3.382   1.973   4.950 -0.0514 -0.2533 -0.2169
   12UNL     C2 2134   3.284   1.945   4.739 -0.7822 -0.1053 -0.3559
   12UNL     C3 2135   3.306   1.940   4.881 -0.5441  0.3371  0.0337
   12UNL     C4 2136   3.125   1.867   4.819 -0.2276 -0.4855  0.3423
   12UNL     C5 2137   2.984   1.808   4.828 -0.3575 -0.4493 -0.3628
   12UNL     N6 2138   3.169   1.907   4.703  0.2953  0.2445  0.6446
   12UNL     N7 2139   3.206   1.876   4.927  0.1447 -0.4284 -0.5435
   12UNL     H8 2140   2.907   1.886   4.825 -0.2647 -0.3047 -4.1061
   12UNL     H9 2141   2.973   1.745   4.917 -1.1104  0.7631  0.4178
   12UNL    H10 2142   2.956   1.739   4.747 -1.0624 -0.2117 -0.3335
   13UNL     H0 2143   3.796   1.625   4.104 -2.9559 -3.0780 -0.9284
   13UNL     H1 2144   3.759   1.853   4.270 -0.6340 -1.1630  0.7336
   13UNL     C2 2145   3.736   1.714   4.090  0.2329 -0.4972  0.3372
   13UNL     C3 2146   3.726   1.829   4.169  0.4566 -0.5779  0.2202
   13UNL     C4 2147   3.604   1.845   4.003  0.3271  0.0021 -0.7361
   13UNL     C5 2148   3.513   1.899   3.894 -0.2848 -0.9474 -1.0421
   13UNL     N6 2149   3.659   1.721   3.981 -0.6443 -0.0371 -0.0464
   13UNL     N7 2150   3.648   1.916   4.111  0.3500  0.7047 -0.2995
   13UNL     H8 2151   3.467   1.817   3.838 -1.2023 -1.6803  0.7151
   13UNL     H9 2152   3.566   1.960   3.820 -0.0965  0.9826  0.6256
   13UNL    H10 2153   3.424   1.958   3.920 -0.7015 -1.5294 -1.1122
   14UNL     H0 2154   3.154   2.145   4.385 -1.2203 -0.6030 -1.1690
   14UNL     H1 2155   3.359   2.210   4.206  1.7268 -0.6782  0.9913
   14UNL     C2 2156   3.244   2.089   4.365 -0.7776 -0.2164 -0.3129
   14UNL     C3 2157   3.350   2.130   4.278 -0.5090  0.1347  1.6978
   14UNL     C4 2158   3.404   1.956   4.388  0.5547  0.1182 -0.5042
   14UNL     C5 2159   3.469   1.828   4.417 -0.0258  0.0107  0.5625
   14UNL     N6 2160   3.279   1.977   4.422 -0.0902  0.5127 -0.7114
   14UNL     N7 2161   3.451   2.049   4.293 -0.2865 -0.2384  0.3347
   14UNL     H8 2162   3.446   1.761   4.334  3.3691  1.6702 -1.9221
   14UNL     H9 2163   3.578   1.837   4.419  0.0433  0.4986 -2.0042
   14UNL    H10 2164   3.436   1.773   4.507  2.2315  0.2901  1.6233
   15UNL     H0 2165   3.149   2.701   3.929 -0.1284 -0.9020  0.1912
   15UNL     H1 2166   3.357   2.515   3.978  1.1395 -0.7261 -2.1892
   15UNL     C2 2167   3.257   2.711   3.920 -0.2895  0.5663 -0.5482
   15UNL     C3 2168   3.361   2.618   3.947  0.6424 -0.0106 -0.0193
   15UNL     C4 2169   3.432   2.804   3.886  0.3691 -0.1882 -0.2294
   15UNL     C5 2170   3.516   2.901   3.806 -0.3958 -0.4646 -0.0589
   15UNL     N6 2171   3.305   2.831   3.888  0.2878 -0.0975 -0.3145
   15UNL     N7 2172   3.474   2.679   3.923 -0.1917  0.5087 -0.7337
   15UNL     H8 2173   3.459   2.990   3.776 -0.8870 -0.2927  1.3091
   15UNL     H9 2174   3.534   2.850   3.710 -0.6717 -0.2662 -0.2154
   15UNL    H10 2175   3.606   2.922   3.864 -1.3484 -1.1237  1.7516
   16UNL     H0 2176   3.704   2.335   3.801 -1.2578  0.4955 -0.4223
   16UNL     H1 2177   3.700   2.100   3.947  0.2811  1.1214 -3.9126
   16UNL     C2 2178   3.674   2.321   3.904  0.5530 -0.1037  0.0742
   16UNL     C3 2179   3.667   2.199   3.974 -0.3435 -0.0834  0.3569
   16UNL     C4 2180   3.577   2.357   4.068  0.0972 -0.6587 -0.9085
   16UNL     C5 2181   3.530   2.429   4.195  0.1379 -0.2149  0.7802
   16UNL     N6 2182   3.604   2.417   3.958  0.2019  0.3200  0.2745
   16UNL     N7 2183   3.607   2.223   4.090  0.0542  0.2537  0.2463
   16UNL     H8 2184   3.570   2.531   4.197  0.9963 -0.5471  1.1909
   16UNL     H9 2185   3.565   2.380   4.287  0.9482 -0.2982  0.4420
   16UNL    H10 2186   3.421   2.426   4.191  0.1498 -0.8528  0.7997
   17UNL     H0 2187   3.642   2.784   4.056 -0.4132 -0.3424 -1.3100
   17UNL     H1 2188   3.855   2.862   4.226  4.5326 -0.9002  0.6781
   17UNL     C2 2189   3.745   2.749   4.059 -0.1430  0.5013  0.1326
   17UNL     C3 2190   3.847   2.794   4.142 -0.6885  0.1900 -0.0922
   17UNL     C4 2191   3.909   2.656   4.000 -0.0012 -0.1963 -0.7441
   17UNL     C5 2192   3.984   2.549   3.933 -0.2896  0.2822  0.9953
   17UNL     N6 2193   3.781   2.654   3.976 -0.1292  0.6044 -0.0161
   17UNL     N7 2194   3.957   2.736   4.101 -0.2154  0.2598 -0.0810
   17UNL     H8 2195   4.083   2.587   3.904 -0.8574  1.3552  0.3673
   17UNL     H9 2196   3.928   2.510   3.847  0.8775  2.1588 -0.6976
   17UNL    H10 2197   4.010   2.458   3.988 -1.0752 -0.3475  0.3635
   18UNL     H0 2198   2.396   2.212   4.575  0.0312  2.3656 -0.6521
   18UNL     H1 2199   2.199   2.056   4.452  1.3135 -3.0224  0.3176
   18UNL     C2 2200   2.391   2.185   4.471 -0.9002  0.1551 -0.0886
   18UNL     C3 2201   2.289   2.100   4.410 -0.0453 -0.1015  0.2229
   18UNL     C4 2202   2.446   2.156   4.283  0.4375  1.3275 -0.4988
   18UNL     C5 2203   2.529   2.170   4.161  0.3832  0.3054  0.4062
   18UNL     N6 2204   2.496   2.214   4.393 -0.2719  0.3909  0.2394
   18UNL     N7 2205   2.324   2.092   4.284  0.9979 -0.5119 -0.2640
   18UNL     H8 2206   2.633   2.146   4.184  0.6804  0.3451 -0.8091
   18UNL     H9 2207   2.524   2.275   4.132 -1.6710 -0.1520 -1.1675
   18UNL    H10 2208   2.505   2.108   4.074  1.1625 -0.2952  0.6088
    1Co      Co 2209   2.185   0.034   0.627  0.2581 -0.3459 -0.1379
    2Co      Co 2210   1.231   0.703   0.600 -0.0506 -0.0989  0.0425
    3Co      Co 2211   5.597   5.355   0.889 -0.3522 -0.2852  0.0372
    4Co      Co 2212   1.717   0.863   0.302 -0.0364  0.2414  0.0109
    5Co      Co 2213   1.205   0.178   0.887 -0.0741  0.0276  0.1483
    6Co      Co 2214   2.204   0.510   0.297  0.1322  0.3682 -0.2214
    7UNL     H0 2215   1.412   0.253   0.689  0.4784  0.6949 -0.0860
    7UNL     H1 2216   1.419   0.484   0.551 -0.3114  3.2114  0.8310
    7UNL     C2 2217   1.337   0.330   0.704 -0.3116 -0.0725 -0.0285
    7UNL     C3 2218   1.351   0.451   0.629 -0.2712  0.4193 -0.2192
    7UNL     C4 2219   1.186   0.451   0.763  0.0877 -0.0580  0.2773
    7UNL     C5 2220   1.065   0.485   0.840  0.1493  0.1363  0.8139
    7UNL     N6 2221   1.234   0.331   0.786 -0.6530 -0.3249  0.0877
    7UNL     N7 2222   1.252   0.528   0.664  0.5998 -0.0415  0.4628
    7UNL     H8 2223   1.011   0.568   0.792 -0.3470 -0.9142 -0.5308
    7UNL     H9 2224   1.088   0.526   0.939 -0.6570  0.4382  0.8878
    7UNL    H10 2225   0.993   0.403   0.850 -0.2248  0.0852 -1.5533
    8UNL     H0 2226   1.746   1.092   0.146 -1.3139  0.3852 -0.6444
    8UNL     H1 2227   1.731   1.106  -0.140 -0.7888 -0.8486 -1.4711
    8UNL     C2 2228   1.718   1.019   0.072 -0.3251 -0.2394 -0.4317
    8UNL     C3 2229   1.713   1.025  -0.071  0.6571  0.1397  0.1456
    8UNL     C4 2230   1.657   0.837   0.001  0.3497  0.4738 -0.3059
    8UNL     C5 2231   1.619   0.684   0.010 -0.1545 -0.4256 -0.1055
    8UNL     N6 2232   1.683   0.901   0.113 -0.7782 -0.3642 -0.7779
    8UNL     N7 2233   1.670   0.910  -0.116 -0.2416 -1.0294  0.0673
    8UNL     H8 2234   1.676   0.624  -0.062 -0.8062 -1.8714  0.5581
    8UNL     H9 2235   1.515   0.669  -0.019  0.0835 -0.7160 -0.8262
    8UNL    H10 2236   1.644   0.652   0.112  2.9632  1.4813 -0.1065
    9UNL     H0 2237   1.272   0.720   0.866  0.2518 -0.6180 -0.8160
    9UNL     H1 2238   1.247   0.946   1.027 -3.2183 -2.3263  0.4277
    9UNL     C2 2239   1.251   0.822   0.836  0.1392 -0.4599 -0.2183
    9UNL     C3 2240   1.244   0.942   0.919  0.0031 -0.1009  0.1324
    9UNL     C4 2241   1.239   0.987   0.713 -0.5018  0.5077  0.1648
    9UNL     C5 2242   1.228   1.063   0.588  0.0024 -0.0265 -0.0383
    9UNL     N6 2243   1.237   0.852   0.711 -0.1292 -0.0466  0.3340
    9UNL     N7 2244   1.226   1.044   0.840  0.4937  0.2313  0.4965
    9UNL     H8 2245   1.130   1.045   0.542 -0.4513 -2.5989  1.7105
    9UNL     H9 2246   1.301   1.026   0.514  0.9238 -0.1410  0.8990
    9UNL    H10 2247   1.233   1.171   0.599 -2.4805  0.1007  0.2943
   10UNL     H0 2248   5.359   5.280   0.829 -1.5086  0.3543 -3.2311
   10UNL     H1 2249   5.115   5.415   0.818 -2.3676  1.7392  4.6658
   10UNL     C2 2250   5.344   5.385   0.848  0.2618  0.1487  0.0664
   10UNL     C3 2251   5.216   5.447   0.840 -0.1790 -0.2019 -0.7824
   10UNL     C4 2252   5.375   5.562   0.902 -0.1332 -0.1134  0.5542
   10UNL     C5 2253   5.456   5.689   0.936 -0.4696 -0.0795 -0.2481
   10UNL     N6 2254   5.450   5.459   0.865  0.5573 -0.2802 -0.3506
   10UNL     N7 2255   5.241   5.567   0.871  0.2457 -0.2021 -0.1179
   10UNL     H8 2256   5.432   5.784   0.886  2.8871 -0.0151 -2.0591
   10UNL     H9 2257   5.563   5.679   0.913 -0.5104  0.1631 -0.5555
   10UNL    H10 2258   5.448   5.706   1.044  2.4730  1.4749 -0.1839
   11UNL     H0 2259   1.247   0.711   0.303  0.3159  1.2215 -0.2020
   11UNL     H1 2260   1.458   0.838   0.176  0.8624 -1.2418 -0.8185
   11UNL     C2 2261   1.341   0.739   0.348  0.7583  0.4986 -0.6692
   11UNL     C3 2262   1.449   0.807   0.279  0.4679 -0.1240 -0.5109
   11UNL     C4 2263   1.490   0.766   0.478  0.3140 -0.2742 -0.0694
   11UNL     C5 2264   1.562   0.759   0.608 -0.1971  0.1661 -1.1888
   11UNL     N6 2265   1.367   0.730   0.475  0.0119  0.0702 -0.0804
   11UNL     N7 2266   1.542   0.825   0.371 -0.5261 -0.4079 -0.0793
   11UNL     H8 2267   1.504   0.709   0.687  0.8293  0.5253 -0.1802
   11UNL     H9 2268   1.599   0.856   0.646  0.2782 -0.0183 -1.1775
   11UNL    H10 2269   1.657   0.707   0.596 -0.0391  0.8712 -3.5397
   12UNL     H0 2270   5.762   5.508   1.040  1.6577 -0.5335  1.3849
   12UNL     H1 2271   5.812   5.488   1.307  0.0650  1.1515 -1.8188
   12UNL     C2 2272   5.706   5.448   1.111  0.7179 -0.3429  0.8256
   12UNL     C3 2273   5.735   5.438   1.250 -0.2161 -0.6855  0.0760
   12UNL     C4 2274   5.577   5.319   1.185  0.1912  0.2402 -0.6825
   12UNL     C5 2275   5.449   5.233   1.179 -0.2875 -1.5278 -0.2209
   12UNL     N6 2276   5.614   5.367   1.070 -0.2190  0.8295  0.2353
   12UNL     N7 2277   5.639   5.362   1.297 -0.1254  0.6606 -0.1479
   12UNL     H8 2278   5.447   5.176   1.274 -2.6480 -0.0043  0.7330
   12UNL     H9 2279   5.460   5.167   1.092 -1.1365 -1.6167 -0.2694
   12UNL    H10 2280   5.356   5.290   1.180  0.5446 -0.1113 -0.4879
   13UNL     H0 2281   0.433   5.142   0.471  0.2774  0.8966  1.1398
   13UNL     H1 2282   0.418   5.360   0.631  1.8487 -0.3365 -1.0566
   13UNL     C2 2283   0.346   5.206   0.481  0.2540  1.1162 -0.2956
   13UNL     C3 2284   0.340   5.320   0.567  0.9974  0.1289 -0.3384
   13UNL     C4 2285   0.175   5.291   0.462  0.1354  0.2260 -0.4012
   13UNL     C5 2286   0.031   5.305   0.404 -0.8976  0.2935 -0.5639
   13UNL     N6 2287   0.244   5.201   0.400 -0.4259  0.5572  0.1179
   13UNL     N7 2288   0.226   5.381   0.549 -0.2058  0.5779  0.1372
   13UNL     H8 2289  -0.036   5.266   0.481  0.3952  0.1553  0.5189
   13UNL     H9 2290   0.019   5.255   0.307  0.4421 -1.7336  0.2614
   13UNL    H10 2291   0.008   5.412   0.398 -2.1045  0.2458  2.0255
   14UNL     H0 2292   5.599   5.509   0.674  0.0664  1.6712 -1.2547
   14UNL     H1 2293   5.804   5.664   0.583  0.3923  0.0040  0.0385
   14UNL     C2 2294   5.702   5.509   0.708 -0.3840  0.1739  0.2592
   14UNL     C3 2295   5.807   5.589   0.661  0.0946  0.2103  0.2507
   14UNL     C4 2296   5.875   5.435   0.790 -0.0874  0.1165 -0.0191
   14UNL     C5 2297   5.971   5.349   0.873 -0.0372  0.3218  0.4422
   14UNL     N6 2298   5.746   5.416   0.795 -0.4624 -0.5528 -0.4093
   14UNL     N7 2299   5.920   5.548   0.719 -0.8154  0.0900  0.2468
   14UNL     H8 2300   5.958   5.240   0.876 -0.0519  0.3456  1.9928
   14UNL     H9 2301   6.079   5.367   0.859  0.3394 -1.2609  1.1050
   14UNL    H10 2302   5.957   5.363   0.981 -0.6744 -3.9486  1.0774
   15UNL     H0 2303   1.728   0.622   0.397  1.6142 -1.9537  2.9534
   15UNL     H1 2304   1.937   0.449   0.411 -3.3726 -0.3521 -0.2775
   15UNL     C2 2305   1.824   0.637   0.351  0.2152 -0.5391  0.2621
   15UNL     C3 2306   1.932   0.543   0.358 -0.0494  0.0024 -0.1593
   15UNL     C4 2307   1.988   0.724   0.278 -0.2608  0.0346 -0.7990
   15UNL     C5 2308   2.081   0.829   0.213  0.5965  0.1240  0.4051
   15UNL     N6 2309   1.861   0.750   0.295  0.0487 -0.2237  0.2921
   15UNL     N7 2310   2.040   0.608   0.320 -0.3972  0.8755  0.0322
   15UNL     H8 2311   2.118   0.799   0.114 -0.7680 -0.8701  0.1701
   15UNL     H9 2312   2.169   0.856   0.273  0.6347 -1.1958  0.9914
   15UNL    H10 2313   2.026   0.918   0.181  0.2840 -0.5896 -1.1265
   16UNL     H0 2314   2.231   0.237   0.176 -1.1044  0.0381 -0.7120
   16UNL     H1 2315   2.166   0.012   0.330  1.0115 -0.5014  3.4756
   16UNL     C2 2316   2.210   0.230   0.282  0.2027  0.0112 -0.4388
   16UNL     C3 2317   2.184   0.115   0.356  0.4458  0.5897  0.1200
   16UNL     C4 2318   2.179   0.286   0.476  0.4055  0.4869  0.0293
   16UNL     C5 2319   2.183   0.369   0.604  0.5966  0.2620  0.2214
   16UNL     N6 2320   2.211   0.335   0.357  0.2267 -0.8915 -0.3954
   16UNL     N7 2321   2.167   0.153   0.483  0.2994  0.3706 -0.2642
   16UNL     H8 2322   2.129   0.464   0.593 -1.5900 -1.1046 -1.8988
   16UNL     H9 2323   2.282   0.380   0.650  1.8235 -0.8438 -1.9894
   16UNL    H10 2324   2.123   0.319   0.681  0.5057  0.0179 -0.0052
   17UNL     H0 2325   2.229   0.754   0.464 -1.5619 -1.8085 -0.3068
   17UNL     H1 2326   2.446   0.814   0.600 -0.8400  2.0536 -2.8467
   17UNL     C2 2327   2.322   0.699   0.455 -0.3794  0.0188  0.1253
   17UNL     C3 2328   2.423   0.727   0.541 -0.3139  0.1159 -0.3949
   17UNL     C4 2329   2.478   0.582   0.403  0.5828  0.4655 -0.2481
   17UNL     C5 2330   2.562   0.494   0.323 -0.4027  0.5105 -0.0407
   17UNL     N6 2331   2.350   0.602   0.369 -0.1854 -0.6770  0.4748
   17UNL     N7 2332   2.526   0.650   0.511 -0.5722  0.2832  0.3985
   17UNL     H8 2333   2.631   0.554   0.262 -2.0024  2.1894 -0.3027
   17UNL     H9 2334   2.520   0.419   0.255  1.0184  1.3124 -1.9010
   17UNL    H10 2335   2.630   0.441   0.390  1.2969  1.6326 -0.8079
   18UNL     H0 2336   0.946   0.176   0.976 -0.2960  1.1576 -0.7014
   18UNL     H1 2337   0.725   0.111   0.836 -0.2748  1.1620 -0.1711
   18UNL     C2 2338   0.944   0.130   0.878 -0.3153 -1.0930  0.3059
   18UNL     C3 2339   0.829   0.104   0.805 -0.0458 -0.3415  0.8717
   18UNL     C4 2340   1.007   0.091   0.686 -0.4770  0.3563  0.1491
   18UNL     C5 2341   1.087   0.035   0.571 -0.4722  0.1129 -0.1946
   18UNL     N6 2342   1.058   0.108   0.806 -0.2249 -0.6293 -0.0037
   18UNL     N7 2343   0.872   0.065   0.683  0.6720  0.0003  0.2023
   18UNL     H8 2344   1.136  -0.062   0.593 -0.6357 -0.5916 -2.6582
   18UNL     H9 2345   1.170   0.097   0.537 -0.0897  0.2788  0.9712
   18UNL    H10 2346   1.025   0.012   0.484  1.2230 -3.1554 -0.7423
    1Co      Co 2347   5.565   4.827   1.772 -0.1774  0.0337 -0.0691
    2Co      Co 2348   0.711   0.024   1.801 -0.0012 -0.1392  0.0005
    3Co      Co 2349   5.107   4.643   2.124 -0.1208  0.3977 -0.1354
    4Co      Co 2350   1.193   0.154   1.485  0.1245 -0.0500 -0.4455
    5Co      Co 2351   4.629   5.017   2.104 -0.0495  0.1870  0.0948
    6Co      Co 2352   5.612   5.344   1.478  0.0493  0.1708  0.0102
    7UNL     H0 2353   4.817   5.093   1.917  0.7952 -0.0647 -1.5585
    7UNL     H1 2354   4.803   5.319   1.755 -0.4479 -0.9653 -0.4613
    7UNL     C2 2355   4.750   5.178   1.922  0.3360 -0.4730 -0.5816
    7UNL     C3 2356   4.742   5.292   1.840 -0.1544 -0.1840  0.0051
    7UNL     C4 2357   4.601   5.296   1.986  0.4656  0.1686  0.4940
    7UNL     C5 2358   4.483   5.336   2.071  0.6593  0.6789  0.1365
    7UNL     N6 2359   4.656   5.179   2.017  0.6795  0.1609  0.2594
    7UNL     N7 2360   4.646   5.374   1.881 -0.0179  0.5619 -0.7983
    7UNL     H8 2361   4.426   5.410   2.013  1.5374  1.7303  0.5755
    7UNL     H9 2362   4.516   5.366   2.171  0.4596 -2.9090  1.4047
    7UNL    H10 2363   4.421   5.248   2.090  0.9507  0.0986 -1.4190
    8UNL     H0 2364   1.250   0.384   1.332 -2.4063  0.6724  0.5370
    8UNL     H1 2365   1.255   0.397   1.051 -1.2144  0.3719  0.1157
    8UNL     C2 2366   1.235   0.304   1.261 -0.0286  0.6120  0.0266
    8UNL     C3 2367   1.237   0.317   1.121  0.2168 -0.2278 -0.1551
    8UNL     C4 2368   1.168   0.134   1.185 -0.4451  0.2073 -0.0129
    8UNL     C5 2369   1.141  -0.012   1.173 -0.2443 -0.1293  0.6832
    8UNL     N6 2370   1.198   0.186   1.304  0.1789  0.2397 -0.5441
    8UNL     N7 2371   1.197   0.204   1.072  0.0544  0.1336  0.1172
    8UNL     H8 2372   1.221  -0.070   1.220 -2.6355 -2.3185  2.3308
    8UNL     H9 2373   1.148  -0.034   1.066  0.9423 -0.3911  0.8028
    8UNL    H10 2374   1.039  -0.044   1.199 -0.2335 -1.1997 -0.4884
    9UNL     H0 2375   0.705   0.046   2.103 -1.2863  1.3588  0.9123
    9UNL     H1 2376   0.798   0.273   2.220  0.7211  2.5874 -0.3121
    9UNL     C2 2377   0.717   0.142   2.053  0.5901  0.5427 -0.2862
    9UNL     C3 2378   0.754   0.259   2.123  0.3701  0.2262  0.1287
    9UNL     C4 2379   0.688   0.286   1.919  0.1918 -0.0617  0.1179
    9UNL     C5 2380   0.662   0.350   1.786  0.3523 -0.2577  0.6046
    9UNL     N6 2381   0.672   0.160   1.928 -0.0117 -0.4354  0.8725
    9UNL     N7 2382   0.734   0.358   2.028 -0.2846 -0.6060 -0.2612
    9UNL     H8 2383   0.739   0.424   1.759 -2.1009  2.5230  0.6550
    9UNL     H9 2384   0.569   0.408   1.789  0.8397  0.5387  0.8897
    9UNL    H10 2385   0.655   0.275   1.707 -0.6343 -1.0680  1.4274
   10UNL     H0 2386   4.825   4.576   2.022  1.9446 -0.0765 -0.7770
   10UNL     H1 2387   4.623   4.762   1.994  0.5793  0.0661 -1.3404
   10UNL     C2 2388   4.831   4.681   2.047 -0.3961 -0.1905  0.5136
   10UNL     C3 2389   4.725   4.774   2.028  0.2114 -0.1943 -0.0638
   10UNL     C4 2390   4.888   4.854   2.116  0.4739  0.0131  0.1281
   10UNL     C5 2391   4.955   4.948   2.214  0.3143 -0.1043 -0.0057
   10UNL     N6 2392   4.942   4.735   2.090  0.3475 -0.0012  0.9362
   10UNL     N7 2393   4.759   4.887   2.078 -0.3587  0.1858 -0.0708
   10UNL     H8 2394   5.045   4.997   2.175 -1.6883  2.7560 -1.4332
   10UNL     H9 2395   4.983   4.894   2.305 -2.6953 -1.4475  0.2408
   10UNL    H10 2396   4.891   5.029   2.251  1.3046  0.5326  0.3567
   11UNL     H0 2397   0.744   0.094   1.529  0.6030  0.7278 -1.2199
   11UNL     H1 2398   0.964   0.048   1.387 -3.4003  0.3526  0.1071
   11UNL     C2 2399   0.845   0.091   1.570  0.1431  0.3968 -0.0637
   11UNL     C3 2400   0.954   0.056   1.494 -0.2418  0.1721  0.4865
   11UNL     C4 2401   0.991   0.075   1.700  0.1293  0.1691  0.3988
   11UNL     C5 2402   1.070   0.109   1.818 -0.3886  0.0366 -1.0212
   11UNL     N6 2403   0.858   0.084   1.704 -0.1118 -0.2763  0.2242
   11UNL     N7 2404   1.055   0.055   1.575  0.1286 -0.0918 -0.6817
   11UNL     H8 2405   1.178   0.115   1.803 -0.2182 -0.6510 -0.1186
   11UNL     H9 2406   1.049   0.031   1.892 -0.8277 -1.0766 -2.2831
   11UNL    H10 2407   1.049   0.207   1.863  0.6068 -0.6791  1.1383
   12UNL     H0 2408   5.310   4.734   2.296 -0.2056  1.8102  1.4858
   12UNL     H1 2409   5.270   4.829   2.543  0.1621  0.1658  0.1546
   12UNL     C2 2410   5.224   4.709   2.356 -0.9901  0.0938 -0.2462
   12UNL     C3 2411   5.211   4.756   2.490  0.8691 -0.2002 -0.1418
   12UNL     C4 2412   5.054   4.634   2.425 -0.5235  0.7083  0.2333
   12UNL     C5 2413   4.929   4.555   2.421  0.5111 -0.3005  0.6247
   12UNL     N6 2414   5.122   4.639   2.313  0.5169  0.2905 -0.3270
   12UNL     N7 2415   5.097   4.706   2.538  0.1069  0.3974  0.5690
   12UNL     H8 2416   4.956   4.453   2.390 -0.1091 -0.3484  0.2470
   12UNL     H9 2417   4.850   4.586   2.352 -0.9287 -0.9302  1.9443
   12UNL    H10 2418   4.879   4.550   2.519 -0.4205  0.5915  0.2109
   13UNL     H0 2419   5.784   4.379   1.716 -0.2338  0.6057 -0.5665
   13UNL     H1 2420   5.799   4.630   1.821  0.9144  1.5529 -2.1681
   13UNL     C2 2421   5.713   4.459   1.697 -1.0189  0.2373  0.6464
   13UNL     C3 2422   5.726   4.591   1.752 -0.2951  0.4877 -0.3710
   13UNL     C4 2423   5.541   4.563   1.649 -0.7140 -0.1481  0.8715
   13UNL     C5 2424   5.422   4.604   1.565  0.4007 -0.6527 -0.9686
   13UNL     N6 2425   5.602   4.449   1.619  0.0468  0.1723 -0.4083
   13UNL     N7 2426   5.609   4.647   1.731  0.3224 -0.1548 -0.5874
   13UNL     H8 2427   5.347   4.524   1.566 -0.5370  0.1145  1.6735
   13UNL     H9 2428   5.446   4.633   1.462  0.3742 -3.3078 -1.7875
   13UNL    H10 2429   5.379   4.692   1.616  0.1730 -0.2367 -1.8528
   14UNL     H0 2430   5.115   4.874   1.958 -1.3560 -0.4220 -2.2285
   14UNL     H1 2431   5.307   4.939   1.779  0.7154 -0.2057  0.3351
   14UNL     C2 2432   5.210   4.824   1.952 -0.7764  0.3106 -0.1020
   14UNL     C3 2433   5.306   4.865   1.857 -0.6150 -0.4091  0.1603
   14UNL     C4 2434   5.366   4.722   1.983 -0.3982 -0.5486 -0.8147
   14UNL     C5 2435   5.454   4.604   2.031  0.2433 -0.0141 -1.0055
   14UNL     N6 2436   5.244   4.725   2.028 -0.3868  0.2842  0.5036
   14UNL     N7 2437   5.412   4.795   1.881  0.0145  0.1218  0.1068
   14UNL     H8 2438   5.431   4.569   2.132 -0.3407  0.8152 -0.8475
   14UNL     H9 2439   5.432   4.518   1.966  0.1498 -0.0149 -0.9726
   14UNL    H10 2440   5.562   4.621   2.039  0.3281 -0.5327 -1.0099
   15UNL     H0 2441   5.124   5.400   1.537  0.6784 -2.6611 -1.3376
   15UNL     H1 2442   5.347   5.253   1.550 -1.9118  0.4150  1.2349
   15UNL     C2 2443   5.224   5.435   1.515  0.2045 -0.2747  0.0160
   15UNL     C3 2444   5.342   5.359   1.528  0.0167  0.2573 -0.2574
   15UNL     C4 2445   5.381   5.557   1.479 -0.1216  0.1150 -0.5058
   15UNL     C5 2446   5.446   5.670   1.412  0.2462 -0.2372 -0.6175
   15UNL     N6 2447   5.247   5.564   1.504  0.0132 -0.4130 -0.5011
   15UNL     N7 2448   5.446   5.434   1.496  0.3160  0.1785  0.4926
   15UNL     H8 2449   5.501   5.622   1.330  0.2404 -0.2922 -0.5888
   15UNL     H9 2450   5.521   5.711   1.481 -1.5692 -0.1522  1.4375
   15UNL    H10 2451   5.379   5.750   1.377 -1.2960 -1.0294  0.3973
   16UNL     H0 2452   5.669   5.095   1.383 -0.2553  1.4321  0.8226
   16UNL     H1 2453   5.583   4.835   1.487  1.4464 -0.2888  0.8574
   16UNL     C2 2454   5.617   5.068   1.474  0.0001 -0.0314  0.5548
   16UNL     C3 2455   5.586   4.938   1.520 -0.0632 -0.0685  0.3815
   16UNL     C4 2456   5.551   5.089   1.660 -0.1898 -0.4800  0.1421
   16UNL     C5 2457   5.543   5.150   1.794 -0.2618  0.1610 -0.4402
   16UNL     N6 2458   5.604   5.165   1.562 -0.3114 -0.5805  0.0419
   16UNL     N7 2459   5.540   4.952   1.641  0.0774  0.4548 -0.0010
   16UNL     H8 2460   5.526   5.258   1.796 -1.0662  0.0327 -0.1615
   16UNL     H9 2461   5.625   5.123   1.862 -0.2278 -3.2030 -1.6104
   16UNL    H10 2462   5.455   5.113   1.847  0.6234 -0.9848  0.2885
   17UNL     H0 2463   1.725   0.020   1.713 -0.3010  1.6640 -1.6202
   17UNL     H1 2464   1.960   0.126   1.811  0.8318  0.2648 -0.4671
   17UNL     C2 2465   1.824   0.007   1.673  0.0668 -0.2616 -0.2519
   17UNL     C3 2466   1.943   0.063   1.725 -0.0674 -0.0504 -0.0675
   17UNL     C4 2467   1.979  -0.085   1.586 -0.8894  0.3878  0.0010
   17UNL     C5 2468   2.065  -0.195   1.515  0.7430 -0.1776  0.1092
   17UNL     N6 2469   1.850  -0.079   1.574  0.1917 -0.5203 -0.1438
   17UNL     N7 2470   2.042   0.004   1.670  0.3393 -0.0744  0.3301
   17UNL     H8 2471   2.143  -0.147   1.454  0.2108  1.2905  0.5203
   17UNL     H9 2472   1.995  -0.256   1.457  0.7597  0.3559 -0.4903
   17UNL    H10 2473   2.116  -0.252   1.593 -1.8619  0.4440  2.4291
   18UNL     H0 2474   4.342   5.003   2.204  1.6086  1.1546 -0.2955
   18UNL     H1 2475   4.133   4.882   2.074  0.4462  1.4870  1.0985
   18UNL     C2 2476   4.341   4.975   2.100 -0.0081 -0.2720  0.0440
   18UNL     C3 2477   4.233   4.903   2.037  0.3098  0.2564 -0.0672
   18UNL     C4 2478   4.399   4.927   1.918 -0.1272  0.2942 -0.4040
   18UNL     C5 2479   4.485   4.921   1.792 -0.5497 -0.1424  0.2459
   18UNL     N6 2480   4.457   4.971   2.029  0.1468  0.0718  0.2183
   18UNL     N7 2481   4.275   4.875   1.919 -0.4274  0.3498 -0.0863
   18UNL     H8 2482   4.581   4.872   1.816  0.5476  1.9938  0.4281
   18UNL     H9 2483   4.521   5.019   1.759  1.2010 -1.2437 -1.3043
   18UNL    H10 2484   4.437   4.866   1.710 -1.8078  1.1334  0.0983
    1Co      Co 2485   5.100   4.154   2.988 -0.1113 -0.2959 -0.0078
    2Co      Co 2486   4.142   4.795   3.000  0.1401  0.0204  0.2442
    3Co      Co 2487   4.637   3.946   3.316 -0.0537 -0.3419 -0.1973
    4Co      Co 2488   4.609   4.994   2.698  0.1462  0.0520 -0.2946
    5Co      Co 2489   4.139   4.295   3.294 -0.3806  0.2977  0.2034
    6Co      Co 2490   5.106   4.681   2.723 -0.1423 -0.2190  0.3299
    7UNL     H0 2491   4.352   4.363   3.099  1.3564  1.2223 -0.4635
    7UNL     H1 2492   4.379   4.604   2.994  0.0616 -2.2179 -0.6465
    7UNL     C2 2493   4.276   4.439   3.109 -0.0514 -0.2358  0.3243
    7UNL     C3 2494   4.299   4.564   3.054 -0.1467  0.0172  0.6873
    7UNL     C4 2495   4.133   4.556   3.168  0.0167 -0.0447  0.5546
    7UNL     C5 2496   3.997   4.598   3.216  0.3914 -0.3039  0.1377
    7UNL     N6 2497   4.171   4.431   3.184  0.3874 -0.1625 -0.4516
    7UNL     N7 2498   4.198   4.644   3.088 -0.1579  0.2501  0.2749
    7UNL     H8 2499   3.986   4.706   3.227 -2.5915 -0.6567  1.4937
    7UNL     H9 2500   3.990   4.560   3.319  0.8853 -0.8295 -0.0105
    7UNL    H10 2501   3.916   4.555   3.156  0.7870 -1.3175  0.3094
    8UNL     H0 2502   4.695   5.233   2.544  2.0434 -0.7207 -0.2694
    8UNL     H1 2503   4.700   5.264   2.266  1.5017 -0.1667 -0.5387
    8UNL     C2 2504   4.655   5.165   2.471  0.0667 -0.6170  0.6569
    8UNL     C3 2505   4.668   5.181   2.327  0.5284 -0.1280 -0.9887
    8UNL     C4 2506   4.593   5.003   2.397  0.0690 -0.0740 -0.1744
    8UNL     C5 2507   4.568   4.857   2.389 -0.0344  0.1771 -0.1470
    8UNL     N6 2508   4.599   5.058   2.517 -0.1416 -0.0797  0.3172
    8UNL     N7 2509   4.633   5.066   2.282  0.3638 -0.2042  0.2845
    8UNL     H8 2510   4.650   4.810   2.334  0.0279 -0.8863  0.8096
    8UNL     H9 2511   4.477   4.835   2.332  0.2609 -4.7600  0.8142
    8UNL    H10 2512   4.554   4.807   2.486 -1.5223 -0.6139 -0.7420
    9UNL     H0 2513   4.179   4.833   3.292  3.4465  0.7230  0.0931
    9UNL     H1 2514   4.178   5.067   3.428  1.4297  0.1301 -0.0704
    9UNL     C2 2515   4.166   4.932   3.249 -0.1116  0.3516 -0.0042
    9UNL     C3 2516   4.169   5.049   3.322  0.0706  0.9331 -0.1172
    9UNL     C4 2517   4.125   5.070   3.120  0.6463 -0.5295  0.4415
    9UNL     C5 2518   4.074   5.126   2.984  0.4366  0.1064 -0.4867
    9UNL     N6 2519   4.155   4.942   3.122 -0.0403  0.1289 -0.1432
    9UNL     N7 2520   4.129   5.144   3.240  0.6540  0.2131  0.7481
    9UNL     H8 2521   4.086   5.235   2.977 -2.4654  0.6428  1.1161
    9UNL     H9 2522   3.966   5.111   2.982 -0.0310  2.6490  0.9776
    9UNL    H10 2523   4.118   5.082   2.894 -0.0031 -0.1243 -0.5915
   10UNL     H0 2524   4.373   3.844   3.317  0.1083 -0.3633 -1.0274
   10UNL     H1 2525   4.137   3.979   3.274 -0.4458  1.0332  0.4514
   10UNL     C2 2526   4.358   3.950   3.308  0.4414 -0.2142 -0.0345
   10UNL     C3 2527   4.238   4.017   3.283 -0.0638 -0.0381  0.8954
   10UNL     C4 2528   4.402   4.140   3.318 -0.0460 -0.7847 -0.7514
   10UNL     C5 2529   4.469   4.265   3.389 -0.4825  0.7038  0.8771
   10UNL     N6 2530   4.462   4.027   3.324 -0.5972  0.4393  0.2004
   10UNL     N7 2531   4.267   4.148   3.295 -0.3096  0.8087 -0.8924
   10UNL     H8 2532   4.457   4.356   3.330  2.4439  1.5486  1.4454
   10UNL     H9 2533   4.577   4.247   3.390 -0.3471  1.4124  2.9554
   10UNL    H10 2534   4.448   4.292   3.493 -3.2167 -0.0711  0.6097
   11UNL     H0 2535   4.131   4.848   2.681 -0.7580  1.5518  0.3879
   11UNL     H1 2536   4.362   4.994   2.573  3.3976  3.0026  2.2193
   11UNL     C2 2537   4.224   4.880   2.725 -0.0685  0.3663 -0.1524
   11UNL     C3 2538   4.340   4.945   2.667 -0.0816 -0.9531 -0.3075
   11UNL     C4 2539   4.372   4.886   2.860  0.6593  0.1848 -1.2181
   11UNL     C5 2540   4.453   4.865   2.986  0.4152 -0.7283 -0.6764
   11UNL     N6 2541   4.250   4.840   2.848 -0.2171 -0.1634 -0.1039
   11UNL     N7 2542   4.433   4.952   2.762 -0.2469 -0.6349  0.3487
   11UNL     H8 2543   4.533   4.791   2.973  0.2782 -0.8788 -0.6599
   11UNL     H9 2544   4.389   4.837   3.070  0.3200  1.4131  0.0325
   11UNL    H10 2545   4.503   4.959   3.012  1.8026 -0.9154 -2.4247
   12UNL     H0 2546   4.860   4.082   3.467 -1.5523  1.2838  0.0305
   12UNL     H1 2547   4.841   4.124   3.746 -1.2447  0.0628  1.7243
   12UNL     C2 2548   4.788   4.044   3.538 -0.1047 -0.5839  0.5835
   12UNL     C3 2549   4.784   4.060   3.679 -0.0558 -0.1140  0.8578
   12UNL     C4 2550   4.627   3.943   3.602 -0.1109  0.6878  0.7249
   12UNL     C5 2551   4.516   3.826   3.605 -0.6337 -0.1521  0.2682
   12UNL     N6 2552   4.689   3.968   3.492 -0.3279 -0.3018  0.2342
   12UNL     N7 2553   4.674   3.995   3.722 -0.4682  0.2078  0.6818
   12UNL     H8 2554   4.566   3.733   3.636 -2.3828 -0.7672  1.3640
   12UNL     H9 2555   4.477   3.814   3.504  0.6521 -0.8995 -0.1551
   12UNL    H10 2556   4.440   3.850   3.681 -1.1031  2.9548 -1.0256
   13UNL     H0 2557   5.293   3.750   2.839 -4.4950 -4.6574 -2.0026
   13UNL     H1 2558   5.278   3.979   2.985 -0.8267  2.0473 -0.6585
   13UNL     C2 2559   5.214   3.824   2.841 -0.3088  0.3363 -0.1653
   13UNL     C3 2560   5.207   3.936   2.915 -0.0313 -0.0884 -0.2372
   13UNL     C4 2561   5.040   3.897   2.807 -0.3586 -0.3188  0.4836
   13UNL     C5 2562   4.915   3.926   2.733  0.0745  0.2495 -0.2862
   13UNL     N6 2563   5.112   3.796   2.770 -0.1725  0.1138 -0.2586
   13UNL     N7 2564   5.091   3.996   2.891  0.1134 -0.3528 -0.0950
   13UNL     H8 2565   4.916   3.893   2.628 -1.9116 -0.4126 -0.1282
   13UNL     H9 2566   4.885   4.031   2.734 -0.8871 -0.0234 -0.1156
   13UNL    H10 2567   4.831   3.878   2.785 -1.9075  2.1183 -1.5907
   14UNL     H0 2568   4.621   4.198   3.127  1.4850  1.7792 -2.9212
   14UNL     H1 2569   4.820   4.289   2.988  1.6106  1.1047  0.6629
   14UNL     C2 2570   4.719   4.154   3.138  0.1871 -0.7445  0.4553
   14UNL     C3 2571   4.824   4.203   3.054 -0.5665  0.4636  0.0572
   14UNL     C4 2572   4.878   4.051   3.163  0.3605 -0.2627  0.3963
   14UNL     C5 2573   4.964   3.934   3.199 -0.2094 -0.0932  0.4442
   14UNL     N6 2574   4.750   4.047   3.202 -0.2214  0.3267  0.0725
   14UNL     N7 2575   4.932   4.135   3.068 -0.1357  0.1530 -0.5384
   14UNL     H8 2576   5.040   3.957   3.275  0.1896  0.4263 -0.1071
   14UNL     H9 2577   4.912   3.858   3.260 -0.3397  0.4130  0.9650
   14UNL    H10 2578   5.011   3.881   3.115 -0.7871  0.9323 -0.5490
   15UNL     H0 2579   4.629   4.711   2.750 -0.1446  0.7962  1.5264
   15UNL     H1 2580   4.851   4.591   2.851  2.1616  0.9711  0.9979
   15UNL     C2 2581   4.729   4.753   2.749  0.4439 -0.5007 -0.1815
   15UNL     C3 2582   4.838   4.686   2.801 -0.1821 -0.0083 -0.4320
   15UNL     C4 2583   4.884   4.874   2.712  0.6162 -0.4338  0.1213
   15UNL     C5 2584   4.971   4.976   2.648  0.3004 -0.6481  0.2518
   15UNL     N6 2585   4.750   4.873   2.699 -0.4072  0.2611 -0.1090
   15UNL     N7 2586   4.941   4.764   2.774  0.9693  0.0335  0.3613
   15UNL     H8 2587   4.940   5.006   2.547 -0.4426 -2.1429  0.0138
   15UNL     H9 2588   5.080   4.964   2.646  1.0394  4.0289  0.9322
   15UNL    H10 2589   4.973   5.071   2.704 -1.3871 -0.9088  0.8208
   16UNL     H0 2590   5.172   4.452   2.591  0.0476  0.5758  0.0258
   16UNL     H1 2591   5.164   4.195   2.677 -0.7475  1.1891 -1.1469
   16UNL     C2 2592   5.137   4.419   2.688  0.5324 -0.4206 -0.1244
   16UNL     C3 2593   5.137   4.285   2.732 -0.3767  0.4804  0.2609
   16UNL     C4 2594   5.097   4.425   2.881 -0.3695 -0.2372 -0.4267
   16UNL     C5 2595   5.058   4.480   3.015  0.3163  0.0497 -0.7213
   16UNL     N6 2596   5.100   4.506   2.781 -0.0260  0.2429  0.8369
   16UNL     N7 2597   5.125   4.293   2.857 -0.1721  0.3129 -0.5937
   16UNL     H8 2598   5.118   4.430   3.092  2.4523  2.3129 -0.7806
   16UNL     H9 2599   4.952   4.459   3.033  0.1747 -2.0667 -3.4326
   16UNL    H10 2600   5.074   4.588   3.026  0.0208  0.2619 -2.1479
   17UNL     H0 2601   5.143   4.890   2.889  1.0833  1.1220  1.4005
   17UNL     H1 2602   5.363   4.945   3.052  1.6888 -2.1028  0.6810
   17UNL     C2 2603   5.240   4.841   2.891  0.4000 -0.4339 -0.4484
   17UNL     C3 2604   5.353   4.875   2.970  0.4884 -0.7652 -0.3857
   17UNL     C4 2605   5.392   4.737   2.817 -0.2329  0.3631  0.4242
   17UNL     C5 2606   5.462   4.643   2.725  0.3386 -0.3759 -0.2682
   17UNL     N6 2607   5.264   4.752   2.803 -0.5581 -0.2908 -0.3464
   17UNL     N7 2608   5.453   4.812   2.914  0.2922 -0.2338 -0.0242
   17UNL     H8 2609   5.557   4.598   2.756  1.1981  0.0971 -2.0883
   17UNL     H9 2610   5.481   4.686   2.626  1.1297 -1.8890 -0.8058
   17UNL    H10 2611   5.396   4.558   2.706 -0.1851 -0.3450  1.2733
   18UNL     H0 2612   3.884   4.248   3.393 -2.0223  1.4299  0.1386
   18UNL     H1 2613   3.654   4.173   3.249  0.0111 -0.5491 -0.6812
   18UNL     C2 2614   3.875   4.226   3.288 -0.3999 -1.1893  0.4726
   18UNL     C3 2615   3.754   4.198   3.218  0.2187 -0.7527 -0.1797
   18UNL     C4 2616   3.917   4.230   3.097 -0.4819  0.8787 -0.6948
   18UNL     C5 2617   4.007   4.195   2.984 -0.1163  0.0147 -0.3468
   18UNL     N6 2618   3.973   4.245   3.214 -0.0673 -0.3508  0.1807
   18UNL     N7 2619   3.788   4.194   3.091  0.3866  0.1617  0.3819
   18UNL     H8 2620   4.068   4.105   2.993 -1.6224 -1.0503 -0.3713
   18UNL     H9 2621   4.079   4.274   2.962 -0.3664 -0.1924 -2.1166
   18UNL    H10 2622   3.945   4.184   2.894  0.1909  1.3591 -0.7525
    1Co      Co 2623   4.618   3.451   4.185  0.1855 -0.0751 -0.2006
    2Co      Co 2624   3.654   4.149   4.173  0.1878 -0.1217 -0.1697
    3Co      Co 2625   4.112   3.258   4.460 -0.0264 -0.2086 -0.3622
    4Co      Co 2626   4.146   4.310   3.885  0.1456 -0.4233 -0.1335
    5Co      Co 2627   3.623   3.630   4.466 -0.1992  0.2955  0.0091
    6Co      Co 2628   4.653   3.982   3.901 -0.1029  0.3080 -0.1227
    7UNL     H0 2629   3.786   3.690   4.276 -1.4585 -0.6178  0.6583
    7UNL     H1 2630   3.807   3.927   4.125 -1.3285  2.0524 -1.4464
    7UNL     C2 2631   3.724   3.779   4.279 -0.0910  0.4081 -0.1830
    7UNL     C3 2632   3.739   3.897   4.203  0.5628  1.0421 -0.1132
    7UNL     C4 2633   3.585   3.907   4.343  0.4699  0.3058 -0.0665
    7UNL     C5 2634   3.470   3.957   4.420 -0.3353 -0.0843 -0.7909
    7UNL     N6 2635   3.624   3.783   4.364 -0.0233  0.0932 -0.1200
    7UNL     N7 2636   3.651   3.980   4.247 -0.2285 -0.1995  0.3861
    7UNL     H8 2637   3.390   3.882   4.423 -1.3500  0.9564 -0.7979
    7UNL     H9 2638   3.431   4.045   4.368 -3.8148 -1.0262 -0.0833
    7UNL    H10 2639   3.491   3.988   4.524 -1.1430  1.1371 -0.9719
    8UNL     H0 2640   4.228   4.500   3.729 -0.0913 -0.1522  0.8408
    8UNL     H1 2641   4.180   4.532   3.449  0.8310  2.1124  2.4845
    8UNL     C2 2642   4.187   4.429   3.659  0.1916  0.3535  0.1504
    8UNL     C3 2643   4.172   4.446   3.515  0.8598 -0.3996 -0.5494
    8UNL     C4 2644   4.124   4.259   3.589 -0.2999  0.9526  0.2800
    8UNL     C5 2645   4.088   4.112   3.588 -0.4121 -0.5935  0.3542
    8UNL     N6 2646   4.152   4.310   3.703 -0.6466  0.2100  0.6696
    8UNL     N7 2647   4.131   4.332   3.474  0.5157  0.3467  0.8061
    8UNL     H8 2648   4.094   4.078   3.484  0.0777  2.9037 -0.8911
    8UNL     H9 2649   3.989   4.092   3.630 -1.0999  0.3167 -0.8082
    8UNL    H10 2650   4.164   4.060   3.649  1.3338  0.8049 -0.5430
    9UNL     H0 2651   3.687   4.170   4.462  1.2563  0.0063  0.4703
    9UNL     H1 2652   3.590   4.387   4.594 -1.8955 -0.9717  0.0074
    9UNL     C2 2653   3.671   4.269   4.422  0.2798  0.0224  0.8776
    9UNL     C3 2654   3.630   4.380   4.493 -0.1179  0.2405  0.5725
    9UNL     C4 2655   3.673   4.416   4.299 -0.5084  0.1574 -0.3438
    9UNL     C5 2656   3.677   4.485   4.169  0.0995  0.3370  0.3723
    9UNL     N6 2657   3.682   4.284   4.294  0.2980 -0.0127 -0.0372
    9UNL     N7 2658   3.629   4.479   4.405  0.7121  0.0072  0.2279
    9UNL     H8 2659   3.770   4.464   4.115  1.2236  1.5499  1.7350
    9UNL     H9 2660   3.670   4.594   4.181  0.8333  0.5411 -0.8146
    9UNL    H10 2661   3.593   4.468   4.101  0.4021  1.4977 -0.3354
   10UNL     H0 2662   3.858   3.210   4.382 -1.3885  0.6434 -2.6979
   10UNL     H1 2663   3.622   3.363   4.425  0.2224 -0.1187  1.2683
   10UNL     C2 2664   3.850   3.311   4.420  0.0712 -0.2134  0.1387
   10UNL     C3 2665   3.727   3.385   4.433  0.3949 -0.2951 -0.1721
   10UNL     C4 2666   3.900   3.496   4.461 -0.2863 -0.4412 -0.3010
   10UNL     C5 2667   3.992   3.610   4.514  0.1288 -0.1752  0.4084
   10UNL     N6 2668   3.959   3.381   4.434  0.5861 -0.0222  0.8991
   10UNL     N7 2669   3.765   3.509   4.464  0.2677 -0.2500  0.3105
   10UNL     H8 2670   4.025   3.675   4.432 -1.2472 -0.6135 -0.5253
   10UNL     H9 2671   4.085   3.574   4.559  0.4127 -3.1130 -2.1612
   10UNL    H10 2672   3.939   3.663   4.595  1.3515 -2.5451  2.9137
   11UNL     H0 2673   3.658   4.248   3.889  0.7351  1.0647 -1.9839
   11UNL     H1 2674   3.891   4.298   3.748  1.9308 -3.3836 -0.6136
   11UNL     C2 2675   3.760   4.235   3.921 -0.0541 -0.8087  0.0358
   11UNL     C3 2676   3.876   4.263   3.849 -1.0304 -0.0295  0.3169
   11UNL     C4 2677   3.917   4.187   4.035  0.0715  0.3376  0.0266
   11UNL     C5 2678   4.001   4.162   4.161 -0.0948 -0.8367 -0.0778
   11UNL     N6 2679   3.785   4.190   4.043  0.2399  0.2711  0.6328
   11UNL     N7 2680   3.979   4.242   3.927 -0.0724 -0.0046  0.5850
   11UNL     H8 2681   4.023   4.262   4.199 -1.6657 -0.5772  0.2427
   11UNL     H9 2682   4.097   4.110   4.150  1.5819  1.7736  1.1537
   11UNL    H10 2683   3.944   4.111   4.240  1.9228  0.9185  2.7117
   12UNL     H0 2684   4.322   3.351   4.624  0.1891 -0.8254  0.1298
   12UNL     H1 2685   4.357   3.321   4.893  1.8187  3.3429 -2.8542
   12UNL     C2 2686   4.250   3.309   4.693 -0.6712  0.2268 -0.0891
   12UNL     C3 2687   4.273   3.291   4.831  0.1820  0.2260  0.5157
   12UNL     C4 2688   4.085   3.242   4.769 -0.5866  0.5850 -0.2165
   12UNL     C5 2689   3.937   3.224   4.770  0.6787  0.4327 -0.1238
   12UNL     N6 2690   4.132   3.265   4.648 -0.4498  0.0316  0.5170
   12UNL     N7 2691   4.166   3.249   4.884 -0.1434 -0.0350  0.2345
   12UNL     H8 2692   3.895   3.198   4.672 -0.5070 -0.2035  0.5230
   12UNL     H9 2693   3.871   3.305   4.802 -1.7968 -1.7899  0.7376
   12UNL    H10 2694   3.915   3.134   4.829  1.4682  1.3327  1.6268
   13UNL     H0 2695   4.823   3.030   4.055 -0.8565 -0.7936 -0.5108
   13UNL     H1 2696   4.773   3.238   4.225 -2.2672 -0.2912  1.3369
   13UNL     C2 2697   4.744   3.104   4.050  0.1365  0.3307 -0.0405
   13UNL     C3 2698   4.716   3.210   4.137  0.1733 -0.2158 -0.4011
   13UNL     C4 2699   4.597   3.205   3.978 -0.4402  0.5266 -0.5402
   13UNL     C5 2700   4.483   3.239   3.881  0.0240  0.6741  0.3511
   13UNL     N6 2701   4.658   3.096   3.954  0.4265  0.1741  0.0676
   13UNL     N7 2702   4.631   3.290   4.086 -0.1155 -0.0654  0.4519
   13UNL     H8 2703   4.521   3.271   3.783 -0.0192 -0.7054 -0.1464
   13UNL     H9 2704   4.416   3.320   3.912 -0.9293 -0.3940  1.1838
   13UNL    H10 2705   4.422   3.149   3.863  0.4382  0.5131 -0.2771
   14UNL     H0 2706   4.123   3.412   4.230  1.0422 -0.3519 -1.0533
   14UNL     H1 2707   4.340   3.557   4.137 -1.9729 -0.2636 -0.1467
   14UNL     C2 2708   4.227   3.401   4.259  0.6802  0.1499  0.5578
   14UNL     C3 2709   4.338   3.480   4.213 -0.8437  0.2893  0.4776
   14UNL     C4 2710   4.380   3.334   4.342 -0.4709 -0.1504  0.7587
   14UNL     C5 2711   4.457   3.219   4.398 -0.8471  0.5330 -0.0492
   14UNL     N6 2712   4.251   3.318   4.358 -0.0399 -0.3045  0.4049
   14UNL     N7 2713   4.446   3.425   4.266  0.3114  0.1036  0.0499
   14UNL     H8 2714   4.565   3.234   4.389 -0.9162 -0.1269 -2.9041
   14UNL     H9 2715   4.450   3.202   4.506  0.3592  2.6864  0.4350
   14UNL    H10 2716   4.438   3.124   4.348  0.2797 -0.2798  1.0089
   15UNL     H0 2717   4.168   4.045   3.932 -0.3484  3.1063  1.2186
   15UNL     H1 2718   4.385   3.879   3.983 -0.0008 -1.0442 -4.8160
   15UNL     C2 2719   4.273   4.070   3.938  0.2901  1.0026 -0.1074
   15UNL     C3 2720   4.384   3.985   3.964  0.7647  0.1977  0.6235
   15UNL     C4 2721   4.431   4.180   3.896  0.4604 -0.2725  0.0209
   15UNL     C5 2722   4.496   4.314   3.867  0.5548  0.0551  0.2482
   15UNL     N6 2723   4.299   4.191   3.907 -0.4883 -0.0435  0.1258
   15UNL     N7 2724   4.487   4.063   3.929  0.4267 -0.1238  0.1404
   15UNL     H8 2725   4.459   4.386   3.942 -0.0073 -1.1800  1.2009
   15UNL     H9 2726   4.469   4.341   3.764  0.0023  1.0984  0.6486
   15UNL    H10 2727   4.603   4.317   3.888  0.8638  1.2617 -1.3228
   16UNL     H0 2728   4.723   3.711   3.790  0.9752 -2.7559 -0.8870
   16UNL     H1 2729   4.697   3.475   3.931  1.0569  0.2537 -1.1571
   16UNL     C2 2730   4.681   3.702   3.890  0.0477  0.3623 -0.8673
   16UNL     C3 2731   4.668   3.577   3.953 -0.8003 -0.4488 -0.1193
   16UNL     C4 2732   4.600   3.733   4.064  0.2708  0.4286 -0.1323
   16UNL     C5 2733   4.568   3.808   4.194  0.1294  0.3187  0.0058
   16UNL     N6 2734   4.637   3.799   3.960  0.2869 -0.9987  0.4127
   16UNL     N7 2735   4.614   3.597   4.069  0.3032  0.2945  0.4876
   16UNL     H8 2736   4.646   3.880   4.224 -0.7770  0.2192  2.8540
   16UNL     H9 2737   4.567   3.742   4.281 -0.0999  0.0815 -0.1732
   16UNL    H10 2738   4.471   3.859   4.184  0.3957  0.9423  0.5560
   17UNL     H0 2739   4.668   4.149   4.112  0.6526  0.0521  1.7839
   17UNL     H1 2740   4.887   4.228   4.262 -2.7997 -0.0614 -1.3417
   17UNL     C2 2741   4.771   4.119   4.103  0.5212 -0.0073  0.2087
   17UNL     C3 2742   4.876   4.169   4.172 -0.5543 -0.3444 -1.4742
   17UNL     C4 2743   4.928   4.031   4.024  0.6806 -0.2177 -0.2249
   17UNL     C5 2744   5.010   3.916   3.966  0.2700  0.0718  0.5123
   17UNL     N6 2745   4.800   4.038   4.003 -0.1176 -0.2602  0.8713
   17UNL     N7 2746   4.984   4.103   4.129 -0.1456 -0.1547  0.3282
   17UNL     H8 2747   5.024   3.941   3.861  1.7524 -1.5157  0.2840
   17UNL     H9 2748   4.966   3.816   3.964  2.6239 -1.0353 -0.7877
   17UNL    H10 2749   5.112   3.901   4.006  0.5126 -0.1305 -0.1773
   18UNL     H0 2750   3.362   3.586   4.588 -0.8782 -1.7576  0.2417
   18UNL     H1 2751   3.142   3.511   4.444 -0.5620 -1.5411 -1.0754
   18UNL     C2 2752   3.358   3.554   4.485 -0.3463  0.6159 -0.5788
   18UNL     C3 2753   3.246   3.514   4.413 -0.2852  0.2110 -0.0949
   18UNL     C4 2754   3.418   3.512   4.292 -0.1262 -0.1287 -1.0032
   18UNL     C5 2755   3.505   3.515   4.168 -0.1952  0.4668 -0.1684
   18UNL     N6 2756   3.465   3.560   4.408  0.3194  0.5673  0.8686
   18UNL     N7 2757   3.281   3.490   4.288  0.3280 -0.0677  0.1209
   18UNL     H8 2758   3.452   3.462   4.088 -1.0141  1.4435 -0.3037
   18UNL     H9 2759   3.602   3.466   4.182 -1.2450 -3.0749 -3.6003
   18UNL    H10 2760   3.520   3.617   4.130  2.5750  0.0959 -0.2726
    1Co      Co 2761   1.709   1.392   0.572  0.0826 -0.1631  0.0609
    2Co      Co 2762   0.742   2.088   0.588  0.0390  0.0699 -0.1505
    3Co      Co 2763   1.227   1.224   0.890 -0.0665  0.1101  0.2316
    4Co      Co 2764   1.213   2.247   0.273 -0.4512  0.1462 -0.0901
    5Co      Co 2765   0.741   1.579   0.905  0.1393 -0.1536  0.1352
    6Co      Co 2766   1.709   1.922   0.317  0.2378 -0.0129 -0.0716
    7UNL     H0 2767   0.945   1.672   0.755  0.6421  0.6261  0.0870
    7UNL     H1 2768   0.952   1.916   0.615  0.7144 -0.2884  1.1189
    7UNL     C2 2769   0.865   1.742   0.738  0.0372 -0.1985 -0.5261
    7UNL     C3 2770   0.869   1.867   0.664  0.1227  0.0299  0.4511
    7UNL     C4 2771   0.685   1.830   0.749  0.0340  0.3518 -0.1350
    7UNL     C5 2772   0.538   1.843   0.795  0.0000  0.6621  0.4241
    7UNL     N6 2773   0.747   1.725   0.794 -0.2116 -0.2067  0.1698
    7UNL     N7 2774   0.749   1.920   0.673 -0.0161  0.0353  0.5189
    7UNL     H8 2775   0.474   1.904   0.730 -2.7092 -2.0084  0.3466
    7UNL     H9 2776   0.532   1.890   0.894  1.7639  1.0972  0.3416
    7UNL    H10 2777   0.480   1.750   0.799  1.0609  0.0266  1.2103
    8UNL     H0 2778   1.245   2.503   0.125 -1.0140 -0.7261  0.4631
    8UNL     H1 2779   1.303   2.497  -0.145  4.2117 -1.2825 -0.1308
    8UNL     C2 2780   1.245   2.418   0.058  1.3284 -0.2376 -0.2467
    8UNL     C3 2781   1.273   2.416  -0.080  0.8965  0.0438  0.2360
    8UNL     C4 2782   1.215   2.231  -0.006 -0.4052 -0.2533 -0.2176
    8UNL     C5 2783   1.203   2.078   0.007  0.6787 -0.6207  0.0784
    8UNL     N6 2784   1.198   2.302   0.102  0.1903 -0.1157 -0.0623
    8UNL     N7 2785   1.256   2.288  -0.122  0.6134 -0.3933  0.4857
    8UNL     H8 2786   1.138   2.058   0.093 -0.2077  2.2738  0.1783
    8UNL     H9 2787   1.299   2.026   0.019 -0.2227 -2.0424  1.4074
    8UNL    H10 2788   1.148   2.034  -0.077  0.0639 -0.1712  0.2340
    9UNL     H0 2789   0.749   2.068   0.886 -2.5975 -0.4553 -0.9871
    9UNL     H1 2790   0.735   2.295   1.058  1.1264 -0.1540 -0.0770
    9UNL     C2 2791   0.748   2.173   0.864  0.5254 -0.0124  0.3568
    9UNL     C3 2792   0.730   2.289   0.950  0.4160  0.3105 -0.0755
    9UNL     C4 2793   0.742   2.341   0.750  0.6527  0.7428  0.0295
    9UNL     C5 2794   0.744   2.422   0.626 -0.6129  0.1873  0.4886
    9UNL     N6 2795   0.754   2.206   0.735  0.9158 -0.2179 -0.0908
    9UNL     N7 2796   0.732   2.401   0.876 -0.4261  0.4590  0.3729
    9UNL     H8 2797   0.842   2.461   0.597  0.4076 -1.5316  1.4410
    9UNL     H9 2798   0.663   2.496   0.632 -0.4616  0.4579 -0.6013
    9UNL    H10 2799   0.706   2.364   0.541 -0.3171  1.9054 -0.8634
   10UNL     H0 2800   0.978   1.152   0.788  1.4533  0.2576  0.7326
   10UNL     H1 2801   0.749   1.299   0.803 -0.3550  0.4643  1.8891
   10UNL     C2 2802   0.963   1.255   0.818  0.3177  0.2438  0.2504
   10UNL     C3 2803   0.848   1.327   0.836  0.1595  0.6977  0.2866
   10UNL     C4 2804   1.011   1.438   0.899 -0.1476  0.6185  0.1070
   10UNL     C5 2805   1.092   1.537   0.967 -0.1798  0.0335 -0.2142
   10UNL     N6 2806   1.068   1.321   0.862 -0.1135  0.3609  0.0943
   10UNL     N7 2807   0.876   1.445   0.888  0.1020  0.0780  0.5855
   10UNL     H8 2808   1.178   1.556   0.902 -0.3072  2.6168  0.2686
   10UNL     H9 2809   1.126   1.504   1.066  1.2069  1.1080 -0.3018
   10UNL    H10 2810   1.044   1.634   0.981 -1.4031 -0.8370  2.1916
   11UNL     H0 2811   0.740   2.171   0.319 -0.2433 -1.4095 -0.4647
   11UNL     H1 2812   0.949   2.217   0.156  0.6116 -2.1068 -0.1660
   11UNL     C2 2813   0.844   2.168   0.347 -0.1858  0.4758 -0.4009
   11UNL     C3 2814   0.958   2.189   0.260  0.8664 -0.3143  0.3206
   11UNL     C4 2815   1.001   2.171   0.461 -0.6520 -0.1068  0.0622
   11UNL     C5 2816   1.084   2.164   0.589  1.1057 -0.3865  0.0346
   11UNL     N6 2817   0.879   2.146   0.473  0.0870 -0.2977 -0.5107
   11UNL     N7 2818   1.059   2.182   0.340  0.5449 -0.2016  0.4049
   11UNL     H8 2819   1.018   2.169   0.677 -1.0253  2.7782 -1.5917
   11UNL     H9 2820   1.171   2.229   0.598  1.2604 -0.1791 -2.3366
   11UNL    H10 2821   1.133   2.066   0.596 -0.9251 -1.5135 -0.7087
   12UNL     H0 2822   1.413   1.344   1.054  0.7473  0.1076  1.0979
   12UNL     H1 2823   1.426   1.337   1.339 -0.4290 -1.2985  1.1132
   12UNL     C2 2824   1.343   1.300   1.124  0.3304 -0.3132  0.4245
   12UNL     C3 2825   1.356   1.297   1.266  0.0627  0.3720 -0.3466
   12UNL     C4 2826   1.198   1.192   1.196  0.3145 -0.9649  0.0889
   12UNL     C5 2827   1.063   1.122   1.181  0.4795  0.7126 -0.0661
   12UNL     N6 2828   1.247   1.228   1.081 -0.1634  0.3266 -0.0837
   12UNL     N7 2829   1.246   1.237   1.315 -0.5770 -0.1012 -0.4222
   12UNL     H8 2830   1.067   1.027   1.235 -1.7094 -0.4583 -1.7873
   12UNL     H9 2831   1.046   1.093   1.077  0.7801 -0.3512  0.1672
   12UNL    H10 2832   0.968   1.173   1.202  0.3492  0.8058 -0.8588
   13UNL     H0 2833   1.945   0.965   0.429 -0.2193  0.4412 -0.5000
   13UNL     H1 2834   1.963   1.228   0.515  0.5882  0.5729 -1.3336
   13UNL     C2 2835   1.869   1.040   0.444 -0.2337  0.3717 -0.2304
   13UNL     C3 2836   1.872   1.174   0.491  0.3084  0.0596  0.6724
   13UNL     C4 2837   1.687   1.128   0.436 -0.0527  0.3080  0.2201
   13UNL     C5 2838   1.540   1.151   0.396  0.4100  1.4140 -0.0888
   13UNL     N6 2839   1.744   1.012   0.405  0.4425  0.1362  0.1273
   13UNL     N7 2840   1.761   1.230   0.494  0.5742  0.6557  0.0766
   13UNL     H8 2841   1.484   1.102   0.477 -1.0718  0.7216 -1.4932
   13UNL     H9 2842   1.513   1.100   0.303  0.6080  0.6145  0.2743
   13UNL    H10 2843   1.514   1.257   0.401 -1.8989  0.8985 -0.0138
   14UNL     H0 2844   1.261   1.440   0.705  1.7556  0.9321 -0.2862
   14UNL     H1 2845   1.455   1.447   0.536 -1.6088 -1.5863  0.2166
   14UNL     C2 2846   1.354   1.386   0.719  0.6881 -0.8363  0.2830
   14UNL     C3 2847   1.464   1.398   0.631  0.3272 -0.5225  0.6270
   14UNL     C4 2848   1.503   1.258   0.770 -0.2646  0.9011 -0.3539
   14UNL     C5 2849   1.577   1.155   0.843  0.3540 -0.3466 -0.5419
   14UNL     N6 2850   1.380   1.288   0.802  0.1335 -0.5806  0.3256
   14UNL     N7 2851   1.564   1.322   0.666 -0.0615  0.5154 -0.4240
   14UNL     H8 2852   1.641   1.095   0.776  0.7990  0.4450 -0.8322
   14UNL     H9 2853   1.639   1.204   0.918 -0.7935  0.0985  0.1389
   14UNL    H10 2854   1.514   1.078   0.890 -2.2662  0.2099 -2.8767
   15UNL     H0 2855   1.232   1.962   0.324 -0.8283  1.6685 -0.6797
   15UNL     H1 2856   1.461   1.852   0.432  0.2612 -0.7745  0.5212
   15UNL     C2 2857   1.333   1.998   0.311 -0.0053 -0.4623 -0.4231
   15UNL     C3 2858   1.449   1.942   0.373  0.5523 -1.0144  0.0884
   15UNL     C4 2859   1.482   2.115   0.263 -0.1377 -0.1459 -0.4032
   15UNL     C5 2860   1.549   2.227   0.186 -0.1751  0.1306 -0.3877
   15UNL     N6 2861   1.351   2.120   0.265 -0.0573  0.5173  0.0001
   15UNL     N7 2862   1.548   2.019   0.333 -0.6164  0.1081 -0.2278
   15UNL     H8 2863   1.657   2.233   0.206 -0.2959  2.2651 -0.1675
   15UNL     H9 2864   1.512   2.328   0.208  0.4133  0.2498  0.0844
   15UNL    H10 2865   1.546   2.210   0.078  0.5709  0.6952 -0.5077
   16UNL     H0 2866   1.792   1.674   0.180 -1.1829 -0.9096 -1.1629
   16UNL     H1 2867   1.737   1.418   0.277  0.0173  0.6806 -0.5215
   16UNL     C2 2868   1.758   1.646   0.279  0.1217 -0.6687 -0.6339
   16UNL     C3 2869   1.734   1.515   0.324  0.0848  0.5079 -0.1581
   16UNL     C4 2870   1.684   1.657   0.459 -0.2992  0.2816 -0.1605
   16UNL     C5 2871   1.666   1.704   0.598 -0.2558 -0.2629 -0.1225
   16UNL     N6 2872   1.725   1.741   0.362 -0.1474 -0.7784 -0.2810
   16UNL     N7 2873   1.687   1.521   0.444  0.0499 -0.5117 -0.5525
   16UNL     H8 2874   1.615   1.801   0.600 -0.6448 -0.4815  0.7782
   16UNL     H9 2875   1.766   1.710   0.644  0.8339  2.7841 -2.5283
   16UNL    H10 2876   1.598   1.643   0.658 -0.1206 -0.9236 -0.6251
   17UNL     H0 2877   1.728   2.129   0.502  1.1783  1.9202  2.2180
   17UNL     H1 2878   1.962   2.230   0.614  1.7335 -0.4493  0.5276
   17UNL     C2 2879   1.827   2.085   0.500  0.2043 -0.3851  0.3976
   17UNL     C3 2880   1.940   2.142   0.556  0.3600  0.4924 -0.4357
   17UNL     C4 2881   1.981   1.978   0.430  0.1725 -0.1012 -0.4255
   17UNL     C5 2882   2.061   1.892   0.343 -0.0850 -0.0911 -0.3837
   17UNL     N6 2883   1.847   1.984   0.417 -0.3040 -0.5365  0.0918
   17UNL     N7 2884   2.042   2.069   0.516  0.2871  0.6094 -0.0548
   17UNL     H8 2885   2.087   1.952   0.255  0.7235  0.4169  0.1827
   17UNL     H9 2886   2.018   1.796   0.311 -0.7359  0.8245 -2.4214
   17UNL    H10 2887   2.154   1.874   0.399 -0.5252 -0.6708  0.1723
   18UNL     H0 2888   0.482   1.511   1.036 -1.8253 -1.8508 -0.2037
   18UNL     H1 2889   0.255   1.431   0.892  0.7422 -0.9767  2.4796
   18UNL     C2 2890   0.473   1.486   0.931  0.3779 -0.3467 -0.8028
   18UNL     C3 2891   0.357   1.446   0.860  0.0629 -0.5249  0.3733
   18UNL     C4 2892   0.527   1.453   0.741 -0.0233  0.6385  0.3693
   18UNL     C5 2893   0.598   1.463   0.608 -0.3342  0.0654 -0.0706
   18UNL     N6 2894   0.579   1.494   0.858 -0.1257  0.6587 -0.3293
   18UNL     N7 2895   0.392   1.433   0.732  0.8951 -0.2503 -0.1436
   18UNL     H8 2896   0.577   1.377   0.543  3.5699 -1.3466  0.2505
   18UNL     H9 2897   0.708   1.469   0.605 -0.4151  2.4939 -0.5269
   18UNL    H10 2898   0.560   1.549   0.552  0.4115  1.0959  0.9548
    1Co      Co 2899   1.186   0.694   1.773  0.0595  0.0281  0.1072
    2Co      Co 2900   0.219   1.380   1.798 -0.1527 -0.0428 -0.0149
    3Co      Co 2901   0.719   0.528   2.101 -0.0384  0.5953 -0.2716
    4Co      Co 2902   0.704   1.574   1.486 -0.0981 -0.0796 -0.0008
    5Co      Co 2903   0.241   0.886   2.113 -0.0708 -0.0688 -0.0521
    6Co      Co 2904   1.195   1.224   1.494 -0.2262 -0.2093  0.0904
    7UNL     H0 2905   0.441   0.989   1.979  0.9694  3.1320  2.0631
    7UNL     H1 2906   0.408   1.168   1.760 -1.5693  0.6824 -0.5550
    7UNL     C2 2907   0.357   1.053   1.956 -0.4465  0.5568 -0.5811
    7UNL     C3 2908   0.348   1.144   1.847  0.6562 -0.5820  0.6965
    7UNL     C4 2909   0.187   1.156   1.983 -0.2052  0.0963 -0.3171
    7UNL     C5 2910   0.048   1.185   2.029 -0.0058 -0.7997 -0.2857
    7UNL     N6 2911   0.247   1.049   2.031  0.1658 -0.4601  0.2011
    7UNL     N7 2912   0.237   1.212   1.869 -0.0858 -0.2976  0.0420
    7UNL     H8 2913  -0.027   1.154   1.955 -2.0474 -1.2973  1.8303
    7UNL     H9 2914   0.032   1.292   2.046  1.7578 -0.5212 -0.1812
    7UNL    H10 2915   0.023   1.130   2.121  0.7663 -0.6634  0.0099
    8UNL     H0 2916   0.638   1.787   1.344 -1.6652 -2.4964  1.6030
    8UNL     H1 2917   0.715   1.831   1.074 -1.6923  0.5531 -0.4171
    8UNL     C2 2918   0.676   1.718   1.269 -0.2847  0.0761 -0.2324
    8UNL     C3 2919   0.717   1.742   1.135  0.2837  0.2767 -0.8053
    8UNL     C4 2920   0.726   1.539   1.187 -0.3377  0.1591 -0.4579
    8UNL     C5 2921   0.731   1.389   1.170  0.2085  0.2428  0.0053
    8UNL     N6 2922   0.679   1.591   1.302  0.3576 -0.1257 -0.2186
    8UNL     N7 2923   0.749   1.623   1.085  0.2351 -0.4124 -0.0914
    8UNL     H8 2924   0.733   1.346   1.271 -0.2534  0.6755  0.2046
    8UNL     H9 2925   0.824   1.366   1.116  0.0487  0.1359 -0.2281
    8UNL    H10 2926   0.651   1.354   1.103 -0.4431 -0.2281  1.0103
    9UNL     H0 2927   0.241   1.406   2.081  1.1610 -0.1746 -0.7613
    9UNL     H1 2928   0.211   1.622   2.235  0.7778 -0.7194 -0.2897
    9UNL     C2 2929   0.221   1.506   2.044  0.8405  0.1719  0.2978
    9UNL     C3 2930   0.216   1.615   2.128 -0.1957 -0.4467 -0.3648
    9UNL     C4 2931   0.193   1.659   1.926  0.0221  0.2811 -0.6521
    9UNL     C5 2932   0.177   1.737   1.795 -0.2063  0.1432  0.3290
    9UNL     N6 2933   0.213   1.529   1.913 -0.1094 -0.8035 -0.0523
    9UNL     N7 2934   0.190   1.716   2.053 -0.3415 -0.3926 -0.0072
    9UNL     H8 2935   0.173   1.678   1.703 -0.9848  0.9625 -0.1752
    9UNL     H9 2936   0.255   1.813   1.781  2.4848 -2.3939  0.6572
    9UNL    H10 2937   0.080   1.788   1.800  0.3158  1.0466  2.9155
   10UNL     H0 2938   0.475   0.438   2.044 -0.0754 -0.5671  0.1567
   10UNL     H1 2939   0.254   0.603   1.969  0.6244 -0.5777 -0.9395
   10UNL     C2 2940   0.461   0.545   2.053 -0.3702 -0.5281 -0.6691
   10UNL     C3 2941   0.347   0.622   2.021  0.3001 -0.3614 -0.4230
   10UNL     C4 2942   0.489   0.736   2.117 -0.4651 -0.5624 -0.0646
   10UNL     C5 2943   0.565   0.848   2.190 -0.5632  0.0697  0.2181
   10UNL     N6 2944   0.560   0.625   2.099  1.3323 -0.3216  0.2074
   10UNL     N7 2945   0.364   0.748   2.061  0.4342  0.4841  0.0116
   10UNL     H8 2946   0.597   0.809   2.287  2.7745 -2.4191 -1.6653
   10UNL     H9 2947   0.508   0.942   2.190  0.1715  0.5541 -1.7060
   10UNL    H10 2948   0.660   0.863   2.138 -0.3078 -1.7577  0.0802
   11UNL     H0 2949   0.241   1.394   1.525  0.0785 -1.0596  0.8578
   11UNL     H1 2950   0.450   1.493   1.365  0.4414 -1.4502 -0.3399
   11UNL     C2 2951   0.341   1.421   1.556  0.0265 -0.0591  0.2032
   11UNL     C3 2952   0.440   1.471   1.471 -0.4404  0.5718  0.0428
   11UNL     C4 2953   0.486   1.477   1.672 -0.6397 -0.1322 -0.3511
   11UNL     C5 2954   0.548   1.512   1.807 -0.9541  0.8928  0.8018
   11UNL     N6 2955   0.368   1.429   1.681  0.8143  0.3996 -0.2459
   11UNL     N7 2956   0.539   1.506   1.547 -0.2625 -0.2091  0.2500
   11UNL     H8 2957   0.649   1.469   1.820 -0.5422  1.8454  0.7883
   11UNL     H9 2958   0.477   1.490   1.887  0.9662  0.1722  2.3898
   11UNL    H10 2959   0.570   1.619   1.815  2.7308  0.2563  1.0316
   12UNL     H0 2960   0.961   0.629   2.247 -1.7668 -0.1068 -2.2966
   12UNL     H1 2961   0.988   0.609   2.521 -0.1065 -0.4633 -0.7113
   12UNL     C2 2962   0.887   0.596   2.319  0.3549 -0.0621  0.0494
   12UNL     C3 2963   0.899   0.589   2.461 -0.5964  0.3211 -0.2587
   12UNL     C4 2964   0.723   0.515   2.387  0.0887 -0.0260  0.0920
   12UNL     C5 2965   0.582   0.475   2.385  0.4232  0.2860 -0.3070
   12UNL     N6 2966   0.785   0.529   2.272  0.0213  0.0011  0.2002
   12UNL     N7 2967   0.786   0.542   2.508  0.3046 -0.2008  0.6070
   12UNL     H8 2968   0.555   0.415   2.472  2.2926 -2.3158 -1.3790
   12UNL     H9 2969   0.558   0.410   2.300  1.8509  0.3892 -0.8197
   12UNL    H10 2970   0.530   0.572   2.380 -0.4441 -0.2267 -1.9816
   13UNL     H0 2971   1.380   0.251   1.706  1.1104  1.2488  1.4458
   13UNL     H1 2972   1.369   0.500   1.820 -2.0186  0.8661  0.6430
   13UNL     C2 2973   1.308   0.328   1.683  0.0254  0.0629  0.6768
   13UNL     C3 2974   1.313   0.458   1.737  0.1533 -0.5519 -0.2151
   13UNL     C4 2975   1.152   0.431   1.609  0.1133  0.8312 -0.2523
   13UNL     C5 2976   1.015   0.446   1.556  0.5056  0.0139 -0.1731
   13UNL     N6 2977   1.213   0.314   1.593  0.0461  0.1488 -0.1112
   13UNL     N7 2978   1.209   0.526   1.692 -0.2043 -0.2162 -0.2976
   13UNL     H8 2979   0.954   0.519   1.611  0.5151  0.4143 -0.6918
   13UNL     H9 2980   0.956   0.354   1.567 -1.8260  1.6598  2.9565
   13UNL    H10 2981   1.019   0.461   1.448  2.8245 -1.3700 -0.3375
   14UNL     H0 2982   0.713   0.747   1.915 -0.1556 -1.0526 -1.9298
   14UNL     H1 2983   0.909   0.848   1.765 -0.8489 -0.7166 -0.8532
   14UNL     C2 2984   0.815   0.710   1.915  0.1555 -0.3281  0.1456
   14UNL     C3 2985   0.917   0.762   1.830  0.0738  0.1230  0.1996
   14UNL     C4 2986   0.979   0.600   1.951  0.1317 -0.5891 -0.3619
   14UNL     C5 2987   1.065   0.502   2.022  0.1120 -0.3696  0.3296
   14UNL     N6 2988   0.854   0.611   1.987  0.2597  0.0837 -0.6464
   14UNL     N7 2989   1.025   0.691   1.861 -0.4476 -0.8559 -0.1885
   14UNL     H8 2990   1.107   0.432   1.948  0.7428  1.0197 -0.6617
   14UNL     H9 2991   1.147   0.546   2.079  0.0246 -0.9369  0.8971
   14UNL    H10 2992   1.005   0.433   2.082  0.6457 -1.1891 -0.0543
   15UNL     H0 2993   0.730   1.341   1.603  1.1054  1.1424  1.3748
   15UNL     H1 2994   0.919   1.157   1.591 -1.7740 -1.3704 -0.6823
   15UNL     C2 2995   0.824   1.356   1.550  0.3203  0.4871 -0.2744
   15UNL     C3 2996   0.920   1.256   1.548 -0.0493 -1.0676 -0.0226
   15UNL     C4 2997   0.978   1.427   1.454  0.0353 -0.2588 -0.2017
   15UNL     C5 2998   1.068   1.541   1.408 -0.0581  0.0913 -1.1209
   15UNL     N6 2999   0.860   1.464   1.496  0.1041 -0.0017 -0.1202
   15UNL     N7 3000   1.028   1.305   1.484 -0.0746  0.2490 -0.4394
   15UNL     H8 3001   1.139   1.560   1.489  0.6614  0.7426 -1.8845
   15UNL     H9 3002   1.016   1.637   1.394 -1.8460 -0.3083  2.0054
   15UNL    H10 3003   1.121   1.512   1.316 -1.3004 -2.6518 -1.0691
   16UNL     H0 3004   1.240   0.946   1.363 -0.6929 -3.2595 -1.1485
   16UNL     H1 3005   1.208   0.716   1.484  0.9159  0.6249 -1.6010
   16UNL     C2 3006   1.197   0.938   1.462 -0.0127  0.2373 -0.4363
   16UNL     C3 3007   1.184   0.814   1.524  0.2224 -0.0045 -0.4437
   16UNL     C4 3008   1.160   0.976   1.651  0.6265 -0.0591 -1.0083
   16UNL     C5 3009   1.151   1.051   1.789 -0.0767 -0.0848 -0.3877
   16UNL     N6 3010   1.180   1.041   1.541 -0.7734 -0.0112  0.4009
   16UNL     N7 3011   1.159   0.838   1.652 -0.6298  0.1632 -0.6060
   16UNL     H8 3012   1.249   1.071   1.834 -0.9284  0.2601  1.4036
   16UNL     H9 3013   1.096   0.989   1.862 -2.1913 -0.8161 -2.4847
   16UNL    H10 3014   1.092   1.143   1.790  1.5341  0.9812  0.5070
   17UNL     H0 3015   1.211   1.417   1.718  0.6409  0.5283  2.0604
   17UNL     H1 3016   1.463   1.508   1.809 -0.5420  1.1389 -1.0340
   17UNL     C2 3017   1.312   1.386   1.695  0.0201 -0.5760  0.6182
   17UNL     C3 3018   1.442   1.428   1.738 -0.1996  0.2347 -0.1397
   17UNL     C4 3019   1.457   1.263   1.619 -0.1913 -0.0432  0.8071
   17UNL     C5 3020   1.516   1.135   1.559  0.8384  0.2648  1.0067
   17UNL     N6 3021   1.322   1.286   1.613 -0.1785 -0.5129  0.4777
   17UNL     N7 3022   1.537   1.347   1.695  0.2601  0.0329 -0.3887
   17UNL     H8 3023   1.623   1.124   1.577  0.6622 -0.9513  1.4415
   17UNL     H9 3024   1.506   1.130   1.450  0.4629 -0.1667  1.0545
   17UNL    H10 3025   1.467   1.046   1.601  0.4558 -0.1922 -0.3417
   18UNL     H0 3026   5.820   0.829   2.210  2.5625  1.5229 -0.8861
   18UNL     H1 3027   5.620   0.706   2.063 -1.3223  3.0771  0.9615
   18UNL     C2 3028   5.821   0.795   2.107  0.1817 -1.2048 -0.1373
   18UNL     C3 3029   5.718   0.739   2.032 -0.3053 -0.1565  0.2791
   18UNL     C4 3030   5.876   0.806   1.919  0.0767  0.0426 -0.2426
   18UNL     C5 3031   5.958   0.840   1.799 -0.1452 -0.1640  0.3680
   18UNL     N6 3032   5.926   0.828   2.039  0.3202  0.2398  0.1472
   18UNL     N7 3033   5.763   0.730   1.909  0.1240 -0.3608  0.1932
   18UNL     H8 3034   6.009   0.937   1.806 -2.7334  1.7031 -3.1878
   18UNL     H9 3035   5.892   0.851   1.712 -0.0123  2.1084  0.4984
   18UNL    H10 3036   6.027   0.759   1.771  1.2294  1.5593 -1.5080
    1Co      Co 3037   0.738   0.012   2.993  0.1309 -0.0112  0.0478
    2Co      Co 3038   5.597   0.680   2.992 -0.1079 -0.2535 -0.2690
    3Co      Co 3039   4.121   5.344   3.269 -0.1584 -0.1374 -0.1071
    4Co      Co 3040   0.239   0.857   2.706  0.0823 -0.0396  0.3187
    5Co      Co 3041   5.576   0.159   3.278 -0.0991  0.1066 -0.3710
    6Co      Co 3042   0.745   0.518   2.687  0.1120 -0.5754 -0.1150
    7UNL     H0 3043   5.772   0.230   3.072  0.8751 -0.1249  0.6292
    7UNL     H1 3044   5.788   0.465   2.943 -0.8055  1.0189 -0.4534
    7UNL     C2 3045   5.718   0.321   3.096  0.5685 -0.0159 -0.4209
    7UNL     C3 3046   5.720   0.439   3.023  0.2268 -0.0391  0.1128
    7UNL     C4 3047   5.577   0.439   3.164  0.0082 -0.3547 -0.3653
    7UNL     C5 3048   5.455   0.481   3.245  0.7667 -0.0761 -0.1959
    7UNL     N6 3049   5.609   0.311   3.171 -1.0688  0.5677  0.0758
    7UNL     N7 3050   5.628   0.520   3.071  0.0339 -0.1592 -0.8429
    7UNL     H8 3051   5.403   0.393   3.285  0.9266  0.9861  2.5170
    7UNL     H9 3052   5.375   0.542   3.201 -0.6753 -0.5805  1.6242
    7UNL    H10 3053   5.488   0.539   3.332  0.1191  0.4274 -0.2819
    8UNL     H0 3054   0.246   1.091   2.555 -2.2567  0.5589  0.0392
    8UNL     H1 3055   0.207   1.112   2.282 -0.0452 -0.6772 -1.4379
    8UNL     C2 3056   0.245   1.010   2.484  0.6070 -0.1376  0.6696
    8UNL     C3 3057   0.216   1.025   2.346 -0.3681 -0.0571 -0.5230
    8UNL     C4 3058   0.233   0.832   2.411 -0.0910  0.7786 -1.1854
    8UNL     C5 3059   0.225   0.681   2.400 -0.4494 -0.5858  0.4940
    8UNL     N6 3060   0.255   0.886   2.525  0.1562  0.3513 -0.0535
    8UNL     N7 3061   0.215   0.905   2.297 -0.2011 -0.1020 -0.1285
    8UNL     H8 3062   0.325   0.636   2.396 -0.0533  0.3567 -1.9607
    8UNL     H9 3063   0.173   0.658   2.306  0.0663  1.4510 -0.3434
    8UNL    H10 3064   0.157   0.632   2.472 -1.3325  1.0466  0.8222
    9UNL     H0 3065   5.677   0.719   3.283  1.1108  0.4848  1.1719
    9UNL     H1 3066   5.632   0.958   3.423 -0.9516  2.6050 -1.1476
    9UNL     C2 3067   5.640   0.813   3.245  0.0432 -0.2085  0.4533
    9UNL     C3 3068   5.615   0.930   3.320  0.2342 -0.4972 -0.6171
    9UNL     C4 3069   5.583   0.957   3.123  0.6581  0.2388 -0.1990
    9UNL     C5 3070   5.552   1.028   2.989  0.1963  0.7214  0.4187
    9UNL     N6 3071   5.605   0.825   3.120  0.2062  0.3896  0.2845
    9UNL     N7 3072   5.581   1.028   3.240 -0.0661  0.3477  0.0106
    9UNL     H8 3073   5.585   1.132   2.999 -0.4638  0.9946 -0.1690
    9UNL     H9 3074   5.445   1.015   2.967  0.1066  3.0073 -0.8223
    9UNL    H10 3075   5.597   0.977   2.904 -3.3981 -2.7714  0.2976
   10UNL     H0 3076   3.859   5.274   3.137 -0.1745  0.3147 -0.6045
   10UNL     H1 3077   3.635   5.399   3.232 -0.7905  2.3152 -1.8906
   10UNL     C2 3078   3.862   5.364   3.197  0.2448 -0.0940 -0.0001
   10UNL     C3 3079   3.740   5.427   3.239 -0.1178 -0.1044 -1.3131
   10UNL     C4 3080   3.911   5.535   3.285  0.2226  0.5321 -0.5203
   10UNL     C5 3081   4.014   5.637   3.348  0.0331 -0.1482 -0.2334
   10UNL     N6 3082   3.969   5.432   3.230 -0.9004 -0.1486  0.9057
   10UNL     N7 3083   3.772   5.548   3.285 -0.0602  0.1103 -0.3223
   10UNL     H8 3084   4.100   5.594   3.401 -0.0946 -0.6634 -0.4391
   10UNL     H9 3085   3.960   5.704   3.417  2.3328  3.7388 -1.8614
   10UNL    H10 3086   4.059   5.700   3.271  3.9624 -1.9450  0.3852
   11UNL     H0 3087   5.603   0.782   2.709  0.7110  0.6096 -1.8529
   11UNL     H1 3088   5.843   0.811   2.562 -0.4096  0.7695 -0.5646
   11UNL     C2 3089   5.705   0.762   2.739 -0.0456 -0.1592  0.4353
   11UNL     C3 3090   5.826   0.785   2.666 -0.1081  0.8074 -0.5044
   11UNL     C4 3091   5.860   0.751   2.868 -0.2069 -0.0933  0.6678
   11UNL     C5 3092   5.929   0.745   2.997 -0.1436  0.2957 -0.0554
   11UNL     N6 3093   5.726   0.730   2.865 -0.6029  0.5462  0.1448
   11UNL     N7 3094   5.925   0.776   2.752 -0.4795  0.2880  0.0247
   11UNL     H8 3095   5.912   0.837   3.055  0.4316  0.2697  0.1584
   11UNL     H9 3096   6.038   0.739   2.992  0.0832  3.3776 -0.9079
   11UNL    H10 3097   5.898   0.661   3.060  1.1336 -1.0914 -1.2098
   12UNL     H0 3098   4.348   5.450   3.440 -0.7593  0.2295 -0.4469
   12UNL     H1 3099   4.353   5.403   3.711  0.7713  0.3662  0.0424
   12UNL     C2 3100   4.269   5.409   3.501 -0.5117  0.0618 -0.2368
   12UNL     C3 3101   4.274   5.377   3.642  0.5524  0.8904  0.0966
   12UNL     C4 3102   4.098   5.298   3.557 -0.0973  0.5624  0.8224
   12UNL     C5 3103   3.962   5.237   3.560  0.1014  0.5001  0.1725
   12UNL     N6 3104   4.153   5.365   3.452 -0.2174 -0.2979 -0.2223
   12UNL     N7 3105   4.165   5.312   3.674 -0.1082 -0.1036 -0.2894
   12UNL     H8 3106   3.955   5.143   3.504 -1.2811 -1.2094  2.9897
   12UNL     H9 3107   3.889   5.310   3.523 -0.3683 -0.7089 -1.4099
   12UNL    H10 3108   3.936   5.211   3.663 -0.8757  2.2532  0.4083
   13UNL     H0 3109   4.826   5.064   2.889  0.3208 -0.2686  0.8197
   13UNL     H1 3110   4.840   5.313   3.032 -1.8594  0.8163  1.7707
   13UNL     C2 3111   4.761   5.150   2.887 -0.1039 -0.5937  0.5798
   13UNL     C3 3112   4.768   5.275   2.961  0.3314 -0.1812 -0.0369
   13UNL     C4 3113   4.612   5.263   2.822  0.7923  0.3748 -0.6652
   13UNL     C5 3114   4.490   5.308   2.743  0.5523 -0.9051  0.3466
   13UNL     N6 3115   4.644   5.136   2.823 -0.3960  0.6515  0.2891
   13UNL     N7 3116   4.674   5.354   2.906 -0.3318  0.0538  0.4534
   13UNL     H8 3117   4.408   5.236   2.726  1.5138 -1.8508 -0.4615
   13UNL     H9 3118   4.519   5.348   2.645 -0.8681  0.9132  0.6176
   13UNL    H10 3119   4.445   5.399   2.784  0.9485  0.6831 -2.4628
   14UNL     H0 3120   0.265   0.028   3.045  0.6388 -1.4844 -2.7628
   14UNL     H1 3121   0.497   0.150   2.985 -0.6507  1.5235  2.7014
   14UNL     C2 3122   0.363   0.002   3.083 -0.0863  0.1677  0.6171
   14UNL     C3 3123   0.479   0.063   3.046  0.0279 -0.3012  0.4211
   14UNL     C4 3124   0.501  -0.122   3.138  0.2871 -0.0688  0.4095
   14UNL     C5 3125   0.565  -0.251   3.190  0.7522 -0.6425  0.1508
   14UNL     N6 3126   0.375  -0.101   3.169  0.2996 -0.0783 -0.0938
   14UNL     N7 3127   0.579  -0.016   3.089 -0.1678 -0.0712 -0.1586
   14UNL     H8 3128   0.530  -0.275   3.291 -0.0374 -0.1338  0.0097
   14UNL     H9 3129   0.547  -0.340   3.128  0.7200  0.2779 -1.2170
   14UNL    H10 3130   0.673  -0.237   3.195  0.4357  4.3795 -1.4957
   15UNL     H0 3131   0.271   0.591   2.830 -1.8003  0.4599 -3.3549
   15UNL     H1 3132   0.518   0.436   2.812 -3.4294 -0.2485  0.9859
   15UNL     C2 3133   0.368   0.611   2.786 -0.1035  0.7651  0.1666
   15UNL     C3 3134   0.490   0.534   2.776 -0.5951  0.3542  0.1115
   15UNL     C4 3135   0.509   0.720   2.694  0.1747 -0.3627  0.2642
   15UNL     C5 3136   0.567   0.842   2.627  0.4185  0.6327  1.0016
   15UNL     N6 3137   0.382   0.729   2.722  0.0044 -0.3513  0.2806
   15UNL     N7 3138   0.578   0.605   2.713  0.7664  0.3575 -0.3787
   15UNL     H8 3139   0.497   0.927   2.630  0.4181  0.6883 -0.2454
   15UNL     H9 3140   0.580   0.819   2.521 -1.4810 -0.7321  1.0099
   15UNL    H10 3141   0.663   0.871   2.670  1.4909  0.1023 -0.9160
   16UNL     H0 3142   0.794   0.289   2.587  0.2983 -0.9794 -0.3849
   16UNL     H1 3143   0.786   0.034   2.698 -1.5397 -0.1697 -0.8414
   16UNL     C2 3144   0.768   0.257   2.687  0.6075 -0.1599 -0.0355
   16UNL     C3 3145   0.765   0.130   2.743 -0.6242 -0.4107  0.1373
   16UNL     C4 3146   0.725   0.281   2.881  0.5035 -0.2917  0.0073
   16UNL     C5 3147   0.713   0.349   3.014  0.5716 -0.5193  0.0899
   16UNL     N6 3148   0.746   0.354   2.772  0.4779  0.8536 -0.1596
   16UNL     N7 3149   0.733   0.147   2.868  0.6235  0.3993 -0.0564
   16UNL     H8 3150   0.670   0.450   3.007  0.3974 -0.6902 -2.5381
   16UNL     H9 3151   0.808   0.373   3.062 -0.4904  0.2096  1.9225
   16UNL    H10 3152   0.662   0.288   3.090 -0.2159  1.1760  0.9712
   17UNL     H0 3153   0.738   0.766   2.860  1.2115  2.6094  4.0530
   17UNL     H1 3154   0.955   0.872   2.995 -1.4612 -0.0844  0.9117
   17UNL     C2 3155   0.839   0.729   2.862  0.4957 -0.1345  0.2869
   17UNL     C3 3156   0.945   0.785   2.932 -0.0954  0.0743  0.4545
   17UNL     C4 3157   0.988   0.604   2.838 -0.7177 -0.1698 -0.4744
   17UNL     C5 3158   1.056   0.466   2.810 -0.4992  0.6687 -0.3617
   17UNL     N6 3159   0.869   0.623   2.789  0.7929 -0.0589 -0.5244
   17UNL     N7 3160   1.049   0.703   2.919  0.2403 -0.9846  0.4709
   17UNL     H8 3161   1.164   0.478   2.796 -0.2008 -1.8203 -0.7428
   17UNL     H9 3162   1.031   0.409   2.719  4.0614 -1.6437 -0.4836
   17UNL    H10 3163   1.048   0.401   2.898 -0.8494 -0.0449 -0.9079
   18UNL     H0 3164   5.332   0.085   3.395 -0.0618  1.6716 -0.1675
   18UNL     H1 3165   5.092   0.111   3.270  0.9553 -0.4226  2.0617
   18UNL     C2 3166   5.317   0.089   3.288  0.1798  0.1013 -0.2888
   18UNL     C3 3167   5.190   0.095   3.228  0.4232  0.1451  0.5195
   18UNL     C4 3168   5.346   0.094   3.088  0.8042  0.4405 -0.5000
   18UNL     C5 3169   5.422   0.114   2.957 -0.2542  0.3514  0.3807
   18UNL     N6 3170   5.413   0.077   3.201  0.0019 -0.6025  0.1662
   18UNL     N7 3171   5.209   0.085   3.096 -0.4485 -0.3345 -0.6156
   18UNL     H8 3172   5.468   0.022   2.918 -1.1700 -0.2220  0.6373
   18UNL     H9 3173   5.497   0.194   2.965  0.2841  0.1435 -1.8547
   18UNL    H10 3174   5.348   0.140   2.881 -0.8841  0.5998  1.0675
    1Co      Co 3175   4.125   4.838   4.180 -0.0945  0.1862 -0.1237
    2Co      Co 3176   5.124   0.022   4.186  0.0890 -0.2177  0.0084
    3Co      Co 3177   3.664   4.639   4.496  0.1869 -0.0087 -0.2755
    4Co      Co 3178   5.624   0.190   3.882  0.1306 -0.0826 -0.0144
    5Co      Co 3179   3.190   4.999   4.462 -0.0691  0.0260  0.2936
    6Co      Co 3180   4.152   5.323   3.864  0.0160 -0.1407  0.1068
    7UNL     H0 3181   3.366   5.085   4.237  0.5885  1.8712 -2.2019
    7UNL     H1 3182   3.378   5.345   4.149  0.7213  1.0224  0.4258
    7UNL     C2 3183   3.296   5.162   4.264 -0.1543  0.4519  0.1242
    7UNL     C3 3184   3.305   5.292   4.210  0.0766  0.2843 -0.9394
    7UNL     C4 3185   3.140   5.266   4.330  0.1948  0.1344  0.2610
    7UNL     C5 3186   3.013   5.287   4.404  0.0393  0.4763  0.5923
    7UNL     N6 3187   3.196   5.149   4.347 -0.6877  0.3282  0.6364
    7UNL     N7 3188   3.206   5.365   4.264 -0.4178 -0.2502 -0.2421
    7UNL     H8 3189   2.947   5.199   4.396  1.6834 -0.7852  0.3487
    7UNL     H9 3190   2.959   5.362   4.345  0.9475  0.0188 -0.8713
    7UNL    H10 3191   3.026   5.331   4.504 -3.3465  0.8503  0.9800
    8UNL     H0 3192   5.678   0.371   3.712 -1.6644  0.3361  0.1673
    8UNL     H1 3193   5.637   0.390   3.428  0.2706  0.5179  0.6823
    8UNL     C2 3194   5.642   0.298   3.640  0.0457 -0.0561 -0.3481
    8UNL     C3 3195   5.616   0.313   3.501  0.2847 -0.1565 -0.0149
    8UNL     C4 3196   5.543   0.129   3.576 -0.1302  0.2457 -0.4839
    8UNL     C5 3197   5.520  -0.023   3.574  0.0121 -0.3597 -0.1830
    8UNL     N6 3198   5.591   0.187   3.690  0.2044  0.1952 -0.5039
    8UNL     N7 3199   5.553   0.203   3.460 -0.2636 -0.2109 -0.6135
    8UNL     H8 3200   5.486  -0.053   3.474 -1.9769  0.3374  0.2424
    8UNL     H9 3201   5.442  -0.055   3.644 -0.0576  0.7634  0.2848
    8UNL    H10 3202   5.613  -0.072   3.605  0.0915  0.2539  0.5804
    9UNL     H0 3203   5.162   0.017   4.453 -0.0339 -0.7803 -1.9521
    9UNL     H1 3204   5.203   0.235   4.617  0.8780  0.1408  0.3799
    9UNL     C2 3205   5.144   0.121   4.433 -0.3196 -0.3870  0.1099
    9UNL     C3 3206   5.157   0.229   4.519  0.1903 -0.5059  0.7274
    9UNL     C4 3207   5.084   0.280   4.326 -0.4179 -0.4289 -0.4928
    9UNL     C5 3208   5.048   0.367   4.215  0.4939 -0.3545 -0.2451
    9UNL     N6 3209   5.091   0.149   4.312  0.3437 -0.2380 -0.1870
    9UNL     N7 3210   5.118   0.332   4.450  0.1233  0.8336  0.7491
    9UNL     H8 3211   5.005   0.465   4.240  0.6374 -0.5337  0.7473
    9UNL     H9 3212   4.970   0.323   4.151 -0.8436  0.3604  0.8267
    9UNL    H10 3213   5.128   0.405   4.150 -1.1849  1.8007 -1.2062
   10UNL     H0 3214   3.386   4.563   4.482  0.3678 -0.7832 -0.8692
   10UNL     H1 3215   3.209   4.734   4.362 -1.9297  0.3868  2.1301
   10UNL     C2 3216   3.396   4.670   4.472 -0.3021 -0.6111  0.1062
   10UNL     C3 3217   3.307   4.757   4.401 -0.4925 -0.6359 -0.5929
   10UNL     C4 3218   3.456   4.858   4.496 -0.1934  0.0474 -0.3947
   10UNL     C5 3219   3.533   4.979   4.535  0.4164 -0.9526  0.3710
   10UNL     N6 3220   3.504   4.734   4.510 -0.2439  0.2490 -0.3293
   10UNL     N7 3221   3.335   4.881   4.438 -0.2422 -0.6865  0.3334
   10UNL     H8 3222   3.637   4.953   4.554  1.0346 -1.3762 -2.9808
   10UNL     H9 3223   3.500   5.029   4.627 -0.7494  0.9218 -0.9913
   10UNL    H10 3224   3.531   5.061   4.461 -3.7746 -0.5564  0.6644
   11UNL     H0 3225   5.122   0.132   3.950 -0.4363  1.1921 -2.5939
   11UNL     H1 3226   5.327   0.180   3.775  4.4552 -0.8103 -0.7121
   11UNL     C2 3227   5.228   0.122   3.970 -0.9045  0.2787 -0.1404
   11UNL     C3 3228   5.330   0.152   3.879 -0.2624  0.0878 -0.1168
   11UNL     C4 3229   5.401   0.117   4.072  0.7748  0.7881  0.8904
   11UNL     C5 3230   5.481   0.114   4.190 -0.4675  0.2243  0.0373
   11UNL     N6 3231   5.272   0.095   4.091  0.0987  0.0703  0.6742
   11UNL     N7 3232   5.443   0.156   3.946  0.0292 -0.2520 -1.0386
   11UNL     H8 3233   5.457   0.199   4.255 -0.7054 -0.7337  1.2452
   11UNL     H9 3234   5.587   0.124   4.162 -1.4387  0.4591 -4.1670
   11UNL    H10 3235   5.464   0.016   4.236  1.7313 -0.1798  0.1077
   12UNL     H0 3236   3.877   4.710   4.649  0.2171  0.7274  0.0393
   12UNL     H1 3237   3.869   4.790   4.922  1.3072  0.9737 -2.4442
   12UNL     C2 3238   3.801   4.694   4.725 -0.1240  0.1371 -0.4256
   12UNL     C3 3239   3.800   4.731   4.863 -0.0705  0.1992 -0.1728
   12UNL     C4 3240   3.640   4.620   4.801  0.5099  0.1959 -0.0071
   12UNL     C5 3241   3.507   4.548   4.810 -0.0114  0.1691 -0.0679
   12UNL     N6 3242   3.691   4.633   4.685 -0.4442 -0.3510  0.1201
   12UNL     N7 3243   3.690   4.690   4.911 -0.1208 -0.1784 -0.0157
   12UNL     H8 3244   3.425   4.610   4.773 -0.2631 -0.4173 -0.5173
   12UNL     H9 3245   3.484   4.506   4.909  0.9825 -1.6931 -0.5783
   12UNL    H10 3246   3.502   4.463   4.740 -0.7783  0.3369 -0.2228
   13UNL     H0 3247   4.289   4.375   4.120  1.6434  0.2456 -0.6431
   13UNL     H1 3248   4.301   4.615   4.249 -0.6824 -0.4138  1.1806
   13UNL     C2 3249   4.227   4.461   4.102 -0.3279 -0.9436  0.1344
   13UNL     C3 3250   4.245   4.592   4.159  0.6955  0.8266 -0.0501
   13UNL     C4 3251   4.091   4.578   4.025  1.1594  0.1142  0.1214
   13UNL     C5 3252   3.979   4.618   3.936  0.0140  0.1082 -0.3849
   13UNL     N6 3253   4.144   4.459   4.000 -0.0393 -0.1382 -0.5465
   13UNL     N7 3254   4.161   4.676   4.095  0.8071  0.7687 -0.5048
   13UNL     H8 3255   3.909   4.535   3.923  0.0934 -0.1665  0.7524
   13UNL     H9 3256   4.033   4.638   3.843 -0.2705 -0.6564 -0.7180
   13UNL    H10 3257   3.915   4.702   3.964 -0.7866 -0.2969 -0.9884
   14UNL     H0 3258   3.648   4.865   4.323  0.8752  0.6181  0.3246
   14UNL     H1 3259   3.867   4.945   4.147 -1.2789  0.2044 -0.6267
   14UNL     C2 3260   3.751   4.834   4.317  0.6970  0.0418  0.1857
   14UNL     C3 3261   3.859   4.878   4.232 -0.7303  0.3784 -0.4295
   14UNL     C4 3262   3.914   4.725   4.365 -0.2665 -0.0563  0.3266
   14UNL     C5 3263   3.999   4.619   4.425 -0.3607  0.0124  0.3773
   14UNL     N6 3264   3.786   4.730   4.394 -0.6070 -0.3107  0.0834
   14UNL     N7 3265   3.967   4.821   4.277  0.0974  0.2460 -0.2226
   14UNL     H8 3266   4.088   4.663   4.472 -0.1891  0.2007 -0.1139
   14UNL     H9 3267   3.945   4.549   4.490  1.7249 -3.6622 -1.5333
   14UNL    H10 3268   4.037   4.561   4.341 -3.3139 -0.8982 -0.4621
   15UNL     H0 3269   3.673   5.450   3.997 -0.0786  0.5429 -1.3383
   15UNL     H1 3270   3.880   5.270   4.015 -3.0777  0.8123  3.2420
   15UNL     C2 3271   3.775   5.466   3.965  0.2512  0.6233 -0.2991
   15UNL     C3 3272   3.880   5.369   3.973  0.0304 -0.2991  0.1163
   15UNL     C4 3273   3.928   5.528   3.853 -0.2091  0.2969  0.3067
   15UNL     C5 3274   4.008   5.628   3.766  0.0686  0.3238 -0.2227
   15UNL     N6 3275   3.811   5.568   3.895 -0.7212 -0.5095  0.2860
   15UNL     N7 3276   3.987   5.415   3.911 -0.1248 -0.4893 -0.3642
   15UNL     H8 3277   3.947   5.717   3.747 -0.6950  0.7223  3.3665
   15UNL     H9 3278   4.052   5.579   3.677  0.9231  0.9662 -0.1657
   15UNL    H10 3279   4.088   5.681   3.818 -1.1131  1.6453  0.2869
   16UNL     H0 3280   4.188   5.069   3.752 -1.5669  2.6712  0.2161
   16UNL     H1 3281   4.150   4.830   3.896  0.1352 -0.6878 -0.7523
   16UNL     C2 3282   4.164   5.054   3.856 -0.3552  0.0753  0.1953
   16UNL     C3 3283   4.133   4.933   3.924  0.3710 -0.9321  0.3742
   16UNL     C4 3284   4.144   5.099   4.056 -0.3249  1.2319  0.1495
   16UNL     C5 3285   4.139   5.169   4.190  0.2231 -1.1593  0.1922
   16UNL     N6 3286   4.150   5.158   3.938  0.1278 -0.1204  0.1008
   16UNL     N7 3287   4.131   4.962   4.049  0.0009 -0.0517  0.3947
   16UNL     H8 3288   4.240   5.187   4.229  0.5889 -0.3033 -1.0755
   16UNL     H9 3289   4.082   5.097   4.251 -0.5578 -2.1279 -1.5825
   16UNL    H10 3290   4.090   5.267   4.191  1.4683 -0.5298  0.7751
   17UNL     H0 3291   0.275   0.074   3.994 -0.2346  0.0277  1.0073
   17UNL     H1 3292   0.485   0.160   4.140 -0.4991 -0.0026  0.0051
   17UNL     C2 3293   0.376   0.035   3.986 -0.3117  0.0720 -0.3908
   17UNL     C3 3294   0.477   0.072   4.078 -0.4281  0.0258 -0.0441
   17UNL     C4 3295   0.512  -0.111   4.001 -0.8342  0.0133  0.1040
   17UNL     C5 3296   0.595  -0.234   3.971 -0.2180 -0.0844  0.3561
   17UNL     N6 3297   0.397  -0.086   3.942  0.2879  0.2760  0.1417
   17UNL     N7 3298   0.572  -0.014   4.079 -0.2860  0.4785 -0.1150
   17UNL     H8 3299   0.537  -0.324   3.945  1.3400 -1.4282  1.3475
   17UNL     H9 3300   0.656  -0.275   4.052  0.6587 -0.5357 -0.5155
   17UNL    H10 3301   0.665  -0.219   3.888 -1.1682 -0.2036 -0.4967
   18UNL     H0 3302   2.924   4.941   4.606  1.1473 -0.5423  0.2151
   18UNL     H1 3303   2.699   4.869   4.452  0.4196 -0.9868 -1.6229
   18UNL     C2 3304   2.920   4.928   4.498  0.3476 -0.6836  0.2515
   18UNL     C3 3305   2.803   4.889   4.428  0.5581 -0.3533 -0.5375
   18UNL     C4 3306   2.971   4.901   4.305 -0.2962  0.5561 -0.0279
   18UNL     C5 3307   3.058   4.901   4.181 -0.6228  0.0335 -0.1221
   18UNL     N6 3308   3.027   4.925   4.420 -0.5368  0.2423 -0.1462
   18UNL     N7 3309   2.838   4.872   4.306 -0.6636  0.2438  1.0056
   18UNL     H8 3310   3.037   4.977   4.104  3.3928  0.7223 -0.8002
   18UNL     H9 3311   3.060   4.801   4.137  0.5894  0.1511 -0.3925
   18UNL    H10 3312   3.161   4.917   4.217  0.6749  0.0984 -3.4974
    1Co      Co 3313   1.222   2.741   0.613 -0.2337  0.0364 -0.4531
    2Co      Co 3314   0.267   3.461   0.591  0.2635  0.0603 -0.0033
    3Co      Co 3315   0.731   2.586   0.916  0.4241 -0.1425  0.1613
    4Co      Co 3316   0.753   3.648   0.288 -0.1359  0.1368 -0.1360
    5Co      Co 3317   0.255   2.935   0.892  0.1571  0.0607 -0.0009
    6Co      Co 3318   1.223   3.275   0.315  0.1003  0.0674 -0.2930
    7UNL     H0 3319   0.433   3.008   0.679  0.9699  1.1814 -0.4111
    7UNL     H1 3320   0.454   3.239   0.551 -0.0526 -0.0653  0.2927
    7UNL     C2 3321   0.366   3.091   0.697 -0.2632  0.2083 -0.3117
    7UNL     C3 3322   0.383   3.213   0.628  0.6511 -0.3589  0.8513
    7UNL     C4 3323   0.219   3.209   0.758 -0.7407 -0.1736 -0.4473
    7UNL     C5 3324   0.082   3.256   0.803 -0.2154  0.1957  0.0132
    7UNL     N6 3325   0.264   3.088   0.782  0.4018  0.0284  0.5032
    7UNL     N7 3326   0.284   3.287   0.658  0.1533  0.4772  0.2030
    7UNL     H8 3327   0.048   3.201   0.892  0.8385 -1.8248 -0.7548
    7UNL     H9 3328   0.002   3.256   0.729 -0.2883  0.7804  0.0912
    7UNL    H10 3329   0.088   3.362   0.831 -0.5157  0.5212 -1.1316
    8UNL     H0 3330   0.850   3.839   0.136 -1.7467  1.4318 -0.7001
    8UNL     H1 3331   0.774   3.873  -0.148  2.1669  0.4975 -0.5357
    8UNL     C2 3332   0.807   3.772   0.063 -0.4204 -0.6949  0.3893
    8UNL     C3 3333   0.772   3.791  -0.077 -0.0112  1.1239  0.2144
    8UNL     C4 3334   0.726   3.599  -0.003  0.0926 -0.3481  0.3763
    8UNL     C5 3335   0.679   3.459   0.001 -0.2580 -0.2993 -0.1393
    8UNL     N6 3336   0.786   3.653   0.104  0.4046  0.2242  0.7103
    8UNL     N7 3337   0.723   3.674  -0.115 -0.0834 -0.3349 -0.3018
    8UNL     H8 3338   0.694   3.414  -0.098 -0.7061 -0.9734  0.0930
    8UNL     H9 3339   0.574   3.457   0.031 -0.3905  0.0057 -0.5644
    8UNL    H10 3340   0.736   3.398   0.072 -0.4117 -0.4677 -0.1590
    9UNL     H0 3341   0.315   3.472   0.880 -4.9893 -0.5277  0.5210
    9UNL     H1 3342   0.316   3.701   1.035 -1.1177 -1.1212  0.4755
    9UNL     C2 3343   0.299   3.573   0.846  1.0361  0.5546 -0.2542
    9UNL     C3 3344   0.300   3.692   0.929 -0.2454  0.6492  0.1545
    9UNL     C4 3345   0.274   3.735   0.725 -0.2061 -0.1803 -0.9476
    9UNL     C5 3346   0.238   3.813   0.599  0.0069 -0.0818  0.2161
    9UNL     N6 3347   0.286   3.602   0.718 -0.1759 -0.2541  0.9262
    9UNL     N7 3348   0.279   3.792   0.854 -0.5406 -0.3123  0.0621
    9UNL     H8 3349   0.132   3.840   0.594 -0.0154 -0.4159 -2.0189
    9UNL     H9 3350   0.258   3.755   0.508 -0.9277 -1.4431  0.8564
    9UNL    H10 3351   0.308   3.898   0.593  1.0494 -1.0233 -2.9220
   10UNL     H0 3352   0.470   2.503   0.859 -0.7483 -0.5358  0.7500
   10UNL     H1 3353   0.248   2.666   0.799 -1.5956  2.3434  1.4559
   10UNL     C2 3354   0.465   2.611   0.854  0.5864 -0.4834  0.2218
   10UNL     C3 3355   0.349   2.692   0.827 -0.1803 -0.5260 -0.4695
   10UNL     C4 3356   0.510   2.803   0.900 -0.2225  0.1725 -0.6770
   10UNL     C5 3357   0.575   2.904   0.991 -0.4997 -0.1203 -0.5444
   10UNL     N6 3358   0.566   2.681   0.903  0.3173 -0.0931  0.2959
   10UNL     N7 3359   0.386   2.813   0.852 -0.1562 -0.0532  0.1156
   10UNL     H8 3360   0.557   3.006   0.955 -0.3418  0.2903  0.4982
   10UNL     H9 3361   0.683   2.891   1.002 -0.5071  1.2437  2.0150
   10UNL    H10 3362   0.537   2.906   1.094 -1.2554  1.0035 -0.8272
   11UNL     H0 3363   0.288   3.468   0.314  0.1752 -1.4363 -0.2405
   11UNL     H1 3364   0.483   3.603   0.163 -1.2081 -0.3831 -0.3948
   11UNL     C2 3365   0.385   3.506   0.343 -0.4264  0.7588 -0.8411
   11UNL     C3 3366   0.483   3.570   0.266 -0.4089 -0.3885 -0.3899
   11UNL     C4 3367   0.523   3.564   0.469  0.6650  0.1500  0.0208
   11UNL     C5 3368   0.602   3.581   0.594 -0.2154 -0.1789 -0.0679
   11UNL     N6 3369   0.406   3.507   0.473 -0.0218 -0.1701 -0.4500
   11UNL     N7 3370   0.579   3.600   0.352  0.1237 -0.3538  0.3904
   11UNL     H8 3371   0.710   3.588   0.576 -0.0389  0.7777  1.2328
   11UNL     H9 3372   0.586   3.493   0.658  2.2894  0.0299  0.9702
   11UNL    H10 3373   0.577   3.672   0.650  1.6184  0.3328 -0.0115
   12UNL     H0 3374   0.919   2.707   1.057 -0.6505  1.3362  0.2421
   12UNL     H1 3375   0.959   2.669   1.337  0.8360  1.8278 -1.6590
   12UNL     C2 3376   0.857   2.658   1.130  0.2469 -0.3346 -0.0576
   12UNL     C3 3377   0.884   2.633   1.268  0.6207 -0.1330 -0.4837
   12UNL     C4 3378   0.692   2.574   1.216  1.0893  0.6286 -0.1225
   12UNL     C5 3379   0.551   2.523   1.217 -0.0394  0.2639  0.1639
   12UNL     N6 3380   0.741   2.600   1.098 -0.4443 -0.1457  0.0856
   12UNL     N7 3381   0.772   2.589   1.325  0.1482 -1.0313 -0.0284
   12UNL     H8 3382   0.494   2.556   1.129  0.0007 -0.2536 -0.0555
   12UNL     H9 3383   0.495   2.557   1.305  1.0455  1.5901  0.3775
   12UNL    H10 3384   0.567   2.415   1.213 -1.2296  0.0748  0.2219
   13UNL     H0 3385   1.451   2.313   0.484  0.0476 -0.2104  0.2335
   13UNL     H1 3386   1.434   2.521   0.648  1.8742  0.0906 -2.1652
   13UNL     C2 3387   1.370   2.384   0.481  0.4988  0.3110  0.3215
   13UNL     C3 3388   1.365   2.495   0.569  0.0596 -0.5872 -0.4279
   13UNL     C4 3389   1.212   2.497   0.430  0.2641 -0.0675 -0.3324
   13UNL     C5 3390   1.084   2.552   0.358 -0.4818  0.1652  0.3948
   13UNL     N6 3391   1.268   2.384   0.391 -0.0159 -0.8224  0.0616
   13UNL     N7 3392   1.263   2.572   0.532 -0.3676 -0.4950 -0.1115
   13UNL     H8 3393   1.002   2.568   0.430 -0.1203  0.8253  0.6740
   13UNL     H9 3394   1.041   2.493   0.276 -1.7274  1.8196 -0.2144
   13UNL    H10 3395   1.103   2.653   0.319  2.0403  0.9597  3.3081
   14UNL     H0 3396   0.727   2.790   0.710  0.5490  1.2181  1.7955
   14UNL     H1 3397   0.961   2.842   0.546 -0.5665 -4.0516 -2.6033
   14UNL     C2 3398   0.829   2.755   0.717  0.3094  0.2920  0.7738
   14UNL     C3 3399   0.944   2.781   0.634  0.6709 -0.5318  0.3183
   14UNL     C4 3400   0.978   2.645   0.780 -0.1110  0.0210  0.2218
   14UNL     C5 3401   1.059   2.536   0.850  0.1925  0.1373 -0.2676
   14UNL     N6 3402   0.848   2.665   0.806 -0.3881 -0.0681 -0.1304
   14UNL     N7 3403   1.046   2.718   0.682  0.4718  0.5715  0.2428
   14UNL     H8 3404   1.160   2.561   0.885 -0.5165  0.1508  1.9771
   14UNL     H9 3405   0.997   2.508   0.936 -0.4862  1.6180 -0.2504
   14UNL    H10 3406   1.073   2.451   0.782  0.1179  0.8427 -1.1758
   15UNL     H0 3407   0.728   3.375   0.354  0.4755 -1.6035 -1.1765
   15UNL     H1 3408   0.936   3.194   0.368  0.6934 -0.9941 -0.4237
   15UNL     C2 3409   0.834   3.395   0.339  0.4419 -0.2013  0.1643
   15UNL     C3 3410   0.937   3.300   0.347 -0.2743 -0.8985 -0.0108
   15UNL     C4 3411   1.007   3.490   0.307 -0.2493 -0.5595 -0.1231
   15UNL     C5 3412   1.105   3.601   0.265 -0.3099  0.7196  0.0340
   15UNL     N6 3413   0.882   3.519   0.337 -0.6596  0.3778 -0.1387
   15UNL     N7 3414   1.049   3.361   0.320 -0.1188  0.0482  0.5838
   15UNL     H8 3415   1.054   3.671   0.199 -0.1080 -0.3632 -1.3236
   15UNL     H9 3416   1.198   3.567   0.216  1.2239  2.8393  1.3289
   15UNL    H10 3417   1.140   3.664   0.347  0.1652  0.8441 -0.2563
   16UNL     H0 3418   1.316   3.044   0.214 -0.5881  0.1549 -0.0883
   16UNL     H1 3419   1.319   2.784   0.318  1.7918  1.1735 -0.7026
   16UNL     C2 3420   1.270   3.006   0.304 -0.4506 -0.4736 -0.2779
   16UNL     C3 3421   1.284   2.876   0.363  0.2379  0.0101  0.5437
   16UNL     C4 3422   1.209   3.017   0.493 -0.5620  0.5789  0.8695
   16UNL     C5 3423   1.187   3.090   0.621 -0.2036  0.1691 -0.2645
   16UNL     N6 3424   1.216   3.093   0.385  0.6156 -0.6951  0.0977
   16UNL     N7 3425   1.242   2.882   0.485  0.2034 -0.8686  0.0134
   16UNL     H8 3426   1.219   3.194   0.630 -0.6541  0.3649 -0.9202
   16UNL     H9 3427   1.229   3.038   0.708  0.4190  0.1791 -0.5551
   16UNL    H10 3428   1.079   3.082   0.642 -0.1279 -0.5737 -0.1230
   17UNL     H0 3429   1.218   3.494   0.522  0.5594  1.6929 -1.9365
   17UNL     H1 3430   1.444   3.615   0.605 -0.8429  0.0557 -0.5770
   17UNL     C2 3431   1.318   3.454   0.512  0.0830 -0.0753 -0.1422
   17UNL     C3 3432   1.434   3.519   0.555 -0.2201 -0.5786  0.4782
   17UNL     C4 3433   1.476   3.341   0.454 -0.2579 -0.4335  0.8073
   17UNL     C5 3434   1.547   3.221   0.397 -0.3845  0.8100 -0.0521
   17UNL     N6 3435   1.352   3.354   0.435  0.2778  0.1177  0.1182
   17UNL     N7 3436   1.536   3.442   0.518  0.2448  0.3624 -0.0763
   17UNL     H8 3437   1.576   3.245   0.294  0.5535 -0.0693 -0.0075
   17UNL     H9 3438   1.484   3.131   0.404 -0.1288  0.7318  2.1204
   17UNL    H10 3439   1.629   3.191   0.463  0.2947  0.8042 -0.8944
   18UNL     H0 3440   0.008   2.898   1.027 -1.1651 -0.2423  1.2759
   18UNL     H1 3441  -0.245   2.827   0.894 -0.3455 -0.8266 -0.3781
   18UNL     C2 3442  -0.011   2.866   0.926  0.8167  0.0684  0.7747
   18UNL     C3 3443  -0.140   2.834   0.870 -0.2013 -0.0756  0.4067
   18UNL     C4 3444   0.024   2.816   0.740  0.0355  0.1489  0.0478
   18UNL     C5 3445   0.100   2.785   0.614 -0.5097  0.3398  0.6866
   18UNL     N6 3446   0.088   2.870   0.840  0.2767 -0.1258  0.2355
   18UNL     N7 3447  -0.113   2.809   0.742  0.4274 -0.2898  0.6207
   18UNL     H8 3448   0.123   2.678   0.607  2.6455  0.7993  2.2199
   18UNL     H9 3449   0.198   2.834   0.625 -0.6353  0.3583  1.8974
   18UNL    H10 3450   0.054   2.813   0.519 -2.4303 -0.6841  1.2764
    1Co      Co 3451   0.699   2.074   1.813  0.0046 -0.1061  0.2172
    2Co      Co 3452   5.613   2.763   1.787 -0.2708  0.1934  0.3066
    3Co      Co 3453   0.205   1.890   2.102  0.3595  0.0821  0.0412
    4Co      Co 3454   0.255   2.954   1.483  0.2714 -0.2536 -0.1007
    5Co      Co 3455   5.570   2.254   2.097  0.3232 -0.2083  0.1419
    6Co      Co 3456   0.728   2.588   1.498  0.1807  0.2805 -0.0889
    7UNL     H0 3457   5.798   2.350   1.974  2.3999  2.6276 -1.6264
    7UNL     H1 3458   5.819   2.584   1.835 -0.3252  0.0946 -1.2915
    7UNL     C2 3459   5.718   2.420   1.953  0.0096  0.6944  0.4325
    7UNL     C3 3460   5.732   2.543   1.882  0.4297 -0.0365  0.0292
    7UNL     C4 3461   5.548   2.518   1.963 -0.3744  0.2688 -0.4673
    7UNL     C5 3462   5.411   2.550   2.007 -0.1906 -0.3653 -0.2150
    7UNL     N6 3463   5.602   2.407   2.006 -0.0489  0.6290 -0.4995
    7UNL     N7 3464   5.622   2.607   1.896 -0.5371  0.2374  0.8296
    7UNL     H8 3465   5.375   2.489   2.091  3.1881  0.3069  1.8776
    7UNL     H9 3466   5.344   2.535   1.920 -0.4059  0.8693 -0.2727
    7UNL    H10 3467   5.392   2.652   2.040  0.0129 -0.3357 -0.1906
    8UNL     H0 3468   0.308   3.180   1.327 -0.0249  1.6570 -2.6727
    8UNL     H1 3469   0.318   3.181   1.053 -0.3168 -0.7134 -1.8930
    8UNL     C2 3470   0.287   3.094   1.265  0.0677 -0.6439  0.2766
    8UNL     C3 3471   0.297   3.103   1.125  0.5237  0.1610 -0.6615
    8UNL     C4 3472   0.242   2.916   1.189 -0.9130  0.8047 -0.3502
    8UNL     C5 3473   0.241   2.765   1.199  0.3212  0.2209  0.5396
    8UNL     N6 3474   0.247   2.978   1.300  0.3335  0.5820 -0.4901
    8UNL     N7 3475   0.276   2.984   1.077  0.5503 -0.3383 -0.0960
    8UNL     H8 3476   0.342   2.730   1.180 -0.3684 -0.3718 -2.6074
    8UNL     H9 3477   0.177   2.715   1.125  1.2540 -0.9200  0.4912
    8UNL    H10 3478   0.207   2.732   1.298  0.0587  2.5148  1.2775
    9UNL     H0 3479   5.719   2.825   2.057 -2.5670 -0.4963  2.1403
    9UNL     H1 3480   5.682   3.055   2.196  0.4349 -2.0793  0.6338
    9UNL     C2 3481   5.668   2.913   2.022 -0.4334 -0.0670 -0.2170
    9UNL     C3 3482   5.653   3.034   2.094  0.4087  0.3350  0.0858
    9UNL     C4 3483   5.588   3.040   1.899 -0.0449 -0.5374  0.1970
    9UNL     C5 3484   5.554   3.111   1.769  0.1355 -0.4324 -0.5869
    9UNL     N6 3485   5.623   2.913   1.897  0.0814  0.4117  0.0860
    9UNL     N7 3486   5.592   3.113   2.015 -0.2981  0.0645 -0.1938
    9UNL     H8 3487   5.637   3.179   1.750  1.9083 -2.1740  0.5823
    9UNL     H9 3488   5.460   3.167   1.773 -0.6971 -1.8054  2.8175
    9UNL    H10 3489   5.542   3.046   1.681 -0.0840 -1.4722  0.1941
   10UNL     H0 3490   5.762   1.835   1.973 -3.0701  1.4610 -2.1096
   10UNL     H1 3491   5.554   2.008   2.035 -0.1215 -3.3404 -1.6325
   10UNL     C2 3492   5.770   1.931   2.022 -0.1560  0.2803  0.0255
   10UNL     C3 3493   5.661   2.019   2.049 -0.5127 -0.2645 -0.0393
   10UNL     C4 3494   5.848   2.089   2.106  0.2686 -0.3632 -1.1494
   10UNL     C5 3495   5.948   2.177   2.175 -0.9184  0.2555 -0.5350
   10UNL     N6 3496   5.883   1.970   2.070  0.2232  0.1022  0.7977
   10UNL     N7 3497   5.717   2.126   2.089 -0.1279 -0.4529 -1.0318
   10UNL     H8 3498   5.922   2.281   2.154 -1.5970  0.3608  0.7242
   10UNL     H9 3499   6.054   2.160   2.152 -0.4779  1.7467  0.2460
   10UNL    H10 3500   5.939   2.156   2.283 -0.0574 -0.2323 -0.5537
   11UNL     H0 3501   5.635   2.790   1.507 -0.2720 -0.0580  1.5824
   11UNL     H1 3502   5.871   2.858   1.363  2.2095 -0.3727  0.0726
   11UNL     C2 3503   5.735   2.808   1.544  0.2187 -0.3034  0.4063
   11UNL     C3 3504   5.845   2.859   1.468  0.8171  0.0282 -0.2454
   11UNL     C4 3505   5.885   2.826   1.671  0.1724  0.0622 -0.5501
   11UNL     C5 3506   5.947   2.864   1.801 -0.3465 -0.4982  0.3768
   11UNL     N6 3507   5.760   2.785   1.673 -0.7479  0.5838 -0.2020
   11UNL     N7 3508   5.942   2.878   1.552 -0.1745 -0.7891  0.4760
   11UNL     H8 3509   5.911   2.813   1.892 -1.1902  2.4264  1.8143
   11UNL     H9 3510   5.925   2.971   1.809 -0.4791 -0.2903 -2.1604
   11UNL    H10 3511   6.055   2.859   1.786 -0.6190 -0.7428 -1.8659
   12UNL     H0 3512   0.355   2.062   2.266  2.3964 -3.3496 -1.8505
   12UNL     H1 3513   0.384   2.049   2.540  2.3434 -1.8591  0.1830
   12UNL     C2 3514   0.309   1.995   2.338  0.1732 -0.1529 -0.0515
   12UNL     C3 3515   0.320   1.992   2.474  0.2977  0.1829  0.2961
   12UNL     C4 3516   0.179   1.866   2.405  0.1126  0.0015 -0.1614
   12UNL     C5 3517   0.052   1.785   2.408  0.1150 -0.5380 -0.1080
   12UNL     N6 3518   0.219   1.911   2.286 -0.0941  0.1215 -0.0014
   12UNL     N7 3519   0.238   1.910   2.523  0.1271  0.1644  0.4936
   12UNL     H8 3520   0.005   1.766   2.311  0.7669 -0.9809 -0.3443
   12UNL     H9 3521  -0.023   1.817   2.482 -1.2665 -0.8820 -1.3169
   12UNL    H10 3522   0.082   1.686   2.443  0.8855 -0.9645 -1.9026
   13UNL     H0 3523   0.922   1.678   1.656 -1.2373 -0.7907 -0.7241
   13UNL     H1 3524   0.899   1.900   1.813 -1.5711  1.4133 -0.1870
   13UNL     C2 3525   0.834   1.740   1.672 -0.6196 -0.0776  0.0257
   13UNL     C3 3526   0.824   1.857   1.747 -0.6556  0.3697 -0.5772
   13UNL     C4 3527   0.652   1.821   1.647  0.0718 -0.4836  0.0400
   13UNL     C5 3528   0.504   1.830   1.609  0.4374  0.0371  0.2810
   13UNL     N6 3529   0.726   1.724   1.603 -0.0176  0.6360 -0.1990
   13UNL     N7 3530   0.702   1.905   1.734  0.2184  0.6700  0.0119
   13UNL     H8 3531   0.473   1.784   1.514 -3.1365 -0.7118  1.6602
   13UNL     H9 3532   0.464   1.931   1.622  2.3301  0.9033 -0.1398
   13UNL    H10 3533   0.441   1.774   1.678 -0.1047 -1.9916 -1.7416
   14UNL     H0 3534   0.223   2.106   1.918  0.0360  0.5278 -0.6393
   14UNL     H1 3535   0.455   2.228   1.824  0.6126 -0.5151 -1.2124
   14UNL     C2 3536   0.324   2.068   1.922 -0.0979  0.2378  0.0964
   14UNL     C3 3537   0.442   2.137   1.882 -0.2393  0.2446 -0.1645
   14UNL     C4 3538   0.481   1.964   1.978 -0.4310  0.6922  0.1046
   14UNL     C5 3539   0.561   1.852   2.049  0.5269 -0.4423  0.2020
   14UNL     N6 3540   0.349   1.957   1.994 -0.4937 -0.2557  1.3833
   14UNL     N7 3541   0.547   2.073   1.925  0.1215  0.9708 -0.0534
   14UNL     H8 3542   0.660   1.839   2.003  0.5164 -0.7128  0.2530
   14UNL     H9 3543   0.579   1.876   2.154  1.8675 -0.6080  0.0302
   14UNL    H10 3544   0.508   1.756   2.056 -0.3135  0.0965  1.5561
   15UNL     H0 3545   0.278   2.716   1.629 -1.8977  0.1704 -1.1127
   15UNL     H1 3546   0.503   2.554   1.633  2.5728  0.3132 -0.7851
   15UNL     C2 3547   0.369   2.730   1.574 -0.6914 -0.6485  0.5701
   15UNL     C3 3548   0.482   2.649   1.586 -0.5174  0.0422 -0.1695
   15UNL     C4 3549   0.516   2.816   1.465  0.2070  0.0190 -0.8891
   15UNL     C5 3550   0.599   2.920   1.390  0.3022 -0.2273  0.9908
   15UNL     N6 3551   0.393   2.840   1.500  0.1248  0.2899 -0.0415
   15UNL     N7 3552   0.580   2.705   1.510 -0.3013 -0.8034  0.1488
   15UNL     H8 3553   0.550   3.017   1.373  0.6076 -0.3876 -1.0531
   15UNL     H9 3554   0.654   2.876   1.306 -1.7195  1.1877 -1.2072
   15UNL    H10 3555   0.681   2.955   1.453  1.8997  0.5446 -1.3860
   16UNL     H0 3556   0.650   2.316   1.380  0.3037 -0.6693  0.0148
   16UNL     H1 3557   0.653   2.083   1.508  0.3431 -0.7261  1.3622
   16UNL     C2 3558   0.675   2.304   1.485 -0.3271 -1.0084  0.1371
   16UNL     C3 3559   0.663   2.182   1.549  0.1233 -0.0256 -0.2437
   16UNL     C4 3560   0.696   2.340   1.673  0.1819  0.8108 -0.2961
   16UNL     C5 3561   0.699   2.418   1.804 -0.7761  0.2861  0.1653
   16UNL     N6 3562   0.696   2.410   1.560 -0.4221  0.2422  0.4162
   16UNL     N7 3563   0.686   2.202   1.676 -0.1772 -0.0302 -0.0018
   16UNL     H8 3564   0.795   2.469   1.814 -1.0883  1.1517 -1.0520
   16UNL     H9 3565   0.680   2.355   1.892 -0.8574  2.1547  1.5292
   16UNL    H10 3566   0.618   2.491   1.803  0.3858  1.6119 -0.8057
   17UNL     H0 3567   0.736   2.704   1.699  0.4782  2.2882  0.2422
   17UNL     H1 3568   0.939   2.867   1.832  0.2679  2.6274 -2.0082
   17UNL     C2 3569   0.844   2.712   1.695  0.6034  0.6095 -0.8274
   17UNL     C3 3570   0.940   2.788   1.757  0.2714  0.4640  0.1466
   17UNL     C4 3571   1.008   2.639   1.634  0.3327  0.4839 -0.2710
   17UNL     C5 3572   1.112   2.547   1.574  0.4559 -0.0017  0.2570
   17UNL     N6 3573   0.881   2.626   1.605  0.0377 -0.1555  0.2668
   17UNL     N7 3574   1.050   2.740   1.714  0.4778  0.6906 -0.4542
   17UNL     H8 3575   1.206   2.599   1.556 -0.8091  1.6251 -2.3565
   17UNL     H9 3576   1.073   2.477   1.499  0.6388 -1.1430  1.1993
   17UNL    H10 3577   1.131   2.474   1.653  1.3670 -1.1129 -0.9567
   18UNL     H0 3578   5.325   2.249   2.210  0.6051 -0.0654 -0.7235
   18UNL     H1 3579   5.107   2.100   2.132  0.1582 -1.5372 -0.2252
   18UNL     C2 3580   5.313   2.189   2.120 -0.1076 -0.4994 -0.3533
   18UNL     C3 3581   5.197   2.122   2.077 -0.0623  0.1002  0.0134
   18UNL     C4 3582   5.342   2.137   1.926  0.1446 -0.2743  1.1358
   18UNL     C5 3583   5.416   2.128   1.793 -0.0557 -0.8754  0.3711
   18UNL     N6 3584   5.406   2.196   2.026 -0.3324  0.8748 -0.6029
   18UNL     N7 3585   5.219   2.080   1.957 -0.0220 -0.3002  0.3496
   18UNL     H8 3586   5.424   2.028   1.747  1.5805  0.0432 -1.4892
   18UNL     H9 3587   5.518   2.167   1.808 -0.4090  0.0383  0.4525
   18UNL    H10 3588   5.373   2.196   1.719 -1.1173 -1.8903  0.0245
    1Co      Co 3589   0.250   1.376   3.011  0.0466 -0.0988  0.2150
    2Co      Co 3590   5.122   2.107   3.015 -0.2953 -0.1378 -0.3465
    3Co      Co 3591   5.601   1.197   3.302  0.1570  0.0413  0.1758
    4Co      Co 3592   5.606   2.256   2.695 -0.1818  0.0618  0.0519
    5Co      Co 3593   5.133   1.571   3.287  0.2189  0.0377 -0.0055
    6Co      Co 3594   0.227   1.899   2.706  0.0461 -0.3301  0.0096
    7UNL     H0 3595   5.309   1.658   3.112  0.6893 -0.1214  2.2381
    7UNL     H1 3596   5.343   1.908   2.993  0.2831  1.1209 -0.2639
    7UNL     C2 3597   5.241   1.742   3.114  0.0175 -0.5310 -0.2490
    7UNL     C3 3598   5.263   1.871   3.056  0.5501 -0.3003 -0.7107
    7UNL     C4 3599   5.087   1.854   3.176 -0.8708 -0.6803 -0.6829
    7UNL     C5 3600   4.950   1.886   3.235 -0.2205 -0.5662  0.1365
    7UNL     N6 3601   5.135   1.733   3.189  0.0147 -0.2007 -0.0428
    7UNL     N7 3602   5.163   1.943   3.099 -0.2781 -0.7607  0.4257
    7UNL     H8 3603   4.863   1.837   3.188 -0.0815 -0.5463 -0.1465
    7UNL     H9 3604   4.930   1.993   3.245  2.3399 -0.0023 -0.1932
    7UNL    H10 3605   4.938   1.865   3.342 -0.4811 -0.5089  0.1206
    8UNL     H0 3606   5.663   2.478   2.521  0.7651 -0.6167  0.1225
    8UNL     H1 3607   5.616   2.497   2.264 -1.2812 -0.4668 -2.5005
    8UNL     C2 3608   5.627   2.394   2.463 -0.3376  0.0031 -0.1076
    8UNL     C3 3609   5.609   2.406   2.323 -0.6727  0.7120 -0.5353
    8UNL     C4 3610   5.590   2.214   2.389  0.6183  0.0788  0.0747
    8UNL     C5 3611   5.558   2.068   2.384 -0.4042 -1.0298 -0.0569
    8UNL     N6 3612   5.604   2.272   2.511 -0.1101 -0.2483 -0.0811
    8UNL     N7 3613   5.578   2.288   2.279 -0.3349  0.0959  0.0548
    8UNL     H8 3614   5.647   2.016   2.422  2.4190  2.0706 -1.8305
    8UNL     H9 3615   5.546   2.033   2.281 -0.5413 -0.3136 -0.2865
    8UNL    H10 3616   5.471   2.030   2.440 -1.5352  0.0132 -1.0456
    9UNL     H0 3617   5.131   2.133   3.298 -0.7267 -0.9368 -2.7330
    9UNL     H1 3618   5.183   2.382   3.433  1.8817 -0.4566 -0.4311
    9UNL     C2 3619   5.120   2.236   3.268  0.0940 -0.0716 -0.2562
    9UNL     C3 3620   5.146   2.359   3.334  0.1887 -0.1166  0.1025
    9UNL     C4 3621   5.107   2.378   3.130  0.7654 -0.3373 -0.0511
    9UNL     C5 3622   5.113   2.441   2.994  0.4598 -0.0854  0.5339
    9UNL     N6 3623   5.097   2.244   3.140 -0.6803 -0.3935 -0.7647
    9UNL     N7 3624   5.133   2.451   3.241  0.0127 -0.1723  0.1029
    9UNL     H8 3625   5.050   2.394   2.917  0.9936  1.1637 -0.7233
    9UNL     H9 3626   5.215   2.459   2.958 -0.0047  0.5866 -0.5121
    9UNL    H10 3627   5.073   2.542   3.009 -1.2097 -0.6159 -0.0829
   10UNL     H0 3628   5.346   1.136   3.244  0.8719  0.8640  0.3707
   10UNL     H1 3629   5.122   1.294   3.233  0.1712 -0.6314  0.5810
   10UNL     C2 3630   5.345   1.244   3.250  0.3342  0.8663  0.2647
   10UNL     C3 3631   5.226   1.323   3.238  0.2603 -0.9413  0.4793
   10UNL     C4 3632   5.400   1.426   3.290 -0.1440 -0.3880 -0.2869
   10UNL     C5 3633   5.484   1.542   3.337  0.4018  0.2081 -0.3741
   10UNL     N6 3634   5.454   1.307   3.284  0.1211 -1.1702 -0.6381
   10UNL     N7 3635   5.264   1.446   3.261  0.4513  0.2369 -0.1805
   10UNL     H8 3636   5.454   1.560   3.441 -0.1563  0.6228 -0.6009
   10UNL     H9 3637   5.462   1.631   3.277  1.1389  1.4957  1.1768
   10UNL    H10 3638   5.591   1.523   3.322  0.3455 -1.7838  1.3012
   11UNL     H0 3639   5.127   2.140   2.736  1.3568 -1.1100 -1.4986
   11UNL     H1 3640   5.343   2.197   2.580 -0.2144 -1.1962 -0.9120
   11UNL     C2 3641   5.226   2.167   2.769  0.6489 -0.4680  0.2104
   11UNL     C3 3642   5.336   2.206   2.688 -0.9755 -1.0653 -0.9705
   11UNL     C4 3643   5.379   2.204   2.886 -0.6051 -0.0078 -1.0806
   11UNL     C5 3644   5.459   2.186   3.013  0.3685  0.2396  0.7132
   11UNL     N6 3645   5.251   2.168   2.896 -1.0684 -0.6118  0.2503
   11UNL     N7 3646   5.440   2.218   2.769  0.1627  0.2552 -0.3477
   11UNL     H8 3647   5.559   2.230   3.003  0.8079 -0.0742  3.1145
   11UNL     H9 3648   5.469   2.080   3.039 -0.3121 -0.1032 -0.3471
   11UNL    H10 3649   5.409   2.236   3.097 -2.2901  0.0703 -0.6738
   12UNL     H0 3650   5.761   1.339   3.447  1.3311 -1.3034  0.7115
   12UNL     H1 3651   5.759   1.396   3.718 -3.7849  1.3801  2.4630
   12UNL     C2 3652   5.700   1.291   3.522 -1.2084  0.4358 -0.1105
   12UNL     C3 3653   5.704   1.318   3.665  0.1055  0.0686 -0.0710
   12UNL     C4 3654   5.562   1.175   3.614  0.0163 -0.1017  0.2981
   12UNL     C5 3655   5.448   1.085   3.622  0.9385  0.5211  0.5591
   12UNL     N6 3656   5.610   1.200   3.493 -0.1149 -0.0139  0.0933
   12UNL     N7 3657   5.622   1.235   3.720 -0.0500 -0.1222  0.0359
   12UNL     H8 3658   5.481   0.981   3.627 -0.0923  0.1012 -0.7728
   12UNL     H9 3659   5.369   1.090   3.547 -1.5284  2.6446  3.0672
   12UNL    H10 3660   5.394   1.102   3.716  0.3074 -0.9283  0.4797
   13UNL     H0 3661   0.399   0.901   2.915 -1.3519 -0.7292  1.8818
   13UNL     H1 3662   0.436   1.167   3.018  0.3267  1.5197 -1.0936
   13UNL     C2 3663   0.348   0.995   2.897 -0.2735 -0.3641  0.5522
   13UNL     C3 3664   0.365   1.122   2.950 -0.0564 -0.4358  0.4839
   13UNL     C4 3665   0.213   1.126   2.830 -0.3015  0.1695 -0.9126
   13UNL     C5 3666   0.076   1.164   2.772  0.2274 -0.9135 -0.0075
   13UNL     N6 3667   0.240   1.000   2.826  0.0431  0.3931  0.2965
   13UNL     N7 3668   0.280   1.216   2.909 -0.3671  0.0354 -0.8918
   13UNL     H8 3669   0.056   1.110   2.679  0.4502 -0.5153 -0.2886
   13UNL     H9 3670   0.071   1.273   2.762 -0.5666 -1.0557 -1.4079
   13UNL    H10 3671  -0.006   1.140   2.841  0.7450 -0.0769  0.9198
   14UNL     H0 3672   5.610   1.396   3.097 -0.3098  2.0927  3.9881
   14UNL     H1 3673   5.817   1.499   2.967  1.1921  0.7446  0.1734
   14UNL     C2 3674   5.712   1.366   3.116 -0.1270 -0.0569  0.4403
   14UNL     C3 3675   5.819   1.425   3.046 -0.3210  0.0984 -0.3477
   14UNL     C4 3676   5.868   1.270   3.170 -1.1800  0.0795  0.6876
   14UNL     C5 3677   5.955   1.154   3.203 -0.0309 -0.1691 -0.0700
   14UNL     N6 3678   5.741   1.269   3.202 -0.0393  0.7109 -0.1098
   14UNL     N7 3679   5.926   1.357   3.085  0.5916 -0.5399 -0.1365
   14UNL     H8 3680   5.954   1.085   3.118 -0.5688 -0.2140 -0.0331
   14UNL     H9 3681   6.059   1.186   3.219  0.8033 -2.5634 -0.3223
   14UNL    H10 3682   5.918   1.103   3.293  1.3359 -0.1420  0.5337
   15UNL     H0 3683   5.616   2.002   2.838 -0.4502 -1.8640 -0.2279
   15UNL     H1 3684   5.845   1.842   2.860 -0.4539 -0.5722 -1.5784
   15UNL     C2 3685   5.715   2.021   2.799 -0.1817 -1.1154  0.7978
   15UNL     C3 3686   5.826   1.936   2.810  0.5792 -0.0648 -1.0458
   15UNL     C4 3687   5.860   2.110   2.695  0.1997  0.5546 -0.0971
   15UNL     C5 3688   5.937   2.216   2.616  0.2076  0.6620 -0.0094
   15UNL     N6 3689   5.734   2.127   2.720 -0.1656  0.1654 -0.2594
   15UNL     N7 3690   5.922   1.996   2.751 -0.4030 -0.0351  0.5884
   15UNL     H8 3691   5.876   2.298   2.576 -0.7632 -0.2092 -0.3481
   15UNL     H9 3692   5.982   2.165   2.530  0.0665  1.7258 -0.7390
   15UNL    H10 3693   6.011   2.263   2.682  0.6232 -0.9857  0.7293
   16UNL     H0 3694   0.285   1.651   2.590 -3.3313 -4.1731 -0.8987
   16UNL     H1 3695   0.283   1.408   2.709  1.2693 -0.4902  0.1457
   16UNL     C2 3696   0.280   1.635   2.697  0.4529  0.9673  0.4411
   16UNL     C3 3697   0.279   1.506   2.754 -0.3903 -0.1577 -0.6619
   16UNL     C4 3698   0.232   1.652   2.890  0.6010 -0.0404 -0.3572
   16UNL     C5 3699   0.234   1.722   3.027 -0.9522  0.0465  0.6341
   16UNL     N6 3700   0.239   1.728   2.776  0.2309  0.0705  0.5249
   16UNL     N7 3701   0.258   1.517   2.882 -0.1154  0.5030 -0.3121
   16UNL     H8 3702   0.316   1.794   3.035 -1.8474  1.0871  0.6099
   16UNL     H9 3703   0.247   1.644   3.103 -0.5270 -2.2904 -1.6761
   16UNL    H10 3704   0.144   1.783   3.040 -0.0891  1.4457  0.2349
   17UNL     H0 3705   0.271   2.091   2.902  0.1704 -1.2092  2.8757
   17UNL     H1 3706   0.504   2.153   3.025  0.1125  1.5476 -0.0001
   17UNL     C2 3707   0.368   2.053   2.874 -0.1148 -0.3052  0.3767
   17UNL     C3 3708   0.485   2.086   2.943  0.5950  0.7583  0.5206
   17UNL     C4 3709   0.519   1.960   2.786  0.2828  0.1332  0.2934
   17UNL     C5 3710   0.573   1.844   2.702 -0.5801  0.5661  0.7024
   17UNL     N6 3711   0.388   1.968   2.781  0.3259  0.6626  0.3091
   17UNL     N7 3712   0.581   2.019   2.888  0.3635 -0.2660 -0.2209
   17UNL     H8 3713   0.628   1.779   2.771 -0.0630 -1.2106 -1.2902
   17UNL     H9 3714   0.647   1.883   2.631 -0.9835 -0.2905 -0.1971
   17UNL    H10 3715   0.491   1.793   2.650 -1.0265  1.0448  0.9199
   18UNL     H0 3716   4.903   1.479   3.397  1.1626 -0.9309 -0.0636
   18UNL     H1 3717   4.656   1.444   3.285 -1.0831 -0.7844  0.0743
   18UNL     C2 3718   4.876   1.476   3.292 -0.2492  0.0059  0.2419
   18UNL     C3 3719   4.751   1.463   3.237 -0.9381 -0.0849  0.6238
   18UNL     C4 3720   4.902   1.484   3.100 -0.0561  0.1347 -0.0703
   18UNL     C5 3721   4.981   1.494   2.976 -0.0906  0.0316  0.4082
   18UNL     N6 3722   4.975   1.497   3.209  0.0356 -0.5857 -0.4991
   18UNL     N7 3723   4.767   1.468   3.109  0.0464  0.6185  0.8758
   18UNL     H8 3724   5.065   1.561   2.995 -2.0705  2.7620  0.0492
   18UNL     H9 3725   4.926   1.553   2.901  0.7674  2.8971  1.9106
   18UNL    H10 3726   5.015   1.399   2.933  2.2135  0.2773  1.5372
    1Co      Co 3727   5.589   0.693   4.185 -0.3734  0.2522  0.0430
    2Co      Co 3728   4.624   1.381   4.179  0.1707  0.1470 -0.2709
    3Co      Co 3729   5.116   0.508   4.503  0.0547  0.1166  0.2192
    4Co      Co 3730   5.109   1.581   3.893  0.2854  0.2983 -0.0167
    5Co      Co 3731   4.626   0.865   4.476  0.0188 -0.1114 -0.0995
    6Co      Co 3732   5.582   1.222   3.903 -0.2470 -0.3324  0.1617
    7UNL     H0 3733   4.808   0.968   4.368 -0.0205 -0.6962  0.3184
    7UNL     H1 3734   4.849   1.221   4.249 -0.8450  2.2418  0.6927
    7UNL     C2 3735   4.735   1.041   4.336  0.0159 -1.1494 -0.8239
    7UNL     C3 3736   4.760   1.169   4.280  0.1702  0.3423  0.5390
    7UNL     C4 3737   4.567   1.133   4.327  0.1338 -0.0048 -0.9069
    7UNL     C5 3738   4.420   1.152   4.348 -0.5265  1.0583  0.0529
    7UNL     N6 3739   4.614   1.020   4.375 -0.5452  0.4226  0.0301
    7UNL     N7 3740   4.646   1.230   4.281 -0.1563 -0.2486  0.8079
    7UNL     H8 3741   4.375   1.158   4.248 -0.2333  0.2093 -0.1332
    7UNL     H9 3742   4.396   1.243   4.405  1.2215  1.7850 -0.2928
    7UNL    H10 3743   4.373   1.071   4.405  0.9947 -1.0550 -1.5232
    8UNL     H0 3744   5.124   1.797   3.736  0.8808 -1.4851  2.0632
    8UNL     H1 3745   5.136   1.806   3.448  2.4944  0.9842 -0.0765
    8UNL     C2 3746   5.129   1.716   3.664 -0.4790 -0.4320  0.7132
    8UNL     C3 3747   5.131   1.727   3.521 -0.1868  1.1175 -0.0044
    8UNL     C4 3748   5.139   1.530   3.587 -0.6146 -0.8074  0.2436
    8UNL     C5 3749   5.146   1.374   3.582 -0.0788  0.4943  0.1183
    8UNL     N6 3750   5.131   1.594   3.707 -0.1440 -0.0109 -0.2870
    8UNL     N7 3751   5.134   1.605   3.475  0.0740  0.6249  0.1220
    8UNL     H8 3752   5.117   1.326   3.488  0.3342 -2.7949  1.5353
    8UNL     H9 3753   5.079   1.337   3.661  3.5061  0.3347  3.4183
    8UNL    H10 3754   5.245   1.334   3.610 -0.4815 -2.2250 -1.9769
    9UNL     H0 3755   4.651   1.408   4.483 -0.3641  0.4582  1.4730
    9UNL     H1 3756   4.576   1.637   4.612  0.2423 -1.2771  0.9105
    9UNL     C2 3757   4.634   1.504   4.435  0.5145  0.0012  0.1743
    9UNL     C3 3758   4.597   1.618   4.507 -0.0900 -0.6053  0.7133
    9UNL     C4 3759   4.612   1.651   4.299  0.0185  0.0658  0.1646
    9UNL     C5 3760   4.620   1.715   4.165 -0.0702 -0.4172  0.2594
    9UNL     N6 3761   4.643   1.521   4.304  0.4250  0.5606  0.2082
    9UNL     N7 3762   4.578   1.715   4.419 -0.0991  0.0610  0.6336
    9UNL     H8 3763   4.520   1.714   4.120 -0.1960 -3.0714  0.4785
    9UNL     H9 3764   4.680   1.667   4.086  1.2614  1.7214 -0.1116
    9UNL    H10 3765   4.647   1.821   4.172  1.3647 -0.7296 -0.0914
   10UNL     H0 3766   4.845   0.419   4.435  0.4300  0.2219 -0.4043
   10UNL     H1 3767   4.628   0.588   4.394 -0.7898  0.4403  1.5876
   10UNL     C2 3768   4.846   0.527   4.438  0.3385  0.2220 -0.3678
   10UNL     C3 3769   4.732   0.611   4.415 -0.0006 -0.4481 -1.0284
   10UNL     C4 3770   4.894   0.713   4.491  0.4238  0.1279  0.1996
   10UNL     C5 3771   4.975   0.818   4.565 -0.5375 -0.4027  0.4763
   10UNL     N6 3772   4.945   0.587   4.497 -0.3209 -0.2239 -0.2729
   10UNL     N7 3773   4.763   0.736   4.461  0.3126  0.0985 -0.0357
   10UNL     H8 3774   5.080   0.826   4.535 -0.8676 -3.0656 -1.8230
   10UNL     H9 3775   4.971   0.792   4.671  2.3102  1.2884  1.1183
   10UNL    H10 3776   4.922   0.914   4.552 -2.1196 -1.1497  1.1426
   11UNL     H0 3777   4.659   1.362   3.911 -0.2187  3.3809 -2.6272
   11UNL     H1 3778   4.863   1.474   3.754 -0.5221  0.3645  0.0877
   11UNL     C2 3779   4.757   1.397   3.941  0.2587  0.2803 -0.0144
   11UNL     C3 3780   4.857   1.457   3.860 -0.8574  0.0975  0.0284
   11UNL     C4 3781   4.893   1.487   4.058  0.1693 -0.3660  0.2133
   11UNL     C5 3782   4.982   1.508   4.179  0.6239 -0.1027 -0.0504
   11UNL     N6 3783   4.779   1.420   4.070  0.1381  0.7060  0.1497
   11UNL     N7 3784   4.944   1.515   3.937  0.0186 -0.0543  0.0052
   11UNL     H8 3785   5.020   1.611   4.181 -0.6015  0.3592  1.0473
   11UNL     H9 3786   5.064   1.435   4.182  1.2629  0.6235  0.8277
   11UNL    H10 3787   4.916   1.489   4.265  1.2225 -2.1232  0.0391
   12UNL     H0 3788   5.345   0.631   4.671  0.9184 -1.2248  0.4880
   12UNL     H1 3789   5.329   0.656   4.942  0.8536  1.2750 -1.1651
   12UNL     C2 3790   5.261   0.604   4.733 -0.2946  0.7271 -0.2226
   12UNL     C3 3791   5.265   0.606   4.871 -0.0516 -0.0618  0.5094
   12UNL     C4 3792   5.096   0.497   4.797 -0.9584  0.3436  0.6802
   12UNL     C5 3793   4.968   0.415   4.792 -0.7829 -0.1775  0.0959
   12UNL     N6 3794   5.162   0.533   4.685  0.0672 -0.1201 -0.1824
   12UNL     N7 3795   5.154   0.548   4.910  0.6063  0.4553  0.3442
   12UNL     H8 3796   4.980   0.336   4.717  1.5072  0.1683  0.0287
   12UNL     H9 3797   4.876   0.475   4.787 -1.0067 -0.6298 -3.1994
   12UNL    H10 3798   4.953   0.364   4.888 -1.7297 -1.7139 -0.8250
   13UNL     H0 3799   5.844   0.286   4.085  1.0095  2.2882  4.5266
   13UNL     H1 3800   5.798   0.528   4.225 -0.4185 -0.0429 -0.0903
   13UNL     C2 3801   5.766   0.360   4.070 -0.1375  0.5037  0.1829
   13UNL     C3 3802   5.741   0.482   4.145  0.5248  0.6391 -1.1907
   13UNL     C4 3803   5.595   0.441   4.006  0.7081 -0.2653  0.2736
   13UNL     C5 3804   5.458   0.459   3.938 -0.1020  0.1339 -0.2158
   13UNL     N6 3805   5.676   0.340   3.971  0.9268 -0.6037 -0.1470
   13UNL     N7 3806   5.623   0.521   4.112  0.2871 -0.3175 -0.3974
   13UNL     H8 3807   5.380   0.392   3.977  0.8284 -0.9445 -0.1427
   13UNL     H9 3808   5.466   0.436   3.832  0.0698 -0.8282 -0.0005
   13UNL    H10 3809   5.418   0.561   3.945 -1.2261 -0.3685  1.1958
   14UNL     H0 3810   5.097   0.712   4.286  0.0756  1.8437  1.1840
   14UNL     H1 3811   5.311   0.802   4.144  1.4844 -1.2678 -1.1386
   14UNL     C2 3812   5.201   0.689   4.302 -0.0132  0.2109 -0.3029
   14UNL     C3 3813   5.311   0.733   4.227  0.3203  0.2107  0.1701
   14UNL     C4 3814   5.364   0.586   4.358  0.4335  0.0935  0.7159
   14UNL     C5 3815   5.447   0.466   4.415 -0.3784 -0.3161 -0.2599
   14UNL     N6 3816   5.237   0.592   4.385  0.1192  0.1684 -0.3107
   14UNL     N7 3817   5.419   0.664   4.257  0.6946  0.3052  0.1348
   14UNL     H8 3818   5.553   0.481   4.391  0.0400 -3.5523 -0.8615
   14UNL     H9 3819   5.458   0.460   4.524 -0.5606 -0.2167 -0.2351
   14UNL    H10 3820   5.403   0.370   4.386 -0.3315 -0.1470 -0.9164
   15UNL     H0 3821   5.093   1.290   4.006  0.4692  0.7029  2.1505
   15UNL     H1 3822   5.313   1.121   3.987  1.5547 -0.6057 -3.4355
   15UNL     C2 3823   5.192   1.313   3.967 -0.4352 -0.0844 -0.8972
   15UNL     C3 3824   5.306   1.227   3.967 -0.2185 -0.1552 -0.8742
   15UNL     C4 3825   5.347   1.409   3.878 -0.0210  0.4694  0.9921
   15UNL     C5 3826   5.422   1.518   3.805 -0.5497  0.1373  0.5101
   15UNL     N6 3827   5.222   1.430   3.914  0.1742 -0.5693 -0.0650
   15UNL     N7 3828   5.404   1.292   3.910 -0.3469  0.6430 -0.2090
   15UNL     H8 3829   5.461   1.502   3.704 -3.1350 -0.1724 -0.5172
   15UNL     H9 3830   5.516   1.545   3.855 -0.1639  1.8188 -1.0197
   15UNL    H10 3831   5.375   1.616   3.792  0.3451  0.2851 -2.2982
   16UNL     H0 3832   5.638   0.976   3.781  1.4942  1.1154 -0.1769
   16UNL     H1 3833   5.642   0.725   3.899  1.5455  1.7361 -2.8005
   16UNL     C2 3834   5.623   0.949   3.885  0.3776 -0.2404 -0.6599
   16UNL     C3 3835   5.629   0.822   3.945 -0.5281  0.4517 -0.3862
   16UNL     C4 3836   5.574   0.973   4.077  0.0289 -0.1541 -0.3375
   16UNL     C5 3837   5.546   1.050   4.205 -0.0370  0.2558 -0.4402
   16UNL     N6 3838   5.584   1.046   3.966  0.0867 -0.0140 -0.0823
   16UNL     N7 3839   5.601   0.842   4.072 -0.1077  0.8893  0.5152
   16UNL     H8 3840   5.601   1.144   4.220  0.7918 -0.1042 -1.1398
   16UNL     H9 3841   5.559   0.994   4.298  2.0399 -1.2164 -1.5427
   16UNL    H10 3842   5.439   1.073   4.205 -0.2565 -0.6840  0.6457
   17UNL     H0 3843   5.599   1.427   4.117  0.6133  0.6846 -0.0659
   17UNL     H1 3844   5.840   1.518   4.231  0.2488  0.2229 -0.3962
   17UNL     C2 3845   5.700   1.394   4.096  0.4720 -0.2626  0.7116
   17UNL     C3 3846   5.819   1.439   4.160  0.1735 -0.1299  0.0171
   17UNL     C4 3847   5.843   1.288   4.024  0.2684 -0.2164 -0.3803
   17UNL     C5 3848   5.924   1.176   3.961  0.1002 -0.0922  0.4421
   17UNL     N6 3849   5.715   1.302   4.003 -0.4957 -0.1058  0.0706
   17UNL     N7 3850   5.912   1.363   4.112  0.2634 -0.2680 -0.0423
   17UNL     H8 3851   5.938   1.100   4.038  0.7017 -0.6352 -0.1924
   17UNL     H9 3852   6.024   1.209   3.930  0.6532 -0.3954  1.8218
   17UNL    H10 3853   5.882   1.121   3.876  0.1989 -0.2210  0.4761
   18UNL     H0 3854   4.356   0.796   4.603 -0.9234  1.6901 -0.5161
   18UNL     H1 3855   4.126   0.749   4.458  0.8240  0.6282  3.6148
   18UNL     C2 3856   4.346   0.783   4.496  0.0985  0.3005 -0.4670
   18UNL     C3 3857   4.227   0.757   4.419 -0.6492  0.3071 -0.8154
   18UNL     C4 3858   4.405   0.770   4.310  0.1136 -0.2307 -0.0363
   18UNL     C5 3859   4.498   0.774   4.194  0.0894  0.1279 -0.5181
   18UNL     N6 3860   4.454   0.803   4.424 -0.4562 -0.0492 -0.0439
   18UNL     N7 3861   4.271   0.734   4.298 -0.1488 -0.4260  0.5559
   18UNL     H8 3862   4.510   0.877   4.157 -3.1737  0.5591 -0.7151
   18UNL     H9 3863   4.451   0.724   4.108  0.1664 -1.3012  0.2454
   18UNL    H10 3864   4.597   0.736   4.220 -0.0528 -0.8763 -1.3479
    1Co      Co 3865   0.729   4.160   0.609  0.1475  0.2012 -0.0781
    2Co      Co 3866   5.617   4.820   0.601  0.2455  0.1023  0.0612
    3Co      Co 3867   0.258   3.976   0.912  0.3703  0.2093 -0.1151
    4Co      Co 3868   0.220   5.044   0.306  0.1839  0.0107  0.1205
    5Co      Co 3869   5.594   4.305   0.907  0.1107  0.1005  0.2591
    6Co      Co 3870   0.692   4.687   0.314 -0.2652 -0.1912  0.0414
    7UNL     H0 3871   5.776   4.372   0.712  0.1773  0.1256 -0.2859
    7UNL     H1 3872   5.816   4.642   0.600 -2.0148  2.7077 -1.4514
    7UNL     C2 3873   5.730   4.469   0.730 -0.8903 -0.3517 -0.3866
    7UNL     C3 3874   5.753   4.596   0.675  0.6570  0.5462 -0.3215
    7UNL     C4 3875   5.592   4.591   0.801 -0.3400  0.8315 -0.0838
    7UNL     C5 3876   5.459   4.620   0.852 -0.1633 -0.9113  0.6493
    7UNL     N6 3877   5.629   4.467   0.815 -0.3949  0.4493 -0.0074
    7UNL     N7 3878   5.657   4.671   0.718  0.2452 -0.1830 -0.0831
    7UNL     H8 3879   5.423   4.575   0.945 -0.5780 -0.9667  0.4655
    7UNL     H9 3880   5.383   4.585   0.781 -1.5012  0.4179  1.3646
    7UNL    H10 3881   5.444   4.729   0.850 -0.4688 -0.9561  0.2987
    8UNL     H0 3882   0.267   5.255   0.124  0.8749  0.2073 -0.2992
    8UNL     H1 3883   0.213   5.253  -0.147  0.5234 -1.4252 -0.8670
    8UNL     C2 3884   0.234   5.171   0.064 -0.1806  0.1535  0.3298
    8UNL     C3 3885   0.204   5.174  -0.074 -0.3477 -0.0574  0.5743
    8UNL     C4 3886   0.188   4.988   0.004  0.4623  0.0720 -0.9241
    8UNL     C5 3887   0.180   4.835   0.022  0.2942  0.1608 -0.4650
    8UNL     N6 3888   0.226   5.050   0.113 -0.0824 -0.1979  0.9711
    8UNL     N7 3889   0.178   5.055  -0.119  0.7810 -0.1553  0.0942
    8UNL     H8 3890   0.146   4.808   0.123  1.8758  0.8140  0.2700
    8UNL     H9 3891   0.284   4.803   0.013  0.7990  1.3874  0.7475
    8UNL    H10 3892   0.117   4.780  -0.050 -0.7401  0.1929  0.3885
    9UNL     H0 3893   5.729   4.876   0.859 -0.8230 -0.7911 -1.2029
    9UNL     H1 3894   5.678   5.121   1.006  1.8837  0.2422 -0.7609
    9UNL     C2 3895   5.674   4.965   0.832 -0.3622  0.1067  0.6607
    9UNL     C3 3896   5.649   5.082   0.909  0.1562  0.7423 -0.4731
    9UNL     C4 3897   5.580   5.099   0.710  0.7445  0.0911 -0.0660
    9UNL     C5 3898   5.542   5.169   0.578  0.3038 -0.2400  0.4120
    9UNL     N6 3899   5.622   4.973   0.710  0.6935  0.2286 -0.3481
    9UNL     N7 3900   5.593   5.169   0.827  0.2860  0.1570 -0.1174
    9UNL     H8 3901   5.574   5.114   0.488 -0.8880 -0.5132  0.1358
    9UNL     H9 3902   5.587   5.269   0.577 -2.6288  1.2208 -2.0724
    9UNL    H10 3903   5.433   5.176   0.571  0.4435  2.5861 -0.2766
   10UNL     H0 3904   5.833   3.878   0.774  1.1955  0.0827  0.7632
   10UNL     H1 3905   5.598   4.024   0.806  0.6041  0.0698 -1.1983
   10UNL     C2 3906   5.822   3.969   0.831  0.3890  0.0124  0.7421
   10UNL     C3 3907   5.696   4.044   0.847  0.0635 -0.1880  0.2657
   10UNL     C4 3908   5.864   4.142   0.906 -0.2193 -0.5259 -0.8083
   10UNL     C5 3909   5.936   4.255   0.973 -0.2817  0.6392  0.2778
   10UNL     N6 3910   5.929   4.026   0.889  0.4451 -0.0799 -0.1483
   10UNL     N7 3911   5.727   4.159   0.894 -0.4078 -0.0479 -0.3859
   10UNL     H8 3912   5.921   4.272   1.081  0.0311  0.3738  0.3621
   10UNL     H9 3913   5.899   4.346   0.923 -0.6722  0.2641 -0.1213
   10UNL    H10 3914   6.044   4.245   0.959 -0.5923 -0.3069 -1.8099
   11UNL     H0 3915   5.637   4.799   0.318  0.5249 -2.4670  1.4061
   11UNL     H1 3916   5.811   4.965   0.177  2.4454 -1.6440 -0.1944
   11UNL     C2 3917   5.722   4.856   0.353 -0.2525 -0.0586 -0.2741
   11UNL     C3 3918   5.815   4.937   0.281 -0.6204 -0.5220  0.3025
   11UNL     C4 3919   5.860   4.930   0.473 -0.0919 -0.0305 -0.5061
   11UNL     C5 3920   5.934   4.953   0.603 -0.2098  0.3827  0.4080
   11UNL     N6 3921   5.751   4.855   0.481  0.0205 -0.8831 -0.5457
   11UNL     N7 3922   5.895   4.994   0.363  0.7588  0.1735 -0.5971
   11UNL     H8 3923   5.904   5.047   0.651  0.6834 -0.3729  2.5513
   11UNL     H9 3924   6.041   4.969   0.586 -0.4099  0.3445 -1.0315
   11UNL    H10 3925   5.929   4.863   0.666 -0.7820 -1.7920 -2.5267
   12UNL     H0 3926   0.488   4.057   1.094 -0.7920  0.9120  0.2565
   12UNL     H1 3927   0.482   4.046   1.359 -0.8985  2.1910 -0.3164
   12UNL     C2 3928   0.402   4.021   1.149 -0.7290 -0.0843 -0.2619
   12UNL     C3 3929   0.408   4.009   1.289  0.1335 -0.1440 -0.2785
   12UNL     C4 3930   0.241   3.920   1.200  0.0133 -0.9450 -0.6482
   12UNL     C5 3931   0.102   3.871   1.186  0.2739  0.5952 -0.8560
   12UNL     N6 3932   0.297   3.972   1.091 -0.4917  0.5639 -0.2707
   12UNL     N7 3933   0.299   3.946   1.324  0.3431 -0.2638  0.5564
   12UNL     H8 3934   0.080   3.779   1.241  0.7417 -0.3990 -2.2930
   12UNL     H9 3935   0.069   3.844   1.085 -1.6649 -2.1505  0.3775
   12UNL    H10 3936   0.035   3.956   1.206  0.3198  0.4943 -0.2461
   13UNL     H0 3937   0.901   3.705   0.494 -2.0256 -2.2760 -1.7083
   13UNL     H1 3938   0.906   3.919   0.658  0.8094 -0.7860  0.1553
   13UNL     C2 3939   0.859   3.802   0.469 -0.6283 -1.1282  0.1122
   13UNL     C3 3940   0.860   3.912   0.560 -0.1582  0.0633  0.5190
   13UNL     C4 3941   0.736   3.938   0.399  0.6968 -0.0445 -0.5964
   13UNL     C5 3942   0.611   3.991   0.314  0.2792  0.6088  0.0394
   13UNL     N6 3943   0.782   3.821   0.367 -0.3421 -0.2604 -0.1390
   13UNL     N7 3944   0.774   4.001   0.515 -0.7896 -0.4315  0.3822
   13UNL     H8 3945   0.532   3.918   0.336 -0.6884  1.3410 -0.9351
   13UNL     H9 3946   0.625   3.984   0.206 -0.7103 -2.6223  0.0100
   13UNL    H10 3947   0.591   4.097   0.333  0.7161  1.1179 -2.0725
   14UNL     H0 3948   0.259   4.168   0.745  0.9697  1.7849  0.0320
   14UNL     H1 3949   0.462   4.249   0.574  1.0685 -0.1594  0.0787
   14UNL     C2 3950   0.363   4.137   0.750  0.7385  0.9358 -0.3448
   14UNL     C3 3951   0.459   4.183   0.659 -0.2623 -0.1085  0.1017
   14UNL     C4 3952   0.524   4.025   0.778 -0.0575  0.0826 -0.2769
   14UNL     C5 3953   0.613   3.928   0.849  0.3146 -0.1642  0.1189
   14UNL     N6 3954   0.411   4.052   0.838  0.1979  0.0205 -0.2284
   14UNL     N7 3955   0.564   4.115   0.688 -0.5445 -0.4107  0.2375
   14UNL     H8 3956   0.675   3.879   0.773 -2.0066 -1.6637 -0.8799
   14UNL     H9 3957   0.679   3.977   0.923  2.0287 -2.0485 -0.0686
   14UNL    H10 3958   0.556   3.858   0.910 -0.2331  0.0884 -0.1002
   15UNL     H0 3959   0.210   4.777   0.343 -0.7765  0.2997  2.3997
   15UNL     H1 3960   0.429   4.601   0.373  2.6978  0.2334  2.5515
   15UNL     C2 3961   0.316   4.799   0.341 -0.7209  0.0584 -0.4462
   15UNL     C3 3962   0.425   4.707   0.352  0.8898 -0.2449  0.0397
   15UNL     C4 3963   0.487   4.901   0.334  0.1536 -0.2913  0.9806
   15UNL     C5 3964   0.574   5.011   0.284 -0.0522  0.1041  0.0467
   15UNL     N6 3965   0.357   4.925   0.339 -0.5530  0.0212  0.5245
   15UNL     N7 3966   0.531   4.771   0.337  0.0781  0.2377  0.0667
   15UNL     H8 3967   0.551   5.069   0.194  0.3683  0.2340  0.0243
   15UNL     H9 3968   0.675   4.971   0.272  0.2141  0.4380  1.0681
   15UNL    H10 3969   0.587   5.080   0.368  0.5375 -0.0404  0.0805
   16UNL     H0 3970   0.815   4.462   0.216  1.6943  2.0647  2.2563
   16UNL     H1 3971   0.826   4.220   0.332  0.8280  2.2830 -0.3620
   16UNL     C2 3972   0.756   4.432   0.302 -0.6574  0.8286  0.3327
   16UNL     C3 3973   0.763   4.303   0.361 -0.9126  0.8151  0.2138
   16UNL     C4 3974   0.669   4.435   0.480 -0.0165 -0.6012 -0.0762
   16UNL     C5 3975   0.655   4.509   0.614  0.2321  0.6485 -0.8611
   16UNL     N6 3976   0.683   4.512   0.370  0.4822  0.1168 -0.8337
   16UNL     N7 3977   0.710   4.303   0.477 -0.4998 -0.2701  0.6423
   16UNL     H8 3978   0.557   4.557   0.621  0.1246  0.2330  0.8560
   16UNL     H9 3979   0.733   4.586   0.615  0.8473  0.0726  1.3530
   16UNL    H10 3980   0.668   4.438   0.696  1.6857  2.0036  0.1341
   17UNL     H0 3981   0.729   4.892   0.506 -0.5050  0.0847 -0.9440
   17UNL     H1 3982   0.968   5.020   0.568 -0.9077  2.3678 -1.8216
   17UNL     C2 3983   0.831   4.860   0.486 -0.4311 -0.5543  0.3756
   17UNL     C3 3984   0.949   4.928   0.514 -0.2541  0.5011  0.9048
   17UNL     C4 3985   0.977   4.754   0.401  0.3778  0.0143 -0.3663
   17UNL     C5 3986   1.045   4.634   0.333 -0.3184  0.0087  0.1128
   17UNL     N6 3987   0.846   4.754   0.406  0.4857  0.7607 -0.2187
   17UNL     N7 3988   1.048   4.853   0.472  0.1605 -0.0304 -0.1855
   17UNL     H8 3989   1.083   4.556   0.399 -0.1193 -1.0504 -1.2068
   17UNL     H9 3990   1.132   4.673   0.280 -1.1765  1.5805 -0.2004
   17UNL    H10 3991   0.983   4.587   0.255 -1.2469  1.2428  0.0672
   18UNL     H0 3992   5.330   4.307   1.011  0.8504 -2.5823  1.2642
   18UNL     H1 3993   5.124   4.142   0.899  0.3252  0.6716  0.8898
   18UNL     C2 3994   5.327   4.251   0.919  0.0595 -0.3766 -0.1440
   18UNL     C3 3995   5.220   4.172   0.860  0.0285  0.0410 -0.3800
   18UNL     C4 3996   5.377   4.197   0.738  0.6309 -0.3214 -0.2418
   18UNL     C5 3997   5.455   4.213   0.613  0.2246 -0.3169  0.2566
   18UNL     N6 3998   5.434   4.250   0.843  0.4529  0.5311 -0.1464
   18UNL     N7 3999   5.248   4.148   0.733 -0.2183  1.0249 -0.7225
   18UNL     H8 4000   5.550   4.162   0.633 -0.1885 -0.5394  1.8217
   18UNL     H9 4001   5.468   4.316   0.578 -1.0478 -0.2813 -0.1825
   18UNL    H10 4002   5.426   4.148   0.529 -1.2182 -2.0906  2.0034
    1Co      Co 4003   0.236   3.445   1.814 -0.0976  0.2155 -0.2396
    2Co      Co 4004   5.098   4.139   1.808  0.0161 -0.1010 -0.2726
    3Co      Co 4005   5.577   3.291   2.071  0.1113  0.2214  0.0218
    4Co      Co 4006   5.606   4.299   1.507  0.1261 -0.3252 -0.3275
    5Co      Co 4007   5.088   3.600   2.085 -0.2557 -0.1968  0.1155
    6Co      Co 4008   0.235   3.947   1.494 -0.1405  0.1835 -0.0262
    7UNL     H0 4009   5.270   3.686   1.909 -2.0753 -2.0431  0.4671
    7UNL     H1 4010   5.288   3.914   1.765 -1.4420 -0.4683 -1.2217
    7UNL     C2 4011   5.202   3.770   1.911  0.3429  0.0809 -0.2613
    7UNL     C3 4012   5.220   3.888   1.846 -0.2196 -0.2650 -0.1003
    7UNL     C4 4013   5.065   3.893   1.983  0.3364 -0.2984 -0.5740
    7UNL     C5 4014   4.932   3.927   2.049  0.0074  0.3380  0.9371
    7UNL     N6 4015   5.112   3.775   2.008  0.1876 -0.4518  0.2213
    7UNL     N7 4016   5.123   3.969   1.886 -0.6084 -0.0285  0.5716
    7UNL     H8 4017   4.866   3.841   2.030 -2.1667  1.8325  1.4012
    7UNL     H9 4018   4.884   4.017   2.009 -1.2418 -1.0254 -0.8160
    7UNL    H10 4019   4.941   3.932   2.158  0.5007 -1.6723  1.0378
    8UNL     H0 4020   5.689   4.515   1.361 -1.4439  0.1159  0.0387
    8UNL     H1 4021   5.676   4.550   1.080 -0.5589  0.2909  0.5155
    8UNL     C2 4022   5.663   4.447   1.281  0.2157 -0.2866 -0.1930
    8UNL     C3 4023   5.661   4.464   1.144 -0.6499  0.2139  0.3919
    8UNL     C4 4024   5.587   4.279   1.198 -0.8258  0.5302  0.3156
    8UNL     C5 4025   5.539   4.135   1.192  0.4255  0.5085 -0.2443
    8UNL     N6 4026   5.614   4.326   1.314 -0.9774 -0.1184  0.1551
    8UNL     N7 4027   5.614   4.353   1.087  0.7189 -0.2823 -0.9607
    8UNL     H8 4028   5.532   4.104   1.087  0.3394 -0.0428 -0.0799
    8UNL     H9 4029   5.438   4.127   1.234  1.1925 -1.8660  1.3566
    8UNL    H10 4030   5.597   4.066   1.254 -1.8514  0.4354  1.9792
    9UNL     H0 4031   5.180   4.148   2.106 -0.6617 -0.4041 -0.2729
    9UNL     H1 4032   5.220   4.394   2.240 -0.6657  1.2758  0.3062
    9UNL     C2 4033   5.154   4.246   2.069  0.6001 -0.0799 -0.3346
    9UNL     C3 4034   5.177   4.373   2.143  0.0709 -0.3069  0.2988
    9UNL     C4 4035   5.101   4.393   1.957 -0.1840  0.1233  0.1009
    9UNL     C5 4036   5.069   4.468   1.827  0.3463 -0.1737 -0.3274
    9UNL     N6 4037   5.110   4.262   1.947 -0.2268  0.3067 -0.0886
    9UNL     N7 4038   5.127   4.466   2.064 -0.6286 -0.5160 -0.3973
    9UNL     H8 4039   5.031   4.403   1.747  0.7625 -1.2548  0.3329
    9UNL     H9 4040   5.157   4.515   1.780  0.4431  1.4362  1.3341
    9UNL    H10 4041   4.989   4.540   1.847  0.4134 -0.5739  1.5414
   10UNL     H0 4042   5.350   3.173   1.990 -0.2240 -0.2035 -0.8486
   10UNL     H1 4043   5.093   3.303   2.001  0.9692 -2.1282 -0.2196
   10UNL     C2 4044   5.320   3.275   2.010  0.5156 -0.1909  0.2810
   10UNL     C3 4045   5.194   3.340   2.010  0.1103  0.2003  0.4763
   10UNL     C4 4046   5.341   3.464   2.072  0.2525 -0.7960  0.2716
   10UNL     C5 4047   5.414   3.589   2.111 -0.8431 -0.5371  0.0587
   10UNL     N6 4048   5.411   3.359   2.052  0.4241  0.6451  0.0939
   10UNL     N7 4049   5.211   3.461   2.049  0.1327 -0.4964 -0.2400
   10UNL     H8 4050   5.342   3.672   2.109 -1.7667 -1.3203 -0.1127
   10UNL     H9 4051   5.501   3.616   2.050  0.1583  1.4257  2.1790
   10UNL    H10 4052   5.467   3.570   2.205  1.4980 -0.7655 -1.2483
   11UNL     H0 4053   5.141   4.288   1.562  0.6113  1.7516  0.1303
   11UNL     H1 4054   5.364   4.264   1.401 -1.9372  0.1962  0.4744
   11UNL     C2 4055   5.232   4.237   1.588 -0.0415  0.2340 -0.4437
   11UNL     C3 4056   5.349   4.233   1.503  0.2620 -0.2296  0.7315
   11UNL     C4 4057   5.386   4.185   1.703 -0.0503  0.2802  0.1842
   11UNL     C5 4058   5.456   4.159   1.834  0.4063  0.7184  0.6215
   11UNL     N6 4059   5.257   4.190   1.712 -0.3031  0.0706  0.3846
   11UNL     N7 4060   5.451   4.213   1.585 -0.1416  0.2505 -0.2753
   11UNL     H8 4061   5.559   4.196   1.820 -0.2325  2.5185  0.4404
   11UNL     H9 4062   5.441   4.058   1.874 -0.0551 -0.2416 -1.8021
   11UNL    H10 4063   5.412   4.226   1.909  1.1656  2.1487 -0.1744
   12UNL     H0 4064   5.753   3.439   2.244  1.4200  0.1103 -0.2408
   12UNL     H1 4065   5.804   3.366   2.503 -0.4553  1.8929  0.4079
   12UNL     C2 4066   5.693   3.374   2.306 -0.0534  1.0228 -0.6563
   12UNL     C3 4067   5.719   3.346   2.440  0.7358 -0.2614 -0.6147
   12UNL     C4 4068   5.540   3.266   2.369 -0.8138  0.1530  0.3310
   12UNL     C5 4069   5.404   3.202   2.368  0.1866 -0.2575  0.2528
   12UNL     N6 4070   5.586   3.310   2.256 -0.1990  0.1429 -0.7479
   12UNL     N7 4071   5.610   3.288   2.491 -0.1856  0.0270  0.3712
   12UNL     H8 4072   5.380   3.130   2.289 -0.4622 -0.4459  0.6156
   12UNL     H9 4073   5.330   3.283   2.359  1.6524  1.0000 -1.1381
   12UNL    H10 4074   5.390   3.134   2.452  0.3691 -1.7975 -0.9211
   13UNL     H0 4075   0.462   3.087   1.585 -1.8923 -0.8551 -1.0315
   13UNL     H1 4076   0.443   3.267   1.802 -0.4224  0.1618  0.1071
   13UNL     C2 4077   0.377   3.147   1.617 -0.5202  1.0629 -0.8217
   13UNL     C3 4078   0.371   3.238   1.727  0.5817 -0.7565 -0.5419
   13UNL     C4 4079   0.191   3.210   1.628 -0.4045  0.0784  0.4749
   13UNL     C5 4080   0.056   3.234   1.572 -0.2905  0.1328  0.3531
   13UNL     N6 4081   0.268   3.128   1.555  0.3636  0.2017  0.3443
   13UNL     N7 4082   0.247   3.277   1.732  0.0192  0.8216 -0.4903
   13UNL     H8 4083   0.059   3.212   1.465  0.4561 -1.1903  0.6199
   13UNL     H9 4084   0.026   3.335   1.605 -1.6905 -0.3830  0.7245
   13UNL    H10 4085  -0.010   3.164   1.624 -0.5076  2.5247  3.6025
   14UNL     H0 4086   5.591   3.520   1.873 -0.8030  1.6381  3.0421
   14UNL     H1 4087   5.835   3.621   1.783 -0.4506  2.0183  1.3887
   14UNL     C2 4088   5.690   3.484   1.897 -0.1808  0.5097 -0.5647
   14UNL     C3 4089   5.814   3.536   1.847 -0.6240 -0.2964 -1.5095
   14UNL     C4 4090   5.835   3.364   1.954 -1.1895 -0.0790 -0.3662
   14UNL     C5 4091   5.905   3.252   2.030  0.1503  0.5026 -0.1106
   14UNL     N6 4092   5.705   3.379   1.975 -0.3037  0.7776  0.3598
   14UNL     N7 4093   5.913   3.450   1.879 -0.3596  0.6438 -0.7389
   14UNL     H8 4094   6.001   3.271   2.079  1.2600 -1.1760 -1.4816
   14UNL     H9 4095   5.837   3.218   2.109  0.7409  0.7626  0.5185
   14UNL    H10 4096   5.922   3.163   1.967  2.1797  0.6743  0.1107
   15UNL     H0 4097   5.638   4.061   1.639 -0.3235 -0.3265 -0.5543
   15UNL     H1 4098   5.809   3.875   1.562  3.3223 -0.0006 -0.8763
   15UNL     C2 4099   5.723   4.079   1.575 -0.1305 -0.2567 -0.2815
   15UNL     C3 4100   5.811   3.981   1.538 -0.3707  0.4729  0.3305
   15UNL     C4 4101   5.882   4.179   1.517  0.1388 -0.5905  0.0667
   15UNL     C5 4102   5.950   4.300   1.449  0.4606 -0.2558 -0.0794
   15UNL     N6 4103   5.758   4.202   1.536 -0.1290 -0.4399 -0.2985
   15UNL     N7 4104   5.921   4.044   1.507 -0.6404 -0.0500 -0.0710
   15UNL     H8 4105   5.897   4.332   1.358  0.6430 -2.1735 -0.8974
   15UNL     H9 4106   6.056   4.286   1.427  0.7017 -0.1790  0.9723
   15UNL    H10 4107   5.954   4.381   1.523 -1.6505 -0.1195 -0.0418
   16UNL     H0 4108   0.266   3.686   1.399 -2.8583 -2.1446 -1.1173
   16UNL     H1 4109   0.319   3.469   1.548  0.3796  0.3548 -1.6667
   16UNL     C2 4110   0.247   3.675   1.505  0.3226 -0.9304 -0.3330
   16UNL     C3 4111   0.281   3.564   1.581  0.1273 -0.2829 -0.0177
   16UNL     C4 4112   0.211   3.726   1.694 -0.3806 -0.4546 -0.2848
   16UNL     C5 4113   0.196   3.811   1.814  0.5496 -0.1863  0.0424
   16UNL     N6 4114   0.208   3.783   1.575  0.3310  0.3510  0.1396
   16UNL     N7 4115   0.250   3.593   1.704 -0.3208 -0.0837  0.1631
   16UNL     H8 4116   0.094   3.823   1.854  0.4605  1.6444 -0.6551
   16UNL     H9 4117   0.237   3.912   1.804  1.3002 -0.5292 -0.3592
   16UNL    H10 4118   0.253   3.766   1.896 -1.4056  0.0818  1.6323
   17UNL     H0 4119   0.254   4.172   1.659  0.3267 -1.3990  1.9373
   17UNL     H1 4120   0.461   4.278   1.791 -1.5178 -0.0287  0.5651
   17UNL     C2 4121   0.355   4.134   1.653  0.7095 -0.2214  0.4292
   17UNL     C3 4122   0.457   4.192   1.727 -0.4164  0.2852  0.0464
   17UNL     C4 4123   0.508   4.019   1.632 -1.0201 -0.4346  0.3860
   17UNL     C5 4124   0.598   3.906   1.575 -0.3058  0.4199  0.2184
   17UNL     N6 4125   0.387   4.021   1.592 -0.3000 -0.4541 -0.2738
   17UNL     N7 4126   0.565   4.118   1.712  0.1335 -0.1261  0.2445
   17UNL     H8 4127   0.598   3.915   1.466 -0.5389 -0.5741  0.1257
   17UNL     H9 4128   0.562   3.804   1.590  0.9690 -0.1149 -0.2438
   17UNL    H10 4129   0.700   3.911   1.615 -0.6092 -2.8071  1.7450
   18UNL     H0 4130   4.830   3.578   2.208  1.6334 -0.0281  0.0653
   18UNL     H1 4131   4.603   3.569   2.070  1.2968 -1.0600  3.6505
   18UNL     C2 4132   4.828   3.548   2.104  0.2442 -0.7156  0.2726
   18UNL     C3 4133   4.703   3.547   2.034  0.4210 -0.2289  0.3293
   18UNL     C4 4134   4.870   3.517   1.908  0.3680 -0.4637  0.3134
   18UNL     C5 4135   4.947   3.523   1.779  0.5003 -0.3130  0.4722
   18UNL     N6 4136   4.931   3.527   2.025  0.3221 -0.0896 -0.1315
   18UNL     N7 4137   4.729   3.538   1.907 -1.1432  0.2565 -0.2054
   18UNL     H8 4138   4.877   3.490   1.702 -0.3074 -1.7566  1.7603
   18UNL     H9 4139   5.036   3.459   1.774 -0.1438 -1.1719 -0.1246
   18UNL    H10 4140   4.979   3.628   1.769  1.8329 -0.5581  1.7319
    1Co      Co 4141   5.593   2.778   2.967 -0.3295  0.1250  0.0526
    2Co      Co 4142   4.612   3.451   2.983 -0.0268 -0.0714  0.1912
    3Co      Co 4143   5.124   2.625   3.310  0.1415 -0.3191  0.1840
    4Co      Co 4144   5.091   3.637   2.681 -0.2851 -0.1894 -0.0498
    5Co      Co 4145   4.618   2.934   3.270  0.4412  0.0196 -0.2036
    6Co      Co 4146   5.578   3.295   2.672 -0.0884  0.0923  0.1320
    7UNL     H0 4147   4.848   2.999   3.072  0.5223  0.0125 -2.3232
    7UNL     H1 4148   4.833   3.228   2.914 -2.3434 -0.7406 -2.2506
    7UNL     C2 4149   4.771   3.075   3.074  0.3249 -0.1975 -0.6221
    7UNL     C3 4150   4.768   3.193   2.993  0.1986  0.1139  0.3750
    7UNL     C4 4151   4.625   3.195   3.141  0.3489 -0.1191  0.4371
    7UNL     C5 4152   4.495   3.227   3.209  0.0842 -0.0528  0.4609
    7UNL     N6 4153   4.682   3.081   3.173 -0.4732  0.3939  0.3609
    7UNL     N7 4154   4.669   3.270   3.029  0.5547  0.7212  0.1509
    7UNL     H8 4155   4.506   3.308   3.283  0.8524  1.7689 -1.5070
    7UNL     H9 4156   4.453   3.141   3.262  1.1219 -0.6997  0.2679
    7UNL    H10 4157   4.412   3.256   3.142  0.8672 -1.0666 -1.0136
    8UNL     H0 4158   5.118   3.831   2.516 -1.7371  1.1590 -2.4996
    8UNL     H1 4159   5.151   3.828   2.247 -0.9366 -0.3382 -0.2638
    8UNL     C2 4160   5.109   3.746   2.450  0.0408 -0.7406 -0.4562
    8UNL     C3 4161   5.127   3.748   2.315  0.2194 -0.4472  0.0378
    8UNL     C4 4162   5.077   3.556   2.393  1.2872 -0.0902  0.0061
    8UNL     C5 4163   5.038   3.410   2.396 -0.3062  0.4326  1.3556
    8UNL     N6 4164   5.080   3.626   2.502 -0.1161 -0.2171  0.1576
    8UNL     N7 4165   5.120   3.620   2.277  0.2182 -0.0261  0.3784
    8UNL     H8 4166   5.020   3.365   2.298 -1.2969  1.4010  1.0782
    8UNL     H9 4167   4.938   3.386   2.433 -1.2012  1.1650 -0.4619
    8UNL    H10 4168   5.118   3.357   2.451  0.8554  0.4664 -0.2240
    9UNL     H0 4169   4.685   3.463   3.290 -3.0414 -0.6039  0.4708
    9UNL     H1 4170   4.661   3.711   3.421 -0.6181  3.5313 -0.8220
    9UNL     C2 4171   4.653   3.557   3.248  0.0586  0.2561 -0.2063
    9UNL     C3 4172   4.647   3.680   3.318 -0.5165 -0.2820  0.1389
    9UNL     C4 4173   4.616   3.709   3.122 -0.0601  0.0122 -0.7060
    9UNL     C5 4174   4.559   3.781   3.002  0.1950 -0.1408 -0.2134
    9UNL     N6 4175   4.631   3.577   3.118 -0.1353 -0.8068  0.1923
    9UNL     N7 4176   4.632   3.775   3.234  0.3960 -0.2765 -0.3172
    9UNL     H8 4177   4.452   3.799   3.013  0.2555  0.3612 -0.4428
    9UNL     H9 4178   4.562   3.720   2.911  1.2016  0.2293 -0.4450
    9UNL    H10 4179   4.605   3.877   2.976  1.5506 -1.0076 -1.1360
   10UNL     H0 4180   4.877   2.532   3.170 -0.7155 -1.3428  1.8056
   10UNL     H1 4181   4.640   2.679   3.203  1.0130  0.0502 -1.6976
   10UNL     C2 4182   4.861   2.630   3.213 -0.1976 -0.2199 -0.3860
   10UNL     C3 4183   4.742   2.698   3.232  0.7528 -0.4690 -0.3532
   10UNL     C4 4184   4.900   2.800   3.303  0.2555 -0.0467  0.7566
   10UNL     C5 4185   4.980   2.897   3.382 -0.0606  0.2914 -0.1532
   10UNL     N6 4186   4.969   2.699   3.246 -0.5216 -0.4540 -0.5172
   10UNL     N7 4187   4.767   2.817   3.291 -0.9835 -0.1030  0.1507
   10UNL     H8 4188   4.961   3.003   3.361 -1.9981 -0.1285 -0.7034
   10UNL     H9 4189   5.089   2.889   3.373 -0.0880  1.3884 -1.9104
   10UNL    H10 4190   4.963   2.894   3.490 -0.3013  1.6299 -0.1310
   11UNL     H0 4191   4.623   3.452   2.700 -0.1282 -1.0597 -0.1698
   11UNL     H1 4192   4.828   3.548   2.562  0.5217  0.3317 -0.4469
   11UNL     C2 4193   4.714   3.493   2.743 -0.4101 -0.0091 -0.5500
   11UNL     C3 4194   4.827   3.539   2.669  0.0490 -0.4053 -0.5073
   11UNL     C4 4195   4.866   3.544   2.867 -0.0122 -0.3357 -0.1499
   11UNL     C5 4196   4.940   3.572   2.997 -0.4653  0.6033  0.3341
   11UNL     N6 4197   4.741   3.502   2.871 -0.7723 -1.2970 -0.5965
   11UNL     N7 4198   4.921   3.582   2.751 -0.6856  0.3798 -0.2153
   11UNL     H8 4199   4.914   3.671   3.037 -0.9975  0.5075  0.2241
   11UNL     H9 4200   5.048   3.560   2.980 -0.3422  1.0254  0.7638
   11UNL    H10 4201   4.926   3.500   3.078  0.9995 -0.7499 -0.5592
   12UNL     H0 4202   5.272   2.717   3.457  1.5970  0.5305  1.3853
   12UNL     H1 4203   5.291   2.722   3.734  1.3746  0.5257 -1.3804
   12UNL     C2 4204   5.204   2.672   3.528 -0.0099 -0.4767 -0.7113
   12UNL     C3 4205   5.218   2.670   3.674  0.0490 -0.1028  0.6738
   12UNL     C4 4206   5.056   2.563   3.615 -0.6673  0.2503  0.3858
   12UNL     C5 4207   4.913   2.512   3.623 -0.3515 -0.4356  0.5907
   12UNL     N6 4208   5.096   2.613   3.496  0.5956  0.0744 -0.0904
   12UNL     N7 4209   5.120   2.598   3.725 -0.1235  0.1077 -0.1662
   12UNL     H8 4210   4.890   2.480   3.725 -0.4031 -0.4919  0.5623
   12UNL     H9 4211   4.886   2.434   3.550  0.2063  0.2402 -0.3576
   12UNL    H10 4212   4.842   2.594   3.608 -1.9017 -2.0512 -1.6213
   13UNL     H0 4213   5.833   2.354   2.855 -4.7180 -2.9710  0.4067
   13UNL     H1 4214   5.860   2.610   2.943  0.5240 -0.0928 -2.5615
   13UNL     C2 4215   5.761   2.435   2.847 -0.3595  1.4096  0.4739
   13UNL     C3 4216   5.774   2.561   2.901 -0.6559 -0.5822  0.2330
   13UNL     C4 4217   5.595   2.531   2.806  0.0185  0.3298 -0.0674
   13UNL     C5 4218   5.468   2.576   2.738 -0.8799 -0.1959 -0.8705
   13UNL     N6 4219   5.650   2.411   2.780  0.0051 -0.1745  0.2822
   13UNL     N7 4220   5.659   2.625   2.878 -0.3813  0.5340  0.4367
   13UNL     H8 4221   5.488   2.627   2.643 -1.0616  1.8956  0.1537
   13UNL     H9 4222   5.421   2.653   2.799  1.1202  1.0301 -0.7825
   13UNL    H10 4223   5.393   2.497   2.723  0.0228 -0.7980 -2.5376
   14UNL     H0 4224   5.155   2.839   3.126  1.4590  2.5804 -0.9889
   14UNL     H1 4225   5.344   2.860   2.941  0.4895  1.5815  1.3645
   14UNL     C2 4226   5.245   2.779   3.127  0.4542  1.0059  0.2781
   14UNL     C3 4227   5.336   2.789   3.022  0.2525 -0.3248 -0.2397
   14UNL     C4 4228   5.391   2.658   3.175  0.5353 -0.3386 -0.5365
   14UNL     C5 4229   5.471   2.559   3.265 -0.2845 -0.2660  0.3078
   14UNL     N6 4230   5.271   2.692   3.221 -0.0680  0.3965 -0.3851
   14UNL     N7 4231   5.438   2.714   3.057  0.1085 -0.1306 -0.0226
   14UNL     H8 4232   5.508   2.476   3.204 -0.9199 -0.2999 -0.0431
   14UNL     H9 4233   5.555   2.604   3.319 -0.7796  1.3460 -0.1943
   14UNL    H10 4234   5.406   2.511   3.339  0.2232  1.3683  1.8841
   15UNL     H0 4235   5.092   3.386   2.752 -0.1454 -2.4284 -0.8352
   15UNL     H1 4236   5.301   3.209   2.700 -1.8318 -0.1767 -3.1308
   15UNL     C2 4237   5.193   3.409   2.719 -0.2308 -1.0122 -0.1850
   15UNL     C3 4238   5.304   3.318   2.696 -0.1106 -0.0288 -0.5149
   15UNL     C4 4239   5.363   3.517   2.675 -0.1808  0.1892  0.1079
   15UNL     C5 4240   5.440   3.628   2.608  0.2148 -0.2692  0.0182
   15UNL     N6 4241   5.239   3.529   2.716  0.0272 -0.1830 -0.3240
   15UNL     N7 4242   5.412   3.388   2.674  0.1961 -0.3618 -0.0886
   15UNL     H8 4243   5.518   3.589   2.541 -1.8266  0.4086 -2.9205
   15UNL     H9 4244   5.468   3.710   2.677 -1.8459  1.0372 -0.6077
   15UNL    H10 4245   5.379   3.678   2.532 -1.8101  0.9247  2.2976
   16UNL     H0 4246   5.584   3.010   2.555 -1.9125  1.8650 -0.0649
   16UNL     H1 4247   5.630   2.799   2.714  0.7859  0.8147 -2.3789
   16UNL     C2 4248   5.580   3.009   2.663 -0.2476 -0.4068  0.0356
   16UNL     C3 4249   5.605   2.900   2.743  0.2460  0.1863 -0.4882
   16UNL     C4 4250   5.549   3.064   2.850 -0.2544 -0.5378 -0.6635
   16UNL     C5 4251   5.525   3.154   2.971 -0.4193  0.3186  0.4096
   16UNL     N6 4252   5.551   3.117   2.729  0.0691  0.5476  0.0788
   16UNL     N7 4253   5.578   2.937   2.866 -0.3099 -0.3304 -0.1147
   16UNL     H8 4254   5.583   3.112   3.054 -1.2666  1.9027  1.8603
   16UNL     H9 4255   5.421   3.145   3.005 -0.9195 -0.5526 -1.2540
   16UNL    H10 4256   5.532   3.262   2.960  1.0474  0.2564  0.6287
   17UNL     H0 4257   5.600   3.513   2.861  0.5395  0.6732  0.3332
   17UNL     H1 4258   5.821   3.558   3.016 -0.6883 -1.1937  1.1409
   17UNL     C2 4259   5.692   3.456   2.857 -0.1226 -0.3788 -0.6262
   17UNL     C3 4260   5.809   3.493   2.930  0.4013  0.0757 -0.0177
   17UNL     C4 4261   5.840   3.345   2.788  0.2031  0.1590 -0.7333
   17UNL     C5 4262   5.907   3.224   2.728 -0.5321 -0.3578 -0.7462
   17UNL     N6 4263   5.713   3.365   2.769  0.3181 -0.5865  0.3276
   17UNL     N7 4264   5.907   3.414   2.891  0.2565  0.0789 -0.2702
   17UNL     H8 4265   6.013   3.219   2.754 -0.8082  0.2397  0.5906
   17UNL     H9 4266   5.888   3.227   2.620 -3.7958 -0.7453 -0.3042
   17UNL    H10 4267   5.861   3.137   2.775 -0.3853  0.0028  0.0802
   18UNL     H0 4268   4.355   2.970   3.359  0.3827  0.5611  0.1245
   18UNL     H1 4269   4.115   2.907   3.217 -0.8062 -0.1257 -1.5931
   18UNL     C2 4270   4.338   2.923   3.263  0.3073 -0.5455  0.6666
   18UNL     C3 4271   4.219   2.887   3.196 -0.1473  0.3821  0.8759
   18UNL     C4 4272   4.387   2.825   3.096 -0.2113  0.2874 -0.7258
   18UNL     C5 4273   4.470   2.825   2.971  0.6955  0.0401 -0.3566
   18UNL     N6 4274   4.446   2.877   3.201  0.9581  0.0284  0.3821
   18UNL     N7 4275   4.250   2.827   3.081 -0.5820  0.0655  0.4564
   18UNL     H8 4276   4.569   2.781   2.988  1.5195  1.8818 -0.0686
   18UNL     H9 4277   4.489   2.929   2.941  0.5315 -0.1956 -1.3256
   18UNL    H10 4278   4.419   2.770   2.891  2.2491  1.4884 -2.4462
    1Co      Co 4279   5.078   2.083   4.194 -0.0976 -0.0266 -0.1501
    2Co      Co 4280   4.120   2.763   4.178  0.0629 -0.4910 -0.1734
    3Co      Co 4281   4.593   1.894   4.477 -0.2835  0.0719  0.0338
    4Co      Co 4282   4.600   2.942   3.870 -0.1932 -0.1173 -0.2918
    5Co      Co 4283   4.103   2.250   4.475  0.2368  0.1215 -0.0772
    6Co      Co 4284   5.096   2.615   3.905 -0.0261  0.3357 -0.3456
    7UNL     H0 4285   4.309   2.324   4.323 -1.4303 -1.1570 -0.9286
    7UNL     H1 4286   4.361   2.571   4.220 -0.1305  3.5049  2.1738
    7UNL     C2 4287   4.245   2.412   4.326 -0.5813 -0.5522  0.3687
    7UNL     C3 4288   4.268   2.535   4.261 -0.1911  0.3972 -0.2932
    7UNL     C4 4289   4.076   2.515   4.328  0.3834  0.0533  0.0860
    7UNL     C5 4290   3.937   2.560   4.365  0.6593 -0.4940  0.0435
    7UNL     N6 4291   4.124   2.398   4.371  0.6439 -0.0991  0.1342
    7UNL     N7 4292   4.159   2.603   4.260 -0.3151  1.1603  0.3447
    7UNL     H8 4293   3.861   2.525   4.294 -0.8790  0.1003  1.3575
    7UNL     H9 4294   3.924   2.669   4.367 -0.6495 -0.6082 -0.9044
    7UNL    H10 4295   3.908   2.532   4.467  0.1451  1.3894  0.4411
    8UNL     H0 4296   4.697   3.153   3.718  1.1423  0.2155 -0.6935
    8UNL     H1 4297   4.717   3.172   3.440 -1.2048 -0.5703 -1.1337
    8UNL     C2 4298   4.664   3.079   3.646 -0.1841 -0.2675  0.3673
    8UNL     C3 4299   4.679   3.095   3.505  0.7588 -0.3421  0.3799
    8UNL     C4 4300   4.574   2.927   3.563 -0.8680 -0.0312 -0.0070
    8UNL     C5 4301   4.525   2.782   3.548  0.1014 -0.4448 -0.2177
    8UNL     N6 4302   4.589   2.976   3.685  0.5517  0.6376  0.7368
    8UNL     N7 4303   4.610   2.999   3.452 -0.1139 -0.0864 -0.1159
    8UNL     H8 4304   4.417   2.780   3.532 -0.0241 -0.7116  0.6520
    8UNL     H9 4305   4.547   2.729   3.641  1.6914  1.4585  0.5630
    8UNL    H10 4306   4.571   2.723   3.467  1.0491 -0.4869  0.3330
    9UNL     H0 4307   4.197   2.784   4.467 -0.7586 -0.2249  0.2274
    9UNL     H1 4308   4.130   2.994   4.619 -0.9519 -0.1261 -0.3328
    9UNL     C2 4309   4.159   2.879   4.432  0.0682  0.1367  0.2891
    9UNL     C3 4310   4.125   2.989   4.511  0.1254  0.7251 -0.4446
    9UNL     C4 4311   4.079   3.015   4.309  0.0700 -0.1413  0.0859
    9UNL     C5 4312   4.062   3.092   4.183 -0.6958  0.9604  0.3244
    9UNL     N6 4313   4.131   2.899   4.305  0.1669  0.6365 -0.5247
    9UNL     N7 4314   4.082   3.079   4.432  0.4732 -0.1084  0.1857
    9UNL     H8 4315   4.154   3.113   4.126 -0.3427 -1.5313 -0.1524
    9UNL     H9 4316   4.000   3.182   4.180  2.1548  3.0851  0.6730
    9UNL    H10 4317   4.005   3.024   4.118 -0.9374  1.2040  0.2798
   10UNL     H0 4318   4.332   1.823   4.404 -1.0921  1.0143 -1.8843
   10UNL     H1 4319   4.115   1.994   4.378 -0.0542 -0.3194 -1.2158
   10UNL     C2 4320   4.329   1.929   4.423 -0.6840  0.8328 -0.6929
   10UNL     C3 4321   4.214   2.012   4.415 -0.2737 -0.2471 -0.6563
   10UNL     C4 4322   4.372   2.106   4.506  0.0719 -0.3093 -0.0081
   10UNL     C5 4323   4.444   2.212   4.584 -0.0132 -0.8053 -0.3827
   10UNL     N6 4324   4.434   1.992   4.478  0.0622  0.2134  0.3622
   10UNL     N7 4325   4.238   2.126   4.467 -0.4405 -0.0828 -0.5293
   10UNL     H8 4326   4.552   2.199   4.593  0.0220 -0.1225  0.2535
   10UNL     H9 4327   4.404   2.207   4.686  0.1881 -3.1345 -0.3549
   10UNL    H10 4328   4.425   2.314   4.550 -1.8744 -0.8989  0.2257
   11UNL     H0 4329   4.118   2.869   3.890 -0.3252  2.2905  0.2870
   11UNL     H1 4330   4.343   2.933   3.752  1.5134  2.3282  1.9444
   11UNL     C2 4331   4.217   2.861   3.932 -0.4037  0.1989  0.1744
   11UNL     C3 4332   4.326   2.902   3.855 -0.8515 -0.1334  0.9398
   11UNL     C4 4333   4.371   2.862   4.053 -0.5971 -0.2334  0.9790
   11UNL     C5 4334   4.458   2.837   4.177 -0.4135 -0.0389 -0.6618
   11UNL     N6 4335   4.246   2.834   4.057 -0.4693  0.0210  0.1833
   11UNL     N7 4336   4.428   2.898   3.931  0.3765 -0.3108 -0.0396
   11UNL     H8 4337   4.549   2.900   4.177  0.8841 -1.7557 -3.2035
   11UNL     H9 4338   4.490   2.733   4.182 -0.2326 -0.0691 -1.9788
   11UNL    H10 4339   4.404   2.864   4.269 -0.6357 -1.2715 -0.4247
   12UNL     H0 4340   4.810   1.991   4.669  0.2179 -0.6628 -0.2587
   12UNL     H1 4341   4.786   2.047   4.924  1.1627  0.7412 -1.6172
   12UNL     C2 4342   4.725   1.962   4.729  0.1661  0.0560  0.0224
   12UNL     C3 4343   4.712   1.995   4.864  0.0701  0.2807  0.0722
   12UNL     C4 4344   4.555   1.893   4.781 -0.6982  0.4219  0.0918
   12UNL     C5 4345   4.425   1.818   4.775 -0.8685  0.0695 -0.2865
   12UNL     N6 4346   4.627   1.897   4.669  0.1907 -0.3933 -0.2210
   12UNL     N7 4347   4.599   1.942   4.902  0.2176 -0.4348  0.8442
   12UNL     H8 4348   4.416   1.745   4.856 -0.8385 -0.3371 -0.6436
   12UNL     H9 4349   4.406   1.759   4.684  0.7805 -2.1598  0.7185
   12UNL    H10 4350   4.334   1.878   4.785 -0.2791  0.8363  0.6016
   13UNL     H0 4351   5.340   1.704   4.029 -1.3619 -1.3456 -1.4992
   13UNL     H1 4352   5.290   1.913   4.223  0.1092  0.3462  0.9115
   13UNL     C2 4353   5.254   1.767   4.046  0.1932  0.5542 -0.2873
   13UNL     C3 4354   5.236   1.874   4.138  0.4507  0.0178  0.8424
   13UNL     C4 4355   5.068   1.838   4.006  0.2991 -0.0359 -0.2366
   13UNL     C5 4356   4.929   1.860   3.942  0.5060 -0.1611  0.0396
   13UNL     N6 4357   5.144   1.736   3.981  0.4648 -0.5500  0.6245
   13UNL     N7 4358   5.114   1.919   4.108 -0.7151  0.8867 -0.4378
   13UNL     H8 4359   4.907   1.789   3.862  0.4054 -0.9221  0.7217
   13UNL     H9 4360   4.919   1.962   3.904 -1.9440 -0.7384 -1.0286
   13UNL    H10 4361   4.852   1.849   4.020  0.2239  0.4625 -0.1456
   14UNL     H0 4362   4.620   2.141   4.301  0.7407  0.9005  0.3745
   14UNL     H1 4363   4.828   2.220   4.204  0.0611  0.2642 -0.0580
   14UNL     C2 4364   4.709   2.080   4.312  0.0690 -0.1746  0.0655
   14UNL     C3 4365   4.822   2.120   4.246 -0.2841  0.1623 -0.3484
   14UNL     C4 4366   4.852   1.947   4.364  0.0098 -0.6743 -0.0975
   14UNL     C5 4367   4.909   1.822   4.412 -0.2754  0.2997 -0.4693
   14UNL     N6 4368   4.722   1.965   4.376  0.0017  0.1697  0.5328
   14UNL     N7 4369   4.920   2.043   4.287 -0.4551 -0.2634  0.5249
   14UNL     H8 4370   4.965   1.770   4.333  1.0998  1.1017 -0.0720
   14UNL     H9 4371   4.981   1.840   4.493 -2.6431  0.6377  1.6747
   14UNL    H10 4372   4.838   1.747   4.446  1.0157 -1.2045 -0.9618
   15UNL     H0 4373   4.611   2.666   3.979  0.5093 -0.1857 -0.8906
   15UNL     H1 4374   4.837   2.513   4.011 -2.2466 -0.6516 -1.4117
   15UNL     C2 4375   4.712   2.696   3.955  0.7350  0.1437  0.4117
   15UNL     C3 4376   4.827   2.617   3.983  0.5191  0.2250  0.4569
   15UNL     C4 4377   4.868   2.799   3.898 -0.7915 -0.4893  0.6721
   15UNL     C5 4378   4.948   2.911   3.824 -0.0747  0.1362 -0.3871
   15UNL     N6 4379   4.736   2.814   3.906 -0.0257 -0.8424  0.3573
   15UNL     N7 4380   4.930   2.684   3.942  0.7871  0.1176 -0.4543
   15UNL     H8 4381   5.043   2.924   3.877  0.4995 -1.7354 -0.8645
   15UNL     H9 4382   4.905   3.011   3.838  0.9404  0.4511  0.6141
   15UNL    H10 4383   4.974   2.900   3.718 -1.1523  1.9847 -0.8759
   16UNL     H0 4384   5.094   2.330   3.768 -1.0332 -1.8953  0.1992
   16UNL     H1 4385   5.073   2.102   3.909 -0.5071 -0.0369 -1.3281
   16UNL     C2 4386   5.091   2.326   3.876 -0.6647  0.9848  0.4088
   16UNL     C3 4387   5.089   2.201   3.947 -0.9246 -0.4798  0.0523
   16UNL     C4 4388   5.091   2.364   4.072 -0.5316  0.2772 -0.2960
   16UNL     C5 4389   5.084   2.449   4.197  0.1007  1.4028 -0.1880
   16UNL     N6 4390   5.107   2.424   3.957 -0.0680  0.0679  0.4294
   16UNL     N7 4391   5.085   2.228   4.075 -0.2432  0.1157 -0.2202
   16UNL     H8 4392   5.056   2.549   4.164  2.6096  1.9237 -0.9671
   16UNL     H9 4393   5.182   2.451   4.247 -0.0349  0.2208  0.1728
   16UNL    H10 4394   5.010   2.406   4.266  0.0812 -2.3609 -2.2882
   17UNL     H0 4395   5.117   2.836   4.094  0.0516  1.9681 -1.2239
   17UNL     H1 4396   5.360   2.931   4.193 -1.4240 -0.5376  1.1887
   17UNL     C2 4397   5.215   2.792   4.084 -0.3339  0.7860 -0.0849
   17UNL     C3 4398   5.338   2.843   4.133 -0.0052 -0.1964  0.1352
   17UNL     C4 4399   5.366   2.669   4.022 -0.0966 -0.7813  0.3645
   17UNL     C5 4400   5.436   2.565   3.945 -0.0753  0.9739 -0.5281
   17UNL     N6 4401   5.234   2.684   4.012  0.0922 -0.2437 -0.3346
   17UNL     N7 4402   5.436   2.762   4.088  0.2332  0.2925  0.0737
   17UNL     H8 4403   5.415   2.468   3.993  1.4455  0.7541 -0.2752
   17UNL     H9 4404   5.545   2.569   3.941 -0.0386  0.4031 -0.1524
   17UNL    H10 4405   5.395   2.564   3.843  0.8412 -2.3520 -0.9854
   18UNL     H0 4406   3.839   2.193   4.612  0.1670 -0.2172 -0.3127
   18UNL     H1 4407   3.614   2.122   4.481  1.0977 -1.8606  1.9098
   18UNL     C2 4408   3.836   2.180   4.505 -0.1059 -0.7943 -0.2393
   18UNL     C3 4409   3.714   2.136   4.442  0.0275  0.7932 -0.1813
   18UNL     C4 4410   3.876   2.157   4.316  0.5967  0.8716  0.0826
   18UNL     C5 4411   3.958   2.120   4.190 -0.3291  0.2671 -0.1520
   18UNL     N6 4412   3.938   2.177   4.425 -0.3478 -0.0852 -0.3288
   18UNL     N7 4413   3.743   2.121   4.318 -0.3071  0.2896 -0.3498
   18UNL     H8 4414   3.907   2.125   4.093  1.4874 -0.8485 -1.2299
   18UNL     H9 4415   3.998   2.019   4.205 -2.0783 -0.2929  1.1650
   18UNL    H10 4416   4.045   2.183   4.170 -0.5532  0.6095 -0.0576
    1Co      Co 4417   3.641   0.010   0.584 -0.1450  0.1831  0.0880
    2Co      Co 4418   2.681   0.703   0.599 -0.1787  0.2101 -0.1315
    3Co      Co 4419   1.242   5.358   0.919 -0.1901 -0.3008 -0.1806
    4Co      Co 4420   3.140   0.901   0.290  0.1755  0.3771  0.0205
    5Co      Co 4421   2.707   0.197   0.899  0.1449  0.1025  0.0141
    6Co      Co 4422   3.625   0.549   0.295  0.0620  0.1252  0.2432
    7UNL     H0 4423   2.895   0.273   0.739 -2.0860 -2.1573  1.4935
    7UNL     H1 4424   2.886   0.504   0.568  0.9039 -0.1173  0.6674
    7UNL     C2 4425   2.835   0.362   0.738  0.5249 -0.2445 -0.6106
    7UNL     C3 4426   2.828   0.477   0.656  0.5604 -0.4757  0.3326
    7UNL     C4 4427   2.671   0.475   0.799 -0.4875  0.1210  0.1930
    7UNL     C5 4428   2.530   0.492   0.846  0.6859 -0.0982 -0.7267
    7UNL     N6 4429   2.732   0.363   0.821  0.1270  0.2465  0.1864
    7UNL     N7 4430   2.716   0.543   0.693  0.0976  0.0453  0.7190
    7UNL     H8 4431   2.511   0.450   0.946 -1.1914 -0.1552 -1.0711
    7UNL     H9 4432   2.457   0.443   0.781 -2.2409  2.5096  0.3378
    7UNL    H10 4433   2.508   0.599   0.854 -1.4486 -0.5192 -0.3114
    8UNL     H0 4434   3.166   1.115   0.140 -1.6090 -0.2302  0.5543
    8UNL     H1 4435   3.197   1.117  -0.137 -1.3953  1.1686  1.2452
    8UNL     C2 4436   3.158   1.035   0.067 -0.0809 -0.2254  0.3432
    8UNL     C3 4437   3.174   1.035  -0.071  0.2859 -0.2893  0.1134
    8UNL     C4 4438   3.143   0.844  -0.001  0.7257 -0.6590 -0.0031
    8UNL     C5 4439   3.118   0.702   0.005  0.3151 -0.5530 -0.1097
    8UNL     N6 4440   3.128   0.917   0.104  0.1787 -0.1550 -0.2933
    8UNL     N7 4441   3.169   0.909  -0.115 -0.8235  0.1000  0.3638
    8UNL     H8 4442   3.020   0.682  -0.041  0.3924 -2.2319  0.3692
    8UNL     H9 4443   3.122   0.657   0.105 -0.3498 -2.1645 -0.7752
    8UNL    H10 4444   3.178   0.633  -0.056 -1.0484  0.6781 -3.0234
    9UNL     H0 4445   2.747   0.726   0.869  1.5394  2.3224  1.5749
    9UNL     H1 4446   2.732   0.960   1.031 -0.8320  2.0184 -0.1264
    9UNL     C2 4447   2.713   0.825   0.840  0.1080  1.2332 -0.7746
    9UNL     C3 4448   2.704   0.941   0.929  0.4303  0.0823 -0.1681
    9UNL     C4 4449   2.642   0.974   0.737  0.0860  0.4875 -0.2642
    9UNL     C5 4450   2.605   1.056   0.610 -0.5800 -0.0500  0.4536
    9UNL     N6 4451   2.667   0.844   0.717 -0.1111 -0.3752 -0.4258
    9UNL     N7 4452   2.656   1.040   0.854 -0.7473 -0.2830  0.4477
    9UNL     H8 4453   2.703   1.088   0.570 -0.2981 -0.3616  0.8888
    9UNL     H9 4454   2.547   1.144   0.640 -0.2804 -0.4554  2.3304
    9UNL    H10 4455   2.546   0.991   0.545 -0.1222 -0.2716  0.2483
   10UNL     H0 4456   1.001   5.278   0.823  3.0942 -1.1667  3.0261
   10UNL     H1 4457   0.776   5.430   0.761  2.0128 -1.9594 -1.9492
   10UNL     C2 4458   0.978   5.380   0.852  0.7328 -0.4916 -0.5531
   10UNL     C3 4459   0.862   5.457   0.821 -0.0979  0.0517  0.4041
   10UNL     C4 4460   1.013   5.559   0.923 -0.2639 -0.7635 -0.3728
   10UNL     C5 4461   1.086   5.678   0.980  1.2456  0.0720  0.2598
   10UNL     N6 4462   1.076   5.442   0.919  0.3341 -0.1377  0.6088
   10UNL     N7 4463   0.893   5.579   0.861 -0.1716 -0.3288 -0.2278
   10UNL     H8 4464   1.018   5.760   1.006 -0.9500 -1.5094 -0.1640
   10UNL     H9 4465   1.157   5.727   0.912  1.4081 -0.2098  0.2242
   10UNL    H10 4466   1.139   5.641   1.068  1.3030 -0.3626  0.0442
   11UNL     H0 4467   2.656   0.803   0.327  0.2520  2.0079 -2.2873
   11UNL     H1 4468   2.854   0.890   0.171  0.5979 -2.6401 -1.4585
   11UNL     C2 4469   2.761   0.801   0.353 -0.2302  0.4511 -0.2118
   11UNL     C3 4470   2.859   0.857   0.273 -0.1042  0.4794 -0.2845
   11UNL     C4 4471   2.918   0.819   0.464 -0.5745 -0.0752  0.2456
   11UNL     C5 4472   2.993   0.835   0.596 -0.8471 -0.5560 -0.2651
   11UNL     N6 4473   2.802   0.758   0.470  0.5970 -0.6196 -0.1390
   11UNL     N7 4474   2.970   0.854   0.347 -0.4614  0.3805 -0.3045
   11UNL     H8 4475   3.100   0.850   0.574 -0.8295 -2.3029 -1.6354
   11UNL     H9 4476   2.985   0.744   0.657 -1.3385 -1.5827 -1.7908
   11UNL    H10 4477   2.960   0.920   0.657 -0.6093 -1.5416  1.2830
   12UNL     H0 4478   1.476   5.446   1.070  0.6564 -0.7014 -0.0209
   12UNL     H1 4479   1.481   5.430   1.349 -2.8996  1.6788  1.9214
   12UNL     C2 4480   1.406   5.399   1.137  0.3482  0.0789  0.2245
   12UNL     C3 4481   1.405   5.402   1.277 -0.3463  0.2061 -0.4090
   12UNL     C4 4482   1.231   5.321   1.205  0.4457 -0.2735  0.3236
   12UNL     C5 4483   1.097   5.256   1.203  0.1864 -0.2181  0.6218
   12UNL     N6 4484   1.300   5.334   1.095  0.3853 -0.0110 -0.3407
   12UNL     N7 4485   1.295   5.341   1.319 -0.1695 -0.8582  0.4040
   12UNL     H8 4486   1.062   5.228   1.103 -0.0699 -0.0571  0.6639
   12UNL     H9 4487   1.030   5.326   1.255  0.9717 -0.0503  1.4293
   12UNL    H10 4488   1.098   5.164   1.263 -2.2102 -0.0819  0.9859
   13UNL     H0 4489   1.909   5.087   0.469  0.7117  1.2947  0.9913
   13UNL     H1 4490   1.948   5.341   0.570  0.3950  0.7754  0.2003
   13UNL     C2 4491   1.845   5.173   0.453 -0.3357  0.2959 -0.4574
   13UNL     C3 4492   1.863   5.301   0.516  0.3910  0.2830  0.5558
   13UNL     C4 4493   1.679   5.268   0.433 -0.4851 -0.2953  0.2596
   13UNL     C5 4494   1.530   5.280   0.414 -0.6679  0.2685  0.3132
   13UNL     N6 4495   1.731   5.154   0.396  0.2177 -0.1710 -0.2354
   13UNL     N7 4496   1.747   5.361   0.508  0.4192  0.0712  0.0765
   13UNL     H8 4497   1.510   5.245   0.312 -1.2979  2.0923 -0.2424
   13UNL     H9 4498   1.484   5.378   0.431  0.2637  0.7789 -0.0522
   13UNL    H10 4499   1.475   5.229   0.494 -0.1748  1.3724  1.3893
   14UNL     H0 4500   3.176   0.040   0.762  0.6745  0.5704 -0.4071
   14UNL     H1 4501   3.346   0.098   0.559  2.1139  0.5071  0.4785
   14UNL     C2 4502   3.276   0.001   0.746  0.3547 -0.2480 -0.4515
   14UNL     C3 4503   3.369   0.034   0.643  0.9115 -0.0782  0.3765
   14UNL     C4 4504   3.451  -0.100   0.777 -0.6270  1.0532  0.3702
   14UNL     C5 4505   3.526  -0.212   0.831  0.1209  0.0705 -0.2605
   14UNL     N6 4506   3.327  -0.093   0.822  0.8983 -0.6419  0.3233
   14UNL     N7 4507   3.481  -0.032   0.662 -0.1647  0.3101 -0.7085
   14UNL     H8 4508   3.553  -0.190   0.935 -1.7705  0.2742  0.2220
   14UNL     H9 4509   3.468  -0.303   0.847 -0.4187  0.4867  0.1576
   14UNL    H10 4510   3.607  -0.241   0.763 -0.1851  3.2963 -2.2431
   15UNL     H0 4511   3.150   0.651   0.435  0.7623 -0.7907  3.2703
   15UNL     H1 4512   3.363   0.489   0.464  0.9438  0.3829  0.4596
   15UNL     C2 4513   3.248   0.673   0.395 -0.7543 -0.1778 -0.5370
   15UNL     C3 4514   3.354   0.581   0.408  0.0655 -0.0659 -0.1582
   15UNL     C4 4515   3.403   0.751   0.305 -0.9010 -0.3536 -0.1936
   15UNL     C5 4516   3.477   0.831   0.201 -0.1495  0.1725  0.5398
   15UNL     N6 4517   3.274   0.777   0.323 -0.2195 -0.0446 -0.7586
   15UNL     N7 4518   3.460   0.636   0.350  0.4043  0.3521  0.4588
   15UNL     H8 4519   3.435   0.812   0.101 -0.7794  1.6293  0.5109
   15UNL     H9 4520   3.584   0.809   0.192 -0.5299 -1.7674  0.2362
   15UNL    H10 4521   3.453   0.937   0.207 -0.3452  0.1613  0.0259
   16UNL     H0 4522   3.678   0.277   0.185  0.4674  0.3818  0.2128
   16UNL     H1 4523   3.695   0.042   0.320 -0.9695 -1.2382  0.5616
   16UNL     C2 4524   3.659   0.265   0.291  0.3823 -0.0019  0.1565
   16UNL     C3 4525   3.665   0.139   0.357 -0.2361 -0.7388 -0.1207
   16UNL     C4 4526   3.612   0.297   0.483 -0.3733  0.4154 -0.0423
   16UNL     C5 4527   3.600   0.372   0.610 -0.7940 -0.3419  0.3443
   16UNL     N6 4528   3.613   0.363   0.367 -0.0021 -0.3146 -0.6107
   16UNL     N7 4529   3.644   0.166   0.482  0.2590 -0.1572 -0.5202
   16UNL     H8 4530   3.549   0.470   0.603 -4.1935 -1.9802 -0.0637
   16UNL     H9 4531   3.696   0.406   0.649 -0.5468 -0.9185  0.2382
   16UNL    H10 4532   3.548   0.310   0.684 -1.3237 -0.4986 -0.1483
   17UNL     H0 4533   3.657   0.762   0.509 -1.2465 -2.2684 -1.2005
   17UNL     H1 4534   3.910   0.849   0.587  2.2305  0.4441 -1.3911
   17UNL     C2 4535   3.753   0.717   0.488 -0.0155 -0.2148 -0.2874
   17UNL     C3 4536   3.881   0.761   0.531 -0.8198  0.3485  0.1480
   17UNL     C4 4537   3.886   0.592   0.421 -0.9530 -0.1325 -0.7153
   17UNL     C5 4538   3.949   0.474   0.349 -0.0913  0.6544  0.5756
   17UNL     N6 4539   3.759   0.607   0.415  0.2491 -0.5627  1.1357
   17UNL     N7 4540   3.969   0.682   0.484  0.3371 -0.2965 -0.3614
   17UNL     H8 4541   4.047   0.494   0.306 -0.5084  1.8059  0.1355
   17UNL     H9 4542   3.895   0.456   0.256 -0.2517  2.3778  0.3005
   17UNL    H10 4543   3.963   0.384   0.410 -2.1552  0.7239  1.2396
   18UNL     H0 4544   2.459   0.123   1.007  3.4756  0.0253 -0.1031
   18UNL     H1 4545   2.216   0.114   0.872  0.0631  0.4034 -0.8079
   18UNL     C2 4546   2.445   0.133   0.901  0.4178  0.3115  0.2521
   18UNL     C3 4547   2.318   0.118   0.836  0.1948  0.9563 -0.3860
   18UNL     C4 4548   2.477   0.119   0.708 -0.0888 -0.1286 -0.8136
   18UNL     C5 4549   2.560   0.116   0.582  0.3600 -0.0859 -0.2730
   18UNL     N6 4550   2.542   0.136   0.820 -0.5171 -0.3267 -0.3979
   18UNL     N7 4551   2.338   0.104   0.706 -0.1294 -0.9326  0.2000
   18UNL     H8 4552   2.585   0.017   0.543 -1.0984 -0.5792  0.0055
   18UNL     H9 4553   2.651   0.177   0.594 -0.7814  1.9189 -1.2309
   18UNL    H10 4554   2.497   0.161   0.504  0.0444 -1.0220 -0.5735
    1Co      Co 4555   1.187   4.856   1.821  0.2180 -0.0859  0.2037
    2Co      Co 4556   2.196   0.000   1.772 -0.3355  0.3882 -0.2158
    3Co      Co 4557   0.710   4.666   2.113  0.0790  0.1307  0.1923
    4Co      Co 4558   2.709   0.155   1.491  0.0364  0.2885  0.0789
    5Co      Co 4559   0.218   4.992   2.055  0.0094 -0.4198 -0.0456
    6Co      Co 4560   1.260   5.348   1.500 -0.0536  0.3160 -0.1855
    7UNL     H0 4561   0.448   5.109   1.954 -0.1542 -0.5659  0.2979
    7UNL     H1 4562   0.459   5.327   1.777  0.8137  0.3290  0.3323
    7UNL     C2 4563   0.368   5.162   1.905 -0.0146 -0.4489  0.1940
    7UNL     C3 4564   0.377   5.278   1.828  0.5316  0.1452 -0.2904
    7UNL     C4 4565   0.187   5.258   1.910 -0.0654  0.1017  0.2072
    7UNL     C5 4566   0.034   5.287   1.942 -0.8005 -0.7669  0.2900
    7UNL     N6 4567   0.246   5.147   1.954 -0.2063  0.7510  0.1352
    7UNL     N7 4568   0.262   5.341   1.833 -1.3840  0.2709 -0.4823
    7UNL     H8 4569  -0.019   5.317   1.851  1.0752 -0.6504 -0.8022
    7UNL     H9 4570   0.017   5.369   2.014 -0.5849 -1.0329  0.6492
    7UNL    H10 4571  -0.014   5.203   1.995 -1.4256 -0.3152  0.4602
    8UNL     H0 4572   2.767   0.384   1.342  1.3194 -0.2421 -0.0043
    8UNL     H1 4573   2.727   0.411   1.072 -2.8036  0.7088  0.1168
    8UNL     C2 4574   2.739   0.311   1.267  0.2929  0.2945 -0.1673
    8UNL     C3 4575   2.715   0.320   1.129 -0.5413  0.5476  0.4185
    8UNL     C4 4576   2.703   0.127   1.192 -0.0051  0.6553  0.0894
    8UNL     C5 4577   2.682  -0.028   1.191  0.0679  0.0229  0.2856
    8UNL     N6 4578   2.723   0.191   1.308  0.1217  0.0480  0.1448
    8UNL     N7 4579   2.680   0.201   1.080  0.0507  0.4324  0.0233
    8UNL     H8 4580   2.677  -0.069   1.090  1.0466 -0.0959  0.2725
    8UNL     H9 4581   2.589  -0.055   1.242  0.0692  0.3772  0.4796
    8UNL    H10 4582   2.772  -0.070   1.238  2.0470  1.8140 -1.6517
    9UNL     H0 4583   0.217   5.500   2.076  0.8543 -0.1366  2.8320
    9UNL     H1 4584   0.178   5.706   2.228 -2.5045 -1.5848 -0.8096
    9UNL     C2 4585   0.224   5.602   2.040  0.0320 -0.8638  0.3999
    9UNL     C3 4586   0.212   5.710   2.126  0.3581 -0.6284  0.0772
    9UNL     C4 4587   0.244   5.758   1.931  0.4823  0.1256 -0.1704
    9UNL     C5 4588   0.247   5.837   1.802 -0.3777 -0.0118  0.5694
    9UNL     N6 4589   0.247   5.630   1.915  0.7997  0.0713  0.0029
    9UNL     N7 4590   0.229   5.816   2.056 -0.0537  0.9608  0.0550
    9UNL     H8 4591   0.207   5.786   1.713  1.5877  1.1235 -1.0542
    9UNL     H9 4592   0.345   5.878   1.776  0.1881 -1.6920 -0.1221
    9UNL    H10 4593   0.178   5.922   1.806  1.5523  1.5662  2.3695
   10UNL     H0 4594   0.461   4.555   2.003 -0.3596  0.2896 -2.3847
   10UNL     H1 4595   0.243   4.712   1.938 -1.2661  1.5374  1.8560
   10UNL     C2 4596   0.443   4.658   2.030 -0.2763 -0.2295 -0.1554
   10UNL     C3 4597   0.333   4.740   1.992  0.0846  0.1700  0.3970
   10UNL     C4 4598   0.479   4.850   2.092  0.1696  0.2009  0.0050
   10UNL     C5 4599   0.529   4.958   2.189 -0.4524 -0.1668 -0.2797
   10UNL     N6 4600   0.533   4.732   2.089 -0.8305 -0.0122 -0.0194
   10UNL     N7 4601   0.347   4.859   2.048 -0.3579  0.2071 -0.2426
   10UNL     H8 4602   0.598   5.027   2.140  0.3841 -1.4776 -0.9936
   10UNL     H9 4603   0.583   4.916   2.275  1.3384  0.3530 -1.1143
   10UNL    H10 4604   0.449   5.014   2.239  1.3342 -0.5550  3.3725
   11UNL     H0 4605   2.228   0.048   1.472  1.0962 -0.6210 -0.9040
   11UNL     H1 4606   2.474   0.076   1.355  1.2099 -0.7886  0.3885
   11UNL     C2 4607   2.323   0.067   1.521  0.4239  0.4612  0.0199
   11UNL     C3 4608   2.446   0.076   1.460  0.6276 -0.1975  0.2450
   11UNL     C4 4609   2.465   0.094   1.660  0.6973 -0.2340  0.6939
   11UNL     C5 4610   2.519   0.131   1.798  0.2413  0.1137 -0.2329
   11UNL     N6 4611   2.332   0.067   1.653 -0.9271 -0.1283  0.2968
   11UNL     N7 4612   2.542   0.096   1.544 -0.4528 -0.0424 -0.7943
   11UNL     H8 4613   2.628   0.130   1.806  0.3611  2.1449 -0.9956
   11UNL     H9 4614   2.476   0.062   1.871 -2.9073  0.4606 -1.6077
   11UNL    H10 4615   2.482   0.226   1.838 -0.9450 -0.2402 -0.4554
   12UNL     H0 4616   0.867   4.849   2.268 -1.0354  0.0845 -0.4121
   12UNL     H1 4617   0.936   4.811   2.530  1.5537  1.4246 -3.3160
   12UNL     C2 4618   0.828   4.776   2.337 -0.6670  0.4815  0.2318
   12UNL     C3 4619   0.866   4.752   2.473 -0.8374  0.4476  0.2657
   12UNL     C4 4620   0.702   4.639   2.399  0.3829 -0.1551  0.1418
   12UNL     C5 4621   0.577   4.560   2.403 -0.1609 -0.1837  0.6889
   12UNL     N6 4622   0.725   4.706   2.291 -0.5034  0.1425  0.0202
   12UNL     N7 4623   0.779   4.665   2.515  0.3016  0.2185 -0.3385
   12UNL     H8 4624   0.563   4.488   2.321 -2.5461  0.4329  0.4776
   12UNL     H9 4625   0.494   4.632   2.398 -0.0522 -0.1377 -2.9576
   12UNL    H10 4626   0.579   4.499   2.494  0.9501  0.0317  0.8167
   13UNL     H0 4627   1.382   4.415   1.690  0.4750 -0.2388 -1.4016
   13UNL     H1 4628   1.367   4.621   1.870 -0.5369 -0.0934 -0.4138
   13UNL     C2 4629   1.312   4.498   1.691 -0.4472 -0.9923 -0.2352
   13UNL     C3 4630   1.305   4.603   1.783 -0.3483 -0.6294 -0.4406
   13UNL     C4 4631   1.157   4.614   1.645 -1.4064 -0.0952  0.0584
   13UNL     C5 4632   1.028   4.662   1.585  0.1361  0.0460  0.4520
   13UNL     N6 4633   1.224   4.503   1.600 -0.1722 -0.1795 -0.4483
   13UNL     N7 4634   1.207   4.682   1.751  0.3781 -0.1991 -0.2994
   13UNL     H8 4635   0.957   4.579   1.575 -1.1437  1.0671  0.7899
   13UNL     H9 4636   1.044   4.698   1.482  1.0455 -0.3553  0.4404
   13UNL    H10 4637   0.983   4.743   1.643  3.2985  3.6733 -1.6756
   14UNL     H0 4638   0.716   4.898   1.927  0.3882  1.5287 -2.6411
   14UNL     H1 4639   0.951   4.985   1.816  0.1484 -0.2405  0.5612
   14UNL     C2 4640   0.815   4.857   1.939 -0.5900 -0.3270  0.1581
   14UNL     C3 4641   0.938   4.908   1.890  0.1560 -0.5205  0.2699
   14UNL     C4 4642   0.967   4.741   2.000 -0.3243  0.5240  0.6299
   14UNL     C5 4643   1.034   4.633   2.079 -0.0635 -0.1014  0.1936
   14UNL     N6 4644   0.836   4.743   2.002  0.5412 -0.7602 -0.0027
   14UNL     N7 4645   1.037   4.827   1.924  0.6816 -0.2440 -0.4614
   14UNL     H8 4646   1.143   4.631   2.074  0.1570  2.8282  1.6957
   14UNL     H9 4647   1.000   4.648   2.183 -1.3659  1.7881 -0.4477
   14UNL    H10 4648   1.002   4.528   2.073 -1.0748 -0.1974  4.2549
   15UNL     H0 4649   0.815   5.415   1.664  0.3702 -1.6466 -0.5400
   15UNL     H1 4650   1.034   5.248   1.586  0.8178  0.7455  2.6814
   15UNL     C2 4651   0.899   5.431   1.598  0.2065  0.3705 -0.3074
   15UNL     C3 4652   1.012   5.352   1.569 -0.4442  0.0694 -0.6653
   15UNL     C4 4653   1.021   5.541   1.482 -0.1219  0.2996  0.3991
   15UNL     C5 4654   1.080   5.660   1.415 -0.2612 -0.6777 -0.1317
   15UNL     N6 4655   0.902   5.547   1.536 -0.0678 -0.1763 -0.2420
   15UNL     N7 4656   1.086   5.421   1.492 -0.0729 -0.0449  0.0258
   15UNL     H8 4657   1.041   5.687   1.316 -0.9062 -0.2980  0.2214
   15UNL     H9 4658   1.189   5.658   1.400 -0.2311  1.2973 -0.4486
   15UNL    H10 4659   1.064   5.747   1.481  0.9277 -0.4404 -0.1273
   16UNL     H0 4660   1.338   5.086   1.411  0.0423  0.9391 -0.0948
   16UNL     H1 4661   1.217   4.859   1.520 -0.9343  0.0332  1.5516
   16UNL     C2 4662   1.290   5.076   1.507  0.4421  0.1086  0.0258
   16UNL     C3 4663   1.224   4.959   1.561 -0.1352  0.4943  0.3371
   16UNL     C4 4664   1.209   5.121   1.686  1.3264 -0.2576 -0.6273
   16UNL     C5 4665   1.191   5.198   1.816  0.0176 -0.5617 -0.0105
   16UNL     N6 4666   1.272   5.182   1.584  0.0590 -0.3269  0.1241
   16UNL     N7 4667   1.184   4.984   1.681 -0.3160  0.7065  0.7339
   16UNL     H8 4668   1.268   5.156   1.881 -0.0747 -0.8591 -0.0901
   16UNL     H9 4669   1.096   5.183   1.869  0.1525  0.8534  0.6474
   16UNL    H10 4670   1.226   5.298   1.790  0.7014 -1.4583 -3.0075
   17UNL     H0 4671   3.199   0.118   1.641 -0.2165  0.4723  0.8614
   17UNL     H1 4672   3.417   0.189   1.790  1.2363  0.0605 -1.6826
   17UNL     C2 4673   3.292   0.062   1.650 -0.6216 -0.1608  1.1841
   17UNL     C3 4674   3.404   0.104   1.724  0.2529 -0.6631 -0.5935
   17UNL     C4 4675   3.437  -0.079   1.644  0.2280  0.4051  0.5662
   17UNL     C5 4676   3.508  -0.208   1.617  0.2740 -0.6321  0.4217
   17UNL     N6 4677   3.315  -0.054   1.594  0.6996  0.0986  0.5192
   17UNL     N7 4678   3.493   0.012   1.721  0.4342  0.7448  0.7924
   17UNL     H8 4679   3.485  -0.294   1.680 -3.8143 -0.3500 -0.4123
   17UNL     H9 4680   3.617  -0.198   1.618  0.1209  1.4629  0.9179
   17UNL    H10 4681   3.463  -0.242   1.523 -0.1978  2.1227 -0.4339
   18UNL     H0 4682   5.828   4.881   2.165  2.2096  0.8279  0.7234
   18UNL     H1 4683   5.590   4.876   2.036  0.4191  1.3461  0.9749
   18UNL     C2 4684   5.814   4.891   2.058 -0.3180 -0.0060  0.9269
   18UNL     C3 4685   5.688   4.884   1.991  0.3316 -0.2389  0.4277
   18UNL     C4 4686   5.853   4.895   1.855 -0.1449 -0.3437 -0.8798
   18UNL     C5 4687   5.933   4.887   1.728  0.1421 -0.3807 -0.7925
   18UNL     N6 4688   5.918   4.910   1.974  0.0639 -0.5523  0.3776
   18UNL     N7 4689   5.716   4.889   1.858 -0.8738  0.3754 -0.9553
   18UNL     H8 4690   6.023   4.948   1.746 -0.2504 -0.0573  0.1459
   18UNL     H9 4691   5.876   4.941   1.651  1.6406 -0.1058 -1.7480
   18UNL    H10 4692   5.964   4.785   1.702  0.1462 -0.7104  0.4293
    1Co      Co 4693   0.739   4.118   2.973  0.2024  0.3844 -0.3658
    2Co      Co 4694   5.618   4.850   3.005 -0.1958  0.1560  0.1012
    3Co      Co 4695   0.238   3.956   3.257  0.2030  0.1509  0.2963
    4Co      Co 4696   0.244   5.018   2.657  0.3155  0.1392  0.2495
    5Co      Co 4697   5.605   4.308   3.265  0.0666  0.0131 -0.1200
    6Co      Co 4698   0.736   4.661   2.699  0.0833 -0.2398 -0.4207
    7UNL     H0 4699   5.823   4.408   3.121  0.2356  0.4291 -1.6645
    7UNL     H1 4700   5.828   4.651   2.975 -0.2423  0.3155 -0.0294
    7UNL     C2 4701   5.749   4.486   3.116 -0.2791  0.1045  0.1686
    7UNL     C3 4702   5.756   4.612   3.046 -0.0868 -0.1277 -0.1138
    7UNL     C4 4703   5.577   4.582   3.142 -0.3061 -0.1052  0.5490
    7UNL     C5 4704   5.428   4.610   3.179 -0.5555 -1.0436 -0.1957
    7UNL     N6 4705   5.637   4.471   3.188  0.0018 -0.4152  0.1976
    7UNL     N7 4706   5.649   4.676   3.072 -0.1642 -0.0192  0.0001
    7UNL     H8 4707   5.394   4.542   3.258 -0.1244 -1.5206 -0.4152
    7UNL     H9 4708   5.380   4.586   3.083 -0.9546  1.5481 -0.7127
    7UNL    H10 4709   5.403   4.710   3.215 -0.1914 -0.8921 -0.3602
    8UNL     H0 4710   0.223   5.230   2.490  1.5102 -0.5904 -0.3018
    8UNL     H1 4711   0.194   5.237   2.212 -0.9203 -0.7484 -2.3479
    8UNL     C2 4712   0.219   5.147   2.420  0.2218 -0.7875 -0.0215
    8UNL     C3 4713   0.200   5.153   2.280  0.5173  0.7348 -0.5374
    8UNL     C4 4714   0.206   4.964   2.360  0.7898  0.1504  0.0168
    8UNL     C5 4715   0.200   4.814   2.365 -0.1192 -0.4527  0.1345
    8UNL     N6 4716   0.218   5.028   2.474  0.7442 -0.0042  0.0609
    8UNL     N7 4717   0.193   5.029   2.237 -0.1332 -0.1215  0.3649
    8UNL     H8 4718   0.267   4.763   2.435 -0.6793  0.3638  1.3044
    8UNL     H9 4719   0.236   4.771   2.271  2.2235 -1.0477  1.2413
    8UNL    H10 4720   0.097   4.779   2.380 -0.5710  0.9342  0.3918
    9UNL     H0 4721   5.730   4.894   3.242 -0.1309 -0.1434 -0.8750
    9UNL     H1 4722   5.647   5.083   3.428 -0.1963  1.2674 -0.9634
    9UNL     C2 4723   5.669   4.982   3.224 -0.1087  0.1745  0.4565
    9UNL     C3 4724   5.626   5.076   3.322  0.4079  0.2898 -1.0360
    9UNL     C4 4725   5.578   5.129   3.126 -0.2181 -0.0993 -0.4113
    9UNL     C5 4726   5.556   5.219   3.011  0.0686 -0.0934  1.0142
    9UNL     N6 4727   5.620   5.002   3.108 -0.0915  0.4810  0.3981
    9UNL     N7 4728   5.575   5.177   3.254 -0.7821 -0.0494 -0.2848
    9UNL     H8 4729   5.456   5.263   3.001  1.4258  3.1373  0.3544
    9UNL     H9 4730   5.578   5.169   2.916 -2.1199  0.3245  0.2096
    9UNL    H10 4731   5.627   5.301   3.024  2.0925 -1.7688  0.9421
   10UNL     H0 4732   5.838   3.882   3.207 -1.3282  0.5661 -0.6856
   10UNL     H1 4733   5.607   4.051   3.179  0.1857  0.5900 -0.7749
   10UNL     C2 4734   5.828   3.990   3.213 -0.1755  0.6628 -0.2836
   10UNL     C3 4735   5.712   4.070   3.194  0.0460  0.2384  0.7422
   10UNL     C4 4736   5.874   4.174   3.255 -0.0048 -0.6125  0.0327
   10UNL     C5 4737   5.953   4.281   3.328  0.1349 -0.2420 -0.6696
   10UNL     N6 4738   5.934   4.060   3.239 -0.1899  0.4254  0.0305
   10UNL     N7 4739   5.745   4.191   3.231 -0.2845 -0.1483  0.2178
   10UNL     H8 4740   5.906   4.285   3.427  1.1206 -3.1437  0.0161
   10UNL     H9 4741   5.959   4.378   3.277  0.5904  0.7778  1.2565
   10UNL    H10 4742   6.055   4.250   3.352 -0.6420 -0.9565  1.9834
   11UNL     H0 4743   5.605   4.904   2.726 -0.4127  0.7180 -1.7430
   11UNL     H1 4744   5.831   4.949   2.553  0.4570  0.3893 -0.1424
   11UNL     C2 4745   5.712   4.905   2.747 -0.6738  0.7850 -0.3474
   11UNL     C3 4746   5.820   4.923   2.657 -0.0649 -0.0370 -0.2999
   11UNL     C4 4747   5.878   4.916   2.853 -0.2471  0.6118  0.0744
   11UNL     C5 4748   5.968   4.942   2.972  0.4555  0.7285 -0.0706
   11UNL     N6 4749   5.748   4.890   2.874 -0.0546  0.0745 -0.8026
   11UNL     N7 4750   5.931   4.929   2.727 -0.1494 -0.7643 -0.5648
   11UNL     H8 4751   5.956   4.856   3.040 -2.0778  0.4872 -0.7248
   11UNL     H9 4752   5.931   5.028   3.029  0.8585  0.9673 -0.1658
   11UNL    H10 4753   6.075   4.953   2.953  0.4680 -0.1257 -0.5481
   12UNL     H0 4754   0.417   4.071   3.403  0.0840  0.0222 -0.2890
   12UNL     H1 4755   0.477   4.043   3.679  0.7804 -1.7308 -0.4192
   12UNL     C2 4756   0.361   4.025   3.483  0.1843  0.5043  0.0649
   12UNL     C3 4757   0.392   4.013   3.620 -0.6478  0.2289  0.5279
   12UNL     C4 4758   0.205   3.943   3.559 -0.0398 -0.9518 -0.3175
   12UNL     C5 4759   0.072   3.878   3.561 -0.0829 -0.0765  0.4186
   12UNL     N6 4760   0.245   3.982   3.442  0.0728 -0.9082  0.0306
   12UNL     N7 4761   0.282   3.960   3.672 -0.5712 -0.7468 -0.1658
   12UNL     H8 4762   0.080   3.786   3.503 -0.8587  0.5646 -0.7413
   12UNL     H9 4763   0.000   3.942   3.507  1.0449 -0.7257 -1.9777
   12UNL    H10 4764   0.035   3.862   3.663  1.8184  0.1607  1.1784
   13UNL     H0 4765   0.919   3.657   2.879 -0.1401  0.0181 -0.2628
   13UNL     H1 4766   0.953   3.912   3.009 -1.0670  1.7007  0.8536
   13UNL     C2 4767   0.859   3.747   2.874  0.3869  0.3737 -0.1817
   13UNL     C3 4768   0.887   3.878   2.930  0.2004  1.0785  0.0236
   13UNL     C4 4769   0.725   3.872   2.805  0.6037 -0.1503  0.3066
   13UNL     C5 4770   0.598   3.910   2.732  0.0338 -0.3090 -0.1628
   13UNL     N6 4771   0.755   3.749   2.799 -0.0349  0.5439 -0.2872
   13UNL     N7 4772   0.787   3.956   2.891 -0.4624 -0.4243  0.1982
   13UNL     H8 4773   0.516   3.865   2.789  0.3299  0.6466  1.0667
   13UNL     H9 4774   0.594   3.868   2.631  0.2303 -1.7188  0.3771
   13UNL    H10 4775   0.585   4.018   2.726 -1.0706 -0.4377 -0.2573
   14UNL     H0 4776   0.253   4.167   3.047  0.9386  0.8705 -3.1384
   14UNL     H1 4777   0.490   4.250   2.932 -0.8394 -0.2651 -1.6271
   14UNL     C2 4778   0.350   4.121   3.061 -0.0291 -0.3524  0.6960
   14UNL     C3 4779   0.467   4.167   2.997  0.1499  0.7222  0.0579
   14UNL     C4 4780   0.498   4.011   3.130  0.9812 -0.0030  0.0707
   14UNL     C5 4781   0.564   3.910   3.215 -0.0978  0.5971 -0.0976
   14UNL     N6 4782   0.365   4.023   3.147 -0.7769 -0.1256  0.1974
   14UNL     N7 4783   0.564   4.086   3.037  0.0266 -0.0142  0.1071
   14UNL     H8 4784   0.586   3.951   3.314 -0.3709  0.1219  0.1625
   14UNL     H9 4785   0.503   3.820   3.226  1.0480 -0.5597 -2.4070
   14UNL    H10 4786   0.662   3.874   3.180 -0.7662 -0.9442 -0.4585
   15UNL     H0 4787   0.287   4.754   2.786 -1.3673  1.8799 -1.4820
   15UNL     H1 4788   0.522   4.624   2.816 -0.5568 -2.7121 -2.9333
   15UNL     C2 4789   0.381   4.790   2.749  0.1510  0.0755  0.3354
   15UNL     C3 4790   0.496   4.712   2.758 -0.2307 -0.5575 -0.0272
   15UNL     C4 4791   0.512   4.891   2.656 -0.5554 -0.7976  0.2688
   15UNL     C5 4792   0.580   5.011   2.584 -0.1410 -0.2566 -0.0640
   15UNL     N6 4793   0.384   4.904   2.679 -0.0125  0.2870 -0.8368
   15UNL     N7 4794   0.585   4.782   2.690 -0.6808 -0.0555  0.0854
   15UNL     H8 4795   0.517   5.100   2.598 -0.5102 -0.6418  0.8294
   15UNL     H9 4796   0.583   4.982   2.479 -0.2714 -0.6842  0.0460
   15UNL    H10 4797   0.678   5.022   2.632  0.8156 -0.9589 -1.7937
   16UNL     H0 4798   0.840   4.416   2.603 -0.7102  0.7562 -0.6238
   16UNL     H1 4799   0.820   4.167   2.710 -1.8873 -1.3164 -0.4184
   16UNL     C2 4800   0.772   4.386   2.682 -0.4428  0.8155 -0.3665
   16UNL     C3 4801   0.773   4.258   2.743  0.4394 -0.2714  0.2713
   16UNL     C4 4802   0.731   4.411   2.874  0.5928  0.2819 -0.7041
   16UNL     C5 4803   0.697   4.486   2.998 -0.2350 -0.0858 -0.2841
   16UNL     N6 4804   0.733   4.482   2.764 -0.6062 -0.6360 -0.9079
   16UNL     N7 4805   0.742   4.272   2.869  0.1691 -0.5004  0.2179
   16UNL     H8 4806   0.703   4.595   2.991  0.7111  0.1932  2.9878
   16UNL     H9 4807   0.755   4.461   3.087 -1.4329 -0.8916  0.2969
   16UNL    H10 4808   0.595   4.453   3.020  0.5345 -0.8801  2.5289
   17UNL     H0 4809   0.752   4.909   2.832 -1.5069 -0.4285  1.6787
   17UNL     H1 4810   0.944   4.997   3.000  1.2534  0.1508  0.0354
   17UNL     C2 4811   0.851   4.867   2.845 -1.0864  0.0581  0.2546
   17UNL     C3 4812   0.948   4.912   2.933 -0.3933  0.3268 -0.3177
   17UNL     C4 4813   0.999   4.734   2.840  0.2006  0.5911 -0.3665
   17UNL     C5 4814   1.081   4.618   2.795 -0.4777  0.5869 -0.5888
   17UNL     N6 4815   0.880   4.752   2.783  0.2867  0.1349 -0.2980
   17UNL     N7 4816   1.052   4.834   2.919  0.7311  0.1740  0.0399
   17UNL     H8 4817   1.028   4.523   2.800 -1.0183  0.8103 -1.6702
   17UNL     H9 4818   1.174   4.608   2.852 -0.5686 -0.5993 -0.6337
   17UNL    H10 4819   1.109   4.629   2.690  1.6702  1.2237 -0.0006
   18UNL     H0 4820   5.365   4.283   3.377  0.2231  1.9862 -0.8866
   18UNL     H1 4821   5.124   4.204   3.272 -0.7533  0.1606 -1.2210
   18UNL     C2 4822   5.348   4.257   3.273  0.1795 -0.0947 -0.4069
   18UNL     C3 4823   5.222   4.218   3.227 -0.4079  0.5533 -0.3787
   18UNL     C4 4824   5.374   4.225   3.083  0.3750  0.3893 -0.1203
   18UNL     C5 4825   5.445   4.224   2.955  0.4251  0.5121  0.0621
   18UNL     N6 4826   5.439   4.265   3.188 -0.6011  0.4016  0.0428
   18UNL     N7 4827   5.241   4.193   3.100 -0.0637  0.5645  0.7745
   18UNL     H8 4828   5.385   4.264   2.872 -0.8609  0.3118  0.8776
   18UNL     H9 4829   5.476   4.121   2.935  1.3655  1.0304 -1.3491
   18UNL    H10 4830   5.532   4.291   2.953 -1.9256  3.7883 -0.1795
    1Co      Co 4831   0.254   3.452   4.168  0.1912 -0.0277 -0.0494
    2Co      Co 4832   5.158   4.133   4.211  0.2249 -0.2935 -0.0777
    3Co      Co 4833   5.617   3.268   4.476  0.2548 -0.1017 -0.1938
    4Co      Co 4834   5.605   4.303   3.859 -0.0372  0.1104 -0.0737
    5Co      Co 4835   5.120   3.612   4.479 -0.1946 -0.1414 -0.2741
    6Co      Co 4836   0.265   3.966   3.853 -0.1592 -0.0462 -0.1992
    7UNL     H0 4837   5.326   3.693   4.270  4.2268  2.5880 -0.6854
    7UNL     H1 4838   5.379   3.946   4.213 -0.5115 -2.3193 -2.3772
    7UNL     C2 4839   5.262   3.774   4.304  0.4445 -0.4963  0.1418
    7UNL     C3 4840   5.295   3.905   4.269  0.1137  0.2333  0.6865
    7UNL     C4 4841   5.117   3.883   4.353  0.5376 -1.4961  0.2997
    7UNL     C5 4842   4.968   3.918   4.380 -0.1764 -0.0983 -0.3337
    7UNL     N6 4843   5.145   3.758   4.359 -0.0172 -0.1275 -0.0484
    7UNL     N7 4844   5.200   3.982   4.308 -0.2833 -0.0093  0.1627
    7UNL     H8 4845   4.958   4.026   4.397  0.1531 -0.4325  2.4453
    7UNL     H9 4846   4.931   3.884   4.477  0.5327  0.0436 -0.0099
    7UNL    H10 4847   4.903   3.891   4.296 -1.3961  2.7649 -0.4137
    8UNL     H0 4848   5.618   4.511   3.705 -4.2619  0.0248 -0.6579
    8UNL     H1 4849   5.668   4.518   3.441  2.7611 -0.5133  2.1383
    8UNL     C2 4850   5.616   4.424   3.640  0.0324 -0.9830  0.2232
    8UNL     C3 4851   5.643   4.430   3.499  0.3016 -1.2514  0.1064
    8UNL     C4 4852   5.589   4.241   3.564 -0.0508  0.4619 -0.1172
    8UNL     C5 4853   5.531   4.101   3.562 -0.3008  0.2436  0.1281
    8UNL     N6 4854   5.588   4.304   3.681 -0.3348  0.5377  0.4200
    8UNL     N7 4855   5.622   4.311   3.454  0.1926 -0.0179  0.4206
    8UNL     H8 4856   5.614   4.031   3.578 -1.5498 -1.2969  0.1193
    8UNL     H9 4857   5.478   4.073   3.470  1.2614 -0.5987 -0.5456
    8UNL    H10 4858   5.460   4.078   3.642  1.2229  0.3685  1.5761
    9UNL     H0 4859   5.234   4.179   4.479  0.5612 -0.4653 -2.6580
    9UNL     H1 4860   5.205   4.413   4.622  1.1312 -3.5381 -0.1046
    9UNL     C2 4861   5.201   4.277   4.448  0.2194  0.2456 -0.3048
    9UNL     C3 4862   5.181   4.396   4.518 -0.9401 -0.1191 -0.3347
    9UNL     C4 4863   5.147   4.416   4.318 -0.4375  0.4980 -0.1057
    9UNL     C5 4864   5.120   4.476   4.184  0.2264  0.1844  0.7524
    9UNL     N6 4865   5.181   4.287   4.321  0.7550 -0.3926 -0.1394
    9UNL     N7 4866   5.131   4.485   4.434 -0.4103  0.1334 -0.3823
    9UNL     H8 4867   5.185   4.561   4.159 -0.6885  0.8325  0.5507
    9UNL     H9 4868   5.019   4.517   4.190 -0.3176 -0.5352 -2.0518
    9UNL    H10 4869   5.133   4.408   4.099 -3.0047  0.3728  0.0070
   10UNL     H0 4870   5.370   3.193   4.368  0.0265 -0.3353  1.3970
   10UNL     H1 4871   5.125   3.327   4.402 -0.1769 -0.6155 -0.2423
   10UNL     C2 4872   5.347   3.291   4.407  0.0580 -0.0941  0.8250
   10UNL     C3 4873   5.225   3.367   4.414 -0.5793  0.4050 -0.1470
   10UNL     C4 4874   5.392   3.471   4.479 -0.1217 -0.3403 -0.4069
   10UNL     C5 4875   5.470   3.577   4.554  0.3743  0.2759 -0.1021
   10UNL     N6 4876   5.452   3.360   4.447  0.3622 -0.4580 -0.6358
   10UNL     N7 4877   5.256   3.484   4.464  0.1253  0.8127 -0.6007
   10UNL     H8 4878   5.399   3.639   4.609  0.1810 -0.1324  0.1054
   10UNL     H9 4879   5.512   3.653   4.487 -2.2379  1.7658 -0.1944
   10UNL    H10 4880   5.546   3.533   4.619  0.3529 -2.8516 -2.0024
   11UNL     H0 4881   5.154   4.173   3.924  0.5720  1.9130 -1.1266
   11UNL     H1 4882   5.340   4.295   3.782 -0.0951 -0.5098  0.4151
   11UNL     C2 4883   5.254   4.189   3.962  0.3023  0.6630  0.2122
   11UNL     C3 4884   5.345   4.256   3.883  0.5505 -0.1603  0.5243
   11UNL     C4 4885   5.416   4.207   4.066  0.1745 -0.7469  0.7259
   11UNL     C5 4886   5.499   4.213   4.189  0.2082  0.1525 -0.2769
   11UNL     N6 4887   5.292   4.161   4.082  0.1077  0.5561 -0.2540
   11UNL     N7 4888   5.454   4.262   3.949  0.1218 -0.3507 -0.1111
   11UNL     H8 4889   5.461   4.290   4.257  0.3900  1.0680 -1.2065
   11UNL     H9 4890   5.602   4.224   4.153  0.5803 -2.5782 -0.3191
   11UNL    H10 4891   5.499   4.111   4.231  0.5896 -0.3489 -1.4347
   12UNL     H0 4892   5.837   3.339   4.664  1.0283  1.3797  0.7687
   12UNL     H1 4893   5.805   3.399   4.926  0.6024 -2.6752  2.0106
   12UNL     C2 4894   5.745   3.332   4.721  0.3271 -0.4794 -0.4807
   12UNL     C3 4895   5.733   3.367   4.852  0.5386 -0.0091  0.7752
   12UNL     C4 4896   5.569   3.270   4.778 -0.0485  0.4064 -0.0401
   12UNL     C5 4897   5.436   3.198   4.770 -0.1766  0.1103 -0.1386
   12UNL     N6 4898   5.640   3.278   4.664  0.0608 -0.0125 -0.3360
   12UNL     N7 4899   5.615   3.327   4.892  0.1860  0.5473  0.2752
   12UNL     H8 4900   5.376   3.252   4.696  0.3134  1.0889  0.1550
   12UNL     H9 4901   5.379   3.196   4.864  0.1474 -3.2254  0.1115
   12UNL    H10 4902   5.454   3.093   4.745  0.7652  0.3576 -0.5447
   13UNL     H0 4903   0.466   3.023   4.061 -1.6028 -0.8127 -1.1871
   13UNL     H1 4904   0.485   3.270   4.186  1.1096  0.7814 -0.7760
   13UNL     C2 4905   0.398   3.106   4.056  0.2877  0.9231  0.5700
   13UNL     C3 4906   0.408   3.233   4.119  0.5525 -0.2506  0.3819
   13UNL     C4 4907   0.231   3.205   4.003 -0.3121 -0.0596 -0.7067
   13UNL     C5 4908   0.090   3.219   3.961 -0.6248 -0.2377  0.1352
   13UNL     N6 4909   0.289   3.092   3.985 -0.0022  0.2917 -0.1397
   13UNL     N7 4910   0.296   3.294   4.086 -0.2825  0.0426 -0.5299
   13UNL     H8 4911   0.037   3.315   3.965 -0.0131  0.0710  1.2399
   13UNL     H9 4912   0.029   3.148   4.020 -0.6125 -0.2206  0.1690
   13UNL    H10 4913   0.084   3.174   3.861  1.2534 -2.3829  0.8978
   14UNL     H0 4914   5.601   3.432   4.265 -0.1386 -2.5831 -0.3419
   14UNL     H1 4915   5.807   3.573   4.144 -1.9090  0.9874  1.2838
   14UNL     C2 4916   5.708   3.418   4.271  0.3002  0.1154 -0.3763
   14UNL     C3 4917   5.817   3.497   4.219  0.0256  0.0955  0.1884
   14UNL     C4 4918   5.885   3.331   4.321 -0.3303  0.9736 -0.8634
   14UNL     C5 4919   5.971   3.214   4.360  0.8478 -0.4667 -0.5391
   14UNL     N6 4920   5.756   3.329   4.358  0.5612 -0.0238 -0.2402
   14UNL     N7 4921   5.930   3.435   4.243 -0.2664 -0.0093  0.2214
   14UNL     H8 4922   6.074   3.247   4.376  0.6025 -0.1005  0.3604
   14UNL     H9 4923   5.935   3.163   4.451 -0.6698 -1.3529 -1.5778
   14UNL    H10 4924   5.974   3.141   4.279  3.1415  0.1669 -1.0801
   15UNL     H0 4925   5.628   4.056   3.952 -0.4430  1.4136  2.0506
   15UNL     H1 4926   5.862   3.898   3.978  0.6154  0.4869  1.6406
   15UNL     C2 4927   5.731   4.075   3.925 -0.4628 -0.4904  0.3829
   15UNL     C3 4928   5.848   3.995   3.933 -0.3471 -0.1319  0.5435
   15UNL     C4 4929   5.888   4.180   3.845  0.2701 -0.2965  0.2513
   15UNL     C5 4930   5.954   4.304   3.791 -0.5832 -0.8834  0.6708
   15UNL     N6 4931   5.760   4.194   3.875  0.0494 -0.1726 -0.4092
   15UNL     N7 4932   5.947   4.060   3.875  0.1300 -0.2854 -0.5829
   15UNL     H8 4933   6.048   4.281   3.741 -1.7924  0.6931 -2.5973
   15UNL     H9 4934   5.969   4.376   3.873  0.9868  1.8120 -1.7659
   15UNL    H10 4935   5.895   4.352   3.712  1.0647 -1.8698 -1.2494
   16UNL     H0 4936   0.296   3.724   3.755  0.8957  0.0004 -0.6814
   16UNL     H1 4937   0.258   3.472   3.875 -0.8985 -0.8099  1.7891
   16UNL     C2 4938   0.274   3.699   3.858 -0.1815  0.0785 -0.8796
   16UNL     C3 4939   0.255   3.571   3.919  0.3142  0.3178 -0.4752
   16UNL     C4 4940   0.243   3.733   4.050  0.6954  0.6720 -0.0646
   16UNL     C5 4941   0.218   3.802   4.180 -0.6739  0.3428  0.4225
   16UNL     N6 4942   0.262   3.798   3.938 -0.3260  0.3339 -0.0585
   16UNL     N7 4943   0.243   3.591   4.046  0.0292 -0.4848 -0.5682
   16UNL     H8 4944   0.123   3.857   4.179 -1.6331 -1.2521 -0.8731
   16UNL     H9 4945   0.290   3.880   4.208 -2.2733  1.1734  2.5635
   16UNL    H10 4946   0.211   3.738   4.269  0.4911 -0.3558  0.0271
   17UNL     H0 4947   0.292   4.190   3.986 -1.5647 -2.3235 -0.9937
   17UNL     H1 4948   0.462   4.233   4.205 -2.2899  1.7136 -1.2418
   17UNL     C2 4949   0.381   4.136   4.014 -0.6298 -0.5552 -0.4257
   17UNL     C3 4950   0.465   4.160   4.125  0.3561 -0.0422  0.3334
   17UNL     C4 4951   0.531   4.023   3.997 -0.0466 -0.1569  0.6435
   17UNL     C5 4952   0.623   3.918   3.940  0.2853 -0.6000 -0.1020
   17UNL     N6 4953   0.422   4.048   3.929  0.0359  0.0441  0.0054
   17UNL     N7 4954   0.572   4.092   4.109  0.0208  0.2613  0.4421
   17UNL     H8 4955   0.661   3.859   4.024 -1.7967 -1.9085  0.0054
   17UNL     H9 4956   0.699   3.949   3.867 -0.7005  0.9298 -0.5370
   17UNL    H10 4957   0.564   3.848   3.879 -0.5323  1.1820 -1.4334
   18UNL     H0 4958   4.853   3.611   4.576 -1.5483 -0.0092  0.0844
   18UNL     H1 4959   4.629   3.528   4.445 -0.6969 -2.0418 -2.9487
   18UNL     C2 4960   4.852   3.565   4.478  0.0066 -0.0293  0.0533
   18UNL     C3 4961   4.734   3.525   4.420  0.4624 -0.0034  0.8609
   18UNL     C4 4962   4.898   3.533   4.292  0.5827  0.1151  0.2214
   18UNL     C5 4963   4.973   3.519   4.160 -0.6459  0.3637  0.3754
   18UNL     N6 4964   4.955   3.567   4.405 -0.0725 -0.0162  0.0706
   18UNL     N7 4965   4.758   3.507   4.292 -0.0753 -0.1543  0.6250
   18UNL     H8 4966   5.079   3.503   4.185 -0.1605  1.2964 -1.0028
   18UNL     H9 4967   4.971   3.608   4.096 -0.4961 -0.8946 -1.4622
   18UNL    H10 4968   4.929   3.436   4.103  0.2768 -0.3566  0.6781
    1Co      Co 4969   3.160   1.393   0.625 -0.1827  0.1598  0.1834
    2Co      Co 4970   2.209   2.097   0.598 -0.0940  0.1439 -0.1972
    3Co      Co 4971   2.674   1.210   0.917 -0.2187 -0.1020  0.3918
    4Co      Co 4972   2.682   2.270   0.281  0.0725 -0.1445 -0.5399
    5Co      Co 4973   2.189   1.583   0.900  0.2344 -0.0204  0.1238
    6Co      Co 4974   3.169   1.917   0.334  0.0552 -0.1599 -0.3538
    7UNL     H0 4975   2.453   1.715   0.793 -0.8437 -1.8407 -1.2801
    7UNL     H1 4976   2.432   1.894   0.592 -0.6209 -0.6017 -1.1981
    7UNL     C2 4977   2.366   1.776   0.773  0.1364 -0.0209 -0.2832
    7UNL     C3 4978   2.357   1.872   0.666 -0.0849  0.0743 -0.4274
    7UNL     C4 4979   2.182   1.857   0.772 -0.3147  0.2570 -0.6530
    7UNL     C5 4980   2.046   1.889   0.818  0.4846  0.3166  0.1021
    7UNL     N6 4981   2.244   1.753   0.824 -0.1544  0.6813 -0.1972
    7UNL     N7 4982   2.241   1.927   0.667 -0.7163  0.2518  0.2290
    7UNL     H8 4983   1.966   1.830   0.772  1.8929 -1.8788  0.2965
    7UNL     H9 4984   2.028   1.996   0.801  0.8842  0.1964 -1.1364
    7UNL    H10 4985   2.032   1.879   0.927 -1.0488 -0.6455 -0.1447
    8UNL     H0 4986   2.705   2.500   0.122 -0.6925  1.7421 -1.6096
    8UNL     H1 4987   2.713   2.513  -0.158  0.2333  0.3764  0.3991
    8UNL     C2 4988   2.701   2.420   0.050  0.0358  0.0644  0.1388
    8UNL     C3 4989   2.694   2.429  -0.093 -0.4571 -0.0708 -0.3695
    8UNL     C4 4990   2.662   2.235  -0.014  0.3247 -0.0858  0.4843
    8UNL     C5 4991   2.640   2.089  -0.013 -0.7668  0.2853  0.4923
    8UNL     N6 4992   2.672   2.301   0.099 -0.0504 -0.3390  0.4201
    8UNL     N7 4993   2.660   2.306  -0.129 -0.0474 -0.0928  0.7344
    8UNL     H8 4994   2.608   2.055   0.087  1.2075 -2.1856  0.4040
    8UNL     H9 4995   2.739   2.050  -0.040 -0.7395  1.1339 -0.6620
    8UNL    H10 4996   2.563   2.054  -0.082 -2.2845  1.0393  1.7538
    9UNL     H0 4997   2.223   2.120   0.882  0.2719 -0.6780  0.3781
    9UNL     H1 4998   2.246   2.351   1.025  0.0890  1.0629 -0.5475
    9UNL     C2 4999   2.217   2.220   0.842  0.2848 -0.6268  0.5052
    9UNL     C3 5000   2.223   2.339   0.920 -0.8374  0.0113 -0.2384
    9UNL     C4 5001   2.168   2.378   0.727 -0.3743  0.8214 -0.0532
    9UNL     C5 5002   2.154   2.450   0.598  0.0253 -0.2770  0.7720
    9UNL     N6 5003   2.181   2.246   0.718 -0.0918  0.3115  0.5427
    9UNL     N7 5004   2.202   2.442   0.846  0.7778  0.3288  0.1830
    9UNL     H8 5005   2.228   2.398   0.536  0.5519  0.0194  1.1316
    9UNL     H9 5006   2.173   2.558   0.605  0.7175 -0.4162  1.2122
    9UNL    H10 5007   2.052   2.453   0.558 -0.1865 -0.2981  1.2958
   10UNL     H0 5008   2.412   1.153   0.828  0.5543 -0.7588  1.7326
   10UNL     H1 5009   2.204   1.337   0.803 -0.5769  0.2375  1.4959
   10UNL     C2 5010   2.409   1.257   0.855 -0.1871 -0.4760  0.6330
   10UNL     C3 5011   2.304   1.350   0.843  0.1355 -0.3972 -0.0149
   10UNL     C4 5012   2.461   1.431   0.947 -0.0151 -0.1078  0.2194
   10UNL     C5 5013   2.546   1.524   1.031  0.0980 -0.0010  0.5691
   10UNL     N6 5014   2.513   1.314   0.913  0.1043 -0.1981  0.7337
   10UNL     N7 5015   2.337   1.467   0.896  0.2333  0.4761  0.0788
   10UNL     H8 5016   2.489   1.566   1.115 -0.3665  1.2955 -0.3547
   10UNL     H9 5017   2.583   1.607   0.969  0.2067 -0.6694 -0.2855
   10UNL    H10 5018   2.635   1.474   1.069 -1.2975 -1.9751  1.3963
   11UNL     H0 5019   2.204   2.144   0.311  0.1591 -0.3068 -0.4627
   11UNL     H1 5020   2.397   2.235   0.163 -1.7005 -0.8211  0.2815
   11UNL     C2 5021   2.303   2.162   0.348  0.0370  0.3310 -0.4419
   11UNL     C3 5022   2.405   2.212   0.269  0.3701 -0.2882  0.2883
   11UNL     C4 5023   2.471   2.165   0.456  0.0856 -0.5136 -0.1457
   11UNL     C5 5024   2.560   2.168   0.575 -0.6539 -0.1950  0.4406
   11UNL     N6 5025   2.344   2.143   0.475  0.5094 -0.6042  0.0065
   11UNL     N7 5026   2.514   2.211   0.339  0.1344  0.3076  0.1762
   11UNL     H8 5027   2.562   2.265   0.626  0.8730 -0.5253  1.0431
   11UNL     H9 5028   2.664   2.146   0.550 -1.0821 -0.7806 -0.9253
   11UNL    H10 5029   2.530   2.090   0.646 -3.2898  0.1257 -0.1894
   12UNL     H0 5030   2.897   1.301   1.074  0.1200  0.5635  0.6714
   12UNL     H1 5031   2.931   1.284   1.339  0.0390  1.0246 -0.5341
   12UNL     C2 5032   2.826   1.261   1.145 -0.0648  0.1257  0.2476
   12UNL     C3 5033   2.847   1.245   1.282 -0.0354 -0.0651  0.2862
   12UNL     C4 5034   2.663   1.165   1.216  0.1442  0.6395 -0.4653
   12UNL     C5 5035   2.530   1.092   1.220  0.4926 -0.1050 -1.1433
   12UNL     N6 5036   2.715   1.202   1.100  0.0271 -0.7833 -0.2312
   12UNL     N7 5037   2.735   1.185   1.329 -0.0781 -0.6958 -0.4936
   12UNL     H8 5038   2.522   1.043   1.318 -0.5606  0.7996 -0.7546
   12UNL     H9 5039   2.518   1.024   1.134  4.2955 -1.6210 -0.6562
   12UNL    H10 5040   2.451   1.168   1.220 -2.0292 -2.4872 -3.0994
   13UNL     H0 5041   3.369   1.004   0.417  0.1472  0.0580 -1.6008
   13UNL     H1 5042   3.367   1.236   0.596  1.7625 -0.9439 -0.2891
   13UNL     C2 5043   3.289   1.072   0.444  0.5632  0.1053 -0.4355
   13UNL     C3 5044   3.291   1.184   0.538  0.2881  0.3141  0.4256
   13UNL     C4 5045   3.111   1.159   0.434  0.2428 -0.4018 -0.6668
   13UNL     C5 5046   2.974   1.192   0.371 -0.1071 -0.8689 -0.4715
   13UNL     N6 5047   3.175   1.058   0.382  0.1482  0.1225  0.4909
   13UNL     N7 5048   3.172   1.236   0.532 -0.0901 -0.5575 -0.1176
   13UNL     H8 5049   2.964   1.169   0.264 -0.2590  0.1867 -0.7004
   13UNL     H9 5050   2.959   1.301   0.366  1.9703 -0.5754 -1.8985
   13UNL    H10 5051   2.886   1.145   0.415 -0.9603  1.2662  0.2544
   14UNL     H0 5052   2.673   1.443   0.740  0.1709 -1.2246 -0.4446
   14UNL     H1 5053   2.889   1.562   0.634  1.4750  0.3900  1.4511
   14UNL     C2 5054   2.774   1.402   0.741  0.4716 -0.5035 -0.4754
   14UNL     C3 5055   2.885   1.468   0.686  0.2010 -0.2898  0.1690
   14UNL     C4 5056   2.925   1.283   0.770 -0.4311 -0.1603 -0.1422
   14UNL     C5 5057   3.007   1.155   0.808 -0.3626 -0.3495 -0.1885
   14UNL     N6 5058   2.797   1.288   0.806 -0.4375 -0.7984 -0.4305
   14UNL     N7 5059   2.985   1.389   0.700 -0.1032  0.7759 -0.2065
   14UNL     H8 5060   3.082   1.162   0.887 -1.6164 -1.5299  1.1785
   14UNL     H9 5061   2.935   1.084   0.852  0.0852 -0.2074  0.7801
   14UNL    H10 5062   3.043   1.110   0.714 -0.6219 -0.1222 -0.3992
   15UNL     H0 5063   2.688   1.989   0.346 -0.3024 -0.3431  0.0065
   15UNL     H1 5064   2.917   1.872   0.469 -2.0290  1.7993  2.5020
   15UNL     C2 5065   2.791   2.023   0.354 -0.3446 -0.2435  0.1375
   15UNL     C3 5066   2.905   1.959   0.407  0.7479  0.3887 -0.3090
   15UNL     C4 5067   2.944   2.133   0.295 -0.1085  0.4148 -0.0491
   15UNL     C5 5068   3.022   2.244   0.229  0.6606 -0.3451  0.1481
   15UNL     N6 5069   2.814   2.138   0.302 -0.0325  0.3580  0.0213
   15UNL     N7 5070   3.012   2.027   0.356 -0.2579 -0.0638 -0.9074
   15UNL     H8 5071   3.079   2.196   0.148 -1.4780 -1.8155 -0.5952
   15UNL     H9 5072   3.085   2.293   0.303 -0.7921 -0.1061  1.2755
   15UNL    H10 5073   2.950   2.313   0.185 -0.5636 -2.0310 -0.6239
   16UNL     H0 5074   3.235   1.689   0.233  0.3288  0.6635  0.9358
   16UNL     H1 5075   3.234   1.444   0.318  0.8481  0.9074 -0.8472
   16UNL     C2 5076   3.195   1.662   0.330  0.4841 -0.4681  0.6972
   16UNL     C3 5077   3.205   1.528   0.379 -0.6739 -0.0033 -0.2620
   16UNL     C4 5078   3.159   1.670   0.526  0.1301 -0.9126  0.4319
   16UNL     C5 5079   3.147   1.738   0.664 -0.0286 -0.2232 -0.1730
   16UNL     N6 5080   3.152   1.748   0.419  1.0331 -0.1008  0.5450
   16UNL     N7 5081   3.167   1.532   0.505  0.1636 -0.3744 -0.2473
   16UNL     H8 5082   3.211   1.688   0.738  0.1892 -2.2331 -1.6396
   16UNL     H9 5083   3.046   1.737   0.707  1.4365 -3.0473  3.7870
   16UNL    H10 5084   3.186   1.841   0.660 -1.8505  0.4937 -0.4045
   17UNL     H0 5085   3.212   2.155   0.507 -1.3070 -1.0740 -2.1190
   17UNL     H1 5086   3.399   2.167   0.684  0.5226  1.6668 -1.9854
   17UNL     C2 5087   3.296   2.086   0.510  0.0066  0.5175 -0.5869
   17UNL     C3 5088   3.396   2.093   0.605 -0.1742  0.1056 -0.5459
   17UNL     C4 5089   3.432   1.953   0.459 -0.2455  0.0409  0.3201
   17UNL     C5 5090   3.519   1.859   0.375  0.6014  0.2567  0.1832
   17UNL     N6 5091   3.315   1.994   0.421 -0.5200 -0.7074  0.4443
   17UNL     N7 5092   3.490   2.008   0.576 -0.1519  0.1931  0.2254
   17UNL     H8 5093   3.453   1.793   0.319 -0.7979  1.0455  0.8593
   17UNL     H9 5094   3.594   1.806   0.436  0.3734 -0.4577 -0.1507
   17UNL    H10 5095   3.562   1.919   0.294 -2.8648  1.1591 -1.1421
   18UNL     H0 5096   1.939   1.454   0.992 -1.8059  2.0130  0.3098
   18UNL     H1 5097   1.724   1.378   0.830  0.9096 -0.9281  2.0881
   18UNL     C2 5098   1.933   1.461   0.884 -0.1175  0.0572  0.0415
   18UNL     C3 5099   1.817   1.429   0.806  0.1542 -0.5762 -0.3190
   18UNL     C4 5100   1.982   1.495   0.702 -0.1479  0.5357  0.4445
   18UNL     C5 5101   2.070   1.554   0.592  0.6517  0.2980 -0.2267
   18UNL     N6 5102   2.036   1.511   0.818  0.0597  0.4050 -0.4546
   18UNL     N7 5103   1.849   1.455   0.682 -1.2788  0.1863 -0.5144
   18UNL     H8 5104   2.055   1.495   0.500  2.6485 -1.3532  0.4164
   18UNL     H9 5105   2.179   1.554   0.609  0.5838 -0.5068  0.2704
   18UNL    H10 5106   2.041   1.658   0.576 -0.2095 -0.2118 -2.2751
    1Co      Co 5107   2.683   0.673   1.819 -0.0140  0.1266  0.5388
    2Co      Co 5108   1.699   1.372   1.778 -0.2286  0.1392  0.0764
    3Co      Co 5109   2.192   0.486   2.107 -0.2105 -0.0870 -0.0471
    4Co      Co 5110   2.205   1.561   1.499 -0.1141  0.1353 -0.5174
    5Co      Co 5111   1.707   0.839   2.055  0.3400  0.0286 -0.0808
    6Co      Co 5112   2.675   1.192   1.509 -0.1346  0.2137  0.0670
    7UNL     H0 5113   1.913   0.947   1.909 -0.7042 -0.9351 -0.8551
    7UNL     H1 5114   1.928   1.181   1.792  0.5479 -1.2537  1.2407
    7UNL     C2 5115   1.833   1.020   1.908 -0.1301 -0.2604  0.2157
    7UNL     C3 5116   1.845   1.144   1.851 -0.4374 -0.3704  0.4558
    7UNL     C4 5117   1.658   1.108   1.927 -0.3495  0.3534  0.6007
    7UNL     C5 5118   1.524   1.134   1.989  0.9208  0.4769 -0.0376
    7UNL     N6 5119   1.715   0.997   1.965 -0.4610 -0.7807 -0.1949
    7UNL     N7 5120   1.722   1.204   1.859  0.0576 -0.6897 -1.1592
    7UNL     H8 5121   1.515   1.099   2.092  1.4495  0.5374  0.0338
    7UNL     H9 5122   1.448   1.080   1.932 -0.1322  0.8086  1.0046
    7UNL    H10 5123   1.505   1.242   1.992  0.9973  0.4716  0.8898
    8UNL     H0 5124   2.230   1.793   1.346 -2.4702  0.7952  0.2492
    8UNL     H1 5125   2.191   1.825   1.071  0.7492  1.0001  0.8294
    8UNL     C2 5126   2.218   1.713   1.274  0.5210  0.0301  0.4733
    8UNL     C3 5127   2.197   1.740   1.137 -0.1747 -0.1154 -0.4596
    8UNL     C4 5128   2.200   1.544   1.187 -0.3144 -0.3952  0.1098
    8UNL     C5 5129   2.187   1.391   1.177 -0.2821 -0.1440 -0.3036
    8UNL     N6 5130   2.199   1.588   1.307  0.1106  0.0403 -0.8504
    8UNL     N7 5131   2.189   1.628   1.079 -0.0063 -0.3810  0.1214
    8UNL     H8 5132   2.123   1.346   1.253 -0.9723  1.7105  0.2858
    8UNL     H9 5133   2.280   1.335   1.189  0.0720  0.7370  1.2713
    8UNL    H10 5134   2.146   1.367   1.078  1.1393 -0.7562 -0.7654
    9UNL     H0 5135   1.795   1.412   2.049  2.1999  0.7228 -1.2825
    9UNL     H1 5136   1.731   1.624   2.200 -1.6910  1.5570  0.1748
    9UNL     C2 5137   1.757   1.507   2.013 -0.4340 -0.1009 -0.8445
    9UNL     C3 5138   1.730   1.612   2.092  0.5563 -0.4590  0.2913
    9UNL     C4 5139   1.701   1.654   1.892 -0.2667 -0.4210 -0.0621
    9UNL     C5 5140   1.677   1.723   1.760  0.3744  0.1336  0.1575
    9UNL     N6 5141   1.711   1.526   1.892 -0.0076  0.1477 -0.2036
    9UNL     N7 5142   1.695   1.716   2.015 -0.2602 -0.7850  0.0590
    9UNL     H8 5143   1.778   1.742   1.722  0.8100 -0.9294  0.7405
    9UNL     H9 5144   1.652   1.827   1.782  0.1368 -0.1278  1.1435
    9UNL    H10 5145   1.619   1.675   1.680 -0.9249  0.7982  0.6704
   10UNL     H0 5146   1.957   0.418   2.000 -0.8617 -0.5928  3.4766
   10UNL     H1 5147   1.747   0.573   1.915  0.0748 -1.0732  0.1760
   10UNL     C2 5148   1.936   0.522   2.023  0.0424  0.3950  0.3408
   10UNL     C3 5149   1.835   0.604   1.970 -0.1819 -0.2034  0.1083
   10UNL     C4 5150   1.970   0.702   2.078  0.5263  0.6847 -0.0935
   10UNL     C5 5151   2.042   0.806   2.162 -0.3297  0.1577  0.1797
   10UNL     N6 5152   2.035   0.585   2.075  0.5762  0.0110 -0.4137
   10UNL     N7 5153   1.849   0.722   2.023 -0.0056 -0.0413  0.4400
   10UNL     H8 5154   2.015   0.905   2.123 -2.8154 -1.0709 -1.4754
   10UNL     H9 5155   2.151   0.804   2.150 -0.1117 -0.1162  1.8965
   10UNL    H10 5156   2.027   0.804   2.271  0.0772  2.0902  0.3111
   11UNL     H0 5157   1.729   1.407   1.517  0.5262  1.8290 -0.5813
   11UNL     H1 5158   1.943   1.504   1.366  1.2903  0.8715  0.4458
   11UNL     C2 5159   1.827   1.430   1.555  0.7181 -0.2562  0.3375
   11UNL     C3 5160   1.934   1.481   1.471 -0.3192  0.2264  0.1817
   11UNL     C4 5161   1.980   1.454   1.674 -0.3869 -0.0907  0.5867
   11UNL     C5 5162   2.064   1.454   1.801  0.9892 -0.4450  0.1874
   11UNL     N6 5163   1.861   1.406   1.673  0.4908  0.5459 -0.0177
   11UNL     N7 5164   2.031   1.508   1.557 -0.6107  0.1394  0.1162
   11UNL     H8 5165   2.169   1.481   1.785  0.6646 -0.3689 -2.0510
   11UNL     H9 5166   2.073   1.354   1.845  0.5868 -0.0932  1.1061
   11UNL    H10 5167   2.022   1.516   1.881 -0.1698 -0.3143 -0.5109
   12UNL     H0 5168   2.355   0.647   2.267 -1.8541  2.7651 -0.2312
   12UNL     H1 5169   2.371   0.652   2.540  0.3706 -0.3859  0.5244
   12UNL     C2 5170   2.295   0.587   2.334  0.0191  0.4701 -0.4731
   12UNL     C3 5171   2.303   0.597   2.477  0.5254 -0.2397  0.2284
   12UNL     C4 5172   2.145   0.485   2.412  0.1441 -0.7220 -0.1602
   12UNL     C5 5173   2.024   0.402   2.409 -0.6730 -0.0558 -0.1354
   12UNL     N6 5174   2.194   0.508   2.292  0.3608  0.3295  0.1702
   12UNL     N7 5175   2.199   0.529   2.525  0.1792  0.1852  0.4118
   12UNL     H8 5176   2.031   0.306   2.461 -1.5657  0.8574  1.7469
   12UNL     H9 5177   1.983   0.387   2.308  0.0916 -1.4928 -0.2636
   12UNL    H10 5178   1.941   0.457   2.454 -0.7400  0.9337 -1.3888
   13UNL     H0 5179   2.885   0.246   1.700  0.0204  0.2579 -2.4886
   13UNL     H1 5180   2.845   0.471   1.859  0.8813 -2.0886  0.0239
   13UNL     C2 5181   2.815   0.327   1.687 -0.5939  0.1937 -0.0555
   13UNL     C3 5182   2.795   0.446   1.767 -0.5487  0.5729 -0.0413
   13UNL     C4 5183   2.651   0.426   1.622 -0.2366 -0.5142  0.8769
   13UNL     C5 5184   2.532   0.466   1.542 -0.1356 -0.1664  0.2252
   13UNL     N6 5185   2.721   0.319   1.592 -0.2503 -0.2934 -0.0336
   13UNL     N7 5186   2.683   0.505   1.727 -0.5027  0.1920 -0.2390
   13UNL     H8 5187   2.439   0.463   1.599 -0.5753  0.9110 -0.3968
   13UNL     H9 5188   2.517   0.399   1.456 -1.2436 -0.9924  1.0336
   13UNL    H10 5189   2.544   0.568   1.501  0.4405 -0.3899 -0.1766
   14UNL     H0 5190   2.194   0.699   1.918 -0.8022 -1.0976 -1.1664
   14UNL     H1 5191   2.426   0.781   1.777  0.2888  0.0696  1.0684
   14UNL     C2 5192   2.296   0.663   1.923 -0.3661  0.2286  0.1707
   14UNL     C3 5193   2.410   0.713   1.860  0.1020 -0.6446  0.4676
   14UNL     C4 5194   2.457   0.556   1.988  0.4178  0.3544  0.3575
   14UNL     C5 5195   2.527   0.439   2.052  0.1415  0.2459 -0.1453
   14UNL     N6 5196   2.328   0.564   2.002 -0.3715 -0.0676  0.5090
   14UNL     N7 5197   2.517   0.643   1.899 -0.3335  0.1516 -0.6479
   14UNL     H8 5198   2.610   0.411   1.985  0.0002  0.5520 -0.4538
   14UNL     H9 5199   2.573   0.468   2.148  0.7711  1.9839 -0.9214
   14UNL    H10 5200   2.465   0.358   2.090  0.2100 -0.0024 -0.5603
   15UNL     H0 5201   2.216   1.318   1.586 -0.3978  1.2141 -0.6321
   15UNL     H1 5202   2.422   1.129   1.536  2.7255 -0.0200 -2.7260
   15UNL     C2 5203   2.314   1.331   1.541  0.1139 -0.0035  0.0697
   15UNL     C3 5204   2.418   1.236   1.520 -0.5391  0.4799  0.2973
   15UNL     C4 5205   2.476   1.432   1.482  0.5502  0.0277 -0.7092
   15UNL     C5 5206   2.560   1.545   1.425  0.1347 -0.6172  0.2096
   15UNL     N6 5207   2.349   1.455   1.519 -0.2931 -0.5207 -0.0277
   15UNL     N7 5208   2.523   1.305   1.482 -0.2003  0.1810 -0.7457
   15UNL     H8 5209   2.635   1.574   1.499 -0.5854 -0.9438  1.0784
   15UNL     H9 5210   2.511   1.639   1.396  1.3189 -0.3368 -0.9642
   15UNL    H10 5211   2.609   1.519   1.330 -1.9695  1.9947 -1.7594
   16UNL     H0 5212   2.724   0.929   1.396  1.0166 -1.0261  0.1588
   16UNL     H1 5213   2.760   0.698   1.556  1.8549  0.6858  2.6750
   16UNL     C2 5214   2.704   0.912   1.501 -0.3876 -0.1613  0.0565
   16UNL     C3 5215   2.716   0.795   1.574  0.1045  0.3481  0.6907
   16UNL     C4 5216   2.642   0.957   1.680 -0.6676  0.2812 -0.4678
   16UNL     C5 5217   2.600   1.034   1.800  0.1420 -0.1792  0.3738
   16UNL     N6 5218   2.661   1.015   1.570 -0.9254  0.2882  0.6832
   16UNL     N7 5219   2.679   0.823   1.695 -0.4402 -0.0753  0.8344
   16UNL     H8 5220   2.686   1.032   1.868  0.9699 -0.5269 -0.6602
   16UNL     H9 5221   2.510   0.998   1.853 -0.0665 -2.0509 -1.1708
   16UNL    H10 5222   2.580   1.140   1.779  1.4693  0.0572  0.2284
   17UNL     H0 5223   2.668   1.404   1.723 -0.3358 -0.2943  0.4974
   17UNL     H1 5224   2.888   1.517   1.833 -1.8156 -0.7217  0.9463
   17UNL     C2 5225   2.771   1.383   1.699 -0.4529 -0.3755  0.0451
   17UNL     C3 5226   2.886   1.439   1.758 -0.3629  0.5579 -0.4970
   17UNL     C4 5227   2.931   1.279   1.636  0.7672 -0.7673  0.6529
   17UNL     C5 5228   3.012   1.165   1.598  0.1377  0.0344  0.4087
   17UNL     N6 5229   2.799   1.289   1.613 -0.0292  1.0816  0.0246
   17UNL     N7 5230   2.988   1.361   1.729  0.4536  1.0186 -0.1214
   17UNL     H8 5231   3.012   1.088   1.676 -1.3391  0.4846  0.8787
   17UNL     H9 5232   3.119   1.190   1.601  0.6759 -1.9039 -0.6664
   17UNL    H10 5233   3.012   1.120   1.498  2.8639 -2.3927  1.3329
   18UNL     H0 5234   1.445   0.877   2.160 -0.2768  1.7022 -1.0535
   18UNL     H1 5235   1.207   0.827   2.008  0.3969  0.3753  0.6504
   18UNL     C2 5236   1.429   0.824   2.067  0.0610 -0.1584 -0.1002
   18UNL     C3 5237   1.310   0.803   1.989  0.0112 -0.5212 -0.3960
   18UNL     C4 5238   1.476   0.771   1.878 -0.0764  0.1632  0.2649
   18UNL     C5 5239   1.565   0.739   1.756 -0.1674  0.3582 -0.0199
   18UNL     N6 5240   1.533   0.782   1.999  0.1186  1.3429  1.2535
   18UNL     N7 5241   1.340   0.755   1.868  0.5194 -0.2333 -0.2940
   18UNL     H8 5242   1.668   0.777   1.768  0.2314 -0.3014 -1.1563
   18UNL     H9 5243   1.528   0.781   1.661  1.3344  0.1151 -0.7488
   18UNL    H10 5244   1.567   0.630   1.747 -1.4095  0.2596  0.8519
    1Co      Co 5245   0.242   5.499   3.013 -0.2240  0.2564 -0.0610
    2Co      Co 5246   1.219   0.711   2.997  0.0905 -0.0889 -0.2034
    3Co      Co 5247   5.600   5.342   3.339  0.1748  0.1351  0.0231
    4Co      Co 5248   1.681   0.832   2.648  0.2498 -0.1799 -0.2545
    5Co      Co 5249   1.231   0.192   3.297  0.2401 -0.3139  0.0042
    6Co      Co 5250   2.188   0.526   2.710  0.1467 -0.2898 -0.0355
    7UNL     H0 5251   1.442   0.285   3.134  0.0095  0.4940  1.3371
    7UNL     H1 5252   1.443   0.518   2.980  2.0477 -0.9569  0.9793
    7UNL     C2 5253   1.369   0.364   3.132 -0.5261  0.0097 -0.3209
    7UNL     C3 5254   1.373   0.483   3.055 -0.3276  0.3810 -0.4710
    7UNL     C4 5255   1.189   0.456   3.147  0.1714  0.1603  0.0265
    7UNL     C5 5256   1.052   0.488   3.206 -0.0489 -0.2246 -0.2627
    7UNL     N6 5257   1.253   0.347   3.194 -0.3589 -0.2669  0.4521
    7UNL     N7 5258   1.258   0.547   3.083 -0.3221 -0.1830  1.0299
    7UNL     H8 5259   1.026   0.452   3.306 -1.0797  1.5378  0.1579
    7UNL     H9 5260   0.970   0.455   3.141 -0.0660 -0.3684 -0.1684
    7UNL    H10 5261   1.046   0.597   3.223  0.7525 -0.4684  1.8478
    8UNL     H0 5262   1.722   1.060   2.489 -0.7383  1.7086 -2.0421
    8UNL     H1 5263   1.786   1.048   2.209 -0.8994  0.5312  0.2679
    8UNL     C2 5264   1.714   0.981   2.416  0.0592  0.2628 -0.6333
    8UNL     C3 5265   1.749   0.975   2.279  0.3044 -0.3038  0.0701
    8UNL     C4 5266   1.688   0.791   2.355  0.5083  0.8145 -0.2891
    8UNL     C5 5267   1.640   0.647   2.359 -0.3032 -1.4455  0.3756
    8UNL     N6 5268   1.683   0.863   2.467  0.7269  0.3092 -0.5623
    8UNL     N7 5269   1.729   0.853   2.240 -0.3938 -0.1850  0.0464
    8UNL     H8 5270   1.707   0.580   2.304 -0.0831 -0.7980 -0.1661
    8UNL     H9 5271   1.540   0.642   2.315 -0.7131 -0.0182  1.0882
    8UNL    H10 5272   1.633   0.609   2.461 -0.8668 -3.0439 -0.2230
    9UNL     H0 5273   1.238   0.719   3.268  0.4169 -0.6462 -2.1016
    9UNL     H1 5274   1.264   0.946   3.432  2.6611  2.4810 -0.9759
    9UNL     C2 5275   1.224   0.824   3.244  0.5227 -0.1991 -0.3208
    9UNL     C3 5276   1.238   0.939   3.327 -0.3226  0.0188 -0.2210
    9UNL     C4 5277   1.210   0.983   3.132  0.0371  0.4523  1.1371
    9UNL     C5 5278   1.205   1.062   3.003 -0.4109  0.4424  0.0383
    9UNL     N6 5279   1.206   0.848   3.113 -0.2059  0.0903 -0.1859
    9UNL     N7 5280   1.231   1.045   3.249 -0.3490 -0.0157 -0.2188
    9UNL     H8 5281   1.170   1.166   3.006 -0.7176  0.5515 -3.2502
    9UNL     H9 5282   1.159   1.010   2.918  1.7826 -0.7447 -0.4907
    9UNL    H10 5283   1.307   1.065   2.964 -0.6360 -0.0035 -0.6078
   10UNL     H0 5284   5.371   5.295   3.211  1.9717  0.8160 -1.9492
   10UNL     H1 5285   5.149   5.450   3.174  0.0036  0.0477  0.9954
   10UNL     C2 5286   5.359   5.398   3.241  0.5454  0.0931  0.1571
   10UNL     C3 5287   5.240   5.475   3.228  0.8005 -0.4024 -0.1080
   10UNL     C4 5288   5.395   5.568   3.330 -0.2212  0.3074 -0.4042
   10UNL     C5 5289   5.476   5.689   3.387 -0.0733  0.5129  0.0891
   10UNL     N6 5290   5.454   5.455   3.315 -0.1608 -0.1607  0.1480
   10UNL     N7 5291   5.274   5.592   3.272  0.2889 -1.0310  0.0394
   10UNL     H8 5292   5.533   5.744   3.311 -1.1195  0.3810 -0.8236
   10UNL     H9 5293   5.555   5.665   3.459  1.9833  3.1839 -1.1126
   10UNL    H10 5294   5.412   5.760   3.443 -0.6409  0.4511 -0.4677
   11UNL     H0 5295   1.205   0.727   2.692  0.7943 -0.0566 -0.5022
   11UNL     H1 5296   1.421   0.725   2.538 -1.8291 -4.7582  0.3612
   11UNL     C2 5297   1.309   0.733   2.723  0.7876 -0.2590 -0.4419
   11UNL     C3 5298   1.425   0.741   2.645  0.5792  1.0080 -0.2143
   11UNL     C4 5299   1.466   0.750   2.844 -0.5139  0.1840 -0.0514
   11UNL     C5 5300   1.540   0.766   2.970 -0.0111  0.4138 -0.1716
   11UNL     N6 5301   1.336   0.726   2.848  0.1865  0.7054 -0.6257
   11UNL     N7 5302   1.527   0.760   2.723 -0.3266 -0.3967  0.0890
   11UNL     H8 5303   1.610   0.850   2.969 -0.3819  0.8271  2.3134
   11UNL     H9 5304   1.595   0.679   3.006 -0.3844 -0.6770 -2.1004
   11UNL    H10 5305   1.470   0.787   3.052 -0.6087 -0.8545 -0.3319
   12UNL     H0 5306   5.820   5.422   3.478 -1.4451  2.6709  0.2383
   12UNL     H1 5307   5.830   5.467   3.749  0.2974 -1.3264  0.7460
   12UNL     C2 5308   5.746   5.399   3.553 -0.4587  0.1075  0.4949
   12UNL     C3 5309   5.752   5.425   3.687  0.3877 -0.4308  0.0156
   12UNL     C4 5310   5.583   5.326   3.635  0.0522  0.0163 -0.6617
   12UNL     C5 5311   5.447   5.257   3.646  0.6913 -0.2280 -0.7020
   12UNL     N6 5312   5.639   5.327   3.519 -0.2176 -0.0861 -0.5875
   12UNL     N7 5313   5.643   5.381   3.747 -0.5903 -0.3606  0.6103
   12UNL     H8 5314   5.451   5.199   3.739  0.2508 -0.1289 -0.6186
   12UNL     H9 5315   5.434   5.177   3.573  0.3332 -0.8091 -0.0158
   12UNL    H10 5316   5.368   5.333   3.642  0.9368  0.0061 -1.1780
   13UNL     H0 5317   0.425   5.090   2.832 -1.5573 -2.3125  1.5451
   13UNL     H1 5318   0.424   5.311   3.005 -0.5721  0.7293 -0.1021
   13UNL     C2 5319   0.358   5.175   2.838  0.5101 -0.4138 -0.0874
   13UNL     C3 5320   0.362   5.290   2.920 -0.9113  0.2970  0.2460
   13UNL     C4 5321   0.193   5.290   2.799  0.2133  0.2506  0.2314
   13UNL     C5 5322   0.048   5.321   2.770  0.0905 -0.2165  0.2755
   13UNL     N6 5323   0.251   5.174   2.763  0.2241 -0.0883 -0.1887
   13UNL     N7 5324   0.250   5.350   2.905  0.3071 -0.9200 -0.5676
   13UNL     H8 5325  -0.013   5.246   2.719 -1.0409  1.6621 -1.2847
   13UNL     H9 5326   0.032   5.405   2.700 -2.9976  0.4909  1.6843
   13UNL    H10 5327  -0.010   5.346   2.859  0.1676 -2.1586  0.9139
   14UNL     H0 5328   1.718   0.021   3.132  0.6060  0.2742 -1.7291
   14UNL     H1 5329   1.936   0.136   3.021 -2.1272 -1.6256 -2.0468
   14UNL     C2 5330   1.821  -0.005   3.154  0.3769 -0.3446 -1.3766
   14UNL     C3 5331   1.935   0.052   3.090  0.3534 -0.2541 -0.2023
   14UNL     C4 5332   1.982  -0.107   3.200  0.0593  0.1671 -0.3974
   14UNL     C5 5333   2.052  -0.224   3.254 -0.2228 -0.7229 -0.0236
   14UNL     N6 5334   1.852  -0.105   3.234  0.1840 -0.1137 -0.2560
   14UNL     N7 5335   2.043  -0.014   3.117  0.7070 -0.7168 -0.1525
   14UNL     H8 5336   2.113  -0.261   3.170  0.6253  2.7871 -1.1522
   14UNL     H9 5337   2.120  -0.207   3.338 -0.3258 -1.3982  0.1985
   14UNL    H10 5338   1.985  -0.306   3.283 -0.3139 -0.8343 -0.5293
   15UNL     H0 5339   1.710   0.542   2.747  0.8118 -2.5031 -0.6630
   15UNL     H1 5340   1.948   0.431   2.822 -1.7848  0.8733  2.3483
   15UNL     C2 5341   1.807   0.587   2.735 -0.2753  0.1073 -0.3110
   15UNL     C3 5342   1.930   0.522   2.766  0.5813  0.2413  0.4284
   15UNL     C4 5343   1.951   0.705   2.670  0.0902  0.9944 -0.1150
   15UNL     C5 5344   2.015   0.828   2.599  0.2407  0.5173  0.0101
   15UNL     N6 5345   1.816   0.700   2.669 -0.0218 -0.5589 -0.5710
   15UNL     N7 5346   2.026   0.605   2.739  0.1938 -0.2413 -0.4518
   15UNL     H8 5347   1.972   0.850   2.501 -0.9424 -0.3950  0.3069
   15UNL     H9 5348   2.122   0.807   2.589 -0.0145 -0.9199  0.1560
   15UNL    H10 5349   2.004   0.919   2.659 -1.9107  0.5039 -0.2828
   16UNL     H0 5350   2.289   0.267   2.610 -0.6271  1.0655 -1.0702
   16UNL     H1 5351   2.283   0.028   2.750 -0.2702  0.7567 -1.1757
   16UNL     C2 5352   2.249   0.244   2.708  0.4042 -0.6280 -1.0016
   16UNL     C3 5353   2.244   0.123   2.784  0.0491  0.3063  0.5085
   16UNL     C4 5354   2.172   0.280   2.894 -0.2637  0.7956 -0.1151
   16UNL     C5 5355   2.136   0.352   3.014 -0.3766 -1.0082  0.8355
   16UNL     N6 5356   2.205   0.344   2.778 -0.6299 -0.2064 -0.1312
   16UNL     N7 5357   2.200   0.141   2.905  0.3516  0.0071  0.5558
   16UNL     H8 5358   2.107   0.456   2.992 -0.4509 -0.9799  1.0640
   16UNL     H9 5359   2.218   0.369   3.084 -0.5307  1.2554  0.5507
   16UNL    H10 5360   2.041   0.319   3.059 -0.4630 -4.3211 -1.4598
   17UNL     H0 5361   2.201   0.699   2.923  1.2212 -1.6086  1.5232
   17UNL     H1 5362   2.422   0.825   3.031  0.8766 -0.8515  0.6230
   17UNL     C2 5363   2.304   0.681   2.895  1.2054 -0.1116  0.3971
   17UNL     C3 5364   2.414   0.757   2.947  0.2871  0.4564 -0.4038
   17UNL     C4 5365   2.467   0.624   2.801  0.2746 -0.0432  0.2271
   17UNL     C5 5366   2.552   0.525   2.726 -0.2648  0.1895  1.0646
   17UNL     N6 5367   2.339   0.604   2.797  0.5708  0.1678  0.2987
   17UNL     N7 5368   2.522   0.711   2.894 -0.1346 -0.7354  0.5596
   17UNL     H8 5369   2.507   0.518   2.627 -0.6501  3.1262  0.9192
   17UNL     H9 5370   2.555   0.426   2.773  0.4855 -2.0631 -3.2053
   17UNL    H10 5371   2.649   0.573   2.711 -0.4768  0.0921 -0.8772
   18UNL     H0 5372   0.969   0.165   3.409 -0.5727  0.8622 -0.5419
   18UNL     H1 5373   0.755   0.048   3.273 -0.1190  0.8420 -0.1445
   18UNL     C2 5374   0.966   0.121   3.310  0.2450  0.2587 -0.3132
   18UNL     C3 5375   0.856   0.067   3.239  0.0417 -0.0489 -0.2013
   18UNL     C4 5376   1.014   0.085   3.113  0.4241  1.0670 -0.3125
   18UNL     C5 5377   1.084   0.086   2.979 -0.4390 -0.7859  0.3406
   18UNL     N6 5378   1.070   0.126   3.228 -0.5026 -0.4092 -0.2529
   18UNL     N7 5379   0.882   0.040   3.116  0.0173  0.0395  1.0925
   18UNL     H8 5380   1.034   0.024   2.904  0.9324 -1.2203 -0.2375
   18UNL     H9 5381   1.185   0.046   2.995  0.8096  0.4536 -3.4024
   18UNL    H10 5382   1.100   0.187   2.939  1.3557 -1.0869  0.2296
    1Co      Co 5383   5.584   4.817   4.171  0.1263 -0.1701 -0.1810
    2Co      Co 5384   0.718   0.027   4.193  0.1318  0.3309  0.0343
    3Co      Co 5385   5.128   4.663   4.505  0.1449 -0.0825 -0.1435
    4Co      Co 5386   1.222   0.180   3.900  0.1510 -0.0565 -0.2039
    5Co      Co 5387   4.630   4.999   4.468  0.3483 -0.2824 -0.1072
    6Co      Co 5388   5.607   5.363   3.925 -0.2219  0.1337 -0.3029
    7UNL     H0 5389   4.814   5.100   4.289  0.8672  0.5276  2.2239
    7UNL     H1 5390   4.822   5.359   4.184  0.1281  1.7260  2.3976
    7UNL     C2 5391   4.741   5.179   4.295  0.2275  0.1373  0.2079
    7UNL     C3 5392   4.743   5.306   4.236  0.1484 -0.2140  0.6157
    7UNL     C4 5393   4.574   5.275   4.353 -0.4962  0.3139 -0.1128
    7UNL     C5 5394   4.453   5.314   4.425  0.3107  0.8532 -0.0662
    7UNL     N6 5395   4.637   5.161   4.370  0.1616  0.2036  0.3507
    7UNL     N7 5396   4.638   5.374   4.281 -0.2182 -0.5180  0.3417
    7UNL     H8 5397   4.472   5.325   4.532  1.0596 -1.6312  0.1241
    7UNL     H9 5398   4.374   5.238   4.419  0.5815  0.6092 -0.6623
    7UNL    H10 5399   4.412   5.408   4.387 -1.5390  0.2070  0.2193
    8UNL     H0 5400   1.196   0.427   3.729 -1.6026  0.8651 -1.6602
    8UNL     H1 5401   1.196   0.428   3.456 -0.4315 -0.4194 -1.1373
    8UNL     C2 5402   1.202   0.341   3.664 -0.3120 -0.3741  0.0099
    8UNL     C3 5403   1.197   0.342   3.521  0.2397  0.3348 -0.1341
    8UNL     C4 5404   1.214   0.158   3.605 -0.5735 -0.3441  0.3919
    8UNL     C5 5405   1.231   0.003   3.616 -0.1581  0.5869  0.1274
    8UNL     N6 5406   1.210   0.222   3.718 -0.1786  0.0115  0.6131
    8UNL     N7 5407   1.211   0.222   3.478  0.1586 -0.3553 -0.3491
    8UNL     H8 5408   1.192  -0.038   3.709 -1.1656 -0.4863 -0.7368
    8UNL     H9 5409   1.339  -0.014   3.607 -0.2174  0.3796 -0.2264
    8UNL    H10 5410   1.177  -0.047   3.535 -2.5537  0.2292  1.8599
    9UNL     H0 5411   0.706   0.027   4.465 -0.0012 -0.1226 -0.5009
    9UNL     H1 5412   0.738   0.266   4.617  1.3477  0.5537 -0.4693
    9UNL     C2 5413   0.692   0.130   4.434  0.0150 -0.0945 -0.4178
    9UNL     C3 5414   0.706   0.249   4.515 -0.1093 -0.0209  0.0619
    9UNL     C4 5415   0.677   0.290   4.314  0.1948  0.8832  0.0420
    9UNL     C5 5416   0.670   0.365   4.185 -0.0499  0.1951  0.5941
    9UNL     N6 5417   0.660   0.161   4.312 -0.6297 -0.1970  1.2909
    9UNL     N7 5418   0.705   0.352   4.432 -0.2278  0.4211  0.1168
    9UNL     H8 5419   0.714   0.465   4.184 -0.6114  0.4764 -1.5886
    9UNL     H9 5420   0.569   0.360   4.143  0.1740  0.0418  0.0701
    9UNL    H10 5421   0.738   0.319   4.113 -1.2430 -0.4149 -0.1754
   10UNL     H0 5422   4.869   4.579   4.388  0.0334  0.2862 -1.1554
   10UNL     H1 5423   4.629   4.742   4.397 -0.7512  2.7678 -0.4967
   10UNL     C2 5424   4.852   4.679   4.427 -0.7169 -0.3387  0.2095
   10UNL     C3 5425   4.732   4.756   4.428 -0.3692 -0.4064 -0.0640
   10UNL     C4 5426   4.896   4.862   4.497 -0.4435 -0.1041 -0.8505
   10UNL     C5 5427   4.983   4.951   4.583  0.1485  0.2492 -0.3993
   10UNL     N6 5428   4.960   4.749   4.460  0.1435 -0.0346 -0.1390
   10UNL     N7 5429   4.761   4.875   4.474 -0.2518 -0.6395 -0.2271
   10UNL     H8 5430   5.091   4.942   4.568  0.0248 -0.2625 -1.0123
   10UNL     H9 5431   4.976   4.927   4.690 -2.5909 -1.4708 -0.8599
   10UNL    H10 5432   4.945   5.052   4.565 -1.0449  0.1611  1.3039
   11UNL     H0 5433   0.760   0.044   3.912  0.5015  0.3294 -1.1084
   11UNL     H1 5434   0.997   0.048   3.788 -2.1580  0.6796 -0.2394
   11UNL     C2 5435   0.855   0.068   3.958 -0.1073 -0.5729  0.7075
   11UNL     C3 5436   0.978   0.075   3.891 -0.1405  0.5004  0.2327
   11UNL     C4 5437   0.994   0.095   4.094  0.3996 -0.2111  0.5919
   11UNL     C5 5438   1.049   0.116   4.236  0.3422 -0.5096 -0.0663
   11UNL     N6 5439   0.859   0.094   4.085 -0.1303  0.2844  0.5078
   11UNL     N7 5440   1.073   0.094   3.976  0.0943 -0.0778 -0.0558
   11UNL     H8 5441   1.147   0.075   4.263  1.4121  1.7651 -0.2686
   11UNL     H9 5442   0.983   0.059   4.301  1.8532 -2.4648 -0.1593
   11UNL    H10 5443   1.043   0.222   4.264 -0.6030 -1.3771  3.6020
   12UNL     H0 5444   5.309   4.773   4.676 -2.0596  0.7516 -1.7855
   12UNL     H1 5445   5.316   4.750   4.957 -1.1886 -2.6292  3.6125
   12UNL     C2 5446   5.238   4.724   4.741  0.3740 -0.5497  0.0534
   12UNL     C3 5447   5.245   4.711   4.885 -0.0017 -0.0607  0.8341
   12UNL     C4 5448   5.066   4.645   4.802 -0.0315 -0.1285  0.2057
   12UNL     C5 5449   4.929   4.576   4.798  0.1508 -0.1712 -0.1257
   12UNL     N6 5450   5.127   4.668   4.691 -0.0295  1.1883 -0.4033
   12UNL     N7 5451   5.126   4.671   4.920  0.0828 -0.4414 -0.4652
   12UNL     H8 5452   4.857   4.634   4.857  1.0357 -1.1388  2.0063
   12UNL     H9 5453   4.929   4.475   4.842 -0.3863  0.2571  0.8859
   12UNL    H10 5454   4.877   4.595   4.703 -1.4849  3.4159  1.3332
   13UNL     H0 5455   5.808   4.394   4.045 -0.7982  0.0375  0.3449
   13UNL     H1 5456   5.798   4.618   4.197  1.5452  0.5481 -1.7517
   13UNL     C2 5457   5.735   4.473   4.034 -0.4065  0.4316  0.5267
   13UNL     C3 5458   5.733   4.592   4.114 -0.2035  0.2846 -0.3673
   13UNL     C4 5459   5.589   4.592   3.968  0.5265 -0.0458  0.6260
   13UNL     C5 5460   5.455   4.608   3.900  0.0674  0.3279  0.1522
   13UNL     N6 5461   5.639   4.471   3.949  0.3003 -0.2806 -0.3518
   13UNL     N7 5462   5.630   4.664   4.081 -0.0142  0.0450  0.9209
   13UNL     H8 5463   5.439   4.545   3.812  1.9437  0.9339 -0.6735
   13UNL     H9 5464   5.467   4.710   3.860  2.6950  0.6357  1.4770
   13UNL    H10 5465   5.370   4.589   3.966  0.4130  0.8939  0.7729
   14UNL     H0 5466   5.150   4.909   4.320  0.7509  3.2174 -4.4041
   14UNL     H1 5467   5.346   4.912   4.131  0.0777  2.1746  1.2728
   14UNL     C2 5468   5.230   4.836   4.311 -0.3022  1.0944  0.4118
   14UNL     C3 5469   5.334   4.848   4.218 -0.8005  0.6783  0.1064
   14UNL     C4 5470   5.378   4.708   4.361  0.3939 -0.4238  0.1334
   14UNL     C5 5471   5.461   4.622   4.449  0.0636  0.2603 -0.2382
   14UNL     N6 5472   5.255   4.748   4.399  0.1886  0.1580  0.7845
   14UNL     N7 5473   5.428   4.762   4.247 -0.0095 -0.0679  0.0817
   14UNL     H8 5474   5.567   4.621   4.419 -0.0136  2.0033 -0.6867
   14UNL     H9 5475   5.455   4.649   4.555 -0.5625 -1.3240  0.1666
   14UNL    H10 5476   5.410   4.528   4.425 -1.1350  0.5807  0.9732
   15UNL     H0 5477   5.131   5.421   3.954  1.1104 -1.5150 -2.5006
   15UNL     H1 5478   5.350   5.305   4.059  0.0926 -0.2973 -0.4709
   15UNL     C2 5479   5.231   5.462   3.949  0.6093  0.2104 -0.1599
   15UNL     C3 5480   5.346   5.398   4.003 -0.0425  0.4465  0.7205
   15UNL     C4 5481   5.395   5.566   3.886  0.5471  0.5053 -0.4046
   15UNL     C5 5482   5.472   5.673   3.824 -0.1027 -0.9213  0.2882
   15UNL     N6 5483   5.262   5.574   3.883 -0.5262 -0.1162  0.0781
   15UNL     N7 5484   5.451   5.461   3.956 -0.0057  0.1097 -0.1086
   15UNL     H8 5485   5.420   5.768   3.840  0.2675 -0.7638  0.5708
   15UNL     H9 5486   5.481   5.647   3.718  0.0006 -2.1322  0.5836
   15UNL    H10 5487   5.572   5.681   3.868 -0.4147  0.3810  0.8192
   16UNL     H0 5488   5.665   5.096   3.779  0.3796  1.1391  0.9536
   16UNL     H1 5489   5.625   4.855   3.900  0.7770  0.7697 -0.0521
   16UNL     C2 5490   5.628   5.078   3.879 -0.5229  0.2207  0.4629
   16UNL     C3 5491   5.611   4.954   3.942 -0.8218  0.5469  0.0063
   16UNL     C4 5492   5.580   5.111   4.074 -0.0177  0.7149 -0.0367
   16UNL     C5 5493   5.565   5.192   4.197 -0.4135 -0.1286  0.3240
   16UNL     N6 5494   5.613   5.176   3.966 -0.3033  0.3801 -0.0319
   16UNL     N7 5495   5.580   4.974   4.073  0.0359  0.1514  0.1433
   16UNL     H8 5496   5.663   5.193   4.247  0.9952  0.5867 -2.2225
   16UNL     H9 5497   5.486   5.157   4.264 -0.4850  0.3531  0.4905
   16UNL    H10 5498   5.540   5.297   4.179 -0.7000 -0.3350 -0.5275
   17UNL     H0 5499   1.725   0.047   4.111  0.3588  0.8046  1.7696
   17UNL     H1 5500   1.945   0.124   4.260  1.8429 -1.5934  0.4867
   17UNL     C2 5501   1.826   0.009   4.109 -0.0652 -0.3317  0.7972
   17UNL     C3 5502   1.937   0.048   4.183 -0.2964 -0.7174 -0.2139
   17UNL     C4 5503   1.970  -0.108   4.071 -0.6409  0.5011  0.1992
   17UNL     C5 5504   2.044  -0.233   4.027  0.2187 -0.1886 -0.0346
   17UNL     N6 5505   1.851  -0.094   4.033 -0.1850 -0.3896  0.0584
   17UNL     N7 5506   2.039  -0.021   4.146  0.6221  0.3157 -0.2572
   17UNL     H8 5507   2.000  -0.322   4.073 -0.2767  0.0803  0.0168
   17UNL     H9 5508   2.152  -0.226   4.045  0.1616  1.1423 -0.1055
   17UNL    H10 5509   2.032  -0.259   3.921 -3.0593 -1.6464  0.5881
   18UNL     H0 5510   4.374   4.965   4.574 -0.7751  0.8672 -0.2868
   18UNL     H1 5511   4.154   4.901   4.449 -1.3506 -0.8800 -1.7074
   18UNL     C2 5512   4.372   4.929   4.472 -0.1102 -0.3622  0.1165
   18UNL     C3 5513   4.251   4.903   4.401 -0.4747  0.5496 -0.0275
   18UNL     C4 5514   4.414   4.898   4.279  0.4927  0.0154  0.4894
   18UNL     C5 5515   4.494   4.914   4.149  0.2095  0.4966  0.0447
   18UNL     N6 5516   4.475   4.922   4.394 -0.4685  0.2582  0.0526
   18UNL     N7 5517   4.279   4.876   4.275 -0.2359 -0.4589 -0.2922
   18UNL     H8 5518   4.479   5.014   4.105  2.0292  0.3940 -0.9181
   18UNL     H9 5519   4.463   4.849   4.067  0.7310 -0.8292  0.8526
   18UNL    H10 5520   4.603   4.903   4.160 -0.1109 -3.0679  0.8061
    1Co      Co 5521   2.686   2.754   0.616 -0.2640  0.0595 -0.0495
    2Co      Co 5522   1.696   3.462   0.605  0.1249 -0.0917 -0.0691
    3Co      Co 5523   2.209   2.612   0.918  0.2736 -0.2469  0.2511
    4Co      Co 5524   2.210   3.617   0.327 -0.3613  0.0240  0.0382
    5Co      Co 5525   1.699   2.941   0.913 -0.1266  0.0145 -0.1052
    6Co      Co 5526   2.688   3.254   0.324 -0.2345 -0.0062  0.0354
    7UNL     H0 5527   1.854   3.025   0.716 -0.0503 -0.1851 -0.0985
    7UNL     H1 5528   1.880   3.281   0.607  0.6197 -1.6301 -1.1839
    7UNL     C2 5529   1.787   3.108   0.730 -0.5776 -0.7214  0.6436
    7UNL     C3 5530   1.804   3.234   0.668  0.5252 -0.2531 -0.2070
    7UNL     C4 5531   1.644   3.215   0.787  0.1164 -0.1258 -0.3029
    7UNL     C5 5532   1.507   3.253   0.848 -0.2911  0.0316  0.3666
    7UNL     N6 5533   1.683   3.091   0.805  0.2719 -0.2492 -0.2160
    7UNL     N7 5534   1.703   3.306   0.707  0.2855  0.3093 -0.3106
    7UNL     H8 5535   1.446   3.163   0.864 -1.1730  0.7417  1.0686
    7UNL     H9 5536   1.444   3.314   0.783  1.2955  0.8104 -0.5027
    7UNL    H10 5537   1.514   3.305   0.944  2.0360 -2.2361  1.5727
    8UNL     H0 5538   2.258   3.849   0.155  2.0153 -0.9096  0.2150
    8UNL     H1 5539   2.211   3.876  -0.100 -0.6382 -0.0726  0.0864
    8UNL     C2 5540   2.230   3.766   0.091  0.2269  0.3253 -0.6626
    8UNL     C3 5541   2.212   3.783  -0.045  0.1277  0.3033  0.7277
    8UNL     C4 5542   2.185   3.593   0.016  0.8792 -0.1721  0.5739
    8UNL     C5 5543   2.167   3.443   0.007 -0.2740 -0.7072 -0.6343
    8UNL     N6 5544   2.212   3.640   0.135  0.0188 -0.0827 -0.0531
    8UNL     N7 5545   2.181   3.665  -0.102 -0.8328  0.0814 -0.5494
    8UNL     H8 5546   2.262   3.399   0.041 -0.2567  0.6742  1.3101
    8UNL     H9 5547   2.152   3.414  -0.097 -2.7496  0.9625 -0.8193
    8UNL    H10 5548   2.079   3.414   0.067 -0.3201  0.0777 -0.3117
    9UNL     H0 5549   1.680   3.501   0.898  2.8020 -0.1286  1.4470
    9UNL     H1 5550   1.673   3.734   1.031 -1.4729  0.3677  0.5936
    9UNL     C2 5551   1.684   3.597   0.847 -0.2323 -0.6131  0.0626
    9UNL     C3 5552   1.678   3.717   0.925  0.0964 -0.1813  0.7226
    9UNL     C4 5553   1.675   3.744   0.716  0.5878  0.9502  0.2552
    9UNL     C5 5554   1.661   3.813   0.583 -0.2289 -0.2669 -0.2443
    9UNL     N6 5555   1.674   3.611   0.717 -0.3729  0.4718 -0.2510
    9UNL     N7 5556   1.650   3.809   0.832  0.4148  0.0969  0.2239
    9UNL     H8 5557   1.581   3.887   0.589 -0.3413 -0.4314  0.3593
    9UNL     H9 5558   1.644   3.742   0.501  2.0050 -4.1140  2.2855
    9UNL    H10 5559   1.747   3.880   0.571 -0.7239  0.5895  0.8096
   10UNL     H0 5560   1.978   2.551   0.884  2.6884 -0.7660  1.7108
   10UNL     H1 5561   1.745   2.681   0.850  1.7474 -1.5504 -2.1697
   10UNL     C2 5562   1.962   2.658   0.893  0.3429 -0.9590  0.3254
   10UNL     C3 5563   1.840   2.722   0.881  0.6161 -0.4502  0.0775
   10UNL     C4 5564   1.989   2.844   0.946  0.2585  0.2600  0.4296
   10UNL     C5 5565   2.057   2.969   0.991  0.1059  0.1471  0.2369
   10UNL     N6 5566   2.061   2.734   0.943  0.2313  0.2567  0.4722
   10UNL     N7 5567   1.861   2.845   0.905  0.7079 -0.3919 -0.2299
   10UNL     H8 5568   2.048   3.043   0.911 -1.4241 -2.0025 -1.6761
   10UNL     H9 5569   2.164   2.950   1.006  0.0876 -0.8380 -0.7782
   10UNL    H10 5570   2.002   3.005   1.079 -0.1084 -0.8436  0.5228
   11UNL     H0 5571   1.725   3.473   0.357  0.3225 -1.3386  1.9334
   11UNL     H1 5572   1.937   3.536   0.199  0.3628  0.6344 -0.6924
   11UNL     C2 5573   1.826   3.494   0.388  0.6927  0.2180 -0.1458
   11UNL     C3 5574   1.934   3.529   0.307  0.0668 -0.2309 -0.7474
   11UNL     C4 5575   1.980   3.540   0.506  0.2947 -0.2350 -0.4349
   11UNL     C5 5576   2.052   3.542   0.638  0.3276 -0.7691 -0.3604
   11UNL     N6 5577   1.853   3.510   0.514  0.6071  0.5074 -0.1274
   11UNL     N7 5578   2.040   3.557   0.381  0.0413  0.6480  0.7943
   11UNL     H8 5579   2.068   3.438   0.671 -2.0802 -1.6870 -1.8268
   11UNL     H9 5580   2.001   3.604   0.713  1.6187  1.0419 -0.9078
   11UNL    H10 5581   2.151   3.589   0.630  0.6406 -1.2969  0.2748
   12UNL     H0 5582   2.379   2.716   1.089 -0.9983  2.5956  0.7171
   12UNL     H1 5583   2.350   2.755   1.366 -2.5523  0.3546  2.9617
   12UNL     C2 5584   2.316   2.663   1.160 -0.3208  0.2166 -0.3737
   12UNL     C3 5585   2.294   2.696   1.294  0.3644  0.6801  0.1975
   12UNL     C4 5586   2.159   2.555   1.226  0.3341 -0.1828  0.9126
   12UNL     C5 5587   2.037   2.472   1.209 -0.1012 -0.2846  0.0770
   12UNL     N6 5588   2.221   2.583   1.112 -0.2929  0.6158 -0.6167
   12UNL     N7 5589   2.196   2.620   1.338 -0.5035  0.3458  0.8906
   12UNL     H8 5590   2.064   2.367   1.224  0.7740  0.3019  3.7139
   12UNL     H9 5591   1.992   2.488   1.111  1.3804  0.2863 -0.5363
   12UNL    H10 5592   1.955   2.506   1.274 -1.3565  1.7375 -2.3738
   13UNL     H0 5593   2.881   2.336   0.461 -0.5182 -0.6944  1.3223
   13UNL     H1 5594   2.868   2.534   0.652  0.1011  0.5800 -0.4370
   13UNL     C2 5595   2.805   2.413   0.465  0.2379  0.1552  0.1122
   13UNL     C3 5596   2.796   2.505   0.577  0.1569  0.0284 -0.2846
   13UNL     C4 5597   2.639   2.520   0.434  0.5826 -0.5264  0.2049
   13UNL     C5 5598   2.506   2.566   0.381 -0.4626  0.1140 -0.3523
   13UNL     N6 5599   2.708   2.424   0.380 -0.1692  0.1891  0.2852
   13UNL     N7 5600   2.688   2.578   0.552  0.0771 -0.4713  0.0820
   13UNL     H8 5601   2.472   2.495   0.304  2.1756 -0.5621 -0.9920
   13UNL     H9 5602   2.510   2.669   0.344  1.8788  1.0903  2.2762
   13UNL    H10 5603   2.429   2.578   0.458 -1.9553  0.2565 -1.7927
   14UNL     H0 5604   2.210   2.842   0.759  0.5221  0.3987 -0.3760
   14UNL     H1 5605   2.403   2.911   0.580 -0.4600 -0.1114  0.3910
   14UNL     C2 5606   2.311   2.804   0.755  0.3388 -0.0973 -0.2582
   14UNL     C3 5607   2.406   2.841   0.662 -0.7915 -0.1186  0.3977
   14UNL     C4 5608   2.458   2.674   0.774 -0.3670 -0.6798  0.4129
   14UNL     C5 5609   2.523   2.549   0.825  0.0261  0.1265  1.1961
   14UNL     N6 5610   2.350   2.707   0.834  0.0497 -0.1218  0.0085
   14UNL     N7 5611   2.514   2.763   0.688  0.3691  0.0622  0.1517
   14UNL     H8 5612   2.486   2.462   0.768 -0.6887 -0.2026  2.1398
   14UNL     H9 5613   2.632   2.538   0.819 -0.0998 -1.3985  1.4146
   14UNL    H10 5614   2.501   2.527   0.930  0.8682 -1.3749  1.0853
   15UNL     H0 5615   2.220   3.373   0.455 -0.4660  0.9458 -0.2709
   15UNL     H1 5616   2.439   3.200   0.482 -0.6258  1.2283  2.0770
   15UNL     C2 5617   2.321   3.387   0.419 -0.3537  0.9029  0.0282
   15UNL     C3 5618   2.430   3.297   0.433 -0.6594  0.1812 -0.1040
   15UNL     C4 5619   2.467   3.451   0.307  0.1760 -0.1405  0.1048
   15UNL     C5 5620   2.536   3.530   0.193  0.0049  0.4384 -0.1995
   15UNL     N6 5621   2.352   3.496   0.352 -0.0105  0.4717 -0.0483
   15UNL     N7 5622   2.525   3.342   0.358  0.4154 -0.3574  0.6083
   15UNL     H8 5623   2.506   3.635   0.189  0.0504  0.4132 -1.7401
   15UNL     H9 5624   2.521   3.485   0.094  2.0483 -0.6424 -0.0838
   15UNL    H10 5625   2.646   3.528   0.193  0.0761  2.3342 -0.9590
   16UNL     H0 5626   2.633   2.982   0.196 -1.2842  2.6761  0.1297
   16UNL     H1 5627   2.707   2.747   0.336  0.0535 -0.0766  0.1967
   16UNL     C2 5628   2.657   2.973   0.301 -0.3690 -0.4280 -0.2587
   16UNL     C3 5629   2.693   2.851   0.365 -0.1134  0.1809 -0.7795
   16UNL     C4 5630   2.700   3.025   0.487  0.2432  0.4340 -0.3970
   16UNL     C5 5631   2.681   3.108   0.614  0.0680  0.3159 -0.2667
   16UNL     N6 5632   2.674   3.080   0.372  0.4298 -0.1082  0.5772
   16UNL     N7 5633   2.707   2.883   0.490  0.5321 -0.6993  0.2263
   16UNL     H8 5634   2.636   3.204   0.585  2.1146  1.9188  1.4880
   16UNL     H9 5635   2.782   3.130   0.652  0.3181  0.0266 -0.7467
   16UNL    H10 5636   2.613   3.059   0.684 -2.6816  2.0808 -1.5292
   17UNL     H0 5637   2.712   3.495   0.472  0.9444  1.3881 -2.0969
   17UNL     H1 5638   2.931   3.570   0.616  0.2133  0.0627  0.7589
   17UNL     C2 5639   2.808   3.444   0.474  0.2670  0.0308  0.4797
   17UNL     C3 5640   2.918   3.486   0.549 -0.2009  0.1867  0.6841
   17UNL     C4 5641   2.954   3.311   0.437 -0.0374 -0.0125  0.2134
   17UNL     C5 5642   3.031   3.194   0.364  0.3159 -0.1746 -0.3804
   17UNL     N6 5643   2.830   3.335   0.405  0.8994 -0.4358  0.0376
   17UNL     N7 5644   3.014   3.393   0.530  0.1186 -0.6165 -0.1625
   17UNL     H8 5645   3.094   3.228   0.281 -1.3686 -1.8053 -2.4476
   17UNL     H9 5646   2.961   3.130   0.308  0.8684 -0.8497 -0.3210
   17UNL    H10 5647   3.086   3.132   0.437  0.7170 -0.0167 -0.5441
   18UNL     H0 5648   1.436   2.912   1.029 -0.5314  0.1765 -0.2395
   18UNL     H1 5649   1.213   2.837   0.895  0.3343  0.2881  2.5298
   18UNL     C2 5650   1.435   2.873   0.928 -0.0741  0.0508 -0.1979
   18UNL     C3 5651   1.315   2.847   0.861 -0.2624  0.3548  0.6310
   18UNL     C4 5652   1.491   2.811   0.743  0.8870  0.0935  0.2467
   18UNL     C5 5653   1.580   2.797   0.622 -0.3416 -0.0788  0.2693
   18UNL     N6 5654   1.540   2.853   0.858  0.2639 -0.4770  0.4810
   18UNL     N7 5655   1.355   2.794   0.743  0.7119 -0.1007  0.0679
   18UNL     H8 5656   1.669   2.742   0.654  0.9327  1.7591  0.0202
   18UNL     H9 5657   1.597   2.891   0.568  0.4747 -1.0670 -1.2508
   18UNL    H10 5658   1.530   2.733   0.549  2.2283 -0.4508 -1.2842
    1Co      Co 5659   2.186   2.080   1.812 -0.0394 -0.0961 -0.0989
    2Co      Co 5660   1.224   2.761   1.779  0.0405  0.0772 -0.0511
    3Co      Co 5661   1.694   1.901   2.072  0.0827 -0.4056  0.2510
    4Co      Co 5662   1.718   2.960   1.512 -0.0955  0.1736 -0.1960
    5Co      Co 5663   1.216   2.231   2.062 -0.0305  0.0251 -0.0374
    6Co      Co 5664   2.184   2.601   1.524  0.0102  0.0173 -0.0649
    7UNL     H0 5665   1.405   2.319   1.851 -3.6080 -2.5396 -0.3840
    7UNL     H1 5666   1.433   2.576   1.742  0.9909  1.8683  0.9874
    7UNL     C2 5667   1.349   2.408   1.877 -0.0305 -0.3369  0.4139
    7UNL     C3 5668   1.365   2.536   1.817  0.6047  0.1976 -0.1930
    7UNL     C4 5669   1.215   2.518   1.957 -1.0209 -0.2732 -0.1092
    7UNL     C5 5670   1.085   2.552   2.030 -0.1285 -0.7772  0.2534
    7UNL     N6 5671   1.261   2.395   1.974  0.3573  0.4584  0.2314
    7UNL     N7 5672   1.274   2.609   1.871 -0.2423  0.4126 -0.2113
    7UNL     H8 5673   1.059   2.469   2.096 -1.0010 -1.5187 -0.9863
    7UNL     H9 5674   1.005   2.563   1.955 -0.5018  0.9210  0.8413
    7UNL    H10 5675   1.096   2.643   2.090  3.9458  1.0644 -2.7597
    8UNL     H0 5676   1.781   3.185   1.337  0.6967 -0.3337  0.5312
    8UNL     H1 5677   1.680   3.193   1.076 -0.3356  0.5305  0.4993
    8UNL     C2 5678   1.754   3.102   1.273 -0.7091  0.3873  0.1367
    8UNL     C3 5679   1.712   3.111   1.139 -0.4952 -0.0152 -0.1124
    8UNL     C4 5680   1.714   2.918   1.211 -0.1041 -0.0400  0.0620
    8UNL     C5 5681   1.686   2.769   1.227 -0.3060 -0.6389 -0.0755
    8UNL     N6 5682   1.746   2.977   1.322  0.2322 -0.5129  0.5250
    8UNL     N7 5683   1.691   2.988   1.098 -0.2003  0.0682 -0.4688
    8UNL     H8 5684   1.771   2.705   1.253  0.0065 -0.5204 -0.7660
    8UNL     H9 5685   1.644   2.719   1.138 -0.2618  0.7355 -0.8982
    8UNL    H10 5686   1.607   2.754   1.301 -0.3407 -0.8016 -0.1440
    9UNL     H0 5687   1.286   2.787   2.050  3.3464  0.0923 -3.9661
    9UNL     H1 5688   1.308   3.023   2.178  1.2696 -0.9938  0.0125
    9UNL     C2 5689   1.239   2.882   2.026  0.6060 -0.0732 -0.1286
    9UNL     C3 5690   1.258   3.010   2.082  0.0809  0.5637  0.3903
    9UNL     C4 5691   1.196   3.030   1.891 -0.3040 -0.0370  0.4263
    9UNL     C5 5692   1.160   3.079   1.756  0.5064 -0.7083 -0.5007
    9UNL     N6 5693   1.198   2.899   1.903  0.2253  0.1239 -0.4130
    9UNL     N7 5694   1.219   3.106   2.001  0.1603 -0.7875 -0.1653
    9UNL     H8 5695   1.251   3.115   1.704  1.3502  2.4293  2.7699
    9UNL     H9 5696   1.102   3.170   1.774 -1.4365 -2.1334  0.8063
    9UNL    H10 5697   1.091   3.022   1.694 -0.7177  0.7978 -0.5811
   10UNL     H0 5698   1.424   1.817   2.089 -1.1447  0.1538 -0.8146
   10UNL     H1 5699   1.231   1.957   1.947  0.1063  0.4867 -2.0724
   10UNL     C2 5700   1.427   1.917   2.049 -0.8679  0.4550 -0.0606
   10UNL     C3 5701   1.317   1.993   2.000 -0.9873  0.4301 -0.1676
   10UNL     C4 5702   1.478   2.112   2.056  0.3248  0.7701  0.0384
   10UNL     C5 5703   1.560   2.231   2.093  0.1350  0.3858 -0.3458
   10UNL     N6 5704   1.533   1.994   2.062  0.6623 -0.1529  0.1529
   10UNL     N7 5705   1.352   2.119   2.004  0.5266 -0.4375  0.0039
   10UNL     H8 5706   1.594   2.265   1.994 -0.8006  0.1105 -0.7736
   10UNL     H9 5707   1.658   2.210   2.139  0.4660 -0.9974 -1.5943
   10UNL    H10 5708   1.514   2.315   2.146  1.5353  0.8445  0.2006
   11UNL     H0 5709   1.220   2.883   1.522 -0.1193  1.1507 -0.2296
   11UNL     H1 5710   1.451   2.951   1.374  1.2709 -0.5136  0.7230
   11UNL     C2 5711   1.325   2.882   1.549  0.0123 -0.3299 -0.7039
   11UNL     C3 5712   1.442   2.918   1.477 -0.4492  0.6807  0.9938
   11UNL     C4 5713   1.485   2.853   1.667 -0.0683 -0.2972  0.1207
   11UNL     C5 5714   1.563   2.840   1.793  0.7625 -0.0132 -0.3946
   11UNL     N6 5715   1.355   2.834   1.671 -0.1972 -0.1720  0.8134
   11UNL     N7 5716   1.547   2.902   1.557 -0.3380  0.0656  0.3386
   11UNL     H8 5717   1.586   2.942   1.829 -3.6547  1.0741  0.0215
   11UNL     H9 5718   1.642   2.765   1.795 -0.1097 -0.9505 -0.3309
   11UNL    H10 5719   1.490   2.812   1.871 -0.1139  0.5441 -0.9877
   12UNL     H0 5720   1.904   2.049   2.238 -1.8814  1.3843 -0.7155
   12UNL     H1 5721   1.913   2.018   2.514 -0.3887 -0.4887 -0.2783
   12UNL     C2 5722   1.839   1.991   2.302 -0.2685  0.2776 -0.0040
   12UNL     C3 5723   1.852   1.970   2.439 -0.6075  0.0052 -0.4191
   12UNL     C4 5724   1.685   1.871   2.359 -0.2339 -0.4894  0.4367
   12UNL     C5 5725   1.556   1.809   2.354  0.4133 -0.1857 -0.2078
   12UNL     N6 5726   1.743   1.918   2.251  0.4084 -0.7783 -0.1824
   12UNL     N7 5727   1.751   1.894   2.476 -0.1368  0.7129 -0.1797
   12UNL     H8 5728   1.558   1.713   2.301  2.3421 -1.2189  1.5891
   12UNL     H9 5729   1.487   1.870   2.295  0.0150 -1.1280 -0.7299
   12UNL    H10 5730   1.511   1.794   2.453 -0.8755  1.4553 -0.5026
   13UNL     H0 5731   2.416   1.670   1.639  0.7544  1.7827  0.1036
   13UNL     H1 5732   2.411   1.874   1.827 -0.8967 -0.7668  0.6671
   13UNL     C2 5733   2.336   1.740   1.661 -0.4898  0.3605  0.2528
   13UNL     C3 5734   2.338   1.845   1.753 -0.4478 -0.4632  0.0935
   13UNL     C4 5735   2.170   1.843   1.635 -1.3890 -0.0754  0.2683
   13UNL     C5 5736   2.050   1.888   1.563 -0.1393  0.4680  0.3015
   13UNL     N6 5737   2.224   1.734   1.586 -0.2389  0.6057 -0.6370
   13UNL     N7 5738   2.229   1.918   1.732 -0.5881 -0.1883  0.4989
   13UNL     H8 5739   2.017   1.988   1.595 -0.5959  0.3046  0.3460
   13UNL     H9 5740   1.969   1.820   1.591  0.7345 -1.3654 -1.4029
   13UNL    H10 5741   2.057   1.869   1.456 -0.5483  1.2758  0.1185
   14UNL     H0 5742   1.690   2.071   1.813 -1.1747  0.8487  1.0252
   14UNL     H1 5743   1.912   2.214   1.749 -0.1171 -0.2350 -0.2298
   14UNL     C2 5744   1.787   2.057   1.859 -0.5330  0.2213 -0.4304
   14UNL     C3 5745   1.904   2.133   1.821 -0.1732 -0.0883 -0.0686
   14UNL     C4 5746   1.946   1.972   1.952  0.2568 -0.3885  0.6436
   14UNL     C5 5747   2.022   1.862   2.018 -0.3272  0.4141 -0.3363
   14UNL     N6 5748   1.816   1.959   1.946  0.3774 -0.1120 -0.3531
   14UNL     N7 5749   2.011   2.074   1.878  0.1327  0.5327  0.3309
   14UNL     H8 5750   2.003   1.765   1.972  1.7189 -0.0280 -0.3309
   14UNL     H9 5751   2.131   1.870   2.008  0.0161 -1.8054  1.0398
   14UNL    H10 5752   2.003   1.841   2.124  2.2626 -1.5488 -0.1673
   15UNL     H0 5753   1.703   2.657   1.557  1.1388  0.0856  0.3513
   15UNL     H1 5754   1.929   2.509   1.614 -1.6195  0.2352  0.8631
   15UNL     C2 5755   1.805   2.693   1.559  0.9298  0.6951  0.4094
   15UNL     C3 5756   1.919   2.613   1.586  0.4535  0.3808  0.5197
   15UNL     C4 5757   1.964   2.807   1.535 -0.7328 -0.2661 -0.2710
   15UNL     C5 5758   2.046   2.934   1.511 -0.2022  0.1848 -0.0551
   15UNL     N6 5759   1.835   2.815   1.551  0.6348 -0.4563 -0.3202
   15UNL     N7 5760   2.023   2.686   1.563  0.0122 -0.2107  0.0719
   15UNL     H8 5761   2.107   2.927   1.421  1.5038 -0.8105  1.1234
   15UNL     H9 5762   2.110   2.952   1.598  0.6039 -0.2711 -0.5415
   15UNL    H10 5763   1.982   3.023   1.512  0.3306  0.5906  1.9884
   16UNL     H0 5764   2.263   2.375   1.419  1.8259 -0.4834  0.5945
   16UNL     H1 5765   2.250   2.113   1.533 -0.2651  0.0847 -0.6902
   16UNL     C2 5766   2.220   2.342   1.512  0.3159 -0.1626  0.0422
   16UNL     C3 5767   2.218   2.210   1.570  0.2700 -0.0608  0.1677
   16UNL     C4 5768   2.173   2.360   1.697 -0.4632 -0.9263  0.5064
   16UNL     C5 5769   2.164   2.434   1.833  0.5191 -0.0750  0.4148
   16UNL     N6 5770   2.195   2.437   1.597  0.5047  0.3262  0.2087
   16UNL     N7 5771   2.188   2.225   1.694 -0.8919 -0.3075 -0.2461
   16UNL     H8 5772   2.152   2.359   1.911  0.7264 -2.1974 -1.4962
   16UNL     H9 5773   2.071   2.490   1.846  0.6049  0.4444 -0.9964
   16UNL    H10 5774   2.250   2.496   1.865  0.8690 -1.1148  1.5476
   17UNL     H0 5775   2.184   2.788   1.740  0.0976 -2.4740  0.2931
   17UNL     H1 5776   2.401   2.812   1.920  0.3058  1.0641 -0.2003
   17UNL     C2 5777   2.287   2.757   1.730  0.6546 -0.7103  0.2182
   17UNL     C3 5778   2.396   2.778   1.817 -0.5966  0.4228  0.0442
   17UNL     C4 5779   2.447   2.677   1.643  0.0543  0.1009  0.1617
   17UNL     C5 5780   2.521   2.592   1.548 -0.4987 -0.8278  0.1033
   17UNL     N6 5781   2.319   2.696   1.613  0.5251  0.1916 -0.4640
   17UNL     N7 5782   2.503   2.735   1.757  0.0598 -0.0724 -0.9655
   17UNL     H8 5783   2.617   2.563   1.590 -0.0360  1.2429  0.5820
   17UNL     H9 5784   2.543   2.660   1.464 -1.4872 -1.0714 -0.3739
   17UNL    H10 5785   2.467   2.501   1.518 -1.3727  0.6045 -3.2181
   18UNL     H0 5786   0.965   2.260   2.197  1.0501  0.5313 -0.2625
   18UNL     H1 5787   0.722   2.146   2.093 -0.0092 -2.8608 -1.2415
   18UNL     C2 5788   0.945   2.215   2.100  0.2294 -0.4288  0.3317
   18UNL     C3 5789   0.817   2.168   2.046  0.0613  0.4621  0.2005
   18UNL     C4 5790   0.968   2.166   1.906 -0.3453 -0.1704 -0.2810
   18UNL     C5 5791   1.038   2.154   1.778  0.0740 -0.7734  0.2864
   18UNL     N6 5792   1.038   2.193   2.012  0.1469 -0.0963  0.2985
   18UNL     N7 5793   0.838   2.130   1.920  0.8901  0.1934 -0.5991
   18UNL     H8 5794   0.971   2.124   1.696  0.7135  2.5940 -1.6734
   18UNL     H9 5795   1.136   2.105   1.780  1.0208  1.0541  1.5339
   18UNL    H10 5796   1.057   2.259   1.753  0.2727 -1.1719 -1.3503
[truncated: 209,576 more chars]
