# Supplementary material for: Metallicious: Automated Force-Field Parameterization of Covalently Bound Metals for Supramolecular Structures
Source: J Chem Theory Comput. 2024 Oct 7;20(20):9060–71. doi: 10.1021/acs.jctc.4c00850 (PMC11500408; doi:10.1021/acs.jctc.4c00850)
Supplement: Supplementary file 2 — ct4c00850_si_002.zip [file ct4c00850_si_002.zip › SI_MD_input/ZIF-67/nonbonded/2_em.gro]

GROup of MAchos and Cynical Suckers
 8832
    1Co      Co    1   4.651   5.537   0.599
    2Co      Co    2   5.631   0.695   0.600
    3Co      Co    3   4.163   5.367   0.902
    4Co      Co    4   0.244   0.865   0.296
    5Co      Co    5   5.630   0.172   0.897
    6Co      Co    6   0.735   0.519   0.303
    7UNL     H0    7   5.834   0.255   0.715
    7UNL     H1    8   5.845   0.498   0.580
    7UNL     C2    9   5.763   0.337   0.719
    7UNL     C3   10   5.771   0.460   0.649
    7UNL     C4   11   5.602   0.443   0.766
    7UNL     C5   12   5.470   0.477   0.830
    7UNL     N6   13   5.657   0.327   0.795
    7UNL     N7   14   5.665   0.530   0.681
    7UNL     H8   15   5.405   0.389   0.839
    7UNL     H9   16   5.415   0.552   0.771
    7UNL    H10   17   5.484   0.518   0.930
    8UNL     H0   18   0.274   1.101   0.135
    8UNL     H1   19   2.237   3.878   4.654
    8UNL     C2   20   0.261   1.019   0.066
    8UNL     C3   21   2.222   3.795   4.722
    8UNL     C4   22   2.193   3.604   4.794
    8UNL     C5   23   0.221   0.684   0.000
    8UNL     N6   24   0.241   0.898   0.113
    8UNL     N7   25   2.204   3.673   4.677
    8UNL     H8   26   0.312   0.637   0.039
    8UNL     H9   27   2.160   3.413   4.697
    8UNL    H10   28   0.137   0.653   0.065
    9UNL     H0   29   5.666   0.717   0.883
    9UNL     H1   30   5.670   0.953   1.029
    9UNL     C2   31   5.651   0.817   0.847
    9UNL     C3   32   5.654   0.936   0.924
    9UNL     C4   33   5.620   0.970   0.723
    9UNL     C5   34   5.595   1.043   0.594
    9UNL     N6   35   5.628   0.838   0.720
    9UNL     N7   36   5.632   1.036   0.842
    9UNL     H8   37   5.641   0.992   0.508
    9UNL     H9   38   5.636   1.145   0.597
    9UNL    H10   39   5.488   1.051   0.574
   10UNL     H0   40   3.909   5.286   0.796
   10UNL     H1   41   3.678   5.439   0.793
   10UNL     C2   42   3.897   5.388   0.829
   10UNL     C3   43   3.777   5.464   0.827
   10UNL     C4   44   0.020   0.027   0.908
   10UNL     C5   45   0.099   0.137   0.975
   10UNL     N6   46   3.999   5.453   0.878
   10UNL     N7   47   5.763   0.043   0.878
   10UNL     H8   48   0.115   0.221   0.906
   10UNL     H9   49   0.198   0.103   1.009
   10UNL    H10   50   0.046   0.175   1.063
   11UNL     H0   51   5.638   0.740   0.317
   11UNL     H1   52   5.862   0.814   0.170
   11UNL     C2   53   5.739   0.756   0.353
   11UNL     C3   54   5.852   0.794   0.276
   11UNL     C4   55   0.019   0.773   0.477
   11UNL     C5   56   0.097   0.773   0.606
   11UNL     N6   57   5.766   0.740   0.481
   11UNL     N7   58   0.079   0.804   0.358
   11UNL     H8   59   0.165   0.859   0.611
   11UNL     H9   60   0.157   0.682   0.616
   11UNL    H10   61   0.032   0.780   0.694
   12UNL     H0   62   4.369   5.480   1.065
   12UNL     H1   63   4.377   5.478   1.342
   12UNL     C2   64   4.297   5.437   1.133
   12UNL     C3   65   4.304   5.437   1.275
   12UNL     C4   66   4.134   5.345   1.201
   12UNL     C5   67   4.002   5.274   1.198
   12UNL     N6   68   4.190   5.376   1.086
   12UNL     N7   69   4.197   5.376   1.319
   12UNL     H8   70   4.015   5.167   1.176
   12UNL     H9   71   3.934   5.316   1.123
   12UNL    H10   72   3.950   5.280   1.295
   13UNL     H0   73   4.860   5.104   0.474
   13UNL     H1   74   4.866   5.342   0.617
   13UNL     C2   75   4.787   5.183   0.473
   13UNL     C3   76   4.792   5.304   0.547
   13UNL     C4   77   4.623   5.287   0.430
   13UNL     C5   78   4.490   5.321   0.369
   13UNL     N6   79   4.681   5.174   0.397
   13UNL     N7   80   4.684   5.372   0.519
   13UNL     H8   81   4.445   5.236   0.316
   13UNL     H9   82   4.500   5.403   0.297
   13UNL    H10   83   4.418   5.353   0.446
   14UNL     H0   84   0.257   0.058   0.728
   14UNL     H1   85   0.478   0.139   0.581
   14UNL     C2   86   0.356   0.014   0.727
   14UNL     C3   87   0.467   0.058   0.651
   14UNL     C4   88   4.424   5.431   0.767
   14UNL     C5   89   4.497   5.312   0.824
   14UNL     N6   90   4.298   5.449   0.803
   14UNL     N7   91   4.483   5.516   0.678
   14UNL     H8   92   4.604   5.315   0.801
   14UNL     H9   93   4.487   5.307   0.933
   14UNL    H10   94   4.458   5.218   0.783
   15UNL     H0   95   0.254   0.599   0.400
   15UNL     H1   96   0.479   0.436   0.412
   15UNL     C2   97   0.354   0.622   0.368
   15UNL     C3   98   0.468   0.537   0.375
   15UNL     C4   99   0.508   0.720   0.290
   15UNL     C5  100   0.585   0.832   0.224
   15UNL     N6  101   0.381   0.740   0.316
   15UNL     N7  102   0.569   0.602   0.324
   15UNL     H8  103   0.522   0.893   0.157
   15UNL     H9  104   0.668   0.794   0.163
   15UNL    H10  105   0.628   0.899   0.299
   16UNL     H0  106   0.767   0.262   0.179
   16UNL     H1  107   0.774   0.018   0.312
   16UNL     C2  108   0.754   0.243   0.285
   16UNL     C3  109   0.758   0.117   0.350
   16UNL     C4  110   0.725   0.275   0.479
   16UNL     C5  111   0.701   0.351   0.607
   16UNL     N6  112   0.731   0.344   0.366
   16UNL     N7  113   0.738   0.139   0.478
   16UNL     H8  114   0.736   0.455   0.601
   16UNL     H9  115   0.753   0.304   0.691
   16UNL    H10  116   0.594   0.353   0.631
   17UNL     H0  117   0.745   0.746   0.478
   17UNL     H1  118   0.969   0.834   0.617
   17UNL     C2  119   0.845   0.705   0.476
   17UNL     C3  120   0.958   0.751   0.548
   17UNL     C4  121   0.998   0.585   0.432
   17UNL     C5  122   1.074   0.471   0.371
   17UNL     N6  123   0.871   0.600   0.401
   17UNL     N7  124   1.058   0.673   0.519
   17UNL     H8  125   1.150   0.508   0.301
   17UNL     H9  126   1.009   0.401   0.315
   17UNL    H10  127   1.126   0.412   0.448
   18UNL     H0  128   5.376   0.113   1.024
   18UNL     H1  129   5.146   0.031   0.892
   18UNL     C2  130   5.363   0.094   0.918
   18UNL     C3  131   5.244   0.052   0.853
   18UNL     C4  132   5.402   0.080   0.724
   18UNL     C5  133   5.480   0.091   0.595
   18UNL     N6  134   5.465   0.110   0.836
   18UNL     N7  135   5.271   0.043   0.725
   18UNL     H8  136   5.572   0.030   0.598
   18UNL     H9  137   5.510   0.195   0.576
   18UNL    H10  138   5.422   0.057   0.509
    1Co      Co  139   4.162   4.845   1.799
    2Co      Co  140   5.141   0.002   1.800
    3Co      Co  141   3.673   4.675   2.101
    4Co      Co  142   5.629   0.173   1.496
    5Co      Co  143   3.182   5.019   2.096
    6Co      Co  144   4.162   5.366   1.502
    7UNL     H0  145   3.386   5.102   1.914
    7UNL     H1  146   3.397   5.344   1.780
    7UNL     C2  147   3.316   5.183   1.918
    7UNL     C3  148   3.324   5.306   1.849
    7UNL     C4  149   3.154   5.289   1.965
    7UNL     C5  150   3.022   5.323   2.029
    7UNL     N6  151   3.209   5.173   1.995
    7UNL     N7  152   3.217   5.377   1.880
    7UNL     H8  153   2.957   5.236   2.038
    7UNL     H9  154   2.967   5.398   1.971
    7UNL    H10  155   3.037   5.365   2.129
    8UNL     H0  156   5.660   0.409   1.334
    8UNL     H1  157   5.664   0.416   1.057
    8UNL     C2  158   5.647   0.327   1.266
    8UNL     C3  159   5.649   0.333   1.124
    8UNL     C4  160   5.620   0.142   1.197
    8UNL     C5  161   3.648   5.531   1.200
    8UNL     N6  162   5.626   0.206   1.312
    8UNL     N7  163   5.631   0.211   1.079
    8UNL     H8  164   3.739   5.484   1.238
    8UNL     H9  165   3.629   5.490   1.100
    8UNL    H10  166   3.564   5.500   1.264
    9UNL     H0  167   5.176   0.024   2.082
    9UNL     H1  168   5.181   0.260   2.229
    9UNL     C2  169   5.161   0.125   2.046
    9UNL     C3  170   5.164   0.244   2.123
    9UNL     C4  171   5.130   0.277   1.922
    9UNL     C5  172   5.106   0.351   1.793
    9UNL     N6  173   5.138   0.146   1.919
    9UNL     N7  174   5.143   0.344   2.041
    9UNL     H8  175   5.152   0.300   1.707
    9UNL     H9  176   5.147   0.452   1.796
    9UNL    H10  177   4.998   0.359   1.773
   10UNL     H0  178   3.419   4.594   1.995
   10UNL     H1  179   3.188   4.747   1.992
   10UNL     C2  180   3.407   4.696   2.028
   10UNL     C3  181   3.288   4.772   2.026
   10UNL     C4  182   3.448   4.874   2.107
   10UNL     C5  183   3.526   4.983   2.174
   10UNL     N6  184   3.509   4.761   2.078
   10UNL     N7  185   3.315   4.890   2.077
   10UNL     H8  186   3.542   5.068   2.106
   10UNL     H9  187   3.625   4.950   2.208
   10UNL    H10  188   3.473   5.021   2.262
   11UNL     H0  189   5.149   0.048   1.517
   11UNL     H1  190   5.372   0.122   1.370
   11UNL     C2  191   5.250   0.063   1.552
   11UNL     C3  192   5.362   0.101   1.475
   11UNL     C4  193   5.404   0.080   1.676
   11UNL     C5  194   5.482   0.081   1.805
   11UNL     N6  195   5.277   0.048   1.680
   11UNL     N7  196   5.464   0.112   1.557
   11UNL     H8  197   5.550   0.167   1.810
   11UNL     H9  198   3.584   5.529   1.815
   11UNL    H10  199   5.417   0.088   1.893
   12UNL     H0  200   3.879   4.788   2.264
   12UNL     H1  201   3.888   4.786   2.541
   12UNL     C2  202   3.807   4.744   2.332
   12UNL     C3  203   3.814   4.745   2.474
   12UNL     C4  204   3.645   4.653   2.401
   12UNL     C5  205   3.512   4.581   2.398
   12UNL     N6  206   3.701   4.684   2.286
   12UNL     N7  207   3.707   4.684   2.519
   12UNL     H8  208   3.525   4.475   2.375
   12UNL     H9  209   3.445   4.624   2.322
   12UNL    H10  210   3.460   4.588   2.494
   13UNL     H0  211   4.371   4.412   1.673
   13UNL     H1  212   4.376   4.650   1.816
   13UNL     C2  213   4.298   4.491   1.672
   13UNL     C3  214   4.303   4.612   1.746
   13UNL     C4  215   4.134   4.595   1.630
   13UNL     C5  216   4.000   4.629   1.568
   13UNL     N6  217   4.191   4.481   1.596
   13UNL     N7  218   4.195   4.680   1.718
   13UNL     H8  219   3.955   4.544   1.516
   13UNL     H9  220   4.010   4.710   1.496
   13UNL    H10  221   3.928   4.661   1.645
   14UNL     H0  222   3.684   4.905   1.927
   14UNL     H1  223   3.905   4.986   1.780
   14UNL     C2  224   3.783   4.861   1.927
   14UNL     C3  225   3.894   4.904   1.850
   14UNL     C4  226   3.934   4.739   1.966
   14UNL     C5  227   4.007   4.620   2.023
   14UNL     N6  228   3.809   4.756   2.002
   14UNL     N7  229   3.994   4.824   1.877
   14UNL     H8  230   4.115   4.623   2.000
   14UNL     H9  231   3.998   4.615   2.132
   14UNL    H10  232   3.968   4.526   1.982
   15UNL     H0  233   3.681   5.445   1.599
   15UNL     H1  234   3.906   5.283   1.611
   15UNL     C2  235   3.781   5.469   1.567
   15UNL     C3  236   3.895   5.384   1.574
   15UNL     C4  237   0.019   0.028   1.489
   15UNL     C5  238   0.096   0.140   1.423
   15UNL     N6  239   5.766   0.047   1.515
   15UNL     N7  240   3.996   5.449   1.523
   15UNL     H8  241   0.032   0.200   1.357
   15UNL     H9  242   0.178   0.102   1.362
   15UNL    H10  243   0.138   0.207   1.498
   16UNL     H0  244   4.194   5.108   1.378
   16UNL     H1  245   4.201   4.864   1.511
   16UNL     C2  246   4.181   5.090   1.484
   16UNL     C3  247   4.185   4.964   1.549
   16UNL     C4  248   4.152   5.122   1.678
   16UNL     C5  249   4.128   5.198   1.806
   16UNL     N6  250   4.159   5.190   1.565
   16UNL     N7  251   4.165   4.985   1.677
   16UNL     H8  252   4.163   5.301   1.801
   16UNL     H9  253   4.180   5.151   1.890
   16UNL    H10  254   4.021   5.200   1.830
   17UNL     H0  255   0.256   0.054   1.677
   17UNL     H1  256   0.480   0.141   1.816
   17UNL     C2  257   0.355   0.012   1.675
   17UNL     C3  258   0.468   0.059   1.747
   17UNL     C4  259   4.425   5.432   1.632
   17UNL     C5  260   4.501   5.317   1.570
   17UNL     N6  261   4.298   5.447   1.601
   17UNL     N7  262   4.486   5.519   1.718
   17UNL     H8  263   4.577   5.354   1.500
   17UNL     H9  264   4.436   5.248   1.515
   17UNL    H10  265   4.552   5.258   1.647
   18UNL     H0  266   2.929   4.959   2.223
   18UNL     H1  267   2.698   4.878   2.091
   18UNL     C2  268   2.916   4.941   2.117
   18UNL     C3  269   2.797   4.899   2.052
   18UNL     C4  270   2.955   4.926   1.923
   18UNL     C5  271   3.033   4.937   1.794
   18UNL     N6  272   3.017   4.956   2.035
   18UNL     N7  273   2.823   4.890   1.924
   18UNL     H8  274   3.124   4.876   1.798
   18UNL     H9  275   3.062   5.041   1.775
   18UNL    H10  276   2.974   4.903   1.708
    1Co      Co  277   3.672   4.152   2.998
    2Co      Co  278   2.694   4.849   2.999
    3Co      Co  279   3.184   3.983   3.301
    4Co      Co  280   3.182   5.019   2.695
    5Co      Co  281   2.692   4.327   3.295
    6Co      Co  282   3.672   4.673   2.701
    7UNL     H0  283   2.897   4.409   3.113
    7UNL     H1  284   2.908   4.652   2.979
    7UNL     C2  285   2.826   4.491   3.118
    7UNL     C3  286   2.834   4.614   3.048
    7UNL     C4  287   2.665   4.597   3.164
    7UNL     C5  288   2.533   4.631   3.228
    7UNL     N6  289   2.720   4.481   3.194
    7UNL     N7  290   2.728   4.684   3.079
    7UNL     H8  291   2.467   4.543   3.237
    7UNL     H9  292   2.478   4.706   3.170
    7UNL    H10  293   2.547   4.672   3.329
    8UNL     H0  294   3.212   5.256   2.533
    8UNL     H1  295   3.216   5.263   2.256
    8UNL     C2  296   3.199   5.173   2.465
    8UNL     C3  297   3.201   5.179   2.323
    8UNL     C4  298   3.172   4.989   2.396
    8UNL     C5  299   3.158   4.839   2.399
    8UNL     N6  300   3.179   5.052   2.511
    8UNL     N7  301   3.183   5.058   2.278
    8UNL     H8  302   3.250   4.791   2.437
    8UNL     H9  303   3.139   4.798   2.299
    8UNL    H10  304   3.075   4.807   2.463
    9UNL     H0  305   2.728   4.871   3.282
    9UNL     H1  306   2.733   5.107   3.428
    9UNL     C2  307   2.714   4.971   3.246
    9UNL     C3  308   2.717   5.091   3.322
    9UNL     C4  309   2.683   5.124   3.122
    9UNL     C5  310   2.658   5.197   2.992
    9UNL     N6  311   2.690   4.992   3.118
    9UNL     N7  312   2.695   5.191   3.241
    9UNL     H8  313   2.704   5.146   2.906
    9UNL     H9  314   2.700   5.299   2.995
    9UNL    H10  315   2.551   5.206   2.973
   10UNL     H0  316   2.930   3.901   3.194
   10UNL     H1  317   2.699   4.055   3.191
   10UNL     C2  318   2.918   4.003   3.228
   10UNL     C3  319   2.798   4.080   3.225
   10UNL     C4  320   2.958   4.181   3.306
   10UNL     C5  321   3.037   4.291   3.373
   10UNL     N6  322   3.020   4.069   3.277
   10UNL     N7  323   2.825   4.197   3.276
   10UNL     H8  324   3.052   4.375   3.305
   10UNL     H9  325   3.135   4.258   3.408
   10UNL    H10  326   2.983   4.329   3.461
   11UNL     H0  327   2.701   4.894   2.716
   11UNL     H1  328   2.925   4.968   2.569
   11UNL     C2  329   2.802   4.910   2.752
   11UNL     C3  330   2.914   4.948   2.674
   11UNL     C4  331   2.957   4.927   2.875
   11UNL     C5  332   3.034   4.928   3.004
   11UNL     N6  333   2.829   4.894   2.879
   11UNL     N7  334   3.016   4.958   2.756
   11UNL     H8  335   3.103   5.013   3.009
   11UNL     H9  336   3.094   4.837   3.014
   11UNL    H10  337   2.969   4.934   3.093
   12UNL     H0  338   3.389   4.095   3.463
   12UNL     H1  339   3.398   4.093   3.741
   12UNL     C2  340   3.318   4.052   3.532
   12UNL     C3  341   3.325   4.052   3.673
   12UNL     C4  342   3.155   3.960   3.600
   12UNL     C5  343   3.023   3.889   3.597
   12UNL     N6  344   3.211   3.991   3.485
   12UNL     N7  345   3.218   3.992   3.718
   12UNL     H8  346   3.036   3.782   3.574
   12UNL     H9  347   2.955   3.931   3.521
   12UNL    H10  348   2.971   3.896   3.693
   13UNL     H0  349   3.881   3.719   2.873
   13UNL     H1  350   3.887   3.957   3.016
   13UNL     C2  351   3.808   3.799   2.871
   13UNL     C3  352   3.813   3.920   2.946
   13UNL     C4  353   3.644   3.903   2.829
   13UNL     C5  354   3.511   3.937   2.767
   13UNL     N6  355   3.702   3.789   2.795
   13UNL     N7  356   3.705   3.988   2.917
   13UNL     H8  357   3.465   3.852   2.715
   13UNL     H9  358   3.521   4.018   2.695
   13UNL    H10  359   3.439   3.969   2.844
   14UNL     H0  360   3.195   4.212   3.127
   14UNL     H1  361   3.416   4.293   2.979
   14UNL     C2  362   3.293   4.169   3.126
   14UNL     C3  363   3.405   4.212   3.050
   14UNL     C4  364   3.445   4.046   3.166
   14UNL     C5  365   3.518   3.927   3.223
   14UNL     N6  366   3.319   4.064   3.201
   14UNL     N7  367   3.504   4.131   3.076
   14UNL     H8  368   3.625   3.931   3.200
   14UNL     H9  369   3.508   3.923   3.332
   14UNL    H10  370   3.479   3.834   3.181
   15UNL     H0  371   3.192   4.753   2.798
   15UNL     H1  372   3.416   4.591   2.810
   15UNL     C2  373   3.292   4.776   2.766
   15UNL     C3  374   3.405   4.691   2.773
   15UNL     C4  375   3.446   4.875   2.688
   15UNL     C5  376   3.523   4.987   2.622
   15UNL     N6  377   3.318   4.894   2.714
   15UNL     N7  378   3.507   4.757   2.722
   15UNL     H8  379   3.459   5.047   2.556
   15UNL     H9  380   3.605   4.948   2.561
   15UNL    H10  381   3.566   5.053   2.698
   16UNL     H0  382   3.705   4.416   2.577
   16UNL     H1  383   3.712   4.172   2.710
   16UNL     C2  384   3.691   4.398   2.683
   16UNL     C3  385   3.695   4.272   2.748
   16UNL     C4  386   3.663   4.430   2.877
   16UNL     C5  387   3.639   4.505   3.005
   16UNL     N6  388   3.669   4.498   2.765
   16UNL     N7  389   3.676   4.293   2.876
   16UNL     H8  390   3.673   4.609   3.000
   16UNL     H9  391   3.691   4.459   3.090
   16UNL    H10  392   3.532   4.507   3.029
   17UNL     H0  393   3.683   4.901   2.877
   17UNL     H1  394   3.907   4.988   3.015
   17UNL     C2  395   3.783   4.859   2.874
   17UNL     C3  396   3.895   4.906   2.946
   17UNL     C4  397   3.935   4.740   2.831
   17UNL     C5  398   4.011   4.625   2.769
   17UNL     N6  399   3.808   4.754   2.800
   17UNL     N7  400   3.996   4.827   2.917
   17UNL     H8  401   4.087   4.662   2.699
   17UNL     H9  402   3.947   4.556   2.714
   17UNL    H10  403   4.063   4.566   2.846
   18UNL     H0  404   2.439   4.267   3.422
   18UNL     H1  405   2.208   4.186   3.290
   18UNL     C2  406   2.426   4.248   3.316
   18UNL     C3  407   2.307   4.207   3.252
   18UNL     C4  408   2.465   4.234   3.122
   18UNL     C5  409   2.543   4.245   2.994
   18UNL     N6  410   2.527   4.264   3.234
   18UNL     N7  411   2.333   4.197   3.124
   18UNL     H8  412   2.634   4.184   2.997
   18UNL     H9  413   2.573   4.349   2.974
   18UNL    H10  414   2.485   4.211   2.907
    1Co      Co  415   3.182   3.460   4.197
    2Co      Co  416   2.204   4.157   4.198
    3Co      Co  417   2.694   3.290   4.500
    4Co      Co  418   2.692   4.327   3.894
    5Co      Co  419   2.203   3.634   4.494
    6Co      Co  420   3.183   3.981   3.901
    7UNL     H0  421   2.407   3.717   4.312
    7UNL     H1  422   2.418   3.960   4.178
    7UNL     C2  423   2.336   3.799   4.317
    7UNL     C3  424   2.344   3.922   4.247
    7UNL     C4  425   2.175   3.905   4.364
    7UNL     C5  426   2.043   3.939   4.427
    7UNL     N6  427   2.230   3.789   4.393
    7UNL     N7  428   2.238   3.992   4.279
    7UNL     H8  429   1.978   3.851   4.436
    7UNL     H9  430   1.988   4.014   4.369
    7UNL    H10  431   2.057   3.980   4.528
    8UNL     H0  432   2.722   4.563   3.733
    8UNL     H1  433   2.727   4.570   3.455
    8UNL     C2  434   2.709   4.481   3.664
    8UNL     C3  435   2.712   4.487   3.522
    8UNL     C4  436   2.683   4.296   3.595
    8UNL     C5  437   2.668   4.146   3.598
    8UNL     N6  438   2.689   4.360   3.710
    8UNL     N7  439   2.694   4.365   3.477
    8UNL     H8  440   2.760   4.099   3.637
    8UNL     H9  441   2.650   4.105   3.498
    8UNL    H10  442   2.585   4.115   3.662
    9UNL     H0  443   2.239   4.178   4.481
    9UNL     H1  444   2.244   4.415   4.627
    9UNL     C2  445   2.224   4.279   4.445
    9UNL     C3  446   2.227   4.398   4.522
    9UNL     C4  447   2.193   4.431   4.321
    9UNL     C5  448   2.168   4.505   4.192
    9UNL     N6  449   2.201   4.300   4.317
    9UNL     N7  450   2.206   4.498   4.440
    9UNL     H8  451   2.214   4.454   4.106
    9UNL     H9  452   2.210   4.606   4.194
    9UNL    H10  453   2.061   4.513   4.172
   10UNL     H0  454   2.440   3.209   4.394
   10UNL     H1  455   2.209   3.363   4.390
   10UNL     C2  456   2.428   3.311   4.427
   10UNL     C3  457   2.309   3.387   4.424
   10UNL     C4  458   2.468   3.489   4.505
   10UNL     C5  459   2.547   3.599   4.573
   10UNL     N6  460   2.530   3.376   4.476
   10UNL     N7  461   2.336   3.505   4.475
   10UNL     H8  462   2.563   3.683   4.504
   10UNL     H9  463   2.646   3.565   4.607
   10UNL    H10  464   2.494   3.637   4.660
   11UNL     H0  465   2.212   4.202   3.915
   11UNL     H1  466   2.435   4.276   3.768
   11UNL     C2  467   2.312   4.218   3.951
   11UNL     C3  468   2.425   4.256   3.874
   11UNL     C4  469   2.467   4.235   4.074
   11UNL     C5  470   2.545   4.235   4.204
   11UNL     N6  471   2.340   4.202   4.078
   11UNL     N7  472   2.527   4.266   3.955
   11UNL     H8  473   2.613   4.321   4.208
   11UNL     H9  474   2.604   4.144   4.214
   11UNL    H10  475   2.480   4.242   4.292
   12UNL     H0  476   2.900   3.403   4.663
   12UNL     H1  477   0.950   0.631   0.143
   12UNL     C2  478   2.828   3.360   4.731
   12UNL     C3  479   0.877   0.590   0.075
   12UNL     C4  480   0.707   0.498   0.002
   12UNL     C5  481   2.533   3.197   4.796
   12UNL     N6  482   2.722   3.299   4.684
   12UNL     N7  483   0.770   0.530   0.120
   12UNL     H8  484   2.546   3.090   4.773
   12UNL     H9  485   2.466   3.239   4.721
   12UNL    H10  486   0.523   0.434   0.096
   13UNL     H0  487   3.392   3.027   4.072
   13UNL     H1  488   3.397   3.265   4.215
   13UNL     C2  489   3.319   3.107   4.071
   13UNL     C3  490   3.324   3.227   4.145
   13UNL     C4  491   3.155   3.210   4.028
   13UNL     C5  492   3.021   3.244   3.967
   13UNL     N6  493   3.212   3.097   3.994
   13UNL     N7  494   3.216   3.295   4.116
   13UNL     H8  495   2.976   3.159   3.914
   13UNL     H9  496   3.031   3.326   3.894
   13UNL    H10  497   2.950   3.277   4.043
   14UNL     H0  498   2.705   3.520   4.326
   14UNL     H1  499   2.926   3.601   4.179
   14UNL     C2  500   2.804   3.476   4.325
   14UNL     C3  501   2.915   3.520   4.249
   14UNL     C4  502   2.955   3.354   4.365
   14UNL     C5  503   3.028   3.235   4.422
   14UNL     N6  504   2.830   3.372   4.401
   14UNL     N7  505   3.015   3.439   4.276
   14UNL     H8  506   3.136   3.239   4.399
   14UNL     H9  507   3.018   3.230   4.531
   14UNL    H10  508   2.989   3.141   4.380
   15UNL     H0  509   2.702   4.061   3.998
   15UNL     H1  510   2.927   3.898   4.010
   15UNL     C2  511   2.802   4.084   3.965
   15UNL     C3  512   2.916   3.999   3.973
   15UNL     C4  513   2.956   4.182   3.887
   15UNL     C5  514   3.033   4.294   3.822
   15UNL     N6  515   2.829   4.202   3.914
   15UNL     N7  516   3.017   4.064   3.922
   15UNL     H8  517   2.970   4.354   3.755
   15UNL     H9  518   3.116   4.256   3.761
   15UNL    H10  519   3.076   4.361   3.897
   16UNL     H0  520   3.215   3.724   3.777
   16UNL     H1  521   3.222   3.480   3.909
   16UNL     C2  522   3.202   3.705   3.882
   16UNL     C3  523   3.206   3.579   3.948
   16UNL     C4  524   3.173   3.737   4.076
   16UNL     C5  525   3.149   3.813   4.204
   16UNL     N6  526   3.179   3.806   3.964
   16UNL     N7  527   3.186   3.601   4.075
   16UNL     H8  528   3.184   3.917   4.199
   16UNL     H9  529   3.201   3.766   4.289
   16UNL    H10  530   3.042   3.815   4.228
   17UNL     H0  531   3.193   4.208   4.076
   17UNL     H1  532   3.417   4.295   4.215
   17UNL     C2  533   3.293   4.167   4.074
   17UNL     C3  534   3.406   4.213   4.146
   17UNL     C4  535   3.446   4.047   4.030
   17UNL     C5  536   3.522   3.933   3.968
   17UNL     N6  537   3.319   4.062   3.999
   17UNL     N7  538   3.506   4.135   4.116
   17UNL     H8  539   3.597   3.970   3.898
   17UNL     H9  540   3.457   3.863   3.913
   17UNL    H10  541   3.574   3.874   4.045
   18UNL     H0  542   1.950   3.575   4.621
   18UNL     H1  543   1.719   3.493   4.490
   18UNL     C2  544   1.937   3.556   4.516
   18UNL     C3  545   1.817   3.514   4.451
   18UNL     C4  546   1.976   3.542   4.321
   18UNL     C5  547   2.054   3.553   4.193
   18UNL     N6  548   2.038   3.572   4.434
   18UNL     N7  549   1.844   3.505   4.323
   18UNL     H8  550   2.145   3.492   4.196
   18UNL     H9  551   2.083   3.656   4.173
   18UNL    H10  552   1.995   3.519   4.107
    1Co      Co  553   0.245   1.383   0.599
    2Co      Co  554   5.141   2.079   0.600
    3Co      Co  555   5.631   1.213   0.902
    4Co      Co  556   5.629   2.250   0.296
    5Co      Co  557   5.140   1.557   0.897
    6Co      Co  558   0.245   1.904   0.303
    7UNL     H0  559   5.344   1.640   0.715
    7UNL     H1  560   5.356   1.883   0.580
    7UNL     C2  561   5.274   1.721   0.719
    7UNL     C3  562   5.282   1.845   0.649
    7UNL     C4  563   5.113   1.828   0.766
    7UNL     C5  564   4.980   1.862   0.830
    7UNL     N6  565   5.167   1.712   0.795
    7UNL     N7  566   5.176   1.915   0.681
    7UNL     H8  567   4.915   1.774   0.839
    7UNL     H9  568   4.925   1.936   0.771
    7UNL    H10  569   4.995   1.903   0.930
    8UNL     H0  570   5.660   2.486   0.135
    8UNL     H1  571   1.748   5.263   4.654
    8UNL     C2  572   5.646   2.404   0.066
    8UNL     C3  573   1.733   5.180   4.722
    8UNL     C4  574   1.704   4.989   4.794
    8UNL     C5  575   5.606   2.069   0.000
    8UNL     N6  576   5.626   2.283   0.113
    8UNL     N7  577   1.715   5.058   4.677
    8UNL     H8  578   5.697   2.022   0.039
    8UNL     H9  579   1.671   4.798   4.698
    8UNL    H10  580   5.523   2.038   0.065
    9UNL     H0  581   5.176   2.101   0.883
    9UNL     H1  582   5.181   2.337   1.029
    9UNL     C2  583   5.161   2.202   0.847
    9UNL     C3  584   5.164   2.321   0.924
    9UNL     C4  585   5.130   2.354   0.723
    9UNL     C5  586   5.106   2.428   0.594
    9UNL     N6  587   5.138   2.223   0.720
    9UNL     N7  588   5.143   2.421   0.842
    9UNL     H8  589   5.152   2.377   0.508
    9UNL     H9  590   5.147   2.529   0.597
    9UNL    H10  591   4.998   2.436   0.574
   10UNL     H0  592   5.378   1.132   0.796
   10UNL     H1  593   5.146   1.285   0.793
   10UNL     C2  594   5.365   1.234   0.829
   10UNL     C3  595   5.246   1.310   0.827
   10UNL     C4  596   5.406   1.412   0.908
   10UNL     C5  597   5.484   1.522   0.975
   10UNL     N6  598   5.468   1.299   0.879
   10UNL     N7  599   5.273   1.428   0.878
   10UNL     H8  600   5.500   1.606   0.907
   10UNL     H9  601   5.583   1.488   1.009
   10UNL    H10  602   5.431   1.560   1.063
   11UNL     H0  603   5.149   2.125   0.317
   11UNL     H1  604   5.372   2.199   0.170
   11UNL     C2  605   5.250   2.140   0.353
   11UNL     C3  606   5.362   2.178   0.276
   11UNL     C4  607   5.404   2.157   0.477
   11UNL     C5  608   5.482   2.158   0.606
   11UNL     N6  609   5.277   2.125   0.481
   11UNL     N7  610   5.464   2.189   0.358
   11UNL     H8  611   5.551   2.244   0.611
   11UNL     H9  612   5.542   2.067   0.616
   11UNL    H10  613   5.417   2.165   0.694
   12UNL     H0  614   5.837   1.326   1.065
   12UNL     H1  615   5.846   1.324   1.342
   12UNL     C2  616   5.766   1.282   1.133
   12UNL     C3  617   5.772   1.283   1.275
   12UNL     C4  618   5.603   1.191   1.201
   12UNL     C5  619   5.470   1.120   1.198
   12UNL     N6  620   5.659   1.222   1.086
   12UNL     N7  621   5.665   1.222   1.319
   12UNL     H8  622   5.484   1.013   1.176
   12UNL     H9  623   5.403   1.162   1.123
   12UNL    H10  624   5.418   1.126   1.295
   13UNL     H0  625   0.454   0.950   0.474
   13UNL     H1  626   0.459   1.188   0.617
   13UNL     C2  627   0.381   1.029   0.473
   13UNL     C3  628   0.386   1.150   0.547
   13UNL     C4  629   0.217   1.133   0.430
   13UNL     C5  630   0.084   1.167   0.369
   13UNL     N6  631   0.275   1.019   0.397
   13UNL     N7  632   0.278   1.218   0.519
   13UNL     H8  633   0.038   1.082   0.316
   13UNL     H9  634   0.093   1.249   0.297
   13UNL    H10  635   0.012   1.199   0.446
   14UNL     H0  636   5.642   1.443   0.728
   14UNL     H1  637   5.863   1.524   0.581
   14UNL     C2  638   5.741   1.399   0.728
   14UNL     C3  639   5.852   1.442   0.651
   14UNL     C4  640   0.018   1.277   0.767
   14UNL     C5  641   0.091   1.158   0.824
   14UNL     N6  642   5.767   1.295   0.803
   14UNL     N7  643   0.077   1.362   0.678
   14UNL     H8  644   0.198   1.161   0.801
   14UNL     H9  645   0.081   1.153   0.933
   14UNL    H10  646   0.051   1.064   0.783
   15UNL     H0  647   5.639   1.983   0.400
   15UNL     H1  648   5.864   1.821   0.412
   15UNL     C2  649   5.740   2.007   0.368
   15UNL     C3  650   5.853   1.922   0.375
   15UNL     C4  651   0.019   2.105   0.290
   15UNL     C5  652   0.095   2.217   0.224
   15UNL     N6  653   5.766   2.124   0.316
   15UNL     N7  654   0.080   1.987   0.324
   15UNL     H8  655   0.032   2.277   0.157
   15UNL     H9  656   0.178   2.179   0.163
   15UNL    H10  657   0.138   2.284   0.299
   16UNL     H0  658   0.278   1.646   0.179
   16UNL     H1  659   0.285   1.402   0.312
   16UNL     C2  660   0.264   1.628   0.285
   16UNL     C3  661   0.268   1.502   0.350
   16UNL     C4  662   0.236   1.660   0.479
   16UNL     C5  663   0.211   1.736   0.607
   16UNL     N6  664   0.242   1.728   0.366
   16UNL     N7  665   0.248   1.524   0.477
   16UNL     H8  666   0.246   1.839   0.601
   16UNL     H9  667   0.263   1.689   0.691
   16UNL    H10  668   0.104   1.738   0.631
   17UNL     H0  669   0.256   2.131   0.478
   17UNL     H1  670   0.480   2.218   0.617
   17UNL     C2  671   0.355   2.089   0.476
   17UNL     C3  672   0.468   2.136   0.548
   17UNL     C4  673   0.508   1.970   0.432
   17UNL     C5  674   0.584   1.855   0.371
   17UNL     N6  675   0.381   1.985   0.401
   17UNL     N7  676   0.569   2.057   0.519
   17UNL     H8  677   0.660   1.892   0.301
   17UNL     H9  678   0.520   1.786   0.315
   17UNL    H10  679   0.636   1.797   0.448
   18UNL     H0  680   4.887   1.498   1.024
   18UNL     H1  681   4.656   1.416   0.892
   18UNL     C2  682   4.874   1.479   0.918
   18UNL     C3  683   4.755   1.437   0.853
   18UNL     C4  684   4.913   1.465   0.724
   18UNL     C5  685   4.991   1.475   0.595
   18UNL     N6  686   4.975   1.495   0.836
   18UNL     N7  687   4.781   1.428   0.725
   18UNL     H8  688   5.082   1.414   0.598
   18UNL     H9  689   5.021   1.579   0.576
   18UNL    H10  690   4.932   1.441   0.509
    1Co      Co  691   5.630   0.691   1.799
    2Co      Co  692   4.652   1.387   1.800
    3Co      Co  693   5.142   0.521   2.101
    4Co      Co  694   5.140   1.558   1.495
    5Co      Co  695   4.650   0.865   2.096
    6Co      Co  696   5.630   1.211   1.502
    7UNL     H0  697   4.855   0.947   1.914
    7UNL     H1  698   4.866   1.190   1.780
    7UNL     C2  699   4.784   1.029   1.918
    7UNL     C3  700   4.792   1.152   1.849
    7UNL     C4  701   4.623   1.135   1.965
    7UNL     C5  702   4.491   1.169   2.029
    7UNL     N6  703   4.678   1.019   1.995
    7UNL     N7  704   4.686   1.222   1.880
    7UNL     H8  705   4.425   1.081   2.037
    7UNL     H9  706   4.436   1.244   1.971
    7UNL    H10  707   4.505   1.210   2.130
    8UNL     H0  708   5.170   1.794   1.334
    8UNL     H1  709   5.174   1.801   1.057
    8UNL     C2  710   5.157   1.711   1.266
    8UNL     C3  711   5.159   1.718   1.124
    8UNL     C4  712   5.130   1.527   1.197
    8UNL     C5  713   5.116   1.377   1.200
    8UNL     N6  714   5.137   1.590   1.312
    8UNL     N7  715   5.141   1.596   1.079
    8UNL     H8  716   5.208   1.330   1.238
    8UNL     H9  717   5.097   1.336   1.100
    8UNL    H10  718   5.033   1.346   1.264
    9UNL     H0  719   4.686   1.409   2.083
    9UNL     H1  720   4.691   1.645   2.229
    9UNL     C2  721   4.672   1.510   2.046
    9UNL     C3  722   4.675   1.629   2.123
    9UNL     C4  723   4.641   1.662   1.922
    9UNL     C5  724   4.616   1.735   1.793
    9UNL     N6  725   4.649   1.530   1.919
    9UNL     N7  726   4.653   1.729   2.041
    9UNL     H8  727   4.662   1.685   1.707
    9UNL     H9  728   4.657   1.837   1.796
    9UNL    H10  729   4.509   1.744   1.773
   10UNL     H0  730   4.888   0.440   1.995
   10UNL     H1  731   4.657   0.593   1.992
   10UNL     C2  732   4.876   0.542   2.028
   10UNL     C3  733   4.756   0.618   2.026
   10UNL     C4  734   4.916   0.719   2.107
   10UNL     C5  735   4.995   0.829   2.174
   10UNL     N6  736   4.978   0.607   2.078
   10UNL     N7  737   4.783   0.735   2.077
   10UNL     H8  738   5.010   0.914   2.106
   10UNL     H9  739   5.094   0.796   2.208
   10UNL    H10  740   4.941   0.867   2.262
   11UNL     H0  741   4.659   1.432   1.517
   11UNL     H1  742   4.883   1.506   1.370
   11UNL     C2  743   4.760   1.448   1.552
   11UNL     C3  744   4.873   1.486   1.475
   11UNL     C4  745   4.915   1.465   1.676
   11UNL     C5  746   4.992   1.466   1.805
   11UNL     N6  747   4.787   1.432   1.680
   11UNL     N7  748   4.975   1.496   1.557
   11UNL     H8  749   5.061   1.552   1.810
   11UNL     H9  750   5.052   1.375   1.815
   11UNL    H10  751   4.927   1.472   1.893
   12UNL     H0  752   5.348   0.634   2.264
   12UNL     H1  753   5.356   0.631   2.541
   12UNL     C2  754   5.276   0.590   2.332
   12UNL     C3  755   5.283   0.591   2.474
   12UNL     C4  756   5.113   0.499   2.401
   12UNL     C5  757   4.981   0.427   2.398
   12UNL     N6  758   5.169   0.530   2.286
   12UNL     N7  759   5.176   0.530   2.519
   12UNL     H8  760   4.994   0.321   2.375
   12UNL     H9  761   4.913   0.469   2.322
   12UNL    H10  762   4.929   0.434   2.494
   13UNL     H0  763   5.839   0.257   1.673
   13UNL     H1  764   5.845   0.495   1.816
   13UNL     C2  765   5.766   0.337   1.672
   13UNL     C3  766   5.771   0.458   1.746
   13UNL     C4  767   5.602   0.441   1.630
   13UNL     C5  768   5.469   0.475   1.568
   13UNL     N6  769   5.660   0.327   1.596
   13UNL     N7  770   5.663   0.526   1.718
   13UNL     H8  771   5.423   0.390   1.516
   13UNL     H9  772   5.479   0.556   1.496
   13UNL    H10  773   5.397   0.507   1.645
   14UNL     H0  774   5.153   0.750   1.927
   14UNL     H1  775   5.374   0.831   1.780
   14UNL     C2  776   5.252   0.707   1.927
   14UNL     C3  777   5.363   0.750   1.850
   14UNL     C4  778   5.403   0.584   1.966
   14UNL     C5  779   5.476   0.466   2.023
   14UNL     N6  780   5.277   0.602   2.002
   14UNL     N7  781   5.462   0.669   1.877
   14UNL     H8  782   5.583   0.469   2.000
   14UNL     H9  783   5.467   0.461   2.133
   14UNL    H10  784   5.437   0.372   1.982
   15UNL     H0  785   5.150   1.291   1.599
   15UNL     H1  786   5.375   1.129   1.611
   15UNL     C2  787   5.250   1.314   1.567
   15UNL     C3  788   5.363   1.229   1.574
   15UNL     C4  789   5.404   1.413   1.489
   15UNL     C5  790   5.481   1.525   1.423
   15UNL     N6  791   5.276   1.432   1.515
   15UNL     N7  792   5.465   1.295   1.523
   15UNL     H8  793   5.418   1.585   1.357
   15UNL     H9  794   5.563   1.486   1.362
   15UNL    H10  795   5.524   1.592   1.498
   16UNL     H0  796   5.663   0.954   1.378
   16UNL     H1  797   5.670   0.710   1.511
   16UNL     C2  798   5.650   0.936   1.484
   16UNL     C3  799   5.654   0.810   1.549
   16UNL     C4  800   5.621   0.968   1.678
   16UNL     C5  801   5.597   1.043   1.806
   16UNL     N6  802   5.627   1.036   1.565
   16UNL     N7  803   5.634   0.831   1.677
   16UNL     H8  804   5.631   1.147   1.800
   16UNL     H9  805   5.649   0.997   1.890
   16UNL    H10  806   5.490   1.045   1.830
   17UNL     H0  807   5.641   1.439   1.677
   17UNL     H1  808   5.865   1.526   1.816
   17UNL     C2  809   5.741   1.397   1.675
   17UNL     C3  810   5.854   1.444   1.747
   17UNL     C4  811   0.019   1.278   1.632
   17UNL     C5  812   0.095   1.163   1.570
   17UNL     N6  813   5.766   1.292   1.601
   17UNL     N7  814   0.079   1.365   1.718
   17UNL     H8  815   0.171   1.200   1.500
   17UNL     H9  816   0.030   1.094   1.515
   17UNL    H10  817   0.146   1.104   1.647
   18UNL     H0  818   4.397   0.805   2.223
   18UNL     H1  819   4.167   0.724   2.091
   18UNL     C2  820   4.384   0.787   2.117
   18UNL     C3  821   4.265   0.745   2.052
   18UNL     C4  822   4.423   0.772   1.923
   18UNL     C5  823   4.501   0.783   1.794
   18UNL     N6  824   4.485   0.802   2.035
   18UNL     N7  825   4.291   0.735   1.924
   18UNL     H8  826   4.592   0.722   1.798
   18UNL     H9  827   4.531   0.887   1.775
   18UNL    H10  828   4.443   0.749   1.708
    1Co      Co  829   3.182   5.537   2.998
    2Co      Co  830   4.162   0.695   2.999
    3Co      Co  831   2.694   5.367   3.301
    4Co      Co  832   4.650   0.865   2.695
    5Co      Co  833   4.161   0.173   3.295
    6Co      Co  834   5.141   0.519   2.701
    7UNL     H0  835   4.365   0.255   3.113
    7UNL     H1  836   4.376   0.498   2.979
    7UNL     C2  837   4.295   0.337   3.118
    7UNL     C3  838   4.303   0.460   3.048
    7UNL     C4  839   4.133   0.443   3.164
    7UNL     C5  840   4.001   0.477   3.228
    7UNL     N6  841   4.188   0.327   3.194
    7UNL     N7  842   4.196   0.530   3.079
    7UNL     H8  843   3.936   0.389   3.237
    7UNL     H9  844   3.946   0.552   3.170
    7UNL    H10  845   4.015   0.518   3.329
    8UNL     H0  846   4.681   1.101   2.533
    8UNL     H1  847   4.685   1.108   2.256
    8UNL     C2  848   4.667   1.019   2.465
    8UNL     C3  849   4.670   1.025   2.323
    8UNL     C4  850   4.641   0.835   2.396
    8UNL     C5  851   4.627   0.685   2.399
    8UNL     N6  852   4.647   0.898   2.511
    8UNL     N7  853   4.652   0.904   2.278
    8UNL     H8  854   4.718   0.637   2.437
    8UNL     H9  855   4.608   0.643   2.299
    8UNL    H10  856   4.543   0.653   2.463
    9UNL     H0  857   4.197   0.717   3.282
    9UNL     H1  858   4.202   0.953   3.428
    9UNL     C2  859   4.182   0.817   3.245
    9UNL     C3  860   4.185   0.936   3.322
    9UNL     C4  861   4.151   0.970   3.122
    9UNL     C5  862   4.127   1.043   2.992
    9UNL     N6  863   4.159   0.838   3.118
    9UNL     N7  864   4.164   1.037   3.241
    9UNL     H8  865   4.172   0.992   2.906
    9UNL     H9  866   4.168   1.145   2.995
    9UNL    H10  867   4.019   1.052   2.972
   10UNL     H0  868   2.440   5.286   3.194
   10UNL     H1  869   2.209   5.440   3.191
   10UNL     C2  870   2.428   5.388   3.228
   10UNL     C3  871   2.309   5.464   3.225
   10UNL     C4  872   4.427   0.027   3.306
   10UNL     C5  873   4.505   0.137   3.373
   10UNL     N6  874   2.530   5.453   3.277
   10UNL     N7  875   4.294   0.043   3.276
   10UNL     H8  876   4.521   0.221   3.305
   10UNL     H9  877   4.604   0.104   3.408
   10UNL    H10  878   4.452   0.175   3.461
   11UNL     H0  879   4.170   0.740   2.716
   11UNL     H1  880   4.393   0.814   2.569
   11UNL     C2  881   4.270   0.756   2.752
   11UNL     C3  882   4.383   0.794   2.674
   11UNL     C4  883   4.425   0.773   2.875
   11UNL     C5  884   4.503   0.774   3.004
   11UNL     N6  885   4.298   0.740   2.879
   11UNL     N7  886   4.485   0.804   2.756
   11UNL     H8  887   4.571   0.859   3.009
   11UNL     H9  888   4.563   0.682   3.015
   11UNL    H10  889   4.438   0.780   3.093
   12UNL     H0  890   2.900   5.480   3.463
   12UNL     H1  891   2.909   5.478   3.741
   12UNL     C2  892   2.828   5.437   3.532
   12UNL     C3  893   2.835   5.437   3.673
   12UNL     C4  894   2.666   5.345   3.600
   12UNL     C5  895   2.533   5.274   3.597
   12UNL     N6  896   2.722   5.376   3.485
   12UNL     N7  897   2.728   5.376   3.718
   12UNL     H8  898   2.547   5.167   3.575
   12UNL     H9  899   2.466   5.316   3.521
   12UNL    H10  900   2.481   5.281   3.693
   13UNL     H0  901   3.392   5.104   2.873
   13UNL     H1  902   3.397   5.342   3.016
   13UNL     C2  903   3.319   5.184   2.871
   13UNL     C3  904   3.324   5.304   2.946
   13UNL     C4  905   3.155   5.287   2.829
   13UNL     C5  906   3.021   5.321   2.767
   13UNL     N6  907   3.212   5.174   2.795
   13UNL     N7  908   3.216   5.372   2.917
   13UNL     H8  909   2.976   5.236   2.715
   13UNL     H9  910   3.031   5.403   2.695
   13UNL    H10  911   2.950   5.354   2.844
   14UNL     H0  912   4.663   0.058   3.127
   14UNL     H1  913   4.884   0.139   2.979
   14UNL     C2  914   4.762   0.014   3.126
   14UNL     C3  915   4.873   0.058   3.050
   14UNL     C4  916   2.955   5.431   3.166
   14UNL     C5  917   3.028   5.312   3.222
   14UNL     N6  918   2.830   5.449   3.201
   14UNL     N7  919   3.015   5.516   3.076
   14UNL     H8  920   3.136   5.315   3.200
   14UNL     H9  921   3.019   5.307   3.332
   14UNL    H10  922   2.989   5.218   3.181
   15UNL     H0  923   4.660   0.599   2.798
   15UNL     H1  924   4.885   0.436   2.810
   15UNL     C2  925   4.761   0.622   2.766
   15UNL     C3  926   4.874   0.537   2.773
   15UNL     C4  927   4.914   0.720   2.688
   15UNL     C5  928   4.991   0.832   2.622
   15UNL     N6  929   4.787   0.740   2.714
   15UNL     N7  930   4.975   0.602   2.722
   15UNL     H8  931   4.928   0.893   2.556
   15UNL     H9  932   5.074   0.794   2.561
   15UNL    H10  933   5.034   0.900   2.698
   16UNL     H0  934   5.173   0.262   2.577
   16UNL     H1  935   5.180   0.018   2.710
   16UNL     C2  936   5.160   0.243   2.683
   16UNL     C3  937   5.164   0.118   2.748
   16UNL     C4  938   5.131   0.275   2.877
   16UNL     C5  939   5.107   0.351   3.005
   16UNL     N6  940   5.138   0.344   2.765
   16UNL     N7  941   5.144   0.139   2.876
   16UNL     H8  942   5.142   0.455   3.000
   16UNL     H9  943   5.159   0.304   3.090
   16UNL    H10  944   5.000   0.353   3.029
   17UNL     H0  945   5.151   0.746   2.877
   17UNL     H1  946   5.375   0.834   3.015
   17UNL     C2  947   5.251   0.705   2.874
   17UNL     C3  948   5.364   0.751   2.946
   17UNL     C4  949   5.404   0.585   2.831
   17UNL     C5  950   5.480   0.471   2.769
   17UNL     N6  951   5.277   0.600   2.800
   17UNL     N7  952   5.465   0.673   2.917
   17UNL     H8  953   5.556   0.508   2.699
   17UNL     H9  954   5.415   0.401   2.714
   17UNL    H10  955   5.532   0.412   2.846
   18UNL     H0  956   3.908   0.113   3.422
   18UNL     H1  957   3.677   0.031   3.290
   18UNL     C2  958   3.895   0.094   3.316
   18UNL     C3  959   3.776   0.053   3.252
   18UNL     C4  960   3.934   0.080   3.122
   18UNL     C5  961   4.012   0.091   2.994
   18UNL     N6  962   3.996   0.110   3.234
   18UNL     N7  963   3.802   0.043   3.124
   18UNL     H8  964   4.103   0.030   2.997
   18UNL     H9  965   4.041   0.195   2.974
   18UNL    H10  966   3.953   0.057   2.907
    1Co      Co  967   2.693   4.845   4.197
    2Co      Co  968   3.673   0.002   4.198
    3Co      Co  969   2.205   4.675   4.500
    4Co      Co  970   4.161   0.173   3.894
    5Co      Co  971   1.713   5.019   4.494
    6Co      Co  972   2.693   5.366   3.901
    7UNL     H0  973   1.918   5.102   4.312
    7UNL     H1  974   1.929   5.344   4.178
    7UNL     C2  975   1.847   5.183   4.317
    7UNL     C3  976   1.855   5.306   4.247
    7UNL     C4  977   1.686   5.290   4.364
    7UNL     C5  978   1.553   5.324   4.427
    7UNL     N6  979   1.741   5.173   4.393
    7UNL     N7  980   1.749   5.377   4.279
    7UNL     H8  981   1.488   5.236   4.436
    7UNL     H9  982   1.498   5.398   4.369
    7UNL    H10  983   1.568   5.365   4.528
    8UNL     H0  984   4.191   0.409   3.733
    8UNL     H1  985   4.195   0.416   3.455
    8UNL     C2  986   4.178   0.327   3.664
    8UNL     C3  987   4.180   0.333   3.522
    8UNL     C4  988   4.151   0.142   3.595
    8UNL     C5  989   2.179   5.531   3.598
    8UNL     N6  990   4.158   0.206   3.710
    8UNL     N7  991   4.162   0.211   3.477
    8UNL     H8  992   2.270   5.484   3.637
    8UNL     H9  993   2.160   5.490   3.498
    8UNL    H10  994   2.096   5.500   3.662
    9UNL     H0  995   3.707   0.024   4.481
    9UNL     H1  996   3.712   0.260   4.627
    9UNL     C2  997   3.693   0.125   4.445
    9UNL     C3  998   3.696   0.244   4.522
    9UNL     C4  999   3.662   0.277   4.321
    9UNL     C5 1000   3.637   0.351   4.192
    9UNL     N6 1001   3.670   0.146   4.317
    9UNL     N7 1002   3.674   0.344   4.440
    9UNL     H8 1003   3.683   0.300   4.106
    9UNL     H9 1004   3.678   0.452   4.194
    9UNL    H10 1005   3.530   0.359   4.172
   10UNL     H0 1006   1.951   4.594   4.393
   10UNL     H1 1007   1.720   4.747   4.390
   10UNL     C2 1008   1.938   4.696   4.427
   10UNL     C3 1009   1.819   4.772   4.424
   10UNL     C4 1010   1.979   4.874   4.505
   10UNL     C5 1011   2.057   4.983   4.573
   10UNL     N6 1012   2.041   4.761   4.476
   10UNL     N7 1013   1.846   4.890   4.475
   10UNL     H8 1014   2.073   5.068   4.504
   10UNL     H9 1015   2.156   4.950   4.607
   10UNL    H10 1016   2.004   5.022   4.661
   11UNL     H0 1017   3.680   0.048   3.915
   11UNL     H1 1018   3.904   0.122   3.768
   11UNL     C2 1019   3.781   0.063   3.951
   11UNL     C3 1020   3.894   0.101   3.874
   11UNL     C4 1021   3.936   0.080   4.074
   11UNL     C5 1022   4.013   0.081   4.204
   11UNL     N6 1023   3.808   0.048   4.078
   11UNL     N7 1024   3.996   0.112   3.955
   11UNL     H8 1025   4.082   0.167   4.208
   11UNL     H9 1026   2.115   5.529   4.214
   11UNL    H10 1027   3.948   0.088   4.292
   12UNL     H0 1028   2.410   4.788   4.663
   12UNL     H1 1029   0.461   2.016   0.143
   12UNL     C2 1030   2.339   4.744   4.731
   12UNL     C3 1031   0.387   1.975   0.075
   12UNL     C4 1032   0.218   1.883   0.002
   12UNL     C5 1033   2.043   4.582   4.796
   12UNL     N6 1034   2.232   4.684   4.684
   12UNL     N7 1035   0.280   1.914   0.120
   12UNL     H8 1036   2.057   4.475   4.773
   12UNL     H9 1037   1.976   4.624   4.721
   12UNL    H10 1038   0.033   1.818   0.096
   13UNL     H0 1039   2.902   4.412   4.072
   13UNL     H1 1040   2.907   4.650   4.215
   13UNL     C2 1041   2.829   4.491   4.071
   13UNL     C3 1042   2.834   4.612   4.145
   13UNL     C4 1043   2.665   4.595   4.028
   13UNL     C5 1044   2.532   4.629   3.967
   13UNL     N6 1045   2.723   4.481   3.994
   13UNL     N7 1046   2.726   4.680   4.116
   13UNL     H8 1047   2.486   4.544   3.914
   13UNL     H9 1048   2.542   4.711   3.894
   13UNL    H10 1049   2.460   4.661   4.043
   14UNL     H0 1050   2.216   4.905   4.326
   14UNL     H1 1051   2.437   4.986   4.179
   14UNL     C2 1052   2.314   4.861   4.325
   14UNL     C3 1053   2.426   4.904   4.249
   14UNL     C4 1054   2.466   4.739   4.365
   14UNL     C5 1055   2.539   4.620   4.422
   14UNL     N6 1056   2.340   4.757   4.401
   14UNL     N7 1057   2.525   4.824   4.276
   14UNL     H8 1058   2.646   4.623   4.399
   14UNL     H9 1059   2.529   4.615   4.531
   14UNL    H10 1060   2.499   4.526   4.380
   15UNL     H0 1061   2.213   5.445   3.998
   15UNL     H1 1062   2.437   5.283   4.010
   15UNL     C2 1063   2.313   5.469   3.965
   15UNL     C3 1064   2.426   5.384   3.973
   15UNL     C4 1065   4.425   0.028   3.887
   15UNL     C5 1066   4.502   0.140   3.822
   15UNL     N6 1067   4.297   0.047   3.914
   15UNL     N7 1068   2.528   5.449   3.922
   15UNL     H8 1069   4.439   0.200   3.755
   15UNL     H9 1070   4.584   0.102   3.760
   15UNL    H10 1071   4.545   0.207   3.897
   16UNL     H0 1072   2.726   5.108   3.777
   16UNL     H1 1073   2.733   4.864   3.909
   16UNL     C2 1074   2.712   5.090   3.882
   16UNL     C3 1075   2.716   4.964   3.948
   16UNL     C4 1076   2.684   5.122   4.076
   16UNL     C5 1077   2.659   5.198   4.204
   16UNL     N6 1078   2.690   5.190   3.964
   16UNL     N7 1079   2.696   4.986   4.075
   16UNL     H8 1080   2.695   5.301   4.199
   16UNL     H9 1081   2.711   5.151   4.289
   16UNL    H10 1082   2.552   5.201   4.228
   17UNL     H0 1083   4.662   0.054   4.076
   17UNL     H1 1084   4.886   0.141   4.215
   17UNL     C2 1085   4.762   0.013   4.074
   17UNL     C3 1086   4.875   0.059   4.146
   17UNL     C4 1087   2.956   5.432   4.030
   17UNL     C5 1088   3.032   5.317   3.968
   17UNL     N6 1089   2.829   5.447   3.999
   17UNL     N7 1090   3.017   5.519   4.116
   17UNL     H8 1091   3.108   5.354   3.898
   17UNL     H9 1092   2.968   5.248   3.913
   17UNL    H10 1093   3.084   5.259   4.045
   18UNL     H0 1094   1.460   4.959   4.621
   18UNL     H1 1095   1.229   4.878   4.490
   18UNL     C2 1096   1.447   4.941   4.516
   18UNL     C3 1097   1.328   4.899   4.451
   18UNL     C4 1098   1.486   4.927   4.321
   18UNL     C5 1099   1.564   4.937   4.193
   18UNL     N6 1100   1.548   4.957   4.434
   18UNL     N7 1101   1.354   4.890   4.323
   18UNL     H8 1102   1.655   4.877   4.196
   18UNL     H9 1103   1.594   5.041   4.173
   18UNL    H10 1104   1.506   4.903   4.107
    1Co      Co 1105   5.630   2.768   0.599
    2Co      Co 1106   4.652   3.464   0.600
    3Co      Co 1107   5.142   2.598   0.902
    4Co      Co 1108   5.140   3.635   0.296
    5Co      Co 1109   4.650   2.942   0.897
    6Co      Co 1110   5.630   3.288   0.303
    7UNL     H0 1111   4.855   3.024   0.715
    7UNL     H1 1112   4.866   3.267   0.580
    7UNL     C2 1113   4.784   3.106   0.719
    7UNL     C3 1114   4.792   3.229   0.649
    7UNL     C4 1115   4.623   3.212   0.766
    7UNL     C5 1116   4.491   3.246   0.830
    7UNL     N6 1117   4.678   3.096   0.795
    7UNL     N7 1118   4.686   3.299   0.681
    7UNL     H8 1119   4.426   3.159   0.839
    7UNL     H9 1120   4.436   3.321   0.771
    7UNL    H10 1121   4.505   3.288   0.930
    8UNL     H0 1122   5.170   3.871   0.135
    8UNL     H1 1123   3.216   1.109   4.654
    8UNL     C2 1124   5.157   3.788   0.066
    8UNL     C3 1125   3.201   1.025   4.722
    8UNL     C4 1126   3.172   0.835   4.794
    8UNL     C5 1127   5.116   3.454   0.000
    8UNL     N6 1128   5.137   3.667   0.113
    8UNL     N7 1129   3.183   0.904   4.677
    8UNL     H8 1130   5.208   3.407   0.038
    8UNL     H9 1131   3.139   0.644   4.697
    8UNL    H10 1132   5.033   3.423   0.065
    9UNL     H0 1133   4.686   3.486   0.883
    9UNL     H1 1134   4.691   3.722   1.029
    9UNL     C2 1135   4.672   3.587   0.847
    9UNL     C3 1136   4.675   3.706   0.924
    9UNL     C4 1137   4.641   3.739   0.723
    9UNL     C5 1138   4.616   3.812   0.594
    9UNL     N6 1139   4.649   3.607   0.720
    9UNL     N7 1140   4.653   3.806   0.842
    9UNL     H8 1141   4.662   3.762   0.508
    9UNL     H9 1142   4.658   3.914   0.596
    9UNL    H10 1143   4.509   3.821   0.574
   10UNL     H0 1144   4.888   2.517   0.796
   10UNL     H1 1145   4.657   2.670   0.793
   10UNL     C2 1146   4.876   2.619   0.829
   10UNL     C3 1147   4.756   2.695   0.827
   10UNL     C4 1148   4.916   2.796   0.908
   10UNL     C5 1149   4.995   2.906   0.975
   10UNL     N6 1150   4.978   2.684   0.878
   10UNL     N7 1151   4.783   2.812   0.878
   10UNL     H8 1152   5.010   2.991   0.907
   10UNL     H9 1153   5.094   2.873   1.009
   10UNL    H10 1154   4.942   2.944   1.063
   11UNL     H0 1155   4.659   3.509   0.317
   11UNL     H1 1156   4.883   3.583   0.170
   11UNL     C2 1157   4.760   3.525   0.353
   11UNL     C3 1158   4.873   3.563   0.276
   11UNL     C4 1159   4.915   3.542   0.477
   11UNL     C5 1160   4.992   3.543   0.606
   11UNL     N6 1161   4.787   3.509   0.481
   11UNL     N7 1162   4.975   3.573   0.357
   11UNL     H8 1163   5.061   3.628   0.611
   11UNL     H9 1164   5.052   3.452   0.616
   11UNL    H10 1165   4.927   3.550   0.694
   12UNL     H0 1166   5.348   2.711   1.065
   12UNL     H1 1167   5.356   2.708   1.342
   12UNL     C2 1168   5.276   2.667   1.133
   12UNL     C3 1169   5.283   2.668   1.275
   12UNL     C4 1170   5.113   2.576   1.201
   12UNL     C5 1171   4.981   2.504   1.198
   12UNL     N6 1172   5.169   2.607   1.086
   12UNL     N7 1173   5.176   2.607   1.319
   12UNL     H8 1174   4.994   2.398   1.176
   12UNL     H9 1175   4.913   2.546   1.123
   12UNL    H10 1176   4.929   2.511   1.295
   13UNL     H0 1177   5.839   2.334   0.474
   13UNL     H1 1178   5.845   2.572   0.617
   13UNL     C2 1179   5.766   2.414   0.473
   13UNL     C3 1180   5.772   2.535   0.547
   13UNL     C4 1181   5.602   2.518   0.430
   13UNL     C5 1182   5.469   2.552   0.369
   13UNL     N6 1183   5.660   2.404   0.397
   13UNL     N7 1184   5.663   2.603   0.519
   13UNL     H8 1185   5.424   2.467   0.316
   13UNL     H9 1186   5.479   2.633   0.297
   13UNL    H10 1187   5.397   2.584   0.446
   14UNL     H0 1188   5.153   2.827   0.728
   14UNL     H1 1189   5.374   2.908   0.581
   14UNL     C2 1190   5.252   2.784   0.727
   14UNL     C3 1191   5.363   2.827   0.651
   14UNL     C4 1192   5.403   2.661   0.767
   14UNL     C5 1193   5.476   2.543   0.824
   14UNL     N6 1194   5.277   2.679   0.803
   14UNL     N7 1195   5.462   2.746   0.678
   14UNL     H8 1196   5.583   2.546   0.801
   14UNL     H9 1197   5.467   2.538   0.933
   14UNL    H10 1198   5.437   2.449   0.783
   15UNL     H0 1199   5.150   3.368   0.400
   15UNL     H1 1200   5.375   3.206   0.412
   15UNL     C2 1201   5.250   3.391   0.368
   15UNL     C3 1202   5.363   3.307   0.375
   15UNL     C4 1203   5.404   3.490   0.290
   15UNL     C5 1204   5.481   3.602   0.224
   15UNL     N6 1205   5.276   3.509   0.316
   15UNL     N7 1206   5.465   3.372   0.324
   15UNL     H8 1207   5.417   3.662   0.158
   15UNL     H9 1208   5.563   3.563   0.162
   15UNL    H10 1209   5.524   3.669   0.299
   16UNL     H0 1210   5.663   3.031   0.179
   16UNL     H1 1211   5.670   2.787   0.312
   16UNL     C2 1212   5.650   3.013   0.285
   16UNL     C3 1213   5.654   2.887   0.350
   16UNL     C4 1214   5.621   3.045   0.479
   16UNL     C5 1215   5.597   3.120   0.607
   16UNL     N6 1216   5.627   3.113   0.366
   16UNL     N7 1217   5.634   2.908   0.478
   16UNL     H8 1218   5.631   3.224   0.601
   16UNL     H9 1219   5.649   3.074   0.691
   16UNL    H10 1220   5.490   3.122   0.631
   17UNL     H0 1221   5.641   3.516   0.478
   17UNL     H1 1222   5.865   3.603   0.617
   17UNL     C2 1223   5.741   3.474   0.476
   17UNL     C3 1224   5.854   3.521   0.548
   17UNL     C4 1225   0.019   3.355   0.432
   17UNL     C5 1226   0.095   3.240   0.371
   17UNL     N6 1227   5.766   3.369   0.401
   17UNL     N7 1228   0.079   3.442   0.519
   17UNL     H8 1229   0.171   3.277   0.301
   17UNL     H9 1230   0.030   3.171   0.315
   17UNL    H10 1231   0.147   3.181   0.448
   18UNL     H0 1232   4.397   2.882   1.024
   18UNL     H1 1233   4.167   2.801   0.892
   18UNL     C2 1234   4.384   2.864   0.918
   18UNL     C3 1235   4.265   2.822   0.853
   18UNL     C4 1236   4.423   2.849   0.724
   18UNL     C5 1237   4.501   2.860   0.595
   18UNL     N6 1238   4.485   2.879   0.836
   18UNL     N7 1239   4.291   2.812   0.725
   18UNL     H8 1240   4.592   2.799   0.598
   18UNL     H9 1241   4.531   2.964   0.576
   18UNL    H10 1242   4.443   2.826   0.509
    1Co      Co 1243   5.141   2.075   1.799
    2Co      Co 1244   4.162   2.772   1.800
    3Co      Co 1245   4.652   1.905   2.101
    4Co      Co 1246   4.650   2.942   1.496
    5Co      Co 1247   4.161   2.250   2.096
    6Co      Co 1248   5.141   2.596   1.502
    7UNL     H0 1249   4.365   2.332   1.914
    7UNL     H1 1250   4.377   2.575   1.780
    7UNL     C2 1251   4.295   2.414   1.918
    7UNL     C3 1252   4.303   2.537   1.849
    7UNL     C4 1253   4.133   2.520   1.965
    7UNL     C5 1254   4.001   2.554   2.029
    7UNL     N6 1255   4.188   2.404   1.995
    7UNL     N7 1256   4.196   2.607   1.880
    7UNL     H8 1257   3.936   2.466   2.038
    7UNL     H9 1258   3.946   2.629   1.971
    7UNL    H10 1259   4.015   2.595   2.130
    8UNL     H0 1260   4.681   3.178   1.334
    8UNL     H1 1261   4.685   3.185   1.057
    8UNL     C2 1262   4.667   3.096   1.266
    8UNL     C3 1263   4.670   3.102   1.124
    8UNL     C4 1264   4.641   2.912   1.197
    8UNL     C5 1265   4.627   2.762   1.200
    8UNL     N6 1266   4.647   2.975   1.312
    8UNL     N7 1267   4.652   2.981   1.079
    8UNL     H8 1268   4.718   2.714   1.238
    8UNL     H9 1269   4.608   2.720   1.100
    8UNL    H10 1270   4.543   2.730   1.264
    9UNL     H0 1271   4.197   2.794   2.082
    9UNL     H1 1272   4.202   3.030   2.229
    9UNL     C2 1273   4.182   2.894   2.046
    9UNL     C3 1274   4.185   3.013   2.123
    9UNL     C4 1275   4.151   3.047   1.922
    9UNL     C5 1276   4.127   3.120   1.793
    9UNL     N6 1277   4.159   2.915   1.919
    9UNL     N7 1278   4.164   3.114   2.041
    9UNL     H8 1279   4.173   3.070   1.707
    9UNL     H9 1280   4.168   3.222   1.796
    9UNL    H10 1281   4.019   3.128   1.773
   10UNL     H0 1282   4.398   1.824   1.995
   10UNL     H1 1283   4.167   1.978   1.992
   10UNL     C2 1284   4.386   1.926   2.028
   10UNL     C3 1285   4.267   2.003   2.026
   10UNL     C4 1286   4.427   2.104   2.107
   10UNL     C5 1287   4.505   2.214   2.174
   10UNL     N6 1288   4.489   1.992   2.078
   10UNL     N7 1289   4.294   2.120   2.077
   10UNL     H8 1290   4.521   2.298   2.106
   10UNL     H9 1291   4.604   2.181   2.209
   10UNL    H10 1292   4.452   2.252   2.262
   11UNL     H0 1293   4.170   2.817   1.517
   11UNL     H1 1294   4.393   2.891   1.370
   11UNL     C2 1295   4.270   2.833   1.553
   11UNL     C3 1296   4.383   2.871   1.475
   11UNL     C4 1297   4.425   2.850   1.676
   11UNL     C5 1298   4.503   2.851   1.805
   11UNL     N6 1299   4.298   2.817   1.680
   11UNL     N7 1300   4.485   2.881   1.557
   11UNL     H8 1301   4.571   2.936   1.810
   11UNL     H9 1302   4.563   2.759   1.815
   11UNL    H10 1303   4.438   2.857   1.893
   12UNL     H0 1304   4.858   2.018   2.264
   12UNL     H1 1305   4.867   2.016   2.541
   12UNL     C2 1306   4.786   1.975   2.332
   12UNL     C3 1307   4.793   1.975   2.474
   12UNL     C4 1308   4.624   1.883   2.401
   12UNL     C5 1309   4.491   1.812   2.398
   12UNL     N6 1310   4.680   1.914   2.286
   12UNL     N7 1311   4.686   1.914   2.519
   12UNL     H8 1312   4.505   1.705   2.375
   12UNL     H9 1313   4.424   1.854   2.322
   12UNL    H10 1314   4.439   1.819   2.494
   13UNL     H0 1315   5.350   1.642   1.673
   13UNL     H1 1316   5.355   1.880   1.816
   13UNL     C2 1317   5.277   1.722   1.672
   13UNL     C3 1318   5.282   1.842   1.746
   13UNL     C4 1319   5.113   1.825   1.630
   13UNL     C5 1320   4.979   1.859   1.568
   13UNL     N6 1321   5.170   1.712   1.596
   13UNL     N7 1322   5.174   1.911   1.718
   13UNL     H8 1323   4.934   1.774   1.516
   13UNL     H9 1324   4.989   1.941   1.496
   13UNL    H10 1325   4.908   1.892   1.645
   14UNL     H0 1326   4.663   2.135   1.927
   14UNL     H1 1327   4.884   2.216   1.780
   14UNL     C2 1328   4.762   2.091   1.927
   14UNL     C3 1329   4.873   2.135   1.850
   14UNL     C4 1330   4.913   1.969   1.966
   14UNL     C5 1331   4.986   1.850   2.023
   14UNL     N6 1332   4.788   1.987   2.002
   14UNL     N7 1333   4.973   2.054   1.877
   14UNL     H8 1334   5.094   1.854   2.000
   14UNL     H9 1335   4.977   1.845   2.132
   14UNL    H10 1336   4.947   1.756   1.982
   15UNL     H0 1337   4.660   2.676   1.599
   15UNL     H1 1338   4.885   2.513   1.611
   15UNL     C2 1339   4.761   2.699   1.567
   15UNL     C3 1340   4.874   2.614   1.574
   15UNL     C4 1341   4.914   2.797   1.489
   15UNL     C5 1342   4.991   2.909   1.423
   15UNL     N6 1343   4.787   2.817   1.515
   15UNL     N7 1344   4.975   2.679   1.523
   15UNL     H8 1345   4.928   2.970   1.357
   15UNL     H9 1346   5.074   2.871   1.362
   15UNL    H10 1347   5.034   2.977   1.498
   16UNL     H0 1348   5.173   2.339   1.378
   16UNL     H1 1349   5.180   2.095   1.511
   16UNL     C2 1350   5.160   2.320   1.484
   16UNL     C3 1351   5.164   2.195   1.549
   16UNL     C4 1352   5.131   2.352   1.678
   16UNL     C5 1353   5.107   2.428   1.806
   16UNL     N6 1354   5.138   2.421   1.565
   16UNL     N7 1355   5.144   2.216   1.677
   16UNL     H8 1356   5.142   2.532   1.800
   16UNL     H9 1357   5.159   2.381   1.890
   16UNL    H10 1358   5.000   2.430   1.830
   17UNL     H0 1359   5.151   2.823   1.677
   17UNL     H1 1360   5.375   2.911   1.816
   17UNL     C2 1361   5.251   2.782   1.675
   17UNL     C3 1362   5.364   2.828   1.747
   17UNL     C4 1363   5.404   2.662   1.632
   17UNL     C5 1364   5.480   2.548   1.570
   17UNL     N6 1365   5.277   2.677   1.601
   17UNL     N7 1366   5.465   2.750   1.718
   17UNL     H8 1367   5.556   2.585   1.500
   17UNL     H9 1368   5.415   2.478   1.515
   17UNL    H10 1369   5.532   2.489   1.647
   18UNL     H0 1370   3.908   2.190   2.223
   18UNL     H1 1371   3.677   2.108   2.091
   18UNL     C2 1372   3.895   2.171   2.117
   18UNL     C3 1373   3.776   2.130   2.052
   18UNL     C4 1374   3.934   2.157   1.923
   18UNL     C5 1375   4.012   2.168   1.794
   18UNL     N6 1376   3.996   2.187   2.035
   18UNL     N7 1377   3.802   2.120   1.924
   18UNL     H8 1378   4.103   2.107   1.798
   18UNL     H9 1379   4.041   2.272   1.775
   18UNL    H10 1380   3.953   2.134   1.708
    1Co      Co 1381   4.651   1.383   2.998
    2Co      Co 1382   3.673   2.079   2.999
    3Co      Co 1383   4.163   1.213   3.301
    4Co      Co 1384   4.161   2.250   2.695
    5Co      Co 1385   3.671   1.557   3.295
    6Co      Co 1386   4.651   1.904   2.701
    7UNL     H0 1387   3.876   1.640   3.113
    7UNL     H1 1388   3.887   1.883   2.979
    7UNL     C2 1389   3.805   1.721   3.118
    7UNL     C3 1390   3.813   1.845   3.048
    7UNL     C4 1391   3.644   1.828   3.164
    7UNL     C5 1392   3.512   1.862   3.228
    7UNL     N6 1393   3.699   1.712   3.194
    7UNL     N7 1394   3.707   1.915   3.079
    7UNL     H8 1395   3.446   1.774   3.237
    7UNL     H9 1396   3.457   1.937   3.170
    7UNL    H10 1397   3.526   1.903   3.329
    8UNL     H0 1398   4.191   2.486   2.533
    8UNL     H1 1399   4.195   2.493   2.256
    8UNL     C2 1400   4.178   2.404   2.465
    8UNL     C3 1401   4.180   2.410   2.323
    8UNL     C4 1402   4.151   2.219   2.396
    8UNL     C5 1403   4.137   2.069   2.399
    8UNL     N6 1404   4.158   2.283   2.511
    8UNL     N7 1405   4.162   2.288   2.278
    8UNL     H8 1406   4.229   2.022   2.437
    8UNL     H9 1407   4.118   2.028   2.299
    8UNL    H10 1408   4.054   2.038   2.463
    9UNL     H0 1409   3.707   2.101   3.282
    9UNL     H1 1410   3.712   2.337   3.428
    9UNL     C2 1411   3.693   2.202   3.245
    9UNL     C3 1412   3.696   2.321   3.322
    9UNL     C4 1413   3.662   2.354   3.122
    9UNL     C5 1414   3.637   2.428   2.992
    9UNL     N6 1415   3.670   2.223   3.118
    9UNL     N7 1416   3.674   2.421   3.241
    9UNL     H8 1417   3.683   2.377   2.906
    9UNL     H9 1418   3.678   2.529   2.995
    9UNL    H10 1419   3.530   2.436   2.972
   10UNL     H0 1420   3.909   1.132   3.194
   10UNL     H1 1421   3.678   1.285   3.191
   10UNL     C2 1422   3.897   1.234   3.228
   10UNL     C3 1423   3.777   1.310   3.225
   10UNL     C4 1424   3.937   1.412   3.306
   10UNL     C5 1425   4.016   1.522   3.373
   10UNL     N6 1426   3.999   1.299   3.277
   10UNL     N7 1427   3.804   1.428   3.276
   10UNL     H8 1428   4.031   1.606   3.305
   10UNL     H9 1429   4.114   1.488   3.408
   10UNL    H10 1430   3.962   1.560   3.462
   11UNL     H0 1431   3.680   2.125   2.716
   11UNL     H1 1432   3.904   2.199   2.569
   11UNL     C2 1433   3.781   2.140   2.752
   11UNL     C3 1434   3.894   2.178   2.674
   11UNL     C4 1435   3.936   2.157   2.875
   11UNL     C5 1436   4.013   2.158   3.004
   11UNL     N6 1437   3.808   2.125   2.879
   11UNL     N7 1438   3.996   2.189   2.756
   11UNL     H8 1439   4.082   2.244   3.009
   11UNL     H9 1440   4.073   2.067   3.015
   11UNL    H10 1441   3.948   2.165   3.093
   12UNL     H0 1442   4.369   1.326   3.463
   12UNL     H1 1443   4.377   1.324   3.741
   12UNL     C2 1444   4.297   1.282   3.532
   12UNL     C3 1445   4.304   1.283   3.673
   12UNL     C4 1446   4.134   1.191   3.600
   12UNL     C5 1447   4.002   1.120   3.597
   12UNL     N6 1448   4.190   1.222   3.485
   12UNL     N7 1449   4.197   1.222   3.718
   12UNL     H8 1450   4.015   1.013   3.574
   12UNL     H9 1451   3.934   1.162   3.521
   12UNL    H10 1452   3.950   1.126   3.693
   13UNL     H0 1453   4.860   0.950   2.873
   13UNL     H1 1454   4.866   1.188   3.016
   13UNL     C2 1455   4.787   1.030   2.871
   13UNL     C3 1456   4.792   1.150   2.946
   13UNL     C4 1457   4.623   1.133   2.829
   13UNL     C5 1458   4.490   1.167   2.768
   13UNL     N6 1459   4.681   1.020   2.795
   13UNL     N7 1460   4.684   1.218   2.917
   13UNL     H8 1461   4.444   1.082   2.715
   13UNL     H9 1462   4.500   1.249   2.695
   13UNL    H10 1463   4.418   1.199   2.844
   14UNL     H0 1464   4.174   1.443   3.127
   14UNL     H1 1465   4.395   1.524   2.979
   14UNL     C2 1466   4.273   1.399   3.126
   14UNL     C3 1467   4.384   1.443   3.050
   14UNL     C4 1468   4.424   1.277   3.166
   14UNL     C5 1469   4.497   1.158   3.222
   14UNL     N6 1470   4.298   1.295   3.201
   14UNL     N7 1471   4.483   1.362   3.076
   14UNL     H8 1472   4.604   1.161   3.200
   14UNL     H9 1473   4.487   1.153   3.332
   14UNL    H10 1474   4.458   1.064   3.181
   15UNL     H0 1475   4.171   1.983   2.798
   15UNL     H1 1476   4.395   1.821   2.810
   15UNL     C2 1477   4.271   2.007   2.766
   15UNL     C3 1478   4.384   1.922   2.773
   15UNL     C4 1479   4.425   2.105   2.688
   15UNL     C5 1480   4.502   2.217   2.622
   15UNL     N6 1481   4.297   2.124   2.714
   15UNL     N7 1482   4.486   1.987   2.722
   15UNL     H8 1483   4.439   2.277   2.556
   15UNL     H9 1484   4.584   2.179   2.561
   15UNL    H10 1485   4.545   2.284   2.698
   16UNL     H0 1486   4.684   1.646   2.577
   16UNL     H1 1487   4.691   1.403   2.710
   16UNL     C2 1488   4.671   1.628   2.683
   16UNL     C3 1489   4.675   1.502   2.748
   16UNL     C4 1490   4.642   1.660   2.877
   16UNL     C5 1491   4.617   1.736   3.005
   16UNL     N6 1492   4.648   1.728   2.765
   16UNL     N7 1493   4.655   1.524   2.876
   16UNL     H8 1494   4.653   1.839   3.000
   16UNL     H9 1495   4.669   1.689   3.090
   16UNL    H10 1496   4.510   1.739   3.029
   17UNL     H0 1497   4.662   2.131   2.877
   17UNL     H1 1498   4.886   2.218   3.015
   17UNL     C2 1499   4.762   2.090   2.875
   17UNL     C3 1500   4.875   2.136   2.947
   17UNL     C4 1501   4.914   1.970   2.831
   17UNL     C5 1502   4.991   1.856   2.769
   17UNL     N6 1503   4.787   1.985   2.800
   17UNL     N7 1504   4.975   2.057   2.917
   17UNL     H8 1505   5.067   1.892   2.699
   17UNL     H9 1506   4.926   1.786   2.714
   17UNL    H10 1507   5.042   1.797   2.846
   18UNL     H0 1508   3.418   1.498   3.422
   18UNL     H1 1509   3.188   1.416   3.290
   18UNL     C2 1510   3.405   1.479   3.316
   18UNL     C3 1511   3.286   1.437   3.252
   18UNL     C4 1512   3.444   1.465   3.122
   18UNL     C5 1513   3.522   1.476   2.994
   18UNL     N6 1514   3.506   1.495   3.234
   18UNL     N7 1515   3.312   1.428   3.124
   18UNL     H8 1516   3.613   1.415   2.997
   18UNL     H9 1517   3.552   1.579   2.974
   18UNL    H10 1518   3.464   1.442   2.907
    1Co      Co 1519   4.162   0.691   4.197
    2Co      Co 1520   3.183   1.387   4.198
    3Co      Co 1521   3.673   0.521   4.500
    4Co      Co 1522   3.671   1.558   3.894
    5Co      Co 1523   3.182   0.865   4.494
    6Co      Co 1524   4.162   1.212   3.901
    7UNL     H0 1525   3.386   0.948   4.312
    7UNL     H1 1526   3.398   1.190   4.178
    7UNL     C2 1527   3.316   1.029   4.317
    7UNL     C3 1528   3.324   1.152   4.247
    7UNL     C4 1529   3.154   1.135   4.363
    7UNL     C5 1530   3.022   1.169   4.427
    7UNL     N6 1531   3.209   1.019   4.393
    7UNL     N7 1532   3.217   1.222   4.279
    7UNL     H8 1533   2.957   1.082   4.436
    7UNL     H9 1534   2.967   1.244   4.369
    7UNL    H10 1535   3.036   1.210   4.528
    8UNL     H0 1536   3.702   1.794   3.733
    8UNL     H1 1537   3.706   1.801   3.455
    8UNL     C2 1538   3.688   1.711   3.664
    8UNL     C3 1539   3.691   1.718   3.522
    8UNL     C4 1540   3.662   1.527   3.595
    8UNL     C5 1541   3.648   1.377   3.598
    8UNL     N6 1542   3.668   1.590   3.710
    8UNL     N7 1543   3.673   1.596   3.477
    8UNL     H8 1544   3.739   1.330   3.637
    8UNL     H9 1545   3.629   1.336   3.498
    8UNL    H10 1546   3.564   1.346   3.662
    9UNL     H0 1547   3.218   1.409   4.481
    9UNL     H1 1548   3.223   1.645   4.627
    9UNL     C2 1549   3.203   1.510   4.445
    9UNL     C3 1550   3.206   1.629   4.522
    9UNL     C4 1551   3.172   1.662   4.321
    9UNL     C5 1552   3.148   1.735   4.192
    9UNL     N6 1553   3.180   1.531   4.317
    9UNL     N7 1554   3.185   1.729   4.440
    9UNL     H8 1555   3.193   1.685   4.106
    9UNL     H9 1556   3.189   1.837   4.194
    9UNL    H10 1557   3.040   1.744   4.172
   10UNL     H0 1558   3.419   0.440   4.393
   10UNL     H1 1559   3.188   0.593   4.391
   10UNL     C2 1560   3.407   0.542   4.427
   10UNL     C3 1561   3.288   0.618   4.424
   10UNL     C4 1562   3.448   0.720   4.505
   10UNL     C5 1563   3.526   0.829   4.573
   10UNL     N6 1564   3.510   0.607   4.476
   10UNL     N7 1565   3.315   0.736   4.475
   10UNL     H8 1566   3.542   0.914   4.504
   10UNL     H9 1567   3.625   0.796   4.607
   10UNL    H10 1568   3.473   0.868   4.661
   11UNL     H0 1569   3.191   1.433   3.915
   11UNL     H1 1570   3.414   1.506   3.768
   11UNL     C2 1571   3.291   1.448   3.951
   11UNL     C3 1572   3.404   1.486   3.874
   11UNL     C4 1573   3.446   1.465   4.074
   11UNL     C5 1574   3.524   1.466   4.204
   11UNL     N6 1575   3.319   1.432   4.078
   11UNL     N7 1576   3.506   1.496   3.955
   11UNL     H8 1577   3.592   1.551   4.208
   11UNL     H9 1578   3.584   1.375   4.214
   11UNL    H10 1579   3.459   1.473   4.292
   12UNL     H0 1580   3.879   0.634   4.663
   12UNL     H1 1581   5.846   3.401   0.143
   12UNL     C2 1582   3.807   0.590   4.731
   12UNL     C3 1583   5.772   3.360   0.075
   12UNL     C4 1584   5.603   3.268   0.002
   12UNL     C5 1585   3.512   0.427   4.796
   12UNL     N6 1586   3.701   0.530   4.684
   12UNL     N7 1587   5.665   3.299   0.120
   12UNL     H8 1588   3.526   0.321   4.773
   12UNL     H9 1589   3.445   0.470   4.721
   12UNL    H10 1590   5.418   3.203   0.096
   13UNL     H0 1591   4.371   0.258   4.072
   13UNL     H1 1592   4.376   0.495   4.215
   13UNL     C2 1593   4.298   0.337   4.071
   13UNL     C3 1594   4.303   0.458   4.145
   13UNL     C4 1595   4.134   0.441   4.028
   13UNL     C5 1596   4.000   0.475   3.967
   13UNL     N6 1597   4.191   0.327   3.994
   13UNL     N7 1598   4.195   0.526   4.116
   13UNL     H8 1599   3.955   0.390   3.914
   13UNL     H9 1600   4.010   0.556   3.894
   13UNL    H10 1601   3.929   0.507   4.043
   14UNL     H0 1602   3.684   0.751   4.326
   14UNL     H1 1603   3.905   0.831   4.178
   14UNL     C2 1604   3.783   0.707   4.325
   14UNL     C3 1605   3.894   0.750   4.249
   14UNL     C4 1606   3.934   0.585   4.365
   14UNL     C5 1607   4.007   0.466   4.422
   14UNL     N6 1608   3.809   0.602   4.401
   14UNL     N7 1609   3.994   0.670   4.276
   14UNL     H8 1610   4.115   0.469   4.399
   14UNL     H9 1611   3.998   0.461   4.531
   14UNL    H10 1612   3.968   0.372   4.380
   15UNL     H0 1613   3.681   1.291   3.998
   15UNL     H1 1614   3.906   1.129   4.010
   15UNL     C2 1615   3.782   1.315   3.965
   15UNL     C3 1616   3.895   1.230   3.973
   15UNL     C4 1617   3.935   1.413   3.887
   15UNL     C5 1618   4.012   1.525   3.822
   15UNL     N6 1619   3.808   1.432   3.914
   15UNL     N7 1620   3.996   1.295   3.922
   15UNL     H8 1621   3.949   1.585   3.755
   15UNL     H9 1622   4.095   1.486   3.760
   15UNL    H10 1623   4.055   1.592   3.897
   16UNL     H0 1624   4.194   0.954   3.777
   16UNL     H1 1625   4.201   0.710   3.909
   16UNL     C2 1626   4.181   0.936   3.882
   16UNL     C3 1627   4.185   0.810   3.948
   16UNL     C4 1628   4.152   0.968   4.076
   16UNL     C5 1629   4.128   1.043   4.204
   16UNL     N6 1630   4.158   1.036   3.964
   16UNL     N7 1631   4.165   0.831   4.075
   16UNL     H8 1632   4.163   1.147   4.199
   16UNL     H9 1633   4.180   0.997   4.289
   16UNL    H10 1634   4.021   1.046   4.229
   17UNL     H0 1635   4.172   1.439   4.076
   17UNL     H1 1636   4.396   1.526   4.215
   17UNL     C2 1637   4.272   1.397   4.074
   17UNL     C3 1638   4.385   1.444   4.146
   17UNL     C4 1639   4.425   1.278   4.030
   17UNL     C5 1640   4.501   1.163   3.969
   17UNL     N6 1641   4.298   1.292   3.999
   17UNL     N7 1642   4.486   1.365   4.116
   17UNL     H8 1643   4.577   1.200   3.898
   17UNL     H9 1644   4.436   1.094   3.913
   17UNL    H10 1645   4.553   1.105   4.045
   18UNL     H0 1646   2.929   0.805   4.621
   18UNL     H1 1647   2.698   0.724   4.490
   18UNL     C2 1648   2.916   0.787   4.516
   18UNL     C3 1649   2.797   0.745   4.451
   18UNL     C4 1650   2.955   0.772   4.321
   18UNL     C5 1651   3.033   0.783   4.193
   18UNL     N6 1652   3.017   0.802   4.434
   18UNL     N7 1653   2.823   0.736   4.323
   18UNL     H8 1654   3.124   0.722   4.196
   18UNL     H9 1655   3.062   0.887   4.173
   18UNL    H10 1656   2.974   0.749   4.107
    1Co      Co 1657   5.141   4.152   0.599
    2Co      Co 1658   4.162   4.849   0.600
    3Co      Co 1659   4.652   3.982   0.902
    4Co      Co 1660   4.650   5.019   0.296
    5Co      Co 1661   4.161   4.327   0.897
    6Co      Co 1662   5.141   4.673   0.303
    7UNL     H0 1663   4.365   4.409   0.715
    7UNL     H1 1664   4.376   4.652   0.580
    7UNL     C2 1665   4.295   4.491   0.719
    7UNL     C3 1666   4.302   4.614   0.649
    7UNL     C4 1667   4.133   4.597   0.766
    7UNL     C5 1668   4.001   4.631   0.830
    7UNL     N6 1669   4.188   4.481   0.795
    7UNL     N7 1670   4.196   4.684   0.681
    7UNL     H8 1671   3.936   4.543   0.839
    7UNL     H9 1672   3.946   4.706   0.771
    7UNL    H10 1673   4.016   4.672   0.930
    8UNL     H0 1674   4.681   5.255   0.135
    8UNL     H1 1675   2.727   2.493   4.654
    8UNL     C2 1676   4.667   5.173   0.066
    8UNL     C3 1677   2.712   2.410   4.722
    8UNL     C4 1678   2.683   2.219   4.794
    8UNL     C5 1679   4.627   4.839   0.000
    8UNL     N6 1680   4.647   5.052   0.113
    8UNL     N7 1681   2.694   2.288   4.677
    8UNL     H8 1682   4.718   4.791   0.039
    8UNL     H9 1683   2.650   2.028   4.697
    8UNL    H10 1684   4.543   4.807   0.065
    9UNL     H0 1685   4.197   4.871   0.883
    9UNL     H1 1686   4.202   5.107   1.029
    9UNL     C2 1687   4.182   4.971   0.847
    9UNL     C3 1688   4.185   5.090   0.924
    9UNL     C4 1689   4.151   5.124   0.723
    9UNL     C5 1690   4.127   5.197   0.594
    9UNL     N6 1691   4.159   4.992   0.720
    9UNL     N7 1692   4.164   5.191   0.842
    9UNL     H8 1693   4.172   5.146   0.508
    9UNL     H9 1694   4.168   5.299   0.597
    9UNL    H10 1695   4.019   5.206   0.574
   10UNL     H0 1696   4.398   3.901   0.796
   10UNL     H1 1697   4.167   4.055   0.793
   10UNL     C2 1698   4.386   4.003   0.829
   10UNL     C3 1699   4.267   4.080   0.827
   10UNL     C4 1700   4.427   4.181   0.908
   10UNL     C5 1701   4.505   4.291   0.975
   10UNL     N6 1702   4.489   4.069   0.879
   10UNL     N7 1703   4.294   4.197   0.878
   10UNL     H8 1704   4.521   4.375   0.906
   10UNL     H9 1705   4.604   4.258   1.009
   10UNL    H10 1706   4.452   4.329   1.063
   11UNL     H0 1707   4.170   4.894   0.317
   11UNL     H1 1708   4.393   4.968   0.170
   11UNL     C2 1709   4.270   4.910   0.353
   11UNL     C3 1710   4.383   4.948   0.276
   11UNL     C4 1711   4.425   4.927   0.477
   11UNL     C5 1712   4.503   4.928   0.606
   11UNL     N6 1713   4.298   4.894   0.481
   11UNL     N7 1714   4.485   4.958   0.358
   11UNL     H8 1715   4.571   5.013   0.611
   11UNL     H9 1716   4.563   4.836   0.616
   11UNL    H10 1717   4.438   4.934   0.694
   12UNL     H0 1718   4.858   4.095   1.065
   12UNL     H1 1719   4.867   4.093   1.342
   12UNL     C2 1720   4.786   4.052   1.133
   12UNL     C3 1721   4.793   4.052   1.275
   12UNL     C4 1722   4.624   3.960   1.201
   12UNL     C5 1723   4.491   3.889   1.198
   12UNL     N6 1724   4.680   3.991   1.086
   12UNL     N7 1725   4.686   3.991   1.319
   12UNL     H8 1726   4.505   3.782   1.176
   12UNL     H9 1727   4.424   3.931   1.123
   12UNL    H10 1728   4.439   3.896   1.295
   13UNL     H0 1729   5.350   3.719   0.474
   13UNL     H1 1730   5.355   3.957   0.617
   13UNL     C2 1731   5.277   3.799   0.473
   13UNL     C3 1732   5.282   3.919   0.547
   13UNL     C4 1733   5.113   3.902   0.430
   13UNL     C5 1734   4.979   3.936   0.369
   13UNL     N6 1735   5.170   3.789   0.397
   13UNL     N7 1736   5.174   3.988   0.519
   13UNL     H8 1737   4.934   3.851   0.316
   13UNL     H9 1738   4.989   4.018   0.297
   13UNL    H10 1739   4.908   3.969   0.446
   14UNL     H0 1740   4.663   4.212   0.728
   14UNL     H1 1741   4.884   4.293   0.581
   14UNL     C2 1742   4.762   4.168   0.728
   14UNL     C3 1743   4.873   4.212   0.651
   14UNL     C4 1744   4.913   4.046   0.767
   14UNL     C5 1745   4.986   3.927   0.824
   14UNL     N6 1746   4.788   4.064   0.803
   14UNL     N7 1747   4.973   4.131   0.678
   14UNL     H8 1748   5.094   3.931   0.801
   14UNL     H9 1749   4.977   3.922   0.933
   14UNL    H10 1750   4.947   3.833   0.783
   15UNL     H0 1751   4.660   4.753   0.400
   15UNL     H1 1752   4.885   4.590   0.412
   15UNL     C2 1753   4.761   4.776   0.368
   15UNL     C3 1754   4.874   4.691   0.375
   15UNL     C4 1755   4.914   4.874   0.290
   15UNL     C5 1756   4.991   4.986   0.224
   15UNL     N6 1757   4.787   4.894   0.316
   15UNL     N7 1758   4.975   4.757   0.324
   15UNL     H8 1759   4.928   5.046   0.157
   15UNL     H9 1760   5.074   4.948   0.163
   15UNL    H10 1761   5.034   5.054   0.299
   16UNL     H0 1762   5.173   4.416   0.179
   16UNL     H1 1763   5.180   4.172   0.312
   16UNL     C2 1764   5.160   4.397   0.285
   16UNL     C3 1765   5.164   4.272   0.350
   16UNL     C4 1766   5.131   4.429   0.479
   16UNL     C5 1767   5.107   4.505   0.607
   16UNL     N6 1768   5.138   4.498   0.366
   16UNL     N7 1769   5.144   4.293   0.478
   16UNL     H8 1770   5.142   4.609   0.601
   16UNL     H9 1771   5.159   4.458   0.691
   16UNL    H10 1772   5.000   4.507   0.631
   17UNL     H0 1773   5.151   4.900   0.478
   17UNL     H1 1774   5.375   4.988   0.617
   17UNL     C2 1775   5.251   4.859   0.476
   17UNL     C3 1776   5.364   4.905   0.548
   17UNL     C4 1777   5.404   4.739   0.432
   17UNL     C5 1778   5.480   4.625   0.371
   17UNL     N6 1779   5.277   4.754   0.401
   17UNL     N7 1780   5.465   4.827   0.519
   17UNL     H8 1781   5.556   4.662   0.301
   17UNL     H9 1782   5.415   4.555   0.316
   17UNL    H10 1783   5.532   4.566   0.448
   18UNL     H0 1784   3.908   4.267   1.024
   18UNL     H1 1785   3.677   4.185   0.892
   18UNL     C2 1786   3.895   4.248   0.918
   18UNL     C3 1787   3.776   4.207   0.853
   18UNL     C4 1788   3.934   4.234   0.724
   18UNL     C5 1789   4.012   4.245   0.595
   18UNL     N6 1790   3.996   4.264   0.836
   18UNL     N7 1791   3.802   4.197   0.725
   18UNL     H8 1792   4.103   4.184   0.598
   18UNL     H9 1793   4.041   4.349   0.576
   18UNL    H10 1794   3.953   4.211   0.509
    1Co      Co 1795   4.651   3.460   1.799
    2Co      Co 1796   3.673   4.156   1.800
    3Co      Co 1797   4.163   3.290   2.101
    4Co      Co 1798   4.161   4.327   1.496
    5Co      Co 1799   3.671   3.634   2.096
    6Co      Co 1800   4.651   3.981   1.502
    7UNL     H0 1801   3.876   3.717   1.914
    7UNL     H1 1802   3.887   3.960   1.780
    7UNL     C2 1803   3.805   3.798   1.918
    7UNL     C3 1804   3.813   3.922   1.849
    7UNL     C4 1805   3.644   3.905   1.965
    7UNL     C5 1806   3.512   3.939   2.029
    7UNL     N6 1807   3.699   3.789   1.995
    7UNL     N7 1808   3.707   3.992   1.880
    7UNL     H8 1809   3.446   3.851   2.038
    7UNL     H9 1810   3.457   4.014   1.971
    7UNL    H10 1811   3.526   3.980   2.130
    8UNL     H0 1812   4.191   4.563   1.334
    8UNL     H1 1813   4.195   4.570   1.057
    8UNL     C2 1814   4.178   4.481   1.266
    8UNL     C3 1815   4.180   4.487   1.124
    8UNL     C4 1816   4.151   4.296   1.197
    8UNL     C5 1817   4.137   4.146   1.200
    8UNL     N6 1818   4.158   4.360   1.312
    8UNL     N7 1819   4.162   4.365   1.079
    8UNL     H8 1820   4.229   4.099   1.238
    8UNL     H9 1821   4.118   4.105   1.100
    8UNL    H10 1822   4.054   4.115   1.264
    9UNL     H0 1823   3.707   4.178   2.082
    9UNL     H1 1824   3.712   4.415   2.229
    9UNL     C2 1825   3.693   4.279   2.046
    9UNL     C3 1826   3.696   4.398   2.123
    9UNL     C4 1827   3.662   4.431   1.922
    9UNL     C5 1828   3.637   4.505   1.793
    9UNL     N6 1829   3.670   4.300   1.919
    9UNL     N7 1830   3.674   4.498   2.041
    9UNL     H8 1831   3.683   4.454   1.707
    9UNL     H9 1832   3.678   4.606   1.796
    9UNL    H10 1833   3.530   4.513   1.773
   10UNL     H0 1834   3.909   3.209   1.995
   10UNL     H1 1835   3.678   3.362   1.992
   10UNL     C2 1836   3.897   3.311   2.028
   10UNL     C3 1837   3.777   3.387   2.026
   10UNL     C4 1838   3.937   3.489   2.107
   10UNL     C5 1839   4.016   3.599   2.174
   10UNL     N6 1840   3.999   3.376   2.078
   10UNL     N7 1841   3.804   3.505   2.077
   10UNL     H8 1842   4.031   3.683   2.106
   10UNL     H9 1843   4.115   3.565   2.208
   10UNL    H10 1844   3.962   3.637   2.262
   11UNL     H0 1845   3.680   4.202   1.517
   11UNL     H1 1846   3.904   4.276   1.370
   11UNL     C2 1847   3.781   4.218   1.552
   11UNL     C3 1848   3.894   4.255   1.475
   11UNL     C4 1849   3.936   4.234   1.676
   11UNL     C5 1850   4.013   4.235   1.805
   11UNL     N6 1851   3.808   4.202   1.680
   11UNL     N7 1852   3.996   4.266   1.557
   11UNL     H8 1853   4.082   4.321   1.810
   11UNL     H9 1854   4.073   4.144   1.815
   11UNL    H10 1855   3.948   4.242   1.893
   12UNL     H0 1856   4.369   3.403   2.264
   12UNL     H1 1857   4.377   3.401   2.541
   12UNL     C2 1858   4.297   3.360   2.332
   12UNL     C3 1859   4.304   3.360   2.474
   12UNL     C4 1860   4.134   3.268   2.401
   12UNL     C5 1861   4.002   3.197   2.398
   12UNL     N6 1862   4.190   3.299   2.285
   12UNL     N7 1863   4.197   3.299   2.519
   12UNL     H8 1864   4.015   3.090   2.375
   12UNL     H9 1865   3.934   3.239   2.322
   12UNL    H10 1866   3.950   3.203   2.494
   13UNL     H0 1867   4.860   3.027   1.673
   13UNL     H1 1868   4.866   3.265   1.816
   13UNL     C2 1869   4.787   3.107   1.672
   13UNL     C3 1870   4.792   3.227   1.746
   13UNL     C4 1871   4.623   3.210   1.630
   13UNL     C5 1872   4.490   3.244   1.568
   13UNL     N6 1873   4.681   3.097   1.596
   13UNL     N7 1874   4.684   3.295   1.718
   13UNL     H8 1875   4.444   3.159   1.516
   13UNL     H9 1876   4.500   3.326   1.496
   13UNL    H10 1877   4.418   3.276   1.645
   14UNL     H0 1878   4.174   3.520   1.927
   14UNL     H1 1879   4.395   3.601   1.780
   14UNL     C2 1880   4.273   3.476   1.927
   14UNL     C3 1881   4.384   3.520   1.851
   14UNL     C4 1882   4.424   3.354   1.966
   14UNL     C5 1883   4.497   3.235   2.023
   14UNL     N6 1884   4.298   3.372   2.002
   14UNL     N7 1885   4.483   3.439   1.877
   14UNL     H8 1886   4.604   3.238   2.000
   14UNL     H9 1887   4.487   3.230   2.133
   14UNL    H10 1888   4.458   3.141   1.982
   15UNL     H0 1889   4.171   4.060   1.599
   15UNL     H1 1890   4.395   3.898   1.611
   15UNL     C2 1891   4.271   4.084   1.567
   15UNL     C3 1892   4.384   3.999   1.574
   15UNL     C4 1893   4.425   4.182   1.489
   15UNL     C5 1894   4.502   4.294   1.423
   15UNL     N6 1895   4.297   4.201   1.515
   15UNL     N7 1896   4.486   4.064   1.523
   15UNL     H8 1897   4.439   4.354   1.357
   15UNL     H9 1898   4.584   4.256   1.362
   15UNL    H10 1899   4.545   4.361   1.498
   16UNL     H0 1900   4.684   3.723   1.378
   16UNL     H1 1901   4.691   3.480   1.511
   16UNL     C2 1902   4.671   3.705   1.484
   16UNL     C3 1903   4.675   3.579   1.549
   16UNL     C4 1904   4.642   3.737   1.678
   16UNL     C5 1905   4.618   3.813   1.806
   16UNL     N6 1906   4.648   3.805   1.565
   16UNL     N7 1907   4.655   3.601   1.677
   16UNL     H8 1908   4.653   3.916   1.801
   16UNL     H9 1909   4.669   3.766   1.891
   16UNL    H10 1910   4.511   3.816   1.830
   17UNL     H0 1911   4.662   4.208   1.677
   17UNL     H1 1912   4.886   4.295   1.816
   17UNL     C2 1913   4.762   4.167   1.675
   17UNL     C3 1914   4.874   4.213   1.747
   17UNL     C4 1915   4.914   4.047   1.632
   17UNL     C5 1916   4.991   3.932   1.570
   17UNL     N6 1917   4.787   4.062   1.601
   17UNL     N7 1918   4.975   4.134   1.718
   17UNL     H8 1919   5.067   3.969   1.500
   17UNL     H9 1920   4.926   3.863   1.515
   17UNL    H10 1921   5.042   3.874   1.647
   18UNL     H0 1922   3.418   3.575   2.223
   18UNL     H1 1923   3.188   3.493   2.091
   18UNL     C2 1924   3.405   3.556   2.117
   18UNL     C3 1925   3.286   3.514   2.052
   18UNL     C4 1926   3.444   3.542   1.923
   18UNL     C5 1927   3.522   3.553   1.794
   18UNL     N6 1928   3.506   3.572   2.035
   18UNL     N7 1929   3.312   3.505   1.924
   18UNL     H8 1930   3.613   3.492   1.798
   18UNL     H9 1931   3.552   3.656   1.775
   18UNL    H10 1932   3.464   3.519   1.708
    1Co      Co 1933   4.162   2.768   2.998
    2Co      Co 1934   3.183   3.464   2.999
    3Co      Co 1935   3.673   2.598   3.301
    4Co      Co 1936   3.671   3.635   2.695
    5Co      Co 1937   3.182   2.942   3.295
    6Co      Co 1938   4.162   3.289   2.701
    7UNL     H0 1939   3.386   3.025   3.113
    7UNL     H1 1940   3.398   3.267   2.979
    7UNL     C2 1941   3.316   3.106   3.118
    7UNL     C3 1942   3.324   3.229   3.048
    7UNL     C4 1943   3.154   3.212   3.164
    7UNL     C5 1944   3.022   3.246   3.228
    7UNL     N6 1945   3.209   3.096   3.194
    7UNL     N7 1946   3.217   3.299   3.079
    7UNL     H8 1947   2.957   3.159   3.237
    7UNL     H9 1948   2.967   3.321   3.170
    7UNL    H10 1949   3.036   3.287   3.329
    8UNL     H0 1950   3.702   3.871   2.533
    8UNL     H1 1951   3.706   3.878   2.256
    8UNL     C2 1952   3.688   3.788   2.465
    8UNL     C3 1953   3.691   3.795   2.323
    8UNL     C4 1954   3.662   3.604   2.396
    8UNL     C5 1955   3.648   3.454   2.399
    8UNL     N6 1956   3.668   3.667   2.511
    8UNL     N7 1957   3.673   3.673   2.278
    8UNL     H8 1958   3.739   3.407   2.437
    8UNL     H9 1959   3.629   3.413   2.299
    8UNL    H10 1960   3.564   3.423   2.463
    9UNL     H0 1961   3.218   3.486   3.282
    9UNL     H1 1962   3.223   3.722   3.428
    9UNL     C2 1963   3.203   3.587   3.245
    9UNL     C3 1964   3.206   3.706   3.322
    9UNL     C4 1965   3.172   3.739   3.122
    9UNL     C5 1966   3.148   3.812   2.992
    9UNL     N6 1967   3.180   3.608   3.118
    9UNL     N7 1968   3.185   3.806   3.241
    9UNL     H8 1969   3.193   3.762   2.906
    9UNL     H9 1970   3.189   3.914   2.995
    9UNL    H10 1971   3.040   3.821   2.972
   10UNL     H0 1972   3.419   2.517   3.194
   10UNL     H1 1973   3.188   2.670   3.191
   10UNL     C2 1974   3.407   2.619   3.228
   10UNL     C3 1975   3.288   2.695   3.225
   10UNL     C4 1976   3.448   2.797   3.306
   10UNL     C5 1977   3.526   2.906   3.373
   10UNL     N6 1978   3.510   2.684   3.277
   10UNL     N7 1979   3.315   2.813   3.276
   10UNL     H8 1980   3.542   2.991   3.305
   10UNL     H9 1981   3.625   2.873   3.408
   10UNL    H10 1982   3.473   2.945   3.461
   11UNL     H0 1983   3.191   3.510   2.716
   11UNL     H1 1984   3.414   3.583   2.569
   11UNL     C2 1985   3.291   3.525   2.752
   11UNL     C3 1986   3.404   3.563   2.674
   11UNL     C4 1987   3.446   3.542   2.875
   11UNL     C5 1988   3.524   3.543   3.004
   11UNL     N6 1989   3.319   3.509   2.879
   11UNL     N7 1990   3.506   3.573   2.756
   11UNL     H8 1991   3.592   3.629   3.009
   11UNL     H9 1992   3.584   3.452   3.015
   11UNL    H10 1993   3.459   3.550   3.093
   12UNL     H0 1994   3.879   2.711   3.463
   12UNL     H1 1995   3.888   2.709   3.741
   12UNL     C2 1996   3.807   2.667   3.532
   12UNL     C3 1997   3.814   2.668   3.673
   12UNL     C4 1998   3.645   2.576   3.600
   12UNL     C5 1999   3.512   2.504   3.597
   12UNL     N6 2000   3.701   2.607   3.485
   12UNL     N7 2001   3.707   2.607   3.718
   12UNL     H8 2002   3.526   2.398   3.575
   12UNL     H9 2003   3.445   2.546   3.521
   12UNL    H10 2004   3.460   2.511   3.693
   13UNL     H0 2005   4.371   2.335   2.873
   13UNL     H1 2006   4.376   2.572   3.016
   13UNL     C2 2007   4.298   2.414   2.871
   13UNL     C3 2008   4.303   2.535   2.946
   13UNL     C4 2009   4.134   2.518   2.829
   13UNL     C5 2010   4.000   2.552   2.768
   13UNL     N6 2011   4.191   2.404   2.795
   13UNL     N7 2012   4.195   2.603   2.917
   13UNL     H8 2013   3.955   2.467   2.715
   13UNL     H9 2014   4.010   2.633   2.695
   13UNL    H10 2015   3.929   2.584   2.844
   14UNL     H0 2016   3.684   2.828   3.127
   14UNL     H1 2017   3.905   2.908   2.979
   14UNL     C2 2018   3.783   2.784   3.126
   14UNL     C3 2019   3.894   2.827   3.050
   14UNL     C4 2020   3.934   2.662   3.166
   14UNL     C5 2021   4.007   2.543   3.222
   14UNL     N6 2022   3.809   2.679   3.201
   14UNL     N7 2023   3.994   2.747   3.076
   14UNL     H8 2024   4.115   2.546   3.200
   14UNL     H9 2025   3.998   2.538   3.332
   14UNL    H10 2026   3.968   2.449   3.181
   15UNL     H0 2027   3.681   3.368   2.798
   15UNL     H1 2028   3.906   3.206   2.810
   15UNL     C2 2029   3.782   3.392   2.766
   15UNL     C3 2030   3.895   3.307   2.773
   15UNL     C4 2031   3.935   3.490   2.688
   15UNL     C5 2032   4.012   3.602   2.622
   15UNL     N6 2033   3.808   3.509   2.714
   15UNL     N7 2034   3.996   3.372   2.722
   15UNL     H8 2035   3.949   3.662   2.556
   15UNL     H9 2036   4.095   3.563   2.561
   15UNL    H10 2037   4.055   3.669   2.698
   16UNL     H0 2038   4.194   3.031   2.577
   16UNL     H1 2039   4.201   2.787   2.710
   16UNL     C2 2040   4.181   3.013   2.683
   16UNL     C3 2041   4.185   2.887   2.748
   16UNL     C4 2042   4.152   3.045   2.877
   16UNL     C5 2043   4.128   3.120   3.005
   16UNL     N6 2044   4.158   3.113   2.764
   16UNL     N7 2045   4.165   2.908   2.876
   16UNL     H8 2046   4.163   3.224   3.000
   16UNL     H9 2047   4.180   3.074   3.090
   16UNL    H10 2048   4.021   3.123   3.029
   17UNL     H0 2049   4.172   3.516   2.877
   17UNL     H1 2050   4.396   3.603   3.015
   17UNL     C2 2051   4.272   3.474   2.874
   17UNL     C3 2052   4.385   3.521   2.946
   17UNL     C4 2053   4.425   3.355   2.831
   17UNL     C5 2054   4.501   3.240   2.769
   17UNL     N6 2055   4.298   3.369   2.800
   17UNL     N7 2056   4.486   3.442   2.917
   17UNL     H8 2057   4.577   3.277   2.699
   17UNL     H9 2058   4.436   3.171   2.714
   17UNL    H10 2059   4.553   3.181   2.846
   18UNL     H0 2060   2.929   2.882   3.422
   18UNL     H1 2061   2.698   2.801   3.290
   18UNL     C2 2062   2.916   2.864   3.316
   18UNL     C3 2063   2.797   2.822   3.252
   18UNL     C4 2064   2.955   2.849   3.122
   18UNL     C5 2065   3.033   2.860   2.994
   18UNL     N6 2066   3.017   2.879   3.234
   18UNL     N7 2067   2.823   2.813   3.124
   18UNL     H8 2068   3.124   2.799   2.997
   18UNL     H9 2069   3.063   2.964   2.974
   18UNL    H10 2070   2.974   2.826   2.907
    1Co      Co 2071   3.672   2.075   4.197
    2Co      Co 2072   2.694   2.772   4.198
    3Co      Co 2073   3.184   1.906   4.500
    4Co      Co 2074   3.182   2.942   3.894
    5Co      Co 2075   2.692   2.250   4.494
    6Co      Co 2076   3.672   2.596   3.901
    7UNL     H0 2077   2.897   2.332   4.312
    7UNL     H1 2078   2.908   2.575   4.178
    7UNL     C2 2079   2.826   2.414   4.317
    7UNL     C3 2080   2.834   2.537   4.247
    7UNL     C4 2081   2.665   2.520   4.364
    7UNL     C5 2082   2.533   2.554   4.427
    7UNL     N6 2083   2.720   2.404   4.393
    7UNL     N7 2084   2.728   2.607   4.279
    7UNL     H8 2085   2.467   2.466   4.436
    7UNL     H9 2086   2.478   2.629   4.369
    7UNL    H10 2087   2.547   2.595   4.528
    8UNL     H0 2088   3.212   3.179   3.733
    8UNL     H1 2089   3.216   3.185   3.455
    8UNL     C2 2090   3.199   3.096   3.664
    8UNL     C3 2091   3.201   3.102   3.522
    8UNL     C4 2092   3.172   2.912   3.595
    8UNL     C5 2093   3.158   2.762   3.598
    8UNL     N6 2094   3.179   2.975   3.710
    8UNL     N7 2095   3.183   2.981   3.477
    8UNL     H8 2096   3.249   2.714   3.637
    8UNL     H9 2097   3.139   2.720   3.498
    8UNL    H10 2098   3.074   2.730   3.662
    9UNL     H0 2099   2.728   2.794   4.481
    9UNL     H1 2100   2.733   3.030   4.627
    9UNL     C2 2101   2.714   2.894   4.445
    9UNL     C3 2102   2.717   3.014   4.522
    9UNL     C4 2103   2.683   3.047   4.321
    9UNL     C5 2104   2.658   3.120   4.192
    9UNL     N6 2105   2.690   2.915   4.317
    9UNL     N7 2106   2.695   3.114   4.440
    9UNL     H8 2107   2.704   3.069   4.106
    9UNL     H9 2108   2.699   3.222   4.194
    9UNL    H10 2109   2.550   3.129   4.172
   10UNL     H0 2110   2.930   1.824   4.393
   10UNL     H1 2111   2.699   1.978   4.391
   10UNL     C2 2112   2.918   1.926   4.427
   10UNL     C3 2113   2.798   2.003   4.424
   10UNL     C4 2114   2.958   2.104   4.505
   10UNL     C5 2115   3.037   2.214   4.573
   10UNL     N6 2116   3.020   1.992   4.476
   10UNL     N7 2117   2.825   2.120   4.475
   10UNL     H8 2118   3.053   2.298   4.504
   10UNL     H9 2119   3.135   2.181   4.607
   10UNL    H10 2120   2.983   2.252   4.661
   11UNL     H0 2121   2.701   2.817   3.915
   11UNL     H1 2122   2.925   2.891   3.768
   11UNL     C2 2123   2.802   2.833   3.951
   11UNL     C3 2124   2.914   2.871   3.874
   11UNL     C4 2125   2.957   2.850   4.074
   11UNL     C5 2126   3.034   2.851   4.204
   11UNL     N6 2127   2.829   2.817   4.078
   11UNL     N7 2128   3.016   2.881   3.955
   11UNL     H8 2129   3.103   2.936   4.208
   11UNL     H9 2130   3.094   2.760   4.214
   11UNL    H10 2131   2.969   2.857   4.292
   12UNL     H0 2132   3.389   2.018   4.663
   12UNL     H1 2133   5.357   4.785   0.143
   12UNL     C2 2134   3.318   1.975   4.731
   12UNL     C3 2135   5.283   4.745   0.075
   12UNL     C4 2136   5.113   4.653   0.002
   12UNL     C5 2137   3.023   1.812   4.796
   12UNL     N6 2138   3.211   1.914   4.684
   12UNL     N7 2139   5.176   4.684   0.120
   12UNL     H8 2140   3.036   1.706   4.773
   12UNL     H9 2141   2.955   1.854   4.721
   12UNL    H10 2142   4.929   4.588   0.096
   13UNL     H0 2143   3.881   1.642   4.072
   13UNL     H1 2144   3.886   1.880   4.215
   13UNL     C2 2145   3.808   1.722   4.071
   13UNL     C3 2146   3.813   1.843   4.145
   13UNL     C4 2147   3.644   1.826   4.028
   13UNL     C5 2148   3.511   1.860   3.967
   13UNL     N6 2149   3.702   1.712   3.994
   13UNL     N7 2150   3.705   1.911   4.116
   13UNL     H8 2151   3.465   1.775   3.914
   13UNL     H9 2152   3.521   1.941   3.894
   13UNL    H10 2153   3.439   1.892   4.043
   14UNL     H0 2154   3.195   2.135   4.326
   14UNL     H1 2155   3.416   2.216   4.179
   14UNL     C2 2156   3.293   2.092   4.325
   14UNL     C3 2157   3.405   2.135   4.249
   14UNL     C4 2158   3.445   1.969   4.365
   14UNL     C5 2159   3.518   1.850   4.422
   14UNL     N6 2160   3.319   1.987   4.401
   14UNL     N7 2161   3.504   2.054   4.276
   14UNL     H8 2162   3.625   1.854   4.399
   14UNL     H9 2163   3.508   1.846   4.531
   14UNL    H10 2164   3.479   1.757   4.380
   15UNL     H0 2165   3.192   2.676   3.997
   15UNL     H1 2166   3.416   2.513   4.010
   15UNL     C2 2167   3.292   2.699   3.965
   15UNL     C3 2168   3.405   2.614   3.972
   15UNL     C4 2169   3.446   2.798   3.887
   15UNL     C5 2170   3.523   2.909   3.822
   15UNL     N6 2171   3.318   2.817   3.914
   15UNL     N7 2172   3.507   2.680   3.922
   15UNL     H8 2173   3.459   2.970   3.756
   15UNL     H9 2174   3.605   2.871   3.760
   15UNL    H10 2175   3.566   2.976   3.897
   16UNL     H0 2176   3.705   2.339   3.777
   16UNL     H1 2177   3.712   2.095   3.909
   16UNL     C2 2178   3.691   2.321   3.882
   16UNL     C3 2179   3.695   2.195   3.948
   16UNL     C4 2180   3.663   2.353   4.076
   16UNL     C5 2181   3.638   2.428   4.204
   16UNL     N6 2182   3.669   2.421   3.964
   16UNL     N7 2183   3.676   2.216   4.075
   16UNL     H8 2184   3.674   2.532   4.199
   16UNL     H9 2185   3.690   2.381   4.289
   16UNL    H10 2186   3.531   2.431   4.228
   17UNL     H0 2187   3.683   2.824   4.076
   17UNL     H1 2188   3.907   2.911   4.215
   17UNL     C2 2189   3.782   2.782   4.074
   17UNL     C3 2190   3.895   2.828   4.146
   17UNL     C4 2191   3.935   2.663   4.030
   17UNL     C5 2192   4.011   2.548   3.968
   17UNL     N6 2193   3.808   2.677   3.999
   17UNL     N7 2194   3.996   2.750   4.116
   17UNL     H8 2195   4.087   2.585   3.898
   17UNL     H9 2196   3.947   2.479   3.913
   17UNL    H10 2197   4.063   2.489   4.045
   18UNL     H0 2198   2.439   2.190   4.621
   18UNL     H1 2199   2.208   2.108   4.490
   18UNL     C2 2200   2.426   2.171   4.516
   18UNL     C3 2201   2.307   2.130   4.451
   18UNL     C4 2202   2.465   2.157   4.321
   18UNL     C5 2203   2.543   2.168   4.193
   18UNL     N6 2204   2.527   2.187   4.434
   18UNL     N7 2205   2.333   2.120   4.323
   18UNL     H8 2206   2.634   2.107   4.196
   18UNL     H9 2207   2.573   2.272   4.173
   18UNL    H10 2208   2.485   2.134   4.107
    1Co      Co 2209   0.245   5.537   0.599
    2Co      Co 2210   1.225   0.695   0.600
    3Co      Co 2211   5.632   5.367   0.902
    4Co      Co 2212   1.713   0.865   0.296
    5Co      Co 2213   1.223   0.172   0.897
    6Co      Co 2214   2.203   0.519   0.303
    7UNL     H0 2215   1.428   0.255   0.715
    7UNL     H1 2216   1.439   0.498   0.580
    7UNL     C2 2217   1.357   0.337   0.719
    7UNL     C3 2218   1.365   0.460   0.649
    7UNL     C4 2219   1.196   0.443   0.766
    7UNL     C5 2220   1.064   0.477   0.830
    7UNL     N6 2221   1.251   0.327   0.795
    7UNL     N7 2222   1.259   0.530   0.681
    7UNL     H8 2223   0.999   0.389   0.839
    7UNL     H9 2224   1.008   0.551   0.771
    7UNL    H10 2225   1.078   0.518   0.930
    8UNL     H0 2226   1.743   1.101   0.135
    8UNL     H1 2227   3.706   3.878   4.654
    8UNL     C2 2228   1.730   1.019   0.066
    8UNL     C3 2229   3.691   3.795   4.722
    8UNL     C4 2230   3.662   3.604   4.794
    8UNL     C5 2231   1.689   0.684   0.000
    8UNL     N6 2232   1.710   0.898   0.113
    8UNL     N7 2233   3.673   3.673   4.677
    8UNL     H8 2234   1.781   0.637   0.039
    8UNL     H9 2235   3.629   3.413   4.697
    8UNL    H10 2236   1.606   0.653   0.065
    9UNL     H0 2237   1.260   0.717   0.883
    9UNL     H1 2238   1.264   0.953   1.029
    9UNL     C2 2239   1.245   0.817   0.847
    9UNL     C3 2240   1.248   0.936   0.924
    9UNL     C4 2241   1.214   0.970   0.723
    9UNL     C5 2242   1.189   1.043   0.594
    9UNL     N6 2243   1.222   0.838   0.720
    9UNL     N7 2244   1.226   1.036   0.842
    9UNL     H8 2245   1.235   0.992   0.508
    9UNL     H9 2246   1.231   1.144   0.596
    9UNL    H10 2247   1.082   1.052   0.574
   10UNL     H0 2248   5.378   5.286   0.796
   10UNL     H1 2249   5.146   5.439   0.793
   10UNL     C2 2250   5.365   5.388   0.829
   10UNL     C3 2251   5.246   5.464   0.827
   10UNL     C4 2252   1.489   0.027   0.908
   10UNL     C5 2253   1.568   0.137   0.975
   10UNL     N6 2254   5.468   5.453   0.879
   10UNL     N7 2255   1.356   0.043   0.878
   10UNL     H8 2256   1.584   0.221   0.906
   10UNL     H9 2257   1.667   0.103   1.009
   10UNL    H10 2258   1.515   0.175   1.063
   11UNL     H0 2259   1.232   0.740   0.317
   11UNL     H1 2260   1.456   0.814   0.170
   11UNL     C2 2261   1.333   0.756   0.353
   11UNL     C3 2262   1.446   0.794   0.276
   11UNL     C4 2263   1.488   0.773   0.477
   11UNL     C5 2264   1.565   0.773   0.606
   11UNL     N6 2265   1.360   0.740   0.481
   11UNL     N7 2266   1.548   0.804   0.358
   11UNL     H8 2267   1.634   0.859   0.611
   11UNL     H9 2268   1.625   0.682   0.616
   11UNL    H10 2269   1.500   0.780   0.694
   12UNL     H0 2270   5.837   5.480   1.065
   12UNL     H1 2271   5.846   5.478   1.342
   12UNL     C2 2272   5.766   5.437   1.133
   12UNL     C3 2273   5.772   5.437   1.275
   12UNL     C4 2274   5.603   5.345   1.201
   12UNL     C5 2275   5.470   5.274   1.198
   12UNL     N6 2276   5.659   5.376   1.086
   12UNL     N7 2277   5.665   5.376   1.319
   12UNL     H8 2278   5.484   5.167   1.176
   12UNL     H9 2279   5.403   5.316   1.123
   12UNL    H10 2280   5.418   5.280   1.295
   13UNL     H0 2281   0.454   5.104   0.474
   13UNL     H1 2282   0.460   5.342   0.617
   13UNL     C2 2283   0.381   5.184   0.473
   13UNL     C3 2284   0.386   5.304   0.547
   13UNL     C4 2285   0.217   5.287   0.430
   13UNL     C5 2286   0.084   5.321   0.369
   13UNL     N6 2287   0.275   5.174   0.397
   13UNL     N7 2288   0.278   5.372   0.519
   13UNL     H8 2289   0.038   5.236   0.316
   13UNL     H9 2290   0.094   5.403   0.297
   13UNL    H10 2291   0.012   5.353   0.446
   14UNL     H0 2292   1.726   0.058   0.728
   14UNL     H1 2293   1.947   0.139   0.581
   14UNL     C2 2294   1.825   0.014   0.728
   14UNL     C3 2295   1.936   0.058   0.651
   14UNL     C4 2296   0.018   5.431   0.767
   14UNL     C5 2297   0.091   5.312   0.824
   14UNL     N6 2298   5.767   5.449   0.803
   14UNL     N7 2299   0.077   5.516   0.678
   14UNL     H8 2300   0.198   5.315   0.801
   14UNL     H9 2301   0.081   5.307   0.933
   14UNL    H10 2302   0.051   5.218   0.783
   15UNL     H0 2303   1.723   0.599   0.400
   15UNL     H1 2304   1.947   0.436   0.412
   15UNL     C2 2305   1.823   0.622   0.368
   15UNL     C3 2306   1.936   0.537   0.375
   15UNL     C4 2307   1.977   0.720   0.290
   15UNL     C5 2308   2.054   0.832   0.224
   15UNL     N6 2309   1.849   0.740   0.316
   15UNL     N7 2310   2.038   0.602   0.324
   15UNL     H8 2311   1.991   0.893   0.158
   15UNL     H9 2312   2.136   0.794   0.163
   15UNL    H10 2313   2.097   0.899   0.299
   16UNL     H0 2314   2.236   0.262   0.179
   16UNL     H1 2315   2.243   0.018   0.312
   16UNL     C2 2316   2.223   0.243   0.285
   16UNL     C3 2317   2.227   0.117   0.350
   16UNL     C4 2318   2.194   0.275   0.479
   16UNL     C5 2319   2.170   0.351   0.607
   16UNL     N6 2320   2.200   0.344   0.366
   16UNL     N7 2321   2.207   0.139   0.477
   16UNL     H8 2322   2.205   0.455   0.601
   16UNL     H9 2323   2.221   0.304   0.691
   16UNL    H10 2324   2.063   0.353   0.631
   17UNL     H0 2325   2.214   0.746   0.478
   17UNL     H1 2326   2.438   0.834   0.617
   17UNL     C2 2327   2.314   0.705   0.476
   17UNL     C3 2328   2.427   0.751   0.548
   17UNL     C4 2329   2.466   0.585   0.432
   17UNL     C5 2330   2.543   0.471   0.371
   17UNL     N6 2331   2.339   0.600   0.401
   17UNL     N7 2332   2.527   0.673   0.519
   17UNL     H8 2333   2.618   0.508   0.301
   17UNL     H9 2334   2.478   0.401   0.315
   17UNL    H10 2335   2.594   0.412   0.448
   18UNL     H0 2336   0.970   0.113   1.024
   18UNL     H1 2337   0.740   0.031   0.892
   18UNL     C2 2338   0.957   0.094   0.918
   18UNL     C3 2339   0.838   0.052   0.853
   18UNL     C4 2340   0.996   0.080   0.724
   18UNL     C5 2341   1.074   0.091   0.595
   18UNL     N6 2342   1.058   0.110   0.836
   18UNL     N7 2343   0.864   0.043   0.725
   18UNL     H8 2344   1.166   0.030   0.598
   18UNL     H9 2345   1.104   0.195   0.576
   18UNL    H10 2346   1.016   0.057   0.509
    1Co      Co 2347   5.630   4.845   1.799
    2Co      Co 2348   0.735   0.002   1.800
    3Co      Co 2349   5.142   4.675   2.101
    4Co      Co 2350   1.223   0.173   1.496
    5Co      Co 2351   4.650   5.019   2.096
    6Co      Co 2352   5.630   5.366   1.502
    7UNL     H0 2353   4.855   5.102   1.914
    7UNL     H1 2354   4.866   5.344   1.780
    7UNL     C2 2355   4.784   5.183   1.918
    7UNL     C3 2356   4.792   5.306   1.849
    7UNL     C4 2357   4.623   5.289   1.965
    7UNL     C5 2358   4.491   5.323   2.029
    7UNL     N6 2359   4.678   5.173   1.995
    7UNL     N7 2360   4.686   5.377   1.880
    7UNL     H8 2361   4.426   5.236   2.038
    7UNL     H9 2362   4.436   5.398   1.971
    7UNL    H10 2363   4.505   5.365   2.130
    8UNL     H0 2364   1.254   0.409   1.334
    8UNL     H1 2365   1.258   0.416   1.057
    8UNL     C2 2366   1.240   0.327   1.266
    8UNL     C3 2367   1.243   0.333   1.124
    8UNL     C4 2368   1.214   0.142   1.197
    8UNL     C5 2369   5.116   5.531   1.200
    8UNL     N6 2370   1.220   0.206   1.312
    8UNL     N7 2371   1.225   0.211   1.079
    8UNL     H8 2372   5.208   5.484   1.238
    8UNL     H9 2373   5.098   5.490   1.100
    8UNL    H10 2374   5.033   5.500   1.264
    9UNL     H0 2375   0.770   0.024   2.082
    9UNL     H1 2376   0.775   0.260   2.229
    9UNL     C2 2377   0.755   0.125   2.046
    9UNL     C3 2378   0.758   0.244   2.123
    9UNL     C4 2379   0.724   0.277   1.922
    9UNL     C5 2380   0.700   0.351   1.793
    9UNL     N6 2381   0.732   0.146   1.919
    9UNL     N7 2382   0.737   0.344   2.041
    9UNL     H8 2383   0.746   0.300   1.707
    9UNL     H9 2384   0.741   0.452   1.796
    9UNL    H10 2385   0.592   0.359   1.773
   10UNL     H0 2386   4.888   4.594   1.995
   10UNL     H1 2387   4.657   4.747   1.992
   10UNL     C2 2388   4.876   4.696   2.028
   10UNL     C3 2389   4.756   4.772   2.026
   10UNL     C4 2390   4.916   4.874   2.107
   10UNL     C5 2391   4.995   4.983   2.174
   10UNL     N6 2392   4.978   4.761   2.078
   10UNL     N7 2393   4.784   4.890   2.077
   10UNL     H8 2394   5.011   5.068   2.106
   10UNL     H9 2395   5.094   4.950   2.208
   10UNL    H10 2396   4.942   5.022   2.262
   11UNL     H0 2397   0.743   0.048   1.517
   11UNL     H1 2398   0.966   0.122   1.370
   11UNL     C2 2399   0.843   0.063   1.552
   11UNL     C3 2400   0.956   0.101   1.475
   11UNL     C4 2401   0.998   0.080   1.676
   11UNL     C5 2402   1.076   0.081   1.805
   11UNL     N6 2403   0.871   0.048   1.680
   11UNL     N7 2404   1.058   0.112   1.557
   11UNL     H8 2405   1.144   0.167   1.810
   11UNL     H9 2406   5.052   5.529   1.815
   11UNL    H10 2407   1.011   0.088   1.893
   12UNL     H0 2408   5.348   4.788   2.264
   12UNL     H1 2409   5.357   4.786   2.541
   12UNL     C2 2410   5.276   4.744   2.332
   12UNL     C3 2411   5.283   4.745   2.474
   12UNL     C4 2412   5.114   4.653   2.401
   12UNL     C5 2413   4.981   4.581   2.398
   12UNL     N6 2414   5.170   4.684   2.285
   12UNL     N7 2415   5.176   4.684   2.519
   12UNL     H8 2416   4.994   4.475   2.375
   12UNL     H9 2417   4.913   4.624   2.322
   12UNL    H10 2418   4.929   4.588   2.494
   13UNL     H0 2419   5.839   4.412   1.673
   13UNL     H1 2420   5.845   4.650   1.816
   13UNL     C2 2421   5.766   4.491   1.672
   13UNL     C3 2422   5.772   4.612   1.746
   13UNL     C4 2423   5.602   4.595   1.630
   13UNL     C5 2424   5.469   4.629   1.568
   13UNL     N6 2425   5.660   4.481   1.596
   13UNL     N7 2426   5.663   4.680   1.718
   13UNL     H8 2427   5.424   4.544   1.516
   13UNL     H9 2428   5.479   4.710   1.496
   13UNL    H10 2429   5.397   4.661   1.645
   14UNL     H0 2430   5.153   4.905   1.927
   14UNL     H1 2431   5.374   4.986   1.780
   14UNL     C2 2432   5.252   4.861   1.927
   14UNL     C3 2433   5.363   4.904   1.850
   14UNL     C4 2434   5.403   4.739   1.966
   14UNL     C5 2435   5.476   4.620   2.023
   14UNL     N6 2436   5.277   4.756   2.002
   14UNL     N7 2437   5.463   4.824   1.877
   14UNL     H8 2438   5.583   4.623   2.000
   14UNL     H9 2439   5.466   4.615   2.132
   14UNL    H10 2440   5.437   4.526   1.982
   15UNL     H0 2441   5.150   5.445   1.599
   15UNL     H1 2442   5.375   5.283   1.611
   15UNL     C2 2443   5.250   5.469   1.567
   15UNL     C3 2444   5.364   5.384   1.574
   15UNL     C4 2445   1.488   0.028   1.489
   15UNL     C5 2446   1.564   0.140   1.423
   15UNL     N6 2447   1.360   0.047   1.515
   15UNL     N7 2448   5.465   5.449   1.523
   15UNL     H8 2449   1.501   0.200   1.357
   15UNL     H9 2450   1.647   0.102   1.362
   15UNL    H10 2451   1.607   0.207   1.498
   16UNL     H0 2452   5.663   5.108   1.378
   16UNL     H1 2453   5.670   4.864   1.511
   16UNL     C2 2454   5.650   5.090   1.484
   16UNL     C3 2455   5.654   4.964   1.549
   16UNL     C4 2456   5.621   5.122   1.678
   16UNL     C5 2457   5.597   5.198   1.806
   16UNL     N6 2458   5.627   5.190   1.565
   16UNL     N7 2459   5.634   4.985   1.677
   16UNL     H8 2460   5.632   5.301   1.801
   16UNL     H9 2461   5.649   5.151   1.890
   16UNL    H10 2462   5.490   5.200   1.830
   17UNL     H0 2463   1.724   0.054   1.677
   17UNL     H1 2464   1.948   0.141   1.816
   17UNL     C2 2465   1.824   0.012   1.675
   17UNL     C3 2466   1.937   0.059   1.747
   17UNL     C4 2467   0.019   5.432   1.632
   17UNL     C5 2468   0.095   5.317   1.570
   17UNL     N6 2469   5.766   5.447   1.601
   17UNL     N7 2470   0.079   5.519   1.718
   17UNL     H8 2471   0.171   5.354   1.500
   17UNL     H9 2472   0.030   5.248   1.515
   17UNL    H10 2473   0.146   5.258   1.647
   18UNL     H0 2474   4.397   4.959   2.223
   18UNL     H1 2475   4.167   4.878   2.091
   18UNL     C2 2476   4.384   4.941   2.117
   18UNL     C3 2477   4.265   4.899   2.052
   18UNL     C4 2478   4.423   4.926   1.923
   18UNL     C5 2479   4.501   4.937   1.794
   18UNL     N6 2480   4.486   4.957   2.035
   18UNL     N7 2481   4.292   4.890   1.924
   18UNL     H8 2482   4.592   4.876   1.797
   18UNL     H9 2483   4.531   5.041   1.775
   18UNL    H10 2484   4.443   4.903   1.708
    1Co      Co 2485   5.141   4.152   2.998
    2Co      Co 2486   4.162   4.849   2.999
    3Co      Co 2487   4.653   3.983   3.301
    4Co      Co 2488   4.650   5.019   2.695
    5Co      Co 2489   4.161   4.327   3.295
    6Co      Co 2490   5.141   4.673   2.701
    7UNL     H0 2491   4.365   4.409   3.113
    7UNL     H1 2492   4.377   4.652   2.979
    7UNL     C2 2493   4.295   4.491   3.118
    7UNL     C3 2494   4.303   4.614   3.048
    7UNL     C4 2495   4.134   4.597   3.164
    7UNL     C5 2496   4.001   4.631   3.228
    7UNL     N6 2497   4.189   4.481   3.194
    7UNL     N7 2498   4.197   4.684   3.079
    7UNL     H8 2499   3.936   4.543   3.237
    7UNL     H9 2500   3.946   4.706   3.170
    7UNL    H10 2501   4.016   4.672   3.329
    8UNL     H0 2502   4.681   5.256   2.533
    8UNL     H1 2503   4.685   5.263   2.256
    8UNL     C2 2504   4.668   5.173   2.465
    8UNL     C3 2505   4.670   5.179   2.323
    8UNL     C4 2506   4.641   4.989   2.396
    8UNL     C5 2507   4.627   4.839   2.399
    8UNL     N6 2508   4.647   5.052   2.511
    8UNL     N7 2509   4.652   5.058   2.278
    8UNL     H8 2510   4.718   4.791   2.437
    8UNL     H9 2511   4.608   4.798   2.299
    8UNL    H10 2512   4.543   4.807   2.463
    9UNL     H0 2513   4.197   4.871   3.282
    9UNL     H1 2514   4.202   5.107   3.428
    9UNL     C2 2515   4.182   4.971   3.246
    9UNL     C3 2516   4.185   5.091   3.322
    9UNL     C4 2517   4.151   5.124   3.122
    9UNL     C5 2518   4.127   5.197   2.992
    9UNL     N6 2519   4.159   4.992   3.118
    9UNL     N7 2520   4.164   5.191   3.241
    9UNL     H8 2521   4.172   5.146   2.906
    9UNL     H9 2522   4.168   5.299   2.995
    9UNL    H10 2523   4.019   5.206   2.973
   10UNL     H0 2524   4.399   3.901   3.194
   10UNL     H1 2525   4.167   4.055   3.191
   10UNL     C2 2526   4.386   4.003   3.228
   10UNL     C3 2527   4.267   4.080   3.225
   10UNL     C4 2528   4.427   4.181   3.306
   10UNL     C5 2529   4.505   4.291   3.373
   10UNL     N6 2530   4.489   4.069   3.277
   10UNL     N7 2531   4.294   4.197   3.276
   10UNL     H8 2532   4.521   4.375   3.305
   10UNL     H9 2533   4.604   4.258   3.408
   10UNL    H10 2534   4.452   4.329   3.461
   11UNL     H0 2535   4.170   4.894   2.716
   11UNL     H1 2536   4.393   4.968   2.569
   11UNL     C2 2537   4.271   4.910   2.752
   11UNL     C3 2538   4.383   4.948   2.674
   11UNL     C4 2539   4.425   4.927   2.875
   11UNL     C5 2540   4.503   4.928   3.004
   11UNL     N6 2541   4.298   4.894   2.879
   11UNL     N7 2542   4.485   4.958   2.756
   11UNL     H8 2543   4.572   5.013   3.009
   11UNL     H9 2544   4.563   4.837   3.015
   11UNL    H10 2545   4.438   4.934   3.093
   12UNL     H0 2546   4.858   4.095   3.463
   12UNL     H1 2547   4.867   4.093   3.741
   12UNL     C2 2548   4.787   4.052   3.532
   12UNL     C3 2549   4.793   4.052   3.673
   12UNL     C4 2550   4.624   3.960   3.600
   12UNL     C5 2551   4.491   3.889   3.597
   12UNL     N6 2552   4.680   3.991   3.485
   12UNL     N7 2553   4.686   3.992   3.718
   12UNL     H8 2554   4.505   3.782   3.574
   12UNL     H9 2555   4.424   3.931   3.521
   12UNL    H10 2556   4.439   3.896   3.693
   13UNL     H0 2557   5.350   3.719   2.873
   13UNL     H1 2558   5.355   3.957   3.016
   13UNL     C2 2559   5.277   3.799   2.871
   13UNL     C3 2560   5.282   3.920   2.946
   13UNL     C4 2561   5.113   3.903   2.829
   13UNL     C5 2562   4.979   3.937   2.767
   13UNL     N6 2563   5.171   3.789   2.795
   13UNL     N7 2564   5.174   3.988   2.917
   13UNL     H8 2565   4.934   3.852   2.715
   13UNL     H9 2566   4.990   4.018   2.695
   13UNL    H10 2567   4.908   3.969   2.844
   14UNL     H0 2568   4.663   4.212   3.127
   14UNL     H1 2569   4.884   4.293   2.979
   14UNL     C2 2570   4.762   4.168   3.126
   14UNL     C3 2571   4.873   4.212   3.050
   14UNL     C4 2572   4.913   4.046   3.166
   14UNL     C5 2573   4.987   3.927   3.223
   14UNL     N6 2574   4.788   4.064   3.201
   14UNL     N7 2575   4.973   4.131   3.076
   14UNL     H8 2576   5.094   3.931   3.200
   14UNL     H9 2577   4.977   3.923   3.332
   14UNL    H10 2578   4.947   3.834   3.181
   15UNL     H0 2579   4.660   4.753   2.798
   15UNL     H1 2580   4.885   4.590   2.810
   15UNL     C2 2581   4.761   4.776   2.766
   15UNL     C3 2582   4.874   4.691   2.773
   15UNL     C4 2583   4.915   4.875   2.688
   15UNL     C5 2584   4.991   4.986   2.622
   15UNL     N6 2585   4.787   4.894   2.714
   15UNL     N7 2586   4.975   4.757   2.722
   15UNL     H8 2587   4.928   5.047   2.556
   15UNL     H9 2588   5.074   4.948   2.561
   15UNL    H10 2589   5.035   5.053   2.698
   16UNL     H0 2590   5.174   4.416   2.577
   16UNL     H1 2591   5.180   4.172   2.710
   16UNL     C2 2592   5.160   4.398   2.683
   16UNL     C3 2593   5.164   4.272   2.748
   16UNL     C4 2594   5.131   4.430   2.877
   16UNL     C5 2595   5.107   4.505   3.005
   16UNL     N6 2596   5.138   4.498   2.764
   16UNL     N7 2597   5.144   4.293   2.876
   16UNL     H8 2598   5.142   4.609   3.000
   16UNL     H9 2599   5.159   4.459   3.090
   16UNL    H10 2600   5.000   4.507   3.029
   17UNL     H0 2601   5.152   4.901   2.877
   17UNL     H1 2602   5.375   4.988   3.015
   17UNL     C2 2603   5.251   4.859   2.874
   17UNL     C3 2604   5.364   4.906   2.946
   17UNL     C4 2605   5.404   4.740   2.831
   17UNL     C5 2606   5.480   4.625   2.769
   17UNL     N6 2607   5.277   4.754   2.800
   17UNL     N7 2608   5.465   4.827   2.917
   17UNL     H8 2609   5.556   4.662   2.699
   17UNL     H9 2610   5.415   4.556   2.714
   17UNL    H10 2611   5.532   4.566   2.846
   18UNL     H0 2612   3.908   4.267   3.422
   18UNL     H1 2613   3.677   4.186   3.290
   18UNL     C2 2614   3.895   4.248   3.316
   18UNL     C3 2615   3.776   4.207   3.252
   18UNL     C4 2616   3.934   4.234   3.122
   18UNL     C5 2617   4.012   4.245   2.994
   18UNL     N6 2618   3.996   4.264   3.234
   18UNL     N7 2619   3.802   4.197   3.124
   18UNL     H8 2620   4.103   4.184   2.997
   18UNL     H9 2621   4.042   4.349   2.974
   18UNL    H10 2622   3.953   4.211   2.907
    1Co      Co 2623   4.651   3.460   4.197
    2Co      Co 2624   3.673   4.157   4.198
    3Co      Co 2625   4.163   3.290   4.500
    4Co      Co 2626   4.161   4.327   3.894
    5Co      Co 2627   3.671   3.634   4.494
    6Co      Co 2628   4.651   3.981   3.901
    7UNL     H0 2629   3.876   3.717   4.312
    7UNL     H1 2630   3.887   3.960   4.178
    7UNL     C2 2631   3.805   3.799   4.317
    7UNL     C3 2632   3.813   3.922   4.247
    7UNL     C4 2633   3.644   3.905   4.364
    7UNL     C5 2634   3.512   3.939   4.427
    7UNL     N6 2635   3.699   3.789   4.393
    7UNL     N7 2636   3.707   3.992   4.279
    7UNL     H8 2637   3.446   3.851   4.436
    7UNL     H9 2638   3.457   4.014   4.369
    7UNL    H10 2639   3.526   3.980   4.528
    8UNL     H0 2640   4.191   4.563   3.733
    8UNL     H1 2641   4.195   4.570   3.455
    8UNL     C2 2642   4.178   4.481   3.664
    8UNL     C3 2643   4.180   4.487   3.522
    8UNL     C4 2644   4.152   4.296   3.595
    8UNL     C5 2645   4.137   4.146   3.598
    8UNL     N6 2646   4.158   4.360   3.710
    8UNL     N7 2647   4.162   4.365   3.477
    8UNL     H8 2648   4.229   4.099   3.637
    8UNL     H9 2649   4.119   4.105   3.498
    8UNL    H10 2650   4.054   4.115   3.662
    9UNL     H0 2651   3.707   4.178   4.481
    9UNL     H1 2652   3.712   4.415   4.627
    9UNL     C2 2653   3.693   4.279   4.445
    9UNL     C3 2654   3.696   4.398   4.522
    9UNL     C4 2655   3.662   4.431   4.321
    9UNL     C5 2656   3.637   4.505   4.192
    9UNL     N6 2657   3.670   4.300   4.317
    9UNL     N7 2658   3.674   4.498   4.440
    9UNL     H8 2659   3.683   4.454   4.106
    9UNL     H9 2660   3.678   4.606   4.194
    9UNL    H10 2661   3.530   4.513   4.172
   10UNL     H0 2662   3.909   3.209   4.393
   10UNL     H1 2663   3.678   3.363   4.391
   10UNL     C2 2664   3.897   3.311   4.427
   10UNL     C3 2665   3.777   3.387   4.424
   10UNL     C4 2666   3.937   3.489   4.505
   10UNL     C5 2667   4.016   3.599   4.573
   10UNL     N6 2668   3.999   3.376   4.476
   10UNL     N7 2669   3.804   3.505   4.475
   10UNL     H8 2670   4.032   3.683   4.504
   10UNL     H9 2671   4.114   3.565   4.607
   10UNL    H10 2672   3.962   3.637   4.661
   11UNL     H0 2673   3.680   4.202   3.915
   11UNL     H1 2674   3.904   4.276   3.768
   11UNL     C2 2675   3.781   4.218   3.951
   11UNL     C3 2676   3.894   4.256   3.874
   11UNL     C4 2677   3.936   4.235   4.074
   11UNL     C5 2678   4.013   4.235   4.204
   11UNL     N6 2679   3.808   4.202   4.078
   11UNL     N7 2680   3.996   4.266   3.955
   11UNL     H8 2681   4.082   4.321   4.208
   11UNL     H9 2682   4.073   4.144   4.214
   11UNL    H10 2683   3.948   4.242   4.292
   12UNL     H0 2684   4.369   3.403   4.663
   12UNL     H1 2685   2.419   0.631   0.143
   12UNL     C2 2686   4.297   3.360   4.731
   12UNL     C3 2687   2.345   0.590   0.075
   12UNL     C4 2688   2.176   0.498   0.002
   12UNL     C5 2689   4.002   3.197   4.796
   12UNL     N6 2690   4.191   3.299   4.684
   12UNL     N7 2691   2.238   0.530   0.120
   12UNL     H8 2692   4.015   3.090   4.773
   12UNL     H9 2693   3.934   3.239   4.721
   12UNL    H10 2694   1.991   0.434   0.096
   13UNL     H0 2695   4.860   3.027   4.072
   13UNL     H1 2696   4.866   3.265   4.215
   13UNL     C2 2697   4.787   3.107   4.071
   13UNL     C3 2698   4.792   3.227   4.145
   13UNL     C4 2699   4.623   3.210   4.028
   13UNL     C5 2700   4.490   3.244   3.967
   13UNL     N6 2701   4.681   3.097   3.994
   13UNL     N7 2702   4.684   3.295   4.116
   13UNL     H8 2703   4.445   3.159   3.914
   13UNL     H9 2704   4.500   3.326   3.894
   13UNL    H10 2705   4.418   3.277   4.043
   14UNL     H0 2706   4.174   3.520   4.326
   14UNL     H1 2707   4.395   3.601   4.179
   14UNL     C2 2708   4.273   3.476   4.325
   14UNL     C3 2709   4.384   3.520   4.249
   14UNL     C4 2710   4.424   3.354   4.365
   14UNL     C5 2711   4.497   3.235   4.422
   14UNL     N6 2712   4.298   3.372   4.401
   14UNL     N7 2713   4.483   3.439   4.276
   14UNL     H8 2714   4.604   3.238   4.399
   14UNL     H9 2715   4.487   3.230   4.531
   14UNL    H10 2716   4.458   3.141   4.380
   15UNL     H0 2717   4.171   4.061   3.998
   15UNL     H1 2718   4.396   3.898   4.010
   15UNL     C2 2719   4.271   4.084   3.965
   15UNL     C3 2720   4.384   3.999   3.973
   15UNL     C4 2721   4.425   4.182   3.887
   15UNL     C5 2722   4.502   4.294   3.822
   15UNL     N6 2723   4.297   4.202   3.914
   15UNL     N7 2724   4.486   4.064   3.922
   15UNL     H8 2725   4.439   4.355   3.755
   15UNL     H9 2726   4.584   4.256   3.760
   15UNL    H10 2727   4.545   4.361   3.897
   16UNL     H0 2728   4.684   3.724   3.777
   16UNL     H1 2729   4.691   3.480   3.909
   16UNL     C2 2730   4.671   3.705   3.882
   16UNL     C3 2731   4.675   3.579   3.948
   16UNL     C4 2732   4.642   3.737   4.076
   16UNL     C5 2733   4.618   3.813   4.204
   16UNL     N6 2734   4.648   3.806   3.964
   16UNL     N7 2735   4.655   3.601   4.075
   16UNL     H8 2736   4.653   3.917   4.199
   16UNL     H9 2737   4.670   3.766   4.289
   16UNL    H10 2738   4.511   3.815   4.229
   17UNL     H0 2739   4.662   4.208   4.076
   17UNL     H1 2740   4.886   4.296   4.215
   17UNL     C2 2741   4.762   4.167   4.074
   17UNL     C3 2742   4.875   4.213   4.146
   17UNL     C4 2743   4.914   4.047   4.030
   17UNL     C5 2744   4.991   3.933   3.969
   17UNL     N6 2745   4.787   4.062   3.999
   17UNL     N7 2746   4.975   4.135   4.116
   17UNL     H8 2747   5.066   3.970   3.898
   17UNL     H9 2748   4.926   3.863   3.913
   17UNL    H10 2749   5.043   3.874   4.045
   18UNL     H0 2750   3.418   3.575   4.621
   18UNL     H1 2751   3.188   3.493   4.490
   18UNL     C2 2752   3.405   3.556   4.516
   18UNL     C3 2753   3.286   3.514   4.451
   18UNL     C4 2754   3.444   3.542   4.321
   18UNL     C5 2755   3.522   3.553   4.193
   18UNL     N6 2756   3.506   3.572   4.434
   18UNL     N7 2757   3.312   3.505   4.323
   18UNL     H8 2758   3.613   3.492   4.196
   18UNL     H9 2759   3.552   3.656   4.173
   18UNL    H10 2760   3.464   3.519   4.107
    1Co      Co 2761   1.714   1.383   0.599
    2Co      Co 2762   0.735   2.079   0.600
    3Co      Co 2763   1.225   1.213   0.902
    4Co      Co 2764   1.223   2.250   0.296
    5Co      Co 2765   0.734   1.557   0.897
    6Co      Co 2766   1.714   1.904   0.303
    7UNL     H0 2767   0.938   1.640   0.715
    7UNL     H1 2768   0.950   1.882   0.580
    7UNL     C2 2769   0.868   1.721   0.719
    7UNL     C3 2770   0.876   1.845   0.649
    7UNL     C4 2771   0.706   1.828   0.766
    7UNL     C5 2772   0.574   1.862   0.830
    7UNL     N6 2773   0.761   1.712   0.795
    7UNL     N7 2774   0.770   1.915   0.681
    7UNL     H8 2775   0.509   1.774   0.839
    7UNL     H9 2776   0.519   1.936   0.771
    7UNL    H10 2777   0.589   1.903   0.930
    8UNL     H0 2778   1.254   2.486   0.135
    8UNL     H1 2779   3.216   5.263   4.654
    8UNL     C2 2780   1.240   2.404   0.066
    8UNL     C3 2781   3.201   5.180   4.722
    8UNL     C4 2782   3.172   4.989   4.794
    8UNL     C5 2783   1.200   2.069   0.000
    8UNL     N6 2784   1.220   2.283   0.113
    8UNL     N7 2785   3.183   5.058   4.677
    8UNL     H8 2786   1.291   2.022   0.039
    8UNL     H9 2787   3.139   4.798   4.697
    8UNL    H10 2788   1.116   2.038   0.065
    9UNL     H0 2789   0.770   2.101   0.883
    9UNL     H1 2790   0.775   2.337   1.029
    9UNL     C2 2791   0.755   2.202   0.847
    9UNL     C3 2792   0.758   2.321   0.924
    9UNL     C4 2793   0.724   2.354   0.723
    9UNL     C5 2794   0.700   2.428   0.594
    9UNL     N6 2795   0.732   2.223   0.720
    9UNL     N7 2796   0.737   2.421   0.842
    9UNL     H8 2797   0.746   2.377   0.508
    9UNL     H9 2798   0.741   2.529   0.597
    9UNL    H10 2799   0.592   2.436   0.574
   10UNL     H0 2800   0.971   1.132   0.796
   10UNL     H1 2801   0.740   1.285   0.793
   10UNL     C2 2802   0.959   1.234   0.829
   10UNL     C3 2803   0.840   1.310   0.827
   10UNL     C4 2804   1.000   1.412   0.908
   10UNL     C5 2805   1.078   1.521   0.975
   10UNL     N6 2806   1.062   1.299   0.879
   10UNL     N7 2807   0.867   1.428   0.878
   10UNL     H8 2808   1.094   1.606   0.907
   10UNL     H9 2809   1.177   1.488   1.009
   10UNL    H10 2810   1.025   1.560   1.063
   11UNL     H0 2811   0.743   2.125   0.317
   11UNL     H1 2812   0.966   2.199   0.170
   11UNL     C2 2813   0.843   2.140   0.353
   11UNL     C3 2814   0.956   2.178   0.276
   11UNL     C4 2815   0.998   2.157   0.477
   11UNL     C5 2816   1.076   2.158   0.606
   11UNL     N6 2817   0.871   2.125   0.481
   11UNL     N7 2818   1.058   2.189   0.357
   11UNL     H8 2819   1.145   2.244   0.611
   11UNL     H9 2820   1.136   2.067   0.616
   11UNL    H10 2821   1.011   2.165   0.694
   12UNL     H0 2822   1.431   1.326   1.065
   12UNL     H1 2823   1.440   1.324   1.342
   12UNL     C2 2824   1.359   1.282   1.133
   12UNL     C3 2825   1.366   1.283   1.275
   12UNL     C4 2826   1.197   1.191   1.201
   12UNL     C5 2827   1.064   1.120   1.198
   12UNL     N6 2828   1.253   1.222   1.086
   12UNL     N7 2829   1.259   1.222   1.319
   12UNL     H8 2830   1.077   1.013   1.176
   12UNL     H9 2831   0.997   1.162   1.123
   12UNL    H10 2832   1.012   1.126   1.295
   13UNL     H0 2833   1.923   0.950   0.474
   13UNL     H1 2834   1.928   1.188   0.617
   13UNL     C2 2835   1.850   1.029   0.473
   13UNL     C3 2836   1.855   1.150   0.547
   13UNL     C4 2837   1.686   1.133   0.430
   13UNL     C5 2838   1.552   1.167   0.369
   13UNL     N6 2839   1.743   1.019   0.397
   13UNL     N7 2840   1.747   1.218   0.519
   13UNL     H8 2841   1.507   1.082   0.316
   13UNL     H9 2842   1.562   1.249   0.297
   13UNL    H10 2843   1.481   1.199   0.446
   14UNL     H0 2844   1.236   1.443   0.728
   14UNL     H1 2845   1.457   1.524   0.581
   14UNL     C2 2846   1.335   1.399   0.728
   14UNL     C3 2847   1.446   1.442   0.651
   14UNL     C4 2848   1.486   1.277   0.767
   14UNL     C5 2849   1.559   1.158   0.824
   14UNL     N6 2850   1.361   1.295   0.803
   14UNL     N7 2851   1.546   1.362   0.678
   14UNL     H8 2852   1.667   1.161   0.801
   14UNL     H9 2853   1.550   1.153   0.933
   14UNL    H10 2854   1.520   1.064   0.783
   15UNL     H0 2855   1.233   1.983   0.400
   15UNL     H1 2856   1.458   1.821   0.412
   15UNL     C2 2857   1.334   2.007   0.368
   15UNL     C3 2858   1.447   1.922   0.375
   15UNL     C4 2859   1.488   2.105   0.290
   15UNL     C5 2860   1.564   2.217   0.224
   15UNL     N6 2861   1.360   2.124   0.316
   15UNL     N7 2862   1.548   1.987   0.324
   15UNL     H8 2863   1.501   2.277   0.157
   15UNL     H9 2864   1.647   2.179   0.163
   15UNL    H10 2865   1.607   2.284   0.299
   16UNL     H0 2866   1.746   1.646   0.179
   16UNL     H1 2867   1.753   1.403   0.312
   16UNL     C2 2868   1.733   1.628   0.285
   16UNL     C3 2869   1.737   1.502   0.350
   16UNL     C4 2870   1.704   1.660   0.479
   16UNL     C5 2871   1.680   1.736   0.607
   16UNL     N6 2872   1.711   1.728   0.366
   16UNL     N7 2873   1.717   1.524   0.477
   16UNL     H8 2874   1.715   1.839   0.601
   16UNL     H9 2875   1.732   1.689   0.691
   16UNL    H10 2876   1.573   1.738   0.631
   17UNL     H0 2877   1.724   2.131   0.478
   17UNL     H1 2878   1.948   2.218   0.617
   17UNL     C2 2879   1.824   2.089   0.476
   17UNL     C3 2880   1.937   2.136   0.548
   17UNL     C4 2881   1.977   1.970   0.432
   17UNL     C5 2882   2.053   1.855   0.371
   17UNL     N6 2883   1.850   1.985   0.401
   17UNL     N7 2884   2.038   2.057   0.519
   17UNL     H8 2885   2.129   1.892   0.301
   17UNL     H9 2886   1.988   1.786   0.315
   17UNL    H10 2887   2.105   1.797   0.448
   18UNL     H0 2888   0.481   1.498   1.024
   18UNL     H1 2889   0.250   1.416   0.892
   18UNL     C2 2890   0.468   1.479   0.918
   18UNL     C3 2891   0.349   1.437   0.853
   18UNL     C4 2892   0.507   1.465   0.724
   18UNL     C5 2893   0.585   1.475   0.595
   18UNL     N6 2894   0.569   1.495   0.836
   18UNL     N7 2895   0.375   1.428   0.725
   18UNL     H8 2896   0.676   1.414   0.598
   18UNL     H9 2897   0.615   1.579   0.576
   18UNL    H10 2898   0.526   1.442   0.509
    1Co      Co 2899   1.224   0.691   1.799
    2Co      Co 2900   0.246   1.387   1.800
    3Co      Co 2901   0.736   0.521   2.101
    4Co      Co 2902   0.734   1.558   1.495
    5Co      Co 2903   0.244   0.865   2.096
    6Co      Co 2904   1.224   1.211   1.502
    7UNL     H0 2905   0.449   0.947   1.914
    7UNL     H1 2906   0.460   1.190   1.780
    7UNL     C2 2907   0.378   1.029   1.918
    7UNL     C3 2908   0.386   1.152   1.849
    7UNL     C4 2909   0.217   1.135   1.965
    7UNL     C5 2910   0.085   1.169   2.029
    7UNL     N6 2911   0.272   1.019   1.995
    7UNL     N7 2912   0.280   1.222   1.880
    7UNL     H8 2913   0.019   1.081   2.038
    7UNL     H9 2914   0.030   1.244   1.971
    7UNL    H10 2915   0.099   1.210   2.129
    8UNL     H0 2916   0.764   1.794   1.334
    8UNL     H1 2917   0.768   1.801   1.057
    8UNL     C2 2918   0.751   1.711   1.266
    8UNL     C3 2919   0.753   1.718   1.124
    8UNL     C4 2920   0.724   1.527   1.197
    8UNL     C5 2921   0.710   1.377   1.200
    8UNL     N6 2922   0.731   1.590   1.312
    8UNL     N7 2923   0.735   1.596   1.079
    8UNL     H8 2924   0.801   1.330   1.238
    8UNL     H9 2925   0.691   1.336   1.100
    8UNL    H10 2926   0.627   1.346   1.264
    9UNL     H0 2927   0.280   1.409   2.082
    9UNL     H1 2928   0.285   1.645   2.229
    9UNL     C2 2929   0.266   1.510   2.046
    9UNL     C3 2930   0.269   1.629   2.123
    9UNL     C4 2931   0.235   1.662   1.922
    9UNL     C5 2932   0.210   1.735   1.793
    9UNL     N6 2933   0.243   1.530   1.919
    9UNL     N7 2934   0.247   1.729   2.041
    9UNL     H8 2935   0.256   1.685   1.707
    9UNL     H9 2936   0.251   1.837   1.796
    9UNL    H10 2937   0.103   1.744   1.773
   10UNL     H0 2938   0.482   0.440   1.995
   10UNL     H1 2939   0.251   0.593   1.992
   10UNL     C2 2940   0.470   0.541   2.028
   10UNL     C3 2941   0.350   0.618   2.026
   10UNL     C4 2942   0.510   0.719   2.107
   10UNL     C5 2943   0.589   0.829   2.174
   10UNL     N6 2944   0.572   0.607   2.078
   10UNL     N7 2945   0.377   0.735   2.077
   10UNL     H8 2946   0.604   0.913   2.106
   10UNL     H9 2947   0.688   0.796   2.208
   10UNL    H10 2948   0.535   0.867   2.262
   11UNL     H0 2949   0.253   1.432   1.517
   11UNL     H1 2950   0.477   1.506   1.370
   11UNL     C2 2951   0.354   1.448   1.552
   11UNL     C3 2952   0.467   1.486   1.475
   11UNL     C4 2953   0.509   1.465   1.676
   11UNL     C5 2954   0.586   1.466   1.805
   11UNL     N6 2955   0.381   1.432   1.680
   11UNL     N7 2956   0.569   1.496   1.557
   11UNL     H8 2957   0.655   1.552   1.810
   11UNL     H9 2958   0.646   1.375   1.815
   11UNL    H10 2959   0.521   1.472   1.893
   12UNL     H0 2960   0.942   0.634   2.264
   12UNL     H1 2961   0.950   0.631   2.541
   12UNL     C2 2962   0.870   0.590   2.332
   12UNL     C3 2963   0.877   0.591   2.474
   12UNL     C4 2964   0.707   0.499   2.401
   12UNL     C5 2965   0.575   0.427   2.398
   12UNL     N6 2966   0.763   0.529   2.286
   12UNL     N7 2967   0.770   0.530   2.519
   12UNL     H8 2968   0.588   0.321   2.375
   12UNL     H9 2969   0.507   0.469   2.322
   12UNL    H10 2970   0.523   0.434   2.494
   13UNL     H0 2971   1.433   0.257   1.673
   13UNL     H1 2972   1.439   0.495   1.816
   13UNL     C2 2973   1.360   0.337   1.672
   13UNL     C3 2974   1.365   0.458   1.746
   13UNL     C4 2975   1.196   0.441   1.630
   13UNL     C5 2976   1.063   0.475   1.568
   13UNL     N6 2977   1.254   0.327   1.596
   13UNL     N7 2978   1.257   0.526   1.718
   13UNL     H8 2979   1.017   0.390   1.516
   13UNL     H9 2980   1.073   0.556   1.496
   13UNL    H10 2981   0.991   0.507   1.645
   14UNL     H0 2982   0.747   0.750   1.927
   14UNL     H1 2983   0.968   0.831   1.780
   14UNL     C2 2984   0.846   0.707   1.927
   14UNL     C3 2985   0.957   0.750   1.850
   14UNL     C4 2986   0.997   0.584   1.966
   14UNL     C5 2987   1.070   0.466   2.023
   14UNL     N6 2988   0.871   0.602   2.002
   14UNL     N7 2989   1.056   0.669   1.877
   14UNL     H8 2990   1.177   0.469   2.000
   14UNL     H9 2991   1.061   0.461   2.133
   14UNL    H10 2992   1.031   0.372   1.982
   15UNL     H0 2993   0.744   1.291   1.599
   15UNL     H1 2994   0.968   1.129   1.611
   15UNL     C2 2995   0.844   1.314   1.567
   15UNL     C3 2996   0.957   1.229   1.574
   15UNL     C4 2997   0.998   1.413   1.489
   15UNL     C5 2998   1.075   1.525   1.423
   15UNL     N6 2999   0.870   1.432   1.515
   15UNL     N7 3000   1.059   1.295   1.523
   15UNL     H8 3001   1.011   1.585   1.357
   15UNL     H9 3002   1.157   1.486   1.362
   15UNL    H10 3003   1.118   1.592   1.498
   16UNL     H0 3004   1.257   0.954   1.378
   16UNL     H1 3005   1.264   0.710   1.511
   16UNL     C2 3006   1.243   0.936   1.484
   16UNL     C3 3007   1.247   0.810   1.549
   16UNL     C4 3008   1.215   0.968   1.678
   16UNL     C5 3009   1.190   1.043   1.806
   16UNL     N6 3010   1.221   1.036   1.565
   16UNL     N7 3011   1.228   0.831   1.677
   16UNL     H8 3012   1.225   1.147   1.800
   16UNL     H9 3013   1.243   0.997   1.890
   16UNL    H10 3014   1.083   1.045   1.830
   17UNL     H0 3015   1.235   1.439   1.677
   17UNL     H1 3016   1.459   1.526   1.816
   17UNL     C2 3017   1.335   1.397   1.675
   17UNL     C3 3018   1.447   1.444   1.747
   17UNL     C4 3019   1.487   1.278   1.632
   17UNL     C5 3020   1.563   1.163   1.570
   17UNL     N6 3021   1.360   1.292   1.601
   17UNL     N7 3022   1.548   1.365   1.718
   17UNL     H8 3023   1.639   1.200   1.500
   17UNL     H9 3024   1.499   1.094   1.515
   17UNL    H10 3025   1.615   1.104   1.647
   18UNL     H0 3026   5.866   0.805   2.223
   18UNL     H1 3027   5.635   0.724   2.091
   18UNL     C2 3028   5.853   0.787   2.117
   18UNL     C3 3029   5.734   0.745   2.052
   18UNL     C4 3030   0.017   0.772   1.923
   18UNL     C5 3031   0.095   0.783   1.794
   18UNL     N6 3032   0.079   0.802   2.035
   18UNL     N7 3033   5.760   0.735   1.924
   18UNL     H8 3034   0.186   0.722   1.798
   18UNL     H9 3035   0.125   0.887   1.775
   18UNL    H10 3036   0.037   0.749   1.708
    1Co      Co 3037   4.651   5.537   2.998
    2Co      Co 3038   5.631   0.695   2.999
    3Co      Co 3039   4.163   5.367   3.301
    4Co      Co 3040   0.244   0.865   2.695
    5Co      Co 3041   5.630   0.173   3.295
    6Co      Co 3042   0.735   0.519   2.701
    7UNL     H0 3043   5.834   0.255   3.113
    7UNL     H1 3044   5.845   0.498   2.979
    7UNL     C2 3045   5.763   0.337   3.118
    7UNL     C3 3046   5.771   0.460   3.048
    7UNL     C4 3047   5.602   0.443   3.164
    7UNL     C5 3048   5.470   0.477   3.228
    7UNL     N6 3049   5.657   0.327   3.194
    7UNL     N7 3050   5.665   0.530   3.079
    7UNL     H8 3051   5.405   0.389   3.237
    7UNL     H9 3052   5.415   0.552   3.170
    7UNL    H10 3053   5.484   0.518   3.329
    8UNL     H0 3054   0.274   1.101   2.533
    8UNL     H1 3055   0.279   1.108   2.256
    8UNL     C2 3056   0.261   1.019   2.465
    8UNL     C3 3057   0.264   1.025   2.323
    8UNL     C4 3058   0.235   0.835   2.396
    8UNL     C5 3059   0.221   0.685   2.399
    8UNL     N6 3060   0.241   0.898   2.511
    8UNL     N7 3061   0.246   0.904   2.278
    8UNL     H8 3062   0.312   0.637   2.437
    8UNL     H9 3063   0.202   0.643   2.299
    8UNL    H10 3064   0.137   0.653   2.463
    9UNL     H0 3065   5.665   0.717   3.282
    9UNL     H1 3066   5.671   0.953   3.428
    9UNL     C2 3067   5.651   0.817   3.246
    9UNL     C3 3068   5.654   0.936   3.322
    9UNL     C4 3069   5.620   0.970   3.122
    9UNL     C5 3070   5.595   1.043   2.992
    9UNL     N6 3071   5.628   0.838   3.118
    9UNL     N7 3072   5.632   1.037   3.241
    9UNL     H8 3073   5.641   0.992   2.906
    9UNL     H9 3074   5.637   1.145   2.995
    9UNL    H10 3075   5.488   1.052   2.972
   10UNL     H0 3076   3.909   5.286   3.194
   10UNL     H1 3077   3.678   5.440   3.191
   10UNL     C2 3078   3.897   5.388   3.228
   10UNL     C3 3079   3.777   5.464   3.225
   10UNL     C4 3080   0.021   0.027   3.306
   10UNL     C5 3081   0.099   0.137   3.373
   10UNL     N6 3082   3.999   5.453   3.277
   10UNL     N7 3083   5.763   0.043   3.276
   10UNL     H8 3084   0.115   0.221   3.305
   10UNL     H9 3085   0.198   0.104   3.408
   10UNL    H10 3086   0.046   0.175   3.461
   11UNL     H0 3087   5.638   0.740   2.716
   11UNL     H1 3088   5.862   0.814   2.569
   11UNL     C2 3089   5.739   0.756   2.752
   11UNL     C3 3090   5.852   0.794   2.674
   11UNL     C4 3091   0.019   0.773   2.875
   11UNL     C5 3092   0.097   0.774   3.004
   11UNL     N6 3093   5.766   0.740   2.879
   11UNL     N7 3094   0.079   0.804   2.756
   11UNL     H8 3095   0.165   0.859   3.009
   11UNL     H9 3096   0.157   0.682   3.014
   11UNL    H10 3097   0.032   0.780   3.093
   12UNL     H0 3098   4.369   5.480   3.463
   12UNL     H1 3099   4.378   5.478   3.741
   12UNL     C2 3100   4.297   5.437   3.532
   12UNL     C3 3101   4.304   5.437   3.673
   12UNL     C4 3102   4.134   5.345   3.600
   12UNL     C5 3103   4.002   5.274   3.597
   12UNL     N6 3104   4.191   5.376   3.485
   12UNL     N7 3105   4.197   5.376   3.718
   12UNL     H8 3106   4.015   5.167   3.574
   12UNL     H9 3107   3.934   5.316   3.521
   12UNL    H10 3108   3.950   5.280   3.693
   13UNL     H0 3109   4.860   5.104   2.873
   13UNL     H1 3110   4.866   5.342   3.016
   13UNL     C2 3111   4.787   5.184   2.871
   13UNL     C3 3112   4.792   5.304   2.946
   13UNL     C4 3113   4.623   5.287   2.829
   13UNL     C5 3114   4.490   5.321   2.767
   13UNL     N6 3115   4.681   5.174   2.795
   13UNL     N7 3116   4.684   5.372   2.917
   13UNL     H8 3117   4.444   5.236   2.715
   13UNL     H9 3118   4.500   5.403   2.695
   13UNL    H10 3119   4.418   5.354   2.844
   14UNL     H0 3120   0.257   0.058   3.127
   14UNL     H1 3121   0.478   0.139   2.979
   14UNL     C2 3122   0.356   0.014   3.126
   14UNL     C3 3123   0.467   0.058   3.050
   14UNL     C4 3124   4.424   5.431   3.166
   14UNL     C5 3125   4.497   5.312   3.222
   14UNL     N6 3126   4.298   5.449   3.201
   14UNL     N7 3127   4.483   5.516   3.076
   14UNL     H8 3128   4.604   5.315   3.200
   14UNL     H9 3129   4.487   5.307   3.332
   14UNL    H10 3130   4.458   5.218   3.181
   15UNL     H0 3131   0.254   0.599   2.798
   15UNL     H1 3132   0.479   0.436   2.810
   15UNL     C2 3133   0.354   0.622   2.766
   15UNL     C3 3134   0.468   0.537   2.773
   15UNL     C4 3135   0.508   0.720   2.688
   15UNL     C5 3136   0.585   0.832   2.622
   15UNL     N6 3137   0.381   0.740   2.714
   15UNL     N7 3138   0.569   0.602   2.722
   15UNL     H8 3139   0.522   0.893   2.556
   15UNL     H9 3140   0.668   0.794   2.561
   15UNL    H10 3141   0.628   0.899   2.698
   16UNL     H0 3142   0.767   0.262   2.577
   16UNL     H1 3143   0.774   0.018   2.710
   16UNL     C2 3144   0.754   0.243   2.683
   16UNL     C3 3145   0.758   0.118   2.748
   16UNL     C4 3146   0.725   0.275   2.877
   16UNL     C5 3147   0.701   0.351   3.005
   16UNL     N6 3148   0.731   0.344   2.765
   16UNL     N7 3149   0.738   0.139   2.876
   16UNL     H8 3150   0.736   0.455   3.000
   16UNL     H9 3151   0.753   0.304   3.090
   16UNL    H10 3152   0.594   0.353   3.029
   17UNL     H0 3153   0.745   0.746   2.877
   17UNL     H1 3154   0.969   0.834   3.015
   17UNL     C2 3155   0.845   0.705   2.874
   17UNL     C3 3156   0.958   0.751   2.946
   17UNL     C4 3157   0.998   0.585   2.831
   17UNL     C5 3158   1.074   0.471   2.769
   17UNL     N6 3159   0.871   0.600   2.800
   17UNL     N7 3160   1.059   0.673   2.917
   17UNL     H8 3161   1.150   0.508   2.699
   17UNL     H9 3162   1.009   0.402   2.714
   17UNL    H10 3163   1.126   0.412   2.846
   18UNL     H0 3164   5.377   0.113   3.422
   18UNL     H1 3165   5.146   0.031   3.290
   18UNL     C2 3166   5.363   0.094   3.316
   18UNL     C3 3167   5.244   0.053   3.252
   18UNL     C4 3168   5.402   0.080   3.122
   18UNL     C5 3169   5.480   0.091   2.994
   18UNL     N6 3170   5.465   0.110   3.234
   18UNL     N7 3171   5.271   0.043   3.124
   18UNL     H8 3172   5.572   0.030   2.997
   18UNL     H9 3173   5.510   0.195   2.974
   18UNL    H10 3174   5.422   0.057   2.907
    1Co      Co 3175   4.162   4.845   4.197
    2Co      Co 3176   5.141   0.002   4.198
    3Co      Co 3177   3.673   4.675   4.500
    4Co      Co 3178   5.629   0.173   3.894
    5Co      Co 3179   3.182   5.019   4.494
    6Co      Co 3180   4.162   5.366   3.901
    7UNL     H0 3181   3.386   5.102   4.312
    7UNL     H1 3182   3.398   5.344   4.178
    7UNL     C2 3183   3.316   5.183   4.317
    7UNL     C3 3184   3.324   5.307   4.247
    7UNL     C4 3185   3.155   5.290   4.364
    7UNL     C5 3186   3.022   5.324   4.427
    7UNL     N6 3187   3.209   5.173   4.393
    7UNL     N7 3188   3.218   5.377   4.279
    7UNL     H8 3189   2.957   5.236   4.436
    7UNL     H9 3190   2.967   5.398   4.369
    7UNL    H10 3191   3.037   5.365   4.528
    8UNL     H0 3192   5.660   0.409   3.733
    8UNL     H1 3193   5.664   0.416   3.455
    8UNL     C2 3194   5.647   0.327   3.664
    8UNL     C3 3195   5.649   0.333   3.522
    8UNL     C4 3196   5.620   0.142   3.595
    8UNL     C5 3197   3.648   5.531   3.598
    8UNL     N6 3198   5.626   0.206   3.710
    8UNL     N7 3199   5.631   0.211   3.477
    8UNL     H8 3200   3.739   5.484   3.637
    8UNL     H9 3201   3.629   5.490   3.498
    8UNL    H10 3202   3.564   5.500   3.662
    9UNL     H0 3203   5.176   0.024   4.481
    9UNL     H1 3204   5.181   0.260   4.627
    9UNL     C2 3205   5.161   0.125   4.445
    9UNL     C3 3206   5.164   0.244   4.522
    9UNL     C4 3207   5.131   0.277   4.321
    9UNL     C5 3208   5.106   0.351   4.192
    9UNL     N6 3209   5.138   0.146   4.317
    9UNL     N7 3210   5.143   0.344   4.440
    9UNL     H8 3211   5.152   0.300   4.106
    9UNL     H9 3212   5.147   0.452   4.194
    9UNL    H10 3213   4.998   0.359   4.172
   10UNL     H0 3214   3.419   4.594   4.393
   10UNL     H1 3215   3.188   4.747   4.391
   10UNL     C2 3216   3.407   4.696   4.427
   10UNL     C3 3217   3.288   4.772   4.424
   10UNL     C4 3218   3.448   4.874   4.505
   10UNL     C5 3219   3.526   4.983   4.573
   10UNL     N6 3220   3.510   4.761   4.476
   10UNL     N7 3221   3.315   4.890   4.475
   10UNL     H8 3222   3.542   5.068   4.504
   10UNL     H9 3223   3.625   4.950   4.607
   10UNL    H10 3224   3.473   5.022   4.661
   11UNL     H0 3225   5.149   0.048   3.915
   11UNL     H1 3226   5.373   0.122   3.768
   11UNL     C2 3227   5.250   0.064   3.951
   11UNL     C3 3228   5.362   0.101   3.874
   11UNL     C4 3229   5.404   0.080   4.074
   11UNL     C5 3230   5.482   0.081   4.204
   11UNL     N6 3231   5.277   0.048   4.078
   11UNL     N7 3232   5.464   0.112   3.955
   11UNL     H8 3233   5.550   0.167   4.208
   11UNL     H9 3234   3.584   5.529   4.214
   11UNL    H10 3235   5.417   0.088   4.292
   12UNL     H0 3236   3.879   4.788   4.663
   12UNL     H1 3237   1.930   2.016   0.143
   12UNL     C2 3238   3.808   4.744   4.731
   12UNL     C3 3239   1.856   1.975   0.075
   12UNL     C4 3240   1.686   1.883   0.002
   12UNL     C5 3241   3.512   4.582   4.796
   12UNL     N6 3242   3.701   4.684   4.684
   12UNL     N7 3243   1.749   1.914   0.120
   12UNL     H8 3244   3.525   4.475   4.773
   12UNL     H9 3245   3.445   4.624   4.721
   12UNL    H10 3246   1.502   1.818   0.096
   13UNL     H0 3247   4.371   4.412   4.072
   13UNL     H1 3248   4.376   4.650   4.215
   13UNL     C2 3249   4.298   4.491   4.071
   13UNL     C3 3250   4.303   4.612   4.145
   13UNL     C4 3251   4.134   4.595   4.028
   13UNL     C5 3252   4.000   4.629   3.967
   13UNL     N6 3253   4.191   4.481   3.994
   13UNL     N7 3254   4.195   4.680   4.116
   13UNL     H8 3255   3.955   4.544   3.914
   13UNL     H9 3256   4.010   4.711   3.895
   13UNL    H10 3257   3.929   4.661   4.043
   14UNL     H0 3258   3.684   4.905   4.326
   14UNL     H1 3259   3.905   4.986   4.178
   14UNL     C2 3260   3.783   4.861   4.325
   14UNL     C3 3261   3.894   4.904   4.249
   14UNL     C4 3262   3.934   4.739   4.365
   14UNL     C5 3263   4.007   4.620   4.422
   14UNL     N6 3264   3.809   4.757   4.401
   14UNL     N7 3265   3.994   4.824   4.276
   14UNL     H8 3266   4.115   4.623   4.399
   14UNL     H9 3267   3.998   4.615   4.531
   14UNL    H10 3268   3.968   4.526   4.380
   15UNL     H0 3269   3.681   5.445   3.998
   15UNL     H1 3270   3.906   5.283   4.010
   15UNL     C2 3271   3.782   5.469   3.965
   15UNL     C3 3272   3.895   5.384   3.973
   15UNL     C4 3273   0.019   0.028   3.887
   15UNL     C5 3274   0.096   0.140   3.822
   15UNL     N6 3275   5.766   0.047   3.914
   15UNL     N7 3276   3.996   5.449   3.922
   15UNL     H8 3277   0.032   0.200   3.755
   15UNL     H9 3278   0.178   0.102   3.760
   15UNL    H10 3279   0.139   0.207   3.897
   16UNL     H0 3280   4.195   5.108   3.777
   16UNL     H1 3281   4.202   4.864   3.909
   16UNL     C2 3282   4.181   5.090   3.882
   16UNL     C3 3283   4.185   4.964   3.948
   16UNL     C4 3284   4.152   5.122   4.076
   16UNL     C5 3285   4.128   5.198   4.204
   16UNL     N6 3286   4.159   5.190   3.964
   16UNL     N7 3287   4.165   4.986   4.075
   16UNL     H8 3288   4.163   5.301   4.199
   16UNL     H9 3289   4.180   5.151   4.289
   16UNL    H10 3290   4.021   5.200   4.228
   17UNL     H0 3291   0.256   0.054   4.076
   17UNL     H1 3292   0.480   0.141   4.215
   17UNL     C2 3293   0.355   0.012   4.074
   17UNL     C3 3294   0.468   0.059   4.146
   17UNL     C4 3295   4.425   5.432   4.030
   17UNL     C5 3296   4.501   5.317   3.968
   17UNL     N6 3297   4.298   5.447   3.999
   17UNL     N7 3298   4.486   5.519   4.116
   17UNL     H8 3299   4.577   5.354   3.898
   17UNL     H9 3300   4.436   5.248   3.913
   17UNL    H10 3301   4.553   5.259   4.045
   18UNL     H0 3302   2.929   4.959   4.621
   18UNL     H1 3303   2.698   4.878   4.490
   18UNL     C2 3304   2.916   4.941   4.516
   18UNL     C3 3305   2.797   4.899   4.451
   18UNL     C4 3306   2.955   4.927   4.321
   18UNL     C5 3307   3.033   4.937   4.193
   18UNL     N6 3308   3.017   4.957   4.434
   18UNL     N7 3309   2.823   4.890   4.323
   18UNL     H8 3310   3.124   4.876   4.196
   18UNL     H9 3311   3.062   5.041   4.173
   18UNL    H10 3312   2.974   4.903   4.107
    1Co      Co 3313   1.224   2.768   0.599
    2Co      Co 3314   0.246   3.464   0.600
    3Co      Co 3315   0.736   2.598   0.902
    4Co      Co 3316   0.734   3.635   0.296
    5Co      Co 3317   0.244   2.942   0.897
    6Co      Co 3318   1.224   3.288   0.303
    7UNL     H0 3319   0.449   3.024   0.715
    7UNL     H1 3320   0.460   3.267   0.580
    7UNL     C2 3321   0.378   3.106   0.719
    7UNL     C3 3322   0.386   3.229   0.649
    7UNL     C4 3323   0.217   3.212   0.766
    7UNL     C5 3324   0.085   3.246   0.830
    7UNL     N6 3325   0.272   3.096   0.795
    7UNL     N7 3326   0.280   3.299   0.681
    7UNL     H8 3327   0.020   3.158   0.839
    7UNL     H9 3328   0.029   3.321   0.771
    7UNL    H10 3329   0.099   3.288   0.930
    8UNL     H0 3330   0.764   3.871   0.135
    8UNL     H1 3331   4.685   1.109   4.654
    8UNL     C2 3332   0.751   3.788   0.066
    8UNL     C3 3333   4.670   1.025   4.722
    8UNL     C4 3334   4.641   0.835   4.794
    8UNL     C5 3335   0.710   3.454   0.000
    8UNL     N6 3336   0.731   3.667   0.113
    8UNL     N7 3337   4.652   0.904   4.677
    8UNL     H8 3338   0.801   3.407   0.039
    8UNL     H9 3339   4.608   0.644   4.697
    8UNL    H10 3340   0.627   3.423   0.065
    9UNL     H0 3341   0.280   3.486   0.883
    9UNL     H1 3342   0.285   3.722   1.029
    9UNL     C2 3343   0.266   3.587   0.847
    9UNL     C3 3344   0.269   3.706   0.924
    9UNL     C4 3345   0.235   3.739   0.723
    9UNL     C5 3346   0.210   3.812   0.594
    9UNL     N6 3347   0.243   3.607   0.720
    9UNL     N7 3348   0.247   3.806   0.842
    9UNL     H8 3349   0.256   3.762   0.508
    9UNL     H9 3350   0.252   3.914   0.596
    9UNL    H10 3351   0.103   3.821   0.574
   10UNL     H0 3352   0.482   2.517   0.796
   10UNL     H1 3353   0.251   2.670   0.793
   10UNL     C2 3354   0.470   2.618   0.829
   10UNL     C3 3355   0.350   2.695   0.827
   10UNL     C4 3356   0.510   2.796   0.908
   10UNL     C5 3357   0.589   2.906   0.975
   10UNL     N6 3358   0.572   2.684   0.879
   10UNL     N7 3359   0.377   2.812   0.878
   10UNL     H8 3360   0.604   2.991   0.907
   10UNL     H9 3361   0.688   2.873   1.009
   10UNL    H10 3362   0.536   2.944   1.063
   11UNL     H0 3363   0.253   3.509   0.317
   11UNL     H1 3364   0.477   3.583   0.170
   11UNL     C2 3365   0.354   3.525   0.353
   11UNL     C3 3366   0.467   3.563   0.276
   11UNL     C4 3367   0.509   3.542   0.477
   11UNL     C5 3368   0.586   3.543   0.606
   11UNL     N6 3369   0.381   3.509   0.481
   11UNL     N7 3370   0.569   3.573   0.357
   11UNL     H8 3371   0.655   3.628   0.611
   11UNL     H9 3372   0.646   3.452   0.616
   11UNL    H10 3373   0.521   3.550   0.694
   12UNL     H0 3374   0.941   2.711   1.065
   12UNL     H1 3375   0.950   2.708   1.342
   12UNL     C2 3376   0.870   2.667   1.133
   12UNL     C3 3377   0.877   2.668   1.275
   12UNL     C4 3378   0.707   2.576   1.201
   12UNL     C5 3379   0.575   2.504   1.198
   12UNL     N6 3380   0.763   2.606   1.086
   12UNL     N7 3381   0.770   2.607   1.319
   12UNL     H8 3382   0.588   2.398   1.176
   12UNL     H9 3383   0.507   2.546   1.123
   12UNL    H10 3384   0.523   2.511   1.295
   13UNL     H0 3385   1.433   2.334   0.474
   13UNL     H1 3386   1.439   2.572   0.617
   13UNL     C2 3387   1.360   2.414   0.473
   13UNL     C3 3388   1.365   2.535   0.547
   13UNL     C4 3389   1.196   2.518   0.430
   13UNL     C5 3390   1.063   2.552   0.369
   13UNL     N6 3391   1.254   2.404   0.397
   13UNL     N7 3392   1.257   2.603   0.519
   13UNL     H8 3393   1.017   2.467   0.316
   13UNL     H9 3394   1.073   2.633   0.297
   13UNL    H10 3395   0.991   2.584   0.446
   14UNL     H0 3396   0.747   2.827   0.728
   14UNL     H1 3397   0.968   2.908   0.581
   14UNL     C2 3398   0.845   2.784   0.728
   14UNL     C3 3399   0.957   2.827   0.651
   14UNL     C4 3400   0.997   2.661   0.767
   14UNL     C5 3401   1.070   2.543   0.824
   14UNL     N6 3402   0.871   2.679   0.803
   14UNL     N7 3403   1.056   2.746   0.678
   14UNL     H8 3404   1.177   2.546   0.801
   14UNL     H9 3405   1.061   2.538   0.933
   14UNL    H10 3406   1.031   2.449   0.783
   15UNL     H0 3407   0.744   3.368   0.400
   15UNL     H1 3408   0.968   3.206   0.412
   15UNL     C2 3409   0.844   3.391   0.368
   15UNL     C3 3410   0.957   3.307   0.375
   15UNL     C4 3411   0.998   3.490   0.290
   15UNL     C5 3412   1.075   3.602   0.224
   15UNL     N6 3413   0.870   3.509   0.316
   15UNL     N7 3414   1.059   3.372   0.324
   15UNL     H8 3415   1.011   3.662   0.158
   15UNL     H9 3416   1.157   3.563   0.162
   15UNL    H10 3417   1.118   3.669   0.299
   16UNL     H0 3418   1.257   3.031   0.179
   16UNL     H1 3419   1.264   2.787   0.312
   16UNL     C2 3420   1.243   3.013   0.285
   16UNL     C3 3421   1.247   2.887   0.350
   16UNL     C4 3422   1.215   3.045   0.478
   16UNL     C5 3423   1.190   3.120   0.607
   16UNL     N6 3424   1.221   3.113   0.366
   16UNL     N7 3425   1.228   2.908   0.477
   16UNL     H8 3426   1.225   3.224   0.601
   16UNL     H9 3427   1.243   3.074   0.691
   16UNL    H10 3428   1.084   3.122   0.631
   17UNL     H0 3429   1.235   3.516   0.478
   17UNL     H1 3430   1.459   3.603   0.617
   17UNL     C2 3431   1.335   3.474   0.476
   17UNL     C3 3432   1.447   3.521   0.548
   17UNL     C4 3433   1.487   3.355   0.432
   17UNL     C5 3434   1.563   3.240   0.371
   17UNL     N6 3435   1.360   3.369   0.401
   17UNL     N7 3436   1.548   3.442   0.519
   17UNL     H8 3437   1.639   3.277   0.301
   17UNL     H9 3438   1.499   3.171   0.315
   17UNL    H10 3439   1.615   3.181   0.448
   18UNL     H0 3440   5.866   2.882   1.024
   18UNL     H1 3441   5.635   2.801   0.892
   18UNL     C2 3442   5.853   2.864   0.918
   18UNL     C3 3443   5.734   2.822   0.853
   18UNL     C4 3444   0.017   2.849   0.724
   18UNL     C5 3445   0.095   2.860   0.595
   18UNL     N6 3446   0.079   2.879   0.836
   18UNL     N7 3447   5.760   2.812   0.725
   18UNL     H8 3448   0.186   2.799   0.598
   18UNL     H9 3449   0.125   2.964   0.576
   18UNL    H10 3450   0.037   2.826   0.509
    1Co      Co 3451   0.735   2.075   1.799
    2Co      Co 3452   5.631   2.772   1.800
    3Co      Co 3453   0.246   1.905   2.101
    4Co      Co 3454   0.244   2.942   1.496
    5Co      Co 3455   5.630   2.250   2.096
    6Co      Co 3456   0.735   2.596   1.502
    7UNL     H0 3457   5.834   2.332   1.914
    7UNL     H1 3458   5.845   2.575   1.780
    7UNL     C2 3459   5.763   2.414   1.918
    7UNL     C3 3460   5.771   2.537   1.849
    7UNL     C4 3461   5.602   2.520   1.965
    7UNL     C5 3462   5.470   2.554   2.029
    7UNL     N6 3463   5.657   2.404   1.995
    7UNL     N7 3464   5.665   2.607   1.880
    7UNL     H8 3465   5.405   2.466   2.038
    7UNL     H9 3466   5.415   2.629   1.971
    7UNL    H10 3467   5.484   2.595   2.130
    8UNL     H0 3468   0.274   3.178   1.334
    8UNL     H1 3469   0.279   3.185   1.057
    8UNL     C2 3470   0.261   3.096   1.266
    8UNL     C3 3471   0.264   3.102   1.124
    8UNL     C4 3472   0.235   2.912   1.197
    8UNL     C5 3473   0.221   2.762   1.200
    8UNL     N6 3474   0.241   2.975   1.312
    8UNL     N7 3475   0.246   2.981   1.079
    8UNL     H8 3476   0.312   2.714   1.238
    8UNL     H9 3477   0.202   2.720   1.100
    8UNL    H10 3478   0.137   2.730   1.264
    9UNL     H0 3479   5.665   2.794   2.082
    9UNL     H1 3480   5.671   3.030   2.229
    9UNL     C2 3481   5.651   2.894   2.046
    9UNL     C3 3482   5.654   3.013   2.123
    9UNL     C4 3483   5.620   3.047   1.922
    9UNL     C5 3484   5.595   3.120   1.793
    9UNL     N6 3485   5.628   2.915   1.919
    9UNL     N7 3486   5.632   3.114   2.041
    9UNL     H8 3487   5.641   3.070   1.707
    9UNL     H9 3488   5.636   3.222   1.796
    9UNL    H10 3489   5.488   3.128   1.773
   10UNL     H0 3490   5.867   1.824   1.995
   10UNL     H1 3491   5.636   1.978   1.992
   10UNL     C2 3492   5.855   1.926   2.028
   10UNL     C3 3493   5.735   2.003   2.026
   10UNL     C4 3494   0.021   2.104   2.107
   10UNL     C5 3495   0.099   2.214   2.174
   10UNL     N6 3496   0.082   1.992   2.078
   10UNL     N7 3497   5.763   2.120   2.077
   10UNL     H8 3498   0.115   2.298   2.106
   10UNL     H9 3499   0.198   2.181   2.209
   10UNL    H10 3500   0.046   2.252   2.262
   11UNL     H0 3501   5.638   2.817   1.517
   11UNL     H1 3502   5.862   2.891   1.370
   11UNL     C2 3503   5.739   2.833   1.552
   11UNL     C3 3504   5.852   2.871   1.475
   11UNL     C4 3505   0.019   2.850   1.676
   11UNL     C5 3506   0.097   2.851   1.805
   11UNL     N6 3507   5.766   2.817   1.680
   11UNL     N7 3508   0.079   2.881   1.557
   11UNL     H8 3509   0.165   2.936   1.810
   11UNL     H9 3510   0.157   2.759   1.815
   11UNL    H10 3511   0.032   2.857   1.893
   12UNL     H0 3512   0.452   2.018   2.264
   12UNL     H1 3513   0.461   2.016   2.541
   12UNL     C2 3514   0.380   1.975   2.332
   12UNL     C3 3515   0.387   1.975   2.474
   12UNL     C4 3516   0.218   1.883   2.401
   12UNL     C5 3517   0.085   1.812   2.398
   12UNL     N6 3518   0.274   1.914   2.286
   12UNL     N7 3519   0.280   1.914   2.519
   12UNL     H8 3520   0.098   1.705   2.375
   12UNL     H9 3521   0.018   1.854   2.322
   12UNL    H10 3522   0.033   1.819   2.494
   13UNL     H0 3523   0.944   1.642   1.673
   13UNL     H1 3524   0.949   1.880   1.816
   13UNL     C2 3525   0.871   1.722   1.672
   13UNL     C3 3526   0.876   1.842   1.746
   13UNL     C4 3527   0.707   1.825   1.630
   13UNL     C5 3528   0.573   1.859   1.568
   13UNL     N6 3529   0.764   1.712   1.596
   13UNL     N7 3530   0.768   1.911   1.718
   13UNL     H8 3531   0.528   1.774   1.516
   13UNL     H9 3532   0.583   1.941   1.496
   13UNL    H10 3533   0.502   1.892   1.645
   14UNL     H0 3534   0.257   2.135   1.927
   14UNL     H1 3535   0.478   2.216   1.780
   14UNL     C2 3536   0.356   2.091   1.927
   14UNL     C3 3537   0.467   2.135   1.850
   14UNL     C4 3538   0.507   1.969   1.966
   14UNL     C5 3539   0.580   1.850   2.023
   14UNL     N6 3540   0.382   1.987   2.002
   14UNL     N7 3541   0.567   2.054   1.877
   14UNL     H8 3542   0.688   1.854   2.000
   14UNL     H9 3543   0.571   1.846   2.133
   14UNL    H10 3544   0.541   1.756   1.982
   15UNL     H0 3545   0.254   2.676   1.599
   15UNL     H1 3546   0.479   2.513   1.611
   15UNL     C2 3547   0.354   2.699   1.567
   15UNL     C3 3548   0.468   2.614   1.574
   15UNL     C4 3549   0.508   2.797   1.489
   15UNL     C5 3550   0.585   2.909   1.423
   15UNL     N6 3551   0.381   2.817   1.515
   15UNL     N7 3552   0.569   2.679   1.523
   15UNL     H8 3553   0.522   2.970   1.357
   15UNL     H9 3554   0.668   2.871   1.362
   15UNL    H10 3555   0.628   2.976   1.498
   16UNL     H0 3556   0.767   2.339   1.378
   16UNL     H1 3557   0.774   2.095   1.511
   16UNL     C2 3558   0.754   2.320   1.484
   16UNL     C3 3559   0.758   2.195   1.549
   16UNL     C4 3560   0.725   2.352   1.678
   16UNL     C5 3561   0.701   2.428   1.806
   16UNL     N6 3562   0.731   2.421   1.565
   16UNL     N7 3563   0.738   2.216   1.677
   16UNL     H8 3564   0.736   2.532   1.800
   16UNL     H9 3565   0.753   2.382   1.890
   16UNL    H10 3566   0.594   2.430   1.830
   17UNL     H0 3567   0.745   2.823   1.677
   17UNL     H1 3568   0.969   2.911   1.816
   17UNL     C2 3569   0.845   2.782   1.675
   17UNL     C3 3570   0.958   2.828   1.747
   17UNL     C4 3571   0.998   2.662   1.632
   17UNL     C5 3572   1.074   2.548   1.570
   17UNL     N6 3573   0.871   2.677   1.601
   17UNL     N7 3574   1.059   2.750   1.718
   17UNL     H8 3575   1.150   2.585   1.500
   17UNL     H9 3576   1.009   2.479   1.515
   17UNL    H10 3577   1.126   2.489   1.647
   18UNL     H0 3578   5.377   2.190   2.223
   18UNL     H1 3579   5.146   2.108   2.091
   18UNL     C2 3580   5.363   2.171   2.117
   18UNL     C3 3581   5.244   2.130   2.052
   18UNL     C4 3582   5.402   2.157   1.923
   18UNL     C5 3583   5.480   2.168   1.794
   18UNL     N6 3584   5.465   2.187   2.035
   18UNL     N7 3585   5.271   2.120   1.924
   18UNL     H8 3586   5.572   2.107   1.797
   18UNL     H9 3587   5.510   2.272   1.775
   18UNL    H10 3588   5.422   2.134   1.708
    1Co      Co 3589   0.245   1.383   2.998
    2Co      Co 3590   5.141   2.079   2.999
    3Co      Co 3591   5.632   1.213   3.301
    4Co      Co 3592   5.629   2.250   2.695
    5Co      Co 3593   5.140   1.557   3.295
    6Co      Co 3594   0.245   1.904   2.701
    7UNL     H0 3595   5.345   1.640   3.113
    7UNL     H1 3596   5.356   1.883   2.979
    7UNL     C2 3597   5.274   1.721   3.118
    7UNL     C3 3598   5.282   1.845   3.048
    7UNL     C4 3599   5.113   1.828   3.164
    7UNL     C5 3600   4.980   1.862   3.228
    7UNL     N6 3601   5.168   1.712   3.194
    7UNL     N7 3602   5.176   1.915   3.079
    7UNL     H8 3603   4.915   1.774   3.237
    7UNL     H9 3604   4.925   1.936   3.170
    7UNL    H10 3605   4.995   1.903   3.329
    8UNL     H0 3606   5.660   2.486   2.533
    8UNL     H1 3607   5.664   2.493   2.256
    8UNL     C2 3608   5.647   2.404   2.465
    8UNL     C3 3609   5.649   2.410   2.323
    8UNL     C4 3610   5.620   2.219   2.396
    8UNL     C5 3611   5.606   2.069   2.399
    8UNL     N6 3612   5.626   2.283   2.511
    8UNL     N7 3613   5.631   2.288   2.278
    8UNL     H8 3614   5.697   2.022   2.437
    8UNL     H9 3615   5.587   2.028   2.299
    8UNL    H10 3616   5.523   2.038   2.463
    9UNL     H0 3617   5.176   2.101   3.282
    9UNL     H1 3618   5.181   2.337   3.428
    9UNL     C2 3619   5.161   2.202   3.246
    9UNL     C3 3620   5.164   2.321   3.322
    9UNL     C4 3621   5.131   2.354   3.122
    9UNL     C5 3622   5.106   2.428   2.992
    9UNL     N6 3623   5.138   2.223   3.118
    9UNL     N7 3624   5.143   2.421   3.241
    9UNL     H8 3625   5.152   2.377   2.906
    9UNL     H9 3626   5.147   2.529   2.995
    9UNL    H10 3627   4.998   2.436   2.972
   10UNL     H0 3628   5.378   1.132   3.194
   10UNL     H1 3629   5.146   1.285   3.191
   10UNL     C2 3630   5.365   1.234   3.228
   10UNL     C3 3631   5.246   1.310   3.225
   10UNL     C4 3632   5.406   1.412   3.306
   10UNL     C5 3633   5.484   1.522   3.373
   10UNL     N6 3634   5.468   1.299   3.277
   10UNL     N7 3635   5.273   1.428   3.276
   10UNL     H8 3636   5.500   1.606   3.305
   10UNL     H9 3637   5.583   1.488   3.408
   10UNL    H10 3638   5.431   1.560   3.462
   11UNL     H0 3639   5.149   2.125   2.716
   11UNL     H1 3640   5.373   2.199   2.569
   11UNL     C2 3641   5.250   2.141   2.752
   11UNL     C3 3642   5.362   2.178   2.674
   11UNL     C4 3643   5.404   2.157   2.875
   11UNL     C5 3644   5.482   2.158   3.004
   11UNL     N6 3645   5.277   2.125   2.879
   11UNL     N7 3646   5.464   2.189   2.756
   11UNL     H8 3647   5.550   2.244   3.009
   11UNL     H9 3648   5.542   2.067   3.014
   11UNL    H10 3649   5.417   2.165   3.093
   12UNL     H0 3650   5.837   1.326   3.463
   12UNL     H1 3651   5.846   1.324   3.741
   12UNL     C2 3652   5.766   1.282   3.532
   12UNL     C3 3653   5.772   1.283   3.673
   12UNL     C4 3654   5.603   1.191   3.600
   12UNL     C5 3655   5.470   1.120   3.597
   12UNL     N6 3656   5.659   1.222   3.485
   12UNL     N7 3657   5.665   1.222   3.718
   12UNL     H8 3658   5.484   1.013   3.574
   12UNL     H9 3659   5.403   1.162   3.521
   12UNL    H10 3660   5.419   1.126   3.693
   13UNL     H0 3661   0.454   0.950   2.873
   13UNL     H1 3662   0.459   1.188   3.016
   13UNL     C2 3663   0.381   1.030   2.871
   13UNL     C3 3664   0.386   1.150   2.946
   13UNL     C4 3665   0.217   1.133   2.829
   13UNL     C5 3666   0.084   1.167   2.768
   13UNL     N6 3667   0.275   1.020   2.795
   13UNL     N7 3668   0.278   1.218   2.917
   13UNL     H8 3669   0.038   1.082   2.715
   13UNL     H9 3670   0.094   1.249   2.695
   13UNL    H10 3671   0.012   1.199   2.844
   14UNL     H0 3672   5.642   1.443   3.127
   14UNL     H1 3673   5.863   1.524   2.979
   14UNL     C2 3674   5.741   1.399   3.126
   14UNL     C3 3675   5.853   1.442   3.050
   14UNL     C4 3676   0.018   1.277   3.166
   14UNL     C5 3677   0.091   1.158   3.222
   14UNL     N6 3678   5.767   1.295   3.201
   14UNL     N7 3679   0.077   1.362   3.076
   14UNL     H8 3680   0.198   1.161   3.200
   14UNL     H9 3681   0.081   1.153   3.332
   14UNL    H10 3682   0.052   1.064   3.181
   15UNL     H0 3683   5.639   1.983   2.798
   15UNL     H1 3684   5.864   1.821   2.810
   15UNL     C2 3685   5.740   2.007   2.766
   15UNL     C3 3686   5.853   1.922   2.773
   15UNL     C4 3687   0.019   2.105   2.688
   15UNL     C5 3688   0.096   2.217   2.622
   15UNL     N6 3689   5.766   2.124   2.714
   15UNL     N7 3690   0.080   1.987   2.722
   15UNL     H8 3691   0.032   2.278   2.556
   15UNL     H9 3692   0.178   2.179   2.561
   15UNL    H10 3693   0.139   2.284   2.698
   16UNL     H0 3694   0.278   1.646   2.577
   16UNL     H1 3695   0.285   1.403   2.710
   16UNL     C2 3696   0.265   1.628   2.683
   16UNL     C3 3697   0.268   1.502   2.748
   16UNL     C4 3698   0.236   1.660   2.877
   16UNL     C5 3699   0.211   1.736   3.005
   16UNL     N6 3700   0.242   1.728   2.764
   16UNL     N7 3701   0.248   1.524   2.876
   16UNL     H8 3702   0.246   1.840   3.000
   16UNL     H9 3703   0.263   1.689   3.090
   16UNL    H10 3704   0.104   1.738   3.029
   17UNL     H0 3705   0.256   2.131   2.877
   17UNL     H1 3706   0.480   2.218   3.015
   17UNL     C2 3707   0.355   2.090   2.875
   17UNL     C3 3708   0.468   2.136   2.947
   17UNL     C4 3709   0.508   1.970   2.831
   17UNL     C5 3710   0.584   1.856   2.769
   17UNL     N6 3711   0.381   1.985   2.800
   17UNL     N7 3712   0.569   2.057   2.917
   17UNL     H8 3713   0.660   1.892   2.699
   17UNL     H9 3714   0.520   1.786   2.714
   17UNL    H10 3715   0.636   1.797   2.846
   18UNL     H0 3716   4.887   1.498   3.422
   18UNL     H1 3717   4.656   1.416   3.290
   18UNL     C2 3718   4.874   1.479   3.316
   18UNL     C3 3719   4.755   1.437   3.252
   18UNL     C4 3720   4.913   1.465   3.122
   18UNL     C5 3721   4.991   1.476   2.994
   18UNL     N6 3722   4.975   1.495   3.234
   18UNL     N7 3723   4.781   1.428   3.124
   18UNL     H8 3724   5.082   1.414   2.997
   18UNL     H9 3725   5.021   1.579   2.974
   18UNL    H10 3726   4.932   1.442   2.907
    1Co      Co 3727   5.630   0.691   4.197
    2Co      Co 3728   4.652   1.387   4.198
    3Co      Co 3729   5.142   0.521   4.500
    4Co      Co 3730   5.140   1.558   3.894
    5Co      Co 3731   4.651   0.865   4.494
    6Co      Co 3732   5.630   1.212   3.901
    7UNL     H0 3733   4.855   0.948   4.312
    7UNL     H1 3734   4.866   1.190   4.178
    7UNL     C2 3735   4.784   1.029   4.317
    7UNL     C3 3736   4.792   1.152   4.247
    7UNL     C4 3737   4.623   1.135   4.363
    7UNL     C5 3738   4.491   1.169   4.427
    7UNL     N6 3739   4.678   1.019   4.393
    7UNL     N7 3740   4.686   1.222   4.279
    7UNL     H8 3741   4.425   1.082   4.436
    7UNL     H9 3742   4.436   1.244   4.369
    7UNL    H10 3743   4.505   1.210   4.528
    8UNL     H0 3744   5.170   1.794   3.733
    8UNL     H1 3745   5.174   1.801   3.455
    8UNL     C2 3746   5.157   1.711   3.664
    8UNL     C3 3747   5.160   1.718   3.522
    8UNL     C4 3748   5.131   1.527   3.595
    8UNL     C5 3749   5.116   1.377   3.598
    8UNL     N6 3750   5.137   1.590   3.710
    8UNL     N7 3751   5.142   1.596   3.477
    8UNL     H8 3752   5.208   1.330   3.637
    8UNL     H9 3753   5.098   1.336   3.498
    8UNL    H10 3754   5.033   1.346   3.662
    9UNL     H0 3755   4.686   1.409   4.481
    9UNL     H1 3756   4.692   1.645   4.627
    9UNL     C2 3757   4.672   1.510   4.445
    9UNL     C3 3758   4.675   1.629   4.522
    9UNL     C4 3759   4.641   1.662   4.321
    9UNL     C5 3760   4.616   1.735   4.192
    9UNL     N6 3761   4.649   1.531   4.317
    9UNL     N7 3762   4.653   1.729   4.440
    9UNL     H8 3763   4.662   1.685   4.106
    9UNL     H9 3764   4.658   1.837   4.194
    9UNL    H10 3765   4.509   1.744   4.172
   10UNL     H0 3766   4.888   0.440   4.393
   10UNL     H1 3767   4.657   0.593   4.391
   10UNL     C2 3768   4.876   0.542   4.427
   10UNL     C3 3769   4.756   0.618   4.424
   10UNL     C4 3770   4.916   0.720   4.505
   10UNL     C5 3771   4.995   0.829   4.573
   10UNL     N6 3772   4.978   0.607   4.476
   10UNL     N7 3773   4.784   0.736   4.475
   10UNL     H8 3774   5.011   0.914   4.504
   10UNL     H9 3775   5.094   0.796   4.607
   10UNL    H10 3776   4.942   0.867   4.661
   11UNL     H0 3777   4.659   1.433   3.915
   11UNL     H1 3778   4.883   1.506   3.768
   11UNL     C2 3779   4.760   1.448   3.951
   11UNL     C3 3780   4.873   1.486   3.874
   11UNL     C4 3781   4.915   1.465   4.074
   11UNL     C5 3782   4.992   1.466   4.204
   11UNL     N6 3783   4.787   1.432   4.078
   11UNL     N7 3784   4.975   1.496   3.955
   11UNL     H8 3785   5.061   1.551   4.208
   11UNL     H9 3786   5.052   1.375   4.214
   11UNL    H10 3787   4.927   1.473   4.292
   12UNL     H0 3788   5.348   0.634   4.663
   12UNL     H1 3789   1.440   3.401   0.143
   12UNL     C2 3790   5.276   0.590   4.731
   12UNL     C3 3791   1.366   3.360   0.075
   12UNL     C4 3792   1.197   3.268   0.002
   12UNL     C5 3793   4.981   0.427   4.796
   12UNL     N6 3794   5.170   0.530   4.684
   12UNL     N7 3795   1.259   3.299   0.120
   12UNL     H8 3796   4.994   0.321   4.773
   12UNL     H9 3797   4.913   0.470   4.721
   12UNL    H10 3798   1.012   3.203   0.096
   13UNL     H0 3799   5.839   0.258   4.072
   13UNL     H1 3800   5.845   0.495   4.215
   13UNL     C2 3801   5.766   0.337   4.071
   13UNL     C3 3802   5.772   0.458   4.145
   13UNL     C4 3803   5.602   0.441   4.028
   13UNL     C5 3804   5.469   0.475   3.967
   13UNL     N6 3805   5.660   0.327   3.994
   13UNL     N7 3806   5.664   0.526   4.116
   13UNL     H8 3807   5.424   0.390   3.914
   13UNL     H9 3808   5.479   0.556   3.894
   13UNL    H10 3809   5.397   0.507   4.043
   14UNL     H0 3810   5.153   0.750   4.326
   14UNL     H1 3811   5.374   0.831   4.178
   14UNL     C2 3812   5.252   0.707   4.325
   14UNL     C3 3813   5.363   0.750   4.249
   14UNL     C4 3814   5.403   0.585   4.365
   14UNL     C5 3815   5.476   0.466   4.422
   14UNL     N6 3816   5.277   0.602   4.401
   14UNL     N7 3817   5.463   0.670   4.276
   14UNL     H8 3818   5.583   0.469   4.399
   14UNL     H9 3819   5.466   0.461   4.531
   14UNL    H10 3820   5.437   0.372   4.380
   15UNL     H0 3821   5.150   1.291   3.998
   15UNL     H1 3822   5.375   1.129   4.010
   15UNL     C2 3823   5.250   1.315   3.965
   15UNL     C3 3824   5.364   1.230   3.973
   15UNL     C4 3825   5.404   1.413   3.887
   15UNL     C5 3826   5.481   1.525   3.822
   15UNL     N6 3827   5.277   1.432   3.914
   15UNL     N7 3828   5.465   1.295   3.922
   15UNL     H8 3829   5.418   1.585   3.756
   15UNL     H9 3830   5.563   1.486   3.760
   15UNL    H10 3831   5.524   1.592   3.897
   16UNL     H0 3832   5.663   0.954   3.777
   16UNL     H1 3833   5.670   0.710   3.909
   16UNL     C2 3834   5.650   0.936   3.882
   16UNL     C3 3835   5.654   0.810   3.948
   16UNL     C4 3836   5.621   0.968   4.076
   16UNL     C5 3837   5.597   1.043   4.204
   16UNL     N6 3838   5.627   1.036   3.964
   16UNL     N7 3839   5.634   0.831   4.075
   16UNL     H8 3840   5.631   1.147   4.199
   16UNL     H9 3841   5.649   0.997   4.289
   16UNL    H10 3842   5.490   1.046   4.229
   17UNL     H0 3843   5.641   1.439   4.076
   17UNL     H1 3844   5.865   1.526   4.215
   17UNL     C2 3845   5.741   1.397   4.074
   17UNL     C3 3846   5.854   1.444   4.146
   17UNL     C4 3847   0.019   1.278   4.030
   17UNL     C5 3848   0.095   1.163   3.969
   17UNL     N6 3849   5.766   1.293   3.999
   17UNL     N7 3850   0.080   1.365   4.116
   17UNL     H8 3851   0.171   1.200   3.898
   17UNL     H9 3852   0.030   1.094   3.913
   17UNL    H10 3853   0.147   1.105   4.045
   18UNL     H0 3854   4.397   0.805   4.621
   18UNL     H1 3855   4.167   0.724   4.490
   18UNL     C2 3856   4.384   0.787   4.516
   18UNL     C3 3857   4.265   0.745   4.451
   18UNL     C4 3858   4.423   0.772   4.321
   18UNL     C5 3859   4.501   0.783   4.193
   18UNL     N6 3860   4.486   0.802   4.434
   18UNL     N7 3861   4.292   0.736   4.323
   18UNL     H8 3862   4.593   0.722   4.196
   18UNL     H9 3863   4.531   0.887   4.173
   18UNL    H10 3864   4.443   0.749   4.107
    1Co      Co 3865   0.735   4.152   0.599
    2Co      Co 3866   5.631   4.849   0.600
    3Co      Co 3867   0.246   3.982   0.902
    4Co      Co 3868   0.244   5.019   0.296
    5Co      Co 3869   5.630   4.327   0.897
    6Co      Co 3870   0.735   4.673   0.303
    7UNL     H0 3871   5.834   4.409   0.715
    7UNL     H1 3872   5.845   4.652   0.580
    7UNL     C2 3873   5.763   4.491   0.719
    7UNL     C3 3874   5.771   4.614   0.649
    7UNL     C4 3875   5.602   4.597   0.766
    7UNL     C5 3876   5.470   4.631   0.830
    7UNL     N6 3877   5.657   4.481   0.795
    7UNL     N7 3878   5.665   4.684   0.681
    7UNL     H8 3879   5.405   4.543   0.839
    7UNL     H9 3880   5.415   4.706   0.771
    7UNL    H10 3881   5.484   4.672   0.930
    8UNL     H0 3882   0.274   5.255   0.135
    8UNL     H1 3883   4.195   2.493   4.654
    8UNL     C2 3884   0.261   5.173   0.066
    8UNL     C3 3885   4.180   2.410   4.722
    8UNL     C4 3886   4.151   2.219   4.794
    8UNL     C5 3887   0.221   4.839   0.000
    8UNL     N6 3888   0.241   5.052   0.113
    8UNL     N7 3889   4.162   2.288   4.677
    8UNL     H8 3890   0.312   4.791   0.039
    8UNL     H9 3891   4.118   2.028   4.697
    8UNL    H10 3892   0.137   4.807   0.065
    9UNL     H0 3893   5.666   4.871   0.883
    9UNL     H1 3894   5.671   5.107   1.029
    9UNL     C2 3895   5.651   4.971   0.847
    9UNL     C3 3896   5.654   5.090   0.924
    9UNL     C4 3897   5.620   5.124   0.723
    9UNL     C5 3898   5.595   5.197   0.594
    9UNL     N6 3899   5.628   4.992   0.720
    9UNL     N7 3900   5.632   5.191   0.842
    9UNL     H8 3901   5.641   5.146   0.508
    9UNL     H9 3902   5.637   5.299   0.597
    9UNL    H10 3903   5.488   5.206   0.574
   10UNL     H0 3904   5.867   3.901   0.796
   10UNL     H1 3905   5.636   4.055   0.793
   10UNL     C2 3906   5.855   4.003   0.829
   10UNL     C3 3907   5.735   4.080   0.827
   10UNL     C4 3908   0.020   4.181   0.908
   10UNL     C5 3909   0.099   4.291   0.975
   10UNL     N6 3910   0.082   4.069   0.879
   10UNL     N7 3911   5.763   4.197   0.878
   10UNL     H8 3912   0.115   4.375   0.906
   10UNL     H9 3913   0.198   4.258   1.009
   10UNL    H10 3914   0.046   4.329   1.063
   11UNL     H0 3915   5.638   4.894   0.317
   11UNL     H1 3916   5.862   4.968   0.170
   11UNL     C2 3917   5.739   4.910   0.353
   11UNL     C3 3918   5.852   4.948   0.276
   11UNL     C4 3919   0.019   4.927   0.477
   11UNL     C5 3920   0.097   4.928   0.606
   11UNL     N6 3921   5.766   4.894   0.481
   11UNL     N7 3922   0.079   4.958   0.357
   11UNL     H8 3923   0.165   5.013   0.611
   11UNL     H9 3924   0.157   4.836   0.616
   11UNL    H10 3925   0.032   4.934   0.694
   12UNL     H0 3926   0.452   4.095   1.065
   12UNL     H1 3927   0.461   4.093   1.342
   12UNL     C2 3928   0.380   4.052   1.133
   12UNL     C3 3929   0.387   4.052   1.275
   12UNL     C4 3930   0.218   3.960   1.201
   12UNL     C5 3931   0.085   3.889   1.198
   12UNL     N6 3932   0.274   3.991   1.086
   12UNL     N7 3933   0.280   3.991   1.319
   12UNL     H8 3934   0.098   3.782   1.176
   12UNL     H9 3935   0.018   3.931   1.123
   12UNL    H10 3936   0.033   3.896   1.295
   13UNL     H0 3937   0.944   3.719   0.474
   13UNL     H1 3938   0.949   3.957   0.617
   13UNL     C2 3939   0.871   3.799   0.473
   13UNL     C3 3940   0.876   3.919   0.547
   13UNL     C4 3941   0.707   3.902   0.430
   13UNL     C5 3942   0.573   3.936   0.369
   13UNL     N6 3943   0.764   3.789   0.397
   13UNL     N7 3944   0.768   3.988   0.519
   13UNL     H8 3945   0.528   3.852   0.316
   13UNL     H9 3946   0.583   4.018   0.297
   13UNL    H10 3947   0.502   3.969   0.446
   14UNL     H0 3948   0.257   4.212   0.728
   14UNL     H1 3949   0.478   4.293   0.581
   14UNL     C2 3950   0.356   4.168   0.728
   14UNL     C3 3951   0.467   4.212   0.651
   14UNL     C4 3952   0.507   4.046   0.767
   14UNL     C5 3953   0.580   3.927   0.824
   14UNL     N6 3954   0.382   4.064   0.803
   14UNL     N7 3955   0.567   4.131   0.678
   14UNL     H8 3956   0.688   3.931   0.801
   14UNL     H9 3957   0.571   3.923   0.933
   14UNL    H10 3958   0.541   3.833   0.783
   15UNL     H0 3959   0.254   4.753   0.400
   15UNL     H1 3960   0.479   4.590   0.412
   15UNL     C2 3961   0.354   4.776   0.368
   15UNL     C3 3962   0.468   4.691   0.375
   15UNL     C4 3963   0.508   4.874   0.290
   15UNL     C5 3964   0.585   4.986   0.224
   15UNL     N6 3965   0.381   4.894   0.316
   15UNL     N7 3966   0.569   4.757   0.324
   15UNL     H8 3967   0.522   5.047   0.157
   15UNL     H9 3968   0.668   4.948   0.163
   15UNL    H10 3969   0.628   5.053   0.299
   16UNL     H0 3970   0.767   4.416   0.179
   16UNL     H1 3971   0.774   4.172   0.312
   16UNL     C2 3972   0.754   4.397   0.285
   16UNL     C3 3973   0.758   4.272   0.350
   16UNL     C4 3974   0.725   4.429   0.479
   16UNL     C5 3975   0.701   4.505   0.607
   16UNL     N6 3976   0.731   4.498   0.366
   16UNL     N7 3977   0.738   4.293   0.478
   16UNL     H8 3978   0.736   4.609   0.601
   16UNL     H9 3979   0.753   4.459   0.691
   16UNL    H10 3980   0.594   4.507   0.631
   17UNL     H0 3981   0.745   4.900   0.478
   17UNL     H1 3982   0.969   4.988   0.617
   17UNL     C2 3983   0.845   4.859   0.476
   17UNL     C3 3984   0.958   4.905   0.548
   17UNL     C4 3985   0.998   4.739   0.433
   17UNL     C5 3986   1.074   4.625   0.371
   17UNL     N6 3987   0.871   4.754   0.401
   17UNL     N7 3988   1.059   4.827   0.519
   17UNL     H8 3989   1.150   4.662   0.301
   17UNL     H9 3990   1.009   4.556   0.315
   17UNL    H10 3991   1.126   4.566   0.448
   18UNL     H0 3992   5.377   4.267   1.024
   18UNL     H1 3993   5.146   4.185   0.892
   18UNL     C2 3994   5.363   4.248   0.918
   18UNL     C3 3995   5.244   4.207   0.853
   18UNL     C4 3996   5.402   4.234   0.724
   18UNL     C5 3997   5.480   4.245   0.595
   18UNL     N6 3998   5.465   4.264   0.836
   18UNL     N7 3999   5.271   4.197   0.725
   18UNL     H8 4000   5.572   4.184   0.598
   18UNL     H9 4001   5.510   4.349   0.576
   18UNL    H10 4002   5.422   4.211   0.509
    1Co      Co 4003   0.245   3.460   1.799
    2Co      Co 4004   5.141   4.157   1.800
    3Co      Co 4005   5.632   3.290   2.101
    4Co      Co 4006   5.629   4.327   1.496
    5Co      Co 4007   5.140   3.634   2.096
    6Co      Co 4008   0.245   3.981   1.502
    7UNL     H0 4009   5.345   3.717   1.914
    7UNL     H1 4010   5.356   3.960   1.780
    7UNL     C2 4011   5.274   3.798   1.918
    7UNL     C3 4012   5.282   3.922   1.849
    7UNL     C4 4013   5.113   3.905   1.965
    7UNL     C5 4014   4.980   3.939   2.029
    7UNL     N6 4015   5.168   3.789   1.995
    7UNL     N7 4016   5.176   3.992   1.880
    7UNL     H8 4017   4.915   3.851   2.038
    7UNL     H9 4018   4.925   4.013   1.971
    7UNL    H10 4019   4.995   3.980   2.130
    8UNL     H0 4020   5.660   4.563   1.334
    8UNL     H1 4021   5.664   4.570   1.057
    8UNL     C2 4022   5.647   4.481   1.266
    8UNL     C3 4023   5.649   4.487   1.124
    8UNL     C4 4024   5.620   4.296   1.197
    8UNL     C5 4025   5.606   4.146   1.200
    8UNL     N6 4026   5.626   4.360   1.312
    8UNL     N7 4027   5.631   4.365   1.079
    8UNL     H8 4028   5.697   4.099   1.238
    8UNL     H9 4029   5.587   4.105   1.100
    8UNL    H10 4030   5.523   4.115   1.264
    9UNL     H0 4031   5.176   4.178   2.082
    9UNL     H1 4032   5.181   4.415   2.229
    9UNL     C2 4033   5.161   4.279   2.046
    9UNL     C3 4034   5.164   4.398   2.123
    9UNL     C4 4035   5.131   4.431   1.922
    9UNL     C5 4036   5.106   4.505   1.793
    9UNL     N6 4037   5.138   4.300   1.919
    9UNL     N7 4038   5.143   4.498   2.041
    9UNL     H8 4039   5.152   4.454   1.707
    9UNL     H9 4040   5.147   4.606   1.796
    9UNL    H10 4041   4.998   4.513   1.773
   10UNL     H0 4042   5.378   3.209   1.995
   10UNL     H1 4043   5.146   3.362   1.992
   10UNL     C2 4044   5.365   3.311   2.028
   10UNL     C3 4045   5.246   3.387   2.026
   10UNL     C4 4046   5.406   3.489   2.107
   10UNL     C5 4047   5.484   3.599   2.174
   10UNL     N6 4048   5.468   3.376   2.078
   10UNL     N7 4049   5.273   3.505   2.077
   10UNL     H8 4050   5.500   3.683   2.106
   10UNL     H9 4051   5.583   3.565   2.208
   10UNL    H10 4052   5.431   3.637   2.262
   11UNL     H0 4053   5.149   4.202   1.517
   11UNL     H1 4054   5.372   4.276   1.370
   11UNL     C2 4055   5.250   4.218   1.552
   11UNL     C3 4056   5.362   4.255   1.475
   11UNL     C4 4057   5.404   4.234   1.676
   11UNL     C5 4058   5.482   4.235   1.805
   11UNL     N6 4059   5.277   4.202   1.680
   11UNL     N7 4060   5.464   4.266   1.557
   11UNL     H8 4061   5.550   4.321   1.810
   11UNL     H9 4062   5.542   4.144   1.815
   11UNL    H10 4063   5.417   4.241   1.893
   12UNL     H0 4064   5.837   3.403   2.264
   12UNL     H1 4065   5.846   3.401   2.541
   12UNL     C2 4066   5.766   3.360   2.332
   12UNL     C3 4067   5.772   3.360   2.474
   12UNL     C4 4068   5.603   3.268   2.401
   12UNL     C5 4069   5.470   3.197   2.398
   12UNL     N6 4070   5.659   3.299   2.286
   12UNL     N7 4071   5.665   3.299   2.519
   12UNL     H8 4072   5.484   3.090   2.375
   12UNL     H9 4073   5.403   3.239   2.322
   12UNL    H10 4074   5.418   3.203   2.494
   13UNL     H0 4075   0.454   3.027   1.673
   13UNL     H1 4076   0.460   3.265   1.816
   13UNL     C2 4077   0.381   3.107   1.672
   13UNL     C3 4078   0.386   3.227   1.746
   13UNL     C4 4079   0.217   3.210   1.630
   13UNL     C5 4080   0.084   3.244   1.568
   13UNL     N6 4081   0.275   3.097   1.596
   13UNL     N7 4082   0.278   3.295   1.718
   13UNL     H8 4083   0.038   3.159   1.516
   13UNL     H9 4084   0.094   3.326   1.496
   13UNL    H10 4085   0.012   3.276   1.645
   14UNL     H0 4086   5.642   3.520   1.927
   14UNL     H1 4087   5.863   3.601   1.780
   14UNL     C2 4088   5.741   3.476   1.927
   14UNL     C3 4089   5.853   3.520   1.850
   14UNL     C4 4090   0.018   3.354   1.966
   14UNL     C5 4091   0.091   3.235   2.023
   14UNL     N6 4092   5.767   3.372   2.002
   14UNL     N7 4093   0.077   3.439   1.877
   14UNL     H8 4094   0.198   3.238   2.000
   14UNL     H9 4095   0.081   3.230   2.132
   14UNL    H10 4096   0.052   3.141   1.982
   15UNL     H0 4097   5.639   4.060   1.599
   15UNL     H1 4098   5.864   3.898   1.611
   15UNL     C2 4099   5.740   4.084   1.567
   15UNL     C3 4100   5.853   3.999   1.574
   15UNL     C4 4101   0.019   4.182   1.489
   15UNL     C5 4102   0.096   4.294   1.423
   15UNL     N6 4103   5.766   4.201   1.515
   15UNL     N7 4104   0.080   4.064   1.523
   15UNL     H8 4105   0.032   4.355   1.357
   15UNL     H9 4106   0.178   4.256   1.362
   15UNL    H10 4107   0.139   4.361   1.499
   16UNL     H0 4108   0.278   3.723   1.378
   16UNL     H1 4109   0.285   3.480   1.511
   16UNL     C2 4110   0.264   3.705   1.484
   16UNL     C3 4111   0.268   3.579   1.549
   16UNL     C4 4112   0.236   3.737   1.678
   16UNL     C5 4113   0.211   3.813   1.806
   16UNL     N6 4114   0.242   3.805   1.565
   16UNL     N7 4115   0.248   3.601   1.677
   16UNL     H8 4116   0.246   3.917   1.801
   16UNL     H9 4117   0.263   3.766   1.890
   16UNL    H10 4118   0.104   3.815   1.830
   17UNL     H0 4119   0.256   4.208   1.677
   17UNL     H1 4120   0.480   4.295   1.816
   17UNL     C2 4121   0.355   4.167   1.675
   17UNL     C3 4122   0.468   4.213   1.747
   17UNL     C4 4123   0.508   4.047   1.632
   17UNL     C5 4124   0.584   3.933   1.570
   17UNL     N6 4125   0.381   4.062   1.601
   17UNL     N7 4126   0.569   4.134   1.718
   17UNL     H8 4127   0.660   3.969   1.500
   17UNL     H9 4128   0.520   3.863   1.515
   17UNL    H10 4129   0.636   3.874   1.647
   18UNL     H0 4130   4.887   3.575   2.223
   18UNL     H1 4131   4.656   3.493   2.091
   18UNL     C2 4132   4.874   3.556   2.117
   18UNL     C3 4133   4.755   3.514   2.052
   18UNL     C4 4134   4.913   3.542   1.923
   18UNL     C5 4135   4.991   3.553   1.794
   18UNL     N6 4136   4.975   3.572   2.035
   18UNL     N7 4137   4.781   3.505   1.924
   18UNL     H8 4138   5.082   3.491   1.797
   18UNL     H9 4139   5.021   3.656   1.775
   18UNL    H10 4140   4.932   3.519   1.708
    1Co      Co 4141   5.630   2.768   2.998
    2Co      Co 4142   4.652   3.464   2.999
    3Co      Co 4143   5.142   2.598   3.301
    4Co      Co 4144   5.140   3.635   2.695
    5Co      Co 4145   4.651   2.942   3.295
    6Co      Co 4146   5.630   3.289   2.701
    7UNL     H0 4147   4.855   3.025   3.113
    7UNL     H1 4148   4.866   3.267   2.979
    7UNL     C2 4149   4.784   3.106   3.118
    7UNL     C3 4150   4.792   3.229   3.048
    7UNL     C4 4151   4.623   3.212   3.164
    7UNL     C5 4152   4.491   3.246   3.228
    7UNL     N6 4153   4.678   3.096   3.194
    7UNL     N7 4154   4.686   3.299   3.079
    7UNL     H8 4155   4.425   3.159   3.237
    7UNL     H9 4156   4.436   3.321   3.170
    7UNL    H10 4157   4.505   3.287   3.329
    8UNL     H0 4158   5.170   3.871   2.533
    8UNL     H1 4159   5.174   3.878   2.256
    8UNL     C2 4160   5.157   3.788   2.465
    8UNL     C3 4161   5.160   3.795   2.323
    8UNL     C4 4162   5.131   3.604   2.396
    8UNL     C5 4163   5.116   3.454   2.399
    8UNL     N6 4164   5.137   3.667   2.511
    8UNL     N7 4165   5.142   3.673   2.278
    8UNL     H8 4166   5.208   3.407   2.437
    8UNL     H9 4167   5.098   3.413   2.299
    8UNL    H10 4168   5.033   3.423   2.463
    9UNL     H0 4169   4.686   3.486   3.282
    9UNL     H1 4170   4.691   3.722   3.428
    9UNL     C2 4171   4.672   3.587   3.245
    9UNL     C3 4172   4.675   3.706   3.322
    9UNL     C4 4173   4.641   3.739   3.122
    9UNL     C5 4174   4.616   3.812   2.992
    9UNL     N6 4175   4.649   3.608   3.118
    9UNL     N7 4176   4.653   3.806   3.241
    9UNL     H8 4177   4.662   3.762   2.906
    9UNL     H9 4178   4.658   3.914   2.995
    9UNL    H10 4179   4.509   3.821   2.972
   10UNL     H0 4180   4.888   2.517   3.194
   10UNL     H1 4181   4.657   2.670   3.191
   10UNL     C2 4182   4.876   2.619   3.228
   10UNL     C3 4183   4.756   2.695   3.225
   10UNL     C4 4184   4.916   2.797   3.306
   10UNL     C5 4185   4.995   2.906   3.373
   10UNL     N6 4186   4.978   2.684   3.277
   10UNL     N7 4187   4.784   2.813   3.276
   10UNL     H8 4188   5.011   2.991   3.305
   10UNL     H9 4189   5.094   2.873   3.408
   10UNL    H10 4190   4.942   2.944   3.462
   11UNL     H0 4191   4.659   3.510   2.716
   11UNL     H1 4192   4.883   3.583   2.569
   11UNL     C2 4193   4.760   3.525   2.752
   11UNL     C3 4194   4.873   3.563   2.674
   11UNL     C4 4195   4.915   3.542   2.875
   11UNL     C5 4196   4.992   3.543   3.004
   11UNL     N6 4197   4.787   3.509   2.879
   11UNL     N7 4198   4.975   3.573   2.756
   11UNL     H8 4199   5.061   3.629   3.009
   11UNL     H9 4200   5.052   3.452   3.015
   11UNL    H10 4201   4.927   3.550   3.093
   12UNL     H0 4202   5.348   2.711   3.463
   12UNL     H1 4203   5.357   2.709   3.741
   12UNL     C2 4204   5.276   2.667   3.532
   12UNL     C3 4205   5.283   2.668   3.673
   12UNL     C4 4206   5.113   2.576   3.600
   12UNL     C5 4207   4.981   2.504   3.597
   12UNL     N6 4208   5.170   2.607   3.485
   12UNL     N7 4209   5.176   2.607   3.718
   12UNL     H8 4210   4.994   2.398   3.574
   12UNL     H9 4211   4.913   2.546   3.521
   12UNL    H10 4212   4.929   2.511   3.693
   13UNL     H0 4213   5.839   2.335   2.873
   13UNL     H1 4214   5.845   2.572   3.016
   13UNL     C2 4215   5.766   2.414   2.871
   13UNL     C3 4216   5.772   2.535   2.946
   13UNL     C4 4217   5.602   2.518   2.829
   13UNL     C5 4218   5.469   2.552   2.768
   13UNL     N6 4219   5.660   2.404   2.795
   13UNL     N7 4220   5.663   2.603   2.917
   13UNL     H8 4221   5.423   2.467   2.715
   13UNL     H9 4222   5.479   2.633   2.695
   13UNL    H10 4223   5.397   2.584   2.844
   14UNL     H0 4224   5.153   2.828   3.127
   14UNL     H1 4225   5.374   2.908   2.979
   14UNL     C2 4226   5.252   2.784   3.126
   14UNL     C3 4227   5.363   2.827   3.050
   14UNL     C4 4228   5.403   2.662   3.166
   14UNL     C5 4229   5.476   2.543   3.223
   14UNL     N6 4230   5.277   2.679   3.201
   14UNL     N7 4231   5.463   2.747   3.076
   14UNL     H8 4232   5.583   2.546   3.200
   14UNL     H9 4233   5.467   2.538   3.332
   14UNL    H10 4234   5.437   2.449   3.181
   15UNL     H0 4235   5.150   3.368   2.798
   15UNL     H1 4236   5.375   3.206   2.810
   15UNL     C2 4237   5.250   3.392   2.766
   15UNL     C3 4238   5.364   3.307   2.773
   15UNL     C4 4239   5.404   3.490   2.688
   15UNL     C5 4240   5.481   3.602   2.622
   15UNL     N6 4241   5.277   3.509   2.714
   15UNL     N7 4242   5.465   3.372   2.722
   15UNL     H8 4243   5.418   3.662   2.556
   15UNL     H9 4244   5.563   3.563   2.561
   15UNL    H10 4245   5.524   3.669   2.698
   16UNL     H0 4246   5.663   3.031   2.577
   16UNL     H1 4247   5.670   2.787   2.710
   16UNL     C2 4248   5.650   3.013   2.683
   16UNL     C3 4249   5.654   2.887   2.748
   16UNL     C4 4250   5.621   3.045   2.877
   16UNL     C5 4251   5.597   3.120   3.005
   16UNL     N6 4252   5.627   3.113   2.764
   16UNL     N7 4253   5.634   2.908   2.876
   16UNL     H8 4254   5.631   3.224   3.000
   16UNL     H9 4255   5.649   3.074   3.090
   16UNL    H10 4256   5.490   3.123   3.029
   17UNL     H0 4257   5.641   3.516   2.877
   17UNL     H1 4258   5.865   3.603   3.015
   17UNL     C2 4259   5.741   3.474   2.874
   17UNL     C3 4260   5.854   3.521   2.946
   17UNL     C4 4261   0.019   3.355   2.831
   17UNL     C5 4262   0.095   3.240   2.769
   17UNL     N6 4263   5.766   3.370   2.800
   17UNL     N7 4264   0.080   3.442   2.917
   17UNL     H8 4265   0.171   3.277   2.699
   17UNL     H9 4266   0.030   3.171   2.714
   17UNL    H10 4267   0.147   3.181   2.846
   18UNL     H0 4268   4.397   2.882   3.422
   18UNL     H1 4269   4.167   2.801   3.290
   18UNL     C2 4270   4.384   2.864   3.316
   18UNL     C3 4271   4.265   2.822   3.252
   18UNL     C4 4272   4.423   2.849   3.122
   18UNL     C5 4273   4.501   2.860   2.994
   18UNL     N6 4274   4.486   2.879   3.234
   18UNL     N7 4275   4.292   2.813   3.124
   18UNL     H8 4276   4.592   2.799   2.997
   18UNL     H9 4277   4.531   2.964   2.974
   18UNL    H10 4278   4.443   2.826   2.907
    1Co      Co 4279   5.141   2.075   4.197
    2Co      Co 4280   4.162   2.772   4.198
    3Co      Co 4281   4.653   1.906   4.500
    4Co      Co 4282   4.650   2.942   3.894
    5Co      Co 4283   4.161   2.250   4.494
    6Co      Co 4284   5.141   2.596   3.901
    7UNL     H0 4285   4.365   2.332   4.312
    7UNL     H1 4286   4.377   2.575   4.178
    7UNL     C2 4287   4.295   2.414   4.317
    7UNL     C3 4288   4.303   2.537   4.247
    7UNL     C4 4289   4.133   2.520   4.363
    7UNL     C5 4290   4.001   2.554   4.427
    7UNL     N6 4291   4.188   2.404   4.393
    7UNL     N7 4292   4.197   2.607   4.279
    7UNL     H8 4293   3.936   2.466   4.436
    7UNL     H9 4294   3.946   2.629   4.369
    7UNL    H10 4295   4.016   2.595   4.528
    8UNL     H0 4296   4.681   3.179   3.733
    8UNL     H1 4297   4.685   3.186   3.455
    8UNL     C2 4298   4.668   3.096   3.664
    8UNL     C3 4299   4.670   3.102   3.522
    8UNL     C4 4300   4.641   2.912   3.595
    8UNL     C5 4301   4.627   2.762   3.598
    8UNL     N6 4302   4.647   2.975   3.710
    8UNL     N7 4303   4.652   2.981   3.477
    8UNL     H8 4304   4.718   2.714   3.637
    8UNL     H9 4305   4.608   2.720   3.498
    8UNL    H10 4306   4.543   2.730   3.662
    9UNL     H0 4307   4.197   2.794   4.481
    9UNL     H1 4308   4.202   3.030   4.627
    9UNL     C2 4309   4.182   2.894   4.445
    9UNL     C3 4310   4.185   3.014   4.522
    9UNL     C4 4311   4.151   3.047   4.321
    9UNL     C5 4312   4.127   3.120   4.192
    9UNL     N6 4313   4.159   2.915   4.317
    9UNL     N7 4314   4.164   3.114   4.440
    9UNL     H8 4315   4.173   3.070   4.106
    9UNL     H9 4316   4.168   3.222   4.194
    9UNL    H10 4317   4.019   3.129   4.172
   10UNL     H0 4318   4.399   1.824   4.394
   10UNL     H1 4319   4.167   1.978   4.390
   10UNL     C2 4320   4.386   1.926   4.427
   10UNL     C3 4321   4.267   2.003   4.424
   10UNL     C4 4322   4.427   2.104   4.505
   10UNL     C5 4323   4.505   2.214   4.573
   10UNL     N6 4324   4.489   1.992   4.476
   10UNL     N7 4325   4.294   2.120   4.475
   10UNL     H8 4326   4.521   2.298   4.504
   10UNL     H9 4327   4.604   2.181   4.607
   10UNL    H10 4328   4.452   2.252   4.660
   11UNL     H0 4329   4.170   2.817   3.915
   11UNL     H1 4330   4.393   2.891   3.768
   11UNL     C2 4331   4.271   2.833   3.951
   11UNL     C3 4332   4.383   2.871   3.874
   11UNL     C4 4333   4.425   2.850   4.074
   11UNL     C5 4334   4.503   2.851   4.204
   11UNL     N6 4335   4.298   2.817   4.078
   11UNL     N7 4336   4.485   2.881   3.955
   11UNL     H8 4337   4.571   2.936   4.209
   11UNL     H9 4338   4.563   2.760   4.214
   11UNL    H10 4339   4.438   2.857   4.292
   12UNL     H0 4340   4.858   2.018   4.663
   12UNL     H1 4341   0.950   4.785   0.143
   12UNL     C2 4342   4.787   1.975   4.731
   12UNL     C3 4343   0.877   4.745   0.075
   12UNL     C4 4344   0.707   4.653   0.002
   12UNL     C5 4345   4.491   1.812   4.796
   12UNL     N6 4346   4.680   1.914   4.684
   12UNL     N7 4347   0.770   4.684   0.120
   12UNL     H8 4348   4.505   1.706   4.773
   12UNL     H9 4349   4.424   1.854   4.721
   12UNL    H10 4350   0.523   4.588   0.096
   13UNL     H0 4351   5.350   1.642   4.072
   13UNL     H1 4352   5.355   1.880   4.215
   13UNL     C2 4353   5.277   1.722   4.071
   13UNL     C3 4354   5.282   1.843   4.145
   13UNL     C4 4355   5.113   1.826   4.028
   13UNL     C5 4356   4.979   1.859   3.967
   13UNL     N6 4357   5.171   1.712   3.994
   13UNL     N7 4358   5.174   1.911   4.116
   13UNL     H8 4359   4.934   1.775   3.914
   13UNL     H9 4360   4.989   1.941   3.894
   13UNL    H10 4361   4.908   1.892   4.043
   14UNL     H0 4362   4.663   2.135   4.326
   14UNL     H1 4363   4.884   2.216   4.178
   14UNL     C2 4364   4.762   2.091   4.325
   14UNL     C3 4365   4.873   2.135   4.249
   14UNL     C4 4366   4.913   1.969   4.365
   14UNL     C5 4367   4.986   1.850   4.422
   14UNL     N6 4368   4.788   1.987   4.401
   14UNL     N7 4369   4.973   2.054   4.276
   14UNL     H8 4370   5.094   1.854   4.399
   14UNL     H9 4371   4.977   1.846   4.531
   14UNL    H10 4372   4.947   1.757   4.380
   15UNL     H0 4373   4.660   2.676   3.997
   15UNL     H1 4374   4.885   2.513   4.010
   15UNL     C2 4375   4.761   2.699   3.965
   15UNL     C3 4376   4.874   2.614   3.973
   15UNL     C4 4377   4.915   2.798   3.887
   15UNL     C5 4378   4.991   2.909   3.822
   15UNL     N6 4379   4.787   2.817   3.914
   15UNL     N7 4380   4.975   2.680   3.922
   15UNL     H8 4381   4.928   2.970   3.755
   15UNL     H9 4382   5.074   2.871   3.761
   15UNL    H10 4383   5.034   2.977   3.897
   16UNL     H0 4384   5.174   2.339   3.777
   16UNL     H1 4385   5.180   2.095   3.909
   16UNL     C2 4386   5.160   2.321   3.882
   16UNL     C3 4387   5.164   2.195   3.948
   16UNL     C4 4388   5.131   2.353   4.076
   16UNL     C5 4389   5.107   2.428   4.204
   16UNL     N6 4390   5.138   2.421   3.964
   16UNL     N7 4391   5.144   2.216   4.075
   16UNL     H8 4392   5.142   2.532   4.199
   16UNL     H9 4393   5.159   2.382   4.289
   16UNL    H10 4394   5.000   2.431   4.228
   17UNL     H0 4395   5.152   2.824   4.076
   17UNL     H1 4396   5.375   2.911   4.215
   17UNL     C2 4397   5.251   2.782   4.074
   17UNL     C3 4398   5.364   2.828   4.146
   17UNL     C4 4399   5.404   2.663   4.030
   17UNL     C5 4400   5.480   2.548   3.968
   17UNL     N6 4401   5.277   2.677   3.999
   17UNL     N7 4402   5.465   2.750   4.116
   17UNL     H8 4403   5.556   2.585   3.898
   17UNL     H9 4404   5.415   2.479   3.913
   17UNL    H10 4405   5.532   2.489   4.045
   18UNL     H0 4406   3.908   2.190   4.621
   18UNL     H1 4407   3.677   2.108   4.490
   18UNL     C2 4408   3.895   2.171   4.516
   18UNL     C3 4409   3.776   2.130   4.451
   18UNL     C4 4410   3.934   2.157   4.321
   18UNL     C5 4411   4.012   2.168   4.193
   18UNL     N6 4412   3.996   2.187   4.434
   18UNL     N7 4413   3.802   2.120   4.323
   18UNL     H8 4414   4.103   2.107   4.196
   18UNL     H9 4415   4.041   2.272   4.173
   18UNL    H10 4416   3.953   2.134   4.107
    1Co      Co 4417   1.714   5.537   0.599
    2Co      Co 4418   2.693   0.695   0.600
    3Co      Co 4419   1.226   5.367   0.902
    4Co      Co 4420   3.181   0.865   0.296
    5Co      Co 4421   2.692   0.172   0.897
    6Co      Co 4422   3.672   0.519   0.303
    7UNL     H0 4423   2.897   0.255   0.715
    7UNL     H1 4424   2.908   0.498   0.580
    7UNL     C2 4425   2.826   0.337   0.719
    7UNL     C3 4426   2.834   0.460   0.649
    7UNL     C4 4427   2.665   0.443   0.766
    7UNL     C5 4428   2.532   0.477   0.830
    7UNL     N6 4429   2.720   0.327   0.795
    7UNL     N7 4430   2.728   0.530   0.681
    7UNL     H8 4431   2.467   0.389   0.839
    7UNL     H9 4432   2.477   0.551   0.771
    7UNL    H10 4433   2.547   0.518   0.930
    8UNL     H0 4434   3.212   1.101   0.135
    8UNL     H1 4435   5.175   3.878   4.654
    8UNL     C2 4436   3.199   1.019   0.066
    8UNL     C3 4437   5.160   3.795   4.722
    8UNL     C4 4438   5.131   3.604   4.794
    8UNL     C5 4439   3.158   0.684   0.000
    8UNL     N6 4440   3.178   0.898   0.113
    8UNL     N7 4441   5.142   3.673   4.677
    8UNL     H8 4442   3.249   0.637   0.039
    8UNL     H9 4443   5.098   3.413   4.697
    8UNL    H10 4444   3.075   0.653   0.065
    9UNL     H0 4445   2.728   0.717   0.883
    9UNL     H1 4446   2.733   0.953   1.029
    9UNL     C2 4447   2.713   0.817   0.847
    9UNL     C3 4448   2.716   0.936   0.924
    9UNL     C4 4449   2.683   0.970   0.723
    9UNL     C5 4450   2.658   1.043   0.594
    9UNL     N6 4451   2.690   0.838   0.720
    9UNL     N7 4452   2.695   1.036   0.842
    9UNL     H8 4453   2.704   0.992   0.508
    9UNL     H9 4454   2.699   1.145   0.597
    9UNL    H10 4455   2.550   1.051   0.574
   10UNL     H0 4456   0.972   5.286   0.796
   10UNL     H1 4457   0.740   5.439   0.793
   10UNL     C2 4458   0.959   5.388   0.829
   10UNL     C3 4459   0.840   5.464   0.827
   10UNL     C4 4460   2.958   0.027   0.908
   10UNL     C5 4461   3.036   0.137   0.975
   10UNL     N6 4462   1.062   5.453   0.879
   10UNL     N7 4463   2.825   0.043   0.878
   10UNL     H8 4464   3.052   0.221   0.906
   10UNL     H9 4465   3.135   0.103   1.009
   10UNL    H10 4466   2.983   0.175   1.063
   11UNL     H0 4467   2.701   0.740   0.317
   11UNL     H1 4468   2.925   0.814   0.170
   11UNL     C2 4469   2.802   0.756   0.353
   11UNL     C3 4470   2.914   0.794   0.276
   11UNL     C4 4471   2.956   0.773   0.477
   11UNL     C5 4472   3.034   0.774   0.606
   11UNL     N6 4473   2.829   0.740   0.481
   11UNL     N7 4474   3.016   0.804   0.358
   11UNL     H8 4475   3.103   0.859   0.611
   11UNL     H9 4476   3.094   0.682   0.616
   11UNL    H10 4477   2.969   0.780   0.694
   12UNL     H0 4478   1.431   5.480   1.065
   12UNL     H1 4479   1.440   5.478   1.342
   12UNL     C2 4480   1.360   5.437   1.133
   12UNL     C3 4481   1.366   5.437   1.275
   12UNL     C4 4482   1.197   5.345   1.201
   12UNL     C5 4483   1.064   5.274   1.198
   12UNL     N6 4484   1.253   5.376   1.086
   12UNL     N7 4485   1.259   5.376   1.319
   12UNL     H8 4486   1.078   5.167   1.176
   12UNL     H9 4487   0.997   5.316   1.123
   12UNL    H10 4488   1.012   5.280   1.295
   13UNL     H0 4489   1.923   5.104   0.474
   13UNL     H1 4490   1.928   5.342   0.617
   13UNL     C2 4491   1.850   5.184   0.473
   13UNL     C3 4492   1.855   5.304   0.547
   13UNL     C4 4493   1.686   5.287   0.430
   13UNL     C5 4494   1.552   5.321   0.369
   13UNL     N6 4495   1.743   5.174   0.397
   13UNL     N7 4496   1.747   5.372   0.519
   13UNL     H8 4497   1.507   5.236   0.316
   13UNL     H9 4498   1.562   5.403   0.297
   13UNL    H10 4499   1.481   5.353   0.446
   14UNL     H0 4500   3.195   0.058   0.728
   14UNL     H1 4501   3.415   0.139   0.581
   14UNL     C2 4502   3.293   0.014   0.727
   14UNL     C3 4503   3.405   0.058   0.651
   14UNL     C4 4504   1.486   5.431   0.767
   14UNL     C5 4505   1.560   5.312   0.824
   14UNL     N6 4506   1.361   5.449   0.803
   14UNL     N7 4507   1.546   5.516   0.678
   14UNL     H8 4508   1.667   5.315   0.801
   14UNL     H9 4509   1.550   5.307   0.933
   14UNL    H10 4510   1.520   5.218   0.783
   15UNL     H0 4511   3.191   0.599   0.400
   15UNL     H1 4512   3.416   0.436   0.412
   15UNL     C2 4513   3.292   0.622   0.368
   15UNL     C3 4514   3.405   0.537   0.375
   15UNL     C4 4515   3.446   0.720   0.290
   15UNL     C5 4516   3.522   0.832   0.224
   15UNL     N6 4517   3.318   0.740   0.316
   15UNL     N7 4518   3.507   0.602   0.324
   15UNL     H8 4519   3.459   0.892   0.157
   15UNL     H9 4520   3.605   0.794   0.163
   15UNL    H10 4521   3.565   0.899   0.299
   16UNL     H0 4522   3.705   0.262   0.179
   16UNL     H1 4523   3.712   0.018   0.312
   16UNL     C2 4524   3.691   0.243   0.285
   16UNL     C3 4525   3.695   0.117   0.350
   16UNL     C4 4526   3.663   0.275   0.479
   16UNL     C5 4527   3.638   0.351   0.607
   16UNL     N6 4528   3.669   0.344   0.366
   16UNL     N7 4529   3.675   0.139   0.477
   16UNL     H8 4530   3.673   0.455   0.601
   16UNL     H9 4531   3.690   0.304   0.691
   16UNL    H10 4532   3.531   0.353   0.631
   17UNL     H0 4533   3.683   0.746   0.478
   17UNL     H1 4534   3.907   0.834   0.617
   17UNL     C2 4535   3.782   0.705   0.476
   17UNL     C3 4536   3.895   0.751   0.548
   17UNL     C4 4537   3.935   0.585   0.432
   17UNL     C5 4538   4.011   0.471   0.371
   17UNL     N6 4539   3.808   0.600   0.401
   17UNL     N7 4540   3.996   0.673   0.519
   17UNL     H8 4541   4.087   0.508   0.301
   17UNL     H9 4542   3.947   0.401   0.315
   17UNL    H10 4543   4.063   0.412   0.448
   18UNL     H0 4544   2.439   0.113   1.024
   18UNL     H1 4545   2.208   0.031   0.892
   18UNL     C2 4546   2.426   0.094   0.918
   18UNL     C3 4547   2.307   0.052   0.853
   18UNL     C4 4548   2.465   0.080   0.724
   18UNL     C5 4549   2.543   0.091   0.595
   18UNL     N6 4550   2.527   0.110   0.836
   18UNL     N7 4551   2.333   0.043   0.725
   18UNL     H8 4552   2.634   0.030   0.598
   18UNL     H9 4553   2.573   0.195   0.576
   18UNL    H10 4554   2.484   0.057   0.509
    1Co      Co 4555   1.224   4.845   1.799
    2Co      Co 4556   2.204   0.002   1.800
    3Co      Co 4557   0.736   4.675   2.101
    4Co      Co 4558   2.692   0.173   1.496
    5Co      Co 4559   0.244   5.019   2.096
    6Co      Co 4560   1.224   5.366   1.502
    7UNL     H0 4561   0.449   5.102   1.914
    7UNL     H1 4562   0.460   5.344   1.780
    7UNL     C2 4563   0.378   5.183   1.918
    7UNL     C3 4564   0.386   5.306   1.849
    7UNL     C4 4565   0.217   5.289   1.965
    7UNL     C5 4566   0.085   5.323   2.029
    7UNL     N6 4567   0.272   5.173   1.995
    7UNL     N7 4568   0.280   5.376   1.880
    7UNL     H8 4569   0.019   5.236   2.038
    7UNL     H9 4570   0.030   5.398   1.971
    7UNL    H10 4571   0.099   5.365   2.130
    8UNL     H0 4572   2.722   0.409   1.334
    8UNL     H1 4573   2.726   0.416   1.057
    8UNL     C2 4574   2.709   0.327   1.266
    8UNL     C3 4575   2.712   0.333   1.124
    8UNL     C4 4576   2.683   0.142   1.197
    8UNL     C5 4577   0.710   5.531   1.200
    8UNL     N6 4578   2.689   0.206   1.312
    8UNL     N7 4579   2.694   0.211   1.079
    8UNL     H8 4580   0.802   5.484   1.238
    8UNL     H9 4581   0.691   5.490   1.100
    8UNL    H10 4582   0.627   5.500   1.264
    9UNL     H0 4583   2.238   0.024   2.082
    9UNL     H1 4584   2.244   0.260   2.229
    9UNL     C2 4585   2.224   0.125   2.046
    9UNL     C3 4586   2.227   0.244   2.123
    9UNL     C4 4587   2.193   0.277   1.922
    9UNL     C5 4588   2.168   0.351   1.793
    9UNL     N6 4589   2.201   0.146   1.919
    9UNL     N7 4590   2.206   0.344   2.041
    9UNL     H8 4591   2.215   0.300   1.707
    9UNL     H9 4592   2.209   0.452   1.796
    9UNL    H10 4593   2.061   0.359   1.773
   10UNL     H0 4594   0.482   4.594   1.995
   10UNL     H1 4595   0.251   4.747   1.992
   10UNL     C2 4596   0.470   4.696   2.028
   10UNL     C3 4597   0.350   4.772   2.026
   10UNL     C4 4598   0.510   4.874   2.107
   10UNL     C5 4599   0.589   4.983   2.174
   10UNL     N6 4600   0.572   4.761   2.078
   10UNL     N7 4601   0.377   4.890   2.077
   10UNL     H8 4602   0.604   5.068   2.106
   10UNL     H9 4603   0.688   4.950   2.208
   10UNL    H10 4604   0.535   5.021   2.262
   11UNL     H0 4605   2.211   0.048   1.517
   11UNL     H1 4606   2.435   0.122   1.370
   11UNL     C2 4607   2.312   0.063   1.552
   11UNL     C3 4608   2.425   0.101   1.475
   11UNL     C4 4609   2.467   0.080   1.676
   11UNL     C5 4610   2.544   0.081   1.805
   11UNL     N6 4611   2.339   0.048   1.680
   11UNL     N7 4612   2.527   0.111   1.557
   11UNL     H8 4613   2.613   0.167   1.810
   11UNL     H9 4614   0.646   5.529   1.815
   11UNL    H10 4615   2.479   0.088   1.893
   12UNL     H0 4616   0.942   4.788   2.264
   12UNL     H1 4617   0.950   4.786   2.541
   12UNL     C2 4618   0.870   4.744   2.332
   12UNL     C3 4619   0.877   4.745   2.474
   12UNL     C4 4620   0.707   4.653   2.401
   12UNL     C5 4621   0.575   4.581   2.398
   12UNL     N6 4622   0.764   4.684   2.285
   12UNL     N7 4623   0.770   4.684   2.519
   12UNL     H8 4624   0.588   4.475   2.375
   12UNL     H9 4625   0.507   4.624   2.322
   12UNL    H10 4626   0.523   4.588   2.494
   13UNL     H0 4627   1.433   4.412   1.673
   13UNL     H1 4628   1.439   4.650   1.816
   13UNL     C2 4629   1.360   4.491   1.672
   13UNL     C3 4630   1.366   4.612   1.746
   13UNL     C4 4631   1.196   4.595   1.630
   13UNL     C5 4632   1.063   4.629   1.568
   13UNL     N6 4633   1.254   4.481   1.596
   13UNL     N7 4634   1.257   4.680   1.718
   13UNL     H8 4635   1.017   4.544   1.516
   13UNL     H9 4636   1.073   4.710   1.496
   13UNL    H10 4637   0.991   4.661   1.645
   14UNL     H0 4638   0.747   4.905   1.927
   14UNL     H1 4639   0.968   4.986   1.780
   14UNL     C2 4640   0.846   4.861   1.927
   14UNL     C3 4641   0.957   4.904   1.850
   14UNL     C4 4642   0.997   4.739   1.966
   14UNL     C5 4643   1.070   4.620   2.023
   14UNL     N6 4644   0.871   4.756   2.002
   14UNL     N7 4645   1.056   4.824   1.877
   14UNL     H8 4646   1.177   4.623   2.000
   14UNL     H9 4647   1.061   4.615   2.133
   14UNL    H10 4648   1.031   4.526   1.982
   15UNL     H0 4649   0.744   5.445   1.599
   15UNL     H1 4650   0.968   5.283   1.611
   15UNL     C2 4651   0.844   5.469   1.567
   15UNL     C3 4652   0.957   5.384   1.574
   15UNL     C4 4653   2.956   0.028   1.489
   15UNL     C5 4654   3.033   0.140   1.423
   15UNL     N6 4655   2.829   0.047   1.515
   15UNL     N7 4656   1.059   5.449   1.523
   15UNL     H8 4657   2.970   0.200   1.357
   15UNL     H9 4658   3.116   0.102   1.362
   15UNL    H10 4659   3.076   0.207   1.498
   16UNL     H0 4660   1.257   5.108   1.378
   16UNL     H1 4661   1.264   4.864   1.511
   16UNL     C2 4662   1.244   5.090   1.484
   16UNL     C3 4663   1.248   4.964   1.549
   16UNL     C4 4664   1.215   5.122   1.678
   16UNL     C5 4665   1.191   5.198   1.806
   16UNL     N6 4666   1.221   5.190   1.565
   16UNL     N7 4667   1.228   4.985   1.677
   16UNL     H8 4668   1.226   5.301   1.801
   16UNL     H9 4669   1.242   5.151   1.891
   16UNL    H10 4670   1.084   5.200   1.830
   17UNL     H0 4671   3.193   0.054   1.677
   17UNL     H1 4672   3.417   0.141   1.816
   17UNL     C2 4673   3.293   0.012   1.675
   17UNL     C3 4674   3.406   0.059   1.747
   17UNL     C4 4675   1.487   5.432   1.632
   17UNL     C5 4676   1.564   5.317   1.570
   17UNL     N6 4677   1.360   5.447   1.601
   17UNL     N7 4678   1.548   5.519   1.718
   17UNL     H8 4679   1.640   5.354   1.500
   17UNL     H9 4680   1.499   5.248   1.515
   17UNL    H10 4681   1.615   5.258   1.647
   18UNL     H0 4682   5.866   4.959   2.223
   18UNL     H1 4683   5.635   4.878   2.091
   18UNL     C2 4684   5.853   4.941   2.117
   18UNL     C3 4685   5.734   4.899   2.052
   18UNL     C4 4686   0.017   4.926   1.923
   18UNL     C5 4687   0.095   4.937   1.794
   18UNL     N6 4688   0.079   4.957   2.035
   18UNL     N7 4689   5.760   4.890   1.924
   18UNL     H8 4690   0.186   4.876   1.797
   18UNL     H9 4691   0.125   5.041   1.775
   18UNL    H10 4692   0.037   4.903   1.708
    1Co      Co 4693   0.735   4.152   2.998
    2Co      Co 4694   5.631   4.849   2.999
    3Co      Co 4695   0.246   3.983   3.301
    4Co      Co 4696   0.244   5.019   2.695
    5Co      Co 4697   5.630   4.327   3.295
    6Co      Co 4698   0.735   4.673   2.701
    7UNL     H0 4699   5.834   4.409   3.113
    7UNL     H1 4700   5.845   4.652   2.979
    7UNL     C2 4701   5.763   4.491   3.118
    7UNL     C3 4702   5.771   4.614   3.048
    7UNL     C4 4703   5.602   4.597   3.164
    7UNL     C5 4704   5.470   4.631   3.228
    7UNL     N6 4705   5.657   4.481   3.194
    7UNL     N7 4706   5.665   4.684   3.079
    7UNL     H8 4707   5.405   4.543   3.237
    7UNL     H9 4708   5.415   4.706   3.170
    7UNL    H10 4709   5.484   4.672   3.329
    8UNL     H0 4710   0.275   5.256   2.533
    8UNL     H1 4711   0.279   5.263   2.256
    8UNL     C2 4712   0.261   5.173   2.465
    8UNL     C3 4713   0.264   5.179   2.323
    8UNL     C4 4714   0.235   4.989   2.396
    8UNL     C5 4715   0.221   4.839   2.399
    8UNL     N6 4716   0.241   5.052   2.511
    8UNL     N7 4717   0.246   5.058   2.278
    8UNL     H8 4718   0.312   4.791   2.437
    8UNL     H9 4719   0.202   4.798   2.299
    8UNL    H10 4720   0.137   4.807   2.463
    9UNL     H0 4721   5.666   4.871   3.282
    9UNL     H1 4722   5.671   5.107   3.428
    9UNL     C2 4723   5.651   4.971   3.246
    9UNL     C3 4724   5.654   5.091   3.322
    9UNL     C4 4725   5.620   5.124   3.122
    9UNL     C5 4726   5.595   5.197   2.992
    9UNL     N6 4727   5.628   4.992   3.118
    9UNL     N7 4728   5.633   5.191   3.241
    9UNL     H8 4729   5.641   5.146   2.906
    9UNL     H9 4730   5.637   5.299   2.995
    9UNL    H10 4731   5.488   5.206   2.973
   10UNL     H0 4732   5.867   3.901   3.194
   10UNL     H1 4733   5.636   4.055   3.191
   10UNL     C2 4734   5.855   4.003   3.228
   10UNL     C3 4735   5.736   4.080   3.225
   10UNL     C4 4736   0.021   4.181   3.306
   10UNL     C5 4737   0.099   4.291   3.373
   10UNL     N6 4738   0.083   4.069   3.277
   10UNL     N7 4739   5.763   4.197   3.276
   10UNL     H8 4740   0.115   4.375   3.305
   10UNL     H9 4741   0.198   4.258   3.408
   10UNL    H10 4742   0.046   4.329   3.461
   11UNL     H0 4743   5.639   4.894   2.716
   11UNL     H1 4744   5.862   4.968   2.569
   11UNL     C2 4745   5.739   4.910   2.752
   11UNL     C3 4746   5.852   4.948   2.674
   11UNL     C4 4747   0.019   4.927   2.875
   11UNL     C5 4748   0.097   4.928   3.004
   11UNL     N6 4749   5.767   4.894   2.879
   11UNL     N7 4750   0.079   4.958   2.756
   11UNL     H8 4751   0.165   5.013   3.009
   11UNL     H9 4752   0.157   4.837   3.015
   11UNL    H10 4753   0.032   4.934   3.093
   12UNL     H0 4754   0.452   4.095   3.463
   12UNL     H1 4755   0.461   4.093   3.741
   12UNL     C2 4756   0.380   4.052   3.532
   12UNL     C3 4757   0.387   4.052   3.673
   12UNL     C4 4758   0.218   3.960   3.600
   12UNL     C5 4759   0.085   3.889   3.597
   12UNL     N6 4760   0.274   3.991   3.485
   12UNL     N7 4761   0.280   3.992   3.718
   12UNL     H8 4762   0.099   3.782   3.575
   12UNL     H9 4763   0.018   3.931   3.521
   12UNL    H10 4764   0.033   3.896   3.693
   13UNL     H0 4765   0.944   3.719   2.873
   13UNL     H1 4766   0.949   3.957   3.016
   13UNL     C2 4767   0.871   3.799   2.871
   13UNL     C3 4768   0.876   3.920   2.946
   13UNL     C4 4769   0.707   3.903   2.829
   13UNL     C5 4770   0.573   3.937   2.768
   13UNL     N6 4771   0.764   3.789   2.795
   13UNL     N7 4772   0.768   3.988   2.917
   13UNL     H8 4773   0.528   3.852   2.715
   13UNL     H9 4774   0.583   4.018   2.695
   13UNL    H10 4775   0.502   3.969   2.844
   14UNL     H0 4776   0.257   4.212   3.127
   14UNL     H1 4777   0.478   4.293   2.979
   14UNL     C2 4778   0.356   4.169   3.126
   14UNL     C3 4779   0.467   4.212   3.050
   14UNL     C4 4780   0.507   4.046   3.166
   14UNL     C5 4781   0.580   3.927   3.223
   14UNL     N6 4782   0.382   4.064   3.201
   14UNL     N7 4783   0.567   4.131   3.076
   14UNL     H8 4784   0.688   3.931   3.200
   14UNL     H9 4785   0.571   3.923   3.332
   14UNL    H10 4786   0.541   3.834   3.181
   15UNL     H0 4787   0.254   4.753   2.798
   15UNL     H1 4788   0.479   4.591   2.810
   15UNL     C2 4789   0.355   4.776   2.766
   15UNL     C3 4790   0.468   4.691   2.773
   15UNL     C4 4791   0.508   4.875   2.688
   15UNL     C5 4792   0.585   4.987   2.622
   15UNL     N6 4793   0.381   4.894   2.714
   15UNL     N7 4794   0.569   4.757   2.722
   15UNL     H8 4795   0.522   5.047   2.556
   15UNL     H9 4796   0.668   4.948   2.561
   15UNL    H10 4797   0.628   5.054   2.698
   16UNL     H0 4798   0.767   4.416   2.577
   16UNL     H1 4799   0.774   4.172   2.710
   16UNL     C2 4800   0.754   4.398   2.683
   16UNL     C3 4801   0.758   4.272   2.748
   16UNL     C4 4802   0.725   4.430   2.877
   16UNL     C5 4803   0.701   4.505   3.005
   16UNL     N6 4804   0.732   4.498   2.764
   16UNL     N7 4805   0.738   4.293   2.876
   16UNL     H8 4806   0.736   4.609   3.000
   16UNL     H9 4807   0.753   4.459   3.090
   16UNL    H10 4808   0.594   4.507   3.029
   17UNL     H0 4809   0.745   4.901   2.876
   17UNL     H1 4810   0.969   4.988   3.015
   17UNL     C2 4811   0.845   4.859   2.874
   17UNL     C3 4812   0.958   4.906   2.946
   17UNL     C4 4813   0.998   4.740   2.831
   17UNL     C5 4814   1.074   4.625   2.769
   17UNL     N6 4815   0.871   4.754   2.800
   17UNL     N7 4816   1.059   4.827   2.917
   17UNL     H8 4817   1.150   4.662   2.699
   17UNL     H9 4818   1.009   4.556   2.714
   17UNL    H10 4819   1.126   4.566   2.846
   18UNL     H0 4820   5.377   4.267   3.422
   18UNL     H1 4821   5.146   4.186   3.290
   18UNL     C2 4822   5.364   4.248   3.316
   18UNL     C3 4823   5.244   4.207   3.252
   18UNL     C4 4824   5.403   4.234   3.122
   18UNL     C5 4825   5.481   4.245   2.994
   18UNL     N6 4826   5.465   4.264   3.234
   18UNL     N7 4827   5.271   4.197   3.124
   18UNL     H8 4828   5.572   4.184   2.997
   18UNL     H9 4829   5.510   4.349   2.974
   18UNL    H10 4830   5.422   4.211   2.907
    1Co      Co 4831   0.245   3.460   4.197
    2Co      Co 4832   5.141   4.157   4.198
    3Co      Co 4833   5.632   3.290   4.500
    4Co      Co 4834   5.629   4.327   3.894
    5Co      Co 4835   5.140   3.634   4.494
    6Co      Co 4836   0.245   3.981   3.901
    7UNL     H0 4837   5.345   3.717   4.312
    7UNL     H1 4838   5.356   3.960   4.178
    7UNL     C2 4839   5.274   3.799   4.317
    7UNL     C3 4840   5.282   3.922   4.247
    7UNL     C4 4841   5.113   3.905   4.364
    7UNL     C5 4842   4.980   3.939   4.427
    7UNL     N6 4843   5.168   3.789   4.393
    7UNL     N7 4844   5.176   3.992   4.279
    7UNL     H8 4845   4.915   3.851   4.436
    7UNL     H9 4846   4.925   4.014   4.369
    7UNL    H10 4847   4.995   3.980   4.528
    8UNL     H0 4848   5.660   4.563   3.733
    8UNL     H1 4849   5.664   4.570   3.455
    8UNL     C2 4850   5.647   4.481   3.664
    8UNL     C3 4851   5.649   4.487   3.522
    8UNL     C4 4852   5.620   4.296   3.595
    8UNL     C5 4853   5.606   4.146   3.598
    8UNL     N6 4854   5.626   4.360   3.710
    8UNL     N7 4855   5.631   4.365   3.477
    8UNL     H8 4856   5.697   4.099   3.637
    8UNL     H9 4857   5.587   4.105   3.498
    8UNL    H10 4858   5.522   4.115   3.662
    9UNL     H0 4859   5.176   4.178   4.481
    9UNL     H1 4860   5.181   4.415   4.627
    9UNL     C2 4861   5.162   4.279   4.445
    9UNL     C3 4862   5.165   4.398   4.522
    9UNL     C4 4863   5.131   4.431   4.321
    9UNL     C5 4864   5.106   4.505   4.192
    9UNL     N6 4865   5.138   4.300   4.317
    9UNL     N7 4866   5.143   4.498   4.440
    9UNL     H8 4867   5.151   4.454   4.106
    9UNL     H9 4868   5.147   4.606   4.194
    9UNL    H10 4869   4.998   4.514   4.172
   10UNL     H0 4870   5.378   3.209   4.393
   10UNL     H1 4871   5.146   3.363   4.391
   10UNL     C2 4872   5.365   3.311   4.427
   10UNL     C3 4873   5.246   3.387   4.424
   10UNL     C4 4874   5.406   3.489   4.505
   10UNL     C5 4875   5.484   3.599   4.573
   10UNL     N6 4876   5.468   3.376   4.476
   10UNL     N7 4877   5.273   3.505   4.475
   10UNL     H8 4878   5.500   3.683   4.504
   10UNL     H9 4879   5.583   3.565   4.607
   10UNL    H10 4880   5.431   3.637   4.661
   11UNL     H0 4881   5.149   4.202   3.915
   11UNL     H1 4882   5.373   4.276   3.768
   11UNL     C2 4883   5.250   4.218   3.951
   11UNL     C3 4884   5.362   4.256   3.874
   11UNL     C4 4885   5.405   4.235   4.074
   11UNL     C5 4886   5.482   4.235   4.204
   11UNL     N6 4887   5.277   4.202   4.078
   11UNL     N7 4888   5.464   4.266   3.955
   11UNL     H8 4889   5.551   4.321   4.208
   11UNL     H9 4890   5.542   4.144   4.214
   11UNL    H10 4891   5.417   4.242   4.292
   12UNL     H0 4892   5.837   3.403   4.663
   12UNL     H1 4893   3.888   0.631   0.143
   12UNL     C2 4894   5.766   3.360   4.731
   12UNL     C3 4895   3.814   0.590   0.075
   12UNL     C4 4896   3.645   0.498   0.002
   12UNL     C5 4897   5.470   3.197   4.796
   12UNL     N6 4898   5.659   3.299   4.684
   12UNL     N7 4899   3.707   0.530   0.120
   12UNL     H8 4900   5.484   3.090   4.773
   12UNL     H9 4901   5.403   3.239   4.721
   12UNL    H10 4902   3.460   0.433   0.096
   13UNL     H0 4903   0.454   3.027   4.072
   13UNL     H1 4904   0.459   3.265   4.215
   13UNL     C2 4905   0.381   3.107   4.071
   13UNL     C3 4906   0.386   3.227   4.145
   13UNL     C4 4907   0.217   3.210   4.028
   13UNL     C5 4908   0.084   3.244   3.967
   13UNL     N6 4909   0.275   3.097   3.994
   13UNL     N7 4910   0.278   3.295   4.116
   13UNL     H8 4911   0.038   3.159   3.914
   13UNL     H9 4912   0.094   3.326   3.894
   13UNL    H10 4913   0.012   3.277   4.043
   14UNL     H0 4914   5.643   3.520   4.326
   14UNL     H1 4915   5.863   3.601   4.179
   14UNL     C2 4916   5.741   3.476   4.325
   14UNL     C3 4917   5.853   3.520   4.249
   14UNL     C4 4918   0.018   3.354   4.365
   14UNL     C5 4919   0.091   3.235   4.422
   14UNL     N6 4920   5.767   3.372   4.401
   14UNL     N7 4921   0.077   3.439   4.276
   14UNL     H8 4922   0.198   3.238   4.399
   14UNL     H9 4923   0.081   3.230   4.531
   14UNL    H10 4924   0.052   3.141   4.380
   15UNL     H0 4925   5.639   4.061   3.998
   15UNL     H1 4926   5.864   3.898   4.010
   15UNL     C2 4927   5.740   4.084   3.965
   15UNL     C3 4928   5.853   3.999   3.973
   15UNL     C4 4929   0.019   4.182   3.887
   15UNL     C5 4930   0.096   4.294   3.822
   15UNL     N6 4931   5.766   4.202   3.914
   15UNL     N7 4932   0.080   4.064   3.922
   15UNL     H8 4933   0.032   4.355   3.755
   15UNL     H9 4934   0.178   4.256   3.760
   15UNL    H10 4935   0.139   4.361   3.897
   16UNL     H0 4936   0.278   3.724   3.777
   16UNL     H1 4937   0.285   3.480   3.909
   16UNL     C2 4938   0.264   3.705   3.882
   16UNL     C3 4939   0.268   3.579   3.948
   16UNL     C4 4940   0.236   3.737   4.076
   16UNL     C5 4941   0.212   3.813   4.204
   16UNL     N6 4942   0.242   3.806   3.964
   16UNL     N7 4943   0.249   3.601   4.075
   16UNL     H8 4944   0.247   3.917   4.199
   16UNL     H9 4945   0.263   3.766   4.289
   16UNL    H10 4946   0.104   3.816   4.228
   17UNL     H0 4947   0.256   4.208   4.076
   17UNL     H1 4948   0.480   4.296   4.215
   17UNL     C2 4949   0.356   4.167   4.074
   17UNL     C3 4950   0.468   4.213   4.146
   17UNL     C4 4951   0.508   4.047   4.030
   17UNL     C5 4952   0.584   3.933   3.968
   17UNL     N6 4953   0.381   4.062   3.999
   17UNL     N7 4954   0.569   4.135   4.116
   17UNL     H8 4955   0.660   3.970   3.898
   17UNL     H9 4956   0.520   3.863   3.913
   17UNL    H10 4957   0.636   3.874   4.045
   18UNL     H0 4958   4.887   3.575   4.621
   18UNL     H1 4959   4.656   3.493   4.490
   18UNL     C2 4960   4.874   3.556   4.516
   18UNL     C3 4961   4.755   3.514   4.451
   18UNL     C4 4962   4.913   3.542   4.321
   18UNL     C5 4963   4.991   3.553   4.193
   18UNL     N6 4964   4.975   3.572   4.434
   18UNL     N7 4965   4.781   3.505   4.323
   18UNL     H8 4966   5.082   3.492   4.196
   18UNL     H9 4967   5.021   3.656   4.173
   18UNL    H10 4968   4.932   3.519   4.107
    1Co      Co 4969   3.182   1.383   0.599
    2Co      Co 4970   2.204   2.079   0.600
    3Co      Co 4971   2.694   1.213   0.902
    4Co      Co 4972   2.692   2.250   0.296
    5Co      Co 4973   2.203   1.557   0.897
    6Co      Co 4974   3.182   1.904   0.303
    7UNL     H0 4975   2.407   1.640   0.715
    7UNL     H1 4976   2.418   1.882   0.580
    7UNL     C2 4977   2.336   1.721   0.719
    7UNL     C3 4978   2.344   1.845   0.649
    7UNL     C4 4979   2.175   1.828   0.766
    7UNL     C5 4980   2.043   1.862   0.830
    7UNL     N6 4981   2.230   1.712   0.795
    7UNL     N7 4982   2.238   1.915   0.681
    7UNL     H8 4983   1.978   1.774   0.839
    7UNL     H9 4984   1.988   1.936   0.771
    7UNL    H10 4985   2.058   1.903   0.930
    8UNL     H0 4986   2.722   2.486   0.135
    8UNL     H1 4987   4.685   5.263   4.654
    8UNL     C2 4988   2.709   2.404   0.066
    8UNL     C3 4989   4.670   5.180   4.722
    8UNL     C4 4990   4.641   4.989   4.794
    8UNL     C5 4991   2.668   2.069   0.000
    8UNL     N6 4992   2.689   2.283   0.113
    8UNL     N7 4993   4.652   5.058   4.677
    8UNL     H8 4994   2.760   2.022   0.039
    8UNL     H9 4995   4.608   4.798   4.697
    8UNL    H10 4996   2.585   2.038   0.065
    9UNL     H0 4997   2.239   2.101   0.883
    9UNL     H1 4998   2.244   2.337   1.029
    9UNL     C2 4999   2.224   2.202   0.847
    9UNL     C3 5000   2.227   2.321   0.924
    9UNL     C4 5001   2.193   2.354   0.723
    9UNL     C5 5002   2.168   2.428   0.594
    9UNL     N6 5003   2.201   2.223   0.720
    9UNL     N7 5004   2.206   2.421   0.842
    9UNL     H8 5005   2.214   2.377   0.508
    9UNL     H9 5006   2.210   2.529   0.597
    9UNL    H10 5007   2.061   2.436   0.574
   10UNL     H0 5008   2.440   1.132   0.796
   10UNL     H1 5009   2.209   1.285   0.793
   10UNL     C2 5010   2.428   1.234   0.829
   10UNL     C3 5011   2.308   1.310   0.827
   10UNL     C4 5012   2.468   1.412   0.908
   10UNL     C5 5013   2.547   1.521   0.975
   10UNL     N6 5014   2.530   1.299   0.878
   10UNL     N7 5015   2.336   1.428   0.878
   10UNL     H8 5016   2.562   1.606   0.907
   10UNL     H9 5017   2.646   1.488   1.009
   10UNL    H10 5018   2.494   1.559   1.063
   11UNL     H0 5019   2.211   2.125   0.317
   11UNL     H1 5020   2.435   2.199   0.170
   11UNL     C2 5021   2.312   2.140   0.353
   11UNL     C3 5022   2.425   2.178   0.276
   11UNL     C4 5023   2.467   2.157   0.477
   11UNL     C5 5024   2.544   2.158   0.606
   11UNL     N6 5025   2.339   2.125   0.481
   11UNL     N7 5026   2.527   2.189   0.357
   11UNL     H8 5027   2.613   2.244   0.611
   11UNL     H9 5028   2.604   2.067   0.616
   11UNL    H10 5029   2.479   2.165   0.694
   12UNL     H0 5030   2.900   1.326   1.065
   12UNL     H1 5031   2.909   1.324   1.342
   12UNL     C2 5032   2.828   1.282   1.133
   12UNL     C3 5033   2.835   1.283   1.275
   12UNL     C4 5034   2.666   1.191   1.201
   12UNL     C5 5035   2.533   1.120   1.198
   12UNL     N6 5036   2.722   1.222   1.086
   12UNL     N7 5037   2.728   1.222   1.319
   12UNL     H8 5038   2.546   1.013   1.176
   12UNL     H9 5039   2.465   1.162   1.123
   12UNL    H10 5040   2.481   1.126   1.295
   13UNL     H0 5041   3.391   0.950   0.474
   13UNL     H1 5042   3.397   1.188   0.617
   13UNL     C2 5043   3.319   1.029   0.473
   13UNL     C3 5044   3.324   1.150   0.547
   13UNL     C4 5045   3.155   1.133   0.430
   13UNL     C5 5046   3.021   1.167   0.369
   13UNL     N6 5047   3.212   1.019   0.397
   13UNL     N7 5048   3.216   1.218   0.519
   13UNL     H8 5049   2.976   1.082   0.316
   13UNL     H9 5050   3.031   1.249   0.297
   13UNL    H10 5051   2.949   1.199   0.446
   14UNL     H0 5052   2.705   1.443   0.728
   14UNL     H1 5053   2.926   1.524   0.581
   14UNL     C2 5054   2.804   1.399   0.728
   14UNL     C3 5055   2.915   1.442   0.651
   14UNL     C4 5056   2.955   1.277   0.767
   14UNL     C5 5057   3.028   1.158   0.824
   14UNL     N6 5058   2.830   1.295   0.803
   14UNL     N7 5059   3.015   1.362   0.678
   14UNL     H8 5060   3.135   1.161   0.801
   14UNL     H9 5061   3.019   1.153   0.933
   14UNL    H10 5062   2.989   1.064   0.783
   15UNL     H0 5063   2.702   1.983   0.400
   15UNL     H1 5064   2.927   1.821   0.412
   15UNL     C2 5065   2.802   2.007   0.368
   15UNL     C3 5066   2.916   1.922   0.375
   15UNL     C4 5067   2.956   2.105   0.290
   15UNL     C5 5068   3.033   2.217   0.224
   15UNL     N6 5069   2.829   2.124   0.316
   15UNL     N7 5070   3.017   1.987   0.324
   15UNL     H8 5071   2.970   2.277   0.157
   15UNL     H9 5072   3.115   2.178   0.163
   15UNL    H10 5073   3.076   2.284   0.299
   16UNL     H0 5074   3.215   1.646   0.179
   16UNL     H1 5075   3.222   1.403   0.312
   16UNL     C2 5076   3.202   1.628   0.285
   16UNL     C3 5077   3.206   1.502   0.350
   16UNL     C4 5078   3.173   1.660   0.479
   16UNL     C5 5079   3.149   1.736   0.607
   16UNL     N6 5080   3.179   1.728   0.366
   16UNL     N7 5081   3.186   1.524   0.478
   16UNL     H8 5082   3.184   1.839   0.601
   16UNL     H9 5083   3.200   1.689   0.691
   16UNL    H10 5084   3.042   1.738   0.631
   17UNL     H0 5085   3.193   2.131   0.478
   17UNL     H1 5086   3.417   2.218   0.617
   17UNL     C2 5087   3.293   2.089   0.476
   17UNL     C3 5088   3.406   2.136   0.548
   17UNL     C4 5089   3.446   1.970   0.432
   17UNL     C5 5090   3.522   1.855   0.371
   17UNL     N6 5091   3.318   1.985   0.401
   17UNL     N7 5092   3.506   2.057   0.519
   17UNL     H8 5093   3.598   1.892   0.301
   17UNL     H9 5094   3.457   1.786   0.315
   17UNL    H10 5095   3.573   1.797   0.448
   18UNL     H0 5096   1.949   1.498   1.024
   18UNL     H1 5097   1.719   1.416   0.892
   18UNL     C2 5098   1.936   1.479   0.918
   18UNL     C3 5099   1.817   1.437   0.853
   18UNL     C4 5100   1.975   1.465   0.724
   18UNL     C5 5101   2.053   1.475   0.595
   18UNL     N6 5102   2.038   1.495   0.836
   18UNL     N7 5103   1.844   1.428   0.725
   18UNL     H8 5104   2.145   1.414   0.598
   18UNL     H9 5105   2.083   1.579   0.576
   18UNL    H10 5106   1.995   1.442   0.509
    1Co      Co 5107   2.693   0.691   1.799
    2Co      Co 5108   1.714   1.387   1.800
    3Co      Co 5109   2.205   0.521   2.101
    4Co      Co 5110   2.202   1.558   1.496
    5Co      Co 5111   1.713   0.865   2.096
    6Co      Co 5112   2.693   1.211   1.502
    7UNL     H0 5113   1.918   0.947   1.914
    7UNL     H1 5114   1.929   1.190   1.780
    7UNL     C2 5115   1.847   1.029   1.918
    7UNL     C3 5116   1.855   1.152   1.849
    7UNL     C4 5117   1.686   1.135   1.965
    7UNL     C5 5118   1.553   1.169   2.029
    7UNL     N6 5119   1.741   1.019   1.995
    7UNL     N7 5120   1.749   1.222   1.880
    7UNL     H8 5121   1.488   1.081   2.037
    7UNL     H9 5122   1.498   1.244   1.971
    7UNL    H10 5123   1.568   1.210   2.130
    8UNL     H0 5124   2.233   1.794   1.334
    8UNL     H1 5125   2.237   1.801   1.057
    8UNL     C2 5126   2.220   1.711   1.266
    8UNL     C3 5127   2.222   1.718   1.124
    8UNL     C4 5128   2.193   1.527   1.197
    8UNL     C5 5129   2.179   1.377   1.200
    8UNL     N6 5130   2.199   1.590   1.312
    8UNL     N7 5131   2.204   1.596   1.079
    8UNL     H8 5132   2.270   1.330   1.238
    8UNL     H9 5133   2.160   1.336   1.100
    8UNL    H10 5134   2.095   1.346   1.264
    9UNL     H0 5135   1.749   1.409   2.083
    9UNL     H1 5136   1.754   1.645   2.229
    9UNL     C2 5137   1.734   1.510   2.046
    9UNL     C3 5138   1.737   1.629   2.123
    9UNL     C4 5139   1.704   1.662   1.922
    9UNL     C5 5140   1.679   1.735   1.793
    9UNL     N6 5141   1.711   1.530   1.919
    9UNL     N7 5142   1.716   1.729   2.041
    9UNL     H8 5143   1.725   1.685   1.707
    9UNL     H9 5144   1.720   1.837   1.796
    9UNL    H10 5145   1.571   1.744   1.773
   10UNL     H0 5146   1.951   0.440   1.995
   10UNL     H1 5147   1.719   0.593   1.992
   10UNL     C2 5148   1.938   0.542   2.028
   10UNL     C3 5149   1.819   0.618   2.026
   10UNL     C4 5150   1.979   0.719   2.107
   10UNL     C5 5151   2.057   0.829   2.174
   10UNL     N6 5152   2.041   0.607   2.078
   10UNL     N7 5153   1.846   0.735   2.077
   10UNL     H8 5154   2.073   0.913   2.106
   10UNL     H9 5155   2.156   0.796   2.209
   10UNL    H10 5156   2.004   0.867   2.262
   11UNL     H0 5157   1.722   1.432   1.517
   11UNL     H1 5158   1.945   1.506   1.370
   11UNL     C2 5159   1.823   1.448   1.552
   11UNL     C3 5160   1.935   1.486   1.475
   11UNL     C4 5161   1.977   1.465   1.676
   11UNL     C5 5162   2.055   1.466   1.805
   11UNL     N6 5163   1.850   1.432   1.680
   11UNL     N7 5164   2.037   1.496   1.557
   11UNL     H8 5165   2.123   1.552   1.810
   11UNL     H9 5166   2.115   1.375   1.815
   11UNL    H10 5167   1.990   1.472   1.893
   12UNL     H0 5168   2.410   0.634   2.264
   12UNL     H1 5169   2.419   0.631   2.541
   12UNL     C2 5170   2.339   0.590   2.332
   12UNL     C3 5171   2.345   0.591   2.474
   12UNL     C4 5172   2.176   0.499   2.401
   12UNL     C5 5173   2.043   0.427   2.398
   12UNL     N6 5174   2.232   0.529   2.286
   12UNL     N7 5175   2.238   0.530   2.519
   12UNL     H8 5176   2.057   0.320   2.375
   12UNL     H9 5177   1.976   0.469   2.322
   12UNL    H10 5178   1.991   0.434   2.494
   13UNL     H0 5179   2.902   0.258   1.673
   13UNL     H1 5180   2.907   0.495   1.816
   13UNL     C2 5181   2.829   0.337   1.672
   13UNL     C3 5182   2.834   0.458   1.746
   13UNL     C4 5183   2.665   0.441   1.630
   13UNL     C5 5184   2.531   0.475   1.568
   13UNL     N6 5185   2.723   0.327   1.596
   13UNL     N7 5186   2.726   0.526   1.718
   13UNL     H8 5187   2.486   0.390   1.516
   13UNL     H9 5188   2.541   0.556   1.496
   13UNL    H10 5189   2.460   0.507   1.645
   14UNL     H0 5190   2.215   0.750   1.927
   14UNL     H1 5191   2.436   0.831   1.780
   14UNL     C2 5192   2.314   0.707   1.927
   14UNL     C3 5193   2.425   0.750   1.850
   14UNL     C4 5194   2.465   0.584   1.966
   14UNL     C5 5195   2.539   0.466   2.023
   14UNL     N6 5196   2.340   0.602   2.002
   14UNL     N7 5197   2.525   0.670   1.877
   14UNL     H8 5198   2.646   0.469   2.001
   14UNL     H9 5199   2.529   0.461   2.133
   14UNL    H10 5200   2.499   0.372   1.982
   15UNL     H0 5201   2.212   1.291   1.599
   15UNL     H1 5202   2.437   1.129   1.611
   15UNL     C2 5203   2.313   1.314   1.567
   15UNL     C3 5204   2.426   1.229   1.574
   15UNL     C4 5205   2.467   1.413   1.489
   15UNL     C5 5206   2.543   1.525   1.423
   15UNL     N6 5207   2.339   1.432   1.515
   15UNL     N7 5208   2.527   1.295   1.523
   15UNL     H8 5209   2.480   1.585   1.357
   15UNL     H9 5210   2.626   1.486   1.362
   15UNL    H10 5211   2.586   1.592   1.498
   16UNL     H0 5212   2.725   0.954   1.378
   16UNL     H1 5213   2.732   0.710   1.511
   16UNL     C2 5214   2.712   0.936   1.484
   16UNL     C3 5215   2.716   0.810   1.549
   16UNL     C4 5216   2.683   0.968   1.678
   16UNL     C5 5217   2.659   1.043   1.806
   16UNL     N6 5218   2.690   1.036   1.565
   16UNL     N7 5219   2.696   0.831   1.677
   16UNL     H8 5220   2.694   1.147   1.800
   16UNL     H9 5221   2.711   0.997   1.890
   16UNL    H10 5222   2.552   1.046   1.830
   17UNL     H0 5223   2.704   1.439   1.677
   17UNL     H1 5224   2.928   1.526   1.816
   17UNL     C2 5225   2.803   1.397   1.675
   17UNL     C3 5226   2.916   1.444   1.747
   17UNL     C4 5227   2.956   1.278   1.632
   17UNL     C5 5228   3.032   1.163   1.570
   17UNL     N6 5229   2.829   1.292   1.601
   17UNL     N7 5230   3.017   1.365   1.718
   17UNL     H8 5231   3.108   1.200   1.500
   17UNL     H9 5232   2.968   1.094   1.515
   17UNL    H10 5233   3.084   1.104   1.647
   18UNL     H0 5234   1.460   0.805   2.223
   18UNL     H1 5235   1.229   0.724   2.091
   18UNL     C2 5236   1.447   0.787   2.117
   18UNL     C3 5237   1.328   0.745   2.052
   18UNL     C4 5238   1.486   0.772   1.923
   18UNL     C5 5239   1.564   0.783   1.794
   18UNL     N6 5240   1.548   0.802   2.035
   18UNL     N7 5241   1.354   0.735   1.924
   18UNL     H8 5242   1.655   0.722   1.798
   18UNL     H9 5243   1.594   0.887   1.775
   18UNL    H10 5244   1.505   0.749   1.708
    1Co      Co 5245   0.245   5.537   2.998
    2Co      Co 5246   1.225   0.695   2.999
    3Co      Co 5247   5.632   5.367   3.301
    4Co      Co 5248   1.713   0.865   2.695
    5Co      Co 5249   1.223   0.173   3.295
    6Co      Co 5250   2.203   0.519   2.701
    7UNL     H0 5251   1.428   0.255   3.113
    7UNL     H1 5252   1.439   0.498   2.979
    7UNL     C2 5253   1.357   0.337   3.118
    7UNL     C3 5254   1.365   0.460   3.048
    7UNL     C4 5255   1.196   0.443   3.164
    7UNL     C5 5256   1.064   0.477   3.228
    7UNL     N6 5257   1.251   0.327   3.194
    7UNL     N7 5258   1.259   0.530   3.079
    7UNL     H8 5259   0.998   0.389   3.237
    7UNL     H9 5260   1.009   0.552   3.170
    7UNL    H10 5261   1.078   0.518   3.329
    8UNL     H0 5262   1.743   1.101   2.533
    8UNL     H1 5263   1.747   1.108   2.256
    8UNL     C2 5264   1.730   1.019   2.465
    8UNL     C3 5265   1.733   1.025   2.323
    8UNL     C4 5266   1.703   0.835   2.396
    8UNL     C5 5267   1.689   0.685   2.399
    8UNL     N6 5268   1.710   0.898   2.511
    8UNL     N7 5269   1.714   0.904   2.278
    8UNL     H8 5270   1.781   0.637   2.437
    8UNL     H9 5271   1.670   0.643   2.299
    8UNL    H10 5272   1.606   0.653   2.463
    9UNL     H0 5273   1.260   0.717   3.282
    9UNL     H1 5274   1.264   0.953   3.428
    9UNL     C2 5275   1.245   0.817   3.245
    9UNL     C3 5276   1.248   0.936   3.322
    9UNL     C4 5277   1.214   0.970   3.122
    9UNL     C5 5278   1.189   1.043   2.992
    9UNL     N6 5279   1.222   0.838   3.118
    9UNL     N7 5280   1.226   1.037   3.241
    9UNL     H8 5281   1.235   0.992   2.906
    9UNL     H9 5282   1.231   1.144   2.995
    9UNL    H10 5283   1.082   1.052   2.973
   10UNL     H0 5284   5.378   5.286   3.194
   10UNL     H1 5285   5.146   5.440   3.191
   10UNL     C2 5286   5.365   5.388   3.228
   10UNL     C3 5287   5.246   5.464   3.225
   10UNL     C4 5288   1.489   0.027   3.306
   10UNL     C5 5289   1.568   0.137   3.373
   10UNL     N6 5290   5.468   5.453   3.277
   10UNL     N7 5291   1.357   0.043   3.276
   10UNL     H8 5292   1.584   0.221   3.305
   10UNL     H9 5293   1.667   0.104   3.408
   10UNL    H10 5294   1.514   0.175   3.461
   11UNL     H0 5295   1.232   0.740   2.716
   11UNL     H1 5296   1.456   0.814   2.569
   11UNL     C2 5297   1.333   0.756   2.752
   11UNL     C3 5298   1.446   0.794   2.674
   11UNL     C4 5299   1.488   0.773   2.875
   11UNL     C5 5300   1.565   0.774   3.004
   11UNL     N6 5301   1.360   0.740   2.879
   11UNL     N7 5302   1.548   0.804   2.756
   11UNL     H8 5303   1.634   0.859   3.009
   11UNL     H9 5304   1.625   0.682   3.014
   11UNL    H10 5305   1.500   0.780   3.093
   12UNL     H0 5306   5.837   5.480   3.463
   12UNL     H1 5307   5.846   5.478   3.741
   12UNL     C2 5308   5.766   5.437   3.532
   12UNL     C3 5309   5.772   5.437   3.673
   12UNL     C4 5310   5.603   5.345   3.600
   12UNL     C5 5311   5.470   5.274   3.597
   12UNL     N6 5312   5.659   5.376   3.485
   12UNL     N7 5313   5.665   5.376   3.718
   12UNL     H8 5314   5.484   5.167   3.575
   12UNL     H9 5315   5.403   5.316   3.521
   12UNL    H10 5316   5.418   5.281   3.693
   13UNL     H0 5317   0.454   5.104   2.873
   13UNL     H1 5318   0.460   5.342   3.016
   13UNL     C2 5319   0.381   5.184   2.871
   13UNL     C3 5320   0.386   5.304   2.946
   13UNL     C4 5321   0.217   5.287   2.829
   13UNL     C5 5322   0.084   5.321   2.767
   13UNL     N6 5323   0.275   5.174   2.795
   13UNL     N7 5324   0.278   5.372   2.917
   13UNL     H8 5325   0.038   5.236   2.715
   13UNL     H9 5326   0.094   5.403   2.695
   13UNL    H10 5327   0.012   5.354   2.844
   14UNL     H0 5328   1.726   0.058   3.127
   14UNL     H1 5329   1.947   0.139   2.979
   14UNL     C2 5330   1.825   0.014   3.126
   14UNL     C3 5331   1.936   0.058   3.050
   14UNL     C4 5332   0.018   5.431   3.166
   14UNL     C5 5333   0.091   5.312   3.222
   14UNL     N6 5334   5.767   5.449   3.201
   14UNL     N7 5335   0.077   5.516   3.076
   14UNL     H8 5336   0.198   5.315   3.200
   14UNL     H9 5337   0.081   5.307   3.332
   14UNL    H10 5338   0.051   5.218   3.181
   15UNL     H0 5339   1.723   0.599   2.798
   15UNL     H1 5340   1.948   0.436   2.810
   15UNL     C2 5341   1.823   0.622   2.766
   15UNL     C3 5342   1.936   0.537   2.773
   15UNL     C4 5343   1.977   0.720   2.688
   15UNL     C5 5344   2.054   0.832   2.622
   15UNL     N6 5345   1.849   0.740   2.714
   15UNL     N7 5346   2.038   0.602   2.722
   15UNL     H8 5347   1.991   0.893   2.556
   15UNL     H9 5348   2.136   0.794   2.561
   15UNL    H10 5349   2.097   0.899   2.698
   16UNL     H0 5350   2.236   0.262   2.577
   16UNL     H1 5351   2.243   0.018   2.710
   16UNL     C2 5352   2.223   0.243   2.683
   16UNL     C3 5353   2.227   0.118   2.748
   16UNL     C4 5354   2.194   0.275   2.877
   16UNL     C5 5355   2.170   0.351   3.005
   16UNL     N6 5356   2.200   0.344   2.765
   16UNL     N7 5357   2.207   0.139   2.876
   16UNL     H8 5358   2.205   0.455   3.000
   16UNL     H9 5359   2.221   0.304   3.090
   16UNL    H10 5360   2.063   0.354   3.029
   17UNL     H0 5361   2.214   0.746   2.877
   17UNL     H1 5362   2.438   0.834   3.015
   17UNL     C2 5363   2.314   0.705   2.874
   17UNL     C3 5364   2.427   0.751   2.946
   17UNL     C4 5365   2.466   0.585   2.831
   17UNL     C5 5366   2.543   0.471   2.769
   17UNL     N6 5367   2.339   0.600   2.800
   17UNL     N7 5368   2.527   0.673   2.917
   17UNL     H8 5369   2.619   0.508   2.699
   17UNL     H9 5370   2.478   0.402   2.714
   17UNL    H10 5371   2.594   0.412   2.846
   18UNL     H0 5372   0.970   0.113   3.422
   18UNL     H1 5373   0.740   0.031   3.290
   18UNL     C2 5374   0.957   0.094   3.316
   18UNL     C3 5375   0.838   0.053   3.252
   18UNL     C4 5376   0.996   0.080   3.122
   18UNL     C5 5377   1.074   0.091   2.994
   18UNL     N6 5378   1.059   0.110   3.234
   18UNL     N7 5379   0.865   0.043   3.124
   18UNL     H8 5380   1.166   0.030   2.997
   18UNL     H9 5381   1.104   0.195   2.974
   18UNL    H10 5382   1.016   0.057   2.907
    1Co      Co 5383   5.630   4.845   4.197
    2Co      Co 5384   0.735   0.002   4.198
    3Co      Co 5385   5.142   4.675   4.500
    4Co      Co 5386   1.223   0.173   3.894
    5Co      Co 5387   4.651   5.019   4.494
    6Co      Co 5388   5.630   5.366   3.901
    7UNL     H0 5389   4.855   5.102   4.312
    7UNL     H1 5390   4.866   5.344   4.178
    7UNL     C2 5391   4.784   5.183   4.317
    7UNL     C3 5392   4.792   5.307   4.247
    7UNL     C4 5393   4.623   5.290   4.364
    7UNL     C5 5394   4.491   5.324   4.427
    7UNL     N6 5395   4.678   5.173   4.393
    7UNL     N7 5396   4.686   5.377   4.279
    7UNL     H8 5397   4.426   5.236   4.436
    7UNL     H9 5398   4.436   5.398   4.369
    7UNL    H10 5399   4.505   5.365   4.528
    8UNL     H0 5400   1.254   0.409   3.733
    8UNL     H1 5401   1.258   0.416   3.455
    8UNL     C2 5402   1.241   0.327   3.664
    8UNL     C3 5403   1.243   0.333   3.522
    8UNL     C4 5404   1.214   0.142   3.595
    8UNL     C5 5405   5.116   5.531   3.598
    8UNL     N6 5406   1.220   0.206   3.710
    8UNL     N7 5407   1.225   0.211   3.477
    8UNL     H8 5408   5.208   5.484   3.637
    8UNL     H9 5409   5.098   5.490   3.498
    8UNL    H10 5410   5.033   5.500   3.662
    9UNL     H0 5411   0.770   0.024   4.481
    9UNL     H1 5412   0.775   0.260   4.627
    9UNL     C2 5413   0.755   0.125   4.445
    9UNL     C3 5414   0.758   0.244   4.522
    9UNL     C4 5415   0.724   0.277   4.321
    9UNL     C5 5416   0.700   0.351   4.192
    9UNL     N6 5417   0.732   0.146   4.317
    9UNL     N7 5418   0.737   0.344   4.440
    9UNL     H8 5419   0.746   0.300   4.106
    9UNL     H9 5420   0.741   0.452   4.194
    9UNL    H10 5421   0.592   0.359   4.172
   10UNL     H0 5422   4.888   4.594   4.393
   10UNL     H1 5423   4.657   4.747   4.391
   10UNL     C2 5424   4.876   4.696   4.427
   10UNL     C3 5425   4.756   4.772   4.424
   10UNL     C4 5426   4.916   4.874   4.505
   10UNL     C5 5427   4.995   4.983   4.573
   10UNL     N6 5428   4.978   4.761   4.476
   10UNL     N7 5429   4.784   4.890   4.475
   10UNL     H8 5430   5.011   5.068   4.504
   10UNL     H9 5431   5.094   4.950   4.607
   10UNL    H10 5432   4.942   5.022   4.661
   11UNL     H0 5433   0.743   0.048   3.915
   11UNL     H1 5434   0.966   0.122   3.768
   11UNL     C2 5435   0.844   0.063   3.951
   11UNL     C3 5436   0.956   0.101   3.874
   11UNL     C4 5437   0.998   0.080   4.074
   11UNL     C5 5438   1.076   0.081   4.204
   11UNL     N6 5439   0.871   0.048   4.078
   11UNL     N7 5440   1.058   0.112   3.955
   11UNL     H8 5441   1.145   0.167   4.208
   11UNL     H9 5442   5.052   5.529   4.214
   11UNL    H10 5443   1.011   0.088   4.292
   12UNL     H0 5444   5.348   4.788   4.663
   12UNL     H1 5445   3.398   2.016   0.143
   12UNL     C2 5446   5.276   4.744   4.731
   12UNL     C3 5447   3.325   1.975   0.075
   12UNL     C4 5448   3.155   1.883   0.002
   12UNL     C5 5449   4.981   4.582   4.796
   12UNL     N6 5450   5.170   4.684   4.684
   12UNL     N7 5451   3.217   1.914   0.120
   12UNL     H8 5452   4.994   4.475   4.773
   12UNL     H9 5453   4.913   4.624   4.721
   12UNL    H10 5454   2.971   1.818   0.096
   13UNL     H0 5455   5.839   4.412   4.072
   13UNL     H1 5456   5.845   4.650   4.215
   13UNL     C2 5457   5.767   4.491   4.071
   13UNL     C3 5458   5.772   4.612   4.145
   13UNL     C4 5459   5.603   4.595   4.028
   13UNL     C5 5460   5.469   4.629   3.967
   13UNL     N6 5461   5.660   4.481   3.994
   13UNL     N7 5462   5.664   4.680   4.116
   13UNL     H8 5463   5.424   4.544   3.914
   13UNL     H9 5464   5.479   4.711   3.895
   13UNL    H10 5465   5.397   4.661   4.044
   14UNL     H0 5466   5.153   4.905   4.326
   14UNL     H1 5467   5.374   4.986   4.179
   14UNL     C2 5468   5.252   4.861   4.325
   14UNL     C3 5469   5.363   4.904   4.249
   14UNL     C4 5470   5.403   4.739   4.365
   14UNL     C5 5471   5.476   4.620   4.422
   14UNL     N6 5472   5.278   4.757   4.401
   14UNL     N7 5473   5.463   4.824   4.276
   14UNL     H8 5474   5.583   4.623   4.399
   14UNL     H9 5475   5.466   4.615   4.531
   14UNL    H10 5476   5.437   4.526   4.380
   15UNL     H0 5477   5.150   5.445   3.998
   15UNL     H1 5478   5.375   5.283   4.010
   15UNL     C2 5479   5.250   5.469   3.965
   15UNL     C3 5480   5.364   5.384   3.973
   15UNL     C4 5481   1.488   0.028   3.887
   15UNL     C5 5482   1.564   0.140   3.822
   15UNL     N6 5483   1.360   0.047   3.914
   15UNL     N7 5484   5.465   5.449   3.922
   15UNL     H8 5485   1.501   0.200   3.755
   15UNL     H9 5486   1.647   0.102   3.761
   15UNL    H10 5487   1.607   0.207   3.897
   16UNL     H0 5488   5.663   5.108   3.777
   16UNL     H1 5489   5.670   4.864   3.909
   16UNL     C2 5490   5.650   5.090   3.882
   16UNL     C3 5491   5.654   4.964   3.948
   16UNL     C4 5492   5.621   5.122   4.076
   16UNL     C5 5493   5.597   5.198   4.204
   16UNL     N6 5494   5.627   5.190   3.964
   16UNL     N7 5495   5.634   4.986   4.075
   16UNL     H8 5496   5.632   5.301   4.199
   16UNL     H9 5497   5.648   5.151   4.289
   16UNL    H10 5498   5.490   5.200   4.228
   17UNL     H0 5499   1.725   0.054   4.076
   17UNL     H1 5500   1.948   0.141   4.215
   17UNL     C2 5501   1.824   0.013   4.074
   17UNL     C3 5502   1.937   0.059   4.146
   17UNL     C4 5503   0.019   5.432   4.030
   17UNL     C5 5504   0.095   5.317   3.969
   17UNL     N6 5505   5.766   5.447   3.999
   17UNL     N7 5506   0.080   5.519   4.116
   17UNL     H8 5507   0.171   5.354   3.898
   17UNL     H9 5508   0.030   5.248   3.913
   17UNL    H10 5509   0.147   5.259   4.045
   18UNL     H0 5510   4.398   4.959   4.621
   18UNL     H1 5511   4.167   4.878   4.490
   18UNL     C2 5512   4.384   4.941   4.516
   18UNL     C3 5513   4.265   4.899   4.451
   18UNL     C4 5514   4.423   4.927   4.321
   18UNL     C5 5515   4.501   4.937   4.193
   18UNL     N6 5516   4.486   4.957   4.434
   18UNL     N7 5517   4.292   4.890   4.323
   18UNL     H8 5518   4.593   4.877   4.196
   18UNL     H9 5519   4.531   5.041   4.173
   18UNL    H10 5520   4.443   4.903   4.107
    1Co      Co 5521   2.693   2.768   0.599
    2Co      Co 5522   1.714   3.464   0.600
    3Co      Co 5523   2.205   2.598   0.902
    4Co      Co 5524   2.202   3.635   0.296
    5Co      Co 5525   1.713   2.942   0.897
    6Co      Co 5526   2.693   3.288   0.303
    7UNL     H0 5527   1.917   3.024   0.715
    7UNL     H1 5528   1.929   3.267   0.580
    7UNL     C2 5529   1.847   3.106   0.719
    7UNL     C3 5530   1.855   3.229   0.649
    7UNL     C4 5531   1.686   3.212   0.766
    7UNL     C5 5532   1.553   3.246   0.830
    7UNL     N6 5533   1.741   3.096   0.795
    7UNL     N7 5534   1.749   3.299   0.681
    7UNL     H8 5535   1.488   3.158   0.838
    7UNL     H9 5536   1.498   3.321   0.771
    7UNL    H10 5537   1.568   3.287   0.930
    8UNL     H0 5538   2.233   3.871   0.135
    8UNL     H1 5539   0.279   1.109   4.654
    8UNL     C2 5540   2.220   3.788   0.066
    8UNL     C3 5541   0.264   1.025   4.722
    8UNL     C4 5542   0.235   0.835   4.794
    8UNL     C5 5543   2.179   3.454   0.000
    8UNL     N6 5544   2.199   3.667   0.113
    8UNL     N7 5545   0.246   0.904   4.677
    8UNL     H8 5546   2.270   3.407   0.039
    8UNL     H9 5547   0.202   0.644   4.697
    8UNL    H10 5548   2.095   3.423   0.064
    9UNL     H0 5549   1.749   3.486   0.883
    9UNL     H1 5550   1.754   3.722   1.029
    9UNL     C2 5551   1.734   3.587   0.847
    9UNL     C3 5552   1.737   3.706   0.924
    9UNL     C4 5553   1.704   3.739   0.723
    9UNL     C5 5554   1.679   3.812   0.594
    9UNL     N6 5555   1.711   3.607   0.720
    9UNL     N7 5556   1.716   3.806   0.842
    9UNL     H8 5557   1.724   3.762   0.508
    9UNL     H9 5558   1.720   3.914   0.596
    9UNL    H10 5559   1.571   3.821   0.574
   10UNL     H0 5560   1.951   2.517   0.796
   10UNL     H1 5561   1.719   2.670   0.793
   10UNL     C2 5562   1.938   2.619   0.829
   10UNL     C3 5563   1.819   2.695   0.827
   10UNL     C4 5564   1.979   2.796   0.908
   10UNL     C5 5565   2.057   2.906   0.975
   10UNL     N6 5566   2.041   2.684   0.879
   10UNL     N7 5567   1.846   2.812   0.878
   10UNL     H8 5568   2.073   2.991   0.907
   10UNL     H9 5569   2.156   2.873   1.009
   10UNL    H10 5570   2.004   2.944   1.063
   11UNL     H0 5571   1.722   3.509   0.317
   11UNL     H1 5572   1.945   3.583   0.170
   11UNL     C2 5573   1.823   3.525   0.353
   11UNL     C3 5574   1.935   3.563   0.276
   11UNL     C4 5575   1.977   3.542   0.477
   11UNL     C5 5576   2.055   3.543   0.606
   11UNL     N6 5577   1.850   3.509   0.481
   11UNL     N7 5578   2.037   3.573   0.357
   11UNL     H8 5579   2.124   3.628   0.611
   11UNL     H9 5580   2.115   3.452   0.616
   11UNL    H10 5581   1.990   3.550   0.694
   12UNL     H0 5582   2.410   2.711   1.065
   12UNL     H1 5583   2.419   2.708   1.342
   12UNL     C2 5584   2.339   2.667   1.133
   12UNL     C3 5585   2.345   2.668   1.275
   12UNL     C4 5586   2.176   2.576   1.201
   12UNL     C5 5587   2.043   2.504   1.198
   12UNL     N6 5588   2.232   2.607   1.086
   12UNL     N7 5589   2.238   2.607   1.319
   12UNL     H8 5590   2.057   2.397   1.176
   12UNL     H9 5591   1.976   2.546   1.122
   12UNL    H10 5592   1.991   2.511   1.295
   13UNL     H0 5593   2.902   2.335   0.474
   13UNL     H1 5594   2.907   2.572   0.617
   13UNL     C2 5595   2.829   2.414   0.473
   13UNL     C3 5596   2.834   2.535   0.547
   13UNL     C4 5597   2.665   2.518   0.430
   13UNL     C5 5598   2.531   2.552   0.369
   13UNL     N6 5599   2.723   2.404   0.397
   13UNL     N7 5600   2.726   2.603   0.519
   13UNL     H8 5601   2.486   2.467   0.316
   13UNL     H9 5602   2.541   2.633   0.297
   13UNL    H10 5603   2.460   2.584   0.446
   14UNL     H0 5604   2.215   2.827   0.728
   14UNL     H1 5605   2.436   2.908   0.581
   14UNL     C2 5606   2.314   2.784   0.727
   14UNL     C3 5607   2.425   2.827   0.651
   14UNL     C4 5608   2.465   2.661   0.767
   14UNL     C5 5609   2.539   2.543   0.824
   14UNL     N6 5610   2.340   2.679   0.803
   14UNL     N7 5611   2.525   2.747   0.678
   14UNL     H8 5612   2.646   2.546   0.801
   14UNL     H9 5613   2.529   2.538   0.933
   14UNL    H10 5614   2.499   2.449   0.783
   15UNL     H0 5615   2.212   3.368   0.400
   15UNL     H1 5616   2.437   3.206   0.412
   15UNL     C2 5617   2.313   3.391   0.368
   15UNL     C3 5618   2.426   3.307   0.375
   15UNL     C4 5619   2.467   3.490   0.290
   15UNL     C5 5620   2.543   3.602   0.224
   15UNL     N6 5621   2.339   3.509   0.316
   15UNL     N7 5622   2.527   3.372   0.324
   15UNL     H8 5623   2.480   3.662   0.157
   15UNL     H9 5624   2.626   3.563   0.163
   15UNL    H10 5625   2.586   3.669   0.299
   16UNL     H0 5626   2.725   3.031   0.179
   16UNL     H1 5627   2.732   2.787   0.312
   16UNL     C2 5628   2.712   3.013   0.285
   16UNL     C3 5629   2.716   2.887   0.350
   16UNL     C4 5630   2.684   3.045   0.478
   16UNL     C5 5631   2.659   3.120   0.607
   16UNL     N6 5632   2.690   3.113   0.366
   16UNL     N7 5633   2.696   2.908   0.477
   16UNL     H8 5634   2.694   3.224   0.601
   16UNL     H9 5635   2.712   3.074   0.691
   16UNL    H10 5636   2.552   3.122   0.631
   17UNL     H0 5637   2.704   3.516   0.478
   17UNL     H1 5638   2.928   3.603   0.617
   17UNL     C2 5639   2.803   3.474   0.476
   17UNL     C3 5640   2.916   3.521   0.548
   17UNL     C4 5641   2.956   3.355   0.432
   17UNL     C5 5642   3.032   3.240   0.371
   17UNL     N6 5643   2.829   3.369   0.401
   17UNL     N7 5644   3.017   3.442   0.519
   17UNL     H8 5645   3.108   3.277   0.301
   17UNL     H9 5646   2.967   3.171   0.316
   17UNL    H10 5647   3.084   3.181   0.448
   18UNL     H0 5648   1.460   2.882   1.024
   18UNL     H1 5649   1.229   2.801   0.892
   18UNL     C2 5650   1.447   2.864   0.918
   18UNL     C3 5651   1.328   2.822   0.853
   18UNL     C4 5652   1.486   2.849   0.724
   18UNL     C5 5653   1.564   2.860   0.595
   18UNL     N6 5654   1.548   2.879   0.836
   18UNL     N7 5655   1.354   2.812   0.725
   18UNL     H8 5656   1.655   2.799   0.598
   18UNL     H9 5657   1.593   2.964   0.576
   18UNL    H10 5658   1.505   2.826   0.509
    1Co      Co 5659   2.203   2.075   1.799
    2Co      Co 5660   1.225   2.772   1.800
    3Co      Co 5661   1.715   1.905   2.101
    4Co      Co 5662   1.713   2.942   1.496
    5Co      Co 5663   1.223   2.250   2.096
    6Co      Co 5664   2.203   2.596   1.502
    7UNL     H0 5665   1.428   2.332   1.914
    7UNL     H1 5666   1.439   2.575   1.780
    7UNL     C2 5667   1.357   2.414   1.918
    7UNL     C3 5668   1.365   2.537   1.849
    7UNL     C4 5669   1.196   2.520   1.965
    7UNL     C5 5670   1.064   2.554   2.029
    7UNL     N6 5671   1.251   2.404   1.995
    7UNL     N7 5672   1.259   2.607   1.880
    7UNL     H8 5673   0.998   2.466   2.038
    7UNL     H9 5674   1.009   2.629   1.971
    7UNL    H10 5675   1.078   2.595   2.130
    8UNL     H0 5676   1.743   3.178   1.334
    8UNL     H1 5677   1.747   3.185   1.057
    8UNL     C2 5678   1.730   3.096   1.266
    8UNL     C3 5679   1.733   3.102   1.124
    8UNL     C4 5680   1.704   2.912   1.197
    8UNL     C5 5681   1.689   2.762   1.200
    8UNL     N6 5682   1.710   2.975   1.312
    8UNL     N7 5683   1.714   2.981   1.079
    8UNL     H8 5684   1.781   2.714   1.238
    8UNL     H9 5685   1.670   2.720   1.100
    8UNL    H10 5686   1.606   2.730   1.264
    9UNL     H0 5687   1.260   2.794   2.082
    9UNL     H1 5688   1.264   3.030   2.229
    9UNL     C2 5689   1.245   2.894   2.046
    9UNL     C3 5690   1.248   3.013   2.123
    9UNL     C4 5691   1.214   3.047   1.922
    9UNL     C5 5692   1.189   3.120   1.793
    9UNL     N6 5693   1.222   2.915   1.919
    9UNL     N7 5694   1.226   3.114   2.041
    9UNL     H8 5695   1.235   3.069   1.707
    9UNL     H9 5696   1.231   3.222   1.796
    9UNL    H10 5697   1.082   3.129   1.773
   10UNL     H0 5698   1.461   1.824   1.995
   10UNL     H1 5699   1.230   1.978   1.992
   10UNL     C2 5700   1.449   1.926   2.028
   10UNL     C3 5701   1.329   2.003   2.026
   10UNL     C4 5702   1.489   2.104   2.107
   10UNL     C5 5703   1.568   2.214   2.174
   10UNL     N6 5704   1.551   1.992   2.078
   10UNL     N7 5705   1.357   2.120   2.077
   10UNL     H8 5706   1.584   2.298   2.106
   10UNL     H9 5707   1.667   2.181   2.208
   10UNL    H10 5708   1.514   2.252   2.262
   11UNL     H0 5709   1.232   2.817   1.517
   11UNL     H1 5710   1.456   2.891   1.370
   11UNL     C2 5711   1.333   2.833   1.552
   11UNL     C3 5712   1.446   2.871   1.475
   11UNL     C4 5713   1.488   2.850   1.676
   11UNL     C5 5714   1.565   2.851   1.805
   11UNL     N6 5715   1.360   2.817   1.680
   11UNL     N7 5716   1.548   2.881   1.557
   11UNL     H8 5717   1.634   2.936   1.810
   11UNL     H9 5718   1.626   2.759   1.815
   11UNL    H10 5719   1.500   2.857   1.893
   12UNL     H0 5720   1.921   2.018   2.264
   12UNL     H1 5721   1.930   2.016   2.541
   12UNL     C2 5722   1.849   1.975   2.332
   12UNL     C3 5723   1.856   1.975   2.474
   12UNL     C4 5724   1.687   1.883   2.401
   12UNL     C5 5725   1.554   1.812   2.398
   12UNL     N6 5726   1.743   1.914   2.286
   12UNL     N7 5727   1.749   1.914   2.519
   12UNL     H8 5728   1.567   1.705   2.375
   12UNL     H9 5729   1.486   1.854   2.322
   12UNL    H10 5730   1.502   1.819   2.494
   13UNL     H0 5731   2.412   1.642   1.673
   13UNL     H1 5732   2.418   1.880   1.816
   13UNL     C2 5733   2.339   1.722   1.672
   13UNL     C3 5734   2.344   1.842   1.746
   13UNL     C4 5735   2.175   1.825   1.630
   13UNL     C5 5736   2.042   1.859   1.568
   13UNL     N6 5737   2.233   1.712   1.596
   13UNL     N7 5738   2.236   1.911   1.718
   13UNL     H8 5739   1.996   1.774   1.516
   13UNL     H9 5740   2.052   1.941   1.496
   13UNL    H10 5741   1.970   1.892   1.645
   14UNL     H0 5742   1.726   2.135   1.927
   14UNL     H1 5743   1.947   2.216   1.780
   14UNL     C2 5744   1.825   2.091   1.927
   14UNL     C3 5745   1.936   2.135   1.850
   14UNL     C4 5746   1.976   1.969   1.966
   14UNL     C5 5747   2.049   1.850   2.023
   14UNL     N6 5748   1.850   1.987   2.002
   14UNL     N7 5749   2.035   2.054   1.877
   14UNL     H8 5750   2.156   1.854   2.000
   14UNL     H9 5751   2.040   1.846   2.133
   14UNL    H10 5752   2.010   1.756   1.982
   15UNL     H0 5753   1.723   2.676   1.599
   15UNL     H1 5754   1.948   2.513   1.611
   15UNL     C2 5755   1.823   2.699   1.567
   15UNL     C3 5756   1.936   2.614   1.574
   15UNL     C4 5757   1.977   2.797   1.489
   15UNL     C5 5758   2.054   2.909   1.423
   15UNL     N6 5759   1.849   2.817   1.515
   15UNL     N7 5760   2.038   2.679   1.523
   15UNL     H8 5761   1.991   2.970   1.357
   15UNL     H9 5762   2.136   2.871   1.362
   15UNL    H10 5763   2.097   2.976   1.498
   16UNL     H0 5764   2.236   2.339   1.378
   16UNL     H1 5765   2.243   2.095   1.511
   16UNL     C2 5766   2.223   2.320   1.484
   16UNL     C3 5767   2.227   2.195   1.549
   16UNL     C4 5768   2.194   2.352   1.678
   16UNL     C5 5769   2.170   2.428   1.806
   16UNL     N6 5770   2.200   2.421   1.565
   16UNL     N7 5771   2.207   2.216   1.677
   16UNL     H8 5772   2.205   2.532   1.801
   16UNL     H9 5773   2.221   2.381   1.891
   16UNL    H10 5774   2.063   2.431   1.830
   17UNL     H0 5775   2.214   2.823   1.677
   17UNL     H1 5776   2.438   2.911   1.816
   17UNL     C2 5777   2.314   2.782   1.675
   17UNL     C3 5778   2.427   2.828   1.747
   17UNL     C4 5779   2.466   2.662   1.632
   17UNL     C5 5780   2.543   2.548   1.570
   17UNL     N6 5781   2.339   2.677   1.601
   17UNL     N7 5782   2.527   2.750   1.718
   17UNL     H8 5783   2.619   2.585   1.500
   17UNL     H9 5784   2.478   2.479   1.515
   17UNL    H10 5785   2.594   2.489   1.647
   18UNL     H0 5786   0.970   2.190   2.223
   18UNL     H1 5787   0.740   2.108   2.091
   18UNL     C2 5788   0.957   2.171   2.117
   18UNL     C3 5789   0.838   2.130   2.052
   18UNL     C4 5790   0.996   2.157   1.923
   18UNL     C5 5791   1.074   2.168   1.794
   18UNL     N6 5792   1.059   2.187   2.035
   18UNL     N7 5793   0.865   2.120   1.924
   18UNL     H8 5794   1.166   2.107   1.798
   18UNL     H9 5795   1.104   2.272   1.775
   18UNL    H10 5796   1.016   2.134   1.708
    1Co      Co 5797   1.714   1.383   2.998
    2Co      Co 5798   0.735   2.079   2.999
    3Co      Co 5799   1.225   1.213   3.301
    4Co      Co 5800   1.223   2.250   2.695
    5Co      Co 5801   0.734   1.557   3.295
    6Co      Co 5802   1.714   1.904   2.701
    7UNL     H0 5803   0.938   1.640   3.113
    7UNL     H1 5804   0.950   1.883   2.979
    7UNL     C2 5805   0.868   1.721   3.118
    7UNL     C3 5806   0.876   1.845   3.048
    7UNL     C4 5807   0.706   1.828   3.164
    7UNL     C5 5808   0.574   1.862   3.228
    7UNL     N6 5809   0.761   1.712   3.194
    7UNL     N7 5810   0.770   1.915   3.079
    7UNL     H8 5811   0.509   1.774   3.237
    7UNL     H9 5812   0.519   1.937   3.170
    7UNL    H10 5813   0.589   1.903   3.329
    8UNL     H0 5814   1.254   2.486   2.533
    8UNL     H1 5815   1.258   2.493   2.256
    8UNL     C2 5816   1.241   2.404   2.465
    8UNL     C3 5817   1.243   2.410   2.323
    8UNL     C4 5818   1.214   2.219   2.396
    8UNL     C5 5819   1.200   2.069   2.399
    8UNL     N6 5820   1.220   2.283   2.511
    8UNL     N7 5821   1.225   2.288   2.278
    8UNL     H8 5822   1.291   2.022   2.437
    8UNL     H9 5823   1.181   2.028   2.299
    8UNL    H10 5824   1.116   2.038   2.463
    9UNL     H0 5825   0.770   2.101   3.282
    9UNL     H1 5826   0.775   2.337   3.428
    9UNL     C2 5827   0.755   2.202   3.245
    9UNL     C3 5828   0.758   2.321   3.322
    9UNL     C4 5829   0.724   2.354   3.122
    9UNL     C5 5830   0.700   2.428   2.992
    9UNL     N6 5831   0.732   2.223   3.118
    9UNL     N7 5832   0.737   2.421   3.241
    9UNL     H8 5833   0.746   2.377   2.906
    9UNL     H9 5834   0.741   2.529   2.995
    9UNL    H10 5835   0.592   2.436   2.972
   10UNL     H0 5836   0.971   1.132   3.194
   10UNL     H1 5837   0.740   1.285   3.191
   10UNL     C2 5838   0.959   1.234   3.228
   10UNL     C3 5839   0.840   1.310   3.225
   10UNL     C4 5840   1.000   1.412   3.306
   10UNL     C5 5841   1.078   1.522   3.373
   10UNL     N6 5842   1.062   1.299   3.277
   10UNL     N7 5843   0.867   1.428   3.276
   10UNL     H8 5844   1.094   1.606   3.305
   10UNL     H9 5845   1.177   1.488   3.408
   10UNL    H10 5846   1.025   1.560   3.461
   11UNL     H0 5847   0.743   2.125   2.716
   11UNL     H1 5848   0.966   2.199   2.569
   11UNL     C2 5849   0.844   2.140   2.752
   11UNL     C3 5850   0.956   2.178   2.674
   11UNL     C4 5851   0.998   2.157   2.875
   11UNL     C5 5852   1.076   2.158   3.004
   11UNL     N6 5853   0.871   2.125   2.879
   11UNL     N7 5854   1.058   2.189   2.756
   11UNL     H8 5855   1.145   2.244   3.009
   11UNL     H9 5856   1.136   2.067   3.015
   11UNL    H10 5857   1.011   2.165   3.093
   12UNL     H0 5858   1.431   1.326   3.463
   12UNL     H1 5859   1.440   1.324   3.741
   12UNL     C2 5860   1.360   1.282   3.532
   12UNL     C3 5861   1.366   1.283   3.673
   12UNL     C4 5862   1.197   1.191   3.600
   12UNL     C5 5863   1.064   1.120   3.597
   12UNL     N6 5864   1.253   1.222   3.485
   12UNL     N7 5865   1.259   1.222   3.718
   12UNL     H8 5866   1.077   1.013   3.574
   12UNL     H9 5867   0.997   1.162   3.521
   12UNL    H10 5868   1.012   1.126   3.693
   13UNL     H0 5869   1.923   0.950   2.873
   13UNL     H1 5870   1.928   1.188   3.016
   13UNL     C2 5871   1.850   1.030   2.871
   13UNL     C3 5872   1.855   1.150   2.946
   13UNL     C4 5873   1.686   1.133   2.829
   13UNL     C5 5874   1.552   1.167   2.768
   13UNL     N6 5875   1.743   1.020   2.795
   13UNL     N7 5876   1.747   1.218   2.917
   13UNL     H8 5877   1.507   1.082   2.715
   13UNL     H9 5878   1.562   1.249   2.695
   13UNL    H10 5879   1.481   1.199   2.844
   14UNL     H0 5880   1.236   1.443   3.127
   14UNL     H1 5881   1.457   1.524   2.979
   14UNL     C2 5882   1.335   1.399   3.126
   14UNL     C3 5883   1.446   1.443   3.050
   14UNL     C4 5884   1.486   1.277   3.166
   14UNL     C5 5885   1.559   1.158   3.222
   14UNL     N6 5886   1.361   1.295   3.201
   14UNL     N7 5887   1.546   1.362   3.076
   14UNL     H8 5888   1.667   1.161   3.200
   14UNL     H9 5889   1.550   1.153   3.332
   14UNL    H10 5890   1.520   1.064   3.181
   15UNL     H0 5891   1.233   1.983   2.798
   15UNL     H1 5892   1.458   1.821   2.810
   15UNL     C2 5893   1.334   2.007   2.766
   15UNL     C3 5894   1.447   1.922   2.773
   15UNL     C4 5895   1.488   2.105   2.688
   15UNL     C5 5896   1.564   2.217   2.622
   15UNL     N6 5897   1.360   2.124   2.714
   15UNL     N7 5898   1.548   1.987   2.722
   15UNL     H8 5899   1.501   2.277   2.556
   15UNL     H9 5900   1.647   2.179   2.562
   15UNL    H10 5901   1.607   2.284   2.698
   16UNL     H0 5902   1.747   1.646   2.577
   16UNL     H1 5903   1.753   1.403   2.710
   16UNL     C2 5904   1.733   1.628   2.683
   16UNL     C3 5905   1.737   1.502   2.748
   16UNL     C4 5906   1.704   1.660   2.877
   16UNL     C5 5907   1.680   1.736   3.005
   16UNL     N6 5908   1.711   1.728   2.765
   16UNL     N7 5909   1.717   1.524   2.876
   16UNL     H8 5910   1.715   1.840   3.000
   16UNL     H9 5911   1.732   1.689   3.090
   16UNL    H10 5912   1.573   1.738   3.029
   17UNL     H0 5913   1.725   2.131   2.877
   17UNL     H1 5914   1.948   2.218   3.015
   17UNL     C2 5915   1.824   2.090   2.874
   17UNL     C3 5916   1.937   2.136   2.947
   17UNL     C4 5917   1.977   1.970   2.831
   17UNL     C5 5918   2.053   1.855   2.769
   17UNL     N6 5919   1.850   1.985   2.800
   17UNL     N7 5920   2.038   2.057   2.917
   17UNL     H8 5921   2.129   1.892   2.699
   17UNL     H9 5922   1.988   1.786   2.714
   17UNL    H10 5923   2.105   1.797   2.846
   18UNL     H0 5924   0.481   1.498   3.422
   18UNL     H1 5925   0.250   1.416   3.290
   18UNL     C2 5926   0.468   1.479   3.316
   18UNL     C3 5927   0.349   1.437   3.252
   18UNL     C4 5928   0.507   1.465   3.122
   18UNL     C5 5929   0.585   1.476   2.994
   18UNL     N6 5930   0.569   1.495   3.234
   18UNL     N7 5931   0.375   1.428   3.124
   18UNL     H8 5932   0.676   1.415   2.997
   18UNL     H9 5933   0.614   1.579   2.974
   18UNL    H10 5934   0.526   1.441   2.907
    1Co      Co 5935   1.224   0.691   4.197
    2Co      Co 5936   0.246   1.387   4.198
    3Co      Co 5937   0.736   0.521   4.500
    4Co      Co 5938   0.734   1.558   3.894
    5Co      Co 5939   0.244   0.865   4.494
    6Co      Co 5940   1.224   1.211   3.901
    7UNL     H0 5941   0.449   0.948   4.312
    7UNL     H1 5942   0.460   1.190   4.178
    7UNL     C2 5943   0.378   1.029   4.317
    7UNL     C3 5944   0.386   1.152   4.247
    7UNL     C4 5945   0.217   1.135   4.363
    7UNL     C5 5946   0.085   1.169   4.427
    7UNL     N6 5947   0.272   1.019   4.393
    7UNL     N7 5948   0.280   1.222   4.279
    7UNL     H8 5949   0.019   1.082   4.436
    7UNL     H9 5950   0.030   1.244   4.369
    7UNL    H10 5951   0.099   1.210   4.528
    8UNL     H0 5952   0.764   1.794   3.733
    8UNL     H1 5953   0.768   1.801   3.455
    8UNL     C2 5954   0.751   1.711   3.664
    8UNL     C3 5955   0.753   1.718   3.522
    8UNL     C4 5956   0.724   1.527   3.595
    8UNL     C5 5957   0.710   1.377   3.598
    8UNL     N6 5958   0.731   1.590   3.710
    8UNL     N7 5959   0.735   1.596   3.477
    8UNL     H8 5960   0.801   1.330   3.637
    8UNL     H9 5961   0.691   1.336   3.498
    8UNL    H10 5962   0.627   1.346   3.662
    9UNL     H0 5963   0.280   1.409   4.481
    9UNL     H1 5964   0.286   1.645   4.627
    9UNL     C2 5965   0.266   1.510   4.445
    9UNL     C3 5966   0.269   1.629   4.522
    9UNL     C4 5967   0.235   1.662   4.321
    9UNL     C5 5968   0.210   1.735   4.192
    9UNL     N6 5969   0.243   1.531   4.317
    9UNL     N7 5970   0.247   1.729   4.440
    9UNL     H8 5971   0.256   1.685   4.106
    9UNL     H9 5972   0.252   1.837   4.194
    9UNL    H10 5973   0.103   1.744   4.172
   10UNL     H0 5974   0.482   0.440   4.393
   10UNL     H1 5975   0.251   0.593   4.391
   10UNL     C2 5976   0.470   0.542   4.427
   10UNL     C3 5977   0.350   0.618   4.424
   10UNL     C4 5978   0.510   0.720   4.505
   10UNL     C5 5979   0.589   0.829   4.573
   10UNL     N6 5980   0.572   0.607   4.476
   10UNL     N7 5981   0.378   0.736   4.475
   10UNL     H8 5982   0.604   0.914   4.504
   10UNL     H9 5983   0.688   0.796   4.607
   10UNL    H10 5984   0.536   0.867   4.661
   11UNL     H0 5985   0.253   1.433   3.915
   11UNL     H1 5986   0.477   1.507   3.768
   11UNL     C2 5987   0.354   1.448   3.951
   11UNL     C3 5988   0.467   1.486   3.874
   11UNL     C4 5989   0.509   1.465   4.074
   11UNL     C5 5990   0.586   1.466   4.204
   11UNL     N6 5991   0.381   1.432   4.078
   11UNL     N7 5992   0.569   1.496   3.955
   11UNL     H8 5993   0.655   1.551   4.208
   11UNL     H9 5994   0.646   1.375   4.214
   11UNL    H10 5995   0.521   1.473   4.292
   12UNL     H0 5996   0.942   0.634   4.663
   12UNL     H1 5997   2.909   3.401   0.143
   12UNL     C2 5998   0.870   0.590   4.731
   12UNL     C3 5999   2.835   3.360   0.075
   12UNL     C4 6000   2.666   3.268   0.002
   12UNL     C5 6001   0.575   0.427   4.796
   12UNL     N6 6002   0.764   0.530   4.684
   12UNL     N7 6003   2.728   3.299   0.120
   12UNL     H8 6004   0.588   0.321   4.773
   12UNL     H9 6005   0.507   0.470   4.721
   12UNL    H10 6006   2.481   3.203   0.096
   13UNL     H0 6007   1.433   0.258   4.072
   13UNL     H1 6008   1.439   0.495   4.215
   13UNL     C2 6009   1.360   0.337   4.071
   13UNL     C3 6010   1.365   0.458   4.145
   13UNL     C4 6011   1.196   0.441   4.028
   13UNL     C5 6012   1.063   0.475   3.967
   13UNL     N6 6013   1.254   0.327   3.994
   13UNL     N7 6014   1.257   0.526   4.116
   13UNL     H8 6015   1.017   0.390   3.914
   13UNL     H9 6016   1.073   0.556   3.894
   13UNL    H10 6017   0.991   0.507   4.043
   14UNL     H0 6018   0.747   0.751   4.326
   14UNL     H1 6019   0.968   0.831   4.179
   14UNL     C2 6020   0.846   0.707   4.325
   14UNL     C3 6021   0.957   0.750   4.249
   14UNL     C4 6022   0.997   0.585   4.365
   14UNL     C5 6023   1.070   0.466   4.422
   14UNL     N6 6024   0.871   0.602   4.401
   14UNL     N7 6025   1.056   0.670   4.276
   14UNL     H8 6026   1.177   0.469   4.399
   14UNL     H9 6027   1.060   0.461   4.531
   14UNL    H10 6028   1.031   0.372   4.380
   15UNL     H0 6029   0.744   1.291   3.998
   15UNL     H1 6030   0.968   1.129   4.010
   15UNL     C2 6031   0.844   1.315   3.965
   15UNL     C3 6032   0.957   1.230   3.973
   15UNL     C4 6033   0.998   1.413   3.887
   15UNL     C5 6034   1.075   1.525   3.822
   15UNL     N6 6035   0.870   1.432   3.914
   15UNL     N7 6036   1.059   1.295   3.922
   15UNL     H8 6037   1.012   1.585   3.756
   15UNL     H9 6038   1.157   1.486   3.760
   15UNL    H10 6039   1.118   1.592   3.897
   16UNL     H0 6040   1.257   0.954   3.777
   16UNL     H1 6041   1.264   0.710   3.909
   16UNL     C2 6042   1.244   0.936   3.882
   16UNL     C3 6043   1.248   0.810   3.948
   16UNL     C4 6044   1.215   0.968   4.076
   16UNL     C5 6045   1.191   1.043   4.204
   16UNL     N6 6046   1.221   1.036   3.964
   16UNL     N7 6047   1.228   0.831   4.075
   16UNL     H8 6048   1.226   1.147   4.199
   16UNL     H9 6049   1.242   0.997   4.289
   16UNL    H10 6050   1.084   1.046   4.228
   17UNL     H0 6051   1.235   1.439   4.076
   17UNL     H1 6052   1.459   1.526   4.215
   17UNL     C2 6053   1.335   1.397   4.074
   17UNL     C3 6054   1.448   1.444   4.146
   17UNL     C4 6055   1.487   1.278   4.030
   17UNL     C5 6056   1.564   1.163   3.968
   17UNL     N6 6057   1.360   1.293   3.999
   17UNL     N7 6058   1.548   1.365   4.116
   17UNL     H8 6059   1.639   1.200   3.898
   17UNL     H9 6060   1.499   1.094   3.913
   17UNL    H10 6061   1.616   1.105   4.045
   18UNL     H0 6062   5.866   0.805   4.621
   18UNL     H1 6063   5.635   0.724   4.490
   18UNL     C2 6064   5.853   0.787   4.516
   18UNL     C3 6065   5.734   0.745   4.451
   18UNL     C4 6066   0.017   0.772   4.321
   18UNL     C5 6067   0.095   0.783   4.193
   18UNL     N6 6068   0.079   0.802   4.434
   18UNL     N7 6069   5.760   0.736   4.323
   18UNL     H8 6070   0.186   0.722   4.196
   18UNL     H9 6071   0.125   0.887   4.173
   18UNL    H10 6072   0.037   0.749   4.107
    1Co      Co 6073   2.203   4.152   0.599
    2Co      Co 6074   1.225   4.849   0.600
    3Co      Co 6075   1.715   3.982   0.902
    4Co      Co 6076   1.713   5.019   0.296
    5Co      Co 6077   1.223   4.327   0.897
    6Co      Co 6078   2.203   4.673   0.303
    7UNL     H0 6079   1.428   4.409   0.715
    7UNL     H1 6080   1.439   4.652   0.580
    7UNL     C2 6081   1.357   4.491   0.719
    7UNL     C3 6082   1.365   4.614   0.649
    7UNL     C4 6083   1.196   4.597   0.766
    7UNL     C5 6084   1.064   4.631   0.830
    7UNL     N6 6085   1.251   4.481   0.795
    7UNL     N7 6086   1.259   4.684   0.681
    7UNL     H8 6087   0.999   4.543   0.839
    7UNL     H9 6088   1.009   4.706   0.771
    7UNL    H10 6089   1.078   4.672   0.930
    8UNL     H0 6090   1.743   5.255   0.135
    8UNL     H1 6091   5.664   2.493   4.654
    8UNL     C2 6092   1.730   5.173   0.066
    8UNL     C3 6093   5.649   2.410   4.722
    8UNL     C4 6094   5.620   2.219   4.794
    8UNL     C5 6095   1.689   4.839   0.000
    8UNL     N6 6096   1.710   5.052   0.113
    8UNL     N7 6097   5.631   2.288   4.677
    8UNL     H8 6098   1.781   4.791   0.039
    8UNL     H9 6099   5.587   2.028   4.697
    8UNL    H10 6100   1.606   4.807   0.065
    9UNL     H0 6101   1.260   4.871   0.883
    9UNL     H1 6102   1.265   5.107   1.029
    9UNL     C2 6103   1.245   4.971   0.847
    9UNL     C3 6104   1.248   5.090   0.924
    9UNL     C4 6105   1.214   5.124   0.723
    9UNL     C5 6106   1.189   5.197   0.594
    9UNL     N6 6107   1.222   4.992   0.720
    9UNL     N7 6108   1.226   5.191   0.842
    9UNL     H8 6109   1.235   5.146   0.508
    9UNL     H9 6110   1.231   5.298   0.596
    9UNL    H10 6111   1.082   5.206   0.574
   10UNL     H0 6112   1.461   3.901   0.796
   10UNL     H1 6113   1.230   4.055   0.793
   10UNL     C2 6114   1.449   4.003   0.829
   10UNL     C3 6115   1.329   4.080   0.827
   10UNL     C4 6116   1.489   4.181   0.908
   10UNL     C5 6117   1.568   4.291   0.975
   10UNL     N6 6118   1.551   4.069   0.879
   10UNL     N7 6119   1.357   4.197   0.878
   10UNL     H8 6120   1.583   4.375   0.906
   10UNL     H9 6121   1.667   4.258   1.009
   10UNL    H10 6122   1.515   4.329   1.063
   11UNL     H0 6123   1.232   4.894   0.317
   11UNL     H1 6124   1.456   4.968   0.170
   11UNL     C2 6125   1.333   4.910   0.353
   11UNL     C3 6126   1.446   4.948   0.276
   11UNL     C4 6127   1.488   4.927   0.477
   11UNL     C5 6128   1.565   4.928   0.606
   11UNL     N6 6129   1.360   4.894   0.481
   11UNL     N7 6130   1.548   4.958   0.357
   11UNL     H8 6131   1.634   5.013   0.611
   11UNL     H9 6132   1.625   4.836   0.616
   11UNL    H10 6133   1.500   4.934   0.694
   12UNL     H0 6134   1.921   4.095   1.065
   12UNL     H1 6135   1.930   4.093   1.342
   12UNL     C2 6136   1.849   4.052   1.133
   12UNL     C3 6137   1.856   4.052   1.275
   12UNL     C4 6138   1.686   3.960   1.201
   12UNL     C5 6139   1.554   3.889   1.198
   12UNL     N6 6140   1.743   3.991   1.086
   12UNL     N7 6141   1.749   3.991   1.319
   12UNL     H8 6142   1.567   3.782   1.176
   12UNL     H9 6143   1.486   3.931   1.123
   12UNL    H10 6144   1.502   3.896   1.295
   13UNL     H0 6145   2.412   3.719   0.474
   13UNL     H1 6146   2.418   3.957   0.617
   13UNL     C2 6147   2.339   3.799   0.473
   13UNL     C3 6148   2.345   3.919   0.547
   13UNL     C4 6149   2.175   3.902   0.430
   13UNL     C5 6150   2.042   3.936   0.369
   13UNL     N6 6151   2.233   3.789   0.397
   13UNL     N7 6152   2.236   3.988   0.519
   13UNL     H8 6153   1.997   3.852   0.316
   13UNL     H9 6154   2.052   4.018   0.296
   13UNL    H10 6155   1.970   3.969   0.446
   14UNL     H0 6156   1.726   4.212   0.728
   14UNL     H1 6157   1.947   4.293   0.581
   14UNL     C2 6158   1.825   4.168   0.728
   14UNL     C3 6159   1.936   4.212   0.651
   14UNL     C4 6160   1.976   4.046   0.767
   14UNL     C5 6161   2.049   3.927   0.824
   14UNL     N6 6162   1.850   4.064   0.803
   14UNL     N7 6163   2.035   4.131   0.678
   14UNL     H8 6164   2.156   3.931   0.801
   14UNL     H9 6165   2.040   3.923   0.933
   14UNL    H10 6166   2.010   3.833   0.783
   15UNL     H0 6167   1.723   4.753   0.400
   15UNL     H1 6168   1.948   4.590   0.412
   15UNL     C2 6169   1.823   4.776   0.368
   15UNL     C3 6170   1.936   4.691   0.375
   15UNL     C4 6171   1.977   4.874   0.290
   15UNL     C5 6172   2.054   4.986   0.224
   15UNL     N6 6173   1.849   4.894   0.316
   15UNL     N7 6174   2.038   4.756   0.324
   15UNL     H8 6175   1.991   5.047   0.157
   15UNL     H9 6176   2.136   4.948   0.163
   15UNL    H10 6177   2.097   5.053   0.299
   16UNL     H0 6178   2.236   4.416   0.179
   16UNL     H1 6179   2.243   4.172   0.312
   16UNL     C2 6180   2.223   4.397   0.285
   16UNL     C3 6181   2.227   4.272   0.350
   16UNL     C4 6182   2.194   4.429   0.479
   16UNL     C5 6183   2.170   4.505   0.607
   16UNL     N6 6184   2.200   4.498   0.366
   16UNL     N7 6185   2.207   4.293   0.478
   16UNL     H8 6186   2.205   4.609   0.601
   16UNL     H9 6187   2.222   4.458   0.691
   16UNL    H10 6188   2.063   4.508   0.631
   17UNL     H0 6189   2.214   4.900   0.478
   17UNL     H1 6190   2.438   4.988   0.617
   17UNL     C2 6191   2.314   4.859   0.476
   17UNL     C3 6192   2.427   4.905   0.548
   17UNL     C4 6193   2.466   4.739   0.432
   17UNL     C5 6194   2.543   4.625   0.371
   17UNL     N6 6195   2.339   4.754   0.401
   17UNL     N7 6196   2.527   4.827   0.519
   17UNL     H8 6197   2.618   4.662   0.301
   17UNL     H9 6198   2.478   4.556   0.315
   17UNL    H10 6199   2.594   4.566   0.448
   18UNL     H0 6200   0.970   4.267   1.024
   18UNL     H1 6201   0.740   4.185   0.892
   18UNL     C2 6202   0.957   4.248   0.918
   18UNL     C3 6203   0.838   4.207   0.853
   18UNL     C4 6204   0.996   4.234   0.724
   18UNL     C5 6205   1.074   4.245   0.595
   18UNL     N6 6206   1.058   4.264   0.836
   18UNL     N7 6207   0.865   4.197   0.725
   18UNL     H8 6208   1.166   4.184   0.598
   18UNL     H9 6209   1.104   4.349   0.576
   18UNL    H10 6210   1.016   4.211   0.509
    1Co      Co 6211   1.714   3.460   1.799
    2Co      Co 6212   0.735   4.157   1.800
    3Co      Co 6213   1.225   3.290   2.101
    4Co      Co 6214   1.223   4.327   1.496
    5Co      Co 6215   0.734   3.634   2.096
    6Co      Co 6216   1.714   3.981   1.502
    7UNL     H0 6217   0.938   3.717   1.914
    7UNL     H1 6218   0.950   3.960   1.780
    7UNL     C2 6219   0.868   3.798   1.918
    7UNL     C3 6220   0.876   3.922   1.849
    7UNL     C4 6221   0.707   3.905   1.965
    7UNL     C5 6222   0.574   3.939   2.029
    7UNL     N6 6223   0.761   3.789   1.995
    7UNL     N7 6224   0.770   3.992   1.880
    7UNL     H8 6225   0.509   3.851   2.038
    7UNL     H9 6226   0.519   4.014   1.971
    7UNL    H10 6227   0.589   3.980   2.130
    8UNL     H0 6228   1.254   4.563   1.334
    8UNL     H1 6229   1.258   4.570   1.057
    8UNL     C2 6230   1.241   4.481   1.266
    8UNL     C3 6231   1.243   4.487   1.124
    8UNL     C4 6232   1.214   4.296   1.197
    8UNL     C5 6233   1.200   4.146   1.200
    8UNL     N6 6234   1.220   4.360   1.312
    8UNL     N7 6235   1.225   4.365   1.079
    8UNL     H8 6236   1.291   4.099   1.238
    8UNL     H9 6237   1.181   4.105   1.100
    8UNL    H10 6238   1.116   4.115   1.264
    9UNL     H0 6239   0.770   4.178   2.082
    9UNL     H1 6240   0.775   4.415   2.229
    9UNL     C2 6241   0.755   4.279   2.046
    9UNL     C3 6242   0.758   4.398   2.123
    9UNL     C4 6243   0.724   4.431   1.922
    9UNL     C5 6244   0.700   4.505   1.793
    9UNL     N6 6245   0.732   4.300   1.919
    9UNL     N7 6246   0.737   4.498   2.041
    9UNL     H8 6247   0.746   4.454   1.707
    9UNL     H9 6248   0.741   4.606   1.796
    9UNL    H10 6249   0.592   4.513   1.773
   10UNL     H0 6250   0.972   3.209   1.995
   10UNL     H1 6251   0.740   3.362   1.992
   10UNL     C2 6252   0.959   3.311   2.028
   10UNL     C3 6253   0.840   3.387   2.026
   10UNL     C4 6254   1.000   3.489   2.107
   10UNL     C5 6255   1.078   3.599   2.174
   10UNL     N6 6256   1.062   3.376   2.078
   10UNL     N7 6257   0.867   3.505   2.077
   10UNL     H8 6258   1.094   3.683   2.106
   10UNL     H9 6259   1.177   3.565   2.208
   10UNL    H10 6260   1.025   3.637   2.262
   11UNL     H0 6261   0.743   4.202   1.517
   11UNL     H1 6262   0.966   4.276   1.370
   11UNL     C2 6263   0.844   4.218   1.552
   11UNL     C3 6264   0.956   4.255   1.475
   11UNL     C4 6265   0.998   4.234   1.676
   11UNL     C5 6266   1.076   4.235   1.805
   11UNL     N6 6267   0.871   4.202   1.680
   11UNL     N7 6268   1.058   4.266   1.557
   11UNL     H8 6269   1.144   4.321   1.810
   11UNL     H9 6270   1.136   4.144   1.815
   11UNL    H10 6271   1.011   4.242   1.893
   12UNL     H0 6272   1.431   3.403   2.264
   12UNL     H1 6273   1.440   3.401   2.541
   12UNL     C2 6274   1.360   3.360   2.332
   12UNL     C3 6275   1.366   3.360   2.474
   12UNL     C4 6276   1.197   3.268   2.401
   12UNL     C5 6277   1.064   3.197   2.398
   12UNL     N6 6278   1.253   3.299   2.285
   12UNL     N7 6279   1.259   3.299   2.519
   12UNL     H8 6280   1.077   3.090   2.375
   12UNL     H9 6281   0.997   3.239   2.322
   12UNL    H10 6282   1.012   3.203   2.494
   13UNL     H0 6283   1.923   3.027   1.673
   13UNL     H1 6284   1.928   3.265   1.816
   13UNL     C2 6285   1.850   3.107   1.672
   13UNL     C3 6286   1.855   3.227   1.746
   13UNL     C4 6287   1.686   3.210   1.630
   13UNL     C5 6288   1.552   3.244   1.568
   13UNL     N6 6289   1.743   3.097   1.596
   13UNL     N7 6290   1.747   3.295   1.718
   13UNL     H8 6291   1.507   3.159   1.516
   13UNL     H9 6292   1.562   3.326   1.496
   13UNL    H10 6293   1.481   3.276   1.645
   14UNL     H0 6294   1.236   3.520   1.927
   14UNL     H1 6295   1.457   3.601   1.780
   14UNL     C2 6296   1.335   3.476   1.927
   14UNL     C3 6297   1.446   3.520   1.850
   14UNL     C4 6298   1.486   3.354   1.966
   14UNL     C5 6299   1.559   3.235   2.023
   14UNL     N6 6300   1.361   3.372   2.002
   14UNL     N7 6301   1.546   3.439   1.877
   14UNL     H8 6302   1.667   3.238   2.000
   14UNL     H9 6303   1.550   3.230   2.132
   14UNL    H10 6304   1.520   3.141   1.982
   15UNL     H0 6305   1.233   4.060   1.599
   15UNL     H1 6306   1.458   3.898   1.611
   15UNL     C2 6307   1.334   4.084   1.567
   15UNL     C3 6308   1.447   3.999   1.574
   15UNL     C4 6309   1.488   4.182   1.489
   15UNL     C5 6310   1.564   4.294   1.423
   15UNL     N6 6311   1.360   4.201   1.515
   15UNL     N7 6312   1.548   4.064   1.523
   15UNL     H8 6313   1.501   4.354   1.357
   15UNL     H9 6314   1.647   4.256   1.362
   15UNL    H10 6315   1.607   4.361   1.498
   16UNL     H0 6316   1.747   3.723   1.378
   16UNL     H1 6317   1.753   3.480   1.511
   16UNL     C2 6318   1.733   3.705   1.484
   16UNL     C3 6319   1.737   3.579   1.549
   16UNL     C4 6320   1.704   3.737   1.678
   16UNL     C5 6321   1.680   3.813   1.806
   16UNL     N6 6322   1.711   3.805   1.565
   16UNL     N7 6323   1.717   3.601   1.677
   16UNL     H8 6324   1.715   3.917   1.801
   16UNL     H9 6325   1.732   3.766   1.890
   16UNL    H10 6326   1.573   3.815   1.830
   17UNL     H0 6327   1.725   4.208   1.677
   17UNL     H1 6328   1.948   4.295   1.816
   17UNL     C2 6329   1.824   4.167   1.675
   17UNL     C3 6330   1.937   4.213   1.747
   17UNL     C4 6331   1.977   4.047   1.632
   17UNL     C5 6332   2.053   3.932   1.570
   17UNL     N6 6333   1.850   4.062   1.601
   17UNL     N7 6334   2.038   4.134   1.718
   17UNL     H8 6335   2.129   3.969   1.500
   17UNL     H9 6336   1.988   3.863   1.515
   17UNL    H10 6337   2.105   3.874   1.647
   18UNL     H0 6338   0.481   3.575   2.223
   18UNL     H1 6339   0.250   3.493   2.091
   18UNL     C2 6340   0.468   3.556   2.117
   18UNL     C3 6341   0.349   3.514   2.052
   18UNL     C4 6342   0.507   3.542   1.923
   18UNL     C5 6343   0.585   3.553   1.794
   18UNL     N6 6344   0.569   3.572   2.035
   18UNL     N7 6345   0.375   3.505   1.924
   18UNL     H8 6346   0.676   3.492   1.798
   18UNL     H9 6347   0.614   3.656   1.775
   18UNL    H10 6348   0.526   3.519   1.708
    1Co      Co 6349   1.224   2.768   2.998
    2Co      Co 6350   0.246   3.464   2.999
    3Co      Co 6351   0.736   2.598   3.301
    4Co      Co 6352   0.734   3.635   2.695
    5Co      Co 6353   0.244   2.942   3.295
    6Co      Co 6354   1.224   3.288   2.701
    7UNL     H0 6355   0.449   3.025   3.113
    7UNL     H1 6356   0.460   3.267   2.979
    7UNL     C2 6357   0.378   3.106   3.118
    7UNL     C3 6358   0.386   3.229   3.048
    7UNL     C4 6359   0.217   3.212   3.164
    7UNL     C5 6360   0.085   3.246   3.228
    7UNL     N6 6361   0.272   3.096   3.194
    7UNL     N7 6362   0.280   3.299   3.079
    7UNL     H8 6363   0.019   3.159   3.237
    7UNL     H9 6364   0.030   3.321   3.170
    7UNL    H10 6365   0.099   3.287   3.329
    8UNL     H0 6366   0.764   3.871   2.533
    8UNL     H1 6367   0.768   3.878   2.256
    8UNL     C2 6368   0.751   3.788   2.465
    8UNL     C3 6369   0.753   3.795   2.323
    8UNL     C4 6370   0.724   3.604   2.396
    8UNL     C5 6371   0.710   3.454   2.399
    8UNL     N6 6372   0.731   3.667   2.511
    8UNL     N7 6373   0.735   3.673   2.278
    8UNL     H8 6374   0.802   3.407   2.437
    8UNL     H9 6375   0.691   3.413   2.299
    8UNL    H10 6376   0.627   3.423   2.463
    9UNL     H0 6377   0.280   3.486   3.282
    9UNL     H1 6378   0.285   3.722   3.428
    9UNL     C2 6379   0.266   3.587   3.246
    9UNL     C3 6380   0.269   3.706   3.322
    9UNL     C4 6381   0.235   3.739   3.122
    9UNL     C5 6382   0.210   3.812   2.992
    9UNL     N6 6383   0.243   3.608   3.118
    9UNL     N7 6384   0.247   3.806   3.241
    9UNL     H8 6385   0.256   3.762   2.906
    9UNL     H9 6386   0.252   3.914   2.995
    9UNL    H10 6387   0.103   3.822   2.973
   10UNL     H0 6388   0.482   2.517   3.194
   10UNL     H1 6389   0.251   2.670   3.191
   10UNL     C2 6390   0.470   2.619   3.228
   10UNL     C3 6391   0.350   2.695   3.225
   10UNL     C4 6392   0.510   2.797   3.306
   10UNL     C5 6393   0.589   2.906   3.373
   10UNL     N6 6394   0.572   2.684   3.277
   10UNL     N7 6395   0.378   2.813   3.276
   10UNL     H8 6396   0.605   2.991   3.305
   10UNL     H9 6397   0.688   2.873   3.408
   10UNL    H10 6398   0.535   2.944   3.461
   11UNL     H0 6399   0.253   3.510   2.716
   11UNL     H1 6400   0.477   3.583   2.569
   11UNL     C2 6401   0.354   3.525   2.752
   11UNL     C3 6402   0.467   3.563   2.674
   11UNL     C4 6403   0.509   3.542   2.875
   11UNL     C5 6404   0.586   3.543   3.004
   11UNL     N6 6405   0.381   3.509   2.879
   11UNL     N7 6406   0.569   3.573   2.756
   11UNL     H8 6407   0.655   3.628   3.009
   11UNL     H9 6408   0.646   3.452   3.015
   11UNL    H10 6409   0.521   3.550   3.093
   12UNL     H0 6410   0.942   2.711   3.463
   12UNL     H1 6411   0.950   2.709   3.741
   12UNL     C2 6412   0.870   2.667   3.532
   12UNL     C3 6413   0.877   2.668   3.673
   12UNL     C4 6414   0.707   2.576   3.600
   12UNL     C5 6415   0.575   2.504   3.597
   12UNL     N6 6416   0.764   2.607   3.485
   12UNL     N7 6417   0.770   2.607   3.718
   12UNL     H8 6418   0.588   2.398   3.574
   12UNL     H9 6419   0.507   2.546   3.521
   12UNL    H10 6420   0.523   2.511   3.693
   13UNL     H0 6421   1.433   2.335   2.873
   13UNL     H1 6422   1.439   2.572   3.016
   13UNL     C2 6423   1.360   2.414   2.871
   13UNL     C3 6424   1.365   2.535   2.946
   13UNL     C4 6425   1.196   2.518   2.829
   13UNL     C5 6426   1.063   2.552   2.768
   13UNL     N6 6427   1.254   2.404   2.795
   13UNL     N7 6428   1.257   2.603   2.917
   13UNL     H8 6429   1.017   2.467   2.715
   13UNL     H9 6430   1.073   2.633   2.695
   13UNL    H10 6431   0.991   2.584   2.844
   14UNL     H0 6432   0.747   2.828   3.127
   14UNL     H1 6433   0.968   2.909   2.979
   14UNL     C2 6434   0.846   2.784   3.126
   14UNL     C3 6435   0.957   2.827   3.050
   14UNL     C4 6436   0.997   2.662   3.166
   14UNL     C5 6437   1.070   2.543   3.223
   14UNL     N6 6438   0.871   2.679   3.201
   14UNL     N7 6439   1.056   2.747   3.076
   14UNL     H8 6440   1.177   2.546   3.200
   14UNL     H9 6441   1.060   2.538   3.332
   14UNL    H10 6442   1.031   2.449   3.181
   15UNL     H0 6443   0.744   3.368   2.798
   15UNL     H1 6444   0.968   3.206   2.810
   15UNL     C2 6445   0.844   3.392   2.766
   15UNL     C3 6446   0.957   3.307   2.773
   15UNL     C4 6447   0.998   3.490   2.688
   15UNL     C5 6448   1.075   3.602   2.622
   15UNL     N6 6449   0.870   3.509   2.714
   15UNL     N7 6450   1.059   3.372   2.722
   15UNL     H8 6451   1.012   3.662   2.556
   15UNL     H9 6452   1.157   3.563   2.561
   15UNL    H10 6453   1.118   3.669   2.698
   16UNL     H0 6454   1.257   3.031   2.577
   16UNL     H1 6455   1.264   2.787   2.710
   16UNL     C2 6456   1.244   3.013   2.683
   16UNL     C3 6457   1.247   2.887   2.748
   16UNL     C4 6458   1.215   3.045   2.877
   16UNL     C5 6459   1.191   3.120   3.005
   16UNL     N6 6460   1.221   3.113   2.765
   16UNL     N7 6461   1.228   2.908   2.876
   16UNL     H8 6462   1.226   3.224   3.000
   16UNL     H9 6463   1.242   3.074   3.090
   16UNL    H10 6464   1.084   3.123   3.029
   17UNL     H0 6465   1.235   3.516   2.877
   17UNL     H1 6466   1.459   3.603   3.015
   17UNL     C2 6467   1.335   3.474   2.874
   17UNL     C3 6468   1.448   3.521   2.946
   17UNL     C4 6469   1.487   3.355   2.831
   17UNL     C5 6470   1.564   3.240   2.769
   17UNL     N6 6471   1.360   3.370   2.800
   17UNL     N7 6472   1.548   3.442   2.917
   17UNL     H8 6473   1.640   3.277   2.699
   17UNL     H9 6474   1.499   3.171   2.714
   17UNL    H10 6475   1.615   3.181   2.846
   18UNL     H0 6476   5.866   2.882   3.422
   18UNL     H1 6477   5.635   2.801   3.290
   18UNL     C2 6478   5.853   2.864   3.316
   18UNL     C3 6479   5.734   2.822   3.252
   18UNL     C4 6480   0.017   2.849   3.122
   18UNL     C5 6481   0.095   2.860   2.994
   18UNL     N6 6482   0.079   2.879   3.234
   18UNL     N7 6483   5.760   2.813   3.124
   18UNL     H8 6484   0.186   2.799   2.997
   18UNL     H9 6485   0.125   2.964   2.974
   18UNL    H10 6486   0.037   2.826   2.907
    1Co      Co 6487   0.735   2.075   4.197
    2Co      Co 6488   5.631   2.772   4.198
    3Co      Co 6489   0.246   1.906   4.500
    4Co      Co 6490   0.244   2.942   3.894
    5Co      Co 6491   5.630   2.250   4.494
    6Co      Co 6492   0.735   2.596   3.901
    7UNL     H0 6493   5.834   2.332   4.312
    7UNL     H1 6494   5.845   2.575   4.178
    7UNL     C2 6495   5.763   2.414   4.317
    7UNL     C3 6496   5.771   2.537   4.247
    7UNL     C4 6497   5.602   2.520   4.363
    7UNL     C5 6498   5.470   2.554   4.427
    7UNL     N6 6499   5.657   2.404   4.393
    7UNL     N7 6500   5.665   2.607   4.279
    7UNL     H8 6501   5.405   2.466   4.436
    7UNL     H9 6502   5.415   2.629   4.369
    7UNL    H10 6503   5.484   2.595   4.528
    8UNL     H0 6504   0.275   3.179   3.733
    8UNL     H1 6505   0.279   3.185   3.455
    8UNL     C2 6506   0.261   3.096   3.664
    8UNL     C3 6507   0.264   3.102   3.522
    8UNL     C4 6508   0.235   2.912   3.595
    8UNL     C5 6509   0.221   2.762   3.598
    8UNL     N6 6510   0.241   2.975   3.710
    8UNL     N7 6511   0.246   2.981   3.477
    8UNL     H8 6512   0.312   2.714   3.637
    8UNL     H9 6513   0.202   2.720   3.498
    8UNL    H10 6514   0.137   2.730   3.662
    9UNL     H0 6515   5.666   2.794   4.481
    9UNL     H1 6516   5.671   3.030   4.627
    9UNL     C2 6517   5.651   2.894   4.445
    9UNL     C3 6518   5.654   3.014   4.522
    9UNL     C4 6519   5.620   3.047   4.321
    9UNL     C5 6520   5.595   3.120   4.192
    9UNL     N6 6521   5.628   2.915   4.317
    9UNL     N7 6522   5.633   3.114   4.440
    9UNL     H8 6523   5.641   3.070   4.106
    9UNL     H9 6524   5.636   3.222   4.194
    9UNL    H10 6525   5.488   3.129   4.171
   10UNL     H0 6526   5.867   1.824   4.394
   10UNL     H1 6527   5.636   1.978   4.391
   10UNL     C2 6528   5.855   1.926   4.427
   10UNL     C3 6529   5.735   2.003   4.424
   10UNL     C4 6530   0.021   2.104   4.505
   10UNL     C5 6531   0.099   2.214   4.573
   10UNL     N6 6532   0.083   1.992   4.476
   10UNL     N7 6533   5.763   2.120   4.475
   10UNL     H8 6534   0.115   2.298   4.504
   10UNL     H9 6535   0.198   2.181   4.607
   10UNL    H10 6536   0.046   2.253   4.660
   11UNL     H0 6537   5.639   2.817   3.915
   11UNL     H1 6538   5.862   2.891   3.768
   11UNL     C2 6539   5.739   2.833   3.951
   11UNL     C3 6540   5.852   2.871   3.874
   11UNL     C4 6541   0.019   2.850   4.074
   11UNL     C5 6542   0.097   2.851   4.204
   11UNL     N6 6543   5.766   2.817   4.078
   11UNL     N7 6544   0.079   2.881   3.955
   11UNL     H8 6545   0.165   2.936   4.208
   11UNL     H9 6546   0.157   2.760   4.214
   11UNL    H10 6547   0.032   2.857   4.292
   12UNL     H0 6548   0.452   2.018   4.663
   12UNL     H1 6549   2.419   4.785   0.143
   12UNL     C2 6550   0.380   1.975   4.731
   12UNL     C3 6551   2.345   4.745   0.075
   12UNL     C4 6552   2.176   4.653   0.002
   12UNL     C5 6553   0.085   1.812   4.796
   12UNL     N6 6554   0.274   1.914   4.684
   12UNL     N7 6555   2.238   4.684   0.120
   12UNL     H8 6556   0.098   1.706   4.773
   12UNL     H9 6557   0.018   1.854   4.721
   12UNL    H10 6558   1.992   4.588   0.096
   13UNL     H0 6559   0.944   1.642   4.072
   13UNL     H1 6560   0.949   1.880   4.215
   13UNL     C2 6561   0.871   1.722   4.071
   13UNL     C3 6562   0.876   1.843   4.145
   13UNL     C4 6563   0.707   1.826   4.028
   13UNL     C5 6564   0.573   1.860   3.967
   13UNL     N6 6565   0.764   1.712   3.994
   13UNL     N7 6566   0.768   1.911   4.116
   13UNL     H8 6567   0.528   1.775   3.914
   13UNL     H9 6568   0.583   1.941   3.894
   13UNL    H10 6569   0.502   1.892   4.043
   14UNL     H0 6570   0.257   2.135   4.326
   14UNL     H1 6571   0.478   2.216   4.178
   14UNL     C2 6572   0.356   2.091   4.325
   14UNL     C3 6573   0.467   2.135   4.249
   14UNL     C4 6574   0.507   1.969   4.365
   14UNL     C5 6575   0.580   1.850   4.422
   14UNL     N6 6576   0.382   1.987   4.401
   14UNL     N7 6577   0.567   2.054   4.276
   14UNL     H8 6578   0.688   1.854   4.399
   14UNL     H9 6579   0.571   1.846   4.531
   14UNL    H10 6580   0.541   1.757   4.380
   15UNL     H0 6581   0.254   2.676   3.997
   15UNL     H1 6582   0.479   2.513   4.010
   15UNL     C2 6583   0.355   2.699   3.965
   15UNL     C3 6584   0.468   2.614   3.973
   15UNL     C4 6585   0.508   2.798   3.887
   15UNL     C5 6586   0.585   2.909   3.822
   15UNL     N6 6587   0.381   2.817   3.914
   15UNL     N7 6588   0.569   2.680   3.922
   15UNL     H8 6589   0.522   2.970   3.755
   15UNL     H9 6590   0.668   2.871   3.761
   15UNL    H10 6591   0.628   2.977   3.897
   16UNL     H0 6592   0.767   2.339   3.777
   16UNL     H1 6593   0.774   2.095   3.909
   16UNL     C2 6594   0.754   2.321   3.882
   16UNL     C3 6595   0.758   2.195   3.948
   16UNL     C4 6596   0.725   2.353   4.076
   16UNL     C5 6597   0.701   2.428   4.204
   16UNL     N6 6598   0.732   2.421   3.964
   16UNL     N7 6599   0.738   2.216   4.075
   16UNL     H8 6600   0.736   2.532   4.199
   16UNL     H9 6601   0.753   2.382   4.289
   16UNL    H10 6602   0.594   2.431   4.228
   17UNL     H0 6603   0.745   2.824   4.076
   17UNL     H1 6604   0.969   2.911   4.215
   17UNL     C2 6605   0.845   2.782   4.074
   17UNL     C3 6606   0.958   2.828   4.146
   17UNL     C4 6607   0.998   2.663   4.030
   17UNL     C5 6608   1.074   2.548   3.968
   17UNL     N6 6609   0.871   2.677   3.999
   17UNL     N7 6610   1.059   2.750   4.116
   17UNL     H8 6611   1.150   2.585   3.898
   17UNL     H9 6612   1.009   2.479   3.913
   17UNL    H10 6613   1.126   2.489   4.045
   18UNL     H0 6614   5.377   2.190   4.621
   18UNL     H1 6615   5.146   2.109   4.490
   18UNL     C2 6616   5.364   2.171   4.516
   18UNL     C3 6617   5.244   2.130   4.451
   18UNL     C4 6618   5.403   2.157   4.321
   18UNL     C5 6619   5.481   2.168   4.193
   18UNL     N6 6620   5.465   2.187   4.434
   18UNL     N7 6621   5.271   2.120   4.323
   18UNL     H8 6622   5.572   2.107   4.196
   18UNL     H9 6623   5.510   2.272   4.173
   18UNL    H10 6624   5.422   2.134   4.107
    1Co      Co 6625   3.182   5.537   0.599
    2Co      Co 6626   4.162   0.695   0.600
    3Co      Co 6627   2.694   5.367   0.902
    4Co      Co 6628   4.650   0.865   0.296
    5Co      Co 6629   4.161   0.172   0.897
    6Co      Co 6630   5.141   0.519   0.303
    7UNL     H0 6631   4.365   0.255   0.715
    7UNL     H1 6632   4.376   0.498   0.580
    7UNL     C2 6633   4.295   0.337   0.719
    7UNL     C3 6634   4.303   0.460   0.649
    7UNL     C4 6635   4.133   0.443   0.766
    7UNL     C5 6636   4.001   0.477   0.830
    7UNL     N6 6637   4.188   0.327   0.795
    7UNL     N7 6638   4.196   0.530   0.681
    7UNL     H8 6639   3.936   0.389   0.839
    7UNL     H9 6640   3.946   0.552   0.771
    7UNL    H10 6641   4.016   0.518   0.930
    8UNL     H0 6642   4.680   1.101   0.135
    8UNL     H1 6643   0.768   3.878   4.654
    8UNL     C2 6644   4.667   1.019   0.066
    8UNL     C3 6645   0.753   3.795   4.722
    8UNL     C4 6646   0.725   3.604   4.794
    8UNL     C5 6647   4.627   0.684   0.001
    8UNL     N6 6648   4.647   0.898   0.113
    8UNL     N7 6649   0.735   3.673   4.677
    8UNL     H8 6650   4.718   0.637   0.039
    8UNL     H9 6651   0.692   3.413   4.698
    8UNL    H10 6652   4.543   0.653   0.065
    9UNL     H0 6653   4.197   0.717   0.883
    9UNL     H1 6654   4.202   0.953   1.029
    9UNL     C2 6655   4.182   0.817   0.847
    9UNL     C3 6656   4.185   0.936   0.924
    9UNL     C4 6657   4.151   0.970   0.723
    9UNL     C5 6658   4.127   1.043   0.594
    9UNL     N6 6659   4.159   0.838   0.720
    9UNL     N7 6660   4.164   1.036   0.842
    9UNL     H8 6661   4.173   0.992   0.508
    9UNL     H9 6662   4.168   1.145   0.597
    9UNL    H10 6663   4.019   1.051   0.574
   10UNL     H0 6664   2.440   5.286   0.796
   10UNL     H1 6665   2.209   5.439   0.793
   10UNL     C2 6666   2.428   5.388   0.829
   10UNL     C3 6667   2.308   5.464   0.827
   10UNL     C4 6668   4.427   0.027   0.908
   10UNL     C5 6669   4.505   0.137   0.975
   10UNL     N6 6670   2.530   5.453   0.879
   10UNL     N7 6671   4.294   0.043   0.878
   10UNL     H8 6672   4.521   0.221   0.906
   10UNL     H9 6673   4.604   0.103   1.009
   10UNL    H10 6674   4.452   0.175   1.063
   11UNL     H0 6675   4.170   0.740   0.317
   11UNL     H1 6676   4.393   0.814   0.170
   11UNL     C2 6677   4.270   0.756   0.353
   11UNL     C3 6678   4.383   0.794   0.276
   11UNL     C4 6679   4.425   0.773   0.477
   11UNL     C5 6680   4.503   0.773   0.606
   11UNL     N6 6681   4.298   0.740   0.481
   11UNL     N7 6682   4.485   0.804   0.358
   11UNL     H8 6683   4.571   0.859   0.611
   11UNL     H9 6684   4.563   0.682   0.616
   11UNL    H10 6685   4.438   0.780   0.694
   12UNL     H0 6686   2.900   5.480   1.065
   12UNL     H1 6687   2.909   5.478   1.342
   12UNL     C2 6688   2.828   5.437   1.133
   12UNL     C3 6689   2.835   5.437   1.275
   12UNL     C4 6690   2.666   5.345   1.201
   12UNL     C5 6691   2.533   5.274   1.198
   12UNL     N6 6692   2.722   5.376   1.086
   12UNL     N7 6693   2.728   5.376   1.319
   12UNL     H8 6694   2.546   5.167   1.176
   12UNL     H9 6695   2.466   5.316   1.123
   12UNL    H10 6696   2.481   5.280   1.295
   13UNL     H0 6697   3.391   5.104   0.474
   13UNL     H1 6698   3.397   5.342   0.617
   13UNL     C2 6699   3.319   5.183   0.473
   13UNL     C3 6700   3.324   5.304   0.547
   13UNL     C4 6701   3.155   5.287   0.430
   13UNL     C5 6702   3.021   5.321   0.369
   13UNL     N6 6703   3.212   5.174   0.397
   13UNL     N7 6704   3.216   5.372   0.519
   13UNL     H8 6705   2.976   5.236   0.316
   13UNL     H9 6706   3.031   5.403   0.297
   13UNL    H10 6707   2.949   5.353   0.446
   14UNL     H0 6708   4.663   0.058   0.728
   14UNL     H1 6709   4.884   0.139   0.581
   14UNL     C2 6710   4.762   0.014   0.727
   14UNL     C3 6711   4.873   0.058   0.651
   14UNL     C4 6712   2.955   5.431   0.767
   14UNL     C5 6713   3.028   5.312   0.824
   14UNL     N6 6714   2.830   5.449   0.803
   14UNL     N7 6715   3.015   5.516   0.678
   14UNL     H8 6716   3.136   5.315   0.801
   14UNL     H9 6717   3.019   5.307   0.933
   14UNL    H10 6718   2.989   5.218   0.783
   15UNL     H0 6719   4.660   0.599   0.400
   15UNL     H1 6720   4.885   0.436   0.412
   15UNL     C2 6721   4.761   0.622   0.368
   15UNL     C3 6722   4.874   0.537   0.375
   15UNL     C4 6723   4.914   0.720   0.290
   15UNL     C5 6724   4.991   0.832   0.224
   15UNL     N6 6725   4.787   0.740   0.316
   15UNL     N7 6726   4.975   0.602   0.324
   15UNL     H8 6727   4.928   0.892   0.157
   15UNL     H9 6728   5.074   0.794   0.163
   15UNL    H10 6729   5.034   0.899   0.299
   16UNL     H0 6730   5.173   0.262   0.179
   16UNL     H1 6731   5.180   0.018   0.312
   16UNL     C2 6732   5.160   0.243   0.285
   16UNL     C3 6733   5.164   0.117   0.350
   16UNL     C4 6734   5.131   0.275   0.479
   16UNL     C5 6735   5.107   0.351   0.607
   16UNL     N6 6736   5.138   0.344   0.366
   16UNL     N7 6737   5.144   0.139   0.478
   16UNL     H8 6738   5.142   0.455   0.601
   16UNL     H9 6739   5.159   0.304   0.691
   16UNL    H10 6740   5.000   0.353   0.631
   17UNL     H0 6741   5.151   0.746   0.478
   17UNL     H1 6742   5.375   0.834   0.617
   17UNL     C2 6743   5.251   0.705   0.476
   17UNL     C3 6744   5.364   0.751   0.548
   17UNL     C4 6745   5.404   0.585   0.432
   17UNL     C5 6746   5.480   0.471   0.371
   17UNL     N6 6747   5.277   0.600   0.401
   17UNL     N7 6748   5.465   0.673   0.519
   17UNL     H8 6749   5.556   0.508   0.301
   17UNL     H9 6750   5.415   0.401   0.315
   17UNL    H10 6751   5.532   0.412   0.448
   18UNL     H0 6752   3.908   0.113   1.024
   18UNL     H1 6753   3.677   0.031   0.892
   18UNL     C2 6754   3.895   0.094   0.918
   18UNL     C3 6755   3.776   0.052   0.853
   18UNL     C4 6756   3.934   0.080   0.724
   18UNL     C5 6757   4.012   0.091   0.595
   18UNL     N6 6758   3.996   0.110   0.836
   18UNL     N7 6759   3.802   0.043   0.725
   18UNL     H8 6760   4.103   0.030   0.598
   18UNL     H9 6761   4.041   0.195   0.576
   18UNL    H10 6762   3.953   0.057   0.509
    1Co      Co 6763   2.693   4.845   1.799
    2Co      Co 6764   3.673   0.002   1.800
    3Co      Co 6765   2.205   4.675   2.101
    4Co      Co 6766   4.161   0.173   1.496
    5Co      Co 6767   1.713   5.019   2.096
    6Co      Co 6768   2.693   5.366   1.502
    7UNL     H0 6769   1.918   5.102   1.914
    7UNL     H1 6770   1.929   5.344   1.780
    7UNL     C2 6771   1.847   5.183   1.918
    7UNL     C3 6772   1.855   5.306   1.849
    7UNL     C4 6773   1.686   5.289   1.965
    7UNL     C5 6774   1.553   5.323   2.029
    7UNL     N6 6775   1.741   5.173   1.995
    7UNL     N7 6776   1.749   5.377   1.880
    7UNL     H8 6777   1.488   5.236   2.038
    7UNL     H9 6778   1.498   5.398   1.971
    7UNL    H10 6779   1.568   5.365   2.129
    8UNL     H0 6780   4.191   0.409   1.334
    8UNL     H1 6781   4.195   0.416   1.057
    8UNL     C2 6782   4.178   0.327   1.266
    8UNL     C3 6783   4.180   0.333   1.124
    8UNL     C4 6784   4.151   0.142   1.197
    8UNL     C5 6785   2.179   5.531   1.200
    8UNL     N6 6786   4.158   0.206   1.312
    8UNL     N7 6787   4.162   0.211   1.079
    8UNL     H8 6788   2.270   5.484   1.238
    8UNL     H9 6789   2.160   5.490   1.100
    8UNL    H10 6790   2.096   5.500   1.264
    9UNL     H0 6791   3.707   0.024   2.082
    9UNL     H1 6792   3.712   0.260   2.229
    9UNL     C2 6793   3.693   0.125   2.046
    9UNL     C3 6794   3.696   0.244   2.123
    9UNL     C4 6795   3.662   0.277   1.922
    9UNL     C5 6796   3.637   0.351   1.793
    9UNL     N6 6797   3.669   0.146   1.919
    9UNL     N7 6798   3.674   0.344   2.041
    9UNL     H8 6799   3.683   0.300   1.707
    9UNL     H9 6800   3.678   0.452   1.796
    9UNL    H10 6801   3.529   0.359   1.773
   10UNL     H0 6802   1.951   4.594   1.995
   10UNL     H1 6803   1.719   4.747   1.992
   10UNL     C2 6804   1.938   4.696   2.028
   10UNL     C3 6805   1.819   4.772   2.026
   10UNL     C4 6806   1.979   4.874   2.107
   10UNL     C5 6807   2.057   4.983   2.174
   10UNL     N6 6808   2.041   4.761   2.078
   10UNL     N7 6809   1.846   4.890   2.077
   10UNL     H8 6810   2.073   5.068   2.106
   10UNL     H9 6811   2.156   4.950   2.208
   10UNL    H10 6812   2.004   5.021   2.262
   11UNL     H0 6813   3.680   0.048   1.517
   11UNL     H1 6814   3.904   0.122   1.370
   11UNL     C2 6815   3.781   0.063   1.552
   11UNL     C3 6816   3.894   0.101   1.475
   11UNL     C4 6817   3.936   0.080   1.676
   11UNL     C5 6818   4.013   0.081   1.805
   11UNL     N6 6819   3.808   0.048   1.680
   11UNL     N7 6820   3.995   0.112   1.557
   11UNL     H8 6821   4.081   0.167   1.810
   11UNL     H9 6822   2.115   5.529   1.815
   11UNL    H10 6823   3.948   0.087   1.893
   12UNL     H0 6824   2.410   4.788   2.264
   12UNL     H1 6825   2.419   4.786   2.541
   12UNL     C2 6826   2.339   4.744   2.332
   12UNL     C3 6827   2.346   4.745   2.474
   12UNL     C4 6828   2.176   4.653   2.401
   12UNL     C5 6829   2.043   4.581   2.398
   12UNL     N6 6830   2.232   4.684   2.286
   12UNL     N7 6831   2.238   4.684   2.519
   12UNL     H8 6832   2.057   4.475   2.375
   12UNL     H9 6833   1.976   4.624   2.322
   12UNL    H10 6834   1.992   4.588   2.494
   13UNL     H0 6835   2.902   4.412   1.673
   13UNL     H1 6836   2.907   4.650   1.816
   13UNL     C2 6837   2.829   4.491   1.672
   13UNL     C3 6838   2.834   4.612   1.746
   13UNL     C4 6839   2.665   4.595   1.630
   13UNL     C5 6840   2.531   4.629   1.568
   13UNL     N6 6841   2.723   4.481   1.596
   13UNL     N7 6842   2.726   4.680   1.718
   13UNL     H8 6843   2.486   4.544   1.516
   13UNL     H9 6844   2.542   4.710   1.496
   13UNL    H10 6845   2.460   4.661   1.645
   14UNL     H0 6846   2.216   4.905   1.927
   14UNL     H1 6847   2.436   4.985   1.780
   14UNL     C2 6848   2.314   4.861   1.927
   14UNL     C3 6849   2.426   4.904   1.850
   14UNL     C4 6850   2.466   4.739   1.966
   14UNL     C5 6851   2.539   4.620   2.023
   14UNL     N6 6852   2.340   4.756   2.002
   14UNL     N7 6853   2.525   4.824   1.877
   14UNL     H8 6854   2.646   4.623   2.000
   14UNL     H9 6855   2.529   4.615   2.132
   14UNL    H10 6856   2.499   4.526   1.982
   15UNL     H0 6857   2.212   5.445   1.599
   15UNL     H1 6858   2.437   5.283   1.611
   15UNL     C2 6859   2.313   5.469   1.567
   15UNL     C3 6860   2.426   5.384   1.574
   15UNL     C4 6861   4.425   0.028   1.489
   15UNL     C5 6862   4.502   0.140   1.423
   15UNL     N6 6863   4.297   0.047   1.515
   15UNL     N7 6864   2.528   5.449   1.523
   15UNL     H8 6865   4.438   0.200   1.357
   15UNL     H9 6866   4.584   0.102   1.362
   15UNL    H10 6867   4.545   0.207   1.498
   16UNL     H0 6868   2.726   5.108   1.378
   16UNL     H1 6869   2.733   4.864   1.511
   16UNL     C2 6870   2.712   5.090   1.484
   16UNL     C3 6871   2.716   4.964   1.549
   16UNL     C4 6872   2.684   5.122   1.678
   16UNL     C5 6873   2.659   5.197   1.806
   16UNL     N6 6874   2.690   5.190   1.565
   16UNL     N7 6875   2.696   4.985   1.677
   16UNL     H8 6876   2.694   5.301   1.800
   16UNL     H9 6877   2.711   5.151   1.890
   16UNL    H10 6878   2.552   5.200   1.830
   17UNL     H0 6879   4.662   0.054   1.677
   17UNL     H1 6880   4.886   0.141   1.816
   17UNL     C2 6881   4.761   0.012   1.675
   17UNL     C3 6882   4.874   0.059   1.747
   17UNL     C4 6883   2.956   5.432   1.632
   17UNL     C5 6884   3.032   5.317   1.570
   17UNL     N6 6885   2.829   5.447   1.601
   17UNL     N7 6886   3.017   5.519   1.718
   17UNL     H8 6887   3.108   5.354   1.500
   17UNL     H9 6888   2.968   5.248   1.514
   17UNL    H10 6889   3.084   5.258   1.647
   18UNL     H0 6890   1.460   4.959   2.223
   18UNL     H1 6891   1.229   4.878   2.091
   18UNL     C2 6892   1.447   4.941   2.117
   18UNL     C3 6893   1.328   4.899   2.052
   18UNL     C4 6894   1.486   4.926   1.923
   18UNL     C5 6895   1.564   4.937   1.794
   18UNL     N6 6896   1.548   4.957   2.035
   18UNL     N7 6897   1.354   4.890   1.924
   18UNL     H8 6898   1.655   4.876   1.797
   18UNL     H9 6899   1.594   5.041   1.775
   18UNL    H10 6900   1.505   4.904   1.708
    1Co      Co 6901   2.203   4.152   2.998
    2Co      Co 6902   1.225   4.849   2.999
    3Co      Co 6903   1.715   3.983   3.301
    4Co      Co 6904   1.713   5.019   2.695
    5Co      Co 6905   1.224   4.327   3.295
    6Co      Co 6906   2.203   4.673   2.701
    7UNL     H0 6907   1.428   4.409   3.113
    7UNL     H1 6908   1.439   4.652   2.979
    7UNL     C2 6909   1.357   4.491   3.118
    7UNL     C3 6910   1.365   4.614   3.048
    7UNL     C4 6911   1.196   4.597   3.164
    7UNL     C5 6912   1.064   4.631   3.228
    7UNL     N6 6913   1.251   4.481   3.194
    7UNL     N7 6914   1.259   4.684   3.079
    7UNL     H8 6915   0.998   4.543   3.237
    7UNL     H9 6916   1.009   4.706   3.170
    7UNL    H10 6917   1.078   4.672   3.329
    8UNL     H0 6918   1.743   5.256   2.533
    8UNL     H1 6919   1.747   5.263   2.256
    8UNL     C2 6920   1.730   5.173   2.465
    8UNL     C3 6921   1.733   5.179   2.323
    8UNL     C4 6922   1.704   4.989   2.396
    8UNL     C5 6923   1.689   4.839   2.399
    8UNL     N6 6924   1.710   5.052   2.511
    8UNL     N7 6925   1.715   5.058   2.278
    8UNL     H8 6926   1.781   4.791   2.437
    8UNL     H9 6927   1.671   4.798   2.299
    8UNL    H10 6928   1.606   4.807   2.463
    9UNL     H0 6929   1.260   4.871   3.282
    9UNL     H1 6930   1.264   5.107   3.428
    9UNL     C2 6931   1.245   4.971   3.246
    9UNL     C3 6932   1.248   5.091   3.322
    9UNL     C4 6933   1.214   5.124   3.122
    9UNL     C5 6934   1.189   5.197   2.992
    9UNL     N6 6935   1.222   4.992   3.118
    9UNL     N7 6936   1.226   5.191   3.241
    9UNL     H8 6937   1.235   5.146   2.906
    9UNL     H9 6938   1.231   5.299   2.995
    9UNL    H10 6939   1.082   5.206   2.973
   10UNL     H0 6940   1.461   3.901   3.194
   10UNL     H1 6941   1.230   4.055   3.191
   10UNL     C2 6942   1.449   4.003   3.228
   10UNL     C3 6943   1.329   4.080   3.225
   10UNL     C4 6944   1.489   4.181   3.306
   10UNL     C5 6945   1.568   4.291   3.373
   10UNL     N6 6946   1.551   4.069   3.277
   10UNL     N7 6947   1.357   4.197   3.276
   10UNL     H8 6948   1.584   4.375   3.305
   10UNL     H9 6949   1.667   4.258   3.408
   10UNL    H10 6950   1.515   4.329   3.461
   11UNL     H0 6951   1.232   4.894   2.716
   11UNL     H1 6952   1.456   4.968   2.569
   11UNL     C2 6953   1.333   4.910   2.752
   11UNL     C3 6954   1.446   4.948   2.674
   11UNL     C4 6955   1.488   4.927   2.875
   11UNL     C5 6956   1.565   4.928   3.004
   11UNL     N6 6957   1.360   4.894   2.879
   11UNL     N7 6958   1.548   4.958   2.756
   11UNL     H8 6959   1.634   5.013   3.009
   11UNL     H9 6960   1.625   4.837   3.015
   11UNL    H10 6961   1.500   4.934   3.093
   12UNL     H0 6962   1.921   4.095   3.463
   12UNL     H1 6963   1.930   4.093   3.741
   12UNL     C2 6964   1.849   4.052   3.532
   12UNL     C3 6965   1.856   4.052   3.673
   12UNL     C4 6966   1.687   3.960   3.600
   12UNL     C5 6967   1.554   3.889   3.597
   12UNL     N6 6968   1.743   3.991   3.485
   12UNL     N7 6969   1.749   3.992   3.718
   12UNL     H8 6970   1.567   3.782   3.574
   12UNL     H9 6971   1.486   3.931   3.521
   12UNL    H10 6972   1.502   3.896   3.693
   13UNL     H0 6973   2.412   3.719   2.873
   13UNL     H1 6974   2.418   3.957   3.016
   13UNL     C2 6975   2.340   3.799   2.871
   13UNL     C3 6976   2.345   3.920   2.946
   13UNL     C4 6977   2.176   3.903   2.829
   13UNL     C5 6978   2.042   3.937   2.767
   13UNL     N6 6979   2.233   3.789   2.795
   13UNL     N7 6980   2.237   3.988   2.917
   13UNL     H8 6981   1.997   3.852   2.715
   13UNL     H9 6982   2.052   4.018   2.695
   13UNL    H10 6983   1.971   3.969   2.844
   14UNL     H0 6984   1.726   4.212   3.127
   14UNL     H1 6985   1.947   4.293   2.979
   14UNL     C2 6986   1.825   4.169   3.126
   14UNL     C3 6987   1.936   4.212   3.050
   14UNL     C4 6988   1.976   4.046   3.166
   14UNL     C5 6989   2.049   3.927   3.223
   14UNL     N6 6990   1.851   4.064   3.201
   14UNL     N7 6991   2.036   4.131   3.076
   14UNL     H8 6992   2.156   3.931   3.200
   14UNL     H9 6993   2.040   3.923   3.332
   14UNL    H10 6994   2.010   3.834   3.181
   15UNL     H0 6995   1.723   4.753   2.798
   15UNL     H1 6996   1.948   4.590   2.810
   15UNL     C2 6997   1.823   4.776   2.766
   15UNL     C3 6998   1.937   4.691   2.773
   15UNL     C4 6999   1.977   4.875   2.688
   15UNL     C5 7000   2.054   4.987   2.622
   15UNL     N6 7001   1.850   4.894   2.714
   15UNL     N7 7002   2.038   4.757   2.722
   15UNL     H8 7003   1.991   5.047   2.556
   15UNL     H9 7004   2.136   4.948   2.561
   15UNL    H10 7005   2.097   5.053   2.698
   16UNL     H0 7006   2.236   4.416   2.577
   16UNL     H1 7007   2.243   4.172   2.710
   16UNL     C2 7008   2.223   4.398   2.683
   16UNL     C3 7009   2.227   4.272   2.748
   16UNL     C4 7010   2.194   4.430   2.877
   16UNL     C5 7011   2.170   4.505   3.005
   16UNL     N6 7012   2.200   4.498   2.765
   16UNL     N7 7013   2.207   4.293   2.876
   16UNL     H8 7014   2.204   4.609   3.000
   16UNL     H9 7015   2.222   4.459   3.090
   16UNL    H10 7016   2.063   4.507   3.029
   17UNL     H0 7017   2.214   4.901   2.877
   17UNL     H1 7018   2.438   4.988   3.015
   17UNL     C2 7019   2.314   4.859   2.874
   17UNL     C3 7020   2.427   4.906   2.946
   17UNL     C4 7021   2.467   4.740   2.831
   17UNL     C5 7022   2.543   4.625   2.769
   17UNL     N6 7023   2.339   4.754   2.800
   17UNL     N7 7024   2.527   4.827   2.917
   17UNL     H8 7025   2.619   4.662   2.699
   17UNL     H9 7026   2.478   4.556   2.714
   17UNL    H10 7027   2.594   4.566   2.846
   18UNL     H0 7028   0.971   4.267   3.422
   18UNL     H1 7029   0.740   4.186   3.290
   18UNL     C2 7030   0.957   4.248   3.316
   18UNL     C3 7031   0.838   4.207   3.252
   18UNL     C4 7032   0.996   4.234   3.122
   18UNL     C5 7033   1.074   4.245   2.994
   18UNL     N6 7034   1.059   4.264   3.234
   18UNL     N7 7035   0.865   4.197   3.124
   18UNL     H8 7036   1.166   4.184   2.997
   18UNL     H9 7037   1.104   4.349   2.974
   18UNL    H10 7038   1.016   4.211   2.907
    1Co      Co 7039   1.714   3.460   4.197
    2Co      Co 7040   0.735   4.157   4.198
    3Co      Co 7041   1.226   3.290   4.500
    4Co      Co 7042   1.223   4.327   3.894
    5Co      Co 7043   0.734   3.634   4.494
    6Co      Co 7044   1.714   3.981   3.901
    7UNL     H0 7045   0.938   3.717   4.312
    7UNL     H1 7046   0.950   3.960   4.178
    7UNL     C2 7047   0.868   3.799   4.317
    7UNL     C3 7048   0.876   3.922   4.247
    7UNL     C4 7049   0.707   3.905   4.364
    7UNL     C5 7050   0.574   3.939   4.427
    7UNL     N6 7051   0.761   3.789   4.393
    7UNL     N7 7052   0.770   3.992   4.279
    7UNL     H8 7053   0.509   3.851   4.436
    7UNL     H9 7054   0.519   4.014   4.369
    7UNL    H10 7055   0.589   3.980   4.528
    8UNL     H0 7056   1.254   4.563   3.733
    8UNL     H1 7057   1.258   4.570   3.455
    8UNL     C2 7058   1.241   4.481   3.664
    8UNL     C3 7059   1.243   4.487   3.522
    8UNL     C4 7060   1.214   4.296   3.595
    8UNL     C5 7061   1.200   4.146   3.598
    8UNL     N6 7062   1.220   4.360   3.710
    8UNL     N7 7063   1.225   4.365   3.477
    8UNL     H8 7064   1.291   4.099   3.637
    8UNL     H9 7065   1.181   4.105   3.498
    8UNL    H10 7066   1.116   4.115   3.662
    9UNL     H0 7067   0.770   4.178   4.481
    9UNL     H1 7068   0.775   4.415   4.627
    9UNL     C2 7069   0.755   4.279   4.445
    9UNL     C3 7070   0.758   4.398   4.522
    9UNL     C4 7071   0.725   4.431   4.321
    9UNL     C5 7072   0.700   4.505   4.192
    9UNL     N6 7073   0.732   4.300   4.317
    9UNL     N7 7074   0.737   4.498   4.440
    9UNL     H8 7075   0.746   4.454   4.106
    9UNL     H9 7076   0.741   4.606   4.194
    9UNL    H10 7077   0.592   4.513   4.172
   10UNL     H0 7078   0.972   3.209   4.394
   10UNL     H1 7079   0.740   3.363   4.390
   10UNL     C2 7080   0.959   3.311   4.427
   10UNL     C3 7081   0.840   3.387   4.424
   10UNL     C4 7082   1.000   3.489   4.505
   10UNL     C5 7083   1.078   3.599   4.573
   10UNL     N6 7084   1.062   3.376   4.476
   10UNL     N7 7085   0.867   3.505   4.475
   10UNL     H8 7086   1.094   3.683   4.504
   10UNL     H9 7087   1.177   3.565   4.607
   10UNL    H10 7088   1.025   3.637   4.660
   11UNL     H0 7089   0.743   4.202   3.915
   11UNL     H1 7090   0.966   4.276   3.768
   11UNL     C2 7091   0.844   4.218   3.951
   11UNL     C3 7092   0.956   4.256   3.874
   11UNL     C4 7093   0.998   4.235   4.074
   11UNL     C5 7094   1.076   4.235   4.204
   11UNL     N6 7095   0.871   4.202   4.078
   11UNL     N7 7096   1.058   4.266   3.955
   11UNL     H8 7097   1.145   4.321   4.208
   11UNL     H9 7098   1.136   4.144   4.214
   11UNL    H10 7099   1.011   4.242   4.292
   12UNL     H0 7100   1.431   3.403   4.663
   12UNL     H1 7101   5.357   0.631   0.143
   12UNL     C2 7102   1.360   3.360   4.731
   12UNL     C3 7103   5.283   0.590   0.075
   12UNL     C4 7104   5.113   0.498   0.002
   12UNL     C5 7105   1.064   3.197   4.796
   12UNL     N6 7106   1.253   3.299   4.684
   12UNL     N7 7107   5.176   0.530   0.120
   12UNL     H8 7108   1.078   3.090   4.773
   12UNL     H9 7109   0.997   3.239   4.721
   12UNL    H10 7110   4.929   0.433   0.096
   13UNL     H0 7111   1.923   3.027   4.072
   13UNL     H1 7112   1.928   3.265   4.215
   13UNL     C2 7113   1.850   3.107   4.071
   13UNL     C3 7114   1.855   3.227   4.145
   13UNL     C4 7115   1.686   3.210   4.028
   13UNL     C5 7116   1.552   3.244   3.967
   13UNL     N6 7117   1.744   3.097   3.994
   13UNL     N7 7118   1.747   3.295   4.116
   13UNL     H8 7119   1.507   3.159   3.914
   13UNL     H9 7120   1.563   3.326   3.894
   13UNL    H10 7121   1.481   3.276   4.043
   14UNL     H0 7122   1.236   3.520   4.326
   14UNL     H1 7123   1.457   3.601   4.178
   14UNL     C2 7124   1.335   3.476   4.325
   14UNL     C3 7125   1.446   3.520   4.249
   14UNL     C4 7126   1.486   3.354   4.365
   14UNL     C5 7127   1.560   3.235   4.422
   14UNL     N6 7128   1.361   3.372   4.401
   14UNL     N7 7129   1.546   3.439   4.276
   14UNL     H8 7130   1.667   3.239   4.399
   14UNL     H9 7131   1.550   3.230   4.531
   14UNL    H10 7132   1.520   3.141   4.380
   15UNL     H0 7133   1.233   4.061   3.998
   15UNL     H1 7134   1.458   3.898   4.010
   15UNL     C2 7135   1.334   4.084   3.965
   15UNL     C3 7136   1.447   3.999   3.973
   15UNL     C4 7137   1.488   4.182   3.887
   15UNL     C5 7138   1.564   4.294   3.822
   15UNL     N6 7139   1.360   4.202   3.914
   15UNL     N7 7140   1.548   4.064   3.922
   15UNL     H8 7141   1.501   4.354   3.755
   15UNL     H9 7142   1.647   4.256   3.761
   15UNL    H10 7143   1.607   4.361   3.897
   16UNL     H0 7144   1.747   3.724   3.777
   16UNL     H1 7145   1.753   3.480   3.909
   16UNL     C2 7146   1.733   3.705   3.882
   16UNL     C3 7147   1.737   3.579   3.948
   16UNL     C4 7148   1.704   3.737   4.076
   16UNL     C5 7149   1.680   3.813   4.204
   16UNL     N6 7150   1.711   3.806   3.964
   16UNL     N7 7151   1.717   3.601   4.075
   16UNL     H8 7152   1.715   3.917   4.199
   16UNL     H9 7153   1.732   3.766   4.289
   16UNL    H10 7154   1.573   3.815   4.228
   17UNL     H0 7155   1.725   4.208   4.076
   17UNL     H1 7156   1.948   4.296   4.215
   17UNL     C2 7157   1.824   4.167   4.074
   17UNL     C3 7158   1.937   4.213   4.146
   17UNL     C4 7159   1.977   4.047   4.030
   17UNL     C5 7160   2.053   3.933   3.968
   17UNL     N6 7161   1.850   4.062   3.999
   17UNL     N7 7162   2.038   4.135   4.116
   17UNL     H8 7163   2.129   3.970   3.898
   17UNL     H9 7164   1.988   3.863   3.913
   17UNL    H10 7165   2.105   3.874   4.045
   18UNL     H0 7166   0.481   3.575   4.621
   18UNL     H1 7167   0.250   3.493   4.490
   18UNL     C2 7168   0.468   3.556   4.516
   18UNL     C3 7169   0.349   3.514   4.451
   18UNL     C4 7170   0.507   3.542   4.321
   18UNL     C5 7171   0.585   3.553   4.193
   18UNL     N6 7172   0.569   3.572   4.434
   18UNL     N7 7173   0.375   3.505   4.323
   18UNL     H8 7174   0.676   3.492   4.196
   18UNL     H9 7175   0.614   3.656   4.173
   18UNL    H10 7176   0.526   3.518   4.107
    1Co      Co 7177   4.651   1.383   0.599
    2Co      Co 7178   3.673   2.079   0.600
    3Co      Co 7179   4.163   1.213   0.902
    4Co      Co 7180   4.161   2.250   0.296
    5Co      Co 7181   3.671   1.557   0.897
    6Co      Co 7182   4.651   1.904   0.303
    7UNL     H0 7183   3.876   1.640   0.715
    7UNL     H1 7184   3.887   1.882   0.580
    7UNL     C2 7185   3.805   1.721   0.719
    7UNL     C3 7186   3.813   1.845   0.649
    7UNL     C4 7187   3.644   1.828   0.766
    7UNL     C5 7188   3.512   1.862   0.830
    7UNL     N6 7189   3.699   1.712   0.795
    7UNL     N7 7190   3.707   1.915   0.681
    7UNL     H8 7191   3.447   1.774   0.839
    7UNL     H9 7192   3.456   1.936   0.771
    7UNL    H10 7193   3.526   1.903   0.930
    8UNL     H0 7194   4.191   2.486   0.135
    8UNL     H1 7195   0.279   5.263   4.654
    8UNL     C2 7196   4.178   2.404   0.066
    8UNL     C3 7197   0.264   5.180   4.722
    8UNL     C4 7198   0.235   4.989   4.794
    8UNL     C5 7199   4.137   2.069   0.000
    8UNL     N6 7200   4.158   2.283   0.113
    8UNL     N7 7201   0.246   5.058   4.677
    8UNL     H8 7202   4.229   2.022   0.039
    8UNL     H9 7203   0.202   4.798   4.697
    8UNL    H10 7204   4.054   2.038   0.065
    9UNL     H0 7205   3.707   2.101   0.883
    9UNL     H1 7206   3.712   2.337   1.029
    9UNL     C2 7207   3.693   2.202   0.847
    9UNL     C3 7208   3.696   2.321   0.924
    9UNL     C4 7209   3.662   2.354   0.723
    9UNL     C5 7210   3.637   2.428   0.594
    9UNL     N6 7211   3.669   2.223   0.720
    9UNL     N7 7212   3.674   2.421   0.842
    9UNL     H8 7213   3.683   2.377   0.508
    9UNL     H9 7214   3.678   2.529   0.597
    9UNL    H10 7215   3.529   2.436   0.574
   10UNL     H0 7216   3.909   1.132   0.796
   10UNL     H1 7217   3.678   1.285   0.793
   10UNL     C2 7218   3.897   1.234   0.829
   10UNL     C3 7219   3.777   1.310   0.827
   10UNL     C4 7220   3.937   1.412   0.908
   10UNL     C5 7221   4.016   1.521   0.975
   10UNL     N6 7222   3.999   1.299   0.879
   10UNL     N7 7223   3.804   1.428   0.878
   10UNL     H8 7224   4.031   1.606   0.907
   10UNL     H9 7225   4.115   1.488   1.009
   10UNL    H10 7226   3.962   1.559   1.063
   11UNL     H0 7227   3.680   2.125   0.317
   11UNL     H1 7228   3.904   2.199   0.170
   11UNL     C2 7229   3.781   2.140   0.353
   11UNL     C3 7230   3.893   2.178   0.276
   11UNL     C4 7231   3.936   2.157   0.477
   11UNL     C5 7232   4.013   2.158   0.606
   11UNL     N6 7233   3.808   2.125   0.481
   11UNL     N7 7234   3.995   2.189   0.358
   11UNL     H8 7235   4.082   2.244   0.611
   11UNL     H9 7236   4.073   2.067   0.616
   11UNL    H10 7237   3.948   2.165   0.694
   12UNL     H0 7238   4.368   1.326   1.065
   12UNL     H1 7239   4.377   1.324   1.342
   12UNL     C2 7240   4.297   1.282   1.133
   12UNL     C3 7241   4.304   1.283   1.275
   12UNL     C4 7242   4.134   1.191   1.201
   12UNL     C5 7243   4.002   1.120   1.198
   12UNL     N6 7244   4.190   1.222   1.086
   12UNL     N7 7245   4.197   1.222   1.319
   12UNL     H8 7246   4.015   1.013   1.176
   12UNL     H9 7247   3.934   1.162   1.123
   12UNL    H10 7248   3.950   1.126   1.295
   13UNL     H0 7249   4.860   0.950   0.474
   13UNL     H1 7250   4.866   1.188   0.617
   13UNL     C2 7251   4.787   1.029   0.473
   13UNL     C3 7252   4.792   1.150   0.547
   13UNL     C4 7253   4.623   1.133   0.430
   13UNL     C5 7254   4.490   1.167   0.369
   13UNL     N6 7255   4.681   1.019   0.397
   13UNL     N7 7256   4.684   1.218   0.519
   13UNL     H8 7257   4.445   1.082   0.316
   13UNL     H9 7258   4.500   1.249   0.297
   13UNL    H10 7259   4.418   1.199   0.446
   14UNL     H0 7260   4.174   1.443   0.728
   14UNL     H1 7261   4.395   1.524   0.581
   14UNL     C2 7262   4.272   1.399   0.728
   14UNL     C3 7263   4.384   1.442   0.651
   14UNL     C4 7264   4.424   1.277   0.767
   14UNL     C5 7265   4.497   1.158   0.824
   14UNL     N6 7266   4.298   1.295   0.803
   14UNL     N7 7267   4.483   1.362   0.678
   14UNL     H8 7268   4.604   1.161   0.801
   14UNL     H9 7269   4.487   1.153   0.933
   14UNL    H10 7270   4.458   1.064   0.783
   15UNL     H0 7271   4.171   1.983   0.400
   15UNL     H1 7272   4.395   1.821   0.412
   15UNL     C2 7273   4.271   2.007   0.368
   15UNL     C3 7274   4.384   1.922   0.375
   15UNL     C4 7275   4.425   2.105   0.290
   15UNL     C5 7276   4.502   2.217   0.224
   15UNL     N6 7277   4.297   2.124   0.316
   15UNL     N7 7278   4.486   1.987   0.324
   15UNL     H8 7279   4.438   2.277   0.158
   15UNL     H9 7280   4.584   2.178   0.163
   15UNL    H10 7281   4.545   2.284   0.299
   16UNL     H0 7282   4.684   1.646   0.179
   16UNL     H1 7283   4.691   1.402   0.312
   16UNL     C2 7284   4.670   1.628   0.285
   16UNL     C3 7285   4.674   1.502   0.350
   16UNL     C4 7286   4.642   1.660   0.478
   16UNL     C5 7287   4.617   1.736   0.607
   16UNL     N6 7288   4.648   1.728   0.366
   16UNL     N7 7289   4.655   1.524   0.477
   16UNL     H8 7290   4.652   1.839   0.601
   16UNL     H9 7291   4.669   1.689   0.691
   16UNL    H10 7292   4.510   1.738   0.631
   17UNL     H0 7293   4.662   2.131   0.478
   17UNL     H1 7294   4.886   2.218   0.617
   17UNL     C2 7295   4.761   2.089   0.476
   17UNL     C3 7296   4.874   2.136   0.548
   17UNL     C4 7297   4.914   1.970   0.432
   17UNL     C5 7298   4.990   1.855   0.371
   17UNL     N6 7299   4.787   1.985   0.401
   17UNL     N7 7300   4.975   2.057   0.519
   17UNL     H8 7301   5.066   1.892   0.301
   17UNL     H9 7302   4.926   1.786   0.315
   17UNL    H10 7303   5.042   1.797   0.448
   18UNL     H0 7304   3.418   1.498   1.024
   18UNL     H1 7305   3.188   1.416   0.892
   18UNL     C2 7306   3.405   1.479   0.918
   18UNL     C3 7307   3.286   1.437   0.853
   18UNL     C4 7308   3.444   1.465   0.724
   18UNL     C5 7309   3.522   1.475   0.595
   18UNL     N6 7310   3.506   1.495   0.836
   18UNL     N7 7311   3.312   1.428   0.725
   18UNL     H8 7312   3.613   1.414   0.598
   18UNL     H9 7313   3.552   1.579   0.576
   18UNL    H10 7314   3.464   1.442   0.509
    1Co      Co 7315   4.161   0.691   1.799
    2Co      Co 7316   3.183   1.387   1.800
    3Co      Co 7317   3.673   0.521   2.101
    4Co      Co 7318   3.671   1.558   1.496
    5Co      Co 7319   3.182   0.865   2.096
    6Co      Co 7320   4.162   1.211   1.502
    7UNL     H0 7321   3.386   0.947   1.914
    7UNL     H1 7322   3.397   1.190   1.780
    7UNL     C2 7323   3.316   1.029   1.918
    7UNL     C3 7324   3.323   1.152   1.849
    7UNL     C4 7325   3.154   1.135   1.965
    7UNL     C5 7326   3.022   1.169   2.029
    7UNL     N6 7327   3.209   1.019   1.995
    7UNL     N7 7328   3.217   1.222   1.880
    7UNL     H8 7329   2.957   1.081   2.037
    7UNL     H9 7330   2.967   1.244   1.971
    7UNL    H10 7331   3.036   1.210   2.130
    8UNL     H0 7332   3.701   1.794   1.334
    8UNL     H1 7333   3.706   1.801   1.057
    8UNL     C2 7334   3.688   1.711   1.266
    8UNL     C3 7335   3.691   1.718   1.124
    8UNL     C4 7336   3.662   1.527   1.197
    8UNL     C5 7337   3.648   1.377   1.200
    8UNL     N6 7338   3.668   1.590   1.312
    8UNL     N7 7339   3.673   1.596   1.079
    8UNL     H8 7340   3.739   1.330   1.238
    8UNL     H9 7341   3.629   1.336   1.100
    8UNL    H10 7342   3.564   1.346   1.264
    9UNL     H0 7343   3.218   1.409   2.082
    9UNL     H1 7344   3.223   1.645   2.229
    9UNL     C2 7345   3.203   1.510   2.046
    9UNL     C3 7346   3.206   1.629   2.123
    9UNL     C4 7347   3.172   1.662   1.922
    9UNL     C5 7348   3.147   1.735   1.793
    9UNL     N6 7349   3.180   1.530   1.919
    9UNL     N7 7350   3.185   1.729   2.041
    9UNL     H8 7351   3.193   1.685   1.707
    9UNL     H9 7352   3.189   1.837   1.796
    9UNL    H10 7353   3.040   1.744   1.773
   10UNL     H0 7354   3.419   0.440   1.995
   10UNL     H1 7355   3.188   0.593   1.992
   10UNL     C2 7356   3.407   0.542   2.028
   10UNL     C3 7357   3.288   0.618   2.026
   10UNL     C4 7358   3.447   0.719   2.107
   10UNL     C5 7359   3.526   0.829   2.174
   10UNL     N6 7360   3.509   0.607   2.078
   10UNL     N7 7361   3.315   0.735   2.077
   10UNL     H8 7362   3.542   0.914   2.106
   10UNL     H9 7363   3.625   0.796   2.208
   10UNL    H10 7364   3.473   0.867   2.262
   11UNL     H0 7365   3.191   1.432   1.517
   11UNL     H1 7366   3.414   1.506   1.370
   11UNL     C2 7367   3.291   1.448   1.552
   11UNL     C3 7368   3.404   1.486   1.475
   11UNL     C4 7369   3.446   1.465   1.676
   11UNL     C5 7370   3.524   1.466   1.805
   11UNL     N6 7371   3.319   1.432   1.680
   11UNL     N7 7372   3.506   1.496   1.557
   11UNL     H8 7373   3.592   1.552   1.810
   11UNL     H9 7374   3.584   1.375   1.815
   11UNL    H10 7375   3.459   1.472   1.893
   12UNL     H0 7376   3.879   0.634   2.264
   12UNL     H1 7377   3.888   0.631   2.541
   12UNL     C2 7378   3.807   0.590   2.332
   12UNL     C3 7379   3.814   0.591   2.474
   12UNL     C4 7380   3.645   0.499   2.401
   12UNL     C5 7381   3.512   0.427   2.398
   12UNL     N6 7382   3.701   0.529   2.286
   12UNL     N7 7383   3.707   0.530   2.519
   12UNL     H8 7384   3.525   0.321   2.375
   12UNL     H9 7385   3.445   0.469   2.322
   12UNL    H10 7386   3.460   0.434   2.494
   13UNL     H0 7387   4.371   0.257   1.673
   13UNL     H1 7388   4.376   0.495   1.816
   13UNL     C2 7389   4.298   0.337   1.672
   13UNL     C3 7390   4.303   0.458   1.746
   13UNL     C4 7391   4.134   0.441   1.630
   13UNL     C5 7392   4.000   0.475   1.568
   13UNL     N6 7393   4.191   0.327   1.596
   13UNL     N7 7394   4.195   0.526   1.718
   13UNL     H8 7395   3.955   0.390   1.516
   13UNL     H9 7396   4.010   0.556   1.496
   13UNL    H10 7397   3.929   0.507   1.645
   14UNL     H0 7398   3.684   0.750   1.927
   14UNL     H1 7399   3.905   0.831   1.780
   14UNL     C2 7400   3.783   0.707   1.927
   14UNL     C3 7401   3.894   0.750   1.850
   14UNL     C4 7402   3.934   0.584   1.966
   14UNL     C5 7403   4.007   0.466   2.023
   14UNL     N6 7404   3.809   0.602   2.002
   14UNL     N7 7405   3.994   0.669   1.877
   14UNL     H8 7406   4.115   0.469   2.000
   14UNL     H9 7407   3.998   0.461   2.133
   14UNL    H10 7408   3.968   0.372   1.982
   15UNL     H0 7409   3.681   1.291   1.599
   15UNL     H1 7410   3.906   1.129   1.611
   15UNL     C2 7411   3.781   1.314   1.567
   15UNL     C3 7412   3.895   1.229   1.574
   15UNL     C4 7413   3.935   1.413   1.489
   15UNL     C5 7414   4.012   1.525   1.423
   15UNL     N6 7415   3.808   1.432   1.515
   15UNL     N7 7416   3.996   1.295   1.523
   15UNL     H8 7417   3.949   1.585   1.357
   15UNL     H9 7418   4.095   1.486   1.362
   15UNL    H10 7419   4.055   1.592   1.498
   16UNL     H0 7420   4.194   0.954   1.378
   16UNL     H1 7421   4.201   0.710   1.511
   16UNL     C2 7422   4.181   0.936   1.484
   16UNL     C3 7423   4.185   0.810   1.549
   16UNL     C4 7424   4.152   0.968   1.678
   16UNL     C5 7425   4.128   1.043   1.806
   16UNL     N6 7426   4.158   1.036   1.565
   16UNL     N7 7427   4.165   0.831   1.677
   16UNL     H8 7428   4.163   1.147   1.800
   16UNL     H9 7429   4.180   0.997   1.890
   16UNL    H10 7430   4.021   1.045   1.830
   17UNL     H0 7431   4.172   1.439   1.677
   17UNL     H1 7432   4.396   1.526   1.816
   17UNL     C2 7433   4.272   1.397   1.675
   17UNL     C3 7434   4.385   1.444   1.747
   17UNL     C4 7435   4.425   1.278   1.632
   17UNL     C5 7436   4.501   1.163   1.570
   17UNL     N6 7437   4.298   1.292   1.601
   17UNL     N7 7438   4.485   1.365   1.718
   17UNL     H8 7439   4.577   1.200   1.500
   17UNL     H9 7440   4.436   1.094   1.515
   17UNL    H10 7441   4.553   1.104   1.647
   18UNL     H0 7442   2.929   0.805   2.223
   18UNL     H1 7443   2.698   0.724   2.091
   18UNL     C2 7444   2.916   0.787   2.117
   18UNL     C3 7445   2.796   0.745   2.052
   18UNL     C4 7446   2.955   0.772   1.923
   18UNL     C5 7447   3.033   0.783   1.794
   18UNL     N6 7448   3.017   0.802   2.035
   18UNL     N7 7449   2.823   0.735   1.924
   18UNL     H8 7450   3.124   0.722   1.798
   18UNL     H9 7451   3.062   0.887   1.775
   18UNL    H10 7452   2.974   0.749   1.708
    1Co      Co 7453   1.714   5.537   2.998
    2Co      Co 7454   2.693   0.695   2.999
    3Co      Co 7455   1.226   5.367   3.301
    4Co      Co 7456   3.181   0.865   2.695
    5Co      Co 7457   2.692   0.173   3.295
    6Co      Co 7458   3.672   0.519   2.701
    7UNL     H0 7459   2.897   0.255   3.113
    7UNL     H1 7460   2.908   0.498   2.979
    7UNL     C2 7461   2.826   0.337   3.118
    7UNL     C3 7462   2.834   0.460   3.048
    7UNL     C4 7463   2.665   0.443   3.164
    7UNL     C5 7464   2.532   0.477   3.228
    7UNL     N6 7465   2.720   0.327   3.194
    7UNL     N7 7466   2.728   0.530   3.079
    7UNL     H8 7467   2.467   0.389   3.237
    7UNL     H9 7468   2.477   0.552   3.170
    7UNL    H10 7469   2.547   0.518   3.329
    8UNL     H0 7470   3.212   1.101   2.533
    8UNL     H1 7471   3.216   1.108   2.256
    8UNL     C2 7472   3.199   1.019   2.465
    8UNL     C3 7473   3.201   1.025   2.323
    8UNL     C4 7474   3.172   0.835   2.396
    8UNL     C5 7475   3.158   0.685   2.399
    8UNL     N6 7476   3.178   0.898   2.511
    8UNL     N7 7477   3.183   0.904   2.278
    8UNL     H8 7478   3.249   0.637   2.437
    8UNL     H9 7479   3.139   0.643   2.299
    8UNL    H10 7480   3.075   0.653   2.463
    9UNL     H0 7481   2.728   0.717   3.282
    9UNL     H1 7482   2.733   0.953   3.428
    9UNL     C2 7483   2.713   0.817   3.246
    9UNL     C3 7484   2.716   0.936   3.322
    9UNL     C4 7485   2.683   0.970   3.122
    9UNL     C5 7486   2.658   1.043   2.992
    9UNL     N6 7487   2.690   0.838   3.118
    9UNL     N7 7488   2.695   1.037   3.241
    9UNL     H8 7489   2.704   0.992   2.906
    9UNL     H9 7490   2.699   1.145   2.995
    9UNL    H10 7491   2.550   1.052   2.972
   10UNL     H0 7492   0.972   5.286   3.194
   10UNL     H1 7493   0.740   5.440   3.191
   10UNL     C2 7494   0.959   5.388   3.228
   10UNL     C3 7495   0.840   5.464   3.225
   10UNL     C4 7496   2.958   0.027   3.306
   10UNL     C5 7497   3.036   0.137   3.373
   10UNL     N6 7498   1.062   5.453   3.277
   10UNL     N7 7499   2.825   0.043   3.276
   10UNL     H8 7500   3.053   0.221   3.305
   10UNL     H9 7501   3.135   0.104   3.408
   10UNL    H10 7502   2.983   0.175   3.461
   11UNL     H0 7503   2.701   0.740   2.716
   11UNL     H1 7504   2.925   0.814   2.569
   11UNL     C2 7505   2.802   0.756   2.752
   11UNL     C3 7506   2.914   0.794   2.674
   11UNL     C4 7507   2.956   0.773   2.875
   11UNL     C5 7508   3.034   0.774   3.004
   11UNL     N6 7509   2.829   0.740   2.879
   11UNL     N7 7510   3.016   0.804   2.756
   11UNL     H8 7511   3.103   0.859   3.009
   11UNL     H9 7512   3.094   0.682   3.015
   11UNL    H10 7513   2.969   0.780   3.093
   12UNL     H0 7514   1.431   5.480   3.463
   12UNL     H1 7515   1.440   5.478   3.741
   12UNL     C2 7516   1.360   5.437   3.532
   12UNL     C3 7517   1.366   5.437   3.673
   12UNL     C4 7518   1.197   5.345   3.600
   12UNL     C5 7519   1.064   5.274   3.597
   12UNL     N6 7520   1.253   5.376   3.485
   12UNL     N7 7521   1.259   5.376   3.718
   12UNL     H8 7522   1.078   5.167   3.575
   12UNL     H9 7523   0.997   5.316   3.521
   12UNL    H10 7524   1.012   5.280   3.693
   13UNL     H0 7525   1.923   5.104   2.873
   13UNL     H1 7526   1.928   5.342   3.016
   13UNL     C2 7527   1.850   5.184   2.871
   13UNL     C3 7528   1.855   5.304   2.946
   13UNL     C4 7529   1.686   5.287   2.829
   13UNL     C5 7530   1.552   5.321   2.767
   13UNL     N6 7531   1.744   5.174   2.795
   13UNL     N7 7532   1.747   5.372   2.917
   13UNL     H8 7533   1.507   5.236   2.715
   13UNL     H9 7534   1.563   5.403   2.695
   13UNL    H10 7535   1.481   5.354   2.844
   14UNL     H0 7536   3.195   0.058   3.127
   14UNL     H1 7537   3.415   0.139   2.979
   14UNL     C2 7538   3.293   0.014   3.126
   14UNL     C3 7539   3.405   0.058   3.050
   14UNL     C4 7540   1.486   5.431   3.166
   14UNL     C5 7541   1.559   5.312   3.222
   14UNL     N6 7542   1.361   5.449   3.201
   14UNL     N7 7543   1.546   5.516   3.076
   14UNL     H8 7544   1.667   5.315   3.200
   14UNL     H9 7545   1.550   5.307   3.332
   14UNL    H10 7546   1.520   5.218   3.181
   15UNL     H0 7547   3.191   0.599   2.798
   15UNL     H1 7548   3.416   0.436   2.810
   15UNL     C2 7549   3.292   0.622   2.766
   15UNL     C3 7550   3.405   0.537   2.773
   15UNL     C4 7551   3.446   0.720   2.688
   15UNL     C5 7552   3.523   0.832   2.622
   15UNL     N6 7553   3.318   0.740   2.714
   15UNL     N7 7554   3.507   0.602   2.722
   15UNL     H8 7555   3.459   0.893   2.556
   15UNL     H9 7556   3.605   0.794   2.562
   15UNL    H10 7557   3.565   0.900   2.698
   16UNL     H0 7558   3.705   0.262   2.577
   16UNL     H1 7559   3.712   0.018   2.710
   16UNL     C2 7560   3.691   0.243   2.683
   16UNL     C3 7561   3.695   0.118   2.748
   16UNL     C4 7562   3.663   0.275   2.877
   16UNL     C5 7563   3.638   0.351   3.005
   16UNL     N6 7564   3.669   0.344   2.765
   16UNL     N7 7565   3.675   0.139   2.876
   16UNL     H8 7566   3.673   0.455   3.000
   16UNL     H9 7567   3.690   0.304   3.090
   16UNL    H10 7568   3.531   0.353   3.029
   17UNL     H0 7569   3.683   0.746   2.877
   17UNL     H1 7570   3.907   0.834   3.015
   17UNL     C2 7571   3.782   0.705   2.874
   17UNL     C3 7572   3.895   0.751   2.946
   17UNL     C4 7573   3.935   0.585   2.831
   17UNL     C5 7574   4.011   0.471   2.769
   17UNL     N6 7575   3.808   0.600   2.800
   17UNL     N7 7576   3.996   0.673   2.917
   17UNL     H8 7577   4.087   0.508   2.699
   17UNL     H9 7578   3.947   0.402   2.714
   17UNL    H10 7579   4.063   0.412   2.846
   18UNL     H0 7580   2.439   0.113   3.422
   18UNL     H1 7581   2.208   0.031   3.290
   18UNL     C2 7582   2.426   0.094   3.316
   18UNL     C3 7583   2.307   0.052   3.252
   18UNL     C4 7584   2.465   0.080   3.122
   18UNL     C5 7585   2.543   0.091   2.994
   18UNL     N6 7586   2.527   0.110   3.234
   18UNL     N7 7587   2.333   0.043   3.124
   18UNL     H8 7588   2.634   0.030   2.997
   18UNL     H9 7589   2.573   0.195   2.974
   18UNL    H10 7590   2.485   0.057   2.907
    1Co      Co 7591   1.224   4.845   4.197
    2Co      Co 7592   2.204   0.002   4.198
    3Co      Co 7593   0.736   4.675   4.500
    4Co      Co 7594   2.692   0.173   3.894
    5Co      Co 7595   0.244   5.019   4.494
    6Co      Co 7596   1.224   5.366   3.901
    7UNL     H0 7597   0.449   5.102   4.312
    7UNL     H1 7598   0.460   5.344   4.178
    7UNL     C2 7599   0.378   5.183   4.317
    7UNL     C3 7600   0.386   5.306   4.247
    7UNL     C4 7601   0.217   5.290   4.364
    7UNL     C5 7602   0.085   5.324   4.427
    7UNL     N6 7603   0.272   5.173   4.393
    7UNL     N7 7604   0.280   5.377   4.279
    7UNL     H8 7605   0.020   5.236   4.436
    7UNL     H9 7606   0.030   5.398   4.369
    7UNL    H10 7607   0.099   5.365   4.528
    8UNL     H0 7608   2.722   0.409   3.733
    8UNL     H1 7609   2.726   0.416   3.455
    8UNL     C2 7610   2.709   0.327   3.664
    8UNL     C3 7611   2.712   0.333   3.522
    8UNL     C4 7612   2.683   0.142   3.595
    8UNL     C5 7613   0.710   5.531   3.598
    8UNL     N6 7614   2.689   0.206   3.710
    8UNL     N7 7615   2.694   0.211   3.477
    8UNL     H8 7616   0.802   5.484   3.637
    8UNL     H9 7617   0.692   5.490   3.498
    8UNL    H10 7618   0.627   5.500   3.662
    9UNL     H0 7619   2.239   0.024   4.481
    9UNL     H1 7620   2.244   0.260   4.627
    9UNL     C2 7621   2.224   0.125   4.445
    9UNL     C3 7622   2.227   0.244   4.522
    9UNL     C4 7623   2.193   0.277   4.321
    9UNL     C5 7624   2.168   0.351   4.192
    9UNL     N6 7625   2.201   0.146   4.317
    9UNL     N7 7626   2.206   0.344   4.440
    9UNL     H8 7627   2.214   0.300   4.106
    9UNL     H9 7628   2.210   0.452   4.194
    9UNL    H10 7629   2.061   0.359   4.172
   10UNL     H0 7630   0.482   4.594   4.393
   10UNL     H1 7631   0.251   4.747   4.390
   10UNL     C2 7632   0.470   4.696   4.427
   10UNL     C3 7633   0.350   4.772   4.424
   10UNL     C4 7634   0.510   4.874   4.505
   10UNL     C5 7635   0.589   4.983   4.573
   10UNL     N6 7636   0.572   4.761   4.476
   10UNL     N7 7637   0.378   4.890   4.475
   10UNL     H8 7638   0.604   5.068   4.504
   10UNL     H9 7639   0.688   4.950   4.607
   10UNL    H10 7640   0.536   5.022   4.661
   11UNL     H0 7641   2.212   0.048   3.915
   11UNL     H1 7642   2.435   0.122   3.768
   11UNL     C2 7643   2.312   0.063   3.951
   11UNL     C3 7644   2.425   0.101   3.874
   11UNL     C4 7645   2.467   0.080   4.074
   11UNL     C5 7646   2.545   0.081   4.204
   11UNL     N6 7647   2.339   0.048   4.078
   11UNL     N7 7648   2.527   0.112   3.955
   11UNL     H8 7649   2.613   0.167   4.208
   11UNL     H9 7650   0.646   5.529   4.214
   11UNL    H10 7651   2.480   0.088   4.292
   12UNL     H0 7652   0.942   4.788   4.663
   12UNL     H1 7653   4.867   2.016   0.143
   12UNL     C2 7654   0.870   4.744   4.731
   12UNL     C3 7655   4.793   1.975   0.075
   12UNL     C4 7656   4.624   1.883   0.002
   12UNL     C5 7657   0.575   4.582   4.796
   12UNL     N6 7658   0.764   4.684   4.684
   12UNL     N7 7659   4.686   1.914   0.120
   12UNL     H8 7660   0.588   4.475   4.773
   12UNL     H9 7661   0.507   4.624   4.721
   12UNL    H10 7662   4.439   1.818   0.096
   13UNL     H0 7663   1.433   4.412   4.072
   13UNL     H1 7664   1.439   4.650   4.215
   13UNL     C2 7665   1.360   4.491   4.071
   13UNL     C3 7666   1.366   4.612   4.145
   13UNL     C4 7667   1.196   4.595   4.028
   13UNL     C5 7668   1.063   4.629   3.967
   13UNL     N6 7669   1.254   4.481   3.994
   13UNL     N7 7670   1.258   4.680   4.116
   13UNL     H8 7671   1.018   4.544   3.914
   13UNL     H9 7672   1.073   4.711   3.895
   13UNL    H10 7673   0.991   4.661   4.043
   14UNL     H0 7674   0.747   4.905   4.326
   14UNL     H1 7675   0.968   4.986   4.179
   14UNL     C2 7676   0.846   4.861   4.325
   14UNL     C3 7677   0.957   4.904   4.249
   14UNL     C4 7678   0.997   4.739   4.365
   14UNL     C5 7679   1.070   4.620   4.422
   14UNL     N6 7680   0.871   4.757   4.401
   14UNL     N7 7681   1.057   4.824   4.276
   14UNL     H8 7682   1.177   4.623   4.399
   14UNL     H9 7683   1.060   4.615   4.531
   14UNL    H10 7684   1.031   4.526   4.380
   15UNL     H0 7685   0.744   5.445   3.998
   15UNL     H1 7686   0.969   5.283   4.010
   15UNL     C2 7687   0.844   5.469   3.965
   15UNL     C3 7688   0.958   5.384   3.973
   15UNL     C4 7689   2.956   0.028   3.887
   15UNL     C5 7690   3.033   0.140   3.822
   15UNL     N6 7691   2.829   0.047   3.914
   15UNL     N7 7692   1.059   5.449   3.922
   15UNL     H8 7693   2.970   0.200   3.755
   15UNL     H9 7694   3.116   0.102   3.760
   15UNL    H10 7695   3.076   0.207   3.897
   16UNL     H0 7696   1.257   5.108   3.777
   16UNL     H1 7697   1.264   4.864   3.909
   16UNL     C2 7698   1.244   5.090   3.882
   16UNL     C3 7699   1.248   4.964   3.948
   16UNL     C4 7700   1.215   5.122   4.076
   16UNL     C5 7701   1.191   5.198   4.204
   16UNL     N6 7702   1.221   5.190   3.964
   16UNL     N7 7703   1.228   4.986   4.075
   16UNL     H8 7704   1.226   5.301   4.199
   16UNL     H9 7705   1.243   5.151   4.289
   16UNL    H10 7706   1.084   5.200   4.228
   17UNL     H0 7707   3.193   0.054   4.076
   17UNL     H1 7708   3.417   0.141   4.215
   17UNL     C2 7709   3.293   0.013   4.074
   17UNL     C3 7710   3.406   0.059   4.146
   17UNL     C4 7711   1.488   5.432   4.030
   17UNL     C5 7712   1.564   5.317   3.968
   17UNL     N6 7713   1.360   5.447   3.999
   17UNL     N7 7714   1.548   5.519   4.116
   17UNL     H8 7715   1.639   5.354   3.898
   17UNL     H9 7716   1.499   5.248   3.913
   17UNL    H10 7717   1.616   5.259   4.045
   18UNL     H0 7718   5.866   4.959   4.621
   18UNL     H1 7719   5.635   4.878   4.490
   18UNL     C2 7720   5.853   4.941   4.516
   18UNL     C3 7721   5.734   4.899   4.451
   18UNL     C4 7722   0.017   4.927   4.321
   18UNL     C5 7723   0.095   4.937   4.193
   18UNL     N6 7724   0.079   4.957   4.434
   18UNL     N7 7725   5.760   4.890   4.323
   18UNL     H8 7726   0.187   4.877   4.196
   18UNL     H9 7727   0.125   5.041   4.173
   18UNL    H10 7728   0.037   4.903   4.107
    1Co      Co 7729   4.161   2.768   0.599
    2Co      Co 7730   3.183   3.464   0.600
    3Co      Co 7731   3.673   2.598   0.902
    4Co      Co 7732   3.671   3.635   0.296
    5Co      Co 7733   3.182   2.942   0.897
    6Co      Co 7734   4.162   3.288   0.303
    7UNL     H0 7735   3.386   3.024   0.715
    7UNL     H1 7736   3.397   3.267   0.580
    7UNL     C2 7737   3.316   3.106   0.719
    7UNL     C3 7738   3.323   3.229   0.649
    7UNL     C4 7739   3.154   3.212   0.766
    7UNL     C5 7740   3.022   3.246   0.830
    7UNL     N6 7741   3.209   3.096   0.795
    7UNL     N7 7742   3.217   3.299   0.681
    7UNL     H8 7743   2.957   3.158   0.839
    7UNL     H9 7744   2.967   3.321   0.771
    7UNL    H10 7745   3.037   3.288   0.930
    8UNL     H0 7746   3.701   3.871   0.135
    8UNL     H1 7747   1.747   1.109   4.654
    8UNL     C2 7748   3.688   3.788   0.066
    8UNL     C3 7749   1.733   1.025   4.722
    8UNL     C4 7750   1.704   0.835   4.794
    8UNL     C5 7751   3.648   3.454   0.000
    8UNL     N6 7752   3.668   3.667   0.113
    8UNL     N7 7753   1.715   0.904   4.677
    8UNL     H8 7754   3.739   3.407   0.039
    8UNL     H9 7755   1.671   0.644   4.697
    8UNL    H10 7756   3.564   3.423   0.065
    9UNL     H0 7757   3.218   3.486   0.883
    9UNL     H1 7758   3.223   3.722   1.029
    9UNL     C2 7759   3.203   3.587   0.847
    9UNL     C3 7760   3.206   3.706   0.924
    9UNL     C4 7761   3.172   3.739   0.723
    9UNL     C5 7762   3.147   3.812   0.594
    9UNL     N6 7763   3.180   3.607   0.720
    9UNL     N7 7764   3.185   3.806   0.842
    9UNL     H8 7765   3.193   3.762   0.508
    9UNL     H9 7766   3.189   3.914   0.596
    9UNL    H10 7767   3.040   3.821   0.574
   10UNL     H0 7768   3.419   2.517   0.796
   10UNL     H1 7769   3.188   2.670   0.793
   10UNL     C2 7770   3.407   2.619   0.829
   10UNL     C3 7771   3.287   2.695   0.827
   10UNL     C4 7772   3.447   2.796   0.908
   10UNL     C5 7773   3.526   2.906   0.975
   10UNL     N6 7774   3.509   2.684   0.878
   10UNL     N7 7775   3.315   2.812   0.878
   10UNL     H8 7776   3.542   2.991   0.907
   10UNL     H9 7777   3.625   2.873   1.009
   10UNL    H10 7778   3.473   2.944   1.063
   11UNL     H0 7779   3.191   3.509   0.317
   11UNL     H1 7780   3.414   3.583   0.170
   11UNL     C2 7781   3.291   3.525   0.353
   11UNL     C3 7782   3.404   3.563   0.276
   11UNL     C4 7783   3.446   3.542   0.477
   11UNL     C5 7784   3.524   3.543   0.606
   11UNL     N6 7785   3.319   3.509   0.481
   11UNL     N7 7786   3.506   3.573   0.357
   11UNL     H8 7787   3.592   3.628   0.611
   11UNL     H9 7788   3.584   3.452   0.616
   11UNL    H10 7789   3.459   3.550   0.694
   12UNL     H0 7790   3.879   2.711   1.065
   12UNL     H1 7791   3.888   2.708   1.342
   12UNL     C2 7792   3.807   2.667   1.133
   12UNL     C3 7793   3.814   2.668   1.275
   12UNL     C4 7794   3.645   2.576   1.201
   12UNL     C5 7795   3.512   2.504   1.198
   12UNL     N6 7796   3.701   2.607   1.086
   12UNL     N7 7797   3.707   2.607   1.319
   12UNL     H8 7798   3.525   2.398   1.176
   12UNL     H9 7799   3.445   2.546   1.123
   12UNL    H10 7800   3.460   2.511   1.295
   13UNL     H0 7801   4.371   2.335   0.474
   13UNL     H1 7802   4.376   2.572   0.617
   13UNL     C2 7803   4.298   2.414   0.473
   13UNL     C3 7804   4.303   2.535   0.547
   13UNL     C4 7805   4.134   2.518   0.430
   13UNL     C5 7806   4.000   2.552   0.369
   13UNL     N6 7807   4.191   2.404   0.397
   13UNL     N7 7808   4.195   2.603   0.519
   13UNL     H8 7809   3.955   2.467   0.316
   13UNL     H9 7810   4.010   2.633   0.297
   13UNL    H10 7811   3.929   2.584   0.446
   14UNL     H0 7812   3.684   2.827   0.728
   14UNL     H1 7813   3.905   2.908   0.581
   14UNL     C2 7814   3.783   2.784   0.727
   14UNL     C3 7815   3.894   2.827   0.651
   14UNL     C4 7816   3.934   2.661   0.767
   14UNL     C5 7817   4.007   2.543   0.824
   14UNL     N6 7818   3.809   2.679   0.803
   14UNL     N7 7819   3.994   2.746   0.678
   14UNL     H8 7820   4.115   2.546   0.801
   14UNL     H9 7821   3.998   2.538   0.933
   14UNL    H10 7822   3.968   2.449   0.783
   15UNL     H0 7823   3.681   3.368   0.400
   15UNL     H1 7824   3.906   3.206   0.412
   15UNL     C2 7825   3.781   3.391   0.368
   15UNL     C3 7826   3.895   3.307   0.375
   15UNL     C4 7827   3.935   3.490   0.290
   15UNL     C5 7828   4.012   3.602   0.224
   15UNL     N6 7829   3.808   3.509   0.316
   15UNL     N7 7830   3.996   3.372   0.324
   15UNL     H8 7831   3.949   3.662   0.158
   15UNL     H9 7832   4.094   3.563   0.162
   15UNL    H10 7833   4.055   3.669   0.299
   16UNL     H0 7834   4.194   3.031   0.179
   16UNL     H1 7835   4.201   2.787   0.312
   16UNL     C2 7836   4.181   3.013   0.285
   16UNL     C3 7837   4.185   2.887   0.350
   16UNL     C4 7838   4.152   3.045   0.479
   16UNL     C5 7839   4.128   3.120   0.607
   16UNL     N6 7840   4.158   3.113   0.366
   16UNL     N7 7841   4.165   2.908   0.477
   16UNL     H8 7842   4.162   3.224   0.601
   16UNL     H9 7843   4.180   3.074   0.691
   16UNL    H10 7844   4.021   3.122   0.631
   17UNL     H0 7845   4.172   3.516   0.478
   17UNL     H1 7846   4.396   3.603   0.617
   17UNL     C2 7847   4.272   3.474   0.476
   17UNL     C3 7848   4.385   3.521   0.548
   17UNL     C4 7849   4.425   3.355   0.432
   17UNL     C5 7850   4.501   3.240   0.371
   17UNL     N6 7851   4.298   3.369   0.401
   17UNL     N7 7852   4.486   3.442   0.519
   17UNL     H8 7853   4.577   3.277   0.301
   17UNL     H9 7854   4.436   3.171   0.316
   17UNL    H10 7855   4.553   3.181   0.448
   18UNL     H0 7856   2.929   2.882   1.024
   18UNL     H1 7857   2.698   2.801   0.892
   18UNL     C2 7858   2.916   2.864   0.918
   18UNL     C3 7859   2.796   2.822   0.853
   18UNL     C4 7860   2.955   2.849   0.724
   18UNL     C5 7861   3.033   2.860   0.595
   18UNL     N6 7862   3.017   2.879   0.836
   18UNL     N7 7863   2.823   2.812   0.725
   18UNL     H8 7864   3.124   2.799   0.598
   18UNL     H9 7865   3.062   2.964   0.576
   18UNL    H10 7866   2.974   2.826   0.509
    1Co      Co 7867   3.672   2.075   1.799
    2Co      Co 7868   2.693   2.772   1.800
    3Co      Co 7869   3.184   1.905   2.101
    4Co      Co 7870   3.181   2.942   1.496
    5Co      Co 7871   2.692   2.250   2.096
    6Co      Co 7872   3.672   2.596   1.502
    7UNL     H0 7873   2.897   2.332   1.914
    7UNL     H1 7874   2.908   2.575   1.780
    7UNL     C2 7875   2.826   2.414   1.918
    7UNL     C3 7876   2.834   2.537   1.849
    7UNL     C4 7877   2.665   2.520   1.965
    7UNL     C5 7878   2.532   2.554   2.029
    7UNL     N6 7879   2.720   2.404   1.995
    7UNL     N7 7880   2.728   2.607   1.880
    7UNL     H8 7881   2.467   2.466   2.038
    7UNL     H9 7882   2.477   2.629   1.971
    7UNL    H10 7883   2.547   2.595   2.129
    8UNL     H0 7884   3.212   3.178   1.334
    8UNL     H1 7885   3.216   3.185   1.057
    8UNL     C2 7886   3.199   3.096   1.266
    8UNL     C3 7887   3.201   3.102   1.124
    8UNL     C4 7888   3.172   2.912   1.197
    8UNL     C5 7889   3.158   2.762   1.200
    8UNL     N6 7890   3.178   2.975   1.312
    8UNL     N7 7891   3.183   2.981   1.079
    8UNL     H8 7892   3.249   2.714   1.238
    8UNL     H9 7893   3.139   2.720   1.100
    8UNL    H10 7894   3.075   2.730   1.264
    9UNL     H0 7895   2.728   2.794   2.082
    9UNL     H1 7896   2.733   3.030   2.229
    9UNL     C2 7897   2.713   2.894   2.046
    9UNL     C3 7898   2.716   3.013   2.123
    9UNL     C4 7899   2.683   3.047   1.922
    9UNL     C5 7900   2.658   3.120   1.793
    9UNL     N6 7901   2.690   2.915   1.919
    9UNL     N7 7902   2.695   3.114   2.041
    9UNL     H8 7903   2.704   3.070   1.707
    9UNL     H9 7904   2.699   3.222   1.796
    9UNL    H10 7905   2.550   3.128   1.773
   10UNL     H0 7906   2.930   1.824   1.995
   10UNL     H1 7907   2.698   1.978   1.992
   10UNL     C2 7908   2.917   1.926   2.028
   10UNL     C3 7909   2.798   2.003   2.026
   10UNL     C4 7910   2.958   2.104   2.107
   10UNL     C5 7911   3.036   2.214   2.174
   10UNL     N6 7912   3.020   1.992   2.078
   10UNL     N7 7913   2.825   2.120   2.077
   10UNL     H8 7914   3.052   2.298   2.106
   10UNL     H9 7915   3.135   2.181   2.209
   10UNL    H10 7916   2.983   2.252   2.262
   11UNL     H0 7917   2.701   2.817   1.517
   11UNL     H1 7918   2.925   2.891   1.370
   11UNL     C2 7919   2.802   2.833   1.552
   11UNL     C3 7920   2.914   2.871   1.475
   11UNL     C4 7921   2.956   2.850   1.676
   11UNL     C5 7922   3.034   2.851   1.805
   11UNL     N6 7923   2.829   2.817   1.680
   11UNL     N7 7924   3.016   2.881   1.557
   11UNL     H8 7925   3.103   2.936   1.810
   11UNL     H9 7926   3.094   2.759   1.815
   11UNL    H10 7927   2.969   2.857   1.893
   12UNL     H0 7928   3.389   2.018   2.264
   12UNL     H1 7929   3.398   2.016   2.541
   12UNL     C2 7930   3.318   1.975   2.332
   12UNL     C3 7931   3.325   1.975   2.474
   12UNL     C4 7932   3.155   1.883   2.401
   12UNL     C5 7933   3.023   1.812   2.398
   12UNL     N6 7934   3.211   1.914   2.286
   12UNL     N7 7935   3.218   1.914   2.519
   12UNL     H8 7936   3.036   1.705   2.375
   12UNL     H9 7937   2.955   1.854   2.322
   12UNL    H10 7938   2.971   1.819   2.494
   13UNL     H0 7939   3.881   1.642   1.673
   13UNL     H1 7940   3.886   1.880   1.816
   13UNL     C2 7941   3.808   1.722   1.672
   13UNL     C3 7942   3.813   1.842   1.746
   13UNL     C4 7943   3.644   1.825   1.630
   13UNL     C5 7944   3.511   1.859   1.568
   13UNL     N6 7945   3.702   1.712   1.596
   13UNL     N7 7946   3.705   1.911   1.718
   13UNL     H8 7947   3.465   1.774   1.516
   13UNL     H9 7948   3.521   1.941   1.496
   13UNL    H10 7949   3.439   1.892   1.645
   14UNL     H0 7950   3.195   2.135   1.927
   14UNL     H1 7951   3.415   2.216   1.780
   14UNL     C2 7952   3.293   2.091   1.927
   14UNL     C3 7953   3.405   2.135   1.850
   14UNL     C4 7954   3.445   1.969   1.966
   14UNL     C5 7955   3.518   1.850   2.023
   14UNL     N6 7956   3.319   1.987   2.002
   14UNL     N7 7957   3.504   2.054   1.877
   14UNL     H8 7958   3.625   1.854   2.000
   14UNL     H9 7959   3.508   1.845   2.132
   14UNL    H10 7960   3.478   1.756   1.982
   15UNL     H0 7961   3.191   2.676   1.599
   15UNL     H1 7962   3.416   2.513   1.611
   15UNL     C2 7963   3.292   2.699   1.567
   15UNL     C3 7964   3.405   2.614   1.574
   15UNL     C4 7965   3.446   2.797   1.489
   15UNL     C5 7966   3.522   2.909   1.423
   15UNL     N6 7967   3.318   2.817   1.515
   15UNL     N7 7968   3.507   2.679   1.523
   15UNL     H8 7969   3.459   2.970   1.357
   15UNL     H9 7970   3.605   2.871   1.362
   15UNL    H10 7971   3.565   2.977   1.498
   16UNL     H0 7972   3.705   2.339   1.378
   16UNL     H1 7973   3.712   2.095   1.511
   16UNL     C2 7974   3.691   2.320   1.484
   16UNL     C3 7975   3.695   2.195   1.549
   16UNL     C4 7976   3.663   2.352   1.678
   16UNL     C5 7977   3.638   2.428   1.806
   16UNL     N6 7978   3.669   2.421   1.565
   16UNL     N7 7979   3.675   2.216   1.677
   16UNL     H8 7980   3.673   2.532   1.800
   16UNL     H9 7981   3.690   2.381   1.890
   16UNL    H10 7982   3.531   2.430   1.830
   17UNL     H0 7983   3.683   2.823   1.677
   17UNL     H1 7984   3.907   2.911   1.816
   17UNL     C2 7985   3.782   2.782   1.675
   17UNL     C3 7986   3.895   2.828   1.747
   17UNL     C4 7987   3.935   2.662   1.632
   17UNL     C5 7988   4.011   2.548   1.570
   17UNL     N6 7989   3.808   2.677   1.601
   17UNL     N7 7990   3.996   2.750   1.718
   17UNL     H8 7991   4.087   2.585   1.500
   17UNL     H9 7992   3.947   2.479   1.515
   17UNL    H10 7993   4.063   2.489   1.647
   18UNL     H0 7994   2.439   2.190   2.223
   18UNL     H1 7995   2.208   2.108   2.091
   18UNL     C2 7996   2.426   2.171   2.117
   18UNL     C3 7997   2.307   2.129   2.052
   18UNL     C4 7998   2.465   2.157   1.923
   18UNL     C5 7999   2.543   2.168   1.794
   18UNL     N6 8000   2.527   2.187   2.035
   18UNL     N7 8001   2.333   2.120   1.924
   18UNL     H8 8002   2.634   2.107   1.798
   18UNL     H9 8003   2.573   2.272   1.775
   18UNL    H10 8004   2.484   2.134   1.708
    1Co      Co 8005   3.182   1.383   2.998
    2Co      Co 8006   2.204   2.079   2.999
    3Co      Co 8007   2.694   1.213   3.301
    4Co      Co 8008   2.692   2.250   2.695
    5Co      Co 8009   2.203   1.557   3.295
    6Co      Co 8010   3.183   1.904   2.701
    7UNL     H0 8011   2.407   1.640   3.113
    7UNL     H1 8012   2.418   1.883   2.979
    7UNL     C2 8013   2.336   1.721   3.118
    7UNL     C3 8014   2.344   1.845   3.048
    7UNL     C4 8015   2.175   1.828   3.164
    7UNL     C5 8016   2.043   1.862   3.228
    7UNL     N6 8017   2.230   1.712   3.194
    7UNL     N7 8018   2.238   1.915   3.079
    7UNL     H8 8019   1.978   1.774   3.237
    7UNL     H9 8020   1.988   1.937   3.170
    7UNL    H10 8021   2.057   1.903   3.329
    8UNL     H0 8022   2.722   2.486   2.533
    8UNL     H1 8023   2.726   2.493   2.256
    8UNL     C2 8024   2.709   2.404   2.465
    8UNL     C3 8025   2.712   2.410   2.323
    8UNL     C4 8026   2.683   2.219   2.396
    8UNL     C5 8027   2.669   2.069   2.399
    8UNL     N6 8028   2.689   2.283   2.511
    8UNL     N7 8029   2.694   2.288   2.278
    8UNL     H8 8030   2.760   2.022   2.437
    8UNL     H9 8031   2.650   2.028   2.299
    8UNL    H10 8032   2.585   2.038   2.463
    9UNL     H0 8033   2.239   2.101   3.282
    9UNL     H1 8034   2.244   2.337   3.428
    9UNL     C2 8035   2.224   2.202   3.246
    9UNL     C3 8036   2.227   2.321   3.322
    9UNL     C4 8037   2.193   2.354   3.122
    9UNL     C5 8038   2.168   2.428   2.992
    9UNL     N6 8039   2.201   2.223   3.118
    9UNL     N7 8040   2.206   2.421   3.241
    9UNL     H8 8041   2.214   2.377   2.906
    9UNL     H9 8042   2.210   2.529   2.995
    9UNL    H10 8043   2.061   2.436   2.972
   10UNL     H0 8044   2.440   1.132   3.194
   10UNL     H1 8045   2.209   1.285   3.191
   10UNL     C2 8046   2.428   1.234   3.228
   10UNL     C3 8047   2.308   1.310   3.225
   10UNL     C4 8048   2.468   1.412   3.306
   10UNL     C5 8049   2.547   1.522   3.373
   10UNL     N6 8050   2.530   1.299   3.277
   10UNL     N7 8051   2.336   1.428   3.276
   10UNL     H8 8052   2.563   1.606   3.305
   10UNL     H9 8053   2.646   1.488   3.408
   10UNL    H10 8054   2.494   1.560   3.462
   11UNL     H0 8055   2.212   2.125   2.716
   11UNL     H1 8056   2.435   2.199   2.569
   11UNL     C2 8057   2.312   2.140   2.752
   11UNL     C3 8058   2.425   2.178   2.674
   11UNL     C4 8059   2.467   2.157   2.875
   11UNL     C5 8060   2.545   2.158   3.004
   11UNL     N6 8061   2.339   2.125   2.879
   11UNL     N7 8062   2.527   2.189   2.756
   11UNL     H8 8063   2.613   2.244   3.009
   11UNL     H9 8064   2.604   2.067   3.015
   11UNL    H10 8065   2.480   2.165   3.093
   12UNL     H0 8066   2.900   1.326   3.463
   12UNL     H1 8067   2.909   1.324   3.741
   12UNL     C2 8068   2.828   1.282   3.532
   12UNL     C3 8069   2.835   1.283   3.673
   12UNL     C4 8070   2.666   1.191   3.600
   12UNL     C5 8071   2.533   1.120   3.597
   12UNL     N6 8072   2.722   1.222   3.485
   12UNL     N7 8073   2.728   1.222   3.718
   12UNL     H8 8074   2.546   1.013   3.574
   12UNL     H9 8075   2.465   1.162   3.521
   12UNL    H10 8076   2.481   1.126   3.693
   13UNL     H0 8077   3.391   0.950   2.873
   13UNL     H1 8078   3.397   1.188   3.016
   13UNL     C2 8079   3.319   1.030   2.871
   13UNL     C3 8080   3.324   1.150   2.946
   13UNL     C4 8081   3.155   1.133   2.829
   13UNL     C5 8082   3.021   1.167   2.768
   13UNL     N6 8083   3.212   1.020   2.795
   13UNL     N7 8084   3.216   1.218   2.917
   13UNL     H8 8085   2.976   1.082   2.715
   13UNL     H9 8086   3.031   1.249   2.695
   13UNL    H10 8087   2.949   1.199   2.844
   14UNL     H0 8088   2.705   1.443   3.127
   14UNL     H1 8089   2.926   1.524   2.979
   14UNL     C2 8090   2.804   1.399   3.126
   14UNL     C3 8091   2.915   1.443   3.050
   14UNL     C4 8092   2.955   1.277   3.166
   14UNL     C5 8093   3.028   1.158   3.222
   14UNL     N6 8094   2.830   1.295   3.201
   14UNL     N7 8095   3.015   1.362   3.076
   14UNL     H8 8096   3.135   1.161   3.199
   14UNL     H9 8097   3.019   1.153   3.332
   14UNL    H10 8098   2.989   1.064   3.181
   15UNL     H0 8099   2.702   1.983   2.798
   15UNL     H1 8100   2.927   1.821   2.810
   15UNL     C2 8101   2.802   2.007   2.766
   15UNL     C3 8102   2.916   1.922   2.773
   15UNL     C4 8103   2.956   2.105   2.688
   15UNL     C5 8104   3.033   2.217   2.622
   15UNL     N6 8105   2.829   2.124   2.714
   15UNL     N7 8106   3.017   1.987   2.722
   15UNL     H8 8107   2.970   2.278   2.556
   15UNL     H9 8108   3.116   2.179   2.561
   15UNL    H10 8109   3.076   2.284   2.698
   16UNL     H0 8110   3.215   1.647   2.577
   16UNL     H1 8111   3.222   1.403   2.710
   16UNL     C2 8112   3.202   1.628   2.683
   16UNL     C3 8113   3.206   1.502   2.748
   16UNL     C4 8114   3.173   1.660   2.877
   16UNL     C5 8115   3.149   1.736   3.005
   16UNL     N6 8116   3.179   1.728   2.765
   16UNL     N7 8117   3.186   1.524   2.876
   16UNL     H8 8118   3.184   1.840   3.000
   16UNL     H9 8119   3.201   1.689   3.090
   16UNL    H10 8120   3.042   1.738   3.029
   17UNL     H0 8121   3.193   2.131   2.877
   17UNL     H1 8122   3.417   2.218   3.015
   17UNL     C2 8123   3.293   2.090   2.874
   17UNL     C3 8124   3.406   2.136   2.947
   17UNL     C4 8125   3.446   1.970   2.831
   17UNL     C5 8126   3.522   1.856   2.769
   17UNL     N6 8127   3.319   1.985   2.800
   17UNL     N7 8128   3.506   2.057   2.917
   17UNL     H8 8129   3.598   1.892   2.699
   17UNL     H9 8130   3.457   1.786   2.714
   17UNL    H10 8131   3.573   1.797   2.846
   18UNL     H0 8132   1.950   1.498   3.422
   18UNL     H1 8133   1.719   1.416   3.290
   18UNL     C2 8134   1.937   1.479   3.316
   18UNL     C3 8135   1.817   1.437   3.252
   18UNL     C4 8136   1.976   1.465   3.122
   18UNL     C5 8137   2.054   1.476   2.994
   18UNL     N6 8138   2.038   1.495   3.234
   18UNL     N7 8139   1.844   1.428   3.124
   18UNL     H8 8140   2.145   1.415   2.997
   18UNL     H9 8141   2.083   1.579   2.974
   18UNL    H10 8142   1.995   1.442   2.907
    1Co      Co 8143   2.693   0.691   4.197
    2Co      Co 8144   1.714   1.387   4.198
    3Co      Co 8145   2.205   0.521   4.500
    4Co      Co 8146   2.202   1.558   3.894
    5Co      Co 8147   1.713   0.865   4.494
    6Co      Co 8148   2.693   1.211   3.901
    7UNL     H0 8149   1.918   0.948   4.312
    7UNL     H1 8150   1.929   1.190   4.178
    7UNL     C2 8151   1.847   1.029   4.317
    7UNL     C3 8152   1.855   1.152   4.247
    7UNL     C4 8153   1.686   1.135   4.363
    7UNL     C5 8154   1.553   1.169   4.427
    7UNL     N6 8155   1.741   1.019   4.393
    7UNL     N7 8156   1.749   1.222   4.279
    7UNL     H8 8157   1.488   1.082   4.436
    7UNL     H9 8158   1.498   1.244   4.369
    7UNL    H10 8159   1.568   1.210   4.528
    8UNL     H0 8160   2.233   1.794   3.733
    8UNL     H1 8161   2.237   1.801   3.455
    8UNL     C2 8162   2.220   1.711   3.664
    8UNL     C3 8163   2.222   1.718   3.522
    8UNL     C4 8164   2.193   1.527   3.595
    8UNL     C5 8165   2.179   1.377   3.598
    8UNL     N6 8166   2.199   1.590   3.710
    8UNL     N7 8167   2.204   1.596   3.477
    8UNL     H8 8168   2.270   1.330   3.637
    8UNL     H9 8169   2.160   1.336   3.498
    8UNL    H10 8170   2.096   1.346   3.662
    9UNL     H0 8171   1.749   1.409   4.481
    9UNL     H1 8172   1.754   1.645   4.627
    9UNL     C2 8173   1.734   1.510   4.445
    9UNL     C3 8174   1.737   1.629   4.522
    9UNL     C4 8175   1.704   1.662   4.321
    9UNL     C5 8176   1.679   1.735   4.192
    9UNL     N6 8177   1.711   1.531   4.317
    9UNL     N7 8178   1.716   1.729   4.440
    9UNL     H8 8179   1.725   1.685   4.106
    9UNL     H9 8180   1.720   1.837   4.194
    9UNL    H10 8181   1.571   1.744   4.172
   10UNL     H0 8182   1.951   0.440   4.394
   10UNL     H1 8183   1.719   0.593   4.390
   10UNL     C2 8184   1.938   0.542   4.427
   10UNL     C3 8185   1.819   0.618   4.424
   10UNL     C4 8186   1.979   0.720   4.505
   10UNL     C5 8187   2.057   0.829   4.573
   10UNL     N6 8188   2.041   0.607   4.476
   10UNL     N7 8189   1.846   0.736   4.475
   10UNL     H8 8190   2.073   0.914   4.504
   10UNL     H9 8191   2.156   0.796   4.607
   10UNL    H10 8192   2.004   0.868   4.661
   11UNL     H0 8193   1.722   1.433   3.915
   11UNL     H1 8194   1.946   1.506   3.768
   11UNL     C2 8195   1.823   1.448   3.951
   11UNL     C3 8196   1.935   1.486   3.874
   11UNL     C4 8197   1.977   1.465   4.074
   11UNL     C5 8198   2.055   1.466   4.204
   11UNL     N6 8199   1.850   1.432   4.078
   11UNL     N7 8200   2.037   1.496   3.955
   11UNL     H8 8201   2.124   1.552   4.208
   11UNL     H9 8202   2.115   1.375   4.214
   11UNL    H10 8203   1.990   1.473   4.292
   12UNL     H0 8204   2.410   0.634   4.663
   12UNL     H1 8205   4.377   3.401   0.143
   12UNL     C2 8206   2.339   0.590   4.731
   12UNL     C3 8207   4.304   3.360   0.075
   12UNL     C4 8208   4.134   3.268   0.002
   12UNL     C5 8209   2.044   0.427   4.796
   12UNL     N6 8210   2.232   0.530   4.684
   12UNL     N7 8211   4.197   3.299   0.120
   12UNL     H8 8212   2.057   0.321   4.773
   12UNL     H9 8213   1.976   0.470   4.721
   12UNL    H10 8214   3.950   3.203   0.096
   13UNL     H0 8215   2.902   0.258   4.072
   13UNL     H1 8216   2.907   0.495   4.215
   13UNL     C2 8217   2.829   0.337   4.071
   13UNL     C3 8218   2.834   0.458   4.145
   13UNL     C4 8219   2.665   0.441   4.028
   13UNL     C5 8220   2.531   0.475   3.967
   13UNL     N6 8221   2.723   0.327   3.994
   13UNL     N7 8222   2.726   0.526   4.116
   13UNL     H8 8223   2.486   0.390   3.914
   13UNL     H9 8224   2.542   0.556   3.894
   13UNL    H10 8225   2.460   0.507   4.043
   14UNL     H0 8226   2.215   0.750   4.326
   14UNL     H1 8227   2.436   0.831   4.178
   14UNL     C2 8228   2.314   0.707   4.325
   14UNL     C3 8229   2.426   0.750   4.249
   14UNL     C4 8230   2.466   0.585   4.365
   14UNL     C5 8231   2.539   0.466   4.422
   14UNL     N6 8232   2.340   0.602   4.401
   14UNL     N7 8233   2.525   0.670   4.276
   14UNL     H8 8234   2.646   0.469   4.399
   14UNL     H9 8235   2.529   0.461   4.531
   14UNL    H10 8236   2.500   0.372   4.380
   15UNL     H0 8237   2.212   1.291   3.998
   15UNL     H1 8238   2.437   1.129   4.010
   15UNL     C2 8239   2.313   1.315   3.965
   15UNL     C3 8240   2.426   1.230   3.973
   15UNL     C4 8241   2.467   1.413   3.887
   15UNL     C5 8242   2.543   1.525   3.822
   15UNL     N6 8243   2.339   1.432   3.914
   15UNL     N7 8244   2.528   1.295   3.922
   15UNL     H8 8245   2.480   1.585   3.755
   15UNL     H9 8246   2.626   1.486   3.761
   15UNL    H10 8247   2.587   1.592   3.897
   16UNL     H0 8248   2.726   0.954   3.777
   16UNL     H1 8249   2.733   0.710   3.909
   16UNL     C2 8250   2.712   0.936   3.882
   16UNL     C3 8251   2.716   0.810   3.948
   16UNL     C4 8252   2.684   0.968   4.076
   16UNL     C5 8253   2.659   1.043   4.204
   16UNL     N6 8254   2.690   1.036   3.964
   16UNL     N7 8255   2.696   0.831   4.075
   16UNL     H8 8256   2.694   1.147   4.199
   16UNL     H9 8257   2.711   0.997   4.289
   16UNL    H10 8258   2.552   1.046   4.228
   17UNL     H0 8259   2.704   1.439   4.076
   17UNL     H1 8260   2.928   1.526   4.215
   17UNL     C2 8261   2.803   1.397   4.074
   17UNL     C3 8262   2.916   1.444   4.146
   17UNL     C4 8263   2.956   1.278   4.030
   17UNL     C5 8264   3.032   1.163   3.969
   17UNL     N6 8265   2.829   1.292   3.999
   17UNL     N7 8266   3.017   1.365   4.116
   17UNL     H8 8267   3.108   1.200   3.898
   17UNL     H9 8268   2.968   1.094   3.913
   17UNL    H10 8269   3.084   1.105   4.045
   18UNL     H0 8270   1.460   0.805   4.621
   18UNL     H1 8271   1.229   0.724   4.490
   18UNL     C2 8272   1.447   0.787   4.516
   18UNL     C3 8273   1.328   0.745   4.451
   18UNL     C4 8274   1.486   0.772   4.321
   18UNL     C5 8275   1.564   0.783   4.193
   18UNL     N6 8276   1.548   0.802   4.434
   18UNL     N7 8277   1.354   0.736   4.323
   18UNL     H8 8278   1.655   0.722   4.196
   18UNL     H9 8279   1.594   0.887   4.173
   18UNL    H10 8280   1.505   0.749   4.107
    1Co      Co 8281   3.672   4.152   0.599
    2Co      Co 8282   2.693   4.849   0.600
    3Co      Co 8283   3.184   3.982   0.902
    4Co      Co 8284   3.181   5.019   0.296
    5Co      Co 8285   2.692   4.327   0.897
    6Co      Co 8286   3.672   4.673   0.303
    7UNL     H0 8287   2.897   4.409   0.715
    7UNL     H1 8288   2.908   4.652   0.580
    7UNL     C2 8289   2.826   4.491   0.719
    7UNL     C3 8290   2.834   4.614   0.649
    7UNL     C4 8291   2.665   4.597   0.766
    7UNL     C5 8292   2.532   4.631   0.830
    7UNL     N6 8293   2.720   4.481   0.795
    7UNL     N7 8294   2.728   4.684   0.681
    7UNL     H8 8295   2.467   4.543   0.839
    7UNL     H9 8296   2.477   4.706   0.771
    7UNL    H10 8297   2.547   4.672   0.930
    8UNL     H0 8298   3.212   5.255   0.135
    8UNL     H1 8299   1.258   2.493   4.654
    8UNL     C2 8300   3.199   5.173   0.066
    8UNL     C3 8301   1.243   2.410   4.722
    8UNL     C4 8302   1.214   2.219   4.794
    8UNL     C5 8303   3.158   4.839   0.000
    8UNL     N6 8304   3.178   5.052   0.113
    8UNL     N7 8305   1.225   2.288   4.677
    8UNL     H8 8306   3.249   4.791   0.039
    8UNL     H9 8307   1.181   2.028   4.697
    8UNL    H10 8308   3.075   4.807   0.065
    9UNL     H0 8309   2.728   4.871   0.883
    9UNL     H1 8310   2.733   5.107   1.029
    9UNL     C2 8311   2.713   4.971   0.847
    9UNL     C3 8312   2.717   5.090   0.924
    9UNL     C4 8313   2.683   5.124   0.723
    9UNL     C5 8314   2.658   5.197   0.594
    9UNL     N6 8315   2.690   4.992   0.720
    9UNL     N7 8316   2.695   5.191   0.842
    9UNL     H8 8317   2.704   5.146   0.508
    9UNL     H9 8318   2.699   5.299   0.597
    9UNL    H10 8319   2.550   5.206   0.574
   10UNL     H0 8320   2.930   3.901   0.796
   10UNL     H1 8321   2.698   4.055   0.793
   10UNL     C2 8322   2.917   4.003   0.829
   10UNL     C3 8323   2.798   4.080   0.827
   10UNL     C4 8324   2.958   4.181   0.908
   10UNL     C5 8325   3.036   4.291   0.975
   10UNL     N6 8326   3.020   4.069   0.879
   10UNL     N7 8327   2.825   4.197   0.878
   10UNL     H8 8328   3.052   4.375   0.906
   10UNL     H9 8329   3.135   4.258   1.009
   10UNL    H10 8330   2.983   4.329   1.063
   11UNL     H0 8331   2.701   4.894   0.317
   11UNL     H1 8332   2.925   4.968   0.170
   11UNL     C2 8333   2.802   4.910   0.353
   11UNL     C3 8334   2.914   4.948   0.276
   11UNL     C4 8335   2.956   4.927   0.477
   11UNL     C5 8336   3.034   4.928   0.606
   11UNL     N6 8337   2.829   4.894   0.481
   11UNL     N7 8338   3.016   4.958   0.358
   11UNL     H8 8339   3.103   5.013   0.611
   11UNL     H9 8340   3.094   4.836   0.616
   11UNL    H10 8341   2.969   4.934   0.694
   12UNL     H0 8342   3.389   4.095   1.065
   12UNL     H1 8343   3.398   4.093   1.342
   12UNL     C2 8344   3.318   4.052   1.133
   12UNL     C3 8345   3.325   4.052   1.275
   12UNL     C4 8346   3.155   3.960   1.201
   12UNL     C5 8347   3.023   3.889   1.198
   12UNL     N6 8348   3.211   3.991   1.086
   12UNL     N7 8349   3.218   3.991   1.319
   12UNL     H8 8350   3.036   3.782   1.176
   12UNL     H9 8351   2.955   3.931   1.123
   12UNL    H10 8352   2.970   3.896   1.295
   13UNL     H0 8353   3.881   3.719   0.474
   13UNL     H1 8354   3.886   3.957   0.617
   13UNL     C2 8355   3.808   3.799   0.473
   13UNL     C3 8356   3.813   3.919   0.547
   13UNL     C4 8357   3.644   3.902   0.430
   13UNL     C5 8358   3.511   3.936   0.369
   13UNL     N6 8359   3.702   3.789   0.397
   13UNL     N7 8360   3.705   3.988   0.519
   13UNL     H8 8361   3.465   3.851   0.316
   13UNL     H9 8362   3.521   4.018   0.297
   13UNL    H10 8363   3.439   3.969   0.446
   14UNL     H0 8364   3.194   4.212   0.728
   14UNL     H1 8365   3.415   4.293   0.581
   14UNL     C2 8366   3.293   4.168   0.728
   14UNL     C3 8367   3.405   4.212   0.651
   14UNL     C4 8368   3.445   4.046   0.767
   14UNL     C5 8369   3.518   3.927   0.824
   14UNL     N6 8370   3.319   4.064   0.803
   14UNL     N7 8371   3.504   4.131   0.678
   14UNL     H8 8372   3.625   3.931   0.801
   14UNL     H9 8373   3.508   3.923   0.933
   14UNL    H10 8374   3.478   3.833   0.783
   15UNL     H0 8375   3.191   4.753   0.400
   15UNL     H1 8376   3.416   4.590   0.412
   15UNL     C2 8377   3.292   4.776   0.368
   15UNL     C3 8378   3.405   4.691   0.375
   15UNL     C4 8379   3.446   4.874   0.290
   15UNL     C5 8380   3.522   4.986   0.224
   15UNL     N6 8381   3.318   4.894   0.316
   15UNL     N7 8382   3.507   4.756   0.324
   15UNL     H8 8383   3.459   5.046   0.157
   15UNL     H9 8384   3.605   4.948   0.163
   15UNL    H10 8385   3.565   5.054   0.299
   16UNL     H0 8386   3.705   4.416   0.179
   16UNL     H1 8387   3.712   4.172   0.312
   16UNL     C2 8388   3.691   4.397   0.285
   16UNL     C3 8389   3.695   4.272   0.350
   16UNL     C4 8390   3.663   4.429   0.479
   16UNL     C5 8391   3.638   4.505   0.607
   16UNL     N6 8392   3.669   4.498   0.366
   16UNL     N7 8393   3.675   4.293   0.478
   16UNL     H8 8394   3.673   4.609   0.601
   16UNL     H9 8395   3.690   4.458   0.691
   16UNL    H10 8396   3.531   4.507   0.631
   17UNL     H0 8397   3.683   4.900   0.478
   17UNL     H1 8398   3.907   4.988   0.617
   17UNL     C2 8399   3.782   4.859   0.476
   17UNL     C3 8400   3.895   4.905   0.548
   17UNL     C4 8401   3.935   4.739   0.432
   17UNL     C5 8402   4.011   4.625   0.371
   17UNL     N6 8403   3.808   4.754   0.401
   17UNL     N7 8404   3.996   4.827   0.519
   17UNL     H8 8405   4.087   4.662   0.301
   17UNL     H9 8406   3.947   4.556   0.315
   17UNL    H10 8407   4.063   4.566   0.448
   18UNL     H0 8408   2.439   4.267   1.024
   18UNL     H1 8409   2.208   4.185   0.892
   18UNL     C2 8410   2.426   4.248   0.918
   18UNL     C3 8411   2.307   4.206   0.853
   18UNL     C4 8412   2.465   4.234   0.724
   18UNL     C5 8413   2.543   4.245   0.595
   18UNL     N6 8414   2.527   4.264   0.836
   18UNL     N7 8415   2.333   4.197   0.725
   18UNL     H8 8416   2.634   4.184   0.598
   18UNL     H9 8417   2.573   4.349   0.576
   18UNL    H10 8418   2.484   4.211   0.509
    1Co      Co 8419   3.182   3.460   1.799
    2Co      Co 8420   2.204   4.156   1.800
    3Co      Co 8421   2.694   3.290   2.101
    4Co      Co 8422   2.692   4.327   1.496
    5Co      Co 8423   2.203   3.634   2.096
    6Co      Co 8424   3.183   3.981   1.502
    7UNL     H0 8425   2.407   3.717   1.914
    7UNL     H1 8426   2.418   3.960   1.780
    7UNL     C2 8427   2.336   3.798   1.918
    7UNL     C3 8428   2.344   3.922   1.849
    7UNL     C4 8429   2.175   3.905   1.965
    7UNL     C5 8430   2.043   3.939   2.029
    7UNL     N6 8431   2.230   3.789   1.995
    7UNL     N7 8432   2.238   3.992   1.880
    7UNL     H8 8433   1.978   3.851   2.038
    7UNL     H9 8434   1.988   4.014   1.971
    7UNL    H10 8435   2.057   3.980   2.130
    8UNL     H0 8436   2.722   4.563   1.334
    8UNL     H1 8437   2.726   4.570   1.057
    8UNL     C2 8438   2.709   4.481   1.266
    8UNL     C3 8439   2.712   4.487   1.124
    8UNL     C4 8440   2.683   4.296   1.197
    8UNL     C5 8441   2.669   4.146   1.200
    8UNL     N6 8442   2.689   4.360   1.312
    8UNL     N7 8443   2.694   4.365   1.079
    8UNL     H8 8444   2.760   4.099   1.238
    8UNL     H9 8445   2.650   4.105   1.100
    8UNL    H10 8446   2.585   4.115   1.264
    9UNL     H0 8447   2.239   4.178   2.082
    9UNL     H1 8448   2.244   4.415   2.229
    9UNL     C2 8449   2.224   4.279   2.046
    9UNL     C3 8450   2.227   4.398   2.123
    9UNL     C4 8451   2.193   4.431   1.922
    9UNL     C5 8452   2.168   4.505   1.793
    9UNL     N6 8453   2.201   4.300   1.919
    9UNL     N7 8454   2.206   4.498   2.041
    9UNL     H8 8455   2.215   4.454   1.707
    9UNL     H9 8456   2.209   4.606   1.796
    9UNL    H10 8457   2.061   4.513   1.773
   10UNL     H0 8458   2.440   3.209   1.995
   10UNL     H1 8459   2.209   3.362   1.992
   10UNL     C2 8460   2.428   3.311   2.028
   10UNL     C3 8461   2.308   3.387   2.026
   10UNL     C4 8462   2.468   3.489   2.107
   10UNL     C5 8463   2.547   3.599   2.174
   10UNL     N6 8464   2.530   3.376   2.078
   10UNL     N7 8465   2.336   3.505   2.077
   10UNL     H8 8466   2.563   3.683   2.106
   10UNL     H9 8467   2.646   3.565   2.208
   10UNL    H10 8468   2.494   3.637   2.262
   11UNL     H0 8469   2.212   4.202   1.517
   11UNL     H1 8470   2.435   4.276   1.370
   11UNL     C2 8471   2.312   4.218   1.552
   11UNL     C3 8472   2.425   4.255   1.475
   11UNL     C4 8473   2.467   4.234   1.676
   11UNL     C5 8474   2.545   4.235   1.805
   11UNL     N6 8475   2.339   4.202   1.680
   11UNL     N7 8476   2.527   4.266   1.557
   11UNL     H8 8477   2.613   4.321   1.810
   11UNL     H9 8478   2.605   4.144   1.815
   11UNL    H10 8479   2.479   4.242   1.893
   12UNL     H0 8480   2.900   3.403   2.264
   12UNL     H1 8481   2.909   3.401   2.541
   12UNL     C2 8482   2.828   3.360   2.332
   12UNL     C3 8483   2.835   3.360   2.474
   12UNL     C4 8484   2.666   3.268   2.401
   12UNL     C5 8485   2.533   3.197   2.398
   12UNL     N6 8486   2.722   3.299   2.285
   12UNL     N7 8487   2.728   3.299   2.519
   12UNL     H8 8488   2.546   3.090   2.375
   12UNL     H9 8489   2.465   3.239   2.322
   12UNL    H10 8490   2.481   3.203   2.494
   13UNL     H0 8491   3.391   3.027   1.673
   13UNL     H1 8492   3.397   3.265   1.816
   13UNL     C2 8493   3.319   3.107   1.672
   13UNL     C3 8494   3.324   3.227   1.746
   13UNL     C4 8495   3.155   3.210   1.630
   13UNL     C5 8496   3.021   3.244   1.568
   13UNL     N6 8497   3.212   3.097   1.596
   13UNL     N7 8498   3.216   3.295   1.718
   13UNL     H8 8499   2.976   3.159   1.516
   13UNL     H9 8500   3.031   3.326   1.496
   13UNL    H10 8501   2.949   3.276   1.645
   14UNL     H0 8502   2.705   3.520   1.927
   14UNL     H1 8503   2.926   3.601   1.780
   14UNL     C2 8504   2.804   3.476   1.927
   14UNL     C3 8505   2.915   3.520   1.850
   14UNL     C4 8506   2.955   3.354   1.966
   14UNL     C5 8507   3.028   3.235   2.023
   14UNL     N6 8508   2.830   3.372   2.002
   14UNL     N7 8509   3.015   3.439   1.877
   14UNL     H8 8510   3.135   3.238   2.000
   14UNL     H9 8511   3.019   3.230   2.133
   14UNL    H10 8512   2.989   3.141   1.982
   15UNL     H0 8513   2.702   4.060   1.599
   15UNL     H1 8514   2.927   3.898   1.611
   15UNL     C2 8515   2.802   4.084   1.567
   15UNL     C3 8516   2.916   3.999   1.574
   15UNL     C4 8517   2.956   4.182   1.489
   15UNL     C5 8518   3.033   4.294   1.423
   15UNL     N6 8519   2.829   4.201   1.515
   15UNL     N7 8520   3.017   4.064   1.523
   15UNL     H8 8521   2.970   4.354   1.357
   15UNL     H9 8522   3.116   4.256   1.362
   15UNL    H10 8523   3.076   4.361   1.498
   16UNL     H0 8524   3.215   3.724   1.378
   16UNL     H1 8525   3.222   3.480   1.511
   16UNL     C2 8526   3.202   3.705   1.484
   16UNL     C3 8527   3.206   3.579   1.549
   16UNL     C4 8528   3.173   3.737   1.678
   16UNL     C5 8529   3.149   3.813   1.806
   16UNL     N6 8530   3.179   3.805   1.565
   16UNL     N7 8531   3.186   3.601   1.677
   16UNL     H8 8532   3.184   3.917   1.801
   16UNL     H9 8533   3.201   3.766   1.890
   16UNL    H10 8534   3.042   3.815   1.830
   17UNL     H0 8535   3.193   4.208   1.677
   17UNL     H1 8536   3.417   4.295   1.816
   17UNL     C2 8537   3.293   4.167   1.675
   17UNL     C3 8538   3.406   4.213   1.747
   17UNL     C4 8539   3.446   4.047   1.632
   17UNL     C5 8540   3.522   3.932   1.570
   17UNL     N6 8541   3.319   4.062   1.601
   17UNL     N7 8542   3.506   4.134   1.718
   17UNL     H8 8543   3.598   3.969   1.500
   17UNL     H9 8544   3.457   3.863   1.515
   17UNL    H10 8545   3.573   3.874   1.647
   18UNL     H0 8546   1.950   3.575   2.223
   18UNL     H1 8547   1.719   3.493   2.091
   18UNL     C2 8548   1.937   3.556   2.117
   18UNL     C3 8549   1.817   3.514   2.052
   18UNL     C4 8550   1.976   3.542   1.923
   18UNL     C5 8551   2.054   3.553   1.794
   18UNL     N6 8552   2.038   3.572   2.035
   18UNL     N7 8553   1.844   3.505   1.924
   18UNL     H8 8554   2.145   3.492   1.798
   18UNL     H9 8555   2.083   3.656   1.775
   18UNL    H10 8556   1.995   3.519   1.708
    1Co      Co 8557   2.693   2.768   2.998
    2Co      Co 8558   1.714   3.464   2.999
    3Co      Co 8559   2.205   2.598   3.301
    4Co      Co 8560   2.202   3.635   2.695
    5Co      Co 8561   1.713   2.942   3.295
    6Co      Co 8562   2.693   3.288   2.701
    7UNL     H0 8563   1.918   3.025   3.113
    7UNL     H1 8564   1.929   3.267   2.979
    7UNL     C2 8565   1.847   3.106   3.118
    7UNL     C3 8566   1.855   3.229   3.048
    7UNL     C4 8567   1.686   3.212   3.164
    7UNL     C5 8568   1.553   3.246   3.228
    7UNL     N6 8569   1.741   3.096   3.194
    7UNL     N7 8570   1.749   3.299   3.079
    7UNL     H8 8571   1.488   3.159   3.237
    7UNL     H9 8572   1.498   3.321   3.170
    7UNL    H10 8573   1.568   3.287   3.329
    8UNL     H0 8574   2.233   3.871   2.533
    8UNL     H1 8575   2.237   3.878   2.256
    8UNL     C2 8576   2.220   3.789   2.465
    8UNL     C3 8577   2.222   3.795   2.323
    8UNL     C4 8578   2.193   3.604   2.396
    8UNL     C5 8579   2.179   3.454   2.399
    8UNL     N6 8580   2.199   3.667   2.511
    8UNL     N7 8581   2.204   3.673   2.278
    8UNL     H8 8582   2.270   3.407   2.437
    8UNL     H9 8583   2.160   3.413   2.299
    8UNL    H10 8584   2.096   3.423   2.463
    9UNL     H0 8585   1.749   3.486   3.282
    9UNL     H1 8586   1.754   3.722   3.428
    9UNL     C2 8587   1.734   3.587   3.245
    9UNL     C3 8588   1.737   3.706   3.322
    9UNL     C4 8589   1.704   3.739   3.122
    9UNL     C5 8590   1.679   3.812   2.992
    9UNL     N6 8591   1.711   3.608   3.118
    9UNL     N7 8592   1.716   3.806   3.241
    9UNL     H8 8593   1.725   3.762   2.906
    9UNL     H9 8594   1.720   3.914   2.995
    9UNL    H10 8595   1.571   3.821   2.972
   10UNL     H0 8596   1.951   2.517   3.194
   10UNL     H1 8597   1.719   2.670   3.191
   10UNL     C2 8598   1.938   2.619   3.228
   10UNL     C3 8599   1.819   2.695   3.225
   10UNL     C4 8600   1.979   2.797   3.306
   10UNL     C5 8601   2.057   2.906   3.373
   10UNL     N6 8602   2.041   2.684   3.277
   10UNL     N7 8603   1.846   2.813   3.276
   10UNL     H8 8604   2.073   2.990   3.305
   10UNL     H9 8605   2.156   2.873   3.408
   10UNL    H10 8606   2.004   2.945   3.461
   11UNL     H0 8607   1.722   3.510   2.716
   11UNL     H1 8608   1.946   3.583   2.569
   11UNL     C2 8609   1.823   3.525   2.752
   11UNL     C3 8610   1.935   3.563   2.674
   11UNL     C4 8611   1.977   3.542   2.875
   11UNL     C5 8612   2.055   3.543   3.004
   11UNL     N6 8613   1.850   3.509   2.879
   11UNL     N7 8614   2.037   3.573   2.756
   11UNL     H8 8615   2.124   3.629   3.009
   11UNL     H9 8616   2.115   3.452   3.015
   11UNL    H10 8617   1.990   3.550   3.093
   12UNL     H0 8618   2.410   2.711   3.463
   12UNL     H1 8619   2.419   2.709   3.741
   12UNL     C2 8620   2.339   2.667   3.532
   12UNL     C3 8621   2.345   2.668   3.673
   12UNL     C4 8622   2.176   2.576   3.600
   12UNL     C5 8623   2.044   2.504   3.597
   12UNL     N6 8624   2.232   2.607   3.485
   12UNL     N7 8625   2.238   2.607   3.718
   12UNL     H8 8626   2.057   2.398   3.575
   12UNL     H9 8627   1.976   2.546   3.521
   12UNL    H10 8628   1.992   2.511   3.693
   13UNL     H0 8629   2.902   2.335   2.873
   13UNL     H1 8630   2.907   2.572   3.016
   13UNL     C2 8631   2.829   2.414   2.871
   13UNL     C3 8632   2.834   2.535   2.946
   13UNL     C4 8633   2.665   2.518   2.829
   13UNL     C5 8634   2.531   2.552   2.768
   13UNL     N6 8635   2.723   2.404   2.795
   13UNL     N7 8636   2.726   2.603   2.917
   13UNL     H8 8637   2.486   2.467   2.715
   13UNL     H9 8638   2.542   2.633   2.695
   13UNL    H10 8639   2.460   2.584   2.844
   14UNL     H0 8640   2.215   2.827   3.127
   14UNL     H1 8641   2.436   2.908   2.979
   14UNL     C2 8642   2.314   2.784   3.126
   14UNL     C3 8643   2.426   2.827   3.050
   14UNL     C4 8644   2.466   2.662   3.166
   14UNL     C5 8645   2.539   2.543   3.222
   14UNL     N6 8646   2.340   2.679   3.201
   14UNL     N7 8647   2.525   2.747   3.076
   14UNL     H8 8648   2.646   2.546   3.200
   14UNL     H9 8649   2.529   2.538   3.332
   14UNL    H10 8650   2.499   2.449   3.181
   15UNL     H0 8651   2.212   3.368   2.798
   15UNL     H1 8652   2.437   3.206   2.810
   15UNL     C2 8653   2.313   3.392   2.766
   15UNL     C3 8654   2.426   3.307   2.773
   15UNL     C4 8655   2.467   3.490   2.688
   15UNL     C5 8656   2.544   3.602   2.622
   15UNL     N6 8657   2.339   3.509   2.714
   15UNL     N7 8658   2.528   3.372   2.722
   15UNL     H8 8659   2.480   3.662   2.556
   15UNL     H9 8660   2.626   3.563   2.561
   15UNL    H10 8661   2.587   3.669   2.698
   16UNL     H0 8662   2.726   3.031   2.577
   16UNL     H1 8663   2.732   2.787   2.710
   16UNL     C2 8664   2.712   3.013   2.683
   16UNL     C3 8665   2.716   2.887   2.748
   16UNL     C4 8666   2.684   3.045   2.877
   16UNL     C5 8667   2.659   3.120   3.005
   16UNL     N6 8668   2.690   3.113   2.764
   16UNL     N7 8669   2.696   2.908   2.876
   16UNL     H8 8670   2.694   3.224   3.000
   16UNL     H9 8671   2.711   3.074   3.090
   16UNL    H10 8672   2.552   3.123   3.029
   17UNL     H0 8673   2.704   3.516   2.877
   17UNL     H1 8674   2.928   3.603   3.015
   17UNL     C2 8675   2.803   3.474   2.874
   17UNL     C3 8676   2.916   3.521   2.946
   17UNL     C4 8677   2.956   3.355   2.831
   17UNL     C5 8678   3.032   3.240   2.769
   17UNL     N6 8679   2.829   3.369   2.800
   17UNL     N7 8680   3.017   3.442   2.917
   17UNL     H8 8681   3.108   3.277   2.699
   17UNL     H9 8682   2.968   3.171   2.714
   17UNL    H10 8683   3.084   3.181   2.846
   18UNL     H0 8684   1.460   2.882   3.422
   18UNL     H1 8685   1.229   2.801   3.290
   18UNL     C2 8686   1.447   2.864   3.316
   18UNL     C3 8687   1.328   2.822   3.252
   18UNL     C4 8688   1.486   2.849   3.122
   18UNL     C5 8689   1.564   2.860   2.994
   18UNL     N6 8690   1.548   2.879   3.234
   18UNL     N7 8691   1.354   2.813   3.124
   18UNL     H8 8692   1.655   2.799   2.997
   18UNL     H9 8693   1.594   2.964   2.974
   18UNL    H10 8694   1.505   2.826   2.907
    1Co      Co 8695   2.203   2.075   4.197
    2Co      Co 8696   1.225   2.772   4.198
    3Co      Co 8697   1.715   1.906   4.500
    4Co      Co 8698   1.713   2.942   3.894
    5Co      Co 8699   1.224   2.250   4.494
    6Co      Co 8700   2.203   2.596   3.901
    7UNL     H0 8701   1.428   2.332   4.312
    7UNL     H1 8702   1.439   2.575   4.178
    7UNL     C2 8703   1.357   2.414   4.317
    7UNL     C3 8704   1.365   2.537   4.247
    7UNL     C4 8705   1.196   2.520   4.364
    7UNL     C5 8706   1.064   2.554   4.427
    7UNL     N6 8707   1.251   2.404   4.393
    7UNL     N7 8708   1.259   2.607   4.279
    7UNL     H8 8709   0.999   2.466   4.436
    7UNL     H9 8710   1.009   2.629   4.369
    7UNL    H10 8711   1.078   2.595   4.528
    8UNL     H0 8712   1.743   3.179   3.733
    8UNL     H1 8713   1.747   3.186   3.455
    8UNL     C2 8714   1.730   3.096   3.664
    8UNL     C3 8715   1.733   3.102   3.522
    8UNL     C4 8716   1.704   2.912   3.595
    8UNL     C5 8717   1.689   2.762   3.598
    8UNL     N6 8718   1.710   2.975   3.710
    8UNL     N7 8719   1.715   2.981   3.477
    8UNL     H8 8720   1.781   2.714   3.636
    8UNL     H9 8721   1.671   2.720   3.498
    8UNL    H10 8722   1.606   2.730   3.662
    9UNL     H0 8723   1.260   2.794   4.481
    9UNL     H1 8724   1.265   3.030   4.627
    9UNL     C2 8725   1.245   2.894   4.445
    9UNL     C3 8726   1.248   3.014   4.522
    9UNL     C4 8727   1.214   3.047   4.321
    9UNL     C5 8728   1.189   3.120   4.192
    9UNL     N6 8729   1.222   2.915   4.317
    9UNL     N7 8730   1.227   3.114   4.440
    9UNL     H8 8731   1.235   3.070   4.106
    9UNL     H9 8732   1.230   3.222   4.194
    9UNL    H10 8733   1.082   3.129   4.172
   10UNL     H0 8734   1.461   1.824   4.393
   10UNL     H1 8735   1.230   1.978   4.391
   10UNL     C2 8736   1.449   1.926   4.427
   10UNL     C3 8737   1.329   2.003   4.424
   10UNL     C4 8738   1.489   2.104   4.505
   10UNL     C5 8739   1.568   2.214   4.573
   10UNL     N6 8740   1.551   1.992   4.476
   10UNL     N7 8741   1.357   2.120   4.475
   10UNL     H8 8742   1.584   2.298   4.504
   10UNL     H9 8743   1.667   2.181   4.607
   10UNL    H10 8744   1.515   2.252   4.661
   11UNL     H0 8745   1.232   2.817   3.915
   11UNL     H1 8746   1.456   2.891   3.768
   11UNL     C2 8747   1.333   2.833   3.951
   11UNL     C3 8748   1.446   2.871   3.874
   11UNL     C4 8749   1.488   2.850   4.074
   11UNL     C5 8750   1.565   2.851   4.204
   11UNL     N6 8751   1.360   2.817   4.078
   11UNL     N7 8752   1.548   2.881   3.955
   11UNL     H8 8753   1.634   2.936   4.208
   11UNL     H9 8754   1.626   2.760   4.214
   11UNL    H10 8755   1.500   2.857   4.292
   12UNL     H0 8756   1.921   2.018   4.663
   12UNL     H1 8757   3.888   4.785   0.143
   12UNL     C2 8758   1.849   1.975   4.731
   12UNL     C3 8759   3.814   4.745   0.075
   12UNL     C4 8760   3.645   4.653   0.002
   12UNL     C5 8761   1.554   1.812   4.796
   12UNL     N6 8762   1.743   1.914   4.684
   12UNL     N7 8763   3.707   4.684   0.120
   12UNL     H8 8764   1.567   1.706   4.773
   12UNL     H9 8765   1.486   1.854   4.721
   12UNL    H10 8766   3.460   4.588   0.096
   13UNL     H0 8767   2.412   1.642   4.072
   13UNL     H1 8768   2.418   1.880   4.215
   13UNL     C2 8769   2.340   1.722   4.071
   13UNL     C3 8770   2.345   1.843   4.145
   13UNL     C4 8771   2.176   1.826   4.028
   13UNL     C5 8772   2.042   1.860   3.967
   13UNL     N6 8773   2.233   1.712   3.994
   13UNL     N7 8774   2.237   1.911   4.116
   13UNL     H8 8775   1.997   1.775   3.914
   13UNL     H9 8776   2.052   1.941   3.894
   13UNL    H10 8777   1.971   1.892   4.043
   14UNL     H0 8778   1.726   2.135   4.326
   14UNL     H1 8779   1.947   2.216   4.179
   14UNL     C2 8780   1.825   2.091   4.325
   14UNL     C3 8781   1.936   2.135   4.249
   14UNL     C4 8782   1.976   1.969   4.365
   14UNL     C5 8783   2.049   1.850   4.422
   14UNL     N6 8784   1.851   1.987   4.401
   14UNL     N7 8785   2.036   2.054   4.276
   14UNL     H8 8786   2.156   1.854   4.399
   14UNL     H9 8787   2.040   1.846   4.531
   14UNL    H10 8788   2.010   1.757   4.380
   15UNL     H0 8789   1.723   2.676   3.997
   15UNL     H1 8790   1.948   2.513   4.010
   15UNL     C2 8791   1.823   2.699   3.965
   15UNL     C3 8792   1.937   2.614   3.973
   15UNL     C4 8793   1.977   2.798   3.887
   15UNL     C5 8794   2.054   2.909   3.822
   15UNL     N6 8795   1.850   2.817   3.914
   15UNL     N7 8796   2.038   2.680   3.922
   15UNL     H8 8797   1.991   2.970   3.756
   15UNL     H9 8798   2.136   2.871   3.760
   15UNL    H10 8799   2.097   2.976   3.897
   16UNL     H0 8800   2.236   2.339   3.777
   16UNL     H1 8801   2.243   2.095   3.909
   16UNL     C2 8802   2.223   2.321   3.882
   16UNL     C3 8803   2.227   2.195   3.948
   16UNL     C4 8804   2.194   2.353   4.076
   16UNL     C5 8805   2.170   2.428   4.204
   16UNL     N6 8806   2.200   2.421   3.964
   16UNL     N7 8807   2.207   2.216   4.075
   16UNL     H8 8808   2.205   2.532   4.199
   16UNL     H9 8809   2.221   2.381   4.289
   16UNL    H10 8810   2.063   2.431   4.228
   17UNL     H0 8811   2.214   2.824   4.076
   17UNL     H1 8812   2.438   2.911   4.215
   17UNL     C2 8813   2.314   2.782   4.074
   17UNL     C3 8814   2.427   2.828   4.146
   17UNL     C4 8815   2.467   2.663   4.030
   17UNL     C5 8816   2.543   2.548   3.968
   17UNL     N6 8817   2.339   2.677   3.999
   17UNL     N7 8818   2.527   2.750   4.116
   17UNL     H8 8819   2.618   2.585   3.898
   17UNL     H9 8820   2.478   2.479   3.913
   17UNL    H10 8821   2.595   2.489   4.045
   18UNL     H0 8822   0.971   2.190   4.621
   18UNL     H1 8823   0.740   2.108   4.490
   18UNL     C2 8824   0.957   2.171   4.516
   18UNL     C3 8825   0.838   2.130   4.451
   18UNL     C4 8826   0.996   2.157   4.321
   18UNL     C5 8827   1.074   2.168   4.193
   18UNL     N6 8828   1.059   2.187   4.434
   18UNL     N7 8829   0.865   2.120   4.323
   18UNL     H8 8830   1.166   2.107   4.196
   18UNL     H9 8831   1.104   2.272   4.173
   18UNL    H10 8832   1.016   2.134   4.107
   5.87480   5.53886   4.79693   0.00000   0.00000  -1.95815   0.00000  -1.95815  -2.76918
