# Supplementary material for: Metallicious: Automated Force-Field Parameterization of Covalently Bound Metals for Supramolecular Structures
Source: J Chem Theory Comput. 2024 Oct 7;20(20):9060–71. doi: 10.1021/acs.jctc.4c00850 (PMC11500408; doi:10.1021/acs.jctc.4c00850)
Supplement: Supplementary file 2 — ct4c00850_si_002.zip [file ct4c00850_si_002.zip › SI_MD_input/ZIF-67/nonbonded/2_nvt.gro]

God Rules Over Mankind, Animals, Cosmos and Such
 8832
    1Co      Co    1   0.741   0.026   0.610  0.1519  0.1024  0.1387
    2Co      Co    2   5.642   0.662   0.570  0.0352 -0.0064 -0.1070
    3Co      Co    3   4.171   5.376   0.915  0.2188  0.0704  0.0047
    4Co      Co    4   0.242   0.865   0.281  0.0106  0.1205  0.1748
    5Co      Co    5   5.636   0.168   0.915 -0.1120 -0.1937  0.1682
    6Co      Co    6   0.736   0.526   0.296  0.2856  0.2995 -0.1015
    7UNL     H0    7   5.852   0.232   0.714 -0.5742 -0.7307  1.1392
    7UNL     H1    8   5.834   0.441   0.540  0.9637 -0.7886  0.7053
    7UNL     C2    9   5.777   0.309   0.713  0.5703  0.4295 -0.2639
    7UNL     C3   10   5.768   0.421   0.624  0.1509 -0.1544  0.2412
    7UNL     C4   11   5.615   0.422   0.761  1.0689 -0.2123 -0.5512
    7UNL     C5   12   5.499   0.474   0.847  0.3658  0.0397 -0.2916
    7UNL     N6   13   5.678   0.317   0.798  0.2653  0.9985 -0.5185
    7UNL     N7   14   5.661   0.494   0.653  0.1646 -0.1491  0.0066
    7UNL     H8   15   5.414   0.405   0.840  0.6269 -0.4079  0.6709
    7UNL     H9   16   5.468   0.573   0.814 -1.4399 -0.2444  0.4634
    7UNL    H10   17   5.531   0.490   0.951  0.2431  0.8227 -0.3743
    8UNL     H0   18   0.311   1.070   0.123 -2.6639  3.6581 -2.6647
    8UNL     H1   19   0.327   1.087  -0.149  1.8517 -1.2015 -0.7674
    8UNL     C2   20   0.287   0.991   0.053 -0.3521 -0.0832  0.2939
    8UNL     C3   21   0.291   1.006  -0.088 -0.2741  0.1064 -0.1647
    8UNL     C4   22   0.217   0.820  -0.025  0.5496 -0.2203  0.2441
    8UNL     C5   23   0.201   0.677  -0.043 -0.4919  0.2997 -0.0382
    8UNL     N6   24   0.239   0.876   0.095  0.0742 -0.4569 -0.3312
    8UNL     N7   25   0.248   0.893  -0.139 -0.2030  0.0590  0.1067
    8UNL     H8   26   0.295   0.632  -0.078  0.4252  2.3145 -0.3466
    8UNL     H9   27   0.136   0.645  -0.124 -0.1593 -1.5498  0.3840
    8UNL    H10   28   0.168   0.635   0.053 -1.7459 -3.0384 -1.7929
    9UNL     H0   29   5.669   0.674   0.843 -2.3097 -0.1959  1.0549
    9UNL     H1   30   5.628   0.894   1.005  3.2076  0.0036 -0.4952
    9UNL     C2   31   5.646   0.776   0.815  0.5732  0.1282 -0.4558
    9UNL     C3   32   5.625   0.891   0.897 -0.2275 -0.5763 -0.4819
    9UNL     C4   33   5.615   0.932   0.708 -0.7201  0.4042 -0.4788
    9UNL     C5   34   5.584   0.996   0.578  0.0241 -0.5464  0.7314
    9UNL     N6   35   5.654   0.806   0.688  0.0796  0.5211  0.1992
    9UNL     N7   36   5.599   0.997   0.828 -0.4611  0.4194  0.3427
    9UNL     H8   37   5.648   0.968   0.494 -1.1350  1.2773 -0.8526
    9UNL     H9   38   5.589   1.106   0.582  1.1674 -0.5174 -0.5791
    9UNL    H10   39   5.485   0.977   0.536  0.8716 -0.8782 -1.2475
   10UNL     H0   40   3.936   5.293   0.830  1.0161  0.0429  0.3780
   10UNL     H1   41   3.688   5.423   0.836 -0.3748 -0.7790 -0.1935
   10UNL     C2   42   3.913   5.394   0.860  0.6388  0.2895 -0.6897
   10UNL     C3   43   3.786   5.457   0.865 -0.7536  0.3357 -0.1835
   10UNL     C4   44   3.944   5.571   0.931 -0.1248  0.2379  0.3074
   10UNL     C5   45   4.017   5.689   0.993  0.4268 -0.6422  0.1954
   10UNL     N6   46   4.012   5.473   0.891  0.4165  0.8629  0.4537
   10UNL     N7   47   3.811   5.575   0.905 -0.5373  0.0775  0.3277
   10UNL     H8   48   4.046   5.762   0.916  2.1018 -1.6185 -0.1421
   10UNL     H9   49   4.107   5.646   1.040 -0.4819  0.0221  2.7307
   10UNL    H10   50   3.957   5.731   1.075 -0.7961 -1.3802 -0.3115
   11UNL     H0   51   5.650   0.676   0.264 -0.1615 -0.5813 -1.7998
   11UNL     H1   52   5.848   0.845   0.160 -3.4373  1.4904  0.5860
   11UNL     C2   53   5.744   0.710   0.306 -1.0815  0.1625 -0.2343
   11UNL     C3   54   5.849   0.792   0.254 -0.1015  0.0310 -0.1158
   11UNL     C4   55   5.898   0.723   0.444 -0.3715  0.5488  0.2459
   11UNL     C5   56   5.967   0.713   0.577  0.3521 -0.1359 -0.5891
   11UNL     N6   57   5.774   0.680   0.433 -0.1015  0.8750  0.4561
   11UNL     N7   58   5.947   0.804   0.345 -0.1156  0.1469  0.2762
   11UNL     H8   59   5.906   0.689   0.664  1.6049  0.6961  0.5551
   11UNL     H9   60   6.033   0.797   0.602 -0.5520 -0.0156  1.5284
   11UNL    H10   61   6.045   0.636   0.574  0.2402 -0.4420  2.0526
   12UNL     H0   62   4.343   5.486   1.089  1.2397 -0.8418  0.4263
   12UNL     H1   63   4.335   5.496   1.359 -0.9690 -1.3138  1.4421
   12UNL     C2   64   4.268   5.442   1.154  0.0663  0.1153 -0.2465
   12UNL     C3   65   4.265   5.445   1.294 -0.0539 -0.7056 -0.0875
   12UNL     C4   66   4.109   5.332   1.219  0.1812 -0.2613  0.0229
   12UNL     C5   67   3.974   5.261   1.201 -0.0514 -0.0600  0.1550
   12UNL     N6   68   4.170   5.368   1.104  0.5136 -0.3238  0.1906
   12UNL     N7   69   4.162   5.373   1.340 -1.1693 -0.2920  0.9290
   12UNL     H8   70   3.898   5.314   1.142  0.6214  0.3261 -0.3761
   12UNL     H9   71   3.929   5.256   1.301 -1.3251  0.8155 -0.3362
   12UNL    H10   72   3.973   5.158   1.165 -1.0753  0.0969 -0.3042
   13UNL     H0   73   4.837   5.109   0.549  0.8112  0.7110  2.7656
   13UNL     H1   74   4.814   5.362   0.682 -2.2668 -1.2147  1.5407
   13UNL     C2   75   4.770   5.191   0.527 -0.2364 -0.8298 -0.4976
   13UNL     C3   76   4.767   5.320   0.595 -0.3785 -0.2118 -0.0338
   13UNL     C4   77   4.634   5.303   0.437  0.6620  0.1752 -0.0175
   13UNL     C5   78   4.517   5.333   0.351 -0.2918  0.4824  0.2896
   13UNL     N6   79   4.689   5.184   0.423  0.1932  0.0677 -0.1136
   13UNL     N7   80   4.680   5.394   0.529 -0.3314  0.1869  0.4352
   13UNL     H8   81   4.437   5.377   0.411 -1.2405 -0.4487 -0.2705
   13UNL     H9   82   4.482   5.253   0.285 -0.5679  0.9962 -0.1970
   13UNL    H10   83   4.546   5.410   0.278 -1.3659  0.9543  0.3531
   14UNL     H0   84   0.272   0.018   0.686 -0.4375 -0.4653  0.2402
   14UNL     H1   85   0.500   0.119   0.576 -1.1722  0.9893  0.1165
   14UNL     C2   86   0.372   0.011   0.726 -0.1941 -0.2381 -0.3114
   14UNL     C3   87   0.488   0.055   0.662  0.0632  0.6493  0.0598
   14UNL     C4   88   0.523  -0.089   0.809 -0.5678 -0.7471 -0.9723
   14UNL     C5   89   0.603  -0.194   0.884  0.1662  0.4717  0.0458
   14UNL     N6   90   0.395  -0.085   0.821 -0.3182  0.5143 -0.7223
   14UNL     N7   91   0.584  -0.008   0.714  0.2845 -0.0601  0.7162
   14UNL     H8   92   0.678  -0.238   0.818 -1.8327 -1.2907 -1.1476
   14UNL     H9   93   0.655  -0.149   0.970  0.5874  0.3577 -0.1523
   14UNL    H10   94   0.545  -0.282   0.914 -2.1696  1.4099 -1.3709
   15UNL     H0   95   0.259   0.595   0.376 -0.1402  1.1689 -1.5352
   15UNL     H1   96   0.496   0.448   0.380 -0.4404  0.5559  0.7192
   15UNL     C2   97   0.361   0.626   0.359  0.4062 -0.0277 -0.6322
   15UNL     C3   98   0.479   0.552   0.356  0.2772  0.4780 -0.1758
   15UNL     C4   99   0.508   0.739   0.291  0.2505 -0.8894  0.1724
   15UNL     C5  100   0.582   0.854   0.221 -0.0381 -0.1821 -0.1822
   15UNL     N6  101   0.380   0.749   0.321 -0.0297 -0.1522  0.2838
   15UNL     N7  102   0.579   0.629   0.311  0.3211  0.5721 -0.1540
   15UNL     H8  103   0.689   0.865   0.246  0.1561  0.6614 -1.3070
   15UNL     H9  104   0.530   0.945   0.252 -0.5712 -0.7677  0.6880
   15UNL    H10  105   0.584   0.846   0.112  0.3583 -1.4092 -0.1041
   16UNL     H0  106   0.820   0.275   0.191 -1.5303 -1.7116  0.1706
   16UNL     H1  107   0.828   0.044   0.330  0.1400 -0.1320  0.3100
   16UNL     C2  108   0.790   0.262   0.294 -0.4698 -0.4709  0.6708
   16UNL     C3  109   0.793   0.141   0.365  0.8598  0.1766  0.1971
   16UNL     C4  110   0.732   0.302   0.485  0.3235  0.3174  0.6407
   16UNL     C5  111   0.690   0.383   0.603  0.0843 -0.2310 -1.0156
   16UNL     N6  112   0.743   0.358   0.369  0.2415 -0.1201  0.7533
   16UNL     N7  113   0.751   0.163   0.488 -0.3944 -0.0350  0.0023
   16UNL     H8  114   0.652   0.477   0.562 -1.9821 -0.5760 -0.0058
   16UNL     H9  115   0.768   0.417   0.672  0.7719 -0.8412 -1.4749
   16UNL    H10  116   0.605   0.341   0.658 -2.0006  1.6029 -2.6768
   17UNL     H0  117   0.727   0.741   0.545  0.6671  1.2211  1.1781
   17UNL     H1  118   0.970   0.832   0.656  2.4556 -1.6416  0.9618
   17UNL     C2  119   0.827   0.706   0.521 -0.1019 -0.5843  0.4687
   17UNL     C3  120   0.946   0.759   0.579  0.9433 -0.2632  0.0683
   17UNL     C4  121   0.980   0.602   0.443  0.3028 -0.5270  0.3718
   17UNL     C5  122   1.059   0.480   0.390 -0.5422  0.7783 -0.2615
   17UNL     N6  123   0.850   0.613   0.427  0.0016  0.5011  0.4581
   17UNL     N7  124   1.042   0.686   0.531  0.3279  0.2254 -0.2509
   17UNL     H8  125   1.130   0.509   0.312 -0.5584 -0.7860 -0.8862
   17UNL     H9  126   0.993   0.411   0.335 -0.1812 -0.4499  0.8060
   17UNL    H10  127   1.114   0.422   0.465  1.2065  0.5845 -1.6497
   18UNL     H0  128   5.383   0.172   1.002 -1.3364 -1.1133 -0.5031
   18UNL     H1  129   5.155   0.104   0.884 -1.4026  1.0281 -0.9933
   18UNL     C2  130   5.375   0.134   0.901 -0.5010 -0.9635 -0.6280
   18UNL     C3  131   5.255   0.101   0.844 -0.6379 -0.0717  0.8649
   18UNL     C4  132   5.415   0.085   0.718 -0.4375  0.8838  0.5373
   18UNL     C5  133   5.494   0.103   0.589  0.2322  0.1645  0.6232
   18UNL     N6  134   5.479   0.108   0.831  0.1027  0.2807 -0.7995
   18UNL     N7  135   5.279   0.074   0.717 -0.0455 -0.9098  0.0032
   18UNL     H8  136   5.595   0.059   0.592  1.4001  2.6031 -0.5702
   18UNL     H9  137   5.502   0.211   0.574  1.1026 -0.1552 -1.6980
   18UNL    H10  138   5.447   0.062   0.499  0.2051 -1.3530  1.2849
    1Co      Co  139   4.180   4.828   1.813  0.0770  0.2144 -0.0362
    2Co      Co  140   5.124   0.007   1.815 -0.3142 -0.1551 -0.1493
    3Co      Co  141   3.659   4.672   2.090 -0.0805 -0.3373  0.1250
    4Co      Co  142   5.618   0.178   1.505 -0.5069 -0.1994  0.0917
    5Co      Co  143   3.158   5.023   2.103  0.0764  0.3617 -0.0366
    6Co      Co  144   4.133   5.358   1.517  0.3635 -0.5478 -0.0345
    7UNL     H0  145   3.318   5.091   1.888 -0.8683 -1.1364  0.3725
    7UNL     H1  146   3.319   5.349   1.759  1.0416  0.4205  1.1475
    7UNL     C2  147   3.266   5.183   1.910  0.2478 -0.3754 -0.0601
    7UNL     C3  148   3.267   5.310   1.846 -0.0888 -0.0481  0.3015
    7UNL     C4  149   3.118   5.288   1.985 -0.4598  0.2810 -0.1936
    7UNL     C5  150   2.978   5.305   2.032 -0.2843  0.0154  0.1824
    7UNL     N6  151   3.176   5.173   2.004 -0.0089 -0.3892  0.6577
    7UNL     N7  152   3.170   5.383   1.903 -0.0967  0.3432  0.3037
    7UNL     H8  153   2.956   5.239   2.117  0.8171  0.4795  0.8462
    7UNL     H9  154   2.911   5.289   1.947 -3.9365  3.3775  2.0358
    7UNL    H10  155   2.963   5.404   2.079  1.9504  0.1420  0.7448
    8UNL     H0  156   5.726   0.384   1.349  0.2281  0.1847 -0.3005
    8UNL     H1  157   5.742   0.387   1.064  1.6411 -0.4156  2.3884
    8UNL     C2  158   5.680   0.318   1.277 -0.6404  0.1600  0.2671
    8UNL     C3  159   5.690   0.320   1.131 -0.8306 -0.5765  0.4694
    8UNL     C4  160   5.596   0.151   1.210 -0.5383 -0.1175 -0.3023
    8UNL     C5  161   5.545   0.011   1.201 -0.7045 -0.6103  0.0350
    8UNL     N6  162   5.624   0.207   1.324  0.5188 -0.0130  0.1954
    8UNL     N7  163   5.624   0.216   1.094  0.6917  0.0720  0.4951
    8UNL     H8  164   5.626  -0.063   1.215  1.4000  1.7077  0.7921
    8UNL     H9  165   5.512  -0.015   1.099  1.2381 -1.6573 -0.3872
    8UNL    H10  166   5.463  -0.005   1.272 -0.6526 -2.9016 -0.3311
    9UNL     H0  167   5.180   0.041   2.086  0.7175  0.7330  1.9243
    9UNL     H1  168   5.227   0.287   2.216  0.1724  2.1838 -0.6785
    9UNL     C2  169   5.158   0.142   2.053 -0.4436  0.1231  0.7703
    9UNL     C3  170   5.189   0.265   2.117 -0.1536 -0.0706 -0.1006
    9UNL     C4  171   5.128   0.302   1.928 -0.0627  0.1558  0.4007
    9UNL     C5  172   5.113   0.368   1.791  0.0745 -0.3085 -0.5510
    9UNL     N6  173   5.111   0.167   1.936  0.0882 -0.9643 -0.0517
    9UNL     N7  174   5.161   0.366   2.038  0.3635 -0.1343 -0.2921
    9UNL     H8  175   5.162   0.301   1.719  0.2811 -1.7172  0.8322
    9UNL     H9  176   5.162   0.466   1.789  0.9627 -0.7041  0.7875
    9UNL    H10  177   5.009   0.375   1.759  0.4039 -0.2721 -1.6551
   10UNL     H0  178   3.420   4.628   1.964 -0.9118  0.7160 -1.2254
   10UNL     H1  179   3.190   4.745   1.990  0.9569 -1.8624 -1.7162
   10UNL     C2  180   3.410   4.721   2.018 -0.4509  0.1367 -0.0966
   10UNL     C3  181   3.284   4.784   2.025 -0.3055  0.1993 -0.3769
   10UNL     C4  182   3.434   4.885   2.119 -0.6016  0.0785 -0.0794
   10UNL     C5  183   3.489   4.985   2.216 -0.3908 -0.3480 -0.0400
   10UNL     N6  184   3.507   4.786   2.077  0.7287  0.1545 -0.0379
   10UNL     N7  185   3.300   4.901   2.084 -0.0132 -0.1475 -0.4907
   10UNL     H8  186   3.497   5.086   2.174  0.0871  0.1984  1.2934
   10UNL     H9  187   3.594   4.965   2.239  0.3562  1.9891 -1.0893
   10UNL    H10  188   3.433   4.996   2.310  1.2542  0.0265  0.9478
   11UNL     H0  189   5.134   0.109   1.554  0.0787  1.0861  2.5589
   11UNL     H1  190   5.356   0.152   1.397  1.2933 -2.0771 -0.5521
   11UNL     C2  191   5.237   0.087   1.578  0.4263 -0.7717 -0.2404
   11UNL     C3  192   5.348   0.120   1.500 -0.3233  0.0638  0.0526
   11UNL     C4  193   5.394   0.078   1.690  0.9097  0.3045  0.5119
   11UNL     C5  194   5.470   0.066   1.816 -0.0874  0.2143 -0.4360
   11UNL     N6  195   5.265   0.050   1.706 -0.2028  0.0731  0.5969
   11UNL     N7  196   5.458   0.103   1.570 -0.3380 -0.3107 -0.1403
   11UNL     H8  197   5.451  -0.035   1.855 -3.9063  0.4935 -1.2002
   11UNL     H9  198   5.436   0.144   1.885  1.5434  1.0870 -0.5678
   11UNL    H10  199   5.578   0.085   1.810 -0.0728  0.1744 -0.3212
   12UNL     H0  200   3.868   4.812   2.251  1.3809 -1.4780 -0.8247
   12UNL     H1  201   3.881   4.798   2.535  1.1674 -0.2841 -0.2205
   12UNL     C2  202   3.805   4.759   2.321 -0.1032  0.7964 -0.3411
   12UNL     C3  203   3.812   4.751   2.466 -0.2526  0.8338  0.3706
   12UNL     C4  204   3.644   4.667   2.386 -0.2410 -0.1012  0.4158
   12UNL     C5  205   3.504   4.610   2.386  0.1514  0.5654 -0.8469
   12UNL     N6  206   3.701   4.701   2.268 -0.4738  0.2626 -0.4578
   12UNL     N7  207   3.707   4.686   2.503  0.1109 -0.6328 -0.2714
   12UNL     H8  208   3.505   4.502   2.404 -1.0751  0.8389  1.3155
   12UNL     H9  209   3.443   4.630   2.297 -3.9990 -1.6816  1.1849
   12UNL    H10  210   3.439   4.646   2.468 -1.3231  0.6550 -2.0219
   13UNL     H0  211   4.355   4.373   1.678 -2.6222 -1.4699 -1.0611
   13UNL     H1  212   4.360   4.613   1.839  1.6042 -0.8729 -0.5656
   13UNL     C2  213   4.284   4.454   1.687 -1.3366 -0.3830 -0.2048
   13UNL     C3  214   4.290   4.571   1.768 -0.1457  0.3580  0.3600
   13UNL     C4  215   4.147   4.584   1.626 -0.1584  0.0121  0.1907
   13UNL     C5  216   4.016   4.610   1.553  0.2134  0.7452 -0.1731
   13UNL     N6  217   4.184   4.461   1.607  0.2265  0.1844 -0.1149
   13UNL     N7  218   4.206   4.659   1.722 -0.4616  0.1485  0.2044
   13UNL     H8  219   4.030   4.591   1.446  3.5276 -1.2958  0.4769
   13UNL     H9  220   3.985   4.715   1.565  0.0475  1.0269 -2.4613
   13UNL    H10  221   3.937   4.540   1.581  1.5448 -0.5833  0.3573
   14UNL     H0  222   3.694   4.884   1.902  0.3421 -0.2129 -1.1653
   14UNL     H1  223   3.928   4.946   1.755 -1.9225  0.9166 -0.2066
   14UNL     C2  224   3.792   4.840   1.910  0.1511 -0.3772  0.7012
   14UNL     C3  225   3.906   4.873   1.832  0.4231  0.3895  0.0256
   14UNL     C4  226   3.936   4.710   1.952 -0.4159  0.1415  0.0329
   14UNL     C5  227   4.004   4.595   2.020 -0.4793  0.5193 -0.0572
   14UNL     N6  228   3.815   4.741   1.992 -0.0978  0.2190  0.3279
   14UNL     N7  229   4.000   4.795   1.877 -0.2172  0.4017  0.3841
   14UNL     H8  230   4.004   4.605   2.130 -1.0408  0.1732 -0.0228
   14UNL     H9  231   3.954   4.499   2.001 -2.6602  1.4063  0.9257
   14UNL    H10  232   4.109   4.582   1.991 -0.0965  0.1490  1.3795
   15UNL     H0  233   3.641   5.418   1.485 -0.7010  0.3501  0.2689
   15UNL     H1  234   3.853   5.245   1.545 -3.2356 -0.1256 -0.7298
   15UNL     C2  235   3.743   5.441   1.512 -0.5464  0.5900 -0.4921
   15UNL     C3  236   3.849   5.353   1.541 -0.0767  0.0865 -1.0709
   15UNL     C4  237   3.910   5.543   1.510  0.6856 -0.9075 -0.0691
   15UNL     C5  238   3.994   5.658   1.471 -0.1937  0.7314 -0.4312
   15UNL     N6  239   3.777   5.565   1.520 -0.5111  0.6432  0.3142
   15UNL     N7  240   3.960   5.420   1.549  0.1201  0.2657 -0.2229
   15UNL     H8  241   3.944   5.723   1.399 -0.3795  0.8175 -0.2290
   15UNL     H9  242   4.088   5.634   1.421 -1.4788  1.1963 -3.2408
   15UNL    H10  243   4.030   5.731   1.544  2.8504 -0.2492 -0.8336
   16UNL     H0  244   4.210   5.095   1.389  0.5293  2.9156  0.9681
   16UNL     H1  245   4.235   4.856   1.532  0.5438 -0.1989 -0.1092
   16UNL     C2  246   4.183   5.076   1.492 -0.5675  0.3202  0.2612
   16UNL     C3  247   4.204   4.954   1.566  0.1474 -0.6516  0.8677
   16UNL     C4  248   4.140   5.111   1.685 -0.4079  0.4233  0.4412
   16UNL     C5  249   4.090   5.174   1.812 -0.7618  0.3595  0.1972
   16UNL     N6  250   4.144   5.179   1.570  0.0200 -0.4331  0.1141
   16UNL     N7  251   4.177   4.975   1.690  0.4174 -0.9894  0.0737
   16UNL     H8  252   4.116   5.280   1.806 -0.4191  0.2165 -1.5914
   16UNL     H9  253   4.142   5.135   1.900 -0.9315 -0.3810 -0.0197
   16UNL    H10  254   3.982   5.161   1.825 -0.4841 -0.1848  2.3570
   17UNL     H0  255   0.232   0.036   1.705 -1.0643 -0.9602 -0.0016
   17UNL     H1  256   0.466   0.144   1.825  1.1666 -0.0683 -0.4366
   17UNL     C2  257   0.335   0.014   1.681 -0.9007  0.2250 -0.4397
   17UNL     C3  258   0.451   0.065   1.753 -0.7864  0.3060 -0.4769
   17UNL     C4  259   0.491  -0.107   1.641  0.2958 -0.4226 -0.6198
   17UNL     C5  260   0.559  -0.229   1.586  0.4683  0.6252  0.1849
   17UNL     N6  261   0.359  -0.096   1.615 -0.2252  0.8701  0.2453
   17UNL     N7  262   0.554  -0.011   1.714 -0.5985 -0.0734 -0.5673
   17UNL     H8  263   0.509  -0.326   1.593  0.2255  0.7306 -0.0826
   17UNL     H9  264   0.663  -0.234   1.621  0.8540 -1.4878 -1.1309
   17UNL    H10  265   0.566  -0.221   1.477 -5.4596 -2.9274 -0.8708
   18UNL     H0  266   2.924   4.906   2.213  1.5500  1.6606  0.1632
   18UNL     H1  267   2.684   4.865   2.076 -0.1012  1.2787  0.2414
   18UNL     C2  268   2.904   4.921   2.108 -0.4673 -0.6231  0.1355
   18UNL     C3  269   2.782   4.891   2.038  0.0937  0.3364  0.0858
   18UNL     C4  270   2.934   4.947   1.910  0.0647 -1.2858 -0.2846
   18UNL     C5  271   3.027   4.969   1.790  0.4081 -0.1074 -0.6272
   18UNL     N6  272   3.004   4.950   2.024  0.5267 -0.3340  0.2968
   18UNL     N7  273   2.809   4.906   1.910 -0.2737  0.4644  0.6198
   18UNL     H8  274   3.128   4.925   1.799  0.1017 -0.9867 -1.4053
   18UNL     H9  275   3.044   5.076   1.769 -0.4839 -0.2805 -2.3075
   18UNL    H10  276   2.980   4.927   1.701  2.3849 -1.4961 -1.0847
    1Co      Co  277   3.644   4.140   2.978 -0.2827  0.0293 -0.0825
    2Co      Co  278   2.694   4.866   2.979 -0.0170  0.3887 -0.0876
    3Co      Co  279   3.156   3.986   3.291  0.1297  0.5367  0.1269
    4Co      Co  280   3.189   5.030   2.689 -0.4632 -0.2737 -0.1524
    5Co      Co  281   2.672   4.325   3.283  0.0465 -0.1202 -0.1279
    6Co      Co  282   3.662   4.666   2.686  0.3393  0.0892  0.3234
    7UNL     H0  283   2.885   4.424   3.086 -0.8657 -1.2319  0.7946
    7UNL     H1  284   2.907   4.682   2.980 -1.0713  1.8371  0.8912
    7UNL     C2  285   2.822   4.511   3.102  0.0410 -0.2463 -0.7069
    7UNL     C3  286   2.835   4.641   3.050 -0.0987  0.4876  1.1440
    7UNL     C4  287   2.652   4.603   3.145  0.5695 -0.7945 -0.1045
    7UNL     C5  288   2.509   4.623   3.197 -0.3255  0.1689  0.1297
    7UNL     N6  289   2.709   4.490   3.171 -1.3285 -0.2653  0.5037
    7UNL     N7  290   2.721   4.697   3.071  0.6690  0.0453  0.7799
    7UNL     H8  291   2.469   4.553   3.272  0.3117  0.0758  0.3901
    7UNL     H9  292   2.442   4.627   3.110  0.2603  2.4712 -0.2693
    7UNL    H10  293   2.489   4.724   3.232 -1.5406 -0.4634  1.3260
    8UNL     H0  294   3.255   5.252   2.516  1.5449  1.1482 -2.1956
    8UNL     H1  295   3.149   5.269   2.271  0.8919 -0.8804  0.8564
    8UNL     C2  296   3.215   5.169   2.460 -0.2405  0.4939 -0.0988
    8UNL     C3  297   3.167   5.180   2.330  0.3942 -0.7872  1.1505
    8UNL     C4  298   3.167   4.987   2.396  0.2663 -0.1973 -1.1279
    8UNL     C5  299   3.154   4.837   2.403  0.2859  0.2823 -0.1020
    8UNL     N6  300   3.215   5.046   2.507  0.1401  0.5751 -0.0400
    8UNL     N7  301   3.138   5.063   2.284  0.3708 -0.5847  0.2527
    8UNL     H8  302   3.255   4.796   2.416  1.4874  3.0984  0.2481
    8UNL     H9  303   3.112   4.801   2.308 -1.0853  1.0159  0.1967
    8UNL    H10  304   3.093   4.798   2.486  0.0438 -2.2521 -1.3851
    9UNL     H0  305   2.699   4.872   3.246  1.7020 -0.1707 -1.6888
    9UNL     H1  306   2.744   5.081   3.414  0.1406  1.5031  0.0473
    9UNL     C2  307   2.698   4.976   3.219  0.1122  0.1579 -0.5316
    9UNL     C3  308   2.720   5.081   3.308  0.0930  0.4270  0.0475
    9UNL     C4  309   2.690   5.142   3.115 -0.3515  0.5476 -0.4846
    9UNL     C5  310   2.702   5.227   2.989 -0.3243 -0.3045 -0.1194
    9UNL     N6  311   2.673   5.012   3.095 -0.3530  0.1475  0.2315
    9UNL     N7  312   2.710   5.193   3.242  0.3470 -0.3989  0.5873
    9UNL     H8  313   2.638   5.198   2.904  0.4893  1.9812 -1.5917
    9UNL     H9  314   2.801   5.241   2.945 -1.9822 -0.1733 -4.2064
    9UNL    H10  315   2.669   5.330   3.005  2.5634  1.0347 -1.9493
   10UNL     H0  316   2.882   3.890   3.247  3.8811  0.4840  0.7232
   10UNL     H1  317   2.656   4.057   3.215  1.2713 -1.9713 -0.9357
   10UNL     C2  318   2.871   3.997   3.255 -0.4877  0.2770  0.0648
   10UNL     C3  319   2.760   4.077   3.236  0.7480  0.1687 -0.0702
   10UNL     C4  320   2.932   4.181   3.276  0.2728 -0.2468  0.3977
   10UNL     C5  321   3.015   4.302   3.321  0.3440 -0.8626 -0.3053
   10UNL     N6  322   2.984   4.064   3.262 -0.0630  0.0218 -0.0623
   10UNL     N7  323   2.799   4.200   3.255 -0.3166 -0.0589  0.1203
   10UNL     H8  324   2.958   4.395   3.339  1.1236 -0.3991 -0.1982
   10UNL     H9  325   3.097   4.330   3.254 -0.8656  4.5655  0.0184
   10UNL    H10  326   3.060   4.300   3.421 -1.1501  1.3651  0.4995
   11UNL     H0  327   2.714   4.912   2.697 -0.7193  0.3547  1.3214
   11UNL     H1  328   2.943   4.955   2.556 -0.1329  2.5701  0.1178
   11UNL     C2  329   2.811   4.929   2.741 -0.1033  0.3728  0.0029
   11UNL     C3  330   2.929   4.950   2.663  0.4585  0.0603  0.1454
   11UNL     C4  331   2.962   4.942   2.869  0.3233 -0.0635 -0.5172
   11UNL     C5  332   3.037   4.947   2.997 -0.3310  0.1854 -0.4073
   11UNL     N6  333   2.835   4.916   2.868  0.0644  1.2577 -0.2933
   11UNL     N7  334   3.025   4.972   2.749 -0.0789 -0.2202  0.3245
   11UNL     H8  335   3.083   5.046   3.005 -0.4488  0.2355 -0.3510
   11UNL     H9  336   3.117   4.872   3.005  0.9290  1.5603  0.4651
   11UNL    H10  337   2.992   4.931   3.096  1.2693 -1.7764  0.0779
   12UNL     H0  338   3.362   4.072   3.459  1.0172  2.7404  3.1436
   12UNL     H1  339   3.371   4.085   3.720 -1.4012  1.6992  2.1526
   12UNL     C2  340   3.278   4.046   3.522 -0.2043 -0.1787  0.5757
   12UNL     C3  341   3.288   4.054   3.660  0.4170  0.0833  0.3193
   12UNL     C4  342   3.115   3.973   3.591 -0.2755 -0.0896  0.3826
   12UNL     C5  343   2.977   3.903   3.586  0.5281 -0.5254  0.1761
   12UNL     N6  344   3.171   3.996   3.474  0.0088  0.8656 -0.1020
   12UNL     N7  345   3.181   4.000   3.708  0.5159 -0.1326 -0.0787
   12UNL     H8  346   2.979   3.799   3.551 -1.2037 -0.4159 -0.3249
   12UNL     H9  347   2.901   3.949   3.522 -0.5985 -3.1988 -0.5177
   12UNL    H10  348   2.933   3.893   3.685 -0.6807 -3.2135 -0.5409
   13UNL     H0  349   3.808   3.669   2.921 -1.9616 -0.9762 -0.7062
   13UNL     H1  350   3.848   3.936   3.025  1.5594 -2.7154  0.0235
   13UNL     C2  351   3.757   3.763   2.902 -0.1856  0.0030 -0.9043
   13UNL     C3  352   3.782   3.898   2.948  0.3215 -0.7242  0.0358
   13UNL     C4  353   3.617   3.880   2.825 -0.4339 -0.3286 -0.3366
   13UNL     C5  354   3.478   3.909   2.778  0.6156  0.3303 -0.5479
   13UNL     N6  355   3.671   3.763   2.809  0.2643  0.6563 -0.4745
   13UNL     N7  356   3.688   3.972   2.901  0.5171  0.0264 -0.3199
   13UNL     H8  357   3.427   3.817   2.749  1.8667 -0.8316  0.7929
   13UNL     H9  358   3.483   3.968   2.686  2.4169 -0.1455 -0.7923
   13UNL    H10  359   3.418   3.959   2.855 -1.2900  1.4778 -2.6715
   14UNL     H0  360   3.173   4.199   3.074 -1.1592 -0.3694  0.9571
   14UNL     H1  361   3.403   4.261   2.938 -0.7663 -0.1869 -0.8234
   14UNL     C2  362   3.271   4.160   3.096 -0.5653  0.3440 -0.2935
   14UNL     C3  363   3.389   4.195   3.022 -0.4624  0.7357 -0.0303
   14UNL     C4  364   3.408   4.033   3.151 -0.8331 -0.2904 -0.1406
   14UNL     C5  365   3.480   3.926   3.227 -0.1631 -0.2171  0.0524
   14UNL     N6  366   3.278   4.058   3.173 -0.2339 -0.3121 -0.3771
   14UNL     N7  367   3.484   4.115   3.063  0.0210 -0.8222 -0.2440
   14UNL     H8  368   3.581   3.960   3.253  0.3575  0.6914 -2.7899
   14UNL     H9  369   3.420   3.903   3.316 -0.5468 -1.0672 -0.4106
   14UNL    H10  370   3.481   3.831   3.173 -2.5516 -0.8414  0.9804
   15UNL     H0  371   3.175   4.772   2.801  0.7699 -0.6518  3.9711
   15UNL     H1  372   3.357   4.579   2.767  0.0859  0.0386  0.5070
   15UNL     C2  373   3.279   4.786   2.776 -0.1432  0.3437  0.1268
   15UNL     C3  374   3.374   4.685   2.758  0.3873 -0.0383  0.1668
   15UNL     C4  375   3.446   4.870   2.722  0.6440 -0.5770  0.3759
   15UNL     C5  376   3.541   4.978   2.671  0.6807  0.1665  0.0388
   15UNL     N6  377   3.319   4.903   2.738  0.3352 -0.8483 -0.7044
   15UNL     N7  378   3.487   4.737   2.719  0.0545  0.0550 -0.3170
   15UNL     H8  379   3.496   5.018   2.579  1.3694 -0.8654 -0.7726
   15UNL     H9  380   3.647   4.954   2.657  0.3050 -1.0980 -0.7594
   15UNL    H10  381   3.539   5.066   2.736  1.8561  0.7320 -0.6527
   16UNL     H0  382   3.706   4.402   2.554  1.3179 -0.5926 -0.0063
   16UNL     H1  383   3.702   4.156   2.695 -1.1809  0.4156 -0.4068
   16UNL     C2  384   3.686   4.385   2.659 -0.1457  0.3821 -0.0986
   16UNL     C3  385   3.677   4.257   2.727  0.1692  0.5030  0.4406
   16UNL     C4  386   3.635   4.420   2.851  0.0681 -0.1612  0.2189
   16UNL     C5  387   3.608   4.504   2.970  0.3293  0.2040  0.0143
   16UNL     N6  388   3.669   4.487   2.742 -0.0968  0.7612  0.0087
   16UNL     N7  389   3.648   4.282   2.857 -0.2220  0.1314  0.7038
   16UNL     H8  390   3.636   4.610   2.964 -1.3100  0.6595  0.0084
   16UNL     H9  391   3.668   4.458   3.050  1.9782 -0.5004 -1.5384
   16UNL    H10  392   3.501   4.493   2.990  0.7226 -3.7763  0.7819
   17UNL     H0  393   3.672   4.880   2.898  0.6814  2.1754  1.8570
   17UNL     H1  394   3.893   4.937   3.046 -3.0558  1.2368 -0.6471
   17UNL     C2  395   3.771   4.839   2.883 -0.2525  0.4281  0.0047
   17UNL     C3  396   3.881   4.864   2.967 -0.0034 -0.3583  0.2238
   17UNL     C4  397   3.922   4.746   2.808 -0.0252  0.3438  0.1726
   17UNL     C5  398   4.002   4.638   2.741 -0.0747 -0.2693 -0.1466
   17UNL     N6  399   3.794   4.757   2.780  0.4966  0.8283  0.7210
   17UNL     N7  400   3.983   4.806   2.916 -0.5158 -0.2176 -0.4424
   17UNL     H8  401   3.987   4.631   2.633 -1.9119  1.6889 -0.0866
   17UNL     H9  402   3.983   4.539   2.784  0.3407 -1.2870 -2.1843
   17UNL    H10  403   4.109   4.656   2.756 -0.0607  2.3009 -2.5107
   18UNL     H0  404   2.440   4.286   3.421  0.3593 -0.7956 -0.0885
   18UNL     H1  405   2.194   4.216   3.308 -0.0391  0.0700  0.8779
   18UNL     C2  406   2.412   4.269   3.318  0.0246  0.0409 -0.1449
   18UNL     C3  407   2.291   4.233   3.265 -0.2351 -0.3835  0.2422
   18UNL     C4  408   2.445   4.255   3.117 -0.2805 -0.0427 -0.4816
   18UNL     C5  409   2.519   4.243   2.991 -0.0698 -0.2973  0.2129
   18UNL     N6  410   2.511   4.271   3.233  0.3401  0.3582 -0.3481
   18UNL     N7  411   2.313   4.216   3.132  0.5127  1.3680  0.3158
   18UNL     H8  412   2.470   4.192   2.907  1.8471  0.1185 -1.2258
   18UNL     H9  413   2.609   4.187   3.020 -0.1987 -0.1640  0.8824
   18UNL    H10  414   2.561   4.335   2.947 -1.8456  0.2451 -0.4455
    1Co      Co  415   3.169   3.469   4.203  0.2910  0.0648  0.1359
    2Co      Co  416   2.211   4.152   4.195  0.0086  0.2968 -0.0550
    3Co      Co  417   2.704   3.293   4.495 -0.1462 -0.0786  0.1200
    4Co      Co  418   2.683   4.340   3.883  0.2312  0.1157 -0.0781
    5Co      Co  419   2.199   3.622   4.475 -0.0637  0.1431  0.5051
    6Co      Co  420   3.166   3.987   3.891  0.1542 -0.3337 -0.0993
    7UNL     H0  421   2.358   3.695   4.299 -1.0663  0.0466  1.5203
    7UNL     H1  422   2.414   3.929   4.175 -2.1107  0.1274 -1.2673
    7UNL     C2  423   2.299   3.785   4.307 -1.0616  0.1416  0.5624
    7UNL     C3  424   2.334   3.906   4.244 -0.9350  0.2168  0.1631
    7UNL     C4  425   2.185   3.927   4.387 -0.3473  0.1819 -1.2559
    7UNL     C5  426   2.066   3.985   4.463 -0.8646  0.2466  0.1294
    7UNL     N6  427   2.204   3.794   4.389  0.1151 -0.0336  0.0948
    7UNL     N7  428   2.259   4.001   4.296 -0.4633  0.4585  0.3348
    7UNL     H8  429   2.010   4.069   4.420  1.0569  0.5470 -1.9793
    7UNL     H9  430   2.113   4.023   4.555  1.2067 -0.6731 -0.4947
    7UNL    H10  431   1.996   3.907   4.495  0.4306 -0.8404  0.4439
    8UNL     H0  432   2.715   4.563   3.714  1.7270  0.0635 -0.5426
    8UNL     H1  433   2.718   4.559   3.434  0.4759  0.2567  0.6004
    8UNL     C2  434   2.713   4.479   3.645 -0.5908  0.0329 -0.4860
    8UNL     C3  435   2.711   4.476   3.502  0.1237 -0.3366 -0.1362
    8UNL     C4  436   2.672   4.293   3.590  0.4554  0.1401  0.0363
    8UNL     C5  437   2.656   4.141   3.602  0.8064 -0.2699 -0.2486
    8UNL     N6  438   2.681   4.369   3.700 -0.0080  0.7403  0.2175
    8UNL     N7  439   2.675   4.353   3.470 -0.2007 -0.0042 -0.0656
    8UNL     H8  440   2.754   4.101   3.633  2.0843  1.0235 -2.3782
    8UNL     H9  441   2.619   4.099   3.508 -0.1588  1.3003 -0.5957
    8UNL    H10  442   2.584   4.110   3.679 -0.4809 -3.8417 -2.6224
    9UNL     H0  443   2.246   4.185   4.476  1.9933 -0.2505 -0.4966
    9UNL     H1  444   2.252   4.403   4.627  0.3464 -1.4274 -0.6334
    9UNL     C2  445   2.219   4.283   4.437  0.5606 -0.2263  0.4819
    9UNL     C3  446   2.234   4.399   4.520 -0.8078  0.5980 -0.5555
    9UNL     C4  447   2.196   4.436   4.319 -0.0815 -0.4151 -0.2838
    9UNL     C5  448   2.168   4.517   4.190 -0.6371 -0.4017 -0.4576
    9UNL     N6  449   2.205   4.304   4.309  0.4346 -0.2290 -0.0784
    9UNL     N7  450   2.215   4.502   4.441  0.6014 -0.3292 -0.1331
    9UNL     H8  451   2.243   4.510   4.111  0.2638 -1.2369  0.4450
    9UNL     H9  452   2.168   4.626   4.201  0.7193 -0.4369  0.0571
    9UNL    H10  453   2.076   4.485   4.141 -1.3848  1.4410 -0.3338
   10UNL     H0  454   2.445   3.208   4.370 -0.5145  0.5675  0.2234
   10UNL     H1  455   2.217   3.348   4.364  0.3435 -0.3143 -1.0695
   10UNL     C2  456   2.434   3.306   4.414 -0.4973  0.4096  0.5837
   10UNL     C3  457   2.314   3.376   4.403 -0.3972 -0.0152  0.6155
   10UNL     C4  458   2.471   3.479   4.495 -0.0622 -0.8559 -0.2194
   10UNL     C5  459   2.549   3.590   4.565  0.2125  0.8459 -0.1434
   10UNL     N6  460   2.534   3.371   4.470 -0.1604 -0.1525  0.1580
   10UNL     N7  461   2.338   3.494   4.458  0.1092  0.5601  0.9224
   10UNL     H8  462   2.480   3.663   4.608 -1.2340  0.5510 -1.8929
   10UNL     H9  463   2.625   3.641   4.504 -0.5311  2.8687  0.5564
   10UNL    H10  464   2.612   3.542   4.642  0.7642 -1.0353 -1.6726
   11UNL     H0  465   2.222   4.209   3.911 -1.0551  0.5757  1.0765
   11UNL     H1  466   2.459   4.308   3.785 -0.2836 -0.3887  0.6362
   11UNL     C2  467   2.320   4.224   3.955 -0.1163 -0.5331 -0.5128
   11UNL     C3  468   2.439   4.276   3.886 -0.2292 -0.4246  0.6357
   11UNL     C4  469   2.471   4.250   4.090 -0.0827  0.2107  0.1912
   11UNL     C5  470   2.547   4.252   4.218  0.2079 -0.3214  0.3239
   11UNL     N6  471   2.352   4.196   4.081  0.6468  0.0149 -0.2284
   11UNL     N7  472   2.536   4.276   3.970  0.3775  0.1230  0.4919
   11UNL     H8  473   2.648   4.285   4.188  0.8237 -1.6180  0.8878
   11UNL     H9  474   2.551   4.154   4.267  2.7468  1.0563  3.2286
   11UNL    H10  475   2.508   4.321   4.294 -0.1243  0.9592 -0.9584
   12UNL     H0  476   2.874   3.420   4.648  1.3892 -2.3538 -1.2127
   12UNL     H1  477   2.880   3.456   4.921 -1.5758 -0.9885  2.0406
   12UNL     C2  478   2.820   3.366   4.724  0.7294 -0.1111 -0.0194
   12UNL     C3  479   2.820   3.389   4.861 -0.0009  0.3966 -1.3126
   12UNL     C4  480   2.683   3.247   4.792 -0.5507 -0.5578  0.1046
   12UNL     C5  481   2.554   3.171   4.796  0.9355 -0.1602  0.3963
   12UNL     N6  482   2.729   3.288   4.682  0.5365  0.4330 -0.1601
   12UNL     N7  483   2.728   3.306   4.910 -0.3187  0.0014 -0.0886
   12UNL     H8  484   2.569   3.071   4.837  0.6669  0.0537  1.0237
   12UNL     H9  485   2.512   3.158   4.695 -1.2255  2.6126  0.7847
   12UNL    H10  486   2.477   3.215   4.861  0.1905 -0.1436 -0.4672
   13UNL     H0  487   3.375   3.023   4.096 -1.5863 -1.3260 -1.1545
   13UNL     H1  488   3.370   3.266   4.246 -1.7372 -2.3879  1.7979
   13UNL     C2  489   3.313   3.112   4.090  0.1654  0.0408 -0.2293
   13UNL     C3  490   3.314   3.234   4.159 -0.7239  0.1021  0.1073
   13UNL     C4  491   3.171   3.229   4.005 -0.4932 -0.8819 -0.1314
   13UNL     C5  492   3.050   3.263   3.915  0.7334  0.2092  0.7341
   13UNL     N6  493   3.230   3.111   3.989 -0.0949  0.3388 -0.3112
   13UNL     N7  494   3.217   3.307   4.108 -0.7218 -0.2396 -0.1495
   13UNL     H8  495   2.968   3.189   3.916  1.2581 -0.3802  1.9437
   13UNL     H9  496   3.080   3.265   3.809 -1.8800 -1.0769 -0.1157
   13UNL    H10  497   3.008   3.360   3.944  0.6257  0.6869 -0.9245
   14UNL     H0  498   2.679   3.506   4.301 -0.1911  0.3669 -0.2347
   14UNL     H1  499   2.874   3.601   4.143  0.2615  0.4913  0.3338
   14UNL     C2  500   2.783   3.476   4.308 -0.2278  0.3921  0.4856
   14UNL     C3  501   2.879   3.528   4.222  0.0455 -0.4162 -0.4698
   14UNL     C4  502   2.946   3.373   4.342 -0.0055  0.1529  0.2618
   14UNL     C5  503   3.034   3.268   4.403  0.1169 -0.5079  0.4055
   14UNL     N6  504   2.825   3.386   4.391 -0.2089 -0.1648  0.2212
   14UNL     N7  505   2.989   3.460   4.243  0.1849  0.0482 -0.1662
   14UNL     H8  506   3.116   3.241   4.335  1.2270  2.2182  0.5201
   14UNL     H9  507   3.075   3.326   4.487  0.5155 -1.1718  0.6826
   14UNL    H10  508   2.974   3.182   4.436  0.3871 -0.6825  0.4554
   15UNL     H0  509   2.697   4.056   4.013 -0.6991 -0.2973 -0.9754
   15UNL     H1  510   2.938   3.911   4.044  0.1802 -0.4044 -0.6169
   15UNL     C2  511   2.794   4.071   3.968 -0.3269  0.5775  0.0604
   15UNL     C3  512   2.916   4.002   3.991 -0.0821 -0.0867  0.0249
   15UNL     C4  513   2.928   4.169   3.869  0.2416  0.3498 -0.1252
   15UNL     C5  514   2.983   4.277   3.777 -1.1816 -0.5260 -0.6044
   15UNL     N6  515   2.805   4.182   3.904 -0.4869 -0.5563 -0.3555
   15UNL     N7  516   3.005   4.073   3.925  0.4995  0.1681 -0.2821
   15UNL     H8  517   2.927   4.269   3.683 -0.6381 -0.7918 -0.9097
   15UNL     H9  518   3.083   4.249   3.744 -1.1390 -1.1639  0.0576
   15UNL    H10  519   2.975   4.375   3.825 -2.7370 -0.2899 -1.2759
   16UNL     H0  520   3.218   3.748   3.786  0.9843  0.2879 -0.2441
   16UNL     H1  521   3.247   3.497   3.912  0.0497 -0.0942 -0.1169
   16UNL     C2  522   3.205   3.729   3.891  0.9979  0.7053 -0.1662
   16UNL     C3  523   3.222   3.595   3.951  0.5034 -0.1085  0.2153
   16UNL     C4  524   3.165   3.746   4.076  1.0360  0.3594 -0.7088
   16UNL     C5  525   3.126   3.821   4.198  0.4328  0.0020 -0.0278
   16UNL     N6  526   3.155   3.817   3.965  0.3185 -0.2575 -0.0657
   16UNL     N7  527   3.201   3.610   4.078  0.3208 -0.3174 -0.0536
   16UNL     H8  528   3.146   3.929   4.193 -1.2306  0.3047 -1.8040
   16UNL     H9  529   3.176   3.785   4.288  2.3753 -1.9318 -1.7719
   16UNL    H10  530   3.019   3.806   4.217 -0.4599  1.9087 -2.7793
   17UNL     H0  531   3.172   4.213   4.083 -1.5495 -0.7229  0.0358
   17UNL     H1  532   3.398   4.277   4.247  0.9531 -0.7359  1.0572
   17UNL     C2  533   3.275   4.181   4.078 -1.3382 -0.0859  0.2857
   17UNL     C3  534   3.390   4.219   4.156  0.2732  0.4982  0.2892
   17UNL     C4  535   3.424   4.075   4.013 -0.0994 -0.0828  0.7089
   17UNL     C5  536   3.500   3.960   3.949  0.1430 -0.6393  0.3661
   17UNL     N6  537   3.294   4.080   3.993 -0.1346 -0.3559  0.6581
   17UNL     N7  538   3.486   4.141   4.110 -0.7867  0.1750  0.5445
   17UNL     H8  539   3.538   3.994   3.851 -1.0332 -0.8275 -0.1782
   17UNL     H9  540   3.435   3.874   3.927  0.4281 -0.6190 -0.6101
   17UNL    H10  541   3.575   3.914   4.014 -1.9264 -0.5385  3.0164
   18UNL     H0  542   1.945   3.568   4.589  0.2666  1.4156  0.6395
   18UNL     H1  543   1.721   3.500   4.462  0.3142 -0.2295 -0.0568
   18UNL     C2  544   1.935   3.560   4.482  0.2928  0.5309  0.6993
   18UNL     C3  545   1.819   3.522   4.419  0.0285  0.4273 -0.3950
   18UNL     C4  546   1.981   3.536   4.289  0.2768  0.0227  0.3227
   18UNL     C5  547   2.066   3.516   4.167 -0.2133 -0.7042 -0.0919
   18UNL     N6  548   2.041   3.560   4.403 -0.1086 -0.2889  0.0323
   18UNL     N7  549   1.845   3.507   4.287 -0.3661 -0.3730  0.1431
   18UNL     H8  550   2.110   3.416   4.179  1.2258 -0.1487 -0.5446
   18UNL     H9  551   2.152   3.584   4.168 -0.6859 -0.1075 -0.0697
   18UNL    H10  552   2.021   3.528   4.068  1.3175  0.5323 -0.6813
    1Co      Co  553   0.246   1.389   0.589  0.2174 -0.2655  0.2903
    2Co      Co  554   5.154   2.079   0.627 -0.0039 -0.1409  0.0624
    3Co      Co  555   5.620   1.180   0.867 -0.3615  0.0390 -0.0684
    4Co      Co  556   5.627   2.277   0.316 -0.0197 -0.0016 -0.0638
    5Co      Co  557   5.140   1.545   0.875 -0.1192 -0.2219 -0.0102
    6Co      Co  558   0.228   1.910   0.313  0.0276  0.1371  0.0186
    7UNL     H0  559   5.374   1.631   0.715 -1.0817  0.1982 -1.5587
    7UNL     H1  560   5.388   1.886   0.609 -1.6862 -0.7477 -1.9813
    7UNL     C2  561   5.296   1.706   0.718 -1.3030 -0.0762 -0.1687
    7UNL     C3  562   5.307   1.834   0.660 -0.7666 -0.4131 -0.0735
    7UNL     C4  563   5.127   1.809   0.759  0.5619 -0.6183  0.7338
    7UNL     C5  564   4.994   1.846   0.816  0.0876  0.1868 -0.4026
    7UNL     N6  565   5.176   1.688   0.768  0.3157 -0.5529 -0.2494
    7UNL     N7  566   5.200   1.908   0.687 -0.8769 -0.4009 -0.0187
    7UNL     H8  567   4.916   1.789   0.764 -2.6857  1.0649  2.4840
    7UNL     H9  568   4.977   1.954   0.802  2.2144  1.0394  2.6816
    7UNL    H10  569   4.974   1.823   0.921 -2.3140 -1.3671 -1.1205
    8UNL     H0  570   5.695   2.480   0.137 -2.2374  1.0059 -0.9641
    8UNL     H1  571   5.669   2.479  -0.124 -0.4925  0.6157  0.3572
    8UNL     C2  572   5.670   2.392   0.078  0.0126 -0.3428 -0.0346
    8UNL     C3  573   5.658   2.393  -0.060  0.6361 -0.2471 -0.5751
    8UNL     C4  574   5.618   2.208   0.020  0.8958 -0.6709 -0.0211
    8UNL     C5  575   5.604   2.059   0.027 -0.3441 -0.6050  0.1524
    8UNL     N6  576   5.632   2.278   0.131 -0.5493 -0.1816  0.0319
    8UNL     N7  577   5.624   2.273  -0.103  0.0509  0.5137 -0.1994
    8UNL     H8  578   5.697   2.022   0.072 -0.7712 -1.4810  0.3496
    8UNL     H9  579   5.589   2.010  -0.070  0.5879 -1.5129  0.4515
    8UNL    H10  580   5.520   2.024   0.089 -0.4170 -0.6664  0.0186
    9UNL     H0  581   5.227   2.088   0.905  0.7484 -0.4058 -0.6626
    9UNL     H1  582   5.284   2.316   1.043  0.7066 -3.6477  0.3638
    9UNL     C2  583   5.214   2.190   0.871  0.1826 -0.2352  0.0576
    9UNL     C3  584   5.239   2.308   0.945  0.2482 -0.3310  0.1834
    9UNL     C4  585   5.176   2.333   0.752 -0.2313  0.0165 -0.1170
    9UNL     C5  586   5.136   2.404   0.625  0.4260  0.9021  0.2694
    9UNL     N6  587   5.151   2.204   0.757  0.2443 -0.4416 -0.7682
    9UNL     N7  588   5.216   2.405   0.858 -0.9350  0.1336  0.3721
    9UNL     H8  589   5.140   2.341   0.535  3.0254  2.1178 -0.5632
    9UNL     H9  590   5.203   2.487   0.600 -0.0731  1.4475  0.7084
    9UNL    H10  591   5.036   2.443   0.649  0.6690  2.1075 -0.6436
   10UNL     H0  592   5.366   1.107   0.790  0.0916  0.5112 -1.2184
   10UNL     H1  593   5.135   1.274   0.784  0.4892 -1.4333 -1.6654
   10UNL     C2  594   5.355   1.211   0.819 -0.4523  0.0476  0.3022
   10UNL     C3  595   5.237   1.294   0.814 -0.0853 -0.0927 -0.5008
   10UNL     C4  596   5.415   1.394   0.877  0.7945  0.3519 -0.1024
   10UNL     C5  597   5.492   1.501   0.952 -0.4203  1.1373  0.6292
   10UNL     N6  598   5.467   1.278   0.843  0.0275  0.0106 -1.1075
   10UNL     N7  599   5.278   1.416   0.854  0.2827  0.5533  0.0767
   10UNL     H8  600   5.472   1.598   0.906 -1.0407  0.3151 -0.9052
   10UNL     H9  601   5.600   1.490   0.935 -0.4808  1.6719 -0.1757
   10UNL    H10  602   5.476   1.495   1.060 -1.4582 -0.2953  0.4214
   11UNL     H0  603   5.157   2.116   0.351  0.5642 -1.0027 -1.6693
   11UNL     H1  604   5.352   2.228   0.199  1.4671  3.4677  1.0415
   11UNL     C2  605   5.260   2.131   0.381 -0.2277  0.7718  0.3584
   11UNL     C3  606   5.356   2.193   0.301 -0.4305  0.1445  0.1149
   11UNL     C4  607   5.409   2.174   0.505  0.2191  0.4841  0.4041
   11UNL     C5  608   5.492   2.183   0.636  0.6917 -0.3137 -0.2931
   11UNL     N6  609   5.285   2.122   0.510 -0.1008 -0.2312 -1.1774
   11UNL     N7  610   5.457   2.220   0.385 -0.6431 -0.0147  0.4222
   11UNL     H8  611   5.595   2.174   0.600  0.0641 -0.2263 -2.2747
   11UNL     H9  612   5.469   2.102   0.706  2.7764  1.3861  2.5732
   11UNL    H10  613   5.483   2.278   0.688 -0.4100 -1.0539  0.9237
   12UNL     H0  614   5.811   1.313   1.014 -0.4865  0.7844 -0.6418
   12UNL     H1  615   5.832   1.315   1.293 -0.1891  1.5108 -1.0866
   12UNL     C2  616   5.753   1.258   1.088  0.1170  0.7669 -0.1786
   12UNL     C3  617   5.756   1.270   1.231  0.0583 -0.0848 -0.2839
   12UNL     C4  618   5.597   1.167   1.162 -0.0236 -0.4461 -0.1310
   12UNL     C5  619   5.458   1.105   1.162 -0.6790 -0.3555 -0.0090
   12UNL     N6  620   5.650   1.191   1.047 -0.6966  0.6592  0.0989
   12UNL     N7  621   5.659   1.201   1.283 -0.0244 -0.1348  0.3550
   12UNL     H8  622   5.397   1.132   1.249  0.0691  0.8411  0.1733
   12UNL     H9  623   5.462   1.000   1.132 -0.1900 -0.7001  1.2185
   12UNL    H10  624   5.395   1.155   1.087 -2.1275  1.5783  2.3487
   13UNL     H0  625   0.428   0.943   0.445  1.1365  0.9414 -0.1160
   13UNL     H1  626   0.469   1.194   0.572  0.0367 -1.1828 -0.6015
   13UNL     C2  627   0.367   1.032   0.442 -0.3933 -0.0121  1.0553
   13UNL     C3  628   0.389   1.155   0.511 -0.5604 -0.0437 -0.5776
   13UNL     C4  629   0.209   1.155   0.403  0.2103  0.3642  0.0375
   13UNL     C5  630   0.073   1.207   0.359  0.2900 -1.0447  0.3465
   13UNL     N6  631   0.259   1.037   0.364 -0.1148 -0.1844 -0.2905
   13UNL     N7  632   0.289   1.232   0.482 -0.5134 -0.5240  0.0954
   13UNL     H8  633   0.048   1.163   0.262 -0.4279  0.8473 -0.3874
   13UNL     H9  634   0.071   1.317   0.350 -0.3303 -0.9592  1.4069
   13UNL    H10  635  -0.006   1.192   0.433  0.4922 -0.9299  0.5890
   14UNL     H0  636   5.631   1.367   0.653  0.4603  1.0398 -0.9086
   14UNL     H1  637   5.850   1.496   0.565 -1.3068 -1.4604 -1.9385
   14UNL     C2  638   5.734   1.337   0.669  0.4355  0.6986 -1.3588
   14UNL     C3  639   5.843   1.406   0.624 -0.3222 -0.1260  0.3499
   14UNL     C4  640   5.893   1.240   0.739 -0.0183  1.1231  0.4833
   14UNL     C5  641   5.981   1.125   0.781 -0.4473 -0.1161 -0.3606
   14UNL     N6  642   5.762   1.230   0.751 -0.4008 -0.0258  0.0184
   14UNL     N7  643   5.951   1.343   0.665  0.0525 -0.0549 -0.2959
   14UNL     H8  644   6.012   1.140   0.885 -1.9531  0.6393  0.0123
   14UNL     H9  645   5.933   1.027   0.774  0.5801 -0.5434 -1.8238
   14UNL    H10  646   6.074   1.125   0.723 -0.3744  3.3722 -0.4819
   15UNL     H0  647   5.626   2.005   0.410 -0.9345  1.0635 -1.6401
   15UNL     H1  648   5.854   1.823   0.396 -1.4459 -0.2366 -1.3395
   15UNL     C2  649   5.730   2.021   0.389 -0.4132  0.4902  0.2816
   15UNL     C3  650   5.837   1.929   0.381 -0.2067  0.1507 -0.2227
   15UNL     C4  651   5.895   2.127   0.342  0.0093  0.3652  0.0679
   15UNL     C5  652   5.989   2.244   0.308 -1.2972 -0.1473 -0.3100
   15UNL     N6  653   5.762   2.146   0.352 -0.6272 -0.5108 -0.0732
   15UNL     N7  654   5.943   2.000   0.350 -0.4157 -0.5259  0.1969
   15UNL     H8  655   5.942   2.318   0.241 -1.2532  1.9856  1.8646
   15UNL     H9  656   6.090   2.229   0.270 -1.7979 -1.0388 -1.3401
   15UNL    H10  657   5.998   2.309   0.396 -1.7401  0.0546 -0.4070
   16UNL     H0  658   0.276   1.661   0.173  2.2137  2.2163  0.3960
   16UNL     H1  659   0.346   1.432   0.295 -1.4012 -0.7556  0.2207
   16UNL     C2  660   0.259   1.634   0.277  0.3210 -0.6855 -0.5423
   16UNL     C3  661   0.300   1.519   0.342 -0.2622  0.4217 -0.7852
   16UNL     C4  662   0.202   1.655   0.465  0.7866 -0.6560  0.2802
   16UNL     C5  663   0.170   1.730   0.593 -0.7929  0.0630  0.7902
   16UNL     N6  664   0.210   1.726   0.356  0.1888 -0.4977  0.0954
   16UNL     N7  665   0.266   1.530   0.466 -0.4284 -0.1392  0.5132
   16UNL     H8  666   0.082   1.796   0.589 -1.7459 -1.2296 -0.8324
   16UNL     H9  667   0.253   1.798   0.614  1.0904 -1.8023 -0.2846
   16UNL    H10  668   0.159   1.657   0.674  1.1471 -0.3101  0.7530
   17UNL     H0  669   0.267   2.124   0.503 -0.4150  0.2872  1.0332
   17UNL     H1  670   0.509   2.229   0.563 -2.3506  0.2104  0.5965
   17UNL     C2  671   0.362   2.074   0.489 -0.9471 -0.6681  0.7648
   17UNL     C3  672   0.486   2.132   0.520 -0.1766  0.2867 -0.9534
   17UNL     C4  673   0.508   1.965   0.401  0.1177 -0.3238 -0.6942
   17UNL     C5  674   0.578   1.851   0.328  0.2414  0.0424  0.3051
   17UNL     N6  675   0.377   1.967   0.412 -0.0842  0.6819  0.4744
   17UNL     N7  676   0.578   2.058   0.475 -0.6299  0.1926 -0.5059
   17UNL     H8  677   0.528   1.822   0.234  0.1267  1.8649 -0.2432
   17UNL     H9  678   0.596   1.757   0.380 -2.4360 -0.4227  0.5448
   17UNL    H10  679   0.675   1.874   0.283 -1.3665  0.9555 -3.0507
   18UNL     H0  680   4.881   1.519   1.025  0.4441 -0.9810  0.2793
   18UNL     H1  681   4.652   1.432   0.902  0.3565  1.3007  1.3958
   18UNL     C2  682   4.869   1.487   0.923 -0.0139  0.5979 -0.2012
   18UNL     C3  683   4.754   1.433   0.867  0.0890  0.3723  0.5594
   18UNL     C4  684   4.910   1.429   0.734 -0.3101 -0.1915  0.5517
   18UNL     C5  685   4.973   1.436   0.592  0.1040  0.8336 -0.8395
   18UNL     N6  686   4.965   1.490   0.839 -0.0284 -0.4760 -0.0846
   18UNL     N7  687   4.778   1.399   0.741 -0.3984 -0.6301  0.2910
   18UNL     H8  688   5.079   1.408   0.594 -0.5535 -2.0647 -1.6891
   18UNL     H9  689   4.970   1.535   0.546  2.3542  1.2735 -0.1656
   18UNL    H10  690   4.934   1.354   0.530 -0.0547 -1.4372  2.0715
    1Co      Co  691   5.653   0.704   1.801  0.0086 -0.0642 -0.0980
    2Co      Co  692   4.666   1.382   1.805 -0.2164 -0.1582 -0.2916
    3Co      Co  693   5.169   0.540   2.104  0.2064  0.1321 -0.1179
    4Co      Co  694   5.146   1.568   1.468 -0.1722  0.0969 -0.1622
    5Co      Co  695   4.655   0.855   2.090  0.2311 -0.0838 -0.1051
    6Co      Co  696   5.623   1.186   1.474 -0.1060  0.0579  0.1855
    7UNL     H0  697   4.849   0.947   1.925  1.4404  1.7438 -0.2264
    7UNL     H1  698   4.852   1.171   1.770  0.2929  0.2336 -0.2226
    7UNL     C2  699   4.773   1.024   1.921  0.1342  0.5225  0.1652
    7UNL     C3  700   4.780   1.138   1.844  0.0402 -0.1365 -0.6314
    7UNL     C4  701   4.611   1.129   1.969  0.0608 -0.6851  0.3548
    7UNL     C5  702   4.490   1.176   2.040  0.6642 -0.2050  0.2313
    7UNL     N6  703   4.671   1.019   2.002 -0.0455 -0.0618  0.1100
    7UNL     N7  704   4.672   1.210   1.876  0.0803 -0.3763 -0.2338
    7UNL     H8  705   4.452   1.111   2.120  0.9759  1.0984  1.4930
    7UNL     H9  706   4.410   1.193   1.968 -0.1830 -2.4721  0.5563
    7UNL    H10  707   4.522   1.270   2.086  0.5811 -0.3808  0.6590
    8UNL     H0  708   5.122   1.792   1.319 -3.8999 -1.5747  0.6631
    8UNL     H1  709   5.170   1.812   1.035 -0.1076  0.2934  0.4713
    8UNL     C2  710   5.135   1.717   1.242 -0.1458 -0.0663 -0.3818
    8UNL     C3  711   5.159   1.728   1.102  0.5216  0.1099  0.3551
    8UNL     C4  712   5.114   1.537   1.166 -0.4609 -0.8156  0.5324
    8UNL     C5  713   5.122   1.391   1.173 -1.2312  0.6550  0.1399
    8UNL     N6  714   5.121   1.596   1.283 -0.0433 -0.2010 -0.4104
    8UNL     N7  715   5.144   1.605   1.049  0.0781  1.5554  0.2769
    8UNL     H8  716   5.226   1.362   1.195 -0.2115  1.9763 -2.5202
    8UNL     H9  717   5.113   1.347   1.073  0.7500 -1.5994  0.8417
    8UNL    H10  718   5.052   1.341   1.241  0.1972 -1.0469  0.4541
    9UNL     H0  719   4.737   1.402   2.053 -1.3453  0.0499 -0.7253
    9UNL     H1  720   4.693   1.621   2.223  0.9445 -2.0584  0.0462
    9UNL     C2  721   4.711   1.504   2.029  0.4951  0.7547  0.1317
    9UNL     C3  722   4.687   1.612   2.116  0.6387  0.7526 -0.2270
    9UNL     C4  723   4.650   1.656   1.921  0.4988 -0.0471  0.2774
    9UNL     C5  724   4.608   1.739   1.799  0.9409  0.1968  0.3098
    9UNL     N6  725   4.678   1.531   1.905 -0.2692  0.1282  0.0741
    9UNL     N7  726   4.649   1.713   2.043 -0.0850 -0.2875 -0.2063
    9UNL     H8  727   4.680   1.728   1.718 -0.6874 -2.2570 -0.9255
    9UNL     H9  728   4.613   1.847   1.818  2.0874  0.2716 -0.3848
    9UNL    H10  729   4.510   1.714   1.756  1.6003  0.2283 -1.2633
   10UNL     H0  730   4.939   0.474   1.987  0.3226  0.4742 -1.3807
   10UNL     H1  731   4.687   0.601   2.003 -0.3261 -0.3620  0.5149
   10UNL     C2  732   4.911   0.570   2.027 -0.0309 -0.3144  0.3694
   10UNL     C3  733   4.785   0.633   2.036 -0.1007  0.0446 -0.4940
   10UNL     C4  734   4.942   0.750   2.115  0.2109  0.6044 -0.3771
   10UNL     C5  735   5.016   0.875   2.165  0.2360  1.0583  0.4863
   10UNL     N6  736   5.006   0.637   2.087  0.7304 -0.0442  0.4535
   10UNL     N7  737   4.806   0.750   2.097  0.2729 -0.3036  0.0158
   10UNL     H8  738   5.120   0.850   2.186  0.1509  0.9653  0.8033
   10UNL     H9  739   4.971   0.918   2.255  1.8710  0.3598  1.6744
   10UNL    H10  740   5.012   0.949   2.084  1.2315 -1.1494 -1.7242
   11UNL     H0  741   4.685   1.430   1.526 -0.0933 -1.0116  0.7429
   11UNL     H1  742   4.915   1.546   1.398  0.3001 -0.9963 -0.2981
   11UNL     C2  743   4.785   1.451   1.561 -0.0578  0.1078  0.0060
   11UNL     C3  744   4.898   1.509   1.498 -0.1134 -0.7651 -0.2765
   11UNL     C4  745   4.948   1.440   1.687 -0.3523  0.6897  0.4835
   11UNL     C5  746   5.037   1.417   1.813 -0.1846  0.5427 -0.1754
   11UNL     N6  747   4.817   1.430   1.688  0.1523 -0.1949 -0.6565
   11UNL     N7  748   5.005   1.494   1.570 -0.2712  0.4295 -0.4533
   11UNL     H8  749   4.978   1.424   1.904 -0.8015  1.7751 -0.6519
   11UNL     H9  750   5.118   1.490   1.821 -0.0664  0.2930  0.9953
   11UNL    H10  751   5.079   1.315   1.813  0.2805  0.7281 -0.8350
   12UNL     H0  752   5.350   0.683   2.264  0.5941 -0.3538 -0.9281
   12UNL     H1  753   5.329   0.692   2.551 -0.0561 -0.5382 -0.1203
   12UNL     C2  754   5.280   0.639   2.334  0.0441  0.4427 -0.9603
   12UNL     C3  755   5.272   0.639   2.476 -0.0398 -0.4043 -0.2290
   12UNL     C4  756   5.124   0.525   2.393  0.2858  0.1461  0.3721
   12UNL     C5  757   4.991   0.444   2.374  0.0414 -0.8785 -0.7661
   12UNL     N6  758   5.193   0.564   2.288 -0.2242  0.4104  0.3775
   12UNL     N7  759   5.172   0.557   2.514  0.0223 -0.1466 -0.0582
   12UNL     H8  760   5.015   0.360   2.308  0.9452 -0.2465 -1.2730
   12UNL     H9  761   4.905   0.497   2.332  0.3929 -1.1486 -1.8525
   12UNL    H10  762   4.971   0.401   2.473  3.8771 -1.0666  0.0873
   13UNL     H0  763   5.811   0.232   1.680 -0.5297  0.5078 -1.9133
   13UNL     H1  764   5.858   0.470   1.819  1.1122 -1.1423 -1.0981
   13UNL     C2  765   5.749   0.320   1.690 -0.2398  0.5031  0.3179
   13UNL     C3  766   5.780   0.447   1.747 -0.5291 -0.3220  0.3519
   13UNL     C4  767   5.597   0.445   1.641  0.6926 -0.4100  0.4938
   13UNL     C5  768   5.449   0.471   1.607 -0.2169  0.4423 -0.4847
   13UNL     N6  769   5.632   0.320   1.627  0.0078  0.0927 -0.4692
   13UNL     N7  770   5.674   0.527   1.715 -0.4323 -0.0993 -0.4428
   13UNL     H8  771   5.388   0.382   1.588 -1.2862  0.8785  0.7447
   13UNL     H9  772   5.437   0.524   1.512 -0.5227  0.7212 -0.2932
   13UNL    H10  773   5.388   0.524   1.680 -0.8373 -2.0380  0.9283
   14UNL     H0  774   5.175   0.728   1.931  0.2118  1.5304  3.2917
   14UNL     H1  775   5.384   0.840   1.785  0.3745 -0.0150  0.1460
   14UNL     C2  776   5.281   0.703   1.933  0.2984  1.1079 -0.2505
   14UNL     C3  777   5.380   0.760   1.859 -0.2902 -0.1807 -0.0562
   14UNL     C4  778   5.444   0.603   1.977  0.1350 -0.0289 -0.4188
   14UNL     C5  779   5.518   0.476   2.019  0.8494 -0.8250  0.0785
   14UNL     N6  780   5.316   0.604   2.012 -0.1348  0.4497  0.3026
   14UNL     N7  781   5.488   0.692   1.886  0.3688  0.3110  0.5012
   14UNL     H8  782   5.577   0.482   2.112  1.8380 -0.4277 -0.5557
   14UNL     H9  783   5.455   0.393   2.056  1.7119 -0.4020  2.7643
   14UNL    H10  784   5.572   0.432   1.934 -0.1257 -0.6189 -0.6599
   15UNL     H0  785   5.146   1.299   1.538  0.9998 -0.1084 -0.2936
   15UNL     H1  786   5.346   1.119   1.554 -2.2558 -0.0757 -0.2543
   15UNL     C2  787   5.248   1.326   1.514  0.7128  0.5021 -0.8507
   15UNL     C3  788   5.349   1.225   1.531  0.5302  0.0235  0.2118
   15UNL     C4  789   5.412   1.405   1.462  0.4394 -0.5076 -0.3563
   15UNL     C5  790   5.500   1.519   1.412  0.4228  0.3914  0.7275
   15UNL     N6  791   5.284   1.442   1.466  0.3019  0.0016 -0.0424
   15UNL     N7  792   5.456   1.278   1.490  0.4131  0.5060 -0.4289
   15UNL     H8  793   5.551   1.476   1.325  0.5201  1.3623  0.2963
   15UNL     H9  794   5.577   1.538   1.488 -0.3512 -1.0545  1.9285
   15UNL    H10  795   5.447   1.611   1.384  0.4568  0.1951 -0.0033
   16UNL     H0  796   5.705   0.929   1.357  0.7028  1.4582  0.0790
   16UNL     H1  797   5.749   0.700   1.507 -3.1461 -2.9130  1.0939
   16UNL     C2  798   5.680   0.917   1.461  0.1199 -0.3069 -0.2379
   16UNL     C3  799   5.705   0.795   1.535  0.3315 -0.8606  0.1585
   16UNL     C4  800   5.620   0.947   1.653  0.2081 -0.3932 -0.3319
   16UNL     C5  801   5.597   1.023   1.779  0.3554 -0.2002  0.1053
   16UNL     N6  802   5.619   1.009   1.533  0.1619  0.2743 -0.0043
   16UNL     N7  803   5.667   0.820   1.660  0.6685 -0.6026  0.3250
   16UNL     H8  804   5.679   1.089   1.810 -0.3519  0.3442  0.8336
   16UNL     H9  805   5.583   0.958   1.866 -2.9416  1.3292  0.8725
   16UNL    H10  806   5.509   1.088   1.772  0.3186 -0.3353 -0.8466
   17UNL     H0  807   5.622   1.352   1.671 -0.5406 -1.0185 -0.1234
   17UNL     H1  808   5.825   1.482   1.810 -0.0884  0.2958 -0.2737
   17UNL     C2  809   5.729   1.334   1.663 -0.1962  0.7641  0.1640
   17UNL     C3  810   5.831   1.401   1.738 -0.1795  0.3271 -0.3159
   17UNL     C4  811   5.904   1.263   1.603  0.3342  0.5916  0.0364
   17UNL     C5  812   5.999   1.173   1.518  0.5706  0.4240  0.0093
   17UNL     N6  813   5.774   1.240   1.580  0.0738 -0.1821 -0.3938
   17UNL     N7  814   5.950   1.360   1.692 -0.1863 -0.2442 -0.2119
   17UNL     H8  815   5.985   1.065   1.533  3.9458  0.0230  1.2509
   17UNL     H9  816   6.104   1.180   1.549  1.1007  1.4612 -1.8796
   17UNL    H10  817   5.993   1.188   1.410  0.1509  0.1145 -0.0119
   18UNL     H0  818   4.405   0.810   2.182  0.0099 -1.1201 -0.4188
   18UNL     H1  819   4.176   0.755   2.065 -1.0569 -0.1758 -1.8188
   18UNL     C2  820   4.400   0.778   2.079  0.2983 -0.4934 -0.6302
   18UNL     C3  821   4.274   0.765   2.020  0.2409 -0.3442  0.7901
   18UNL     C4  822   4.432   0.793   1.892 -0.1680 -0.0573  0.3395
   18UNL     C5  823   4.508   0.792   1.761 -0.3948 -0.8803 -0.0749
   18UNL     N6  824   4.499   0.801   2.004 -0.1862 -0.1585 -0.2681
   18UNL     N7  825   4.297   0.767   1.888  0.4429 -0.0057 -0.1139
   18UNL     H8  826   4.600   0.851   1.760  1.4156 -3.5063 -1.6285
   18UNL     H9  827   4.447   0.829   1.677 -0.2592  3.6590  1.5913
   18UNL    H10  828   4.539   0.689   1.738  1.9656 -0.4210  0.7706
    1Co      Co  829   5.157   0.016   2.985 -0.1258  0.1956  0.2142
    2Co      Co  830   4.167   0.698   3.023  0.2543  0.1729 -0.1045
    3Co      Co  831   2.724   5.374   3.307  0.3439  0.1676 -0.1953
    4Co      Co  832   4.622   0.877   2.683  0.4017  0.1109 -0.0613
    5Co      Co  833   4.179   0.166   3.303 -0.2167  0.0866  0.1100
    6Co      Co  834   5.135   0.558   2.695 -0.0820  0.1554 -0.1599
    7UNL     H0  835   4.375   0.240   3.104  1.0108  0.2618 -0.9525
    7UNL     H1  836   4.386   0.483   2.961 -0.1350 -1.4406 -1.1872
    7UNL     C2  837   4.306   0.323   3.110 -0.0465 -0.6866  0.2907
    7UNL     C3  838   4.319   0.450   3.039  0.4846 -0.4813 -0.2215
    7UNL     C4  839   4.172   0.447   3.186  0.4092  0.4405  0.5063
    7UNL     C5  840   4.055   0.495   3.267 -0.4334 -0.5770  0.0386
    7UNL     N6  841   4.211   0.323   3.200 -0.3222  0.1262  0.3971
    7UNL     N7  842   4.226   0.533   3.090  0.1250  0.3238  0.3223
    7UNL     H8  843   4.048   0.447   3.365 -3.0533  2.5918  1.6104
    7UNL     H9  844   3.954   0.481   3.226 -0.9152 -0.0257  0.9836
    7UNL    H10  845   4.068   0.602   3.286 -2.0031  0.0615 -2.1402
    8UNL     H0  846   4.675   1.114   2.501 -1.3838  0.9890 -1.1161
    8UNL     H1  847   4.712   1.078   2.234  1.3759  0.5338  1.9359
    8UNL     C2  848   4.658   1.024   2.444  0.8757  0.0478 -0.4042
    8UNL     C3  849   4.672   1.007   2.306 -0.5039 -0.1585  0.3116
    8UNL     C4  850   4.623   0.828   2.398  0.6095 -0.0308 -0.0049
    8UNL     C5  851   4.581   0.686   2.412  0.1165 -1.0902 -0.4049
    8UNL     N6  852   4.620   0.910   2.502  0.0149  0.2500 -0.6605
    8UNL     N7  853   4.656   0.884   2.276 -0.4217  0.1591 -0.0698
    8UNL     H8  854   4.646   0.610   2.366  0.0707 -1.6606  0.4353
    8UNL     H9  855   4.482   0.678   2.364 -0.2561  2.3908 -0.4663
    8UNL    H10  856   4.569   0.650   2.515 -0.1576 -0.8807 -0.3624
    9UNL     H0  857   4.272   0.722   3.295 -1.3195 -0.7724  0.1547
    9UNL     H1  858   4.249   0.973   3.444  0.6572  1.0764 -0.2688
    9UNL     C2  859   4.231   0.818   3.267  1.5090  0.7143  0.7073
    9UNL     C3  860   4.221   0.944   3.344 -0.2577  0.7683  0.0608
    9UNL     C4  861   4.144   0.961   3.150 -0.3845 -0.4159  0.0668
    9UNL     C5  862   4.113   1.028   3.015  0.1055  0.9261 -0.5465
    9UNL     N6  863   4.157   0.828   3.153 -0.5023 -0.1131 -0.0545
    9UNL     N7  864   4.169   1.031   3.261  0.0334  0.1066 -0.6493
    9UNL     H8  865   4.207   1.042   2.960  0.5671  2.2382  0.5322
    9UNL     H9  866   4.089   1.135   3.023 -0.6855  0.7224 -0.0872
    9UNL    H10  867   4.033   0.975   2.961 -0.2575  2.3853 -1.5125
   10UNL     H0  868   2.485   5.292   3.195  2.7124 -0.6119  1.6461
   10UNL     H1  869   2.236   5.408   3.220  1.0860 -3.3218  1.4981
   10UNL     C2  870   2.466   5.393   3.230  0.5459 -0.4905  0.3224
   10UNL     C3  871   2.334   5.451   3.235  0.2898 -0.6386 -0.3287
   10UNL     C4  872   2.485   5.581   3.289 -0.7458 -0.4532  0.2681
   10UNL     C5  873   2.555   5.692   3.368  0.6030 -1.3325  0.2851
   10UNL     N6  874   2.560   5.473   3.281  0.0089  0.0298  0.8180
   10UNL     N7  875   2.346   5.571   3.279  0.1639 -0.2270 -0.0708
   10UNL     H8  876   2.663   5.702   3.353  0.7734 -0.2807  1.9737
   10UNL     H9  877   2.534   5.677   3.474 -3.0207 -2.9751 -0.4907
   10UNL    H10  878   2.505   5.788   3.346  1.9934 -0.4571  0.8395
   11UNL     H0  879   4.157   0.758   2.738  0.8591 -0.4464 -0.8741
   11UNL     H1  880   4.348   0.783   2.581 -3.8255  0.5564  0.6841
   11UNL     C2  881   4.258   0.758   2.776  0.6022  1.1824 -0.1252
   11UNL     C3  882   4.357   0.791   2.688 -0.3842 -0.3530  0.5689
   11UNL     C4  883   4.422   0.791   2.881  0.3910  0.3026  0.0210
   11UNL     C5  884   4.510   0.807   3.005 -0.0690 -1.0911  0.3977
   11UNL     N6  885   4.292   0.767   2.899  0.3384  0.0877 -0.3181
   11UNL     N7  886   4.467   0.815   2.755 -0.3492 -0.5246  0.5039
   11UNL     H8  887   4.598   0.871   2.998 -0.0270 -1.0960  0.8227
   11UNL     H9  888   4.558   0.710   3.026  1.3307 -0.9951 -1.9930
   11UNL    H10  889   4.450   0.838   3.092 -3.1229 -1.3783 -1.4423
   12UNL     H0  890   2.902   5.459   3.458  0.6945  1.1232  1.0901
   12UNL     H1  891   2.884   5.508   3.738 -1.4236  2.6377  0.1598
   12UNL     C2  892   2.829   5.426   3.531 -0.3196  1.1105  0.1020
   12UNL     C3  893   2.822   5.450   3.671  0.3810  0.0265  0.5842
   12UNL     C4  894   2.658   5.344   3.602  0.3176 -0.2134  0.5531
   12UNL     C5  895   2.535   5.256   3.605 -0.5294  0.3320 -0.0163
   12UNL     N6  896   2.729   5.350   3.488 -0.2396  0.0218 -0.2238
   12UNL     N7  897   2.716   5.388   3.713  0.5022  0.3841 -0.5788
   12UNL     H8  898   2.555   5.152   3.575 -0.8083  0.0848  0.6340
   12UNL     H9  899   2.459   5.295   3.536  0.4945 -1.7010 -2.4668
   12UNL    H10  900   2.483   5.258   3.702  0.1340 -1.2367  0.4015
   13UNL     H0  901   3.390   5.121   2.870 -0.1613  0.3599 -1.4730
   13UNL     H1  902   3.418   5.374   2.983 -1.9594 -1.1193  1.7937
   13UNL     C2  903   3.326   5.207   2.859 -0.0200  0.6259 -0.3242
   13UNL     C3  904   3.338   5.330   2.924 -0.7574 -0.5838 -0.3235
   13UNL     C4  905   3.159   5.298   2.821 -0.6892 -0.3356  0.3549
   13UNL     C5  906   3.027   5.339   2.749 -0.1514  0.0124  0.3735
   13UNL     N6  907   3.220   5.189   2.788  0.2922  0.0703  0.1029
   13UNL     N7  908   3.229   5.390   2.895  0.1895  0.1498  0.0475
   13UNL     H8  909   3.050   5.357   2.643  1.1518 -0.6741  0.5144
   13UNL     H9  910   3.001   5.438   2.789 -0.2002  0.4450 -0.6840
   13UNL    H10  911   2.946   5.265   2.749 -0.3896  0.1667 -2.3265
   14UNL     H0  912   4.701   0.081   3.141 -0.7343 -1.9989  0.5138
   14UNL     H1  913   4.914   0.145   2.977  2.3502 -0.3118  0.1287
   14UNL     C2  914   4.798   0.033   3.139  0.2254 -0.1425 -0.4557
   14UNL     C3  915   4.901   0.063   3.046 -0.4880 -0.6951 -0.7177
   14UNL     C4  916   4.929  -0.111   3.157  0.0308  0.0358  0.9417
   14UNL     C5  917   5.003  -0.220   3.223  1.0385  0.8448 -0.0797
   14UNL     N6  918   4.814  -0.081   3.208 -0.0305  0.1131 -0.4639
   14UNL     N7  919   4.998  -0.027   3.067  0.4990 -0.0715 -0.6764
   14UNL     H8  920   5.028  -0.302   3.154 -1.3084  0.8648 -1.0248
   14UNL     H9  921   5.094  -0.174   3.263  0.3156  1.4835  0.8695
   14UNL    H10  922   4.958  -0.268   3.311  1.1598  4.4967  2.1973
   15UNL     H0  923   4.645   0.629   2.814 -0.9569  0.0827 -2.1058
   15UNL     H1  924   4.865   0.450   2.824  0.6322 -1.9613 -3.0724
   15UNL     C2  925   4.744   0.637   2.772  0.0199  0.5392  0.1652
   15UNL     C3  926   4.859   0.548   2.777  0.1053 -0.9043 -0.9460
   15UNL     C4  927   4.899   0.736   2.691 -0.0929  0.2400 -0.3088
   15UNL     C5  928   4.972   0.837   2.616  0.1726 -0.1981  0.1318
   15UNL     N6  929   4.767   0.750   2.709  0.0247 -0.0899 -0.9670
   15UNL     N7  930   4.961   0.618   2.726  0.6784  0.2586  0.5181
   15UNL     H8  931   4.972   0.817   2.509 -1.1527  1.0541 -0.1177
   15UNL     H9  932   5.070   0.856   2.662 -0.4385  0.0374  1.3870
   15UNL    H10  933   4.925   0.935   2.620 -0.2879 -0.3953 -0.3780
   16UNL     H0  934   5.148   0.296   2.566 -0.6396 -2.1276 -0.9585
   16UNL     H1  935   5.167   0.053   2.682  4.1160 -0.9956  1.2183
   16UNL     C2  936   5.140   0.278   2.672  0.1253 -0.5496 -0.5886
   16UNL     C3  937   5.158   0.150   2.730  1.0412 -0.7193  0.3059
   16UNL     C4  938   5.134   0.302   2.870  0.4077  0.5467  0.2677
   16UNL     C5  939   5.105   0.355   3.006 -0.5117 -0.4487 -0.0751
   16UNL     N6  940   5.136   0.375   2.759  0.0307 -0.3776 -0.1126
   16UNL     N7  941   5.142   0.164   2.858  0.4574  0.4110 -0.1721
   16UNL     H8  942   4.998   0.376   3.022 -0.5106 -1.0995  0.8571
   16UNL     H9  943   5.151   0.454   3.012 -0.5203 -0.3419 -1.4587
   16UNL    H10  944   5.160   0.306   3.087 -0.0939  0.6879  0.3506
   17UNL     H0  945   5.149   0.743   2.914  0.7097  1.7848 -0.5047
   17UNL     H1  946   5.382   0.805   3.056 -0.9607 -0.3407  1.1210
   17UNL     C2  947   5.248   0.701   2.903  0.0671 -0.0411  0.2084
   17UNL     C3  948   5.365   0.740   2.971  0.2752 -0.1634  0.7212
   17UNL     C4  949   5.401   0.591   2.836 -0.1386  0.0971  0.3762
   17UNL     C5  950   5.481   0.492   2.752 -0.1903 -0.3827 -0.4908
   17UNL     N6  951   5.278   0.617   2.807  0.5337  0.0326  0.1220
   17UNL     N7  952   5.464   0.672   2.926  0.0376 -0.4956 -0.3239
   17UNL     H8  953   5.588   0.515   2.754 -0.3427  0.3415  1.1322
   17UNL     H9  954   5.434   0.487   2.653 -2.4513  1.4728  0.3910
   17UNL    H10  955   5.474   0.390   2.794  1.7449 -0.5281 -0.4525
   18UNL     H0  956   3.919   0.140   3.418  3.2876 -0.3002 -0.1127
   18UNL     H1  957   3.686   0.080   3.289  1.4256  1.3746  2.2101
   18UNL     C2  958   3.909   0.114   3.314  0.4613 -0.5652  0.1613
   18UNL     C3  959   3.786   0.082   3.250  0.5569 -0.4164 -0.3753
   18UNL     C4  960   3.951   0.076   3.130 -0.6279  0.4449 -0.3313
   18UNL     C5  961   4.043   0.085   3.004  0.5771  0.1277  0.0127
   18UNL     N6  962   4.016   0.103   3.240 -0.0783 -0.1554 -0.0556
   18UNL     N7  963   3.816   0.054   3.126 -0.1287 -0.2505  0.1093
   18UNL     H8  964   4.116   0.003   3.001 -1.9514 -2.2451 -0.2917
   18UNL     H9  965   4.100   0.179   3.004 -0.5918  0.8536 -0.7742
   18UNL    H10  966   3.995   0.068   2.907  0.6025 -2.2604  0.3559
    1Co      Co  967   2.695   4.844   4.210  0.0285  0.0267  0.0134
    2Co      Co  968   1.712   5.533   4.204 -0.4126 -0.1208  0.0582
    3Co      Co  969   2.216   4.672   4.521 -0.2179 -0.0296  0.2685
    4Co      Co  970   4.150   0.180   3.905 -0.0585 -0.0808  0.3169
    5Co      Co  971   1.722   5.017   4.514  0.0730 -0.1398  0.0801
    6Co      Co  972   2.676   5.368   3.898  0.0742 -0.0875 -0.3247
    7UNL     H0  973   1.959   5.127   4.370  0.1906 -1.6696 -4.0548
    7UNL     H1  974   1.951   5.344   4.207  0.3356  2.0039  0.8482
    7UNL     C2  975   1.875   5.193   4.352  1.0368  0.8547  0.0124
    7UNL     C3  976   1.876   5.307   4.275 -0.1731  0.2008 -0.5974
    7UNL     C4  977   1.693   5.281   4.373 -0.0802 -0.6570  0.4190
    7UNL     C5  978   1.560   5.305   4.431  0.2291 -0.1741  0.4138
    7UNL     N6  979   1.759   5.178   4.415  0.1227 -0.7545  0.2209
    7UNL     N7  980   1.757   5.366   4.287  0.7078  0.6996 -0.1086
    7UNL     H8  981   1.505   5.216   4.462 -0.9659  1.5518  3.6292
    7UNL     H9  982   1.489   5.353   4.363  0.0772 -1.3317 -0.2665
    7UNL    H10  983   1.565   5.378   4.513 -1.2134  0.9645 -0.4677
    8UNL     H0  984   4.183   0.406   3.732 -0.0413  0.2984 -0.4273
    8UNL     H1  985   4.258   0.393   3.468  0.5960 -1.4200 -1.6656
    8UNL     C2  986   4.182   0.317   3.671  0.2456  0.0864 -0.1257
    8UNL     C3  987   4.214   0.322   3.536 -0.1652  0.3499 -0.2198
    8UNL     C4  988   4.149   0.136   3.605 -0.3336  0.6229 -0.5043
    8UNL     C5  989   4.107  -0.006   3.606 -0.4766 -0.2285  0.1993
    8UNL     N6  990   4.139   0.198   3.718 -0.1569  0.1658  0.2081
    8UNL     N7  991   4.194   0.203   3.491 -0.0655  0.5620 -0.2206
    8UNL     H8  992   4.105  -0.038   3.501  2.6052  1.1352 -0.3677
    8UNL     H9  993   4.007  -0.024   3.648  0.0173  0.7947  1.9134
    8UNL    H10  994   4.180  -0.062   3.666  2.2059  2.4141 -0.3968
    9UNL     H0  995   3.742   0.055   4.500 -1.2305 -0.9386  0.0055
    9UNL     H1  996   3.692   0.292   4.622 -1.1105 -0.3006  0.3844
    9UNL     C2  997   3.701   0.140   4.449  0.9764 -0.0056 -0.3124
    9UNL     C3  998   3.680   0.262   4.519  0.3337 -0.2018  0.1647
    9UNL     C4  999   3.632   0.268   4.319 -0.0741  0.0934  0.0347
    9UNL     C5 1000   3.618   0.326   4.182  0.1799 -0.0156 -0.2576
    9UNL     N6 1001   3.673   0.143   4.318 -0.4401  0.7009 -0.6493
    9UNL     N7 1002   3.632   0.348   4.431  0.2663 -0.7951  0.3976
    9UNL     H8 1003   3.599   0.250   4.105  0.6881 -1.7258  1.2413
    9UNL     H9 1004   3.710   0.377   4.149  1.1546  0.8186  3.2886
    9UNL    H10 1005   3.539   0.403   4.185 -0.0010 -0.2207  0.3591
   10UNL     H0 1006   1.960   4.601   4.424  0.7009  0.3838 -0.1709
   10UNL     H1 1007   1.744   4.771   4.388  1.1920 -1.0299 -0.3449
   10UNL     C2 1008   1.946   4.701   4.463 -0.0338  0.0463  0.4480
   10UNL     C3 1009   1.838   4.786   4.441  0.3678  0.1511  0.8620
   10UNL     C4 1010   1.993   4.876   4.540  0.4677 -0.2258 -0.6110
   10UNL     C5 1011   2.070   4.972   4.626 -0.3702 -0.0612  0.1482
   10UNL     N6 1012   2.052   4.762   4.511  0.0068  0.2863  0.1452
   10UNL     N7 1013   1.864   4.900   4.491  0.4939  0.0930 -0.2820
   10UNL     H8 1014   2.177   4.970   4.606 -0.6534 -1.1939 -1.4304
   10UNL     H9 1015   2.052   4.951   4.732 -0.3709 -1.8336 -0.1674
   10UNL    H10 1016   2.028   5.073   4.616 -0.2770 -0.0976 -0.6710
   11UNL     H0 1017   3.672   0.033   3.923  0.3998 -1.2371 -1.5608
   11UNL     H1 1018   3.881   0.116   3.779 -0.1594 -4.9467 -0.5290
   11UNL     C2 1019   3.772   0.052   3.959 -0.4295  0.5790  0.0260
   11UNL     C3 1020   3.879   0.103   3.887 -0.1762  0.9186  0.4783
   11UNL     C4 1021   3.928   0.070   4.081 -1.4319 -0.1384 -0.1130
   11UNL     C5 1022   4.015   0.059   4.204 -0.7858 -0.0505 -0.6182
   11UNL     N6 1023   3.801   0.040   4.089 -0.5278 -0.0849 -0.3178
   11UNL     N7 1024   3.984   0.110   3.966  0.0605 -0.5078  0.2589
   11UNL     H8 1025   4.076   0.149   4.217 -0.0867 -0.4434 -1.0818
   11UNL     H9 1026   4.091  -0.017   4.182 -2.2970 -2.2077  1.1549
   11UNL    H10 1027   3.966   0.037   4.299 -1.0240  2.5412 -0.0576
   12UNL     H0 1028   2.399   4.782   4.681 -1.0227  2.6235  0.8760
   12UNL     H1 1029   2.358   4.865   4.939 -0.9883 -0.7026  1.6453
   12UNL     C2 1030   2.324   4.750   4.752 -0.2724  0.4042  0.7635
   12UNL     C3 1031   2.303   4.788   4.885 -0.7235  0.3386 -0.2118
   12UNL     C4 1032   2.158   4.650   4.819 -0.5965 -0.2267 -0.0399
   12UNL     C5 1033   2.036   4.559   4.822 -0.1041  0.1361 -0.2047
   12UNL     N6 1034   2.233   4.665   4.707 -0.1019 -0.5014 -0.9308
   12UNL     N7 1035   2.199   4.721   4.929 -0.6239  0.3632 -0.1820
   12UNL     H8 1036   2.052   4.458   4.863 -0.2999 -0.1650 -0.8451
   12UNL     H9 1037   2.005   4.536   4.719 -0.6952 -1.8329  0.3525
   12UNL    H10 1038   1.954   4.612   4.872  0.7665 -0.6844  2.2103
   13UNL     H0 1039   2.873   4.399   4.044  0.4712  0.7236  0.6604
   13UNL     H1 1040   2.908   4.613   4.212 -0.4075  0.4962  0.0983
   13UNL     C2 1041   2.814   4.490   4.050  0.8386  1.0117 -0.0091
   13UNL     C3 1042   2.834   4.598   4.135  0.3406  0.2833 -0.5991
   13UNL     C4 1043   2.659   4.621   4.014 -0.3861 -0.3304 -0.6573
   13UNL     C5 1044   2.539   4.694   3.951  0.2064 -0.1870 -0.0435
   13UNL     N6 1045   2.704   4.500   3.976 -0.2022 -0.5564  0.4208
   13UNL     N7 1046   2.737   4.687   4.112 -0.1307 -0.1954  0.5044
   13UNL     H8 1047   2.458   4.623   3.935 -2.3308  2.1439  1.4528
   13UNL     H9 1048   2.578   4.719   3.852  1.8472 -1.5300  0.2120
   13UNL    H10 1049   2.506   4.786   4.002  1.0369 -0.3030  0.7261
   14UNL     H0 1050   2.246   4.925   4.379  1.5124  2.4988 -4.2066
   14UNL     H1 1051   2.444   4.971   4.194 -3.6394 -0.1665 -0.0933
   14UNL     C2 1052   2.329   4.859   4.359  0.4784 -0.4001 -0.3761
   14UNL     C3 1053   2.429   4.885   4.258 -0.5674 -0.2685  0.6543
   14UNL     C4 1054   2.472   4.727   4.374 -0.0256 -0.0820 -0.2357
   14UNL     C5 1055   2.539   4.608   4.426  0.0033  0.6205 -0.7740
   14UNL     N6 1056   2.361   4.760   4.433  0.2361  1.1078 -0.5316
   14UNL     N7 1057   2.526   4.798   4.272 -0.0016  0.1216 -0.7801
   14UNL     H8 1058   2.552   4.538   4.343  0.2037 -0.5477  0.2262
   14UNL     H9 1059   2.644   4.618   4.453  0.1771  0.6242 -1.4360
   14UNL    H10 1060   2.484   4.542   4.494  3.2501 -2.2414 -0.6843
   15UNL     H0 1061   2.220   5.462   3.994 -1.2104  1.2102 -1.0815
   15UNL     H1 1062   2.435   5.295   3.952  1.3458 -0.2202 -0.7039
   15UNL     C2 1063   2.318   5.487   3.955 -0.2769 -0.3421  0.1179
   15UNL     C3 1064   2.424   5.401   3.934  0.3615 -0.1641  0.1356
   15UNL     C4 1065   2.464   5.600   3.893  0.0871  0.1599  1.0507
   15UNL     C5 1066   2.533   5.718   3.830 -0.5003 -0.0656  0.3122
   15UNL     N6 1067   2.341   5.612   3.928 -0.3739  0.2595 -0.5111
   15UNL     N7 1068   2.523   5.476   3.903  0.0186 -0.7028 -0.0883
   15UNL     H8 1069   2.460   5.793   3.797 -0.8156 -0.0077  1.1186
   15UNL     H9 1070   2.591   5.683   3.743  0.6962 -0.0638  1.0832
   15UNL    H10 1071   2.611   5.763   3.893  0.2993 -0.4227 -0.4084
   16UNL     H0 1072   2.674   5.121   3.801 -0.1788  2.3399  0.6695
   16UNL     H1 1073   2.738   4.884   3.928 -0.1043 -0.3101 -1.4715
   16UNL     C2 1074   2.684   5.106   3.907  0.5505 -0.6982  0.2545
   16UNL     C3 1075   2.716   4.981   3.971 -0.3086 -0.7742 -0.5296
   16UNL     C4 1076   2.685   5.132   4.103  0.0480  0.1947  0.3201
   16UNL     C5 1077   2.674   5.210   4.235  0.3321  0.4620 -0.2698
   16UNL     N6 1078   2.667   5.204   3.991  0.1534 -0.1416  0.0134
   16UNL     N7 1079   2.704   4.995   4.105  0.4757  0.2652  0.9316
   16UNL     H8 1080   2.686   5.318   4.223  1.5926  0.7956  2.9255
   16UNL     H9 1081   2.759   5.172   4.292 -0.2382 -0.1246  0.2063
   16UNL    H10 1082   2.580   5.189   4.289  1.0278 -0.2813  0.7043
   17UNL     H0 1083   4.643   0.037   4.075  0.4771 -0.5005 -0.2600
   17UNL     H1 1084   4.849   0.143   4.228  0.8986 -0.4652 -0.5563
   17UNL     C2 1085   4.745   0.002   4.081  0.6283 -0.0870 -0.3574
   17UNL     C3 1086   4.846   0.062   4.156  0.2665 -0.7189 -0.2497
   17UNL     C4 1087   4.915  -0.080   4.016  0.4488 -0.6093  0.4989
   17UNL     C5 1088   5.010  -0.177   3.954  0.4052 -0.9599 -0.1210
   17UNL     N6 1089   4.788  -0.092   3.996  1.2562  0.3447  0.3018
   17UNL     N7 1090   4.956  -0.001   4.118 -0.2217  0.0124 -0.0311
   17UNL     H8 1091   5.045  -0.128   3.862 -0.6364 -2.2281 -1.2448
   17UNL     H9 1092   4.964  -0.272   3.923 -3.4036  0.3356  0.9556
   17UNL    H10 1093   5.083  -0.205   4.031  0.4205 -0.9704 -0.1391
   18UNL     H0 1094   1.449   5.003   4.619 -2.4521  0.0885 -0.5860
   18UNL     H1 1095   1.236   4.913   4.480  0.7943  1.3408  0.8159
   18UNL     C2 1096   1.454   4.955   4.522 -0.2677  0.1363 -0.5591
   18UNL     C3 1097   1.340   4.905   4.452  0.3324 -0.0343 -0.6750
   18UNL     C4 1098   1.505   4.931   4.331 -0.8034  0.1096 -0.4042
   18UNL     C5 1099   1.590   4.938   4.204  0.0361 -0.1107 -0.3015
   18UNL     N6 1100   1.564   4.966   4.446 -0.3780 -0.3146  0.2427
   18UNL     N7 1101   1.379   4.879   4.330  0.4856 -0.0117  0.0726
   18UNL     H8 1102   1.523   4.935   4.117  2.1935 -1.5690 -2.0283
   18UNL     H9 1103   1.653   4.849   4.196  0.8844  0.5365 -1.1567
   18UNL    H10 1104   1.632   5.039   4.188  1.2601 -0.5056  0.2653
    1Co      Co 1105   5.602   2.787   0.608  0.2070  0.0415 -0.1277
    2Co      Co 1106   4.652   3.431   0.619  0.2343  0.3433  0.0513
    3Co      Co 1107   5.163   2.570   0.924  0.3428 -0.3039 -0.0641
    4Co      Co 1108   5.139   3.628   0.337 -0.2589 -0.2320  0.1911
    5Co      Co 1109   4.673   2.909   0.905 -0.0086  0.1081  0.0757
    6Co      Co 1110   5.628   3.306   0.299  0.0453  0.2565 -0.0335
    7UNL     H0 1111   4.881   2.993   0.716 -1.5760 -0.2153 -0.3415
    7UNL     H1 1112   4.899   3.259   0.610  1.1367  0.1426  0.8030
    7UNL     C2 1113   4.820   3.080   0.732 -1.1250 -0.0122  0.3201
    7UNL     C3 1114   4.831   3.214   0.681 -0.0283 -0.3222 -0.5615
    7UNL     C4 1115   4.661   3.181   0.781  0.8269  0.2113 -1.5383
    7UNL     C5 1116   4.541   3.224   0.863  0.7011 -0.3177  0.1832
    7UNL     N6 1117   4.715   3.062   0.803  0.4513 -0.1418  0.8765
    7UNL     N7 1118   4.717   3.276   0.702  0.2062 -0.5122 -0.1776
    7UNL     H8 1119   4.578   3.310   0.921  0.2431  1.5509 -2.1269
    7UNL     H9 1120   4.483   3.154   0.924  1.1727 -0.9368 -0.0779
    7UNL    H10 1121   4.462   3.267   0.800  1.2989  0.0903 -0.3069
    8UNL     H0 1122   5.130   3.862   0.179  2.2999  0.0172  0.0491
    8UNL     H1 1123   5.169   3.882  -0.096  0.6318 -0.9094 -1.0940
    8UNL     C2 1124   5.118   3.783   0.106 -0.4903  0.5852 -0.2304
    8UNL     C3 1125   5.146   3.795  -0.036  0.3099 -0.2814 -0.2952
    8UNL     C4 1126   5.121   3.597   0.026  0.1407  0.2192  0.2350
    8UNL     C5 1127   5.114   3.449   0.015  0.0879  0.6747 -0.3550
    8UNL     N6 1128   5.119   3.653   0.146 -0.3891 -0.1693 -0.2724
    8UNL     N7 1129   5.134   3.678  -0.087  0.3420  0.4686  0.0380
    8UNL     H8 1130   5.215   3.416  -0.013 -0.9914 -1.5134 -2.0362
    8UNL     H9 1131   5.049   3.408  -0.064  0.7244  0.5162 -0.7999
    8UNL    H10 1132   5.096   3.400   0.112 -0.8140  1.3224 -0.1740
    9UNL     H0 1133   4.741   3.482   0.869  0.9658  0.9162  1.5614
    9UNL     H1 1134   4.740   3.728   1.003  0.5234 -1.4452  0.4726
    9UNL     C2 1135   4.688   3.574   0.845  0.1439  0.1220  0.2153
    9UNL     C3 1136   4.695   3.698   0.909  0.4609  0.4855 -0.1766
    9UNL     C4 1137   4.593   3.704   0.733  0.2742 -0.6725  0.7379
    9UNL     C5 1138   4.538   3.766   0.606  0.2760 -0.3570  1.0341
    9UNL     N6 1139   4.623   3.576   0.729  0.2684  1.0290 -0.0862
    9UNL     N7 1140   4.631   3.782   0.839 -0.5381 -0.0783  0.4918
    9UNL     H8 1141   4.558   3.708   0.515 -0.6224  0.1964  0.4733
    9UNL     H9 1142   4.582   3.867   0.605  0.1779 -0.1267  4.6048
    9UNL    H10 1143   4.429   3.769   0.615  0.0176 -3.5578  0.1660
   10UNL     H0 1144   4.905   2.456   0.860  0.5088  0.8709  0.1367
   10UNL     H1 1145   4.671   2.605   0.808  0.4287 -0.9967 -0.0482
   10UNL     C2 1146   4.890   2.563   0.864  0.1754  0.8193  0.3785
   10UNL     C3 1147   4.769   2.642   0.837 -0.0417  0.0318  0.2657
   10UNL     C4 1148   4.927   2.751   0.919  0.8225 -0.5215  0.1812
   10UNL     C5 1149   4.997   2.867   0.977  0.1060 -0.0677  0.5461
   10UNL     N6 1150   4.990   2.639   0.896  0.6089  0.3055 -0.8993
   10UNL     N7 1151   4.791   2.768   0.879 -0.3569  0.3235  0.0361
   10UNL     H8 1152   4.931   2.950   1.003 -0.6427 -0.5755  0.2946
   10UNL     H9 1153   5.063   2.901   0.896 -0.7816 -0.7985 -0.5027
   10UNL    H10 1154   5.052   2.832   1.065  0.0824 -1.4455  0.0333
   11UNL     H0 1155   4.650   3.518   0.383  0.2065  0.7538  3.0041
   11UNL     H1 1156   4.858   3.594   0.212  0.1112  1.4873  0.9771
   11UNL     C2 1157   4.757   3.525   0.398  0.6714  0.8666  0.1792
   11UNL     C3 1158   4.858   3.558   0.314  0.1243  0.3755  0.5956
   11UNL     C4 1159   4.922   3.514   0.504  0.6606 -0.0615  0.3629
   11UNL     C5 1160   5.003   3.526   0.629 -0.0951 -0.2178 -0.1719
   11UNL     N6 1161   4.794   3.483   0.519  0.2559 -0.2123  0.2163
   11UNL     N7 1162   4.971   3.561   0.383  0.2569  0.1257 -0.2604
   11UNL     H8 1163   4.980   3.621   0.678  0.3548  0.5792 -1.4618
   11UNL     H9 1164   5.110   3.522   0.606  0.1282  1.4425  0.4926
   11UNL    H10 1165   4.985   3.442   0.697 -1.3773  0.5959  0.5507
   12UNL     H0 1166   5.343   2.651   1.092  1.8999  1.9600  2.1996
   12UNL     H1 1167   5.323   2.729   1.354  0.6171  0.6388 -0.7247
   12UNL     C2 1168   5.261   2.627   1.159  0.6095 -0.4303 -0.0584
   12UNL     C3 1169   5.263   2.660   1.296  0.2998  0.2673  0.0375
   12UNL     C4 1170   5.109   2.536   1.237  0.7885  0.1557  0.5034
   12UNL     C5 1171   4.995   2.437   1.235 -1.0956  0.6924  0.1239
   12UNL     N6 1172   5.152   2.571   1.116  0.2877  0.4215  0.3012
   12UNL     N7 1173   5.161   2.598   1.349 -0.2243  0.4070  0.1865
   12UNL     H8 1174   5.023   2.331   1.233 -0.9874  0.6390  2.2543
   12UNL     H9 1175   4.926   2.455   1.152 -1.0547  1.5794  0.2662
   12UNL    H10 1176   4.922   2.444   1.317 -0.0081  1.5570  1.0425
   13UNL     H0 1177   5.800   2.355   0.517 -1.3950 -0.6588 -2.3765
   13UNL     H1 1178   5.777   2.568   0.682 -0.2141 -0.9907  1.2160
   13UNL     C2 1179   5.735   2.440   0.501 -0.3651  0.6610 -0.0519
   13UNL     C3 1180   5.721   2.544   0.592  0.6048 -0.4183  0.5447
   13UNL     C4 1181   5.574   2.533   0.436 -0.5125  0.6647  0.1422
   13UNL     C5 1182   5.461   2.571   0.340  0.4560 -0.3698 -0.2132
   13UNL     N6 1183   5.659   2.441   0.395  0.2490  0.0803 -0.9860
   13UNL     N7 1184   5.615   2.608   0.545  0.5469 -0.2460  0.5475
   13UNL     H8 1185   5.385   2.494   0.323 -0.9019  1.1985 -1.6680
   13UNL     H9 1186   5.487   2.603   0.238 -2.8566  1.8528 -0.5321
   13UNL    H10 1187   5.410   2.659   0.381  0.6668 -0.7254  0.8411
   14UNL     H0 1188   5.130   2.729   0.680  1.1199  0.8573 -2.4098
   14UNL     H1 1189   5.317   2.860   0.560 -0.7914 -1.2640 -1.1079
   14UNL     C2 1190   5.230   2.733   0.721  0.0701 -0.0638  0.4915
   14UNL     C3 1191   5.329   2.809   0.655  0.2207  0.6051 -0.1691
   14UNL     C4 1192   5.395   2.687   0.813  0.1730 -0.3529  0.6242
   14UNL     C5 1193   5.488   2.597   0.892 -0.0773 -0.5036 -0.1804
   14UNL     N6 1194   5.269   2.684   0.832 -0.1638 -0.1422 -0.8872
   14UNL     N7 1195   5.442   2.770   0.710 -0.1658  0.5535 -0.9866
   14UNL     H8 1196   5.543   2.654   0.968 -2.3056  1.6733 -0.0446
   14UNL     H9 1197   5.440   2.507   0.931 -1.3249 -0.2796 -1.1170
   14UNL    H10 1198   5.557   2.550   0.821 -1.0591  0.3510 -1.7764
   15UNL     H0 1199   5.145   3.363   0.352  0.7322 -2.8970  0.9390
   15UNL     H1 1200   5.346   3.202   0.286  0.1457  1.0658 -5.5051
   15UNL     C2 1201   5.247   3.396   0.335 -0.3895  0.7111  0.4447
   15UNL     C3 1202   5.353   3.305   0.316  0.0287 -0.2598  0.3720
   15UNL     C4 1203   5.413   3.504   0.330  0.2664 -0.1839 -0.2186
   15UNL     C5 1204   5.493   3.627   0.302  0.4854  0.0595  0.4285
   15UNL     N6 1205   5.284   3.518   0.355 -0.3887  0.5513 -0.5904
   15UNL     N7 1206   5.464   3.378   0.317  0.2796  0.5311 -0.1469
   15UNL     H8 1207   5.435   3.713   0.268  2.7676  1.1800 -0.8524
   15UNL     H9 1208   5.569   3.604   0.226 -1.6513 -3.2462 -0.9407
   15UNL    H10 1209   5.544   3.661   0.393 -0.3839 -1.7398  1.6694
   16UNL     H0 1210   5.700   3.035   0.211 -0.3203  0.0775 -0.0018
   16UNL     H1 1211   5.651   2.802   0.346  1.5578  0.1314  0.8316
   16UNL     C2 1212   5.658   3.021   0.310 -0.3428 -0.3848 -0.0725
   16UNL     C3 1213   5.631   2.904   0.377 -0.5079  0.1442 -0.3499
   16UNL     C4 1214   5.566   3.072   0.484 -1.2084 -0.6637 -0.3300
   16UNL     C5 1215   5.541   3.155   0.606  0.5174 -0.1951 -0.8231
   16UNL     N6 1216   5.614   3.130   0.372 -0.1242  0.4693 -0.1871
   16UNL     N7 1217   5.574   2.934   0.491 -0.2377  0.4884 -0.4980
   16UNL     H8 1218   5.597   3.250   0.608  0.6860 -0.3010  0.2240
   16UNL     H9 1219   5.569   3.104   0.699 -2.6610 -1.7384 -0.5867
   16UNL    H10 1220   5.436   3.183   0.621  0.8233 -0.0069  1.2608
   17UNL     H0 1221   5.649   3.477   0.481  0.6563  2.5462 -1.9915
   17UNL     H1 1222   5.870   3.575   0.629 -0.3704 -0.4414  0.8651
   17UNL     C2 1223   5.752   3.443   0.484 -0.0330  0.3340 -0.7387
   17UNL     C3 1224   5.862   3.491   0.561  0.1122 -0.2647  0.5915
   17UNL     C4 1225   5.905   3.338   0.437 -0.4377  0.7061  0.3546
   17UNL     C5 1226   5.985   3.230   0.366  1.0158  0.0007  0.0374
   17UNL     N6 1227   5.789   3.364   0.387  0.0841 -0.7679 -0.3751
   17UNL     N7 1228   5.965   3.414   0.534  0.2531  0.3531  0.0927
   17UNL     H8 1229   6.060   3.277   0.302  0.9103 -0.1732 -0.2151
   17UNL     H9 1230   5.932   3.161   0.300  2.1507 -0.9841  0.1175
   17UNL    H10 1231   6.045   3.168   0.434 -0.5399  0.5258  2.0034
   18UNL     H0 1232   4.428   2.904   1.006  1.8581  0.8617 -0.4833
   18UNL     H1 1233   4.194   2.825   0.882  0.0708 -1.1774 -1.4275
   18UNL     C2 1234   4.412   2.875   0.903 -0.2193 -0.1142  0.0704
   18UNL     C3 1235   4.290   2.843   0.837  0.4612 -0.2593 -0.2930
   18UNL     C4 1236   4.451   2.817   0.716 -0.3465 -0.0811  0.2089
   18UNL     C5 1237   4.528   2.809   0.588 -0.1063  0.3705  0.0425
   18UNL     N6 1238   4.509   2.849   0.828 -0.0178 -0.0075 -0.2293
   18UNL     N7 1239   4.320   2.800   0.718 -0.1209 -0.0818  0.3929
   18UNL     H8 1240   4.624   2.756   0.600 -1.3790 -2.2814 -0.6094
   18UNL     H9 1241   4.529   2.906   0.538 -0.8721  1.0622  1.3315
   18UNL    H10 1242   4.473   2.751   0.513  1.3162  1.9358 -2.3433
    1Co      Co 1243   5.147   2.054   1.800  0.0396 -0.1657  0.0786
    2Co      Co 1244   4.172   2.774   1.780  0.1210  0.2497  0.0183
    3Co      Co 1245   4.668   1.885   2.121 -0.1238 -0.1227  0.4355
    4Co      Co 1246   4.665   2.925   1.502  0.0340 -0.0538 -0.1401
    5Co      Co 1247   4.162   2.229   2.077  0.0514 -0.0686 -0.0042
    6Co      Co 1248   5.135   2.583   1.530 -0.4442  0.2084 -0.0506
    7UNL     H0 1249   4.392   2.343   1.953  1.3380  0.5514 -1.7757
    7UNL     H1 1250   4.401   2.572   1.789  0.9527 -1.0364  0.0656
    7UNL     C2 1251   4.318   2.417   1.930  0.7443  0.4767 -0.2449
    7UNL     C3 1252   4.319   2.534   1.849  0.4911 -0.7404 -0.3739
    7UNL     C4 1253   4.140   2.505   1.944  0.9012  0.4853  0.2018
    7UNL     C5 1254   3.995   2.513   1.978  0.0911  0.0710 -0.0210
    7UNL     N6 1255   4.199   2.396   1.986  0.1237 -0.7267  0.4664
    7UNL     N7 1256   4.203   2.602   1.859 -0.1935  0.2755 -0.3558
    7UNL     H8 1257   3.955   2.419   2.018  1.0589  0.0446  0.9561
    7UNL     H9 1258   3.938   2.535   1.887 -0.8352 -1.9357  0.0244
    7UNL    H10 1259   3.986   2.599   2.045 -0.3935 -0.4787  0.6443
    8UNL     H0 1260   4.723   3.143   1.334  2.1310  1.5682 -1.5165
    8UNL     H1 1261   4.729   3.141   1.057 -2.5729  0.8663 -0.3461
    8UNL     C2 1262   4.701   3.061   1.268  0.4858  0.5137  0.2272
    8UNL     C3 1263   4.706   3.062   1.128 -0.3343  0.1941 -0.3026
    8UNL     C4 1264   4.667   2.874   1.206  0.0316  0.1881 -0.6608
    8UNL     C5 1265   4.638   2.725   1.217 -0.4368  0.3351  0.2658
    8UNL     N6 1266   4.684   2.939   1.318  0.5477 -0.0049  0.0328
    8UNL     N7 1267   4.676   2.940   1.089  0.1120 -0.6835  0.3823
    8UNL     H8 1268   4.593   2.686   1.309  3.2770 -1.8207  1.3796
    8UNL     H9 1269   4.729   2.666   1.206 -2.0091 -2.2633  0.2686
    8UNL    H10 1270   4.572   2.687   1.138  0.3068 -0.1998 -0.1151
    9UNL     H0 1271   4.237   2.816   2.054  0.8923  0.2005 -0.1437
    9UNL     H1 1272   4.250   3.060   2.177  2.9967  0.3740 -1.9162
    9UNL     C2 1273   4.198   2.910   2.018  0.0104 -0.0652  0.1035
    9UNL     C3 1274   4.214   3.035   2.078  0.0327 -0.8645 -0.6375
    9UNL     C4 1275   4.115   3.042   1.901 -0.4169 -0.2194 -0.2015
    9UNL     C5 1276   4.064   3.104   1.775 -0.2352  0.2578 -0.9880
    9UNL     N6 1277   4.150   2.919   1.898  0.5000  0.5432 -0.1023
    9UNL     N7 1278   4.155   3.123   2.002  0.3929  0.2408 -0.1584
    9UNL     H8 1279   3.962   3.144   1.783 -0.6983 -0.9983 -0.4723
    9UNL     H9 1280   4.061   3.036   1.688 -1.2156  0.4978 -1.1577
    9UNL    H10 1281   4.137   3.180   1.745 -0.5605  0.1363 -2.1401
   10UNL     H0 1282   4.419   1.816   1.991 -0.0520  1.1571 -2.0978
   10UNL     H1 1283   4.188   1.977   1.985  0.4285  0.0284 -1.8544
   10UNL     C2 1284   4.402   1.914   2.036 -0.2914  0.4093 -0.4874
   10UNL     C3 1285   4.286   1.994   2.029 -0.4614  0.2997  0.1569
   10UNL     C4 1286   4.438   2.085   2.132 -0.3699  0.5089 -0.4006
   10UNL     C5 1287   4.515   2.190   2.212  0.2771 -0.0228  0.2420
   10UNL     N6 1288   4.502   1.973   2.098  0.4884  0.0557  0.6489
   10UNL     N7 1289   4.309   2.104   2.092  0.8131 -0.3013 -0.2585
   10UNL     H8 1290   4.450   2.279   2.213  2.1200  1.3796 -0.1722
   10UNL     H9 1291   4.607   2.209   2.155 -0.7734 -0.1612 -1.6019
   10UNL    H10 1292   4.546   2.172   2.315  1.7828  0.5044 -0.1021
   11UNL     H0 1293   4.178   2.894   1.532 -0.8188 -1.9066 -0.6844
   11UNL     H1 1294   4.399   2.916   1.360 -0.6346  1.8271 -0.7787
   11UNL     C2 1295   4.282   2.866   1.548 -0.5578 -0.4254  0.4049
   11UNL     C3 1296   4.393   2.877   1.460  0.5122  0.5916 -1.1522
   11UNL     C4 1297   4.436   2.823   1.662  0.4719  0.2068  0.1556
   11UNL     C5 1298   4.511   2.842   1.785 -0.2953 -0.3999 -1.4427
   11UNL     N6 1299   4.306   2.822   1.669  0.3461  0.1835  0.0729
   11UNL     N7 1300   4.498   2.847   1.538  0.0742 -0.0983 -0.1402
   11UNL     H8 1301   4.479   2.933   1.837 -0.6835 -0.2142 -1.9946
   11UNL     H9 1302   4.621   2.839   1.781 -0.1791  0.1049  0.4703
   11UNL    H10 1303   4.482   2.763   1.855  2.3372  0.7680  1.1833
   12UNL     H0 1304   4.852   2.024   2.278  2.1106 -0.8527  2.8221
   12UNL     H1 1305   4.822   2.079   2.547  0.9716 -1.7091  0.5256
   12UNL     C2 1306   4.779   1.981   2.345 -0.2174 -0.6402  0.5576
   12UNL     C3 1307   4.765   2.013   2.483  0.6666 -0.7526 -0.2300
   12UNL     C4 1308   4.617   1.883   2.410 -0.7663  1.0961 -0.7761
   12UNL     C5 1309   4.511   1.776   2.408  0.2630  0.3459  0.2140
   12UNL     N6 1310   4.695   1.891   2.304 -0.1027  0.8128  0.0566
   12UNL     N7 1311   4.648   1.954   2.520 -0.0033 -0.0385 -0.4621
   12UNL     H8 1312   4.560   1.677   2.416  0.6648  0.6387  1.9245
   12UNL     H9 1313   4.440   1.783   2.325  0.0466  3.1279  0.5497
   12UNL    H10 1314   4.452   1.783   2.500  1.8683  0.1748  1.2970
   13UNL     H0 1315   5.337   1.614   1.641 -1.4376 -0.7573 -0.3896
   13UNL     H1 1316   5.334   1.823   1.835 -1.5917  0.4109  1.3492
   13UNL     C2 1317   5.273   1.701   1.649 -0.2713  0.0658  0.1841
   13UNL     C3 1318   5.273   1.806   1.747 -0.1325 -0.3444  0.4561
   13UNL     C4 1319   5.124   1.829   1.612  0.3368  0.4127 -0.4319
   13UNL     C5 1320   4.989   1.878   1.547 -0.0188 -0.4705  0.2881
   13UNL     N6 1321   5.184   1.726   1.556 -0.2214 -0.2877  0.1552
   13UNL     N7 1322   5.183   1.893   1.716 -0.1405  0.1199 -0.4310
   13UNL     H8 1323   4.916   1.796   1.551 -0.9296  0.3444  0.4960
   13UNL     H9 1324   5.012   1.917   1.447 -0.1313  1.1962  0.8849
   13UNL    H10 1325   4.949   1.969   1.593 -0.2499 -0.4783  0.1031
   14UNL     H0 1326   4.658   2.066   1.875 -0.3735  2.3330 -1.0856
   14UNL     H1 1327   4.876   2.171   1.749  1.8219  0.3658 -0.3586
   14UNL     C2 1328   4.762   2.053   1.903 -0.7287  0.0361 -0.6020
   14UNL     C3 1329   4.878   2.108   1.837 -1.0032 -0.2720 -0.6467
   14UNL     C4 1330   4.915   1.968   1.990  0.3201 -0.2517  0.4772
   14UNL     C5 1331   4.982   1.851   2.054  0.7886 -0.2890 -0.9335
   14UNL     N6 1332   4.786   1.982   2.015 -0.5077 -0.0785  0.2758
   14UNL     N7 1333   4.980   2.038   1.882  0.1701 -0.0996  0.4326
   14UNL     H8 1334   5.003   1.779   1.974  0.5400 -0.8220 -0.5204
   14UNL     H9 1335   5.075   1.887   2.099 -1.5568  1.8423  2.7528
   14UNL    H10 1336   4.910   1.795   2.115  1.3317 -0.5989 -0.5800
   15UNL     H0 1337   4.680   2.687   1.657  1.8063  1.6778  1.6489
   15UNL     H1 1338   4.928   2.582   1.728  1.8952 -1.3612 -0.9060
   15UNL     C2 1339   4.772   2.690   1.600  0.6745  0.2029 -0.3762
   15UNL     C3 1340   4.894   2.636   1.641  0.1896  0.3726  0.7357
   15UNL     C4 1341   4.909   2.768   1.488  0.6561 -0.1190  0.2290
   15UNL     C5 1342   4.971   2.853   1.388  0.3147 -0.4025  0.3780
   15UNL     N6 1343   4.786   2.785   1.517  0.0520 -0.1048 -0.2358
   15UNL     N7 1344   4.985   2.686   1.564  0.3535  0.3187  0.0087
   15UNL     H8 1345   4.961   2.957   1.421  1.9811  0.1618 -0.7633
   15UNL     H9 1346   4.935   2.841   1.285 -1.9311  0.1211  1.0361
   15UNL    H10 1347   5.080   2.847   1.377  0.4285 -0.2580  1.3086
   16UNL     H0 1348   5.163   2.325   1.391 -0.6288  2.5568  0.2996
   16UNL     H1 1349   5.196   2.091   1.515  0.2219  0.5228  1.0655
   16UNL     C2 1350   5.153   2.307   1.497 -0.8212 -0.1662 -0.1088
   16UNL     C3 1351   5.164   2.185   1.557  0.1100  0.5821  0.8481
   16UNL     C4 1352   5.131   2.337   1.691 -0.3245  0.4982 -0.2558
   16UNL     C5 1353   5.132   2.412   1.821  0.7342  0.5323 -0.6115
   16UNL     N6 1354   5.125   2.406   1.579  0.8303  0.0075  0.0348
   16UNL     N7 1355   5.144   2.195   1.685 -0.4732  0.0363  0.3554
   16UNL     H8 1356   5.132   2.521   1.811  0.6176  0.7281  1.2084
   16UNL     H9 1357   5.220   2.393   1.884 -0.2005 -1.6783  0.0994
   16UNL    H10 1358   5.044   2.391   1.884  1.7680 -0.0604  0.6781
   17UNL     H0 1359   5.153   2.793   1.718  0.1007 -1.3967 -2.4575
   17UNL     H1 1360   5.396   2.938   1.757  1.4947  0.1479 -1.4803
   17UNL     C2 1361   5.255   2.770   1.690  1.1106 -0.3437  0.0494
   17UNL     C3 1362   5.372   2.845   1.709 -0.7541 -0.2711  0.2858
   17UNL     C4 1363   5.409   2.659   1.636  0.9773  0.2513 -0.0753
   17UNL     C5 1364   5.486   2.554   1.560 -0.1486 -0.2072 -0.4259
   17UNL     N6 1365   5.279   2.660   1.621 -0.0182  0.1680  0.0386
   17UNL     N7 1366   5.477   2.769   1.685  1.2670 -0.5037  0.1486
   17UNL     H8 1367   5.592   2.541   1.584 -0.1047  0.8523  0.0084
   17UNL     H9 1368   5.483   2.586   1.455 -2.0943 -0.6024 -0.5218
   17UNL    H10 1369   5.441   2.455   1.570  1.7742 -0.9710  1.5978
   18UNL     H0 1370   3.910   2.183   2.195  0.9891  1.2276 -0.2750
   18UNL     H1 1371   3.681   2.121   2.069  0.0322  0.8293 -0.0864
   18UNL     C2 1372   3.900   2.153   2.091  0.3072 -0.2856  0.1935
   18UNL     C3 1373   3.778   2.133   2.023  0.2141  0.6039  0.2340
   18UNL     C4 1374   3.938   2.144   1.900 -0.4858  0.4798 -0.0970
   18UNL     C5 1375   4.023   2.161   1.775 -0.2117 -1.0336  0.3173
   18UNL     N6 1376   4.002   2.153   2.016 -0.0893  0.2193 -0.4625
   18UNL     N7 1377   3.808   2.112   1.899 -0.4737  0.1795  0.1372
   18UNL     H8 1378   4.128   2.166   1.803 -0.6803  1.0348  1.9324
   18UNL     H9 1379   3.991   2.252   1.723  2.0474 -0.4554 -0.1679
   18UNL    H10 1380   4.029   2.080   1.700 -0.0742 -0.0267 -0.7872
    1Co      Co 1381   4.651   1.400   2.995  0.1171  0.2691  0.2303
    2Co      Co 1382   3.684   2.063   3.024 -0.2040  0.3287  0.0034
    3Co      Co 1383   4.174   1.212   3.317 -0.2291  0.2838  0.2044
    4Co      Co 1384   4.143   2.256   2.666  0.1458 -0.0994  0.3677
    5Co      Co 1385   3.672   1.544   3.306 -0.2791 -0.0942 -0.3125
    6Co      Co 1386   4.646   1.941   2.699 -0.2938 -0.2230 -0.1637
    7UNL     H0 1387   3.884   1.619   3.140 -2.0113 -1.3256 -0.2405
    7UNL     H1 1388   3.908   1.864   3.004 -0.1203  0.9751  0.6433
    7UNL     C2 1389   3.818   1.704   3.141  0.2370  0.5365  0.6035
    7UNL     C3 1390   3.831   1.826   3.070 -0.3595 -0.0438 -0.2064
    7UNL     C4 1391   3.659   1.814   3.184 -0.8277  0.0406  0.2798
    7UNL     C5 1392   3.539   1.863   3.260 -0.1130  0.0150 -0.4507
    7UNL     N6 1393   3.700   1.689   3.199 -0.0731 -0.4595  0.1479
    7UNL     N7 1394   3.730   1.902   3.106  0.0176 -0.0335 -0.4613
    7UNL     H8 1395   3.457   1.791   3.272 -1.4291  1.5986  0.4978
    7UNL     H9 1396   3.500   1.951   3.207  2.4808  0.3644 -1.9808
    7UNL    H10 1397   3.570   1.907   3.355 -0.5378 -0.1654 -0.2253
    8UNL     H0 1398   4.147   2.479   2.507 -2.0929  0.1189  1.0351
    8UNL     H1 1399   4.207   2.469   2.250 -0.4049  0.2283  1.2043
    8UNL     C2 1400   4.128   2.395   2.441  0.2249  0.6339 -0.3902
    8UNL     C3 1401   4.161   2.391   2.310 -0.2174 -0.6818  0.1990
    8UNL     C4 1402   4.113   2.206   2.376  0.0590  0.7259 -0.4858
    8UNL     C5 1403   4.090   2.056   2.383 -0.1780 -0.2322  0.3594
    8UNL     N6 1404   4.105   2.275   2.487  0.5979  0.3245 -0.2591
    8UNL     N7 1405   4.149   2.269   2.261 -0.4259 -0.2731 -1.0295
    8UNL     H8 1406   3.983   2.030   2.380  0.0352 -1.3820  1.8910
    8UNL     H9 1407   4.118   2.002   2.474 -3.1487  0.5456  1.8815
    8UNL    H10 1408   4.138   2.011   2.295  1.9814 -0.5942  1.6748
    9UNL     H0 1409   3.730   2.104   3.284 -2.5021 -0.4483 -0.1945
    9UNL     H1 1410   3.686   2.354   3.410  2.1520 -0.8537 -0.2819
    9UNL     C2 1411   3.707   2.202   3.243  0.5177  0.2937 -0.3939
    9UNL     C3 1412   3.684   2.327   3.306  0.3071  0.3840 -0.6209
    9UNL     C4 1413   3.658   2.352   3.113 -0.5778  0.2460  1.2532
    9UNL     C5 1414   3.636   2.406   2.970 -0.3376  0.1793 -0.3608
    9UNL     N6 1415   3.691   2.222   3.115  0.3750  0.3400  0.0648
    9UNL     N7 1416   3.661   2.426   3.222 -0.2460 -0.4698 -0.2828
    9UNL     H8 1417   3.635   2.328   2.893 -0.5092  0.1376 -0.3151
    9UNL     H9 1418   3.717   2.476   2.943 -0.3674 -0.0653 -1.1100
    9UNL    H10 1419   3.539   2.457   2.963 -1.6105 -1.8575  1.4389
   10UNL     H0 1420   3.915   1.125   3.196 -0.9380 -0.1371  1.1803
   10UNL     H1 1421   3.687   1.285   3.196  0.4480  0.0523 -1.8501
   10UNL     C2 1422   3.897   1.222   3.241 -0.6774  0.0644  0.8524
   10UNL     C3 1423   3.785   1.299   3.241 -0.1916 -0.0331 -0.3615
   10UNL     C4 1424   3.945   1.397   3.335 -0.0246 -0.9014 -0.3356
   10UNL     C5 1425   4.010   1.502   3.426 -0.1736  0.1253 -0.4093
   10UNL     N6 1426   4.004   1.283   3.294 -0.2888 -0.8048  0.0725
   10UNL     N7 1427   3.810   1.417   3.297 -0.2600 -0.2348 -0.4983
   10UNL     H8 1428   4.119   1.506   3.415  0.0279  0.5898  1.4456
   10UNL     H9 1429   3.978   1.468   3.526  0.2294 -2.6340 -1.1176
   10UNL    H10 1430   3.980   1.605   3.405  0.8454  1.0884  2.4068
   11UNL     H0 1431   3.680   2.122   2.735  0.2085 -2.1693 -1.3778
   11UNL     H1 1432   3.879   2.195   2.584 -0.9417 -0.0637 -0.6603
   11UNL     C2 1433   3.783   2.129   2.770 -0.2860  0.8046 -0.1420
   11UNL     C3 1434   3.890   2.164   2.687 -0.2456  0.2535 -0.6381
   11UNL     C4 1435   3.942   2.139   2.886 -0.1571  0.8123 -0.0198
   11UNL     C5 1436   4.022   2.147   3.012  0.4793 -0.0597 -0.2084
   11UNL     N6 1437   3.810   2.104   2.895 -0.5769 -0.3625  0.0923
   11UNL     N7 1438   3.998   2.180   2.764  0.9486  0.1798 -0.1595
   11UNL     H8 1439   3.965   2.117   3.100 -0.5326 -1.7868 -1.3931
   11UNL     H9 1440   4.051   2.253   3.019  1.1890 -0.0822 -2.1216
   11UNL    H10 1441   4.114   2.090   3.026 -0.3742 -1.4280 -0.0131
   12UNL     H0 1442   4.345   1.345   3.485  1.2700 -0.3575  1.4410
   12UNL     H1 1443   4.317   1.365   3.773 -2.6548 -2.6905  3.5617
   12UNL     C2 1444   4.268   1.301   3.546  0.4226 -0.5494  0.2679
   12UNL     C3 1445   4.264   1.316   3.692  0.5255  0.3376 -0.8740
   12UNL     C4 1446   4.143   1.160   3.621 -0.2884 -0.3567 -0.0358
   12UNL     C5 1447   4.011   1.089   3.612 -0.0864  0.3536  0.3799
   12UNL     N6 1448   4.195   1.205   3.508  0.1307 -0.1704 -0.0936
   12UNL     N7 1449   4.174   1.230   3.734 -0.5502 -0.3131 -0.5214
   12UNL     H8 1450   3.983   1.036   3.704  1.5595  2.3424  2.1420
   12UNL     H9 1451   4.016   1.023   3.525  0.1875  1.0050 -0.1085
   12UNL    H10 1452   3.928   1.161   3.610 -1.4246 -1.1522 -1.2572
   13UNL     H0 1453   4.834   0.974   2.840 -1.1711 -0.7260  1.2466
   13UNL     H1 1454   4.838   1.200   3.004  1.5830  1.2953 -1.8355
   13UNL     C2 1455   4.761   1.053   2.853  0.3241  0.8312  0.6515
   13UNL     C3 1456   4.765   1.171   2.930 -0.1079  0.7576 -0.0443
   13UNL     C4 1457   4.595   1.151   2.818  0.5737 -0.1749 -0.1862
   13UNL     C5 1458   4.452   1.171   2.769 -0.0247  0.2229  0.2549
   13UNL     N6 1459   4.653   1.044   2.779  0.0934 -0.0366  0.1561
   13UNL     N7 1460   4.649   1.235   2.914 -0.3005 -0.2295  0.6001
   13UNL     H8 1461   4.436   1.150   2.662 -1.7725  0.8668  0.3475
   13UNL     H9 1462   4.421   1.276   2.777 -0.1920  0.1085  1.1757
   13UNL    H10 1463   4.374   1.116   2.823  0.5255 -1.0724 -0.2261
   14UNL     H0 1464   4.180   1.401   3.116 -1.2793 -0.9886  1.6002
   14UNL     H1 1465   4.408   1.458   2.956 -0.0433 -2.4925 -0.3771
   14UNL     C2 1466   4.283   1.372   3.134 -0.7592 -0.4648 -0.2895
   14UNL     C3 1467   4.398   1.414   3.055 -0.6937  0.5433  1.0165
   14UNL     C4 1468   4.447   1.302   3.222 -0.1285  0.6551  0.0457
   14UNL     C5 1469   4.527   1.204   3.306  0.2536  0.1141  0.7449
   14UNL     N6 1470   4.316   1.300   3.240  0.7167 -0.0975  0.1467
   14UNL     N7 1471   4.504   1.370   3.114 -0.1301 -0.0693  0.0881
   14UNL     H8 1472   4.478   1.107   3.320  1.3754 -1.0434 -2.4950
   14UNL     H9 1473   4.623   1.186   3.256 -0.3058 -0.6482 -0.0862
   14UNL    H10 1474   4.544   1.238   3.409  0.7600  1.1705  0.3296
   15UNL     H0 1475   4.177   1.992   2.704  0.2841 -1.3677 -1.9880
   15UNL     H1 1476   4.402   1.859   2.795 -0.8340  0.5451  2.0335
   15UNL     C2 1477   4.279   2.028   2.701 -0.1050  0.0014 -0.1753
   15UNL     C3 1478   4.393   1.955   2.747 -0.3336 -0.4813 -0.2668
   15UNL     C4 1479   4.433   2.150   2.679  0.0783 -0.1274  0.6888
   15UNL     C5 1480   4.513   2.268   2.633 -0.0517 -0.8891 -0.2521
   15UNL     N6 1481   4.304   2.148   2.662 -0.1723  0.5198  0.5617
   15UNL     N7 1482   4.494   2.038   2.738 -0.0482 -0.1133  0.3218
   15UNL     H8 1483   4.455   2.341   2.575  1.8298  0.0942 -0.9826
   15UNL     H9 1484   4.600   2.238   2.573  0.9335  1.8310 -0.3331
   15UNL    H10 1485   4.562   2.328   2.712  1.6838 -0.2389 -1.7544
   16UNL     H0 1486   4.719   1.692   2.604 -1.6037  1.3859 -0.1421
   16UNL     H1 1487   4.674   1.436   2.727  0.6326 -0.6357  0.2416
   16UNL     C2 1488   4.686   1.665   2.703  0.4583  0.6360  0.3849
   16UNL     C3 1489   4.660   1.538   2.759 -0.0920 -0.4028 -0.7569
   16UNL     C4 1490   4.639   1.699   2.889 -0.4093 -0.0511 -0.2102
   16UNL     C5 1491   4.631   1.761   3.027  0.7042 -0.7491 -0.1404
   16UNL     N6 1492   4.645   1.766   2.777  0.3823 -0.5536  0.2195
   16UNL     N7 1493   4.630   1.561   2.885 -0.0483  0.1366 -0.2822
   16UNL     H8 1494   4.662   1.867   3.030  1.0364 -0.8531  0.2181
   16UNL     H9 1495   4.689   1.704   3.101 -0.4979 -0.9112  0.6998
   16UNL    H10 1496   4.540   1.749   3.086  2.4876 -3.3515  2.3259
   17UNL     H0 1497   4.682   2.167   2.849  0.5403  1.0128 -0.9164
   17UNL     H1 1498   4.905   2.248   2.996  2.7684  2.5233 -3.9034
   17UNL     C2 1499   4.778   2.118   2.862 -0.1681 -0.1862 -0.0009
   17UNL     C3 1500   4.884   2.155   2.945  0.0463  0.4462  0.3724
   17UNL     C4 1501   4.922   1.994   2.825 -0.4446 -0.1435  0.0561
   17UNL     C5 1502   4.988   1.874   2.747 -0.1576  0.2975 -0.1378
   17UNL     N6 1503   4.796   2.011   2.797  0.0588  0.3323  0.1977
   17UNL     N7 1504   4.983   2.073   2.917  0.3942  0.3323 -0.4673
   17UNL     H8 1505   5.041   1.896   2.654  0.2510 -0.9166 -0.2098
   17UNL     H9 1506   4.909   1.802   2.723 -0.2255 -1.5779  4.7195
   17UNL    H10 1507   5.061   1.818   2.806 -0.1434 -2.1532 -2.2936
   18UNL     H0 1508   3.434   1.461   3.452  1.1941 -1.4971  0.6387
   18UNL     H1 1509   3.175   1.432   3.335 -0.8006 -0.6790  1.1279
   18UNL     C2 1510   3.403   1.467   3.349  0.5183 -0.3167  0.8890
   18UNL     C3 1511   3.271   1.461   3.293 -1.0418 -0.5705  0.6359
   18UNL     C4 1512   3.425   1.487   3.149 -1.0492 -0.1881 -0.1820
   18UNL     C5 1513   3.495   1.462   3.011  0.5870  0.5029 -0.4967
   18UNL     N6 1514   3.500   1.495   3.262  0.4402 -0.2787  0.8416
   18UNL     N7 1515   3.292   1.462   3.158  0.0373  0.0299 -0.2209
   18UNL     H8 1516   3.468   1.362   2.975  1.4479  0.8706 -2.2477
   18UNL     H9 1517   3.605   1.452   3.019  0.4385 -0.1728  1.4120
   18UNL    H10 1518   3.466   1.544   2.945 -1.9043  0.6562  0.6971
    1Co      Co 1519   4.144   0.697   4.220  0.0583 -0.0436  0.1610
    2Co      Co 1520   3.173   1.388   4.212 -0.0141  0.1424 -0.3162
    3Co      Co 1521   3.641   0.525   4.503  0.0679  0.0338 -0.1190
    4Co      Co 1522   3.665   1.564   3.899  0.0163  0.3558  0.1776
    5Co      Co 1523   3.149   0.877   4.533 -0.0535  0.0591 -0.3467
    6Co      Co 1524   4.152   1.210   3.918  0.2283 -0.7151 -0.0210
    7UNL     H0 1525   3.332   0.930   4.304  2.3456  1.2747 -1.4269
    7UNL     H1 1526   3.357   1.194   4.190 -1.0611  0.5194 -1.8690
    7UNL     C2 1527   3.279   1.021   4.326 -0.0024 -0.2698 -0.3876
    7UNL     C3 1528   3.296   1.150   4.268  0.4112  0.0064 -0.9591
    7UNL     C4 1529   3.131   1.141   4.387 -0.0412 -0.2259  0.4877
    7UNL     C5 1530   2.997   1.175   4.440  0.4843  0.0152 -0.8147
    7UNL     N6 1531   3.178   1.024   4.411  0.0970  0.2551 -0.1903
    7UNL     N7 1532   3.201   1.230   4.313  0.3474  0.4055  0.4861
    7UNL     H8 1533   2.912   1.119   4.399 -0.3159  0.4972  0.1343
    7UNL     H9 1534   2.982   1.283   4.424  0.1000  0.4569  1.9848
    7UNL    H10 1535   2.996   1.155   4.548 -0.2491 -0.6312 -0.9370
    8UNL     H0 1536   3.709   1.770   3.734 -0.2122 -1.7843  1.8109
    8UNL     H1 1537   3.740   1.752   3.454 -0.5505 -0.7843 -1.2385
    8UNL     C2 1538   3.698   1.687   3.666 -0.5094 -0.1683 -0.2183
    8UNL     C3 1539   3.709   1.678   3.526  0.3792  0.0543  0.0691
    8UNL     C4 1540   3.647   1.500   3.616  0.3708  0.0605  0.5348
    8UNL     C5 1541   3.628   1.349   3.639  0.5894  0.0443  0.0636
    8UNL     N6 1542   3.670   1.574   3.721  0.1705  0.6556  0.1068
    8UNL     N7 1543   3.660   1.562   3.489  0.3260  0.0367  0.0597
    8UNL     H8 1544   3.715   1.293   3.677 -1.0269 -1.7054  1.3664
    8UNL     H9 1545   3.587   1.308   3.546  0.7460  1.3568 -0.6030
    8UNL    H10 1546   3.549   1.331   3.713 -1.6060  0.4796 -2.0566
    9UNL     H0 1547   3.226   1.407   4.488 -0.3189  0.1745 -0.1570
    9UNL     H1 1548   3.195   1.638   4.645  0.7377  2.5293 -1.0130
    9UNL     C2 1549   3.192   1.505   4.458 -0.0757  0.2776 -0.0963
    9UNL     C3 1550   3.183   1.618   4.539  0.4055  0.1088 -0.5793
    9UNL     C4 1551   3.148   1.658   4.343  0.5109  0.1594 -0.4419
    9UNL     C5 1552   3.115   1.738   4.219 -0.1002 -0.4372 -0.2962
    9UNL     N6 1553   3.175   1.533   4.334  0.3015  0.7192 -0.4261
    9UNL     N7 1554   3.160   1.723   4.463  0.5006  0.7742  0.1699
    9UNL     H8 1555   3.160   1.838   4.214  0.0496 -0.5405 -1.1375
    9UNL     H9 1556   3.007   1.753   4.211 -0.4956 -2.7090  0.0868
    9UNL    H10 1557   3.137   1.681   4.129 -3.8495 -0.7245 -1.1974
   10UNL     H0 1558   3.388   0.447   4.461 -0.2738  0.3908 -1.8466
   10UNL     H1 1559   3.159   0.586   4.458  0.3150 -0.5673 -0.0113
   10UNL     C2 1560   3.379   0.555   4.470 -0.0307  0.2585  0.7016
   10UNL     C3 1561   3.258   0.621   4.485  0.1975 -0.1454 -0.1193
   10UNL     C4 1562   3.429   0.741   4.511 -0.4510  0.0634  0.8758
   10UNL     C5 1563   3.510   0.862   4.545  0.7004 -0.3777  0.3663
   10UNL     N6 1564   3.487   0.628   4.487 -0.1143  0.8338 -0.3792
   10UNL     N7 1565   3.293   0.750   4.502 -0.2716 -0.2076  0.4484
   10UNL     H8 1566   3.592   0.848   4.616  2.4647  0.0390 -1.4833
   10UNL     H9 1567   3.442   0.933   4.594 -1.1358 -1.3792 -0.6058
   10UNL    H10 1568   3.550   0.912   4.456 -1.4752  1.2156  0.1934
   11UNL     H0 1569   3.181   1.452   3.944  0.8927 -1.8898 -3.2754
   11UNL     H1 1570   3.396   1.533   3.791 -0.9089  0.1227 -0.2362
   11UNL     C2 1571   3.282   1.468   3.981 -0.2415  0.4159 -0.8027
   11UNL     C3 1572   3.384   1.508   3.896 -0.1702 -0.2463 -0.2312
   11UNL     C4 1573   3.437   1.461   4.086  0.1996 -0.1550  0.2477
   11UNL     C5 1574   3.518   1.439   4.215 -0.2100 -0.1872  0.2332
   11UNL     N6 1575   3.314   1.425   4.099  0.6359  0.3704 -0.3518
   11UNL     N7 1576   3.496   1.493   3.969  0.3241 -0.4367  0.1121
   11UNL     H8 1577   3.519   1.534   4.269 -0.3414 -0.5159  0.8314
   11UNL     H9 1578   3.622   1.410   4.192  0.3276 -0.0810  2.2903
   11UNL    H10 1579   3.474   1.373   4.292 -0.0077 -0.1629  0.3709
   12UNL     H0 1580   3.813   0.696   4.669  1.1074 -0.7970  0.7417
   12UNL     H1 1581   3.876   0.645   4.925  1.1542 -0.8337 -1.2221
   12UNL     C2 1582   3.763   0.624   4.733 -0.4922 -0.0073  0.4395
   12UNL     C3 1583   3.791   0.611   4.868 -0.3714  0.7538 -0.0259
   12UNL     C4 1584   3.644   0.484   4.806 -0.1601 -0.3130  0.0235
   12UNL     C5 1585   3.528   0.386   4.808  0.0133 -0.1580  0.2975
   12UNL     N6 1586   3.671   0.543   4.690  0.2182  0.1435  0.5699
   12UNL     N7 1587   3.710   0.523   4.919  0.2430 -0.3763  0.2301
   12UNL     H8 1588   3.494   0.346   4.711  0.1174  0.5486 -0.0411
   12UNL     H9 1589   3.444   0.439   4.854 -1.0930 -1.5739 -0.0203
   12UNL    H10 1590   3.563   0.302   4.868 -1.6835 -0.4277  0.9637
   13UNL     H0 1591   4.361   0.280   4.071 -0.0272  0.3535  2.2977
   13UNL     H1 1592   4.361   0.503   4.225 -0.6772 -0.2683  0.3193
   13UNL     C2 1593   4.277   0.347   4.076 -0.3557  0.1150  0.5887
   13UNL     C3 1594   4.288   0.462   4.156 -0.2300  0.0372 -0.3474
   13UNL     C4 1595   4.109   0.441   4.047  0.0310  0.2028 -0.5213
   13UNL     C5 1596   3.980   0.489   3.984  0.1579  0.1742  0.5827
   13UNL     N6 1597   4.170   0.334   4.002  0.4170 -0.1443 -0.0346
   13UNL     N7 1598   4.176   0.523   4.141  0.7615 -0.2157 -0.2067
   13UNL     H8 1599   3.941   0.426   3.903 -0.9634  0.3088  0.9969
   13UNL     H9 1600   3.990   0.591   3.943  1.6459 -1.0292 -2.3978
   13UNL    H10 1601   3.906   0.496   4.064  0.4275 -0.8955  0.9363
   14UNL     H0 1602   3.660   0.737   4.340  0.7436  1.1686 -0.0362
   14UNL     H1 1603   3.883   0.843   4.207  1.6243 -0.9189 -2.4334
   14UNL     C2 1604   3.759   0.695   4.335  0.3563  0.1807  0.2900
   14UNL     C3 1605   3.869   0.756   4.269  0.8989  0.9202  0.1555
   14UNL     C4 1606   3.911   0.581   4.366 -0.7870 -0.3954  0.1329
   14UNL     C5 1607   3.999   0.485   4.437  0.2563  0.6052 -0.5340
   14UNL     N6 1608   3.787   0.591   4.408 -0.1538 -0.0768 -0.5401
   14UNL     N7 1609   3.971   0.682   4.299  0.1225 -0.0256  0.3342
   14UNL     H8 1610   4.103   0.481   4.403  0.6099  0.9057  0.4627
   14UNL     H9 1611   3.996   0.504   4.545 -2.1229  0.8905 -0.5939
   14UNL    H10 1612   3.960   0.382   4.435  1.8988 -0.2252  2.7680
   15UNL     H0 1613   3.699   1.287   3.958  0.0201 -0.3812  0.1699
   15UNL     H1 1614   3.919   1.145   4.004 -0.3694  0.5974  0.4750
   15UNL     C2 1615   3.800   1.325   3.951 -0.1739  0.0328 -0.5484
   15UNL     C3 1616   3.912   1.246   3.967  0.1465  0.3578 -0.3019
   15UNL     C4 1617   3.945   1.442   3.902  0.9609 -0.6352 -0.0746
   15UNL     C5 1618   4.025   1.566   3.875  0.1448 -0.4290 -0.3753
   15UNL     N6 1619   3.813   1.448   3.908  0.1697 -0.4836  0.5111
   15UNL     N7 1620   4.009   1.324   3.938 -0.4979 -0.0139  0.2875
   15UNL     H8 1621   3.961   1.652   3.853 -1.3848 -1.3003  0.5007
   15UNL     H9 1622   4.097   1.550   3.794 -2.5467 -0.6951 -2.8772
   15UNL    H10 1623   4.079   1.595   3.966 -0.2988  0.8074 -0.4946
   16UNL     H0 1624   4.197   0.961   3.806 -1.3061 -1.3720 -1.5517
   16UNL     H1 1625   4.177   0.710   3.941  1.3024  0.4533  1.1501
   16UNL     C2 1626   4.164   0.935   3.905 -0.2622 -0.1131 -0.8469
   16UNL     C3 1627   4.156   0.812   3.974  0.1862  0.3820  0.7142
   16UNL     C4 1628   4.117   0.972   4.098  0.2991 -0.3805  1.0658
   16UNL     C5 1629   4.103   1.049   4.224 -0.7048  0.3836 -0.5671
   16UNL     N6 1630   4.143   1.037   3.987  0.1408  0.7053 -0.0756
   16UNL     N7 1631   4.134   0.837   4.103 -0.7365  0.1743  0.6347
   16UNL     H8 1632   4.078   1.154   4.205  0.5489  0.6723 -0.7272
   16UNL     H9 1633   4.198   1.045   4.277 -0.7308  1.0923 -0.4584
   16UNL    H10 1634   4.028   1.008   4.292  0.5520 -2.2631 -0.6352
   17UNL     H0 1635   4.175   1.378   4.139  0.5782 -0.1530  0.9945
   17UNL     H1 1636   4.404   1.518   4.225 -0.3858  0.2039  0.2094
   17UNL     C2 1637   4.278   1.367   4.107  0.0963 -0.1607 -0.6820
   17UNL     C3 1638   4.390   1.438   4.154 -0.1403  0.3749 -0.0355
   17UNL     C4 1639   4.435   1.268   4.045  0.4550  0.2087  0.1057
   17UNL     C5 1640   4.514   1.158   3.970  0.1253  0.0807 -0.4922
   17UNL     N6 1641   4.305   1.265   4.033 -0.0006  0.0464  0.8728
   17UNL     N7 1642   4.492   1.377   4.107 -0.1066  0.6586  0.3412
   17UNL     H8 1643   4.476   1.055   3.966  1.4930 -0.4573 -0.2020
   17UNL     H9 1644   4.610   1.138   4.020  0.4030 -1.1883 -1.4756
   17UNL    H10 1645   4.530   1.183   3.865  1.0703  0.8076 -0.1840
   18UNL     H0 1646   2.903   0.850   4.624  0.3089  1.0111 -0.0529
   18UNL     H1 1647   2.682   0.741   4.508 -0.5159  0.7626 -0.1542
   18UNL     C2 1648   2.899   0.816   4.522  0.1504  0.0381  0.2679
   18UNL     C3 1649   2.781   0.757   4.468 -0.0261 -0.8768  0.3303
   18UNL     C4 1650   2.942   0.760   4.336  0.3086  0.1394  0.3548
   18UNL     C5 1651   3.022   0.749   4.211 -0.3167  0.4622 -0.0959
   18UNL     N6 1652   3.001   0.815   4.440 -0.4931 -0.1616 -0.0212
   18UNL     N7 1653   2.814   0.718   4.348  0.5409  0.9980  0.5016
   18UNL     H8 1654   3.115   0.691   4.225  1.0217  2.3670 -0.7061
   18UNL     H9 1655   3.056   0.845   4.170 -1.2188  1.1113  0.6491
   18UNL    H10 1656   2.967   0.695   4.133 -0.4567  0.9263 -0.3161
    1Co      Co 1657   5.134   4.153   0.638  0.2472  0.1144  0.2424
    2Co      Co 1658   4.165   4.857   0.605  0.1504 -0.2160 -0.0311
    3Co      Co 1659   4.643   3.955   0.903 -0.0550 -0.0608  0.1306
    4Co      Co 1660   4.659   5.032   0.317  0.1628  0.1632  0.0313
    5Co      Co 1661   4.165   4.335   0.902 -0.0442  0.1164 -0.0124
    6Co      Co 1662   5.156   4.683   0.341 -0.2318  0.0887  0.2128
    7UNL     H0 1663   4.407   4.447   0.748 -1.1571 -1.6596  1.0936
    7UNL     H1 1664   4.378   4.665   0.579 -1.7102  0.5777 -0.3534
    7UNL     C2 1665   4.322   4.513   0.743 -0.2693 -0.5137  0.5363
    7UNL     C3 1666   4.316   4.628   0.660 -0.3222  0.1219  0.5468
    7UNL     C4 1667   4.157   4.612   0.795  0.3574  0.1572  0.5696
    7UNL     C5 1668   4.021   4.632   0.854 -0.1982 -0.2331 -0.4785
    7UNL     N6 1669   4.209   4.492   0.809  0.4254  0.1430 -0.0615
    7UNL     N7 1670   4.201   4.688   0.692 -0.2961  0.9719 -0.1813
    7UNL     H8 1671   4.003   4.569   0.942 -2.6033 -1.1957 -1.5624
    7UNL     H9 1672   3.947   4.602   0.779  1.1191 -0.9554 -1.5418
    7UNL    H10 1673   4.002   4.737   0.879  0.7277 -0.2244  0.2349
    8UNL     H0 1674   4.672   5.260   0.156 -1.8904 -0.2527  1.5242
    8UNL     H1 1675   4.673   5.293  -0.115 -1.2340  2.3403  2.3945
    8UNL     C2 1676   4.657   5.183   0.081  0.3387  0.7695 -0.0649
    8UNL     C3 1677   4.656   5.202  -0.058 -0.2590  0.2498 -0.4212
    8UNL     C4 1678   4.627   5.007   0.007  0.2303 -0.4853  0.1947
    8UNL     C5 1679   4.609   4.859   0.011  0.3376 -1.1093 -0.0641
    8UNL     N6 1680   4.660   5.057   0.123  0.0189  1.1050  0.4935
    8UNL     N7 1681   4.632   5.083  -0.108  0.4322 -0.1981 -0.2217
    8UNL     H8 1682   4.605   4.823   0.115  2.2465 -0.5531  0.2394
    8UNL     H9 1683   4.700   4.814  -0.030  1.5961  2.2007 -1.1665
    8UNL    H10 1684   4.524   4.828  -0.050  0.6591 -0.2651 -0.9516
    9UNL     H0 1685   4.195   4.887   0.871 -0.5240  1.3593  2.7549
    9UNL     H1 1686   4.191   5.111   1.019 -1.1807 -1.2975  0.8948
    9UNL     C2 1687   4.192   4.987   0.829  0.1976  0.0479 -0.8181
    9UNL     C3 1688   4.188   5.100   0.912  0.3774 -0.6416  0.7597
    9UNL     C4 1689   4.181   5.143   0.717 -0.1869 -0.2675 -0.0359
    9UNL     C5 1690   4.150   5.226   0.597  0.2964 -0.2477  0.6343
    9UNL     N6 1691   4.179   5.014   0.703 -0.7253  0.1297 -0.4005
    9UNL     N7 1692   4.182   5.204   0.839  0.1451 -0.1686  0.2323
    9UNL     H8 1693   4.235   5.219   0.527 -0.7989 -0.5132 -0.7167
    9UNL     H9 1694   4.129   5.330   0.626 -0.9778  0.5273 -2.6273
    9UNL    H10 1695   4.064   5.184   0.543  2.0599 -2.4703 -0.6428
   10UNL     H0 1696   4.356   3.888   0.849  3.1376  0.1222  2.7163
   10UNL     H1 1697   4.158   4.076   0.800  0.0321  1.1728 -0.4743
   10UNL     C2 1698   4.363   3.996   0.858  0.4658  0.6857 -0.2560
   10UNL     C3 1699   4.259   4.089   0.835  0.2560 -0.2331 -0.5516
   10UNL     C4 1700   4.431   4.171   0.915 -0.1548  0.1894  0.3058
   10UNL     C5 1701   4.532   4.267   0.965  0.3786 -0.9927 -0.2298
   10UNL     N6 1702   4.471   4.045   0.906 -0.1977  0.1166 -0.1065
   10UNL     N7 1703   4.306   4.210   0.871 -0.1643 -0.3027 -0.0412
   10UNL     H8 1704   4.632   4.224   0.975  1.4333  0.7377 -2.4478
   10UNL     H9 1705   4.494   4.304   1.061 -2.2533 -0.6094 -1.3080
   10UNL    H10 1706   4.547   4.358   0.906  2.0524 -0.0280  1.5914
   11UNL     H0 1707   4.169   4.941   0.315 -0.6345 -1.2801  2.0524
   11UNL     H1 1708   4.406   5.043   0.195  1.6587 -1.8842  0.1385
   11UNL     C2 1709   4.271   4.941   0.349  0.1145  0.6083  0.0337
   11UNL     C3 1710   4.390   4.991   0.289 -0.8505 -0.7823  0.3839
   11UNL     C4 1711   4.422   4.929   0.480 -0.1146  0.5895 -0.2148
   11UNL     C5 1712   4.497   4.919   0.609 -0.8396  0.0481 -0.5212
   11UNL     N6 1713   4.299   4.888   0.467 -0.1081 -0.1852 -0.3891
   11UNL     N7 1714   4.488   4.976   0.369 -1.0982 -0.1476  0.1344
   11UNL     H8 1715   4.439   4.948   0.698  1.1918  0.4571  0.7542
   11UNL     H9 1716   4.586   4.984   0.610  2.5449 -4.1194 -0.4246
   11UNL    H10 1717   4.529   4.817   0.635  1.2278  0.8402  0.3271
   12UNL     H0 1718   4.861   4.062   1.074  1.0711  2.1026  1.4546
   12UNL     H1 1719   4.831   4.126   1.343 -0.4164  0.3153  1.0762
   12UNL     C2 1720   4.787   4.023   1.143  0.5806 -0.6755 -0.4875
   12UNL     C3 1721   4.769   4.068   1.277  0.5975 -0.4636  0.7784
   12UNL     C4 1722   4.604   3.947   1.201 -0.3509  0.1545 -0.0065
   12UNL     C5 1723   4.477   3.869   1.200 -0.4850 -0.1891 -0.5619
   12UNL     N6 1724   4.685   3.954   1.093  0.2185 -0.1040  0.0595
   12UNL     N7 1725   4.654   4.012   1.315 -0.1111  0.4372  0.1329
   12UNL     H8 1726   4.467   3.799   1.285  0.5154 -0.6252 -0.7862
   12UNL     H9 1727   4.458   3.824   1.102 -1.4254  2.1247 -1.5041
   12UNL    H10 1728   4.395   3.940   1.214 -1.3005 -0.8491 -1.7434
   13UNL     H0 1729   5.322   3.727   0.503  0.1386  0.7554  0.1163
   13UNL     H1 1730   5.339   3.970   0.633 -1.0423  1.1664 -0.9505
   13UNL     C2 1731   5.250   3.808   0.503 -0.2875  0.3857 -0.3700
   13UNL     C3 1732   5.264   3.929   0.567 -0.5497 -0.3015 -0.6301
   13UNL     C4 1733   5.088   3.908   0.459  0.0011  0.4971 -0.1220
   13UNL     C5 1734   4.946   3.926   0.415  0.2294 -0.2139  1.1319
   13UNL     N6 1735   5.139   3.787   0.440 -0.0659 -0.5483 -1.0093
   13UNL     N7 1736   5.158   3.998   0.542  0.0706  0.4062  0.2612
   13UNL     H8 1737   4.878   3.846   0.447  1.1619 -1.4994 -0.0099
   13UNL     H9 1738   4.938   3.941   0.306  1.5017 -1.1030  0.9030
   13UNL    H10 1739   4.894   4.010   0.463 -1.2173 -1.0513  1.1196
   14UNL     H0 1740   4.663   4.162   0.731  1.4239  1.3821 -3.7534
   14UNL     H1 1741   4.880   4.288   0.649 -0.5771  0.1797 -0.0781
   14UNL     C2 1742   4.762   4.129   0.759 -0.1492 -0.9326 -0.1578
   14UNL     C3 1743   4.878   4.196   0.705 -0.9351 -0.0836 -0.5089
   14UNL     C4 1744   4.919   4.014   0.793  0.4936 -0.6268 -1.0264
   14UNL     C5 1745   4.991   3.884   0.806  0.5000  0.3182 -0.5789
   14UNL     N6 1746   4.787   4.014   0.813  0.1810 -0.7092  0.1508
   14UNL     N7 1747   4.981   4.118   0.731 -0.3622  0.5883  0.3148
   14UNL     H8 1748   4.991   3.850   0.910  0.6248 -0.0488 -0.6964
   14UNL     H9 1749   4.940   3.814   0.738 -0.8362 -1.1832  1.8234
   14UNL    H10 1750   5.096   3.897   0.779  1.2051 -2.3992  0.5549
   15UNL     H0 1751   4.691   4.811   0.454 -0.1066 -0.1176 -2.1812
   15UNL     H1 1752   4.918   4.650   0.486  1.1257 -0.3109 -1.0770
   15UNL     C2 1753   4.790   4.823   0.413  0.6488 -0.3218 -0.4951
   15UNL     C3 1754   4.902   4.741   0.429 -0.7552  0.1628  0.0996
   15UNL     C4 1755   4.937   4.897   0.289 -0.0247  0.6697 -0.0115
   15UNL     C5 1756   5.017   4.989   0.205  0.6363 -0.2445 -0.4904
   15UNL     N6 1757   4.812   4.926   0.331 -0.8786  0.8723 -0.3603
   15UNL     N7 1758   4.999   4.787   0.349 -0.4866 -0.1188  0.6516
   15UNL     H8 1759   4.950   5.030   0.129 -2.4105 -0.8570  1.6736
   15UNL     H9 1760   5.114   4.948   0.173  0.8358 -0.4463  0.3420
   15UNL    H10 1761   5.039   5.082   0.258 -0.9356  0.8828 -1.7078
   16UNL     H0 1762   5.164   4.427   0.230  0.3254 -1.2346 -0.1766
   16UNL     H1 1763   5.140   4.179   0.345  1.3847 -0.1921 -0.0480
   16UNL     C2 1764   5.156   4.410   0.337 -0.3203  0.0260 -0.0112
   16UNL     C3 1765   5.143   4.276   0.393 -0.1079 -0.2516  0.2196
   16UNL     C4 1766   5.125   4.433   0.524  0.1947 -0.1221 -0.7981
   16UNL     C5 1767   5.117   4.496   0.659 -0.1082 -0.2998 -0.3976
   16UNL     N6 1768   5.135   4.507   0.419  0.1959 -0.1071  0.0667
   16UNL     N7 1769   5.112   4.298   0.522 -0.0159 -0.5387  0.2334
   16UNL     H8 1770   5.215   4.535   0.690 -0.3857  0.0382  0.0755
   16UNL     H9 1771   5.094   4.424   0.739 -0.8669  2.1506  1.7403
   16UNL    H10 1772   5.040   4.574   0.666 -0.8141 -0.6905 -2.8752
   17UNL     H0 1773   5.193   4.930   0.458  0.0753 -0.6251  1.2026
   17UNL     H1 1774   5.384   4.996   0.635 -3.8097 -0.0440  0.3893
   17UNL     C2 1775   5.272   4.865   0.493  0.4307 -0.6679  0.3438
   17UNL     C3 1776   5.377   4.907   0.575  0.0998  0.2117 -0.7075
   17UNL     C4 1777   5.422   4.739   0.472 -0.2515  0.6724  0.4120
   17UNL     C5 1778   5.505   4.631   0.422 -0.6053  0.3710  0.2495
   17UNL     N6 1779   5.293   4.750   0.437 -0.0403  0.2925 -0.4229
   17UNL     N7 1780   5.477   4.819   0.569 -0.1744 -0.5050  0.7647
   17UNL     H8 1781   5.448   4.567   0.355 -1.8678 -0.8127  2.3727
   17UNL     H9 1782   5.534   4.568   0.507 -1.0897 -1.7965 -1.1252
   17UNL    H10 1783   5.596   4.659   0.367 -0.4683 -1.5291 -0.5539
   18UNL     H0 1784   3.911   4.266   1.032 -1.0670  3.0177 -0.7339
   18UNL     H1 1785   3.715   4.128   0.882  1.5293 -0.0645  1.0389
   18UNL     C2 1786   3.902   4.246   0.926  0.0762 -0.3435 -0.3066
   18UNL     C3 1787   3.806   4.177   0.851  1.0368 -0.2101 -0.7300
   18UNL     C4 1788   3.958   4.239   0.727  0.0325 -0.1045  0.0288
   18UNL     C5 1789   4.043   4.274   0.606  0.1594 -0.4949 -0.2162
   18UNL     N6 1790   4.000   4.287   0.845  0.1141  0.1173  0.3348
   18UNL     N7 1791   3.835   4.185   0.721  0.5299 -0.0486 -0.0684
   18UNL     H8 1792   4.146   4.286   0.639 -0.3777  0.2116  1.2733
   18UNL     H9 1793   4.017   4.372   0.564  1.6153 -0.6932 -1.6728
   18UNL    H10 1794   4.039   4.200   0.524  1.0852  0.4773 -1.1645
    1Co      Co 1795   4.644   3.459   1.781 -0.0121  0.2297  0.0491
    2Co      Co 1796   3.670   4.147   1.789  0.1303  0.1684  0.0546
    3Co      Co 1797   4.162   3.285   2.090  0.1400  0.0028 -0.1709
    4Co      Co 1798   4.144   4.316   1.492  0.2091 -0.0579  0.0124
    5Co      Co 1799   3.673   3.638   2.073  0.0095 -0.0754 -0.5069
    6Co      Co 1800   4.636   3.985   1.501  0.0738 -0.1080 -0.0804
    7UNL     H0 1801   3.893   3.713   1.909 -0.6721 -1.1696  0.8892
    7UNL     H1 1802   3.892   3.944   1.742 -1.2186  0.5701 -0.1435
    7UNL     C2 1803   3.820   3.792   1.897  0.3517 -0.3009  0.2687
    7UNL     C3 1804   3.825   3.909   1.820 -0.5457 -0.5972 -0.0675
    7UNL     C4 1805   3.664   3.901   1.952  0.3578 -0.3981  0.3426
    7UNL     C5 1806   3.543   3.941   2.026  0.1982 -0.1244 -0.0814
    7UNL     N6 1807   3.714   3.790   1.976 -0.1305  0.5231 -0.6924
    7UNL     N7 1808   3.723   3.981   1.853  0.4221 -0.1488  0.0209
    7UNL     H8 1809   3.514   4.043   1.999 -0.1914 -0.0311  0.6608
    7UNL     H9 1810   3.553   3.928   2.134  2.5369 -0.3807 -0.2776
    7UNL    H10 1811   3.453   3.887   1.993  0.1955 -0.5708  0.6215
    8UNL     H0 1812   4.223   4.554   1.323 -1.6673  0.7946 -0.3851
    8UNL     H1 1813   4.263   4.541   1.064  0.1789  0.2817  1.9275
    8UNL     C2 1814   4.213   4.464   1.264  0.0482 -0.1387  0.6717
    8UNL     C3 1815   4.228   4.460   1.127 -0.5359 -0.5229  0.5455
    8UNL     C4 1816   4.120   4.292   1.195 -0.0858  0.0699 -0.1443
    8UNL     C5 1817   4.081   4.150   1.199  0.1558  0.0426  0.1458
    8UNL     N6 1818   4.143   4.360   1.311 -0.5100  0.4317 -0.5336
    8UNL     N7 1819   4.168   4.353   1.082  0.2150  0.6212 -0.9535
    8UNL     H8 1820   4.122   4.098   1.111  1.1931  0.8040  0.1597
    8UNL     H9 1821   3.974   4.130   1.188  0.2098  0.2624 -0.8911
    8UNL    H10 1822   4.127   4.098   1.283 -0.3409  1.3358  1.2443
    9UNL     H0 1823   3.684   4.170   2.083  3.0917  0.4033 -1.4281
    9UNL     H1 1824   3.652   4.405   2.237  1.7736  1.3336  0.4729
    9UNL     C2 1825   3.664   4.271   2.049  0.1844  0.2280 -0.4849
    9UNL     C3 1826   3.653   4.389   2.130 -0.6087 -0.3525  0.6113
    9UNL     C4 1827   3.650   4.417   1.922  0.6014  0.1330 -0.3959
    9UNL     C5 1828   3.620   4.500   1.801  0.1724 -0.0162  0.0382
    9UNL     N6 1829   3.660   4.286   1.921 -0.0624 -0.1087  0.2519
    9UNL     N7 1830   3.651   4.488   2.043  0.1678 -0.2532  0.1731
    9UNL     H8 1831   3.692   4.581   1.788  0.3732 -0.2999 -0.6575
    9UNL     H9 1832   3.513   4.526   1.804 -0.0422 -0.5102 -1.7233
    9UNL    H10 1833   3.621   4.450   1.703  0.9770  2.4486 -1.2971
   10UNL     H0 1834   3.878   3.202   2.034  0.3581 -1.2410 -1.3387
   10UNL     H1 1835   3.677   3.360   2.019 -0.2415  0.3809 -3.9337
   10UNL     C2 1836   3.890   3.308   2.024  0.9980 -1.0837  0.6146
   10UNL     C3 1837   3.779   3.395   2.014  0.1667  0.0364 -0.4983
   10UNL     C4 1838   3.944   3.496   2.079 -0.7049  0.5929  0.2069
   10UNL     C5 1839   4.035   3.588   2.152 -0.1588  0.3170 -0.5755
   10UNL     N6 1840   3.999   3.377   2.052 -0.1813  0.2541  0.0181
   10UNL     N7 1841   3.813   3.517   2.052  0.3234 -0.1785  0.6345
   10UNL     H8 1842   3.996   3.689   2.133 -1.6953  0.5647  3.0880
   10UNL     H9 1843   4.134   3.591   2.105  0.2069  1.6400  0.2388
   10UNL    H10 1844   4.046   3.572   2.260 -2.0036  0.1508 -0.3830
   11UNL     H0 1845   3.658   4.190   1.488 -0.0644 -2.0310  0.6146
   11UNL     H1 1846   3.904   4.267   1.355  4.7415  3.2501  0.9557
   11UNL     C2 1847   3.756   4.217   1.527 -0.1971 -0.3864 -0.1038
   11UNL     C3 1848   3.875   4.256   1.458 -0.1205  0.4096 -0.4265
   11UNL     C4 1849   3.916   4.224   1.654  0.1698 -1.0238 -0.4349
   11UNL     C5 1850   3.985   4.251   1.789 -0.0706  0.1837 -0.9698
   11UNL     N6 1851   3.785   4.197   1.655  0.0555 -0.2875  0.6386
   11UNL     N7 1852   3.979   4.262   1.543  0.5604  0.3927  0.3486
   11UNL     H8 1853   4.094   4.237   1.796 -0.0778  0.9580  2.8792
   11UNL     H9 1854   3.959   4.169   1.858 -0.8067 -1.7332 -3.3647
   11UNL    H10 1855   3.954   4.350   1.825 -0.4689 -0.7177  1.3723
   12UNL     H0 1856   4.336   3.402   2.261 -3.1335 -0.2023 -2.5836
   12UNL     H1 1857   4.337   3.431   2.534 -0.3532 -0.9832  1.2581
   12UNL     C2 1858   4.271   3.355   2.333 -0.0310 -1.0481 -0.0955
   12UNL     C3 1859   4.274   3.368   2.471 -0.1059  0.1820 -0.1864
   12UNL     C4 1860   4.121   3.244   2.396  1.2120  0.1383 -0.3053
   12UNL     C5 1861   3.987   3.173   2.394  0.1367  0.0806  0.9027
   12UNL     N6 1862   4.169   3.285   2.283 -0.8499 -0.5156  0.2030
   12UNL     N7 1863   4.175   3.293   2.511  0.1553 -0.1669 -0.2377
   12UNL     H8 1864   3.971   3.094   2.319 -0.2917  0.8625  0.1603
   12UNL     H9 1865   3.901   3.240   2.394  0.9378  1.1540  1.8982
   12UNL    H10 1866   3.981   3.111   2.485  0.3909 -2.0466 -0.4622
   13UNL     H0 1867   4.831   3.016   1.712  0.5797  0.2171 -0.9386
   13UNL     H1 1868   4.840   3.268   1.823  2.8274  0.3428 -1.3102
   13UNL     C2 1869   4.778   3.103   1.677 -0.1663  0.0608 -0.2392
   13UNL     C3 1870   4.782   3.227   1.742  1.0016 -0.0487  0.1363
   13UNL     C4 1871   4.626   3.204   1.608  0.1362  0.2351 -0.3039
   13UNL     C5 1872   4.509   3.240   1.525  0.4368 -0.7349  0.8629
   13UNL     N6 1873   4.684   3.086   1.586  0.1095  0.8892 -0.2623
   13UNL     N7 1874   4.684   3.298   1.687  0.4196 -0.3742  0.6933
   13UNL     H8 1875   4.454   3.316   1.582  3.8998  0.8282  2.4567
   13UNL     H9 1876   4.450   3.155   1.490  1.3979 -1.1267  0.1450
   13UNL    H10 1877   4.539   3.285   1.430  0.9082 -1.4762  0.6521
   14UNL     H0 1878   4.166   3.516   1.907  1.1171  1.7269  2.8990
   14UNL     H1 1879   4.364   3.547   1.724 -0.8626  1.3446  0.8832
   14UNL     C2 1880   4.263   3.466   1.907  0.1682 -0.3589 -0.1890
   14UNL     C3 1881   4.374   3.490   1.816  0.3828 -0.3261 -0.2287
   14UNL     C4 1882   4.420   3.359   1.969  0.0958  0.2778  0.2577
   14UNL     C5 1883   4.501   3.255   2.053 -0.0241 -0.0246 -0.0588
   14UNL     N6 1884   4.293   3.379   2.001  0.2396 -0.0413  0.0243
   14UNL     N7 1885   4.476   3.420   1.857 -0.0900 -0.1793  0.4988
   14UNL     H8 1886   4.467   3.153   2.029  0.9975 -0.2873 -0.4649
   14UNL     H9 1887   4.608   3.254   2.028  0.7050  1.2661  2.6215
   14UNL    H10 1888   4.500   3.262   2.162  0.2182 -1.5835  0.0738
   15UNL     H0 1889   4.151   4.034   1.511 -0.3876  2.4133 -0.4155
   15UNL     H1 1890   4.408   3.908   1.600 -0.1842  0.2726  0.5857
   15UNL     C2 1891   4.251   4.071   1.529  0.5866 -0.0695 -0.3552
   15UNL     C3 1892   4.376   4.007   1.572 -0.1103  0.0375 -0.3446
   15UNL     C4 1893   4.409   4.189   1.493  0.1903 -0.7273  0.4831
   15UNL     C5 1894   4.480   4.298   1.415  0.4022 -0.1229  0.0826
   15UNL     N6 1895   4.275   4.195   1.496 -0.0890  0.3325 -0.3189
   15UNL     N7 1896   4.477   4.083   1.540  0.0176 -0.0341  0.6721
   15UNL     H8 1897   4.447   4.288   1.311 -1.0529  0.0361  0.5057
   15UNL     H9 1898   4.588   4.285   1.403  0.3061  0.8261 -2.4295
   15UNL    H10 1899   4.457   4.402   1.441  0.8186  0.0074 -0.0635
   16UNL     H0 1900   4.704   3.741   1.372 -1.5557 -1.1859  0.1081
   16UNL     H1 1901   4.692   3.484   1.499 -0.3444 -0.9830  2.0035
   16UNL     C2 1902   4.684   3.719   1.476 -0.0908 -0.6903  0.5149
   16UNL     C3 1903   4.675   3.585   1.533 -0.6474 -0.3530  0.1226
   16UNL     C4 1904   4.651   3.738   1.670  0.5683  0.0136 -0.0399
   16UNL     C5 1905   4.641   3.806   1.797  0.6812  0.5185  0.2504
   16UNL     N6 1906   4.653   3.815   1.561  0.5282 -0.1558 -0.1971
   16UNL     N7 1907   4.648   3.603   1.664  0.5058  0.0517 -0.0080
   16UNL     H8 1908   4.567   3.752   1.857 -1.4515  2.6054 -0.3592
   16UNL     H9 1909   4.607   3.910   1.796  1.6985  0.9359 -3.0471
   16UNL    H10 1910   4.735   3.796   1.851  2.1448 -0.4743 -2.2786
   17UNL     H0 1911   4.675   4.242   1.617  0.3006  1.7166  0.0397
   17UNL     H1 1912   4.882   4.304   1.791 -0.5846  0.6074  0.0580
   17UNL     C2 1913   4.766   4.186   1.634 -0.3303  0.6323 -0.0482
   17UNL     C3 1914   4.876   4.223   1.719  0.0410  0.8729 -0.3004
   17UNL     C4 1915   4.905   4.056   1.616  0.1026  0.3944  1.0305
   17UNL     C5 1916   4.976   3.927   1.571 -0.3337 -0.0268 -0.4140
   17UNL     N6 1917   4.779   4.074   1.572  0.3746  0.0352 -0.5339
   17UNL     N7 1918   4.968   4.139   1.708  0.6342 -0.5005  0.5445
   17UNL     H8 1919   5.085   3.935   1.575 -0.3025 -0.7017  0.4079
   17UNL     H9 1920   4.948   3.906   1.467 -0.9400  0.3956 -0.3416
   17UNL    H10 1921   4.957   3.835   1.627 -2.0619 -0.3266 -1.4051
   18UNL     H0 1922   3.415   3.589   2.186 -0.1961  0.9938  0.4778
   18UNL     H1 1923   3.191   3.506   2.043 -0.7553  0.8420 -0.0504
   18UNL     C2 1924   3.408   3.562   2.082  0.1771  0.7081  0.5262
   18UNL     C3 1925   3.295   3.518   2.016 -0.4005 -0.2535  0.7569
   18UNL     C4 1926   3.457   3.537   1.889 -0.2059  0.9367  0.6667
   18UNL     C5 1927   3.526   3.566   1.757 -0.1300 -0.3195  0.1449
   18UNL     N6 1928   3.513   3.577   2.001 -0.5139  0.7193  0.5061
   18UNL     N7 1929   3.329   3.493   1.892  0.3468 -0.6913  0.7916
   18UNL     H8 1930   3.607   3.497   1.733  1.3149  0.5758  2.1208
   18UNL     H9 1931   3.573   3.665   1.761 -2.3429  0.7726  1.0249
   18UNL    H10 1932   3.451   3.554   1.678 -0.5503  1.7007  0.1806
    1Co      Co 1933   4.143   2.755   2.998  0.0856  0.1797 -0.1495
    2Co      Co 1934   3.161   3.472   2.990 -0.1297 -0.1111 -0.1976
    3Co      Co 1935   3.652   2.599   3.289  0.1206  0.1313 -0.0305
    4Co      Co 1936   3.653   3.623   2.693 -0.2926 -0.0761  0.2685
    5Co      Co 1937   3.175   2.971   3.298 -0.1646 -0.1922 -0.1116
    6Co      Co 1938   4.160   3.281   2.711 -0.0414  0.0386  0.0127
    7UNL     H0 1939   3.398   3.061   3.120  0.9676  1.1557 -0.2329
    7UNL     H1 1940   3.361   3.270   2.956  0.0255 -1.3159 -0.9474
    7UNL     C2 1941   3.322   3.138   3.126  0.3925  0.5419  0.5352
    7UNL     C3 1942   3.305   3.251   3.046  0.0071  0.7950 -0.4591
    7UNL     C4 1943   3.146   3.230   3.178  0.2632  0.2992  0.2799
    7UNL     C5 1944   3.010   3.247   3.249  0.4658  0.1197 -0.3622
    7UNL     N6 1945   3.222   3.129   3.213  0.0721  0.1937  0.0468
    7UNL     N7 1946   3.190   3.313   3.085 -0.5164  0.0516  0.0398
    7UNL     H8 1947   2.979   3.352   3.243 -1.2722 -0.4141 -1.4670
    7UNL     H9 1948   3.015   3.233   3.358 -1.2534  1.4668 -0.0685
    7UNL    H10 1949   2.932   3.181   3.207  0.3337  0.3785 -0.5213
    8UNL     H0 1950   3.731   3.854   2.524  0.4250  2.1293 -1.9851
    8UNL     H1 1951   3.750   3.862   2.246  0.5548 -1.4456 -0.7223
    8UNL     C2 1952   3.700   3.778   2.454 -0.1915  0.3269  0.1050
    8UNL     C3 1953   3.707   3.791   2.316 -0.1991  0.1240  0.4509
    8UNL     C4 1954   3.647   3.604   2.378 -0.0099 -0.0262 -0.7348
    8UNL     C5 1955   3.606   3.456   2.381  0.0976 -0.8167 -0.9461
    8UNL     N6 1956   3.672   3.657   2.496  0.5125 -0.1589  0.5194
    8UNL     N7 1957   3.669   3.675   2.263 -0.6313  0.0165 -0.9254
    8UNL     H8 1958   3.688   3.385   2.394 -0.0535 -0.3836  4.0976
    8UNL     H9 1959   3.555   3.435   2.286 -0.3225 -1.0970 -0.6609
    8UNL    H10 1960   3.530   3.429   2.455  1.9331  2.0253  2.2957
    9UNL     H0 1961   3.252   3.510   3.246 -1.0366 -0.1092 -0.0149
    9UNL     H1 1962   3.255   3.731   3.396 -1.9922 -1.1456  0.4443
    9UNL     C2 1963   3.216   3.605   3.210 -1.0264 -0.0829  0.0426
    9UNL     C3 1964   3.216   3.715   3.296 -0.6839  0.3841 -0.3513
    9UNL     C4 1965   3.134   3.746   3.108  0.6647 -0.0364  0.1567
    9UNL     C5 1966   3.103   3.826   2.988  0.3611 -0.7017 -0.1096
    9UNL     N6 1967   3.152   3.617   3.100  0.3746  0.2019  0.3710
    9UNL     N7 1968   3.158   3.810   3.231  0.1202 -0.0439  0.6589
    9UNL     H8 1969   3.079   3.772   2.896  2.0370  1.1328 -1.6945
    9UNL     H9 1970   3.182   3.900   2.974 -0.2706 -0.0018 -0.0367
    9UNL    H10 1971   3.009   3.880   3.007 -0.2837 -1.1185 -1.9454
   10UNL     H0 1972   3.380   2.508   3.235  6.7920  0.3702 -0.1658
   10UNL     H1 1973   3.147   2.686   3.239  0.5926 -1.5107 -1.2767
   10UNL     C2 1974   3.365   2.615   3.248 -0.2154 -0.1360 -0.3166
   10UNL     C3 1975   3.254   2.700   3.246  0.3338  0.4243 -0.4659
   10UNL     C4 1976   3.436   2.801   3.281  0.5962  0.5719  0.0022
   10UNL     C5 1977   3.514   2.901   3.344 -0.0296 -0.1940  0.3962
   10UNL     N6 1978   3.481   2.681   3.257  0.0502 -0.3588  0.1548
   10UNL     N7 1979   3.303   2.823   3.262  0.0732 -0.2648 -0.4544
   10UNL     H8 1980   3.456   2.975   3.400  2.1073  2.2051 -0.3440
   10UNL     H9 1981   3.578   2.953   3.271  0.3838  0.8084  1.4319
   10UNL    H10 1982   3.583   2.861   3.419 -0.9186 -0.7396  0.9393
   11UNL     H0 1983   3.157   3.572   2.726 -0.3637  1.9040  0.7222
   11UNL     H1 1984   3.369   3.571   2.545 -0.0581 -1.2128 -0.3064
   11UNL     C2 1985   3.263   3.563   2.745 -0.5273 -0.5781  0.8029
   11UNL     C3 1986   3.376   3.565   2.652  0.1230  0.2546 -0.2190
   11UNL     C4 1987   3.425   3.534   2.853 -0.1554 -0.2146 -0.3000
   11UNL     C5 1988   3.511   3.531   2.981  0.5429 -0.7025 -0.0228
   11UNL     N6 1989   3.293   3.531   2.871  0.1380  0.2458  0.0755
   11UNL     N7 1990   3.481   3.549   2.727  0.3285 -0.2986 -0.6773
   11UNL     H8 1991   3.497   3.620   3.044 -1.0168 -0.3557 -0.8219
   11UNL     H9 1992   3.620   3.530   2.962  0.9393 -2.1453  2.0432
   11UNL    H10 1993   3.497   3.446   3.048  0.9256 -1.4277 -0.8367
   12UNL     H0 1994   3.857   2.704   3.465 -0.4030  0.4296 -0.7558
   12UNL     H1 1995   3.884   2.643   3.729 -0.2458 -1.4100 -0.2119
   12UNL     C2 1996   3.787   2.645   3.524  0.0905  0.9144  0.3523
   12UNL     C3 1997   3.802   2.629   3.660 -0.5054 -0.4469 -0.1236
   12UNL     C4 1998   3.625   2.560   3.589 -0.3306  0.5869  0.3552
   12UNL     C5 1999   3.486   2.508   3.592  0.2155  0.1235 -0.0089
   12UNL     N6 2000   3.672   2.609   3.475  0.4693 -0.7174  0.4046
   12UNL     N7 2001   3.700   2.562   3.705  0.2128  0.1115 -0.5775
   12UNL     H8 2002   3.426   2.586   3.543 -0.2182 -1.1789 -1.6523
   12UNL     H9 2003   3.440   2.488   3.689 -3.0438  0.3766 -1.3409
   12UNL    H10 2004   3.478   2.422   3.523  1.1174  0.0980 -0.0886
   13UNL     H0 2005   4.313   2.308   2.873 -0.4094 -0.5394 -0.0634
   13UNL     H1 2006   4.338   2.550   3.018 -0.0711  1.1604  0.1358
   13UNL     C2 2007   4.254   2.398   2.871  0.4486  0.0270 -0.3249
   13UNL     C3 2008   4.266   2.519   2.943  0.7772 -0.3490 -0.1016
   13UNL     C4 2009   4.103   2.521   2.810  0.0908  0.6171 -0.0335
   13UNL     C5 2010   3.988   2.569   2.731 -0.1938  0.3771  0.5559
   13UNL     N6 2011   4.163   2.406   2.778 -0.0851 -0.2436 -0.5403
   13UNL     N7 2012   4.170   2.597   2.903 -0.3234 -0.2519 -0.7849
   13UNL     H8 2013   3.974   2.510   2.640  0.1574 -4.0597  3.0751
   13UNL     H9 2014   3.980   2.674   2.700  2.1350  0.0030 -1.6752
   13UNL    H10 2015   3.901   2.552   2.796  0.4642 -1.2860  1.0624
   14UNL     H0 2016   3.643   2.714   3.053 -1.2177  1.4966  1.5717
   14UNL     H1 2017   3.846   2.825   2.896  2.6138  0.2708  0.0589
   14UNL     C2 2018   3.750   2.717   3.073 -0.6918 -0.3423 -0.4918
   14UNL     C3 2019   3.849   2.784   2.996 -0.7604 -0.1162  0.1342
   14UNL     C4 2020   3.910   2.688   3.172 -0.5046 -0.5784  0.1665
   14UNL     C5 2021   4.002   2.600   3.253  0.9208 -0.3165 -0.7548
   14UNL     N6 2022   3.783   2.682   3.195 -0.4126  0.5607  0.0972
   14UNL     N7 2023   3.961   2.755   3.062 -0.2452 -0.5744 -0.5444
   14UNL     H8 2024   4.085   2.557   3.196  0.8349  0.1766 -1.2595
   14UNL     H9 2025   4.044   2.664   3.333 -1.0073  0.9444 -0.6725
   14UNL    H10 2026   3.957   2.509   3.295 -1.4170  1.0652 -0.0726
   15UNL     H0 2027   3.676   3.340   2.744  0.8793  0.2762  0.3447
   15UNL     H1 2028   3.911   3.211   2.799 -0.8550 -0.0641  1.4408
   15UNL     C2 2029   3.774   3.386   2.737  1.0478 -0.1655 -0.2671
   15UNL     C3 2030   3.894   3.311   2.761 -0.3913 -0.2561  0.7106
   15UNL     C4 2031   3.931   3.505   2.690 -0.1617 -0.0742  0.2897
   15UNL     C5 2032   4.010   3.627   2.645 -0.2352  0.5457  0.2958
   15UNL     N6 2033   3.801   3.509   2.701  0.3307 -0.0763 -0.7381
   15UNL     N7 2034   3.995   3.383   2.722 -0.3253 -0.2329 -0.3875
   15UNL     H8 2035   3.945   3.701   2.597 -0.6009 -0.2711 -0.4840
   15UNL     H9 2036   4.100   3.614   2.583  0.4802  2.2638  0.9114
   15UNL    H10 2037   4.045   3.671   2.739 -2.3032 -0.0066  1.3776
   16UNL     H0 2038   4.259   3.033   2.617  0.0550  1.6622  0.3923
   16UNL     H1 2039   4.209   2.783   2.740  1.2508  0.2008 -0.4752
   16UNL     C2 2040   4.210   3.014   2.712  0.4616 -0.0511  0.2850
   16UNL     C3 2041   4.183   2.884   2.770 -0.7492 -0.2765 -0.4324
   16UNL     C4 2042   4.138   3.041   2.890 -0.2832 -0.0461 -0.1805
   16UNL     C5 2043   4.101   3.124   3.015  0.8246  0.5670  0.5540
   16UNL     N6 2044   4.152   3.111   2.779  0.4667 -0.4085 -0.5138
   16UNL     N7 2045   4.134   2.904   2.891 -0.7411 -0.1068  0.2971
   16UNL     H8 2046   4.164   3.085   3.096 -0.7149 -1.8133  0.7349
   16UNL     H9 2047   3.994   3.106   3.036  0.8771 -0.9018 -0.2651
   16UNL    H10 2048   4.119   3.231   3.006  0.7451  0.4473 -1.4482
   17UNL     H0 2049   4.178   3.488   2.838  0.7039  0.8225 -2.8225
   17UNL     H1 2050   4.385   3.578   3.006  2.7207  0.4457 -0.0412
   17UNL     C2 2051   4.278   3.448   2.850  0.1538  0.0172 -0.2693
   17UNL     C3 2052   4.380   3.494   2.938 -0.0617 -0.2379  0.8542
   17UNL     C4 2053   4.442   3.338   2.825  0.9059 -0.1318 -0.6798
   17UNL     C5 2054   4.524   3.232   2.763 -0.8025 -0.3702  0.0411
   17UNL     N6 2055   4.319   3.353   2.776  0.4516 -0.9876 -0.1244
   17UNL     N7 2056   4.486   3.417   2.928  1.0093  1.0849  0.6294
   17UNL     H8 2057   4.563   3.268   2.668 -1.7786  3.1816  0.8277
   17UNL     H9 2058   4.461   3.145   2.741 -1.2327 -0.0406 -0.0558
   17UNL    H10 2059   4.606   3.202   2.830  1.0750  1.1832 -1.4233
   18UNL     H0 2060   2.914   2.951   3.396 -0.7920 -0.8867  0.2756
   18UNL     H1 2061   2.690   2.824   3.273  0.2354  0.9050  1.4817
   18UNL     C2 2062   2.901   2.904   3.299  0.7665 -0.5071 -0.1434
   18UNL     C3 2063   2.793   2.830   3.241 -0.0469  0.1452  0.3660
   18UNL     C4 2064   2.956   2.848   3.118  0.4512 -0.3893  0.0254
   18UNL     C5 2065   3.033   2.846   2.987 -0.0437  0.0887  0.4515
   18UNL     N6 2066   3.010   2.902   3.228  0.0750 -0.5372  0.0038
   18UNL     N7 2067   2.830   2.804   3.117  0.5133  0.4275  1.0547
   18UNL     H8 2068   3.122   2.785   3.007  0.3831  0.6822  0.3532
   18UNL     H9 2069   3.060   2.944   2.948  1.1538 -1.3127 -2.5763
   18UNL    H10 2070   2.984   2.792   2.905  0.8701 -1.7576  1.0563
    1Co      Co 2071   3.626   2.059   4.213  0.0151 -0.2226  0.0736
    2Co      Co 2072   2.677   2.775   4.188  0.0134  0.2335  0.0196
    3Co      Co 2073   3.168   1.902   4.542  0.2884 -0.2080 -0.1241
    4Co      Co 2074   3.190   2.950   3.906 -0.1175 -0.1950  0.0348
    5Co      Co 2075   2.682   2.264   4.507  0.0808 -0.0004 -0.3031
    6Co      Co 2076   3.662   2.569   3.892  0.0845 -0.1649 -0.0926
    7UNL     H0 2077   2.877   2.353   4.361 -0.0534  0.5892  0.6535
    7UNL     H1 2078   2.913   2.557   4.189  0.1656 -1.1037  0.8293
    7UNL     C2 2079   2.803   2.427   4.335 -0.1739  0.2984  0.1464
    7UNL     C3 2080   2.825   2.538   4.248 -0.5706 -0.2071  0.0577
    7UNL     C4 2081   2.638   2.535   4.342 -0.4086 -0.8077 -0.2800
    7UNL     C5 2082   2.505   2.582   4.390  0.2868 -0.4341 -1.2268
    7UNL     N6 2083   2.683   2.423   4.385  0.1063 -0.1560 -0.4838
    7UNL     N7 2084   2.721   2.613   4.267 -0.3864  0.0520  0.4787
    7UNL     H8 2085   2.424   2.532   4.336 -0.4705 -1.3067  0.6182
    7UNL     H9 2086   2.495   2.691   4.387 -1.7560 -0.5895 -2.8547
    7UNL    H10 2087   2.491   2.549   4.494  0.9752  2.8637  0.0415
    8UNL     H0 2088   3.282   3.173   3.733  0.8868  0.8558 -1.3679
    8UNL     H1 2089   3.216   3.194   3.463  1.2489 -1.6456 -0.7473
    8UNL     C2 2090   3.240   3.098   3.666  0.5854 -0.1155 -0.1272
    8UNL     C3 2091   3.200   3.111   3.530 -0.8471 -0.4634  0.3240
    8UNL     C4 2092   3.169   2.919   3.605 -0.6570  0.0669 -0.0845
    8UNL     C5 2093   3.166   2.770   3.608 -0.3902 -0.4417 -0.0590
    8UNL     N6 2094   3.206   2.981   3.716  0.0793 -0.0317  0.5268
    8UNL     N7 2095   3.170   2.987   3.491  0.0447  0.3954  0.6931
    8UNL     H8 2096   3.199   2.730   3.704  2.8760 -0.7807 -1.1770
    8UNL     H9 2097   3.229   2.725   3.530  0.8990  0.9026  0.1536
    8UNL    H10 2098   3.060   2.744   3.599 -0.0189 -2.0227 -0.2038
    9UNL     H0 2099   2.697   2.812   4.463 -1.1182  0.7901  1.4622
    9UNL     H1 2100   2.749   3.048   4.587 -0.9183  1.1092  0.4898
    9UNL     C2 2101   2.683   2.911   4.420 -0.5058  0.2800  0.0213
    9UNL     C3 2102   2.711   3.033   4.487 -0.0931 -0.5737  0.3981
    9UNL     C4 2103   2.654   3.059   4.296 -0.4861 -1.2118  0.0561
    9UNL     C5 2104   2.640   3.133   4.165  0.3058 -0.0931  0.0309
    9UNL     N6 2105   2.657   2.928   4.291  0.2496 -0.4252 -0.1891
    9UNL     N7 2106   2.678   3.132   4.410 -0.3260 -0.0892  0.5025
    9UNL     H8 2107   2.648   3.068   4.077 -0.2361 -1.5331  1.0122
    9UNL     H9 2108   2.722   3.203   4.146  1.2722 -1.3077 -0.4046
    9UNL    H10 2109   2.542   3.180   4.150 -0.0850 -0.3810  1.5511
   10UNL     H0 2110   2.928   1.852   4.411  0.4917 -0.1827  0.3999
   10UNL     H1 2111   2.712   2.023   4.393  0.7118  0.2952 -0.6430
   10UNL     C2 2112   2.920   1.950   4.457  0.1488  0.1331 -0.3190
   10UNL     C3 2113   2.809   2.037   4.438  0.0839  0.1285  0.8120
   10UNL     C4 2114   2.954   2.111   4.568 -0.1515 -0.3192  0.1531
   10UNL     C5 2115   3.040   2.204   4.650 -0.0279 -0.4086 -0.1327
   10UNL     N6 2116   3.009   1.995   4.535 -0.2386  0.1405 -0.0227
   10UNL     N7 2117   2.835   2.149   4.503 -0.2010 -0.2333  0.8033
   10UNL     H8 2118   3.137   2.230   4.606  1.2078  0.1373  2.6943
   10UNL     H9 2119   3.053   2.165   4.751 -0.4765 -0.9410 -0.2755
   10UNL    H10 2120   2.979   2.295   4.663  1.1170  0.0422  2.6033
   11UNL     H0 2121   2.723   2.774   3.909  0.1085 -0.6357  0.7296
   11UNL     H1 2122   2.955   2.856   3.772  2.0580  1.8285 -0.5772
   11UNL     C2 2123   2.809   2.827   3.947  0.0485  0.1542 -0.1927
   11UNL     C3 2124   2.924   2.870   3.875  0.2952  0.1072 -0.8234
   11UNL     C4 2125   2.946   2.882   4.081  0.5288  0.8315  0.5171
   11UNL     C5 2126   3.005   2.925   4.215 -0.0136  0.7581  0.4644
   11UNL     N6 2127   2.827   2.825   4.081 -0.1511 -0.0012  0.5722
   11UNL     N7 2128   3.015   2.903   3.961 -0.0785  0.3074 -0.6433
   11UNL     H8 2129   2.925   2.963   4.279  0.0915  0.6865  0.6395
   11UNL     H9 2130   3.079   3.007   4.209  0.1849  0.5064 -0.7963
   11UNL    H10 2131   3.045   2.834   4.261 -2.7711 -0.4072  0.7338
   12UNL     H0 2132   3.402   1.983   4.689 -2.5789  0.7073 -1.8577
   12UNL     H1 2133   3.407   1.994   4.965  0.2184 -2.4613  1.1096
   12UNL     C2 2134   3.325   1.951   4.758 -0.3870 -0.0087  0.3823
   12UNL     C3 2135   3.329   1.955   4.900 -0.4276 -0.8356  0.8580
   12UNL     C4 2136   3.153   1.876   4.837  0.0922  0.1565 -0.3706
   12UNL     C5 2137   3.006   1.833   4.835 -0.3476  0.0169  0.5582
   12UNL     N6 2138   3.209   1.903   4.720 -0.1465 -0.0633  0.3237
   12UNL     N7 2139   3.223   1.897   4.949  0.1401 -0.2115  0.2645
   12UNL     H8 2140   2.946   1.842   4.927  0.2541 -2.8094  1.3124
   12UNL     H9 2141   2.997   1.733   4.791  3.0164  0.3570 -1.2329
   12UNL    H10 2142   2.948   1.902   4.772 -0.1239  0.1982  0.5499
   13UNL     H0 2143   3.862   1.623   4.092 -0.0195  0.0891  1.9892
   13UNL     H1 2144   3.852   1.843   4.267  1.0088 -2.6480  0.8212
   13UNL     C2 2145   3.785   1.698   4.102 -0.1173  0.3784 -0.4512
   13UNL     C3 2146   3.782   1.810   4.191  0.0291 -0.2816  0.6200
   13UNL     C4 2147   3.633   1.814   4.050  0.0124  0.2820 -0.5826
   13UNL     C5 2148   3.512   1.866   3.981  0.3152 -1.2089  0.1618
   13UNL     N6 2149   3.692   1.704   4.008  0.0506  0.1070 -0.5952
   13UNL     N7 2150   3.685   1.893   4.153 -0.3555 -0.1280  0.1769
   13UNL     H8 2151   3.445   1.780   3.968 -1.3060 -0.3456  2.2251
   13UNL     H9 2152   3.533   1.908   3.882 -1.9649  0.6217  0.3538
   13UNL    H10 2153   3.450   1.936   4.039  0.9213 -0.6147  0.1154
   14UNL     H0 2154   3.172   2.158   4.368  0.5015  0.0809  0.0733
   14UNL     H1 2155   3.381   2.194   4.183  2.1533 -1.6351 -0.8114
   14UNL     C2 2156   3.265   2.103   4.367  0.3220 -0.2297  0.2208
   14UNL     C3 2157   3.369   2.129   4.269 -0.3306 -0.0344  0.1521
   14UNL     C4 2158   3.415   1.972   4.397 -0.1526 -0.4483  0.2792
   14UNL     C5 2159   3.489   1.845   4.428  0.5612  0.0650  0.2033
   14UNL     N6 2160   3.295   2.010   4.446 -0.4935  0.0587 -0.1901
   14UNL     N7 2161   3.467   2.047   4.291 -0.2305 -0.1188 -0.1948
   14UNL     H8 2162   3.591   1.874   4.453  0.4721 -0.1778  0.8838
   14UNL     H9 2163   3.440   1.798   4.515 -2.0335  0.8390 -0.7423
   14UNL    H10 2164   3.479   1.777   4.342  1.1548  0.5643 -0.2721
   15UNL     H0 2165   3.194   2.704   4.028  0.0920  1.1966  0.3001
   15UNL     H1 2166   3.401   2.510   4.001 -1.4202 -0.8939 -2.1280
   15UNL     C2 2167   3.287   2.706   3.974 -0.3093 -0.3771 -0.4917
   15UNL     C3 2168   3.395   2.615   3.973  0.3434  0.0926  0.7798
   15UNL     C4 2169   3.443   2.788   3.891 -0.2864  0.0757 -0.0665
   15UNL     C5 2170   3.512   2.890   3.810  0.7467 -1.0308  0.1545
   15UNL     N6 2171   3.327   2.826   3.936  0.3956 -0.1785 -0.2149
   15UNL     N7 2172   3.493   2.665   3.912  0.3297  0.3524  0.6035
   15UNL     H8 2173   3.481   2.880   3.705  0.6253 -0.7812  0.1669
   15UNL     H9 2174   3.621   2.883   3.806  0.8730  0.8168 -0.4165
   15UNL    H10 2175   3.486   2.991   3.844  1.5405 -1.3876  1.9266
   16UNL     H0 2176   3.672   2.338   3.783  0.8654 -1.0505 -0.8493
   16UNL     H1 2177   3.668   2.080   3.905  2.1542  0.1243 -0.5474
   16UNL     C2 2178   3.656   2.307   3.885  0.1453 -0.3149 -0.7199
   16UNL     C3 2179   3.652   2.177   3.948  0.1121 -0.3152 -0.2029
   16UNL     C4 2180   3.630   2.331   4.077 -0.9296  0.5011  0.0610
   16UNL     C5 2181   3.589   2.411   4.199  0.1221 -0.3287  0.2307
   16UNL     N6 2182   3.643   2.405   3.969  0.1710 -0.0909 -0.1406
   16UNL     N7 2183   3.624   2.194   4.075 -0.4986 -0.6167  0.0678
   16UNL     H8 2184   3.653   2.498   4.221 -1.6160  0.4577  2.5845
   16UNL     H9 2185   3.574   2.355   4.292 -1.4489 -0.7046 -0.2218
   16UNL    H10 2186   3.505   2.474   4.169  2.2933  3.1993  0.8979
   17UNL     H0 2187   3.688   2.823   4.000 -0.0447  0.3045  0.3803
   17UNL     H1 2188   3.901   2.894   4.167  0.5927  0.0357 -1.3061
   17UNL     C2 2189   3.775   2.763   4.025 -0.2927  0.0459  0.6300
   17UNL     C3 2190   3.882   2.802   4.114 -0.6196 -0.2355 -0.4244
   17UNL     C4 2191   3.915   2.618   4.031 -0.4776 -1.1474 -0.3357
   17UNL     C5 2192   4.000   2.507   3.979 -0.1469 -0.0488 -0.0876
   17UNL     N6 2193   3.805   2.648   3.972  0.7145  0.1585  0.6111
   17UNL     N7 2194   3.969   2.706   4.122  0.0009  0.4230 -0.0370
   17UNL     H8 2195   4.039   2.536   3.881  2.2725 -0.4274  0.7045
   17UNL     H9 2196   3.944   2.414   3.959  1.9058 -1.0284 -1.7614
   17UNL    H10 2197   4.083   2.479   4.045 -1.3817  0.0949  1.5857
   18UNL     H0 2198   2.403   2.226   4.618  0.3464  0.7672 -0.5336
   18UNL     H1 2199   2.206   2.088   4.488  0.2204 -0.2424 -0.5105
   18UNL     C2 2200   2.408   2.194   4.514 -0.3423  0.5724 -0.5148
   18UNL     C3 2201   2.300   2.126   4.451  0.3472  0.1200  0.1571
   18UNL     C4 2202   2.467   2.156   4.328  0.1800 -0.3793  0.3854
   18UNL     C5 2203   2.565   2.130   4.210 -0.1950 -0.6662 -0.0613
   18UNL     N6 2204   2.519   2.199   4.444  0.0308 -0.0753 -0.3184
   18UNL     N7 2205   2.336   2.104   4.324 -0.0291  0.3171  0.1771
   18UNL     H8 2206   2.586   2.024   4.188 -1.0703 -0.8824  0.1389
   18UNL     H9 2207   2.663   2.181   4.211  0.7621 -2.4250  0.8473
   18UNL    H10 2208   2.513   2.163   4.119 -1.1060  0.5401  0.8743
    1Co      Co 2209   2.206   0.035   0.601  0.0629 -0.0721 -0.0218
    2Co      Co 2210   1.216   0.690   0.593  0.4507 -0.0242  0.1466
    3Co      Co 2211   5.645   5.402   0.935  0.0496  0.0371  0.1414
    4Co      Co 2212   1.702   0.874   0.288 -0.2722 -0.0678  0.4488
    5Co      Co 2213   1.232   0.185   0.919  0.1195  0.0192 -0.1884
    6Co      Co 2214   2.204   0.527   0.284 -0.1283 -0.1492 -0.1446
    7UNL     H0 2215   1.404   0.249   0.695  1.8827  1.1090  1.0432
    7UNL     H1 2216   1.447   0.502   0.597  0.0476 -1.1698  0.8317
    7UNL     C2 2217   1.351   0.341   0.719  0.9381  0.7682  0.3270
    7UNL     C3 2218   1.367   0.467   0.662 -0.5113  0.8201  1.2757
    7UNL     C4 2219   1.195   0.444   0.776 -0.4967 -0.7486  0.4905
    7UNL     C5 2220   1.067   0.485   0.843 -0.3010  0.4490  0.3020
    7UNL     N6 2221   1.256   0.332   0.810  0.1648 -0.1719  0.4904
    7UNL     N7 2222   1.258   0.533   0.688  0.2963 -0.2867 -1.1467
    7UNL     H8 2223   1.001   0.401   0.870  0.7599 -0.5450 -0.1140
    7UNL     H9 2224   1.006   0.528   0.762  1.9003  0.2580 -1.5565
    7UNL    H10 2225   1.074   0.545   0.934 -0.7809  0.4543  0.3375
    8UNL     H0 2226   1.777   1.097   0.118 -0.4871  1.7887 -0.5729
    8UNL     H1 2227   1.781   1.089  -0.163  1.8909  0.6541  0.8212
    8UNL     C2 2228   1.733   1.022   0.052  0.7486  0.2771  0.2613
    8UNL     C3 2229   1.740   1.017  -0.094  0.1738  0.5431 -0.2570
    8UNL     C4 2230   1.660   0.846  -0.008 -0.0386 -0.6906 -0.0968
    8UNL     C5 2231   1.646   0.695  -0.006  0.1442  1.1981  0.6996
    8UNL     N6 2232   1.678   0.914   0.104  0.5892  0.3694  0.1838
    8UNL     N7 2233   1.684   0.903  -0.127 -0.4774 -0.6266  0.1672
    8UNL     H8 2234   1.741   0.649  -0.035 -0.7190 -0.6198  0.6479
    8UNL     H9 2235   1.567   0.650  -0.068  0.5223  0.6483  0.6111
    8UNL    H10 2236   1.626   0.659   0.095 -0.3016 -3.0485 -0.7281
    9UNL     H0 2237   1.253   0.712   0.876 -1.8648  1.4580  2.6385
    9UNL     H1 2238   1.230   0.951   1.026 -1.1115  0.3159  0.0937
    9UNL     C2 2239   1.245   0.814   0.841 -0.3985  0.6410 -0.4215
    9UNL     C3 2240   1.222   0.934   0.920 -0.3541  0.2186  0.0469
    9UNL     C4 2241   1.195   0.963   0.727  0.1502 -0.3507  0.4378
    9UNL     C5 2242   1.151   1.036   0.596 -0.1097 -0.0143 -0.3531
    9UNL     N6 2243   1.229   0.839   0.714 -0.2664  0.5091 -0.4784
    9UNL     N7 2244   1.188   1.028   0.844 -0.1102 -0.7702  0.0364
    9UNL     H8 2245   1.166   0.980   0.503 -2.4143 -1.5188  0.0833
    9UNL     H9 2246   1.215   1.125   0.586 -2.3149  2.0297  2.1461
    9UNL    H10 2247   1.044   1.061   0.604 -0.2023 -0.8078  1.3929
   10UNL     H0 2248   5.443   5.324   0.817  0.9708  0.4160 -0.6326
   10UNL     H1 2249   5.179   5.439   0.819 -1.0752  0.9521  1.3262
   10UNL     C2 2250   5.404   5.413   0.864  0.3291  0.1156 -0.5965
   10UNL     C3 2251   5.274   5.472   0.859  0.0711 -0.0260 -0.4641
   10UNL     C4 2252   5.419   5.597   0.940 -0.0224 -0.7319 -0.6699
   10UNL     C5 2253   5.486   5.728   0.994 -0.4820  0.9299  0.0896
   10UNL     N6 2254   5.489   5.494   0.920 -0.8397  0.0138  0.2936
   10UNL     N7 2255   5.288   5.594   0.901  0.1956 -0.2875 -0.7413
   10UNL     H8 2256   5.494   5.807   0.918 -1.3652 -1.0030 -2.1670
   10UNL     H9 2257   5.581   5.709   1.045  0.6397 -0.6903 -2.3722
   10UNL    H10 2258   5.430   5.781   1.072 -0.6106  1.5951 -0.4494
   11UNL     H0 2259   1.250   0.715   0.307  0.7202 -0.1771 -1.0813
   11UNL     H1 2260   1.476   0.814   0.181  0.4208 -0.3913 -0.2188
   11UNL     C2 2261   1.341   0.753   0.352 -0.4118  0.6203  0.6441
   11UNL     C3 2262   1.460   0.803   0.287  0.1959 -0.1065 -0.2226
   11UNL     C4 2263   1.488   0.770   0.490  0.5116 -0.4264  0.3697
   11UNL     C5 2264   1.566   0.735   0.621  0.2376  0.0050 -0.0862
   11UNL     N6 2265   1.364   0.723   0.478  0.0699  0.0752 -0.4539
   11UNL     N7 2266   1.556   0.805   0.376  0.3332 -0.1576  0.7563
   11UNL     H8 2267   1.623   0.642   0.610 -0.6848 -0.7429  1.2137
   11UNL     H9 2268   1.511   0.704   0.711  1.2785  0.7575  0.8433
   11UNL    H10 2269   1.638   0.811   0.654  0.6944 -0.3210 -0.3083
   12UNL     H0 2270   5.836   5.524   1.107 -2.4533  2.9943 -1.1843
   12UNL     H1 2271   5.784   5.551   1.373 -2.0493  1.3130 -0.6327
   12UNL     C2 2272   5.770   5.464   1.168  0.1999  0.8173 -0.2447
   12UNL     C3 2273   5.740   5.482   1.302  0.1821 -0.6670 -0.1938
   12UNL     C4 2274   5.619   5.340   1.218  0.2515  0.2527  0.1471
   12UNL     C5 2275   5.509   5.241   1.197  0.6081  0.5940 -0.4652
   12UNL     N6 2276   5.683   5.383   1.112 -0.2251 -0.5644  0.1126
   12UNL     N7 2277   5.651   5.395   1.344  0.1097  0.5906 -0.1971
   12UNL     H8 2278   5.553   5.143   1.171 -0.7139  0.1603 -1.1459
   12UNL     H9 2279   5.438   5.272   1.120 -1.2579  0.8406  1.2847
   12UNL    H10 2280   5.448   5.218   1.285 -1.2020  0.4956 -1.7035
   13UNL     H0 2281   0.399   5.088   0.526  1.0835  0.9092  1.5520
   13UNL     H1 2282   0.427   5.326   0.675 -0.0919 -1.5709  0.5165
   13UNL     C2 2283   0.350   5.184   0.513 -0.4802 -0.1060 -0.7144
   13UNL     C3 2284   0.368   5.309   0.585 -0.1869  0.1869  0.2177
   13UNL     C4 2285   0.224   5.311   0.440  0.6998  0.2983 -0.0010
   13UNL     C5 2286   0.096   5.353   0.364  0.2090  0.2879  0.8489
   13UNL     N6 2287   0.275   5.198   0.408 -0.8227 -0.3355  1.0477
   13UNL     N7 2288   0.281   5.394   0.529 -0.2374  0.2590 -0.8481
   13UNL     H8 2289   0.023   5.272   0.381  1.2021 -0.8274 -0.0018
   13UNL     H9 2290   0.113   5.372   0.257  0.6383 -0.9066  0.6908
   13UNL    H10 2291   0.045   5.435   0.416 -0.8292  0.7094 -0.7687
   14UNL     H0 2292   1.745   0.093   0.777 -0.2355 -0.7578  1.7234
   14UNL     H1 2293   1.951   0.174   0.610  0.3400  2.8467  3.0786
   14UNL     C2 2294   1.840   0.042   0.765  0.2393  0.3334  0.6708
   14UNL     C3 2295   1.944   0.089   0.678  0.8070  0.2562  0.1223
   14UNL     C4 2296   1.994  -0.079   0.786  0.4713  0.0986  0.1752
   14UNL     C5 2297   2.053  -0.216   0.830  0.2897  0.3862 -0.2264
   14UNL     N6 2298   1.871  -0.064   0.839 -0.0929  0.0962 -0.4660
   14UNL     N7 2299   2.037  -0.001   0.686  0.4372 -0.0456 -0.6642
   14UNL     H8 2300   2.162  -0.214   0.821  0.3220  0.0697  0.0969
   14UNL     H9 2301   2.033  -0.234   0.936 -3.3067  0.2662 -0.7916
   14UNL    H10 2302   2.021  -0.302   0.770  0.2382  0.4958 -0.3565
   15UNL     H0 2303   1.734   0.618   0.388  0.8077 -1.3725  1.2515
   15UNL     H1 2304   1.954   0.467   0.413  0.6291 -0.1647 -1.1151
   15UNL     C2 2305   1.831   0.654   0.355 -0.0746 -0.0225  0.0419
   15UNL     C3 2306   1.944   0.570   0.380 -0.6837  0.3408  0.7130
   15UNL     C4 2307   1.985   0.745   0.275  0.1041  0.3325  0.2687
   15UNL     C5 2308   2.063   0.840   0.186  0.0182 -0.1808 -0.0011
   15UNL     N6 2309   1.856   0.763   0.287 -0.1055 -0.7778  0.2871
   15UNL     N7 2310   2.041   0.624   0.307  0.1620  0.1238  0.2539
   15UNL     H8 2311   2.081   0.781   0.096 -0.7617 -1.7004  0.8030
   15UNL     H9 2312   2.153   0.857   0.247  0.4245 -1.4293 -0.2312
   15UNL    H10 2313   2.009   0.935   0.172  0.8166  0.4983  1.2987
   16UNL     H0 2314   2.255   0.239   0.168  0.2598 -1.7883  0.1093
   16UNL     H1 2315   2.242   0.030   0.316  0.8087  0.6038 -2.1087
   16UNL     C2 2316   2.228   0.244   0.273 -0.3297 -0.0761 -0.0898
   16UNL     C3 2317   2.234   0.131   0.352 -0.0607 -0.2232  0.2088
   16UNL     C4 2318   2.206   0.298   0.456 -0.2496  0.0211 -0.3201
   16UNL     C5 2319   2.167   0.385   0.572 -0.0925  0.0745  0.2351
   16UNL     N6 2320   2.200   0.352   0.337 -0.2185  0.5059 -0.1457
   16UNL     N7 2321   2.210   0.165   0.472 -0.4537 -0.0447 -0.5691
   16UNL     H8 2322   2.199   0.488   0.551 -0.0081 -0.1455 -0.7572
   16UNL     H9 2323   2.224   0.365   0.664 -1.2293 -0.1720  0.9000
   16UNL    H10 2324   2.060   0.383   0.595  0.0199 -0.7501  0.7235
   17UNL     H0 2325   2.235   0.767   0.452  0.4152  0.7386  1.0953
   17UNL     H1 2326   2.463   0.832   0.602  1.5559 -1.0440  0.6670
   17UNL     C2 2327   2.329   0.714   0.449 -0.4867 -0.8770 -0.5910
   17UNL     C3 2328   2.448   0.750   0.533  0.1201 -0.0265 -0.2743
   17UNL     C4 2329   2.472   0.591   0.403  0.0549  0.3969 -0.1396
   17UNL     C5 2330   2.542   0.480   0.332 -0.9478  0.2802  0.0432
   17UNL     N6 2331   2.345   0.611   0.374  0.0077 -0.7740  0.4189
   17UNL     N7 2332   2.540   0.664   0.504 -0.9014 -1.0979  0.3726
   17UNL     H8 2333   2.568   0.503   0.228  1.5594 -1.9031  0.0683
   17UNL     H9 2334   2.470   0.399   0.315  1.4467 -1.8385 -0.5581
   17UNL    H10 2335   2.621   0.419   0.379 -1.1134 -2.5203 -2.9386
   18UNL     H0 2336   0.999   0.134   1.033 -1.5338 -0.8366  0.5094
   18UNL     H1 2337   0.754   0.150   0.917 -1.2046 -1.1071 -0.5194
   18UNL     C2 2338   0.976   0.121   0.928  0.3407  0.5251 -0.1381
   18UNL     C3 2339   0.847   0.122   0.871 -0.3273 -0.4540  0.7868
   18UNL     C4 2340   1.005   0.090   0.737  0.0083 -0.2300 -0.1551
   18UNL     C5 2341   1.075   0.036   0.617 -0.5180  0.7533  0.0914
   18UNL     N6 2342   1.075   0.099   0.848 -0.8312 -0.3621 -0.0744
   18UNL     N7 2343   0.868   0.093   0.743  0.3626 -0.0680  0.0727
   18UNL     H8 2344   1.133  -0.054   0.639  2.3256  2.7209  1.1672
   18UNL     H9 2345   1.147   0.112   0.585  1.4244 -0.6421  0.9361
   18UNL    H10 2346   1.013   0.013   0.529 -0.9499  1.3302  0.2349
    1Co      Co 2347   5.604   4.833   1.792 -0.0248  0.0971 -0.2305
    2Co      Co 2348   0.718   0.006   1.807  0.1150 -0.5128  0.3008
    3Co      Co 2349   5.129   4.661   2.124  0.1427 -0.1858 -0.2386
    4Co      Co 2350   1.208   0.173   1.507  0.3861 -0.1139 -0.2784
    5Co      Co 2351   4.661   5.041   2.111 -0.0691 -0.2544 -0.1666
    6Co      Co 2352   5.615   5.360   1.523  0.1522 -0.0866 -0.2077
    7UNL     H0 2353   4.884   5.121   1.925  1.1317  0.2589 -1.3859
    7UNL     H1 2354   4.873   5.329   1.748  0.5438  0.8710  0.4045
    7UNL     C2 2355   4.802   5.192   1.922  0.7021 -0.1051  0.2754
    7UNL     C3 2356   4.808   5.298   1.829  0.4261  0.2840  0.0910
    7UNL     C4 2357   4.646   5.297   1.960  0.6229  0.3177  0.0808
    7UNL     C5 2358   4.510   5.341   2.023  0.2595  0.5377  0.8957
    7UNL     N6 2359   4.704   5.191   2.007 -0.3301  0.6831 -0.0807
    7UNL     N7 2360   4.701   5.370   1.861 -0.0212 -0.1226 -0.5335
    7UNL     H8 2361   4.429   5.308   1.957  1.7429 -2.8783  0.5599
    7UNL     H9 2362   4.494   5.449   2.028  0.8399  0.9135 -2.6982
    7UNL    H10 2363   4.502   5.291   2.121  2.7060 -2.3932 -0.2101
    8UNL     H0 2364   1.294   0.398   1.350  1.8682 -0.3024  0.2916
    8UNL     H1 2365   1.260   0.425   1.078 -1.8325 -0.3806 -1.6514
    8UNL     C2 2366   1.268   0.320   1.280  0.3732  0.0876  0.3761
    8UNL     C3 2367   1.248   0.337   1.141 -0.4964  0.1324 -0.6280
    8UNL     C4 2368   1.241   0.143   1.212  0.5144 -0.0612  0.3858
    8UNL     C5 2369   1.180   0.005   1.212 -0.5249 -0.0968  0.0601
    8UNL     N6 2370   1.263   0.198   1.329  0.0853 -0.0265 -0.1672
    8UNL     N7 2371   1.221   0.219   1.096  0.2957 -0.0256 -0.2858
    8UNL     H8 2372   1.196  -0.034   1.314  0.1593 -3.3470 -1.1685
    8UNL     H9 2373   1.238  -0.064   1.150 -0.4748 -0.7961  0.8493
    8UNL    H10 2374   1.071   0.003   1.201 -0.4391  1.1769 -1.1500
    9UNL     H0 2375   0.727   0.025   2.109  0.6901 -0.6548 -1.6092
    9UNL     H1 2376   0.722   0.254   2.247 -0.3650 -0.3626  0.1380
    9UNL     C2 2377   0.724   0.123   2.065  0.5186 -0.2467 -0.6985
    9UNL     C3 2378   0.714   0.243   2.139 -0.7755  0.1178  0.1154
    9UNL     C4 2379   0.711   0.272   1.934  0.1854  0.1900  0.0034
    9UNL     C5 2380   0.708   0.356   1.805  0.0353  0.3136 -0.0153
    9UNL     N6 2381   0.728   0.136   1.935  0.0771 -0.4221  0.4375
    9UNL     N7 2382   0.718   0.338   2.057  0.8403  0.1432 -0.3387
    9UNL     H8 2383   0.797   0.335   1.746 -0.7190  0.9168 -1.4181
    9UNL     H9 2384   0.718   0.460   1.835 -0.1145  0.8058 -1.5781
    9UNL    H10 2385   0.615   0.343   1.748 -1.0682 -0.2870  1.8268
   10UNL     H0 2386   4.895   4.618   1.998 -1.1022 -1.1653  1.6690
   10UNL     H1 2387   4.691   4.780   1.953  0.3457  0.8290 -1.1370
   10UNL     C2 2388   4.888   4.720   2.034 -0.2850 -0.6568  0.4757
   10UNL     C3 2389   4.781   4.806   2.007 -0.2589  0.0861  0.2839
   10UNL     C4 2390   4.915   4.873   2.152  0.5555 -1.1651  0.0640
   10UNL     C5 2391   4.970   4.973   2.255 -0.4518  0.5437  0.9815
   10UNL     N6 2392   4.978   4.765   2.119  0.5068  0.3270 -0.3307
   10UNL     N7 2393   4.795   4.911   2.088  0.2932  0.0986 -0.3997
   10UNL     H8 2394   5.079   4.979   2.258 -0.2301 -0.3126 -2.0783
   10UNL     H9 2395   4.937   4.944   2.355 -0.2081  0.9551  1.1851
   10UNL    H10 2396   4.924   5.068   2.223 -4.2713 -1.8499 -1.4067
   11UNL     H0 2397   0.723   0.079   1.515 -0.5969 -0.4993  1.4274
   11UNL     H1 2398   0.944   0.102   1.367  1.0866 -2.0751  0.0812
   11UNL     C2 2399   0.825   0.072   1.550  0.0192  0.9778  0.0086
   11UNL     C3 2400   0.941   0.086   1.474 -0.1196  0.3429  0.4588
   11UNL     C4 2401   0.981   0.053   1.674  0.4070 -0.4762  0.7092
   11UNL     C5 2402   1.054   0.057   1.807 -0.0185 -0.1425  0.8769
   11UNL     N6 2403   0.850   0.045   1.676  0.9839  0.0522 -0.6097
   11UNL     N7 2404   1.048   0.074   1.552  0.0881 -0.9142 -0.0915
   11UNL     H8 2405   1.161   0.047   1.785 -0.2647  0.7445 -0.9011
   11UNL     H9 2406   1.023  -0.018   1.881  0.7264  0.4895  1.8544
   11UNL    H10 2407   1.055   0.155   1.856 -0.2746  0.7929 -0.9213
   12UNL     H0 2408   5.354   4.750   2.304  1.2959 -0.2807  2.0475
   12UNL     H1 2409   5.297   4.835   2.557  3.3065 -1.8969 -1.1170
   12UNL     C2 2410   5.266   4.729   2.364  0.2355  0.5754  0.8409
   12UNL     C3 2411   5.244   4.762   2.498  0.6046 -0.3192 -0.7776
   12UNL     C4 2412   5.097   4.648   2.421  0.0573 -0.2961  1.1910
   12UNL     C5 2413   4.964   4.576   2.407 -0.0918  0.3167 -0.3506
   12UNL     N6 2414   5.169   4.657   2.309 -0.5992 -0.0343  0.0950
   12UNL     N7 2415   5.130   4.715   2.533 -0.0555  0.1121  0.7070
   12UNL     H8 2416   4.973   4.475   2.449 -3.8901 -0.3971 -0.8772
   12UNL     H9 2417   4.928   4.562   2.304 -2.1118  2.4225 -0.0044
   12UNL    H10 2418   4.885   4.630   2.461 -0.8446 -2.3555  1.4547
   13UNL     H0 2419   5.794   4.388   1.683  1.1381  0.3785 -0.6429
   13UNL     H1 2420   5.844   4.640   1.781 -1.4022 -0.3644  2.2308
   13UNL     C2 2421   5.732   4.477   1.678 -0.1606 -0.4877 -0.5330
   13UNL     C3 2422   5.757   4.606   1.726  0.0760 -0.4191 -0.2164
   13UNL     C4 2423   5.575   4.584   1.634  0.6929  0.7254  0.1878
   13UNL     C5 2424   5.433   4.613   1.577 -0.1811  0.1452 -0.4972
   13UNL     N6 2425   5.617   4.464   1.618  0.1893 -0.4763  0.5181
   13UNL     N7 2426   5.649   4.678   1.698 -0.1185  0.1170 -0.2791
   13UNL     H8 2427   5.363   4.543   1.623  2.7141 -1.0080  2.6432
   13UNL     H9 2428   5.421   4.629   1.469 -0.0826 -0.1004 -0.5480
   13UNL    H10 2429   5.388   4.706   1.613 -1.0338  0.2613 -1.7947
   14UNL     H0 2430   5.166   4.905   2.006 -0.7250  0.4876 -1.1304
   14UNL     H1 2431   5.333   4.966   1.794  0.7811 -0.6008 -0.6240
   14UNL     C2 2432   5.244   4.842   1.966 -0.3010  0.1877  0.1194
   14UNL     C3 2433   5.326   4.882   1.862 -0.4800 -0.5096 -0.6184
   14UNL     C4 2434   5.392   4.716   1.954  0.4366  0.2641 -0.2663
   14UNL     C5 2435   5.482   4.600   1.998  0.4257  0.2533  0.3339
   14UNL     N6 2436   5.280   4.731   2.023 -0.2815  0.4183  0.1276
   14UNL     N7 2437   5.426   4.796   1.858  0.0507 -0.1793 -0.3056
   14UNL     H8 2438   5.560   4.637   2.065  0.3546  1.8551 -0.4090
   14UNL     H9 2439   5.414   4.536   2.056 -3.0885  2.6187 -0.8520
   14UNL    H10 2440   5.534   4.552   1.914 -1.0769  0.0544 -0.5220
   15UNL     H0 2441   5.128   5.450   1.629 -0.6691 -0.6198 -1.3921
   15UNL     H1 2442   5.344   5.261   1.598  0.8662 -0.3166 -1.4442
   15UNL     C2 2443   5.232   5.465   1.602 -0.3651 -0.6965 -0.3319
   15UNL     C3 2444   5.337   5.369   1.588 -0.9460 -0.2664 -0.1495
   15UNL     C4 2445   5.396   5.559   1.540 -0.5937 -0.1373 -0.0269
   15UNL     C5 2446   5.479   5.673   1.476  0.0857  0.3926 -0.4330
   15UNL     N6 2447   5.272   5.588   1.574  0.0234 -0.0244  0.0151
   15UNL     N7 2448   5.445   5.431   1.547 -0.3416 -0.0383  0.3254
   15UNL     H8 2449   5.466   5.667   1.367 -1.2436  3.4050 -0.5340
   15UNL     H9 2450   5.586   5.659   1.492 -0.1110  1.2758  2.0619
   15UNL    H10 2451   5.450   5.769   1.521  1.1585  1.5494 -2.1112
   16UNL     H0 2452   5.651   5.117   1.385  1.0823  0.0015 -0.2206
   16UNL     H1 2453   5.597   4.866   1.495 -0.4451 -0.4631  0.4454
   16UNL     C2 2454   5.634   5.089   1.487  0.2121 -0.8686 -0.5962
   16UNL     C3 2455   5.612   4.962   1.542  0.2537 -0.5620  0.4328
   16UNL     C4 2456   5.602   5.109   1.684 -0.0424 -0.5449  0.1222
   16UNL     C5 2457   5.575   5.169   1.816  0.6370  0.3224 -0.0719
   16UNL     N6 2458   5.625   5.183   1.580  0.4479 -0.5591  0.2424
   16UNL     N7 2459   5.593   4.974   1.673  0.8202 -0.2258  0.1332
   16UNL     H8 2460   5.573   5.279   1.815  2.1714  0.3760 -1.0876
   16UNL     H9 2461   5.646   5.145   1.897 -0.1332  1.0231  0.8443
   16UNL    H10 2462   5.476   5.143   1.854  0.3630  2.0533  0.4972
   17UNL     H0 2463   1.717   0.068   1.722  0.9437  1.9381 -2.9040
   17UNL     H1 2464   1.950   0.162   1.820  0.0909  0.5062 -1.0703
   17UNL     C2 2465   1.813   0.019   1.717  0.4073  0.4359 -0.3025
   17UNL     C3 2466   1.936   0.072   1.762  0.5293  0.1817 -0.6833
   17UNL     C4 2467   1.953  -0.099   1.656 -0.0563  0.3866 -0.1287
   17UNL     C5 2468   2.009  -0.212   1.573 -0.0359  0.8602  0.1536
   17UNL     N6 2469   1.822  -0.082   1.639  0.5032  0.2760 -0.6588
   17UNL     N7 2470   2.027  -0.005   1.722  0.0637  0.5218 -0.2057
   17UNL     H8 2471   2.018  -0.202   1.464 -0.2163 -1.0071 -0.0612
   17UNL     H9 2472   1.957  -0.307   1.587 -0.4355  0.8432 -1.3236
   17UNL    H10 2473   2.109  -0.230   1.615 -0.1567 -2.6407 -0.7844
   18UNL     H0 2474   4.384   4.990   2.227  1.7102  0.4792  0.5213
   18UNL     H1 2475   4.192   4.844   2.092 -0.4713  1.2557 -1.9181
   18UNL     C2 2476   4.394   4.944   2.130 -0.4969  0.5482  0.2079
   18UNL     C3 2477   4.289   4.878   2.057  0.2655  0.3532 -0.8593
   18UNL     C4 2478   4.441   4.949   1.936  0.0898 -0.1454  0.1952
   18UNL     C5 2479   4.516   4.981   1.808 -0.5416 -0.6293 -0.1007
   18UNL     N6 2480   4.495   4.982   2.051 -0.5888  0.0490  0.2680
   18UNL     N7 2481   4.325   4.872   1.929 -0.1272 -0.4409  0.2890
   18UNL     H8 2482   4.562   4.890   1.768  2.1591  0.9522 -0.8958
   18UNL     H9 2483   4.594   5.058   1.817 -1.3362  0.3180 -1.0449
   18UNL    H10 2484   4.457   5.021   1.724  3.8840  2.1660 -2.3187
    1Co      Co 2485   5.116   4.163   2.971  0.5199  0.2374 -0.1089
    2Co      Co 2486   4.145   4.816   3.004  0.0568  0.4908  0.1141
    3Co      Co 2487   4.656   3.966   3.299 -0.0197 -0.4192  0.2153
    4Co      Co 2488   4.630   5.022   2.704 -0.1025  0.1814 -0.0699
    5Co      Co 2489   4.143   4.291   3.298  0.0483 -0.0285  0.2109
    6Co      Co 2490   5.131   4.704   2.725  0.2755  0.2502  0.1542
    7UNL     H0 2491   4.330   4.366   3.101  2.3899  1.4046 -1.3507
    7UNL     H1 2492   4.323   4.591   2.945 -0.5128  0.6721 -0.0463
    7UNL     C2 2493   4.263   4.451   3.115  0.1914 -0.4291  0.0600
    7UNL     C3 2494   4.269   4.568   3.036 -0.2105  0.1848  0.0124
    7UNL     C4 2495   4.121   4.574   3.182  0.8078 -0.6885  0.3548
    7UNL     C5 2496   3.995   4.604   3.257  0.2311 -0.0933  0.0928
    7UNL     N6 2497   4.170   4.457   3.207 -0.5567 -0.5591  0.9212
    7UNL     N7 2498   4.163   4.644   3.069 -0.7642  0.4654 -0.0365
    7UNL     H8 2499   4.017   4.586   3.363  1.3527  3.5534  0.6329
    7UNL     H9 2500   3.913   4.536   3.231  0.1366 -1.4254  3.3680
    7UNL    H10 2501   3.962   4.709   3.247 -0.1263 -0.1591  0.5429
    8UNL     H0 2502   4.652   5.245   2.554 -2.6161 -0.2170 -0.0192
    8UNL     H1 2503   4.707   5.260   2.280 -0.6256  2.1132  1.4366
    8UNL     C2 2504   4.655   5.167   2.479  0.4277  0.1618 -0.4443
    8UNL     C3 2505   4.674   5.177   2.342  0.7830  0.4183  0.0095
    8UNL     C4 2506   4.617   4.982   2.396  0.4720  0.3646 -0.3205
    8UNL     C5 2507   4.615   4.834   2.397  0.0181 -0.1239  0.4011
    8UNL     N6 2508   4.614   5.044   2.514 -0.1206 -0.6633 -0.0513
    8UNL     N7 2509   4.652   5.059   2.291 -0.2471 -0.6589  0.7655
    8UNL     H8 2510   4.708   4.790   2.435 -0.8863 -2.6166 -0.0944
    8UNL     H9 2511   4.600   4.792   2.297 -1.7592  2.8161 -0.6740
    8UNL    H10 2512   4.534   4.796   2.461 -1.6154  1.5099 -0.5978
    9UNL     H0 2513   4.235   4.860   3.306  1.1084  1.0151  1.4098
    9UNL     H1 2514   4.253   5.113   3.404  1.7414  0.2908 -2.3592
    9UNL     C2 2515   4.200   4.948   3.253 -0.2794 -0.4268 -0.1881
    9UNL     C3 2516   4.213   5.081   3.309 -0.3371 -0.6333 -1.2336
    9UNL     C4 2517   4.131   5.085   3.116 -0.3263 -0.0971 -0.2875
    9UNL     C5 2518   4.103   5.144   2.987  0.0265 -0.1250  0.1115
    9UNL     N6 2519   4.163   4.955   3.128  0.0198  0.3048  0.4792
    9UNL     N7 2520   4.156   5.165   3.229  0.4027 -0.6077 -0.5630
    9UNL     H8 2521   4.033   5.227   2.999 -2.9053 -2.4883  0.5422
    9UNL     H9 2522   4.047   5.074   2.924 -1.6211 -0.0374  1.4179
    9UNL    H10 2523   4.194   5.174   2.934 -0.2778  0.0170 -0.3273
   10UNL     H0 2524   4.408   3.879   3.211 -0.5288  0.4988 -0.9437
   10UNL     H1 2525   4.171   4.015   3.191  0.4778 -0.9198  0.2093
   10UNL     C2 2526   4.386   3.979   3.247 -1.0672  0.0802 -0.0906
   10UNL     C3 2527   4.267   4.051   3.225  0.1426  0.3806 -0.1764
   10UNL     C4 2528   4.424   4.152   3.320  0.3086  0.3198 -0.3732
   10UNL     C5 2529   4.502   4.256   3.397  0.6165 -0.1021  0.2461
   10UNL     N6 2530   4.490   4.045   3.287 -0.3895 -0.5595 -0.0077
   10UNL     N7 2531   4.289   4.171   3.282 -0.9461  0.2971  0.1921
   10UNL     H8 2532   4.554   4.323   3.329  1.3550 -1.4020 -0.4968
   10UNL     H9 2533   4.571   4.219   3.474  1.0983  1.0188  0.3612
   10UNL    H10 2534   4.440   4.315   3.467  0.5606  0.5318 -0.3282
   11UNL     H0 2535   4.152   4.884   2.749 -0.3126 -0.5433 -0.0084
   11UNL     H1 2536   4.357   5.014   2.614 -1.4861  1.6267  1.2619
   11UNL     C2 2537   4.255   4.900   2.777 -0.5052  0.3050  0.2490
   11UNL     C3 2538   4.356   4.962   2.709 -0.6479 -0.1607  0.3479
   11UNL     C4 2539   4.418   4.894   2.891 -0.1853  0.6956  0.0134
   11UNL     C5 2540   4.504   4.879   3.015  0.5516 -0.1439 -0.2722
   11UNL     N6 2541   4.291   4.853   2.892  0.2276 -0.4175 -0.7941
   11UNL     N7 2542   4.468   4.960   2.786 -0.6632 -0.4445 -0.3136
   11UNL     H8 2543   4.556   4.971   3.047 -1.2638  0.4301  1.2200
   11UNL     H9 2544   4.572   4.793   3.015  0.7800 -0.0149  1.6686
   11UNL    H10 2545   4.435   4.868   3.100  2.1595 -1.9219  0.8905
   12UNL     H0 2546   4.883   4.104   3.507 -2.5244  2.6746 -1.1950
   12UNL     H1 2547   4.823   4.115   3.772 -1.5918 -1.7607  2.8791
   12UNL     C2 2548   4.810   4.041   3.556  0.8479 -0.3467  0.3835
   12UNL     C3 2549   4.777   4.053   3.695 -0.2174  0.5945 -0.0412
   12UNL     C4 2550   4.645   3.923   3.595 -0.4520 -0.1498  0.3432
   12UNL     C5 2551   4.530   3.829   3.580 -0.4674 -0.3713  0.6098
   12UNL     N6 2552   4.720   3.969   3.488 -0.0276  0.5839 -0.1745
   12UNL     N7 2553   4.671   3.973   3.721 -0.0005  0.1893  0.0844
   12UNL     H8 2554   4.560   3.757   3.503 -0.2773  0.0987  0.2391
   12UNL     H9 2555   4.438   3.881   3.551 -0.0414  1.0042  1.6078
   12UNL    H10 2556   4.514   3.770   3.671 -0.6420 -0.1780  0.7049
   13UNL     H0 2557   5.325   3.732   2.843 -1.5178 -1.2457  1.4957
   13UNL     H1 2558   5.317   3.951   3.012 -0.3907  1.7823 -0.1509
   13UNL     C2 2559   5.252   3.812   2.849  0.5739  0.9365 -0.0660
   13UNL     C3 2560   5.252   3.923   2.930  0.2880 -0.0167 -0.1110
   13UNL     C4 2561   5.093   3.913   2.799  0.0115 -0.1889 -0.6789
   13UNL     C5 2562   4.978   3.956   2.714 -0.3048  0.2150 -0.0538
   13UNL     N6 2563   5.147   3.798   2.771 -0.0736 -0.2768  1.3756
   13UNL     N7 2564   5.151   3.993   2.894  0.3520  0.2420  0.7542
   13UNL     H8 2565   4.909   3.870   2.710  0.6022 -0.5945  0.9127
   13UNL     H9 2566   5.003   3.967   2.608  0.7081  0.8452  0.2448
   13UNL    H10 2567   4.923   4.043   2.752 -1.4317 -0.2018 -0.6764
   14UNL     H0 2568   4.659   4.227   3.147  0.7832  1.9450  0.9728
   14UNL     H1 2569   4.864   4.299   2.975 -1.9951 -0.3909 -1.7461
   14UNL     C2 2570   4.749   4.171   3.125 -0.6155  0.1617 -0.5337
   14UNL     C3 2571   4.856   4.215   3.042 -0.0083  0.5640 -0.2451
   14UNL     C4 2572   4.899   4.051   3.156  0.1976 -0.3686 -0.1933
   14UNL     C5 2573   4.967   3.922   3.200  0.4009 -0.8280 -0.2777
   14UNL     N6 2574   4.774   4.061   3.192 -0.2057 -0.6018 -0.2659
   14UNL     N7 2575   4.953   4.131   3.057 -0.4063 -0.8191  0.3988
   14UNL     H8 2576   5.075   3.935   3.185  0.5712  0.5572  1.8332
   14UNL     H9 2577   4.954   3.906   3.307 -1.8980  1.3105 -0.1482
   14UNL    H10 2578   4.925   3.835   3.148 -0.0714 -1.0365  0.4498
   15UNL     H0 2579   4.654   4.747   2.762  1.0933 -0.9700  0.5474
   15UNL     H1 2580   4.887   4.601   2.767  0.5967 -0.0166  0.6405
   15UNL     C2 2581   4.756   4.785   2.754  0.7581 -0.1114  0.2474
   15UNL     C3 2582   4.872   4.708   2.765  0.0542 -0.0995  0.1988
   15UNL     C4 2583   4.911   4.921   2.718  0.5844  0.3758 -0.0628
   15UNL     C5 2584   4.982   5.046   2.664  0.0892 -0.3772  0.1722
   15UNL     N6 2585   4.781   4.906   2.707  0.0697  0.1811 -0.5689
   15UNL     N7 2586   4.971   4.801   2.748 -0.0001 -0.2975  0.2197
   15UNL     H8 2587   4.915   5.108   2.603  1.3594  0.9582  0.0753
   15UNL     H9 2588   5.074   5.026   2.608 -0.1656  1.4423 -0.9707
   15UNL    H10 2589   5.024   5.118   2.736 -0.6384 -0.6509  0.8771
   16UNL     H0 2590   5.207   4.445   2.582 -0.2786 -0.7413  0.0411
   16UNL     H1 2591   5.160   4.193   2.691  0.8387 -0.0624 -0.1077
   16UNL     C2 2592   5.175   4.419   2.682  0.1775  0.2796  0.4578
   16UNL     C3 2593   5.143   4.290   2.735  0.2944 -0.2423  0.0904
   16UNL     C4 2594   5.116   4.449   2.871  0.8920  0.2039 -0.1842
   16UNL     C5 2595   5.096   4.516   3.005 -0.4227 -0.2814  0.3290
   16UNL     N6 2596   5.151   4.519   2.763 -0.0829 -0.5267 -0.1523
   16UNL     N7 2597   5.110   4.310   2.862 -0.1444  0.5158 -0.8233
   16UNL     H8 2598   5.191   4.525   3.058 -0.6998 -0.1109  0.7953
   16UNL     H9 2599   5.026   4.460   3.068 -0.2176 -1.3922 -0.3986
   16UNL    H10 2600   5.048   4.614   2.993 -0.5874 -0.4437 -0.4200
   17UNL     H0 2601   5.169   4.889   2.938 -1.4156 -0.6051 -2.0783
   17UNL     H1 2602   5.397   4.980   3.039 -0.5322 -0.3159  1.3102
   17UNL     C2 2603   5.269   4.854   2.916 -0.5277  0.1337  0.4431
   17UNL     C3 2604   5.388   4.903   2.964 -0.0295  0.4878  0.4020
   17UNL     C4 2605   5.412   4.744   2.834  0.0467  0.0763 -0.2728
   17UNL     C5 2606   5.476   4.617   2.774  0.2438  0.4704 -0.4102
   17UNL     N6 2607   5.285   4.764   2.822  0.4376 -0.1851 -0.2088
   17UNL     N7 2608   5.484   4.830   2.915  0.0231  0.0489  0.2827
   17UNL     H8 2609   5.585   4.627   2.766  0.5388 -1.0539  1.0103
   17UNL     H9 2610   5.438   4.585   2.677  1.8211  2.7273 -1.8732
   17UNL    H10 2611   5.465   4.541   2.853  0.7028 -0.0335 -0.8166
   18UNL     H0 2612   3.905   4.262   3.385  1.3682 -1.0672 -0.0809
   18UNL     H1 2613   3.657   4.205   3.257 -0.4361  1.5408 -1.0947
   18UNL     C2 2614   3.885   4.241   3.280  0.2890 -0.8667  0.0693
   18UNL     C3 2615   3.759   4.212   3.221  0.1368 -0.4040 -0.0065
   18UNL     C4 2616   3.917   4.201   3.098  0.2625  0.2947 -0.0533
   18UNL     C5 2617   3.993   4.205   2.966 -0.1242 -0.6158  0.2377
   18UNL     N6 2618   3.991   4.233   3.205  0.3842 -0.1624  0.7078
   18UNL     N7 2619   3.784   4.189   3.096  0.1799  0.0641 -0.3424
   18UNL     H8 2620   4.098   4.173   2.974  0.4109  1.2854  1.2778
   18UNL     H9 2621   3.980   4.300   2.914  2.3121 -0.5786 -0.4302
   18UNL    H10 2622   3.943   4.127   2.906 -2.8914 -1.2479  3.1206
    1Co      Co 2623   4.637   3.454   4.184  0.0267 -0.0124  0.0921
    2Co      Co 2624   3.651   4.170   4.195  0.0097  0.5743 -0.0002
    3Co      Co 2625   4.135   3.277   4.486 -0.1356  0.2035  0.0272
    4Co      Co 2626   4.149   4.297   3.889  0.0372  0.0435  0.1090
    5Co      Co 2627   3.650   3.635   4.488  0.0423  0.0800 -0.0177
    6Co      Co 2628   4.655   3.982   3.905 -0.2583 -0.2753 -0.1764
    7UNL     H0 2629   3.844   3.720   4.289  0.1374 -0.0496 -1.5825
    7UNL     H1 2630   3.869   3.982   4.180  0.7298 -0.2619  0.2565
    7UNL     C2 2631   3.776   3.803   4.302 -0.4729 -0.7913  0.3437
    7UNL     C3 2632   3.795   3.935   4.244  0.4907 -0.2607 -0.0182
    7UNL     C4 2633   3.628   3.916   4.369 -0.4383 -0.3352  0.1768
    7UNL     C5 2634   3.493   3.932   4.432  0.1627 -0.2987 -0.5628
    7UNL     N6 2635   3.675   3.794   4.384  0.0229  0.3907 -0.3519
    7UNL     N7 2636   3.697   4.011   4.291 -0.1576 -0.1022 -0.1403
    7UNL     H8 2637   3.491   3.910   4.539 -0.2075  0.8523 -0.3099
    7UNL     H9 2638   3.408   3.883   4.383  0.5171 -2.0799  0.5186
    7UNL    H10 2639   3.461   4.037   4.431 -1.3533 -0.6387  2.1047
    8UNL     H0 2640   4.170   4.559   3.718 -0.2406 -1.1737  2.0957
    8UNL     H1 2641   4.236   4.540   3.454  3.2564  0.6040  2.4498
    8UNL     C2 2642   4.170   4.471   3.656  0.0094  0.1857  0.0706
    8UNL     C3 2643   4.195   4.466   3.521  0.1078  0.3051  0.3874
    8UNL     C4 2644   4.132   4.291   3.602 -0.5405 -0.5150  0.5182
    8UNL     C5 2645   4.127   4.144   3.614  0.0104  0.3842 -0.2420
    8UNL     N6 2646   4.132   4.358   3.712  0.0659 -0.2474 -0.5466
    8UNL     N7 2647   4.162   4.349   3.476  0.3460 -0.6387  0.3062
    8UNL     H8 2648   4.056   4.092   3.548 -3.4721  1.1819  2.5976
    8UNL     H9 2649   4.099   4.109   3.714  2.1568  2.0321  1.0128
    8UNL    H10 2650   4.232   4.113   3.609 -0.0416  0.4059 -2.3086
    9UNL     H0 2651   3.646   4.198   4.493 -0.6181 -1.8662 -1.7139
    9UNL     H1 2652   3.662   4.429   4.624  2.3213 -1.6445 -0.0942
    9UNL     C2 2653   3.653   4.295   4.445 -0.3468 -0.9100  0.1791
    9UNL     C3 2654   3.654   4.415   4.517  0.7801  0.0581 -0.2430
    9UNL     C4 2655   3.667   4.444   4.316 -0.8027 -0.2845  0.2075
    9UNL     C5 2656   3.670   4.512   4.181  0.0762  0.5396 -0.2097
    9UNL     N6 2657   3.661   4.313   4.311 -0.2315  0.7026 -0.0749
    9UNL     N7 2658   3.664   4.517   4.433 -0.4184  0.2656 -0.6851
    9UNL     H8 2659   3.745   4.465   4.117 -0.5379 -0.2096 -0.3970
    9UNL     H9 2660   3.695   4.619   4.190 -0.0461  0.4251  1.9146
    9UNL    H10 2661   3.572   4.505   4.131 -0.2685 -1.9356  0.6698
   10UNL     H0 2662   3.901   3.230   4.355  0.5600  0.9888 -1.4977
   10UNL     H1 2663   3.670   3.382   4.363 -1.6274  1.0582  0.8744
   10UNL     C2 2664   3.884   3.322   4.409 -0.0123  0.2893 -0.4382
   10UNL     C3 2665   3.768   3.405   4.402 -1.1892  0.0436  0.4110
   10UNL     C4 2666   3.927   3.491   4.490 -0.4217 -0.0085 -0.0069
   10UNL     C5 2667   4.020   3.603   4.547 -1.2279 -0.1368  0.7836
   10UNL     N6 2668   3.985   3.377   4.465  0.5368  0.4624 -0.3609
   10UNL     N7 2669   3.793   3.520   4.465  0.2698  0.1225 -0.6575
   10UNL     H8 2670   4.080   3.651   4.469 -0.3957  1.6543  2.4416
   10UNL     H9 2671   4.096   3.568   4.617 -0.0203  1.7085  0.4572
   10UNL    H10 2672   3.960   3.682   4.594  0.7832  1.6365  0.4835
   11UNL     H0 2673   3.663   4.259   3.937  0.6086  1.2884  1.0540
   11UNL     H1 2674   3.876   4.262   3.763  0.6831 -1.5758 -0.4361
   11UNL     C2 2675   3.765   4.234   3.962  0.7746 -0.6347 -1.2363
   11UNL     C3 2676   3.869   4.248   3.870 -0.3868  0.3430 -0.1976
   11UNL     C4 2677   3.924   4.226   4.071 -0.3161 -0.3172 -0.2497
   11UNL     C5 2678   4.020   4.203   4.189 -0.1212 -0.2050 -0.6154
   11UNL     N6 2679   3.791   4.217   4.091 -1.0356  0.2047  0.4736
   11UNL     N7 2680   3.979   4.243   3.946  0.4421  0.2185  0.8162
   11UNL     H8 2681   4.107   4.269   4.182  0.0562 -0.5554 -1.7340
   11UNL     H9 2682   4.058   4.101   4.181  1.8047  0.4625 -0.5276
   11UNL    H10 2683   3.974   4.219   4.288  0.6567 -1.1226 -0.0883
   12UNL     H0 2684   4.348   3.382   4.629  0.1849 -0.4776 -0.3867
   12UNL     H1 2685   4.377   3.374   4.903 -1.2842  0.5328 -0.3095
   12UNL     C2 2686   4.281   3.343   4.705  0.9249  0.1173  0.5969
   12UNL     C3 2687   4.291   3.348   4.844 -0.9205 -0.2582 -0.5037
   12UNL     C4 2688   4.110   3.266   4.784 -0.0712 -0.7868  0.3564
   12UNL     C5 2689   3.977   3.192   4.791  0.3161  0.7019  0.5476
   12UNL     N6 2690   4.165   3.293   4.666  0.7085  0.3750  0.0691
   12UNL     N7 2691   4.185   3.298   4.895 -0.2744 -0.1704 -0.2011
   12UNL     H8 2692   3.990   3.096   4.842  2.1447  0.5548 -0.1267
   12UNL     H9 2693   3.946   3.170   4.688  0.3029 -0.2092  0.7365
   12UNL    H10 2694   3.896   3.241   4.847  0.1608  0.8323  0.2112
   13UNL     H0 2695   4.811   3.005   4.069 -0.7858 -1.2017  0.9001
   13UNL     H1 2696   4.838   3.252   4.202 -0.2506  1.0916 -0.2427
   13UNL     C2 2697   4.745   3.090   4.069 -0.2174 -0.7549  0.5733
   13UNL     C3 2698   4.761   3.216   4.136 -0.5656 -0.1536  0.7703
   13UNL     C4 2699   4.592   3.203   4.025 -0.9423  0.2935  0.7722
   13UNL     C5 2700   4.451   3.237   3.978 -0.6046  0.6597  0.2739
   13UNL     N6 2701   4.643   3.088   3.987  0.4189  0.1793 -0.2553
   13UNL     N7 2702   4.660   3.285   4.109  0.4173  0.0706  0.7910
   13UNL     H8 2703   4.449   3.290   3.881 -1.1376  0.1787  0.0161
   13UNL     H9 2704   4.398   3.290   4.058  0.8826  1.1872  0.9523
   13UNL    H10 2705   4.393   3.145   3.965 -0.0821  0.3544  0.0851
   14UNL     H0 2706   4.170   3.489   4.281 -2.0381 -3.0347  0.5688
   14UNL     H1 2707   4.398   3.588   4.199 -1.5840  1.2094 -0.1005
   14UNL     C2 2708   4.264   3.442   4.306 -0.3809 -0.3678 -0.2089
   14UNL     C3 2709   4.383   3.500   4.260  0.4862  0.6072 -0.3891
   14UNL     C4 2710   4.420   3.342   4.375 -0.0397 -0.8798 -0.8471
   14UNL     C5 2711   4.485   3.227   4.435 -0.5962 -0.0348 -0.0731
   14UNL     N6 2712   4.288   3.342   4.385  0.0692  0.3368 -0.4150
   14UNL     N7 2713   4.485   3.430   4.295 -0.0220 -0.0776  0.7909
   14UNL     H8 2714   4.568   3.203   4.367  0.8585 -1.5711  2.0683
   14UNL     H9 2715   4.533   3.258   4.529  0.0045  1.4020 -0.8303
   14UNL    H10 2716   4.432   3.131   4.446 -0.7698  0.0454 -0.2158
   15UNL     H0 2717   4.169   4.046   3.975  0.2918  2.2924  3.1614
   15UNL     H1 2718   4.405   3.901   4.007  1.3585 -1.1404 -2.2084
   15UNL     C2 2719   4.269   4.079   3.948  0.3853 -0.1772 -0.0866
   15UNL     C3 2720   4.385   3.998   3.966  0.4372 -0.1933  0.2829
   15UNL     C4 2721   4.422   4.176   3.858  0.2236 -0.2746 -0.5932
   15UNL     C5 2722   4.504   4.292   3.803  0.2412 -0.0950 -0.7265
   15UNL     N6 2723   4.294   4.190   3.879  0.6156  0.3315 -0.0151
   15UNL     N7 2724   4.486   4.072   3.920 -0.0026 -0.4480 -0.4888
   15UNL     H8 2725   4.465   4.394   3.811  0.4419 -0.0519 -0.2284
   15UNL     H9 2726   4.536   4.276   3.700  1.3141 -0.4119 -0.3567
   15UNL    H10 2727   4.597   4.296   3.862  0.9750  0.0558 -1.8664
   16UNL     H0 2728   4.692   3.725   3.773 -0.6935  0.1336  0.2780
   16UNL     H1 2729   4.723   3.489   3.904  1.1322  0.7551 -4.9286
   16UNL     C2 2730   4.665   3.713   3.877 -0.5170  0.5512  0.3729
   16UNL     C3 2731   4.680   3.582   3.938  0.6345 -0.8366 -0.5963
   16UNL     C4 2732   4.621   3.738   4.072 -0.2575  0.9630 -1.1986
   16UNL     C5 2733   4.607   3.818   4.201  0.0410  0.7271 -0.2302
   16UNL     N6 2734   4.640   3.809   3.965  0.0116  0.3967 -0.0571
   16UNL     N7 2735   4.651   3.603   4.068 -0.7110  0.5955 -0.2507
   16UNL     H8 2736   4.681   3.896   4.219  1.7248 -0.7511 -0.4575
   16UNL     H9 2737   4.616   3.751   4.288 -2.3938 -1.2544 -1.3709
   16UNL    H10 2738   4.506   3.862   4.202 -1.8450 -2.8706 -3.2706
   17UNL     H0 2739   4.667   4.163   4.076 -0.3787 -0.9007 -3.5121
   17UNL     H1 2740   4.882   4.265   4.234  1.2336  0.2539 -0.9572
   17UNL     C2 2741   4.772   4.137   4.072  0.1555  0.1775  0.1878
   17UNL     C3 2742   4.875   4.194   4.152 -0.0641 -0.5396 -0.1925
   17UNL     C4 2743   4.931   4.042   4.028 -0.0764  0.4157 -0.3738
   17UNL     C5 2744   5.014   3.941   3.960 -0.3245  0.2802  0.0987
   17UNL     N6 2745   4.802   4.033   4.004  0.0720 -0.1387  0.1948
   17UNL     N7 2746   4.978   4.118   4.125  0.3599 -0.2648  0.8019
   17UNL     H8 2747   5.052   3.966   3.860 -1.7860  0.8105 -0.3472
   17UNL     H9 2748   4.968   3.842   3.954 -0.6098  0.4777 -1.7307
   17UNL    H10 2749   5.106   3.924   4.017 -0.0035 -0.3268 -0.5833
   18UNL     H0 2750   3.400   3.598   4.614  0.7903 -0.7119  0.1440
   18UNL     H1 2751   3.159   3.533   4.497  0.0131  0.1406  1.4373
   18UNL     C2 2752   3.382   3.572   4.511 -0.0589 -0.8402  0.3239
   18UNL     C3 2753   3.258   3.530   4.454 -0.5287 -0.2695  0.1679
   18UNL     C4 2754   3.427   3.523   4.326  0.0057  0.8359  0.0983
   18UNL     C5 2755   3.493   3.526   4.195 -0.8015 -0.4150 -0.6055
   18UNL     N6 2756   3.491   3.559   4.434 -0.0032 -0.2554  0.2585
   18UNL     N7 2757   3.290   3.498   4.331 -0.3711  0.2024  0.0535
   18UNL     H8 2758   3.418   3.534   4.115 -0.6229 -0.3073 -0.7636
   18UNL     H9 2759   3.550   3.434   4.179  1.3164  0.6833  0.3496
   18UNL    H10 2760   3.563   3.609   4.188 -0.5826 -0.4703  0.6865
    1Co      Co 2761   1.702   1.383   0.596 -0.0839  0.1503  0.1297
    2Co      Co 2762   0.734   2.085   0.579 -0.2652  0.1029  0.1430
    3Co      Co 2763   1.218   1.208   0.896  0.3593 -0.1586 -0.0139
    4Co      Co 2764   1.219   2.255   0.271 -0.4635 -0.0463 -0.2782
    5Co      Co 2765   0.737   1.574   0.894  0.2022 -0.0655 -0.1584
    6Co      Co 2766   1.703   1.904   0.316  0.2214  0.0094  0.2222
    7UNL     H0 2767   0.968   1.715   0.811  1.2583  0.5768  0.5764
    7UNL     H1 2768   0.958   1.909   0.599 -1.1155  1.4282 -0.7188
    7UNL     C2 2769   0.886   1.775   0.776  0.2448 -0.4954  1.0610
    7UNL     C3 2770   0.887   1.874   0.673 -0.0199 -0.2605 -0.3986
    7UNL     C4 2771   0.697   1.835   0.749 -0.4006 -0.3632 -0.0025
    7UNL     C5 2772   0.556   1.852   0.777  0.1423  0.5252  0.6952
    7UNL     N6 2773   0.766   1.748   0.813  0.7796  0.5873 -0.2926
    7UNL     N7 2774   0.763   1.918   0.662 -0.5861 -0.1684 -0.1290
    7UNL     H8 2775   0.505   1.863   0.680  1.3425 -2.0273 -0.3254
    7UNL     H9 2776   0.527   1.942   0.832  1.9050  1.0169  0.8921
    7UNL    H10 2777   0.517   1.757   0.817  1.1259 -0.3068 -0.2646
    8UNL     H0 2778   1.239   2.490   0.100 -2.3459  0.3097  0.1442
    8UNL     H1 2779   1.296   2.476  -0.169 -0.2566  0.4964 -0.2052
    8UNL     C2 2780   1.247   2.402   0.038  0.0889  0.7494 -0.2816
    8UNL     C3 2781   1.275   2.393  -0.103  0.4481  0.7234  0.3074
    8UNL     C4 2782   1.209   2.211  -0.025 -0.4615 -0.5147  0.0641
    8UNL     C5 2783   1.207   2.060  -0.011 -0.3853  0.0313  0.5384
    8UNL     N6 2784   1.211   2.285   0.084  0.4425  0.0337 -0.4848
    8UNL     N7 2785   1.244   2.271  -0.145  0.2336  0.5230  0.2234
    8UNL     H8 2786   1.138   2.025   0.066  0.6049 -0.2668  1.3141
    8UNL     H9 2787   1.302   2.005  -0.008 -1.3636 -1.9145 -1.2006
    8UNL    H10 2788   1.155   2.025  -0.102 -1.0835  4.1084 -0.8325
    9UNL     H0 2789   0.739   2.103   0.859 -0.3139 -0.1166 -1.0774
    9UNL     H1 2790   0.725   2.337   1.008 -0.2882  1.5412 -0.2742
    9UNL     C2 2791   0.736   2.205   0.826 -0.1959  0.0271 -0.6485
    9UNL     C3 2792   0.731   2.319   0.901 -0.2030  0.0035 -0.0252
    9UNL     C4 2793   0.742   2.355   0.697 -0.3648  0.2228  0.4766
    9UNL     C5 2794   0.750   2.434   0.566  0.0142  0.4694 -0.0728
    9UNL     N6 2795   0.730   2.224   0.698  0.5013  0.5119 -0.5598
    9UNL     N7 2796   0.733   2.416   0.814  0.0365 -0.7099  0.0929
    9UNL     H8 2797   0.834   2.503   0.549  0.3520 -0.3103 -1.6733
    9UNL     H9 2798   0.665   2.504   0.571 -1.0259 -0.6702 -1.0303
    9UNL    H10 2799   0.728   2.364   0.485 -2.3063 -1.2086  1.8557
   10UNL     H0 2800   0.939   1.143   0.806  2.1652  0.1554 -1.1494
   10UNL     H1 2801   0.739   1.337   0.767 -0.1937 -2.1002  0.6953
   10UNL     C2 2802   0.944   1.249   0.828  0.6987  0.0583 -0.1660
   10UNL     C3 2803   0.842   1.343   0.800  0.0107 -0.8748 -0.0756
   10UNL     C4 2804   1.010   1.423   0.885 -0.6722 -0.4008  0.0866
   10UNL     C5 2805   1.085   1.497   0.989 -0.3144  0.4927  0.4647
   10UNL     N6 2806   1.052   1.299   0.877  0.8609 -0.1156  0.5141
   10UNL     N7 2807   0.884   1.458   0.852 -0.0698  0.0149 -0.1989
   10UNL     H8 2808   1.066   1.605   0.978 -1.4267  0.3771  1.1251
   10UNL     H9 2809   1.192   1.474   0.984 -0.6522 -1.0248 -2.9643
   10UNL    H10 2810   1.062   1.471   1.093  1.7192 -1.2645  0.5508
   11UNL     H0 2811   0.741   2.147   0.271  0.0833 -0.8695 -0.5115
   11UNL     H1 2812   0.978   2.173   0.134 -2.6846 -0.2451 -0.9691
   11UNL     C2 2813   0.839   2.163   0.313 -0.1782 -0.0201 -0.2025
   11UNL     C3 2814   0.957   2.179   0.240  0.1893  0.6694 -0.3684
   11UNL     C4 2815   0.983   2.183   0.442  0.0286  1.0200 -0.0404
   11UNL     C5 2816   1.054   2.195   0.576  0.3685  0.3257  0.4946
   11UNL     N6 2817   0.856   2.154   0.444 -0.1333 -0.2934  0.0034
   11UNL     N7 2818   1.052   2.194   0.333 -0.3732 -0.6994 -0.3539
   11UNL     H8 2819   1.019   2.285   0.629 -0.3235  1.3988 -1.6830
   11UNL     H9 2820   1.164   2.204   0.578  0.5151  0.0083  4.7671
   11UNL    H10 2821   1.028   2.101   0.625  0.0299  0.1068 -0.1045
   12UNL     H0 2822   1.447   1.282   1.052  1.6734 -0.6886  2.5165
   12UNL     H1 2823   1.464   1.281   1.336 -1.9045  1.5636  0.4078
   12UNL     C2 2824   1.370   1.253   1.123 -0.5251 -0.1962  0.4657
   12UNL     C3 2825   1.388   1.255   1.264 -0.3443 -0.7360 -0.5040
   12UNL     C4 2826   1.207   1.180   1.200 -0.0665  0.0594  0.2029
   12UNL     C5 2827   1.073   1.109   1.210 -0.4078 -0.7927 -0.3045
   12UNL     N6 2828   1.256   1.205   1.082  0.0742 -0.6208 -0.1695
   12UNL     N7 2829   1.278   1.218   1.311  0.2993 -0.6715 -0.3575
   12UNL     H8 2830   1.083   1.005   1.176  0.3853 -1.0739  0.7217
   12UNL     H9 2831   0.997   1.164   1.154  1.9398  1.2571 -1.7333
   12UNL    H10 2832   1.032   1.115   1.312  0.3552 -0.2096 -0.0189
   13UNL     H0 2833   1.950   1.003   0.392 -0.2087 -0.0016 -1.3149
   13UNL     H1 2834   1.939   1.242   0.548 -0.1032  3.5571 -0.9527
   13UNL     C2 2835   1.866   1.068   0.412 -0.2986 -0.4609 -0.0916
   13UNL     C3 2836   1.860   1.186   0.500  0.7671  0.8382  0.5683
   13UNL     C4 2837   1.670   1.133   0.428  0.1315  0.4639  0.4448
   13UNL     C5 2838   1.530   1.147   0.381 -0.1446  0.2514  0.8467
   13UNL     N6 2839   1.746   1.036   0.374  0.4210  0.2084  0.3829
   13UNL     N7 2840   1.735   1.223   0.506 -0.2694 -0.4510 -0.4914
   13UNL     H8 2841   1.457   1.102   0.451  0.7009 -0.6802  1.1533
   13UNL     H9 2842   1.516   1.090   0.289  0.4853  0.1703  0.8004
   13UNL    H10 2843   1.506   1.247   0.343 -0.4969 -0.6826 -1.5319
   14UNL     H0 2844   1.255   1.431   0.776 -0.0545 -1.3844  0.9874
   14UNL     H1 2845   1.484   1.537   0.650 -1.4342  1.4902  4.0958
   14UNL     C2 2846   1.349   1.386   0.750  0.1452 -0.5441  0.2046
   14UNL     C3 2847   1.465   1.436   0.684 -0.6369 -0.3171 -0.1943
   14UNL     C4 2848   1.491   1.245   0.762 -0.7419 -0.4568  0.2994
   14UNL     C5 2849   1.558   1.112   0.809  0.0411 -0.3232 -0.2916
   14UNL     N6 2850   1.365   1.264   0.799 -0.6534 -0.0544 -0.8470
   14UNL     N7 2851   1.558   1.342   0.693  0.3547  0.3072  0.5016
   14UNL     H8 2852   1.649   1.094   0.751 -0.5484 -1.9100 -0.7877
   14UNL     H9 2853   1.579   1.140   0.913  0.9066 -0.5572 -0.3944
   14UNL    H10 2854   1.479   1.036   0.812 -0.7006  0.4439  0.0237
   15UNL     H0 2855   1.229   1.995   0.397  1.2596 -1.8438 -0.1161
   15UNL     H1 2856   1.459   1.845   0.435  0.7540 -0.3157 -0.8101
   15UNL     C2 2857   1.329   2.026   0.373  0.4820  0.6925 -0.3794
   15UNL     C3 2858   1.446   1.943   0.391 -0.3088 -0.7245 -1.4313
   15UNL     C4 2859   1.481   2.104   0.270 -0.1773  0.2761  0.4887
   15UNL     C5 2860   1.560   2.212   0.195  0.3838 -0.4469  0.1800
   15UNL     N6 2861   1.351   2.132   0.302  0.5630 -0.3918 -0.3190
   15UNL     N7 2862   1.543   1.997   0.325 -0.4668 -0.8101  0.1463
   15UNL     H8 2863   1.545   2.205   0.086 -0.3053 -0.8780  0.2971
   15UNL     H9 2864   1.665   2.195   0.221  0.3714  0.5632  0.9487
   15UNL    H10 2865   1.526   2.315   0.215 -0.1348 -0.4197 -0.7659
   16UNL     H0 2866   1.693   1.647   0.176  2.1755 -1.4161  0.0345
   16UNL     H1 2867   1.640   1.413   0.303 -1.0365  0.0410  0.4439
   16UNL     C2 2868   1.698   1.635   0.283 -0.0585 -0.1041  0.3456
   16UNL     C3 2869   1.662   1.511   0.343  0.6700 -0.3762  0.5888
   16UNL     C4 2870   1.698   1.660   0.478 -0.1227  0.1900 -0.8132
   16UNL     C5 2871   1.698   1.731   0.605 -0.0656 -1.2509  0.1989
   16UNL     N6 2872   1.710   1.732   0.370 -0.6854  0.0920 -0.0354
   16UNL     N7 2873   1.672   1.524   0.471 -0.3194 -0.3084 -0.3510
   16UNL     H8 2874   1.802   1.760   0.627  0.3291 -1.4090 -1.3925
   16UNL     H9 2875   1.646   1.683   0.689 -1.4782  0.6923  0.5117
   16UNL    H10 2876   1.643   1.825   0.593  0.3952 -0.8779  0.8733
   17UNL     H0 2877   1.724   2.101   0.508 -0.4415 -1.4005 -1.5095
   17UNL     H1 2878   1.947   2.207   0.614 -1.7782 -0.7542  1.0058
   17UNL     C2 2879   1.825   2.064   0.493  0.4015  0.1492 -0.0278
   17UNL     C3 2880   1.939   2.128   0.541  0.1896  0.4208 -0.5992
   17UNL     C4 2881   1.985   1.963   0.426 -0.5269 -0.2143 -0.9135
   17UNL     C5 2882   2.065   1.847   0.366  0.0211  0.5945 -0.5351
   17UNL     N6 2883   1.855   1.965   0.410 -0.2590 -0.1939 -0.0239
   17UNL     N7 2884   2.041   2.058   0.510 -0.4589  0.5104 -0.5631
   17UNL     H8 2885   2.128   1.898   0.292 -0.5919  1.7677 -0.2812
   17UNL     H9 2886   2.007   1.776   0.305  1.2699  0.2532 -1.3611
   17UNL    H10 2887   2.137   1.794   0.430  0.0602 -2.5500 -2.9338
   18UNL     H0 2888   0.495   1.479   1.013 -3.7944  2.7858  0.5315
   18UNL     H1 2889   0.279   1.370   0.878 -1.6423  0.8710 -2.5016
   18UNL     C2 2890   0.486   1.471   0.906  0.6586 -0.0944  0.1001
   18UNL     C3 2891   0.375   1.408   0.845 -0.0501  0.1564  0.8901
   18UNL     C4 2892   0.516   1.486   0.710 -0.2218  0.1832 -0.3915
   18UNL     C5 2893   0.576   1.534   0.581 -0.2430  0.0489  0.1136
   18UNL     N6 2894   0.578   1.507   0.825 -0.3224  0.0525 -0.2174
   18UNL     N7 2895   0.391   1.420   0.712  0.1737 -0.1442 -0.4140
   18UNL     H8 2896   0.585   1.452   0.509 -0.9327 -0.2577  0.3744
   18UNL     H9 2897   0.672   1.587   0.585 -0.3728  0.4627 -1.4749
   18UNL    H10 2898   0.505   1.606   0.538 -1.6558 -0.6809  1.1381
    1Co      Co 2899   1.213   0.700   1.778  0.1164  0.1275  0.0621
    2Co      Co 2900   0.240   1.385   1.780  0.0881 -0.3532 -0.3286
    3Co      Co 2901   0.722   0.524   2.121 -0.1494 -0.3383 -0.3670
    4Co      Co 2902   0.746   1.563   1.494 -0.1812 -0.2847 -0.5620
    5Co      Co 2903   0.258   0.879   2.110 -0.1596  0.1036 -0.0879
    6Co      Co 2904   1.239   1.224   1.497  0.2774 -0.0107 -0.0867
    7UNL     H0 2905   0.468   0.983   1.924 -1.2385 -0.9145  0.9371
    7UNL     H1 2906   0.435   1.203   1.770 -0.2197 -0.8792 -1.1883
    7UNL     C2 2907   0.387   1.055   1.932 -0.2326  0.3290  0.4511
    7UNL     C3 2908   0.373   1.165   1.850  0.3748  0.2864 -0.1370
    7UNL     C4 2909   0.204   1.141   1.968  0.4619 -0.2274 -0.1449
    7UNL     C5 2910   0.063   1.149   2.026 -0.0884  0.3132  0.2374
    7UNL     N6 2911   0.283   1.044   2.013  0.7060  0.1461 -0.1200
    7UNL     N7 2912   0.256   1.221   1.869  0.0683  1.0143  0.4765
    7UNL     H8 2913  -0.016   1.127   1.953  0.2459 -1.1784  0.2951
    7UNL     H9 2914   0.050   1.248   2.073  1.2704  0.7286 -0.2176
    7UNL    H10 2915   0.052   1.074   2.106  1.1752  0.7861  0.8797
    8UNL     H0 2916   0.747   1.789   1.329 -1.3926  0.2809 -0.5055
    8UNL     H1 2917   0.759   1.809   1.059 -1.2572 -0.8453 -1.2024
    8UNL     C2 2918   0.758   1.710   1.256  0.8093  0.0397  0.0094
    8UNL     C3 2919   0.756   1.719   1.120 -0.0449 -0.2915 -0.2664
    8UNL     C4 2920   0.751   1.523   1.191 -0.4954  0.2022 -0.0020
    8UNL     C5 2921   0.746   1.373   1.202  0.2733  0.1337  0.5095
    8UNL     N6 2922   0.747   1.584   1.301 -0.2385 -0.3627 -0.1133
    8UNL     N7 2923   0.752   1.597   1.077  0.3409  0.1776 -0.6775
    8UNL     H8 2924   0.772   1.335   1.301 -1.3775  0.9576  1.2848
    8UNL     H9 2925   0.802   1.318   1.125 -1.1743 -0.6743 -0.0156
    8UNL    H10 2926   0.644   1.342   1.177  0.8238 -1.5820  0.2466
    9UNL     H0 2927   0.298   1.387   2.041 -2.0237 -0.8834  0.8020
    9UNL     H1 2928   0.307   1.612   2.206  1.2424  0.0964 -0.6729
    9UNL     C2 2929   0.263   1.488   2.023  0.3308 -0.1652 -0.1336
    9UNL     C3 2930   0.272   1.600   2.105  0.2688  0.9007 -0.4461
    9UNL     C4 2931   0.221   1.645   1.915  0.0104 -0.6760 -0.5710
    9UNL     C5 2932   0.189   1.725   1.786  0.5220  0.0653  0.3242
    9UNL     N6 2933   0.217   1.519   1.907  0.1307  0.5165 -0.2357
    9UNL     N7 2934   0.239   1.700   2.036 -0.5393 -0.6364 -0.5767
    9UNL     H8 2935   0.207   1.668   1.694 -0.7316  1.2635 -0.7186
    9UNL     H9 2936   0.236   1.824   1.781 -1.0078  0.7911 -0.2514
    9UNL    H10 2937   0.084   1.754   1.776 -0.0944 -2.2549 -0.6250
   10UNL     H0 2938   0.464   0.444   2.013 -2.5939 -0.3917  0.2830
   10UNL     H1 2939   0.244   0.589   2.035  0.1972 -0.6103  1.0457
   10UNL     C2 2940   0.461   0.546   2.048 -0.1667 -0.3010  0.3856
   10UNL     C3 2941   0.343   0.624   2.059  0.0635  0.3175  0.3005
   10UNL     C4 2942   0.514   0.731   2.098  0.4823  0.8504  0.0989
   10UNL     C5 2943   0.593   0.844   2.167  1.3756 -0.5065 -0.4097
   10UNL     N6 2944   0.570   0.614   2.066 -0.1429 -0.1669  0.2662
   10UNL     N7 2945   0.381   0.752   2.081  0.5234  0.3547  0.2307
   10UNL     H8 2946   0.701   0.830   2.182  1.5848  1.4424  0.0614
   10UNL     H9 2947   0.552   0.862   2.267  0.0443  2.4572 -1.3806
   10UNL    H10 2948   0.576   0.938   2.114  0.1064 -1.4967 -1.8707
   11UNL     H0 2949   0.289   1.398   1.472 -0.6195  1.3945 -1.2279
   11UNL     H1 2950   0.539   1.445   1.373  0.1585  2.0501 -0.1750
   11UNL     C2 2951   0.376   1.425   1.530 -0.3545 -0.7743 -0.5209
   11UNL     C3 2952   0.504   1.449   1.475 -0.0787  0.2150 -0.1474
   11UNL     C4 2953   0.492   1.484   1.678 -0.1119  0.1191 -0.3935
   11UNL     C5 2954   0.542   1.510   1.823  0.4962 -0.7397  0.1480
   11UNL     N6 2955   0.371   1.440   1.658 -0.0187  0.3378 -0.1364
   11UNL     N7 2956   0.582   1.493   1.573  0.2072 -0.3490  0.0597
   11UNL     H8 2957   0.511   1.441   1.903  1.6468  0.2430  1.4819
   11UNL     H9 2958   0.519   1.612   1.856  1.8541 -0.2949 -0.1954
   11UNL    H10 2959   0.651   1.498   1.828  0.4876 -0.6889  0.4323
   12UNL     H0 2960   0.881   0.635   2.261 -1.4590  1.8739  0.7119
   12UNL     H1 2961   0.937   0.613   2.526  0.2383  0.5093 -0.0660
   12UNL     C2 2962   0.823   0.581   2.334 -0.7117  0.0060 -0.0108
   12UNL     C3 2963   0.849   0.576   2.476 -0.4421 -0.1315  1.5626
   12UNL     C4 2964   0.667   0.485   2.427  0.0017  0.1227  0.1275
   12UNL     C5 2965   0.528   0.424   2.437 -0.3629  0.0042 -0.1665
   12UNL     N6 2966   0.712   0.518   2.309 -0.4662 -0.0478  0.5326
   12UNL     N7 2967   0.748   0.512   2.533 -0.1536  0.0848 -0.7306
   12UNL     H8 2968   0.526   0.317   2.460 -0.1826  0.1927  0.7647
   12UNL     H9 2969   0.492   0.437   2.334  1.1249 -1.5085 -0.9383
   12UNL    H10 2970   0.463   0.481   2.504  1.8323  2.0386  0.3535
   13UNL     H0 2971   1.282   0.231   1.739 -0.6399  0.5531  0.6320
   13UNL     H1 2972   1.379   0.481   1.825  0.2940  3.1162  0.3134
   13UNL     C2 2973   1.257   0.330   1.702 -0.4520  0.2539 -0.3175
   13UNL     C3 2974   1.305   0.456   1.749  0.6248  0.8372  0.6649
   13UNL     C4 2975   1.168   0.466   1.595  0.1946  0.7772  0.0440
   13UNL     C5 2976   1.041   0.521   1.533 -0.5874  0.0665 -0.3024
   13UNL     N6 2977   1.176   0.335   1.592  0.5339  0.3509  0.2240
   13UNL     N7 2978   1.248   0.550   1.671  0.1132  0.4219 -0.0845
   13UNL     H8 2979   0.966   0.548   1.608 -0.3982  1.5156 -0.6189
   13UNL     H9 2980   0.999   0.456   1.455  0.7498 -0.2005 -0.8238
   13UNL    H10 2981   1.070   0.617   1.490 -0.2261  0.6160  1.1074
   14UNL     H0 2982   0.747   0.753   1.966  0.0961 -0.3103  0.2550
   14UNL     H1 2983   0.958   0.846   1.807  1.1080 -0.0113 -0.3504
   14UNL     C2 2984   0.845   0.707   1.955  0.0950 -0.1713 -0.3502
   14UNL     C3 2985   0.945   0.756   1.866 -0.0419  0.4664  0.1510
   14UNL     C4 2986   0.991   0.572   1.955  0.1661  0.1422  0.6134
   14UNL     C5 2987   1.067   0.451   2.003  0.3019 -0.2191 -0.3669
   14UNL     N6 2988   0.872   0.594   2.006  0.1302  0.4844 -0.7654
   14UNL     N7 2989   1.048   0.669   1.873  0.6024 -0.0115  0.3669
   14UNL     H8 2990   1.173   0.453   1.975  0.3868 -0.6256 -0.0879
   14UNL     H9 2991   1.080   0.438   2.112  0.8888 -1.3018 -0.5550
   14UNL    H10 2992   1.022   0.361   1.962  1.1954 -0.6288 -0.4774
   15UNL     H0 2993   0.765   1.321   1.630  0.9439  0.5935  0.9809
   15UNL     H1 2994   0.964   1.132   1.587  1.8959 -0.0619 -0.5910
   15UNL     C2 2995   0.858   1.331   1.576  0.4683  0.2900  0.0850
   15UNL     C3 2996   0.960   1.238   1.564  0.9095  0.1403  0.4303
   15UNL     C4 2997   1.017   1.418   1.492  0.6548 -0.8524  1.0018
   15UNL     C5 2998   1.097   1.525   1.424 -1.1984  0.2171  0.0427
   15UNL     N6 2999   0.893   1.449   1.529 -0.5109 -0.0863  0.0913
   15UNL     N7 3000   1.064   1.294   1.512  0.1563  0.2877  0.3482
   15UNL     H8 3001   1.118   1.609   1.492  0.5149 -1.7896  2.1842
   15UNL     H9 3002   1.035   1.565   1.344 -0.4534 -0.0998 -0.7088
   15UNL    H10 3003   1.192   1.497   1.377  0.3080  3.2302  1.0105
   16UNL     H0 3004   1.306   0.982   1.395  1.8859 -0.6694 -0.0912
   16UNL     H1 3005   1.284   0.737   1.536 -3.5838 -2.4591  0.4075
   16UNL     C2 3006   1.257   0.960   1.489  0.1820  1.6239 -0.3498
   16UNL     C3 3007   1.248   0.836   1.558  0.8727 -0.3148 -0.6218
   16UNL     C4 3008   1.170   0.993   1.675  0.2508 -0.2010  0.0963
   16UNL     C5 3009   1.148   1.069   1.811  0.2393  0.3592  0.3823
   16UNL     N6 3010   1.220   1.056   1.570  0.1171  0.1521  0.2823
   16UNL     N7 3011   1.200   0.858   1.678 -0.9017 -0.1542  0.2711
   16UNL     H8 3012   1.212   1.026   1.889  0.7974 -1.5216 -1.0184
   16UNL     H9 3013   1.040   1.049   1.823  0.0234  0.0362 -1.6074
   16UNL    H10 3014   1.159   1.176   1.792 -1.2520  0.1084 -2.6647
   17UNL     H0 3015   1.264   1.458   1.656 -0.4729 -0.1164 -0.7202
   17UNL     H1 3016   1.502   1.520   1.802  3.7530  1.7360 -2.6183
   17UNL     C2 3017   1.362   1.413   1.659 -0.2164  0.4617 -0.3367
   17UNL     C3 3018   1.479   1.438   1.736  1.0218 -0.7580  1.0574
   17UNL     C4 3019   1.501   1.267   1.624  0.2559  0.2089  0.8603
   17UNL     C5 3020   1.564   1.134   1.586  0.3773  0.0592 -0.4553
   17UNL     N6 3021   1.374   1.297   1.598 -0.5385  0.4857  0.1905
   17UNL     N7 3022   1.567   1.350   1.710 -0.3066 -0.1021  0.1156
   17UNL     H8 3023   1.666   1.157   1.554  2.2126 -0.8939  4.0109
   17UNL     H9 3024   1.502   1.086   1.509 -2.2552  3.3794 -0.5930
   17UNL    H10 3025   1.559   1.070   1.675 -0.3146  0.0535 -0.4944
   18UNL     H0 3026   0.019   0.765   2.238  1.5520  1.4178 -0.6177
   18UNL     H1 3027  -0.220   0.720   2.100  0.0466  0.7547  1.1291
   18UNL     C2 3028  -0.003   0.768   2.132 -0.7731 -0.2027 -0.2701
   18UNL     C3 3029  -0.121   0.742   2.062 -0.3145 -0.1475 -0.4095
   18UNL     C4 3030   0.024   0.821   1.938 -0.1663  0.2376  0.0567
   18UNL     C5 3031   0.094   0.855   1.814 -0.4790  0.4519  0.0847
   18UNL     N6 3032   0.091   0.818   2.050  0.4858 -0.4202  0.4008
   18UNL     N7 3033  -0.103   0.770   1.934 -0.5022 -0.2135 -0.4009
   18UNL     H8 3034   0.049   0.937   1.757 -0.3948  0.0894 -0.5174
   18UNL     H9 3035   0.097   0.763   1.754  0.9632 -0.4243  1.4198
   18UNL    H10 3036   0.202   0.865   1.828 -0.1665 -1.5235 -0.5498
    1Co      Co 3037   0.710   0.007   3.021 -0.3785 -0.1615 -0.0403
    2Co      Co 3038   5.631   0.707   3.010  0.0423 -0.1926  0.1011
    3Co      Co 3039   4.164   5.343   3.281 -0.0702  0.3343 -0.0006
    4Co      Co 3040   0.238   0.873   2.701  0.0555 -0.1033 -0.0480
    5Co      Co 3041   5.635   0.178   3.295  0.2239 -0.4024 -0.0805
    6Co      Co 3042   0.727   0.533   2.715 -0.0095 -0.0748 -0.2858
    7UNL     H0 3043   5.841   0.290   3.161  0.0954  0.2770 -0.1923
    7UNL     H1 3044   5.854   0.529   3.033 -0.0190 -0.7313 -0.4762
    7UNL     C2 3045   5.762   0.363   3.153  0.2588  0.5444  0.5247
    7UNL     C3 3046   5.769   0.485   3.084 -0.2355  0.2847  0.0659
    7UNL     C4 3047   5.576   0.451   3.161 -0.4060 -0.1996  0.5947
    7UNL     C5 3048   5.432   0.467   3.200 -0.3956  0.0818 -0.5831
    7UNL     N6 3049   5.642   0.343   3.198 -0.4516  0.3846  0.4934
    7UNL     N7 3050   5.652   0.543   3.095  0.4653 -0.3063 -0.0953
    7UNL     H8 3051   5.371   0.495   3.113  1.1726 -3.0228 -2.8668
    7UNL     H9 3052   5.426   0.544   3.278 -2.6276 -1.6372  1.0656
    7UNL    H10 3053   5.398   0.374   3.246 -1.0453  0.7198  0.2572
    8UNL     H0 3054   0.257   1.113   2.540 -1.7370  0.4159  0.1596
    8UNL     H1 3055   0.296   1.106   2.268 -0.6697  0.2595 -0.1749
    8UNL     C2 3056   0.252   1.029   2.472 -0.4331  0.4642 -0.0270
    8UNL     C3 3057   0.256   1.029   2.333 -0.1648 -0.7202 -1.0106
    8UNL     C4 3058   0.218   0.842   2.411  0.1777 -0.0467  0.1747
    8UNL     C5 3059   0.227   0.697   2.417 -0.2508  0.2112 -0.1400
    8UNL     N6 3060   0.213   0.916   2.522  0.1408  0.9957  0.0850
    8UNL     N7 3061   0.248   0.906   2.294 -0.4861 -0.1289  0.9816
    8UNL     H8 3062   0.228   0.667   2.523  0.4677  1.9772  0.3815
    8UNL     H9 3063   0.313   0.654   2.363  1.8517  1.6424  1.8691
    8UNL    H10 3064   0.138   0.650   2.374 -0.8233  0.7479  0.4443
    9UNL     H0 3065   5.637   0.710   3.328 -4.3579  0.2969 -0.1027
    9UNL     H1 3066   5.658   0.932   3.463  0.3401  0.9210 -0.4080
    9UNL     C2 3067   5.645   0.809   3.283  0.3724  0.1548 -0.0873
    9UNL     C3 3068   5.658   0.924   3.355 -0.4095 -0.2837 -0.3270
    9UNL     C4 3069   5.642   0.960   3.157  0.8445 -0.3541 -0.7000
    9UNL     C5 3070   5.632   1.025   3.023 -0.1578 -0.3494  0.1793
    9UNL     N6 3071   5.643   0.831   3.155 -0.1252  0.7415  0.7048
    9UNL     N7 3072   5.649   1.023   3.280 -0.2926 -0.4915 -0.2445
    9UNL     H8 3073   5.598   1.128   3.044  0.5412 -0.4948  2.2271
    9UNL     H9 3074   5.585   0.974   2.938  1.8049 -1.8511 -0.0492
    9UNL    H10 3075   5.737   1.045   2.999 -0.4377  0.0563 -0.7852
   10UNL     H0 3076   3.894   5.277   3.199 -1.9149  0.0788  0.3331
   10UNL     H1 3077   3.682   5.461   3.168 -0.2150 -2.3596  0.8530
   10UNL     C2 3078   3.890   5.384   3.217 -0.4424  0.1939  0.0669
   10UNL     C3 3079   3.783   5.478   3.201 -0.0833 -0.3153 -0.4613
   10UNL     C4 3080   3.939   5.563   3.292  0.3792 -0.5274  0.5318
   10UNL     C5 3081   4.017   5.674   3.361 -0.1472  0.7553  0.3146
   10UNL     N6 3082   3.989   5.443   3.282 -0.0533  0.6411  0.5375
   10UNL     N7 3083   3.815   5.597   3.248 -0.0001  0.0908  0.0143
   10UNL     H8 3084   4.093   5.704   3.288 -0.2343  0.3268  0.0488
   10UNL     H9 3085   4.063   5.624   3.448 -0.2191  0.1020 -0.0173
   10UNL    H10 3086   3.961   5.760   3.399  1.2093  0.7773  2.4638
   11UNL     H0 3087   5.662   0.732   2.706 -1.0531  1.1087  2.4500
   11UNL     H1 3088   5.908   0.754   2.580  1.4340  3.4365 -0.5079
   11UNL     C2 3089   5.757   0.753   2.755  0.5147 -0.2073  0.1658
   11UNL     C3 3090   5.882   0.752   2.685  0.4724  1.0130 -0.7143
   11UNL     C4 3091   5.892   0.774   2.892  0.2105  0.5794  0.1177
   11UNL     C5 3092   5.948   0.790   3.034  0.3259 -1.0227  0.5471
   11UNL     N6 3093   5.765   0.751   2.884 -0.1153  0.4058 -0.0688
   11UNL     N7 3094   5.966   0.775   2.780 -0.4419 -0.1717 -0.4624
   11UNL     H8 3095   5.990   0.891   3.047 -1.1366 -0.3857  0.5106
   11UNL     H9 3096   6.031   0.720   3.045  0.4834 -0.6498  1.9132
   11UNL    H10 3097   5.873   0.768   3.111 -2.0479  2.5226 -0.4767
   12UNL     H0 3098   4.376   5.508   3.452  1.4852 -1.3991 -0.5147
   12UNL     H1 3099   4.362   5.512   3.723 -1.7430  1.1069  0.6072
   12UNL     C2 3100   4.312   5.448   3.515  0.0240 -0.0650 -0.6600
   12UNL     C3 3101   4.302   5.453   3.655  0.3913  0.0646 -0.4870
   12UNL     C4 3102   4.160   5.326   3.575  0.4688  0.0762 -0.0744
   12UNL     C5 3103   4.040   5.237   3.570  0.8508  0.1903 -0.3220
   12UNL     N6 3104   4.221   5.362   3.466 -0.2766 -0.3602  0.2686
   12UNL     N7 3105   4.202   5.378   3.694 -0.2601 -0.6877  0.5997
   12UNL     H8 3106   4.079   5.140   3.536  2.0520  0.3952  0.3989
   12UNL     H9 3107   3.964   5.277   3.503 -1.6939 -1.9039  1.1430
   12UNL    H10 3108   3.993   5.220   3.668  0.5302 -0.7177 -0.6274
   13UNL     H0 3109   4.812   5.100   2.917 -0.3282 -0.5242 -0.5272
   13UNL     H1 3110   4.797   5.333   3.058 -2.6405 -0.1992  2.5520
   13UNL     C2 3111   4.748   5.185   2.897  0.3432  0.1279  0.0509
   13UNL     C3 3112   4.740   5.305   2.971  0.3268  0.4543  0.2058
   13UNL     C4 3113   4.578   5.282   2.841 -0.3950  0.1591 -0.2358
   13UNL     C5 3114   4.455   5.310   2.758  0.3839 -0.0866 -0.2089
   13UNL     N6 3115   4.659   5.182   2.804 -0.7553  0.3736  0.0666
   13UNL     N7 3116   4.629   5.371   2.939 -0.5887 -0.0962  0.8387
   13UNL     H8 3117   4.383   5.227   2.761 -2.6545  2.2992 -1.2698
   13UNL     H9 3118   4.483   5.333   2.654  0.9662  0.6204  0.0919
   13UNL    H10 3119   4.396   5.394   2.797  0.7287 -0.0694  0.2908
   14UNL     H0 3120   0.229   0.033   3.083 -0.4643 -0.7308 -0.7083
   14UNL     H1 3121   0.477   0.166   3.039  0.9472  0.2095  1.7655
   14UNL     C2 3122   0.330  -0.000   3.102 -0.0694  0.5247 -0.4815
   14UNL     C3 3123   0.451   0.069   3.078 -0.4110 -0.0746  0.2860
   14UNL     C4 3124   0.486  -0.121   3.155 -0.1933 -0.0322 -0.4714
   14UNL     C5 3125   0.550  -0.239   3.219 -0.3480 -0.3570  0.3740
   14UNL     N6 3126   0.353  -0.118   3.153 -0.0873  0.1708 -0.0692
   14UNL     N7 3127   0.548  -0.008   3.120 -0.1643  0.2397  0.8821
   14UNL     H8 3128   0.658  -0.227   3.238 -0.2448  1.9965 -1.2248
   14UNL     H9 3129   0.510  -0.265   3.318  0.4785 -0.0111  0.8089
   14UNL    H10 3130   0.548  -0.326   3.153 -3.0726  1.0498 -1.5501
   15UNL     H0 3131   0.274   0.598   2.826  0.5556 -0.4240 -0.3487
   15UNL     H1 3132   0.528   0.480   2.860  1.0884 -0.8140 -0.4894
   15UNL     C2 3133   0.370   0.635   2.794  0.2833  0.7967  0.1988
   15UNL     C3 3134   0.498   0.572   2.810  0.8691 -0.5876  0.0418
   15UNL     C4 3135   0.502   0.751   2.699  0.0900 -0.6228 -0.4520
   15UNL     C5 3136   0.543   0.836   2.580 -0.1738 -0.3849  0.3241
   15UNL     N6 3137   0.374   0.752   2.728 -0.7070 -0.5023 -0.5003
   15UNL     N7 3138   0.582   0.651   2.748 -0.3823 -0.1170 -0.5838
   15UNL     H8 3139   0.501   0.937   2.581  1.1449  0.1955  0.5134
   15UNL     H9 3140   0.510   0.797   2.483  1.6251 -0.2617 -0.3861
   15UNL    H10 3141   0.651   0.855   2.590 -0.4438  0.1807  3.0962
   16UNL     H0 3142   0.711   0.270   2.599 -0.0792  0.8379 -0.4940
   16UNL     H1 3143   0.707   0.026   2.734 -2.4931  0.3323 -1.7810
   16UNL     C2 3144   0.719   0.253   2.706  0.0697 -0.3347 -0.6775
   16UNL     C3 3145   0.718   0.127   2.772  0.9876 -0.4404 -0.3209
   16UNL     C4 3146   0.733   0.291   2.898  0.2489  0.0749 -0.8150
   16UNL     C5 3147   0.744   0.365   3.028  0.4445  0.1281  0.0472
   16UNL     N6 3148   0.733   0.361   2.783  0.4048  0.2470  0.3345
   16UNL     N7 3149   0.724   0.150   2.900 -0.0444  0.2534 -0.3881
   16UNL     H8 3150   0.739   0.474   3.021  0.9158  0.5587  4.1953
   16UNL     H9 3151   0.835   0.341   3.083 -1.0798  0.1898  2.7816
   16UNL    H10 3152   0.659   0.343   3.093  0.1055  3.5747  0.9630
   17UNL     H0 3153   0.767   0.780   2.858 -1.6536 -2.2898 -1.1384
   17UNL     H1 3154   0.967   0.819   3.020 -0.5420 -2.2067  2.1531
   17UNL     C2 3155   0.860   0.725   2.851 -0.2684 -0.2194 -0.0498
   17UNL     C3 3156   0.963   0.745   2.942 -0.6527 -0.4333  0.3870
   17UNL     C4 3157   1.011   0.591   2.815  0.2459  0.9455 -0.0760
   17UNL     C5 3158   1.072   0.474   2.748  0.4467 -0.4808  0.2697
   17UNL     N6 3159   0.889   0.629   2.772  0.2024 -0.1594 -0.5838
   17UNL     N7 3160   1.062   0.658   2.926  0.1933 -0.4854  0.2423
   17UNL     H8 3161   1.146   0.427   2.814 -0.1469  0.7220  1.8615
   17UNL     H9 3162   1.128   0.498   2.656 -2.1704 -1.7053 -1.7678
   17UNL    H10 3163   0.993   0.404   2.721 -1.1996  1.8213 -1.2579
   18UNL     H0 3164   5.393   0.113   3.423  2.4502  0.6201 -0.8372
   18UNL     H1 3165   5.149   0.034   3.283 -0.6536  1.8872  0.2315
   18UNL     C2 3166   5.370   0.081   3.322 -0.3811  0.4046 -0.2099
   18UNL     C3 3167   5.251   0.054   3.251 -0.1151 -0.1780  0.4582
   18UNL     C4 3168   5.412   0.086   3.123 -0.1977 -0.4175  0.1211
   18UNL     C5 3169   5.496   0.100   2.996  0.2861  0.1547  0.3419
   18UNL     N6 3170   5.465   0.114   3.240 -0.0741 -0.2511 -0.3563
   18UNL     N7 3171   5.278   0.057   3.122 -0.1412  0.3092  0.6780
   18UNL     H8 3172   5.562   0.014   2.981 -1.2499 -1.0187  0.0347
   18UNL     H9 3173   5.551   0.195   2.992 -1.2540  1.1221  1.0021
   18UNL    H10 3174   5.433   0.101   2.906  1.4091 -1.3726 -0.5038
    1Co      Co 3175   4.156   4.841   4.170 -0.1585 -0.0008  0.0765
    2Co      Co 3176   5.122   0.016   4.206 -0.2280  0.1413 -0.1229
    3Co      Co 3177   3.671   4.691   4.509 -0.5148  0.1197  0.2544
    4Co      Co 3178   5.619   0.180   3.899  0.1817  0.0142  0.1867
    5Co      Co 3179   3.186   5.018   4.468 -0.5591 -0.1784  0.1276
    6Co      Co 3180   4.155   5.373   3.876  0.2328  0.0567  0.0430
    7UNL     H0 3181   3.352   5.105   4.322  0.2933  0.2528  0.2797
    7UNL     H1 3182   3.401   5.356   4.215 -0.1508 -1.4049 -0.5068
    7UNL     C2 3183   3.281   5.186   4.311 -0.2593 -0.1740  0.6688
    7UNL     C3 3184   3.311   5.316   4.260 -0.5389 -0.3146 -0.2726
    7UNL     C4 3185   3.127   5.297   4.354  0.0167 -0.3514 -0.2083
    7UNL     C5 3186   3.000   5.332   4.420 -0.9939 -0.3777  0.2845
    7UNL     N6 3187   3.164   5.170   4.366  0.2682  0.0289  0.2317
    7UNL     N7 3188   3.208   5.394   4.292 -0.5972 -0.3914 -0.3757
    7UNL     H8 3189   2.921   5.262   4.390  0.2472 -1.6046 -0.2748
    7UNL     H9 3190   2.965   5.434   4.399 -3.5029 -1.2429 -0.0946
    7UNL    H10 3191   2.998   5.329   4.530 -2.2275  0.4736  0.3052
    8UNL     H0 3192   5.582   0.425   3.700 -0.8423 -0.6449  0.2558
    8UNL     H1 3193   5.668   0.414   3.439 -0.5656  0.3412 -0.9823
    8UNL     C2 3194   5.605   0.334   3.646  0.1937 -0.1287 -0.2016
    8UNL     C3 3195   5.645   0.333   3.507  0.0431  0.5164 -0.5514
    8UNL     C4 3196   5.612   0.140   3.587  0.0714 -0.5408 -0.6657
    8UNL     C5 3197   5.606  -0.002   3.588 -0.4318  0.5581  0.6330
    8UNL     N6 3198   5.588   0.211   3.704  0.5289  0.2321  0.1936
    8UNL     N7 3199   5.641   0.206   3.477 -0.2756 -0.3591  1.2360
    8UNL     H8 3200   5.700  -0.059   3.593 -2.5381 -3.5673 -1.6010
    8UNL     H9 3201   5.564  -0.046   3.497 -0.4788 -2.3014  1.9186
    8UNL    H10 3202   5.550  -0.039   3.674 -1.7104  0.1755 -0.3339
    9UNL     H0 3203   5.182   0.016   4.497  0.1295 -0.1641  0.0868
    9UNL     H1 3204   5.213   0.244   4.644 -1.1652 -1.6109 -0.9253
    9UNL     C2 3205   5.164   0.117   4.463 -0.2402 -0.3869 -0.3886
    9UNL     C3 3206   5.181   0.237   4.541  0.0292 -0.4710 -1.4004
    9UNL     C4 3207   5.121   0.278   4.356  0.2760  0.3139 -0.3736
    9UNL     C5 3208   5.069   0.346   4.239 -0.6068  0.5204 -0.2660
    9UNL     N6 3209   5.126   0.151   4.339  0.2759  0.0039 -0.0305
    9UNL     N7 3210   5.152   0.341   4.474  0.7336  0.0600 -0.1776
    9UNL     H8 3211   5.137   0.428   4.214  0.2138 -0.4157 -1.1999
    9UNL     H9 3212   4.972   0.389   4.266 -0.8933 -0.9889  1.2857
    9UNL    H10 3213   5.055   0.285   4.148 -1.1914  0.5530 -0.2033
   10UNL     H0 3214   3.462   4.619   4.335  0.3313 -1.6879  2.7423
   10UNL     H1 3215   3.209   4.755   4.331 -1.4232 -1.0389  2.0803
   10UNL     C2 3216   3.431   4.710   4.385  0.0788 -0.2668  0.1872
   10UNL     C3 3217   3.300   4.775   4.386 -0.9258 -0.2917  1.0179
   10UNL     C4 3218   3.438   4.881   4.489  0.0217 -0.9561 -0.0204
   10UNL     C5 3219   3.514   4.996   4.553  0.8577  0.1378 -0.0838
   10UNL     N6 3220   3.516   4.771   4.468  0.4448  0.3057  0.2389
   10UNL     N7 3221   3.319   4.895   4.435  0.1454 -0.1725 -0.3969
   10UNL     H8 3222   3.623   4.987   4.556  0.6716 -2.7983  0.2509
   10UNL     H9 3223   3.484   5.020   4.656 -0.9186 -1.1230 -0.2475
   10UNL    H10 3224   3.489   5.086   4.495  1.9115 -0.3334 -1.3017
   11UNL     H0 3225   5.150   0.051   3.936 -0.2212  1.5988  0.3956
   11UNL     H1 3226   5.378   0.096   3.778  0.3628 -1.0833  1.0316
   11UNL     C2 3227   5.254   0.066   3.963 -0.1686  0.3007  1.0113
   11UNL     C3 3228   5.366   0.091   3.885 -0.2548  0.4320  1.0633
   11UNL     C4 3229   5.403   0.101   4.090 -0.3064  1.1111 -0.2530
   11UNL     C5 3230   5.474   0.131   4.223 -0.1628 -0.3760  0.2559
   11UNL     N6 3231   5.272   0.072   4.098 -0.4706  0.8945  0.2065
   11UNL     N7 3232   5.462   0.107   3.970  0.1718  0.1996  0.7048
   11UNL     H8 3233   5.532   0.224   4.215 -0.3738 -0.1956  0.7914
   11UNL     H9 3234   5.557   0.061   4.233 -1.0362 -1.5265 -0.2995
   11UNL    H10 3235   5.409   0.135   4.311  0.6556 -1.2275  0.9090
   12UNL     H0 3236   3.844   4.847   4.686 -0.9440 -1.2951 -1.7134
   12UNL     H1 3237   3.862   4.825   4.961  1.1247 -2.3023  0.7173
   12UNL     C2 3238   3.782   4.785   4.750  0.2300 -0.9972 -0.2342
   12UNL     C3 3239   3.792   4.781   4.891  0.0211  0.3066  0.0606
   12UNL     C4 3240   3.635   4.673   4.809  0.5271 -0.4080 -0.2807
   12UNL     C5 3241   3.502   4.598   4.803  0.3854 -0.8936  0.0945
   12UNL     N6 3242   3.697   4.703   4.694  0.0504  0.0969  0.5440
   12UNL     N7 3243   3.695   4.701   4.929  0.3631 -0.0068  0.3933
   12UNL     H8 3244   3.529   4.499   4.763 -0.0478 -1.1874  0.5223
   12UNL     H9 3245   3.433   4.640   4.729  0.3856  1.3298  1.2625
   12UNL    H10 3246   3.444   4.593   4.895 -0.4677 -1.6100 -0.4644
   13UNL     H0 3247   4.330   4.396   4.104 -1.9745 -0.9774  0.6763
   13UNL     H1 3248   4.357   4.654   4.183  1.5024  0.4615 -2.2096
   13UNL     C2 3249   4.261   4.477   4.082 -0.7291 -0.2885 -0.8537
   13UNL     C3 3250   4.276   4.609   4.127  0.0200 -0.1032  0.2350
   13UNL     C4 3251   4.110   4.578   4.004 -0.6906 -0.3509  0.5365
   13UNL     C5 3252   3.982   4.615   3.930 -0.4212  0.0087 -0.1726
   13UNL     N6 3253   4.164   4.456   4.004  0.2644  0.3056  0.7068
   13UNL     N7 3254   4.178   4.675   4.069 -0.2717 -0.4727 -0.0535
   13UNL     H8 3255   3.891   4.579   3.980 -1.2817 -0.1711 -1.7965
   13UNL     H9 3256   3.970   4.578   3.828 -0.9211  1.2498 -0.5789
   13UNL    H10 3257   3.982   4.724   3.916 -0.5813 -0.1448 -1.4531
   14UNL     H0 3258   3.708   4.925   4.349 -0.5644 -0.9447  0.3943
   14UNL     H1 3259   3.926   4.988   4.189 -0.9125 -0.3361 -1.4748
   14UNL     C2 3260   3.803   4.874   4.343 -0.2111 -0.2297 -0.3634
   14UNL     C3 3261   3.912   4.906   4.258  0.4646  0.0466 -0.6927
   14UNL     C4 3262   3.930   4.734   4.354 -0.3836  0.6957 -0.1900
   14UNL     C5 3263   3.996   4.590   4.375 -0.2374  0.2489  0.1144
   14UNL     N6 3264   3.821   4.768   4.417  0.4638 -0.0396 -0.0524
   14UNL     N7 3265   3.995   4.812   4.263 -0.8223  0.0505  0.4291
   14UNL     H8 3266   4.089   4.608   4.430 -0.5133  0.1732  0.6109
   14UNL     H9 3267   3.928   4.524   4.431  1.2589 -0.1977  1.4832
   14UNL    H10 3268   4.017   4.544   4.278 -2.6925  0.7097 -0.7171
   15UNL     H0 3269   3.676   5.463   3.980 -0.6303 -0.6887 -2.6026
   15UNL     H1 3270   3.904   5.291   3.990 -1.3294 -0.6640  0.4207
   15UNL     C2 3271   3.774   5.476   3.937  0.4872  0.0069 -0.0601
   15UNL     C3 3272   3.888   5.388   3.945 -0.1901 -0.5985  0.1129
   15UNL     C4 3273   3.921   5.573   3.844 -0.3458 -0.4026  0.1472
   15UNL     C5 3274   3.983   5.671   3.747 -0.2605  0.4035  0.7280
   15UNL     N6 3275   3.799   5.594   3.885  0.0650  0.4505  0.6359
   15UNL     N7 3276   3.987   5.459   3.886  0.7285  0.2443 -0.0584
   15UNL     H8 3277   3.913   5.720   3.678  0.2521 -0.7672 -0.6645
   15UNL     H9 3278   4.052   5.620   3.679 -0.5358 -0.0487  0.7847
   15UNL    H10 3279   4.044   5.746   3.799  0.8522 -0.7214  1.0892
   16UNL     H0 3280   4.174   5.103   3.756 -1.8171 -0.2914  0.4136
   16UNL     H1 3281   4.207   4.868   3.893  1.3990  0.7339 -0.7123
   16UNL     C2 3282   4.179   5.090   3.863 -0.2031  0.1384  0.4211
   16UNL     C3 3283   4.188   4.967   3.932 -0.7298 -0.0030  0.2634
   16UNL     C4 3284   4.144   5.127   4.050 -0.7317  0.7675  0.5254
   16UNL     C5 3285   4.116   5.200   4.176 -0.0789  0.3404 -0.0511
   16UNL     N6 3286   4.151   5.196   3.941 -0.3723  0.1384 -0.7596
   16UNL     N7 3287   4.165   4.993   4.055  0.3913  0.8782 -0.5353
   16UNL     H8 3288   4.209   5.245   4.215  0.8228 -1.2872 -0.2520
   16UNL     H9 3289   4.092   5.129   4.256  1.6702 -2.0159 -1.4741
   16UNL    H10 3290   4.034   5.272   4.162  1.0676  2.0067  1.2623
   17UNL     H0 3291   0.286   0.083   4.002  0.5650  0.9928 -0.6091
   17UNL     H1 3292   0.498   0.173   4.153 -0.8553  0.0875 -0.5009
   17UNL     C2 3293   0.372   0.025   4.033  0.1260  0.2722 -0.6867
   17UNL     C3 3294   0.483   0.076   4.106  0.3756 -0.2650 -0.2094
   17UNL     C4 3295   0.506  -0.121   4.040  0.0759  0.7430 -0.5326
   17UNL     C5 3296   0.569  -0.251   4.002 -0.7102  0.4945  0.0958
   17UNL     N6 3297   0.382  -0.095   3.989 -0.3541  0.3031  0.0537
   17UNL     N7 3298   0.578  -0.022   4.103 -0.0664 -0.8976  0.2630
   17UNL     H8 3299   0.519  -0.330   4.059 -0.7554  0.2577 -0.2662
   17UNL     H9 3300   0.677  -0.249   4.021 -0.4536 -2.0017 -0.6606
   17UNL    H10 3301   0.561  -0.294   3.901 -0.2129 -1.4400  0.8439
   18UNL     H0 3302   2.927   4.941   4.630  2.3579  2.5181 -0.6941
   18UNL     H1 3303   2.697   4.853   4.492 -0.3430  1.0257  0.0445
   18UNL     C2 3304   2.910   4.923   4.525  0.6802 -0.2245 -0.0490
   18UNL     C3 3305   2.795   4.880   4.457 -0.0412  0.1106  0.1455
   18UNL     C4 3306   2.962   4.888   4.330  0.1192 -0.2450  0.0603
   18UNL     C5 3307   3.037   4.889   4.199  0.6437  0.4640  0.1912
   18UNL     N6 3308   3.011   4.943   4.441  0.2536 -0.0519  0.4907
   18UNL     N7 3309   2.828   4.860   4.332 -0.0326  0.9781  0.6634
   18UNL     H8 3310   3.128   4.949   4.210  0.7760  0.3518 -0.2604
   18UNL     H9 3311   2.973   4.933   4.122 -2.4064 -2.8479  0.5923
   18UNL    H10 3312   3.054   4.785   4.169 -0.9379 -0.1482  1.3474
    1Co      Co 3313   1.226   2.750   0.595 -0.3702 -0.5263 -0.1836
    2Co      Co 3314   0.250   3.457   0.616 -0.0606 -0.1261  0.1191
    3Co      Co 3315   0.726   2.587   0.898 -0.1939 -0.3114 -0.4024
    4Co      Co 3316   0.729   3.635   0.302  0.2351 -0.2275 -0.3128
    5Co      Co 3317   0.229   2.935   0.903  0.2243  0.0253  0.2460
    6Co      Co 3318   1.241   3.287   0.324 -0.1086  0.2880 -0.2479
    7UNL     H0 3319   0.439   3.014   0.755  0.1479  0.3099  0.1778
    7UNL     H1 3320   0.472   3.260   0.624  0.5331 -0.7967  0.2980
    7UNL     C2 3321   0.373   3.100   0.753 -0.7195 -0.3451 -0.4104
    7UNL     C3 3322   0.391   3.222   0.684 -0.3074  0.1793 -0.1878
    7UNL     C4 3323   0.220   3.213   0.787 -0.0309 -0.6390 -0.1891
    7UNL     C5 3324   0.080   3.248   0.840 -0.1524  0.0428 -0.2977
    7UNL     N6 3325   0.256   3.089   0.808 -0.1969 -0.0233  0.3570
    7UNL     N7 3326   0.290   3.295   0.703  0.3695 -0.2129  0.6396
    7UNL     H8 3327  -0.001   3.196   0.787 -1.3845  1.4777  0.1294
    7UNL     H9 3328   0.056   3.354   0.826 -0.3475 -0.2901 -3.2046
    7UNL    H10 3329   0.074   3.223   0.947  0.8611 -0.6288 -0.3758
    8UNL     H0 3330   0.819   3.874   0.120 -1.4112 -0.9067  1.0278
    8UNL     H1 3331   0.769   3.874  -0.147 -1.9568 -0.4798  0.6088
    8UNL     C2 3332   0.777   3.791   0.065 -0.6543 -0.5606 -0.1095
    8UNL     C3 3333   0.755   3.793  -0.076  0.0171 -0.6563  0.8510
    8UNL     C4 3334   0.721   3.609   0.010  0.4192  0.1962  0.7629
    8UNL     C5 3335   0.708   3.460   0.013  0.5393  0.2595  0.6080
    8UNL     N6 3336   0.748   3.675   0.122  0.3808 -0.4442  0.3087
    8UNL     N7 3337   0.722   3.674  -0.111  0.2077  0.4618 -0.5706
    8UNL     H8 3338   0.800   3.410  -0.021 -0.4941  0.0435 -2.1848
    8UNL     H9 3339   0.626   3.431  -0.054  0.6325  2.3156 -0.4751
    8UNL    H10 3340   0.688   3.425   0.115 -0.0750  0.8681  0.7037
    9UNL     H0 3341   0.317   3.510   0.865  0.5297  0.5180 -0.0109
    9UNL     H1 3342   0.310   3.742   1.010 -0.8304  0.3736 -0.4982
    9UNL     C2 3343   0.281   3.606   0.830 -0.7354 -0.0146 -0.2205
    9UNL     C3 3344   0.287   3.724   0.906  0.7959  0.1795 -0.8476
    9UNL     C4 3345   0.226   3.760   0.716  0.1866  0.1802  0.8990
    9UNL     C5 3346   0.191   3.841   0.592  0.0823  0.3286  0.0436
    9UNL     N6 3347   0.242   3.627   0.709 -0.1791  0.2170 -0.0025
    9UNL     N7 3348   0.246   3.819   0.830  0.2147  0.2295  0.1795
    9UNL     H8 3349   0.219   3.786   0.501 -2.5278 -2.2726  0.6586
    9UNL     H9 3350   0.223   3.946   0.580 -0.9285  0.4103 -2.5718
    9UNL    H10 3351   0.082   3.830   0.585  0.2981 -1.0738 -3.6372
   10UNL     H0 3352   0.476   2.481   0.832  0.9710  0.4529  2.1715
   10UNL     H1 3353   0.224   2.615   0.815  1.0446 -3.0452  0.3980
   10UNL     C2 3354   0.449   2.584   0.847  0.4305  0.5484  0.7498
   10UNL     C3 3355   0.322   2.652   0.841 -0.0528 -0.1256  0.6640
   10UNL     C4 3356   0.475   2.766   0.917 -0.1229 -0.5547  0.0073
   10UNL     C5 3357   0.562   2.878   0.966 -0.7861  0.1946  0.2533
   10UNL     N6 3358   0.552   2.659   0.883  0.5791  0.2555 -0.1349
   10UNL     N7 3359   0.344   2.773   0.884  0.0623 -0.0699  0.2101
   10UNL     H8 3360   0.501   2.967   0.987  0.6220  1.3819 -0.5154
   10UNL     H9 3361   0.642   2.900   0.895 -0.7147  0.2257  0.3432
   10UNL    H10 3362   0.612   2.856   1.061  0.1444  1.1602  0.0006
   11UNL     H0 3363   0.276   3.496   0.350 -0.6238 -1.7718  1.8258
   11UNL     H1 3364   0.499   3.564   0.203  0.4981 -2.8236  0.0877
   11UNL     C2 3365   0.378   3.514   0.383 -0.1886 -0.1223 -0.2186
   11UNL     C3 3366   0.492   3.557   0.311 -0.8986  0.1710  0.2802
   11UNL     C4 3367   0.518   3.556   0.515 -0.3200 -0.0319  0.0869
   11UNL     C5 3368   0.597   3.557   0.641  0.1651  0.5369  0.2249
   11UNL     N6 3369   0.395   3.506   0.511 -0.4010 -0.0387  0.1100
   11UNL     N7 3370   0.589   3.565   0.399 -0.4937 -0.2501 -0.0893
   11UNL     H8 3371   0.680   3.628   0.639  0.8927  0.0494  4.2587
   11UNL     H9 3372   0.637   3.457   0.662 -2.9964 -0.8360  0.2901
   11UNL    H10 3373   0.539   3.583   0.731  0.9306  2.1208  0.2952
   12UNL     H0 3374   0.944   2.679   1.060  0.6084 -1.3434  0.3029
   12UNL     H1 3375   0.959   2.682   1.333  0.6526  0.0462 -1.0066
   12UNL     C2 3376   0.866   2.650   1.129  0.0201 -0.7759 -0.1128
   12UNL     C3 3377   0.876   2.650   1.272 -0.1594  0.2222 -0.0264
   12UNL     C4 3378   0.700   2.562   1.201  0.8356 -1.2099  0.4087
   12UNL     C5 3379   0.554   2.528   1.210 -0.0235  0.4298 -0.2385
   12UNL     N6 3380   0.757   2.592   1.087 -0.6095  0.2009 -1.1502
   12UNL     N7 3381   0.764   2.598   1.317  0.6193  0.1206  0.1747
   12UNL     H8 3382   0.494   2.535   1.119 -1.4167 -4.0245  0.1083
   12UNL     H9 3383   0.507   2.588   1.290  1.3404 -0.4678  1.3151
   12UNL    H10 3384   0.543   2.425   1.244 -0.8239  1.0092  1.4041
   13UNL     H0 3385   1.436   2.320   0.472 -2.3808 -2.0504  1.2384
   13UNL     H1 3386   1.418   2.542   0.643  1.1255  0.6169 -1.7259
   13UNL     C2 3387   1.361   2.398   0.471 -0.2400  0.1013  0.2444
   13UNL     C3 3388   1.356   2.504   0.563 -0.1022 -0.4198 -0.3314
   13UNL     C4 3389   1.201   2.503   0.426 -0.9990 -0.1001 -0.6713
   13UNL     C5 3390   1.085   2.555   0.351 -0.3375  0.5871 -0.1116
   13UNL     N6 3391   1.274   2.404   0.376  0.8199 -0.2019 -0.9515
   13UNL     N7 3392   1.256   2.580   0.525 -0.1973 -0.0403 -0.1456
   13UNL     H8 3393   1.026   2.475   0.305 -3.2614  1.8012  1.2652
   13UNL     H9 3394   1.111   2.621   0.268 -1.7208  0.5691 -0.5812
   13UNL    H10 3395   1.008   2.602   0.413 -0.2540  0.2264  0.2778
   14UNL     H0 3396   0.733   2.783   0.707  0.6970  0.8863  0.1518
   14UNL     H1 3397   0.951   2.841   0.532  1.1478 -0.1254 -0.2710
   14UNL     C2 3398   0.837   2.753   0.712  0.3613 -0.3145  0.2852
   14UNL     C3 3399   0.948   2.791   0.628  1.0443 -0.4172 -0.4273
   14UNL     C4 3400   0.999   2.654   0.785 -0.1649 -0.2324  0.0481
   14UNL     C5 3401   1.075   2.540   0.844 -0.2719  0.4350 -0.4074
   14UNL     N6 3402   0.873   2.663   0.804 -0.1129 -0.4278  0.1202
   14UNL     N7 3403   1.054   2.724   0.679 -0.8637 -0.0210 -0.5709
   14UNL     H8 3404   1.055   2.449   0.787 -1.3124  0.9345 -0.8616
   14UNL     H9 3405   1.184   2.550   0.842 -0.0115 -1.9627 -0.3859
   14UNL    H10 3406   1.048   2.526   0.950  0.0602  0.7173 -0.2846
   15UNL     H0 3407   0.768   3.361   0.438  0.6150 -2.2730  0.1197
   15UNL     H1 3408   1.002   3.211   0.414  0.2042  0.6304  0.7131
   15UNL     C2 3409   0.859   3.388   0.387  0.0205  0.0026  0.1500
   15UNL     C3 3410   0.984   3.310   0.374 -0.7894  0.0645 -0.3143
   15UNL     C4 3411   1.008   3.508   0.313  0.7891 -0.3534 -0.0111
   15UNL     C5 3412   1.072   3.628   0.247 -0.7938  0.8814 -0.4485
   15UNL     N6 3413   0.876   3.508   0.328  0.2283  0.5350  0.3454
   15UNL     N7 3414   1.080   3.390   0.332  0.2601 -0.2651 -0.7165
   15UNL     H8 3415   1.030   3.642   0.147  0.7034  0.7957 -1.1288
   15UNL     H9 3416   1.178   3.610   0.224 -1.2866 -0.6558 -1.6709
   15UNL    H10 3417   1.062   3.723   0.300  1.6243  1.0977 -0.2330
   16UNL     H0 3418   1.304   3.051   0.208  0.5527 -0.0287 -0.1448
   16UNL     H1 3419   1.341   2.809   0.329  1.0549  0.5397 -1.1577
   16UNL     C2 3420   1.272   3.021   0.307  0.9893 -0.3812 -0.1039
   16UNL     C3 3421   1.292   2.898   0.368  0.6249 -0.6423  1.1963
   16UNL     C4 3422   1.221   3.036   0.505 -0.3321 -0.2028 -0.6231
   16UNL     C5 3423   1.183   3.100   0.635  0.0319  0.1587  0.2995
   16UNL     N6 3424   1.221   3.114   0.397 -0.2294  0.7917  0.3311
   16UNL     N7 3425   1.261   2.907   0.499  0.2197  0.5024 -0.5999
   16UNL     H8 3426   1.276   3.123   0.690  2.1142 -1.5832 -2.2682
   16UNL     H9 3427   1.120   3.034   0.695 -0.6087  0.1475 -0.3761
   16UNL    H10 3428   1.134   3.197   0.619 -0.1952  0.1947  1.1555
   17UNL     H0 3429   1.252   3.498   0.465 -0.1944  0.7885  2.2742
   17UNL     H1 3430   1.463   3.597   0.632  0.5838  1.1738 -1.0365
   17UNL     C2 3431   1.354   3.464   0.482  0.2800  0.6117 -0.4136
   17UNL     C3 3432   1.462   3.519   0.557  0.8079  0.1152  0.0323
   17UNL     C4 3433   1.506   3.338   0.465  0.6543 -0.6811 -0.0665
   17UNL     C5 3434   1.576   3.217   0.412  0.1069 -0.4531 -0.2868
   17UNL     N6 3435   1.382   3.357   0.422  0.2559  0.7767 -0.6213
   17UNL     N7 3436   1.565   3.438   0.538  0.0620 -0.7700 -0.0281
   17UNL     H8 3437   1.515   3.155   0.345  0.1942 -0.7369 -0.1033
   17UNL     H9 3438   1.605   3.148   0.492  1.7465  0.2124 -0.2646
   17UNL    H10 3439   1.660   3.237   0.343  1.0779  0.0487  1.0011
   18UNL     H0 3440   5.865   2.951   1.003  2.3660 -1.5270  0.4707
   18UNL     H1 3441   5.629   2.874   0.903  0.3647 -0.1293  0.4840
   18UNL     C2 3442   5.844   2.914   0.903 -0.0295  0.3008  0.1954
   18UNL     C3 3443   5.721   2.878   0.847  0.2409  0.5245  0.3212
   18UNL     C4 3444   5.879   2.842   0.723  0.5945  0.1434 -0.7545
   18UNL     C5 3445   5.958   2.817   0.598 -0.0321 -0.4373 -0.0018
   18UNL     N6 3446   5.945   2.877   0.831 -0.2058  0.5200 -0.0323
   18UNL     N7 3447   5.740   2.838   0.721  0.0271 -0.7036  0.1969
   18UNL     H8 3448   6.056   2.779   0.630  0.5078  0.4220 -0.6034
   18UNL     H9 3449   5.965   2.903   0.530 -2.7318 -1.9666 -2.4814
   18UNL    H10 3450   5.924   2.733   0.536  1.8283 -1.6158  0.4941
    1Co      Co 3451   0.732   2.075   1.825  0.1723 -0.1315 -0.1038
    2Co      Co 3452   5.636   2.789   1.788 -0.0440  0.3005 -0.0988
    3Co      Co 3453   0.256   1.877   2.104 -0.2375  0.2017  0.3389
    4Co      Co 3454   0.257   2.961   1.506 -0.3331 -0.0353 -0.1502
    5Co      Co 3455   5.645   2.252   2.085 -0.3054 -0.1442 -0.0880
    6Co      Co 3456   0.747   2.602   1.510 -0.0118  0.1728  0.0335
    7UNL     H0 3457   5.817   2.347   1.967  2.7163  1.7471  2.8537
    7UNL     H1 3458   5.843   2.572   1.792 -0.5662 -1.5897  0.0276
    7UNL     C2 3459   5.744   2.422   1.938  1.0561 -0.8103 -0.2778
    7UNL     C3 3460   5.765   2.536   1.858 -0.6282 -1.2091  0.1649
    7UNL     C4 3461   5.591   2.546   1.966  0.6623  0.3665  0.4746
    7UNL     C5 3462   5.454   2.601   2.015 -0.6427 -0.2682 -0.7327
    7UNL     N6 3463   5.633   2.432   2.011  0.2713 -0.5858  0.3483
    7UNL     N7 3464   5.666   2.621   1.880  0.4808 -0.7443  0.3130
    7UNL     H8 3465   5.458   2.613   2.124 -0.3076 -1.5712 -0.5857
    7UNL     H9 3466   5.367   2.536   2.002  0.4119 -1.9212  0.0431
    7UNL    H10 3467   5.422   2.700   1.981  0.8599  1.5575  2.6490
    8UNL     H0 3468   0.245   3.161   1.340 -2.1307 -1.8655  1.3994
    8UNL     H1 3469   0.259   3.161   1.051 -1.6390 -1.1065 -0.9390
    8UNL     C2 3470   0.257   3.084   1.265 -0.3939 -0.2231 -0.1424
    8UNL     C3 3471   0.259   3.081   1.124  0.3104  0.0296  0.3896
    8UNL     C4 3472   0.244   2.892   1.204 -0.3648  0.4576 -0.7971
    8UNL     C5 3473   0.225   2.744   1.210  0.0691  0.0671 -0.2487
    8UNL     N6 3474   0.252   2.967   1.313 -0.2250  0.1626  0.0043
    8UNL     N7 3475   0.255   2.959   1.083  0.2996  0.1851 -0.4603
    8UNL     H8 3476   0.296   2.697   1.141 -1.3360 -0.4043 -1.4274
    8UNL     H9 3477   0.120   2.716   1.196  0.0886  0.0905 -0.4543
    8UNL    H10 3478   0.251   2.710   1.311  2.4364  2.7122  0.1735
    9UNL     H0 3479   5.677   2.818   2.076  0.5535 -0.0568 -1.0133
    9UNL     H1 3480   5.655   3.046   2.221  1.0414  0.7503 -0.1567
    9UNL     C2 3481   5.657   2.917   2.039  0.7962  0.3173 -0.1688
    9UNL     C3 3482   5.647   3.036   2.114 -0.4295 -0.3015  0.0278
    9UNL     C4 3483   5.630   3.060   1.912  0.3423 -0.2572 -0.5379
    9UNL     C5 3484   5.621   3.136   1.780  0.2100  0.6649 -0.5581
    9UNL     N6 3485   5.636   2.929   1.908  0.1373 -0.7308 -0.7504
    9UNL     N7 3486   5.627   3.134   2.030  0.0336 -0.6740  0.0205
    9UNL     H8 3487   5.672   3.079   1.701 -2.5895 -0.6978 -1.5097
    9UNL     H9 3488   5.664   3.236   1.793  0.5213  0.3136  1.4601
    9UNL    H10 3489   5.520   3.137   1.738 -0.0654 -1.7537 -0.1042
   10UNL     H0 3490   5.851   1.821   2.033  0.5070  0.0905 -1.6061
   10UNL     H1 3491   5.659   1.997   1.973  0.0774  0.1899 -0.4604
   10UNL     C2 3492   5.865   1.927   2.048  0.3626 -0.0715 -0.2347
   10UNL     C3 3493   5.753   2.008   2.026 -0.5700 -0.2857  0.8383
   10UNL     C4 3494   5.906   2.096   2.127  0.8487  0.0956  0.6954
   10UNL     C5 3495   5.986   2.212   2.169  0.3743  0.2984  0.0998
   10UNL     N6 3496   5.972   1.983   2.106  0.4378  0.0185  0.9103
   10UNL     N7 3497   5.783   2.124   2.073  0.0190 -0.5827  0.3037
   10UNL     H8 3498   5.975   2.227   2.277  0.1624 -0.3373  0.1694
   10UNL     H9 3499   5.969   2.306   2.114  0.3532 -0.4357 -1.1847
   10UNL    H10 3500   6.094   2.197   2.165  0.2362 -0.7179 -0.1461
   11UNL     H0 3501   5.700   2.746   1.486 -0.2548  2.3152 -2.0268
   11UNL     H1 3502   5.912   2.872   1.375 -1.0722 -1.4408 -0.6395
   11UNL     C2 3503   5.781   2.795   1.537 -0.2679  0.2669  0.1330
   11UNL     C3 3504   5.891   2.858   1.480  0.0044  0.3276 -0.1337
   11UNL     C4 3505   5.901   2.859   1.690  0.8347  0.1069 -0.2873
   11UNL     C5 3506   5.951   2.874   1.832 -0.1566  0.8033 -0.0130
   11UNL     N6 3507   5.784   2.797   1.668  0.4874 -0.8489 -0.3569
   11UNL     N7 3508   5.974   2.895   1.574 -0.7410 -0.7635 -0.4426
   11UNL     H8 3509   5.912   2.956   1.894  1.8031  0.8724  1.2301
   11UNL     H9 3510   6.059   2.890   1.845  0.1453 -1.6631  1.1365
   11UNL    H10 3511   5.931   2.783   1.890  1.5764 -0.8547 -1.8463
   12UNL     H0 3512   0.417   2.058   2.287 -1.2728 -0.0096 -0.7097
   12UNL     H1 3513   0.439   2.023   2.556 -1.2471 -0.0133  0.7640
   12UNL     C2 3514   0.361   1.988   2.347  0.3583 -0.4377  0.3723
   12UNL     C3 3515   0.376   1.974   2.483 -0.5915 -0.0850  0.2341
   12UNL     C4 3516   0.227   1.850   2.398  0.0456  0.1826 -0.5938
   12UNL     C5 3517   0.098   1.767   2.394  0.3304  0.0925  0.1431
   12UNL     N6 3518   0.278   1.900   2.290  0.4664  0.1882 -0.3758
   12UNL     N7 3519   0.290   1.885   2.517  0.6117 -0.3863  0.1531
   12UNL     H8 3520   0.066   1.735   2.295 -0.1389 -0.8080  0.5741
   12UNL     H9 3521   0.015   1.808   2.452  0.8168  0.3350  0.6831
   12UNL    H10 3522   0.105   1.669   2.442  0.8948 -0.3360 -0.7926
   13UNL     H0 3523   0.933   1.684   1.660 -0.2634 -1.3991  0.6510
   13UNL     H1 3524   0.908   1.918   1.801 -1.4563  1.4845  0.5354
   13UNL     C2 3525   0.846   1.749   1.665  0.5924 -0.1264 -0.4429
   13UNL     C3 3526   0.837   1.871   1.735 -0.4165 -0.0852  0.4922
   13UNL     C4 3527   0.664   1.828   1.622 -0.2337 -0.7633 -0.0031
   13UNL     C5 3528   0.527   1.841   1.556 -0.3135 -0.3763 -0.6859
   13UNL     N6 3529   0.739   1.719   1.596  0.0731 -0.2626  0.2607
   13UNL     N7 3530   0.727   1.926   1.704 -0.0356 -0.1871  0.1075
   13UNL     H8 3531   0.516   1.805   1.453  1.4057  2.0085 -1.8112
   13UNL     H9 3532   0.493   1.945   1.551  0.7547  0.0603  0.7432
   13UNL    H10 3533   0.459   1.785   1.621  0.9171 -0.1653  0.8386
   14UNL     H0 3534   0.260   2.073   1.869  0.8252  1.4193 -0.4283
   14UNL     H1 3535   0.496   2.177   1.771  0.9213 -0.4712  0.1122
   14UNL     C2 3536   0.359   2.051   1.906  0.0151 -0.5068  0.7251
   14UNL     C3 3537   0.476   2.107   1.850  0.2021  0.0519  0.3982
   14UNL     C4 3538   0.506   1.961   1.988  0.1390 -0.1636 -0.4878
   14UNL     C5 3539   0.576   1.847   2.060  0.2382 -0.4665  0.1353
   14UNL     N6 3540   0.375   1.961   1.999  0.0445  0.1876 -0.2621
   14UNL     N7 3541   0.576   2.042   1.909  0.3785 -0.2781  0.1570
   14UNL     H8 3542   0.683   1.842   2.039  0.2023 -1.7025  0.1862
   14UNL     H9 3543   0.569   1.850   2.170 -0.5715  0.7926  0.0721
   14UNL    H10 3544   0.548   1.745   2.032  0.8050 -0.6744  0.3178
   15UNL     H0 3545   0.285   2.719   1.635  0.0573  0.1538  0.7374
   15UNL     H1 3546   0.484   2.537   1.633  0.6357 -0.3518  0.7826
   15UNL     C2 3547   0.380   2.730   1.585  0.2189 -0.1316  0.9809
   15UNL     C3 3548   0.485   2.636   1.591  0.2228 -0.8119 -0.3455
   15UNL     C4 3549   0.528   2.815   1.482 -0.3562  1.3718 -0.5391
   15UNL     C5 3550   0.612   2.929   1.448  0.6059  0.0775  0.1895
   15UNL     N6 3551   0.406   2.841   1.523  0.0285 -0.3597  0.3790
   15UNL     N7 3552   0.586   2.698   1.533 -0.3790 -0.4091 -0.2488
   15UNL     H8 3553   0.555   3.021   1.435  0.2211  0.1117  1.8170
   15UNL     H9 3554   0.676   2.894   1.366  0.0752  1.0971 -0.6705
   15UNL    H10 3555   0.674   2.952   1.536  0.3685 -1.0398  0.6764
   16UNL     H0 3556   0.749   2.345   1.409  0.5403  0.4188 -0.2399
   16UNL     H1 3557   0.701   2.119   1.539 -2.3122  0.4260 -0.9185
   16UNL     C2 3558   0.745   2.335   1.516 -0.1622 -0.6869 -0.3592
   16UNL     C3 3559   0.732   2.212   1.584 -0.2146 -0.5712 -0.1656
   16UNL     C4 3560   0.746   2.372   1.708 -0.4992 -0.2095 -0.3258
   16UNL     C5 3561   0.767   2.456   1.837 -0.8753  0.6736  0.5605
   16UNL     N6 3562   0.756   2.437   1.595 -0.5403  0.6384 -0.1561
   16UNL     N7 3563   0.734   2.231   1.713 -0.1444  0.0484 -0.3286
   16UNL     H8 3564   0.868   2.438   1.877 -1.0132 -0.1805  0.5549
   16UNL     H9 3565   0.698   2.442   1.921  1.4238 -0.1738  2.4443
   16UNL    H10 3566   0.767   2.564   1.821  0.2779  0.7144  0.7301
   17UNL     H0 3567   0.785   2.830   1.683  0.2630  0.1214  1.1153
   17UNL     H1 3568   1.009   2.849   1.845 -0.5467  0.1771  0.6456
   17UNL     C2 3569   0.879   2.781   1.664 -0.1857 -0.1821 -0.4539
   17UNL     C3 3570   0.987   2.789   1.758 -0.3542 -0.2276  0.8712
   17UNL     C4 3571   1.021   2.649   1.611  0.1410  0.2559  0.3932
   17UNL     C5 3572   1.083   2.525   1.556 -0.0920 -0.7770  0.1012
   17UNL     N6 3573   0.900   2.686   1.571 -0.1962  0.0593  0.2641
   17UNL     N7 3574   1.083   2.705   1.720  0.4209  0.1364  0.0154
   17UNL     H8 3575   1.188   2.545   1.529 -0.2143 -1.6391 -1.0885
   17UNL     H9 3576   1.036   2.490   1.464 -2.1272  1.5221  0.1723
   17UNL    H10 3577   1.080   2.440   1.625  1.3834 -1.4129 -0.5764
   18UNL     H0 3578   5.417   2.241   2.193  0.8159  0.3837 -1.0294
   18UNL     H1 3579   5.175   2.120   2.105  0.2871 -3.0714 -0.0846
   18UNL     C2 3580   5.391   2.193   2.099 -0.8781 -1.3612  0.2529
   18UNL     C3 3581   5.267   2.143   2.054 -0.3419  0.1985  0.0240
   18UNL     C4 3582   5.411   2.132   1.910  0.3343 -0.7432 -0.0311
   18UNL     C5 3583   5.491   2.114   1.782  0.4316 -0.0476 -0.0216
   18UNL     N6 3584   5.483   2.182   2.012  0.2646 -0.0935 -0.0612
   18UNL     N7 3585   5.277   2.103   1.927 -0.1034 -0.2695 -0.1706
   18UNL     H8 3586   5.578   2.048   1.783  1.7657  1.6374  1.6509
   18UNL     H9 3587   5.530   2.213   1.754 -1.2559  0.1828 -1.8370
   18UNL    H10 3588   5.415   2.074   1.713  0.0378 -1.0652  0.9663
    1Co      Co 3589   0.241   1.394   3.017 -0.1850 -0.1307 -0.0599
    2Co      Co 3590   5.148   2.088   2.996  0.0234 -0.2541 -0.2486
    3Co      Co 3591   5.646   1.201   3.321 -0.3045 -0.0021  0.0073
    4Co      Co 3592   5.645   2.249   2.690 -0.1751 -0.0629  0.0529
    5Co      Co 3593   5.161   1.577   3.271  0.5313 -0.1634 -0.1163
    6Co      Co 3594   0.248   1.900   2.698 -0.4401 -0.0419  0.3877
    7UNL     H0 3595   5.380   1.654   3.069 -2.7324 -1.6942 -0.2891
    7UNL     H1 3596   5.364   1.903   2.948 -2.8252 -0.2711 -1.3871
    7UNL     C2 3597   5.312   1.736   3.087 -0.0868  0.5852 -0.0347
    7UNL     C3 3598   5.304   1.864   3.030 -0.0414 -0.9344  0.4815
    7UNL     C4 3599   5.152   1.839   3.161 -0.0772 -0.0915  0.1213
    7UNL     C5 3600   5.018   1.861   3.223 -0.1742 -0.1172 -0.0743
    7UNL     N6 3601   5.220   1.725   3.180 -0.5089  0.2211  0.0562
    7UNL     N7 3602   5.208   1.932   3.078 -0.0061 -0.7780  0.2469
    7UNL     H8 3603   4.940   1.837   3.151 -1.5791 -0.6915  1.5707
    7UNL     H9 3604   4.996   1.962   3.260 -0.7703 -0.1953 -0.2167
    7UNL    H10 3605   4.998   1.796   3.309 -0.5300 -0.0044 -0.0721
    8UNL     H0 3606   5.678   2.466   2.537  0.8007 -1.2776  0.8466
    8UNL     H1 3607   5.704   2.478   2.261  0.3409  1.2228  1.8253
    8UNL     C2 3608   5.666   2.386   2.465  0.3710 -0.2388 -0.2900
    8UNL     C3 3609   5.675   2.397   2.327 -0.8966  0.2282  0.1216
    8UNL     C4 3610   5.628   2.205   2.382 -0.6697 -0.2506  0.3283
    8UNL     C5 3611   5.622   2.053   2.380  0.4364  0.0932  0.2838
    8UNL     N6 3612   5.635   2.260   2.503 -0.0630 -0.2380  0.1338
    8UNL     N7 3613   5.659   2.280   2.270 -0.1955 -0.4039 -1.0956
    8UNL     H8 3614   5.722   2.017   2.407  0.0766 -0.3402  1.0633
    8UNL     H9 3615   5.594   2.018   2.280 -2.5826 -0.9696  1.3893
    8UNL    H10 3616   5.536   2.013   2.435 -1.6388  1.4548 -1.8335
    9UNL     H0 3617   5.192   2.116   3.302  0.8898  0.7741 -1.8357
    9UNL     H1 3618   5.179   2.344   3.431  0.2190  1.4120  0.5619
    9UNL     C2 3619   5.174   2.210   3.251  0.0029  1.4464 -0.3779
    9UNL     C3 3620   5.163   2.333   3.325 -0.3697  0.0232  0.7604
    9UNL     C4 3621   5.142   2.358   3.128  0.5316  0.6933  0.8929
    9UNL     C5 3622   5.110   2.431   2.997 -0.7766 -0.0288  0.7387
    9UNL     N6 3623   5.150   2.226   3.119 -0.6666  0.0289  0.5045
    9UNL     N7 3624   5.132   2.427   3.241  0.2641  0.5761 -0.6427
    9UNL     H8 3625   5.016   2.402   2.950 -0.5478 -3.4023  2.0815
    9UNL     H9 3626   5.188   2.416   2.922  1.9321  0.7078  3.2177
    9UNL    H10 3627   5.118   2.539   3.015 -1.2036 -0.1825  1.9750
   10UNL     H0 3628   5.391   1.146   3.244 -0.3340 -0.3737 -1.2808
   10UNL     H1 3629   5.166   1.310   3.222  0.1807 -0.7554 -0.3903
   10UNL     C2 3630   5.385   1.254   3.248  0.2980 -0.3819  0.2493
   10UNL     C3 3631   5.268   1.338   3.246 -0.1816  0.1666  0.1107
   10UNL     C4 3632   5.438   1.435   3.302  0.5261  0.9025 -0.3590
   10UNL     C5 3633   5.508   1.543   3.375 -0.1165  0.3889 -0.3817
   10UNL     N6 3634   5.495   1.313   3.295  0.2644 -0.0209  0.6811
   10UNL     N7 3635   5.306   1.458   3.273  0.5579 -0.0539 -0.1958
   10UNL     H8 3636   5.478   1.555   3.480 -0.4539  0.0685 -0.4394
   10UNL     H9 3637   5.477   1.635   3.325 -0.1148  0.8102  0.3707
   10UNL    H10 3638   5.616   1.525   3.365  0.0742  0.6947  0.8797
   11UNL     H0 3639   5.145   2.149   2.721 -0.9096 -0.4491  3.4611
   11UNL     H1 3640   5.366   2.208   2.567  0.1422  0.4904 -0.3056
   11UNL     C2 3641   5.247   2.160   2.754  0.0758 -0.3325  0.6865
   11UNL     C3 3642   5.357   2.199   2.674 -0.9404  0.4120 -0.3836
   11UNL     C4 3643   5.407   2.169   2.872  0.6693 -0.0136  0.1665
   11UNL     C5 3644   5.484   2.167   2.997  0.0245  0.1026 -0.5633
   11UNL     N6 3645   5.277   2.143   2.879  0.2323  0.4940  0.4970
   11UNL     N7 3646   5.465   2.201   2.751  0.0309 -0.0593 -0.3398
   11UNL     H8 3647   5.573   2.230   2.990 -0.3843  0.6820 -0.5692
   11UNL     H9 3648   5.530   2.067   3.006  0.9237  0.6027  0.7269
   11UNL    H10 3649   5.436   2.189   3.093 -0.9396 -1.0447 -0.7520
   12UNL     H0 3650   5.855   1.271   3.517  0.0981  1.1882  1.1914
   12UNL     H1 3651   5.836   1.294   3.779  0.9147  0.2966 -0.0537
   12UNL     C2 3652   5.771   1.237   3.576 -0.4170  0.4476  0.0656
   12UNL     C3 3653   5.761   1.249   3.715  0.5783 -0.5105  0.8788
   12UNL     C4 3654   5.584   1.187   3.629  0.4092  0.0941 -0.5884
   12UNL     C5 3655   5.449   1.123   3.630  0.8273  0.2201 -0.4193
   12UNL     N6 3656   5.653   1.214   3.516 -0.1176  0.8134 -0.2441
   12UNL     N7 3657   5.640   1.219   3.748  0.0536 -1.1126 -0.7599
   12UNL     H8 3658   5.452   1.051   3.548 -0.2484 -0.5643  0.2098
   12UNL     H9 3659   5.378   1.202   3.601  0.7588 -0.2528 -1.6068
   12UNL    H10 3660   5.424   1.078   3.727  1.1038 -0.9603 -0.8854
   13UNL     H0 3661   0.446   0.958   2.906 -1.9093 -0.6103 -0.7879
   13UNL     H1 3662   0.444   1.204   3.030  0.4445 -1.2672  0.6538
   13UNL     C2 3663   0.370   1.034   2.894 -0.7859  0.5653 -0.7281
   13UNL     C3 3664   0.366   1.155   2.971 -0.2801  0.8518 -0.2491
   13UNL     C4 3665   0.196   1.121   2.868  0.9743 -0.1826  0.6983
   13UNL     C5 3666   0.068   1.154   2.790  0.7200 -0.2010  0.9497
   13UNL     N6 3667   0.256   1.008   2.838 -0.2370 -0.5076  0.2846
   13UNL     N7 3668   0.258   1.222   2.942  0.4207 -0.3428  0.4516
   13UNL     H8 3669  -0.001   1.072   2.771  0.2246  0.8645 -2.3626
   13UNL     H9 3670   0.086   1.206   2.695 -1.5371  0.3604  0.7897
   13UNL    H10 3671   0.004   1.227   2.842  0.1302  0.6712 -0.9076
   14UNL     H0 3672   5.655   1.435   3.138 -1.9431 -3.2390 -1.2482
   14UNL     H1 3673   5.871   1.542   3.018 -0.2154  0.1700 -0.2994
   14UNL     C2 3674   5.756   1.398   3.148 -0.6079  0.3472 -0.3482
   14UNL     C3 3675   5.866   1.456   3.084 -0.3217 -0.0998 -0.6524
   14UNL     C4 3676   5.901   1.286   3.193  0.1333  0.3602  0.2445
   14UNL     C5 3677   5.970   1.161   3.233  0.0169 -0.1222 -0.6418
   14UNL     N6 3678   5.770   1.290   3.215 -0.6274  0.4857  0.5982
   14UNL     N7 3679   5.960   1.374   3.114 -0.2650  0.2750  0.2604
   14UNL     H8 3680   5.907   1.105   3.304  1.2400  0.5086  0.9924
   14UNL     H9 3681   5.976   1.099   3.143 -0.2555  0.3566 -0.9961
   14UNL    H10 3682   6.073   1.165   3.270 -0.5169 -0.3301  0.9574
   15UNL     H0 3683   5.662   1.983   2.835 -0.2598  0.0879 -0.4364
   15UNL     H1 3684   5.888   1.834   2.841  1.2360 -0.8719 -1.4990
   15UNL     C2 3685   5.756   2.006   2.788 -0.0190  0.1484  0.0659
   15UNL     C3 3686   5.869   1.929   2.793 -0.2328 -0.0590  0.5695
   15UNL     C4 3687   5.896   2.097   2.665  0.4103  0.3452  0.4212
   15UNL     C5 3688   5.967   2.219   2.609 -0.0012  0.4364 -0.6026
   15UNL     N6 3689   5.771   2.110   2.710  0.0093 -0.2138  0.2823
   15UNL     N7 3690   5.960   1.986   2.720  0.3611 -0.3346  0.0452
   15UNL     H8 3691   5.912   2.274   2.532 -1.1755 -1.8317 -1.4686
   15UNL     H9 3692   6.052   2.180   2.552 -2.1800 -3.6469 -1.4434
   15UNL    H10 3693   5.997   2.282   2.694  2.0837 -0.5648 -0.5139
   16UNL     H0 3694   0.247   1.624   2.581 -0.7228  2.1736 -0.2835
   16UNL     H1 3695   0.242   1.397   2.719  0.4074  0.2312 -0.4434
   16UNL     C2 3696   0.250   1.618   2.689 -0.2104 -0.0627 -0.3629
   16UNL     C3 3697   0.246   1.499   2.755 -0.4093  0.1200 -0.0156
   16UNL     C4 3698   0.254   1.659   2.885  0.2371 -0.6998  0.2308
   16UNL     C5 3699   0.243   1.745   3.006 -0.0907 -0.1262 -0.7879
   16UNL     N6 3700   0.246   1.725   2.764  0.4934  0.3741 -0.6782
   16UNL     N7 3701   0.247   1.525   2.883 -0.2884 -0.2366 -0.2293
   16UNL     H8 3702   0.337   1.753   3.062  0.6154 -1.0624 -1.7933
   16UNL     H9 3703   0.161   1.718   3.074 -0.2374 -0.5584 -1.1379
   16UNL    H10 3704   0.224   1.852   2.991 -0.2431 -0.2427 -1.4267
   17UNL     H0 3705   0.267   2.121   2.878 -0.6790 -0.5325  1.4666
   17UNL     H1 3706   0.494   2.193   3.018  0.2331  3.2697 -2.8307
   17UNL     C2 3707   0.363   2.072   2.874 -0.3566  0.1684 -0.0142
   17UNL     C3 3708   0.484   2.112   2.947  0.0320  0.5621  0.0583
   17UNL     C4 3709   0.520   1.964   2.807 -0.2080 -0.5457  0.0496
   17UNL     C5 3710   0.600   1.857   2.725 -0.3970  0.1406  0.0900
   17UNL     N6 3711   0.390   1.969   2.794  0.2180 -0.5741 -0.0792
   17UNL     N7 3712   0.581   2.040   2.904  0.1763  1.2948 -0.1267
   17UNL     H8 3713   0.662   1.902   2.646  1.7085 -1.7170  0.5818
   17UNL     H9 3714   0.527   1.788   2.681  1.8683 -1.1738 -1.8482
   17UNL    H10 3715   0.655   1.796   2.797  0.2077  1.0884  0.4487
   18UNL     H0 3716   4.927   1.548   3.390  1.0650  0.2703  0.7722
   18UNL     H1 3717   4.687   1.448   3.294  0.7407 -0.5620  0.6680
   18UNL     C2 3718   4.906   1.526   3.287  0.0834  0.1584  0.9895
   18UNL     C3 3719   4.778   1.474   3.241  0.2935 -0.0956  0.1074
   18UNL     C4 3720   4.912   1.497   3.095  0.3279 -0.0002  0.0582
   18UNL     C5 3721   4.970   1.526   2.963 -0.1433 -0.5666  0.3079
   18UNL     N6 3722   4.995   1.529   3.191  0.1079 -0.2736  0.3486
   18UNL     N7 3723   4.783   1.455   3.118 -0.5247 -0.2503  0.7866
   18UNL     H8 3724   4.995   1.428   2.921 -0.1079 -0.0491 -0.9379
   18UNL     H9 3725   5.052   1.599   2.964  0.0947 -0.8427  1.4597
   18UNL    H10 3726   4.888   1.561   2.898  0.3721 -1.9550 -1.1422
    1Co      Co 3727   5.628   0.688   4.221 -0.0025 -0.3341 -0.2599
    2Co      Co 3728   4.662   1.389   4.182 -0.2247 -0.1345  0.0983
    3Co      Co 3729   5.150   0.520   4.530 -0.1048  0.0918  0.1470
    4Co      Co 3730   5.127   1.567   3.871  0.0129  0.2672 -0.1172
    5Co      Co 3731   4.657   0.861   4.492 -0.3549  0.0629  0.1737
    6Co      Co 3732   5.596   1.213   3.931  0.0260  0.1656 -0.0149
    7UNL     H0 3733   4.855   0.978   4.356 -0.8195 -1.5137  3.1331
    7UNL     H1 3734   4.852   1.230   4.235 -0.5196  2.4044  2.1776
    7UNL     C2 3735   4.772   1.048   4.348  0.8091  0.2723  0.0523
    7UNL     C3 3736   4.773   1.171   4.280  0.5367 -0.3236  0.6978
    7UNL     C4 3737   4.591   1.137   4.375 -0.1409  0.2221 -0.2266
    7UNL     C5 3738   4.458   1.156   4.432  1.1342  0.3666 -0.3443
    7UNL     N6 3739   4.655   1.032   4.418 -1.0130 -0.2177  0.3938
    7UNL     N7 3740   4.653   1.228   4.297  0.4464 -0.3466  0.1952
    7UNL     H8 3741   4.417   1.067   4.483  1.5864  1.4142  1.9778
    7UNL     H9 3742   4.388   1.203   4.362  1.7708  3.5665  0.9851
    7UNL    H10 3743   4.471   1.231   4.511  1.3955 -1.1281  1.0790
    8UNL     H0 3744   5.199   1.800   3.717 -1.9121  1.3078 -2.0907
    8UNL     H1 3745   5.214   1.813   3.448 -0.7072  1.5454  1.5087
    8UNL     C2 3746   5.188   1.718   3.647 -0.1367 -0.6367 -0.2543
    8UNL     C3 3747   5.198   1.725   3.510 -0.2682 -0.0982 -0.6124
    8UNL     C4 3748   5.144   1.542   3.575  0.8864 -0.6643 -0.1467
    8UNL     C5 3749   5.113   1.394   3.580  0.5331 -0.2563  0.1668
    8UNL     N6 3750   5.148   1.604   3.691 -0.6354  0.3407  0.1866
    8UNL     N7 3751   5.161   1.612   3.457  0.0171 -0.4502  0.3097
    8UNL     H8 3752   5.178   1.351   3.657  0.9229 -1.6177 -0.8857
    8UNL     H9 3753   5.141   1.348   3.484 -0.5463  0.0218 -0.3032
    8UNL    H10 3754   5.013   1.354   3.604  0.3788  0.3288  0.5235
    9UNL     H0 3755   4.764   1.440   4.439  2.8135  2.7161 -1.4618
    9UNL     H1 3756   4.621   1.606   4.598 -0.5614  0.7071 -0.4613
    9UNL     C2 3757   4.692   1.514   4.404 -1.0849 -0.1544 -0.2668
    9UNL     C3 3758   4.629   1.598   4.490  0.7291 -0.2534 -0.3238
    9UNL     C4 3759   4.618   1.666   4.297  0.1158  0.0780 -0.2772
    9UNL     C5 3760   4.631   1.764   4.181  0.2267 -0.3194  0.1343
    9UNL     N6 3761   4.673   1.547   4.284  0.3604 -0.7507  0.4450
    9UNL     N7 3762   4.594   1.711   4.426 -0.1644  0.6743 -0.1757
    9UNL     H8 3763   4.599   1.717   4.087  0.4431  1.0489 -0.6600
    9UNL     H9 3764   4.732   1.799   4.153 -0.5714  2.1216  0.0280
    9UNL    H10 3765   4.564   1.850   4.189  1.2940  0.4906  0.6683
   10UNL     H0 3766   4.916   0.441   4.490 -0.2364 -0.8447  3.4387
   10UNL     H1 3767   4.686   0.573   4.415 -0.1639 -1.9235  0.3828
   10UNL     C2 3768   4.894   0.546   4.498  0.2541 -0.2147 -0.8764
   10UNL     C3 3769   4.771   0.617   4.465 -0.6763  0.3058 -0.6161
   10UNL     C4 3770   4.924   0.737   4.553 -0.0786  0.4716 -0.4502
   10UNL     C5 3771   5.003   0.859   4.595  0.1282  0.0646  0.3368
   10UNL     N6 3772   4.990   0.620   4.552  0.0420 -0.1639 -0.3841
   10UNL     N7 3773   4.795   0.744   4.499 -0.8236  0.1081  0.1006
   10UNL     H8 3774   5.026   0.924   4.510  1.1146 -0.7087 -0.0167
   10UNL     H9 3775   5.103   0.837   4.635  0.0144 -0.9469  0.1056
   10UNL    H10 3776   4.947   0.912   4.673  0.8477  1.6731 -0.2197
   11UNL     H0 3777   4.672   1.382   3.888  1.1701 -0.0245 -1.0206
   11UNL     H1 3778   4.867   1.545   3.757  1.3776 -0.9691  0.1890
   11UNL     C2 3779   4.764   1.425   3.925  0.7828  0.0135 -0.0548
   11UNL     C3 3780   4.862   1.500   3.854  0.4965 -0.5287  0.3581
   11UNL     C4 3781   4.921   1.455   4.045 -0.2220  0.6430  0.3235
   11UNL     C5 3782   4.996   1.476   4.172 -0.4075 -0.2403 -0.0654
   11UNL     N6 3783   4.796   1.406   4.052 -0.3505 -0.0691  0.0588
   11UNL     N7 3784   4.963   1.516   3.929  0.2189 -0.1685  0.2920
   11UNL     H8 3785   4.973   1.577   4.209 -1.3204 -0.8806  1.1564
   11UNL     H9 3786   5.104   1.466   4.155 -0.4709 -1.9954  0.4107
   11UNL    H10 3787   4.954   1.410   4.248  0.2130 -1.1046 -0.4499
   12UNL     H0 3788   5.344   0.634   4.674 -1.2582  1.1621 -0.6917
   12UNL     H1 3789   5.399   0.611   4.950  0.6101 -1.7710  2.1429
   12UNL     C2 3790   5.287   0.581   4.749  0.0367  0.2760 -0.2996
   12UNL     C3 3791   5.314   0.575   4.894  0.6407  0.8496  0.2540
   12UNL     C4 3792   5.131   0.487   4.835  0.3976 -0.0514  0.4021
   12UNL     C5 3793   4.994   0.421   4.853 -0.2278  0.4722 -0.5371
   12UNL     N6 3794   5.175   0.514   4.718  0.5838 -0.3937  0.1582
   12UNL     N7 3795   5.208   0.512   4.946 -0.3887 -0.2130 -0.1900
   12UNL     H8 3796   4.975   0.332   4.792  0.1367 -1.6523  2.2041
   12UNL     H9 3797   4.910   0.490   4.839 -1.7998 -1.0434  0.7943
   12UNL    H10 3798   4.982   0.388   4.957  0.0385 -1.4282 -1.0674
   13UNL     H0 3799   5.840   0.272   4.029  1.4138  1.9930 -2.7421
   13UNL     H1 3800   5.826   0.478   4.231 -4.4655 -1.3756  3.7506
   13UNL     C2 3801   5.764   0.347   4.049  0.3245  0.2698  0.1685
   13UNL     C3 3802   5.759   0.454   4.149 -0.1327 -0.2841 -0.6285
   13UNL     C4 3803   5.594   0.450   4.032  0.8269 -0.6417 -0.5191
   13UNL     C5 3804   5.451   0.462   3.993  0.0549  0.2855 -0.6380
   13UNL     N6 3805   5.655   0.345   3.978  0.3780 -0.0828 -0.0584
   13UNL     N7 3806   5.650   0.526   4.132 -0.5659  0.1234  0.4269
   13UNL     H8 3807   5.383   0.393   4.045 -0.9235  2.4658  1.1458
   13UNL     H9 3808   5.446   0.437   3.886  0.0776  0.1144 -0.5988
   13UNL    H10 3809   5.412   0.564   4.002  1.0470  0.8654 -2.4589
   14UNL     H0 3810   5.136   0.725   4.327  0.1930 -2.1105  0.2327
   14UNL     H1 3811   5.354   0.811   4.173 -1.4342 -2.6684 -1.1856
   14UNL     C2 3812   5.240   0.696   4.335  0.8915  0.0324 -0.2058
   14UNL     C3 3813   5.350   0.743   4.257  0.0009 -1.0321  0.3021
   14UNL     C4 3814   5.399   0.590   4.390 -0.4491  0.0071 -0.0540
   14UNL     C5 3815   5.494   0.480   4.443  0.5261 -0.0145 -0.6483
   14UNL     N6 3816   5.269   0.603   4.414  0.2267  0.4882 -0.1942
   14UNL     N7 3817   5.454   0.674   4.299 -0.7966 -0.1031  0.2949
   14UNL     H8 3818   5.544   0.514   4.535  0.2679 -0.3728 -0.3710
   14UNL     H9 3819   5.437   0.388   4.460  1.1713 -0.3845 -0.4326
   14UNL    H10 3820   5.581   0.460   4.380 -0.0988 -0.4457 -1.3940
   15UNL     H0 3821   5.125   1.277   3.999  0.0400 -0.6648 -0.5340
   15UNL     H1 3822   5.371   1.148   4.030 -0.3648  0.2266  1.3322
   15UNL     C2 3823   5.224   1.313   3.975 -0.0147  0.0321  0.2260
   15UNL     C3 3824   5.353   1.247   3.991  0.4298 -0.1836 -0.1438
   15UNL     C4 3825   5.372   1.426   3.903 -0.4045 -0.1077  0.0671
   15UNL     C5 3826   5.437   1.535   3.819  0.6038  0.2606  0.1275
   15UNL     N6 3827   5.244   1.429   3.927 -0.1068  0.5263  0.0626
   15UNL     N7 3828   5.446   1.321   3.949 -0.1191 -0.2490 -0.2516
   15UNL     H8 3829   5.397   1.526   3.717 -2.4643 -0.7873  1.2973
   15UNL     H9 3830   5.547   1.530   3.811  0.4910  0.8654 -3.2590
   15UNL    H10 3831   5.415   1.636   3.854  0.8654  1.0360 -1.8128
   16UNL     H0 3832   5.691   0.967   3.817  0.3307 -2.2230 -0.9335
   16UNL     H1 3833   5.697   0.729   3.948  3.9631  1.5857 -0.1747
   16UNL     C2 3834   5.652   0.947   3.916 -0.1005 -0.0642 -0.6136
   16UNL     C3 3835   5.659   0.824   3.983 -0.2127  0.1789 -0.3412
   16UNL     C4 3836   5.597   0.973   4.111 -0.2638 -0.3729  0.2667
   16UNL     C5 3837   5.573   1.045   4.232 -0.3491 -0.1628  0.0524
   16UNL     N6 3838   5.604   1.040   3.996 -0.0784 -0.2350 -0.4289
   16UNL     N7 3839   5.629   0.842   4.109  0.5004  0.1608 -0.4333
   16UNL     H8 3840   5.561   1.152   4.212 -2.7640 -0.8608 -3.1187
   16UNL     H9 3841   5.660   1.043   4.299  0.1208  0.2989 -0.5301
   16UNL    H10 3842   5.485   1.014   4.289 -0.3529  2.5806  1.7166
   17UNL     H0 3843   5.638   1.425   4.134 -0.8012  1.3325  0.3229
   17UNL     H1 3844   5.872   1.544   4.203 -2.6380  2.1094 -2.9732
   17UNL     C2 3845   5.735   1.397   4.098 -0.8683  0.4624  0.7966
   17UNL     C3 3846   5.854   1.455   4.143 -0.9020 -0.0185 -0.5427
   17UNL     C4 3847   5.880   1.277   4.048  0.3645  0.3058  0.1721
   17UNL     C5 3848   5.948   1.157   3.979  0.8608 -0.2844 -0.1163
   17UNL     N6 3849   5.753   1.289   4.022 -0.2017 -0.9759 -0.3894
   17UNL     N7 3850   5.950   1.373   4.119  0.2259  0.3127 -0.3128
   17UNL     H8 3851   6.046   1.187   3.939  0.6559 -0.1850 -0.5471
   17UNL     H9 3852   5.891   1.125   3.892 -0.3680  0.8746  0.2113
   17UNL    H10 3853   5.969   1.077   4.051  2.6582 -0.3789 -0.6936
   18UNL     H0 3854   4.395   0.800   4.615 -1.5465  1.7970 -0.3924
   18UNL     H1 3855   4.174   0.728   4.481 -0.5124  1.0574  0.7204
   18UNL     C2 3856   4.389   0.787   4.508  0.5974 -0.0719 -0.3708
   18UNL     C3 3857   4.272   0.751   4.441 -0.3224 -0.8840 -0.0392
   18UNL     C4 3858   4.429   0.781   4.314 -0.7409  0.0193 -0.2489
   18UNL     C5 3859   4.499   0.821   4.191 -0.6719  0.0673 -0.0206
   18UNL     N6 3860   4.490   0.792   4.430 -0.2143  0.4980  0.3215
   18UNL     N7 3861   4.297   0.746   4.315  0.1033 -0.8765  0.2407
   18UNL     H8 3862   4.607   0.837   4.200 -0.8702  1.4080  0.1902
   18UNL     H9 3863   4.449   0.910   4.151 -1.3707 -1.0579 -1.7662
   18UNL    H10 3864   4.485   0.747   4.111 -0.1926  0.8903 -0.8827
    1Co      Co 3865   0.730   4.154   0.602 -0.1249 -0.0481  0.1278
    2Co      Co 3866   5.643   4.870   0.639 -0.4030 -0.1944  0.3030
    3Co      Co 3867   0.234   3.989   0.895 -0.0601 -0.3577 -0.1657
    4Co      Co 3868   0.244   5.047   0.310 -0.3510 -0.4215 -0.0932
    5Co      Co 3869   5.629   4.340   0.909 -0.1177  0.0547  0.1495
    6Co      Co 3870   0.725   4.680   0.302  0.0005 -0.1276 -0.0391
    7UNL     H0 3871   5.815   4.416   0.690 -1.8155 -1.4922  1.8139
    7UNL     H1 3872   5.846   4.679   0.612 -2.1302  0.1990 -1.5494
    7UNL     C2 3873   5.758   4.499   0.728 -0.2537  0.6353 -0.2366
    7UNL     C3 3874   5.770   4.632   0.673 -0.8088  0.0340  0.0351
    7UNL     C4 3875   5.607   4.616   0.800  0.6240  0.6672 -0.5728
    7UNL     C5 3876   5.466   4.629   0.860  0.3483 -0.4514 -0.7819
    7UNL     N6 3877   5.654   4.493   0.804  0.5920  0.2255 -0.2659
    7UNL     N7 3878   5.673   4.705   0.722 -0.3902  0.2723 -0.4994
    7UNL     H8 3879   5.452   4.566   0.948  1.6364 -0.1915 -0.3712
    7UNL     H9 3880   5.388   4.592   0.791  0.5460  0.1882 -1.3590
    7UNL    H10 3881   5.442   4.733   0.884  2.6586  0.2046 -1.0464
    8UNL     H0 3882   0.308   5.225   0.144  2.4086 -1.3992  0.4004
    8UNL     H1 3883   0.253   5.232  -0.132 -1.9489 -0.9799 -0.9516
    8UNL     C2 3884   0.274   5.150   0.074 -0.3005  0.2291 -0.1668
    8UNL     C3 3885   0.237   5.150  -0.064 -0.2688 -0.4702  0.1064
    8UNL     C4 3886   0.216   4.970   0.014  0.2733  0.6035  0.6640
    8UNL     C5 3887   0.211   4.818   0.011 -0.2440 -0.3319 -0.2282
    8UNL     N6 3888   0.251   5.033   0.124 -0.3327 -0.0907 -0.8418
    8UNL     N7 3889   0.199   5.032  -0.109  0.3654 -0.0835  0.0138
    8UNL     H8 3890   0.290   4.773   0.073  1.0781  1.6498 -0.3730
    8UNL     H9 3891   0.243   4.784  -0.089  1.9993  3.7693 -1.1473
    8UNL    H10 3892   0.114   4.776   0.037  0.0438 -0.2418  1.0446
    9UNL     H0 3893   5.680   4.901   0.907 -3.3014 -0.5772 -0.3710
    9UNL     H1 3894   5.732   5.145   1.035  0.8709 -3.7352  1.0700
    9UNL     C2 3895   5.658   5.002   0.875  0.8420  0.4038 -0.7306
    9UNL     C3 3896   5.680   5.126   0.943  0.6253  0.2035  0.2108
    9UNL     C4 3897   5.635   5.148   0.739  0.2185 -0.3379  0.3130
    9UNL     C5 3898   5.604   5.219   0.605 -0.0617  0.3687 -0.5783
    9UNL     N6 3899   5.615   5.017   0.752  0.1270  0.2412 -0.9441
    9UNL     N7 3900   5.657   5.223   0.855 -0.3092 -0.1768  0.1242
    9UNL     H8 3901   5.613   5.154   0.516  1.0805  1.6738 -1.4590
    9UNL     H9 3902   5.670   5.305   0.589  0.7644 -0.1164  0.1449
    9UNL    H10 3903   5.508   5.270   0.600  0.2305  1.1959  1.4502
   10UNL     H0 3904   0.015   3.915   0.785  0.3289  0.6340 -0.5187
   10UNL     H1 3905  -0.226   4.049   0.767  1.0644 -1.8206 -0.2220
   10UNL     C2 3906  -0.008   4.017   0.813  0.1434  0.5022 -0.1783
   10UNL     C3 3907  -0.134   4.086   0.812  0.1852 -0.1114  0.2685
   10UNL     C4 3908   0.012   4.196   0.905  0.3214 -0.2617  0.0138
   10UNL     C5 3909   0.083   4.315   0.968 -0.1349  0.2336  0.2200
   10UNL     N6 3910   0.083   4.088   0.868  0.3084 -0.6047 -0.2342
   10UNL     N7 3911  -0.118   4.206   0.867  0.7585 -0.3078  0.4307
   10UNL     H8 3912   0.027   4.408   0.952  0.5936  0.8693  1.2336
   10UNL     H9 3913   0.189   4.327   0.945  1.0871 -0.6419  4.5843
   10UNL    H10 3914   0.082   4.303   1.077  0.8333 -0.7943  0.1334
   11UNL     H0 3915   5.637   4.921   0.360 -1.0883  2.8692 -0.6274
   11UNL     H1 3916   5.837   5.000   0.204 -0.4821 -1.0805 -0.5430
   11UNL     C2 3917   5.737   4.936   0.400 -0.6436 -0.0384 -0.4215
   11UNL     C3 3918   5.840   4.988   0.312 -0.3718 -0.4809 -0.4714
   11UNL     C4 3919   5.898   4.970   0.502 -0.3555 -0.2110 -0.3954
   11UNL     C5 3920   5.998   4.967   0.619  0.3017 -0.2914  0.1183
   11UNL     N6 3921   5.776   4.927   0.526 -0.0450  0.4543  0.7723
   11UNL     N7 3922   5.947   5.012   0.378  0.3187  1.0289 -0.2226
   11UNL     H8 3923   6.021   5.070   0.647  0.5001 -1.0730  3.1279
   11UNL     H9 3924   6.093   4.927   0.583  0.0470  0.7054 -1.8092
   11UNL    H10 3925   5.965   4.909   0.706  1.4372 -2.6372 -0.9213
   12UNL     H0 3926   0.430   4.116   1.043  0.5943  0.3877  0.9601
   12UNL     H1 3927   0.460   4.120   1.321  1.3403 -1.5015 -0.3905
   12UNL     C2 3928   0.364   4.067   1.114 -0.3860  0.1925 -0.0638
   12UNL     C3 3929   0.386   4.071   1.260 -0.2454  1.1581 -0.7910
   12UNL     C4 3930   0.222   3.962   1.211 -0.3878 -0.1634  0.6867
   12UNL     C5 3931   0.099   3.892   1.221 -0.2615 -0.0390  0.9132
   12UNL     N6 3932   0.260   3.987   1.085 -0.4443  0.1224 -0.1895
   12UNL     N7 3933   0.302   3.988   1.318  0.3631  0.0432 -0.3399
   12UNL     H8 3934   0.109   3.797   1.166  3.3227  0.1225  1.0091
   12UNL     H9 3935   0.019   3.955   1.182  0.8164  0.2003 -1.0206
   12UNL    H10 3936   0.064   3.859   1.320 -1.2024 -3.3646 -0.3982
   13UNL     H0 3937   0.887   3.716   0.478  0.3646  0.4827 -0.2439
   13UNL     H1 3938   0.907   3.955   0.624  0.8809 -1.8606  0.2880
   13UNL     C2 3939   0.826   3.805   0.474 -0.0692  0.1749 -0.4973
   13UNL     C3 3940   0.839   3.927   0.544 -0.1308  0.5305  0.2249
   13UNL     C4 3941   0.688   3.929   0.403  0.3614 -0.4142 -0.8505
   13UNL     C5 3942   0.561   3.962   0.337  0.6921  0.3967 -0.0425
   13UNL     N6 3943   0.736   3.807   0.379 -0.5209  0.9089  0.1315
   13UNL     N7 3944   0.743   4.005   0.498  0.1228 -0.3607  0.5788
   13UNL     H8 3945   0.507   3.868   0.317  1.5665 -0.0470 -0.3898
   13UNL     H9 3946   0.583   3.991   0.234  0.3120  2.1770  0.3587
   13UNL    H10 3947   0.514   4.039   0.399  0.6950 -0.3424  0.9074
   14UNL     H0 3948   0.249   4.232   0.725  1.5332  1.4558  0.9083
   14UNL     H1 3949   0.468   4.303   0.568 -0.3898 -0.7532 -0.3526
   14UNL     C2 3950   0.339   4.173   0.717  0.1428 -0.7853  0.7480
   14UNL     C3 3951   0.458   4.224   0.641  0.3932 -0.2166  0.3510
   14UNL     C4 3952   0.503   4.065   0.770 -0.5963 -0.3030  0.4389
   14UNL     C5 3953   0.584   3.951   0.821 -0.4491 -0.8163  0.0237
   14UNL     N6 3954   0.370   4.066   0.781  0.4751  0.1212 -0.4422
   14UNL     N7 3955   0.559   4.154   0.682 -0.6372 -0.0200 -0.2632
   14UNL     H8 3956   0.691   3.976   0.822 -0.2815 -1.5385  0.1661
   14UNL     H9 3957   0.555   3.946   0.926 -0.3465  1.9708  0.2608
   14UNL    H10 3958   0.579   3.858   0.763  1.4814 -1.6755  1.1434
   15UNL     H0 3959   0.242   4.744   0.409 -0.7954  1.6592 -1.0211
   15UNL     H1 3960   0.458   4.584   0.385  0.9659  0.6657  1.4523
   15UNL     C2 3961   0.339   4.772   0.371 -0.0765  0.3920 -0.1981
   15UNL     C3 3962   0.448   4.689   0.361 -0.6099  0.2764  0.2111
   15UNL     C4 3963   0.492   4.879   0.306  0.6132 -0.3471  0.3236
   15UNL     C5 3964   0.571   4.997   0.261 -0.0244 -0.4134  0.3305
   15UNL     N6 3965   0.363   4.898   0.340  0.4956  0.5560  0.1762
   15UNL     N7 3966   0.558   4.759   0.333  0.1260 -0.5458 -0.0796
   15UNL     H8 3967   0.510   5.064   0.199  2.5539  0.2278 -1.6945
   15UNL     H9 3968   0.639   4.959   0.183  0.5566  2.2839 -0.5939
   15UNL    H10 3969   0.637   5.046   0.334  0.7496  0.6513 -1.0454
   16UNL     H0 3970   0.790   4.435   0.213 -0.0801 -0.6205 -0.1373
   16UNL     H1 3971   0.781   4.194   0.343  3.3218 -0.2228  2.3246
   16UNL     C2 3972   0.766   4.419   0.317 -0.3032  0.0953 -0.0744
   16UNL     C3 3973   0.754   4.293   0.377 -0.1496 -0.0546 -0.3716
   16UNL     C4 3974   0.717   4.446   0.513 -0.1983 -0.8143  0.1809
   16UNL     C5 3975   0.681   4.521   0.643 -0.6343  0.3325 -0.4208
   16UNL     N6 3976   0.747   4.518   0.402 -0.1396  0.2651 -0.0323
   16UNL     N7 3977   0.740   4.310   0.507  0.0198 -0.6524 -0.7903
   16UNL     H8 3978   0.703   4.628   0.636  0.1860  0.2581  0.7333
   16UNL     H9 3979   0.740   4.486   0.729  0.8459  2.8195 -0.3356
   16UNL    H10 3980   0.573   4.520   0.665 -0.4576  0.6357  0.5101
   17UNL     H0 3981   0.735   4.886   0.484  0.5878  0.7236  0.3753
   17UNL     H1 3982   0.973   4.979   0.610 -2.5914  0.6003 -0.4659
   17UNL     C2 3983   0.839   4.865   0.463  0.2001 -1.0984  0.1240
   17UNL     C3 3984   0.957   4.916   0.524  1.0523 -0.5164 -0.4778
   17UNL     C4 3985   1.004   4.777   0.382  0.1597 -0.3506  0.0356
   17UNL     C5 3986   1.086   4.682   0.298  0.2370  0.0355  0.8546
   17UNL     N6 3987   0.867   4.768   0.384 -1.2076 -0.2333  0.1219
   17UNL     N7 3988   1.061   4.846   0.486  0.1571 -0.0295  0.3574
   17UNL     H8 3989   1.162   4.627   0.355  1.6813 -0.2053 -1.1811
   17UNL     H9 3990   1.147   4.737   0.225 -1.9517 -0.2056 -1.2913
   17UNL    H10 3991   1.020   4.619   0.238  0.2562  0.9711 -0.1855
   18UNL     H0 3992   5.396   4.255   1.045 -0.2233  0.2668  0.2372
   18UNL     H1 3993   5.167   4.147   0.931  0.1890 -1.8374 -2.2193
   18UNL     C2 3994   5.376   4.234   0.941 -0.8499 -0.5373  0.5101
   18UNL     C3 3995   5.254   4.193   0.886  0.3087 -0.0585 -0.3198
   18UNL     C4 3996   5.397   4.241   0.742  0.2868 -0.1018 -0.1608
   18UNL     C5 3997   5.457   4.273   0.606 -0.9909 -0.4360 -0.6018
   18UNL     N6 3998   5.463   4.278   0.850 -0.2902  0.1549  0.5664
   18UNL     N7 3999   5.271   4.186   0.754 -0.5913 -0.8187  0.2180
   18UNL     H8 4000   5.561   4.239   0.606  0.5249  3.6177  0.2299
   18UNL     H9 4001   5.452   4.380   0.581  0.8583 -0.0928  0.3875
   18UNL    H10 4002   5.409   4.217   0.524  0.7749  1.5820 -3.1697
    1Co      Co 4003   0.241   3.464   1.817 -0.1713 -0.2707  0.1420
    2Co      Co 4004   5.132   4.149   1.801 -0.0377 -0.3962  0.1986
    3Co      Co 4005   5.609   3.308   2.101  0.1939 -0.2886 -0.1852
    4Co      Co 4006   5.636   4.312   1.499  0.2616  0.1944 -0.1409
    5Co      Co 4007   5.119   3.638   2.096  0.3615  0.1291  0.1180
    6Co      Co 4008   0.258   3.973   1.496 -0.2810 -0.0304  0.1839
    7UNL     H0 4009   5.311   3.707   1.885  1.0883  0.4289 -0.6069
    7UNL     H1 4010   5.287   3.932   1.738  4.3178 -1.8853  1.3628
    7UNL     C2 4011   5.244   3.790   1.901  0.5952 -0.1256  0.2911
    7UNL     C3 4012   5.226   3.901   1.821  1.2901  0.7771  0.3523
    7UNL     C4 4013   5.104   3.900   1.982  0.0762  0.1647  1.1057
    7UNL     C5 4014   4.989   3.949   2.066  0.7932  0.3621  0.1057
    7UNL     N6 4015   5.164   3.786   2.004  0.1013  0.0907  0.1872
    7UNL     N7 4016   5.145   3.978   1.878 -0.1175  0.1487  0.5968
    7UNL     H8 4017   4.924   3.874   2.112 -0.9830  0.6003 -1.8784
    7UNL     H9 4018   4.918   4.011   2.009 -1.0208 -0.4060  1.4318
    7UNL    H10 4019   5.030   4.002   2.154  1.4512  0.1193 -0.0521
    8UNL     H0 4020   5.683   4.526   1.360 -0.2866 -2.6642  1.4572
    8UNL     H1 4021   5.689   4.537   1.065  0.9464  0.2505  0.1945
    8UNL     C2 4022   5.658   4.454   1.283 -1.5638 -0.1508 -0.6257
    8UNL     C3 4023   5.670   4.460   1.139  0.6329  0.0432 -0.0962
    8UNL     C4 4024   5.609   4.274   1.210 -0.0312 -0.2903 -0.1390
    8UNL     C5 4025   5.554   4.134   1.219  0.1720  0.1625  0.1655
    8UNL     N6 4026   5.610   4.339   1.321 -0.0259  0.0087 -0.6518
    8UNL     N7 4027   5.639   4.340   1.093 -0.0264  0.2838  0.0657
    8UNL     H8 4028   5.607   4.083   1.301  3.2002 -0.1636 -1.8388
    8UNL     H9 4029   5.567   4.084   1.123 -2.0989  1.7010 -1.0291
    8UNL    H10 4030   5.447   4.133   1.240 -0.1266  0.5539 -1.2505
    9UNL     H0 4031   5.221   4.180   2.070  1.4354  1.4538  0.5391
    9UNL     H1 4032   5.215   4.397   2.227 -2.8981  3.6923  1.3508
    9UNL     C2 4033   5.176   4.273   2.039 -0.3442  0.4902  0.1315
    9UNL     C3 4034   5.184   4.388   2.123  0.6782 -0.4467  0.3361
    9UNL     C4 4035   5.110   4.418   1.933  0.9135 -0.7075  0.2016
    9UNL     C5 4036   5.091   4.498   1.800 -0.1285  0.7682  0.6558
    9UNL     N6 4037   5.130   4.291   1.918  0.2476  0.2712  0.2133
    9UNL     N7 4038   5.130   4.487   2.055  0.1029  0.1570 -0.2080
    9UNL     H8 4039   5.096   4.443   1.706 -0.0883 -1.0323  1.6787
    9UNL     H9 4040   5.169   4.576   1.795  0.1766  0.3792 -0.9954
    9UNL    H10 4041   4.997   4.554   1.792 -0.1756  0.4906 -1.2174
   10UNL     H0 4042   5.354   3.193   2.035  0.2587 -0.1871 -1.4332
   10UNL     H1 4043   5.119   3.355   2.040  0.1869  0.1906 -2.5499
   10UNL     C2 4044   5.343   3.300   2.049  0.1865 -0.4781  1.2825
   10UNL     C3 4045   5.224   3.380   2.045  0.1804  0.0117  0.4238
   10UNL     C4 4046   5.380   3.493   2.095  0.2948 -0.2674  0.3384
   10UNL     C5 4047   5.452   3.606   2.160 -0.4266  0.2998 -0.1310
   10UNL     N6 4048   5.441   3.379   2.079 -0.1327 -1.2104  0.3607
   10UNL     N7 4049   5.247   3.504   2.076  0.1151 -0.4230 -0.3949
   10UNL     H8 4050   5.402   3.700   2.133 -4.0301 -1.3390  0.1808
   10UNL     H9 4051   5.553   3.615   2.119 -0.7287 -1.8536 -1.5220
   10UNL    H10 4052   5.466   3.593   2.268 -0.3823  1.3329 -0.0035
   11UNL     H0 4053   5.139   4.219   1.531  0.1104 -0.1802 -1.4354
   11UNL     H1 4054   5.361   4.293   1.377  0.1220  0.7224  0.0469
   11UNL     C2 4055   5.243   4.225   1.563 -0.3822  0.0373  0.2238
   11UNL     C3 4056   5.353   4.254   1.478 -0.8076 -0.2406 -0.3740
   11UNL     C4 4057   5.417   4.185   1.665 -0.3514  0.0264 -0.1508
   11UNL     C5 4058   5.512   4.158   1.784 -0.1541 -0.3543 -0.0166
   11UNL     N6 4059   5.284   4.185   1.682  0.7824  0.0792 -0.8358
   11UNL     N7 4060   5.469   4.236   1.549 -0.0788 -0.5258 -0.3120
   11UNL     H8 4061   5.582   4.078   1.756  2.2865  1.4053  0.7492
   11UNL     H9 4062   5.463   4.114   1.872 -0.2563  0.2703  0.2382
   11UNL    H10 4063   5.567   4.246   1.818 -0.7119  0.4037 -0.9974
   12UNL     H0 4064   5.786   3.436   2.262 -0.5672  0.4158  0.2513
   12UNL     H1 4065   5.799   3.418   2.543 -3.5927  1.7783  1.2402
   12UNL     C2 4066   5.727   3.375   2.329 -0.1244  0.8456  1.0607
   12UNL     C3 4067   5.742   3.365   2.468 -0.6062  0.2627 -0.1005
   12UNL     C4 4068   5.573   3.260   2.397 -0.1850  0.0762  0.2266
   12UNL     C5 4069   5.438   3.193   2.400 -0.2264 -0.2549  0.0692
   12UNL     N6 4070   5.625   3.306   2.286  0.4251  0.2092  0.1835
   12UNL     N7 4071   5.645   3.291   2.510  0.0143  0.0877 -0.9338
   12UNL     H8 4072   5.411   3.163   2.298  0.7035  2.0112 -0.9171
   12UNL     H9 4073   5.351   3.258   2.417  0.0216  0.2649 -0.6205
   12UNL    H10 4074   5.425   3.113   2.474 -1.7673  1.0038  1.2641
   13UNL     H0 4075   0.463   3.048   1.696  0.7955  2.4546 -0.9966
   13UNL     H1 4076   0.416   3.254   1.880 -0.0763  1.8757 -0.1012
   13UNL     C2 4077   0.381   3.119   1.699 -0.6556  0.8315  0.0924
   13UNL     C3 4078   0.358   3.223   1.794  0.3305  0.0433  0.2343
   13UNL     C4 4079   0.218   3.219   1.640  0.0955  0.3846  0.2521
   13UNL     C5 4080   0.087   3.236   1.567  0.1836  0.3437 -0.1346
   13UNL     N6 4081   0.290   3.120   1.598  0.2518 -0.6451  0.4601
   13UNL     N7 4082   0.247   3.284   1.761  0.0702 -0.5332  0.3016
   13UNL     H8 4083   0.067   3.154   1.497 -1.2587 -0.4227  1.1221
   13UNL     H9 4084   0.094   3.333   1.515  0.7697  2.0430  2.8589
   13UNL    H10 4085  -0.005   3.249   1.625  0.4908 -0.6167  0.5838
   14UNL     H0 4086   5.638   3.561   1.912  0.0788 -0.1248 -1.7406
   14UNL     H1 4087   5.871   3.628   1.779  0.6677 -1.5858 -1.2031
   14UNL     C2 4088   5.734   3.516   1.932 -0.1168  0.1210 -0.1143
   14UNL     C3 4089   5.850   3.559   1.860 -0.3707 -0.3429 -0.3460
   14UNL     C4 4090   5.875   3.389   1.979 -0.6688  0.0512  0.3079
   14UNL     C5 4091   5.951   3.272   2.040  0.7866 -0.5115 -0.4482
   14UNL     N6 4092   5.747   3.406   2.002 -0.0176  0.1493 -0.2016
   14UNL     N7 4093   5.942   3.470   1.892  0.2520  0.2010  0.1510
   14UNL     H8 4094   6.059   3.285   2.048  0.4758  2.2932  0.2891
   14UNL     H9 4095   5.922   3.264   2.145  0.0888  0.1924 -0.5769
   14UNL    H10 4096   5.951   3.172   1.996  0.4313 -0.5852 -0.2853
   15UNL     H0 4097   5.648   4.035   1.544 -0.4946  1.7266  0.0495
   15UNL     H1 4098   5.892   3.891   1.598 -1.6942 -0.3929  1.9667
   15UNL     C2 4099   5.752   4.064   1.532 -0.2906  0.9706 -0.0808
   15UNL     C3 4100   5.870   3.992   1.567 -0.0692 -0.4624  0.4481
   15UNL     C4 4101   5.903   4.182   1.484 -0.0320  0.0117 -0.3683
   15UNL     C5 4102   5.971   4.307   1.437 -0.0477 -0.3319 -0.2522
   15UNL     N6 4103   5.771   4.189   1.498  0.4655  0.0529 -0.3931
   15UNL     N7 4104   5.969   4.062   1.520  0.1384  0.1379 -0.5453
   15UNL     H8 4105   5.954   4.292   1.330  1.0405 -2.0379 -0.2247
   15UNL     H9 4106   6.080   4.306   1.438 -0.0482 -0.8798 -0.1417
   15UNL    H10 4107   5.922   4.402   1.461 -2.9966 -1.8197  0.1106
   16UNL     H0 4108   0.288   3.712   1.389 -0.4312 -0.8746 -0.7465
   16UNL     H1 4109   0.313   3.482   1.515  1.3751  0.8505 -0.6905
   16UNL     C2 4110   0.295   3.705   1.497  0.4010  0.0871 -0.7222
   16UNL     C3 4111   0.295   3.577   1.564  0.0811  0.6037 -0.6494
   16UNL     C4 4112   0.249   3.727   1.688  0.5971 -0.0753  1.1125
   16UNL     C5 4113   0.240   3.811   1.812  0.5912 -0.2882 -0.1152
   16UNL     N6 4114   0.249   3.803   1.575 -0.4996  0.1933  0.4923
   16UNL     N7 4115   0.262   3.590   1.685 -0.2298 -0.5883 -0.0518
   16UNL     H8 4116   0.229   3.917   1.789  0.1352  0.0651  1.6644
   16UNL     H9 4117   0.329   3.792   1.874  0.7178  1.3838  0.2506
   16UNL    H10 4118   0.149   3.793   1.869  1.2570  0.0271  1.0732
   17UNL     H0 4119   0.280   4.185   1.677 -0.6919 -0.3121 -0.2856
   17UNL     H1 4120   0.511   4.264   1.817  3.0064 -0.8148  0.2795
   17UNL     C2 4121   0.381   4.149   1.664 -0.8814 -0.9446 -0.0715
   17UNL     C3 4122   0.495   4.191   1.738  0.5257 -0.2240  0.1312
   17UNL     C4 4123   0.541   4.045   1.605 -0.1045  0.2134 -0.1053
   17UNL     C5 4124   0.614   3.950   1.510 -0.4820  0.5779  0.8163
   17UNL     N6 4125   0.411   4.054   1.577 -0.3868 -0.3300  0.0186
   17UNL     N7 4126   0.594   4.125   1.696 -0.0798 -0.5692  0.9597
   17UNL     H8 4127   0.664   4.014   1.436 -0.1072  0.8814  1.3190
   17UNL     H9 4128   0.550   3.872   1.468  0.3762  0.8335 -1.0584
   17UNL    H10 4129   0.692   3.889   1.558 -1.2221 -0.2955  0.9402
   18UNL     H0 4130   4.857   3.625   2.195 -1.4896 -0.4820  1.2318
   18UNL     H1 4131   4.638   3.532   2.075  0.5748  0.9554  2.1559
   18UNL     C2 4132   4.857   3.583   2.095  0.1097  0.6001  0.7440
   18UNL     C3 4133   4.737   3.543   2.034  0.0732 -0.3888  0.4602
   18UNL     C4 4134   4.896   3.538   1.907 -0.0364 -0.5925  0.4609
   18UNL     C5 4135   4.972   3.521   1.777 -0.2975 -0.3273 -0.5835
   18UNL     N6 4136   4.963   3.582   2.014 -0.2156 -0.7622 -0.2715
   18UNL     N7 4137   4.762   3.511   1.913  0.1315  0.0829  0.3733
   18UNL     H8 4138   4.974   3.420   1.733 -0.9794  0.0611 -1.5539
   18UNL     H9 4139   5.077   3.551   1.786 -0.6460  0.3397  2.1948
   18UNL    H10 4140   4.923   3.584   1.702 -0.7503  1.5554  1.2290
    1Co      Co 4141   5.629   2.768   3.009  0.0470  0.1085  0.3098
    2Co      Co 4142   4.665   3.442   2.985 -0.0472 -0.0953 -0.2541
    3Co      Co 4143   5.132   2.600   3.300  0.0026  0.3116 -0.2872
    4Co      Co 4144   5.144   3.630   2.681 -0.1045 -0.1617  0.1498
    5Co      Co 4145   4.639   2.946   3.287 -0.2234  0.2780 -0.0519
    6Co      Co 4146   5.638   3.280   2.690 -0.0886 -0.0920 -0.0411
    7UNL     H0 4147   4.808   2.970   3.035 -0.0098 -0.2539  0.7986
    7UNL     H1 4148   4.869   3.225   2.933  1.0690 -0.5280  0.5789
    7UNL     C2 4149   4.769   3.067   3.064  0.3578  0.0716  0.2357
    7UNL     C3 4150   4.800   3.194   3.009  0.5001  0.0042  0.2881
    7UNL     C4 4151   4.648   3.207   3.158  0.3289 -0.1628 -0.0027
    7UNL     C5 4152   4.501   3.239   3.194  0.2015 -0.3747  0.4008
    7UNL     N6 4153   4.684   3.082   3.169 -0.0922  0.1134 -0.1298
    7UNL     N7 4154   4.720   3.279   3.065  0.0933  0.8414  0.2532
    7UNL     H8 4155   4.497   3.341   3.235 -2.7348  0.0250 -0.6345
    7UNL     H9 4156   4.463   3.167   3.267  1.0317 -2.9979 -1.6053
    7UNL    H10 4157   4.439   3.224   3.105  0.7891  0.3587 -0.1472
    8UNL     H0 4158   5.213   3.829   2.521 -0.3688 -1.8776  3.8859
    8UNL     H1 4159   5.170   3.854   2.260  0.6868 -0.0762  1.5203
    8UNL     C2 4160   5.171   3.749   2.462  0.2920 -0.1295  0.8226
    8UNL     C3 4161   5.143   3.770   2.322  0.1646 -0.8633  0.2578
    8UNL     C4 4162   5.102   3.579   2.381 -0.6498  0.5667  0.5973
    8UNL     C5 4163   5.058   3.432   2.380  0.3282  0.3889  0.1070
    8UNL     N6 4164   5.144   3.627   2.497 -0.4436 -0.5895 -0.1739
    8UNL     N7 4165   5.097   3.658   2.275 -0.4809  0.1351  0.1582
    8UNL     H8 4166   5.086   3.380   2.287  0.9994  0.8350  0.0498
    8UNL     H9 4167   4.949   3.437   2.382  0.2678 -0.1297 -0.8681
    8UNL    H10 4168   5.093   3.371   2.464 -0.2048  1.0752  0.8312
    9UNL     H0 4169   4.711   3.467   3.258 -1.4099 -0.0563 -1.7174
    9UNL     H1 4170   4.732   3.696   3.403 -0.5253  0.9746 -0.2529
    9UNL     C2 4171   4.701   3.569   3.222  0.3647  0.7589 -0.0899
    9UNL     C3 4172   4.709   3.684   3.298 -1.7167 -0.4721  0.1361
    9UNL     C4 4173   4.650   3.722   3.113  0.4888 -0.4898  0.6018
    9UNL     C5 4174   4.613   3.795   2.993  0.7824 -0.1091  0.4158
    9UNL     N6 4175   4.669   3.594   3.100  0.6434  0.0129  0.6345
    9UNL     N7 4176   4.672   3.786   3.229  0.2284 -0.3734 -0.0645
    9UNL     H8 4177   4.515   3.760   2.958  0.0906 -1.4583  3.3826
    9UNL     H9 4178   4.688   3.800   2.913  2.3942 -1.6576  1.7616
    9UNL    H10 4179   4.579   3.899   3.005 -0.9452 -0.7418  1.3015
   10UNL     H0 4180   4.863   2.510   3.190 -1.9973 -0.3787  0.0458
   10UNL     H1 4181   4.641   2.675   3.178  0.0081  2.0191 -0.7400
   10UNL     C2 4182   4.856   2.613   3.222  0.5735 -0.4402  1.0793
   10UNL     C3 4183   4.742   2.692   3.214  0.4329 -0.2413 -0.7236
   10UNL     C4 4184   4.901   2.785   3.299 -0.4372  0.5007  0.0596
   10UNL     C5 4185   4.966   2.880   3.391  0.5616 -0.0739  0.2528
   10UNL     N6 4186   4.964   2.672   3.264  0.3921  0.0300  0.0498
   10UNL     N7 4187   4.768   2.805   3.266  0.2110  0.2789  0.0300
   10UNL     H8 4188   4.948   2.984   3.360 -1.6219  0.0683  1.7683
   10UNL     H9 4189   5.076   2.878   3.390  0.5990 -0.2095  1.9542
   10UNL    H10 4190   4.928   2.880   3.493 -0.9702  0.8724 -0.2854
   11UNL     H0 4191   4.654   3.542   2.687  0.1991  0.2773 -0.4625
   11UNL     H1 4192   4.869   3.613   2.546 -0.5195 -0.6570 -0.3308
   11UNL     C2 4193   4.756   3.541   2.725  0.0078 -0.3883  0.0592
   11UNL     C3 4194   4.868   3.573   2.647 -0.1686  0.3607  0.0940
   11UNL     C4 4195   4.911   3.521   2.840 -0.3447  1.1353  0.6192
   11UNL     C5 4196   4.996   3.484   2.960 -0.3150 -0.2006  0.7652
   11UNL     N6 4197   4.784   3.496   2.844  0.5860 -0.5280 -0.8081
   11UNL     N7 4198   4.968   3.570   2.730  0.0379 -0.0606  0.2498
   11UNL     H8 4199   5.064   3.566   2.983  0.7274 -1.1141  1.0452
   11UNL     H9 4200   5.059   3.396   2.939  0.5946  0.1062  2.0595
   11UNL    H10 4201   4.932   3.461   3.047 -0.5548 -0.1615  0.5993
   12UNL     H0 4202   5.308   2.744   3.453 -1.3452 -0.4372 -1.4348
   12UNL     H1 4203   5.315   2.746   3.737 -2.1016  0.5518  1.6374
   12UNL     C2 4204   5.250   2.685   3.523 -0.2770 -0.0104 -0.1598
   12UNL     C3 4205   5.257   2.694   3.663  0.1589  0.2010 -0.0069
   12UNL     C4 4206   5.103   2.573   3.601  0.4807  0.3339 -0.0867
   12UNL     C5 4207   4.989   2.474   3.612 -0.4959 -0.0253 -0.3137
   12UNL     N6 4208   5.157   2.606   3.487 -0.2717 -0.1997  0.3453
   12UNL     N7 4209   5.161   2.628   3.715 -0.6008  0.0171 -0.3740
   12UNL     H8 4210   5.020   2.377   3.572  2.9368  1.8928 -2.9083
   12UNL     H9 4211   4.911   2.500   3.539 -1.6943 -0.4552  0.7712
   12UNL    H10 4212   4.946   2.482   3.713 -0.6619  1.1500 -0.4585
   13UNL     H0 4213   5.826   2.347   2.836 -0.0687  0.1004 -1.6606
   13UNL     H1 4214   5.845   2.556   3.004  0.7041 -2.6611  0.1910
   13UNL     C2 4215   5.750   2.421   2.856  0.0182 -0.2652  0.1791
   13UNL     C3 4216   5.759   2.529   2.943  0.1072  0.0387 -0.3326
   13UNL     C4 4217   5.587   2.518   2.837  0.0874 -0.3237 -0.6143
   13UNL     C5 4218   5.453   2.553   2.784 -0.5480 -0.1543 -0.1673
   13UNL     N6 4219   5.643   2.417   2.783 -0.1161  0.0771 -0.2547
   13UNL     N7 4220   5.653   2.599   2.924 -0.7643  0.2720  0.4087
   13UNL     H8 4221   5.418   2.488   2.703  1.4088 -0.8036 -0.5570
   13UNL     H9 4222   5.444   2.652   2.737 -0.0276 -0.1537 -0.2815
   13UNL    H10 4223   5.371   2.544   2.856 -2.7447 -1.7956 -2.7175
   14UNL     H0 4224   5.163   2.834   3.099  0.3343  0.4058 -2.0451
   14UNL     H1 4225   5.378   2.903   2.977 -0.9082  1.1300  0.5232
   14UNL     C2 4226   5.259   2.789   3.122  0.1473  0.5630 -0.8983
   14UNL     C3 4227   5.372   2.822   3.048 -0.4766 -0.1748 -0.8629
   14UNL     C4 4228   5.392   2.663   3.179 -0.3612 -0.1006  0.2906
   14UNL     C5 4229   5.452   2.546   3.244  0.1659 -0.0647 -0.2084
   14UNL     N6 4230   5.268   2.692   3.209 -0.6740 -0.4677 -0.2809
   14UNL     N7 4231   5.465   2.740   3.091 -0.1278  0.3314  0.3107
   14UNL     H8 4232   5.405   2.451   3.219 -2.4523  0.8437  0.9305
   14UNL     H9 4233   5.559   2.537   3.218  0.3367  1.8011 -0.3287
   14UNL    H10 4234   5.431   2.555   3.351 -1.8297  0.1652 -0.5850
   15UNL     H0 4235   5.161   3.353   2.733 -0.2687  1.1199 -0.8825
   15UNL     H1 4236   5.395   3.206   2.755 -3.3454  0.7513  0.9517
   15UNL     C2 4237   5.263   3.387   2.728  0.0713  0.2559 -0.0748
   15UNL     C3 4238   5.384   3.312   2.735  0.1871  1.2133  0.7225
   15UNL     C4 4239   5.420   3.512   2.695 -0.1773  0.3570 -0.0232
   15UNL     C5 4240   5.498   3.640   2.658  0.3237  0.6276 -0.3532
   15UNL     N6 4241   5.289   3.516   2.708  0.2024 -0.9519  0.7615
   15UNL     N7 4242   5.488   3.386   2.713  0.5952 -0.3484  0.2967
   15UNL     H8 4243   5.551   3.607   2.567  2.5369 -0.2128  1.1552
   15UNL     H9 4244   5.574   3.655   2.735 -0.9179 -1.2454  1.3362
   15UNL    H10 4245   5.434   3.726   2.635 -0.3402  0.2916  0.2319
   16UNL     H0 4246   5.681   3.028   2.580 -0.2491 -0.9137 -0.7022
   16UNL     H1 4247   5.699   2.795   2.733 -0.0185 -0.0124 -0.1332
   16UNL     C2 4248   5.669   3.011   2.686  0.4216 -0.3398 -0.5212
   16UNL     C3 4249   5.669   2.895   2.761  0.1860 -0.1427  0.5873
   16UNL     C4 4250   5.603   3.040   2.880 -0.3780 -0.7741  0.0193
   16UNL     C5 4251   5.568   3.119   2.996 -0.1615  0.6526  0.5299
   16UNL     N6 4252   5.630   3.108   2.766 -0.0453  0.1139  0.4323
   16UNL     N7 4253   5.630   2.908   2.881  0.2533 -0.1794 -0.6069
   16UNL     H8 4254   5.545   3.062   3.087  2.6368 -0.9630  0.3443
   16UNL     H9 4255   5.484   3.185   2.971 -1.4430  0.5565  3.9795
   16UNL    H10 4256   5.648   3.188   3.026  0.7201 -1.2014  2.7185
   17UNL     H0 4257   5.665   3.473   2.867 -0.0984 -0.4188 -0.2499
   17UNL     H1 4258   5.902   3.605   2.970 -0.5589  1.0206 -0.1723
   17UNL     C2 4259   5.769   3.445   2.859  0.0502  0.0757 -0.0840
   17UNL     C3 4260   5.883   3.516   2.912 -0.1075  0.6916  0.1686
   17UNL     C4 4261   5.926   3.343   2.797 -0.7955  1.1399 -0.3739
   17UNL     C5 4262   6.005   3.227   2.732  0.2890 -0.2317  0.5661
   17UNL     N6 4263   5.795   3.344   2.774 -0.2063 -0.0821  0.2173
   17UNL     N7 4264   5.985   3.445   2.868  0.7500 -0.6858 -0.2011
   17UNL     H8 4265   6.112   3.229   2.757  0.9760  1.7094 -1.9950
   17UNL     H9 4266   5.985   3.223   2.624  0.1673 -0.1514  0.5859
   17UNL    H10 4267   5.973   3.135   2.782 -0.9469  0.8099  1.7750
   18UNL     H0 4268   4.364   2.968   3.378  1.0129 -1.8049  1.7514
   18UNL     H1 4269   4.139   2.833   3.268 -1.0113  0.1942 -1.4235
   18UNL     C2 4270   4.358   2.909   3.287 -0.3103 -0.4244  0.8999
   18UNL     C3 4271   4.242   2.842   3.234 -0.3833  0.7251  0.4871
   18UNL     C4 4272   4.404   2.845   3.109  0.2902  0.2362  0.1703
   18UNL     C5 4273   4.479   2.824   2.982 -0.6838 -0.0926  0.7311
   18UNL     N6 4274   4.464   2.905   3.207  0.0473  0.2317 -0.2743
   18UNL     N7 4275   4.278   2.793   3.121  0.2399 -0.3219 -0.2562
   18UNL     H8 4276   4.580   2.782   2.984 -1.0764 -1.5792 -2.8778
   18UNL     H9 4277   4.487   2.927   2.947 -1.2480 -0.1719  0.3602
   18UNL    H10 4278   4.426   2.769   2.903 -0.3722 -1.2972  1.3385
    1Co      Co 4279   5.107   2.083   4.194 -0.3533  0.1878 -0.1023
    2Co      Co 4280   4.135   2.735   4.191  0.2375 -0.1411 -0.0056
    3Co      Co 4281   4.618   1.884   4.501 -0.2556  0.1029 -0.3691
    4Co      Co 4282   4.619   2.935   3.879  0.1233 -0.2695 -0.3440
    5Co      Co 4283   4.120   2.223   4.505  0.2476 -0.1964  0.0238
    6Co      Co 4284   5.137   2.610   3.901  0.2560 -0.1650  0.3706
    7UNL     H0 4285   4.303   2.281   4.329 -0.5420 -1.0502  2.5626
    7UNL     H1 4286   4.342   2.532   4.206  1.2453 -0.6183  0.8647
    7UNL     C2 4287   4.240   2.370   4.327 -0.3962 -0.9252 -0.1418
    7UNL     C3 4288   4.254   2.496   4.257  0.4272 -0.1802 -0.2029
    7UNL     C4 4289   4.092   2.500   4.387  0.2387 -0.5031  0.0008
    7UNL     C5 4290   3.959   2.542   4.449  0.4642  0.8524  0.3658
    7UNL     N6 4291   4.132   2.376   4.403 -0.0009 -0.8127 -1.2318
    7UNL     N7 4292   4.164   2.583   4.303 -0.1062  0.1495  0.0439
    7UNL     H8 4293   3.879   2.475   4.482  1.1294  0.2970  0.8645
    7UNL     H9 4294   3.909   2.614   4.383  1.1030  1.2797  0.3382
    7UNL    H10 4295   3.978   2.603   4.538  0.2173  0.3334  0.7805
    8UNL     H0 4296   4.628   3.161   3.731  2.1618 -0.3045  0.7480
    8UNL     H1 4297   4.704   3.171   3.461 -0.0060 -1.5833 -0.5865
    8UNL     C2 4298   4.636   3.080   3.660  0.0763  0.0376  0.0598
    8UNL     C3 4299   4.661   3.095   3.524  0.0458 -0.8947  0.3037
    8UNL     C4 4300   4.593   2.905   3.575 -0.3048 -0.7466  0.2130
    8UNL     C5 4301   4.558   2.763   3.565 -0.1853  0.1163  0.5462
    8UNL     N6 4302   4.591   2.964   3.690  0.3566 -0.0009 -0.2829
    8UNL     N7 4303   4.642   2.975   3.468  0.6035  0.5381  0.0704
    8UNL     H8 4304   4.645   2.708   3.602  0.7908 -0.2233 -2.0596
    8UNL     H9 4305   4.534   2.724   3.465  1.7742 -5.2980  1.8712
    8UNL    H10 4306   4.470   2.733   3.622  0.3975 -1.6216  0.5842
    9UNL     H0 4307   4.143   2.793   4.492  0.1654 -0.2141 -1.6232
    9UNL     H1 4308   4.143   3.037   4.611  2.2077  2.1120 -0.8517
    9UNL     C2 4309   4.136   2.888   4.440  0.2439  0.7222  0.0123
    9UNL     C3 4310   4.135   3.012   4.506  0.0340  1.3210 -0.5558
    9UNL     C4 4311   4.107   3.025   4.302 -0.4058 -0.0042  0.2643
    9UNL     C5 4312   4.116   3.091   4.168  0.4397  0.3057  0.4954
    9UNL     N6 4313   4.137   2.897   4.307  0.5121 -0.2063  0.7697
    9UNL     N7 4314   4.111   3.101   4.419 -0.2084  0.0158 -0.3558
    9UNL     H8 4315   4.140   3.021   4.087  0.9915  1.3101 -0.2259
    9UNL     H9 4316   4.195   3.166   4.166 -0.5101  1.5197  3.2071
    9UNL    H10 4317   4.020   3.138   4.143  0.4929 -1.0333 -2.5868
   10UNL     H0 4318   4.365   1.795   4.438  2.4242  0.8722 -0.6290
   10UNL     H1 4319   4.121   1.942   4.437  0.6691 -0.8726 -1.5738
   10UNL     C2 4320   4.347   1.900   4.458  0.0121  0.2806  0.7609
   10UNL     C3 4321   4.223   1.969   4.460  0.2238  0.0594 -0.6040
   10UNL     C4 4322   4.394   2.083   4.495 -0.3048 -0.2301 -0.0291
   10UNL     C5 4323   4.476   2.200   4.527 -0.1474 -0.2038  0.1869
   10UNL     N6 4324   4.457   1.972   4.476 -0.1447 -0.0663 -0.3778
   10UNL     N7 4325   4.257   2.095   4.486 -0.0132  0.1790  0.0604
   10UNL     H8 4326   4.572   2.176   4.574 -0.4216  0.1020  0.9223
   10UNL     H9 4327   4.422   2.262   4.600 -0.9001 -1.1064  0.4135
   10UNL    H10 4328   4.495   2.254   4.433  1.8808  0.5617  0.9709
   11UNL     H0 4329   4.157   2.760   3.954 -0.1209 -1.5202 -0.9593
   11UNL     H1 4330   4.331   2.877   3.781 -1.8986  0.0211 -0.0550
   11UNL     C2 4331   4.262   2.784   3.968 -0.6042  0.3394 -0.3274
   11UNL     C3 4332   4.349   2.842   3.881 -0.3934  0.9620  0.0374
   11UNL     C4 4333   4.419   2.819   4.067 -0.2516 -0.7355 -0.0287
   11UNL     C5 4334   4.507   2.810   4.189 -0.3405 -0.3176  0.0147
   11UNL     N6 4335   4.299   2.774   4.090 -0.4437 -0.1716  0.5160
   11UNL     N7 4336   4.457   2.863   3.942  0.5110 -0.2460  0.1058
   11UNL     H8 4337   4.612   2.814   4.157 -0.1641 -3.9919 -0.3030
   11UNL     H9 4338   4.505   2.713   4.240  0.1989  0.6784  2.0032
   11UNL    H10 4339   4.482   2.886   4.263 -2.3265  0.4105 -1.2988
   12UNL     H0 4340   4.812   2.020   4.655 -1.1459 -0.8095 -1.1685
   12UNL     H1 4341   4.823   2.034   4.931 -2.9295  1.4976  1.2757
   12UNL     C2 4342   4.747   1.970   4.726  0.5144 -0.5173  0.6483
   12UNL     C3 4343   4.754   1.977   4.870 -0.7154 -0.7008  0.6459
   12UNL     C4 4344   4.584   1.870   4.803  0.9554  0.3627  0.0971
   12UNL     C5 4345   4.477   1.768   4.804  0.2322 -0.2008  0.2692
   12UNL     N6 4346   4.639   1.899   4.690 -1.1209  0.2221 -0.6139
   12UNL     N7 4347   4.652   1.910   4.914  0.1745  0.2009 -0.9893
   12UNL     H8 4348   4.508   1.673   4.850  1.4685  0.1563  0.1927
   12UNL     H9 4349   4.462   1.740   4.699  2.5265 -0.4498 -0.0280
   12UNL    H10 4350   4.387   1.803   4.857 -0.3827 -0.3355 -0.6514
   13UNL     H0 4351   5.319   1.662   4.031 -1.7001 -2.1081 -0.2433
   13UNL     H1 4352   5.306   1.849   4.220  0.1648 -1.7757  0.8486
   13UNL     C2 4353   5.246   1.741   4.044  0.6778  0.0709  0.7173
   13UNL     C3 4354   5.241   1.843   4.133  0.4454 -0.1916  0.4978
   13UNL     C4 4355   5.083   1.850   4.001  0.6906  0.2678  0.0773
   13UNL     C5 4356   4.966   1.909   3.927 -0.0369 -0.0514 -0.0406
   13UNL     N6 4357   5.143   1.734   3.962 -0.0203 -0.2166  0.1424
   13UNL     N7 4358   5.134   1.918   4.109  0.4994 -0.1262  0.1512
   13UNL     H8 4359   4.898   1.834   3.883 -0.4140 -0.5250  1.3032
   13UNL     H9 4360   4.990   1.989   3.856  1.8648 -0.8423 -0.3268
   13UNL    H10 4361   4.901   1.960   4.000 -0.2409 -0.4927  0.0897
   14UNL     H0 4362   4.632   2.070   4.270  1.4669  2.6792 -2.2825
   14UNL     H1 4363   4.871   2.201   4.179  0.5403  0.6196  0.1763
   14UNL     C2 4364   4.735   2.060   4.302  0.5603  0.7729  0.4668
   14UNL     C3 4365   4.849   2.127   4.255 -0.4719  0.6082 -0.1182
   14UNL     C4 4366   4.887   1.968   4.391  0.1508  0.3398  0.2099
   14UNL     C5 4367   4.965   1.849   4.454 -0.4109  0.2899  0.2455
   14UNL     N6 4368   4.756   1.961   4.391 -0.2496  0.2758  0.6616
   14UNL     N7 4369   4.955   2.058   4.308  0.2139 -0.1003 -0.0115
   14UNL     H8 4370   5.038   1.811   4.382 -0.4958 -2.4361  1.4942
   14UNL     H9 4371   5.023   1.866   4.545  2.4128 -0.3419 -1.3445
   14UNL    H10 4372   4.893   1.768   4.473 -0.7965  0.9163  1.6066
   15UNL     H0 4373   4.667   2.661   3.968  0.3379  0.9919  0.4589
   15UNL     H1 4374   4.902   2.522   3.981  0.7605 -0.4497  0.3990
   15UNL     C2 4375   4.763   2.700   3.938  0.1473  0.4843 -0.8833
   15UNL     C3 4376   4.880   2.625   3.953 -0.2757 -0.6579  0.4071
   15UNL     C4 4377   4.911   2.810   3.883  0.2450 -0.3107 -0.1883
   15UNL     C5 4378   4.974   2.935   3.830 -0.2786  0.1707 -0.4869
   15UNL     N6 4379   4.778   2.821   3.896 -0.1620  0.0514  0.1068
   15UNL     N7 4380   4.979   2.702   3.923  0.5594 -0.0905 -0.3551
   15UNL     H8 4381   5.083   2.922   3.823 -0.1251  1.0919  0.0502
   15UNL     H9 4382   4.946   3.032   3.873  1.7981  0.2368  0.8552
   15UNL    H10 4383   4.960   2.937   3.721 -0.0289  0.2170 -0.5184
   16UNL     H0 4384   5.191   2.336   3.781  1.1192 -0.4132 -0.2510
   16UNL     H1 4385   5.188   2.105   3.935 -0.7337  0.2022 -1.1682
   16UNL     C2 4386   5.158   2.330   3.884 -0.1396  0.2203 -0.5939
   16UNL     C3 4387   5.159   2.207   3.957 -0.4220  0.0771 -0.1252
   16UNL     C4 4388   5.100   2.371   4.069 -0.0796  0.3026  0.3432
   16UNL     C5 4389   5.075   2.445   4.201  0.2097  0.3581  0.0948
   16UNL     N6 4390   5.134   2.433   3.956 -0.1588  0.4159  0.2170
   16UNL     N7 4391   5.120   2.236   4.077 -0.2475 -1.2022 -0.3634
   16UNL     H8 4392   5.051   2.552   4.192 -0.8292  0.1916  0.6826
   16UNL     H9 4393   5.160   2.428   4.267 -0.0243  0.1482  0.3434
   16UNL    H10 4394   4.983   2.406   4.248  0.1034  1.0114  0.4370
   17UNL     H0 4395   5.173   2.801   4.084 -1.1778 -2.9352  0.6646
   17UNL     H1 4396   5.406   2.857   4.225  1.3575 -0.3641 -0.1992
   17UNL     C2 4397   5.272   2.765   4.059 -0.0456  0.0506  0.4979
   17UNL     C3 4398   5.387   2.794   4.139  0.0178 -0.1854 -0.0548
   17UNL     C4 4399   5.425   2.667   3.979 -0.3914 -0.4521 -0.3493
   17UNL     C5 4400   5.495   2.570   3.888  0.0778  0.2190 -0.2549
   17UNL     N6 4401   5.296   2.681   3.964  0.3813  0.4235  0.3265
   17UNL     N7 4402   5.487   2.727   4.096 -0.7629  0.0440 -0.0956
   17UNL     H8 4403   5.604   2.577   3.898  0.1217 -1.2035  0.5442
   17UNL     H9 4404   5.481   2.589   3.781  0.3175  0.7238 -0.1944
   17UNL    H10 4405   5.466   2.467   3.916  5.3302 -1.0665  1.7303
   18UNL     H0 4406   3.853   2.135   4.634  0.7412 -2.4956  0.1676
   18UNL     H1 4407   3.618   2.139   4.483 -0.0388  0.0583 -0.7039
   18UNL     C2 4408   3.846   2.140   4.526 -0.3096 -0.1618  0.2727
   18UNL     C3 4409   3.723   2.140   4.458 -0.0938  0.0547 -0.9395
   18UNL     C4 4410   3.897   2.133   4.332  0.3123  0.0540  0.3232
   18UNL     C5 4411   3.981   2.121   4.202 -0.1840  0.0039  0.0970
   18UNL     N6 4412   3.955   2.150   4.450 -0.4454 -0.5462 -0.7883
   18UNL     N7 4413   3.762   2.127   4.333 -0.0475  0.3116  0.2407
   18UNL     H8 4414   4.039   2.027   4.201 -1.2698 -0.7160  1.4029
   18UNL     H9 4415   4.037   2.215   4.199  0.4632 -0.4110 -1.7882
   18UNL    H10 4416   3.916   2.110   4.115  1.4246 -1.9071 -0.9574
    1Co      Co 4417   3.674   0.004   0.592 -0.3793  0.0568  0.0663
    2Co      Co 4418   2.695   0.701   0.612  0.2313  0.0505 -0.1446
    3Co      Co 4419   1.234   5.379   0.903 -0.0365 -0.2532  0.1514
    4Co      Co 4420   3.182   0.878   0.293 -0.2545  0.1973 -0.0991
    5Co      Co 4421   2.698   0.181   0.900 -0.3827  0.1125  0.2518
    6Co      Co 4422   3.661   0.521   0.302 -0.2616  0.3769 -0.4928
    7UNL     H0 4423   2.920   0.269   0.730 -1.8359 -0.1557  2.2072
    7UNL     H1 4424   2.922   0.514   0.601 -0.5403 -1.2270 -0.4243
    7UNL     C2 4425   2.844   0.346   0.732 -0.8147  0.9370  0.7520
    7UNL     C3 4426   2.850   0.474   0.672 -0.3480 -0.8030  0.0119
    7UNL     C4 4427   2.670   0.437   0.754 -0.0088  0.4465 -1.1123
    7UNL     C5 4428   2.525   0.449   0.791  0.4948  0.3243 -0.6498
    7UNL     N6 4429   2.734   0.327   0.798 -0.0542 -0.6857 -0.2550
    7UNL     N7 4430   2.733   0.530   0.676  0.1411 -0.2916 -0.4511
    7UNL     H8 4431   2.462   0.416   0.707 -2.5096  0.9529  1.2064
    7UNL     H9 4432   2.510   0.554   0.817  2.3864  0.5496 -0.3396
    7UNL    H10 4433   2.487   0.393   0.877  0.3043 -1.4831 -1.8312
    8UNL     H0 4434   3.242   1.089   0.086 -0.3536  0.9274 -0.6621
    8UNL     H1 4435   3.235   1.038  -0.181  0.2143 -0.6703  0.4858
    8UNL     C2 4436   3.207   1.000   0.035 -0.2956  0.4700  0.0814
    8UNL     C3 4437   3.211   0.970  -0.100 -0.4814 -0.7340  0.2351
    8UNL     C4 4438   3.177   0.805   0.013  0.9438 -1.2002  0.0789
    8UNL     C5 4439   3.152   0.663   0.057  0.4507  0.1829  0.2863
    8UNL     N6 4440   3.185   0.895   0.108 -0.0984  0.6557  0.5556
    8UNL     N7 4441   3.182   0.841  -0.116  0.4622 -0.3365 -0.6318
    8UNL     H8 4442   3.181   0.642   0.161 -0.0731  0.6523  0.5243
    8UNL     H9 4443   3.196   0.589  -0.011 -3.9399 -1.8712 -0.6481
    8UNL    H10 4444   3.048   0.630   0.046  0.3328  0.8954 -0.9519
    9UNL     H0 4445   2.682   0.700   0.887  0.7176 -1.8402 -3.1133
    9UNL     H1 4446   2.645   0.914   1.056 -0.4584 -1.2449 -0.3941
    9UNL     C2 4447   2.667   0.804   0.860 -0.2364 -1.0318  0.0563
    9UNL     C3 4448   2.648   0.917   0.948  0.2899 -0.1525 -0.3586
    9UNL     C4 4449   2.673   0.968   0.754 -0.2405 -0.1064  0.5232
    9UNL     C5 4450   2.653   1.049   0.625 -0.6155  0.1452 -0.3172
    9UNL     N6 4451   2.694   0.839   0.738 -0.4882 -0.2104 -0.7803
    9UNL     N7 4452   2.649   1.028   0.875  0.5230  0.4099  0.0696
    9UNL     H8 4453   2.749   1.082   0.583 -0.9358  2.2494  0.4934
    9UNL     H9 4454   2.609   1.148   0.642  2.4641  1.5743  0.0075
    9UNL    H10 4455   2.600   0.997   0.544  0.3484 -0.1033 -0.8046
   10UNL     H0 4456   1.006   5.300   0.857 -0.3456 -0.4181  0.4371
   10UNL     H1 4457   0.768   5.437   0.829 -0.0318 -2.1708 -0.6013
   10UNL     C2 4458   0.985   5.405   0.870  0.1316 -0.1767 -0.5938
   10UNL     C3 4459   0.863   5.473   0.866 -1.0674  0.1744 -0.0297
   10UNL     C4 4460   1.015   5.595   0.930 -0.6198  0.2543 -0.0436
   10UNL     C5 4461   1.100   5.702   0.989 -0.0494 -0.0898  0.0401
   10UNL     N6 4462   1.075   5.480   0.919 -0.1771  0.0783 -0.2380
   10UNL     N7 4463   0.887   5.600   0.891  0.0786  0.9518  0.3244
   10UNL     H8 4464   1.065   5.797   0.947 -2.6821 -0.4327  1.2722
   10UNL     H9 4465   1.201   5.701   0.947 -0.4489  1.0348 -1.0086
   10UNL    H10 4466   1.103   5.713   1.098 -0.6854  0.3248  0.0272
   11UNL     H0 4467   2.714   0.834   0.323  0.8454  2.6225  1.1635
   11UNL     H1 4468   2.937   0.872   0.186  0.4083  0.0437 -0.2787
   11UNL     C2 4469   2.810   0.809   0.364  0.4592 -0.2683  0.5189
   11UNL     C3 4470   2.930   0.839   0.289  0.0515  0.5063 -0.1512
   11UNL     C4 4471   2.958   0.785   0.484 -0.0642 -0.5486  0.5639
   11UNL     C5 4472   3.030   0.768   0.619  0.3213 -0.3558  0.2679
   11UNL     N6 4473   2.830   0.760   0.487  0.0019  0.1852 -0.2145
   11UNL     N7 4474   3.025   0.816   0.368  0.0697 -0.3756 -0.2283
   11UNL     H8 4475   3.109   0.693   0.608 -0.3207 -1.0398  0.2093
   11UNL     H9 4476   2.971   0.732   0.704  1.3692  0.0670  1.2002
   11UNL    H10 4477   3.067   0.865   0.654 -0.3165 -0.3968  1.1065
   12UNL     H0 4478   1.448   5.455   1.061 -0.4694 -0.5563  0.6101
   12UNL     H1 4479   1.441   5.516   1.339  1.1159  0.6662 -2.1266
   12UNL     C2 4480   1.376   5.425   1.136 -0.3335 -0.3274  0.8398
   12UNL     C3 4481   1.375   5.459   1.275 -0.0819 -0.5376  0.0538
   12UNL     C4 4482   1.216   5.360   1.208 -0.4019 -0.1377 -0.5227
   12UNL     C5 4483   1.100   5.271   1.221  0.3501  0.4010  0.1783
   12UNL     N6 4484   1.277   5.360   1.091 -0.2740  0.2961 -0.6505
   12UNL     N7 4485   1.265   5.411   1.323  0.4270  0.1502 -0.2054
   12UNL     H8 4486   1.051   5.254   1.125 -2.5106 -3.5120  2.0415
   12UNL     H9 4487   1.025   5.315   1.289  1.5854 -1.2171  2.7338
   12UNL    H10 4488   1.123   5.177   1.272 -0.5289  1.9386  3.7567
   13UNL     H0 4489   1.938   5.139   0.420  0.3873 -0.6071  0.3475
   13UNL     H1 4490   1.945   5.409   0.519  0.0029 -0.4706 -0.1630
   13UNL     C2 4491   1.858   5.211   0.434  0.2785 -0.6132 -0.2259
   13UNL     C3 4492   1.865   5.344   0.487 -0.0148 -0.8920  0.7042
   13UNL     C4 4493   1.678   5.300   0.414 -0.0125  0.0353  0.4756
   13UNL     C5 4494   1.539   5.324   0.369 -0.4144 -0.8688  0.1409
   13UNL     N6 4495   1.735   5.182   0.402  0.5075 -0.2406  0.1302
   13UNL     N7 4496   1.745   5.401   0.474 -0.0797  1.1639  0.5424
   13UNL     H8 4497   1.523   5.336   0.261 -1.0871  0.3208  0.3558
   13UNL     H9 4498   1.509   5.421   0.410 -0.0460  0.7511 -3.1045
   13UNL    H10 4499   1.472   5.252   0.417 -1.4099 -0.6139 -0.8444
   14UNL     H0 4500   3.219   0.058   0.725 -0.6943 -0.8954 -0.8037
   14UNL     H1 4501   3.453   0.157   0.634  1.0146 -0.0059 -0.8492
   14UNL     C2 4502   3.314   0.009   0.734 -0.3260 -0.0980 -0.2696
   14UNL     C3 4503   3.433   0.060   0.678 -0.5953  0.5444 -0.2925
   14UNL     C4 4504   3.444  -0.137   0.739  0.2616 -0.1338  0.3203
   14UNL     C5 4505   3.507  -0.274   0.767  0.6229 -1.5945 -0.6992
   14UNL     N6 4506   3.322  -0.116   0.780  0.6551  0.4458 -0.2212
   14UNL     N7 4507   3.522  -0.037   0.684 -0.4495  1.3713  0.2190
   14UNL     H8 4508   3.616  -0.269   0.759  0.5757 -0.1134 -0.6724
   14UNL     H9 4509   3.492  -0.296   0.874  0.4299  0.9887 -0.1260
   14UNL    H10 4510   3.466  -0.355   0.705  0.0266 -3.1103  1.5399
   15UNL     H0 4511   3.196   0.620   0.411  0.0456  0.3557 -1.0246
   15UNL     H1 4512   3.420   0.471   0.459 -0.5202  0.0263 -0.3768
   15UNL     C2 4513   3.299   0.650   0.395  0.1560  0.1533 -0.7050
   15UNL     C3 4514   3.410   0.567   0.410  0.1486  0.5020  0.3755
   15UNL     C4 4515   3.447   0.730   0.291 -0.3443 -0.0321  0.1724
   15UNL     C5 4516   3.512   0.826   0.196  0.0595  0.6708 -0.2662
   15UNL     N6 4517   3.328   0.761   0.334 -0.5333 -0.1249  0.0368
   15UNL     N7 4518   3.513   0.617   0.341  0.0251 -0.7493  0.1816
   15UNL     H8 4519   3.461   0.827   0.099  1.4053  1.2555 -0.9933
   15UNL     H9 4520   3.617   0.800   0.181  0.6286  0.8075  2.7397
   15UNL    H10 4521   3.501   0.933   0.219  0.9905  1.3212 -2.6110
   16UNL     H0 4522   3.621   0.247   0.155 -0.6953 -2.4405 -0.4324
   16UNL     H1 4523   3.643   0.021   0.300 -0.2155 -0.2641  1.0762
   16UNL     C2 4524   3.630   0.245   0.263  0.3679  0.7011 -0.3381
   16UNL     C3 4525   3.646   0.123   0.337  0.9369  0.0216  0.2528
   16UNL     C4 4526   3.646   0.281   0.458 -0.3226  0.6297 -0.4012
   16UNL     C5 4527   3.678   0.352   0.582  0.6232  0.4586  0.5302
   16UNL     N6 4528   3.618   0.347   0.347 -0.0129 -0.1548 -0.3164
   16UNL     N7 4529   3.664   0.145   0.458 -0.0160 -0.6875  0.1926
   16UNL     H8 4530   3.638   0.454   0.580 -0.8586 -0.0445  2.0866
   16UNL     H9 4531   3.784   0.358   0.610  1.1447  0.9846 -1.4436
   16UNL    H10 4532   3.622   0.295   0.657 -0.9537 -0.4113 -1.2259
   17UNL     H0 4533   3.684   0.688   0.505 -0.8042 -1.9665 -2.5411
   17UNL     H1 4534   3.897   0.811   0.610 -1.7089 -1.6099  1.8444
   17UNL     C2 4535   3.788   0.666   0.482  0.3133  0.1142  0.0114
   17UNL     C3 4536   3.895   0.729   0.540  0.0511  0.1531 -0.4369
   17UNL     C4 4537   3.949   0.583   0.412  0.7152  0.9554  0.3588
   17UNL     C5 4538   4.030   0.474   0.346  0.3504 -0.3518  0.3088
   17UNL     N6 4539   3.816   0.569   0.401  0.7586 -0.2201  0.0842
   17UNL     N7 4540   4.005   0.679   0.499  0.1937 -0.3300 -0.2556
   17UNL     H8 4541   4.057   0.486   0.240 -0.2819  1.1650  0.2875
   17UNL     H9 4542   3.973   0.381   0.347 -1.3283  0.6365 -0.2156
   17UNL    H10 4543   4.125   0.448   0.395 -0.8424 -1.6982  1.9810
   18UNL     H0 4544   2.445   0.057   0.998 -2.2852 -0.8785  0.8223
   18UNL     H1 4545   2.233   0.020   0.833 -0.1895 -1.1370 -1.5504
   18UNL     C2 4546   2.447   0.058   0.890  0.2881 -0.0709  0.7980
   18UNL     C3 4547   2.335   0.040   0.807  0.1763 -0.2560  0.3543
   18UNL     C4 4548   2.495   0.105   0.699 -0.2194 -0.1697 -0.1362
   18UNL     C5 4549   2.581   0.135   0.581 -0.0038  0.5526 -0.0730
   18UNL     N6 4550   2.550   0.101   0.822 -0.3260  0.0756  0.1556
   18UNL     N7 4551   2.365   0.079   0.686  0.7682 -1.0066 -0.1301
   18UNL     H8 4552   2.569   0.053   0.510 -0.9535  1.4306 -0.9695
   18UNL     H9 4553   2.689   0.127   0.601 -0.3742 -1.1306  1.5394
   18UNL    H10 4554   2.556   0.234   0.540  0.2553  1.3136  1.4998
    1Co      Co 4555   1.201   4.866   1.810 -0.1096  0.0980  0.0694
    2Co      Co 4556   0.237   5.528   1.803  0.2449 -0.1563 -0.1798
    3Co      Co 4557   0.715   4.657   2.108  0.0911  0.2529 -0.1097
    4Co      Co 4558   2.682   0.158   1.500 -0.2388  0.1352  0.0670
    5Co      Co 4559   0.217   5.006   2.092  0.4043  0.0752 -0.0035
    6Co      Co 4560   1.237   5.382   1.506  0.0347  0.0012  0.2723
    7UNL     H0 4561   0.452   5.116   1.950 -0.6515  1.1879  2.4935
    7UNL     H1 4562   0.458   5.352   1.812  0.6421  1.1455  1.1675
    7UNL     C2 4563   0.367   5.178   1.926 -0.7916 -0.0890 -0.8518
    7UNL     C3 4564   0.377   5.300   1.861 -0.0186  0.6475 -0.3715
    7UNL     C4 4565   0.193   5.264   1.951  0.1495  0.3794  0.0824
    7UNL     C5 4566   0.040   5.275   1.988 -0.4754 -0.6241 -0.5070
    7UNL     N6 4567   0.262   5.163   1.997 -0.4809  0.5059 -0.2399
    7UNL     N7 4568   0.260   5.357   1.878  0.2635 -1.0643 -0.0574
    7UNL     H8 4569  -0.012   5.188   1.945  0.6606 -1.7671  0.3406
    7UNL     H9 4570  -0.012   5.364   1.950 -0.2080  0.5974  1.8302
    7UNL    H10 4571   0.034   5.284   2.097  0.9046  1.7774 -0.5715
    8UNL     H0 4572   2.690   0.418   1.331 -0.5151  1.5294 -2.3886
    8UNL     H1 4573   2.708   0.421   1.065 -0.6450  0.6571  0.8673
    8UNL     C2 4574   2.689   0.329   1.270 -0.4500 -0.6445  0.5347
    8UNL     C3 4575   2.698   0.333   1.128 -0.3598 -0.0077  0.0147
    8UNL     C4 4576   2.695   0.139   1.206 -0.5992 -0.2562  0.3933
    8UNL     C5 4577   2.696  -0.012   1.195 -0.0726 -0.8154  0.2192
    8UNL     N6 4578   2.684   0.208   1.320 -0.4496  0.1948 -0.9149
    8UNL     N7 4579   2.694   0.213   1.086  0.0975  0.0644 -0.2004
    8UNL     H8 4580   2.660  -0.043   1.097  0.6423 -0.0924 -0.2836
    8UNL     H9 4581   2.621  -0.054   1.263  0.4387 -0.1150  1.2540
    8UNL    H10 4582   2.800  -0.038   1.218 -0.2836 -1.7646  0.1345
    9UNL     H0 4583   2.251   0.009   2.091  1.4269  0.4780  0.6175
    9UNL     H1 4584   2.239   0.253   2.242  1.4119 -0.7740  0.7987
    9UNL     C2 4585   2.226   0.109   2.058 -0.2606 -0.0092  0.3486
    9UNL     C3 4586   2.221   0.231   2.137  0.4009 -0.2951  0.8586
    9UNL     C4 4587   2.195   0.260   1.935 -0.1982 -0.0628  0.3023
    9UNL     C5 4588   2.169   0.339   1.807  0.7448 -0.2402 -0.0522
    9UNL     N6 4589   2.213   0.125   1.933  0.4211  0.2906  0.0330
    9UNL     N7 4590   2.205   0.328   2.053 -0.1829 -0.4388 -0.3899
    9UNL     H8 4591   2.092   0.297   1.741  0.7129  0.8405 -0.7142
    9UNL     H9 4592   2.258   0.351   1.745 -0.4060 -2.9989 -2.4960
    9UNL    H10 4593   2.131   0.437   1.837 -0.2502 -0.8848  0.8630
   10UNL     H0 4594   0.462   4.598   1.998 -0.2451  0.0761 -2.0277
   10UNL     H1 4595   0.243   4.750   1.976  1.5394 -1.5934 -2.4910
   10UNL     C2 4596   0.453   4.701   2.032 -0.1197 -0.4015 -0.4500
   10UNL     C3 4597   0.337   4.778   2.021 -0.2630  1.0664 -0.0291
   10UNL     C4 4598   0.500   4.879   2.117  0.0224 -0.2065  0.6568
   10UNL     C5 4599   0.569   4.978   2.205  0.0121 -0.2105  0.3187
   10UNL     N6 4600   0.554   4.762   2.091  0.4513 -0.3034  0.0098
   10UNL     N7 4601   0.369   4.892   2.076  0.2666  0.2717 -0.1494
   10UNL     H8 4602   0.553   5.081   2.171 -2.7197 -0.2952  1.1362
   10UNL     H9 4603   0.677   4.958   2.212  0.0559 -0.1667 -0.2062
   10UNL    H10 4604   0.525   4.966   2.305 -1.5295 -0.0822 -0.3148
   11UNL     H0 4605   2.207   0.022   1.520 -2.4869  2.1331  3.2843
   11UNL     H1 4606   2.443   0.043   1.370 -0.1313 -1.1482 -0.4545
   11UNL     C2 4607   2.308   0.033   1.556 -0.5897 -0.1579 -0.6423
   11UNL     C3 4608   2.422   0.045   1.476 -0.0962  0.1777 -0.4518
   11UNL     C4 4609   2.460   0.069   1.675  0.9361  0.0339 -0.0107
   11UNL     C5 4610   2.524   0.100   1.804  0.3627 -0.3206  0.3015
   11UNL     N6 4611   2.331   0.048   1.685  0.2100  0.4539  0.3480
   11UNL     N7 4612   2.520   0.083   1.556  0.3561  0.2868  0.1705
   11UNL     H8 4613   2.490   0.203   1.820 -2.7200 -1.0894 -0.6018
   11UNL     H9 4614   2.634   0.107   1.805  0.3465  0.4570 -0.7136
   11UNL    H10 4615   2.497   0.044   1.893 -0.7738 -0.8853 -0.3807
   12UNL     H0 4616   0.925   4.773   2.252 -0.0217  0.1008 -0.1012
   12UNL     H1 4617   0.920   4.800   2.529  0.7953 -2.7678  1.6045
   12UNL     C2 4618   0.860   4.724   2.324  0.1892  0.3438  0.2603
   12UNL     C3 4619   0.856   4.741   2.465  0.0944  0.0476 -0.4542
   12UNL     C4 4620   0.700   4.619   2.402  0.0984  0.8203 -0.0974
   12UNL     C5 4621   0.567   4.554   2.410 -0.0042 -0.3289 -0.1193
   12UNL     N6 4622   0.752   4.658   2.289 -0.6082  0.3831 -0.5892
   12UNL     N7 4623   0.750   4.677   2.513  0.0762  1.0124 -0.7676
   12UNL     H8 4624   0.548   4.483   2.329  1.5847 -0.5927 -0.2822
   12UNL     H9 4625   0.480   4.620   2.420 -0.0484 -0.2362 -1.0359
   12UNL    H10 4626   0.580   4.496   2.503  1.9676 -0.8791 -0.6926
   13UNL     H0 4627   1.436   4.439   1.702 -1.9103 -1.3354  4.6378
   13UNL     H1 4628   1.422   4.652   1.851 -0.9528 -3.1834  1.9156
   13UNL     C2 4629   1.362   4.516   1.686  0.3092  0.0910 -1.0250
   13UNL     C3 4630   1.352   4.626   1.772 -0.3571  0.0328  0.1758
   13UNL     C4 4631   1.200   4.614   1.638 -0.2620  0.6347  0.1673
   13UNL     C5 4632   1.066   4.642   1.571 -0.0427 -0.3461 -0.6796
   13UNL     N6 4633   1.268   4.508   1.596 -0.3014 -0.5178 -0.0150
   13UNL     N7 4634   1.256   4.702   1.729  0.4020  0.3392  0.0694
   13UNL     H8 4635   1.062   4.598   1.471  1.1714 -1.9247 -0.0813
   13UNL     H9 4636   1.050   4.751   1.569  1.1703 -0.1687 -1.4180
   13UNL    H10 4637   0.987   4.612   1.641  2.7821 -1.6125  2.2110
   14UNL     H0 4638   0.704   4.918   1.948  1.2446  1.1165  0.5692
   14UNL     H1 4639   0.900   5.017   1.803  0.1953  1.3139  2.2356
   14UNL     C2 4640   0.801   4.871   1.935  0.6091 -0.0680 -0.0710
   14UNL     C3 4641   0.907   4.925   1.860  0.8098  0.0723  0.2384
   14UNL     C4 4642   0.960   4.753   1.949 -0.1913  0.5523 -0.4319
   14UNL     C5 4643   1.044   4.640   2.003 -0.7163  0.6135  0.4980
   14UNL     N6 4644   0.835   4.760   1.990  0.3445 -0.6133  0.5592
   14UNL     N7 4645   1.013   4.845   1.860 -0.1351  0.0338  0.5961
   14UNL     H8 4646   1.120   4.671   2.076  1.4253  0.0404 -1.3830
   14UNL     H9 4647   0.990   4.553   2.045 -2.1905 -0.2991 -2.9230
   14UNL    H10 4648   1.099   4.595   1.919  0.6290 -0.1432  1.7413
   15UNL     H0 4649   0.776   5.445   1.645  1.2835  1.1150  0.3808
   15UNL     H1 4650   1.007   5.302   1.635 -0.0143  0.6772  1.0965
   15UNL     C2 4651   0.859   5.466   1.580  0.7323  0.0893 -0.6830
   15UNL     C3 4652   0.980   5.396   1.590 -0.5454 -0.1089 -0.2958
   15UNL     C4 4653   0.995   5.578   1.495  0.3126 -0.1722  1.0450
   15UNL     C5 4654   1.062   5.684   1.411 -0.4445 -0.6276  0.3166
   15UNL     N6 4655   0.863   5.575   1.510 -0.3649 -0.5125 -0.6157
   15UNL     N7 4656   1.070   5.470   1.528  0.2634  0.0114 -0.3039
   15UNL     H8 4657   1.052   5.781   1.460  1.1985  0.1671 -0.8387
   15UNL     H9 4658   1.045   5.678   1.302  2.0265 -3.6829 -0.0627
   15UNL    H10 4659   1.170   5.670   1.414 -0.3865 -2.0216 -3.2157
   16UNL     H0 4660   1.330   5.133   1.422 -2.2158 -1.6707 -0.9789
   16UNL     H1 4661   1.292   4.905   1.519  0.1312  0.4565 -0.2198
   16UNL     C2 4662   1.278   5.120   1.516  0.8345 -0.8328  0.9719
   16UNL     C3 4663   1.263   4.997   1.568  0.2784  0.0981  0.5578
   16UNL     C4 4664   1.224   5.137   1.704 -0.3672  0.0226 -0.5659
   16UNL     C5 4665   1.182   5.211   1.835 -0.0155 -1.3716  0.1189
   16UNL     N6 4666   1.248   5.216   1.598  0.1589 -0.0466  0.3460
   16UNL     N7 4667   1.220   5.005   1.690 -0.3876 -0.0421  0.5248
   16UNL     H8 4668   1.227   5.158   1.920 -0.7095 -1.1200  0.6453
   16UNL     H9 4669   1.073   5.212   1.844 -0.0168  1.6012  0.8120
   16UNL    H10 4670   1.196   5.319   1.841  0.9422 -1.5246  1.0686
   17UNL     H0 4671   3.233   0.113   1.626 -0.7924 -1.9457 -0.1937
   17UNL     H1 4672   3.459   0.196   1.768 -1.0739 -0.5841  1.1947
   17UNL     C2 4673   3.325   0.060   1.645  0.2835  0.0704  0.5015
   17UNL     C3 4674   3.434   0.101   1.722  0.2092 -0.5768  0.4288
   17UNL     C4 4675   3.453  -0.089   1.658 -0.2571  0.5219  0.6924
   17UNL     C5 4676   3.522  -0.209   1.610 -0.2367  0.3290 -0.6595
   17UNL     N6 4677   3.334  -0.065   1.609  0.4888 -0.4636 -0.0005
   17UNL     N7 4678   3.519   0.005   1.727 -0.0939 -0.1053 -0.0125
   17UNL     H8 4679   3.507  -0.224   1.503 -2.2338  0.5596 -0.4531
   17UNL     H9 4680   3.477  -0.295   1.660 -2.9154  1.8667 -0.2325
   17UNL    H10 4681   3.630  -0.212   1.632 -0.6468  1.9803  2.0024
   18UNL     H0 4682   5.802   4.949   2.216 -0.8724 -0.1340  0.6227
   18UNL     H1 4683   5.600   4.876   2.049  0.7296 -3.7660 -0.6656
   18UNL     C2 4684   5.815   4.939   2.109 -0.2103  0.7862  0.6043
   18UNL     C3 4685   5.703   4.901   2.029  0.2292 -0.1983  0.4125
   18UNL     C4 4686   5.874   4.901   1.920 -0.1021 -0.5576 -0.0988
   18UNL     C5 4687   5.955   4.931   1.800 -0.2147  0.5728  0.0918
   18UNL     N6 4688   5.926   4.942   2.035 -0.2044  0.6896 -0.4244
   18UNL     N7 4689   5.738   4.884   1.909  0.6000  0.0357 -0.0564
   18UNL     H8 4690   5.953   4.845   1.732  1.9394 -1.0564  1.9342
   18UNL     H9 4691   6.060   4.957   1.819 -0.5299  0.6959  1.8341
   18UNL    H10 4692   5.909   5.013   1.744 -2.3381  1.2401  2.6571
    1Co      Co 4693   0.741   4.145   2.959 -0.5932  0.0844 -0.0527
    2Co      Co 4694   5.645   4.847   3.004 -0.2782  0.0140  0.4070
    3Co      Co 4695   0.251   3.981   3.276 -0.1986 -0.0965  0.1413
    4Co      Co 4696   0.239   5.007   2.683  0.1689 -0.2984  0.4928
    5Co      Co 4697   5.609   4.296   3.275  0.1375  0.0073  0.0475
    6Co      Co 4698   0.751   4.681   2.698 -0.0218  0.2299  0.1228
    7UNL     H0 4699   5.772   4.372   3.030 -0.3395  0.3307 -3.1793
    7UNL     H1 4700   5.802   4.623   2.930  0.5697 -0.3523 -0.5254
    7UNL     C2 4701   5.722   4.462   3.065  1.0383  0.0283 -0.1112
    7UNL     C3 4702   5.736   4.589   3.009  0.4765 -0.2411 -0.5574
    7UNL     C4 4703   5.607   4.581   3.165 -0.1506 -0.2717  0.2913
    7UNL     C5 4704   5.489   4.613   3.239  0.4609 -0.5800 -0.2289
    7UNL     N6 4705   5.637   4.451   3.168 -0.0928  0.1276  0.3916
    7UNL     N7 4706   5.663   4.672   3.078  0.2776  0.0815 -0.3613
    7UNL     H8 4707   5.434   4.527   3.280 -1.8558  0.9147 -0.0021
    7UNL     H9 4708   5.423   4.674   3.177 -2.0660 -2.5003  0.3752
    7UNL    H10 4709   5.507   4.679   3.325  0.0556  0.7670 -1.1472
    8UNL     H0 4710   0.281   5.250   2.518  0.8446 -2.0378  1.1882
    8UNL     H1 4711   0.270   5.239   2.231  0.7574  0.0049 -0.8059
    8UNL     C2 4712   0.268   5.169   2.447  0.7476 -1.0463  0.0256
    8UNL     C3 4713   0.254   5.164   2.308 -0.1965  0.4632 -0.5299
    8UNL     C4 4714   0.219   4.980   2.401 -0.0367  0.0440  0.0792
    8UNL     C5 4715   0.193   4.830   2.405 -0.5611  0.6719 -0.1563
    8UNL     N6 4716   0.257   5.053   2.503  0.4187  0.5046  0.0649
    8UNL     N7 4717   0.218   5.045   2.275  0.1884  0.1336  0.2918
    8UNL     H8 4718   0.229   4.789   2.500  0.6695  2.1168  0.0269
    8UNL     H9 4719   0.245   4.781   2.322 -1.9560 -1.5387  0.1664
    8UNL    H10 4720   0.086   4.802   2.407 -0.5571  0.6642  1.3897
    9UNL     H0 4721   5.699   4.860   3.278 -0.4605  0.8088  3.1927
    9UNL     H1 4722   5.639   5.084   3.434  0.7278  0.0271  0.4581
    9UNL     C2 4723   5.682   4.963   3.248 -0.3269  0.0087  0.0771
    9UNL     C3 4724   5.648   5.077   3.326 -0.5450  0.0190  0.3359
    9UNL     C4 4725   5.637   5.118   3.123 -0.0022  0.2674 -0.1942
    9UNL     C5 4726   5.590   5.189   3.008  0.2337 -0.2309 -0.0233
    9UNL     N6 4727   5.671   4.989   3.123 -0.1666  0.4094 -0.1347
    9UNL     N7 4728   5.613   5.175   3.240 -0.3427  0.6206  0.0839
    9UNL     H8 4729   5.481   5.199   3.003  0.0003 -1.7604  1.3153
    9UNL     H9 4730   5.626   5.149   2.912 -2.4747  0.6244 -1.5219
    9UNL    H10 4731   5.635   5.289   2.996 -0.0576  0.2473  2.3538
   10UNL     H0 4732   0.003   3.905   3.162 -0.7647 -1.1642  1.0179
   10UNL     H1 4733  -0.236   4.067   3.173 -0.6678 -0.2205  1.7111
   10UNL     C2 4734  -0.015   4.004   3.202  0.4051 -0.4844 -0.0705
   10UNL     C3 4735  -0.132   4.084   3.196 -0.3456 -0.0176  0.1878
   10UNL     C4 4736   0.028   4.182   3.287 -0.0036  0.3921  0.5005
   10UNL     C5 4737   0.105   4.284   3.361  0.5388 -0.1450 -0.5371
   10UNL     N6 4738   0.083   4.064   3.265 -0.7318 -0.7307 -0.5767
   10UNL     N7 4739  -0.106   4.196   3.262 -0.1670  0.5053  0.3509
   10UNL     H8 4740   0.038   4.363   3.397 -0.0556 -1.0092  0.3140
   10UNL     H9 4741   0.180   4.333   3.298  0.0028  0.0277 -1.0449
   10UNL    H10 4742   0.161   4.239   3.444 -1.2036 -0.7990  0.3376
   11UNL     H0 4743   5.622   4.949   2.736 -0.2400 -1.2240 -0.8402
   11UNL     H1 4744   5.847   4.989   2.564 -2.1872 -1.5773 -1.1656
   11UNL     C2 4745   5.727   4.932   2.754 -0.2728 -0.4948  0.0976
   11UNL     C3 4746   5.839   4.954   2.666  0.2397  0.4665 -0.1794
   11UNL     C4 4747   5.901   4.899   2.857 -0.3974 -0.1492  0.6090
   11UNL     C5 4748   5.989   4.865   2.986 -0.4252  0.1724  0.1279
   11UNL     N6 4749   5.771   4.907   2.872  0.0324 -0.5873 -0.1339
   11UNL     N7 4750   5.947   4.933   2.734  0.3667  0.1993  0.5962
   11UNL     H8 4751   6.003   4.758   3.005  4.0831  0.7475  1.1182
   11UNL     H9 4752   5.940   4.910   3.073 -1.1130 -2.4832  1.1994
   11UNL    H10 4753   6.086   4.916   2.979  0.6598 -1.6644  1.0430
   12UNL     H0 4754   0.461   4.093   3.442  1.6303  0.8348  1.6874
   12UNL     H1 4755   0.470   4.112   3.718  1.0950 -1.7764  2.2221
   12UNL     C2 4756   0.392   4.049   3.512  0.0581 -0.6820 -0.6786
   12UNL     C3 4757   0.406   4.051   3.655  0.2935  0.3538  0.8589
   12UNL     C4 4758   0.233   3.971   3.588  0.6356 -0.6914 -0.0348
   12UNL     C5 4759   0.111   3.889   3.597  0.3813 -0.3685 -0.7385
   12UNL     N6 4760   0.286   3.994   3.466 -0.0113 -0.3500  0.3235
   12UNL     N7 4761   0.297   4.002   3.706 -0.0031  0.4540 -0.0794
   12UNL     H8 4762   0.145   3.786   3.581  0.6106 -0.8145  2.0723
   12UNL     H9 4763   0.031   3.922   3.530 -0.2688  0.2324  0.3007
   12UNL    H10 4764   0.060   3.915   3.691 -0.4933 -2.1421 -0.6928
   13UNL     H0 4765   0.950   3.704   2.879  0.1570  0.8171  1.1396
   13UNL     H1 4766   0.946   3.930   3.023  0.5052 -1.0929  0.2215
   13UNL     C2 4767   0.884   3.786   2.856 -0.9947 -0.5101 -0.4857
   13UNL     C3 4768   0.885   3.904   2.938  0.8793 -0.1975 -0.3311
   13UNL     C4 4769   0.716   3.893   2.816  0.7616  0.2304 -0.2874
   13UNL     C5 4770   0.571   3.917   2.770 -0.0586 -0.2412  0.2761
   13UNL     N6 4771   0.779   3.788   2.772  0.1262  0.7313 -0.5720
   13UNL     N7 4772   0.777   3.973   2.903 -0.7764 -0.4827  0.4702
   13UNL     H8 4773   0.495   3.845   2.802 -0.0997 -0.0845  0.5370
   13UNL     H9 4774   0.571   3.926   2.661  0.1256  1.1866  0.3727
   13UNL    H10 4775   0.525   4.007   2.811 -1.9073 -0.4647 -1.1652
   14UNL     H0 4776   0.266   4.193   3.100  1.2430  1.0574 -0.4400
   14UNL     H1 4777   0.488   4.291   2.987  1.4500 -0.5421 -0.1723
   14UNL     C2 4778   0.362   4.143   3.100  0.4780 -0.4650  0.0936
   14UNL     C3 4779   0.477   4.197   3.040 -0.2177 -0.1562  0.2186
   14UNL     C4 4780   0.517   4.044   3.161 -0.9898  0.3793 -0.2743
   14UNL     C5 4781   0.601   3.941   3.240 -0.0933 -0.2702  0.5455
   14UNL     N6 4782   0.388   4.046   3.180  0.2316 -0.0761  0.0947
   14UNL     N7 4783   0.582   4.126   3.071 -0.6490  0.3612  0.2247
   14UNL     H8 4784   0.654   3.983   3.326  2.7738 -1.5784 -0.4562
   14UNL     H9 4785   0.537   3.865   3.287 -0.2928 -0.4213  0.0355
   14UNL    H10 4786   0.669   3.876   3.184 -0.3144 -0.7161  0.7818
   15UNL     H0 4787   0.275   4.733   2.778 -0.5119  0.7655 -0.8125
   15UNL     H1 4788   0.524   4.601   2.799 -1.0765 -0.3932  1.0908
   15UNL     C2 4789   0.372   4.770   2.749 -0.1414  0.0667 -0.5098
   15UNL     C3 4790   0.501   4.701   2.768  0.4685 -0.3957 -0.2323
   15UNL     C4 4791   0.522   4.888   2.692  0.9355 -0.3182  0.0937
   15UNL     C5 4792   0.588   5.007   2.627 -0.3592 -0.0289  0.9553
   15UNL     N6 4793   0.390   4.894   2.705  0.2430 -0.3565  0.4723
   15UNL     N7 4794   0.594   4.778   2.718  0.2324  0.1788  0.2496
   15UNL     H8 4795   0.649   4.974   2.542  1.1891 -0.2450  2.1162
   15UNL     H9 4796   0.657   5.066   2.688  0.0519  1.0885 -0.5186
   15UNL    H10 4797   0.518   5.083   2.590 -1.4990 -0.9712  1.1105
   16UNL     H0 4798   0.774   4.403   2.550 -0.7822 -1.4809 -0.4056
   16UNL     H1 4799   0.726   4.163   2.672 -0.1124 -0.3461 -0.9845
   16UNL     C2 4800   0.775   4.388   2.657 -0.7710 -0.5145 -0.2581
   16UNL     C3 4801   0.748   4.260   2.715  0.3841 -0.8456 -0.0913
   16UNL     C4 4802   0.759   4.428   2.852  1.1166 -0.1619 -0.7481
   16UNL     C5 4803   0.778   4.510   2.983 -0.2410 -0.3068 -0.3399
   16UNL     N6 4804   0.768   4.490   2.738  0.2995  0.2323  0.5904
   16UNL     N7 4805   0.739   4.289   2.848  0.1059  0.5751 -0.1790
   16UNL     H8 4806   0.678   4.525   3.027  0.2690  0.5191  0.5678
   16UNL     H9 4807   0.821   4.610   2.974 -0.4521 -0.2111 -0.2873
   16UNL    H10 4808   0.834   4.458   3.061 -0.1247 -0.9054 -0.8102
   17UNL     H0 4809   0.781   4.868   2.857 -0.1645 -1.3635 -0.2731
   17UNL     H1 4810   0.987   4.961   3.016  0.0075 -0.7287  0.5834
   17UNL     C2 4811   0.886   4.843   2.855  0.4793  1.1406 -0.4863
   17UNL     C3 4812   0.992   4.889   2.936 -0.3876  0.1236 -0.2282
   17UNL     C4 4813   1.052   4.742   2.802 -0.2061 -0.1830  0.1458
   17UNL     C5 4814   1.138   4.643   2.726 -0.2800 -0.3156  0.1793
   17UNL     N6 4815   0.922   4.745   2.779  0.4625 -0.3037  0.0056
   17UNL     N7 4816   1.103   4.831   2.893  0.1479  0.2826  0.4963
   17UNL     H8 4817   1.099   4.631   2.624  1.0004  1.1389 -0.5201
   17UNL     H9 4818   1.129   4.542   2.768  2.8993 -2.9508 -4.4470
   17UNL    H10 4819   1.243   4.672   2.716 -0.6162  0.5580 -1.1243
   18UNL     H0 4820   5.357   4.257   3.401  0.2758  2.1364 -1.1455
   18UNL     H1 4821   5.120   4.234   3.261 -0.9599 -0.7043 -1.9646
   18UNL     C2 4822   5.344   4.229   3.297 -0.4144 -0.5298 -0.4070
   18UNL     C3 4823   5.222   4.219   3.228 -0.3978 -0.8036 -0.2950
   18UNL     C4 4824   5.388   4.209   3.105  0.1578  0.2100  0.2818
   18UNL     C5 4825   5.473   4.191   2.982  0.3334 -1.0454  0.1511
   18UNL     N6 4826   5.450   4.222   3.222 -0.5865 -0.1609  0.7036
   18UNL     N7 4827   5.251   4.198   3.102  0.0159 -0.4052 -0.6108
   18UNL     H8 4828   5.540   4.272   2.950  0.7976 -1.9121 -1.1356
   18UNL     H9 4829   5.405   4.183   2.896  1.0180 -0.3474 -0.4770
   18UNL    H10 4830   5.529   4.098   2.982  1.9562 -0.1257  1.5572
    1Co      Co 4831   0.239   3.469   4.178  0.0059 -0.0570  0.4035
    2Co      Co 4832   5.147   4.149   4.189  0.4142 -0.3626  0.0449
    3Co      Co 4833   5.635   3.301   4.490 -0.1980 -0.3228 -0.2311
    4Co      Co 4834   5.638   4.319   3.878  0.2892  0.1127 -0.1100
    5Co      Co 4835   5.137   3.606   4.495 -0.4430 -0.1010  0.1925
    6Co      Co 4836   0.257   3.975   3.884 -0.0110  0.2231 -0.2039
    7UNL     H0 4837   5.319   3.681   4.285 -0.2895 -0.8358  0.4229
    7UNL     H1 4838   5.362   3.940   4.188 -0.2110  1.6828  1.1277
    7UNL     C2 4839   5.250   3.763   4.297  0.4595 -0.1339 -0.0372
    7UNL     C3 4840   5.277   3.899   4.242 -0.4624  0.8036  0.0999
    7UNL     C4 4841   5.106   3.889   4.357  0.2704 -0.0463 -0.4425
    7UNL     C5 4842   4.983   3.927   4.435 -0.3382  0.1519  0.0737
    7UNL     N6 4843   5.152   3.763   4.378  0.7707 -0.5060 -0.2259
    7UNL     N7 4844   5.181   3.982   4.285  0.3501 -0.6508 -0.5862
    7UNL     H8 4845   4.966   4.035   4.447 -0.2186  0.1378  0.3640
    7UNL     H9 4846   4.984   3.892   4.538  1.6414  1.9323  0.7406
    7UNL    H10 4847   4.887   3.888   4.399 -0.1243 -1.7944  1.4596
    8UNL     H0 4848   5.710   4.502   3.717 -0.0236 -1.9573  1.6925
    8UNL     H1 4849   5.720   4.506   3.429 -0.9676 -0.2452 -0.5600
    8UNL     C2 4850   5.670   4.433   3.644  0.5499  0.2120 -0.8596
    8UNL     C3 4851   5.673   4.444   3.504  0.5774  0.2448  0.8895
    8UNL     C4 4852   5.583   4.274   3.574  0.0148  0.0371  0.4486
    8UNL     C5 4853   5.547   4.135   3.580  0.2190  0.2485 -0.1902
    8UNL     N6 4854   5.602   4.333   3.686 -0.2048  0.3165 -0.2956
    8UNL     N7 4855   5.607   4.335   3.455 -0.1719  0.5723  0.0657
    8UNL     H8 4856   5.589   4.084   3.668 -1.3704 -1.6017 -0.4461
    8UNL     H9 4857   5.586   4.084   3.491  0.3049  1.5626 -0.9243
    8UNL    H10 4858   5.440   4.114   3.587 -0.3895  2.8577 -0.6305
    9UNL     H0 4859   5.211   4.186   4.453  2.5077  0.6986  0.4585
    9UNL     H1 4860   5.170   4.386   4.618  2.9756  2.3055  0.5001
    9UNL     C2 4861   5.175   4.284   4.422 -0.4175 -0.1922  0.7227
    9UNL     C3 4862   5.157   4.388   4.510 -0.3974  0.0863  0.7135
    9UNL     C4 4863   5.129   4.445   4.313 -0.0830  0.6205  0.1477
    9UNL     C5 4864   5.128   4.524   4.187 -0.7617 -0.2225  0.1919
    9UNL     N6 4865   5.156   4.313   4.295  0.5300  0.1980  0.0429
    9UNL     N7 4866   5.135   4.497   4.438 -0.5549  0.3527  0.1773
    9UNL     H8 4867   5.224   4.520   4.134 -1.0803 -2.0364 -0.2917
    9UNL     H9 4868   5.100   4.630   4.189 -0.5007 -0.0164 -2.7939
    9UNL    H10 4869   5.066   4.465   4.119 -2.4941  1.3465  0.3348
   10UNL     H0 4870   5.373   3.184   4.384 -1.2623  0.3267  1.1546
   10UNL     H1 4871   5.140   3.308   4.415  1.5169 -1.8501  0.5475
   10UNL     C2 4872   5.368   3.291   4.403 -0.0303  0.4579  0.8655
   10UNL     C3 4873   5.240   3.347   4.426  0.8009  0.5297 -0.8679
   10UNL     C4 4874   5.400   3.480   4.464  0.3788 -0.0817 -0.7067
   10UNL     C5 4875   5.469   3.596   4.536  0.0282 -0.3440 -0.2698
   10UNL     N6 4876   5.468   3.369   4.445 -0.7381  0.4112 -0.4658
   10UNL     N7 4877   5.263   3.474   4.458 -0.3094 -0.2661  0.3282
   10UNL     H8 4878   5.430   3.693   4.503 -2.2550 -1.3267 -0.6725
   10UNL     H9 4879   5.575   3.587   4.510  1.1008 -0.7181  3.5733
   10UNL    H10 4880   5.457   3.592   4.645  1.9097 -0.9075 -0.0509
   11UNL     H0 4881   5.157   4.229   3.920 -0.7850  0.0761 -0.4996
   11UNL     H1 4882   5.370   4.261   3.764 -0.4107  1.2606  0.5034
   11UNL     C2 4883   5.258   4.222   3.959 -0.9178 -0.2156 -0.2018
   11UNL     C3 4884   5.368   4.246   3.872 -0.3052  0.3820  0.3881
   11UNL     C4 4885   5.420   4.224   4.070  0.2345  0.4092 -0.1183
   11UNL     C5 4886   5.499   4.231   4.198 -0.0133  0.4655 -0.4187
   11UNL     N6 4887   5.288   4.194   4.081  0.3752 -0.2866  0.9298
   11UNL     N7 4888   5.476   4.248   3.945 -0.4406  0.0075 -0.5881
   11UNL     H8 4889   5.530   4.330   4.232  0.7500  0.1947 -0.3150
   11UNL     H9 4890   5.591   4.171   4.193  0.1334  0.2167  2.8502
   11UNL    H10 4891   5.440   4.193   4.282 -1.2281 -0.3047 -1.5809
   12UNL     H0 4892   5.822   3.410   4.653 -0.2102  1.6086  0.9923
   12UNL     H1 4893   5.820   3.400   4.946  0.2127 -0.0265 -0.1410
   12UNL     C2 4894   5.753   3.370   4.727 -0.1369 -0.8552 -0.1461
   12UNL     C3 4895   5.749   3.367   4.871  0.2059 -0.5723  0.1032
   12UNL     C4 4896   5.584   3.275   4.790  0.6263 -0.3182 -0.0831
   12UNL     C5 4897   5.458   3.199   4.772 -0.1839 -0.0975  0.5847
   12UNL     N6 4898   5.642   3.317   4.679 -0.8669  0.0214 -0.6676
   12UNL     N7 4899   5.642   3.303   4.911 -0.3014  0.6028  0.4399
   12UNL     H8 4900   5.475   3.099   4.731 -2.5590 -1.2952  2.2935
   12UNL     H9 4901   5.391   3.255   4.706 -1.8426 -2.8743 -0.2197
   12UNL    H10 4902   5.400   3.192   4.865 -1.4506  2.0143  0.0435
   13UNL     H0 4903   0.419   3.032   4.045 -0.5077 -0.3700 -0.0575
   13UNL     H1 4904   0.398   3.239   4.228 -1.2737  1.0658  0.5477
   13UNL     C2 4905   0.355   3.119   4.041  0.2969  0.2129 -0.4258
   13UNL     C3 4906   0.352   3.226   4.131  0.3174 -0.0741 -0.1200
   13UNL     C4 4907   0.194   3.226   3.998  0.7751  0.1757  0.1286
   13UNL     C5 4908   0.074   3.265   3.918 -0.5709  0.0566 -0.0191
   13UNL     N6 4909   0.255   3.115   3.957 -0.5389 -0.0009 -0.6016
   13UNL     N7 4910   0.242   3.295   4.100  0.2752 -0.5395  0.3523
   13UNL     H8 4911   0.048   3.181   3.853  0.4528  0.2019 -0.6300
   13UNL     H9 4912   0.098   3.350   3.852  0.3467  0.1031  0.3535
   13UNL    H10 4913  -0.020   3.278   3.973  0.0616  0.5926  0.9789
   14UNL     H0 4914   5.627   3.520   4.265 -1.0386  1.6249  2.1915
   14UNL     H1 4915   5.867   3.639   4.181 -1.4616  2.3240  1.9897
   14UNL     C2 4916   5.728   3.492   4.289 -0.7540  0.3900 -0.1206
   14UNL     C3 4917   5.844   3.549   4.236 -0.3855  0.6025 -0.1879
   14UNL     C4 4918   5.887   3.388   4.354  0.3029  0.0924  0.1524
   14UNL     C5 4919   5.960   3.271   4.420 -0.4638  0.2814  0.2232
   14UNL     N6 4920   5.757   3.398   4.377  0.3911  0.5119 -0.3134
   14UNL     N7 4921   5.948   3.479   4.271 -0.0395  0.2107  0.2413
   14UNL     H8 4922   6.049   3.256   4.358 -1.6886 -0.8763 -1.3575
   14UNL     H9 4923   5.995   3.290   4.522 -0.8042  1.2272  0.1789
   14UNL    H10 4924   5.897   3.181   4.429 -1.2999  0.6806 -1.3394
   15UNL     H0 4925   5.657   4.044   4.007  0.8459 -0.7972  0.9044
   15UNL     H1 4926   5.870   3.897   4.005  1.6444  1.0916  1.9654
   15UNL     C2 4927   5.749   4.079   3.963  0.0388  0.2909  0.0076
   15UNL     C3 4928   5.858   3.995   3.960 -0.0703  0.0414 -0.0227
   15UNL     C4 4929   5.896   4.174   3.866  0.3862 -0.7193  0.0806
   15UNL     C5 4930   5.974   4.286   3.793  0.4220 -0.6634  0.0590
   15UNL     N6 4931   5.770   4.191   3.896  0.1850 -0.6015  0.0042
   15UNL     N7 4932   5.960   4.062   3.904 -0.2382 -0.3634  0.1629
   15UNL     H8 4933   6.016   4.235   3.705 -2.0662 -1.6906 -0.6358
   15UNL     H9 4934   6.063   4.305   3.854  0.7602 -1.0127 -0.3150
   15UNL    H10 4935   5.913   4.374   3.772  0.5976 -0.3396  0.8513
   16UNL     H0 4936   0.261   3.690   3.748 -2.0628  0.3523  0.1276
   16UNL     H1 4937   0.284   3.474   3.893 -0.4997  0.1373 -0.2127
   16UNL     C2 4938   0.242   3.688   3.854 -0.7025 -0.2046  0.3795
   16UNL     C3 4939   0.262   3.571   3.934  0.1515  0.2090 -0.0202
   16UNL     C4 4940   0.231   3.738   4.045 -0.1057 -1.1113 -0.8059
   16UNL     C5 4941   0.225   3.822   4.160 -0.0760 -1.2839 -0.3360
   16UNL     N6 4942   0.231   3.797   3.929  0.3893  0.1470  1.1863
   16UNL     N7 4943   0.244   3.607   4.054 -0.4257  0.3867  0.2991
   16UNL     H8 4944   0.147   3.899   4.154  2.6289  1.7104 -0.1538
   16UNL     H9 4945   0.321   3.868   4.184 -1.1364  0.4209  0.8569
   16UNL    H10 4946   0.206   3.761   4.249  0.7453 -2.4902 -0.9652
   17UNL     H0 4947   0.275   4.190   4.054  1.0448  1.4202  0.4240
   17UNL     H1 4948   0.497   4.276   4.205  3.1043 -0.3776  0.1552
   17UNL     C2 4949   0.379   4.159   4.045  0.6748  0.0669  0.6026
   17UNL     C3 4950   0.482   4.204   4.126 -0.0607 -0.2137  0.4604
   17UNL     C4 4951   0.536   4.040   4.015  0.6256 -0.1697 -0.8744
   17UNL     C5 4952   0.607   3.909   3.989  0.4293 -0.0951  0.1913
   17UNL     N6 4953   0.405   4.045   3.982 -0.6787 -0.0793 -0.4752
   17UNL     N7 4954   0.587   4.126   4.109 -0.1841 -0.5512 -0.1612
   17UNL     H8 4955   0.712   3.928   3.960  0.8206 -0.7160  1.1439
   17UNL     H9 4956   0.556   3.854   3.909 -0.8098 -0.0129  0.9048
   17UNL    H10 4957   0.626   3.854   4.082  3.2157 -0.7247 -0.6393
   18UNL     H0 4958   4.890   3.540   4.614  2.4709  2.0615 -0.7096
   18UNL     H1 4959   4.659   3.468   4.475 -0.1367 -0.8358 -0.7643
   18UNL     C2 4960   4.879   3.518   4.509 -0.1802 -0.4245 -0.0539
   18UNL     C3 4961   4.762   3.482   4.445  0.0420 -0.0202  0.1902
   18UNL     C4 4962   4.918   3.520   4.318  0.0368  1.1727 -0.7880
   18UNL     C5 4963   4.999   3.541   4.191  0.1674 -0.7019 -0.1644
   18UNL     N6 4964   4.973   3.551   4.431 -0.1767 -0.0875  0.3452
   18UNL     N7 4965   4.786   3.488   4.313  0.6462 -0.2160 -0.1300
   18UNL     H8 4966   5.090   3.480   4.180  0.1023 -0.9898  0.8067
   18UNL     H9 4967   5.038   3.642   4.175  1.5578 -1.3346 -0.9848
   18UNL    H10 4968   4.933   3.521   4.106 -0.6831 -2.4063  0.8430
    1Co      Co 4969   3.177   1.398   0.602  0.3826 -0.1226  0.3807
    2Co      Co 4970   2.202   2.090   0.608 -0.2415  0.1150 -0.2655
    3Co      Co 4971   2.684   1.209   0.914  0.2120  0.1579  0.1872
    4Co      Co 4972   2.692   2.274   0.296 -0.1998  0.1962 -0.2763
    5Co      Co 4973   2.193   1.573   0.899  0.0867 -0.0066 -0.1682
    6Co      Co 4974   3.182   1.922   0.327 -0.1505  0.2573 -0.0043
    7UNL     H0 4975   2.391   1.661   0.741 -0.7407 -1.0964 -0.0749
    7UNL     H1 4976   2.434   1.911   0.642  2.2444 -1.4916  3.0993
    7UNL     C2 4977   2.317   1.740   0.741 -0.3904 -0.7655 -0.0167
    7UNL     C3 4978   2.344   1.869   0.685  0.2138  0.3467  0.8336
    7UNL     C4 4979   2.160   1.854   0.787 -0.0132 -0.1616 -0.4670
    7UNL     C5 4980   2.014   1.878   0.833 -0.0059 -0.3405  0.4571
    7UNL     N6 4981   2.200   1.730   0.796  0.6829 -0.5992  0.0683
    7UNL     N7 4982   2.235   1.939   0.711  0.7889  0.1505  1.4028
    7UNL     H8 4983   1.941   1.809   0.788  1.8826 -2.6313  0.7255
    7UNL     H9 4984   1.979   1.980   0.815 -1.2024 -0.6078  1.1172
    7UNL    H10 4985   2.006   1.868   0.942  1.4204  1.2962  0.7480
    8UNL     H0 4986   2.707   2.474   0.133 -0.3956 -0.1074 -0.1658
    8UNL     H1 4987   2.735   2.465  -0.156  1.3542  0.5449  0.7788
    8UNL     C2 4988   2.698   2.390   0.065 -0.3981 -0.3265  0.1048
    8UNL     C3 4989   2.724   2.389  -0.079 -0.2691  0.3420  0.3895
    8UNL     C4 4990   2.697   2.200  -0.001  0.0142  0.0915  0.1166
    8UNL     C5 4991   2.684   2.053  -0.007  0.2793  0.5932  0.0278
    8UNL     N6 4992   2.675   2.268   0.110 -0.1888  0.4737 -0.4499
    8UNL     N7 4993   2.706   2.265  -0.117 -0.0210  0.3313  0.5592
    8UNL     H8 4994   2.783   2.006   0.000  0.8774  1.8320  0.0747
    8UNL     H9 4995   2.633   2.016  -0.097  0.5785 -1.8148  0.7794
    8UNL    H10 4996   2.617   2.017   0.071 -1.2651  0.6480 -1.2312
    9UNL     H0 4997   2.154   2.140   0.875 -0.3720  0.5113  1.8660
    9UNL     H1 4998   2.173   2.362   1.015  1.2427  3.1229 -0.2332
    9UNL     C2 4999   2.164   2.238   0.829 -0.3781 -0.5554 -0.5066
    9UNL     C3 5000   2.172   2.353   0.908 -0.7921 -0.1137 -0.0865
    9UNL     C4 5001   2.211   2.380   0.713  0.0039 -0.7000 -0.1247
    9UNL     C5 5002   2.224   2.453   0.584  0.0214  0.4329 -0.7209
    9UNL     N6 5003   2.194   2.250   0.703  0.1159 -0.0436  0.4736
    9UNL     N7 5004   2.205   2.452   0.828  0.1899  0.4053  0.9337
    9UNL     H8 5005   2.316   2.426   0.531 -0.1164 -1.0331 -0.2677
    9UNL     H9 5006   2.216   2.561   0.603 -1.6327 -0.0609  1.9193
    9UNL    H10 5007   2.140   2.425   0.519  0.6864  0.3160 -1.5366
   10UNL     H0 5008   2.421   1.141   0.801 -1.0493  0.2305 -0.1031
   10UNL     H1 5009   2.197   1.283   0.824 -0.2540 -0.2415  3.2946
   10UNL     C2 5010   2.418   1.244   0.835  1.0406  0.2320  0.1982
   10UNL     C3 5011   2.297   1.317   0.845  0.2097  0.3691  0.5234
   10UNL     C4 5012   2.460   1.422   0.917  0.3826 -0.2672 -0.1083
   10UNL     C5 5013   2.534   1.517   1.002 -0.2941 -0.6052  0.5818
   10UNL     N6 5014   2.519   1.310   0.882 -0.3621 -0.3321 -0.4580
   10UNL     N7 5015   2.323   1.435   0.901 -0.2781 -0.1895  0.1873
   10UNL     H8 5016   2.602   1.580   0.943 -0.0490 -0.5938  0.8705
   10UNL     H9 5017   2.577   1.472   1.092  1.7053  0.8716  0.4223
   10UNL    H10 5018   2.468   1.593   1.047  1.4050  0.8471  0.7659
   11UNL     H0 5019   2.211   2.128   0.312 -0.3219 -1.8661  0.5047
   11UNL     H1 5020   2.443   2.191   0.170 -2.4689 -0.2312  0.1044
   11UNL     C2 5021   2.313   2.135   0.347 -0.4285 -0.1955  0.5916
   11UNL     C3 5022   2.435   2.172   0.276 -0.8452  0.1965  0.3268
   11UNL     C4 5023   2.457   2.176   0.483  0.1897 -0.6878  0.2139
   11UNL     C5 5024   2.514   2.218   0.619 -0.6319  0.7095  0.0632
   11UNL     N6 5025   2.328   2.134   0.476  0.3670  0.3484  0.4000
   11UNL     N7 5026   2.527   2.202   0.369  0.2704  0.0104  0.4143
   11UNL     H8 5027   2.515   2.327   0.627 -1.3687  0.5997  2.0566
   11UNL     H9 5028   2.618   2.183   0.621 -0.2187  1.7689 -1.0973
   11UNL    H10 5029   2.446   2.172   0.692  0.3540 -1.5516 -0.3732
   12UNL     H0 5030   2.874   1.321   1.059  0.1897  0.0718  0.9516
   12UNL     H1 5031   2.903   1.322   1.343  0.6010 -0.9352  0.4969
   12UNL     C2 5032   2.806   1.280   1.133 -0.4059 -0.2609  0.2282
   12UNL     C3 5033   2.830   1.283   1.274  0.0808  0.3231  0.3021
   12UNL     C4 5034   2.663   1.174   1.218 -0.4816 -0.1210  0.2455
   12UNL     C5 5035   2.528   1.120   1.232  0.4427  0.2771 -0.2377
   12UNL     N6 5036   2.697   1.216   1.097 -0.1066 -0.2715  0.3759
   12UNL     N7 5037   2.733   1.216   1.330 -1.2316 -0.0187 -0.4858
   12UNL     H8 5038   2.452   1.191   1.266  0.4392 -0.2529  0.9016
   12UNL     H9 5039   2.528   1.032   1.298 -0.3037 -0.3282 -1.0132
   12UNL    H10 5040   2.496   1.085   1.133 -0.2608  0.1921  0.0120
   13UNL     H0 5041   3.394   0.986   0.401 -0.9989  0.0056 -0.6235
   13UNL     H1 5042   3.422   1.221   0.559 -0.3398  0.8905 -0.8724
   13UNL     C2 5043   3.322   1.061   0.431 -0.1590  0.4486  0.3366
   13UNL     C3 5044   3.336   1.171   0.517  0.3033 -1.0581 -0.0153
   13UNL     C4 5045   3.154   1.155   0.422  0.0393  0.2837  0.3711
   13UNL     C5 5046   3.018   1.199   0.373 -0.1082 -0.2421  0.4065
   13UNL     N6 5047   3.210   1.051   0.363  1.2692  0.0254 -0.0971
   13UNL     N7 5048   3.220   1.234   0.512  0.0293  0.0783  0.5430
   13UNL     H8 5049   2.983   1.143   0.285  0.2715 -1.7482  1.1787
   13UNL     H9 5050   3.013   1.304   0.344  1.1113 -0.2308  0.2115
   13UNL    H10 5051   2.941   1.186   0.450  0.2619 -0.9144  0.6682
   14UNL     H0 5052   2.691   1.393   0.717 -0.8290 -1.1770  0.3966
   14UNL     H1 5053   2.886   1.531   0.611 -0.7055  0.0051  0.4316
   14UNL     C2 5054   2.796   1.369   0.725 -0.4058  0.5846  0.5388
   14UNL     C3 5055   2.900   1.441   0.670 -0.0709 -0.3022 -0.1733
   14UNL     C4 5056   2.959   1.275   0.778 -0.7463  0.3658 -0.1286
   14UNL     C5 5057   3.052   1.179   0.846  0.0751  0.8446 -0.1876
   14UNL     N6 5058   2.831   1.266   0.803  0.0674  0.2025  0.1676
   14UNL     N7 5059   3.009   1.376   0.694  0.1763 -0.3943  0.1076
   14UNL     H8 5060   3.158   1.200   0.826  0.8373  0.2058  2.6838
   14UNL     H9 5061   3.041   1.187   0.955 -1.1186 -2.1918  0.0188
   14UNL    H10 5062   3.041   1.076   0.811  0.3467  0.5663  0.5300
   15UNL     H0 5063   2.710   1.989   0.359 -0.6862  1.0230 -3.8609
   15UNL     H1 5064   2.941   1.856   0.441  0.0447  0.7723 -0.1153
   15UNL     C2 5065   2.811   2.025   0.368 -0.2412 -0.6227 -0.5188
   15UNL     C3 5066   2.925   1.958   0.408 -0.0053  0.5786 -0.7051
   15UNL     C4 5067   2.966   2.144   0.325 -0.1680  0.0916 -0.2310
   15UNL     C5 5068   3.037   2.252   0.242  0.5588  0.2785  0.3509
   15UNL     N6 5069   2.833   2.151   0.331 -0.5407  0.2202  0.4680
   15UNL     N7 5070   3.027   2.020   0.359  0.7985 -0.1229  0.3891
   15UNL     H8 5071   3.074   2.211   0.147 -0.7456 -0.7562  0.2705
   15UNL     H9 5072   3.130   2.279   0.294  0.3759  0.0462  0.8026
   15UNL    H10 5073   2.980   2.341   0.212  0.7457 -0.4916 -2.5393
   16UNL     H0 5074   3.245   1.674   0.203  1.8806  0.3662  1.2603
   16UNL     H1 5075   3.222   1.425   0.314 -0.6490  0.5112 -0.2272
   16UNL     C2 5076   3.206   1.652   0.301  0.0155 -0.1311  0.4558
   16UNL     C3 5077   3.198   1.522   0.355 -0.0435  0.2743  0.7185
   16UNL     C4 5078   3.151   1.666   0.491 -0.2088  0.3023 -0.1363
   16UNL     C5 5079   3.117   1.728   0.627 -0.5846 -0.0895  0.3023
   16UNL     N6 5080   3.179   1.747   0.391 -0.3625  0.1079 -0.1851
   16UNL     N7 5081   3.166   1.534   0.477 -0.2978  0.9303 -0.7163
   16UNL     H8 5082   3.082   1.830   0.610 -1.9789 -0.7303 -0.8909
   16UNL     H9 5083   3.207   1.733   0.689  0.6686  1.1855 -1.5288
   16UNL    H10 5084   3.035   1.685   0.686  1.0379  1.1500  3.7006
   17UNL     H0 5085   3.202   2.117   0.534 -0.1717  1.7461 -0.2207
   17UNL     H1 5086   3.449   2.202   0.661  1.3028 -0.9879  0.6281
   17UNL     C2 5087   3.306   2.090   0.519 -0.4312  0.2274  0.4865
   17UNL     C3 5088   3.426   2.136   0.579 -0.2485  0.5094 -0.2128
   17UNL     C4 5089   3.460   1.981   0.448  0.3990  0.1333  0.6843
   17UNL     C5 5090   3.530   1.864   0.386 -0.4645  0.1860 -0.4454
   17UNL     N6 5091   3.332   1.995   0.426 -0.0679 -0.0340  0.2024
   17UNL     N7 5092   3.526   2.055   0.541  0.8595  0.3996 -0.2152
   17UNL     H8 5093   3.524   1.778   0.453 -0.3912 -0.0984 -0.8025
   17UNL     H9 5094   3.635   1.883   0.363 -0.2284 -0.7732 -0.1767
   17UNL    H10 5095   3.479   1.832   0.294 -1.1805 -0.2293  0.0899
   18UNL     H0 5096   1.921   1.563   0.987 -0.2575 -1.9581  0.4879
   18UNL     H1 5097   1.709   1.447   0.853 -0.5870 -0.3040 -0.4261
   18UNL     C2 5098   1.921   1.527   0.884 -0.2902 -0.5298 -0.0240
   18UNL     C3 5099   1.808   1.474   0.819 -0.5087 -0.0436  0.0112
   18UNL     C4 5100   1.979   1.478   0.703 -0.6344 -0.6434  0.5090
   18UNL     C5 5101   2.069   1.502   0.575  0.9163  0.2553  0.0352
   18UNL     N6 5102   2.035   1.509   0.821 -0.1025 -0.2692  0.6113
   18UNL     N7 5103   1.849   1.432   0.703  0.4966 -0.0138  0.2115
   18UNL     H8 5104   2.125   1.410   0.551 -0.1114 -0.2487 -0.4685
   18UNL     H9 5105   2.143   1.583   0.567  1.4249 -0.3413 -2.2106
   18UNL    H10 5106   2.007   1.527   0.488 -0.2290  0.0191  0.7737
    1Co      Co 5107   2.695   0.680   1.795  0.1447 -0.0698  0.2267
    2Co      Co 5108   1.746   1.355   1.788 -0.1388 -0.3594 -0.0130
    3Co      Co 5109   2.213   0.513   2.114 -0.0989  0.1398 -0.2144
    4Co      Co 5110   2.212   1.591   1.482 -0.2975 -0.2040  0.0488
    5Co      Co 5111   1.717   0.843   2.082 -0.0834  0.4236 -0.0529
    6Co      Co 5112   2.698   1.221   1.516 -0.1411  0.0767  0.1795
    7UNL     H0 5113   1.941   0.912   1.913  0.7467  1.9001  0.1675
    7UNL     H1 5114   1.952   1.127   1.751  1.0366  1.8096  1.5204
    7UNL     C2 5115   1.869   0.992   1.912 -0.9984  0.3980  0.1372
    7UNL     C3 5116   1.877   1.103   1.825  0.1907  0.5418  0.2991
    7UNL     C4 5117   1.710   1.107   1.944  0.7435 -0.3802 -0.1548
    7UNL     C5 5118   1.569   1.148   1.992 -0.0660  0.1175  0.8768
    7UNL     N6 5119   1.759   0.990   1.981  0.6167  0.0353 -0.3233
    7UNL     N7 5120   1.779   1.182   1.851 -0.1071 -0.3626 -0.3431
    7UNL     H8 5121   1.548   1.096   2.086 -1.7339 -2.3397 -0.7226
    7UNL     H9 5122   1.492   1.109   1.924  0.9390  0.5007 -0.5184
    7UNL    H10 5123   1.556   1.257   1.992 -0.2285  0.1017  0.1501
    8UNL     H0 5124   2.243   1.848   1.293 -0.5323  2.0197 -2.2804
    8UNL     H1 5125   2.266   1.813   1.035 -0.0592 -1.4911 -1.7236
    8UNL     C2 5126   2.209   1.757   1.246  0.4238  0.4596 -0.0749
    8UNL     C3 5127   2.228   1.744   1.108  0.1419  0.4337  0.3024
    8UNL     C4 5128   2.163   1.567   1.199 -0.7571  0.4893 -0.4937
    8UNL     C5 5129   2.133   1.416   1.215  0.2129 -0.5742 -0.0879
    8UNL     N6 5130   2.184   1.636   1.309  0.1413 -0.4769  0.5379
    8UNL     N7 5131   2.186   1.624   1.075 -0.5653  0.5963 -0.2777
    8UNL     H8 5132   2.191   1.370   1.296  2.6455 -0.4228 -1.6466
    8UNL     H9 5133   2.163   1.362   1.125  1.2898  0.3753 -0.3132
    8UNL    H10 5134   2.025   1.394   1.212  0.1263 -0.0106 -1.7005
    9UNL     H0 5135   1.752   1.384   2.078  1.6475 -0.3706 -1.0045
    9UNL     H1 5136   1.669   1.632   2.199 -2.7027  2.5079 -1.6942
    9UNL     C2 5137   1.742   1.484   2.038 -0.4810 -0.1914 -0.1605
    9UNL     C3 5138   1.700   1.603   2.100  1.0332 -0.1644 -0.0230
    9UNL     C4 5139   1.716   1.629   1.902  0.2348 -0.3849 -0.3368
    9UNL     C5 5140   1.740   1.698   1.762 -0.5275  0.1917 -0.3464
    9UNL     N6 5141   1.754   1.502   1.912 -0.1449 -0.6876  0.3787
    9UNL     N7 5142   1.697   1.703   2.017 -0.0374 -0.1340  0.4957
    9UNL     H8 5143   1.844   1.684   1.729 -0.4931  1.4054 -0.7860
    9UNL     H9 5144   1.724   1.806   1.764 -0.7249  0.1595 -0.1292
    9UNL    H10 5145   1.676   1.672   1.676  0.1336 -1.0722 -0.4765
   10UNL     H0 5146   1.965   0.421   2.014 -3.3845 -0.2090 -1.0340
   10UNL     H1 5147   1.739   0.569   1.994 -0.8538  2.4183 -2.2427
   10UNL     C2 5148   1.956   0.526   2.038  0.3324 -0.0738  0.3365
   10UNL     C3 5149   1.838   0.597   2.028 -0.6562 -0.4554 -0.0330
   10UNL     C4 5150   1.986   0.712   2.108  0.1258  0.1004  0.7796
   10UNL     C5 5151   2.037   0.819   2.200 -0.0719  0.4800 -0.1436
   10UNL     N6 5152   2.050   0.600   2.090 -0.1685  0.0702 -0.4990
   10UNL     N7 5153   1.850   0.719   2.065 -0.1328  0.2424 -0.1969
   10UNL     H8 5154   2.030   0.914   2.145  1.0241  0.1464 -0.9058
   10UNL     H9 5155   2.140   0.805   2.235 -0.1094  0.9976  0.1815
   10UNL    H10 5156   1.976   0.823   2.291  0.1123  0.2634 -0.0083
   11UNL     H0 5157   1.770   1.373   1.491  1.0988 -2.3369 -0.8312
   11UNL     H1 5158   1.940   1.557   1.364  0.9241 -0.8141 -0.3451
   11UNL     C2 5159   1.855   1.425   1.534 -0.4336  0.4606 -0.9676
   11UNL     C3 5160   1.938   1.523   1.467  0.0695  0.6532  0.1471
   11UNL     C4 5161   1.996   1.474   1.661  0.3697 -0.0175 -0.3391
   11UNL     C5 5162   2.089   1.452   1.780 -0.2655  0.1290 -0.5727
   11UNL     N6 5163   1.877   1.416   1.663 -1.0020 -0.2971  0.0030
   11UNL     N7 5164   2.045   1.534   1.545 -0.8117  0.0754  1.0347
   11UNL     H8 5165   2.185   1.506   1.775 -0.2381  0.0176 -1.4470
   11UNL     H9 5166   2.095   1.345   1.803 -2.0525  0.2860  0.8293
   11UNL    H10 5167   2.052   1.503   1.869  2.0324  1.2550 -0.1651
   12UNL     H0 5168   2.418   0.626   2.265 -1.4190 -1.3006 -2.0886
   12UNL     H1 5169   2.420   0.624   2.550 -0.6176  0.1656  0.1354
   12UNL     C2 5170   2.354   0.580   2.339 -0.0686  0.0310  0.0190
   12UNL     C3 5171   2.355   0.576   2.479  0.0941 -0.0624 -0.3675
   12UNL     C4 5172   2.194   0.481   2.410 -0.1866  0.7897  0.5371
   12UNL     C5 5173   2.054   0.425   2.404 -0.5868 -0.0395 -0.5254
   12UNL     N6 5174   2.258   0.505   2.297  0.2053  0.6384  0.1932
   12UNL     N7 5175   2.252   0.514   2.526  0.0321 -0.7605 -0.9049
   12UNL     H8 5176   2.058   0.318   2.428  0.0354  0.1170  0.0986
   12UNL     H9 5177   2.008   0.433   2.304 -0.5927 -1.2820 -0.6385
   12UNL    H10 5178   1.999   0.476   2.485  0.2052 -1.1508  0.7475
   13UNL     H0 5179   2.870   0.231   1.742  0.4824  0.8025  1.6087
   13UNL     H1 5180   2.862   0.471   1.864  2.9678  0.3279 -1.9596
   13UNL     C2 5181   2.802   0.309   1.710 -0.0786 -0.2808  0.0208
   13UNL     C3 5182   2.806   0.435   1.778  0.0901  0.0332 -0.0922
   13UNL     C4 5183   2.662   0.419   1.631 -0.2971 -1.1638  0.1613
   13UNL     C5 5184   2.524   0.452   1.570 -0.0361  0.2901 -0.3559
   13UNL     N6 5185   2.706   0.294   1.622  0.4467 -0.1508  0.0076
   13UNL     N7 5186   2.722   0.513   1.712  0.0903  0.3946  0.1699
   13UNL     H8 5187   2.452   0.422   1.647  1.2525 -0.0334  0.7650
   13UNL     H9 5188   2.510   0.390   1.480 -0.6091 -1.1015  0.6541
   13UNL    H10 5189   2.499   0.558   1.560  1.4712  0.9242  1.9177
   14UNL     H0 5190   2.214   0.686   1.894 -0.4731  0.7285 -0.2976
   14UNL     H1 5191   2.448   0.787   1.772  0.8629 -1.6588 -1.5627
   14UNL     C2 5192   2.318   0.667   1.913 -0.6425 -0.0758 -0.1324
   14UNL     C3 5193   2.436   0.717   1.853 -0.5357  0.0394 -0.2322
   14UNL     C4 5194   2.473   0.550   1.964 -0.3236  0.4183  0.5191
   14UNL     C5 5195   2.551   0.441   2.033 -0.3163 -1.1499 -0.1289
   14UNL     N6 5196   2.352   0.566   1.994  1.0330  0.2161 -0.6396
   14UNL     N7 5197   2.541   0.648   1.893 -0.2548 -0.3613 -0.0649
   14UNL     H8 5198   2.655   0.458   2.004 -1.1410  3.9448 -1.1253
   14UNL     H9 5199   2.530   0.432   2.140  0.5311 -0.5718  0.0907
   14UNL    H10 5200   2.524   0.343   1.992  0.1841 -1.1162 -0.5473
   15UNL     H0 5201   2.216   1.302   1.519  0.5940 -0.0623  1.8159
   15UNL     H1 5202   2.415   1.140   1.545  0.3929 -0.3662  0.6023
   15UNL     C2 5203   2.319   1.334   1.512  0.3636  0.3397 -0.6400
   15UNL     C3 5204   2.423   1.248   1.540  0.4184 -0.3868  0.2206
   15UNL     C4 5205   2.481   1.439   1.478 -0.0635 -1.1618 -0.2588
   15UNL     C5 5206   2.563   1.556   1.410 -1.1231  0.5951 -0.0117
   15UNL     N6 5207   2.347   1.457   1.487  0.6086 -0.0462  0.8158
   15UNL     N7 5208   2.531   1.318   1.509 -0.8474 -0.1389  0.0146
   15UNL     H8 5209   2.499   1.610   1.338 -0.6343  1.5510  0.2603
   15UNL     H9 5210   2.646   1.512   1.353 -1.3428 -1.7366  1.3469
   15UNL    H10 5211   2.605   1.622   1.487 -0.0511  0.9149 -0.8399
   16UNL     H0 5212   2.778   0.952   1.388 -0.6446  2.8198 -0.2387
   16UNL     H1 5213   2.758   0.702   1.531  1.7160  0.9598 -0.6942
   16UNL     C2 5214   2.732   0.930   1.483  0.1990  0.3463 -0.3474
   16UNL     C3 5215   2.734   0.805   1.553 -0.6366  0.2828  0.2244
   16UNL     C4 5216   2.675   0.967   1.665 -0.1056  0.0424 -0.1042
   16UNL     C5 5217   2.634   1.042   1.789  0.3619  0.3000  0.4581
   16UNL     N6 5218   2.692   1.035   1.552 -0.7078 -0.5081 -0.2076
   16UNL     N7 5219   2.693   0.828   1.672  0.1491 -0.0668 -0.1996
   16UNL     H8 5220   2.711   1.050   1.866  1.5910  2.2397 -0.8462
   16UNL     H9 5221   2.548   0.997   1.838  0.7739 -0.6508  0.3378
   16UNL    H10 5222   2.599   1.144   1.768  3.9902  1.4445 -0.9619
   17UNL     H0 5223   2.719   1.394   1.700 -0.2575  0.1454 -0.4424
   17UNL     H1 5224   2.925   1.500   1.837 -0.2091 -0.3631  1.0711
   17UNL     C2 5225   2.821   1.359   1.701 -0.1091  0.5644 -0.4605
   17UNL     C3 5226   2.927   1.410   1.777  0.8426  0.4267 -0.1238
   17UNL     C4 5227   2.970   1.245   1.668 -0.4230 -0.0654  0.3102
   17UNL     C5 5228   3.053   1.138   1.599 -0.1153  0.6345 -0.8018
   17UNL     N6 5229   2.850   1.260   1.617 -0.5779  0.1877  0.6205
   17UNL     N7 5230   3.030   1.343   1.748  0.6817  0.9957 -0.1997
   17UNL     H8 5231   3.134   1.178   1.536  0.0155  1.4676 -0.1253
   17UNL     H9 5232   3.000   1.059   1.544  3.2065 -2.4699  0.0611
   17UNL    H10 5233   3.110   1.083   1.675 -0.2773 -1.2674 -1.9780
   18UNL     H0 5234   1.462   0.742   2.185  1.9651  0.7948 -0.5439
   18UNL     H1 5235   1.234   0.706   2.024 -0.7742  1.1121 -2.7937
   18UNL     C2 5236   1.448   0.745   2.078 -0.5403 -0.1264 -0.3187
   18UNL     C3 5237   1.337   0.725   1.997  0.2141  0.2387  0.0205
   18UNL     C4 5238   1.505   0.765   1.889 -0.0679 -0.4217 -0.4539
   18UNL     C5 5239   1.592   0.774   1.768 -0.0278 -0.4244 -0.2992
   18UNL     N6 5240   1.559   0.779   2.012  0.3833  0.5746 -0.8309
   18UNL     N7 5241   1.370   0.742   1.875 -0.1286  0.1241  0.1661
   18UNL     H8 5242   1.672   0.699   1.775  1.6392  1.4254  2.9295
   18UNL     H9 5243   1.642   0.870   1.753  2.0852 -1.5505 -0.8163
   18UNL    H10 5244   1.540   0.750   1.675 -0.7028  0.7060 -0.2263
    1Co      Co 5245   0.236   5.526   2.996 -0.3831  0.4376  0.2941
    2Co      Co 5246   1.230   0.682   3.008  0.1077 -0.4133 -0.1525
    3Co      Co 5247   5.621   5.347   3.301 -0.3396  0.2025  0.0366
    4Co      Co 5248   1.708   0.845   2.694 -0.1671 -0.2814  0.0414
    5Co      Co 5249   1.220   0.160   3.295 -0.2737  0.3173  0.1135
    6Co      Co 5250   2.222   0.505   2.711 -0.0720  0.0929 -0.1032
    7UNL     H0 5251   1.400   0.232   3.081  1.9591  1.5832 -0.4255
    7UNL     H1 5252   1.401   0.476   2.958 -1.1278 -1.3693 -1.0790
    7UNL     C2 5253   1.345   0.321   3.107 -0.2240  0.1075  0.2808
    7UNL     C3 5254   1.345   0.447   3.046 -0.0672 -0.3399 -0.0425
    7UNL     C4 5255   1.199   0.433   3.194 -0.1647 -0.1721 -0.1114
    7UNL     C5 5256   1.074   0.464   3.268 -0.1827  0.3622 -0.0318
    7UNL     N6 5257   1.265   0.319   3.208 -0.7180  0.0597  0.1162
    7UNL     N7 5258   1.253   0.521   3.102  0.7391  0.0390 -0.6801
    7UNL     H8 5259   1.031   0.378   3.321 -2.3532  1.3965  0.0071
    7UNL     H9 5260   0.996   0.496   3.197 -1.2231  1.2011  1.4325
    7UNL    H10 5261   1.087   0.547   3.338 -1.4943 -0.8163  1.7308
    8UNL     H0 5262   1.783   1.061   2.532  0.5681 -0.0940 -1.0913
    8UNL     H1 5263   1.792   1.057   2.254 -3.5804  2.6148  1.7856
    8UNL     C2 5264   1.745   0.985   2.464 -0.9588  0.0766 -0.4628
    8UNL     C3 5265   1.754   0.983   2.323 -0.6899  0.0144  0.8308
    8UNL     C4 5266   1.688   0.796   2.397 -0.0469 -0.3648 -0.0515
    8UNL     C5 5267   1.660   0.653   2.411  0.5271  0.1915  0.8936
    8UNL     N6 5268   1.694   0.871   2.507  0.1430  0.4819  0.0617
    8UNL     N7 5269   1.716   0.866   2.276 -0.2201 -0.0376  0.0603
    8UNL     H8 5270   1.750   0.594   2.431  1.0370  0.9372  0.8637
    8UNL     H9 5271   1.630   0.603   2.318  0.4072 -1.6059  1.8682
    8UNL    H10 5272   1.583   0.627   2.485  1.7064 -0.0179  2.0902
    9UNL     H0 5273   1.276   0.715   3.287  0.0209 -0.9317 -0.2559
    9UNL     H1 5274   1.278   0.945   3.432 -1.8628 -0.6491  0.5989
    9UNL     C2 5275   1.255   0.813   3.246  0.3426 -0.8276 -0.1736
    9UNL     C3 5276   1.248   0.930   3.330  0.2435  0.4172 -0.2452
    9UNL     C4 5277   1.200   0.959   3.127  0.5685 -0.5503  0.5168
    9UNL     C5 5278   1.184   1.021   2.990  0.4584  0.3657  0.7582
    9UNL     N6 5279   1.217   0.831   3.124  0.3008 -0.1503 -0.0744
    9UNL     N7 5280   1.213   1.025   3.242 -0.3262  0.0899  0.2953
    9UNL     H8 5281   1.134   1.118   2.987  0.2658  0.2866 -2.3271
    9UNL     H9 5282   1.134   0.955   2.917  0.8798  0.6119  0.2434
    9UNL    H10 5283   1.282   1.046   2.947 -0.0293  0.9067 -0.0536
   10UNL     H0 5284   5.326   5.243   3.274  1.4984 -0.2739 -0.3632
   10UNL     H1 5285   5.115   5.413   3.252 -0.1489  1.1207  0.4452
   10UNL     C2 5286   5.331   5.351   3.268  0.0493 -0.1522  0.1296
   10UNL     C3 5287   5.219   5.436   3.269  0.0626  0.2716  0.3260
   10UNL     C4 5288   5.392   5.540   3.285 -0.3260  0.0926 -0.2723
   10UNL     C5 5289   5.486   5.654   3.312 -0.1818 -0.0978  0.0702
   10UNL     N6 5290   5.442   5.417   3.277 -0.6431 -0.2319  0.7790
   10UNL     N7 5291   5.262   5.559   3.276 -0.7647 -0.4176  0.5677
   10UNL     H8 5292   5.547   5.625   3.399 -0.0371  0.3140  0.1095
   10UNL     H9 5293   5.430   5.745   3.336  0.8057  0.9627 -1.4619
   10UNL    H10 5294   5.552   5.695   3.235  2.0850  0.6535  2.2933
   11UNL     H0 5295   1.232   0.761   2.752 -1.1895 -1.8167  2.8780
   11UNL     H1 5296   1.432   0.792   2.574 -0.6021  0.9432 -0.6922
   11UNL     C2 5297   1.336   0.766   2.779 -0.5007  0.2226  0.2524
   11UNL     C3 5298   1.437   0.780   2.681  0.1330 -0.3657 -0.8545
   11UNL     C4 5299   1.506   0.736   2.875 -0.3953  0.4056  0.6344
   11UNL     C5 5300   1.598   0.725   2.999  1.4874 -0.2007  0.2624
   11UNL     N6 5301   1.379   0.737   2.899  0.6845 -0.1187 -0.2221
   11UNL     N7 5302   1.553   0.768   2.754  0.1688  0.5854  0.1363
   11UNL     H8 5303   1.698   0.691   2.969  1.3240 -2.3196  1.8483
   11UNL     H9 5304   1.554   0.653   3.069 -0.3224  1.5365  0.9978
   11UNL    H10 5305   1.612   0.823   3.046 -0.8543  0.6092 -0.5571
   12UNL     H0 5306   5.815   5.471   3.456  0.5123  0.3573  1.3035
   12UNL     H1 5307   5.852   5.456   3.726 -0.9997 -0.6038  1.2575
   12UNL     C2 5308   5.748   5.421   3.524  0.3235 -0.7295  0.3439
   12UNL     C3 5309   5.769   5.425   3.664  0.1065  0.2888 -0.7695
   12UNL     C4 5310   5.592   5.334   3.605  0.1835  0.8157  1.0700
   12UNL     C5 5311   5.458   5.266   3.612  0.5086 -0.6209  0.3686
   12UNL     N6 5312   5.644   5.354   3.488 -0.0054 -0.6416  0.5059
   12UNL     N7 5313   5.671   5.356   3.715 -0.4180  0.1055 -0.0334
   12UNL     H8 5314   5.466   5.160   3.640  0.4564 -1.0053 -1.0046
   12UNL     H9 5315   5.400   5.282   3.520  1.0825 -2.8823 -0.4600
   12UNL    H10 5316   5.403   5.309   3.696 -0.1706 -1.0923  0.1717
   13UNL     H0 5317   0.440   5.100   2.857 -2.2375 -2.2626 -2.2316
   13UNL     H1 5318   0.436   5.309   3.021  0.2781  1.3087  0.3376
   13UNL     C2 5319   0.359   5.170   2.860 -0.1506  0.2729  0.0213
   13UNL     C3 5320   0.363   5.283   2.944  0.7441 -0.4194  0.4459
   13UNL     C4 5321   0.204   5.278   2.812  0.2390  0.0830  0.5166
   13UNL     C5 5322   0.070   5.325   2.744 -0.1453  0.1388  0.4215
   13UNL     N6 5323   0.251   5.165   2.781 -0.7713  0.0036  0.4528
   13UNL     N7 5324   0.256   5.357   2.910  0.2961  0.3041  0.5800
   13UNL     H8 5325   0.046   5.269   2.653  1.5904  0.9679 -0.5990
   13UNL     H9 5326   0.073   5.429   2.709  2.1333 -0.6863 -2.1957
   13UNL    H10 5327  -0.018   5.302   2.805 -1.3682 -1.1543 -1.6991
   14UNL     H0 5328   1.712   0.017   3.081  0.6265 -0.4146 -1.9148
   14UNL     H1 5329   1.936   0.098   2.961  2.2390 -1.8003 -1.0182
   14UNL     C2 5330   1.812  -0.019   3.102  0.3530 -0.2671 -0.2897
   14UNL     C3 5331   1.927   0.027   3.042  0.1958  0.3617  0.8018
   14UNL     C4 5332   1.967  -0.127   3.184 -0.1990 -0.9941  0.0054
   14UNL     C5 5333   2.031  -0.243   3.261  0.9869 -0.5717 -0.3577
   14UNL     N6 5334   1.836  -0.108   3.195 -0.4691 -0.3768 -0.0454
   14UNL     N7 5335   2.029  -0.044   3.090  0.2126 -0.2793 -0.2732
   14UNL     H8 5336   2.090  -0.312   3.200 -0.8259 -2.2064 -0.3299
   14UNL     H9 5337   2.098  -0.201   3.338 -2.2097 -0.5469  2.6529
   14UNL    H10 5338   1.959  -0.292   3.327  0.2866  2.6920  1.5276
   15UNL     H0 5339   1.734   0.564   2.734 -0.9405  2.6283 -0.7049
   15UNL     H1 5340   1.950   0.415   2.795 -2.3935 -0.4969 -0.9207
   15UNL     C2 5341   1.837   0.596   2.731 -0.0377 -0.0087 -0.5713
   15UNL     C3 5342   1.949   0.515   2.754  0.9423 -0.1065 -0.3378
   15UNL     C4 5343   1.993   0.710   2.699 -0.3177  0.3544 -0.0817
   15UNL     C5 5344   2.078   0.825   2.634  0.3595  0.4066 -0.7539
   15UNL     N6 5345   1.861   0.717   2.693 -0.9536 -0.5196  0.5359
   15UNL     N7 5346   2.055   0.590   2.732  0.0480 -0.0562 -0.0969
   15UNL     H8 5347   2.031   0.876   2.549 -0.6638 -1.7208 -1.5411
   15UNL     H9 5348   2.178   0.792   2.603  0.9926 -1.0149  2.4152
   15UNL    H10 5349   2.092   0.895   2.716 -0.7215  0.4693 -0.6098
   16UNL     H0 5350   2.315   0.241   2.605  0.2405  0.9712  0.3655
   16UNL     H1 5351   2.234  -0.002   2.725 -0.6670 -0.2739  1.1846
   16UNL     C2 5352   2.261   0.224   2.697 -0.3343 -0.1180 -0.1566
   16UNL     C3 5353   2.227   0.101   2.759  0.4939  0.0763  0.4238
   16UNL     C4 5354   2.188   0.266   2.879  0.2222  0.0195 -0.3555
   16UNL     C5 5355   2.158   0.351   3.000 -0.0667 -0.0353 -0.2470
   16UNL     N6 5356   2.224   0.326   2.764 -0.2898 -0.0067 -0.0141
   16UNL     N7 5357   2.183   0.128   2.878 -0.2112 -0.2122 -0.4032
   16UNL     H8 5358   2.231   0.426   3.034 -0.7272  0.9360 -0.8966
   16UNL     H9 5359   2.165   0.289   3.090 -0.9143  0.9414  0.5273
   16UNL    H10 5360   2.054   0.388   2.997  0.6958  2.2903 -2.6063
   17UNL     H0 5361   2.222   0.730   2.919  0.1150  1.9844  1.3751
   17UNL     H1 5362   2.453   0.846   3.007 -0.8577  1.5942 -1.6691
   17UNL     C2 5363   2.324   0.705   2.891 -0.6452  0.2160  0.0247
   17UNL     C3 5364   2.442   0.764   2.938 -0.3678 -0.0064  0.0620
   17UNL     C4 5365   2.484   0.601   2.814  0.3178 -0.2433  0.1113
   17UNL     C5 5366   2.558   0.497   2.732 -0.1723 -0.7287  0.1142
   17UNL     N6 5367   2.350   0.607   2.806 -0.1207  0.1659 -0.0320
   17UNL     N7 5368   2.545   0.693   2.897  0.0691  0.0704 -0.1807
   17UNL     H8 5369   2.604   0.538   2.641 -1.9219 -2.0849 -1.4647
   17UNL     H9 5370   2.502   0.409   2.697 -0.2370 -1.2086  1.3524
   17UNL    H10 5371   2.644   0.453   2.785  2.0186  0.0011 -2.5776
   18UNL     H0 5372   0.961   0.100   3.420 -0.8433 -1.9262  0.9658
   18UNL     H1 5373   0.724   0.051   3.269 -0.7595  0.7455 -1.7079
   18UNL     C2 5374   0.949   0.094   3.312 -0.1222 -0.0854  0.7358
   18UNL     C3 5375   0.829   0.057   3.243 -0.0136 -0.4129  0.7185
   18UNL     C4 5376   1.000   0.073   3.119  0.4082 -0.1489  0.8017
   18UNL     C5 5377   1.083   0.051   2.994  0.3047 -0.3248 -0.7181
   18UNL     N6 5378   1.057   0.102   3.236  0.8386 -0.2797 -0.7288
   18UNL     N7 5379   0.870   0.032   3.121  0.1896  0.0971  1.0109
   18UNL     H8 5380   1.069  -0.050   2.952 -1.1516 -1.0321  1.3078
   18UNL     H9 5381   1.189   0.074   3.008  0.0371  0.3117  0.3543
   18UNL    H10 5382   1.053   0.117   2.912 -0.8674 -2.1283 -1.8246
    1Co      Co 5383   5.616   4.825   4.200  0.0664  0.2167  0.1614
    2Co      Co 5384   4.663   5.525   4.202 -0.0427 -0.2330  0.2444
    3Co      Co 5385   5.149   4.666   4.517 -0.0754 -0.5010  0.3677
    4Co      Co 5386   1.229   0.158   3.906 -0.1485 -0.0508  0.3234
    5Co      Co 5387   4.642   5.001   4.498  0.1198  0.0407 -0.3107
    6Co      Co 5388   5.626   5.342   3.902 -0.0662  0.3823 -0.1392
    7UNL     H0 5389   4.878   5.104   4.335  0.2738  0.3953 -0.9774
    7UNL     H1 5390   4.869   5.331   4.180 -0.7260  1.5447  0.8296
    7UNL     C2 5391   4.798   5.178   4.333 -0.2596 -0.1609 -0.4786
    7UNL     C3 5392   4.799   5.290   4.251 -0.2348 -0.5975  0.1600
    7UNL     C4 5393   4.622   5.272   4.361 -0.4201  0.5117 -0.2218
    7UNL     C5 5394   4.476   5.301   4.400 -0.2263 -0.2347 -0.1356
    7UNL     N6 5395   4.682   5.162   4.400 -0.0941 -0.8889  0.3478
    7UNL     N7 5396   4.685   5.357   4.273  0.2479 -0.0855 -0.9415
    7UNL     H8 5397   4.438   5.237   4.481 -1.8401  1.6771  0.7159
    7UNL     H9 5398   4.415   5.296   4.309 -1.2152  0.3191  0.4690
    7UNL    H10 5399   4.469   5.401   4.444  0.2911 -1.0525  1.9237
    8UNL     H0 5400   1.247   0.403   3.741 -2.5490  0.7132 -1.1081
    8UNL     H1 5401   1.249   0.417   3.460 -0.2427  0.2128 -0.0103
    8UNL     C2 5402   1.243   0.321   3.670 -0.1804 -0.0642 -0.4266
    8UNL     C3 5403   1.240   0.335   3.530 -0.2458  0.2035 -0.0214
    8UNL     C4 5404   1.217   0.135   3.603  0.3411  0.5145 -0.4955
    8UNL     C5 5405   1.219  -0.013   3.608 -0.2686  0.7771  0.5661
    8UNL     N6 5406   1.236   0.199   3.714  0.1136 -0.0149  0.4469
    8UNL     N7 5407   1.233   0.207   3.485  0.4229 -0.1807 -0.6138
    8UNL     H8 5408   1.252  -0.055   3.704 -1.7262  0.7960  1.0888
    8UNL     H9 5409   1.301  -0.045   3.542 -0.9498 -2.0188  0.9437
    8UNL    H10 5410   1.120  -0.042   3.572 -1.6548  1.0215  3.8294
    9UNL     H0 5411   0.789   0.025   4.443 -0.0563 -0.4000  1.0235
    9UNL     H1 5412   0.772   0.259   4.602  0.9141  1.0344 -1.0995
    9UNL     C2 5413   0.759   0.125   4.414  0.3277 -0.4426  0.4690
    9UNL     C3 5414   0.758   0.244   4.496 -0.2347 -0.0041 -0.8129
    9UNL     C4 5415   0.712   0.282   4.302  0.0749  0.6308  0.1383
    9UNL     C5 5416   0.708   0.361   4.178  0.2951 -0.0943 -0.0905
    9UNL     N6 5417   0.724   0.148   4.295  0.3761  0.3348 -0.1128
    9UNL     N7 5418   0.727   0.346   4.421 -0.3923  0.0505 -0.3364
    9UNL     H8 5419   0.707   0.299   4.088 -0.9954  0.4372 -0.4609
    9UNL     H9 5420   0.797   0.423   4.164  0.8110 -0.6284  0.6629
    9UNL    H10 5421   0.614   0.417   4.171 -0.7720 -1.8353 -0.3112
   10UNL     H0 5422   4.894   4.576   4.399  1.1365 -0.1785  1.7660
   10UNL     H1 5423   4.671   4.750   4.362  0.6179  1.8975 -0.3063
   10UNL     C2 5424   4.877   4.678   4.430 -0.8536  0.0468  0.1476
   10UNL     C3 5425   4.768   4.760   4.408  0.9522 -1.0962 -0.1729
   10UNL     C4 5426   4.905   4.849   4.527  0.0668 -0.6123 -0.1729
   10UNL     C5 5427   4.977   4.952   4.610 -0.1845 -0.1037  0.0557
   10UNL     N6 5428   4.977   4.743   4.495 -0.0688  0.1325  0.9028
   10UNL     N7 5429   4.785   4.873   4.467  0.0574 -0.0826  0.0727
   10UNL     H8 5430   5.086   4.938   4.604 -0.3676 -1.0226 -2.2292
   10UNL     H9 5431   4.936   4.938   4.710  0.0542 -1.4911 -0.0224
   10UNL    H10 5432   4.951   5.053   4.576 -4.8232 -0.6290  1.4042
   11UNL     H0 5433   4.694   5.473   3.911 -1.9168  0.8503  1.3578
   11UNL     H1 5434   4.888   5.603   3.763 -1.5752  0.3460  0.4302
   11UNL     C2 5435   4.776   5.532   3.948 -0.2334 -0.5728  0.0469
   11UNL     C3 5436   4.882   5.591   3.871 -0.2938  0.0649  0.4857
   11UNL     C4 5437   4.924   5.595   4.071  0.1892  0.2702 -0.7068
   11UNL     C5 5438   4.988   5.637   4.203  0.1914  0.7517  0.2366
   11UNL     N6 5439   4.794   5.556   4.078  0.5269 -0.1941 -0.4533
   11UNL     N7 5440   4.979   5.624   3.953  0.0123  0.5684  0.3187
   11UNL     H8 5441   5.097   5.644   4.193  0.4385 -1.7818  0.5646
   11UNL     H9 5442   4.974   5.562   4.281  2.9871 -0.1151  0.0122
   11UNL    H10 5443   4.953   5.736   4.237 -2.6454 -0.3518  0.8382
   12UNL     H0 5444   5.320   4.752   4.682 -1.7388 -0.7397 -1.1547
   12UNL     H1 5445   5.311   4.788   4.958  1.5899 -0.8111  0.8668
   12UNL     C2 5446   5.250   4.709   4.753 -0.3044 -0.4656  0.4898
   12UNL     C3 5447   5.249   4.727   4.893  0.3903  1.1469  0.0963
   12UNL     C4 5448   5.095   4.609   4.818  0.1237 -0.7691  0.1791
   12UNL     C5 5449   4.971   4.526   4.815 -0.2383 -0.7144  0.2132
   12UNL     N6 5450   5.158   4.632   4.703 -0.2839  0.7566  0.1664
   12UNL     N7 5451   5.139   4.665   4.939  0.1687  0.5923  0.2525
   12UNL     H8 5452   4.982   4.420   4.840  0.4131 -1.5912 -3.3142
   12UNL     H9 5453   4.927   4.522   4.715  1.6171 -0.6228 -0.6404
   12UNL    H10 5454   4.891   4.581   4.867 -1.0206 -0.4117 -1.2495
   13UNL     H0 5455   5.818   4.387   4.087  1.2698  1.4237 -1.3899
   13UNL     H1 5456   5.774   4.590   4.269  1.8757 -2.4970 -0.3714
   13UNL     C2 5457   5.745   4.466   4.076 -0.3082  0.1769 -0.2885
   13UNL     C3 5458   5.730   4.574   4.172 -0.3133 -0.0880  0.1010
   13UNL     C4 5459   5.609   4.585   4.001 -0.7195  0.4142 -0.0659
   13UNL     C5 5460   5.505   4.625   3.903  0.4339 -0.8154  0.8347
   13UNL     N6 5461   5.677   4.479   3.965 -0.4423  0.2055  0.3206
   13UNL     N7 5462   5.635   4.650   4.121 -0.5488 -0.7059  0.2964
   13UNL     H8 5463   5.431   4.549   3.877  0.5595 -0.8508  0.5742
   13UNL     H9 5464   5.550   4.661   3.809 -2.5708 -0.7120 -0.7107
   13UNL    H10 5465   5.444   4.710   3.938 -0.3997 -0.3301 -1.5771
   14UNL     H0 5466   5.180   4.919   4.365  0.7232  0.9986  1.6020
   14UNL     H1 5467   5.363   4.922   4.156  1.5811 -0.0976 -0.5421
   14UNL     C2 5468   5.273   4.865   4.363  0.2887  0.2533 -0.1938
   14UNL     C3 5469   5.360   4.864   4.247 -0.1440  0.2970 -0.3074
   14UNL     C4 5470   5.409   4.730   4.393  0.2506 -0.2660  0.6118
   14UNL     C5 5471   5.497   4.615   4.446  0.8651 -0.7603  0.0079
   14UNL     N6 5472   5.299   4.773   4.454 -0.2448 -0.3875 -0.2123
   14UNL     N7 5473   5.455   4.786   4.276  0.7000 -0.0091 -0.3814
   14UNL     H8 5474   5.595   4.626   4.399  0.4438  1.1142 -0.5190
   14UNL     H9 5475   5.502   4.620   4.555 -0.7951 -1.9024  0.1732
   14UNL    H10 5476   5.459   4.519   4.408  0.4308 -0.7076  0.3053
   15UNL     H0 5477   5.183   5.456   4.081  1.8698 -1.5000  1.9287
   15UNL     H1 5478   5.405   5.291   4.068 -1.1988  0.6503  1.9761
   15UNL     C2 5479   5.271   5.466   4.017  0.0058 -0.4342 -0.6483
   15UNL     C3 5480   5.389   5.384   4.016  0.1341 -0.1944 -0.0551
   15UNL     C4 5481   5.402   5.561   3.894  0.1517  0.1431 -0.4163
   15UNL     C5 5482   5.472   5.667   3.807 -0.2231 -0.4886  0.0521
   15UNL     N6 5483   5.285   5.578   3.945  0.1753  0.4022  0.5145
   15UNL     N7 5484   5.470   5.446   3.932  0.0383  0.3105  0.2682
   15UNL     H8 5485   5.459   5.763   3.857  1.2827 -2.0277  3.7733
   15UNL     H9 5486   5.436   5.664   3.703 -0.6054  1.0605  0.1193
   15UNL    H10 5487   5.581   5.655   3.814  0.0590  1.8198  0.2209
   16UNL     H0 5488   5.686   5.081   3.770  1.9538 -2.6951  0.3087
   16UNL     H1 5489   5.685   4.846   3.898 -0.5748 -0.5001  0.9167
   16UNL     C2 5490   5.658   5.064   3.873  0.1095  0.0736  0.3857
   16UNL     C3 5491   5.650   4.942   3.934 -0.0169  0.1114 -0.1398
   16UNL     C4 5492   5.625   5.098   4.067 -0.3178 -0.2472  0.0809
   16UNL     C5 5493   5.609   5.177   4.194  0.1160  0.1863  0.5030
   16UNL     N6 5494   5.622   5.164   3.953 -1.0648  0.0938 -0.1528
   16UNL     N7 5495   5.618   4.964   4.060 -0.1002  0.0961  0.5138
   16UNL     H8 5496   5.650   5.278   4.183 -0.5191  0.5606  1.4598
   16UNL     H9 5497   5.659   5.136   4.283 -0.9901 -0.1095  1.0004
   16UNL    H10 5498   5.506   5.206   4.218  0.0901  2.2831 -1.7859
   17UNL     H0 5499   1.738   0.039   4.058 -0.4970 -0.6885  0.0213
   17UNL     H1 5500   1.952   0.102   4.218  0.9000 -2.1522  2.2056
   17UNL     C2 5501   1.832  -0.015   4.062 -0.1076 -0.1174 -1.0414
   17UNL     C3 5502   1.945   0.020   4.148  0.9391 -0.4962  0.1380
   17UNL     C4 5503   1.985  -0.133   4.017 -0.1353 -0.3725  0.0019
   17UNL     C5 5504   2.057  -0.248   3.952  0.1391  0.0812 -0.2115
   17UNL     N6 5505   1.860  -0.122   3.992 -0.3195 -0.2403  0.1091
   17UNL     N7 5506   2.045  -0.057   4.118 -0.7275  0.4912  0.1356
   17UNL     H8 5507   2.063  -0.244   3.842 -0.2215 -0.0268 -0.2374
   17UNL     H9 5508   2.000  -0.338   3.979 -0.5299  0.9381  1.3434
   17UNL    H10 5509   2.159  -0.274   3.982  0.3746  0.5749 -0.5666
   18UNL     H0 5510   4.385   4.902   4.605  1.4061 -1.3275 -0.3819
   18UNL     H1 5511   4.158   4.867   4.448 -0.3824  2.8200  0.8798
   18UNL     C2 5512   4.375   4.925   4.500  0.5958  0.5482  0.0724
   18UNL     C3 5513   4.257   4.898   4.417  0.1106  0.5694 -0.0600
   18UNL     C4 5514   4.424   4.922   4.309 -0.0195 -0.1134 -0.4635
   18UNL     C5 5515   4.517   4.949   4.191 -0.2350  1.2136 -0.4115
   18UNL     N6 5516   4.480   4.936   4.424  0.5394  0.1080 -0.1638
   18UNL     N7 5517   4.293   4.883   4.292 -0.6600  0.2680 -0.0215
   18UNL     H8 5518   4.461   4.957   4.097  0.7982  1.2103 -1.0402
   18UNL     H9 5519   4.591   4.871   4.173 -0.6418  0.6294  0.3860
   18UNL    H10 5520   4.568   5.046   4.193  0.6009  0.7929  1.4280
    1Co      Co 5521   2.707   2.771   0.618 -0.1654  0.1049  0.0542
    2Co      Co 5522   1.743   3.462   0.613 -0.0024  0.2051  0.2643
    3Co      Co 5523   2.198   2.619   0.911 -0.0126  0.2944  0.0008
    4Co      Co 5524   2.216   3.640   0.300 -0.1429  0.1076  0.2494
    5Co      Co 5525   1.686   2.939   0.902  0.0772 -0.0613 -0.1917
    6Co      Co 5526   2.689   3.272   0.287  0.2715 -0.0181 -0.0835
    7UNL     H0 5527   1.893   3.007   0.718  1.1442  1.1151  0.8843
    7UNL     H1 5528   1.926   3.251   0.592 -0.1971 -0.0452 -0.8232
    7UNL     C2 5529   1.828   3.094   0.720  0.9154  0.9626  0.2396
    7UNL     C3 5530   1.849   3.224   0.662 -0.4105 -0.1446 -1.0917
    7UNL     C4 5531   1.672   3.221   0.765 -0.5842  0.9205 -0.1381
    7UNL     C5 5532   1.545   3.261   0.827  0.0736 -0.7103  0.6759
    7UNL     N6 5533   1.719   3.098   0.793  0.0820 -0.2835 -0.3262
    7UNL     N7 5534   1.753   3.302   0.701 -0.7546  0.0516 -0.7138
    7UNL     H8 5535   1.470   3.200   0.775  1.7812 -1.0153 -1.6545
    7UNL     H9 5536   1.515   3.365   0.813  1.4035 -0.5761 -2.1185
    7UNL    H10 5537   1.542   3.235   0.933 -1.6414  0.3887  0.9188
    8UNL     H0 5538   2.241   3.884   0.141 -0.8129  0.4211  0.2228
    8UNL     H1 5539   2.265   3.895  -0.139  0.4155 -0.9168 -1.0534
    8UNL     C2 5540   2.237   3.804   0.068  0.3795  0.2532  0.3200
    8UNL     C3 5541   2.241   3.813  -0.073  0.0862 -0.0209 -0.0227
    8UNL     C4 5542   2.197   3.621  -0.003  0.2615  0.9979  1.1328
    8UNL     C5 5543   2.165   3.471  -0.007  0.2431 -0.5139  0.4983
    8UNL     N6 5544   2.210   3.684   0.114  0.8258  0.4201  0.2305
    8UNL     N7 5545   2.213   3.690  -0.124 -0.3467 -0.0070 -0.0939
    8UNL     H8 5546   2.255   3.410  -0.022  0.9732  0.3784  1.1473
    8UNL     H9 5547   2.094   3.438  -0.084  0.9074  0.5880 -0.6261
    8UNL    H10 5548   2.123   3.442   0.090  0.1589 -0.0096  0.6185
    9UNL     H0 5549   1.740   3.502   0.890  0.4514 -0.6703  0.0899
    9UNL     H1 5550   1.696   3.749   1.024  2.3632  1.8830 -0.0750
    9UNL     C2 5551   1.731   3.602   0.850  0.2500 -0.5871  0.3459
    9UNL     C3 5552   1.702   3.727   0.918 -0.4172 -0.9299  0.2022
    9UNL     C4 5553   1.704   3.742   0.712  0.1086  0.4565  0.2348
    9UNL     C5 5554   1.722   3.809   0.577 -0.0528  0.3367 -0.1453
    9UNL     N6 5555   1.721   3.614   0.718 -0.2561  0.0426  0.3096
    9UNL     N7 5556   1.697   3.817   0.825  0.1911  0.0351  0.4720
    9UNL     H8 5557   1.821   3.781   0.540  0.0202  1.0840 -0.5456
    9UNL     H9 5558   1.712   3.916   0.598  0.9381 -0.0232  2.4663
    9UNL    H10 5559   1.649   3.768   0.506  0.4947 -1.1449  0.1158
   10UNL     H0 5560   1.972   2.544   0.810  0.6438  0.6839 -0.5898
   10UNL     H1 5561   1.719   2.639   0.861  0.3290 -1.6129 -0.1313
   10UNL     C2 5562   1.946   2.635   0.863  0.2554 -0.1691  0.7394
   10UNL     C3 5563   1.814   2.687   0.879 -0.0146 -0.8125 -0.4509
   10UNL     C4 5564   1.963   2.826   0.927 -0.4441 -0.0418  0.4257
   10UNL     C5 5565   2.028   2.956   0.967  0.3044  0.1366 -0.5243
   10UNL     N6 5566   2.041   2.720   0.892  0.4144  1.1035 -0.3484
   10UNL     N7 5567   1.824   2.814   0.913  0.1728 -0.6319  0.0347
   10UNL     H8 5568   1.948   3.030   0.963 -0.0753 -0.2944 -0.9878
   10UNL     H9 5569   2.118   2.980   0.909 -1.0396  0.1059 -2.7397
   10UNL    H10 5570   2.060   2.941   1.071 -1.5003  1.2612  0.2287
   11UNL     H0 5571   1.742   3.461   0.334  0.9655 -1.2015 -0.2610
   11UNL     H1 5572   1.944   3.554   0.175 -1.7171 -2.0778 -0.4817
   11UNL     C2 5573   1.833   3.509   0.365  0.3939  0.5393 -1.1377
   11UNL     C3 5574   1.941   3.549   0.283  0.3091 -0.1731 -0.2772
   11UNL     C4 5575   1.999   3.533   0.475 -0.1097 -0.5582  0.3584
   11UNL     C5 5576   2.088   3.541   0.599  0.4521  0.0365  0.3932
   11UNL     N6 5577   1.870   3.502   0.489 -0.0631  0.4559  0.0781
   11UNL     N7 5578   2.052   3.561   0.351  0.2310  0.0739 -0.4194
   11UNL     H8 5579   2.097   3.442   0.646 -0.1675 -0.8152 -1.2009
   11UNL     H9 5580   2.043   3.595   0.683  1.3203 -0.3617  1.1385
   11UNL    H10 5581   2.186   3.582   0.572 -0.0586 -0.5620 -2.7659
   12UNL     H0 5582   2.382   2.719   1.075 -1.1144  1.4527 -0.3591
   12UNL     H1 5583   2.383   2.743   1.346 -0.9362  0.7828 -0.5327
   12UNL     C2 5584   2.313   2.670   1.142  0.1870  0.2225  0.1285
   12UNL     C3 5585   2.314   2.685   1.286 -0.2748 -0.0653 -0.4925
   12UNL     C4 5586   2.154   2.577   1.217  0.3819  0.2547  0.1662
   12UNL     C5 5587   2.021   2.515   1.212 -0.6021 -0.2637 -0.0078
   12UNL     N6 5588   2.212   2.601   1.099  0.3785  0.2231  0.1150
   12UNL     N7 5589   2.216   2.614   1.331  0.1701 -0.2720  0.1755
   12UNL     H8 5590   2.003   2.468   1.309  1.7132  1.4179  1.3326
   12UNL     H9 5591   2.017   2.443   1.129 -0.1760 -0.6065  0.2600
   12UNL    H10 5592   1.947   2.592   1.192  1.5394  1.3203 -2.6208
   13UNL     H0 5593   2.911   2.331   0.510  0.2851 -0.3131  1.7104
   13UNL     H1 5594   2.940   2.577   0.644  0.2506  1.2883 -0.1754
   13UNL     C2 5595   2.845   2.417   0.509  0.1026 -0.4448  0.1178
   13UNL     C3 5596   2.859   2.537   0.584  0.0892  0.6144  0.4748
   13UNL     C4 5597   2.688   2.528   0.458  0.5968 -0.5058  0.2766
   13UNL     C5 5598   2.559   2.565   0.396  0.3004 -0.0748  0.2363
   13UNL     N6 5599   2.738   2.413   0.430 -0.1478  0.0858  0.4314
   13UNL     N7 5600   2.758   2.610   0.549 -0.4827  0.1497  0.0457
   13UNL     H8 5601   2.552   2.648   0.324 -1.4493  1.0317  1.6022
   13UNL     H9 5602   2.489   2.603   0.472  0.3020 -1.4871  0.9745
   13UNL    H10 5603   2.514   2.477   0.347 -0.7353 -0.0448  1.0950
   14UNL     H0 5604   2.236   2.857   0.741 -0.3183  0.0251  0.9986
   14UNL     H1 5605   2.453   2.906   0.585 -2.2609 -1.7188 -2.4652
   14UNL     C2 5606   2.329   2.801   0.744 -0.3323 -0.0407  0.2244
   14UNL     C3 5607   2.443   2.834   0.665  0.1172  0.8012  0.3776
   14UNL     C4 5608   2.478   2.681   0.797 -0.2350  0.2264  0.8895
   14UNL     C5 5609   2.541   2.568   0.879  0.1557  0.0055 -0.3079
   14UNL     N6 5610   2.347   2.704   0.825 -0.3476  0.3770 -0.0306
   14UNL     N7 5611   2.543   2.748   0.691  0.4081 -0.0595 -0.3775
   14UNL     H8 5612   2.574   2.487   0.812  0.9881 -1.8077  2.1527
   14UNL     H9 5613   2.625   2.594   0.945 -0.1951 -1.0718  0.5775
   14UNL    H10 5614   2.463   2.521   0.940 -0.4089 -1.0857 -1.8178
   15UNL     H0 5615   2.235   3.409   0.409 -0.2035  1.6486  0.6907
   15UNL     H1 5616   2.424   3.206   0.367  1.3496 -0.3244 -1.9103
   15UNL     C2 5617   2.330   3.414   0.358 -0.4656 -0.5668 -0.1404
   15UNL     C3 5618   2.419   3.310   0.340 -0.6382 -0.1040 -0.8229
   15UNL     C4 5619   2.485   3.490   0.261 -0.1616 -0.1180 -0.6408
   15UNL     C5 5620   2.566   3.584   0.177 -0.5016  0.8087  0.1935
   15UNL     N6 5621   2.366   3.531   0.303 -0.0741 -0.0280 -0.3337
   15UNL     N7 5622   2.519   3.359   0.274  0.2488 -0.3459  0.5207
   15UNL     H8 5623   2.509   3.625   0.093 -1.1664 -0.6309 -0.0916
   15UNL     H9 5624   2.657   3.533   0.142 -1.6477 -0.5277 -0.9471
   15UNL    H10 5625   2.604   3.663   0.243  0.6298  1.1248 -0.8027
   16UNL     H0 5626   2.697   3.007   0.173 -3.3549  1.9562  0.4593
   16UNL     H1 5627   2.746   2.773   0.326 -0.1549 -0.9208  2.5195
   16UNL     C2 5628   2.705   2.994   0.280  0.8603 -0.3597  0.0905
   16UNL     C3 5629   2.723   2.876   0.352 -0.5902 -0.0977 -0.6237
   16UNL     C4 5630   2.688   3.042   0.479  0.2327  0.4521  0.7514
   16UNL     C5 5631   2.655   3.129   0.598 -0.3513 -0.3599 -0.7541
   16UNL     N6 5632   2.675   3.097   0.360 -0.5405  0.4523  0.5936
   16UNL     N7 5633   2.708   2.907   0.481  0.1442 -0.2031 -0.7620
   16UNL     H8 5634   2.681   3.235   0.584 -3.6020  0.7674  0.6494
   16UNL     H9 5635   2.704   3.092   0.689  0.4946  3.5468  0.5619
   16UNL    H10 5636   2.546   3.140   0.606 -0.3720 -0.5879 -0.7145
   17UNL     H0 5637   2.700   3.508   0.441  1.8845  2.4775 -0.0321
   17UNL     H1 5638   2.890   3.546   0.631 -1.2841  0.6060 -0.0512
   17UNL     C2 5639   2.794   3.454   0.442  0.5725  0.0280 -0.4807
   17UNL     C3 5640   2.894   3.480   0.546 -0.0538 -0.1099  0.5424
   17UNL     C4 5641   2.956   3.335   0.419 -0.4489 -0.2625  0.4679
   17UNL     C5 5642   3.047   3.244   0.347  0.0333  0.0284  0.0300
   17UNL     N6 5643   2.831   3.347   0.376  0.3580 -0.0664 -0.0850
   17UNL     N7 5644   2.998   3.409   0.532  0.3539  0.2274  0.1324
   17UNL     H8 5645   3.151   3.261   0.377 -0.2014  0.8356  0.4169
   17UNL     H9 5646   3.048   3.245   0.237  0.5740 -1.9916 -0.0275
   17UNL    H10 5647   3.031   3.140   0.379 -0.5574  0.2471  0.4564
   18UNL     H0 5648   1.429   2.983   0.968  2.1162  1.0323 -1.1198
   18UNL     H1 5649   1.202   2.872   0.836  0.2186 -0.5231 -1.0525
   18UNL     C2 5650   1.420   2.911   0.887  0.0197 -0.4433  0.3437
   18UNL     C3 5651   1.307   2.848   0.826  0.6081  0.5481  0.2067
   18UNL     C4 5652   1.485   2.802   0.737 -0.4195  0.3025  0.3949
   18UNL     C5 5653   1.581   2.784   0.617  0.0550 -0.3636 -0.7498
   18UNL     N6 5654   1.528   2.884   0.828 -0.4991 -0.6820  0.3064
   18UNL     N7 5655   1.351   2.770   0.728 -0.5069 -0.9308  0.7345
   18UNL     H8 5656   1.673   2.727   0.638  0.6587  0.7126 -0.3805
   18UNL     H9 5657   1.607   2.878   0.568 -1.2389  0.4984  0.1708
   18UNL    H10 5658   1.525   2.737   0.535  1.1320 -1.6085 -0.8193
    1Co      Co 5659   2.209   2.072   1.825  0.2011 -0.3134  0.4769
    2Co      Co 5660   1.238   2.760   1.808  0.1303  0.1114 -0.1558
    3Co      Co 5661   1.709   1.874   2.091  0.2812  0.2053  0.0048
    4Co      Co 5662   1.714   2.981   1.506  0.0474  0.0492 -0.3192
    5Co      Co 5663   1.242   2.235   2.103 -0.0626 -0.0131 -0.0243
    6Co      Co 5664   2.179   2.597   1.514 -0.0535  0.1911  0.0984
    7UNL     H0 5665   1.351   2.316   1.853  1.1896 -1.1400  3.5095
    7UNL     H1 5666   1.389   2.577   1.757 -1.6418 -0.0034 -1.4900
    7UNL     C2 5667   1.306   2.408   1.888 -0.3243 -0.4721  0.2512
    7UNL     C3 5668   1.337   2.533   1.841  0.5278 -0.3738 -0.2886
    7UNL     C4 5669   1.199   2.518   1.994 -0.5240  1.0181  0.3131
    7UNL     C5 5670   1.093   2.556   2.096 -0.4997 -0.5311 -0.7449
    7UNL     N6 5671   1.253   2.398   2.007 -0.0533 -0.6883 -0.6041
    7UNL     N7 5672   1.267   2.610   1.918 -0.2399  0.0664  0.3467
    7UNL     H8 5673   1.019   2.478   2.118 -0.9502  0.0123 -0.2895
    7UNL     H9 5674   1.030   2.643   2.076 -1.3305  0.1948  3.8586
    7UNL    H10 5675   1.140   2.590   2.190 -0.8480  0.3184 -0.8650
    8UNL     H0 5676   1.756   3.220   1.299 -2.1707  0.8576 -0.1371
    8UNL     H1 5677   1.725   3.185   1.021  0.9028 -1.8042 -1.2155
    8UNL     C2 5678   1.732   3.129   1.246  0.5242  0.0713 -0.1557
    8UNL     C3 5679   1.724   3.119   1.107  0.5547  0.3773  0.5543
    8UNL     C4 5680   1.704   2.937   1.211 -0.2853  0.5998 -0.5719
    8UNL     C5 5681   1.663   2.794   1.240 -0.0073  0.2396 -0.2538
    8UNL     N6 5682   1.715   3.018   1.317  0.2411 -0.2644  0.0062
    8UNL     N7 5683   1.691   2.993   1.084 -0.2781 -0.1248 -0.4414
    8UNL     H8 5684   1.694   2.747   1.334 -2.8014  0.2520  0.7955
    8UNL     H9 5685   1.701   2.738   1.155 -2.7767  1.2197 -2.3036
    8UNL    H10 5686   1.553   2.789   1.245 -0.0428  0.1611 -1.0162
    9UNL     H0 5687   1.289   2.817   2.058  3.3575  0.4709 -1.6701
    9UNL     H1 5688   1.345   3.054   2.170 -1.9715  0.6162  1.1077
    9UNL     C2 5689   1.258   2.911   2.014 -0.2273  0.1168 -0.2584
    9UNL     C3 5690   1.291   3.036   2.078 -0.3366  0.2077  0.1980
    9UNL     C4 5691   1.220   3.057   1.888 -0.3150  1.1384 -0.1962
    9UNL     C5 5692   1.186   3.115   1.753 -0.6749 -0.7499  0.4694
    9UNL     N6 5693   1.213   2.929   1.898  0.5704  0.1996 -0.4233
    9UNL     N7 5694   1.258   3.134   1.995 -0.8742 -0.3435  0.3572
    9UNL     H8 5695   1.234   3.071   1.666  1.0966  0.0078  1.0206
    9UNL     H9 5696   1.208   3.223   1.758  0.7638 -1.0816  2.7242
    9UNL    H10 5697   1.079   3.099   1.736 -1.1666  1.6301  0.9817
   10UNL     H0 5698   1.467   1.821   1.987  1.7727  1.0235 -1.3382
   10UNL     H1 5699   1.253   1.973   1.965 -0.9461  0.0316  2.1395
   10UNL     C2 5700   1.461   1.923   2.025  0.5766  0.5410 -0.1439
   10UNL     C3 5701   1.347   2.000   2.011  0.2041 -0.2585  0.0797
   10UNL     C4 5702   1.500   2.091   2.114 -0.1609 -0.4315 -0.4753
   10UNL     C5 5703   1.582   2.207   2.168 -0.3582 -0.0305  0.8034
   10UNL     N6 5704   1.563   1.983   2.077 -0.1615 -0.0722  0.6749
   10UNL     N7 5705   1.369   2.115   2.068 -0.0449 -0.0555 -0.3394
   10UNL     H8 5706   1.607   2.276   2.086 -0.3069  0.6996  1.4112
   10UNL     H9 5707   1.677   2.183   2.217 -0.1043  2.5050  1.7326
   10UNL    H10 5708   1.535   2.268   2.247 -0.1260 -0.8443  1.5883
   11UNL     H0 5709   1.225   2.836   1.531 -0.6518  1.8379 -0.2926
   11UNL     H1 5710   1.439   2.948   1.385  1.8225 -0.4065 -0.2701
   11UNL     C2 5711   1.329   2.847   1.560 -0.0270 -0.3995 -1.4182
   11UNL     C3 5712   1.433   2.912   1.487  0.1076 -0.2819 -0.3089
   11UNL     C4 5713   1.496   2.875   1.679  0.5496  0.6952  0.0003
   11UNL     C5 5714   1.583   2.891   1.806  0.1858  0.0625  0.2489
   11UNL     N6 5715   1.376   2.808   1.683  0.3699  0.2352  0.1971
   11UNL     N7 5716   1.544   2.922   1.557  0.2051 -0.5131  0.0080
   11UNL     H8 5717   1.606   2.997   1.826  1.4447 -0.1303 -0.0738
   11UNL     H9 5718   1.674   2.834   1.783 -1.8946 -2.2621 -2.9047
   11UNL    H10 5719   1.536   2.847   1.895 -0.8193  2.0390  0.7575
   12UNL     H0 5720   1.900   1.984   2.252 -0.9724  0.5464  0.1495
   12UNL     H1 5721   1.901   2.010   2.522  2.4334 -2.0095 -0.7254
   12UNL     C2 5722   1.832   1.932   2.319 -0.6255  0.8396  0.7403
   12UNL     C3 5723   1.832   1.954   2.460  0.0377 -0.3705  0.3330
   12UNL     C4 5724   1.669   1.837   2.391 -0.2237 -0.1741  0.3516
   12UNL     C5 5725   1.527   1.785   2.390  0.0666 -0.1963 -0.0189
   12UNL     N6 5726   1.728   1.866   2.275  0.3011 -0.6889  0.1328
   12UNL     N7 5727   1.727   1.890   2.504  0.5218 -0.5654  0.3913
   12UNL     H8 5728   1.534   1.685   2.433 -1.9630  0.0563  1.0212
   12UNL     H9 5729   1.470   1.788   2.296 -1.2419 -0.8798  0.7308
   12UNL    H10 5730   1.472   1.851   2.458  0.7115  0.7317 -0.3778
   13UNL     H0 5731   2.417   1.656   1.683  0.2806  0.2564  2.9903
   13UNL     H1 5732   2.416   1.884   1.832  0.7482 -1.7607 -1.0266
   13UNL     C2 5733   2.351   1.741   1.670  0.6500  0.2125  0.1443
   13UNL     C3 5734   2.349   1.851   1.755 -1.2292 -0.0806 -0.1175
   13UNL     C4 5735   2.181   1.845   1.630 -0.1896 -0.0135 -0.2272
   13UNL     C5 5736   2.046   1.863   1.576  0.3764 -1.0968  0.0154
   13UNL     N6 5737   2.243   1.740   1.590  0.0386 -0.3810  0.4644
   13UNL     N7 5738   2.237   1.917   1.730  0.5521 -0.1533  0.3344
   13UNL     H8 5739   2.015   1.965   1.603  1.0255 -1.5932  3.0814
   13UNL     H9 5740   1.978   1.791   1.624 -0.4989 -0.6599 -0.5518
   13UNL    H10 5741   2.038   1.853   1.467  0.5856 -1.5567  0.0404
   14UNL     H0 5742   1.734   2.079   1.894 -0.1515 -0.0953 -1.2595
   14UNL     H1 5743   1.959   2.184   1.792 -0.7883  0.6297  0.8069
   14UNL     C2 5744   1.832   2.039   1.913 -0.7393 -0.7826  0.4665
   14UNL     C3 5745   1.946   2.099   1.858  0.1345 -0.0119  0.2107
   14UNL     C4 5746   1.981   1.946   1.991 -0.5248  0.2511 -0.3224
   14UNL     C5 5747   2.047   1.840   2.067  0.1653 -0.2742 -0.6741
   14UNL     N6 5748   1.850   1.949   2.003 -0.0261 -0.5263 -0.4191
   14UNL     N7 5749   2.048   2.034   1.914 -0.2102  0.4231 -0.0227
   14UNL     H8 5750   2.138   1.799   2.020 -0.9918 -1.3599 -2.0718
   14UNL     H9 5751   2.081   1.879   2.164  1.7137 -1.2273 -0.7893
   14UNL    H10 5752   1.986   1.753   2.091 -0.1215 -0.2310 -1.2318
   15UNL     H0 5753   1.718   2.724   1.576  0.9159 -1.9668  0.1148
   15UNL     H1 5754   1.912   2.552   1.603 -0.8200  0.4547  0.0905
   15UNL     C2 5755   1.822   2.746   1.558  0.6881 -0.6648  0.2809
   15UNL     C3 5756   1.923   2.657   1.578  0.4384  0.4746  0.6100
   15UNL     C4 5757   1.984   2.844   1.516 -0.5091 -0.0260  0.3356
   15UNL     C5 5758   2.075   2.945   1.445 -0.0656  0.7995  0.7011
   15UNL     N6 5759   1.859   2.872   1.533 -0.0585  0.0027 -0.3617
   15UNL     N7 5760   2.037   2.713   1.542  0.0149 -0.0669 -0.5329
   15UNL     H8 5761   2.036   2.970   1.345 -1.6330 -0.4356  0.9635
   15UNL     H9 5762   2.174   2.907   1.420  0.6861  3.0747 -0.0722
   15UNL    H10 5763   2.098   3.035   1.504  0.0548  2.1210 -1.2620
   16UNL     H0 5764   2.234   2.365   1.410  0.5283  2.4332  0.7650
   16UNL     H1 5765   2.278   2.118   1.541 -2.5251 -0.7933 -1.1814
   16UNL     C2 5766   2.207   2.334   1.511 -0.1509 -0.1490 -0.1367
   16UNL     C3 5767   2.240   2.212   1.579  0.0722 -0.0603 -0.2151
   16UNL     C4 5768   2.157   2.355   1.697 -0.1396 -0.2905 -0.1071
   16UNL     C5 5769   2.123   2.429   1.826  0.0562  0.3102  0.3476
   16UNL     N6 5770   2.158   2.427   1.586  0.8070  0.3024 -0.5793
   16UNL     N7 5771   2.195   2.223   1.703  0.5172 -0.2982  0.0427
   16UNL     H8 5772   2.183   2.520   1.839 -0.0334  0.6980 -1.5565
   16UNL     H9 5773   2.154   2.364   1.908 -0.5261 -1.0130 -0.4452
   16UNL    H10 5774   2.015   2.440   1.839  0.0853 -0.9075  1.9259
   17UNL     H0 5775   2.185   2.785   1.742  0.4281 -0.4471  0.9249
   17UNL     H1 5776   2.417   2.903   1.852 -1.7836  0.2166 -0.5801
   17UNL     C2 5777   2.290   2.767   1.721  0.2945  0.0257 -0.2260
   17UNL     C3 5778   2.405   2.825   1.778  0.4769 -0.7234 -0.0110
   17UNL     C4 5779   2.445   2.687   1.630 -0.4563 -0.4315 -0.2214
   17UNL     C5 5780   2.526   2.588   1.557 -0.2422 -0.1779 -0.0806
   17UNL     N6 5781   2.314   2.682   1.624  0.1865  1.1025 -0.0512
   17UNL     N7 5782   2.508   2.784   1.712  0.1947  0.6831  0.0659
   17UNL     H8 5783   2.625   2.565   1.598 -0.5384 -1.2913  0.0422
   17UNL     H9 5784   2.537   2.606   1.449  0.4938 -0.8293 -0.1221
   17UNL    H10 5785   2.474   2.492   1.565  0.8122 -0.8001 -0.5773
   18UNL     H0 5786   0.987   2.184   2.245  1.2401 -4.2031  0.4826
   18UNL     H1 5787   0.755   2.112   2.129  0.8259 -0.1026  0.3880
   18UNL     C2 5788   0.969   2.165   2.141  0.3772 -0.7358 -0.1347
   18UNL     C3 5789   0.850   2.126   2.080  0.4664  0.0064 -0.2942
   18UNL     C4 5790   1.000   2.150   1.944  0.2687  0.2040  0.0933
   18UNL     C5 5791   1.080   2.167   1.815  0.5672  0.4084  0.6398
   18UNL     N6 5792   1.067   2.168   2.055  0.3817 -0.5562 -0.3435
   18UNL     N7 5793   0.871   2.111   1.947 -0.3826 -0.0709 -0.6605
   18UNL     H8 5794   1.187   2.154   1.834  1.0973  1.0730 -1.6533
   18UNL     H9 5795   1.061   2.256   1.755  0.4101 -0.3965 -0.5372
   18UNL    H10 5796   1.038   2.090   1.750  0.2223  0.2593  1.0328
[truncated: 209,576 more chars]
