# Supplementary material for: Metallicious: Automated Force-Field Parameterization of Covalently Bound Metals for Supramolecular Structures
Source: J Chem Theory Comput. 2024 Oct 7;20(20):9060–71. doi: 10.1021/acs.jctc.4c00850 (PMC11500408; doi:10.1021/acs.jctc.4c00850)
Supplement: Supplementary file 2 — ct4c00850_si_002.zip [file ct4c00850_si_002.zip › SI_MD_input/Zn3L3/nonbonded_no_ions/1_em.gro]

S  C  A  M  O  R  G
 7551
    1Zn      Zn    1   2.373   2.139   2.044
    2Zn      Zn    2   2.419   2.873   2.503
    3Zn      Zn    3   3.113   2.434   2.350
    4UNK     N0    4   2.371   2.615   2.373
    4UNK     N1    5   2.371   2.424   2.159
    4UNK     N2    6   2.419   2.884   2.314
    4UNK     N3    7   2.351   2.149   2.230
    4UNK     N4    8   2.452   1.977   2.017
    4UNK     N5    9   2.532   3.011   2.544
    4UNK     C6   10   2.393   2.651   2.244
    4UNK     C7   11   2.346   2.388   2.288
    4UNK     C8   12   2.421   2.794   2.219
    4UNK     C9   13   2.643   3.006   2.625
    4UNK    C10   14   2.327   2.244   2.318
    4UNK    C11   15   2.525   3.121   2.464
    4UNK    C12   16   2.550   1.944   1.927
    4UNK    C13   17   2.441   1.740   2.073
    4UNK    C14   18   2.392   2.557   2.138
    4UNK    C15   19   2.539   1.708   1.978
    4UNK    C16   20   2.356   2.013   2.292
    4UNK    C17   21   2.403   3.126   2.375
    4UNK    C18   22   2.401   1.873   2.089
    4UNK    C19   23   2.344   2.483   2.393
    4UNK    C20   24   2.749   3.100   2.622
    4UNK    C21   25   2.597   1.812   1.906
    4UNK    C22   26   2.300   1.909   2.194
    4UNK    C23   27   2.625   3.219   2.455
    4UNK    C24   28   2.410   3.023   2.261
    4UNK    C25   29   2.740   3.208   2.534
    4UNK    C26   30   2.867   3.006   2.820
    4UNK    C27   31   2.774   1.881   1.746
    4UNK    C28   32   3.112   3.064   2.864
    4UNK    C29   33   2.972   3.061   2.919
    4UNK    C30   34   2.885   1.809   1.667
    4UNK    C31   35   2.992   1.755   1.759
    4UNK    C32   36   3.215   2.996   2.918
    4UNK    C33   37   3.117   1.803   1.766
    4UNK    O34   38   2.698   1.782   1.817
    4UNK    O35   39   2.860   3.093   2.705
    4UNK    H36   40   2.440   2.822   2.115
    4UNK    H37   41   2.648   2.921   2.693
    4UNK    H38   42   2.312   2.220   2.423
    4UNK    H39   43   2.592   2.026   1.870
    4UNK    H40   44   2.397   1.661   2.133
    4UNK    H41   45   2.411   2.588   2.035
    4UNK    H42   46   2.571   1.605   1.963
    4UNK    H43   47   2.297   2.009   2.385
    4UNK    H44   48   2.459   1.986   2.320
    4UNK    H45   49   2.396   3.226   2.330
    4UNK    H46   50   2.311   3.117   2.433
    4UNK    H47   51   2.328   2.453   2.496
    4UNK    H48   52   2.275   1.819   2.253
    4UNK    H49   53   2.205   1.942   2.150
    4UNK    H50   54   2.615   3.303   2.386
    4UNK    H51   55   2.322   3.035   2.196
    4UNK    H52   56   2.499   3.044   2.200
    4UNK    H53   57   2.819   3.283   2.530
    4UNK    H54   58   2.894   2.904   2.789
    4UNK    H55   59   2.771   3.004   2.871
    4UNK    H56   60   2.820   1.952   1.816
    4UNK    H57   61   2.709   1.936   1.677
    4UNK    H58   62   3.128   3.128   2.777
    4UNK    H59   63   2.942   3.162   2.949
    4UNK    H60   64   2.968   3.000   3.011
    4UNK    H61   65   2.842   1.728   1.607
    4UNK    H62   66   2.930   1.880   1.596
    4UNK    H63   67   2.962   1.672   1.823
    4UNK    H64   68   3.201   2.933   3.006
    4UNK    H65   69   3.315   3.004   2.877
    4UNK    H66   70   3.149   1.886   1.704
    4UNK    H67   71   3.190   1.761   1.835
    5UNK     N0   72   2.867   2.353   2.220
    5UNK     N1   73   2.638   2.190   2.167
    5UNK     N2   74   3.015   2.307   2.451
    5UNK     N3   75   2.482   2.252   1.938
    5UNK     N4   76   2.206   2.172   1.982
    5UNK     N5   77   3.206   2.525   2.480
    5UNK     C6   78   2.830   2.252   2.302
    5UNK     C7   79   2.678   2.288   2.082
    5UNK     C8   80   2.912   2.231   2.424
    5UNK     C9   81   3.240   2.659   2.480
    5UNK    C10   82   2.598   2.309   1.958
    5UNK    C11   83   3.265   2.453   2.579
    5UNK    C12   84   2.090   2.187   2.055
    5UNK    C13   85   2.076   2.251   1.790
    5UNK    C14   86   2.717   2.170   2.276
    5UNK    C15   87   1.962   2.271   1.869
    5UNK    C16   88   2.426   2.285   1.804
    5UNK    C17   89   3.223   2.308   2.585
    5UNK    C18   90   2.193   2.201   1.849
    5UNK    C19   91   2.791   2.369   2.108
    5UNK    C20   92   3.332   2.719   2.567
    5UNK    C21   93   1.969   2.237   2.004
    5UNK    C22   94   2.318   2.184   1.766
    5UNK    C23   95   3.357   2.505   2.671
    5UNK    C24   96   3.071   2.287   2.587
    5UNK    C25   97   3.392   2.640   2.666
    5UNK    C26   98   3.472   2.918   2.610
    5UNK    C27   99   1.832   2.183   2.203
    5UNK    C28  100   3.520   3.050   2.400
    5UNK    C29  101   3.486   3.059   2.548
    5UNK    C30  102   1.686   2.204   2.248
    5UNK    C31  103   1.650   2.345   2.295
    5UNK    C32  104   3.642   3.070   2.350
    5UNK    C33  105   1.732   2.450   2.304
    5UNK    O34  106   1.855   2.255   2.081
    5UNK    O35  107   3.359   2.853   2.549
    5UNK    H36  108   2.879   2.151   2.491
    5UNK    H37  109   3.193   2.721   2.404
    5UNK    H38  110   2.646   2.372   1.883
    5UNK    H39  111   2.097   2.160   2.160
    5UNK    H40  112   2.072   2.273   1.683
    5UNK    H41  113   2.687   2.090   2.344
    5UNK    H42  114   1.870   2.310   1.826
    5UNK    H43  115   2.505   2.282   1.727
    5UNK    H44  116   2.383   2.386   1.803
    5UNK    H45  117   3.264   2.265   2.677
    5UNK    H46  118   3.268   2.250   2.505
    5UNK    H47  119   2.821   2.448   2.039
    5UNK    H48  120   2.293   2.199   1.660
    5UNK    H49  121   2.358   2.082   1.771
    5UNK    H50  122   3.399   2.441   2.749
    5UNK    H51  123   3.051   2.184   2.623
    5UNK    H52  124   3.024   2.356   2.658
    5UNK    H53  125   3.462   2.682   2.738
    5UNK    H54  126   3.564   2.861   2.592
    5UNK    H55  127   3.457   2.927   2.719
    5UNK    H56  128   1.847   2.075   2.187
    5UNK    H57  129   1.901   2.216   2.282
    5UNK    H58  130   3.436   3.027   2.334
    5UNK    H59  131   3.393   3.115   2.562
    5UNK    H60  132   3.564   3.114   2.601
    5UNK    H61  133   1.619   2.177   2.165
    5UNK    H62  134   1.663   2.133   2.328
    5UNK    H63  135   1.545   2.356   2.323
    5UNK    H64  136   3.727   3.094   2.413
    5UNK    H65  137   3.661   3.064   2.243
    5UNK    H66  138   1.837   2.444   2.276
    5UNK    H67  139   1.695   2.547   2.338
    6UNK     N0  140   2.883   2.573   2.448
    6UNK     N1  141   2.666   2.759   2.437
    6UNK     N2  142   3.070   2.575   2.235
    6UNK     N3  143   2.463   2.743   2.628
    6UNK     N4  144   2.239   2.888   2.534
    6UNK     N5  145   3.215   2.324   2.247
    6UNK     C6  146   2.874   2.668   2.351
    6UNK     C7  147   2.674   2.664   2.533
    6UNK     C8  148   2.977   2.667   2.242
    6UNK     C9  149   3.217   2.187   2.244
    6UNK    C10  150   2.561   2.655   2.629
    6UNK    C11  151   3.310   2.384   2.169
    6UNK    C12  152   2.137   2.899   2.444
    6UNK    C13  153   2.077   2.958   2.703
    6UNK    C14  154   2.769   2.763   2.349
    6UNK    C15  155   1.977   2.973   2.607
    6UNK    C16  156   2.374   2.741   2.748
    6UNK    C17  157   3.305   2.535   2.163
    6UNK    C18  158   2.204   2.912   2.664
    6UNK    C19  159   2.783   2.574   2.540
    6UNK    C20  160   3.309   2.109   2.172
    6UNK    C21  161   2.006   2.941   2.475
    6UNK    C22  162   2.310   2.880   2.767
    6UNK    C23  163   3.407   2.315   2.096
    6UNK    C24  164   3.168   2.593   2.124
    6UNK    C25  165   3.408   2.175   2.097
    6UNK    C26  166   3.209   1.889   2.234
    6UNK    C27  167   1.932   2.974   2.241
    6UNK    C28  168   3.270   1.683   2.098
    6UNK    C29  169   3.257   1.743   2.236
    6UNK    C30  170   1.798   2.974   2.165
    6UNK    C31  171   1.729   2.839   2.173
    6UNK    C32  172   3.199   1.578   2.054
    6UNK    C33  173   1.727   2.749   2.075
    6UNK    O34  174   1.906   2.949   2.381
    6UNK    O35  175   3.311   1.971   2.174
    6UNK    H36  176   2.969   2.747   2.168
    6UNK    H37  177   3.141   2.137   2.303
    6UNK    H38  178   2.560   2.570   2.697
    6UNK    H39  179   2.162   2.872   2.341
    6UNK    H40  180   2.057   2.979   2.808
    6UNK    H41  181   2.765   2.842   2.273
    6UNK    H42  182   1.877   3.008   2.635
    6UNK    H43  183   2.431   2.716   2.839
    6UNK    H44  184   2.296   2.665   2.737
    6UNK    H45  185   3.376   2.568   2.087
    6UNK    H46  186   3.343   2.580   2.255
    6UNK    H47  187   2.789   2.498   2.619
    6UNK    H48  188   2.265   2.881   2.867
    6UNK    H49  189   2.387   2.958   2.770
    6UNK    H50  190   3.481   2.368   2.037
    6UNK    H51  191   3.182   2.700   2.101
    6UNK    H52  192   3.132   2.546   2.032
    6UNK    H53  193   3.483   2.118   2.042
    6UNK    H54  194   3.115   1.897   2.178
    6UNK    H55  195   3.191   1.921   2.338
    6UNK    H56  196   1.997   2.896   2.200
    6UNK    H57  197   1.981   3.072   2.230
    6UNK    H58  198   3.344   1.731   2.034
    6UNK    H59  199   3.354   1.739   2.287
    6UNK    H60  200   3.187   1.683   2.297
    6UNK    H61  201   1.733   3.053   2.205
    6UNK    H62  202   1.818   2.999   2.060
    6UNK    H63  203   1.677   2.821   2.267
    6UNK    H64  204   3.125   1.530   2.117
    6UNK    H65  205   3.212   1.539   1.953
    6UNK    H66  206   1.777   2.766   1.980
    6UNK    H67  207   1.674   2.654   2.087
    7ACN     C1  208   4.034   0.347   0.861
    7ACN     H1  209   4.111   0.376   0.788
    7ACN     H2  210   3.973   0.434   0.886
    7ACN     H3  211   4.083   0.311   0.952
    7ACN     C2  212   3.951   0.242   0.806
    7ACN     N1  213   3.884   0.159   0.762
    8ACN     C1  214   4.001   1.718   2.219
    8ACN     H1  215   4.024   1.803   2.154
    8ACN     H2  216   3.893   1.703   2.221
    8ACN     H3  217   4.037   1.738   2.320
    8ACN     C2  218   4.066   1.599   2.166
    8ACN     N1  219   4.117   1.505   2.124
    9ACN     C1  220   4.884   1.675   0.320
    9ACN     H1  221   4.974   1.676   0.382
    9ACN     H2  222   4.892   1.755   0.245
    9ACN     H3  223   4.797   1.695   0.384
    9ACN     C2  224   4.870   1.546   0.255
    9ACN     N1  225   4.858   1.443   0.204
   10ACN     C1  226   2.571   3.692   0.799
   10ACN     H1  227   2.485   3.715   0.736
   10ACN     H2  228   2.629   3.784   0.814
   10ACN     H3  229   2.635   3.620   0.746
   10ACN     C2  230   2.529   3.637   0.927
   10ACN     N1  231   2.495   3.594   1.028
   11ACN     C1  232   0.434   4.345   0.957
   11ACN     H1  233   0.498   4.260   0.984
   11ACN     H2  234   0.440   4.361   0.848
   11ACN     H3  235   0.470   4.435   1.008
   11ACN     C2  236   0.296   4.318   0.995
   11ACN     N1  237   0.187   4.298   1.026
   12ACN     C1  238   4.023   0.753   3.702
   12ACN     H1  239   4.039   0.855   3.664
   12ACN     H2  240   3.977   0.758   3.801
   12ACN     H3  241   4.120   0.703   3.711
   12ACN     C2  242   3.937   0.679   3.611
   12ACN     N1  243   3.870   0.620   3.538
   13ACN     C1  244   2.234   3.445   2.454
   13ACN     H1  245   2.338   3.440   2.422
   13ACN     H2  246   2.203   3.351   2.500
   13ACN     H3  247   2.170   3.463   2.367
   13ACN     C2  248   2.218   3.553   2.550
   13ACN     N1  249   2.205   3.638   2.626
   14ACN     C1  250   3.297   4.899   2.491
   14ACN     H1  251   3.379   4.843   2.444
   14ACN     H2  252   3.220   4.920   2.416
   14ACN     H3  253   3.337   4.994   2.530
   14ACN     C2  254   3.240   4.821   2.600
   14ACN     N1  255   3.195   4.760   2.687
   15ACN     C1  256   1.136   4.262   1.667
   15ACN     H1  257   1.075   4.171   1.655
   15ACN     H2  258   1.159   4.274   1.773
   15ACN     H3  259   1.079   4.349   1.634
   15ACN     C2  260   1.260   4.251   1.591
   15ACN     N1  261   1.358   4.242   1.531
   16ACN     C1  262   0.597   4.083   2.444
   16ACN     H1  263   0.529   4.052   2.523
   16ACN     H2  264   0.695   4.105   2.488
   16ACN     H3  265   0.559   4.173   2.395
   16ACN     C2  266   0.611   3.976   2.346
   16ACN     N1  267   0.621   3.891   2.268
   17ACN     C1  268   0.567   2.173   3.585
   17ACN     H1  269   0.459   2.179   3.604
   17ACN     H2  270   0.610   2.274   3.590
   17ACN     H3  271   0.584   2.133   3.485
   17ACN     C2  272   0.630   2.088   3.684
   17ACN     N1  273   0.680   2.020   3.763
   18ACN     C1  274   1.756   0.834   4.045
   18ACN     H1  275   1.798   0.734   4.059
   18ACN     H2  276   1.737   0.880   4.143
   18ACN     H3  277   1.660   0.826   3.992
   18ACN     C2  278   1.848   0.917   3.969
   18ACN     N1  279   1.920   0.984   3.909
   19ACN     C1  280   1.772   2.884   1.422
   19ACN     H1  281   1.720   2.933   1.505
   19ACN     H2  282   1.748   2.934   1.328
   19ACN     H3  283   1.738   2.780   1.416
   19ACN     C2  284   1.916   2.887   1.444
   19ACN     N1  285   2.030   2.890   1.463
   20ACN     C1  286   0.158   0.822   1.206
   20ACN     H1  287   0.251   0.766   1.220
   20ACN     H2  288   0.179   0.913   1.150
   20ACN     H3  289   0.117   0.848   1.305
   20ACN     C2  290   0.061   0.741   1.133
   20ACN     N1  291   5.269   0.677   1.075
   21ACN     C1  292   1.810   3.554   2.183
   21ACN     H1  293   1.883   3.632   2.156
   21ACN     H2  294   1.757   3.525   2.092
   21ACN     H3  295   1.738   3.596   2.254
   21ACN     C2  296   1.878   3.439   2.240
   21ACN     N1  297   1.933   3.347   2.285
   22ACN     C1  298   3.415   4.369   1.188
   22ACN     H1  299   3.514   4.389   1.145
   22ACN     H2  300   3.344   4.442   1.147
   22ACN     H3  301   3.419   4.382   1.296
   22ACN     C2  302   3.372   4.233   1.155
   22ACN     N1  303   3.339   4.126   1.129
   23ACN     C1  304   3.597   0.960   1.699
   23ACN     H1  305   3.559   1.019   1.784
   23ACN     H2  306   3.657   0.878   1.738
   23ACN     H3  307   3.660   1.024   1.636
   23ACN     C2  308   3.486   0.907   1.621
   23ACN     N1  309   3.399   0.866   1.558
   24ACN     C1  310   4.638   1.604   2.363
   24ACN     H1  311   4.553   1.660   2.404
   24ACN     H2  312   4.672   1.531   2.437
   24ACN     H3  313   4.719   1.674   2.342
   24ACN     C2  314   4.597   1.537   2.240
   24ACN     N1  315   4.565   1.482   2.144
   25ACN     C1  316   4.050   4.487   1.460
   25ACN     H1  317   4.054   4.547   1.369
   25ACN     H2  318   4.139   4.423   1.463
   25ACN     H3  319   3.961   4.424   1.458
   25ACN     C2  320   4.047   4.573   1.578
   25ACN     N1  321   4.044   4.642   1.670
   26ACN     C1  322   2.881   0.989   3.927
   26ACN     H1  323   2.986   0.972   3.953
   26ACN     H2  324   2.852   1.089   3.962
   26ACN     H3  325   2.819   0.915   3.978
   26ACN     C2  326   2.863   0.980   3.783
   26ACN     N1  327   2.849   0.971   3.669
   27ACN     C1  328   1.564   0.231   4.466
   27ACN     H1  329   1.517   0.197   4.559
   27ACN     H2  330   1.606   0.145   4.413
   27ACN     H3  331   1.645   0.301   4.490
   27ACN     C2  332   1.465   0.298   4.382
   27ACN     N1  333   1.387   0.350   4.316
   28ACN     C1  334   4.649   3.325   1.583
   28ACN     H1  335   4.690   3.415   1.631
   28ACN     H2  336   4.591   3.269   1.657
   28ACN     H3  337   4.731   3.262   1.548
   28ACN     C2  338   4.564   3.364   1.471
   28ACN     N1  339   4.498   3.395   1.382
   29ACN     C1  340   4.561   0.862   2.504
   29ACN     H1  341   4.489   0.879   2.423
   29ACN     H2  342   4.508   0.865   2.600
   29ACN     H3  343   4.636   0.942   2.501
   29ACN     C2  344   4.625   0.732   2.486
   29ACN     N1  345   4.676   0.630   2.474
   30ACN     C1  346   1.240   3.895   4.065
   30ACN     H1  347   1.307   3.918   4.148
   30ACN     H2  348   1.272   3.799   4.021
   30ACN     H3  349   1.249   3.973   3.989
   30ACN     C2  350   1.103   3.885   4.112
   30ACN     N1  351   0.995   3.878   4.151
   31ACN     C1  352   2.364   0.404   2.050
   31ACN     H1  353   2.373   0.449   1.951
   31ACN     H2  354   2.283   0.329   2.050
   31ACN     H3  355   2.339   0.481   2.123
   31ACN     C2  356   2.490   0.341   2.087
   31ACN     N1  357   2.589   0.291   2.117
   32ACN     C1  358   3.568   1.536   3.245
   32ACN     H1  359   3.516   1.551   3.150
   32ACN     H2  360   3.673   1.567   3.234
   32ACN     H3  361   3.566   1.430   3.270
   32ACN     C2  362   3.504   1.615   3.349
   32ACN     N1  363   3.452   1.677   3.431
   33ACN     C1  364   4.134   1.554   0.589
   33ACN     H1  365   4.210   1.631   0.609
   33ACN     H2  366   4.086   1.577   0.493
   33ACN     H3  367   4.059   1.557   0.668
   33ACN     C2  368   4.198   1.423   0.583
   33ACN     N1  369   4.249   1.320   0.579
   34ACN     C1  370   2.506   0.208   4.385
   34ACN     H1  371   2.613   0.231   4.383
   34ACN     H2  372   2.478   0.157   4.293
   34ACN     H3  373   2.450   0.302   4.392
   34ACN     C2  374   2.476   0.124   4.501
   34ACN     N1  375   2.452   0.058   4.592
   35ACN     C1  376   1.614   2.726   4.366
   35ACN     H1  377   1.539   2.647   4.354
   35ACN     H2  378   1.584   2.812   4.305
   35ACN     H3  379   1.710   2.688   4.330
   35ACN     C2  380   1.624   2.764   4.506
   35ACN     N1  381   1.633   2.793   4.617
   36ACN     C1  382   2.333   2.239   3.811
   36ACN     H1  383   2.286   2.145   3.841
   36ACN     H2  384   2.352   2.237   3.703
   36ACN     H3  385   2.428   2.249   3.864
   36ACN     C2  386   2.245   2.350   3.844
   36ACN     N1  387   2.177   2.439   3.870
   37ACN     C1  388   4.422   2.284   0.743
   37ACN     H1  389   4.375   2.204   0.685
   37ACN     H2  390   4.359   2.306   0.831
   37ACN     H3  391   4.428   2.374   0.681
   37ACN     C2  392   4.555   2.245   0.787
   37ACN     N1  393   4.660   2.213   0.821
   38ACN     C1  394   3.731   1.208   1.125
   38ACN     H1  395   3.731   1.126   1.053
   38ACN     H2  396   3.637   1.264   1.114
   38ACN     H3  397   3.814   1.275   1.101
   38ACN     C2  398   3.744   1.156   1.260
   38ACN     N1  399   3.753   1.115   1.367
   39ACN     C1  400   4.432   0.964   1.311
   39ACN     H1  401   4.416   0.858   1.332
   39ACN     H2  402   4.452   0.975   1.204
   39ACN     H3  403   4.519   0.999   1.366
   39ACN     C2  404   4.313   1.040   1.347
   39ACN     N1  405   4.219   1.101   1.375
   40ACN     C1  406   1.614   2.121   1.803
   40ACN     H1  407   1.595   2.218   1.757
   40ACN     H2  408   1.524   2.060   1.796
   40ACN     H3  409   1.639   2.135   1.909
   40ACN     C2  410   1.725   2.054   1.735
   40ACN     N1  411   1.812   2.002   1.681
   41ACN     C1  412   2.435   0.385   0.517
   41ACN     H1  413   2.371   0.296   0.520
   41ACN     H2  414   2.456   0.418   0.619
   41ACN     H3  415   2.382   0.464   0.464
   41ACN     C2  416   2.560   0.354   0.449
   41ACN     N1  417   2.659   0.328   0.395
   42ACN     C1  418   2.771   0.567   2.286
   42ACN     H1  419   2.670   0.535   2.258
   42ACN     H2  420   2.819   0.612   2.199
   42ACN     H3  421   2.829   0.480   2.318
   42ACN     C2  422   2.764   0.664   2.394
   42ACN     N1  423   2.757   0.741   2.480
   43ACN     C1  424   3.276   0.827   2.293
   43ACN     H1  425   3.331   0.733   2.301
   43ACN     H2  426   3.329   0.894   2.224
   43ACN     H3  427   3.270   0.874   2.392
   43ACN     C2  428   3.142   0.802   2.242
   43ACN     N1  429   3.035   0.784   2.201
   44ACN     C1  430   4.723   0.592   4.231
   44ACN     H1  431   4.764   0.494   4.261
   44ACN     H2  432   4.621   0.602   4.268
   44ACN     H3  433   4.723   0.598   4.121
   44ACN     C2  434   4.806   0.698   4.286
   44ACN     N1  435   4.873   0.781   4.330
   45ACN     C1  436   2.359   3.527   1.419
   45ACN     H1  437   2.428   3.524   1.504
   45ACN     H2  438   2.286   3.447   1.430
   45ACN     H3  439   2.414   3.513   1.326
   45ACN     C2  440   2.290   3.656   1.417
   45ACN     N1  441   2.236   3.758   1.416
   46ACN     C1  442   2.472   4.713   4.376
   46ACN     H1  443   2.518   4.655   4.295
   46ACN     H2  444   2.429   4.804   4.334
   46ACN     H3  445   2.549   4.741   4.449
   46ACN     C2  446   2.368   4.634   4.441
   46ACN     N1  447   2.285   4.572   4.492
   47ACN     C1  448   3.180   2.272   4.494
   47ACN     H1  449   3.252   2.352   4.473
   47ACN     H2  450   3.100   2.276   4.419
   47ACN     H3  451   3.136   2.289   4.593
   47ACN     C2  452   3.246   2.142   4.490
   47ACN     N1  453   3.297   2.040   4.486
   48ACN     C1  454   4.516   3.934   0.049
   48ACN     H1  455   4.526   3.970   0.151
   48ACN     H2  456   4.566   4.004   5.159
   48ACN     H3  457   4.410   3.927   0.024
   48ACN     C2  458   4.579   3.803   0.037
   48ACN     N1  459   4.630   3.700   0.028
   49ACN     C1  460   4.257   3.363   3.182
   49ACN     H1  461   4.290   3.348   3.285
   49ACN     H2  462   4.344   3.389   3.120
   49ACN     H3  463   4.185   3.445   3.178
   49ACN     C2  464   4.197   3.240   3.131
   49ACN     N1  465   4.148   3.144   3.091
   50ACN     C1  466   4.004   4.187   1.791
   50ACN     H1  467   3.920   4.257   1.795
   50ACN     H2  468   3.973   4.092   1.835
   50ACN     H3  469   4.086   4.228   1.851
   50ACN     C2  470   4.048   4.168   1.654
   50ACN     N1  471   4.083   4.152   1.545
   51ACN     C1  472   1.794   0.639   0.891
   51ACN     H1  473   1.895   0.595   0.887
   51ACN     H2  474   1.721   0.558   0.878
   51ACN     H3  475   1.783   0.711   0.809
   51ACN     C2  476   1.773   0.704   1.019
   51ACN     N1  477   1.756   0.757   1.120
   52ACN     C1  478   4.633   0.446   0.507
   52ACN     H1  479   4.657   0.390   0.416
   52ACN     H2  480   4.524   0.453   0.517
   52ACN     H3  481   4.673   0.548   0.498
   52ACN     C2  482   4.691   0.380   0.623
   52ACN     N1  483   4.737   0.329   0.715
   53ACN     C1  484   3.568   4.815   2.855
   53ACN     H1  485   3.591   4.897   2.924
   53ACN     H2  486   3.462   4.789   2.862
   53ACN     H3  487   3.628   4.728   2.883
   53ACN     C2  488   3.601   4.856   2.719
   53ACN     N1  489   3.625   4.888   2.611
   54ACN     C1  490   4.704   1.484   4.498
   54ACN     H1  491   4.797   1.478   4.555
   54ACN     H2  492   4.670   1.383   4.473
   54ACN     H3  493   4.723   1.539   4.406
   54ACN     C2  494   4.602   1.552   4.576
   54ACN     N1  495   4.521   1.606   4.638
   55ACN     C1  496   1.911   4.646   2.982
   55ACN     H1  497   1.963   4.668   2.888
   55ACN     H2  498   1.980   4.665   3.065
   55ACN     H3  499   1.881   4.541   2.984
   55ACN     C2  500   1.795   4.733   2.995
   55ACN     N1  501   1.702   4.800   3.006
   56ACN     C1  502   0.890   4.271   2.204
   56ACN     H1  503   0.970   4.287   2.131
   56ACN     H2  504   0.799   4.242   2.150
   56ACN     H3  505   0.871   4.364   2.256
   56ACN     C2  506   0.929   4.167   2.298
   56ACN     N1  507   0.959   4.085   2.373
   57ACN     C1  508   3.268   4.304   4.849
   57ACN     H1  509   3.294   4.199   4.833
   57ACN     H2  510   3.215   4.342   4.761
   57ACN     H3  511   3.360   4.362   4.864
   57ACN     C2  512   3.183   4.315   4.967
   57ACN     N1  513   3.116   4.325   5.060
   58ACN     C1  514   0.493   0.981   2.598
   58ACN     H1  515   0.518   1.043   2.512
   58ACN     H2  516   0.427   0.900   2.566
   58ACN     H3  517   0.442   1.043   2.673
   58ACN     C2  518   0.615   0.926   2.657
   58ACN     N1  519   0.711   0.883   2.703
   59ACN     C1  520   0.952   0.688   1.962
   59ACN     H1  521   0.942   0.608   1.887
   59ACN     H2  522   0.887   0.771   1.934
   59ACN     H3  523   1.056   0.723   1.964
   59ACN     C2  524   0.915   0.638   2.093
   59ACN     N1  525   0.885   0.599   2.198
   60ACN     C1  526   1.232   3.405   2.048
   60ACN     H1  527   1.262   3.464   1.961
   60ACN     H2  528   1.138   3.446   2.088
   60ACN     H3  529   1.309   3.414   2.125
   60ACN     C2  530   1.214   3.265   2.013
   60ACN     N1  531   1.201   3.155   1.983
   61ACN     C1  532   4.879   2.749   2.154
   61ACN     H1  533   4.900   2.672   2.229
   61ACN     H2  534   4.969   2.766   2.094
   61ACN     H3  535   4.851   2.841   2.206
   61ACN     C2  536   4.769   2.705   2.068
   61ACN     N1  537   4.682   2.672   2.000
   62ACN     C1  538   2.531   3.940   1.793
   62ACN     H1  539   2.467   4.010   1.739
   62ACN     H2  540   2.523   3.960   1.900
   62ACN     H3  541   2.635   3.956   1.762
   62ACN     C2  542   2.491   3.803   1.764
   62ACN     N1  543   2.459   3.695   1.742
   63ACN     C1  544   4.423   4.811   2.336
   63ACN     H1  545   4.364   4.820   2.244
   63ACN     H2  546   4.526   4.841   2.313
   63ACN     H3  547   4.423   4.707   2.369
   63ACN     C2  548   4.366   4.897   2.439
   63ACN     N1  549   4.322   4.966   2.520
   64ACN     C1  550   2.298   0.241   2.950
   64ACN     H1  551   2.387   0.306   2.949
   64ACN     H2  552   2.226   0.282   3.022
   64ACN     H3  553   2.328   0.140   2.982
   64ACN     C2  554   2.238   0.236   2.818
   64ACN     N1  555   2.191   0.233   2.713
   65ACN     C1  556   2.930   0.126   2.500
   65ACN     H1  557   2.902   0.021   2.485
   65ACN     H2  558   2.865   0.190   2.438
   65ACN     H3  559   3.034   0.140   2.467
   65ACN     C2  560   2.917   0.162   2.640
   65ACN     N1  561   2.906   0.190   2.751
   66ACN     C1  562   1.064   0.143   1.857
   66ACN     H1  563   0.985   0.133   1.933
   66ACN     H2  564   1.040   0.078   1.772
   66ACN     H3  565   1.159   0.112   1.901
   66ACN     C2  566   1.072   0.281   1.813
   66ACN     N1  567   1.077   0.391   1.777
   67ACN     C1  568   0.328   0.971   2.144
   67ACN     H1  569   0.432   0.943   2.126
   67ACN     H2  570   0.275   0.884   2.186
   67ACN     H3  571   0.281   0.999   2.050
   67ACN     C2  572   0.322   1.083   2.237
   67ACN     N1  573   0.317   1.171   2.311
   68ACN     C1  574   3.413   3.596   2.865
   68ACN     H1  575   3.502   3.545   2.904
   68ACN     H2  576   3.406   3.578   2.757
   68ACN     H3  577   3.423   3.703   2.883
   68ACN     C2  578   3.294   3.545   2.932
   68ACN     N1  579   3.200   3.506   2.985
   69ACN     C1  580   3.890   3.558   4.027
   69ACN     H1  581   3.982   3.619   4.029
   69ACN     H2  582   3.902   3.476   3.956
   69ACN     H3  583   3.807   3.621   3.995
   69ACN     C2  584   3.864   3.504   4.160
   69ACN     N1  585   3.844   3.460   4.264
   70ACN     C1  586   0.381   1.574   1.662
   70ACN     H1  587   0.360   1.600   1.766
   70ACN     H2  588   0.462   1.501   1.658
   70ACN     H3  589   0.412   1.664   1.607
   70ACN     C2  590   0.262   1.517   1.600
   70ACN     N1  591   0.167   1.472   1.552
   71ACN     C1  592   4.177   2.394   2.916
   71ACN     H1  593   4.261   2.370   2.849
   71ACN     H2  594   4.109   2.308   2.921
   71ACN     H3  595   4.124   2.480   2.875
   71ACN     C2  596   4.229   2.425   3.049
   71ACN     N1  597   4.270   2.450   3.153
   72ACN     C1  598   1.339   4.640   4.415
   72ACN     H1  599   1.240   4.667   4.451
   72ACN     H2  600   1.414   4.680   4.484
   72ACN     H3  601   1.355   4.683   4.316
   72ACN     C2  602   1.351   4.494   4.409
   72ACN     N1  603   1.360   4.380   4.402
   73ACN     C1  604   3.728   2.491   4.155
   73ACN     H1  605   3.708   2.524   4.257
   73ACN     H2  606   3.837   2.483   4.141
   73ACN     H3  607   3.689   2.565   4.084
   73ACN     C2  608   3.666   2.361   4.131
   73ACN     N1  609   3.616   2.259   4.111
   74ACN     C1  610   1.519   3.495   3.702
   74ACN     H1  611   1.512   3.588   3.644
   74ACN     H2  612   1.618   3.452   3.687
   74ACN     H3  613   1.443   3.425   3.666
   74ACN     C2  614   1.497   3.522   3.843
   74ACN     N1  615   1.479   3.542   3.955
   75ACN     C1  616   1.594   2.565   3.072
   75ACN     H1  617   1.516   2.632   3.108
   75ACN     H2  618   1.619   2.591   2.968
   75ACN     H3  619   1.557   2.462   3.076
   75ACN     C2  620   1.713   2.577   3.156
   75ACN     N1  621   1.806   2.587   3.222
   76ACN     C1  622   4.422   2.728   4.659
   76ACN     H1  623   4.435   2.664   4.747
   76ACN     H2  624   4.422   2.833   4.691
   76ACN     H3  625   4.326   2.705   4.611
   76ACN     C2  626   4.531   2.706   4.565
   76ACN     N1  627   4.617   2.688   4.490
   77ACN     C1  628   4.926   0.740   0.749
   77ACN     H1  629   4.817   0.739   0.760
   77ACN     H2  630   4.965   0.638   0.760
   77ACN     H3  631   4.970   0.804   0.826
   77ACN     C2  632   4.960   0.791   0.616
   77ACN     N1  633   4.988   0.830   0.512
   78ACN     C1  634   1.227   0.830   3.658
   78ACN     H1  635   1.143   0.796   3.596
   78ACN     H2  636   1.284   0.744   3.694
   78ACN     H3  637   1.186   0.883   3.745
   78ACN     C2  638   1.312   0.920   3.582
   78ACN     N1  639   1.380   0.990   3.522
   79ACN     C1  640   4.811   1.217   1.420
   79ACN     H1  641   4.898   1.277   1.390
   79ACN     H2  642   4.721   1.279   1.410
   79ACN     H3  643   4.821   1.186   1.524
   79ACN     C2  644   4.800   1.100   1.334
   79ACN     N1  645   4.791   1.007   1.267
   80ACN     C1  646   2.900   3.040   4.020
   80ACN     H1  647   2.898   3.102   4.111
   80ACN     H2  648   2.815   3.066   3.957
   80ACN     H3  649   2.892   2.935   4.048
   80ACN     C2  650   3.025   3.062   3.947
   80ACN     N1  651   3.123   3.079   3.889
   81ACN     C1  652   4.457   0.580   2.194
   81ACN     H1  653   4.534   0.510   2.230
   81ACN     H2  654   4.413   0.539   2.103
   81ACN     H3  655   4.503   0.676   2.172
   81ACN     C2  656   4.353   0.596   2.296
   81ACN     N1  657   4.272   0.609   2.376
   82ACN     C1  658   1.699   4.230   1.692
   82ACN     H1  659   1.617   4.258   1.624
   82ACN     H2  660   1.771   4.313   1.696
   82ACN     H3  661   1.750   4.142   1.651
   82ACN     C2  662   1.648   4.202   1.825
   82ACN     N1  663   1.608   4.180   1.931
   83ACN     C1  664   4.122   5.236   1.983
   83ACN     H1  665   4.198   5.242   2.062
   83ACN     H2  666   4.048   5.160   2.011
   83ACN     H3  667   4.170   5.205   1.890
   83ACN     C2  668   4.057   0.073   1.967
   83ACN     N1  669   4.006   0.176   1.954
   84ACN     C1  670   2.403   3.144   4.371
   84ACN     H1  671   2.318   3.198   4.326
   84ACN     H2  672   2.366   3.051   4.415
   84ACN     H3  673   2.447   3.207   4.449
   84ACN     C2  674   2.502   3.115   4.269
   84ACN     N1  675   2.581   3.092   4.187
   85ACN     C1  676   1.864   5.230   1.551
   85ACN     H1  677   1.918   5.184   1.468
   85ACN     H2  678   1.908   5.197   1.645
   85ACN     H3  679   1.759   5.199   1.547
   85ACN     C2  680   1.871   0.084   1.541
   85ACN     N1  681   1.877   0.199   1.532
   86ACN     C1  682   0.636   1.019   0.210
   86ACN     H1  683   0.628   0.941   0.286
   86ACN     H2  684   0.642   0.972   0.111
   86ACN     H3  685   0.727   1.077   0.228
   86ACN     C2  686   0.520   1.107   0.217
   86ACN     N1  687   0.428   1.176   0.223
   87ACN     C1  688   0.894   1.888   1.446
   87ACN     H1  689   0.939   1.965   1.383
   87ACN     H2  690   0.790   1.914   1.466
   87ACN     H3  691   0.950   1.883   1.540
   87ACN     C2  692   0.901   1.759   1.379
   87ACN     N1  693   0.907   1.657   1.326
   88ACN     C1  694   4.535   1.437   0.358
   88ACN     H1  695   4.621   1.461   0.421
   88ACN     H2  696   4.485   1.348   0.399
   88ACN     H3  697   4.570   1.414   0.257
   88ACN     C2  698   4.441   1.549   0.354
   88ACN     N1  699   4.367   1.637   0.351
   89ACN     C1  700   0.490   2.404   4.230
   89ACN     H1  701   0.582   2.378   4.178
   89ACN     H2  702   0.444   2.313   4.270
   89ACN     H3  703   0.421   2.450   4.159
   89ACN     C2  704   0.519   2.498   4.338
   89ACN     N1  705   0.541   2.572   4.423
   90ACN     C1  706   4.338   3.332   2.323
   90ACN     H1  707   4.437   3.365   2.291
   90ACN     H2  708   4.263   3.383   2.262
   90ACN     H3  709   4.325   3.362   2.428
   90ACN     C2  710   4.326   3.188   2.310
   90ACN     N1  711   4.316   3.073   2.299
   91ACN     C1  712   3.085   0.796   2.643
   91ACN     H1  713   3.190   0.816   2.666
   91ACN     H2  714   3.050   0.714   2.708
   91ACN     H3  715   3.076   0.763   2.539
   91ACN     C2  716   3.004   0.915   2.666
   91ACN     N1  717   2.940   1.009   2.684
   92ACN     C1  718   3.735   2.412   2.599
   92ACN     H1  719   3.722   2.317   2.546
   92ACN     H2  720   3.665   2.486   2.558
   92ACN     H3  721   3.837   2.448   2.583
   92ACN     C2  722   3.711   2.393   2.741
   92ACN     N1  723   3.691   2.379   2.854
   93ACN     C1  724   2.664   4.411   3.094
   93ACN     H1  725   2.739   4.465   3.152
   93ACN     H2  726   2.698   4.308   3.080
   93ACN     H3  727   2.654   4.459   2.996
   93ACN     C2  728   2.535   4.413   3.162
   93ACN     N1  729   2.434   4.413   3.217
   94ACN     C1  730   4.283   1.382   3.202
   94ACN     H1  731   4.186   1.339   3.228
   94ACN     H2  732   4.286   1.401   3.094
   94ACN     H3  733   4.362   1.310   3.227
   94ACN     C2  734   4.304   1.507   3.274
   94ACN     N1  735   4.322   1.605   3.332
   95ACN     C1  736   2.309   4.719   3.424
   95ACN     H1  737   2.322   4.631   3.360
   95ACN     H2  738   2.366   4.705   3.516
   95ACN     H3  739   2.203   4.728   3.449
   95ACN     C2  740   2.355   4.838   3.355
   95ACN     N1  741   2.393   4.932   3.300
   96ACN     C1  742   1.176   0.462   3.146
   96ACN     H1  743   1.166   0.384   3.223
   96ACN     H2  744   1.175   0.560   3.195
   96ACN     H3  745   1.092   0.454   3.077
   96ACN     C2  746   1.301   0.443   3.074
   96ACN     N1  747   1.401   0.428   3.017
   97ACN     C1  748   2.925   1.800   2.667
   97ACN     H1  749   2.970   1.797   2.567
   97ACN     H2  750   2.824   1.844   2.660
   97ACN     H3  751   2.987   1.861   2.733
   97ACN     C2  752   2.916   1.665   2.721
   97ACN     N1  753   2.907   1.559   2.763
   98ACN     C1  754   1.526   2.665   0.528
   98ACN     H1  755   1.488   2.671   0.630
   98ACN     H2  756   1.573   2.568   0.512
   98ACN     H3  757   1.600   2.744   0.512
   98ACN     C2  758   1.415   2.683   0.434
   98ACN     N1  759   1.328   2.697   0.360
   99ACN     C1  760   2.074   4.246   3.061
   99ACN     H1  761   2.105   4.199   3.155
   99ACN     H2  762   2.029   4.343   3.084
   99ACN     H3  763   2.000   4.183   3.012
   99ACN     C2  764   2.190   4.264   2.974
   99ACN     N1  765   2.281   4.278   2.905
  100ACN     C1  766   0.104   3.368   1.419
  100ACN     H1  767   0.073   3.279   1.364
  100ACN     H2  768   0.212   3.381   1.410
  100ACN     H3  769   0.079   3.354   1.525
  100ACN     C2  770   0.035   3.486   1.368
  100ACN     N1  771   5.265   3.580   1.328
  101ACN     C1  772   0.859   1.862   0.993
  101ACN     H1  773   0.874   1.799   0.905
  101ACN     H2  774   0.949   1.858   1.055
  101ACN     H3  775   0.774   1.824   1.050
  101ACN     C2  776   0.834   1.999   0.951
  101ACN     N1  777   0.814   2.108   0.918
  102ACN     C1  778   1.752   0.517   3.131
  102ACN     H1  779   1.795   0.617   3.132
  102ACN     H2  780   1.814   0.452   3.068
  102ACN     H3  781   1.651   0.520   3.089
  102ACN     C2  782   1.747   0.462   3.266
  102ACN     N1  783   1.744   0.419   3.373
  103ACN     C1  784   0.538   1.022   1.815
  103ACN     H1  785   0.635   0.972   1.819
  103ACN     H2  786   0.541   1.114   1.873
  103ACN     H3  787   0.463   0.955   1.859
  103ACN     C2  788   0.501   1.050   1.677
  103ACN     N1  789   0.472   1.074   1.568
  104ACN     C1  790   2.407   3.374   1.899
  104ACN     H1  791   2.456   3.467   1.867
  104ACN     H2  792   2.406   3.305   1.815
  104ACN     H3  793   2.304   3.398   1.928
  104ACN     C2  794   2.477   3.317   2.012
  104ACN     N1  795   2.533   3.270   2.102
  105ACN     C1  796   2.741   1.557   2.414
  105ACN     H1  797   2.684   1.497   2.342
  105ACN     H2  798   2.847   1.535   2.400
  105ACN     H3  799   2.712   1.527   2.516
  105ACN     C2  800   2.715   1.699   2.392
  105ACN     N1  801   2.696   1.812   2.376
  106ACN     C1  802   0.664   0.078   0.096
  106ACN     H1  803   0.604   0.105   0.184
  106ACN     H2  804   0.620   0.125   0.007
  106ACN     H3  805   0.663   5.261   0.084
  106ACN     C2  806   0.801   0.125   0.114
  106ACN     N1  807   0.909   0.161   0.128
  107ACN     C1  808   3.970   2.060   2.743
  107ACN     H1  809   4.035   1.980   2.705
  107ACN     H2  810   3.976   2.145   2.674
  107ACN     H3  811   4.005   2.089   2.842
  107ACN     C2  812   3.832   2.012   2.751
  107ACN     N1  813   3.723   1.975   2.757
  108ACN     C1  814   0.348   1.953   1.896
  108ACN     H1  815   0.253   1.931   1.946
  108ACN     H2  816   0.380   1.865   1.839
  108ACN     H3  817   0.423   1.975   1.973
  108ACN     C2  818   0.332   2.068   1.808
  108ACN     N1  819   0.321   2.159   1.738
  109ACN     C1  820   4.528   1.208   2.793
  109ACN     H1  821   4.537   1.131   2.716
  109ACN     H2  822   4.540   1.307   2.746
  109ACN     H3  823   4.606   1.194   2.868
  109ACN     C2  824   4.397   1.200   2.857
  109ACN     N1  825   4.293   1.194   2.907
  110ACN     C1  826   0.698   3.156   0.185
  110ACN     H1  827   0.680   3.147   0.078
  110ACN     H2  828   0.802   3.130   0.206
  110ACN     H3  829   0.633   3.087   0.239
  110ACN     C2  830   0.673   3.293   0.228
  110ACN     N1  831   0.653   3.401   0.262
  111ACN     C1  832   3.211   0.627   4.144
  111ACN     H1  833   3.163   0.625   4.242
  111ACN     H2  834   3.157   0.696   4.078
  111ACN     H3  835   3.208   0.527   4.101
  111ACN     C2  836   3.350   0.670   4.158
  111ACN     N1  837   3.459   0.705   4.168
  112ACN     C1  838   4.949   3.855   0.197
  112ACN     H1  839   5.048   3.869   0.152
  112ACN     H2  840   4.961   3.835   0.304
  112ACN     H3  841   4.900   3.769   0.150
  112ACN     C2  842   4.868   3.975   0.178
  112ACN     N1  843   4.804   4.069   0.162
  113ACN     C1  844   2.723   2.736   4.313
  113ACN     H1  845   2.693   2.762   4.211
  113ACN     H2  846   2.676   2.805   4.383
  113ACN     H3  847   2.832   2.748   4.322
  113ACN     C2  848   2.686   2.599   4.345
  113ACN     N1  849   2.657   2.490   4.369
  114ACN     C1  850   1.685   1.086   3.668
  114ACN     H1  851   1.636   1.073   3.571
  114ACN     H2  852   1.722   1.189   3.678
  114ACN     H3  853   1.769   1.017   3.673
  114ACN     C2  854   1.591   1.056   3.776
  114ACN     N1  855   1.518   1.033   3.861
  115ACN     C1  856   3.829   3.375   2.571
  115ACN     H1  857   3.887   3.383   2.479
  115ACN     H2  858   3.894   3.398   2.656
  115ACN     H3  859   3.793   3.272   2.581
  115ACN     C2  860   3.716   3.468   2.567
  115ACN     N1  861   3.627   3.541   2.564
  116ACN     C1  862   3.063   2.615   3.328
  116ACN     H1  863   3.046   2.507   3.332
  116ACN     H2  864   3.170   2.635   3.340
  116ACN     H3  865   3.008   2.661   3.410
  116ACN     C2  866   3.016   2.669   3.201
  116ACN     N1  867   2.977   2.709   3.100
  117ACN     C1  868   0.439   1.108   0.674
  117ACN     H1  869   0.448   1.189   0.747
  117ACN     H2  870   0.353   1.126   0.608
  117ACN     H3  871   0.422   1.014   0.727
  117ACN     C2  872   0.561   1.098   0.594
  117ACN     N1  873   0.657   1.091   0.532
  118ACN     C1  874   2.667   4.917   3.927
  118ACN     H1  875   2.710   4.817   3.933
  118ACN     H2  876   2.609   4.925   3.834
  118ACN     H3  877   2.747   4.991   3.926
  118ACN     C2  878   2.579   4.940   4.041
  118ACN     N1  879   2.509   4.959   4.131
  119ACN     C1  880   1.776   4.525   1.972
  119ACN     H1  881   1.759   4.421   1.998
  119ACN     H2  882   1.753   4.541   1.866
  119ACN     H3  883   1.882   4.549   1.989
  119ACN     C2  884   1.692   4.611   2.055
  119ACN     N1  885   1.626   4.679   2.120
  120ACN     C1  886   2.641   0.355   3.372
  120ACN     H1  887   2.676   0.306   3.463
  120ACN     H2  888   2.608   0.456   3.396
  120ACN     H3  889   2.557   0.298   3.331
  120ACN     C2  890   2.750   0.361   3.275
  120ACN     N1  891   2.836   0.364   3.198
  121ACN     C1  892   4.185   1.068   4.401
  121ACN     H1  893   4.146   1.170   4.411
  121ACN     H2  894   4.271   1.055   4.467
  121ACN     H3  895   4.217   1.052   4.297
  121ACN     C2  896   4.081   0.972   4.435
  121ACN     N1  897   3.999   0.896   4.463
  122ACN     C1  898   2.130   2.724   3.278
  122ACN     H1  899   2.124   2.632   3.337
  122ACN     H2  900   2.143   2.809   3.346
  122ACN     H3  901   2.035   2.737   3.225
  122ACN     C2  902   2.240   2.717   3.183
  122ACN     N1  903   2.328   2.711   3.108
  123ACN     C1  904   4.055   4.252   3.015
  123ACN     H1  905   4.038   4.310   2.923
  123ACN     H2  906   4.009   4.303   3.100
  123ACN     H3  907   4.163   4.245   3.032
  123ACN     C2  908   3.999   4.118   2.999
  123ACN     N1  909   3.954   4.013   2.986
  124ACN     C1  910   1.505   2.887   3.870
  124ACN     H1  911   1.472   2.989   3.848
  124ACN     H2  912   1.523   2.834   3.776
  124ACN     H3  913   1.425   2.836   3.924
  124ACN     C2  914   1.626   2.889   3.951
  124ACN     N1  915   1.722   2.892   4.015
  125ACN     C1  916   3.993   3.120   3.453
  125ACN     H1  917   4.080   3.074   3.405
  125ACN     H2  918   3.902   3.067   3.423
  125ACN     H3  919   3.986   3.224   3.421
  125ACN     C2  920   4.007   3.114   3.598
  125ACN     N1  921   4.018   3.109   3.713
  126ACN     C1  922   4.461   0.389   3.683
  126ACN     H1  923   4.414   0.369   3.780
  126ACN     H2  924   4.563   0.351   3.685
  126ACN     H3  925   4.464   0.497   3.667
  126ACN     C2  926   4.386   0.325   3.576
  126ACN     N1  927   4.326   0.274   3.492
  127ACN     C1  928   0.638   3.617   3.269
  127ACN     H1  929   0.610   3.661   3.365
  127ACN     H2  930   0.712   3.682   3.221
  127ACN     H3  931   0.550   3.612   3.205
  127ACN     C2  932   0.694   3.484   3.288
  127ACN     N1  933   0.737   3.378   3.302
  128ACN     C1  934   2.094   1.713   0.395
  128ACN     H1  935   2.000   1.757   0.361
  128ACN     H2  936   2.119   1.628   0.331
  128ACN     H3  937   2.081   1.677   0.498
  128ACN     C2  938   2.200   1.812   0.389
  128ACN     N1  939   2.285   1.890   0.384
  129ACN     C1  940   2.081   4.319   3.917
  129ACN     H1  941   2.171   4.296   3.975
  129ACN     H2  942   2.005   4.359   3.985
  129ACN     H3  943   2.045   4.226   3.871
  129ACN     C2  944   2.113   4.416   3.814
  129ACN     N1  945   2.137   4.493   3.731
  130ACN     C1  946   1.227   3.366   1.641
  130ACN     H1  947   1.244   3.296   1.723
  130ACN     H2  948   1.323   3.399   1.600
  130ACN     H3  949   1.173   3.454   1.679
  130ACN     C2  950   1.149   3.301   1.537
  130ACN     N1  951   1.088   3.249   1.454
  131ACN     C1  952   0.960   1.313   2.286
  131ACN     H1  953   1.018   1.290   2.196
  131ACN     H2  954   0.987   1.242   2.365
  131ACN     H3  955   0.853   1.301   2.263
  131ACN     C2  956   0.987   1.449   2.330
  131ACN     N1  957   1.009   1.557   2.364
  132ACN     C1  958   0.898   0.910   2.380
  132ACN     H1  959   0.892   0.940   2.486
  132ACN     H2  960   0.931   0.806   2.375
  132ACN     H3  961   0.970   0.973   2.329
  132ACN     C2  962   0.767   0.924   2.317
  132ACN     N1  963   0.664   0.935   2.267
  133ACN     C1  964   2.097   3.492   2.930
  133ACN     H1  965   2.191   3.516   2.980
  133ACN     H2  966   2.065   3.581   2.872
  133ACN     H3  967   2.021   3.471   3.006
  133ACN     C2  968   2.113   3.378   2.841
  133ACN     N1  969   2.128   3.288   2.770
  134ACN     C1  970   1.161   4.619   3.333
  134ACN     H1  971   1.144   4.722   3.300
  134ACN     H2  972   1.093   4.553   3.281
  134ACN     H3  973   1.141   4.612   3.441
  134ACN     C2  974   1.299   4.580   3.305
  134ACN     N1  975   1.407   4.550   3.282
  135ACN     C1  976   2.809   0.144   1.184
  135ACN     H1  977   2.715   0.098   1.215
  135ACN     H2  978   2.818   0.244   1.227
  135ACN     H3  979   2.811   0.152   1.075
  135ACN     C2  980   2.921   0.061   1.229
  135ACN     N1  981   3.009   5.288   1.265
  136ACN     C1  982   2.124   1.432   3.381
  136ACN     H1  983   2.183   1.515   3.340
  136ACN     H2  984   2.018   1.448   3.357
  136ACN     H3  985   2.136   1.432   3.490
  136ACN     C2  986   2.171   1.306   3.325
  136ACN     N1  987   2.209   1.207   3.280
  137ACN     C1  988   4.756   3.199   2.545
  137ACN     H1  989   4.835   3.219   2.618
  137ACN     H2  990   4.715   3.099   2.563
  137ACN     H3  991   4.800   3.202   2.444
  137ACN     C2  992   4.651   3.298   2.556
  137ACN     N1  993   4.567   3.377   2.565
  138ACN     C1  994   4.406   1.716   1.421
  138ACN     H1  995   4.379   1.733   1.316
  138ACN     H2  996   4.442   1.614   1.434
  138ACN     H3  997   4.317   1.730   1.483
  138ACN     C2  998   4.509   1.810   1.462
  138ACN     N1  999   4.591   1.884   1.494
  139ACN     C1 1000   2.003   0.256   2.403
  139ACN     H1 1001   1.994   0.254   2.512
  139ACN     H2 1002   1.903   0.259   2.359
  139ACN     H3 1003   2.054   0.164   2.370
  139ACN     C2 1004   2.079   0.372   2.360
  139ACN     N1 1005   2.139   0.465   2.327
  140ACN     C1 1006   3.125   3.053   4.345
  140ACN     H1 1007   3.164   2.968   4.289
  140ACN     H2 1008   3.116   3.140   4.279
  140ACN     H3 1009   3.196   3.078   4.425
  140ACN     C2 1010   2.995   3.021   4.403
  140ACN     N1 1011   2.892   2.994   4.448
  141ACN     C1 1012   0.738   4.348   4.720
  141ACN     H1 1013   0.673   4.305   4.797
  141ACN     H2 1014   0.841   4.316   4.739
  141ACN     H3 1015   0.732   4.457   4.727
  141ACN     C2 1016   0.694   4.303   4.588
  141ACN     N1 1017   0.660   4.269   4.484
  142ACN     C1 1018   2.832   3.742   3.603
  142ACN     H1 1019   2.788   3.682   3.683
  142ACN     H2 1020   2.926   3.694   3.571
  142ACN     H3 1021   2.855   3.842   3.642
  142ACN     C2 1022   2.740   3.751   3.491
  142ACN     N1 1023   2.666   3.758   3.402
  143ACN     C1 1024   1.488   1.764   1.518
  143ACN     H1 1025   1.493   1.673   1.579
  143ACN     H2 1026   1.543   1.747   1.425
  143ACN     H3 1027   1.534   1.847   1.573
  143ACN     C2 1028   1.350   1.796   1.486
  143ACN     N1 1029   1.240   1.822   1.461
  144ACN     C1 1030   1.954   0.700   4.395
  144ACN     H1 1031   2.029   0.654   4.460
  144ACN     H2 1032   2.000   0.728   4.300
  144ACN     H3 1033   1.914   0.790   4.444
  144ACN     C2 1034   1.846   0.605   4.372
  144ACN     N1 1035   1.760   0.530   4.353
  145ACN     C1 1036   0.306   0.177   0.966
  145ACN     H1 1037   0.244   0.177   1.056
  145ACN     H2 1038   0.249   0.222   0.884
  145ACN     H3 1039   0.332   0.073   0.940
  145ACN     C2 1040   0.428   0.254   0.991
  145ACN     N1 1041   0.524   0.313   1.012
  146ACN     C1 1042   2.339   2.797   1.337
  146ACN     H1 1043   2.284   2.751   1.419
  146ACN     H2 1044   2.355   2.903   1.357
  146ACN     H3 1045   2.280   2.789   1.245
  146ACN     C2 1046   2.468   2.730   1.318
  146ACN     N1 1047   2.570   2.679   1.304
  147ACN     C1 1048   0.263   1.395   0.429
  147ACN     H1 1049   0.221   1.293   0.433
  147ACN     H2 1050   0.182   1.468   0.420
  147ACN     H3 1051   0.326   1.403   0.340
  147ACN     C2 1052   0.342   1.422   0.547
  147ACN     N1 1053   0.405   1.442   0.642
  148ACN     C1 1054   1.978   1.117   4.247
  148ACN     H1 1055   1.954   1.144   4.144
  148ACN     H2 1056   1.902   1.048   4.284
  148ACN     H3 1057   1.976   1.208   4.309
  148ACN     C2 1058   2.110   1.056   4.253
  148ACN     N1 1059   2.214   1.007   4.259
  149ACN     C1 1060   4.276   3.245   2.736
  149ACN     H1 1061   4.331   3.338   2.755
  149ACN     H2 1062   4.209   3.260   2.651
  149ACN     H3 1063   4.215   3.222   2.825
  149ACN     C2 1064   4.369   3.136   2.710
  149ACN     N1 1065   4.441   3.049   2.688
  150ACN     C1 1066   2.705   3.046   1.238
  150ACN     H1 1067   2.689   3.155   1.238
  150ACN     H2 1068   2.793   3.024   1.176
  150ACN     H3 1069   2.618   2.998   1.193
  150ACN     C2 1070   2.726   2.998   1.374
  150ACN     N1 1071   2.741   2.961   1.482
  151ACN     C1 1072   3.549   2.937   1.952
  151ACN     H1 1073   3.556   2.945   2.060
  151ACN     H2 1074   3.651   2.937   1.910
  151ACN     H3 1075   3.496   3.025   1.913
  151ACN     C2 1076   3.479   2.816   1.914
  151ACN     N1 1077   3.421   2.721   1.884
  152ACN     C1 1078   1.581   0.307   1.754
  152ACN     H1 1079   1.660   0.366   1.801
  152ACN     H2 1080   1.627   0.225   1.697
  152ACN     H3 1081   1.523   0.370   1.686
  152ACN     C2 1082   1.493   0.252   1.857
  152ACN     N1 1083   1.425   0.208   1.939
  153ACN     C1 1084   0.863   4.668   1.516
  153ACN     H1 1085   0.846   4.758   1.577
  153ACN     H2 1086   0.797   4.588   1.551
  153ACN     H3 1087   0.968   4.636   1.530
  153ACN     C2 1088   0.838   4.697   1.376
  153ACN     N1 1089   0.818   4.721   1.265
  154ACN     C1 1090   4.025   2.881   1.676
  154ACN     H1 1091   4.034   2.865   1.568
  154ACN     H2 1092   4.017   2.988   1.697
  154ACN     H3 1093   4.115   2.842   1.725
  154ACN     C2 1094   3.907   2.812   1.728
  154ACN     N1 1095   3.814   2.758   1.769
  155ACN     C1 1096   1.791   2.158   1.334
  155ACN     H1 1097   1.870   2.116   1.397
  155ACN     H2 1098   1.798   2.114   1.234
  155ACN     H3 1099   1.806   2.266   1.326
  155ACN     C2 1100   1.660   2.130   1.392
  155ACN     N1 1101   1.557   2.108   1.439
  156ACN     C1 1102   4.059   3.036   0.801
  156ACN     H1 1103   4.011   3.090   0.883
  156ACN     H2 1104   4.073   3.105   0.717
  156ACN     H3 1105   3.995   2.953   0.769
  156ACN     C2 1106   4.188   2.985   0.844
  156ACN     N1 1107   4.290   2.944   0.879
  157ACN     C1 1108   1.572   3.879   0.911
  157ACN     H1 1109   1.660   3.941   0.933
  157ACN     H2 1110   1.484   3.944   0.909
  157ACN     H3 1111   1.561   3.805   0.990
  157ACN     C2 1112   1.590   3.813   0.783
  157ACN     N1 1113   1.603   3.760   0.681
  158ACN     C1 1114   0.930   4.925   0.442
  158ACN     H1 1115   0.994   5.014   0.435
  158ACN     H2 1116   0.955   4.856   0.361
  158ACN     H3 1117   0.825   4.956   0.432
  158ACN     C2 1118   0.949   4.859   0.571
  158ACN     N1 1119   0.966   4.808   0.673
  159ACN     C1 1120   1.839   3.523   0.066
  159ACN     H1 1121   1.772   3.462   0.006
  159ACN     H2 1122   1.783   3.608   0.107
  159ACN     H3 1123   1.920   3.561   0.003
  159ACN     C2 1124   1.894   3.443   0.175
  159ACN     N1 1125   1.937   3.379   0.261
  160ACN     C1 1126   0.689   1.359   4.106
  160ACN     H1 1127   0.755   1.308   4.177
  160ACN     H2 1128   0.598   1.299   4.093
  160ACN     H3 1129   0.740   1.368   4.010
  160ACN     C2 1130   0.654   1.491   4.156
  160ACN     N1 1131   0.627   1.597   4.194
  161ACN     C1 1132   1.204   3.388   0.106
  161ACN     H1 1133   1.145   3.478   0.086
  161ACN     H2 1134   1.253   3.399   0.203
  161ACN     H3 1135   1.281   3.380   0.028
  161ACN     C2 1136   1.118   3.270   0.105
  161ACN     N1 1137   1.050   3.177   0.105
  162ACN     C1 1138   0.184   3.134   1.093
  162ACN     H1 1139   0.259   3.152   1.170
  162ACN     H2 1140   0.088   3.113   1.141
  162ACN     H3 1141   0.214   3.047   1.034
  162ACN     C2 1142   0.172   3.251   1.007
  162ACN     N1 1143   0.162   3.344   0.939
  163ACN     C1 1144   4.347   2.497   4.044
  163ACN     H1 1145   4.434   2.432   4.030
  163ACN     H2 1146   4.298   2.513   3.948
  163ACN     H3 1147   4.382   2.593   4.084
  163ACN     C2 1148   4.254   2.436   4.138
  163ACN     N1 1149   4.180   2.387   4.212
  164ACN     C1 1150   0.779   2.318   2.124
  164ACN     H1 1151   0.769   2.355   2.226
  164ACN     H2 1152   0.799   2.210   2.127
  164ACN     H3 1153   0.861   2.369   2.074
  164ACN     C2 1154   0.654   2.341   2.051
  164ACN     N1 1155   0.557   2.360   1.993
  165ACN     C1 1156   1.692   3.906   2.637
  165ACN     H1 1157   1.606   3.942   2.696
  165ACN     H2 1158   1.749   3.993   2.604
  165ACN     H3 1159   1.655   3.851   2.550
  165ACN     C2 1160   1.776   3.819   2.719
  165ACN     N1 1161   1.842   3.749   2.783
  166ACN     C1 1162   3.159   3.712   1.006
  166ACN     H1 1163   3.137   3.683   0.903
  166ACN     H2 1164   3.213   3.807   1.006
  166ACN     H3 1165   3.222   3.636   1.052
  166ACN     C2 1166   3.035   3.725   1.083
  166ACN     N1 1167   2.938   3.735   1.144
  167ACN     C1 1168   2.061   0.357   1.256
  167ACN     H1 1169   2.042   0.327   1.359
  167ACN     H2 1170   2.124   0.282   1.208
  167ACN     H3 1171   2.112   0.454   1.256
  167ACN     C2 1172   1.934   0.368   1.184
  167ACN     N1 1173   1.834   0.376   1.128
  168ACN     C1 1174   1.098   0.631   0.791
  168ACN     H1 1175   1.130   0.558   0.867
  168ACN     H2 1176   1.109   0.732   0.831
  168ACN     H3 1177   0.993   0.612   0.766
  168ACN     C2 1178   1.181   0.616   0.672
  168ACN     N1 1179   1.247   0.603   0.578
  169ACN     C1 1180   0.551   4.751   2.926
  169ACN     H1 1181   0.613   4.826   2.977
  169ACN     H2 1182   0.512   4.680   3.000
  169ACN     H3 1183   0.614   4.697   2.855
  169ACN     C2 1184   0.442   4.816   2.856
  169ACN     N1 1185   0.355   4.868   2.800
  170ACN     C1 1186   2.936   3.470   2.780
  170ACN     H1 1187   2.877   3.474   2.689
  170ACN     H2 1188   2.979   3.569   2.800
  170ACN     H3 1189   3.017   3.398   2.768
  170ACN     C2 1190   2.852   3.430   2.892
  170ACN     N1 1191   2.786   3.397   2.981
  171ACN     C1 1192   1.321   1.953   2.472
  171ACN     H1 1193   1.252   1.878   2.430
  171ACN     H2 1194   1.357   2.017   2.391
  171ACN     H3 1195   1.405   1.900   2.518
  171ACN     C2 1196   1.252   2.032   2.573
  171ACN     N1 1197   1.198   2.095   2.653
  172ACN     C1 1198   4.012   0.748   4.798
  172ACN     H1 1199   4.045   0.805   4.886
  172ACN     H2 1200   3.950   0.812   4.735
  172ACN     H3 1201   3.953   0.662   4.831
  172ACN     C2 1202   4.128   0.702   4.723
  172ACN     N1 1203   4.220   0.666   4.663
  173ACN     C1 1204   4.138   4.138   0.406
  173ACN     H1 1205   4.049   4.189   0.370
  173ACN     H2 1206   4.113   4.033   0.425
  173ACN     H3 1207   4.171   4.184   0.500
  173ACN     C2 1208   4.244   4.146   0.307
  173ACN     N1 1209   4.328   4.153   0.228
  174ACN     C1 1210   3.965   4.848   2.563
  174ACN     H1 1211   3.902   4.933   2.536
  174ACN     H2 1212   3.905   4.776   2.620
  174ACN     H3 1213   4.048   4.883   2.626
  174ACN     C2 1214   4.018   4.785   2.443
  174ACN     N1 1215   4.060   4.734   2.348
  175ACN     C1 1216   0.760   0.550   2.600
  175ACN     H1 1217   0.752   0.461   2.536
  175ACN     H2 1218   0.730   0.524   2.702
  175ACN     H3 1219   0.693   0.627   2.562
  175ACN     C2 1220   0.897   0.598   2.601
  175ACN     N1 1221   1.006   0.636   2.601
  176ACN     C1 1222   0.853   4.205   1.393
  176ACN     H1 1223   0.943   4.249   1.437
  176ACN     H2 1224   0.819   4.123   1.456
  176ACN     H3 1225   0.877   4.167   1.293
  176ACN     C2 1226   0.749   4.306   1.384
  176ACN     N1 1227   0.665   4.385   1.378
  177ACN     C1 1228   1.797   0.158   0.352
  177ACN     H1 1229   1.699   0.154   0.304
  177ACN     H2 1230   1.805   0.250   0.412
  177ACN     H3 1231   1.875   0.159   0.276
  177ACN     C2 1232   1.815   0.042   0.439
  177ACN     N1 1233   1.828   5.242   0.508
  178ACN     C1 1234   4.601   2.929   4.254
  178ACN     H1 1235   4.674   2.940   4.335
  178ACN     H2 1236   4.518   2.867   4.289
  178ACN     H3 1237   4.649   2.879   4.169
  178ACN     C2 1238   4.552   3.060   4.213
  178ACN     N1 1239   4.513   3.164   4.181
  179ACN     C1 1240   4.613   3.968   0.977
  179ACN     H1 1241   4.711   3.932   0.944
  179ACN     H2 1242   4.608   4.076   0.963
  179ACN     H3 1243   4.600   3.944   1.083
  179ACN     C2 1244   4.508   3.904   0.899
  179ACN     N1 1245   4.425   3.853   0.837
  180ACN     C1 1246   1.529   0.222   1.266
  180ACN     H1 1247   1.452   0.186   1.197
  180ACN     H2 1248   1.506   0.327   1.291
  180ACN     H3 1249   1.627   0.218   1.216
  180ACN     C2 1250   1.531   0.141   1.387
  180ACN     N1 1251   1.532   0.077   1.482
  181ACN     C1 1252   3.673   2.257   3.778
  181ACN     H1 1253   3.748   2.201   3.834
  181ACN     H2 1254   3.660   2.355   3.824
  181ACN     H3 1255   3.578   2.202   3.784
  181ACN     C2 1256   3.715   2.272   3.640
  181ACN     N1 1257   3.747   2.284   3.530
  182ACN     C1 1258   4.529   1.435   0.764
  182ACN     H1 1259   4.475   1.513   0.818
  182ACN     H2 1260   4.503   1.440   0.658
  182ACN     H3 1261   4.497   1.337   0.803
  182ACN     C2 1262   4.672   1.451   0.782
  182ACN     N1 1263   4.785   1.465   0.797
  183ACN     C1 1264   1.397   2.966   2.742
  183ACN     H1 1265   1.387   2.888   2.818
  183ACN     H2 1266   1.327   3.047   2.764
  183ACN     H3 1267   1.373   2.924   2.644
  183ACN     C2 1268   1.534   3.016   2.742
  183ACN     N1 1269   1.643   3.055   2.743
  184ACN     C1 1270   3.353   4.904   1.192
  184ACN     H1 1271   3.381   4.997   1.141
  184ACN     H2 1272   3.244   4.901   1.203
  184ACN     H3 1273   3.398   4.904   1.292
  184ACN     C2 1274   3.399   4.788   1.116
  184ACN     N1 1275   3.435   4.698   1.055
  185ACN     C1 1276   2.737   1.628   3.491
  185ACN     H1 1277   2.638   1.627   3.446
  185ACN     H2 1278   2.804   1.690   3.430
  185ACN     H3 1279   2.777   1.526   3.494
  185ACN     C2 1280   2.730   1.683   3.626
  185ACN     N1 1281   2.724   1.725   3.733
  186ACN     C1 1282   2.134   1.858   1.596
  186ACN     H1 1283   2.046   1.923   1.584
  186ACN     H2 1284   2.213   1.892   1.530
  186ACN     H3 1285   2.107   1.756   1.569
  186ACN     C2 1286   2.180   1.862   1.734
  186ACN     N1 1287   2.220   1.866   1.842
  187ACN     C1 1288   3.516   1.796   4.562
  187ACN     H1 1289   3.509   1.806   4.453
  187ACN     H2 1290   3.514   1.897   4.606
  187ACN     H3 1291   3.610   1.747   4.587
  187ACN     C2 1292   3.402   1.719   4.611
  187ACN     N1 1293   3.313   1.658   4.650
  188ACN     C1 1294   1.066   0.542   4.282
  188ACN     H1 1295   1.094   0.638   4.325
  188ACN     H2 1296   1.147   0.507   4.217
  188ACN     H3 1297   0.976   0.554   4.222
  188ACN     C2 1298   1.043   0.444   4.387
  188ACN     N1 1299   1.024   0.366   4.470
  189ACN     C1 1300   0.154   2.891   1.730
  189ACN     H1 1301   0.151   2.786   1.697
  189ACN     H2 1302   0.257   2.916   1.754
  189ACN     H3 1303   0.093   2.901   1.821
  189ACN     C2 1304   0.105   2.978   1.625
  189ACN     N1 1305   0.065   3.047   1.542
  190ACN     C1 1306   1.508   3.662   4.270
  190ACN     H1 1307   1.519   3.743   4.343
  190ACN     H2 1308   1.568   3.576   4.301
  190ACN     H3 1309   1.543   3.697   4.172
  190ACN     C2 1310   1.367   3.623   4.261
  190ACN     N1 1311   1.257   3.592   4.254
  191ACN     C1 1312   0.095   1.533   3.296
  191ACN     H1 1313   0.113   1.429   3.325
  191ACN     H2 1314   5.272   1.550   3.289
  191ACN     H3 1315   0.141   1.551   3.199
  191ACN     C2 1316   0.154   1.623   3.395
  191ACN     N1 1317   0.199   1.694   3.474
  192ACN     C1 1318   1.694   4.592   4.270
  192ACN     H1 1319   1.761   4.542   4.199
  192ACN     H2 1320   1.592   4.560   4.251
  192ACN     H3 1321   1.701   4.700   4.254
  192ACN     C2 1322   1.734   4.559   4.406
  192ACN     N1 1323   1.766   4.534   4.514
  193ACN     C1 1324   4.669   1.058   4.345
  193ACN     H1 1325   4.583   1.121   4.368
  193ACN     H2 1326   4.654   0.959   4.390
  193ACN     H3 1327   4.760   1.102   4.387
  193ACN     C2 1328   4.683   1.043   4.201
  193ACN     N1 1329   4.695   1.033   4.087
  194ACN     C1 1330   2.955   3.620   3.988
  194ACN     H1 1331   2.966   3.512   3.984
  194ACN     H2 1332   2.870   3.646   4.052
  194ACN     H3 1333   2.936   3.657   3.887
  194ACN     C2 1334   3.076   3.681   4.040
  194ACN     N1 1335   3.173   3.729   4.080
  195ACN     C1 1336   0.363   0.443   4.721
  195ACN     H1 1337   0.286   0.380   4.674
  195ACN     H2 1338   0.325   0.481   4.816
  195ACN     H3 1339   0.385   0.528   4.655
  195ACN     C2 1340   0.484   0.364   4.742
  195ACN     N1 1341   0.579   0.302   4.758
  196ACN     C1 1342   4.625   4.975   3.403
  196ACN     H1 1343   4.521   4.996   3.375
  196ACN     H2 1344   4.668   5.065   3.449
  196ACN     H3 1345   4.682   4.951   3.312
  196ACN     C2 1346   4.629   4.863   3.496
  196ACN     N1 1347   4.634   4.775   3.569
  197ACN     C1 1348   0.959   4.560   1.977
  197ACN     H1 1349   1.007   4.495   1.903
  197ACN     H2 1350   1.030   4.586   2.055
  197ACN     H3 1351   0.875   4.506   2.021
  197ACN     C2 1352   0.909   4.681   1.912
  197ACN     N1 1353   0.870   4.776   1.861
  198ACN     C1 1354   4.408   0.760   1.641
  198ACN     H1 1355   4.516   0.763   1.628
  198ACN     H2 1356   4.365   0.680   1.579
  198ACN     H3 1357   4.366   0.856   1.610
  198ACN     C2 1358   4.376   0.736   1.781
  198ACN     N1 1359   4.350   0.717   1.892
  199ACN     C1 1360   2.501   3.830   4.042
  199ACN     H1 1361   2.429   3.781   3.976
  199ACN     H2 1362   2.517   3.769   4.131
  199ACN     H3 1363   2.461   3.927   4.072
  199ACN     C2 1364   2.627   3.849   3.971
  199ACN     N1 1365   2.726   3.864   3.914
  200ACN     C1 1366   0.451   1.854   1.198
  200ACN     H1 1367   0.449   1.745   1.188
  200ACN     H2 1368   0.354   1.894   1.167
  200ACN     H3 1369   0.528   1.894   1.131
  200ACN     C2 1370   0.480   1.892   1.336
  200ACN     N1 1371   0.503   1.922   1.445
  201ACN     C1 1372   0.730   4.655   4.395
  201ACN     H1 1373   0.680   4.559   4.410
  201ACN     H2 1374   0.821   4.657   4.455
  201ACN     H3 1375   0.663   4.736   4.428
  201ACN     C2 1376   0.762   4.672   4.254
  201ACN     N1 1377   0.787   4.684   4.142
  202ACN     C1 1378   1.223   3.927   0.177
  202ACN     H1 1379   1.167   3.996   0.113
  202ACN     H2 1380   1.160   3.899   0.262
  202ACN     H3 1381   1.313   3.977   0.212
  202ACN     C2 1382   1.259   3.807   0.101
  202ACN     N1 1383   1.288   3.713   0.042
  203ACN     C1 1384   4.628   2.453   3.046
  203ACN     H1 1385   4.712   2.442   3.116
  203ACN     H2 1386   4.661   2.515   2.961
  203ACN     H3 1387   4.545   2.504   3.096
  203ACN     C2 1388   4.585   2.323   2.998
  203ACN     N1 1389   4.551   2.220   2.960
  204ACN     C1 1390   4.903   3.372   0.206
  204ACN     H1 1391   5.009   3.390   0.185
  204ACN     H2 1392   4.845   3.462   0.183
  204ACN     H3 1393   4.891   3.348   0.313
  204ACN     C2 1394   4.854   3.260   0.126
  204ACN     N1 1395   4.817   3.171   0.063
  205ACN     C1 1396   4.379   1.372   1.231
  205ACN     H1 1397   4.457   1.406   1.300
  205ACN     H2 1398   4.288   1.352   1.288
  205ACN     H3 1399   4.413   1.280   1.183
  205ACN     C2 1400   4.354   1.474   1.130
  205ACN     N1 1401   4.335   1.554   1.049
  206ACN     C1 1402   0.912   2.613   1.342
  206ACN     H1 1403   0.866   2.579   1.435
  206ACN     H2 1404   0.832   2.651   1.277
  206ACN     H3 1405   0.960   2.527   1.293
  206ACN     C2 1406   1.010   2.717   1.369
  206ACN     N1 1407   1.087   2.800   1.390
  207ACN     C1 1408   0.467   3.582   3.802
  207ACN     H1 1409   0.432   3.668   3.860
  207ACN     H2 1410   0.382   3.541   3.746
  207ACN     H3 1411   0.506   3.506   3.869
  207ACN     C2 1412   0.571   3.626   3.710
  207ACN     N1 1413   0.654   3.660   3.637
  208ACN     C1 1414   4.502   2.384   2.083
  208ACN     H1 1415   4.473   2.464   2.014
  208ACN     H2 1416   4.430   2.302   2.076
  208ACN     H3 1417   4.503   2.422   2.185
  208ACN     C2 1418   4.635   2.334   2.047
  208ACN     N1 1419   4.739   2.295   2.019
  209ACN     C1 1420   1.304   1.055   2.799
  209ACN     H1 1421   1.353   0.984   2.867
  209ACN     H2 1422   1.269   1.001   2.710
  209ACN     H3 1423   1.377   1.130   2.768
  209ACN     C2 1424   1.192   1.119   2.866
  209ACN     N1 1425   1.104   1.170   2.920
  210ACN     C1 1426   0.497   3.728   4.640
  210ACN     H1 1427   0.556   3.646   4.598
  210ACN     H2 1428   0.407   3.686   4.687
  210ACN     H3 1429   0.466   3.795   4.560
  210ACN     C2 1430   0.575   3.801   4.739
  210ACN     N1 1431   0.637   3.860   4.817
  211ACN     C1 1432   1.050   0.894   0.107
  211ACN     H1 1433   1.123   0.832   0.160
  211ACN     H2 1434   0.961   0.904   0.171
  211ACN     H3 1435   1.022   0.845   0.013
  211ACN     C2 1436   1.106   1.025   0.080
  211ACN     N1 1437   1.150   1.130   0.059
  212ACN     C1 1438   1.288   2.069   1.210
  212ACN     H1 1439   1.355   2.009   1.273
  212ACN     H2 1440   1.339   2.162   1.185
  212ACN     H3 1441   1.197   2.090   1.267
  212ACN     C2 1442   1.256   1.995   1.089
  212ACN     N1 1443   1.230   1.937   0.992
  213ACN     C1 1444   4.662   3.571   2.828
  213ACN     H1 1445   4.671   3.650   2.903
  213ACN     H2 1446   4.648   3.616   2.730
  213ACN     H3 1447   4.574   3.510   2.852
  213ACN     C2 1448   4.781   3.488   2.829
  213ACN     N1 1449   4.875   3.421   2.828
  214ACN     C1 1450   1.553   3.367   1.808
  214ACN     H1 1451   1.486   3.454   1.811
  214ACN     H2 1452   1.645   3.396   1.756
  214ACN     H3 1453   1.505   3.286   1.751
  214ACN     C2 1454   1.584   3.322   1.943
  214ACN     N1 1455   1.609   3.286   2.049
  215ACN     C1 1456   4.025   2.520   0.850
  215ACN     H1 1457   3.986   2.473   0.760
  215ACN     H2 1458   4.014   2.452   0.935
  215ACN     H3 1459   3.968   2.612   0.869
  215ACN     C2 1460   4.166   2.554   0.830
  215ACN     N1 1461   4.277   2.580   0.815
  216ACN     C1 1462   0.247   4.525   4.946
  216ACN     H1 1463   0.227   4.424   4.984
  216ACN     H2 1464   0.243   4.596   5.030
  216ACN     H3 1465   0.169   4.551   4.874
  216ACN     C2 1466   0.378   4.529   4.883
  216ACN     N1 1467   0.481   4.533   4.832
  217ACN     C1 1468   3.502   3.841   2.358
  217ACN     H1 1469   3.494   3.799   2.459
  217ACN     H2 1470   3.414   3.812   2.300
  217ACN     H3 1471   3.592   3.800   2.310
  217ACN     C2 1472   3.511   3.986   2.365
  217ACN     N1 1473   3.518   4.101   2.370
  218ACN     C1 1474   3.612   0.515   1.586
  218ACN     H1 1475   3.617   0.440   1.507
  218ACN     H2 1476   3.629   0.468   1.683
  218ACN     H3 1477   3.511   0.558   1.586
  218ACN     C2 1478   3.709   0.620   1.562
  218ACN     N1 1479   3.787   0.703   1.543
  219ACN     C1 1480   0.622   0.123   1.276
  219ACN     H1 1481   0.513   0.136   1.271
  219ACN     H2 1482   0.661   0.115   1.175
  219ACN     H3 1483   0.646   0.032   1.332
  219ACN     C2 1484   0.682   0.239   1.342
  219ACN     N1 1485   0.729   0.330   1.395
  220ACN     C1 1486   2.983   4.715   3.067
  220ACN     H1 1487   2.979   4.606   3.056
  220ACN     H2 1488   2.881   4.755   3.058
  220ACN     H3 1489   3.045   4.758   2.987
  220ACN     C2 1490   3.037   4.749   3.198
  220ACN     N1 1491   3.079   4.777   3.301
  221ACN     C1 1492   3.976   4.431   4.829
  221ACN     H1 1493   3.913   4.345   4.853
  221ACN     H2 1494   4.011   4.421   4.725
  221ACN     H3 1495   4.062   4.434   4.896
  221ACN     C2 1496   3.899   4.554   4.841
  221ACN     N1 1497   3.837   4.651   4.850
  222ACN     C1 1498   4.128   4.985   1.561
  222ACN     H1 1499   4.057   5.068   1.552
  222ACN     H2 1500   4.103   4.926   1.650
  222ACN     H3 1501   4.229   5.025   1.572
  222ACN     C2 1502   4.120   4.900   1.443
  222ACN     N1 1503   4.113   4.833   1.349
  223ACN     C1 1504   2.035   2.830   1.815
  223ACN     H1 1505   2.098   2.859   1.731
  223ACN     H2 1506   1.980   2.739   1.788
  223ACN     H3 1507   1.963   2.910   1.834
  223ACN     C2 1508   2.117   2.807   1.934
  223ACN     N1 1509   2.183   2.789   2.027
  224ACN     C1 1510   2.706   2.944   1.901
  224ACN     H1 1511   2.737   2.921   1.799
  224ACN     H2 1512   2.607   2.991   1.898
  224ACN     H3 1513   2.777   3.017   1.943
  224ACN     C2 1514   2.704   2.823   1.983
  224ACN     N1 1515   2.701   2.729   2.050
  225ACN     C1 1516   1.532   3.712   0.339
  225ACN     H1 1517   1.521   3.788   0.261
  225ACN     H2 1518   1.449   3.720   0.410
  225ACN     H3 1519   1.626   3.729   0.391
  225ACN     C2 1520   1.531   3.580   0.278
  225ACN     N1 1521   1.531   3.475   0.231
  226ACN     C1 1522   4.772   0.294   1.470
  226ACN     H1 1523   4.731   0.206   1.521
  226ACN     H2 1524   4.696   0.372   1.469
  226ACN     H3 1525   4.797   0.267   1.367
  226ACN     C2 1526   4.891   0.342   1.540
  226ACN     N1 1527   4.984   0.380   1.596
  227ACN     C1 1528   0.710   0.741   0.600
  227ACN     H1 1529   0.818   0.727   0.609
  227ACN     H2 1530   0.685   0.756   0.495
  227ACN     H3 1531   0.680   0.829   0.658
  227ACN     C2 1532   0.642   0.623   0.652
  227ACN     N1 1533   0.587   0.531   0.693
  228ACN     C1 1534   3.413   3.378   1.072
  228ACN     H1 1535   3.427   3.486   1.058
  228ACN     H2 1536   3.467   3.325   0.993
  228ACN     H3 1537   3.306   3.356   1.064
  228ACN     C2 1538   3.463   3.338   1.203
  228ACN     N1 1539   3.502   3.307   1.307
  229ACN     C1 1540   4.743   1.624   1.145
  229ACN     H1 1541   4.770   1.662   1.046
  229ACN     H2 1542   4.655   1.677   1.181
  229ACN     H3 1543   4.826   1.643   1.214
  229ACN     C2 1544   4.716   1.481   1.138
  229ACN     N1 1545   4.694   1.368   1.133
  230ACN     C1 1546   5.206   4.294   0.173
  230ACN     H1 1547   5.208   4.277   0.064
  230ACN     H2 1548   5.104   4.281   0.209
  230ACN     H3 1549   5.239   4.396   0.194
  230ACN     C2 1550   0.011   4.199   0.238
  230ACN     N1 1551   0.081   4.124   0.290
  231ACN     C1 1552   1.051   2.440   2.463
  231ACN     H1 1553   1.009   2.496   2.379
  231ACN     H2 1554   0.981   2.362   2.493
  231ACN     H3 1555   1.065   2.510   2.547
  231ACN     C2 1556   1.179   2.382   2.425
  231ACN     N1 1557   1.281   2.337   2.395
  232ACN     C1 1558   2.965   4.175   1.108
  232ACN     H1 1559   2.960   4.071   1.139
  232ACN     H2 1560   3.010   4.180   1.009
  232ACN     H3 1561   3.028   4.231   1.178
  232ACN     C2 1562   2.831   4.234   1.104
  232ACN     N1 1563   2.725   4.279   1.103
  233ACN     C1 1564   3.669   1.086   0.633
  233ACN     H1 1565   3.662   1.125   0.531
  233ACN     H2 1566   3.742   1.004   0.636
  233ACN     H3 1567   3.570   1.048   0.662
  233ACN     C2 1568   3.710   1.192   0.724
  233ACN     N1 1569   3.742   1.277   0.795
  234ACN     C1 1570   0.240   3.682   2.928
  234ACN     H1 1571   0.338   3.644   2.959
  234ACN     H2 1572   0.233   3.789   2.953
  234ACN     H3 1573   0.163   3.628   2.984
  234ACN     C2 1574   0.221   3.662   2.785
  234ACN     N1 1575   0.206   3.646   2.672
  235ACN     C1 1576   1.449   1.566   2.348
  235ACN     H1 1577   1.422   1.539   2.245
  235ACN     H2 1578   1.492   1.478   2.397
  235ACN     H3 1579   1.359   1.596   2.402
  235ACN     C2 1580   1.546   1.675   2.348
  235ACN     N1 1581   1.624   1.760   2.348
  236ACN     C1 1582   1.536   4.157   4.178
  236ACN     H1 1583   1.468   4.196   4.102
  236ACN     H2 1584   1.538   4.048   4.171
  236ACN     H3 1585   1.501   4.187   4.277
  236ACN     C2 1586   1.670   4.210   4.156
  236ACN     N1 1587   1.777   4.251   4.138
  237ACN     C1 1588   2.709   3.794   2.632
  237ACN     H1 1589   2.639   3.871   2.601
  237ACN     H2 1590   2.712   3.791   2.742
  237ACN     H3 1591   2.810   3.819   2.596
  237ACN     C2 1592   2.668   3.664   2.580
  237ACN     N1 1593   2.636   3.561   2.538
  238ACN     C1 1594   4.907   1.124   0.316
  238ACN     H1 1595   4.874   1.153   0.216
  238ACN     H2 1596   5.003   1.172   0.336
  238ACN     H3 1597   4.920   1.015   0.321
  238ACN     C2 1598   4.809   1.166   0.415
  238ACN     N1 1599   4.731   1.200   0.493
  239ACN     C1 1600   1.622   3.158   0.253
  239ACN     H1 1601   1.655   3.104   0.163
  239ACN     H2 1602   1.517   3.189   0.239
  239ACN     H3 1603   1.683   3.249   0.264
  239ACN     C2 1604   1.636   3.075   0.371
  239ACN     N1 1605   1.648   3.008   0.464
  240ACN     C1 1606   0.592   3.576   2.138
  240ACN     H1 1607   0.532   3.636   2.207
  240ACN     H2 1608   0.587   3.471   2.168
  240ACN     H3 1609   0.696   3.611   2.143
  240ACN     C2 1610   0.541   3.592   2.003
  240ACN     N1 1611   0.501   3.603   1.895
  241ACN     C1 1612   1.984   3.036   4.210
  241ACN     H1 1613   1.938   3.061   4.114
  241ACN     H2 1614   1.914   2.976   4.269
  241ACN     H3 1615   2.006   3.129   4.264
  241ACN     C2 1616   2.108   2.963   4.188
  241ACN     N1 1617   2.205   2.904   4.170
  242ACN     C1 1618   2.344   2.630   3.629
  242ACN     H1 1619   2.407   2.695   3.568
  242ACN     H2 1620   2.388   2.622   3.729
  242ACN     H3 1621   2.340   2.530   3.584
  242ACN     C2 1622   2.209   2.685   3.640
  242ACN     N1 1623   2.103   2.728   3.648
  243ACN     C1 1624   4.823   1.234   2.272
  243ACN     H1 1625   4.777   1.192   2.182
  243ACN     H2 1626   4.851   1.338   2.253
  243ACN     H3 1627   4.913   1.176   2.296
  243ACN     C2 1628   4.729   1.227   2.383
  243ACN     N1 1629   4.655   1.223   2.472
  244ACN     C1 1630   1.217   2.394   0.198
  244ACN     H1 1631   1.259   2.426   0.294
  244ACN     H2 1632   1.147   2.470   0.163
  244ACN     H3 1633   1.164   2.299   0.211
  244ACN     C2 1634   1.324   2.379   0.100
  244ACN     N1 1635   1.409   2.366   0.023
  245ACN     C1 1636   0.682   2.441   0.135
  245ACN     H1 1637   0.790   2.421   0.127
  245ACN     H2 1638   0.629   2.346   0.130
  245ACN     H3 1639   0.652   2.503   0.050
  245ACN     C2 1640   0.653   2.510   0.260
  245ACN     N1 1641   0.629   2.564   0.359
  246ACN     C1 1642   3.134   0.240   3.015
  246ACN     H1 1643   3.069   0.189   3.087
  246ACN     H2 1644   3.203   0.306   3.069
  246ACN     H3 1645   3.071   0.302   2.950
  246ACN     C2 1646   3.208   0.144   2.935
  246ACN     N1 1647   3.267   0.067   2.872
  247ACN     C1 1648   3.199   2.756   1.641
  247ACN     H1 1649   3.226   2.859   1.615
  247ACN     H2 1650   3.155   2.755   1.741
  247ACN     H3 1651   3.290   2.695   1.643
  247ACN     C2 1652   3.106   2.702   1.544
  247ACN     N1 1653   3.031   2.659   1.468
  248ACN     C1 1654   0.578   3.156   3.719
  248ACN     H1 1655   0.634   3.245   3.751
  248ACN     H2 1656   0.483   3.188   3.673
  248ACN     H3 1657   0.556   3.096   3.808
  248ACN     C2 1658   0.656   3.079   3.624
  248ACN     N1 1659   0.719   3.018   3.549
  249ACN     C1 1660   1.638   0.174   3.638
  249ACN     H1 1661   1.745   0.151   3.636
  249ACN     H2 1662   1.614   0.241   3.555
  249ACN     H3 1663   1.615   0.225   3.732
  249ACN     C2 1664   1.560   0.051   3.627
  249ACN     N1 1665   1.499   5.245   3.619
  250ACN     C1 1666   0.194   4.986   0.204
  250ACN     H1 1667   0.164   5.070   0.141
  250ACN     H2 1668   0.111   4.958   0.271
  250ACN     H3 1669   0.279   5.015   0.267
  250ACN     C2 1670   0.231   4.871   0.122
  250ACN     N1 1671   0.260   4.781   0.056
  251ACN     C1 1672   2.086   3.846   3.348
  251ACN     H1 1673   2.009   3.917   3.381
  251ACN     H2 1674   2.054   3.744   3.371
  251ACN     H3 1675   2.178   3.867   3.403
  251ACN     C2 1676   2.109   3.860   3.205
  251ACN     N1 1677   2.127   3.872   3.092
  252ACN     C1 1678   4.958   1.294   4.051
  252ACN     H1 1679   5.024   1.331   3.973
  252ACN     H2 1680   5.018   1.248   4.130
  252ACN     H3 1681   4.892   1.217   4.008
  252ACN     C2 1682   4.877   1.402   4.106
  252ACN     N1 1683   4.814   1.488   4.149
  253ACN     C1 1684   2.773   1.264   2.922
  253ACN     H1 1685   2.849   1.331   2.964
  253ACN     H2 1686   2.729   1.204   3.002
  253ACN     H3 1687   2.823   1.196   2.851
  253ACN     C2 1688   2.670   1.341   2.854
  253ACN     N1 1689   2.588   1.402   2.801
  254ACN     C1 1690   4.242   4.920   5.150
  254ACN     H1 1691   4.184   5.005   5.111
  254ACN     H2 1692   4.338   4.917   5.099
  254ACN     H3 1693   4.188   4.827   5.131
  254ACN     C2 1694   4.263   4.937   0.117
  254ACN     N1 1695   4.280   4.949   0.230
  255ACN     C1 1696   4.773   2.004   2.204
  255ACN     H1 1697   4.833   1.929   2.258
  255ACN     H2 1698   4.838   2.065   2.142
  255ACN     H3 1699   4.721   2.067   2.277
  255ACN     C2 1700   4.674   1.937   2.120
  255ACN     N1 1701   4.596   1.884   2.054
  256ACN     C1 1702   4.382   2.790   2.066
  256ACN     H1 1703   4.396   2.864   2.145
  256ACN     H2 1704   4.416   2.692   2.102
  256ACN     H3 1705   4.442   2.818   1.979
  256ACN     C2 1706   4.241   2.782   2.029
  256ACN     N1 1707   4.130   2.778   2.000
  257ACN     C1 1708   1.989   3.729   3.723
  257ACN     H1 1709   1.961   3.625   3.701
  257ACN     H2 1710   1.972   3.749   3.829
  257ACN     H3 1711   1.927   3.796   3.662
  257ACN     C2 1712   2.130   3.749   3.691
  257ACN     N1 1713   2.242   3.764   3.665
  258ACN     C1 1714   3.392   4.940   3.930
  258ACN     H1 1715   3.393   4.915   3.823
  258ACN     H2 1716   3.455   5.028   3.947
  258ACN     H3 1717   3.433   4.856   3.986
  258ACN     C2 1718   3.255   4.967   3.974
  258ACN     N1 1719   3.147   4.987   4.008
  259ACN     C1 1720   3.927   3.053   4.068
  259ACN     H1 1721   3.981   3.093   4.155
  259ACN     H2 1722   3.894   2.951   4.091
  259ACN     H3 1723   3.994   3.050   3.982
  259ACN     C2 1724   3.812   3.137   4.039
  259ACN     N1 1725   3.721   3.204   4.016
  260ACN     C1 1726   0.321   4.704   0.700
  260ACN     H1 1727   0.254   4.624   0.734
  260ACN     H2 1728   0.416   4.660   0.670
  260ACN     H3 1729   0.340   4.774   0.782
  260ACN     C2 1730   0.262   4.775   0.588
  260ACN     N1 1731   0.214   4.832   0.499
  261ACN     C1 1732   2.484   0.804   0.411
  261ACN     H1 1733   2.384   0.822   0.371
  261ACN     H2 1734   2.477   0.730   0.492
  261ACN     H3 1735   2.524   0.897   0.452
  261ACN     C2 1736   2.572   0.754   0.306
  261ACN     N1 1737   2.641   0.715   0.223
  262ACN     C1 1738   4.341   1.655   5.171
  262ACN     H1 1739   4.320   1.644   5.064
  262ACN     H2 1740   4.449   1.661   0.009
  262ACN     H3 1741   4.303   1.568   0.048
  262ACN     C2 1742   4.277   1.776   0.045
  262ACN     N1 1743   4.227   1.872   0.084
  263ACN     C1 1744   2.516   3.544   3.152
  263ACN     H1 1745   2.605   3.486   3.179
  263ACN     H2 1746   2.491   3.612   3.234
  263ACN     H3 1747   2.432   3.474   3.137
  263ACN     C2 1748   2.541   3.619   3.031
  263ACN     N1 1749   2.560   3.679   2.934
  264ACN     C1 1750   4.522   1.845   0.852
  264ACN     H1 1751   4.446   1.776   0.815
  264ACN     H2 1752   4.517   1.937   0.793
  264ACN     H3 1753   4.621   1.800   0.840
  264ACN     C2 1754   4.496   1.874   0.993
  264ACN     N1 1755   4.476   1.897   1.104
  265ACN     C1 1756   4.345   2.843   2.968
  265ACN     H1 1757   4.286   2.753   2.985
  265ACN     H2 1758   4.331   2.913   3.052
  265ACN     H3 1759   4.311   2.891   2.877
  265ACN     C2 1760   4.487   2.809   2.956
  265ACN     N1 1761   4.598   2.781   2.948
  266ACN     C1 1762   3.873   1.329   3.466
  266ACN     H1 1763   3.780   1.289   3.425
  266ACN     H2 1764   3.957   1.276   3.418
  266ACN     H3 1765   3.877   1.310   3.574
  266ACN     C2 1766   3.882   1.471   3.438
  266ACN     N1 1767   3.888   1.584   3.417
  267ACN     C1 1768   1.935   0.930   1.826
  267ACN     H1 1769   1.851   0.863   1.806
  267ACN     H2 1770   1.930   1.015   1.758
  267ACN     H3 1771   2.029   0.876   1.807
  267ACN     C2 1772   1.932   0.977   1.964
  267ACN     N1 1773   1.928   1.014   2.073
  268ACN     C1 1774   1.444   2.394   2.686
  268ACN     H1 1775   1.502   2.382   2.594
  268ACN     H2 1776   1.509   2.379   2.772
  268ACN     H3 1777   1.365   2.318   2.688
  268ACN     C2 1778   1.384   2.527   2.691
  268ACN     N1 1779   1.338   2.632   2.696
  269ACN     C1 1780   1.170   0.985   1.399
  269ACN     H1 1781   1.121   0.888   1.419
  269ACN     H2 1782   1.220   0.980   1.302
  269ACN     H3 1783   1.244   1.003   1.477
  269ACN     C2 1784   1.070   1.091   1.399
  269ACN     N1 1785   0.992   1.175   1.399
  270ACN     C1 1786   4.147   3.405   5.171
  270ACN     H1 1787   4.195   3.318   0.040
  270ACN     H2 1788   4.044   3.379   5.146
  270ACN     H3 1789   4.201   3.432   5.080
  270ACN     C2 1790   4.147   3.517   0.087
  270ACN     N1 1791   4.149   3.606   0.161
  271ACN     C1 1792   2.064   2.540   0.638
  271ACN     H1 1793   1.993   2.548   0.555
  271ACN     H2 1794   2.136   2.622   0.633
  271ACN     H3 1795   2.118   2.445   0.628
  271ACN     C2 1796   1.993   2.545   0.765
  271ACN     N1 1797   1.937   2.549   0.866
  272ACN     C1 1798   3.719   0.692   2.758
  272ACN     H1 1799   3.757   0.592   2.737
  272ACN     H2 1800   3.782   0.767   2.709
  272ACN     H3 1801   3.721   0.709   2.866
  272ACN     C2 1802   3.581   0.703   2.709
  272ACN     N1 1803   3.473   0.713   2.671
  273ACN     C1 1804   2.012   3.965   1.234
  273ACN     H1 1805   2.114   4.006   1.234
  273ACN     H2 1806   2.015   3.864   1.274
  273ACN     H3 1807   1.975   3.962   1.131
  273ACN     C2 1808   1.924   4.048   1.315
  273ACN     N1 1809   1.855   4.114   1.380
  274ACN     C1 1810   1.969   4.858   0.588
  274ACN     H1 1811   1.932   4.957   0.558
  274ACN     H2 1812   1.965   4.790   0.502
  274ACN     H3 1813   1.904   4.818   0.666
  274ACN     C2 1814   2.106   4.867   0.637
  274ACN     N1 1815   2.214   4.875   0.675
  275ACN     C1 1816   2.164   4.016   1.615
  275ACN     H1 1817   2.238   3.938   1.630
  275ACN     H2 1818   2.156   4.035   1.507
  275ACN     H3 1819   2.199   4.108   1.664
  275ACN     C2 1820   2.035   3.975   1.669
  275ACN     N1 1821   1.935   3.940   1.713
  276ACN     C1 1822   0.151   3.197   1.993
  276ACN     H1 1823   0.207   3.291   2.002
  276ACN     H2 1824   0.218   3.121   1.950
  276ACN     H3 1825   0.067   3.212   1.925
  276ACN     C2 1826   0.105   3.154   2.124
  276ACN     N1 1827   0.068   3.121   2.228
  277ACN     C1 1828   3.600   2.172   0.878
  277ACN     H1 1829   3.665   2.089   0.909
  277ACN     H2 1830   3.616   2.258   0.944
  277ACN     H3 1831   3.496   2.140   0.886
  277ACN     C2 1832   3.629   2.208   0.740
  277ACN     N1 1833   3.652   2.237   0.631
  278ACN     C1 1834   0.088   4.388   4.112
  278ACN     H1 1835   0.025   4.375   4.201
  278ACN     H2 1836   0.062   4.312   4.038
  278ACN     H3 1837   0.193   4.374   4.141
  278ACN     C2 1838   0.070   4.521   4.057
  278ACN     N1 1839   0.055   4.627   4.013
  279ACN     C1 1840   0.547   2.883   1.576
  279ACN     H1 1841   0.568   2.829   1.668
  279ACN     H2 1842   0.440   2.906   1.570
  279ACN     H3 1843   0.574   2.820   1.490
  279ACN     C2 1844   0.625   3.006   1.572
  279ACN     N1 1845   0.688   3.103   1.570
  280ACN     C1 1846   0.553   2.448   1.637
  280ACN     H1 1847   0.532   2.390   1.547
  280ACN     H2 1848   0.644   2.506   1.621
  280ACN     H3 1849   0.568   2.379   1.721
  280ACN     C2 1850   0.442   2.538   1.667
  280ACN     N1 1851   0.355   2.609   1.691
  281ACN     C1 1852   2.174   0.215   0.775
  281ACN     H1 1853   2.117   0.179   0.689
  281ACN     H2 1854   2.170   0.324   0.777
  281ACN     H3 1855   2.278   0.182   0.767
  281ACN     C2 1856   2.115   0.161   0.897
  281ACN     N1 1857   2.069   0.119   0.994
  282ACN     C1 1858   2.588   3.830   1.283
  282ACN     H1 1859   2.570   3.724   1.264
  282ACN     H2 1860   2.688   3.855   1.247
  282ACN     H3 1861   2.581   3.850   1.390
  282ACN     C2 1862   2.488   3.909   1.211
  282ACN     N1 1863   2.410   3.971   1.154
  283ACN     C1 1864   3.775   0.128   4.034
  283ACN     H1 1865   3.819   0.125   4.134
  283ACN     H2 1866   3.744   0.231   4.012
  283ACN     H3 1867   3.687   0.063   4.031
  283ACN     C2 1868   3.872   0.085   3.935
  283ACN     N1 1869   3.950   0.051   3.857
  284ACN     C1 1870   2.343   2.137   3.330
  284ACN     H1 1871   2.271   2.056   3.321
  284ACN     H2 1872   2.388   2.154   3.231
  284ACN     H3 1873   2.422   2.109   3.400
  284ACN     C2 1874   2.277   2.259   3.376
  284ACN     N1 1875   2.226   2.355   3.412
  285ACN     C1 1876   0.813   3.378   1.799
  285ACN     H1 1877   0.786   3.294   1.735
  285ACN     H2 1878   0.884   3.344   1.875
  285ACN     H3 1879   0.723   3.413   1.850
  285ACN     C2 1880   0.871   3.486   1.720
  285ACN     N1 1881   0.917   3.570   1.657
  286ACN     C1 1882   1.220   3.583   1.319
  286ACN     H1 1883   1.245   3.581   1.425
  286ACN     H2 1884   1.140   3.656   1.304
  286ACN     H3 1885   1.183   3.485   1.288
  286ACN     C2 1886   1.336   3.621   1.241
  286ACN     N1 1887   1.429   3.651   1.179
  287ACN     C1 1888   1.216   3.297   4.085
  287ACN     H1 1889   1.246   3.317   4.188
  287ACN     H2 1890   1.280   3.355   4.018
  287ACN     H3 1891   1.113   3.329   4.070
  287ACN     C2 1892   1.229   3.154   4.056
  287ACN     N1 1893   1.239   3.042   4.033
  288ACN     C1 1894   1.038   2.754   2.857
  288ACN     H1 1895   1.066   2.653   2.889
  288ACN     H2 1896   0.931   2.768   2.870
  288ACN     H3 1897   1.064   2.766   2.751
  288ACN     C2 1898   1.111   2.852   2.937
  288ACN     N1 1899   1.168   2.930   3.000
  289ACN     C1 1900   4.832   2.118   3.793
  289ACN     H1 1901   4.892   2.038   3.836
  289ACN     H2 1902   4.817   2.196   3.869
  289ACN     H3 1903   4.735   2.077   3.765
  289ACN     C2 1904   4.898   2.174   3.676
  289ACN     N1 1905   4.951   2.218   3.583
  290ACN     C1 1906   3.751   1.926   0.516
  290ACN     H1 1907   3.646   1.935   0.547
  290ACN     H2 1908   3.796   2.026   0.515
  290ACN     H3 1909   3.756   1.884   0.416
  290ACN     C2 1910   3.822   1.841   0.610
  290ACN     N1 1911   3.878   1.773   0.684
  291ACN     C1 1912   3.357   1.657   0.743
  291ACN     H1 1913   3.263   1.688   0.696
  291ACN     H2 1914   3.411   1.590   0.675
  291ACN     H3 1915   3.335   1.601   0.835
  291ACN     C2 1916   3.439   1.773   0.774
  291ACN     N1 1917   3.505   1.865   0.799
  292ACN     C1 1918   0.753   0.306   3.118
  292ACN     H1 1919   0.802   0.223   3.067
  292ACN     H2 1920   0.795   0.316   3.219
  292ACN     H3 1921   0.645   0.285   3.126
  292ACN     C2 1922   0.774   0.429   3.043
  292ACN     N1 1923   0.791   0.526   2.983
  293ACN     C1 1924   0.223   1.248   1.246
  293ACN     H1 1925   0.181   1.321   1.177
  293ACN     H2 1926   0.159   1.159   1.248
  293ACN     H3 1927   0.227   1.292   1.346
  293ACN     C2 1928   0.358   1.212   1.203
  293ACN     N1 1929   0.464   1.184   1.169
  294ACN     C1 1930   3.464   3.908   4.021
  294ACN     H1 1931   3.390   3.896   4.101
  294ACN     H2 1932   3.550   3.963   4.061
  294ACN     H3 1933   3.419   3.964   3.939
  294ACN     C2 1934   3.507   3.776   3.974
  294ACN     N1 1935   3.542   3.673   3.937
  295ACN     C1 1936   3.522   1.764   1.753
  295ACN     H1 1937   3.574   1.750   1.658
  295ACN     H2 1938   3.580   1.717   1.832
  295ACN     H3 1939   3.424   1.715   1.746
  295ACN     C2 1940   3.506   1.906   1.781
  295ACN     N1 1941   3.493   2.019   1.802
  296ACN     C1 1942   2.904   0.998   0.260
  296ACN     H1 1943   2.988   0.928   0.254
  296ACN     H2 1944   2.923   1.069   0.341
  296ACN     H3 1945   2.812   0.943   0.280
  296ACN     C2 1946   2.892   1.070   0.133
  296ACN     N1 1947   2.881   1.128   0.034
  297ACN     C1 1948   3.707   1.921   3.463
  297ACN     H1 1949   3.775   2.006   3.452
  297ACN     H2 1950   3.759   1.829   3.435
  297ACN     H3 1951   3.620   1.935   3.397
  297ACN     C2 1952   3.661   1.912   3.601
  297ACN     N1 1953   3.625   1.906   3.710
  298ACN     C1 1954   3.947   2.988   4.944
  298ACN     H1 1955   3.956   2.883   4.973
  298ACN     H2 1956   4.035   3.043   4.978
  298ACN     H3 1957   3.858   3.030   4.994
  298ACN     C2 1958   3.932   2.999   4.799
  298ACN     N1 1959   3.922   3.008   4.685
  299ACN     C1 1960   1.561   0.138   3.162
  299ACN     H1 1961   1.518   0.163   3.064
  299ACN     H2 1962   1.657   0.189   3.172
  299ACN     H3 1963   1.577   0.030   3.167
  299ACN     C2 1964   1.470   0.180   3.267
  299ACN     N1 1965   1.398   0.214   3.350
  300ACN     C1 1966   2.406   1.313   2.499
  300ACN     H1 1967   2.332   1.386   2.533
  300ACN     H2 1968   2.471   1.287   2.583
  300ACN     H3 1969   2.467   1.356   2.419
  300ACN     C2 1970   2.339   1.194   2.450
  300ACN     N1 1971   2.284   1.100   2.410
  301ACN     C1 1972   3.565   0.808   1.230
  301ACN     H1 1973   3.569   0.866   1.323
  301ACN     H2 1974   3.664   0.811   1.182
  301ACN     H3 1975   3.490   0.851   1.163
  301ACN     C2 1976   3.530   0.669   1.260
  301ACN     N1 1977   3.501   0.560   1.283
  302ACN     C1 1978   2.238   1.236   0.894
  302ACN     H1 1979   2.157   1.216   0.822
  302ACN     H2 1980   2.334   1.227   0.843
  302ACN     H3 1981   2.233   1.162   0.975
  302ACN     C2 1982   2.222   1.370   0.949
  302ACN     N1 1983   2.210   1.476   0.993
  303ACN     C1 1984   2.689   0.116   2.998
  303ACN     H1 1985   2.645   0.200   2.942
  303ACN     H2 1986   2.641   0.110   3.096
  303ACN     H3 1987   2.796   0.136   3.011
  303ACN     C2 1988   2.670   5.284   2.925
  303ACN     N1 1989   2.654   5.185   2.868
  304ACN     C1 1990   2.829   1.078   2.345
  304ACN     H1 1991   2.915   1.139   2.373
  304ACN     H2 1992   2.790   1.029   2.435
  304ACN     H3 1993   2.860   1.001   2.274
  304ACN     C2 1994   2.725   1.163   2.286
  304ACN     N1 1995   2.643   1.230   2.241
  305ACN     C1 1996   3.273   0.378   2.255
  305ACN     H1 1997   3.338   0.388   2.167
  305ACN     H2 1998   3.260   0.477   2.301
  305ACN     H3 1999   3.322   0.311   2.326
  305ACN     C2 2000   3.144   0.323   2.216
  305ACN     N1 2001   3.042   0.279   2.185
  306ACN     C1 2002   0.363   4.017   2.034
  306ACN     H1 2003   0.284   4.023   2.109
  306ACN     H2 2004   0.320   4.029   1.935
  306ACN     H3 2005   0.412   3.919   2.040
  306ACN     C2 2006   0.462   4.121   2.059
  306ACN     N1 2007   0.540   4.204   2.078
  307ACN     C1 2008   2.111   3.195   3.279
  307ACN     H1 2009   2.097   3.088   3.296
  307ACN     H2 2010   2.143   3.241   3.374
  307ACN     H3 2011   2.016   3.239   3.249
  307ACN     C2 2012   2.212   3.216   3.177
  307ACN     N1 2013   2.291   3.233   3.095
  308ACN     C1 2014   3.358   4.225   2.053
  308ACN     H1 2015   3.324   4.318   2.101
  308ACN     H2 2016   3.454   4.197   2.097
  308ACN     H3 2017   3.371   4.245   1.946
  308ACN     C2 2018   3.260   4.119   2.074
  308ACN     N1 2019   3.183   4.035   2.090
  309ACN     C1 2020   2.811   1.684   0.597
  309ACN     H1 2021   2.868   1.592   0.611
  309ACN     H2 2022   2.859   1.766   0.653
  309ACN     H3 2023   2.710   1.670   0.636
  309ACN     C2 2024   2.807   1.719   0.456
  309ACN     N1 2025   2.804   1.746   0.344
  310ACN     C1 2026   4.175   1.323   4.036
  310ACN     H1 2027   4.239   1.405   4.072
  310ACN     H2 2028   4.123   1.279   4.122
  310ACN     H3 2029   4.238   1.247   3.990
  310ACN     C2 2030   4.078   1.374   3.940
  310ACN     N1 2031   4.002   1.414   3.863
  311ACN     C1 2032   2.402   0.440   0.097
  311ACN     H1 2033   2.421   0.348   0.153
  311ACN     H2 2034   2.347   0.414   0.006
  311ACN     H3 2035   2.497   0.486   0.070
  311ACN     C2 2036   2.322   0.532   0.178
  311ACN     N1 2037   2.261   0.605   0.243
  312ACN     C1 2038   1.046   1.482   3.154
  312ACN     H1 2039   1.027   1.416   3.239
  312ACN     H2 2040   0.959   1.548   3.141
  312ACN     H3 2041   1.059   1.421   3.064
  312ACN     C2 2042   1.166   1.562   3.178
  312ACN     N1 2043   1.260   1.626   3.196
  313ACN     C1 2044   0.553   1.953   4.087
  313ACN     H1 2045   0.522   1.863   4.141
  313ACN     H2 2046   0.465   2.002   4.043
  313ACN     H3 2047   0.621   1.925   4.007
  313ACN     C2 2048   0.620   2.045   4.177
  313ACN     N1 2049   0.673   2.118   4.249
  314ACN     C1 2050   2.906   4.445   3.982
  314ACN     H1 2051   2.853   4.361   3.934
  314ACN     H2 2052   2.959   4.503   3.906
  314ACN     H3 2053   2.979   4.405   4.053
  314ACN     C2 2054   2.810   4.529   4.052
  314ACN     N1 2055   2.734   4.596   4.107
  315ACN     C1 2056   0.665   2.410   3.196
  315ACN     H1 2057   0.692   2.366   3.293
  315ACN     H2 2058   0.573   2.468   3.208
  315ACN     H3 2059   0.646   2.330   3.124
  315ACN     C2 2060   0.772   2.496   3.148
  315ACN     N1 2061   0.857   2.564   3.109
  316ACN     C1 2062   1.032   3.545   3.066
  316ACN     H1 2063   1.006   3.491   3.158
  316ACN     H2 2064   0.996   3.489   2.980
  316ACN     H3 2065   1.141   3.553   3.059
  316ACN     C2 2066   0.973   3.678   3.067
  316ACN     N1 2067   0.925   3.783   3.068
  317ACN     C1 2068   0.259   3.088   0.105
  317ACN     H1 2069   0.310   3.031   0.026
  317ACN     H2 2070   0.154   3.058   0.109
  317ACN     H3 2071   0.265   3.195   0.081
  317ACN     C2 2072   0.323   3.062   0.233
  317ACN     N1 2073   0.374   3.041   0.334
  318ACN     C1 2074   4.872   3.189   0.730
  318ACN     H1 2075   4.959   3.240   0.772
  318ACN     H2 2076   4.904   3.128   0.645
  318ACN     H3 2077   4.800   3.264   0.695
  318ACN     C2 2078   4.810   3.104   0.831
  318ACN     N1 2079   4.761   3.037   0.910
  319ACN     C1 2080   1.010   2.997   1.691
  319ACN     H1 2081   1.076   2.964   1.610
  319ACN     H2 2082   0.948   3.079   1.654
  319ACN     H3 2083   1.070   3.033   1.775
  319ACN     C2 2084   0.925   2.887   1.734
  319ACN     N1 2085   0.859   2.799   1.769
  320ACN     C1 2086   4.441   1.068   2.037
  320ACN     H1 2087   4.361   1.101   2.104
  320ACN     H2 2088   4.488   1.156   1.991
  320ACN     H3 2089   4.398   1.005   1.957
  320ACN     C2 2090   4.541   0.992   2.111
  320ACN     N1 2091   4.620   0.933   2.170
  321ACN     C1 2092   0.763   1.225   2.828
  321ACN     H1 2093   0.775   1.325   2.870
  321ACN     H2 2094   0.658   1.207   2.806
  321ACN     H3 2095   0.797   1.152   2.902
  321ACN     C2 2096   0.843   1.212   2.707
  321ACN     N1 2097   0.907   1.203   2.612
  322ACN     C1 2098   1.246   4.241   2.577
  322ACN     H1 2099   1.187   4.246   2.669
  322ACN     H2 2100   1.236   4.336   2.523
  322ACN     H3 2101   1.209   4.160   2.513
  322ACN     C2 2102   1.386   4.218   2.610
  322ACN     N1 2103   1.497   4.199   2.637
  323ACN     C1 2104   0.213   0.602   4.350
  323ACN     H1 2105   0.237   0.661   4.440
  323ACN     H2 2106   0.299   0.605   4.283
  323ACN     H3 2107   0.126   0.647   4.300
  323ACN     C2 2108   0.183   0.464   4.387
  323ACN     N1 2109   0.160   0.356   4.417
  324ACN     C1 2110   0.337   1.823   3.756
  324ACN     H1 2111   0.250   1.758   3.747
  324ACN     H2 2112   0.398   1.814   3.665
  324ACN     H3 2113   0.398   1.791   3.841
  324ACN     C2 2114   0.295   1.962   3.774
  324ACN     N1 2115   0.262   2.071   3.788
  325ACN     C1 2116   0.740   0.975   3.872
  325ACN     H1 2117   0.672   0.896   3.840
  325ACN     H2 2118   0.842   0.952   3.838
  325ACN     H3 2119   0.739   0.979   3.982
  325ACN     C2 2120   0.697   1.103   3.818
  325ACN     N1 2121   0.662   1.204   3.774
  326ACN     C1 2122   1.680   4.436   3.866
  326ACN     H1 2123   1.776   4.387   3.882
  326ACN     H2 2124   1.688   4.502   3.779
  326ACN     H3 2125   1.655   4.495   3.954
  326ACN     C2 2126   1.576   4.336   3.842
  326ACN     N1 2127   1.495   4.257   3.825
  327ACN     C1 2128   2.661   4.593   1.268
  327ACN     H1 2129   2.612   4.523   1.200
  327ACN     H2 2130   2.594   4.615   1.352
  327ACN     H3 2131   2.682   4.686   1.214
  327ACN     C2 2132   2.786   4.536   1.318
  327ACN     N1 2133   2.884   4.490   1.356
  328ACN     C1 2134   0.376   3.436   4.198
  328ACN     H1 2135   0.403   3.405   4.300
  328ACN     H2 2136   0.268   3.446   4.191
  328ACN     H3 2137   0.409   3.358   4.127
  328ACN     C2 2138   0.442   3.562   4.165
  328ACN     N1 2139   0.494   3.661   4.139
  329ACN     C1 2140   1.838   4.351   3.437
  329ACN     H1 2141   1.880   4.251   3.428
  329ACN     H2 2142   1.834   4.381   3.542
  329ACN     H3 2143   1.736   4.351   3.396
  329ACN     C2 2144   1.920   4.446   3.362
  329ACN     N1 2145   1.984   4.522   3.304
  330ACN     C1 2146   1.965   4.445   1.421
  330ACN     H1 2147   2.020   4.353   1.400
  330ACN     H2 2148   2.033   4.519   1.463
  330ACN     H3 2149   1.887   4.422   1.495
  330ACN     C2 2150   1.904   4.496   1.299
  330ACN     N1 2151   1.856   4.537   1.203
  331ACN     C1 2152   5.028   1.733   0.786
  331ACN     H1 2153   5.049   1.815   0.856
  331ACN     H2 2154   5.010   1.641   0.842
  331ACN     H3 2155   5.115   1.719   0.722
  331ACN     C2 2156   4.911   1.765   0.706
  331ACN     N1 2157   4.818   1.790   0.642
  332ACN     C1 2158   0.292   4.213   4.393
  332ACN     H1 2159   0.198   4.264   4.419
  332ACN     H2 2160   0.376   4.264   4.440
  332ACN     H3 2161   0.306   4.215   4.284
  332ACN     C2 2162   0.286   4.074   4.437
  332ACN     N1 2163   0.283   3.965   4.473
  333ACN     C1 2164   0.831   1.779   2.165
  333ACN     H1 2165   0.934   1.781   2.129
  333ACN     H2 2166   0.832   1.794   2.274
  333ACN     H3 2167   0.787   1.681   2.144
  333ACN     C2 2168   0.752   1.884   2.101
  333ACN     N1 2169   0.690   1.966   2.050
  334ACN     C1 2170   2.655   1.169   0.581
  334ACN     H1 2171   2.572   1.138   0.646
  334ACN     H2 2172   2.676   1.275   0.599
  334ACN     H3 2173   2.625   1.158   0.476
  334ACN     C2 2174   2.774   1.091   0.608
  334ACN     N1 2175   2.869   1.028   0.630
  335ACN     C1 2176   1.784   4.269   0.988
  335ACN     H1 2177   1.860   4.214   1.043
  335ACN     H2 2178   1.765   4.220   0.892
  335ACN     H3 2179   1.820   4.371   0.969
  335ACN     C2 2180   1.661   4.275   1.066
  335ACN     N1 2181   1.563   4.280   1.128
  336ACN     C1 2182   2.787   0.673   4.161
  336ACN     H1 2183   2.722   0.717   4.084
  336ACN     H2 2184   2.818   0.752   4.230
  336ACN     H3 2185   2.874   0.628   4.113
  336ACN     C2 2186   2.712   0.571   4.234
  336ACN     N1 2187   2.652   0.491   4.290
  337ACN     C1 2188   0.541   2.738   2.002
  337ACN     H1 2189   0.518   2.647   1.947
  337ACN     H2 2190   0.619   2.794   1.950
  337ACN     H3 2191   0.576   2.711   2.102
  337ACN     C2 2192   0.420   2.820   2.014
  337ACN     N1 2193   0.325   2.884   2.023
  338ACN     C1 2194   0.135   3.707   4.326
  338ACN     H1 2195   0.222   3.755   4.280
  338ACN     H2 2196   0.082   3.647   4.252
  338ACN     H3 2197   0.069   3.785   4.364
  338ACN     C2 2198   0.180   3.623   4.437
  338ACN     N1 2199   0.214   3.556   4.523
  339ACN     C1 2200   1.982   2.520   1.215
  339ACN     H1 2201   1.925   2.461   1.142
  339ACN     H2 2202   1.976   2.472   1.313
  339ACN     H3 2203   1.939   2.620   1.221
  339ACN     C2 2204   2.121   2.528   1.171
  339ACN     N1 2205   2.231   2.534   1.137
  340ACN     C1 2206   0.325   1.141   3.888
  340ACN     H1 2207   0.288   1.094   3.796
  340ACN     H2 2208   0.241   1.186   3.942
  340ACN     H3 2209   0.396   1.220   3.862
  340ACN     C2 2210   0.391   1.041   3.972
  340ACN     N1 2211   0.443   0.963   4.038
  341ACN     C1 2212   1.476   3.985   1.345
  341ACN     H1 2213   1.526   3.913   1.280
  341ACN     H2 2214   1.495   4.087   1.308
  341ACN     H3 2215   1.517   3.978   1.446
  341ACN     C2 2216   1.332   3.960   1.347
  341ACN     N1 2217   1.219   3.939   1.348
  342ACN     C1 2218   0.442   0.198   2.773
  342ACN     H1 2219   0.520   0.265   2.735
  342ACN     H2 2220   0.451   0.190   2.882
  342ACN     H3 2221   0.455   0.099   2.728
  342ACN     C2 2222   0.310   0.251   2.738
  342ACN     N1 2223   0.207   0.293   2.710
  343ACN     C1 2224   3.050   2.330   1.412
  343ACN     H1 2225   3.076   2.237   1.361
  343ACN     H2 2226   3.002   2.398   1.342
  343ACN     H3 2227   3.143   2.377   1.447
  343ACN     C2 2228   2.962   2.304   1.526
  343ACN     N1 2229   2.893   2.284   1.616
  344ACN     C1 2230   1.319   4.291   0.321
  344ACN     H1 2231   1.379   4.200   0.314
  344ACN     H2 2232   1.315   4.322   0.426
  344ACN     H3 2233   1.218   4.273   0.285
  344ACN     C2 2234   1.382   4.398   0.243
  344ACN     N1 2235   1.431   4.481   0.181
  345ACN     C1 2236   3.164   0.582   1.452
  345ACN     H1 2237   3.261   0.530   1.455
  345ACN     H2 2238   3.171   0.663   1.379
  345ACN     H3 2239   3.143   0.624   1.551
  345ACN     C2 2240   3.058   0.490   1.414
  345ACN     N1 2241   2.975   0.416   1.383
  346ACN     C1 2242   3.967   1.503   0.107
  346ACN     H1 2243   3.900   1.418   0.123
  346ACN     H2 2244   3.958   1.536   0.003
  346ACN     H3 2245   4.070   1.471   0.126
  346ACN     C2 2246   3.932   1.612   0.197
  346ACN     N1 2247   3.903   1.697   0.268
  347ACN     C1 2248   3.068   2.947   3.559
  347ACN     H1 2249   3.112   2.960   3.459
  347ACN     H2 2250   2.960   2.935   3.549
  347ACN     H3 2251   3.089   3.037   3.617
  347ACN     C2 2252   3.127   2.831   3.624
  347ACN     N1 2253   3.172   2.738   3.674
  348ACN     C1 2254   3.407   1.117   3.988
  348ACN     H1 2255   3.340   1.095   3.905
  348ACN     H2 2256   3.430   1.024   4.042
  348ACN     H3 2257   3.357   1.187   4.055
  348ACN     C2 2258   3.531   1.176   3.938
  348ACN     N1 2259   3.628   1.223   3.898
  349ACN     C1 2260   3.767   1.013   0.211
  349ACN     H1 2261   3.847   0.963   0.266
  349ACN     H2 2262   3.798   1.115   0.185
  349ACN     H3 2263   3.679   1.019   0.276
  349ACN     C2 2264   3.734   0.938   0.091
  349ACN     N1 2265   3.708   0.878   5.172
  350ACN     C1 2266   0.191   0.570   1.805
  350ACN     H1 2267   0.169   0.520   1.900
  350ACN     H2 2268   0.107   0.555   1.736
  350ACN     H3 2269   0.282   0.527   1.762
  350ACN     C2 2270   0.209   0.713   1.828
  350ACN     N1 2271   0.224   0.826   1.846
  351ACN     C1 2272   0.953   3.590   3.829
  351ACN     H1 2273   0.873   3.518   3.845
  351ACN     H2 2274   0.966   3.651   3.919
  351ACN     H3 2275   0.926   3.656   3.745
  351ACN     C2 2276   1.077   3.520   3.798
  351ACN     N1 2277   1.175   3.465   3.773
  352ACN     C1 2278   3.851   1.738   1.502
  352ACN     H1 2279   3.825   1.675   1.416
  352ACN     H2 2280   3.857   1.676   1.592
  352ACN     H3 2281   3.772   1.813   1.515
  352ACN     C2 2282   3.978   1.806   1.479
  352ACN     N1 2283   4.078   1.860   1.460
  353ACN     C1 2284   1.680   1.749   3.595
  353ACN     H1 2285   1.683   1.683   3.682
  353ACN     H2 2286   1.682   1.853   3.631
  353ACN     H3 2287   1.587   1.732   3.540
  353ACN     C2 2288   1.795   1.725   3.509
  353ACN     N1 2289   1.886   1.706   3.441
  354ACN     C1 2290   4.455   1.033   0.605
  354ACN     H1 2291   4.403   1.049   0.511
  354ACN     H2 2292   4.382   1.013   0.684
  354ACN     H3 2293   4.511   1.124   0.630
  354ACN     C2 2294   4.547   0.920   0.593
  354ACN     N1 2295   4.619   0.831   0.584
  355ACN     C1 2296   1.064   4.698   3.937
  355ACN     H1 2297   1.121   4.665   3.849
  355ACN     H2 2298   1.131   4.702   4.024
  355ACN     H3 2299   0.984   4.626   3.956
  355ACN     C2 2300   1.008   4.830   3.913
  355ACN     N1 2301   0.965   4.935   3.893
  356ACN     C1 2302   3.943   1.155   2.346
  356ACN     H1 2303   3.866   1.082   2.321
  356ACN     H2 2304   3.926   1.246   2.289
  356ACN     H3 2305   4.041   1.114   2.320
  356ACN     C2 2306   3.939   1.185   2.489
  356ACN     N1 2307   3.936   1.209   2.602
  357ACN     C1 2308   2.377   1.636   0.652
  357ACN     H1 2309   2.274   1.629   0.690
  357ACN     H2 2310   2.419   1.733   0.679
  357ACN     H3 2311   2.375   1.627   0.543
  357ACN     C2 2312   2.458   1.528   0.708
  357ACN     N1 2313   2.522   1.445   0.754
  358ACN     C1 2314   3.805   4.494   0.965
  358ACN     H1 2315   3.855   4.527   0.874
  358ACN     H2 2316   3.720   4.559   0.984
  358ACN     H3 2317   3.876   4.501   1.049
  358ACN     C2 2318   3.759   4.356   0.950
  358ACN     N1 2319   3.723   4.247   0.939
  359ACN     C1 2320   1.733   4.540   0.571
  359ACN     H1 2321   1.841   4.525   0.563
  359ACN     H2 2322   1.704   4.629   0.515
  359ACN     H3 2323   1.707   4.554   0.677
  359ACN     C2 2324   1.663   4.423   0.519
  359ACN     N1 2325   1.607   4.331   0.478
  360ACN     C1 2326   0.446   0.528   1.356
  360ACN     H1 2327   0.529   0.535   1.285
  360ACN     H2 2328   0.409   0.629   1.378
  360ACN     H3 2329   0.482   0.482   1.448
  360ACN     C2 2330   0.339   0.447   1.298
  360ACN     N1 2331   0.255   0.383   1.252
  361ACN     C1 2332   3.981   0.971   1.642
  361ACN     H1 2333   3.955   1.045   1.566
  361ACN     H2 2334   3.994   0.873   1.594
  361ACN     H3 2335   3.901   0.964   1.716
  361ACN     C2 2336   4.105   1.008   1.709
  361ACN     N1 2337   4.202   1.038   1.763
  362ACN     C1 2338   4.356   1.431   3.626
  362ACN     H1 2339   4.262   1.460   3.579
  362ACN     H2 2340   4.440   1.463   3.563
  362ACN     H3 2341   4.359   1.321   3.635
  362ACN     C2 2342   4.367   1.492   3.758
  362ACN     N1 2343   4.374   1.540   3.862
  363ACN     C1 2344   0.827   4.030   0.681
  363ACN     H1 2345   0.871   4.044   0.582
  363ACN     H2 2346   0.909   4.026   0.754
  363ACN     H3 2347   0.772   3.935   0.683
  363ACN     C2 2348   0.739   4.141   0.713
  363ACN     N1 2349   0.669   4.229   0.738
  364ACN     C1 2350   2.861   4.495   3.562
  364ACN     H1 2351   2.969   4.488   3.580
  364ACN     H2 2352   2.812   4.408   3.606
  364ACN     H3 2353   2.842   4.497   3.454
  364ACN     C2 2354   2.809   4.616   3.624
  364ACN     N1 2355   2.768   4.712   3.673
  365ACN     C1 2356   4.118   1.770   3.953
  365ACN     H1 2357   4.020   1.794   3.910
  365ACN     H2 2358   4.189   1.749   3.873
  365ACN     H3 2359   4.109   1.681   4.016
  365ACN     C2 2360   4.167   1.882   4.032
  365ACN     N1 2361   4.206   1.971   4.094
  366ACN     C1 2362   4.784   4.869   1.816
  366ACN     H1 2363   4.778   4.946   1.894
  366ACN     H2 2364   4.689   4.865   1.763
  366ACN     H3 2365   4.803   4.772   1.863
  366ACN     C2 2366   4.892   4.900   1.723
  366ACN     N1 2367   4.977   4.924   1.649
  367ACN     C1 2368   0.138   0.408   3.210
  367ACN     H1 2369   0.158   0.483   3.287
  367ACN     H2 2370   0.086   0.456   3.126
  367ACN     H3 2371   0.074   0.330   3.251
  367ACN     C2 2372   0.264   0.350   3.164
  367ACN     N1 2373   0.363   0.304   3.127
  368ACN     C1 2374   4.850   2.103   0.527
  368ACN     H1 2375   4.828   2.192   0.468
  368ACN     H2 2376   4.855   2.016   0.461
  368ACN     H3 2377   4.770   2.087   0.600
  368ACN     C2 2378   4.977   2.119   0.597
  368ACN     N1 2379   5.077   2.132   0.652
  369ACN     C1 2380   1.640   3.971   3.690
  369ACN     H1 2381   1.570   4.043   3.645
  369ACN     H2 2382   1.739   4.017   3.694
  369ACN     H3 2383   1.645   3.882   3.626
  369ACN     C2 2384   1.596   3.935   3.824
  369ACN     N1 2385   1.561   3.907   3.931
  370ACN     C1 2386   1.638   2.133   0.171
  370ACN     H1 2387   1.711   2.066   0.124
  370ACN     H2 2388   1.613   2.213   0.100
  370ACN     H3 2389   1.683   2.178   0.260
  370ACN     C2 2390   1.518   2.059   0.206
  370ACN     N1 2391   1.424   1.999   0.235
  371ACN     C1 2392   0.915   4.562   2.510
  371ACN     H1 2393   0.947   4.510   2.601
  371ACN     H2 2394   0.890   4.665   2.534
  371ACN     H3 2395   0.825   4.513   2.471
  371ACN     C2 2396   1.021   4.558   2.410
  371ACN     N1 2397   1.104   4.554   2.330
  372ACN     C1 2398   1.491   2.379   4.087
  372ACN     H1 2399   1.523   2.482   4.069
  372ACN     H2 2400   1.511   2.353   4.192
  372ACN     H3 2401   1.549   2.312   4.023
  372ACN     C2 2402   1.349   2.365   4.059
  372ACN     N1 2403   1.236   2.355   4.036
  373ACN     C1 2404   3.151   0.974   1.305
  373ACN     H1 2405   3.159   0.919   1.211
  373ACN     H2 2406   3.250   0.977   1.352
  373ACN     H3 2407   3.082   0.920   1.371
  373ACN     C2 2408   3.102   1.108   1.281
  373ACN     N1 2409   3.063   1.215   1.263
  374ACN     C1 2410   0.475   4.667   1.378
  374ACN     H1 2411   0.481   4.776   1.372
  374ACN     H2 2412   0.527   4.634   1.469
  374ACN     H3 2413   0.525   4.623   1.291
  374ACN     C2 2414   0.336   4.624   1.382
  374ACN     N1 2415   0.226   4.591   1.386
  375ACN     C1 2416   3.367   3.541   0.687
  375ACN     H1 2417   3.387   3.625   0.754
  375ACN     H2 2418   3.281   3.484   0.725
  375ACN     H3 2419   3.455   3.476   0.684
  375ACN     C2 2420   3.338   3.590   0.553
  375ACN     N1 2421   3.315   3.630   0.448
  376ACN     C1 2422   4.146   1.938   0.411
  376ACN     H1 2423   4.045   1.972   0.432
  376ACN     H2 2424   4.195   2.011   0.347
  376ACN     H3 2425   4.141   1.842   0.358
  376ACN     C2 2426   4.220   1.922   0.536
  376ACN     N1 2427   4.278   1.910   0.634
  377ACN     C1 2428   3.515   4.563   1.597
  377ACN     H1 2429   3.480   4.501   1.514
  377ACN     H2 2430   3.619   4.536   1.619
  377ACN     H3 2431   3.453   4.543   1.685
  377ACN     C2 2432   3.507   4.704   1.559
  377ACN     N1 2433   3.500   4.815   1.530
  378ACN     C1 2434   3.620   0.028   3.574
  378ACN     H1 2435   3.514   0.002   3.570
  378ACN     H2 2436   3.654   0.049   3.472
  378ACN     H3 2437   3.677   5.235   3.614
  378ACN     C2 2438   3.639   0.145   3.658
  378ACN     N1 2439   3.654   0.238   3.724
  379ACN     C1 2440   4.473   3.579   3.940
  379ACN     H1 2441   4.504   3.537   3.843
  379ACN     H2 2442   4.547   3.653   3.971
  379ACN     H3 2443   4.469   3.498   4.013
  379ACN     C2 2444   4.342   3.642   3.928
  379ACN     N1 2445   4.238   3.691   3.918
  380ACN     C1 2446   4.575   4.460   1.925
  380ACN     H1 2447   4.578   4.368   1.983
  380ACN     H2 2448   4.480   4.465   1.870
  380ACN     H3 2449   4.658   4.460   1.853
  380ACN     C2 2450   4.586   4.576   2.013
  380ACN     N1 2451   4.595   4.668   2.082
  381ACN     C1 2452   1.083   3.883   1.036
  381ACN     H1 2453   1.166   3.951   1.057
  381ACN     H2 2454   0.988   3.937   1.049
  381ACN     H3 2455   1.086   3.799   1.107
  381ACN     C2 2456   1.093   3.831   0.901
  381ACN     N1 2457   1.101   3.791   0.793
  382ACN     C1 2458   3.169   1.820   3.261
  382ACN     H1 2459   3.275   1.840   3.281
  382ACN     H2 2460   3.159   1.720   3.219
  382ACN     H3 2461   3.132   1.893   3.188
  382ACN     C2 2462   3.093   1.830   3.385
  382ACN     N1 2463   3.032   1.839   3.483
  383ACN     C1 2464   4.837   0.740   1.466
  383ACN     H1 2465   4.849   0.731   1.357
  383ACN     H2 2466   4.829   0.640   1.510
  383ACN     H3 2467   4.745   0.796   1.486
  383ACN     C2 2468   4.951   0.810   1.523
  383ACN     N1 2469   5.040   0.867   1.568
  384ACN     C1 2470   4.658   0.239   3.017
  384ACN     H1 2471   4.737   0.313   3.004
  384ACN     H2 2472   4.665   0.196   3.117
  384ACN     H3 2473   4.672   0.160   2.942
  384ACN     C2 2474   4.527   0.302   2.999
  384ACN     N1 2475   4.424   0.351   2.985
  385ACN     C1 2476   1.481   2.964   1.910
  385ACN     H1 2477   1.472   3.022   2.002
  385ACN     H2 2478   1.399   2.991   1.843
  385ACN     H3 2479   1.472   2.857   1.935
  385ACN     C2 2480   1.609   2.990   1.846
  385ACN     N1 2481   1.711   3.011   1.796
  386ACN     C1 2482   2.957   2.460   4.133
  386ACN     H1 2483   2.855   2.449   4.094
  386ACN     H2 2484   3.024   2.393   4.077
  386ACN     H3 2485   2.958   2.432   4.238
  386ACN     C2 2486   3.001   2.599   4.119
  386ACN     N1 2487   3.035   2.708   4.108
  387ACN     C1 2488   4.774   4.722   1.384
  387ACN     H1 2489   4.881   4.745   1.380
  387ACN     H2 2490   4.747   4.662   1.296
  387ACN     H3 2491   4.719   4.817   1.379
  387ACN     C2 2492   4.741   4.651   1.507
  387ACN     N1 2493   4.716   4.595   1.605
  388ACN     C1 2494   2.794   1.351   1.491
  388ACN     H1 2495   2.825   1.382   1.591
  388ACN     H2 2496   2.710   1.282   1.499
  388ACN     H3 2497   2.878   1.300   1.443
  388ACN     C2 2498   2.755   1.467   1.411
  388ACN     N1 2499   2.724   1.560   1.349
  389ACN     C1 2500   3.703   3.387   3.730
  389ACN     H1 2501   3.637   3.387   3.818
  389ACN     H2 2502   3.761   3.294   3.729
  389ACN     H3 2503   3.771   3.472   3.738
  389ACN     C2 2504   3.624   3.399   3.608
  389ACN     N1 2505   3.561   3.408   3.512
  390ACN     C1 2506   0.016   3.262   4.563
  390ACN     H1 2507   0.048   3.161   4.594
  390ACN     H2 2508   0.075   3.336   4.619
  390ACN     H3 2509   5.194   3.275   4.587
  390ACN     C2 2510   0.038   3.280   4.420
  390ACN     N1 2511   0.054   3.294   4.307
  391ACN     C1 2512   1.659   3.265   4.045
  391ACN     H1 2513   1.713   3.359   4.066
  391ACN     H2 2514   1.553   3.282   4.064
  391ACN     H3 2515   1.696   3.186   4.112
  391ACN     C2 2516   1.680   3.227   3.906
  391ACN     N1 2517   1.695   3.196   3.797
  392ACN     C1 2518   1.122   3.037   2.358
  392ACN     H1 2519   1.141   3.024   2.251
  392ACN     H2 2520   1.033   3.099   2.372
  392ACN     H3 2521   1.208   3.087   2.403
  392ACN     C2 2522   1.101   2.907   2.421
  392ACN     N1 2523   1.084   2.804   2.471
  393ACN     C1 2524   2.361   2.767   0.368
  393ACN     H1 2525   2.320   2.732   0.463
  393ACN     H2 2526   2.360   2.877   0.366
  393ACN     H3 2527   2.300   2.729   0.285
  393ACN     C2 2528   2.498   2.720   0.353
  393ACN     N1 2529   2.607   2.684   0.341
  394ACN     C1 2530   1.398   1.968   0.673
  394ACN     H1 2531   1.395   2.029   0.764
  394ACN     H2 2532   1.437   2.027   0.590
  394ACN     H3 2533   1.296   1.935   0.650
  394ACN     C2 2534   1.483   1.851   0.696
  394ACN     N1 2535   1.550   1.759   0.714
  395ACN     C1 2536   4.928   1.813   4.296
  395ACN     H1 2537   4.833   1.858   4.326
  395ACN     H2 2538   5.003   1.892   4.283
  395ACN     H3 2539   4.914   1.761   4.201
  395ACN     C2 2540   4.973   1.719   4.398
  395ACN     N1 2541   5.008   1.644   4.478
  396ACN     C1 2542   4.619   2.524   3.761
  396ACN     H1 2543   4.635   2.420   3.791
  396ACN     H2 2544   4.625   2.588   3.850
  396ACN     H3 2545   4.519   2.534   3.716
  396ACN     C2 2546   4.721   2.563   3.665
  396ACN     N1 2547   4.801   2.594   3.589
  397ACN     C1 2548   1.276   1.028   2.307
  397ACN     H1 2549   1.371   0.991   2.268
  397ACN     H2 2550   1.249   0.970   2.396
  397ACN     H3 2551   1.199   1.015   2.231
  397ACN     C2 2552   1.288   1.169   2.342
  397ACN     N1 2553   1.297   1.280   2.370
  398ACN     C1 2554   3.508   4.443   3.658
  398ACN     H1 2555   3.505   4.343   3.613
  398ACN     H2 2556   3.573   4.441   3.747
  398ACN     H3 2557   3.407   4.472   3.689
  398ACN     C2 2558   3.560   4.540   3.562
  398ACN     N1 2559   3.601   4.615   3.486
  399ACN     C1 2560   2.921   2.690   1.135
  399ACN     H1 2561   2.877   2.678   1.235
  399ACN     H2 2562   2.985   2.779   1.134
  399ACN     H3 2563   2.840   2.704   1.062
  399ACN     C2 2564   3.000   2.572   1.101
  399ACN     N1 2565   3.063   2.479   1.075
  400ACN     C1 2566   2.925   1.398   3.788
  400ACN     H1 2567   2.936   1.503   3.817
  400ACN     H2 2568   2.940   1.389   3.679
  400ACN     H3 2569   2.823   1.363   3.812
  400ACN     C2 2570   3.023   1.316   3.858
  400ACN     N1 2571   3.100   1.250   3.913
  401ACN     C1 2572   3.492   3.440   4.226
  401ACN     H1 2573   3.527   3.368   4.152
  401ACN     H2 2574   3.468   3.534   4.176
  401ACN     H3 2575   3.572   3.459   4.299
  401ACN     C2 2576   3.374   3.389   4.295
  401ACN     N1 2577   3.281   3.349   4.350
  402ACN     C1 2578   3.535   2.722   0.095
  402ACN     H1 2579   3.573   2.706   0.197
  402ACN     H2 2580   3.459   2.800   0.098
  402ACN     H3 2581   3.490   2.628   0.059
  402ACN     C2 2582   3.644   2.762   0.008
  402ACN     N1 2583   3.731   2.793   5.115
  403ACN     C1 2584   4.502   4.154   3.587
  403ACN     H1 2585   4.478   4.183   3.690
  403ACN     H2 2586   4.597   4.198   3.558
  403ACN     H3 2587   4.423   4.193   3.522
  403ACN     C2 2588   4.506   4.009   3.576
  403ACN     N1 2589   4.510   3.894   3.568
  404ACN     C1 2590   4.989   4.069   2.840
  404ACN     H1 2591   4.911   4.145   2.827
  404ACN     H2 2592   5.048   4.092   2.929
  404ACN     H3 2593   5.053   4.067   2.752
  404ACN     C2 2594   4.926   3.938   2.857
  404ACN     N1 2595   4.876   3.835   2.869
  405ACN     C1 2596   4.870   3.185   3.994
  405ACN     H1 2597   4.924   3.124   3.921
  405ACN     H2 2598   4.938   3.262   4.034
  405ACN     H3 2599   4.837   3.121   4.076
  405ACN     C2 2600   4.755   3.248   3.931
  405ACN     N1 2601   4.663   3.297   3.880
  406ACN     C1 2602   1.372   0.704   1.150
  406ACN     H1 2603   1.452   0.757   1.203
  406ACN     H2 2604   1.279   0.761   1.158
  406ACN     H3 2605   1.358   0.606   1.196
  406ACN     C2 2606   1.408   0.688   1.010
  406ACN     N1 2607   1.437   0.675   0.899
  407ACN     C1 2608   1.422   0.667   4.240
  407ACN     H1 2609   1.372   0.628   4.150
  407ACN     H2 2610   1.516   0.613   4.253
  407ACN     H3 2611   1.358   0.647   4.327
  407ACN     C2 2612   1.446   0.809   4.226
  407ACN     N1 2613   1.468   0.922   4.215
  408ACN     C1 2614   0.704   1.611   3.466
  408ACN     H1 2615   0.809   1.619   3.436
  408ACN     H2 2616   0.700   1.570   3.568
  408ACN     H3 2617   0.652   1.542   3.398
  408ACN     C2 2618   0.640   1.742   3.463
  408ACN     N1 2619   0.591   1.846   3.458
  409ACN     C1 2620   2.861   3.404   0.972
  409ACN     H1 2621   2.812   3.469   0.899
  409ACN     H2 2622   2.801   3.313   0.983
  409ACN     H3 2623   2.866   3.456   1.068
  409ACN     C2 2624   2.995   3.371   0.925
  409ACN     N1 2625   3.101   3.344   0.889
  410ACN     C1 2626   4.507   2.072   1.780
  410ACN     H1 2627   4.589   2.091   1.849
  410ACN     H2 2628   4.470   1.970   1.796
  410ACN     H3 2629   4.544   2.080   1.677
  410ACN     C2 2630   4.399   2.168   1.801
  410ACN     N1 2631   4.315   2.245   1.818
  411ACN     C1 2632   1.696   4.777   3.352
  411ACN     H1 2633   1.624   4.715   3.298
  411ACN     H2 2634   1.656   4.878   3.362
  411ACN     H3 2635   1.789   4.781   3.295
  411ACN     C2 2636   1.721   4.720   3.484
  411ACN     N1 2637   1.743   4.675   3.588
  412ACN     C1 2638   4.674   0.203   2.381
  412ACN     H1 2639   4.633   0.296   2.422
  412ACN     H2 2640   4.592   0.140   2.345
  412ACN     H3 2641   4.728   0.151   2.461
  412ACN     C2 2642   4.765   0.234   2.271
  412ACN     N1 2643   4.836   0.259   2.185
  413ACN     C1 2644   3.663   1.505   2.043
  413ACN     H1 2645   3.576   1.478   1.982
  413ACN     H2 2646   3.747   1.528   1.977
  413ACN     H3 2647   3.689   1.420   2.107
  413ACN     C2 2648   3.633   1.621   2.126
  413ACN     N1 2649   3.610   1.714   2.191
  414ACN     C1 2650   3.711   2.436   1.725
  414ACN     H1 2651   3.648   2.526   1.732
  414ACN     H2 2652   3.806   2.463   1.678
  414ACN     H3 2653   3.660   2.361   1.663
  414ACN     C2 2654   3.734   2.382   1.859
  414ACN     N1 2655   3.752   2.340   1.964
  415ACN     C1 2656   3.312   4.085   2.670
  415ACN     H1 2657   3.308   4.127   2.569
  415ACN     H2 2658   3.230   4.127   2.729
  415ACN     H3 2659   3.407   4.112   2.716
  415ACN     C2 2660   3.299   3.940   2.664
  415ACN     N1 2661   3.290   3.825   2.658
  416ACN     C1 2662   4.145   0.300   4.044
  416ACN     H1 2663   4.084   0.271   4.130
  416ACN     H2 2664   4.154   0.216   3.975
  416ACN     H3 2665   4.245   0.327   4.080
  416ACN     C2 2666   4.085   0.414   3.977
  416ACN     N1 2667   4.036   0.504   3.924
  417ACN     C1 2668   0.488   4.530   2.094
  417ACN     H1 2669   0.428   4.619   2.075
  417ACN     H2 2670   0.517   4.486   1.998
  417ACN     H3 2671   0.429   4.456   2.149
  417ACN     C2 2672   0.608   4.564   2.170
  417ACN     N1 2673   0.702   4.592   2.231
  418ACN     C1 2674   4.705   4.016   1.925
  418ACN     H1 2675   4.645   3.938   1.876
  418ACN     H2 2676   4.724   4.096   1.853
  418ACN     H3 2677   4.801   3.973   1.956
  418ACN     C2 2678   4.633   4.068   2.040
  418ACN     N1 2679   4.578   4.111   2.132
  419ACN     C1 2680   3.791   3.366   3.223
  419ACN     H1 2681   3.740   3.438   3.289
  419ACN     H2 2682   3.776   3.265   3.264
  419ACN     H3 2683   3.898   3.389   3.222
  419ACN     C2 2684   3.737   3.374   3.088
  419ACN     N1 2685   3.696   3.379   2.981
  420ACN     C1 2686   4.714   0.728   0.259
  420ACN     H1 2687   4.712   0.818   0.197
  420ACN     H2 2688   4.620   0.721   0.315
  420ACN     H3 2689   4.797   0.736   0.330
  420ACN     C2 2690   4.731   0.610   0.175
  420ACN     N1 2691   4.744   0.516   0.109
  421ACN     C1 2692   1.991   4.102   2.022
  421ACN     H1 2693   1.984   4.173   1.939
  421ACN     H2 2694   1.905   4.035   2.018
  421ACN     H3 2695   1.989   4.158   2.116
  421ACN     C2 2696   2.115   4.025   2.011
  421ACN     N1 2697   2.212   3.965   2.003
  422ACN     C1 2698   0.499   3.245   3.048
  422ACN     H1 2699   0.396   3.252   3.087
  422ACN     H2 2700   0.506   3.159   2.980
  422ACN     H3 2701   0.567   3.230   3.133
  422ACN     C2 2702   0.533   3.368   2.979
  422ACN     N1 2703   0.561   3.465   2.923
  423ACN     C1 2704   2.218   3.969   2.744
  423ACN     H1 2705   2.276   3.983   2.836
  423ACN     H2 2706   2.146   4.051   2.735
  423ACN     H3 2707   2.163   3.875   2.752
  423ACN     C2 2708   2.306   3.968   2.628
  423ACN     N1 2709   2.376   3.967   2.536
  424ACN     C1 2710   0.978   4.872   2.753
  424ACN     H1 2711   0.975   4.765   2.778
  424ACN     H2 2712   1.028   4.886   2.657
  424ACN     H3 2713   1.033   4.925   2.831
  424ACN     C2 2714   0.841   4.923   2.747
  424ACN     N1 2715   0.734   4.963   2.741
  425ACN     C1 2716   4.089   2.309   2.059
  425ACN     H1 2717   4.182   2.353   2.095
  425ACN     H2 2718   4.076   2.335   1.954
  425ACN     H3 2719   4.005   2.349   2.117
  425ACN     C2 2720   4.093   2.164   2.073
  425ACN     N1 2721   4.095   2.049   2.084
  426ACN     C1 2722   3.168   3.758   1.892
  426ACN     H1 2723   3.103   3.671   1.887
  426ACN     H2 2724   3.217   3.759   1.990
  426ACN     H3 2725   3.107   3.849   1.883
  426ACN     C2 2726   3.268   3.754   1.786
  426ACN     N1 2727   3.346   3.749   1.702
  427ACN     C1 2728   4.633   4.887   2.766
  427ACN     H1 2729   4.706   4.806   2.760
  427ACN     H2 2730   4.630   4.941   2.670
  427ACN     H3 2731   4.663   4.956   2.845
  427ACN     C2 2732   4.501   4.833   2.796
  427ACN     N1 2733   4.397   4.789   2.819
  428ACN     C1 2734   1.751   2.222   0.709
  428ACN     H1 2735   1.837   2.155   0.718
  428ACN     H2 2736   1.743   2.282   0.801
  428ACN     H3 2737   1.661   2.162   0.697
  428ACN     C2 2738   1.768   2.310   0.594
  428ACN     N1 2739   1.782   2.379   0.503
  429ACN     C1 2740   1.188   1.034   4.023
  429ACN     H1 2741   1.152   1.102   3.944
  429ACN     H2 2742   1.248   1.091   4.094
  429ACN     H3 2743   1.252   0.958   3.978
  429ACN     C2 2744   1.075   0.972   4.090
  429ACN     N1 2745   0.985   0.922   4.142
  430ACN     C1 2746   4.488   3.073   0.620
  430ACN     H1 2747   4.423   2.985   0.629
  430ACN     H2 2748   4.591   3.044   0.640
  430ACN     H3 2749   4.456   3.147   0.695
  430ACN     C2 2750   4.476   3.129   0.486
  430ACN     N1 2751   4.468   3.173   0.380
  431ACN     C1 2752   4.357   1.674   1.919
  431ACN     H1 2753   4.461   1.693   1.891
  431ACN     H2 2754   4.310   1.768   1.950
  431ACN     H3 2755   4.356   1.604   2.004
  431ACN     C2 2756   4.284   1.616   1.807
  431ACN     N1 2757   4.226   1.570   1.718
  432ACN     C1 2758   3.328   2.275   3.208
  432ACN     H1 2759   3.324   2.333   3.300
  432ACN     H2 2760   3.407   2.200   3.219
  432ACN     H3 2761   3.352   2.342   3.125
  432ACN     C2 2762   3.200   2.209   3.186
  432ACN     N1 2763   3.099   2.158   3.166
  433ACN     C1 2764   2.685   1.486   4.467
  433ACN     H1 2765   2.775   1.430   4.439
  433ACN     H2 2766   2.698   1.590   4.435
  433ACN     H3 2767   2.673   1.483   4.575
  433ACN     C2 2768   2.569   1.427   4.400
  433ACN     N1 2769   2.478   1.380   4.349
  434ACN     C1 2770   0.242   0.108   1.486
  434ACN     H1 2771   0.301   0.016   1.484
  434ACN     H2 2772   0.145   0.088   1.532
  434ACN     H3 2773   0.226   0.143   1.384
  434ACN     C2 2774   0.313   0.211   1.562
  434ACN     N1 2775   0.369   0.291   1.623
  435ACN     C1 2776   3.234   4.500   2.907
  435ACN     H1 2777   3.250   4.608   2.908
  435ACN     H2 2778   3.138   4.479   2.859
  435ACN     H3 2779   3.232   4.464   3.010
  435ACN     C2 2780   3.342   4.436   2.833
  435ACN     N1 2781   3.427   4.385   2.775
  436ACN     C1 2782   0.417   1.871   2.299
  436ACN     H1 2783   0.310   1.888   2.284
  436ACN     H2 2784   0.474   1.952   2.252
  436ACN     H3 2785   0.446   1.776   2.252
  436ACN     C2 2786   0.447   1.866   2.442
  436ACN     N1 2787   0.471   1.860   2.555
  437ACN     C1 2788   0.256   3.263   2.715
  437ACN     H1 2789   0.216   3.190   2.645
  437ACN     H2 2790   0.233   3.364   2.680
  437ACN     H3 2791   0.364   3.250   2.721
  437ACN     C2 2792   0.196   3.242   2.847
  437ACN     N1 2793   0.150   3.225   2.951
  438ACN     C1 2794   0.248   0.188   1.940
  438ACN     H1 2795   0.235   0.110   1.865
  438ACN     H2 2796   0.152   0.236   1.960
  438ACN     H3 2797   0.318   0.263   1.900
  438ACN     C2 2798   0.302   0.131   2.062
  438ACN     N1 2799   0.344   0.085   2.159
  439ACN     C1 2800   1.354   0.318   0.814
  439ACN     H1 2801   1.378   0.424   0.801
  439ACN     H2 2802   1.266   0.310   0.879
  439ACN     H3 2803   1.439   0.268   0.862
  439ACN     C2 2804   1.327   0.258   0.684
  439ACN     N1 2805   1.308   0.210   0.582
  440ACN     C1 2806   1.741   1.506   2.645
  440ACN     H1 2807   1.843   1.469   2.663
  440ACN     H2 2808   1.735   1.548   2.545
  440ACN     H3 2809   1.718   1.584   2.719
  440ACN     C2 2810   1.646   1.397   2.659
  440ACN     N1 2811   1.571   1.309   2.669
  441ACN     C1 2812   2.216   0.792   1.023
  441ACN     H1 2813   2.116   0.818   1.058
  441ACN     H2 2814   2.280   0.769   1.109
  441ACN     H3 2815   2.258   0.878   0.969
  441ACN     C2 2816   2.209   0.677   0.933
  441ACN     N1 2817   2.202   0.586   0.863
  442ACN     C1 2818   3.653   2.938   1.121
  442ACN     H1 2819   3.548   2.915   1.145
  442ACN     H2 2820   3.699   2.849   1.076
  442ACN     H3 2821   3.705   2.963   1.214
  442ACN     C2 2822   3.660   3.050   1.029
  442ACN     N1 2823   3.665   3.139   0.955
  443ACN     C1 2824   3.839   2.664   2.127
  443ACN     H1 2825   3.917   2.694   2.197
  443ACN     H2 2826   3.868   2.568   2.083
  443ACN     H3 2827   3.834   2.738   2.046
  443ACN     C2 2828   3.711   2.651   2.194
  443ACN     N1 2829   3.609   2.642   2.247
  444ACN     C1 2830   4.952   2.356   2.375
  444ACN     H1 2831   4.957   2.282   2.295
  444ACN     H2 2832   5.024   2.435   2.356
  444ACN     H3 2833   4.978   2.308   2.470
  444ACN     C2 2834   4.817   2.410   2.384
  444ACN     N1 2835   4.710   2.454   2.391
  445ACN     C1 2836   1.998   0.528   2.740
  445ACN     H1 2837   1.984   0.627   2.696
  445ACN     H2 2838   2.072   0.473   2.680
  445ACN     H3 2839   1.903   0.473   2.738
  445ACN     C2 2840   2.046   0.541   2.877
  445ACN     N1 2841   2.083   0.552   2.986
  446ACN     C1 2842   0.240   2.026   3.416
  446ACN     H1 2843   0.306   1.948   3.456
  446ACN     H2 2844   0.191   2.078   3.499
  446ACN     H3 2845   0.164   1.978   3.353
  446ACN     C2 2846   0.319   2.119   3.337
  446ACN     N1 2847   0.382   2.193   3.275
  447ACN     C1 2848   2.390   5.271   2.002
  447ACN     H1 2849   2.339   5.258   1.906
  447ACN     H2 2850   2.471   0.051   1.989
  447ACN     H3 2851   2.431   5.175   2.035
  447ACN     C2 2852   2.295   0.030   2.101
  447ACN     N1 2853   2.220   0.069   2.178
  448ACN     C1 2854   2.518   4.983   0.831
  448ACN     H1 2855   2.413   4.960   0.852
  448ACN     H2 2856   2.535   5.089   0.853
  448ACN     H3 2857   2.538   4.964   0.726
  448ACN     C2 2858   2.605   4.901   0.915
  448ACN     N1 2859   2.673   4.836   0.981
  449ACN     C1 2860   1.903   4.752   2.391
  449ACN     H1 2861   1.876   4.754   2.497
  449ACN     H2 2862   1.995   4.809   2.376
  449ACN     H3 2863   1.822   4.797   2.332
  449ACN     C2 2864   1.922   4.613   2.348
  449ACN     N1 2865   1.938   4.505   2.314
  450ACN     C1 2866   0.827   1.707   4.938
  450ACN     H1 2867   0.910   1.638   4.920
  450ACN     H2 2868   0.867   1.803   4.973
  450ACN     H3 2869   0.761   1.665   5.015
  450ACN     C2 2870   0.752   1.727   4.815
  450ACN     N1 2871   0.693   1.742   4.717
  451ACN     C1 2872   2.770   4.141   3.364
  451ACN     H1 2873   2.721   4.044   3.350
  451ACN     H2 2874   2.695   4.220   3.369
  451ACN     H3 2875   2.836   4.160   3.278
  451ACN     C2 2876   2.850   4.138   3.486
  451ACN     N1 2877   2.912   4.137   3.583
  452ACN     C1 2878   2.170   0.471   3.921
  452ACN     H1 2879   2.268   0.496   3.879
  452ACN     H2 2880   2.182   0.390   3.994
  452ACN     H3 2881   2.103   0.437   3.842
  452ACN     C2 2882   2.113   0.588   3.987
  452ACN     N1 2883   2.069   0.680   4.040
  453ACN     C1 2884   2.558   1.743   0.097
  453ACN     H1 2885   2.604   1.679   0.021
  453ACN     H2 2886   2.479   1.803   0.051
  453ACN     H3 2887   2.634   1.810   0.138
  453ACN     C2 2888   2.502   1.660   0.204
  453ACN     N1 2889   2.458   1.594   0.288
  454ACN     C1 2890   3.206   3.017   0.192
  454ACN     H1 2891   3.119   3.038   0.130
  454ACN     H2 2892   3.219   2.909   0.201
  454ACN     H3 2893   3.190   3.059   0.292
  454ACN     C2 2894   3.325   3.077   0.132
  454ACN     N1 2895   3.418   3.124   0.083
  455ACN     C1 2896   1.196   2.616   3.786
  455ACN     H1 2897   1.146   2.637   3.691
  455ACN     H2 2898   1.146   2.533   3.835
  455ACN     H3 2899   1.188   2.705   3.849
  455ACN     C2 2900   1.336   2.584   3.762
  455ACN     N1 2901   1.448   2.559   3.745
  456ACN     C1 2902   3.605   3.881   1.024
  456ACN     H1 2903   3.501   3.911   1.036
  456ACN     H2 2904   3.654   3.885   1.122
  456ACN     H3 2905   3.655   3.951   0.956
  456ACN     C2 2906   3.612   3.745   0.971
  456ACN     N1 2907   3.618   3.638   0.929
  457ACN     C1 2908   1.984   1.258   2.353
  457ACN     H1 2909   2.013   1.199   2.265
  457ACN     H2 2910   2.070   1.313   2.390
  457ACN     H3 2911   1.950   1.189   2.431
  457ACN     C2 2912   1.877   1.351   2.318
  457ACN     N1 2913   1.794   1.425   2.290
  458ACN     C1 2914   0.818   3.310   2.392
  458ACN     H1 2915   0.790   3.204   2.396
  458ACN     H2 2916   0.901   3.327   2.460
  458ACN     H3 2917   0.732   3.370   2.425
  458ACN     C2 2918   0.854   3.347   2.256
  458ACN     N1 2919   0.882   3.377   2.148
  459ACN     C1 2920   3.185   3.406   0.190
  459ACN     H1 2921   3.227   3.399   0.089
  459ACN     H2 2922   3.264   3.438   0.259
  459ACN     H3 2923   3.151   3.307   0.222
  459ACN     C2 2924   3.074   3.500   0.193
  459ACN     N1 2925   2.986   3.573   0.194
  460ACN     C1 2926   1.690   0.760   2.827
  460ACN     H1 2927   1.592   0.766   2.780
  460ACN     H2 2928   1.722   0.655   2.831
  460ACN     H3 2929   1.684   0.799   2.929
  460ACN     C2 2930   1.786   0.839   2.751
  460ACN     N1 2931   1.862   0.901   2.691
  461ACN     C1 2932   4.457   3.120   1.107
  461ACN     H1 2933   4.528   3.054   1.056
  461ACN     H2 2934   4.391   3.163   1.031
  461ACN     H3 2935   4.513   3.201   1.156
  461ACN     C2 2936   4.380   3.045   1.205
  461ACN     N1 2937   4.320   2.986   1.284
  462ACN     C1 2938   0.589   1.734   0.558
  462ACN     H1 2939   0.660   1.723   0.640
  462ACN     H2 2940   0.489   1.707   0.595
  462ACN     H3 2941   0.616   1.666   0.477
  462ACN     C2 2942   0.588   1.872   0.511
  462ACN     N1 2943   0.586   1.981   0.475
  463ACN     C1 2944   3.652   3.608   1.448
  463ACN     H1 2945   3.668   3.715   1.431
  463ACN     H2 2946   3.724   3.552   1.387
  463ACN     H3 2947   3.551   3.580   1.417
  463ACN     C2 2948   3.672   3.576   1.589
  463ACN     N1 2949   3.687   3.550   1.700
  464ACN     C1 2950   3.020   4.939   0.732
  464ACN     H1 2951   3.092   4.963   0.652
  464ACN     H2 2952   3.010   5.027   0.796
  464ACN     H3 2953   3.058   4.855   0.791
  464ACN     C2 2954   2.891   4.905   0.674
  464ACN     N1 2955   2.789   4.878   0.628
  465ACN     C1 2956   4.469   0.774   3.944
  465ACN     H1 2957   4.408   0.845   4.000
  465ACN     H2 2958   4.575   0.799   3.959
  465ACN     H3 2959   4.446   0.782   3.837
  465ACN     C2 2960   4.444   0.638   3.991
  465ACN     N1 2961   4.423   0.531   4.029
  466ACN     C1 2962   3.454   1.348   1.391
  466ACN     H1 2963   3.500   1.249   1.391
  466ACN     H2 2964   3.345   1.336   1.392
  466ACN     H3 2965   3.483   1.402   1.300
  466ACN     C2 2966   3.497   1.422   1.509
  466ACN     N1 2967   3.529   1.480   1.602
  467ACN     C1 2968   2.727   2.596   1.589
  467ACN     H1 2969   2.738   2.696   1.546
  467ACN     H2 2970   2.825   2.564   1.627
  467ACN     H3 2971   2.697   2.528   1.509
  467ACN     C2 2972   2.629   2.597   1.696
  467ACN     N1 2973   2.552   2.595   1.782
  468ACN     C1 2974   3.130   4.345   1.617
  468ACN     H1 2975   3.133   4.389   1.717
  468ACN     H2 2976   3.224   4.368   1.566
  468ACN     H3 2977   3.047   4.389   1.561
  468ACN     C2 2978   3.113   4.200   1.627
  468ACN     N1 2979   3.098   4.086   1.634
  469ACN     C1 2980   4.153   0.731   0.948
  469ACN     H1 2981   4.216   0.777   1.025
  469ACN     H2 2982   4.055   0.778   0.947
  469ACN     H3 2983   4.141   0.625   0.970
  469ACN     C2 2984   4.216   0.748   0.817
  469ACN     N1 2985   4.266   0.760   0.714
  470ACN     C1 2986   4.074   3.497   3.695
  470ACN     H1 2987   4.048   3.400   3.739
  470ACN     H2 2988   4.183   3.509   3.697
  470ACN     H3 2989   4.029   3.577   3.753
  470ACN     C2 2990   4.028   3.503   3.557
  470ACN     N1 2991   3.991   3.508   3.448
  471ACN     C1 2992   3.191   2.133   1.071
  471ACN     H1 2993   3.161   2.058   1.143
  471ACN     H2 2994   3.109   2.204   1.054
  471ACN     H3 2995   3.216   2.084   0.976
  471ACN     C2 2996   3.308   2.205   1.121
  471ACN     N1 2997   3.401   2.261   1.160
  472ACN     C1 2998   4.235   4.555   2.615
  472ACN     H1 2999   4.325   4.505   2.652
  472ACN     H2 3000   4.250   4.583   2.511
  472ACN     H3 3001   4.217   4.645   2.674
  472ACN     C2 3002   4.120   4.465   2.625
  472ACN     N1 3003   4.029   4.395   2.634
  473ACN     C1 3004   1.339   2.766   1.001
  473ACN     H1 3005   1.371   2.851   1.062
  473ACN     H2 3006   1.422   2.734   0.936
  473ACN     H3 3007   1.256   2.798   0.936
  473ACN     C2 3008   1.296   2.656   1.086
  473ACN     N1 3009   1.262   2.568   1.152
  474ACN     C1 3010   4.877   0.972   3.556
  474ACN     H1 3011   4.823   0.882   3.589
  474ACN     H2 3012   4.809   1.036   3.500
  474ACN     H3 3013   4.960   0.942   3.491
  474ACN     C2 3014   4.928   1.043   3.672
  474ACN     N1 3015   4.969   1.100   3.764
  475ACN     C1 3016   0.232   1.978   0.407
  475ACN     H1 3017   0.179   1.998   0.501
  475ACN     H2 3018   0.327   2.033   0.407
  475ACN     H3 3019   0.171   2.013   0.323
  475ACN     C2 3020   0.258   1.836   0.393
  475ACN     N1 3021   0.278   1.723   0.383
  476ACN     C1 3022   2.728   0.382   3.900
  476ACN     H1 3023   2.802   0.407   3.977
  476ACN     H2 3024   2.651   0.460   3.897
  476ACN     H3 3025   2.681   0.286   3.926
  476ACN     C2 3026   2.793   0.371   3.770
  476ACN     N1 3027   2.844   0.363   3.667
  477ACN     C1 3028   3.756   1.474   0.514
  477ACN     H1 3029   3.808   1.501   0.607
  477ACN     H2 3030   3.744   1.563   0.452
  477ACN     H3 3031   3.658   1.433   0.540
  477ACN     C2 3032   3.833   1.373   0.443
  477ACN     N1 3033   3.895   1.293   0.387
  478ACN     C1 3034   0.769   1.403   0.691
  478ACN     H1 3035   0.865   1.456   0.697
  478ACN     H2 3036   0.758   1.360   0.591
  478ACN     H3 3037   0.687   1.472   0.710
  478ACN     C2 3038   0.767   1.295   0.790
  478ACN     N1 3039   0.765   1.210   0.868
  479ACN     C1 3040   0.547   4.704   0.390
  479ACN     H1 3041   0.499   4.746   0.301
  479ACN     H2 3042   0.488   4.617   0.423
  479ACN     H3 3043   0.548   4.779   0.470
  479ACN     C2 3044   0.683   4.662   0.360
  479ACN     N1 3045   0.791   4.630   0.335
  480ACN     C1 3046   2.043   3.843   2.394
  480ACN     H1 3047   1.978   3.804   2.474
  480ACN     H2 3048   2.011   3.801   2.298
  480ACN     H3 3049   2.146   3.813   2.415
  480ACN     C2 3050   2.035   3.988   2.390
  480ACN     N1 3051   2.029   4.103   2.385
  481ACN     C1 3052   3.880   2.502   0.161
  481ACN     H1 3053   3.865   2.602   0.203
  481ACN     H2 3054   3.939   2.443   0.231
  481ACN     H3 3055   3.935   2.511   0.067
  481ACN     C2 3056   3.751   2.438   0.138
  481ACN     N1 3057   3.649   2.388   0.120
  482ACN     C1 3058   0.484   0.223   4.392
  482ACN     H1 3059   0.575   0.163   4.393
  482ACN     H2 3060   0.423   0.199   4.480
  482ACN     H3 3061   0.425   0.200   4.302
  482ACN     C2 3062   0.517   0.365   4.393
  482ACN     N1 3063   0.543   0.477   4.396
  483ACN     C1 3064   0.283   4.301   2.562
  483ACN     H1 3065   0.316   4.220   2.627
  483ACN     H2 3066   0.357   4.382   2.564
  483ACN     H3 3067   0.188   4.341   2.599
  483ACN     C2 3068   0.267   4.252   2.425
  483ACN     N1 3069   0.254   4.213   2.318
  484ACN     C1 3070   0.904   3.046   1.219
  484ACN     H1 3071   0.881   3.137   1.161
  484ACN     H2 3072   0.943   3.075   1.317
  484ACN     H3 3073   0.980   2.988   1.167
  484ACN     C2 3074   0.783   2.966   1.237
  484ACN     N1 3075   0.689   2.902   1.252
  485ACN     C1 3076   5.283   0.301   4.073
  485ACN     H1 3077   5.181   0.321   4.037
  485ACN     H2 3078   0.036   0.210   4.026
  485ACN     H3 3079   5.280   0.287   4.181
  485ACN     C2 3080   0.086   0.414   4.039
  485ACN     N1 3081   0.155   0.502   4.013
  486ACN     C1 3082   1.853   4.895   1.180
  486ACN     H1 3083   1.761   4.901   1.239
  486ACN     H2 3084   1.874   4.993   1.136
  486ACN     H3 3085   1.840   4.821   1.100
  486ACN     C2 3086   1.964   4.854   1.266
  486ACN     N1 3087   2.051   4.822   1.334
  487ACN     C1 3088   1.019   2.008   3.681
  487ACN     H1 3089   1.062   1.975   3.776
  487ACN     H2 3090   0.962   2.100   3.697
  487ACN     H3 3091   0.951   1.930   3.645
  487ACN     C2 3092   1.125   2.032   3.584
  487ACN     N1 3093   1.209   2.051   3.508
  488ACN     C1 3094   3.574   3.847   3.566
  488ACN     H1 3095   3.604   3.915   3.486
  488ACN     H2 3096   3.506   3.772   3.525
  488ACN     H3 3097   3.522   3.904   3.644
  488ACN     C2 3098   3.691   3.782   3.623
  488ACN     N1 3099   3.785   3.731   3.668
  489ACN     C1 3100   0.655   2.690   4.048
  489ACN     H1 3101   0.677   2.678   4.154
  489ACN     H2 3102   0.593   2.778   4.032
  489ACN     H3 3103   0.601   2.601   4.013
  489ACN     C2 3104   0.779   2.702   3.973
  489ACN     N1 3105   0.878   2.713   3.914
  490ACN     C1 3106   1.264   0.684   1.724
  490ACN     H1 3107   1.316   0.665   1.818
  490ACN     H2 3108   1.260   0.791   1.704
  490ACN     H3 3109   1.162   0.646   1.731
  490ACN     C2 3110   1.333   0.615   1.615
  490ACN     N1 3111   1.388   0.562   1.529
  491ACN     C1 3112   3.754   4.750   1.252
  491ACN     H1 3113   3.861   4.772   1.240
  491ACN     H2 3114   3.705   4.768   1.156
  491ACN     H3 3115   3.712   4.818   1.327
  491ACN     C2 3116   3.735   4.612   1.293
  491ACN     N1 3117   3.721   4.502   1.324
  492ACN     C1 3118   3.277   2.013   3.698
  492ACN     H1 3119   3.247   2.105   3.749
  492ACN     H2 3120   3.191   1.947   3.687
  492ACN     H3 3121   3.354   1.962   3.758
  492ACN     C2 3122   3.331   2.045   3.566
  492ACN     N1 3123   3.374   2.071   3.462
  493ACN     C1 3124   2.975   2.630   0.714
  493ACN     H1 3125   3.055   2.695   0.751
  493ACN     H2 3126   2.991   2.529   0.750
  493ACN     H3 3127   2.976   2.630   0.604
  493ACN     C2 3128   2.846   2.680   0.761
  493ACN     N1 3129   2.745   2.720   0.799
  494ACN     C1 3130   3.780   0.902   3.282
  494ACN     H1 3131   3.738   0.819   3.340
  494ACN     H2 3132   3.704   0.980   3.271
  494ACN     H3 3133   3.808   0.865   3.183
  494ACN     C2 3134   3.897   0.956   3.350
  494ACN     N1 3135   3.989   0.999   3.404
  495ACN     C1 3136   3.458   0.099   0.440
  495ACN     H1 3137   3.506   0.131   0.534
  495ACN     H2 3138   3.526   0.032   0.387
  495ACN     H3 3139   3.439   0.187   0.378
  495ACN     C2 3140   3.333   0.031   0.470
  495ACN     N1 3141   3.233   5.269   0.493
  496ACN     C1 3142   4.599   3.702   2.382
  496ACN     H1 3143   4.681   3.772   2.366
  496ACN     H2 3144   4.639   3.607   2.420
  496ACN     H3 3145   4.549   3.682   2.286
  496ACN     C2 3146   4.503   3.757   2.477
  496ACN     N1 3147   4.427   3.802   2.551
  497ACN     C1 3148   0.704   2.610   3.628
  497ACN     H1 3149   0.695   2.558   3.724
  497ACN     H2 3150   0.795   2.577   3.578
  497ACN     H3 3151   0.711   2.718   3.648
  497ACN     C2 3152   0.587   2.582   3.546
  497ACN     N1 3153   0.494   2.561   3.481
  498ACN     C1 3154   0.578   3.855   2.981
  498ACN     H1 3155   0.611   3.776   2.912
  498ACN     H2 3156   0.666   3.902   3.027
  498ACN     H3 3157   0.517   3.811   3.060
  498ACN     C2 3158   0.500   3.955   2.909
  498ACN     N1 3159   0.438   4.035   2.854
  499ACN     C1 3160   1.595   2.360   3.483
  499ACN     H1 3161   1.690   2.357   3.429
  499ACN     H2 3162   1.610   2.408   3.581
  499ACN     H3 3163   1.560   2.258   3.499
  499ACN     C2 3164   1.496   2.435   3.407
  499ACN     N1 3165   1.419   2.495   3.346
  500ACN     C1 3166   2.310   1.258   2.079
  500ACN     H1 3167   2.361   1.280   1.985
  500ACN     H2 3168   2.381   1.210   2.147
  500ACN     H3 3169   2.227   1.189   2.059
  500ACN     C2 3170   2.258   1.381   2.138
  500ACN     N1 3171   2.218   1.478   2.185
  501ACN     C1 3172   0.304   4.253   1.368
  501ACN     H1 3173   0.238   4.314   1.306
  501ACN     H2 3174   0.405   4.296   1.364
  501ACN     H3 3175   0.307   4.152   1.328
  501ACN     C2 3176   0.255   4.252   1.505
  501ACN     N1 3177   0.217   4.251   1.614
  502ACN     C1 3178   0.559   4.829   2.475
  502ACN     H1 3179   0.534   4.901   2.554
  502ACN     H2 3180   0.659   4.852   2.436
  502ACN     H3 3181   0.487   4.838   2.394
  502ACN     C2 3182   0.558   4.694   2.529
  502ACN     N1 3183   0.557   4.586   2.571
  503ACN     C1 3184   3.412   3.075   3.641
  503ACN     H1 3185   3.380   3.172   3.603
  503ACN     H2 3186   3.357   2.996   3.588
  503ACN     H3 3187   3.388   3.069   3.747
  503ACN     C2 3188   3.554   3.057   3.618
  503ACN     N1 3189   3.667   3.043   3.599
  504ACN     C1 3190   3.622   4.402   4.635
  504ACN     H1 3191   3.640   4.505   4.668
  504ACN     H2 3192   3.538   4.401   4.566
  504ACN     H3 3193   3.599   4.340   4.722
  504ACN     C2 3194   3.741   4.351   4.569
  504ACN     N1 3195   3.836   4.310   4.518
  505ACN     C1 3196   2.750   4.567   2.233
  505ACN     H1 3197   2.701   4.513   2.315
  505ACN     H2 3198   2.676   4.633   2.187
  505ACN     H3 3199   2.786   4.495   2.159
  505ACN     C2 3200   2.861   4.646   2.284
  505ACN     N1 3201   2.949   4.709   2.325
  506ACN     C1 3202   2.259   1.152   1.542
  506ACN     H1 3203   2.352   1.209   1.531
  506ACN     H2 3204   2.270   1.055   1.493
  506ACN     H3 3205   2.177   1.206   1.494
  506ACN     C2 3206   2.229   1.133   1.683
  506ACN     N1 3207   2.206   1.120   1.795
  507ACN     C1 3208   2.166   4.341   0.676
  507ACN     H1 3209   2.261   4.296   0.643
  507ACN     H2 3210   2.176   4.376   0.779
  507ACN     H3 3211   2.088   4.265   0.671
  507ACN     C2 3212   2.133   4.452   0.588
  507ACN     N1 3213   2.107   4.541   0.519
  508ACN     C1 3214   4.537   0.588   0.866
  508ACN     H1 3215   4.536   0.649   0.775
  508ACN     H2 3216   4.630   0.532   0.872
  508ACN     H3 3217   4.452   0.519   0.863
  508ACN     C2 3218   4.525   0.674   0.983
  508ACN     N1 3219   4.515   0.743   1.075
  509ACN     C1 3220   1.816   2.161   4.164
  509ACN     H1 3221   1.764   2.148   4.069
  509ACN     H2 3222   1.754   2.221   4.231
  509ACN     H3 3223   1.911   2.212   4.147
  509ACN     C2 3224   1.839   2.030   4.224
  509ACN     N1 3225   1.859   1.926   4.270
  510ACN     C1 3226   0.453   4.800   4.066
  510ACN     H1 3227   0.412   4.700   4.052
  510ACN     H2 3228   0.396   4.871   4.006
  510ACN     H3 3229   0.557   4.800   4.032
  510ACN     C2 3230   0.446   4.837   4.207
  510ACN     N1 3231   0.440   4.865   4.318
  511ACN     C1 3232   1.630   2.467   1.019
  511ACN     H1 3233   1.531   2.424   1.042
  511ACN     H2 3234   1.634   2.489   0.912
  511ACN     H3 3235   1.707   2.393   1.043
  511ACN     C2 3236   1.650   2.589   1.096
  511ACN     N1 3237   1.665   2.686   1.157
  512ACN     C1 3238   3.657   0.522   3.915
  512ACN     H1 3239   3.591   0.469   3.847
  512ACN     H2 3240   3.757   0.478   3.909
  512ACN     H3 3241   3.619   0.512   4.017
  512ACN     C2 3242   3.662   0.663   3.878
  512ACN     N1 3243   3.666   0.775   3.849
  513ACN     C1 3244   1.101   1.280   4.303
  513ACN     H1 3245   1.030   1.200   4.325
  513ACN     H2 3246   1.063   1.375   4.343
  513ACN     H3 3247   1.113   1.290   4.195
  513ACN     C2 3248   1.230   1.250   4.365
  513ACN     N1 3249   1.331   1.225   4.413
  514ACN     C1 3250   2.594   0.685   3.650
  514ACN     H1 3251   2.620   0.597   3.591
  514ACN     H2 3252   2.677   0.756   3.645
  514ACN     H3 3253   2.579   0.654   3.754
  514ACN     C2 3254   2.472   0.746   3.598
  514ACN     N1 3255   2.376   0.795   3.557
  515ACN     C1 3256   2.466   0.442   1.161
  515ACN     H1 3257   2.538   0.471   1.238
  515ACN     H2 3258   2.409   0.531   1.132
  515ACN     H3 3259   2.397   0.368   1.204
  515ACN     C2 3260   2.534   0.386   1.045
  515ACN     N1 3261   2.589   0.342   0.954
  516ACN     C1 3262   0.733   4.692   3.713
  516ACN     H1 3263   0.638   4.651   3.678
  516ACN     H2 3264   0.733   4.694   3.822
  516ACN     H3 3265   0.744   4.794   3.675
  516ACN     C2 3266   0.843   4.610   3.665
  516ACN     N1 3267   0.931   4.545   3.628
  517ACN     C1 3268   4.525   4.405   0.391
  517ACN     H1 3269   4.625   4.439   0.419
  517ACN     H2 3270   4.535   4.320   0.322
  517ACN     H3 3271   4.472   4.486   0.341
  517ACN     C2 3272   4.452   4.364   0.511
  517ACN     N1 3273   4.393   4.332   0.605
  518ACN     C1 3274   2.009   2.040   3.580
  518ACN     H1 3275   1.937   2.041   3.662
  518ACN     H2 3276   2.043   1.937   3.565
  518ACN     H3 3277   2.095   2.103   3.607
  518ACN     C2 3278   1.947   2.090   3.458
  518ACN     N1 3279   1.897   2.129   3.362
  519ACN     C1 3280   2.378   2.564   4.147
  519ACN     H1 3281   2.290   2.514   4.107
  519ACN     H2 3282   2.426   2.499   4.220
  519ACN     H3 3283   2.347   2.657   4.196
  519ACN     C2 3284   2.472   2.593   4.039
  519ACN     N1 3285   2.546   2.617   3.954
  520ACN     C1 3286   4.106   0.250   0.270
  520ACN     H1 3287   4.125   0.319   0.354
  520ACN     H2 3288   4.024   0.182   0.296
  520ACN     H3 3289   4.197   0.192   0.252
  520ACN     C2 3290   4.073   0.327   0.151
  520ACN     N1 3291   4.047   0.388   0.057
  521ACN     C1 3292   2.873   0.572   1.038
  521ACN     H1 3293   2.879   0.472   1.083
  521ACN     H2 3294   2.776   0.584   0.990
  521ACN     H3 3295   2.951   0.581   0.962
  521ACN     C2 3296   2.892   0.673   1.141
  521ACN     N1 3297   2.907   0.753   1.223
  522ACN     C1 3298   2.051   3.108   3.774
  522ACN     H1 3299   1.949   3.075   3.798
  522ACN     H2 3300   2.096   3.037   3.705
  522ACN     H3 3301   2.110   3.112   3.866
  522ACN     C2 3302   2.046   3.240   3.713
  522ACN     N1 3303   2.043   3.345   3.665
  523ACN     C1 3304   4.530   0.236   4.172
  523ACN     H1 3305   4.490   0.321   4.227
  523ACN     H2 3306   4.520   0.256   4.064
  523ACN     H3 3307   4.473   0.145   4.197
  523ACN     C2 3308   4.670   0.216   4.205
  523ACN     N1 3309   4.781   0.202   4.231
  524ACN     C1 3310   3.094   0.937   1.738
  524ACN     H1 3311   3.143   0.898   1.648
  524ACN     H2 3312   3.005   0.877   1.759
  524ACN     H3 3313   3.063   1.041   1.719
  524ACN     C2 3314   3.186   0.932   1.851
  524ACN     N1 3315   3.259   0.929   1.940
  525ACN     C1 3316   2.642   0.897   0.877
  525ACN     H1 3317   2.565   0.901   0.799
  525ACN     H2 3318   2.668   0.999   0.908
  525ACN     H3 3319   2.732   0.849   0.835
  525ACN     C2 3320   2.594   0.821   0.991
  525ACN     N1 3321   2.556   0.760   1.081
  526ACN     C1 3322   2.827   0.314   0.697
  526ACN     H1 3323   2.748   0.386   0.722
  526ACN     H2 3324   2.885   0.353   0.613
  526ACN     H3 3325   2.781   0.219   0.668
  526ACN     C2 3326   2.914   0.295   0.812
  526ACN     N1 3327   2.982   0.280   0.904
  527ACN     C1 3328   3.836   0.681   4.214
  527ACN     H1 3329   3.735   0.714   4.186
  527ACN     H2 3330   3.861   0.724   4.311
  527ACN     H3 3331   3.907   0.717   4.139
  527ACN     C2 3332   3.841   0.535   4.220
  527ACN     N1 3333   3.845   0.420   4.225
  528ACN     C1 3334   0.862   0.523   1.115
  528ACN     H1 3335   0.924   0.435   1.095
  528ACN     H2 3336   0.771   0.492   1.168
  528ACN     H3 3337   0.834   0.568   1.020
  528ACN     C2 3338   0.937   0.619   1.196
  528ACN     N1 3339   0.996   0.694   1.260
  529ACN     C1 3340   1.433   4.219   3.314
  529ACN     H1 3341   1.448   4.285   3.400
  529ACN     H2 3342   1.530   4.201   3.267
  529ACN     H3 3343   1.366   4.268   3.243
  529ACN     C2 3344   1.375   4.092   3.358
  529ACN     N1 3345   1.329   3.993   3.393
  530ACN     C1 3346   3.528   1.889   1.136
  530ACN     H1 3347   3.432   1.867   1.089
  530ACN     H2 3348   3.540   1.998   1.146
  530ACN     H3 3349   3.608   1.851   1.073
  530ACN     C2 3350   3.534   1.826   1.268
  530ACN     N1 3351   3.537   1.778   1.372
  531ACN     C1 3352   0.154   2.749   2.918
  531ACN     H1 3353   0.146   2.797   3.016
  531ACN     H2 3354   0.056   2.710   2.889
  531ACN     H3 3355   0.223   2.664   2.926
  531ACN     C2 3356   0.203   2.844   2.819
  531ACN     N1 3357   0.242   2.919   2.741
  532ACN     C1 3358   3.911   3.423   1.935
  532ACN     H1 3359   3.840   3.348   1.898
  532ACN     H2 3360   3.880   3.521   1.898
  532ACN     H3 3361   4.010   3.400   1.896
  532ACN     C2 3362   3.912   3.421   2.081
  532ACN     N1 3363   3.914   3.419   2.196
  533ACN     C1 3364   3.881   1.793   3.105
  533ACN     H1 3365   3.890   1.691   3.143
  533ACN     H2 3366   3.917   1.794   3.001
  533ACN     H3 3367   3.944   1.859   3.165
  533ACN     C2 3368   3.742   1.836   3.109
  533ACN     N1 3369   3.633   1.871   3.112
  534ACN     C1 3370   2.725   2.312   4.724
  534ACN     H1 3371   2.623   2.287   4.694
  534ACN     H2 3372   2.792   2.297   4.639
  534ACN     H3 3373   2.755   2.247   4.807
  534ACN     C2 3374   2.731   2.451   4.766
  534ACN     N1 3375   2.736   2.561   4.800
  535ACN     C1 3376   2.580   2.302   2.830
  535ACN     H1 3377   2.637   2.243   2.757
  535ACN     H2 3378   2.475   2.305   2.799
  535ACN     H3 3379   2.619   2.403   2.838
  535ACN     C2 3380   2.588   2.238   2.960
  535ACN     N1 3381   2.598   2.187   3.063
  536ACN     C1 3382   1.355   3.049   1.336
  536ACN     H1 3383   1.252   3.026   1.306
  536ACN     H2 3384   1.366   3.157   1.345
  536ACN     H3 3385   1.423   3.012   1.259
  536ACN     C2 3386   1.385   2.985   1.464
  536ACN     N1 3387   1.409   2.935   1.565
  537ACN     C1 3388   0.858   3.897   3.422
  537ACN     H1 3389   0.816   3.902   3.321
  537ACN     H2 3390   0.776   3.899   3.494
  537ACN     H3 3391   0.922   3.985   3.438
  537ACN     C2 3392   0.936   3.775   3.438
  537ACN     N1 3393   0.998   3.679   3.451
  538ACN     C1 3394   4.598   3.761   1.434
  538ACN     H1 3395   4.544   3.679   1.386
  538ACN     H2 3396   4.543   3.854   1.414
  538ACN     H3 3397   4.698   3.770   1.392
  538ACN     C2 3398   4.605   3.738   1.578
  538ACN     N1 3399   4.612   3.720   1.692
  539ACN     C1 3400   1.088   4.894   4.770
  539ACN     H1 3401   1.091   4.980   4.702
  539ACN     H2 3402   0.998   4.835   4.750
  539ACN     H3 3403   1.085   4.930   4.874
  539ACN     C2 3404   1.207   4.811   4.750
  539ACN     N1 3405   1.300   4.746   4.734
  540ACN     C1 3406   4.357   3.972   4.224
  540ACN     H1 3407   4.248   3.976   4.216
  540ACN     H2 3408   4.397   3.916   4.138
  540ACN     H3 3409   4.385   3.919   4.316
  540ACN     C2 3410   4.412   4.107   4.225
  540ACN     N1 3411   4.455   4.213   4.226
  541ACN     C1 3412   4.532   1.937   0.348
  541ACN     H1 3413   4.457   1.918   0.270
  541ACN     H2 3414   4.631   1.920   0.306
  541ACN     H3 3415   4.515   1.869   0.431
  541ACN     C2 3416   4.521   2.075   0.394
  541ACN     N1 3417   4.513   2.184   0.431
  542ACN     C1 3418   3.120   1.260   4.267
  542ACN     H1 3419   3.134   1.296   4.370
  542ACN     H2 3420   3.178   1.169   4.252
  542ACN     H3 3421   3.156   1.338   4.198
  542ACN     C2 3422   2.979   1.234   4.242
  542ACN     N1 3423   2.867   1.214   4.223
  543ACN     C1 3424   2.534   1.375   3.221
  543ACN     H1 3425   2.632   1.375   3.172
  543ACN     H2 3426   2.549   1.385   3.329
  543ACN     H3 3427   2.484   1.280   3.202
  543ACN     C2 3428   2.452   1.485   3.172
  543ACN     N1 3429   2.388   1.572   3.132
  544ACN     C1 3430   1.322   3.961   0.569
  544ACN     H1 3431   1.319   3.890   0.652
  544ACN     H2 3432   1.305   3.907   0.476
  544ACN     H3 3433   1.421   4.009   0.566
  544ACN     C2 3434   1.218   4.062   0.587
  544ACN     N1 3435   1.137   4.142   0.600
  545ACN     C1 3436   2.142   3.221   1.139
  545ACN     H1 3437   2.134   3.275   1.045
  545ACN     H2 3438   2.047   3.170   1.159
  545ACN     H3 3439   2.161   3.293   1.220
  545ACN     C2 3440   2.251   3.124   1.131
  545ACN     N1 3441   2.336   3.048   1.126
  546ACN     C1 3442   4.213   2.538   1.585
  546ACN     H1 3443   4.254   2.448   1.633
  546ACN     H2 3444   4.293   2.611   1.571
  546ACN     H3 3445   4.136   2.581   1.649
  546ACN     C2 3446   4.157   2.501   1.455
  546ACN     N1 3447   4.113   2.473   1.353
  547ACN     C1 3448   2.543   2.992   3.491
  547ACN     H1 3449   2.579   2.956   3.588
  547ACN     H2 3450   2.581   2.926   3.413
  547ACN     H3 3451   2.582   3.093   3.475
  547ACN     C2 3452   2.398   2.994   3.490
  547ACN     N1 3453   2.283   2.995   3.489
  548ACN     C1 3454   4.967   2.235   0.047
  548ACN     H1 3455   4.897   2.301   5.171
  548ACN     H2 3456   5.029   2.296   0.114
  548ACN     H3 3457   5.032   2.185   5.151
  548ACN     C2 3458   4.893   2.136   0.124
  548ACN     N1 3459   4.835   2.057   0.185
  549ACN     C1 3460   1.724   1.933   0.971
  549ACN     H1 3461   1.746   1.918   0.865
  549ACN     H2 3462   1.818   1.956   1.023
  549ACN     H3 3463   1.683   1.841   1.012
  549ACN     C2 3464   1.630   2.043   0.988
  549ACN     N1 3465   1.555   2.130   1.000
  550ACN     C1 3466   1.558   3.025   0.813
  550ACN     H1 3467   1.568   2.960   0.726
  550ACN     H2 3468   1.636   3.001   0.886
  550ACN     H3 3469   1.460   3.008   0.858
  550ACN     C2 3470   1.569   3.164   0.772
  550ACN     N1 3471   1.578   3.274   0.741
  551ACN     C1 3472   1.016   1.974   0.281
  551ACN     H1 3473   1.032   1.991   0.389
  551ACN     H2 3474   0.983   1.871   0.266
  551ACN     H3 3475   1.111   1.990   0.229
  551ACN     C2 3476   0.915   2.067   0.232
  551ACN     N1 3477   0.835   2.140   0.192
  552ACN     C1 3478   0.933   1.141   1.812
  552ACN     H1 3479   0.972   1.242   1.799
  552ACN     H2 3480   0.971   1.078   1.732
  552ACN     H3 3481   0.824   1.145   1.806
  552ACN     C2 3482   0.974   1.089   1.942
  552ACN     N1 3483   1.007   1.048   2.044
  553ACN     C1 3484   0.734   3.896   3.938
  553ACN     H1 3485   0.811   3.855   3.872
  553ACN     H2 3486   0.778   3.975   3.999
  553ACN     H3 3487   0.698   3.817   4.005
  553ACN     C2 3488   0.624   3.949   3.860
  553ACN     N1 3489   0.537   3.991   3.797
  554ACN     C1 3490   4.638   1.613   3.155
  554ACN     H1 3491   4.619   1.546   3.239
  554ACN     H2 3492   4.746   1.618   3.137
  554ACN     H3 3493   4.601   1.713   3.180
  554ACN     C2 3494   4.569   1.564   3.036
  554ACN     N1 3495   4.515   1.524   2.942
  555ACN     C1 3496   4.782   1.095   3.161
  555ACN     H1 3497   4.795   1.002   3.218
  555ACN     H2 3498   4.833   1.177   3.213
  555ACN     H3 3499   4.675   1.117   3.154
  555ACN     C2 3500   4.837   1.078   3.027
  555ACN     N1 3501   4.880   1.065   2.921
  556ACN     C1 3502   1.182   3.358   2.642
  556ACN     H1 3503   1.275   3.391   2.689
  556ACN     H2 3504   1.099   3.416   2.683
  556ACN     H3 3505   1.165   3.252   2.665
  556ACN     C2 3506   1.190   3.377   2.498
  556ACN     N1 3507   1.198   3.392   2.384
  557ACN     C1 3508   4.145   4.340   4.368
  557ACN     H1 3509   4.237   4.390   4.336
  557ACN     H2 3510   4.071   4.415   4.397
  557ACN     H3 3511   4.166   4.276   4.454
  557ACN     C2 3512   4.092   4.259   4.258
  557ACN     N1 3513   4.053   4.195   4.171
  558ACN     C1 3514   3.396   2.034   2.935
  558ACN     H1 3515   3.428   2.137   2.952
  558ACN     H2 3516   3.375   1.985   3.031
  558ACN     H3 3517   3.479   1.980   2.887
  558ACN     C2 3518   3.278   2.030   2.849
  558ACN     N1 3519   3.186   2.029   2.780
  559ACN     C1 3520   4.383   3.530   0.654
  559ACN     H1 3521   4.393   3.569   0.552
  559ACN     H2 3522   4.344   3.610   0.718
  559ACN     H3 3523   4.482   3.499   0.690
  559ACN     C2 3524   4.292   3.416   0.655
  559ACN     N1 3525   4.221   3.325   0.655
  560ACN     C1 3526   1.348   4.795   0.501
  560ACN     H1 3527   1.380   4.894   0.469
  560ACN     H2 3528   1.366   4.723   0.420
  560ACN     H3 3529   1.241   4.796   0.523
  560ACN     C2 3530   1.422   4.753   0.620
  560ACN     N1 3531   1.480   4.721   0.714
  561ACN     C1 3532   0.816   3.989   1.938
  561ACN     H1 3533   0.849   4.085   1.978
  561ACN     H2 3534   0.709   3.977   1.957
  561ACN     H3 3535   0.871   3.908   1.987
  561ACN     C2 3536   0.842   3.987   1.795
  561ACN     N1 3537   0.862   3.985   1.681
  562ACN     C1 3538   0.533   0.608   2.139
  562ACN     H1 3539   0.610   0.536   2.171
  562ACN     H2 3540   0.525   0.688   2.214
  562ACN     H3 3541   0.437   0.556   2.132
  562ACN     C2 3542   0.569   0.664   2.010
  562ACN     N1 3543   0.598   0.708   1.907
  563ACN     C1 3544   0.334   1.637   2.818
  563ACN     H1 3545   0.410   1.611   2.893
  563ACN     H2 3546   0.270   1.550   2.803
  563ACN     H3 3547   0.384   1.662   2.724
  563ACN     C2 3548   0.255   1.750   2.864
  563ACN     N1 3549   0.192   1.839   2.900
  564ACN     C1 3550   1.840   1.685   1.486
  564ACN     H1 3551   1.926   1.618   1.499
  564ACN     H2 3552   1.828   1.748   1.575
  564ACN     H3 3553   1.750   1.623   1.474
  564ACN     C2 3554   1.860   1.767   1.367
  564ACN     N1 3555   1.878   1.832   1.274
  565ACN     C1 3556   2.980   2.025   0.310
  565ACN     H1 3557   3.048   2.111   0.309
  565ACN     H2 3558   2.926   2.021   0.405
  565ACN     H3 3559   3.038   1.933   0.299
  565ACN     C2 3560   2.884   2.036   0.200
  565ACN     N1 3561   2.809   2.046   0.114
  566ACN     C1 3562   1.855   3.458   3.374
  566ACN     H1 3563   1.792   3.422   3.292
  566ACN     H2 3564   1.952   3.489   3.333
  566ACN     H3 3565   1.871   3.377   3.446
  566ACN     C2 3566   1.791   3.571   3.440
  566ACN     N1 3567   1.741   3.660   3.492
  567ACN     C1 3568   0.146   1.575   2.051
  567ACN     H1 3569   0.208   1.485   2.056
  567ACN     H2 3570   0.048   1.548   2.011
  567ACN     H3 3571   0.194   1.647   1.985
  567ACN     C2 3572   0.132   1.632   2.185
  567ACN     N1 3573   0.120   1.677   2.290
  568ACN     C1 3574   0.399   1.245   3.192
  568ACN     H1 3575   0.476   1.201   3.128
  568ACN     H2 3576   0.430   1.346   3.221
  568ACN     H3 3577   0.390   1.184   3.282
  568ACN     C2 3578   0.271   1.250   3.122
  568ACN     N1 3579   0.170   1.254   3.066
  569ACN     C1 3580   1.343   1.180   0.827
  569ACN     H1 3581   1.451   1.169   0.812
  569ACN     H2 3582   1.292   1.156   0.733
  569ACN     H3 3583   1.321   1.284   0.852
  569ACN     C2 3584   1.298   1.092   0.933
  569ACN     N1 3585   1.262   1.022   1.018
  570ACN     C1 3586   3.407   3.943   1.421
  570ACN     H1 3587   3.457   4.019   1.360
  570ACN     H2 3588   3.316   3.985   1.464
  570ACN     H3 3589   3.474   3.914   1.502
  570ACN     C2 3590   3.376   3.826   1.340
  570ACN     N1 3591   3.352   3.732   1.277
  571ACN     C1 3592   4.375   4.673   0.730
  571ACN     H1 3593   4.371   4.756   0.801
  571ACN     H2 3594   4.282   4.670   0.674
  571ACN     H3 3595   4.386   4.579   0.786
  571ACN     C2 3596   4.488   4.690   0.640
  571ACN     N1 3597   4.577   4.703   0.569
  572ACN     C1 3598   4.569   4.014   0.471
  572ACN     H1 3599   4.671   3.982   0.491
  572ACN     H2 3600   4.571   4.081   0.385
  572ACN     H3 3601   4.530   4.069   0.558
  572ACN     C2 3602   4.484   3.899   0.443
  572ACN     N1 3603   4.417   3.809   0.419
  573ACN     C1 3604   3.417   4.808   3.283
  573ACN     H1 3605   3.513   4.849   3.316
  573ACN     H2 3606   3.361   4.885   3.230
  573ACN     H3 3607   3.360   4.777   3.371
  573ACN     C2 3608   3.440   4.693   3.196
  573ACN     N1 3609   3.458   4.603   3.127
  574ACN     C1 3610   4.570   1.756   4.024
  574ACN     H1 3611   4.622   1.663   4.052
  574ACN     H2 3612   4.477   1.764   4.081
  574ACN     H3 3613   4.546   1.752   3.918
  574ACN     C2 3614   4.656   1.871   4.051
  574ACN     N1 3615   4.723   1.961   4.074
  575ACN     C1 3616   2.490   1.719   1.563
  575ACN     H1 3617   2.591   1.725   1.521
  575ACN     H2 3618   2.418   1.721   1.481
  575ACN     H3 3619   2.474   1.806   1.628
  575ACN     C2 3620   2.476   1.596   1.640
  575ACN     N1 3621   2.465   1.499   1.701
  576ACN     C1 3622   1.932   1.691   2.144
  576ACN     H1 3623   2.028   1.675   2.195
  576ACN     H2 3624   1.852   1.697   2.218
  576ACN     H3 3625   1.912   1.605   2.079
  576ACN     C2 3626   1.936   1.813   2.065
  576ACN     N1 3627   1.941   1.910   2.004
  577ACN     C1 3628   1.925   1.427   1.210
  577ACN     H1 3629   1.993   1.506   1.176
  577ACN     H2 3630   1.846   1.412   1.135
  577ACN     H3 3631   1.880   1.456   1.305
  577ACN     C2 3632   2.000   1.303   1.228
  577ACN     N1 3633   2.060   1.206   1.242
  578ACN     C1 3634   1.443   4.560   1.428
  578ACN     H1 3635   1.453   4.652   1.370
  578ACN     H2 3636   1.460   4.474   1.363
  578ACN     H3 3637   1.342   4.555   1.469
  578ACN     C2 3638   1.540   4.559   1.537
  578ACN     N1 3639   1.616   4.559   1.623
  579ACN     C1 3640   2.505   4.145   0.836
  579ACN     H1 3641   2.491   4.120   0.941
  579ACN     H2 3642   2.467   4.246   0.818
  579ACN     H3 3643   2.448   4.075   0.774
  579ACN     C2 3644   2.646   4.137   0.801
  579ACN     N1 3645   2.758   4.130   0.774
  580ACN     C1 3646   1.218   4.922   3.619
  580ACN     H1 3647   1.277   4.829   3.621
  580ACN     H2 3648   1.276   5.000   3.570
  580ACN     H3 3649   1.199   4.953   3.722
  580ACN     C2 3650   1.092   4.900   3.549
  580ACN     N1 3651   0.994   4.882   3.492
  581ACN     C1 3652   1.954   1.666   0.846
  581ACN     H1 3653   1.877   1.718   0.787
  581ACN     H2 3654   1.989   1.580   0.789
  581ACN     H3 3655   1.909   1.630   0.939
  581ACN     C2 3656   2.065   1.755   0.876
  581ACN     N1 3657   2.154   1.825   0.899
  582ACN     C1 3658   2.112   2.109   2.752
  582ACN     H1 3659   2.164   2.021   2.711
  582ACN     H2 3660   2.155   2.132   2.850
  582ACN     H3 3661   2.006   2.084   2.765
  582ACN     C2 3662   2.126   2.221   2.661
  582ACN     N1 3663   2.139   2.309   2.587
  583ACN     C1 3664   4.399   2.591   1.135
  583ACN     H1 3665   4.467   2.532   1.073
  583ACN     H2 3666   4.308   2.532   1.153
  583ACN     H3 3667   4.372   2.682   1.080
  583ACN     C2 3668   4.463   2.625   1.261
  583ACN     N1 3669   4.514   2.652   1.361
  584ACN     C1 3670   1.453   0.892   0.598
  584ACN     H1 3671   1.399   0.980   0.561
  584ACN     H2 3672   1.463   0.820   0.516
  584ACN     H3 3673   1.396   0.844   0.679
  584ACN     C2 3674   1.585   0.930   0.647
  584ACN     N1 3675   1.689   0.961   0.686
  585ACN     C1 3676   2.252   4.577   2.169
  585ACN     H1 3677   2.195   4.488   2.197
  585ACN     H2 3678   2.358   4.551   2.162
  585ACN     H3 3679   2.240   4.653   2.246
  585ACN     C2 3680   2.205   4.628   2.041
  585ACN     N1 3681   2.166   4.668   1.940
  586ACN     C1 3682   3.249   3.468   1.490
  586ACN     H1 3683   3.314   3.381   1.507
  586ACN     H2 3684   3.204   3.461   1.391
  586ACN     H3 3685   3.310   3.559   1.495
  586ACN     C2 3686   3.145   3.474   1.592
  586ACN     N1 3687   3.063   3.479   1.673
  587ACN     C1 3688   0.394   4.197   3.189
  587ACN     H1 3689   0.321   4.136   3.243
  587ACN     H2 3690   0.383   4.302   3.218
  587ACN     H3 3691   0.376   4.187   3.081
  587ACN     C2 3692   0.529   4.151   3.221
  587ACN     N1 3693   0.635   4.115   3.245
  588ACN     C1 3694   1.873   3.251   1.529
  588ACN     H1 3695   1.791   3.215   1.466
  588ACN     H2 3696   1.940   3.167   1.553
  588ACN     H3 3697   1.831   3.291   1.622
  588ACN     C2 3698   1.947   3.355   1.459
  588ACN     N1 3699   2.006   3.437   1.404
  589ACN     C1 3700   3.084   2.183   0.625
  589ACN     H1 3701   3.117   2.265   0.691
  589ACN     H2 3702   3.150   2.180   0.537
  589ACN     H3 3703   2.981   2.203   0.593
  589ACN     C2 3704   3.090   2.056   0.696
  589ACN     N1 3705   3.094   1.957   0.754
  590ACN     C1 3706   1.409   0.564   3.432
  590ACN     H1 3707   1.404   0.482   3.359
  590ACN     H2 3708   1.316   0.620   3.429
  590ACN     H3 3709   1.493   0.629   3.406
  590ACN     C2 3710   1.430   0.509   3.565
  590ACN     N1 3711   1.447   0.467   3.671
  591ACN     C1 3712   3.730   0.270   3.033
  591ACN     H1 3713   3.831   0.238   3.006
  591ACN     H2 3714   3.737   0.345   3.113
  591ACN     H3 3715   3.674   0.184   3.071
  591ACN     C2 3716   3.662   0.327   2.917
  591ACN     N1 3717   3.608   0.373   2.826
  592ACN     C1 3718   2.883   4.197   1.963
  592ACN     H1 3719   2.954   4.118   1.938
  592ACN     H2 3720   2.934   4.271   2.025
  592ACN     H3 3721   2.800   4.153   2.019
  592ACN     C2 3722   2.833   4.259   1.841
  592ACN     N1 3723   2.794   4.307   1.744
  593ACN     C1 3724   3.244   4.444   3.390
  593ACN     H1 3725   3.240   4.551   3.412
  593ACN     H2 3726   3.238   4.388   3.483
  593ACN     H3 3727   3.340   4.422   3.340
  593ACN     C2 3728   3.133   4.408   3.302
  593ACN     N1 3729   3.045   4.380   3.233
  594ACN     C1 3730   3.230   0.423   1.098
  594ACN     H1 3731   3.307   0.389   1.167
  594ACN     H2 3732   3.131   0.394   1.136
  594ACN     H3 3733   3.245   0.375   1.001
  594ACN     C2 3734   3.237   0.568   1.083
  594ACN     N1 3735   3.243   0.683   1.072
  595ACN     C1 3736   1.552   3.257   2.387
  595ACN     H1 3737   1.650   3.267   2.341
  595ACN     H2 3738   1.480   3.316   2.330
  595ACN     H3 3739   1.557   3.295   2.490
  595ACN     C2 3740   1.511   3.117   2.387
  595ACN     N1 3741   1.479   3.007   2.388
  596ACN     C1 3742   0.389   0.272   0.546
  596ACN     H1 3743   0.426   0.375   0.540
  596ACN     H2 3744   0.298   0.263   0.486
  596ACN     H3 3745   0.367   0.249   0.650
  596ACN     C2 3746   0.491   0.180   0.496
  596ACN     N1 3747   0.571   0.108   0.456
  597ACN     C1 3748   1.186   1.536   1.992
  597ACN     H1 3749   1.241   1.518   1.899
  597ACN     H2 3750   1.191   1.643   2.017
  597ACN     H3 3751   1.232   1.478   2.073
  597ACN     C2 3752   1.046   1.496   1.976
  597ACN     N1 3753   0.936   1.464   1.964
  598ACN     C1 3754   2.392   3.463   3.541
  598ACN     H1 3755   2.494   3.470   3.504
  598ACN     H2 3756   2.380   3.533   3.624
  598ACN     H3 3757   2.373   3.361   3.579
  598ACN     C2 3758   2.297   3.495   3.435
  598ACN     N1 3759   2.223   3.520   3.350
  599ACN     C1 3760   1.839   3.020   3.050
  599ACN     H1 3761   1.921   2.950   3.069
  599ACN     H2 3762   1.846   3.057   2.947
  599ACN     H3 3763   1.848   3.104   3.119
  599ACN     C2 3764   1.711   2.954   3.071
  599ACN     N1 3765   1.610   2.902   3.087
  600ACN     C1 3766   4.474   3.491   0.242
  600ACN     H1 3767   4.401   3.413   0.268
  600ACN     H2 3768   4.423   3.588   0.240
  600ACN     H3 3769   4.516   3.469   0.144
  600ACN     C2 3770   4.581   3.494   0.342
  600ACN     N1 3771   4.664   3.496   0.421
  601ACN     C1 3772   4.644   3.094   2.111
  601ACN     H1 3773   4.732   3.130   2.165
  601ACN     H2 3774   4.563   3.165   2.127
  601ACN     H3 3775   4.615   2.996   2.151
  601ACN     C2 3776   4.674   3.084   1.969
  601ACN     N1 3777   4.697   3.076   1.857
  602ACN     C1 3778   0.988   2.684   0.407
  602ACN     H1 3779   0.908   2.714   0.339
  602ACN     H2 3780   1.055   2.769   0.422
  602ACN     H3 3781   1.044   2.602   0.361
  602ACN     C2 3782   0.931   2.641   0.534
  602ACN     N1 3783   0.886   2.607   0.634
  603ACN     C1 3784   2.112   3.649   1.768
  603ACN     H1 3785   2.129   3.692   1.669
  603ACN     H2 3786   2.116   3.728   1.843
  603ACN     H3 3787   2.191   3.576   1.789
  603ACN     C2 3788   1.981   3.585   1.770
  603ACN     N1 3789   1.878   3.533   1.773
  604ACN     C1 3790   0.824   2.846   5.170
  604ACN     H1 3791   0.723   2.818   5.139
  604ACN     H2 3792   0.819   2.914   0.078
  604ACN     H3 3793   0.876   2.895   5.088
  604ACN     C2 3794   0.897   2.726   0.033
  604ACN     N1 3795   0.954   2.631   0.065
  605ACN     C1 3796   2.715   3.829   0.230
  605ACN     H1 3797   2.771   3.923   0.236
  605ACN     H2 3798   2.773   3.756   0.174
  605ACN     H3 3799   2.620   3.847   0.177
  605ACN     C2 3800   2.687   3.778   0.364
  605ACN     N1 3801   2.666   3.739   0.470
  606ACN     C1 3802   0.099   1.149   2.574
  606ACN     H1 3803   0.200   1.144   2.615
  606ACN     H2 3804   0.095   1.233   2.503
  606ACN     H3 3805   0.028   1.167   2.655
  606ACN     C2 3806   0.068   1.025   2.505
  606ACN     N1 3807   0.042   0.926   2.451
  607ACN     C1 3808   5.016   4.216   0.692
  607ACN     H1 3809   5.099   4.209   0.620
  607ACN     H2 3810   5.035   4.301   0.758
  607ACN     H3 3811   5.013   4.124   0.751
  607ACN     C2 3812   4.890   4.236   0.621
  607ACN     N1 3813   4.790   4.252   0.566
  608ACN     C1 3814   2.625   3.398   4.034
  608ACN     H1 3815   2.673   3.301   4.022
  608ACN     H2 3816   2.684   3.460   4.102
  608ACN     H3 3817   2.525   3.383   4.076
  608ACN     C2 3818   2.614   3.464   3.904
  608ACN     N1 3819   2.605   3.515   3.801
  609ACN     C1 3820   4.828   4.292   1.242
  609ACN     H1 3821   4.759   4.360   1.191
  609ACN     H2 3822   4.867   4.342   1.332
  609ACN     H3 3823   4.912   4.269   1.175
  609ACN     C2 3824   4.758   4.170   1.279
  609ACN     N1 3825   4.703   4.073   1.309
  610ACN     C1 3826   1.336   1.645   0.096
  610ACN     H1 3827   1.241   1.650   0.151
  610ACN     H2 3828   1.369   1.747   0.073
  610ACN     H3 3829   1.320   1.591   0.002
  610ACN     C2 3830   1.436   1.576   0.176
  610ACN     N1 3831   1.516   1.523   0.240
  611ACN     C1 3832   4.795   4.471   2.622
  611ACN     H1 3833   4.734   4.503   2.537
  611ACN     H2 3834   4.815   4.558   2.687
  611ACN     H3 3835   4.890   4.432   2.586
  611ACN     C2 3836   4.724   4.369   2.698
  611ACN     N1 3837   4.669   4.288   2.758
  612ACN     C1 3838   5.011   0.866   4.012
  612ACN     H1 3839   5.102   0.876   3.953
  612ACN     H2 3840   4.968   0.965   4.029
  612ACN     H3 3841   5.035   0.820   4.108
  612ACN     C2 3842   4.914   0.784   3.941
  612ACN     N1 3843   4.838   0.719   3.884
  613ACN     C1 3844   0.117   3.930   1.091
  613ACN     H1 3845   0.095   3.919   1.198
  613ACN     H2 3846   0.187   3.852   1.061
  613ACN     H3 3847   0.164   4.028   1.074
  613ACN     C2 3848   5.278   3.920   1.013
  613ACN     N1 3849   5.181   3.912   0.952
  614ACN     C1 3850   1.372   4.777   1.816
  614ACN     H1 3851   1.465   4.777   1.758
  614ACN     H2 3852   1.314   4.865   1.789
  614ACN     H3 3853   1.396   4.780   1.922
  614ACN     C2 3854   1.295   4.657   1.784
  614ACN     N1 3855   1.235   4.562   1.761
  615ACN     C1 3856   3.642   2.558   0.511
  615ACN     H1 3857   3.646   2.652   0.455
  615ACN     H2 3858   3.711   2.564   0.596
  615ACN     H3 3859   3.675   2.476   0.446
  615ACN     C2 3860   3.506   2.533   0.558
  615ACN     N1 3861   3.399   2.512   0.594
  616ACN     C1 3862   4.065   2.236   3.906
  616ACN     H1 3863   4.166   2.236   3.865
  616ACN     H2 3864   4.070   2.209   4.013
  616ACN     H3 3865   4.005   2.161   3.853
  616ACN     C2 3866   4.005   2.368   3.891
  616ACN     N1 3867   3.957   2.472   3.880
  617ACN     C1 3868   4.412   0.421   2.623
  617ACN     H1 3869   4.323   0.394   2.565
  617ACN     H2 3870   4.496   0.438   2.554
  617ACN     H3 3871   4.439   0.340   2.691
  617ACN     C2 3872   4.387   0.543   2.698
  617ACN     N1 3873   4.368   0.640   2.757
  618ACN     C1 3874   1.770   2.007   2.950
  618ACN     H1 3875   1.769   1.955   2.853
  618ACN     H2 3876   1.874   2.017   2.984
  618ACN     H3 3877   1.714   1.948   3.023
  618ACN     C2 3878   1.712   2.139   2.937
  618ACN     N1 3879   1.668   2.245   2.925
  619ACN     C1 3880   0.551   2.630   0.730
  619ACN     H1 3881   0.514   2.727   0.763
  619ACN     H2 3882   0.637   2.601   0.792
  619ACN     H3 3883   0.585   2.637   0.626
  619ACN     C2 3884   0.446   2.530   0.741
  619ACN     N1 3885   0.363   2.450   0.749
  620ACN     C1 3886   1.734   3.813   3.149
  620ACN     H1 3887   1.692   3.720   3.189
  620ACN     H2 3888   1.677   3.842   3.061
  620ACN     H3 3889   1.838   3.795   3.119
  620ACN     C2 3890   1.729   3.918   3.251
  620ACN     N1 3891   1.725   4.001   3.330
  621ACN     C1 3892   1.732   4.250   0.125
  621ACN     H1 3893   1.760   4.240   0.019
  621ACN     H2 3894   1.678   4.344   0.138
  621ACN     H3 3895   1.823   4.253   0.186
  621ACN     C2 3896   1.648   4.138   0.166
  621ACN     N1 3897   1.581   4.049   0.198
  622ACN     C1 3898   0.947   2.898   3.287
  622ACN     H1 3899   0.871   2.968   3.325
  622ACN     H2 3900   1.036   2.955   3.259
  622ACN     H3 3901   0.908   2.847   3.198
  622ACN     C2 3902   0.980   2.800   3.389
  622ACN     N1 3903   1.007   2.721   3.468
  623ACN     C1 3904   3.290   0.397   2.684
  623ACN     H1 3905   3.278   0.433   2.787
  623ACN     H2 3906   3.304   0.289   2.686
  623ACN     H3 3907   3.380   0.444   2.642
  623ACN     C2 3908   3.173   0.433   2.605
  623ACN     N1 3909   3.081   0.460   2.541
  624ACN     C1 3910   0.289   2.428   3.754
  624ACN     H1 3911   0.302   2.427   3.646
  624ACN     H2 3912   0.217   2.351   3.783
  624ACN     H3 3913   0.252   2.526   3.785
  624ACN     C2 3914   0.417   2.402   3.819
  624ACN     N1 3915   0.519   2.381   3.870
  625ACN     C1 3916   1.577   4.626   1.035
  625ACN     H1 3917   1.504   4.586   0.964
  625ACN     H2 3918   1.673   4.636   0.984
  625ACN     H3 3919   1.588   4.558   1.119
  625ACN     C2 3920   1.532   4.756   1.083
  625ACN     N1 3921   1.496   4.859   1.121
  626ACN     C1 3922   2.999   1.704   0.952
  626ACN     H1 3923   3.095   1.756   0.962
  626ACN     H2 3924   2.929   1.769   0.900
  626ACN     H3 3925   2.960   1.681   1.052
  626ACN     C2 3926   3.018   1.581   0.877
  626ACN     N1 3927   3.032   1.484   0.817
  627ACN     C1 3928   4.452   2.694   2.447
  627ACN     H1 3929   4.526   2.770   2.471
  627ACN     H2 3930   4.498   2.619   2.382
  627ACN     H3 3931   4.369   2.740   2.394
  627ACN     C2 3932   4.404   2.630   2.569
  627ACN     N1 3933   4.365   2.579   2.665
  628ACN     C1 3934   2.665   4.523   0.816
  628ACN     H1 3935   2.659   4.455   0.731
  628ACN     H2 3936   2.686   4.624   0.779
  628ACN     H3 3937   2.746   4.492   0.882
  628ACN     C2 3938   2.539   4.522   0.889
  628ACN     N1 3939   2.440   4.521   0.948
  629ACN     C1 3940   0.701   0.790   4.340
  629ACN     H1 3941   0.693   0.831   4.239
  629ACN     H2 3942   0.783   0.841   4.392
  629ACN     H3 3943   0.725   0.683   4.333
  629ACN     C2 3944   0.576   0.808   4.412
  629ACN     N1 3945   0.477   0.823   4.469
  630ACN     C1 3946   3.683   1.539   3.727
  630ACN     H1 3947   3.615   1.540   3.641
  630ACN     H2 3948   3.769   1.604   3.707
  630ACN     H3 3949   3.719   1.437   3.744
  630ACN     C2 3950   3.613   1.586   3.846
  630ACN     N1 3951   3.558   1.622   3.940
  631ACN     C1 3952   1.017   3.072   0.828
  631ACN     H1 3953   1.027   3.145   0.747
  631ACN     H2 3954   1.015   2.972   0.784
  631ACN     H3 3955   0.923   3.090   0.880
  631ACN     C2 3956   1.130   3.084   0.920
  631ACN     N1 3957   1.218   3.091   0.993
  632ACN     C1 3958   3.285   0.321   0.701
  632ACN     H1 3959   3.354   0.403   0.681
  632ACN     H2 3960   3.254   0.277   0.606
  632ACN     H3 3961   3.196   0.362   0.750
  632ACN     C2 3962   3.347   0.221   0.786
  632ACN     N1 3963   3.397   0.142   0.853
  633ACN     C1 3964   4.461   4.147   2.485
  633ACN     H1 3965   4.462   4.087   2.393
  633ACN     H2 3966   4.544   4.116   2.549
  633ACN     H3 3967   4.367   4.130   2.538
  633ACN     C2 3968   4.475   4.289   2.451
  633ACN     N1 3969   4.487   4.400   2.425
  634ACN     C1 3970   4.838   1.447   3.698
  634ACN     H1 3971   4.903   1.534   3.692
  634ACN     H2 3972   4.768   1.461   3.782
  634ACN     H3 3973   4.899   1.358   3.717
  634ACN     C2 3974   4.763   1.432   3.574
  634ACN     N1 3975   4.704   1.420   3.476
  635ACN     C1 3976   3.581   0.197   4.338
  635ACN     H1 3977   3.587   0.092   4.310
  635ACN     H2 3978   3.682   0.237   4.349
  635ACN     H3 3979   3.528   0.205   4.433
  635ACN     C2 3980   3.510   0.273   4.235
  635ACN     N1 3981   3.452   0.331   4.154
  636ACN     C1 3982   1.985   2.893   0.968
  636ACN     H1 3983   2.043   2.869   1.057
  636ACN     H2 3984   1.937   2.991   0.982
  636ACN     H3 3985   1.907   2.817   0.955
  636ACN     C2 3986   2.072   2.896   0.851
  636ACN     N1 3987   2.141   2.898   0.759
  637ACN     C1 3988   4.112   1.804   1.114
  637ACN     H1 3989   4.128   1.762   1.014
  637ACN     H2 3990   4.190   1.878   1.134
  637ACN     H3 3991   4.120   1.724   1.187
  637ACN     C2 3992   3.980   1.867   1.122
  637ACN     N1 3993   3.876   1.916   1.127
  638ACN     C1 3994   5.004   2.576   1.050
  638ACN     H1 3995   5.029   2.659   1.117
  638ACN     H2 3996   5.045   2.483   1.091
  638ACN     H3 3997   5.048   2.595   0.952
  638ACN     C2 3998   4.859   2.564   1.038
  638ACN     N1 3999   4.745   2.554   1.029
  639ACN     C1 4000   3.866   3.804   0.120
  639ACN     H1 4001   3.847   3.704   0.161
  639ACN     H2 4002   3.791   3.824   0.044
  639ACN     H3 4003   3.966   3.805   0.074
  639ACN     C2 4004   3.858   3.903   0.226
  639ACN     N1 4005   3.853   3.982   0.310
  640ACN     C1 4006   3.278   3.844   0.189
  640ACN     H1 4007   3.223   3.752   0.214
  640ACN     H2 4008   3.267   3.914   0.273
  640ACN     H3 4009   3.235   3.888   0.099
  640ACN     C2 4010   3.419   3.813   0.169
  640ACN     N1 4011   3.530   3.789   0.153
  641ACN     C1 4012   3.031   3.118   1.667
  641ACN     H1 4013   2.984   3.059   1.588
  641ACN     H2 4014   2.971   3.208   1.683
  641ACN     H3 4015   3.131   3.149   1.634
  641ACN     C2 4016   3.040   3.041   1.790
  641ACN     N1 4017   3.046   2.978   1.887
  642ACN     C1 4018   2.406   3.011   1.628
  642ACN     H1 4019   2.470   2.928   1.597
  642ACN     H2 4020   2.411   3.024   1.736
  642ACN     H3 4021   2.302   2.990   1.600
  642ACN     C2 4022   2.449   3.134   1.562
  642ACN     N1 4023   2.484   3.231   1.511
  643ACN     C1 4024   1.896   0.035   2.023
  643ACN     H1 4025   1.799   0.074   1.990
  643ACN     H2 4026   1.885   5.223   2.055
  643ACN     H3 4027   1.931   0.094   2.109
  643ACN     C2 4028   1.993   0.044   1.915
  643ACN     N1 4029   2.070   0.050   1.830
  644ACN     C1 4030   2.252   4.071   0.314
  644ACN     H1 4031   2.264   4.179   0.299
  644ACN     H2 4032   2.322   4.017   0.250
  644ACN     H3 4033   2.150   4.043   0.287
  644ACN     C2 4034   2.275   4.038   0.454
  644ACN     N1 4035   2.294   4.012   0.565
  645ACN     C1 4036   2.152   1.041   2.815
  645ACN     H1 4037   2.222   1.076   2.892
  645ACN     H2 4038   2.071   0.986   2.863
  645ACN     H3 4039   2.205   0.973   2.747
  645ACN     C2 4040   2.098   1.154   2.740
  645ACN     N1 4041   2.055   1.243   2.682
  646ACN     C1 4042   4.106   4.641   2.985
  646ACN     H1 4043   4.089   4.673   3.088
  646ACN     H2 4044   4.151   4.541   2.988
  646ACN     H3 4045   4.175   4.711   2.938
  646ACN     C2 4046   3.980   4.637   2.913
  646ACN     N1 4047   3.880   4.635   2.855
  647ACN     C1 4048   4.215   2.409   0.418
  647ACN     H1 4049   4.107   2.395   0.430
  647ACN     H2 4050   4.264   2.311   0.429
  647ACN     H3 4051   4.251   2.475   0.497
  647ACN     C2 4052   4.245   2.465   0.287
  647ACN     N1 4053   4.268   2.509   0.183
  648ACN     C1 4054   4.892   4.071   3.417
  648ACN     H1 4055   4.787   4.041   3.403
  648ACN     H2 4056   4.934   4.016   3.502
  648ACN     H3 4057   4.896   4.179   3.438
  648ACN     C2 4058   4.968   4.043   3.296
  648ACN     N1 4059   5.027   4.020   3.200
  649ACN     C1 4060   3.627   3.797   0.542
  649ACN     H1 4061   3.525   3.831   0.562
  649ACN     H2 4062   3.653   3.821   0.438
  649ACN     H3 4063   3.632   3.689   0.555
  649ACN     C2 4064   3.721   3.862   0.633
  649ACN     N1 4065   3.794   3.913   0.706
  650ACN     C1 4066   1.795   4.397   2.662
  650ACN     H1 4067   1.806   4.409   2.554
  650ACN     H2 4068   1.688   4.394   2.686
  650ACN     H3 4069   1.840   4.483   2.712
  650ACN     C2 4070   1.859   4.274   2.706
  650ACN     N1 4071   1.910   4.177   2.740
  651ACN     C1 4072   2.236   1.307   0.409
  651ACN     H1 4073   2.285   1.386   0.350
  651ACN     H2 4074   2.312   1.237   0.446
  651ACN     H3 4075   2.166   1.254   0.344
  651ACN     C2 4076   2.164   1.367   0.521
  651ACN     N1 4077   2.108   1.415   0.609
  652ACN     C1 4078   1.110   0.260   2.650
  652ACN     H1 4079   1.219   0.267   2.646
  652ACN     H2 4080   1.078   0.170   2.596
  652ACN     H3 4081   1.067   0.348   2.600
  652ACN     C2 4082   1.065   0.254   2.788
  652ACN     N1 4083   1.030   0.249   2.898
  653ACN     C1 4084   1.421   3.196   3.089
  653ACN     H1 4085   1.528   3.207   3.113
  653ACN     H2 4086   1.364   3.195   3.182
  653ACN     H3 4087   1.405   3.102   3.036
  653ACN     C2 4088   1.378   3.308   3.007
  653ACN     N1 4089   1.345   3.396   2.941
  654ACN     C1 4090   3.413   0.703   0.048
  654ACN     H1 4091   3.429   0.742   5.123
  654ACN     H2 4092   3.505   0.718   0.105
  654ACN     H3 4093   3.390   0.596   0.043
  654ACN     C2 4094   3.304   0.775   0.112
  654ACN     N1 4095   3.219   0.832   0.163
  655ACN     C1 4096   1.334   3.543   0.719
  655ACN     H1 4097   1.348   3.568   0.825
  655ACN     H2 4098   1.426   3.499   0.680
  655ACN     H3 4099   1.313   3.635   0.663
  655ACN     C2 4100   1.223   3.451   0.704
  655ACN     N1 4101   1.135   3.377   0.691
  656ACN     C1 4102   0.695   0.854   3.065
  656ACN     H1 4103   0.757   0.932   3.110
  656ACN     H2 4104   0.678   0.775   3.139
  656ACN     H3 4105   0.747   0.812   2.979
  656ACN     C2 4106   0.567   0.910   3.021
  656ACN     N1 4107   0.467   0.954   2.986
  657ACN     C1 4108   3.975   1.291   1.919
  657ACN     H1 4109   3.948   1.315   2.022
  657ACN     H2 4110   4.039   1.202   1.920
  657ACN     H3 4111   4.032   1.375   1.877
  657ACN     C2 4112   3.855   1.266   1.841
  657ACN     N1 4113   3.760   1.247   1.779
  658ACN     C1 4114   1.594   4.788   3.880
  658ACN     H1 4115   1.695   4.746   3.876
  658ACN     H2 4116   1.521   4.710   3.855
  658ACN     H3 4117   1.586   4.868   3.805
  658ACN     C2 4118   1.566   4.841   4.013
  658ACN     N1 4119   1.545   4.882   4.118
  659ACN     C1 4120   1.639   1.243   1.436
  659ACN     H1 4121   1.670   1.174   1.357
  659ACN     H2 4122   1.723   1.257   1.505
  659ACN     H3 4123   1.555   1.200   1.491
  659ACN     C2 4124   1.601   1.371   1.378
  659ACN     N1 4125   1.571   1.473   1.332
  660ACN     C1 4126   1.882   1.459   3.772
  660ACN     H1 4127   1.914   1.364   3.816
  660ACN     H2 4128   1.815   1.509   3.843
  660ACN     H3 4129   1.828   1.439   3.679
  660ACN     C2 4130   1.998   1.542   3.746
  660ACN     N1 4131   2.090   1.609   3.724
  661ACN     C1 4132   1.778   4.036   0.562
  661ACN     H1 4133   1.697   4.101   0.597
  661ACN     H2 4134   1.735   3.956   0.500
  661ACN     H3 4135   1.827   3.992   0.649
  661ACN     C2 4136   1.873   4.113   0.484
  661ACN     N1 4137   1.949   4.174   0.422
  662ACN     C1 4138   2.558   2.489   3.272
  662ACN     H1 4139   2.464   2.477   3.327
  662ACN     H2 4140   2.535   2.520   3.169
  662ACN     H3 4141   2.610   2.393   3.271
  662ACN     C2 4142   2.639   2.590   3.338
  662ACN     N1 4143   2.703   2.670   3.390
  663ACN     C1 4144   3.715   1.928   4.035
  663ACN     H1 4145   3.768   1.871   3.958
  663ACN     H2 4146   3.613   1.946   4.001
  663ACN     H3 4147   3.765   2.024   4.051
  663ACN     C2 4148   3.713   1.852   4.160
  663ACN     N1 4149   3.712   1.792   4.258
  664ACN     C1 4150   1.189   1.428   2.695
  664ACN     H1 4151   1.184   1.372   2.601
  664ACN     H2 4152   1.277   1.396   2.751
  664ACN     H3 4153   1.099   1.406   2.754
  664ACN     C2 4154   1.197   1.571   2.667
  664ACN     N1 4155   1.204   1.684   2.645
  665ACN     C1 4156   3.696   0.379   2.008
  665ACN     H1 4157   3.706   0.442   1.919
  665ACN     H2 4158   3.794   0.340   2.036
  665ACN     H3 4159   3.629   0.296   1.985
  665ACN     C2 4160   3.641   0.459   2.118
  665ACN     N1 4161   3.598   0.522   2.204
  666ACN     C1 4162   1.986   1.743   3.125
  666ACN     H1 4163   1.966   1.704   3.025
  666ACN     H2 4164   2.042   1.668   3.182
  666ACN     H3 4165   1.891   1.761   3.175
  666ACN     C2 4166   2.062   1.867   3.117
  666ACN     N1 4167   2.120   1.966   3.108
  667ACN     C1 4168   4.802   4.484   3.685
  667ACN     H1 4169   4.787   4.451   3.582
  667ACN     H2 4170   4.798   4.594   3.688
  667ACN     H3 4171   4.901   4.451   3.719
  667ACN     C2 4172   4.698   4.429   3.770
  667ACN     N1 4173   4.616   4.384   3.838
  668ACN     C1 4174   3.391   1.054   3.068
  668ACN     H1 4175   3.365   0.999   3.159
  668ACN     H2 4176   3.411   1.159   3.095
  668ACN     H3 4177   3.306   1.051   2.999
  668ACN     C2 4178   3.509   0.997   3.006
  668ACN     N1 4179   3.603   0.952   2.957
  669ACN     C1 4180   3.057   4.876   3.690
  669ACN     H1 4181   3.121   4.965   3.696
  669ACN     H2 4182   2.989   4.887   3.605
  669ACN     H3 4183   2.999   4.868   3.782
  669ACN     C2 4184   3.139   4.757   3.673
  669ACN     N1 4185   3.203   4.662   3.659
  670ACN     C1 4186   4.310   1.356   2.384
  670ACN     H1 4187   4.292   1.349   2.276
  670ACN     H2 4188   4.413   1.328   2.404
  670ACN     H3 4189   4.243   1.286   2.436
  670ACN     C2 4190   4.285   1.492   2.430
  670ACN     N1 4191   4.265   1.600   2.466
  671ACN     C1 4192   2.823   4.666   2.648
  671ACN     H1 4193   2.758   4.628   2.569
  671ACN     H2 4194   2.776   4.751   2.696
  671ACN     H3 4195   2.918   4.698   2.604
  671ACN     C2 4196   2.848   4.561   2.745
  671ACN     N1 4197   2.868   4.478   2.823
  672ACN     C1 4198   4.343   4.615   1.189
  672ACN     H1 4199   4.406   4.698   1.157
  672ACN     H2 4200   4.359   4.529   1.124
  672ACN     H3 4201   4.238   4.646   1.183
  672ACN     C2 4202   4.376   4.579   1.327
  672ACN     N1 4203   4.401   4.551   1.435
  673ACN     C1 4204   0.479   1.879   3.122
  673ACN     H1 4205   0.386   1.929   3.092
  673ACN     H2 4206   0.522   1.933   3.207
  673ACN     H3 4207   0.550   1.882   3.039
  673ACN     C2 4208   0.452   1.740   3.159
  673ACN     N1 4209   0.430   1.631   3.187
  674ACN     C1 4210   1.488   2.536   1.458
  674ACN     H1 4211   1.468   2.539   1.350
  674ACN     H2 4212   1.428   2.457   1.503
  674ACN     H3 4213   1.460   2.632   1.501
  674ACN     C2 4214   1.630   2.510   1.481
  674ACN     N1 4215   1.742   2.490   1.499
  675ACN     C1 4216   1.514   2.071   3.797
  675ACN     H1 4217   1.461   2.164   3.819
  675ACN     H2 4218   1.595   2.058   3.869
  675ACN     H3 4219   1.556   2.077   3.697
  675ACN     C2 4220   1.421   1.958   3.806
  675ACN     N1 4221   1.348   1.869   3.814
  676ACN     C1 4222   1.222   4.879   0.899
  676ACN     H1 4223   1.329   4.898   0.893
  676ACN     H2 4224   1.175   4.904   0.803
  676ACN     H3 4225   1.179   4.942   0.977
  676ACN     C2 4226   1.198   4.738   0.930
  676ACN     N1 4227   1.180   4.627   0.956
  677ACN     C1 4228   0.961   3.500   0.403
  677ACN     H1 4229   0.978   3.413   0.339
  677ACN     H2 4230   0.939   3.466   0.505
  677ACN     H3 4231   0.874   3.555   0.365
  677ACN     C2 4232   1.079   3.586   0.404
  677ACN     N1 4233   1.172   3.654   0.405
  678ACN     C1 4234   4.178   0.917   2.710
  678ACN     H1 4235   4.093   0.973   2.750
  678ACN     H2 4236   4.150   0.812   2.697
  678ACN     H3 4237   4.261   0.922   2.782
  678ACN     C2 4238   4.219   0.973   2.582
  678ACN     N1 4239   4.251   1.018   2.481
  679ACN     C1 4240   2.880   1.469   0.150
  679ACN     H1 4241   2.813   1.555   0.143
  679ACN     H2 4242   2.984   1.504   0.140
  679ACN     H3 4243   2.858   1.399   0.068
  679ACN     C2 4244   2.864   1.402   0.278
  679ACN     N1 4245   2.850   1.349   0.379
  680ACN     C1 4246   4.818   0.955   1.842
  680ACN     H1 4247   4.802   0.892   1.930
  680ACN     H2 4248   4.754   0.919   1.761
  680ACN     H3 4249   4.923   0.946   1.810
  680ACN     C2 4250   4.787   1.094   1.872
  680ACN     N1 4251   4.762   1.204   1.896
  681ACN     C1 4252   0.928   0.989   1.078
  681ACN     H1 4253   0.961   1.081   1.028
  681ACN     H2 4254   0.848   1.013   1.150
  681ACN     H3 4255   1.013   0.946   1.132
  681ACN     C2 4256   0.880   0.894   0.979
  681ACN     N1 4257   0.842   0.819   0.901
  682ACN     C1 4258   1.236   3.058   0.471
  682ACN     H1 4259   1.172   3.011   0.395
  682ACN     H2 4260   1.187   3.150   0.506
  682ACN     H3 4261   1.333   3.083   0.425
  682ACN     C2 4262   1.256   2.967   0.583
  682ACN     N1 4263   1.272   2.895   0.671
  683ACN     C1 4264   4.567   4.535   4.153
  683ACN     H1 4265   4.579   4.434   4.111
  683ACN     H2 4266   4.633   4.604   4.100
  683ACN     H3 4267   4.594   4.532   4.259
  683ACN     C2 4268   4.428   4.577   4.138
  683ACN     N1 4269   4.318   4.610   4.127
  684ACN     C1 4270   0.018   2.173   0.950
  684ACN     H1 4271   5.265   2.179   0.847
  684ACN     H2 4272   5.258   2.254   1.009
  684ACN     H3 4273   0.127   2.186   0.949
  684ACN     C2 4274   5.267   2.044   1.008
  684ACN     N1 4275   5.239   1.943   1.054
  685ACN     C1 4276   3.420   1.594   0.331
  685ACN     H1 4277   3.474   1.542   0.411
  685ACN     H2 4278   3.492   1.624   0.254
  685ACN     H3 4279   3.372   1.684   0.372
  685ACN     C2 4280   3.320   1.505   0.275
  685ACN     N1 4281   3.241   1.434   0.229
  686ACN     C1 4282   4.479   4.494   3.010
  686ACN     H1 4283   4.403   4.571   2.993
  686ACN     H2 4284   4.461   4.409   2.943
  686ACN     H3 4285   4.473   4.461   3.114
  686ACN     C2 4286   4.611   4.550   2.983
  686ACN     N1 4287   4.715   4.594   2.960
  687ACN     C1 4288   3.461   1.368   5.116
  687ACN     H1 4289   3.387   1.287   5.116
  687ACN     H2 4290   3.407   1.463   5.122
  687ACN     H3 4291   3.517   1.365   5.022
  687ACN     C2 4292   3.551   1.353   0.052
  687ACN     N1 4293   3.621   1.342   0.143
  688ACN     C1 4294   2.409   0.848   1.815
  688ACN     H1 4295   2.313   0.814   1.775
  688ACN     H2 4296   2.392   0.907   1.906
  688ACN     H3 4297   2.457   0.913   1.741
  688ACN     C2 4298   2.495   0.734   1.843
  688ACN     N1 4299   2.563   0.644   1.865
  689ACN     C1 4300   1.199   4.367   4.073
  689ACN     H1 4301   1.104   4.420   4.090
  689ACN     H2 4302   1.191   4.311   3.979
  689ACN     H3 4303   1.216   4.298   4.156
  689ACN     C2 4304   1.309   4.463   4.064
  689ACN     N1 4305   1.396   4.538   4.060
  690ACN     C1 4306   4.063   0.576   2.931
  690ACN     H1 4307   4.167   0.545   2.945
  690ACN     H2 4308   3.996   0.508   2.986
  690ACN     H3 4309   4.039   0.572   2.825
  690ACN     C2 4310   4.045   0.712   2.980
  690ACN     N1 4311   4.032   0.820   3.019
  691ACN     C1 4312   3.193   3.568   2.477
  691ACN     H1 4313   3.170   3.612   2.379
  691ACN     H2 4314   3.133   3.618   2.553
  691ACN     H3 4315   3.299   3.585   2.499
  691ACN     C2 4316   3.164   3.425   2.475
  691ACN     N1 4317   3.140   3.312   2.473
  692ACN     C1 4318   0.913   2.790   2.133
  692ACN     H1 4319   1.002   2.837   2.091
  692ACN     H2 4320   0.944   2.712   2.204
  692ACN     H3 4321   0.856   2.743   2.052
  692ACN     C2 4322   0.831   2.889   2.202
  692ACN     N1 4323   0.767   2.967   2.257
  693ACN     C1 4324   3.195   4.452   2.477
  693ACN     H1 4325   3.233   4.554   2.467
  693ACN     H2 4326   3.120   4.450   2.557
  693ACN     H3 4327   3.278   4.386   2.504
  693ACN     C2 4328   3.135   4.409   2.352
  693ACN     N1 4329   3.087   4.375   2.252
  694ACN     C1 4330   4.356   4.506   3.406
  694ACN     H1 4331   4.350   4.548   3.506
  694ACN     H2 4332   4.395   4.404   3.412
  694ACN     H3 4333   4.425   4.567   3.346
  694ACN     C2 4334   4.223   4.504   3.344
  694ACN     N1 4335   4.119   4.504   3.295
  695ACN     C1 4336   2.417   4.701   0.446
  695ACN     H1 4337   2.439   4.769   0.530
  695ACN     H2 4338   2.473   4.734   0.358
  695ACN     H3 4339   2.310   4.707   0.425
  695ACN     C2 4340   2.453   4.565   0.482
  695ACN     N1 4341   2.482   4.457   0.510
  696ACN     C1 4342   1.170   0.122   4.206
  696ACN     H1 4343   1.120   0.024   4.213
  696ACN     H2 4344   1.278   0.106   4.194
  696ACN     H3 4345   1.152   0.178   4.298
  696ACN     C2 4346   1.119   0.196   4.091
  696ACN     N1 4347   1.077   0.253   4.000
  697ACN     C1 4348   2.677   4.624   1.784
  697ACN     H1 4349   2.785   4.613   1.802
  697ACN     H2 4350   2.654   4.584   1.685
  697ACN     H3 4351   2.650   4.730   1.787
  697ACN     C2 4352   2.602   4.550   1.885
  697ACN     N1 4353   2.543   4.491   1.965
  698ACN     C1 4354   2.798   0.508   2.747
  698ACN     H1 4355   2.816   0.613   2.722
  698ACN     H2 4356   2.886   0.468   2.800
  698ACN     H3 4357   2.786   0.451   2.654
  698ACN     C2 4358   2.680   0.495   2.831
  698ACN     N1 4359   2.585   0.485   2.896
  699ACN     C1 4360   0.492   0.451   3.456
  699ACN     H1 4361   0.575   0.468   3.524
  699ACN     H2 4362   0.399   0.446   3.514
  699ACN     H3 4363   0.505   0.354   3.405
  699ACN     C2 4364   0.484   0.558   3.358
  699ACN     N1 4365   0.477   0.643   3.280
  700ACN     C1 4366   2.028   4.374   4.331
  700ACN     H1 4367   1.931   4.337   4.365
  700ACN     H2 4368   2.066   4.447   4.403
  700ACN     H3 4369   2.015   4.424   4.234
  700ACN     C2 4370   2.121   4.263   4.316
  700ACN     N1 4371   2.193   4.174   4.304
  701ACN     C1 4372   3.605   4.039   1.752
  701ACN     H1 4373   3.547   3.946   1.753
  701ACN     H2 4374   3.700   4.021   1.701
  701ACN     H3 4375   3.625   4.069   1.855
  701ACN     C2 4376   3.530   4.143   1.683
  701ACN     N1 4377   3.470   4.225   1.628
  702ACN     C1 4378   4.051   3.309   0.365
  702ACN     H1 4379   4.012   3.284   0.464
  702ACN     H2 4380   4.143   3.368   0.377
  702ACN     H3 4381   3.977   3.369   0.312
  702ACN     C2 4382   4.079   3.188   0.290
  702ACN     N1 4383   4.101   3.092   0.230
  703ACN     C1 4384   4.322   3.185   3.878
  703ACN     H1 4385   4.422   3.166   3.918
  703ACN     H2 4386   4.274   3.261   3.940
  703ACN     H3 4387   4.264   3.093   3.881
  703ACN     C2 4388   4.332   3.233   3.740
  703ACN     N1 4389   4.339   3.271   3.632
  704ACN     C1 4390   0.799   4.511   3.290
  704ACN     H1 4391   0.814   4.432   3.364
  704ACN     H2 4392   0.866   4.494   3.205
  704ACN     H3 4393   0.823   4.608   3.336
  704ACN     C2 4394   0.661   4.511   3.244
  704ACN     N1 4395   0.552   4.511   3.207
  705ACN     C1 4396   3.385   4.154   0.786
  705ACN     H1 4397   3.391   4.198   0.686
  705ACN     H2 4398   3.303   4.202   0.841
  705ACN     H3 4399   3.478   4.171   0.840
  705ACN     C2 4400   3.359   4.011   0.776
  705ACN     N1 4401   3.340   3.897   0.767
  706ACN     C1 4402   4.030   2.798   1.222
  706ACN     H1 4403   4.013   2.749   1.125
  706ACN     H2 4404   4.041   2.906   1.207
  706ACN     H3 4405   4.124   2.760   1.265
  706ACN     C2 4406   3.919   2.771   1.313
  706ACN     N1 4407   3.831   2.751   1.384
  707ACN     C1 4408   2.657   2.856   3.099
  707ACN     H1 4409   2.568   2.827   3.155
  707ACN     H2 4410   2.744   2.851   3.165
  707ACN     H3 4411   2.645   2.959   3.065
  707ACN     C2 4412   2.676   2.766   2.985
  707ACN     N1 4413   2.691   2.697   2.894
  708ACN     C1 4414   0.328   0.261   3.803
  708ACN     H1 4415   0.219   0.260   3.813
  708ACN     H2 4416   0.359   0.357   3.760
  708ACN     H3 4417   0.358   0.180   3.735
  708ACN     C2 4418   0.391   0.243   3.933
  708ACN     N1 4419   0.441   0.229   4.036
  709ACN     C1 4420   2.017   2.919   0.367
  709ACN     H1 4421   2.032   2.913   0.258
  709ACN     H2 4422   2.034   2.821   0.412
  709ACN     H3 4423   1.913   2.950   0.387
  709ACN     C2 4424   2.109   3.017   0.424
  709ACN     N1 4425   2.182   3.093   0.469
  710ACN     C1 4426   2.050   1.822   4.013
  710ACN     H1 4427   2.090   1.918   4.048
  710ACN     H2 4428   2.021   1.762   4.100
  710ACN     H3 4429   2.128   1.769   3.957
  710ACN     C2 4430   1.934   1.844   3.927
  710ACN     N1 4431   1.842   1.860   3.860
  711ACN     C1 4432   0.357   2.345   0.435
  711ACN     H1 4433   0.378   2.451   0.451
  711ACN     H2 4434   0.260   2.321   0.480
  711ACN     H3 4435   0.436   2.286   0.485
  711ACN     C2 4436   0.357   2.316   0.293
  711ACN     N1 4437   0.356   2.294   0.180
  712ACN     C1 4438   4.962   0.077   0.633
  712ACN     H1 4439   4.989   0.178   0.664
  712ACN     H2 4440   4.915   0.026   0.718
  712ACN     H3 4441   5.053   0.023   0.604
  712ACN     C2 4442   4.869   0.083   0.522
  712ACN     N1 4443   4.795   0.088   0.433
  713ACN     C1 4444   3.243   2.820   0.549
  713ACN     H1 4445   3.180   2.910   0.555
  713ACN     H2 4446   3.183   2.739   0.506
  713ACN     H3 4447   3.276   2.791   0.650
  713ACN     C2 4448   3.358   2.845   0.465
  713ACN     N1 4449   3.450   2.864   0.397
  714ACN     C1 4450   4.780   5.244   3.911
  714ACN     H1 4451   4.836   5.201   3.827
  714ACN     H2 4452   4.844   5.245   4.000
  714ACN     H3 4453   4.693   5.181   3.931
  714ACN     C2 4454   4.737   0.087   3.878
  714ACN     N1 4455   4.703   0.194   3.853
  715ACN     C1 4456   0.680   1.337   1.381
  715ACN     H1 4457   0.692   1.290   1.283
  715ACN     H2 4458   0.779   1.364   1.419
  715ACN     H3 4459   0.634   1.264   1.448
  715ACN     C2 4460   0.596   1.455   1.370
  715ACN     N1 4461   0.530   1.549   1.362
  716ACN     C1 4462   4.197   3.753   2.845
  716ACN     H1 4463   4.242   3.787   2.751
  716ACN     H2 4464   4.123   3.675   2.823
  716ACN     H3 4465   4.147   3.837   2.894
  716ACN     C2 4466   4.300   3.698   2.933
  716ACN     N1 4467   4.381   3.657   3.003
  717ACN     C1 4468   0.128   4.299   1.983
  717ACN     H1 4469   0.181   4.281   1.889
  717ACN     H2 4470   0.194   4.352   2.052
  717ACN     H3 4471   0.099   4.203   2.028
  717ACN     C2 4472   0.009   4.379   1.958
  717ACN     N1 4473   5.198   4.442   1.938
  718ACN     C1 4474   3.279   1.615   3.728
  718ACN     H1 4475   3.182   1.661   3.705
  718ACN     H2 4476   3.288   1.606   3.837
  718ACN     H3 4477   3.359   1.680   3.692
  718ACN     C2 4478   3.288   1.484   3.666
  718ACN     N1 4479   3.295   1.380   3.617
  719ACN     C1 4480   0.068   2.134   4.097
  719ACN     H1 4481   5.251   2.123   4.137
  719ACN     H2 4482   0.065   2.117   3.988
  719ACN     H3 4483   0.134   2.061   4.143
  719ACN     C2 4484   0.116   2.269   4.123
  719ACN     N1 4485   0.155   2.376   4.143
  720ACN     C1 4486   0.533   4.388   2.868
  720ACN     H1 4487   0.505   4.292   2.823
  720ACN     H2 4488   0.487   4.397   2.966
  720ACN     H3 4489   0.496   4.468   2.804
  720ACN     C2 4490   0.678   4.396   2.879
  720ACN     N1 4491   0.793   4.403   2.889
  721ACN     C1 4492   1.780   0.560   3.721
  721ACN     H1 4493   1.809   0.470   3.666
  721ACN     H2 4494   1.858   0.586   3.793
  721ACN     H3 4495   1.688   0.537   3.776
  721ACN     C2 4496   1.757   0.670   3.628
  721ACN     N1 4497   1.740   0.757   3.554
  722ACN     C1 4498   0.545   1.966   0.119
  722ACN     H1 4499   0.595   1.876   0.157
  722ACN     H2 4500   0.597   2.002   0.030
  722ACN     H3 4501   0.551   2.044   0.196
  722ACN     C2 4502   0.406   1.937   0.088
  722ACN     N1 4503   0.296   1.913   0.064
  723ACN     C1 4504   2.764   1.395   1.912
  723ACN     H1 4505   2.696   1.322   1.957
  723ACN     H2 4506   2.712   1.450   1.834
  723ACN     H3 4507   2.848   1.340   1.867
  723ACN     C2 4508   2.814   1.486   2.015
  723ACN     N1 4509   2.850   1.560   2.096
  724ACN     C1 4510   2.719   1.693   3.023
  724ACN     H1 4511   2.627   1.712   3.079
  724ACN     H2 4512   2.759   1.788   2.986
  724ACN     H3 4513   2.696   1.628   2.938
  724ACN     C2 4514   2.816   1.629   3.110
  724ACN     N1 4515   2.893   1.579   3.180
  725ACN     C1 4516   3.093   4.603   0.118
  725ACN     H1 4517   3.053   4.546   0.033
  725ACN     H2 4518   3.191   4.561   0.145
  725ACN     H3 4519   3.025   4.594   0.202
  725ACN     C2 4520   3.109   4.743   0.080
  725ACN     N1 4521   3.121   4.853   0.051
  726ACN     C1 4522   4.394   2.113   4.360
  726ACN     H1 4523   4.374   2.017   4.312
  726ACN     H2 4524   4.442   2.095   4.457
  726ACN     H3 4525   4.298   2.164   4.376
  726ACN     C2 4526   4.480   2.194   4.275
  726ACN     N1 4527   4.547   2.259   4.208
  727ACN     C1 4528   4.142   0.193   2.852
  727ACN     H1 4529   4.161   0.255   2.939
  727ACN     H2 4530   4.067   0.117   2.877
  727ACN     H3 4531   4.235   0.143   2.823
  727ACN     C2 4532   4.094   0.276   2.741
  727ACN     N1 4533   4.057   0.341   2.654
  728ACN     C1 4534   4.249   5.011   3.152
  728ACN     H1 4535   4.319   5.090   3.123
  728ACN     H2 4536   4.174   4.999   3.072
  728ACN     H3 4537   4.198   5.040   3.244
  728ACN     C2 4538   4.320   4.885   3.171
  728ACN     N1 4539   4.377   4.787   3.188
  729ACN     C1 4540   3.281   0.586   1.905
  729ACN     H1 4541   3.278   0.478   1.924
  729ACN     H2 4542   3.236   0.639   1.989
  729ACN     H3 4543   3.223   0.607   1.815
  729ACN     C2 4544   3.419   0.630   1.886
  729ACN     N1 4545   3.527   0.665   1.871
  730ACN     C1 4546   0.328   4.408   3.497
  730ACN     H1 4547   0.273   4.454   3.579
  730ACN     H2 4548   0.318   4.470   3.408
  730ACN     H3 4549   0.286   4.309   3.479
  730ACN     C2 4550   0.469   4.396   3.534
  730ACN     N1 4551   0.580   4.387   3.562
  731ACN     C1 4552   1.809   1.386   0.095
  731ACN     H1 4553   1.752   1.383   0.189
  731ACN     H2 4554   1.767   1.464   0.031
  731ACN     H3 4555   1.799   1.289   0.045
  731ACN     C2 4556   1.949   1.414   0.122
  731ACN     N1 4557   2.060   1.437   0.143
  732ACN     C1 4558   2.825   2.100   0.973
  732ACN     H1 4559   2.825   2.124   1.080
  732ACN     H2 4560   2.731   2.049   0.949
  732ACN     H3 4561   2.908   2.032   0.950
  732ACN     C2 4562   2.835   2.222   0.895
  732ACN     N1 4563   2.843   2.319   0.834
  733ACN     C1 4564   4.691   3.529   1.966
  733ACN     H1 4565   4.587   3.541   1.933
  733ACN     H2 4566   4.738   3.628   1.971
  733ACN     H3 4567   4.744   3.467   1.893
  733ACN     C2 4568   4.693   3.465   2.097
  733ACN     N1 4569   4.697   3.414   2.200
  734ACN     C1 4570   4.387   4.774   3.810
  734ACN     H1 4571   4.349   4.795   3.709
  734ACN     H2 4572   4.460   4.693   3.804
  734ACN     H3 4573   4.303   4.741   3.873
  734ACN     C2 4574   4.448   4.894   3.866
  734ACN     N1 4575   4.497   4.988   3.911
  735ACN     C1 4576   2.490   1.660   1.048
  735ACN     H1 4577   2.490   1.555   1.014
  735ACN     H2 4578   2.521   1.664   1.153
  735ACN     H3 4579   2.389   1.700   1.037
  735ACN     C2 4580   2.584   1.736   0.966
  735ACN     N1 4581   2.658   1.796   0.901
  736ACN     C1 4582   2.323   4.703   3.005
  736ACN     H1 4583   2.278   4.628   3.072
  736ACN     H2 4584   2.348   4.655   2.910
  736ACN     H3 4585   2.414   4.742   3.052
  736ACN     C2 4586   2.229   4.812   2.982
  736ACN     N1 4587   2.154   4.897   2.963
  737ACN     C1 4588   2.536   1.072   4.540
  737ACN     H1 4589   2.501   1.049   4.642
  737ACN     H2 4590   2.615   1.147   4.546
  737ACN     H3 4591   2.452   1.113   4.482
  737ACN     C2 4592   2.586   0.951   4.476
  737ACN     N1 4593   2.626   0.856   4.426
  738ACN     C1 4594   3.456   4.308   4.071
  738ACN     H1 4595   3.418   4.392   4.011
  738ACN     H2 4596   3.563   4.295   4.051
  738ACN     H3 4597   3.403   4.217   4.043
  738ACN     C2 4598   3.435   4.336   4.213
  738ACN     N1 4599   3.421   4.360   4.325
  739ACN     C1 4600   2.712   3.345   0.086
  739ACN     H1 4601   2.704   3.299   0.185
  739ACN     H2 4602   2.677   3.274   0.011
  739ACN     H3 4603   2.816   3.371   0.067
  739ACN     C2 4604   2.631   3.466   0.082
  739ACN     N1 4605   2.566   3.561   0.077
  740ACN     C1 4606   3.370   2.433   3.596
  740ACN     H1 4607   3.416   2.367   3.670
  740ACN     H2 4608   3.429   2.428   3.503
  740ACN     H3 4609   3.373   2.536   3.634
  740ACN     C2 4610   3.232   2.392   3.572
  740ACN     N1 4611   3.124   2.359   3.552
  741ACN     C1 4612   2.735   4.936   3.390
  741ACN     H1 4613   2.835   4.973   3.362
  741ACN     H2 4614   2.659   5.004   3.351
  741ACN     H3 4615   2.727   4.932   3.499
  741ACN     C2 4616   2.715   4.803   3.334
  741ACN     N1 4617   2.700   4.697   3.290
  742ACN     C1 4618   3.766   4.611   1.955
  742ACN     H1 4619   3.803   4.623   2.057
  742ACN     H2 4620   3.839   4.553   1.898
  742ACN     H3 4621   3.756   4.710   1.908
  742ACN     C2 4622   3.638   4.542   1.956
  742ACN     N1 4623   3.536   4.488   1.956
  743ACN     C1 4624   0.107   1.307   0.850
  743ACN     H1 4625   0.041   1.352   0.926
  743ACN     H2 4626   0.195   1.371   0.838
  743ACN     H3 4627   0.053   1.301   0.755
  743ACN     C2 4628   0.148   1.174   0.892
  743ACN     N1 4629   0.180   1.068   0.926
  744ACN     C1 4630   3.837   2.658   3.084
  744ACN     H1 4631   3.878   2.568   3.131
  744ACN     H2 4632   3.844   2.741   3.155
  744ACN     H3 4633   3.732   2.641   3.060
  744ACN     C2 4634   3.911   2.689   2.962
  744ACN     N1 4635   3.969   2.714   2.866
  745ACN     C1 4636   0.191   3.743   0.694
  745ACN     H1 4637   0.082   3.738   0.706
  745ACN     H2 4638   0.216   3.733   0.588
  745ACN     H3 4639   0.237   3.660   0.749
  745ACN     C2 4640   0.241   3.870   0.745
  745ACN     N1 4641   0.280   3.970   0.786
  746ACN     C1 4642   0.923   1.398   1.118
  746ACN     H1 4643   0.964   1.399   1.219
  746ACN     H2 4644   0.849   1.478   1.110
  746ACN     H3 4645   0.874   1.302   1.100
  746ACN     C2 4646   1.030   1.420   1.022
  746ACN     N1 4647   1.115   1.437   0.946
  747ACN     C1 4648   3.173   0.322   4.383
  747ACN     H1 4649   3.225   0.382   4.458
  747ACN     H2 4650   3.201   0.355   4.282
  747ACN     H3 4651   3.065   0.333   4.395
  747ACN     C2 4652   3.210   0.181   4.398
  747ACN     N1 4653   3.240   0.071   4.410
  748ACN     C1 4654   1.685   1.042   0.317
  748ACN     H1 4655   1.687   0.939   0.355
  748ACN     H2 4656   1.597   1.094   0.357
  748ACN     H3 4657   1.679   1.040   0.208
  748ACN     C2 4658   1.806   1.112   0.358
  748ACN     N1 4659   1.903   1.167   0.390
  749ACN     C1 4660   0.831   1.812   4.404
  749ACN     H1 4661   0.727   1.779   4.413
  749ACN     H2 4662   0.871   1.826   4.505
  749ACN     H3 4663   0.834   1.907   4.351
  749ACN     C2 4664   0.908   1.712   4.333
  749ACN     N1 4665   0.970   1.633   4.276
  750ACN     C1 4666   3.914   4.893   4.593
  750ACN     H1 4667   3.998   4.962   4.585
  750ACN     H2 4668   3.832   4.931   4.531
  750ACN     H3 4669   3.880   4.887   4.697
  750ACN     C2 4670   3.954   4.761   4.546
  750ACN     N1 4671   3.985   4.656   4.509
  751ACN     C1 4672   3.560   0.431   3.436
  751ACN     H1 4673   3.670   0.441   3.436
  751ACN     H2 4674   3.516   0.523   3.397
  751ACN     H3 4675   3.526   0.415   3.539
  751ACN     C2 4676   3.521   0.319   3.352
  751ACN     N1 4677   3.489   0.230   3.286
  752ACN     C1 4678   4.484   1.846   2.727
  752ACN     H1 4679   4.498   1.740   2.749
  752ACN     H2 4680   4.513   1.906   2.814
  752ACN     H3 4681   4.379   1.864   2.705
  752ACN     C2 4682   4.566   1.885   2.612
  752ACN     N1 4683   4.629   1.916   2.521
  753ACN     C1 4684   4.951   0.463   2.608
  753ACN     H1 4685   4.931   0.570   2.598
  753ACN     H2 4686   5.037   0.448   2.674
  753ACN     H3 4687   4.974   0.423   2.509
  753ACN     C2 4688   4.833   0.396   2.662
  753ACN     N1 4689   4.741   0.342   2.705
  754ACN     C1 4690   1.549   0.418   2.691
  754ACN     H1 4691   1.554   0.518   2.647
  754ACN     H2 4692   1.446   0.382   2.686
  754ACN     H3 4693   1.580   0.422   2.796
  754ACN     C2 4694   1.637   0.327   2.617
  754ACN     N1 4695   1.706   0.256   2.560
  755ACN     C1 4696   1.742   0.526   1.448
  755ACN     H1 4697   1.665   0.572   1.511
  755ACN     H2 4698   1.732   0.565   1.346
  755ACN     H3 4699   1.726   0.417   1.446
  755ACN     C2 4700   1.874   0.556   1.501
  755ACN     N1 4701   1.979   0.580   1.542
  756ACN     C1 4702   2.139   0.998   0.153
  756ACN     H1 4703   2.171   0.894   0.135
  756ACN     H2 4704   2.216   1.067   0.117
  756ACN     H3 4705   2.125   1.012   0.261
  756ACN     C2 4706   2.013   1.023   0.084
  756ACN     N1 4707   1.914   1.044   0.029
  757ACN     C1 4708   2.423   1.891   2.923
  757ACN     H1 4709   2.317   1.911   2.942
  757ACN     H2 4710   2.437   1.782   2.919
  757ACN     H3 4711   2.480   1.931   3.007
  757ACN     C2 4712   2.463   1.953   2.797
  757ACN     N1 4713   2.495   2.003   2.698
  758ACN     C1 4714   3.154   3.065   1.255
  758ACN     H1 4715   3.195   3.161   1.290
  758ACN     H2 4716   3.141   3.069   1.147
  758ACN     H3 4717   3.056   3.050   1.302
  758ACN     C2 4718   3.245   2.957   1.291
  758ACN     N1 4719   3.316   2.871   1.320
  759ACN     C1 4720   1.192   2.081   1.705
  759ACN     H1 4721   1.163   2.062   1.601
  759ACN     H2 4722   1.111   2.136   1.754
  759ACN     H3 4723   1.282   2.144   1.705
  759ACN     C2 4724   1.217   1.955   1.773
  759ACN     N1 4725   1.237   1.855   1.827
  760ACN     C1 4726   2.330   3.275   0.221
  760ACN     H1 4727   2.221   3.266   0.228
  760ACN     H2 4728   2.369   3.304   0.319
  760ACN     H3 4729   2.355   3.352   0.148
  760ACN     C2 4730   2.389   3.147   0.182
  760ACN     N1 4731   2.435   3.046   0.151
  761ACN     C1 4732   0.135   4.485   3.063
  761ACN     H1 4733   0.029   4.512   3.072
  761ACN     H2 4734   0.147   4.380   3.092
  761ACN     H3 4735   0.194   4.548   3.130
  761ACN     C2 4736   0.179   4.504   2.925
  761ACN     N1 4737   0.214   4.517   2.817
  762ACN     C1 4738   1.653   0.792   2.117
  762ACN     H1 4739   1.751   0.758   2.152
  762ACN     H2 4740   1.656   0.900   2.102
  762ACN     H3 4741   1.578   0.768   2.193
  762ACN     C2 4742   1.620   0.724   1.992
  762ACN     N1 4743   1.595   0.671   1.893
  763ACN     C1 4744   2.027   0.864   1.349
  763ACN     H1 4745   2.082   0.937   1.288
  763ACN     H2 4746   2.098   0.809   1.412
  763ACN     H3 4747   1.976   0.794   1.283
  763ACN     C2 4748   1.930   0.933   1.432
  763ACN     N1 4749   1.853   0.988   1.499
  764ACN     C1 4750   3.417   2.576   0.971
  764ACN     H1 4751   3.357   2.509   1.033
  764ACN     H2 4752   3.390   2.680   0.994
  764ACN     H3 4753   3.395   2.556   0.866
  764ACN     C2 4754   3.559   2.555   0.997
  764ACN     N1 4755   3.671   2.538   1.018
  765ACN     C1 4756   2.183   4.374   2.559
  765ACN     H1 4757   2.100   4.346   2.494
  765ACN     H2 4758   2.275   4.382   2.500
  765ACN     H3 4759   2.197   4.296   2.635
  765ACN     C2 4760   2.155   4.501   2.624
  765ACN     N1 4761   2.133   4.602   2.674
  766ACN     C1 4762   3.329   0.068   1.848
  766ACN     H1 4763   3.409   5.288   1.865
  766ACN     H2 4764   3.271   0.080   1.941
  766ACN     H3 4765   3.262   0.031   1.769
  766ACN     C2 4766   3.385   0.196   1.809
  766ACN     N1 4767   3.430   0.298   1.777
  767ACN     C1 4768   3.740   1.426   4.161
  767ACN     H1 4769   3.761   1.432   4.054
  767ACN     H2 4770   3.636   1.394   4.174
  767ACN     H3 4771   3.751   1.526   4.205
  767ACN     C2 4772   3.831   1.332   4.224
  767ACN     N1 4773   3.903   1.257   4.273
  768ACN     C1 4774   4.574   4.768   0.202
  768ACN     H1 4775   4.592   4.812   0.301
  768ACN     H2 4776   4.588   4.845   0.126
  768ACN     H3 4777   4.471   4.732   0.199
  768ACN     C2 4778   4.666   4.657   0.180
  768ACN     N1 4779   4.739   4.569   0.162
  769ACN     C1 4780   4.887   4.774   2.229
  769ACN     H1 4781   4.948   4.862   2.251
  769ACN     H2 4782   4.890   4.754   2.121
  769ACN     H3 4783   4.784   4.792   2.259
  769ACN     C2 4784   4.939   4.658   2.301
  769ACN     N1 4785   4.979   4.566   2.358
  770ACN     C1 4786   0.582   4.943   1.825
  770ACN     H1 4787   0.564   4.840   1.858
  770ACN     H2 4788   0.680   4.974   1.861
  770ACN     H3 4789   0.505   5.009   1.867
  770ACN     C2 4790   0.579   4.949   1.680
  770ACN     N1 4791   0.576   4.955   1.565
  771ACN     C1 4792   0.882   3.528   4.218
  771ACN     H1 4793   0.877   3.467   4.128
  771ACN     H2 4794   0.873   3.633   4.192
  771ACN     H3 4795   0.980   3.513   4.267
  771ACN     C2 4796   0.775   3.491   4.310
  771ACN     N1 4797   0.691   3.461   4.382
  772ACN     C1 4798   4.134   1.215   0.966
  772ACN     H1 4799   4.193   1.226   0.874
  772ACN     H2 4800   4.084   1.310   0.988
  772ACN     H3 4801   4.201   1.189   1.048
  772ACN     C2 4802   4.035   1.109   0.948
  772ACN     N1 4803   3.956   1.026   0.936
  773ACN     C1 4804   3.072   1.800   4.396
  773ACN     H1 4805   3.145   1.832   4.321
  773ACN     H2 4806   2.985   1.865   4.391
  773ACN     H3 4807   3.118   1.808   4.496
  773ACN     C2 4808   3.033   1.662   4.371
  773ACN     N1 4809   3.001   1.553   4.351
  774ACN     C1 4810   0.747   2.929   2.610
  774ACN     H1 4811   0.693   2.905   2.702
  774ACN     H2 4812   0.676   2.968   2.536
  774ACN     H3 4813   0.792   2.838   2.569
  774ACN     C2 4814   0.850   3.028   2.637
  774ACN     N1 4815   0.932   3.106   2.658
  775ACN     C1 4816   3.465   2.107   1.479
  775ACN     H1 4817   3.494   2.149   1.382
  775ACN     H2 4818   3.480   2.184   1.556
  775ACN     H3 4819   3.530   2.022   1.502
  775ACN     C2 4820   3.326   2.065   1.477
  775ACN     N1 4821   3.215   2.033   1.477
  776ACN     C1 4822   3.641   0.719   0.817
  776ACN     H1 4823   3.686   0.707   0.718
  776ACN     H2 4824   3.548   0.662   0.820
  776ACN     H3 4825   3.621   0.825   0.835
  776ACN     C2 4826   3.733   0.668   0.918
  776ACN     N1 4827   3.805   0.629   0.999
  777ACN     C1 4828   1.381   2.665   2.330
  777ACN     H1 4829   1.309   2.670   2.411
  777ACN     H2 4830   1.433   2.569   2.334
  777ACN     H3 4831   1.454   2.746   2.342
  777ACN     C2 4832   1.313   2.679   2.202
  777ACN     N1 4833   1.259   2.689   2.100
  778ACN     C1 4834   0.120   4.621   1.699
  778ACN     H1 4835   0.046   4.637   1.778
  778ACN     H2 4836   0.106   4.696   1.620
  778ACN     H3 4837   0.104   4.521   1.655
  778ACN     C2 4838   0.255   4.629   1.752
  778ACN     N1 4839   0.362   4.637   1.795
  779ACN     C1 4840   1.556   1.346   3.397
  779ACN     H1 4841   1.499   1.348   3.304
  779ACN     H2 4842   1.509   1.274   3.465
  779ACN     H3 4843   1.554   1.445   3.443
  779ACN     C2 4844   1.694   1.305   3.370
  779ACN     N1 4845   1.802   1.273   3.350
  780ACN     C1 4846   2.338   4.306   1.195
  780ACN     H1 4847   2.267   4.315   1.113
  780ACN     H2 4848   2.439   4.304   1.154
  780ACN     H3 4849   2.320   4.213   1.250
  780ACN     C2 4850   2.324   4.419   1.286
  780ACN     N1 4851   2.313   4.508   1.358
  781ACN     C1 4852   0.085   3.413   2.410
  781ACN     H1 4853   5.278   3.424   2.350
  781ACN     H2 4854   0.096   3.307   2.437
  781ACN     H3 4855   0.076   3.473   2.501
  781ACN     C2 4856   0.201   3.456   2.332
  781ACN     N1 4857   0.292   3.490   2.270
  782ACN     C1 4858   4.130   2.356   2.468
  782ACN     H1 4859   4.196   2.277   2.431
  782ACN     H2 4860   4.161   2.382   2.570
  782ACN     H3 4861   4.028   2.319   2.469
  782ACN     C2 4862   4.141   2.473   2.381
  782ACN     N1 4863   4.148   2.565   2.313
  783ACN     C1 4864   3.768   4.314   2.250
  783ACN     H1 4865   3.668   4.359   2.250
  783ACN     H2 4866   3.783   4.263   2.346
  783ACN     H3 4867   3.843   4.392   2.239
  783ACN     C2 4868   3.778   4.218   2.141
  783ACN     N1 4869   3.786   4.143   2.055
  784ACN     C1 4870   0.400   3.316   1.678
  784ACN     H1 4871   0.395   3.426   1.681
  784ACN     H2 4872   0.465   3.285   1.595
  784ACN     H3 4873   0.299   3.277   1.661
  784ACN     C2 4874   0.453   3.265   1.803
  784ACN     N1 4875   0.495   3.225   1.903
  785ACN     C1 4876   3.815   4.168   1.267
  785ACN     H1 4877   3.727   4.231   1.249
  785ACN     H2 4878   3.893   4.229   1.313
  785ACN     H3 4879   3.852   4.130   1.171
  785ACN     C2 4880   3.780   4.057   1.355
  785ACN     N1 4881   3.752   3.969   1.423
  786ACN     C1 4882   2.006   0.162   3.231
  786ACN     H1 4883   1.909   0.180   3.183
  786ACN     H2 4884   2.065   0.255   3.227
  786ACN     H3 4885   2.059   0.083   3.178
  786ACN     C2 4886   1.986   0.124   3.371
  786ACN     N1 4887   1.971   0.094   3.481
  787ACN     C1 4888   1.479   0.021   2.267
  787ACN     H1 4889   1.405   5.236   2.244
  787ACN     H2 4890   1.507   0.073   2.175
  787ACN     H3 4891   1.568   5.267   2.311
  787ACN     C2 4892   1.422   0.117   2.361
  787ACN     N1 4893   1.377   0.194   2.434
  788ACN     C1 4894   1.014   4.994   3.173
  788ACN     H1 4895   1.036   5.059   3.087
  788ACN     H2 4896   0.957   5.051   3.247
  788ACN     H3 4897   1.109   4.963   3.217
  788ACN     C2 4898   0.938   4.877   3.130
  788ACN     N1 4899   0.879   4.785   3.096
  789ACN     C1 4900   4.061   4.947   1.000
  789ACN     H1 4901   4.052   4.957   1.109
  789ACN     H2 4902   4.144   5.010   0.965
  789ACN     H3 4903   3.968   4.981   0.954
  789ACN     C2 4904   4.086   4.807   0.966
  789ACN     N1 4905   4.107   4.697   0.938
  790ACN     C1 4906   4.755   0.401   1.884
  790ACN     H1 4907   4.687   0.386   1.968
  790ACN     H2 4908   4.739   0.320   1.811
  790ACN     H3 4909   4.858   0.395   1.920
  790ACN     C2 4910   4.731   0.530   1.821
  790ACN     N1 4911   4.712   0.632   1.771
  791ACN     C1 4912   0.386   4.589   4.516
  791ACN     H1 4913   0.408   4.682   4.569
  791ACN     H2 4914   0.458   4.512   4.547
  791ACN     H3 4915   0.396   4.607   4.408
  791ACN     C2 4916   0.251   4.545   4.546
  791ACN     N1 4917   0.144   4.509   4.570
  792ACN     C1 4918   2.799   3.421   0.498
  792ACN     H1 4919   2.704   3.437   0.446
  792ACN     H2 4920   2.777   3.392   0.602
  792ACN     H3 4921   2.855   3.515   0.498
  792ACN     C2 4922   2.875   3.316   0.432
  792ACN     N1 4923   2.936   3.233   0.379
  793ACN     C1 4924   1.906   3.640   0.545
  793ACN     H1 4925   1.811   3.597   0.577
  793ACN     H2 4926   1.896   3.749   0.540
  793ACN     H3 4927   1.932   3.603   0.446
  793ACN     C2 4928   2.011   3.605   0.640
  793ACN     N1 4929   2.094   3.576   0.715
  794ACN     C1 4930   0.222   0.870   3.222
  794ACN     H1 4931   0.296   0.919   3.287
  794ACN     H2 4932   0.274   0.800   3.156
  794ACN     H3 4933   0.172   0.946   3.161
  794ACN     C2 4934   0.125   0.798   3.303
  794ACN     N1 4935   0.048   0.741   3.368
  795ACN     C1 4936   2.456   4.340   0.069
  795ACN     H1 4937   2.523   4.397   0.004
  795ACN     H2 4938   2.353   4.357   0.035
  795ACN     H3 4939   2.467   4.374   0.172
  795ACN     C2 4940   2.487   4.198   0.060
  795ACN     N1 4941   2.512   4.085   0.053
  796ACN     C1 4942   3.254   0.175   1.449
  796ACN     H1 4943   3.219   0.236   1.532
  796ACN     H2 4944   3.201   0.205   1.357
  796ACN     H3 4945   3.229   0.070   1.469
  796ACN     C2 4946   3.398   0.190   1.431
  796ACN     N1 4947   3.512   0.202   1.418
  797ACN     C1 4948   0.176   3.669   1.929
  797ACN     H1 4949   0.222   3.634   2.022
  797ACN     H2 4950   0.247   3.733   1.876
  797ACN     H3 4951   0.086   3.727   1.953
  797ACN     C2 4952   0.141   3.555   1.846
  797ACN     N1 4953   0.112   3.464   1.781
  798ACN     C1 4954   4.580   0.615   3.238
  798ACN     H1 4955   4.535   0.671   3.321
  798ACN     H2 4956   4.658   0.676   3.192
  798ACN     H3 4957   4.503   0.592   3.164
  798ACN     C2 4958   4.637   0.491   3.290
  798ACN     N1 4959   4.682   0.393   3.329
  799ACN     C1 4960   1.960   3.553   4.271
  799ACN     H1 4961   1.961   3.445   4.290
  799ACN     H2 4962   2.063   3.589   4.272
  799ACN     H3 4963   1.903   3.604   4.349
  799ACN     C2 4964   1.900   3.579   4.140
  799ACN     N1 4965   1.853   3.599   4.038
  800ACN     C1 4966   2.149   1.849   0.006
  800ACN     H1 4967   2.145   1.754   5.130
  800ACN     H2 4968   2.169   1.930   5.112
  800ACN     H3 4969   2.231   1.846   0.079
  800ACN     C2 4970   2.024   1.875   0.075
  800ACN     N1 4971   1.925   1.894   0.131
  801ACN     C1 4972   3.371   1.108   0.277
  801ACN     H1 4973   3.430   1.055   0.201
  801ACN     H2 4974   3.270   1.124   0.238
  801ACN     H3 4975   3.417   1.205   0.298
  801ACN     C2 4976   3.365   1.028   0.399
  801ACN     N1 4977   3.360   0.966   0.496
  802ACN     C1 4978   2.038   4.421   4.750
  802ACN     H1 4979   1.994   4.519   4.771
  802ACN     H2 4980   2.108   4.431   4.667
  802ACN     H3 4981   1.957   4.352   4.723
  802ACN     C2 4982   2.108   4.372   4.869
  802ACN     N1 4983   2.164   4.333   4.962
  803ACN     C1 4984   2.693   0.477   4.651
  803ACN     H1 4985   2.751   0.552   4.706
  803ACN     H2 4986   2.639   0.527   4.570
  803ACN     H3 4987   2.621   0.430   4.718
  803ACN     C2 4988   2.782   0.376   4.595
  803ACN     N1 4989   2.853   0.296   4.551
  804ACN     C1 4990   3.391   3.168   0.694
  804ACN     H1 4991   3.495   3.183   0.723
  804ACN     H2 4992   3.326   3.231   0.756
  804ACN     H3 4993   3.364   3.063   0.711
  804ACN     C2 4994   3.373   3.202   0.553
  804ACN     N1 4995   3.358   3.229   0.442
  805ACN     C1 4996   4.895   2.464   0.656
  805ACN     H1 4997   4.794   2.443   0.620
  805ACN     H2 4998   4.968   2.425   0.583
  805ACN     H3 4999   4.910   2.413   0.752
  805ACN     C2 5000   4.914   2.608   0.671
  805ACN     N1 5001   4.930   2.721   0.685
  806ACN     C1 5002   3.695   3.122   4.418
  806ACN     H1 5003   3.687   3.176   4.513
  806ACN     H2 5004   3.775   3.048   4.427
  806ACN     H3 5005   3.721   3.193   4.338
  806ACN     C2 5006   3.568   3.057   4.387
  806ACN     N1 5007   3.468   3.005   4.363
  807ACN     C1 5008   2.392   4.818   1.212
  807ACN     H1 5009   2.421   4.746   1.135
  807ACN     H2 5010   2.480   4.845   1.271
  807ACN     H3 5011   2.318   4.771   1.278
  807ACN     C2 5012   2.334   4.937   1.152
  807ACN     N1 5013   2.288   5.030   1.102
  808ACN     C1 5014   4.578   1.805   3.524
  808ACN     H1 5015   4.623   1.775   3.429
  808ACN     H2 5016   4.490   1.744   3.543
  808ACN     H3 5017   4.547   1.910   3.518
  808ACN     C2 5018   4.674   1.789   3.632
  808ACN     N1 5019   4.751   1.775   3.717
  809ACN     C1 5020   0.839   4.450   0.999
  809ACN     H1 5021   0.797   4.485   1.094
  809ACN     H2 5022   0.925   4.514   0.974
  809ACN     H3 5023   0.763   4.459   0.921
  809ACN     C2 5024   0.882   4.311   1.011
  809ACN     N1 5025   0.915   4.202   1.020
  810ACN     C1 5026   0.166   0.840   2.792
  810ACN     H1 5027   0.167   0.797   2.691
  810ACN     H2 5028   0.100   0.928   2.793
  810ACN     H3 5029   0.267   0.871   2.819
  810ACN     C2 5030   0.117   0.742   2.887
  810ACN     N1 5031   0.078   0.664   2.963
  811ACN     C1 5032   2.425   2.947   3.902
  811ACN     H1 5033   2.335   2.894   3.870
  811ACN     H2 5034   2.514   2.890   3.873
  811ACN     H3 5035   2.424   2.954   4.012
  811ACN     C2 5036   2.429   3.080   3.844
  811ACN     N1 5037   2.433   3.185   3.797
  812ACN     C1 5038   0.418   3.416   0.592
  812ACN     H1 5039   0.359   3.370   0.672
  812ACN     H2 5040   0.352   3.446   0.510
  812ACN     H3 5041   0.489   3.342   0.554
  812ACN     C2 5042   0.490   3.532   0.644
  812ACN     N1 5043   0.545   3.625   0.684
  813ACN     C1 5044   0.717   0.428   1.718
  813ACN     H1 5045   0.810   0.410   1.662
  813ACN     H2 5046   0.633   0.392   1.659
  813ACN     H3 5047   0.706   0.535   1.735
  813ACN     C2 5048   0.721   0.358   1.846
  813ACN     N1 5049   0.725   0.301   1.946
  814ACN     C1 5050   2.833   0.437   1.910
  814ACN     H1 5051   2.907   0.384   1.970
  814ACN     H2 5052   2.762   0.487   1.976
  814ACN     H3 5053   2.778   0.364   1.850
  814ACN     C2 5054   2.898   0.534   1.823
  814ACN     N1 5055   2.950   0.611   1.755
  815ACN     C1 5056   3.954   0.436   1.358
  815ACN     H1 5057   3.924   0.541   1.348
  815ACN     H2 5058   4.007   0.405   1.267
  815ACN     H3 5059   3.865   0.374   1.370
  815ACN     C2 5060   4.042   0.420   1.473
  815ACN     N1 5061   4.110   0.406   1.565
  816ACN     C1 5062   1.676   2.430   4.683
  816ACN     H1 5063   1.732   2.522   4.707
  816ACN     H2 5064   1.575   2.439   4.725
  816ACN     H3 5065   1.727   2.345   4.730
  816ACN     C2 5066   1.670   2.412   4.539
  816ACN     N1 5067   1.664   2.399   4.425
  817ACN     C1 5068   1.478   4.054   2.967
  817ACN     H1 5069   1.495   4.028   3.072
  817ACN     H2 5070   1.461   3.962   2.911
  817ACN     H3 5071   1.566   4.105   2.928
  817ACN     C2 5072   1.361   4.141   2.956
  817ACN     N1 5073   1.269   4.209   2.947
  818ACN     C1 5074   0.060   0.497   0.037
  818ACN     H1 5075   0.011   0.594   0.047
  818ACN     H2 5076   0.161   0.511   5.175
  818ACN     H3 5077   0.003   0.435   5.144
  818ACN     C2 5078   0.066   0.431   0.168
  818ACN     N1 5079   0.072   0.380   0.270
  819ACN     C1 5080   4.585   2.748   0.801
  819ACN     H1 5081   4.691   2.759   0.825
  819ACN     H2 5082   4.534   2.842   0.824
  819ACN     H3 5083   4.541   2.669   0.862
  819ACN     C2 5084   4.568   2.715   0.660
  819ACN     N1 5085   4.556   2.690   0.548
  820ACN     C1 5086   4.702   2.790   3.301
  820ACN     H1 5087   4.697   2.897   3.276
  820ACN     H2 5088   4.796   2.770   3.353
  820ACN     H3 5089   4.697   2.731   3.209
  820ACN     C2 5090   4.590   2.756   3.389
  820ACN     N1 5091   4.503   2.728   3.458
  821ACN     C1 5092   2.393   3.749   2.194
  821ACN     H1 5093   2.350   3.820   2.266
  821ACN     H2 5094   2.477   3.697   2.242
  821ACN     H3 5095   2.430   3.805   2.108
  821ACN     C2 5096   2.292   3.653   2.151
  821ACN     N1 5097   2.212   3.576   2.118
  822ACN     C1 5098   3.147   0.880   0.791
  822ACN     H1 5099   3.207   0.889   0.882
  822ACN     H2 5100   3.194   0.937   0.710
  822ACN     H3 5101   3.047   0.921   0.809
  822ACN     C2 5102   3.136   0.740   0.752
  822ACN     N1 5103   3.128   0.629   0.723
  823ACN     C1 5104   4.286   2.010   3.053
  823ACN     H1 5105   4.306   2.098   2.991
  823ACN     H2 5106   4.220   2.038   3.135
  823ACN     H3 5107   4.381   1.974   3.094
  823ACN     C2 5108   4.224   1.906   2.972
  823ACN     N1 5109   4.174   1.825   2.907
  824ACN     C1 5110   3.486   1.907   2.502
  824ACN     H1 5111   3.382   1.873   2.509
  824ACN     H2 5112   3.537   1.849   2.424
  824ACN     H3 5113   3.535   1.888   2.598
  824ACN     C2 5114   3.493   2.049   2.470
  824ACN     N1 5115   3.496   2.161   2.445
  825ACN     C1 5116   1.193   2.301   0.838
  825ACN     H1 5117   1.095   2.349   0.849
  825ACN     H2 5118   1.188   2.232   0.753
  825ACN     H3 5119   1.217   2.245   0.928
  825ACN     C2 5120   1.295   2.403   0.814
  825ACN     N1 5121   1.376   2.482   0.796
  826ACN     C1 5122   1.294   3.726   2.777
  826ACN     H1 5123   1.256   3.781   2.864
  826ACN     H2 5124   1.236   3.634   2.766
  826ACN     H3 5125   1.399   3.700   2.795
  826ACN     C2 5126   1.282   3.809   2.658
  826ACN     N1 5127   1.272   3.873   2.563
  827ACN     C1 5128   3.778   0.153   1.642
  827ACN     H1 5129   3.876   0.198   1.662
  827ACN     H2 5130   3.784   0.089   1.553
  827ACN     H3 5131   3.705   0.232   1.622
  827ACN     C2 5132   3.734   0.075   1.757
  827ACN     N1 5133   3.700   0.013   1.849
  828ACN     C1 5134   1.964   3.514   1.059
  828ACN     H1 5135   2.000   3.497   0.957
  828ACN     H2 5136   2.051   3.522   1.126
  828ACN     H3 5137   1.903   3.429   1.089
  828ACN     C2 5138   1.887   3.637   1.065
  828ACN     N1 5139   1.826   3.734   1.071
  829ACN     C1 5140   0.256   2.641   0.118
  829ACN     H1 5141   0.237   2.633   0.226
  829ACN     H2 5142   0.171   2.690   0.070
  829ACN     H3 5143   0.268   2.540   0.076
  829ACN     C2 5144   0.378   2.718   0.095
  829ACN     N1 5145   0.473   2.780   0.076
  830ACN     C1 5146   3.134   1.274   0.574
  830ACN     H1 5147   3.115   1.192   0.504
  830ACN     H2 5148   3.102   1.243   0.674
  830ACN     H3 5149   3.076   1.361   0.543
  830ACN     C2 5150   3.276   1.307   0.575
  830ACN     N1 5151   3.388   1.334   0.575
  831ACN     C1 5152   5.029   2.721   3.847
  831ACN     H1 5153   5.126   2.772   3.861
  831ACN     H2 5154   5.039   2.616   3.875
  831ACN     H3 5155   5.000   2.728   3.741
  831ACN     C2 5156   4.927   2.785   3.930
  831ACN     N1 5157   4.847   2.836   3.995
  832ACN     C1 5158   0.959   3.727   2.352
  832ACN     H1 5159   0.970   3.630   2.401
  832ACN     H2 5160   1.015   3.803   2.408
  832ACN     H3 5161   0.853   3.756   2.352
  832ACN     C2 5162   1.008   3.721   2.215
  832ACN     N1 5163   1.048   3.716   2.107
  833ACN     C1 5164   2.059   0.952   0.617
  833ACN     H1 5165   2.001   1.045   0.626
  833ACN     H2 5166   2.034   0.904   0.522
  833ACN     H3 5167   2.030   0.886   0.699
  833ACN     C2 5168   2.202   0.981   0.625
  833ACN     N1 5169   2.315   1.004   0.630
  834ACN     C1 5170   4.705   4.876   0.881
  834ACN     H1 5171   4.759   4.807   0.815
  834ACN     H2 5172   4.607   4.834   0.904
  834ACN     H3 5173   4.691   4.972   0.830
  834ACN     C2 5174   4.781   4.895   1.004
  834ACN     N1 5175   4.840   4.910   1.102
  835ACN     C1 5176   2.891   3.078   0.713
  835ACN     H1 5177   2.864   2.995   0.647
  835ACN     H2 5178   2.805   3.144   0.724
  835ACN     H3 5179   2.974   3.134   0.668
  835ACN     C2 5180   2.930   3.026   0.844
  835ACN     N1 5181   2.962   2.985   0.947
  836ACN     C1 5182   3.057   3.280   2.120
  836ACN     H1 5183   3.102   3.266   2.021
  836ACN     H2 5184   3.127   3.247   2.198
  836ACN     H3 5185   2.965   3.221   2.126
  836ACN     C2 5186   3.026   3.421   2.141
  836ACN     N1 5187   3.000   3.532   2.157
  837ACN     C1 5188   1.968   3.933   0.042
  837ACN     H1 5189   2.051   3.873   0.004
  837ACN     H2 5190   1.888   3.933   5.144
  837ACN     H3 5191   2.001   4.035   0.059
  837ACN     C2 5192   1.919   3.874   0.166
  837ACN     N1 5193   1.880   3.826   0.264
  838ACN     C1 5194   0.723   0.959   3.465
  838ACN     H1 5195   0.661   0.967   3.554
  838ACN     H2 5196   0.685   0.877   3.403
  838ACN     H3 5197   0.827   0.937   3.494
  838ACN     C2 5198   0.718   1.084   3.390
  838ACN     N1 5199   0.714   1.183   3.331
  839ACN     C1 5200   1.111   4.543   2.963
  839ACN     H1 5201   1.132   4.444   3.004
  839ACN     H2 5202   1.158   4.619   3.026
  839ACN     H3 5203   1.003   4.560   2.962
  839ACN     C2 5204   1.164   4.552   2.828
  839ACN     N1 5205   1.205   4.561   2.720
  840ACN     C1 5206   1.208   4.333   3.631
  840ACN     H1 5207   1.262   4.251   3.680
  840ACN     H2 5208   1.105   4.335   3.668
  840ACN     H3 5209   1.206   4.316   3.523
  840ACN     C2 5210   1.272   4.461   3.660
  840ACN     N1 5211   1.322   4.562   3.683
  841ACN     C1 5212   4.239   4.487   2.199
  841ACN     H1 5213   4.210   4.459   2.301
  841ACN     H2 5214   4.330   4.432   2.173
  841ACN     H3 5215   4.259   4.595   2.197
  841ACN     C2 5216   4.131   4.455   2.107
  841ACN     N1 5217   4.046   4.429   2.034
  842ACN     C1 5218   1.100   2.399   3.408
  842ACN     H1 5219   1.165   2.315   3.383
  842ACN     H2 5220   1.079   2.458   3.318
  842ACN     H3 5221   1.151   2.464   3.481
  842ACN     C2 5222   0.975   2.350   3.465
  842ACN     N1 5223   0.876   2.311   3.510
  843ACN     C1 5224   4.855   4.236   2.308
  843ACN     H1 5225   4.939   4.304   2.327
  843ACN     H2 5226   4.875   4.180   2.217
  843ACN     H3 5227   4.763   4.295   2.296
  843ACN     C2 5228   4.840   4.144   2.421
  843ACN     N1 5229   4.829   4.072   2.510
  844ACN     C1 5230   2.906   2.381   3.031
  844ACN     H1 5231   2.829   2.455   3.009
  844ACN     H2 5232   2.869   2.279   3.012
  844ACN     H3 5233   2.933   2.388   3.136
  844ACN     C2 5234   3.024   2.405   2.949
  844ACN     N1 5235   3.115   2.424   2.881
  845ACN     C1 5236   3.596   3.428   0.256
  845ACN     H1 5237   3.518   3.360   0.222
  845ACN     H2 5238   3.626   3.401   0.358
  845ACN     H3 5239   3.558   3.531   0.257
  845ACN     C2 5240   3.712   3.420   0.167
  845ACN     N1 5241   3.803   3.412   0.098
  846ACN     C1 5242   0.374   4.275   3.892
  846ACN     H1 5243   0.383   4.208   3.979
  846ACN     H2 5244   0.470   4.278   3.839
  846ACN     H3 5245   0.349   4.376   3.926
  846ACN     C2 5246   0.271   4.225   3.803
  846ACN     N1 5247   0.189   4.186   3.732
  847ACN     C1 5248   1.642   3.829   1.862
  847ACN     H1 5249   1.684   3.905   1.928
  847ACN     H2 5250   1.723   3.778   1.810
  847ACN     H3 5251   1.578   3.878   1.788
  847ACN     C2 5252   1.564   3.733   1.940
  847ACN     N1 5253   1.503   3.657   2.001
  848ACN     C1 5254   4.256   4.327   3.916
  848ACN     H1 5255   4.363   4.304   3.917
  848ACN     H2 5256   4.228   4.368   4.013
  848ACN     H3 5257   4.199   4.235   3.898
  848ACN     C2 5258   4.227   4.424   3.812
  848ACN     N1 5259   4.203   4.502   3.730
  849ACN     C1 5260   1.190   0.243   3.673
  849ACN     H1 5261   1.123   0.167   3.714
  849ACN     H2 5262   1.274   0.194   3.623
  849ACN     H3 5263   1.228   0.305   3.755
  849ACN     C2 5264   1.118   0.326   3.577
  849ACN     N1 5265   1.061   0.392   3.502
  850ACN     C1 5266   0.082   4.897   4.249
  850ACN     H1 5267   0.084   4.787   4.244
  850ACN     H2 5268   0.156   4.930   4.323
  850ACN     H3 5269   5.267   4.930   4.280
  850ACN     C2 5270   0.115   4.953   4.118
  850ACN     N1 5271   0.142   4.997   4.016
  851ACN     C1 5272   2.389   4.198   2.259
  851ACN     H1 5273   2.347   4.261   2.180
  851ACN     H2 5274   2.309   4.136   2.301
  851ACN     H3 5275   2.430   4.262   2.338
  851ACN     C2 5276   2.494   4.113   2.204
  851ACN     N1 5277   2.577   4.047   2.161
  852ACN     C1 5278   3.390   3.405   1.837
  852ACN     H1 5279   3.320   3.451   1.908
  852ACN     H2 5280   3.434   3.484   1.775
  852ACN     H3 5281   3.336   3.335   1.773
  852ACN     C2 5282   3.495   3.334   1.909
  852ACN     N1 5283   3.577   3.277   1.967
  853ACN     C1 5284   3.718   3.073   0.255
  853ACN     H1 5285   3.614   3.083   0.288
  853ACN     H2 5286   3.778   3.150   0.303
  853ACN     H3 5287   3.721   3.087   0.146
  853ACN     C2 5288   3.768   2.941   0.290
  853ACN     N1 5289   3.807   2.836   0.318
  854ACN     C1 5290   3.773   3.781   2.056
  854ACN     H1 5291   3.808   3.727   2.144
  854ACN     H2 5292   3.733   3.878   2.090
  854ACN     H3 5293   3.693   3.725   2.007
  854ACN     C2 5294   3.883   3.804   1.964
  854ACN     N1 5295   3.971   3.819   1.891
  855ACN     C1 5296   0.568   2.869   3.277
  855ACN     H1 5297   0.582   2.977   3.286
  855ACN     H2 5298   0.606   2.820   3.367
  855ACN     H3 5299   0.623   2.832   3.190
  855ACN     C2 5300   0.426   2.839   3.261
  855ACN     N1 5301   0.314   2.817   3.250
  856ACN     C1 5302   3.898   0.570   2.411
  856ACN     H1 5303   3.895   0.537   2.307
  856ACN     H2 5304   3.999   0.553   2.451
  856ACN     H3 5305   3.826   0.512   2.469
  856ACN     C2 5306   3.866   0.712   2.419
  856ACN     N1 5307   3.841   0.824   2.425
  857ACN     C1 5308   2.901   4.091   2.347
  857ACN     H1 5309   2.984   4.112   2.279
  857ACN     H2 5310   2.889   3.983   2.357
  857ACN     H3 5311   2.809   4.133   2.304
  857ACN     C2 5312   2.927   4.151   2.477
  857ACN     N1 5313   2.947   4.199   2.580
  858ACN     C1 5314   3.615   0.882   2.137
  858ACN     H1 5315   3.704   0.862   2.077
  858ACN     H2 5316   3.632   0.844   2.239
  858ACN     H3 5317   3.531   0.827   2.093
  858ACN     C2 5318   3.585   1.024   2.140
  858ACN     N1 5319   3.561   1.137   2.143
  859ACN     C1 5320   3.743   0.520   0.031
  859ACN     H1 5321   3.824   0.574   0.082
  859ACN     H2 5322   3.788   0.444   5.143
  859ACN     H3 5323   3.686   0.591   5.147
  859ACN     C2 5324   3.657   0.456   0.130
  859ACN     N1 5325   3.588   0.406   0.207
  860ACN     C1 5326   2.235   3.480   3.929
  860ACN     H1 5327   2.145   3.521   3.882
  860ACN     H2 5328   2.291   3.562   3.975
  860ACN     H3 5329   2.297   3.433   3.852
  860ACN     C2 5330   2.196   3.383   4.030
  860ACN     N1 5331   2.165   3.306   4.110
  861ACN     C1 5332   1.523   0.440   2.193
  861ACN     H1 5333   1.482   0.486   2.103
  861ACN     H2 5334   1.449   0.369   2.232
  861ACN     H3 5335   1.542   0.516   2.269
  861ACN     C2 5336   1.647   0.370   2.162
  861ACN     N1 5337   1.744   0.315   2.136
  862ACN     C1 5338   1.020   3.022   3.755
  862ACN     H1 5339   0.994   2.929   3.806
  862ACN     H2 5340   0.982   3.017   3.652
  862ACN     H3 5341   1.129   3.031   3.752
  862ACN     C2 5342   0.962   3.136   3.825
  862ACN     N1 5343   0.917   3.226   3.881
  863ACN     C1 5344   3.503   1.076   3.594
  863ACN     H1 5345   3.431   1.123   3.662
  863ACN     H2 5346   3.480   0.969   3.586
  863ACN     H3 5347   3.604   1.087   3.635
  863ACN     C2 5348   3.493   1.139   3.464
  863ACN     N1 5349   3.485   1.189   3.360
  864ACN     C1 5350   4.717   0.730   2.838
  864ACN     H1 5351   4.662   0.648   2.789
  864ACN     H2 5352   4.776   0.783   2.763
  864ACN     H3 5353   4.784   0.689   2.914
  864ACN     C2 5354   4.622   0.822   2.899
  864ACN     N1 5355   4.549   0.896   2.949
  865ACN     C1 5356   0.956   2.641   0.951
  865ACN     H1 5357   1.035   2.648   0.875
  865ACN     H2 5358   1.000   2.644   1.051
  865ACN     H3 5359   0.904   2.545   0.936
  865ACN     C2 5360   0.861   2.751   0.933
  865ACN     N1 5361   0.787   2.837   0.919
  866ACN     C1 5362   2.221   1.396   4.092
  866ACN     H1 5363   2.248   1.341   4.002
  866ACN     H2 5364   2.274   1.492   4.094
  866ACN     H3 5365   2.251   1.338   4.180
  866ACN     C2 5366   2.077   1.420   4.094
  866ACN     N1 5367   1.963   1.438   4.096
  867ACN     C1 5368   4.868   4.632   3.313
  867ACN     H1 5369   4.921   4.726   3.330
  867ACN     H2 5370   4.824   4.633   3.212
  867ACN     H3 5371   4.787   4.622   3.386
  867ACN     C2 5372   4.960   4.519   3.325
  867ACN     N1 5373   5.032   4.430   3.335
  868ACN     C1 5374   3.876   4.071   2.572
  868ACN     H1 5375   3.948   4.147   2.539
  868ACN     H2 5376   3.780   4.119   2.592
  868ACN     H3 5377   3.914   4.025   2.664
  868ACN     C2 5378   3.861   3.970   2.468
  868ACN     N1 5379   3.849   3.890   2.386
  869ACN     C1 5380   0.848   2.291   3.936
  869ACN     H1 5381   0.761   2.317   3.997
  869ACN     H2 5382   0.922   2.371   3.942
  869ACN     H3 5383   0.815   2.279   3.832
  869ACN     C2 5384   0.906   2.166   3.985
  869ACN     N1 5385   0.952   2.068   4.024
  870ACN     C1 5386   2.424   0.623   3.175
  870ACN     H1 5387   2.418   0.702   3.251
  870ACN     H2 5388   2.530   0.602   3.155
  870ACN     H3 5389   2.377   0.657   3.082
  870ACN     C2 5390   2.358   0.502   3.223
  870ACN     N1 5391   2.307   0.406   3.261
  871ACN     C1 5392   4.740   3.447   1.129
  871ACN     H1 5393   4.675   3.506   1.194
  871ACN     H2 5394   4.765   3.353   1.180
  871ACN     H3 5395   4.832   3.502   1.109
  871ACN     C2 5396   4.671   3.418   1.004
  871ACN     N1 5397   4.617   3.396   0.904
  872ACN     C1 5398   4.761   3.932   4.041
  872ACN     H1 5399   4.702   3.931   4.134
  872ACN     H2 5400   4.841   4.006   4.051
  872ACN     H3 5401   4.695   3.961   3.958
  872ACN     C2 5402   4.818   3.800   4.017
  872ACN     N1 5403   4.863   3.696   3.998
  873ACN     C1 5404   2.066   1.070   3.579
  873ACN     H1 5405   2.018   0.991   3.637
  873ACN     H2 5406   1.991   1.119   3.516
  873ACN     H3 5407   2.143   1.027   3.516
  873ACN     C2 5408   2.125   1.168   3.670
  873ACN     N1 5409   2.174   1.244   3.741
  874ACN     C1 5410   1.965   3.261   1.948
  874ACN     H1 5411   1.934   3.214   2.042
  874ACN     H2 5412   1.991   3.365   1.969
  874ACN     H3 5413   1.880   3.258   1.878
  874ACN     C2 5414   2.079   3.191   1.891
  874ACN     N1 5415   2.171   3.136   1.848
  875ACN     C1 5416   3.793   0.349   0.470
  875ACN     H1 5417   3.746   0.271   0.409
  875ACN     H2 5418   3.824   0.432   0.405
  875ACN     H3 5419   3.881   0.307   0.520
  875ACN     C2 5420   3.697   0.397   0.568
  875ACN     N1 5421   3.621   0.437   0.646
  876ACN     C1 5422   2.978   4.160   2.948
  876ACN     H1 5423   3.056   4.224   2.908
  876ACN     H2 5424   2.880   4.205   2.927
  876ACN     H3 5425   2.989   4.151   3.057
  876ACN     C2 5426   2.984   4.027   2.887
  876ACN     N1 5427   2.990   3.923   2.839
  877ACN     C1 5428   1.434   1.566   0.990
  877ACN     H1 5429   1.369   1.563   0.901
  877ACN     H2 5430   1.383   1.513   1.072
  877ACN     H3 5431   1.449   1.670   1.019
  877ACN     C2 5432   1.562   1.503   0.961
  877ACN     N1 5433   1.663   1.452   0.938
  878ACN     C1 5434   3.853   2.265   1.230
  878ACN     H1 5435   3.809   2.362   1.206
  878ACN     H2 5436   3.962   2.273   1.223
  878ACN     H3 5437   3.818   2.190   1.158
  878ACN     C2 5438   3.816   2.225   1.365
  878ACN     N1 5439   3.785   2.194   1.472
  879ACN     C1 5440   4.127   1.482   2.791
  879ACN     H1 5441   4.159   1.567   2.729
  879ACN     H2 5442   4.198   1.468   2.872
  879ACN     H3 5443   4.126   1.391   2.729
  879ACN     C2 5444   3.994   1.507   2.844
  879ACN     N1 5445   3.888   1.528   2.885
  880ACN     C1 5446   0.828   4.195   3.687
  880ACN     H1 5447   0.719   4.184   3.691
  880ACN     H2 5448   0.852   4.275   3.616
  880ACN     H3 5449   0.872   4.102   3.652
  880ACN     C2 5450   0.879   4.228   3.819
  880ACN     N1 5451   0.921   4.253   3.923
  881ACN     C1 5452   4.535   2.250   2.618
  881ACN     H1 5453   4.554   2.237   2.511
  881ACN     H2 5454   4.539   2.356   2.642
  881ACN     H3 5455   4.613   2.198   2.675
  881ACN     C2 5456   4.404   2.195   2.653
  881ACN     N1 5457   4.301   2.152   2.680
  882ACN     C1 5458   0.545   4.314   1.713
  882ACN     H1 5459   0.507   4.415   1.692
  882ACN     H2 5460   0.549   4.257   1.620
  882ACN     H3 5461   0.476   4.264   1.782
  882ACN     C2 5462   0.678   4.322   1.772
  882ACN     N1 5463   0.783   4.329   1.818
  883ACN     C1 5464   4.217   4.064   2.099
  883ACN     H1 5465   4.259   4.142   2.035
  883ACN     H2 5466   4.296   3.990   2.119
  883ACN     H3 5467   4.135   4.015   2.047
  883ACN     C2 5468   4.170   4.122   2.224
  883ACN     N1 5469   4.133   4.168   2.323
  884ACN     C1 5470   0.117   1.738   1.315
  884ACN     H1 5471   0.103   1.840   1.277
  884ACN     H2 5472   0.040   1.716   1.390
  884ACN     H3 5473   0.216   1.730   1.362
  884ACN     C2 5474   0.107   1.643   1.205
  884ACN     N1 5475   0.099   1.567   1.118
  885ACN     C1 5476   4.531   2.383   3.399
  885ACN     H1 5477   4.490   2.343   3.306
  885ACN     H2 5478   4.460   2.456   3.440
  885ACN     H3 5479   4.626   2.433   3.380
  885ACN     C2 5480   4.550   2.275   3.495
  885ACN     N1 5481   4.566   2.190   3.570
  886ACN     C1 5482   3.777   3.216   1.619
  886ACN     H1 5483   3.839   3.300   1.650
  886ACN     H2 5484   3.673   3.251   1.610
  886ACN     H3 5485   3.782   3.139   1.696
  886ACN     C2 5486   3.823   3.164   1.491
  886ACN     N1 5487   3.860   3.123   1.390
  887ACN     C1 5488   0.881   2.016   3.278
  887ACN     H1 5489   0.945   2.100   3.309
  887ACN     H2 5490   0.806   1.997   3.355
  887ACN     H3 5491   0.945   1.927   3.266
  887ACN     C2 5492   0.817   2.048   3.151
  887ACN     N1 5493   0.766   2.073   3.050
  888ACN     C1 5494   1.799   2.637   2.714
  888ACN     H1 5495   1.736   2.708   2.769
  888ACN     H2 5496   1.798   2.664   2.608
  888ACN     H3 5497   1.760   2.536   2.727
  888ACN     C2 5498   1.936   2.643   2.765
  888ACN     N1 5499   2.044   2.649   2.803
  889ACN     C1 5500   0.981   1.023   0.659
  889ACN     H1 5501   1.048   0.996   0.741
  889ACN     H2 5502   0.972   1.132   0.654
  889ACN     H3 5503   0.882   0.981   0.677
  889ACN     C2 5504   1.034   0.973   0.533
  889ACN     N1 5505   1.076   0.934   0.433
  890ACN     C1 5506   2.516   2.110   0.277
  890ACN     H1 5507   2.575   2.021   0.301
  890ACN     H2 5508   2.583   2.197   0.269
  890ACN     H3 5509   2.442   2.128   0.355
  890ACN     C2 5510   2.448   2.090   0.149
  890ACN     N1 5511   2.393   2.074   0.049
  891ACN     C1 5512   0.591   3.763   1.604
  891ACN     H1 5513   0.580   3.771   1.495
  891ACN     H2 5514   0.697   3.761   1.631
  891ACN     H3 5515   0.544   3.670   1.636
  891ACN     C2 5516   0.525   3.877   1.668
  891ACN     N1 5517   0.473   3.966   1.718
  892ACN     C1 5518   1.068   0.758   2.911
  892ACN     H1 5519   1.174   0.752   2.885
  892ACN     H2 5520   1.021   0.660   2.897
  892ACN     H3 5521   1.018   0.830   2.845
  892ACN     C2 5522   1.053   0.799   3.051
  892ACN     N1 5523   1.042   0.831   3.161
  893ACN     C1 5524   4.018   3.866   0.969
  893ACN     H1 5525   4.009   3.956   0.907
  893ACN     H2 5526   3.921   3.846   1.016
  893ACN     H3 5527   4.093   3.883   1.047
  893ACN     C2 5528   4.056   3.752   0.887
  893ACN     N1 5529   4.087   3.662   0.823
  894ACN     C1 5530   1.284   1.658   3.547
  894ACN     H1 5531   1.340   1.659   3.641
  894ACN     H2 5532   1.307   1.566   3.491
  894ACN     H3 5533   1.312   1.745   3.487
  894ACN     C2 5534   1.141   1.663   3.574
  894ACN     N1 5535   1.028   1.667   3.595
  895ACN     C1 5536   3.475   3.143   3.274
  895ACN     H1 5537   3.481   3.175   3.169
  895ACN     H2 5538   3.431   3.224   3.333
  895ACN     H3 5539   3.576   3.124   3.310
  895ACN     C2 5540   3.394   3.023   3.286
  895ACN     N1 5541   3.331   2.927   3.296
  896ACN     C1 5542   2.900   0.616   0.443
  896ACN     H1 5543   2.862   0.539   0.374
  896ACN     H2 5544   2.919   0.707   0.386
  896ACN     H3 5545   2.993   0.580   0.487
  896ACN     C2 5546   2.801   0.641   0.547
  896ACN     N1 5547   2.722   0.660   0.629
  897ACN     C1 5548   0.072   4.642   1.058
  897ACN     H1 5549   0.038   4.660   1.161
  897ACN     H2 5550   0.019   4.710   0.990
  897ACN     H3 5551   0.049   4.539   1.031
  897ACN     C2 5552   0.216   4.664   1.050
  897ACN     N1 5553   0.330   4.682   1.043
  898ACN     C1 5554   0.512   0.592   4.053
  898ACN     H1 5555   0.478   0.696   4.058
  898ACN     H2 5556   0.431   0.526   4.084
  898ACN     H3 5557   0.596   0.578   4.122
  898ACN     C2 5558   0.554   0.559   3.917
  898ACN     N1 5559   0.586   0.532   3.810
  899ACN     C1 5560   3.217   2.225   1.776
  899ACN     H1 5561   3.320   2.228   1.812
  899ACN     H2 5562   3.194   2.123   1.745
  899ACN     H3 5563   3.209   2.291   1.690
  899ACN     C2 5564   3.125   2.267   1.881
  899ACN     N1 5565   3.053   2.300   1.965
  900ACN     C1 5566   1.988   3.980   4.117
  900ACN     H1 5567   1.890   3.957   4.074
  900ACN     H2 5568   1.978   3.988   4.226
  900ACN     H3 5569   2.022   4.077   4.079
  900ACN     C2 5570   2.085   3.877   4.083
  900ACN     N1 5571   2.159   3.794   4.056
  901ACN     C1 5572   4.875   2.060   1.616
  901ACN     H1 5573   4.815   2.142   1.657
  901ACN     H2 5574   4.973   2.100   1.586
  901ACN     H3 5575   4.824   2.020   1.528
  901ACN     C2 5576   4.892   1.955   1.716
  901ACN     N1 5577   4.906   1.873   1.795
  902ACN     C1 5578   3.453   2.192   0.366
  902ACN     H1 5579   3.410   2.227   0.272
  902ACN     H2 5580   3.431   2.263   0.445
  902ACN     H3 5581   3.562   2.186   0.354
  902ACN     C2 5582   3.400   2.061   0.401
  902ACN     N1 5583   3.356   1.957   0.428
  903ACN     C1 5584   3.196   1.417   3.249
  903ACN     H1 5585   3.126   1.466   3.317
  903ACN     H2 5586   3.279   1.376   3.308
  903ACN     H3 5587   3.235   1.491   3.179
  903ACN     C2 5588   3.129   1.311   3.176
  903ACN     N1 5589   3.076   1.226   3.117
  904ACN     C1 5590   2.789   2.046   3.317
  904ACN     H1 5591   2.861   2.030   3.237
  904ACN     H2 5592   2.751   2.148   3.312
  904ACN     H3 5593   2.838   2.030   3.413
  904ACN     C2 5594   2.678   1.952   3.302
  904ACN     N1 5595   2.591   1.878   3.289
  905ACN     C1 5596   0.178   2.496   3.329
  905ACN     H1 5597   0.132   2.432   3.405
  905ACN     H2 5598   0.272   2.451   3.297
  905ACN     H3 5599   0.199   2.594   3.372
  905ACN     C2 5600   0.088   2.510   3.215
  905ACN     N1 5601   0.017   2.521   3.125
  906ACN     C1 5602   2.079   2.180   0.373
  906ACN     H1 5603   2.057   2.091   0.315
  906ACN     H2 5604   1.998   2.253   0.360
  906ACN     H3 5605   2.173   2.224   0.338
  906ACN     C2 5606   2.092   2.145   0.514
  906ACN     N1 5607   2.102   2.118   0.626
  907ACN     C1 5608   3.707   4.605   4.320
  907ACN     H1 5609   3.704   4.632   4.426
  907ACN     H2 5610   3.644   4.517   4.303
  907ACN     H3 5611   3.810   4.580   4.294
  907ACN     C2 5612   3.660   4.717   4.240
  907ACN     N1 5613   3.622   4.805   4.176
  908ACN     C1 5614   4.140   3.684   2.376
  908ACN     H1 5615   4.243   3.695   2.342
  908ACN     H2 5616   4.079   3.644   2.294
  908ACN     H3 5617   4.101   3.783   2.405
  908ACN     C2 5618   4.135   3.594   2.490
  908ACN     N1 5619   4.131   3.522   2.580
  909ACN     C1 5620   2.103   0.831   3.241
  909ACN     H1 5621   2.171   0.917   3.242
  909ACN     H2 5622   2.069   0.812   3.344
  909ACN     H3 5623   2.155   0.743   3.203
  909ACN     C2 5624   1.988   0.860   3.156
  909ACN     N1 5625   1.897   0.882   3.088
  910ACN     C1 5626   2.768   1.338   0.988
  910ACN     H1 5627   2.773   1.441   1.024
  910ACN     H2 5628   2.855   1.283   1.025
  910ACN     H3 5629   2.771   1.339   0.878
  910ACN     C2 5630   2.645   1.275   1.034
  910ACN     N1 5631   2.548   1.226   1.071
  911ACN     C1 5632   0.534   3.537   2.581
  911ACN     H1 5633   0.519   3.520   2.473
  911ACN     H2 5634   0.615   3.472   2.618
  911ACN     H3 5635   0.442   3.510   2.633
  911ACN     C2 5636   0.567   3.676   2.606
  911ACN     N1 5637   0.593   3.787   2.626
  912ACN     C1 5638   0.311   3.502   3.456
  912ACN     H1 5639   0.378   3.424   3.494
  912ACN     H2 5640   0.352   3.600   3.482
  912ACN     H3 5641   0.213   3.491   3.502
  912ACN     C2 5642   0.299   3.490   3.311
  912ACN     N1 5643   0.291   3.481   3.197
  913ACN     C1 5644   4.381   4.731   1.728
  913ACN     H1 5645   4.312   4.658   1.772
  913ACN     H2 5646   4.349   4.753   1.626
  913ACN     H3 5647   4.481   4.688   1.725
  913ACN     C2 5648   4.380   4.853   1.808
  913ACN     N1 5649   4.380   4.951   1.869
  914ACN     C1 5650   0.584   1.393   2.077
  914ACN     H1 5651   0.663   1.366   2.005
  914ACN     H2 5652   0.628   1.397   2.177
  914ACN     H3 5653   0.506   1.316   2.077
  914ACN     C2 5654   0.527   1.522   2.042
  914ACN     N1 5655   0.481   1.624   2.014
  915ACN     C1 5656   3.556   4.799   0.720
  915ACN     H1 5657   3.581   4.719   0.650
  915ACN     H2 5658   3.463   4.773   0.773
  915ACN     H3 5659   3.542   4.892   0.664
  915ACN     C2 5660   3.664   4.815   0.816
  915ACN     N1 5661   3.750   4.828   0.891
  916ACN     C1 5662   4.175   1.124   0.279
  916ACN     H1 5663   4.241   1.037   0.289
  916ACN     H2 5664   4.147   1.159   0.380
  916ACN     H3 5665   4.084   1.095   0.226
  916ACN     C2 5666   4.242   1.231   0.207
  916ACN     N1 5667   4.295   1.315   0.149
  917ACN     C1 5668   2.821   2.612   3.751
  917ACN     H1 5669   2.922   2.591   3.712
  917ACN     H2 5670   2.815   2.574   3.854
  917ACN     H3 5671   2.747   2.560   3.690
  917ACN     C2 5672   2.795   2.755   3.750
  917ACN     N1 5673   2.774   2.868   3.748
  918ACN     C1 5674   2.602   4.232   2.729
  918ACN     H1 5675   2.547   4.250   2.821
  918ACN     H2 5676   2.573   4.135   2.688
  918ACN     H3 5677   2.710   4.231   2.751
  918ACN     C2 5678   2.574   4.338   2.632
  918ACN     N1 5679   2.551   4.421   2.556
  919ACN     C1 5680   0.656   3.926   4.345
  919ACN     H1 5681   0.761   3.928   4.314
  919ACN     H2 5682   0.646   3.975   4.442
  919ACN     H3 5683   0.623   3.822   4.352
  919ACN     C2 5684   0.575   3.996   4.246
  919ACN     N1 5685   0.512   4.051   4.167
  920ACN     C1 5686   0.719   0.772   1.515
  920ACN     H1 5687   0.731   0.684   1.451
  920ACN     H2 5688   0.639   0.754   1.587
  920ACN     H3 5689   0.691   0.857   1.452
  920ACN     C2 5690   0.844   0.800   1.585
  920ACN     N1 5691   0.942   0.822   1.640
  921ACN     C1 5692   0.289   1.136   4.438
  921ACN     H1 5693   0.184   1.151   4.464
  921ACN     H2 5694   0.308   1.030   4.422
  921ACN     H3 5695   0.352   1.171   4.521
  921ACN     C2 5696   0.321   1.211   4.317
  921ACN     N1 5697   0.346   1.270   4.222
  922ACN     C1 5698   1.897   3.260   0.593
  922ACN     H1 5699   1.871   3.163   0.551
  922ACN     H2 5700   1.812   3.327   0.583
  922ACN     H3 5701   1.983   3.301   0.538
  922ACN     C2 5702   1.931   3.244   0.734
  922ACN     N1 5703   1.958   3.231   0.846
  923ACN     C1 5704   4.932   0.342   1.019
  923ACN     H1 5705   4.988   0.435   1.036
  923ACN     H2 5706   4.983   0.260   1.071
  923ACN     H3 5707   4.930   0.320   0.912
  923ACN     C2 5708   4.796   0.355   1.069
  923ACN     N1 5709   4.689   0.366   1.109
  924ACN     C1 5710   4.433   0.104   0.459
  924ACN     H1 5711   4.377   0.013   0.437
  924ACN     H2 5712   4.467   0.149   0.364
  924ACN     H3 5713   4.522   0.077   0.518
  924ACN     C2 5714   4.351   0.199   0.532
  924ACN     N1 5715   4.285   0.274   0.590
  925ACN     C1 5716   4.428   0.213   0.911
  925ACN     H1 5717   4.409   0.215   1.019
  925ACN     H2 5718   4.525   0.259   0.890
  925ACN     H3 5719   4.349   0.270   0.861
  925ACN     C2 5720   4.427   0.075   0.862
  925ACN     N1 5721   4.428   5.258   0.824
  926ACN     C1 5722   0.358   4.155   0.508
  926ACN     H1 5723   0.427   4.107   0.578
  926ACN     H2 5724   0.257   4.114   0.523
  926ACN     H3 5725   0.389   4.136   0.405
  926ACN     C2 5726   0.355   4.299   0.533
  926ACN     N1 5727   0.353   4.412   0.552
  927ACN     C1 5728   5.213   0.681   2.214
  927ACN     H1 5729   5.169   0.623   2.295
  927ACN     H2 5730   5.216   0.787   2.243
  927ACN     H3 5731   5.151   0.670   2.124
  927ACN     C2 5732   0.065   0.634   2.187
  927ACN     N1 5733   0.171   0.596   2.165
  928ACN     C1 5734   0.108   2.358   2.792
  928ACN     H1 5735   0.135   2.253   2.781
  928ACN     H2 5736   0.186   2.419   2.744
  928ACN     H3 5737   0.104   2.383   2.898
  928ACN     C2 5738   5.263   2.385   2.729
  928ACN     N1 5739   5.161   2.405   2.679
  929ACN     C1 5740   3.868   3.065   2.897
  929ACN     H1 5741   3.975   3.041   2.904
  929ACN     H2 5742   3.824   3.007   2.815
  929ACN     H3 5743   3.857   3.172   2.876
  929ACN     C2 5744   3.802   3.032   3.023
  929ACN     N1 5745   3.750   3.005   3.122
  930ACN     C1 5746   2.776   3.555   1.875
  930ACN     H1 5747   2.864   3.599   1.924
  930ACN     H2 5748   2.770   3.594   1.773
  930ACN     H3 5749   2.686   3.586   1.930
  930ACN     C2 5750   2.787   3.410   1.874
  930ACN     N1 5751   2.795   3.295   1.874
  931ACN     C1 5752   3.000   0.665   3.560
  931ACN     H1 5753   2.945   0.577   3.524
  931ACN     H2 5754   2.948   0.755   3.527
  931ACN     H3 5755   3.100   0.664   3.515
  931ACN     C2 5756   3.009   0.662   3.705
  931ACN     N1 5757   3.017   0.660   3.820
  932ACN     C1 5758   3.988   0.629   1.831
  932ACN     H1 5759   4.072   0.695   1.806
  932ACN     H2 5760   3.981   0.551   1.754
  932ACN     H3 5761   3.895   0.688   1.830
  932ACN     C2 5762   4.009   0.569   1.962
  932ACN     N1 5763   4.025   0.523   2.066
  933ACN     C1 5764   3.452   1.362   2.380
  933ACN     H1 5765   3.377   1.286   2.403
  933ACN     H2 5766   3.452   1.381   2.273
  933ACN     H3 5767   3.551   1.325   2.409
  933ACN     C2 5768   3.421   1.484   2.454
  933ACN     N1 5769   3.397   1.581   2.512
  934ACN     C1 5770   1.881   1.851   2.531
  934ACN     H1 5771   1.874   1.752   2.484
  934ACN     H2 5772   1.917   1.839   2.633
  934ACN     H3 5773   1.780   1.894   2.533
  934ACN     C2 5774   1.970   1.936   2.454
  934ACN     N1 5775   2.041   2.004   2.393
  935ACN     C1 5776   2.405   0.529   2.545
  935ACN     H1 5777   2.511   0.544   2.570
  935ACN     H2 5778   2.370   0.436   2.590
  935ACN     H3 5779   2.395   0.522   2.436
  935ACN     C2 5780   2.327   0.642   2.593
  935ACN     N1 5781   2.265   0.731   2.632
  936ACN     C1 5782   4.132   0.844   2.164
  936ACN     H1 5783   4.093   0.753   2.211
  936ACN     H2 5784   4.218   0.817   2.102
  936ACN     H3 5785   4.165   0.912   2.243
  936ACN     C2 5786   4.030   0.906   2.082
  936ACN     N1 5787   3.949   0.956   2.017
  937ACN     C1 5788   2.054   4.842   3.751
  937ACN     H1 5789   2.034   4.738   3.778
  937ACN     H2 5790   2.003   4.907   3.822
  937ACN     H3 5791   2.014   4.860   3.650
  937ACN     C2 5792   2.197   4.867   3.753
  937ACN     N1 5793   2.311   4.888   3.754
  938ACN     C1 5794   2.455   3.947   3.143
  938ACN     H1 5795   2.401   3.888   3.068
  938ACN     H2 5796   2.479   3.882   3.228
  938ACN     H3 5797   2.390   4.029   3.177
  938ACN     C2 5798   2.577   4.001   3.085
  938ACN     N1 5799   2.674   4.044   3.040
  939ACN     C1 5800   2.527   2.421   1.013
  939ACN     H1 5801   2.438   2.446   0.955
  939ACN     H2 5802   2.529   2.486   1.102
  939ACN     H3 5803   2.616   2.440   0.952
  939ACN     C2 5804   2.520   2.282   1.055
  939ACN     N1 5805   2.515   2.171   1.087
  940ACN     C1 5806   0.432   2.697   1.148
  940ACN     H1 5807   0.412   2.794   1.194
  940ACN     H2 5808   0.489   2.713   1.056
  940ACN     H3 5809   0.336   2.650   1.123
  940ACN     C2 5810   0.507   2.613   1.241
  940ACN     N1 5811   0.566   2.547   1.314
  941ACN     C1 5812   4.241   3.141   1.844
  941ACN     H1 5813   4.265   3.087   1.752
  941ACN     H2 5814   4.234   3.070   1.927
  941ACN     H3 5815   4.144   3.191   1.832
  941ACN     C2 5816   4.344   3.241   1.871
  941ACN     N1 5817   4.426   3.319   1.892
  942ACN     C1 5818   0.514   4.873   3.298
  942ACN     H1 5819   0.592   4.806   3.259
  942ACN     H2 5820   0.493   4.950   3.223
  942ACN     H3 5821   0.550   4.920   3.389
  942ACN     C2 5822   0.393   4.796   3.325
  942ACN     N1 5823   0.296   4.737   3.348
  943ACN     C1 5824   0.760   0.091   2.235
  943ACN     H1 5825   0.778   0.044   2.137
  943ACN     H2 5826   0.661   0.060   2.271
  943ACN     H3 5827   0.760   0.200   2.223
  943ACN     C2 5828   0.863   0.051   2.330
  943ACN     N1 5829   0.944   0.019   2.405
  944ACN     C1 5830   4.416   0.495   1.321
  944ACN     H1 5831   4.367   0.469   1.416
  944ACN     H2 5832   4.508   0.438   1.312
  944ACN     H3 5833   4.439   0.602   1.320
  944ACN     C2 5834   4.327   0.464   1.209
  944ACN     N1 5835   4.258   0.439   1.121
  945ACN     C1 5836   1.960   0.734   2.394
  945ACN     H1 5837   2.037   0.699   2.464
  945ACN     H2 5838   1.990   0.705   2.293
  945ACN     H3 5839   1.954   0.843   2.401
  945ACN     C2 5840   1.832   0.674   2.427
  945ACN     N1 5841   1.730   0.627   2.452
  946ACN     C1 5842   2.273   0.222   3.582
  946ACN     H1 5843   2.245   0.258   3.482
  946ACN     H2 5844   2.316   0.122   3.573
  946ACN     H3 5845   2.183   0.216   3.644
  946ACN     C2 5846   2.370   0.313   3.642
  946ACN     N1 5847   2.446   0.385   3.689
  947ACN     C1 5848   4.443   1.289   1.710
  947ACN     H1 5849   4.344   1.265   1.750
  947ACN     H2 5850   4.504   1.332   1.789
  947ACN     H3 5851   4.432   1.362   1.629
  947ACN     C2 5852   4.507   1.168   1.659
  947ACN     N1 5853   4.558   1.073   1.619
  948ACN     C1 5854   2.248   0.864   2.180
  948ACN     H1 5855   2.189   0.818   2.101
  948ACN     H2 5856   2.187   0.875   2.270
  948ACN     H3 5857   2.280   0.964   2.148
  948ACN     C2 5858   2.365   0.783   2.211
  948ACN     N1 5859   2.458   0.719   2.233
  949ACN     C1 5860   1.557   0.441   0.468
  949ACN     H1 5861   1.452   0.468   0.483
  949ACN     H2 5862   1.567   0.390   0.372
  949ACN     H3 5863   1.588   0.373   0.548
  949ACN     C2 5864   1.640   0.561   0.470
  949ACN     N1 5865   1.705   0.656   0.471
  950ACN     C1 5866   4.080   3.731   0.486
  950ACN     H1 5867   4.131   3.762   0.395
  950ACN     H2 5868   4.052   3.819   0.545
  950ACN     H3 5869   4.148   3.669   0.545
  950ACN     C2 5870   3.961   3.654   0.453
  950ACN     N1 5871   3.865   3.595   0.428
  951ACN     C1 5872   0.256   3.883   3.979
  951ACN     H1 5873   0.212   3.783   3.983
  951ACN     H2 5874   0.259   3.917   3.874
  951ACN     H3 5875   0.359   3.878   4.017
  951ACN     C2 5876   0.178   3.976   4.059
  951ACN     N1 5877   0.116   4.049   4.123
  952ACN     C1 5878   4.161   3.357   1.381
  952ACN     H1 5879   4.072   3.325   1.327
  952ACN     H2 5880   4.199   3.450   1.337
  952ACN     H3 5881   4.238   3.280   1.370
  952ACN     C2 5882   4.132   3.378   1.522
  952ACN     N1 5883   4.107   3.395   1.633
  953ACN     C1 5884   2.182   0.019   0.255
  953ACN     H1 5885   2.137   5.217   0.223
  953ACN     H2 5886   2.287   0.001   0.283
  953ACN     H3 5887   2.128   0.058   0.342
  953ACN     C2 5888   2.177   0.117   0.147
  953ACN     N1 5889   2.173   0.194   0.062
  954ACN     C1 5890   3.609   1.053   2.604
  954ACN     H1 5891   3.657   1.009   2.516
  954ACN     H2 5892   3.650   1.154   2.620
  954ACN     H3 5893   3.633   0.992   2.691
  954ACN     C2 5894   3.465   1.059   2.585
  954ACN     N1 5895   3.351   1.066   2.568
  955ACN     C1 5896   0.199   2.935   0.639
  955ACN     H1 5897   0.175   3.041   0.652
  955ACN     H2 5898   0.281   2.928   0.567
  955ACN     H3 5899   0.111   2.883   0.599
  955ACN     C2 5900   0.240   2.878   0.766
  955ACN     N1 5901   0.274   2.832   0.867
  956ACN     C1 5902   2.954   3.893   0.627
  956ACN     H1 5903   2.991   3.964   0.702
  956ACN     H2 5904   3.025   3.887   0.544
  956ACN     H3 5905   2.857   3.928   0.590
  956ACN     C2 5906   2.938   3.761   0.688
  956ACN     N1 5907   2.926   3.657   0.736
  957ACN     C1 5908   0.957   1.886   2.834
  957ACN     H1 5909   1.013   1.867   2.742
  957ACN     H2 5910   0.878   1.960   2.815
  957ACN     H3 5911   1.025   1.927   2.909
  957ACN     C2 5912   0.898   1.763   2.884
  957ACN     N1 5913   0.850   1.665   2.923
  958ACN     C1 5914   3.826   3.773   3.242
  958ACN     H1 5915   3.815   3.874   3.201
  958ACN     H2 5916   3.728   3.724   3.244
  958ACN     H3 5917   3.865   3.780   3.344
  958ACN     C2 5918   3.918   3.697   3.159
  958ACN     N1 5919   3.991   3.636   3.093
  959ACN     C1 5920   0.144   1.166   1.714
  959ACN     H1 5921   0.120   1.062   1.739
  959ACN     H2 5922   0.051   1.224   1.704
  959ACN     H3 5923   0.196   1.168   1.617
  959ACN     C2 5924   0.229   1.225   1.816
  959ACN     N1 5925   0.297   1.271   1.897
  960ACN     C1 5926   3.852   3.440   0.737
  960ACN     H1 5927   3.835   3.542   0.702
  960ACN     H2 5928   3.815   3.432   0.839
  960ACN     H3 5929   3.960   3.419   0.736
  960ACN     C2 5930   3.782   3.345   0.651
  960ACN     N1 5931   3.727   3.269   0.584
  961ACN     C1 5932   2.304   1.768   3.466
  961ACN     H1 5933   2.246   1.818   3.388
  961ACN     H2 5934   2.386   1.713   3.420
  961ACN     H3 5935   2.239   1.698   3.520
  961ACN     C2 5936   2.358   1.867   3.559
  961ACN     N1 5937   2.401   1.947   3.631
  962ACN     C1 5938   1.714   3.405   2.775
  962ACN     H1 5939   1.773   3.490   2.741
  962ACN     H2 5940   1.737   3.318   2.711
  962ACN     H3 5941   1.607   3.430   2.765
  962ACN     C2 5942   1.744   3.375   2.914
  962ACN     N1 5943   1.770   3.350   3.023
  963ACN     C1 5944   2.898   3.970   4.296
  963ACN     H1 5945   2.864   4.044   4.223
  963ACN     H2 5946   2.886   4.012   4.396
  963ACN     H3 5947   3.004   3.949   4.279
  963ACN     C2 5948   2.820   3.847   4.284
  963ACN     N1 5949   2.758   3.751   4.274
  964ACN     C1 5950   1.675   1.775   0.367
  964ACN     H1 5951   1.713   1.770   0.265
  964ACN     H2 5952   1.698   1.682   0.419
  964ACN     H3 5953   1.567   1.788   0.364
  964ACN     C2 5954   1.735   1.888   0.438
  964ACN     N1 5955   1.782   1.976   0.494
  965ACN     C1 5956   2.977   2.740   4.660
  965ACN     H1 5957   3.055   2.815   4.642
  965ACN     H2 5958   2.879   2.788   4.650
  965ACN     H3 5959   2.987   2.702   4.762
  965ACN     C2 5960   2.988   2.631   4.565
  965ACN     N1 5961   2.997   2.544   4.489
  966ACN     C1 5962   2.303   4.424   1.714
  966ACN     H1 5963   2.333   4.408   1.610
  966ACN     H2 5964   2.314   4.530   1.739
  966ACN     H3 5965   2.368   4.366   1.779
  966ACN     C2 5966   2.164   4.384   1.733
  966ACN     N1 5967   2.055   4.350   1.748
  967ACN     C1 5968   4.313   2.145   1.304
  967ACN     H1 5969   4.238   2.076   1.344
  967ACN     H2 5970   4.407   2.090   1.290
  967ACN     H3 5971   4.329   2.226   1.376
  967ACN     C2 5972   4.268   2.200   1.177
  967ACN     N1 5973   4.232   2.243   1.076
  968ACN     C1 5974   4.161   0.540   3.309
  968ACN     H1 5975   4.055   0.559   3.326
  968ACN     H2 5976   4.189   0.576   3.210
  968ACN     H3 5977   4.179   0.432   3.314
  968ACN     C2 5978   4.241   0.607   3.411
  968ACN     N1 5979   4.305   0.660   3.490
  969ACN     C1 5980   0.203   2.434   1.955
  969ACN     H1 5981   0.174   2.510   1.881
  969ACN     H2 5982   0.280   2.370   1.911
  969ACN     H3 5983   0.116   2.372   1.980
  969ACN     C2 5984   0.255   2.498   2.075
  969ACN     N1 5985   0.296   2.549   2.170
  970ACN     C1 5986   0.674   4.346   4.126
  970ACN     H1 5987   0.656   4.260   4.061
  970ACN     H2 5988   0.736   4.418   4.072
  970ACN     H3 5989   0.728   4.312   4.215
  970ACN     C2 5990   0.548   4.407   4.165
  970ACN     N1 5991   0.448   4.456   4.195
  971ACN     C1 5992   0.931   1.332   3.609
  971ACN     H1 5993   0.842   1.324   3.545
  971ACN     H2 5994   0.903   1.384   3.701
  971ACN     H3 5995   1.008   1.389   3.557
  971ACN     C2 5996   0.980   1.198   3.641
  971ACN     N1 5997   1.019   1.093   3.666
  972ACN     C1 5998   0.527   0.922   0.977
  972ACN     H1 5999   0.553   0.861   0.890
  972ACN     H2 6000   0.421   0.951   0.971
  972ACN     H3 6001   0.587   1.014   0.976
  972ACN     C2 6002   0.552   0.848   1.099
  972ACN     N1 6003   0.571   0.789   1.196
  973ACN     C1 6004   4.830   2.650   2.676
  973ACN     H1 6005   4.929   2.603   2.671
  973ACN     H2 6006   4.819   2.700   2.773
  973ACN     H3 6007   4.753   2.572   2.668
  973ACN     C2 6008   4.814   2.746   2.568
  973ACN     N1 6009   4.801   2.822   2.483
  974ACN     C1 6010   1.216   2.666   1.749
  974ACN     H1 6011   1.153   2.689   1.836
  974ACN     H2 6012   1.296   2.741   1.743
  974ACN     H3 6013   1.156   2.671   1.658
  974ACN     C2 6014   1.274   2.533   1.765
  974ACN     N1 6015   1.320   2.428   1.776
  975ACN     C1 6016   2.524   2.967   0.625
  975ACN     H1 6017   2.415   2.951   0.630
  975ACN     H2 6018   2.573   2.875   0.591
  975ACN     H3 6019   2.561   2.991   0.725
  975ACN     C2 6020   2.553   3.077   0.534
  975ACN     N1 6021   2.576   3.164   0.463
  976ACN     C1 6022   2.231   1.974   1.200
  976ACN     H1 6023   2.196   2.014   1.104
  976ACN     H2 6024   2.338   1.955   1.193
  976ACN     H3 6025   2.178   1.879   1.218
  976ACN     C2 6026   2.203   2.069   1.307
  976ACN     N1 6027   2.182   2.141   1.394
  977ACN     C1 6028   1.627   1.681   4.096
  977ACN     H1 6029   1.713   1.623   4.131
  977ACN     H2 6030   1.589   1.637   4.003
  977ACN     H3 6031   1.659   1.784   4.078
  977ACN     C2 6032   1.522   1.680   4.197
  977ACN     N1 6033   1.439   1.680   4.277
  978ACN     C1 6034   0.670   2.081   1.732
  978ACN     H1 6035   0.593   2.072   1.655
  978ACN     H2 6036   0.700   1.981   1.765
  978ACN     H3 6037   0.629   2.135   1.818
  978ACN     C2 6038   0.785   2.153   1.679
  978ACN     N1 6039   0.876   2.210   1.637
  979ACN     C1 6040   2.736   0.994   3.274
  979ACN     H1 6041   2.789   1.050   3.352
  979ACN     H2 6042   2.795   0.999   3.181
  979ACN     H3 6043   2.638   1.040   3.256
  979ACN     C2 6044   2.720   0.855   3.314
  979ACN     N1 6045   2.707   0.745   3.345
  980ACN     C1 6046   2.439   4.774   2.616
  980ACN     H1 6047   2.503   4.853   2.657
  980ACN     H2 6048   2.334   4.800   2.634
  980ACN     H3 6049   2.462   4.679   2.665
  980ACN     C2 6050   2.462   4.761   2.472
  980ACN     N1 6051   2.481   4.751   2.359
  981ACN     C1 6052   4.781   2.525   4.235
  981ACN     H1 6053   4.848   2.477   4.308
  981ACN     H2 6054   4.792   2.633   4.243
  981ACN     H3 6055   4.678   2.498   4.260
  981ACN     C2 6056   4.814   2.480   4.101
  981ACN     N1 6057   4.841   2.445   3.994
  982ACN     C1 6058   3.791   3.744   2.813
  982ACN     H1 6059   3.762   3.647   2.854
  982ACN     H2 6060   3.806   3.735   2.705
  982ACN     H3 6061   3.885   3.776   2.860
  982ACN     C2 6062   3.687   3.843   2.841
  982ACN     N1 6063   3.604   3.920   2.862
  983ACN     C1 6064   2.742   2.154   4.280
  983ACN     H1 6065   2.668   2.087   4.326
  983ACN     H2 6066   2.834   2.097   4.260
  983ACN     H3 6067   2.765   2.236   4.349
  983ACN     C2 6068   2.689   2.207   4.155
  983ACN     N1 6069   2.648   2.249   4.056
  984ACN     C1 6070   4.909   4.631   0.464
  984ACN     H1 6071   4.910   4.539   0.405
  984ACN     H2 6072   4.818   4.687   0.440
  984ACN     H3 6073   4.996   4.692   0.438
  984ACN     C2 6074   4.911   4.599   0.607
  984ACN     N1 6075   4.914   4.575   0.719
  985ACN     C1 6076   4.298   3.515   1.054
  985ACN     H1 6077   4.376   3.493   1.128
  985ACN     H2 6078   4.345   3.543   0.959
  985ACN     H3 6079   4.238   3.599   1.090
  985ACN     C2 6080   4.213   3.398   1.035
  985ACN     N1 6081   4.147   3.305   1.023
  986ACN     C1 6082   2.536   1.106   4.165
  986ACN     H1 6083   2.525   0.997   4.161
  986ACN     H2 6084   2.615   1.131   4.236
  986ACN     H3 6085   2.442   1.150   4.201
  986ACN     C2 6086   2.568   1.160   4.034
  986ACN     N1 6087   2.594   1.203   3.930
  987ACN     C1 6088   0.327   1.472   2.451
  987ACN     H1 6089   0.220   1.450   2.446
  987ACN     H2 6090   0.341   1.579   2.466
  987ACN     H3 6091   0.373   1.443   2.356
  987ACN     C2 6092   0.389   1.397   2.560
  987ACN     N1 6093   0.437   1.338   2.647
  988ACN     C1 6094   3.751   2.028   2.181
  988ACN     H1 6095   3.645   2.011   2.196
  988ACN     H2 6096   3.765   2.102   2.101
  988ACN     H3 6097   3.798   1.934   2.149
  988ACN     C2 6098   3.813   2.076   2.304
  988ACN     N1 6099   3.861   2.113   2.402
  989ACN     C1 6100   2.473   4.608   3.851
  989ACN     H1 6101   2.364   4.597   3.849
  989ACN     H2 6102   2.503   4.639   3.951
  989ACN     H3 6103   2.501   4.687   3.780
  989ACN     C2 6104   2.537   4.483   3.815
  989ACN     N1 6105   2.589   4.384   3.786
  990ACN     C1 6106   4.737   3.100   2.925
  990ACN     H1 6107   4.764   3.023   2.997
  990ACN     H2 6108   4.687   3.053   2.840
  990ACN     H3 6109   4.827   3.152   2.891
  990ACN     C2 6110   4.646   3.196   2.988
  990ACN     N1 6111   4.575   3.272   3.037
  991ACN     C1 6112   1.155   4.829   1.271
  991ACN     H1 6113   1.238   4.868   1.211
  991ACN     H2 6114   1.139   4.723   1.245
  991ACN     H3 6115   1.064   4.885   1.249
  991ACN     C2 6116   1.188   4.840   1.412
  991ACN     N1 6117   1.215   4.851   1.524
  992ACN     C1 6118   2.224   0.303   1.648
  992ACN     H1 6119   2.139   0.371   1.659
  992ACN     H2 6120   2.189   0.208   1.607
  992ACN     H3 6121   2.268   0.284   1.747
  992ACN     C2 6122   2.325   0.361   1.560
  992ACN     N1 6123   2.405   0.406   1.490
  993ACN     C1 6124   2.220   1.521   2.840
  993ACN     H1 6125   2.328   1.524   2.861
  993ACN     H2 6126   2.168   1.488   2.930
  993ACN     H3 6127   2.201   1.450   2.760
  993ACN     C2 6128   2.173   1.653   2.801
  993ACN     N1 6129   2.137   1.758   2.769
  994ACN     C1 6130   2.979   0.688   3.138
  994ACN     H1 6131   2.963   0.614   3.217
  994ACN     H2 6132   3.040   0.770   3.179
  994ACN     H3 6133   2.883   0.726   3.105
  994ACN     C2 6134   3.049   0.626   3.026
  994ACN     N1 6135   3.103   0.578   2.937
  995ACN     C1 6136   0.150   4.798   2.545
  995ACN     H1 6137   0.190   4.721   2.611
  995ACN     H2 6138   0.163   4.768   2.440
  995ACN     H3 6139   0.205   4.891   2.563
  995ACN     C2 6140   0.008   4.819   2.573
  995ACN     N1 6141   5.180   4.836   2.595
  996ACN     C1 6142   0.020   0.064   3.495
  996ACN     H1 6143   0.048   5.270   3.558
  996ACN     H2 6144   5.212   0.108   3.535
  996ACN     H3 6145   0.001   0.029   3.393
  996ACN     C2 6146   0.127   0.163   3.496
  996ACN     N1 6147   0.211   0.241   3.496
  997ACN     C1 6148   1.108   2.708   4.162
  997ACN     H1 6149   1.066   2.624   4.105
  997ACN     H2 6150   1.075   2.699   4.266
  997ACN     H3 6151   1.071   2.802   4.121
  997ACN     C2 6152   1.253   2.704   4.154
  997ACN     N1 6153   1.368   2.700   4.147
  998ACN     C1 6154   1.005   3.307   3.503
  998ACN     H1 6155   1.073   3.285   3.586
  998ACN     H2 6156   0.985   3.415   3.501
  998ACN     H3 6157   0.910   3.255   3.518
  998ACN     C2 6158   1.065   3.266   3.378
  998ACN     N1 6159   1.113   3.232   3.278
  999ACN     C1 6160   0.547   3.077   0.983
  999ACN     H1 6161   0.523   2.974   1.012
  999ACN     H2 6162   0.655   3.092   0.992
  999ACN     H3 6163   0.495   3.146   1.050
  999ACN     C2 6164   0.506   3.100   0.845
  999ACN     N1 6165   0.474   3.118   0.736
 1000ACN     C1 6166   3.971   0.854   1.262
 1000ACN     H1 6167   3.940   0.798   1.173
 1000ACN     H2 6168   3.887   0.862   1.331
 1000ACN     H3 6169   4.004   0.954   1.233
 1000ACN     C2 6170   4.081   0.784   1.328
 1000ACN     N1 6171   4.168   0.729   1.380
 1001ACN     C1 6172   4.691   3.481   4.248
 1001ACN     H1 6173   4.613   3.404   4.246
 1001ACN     H2 6174   4.749   3.475   4.155
 1001ACN     H3 6175   4.757   3.463   4.333
 1001ACN     C2 6176   4.630   3.613   4.259
 1001ACN     N1 6177   4.582   3.717   4.267
 1002ACN     C1 6178   4.045   4.811   4.162
 1002ACN     H1 6179   4.124   4.840   4.092
 1002ACN     H2 6180   4.088   4.743   4.237
 1002ACN     H3 6181   3.966   4.760   4.108
 1002ACN     C2 6182   3.991   4.930   4.229
 1002ACN     N1 6183   3.948   5.023   4.282
 1003ACN     C1 6184   2.793   4.528   4.461
 1003ACN     H1 6185   2.887   4.536   4.517
 1003ACN     H2 6186   2.785   4.612   4.391
 1003ACN     H3 6187   2.709   4.533   4.532
 1003ACN     C2 6188   2.789   4.402   4.388
 1003ACN     N1 6189   2.786   4.302   4.330
 1004ACN     C1 6190   3.536   1.645   2.848
 1004ACN     H1 6191   3.522   1.624   2.742
 1004ACN     H2 6192   3.600   1.733   2.859
 1004ACN     H3 6193   3.585   1.559   2.896
 1004ACN     C2 6194   3.406   1.670   2.911
 1004ACN     N1 6195   3.304   1.689   2.960
 1005ACN     C1 6196   3.829   4.757   3.269
 1005ACN     H1 6197   3.778   4.804   3.354
 1005ACN     H2 6198   3.760   4.684   3.223
 1005ACN     H3 6199   3.917   4.704   3.306
 1005ACN     C2 6200   3.867   4.858   3.171
 1005ACN     N1 6201   3.899   4.937   3.094
 1006ACN     C1 6202   1.460   4.945   2.827
 1006ACN     H1 6203   1.522   4.860   2.797
 1006ACN     H2 6204   1.420   4.994   2.738
 1006ACN     H3 6205   1.524   5.015   2.882
 1006ACN     C2 6206   1.351   4.899   2.912
 1006ACN     N1 6207   1.265   4.864   2.980
 1007ACN     C1 6208   4.052   3.776   1.488
 1007ACN     H1 6209   4.060   3.703   1.569
 1007ACN     H2 6210   4.040   3.876   1.530
 1007ACN     H3 6211   3.965   3.752   1.427
 1007ACN     C2 6212   4.172   3.772   1.405
 1007ACN     N1 6213   4.267   3.769   1.340
 1008ACN     C1 6214   1.609   4.597   4.808
 1008ACN     H1 6215   1.546   4.564   4.725
 1008ACN     H2 6216   1.547   4.647   4.883
 1008ACN     H3 6217   1.683   4.668   4.769
 1008ACN     C2 6218   1.677   4.482   4.867
 1008ACN     N1 6219   1.731   4.392   4.914
 1009ACN     C1 6220   1.440   4.603   2.447
 1009ACN     H1 6221   1.342   4.640   2.479
 1009ACN     H2 6222   1.462   4.642   2.347
 1009ACN     H3 6223   1.437   4.494   2.443
 1009ACN     C2 6224   1.542   4.646   2.541
 1009ACN     N1 6225   1.624   4.679   2.616
 1010ACN     C1 6226   3.307   3.935   3.066
 1010ACN     H1 6227   3.376   3.986   2.998
 1010ACN     H2 6228   3.238   3.874   3.008
 1010ACN     H3 6229   3.250   4.010   3.122
 1010ACN     C2 6230   3.381   3.852   3.160
 1010ACN     N1 6231   3.440   3.785   3.233
 1011ACN     C1 6232   5.187   3.650   3.739
 1011ACN     H1 6233   5.179   3.581   3.824
 1011ACN     H2 6234   5.134   3.743   3.764
 1011ACN     H3 6235   5.139   3.605   3.652
 1011ACN     C2 6236   0.043   3.678   3.711
 1011ACN     N1 6237   0.153   3.700   3.688
 1012ACN     C1 6238   1.223   0.610   2.344
 1012ACN     H1 6239   1.271   0.512   2.348
 1012ACN     H2 6240   1.250   0.667   2.434
 1012ACN     H3 6241   1.114   0.596   2.343
 1012ACN     C2 6242   1.265   0.683   2.225
 1012ACN     N1 6243   1.300   0.740   2.131
 1013ACN     C1 6244   1.604   0.870   3.262
 1013ACN     H1 6245   1.555   0.885   3.358
 1013ACN     H2 6246   1.677   0.790   3.272
 1013ACN     H3 6247   1.657   0.962   3.235
 1013ACN     C2 6248   1.505   0.837   3.160
 1013ACN     N1 6249   1.428   0.811   3.078
 1014ACN     C1 6250   0.574   3.888   0.938
 1014ACN     H1 6251   0.683   3.890   0.951
 1014ACN     H2 6252   0.541   3.784   0.931
 1014ACN     H3 6253   0.547   3.940   0.846
 1014ACN     C2 6254   0.510   3.953   1.052
 1014ACN     N1 6255   0.460   4.004   1.143
 1015ACN     C1 6256   4.670   4.198   3.119
 1015ACN     H1 6257   4.574   4.146   3.112
 1015ACN     H2 6258   4.683   4.261   3.030
 1015ACN     H3 6259   4.750   4.124   3.122
 1015ACN     C2 6260   4.671   4.280   3.239
 1015ACN     N1 6261   4.673   4.345   3.334
 1016ACN     C1 6262   4.306   0.913   3.191
 1016ACN     H1 6263   4.289   0.991   3.116
 1016ACN     H2 6264   4.319   0.818   3.139
 1016ACN     H3 6265   4.219   0.907   3.257
 1016ACN     C2 6266   4.426   0.944   3.269
 1016ACN     N1 6267   4.521   0.967   3.329
 1017ACN     C1 6268   4.752   0.178   0.112
 1017ACN     H1 6269   4.818   0.092   0.125
 1017ACN     H2 6270   4.784   0.236   0.025
 1017ACN     H3 6271   4.759   0.241   0.201
 1017ACN     C2 6272   4.614   0.133   0.094
 1017ACN     N1 6273   4.505   0.099   0.080
 1018ACN     C1 6274   4.561   3.956   2.848
 1018ACN     H1 6275   4.536   3.863   2.797
 1018ACN     H2 6276   4.632   4.012   2.786
 1018ACN     H3 6277   4.608   3.933   2.944
 1018ACN     C2 6278   4.440   4.035   2.869
 1018ACN     N1 6279   4.344   4.096   2.886
 1019ACN     C1 6280   0.327   0.357   2.386
 1019ACN     H1 6281   0.257   0.275   2.409
 1019ACN     H2 6282   0.300   0.445   2.446
 1019ACN     H3 6283   0.320   0.381   2.280
 1019ACN     C2 6284   0.463   0.315   2.419
 1019ACN     N1 6285   0.570   0.282   2.446
 1020ACN     C1 6286   1.895   0.030   2.762
 1020ACN     H1 6287   2.003   0.011   2.764
 1020ACN     H2 6288   1.841   5.233   2.796
 1020ACN     H3 6289   1.866   0.053   2.659
 1020ACN     C2 6290   1.863   0.144   2.848
 1020ACN     N1 6291   1.837   0.233   2.916
 1021ACN     C1 6292   4.634   2.463   0.289
 1021ACN     H1 6293   4.596   2.378   0.232
 1021ACN     H2 6294   4.588   2.461   0.389
 1021ACN     H3 6295   4.605   2.556   0.239
 1021ACN     C2 6296   4.779   2.455   0.302
 1021ACN     N1 6297   4.893   2.448   0.311
 1022ACN     C1 6298   3.894   4.314   3.469
 1022ACN     H1 6299   3.984   4.337   3.526
 1022ACN     H2 6300   3.878   4.393   3.394
 1022ACN     H3 6301   3.808   4.310   3.536
 1022ACN     C2 6302   3.910   4.185   3.402
 1022ACN     N1 6303   3.922   4.083   3.349
 1023ACN     C1 6304   2.787   2.957   0.229
 1023ACN     H1 6305   2.849   3.014   0.160
 1023ACN     H2 6306   2.736   2.876   0.175
 1023ACN     H3 6307   2.711   3.023   0.271
 1023ACN     C2 6308   2.869   2.902   0.336
 1023ACN     N1 6309   2.935   2.858   0.421
 1024ACN     C1 6310   1.606   1.228   4.171
 1024ACN     H1 6311   1.623   1.138   4.112
 1024ACN     H2 6312   1.697   1.289   4.174
 1024ACN     H3 6313   1.579   1.199   4.273
 1024ACN     C2 6314   1.497   1.304   4.113
 1024ACN     N1 6315   1.410   1.364   4.066
 1025ACN     C1 6316   0.891   3.182   3.019
 1025ACN     H1 6317   0.865   3.225   3.116
 1025ACN     H2 6318   0.998   3.158   3.019
 1025ACN     H3 6319   0.871   3.254   2.940
 1025ACN     C2 6320   0.814   3.060   2.996
 1025ACN     N1 6321   0.752   2.965   2.978
 1026ACN     C1 6322   4.754   1.566   1.801
 1026ACN     H1 6323   4.723   1.490   1.872
 1026ACN     H2 6324   4.863   1.570   1.798
 1026ACN     H3 6325   4.717   1.664   1.833
 1026ACN     C2 6326   4.703   1.535   1.668
 1026ACN     N1 6327   4.662   1.509   1.563
 1027ACN     C1 6328   2.355   0.657   4.277
 1027ACN     H1 6329   2.294   0.746   4.262
 1027ACN     H2 6330   2.417   0.669   4.367
 1027ACN     H3 6331   2.422   0.645   4.191
 1027ACN     C2 6332   2.271   0.539   4.291
 1027ACN     N1 6333   2.203   0.447   4.300
 1028ACN     C1 6334   2.459   3.831   4.989
 1028ACN     H1 6335   2.462   3.940   4.977
 1028ACN     H2 6336   2.507   3.805   5.084
 1028ACN     H3 6337   2.513   3.784   4.907
 1028ACN     C2 6338   2.320   3.786   4.991
 1028ACN     N1 6339   2.210   3.751   4.992
 1029ACN     C1 6340   0.874   3.805   1.365
 1029ACN     H1 6341   0.920   3.723   1.421
 1029ACN     H2 6342   0.952   3.862   1.314
 1029ACN     H3 6343   0.823   3.871   1.436
 1029ACN     C2 6344   0.778   3.751   1.270
 1029ACN     N1 6345   0.701   3.709   1.195
 1030ACN     C1 6346   1.092   0.382   0.335
 1030ACN     H1 6347   1.109   0.422   0.235
 1030ACN     H2 6348   1.184   0.392   0.395
 1030ACN     H3 6349   1.067   0.276   0.327
 1030ACN     C2 6350   0.983   0.454   0.400
 1030ACN     N1 6351   0.897   0.510   0.451
 1031ACN     C1 6352   2.497   3.996   3.678
 1031ACN     H1 6353   2.600   4.031   3.692
 1031ACN     H2 6354   2.495   3.887   3.690
 1031ACN     H3 6355   2.463   4.021   3.577
 1031ACN     C2 6356   2.410   4.059   3.777
 1031ACN     N1 6357   2.341   4.108   3.855
 1032ACN     C1 6358   2.273   0.925   3.895
 1032ACN     H1 6359   2.201   0.928   3.978
 1032ACN     H2 6360   2.300   1.028   3.869
 1032ACN     H3 6361   2.226   0.877   3.809
 1032ACN     C2 6362   2.392   0.851   3.936
 1032ACN     N1 6363   2.486   0.794   3.967
 1033ACN     C1 6364   0.875   2.052   2.506
 1033ACN     H1 6365   0.880   2.100   2.604
 1033ACN     H2 6366   0.873   1.943   2.518
 1033ACN     H3 6367   0.964   2.080   2.448
 1033ACN     C2 6368   0.756   2.096   2.435
 1033ACN     N1 6369   0.661   2.131   2.379
 1034ACN     C1 6370   1.760   1.328   1.912
 1034ACN     H1 6371   1.794   1.377   2.004
 1034ACN     H2 6372   1.683   1.255   1.939
 1034ACN     H3 6373   1.844   1.275   1.866
 1034ACN     C2 6374   1.706   1.426   1.819
 1034ACN     N1 6375   1.664   1.505   1.746
 1035ACN     C1 6376   0.273   3.049   4.126
 1035ACN     H1 6377   0.246   3.150   4.161
 1035ACN     H2 6378   0.252   2.977   4.205
 1035ACN     H3 6379   0.380   3.047   4.103
 1035ACN     C2 6380   0.195   3.016   4.007
 1035ACN     N1 6381   0.134   2.990   3.913
 1036ACN     C1 6382   0.813   3.110   4.220
 1036ACN     H1 6383   0.836   3.184   4.296
 1036ACN     H2 6384   0.786   3.016   4.269
 1036ACN     H3 6385   0.901   3.093   4.157
 1036ACN     C2 6386   0.702   3.156   4.137
 1036ACN     N1 6387   0.614   3.192   4.072
 1037ACN     C1 6388   3.093   4.748   1.532
 1037ACN     H1 6389   3.003   4.784   1.482
 1037ACN     H2 6390   3.064   4.690   1.620
 1037ACN     H3 6391   3.153   4.835   1.565
 1037ACN     C2 6392   3.172   4.666   1.442
 1037ACN     N1 6393   3.234   4.601   1.370
 1038ACN     C1 6394   3.691   5.289   2.187
 1038ACN     H1 6395   3.698   5.207   2.114
 1038ACN     H2 6396   3.774   0.067   2.169
 1038ACN     H3 6397   3.698   5.249   2.288
 1038ACN     C2 6398   3.564   0.067   2.169
 1038ACN     N1 6399   3.465   0.123   2.156
 1039ACN     C1 6400   3.235   4.673   2.097
 1039ACN     H1 6401   3.260   4.780   2.092
 1039ACN     H2 6402   3.181   4.655   2.191
 1039ACN     H3 6403   3.327   4.615   2.098
 1039ACN     C2 6404   3.151   4.635   1.984
 1039ACN     N1 6405   3.085   4.606   1.894
 1040ACN     C1 6406   3.415   0.594   3.068
 1040ACN     H1 6407   3.386   0.488   3.071
 1040ACN     H2 6408   3.353   0.649   3.140
 1040ACN     H3 6409   3.396   0.632   2.967
 1040ACN     C2 6410   3.556   0.608   3.101
 1040ACN     N1 6411   3.668   0.617   3.127
 1041ACN     C1 6412   2.911   3.714   3.124
 1041ACN     H1 6413   2.986   3.634   3.120
 1041ACN     H2 6414   2.822   3.678   3.177
 1041ACN     H3 6415   2.883   3.742   3.022
 1041ACN     C2 6416   2.966   3.830   3.193
 1041ACN     N1 6417   3.010   3.922   3.248
 1042ACN     C1 6418   4.708   1.059   0.926
 1042ACN     H1 6419   4.742   0.984   0.999
 1042ACN     H2 6420   4.727   1.024   0.825
 1042ACN     H3 6421   4.765   1.152   0.943
 1042ACN     C2 6422   4.566   1.085   0.945
 1042ACN     N1 6423   4.454   1.106   0.958
 1043ACN     C1 6424   4.524   4.257   1.576
 1043ACN     H1 6425   4.578   4.172   1.532
 1043ACN     H2 6426   4.451   4.294   1.504
 1043ACN     H3 6427   4.595   4.337   1.598
 1043ACN     C2 6428   4.456   4.214   1.697
 1043ACN     N1 6429   4.403   4.181   1.794
 1044ACN     C1 6430   3.677   4.505   2.574
 1044ACN     H1 6431   3.780   4.519   2.538
 1044ACN     H2 6432   3.665   4.558   2.669
 1044ACN     H3 6433   3.660   4.398   2.592
 1044ACN     C2 6434   3.582   4.555   2.476
 1044ACN     N1 6435   3.506   4.593   2.398
 1045ACN     C1 6436   3.265   0.390   3.827
 1045ACN     H1 6437   3.299   0.483   3.780
 1045ACN     H2 6438   3.159   0.398   3.850
 1045ACN     H3 6439   3.322   0.374   3.919
 1045ACN     C2 6440   3.288   0.278   3.737
 1045ACN     N1 6441   3.305   0.189   3.665
 1046ACN     C1 6442   0.313   1.601   4.081
 1046ACN     H1 6443   0.247   1.679   4.120
 1046ACN     H2 6444   0.339   1.532   4.162
 1046ACN     H3 6445   0.404   1.645   4.041
 1046ACN     C2 6446   0.245   1.527   3.975
 1046ACN     N1 6447   0.190   1.471   3.890
 1047ACN     C1 6448   4.046   2.073   0.854
 1047ACN     H1 6449   4.012   2.131   0.940
 1047ACN     H2 6450   3.976   1.991   0.835
 1047ACN     H3 6451   4.145   2.032   0.874
 1047ACN     C2 6452   4.053   2.160   0.737
 1047ACN     N1 6453   4.059   2.228   0.644
 1048ACN     C1 6454   1.283   3.794   3.680
 1048ACN     H1 6455   1.256   3.706   3.622
 1048ACN     H2 6456   1.350   3.857   3.621
 1048ACN     H3 6457   1.334   3.762   3.772
 1048ACN     C2 6458   1.163   3.869   3.714
 1048ACN     N1 6459   1.067   3.927   3.743
 1049ACN     C1 6460   2.941   1.940   3.936
 1049ACN     H1 6461   2.891   1.972   4.029
 1049ACN     H2 6462   3.006   2.020   3.901
 1049ACN     H3 6463   2.865   1.919   3.860
 1049ACN     C2 6464   3.018   1.819   3.962
 1049ACN     N1 6465   3.079   1.724   3.981
 1050ACN     C1 6466   4.573   2.939   1.550
 1050ACN     H1 6467   4.624   2.858   1.498
 1050ACN     H2 6468   4.527   3.005   1.475
 1050ACN     H3 6469   4.646   2.996   1.607
 1050ACN     C2 6470   4.471   2.885   1.638
 1050ACN     N1 6471   4.390   2.842   1.708
 1051ACN     C1 6472   1.779   2.799   3.551
 1051ACN     H1 6473   1.794   2.697   3.514
 1051ACN     H2 6474   1.832   2.811   3.646
 1051ACN     H3 6475   1.672   2.817   3.566
 1051ACN     C2 6476   1.831   2.894   3.453
 1051ACN     N1 6477   1.872   2.969   3.376
 1052ACN     C1 6478   3.764   4.229   0.570
 1052ACN     H1 6479   3.857   4.182   0.606
 1052ACN     H2 6480   3.681   4.186   0.626
 1052ACN     H3 6481   3.752   4.207   0.464
 1052ACN     C2 6482   3.769   4.373   0.592
 1052ACN     N1 6483   3.773   4.487   0.610
 1053ACN     C1 6484   0.096   3.083   3.291
 1053ACN     H1 6485   0.088   2.974   3.293
 1053ACN     H2 6486   0.002   3.127   3.326
 1053ACN     H3 6487   0.114   3.116   3.188
 1053ACN     C2 6488   0.206   3.127   3.377
 1053ACN     N1 6489   0.292   3.161   3.446
 1054ACN     C1 6490   3.187   1.192   2.199
 1054ACN     H1 6491   3.192   1.294   2.239
 1054ACN     H2 6492   3.158   1.124   2.280
 1054ACN     H3 6493   3.285   1.163   2.161
 1054ACN     C2 6494   3.089   1.188   2.091
 1054ACN     N1 6495   3.012   1.184   2.006
 1055ACN     C1 6496   3.233   4.039   3.488
 1055ACN     H1 6497   3.199   4.121   3.424
 1055ACN     H2 6498   3.305   3.978   3.433
 1055ACN     H3 6499   3.146   3.977   3.513
 1055ACN     C2 6500   3.294   4.091   3.609
 1055ACN     N1 6501   3.343   4.133   3.705
 1056ACN     C1 6502   3.342   2.579   3.982
 1056ACN     H1 6503   3.340   2.591   4.091
 1056ACN     H2 6504   3.441   2.607   3.944
 1056ACN     H3 6505   3.267   2.645   3.937
 1056ACN     C2 6506   3.313   2.440   3.947
 1056ACN     N1 6507   3.289   2.331   3.919
 1057ACN     C1 6508   2.711   0.241   1.546
 1057ACN     H1 6509   2.725   0.349   1.548
 1057ACN     H2 6510   2.809   0.192   1.549
 1057ACN     H3 6511   2.660   0.214   1.453
 1057ACN     C2 6512   2.630   0.199   1.660
 1057ACN     N1 6513   2.567   0.165   1.750
 1058ACN     C1 6514   0.495   2.143   2.789
 1058ACN     H1 6515   0.525   2.039   2.802
 1058ACN     H2 6516   0.452   2.180   2.883
 1058ACN     H3 6517   0.418   2.148   2.711
 1058ACN     C2 6518   0.610   2.224   2.752
 1058ACN     N1 6519   0.701   2.288   2.722
 1059ACN     C1 6520   3.337   2.036   4.120
 1059ACN     H1 6521   3.385   2.096   4.042
 1059ACN     H2 6522   3.399   2.042   4.211
 1059ACN     H3 6523   3.333   1.931   4.088
 1059ACN     C2 6524   3.203   2.086   4.148
 1059ACN     N1 6525   3.097   2.126   4.170
 1060ACN     C1 6526   2.809   3.234   3.637
 1060ACN     H1 6527   2.705   3.263   3.654
 1060ACN     H2 6528   2.825   3.217   3.530
 1060ACN     H3 6529   2.831   3.142   3.692
 1060ACN     C2 6530   2.897   3.341   3.682
 1060ACN     N1 6531   2.966   3.427   3.718
 1061ACN     C1 6532   4.202   2.740   3.319
 1061ACN     H1 6533   4.261   2.830   3.335
 1061ACN     H2 6534   4.251   2.655   3.368
 1061ACN     H3 6535   4.196   2.719   3.212
 1061ACN     C2 6536   4.068   2.757   3.374
 1061ACN     N1 6537   3.962   2.770   3.417
 1062ACN     C1 6538   0.940   0.598   3.924
 1062ACN     H1 6539   0.930   0.490   3.942
 1062ACN     H2 6540   0.877   0.651   3.996
 1062ACN     H3 6541   0.905   0.619   3.822
 1062ACN     C2 6542   1.079   0.638   3.940
 1062ACN     N1 6543   1.188   0.671   3.954
 1063ACN     C1 6544   3.894   1.034   3.991
 1063ACN     H1 6545   3.837   1.059   4.081
 1063ACN     H2 6546   3.904   1.124   3.929
 1063ACN     H3 6547   3.839   0.959   3.934
 1063ACN     C2 6548   4.026   0.983   4.027
 1063ACN     N1 6549   4.130   0.943   4.055
 1064ACN     C1 6550   1.325   4.439   2.061
 1064ACN     H1 6551   1.245   4.395   2.000
 1064ACN     H2 6552   1.294   4.539   2.094
 1064ACN     H3 6553   1.415   4.447   2.000
 1064ACN     C2 6554   1.351   4.355   2.177
 1064ACN     N1 6555   1.371   4.288   2.268
 1065ACN     C1 6556   2.881   0.028   4.314
 1065ACN     H1 6557   2.887   0.057   4.420
 1065ACN     H2 6558   2.784   5.272   4.296
 1065ACN     H3 6559   2.961   5.248   4.293
 1065ACN     C2 6560   2.896   0.145   4.229
 1065ACN     N1 6561   2.909   0.238   4.162
 1066ACN     C1 6562   3.563   2.913   1.549
 1066ACN     H1 6563   3.659   2.918   1.602
 1066ACN     H2 6564   3.521   2.812   1.563
 1066ACN     H3 6565   3.580   2.929   1.443
 1066ACN     C2 6566   3.471   3.013   1.602
 1066ACN     N1 6567   3.398   3.091   1.644
 1067ACN     C1 6568   4.759   3.651   0.713
 1067ACN     H1 6569   4.761   3.554   0.664
 1067ACN     H2 6570   4.809   3.644   0.810
 1067ACN     H3 6571   4.654   3.680   0.728
 1067ACN     C2 6572   4.826   3.750   0.629
 1067ACN     N1 6573   4.879   3.829   0.564
 1068ACN     C1 6574   1.658   4.120   2.306
 1068ACN     H1 6575   1.631   4.181   2.220
 1068ACN     H2 6576   1.572   4.111   2.372
 1068ACN     H3 6577   1.740   4.169   2.361
 1068ACN     C2 6578   1.701   3.988   2.261
 1068ACN     N1 6579   1.735   3.883   2.227
 1069ACN     C1 6580   3.980   3.038   2.190
 1069ACN     H1 6581   3.909   2.974   2.244
 1069ACN     H2 6582   4.078   2.991   2.190
 1069ACN     H3 6583   3.986   3.135   2.242
 1069ACN     C2 6584   3.935   3.059   2.053
 1069ACN     N1 6585   3.900   3.075   1.945
 1070ACN     C1 6586   2.712   4.163   1.457
 1070ACN     H1 6587   2.753   4.264   1.464
 1070ACN     H2 6588   2.765   4.100   1.530
 1070ACN     H3 6589   2.729   4.124   1.356
 1070ACN     C2 6590   2.570   4.165   1.487
 1070ACN     N1 6591   2.457   4.165   1.511
 1071ACN     C1 6592   4.182   4.342   0.873
 1071ACN     H1 6593   4.134   4.272   0.804
 1071ACN     H2 6594   4.163   4.445   0.838
 1071ACN     H3 6595   4.290   4.324   0.874
 1071ACN     C2 6596   4.127   4.325   1.007
 1071ACN     N1 6597   4.085   4.311   1.113
 1072ACN     C1 6598   2.767   3.473   1.447
 1072ACN     H1 6599   2.802   3.509   1.545
 1072ACN     H2 6600   2.752   3.559   1.381
 1072ACN     H3 6601   2.671   3.421   1.461
 1072ACN     C2 6602   2.865   3.382   1.390
 1072ACN     N1 6603   2.943   3.310   1.345
 1073ACN     C1 6604   5.241   2.589   1.509
 1073ACN     H1 6605   5.270   2.527   1.594
 1073ACN     H2 6606   5.205   2.686   1.546
 1073ACN     H3 6607   5.161   2.540   1.453
 1073ACN     C2 6608   0.072   2.610   1.422
 1073ACN     N1 6609   0.163   2.625   1.352
 1074ACN     C1 6610   4.701   2.239   1.211
 1074ACN     H1 6611   4.614   2.289   1.254
 1074ACN     H2 6612   4.701   2.254   1.103
 1074ACN     H3 6613   4.694   2.131   1.232
 1074ACN     C2 6614   4.823   2.293   1.269
 1074ACN     N1 6615   4.920   2.337   1.314
 1075ACN     C1 6616   3.780   1.590   0.961
 1075ACN     H1 6617   3.795   1.537   0.866
 1075ACN     H2 6618   3.789   1.697   0.943
 1075ACN     H3 6619   3.859   1.558   1.031
 1075ACN     C2 6620   3.649   1.558   1.016
 1075ACN     N1 6621   3.545   1.534   1.060
 1076ACN     C1 6622   1.289   1.529   0.541
 1076ACN     H1 6623   1.242   1.612   0.487
 1076ACN     H2 6624   1.332   1.564   0.635
 1076ACN     H3 6625   1.369   1.487   0.479
 1076ACN     C2 6626   1.189   1.426   0.567
 1076ACN     N1 6627   1.110   1.345   0.588
 1077ACN     C1 6628   3.956   4.829   0.588
 1077ACN     H1 6629   4.045   4.837   0.526
 1077ACN     H2 6630   3.976   4.870   0.687
 1077ACN     H3 6631   3.929   4.723   0.598
 1077ACN     C2 6632   3.846   4.901   0.526
 1077ACN     N1 6633   3.758   4.959   0.478
 1078ACN     C1 6634   3.036   3.808   1.461
 1078ACN     H1 6635   3.053   3.715   1.406
 1078ACN     H2 6636   3.040   3.892   1.391
 1078ACN     H3 6637   3.114   3.821   1.537
 1078ACN     C2 6638   2.905   3.805   1.526
 1078ACN     N1 6639   2.801   3.802   1.576
 1079ACN     C1 6640   1.952   2.639   4.072
 1079ACN     H1 6641   2.029   2.655   3.996
 1079ACN     H2 6642   1.862   2.598   4.025
 1079ACN     H3 6643   1.926   2.735   4.118
 1079ACN     C2 6644   2.001   2.547   4.173
 1079ACN     N1 6645   2.041   2.474   4.253
 1080ACN     C1 6646   2.732   2.136   3.701
 1080ACN     H1 6647   2.840   2.149   3.685
 1080ACN     H2 6648   2.707   2.165   3.803
 1080ACN     H3 6649   2.705   2.031   3.686
 1080ACN     C2 6650   2.658   2.219   3.607
 1080ACN     N1 6651   2.600   2.284   3.532
 1081ACN     C1 6652   0.345   3.949   3.530
 1081ACN     H1 6653   0.362   3.876   3.610
 1081ACN     H2 6654   0.416   4.032   3.543
 1081ACN     H3 6655   0.243   3.988   3.540
 1081ACN     C2 6656   0.364   3.887   3.400
 1081ACN     N1 6657   0.378   3.838   3.297
 1082ACN     C1 6658   4.859   0.452   3.665
 1082ACN     H1 6659   4.791   0.418   3.585
 1082ACN     H2 6660   4.807   0.444   3.761
 1082ACN     H3 6661   4.886   0.556   3.647
 1082ACN     C2 6662   4.979   0.368   3.666
 1082ACN     N1 6663   5.073   0.303   3.668
 1083ACN     C1 6664   0.923   1.354   0.274
 1083ACN     H1 6665   0.905   1.309   0.372
 1083ACN     H2 6666   0.828   1.358   0.219
 1083ACN     H3 6667   0.994   1.291   0.219
 1083ACN     C2 6668   0.977   1.488   0.289
 1083ACN     N1 6669   1.020   1.594   0.301
 1084ACN     C1 6670   0.229   0.624   0.441
 1084ACN     H1 6671   0.291   0.595   0.356
 1084ACN     H2 6672   0.204   0.534   0.499
 1084ACN     H3 6673   0.136   0.669   0.405
 1084ACN     C2 6674   0.301   0.718   0.526
 1084ACN     N1 6675   0.358   0.793   0.592
 1085ACN     C1 6676   2.201   3.864   0.866
 1085ACN     H1 6677   2.230   3.837   0.764
 1085ACN     H2 6678   2.290   3.897   0.921
 1085ACN     H3 6679   2.159   3.775   0.915
 1085ACN     C2 6680   2.102   3.970   0.862
 1085ACN     N1 6681   2.023   4.054   0.860
 1086ACN     C1 6682   0.138   3.842   1.544
 1086ACN     H1 6683   0.058   3.848   1.469
 1086ACN     H2 6684   0.093   3.816   1.641
 1086ACN     H3 6685   0.187   3.939   1.553
 1086ACN     C2 6686   0.234   3.740   1.505
 1086ACN     N1 6687   0.310   3.659   1.474
 1087ACN     C1 6688   1.677   1.066   2.459
 1087ACN     H1 6689   1.749   1.015   2.395
 1087ACN     H2 6690   1.633   1.151   2.406
 1087ACN     H3 6691   1.729   1.104   2.548
 1087ACN     C2 6692   1.573   0.973   2.501
 1087ACN     N1 6693   1.490   0.900   2.533
 1088ACN     C1 6694   2.836   0.055   1.980
 1088ACN     H1 6695   2.849   0.121   2.066
 1088ACN     H2 6696   2.731   0.059   1.948
 1088ACN     H3 6697   2.860   5.244   2.009
 1088ACN     C2 6698   2.923   0.098   1.871
 1088ACN     N1 6699   2.991   0.132   1.784
 1089ACN     C1 6700   4.583   2.517   1.690
 1089ACN     H1 6701   4.492   2.534   1.749
 1089ACN     H2 6702   4.666   2.495   1.758
 1089ACN     H3 6703   4.606   2.609   1.634
 1089ACN     C2 6704   4.563   2.407   1.597
 1089ACN     N1 6705   4.546   2.319   1.524
 1090ACN     C1 6706   2.123   1.488   1.771
 1090ACN     H1 6707   2.064   1.545   1.844
 1090ACN     H2 6708   2.185   1.415   1.824
 1090ACN     H3 6709   2.188   1.556   1.716
 1090ACN     C2 6710   2.035   1.419   1.678
 1090ACN     N1 6711   1.965   1.365   1.604
 1091ACN     C1 6712   0.448   3.147   2.232
 1091ACN     H1 6713   0.537   3.110   2.181
 1091ACN     H2 6714   0.371   3.069   2.229
 1091ACN     H3 6715   0.411   3.235   2.178
 1091ACN     C2 6716   0.478   3.181   2.370
 1091ACN     N1 6717   0.503   3.209   2.479
 1092ACN     C1 6718   1.242   1.956   4.167
 1092ACN     H1 6719   1.244   1.866   4.230
 1092ACN     H2 6720   1.179   2.031   4.214
 1092ACN     H3 6721   1.200   1.931   4.069
 1092ACN     C2 6722   1.377   2.008   4.150
 1092ACN     N1 6723   1.484   2.049   4.136
 1093ACN     C1 6724   1.791   1.201   2.951
 1093ACN     H1 6725   1.682   1.203   2.962
 1093ACN     H2 6726   1.816   1.153   2.856
 1093ACN     H3 6727   1.834   1.142   3.033
 1093ACN     C2 6728   1.845   1.337   2.955
 1093ACN     N1 6729   1.886   1.444   2.957
 1094ACN     C1 6730   4.132   2.270   3.486
 1094ACN     H1 6731   4.168   2.167   3.492
 1094ACN     H2 6732   4.025   2.271   3.511
 1094ACN     H3 6733   4.145   2.307   3.384
 1094ACN     C2 6734   4.206   2.353   3.580
 1094ACN     N1 6735   4.266   2.418   3.655
 1095ACN     C1 6736   1.345   4.395   0.742
 1095ACN     H1 6737   1.366   4.437   0.643
 1095ACN     H2 6738   1.240   4.365   0.746
 1095ACN     H3 6739   1.364   4.471   0.818
 1095ACN     C2 6740   1.430   4.279   0.765
 1095ACN     N1 6741   1.497   4.186   0.783
 1096ACN     C1 6742   0.754   0.207   3.783
 1096ACN     H1 6743   0.785   0.265   3.696
 1096ACN     H2 6744   0.706   0.274   3.855
 1096ACN     H3 6745   0.843   0.163   3.830
 1096ACN     C2 6746   0.661   0.102   3.744
 1096ACN     N1 6747   0.587   0.020   3.712
 1097ACN     C1 6748   4.926   3.647   3.147
 1097ACN     H1 6749   5.000   3.600   3.082
 1097ACN     H2 6750   4.837   3.670   3.088
 1097ACN     H3 6751   4.967   3.741   3.186
 1097ACN     C2 6752   4.891   3.558   3.257
 1097ACN     N1 6753   4.863   3.488   3.343
 1098ACN     C1 6754   2.796   0.897   1.983
 1098ACN     H1 6755   2.895   0.933   2.013
 1098ACN     H2 6756   2.735   0.878   2.072
 1098ACN     H3 6757   2.808   0.803   1.928
 1098ACN     C2 6758   2.731   0.996   1.897
 1098ACN     N1 6759   2.679   1.073   1.830
 1099ACN     C1 6760   4.001   1.367   1.500
 1099ACN     H1 6761   4.033   1.450   1.563
 1099ACN     H2 6762   3.902   1.333   1.532
 1099ACN     H3 6763   4.073   1.285   1.510
 1099ACN     C2 6764   3.996   1.410   1.361
 1099ACN     N1 6765   3.991   1.445   1.251
 1100ACN     C1 6766   3.509   2.552   1.353
 1100ACN     H1 6767   3.597   2.608   1.384
 1100ACN     H2 6768   3.540   2.472   1.285
 1100ACN     H3 6769   3.441   2.620   1.299
 1100ACN     C2 6770   3.441   2.496   1.469
 1100ACN     N1 6771   3.388   2.451   1.560
 1101ACN     C1 6772   2.137   4.696   0.972
 1101ACN     H1 6773   2.223   4.687   0.906
 1101ACN     H2 6774   2.121   4.802   0.995
 1101ACN     H3 6775   2.156   4.641   1.065
 1101ACN     C2 6776   2.019   4.642   0.906
 1101ACN     N1 6777   1.925   4.601   0.853
 1102ACN     C1 6778   4.219   0.662   4.294
 1102ACN     H1 6779   4.151   0.701   4.217
 1102ACN     H2 6780   4.251   0.562   4.266
 1102ACN     H3 6781   4.166   0.658   4.390
 1102ACN     C2 6782   4.335   0.750   4.306
 1102ACN     N1 6783   4.426   0.819   4.314
 1103ACN     C1 6784   1.228   1.115   3.232
 1103ACN     H1 6785   1.296   1.141   3.150
 1103ACN     H2 6786   1.261   1.021   3.277
 1103ACN     H3 6787   1.128   1.100   3.191
 1103ACN     C2 6788   1.226   1.221   3.331
 1103ACN     N1 6789   1.226   1.307   3.408
 1104ACN     C1 6790   0.848   3.523   0.865
 1104ACN     H1 6791   0.744   3.552   0.884
 1104ACN     H2 6792   0.892   3.593   0.793
 1104ACN     H3 6793   0.849   3.423   0.821
 1104ACN     C2 6794   0.924   3.524   0.989
 1104ACN     N1 6795   0.984   3.526   1.087
 1105ACN     C1 6796   4.512   4.335   5.166
 1105ACN     H1 6797   4.597   4.329   0.058
 1105ACN     H2 6798   4.460   4.239   5.166
 1105ACN     H3 6799   4.549   4.357   5.065
 1105ACN     C2 6800   4.420   4.440   0.032
 1105ACN     N1 6801   4.348   4.524   0.065
 1106ACN     C1 6802   2.062   2.365   3.101
 1106ACN     H1 6803   1.970   2.391   3.048
 1106ACN     H2 6804   2.054   2.263   3.140
 1106ACN     H3 6805   2.072   2.434   3.186
 1106ACN     C2 6806   2.177   2.377   3.013
 1106ACN     N1 6807   2.268   2.384   2.942
 1107ACN     C1 6808   3.381   1.266   1.848
 1107ACN     H1 6809   3.480   1.287   1.805
 1107ACN     H2 6810   3.363   1.337   1.929
 1107ACN     H3 6811   3.381   1.165   1.888
 1107ACN     C2 6812   3.278   1.280   1.746
 1107ACN     N1 6813   3.197   1.292   1.664
 1108ACN     C1 6814   3.420   2.965   4.023
 1108ACN     H1 6815   3.443   3.068   3.996
 1108ACN     H2 6816   3.361   2.918   3.944
 1108ACN     H3 6817   3.361   2.965   4.115
 1108ACN     C2 6818   3.543   2.891   4.045
 1108ACN     N1 6819   3.641   2.832   4.062
 1109ACN     C1 6820   0.782   0.260   0.703
 1109ACN     H1 6821   0.691   0.278   0.761
 1109ACN     H2 6822   0.780   0.324   0.614
 1109ACN     H3 6823   0.785   0.155   0.671
 1109ACN     C2 6824   0.899   0.291   0.784
 1109ACN     N1 6825   0.991   0.315   0.849
 1110ACN     C1 6826   1.403   3.666   2.326
 1110ACN     H1 6827   1.298   3.680   2.356
 1110ACN     H2 6828   1.444   3.761   2.293
 1110ACN     H3 6829   1.406   3.595   2.243
 1110ACN     C2 6830   1.480   3.615   2.438
 1110ACN     N1 6831   1.542   3.575   2.527
 1111ACN     C1 6832   0.937   4.456   0.614
 1111ACN     H1 6833   0.912   4.528   0.691
 1111ACN     H2 6834   0.853   4.447   0.544
 1111ACN     H3 6835   0.956   4.358   0.659
 1111ACN     C2 6836   1.055   4.501   0.542
 1111ACN     N1 6837   1.150   4.536   0.486
 1112ACN     C1 6838   2.521   1.118   3.615
 1112ACN     H1 6839   2.560   1.043   3.684
 1112ACN     H2 6840   2.450   1.182   3.668
 1112ACN     H3 6841   2.471   1.068   3.532
 1112ACN     C2 6842   2.632   1.200   3.565
 1112ACN     N1 6843   2.719   1.263   3.525
 1113ACN     C1 6844   1.047   4.192   4.427
 1113ACN     H1 6845   1.005   4.134   4.344
 1113ACN     H2 6846   1.156   4.178   4.430
 1113ACN     H3 6847   1.005   4.155   4.521
 1113ACN     C2 6848   1.017   4.333   4.410
 1113ACN     N1 6849   0.993   4.445   4.398
 1114ACN     C1 6850   1.749   1.416   0.597
 1114ACN     H1 6851   1.821   1.362   0.660
 1114ACN     H2 6852   1.795   1.433   0.499
 1114ACN     H3 6853   1.724   1.511   0.644
 1114ACN     C2 6854   1.628   1.336   0.581
 1114ACN     N1 6855   1.533   1.273   0.568
 1115ACN     C1 6856   3.614   4.212   3.088
 1115ACN     H1 6857   3.670   4.306   3.079
 1115ACN     H2 6858   3.682   4.128   3.070
 1115ACN     H3 6859   3.536   4.211   3.010
 1115ACN     C2 6860   3.554   4.202   3.220
 1115ACN     N1 6861   3.506   4.193   3.325
 1116ACN     C1 6862   4.312   0.344   1.848
 1116ACN     H1 6863   4.309   0.445   1.890
 1116ACN     H2 6864   4.213   0.320   1.808
 1116ACN     H3 6865   4.336   0.273   1.928
 1116ACN     C2 6866   4.411   0.337   1.742
 1116ACN     N1 6867   4.491   0.330   1.659
 1117ACN     C1 6868   0.802   0.564   4.671
 1117ACN     H1 6869   0.881   0.620   4.620
 1117ACN     H2 6870   0.843   0.467   4.704
 1117ACN     H3 6871   0.720   0.544   4.601
 1117ACN     C2 6872   0.753   0.639   4.786
 1117ACN     N1 6873   0.715   0.698   4.877
 1118ACN     C1 6874   1.591   1.567   3.079
 1118ACN     H1 6875   1.633   1.615   2.990
 1118ACN     H2 6876   1.528   1.638   3.133
 1118ACN     H3 6877   1.673   1.534   3.144
 1118ACN     C2 6878   1.511   1.451   3.040
 1118ACN     N1 6879   1.448   1.359   3.010
 1119ACN     C1 6880   0.326   0.616   0.916
 1119ACN     H1 6881   0.433   0.598   0.906
 1119ACN     H2 6882   0.304   0.720   0.888
 1119ACN     H3 6883   0.296   0.598   1.019
 1119ACN     C2 6884   0.253   0.525   0.828
 1119ACN     N1 6885   0.196   0.453   0.759
 1120ACN     C1 6886   1.162   3.815   1.753
 1120ACN     H1 6887   1.081   3.814   1.680
 1120ACN     H2 6888   1.127   3.767   1.845
 1120ACN     H3 6889   1.188   3.919   1.775
 1120ACN     C2 6890   1.277   3.744   1.700
 1120ACN     N1 6891   1.368   3.687   1.658
 1121ACN     C1 6892   1.354   1.043   1.913
 1121ACN     H1 6893   1.271   0.996   1.968
 1121ACN     H2 6894   1.322   1.062   1.810
 1121ACN     H3 6895   1.439   0.974   1.912
 1121ACN     C2 6896   1.392   1.168   1.977
 1121ACN     N1 6897   1.423   1.267   2.027
 1122ACN     C1 6898   2.134   4.775   4.173
 1122ACN     H1 6899   2.129   4.746   4.278
 1122ACN     H2 6900   2.234   4.752   4.135
 1122ACN     H3 6901   2.116   4.882   4.163
 1122ACN     C2 6902   2.035   4.700   4.097
 1122ACN     N1 6903   1.955   4.642   4.037
 1123ACN     C1 6904   0.761   0.119   4.153
 1123ACN     H1 6905   0.660   0.088   4.125
 1123ACN     H2 6906   0.832   0.076   4.081
 1123ACN     H3 6907   0.785   0.082   4.253
 1123ACN     C2 6908   0.771   0.265   4.150
 1123ACN     N1 6909   0.779   0.380   4.148
 1124ACN     C1 6910   5.012   4.809   2.921
 1124ACN     H1 6911   5.112   4.797   2.964
 1124ACN     H2 6912   4.973   4.710   2.895
 1124ACN     H3 6913   5.020   4.869   2.830
 1124ACN     C2 6914   4.924   4.873   3.018
 1124ACN     N1 6915   4.855   4.925   3.094
 1125ACN     C1 6916   1.271   3.972   2.170
 1125ACN     H1 6917   1.367   4.021   2.190
 1125ACN     H2 6918   1.214   3.966   2.263
 1125ACN     H3 6919   1.289   3.871   2.131
 1125ACN     C2 6920   1.196   4.049   2.072
 1125ACN     N1 6921   1.137   4.110   1.994
 1126ACN     C1 6922   0.993   2.277   4.318
 1126ACN     H1 6923   0.928   2.189   4.323
 1126ACN     H2 6924   1.077   2.257   4.250
 1126ACN     H3 6925   1.031   2.300   4.418
 1126ACN     C2 6926   0.917   2.391   4.267
 1126ACN     N1 6927   0.857   2.481   4.226
 1127ACN     C1 6928   3.702   0.228   1.086
 1127ACN     H1 6929   3.735   0.327   1.054
 1127ACN     H2 6930   3.684   0.166   0.997
 1127ACN     H3 6931   3.608   0.237   1.142
 1127ACN     C2 6932   3.803   0.166   1.171
 1127ACN     N1 6933   3.884   0.118   1.238
 1128ACN     C1 6934   3.970   0.281   3.577
 1128ACN     H1 6935   3.900   0.347   3.630
 1128ACN     H2 6936   3.961   0.179   3.617
 1128ACN     H3 6937   4.072   0.316   3.593
 1128ACN     C2 6938   3.939   0.280   3.434
 1128ACN     N1 6939   3.914   0.279   3.322
 1129ACN     C1 6940   0.450   0.564   2.917
 1129ACN     H1 6941   0.475   0.458   2.925
 1129ACN     H2 6942   0.530   0.624   2.961
 1129ACN     H3 6943   0.358   0.583   2.973
 1129ACN     C2 6944   0.432   0.600   2.777
 1129ACN     N1 6945   0.418   0.629   2.666
 1130ACN     C1 6946   2.172   2.236   0.919
 1130ACN     H1 6947   2.206   2.138   0.883
 1130ACN     H2 6948   2.175   2.306   0.835
 1130ACN     H3 6949   2.239   2.271   0.998
 1130ACN     C2 6950   2.037   2.224   0.970
 1130ACN     N1 6951   1.930   2.216   1.013
 1131ACN     C1 6952   3.922   2.013   1.778
 1131ACN     H1 6953   3.902   2.101   1.840
 1131ACN     H2 6954   4.030   2.007   1.759
 1131ACN     H3 6955   3.870   2.025   1.682
 1131ACN     C2 6956   3.877   1.892   1.845
 1131ACN     N1 6957   3.841   1.796   1.898
 1132ACN     C1 6958   2.365   1.393   1.295
 1132ACN     H1 6959   2.316   1.296   1.281
 1132ACN     H2 6960   2.394   1.431   1.197
 1132ACN     H3 6961   2.455   1.379   1.355
 1132ACN     C2 6962   2.275   1.487   1.360
 1132ACN     N1 6963   2.205   1.563   1.412
 1133ACN     C1 6964   0.604   2.636   2.824
 1133ACN     H1 6965   0.554   2.694   2.745
 1133ACN     H2 6966   0.645   2.704   2.899
 1133ACN     H3 6967   0.686   2.577   2.780
 1133ACN     C2 6968   0.507   2.546   2.885
 1133ACN     N1 6969   0.431   2.474   2.934
 1134ACN     C1 6970   1.857   2.491   3.730
 1134ACN     H1 6971   1.887   2.493   3.625
 1134ACN     H2 6972   1.767   2.551   3.745
 1134ACN     H3 6973   1.939   2.534   3.789
 1134ACN     C2 6974   1.833   2.354   3.773
 1134ACN     N1 6975   1.812   2.245   3.805
 1135ACN     C1 6976   4.839   2.145   3.275
 1135ACN     H1 6977   4.876   2.185   3.180
 1135ACN     H2 6978   4.809   2.228   3.340
 1135ACN     H3 6979   4.920   2.091   3.325
 1135ACN     C2 6980   4.726   2.055   3.252
 1135ACN     N1 6981   4.638   1.984   3.234
 1136ACN     C1 6982   4.648   4.400   0.845
 1136ACN     H1 6983   4.734   4.335   0.862
 1136ACN     H2 6984   4.557   4.339   0.844
 1136ACN     H3 6985   4.660   4.448   0.747
 1136ACN     C2 6986   4.641   4.501   0.950
 1136ACN     N1 6987   4.634   4.580   1.033
 1137ACN     C1 6988   1.872   0.251   4.194
 1137ACN     H1 6989   1.884   0.143   4.204
 1137ACN     H2 6990   1.955   0.301   4.245
 1137ACN     H3 6991   1.778   0.281   4.241
 1137ACN     C2 6992   1.871   0.289   4.053
 1137ACN     N1 6993   1.870   0.319   3.942
 1138ACN     C1 6994   4.449   2.150   3.893
 1138ACN     H1 6995   4.441   2.237   3.827
 1138ACN     H2 6996   4.385   2.163   3.980
 1138ACN     H3 6997   4.553   2.141   3.928
 1138ACN     C2 6998   4.410   2.029   3.820
 1138ACN     N1 6999   4.378   1.934   3.764
 1139ACN     C1 7000   3.208   1.643   1.433
 1139ACN     H1 7001   3.189   1.539   1.407
 1139ACN     H2 7002   3.311   1.653   1.468
 1139ACN     H3 7003   3.140   1.673   1.514
 1139ACN     C2 7004   3.187   1.729   1.317
 1139ACN     N1 7005   3.170   1.797   1.225
 1140ACN     C1 7006   0.421   1.426   3.603
 1140ACN     H1 7007   0.424   1.516   3.541
 1140ACN     H2 7008   0.397   1.455   3.706
 1140ACN     H3 7009   0.519   1.378   3.603
 1140ACN     C2 7010   0.320   1.334   3.552
 1140ACN     N1 7011   0.241   1.262   3.510
 1141ACN     C1 7012   2.485   4.291   4.159
 1141ACN     H1 7013   2.499   4.272   4.265
 1141ACN     H2 7014   2.443   4.202   4.111
 1141ACN     H3 7015   2.582   4.314   4.113
 1141ACN     C2 7016   2.394   4.404   4.141
 1141ACN     N1 7017   2.322   4.492   4.126
 1142ACN     C1 7018   1.745   0.086   0.845
 1142ACN     H1 7019   1.835   0.027   0.864
 1142ACN     H2 7020   1.703   0.119   0.941
 1142ACN     H3 7021   1.673   0.024   0.792
 1142ACN     C2 7022   1.779   0.203   0.764
 1142ACN     N1 7023   1.805   0.295   0.700
 1143ACN     C1 7024   0.230   0.692   3.658
 1143ACN     H1 7025   0.229   0.628   3.569
 1143ACN     H2 7026   0.240   0.629   3.747
 1143ACN     H3 7027   0.136   0.747   3.663
 1143ACN     C2 7028   0.342   0.785   3.651
 1143ACN     N1 7029   0.430   0.859   3.645
 1144ACN     C1 7030   2.617   0.702   1.451
 1144ACN     H1 7031   2.692   0.762   1.504
 1144ACN     H2 7032   2.615   0.602   1.493
 1144ACN     H3 7033   2.644   0.697   1.345
 1144ACN     C2 7034   2.485   0.764   1.464
 1144ACN     N1 7035   2.382   0.814   1.476
 1145ACN     C1 7036   4.131   1.776   3.561
 1145ACN     H1 7037   4.238   1.790   3.577
 1145ACN     H2 7038   4.098   1.685   3.612
 1145ACN     H3 7039   4.112   1.765   3.454
 1145ACN     C2 7040   4.058   1.891   3.613
 1145ACN     N1 7041   4.000   1.982   3.654
 1146ACN     C1 7042   0.161   3.845   2.391
 1146ACN     H1 7043   0.092   3.799   2.463
 1146ACN     H2 7044   0.245   3.777   2.374
 1146ACN     H3 7045   0.199   3.939   2.432
 1146ACN     C2 7046   0.091   3.870   2.265
 1146ACN     N1 7047   0.036   3.890   2.166
 1147ACN     C1 7048   3.047   4.037   3.886
 1147ACN     H1 7049   3.085   3.940   3.852
 1147ACN     H2 7050   2.939   4.029   3.903
 1147ACN     H3 7051   3.066   4.112   3.809
 1147ACN     C2 7052   3.114   4.076   4.010
 1147ACN     N1 7053   3.166   4.107   4.108
 1148ACN     C1 7054   1.493   4.501   2.954
 1148ACN     H1 7055   1.506   4.601   2.996
 1148ACN     H2 7056   1.489   4.508   2.845
 1148ACN     H3 7057   1.398   4.460   2.991
 1148ACN     C2 7058   1.602   4.414   2.997
 1148ACN     N1 7059   1.688   4.345   3.030
 1149ACN     C1 7060   4.125   0.274   2.298
 1149ACN     H1 7061   4.091   0.184   2.351
 1149ACN     H2 7062   4.123   0.359   2.367
 1149ACN     H3 7063   4.057   0.294   2.214
 1149ACN     C2 7064   4.260   0.255   2.247
 1149ACN     N1 7065   4.367   0.240   2.208
 1150ACN     C1 7066   3.295   3.532   3.769
 1150ACN     H1 7067   3.242   3.444   3.730
 1150ACN     H2 7068   3.400   3.526   3.741
 1150ACN     H3 7069   3.288   3.533   3.878
 1150ACN     C2 7070   3.236   3.653   3.714
 1150ACN     N1 7071   3.190   3.749   3.670
 1151ACN     C1 7072   0.328   2.236   2.301
 1151ACN     H1 7073   0.369   2.165   2.373
 1151ACN     H2 7074   0.409   2.282   2.244
 1151ACN     H3 7075   0.273   2.314   2.356
 1151ACN     C2 7076   0.237   2.168   2.210
 1151ACN     N1 7077   0.165   2.114   2.137
 1152ACN     C1 7078   1.331   1.855   2.923
 1152ACN     H1 7079   1.349   1.848   3.030
 1152ACN     H2 7080   1.297   1.956   2.899
 1152ACN     H3 7081   1.252   1.784   2.896
 1152ACN     C2 7082   1.453   1.825   2.848
 1152ACN     N1 7083   1.550   1.802   2.790
 1153ACN     C1 7084   0.743   4.834   0.950
 1153ACN     H1 7085   0.727   4.732   0.987
 1153ACN     H2 7086   0.850   4.850   0.933
 1153ACN     H3 7087   0.708   4.905   1.026
 1153ACN     C2 7088   0.670   4.854   0.825
 1153ACN     N1 7089   0.612   4.870   0.726
 1154ACN     C1 7090   4.603   3.233   3.402
 1154ACN     H1 7091   4.547   3.314   3.450
 1154ACN     H2 7092   4.673   3.191   3.474
 1154ACN     H3 7093   4.659   3.275   3.318
 1154ACN     C2 7094   4.511   3.130   3.354
 1154ACN     N1 7095   4.439   3.049   3.317
 1155ACN     C1 7096   0.531   2.468   2.469
 1155ACN     H1 7097   0.499   2.496   2.570
 1155ACN     H2 7098   0.451   2.493   2.399
 1155ACN     H3 7099   0.547   2.360   2.467
 1155ACN     C2 7100   0.653   2.538   2.433
 1155ACN     N1 7101   0.750   2.593   2.403
 1156ACN     C1 7102   2.726   1.555   4.090
 1156ACN     H1 7103   2.625   1.517   4.110
 1156ACN     H2 7104   2.740   1.564   3.982
 1156ACN     H3 7105   2.800   1.484   4.129
 1156ACN     C2 7106   2.744   1.685   4.153
 1156ACN     N1 7107   2.758   1.788   4.203
 1157ACN     C1 7108   4.769   2.872   1.201
 1157ACN     H1 7109   4.673   2.843   1.156
 1157ACN     H2 7110   4.845   2.872   1.122
 1157ACN     H3 7111   4.795   2.798   1.278
 1157ACN     C2 7112   4.759   3.005   1.259
 1157ACN     N1 7113   4.751   3.110   1.306
 1158ACN     C1 7114   4.641   2.950   3.720
 1158ACN     H1 7115   4.572   2.926   3.638
 1158ACN     H2 7116   4.644   2.865   3.790
 1158ACN     H3 7117   4.605   3.038   3.773
 1158ACN     C2 7118   4.775   2.974   3.667
 1158ACN     N1 7119   4.881   2.994   3.626
 1159ACN     C1 7120   4.089   3.876   3.613
 1159ACN     H1 7121   3.998   3.875   3.552
 1159ACN     H2 7122   4.165   3.814   3.566
 1159ACN     H3 7123   4.065   3.835   3.712
 1159ACN     C2 7124   4.136   4.013   3.628
 1159ACN     N1 7125   4.174   4.121   3.639
 1160ACN     C1 7126   3.930   2.035   0.070
 1160ACN     H1 7127   3.846   2.053   0.003
 1160ACN     H2 7128   4.023   2.067   0.022
 1160ACN     H3 7129   3.937   1.928   0.092
 1160ACN     C2 7130   3.911   2.109   0.194
 1160ACN     N1 7131   3.896   2.167   0.293
 1161ACN     C1 7132   3.051   4.615   1.051
 1161ACN     H1 7133   3.113   4.703   1.031
 1161ACN     H2 7134   2.947   4.636   1.022
 1161ACN     H3 7135   3.054   4.593   1.158
 1161ACN     C2 7136   3.101   4.500   0.977
 1161ACN     N1 7137   3.142   4.410   0.918
 1162ACN     C1 7138   2.026   0.538   0.551
 1162ACN     H1 7139   1.978   0.603   0.477
 1162ACN     H2 7140   1.955   0.519   0.632
 1162ACN     H3 7141   2.114   0.589   0.592
 1162ACN     C2 7142   2.066   0.413   0.489
 1162ACN     N1 7143   2.098   0.313   0.441
 1163ACN     C1 7144   4.144   2.865   2.555
 1163ACN     H1 7145   4.129   2.795   2.472
 1163ACN     H2 7146   4.241   2.916   2.542
 1163ACN     H3 7147   4.146   2.809   2.649
 1163ACN     C2 7148   4.037   2.963   2.557
 1163ACN     N1 7149   3.952   3.041   2.558
 1164ACN     C1 7150   2.470   3.371   2.795
 1164ACN     H1 7151   2.406   3.419   2.869
 1164ACN     H2 7152   2.559   3.433   2.780
 1164ACN     H3 7153   2.416   3.364   2.700
 1164ACN     C2 7154   2.509   3.239   2.842
 1164ACN     N1 7155   2.539   3.133   2.877
 1165ACN     C1 7156   1.037   2.311   2.892
 1165ACN     H1 7157   0.937   2.279   2.862
 1165ACN     H2 7158   1.029   2.408   2.943
 1165ACN     H3 7159   1.100   2.322   2.803
 1165ACN     C2 7160   1.095   2.213   2.982
 1165ACN     N1 7161   1.141   2.135   3.054
 1166ACN     C1 7162   1.667   3.648   1.455
 1166ACN     H1 7163   1.755   3.655   1.520
 1166ACN     H2 7164   1.695   3.674   1.353
 1166ACN     H3 7165   1.592   3.720   1.490
 1166ACN     C2 7166   1.612   3.514   1.460
 1166ACN     N1 7167   1.568   3.407   1.464
 1167ACN     C1 7168   2.297   2.247   4.363
 1167ACN     H1 7169   2.221   2.323   4.382
 1167ACN     H2 7170   2.287   2.169   4.439
 1167ACN     H3 7171   2.396   2.293   4.370
 1167ACN     C2 7172   2.276   2.190   4.230
 1167ACN     N1 7173   2.261   2.144   4.126
 1168ACN     C1 7174   4.275   3.648   1.843
 1168ACN     H1 7175   4.296   3.750   1.811
 1168ACN     H2 7176   4.336   3.578   1.784
 1168ACN     H3 7177   4.169   3.626   1.826
 1168ACN     C2 7178   4.307   3.632   1.984
 1168ACN     N1 7179   4.332   3.621   2.096
 1169ACN     C1 7180   2.319   3.294   0.760
 1169ACN     H1 7181   2.312   3.309   0.651
 1169ACN     H2 7182   2.263   3.204   0.786
 1169ACN     H3 7183   2.274   3.381   0.810
 1169ACN     C2 7184   2.459   3.280   0.799
 1169ACN     N1 7185   2.569   3.268   0.830
 1170ACN     C1 7186   3.784   1.668   2.548
 1170ACN     H1 7187   3.833   1.640   2.642
 1170ACN     H2 7188   3.836   1.754   2.505
 1170ACN     H3 7189   3.680   1.695   2.569
 1170ACN     C2 7190   3.788   1.555   2.455
 1170ACN     N1 7191   3.789   1.468   2.381
 1171ACN     C1 7192   3.236   3.526   3.372
 1171ACN     H1 7193   3.169   3.601   3.415
 1171ACN     H2 7194   3.339   3.549   3.401
 1171ACN     H3 7195   3.230   3.532   3.262
 1171ACN     C2 7196   3.199   3.392   3.417
 1171ACN     N1 7197   3.171   3.286   3.452
 1172ACN     C1 7198   2.474   2.045   0.685
 1172ACN     H1 7199   2.408   2.011   0.605
 1172ACN     H2 7200   2.466   1.975   0.770
 1172ACN     H3 7201   2.441   2.144   0.718
 1172ACN     C2 7202   2.612   2.051   0.638
 1172ACN     N1 7203   2.720   2.057   0.600
 1173ACN     C1 7204   1.737   1.103   0.981
 1173ACN     H1 7205   1.731   1.157   1.076
 1173ACN     H2 7206   1.707   1.169   0.899
 1173ACN     H3 7207   1.669   1.016   0.984
 1173ACN     C2 7208   1.873   1.056   0.958
 1173ACN     N1 7209   1.981   1.020   0.940
 1174ACN     C1 7210   2.427   1.513   3.801
 1174ACN     H1 7211   2.326   1.536   3.839
 1174ACN     H2 7212   2.466   1.427   3.855
 1174ACN     H3 7213   2.491   1.600   3.820
 1174ACN     C2 7214   2.420   1.485   3.659
 1174ACN     N1 7215   2.417   1.464   3.546
 1175ACN     C1 7216   1.226   2.216   2.054
 1175ACN     H1 7217   1.275   2.291   2.117
 1175ACN     H2 7218   1.302   2.149   2.014
 1175ACN     H3 7219   1.175   2.266   1.971
 1175ACN     C2 7220   1.130   2.140   2.134
 1175ACN     N1 7221   1.054   2.081   2.196
 1176ACN     C1 7222   3.713   2.222   3.172
 1176ACN     H1 7223   3.691   2.208   3.279
 1176ACN     H2 7224   3.693   2.327   3.146
 1176ACN     H3 7225   3.647   2.158   3.113
 1176ACN     C2 7226   3.852   2.189   3.145
 1176ACN     N1 7227   3.961   2.162   3.122
 1177ACN     C1 7228   1.589   3.150   3.480
 1177ACN     H1 7229   1.692   3.161   3.516
 1177ACN     H2 7230   1.525   3.125   3.566
 1177ACN     H3 7231   1.584   3.069   3.407
 1177ACN     C2 7232   1.544   3.275   3.420
 1177ACN     N1 7233   1.510   3.373   3.372
 1178ACN     C1 7234   0.286   2.292   1.397
 1178ACN     H1 7235   0.182   2.302   1.430
 1178ACN     H2 7236   0.342   2.236   1.473
 1178ACN     H3 7237   0.330   2.392   1.387
 1178ACN     C2 7238   0.292   2.223   1.269
 1178ACN     N1 7239   0.296   2.167   1.169
 1179ACN     C1 7240   0.450   2.138   0.832
 1179ACN     H1 7241   0.531   2.191   0.780
 1179ACN     H2 7242   0.357   2.152   0.776
 1179ACN     H3 7243   0.438   2.182   0.932
 1179ACN     C2 7244   0.483   1.997   0.843
 1179ACN     N1 7245   0.510   1.885   0.853
 1180ACN     C1 7246   3.135   1.305   2.727
 1180ACN     H1 7247   3.177   1.204   2.734
 1180ACN     H2 7248   3.209   1.378   2.761
 1180ACN     H3 7249   3.047   1.311   2.792
 1180ACN     C2 7250   3.097   1.333   2.589
 1180ACN     N1 7251   3.068   1.356   2.480
 1181ACN     C1 7252   3.104   0.253   3.407
 1181ACN     H1 7253   3.057   0.264   3.505
 1181ACN     H2 7254   3.029   0.220   3.334
 1181ACN     H3 7255   3.183   0.178   3.414
 1181ACN     C2 7256   3.162   0.380   3.365
 1181ACN     N1 7257   3.208   0.481   3.332
 1182ACN     C1 7258   2.432   2.782   0.939
 1182ACN     H1 7259   2.360   2.754   1.017
 1182ACN     H2 7260   2.534   2.766   0.975
 1182ACN     H3 7261   2.419   2.888   0.915
 1182ACN     C2 7262   2.408   2.701   0.820
 1182ACN     N1 7263   2.389   2.637   0.727
 1183ACN     C1 7264   4.242   2.802   3.685
 1183ACN     H1 7265   4.145   2.847   3.707
 1183ACN     H2 7266   4.292   2.860   3.605
 1183ACN     H3 7267   4.227   2.700   3.650
 1183ACN     C2 7268   4.326   2.802   3.804
 1183ACN     N1 7269   4.392   2.802   3.898
 1184ACN     C1 7270   1.340   2.822   3.325
 1184ACN     H1 7271   1.308   2.897   3.252
 1184ACN     H2 7272   1.442   2.790   3.301
 1184ACN     H3 7273   1.274   2.736   3.319
 1184ACN     C2 7274   1.336   2.878   3.460
 1184ACN     N1 7275   1.335   2.922   3.566
 1185ACN     C1 7276   0.777   2.284   0.585
 1185ACN     H1 7277   0.764   2.282   0.693
 1185ACN     H2 7278   0.746   2.381   0.546
 1185ACN     H3 7279   0.715   2.206   0.540
 1185ACN     C2 7280   0.917   2.260   0.552
 1185ACN     N1 7281   1.028   2.241   0.526
 1186ACN     C1 7282   2.564   0.925   2.699
 1186ACN     H1 7283   2.568   0.816   2.691
 1186ACN     H2 7284   2.476   0.960   2.643
 1186ACN     H3 7285   2.654   0.967   2.654
 1186ACN     C2 7286   2.554   0.965   2.839
 1186ACN     N1 7287   2.547   0.998   2.949
 1187ACN     C1 7288   2.236   4.814   1.615
 1187ACN     H1 7289   2.194   4.898   1.560
 1187ACN     H2 7290   2.181   4.723   1.586
 1187ACN     H3 7291   2.224   4.831   1.722
 1187ACN     C2 7292   2.377   4.798   1.581
 1187ACN     N1 7293   2.489   4.786   1.555
 1188ACN     C1 7294   4.335   1.899   2.301
 1188ACN     H1 7295   4.227   1.890   2.286
 1188ACN     H2 7296   4.387   1.846   2.221
 1188ACN     H3 7297   4.361   1.854   2.397
 1188ACN     C2 7298   4.372   2.040   2.300
 1188ACN     N1 7299   4.400   2.152   2.300
 1189ACN     C1 7300   1.332   3.651   3.319
 1189ACN     H1 7301   1.418   3.645   3.387
 1189ACN     H2 7302   1.256   3.716   3.363
 1189ACN     H3 7303   1.290   3.551   3.306
 1189ACN     C2 7304   1.374   3.706   3.191
 1189ACN     N1 7305   1.408   3.749   3.090
 1190ACN     C1 7306   4.542   3.647   3.297
 1190ACN     H1 7307   4.577   3.625   3.398
 1190ACN     H2 7308   4.432   3.647   3.295
 1190ACN     H3 7309   4.577   3.568   3.228
 1190ACN     C2 7310   4.592   3.777   3.253
 1190ACN     N1 7311   4.632   3.879   3.219
 1191ACN     C1 7312   3.511   3.386   2.283
 1191ACN     H1 7313   3.618   3.411   2.278
 1191ACN     H2 7314   3.481   3.379   2.388
 1191ACN     H3 7315   3.495   3.289   2.235
 1191ACN     C2 7316   3.433   3.488   2.215
 1191ACN     N1 7317   3.371   3.568   2.161
 1192ACN     C1 7318   3.917   1.141   2.971
 1192ACN     H1 7319   3.870   1.044   2.950
 1192ACN     H2 7320   3.924   1.197   2.878
 1192ACN     H3 7321   4.017   1.123   3.010
 1192ACN     C2 7322   3.837   1.214   3.068
 1192ACN     N1 7323   3.774   1.272   3.145
 1193ACN     C1 7324   0.952   4.159   3.086
 1193ACN     H1 7325   0.993   4.191   2.989
 1193ACN     H2 7326   0.963   4.051   3.095
 1193ACN     H3 7327   0.846   4.185   3.089
 1193ACN     C2 7328   1.022   4.226   3.194
 1193ACN     N1 7329   1.078   4.280   3.280
 1194ACN     C1 7330   1.185   1.599   4.030
 1194ACN     H1 7331   1.273   1.610   3.966
 1194ACN     H2 7332   1.129   1.693   4.031
 1194ACN     H3 7333   1.219   1.577   4.132
 1194ACN     C2 7334   1.100   1.490   3.983
 1194ACN     N1 7335   1.033   1.405   3.945
 1195ACN     C1 7336   0.838   1.727   3.910
 1195ACN     H1 7337   0.920   1.689   3.849
 1195ACN     H2 7338   0.837   1.837   3.904
 1195ACN     H3 7339   0.853   1.697   4.015
 1195ACN     C2 7340   0.712   1.673   3.861
 1195ACN     N1 7341   0.612   1.630   3.823
 1196ACN     C1 7342   0.907   3.904   2.713
 1196ACN     H1 7343   0.831   3.932   2.639
 1196ACN     H2 7344   0.871   3.930   2.813
 1196ACN     H3 7345   0.999   3.960   2.692
 1196ACN     C2 7346   0.933   3.761   2.705
 1196ACN     N1 7347   0.955   3.648   2.698
 1197ACN     C1 7348   3.705   2.934   0.643
 1197ACN     H1 7349   3.771   2.856   0.605
 1197ACN     H2 7350   3.660   2.986   0.557
 1197ACN     H3 7351   3.763   3.007   0.700
 1197ACN     C2 7352   3.600   2.877   0.725
 1197ACN     N1 7353   3.516   2.833   0.791
 1198ACN     C1 7354   1.222   4.298   1.182
 1198ACN     H1 7355   1.314   4.266   1.233
 1198ACN     H2 7356   1.161   4.210   1.162
 1198ACN     H3 7357   1.249   4.347   1.087
 1198ACN     C2 7358   1.150   4.391   1.267
 1198ACN     N1 7359   1.092   4.464   1.335
 1199ACN     C1 7360   0.040   3.255   3.698
 1199ACN     H1 7361   5.219   3.271   3.723
 1199ACN     H2 7362   0.060   3.292   3.597
 1199ACN     H3 7363   0.061   3.147   3.701
 1199ACN     C2 7364   0.126   3.323   3.795
 1199ACN     N1 7365   0.194   3.378   3.870
 1200ACN     C1 7366   4.399   0.425   5.172
 1200ACN     H1 7367   4.371   0.325   5.137
 1200ACN     H2 7368   4.322   0.496   5.140
 1200ACN     H3 7369   4.495   0.453   5.129
 1200ACN     C2 7370   4.409   0.424   0.141
 1200ACN     N1 7371   4.416   0.424   0.256
 1201ACN     C1 7372   3.816   3.387   1.121
 1201ACN     H1 7373   3.881   3.324   1.060
 1201ACN     H2 7374   3.787   3.331   1.210
 1201ACN     H3 7375   3.727   3.413   1.064
 1201ACN     C2 7376   3.887   3.509   1.159
 1201ACN     N1 7377   3.942   3.605   1.191
 1202ACN     C1 7378   4.254   3.938   3.250
 1202ACN     H1 7379   4.295   3.887   3.163
 1202ACN     H2 7380   4.287   3.887   3.341
 1202ACN     H3 7381   4.144   3.935   3.244
 1202ACN     C2 7382   4.299   4.076   3.251
 1202ACN     N1 7383   4.336   4.186   3.253
 1203ACN     C1 7384   0.394   1.534   0.086
 1203ACN     H1 7385   0.366   1.428   0.087
 1203ACN     H2 7386   0.316   1.593   0.135
 1203ACN     H3 7387   0.404   1.567   5.159
 1203ACN     C2 7388   0.521   1.551   0.156
 1203ACN     N1 7389   0.621   1.566   0.211
 1204ACN     C1 7390   4.325   4.116   1.280
 1204ACN     H1 7391   4.284   4.179   1.360
 1204ACN     H2 7392   4.242   4.068   1.229
 1204ACN     H3 7393   4.389   4.039   1.324
 1204ACN     C2 7394   4.402   4.198   1.186
 1204ACN     N1 7395   4.462   4.262   1.112
 1205ACN     C1 7396   0.363   3.571   1.130
 1205ACN     H1 7397   0.270   3.586   1.074
 1205ACN     H2 7398   0.339   3.522   1.224
 1205ACN     H3 7399   0.409   3.668   1.152
 1205ACN     C2 7400   0.455   3.489   1.053
 1205ACN     N1 7401   0.528   3.422   0.993
 1206ACN     C1 7402   3.611   2.733   3.403
 1206ACN     H1 7403   3.697   2.687   3.455
 1206ACN     H2 7404   3.646   2.821   3.349
 1206ACN     H3 7405   3.538   2.764   3.478
 1206ACN     C2 7406   3.552   2.636   3.312
 1206ACN     N1 7407   3.505   2.560   3.240
 1207ACN     C1 7408   1.544   1.729   1.962
 1207ACN     H1 7409   1.567   1.652   2.036
 1207ACN     H2 7410   1.459   1.695   1.901
 1207ACN     H3 7411   1.630   1.744   1.896
 1207ACN     C2 7412   1.510   1.854   2.029
 1207ACN     N1 7413   1.485   1.954   2.080
 1208ACN     C1 7414   0.700   3.357   1.310
 1208ACN     H1 7415   0.771   3.297   1.368
 1208ACN     H2 7416   0.734   3.364   1.206
 1208ACN     H3 7417   0.696   3.458   1.352
 1208ACN     C2 7418   0.567   3.297   1.316
 1208ACN     N1 7419   0.462   3.250   1.320
 1209ACN     C1 7420   0.205   2.815   2.397
 1209ACN     H1 7421   0.098   2.840   2.391
 1209ACN     H2 7422   0.259   2.902   2.436
 1209ACN     H3 7423   0.241   2.793   2.296
 1209ACN     C2 7424   0.225   2.700   2.484
 1209ACN     N1 7425   0.242   2.610   2.553
 1210ACN     C1 7426   0.044   1.867   2.576
 1210ACN     H1 7427   5.244   1.871   2.506
 1210ACN     H2 7428   0.108   1.782   2.550
 1210ACN     H3 7429   0.006   1.853   2.678
 1210ACN     C2 7430   0.121   1.990   2.568
 1210ACN     N1 7431   0.182   2.088   2.562
 1211ACN     C1 7432   3.263   4.778   4.291
 1211ACN     H1 7433   3.179   4.847   4.278
 1211ACN     H2 7434   3.251   4.722   4.384
 1211ACN     H3 7435   3.356   4.836   4.295
 1211ACN     C2 7436   3.268   4.686   4.177
 1211ACN     N1 7437   3.272   4.615   4.087
 1212ACN     C1 7438   0.200   4.802   3.732
 1212ACN     H1 7439   0.169   4.797   3.627
 1212ACN     H2 7440   0.112   4.791   3.796
 1212ACN     H3 7441   0.244   4.900   3.752
 1212ACN     C2 7442   0.296   4.697   3.762
 1212ACN     N1 7443   0.372   4.614   3.785
 1213ACN     C1 7444   1.108   0.382   1.432
 1213ACN     H1 7445   1.174   0.343   1.510
 1213ACN     H2 7446   1.087   0.487   1.455
 1213ACN     H3 7447   1.014   0.326   1.433
 1213ACN     C2 7448   1.172   0.372   1.302
 1213ACN     N1 7449   1.223   0.363   1.199
 1214ACN     C1 7450   2.623   2.433   0.557
 1214ACN     H1 7451   2.619   2.531   0.605
 1214ACN     H2 7452   2.676   2.363   0.621
 1214ACN     H3 7453   2.676   2.443   0.462
 1214ACN     C2 7454   2.487   2.386   0.532
 1214ACN     N1 7455   2.380   2.348   0.513
 1215ACN     C1 7456   4.953   1.377   2.795
 1215ACN     H1 7457   4.855   1.357   2.841
 1215ACN     H2 7458   5.010   1.283   2.794
 1215ACN     H3 7459   5.007   1.451   2.854
 1215ACN     C2 7460   4.935   1.426   2.659
 1215ACN     N1 7461   4.921   1.464   2.551
 1216ACN     C1 7462   3.827   2.787   3.762
 1216ACN     H1 7463   3.804   2.869   3.830
 1216ACN     H2 7464   3.914   2.731   3.800
 1216ACN     H3 7465   3.851   2.828   3.664
 1216ACN     C2 7466   3.712   2.698   3.752
 1216ACN     N1 7467   3.621   2.628   3.744
 1217ACN     C1 7468   1.141   1.483   1.530
 1217ACN     H1 7469   1.051   1.449   1.477
 1217ACN     H2 7470   1.115   1.569   1.592
 1217ACN     H3 7471   1.215   1.513   1.455
 1217ACN     C2 7472   1.193   1.374   1.612
 1217ACN     N1 7473   1.235   1.289   1.677
 1218ACN     C1 7474   1.319   1.300   3.745
 1218ACN     H1 7475   1.313   1.227   3.664
 1218ACN     H2 7476   1.321   1.246   3.840
 1218ACN     H3 7477   1.231   1.365   3.742
 1218ACN     C2 7478   1.440   1.380   3.732
 1218ACN     N1 7479   1.536   1.443   3.719
 1219ACN     C1 7480   3.109   1.111   3.495
 1219ACN     H1 7481   3.123   1.098   3.602
 1219ACN     H2 7482   3.166   1.199   3.463
 1219ACN     H3 7483   3.003   1.128   3.475
 1219ACN     C2 7484   3.156   0.994   3.423
 1219ACN     N1 7485   3.194   0.901   3.366
 1220ACN     C1 7486   3.404   0.622   0.446
 1220ACN     H1 7487   3.397   0.523   0.401
 1220ACN     H2 7488   3.402   0.612   0.555
 1220ACN     H3 7489   3.317   0.682   0.416
 1220ACN     C2 7490   3.527   0.688   0.405
 1220ACN     N1 7491   3.624   0.741   0.371
 1221ACN     C1 7492   1.565   3.321   1.098
 1221ACN     H1 7493   1.480   3.261   1.063
 1221ACN     H2 7494   1.530   3.387   1.178
 1221ACN     H3 7495   1.600   3.383   1.015
 1221ACN     C2 7496   1.672   3.236   1.146
 1221ACN     N1 7497   1.756   3.168   1.185
 1222ACN     C1 7498   0.663   2.923   0.527
 1222ACN     H1 7499   0.661   2.890   0.631
 1222ACN     H2 7500   0.585   2.999   0.513
 1222ACN     H3 7501   0.642   2.838   0.461
 1222ACN     C2 7502   0.793   2.980   0.496
 1222ACN     N1 7503   0.896   3.024   0.471
 1223ACN     C1 7504   4.199   2.812   0.419
 1223ACN     H1 7505   4.290   2.754   0.432
 1223ACN     H2 7506   4.161   2.797   0.317
 1223ACN     H3 7507   4.223   2.919   0.430
 1223ACN     C2 7508   4.098   2.772   0.516
 1223ACN     N1 7509   4.019   2.741   0.593
 1224ACN     C1 7510   2.846   1.898   1.289
 1224ACN     H1 7511   2.818   1.891   1.184
 1224ACN     H2 7512   2.933   1.964   1.299
 1224ACN     H3 7513   2.874   1.798   1.324
 1224ACN     C2 7514   2.734   1.949   1.367
 1224ACN     N1 7515   2.647   1.988   1.431
 1225ACN     C1 7516   2.524   1.936   3.969
 1225ACN     H1 7517   2.542   1.924   3.862
 1225ACN     H2 7518   2.466   2.027   3.986
 1225ACN     H3 7519   2.620   1.945   4.020
 1225ACN     C2 7520   2.451   1.821   4.020
 1225ACN     N1 7521   2.395   1.728   4.060
 1226ACN     C1 7522   0.262   2.854   3.634
 1226ACN     H1 7523   0.173   2.806   3.676
 1226ACN     H2 7524   0.246   2.962   3.630
 1226ACN     H3 7525   0.281   2.815   3.534
 1226ACN     C2 7526   0.377   2.826   3.720
 1226ACN     N1 7527   0.467   2.805   3.788
 1227ACN     C1 7528   2.954   0.111   0.340
 1227ACN     H1 7529   2.947   0.048   0.430
 1227ACN     H2 7530   2.854   0.137   0.305
 1227ACN     H3 7531   3.007   0.053   0.263
 1227ACN     C2 7532   3.029   0.232   0.371
 1227ACN     N1 7533   3.089   0.327   0.395
 1228ACN     C1 7534   0.743   1.627   2.602
 1228ACN     H1 7535   0.734   1.539   2.667
 1228ACN     H2 7536   0.849   1.650   2.588
 1228ACN     H3 7537   0.693   1.712   2.650
 1228ACN     C2 7538   0.682   1.600   2.473
 1228ACN     N1 7539   0.633   1.580   2.371
 1229ACN     C1 7540   4.788   2.908   0.332
 1229ACN     H1 7541   4.763   2.844   0.418
 1229ACN     H2 7542   4.700   2.966   0.303
 1229ACN     H3 7543   4.817   2.845   0.248
 1229ACN     C2 7544   4.897   2.998   0.367
 1229ACN     N1 7545   4.983   3.069   0.394
 1230ACN     C1 7546   2.336   4.327   3.526
 1230ACN     H1 7547   2.432   4.312   3.476
 1230ACN     H2 7548   2.301   4.429   3.507
 1230ACN     H3 7549   2.349   4.315   3.634
 1230ACN     C2 7550   2.237   4.232   3.476
 1230ACN     N1 7551   2.160   4.157   3.437
   5.28400   5.29200   5.17700
