# Supplementary material for: Metallicious: Automated Force-Field Parameterization of Covalently Bound Metals for Supramolecular Structures
Source: J Chem Theory Comput. 2024 Oct 7;20(20):9060–71. doi: 10.1021/acs.jctc.4c00850 (PMC11500408; doi:10.1021/acs.jctc.4c00850)
Supplement: Supplementary file 2 — ct4c00850_si_002.zip [file ct4c00850_si_002.zip › SI_MD_input/Zn3L3/nonbonded_no_ions/2_nvt.gro]

Georgetown Riga Oslo Madrid Amsterdam Chisinau Stockholm
 7551
    1Zn      Zn    1   2.340   2.271   1.703 -0.2374 -0.2058  0.2292
    2Zn      Zn    2   2.481   2.848   2.241  0.2048 -0.1361 -0.0852
    3Zn      Zn    3   3.031   2.224   2.122 -0.2591 -0.1337  0.2630
    4UNK     N0    4   2.424   2.630   2.095  0.7094 -0.5902  0.0778
    4UNK     N1    5   2.361   2.485   1.855  0.1541 -0.4272  0.4447
    4UNK     N2    6   2.510   2.884   2.057  0.1159  0.4009  0.1818
    4UNK     N3    7   2.267   2.225   1.874  0.6339 -0.2059 -0.5385
    4UNK     N4    8   2.365   2.105   1.636  0.1660  0.0800 -0.4135
    4UNK     N5    9   2.623   2.969   2.313  0.0975 -0.0351  0.0078
    4UNK     C6   10   2.456   2.676   1.969  0.6985  0.4940  0.2512
    4UNK     C7   11   2.333   2.432   1.976  0.0743 -0.3870 -0.7347
    4UNK     C8   12   2.519   2.804   1.956 -0.1622 -0.2464 -0.3245
    4UNK     C9   13   2.717   2.939   2.406 -0.0019 -0.3598 -0.1551
    4UNK    C10   14   2.275   2.299   1.984  1.0445 -0.2854  0.0956
    4UNK    C11   15   2.607   3.095   2.278  0.3244  0.1376  0.1717
    4UNK    C12   16   2.473   2.058   1.567  0.1098 -0.1544 -0.3794
    4UNK    C13   17   2.278   1.871   1.616 -0.3125  0.2110  0.0322
    4UNK    C14   18   2.419   2.611   1.850  0.4376 -0.8084  0.3269
    4UNK    C15   19   2.400   1.831   1.551 -0.0451 -0.2268  0.6145
    4UNK    C16   20   2.195   2.096   1.876  0.0948 -0.5161  0.0653
    4UNK    C17   21   2.511   3.117   2.160  0.3222  0.3469  0.1985
    4UNK    C18   22   2.271   2.011   1.646 -0.0481  0.4684 -0.0579
    4UNK    C19   23   2.359   2.505   2.094 -0.2237  0.2892 -0.7669
    4UNK    C20   24   2.792   3.034   2.473 -1.1505  0.8342  0.2991
    4UNK    C21   25   2.494   1.929   1.518 -0.1013 -0.1897  0.0012
    4UNK    C22   26   2.154   2.054   1.734  0.4938  0.3468  0.0132
    4UNK    C23   27   2.671   3.197   2.341 -0.3662 -0.0599 -0.4844
    4UNK    C24   28   2.543   3.024   2.033  0.4059  0.1056 -0.4695
    4UNK    C25   29   2.770   3.169   2.444 -0.3711 -0.4210 -0.1869
    4UNK    C26   30   2.953   3.087   2.647  0.0932  0.4920  0.4935
    4UNK    C27   31   2.635   1.798   1.351  0.2081  0.4976 -0.3002
    4UNK    C28   32   3.191   3.021   2.715  1.1894  0.6252  0.6411
    4UNK    C29   33   3.046   3.007   2.739 -0.3746 -0.9255 -0.6282
    4UNK    C30   34   2.776   1.822   1.295 -0.2872 -0.8261 -0.1802
    4UNK    C31   35   2.827   1.738   1.182  0.4630 -0.2212 -0.1940
    4UNK    C32   36   3.246   3.044   2.591 -0.1078  0.0202 -0.7135
    4UNK    C33   37   2.752   1.667   1.103 -0.1950 -0.8459 -0.0045
    4UNK    O34   38   2.612   1.898   1.446 -0.0597  0.2454 -0.4661
    4UNK    O35   39   2.891   2.995   2.558  0.0919  0.2455  0.3048
    4UNK    H36   40   2.558   2.836   1.859  1.4299 -0.3686  0.2532
    4UNK    H37   41   2.724   2.834   2.432 -0.4652 -0.2421  0.4797
    4UNK    H38   42   2.257   2.258   2.084 -0.5691  0.9587  0.3462
    4UNK    H39   43   2.546   2.138   1.556  0.3278 -0.4909 -1.5631
    4UNK    H40   44   2.195   1.803   1.627 -0.0272 -0.2316 -0.5003
    4UNK    H41   45   2.435   2.652   1.750 -3.1718  0.7910  0.2795
    4UNK    H42   46   2.423   1.727   1.529  0.7436  0.0855 -0.1023
    4UNK    H43   47   2.109   2.106   1.942 -1.0455  2.3532 -1.6695
    4UNK    H44   48   2.252   2.012   1.919 -0.9436 -2.5952 -2.3318
    4UNK    H45   49   2.510   3.224   2.139 -2.3785  0.2164 -0.6242
    4UNK    H46   50   2.406   3.098   2.183  0.3264 -0.2693 -0.2693
    4UNK    H47   51   2.332   2.466   2.192  1.2262  0.3937 -0.3071
    4UNK    H48   52   2.089   1.966   1.742  1.3816 -0.2837  0.4889
    4UNK    H49   53   2.081   2.124   1.692 -0.7277 -0.8944 -0.0119
    4UNK    H50   54   2.649   3.298   2.307  1.7412 -0.0322 -1.9542
    4UNK    H51   55   2.491   3.067   1.947 -2.7186 -1.3716  0.5462
    4UNK    H52   56   2.651   3.038   2.016  0.5421 -0.0069  0.2545
    4UNK    H53   57   2.812   3.247   2.506 -1.2137 -0.5238  0.5260
    4UNK    H54   58   2.877   3.146   2.699 -0.8219  0.2219 -0.4961
    4UNK    H55   59   3.003   3.160   2.582  1.5962 -1.4372 -0.6372
    4UNK    H56   60   2.560   1.802   1.270 -1.0877 -0.8854  0.7742
    4UNK    H57   61   2.639   1.695   1.390 -0.8126  0.5844  0.0678
    4UNK    H58   62   3.250   3.019   2.807  3.3706  0.6052 -0.6804
    4UNK    H59   63   3.027   3.053   2.837 -0.6707 -1.3976 -0.4588
    4UNK    H60   64   3.010   2.904   2.755 -0.0206 -1.2127 -1.6488
    4UNK    H61   65   2.787   1.927   1.267  0.2967 -0.2997  1.8446
    4UNK    H62   66   2.855   1.814   1.370 -0.1564  2.7413  0.2197
    4UNK    H63   67   2.935   1.731   1.171  0.5436  1.5145 -0.7975
    4UNK    H64   68   3.177   3.043   2.507 -1.1230 -1.1784  0.1001
    4UNK    H65   69   3.354   3.049   2.577 -0.0570 -0.5420 -0.5131
    4UNK    H66   70   2.644   1.682   1.092  0.4326  3.3939 -3.5471
    4UNK    H67   71   2.806   1.608   1.029 -0.4173 -0.8360 -0.1762
    5UNK     N0   72   2.812   2.257   1.956  0.8612  0.2911 -0.2377
    5UNK     N1   73   2.544   2.230   1.852  0.0783 -0.5387 -0.1989
    5UNK     N2   74   2.879   2.137   2.187  0.5273  0.2112 -0.7281
    5UNK     N3   75   2.494   2.370   1.617  0.1562  0.4426 -0.5459
    5UNK     N4   76   2.204   2.342   1.619  0.3153 -0.1623  0.0359
    5UNK     N5   77   3.127   2.248   2.280  0.0169  0.2277  0.2563
    5UNK     C6   78   2.712   2.188   2.019 -0.6082 -0.4983 -0.1812
    5UNK     C7   79   2.639   2.307   1.792 -0.2202  0.0583 -0.3854
    5UNK     C8   80   2.757   2.118   2.140  0.1240  0.4939  0.3371
    5UNK     C9   81   3.190   2.365   2.320 -0.6476 -0.3506  0.9163
    5UNK    C10   82   2.613   2.375   1.667 -0.9899 -0.0410 -0.1310
    5UNK    C11   83   3.134   2.143   2.367 -0.1581 -0.2287  0.1990
    5UNK    C12   84   2.088   2.381   1.678 -0.3587 -0.4779 -0.3550
    5UNK    C13   85   2.103   2.445   1.418 -0.9775 -0.2582 -0.4688
    5UNK    C14   86   2.584   2.167   1.967  0.1269 -0.2785  0.5758
    5UNK    C15   87   1.980   2.462   1.477  0.8579 -0.0533  0.1587
    5UNK    C16   88   2.462   2.450   1.494  0.0495  0.2798  1.0436
    5UNK    C17   89   3.052   2.014   2.330  0.6917 -0.0018  0.3077
    5UNK    C18   90   2.205   2.378   1.486  0.1348 -0.5563 -0.9142
    5UNK    C19   91   2.772   2.314   1.844 -0.0656  1.0094  0.1393
    5UNK    C20   92   3.263   2.377   2.437 -0.7671 -0.1855 -0.0676
    5UNK    C21   93   1.975   2.432   1.615 -0.1622  0.7522 -0.3134
    5UNK    C22   94   2.340   2.371   1.421  0.2531  0.3345  0.2652
    5UNK    C23   95   3.173   2.162   2.496 -0.1609  0.0873 -0.6000
    5UNK    C24   96   2.902   2.055   2.314 -0.4405 -0.0726 -0.2242
    5UNK    C25   97   3.246   2.277   2.537 -0.0193  0.2726 -0.5822
    5UNK    C26   98   3.431   2.489   2.575 -0.4936  0.6126 -0.6066
    5UNK    C27   99   1.815   2.400   1.812 -0.3392  0.1590 -0.6399
    5UNK    C28  100   3.567   2.684   2.457 -0.1281 -0.3795 -0.0995
    5UNK    C29  101   3.491   2.637   2.575  0.2153  0.1895 -0.3926
    5UNK    C30  102   1.670   2.428   1.821  0.3208 -0.2986  0.8932
    5UNK    C31  103   1.636   2.573   1.853  0.3687  0.2906 -0.0643
    5UNK    C32  104   3.651   2.619   2.375 -0.2328  0.2038  0.2098
    5UNK    C33  105   1.603   2.603   1.976  0.0918 -0.6964  0.0238
    5UNK    O34  106   1.861   2.455   1.686  0.0308 -0.2577  0.4552
    5UNK    O35  107   3.336   2.492   2.465  0.4519  0.3294  0.3426
    5UNK    H36  108   2.701   2.028   2.166 -0.0191 -0.1227 -1.8851
    5UNK    H37  109   3.204   2.440   2.243  1.6819 -0.0526  1.5747
    5UNK    H38  110   2.689   2.445   1.631 -1.6948  2.2123  2.4091
    5UNK    H39  111   2.068   2.364   1.784 -0.9921  1.2559 -0.1757
    5UNK    H40  112   2.124   2.479   1.317 -0.2704  0.7562  0.0040
    5UNK    H41  113   2.508   2.107   2.016  1.2487 -1.1020  1.3555
    5UNK    H42  114   1.905   2.513   1.417 -0.2981  0.3177  1.8525
    5UNK    H43  115   2.548   2.457   1.425 -0.9351  1.5134 -0.1081
    5UNK    H44  116   2.423   2.550   1.517 -1.3241  0.2860 -1.0571
    5UNK    H45  117   3.062   1.936   2.406  0.3077 -1.1464 -0.7891
    5UNK    H46  118   3.088   1.954   2.246  0.3963  0.0824  0.1182
    5UNK    H47  119   2.856   2.351   1.785  0.9680  0.0297  0.9591
    5UNK    H48  120   2.340   2.412   1.319  0.6408 -1.1863 -0.3639
    5UNK    H49  121   2.370   2.268   1.403 -0.8155  0.4357 -2.5763
    5UNK    H50  122   3.154   2.079   2.563  2.3781  0.5324  0.8176
    5UNK    H51  123   2.843   1.963   2.320 -0.1987 -0.2118  0.0587
    5UNK    H52  124   2.862   2.107   2.401  1.0064 -0.9947  1.0454
    5UNK    H53  125   3.300   2.281   2.631  1.0585  1.0095 -1.2187
    5UNK    H54  126   3.501   2.409   2.546 -1.2189 -0.2117 -0.1536
    5UNK    H55  127   3.392   2.472   2.676 -0.2222  2.4560 -0.1538
    5UNK    H56  128   1.835   2.293   1.820  2.7578  0.8048  3.1794
    5UNK    H57  129   1.875   2.454   1.887 -0.0109 -0.4960 -0.4281
    5UNK    H58  130   3.550   2.789   2.433  1.0420 -0.2518 -0.4211
    5UNK    H59  131   3.407   2.708   2.583 -0.8805 -1.2531  2.5087
    5UNK    H60  132   3.550   2.647   2.667  0.7945 -1.9694 -0.4725
    5UNK    H61  133   1.621   2.398   1.727  0.1323 -1.9286  1.4811
    5UNK    H62  134   1.634   2.364   1.902  1.8504 -1.3481  0.7836
    5UNK    H63  135   1.649   2.640   1.769 -2.0049 -0.6461 -1.2762
    5UNK    H64  136   3.675   2.515   2.400  0.8166  0.3243 -0.2374
    5UNK    H65  137   3.701   2.657   2.287  0.1717  1.2387  0.8785
    5UNK    H66  138   1.593   2.520   2.046  0.1755 -1.6961 -1.1295
    5UNK    H67  139   1.571   2.704   2.002 -1.6761 -0.6520 -2.0808
    6UNK     N0  140   2.869   2.427   2.200 -0.2581 -0.6605 -0.2576
    6UNK     N1  141   2.728   2.672   2.203  0.1532  0.3833 -0.4680
    6UNK     N2  142   3.075   2.382   2.026 -0.3662 -0.4997  0.4316
    6UNK     N3  143   2.514   2.703   2.368  0.3005 -0.2999 -0.1048
    6UNK     N4  144   2.300   2.878   2.256  0.5570  0.1222  0.4732
    6UNK     N5  145   3.075   2.098   1.994 -0.3891 -0.3412  0.1653
    6UNK     C6  146   2.906   2.534   2.125  0.0153  0.6825 -0.5484
    6UNK     C7  147   2.695   2.567   2.283  0.5861 -0.4827 -0.0784
    6UNK     C8  148   3.021   2.502   2.033 -0.2190  0.6412  0.4561
    6UNK     C9  149   3.022   1.981   1.961  0.0766  0.4188  0.2198
    6UNK    C10  150   2.575   2.584   2.365 -1.1497 -0.2993 -0.1730
    6UNK    C11  151   3.199   2.123   1.931 -0.5739  0.3995  0.1246
    6UNK    C12  152   2.203   2.896   2.156  0.4882  0.7073  0.0547
    6UNK    C13  153   2.121   2.897   2.422 -0.3818  0.2892  0.4351
    6UNK    C14  154   2.835   2.657   2.122  0.4956  0.2810 -0.6996
    6UNK    C15  155   2.026   2.916   2.323  0.3141 -0.8360  0.4190
    6UNK    C16  156   2.420   2.711   2.483  0.0024 -0.0498  0.7463
    6UNK    C17  157   3.265   2.254   1.954 -0.1540 -0.4657 -0.1068
    6UNK    C18  158   2.254   2.872   2.384 -0.1609  0.1597  0.3895
    6UNK    C19  159   2.761   2.449   2.283  0.6284  1.4767  0.3365
    6UNK    C20  160   3.082   1.884   1.875  0.0890  0.4653 -0.5548
    6UNK    C21  161   2.064   2.908   2.186 -0.9450 -0.3227 -0.2544
    6UNK    C22  162   2.358   2.854   2.491 -0.3598 -0.4714  1.1081
    6UNK    C23  163   3.263   2.035   1.847  0.2926 -0.3676 -0.2038
    6UNK    C24  164   3.180   2.374   1.918 -0.2646  0.6960 -0.3601
    6UNK    C25  165   3.206   1.910   1.816  0.2864 -0.4478  0.6911
    6UNK    C26  166   3.091   1.646   1.841  0.2174  0.4487 -0.3822
    6UNK    C27  167   1.874   3.027   2.100  0.2642 -0.3343 -0.1216
    6UNK    C28  168   3.051   1.394   1.798  0.3339 -0.2399 -0.6187
    6UNK    C29  169   2.982   1.530   1.808  0.1998  0.0272  0.6166
    6UNK    C30  170   1.802   3.072   1.961  0.1102  0.2441  0.2894
    6UNK    C31  171   1.705   3.186   1.970 -0.0611  0.8823 -0.3151
    6UNK    C32  172   3.033   1.293   1.889 -0.7641  0.4667  0.5720
    6UNK    C33  173   1.683   3.262   2.078 -0.6910 -0.6678  0.5556
    6UNK    O34  174   1.970   2.924   2.085  0.0133  0.1070  0.2838
    6UNK    O35  175   3.011   1.769   1.847 -0.1132 -0.2903 -0.5339
    6UNK    H36  176   3.038   2.569   1.947  4.7839 -0.2099  0.5162
    6UNK    H37  177   2.926   1.966   2.010  0.6753  0.2125  1.3505
    6UNK    H38  178   2.542   2.500   2.426  0.0742 -0.2276  0.6241
    6UNK    H39  179   2.234   2.887   2.052 -2.0122 -2.0198 -0.5848
    6UNK    H40  180   2.087   2.907   2.524 -3.1486  1.5318 -0.5150
    6UNK    H41  181   2.853   2.745   2.061  2.5265 -0.0430 -0.6374
    6UNK    H42  182   1.924   2.926   2.357  0.1867  1.6120 -0.4326
    6UNK    H43  183   2.482   2.697   2.573 -1.5918  0.0126  1.8886
    6UNK    H44  184   2.344   2.632   2.483 -0.6203  0.5357  1.2386
    6UNK    H45  185   3.353   2.269   1.890 -0.3971  0.2936 -0.2697
    6UNK    H46  186   3.311   2.251   2.054 -0.5294  0.2638  0.0903
    6UNK    H47  187   2.722   2.369   2.346  2.1797  0.0379 -0.4291
    6UNK    H48  188   2.326   2.864   2.595 -0.8286 -0.3585  0.9545
    6UNK    H49  189   2.442   2.926   2.490 -0.4896 -0.3125 -0.1268
    6UNK    H50  190   3.362   2.050   1.805  0.7821  0.1593  1.0987
    6UNK    H51  191   3.229   2.472   1.911 -1.5961  1.3126 -1.6116
    6UNK    H52  192   3.131   2.355   1.821 -2.0715 -0.6013  0.7380
    6UNK    H53  193   3.251   1.846   1.741 -3.3428 -1.1641 -1.0756
    6UNK    H54  194   3.127   1.618   1.941 -0.8429 -1.0592 -0.3935
    6UNK    H55  195   3.172   1.658   1.768  0.7450  3.8219  0.5723
    6UNK    H56  196   1.936   3.111   2.136  0.9786 -0.7770 -0.2938
    6UNK    H57  197   1.795   3.008   2.173  0.2165  2.6717  0.7453
    6UNK    H58  198   3.102   1.381   1.703  0.7422 -1.6455 -0.2377
    6UNK    H59  199   2.905   1.521   1.886 -0.5935  0.2633 -0.1252
    6UNK    H60  200   2.940   1.565   1.713  1.0988  0.5739  0.4085
    6UNK    H61  201   1.872   3.097   1.880 -1.2630  1.9209 -0.4496
    6UNK    H62  202   1.736   2.988   1.933 -2.8303  1.9466  1.5837
    6UNK    H63  203   1.659   3.221   1.878  0.4178  1.6694 -0.2624
    6UNK    H64  204   2.989   1.316   1.986 -4.3613 -3.8096  0.2723
    6UNK    H65  205   3.081   1.196   1.888  0.1604  0.9161  0.9008
    6UNK    H66  206   1.724   3.236   2.175  0.2877 -0.6889  0.1514
    6UNK    H67  207   1.631   3.358   2.075 -0.9624 -0.7966  1.1086
    7ACN     C1  208   0.863   5.113   5.138 -0.3691  0.0625 -0.1208
    7ACN     H1  209   0.928   5.132   5.051 -1.1345  0.1526 -0.6846
    7ACN     H2  210   0.800   5.201   5.154  0.2027  0.5271 -0.3734
    7ACN     H3  211   0.916   5.096   5.232  0.5550  1.1206 -0.4302
    7ACN     C2  212   0.778   4.998   5.109 -0.2101 -0.2298 -0.1385
    7ACN     N1  213   0.706   4.910   5.087 -0.0399  0.2569 -0.2643
    8ACN     C1  214   4.172   2.078   1.432  0.2238 -0.0848  0.0400
    8ACN     H1  215   4.146   1.988   1.488  0.6405 -0.1530  0.1230
    8ACN     H2  216   4.108   2.091   1.344 -1.0748 -2.4776  0.5481
    8ACN     H3  217   4.279   2.075   1.409  0.4538  0.0349  1.0437
    8ACN     C2  218   4.174   2.191   1.527 -0.7527 -0.2136 -0.2377
    8ACN     N1  219   4.183   2.290   1.593  0.1072  0.3179 -0.4866
    9ACN     C1  220   0.448   2.705   0.353 -0.5431 -0.1801  0.3142
    9ACN     H1  221   0.550   2.708   0.393 -0.0604 -1.7430 -0.6552
    9ACN     H2  222   0.434   2.778   0.272  1.7961  1.8192  1.5828
    9ACN     H3  223   0.370   2.722   0.428 -1.1789 -1.7930  0.0742
    9ACN     C2  224   0.440   2.567   0.292  0.1381  0.3893 -0.6347
    9ACN     N1  225   0.417   2.470   0.236 -0.0452 -0.4739  0.3848
   10ACN     C1  226   2.481   3.860   0.358  0.1225 -0.3050  0.1663
   10ACN     H1  227   2.409   3.940   0.377 -2.3849 -2.1097 -1.0819
   10ACN     H2  228   2.547   3.877   0.272  0.4654  1.1947  0.6997
   10ACN     H3  229   2.433   3.761   0.351 -0.4921 -0.0319  0.4033
   10ACN     C2  230   2.557   3.858   0.481 -0.6026 -0.1599  0.2792
   10ACN     N1  231   2.617   3.855   0.578 -0.1475 -0.5621  0.8731
   11ACN     C1  232   0.314   4.160   0.574 -0.4804 -0.2848 -0.6541
   11ACN     H1  233   0.219   4.170   0.628 -1.2358 -1.4245 -1.7227
   11ACN     H2  234   0.282   4.173   0.470 -2.4733  2.2577  0.1634
   11ACN     H3  235   0.369   4.066   0.588 -1.5902 -0.7401  0.9917
   11ACN     C2  236   0.406   4.267   0.604  0.5208 -0.3655  0.7355
   11ACN     N1  237   0.478   4.353   0.626 -0.6573 -0.0817  0.1808
   12ACN     C1  238   4.253   4.900   3.178 -0.6067 -0.1417 -0.4545
   12ACN     H1  239   4.226   4.947   3.273  0.7482  0.7480 -0.4876
   12ACN     H2  240   4.223   4.970   3.100  0.1169  0.6113 -0.0761
   12ACN     H3  241   4.205   4.803   3.160 -4.2795  0.6026  3.7052
   12ACN     C2  242   4.397   4.877   3.177  0.4501 -0.6337 -0.9318
   12ACN     N1  243   4.514   4.872   3.172 -0.0108  0.2752 -0.6298
   13ACN     C1  244   2.481   4.148   2.965 -0.0822  0.1784 -0.1112
   13ACN     H1  245   2.527   4.220   2.896  0.4201 -1.1776 -1.2300
   13ACN     H2  246   2.374   4.171   2.975  0.0023 -0.0887  1.8756
   13ACN     H3  247   2.524   4.157   3.066  1.5861  0.9000 -0.8524
   13ACN     C2  248   2.500   4.019   2.902  0.2364  0.5249 -0.2708
   13ACN     N1  249   2.511   3.915   2.851  0.0481  0.8181  0.2444
   14ACN     C1  250   3.914   4.992   3.315 -1.0491 -0.0857  0.0292
   14ACN     H1  251   4.005   5.033   3.360 -1.1053 -0.0155  0.0784
   14ACN     H2  252   3.887   4.907   3.378 -0.3322  0.0718  0.5507
   14ACN     H3  253   3.933   4.965   3.210 -0.3517  1.4469 -0.2744
   14ACN     C2  254   3.817   5.104   3.318  0.2477 -0.0235 -0.0257
   14ACN     N1  255   3.749   5.195   3.331 -0.1775  0.6304  0.1905
   15ACN     C1  256   0.913   4.944   2.815 -0.4810 -0.0033  0.2644
   15ACN     H1  257   0.964   4.859   2.767 -0.0530 -0.9186  2.2542
   15ACN     H2  258   0.826   4.901   2.866  0.2276  0.9825  2.3809
   15ACN     H3  259   0.886   5.012   2.733  0.7514 -1.4752 -1.4494
   15ACN     C2  260   1.000   5.002   2.915 -0.0573  0.0617  0.5524
   15ACN     N1  261   1.069   5.035   2.999 -0.5983 -0.1599 -0.0448
   16ACN     C1  262   1.194   4.370   2.672  0.0836  0.2541  0.1884
   16ACN     H1  263   1.232   4.339   2.770 -0.4204  1.9880  0.9729
   16ACN     H2  264   1.099   4.315   2.664 -0.0533  0.6842 -1.5354
   16ACN     H3  265   1.262   4.329   2.597  0.1686  0.8276 -0.0555
   16ACN     C2  266   1.185   4.515   2.653  0.1341  0.6253 -0.3743
   16ACN     N1  267   1.159   4.626   2.645 -0.0871  0.3112 -0.0237
   17ACN     C1  268   1.031   1.882   2.956 -0.0660 -0.2089 -0.3457
   17ACN     H1  269   0.971   1.844   3.039  0.3867 -2.5198 -0.9900
   17ACN     H2  270   0.986   1.974   2.917  0.5398  0.7721  1.1700
   17ACN     H3  271   1.029   1.793   2.892  2.7978 -0.0470 -0.8126
   17ACN     C2  272   1.171   1.912   2.982  0.0339  0.0108  0.2346
   17ACN     N1  273   1.276   1.927   3.020  0.0577  0.0558 -0.2727
   18ACN     C1  274   3.171   1.086   4.012  0.6442 -0.2142  0.6556
   18ACN     H1  275   3.180   1.162   3.933  2.4155  0.7699  1.7225
   18ACN     H2  276   3.069   1.046   4.020  0.6281 -0.0836  1.1757
   18ACN     H3  277   3.187   1.143   4.104 -0.7236 -0.7777  1.2727
   18ACN     C2  278   3.267   0.977   4.010 -0.1794 -0.2677  0.2831
   18ACN     N1  279   3.338   0.889   4.008  0.1248  0.4535  0.7115
   19ACN     C1  280   1.421   2.886   0.741 -0.2918 -0.2804 -0.8157
   19ACN     H1  281   1.417   2.779   0.718  0.6084 -0.4764 -0.0951
   19ACN     H2  282   1.484   2.940   0.669 -1.1641  0.2160 -1.2344
   19ACN     H3  283   1.454   2.908   0.843 -2.7355  1.0495 -0.2172
   19ACN     C2  284   1.283   2.933   0.740  0.1493 -0.3807  0.2922
   19ACN     N1  285   1.171   2.972   0.734 -0.4516 -0.1497 -0.5074
   20ACN     C1  286   0.758   5.246   1.966  0.1643 -0.2390 -0.1206
   20ACN     H1  287   0.821   5.212   2.049 -2.7498  0.8991  2.7641
   20ACN     H2  288   0.668   5.184   1.972 -0.1568 -0.1890 -2.9507
   20ACN     H3  289   0.807   5.232   1.869  0.8306  2.3716 -0.2353
   20ACN     C2  290   0.726   5.390   1.982  1.2704  0.7635  0.3882
   20ACN     N1  291   0.704   5.501   1.998 -0.4164 -1.2493  0.4693
   21ACN     C1  292   2.527   3.282   2.779 -0.1432  0.3047 -0.0531
   21ACN     H1  293   2.585   3.288   2.872 -0.5634 -1.2882  0.3500
   21ACN     H2  294   2.566   3.348   2.701  1.3794  1.1315  1.3481
   21ACN     H3  295   2.421   3.303   2.798 -0.2257 -0.2097  0.0918
   21ACN     C2  296   2.549   3.140   2.742  0.3415 -0.1485  0.5321
   21ACN     N1  297   2.566   3.026   2.724  0.6725 -0.1054 -0.4625
   22ACN     C1  298   2.454   4.266   1.418  0.4600 -0.0493 -0.1404
   22ACN     H1  299   2.506   4.169   1.411  1.9518  0.6165  1.0908
   22ACN     H2  300   2.407   4.290   1.322  0.5623  2.7551  0.4352
   22ACN     H3  301   2.519   4.348   1.449  1.9992 -1.3937  0.3327
   22ACN     C2  302   2.349   4.253   1.513 -0.0641 -0.0401 -0.7471
   22ACN     N1  303   2.271   4.243   1.595  0.1226  0.3190  0.0036
   23ACN     C1  304   4.006   0.817   1.233 -0.2328 -0.4542 -0.4244
   23ACN     H1  305   3.967   0.835   1.132  0.5782  1.0421 -0.5063
   23ACN     H2  306   4.000   0.914   1.284  0.4377  0.1944 -1.5405
   23ACN     H3  307   4.112   0.796   1.218 -0.4367 -0.2236 -2.4853
   23ACN     C2  308   3.935   0.714   1.306 -0.3565  0.0337  0.1189
   23ACN     N1  309   3.874   0.637   1.369 -0.3400  0.3456 -0.1452
   24ACN     C1  310   5.028   1.685   2.020  0.3393 -1.1788 -0.5578
   24ACN     H1  311   5.110   1.642   2.079  0.6398 -0.7307 -0.6425
   24ACN     H2  312   5.017   1.615   1.936  0.9233 -0.9651 -0.8184
   24ACN     H3  313   5.070   1.780   1.985  0.6661 -1.9564 -2.4244
   24ACN     C2  314   4.903   1.688   2.104  0.1996 -0.0369  0.4073
   24ACN     N1  315   4.810   1.683   2.172  0.3043  0.2947  0.5227
   25ACN     C1  316   3.605   4.291   2.769  0.3458  0.0931  0.5947
   25ACN     H1  317   3.624   4.219   2.688  0.9633  0.8744  0.0240
   25ACN     H2  318   3.693   4.353   2.786  0.7174 -0.2717  0.0436
   25ACN     H3  319   3.571   4.240   2.860 -0.8930 -0.9314 -0.4089
   25ACN     C2  320   3.501   4.379   2.734  1.2625  0.4954 -0.2831
   25ACN     N1  321   3.416   4.455   2.707 -0.1770 -0.3937 -0.1120
   26ACN     C1  322   3.303   0.565   4.147  0.2421  0.4622  0.7809
   26ACN     H1  323   3.358   0.616   4.067 -1.4837 -0.0217 -0.7837
   26ACN     H2  324   3.205   0.613   4.159  0.6819  0.9799  2.5413
   26ACN     H3  325   3.358   0.572   4.242  0.9012 -0.2144  0.4589
   26ACN     C2  326   3.269   0.431   4.104 -0.0503  0.0763  0.1883
   26ACN     N1  327   3.229   0.326   4.076  0.2877  0.1179  0.0299
   27ACN     C1  328   2.300   5.207   4.490  0.0383 -0.0809  0.2842
   27ACN     H1  329   2.378   5.280   4.468  1.2049 -1.8593 -1.7981
   27ACN     H2  330   2.322   5.164   4.589  0.1926 -1.4063 -0.3049
   27ACN     H3  331   2.319   5.125   4.420  1.1552 -0.0199  0.5093
   27ACN     C2  332   2.162   5.254   4.469  0.1131 -0.1484 -0.1017
   27ACN     N1  333   2.054   5.295   4.463  0.7160  0.0017 -0.4501
   28ACN     C1  334   3.795   4.474   1.517  0.4143  0.2505  0.1308
   28ACN     H1  335   3.758   4.442   1.419 -0.1416 -2.3843  1.1253
   28ACN     H2  336   3.710   4.494   1.582  1.6772  1.5883  1.4391
   28ACN     H3  337   3.850   4.566   1.492  1.1425 -0.7467 -2.3106
   28ACN     C2  338   3.889   4.380   1.575 -0.6758  0.2892  0.3873
   28ACN     N1  339   3.951   4.306   1.638 -0.8370 -0.2544 -0.5934
   29ACN     C1  340   4.609   0.801   2.054 -0.1396  0.5017  0.3948
   29ACN     H1  341   4.557   0.842   2.141  0.6003  1.0233  0.6081
   29ACN     H2  342   4.696   0.867   2.040  0.5598  0.1308  2.5749
   29ACN     H3  343   4.552   0.794   1.961  0.1914  0.3906  0.1955
   29ACN     C2  344   4.655   0.673   2.094 -0.1329 -0.0115  0.0736
   29ACN     N1  345   4.684   0.565   2.122  0.0245  0.0288  0.4809
   30ACN     C1  346   1.135   0.074   4.629  0.1338  0.4160 -0.1398
   30ACN     H1  347   1.243   0.064   4.649  0.4708  1.2692 -1.4113
   30ACN     H2  348   1.090   0.095   4.727  0.6268  0.5179  0.0707
   30ACN     H3  349   1.104  -0.020   4.582  1.4498 -1.0303  1.7474
   30ACN     C2  350   1.125   0.191   4.539 -0.6088 -0.2502 -0.4751
   30ACN     N1  351   1.128   0.276   4.464  0.4220  0.6294  0.3854
   31ACN     C1  352   2.273   1.132   1.563  0.1415 -0.4851  0.2256
   31ACN     H1  353   2.236   1.029   1.549  0.0324 -0.4107 -0.0187
   31ACN     H2  354   2.190   1.199   1.587 -0.8387 -2.1253  1.7037
   31ACN     H3  355   2.321   1.157   1.468  3.7518  0.8124  2.1626
   31ACN     C2  356   2.366   1.131   1.668  0.7313 -0.0516 -0.0156
   31ACN     N1  357   2.440   1.146   1.755  0.6459  0.7122 -0.1033
   32ACN     C1  358   3.135   2.463   3.618 -0.0657 -0.2238 -0.0528
   32ACN     H1  359   3.068   2.547   3.593 -1.9137 -2.1778 -2.0333
   32ACN     H2  360   3.097   2.406   3.703  1.1491 -2.5305 -0.9763
   32ACN     H3  361   3.234   2.501   3.648  0.0234 -0.4577 -0.0494
   32ACN     C2  362   3.156   2.378   3.502 -0.4627  0.2580 -0.0326
   32ACN     N1  363   3.167   2.311   3.409 -0.0490  0.8410 -0.5091
   33ACN     C1  364   4.190   0.908   0.157  0.4831 -0.9043 -0.7879
   33ACN     H1  365   4.179   0.943   0.053 -0.0187 -1.5839 -0.9692
   33ACN     H2  366   4.232   0.990   0.217  0.3609 -0.4261 -1.3340
   33ACN     H3  367   4.263   0.827   0.161  1.8208  0.2878  0.1154
   33ACN     C2  368   4.066   0.870   0.222 -0.4779 -0.1563  0.2144
   33ACN     N1  369   3.963   0.866   0.272 -0.3113  0.5589 -0.5223
   34ACN     C1  370   2.045   5.112   0.254  0.1617 -0.4397 -0.2755
   34ACN     H1  371   2.011   5.054   0.340 -0.0551  1.8162  1.2560
   34ACN     H2  372   2.104   5.198   0.289  0.4947 -1.5527  2.1124
   34ACN     H3  373   1.953   5.141   0.201  2.4167  2.7381 -2.8866
   34ACN     C2  374   2.129   5.036   0.162 -0.3178 -0.6959  0.9017
   34ACN     N1  375   2.205   4.977   0.096 -0.6916  0.2475 -0.8291
   35ACN     C1  376   1.861   2.492   4.406 -0.1917 -0.6036  0.3067
   35ACN     H1  377   1.909   2.430   4.329 -1.6292 -2.0639  0.5226
   35ACN     H2  378   1.914   2.588   4.413 -0.0860 -0.6987  0.8111
   35ACN     H3  379   1.863   2.451   4.507 -1.0170  2.3735  1.6436
   35ACN     C2  380   1.725   2.511   4.372  0.0582 -0.1287 -0.0879
   35ACN     N1  381   1.614   2.525   4.354 -0.1991  0.1375  0.0838
   36ACN     C1  382   2.043   2.473   3.923  0.1714  0.2472 -0.2540
   36ACN     H1  383   1.935   2.464   3.901 -0.5497 -1.4807  3.2438
   36ACN     H2  384   2.088   2.379   3.888  0.9830  1.0516 -1.4409
   36ACN     H3  385   2.064   2.480   4.030 -1.6095 -0.2251  0.1731
   36ACN     C2  386   2.106   2.574   3.838 -0.4285  0.2900 -1.3605
   36ACN     N1  387   2.152   2.659   3.775  0.0774  0.1061  0.3127
   37ACN     C1  388   4.886   2.170   1.158 -0.5258 -0.1093 -0.1019
   37ACN     H1  389   4.847   2.226   1.244  0.3578 -3.2465  2.5422
   37ACN     H2  390   4.989   2.139   1.179 -1.2265 -1.2651  1.8274
   37ACN     H3  391   4.894   2.229   1.066  2.0091 -0.6434 -0.3004
   37ACN     C2  392   4.798   2.059   1.154  0.3493  0.5253 -0.2126
   37ACN     N1  393   4.722   1.975   1.147 -0.0699  0.4362  0.0096
   38ACN     C1  394   4.185   1.214   1.325  0.4577  0.0772  0.3851
   38ACN     H1  395   4.081   1.180   1.322  1.1512 -2.0787 -1.8018
   38ACN     H2  396   4.214   1.244   1.224  0.4293 -0.8312  0.1030
   38ACN     H3  397   4.239   1.129   1.367  0.0211  0.2513  1.3353
   38ACN     C2  398   4.199   1.331   1.416  0.0809  0.0183 -0.2338
   38ACN     N1  399   4.212   1.407   1.499  0.4773 -0.6833 -0.3038
   39ACN     C1  400   4.472   1.737   1.316 -0.1049 -0.7065 -0.5498
   39ACN     H1  401   4.423   1.693   1.404 -2.1970  1.3198 -0.5811
   39ACN     H2  402   4.519   1.663   1.250  1.2486 -1.2932  1.0130
   39ACN     H3  403   4.545   1.813   1.345 -0.6830 -0.8406  1.3982
   39ACN     C2  404   4.368   1.792   1.227 -0.7026 -0.0192 -0.2186
   39ACN     N1  405   4.276   1.831   1.169  0.1513 -0.0356 -0.3153
   40ACN     C1  406   1.855   2.094   0.852 -0.3208  0.5567  0.4315
   40ACN     H1  407   1.767   2.160   0.857  0.5896  1.7169  2.5971
   40ACN     H2  408   1.946   2.154   0.841  0.0845 -0.2095 -0.5202
   40ACN     H3  409   1.847   2.022   0.769  1.8706  1.4519 -0.6481
   40ACN     C2  410   1.865   2.009   0.972 -0.1854 -0.4877  0.4209
   40ACN     N1  411   1.872   1.946   1.068 -0.7685  0.2452 -0.6623
   41ACN     C1  412   3.353   5.122   1.259  0.6001  0.2965  0.1977
   41ACN     H1  413   3.431   5.097   1.185  0.0912 -0.1801 -0.1834
   41ACN     H2  414   3.365   5.061   1.349  0.4716 -0.4204 -0.2628
   41ACN     H3  415   3.259   5.114   1.204  0.0755  1.3083  0.9253
   41ACN     C2  416   3.368   5.263   1.291  0.4478  0.5049  0.2909
   41ACN     N1  417   3.386   5.371   1.322 -0.1856  0.6123  0.1292
   42ACN     C1  418   2.418   0.412   2.187 -0.4981 -0.2228  0.3359
   42ACN     H1  419   2.314   0.446   2.197  0.1096  2.0029 -0.3872
   42ACN     H2  420   2.468   0.493   2.133 -0.3815 -0.5964 -0.1254
   42ACN     H3  421   2.427   0.324   2.121  0.9066 -2.3248  3.1324
   42ACN     C2  422   2.472   0.370   2.318 -0.0552  0.2827 -0.7939
   42ACN     N1  423   2.500   0.332   2.424  0.3257 -0.6753  0.9145
   43ACN     C1  424   3.233   0.386   3.106 -0.0465 -0.0191 -0.2807
   43ACN     H1  425   3.307   0.463   3.132 -1.9977  1.9021 -0.2356
   43ACN     H2  426   3.144   0.411   3.164  0.8132  0.8164  0.7168
   43ACN     H3  427   3.276   0.291   3.139 -0.5047  0.1342  0.7719
   43ACN     C2  428   3.193   0.387   2.963  0.6663 -0.1900 -0.0837
   43ACN     N1  429   3.158   0.387   2.853 -0.3255  0.1120  0.1858
   44ACN     C1  430   4.765   1.602   3.283  0.3805 -0.2850  0.4074
   44ACN     H1  431   4.658   1.627   3.285  0.0643 -1.5773  0.6912
   44ACN     H2  432   4.777   1.534   3.197 -0.3282  0.6117 -0.4327
   44ACN     H3  433   4.781   1.536   3.369  0.5764 -2.2385 -1.0389
   44ACN     C2  434   4.863   1.718   3.270 -0.1126  0.2985 -0.0598
   44ACN     N1  435   4.943   1.802   3.260  0.0450  0.0914 -0.4436
   45ACN     C1  436   1.721   3.669   1.023 -0.4383 -0.2914 -0.7026
   45ACN     H1  437   1.748   3.765   1.070  0.9870  0.0762 -2.1997
   45ACN     H2  438   1.770   3.590   1.082  1.1567  1.0604 -0.1199
   45ACN     H3  439   1.763   3.677   0.923  0.8339  0.9926 -0.1107
   45ACN     C2  440   1.575   3.660   1.014 -0.5957 -0.2761 -0.2388
   45ACN     N1  441   1.461   3.659   1.001 -0.8180  1.2686 -0.2833
   46ACN     C1  442   2.606   0.105   4.095  0.4011  0.2843  0.9847
   46ACN     H1  443   2.697   0.049   4.119  0.7257 -0.3472 -1.4589
   46ACN     H2  444   2.599   0.201   4.147 -2.4870  2.6721 -3.1975
   46ACN     H3  445   2.523   0.039   4.122  0.8320 -0.4742  0.4966
   46ACN     C2  446   2.613   0.130   3.952  0.0578 -0.7455 -0.2453
   46ACN     N1  447   2.613   0.164   3.842  0.0431 -0.3844  0.3832
   47ACN     C1  448   2.917   2.057   4.377 -0.4501  0.1101 -0.5196
   47ACN     H1  449   2.832   2.013   4.323  0.2029 -2.8278  0.6533
   47ACN     H2  450   2.980   2.115   4.308  1.4459 -2.0699 -0.7347
   47ACN     H3  451   2.976   1.973   4.415 -0.5646 -0.1459 -0.9037
   47ACN     C2  452   2.884   2.157   4.477 -0.3601  0.5485 -1.2318
   47ACN     N1  453   2.862   2.243   4.552  1.0522 -0.4301 -0.0777
   48ACN     C1  454   3.343   3.120   5.145 -0.4364 -0.4187  0.1395
   48ACN     H1  455   3.382   3.018   5.137 -0.2811 -0.3803  0.3911
   48ACN     H2  456   3.325   3.168   5.048  0.7647  5.1216  2.3003
   48ACN     H3  457   3.422   3.176   5.197  1.0344 -2.1284 -0.1721
   48ACN     C2  458   3.218   3.119   5.221 -0.1419 -0.1356 -0.1992
   48ACN     N1  459   3.129   3.107   5.296  0.1284  0.4742 -0.0675
   49ACN     C1  460   4.389   3.107   3.095  0.4292 -0.8769  0.3831
   49ACN     H1  461   4.366   3.024   3.163 -1.2423 -1.1311 -0.4398
   49ACN     H2  462   4.377   3.058   2.997 -3.9649 -0.0950  0.3359
   49ACN     H3  463   4.482   3.157   3.122 -0.2554  1.1188 -0.7098
   49ACN     C2  464   4.290   3.209   3.096 -0.4171  0.3859  0.9064
   49ACN     N1  465   4.218   3.297   3.093  0.8616 -0.0094 -0.7120
   50ACN     C1  466   2.866   4.142   1.633  0.2869  0.1407 -0.2292
   50ACN     H1  467   2.828   4.117   1.733 -1.4468  0.9897 -0.6182
   50ACN     H2  468   2.797   4.212   1.584  0.6692 -0.0278 -1.0146
   50ACN     H3  469   2.880   4.052   1.573 -0.1085  1.6730 -2.7893
   50ACN     C2  470   2.988   4.204   1.660  0.0592 -0.8098  0.1514
   50ACN     N1  471   3.082   4.264   1.685  0.3135 -0.4056 -0.3421
   51ACN     C1  472   1.789   0.192   0.672 -0.2393  0.0716 -0.1320
   51ACN     H1  473   1.722   0.277   0.689  0.3092  0.8959 -1.8804
   51ACN     H2  474   1.772   0.175   0.565 -1.2867  0.3111 -0.0116
   51ACN     H3  475   1.755   0.106   0.731  1.9408 -0.4693  0.4296
   51ACN     C2  476   1.931   0.207   0.702 -0.0867 -0.0262  0.1156
   51ACN     N1  477   2.039   0.224   0.735 -0.2031  0.2828  0.2103
   52ACN     C1  478   4.030   0.445   1.116 -0.4862 -0.3500  0.3478
   52ACN     H1  479   3.986   0.410   1.210  0.0046 -1.2831  0.2396
   52ACN     H2  480   4.059   0.551   1.112  0.4769 -0.6435 -1.5478
   52ACN     H3  481   3.960   0.422   1.035 -2.1562 -1.5772  2.0505
   52ACN     C2  482   4.147   0.364   1.085 -0.3287 -0.7441 -0.6536
   52ACN     N1  483   4.239   0.304   1.057  0.7467  0.4720 -0.1402
   53ACN     C1  484   3.303   4.730   4.531 -0.0212  0.3532 -0.7556
   53ACN     H1  485   3.216   4.798   4.529 -0.8541 -0.7069 -1.6414
   53ACN     H2  486   3.258   4.634   4.558  1.3417 -0.0116  0.3154
   53ACN     H3  487   3.367   4.773   4.609 -0.5387 -0.0472 -0.1023
   53ACN     C2  488   3.365   4.722   4.404 -0.5727 -0.2379  0.1405
   53ACN     N1  489   3.416   4.723   4.304  0.1107 -0.0575 -0.7226
   54ACN     C1  490   3.624   2.408   4.880 -0.0430  0.1450 -0.4874
   54ACN     H1  491   3.690   2.320   4.876  1.5682  1.2164  1.1218
   54ACN     H2  492   3.601   2.436   4.777  0.8179  3.1139  0.0385
   54ACN     H3  493   3.675   2.493   4.928 -2.9788  2.4692 -1.1929
   54ACN     C2  494   3.501   2.379   4.958 -0.1576 -0.6373  0.1917
   54ACN     N1  495   3.404   2.336   5.001  0.0453 -0.5558  0.1596
   55ACN     C1  496   1.970   4.822   3.914 -0.8581 -0.7913 -0.3572
   55ACN     H1  497   2.047   4.778   3.978 -0.6928  1.9354  1.4914
   55ACN     H2  498   1.910   4.873   3.990 -1.4342 -2.3018  0.2382
   55ACN     H3  499   1.914   4.742   3.864  0.3424 -2.3154  0.6610
   55ACN     C2  500   2.026   4.926   3.830 -0.5185  0.2810 -0.1074
   55ACN     N1  501   2.066   5.005   3.758 -0.2744 -0.2480  0.3818
   56ACN     C1  502   1.569   4.254   2.232  0.5749 -0.0573  0.1731
   56ACN     H1  503   1.501   4.244   2.146  0.2879 -0.8360  0.4762
   56ACN     H2  504   1.511   4.330   2.286 -3.3913 -1.2717 -1.9630
   56ACN     H3  505   1.666   4.295   2.201  0.0273  0.4264 -0.9813
   56ACN     C2  506   1.570   4.130   2.302 -0.1841  0.4327  0.0686
   56ACN     N1  507   1.556   4.024   2.339 -0.1840  0.2929 -0.0635
   57ACN     C1  508   2.001   4.193   4.275 -0.6639 -0.4787 -0.8412
   57ACN     H1  509   1.908   4.246   4.300 -0.7758  0.1543 -2.4784
   57ACN     H2  510   2.085   4.262   4.260 -0.1491 -0.8105  0.4322
   57ACN     H3  511   1.988   4.151   4.175 -1.7226  1.2444 -1.4734
   57ACN     C2  512   2.031   4.085   4.371  0.1306  0.1612  0.4467
   57ACN     N1  513   2.049   3.998   4.446 -0.3110 -0.3395  0.0603
   58ACN     C1  514   0.313   0.775   2.308 -0.7882 -1.4428  0.7366
   58ACN     H1  515   0.312   0.726   2.406  0.9641  3.5955  3.6516
   58ACN     H2  516   0.211   0.787   2.269 -0.7002 -0.6081  0.7527
   58ACN     H3  517   0.367   0.721   2.229  1.6763  1.8776 -0.0790
   58ACN     C2  518   0.378   0.907   2.328 -0.7360  0.0708  0.1108
   58ACN     N1  519   0.427   1.008   2.350 -0.4495 -0.1052  0.3509
   59ACN     C1  520   1.308   1.411   2.642 -0.6710 -0.6003 -0.5421
   59ACN     H1  521   1.230   1.357   2.587 -0.5558 -2.3497  0.9143
   59ACN     H2  522   1.380   1.459   2.574  1.4438 -1.0464  1.2699
   59ACN     H3  523   1.378   1.339   2.685 -1.3117 -2.0623 -1.8446
   59ACN     C2  524   1.262   1.500   2.751  0.6769 -0.6928  0.1524
   59ACN     N1  525   1.226   1.567   2.838 -0.1894  0.1696 -0.2277
   60ACN     C1  526   1.546   3.607   2.277  0.8927  0.9630  0.4417
   60ACN     H1  527   1.648   3.574   2.256  0.6416 -0.6970  1.6435
   60ACN     H2  528   1.554   3.687   2.352  0.2662  1.0144  0.4597
   60ACN     H3  529   1.494   3.521   2.320  0.3102 -0.6248 -3.1128
   60ACN     C2  530   1.470   3.650   2.157 -0.3605  0.3823 -0.1869
   60ACN     N1  531   1.421   3.674   2.056  0.0230 -0.1386 -0.5676
   61ACN     C1  532   4.333   2.505   0.895 -0.1982  0.5985  0.2135
   61ACN     H1  533   4.432   2.552   0.902 -0.6791  1.7903 -0.7970
   61ACN     H2  534   4.322   2.433   0.977 -0.7911  1.2537  0.7141
   61ACN     H3  535   4.335   2.464   0.793  5.0636  1.9944 -0.5599
   61ACN     C2  536   4.224   2.600   0.916 -0.7116 -0.2096  0.0620
   61ACN     N1  537   4.140   2.674   0.938 -0.2996 -0.2575 -0.5726
   62ACN     C1  538   1.838   4.171   2.681  0.6256 -0.6793 -0.9235
   62ACN     H1  539   1.765   4.235   2.731  0.1609 -3.0742  1.6551
   62ACN     H2  540   1.828   4.194   2.574 -0.1709 -0.0276 -0.7183
   62ACN     H3  541   1.808   4.067   2.693 -0.4197 -0.3025 -0.1741
   62ACN     C2  542   1.967   4.208   2.723  0.2806  0.1066 -0.2420
   62ACN     N1  543   2.069   4.240   2.764 -0.4623  0.3568  0.3811
   63ACN     C1  544   4.722   5.056   2.471  0.2137  0.0213  0.2936
   63ACN     H1  545   4.761   5.018   2.566 -0.4049 -2.6321 -0.4297
   63ACN     H2  546   4.634   4.998   2.441  0.2816 -0.6618  1.3693
   63ACN     H3  547   4.794   5.014   2.399 -1.2406 -2.5784  0.2233
   63ACN     C2  548   4.705   5.197   2.460 -0.3688 -0.0232  0.2535
   63ACN     N1  549   4.687   5.311   2.441 -0.2998 -0.4363  1.2292
   64ACN     C1  550   3.172   5.286   2.496  0.2933 -0.6856  0.3193
   64ACN     H1  551   3.221   5.379   2.526 -0.5124  0.3782 -1.4552
   64ACN     H2  552   3.229   5.203   2.539  0.0276 -1.2921 -0.4728
   64ACN     H3  553   3.180   5.273   2.387 -0.8969 -1.1751  0.2833
   64ACN     C2  554   3.038   5.278   2.560  0.0205  1.3684  0.6279
   64ACN     N1  555   2.936   5.277   2.604  0.3068  0.4366 -0.3920
   65ACN     C1  556   3.188   4.990   2.026  0.6483  0.1330 -0.0199
   65ACN     H1  557   3.193   4.916   2.107 -0.5382 -0.3324 -0.3559
   65ACN     H2  558   3.151   5.085   2.064 -2.4312 -1.5381  1.5229
   65ACN     H3  559   3.118   4.951   1.951 -0.9066 -2.4975  2.5930
   65ACN     C2  560   3.315   5.024   1.967  0.4408 -0.1137 -0.4019
   65ACN     N1  561   3.411   5.056   1.914 -0.3403  0.2002 -0.0208
   66ACN     C1  562   1.687   0.033   2.844 -0.0226 -0.2401  0.2520
   66ACN     H1  563   1.625  -0.013   2.766 -0.6020  3.2061 -1.4896
   66ACN     H2  564   1.751  -0.044   2.889  1.5807  0.2209 -1.1703
   66ACN     H3  565   1.618   0.074   2.920 -0.6691 -0.4512 -0.2108
   66ACN     C2  566   1.776   0.130   2.781 -0.3547 -0.4798 -0.5379
   66ACN     N1  567   1.837   0.215   2.725  0.4655  0.0939 -0.0455
   67ACN     C1  568   1.171   0.633   2.973  0.3724 -0.0381  0.3218
   67ACN     H1  569   1.169   0.567   3.060 -0.5523 -1.2453 -0.5801
   67ACN     H2  570   1.189   0.734   3.013 -2.2084  0.1707  1.1265
   67ACN     H3  571   1.071   0.619   2.931  0.6220 -1.0847  0.0544
   67ACN     C2  572   1.270   0.600   2.873 -0.5085  0.9470 -0.1798
   67ACN     N1  573   1.346   0.580   2.789  0.0795  0.5208 -0.1045
   68ACN     C1  574   2.326   3.758   4.030  0.1998  0.2559  0.2412
   68ACN     H1  575   2.226   3.727   3.999  0.2079  1.5793 -1.2309
   68ACN     H2  576   2.386   3.769   3.939 -1.5977 -1.3606 -1.2093
   68ACN     H3  577   2.371   3.680   4.093 -2.3680 -1.1731  0.4029
   68ACN     C2  578   2.316   3.884   4.103 -0.9908 -0.2402 -0.1009
   68ACN     N1  579   2.305   3.980   4.163  0.1764 -0.4086 -0.2038
   69ACN     C1  580   2.946   2.113   4.929 -0.5724 -0.2421  0.5118
   69ACN     H1  581   3.049   2.140   4.955 -0.5826 -1.0195  1.3906
   69ACN     H2  582   2.926   2.026   4.992  3.4035 -0.8126  1.2800
   69ACN     H3  583   2.937   2.087   4.823 -0.1574 -1.5755  0.7906
   69ACN     C2  584   2.851   2.219   4.973  0.1920  0.1685 -0.0183
   69ACN     N1  585   2.786   2.304   5.012  0.0433 -0.8239 -0.0943
   70ACN     C1  586   1.112   1.098   0.823 -0.0371  0.0350  0.1757
   70ACN     H1  587   1.075   0.994   0.826 -1.1398  0.4242  0.9789
   70ACN     H2  588   1.048   1.163   0.763  1.1222 -0.2596 -1.4145
   70ACN     H3  589   1.209   1.089   0.774  0.3887 -0.6686  1.1169
   70ACN     C2  590   1.124   1.151   0.960  0.2056  0.5753  0.8770
   70ACN     N1  591   1.129   1.191   1.068 -0.6496 -0.0642  0.1073
   71ACN     C1  592   4.067   2.140   3.279 -1.0275 -0.3824 -0.5048
   71ACN     H1  593   4.174   2.115   3.281 -1.3352 -1.7992  0.4707
   71ACN     H2  594   4.045   2.102   3.380  1.3396  0.7493  0.5190
   71ACN     H3  595   4.025   2.078   3.198 -1.3643  1.1517 -1.5455
   71ACN     C2  596   4.041   2.279   3.250  0.2395 -0.0817 -0.8360
   71ACN     N1  597   4.017   2.390   3.226 -0.3524 -0.3208 -0.0396
   72ACN     C1  598   1.063   3.686   0.050 -0.2883 -0.2777  0.1015
   72ACN     H1  599   0.957   3.695   0.076 -0.8328 -2.7530 -0.9932
   72ACN     H2  600   1.074   3.635  -0.047  2.7141 -1.6436  1.0273
   72ACN     H3  601   1.112   3.626   0.128  0.3983  0.6141  0.3847
   72ACN     C2  602   1.125   3.821   0.052 -0.0370  0.6033 -0.3241
   72ACN     N1  603   1.171   3.923   0.033  0.3408  0.0094 -0.2464
   73ACN     C1  604   4.504   3.261   3.421 -1.0220  0.2237  0.4142
   73ACN     H1  605   4.607   3.280   3.389  0.7251 -0.5264  4.8778
   73ACN     H2  606   4.431   3.284   3.342 -0.5969 -2.6266 -0.9417
   73ACN     H3  607   4.481   3.322   3.509 -0.1957 -1.4280  1.8131
   73ACN     C2  608   4.487   3.119   3.439  0.2557  0.0537  0.3113
   73ACN     N1  609   4.463   3.007   3.449  0.2286  0.3110 -0.1942
   74ACN     C1  610   0.326   5.140   4.337 -0.9595  0.6318  0.1088
   74ACN     H1  611   0.394   5.076   4.395 -1.1053  1.9765  1.8564
   74ACN     H2  612   0.223   5.106   4.349 -1.0894  1.7250  2.6919
   74ACN     H3  613   0.351   5.140   4.230 -0.8153  2.0914  0.1257
   74ACN     C2  614   0.348   5.276   4.400  0.6179  0.8139  0.1874
   74ACN     N1  615   0.343   5.379   4.450 -0.5359  0.3211 -0.4796
   75ACN     C1  616   2.278   1.701   3.325  0.3769 -0.6082  0.0775
   75ACN     H1  617   2.219   1.793   3.328  0.3911 -0.5852 -0.3027
   75ACN     H2  618   2.377   1.738   3.355 -0.2518  1.1326  0.0733
   75ACN     H3  619   2.286   1.664   3.221  0.7850  1.1333 -0.5388
   75ACN     C2  620   2.218   1.585   3.391  0.0467 -0.1593 -0.1874
   75ACN     N1  621   2.172   1.494   3.446 -0.3001 -0.3283 -0.0379
   76ACN     C1  622   3.024   3.077   4.780 -0.1345  0.9292 -0.0246
   76ACN     H1  623   3.034   2.968   4.780 -0.5820  0.8694 -1.3227
   76ACN     H2  624   3.092   3.112   4.702 -0.3828 -0.0012 -0.6796
   76ACN     H3  625   3.068   3.103   4.877  2.8252 -0.4118 -0.8653
   76ACN     C2  626   2.885   3.118   4.755 -0.7385  0.6976  0.7452
   76ACN     N1  627   2.778   3.153   4.735 -0.3224  0.1148 -0.4053
   77ACN     C1  628   0.655   0.278   1.259 -0.3278  0.3690  0.4263
   77ACN     H1  629   0.653   0.320   1.360 -5.2328  1.3495  0.1723
   77ACN     H2  630   0.718   0.190   1.242  1.1398  1.1998  1.3981
   77ACN     H3  631   0.694   0.359   1.195  0.0745  0.0613  0.2795
   77ACN     C2  632   0.522   0.251   1.211 -0.1827  0.2451 -0.6170
   77ACN     N1  633   0.420   0.237   1.158 -0.3340 -0.4930 -0.5550
   78ACN     C1  634   1.664   0.648   4.656  0.2706 -0.4575 -0.0478
   78ACN     H1  635   1.670   0.567   4.729 -1.6505 -2.0878 -1.5758
   78ACN     H2  636   1.719   0.619   4.566  1.2131 -1.4015  0.8124
   78ACN     H3  637   1.701   0.741   4.702  0.0642 -0.2879 -0.2195
   78ACN     C2  638   1.521   0.661   4.623 -0.0904  0.6670 -0.2977
   78ACN     N1  639   1.411   0.667   4.594  0.0470 -0.2221  0.9861
   79ACN     C1  640   0.713   1.143   0.510  0.0916  0.0911 -0.3391
   79ACN     H1  641   0.642   1.099   0.439 -0.1205 -1.2305  0.6505
   79ACN     H2  642   0.649   1.206   0.573  0.4237 -2.0211  2.2426
   79ACN     H3  643   0.794   1.202   0.465  0.2397 -0.1934 -0.4525
   79ACN     C2  644   0.757   1.035   0.587  0.2257  0.0387  0.0523
   79ACN     N1  645   0.793   0.946   0.651  0.3856 -0.1947 -0.2885
   80ACN     C1  646   3.688   3.120   3.476 -0.1543  0.4360 -0.2052
   80ACN     H1  647   3.780   3.076   3.436 -0.0759  1.2787 -0.9755
   80ACN     H2  648   3.684   3.229   3.461  0.2650  0.4549 -0.1962
   80ACN     H3  649   3.686   3.097   3.583 -0.5478 -1.8114 -0.6524
   80ACN     C2  650   3.566   3.057   3.427  0.4148 -0.2135 -0.2071
   80ACN     N1  651   3.471   3.014   3.378  0.1648 -0.1173 -0.9185
   81ACN     C1  652   4.134   0.720   2.102  0.0553 -0.5878  0.3514
   81ACN     H1  653   4.083   0.801   2.048 -0.0284 -0.8065  0.0975
   81ACN     H2  654   4.200   0.768   2.174 -0.5761 -1.1632  1.3429
   81ACN     H3  655   4.199   0.662   2.035 -0.6157  1.4029 -2.1871
   81ACN     C2  656   4.031   0.641   2.169 -0.0155  0.2435  0.2582
   81ACN     N1  657   3.952   0.570   2.213  0.0471 -0.1720 -0.2072
   82ACN     C1  658   1.776   4.364   1.928  0.0468 -0.9473 -0.5553
   82ACN     H1  659   1.789   4.403   2.030 -0.0484  0.0804 -0.9311
   82ACN     H2  660   1.706   4.433   1.880  0.8900  0.2061 -0.1843
   82ACN     H3  661   1.738   4.261   1.928  1.9703 -1.7536 -2.6536
   82ACN     C2  662   1.909   4.375   1.869 -0.3383 -0.3399  0.1364
   82ACN     N1  663   2.013   4.365   1.815 -1.0120  1.0310  0.0160
   83ACN     C1  664   4.560   5.112   1.449 -0.5654  0.0709  0.2283
   83ACN     H1  665   4.470   5.055   1.423  0.7282 -1.7616 -0.3804
   83ACN     H2  666   4.559   5.128   1.557  1.1647  0.8590  0.1541
   83ACN     H3  667   4.551   5.201   1.385  2.0063  0.6343  0.5706
   83ACN     C2  668   4.678   5.035   1.410 -0.6582 -0.3238  1.0332
   83ACN     N1  669   4.780   4.983   1.390  0.1862  0.0209  0.6338
   84ACN     C1  670   1.508   3.570   0.065  0.1069 -0.0174 -0.4341
   84ACN     H1  671   1.433   3.506   0.113  2.5133 -1.0329  2.3000
   84ACN     H2  672   1.460   3.666   0.044 -0.2088 -0.3157 -1.1216
   84ACN     H3  673   1.548   3.531  -0.030 -0.1366  0.0758 -0.5740
   84ACN     C2  674   1.620   3.567   0.154 -0.3285  0.1342 -0.3103
   84ACN     N1  675   1.705   3.565   0.234  0.4967 -0.3245 -0.1394
   85ACN     C1  676   2.625   0.600   1.077  0.6291  0.2722  0.4541
   85ACN     H1  677   2.726   0.574   1.111  0.9258  1.0850  0.2133
   85ACN     H2  678   2.624   0.707   1.051  0.5880  0.3140  0.6242
   85ACN     H3  679   2.543   0.573   1.145  1.8157  0.0866  1.8597
   85ACN     C2  680   2.614   0.527   0.953 -0.2059 -0.0560  0.4746
   85ACN     N1  681   2.611   0.463   0.853 -0.0719 -0.1502  0.5072
   86ACN     C1  682   5.205   2.492   0.350  0.1625  0.2232 -0.1619
   86ACN     H1  683   5.196   2.386   0.376 -1.3814  0.8221  2.1291
   86ACN     H2  684   5.099   2.520   0.353  0.3143  1.3131 -2.5181
   86ACN     H3  685   5.235   2.509   0.246  1.3081  0.3416  0.1758
   86ACN     C2  686   5.298   2.572   0.442 -0.2013 -0.2311  0.3633
   86ACN     N1  687   5.359   2.628   0.519  0.2867 -0.2142 -0.0026
   87ACN     C1  688   1.213   1.803   0.970 -0.5451  0.1171 -0.0479
   87ACN     H1  689   1.297   1.780   1.037 -2.9563 -1.1785  2.7874
   87ACN     H2  690   1.246   1.894   0.919  3.0614  0.5051  2.6075
   87ACN     H3  691   1.141   1.833   1.048 -0.7149  0.7350 -0.4348
   87ACN     C2  692   1.186   1.696   0.876 -0.6898  0.3699  0.2634
   87ACN     N1  693   1.166   1.611   0.799 -0.0102 -0.3057  0.1593
   88ACN     C1  694   4.544   1.878   0.831 -0.3044 -0.1463 -0.1399
   88ACN     H1  695   4.473   1.799   0.862 -0.7087  1.1394  2.5360
   88ACN     H2  696   4.614   1.908   0.911 -1.5161 -0.7490  1.2044
   88ACN     H3  697   4.486   1.962   0.792  0.9211  0.2341 -1.1903
   88ACN     C2  698   4.628   1.827   0.722 -0.4225  0.3529  1.2927
   88ACN     N1  699   4.697   1.799   0.635 -0.9333 -0.5686  0.4232
   89ACN     C1  700   5.215   2.555   2.526 -0.5818 -0.4825  0.0139
   89ACN     H1  701   5.169   2.457   2.507 -1.5339 -0.4635  1.9119
   89ACN     H2  702   5.158   2.635   2.477 -0.2561 -0.2088  0.0838
   89ACN     H3  703   5.322   2.562   2.506  0.2882 -3.5516  2.7193
   89ACN     C2  704   5.192   2.587   2.670  0.3634  0.0708  0.2996
   89ACN     N1  705   5.187   2.617   2.779 -0.7362 -0.2153  0.2267
   90ACN     C1  706   3.877   2.921   1.618  0.2177  0.5199 -0.1088
   90ACN     H1  707   3.964   2.912   1.551 -0.6358 -0.4168 -1.1380
   90ACN     H2  708   3.831   3.021   1.612 -0.2076  0.2848 -0.9143
   90ACN     H3  709   3.904   2.901   1.722 -2.9489 -1.7620  0.4248
   90ACN     C2  710   3.777   2.824   1.575 -0.1157 -0.3762 -0.4561
   90ACN     N1  711   3.692   2.748   1.549 -0.6347  0.4562 -0.4796
   91ACN     C1  712   2.718   0.677   2.874 -0.4244 -0.5209 -0.3254
   91ACN     H1  713   2.706   0.728   2.778 -1.3149  0.0335  0.0667
   91ACN     H2  714   2.705   0.569   2.867  1.4060 -0.7951  0.0756
   91ACN     H3  715   2.649   0.722   2.947  1.4197 -0.2387  1.3561
   91ACN     C2  716   2.853   0.703   2.917  0.0039 -0.7008  0.0626
   91ACN     N1  717   2.960   0.727   2.953  0.2589 -0.4375 -0.4388
   92ACN     C1  718   4.100   2.690   2.934  0.1696 -0.0245  0.1419
   92ACN     H1  719   3.992   2.708   2.927 -0.3377 -2.1357  1.4886
   92ACN     H2  720   4.156   2.762   2.874  1.5045 -0.6929  0.5480
   92ACN     H3  721   4.121   2.585   2.910 -0.8479 -0.0062 -0.9528
   92ACN     C2  722   4.133   2.717   3.076  0.0347 -0.2873  0.4200
   92ACN     N1  723   4.153   2.743   3.189  0.7750  0.2486  0.0959
   93ACN     C1  724   2.786   3.449   3.234  0.5376  0.2370 -0.0397
   93ACN     H1  725   2.877   3.417   3.182  0.5503 -0.6417  0.4900
   93ACN     H2  726   2.709   3.408   3.167  0.0426 -1.8284  1.6723
   93ACN     H3  727   2.774   3.557   3.239 -0.8084  0.1167 -0.1799
   93ACN     C2  728   2.774   3.389   3.368  0.1810  0.0451  0.1545
   93ACN     N1  729   2.766   3.341   3.471  0.2746  0.3690  0.0825
   94ACN     C1  730   3.920   1.386   2.733 -0.3083 -0.0221 -0.6461
   94ACN     H1  731   4.024   1.369   2.765  0.3788 -0.2319 -2.8153
   94ACN     H2  732   3.845   1.332   2.792 -0.2888  0.5197 -0.1146
   94ACN     H3  733   3.906   1.342   2.634 -0.0166  1.4922 -1.3972
   94ACN     C2  734   3.895   1.527   2.733  0.6671 -0.9036  0.1195
   94ACN     N1  735   3.866   1.642   2.723 -0.1351  0.2991 -0.1516
   95ACN     C1  736   2.300   4.732   4.031 -0.0191 -0.2490 -0.4035
   95ACN     H1  737   2.272   4.749   3.926 -0.9335 -0.9440 -0.2859
   95ACN     H2  738   2.403   4.698   4.049 -0.6591 -0.8805  2.7106
   95ACN     H3  739   2.233   4.652   4.063  1.9812 -2.3225 -1.1050
   95ACN     C2  740   2.280   4.856   4.111  0.5958 -0.1262 -0.4244
   95ACN     N1  741   2.246   4.945   4.170 -0.0353 -0.4286  0.5327
   96ACN     C1  742   1.630   0.749   4.266 -0.2325  0.2565 -0.2938
   96ACN     H1  743   1.626   0.670   4.342  2.7187  1.6025  1.4460
   96ACN     H2  744   1.629   0.714   4.162 -1.8244  0.4644 -0.3691
   96ACN     H3  745   1.722   0.808   4.273  0.4554 -0.7999 -0.2561
   96ACN     C2  746   1.508   0.834   4.280  0.6746  0.7719 -0.6606
   96ACN     N1  747   1.415   0.895   4.298 -0.4881 -0.3199 -0.4745
   97ACN     C1  748   2.704   1.609   2.313 -0.6894 -0.3157  0.4939
   97ACN     H1  749   2.784   1.572   2.377  0.1098 -1.5168 -1.1228
   97ACN     H2  750   2.629   1.671   2.365 -1.2330  0.3524 -1.0243
   97ACN     H3  751   2.647   1.523   2.275  0.2447 -1.3361  1.3516
   97ACN     C2  752   2.775   1.696   2.215 -0.1928 -0.3405  0.2553
   97ACN     N1  753   2.821   1.777   2.148 -0.4791  0.9271 -0.2426
   98ACN     C1  754   0.786   2.936   0.673 -0.0909  0.2525 -0.7594
   98ACN     H1  755   0.702   2.996   0.709  2.2503  2.1282  2.1677
   98ACN     H2  756   0.865   2.943   0.749 -0.7644 -1.2777  0.1432
   98ACN     H3  757   0.822   2.969   0.575  1.4835 -0.9237 -0.6227
   98ACN     C2  758   0.739   2.799   0.671 -0.0732 -0.0550  0.3068
   98ACN     N1  759   0.712   2.687   0.677 -0.0131 -0.0973  0.1251
   99ACN     C1  760   1.761   4.463   3.751  0.5095  0.1885 -0.4353
   99ACN     H1  761   1.721   4.376   3.804  3.1857 -0.6674  0.3292
   99ACN     H2  762   1.729   4.561   3.789  0.0850  0.4022 -1.3107
   99ACN     H3  763   1.730   4.477   3.647 -0.1138  0.9844 -0.1550
   99ACN     C2  764   1.907   4.452   3.748 -0.1003 -0.2622 -0.7464
   99ACN     N1  765   2.020   4.442   3.770  0.2850  0.3110  0.0123
  100ACN     C1  766   4.414   3.696   1.194 -0.4387 -0.1720 -0.1996
  100ACN     H1  767   4.399   3.702   1.086 -0.3938 -3.3731 -0.4746
  100ACN     H2  768   4.502   3.755   1.223 -1.1246  2.5337 -3.1214
  100ACN     H3  769   4.449   3.594   1.214  0.4242  0.4048  1.4612
  100ACN     C2  770   4.296   3.723   1.271  0.2055 -0.0537 -0.1928
  100ACN     N1  771   4.199   3.725   1.336 -0.2987  0.1118  0.5896
  101ACN     C1  772   0.807   2.795   0.118 -0.6425  0.4132 -0.3058
  101ACN     H1  773   0.803   2.691   0.152 -0.2859  0.1887 -0.9310
  101ACN     H2  774   0.753   2.828   0.028 -0.6822 -0.5575 -0.6528
  101ACN     H3  775   0.914   2.811   0.097 -0.6145  1.0003  0.2529
  101ACN     C2  776   0.772   2.878   0.230 -0.4315 -0.4514  0.8762
  101ACN     N1  777   0.750   2.946   0.322  0.0480 -0.0100 -0.2874
  102ACN     C1  778   2.170   0.729   3.706  0.3429 -0.3416  0.0531
  102ACN     H1  779   2.073   0.678   3.714 -1.4439  2.7299 -0.7050
  102ACN     H2  780   2.159   0.818   3.643 -3.2599  0.0855  1.0593
  102ACN     H3  781   2.230   0.660   3.645  0.7722 -0.2368  0.3498
  102ACN     C2  782   2.241   0.752   3.836 -0.1573  0.3329 -0.8480
  102ACN     N1  783   2.300   0.779   3.931  0.0393 -0.3278 -0.6491
  103ACN     C1  784   0.620   0.724   1.613  1.1539  0.5451  0.2952
  103ACN     H1  785   0.620   0.832   1.627 -1.8178  0.9277 -1.5963
  103ACN     H2  786   0.568   0.694   1.520  4.4914  0.1296 -1.6055
  103ACN     H3  787   0.572   0.671   1.696  1.9310 -0.5550  0.0596
  103ACN     C2  788   0.757   0.677   1.604 -0.0275  0.4870 -0.4429
  103ACN     N1  789   0.865   0.649   1.599 -0.2308  0.1772 -0.4262
  104ACN     C1  790   3.046   3.188   2.164  0.0450  0.5011 -0.2533
  104ACN     H1  791   3.148   3.152   2.150 -0.8484 -2.6403  0.4863
  104ACN     H2  792   3.015   3.263   2.090 -0.2215 -0.6273 -1.3347
  104ACN     H3  793   3.032   3.222   2.267  3.1221  2.5726 -0.3962
  104ACN     C2  794   2.966   3.074   2.136  1.2299 -0.5802 -0.6562
  104ACN     N1  795   2.894   2.986   2.115  0.0373  0.0367 -0.3967
  105ACN     C1  796   2.662   1.722   1.791 -0.4994  0.1813 -0.0432
  105ACN     H1  797   2.729   1.773   1.720 -0.5697  0.1193 -0.1530
  105ACN     H2  798   2.726   1.689   1.874 -0.1377 -1.3956 -0.9204
  105ACN     H3  799   2.617   1.638   1.737  1.4033 -1.4651  0.8115
  105ACN     C2  800   2.565   1.822   1.828  0.1299  1.0208 -0.3371
  105ACN     N1  801   2.483   1.892   1.873 -0.2560  1.0632 -0.3001
  106ACN     C1  802   1.713   4.818   0.817  0.6422 -0.8291 -0.1766
  106ACN     H1  803   1.686   4.896   0.891  1.1167 -0.0987 -0.7587
  106ACN     H2  804   1.707   4.722   0.869  0.0765 -1.4864 -1.4137
  106ACN     H3  805   1.815   4.840   0.784 -0.1415  0.9232 -1.6406
  106ACN     C2  806   1.626   4.821   0.696 -0.7029 -0.2426  0.1974
  106ACN     N1  807   1.570   4.835   0.597  0.2696 -0.4413 -0.0036
  107ACN     C1  808   4.086   2.089   2.030  0.1494 -0.2825 -0.1962
  107ACN     H1  809   4.163   2.039   2.091  0.1623  0.0193  0.0359
  107ACN     H2  810   4.095   2.198   2.030  0.2201 -0.2863  0.2177
  107ACN     H3  811   3.990   2.061   2.074 -0.2160  2.4800  0.9420
  107ACN     C2  812   4.084   2.038   1.894  0.2486 -0.2497  0.3141
  107ACN     N1  813   4.071   2.001   1.788  0.0042  0.3174  0.7131
  108ACN     C1  814   0.880   1.588   1.222  0.2050  0.5371  0.9620
  108ACN     H1  815   0.907   1.661   1.299  0.4773 -0.8312  2.2190
  108ACN     H2  816   0.781   1.549   1.251 -0.0178  0.3018 -0.0681
  108ACN     H3  817   0.954   1.507   1.219  0.7753  1.0908 -0.7299
  108ACN     C2  818   0.859   1.638   1.083 -0.2563 -0.1108  0.0458
  108ACN     N1  819   0.830   1.684   0.983  0.1558 -0.4621  0.2318
  109ACN     C1  820   4.614   0.633   2.483 -0.8398 -0.0204 -0.6564
  109ACN     H1  821   4.706   0.691   2.471  0.1402 -1.4541 -0.3596
  109ACN     H2  822   4.593   0.637   2.590  2.6864 -1.3694  0.2365
  109ACN     H3  823   4.628   0.530   2.447  1.5908  0.2100 -0.5439
  109ACN     C2  824   4.501   0.691   2.412  0.1183  0.3134 -0.7366
  109ACN     N1  825   4.405   0.740   2.368 -0.9485  0.5718 -0.2510
  110ACN     C1  826   5.042   3.569   0.962  0.2037 -0.1665 -0.3708
  110ACN     H1  827   5.031   3.547   0.855 -0.1960  2.9847 -1.0484
  110ACN     H2  828   4.941   3.586   1.000  0.1074 -0.7580 -0.3449
  110ACN     H3  829   5.110   3.652   0.982 -0.0820 -0.6366  3.1778
  110ACN     C2  830   5.092   3.448   1.026 -0.5588 -0.0831  1.0022
  110ACN     N1  831   5.132   3.353   1.071  1.2598  0.3289  0.3347
  111ACN     C1  832   3.481   0.195   3.908 -0.2738  0.4923  0.0494
  111ACN     H1  833   3.393   0.143   3.868 -1.0118  1.3339  0.5471
  111ACN     H2  834   3.569   0.132   3.890  0.3123  1.3130 -0.0315
  111ACN     H3  835   3.466   0.195   4.016 -1.0382 -0.1445 -0.0528
  111ACN     C2  836   3.501   0.333   3.851  0.2873  0.6543  0.2261
  111ACN     N1  837   3.525   0.430   3.803 -0.3443 -0.0660  0.3329
  112ACN     C1  838   0.148   4.686   0.925 -0.7208  0.3885 -0.1226
  112ACN     H1  839   0.045   4.675   0.889  0.0747  0.2782 -2.5433
  112ACN     H2  840   0.191   4.781   0.890  1.9938 -1.6011 -2.6494
  112ACN     H3  841   0.217   4.610   0.888  0.9711  2.6634 -1.9319
  112ACN     C2  842   0.146   4.685   1.073  0.1566 -0.4709  0.3192
  112ACN     N1  843   0.133   4.679   1.187  0.0693 -0.1119  0.0313
  113ACN     C1  844   1.965   1.633   4.814  1.1141  0.4426 -0.4965
  113ACN     H1  845   1.859   1.656   4.831  0.9338  1.6761 -2.8189
  113ACN     H2  846   1.982   1.654   4.707 -1.6491  0.1451 -1.0585
  113ACN     H3  847   1.982   1.528   4.838 -0.1429  0.9535  3.1687
  113ACN     C2  848   2.055   1.715   4.894 -0.2933 -0.4162  0.2591
  113ACN     N1  849   2.135   1.773   4.955 -0.0897 -0.0218  0.2429
  114ACN     C1  850   2.518   1.652   4.397 -0.5065  0.2479  0.7308
  114ACN     H1  851   2.525   1.734   4.324 -0.3619  0.3387  0.8458
  114ACN     H2  852   2.577   1.670   4.488  0.6225 -0.7364  0.2280
  114ACN     H3  853   2.576   1.564   4.365  0.4629  0.8971  0.6560
  114ACN     C2  854   2.380   1.628   4.444 -0.1250  0.4906  0.9325
  114ACN     N1  855   2.271   1.607   4.478  0.3647 -0.2079  0.2975
  115ACN     C1  856   3.959   3.190   2.865  0.9473  0.7121  0.3005
  115ACN     H1  857   3.926   3.248   2.778  1.3624  0.1150 -0.2674
  115ACN     H2  858   3.870   3.131   2.889 -0.4419  1.5640 -2.3534
  115ACN     H3  859   3.988   3.254   2.949 -0.5514 -0.3911  1.6993
  115ACN     C2  860   4.065   3.103   2.820  0.1542 -0.5423  0.1137
  115ACN     N1  861   4.146   3.026   2.782  0.5985 -0.2090 -0.4714
  116ACN     C1  862   2.961   2.384   3.093  0.8633  0.2785  0.2398
  116ACN     H1  863   2.869   2.432   3.129  0.4192  1.3079 -2.0848
  116ACN     H2  864   3.041   2.405   3.164  2.0684 -0.3838 -0.8769
  116ACN     H3  865   2.983   2.433   2.997  0.3969  1.6991  0.8370
  116ACN     C2  866   2.954   2.244   3.084 -0.9247  0.7259 -0.4103
  116ACN     N1  867   2.946   2.129   3.084 -0.7730 -0.4104  0.1705
  117ACN     C1  868   0.985   0.386   1.097 -0.2562  0.6584 -0.9593
  117ACN     H1  869   0.904   0.441   1.047 -1.1579 -0.1344 -0.3962
  117ACN     H2  870   0.974   0.285   1.056 -1.3907  1.1874 -2.0313
  117ACN     H3  871   0.971   0.381   1.205 -0.7948  2.9829 -0.8651
  117ACN     C2  872   1.114   0.439   1.056  0.4948 -0.0701 -0.4535
  117ACN     N1  873   1.219   0.482   1.031  1.2194 -0.5742 -0.1862
  118ACN     C1  874   2.579   4.842   4.662  0.1586 -0.4158  0.4192
  118ACN     H1  875   2.671   4.784   4.647 -0.6785 -1.9697  1.0034
  118ACN     H2  876   2.494   4.800   4.606  0.5472 -2.1023  1.0174
  118ACN     H3  877   2.600   4.944   4.629  1.2260 -0.4452  0.9670
  118ACN     C2  878   2.541   4.835   4.804 -0.0557 -0.2523 -0.6723
  118ACN     N1  879   2.532   4.837   4.922  0.0930 -0.1613  0.9959
  119ACN     C1  880   2.087   4.500   2.193  0.4523 -0.3643 -0.2453
  119ACN     H1  881   2.152   4.513   2.280 -0.6391 -0.0942  0.5511
  119ACN     H2  882   2.134   4.489   2.094  0.4191 -1.8950 -0.1145
  119ACN     H3  883   2.034   4.596   2.184  0.4514 -0.3055  0.3507
  119ACN     C2  884   2.003   4.386   2.219 -0.3324  0.2994  0.3146
  119ACN     N1  885   1.946   4.296   2.253 -0.0816 -0.6631  0.2236
  120ACN     C1  886   3.433   0.216   3.451 -0.0356  0.1454  0.4082
  120ACN     H1  887   3.465   0.116   3.482 -0.3720 -0.3543 -0.8041
  120ACN     H2  888   3.381   0.210   3.354  0.0656  0.4690  0.3342
  120ACN     H3  889   3.511   0.292   3.438  0.5602 -0.5011  0.1430
  120ACN     C2  890   3.338   0.264   3.545  0.0527 -0.3090  0.1787
  120ACN     N1  891   3.265   0.308   3.619 -0.1725 -0.5603 -0.2074
  121ACN     C1  892   3.470   0.693   4.752  0.4170 -0.4624  0.4778
  121ACN     H1  893   3.379   0.752   4.736  0.1801 -0.7252  0.8324
  121ACN     H2  894   3.472   0.596   4.701  0.1831 -0.6080  0.7404
  121ACN     H3  895   3.485   0.680   4.860  0.2685  1.0761  0.7136
  121ACN     C2  896   3.574   0.782   4.698  0.1181  0.3300  0.1731
  121ACN     N1  897   3.651   0.848   4.656  0.2248  0.1220  0.3099
  122ACN     C1  898   2.373   2.831   3.007 -0.4953 -0.9938 -0.5059
  122ACN     H1  899   2.332   2.927   2.973  0.2827 -0.5854 -0.3092
  122ACN     H2  900   2.441   2.802   2.926 -0.1115  1.9232 -1.3517
  122ACN     H3  901   2.297   2.753   3.014 -0.8411 -0.5610  1.0425
  122ACN     C2  902   2.437   2.856   3.130  0.4291 -0.5900  0.0799
  122ACN     N1  903   2.477   2.878   3.234  0.0128  0.3963  0.0893
  123ACN     C1  904   3.963   4.596   3.121  0.1915  0.1376 -0.4313
  123ACN     H1  905   4.018   4.537   3.195 -1.2706 -0.8391 -0.0698
  123ACN     H2  906   4.013   4.621   3.027  0.6421 -0.9816 -0.4953
  123ACN     H3  907   3.950   4.694   3.170  0.4766  0.1535 -0.3873
  123ACN     C2  908   3.834   4.533   3.117  0.4059  0.2673  0.6251
  123ACN     N1  909   3.733   4.478   3.110  0.6122  0.5824  0.6952
  124ACN     C1  910   0.727   2.967   3.788  0.0152 -0.8375  1.1178
  124ACN     H1  911   0.754   3.052   3.851  0.1635  0.3448 -0.4714
  124ACN     H2  912   0.619   2.969   3.767  0.3068  0.8745 -0.4764
  124ACN     H3  913   0.748   2.868   3.830 -1.6068 -1.5790  0.2762
  124ACN     C2  914   0.790   2.974   3.649  0.0817 -0.7462  0.0211
  124ACN     N1  915   0.849   2.992   3.553  0.3014 -0.2726 -0.0666
  125ACN     C1  916   2.831   2.369   3.435 -0.8191  0.1507  0.4593
  125ACN     H1  917   2.815   2.318   3.339 -0.1049  1.0209 -0.1474
  125ACN     H2  918   2.913   2.437   3.408  1.1860 -1.2926  2.5003
  125ACN     H3  919   2.875   2.299   3.506  0.7888 -0.3366 -0.9326
  125ACN     C2  920   2.717   2.441   3.490 -0.4264 -0.7241 -0.2883
  125ACN     N1  921   2.625   2.502   3.526 -0.2426  0.3267  0.0455
  126ACN     C1  922   4.139   0.652   0.494  0.5736  0.0694 -0.0770
  126ACN     H1  923   4.068   0.734   0.482  0.9090  0.1476 -1.8553
  126ACN     H2  924   4.104   0.571   0.429 -0.9755 -0.6409  1.5679
  126ACN     H3  925   4.143   0.612   0.596 -1.9029  0.9100  0.4042
  126ACN     C2  926   4.271   0.693   0.450  0.2884 -0.2424 -1.0382
  126ACN     N1  927   4.378   0.721   0.423 -0.1210 -0.3844 -0.1664
  127ACN     C1  928   1.574   3.831   2.717  0.0919 -0.0370  0.3674
  127ACN     H1  929   1.632   3.905   2.661  0.2995  0.1168  0.7894
  127ACN     H2  930   1.525   3.882   2.800  1.0057  1.1338  0.2025
  127ACN     H3  931   1.636   3.744   2.742  2.6238  1.3155 -0.7887
  127ACN     C2  932   1.471   3.784   2.622  0.0265  0.1413  0.0445
  127ACN     N1  933   1.392   3.753   2.544  0.4591  0.3312  0.5635
  128ACN     C1  934   2.805   1.266   0.131  0.0043  0.9722 -0.4924
  128ACN     H1  935   2.727   1.276   0.055  0.9986  3.0292 -1.3025
  128ACN     H2  936   2.890   1.226   0.076 -1.1232 -0.2874 -1.3748
  128ACN     H3  937   2.784   1.190   0.208  1.8342  1.9853  1.1157
  128ACN     C2  938   2.828   1.394   0.204  0.9762  0.5890 -0.1064
  128ACN     N1  939   2.839   1.496   0.257  0.2862  0.1099  0.2250
  129ACN     C1  940   1.590   4.392   4.161  0.4420  0.8617 -0.2004
  129ACN     H1  941   1.507   4.436   4.104 -1.1311  0.1609  1.4556
  129ACN     H2  942   1.560   4.365   4.262  1.3653  0.2788 -0.0653
  129ACN     H3  943   1.674   4.464   4.156  0.8918  0.3218 -4.6432
  129ACN     C2  944   1.654   4.279   4.093 -0.6354 -0.0425 -0.5150
  129ACN     N1  945   1.713   4.195   4.043  0.1618 -0.2761  0.1736
  130ACN     C1  946   1.003   4.290   1.573  0.3124  0.0334  0.2106
  130ACN     H1  947   1.039   4.188   1.554  0.0808 -0.3603  1.7223
  130ACN     H2  948   0.898   4.306   1.545  0.2545 -1.2412 -0.3769
  130ACN     H3  949   1.077   4.365   1.545  0.6424  0.3863  1.9392
  130ACN     C2  950   1.005   4.298   1.716 -0.1897  0.4332 -0.1272
  130ACN     N1  951   1.004   4.293   1.830 -0.4063  0.3983  0.6524
  131ACN     C1  952   1.392   1.342   1.752  0.6181 -0.4578  0.0723
  131ACN     H1  953   1.322   1.268   1.793 -0.3430  0.7568  0.6998
  131ACN     H2  954   1.334   1.431   1.725 -0.3979 -1.3684 -0.8916
  131ACN     H3  955   1.444   1.300   1.665  1.4946  0.3761  0.1887
  131ACN     C2  956   1.490   1.373   1.853 -0.4753  0.3031  0.2536
  131ACN     N1  957   1.567   1.381   1.935 -0.2573  0.8115 -1.4022
  132ACN     C1  958   0.681   1.546   2.040  0.2401  0.0518  0.6508
  132ACN     H1  959   0.623   1.489   1.966  2.0061  1.0996 -1.6848
  132ACN     H2  960   0.647   1.529   2.143 -1.1950  1.1943  0.4143
  132ACN     H3  961   0.666   1.652   2.013 -1.1494  0.1158  1.5556
  132ACN     C2  962   0.817   1.495   2.019  0.0529 -0.2392  0.2722
  132ACN     N1  963   0.926   1.456   2.016 -0.0558  0.3235  0.4039
  133ACN     C1  964   1.533   3.573   3.465 -0.7695  0.6717  1.1875
  133ACN     H1  965   1.628   3.553   3.414 -2.4823  0.3891 -2.1635
  133ACN     H2  966   1.508   3.486   3.527  1.0621 -2.5960 -2.2516
  133ACN     H3  967   1.450   3.580   3.395 -0.6271 -1.0907  0.7837
  133ACN     C2  968   1.545   3.675   3.565  0.6666 -0.0752  0.3897
  133ACN     N1  969   1.534   3.756   3.644 -0.2970 -0.8007 -0.0480
  134ACN     C1  970   1.362   4.941   3.895  0.3510 -0.4166  0.4110
  134ACN     H1  971   1.372   4.875   3.982 -1.0634  0.3243  1.1698
  134ACN     H2  972   1.438   5.019   3.886 -0.8370  0.9365  1.5877
  134ACN     H3  973   1.272   4.999   3.916 -0.0912 -1.2555  0.8928
  134ACN     C2  974   1.350   4.877   3.766 -0.7055  0.1488 -0.1657
  134ACN     N1  975   1.338   4.820   3.664  0.4384  0.6794 -0.1739
  135ACN     C1  976   2.354   4.991   1.612 -0.2676 -0.5433  0.1747
  135ACN     H1  977   2.314   5.012   1.512  0.9298 -3.0475 -0.9008
  135ACN     H2  978   2.362   4.882   1.622 -0.3996 -0.6813 -1.0997
  135ACN     H3  979   2.283   5.032   1.685 -1.6842 -1.2838 -0.7307
  135ACN     C2  980   2.489   5.056   1.639 -0.1663 -0.5498  0.0572
  135ACN     N1  981   2.596   5.099   1.648 -0.4925  0.9319 -0.0833
  136ACN     C1  982   2.195   1.823   4.145 -0.0375 -0.4605  0.4128
  136ACN     H1  983   2.235   1.921   4.118 -0.1424 -0.5849 -0.2214
  136ACN     H2  984   2.259   1.767   4.214  0.6184 -0.7225 -0.3963
  136ACN     H3  985   2.176   1.764   4.054  0.3081 -0.5048  0.3652
  136ACN     C2  986   2.060   1.831   4.210  0.5459 -0.8060  0.1025
  136ACN     N1  987   1.958   1.836   4.261  0.8019  0.1427 -0.0887
  137ACN     C1  988   4.496   2.878   2.611 -0.0331 -0.2326 -0.6971
  137ACN     H1  989   4.414   2.926   2.556 -0.8667 -0.1533  0.5936
  137ACN     H2  990   4.487   2.908   2.716 -0.6783  0.4696 -0.9437
  137ACN     H3  991   4.595   2.914   2.579 -0.9174 -0.2364 -3.7744
  137ACN     C2  992   4.488   2.735   2.599 -0.4015  0.4059  0.3353
  137ACN     N1  993   4.483   2.622   2.587  0.0008  0.1953  0.7546
  138ACN     C1  994   4.497   2.304   1.684  0.0915 -0.6189 -0.3278
  138ACN     H1  995   4.445   2.235   1.751 -0.7756  0.6799  0.3994
  138ACN     H2  996   4.591   2.328   1.737 -0.8005 -0.6961  1.3584
  138ACN     H3  997   4.434   2.393   1.671 -1.5869 -1.6059  0.7678
  138ACN     C2  998   4.546   2.246   1.557 -0.1651 -0.2633  0.1039
  138ACN     N1  999   4.580   2.198   1.460  0.0997 -0.0563 -0.0186
  139ACN     C1 1000   2.782   0.539   1.504 -0.8688 -0.0820  0.2087
  139ACN     H1 1001   2.724   0.627   1.473 -2.3129 -1.3691 -0.8667
  139ACN     H2 1002   2.735   0.498   1.595  0.6375 -2.4892 -0.0121
  139ACN     H3 1003   2.888   0.554   1.525 -1.0146  0.8106  0.3538
  139ACN     C2 1004   2.751   0.454   1.393  0.2015 -0.2675  0.2484
  139ACN     N1 1005   2.732   0.382   1.303 -0.5137  0.6623 -0.3929
  140ACN     C1 1006   2.252   2.741   4.436  0.9200 -0.1055  0.2582
  140ACN     H1 1007   2.164   2.761   4.499  0.4945 -0.5895 -0.1686
  140ACN     H2 1008   2.317   2.665   4.479  0.1542 -1.0372 -0.2058
  140ACN     H3 1009   2.307   2.836   4.446 -2.0803  1.8175 -0.1202
  140ACN     C2 1010   2.215   2.711   4.297 -0.0020 -0.0207  0.5855
  140ACN     N1 1011   2.182   2.704   4.186  0.0538 -0.3312  0.2076
  141ACN     C1 1012   0.714   4.323   3.967 -0.6780 -0.5185 -0.1753
  141ACN     H1 1013   0.809   4.354   3.921 -1.0615  2.4006  0.7912
  141ACN     H2 1014   0.718   4.313   4.076  1.4883 -2.1251 -0.3298
  141ACN     H3 1015   0.695   4.225   3.922 -4.0020  0.1190 -0.4103
  141ACN     C2 1016   0.604   4.415   3.936  0.4189  0.1793 -0.4978
  141ACN     N1 1017   0.522   4.483   3.900 -0.0181  0.1544  0.4408
  142ACN     C1 1018   2.450   2.837   3.974 -0.3102 -0.7604  0.5654
  142ACN     H1 1019   2.383   2.751   3.987 -0.9270 -0.2244  1.0218
  142ACN     H2 1020   2.440   2.882   3.874  0.7370 -0.9318  0.3666
  142ACN     H3 1021   2.552   2.804   3.994 -0.9945 -2.3010  1.7214
  142ACN     C2 1022   2.417   2.934   4.078  0.8280 -0.5039 -0.7379
  142ACN     N1 1023   2.393   3.005   4.168  0.2968  0.2111 -0.0444
  143ACN     C1 1024   2.245   1.397   1.342  0.8230  0.2887 -0.2275
  143ACN     H1 1025   2.145   1.411   1.300  2.0449  2.8623 -2.5344
  143ACN     H2 1026   2.279   1.295   1.320 -0.4578 -0.4402  0.9435
  143ACN     H3 1027   2.242   1.414   1.451 -2.1406  1.2566 -0.3655
  143ACN     C2 1028   2.334   1.501   1.290  1.0188  0.0522 -0.3816
  143ACN     N1 1029   2.415   1.572   1.257 -0.8385  0.1021  0.0253
  144ACN     C1 1030   2.764   0.272   4.791 -0.0041  0.4270  0.1726
  144ACN     H1 1031   2.660   0.303   4.804  0.0529  0.2512  1.0837
  144ACN     H2 1032   2.805   0.302   4.693  1.6880 -1.3950  0.2685
  144ACN     H3 1033   2.751   0.164   4.782 -1.2789  0.6756 -1.3852
  144ACN     C2 1034   2.851   0.310   4.904 -0.1305  0.1770  0.3001
  144ACN     N1 1035   2.906   0.332   5.003  0.3157 -0.3674  0.0804
  145ACN     C1 1036   1.328   4.418   1.972  0.2120 -0.6826 -0.5010
  145ACN     H1 1037   1.436   4.405   1.963  0.9166  3.7277 -0.6466
  145ACN     H2 1038   1.269   4.334   1.934  0.4722 -0.7427 -0.7665
  145ACN     H3 1039   1.285   4.502   1.916 -0.1137  0.0985  0.8647
  145ACN     C2 1040   1.290   4.432   2.112  0.0860 -0.0840 -0.5681
  145ACN     N1 1041   1.258   4.453   2.222 -0.2478 -0.7046  0.0072
  146ACN     C1 1042   2.739   3.081   0.823 -0.2111 -0.2830  0.0212
  146ACN     H1 1043   2.778   3.011   0.748  0.7592 -1.0375  1.1989
  146ACN     H2 1044   2.630   3.086   0.827 -0.2542 -0.4911 -0.7150
  146ACN     H3 1045   2.773   3.182   0.797 -1.3622 -0.2319 -1.4066
  146ACN     C2 1046   2.791   3.032   0.948 -0.1276 -0.5239 -0.7441
  146ACN     N1 1047   2.837   2.990   1.047  0.4460 -0.0159 -0.0140
  147ACN     C1 1048   4.991   1.474   0.424  0.5207  0.2497  0.4555
  147ACN     H1 1049   5.026   1.389   0.365 -0.4511 -0.2968  0.6522
  147ACN     H2 1050   4.938   1.535   0.349  1.7717  1.4480  0.4876
  147ACN     H3 1051   5.080   1.528   0.459 -0.3995  1.1167  1.5243
  147ACN     C2 1052   4.909   1.436   0.539  0.2426 -0.1201 -0.2783
  147ACN     N1 1053   4.847   1.411   0.630 -0.1393  0.6396 -0.3266
  148ACN     C1 1054   2.935   1.021   4.643  0.0341  0.0099 -0.3113
  148ACN     H1 1055   2.963   1.115   4.692 -2.2072 -0.3503  1.9195
  148ACN     H2 1056   2.940   1.032   4.534  0.5924  3.3858 -0.0707
  148ACN     H3 1057   2.834   0.991   4.673 -0.2007  0.4452 -0.6509
  148ACN     C2 1058   3.022   0.913   4.689  0.7968 -0.0120 -0.0648
  148ACN     N1 1059   3.104   0.842   4.729 -0.1522 -0.5474 -0.6749
  149ACN     C1 1060   4.211   2.670   2.324  0.2291 -0.6043 -0.1203
  149ACN     H1 1061   4.177   2.615   2.236 -3.7333  0.7086  0.4105
  149ACN     H2 1062   4.175   2.773   2.310  1.6708 -0.1313 -0.5107
  149ACN     H3 1063   4.321   2.669   2.332  0.3472  0.8751 -1.1261
  149ACN     C2 1064   4.148   2.610   2.438 -0.0634  0.2874  0.0308
  149ACN     N1 1065   4.106   2.564   2.532 -0.1337 -0.2293 -0.2387
  150ACN     C1 1066   2.793   3.299   1.178  0.1637  0.2306  0.3070
  150ACN     H1 1067   2.786   3.218   1.252  1.2547 -0.6412 -0.5105
  150ACN     H2 1068   2.707   3.311   1.111  0.5191  1.1890  0.0042
  150ACN     H3 1069   2.883   3.278   1.119 -0.9700 -1.9247 -0.7702
  150ACN     C2 1070   2.802   3.415   1.260 -0.8659  0.0030  1.0374
  150ACN     N1 1071   2.818   3.500   1.339  0.6029  0.4706  0.1424
  151ACN     C1 1072   3.006   3.201   1.658  0.3759 -0.3243  0.3385
  151ACN     H1 1073   2.933   3.273   1.698 -0.2157 -0.2059 -0.9019
  151ACN     H2 1074   3.094   3.244   1.608 -0.3633 -0.8840 -1.5437
  151ACN     H3 1075   2.945   3.144   1.587  3.1586 -1.4558 -1.2767
  151ACN     C2 1076   3.047   3.113   1.760 -0.3111 -0.3132 -0.4328
  151ACN     N1 1077   3.088   3.032   1.832 -0.4863  0.2370  0.2081
  152ACN     C1 1078   1.209   4.979   2.187 -0.1064  0.1619 -0.3179
  152ACN     H1 1079   1.210   4.884   2.242 -2.9474  0.5360  0.5299
  152ACN     H2 1080   1.205   5.066   2.253  0.5973  0.1934 -0.3072
  152ACN     H3 1081   1.113   4.988   2.135 -0.1378  0.5377 -0.1996
  152ACN     C2 1082   1.319   4.989   2.091  0.0145  0.2708 -0.9688
  152ACN     N1 1083   1.402   4.995   2.011  0.1814  0.3276  0.1884
  153ACN     C1 1084   4.771   4.695   1.206  0.4782  0.1223 -0.2567
  153ACN     H1 1085   4.720   4.733   1.296 -1.6953  1.1280 -1.8432
  153ACN     H2 1086   4.878   4.711   1.222  0.3496  0.9519 -0.1838
  153ACN     H3 1087   4.724   4.746   1.121 -2.8156  3.3370  3.0843
  153ACN     C2 1088   4.732   4.553   1.199  0.0436  0.4082 -0.7836
  153ACN     N1 1089   4.693   4.444   1.197  0.3880  0.0787  0.0955
  154ACN     C1 1090   3.481   3.043   1.288  0.0544  0.6734 -0.0104
  154ACN     H1 1091   3.474   2.943   1.245  0.6396 -0.0597  1.5229
  154ACN     H2 1092   3.421   3.120   1.238  0.1851  0.4639 -0.4880
  154ACN     H3 1093   3.586   3.075   1.286  0.2963 -0.0550  0.5258
  154ACN     C2 1094   3.436   3.038   1.425 -0.4136 -0.3126 -0.1165
  154ACN     N1 1095   3.396   3.042   1.532  0.7189 -0.2619 -0.6913
  155ACN     C1 1096   1.336   2.569   0.082 -0.2534 -0.0119 -0.0160
  155ACN     H1 1097   1.426   2.610   0.130  0.2825 -0.5221 -0.5766
  155ACN     H2 1098   1.359   2.462   0.086  0.5436  0.1107 -0.8165
  155ACN     H3 1099   1.325   2.598  -0.023  1.8626  2.8209  0.4145
  155ACN     C2 1100   1.217   2.607   0.155 -0.3235  0.7947  0.2327
  155ACN     N1 1101   1.121   2.636   0.212  0.0584  0.1267 -0.3041
  156ACN     C1 1102   4.489   3.575   0.493 -0.0398  0.3000  1.1100
  156ACN     H1 1103   4.566   3.634   0.545  1.9093 -0.6182 -0.5583
  156ACN     H2 1104   4.459   3.630   0.403  1.4513 -0.3826  0.1407
  156ACN     H3 1105   4.412   3.575   0.570 -0.2493 -1.0527  0.9355
  156ACN     C2 1106   4.540   3.436   0.473  0.6057  0.0528  0.5797
  156ACN     N1 1107   4.579   3.327   0.463 -0.3040 -0.1800  0.9475
  157ACN     C1 1108   0.978   4.392   0.480  0.1870 -0.2128 -0.1085
  157ACN     H1 1109   1.063   4.431   0.422 -0.2803  1.0676  0.0267
  157ACN     H2 1110   0.905   4.473   0.497  0.8570  0.5983 -0.9901
  157ACN     H3 1111   1.016   4.349   0.574  0.8752 -0.1088 -0.3360
  157ACN     C2 1112   0.910   4.299   0.392  0.3805 -0.3254  0.2769
  157ACN     N1 1113   0.864   4.234   0.308 -0.3160  0.7890 -0.0902
  158ACN     C1 1114   0.261   4.253   1.326 -0.1618 -0.3258 -0.2752
  158ACN     H1 1115   0.290   4.147   1.331  1.3680 -0.0017 -1.5701
  158ACN     H2 1116   0.355   4.299   1.362  0.2864 -1.7255  0.4450
  158ACN     H3 1117   0.180   4.266   1.399  1.3796 -1.6056  1.7925
  158ACN     C2 1118   0.226   4.286   1.189  0.3450  0.1726 -0.0324
  158ACN     N1 1119   0.189   4.290   1.080 -0.3063 -0.5992  0.1890
  159ACN     C1 1120   0.227   3.895   1.121 -0.0939  0.9474  1.0363
  159ACN     H1 1121   0.224   3.872   1.013  2.2893  1.4982  0.7870
  159ACN     H2 1122   0.253   4.001   1.125  0.0888  0.8752  2.0286
  159ACN     H3 1123   0.296   3.827   1.173 -1.3019 -0.2749  1.1037
  159ACN     C2 1124   0.098   3.860   1.177  0.1005  0.1870  0.0027
  159ACN     N1 1125  -0.010   3.826   1.210 -0.2205 -0.3431 -0.7860
  160ACN     C1 1126   0.569   1.641   3.168 -0.1466 -0.2073 -0.8101
  160ACN     H1 1127   0.473   1.613   3.122 -0.6136  0.8317 -0.4957
  160ACN     H2 1128   0.645   1.566   3.142 -0.3524 -0.5696 -0.3894
  160ACN     H3 1129   0.546   1.647   3.275 -1.5600  1.6170 -1.1670
  160ACN     C2 1130   0.611   1.775   3.134  0.7494 -0.0209  0.0215
  160ACN     N1 1131   0.632   1.888   3.108  0.2553  0.8651  0.0207
  161ACN     C1 1132   1.251   3.103   1.339  0.2797  0.2005  0.6120
  161ACN     H1 1133   1.257   3.184   1.414  0.1896 -0.4077  1.2915
  161ACN     H2 1134   1.188   3.023   1.381  0.7972  0.3154  1.6567
  161ACN     H3 1135   1.348   3.059   1.313  0.6754 -0.0575  2.3362
  161ACN     C2 1136   1.184   3.148   1.217 -0.0324 -0.4047  0.0711
  161ACN     N1 1137   1.120   3.175   1.122  0.1298  0.2885 -0.4029
  162ACN     C1 1138   5.081   4.872   1.095  0.1473 -0.4168  0.0189
  162ACN     H1 1139   5.120   4.942   1.021  0.8653 -1.8344 -0.9951
  162ACN     H2 1140   4.998   4.922   1.146 -0.2954 -1.0455 -0.0741
  162ACN     H3 1141   5.157   4.848   1.170 -1.8993 -2.3695  1.6274
  162ACN     C2 1142   5.046   4.753   1.021 -0.5745 -0.9325  1.2253
  162ACN     N1 1143   5.021   4.659   0.956 -0.5389 -0.3751 -0.1497
  163ACN     C1 1144   3.721   2.408   4.055  0.7413 -0.7688  0.4518
  163ACN     H1 1145   3.775   2.324   4.009 -0.1384  0.3419 -2.9000
  163ACN     H2 1146   3.636   2.438   3.992  1.1857  0.7222  0.5203
  163ACN     H3 1147   3.787   2.494   4.066 -1.1242  0.8782 -0.5756
  163ACN     C2 1148   3.656   2.381   4.183 -0.3463  0.2275 -0.3352
  163ACN     N1 1149   3.604   2.364   4.285  0.2495  0.7003  0.0203
  164ACN     C1 1150   0.704   2.575   1.044  0.7466  0.4880 -0.4795
  164ACN     H1 1151   0.622   2.598   1.113 -0.3179  0.8203 -1.8222
  164ACN     H2 1152   0.677   2.614   0.945 -2.5940 -0.0369  0.1126
  164ACN     H3 1153   0.710   2.466   1.039  1.5891  0.5160 -0.2417
  164ACN     C2 1154   0.835   2.627   1.091  0.6856  0.0752 -0.1613
  164ACN     N1 1155   0.937   2.662   1.131  0.2940 -0.2283  0.3448
  165ACN     C1 1156   1.462   3.810   4.034  0.1758 -0.5497 -0.1423
  165ACN     H1 1157   1.551   3.788   3.973 -0.3372 -0.0787 -1.0766
  165ACN     H2 1158   1.486   3.879   4.116 -0.5432  2.0082 -1.9524
  165ACN     H3 1159   1.427   3.713   4.071 -0.8037 -0.8938 -1.8386
  165ACN     C2 1160   1.350   3.862   3.957  0.1646  0.0166  0.0002
  165ACN     N1 1161   1.269   3.908   3.895  0.5982 -0.9956 -0.1490
  166ACN     C1 1162   2.764   4.327   2.067  0.1970 -0.1959  0.3236
  166ACN     H1 1163   2.730   4.287   1.970  3.3936 -0.3121 -0.8648
  166ACN     H2 1164   2.858   4.384   2.054 -0.1954  0.2019 -1.0152
  166ACN     H3 1165   2.774   4.237   2.128 -0.7935 -1.1914 -0.9210
  166ACN     C2 1166   2.665   4.417   2.120  0.7916 -0.1889 -0.1078
  166ACN     N1 1167   2.578   4.479   2.157 -0.2337 -0.8396  0.0265
  167ACN     C1 1168   1.775   4.731   2.563 -0.4879  0.2254  0.7058
  167ACN     H1 1169   1.741   4.627   2.558 -0.9397  0.3873  0.4096
  167ACN     H2 1170   1.811   4.748   2.666 -3.4760  2.2545  1.5274
  167ACN     H3 1171   1.691   4.798   2.544 -1.9390 -1.3694  1.2503
  167ACN     C2 1172   1.883   4.763   2.468 -0.2201 -0.2754  0.2432
  167ACN     N1 1173   1.974   4.790   2.403 -0.1104  0.2199 -0.7225
  168ACN     C1 1174   1.838   5.174   1.691 -0.1629 -0.2096  0.2454
  168ACN     H1 1175   1.946   5.166   1.712  0.2609  2.4092 -0.5489
  168ACN     H2 1176   1.827   5.238   1.603  0.9429  0.1376  0.3459
  168ACN     H3 1177   1.777   5.219   1.770  0.4613 -1.5307  1.5203
  168ACN     C2 1178   1.773   5.044   1.671 -0.3470  0.6006  1.1382
  168ACN     N1 1179   1.733   4.938   1.646 -0.7814 -0.1003  0.6406
  169ACN     C1 1180   1.699   0.491   3.656 -0.0169  0.1278 -0.3531
  169ACN     H1 1181   1.693   0.437   3.561  0.5702 -1.4495  0.4627
  169ACN     H2 1182   1.622   0.457   3.726 -0.1765  1.0903 -0.0438
  169ACN     H3 1183   1.691   0.598   3.636  0.6336  0.0079 -1.3403
  169ACN     C2 1184   1.823   0.468   3.726 -0.5620  0.0581  0.7155
  169ACN     N1 1185   1.925   0.454   3.776 -0.5503  0.6235 -0.3985
  170ACN     C1 1186   2.776   3.679   2.694 -0.0373  0.4396 -0.0204
  170ACN     H1 1187   2.860   3.749   2.706 -1.7602  2.5729  0.1972
  170ACN     H2 1188   2.756   3.693   2.587 -0.6125 -0.6910 -0.0730
  170ACN     H3 1189   2.686   3.711   2.748 -0.8186  0.4599 -1.2990
  170ACN     C2 1190   2.806   3.538   2.719  1.0296 -0.4878  0.3046
  170ACN     N1 1191   2.834   3.428   2.742 -1.1992 -0.1315  0.4432
  171ACN     C1 1192   1.212   2.488   1.985  0.3292 -0.7707  0.6653
  171ACN     H1 1193   1.136   2.563   1.958  1.5163  1.0525  2.1594
  171ACN     H2 1194   1.250   2.508   2.085 -0.7689  1.3705  0.7135
  171ACN     H3 1195   1.297   2.500   1.916  0.3546  1.6600  1.0294
  171ACN     C2 1196   1.150   2.354   1.975  0.0782 -0.1045  0.0994
  171ACN     N1 1197   1.098   2.250   1.966  0.4289  0.3090 -0.8873
  172ACN     C1 1198   3.441   0.986   0.796  0.1425 -0.5724 -0.1482
  172ACN     H1 1199   3.507   1.055   0.743 -2.4384  2.7370  0.6592
  172ACN     H2 1200   3.462   0.976   0.904  2.1262 -0.9982 -0.5287
  172ACN     H3 1201   3.464   0.885   0.759  1.5063 -0.7021  0.9768
  172ACN     C2 1202   3.302   1.016   0.780  0.1800 -0.0369 -0.7890
  172ACN     N1 1203   3.193   1.049   0.773  0.3727  0.7811 -0.6182
  173ACN     C1 1204   2.973   4.034   4.422  0.3460  0.0152 -0.0464
  173ACN     H1 1205   2.916   4.042   4.329  0.2522 -0.1314 -0.0015
  173ACN     H2 1206   3.023   4.132   4.433 -0.0789  0.0509  2.0008
  173ACN     H3 1207   3.049   3.956   4.415  1.6600  1.2134  0.2694
  173ACN     C2 1208   2.876   4.024   4.535  0.1879  0.4561  0.0859
  173ACN     N1 1209   2.797   4.001   4.616 -0.7581 -0.4482  0.3555
  174ACN     C1 1210   3.784   4.087   3.684  0.8893  0.3357  0.6337
  174ACN     H1 1211   3.854   4.059   3.604 -2.5751 -1.7703 -1.9807
  174ACN     H2 1212   3.711   4.149   3.631  0.1831  0.2789  1.5253
  174ACN     H3 1213   3.832   4.140   3.767  0.2901  0.6966  0.7595
  174ACN     C2 1214   3.734   3.959   3.731 -0.0748  0.3334  0.3639
  174ACN     N1 1215   3.688   3.856   3.763 -1.0719  0.0850  0.3501
  175ACN     C1 1216   1.394   0.993   2.846  0.4058 -0.0348  0.2250
  175ACN     H1 1217   1.417   0.917   2.922  0.3488  1.0955  1.4299
  175ACN     H2 1218   1.300   0.969   2.795  1.6337  1.1702 -2.7868
  175ACN     H3 1219   1.473   0.983   2.771 -1.2615  1.4954 -1.8601
  175ACN     C2 1220   1.393   1.132   2.901 -0.5883  0.6662 -0.0903
  175ACN     N1 1221   1.388   1.234   2.946  0.6428 -0.2445 -0.0371
  176ACN     C1 1222   0.105   4.464   2.272  0.7394 -0.3639 -0.1257
  176ACN     H1 1223   0.060   4.453   2.173  0.6117  3.0085 -0.5534
  176ACN     H2 1224   0.170   4.552   2.266 -0.4277  0.4933 -0.4550
  176ACN     H3 1225   0.145   4.367   2.303  0.2885 -0.0880  1.4131
  176ACN     C2 1226  -0.007   4.500   2.354  0.8464 -0.4564  0.2686
  176ACN     N1 1227  -0.092   4.531   2.425  0.3881 -0.3455  0.1479
  177ACN     C1 1228   1.447   4.731   1.819 -0.0614  0.4647 -0.4240
  177ACN     H1 1229   1.438   4.665   1.732  1.0299  0.5038 -0.5806
  177ACN     H2 1230   1.367   4.704   1.889 -0.2477  2.5947  0.2729
  177ACN     H3 1231   1.437   4.836   1.789  0.0978 -0.0674 -2.5024
  177ACN     C2 1232   1.568   4.705   1.891  0.5333 -0.2925  0.6422
  177ACN     N1 1233   1.657   4.677   1.955 -0.1500 -0.6251 -0.1983
  178ACN     C1 1234   0.645   2.092   3.892 -0.0274  0.1771  0.1021
  178ACN     H1 1235   0.675   2.030   3.977 -0.9110 -0.1353  0.1863
  178ACN     H2 1236   0.650   2.196   3.927 -0.5366  1.1241 -2.4111
  178ACN     H3 1237   0.544   2.068   3.856  0.8616 -2.2274 -1.0176
  178ACN     C2 1238   0.726   2.075   3.773 -0.1584 -0.4751 -0.2550
  178ACN     N1 1239   0.787   2.059   3.675  0.5246 -0.1158 -0.4710
  179ACN     C1 1240   3.949   4.447   0.657 -0.4516  0.1742 -0.1197
  179ACN     H1 1241   3.960   4.503   0.563 -1.8933  0.4326 -0.1594
  179ACN     H2 1242   4.026   4.369   0.657  0.3082  0.8813  1.6919
  179ACN     H3 1243   3.853   4.394   0.653 -0.1446 -0.4335  0.4415
  179ACN     C2 1244   3.939   4.534   0.776  0.3058 -0.0555  0.2035
  179ACN     N1 1245   3.928   4.596   0.872  0.0271  0.3528  0.0443
  180ACN     C1 1246   1.365   0.004   1.560  0.8164 -0.0592  0.1319
  180ACN     H1 1247   1.357  -0.018   1.453  0.4316  1.2895 -0.1465
  180ACN     H2 1248   1.448  -0.053   1.604  1.9919  0.6957 -1.0259
  180ACN     H3 1249   1.274  -0.028   1.612  1.2526 -2.0814 -0.2740
  180ACN     C2 1250   1.384   0.152   1.568 -0.0838  0.3062  0.9631
  180ACN     N1 1251   1.394   0.266   1.576 -0.4165 -0.1706  0.4391
  181ACN     C1 1252   3.634   2.757   3.735  0.1241  0.2483  0.2874
  181ACN     H1 1253   3.697   2.685   3.788  1.0237  0.2539 -0.7305
  181ACN     H2 1254   3.705   2.818   3.677  0.6210 -0.0608  0.5691
  181ACN     H3 1255   3.586   2.827   3.805 -2.4034 -1.6231  0.5617
  181ACN     C2 1256   3.539   2.685   3.650  0.5000  0.1106 -0.0247
  181ACN     N1 1257   3.475   2.611   3.587 -0.4473  0.7185 -0.8596
  182ACN     C1 1258   4.514   1.398   0.828 -0.0969  0.4805 -0.1861
  182ACN     H1 1259   4.535   1.291   0.828  1.7993  0.8145 -0.2214
  182ACN     H2 1260   4.435   1.409   0.753  0.9532  1.5871 -1.1592
  182ACN     H3 1261   4.605   1.455   0.806 -0.4523  1.2361  0.2317
  182ACN     C2 1262   4.455   1.425   0.957  0.6550 -0.0158 -0.1349
  182ACN     N1 1263   4.411   1.452   1.060 -0.6615  0.4036  0.1238
  183ACN     C1 1264   1.887   2.620   2.819  0.1773 -0.0695  0.0866
  183ACN     H1 1265   1.796   2.664   2.860  1.3824  0.7298  2.0731
  183ACN     H2 1266   1.911   2.524   2.867  1.9834  1.0437  1.5842
  183ACN     H3 1267   1.960   2.696   2.849 -0.8531  1.6584 -1.5697
  183ACN     C2 1268   1.881   2.610   2.674  0.7248 -0.1367  0.5181
  183ACN     N1 1269   1.872   2.595   2.558  0.5905  0.0090 -0.5033
  184ACN     C1 1270   3.395   0.052   1.801 -0.1140  0.1228 -0.3598
  184ACN     H1 1271   3.440  -0.004   1.718 -0.5435  0.2401 -0.6712
  184ACN     H2 1272   3.419   0.158   1.787  0.4449 -0.1600 -1.6682
  184ACN     H3 1273   3.433   0.016   1.898 -0.7773  0.3563 -0.0121
  184ACN     C2 1274   3.251   0.026   1.784  0.2441 -0.2433  0.7207
  184ACN     N1 1275   3.141   0.007   1.762  0.2320  0.6644  0.5893
  185ACN     C1 1276   3.543   1.627   4.928 -0.2424  0.3761 -0.0014
  185ACN     H1 1277   3.460   1.592   4.990  1.1351  0.2483  1.8675
  185ACN     H2 1278   3.636   1.591   4.974 -0.4449 -0.1813 -0.0262
  185ACN     H3 1279   3.540   1.737   4.926  1.0612  0.4453  0.8547
  185ACN     C2 1280   3.543   1.567   4.788  0.0822 -0.0219 -0.3890
  185ACN     N1 1281   3.548   1.517   4.686  0.3668 -0.0179  0.8140
  186ACN     C1 1282   2.147   1.820   1.235  0.1926 -0.4906  0.4959
  186ACN     H1 1283   2.162   1.733   1.299 -0.4867 -2.3484 -1.7104
  186ACN     H2 1284   2.039   1.818   1.214  0.2753  1.7818 -0.4628
  186ACN     H3 1285   2.211   1.801   1.147  0.6448 -2.9433  1.2940
  186ACN     C2 1286   2.181   1.955   1.288  0.7718 -0.4223  0.1153
  186ACN     N1 1287   2.212   2.058   1.339  0.2323  1.7969 -0.1711
  187ACN     C1 1288   3.134   1.459   0.065 -0.4697  0.5080  0.3537
  187ACN     H1 1289   3.157   1.488   0.168  3.5981  0.6497 -0.4203
  187ACN     H2 1290   3.095   1.547   0.013 -1.5981 -0.9642 -1.4152
  187ACN     H3 1291   3.062   1.377   0.050  0.0323  0.0106  0.6637
  187ACN     C2 1292   3.255   1.421  -0.005  0.3175 -0.5394 -0.0820
  187ACN     N1 1293   3.354   1.384  -0.052  0.0179  0.2678  0.1137
  188ACN     C1 1294   1.234   0.596   4.274  0.3335 -0.0474  0.0565
  188ACN     H1 1295   1.170   0.507   4.259  0.4232 -0.3231  1.1865
  188ACN     H2 1296   1.308   0.565   4.349 -0.2988  0.2330  0.8187
  188ACN     H3 1297   1.181   0.686   4.306 -1.4800 -1.0427  0.0458
  188ACN     C2 1298   1.300   0.620   4.152  0.2765  0.2983 -0.4824
  188ACN     N1 1299   1.351   0.644   4.052 -0.2515 -0.4788 -0.5622
  189ACN     C1 1300   5.267   2.832   0.807  0.3290  0.3206  0.6058
  189ACN     H1 1301   5.168   2.807   0.767  0.4481  0.9910 -0.1205
  189ACN     H2 1302   5.329   2.763   0.749 -0.7249  0.4139 -0.6702
  189ACN     H3 1303   5.275   2.817   0.916  1.1346  0.7853  0.6184
  189ACN     C2 1304   5.295   2.964   0.759  0.0982  0.8372 -0.7270
  189ACN     N1 1305   5.322   3.070   0.724  0.2151  0.2110  0.0067
  190ACN     C1 1306   1.317   3.587   4.611  0.2586  0.0102 -0.3718
  190ACN     H1 1307   1.225   3.598   4.669 -2.2201 -1.1268 -3.7780
  190ACN     H2 1308   1.317   3.670   4.540 -0.7176  0.5354  0.2249
  190ACN     H3 1309   1.311   3.497   4.548 -0.2621  1.0195 -1.7995
  190ACN     C2 1310   1.430   3.585   4.702 -0.1766  0.0306 -0.3172
  190ACN     N1 1311   1.525   3.611   4.766 -0.2162  0.6492  0.2591
  191ACN     C1 1312   5.042   0.808   2.214  0.6168 -0.1027  0.3812
  191ACN     H1 1313   5.091   0.794   2.311  0.9894  0.2487  0.2479
  191ACN     H2 1314   5.047   0.713   2.159 -0.3469 -0.9059  1.6140
  191ACN     H3 1315   5.096   0.879   2.150  0.5187 -0.4732 -0.1235
  191ACN     C2 1316   4.911   0.857   2.240 -0.3999 -0.8917  0.0177
  191ACN     N1 1317   4.812   0.908   2.271 -0.3324 -0.0352  0.3222
  192ACN     C1 1318   2.216   5.067   4.884 -0.4835 -0.0426  0.4604
  192ACN     H1 1319   2.192   5.174   4.880 -1.1037 -0.0640  2.6511
  192ACN     H2 1320   2.180   5.032   4.981 -2.5286 -1.1494 -0.6281
  192ACN     H3 1321   2.325   5.058   4.874 -0.4945  1.4862 -1.9421
  192ACN     C2 1322   2.160   4.985   4.785 -0.1532  0.3419  0.0788
  192ACN     N1 1323   2.123   4.917   4.700 -0.1769 -0.2290  0.3686
  193ACN     C1 1324   0.190   5.235   3.467  0.3891 -0.0657 -0.1265
  193ACN     H1 1325   0.190   5.128   3.442  0.1806  0.2733 -1.6566
  193ACN     H2 1326   0.100   5.284   3.428 -0.2399 -1.8724 -1.0590
  193ACN     H3 1327   0.273   5.289   3.419 -0.3732  0.0614 -1.3439
  193ACN     C2 1328   0.208   5.250   3.616  0.4256 -0.5009  0.7944
  193ACN     N1 1329   0.213   5.268   3.728  0.0153 -0.5675  0.1986
  194ACN     C1 1330   3.148   2.764   3.878 -0.1504  0.5617 -0.0962
  194ACN     H1 1331   3.221   2.686   3.853 -0.5778  0.5885 -1.5342
  194ACN     H2 1332   3.042   2.739   3.864 -0.7438  2.4921  0.6565
  194ACN     H3 1333   3.162   2.850   3.811 -1.4629 -1.1371 -2.7195
  194ACN     C2 1334   3.163   2.802   4.018 -0.2178 -0.3487 -0.4646
  194ACN     N1 1335   3.168   2.834   4.130  0.1529  0.8858  0.3581
  195ACN     C1 1336   5.014   4.877   3.065 -0.0400 -0.5612 -0.2462
  195ACN     H1 1337   5.061   4.895   2.968 -1.2334 -2.0090 -1.1294
  195ACN     H2 1338   5.043   4.773   3.084  0.5719 -0.7781 -2.2037
  195ACN     H3 1339   4.906   4.897   3.062  0.0240  0.7301  2.4457
  195ACN     C2 1340   5.083   4.964   3.166 -0.3365  0.2146 -0.2211
  195ACN     N1 1341   5.137   5.031   3.240 -0.0246 -0.2962 -0.0326
  196ACN     C1 1342   4.512   3.938   2.341  0.2725 -0.1386 -0.8335
  196ACN     H1 1343   4.594   3.903   2.278 -0.6992 -1.6709 -1.2888
  196ACN     H2 1344   4.545   3.971   2.440 -1.9784  0.3208 -0.1727
  196ACN     H3 1345   4.432   3.864   2.337  0.2143 -0.0129 -2.7555
  196ACN     C2 1346   4.474   4.065   2.269  0.2579  0.8000 -0.6692
  196ACN     N1 1347   4.455   4.153   2.199 -0.1142 -0.5336  0.4844
  197ACN     C1 1348   0.784   4.688   2.621  0.3023  0.4223  0.6554
  197ACN     H1 1349   0.746   4.752   2.702  1.7485  3.2769 -0.8107
  197ACN     H2 1350   0.892   4.670   2.626  0.4506  0.8659 -0.7077
  197ACN     H3 1351   0.771   4.744   2.528  0.6244  2.4010  1.7602
  197ACN     C2 1352   0.697   4.569   2.606  0.6959  0.0932 -0.0389
  197ACN     N1 1353   0.616   4.488   2.587  0.2346  0.0753  0.3737
  198ACN     C1 1354   4.556   0.266   1.138  0.0838  0.7666 -0.1700
  198ACN     H1 1355   4.567   0.231   1.035 -2.8993  2.3245 -1.1299
  198ACN     H2 1356   4.513   0.366   1.129 -0.3577  0.5915 -0.0466
  198ACN     H3 1357   4.656   0.258   1.183  0.7952  0.9097 -1.6712
  198ACN     C2 1358   4.473   0.172   1.208 -0.1375  0.2763  0.1140
  198ACN     N1 1359   4.403   0.093   1.263  0.0678 -0.6505  0.3076
  199ACN     C1 1360   2.624   4.326   5.010 -0.1650  0.2479  0.0012
  199ACN     H1 1361   2.606   4.328   5.118  0.8891 -0.6586  0.2093
  199ACN     H2 1362   2.731   4.334   4.990  0.3447 -2.7659  0.9449
  199ACN     H3 1363   2.565   4.410   4.973  0.4239 -0.7692 -3.6376
  199ACN     C2 1364   2.583   4.193   4.953 -0.1752  0.7901 -1.3317
  199ACN     N1 1365   2.541   4.089   4.925 -0.4285  0.4833  0.1772
  200ACN     C1 1366   1.516   1.133   0.406 -0.4616  0.1599 -0.1999
  200ACN     H1 1367   1.610   1.077   0.407 -0.2866  0.2929 -2.8111
  200ACN     H2 1368   1.444   1.065   0.454 -1.1474  2.2661  1.9888
  200ACN     H3 1369   1.489   1.157   0.303 -1.2759 -1.1992 -0.3282
  200ACN     C2 1370   1.525   1.256   0.483  0.3486 -0.1304  0.4907
  200ACN     N1 1371   1.542   1.349   0.548  0.0190 -0.3205 -0.2028
  201ACN     C1 1372   2.334   0.439   4.919  0.2228  0.1401 -0.0127
  201ACN     H1 1373   2.335   0.449   5.029  0.0409  0.1563 -0.0120
  201ACN     H2 1374   2.228   0.427   4.897  0.5432  1.3137 -2.4466
  201ACN     H3 1375   2.383   0.350   4.879 -1.4002  0.4452 -2.9581
  201ACN     C2 1376   2.374   0.553   4.834  0.1162 -0.0090 -0.6605
  201ACN     N1 1377   2.417   0.647   4.785 -0.2432  0.2691 -0.4792
  202ACN     C1 1378   0.492   4.761   0.780  0.2283  0.3012  0.0736
  202ACN     H1 1379   0.445   4.822   0.702 -2.1252 -1.2788  0.1597
  202ACN     H2 1380   0.434   4.668   0.777  0.7827 -0.0259 -1.5449
  202ACN     H3 1381   0.486   4.823   0.870 -1.2257  1.4399 -0.7556
  202ACN     C2 1382   0.635   4.735   0.752  0.9115 -0.5771 -0.1200
  202ACN     N1 1383   0.746   4.720   0.719  0.2522  0.3850 -0.4647
  203ACN     C1 1384   0.017   1.627   3.043  0.1480  0.4389 -0.3978
  203ACN     H1 1385   0.030   1.525   3.008  0.5425  0.2418  0.2893
  203ACN     H2 1386  -0.089   1.653   3.058  0.0676 -0.6909  1.3424
  203ACN     H3 1387   0.052   1.701   2.970 -0.0228  0.9063 -0.0201
  203ACN     C2 1388   0.093   1.654   3.163  0.0845  0.3316  1.2362
  203ACN     N1 1389   0.150   1.676   3.258  0.1167 -1.0508  0.4751
  204ACN     C1 1390   3.880   4.130   5.055 -0.2944  0.0692  0.0858
  204ACN     H1 1391   3.860   4.045   4.989  0.6835 -0.3935  0.3681
  204ACN     H2 1392   3.863   4.214   4.987 -1.5014 -0.3652 -0.1746
  204ACN     H3 1393   3.982   4.123   5.095 -0.3375  0.6537  0.3042
  204ACN     C2 1394   3.780   4.134   5.161  0.0381  0.1435 -0.7243
  204ACN     N1 1395   3.706   4.136   5.248  0.2056 -0.0342 -0.3006
  205ACN     C1 1396   4.154   1.894   0.400  0.0534  0.0935  0.1246
  205ACN     H1 1397   4.226   1.906   0.318  1.0116  0.2350  0.9652
  205ACN     H2 1398   4.063   1.842   0.370 -0.0800  0.3115  0.1523
  205ACN     H3 1399   4.117   1.991   0.436 -0.8504 -0.4647  0.7330
  205ACN     C2 1400   4.225   1.826   0.509 -0.4194  0.2970 -0.0210
  205ACN     N1 1401   4.285   1.772   0.594  0.1877  0.6290  0.7841
  206ACN     C1 1402   0.165   2.386   0.941  0.0781 -0.0128  0.1198
  206ACN     H1 1403   0.263   2.417   0.901 -0.6402  0.0314 -1.7207
  206ACN     H2 1404   0.153   2.279   0.921  2.7591 -0.3564 -0.0048
  206ACN     H3 1405   0.086   2.443   0.891  1.8307  0.6240 -2.1375
  206ACN     C2 1406   0.171   2.407   1.084 -0.0148  0.2722  0.0615
  206ACN     N1 1407   0.180   2.432   1.197 -0.0991  0.2221 -0.1068
  207ACN     C1 1408   0.446   3.627   2.627 -0.1233 -0.7553  0.6866
  207ACN     H1 1409   0.386   3.719   2.627  1.8635  0.6024  1.2142
  207ACN     H2 1410   0.381   3.539   2.636 -0.7855 -0.2028  1.4542
  207ACN     H3 1411   0.516   3.620   2.711  0.7512  0.0334  0.0380
  207ACN     C2 1412   0.514   3.613   2.502 -0.4197  0.2571  0.4507
  207ACN     N1 1413   0.560   3.596   2.393  0.4464  0.4875  0.0119
  208ACN     C1 1414   5.130   2.089   2.247 -0.0614 -0.1945  0.2392
  208ACN     H1 1415   5.098   2.180   2.299 -0.3640  0.5183 -1.1394
  208ACN     H2 1416   5.044   2.025   2.227 -1.2387  1.4547 -0.1721
  208ACN     H3 1417   5.205   2.033   2.305  2.0401  1.7818 -0.4205
  208ACN     C2 1418   5.201   2.124   2.120  0.9551 -0.0488  0.2987
  208ACN     N1 1419   5.251   2.153   2.018  0.1328  0.9790 -0.2862
  209ACN     C1 1420   1.220   1.638   1.980 -0.2922  0.1595 -0.2895
  209ACN     H1 1421   1.151   1.693   1.915 -0.8576  0.7127  0.7537
  209ACN     H2 1422   1.268   1.551   1.933 -0.6857 -0.3890  0.3080
  209ACN     H3 1423   1.172   1.603   2.073  1.2992 -1.7640 -0.1264
  209ACN     C2 1424   1.321   1.737   2.011 -0.1029 -0.2679  0.4438
  209ACN     N1 1425   1.401   1.815   2.034  0.0567  0.1206 -0.2432
  210ACN     C1 1426   0.434   4.753   3.724  0.4861 -0.3971 -0.4626
  210ACN     H1 1427   0.432   4.662   3.663  0.0978 -0.9651  0.3669
  210ACN     H2 1428   0.374   4.739   3.815  0.0335 -1.5498 -0.9127
  210ACN     H3 1429   0.394   4.840   3.672 -1.0053  0.1058  1.4064
  210ACN     C2 1430   0.573   4.774   3.761  0.2171 -1.0866  0.2561
  210ACN     N1 1431   0.684   4.782   3.786  0.2736 -0.5825  0.1242
  211ACN     C1 1432   0.972   0.683   0.739  0.5106  0.1569  0.2799
  211ACN     H1 1433   0.975   0.588   0.794  0.3475 -0.2399 -0.3871
  211ACN     H2 1434   1.026   0.765   0.789  2.6785 -2.8517  3.3814
  211ACN     H3 1435   0.869   0.711   0.714  0.6470  1.3918  1.0138
  211ACN     C2 1436   1.039   0.656   0.614  0.1279 -0.4888  0.2817
  211ACN     N1 1437   1.094   0.632   0.520 -0.1774  0.1335 -0.1986
  212ACN     C1 1438   1.644   2.316   0.289 -0.2281  0.7012  0.0759
  212ACN     H1 1439   1.631   2.212   0.324  1.0935  0.5097  0.0519
  212ACN     H2 1440   1.643   2.320   0.180 -4.3839  0.3342 -0.0842
  212ACN     H3 1441   1.741   2.353   0.324  0.6878 -1.0170 -0.5248
  212ACN     C2 1442   1.538   2.396   0.345  0.1107  0.0842  0.1851
  212ACN     N1 1443   1.460   2.459   0.395  0.3199  0.1554 -0.4170
  213ACN     C1 1444   4.748   3.227   2.386 -0.3889 -0.4171  0.6609
  213ACN     H1 1445   4.660   3.208   2.447  0.3351  0.4583  2.0338
  213ACN     H2 1446   4.772   3.330   2.354  2.4254 -0.7404  1.4385
  213ACN     H3 1447   4.736   3.165   2.296 -0.4087 -0.3905  0.6451
  213ACN     C2 1448   4.859   3.171   2.456  0.5839  0.3974  0.1077
  213ACN     N1 1449   4.947   3.129   2.515  1.0746  0.2992 -0.2713
  214ACN     C1 1450   1.708   3.522   1.844  0.1701  0.1342 -0.8661
  214ACN     H1 1451   1.666   3.587   1.766 -1.9425 -1.4710 -1.1376
  214ACN     H2 1452   1.694   3.418   1.814  0.0848 -0.5508  1.3790
  214ACN     H3 1453   1.647   3.542   1.933  0.6713  0.5380 -0.6034
  214ACN     C2 1454   1.849   3.548   1.855  0.7396  0.3364 -0.7782
  214ACN     N1 1455   1.959   3.571   1.874 -0.1467  0.0671  0.4087
  215ACN     C1 1456   4.224   3.339   1.067  0.1449 -0.1724  0.6478
  215ACN     H1 1457   4.206   3.232   1.081 -1.5730  0.1174  0.9210
  215ACN     H2 1458   4.300   3.373   1.138  0.2289  2.2480 -0.4634
  215ACN     H3 1459   4.128   3.389   1.086 -0.0213  0.2409 -1.0821
  215ACN     C2 1460   4.270   3.361   0.930  0.3209  0.0816 -0.7908
  215ACN     N1 1461   4.294   3.364   0.817  0.7883 -0.4613 -0.2068
  216ACN     C1 1462   1.522   4.685   5.110 -0.4518  0.4125 -0.2843
  216ACN     H1 1463   1.426   4.663   5.062 -0.1581  1.7250 -1.5384
  216ACN     H2 1464   1.603   4.658   5.041 -0.9522 -1.9168 -0.0643
  216ACN     H3 1465   1.537   4.618   5.195 -0.4954 -0.3838 -0.8894
  216ACN     C2 1466   1.521   4.824   5.147  0.7362  0.0330 -0.6407
  216ACN     N1 1467   1.526   4.934   5.182  0.4691 -0.4421 -0.6598
  217ACN     C1 1468   2.879   4.067   3.012 -0.1020  0.2826 -0.0323
  217ACN     H1 1469   2.822   4.111   2.929  1.3731 -2.1258 -2.4958
  217ACN     H2 1470   2.873   4.119   3.108 -1.5677 -0.4355  0.3049
  217ACN     H3 1471   2.983   4.055   2.980 -0.8714  0.5083 -2.9503
  217ACN     C2 1472   2.816   3.942   3.049  0.6929 -0.5804 -0.1143
  217ACN     N1 1473   2.769   3.846   3.084 -0.3324 -0.3144 -0.3212
  218ACN     C1 1474   4.254   0.463   1.424  0.2214  0.5996 -0.0715
  218ACN     H1 1475   4.225   0.358   1.416  1.5193  0.0914  1.2802
  218ACN     H2 1476   4.186   0.517   1.358 -0.3278 -1.8297 -1.6163
  218ACN     H3 1477   4.358   0.466   1.391  0.5878  2.0270  1.0855
  218ACN     C2 1478   4.257   0.515   1.562  0.2670 -0.8349 -0.5124
  218ACN     N1 1479   4.257   0.559   1.670  0.0921  1.5117  0.1375
  219ACN     C1 1480   0.474   0.172   1.640  0.1185  0.8499  0.0506
  219ACN     H1 1481   0.402   0.117   1.578  0.9827  1.8604 -1.9430
  219ACN     H2 1482   0.569   0.119   1.625 -0.2017  0.9078 -2.7236
  219ACN     H3 1483   0.445   0.167   1.745 -0.4889  2.3658 -0.0129
  219ACN     C2 1484   0.463   0.309   1.592 -0.2444 -0.1734 -1.8167
  219ACN     N1 1485   0.449   0.415   1.557 -0.0086 -0.0338  0.2492
  220ACN     C1 1486   3.025   5.041   4.564  0.1348 -0.0862 -0.6106
  220ACN     H1 1487   3.134   5.025   4.555  0.0898 -1.0052  0.3342
  220ACN     H2 1488   2.994   5.123   4.498  0.6314  0.4192 -0.2196
  220ACN     H3 1489   2.996   5.069   4.665  1.4778  0.0096 -0.2367
  220ACN     C2 1490   2.965   4.919   4.512  0.1476  0.2040  0.0460
  220ACN     N1 1491   2.922   4.820   4.473  0.3961 -0.2695  0.0737
  221ACN     C1 1492   3.387   3.546   4.843 -0.1781 -0.1118 -0.2497
  221ACN     H1 1493   3.279   3.561   4.858  0.0299  0.1928  1.0932
  221ACN     H2 1494   3.447   3.630   4.881  1.5325 -1.0501 -0.7840
  221ACN     H3 1495   3.409   3.545   4.736  2.2938 -1.7918  0.1972
  221ACN     C2 1496   3.438   3.421   4.895  0.7416  0.1368  1.3025
  221ACN     N1 1497   3.481   3.320   4.932  0.8946 -0.3330  0.3075
  222ACN     C1 1498   4.646   4.688   1.575  0.5845  0.2841  0.1803
  222ACN     H1 1499   4.712   4.625   1.514  1.8963  0.2012  1.6394
  222ACN     H2 1500   4.589   4.625   1.643 -1.2408  2.3206  0.6339
  222ACN     H3 1501   4.580   4.750   1.513  1.6688 -0.8313 -2.2399
  222ACN     C2 1502   4.732   4.775   1.652  0.2765 -0.9715  0.8850
  222ACN     N1 1503   4.800   4.834   1.720  0.5654  0.1617  0.1399
  223ACN     C1 1504   1.909   2.800   1.755 -0.2816  0.5314  0.1461
  223ACN     H1 1505   1.913   2.745   1.660  0.8837 -2.2598  1.7032
  223ACN     H2 1506   1.810   2.788   1.800 -0.8313 -1.6842 -1.4873
  223ACN     H3 1507   1.934   2.905   1.735 -1.3648  0.7524 -0.1315
  223ACN     C2 1508   2.016   2.735   1.837  0.2525 -0.7980 -0.0400
  223ACN     N1 1509   2.089   2.673   1.902  0.0110 -0.2076  0.0819
  224ACN     C1 1510   2.932   2.731   1.729 -0.2379  0.0982  1.1248
  224ACN     H1 1511   3.018   2.741   1.796 -0.7281 -0.6226  1.8954
  224ACN     H2 1512   2.964   2.673   1.641  0.4981 -1.2038  2.1953
  224ACN     H3 1513   2.903   2.827   1.686  1.6055  0.2380  0.1077
  224ACN     C2 1514   2.829   2.658   1.794 -0.1298  0.4110  0.6975
  224ACN     N1 1515   2.738   2.608   1.843  0.4188  0.1692  0.1664
  225ACN     C1 1516   0.543   4.431   1.000  0.2122 -0.6576 -0.4458
  225ACN     H1 1517   0.504   4.347   0.939 -1.9684 -0.7334  0.9599
  225ACN     H2 1518   0.503   4.417   1.101 -0.0718 -0.0331 -0.4673
  225ACN     H3 1519   0.517   4.529   0.960  0.2541  0.4221  2.0507
  225ACN     C2 1520   0.690   4.410   1.011  0.6824 -0.5337  0.0606
  225ACN     N1 1521   0.804   4.404   1.013 -0.0993 -0.2544 -0.5970
  226ACN     C1 1522   0.716   0.984   2.130  0.7550  0.7018  0.1756
  226ACN     H1 1523   0.701   0.987   2.239 -0.7255  2.0556 -0.0271
  226ACN     H2 1524   0.812   0.937   2.110 -0.2497 -1.9853  1.2429
  226ACN     H3 1525   0.715   1.085   2.086  1.4579  0.5063 -0.2964
  226ACN     C2 1526   0.610   0.906   2.069  1.1072  0.2925 -0.3440
  226ACN     N1 1527   0.527   0.837   2.030  0.6009 -0.0961 -0.3685
  227ACN     C1 1528   1.462   0.772   1.063  0.0603  0.4078 -0.5679
  227ACN     H1 1529   1.481   0.668   1.094  0.6051  0.9337  0.9476
  227ACN     H2 1530   1.553   0.816   1.021  0.4590  0.0272 -0.1188
  227ACN     H3 1531   1.442   0.832   1.152 -0.9939  0.3316 -0.7372
  227ACN     C2 1532   1.344   0.786   0.985 -0.5623  0.4722  0.2194
  227ACN     N1 1533   1.256   0.810   0.912 -0.2096 -0.9858  0.2509
  228ACN     C1 1534   3.158   3.553   1.452  0.2743 -0.2990  0.2279
  228ACN     H1 1535   3.052   3.550   1.480  0.0639 -1.9172 -0.6187
  228ACN     H2 1536   3.226   3.607   1.519  1.6432 -0.0219 -1.3119
  228ACN     H3 1537   3.154   3.611   1.359  1.4638 -1.7735 -0.8034
  228ACN     C2 1538   3.205   3.422   1.416  0.2001  0.2997  0.1510
  228ACN     N1 1539   3.236   3.321   1.378 -0.4026  0.2713  0.1205
  229ACN     C1 1540   0.038   0.940   1.240  0.0800 -0.4320 -0.4243
  229ACN     H1 1541  -0.054   0.884   1.261 -0.4758 -0.1225 -1.8725
  229ACN     H2 1542   0.017   1.007   1.156 -0.0012  1.0474  0.7435
  229ACN     H3 1543   0.106   0.863   1.201 -0.8842 -1.5307  0.0343
  229ACN     C2 1544   0.094   1.006   1.361 -0.4954 -0.2249  0.0442
  229ACN     N1 1545   0.135   1.067   1.450  0.1464 -0.3925  0.0432
  230ACN     C1 1546   1.294   4.893   0.336 -0.1141 -0.1877 -0.4807
  230ACN     H1 1547   1.356   4.886   0.246 -1.9233 -0.0744 -1.7913
  230ACN     H2 1548   1.318   4.814   0.408  1.4511  1.4446  0.8905
  230ACN     H3 1549   1.192   4.884   0.297 -0.5566  3.5905 -0.5764
  230ACN     C2 1550   1.304   5.022   0.400  0.5331  0.0667 -0.5465
  230ACN     N1 1551   1.308   5.128   0.446  0.6047 -0.2601 -0.2767
  231ACN     C1 1552   1.701   1.859   1.930 -0.2644 -0.5516  0.4895
  231ACN     H1 1553   1.662   1.766   1.972 -2.9993 -0.1264 -0.9241
  231ACN     H2 1554   1.636   1.942   1.960 -0.0971  0.2119 -1.1293
  231ACN     H3 1555   1.684   1.855   1.821  1.5841 -1.3434  0.1851
  231ACN     C2 1556   1.842   1.894   1.952 -0.2669  0.3222  0.3829
  231ACN     N1 1557   1.954   1.910   1.962 -0.1052  0.6849 -0.2538
  232ACN     C1 1558   2.597   4.434   0.797 -0.2553 -0.1017  0.2281
  232ACN     H1 1559   2.546   4.401   0.888 -1.2116  0.5858 -0.0479
  232ACN     H2 1560   2.550   4.375   0.717 -0.6482 -1.6436  1.5229
  232ACN     H3 1561   2.702   4.406   0.809 -0.5560 -1.1502  0.6016
  232ACN     C2 1562   2.571   4.575   0.765 -0.7642 -0.5315  0.0810
  232ACN     N1 1563   2.555   4.688   0.738  0.0831 -0.6049 -0.4330
  233ACN     C1 1564   3.827   1.413   1.436 -0.3082 -0.1020 -0.2003
  233ACN     H1 1565   3.926   1.460   1.431 -0.8579  1.1371  0.1527
  233ACN     H2 1566   3.793   1.384   1.337  2.0275 -1.3549 -0.7090
  233ACN     H3 1567   3.756   1.492   1.461 -0.5620 -0.0433 -1.0937
  233ACN     C2 1568   3.810   1.296   1.523 -0.3568  0.3614  0.7572
  233ACN     N1 1569   3.786   1.203   1.582 -0.0195  0.5282 -0.4607
  234ACN     C1 1570   1.070   3.737   2.649 -0.3712 -0.1652 -0.0424
  234ACN     H1 1571   1.076   3.660   2.572 -1.2142  0.9144 -1.2310
  234ACN     H2 1572   1.159   3.720   2.712 -0.1610 -1.4426 -0.6535
  234ACN     H3 1573   0.972   3.730   2.698  0.2175  1.7143  1.5476
  234ACN     C2 1574   1.079   3.869   2.585 -0.0737  0.1196  0.3984
  234ACN     N1 1575   1.080   3.966   2.525  0.5113 -0.1304 -0.1712
  235ACN     C1 1576   1.670   1.518   2.257 -0.4843  0.6470  0.5154
  235ACN     H1 1577   1.575   1.573   2.258 -0.9772 -0.1594 -0.1827
  235ACN     H2 1578   1.690   1.469   2.161  0.1279 -0.4398  1.1809
  235ACN     H3 1579   1.666   1.432   2.325  0.3841  0.1720 -0.0104
  235ACN     C2 1580   1.771   1.618   2.295 -0.6467  0.7167  0.5206
  235ACN     N1 1581   1.847   1.699   2.325 -0.1617  0.8646  0.3894
  236ACN     C1 1582   1.196   4.206   4.739  0.6221 -0.4123 -0.2591
  236ACN     H1 1583   1.105   4.209   4.678 -0.4197 -1.4027  1.1791
  236ACN     H2 1584   1.269   4.152   4.678 -1.3856 -3.5701 -0.1124
  236ACN     H3 1585   1.179   4.152   4.833  2.3225 -0.5046  0.0200
  236ACN     C2 1586   1.254   4.339   4.776 -0.4518 -0.6259 -0.2038
  236ACN     N1 1587   1.292   4.445   4.791 -0.3198  0.3355 -0.0301
  237ACN     C1 1588   2.669   4.214   3.875 -0.2453 -0.6091  0.3021
  237ACN     H1 1589   2.756   4.246   3.816 -0.2642  2.1849  1.6200
  237ACN     H2 1590   2.700   4.197   3.978 -0.5760 -1.9906  0.1886
  237ACN     H3 1591   2.614   4.126   3.838 -1.5629  0.5203 -0.5298
  237ACN     C2 1592   2.573   4.327   3.872 -0.3003 -0.6974  0.3831
  237ACN     N1 1593   2.500   4.416   3.867 -0.9759  0.1769  0.1076
  238ACN     C1 1594   4.043   1.533   1.067  0.7403  0.2331  0.3928
  238ACN     H1 1595   4.149   1.521   1.044  1.2053  0.4567  2.3181
  238ACN     H2 1596   4.010   1.605   0.991  0.9734  1.5633  1.5063
  238ACN     H3 1597   4.030   1.578   1.166  1.8529  1.1278  0.1489
  238ACN     C2 1598   3.966   1.408   1.052 -0.4379 -0.2522 -0.8863
  238ACN     N1 1599   3.900   1.314   1.043 -0.0336  0.5168 -0.0639
  239ACN     C1 1600   1.450   3.131   0.329  0.1483 -0.5002  0.1765
  239ACN     H1 1601   1.417   3.219   0.386 -0.4989 -0.8161  0.2858
  239ACN     H2 1602   1.365   3.095   0.269 -0.7666 -0.6687  1.5438
  239ACN     H3 1603   1.479   3.055   0.402 -2.6358 -1.2705  0.5832
  239ACN     C2 1604   1.559   3.172   0.247 -0.0700  0.0283  0.0350
  239ACN     N1 1605   1.655   3.193   0.183 -0.9180 -0.0950 -0.2613
  240ACN     C1 1606   0.490   4.282   2.311  0.2317  0.2680 -0.4725
  240ACN     H1 1607   0.541   4.209   2.376 -3.2185 -0.7996  1.2757
  240ACN     H2 1608   0.414   4.320   2.380 -0.4395 -0.5288 -0.7602
  240ACN     H3 1609   0.451   4.222   2.228 -1.5067 -1.8000  1.6922
  240ACN     C2 1610   0.571   4.396   2.257 -0.5557 -0.1404 -0.2449
  240ACN     N1 1611   0.626   4.492   2.224 -0.0309 -0.1312 -0.6823
  241ACN     C1 1612   1.706   2.057   4.384 -0.5199 -0.4273 -0.0295
  241ACN     H1 1613   1.797   2.020   4.336  1.0711  3.1321 -0.0452
  241ACN     H2 1614   1.614   2.034   4.328 -0.8034 -0.2245  0.3471
  241ACN     H3 1615   1.710   2.167   4.387  0.9244 -0.4834  1.3391
  241ACN     C2 1616   1.702   2.015   4.517  0.5540  0.0629  1.2064
  241ACN     N1 1617   1.684   1.968   4.616 -0.2829 -0.8507 -0.0222
  242ACN     C1 1618   2.667   2.075   3.465 -0.8228 -0.2107  0.7818
  242ACN     H1 1619   2.661   2.182   3.490 -0.5124  0.1716 -0.6717
  242ACN     H2 1620   2.764   2.069   3.415 -1.3713  0.8650 -0.4919
  242ACN     H3 1621   2.582   2.050   3.400 -0.4762  2.1748 -0.7312
  242ACN     C2 1622   2.668   1.990   3.583 -0.5304  0.0639 -0.0571
  242ACN     N1 1623   2.668   1.923   3.678 -0.7174 -0.7608  0.2409
  243ACN     C1 1624   4.480   1.052   2.322 -0.0826 -0.3017 -0.4287
  243ACN     H1 1625   4.421   0.981   2.263 -0.2480 -0.6406  0.1367
  243ACN     H2 1626   4.580   1.044   2.276  0.0055  1.6630 -0.6422
  243ACN     H3 1627   4.483   1.025   2.428 -1.2103 -0.7884 -0.5063
  243ACN     C2 1628   4.433   1.191   2.294 -0.2807 -1.0768 -0.3824
  243ACN     N1 1629   4.395   1.298   2.273  0.0975 -0.0363  0.6308
  244ACN     C1 1630   1.222   3.174   4.508 -0.5550 -0.4987 -0.4871
  244ACN     H1 1631   1.126   3.217   4.539  1.1612  2.4151  1.2711
  244ACN     H2 1632   1.269   3.233   4.429  0.7343 -1.5167 -0.5043
  244ACN     H3 1633   1.206   3.072   4.473  1.2532 -0.8612 -0.3200
  244ACN     C2 1634   1.312   3.177   4.621 -0.3038  0.3704 -0.2021
  244ACN     N1 1635   1.393   3.176   4.705 -0.4205  0.4929  0.5377
  245ACN     C1 1636   0.381   2.887   0.769  0.2230  0.4172  0.0655
  245ACN     H1 1637   0.274   2.913   0.765  0.2501  0.4728 -0.4220
  245ACN     H2 1638   0.419   2.957   0.845 -0.7975  3.4053 -1.9859
  245ACN     H3 1639   0.444   2.892   0.680 -1.1795  1.2746 -0.9267
  245ACN     C2 1640   0.403   2.758   0.833  0.2589 -0.1891 -0.8239
  245ACN     N1 1641   0.415   2.658   0.892 -0.1737 -1.0196  0.0288
  246ACN     C1 1642   2.837   0.204   2.983  0.4684 -1.3005 -0.0336
  246ACN     H1 1643   2.930   0.241   2.938  0.0833  4.0546  2.7427
  246ACN     H2 1644   2.835   0.250   3.083 -1.9094 -1.0299 -0.1567
  246ACN     H3 1645   2.841   0.095   2.984  1.9609 -1.2737 -0.7525
  246ACN     C2 1646   2.730   0.245   2.894  0.6687 -0.2324  0.0220
  246ACN     N1 1647   2.639   0.275   2.829 -0.7274 -0.2631  0.0015
  247ACN     C1 1648   3.047   2.417   1.324  0.3704 -0.8400 -0.4451
  247ACN     H1 1649   3.090   2.513   1.293  1.8307 -0.6626  1.9124
  247ACN     H2 1650   3.130   2.345   1.331 -0.7860 -2.1765  0.1426
  247ACN     H3 1651   2.982   2.376   1.246 -0.6648 -0.7614  0.3639
  247ACN     C2 1652   2.994   2.430   1.459  0.1500  0.1058 -0.5122
  247ACN     N1 1653   2.952   2.437   1.565  0.8176 -0.4093 -0.9721
  248ACN     C1 1654   1.150   2.971   3.373  0.4295 -0.0998 -0.4418
  248ACN     H1 1655   1.072   2.944   3.445  0.7138 -0.9178 -0.4325
  248ACN     H2 1656   1.221   2.887   3.372  1.1853  0.4032  2.4288
  248ACN     H3 1657   1.190   3.065   3.414 -0.7735 -0.5143  1.8599
  248ACN     C2 1658   1.100   2.973   3.239  0.8157  0.0824 -0.8617
  248ACN     N1 1659   1.043   2.964   3.138  0.1950 -0.1372  0.6812
  249ACN     C1 1660   2.086   0.511   4.212 -0.7202 -0.2977  0.5222
  249ACN     H1 1661   2.001   0.522   4.142  0.3511 -1.3433 -1.0216
  249ACN     H2 1662   2.154   0.435   4.172  1.9694  0.6457  2.9805
  249ACN     H3 1663   2.046   0.457   4.299  0.4998  0.9094  1.8730
  249ACN     C2 1664   2.162   0.627   4.249 -0.6772  0.2590  0.6501
  249ACN     N1 1665   2.222   0.717   4.280 -0.3728  0.7735  0.3661
  250ACN     C1 1666   0.670   0.251   4.585  1.0575 -0.4739  0.2410
  250ACN     H1 1667   0.715   0.316   4.509 -1.5587  0.3163 -0.7550
  250ACN     H2 1668   0.561   0.257   4.571  1.2730 -1.4066 -2.2495
  250ACN     H3 1669   0.698   0.290   4.684 -0.4811 -0.6558  0.7825
  250ACN     C2 1670   0.712   0.116   4.567  0.2506 -0.3846 -0.1772
  250ACN     N1 1671   0.749   0.009   4.556  0.3355 -0.1457  0.1341
  251ACN     C1 1672   1.829   4.534   4.785  0.3357  0.1285 -0.5139
  251ACN     H1 1673   1.925   4.526   4.837 -0.5653  0.3522  1.2789
  251ACN     H2 1674   1.788   4.632   4.814 -1.4645 -0.4669 -0.8766
  251ACN     H3 1675   1.747   4.462   4.798 -1.2532  1.5691 -1.9907
  251ACN     C2 1676   1.834   4.529   4.638 -0.7421 -0.1738 -0.6388
  251ACN     N1 1677   1.855   4.528   4.524  0.0717 -0.6959 -0.1856
  252ACN     C1 1678   0.114   1.226   2.273  0.2905 -0.4049  0.6150
  252ACN     H1 1679   0.060   1.316   2.304  0.5368 -1.1250  3.3754
  252ACN     H2 1680   0.213   1.235   2.320  0.8997 -0.8598 -0.5418
  252ACN     H3 1681   0.124   1.222   2.164  0.9404  0.3457  0.6307
  252ACN     C2 1682   0.061   1.100   2.322  0.1321  0.4041 -0.6848
  252ACN     N1 1683   0.025   1.000   2.365 -0.3711  0.2060  0.2707
  253ACN     C1 1684   2.448   1.484   2.775 -0.0144 -0.0872 -0.0151
  253ACN     H1 1685   2.512   1.510   2.690 -0.5902  1.8361  0.0692
  253ACN     H2 1686   2.445   1.567   2.847 -1.5816  0.3546 -0.5619
  253ACN     H3 1687   2.478   1.391   2.824 -0.0293  0.0544  0.2693
  253ACN     C2 1688   2.315   1.464   2.725 -0.2540 -0.4826  0.3952
  253ACN     N1 1689   2.207   1.447   2.688  0.0721  0.2854  1.3569
  254ACN     C1 1690   0.180   5.046   1.377 -0.4085  0.0840 -0.4529
  254ACN     H1 1691   0.223   5.147   1.384  1.3038 -0.7227  2.6953
  254ACN     H2 1692   0.090   5.041   1.440  1.3661 -0.4600  2.1889
  254ACN     H3 1693   0.254   4.982   1.427 -1.4111  1.4320  3.0692
  254ACN     C2 1694   0.170   5.019   1.231  0.3836 -0.4123 -0.3072
  254ACN     N1 1695   0.153   5.007   1.117 -0.2648  0.4539  0.4906
  255ACN     C1 1696   4.910   2.354   1.906 -0.3286  0.1289 -0.1685
  255ACN     H1 1697   4.853   2.300   1.983 -1.0061  1.0109 -0.0355
  255ACN     H2 1698   5.019   2.353   1.918 -0.2647 -0.5629 -0.7773
  255ACN     H3 1699   4.867   2.455   1.905  0.0301  0.2835 -0.2197
  255ACN     C2 1700   4.890   2.292   1.774  0.6523  0.3240 -0.6130
  255ACN     N1 1701   4.865   2.238   1.672  0.6927 -0.1309 -0.4151
  256ACN     C1 1702   3.930   3.008   1.148 -0.2356 -0.0636 -0.5877
  256ACN     H1 1703   3.931   3.071   1.238 -1.5563  0.8696 -1.1872
  256ACN     H2 1704   4.033   2.998   1.111 -1.0661 -0.1296 -3.1036
  256ACN     H3 1705   3.869   3.059   1.072  0.5922  0.9279 -0.6166
  256ACN     C2 1706   3.879   2.875   1.187 -0.0104  0.0815  0.1098
  256ACN     N1 1707   3.840   2.770   1.212 -0.1294  0.9076  0.5399
  257ACN     C1 1708   2.493   3.356   4.136 -0.3115  0.3761  0.4884
  257ACN     H1 1709   2.521   3.256   4.170  1.6682  0.7751  0.1166
  257ACN     H2 1710   2.436   3.346   4.043 -1.1813  1.8033  0.8354
  257ACN     H3 1711   2.580   3.418   4.113 -0.6692  1.2023  1.2889
  257ACN     C2 1712   2.411   3.404   4.241  0.1915 -0.2917  0.1730
  257ACN     N1 1713   2.349   3.445   4.327 -0.0919  0.0349  0.4181
  258ACN     C1 1714   3.256   4.092   3.552 -0.2022  0.4181 -0.4121
  258ACN     H1 1715   3.274   3.985   3.567 -1.6717  0.2824  0.6129
  258ACN     H2 1716   3.274   4.123   3.448 -0.5511 -0.5084 -0.7578
  258ACN     H3 1717   3.324   4.140   3.623  0.0717  0.5417 -0.7559
  258ACN     C2 1718   3.124   4.131   3.595 -0.4076 -0.2344 -0.0724
  258ACN     N1 1719   3.030   4.157   3.645  0.2943 -0.0662 -0.4184
  259ACN     C1 1720   2.384   2.402   3.100 -0.2079 -1.0751 -0.6228
  259ACN     H1 1721   2.297   2.356   3.051 -0.1224 -1.4463 -0.4269
  259ACN     H2 1722   2.367   2.406   3.208  1.5023  0.6846 -0.3638
  259ACN     H3 1723   2.390   2.503   3.057  1.4666 -0.4507  0.9625
  259ACN     C2 1724   2.514   2.338   3.076  0.0703  0.0421 -0.4627
  259ACN     N1 1725   2.615   2.283   3.061 -0.0032  0.1823  0.2532
  260ACN     C1 1726   0.836   4.815   0.398 -0.1372  0.2793 -0.5824
  260ACN     H1 1727   0.730   4.844   0.397 -0.4102 -0.0728  3.3235
  260ACN     H2 1728   0.847   4.718   0.450 -0.4756 -0.5530 -2.0089
  260ACN     H3 1729   0.881   4.892   0.462 -0.2069 -0.7692  0.7779
  260ACN     C2 1730   0.909   4.810   0.270  0.7546  0.0382  0.2294
  260ACN     N1 1731   0.962   4.793   0.169 -0.1117 -0.3712  0.0348
  261ACN     C1 1732   2.409   4.961   0.603 -0.0427  0.0716 -0.3966
  261ACN     H1 1733   2.375   5.023   0.519  1.7278  1.2042 -0.3452
  261ACN     H2 1734   2.467   4.882   0.554  0.8274  0.1406  0.4709
  261ACN     H3 1735   2.327   4.915   0.658 -0.7913  1.2296 -0.4977
  261ACN     C2 1736   2.489   5.049   0.685 -0.7720 -0.0551 -0.5243
  261ACN     N1 1737   2.566   5.116   0.742  0.2365 -0.0624  0.6453
  262ACN     C1 1738   3.460   2.092   0.064  0.0377 -0.4238 -0.4155
  262ACN     H1 1739   3.411   2.185   0.036  2.0422  0.7047 -0.3765
  262ACN     H2 1740   3.388   2.010   0.064  0.9967 -1.3065 -1.6760
  262ACN     H3 1741   3.524   2.101   0.153  0.7965  1.4504 -1.1082
  262ACN     C2 1742   3.547   2.058  -0.047  0.5923  0.4975 -0.4414
  262ACN     N1 1743   3.611   2.035  -0.138 -0.7119 -0.3442  0.5878
  263ACN     C1 1744   2.407   3.434   3.142  0.1111  0.1707  1.2987
  263ACN     H1 1745   2.473   3.405   3.226 -1.4103 -3.5040  1.4306
  263ACN     H2 1746   2.460   3.481   3.059 -1.9797 -0.9477 -0.7946
  263ACN     H3 1747   2.332   3.502   3.183 -0.5795 -1.7744  3.4700
  263ACN     C2 1748   2.340   3.316   3.085 -0.0578 -0.1853  0.2852
  263ACN     N1 1749   2.303   3.223   3.031  0.3424 -0.5099  0.4547
  264ACN     C1 1750   4.352   1.706   1.778 -0.2109 -0.0573  0.0894
  264ACN     H1 1751   4.285   1.791   1.761 -0.8748 -0.5879  0.0096
  264ACN     H2 1752   4.316   1.613   1.732 -0.1911 -0.0323  0.0241
  264ACN     H3 1753   4.366   1.696   1.887 -0.7546  2.5332  0.4584
  264ACN     C2 1754   4.483   1.735   1.728 -0.3366  0.2587 -0.1043
  264ACN     N1 1755   4.589   1.763   1.694  0.5083 -0.8247 -0.2686
  265ACN     C1 1756   4.333   3.462   2.687  0.5213  0.0543 -0.2201
  265ACN     H1 1757   4.256   3.538   2.668 -1.5493 -1.8015  0.3164
  265ACN     H2 1758   4.277   3.378   2.730 -1.6841  1.6212  0.1017
  265ACN     H3 1759   4.421   3.492   2.745  0.9903 -1.9330  0.1845
  265ACN     C2 1760   4.395   3.409   2.565  0.4671  0.2643  0.2553
  265ACN     N1 1761   4.441   3.368   2.470 -0.2122  0.8626  0.3320
  266ACN     C1 1762   3.880   1.455   3.440 -0.1244 -0.2132 -0.0576
  266ACN     H1 1763   3.988   1.473   3.443  0.0787 -1.4161  2.7442
  266ACN     H2 1764   3.857   1.354   3.478 -0.6540 -0.3530 -0.7319
  266ACN     H3 1765   3.848   1.462   3.335 -1.3884  3.1086  0.4116
  266ACN     C2 1766   3.800   1.556   3.514  0.2002 -0.0160  0.1488
  266ACN     N1 1767   3.745   1.634   3.579  0.1626 -0.2912 -0.2568
  267ACN     C1 1768   2.569   0.647   1.878  0.0831 -0.7344  0.3986
  267ACN     H1 1769   2.471   0.652   1.928 -0.3077 -0.3442 -0.3842
  267ACN     H2 1770   2.590   0.540   1.872 -0.2452 -0.8133  0.6161
  267ACN     H3 1771   2.643   0.715   1.923  0.1009  0.1630 -0.9536
  267ACN     C2 1772   2.542   0.694   1.742 -0.1709 -0.2282  0.5874
  267ACN     N1 1773   2.532   0.736   1.633  0.1262 -0.4574  0.3172
  268ACN     C1 1774   2.142   2.358   2.753 -0.3924 -0.0696 -0.2777
  268ACN     H1 1775   2.073   2.362   2.668 -1.0851 -0.8810  0.2364
  268ACN     H2 1776   2.225   2.288   2.740 -0.5215 -0.1186 -0.8375
  268ACN     H3 1777   2.089   2.330   2.845 -0.4264 -2.3981 -0.9527
  268ACN     C2 1778   2.186   2.496   2.763 -0.1044  0.2385  0.2209
  268ACN     N1 1779   2.220   2.607   2.762 -0.4276  0.3505 -0.6535
  269ACN     C1 1780   1.457   1.527   1.467 -0.0343 -0.6149  0.4010
  269ACN     H1 1781   1.490   1.563   1.369  0.3469 -2.0029 -0.0110
  269ACN     H2 1782   1.470   1.419   1.485 -0.1865 -0.8053 -0.5714
  269ACN     H3 1783   1.349   1.545   1.473 -0.0078 -0.0347 -0.6754
  269ACN     C2 1784   1.522   1.588   1.578 -0.0057 -0.1183  0.6271
  269ACN     N1 1785   1.563   1.648   1.668  0.4305 -0.4698  0.8280
  270ACN     C1 1786   3.476   2.891   4.666  0.7210 -0.2321  0.0898
  270ACN     H1 1787   3.530   2.976   4.620 -0.9882  0.7810 -0.1332
  270ACN     H2 1788   3.400   2.852   4.596  0.0200 -0.4790  0.9770
  270ACN     H3 1789   3.414   2.917   4.752 -1.4948 -1.4949 -1.0305
  270ACN     C2 1790   3.569   2.781   4.698  0.0420  0.4508 -0.5177
  270ACN     N1 1791   3.641   2.693   4.725  0.3046  0.6343  0.4684
  271ACN     C1 1792   1.682   2.743   0.227 -0.4442  0.2340  0.1370
  271ACN     H1 1793   1.769   2.809   0.242  0.8871 -1.2995 -0.5268
  271ACN     H2 1794   1.712   2.638   0.237  2.8709  0.6043 -3.3070
  271ACN     H3 1795   1.648   2.744   0.123  0.4713  1.3085 -0.1777
  271ACN     C2 1796   1.589   2.771   0.335  0.0718 -0.1891 -0.1488
  271ACN     N1 1797   1.512   2.794   0.417 -0.0356  0.2892 -0.1990
  272ACN     C1 1798   4.354   0.972   3.361 -0.4321  0.2295  0.3654
  272ACN     H1 1799   4.401   1.065   3.328 -1.7353  0.7486 -0.1131
  272ACN     H2 1800   4.437   0.903   3.378 -0.1212  0.7569  1.0059
  272ACN     H3 1801   4.289   0.929   3.283  0.7729  1.1492 -1.1907
  272ACN     C2 1802   4.279   0.995   3.479  0.5016 -0.2021 -0.9577
  272ACN     N1 1803   4.218   1.022   3.574 -0.6246 -0.5014  0.1027
  273ACN     C1 1804   1.721   3.926   0.688 -0.2868 -0.6126  0.5848
  273ACN     H1 1805   1.740   4.012   0.622 -0.4537 -0.6534  0.4827
  273ACN     H2 1806   1.803   3.854   0.694 -1.3428 -2.0925 -1.5505
  273ACN     H3 1807   1.636   3.871   0.647  0.5037  0.2427 -2.4407
  273ACN     C2 1808   1.688   3.977   0.822  0.3673  0.4268  0.0945
  273ACN     N1 1809   1.658   4.030   0.917 -0.3780 -0.1997 -0.3482
  274ACN     C1 1810   2.512   4.484   0.180 -0.3322  0.5147 -0.0172
  274ACN     H1 1811   2.557   4.548   0.103  0.5679 -0.9278 -0.7302
  274ACN     H2 1812   2.526   4.524   0.281 -1.8427  1.9143 -0.3219
  274ACN     H3 1813   2.559   4.385   0.174 -2.1334 -0.5212  1.6339
  274ACN     C2 1814   2.371   4.477   0.148  0.4319 -0.2019  0.0059
  274ACN     N1 1815   2.255   4.464   0.119 -0.3863 -0.0071 -0.0155
  275ACN     C1 1816   2.314   4.109   1.048  1.4859  0.2254 -0.4610
  275ACN     H1 1817   2.259   4.140   1.138 -2.3633 -1.3313 -2.0444
  275ACN     H2 1818   2.301   4.001   1.036 -0.5239  0.5996 -2.3418
  275ACN     H3 1819   2.415   4.149   1.060  1.8553 -0.0424 -2.3369
  275ACN     C2 1820   2.247   4.170   0.937 -0.0228 -0.2886  0.2385
  275ACN     N1 1821   2.191   4.215   0.842  0.6954  0.5317  0.0243
  276ACN     C1 1822   5.110   2.959   1.296 -0.3930  0.1067 -0.3896
  276ACN     H1 1823   5.152   3.025   1.373  2.9506 -1.1746 -0.9580
  276ACN     H2 1824   5.125   3.010   1.200 -1.0638  1.6795  0.3063
  276ACN     H3 1825   5.003   2.948   1.316 -0.5401 -1.7774 -1.9313
  276ACN     C2 1826   5.174   2.824   1.306 -0.2630 -0.2383 -0.3668
  276ACN     N1 1827   5.208   2.715   1.303  1.1255 -0.0681  0.8044
  277ACN     C1 1828   4.385   2.245   0.500 -0.1680 -0.5085  0.3190
  277ACN     H1 1829   4.455   2.319   0.459 -0.7949 -0.1833 -0.1753
  277ACN     H2 1830   4.384   2.234   0.609 -2.1190  0.0721  0.3899
  277ACN     H3 1831   4.411   2.144   0.466 -3.2580 -2.1833  2.4422
  277ACN     C2 1832   4.246   2.276   0.459  0.0342  0.1616  0.0689
  277ACN     N1 1833   4.141   2.290   0.419 -0.3444  0.2718  0.0331
  278ACN     C1 1834   0.568   4.892   4.107 -0.3957  0.3936 -0.3649
  278ACN     H1 1835   0.640   4.824   4.060 -1.7092 -2.1225  1.0585
  278ACN     H2 1836   0.541   4.850   4.205  2.1099  0.3059  0.3697
  278ACN     H3 1837   0.488   4.886   4.033  2.6100 -0.2666 -3.8515
  278ACN     C2 1838   0.618   5.028   4.130 -0.5050 -0.4886 -0.2603
  278ACN     N1 1839   0.645   5.139   4.152 -0.1114  0.3101  0.2893
  279ACN     C1 1840   0.102   2.817   1.620  0.2847  0.2837  1.0514
  279ACN     H1 1841   0.072   2.923   1.623 -1.3824 -0.0541 -1.1609
  279ACN     H2 1842   0.103   2.774   1.519  1.7471 -1.2117  1.6651
  279ACN     H3 1843   0.032   2.756   1.679 -0.8731 -1.2212 -1.6751
  279ACN     C2 1844   0.235   2.813   1.668  0.5788 -0.2528  0.1250
  279ACN     N1 1845   0.345   2.816   1.696 -0.0467  0.0811  0.0627
  280ACN     C1 1846   0.939   2.527   1.462 -0.6864 -0.3273 -0.6107
  280ACN     H1 1847   0.964   2.497   1.359 -0.9835 -1.5431 -0.3504
  280ACN     H2 1848   0.837   2.487   1.470 -0.3297 -1.2375 -0.4041
  280ACN     H3 1849   0.940   2.636   1.469 -1.1462 -0.2370 -1.7335
  280ACN     C2 1850   1.038   2.487   1.559  0.1107  0.4013 -0.3654
  280ACN     N1 1851   1.120   2.462   1.636 -0.0881 -0.0021  0.1051
  281ACN     C1 1852   2.182   4.305   0.502  0.0573  0.1793 -0.3472
  281ACN     H1 1853   2.205   4.340   0.401  0.2013 -2.1385 -1.1697
  281ACN     H2 1854   2.162   4.396   0.560 -0.4767  0.6092 -1.1903
  281ACN     H3 1855   2.272   4.255   0.540 -1.2020 -1.0788  1.1246
  281ACN     C2 1856   2.067   4.212   0.501 -0.3147 -0.6351  0.0583
  281ACN     N1 1857   1.975   4.144   0.488 -0.3777  0.2723 -0.3345
  282ACN     C1 1858   1.688   3.924   1.325  0.5418 -0.4486  0.3328
  282ACN     H1 1859   1.648   3.827   1.290 -0.4788  0.1212 -0.1307
  282ACN     H2 1860   1.628   3.969   1.405 -1.4038 -0.5515 -0.9685
  282ACN     H3 1861   1.674   3.993   1.241  1.4046 -1.8926 -1.0493
  282ACN     C2 1862   1.826   3.900   1.359  0.3086 -0.3165  0.0031
  282ACN     N1 1863   1.935   3.880   1.390  0.2881  0.5880 -0.2818
  283ACN     C1 1864   3.631   1.210   0.056  0.4880  0.5639  0.8258
  283ACN     H1 1865   3.629   1.293  -0.016 -1.8741 -0.6988 -0.6882
  283ACN     H2 1866   3.544   1.223   0.122  0.3499  0.7361  0.6130
  283ACN     H3 1867   3.729   1.199   0.103  0.5831 -0.5525  0.3905
  283ACN     C2 1868   3.615   1.092  -0.026 -0.1288  0.0876  0.0504
  283ACN     N1 1869   3.601   1.006  -0.100 -0.6297  0.3844  0.1123
  284ACN     C1 1870   2.196   2.436   3.500  0.2927 -0.2157 -0.7490
  284ACN     H1 1871   2.147   2.437   3.598  0.0652  1.2554 -0.8609
  284ACN     H2 1872   2.275   2.512   3.502 -0.7328  0.9252 -1.9937
  284ACN     H3 1873   2.125   2.467   3.423 -3.6292  1.4791  3.1448
  284ACN     C2 1874   2.258   2.309   3.468  0.1037 -0.2463  0.1243
  284ACN     N1 1875   2.316   2.207   3.454  0.1766  0.2789  0.8731
  285ACN     C1 1876   0.668   4.653   1.878 -0.8434 -0.5721 -0.1120
  285ACN     H1 1877   0.690   4.735   1.808 -3.2411  0.4535  0.2598
  285ACN     H2 1878   0.689   4.693   1.978 -0.4458 -2.0155  0.4028
  285ACN     H3 1879   0.731   4.565   1.862  0.4658  0.4872 -0.9511
  285ACN     C2 1880   0.537   4.606   1.859 -0.2165  0.6102  0.0589
  285ACN     N1 1881   0.432   4.561   1.849  0.7776  0.3172 -0.5737
  286ACN     C1 1882   0.769   3.928   0.785 -0.1948 -0.4779 -0.1728
  286ACN     H1 1883   0.707   3.906   0.874  0.9918  0.2510  0.8590
  286ACN     H2 1884   0.832   3.840   0.766  1.0845  0.0176  1.5522
  286ACN     H3 1885   0.826   4.021   0.790  1.2750 -1.3589  0.2194
  286ACN     C2 1886   0.674   3.933   0.674 -0.3656 -0.0789  0.7205
  286ACN     N1 1887   0.597   3.932   0.587  0.0863  0.5558  0.7540
  287ACN     C1 1888   1.052   3.041   4.066 -0.3469 -0.6505  0.3843
  287ACN     H1 1889   1.015   3.101   3.982 -0.6002  0.1637  1.0591
  287ACN     H2 1890   1.074   2.938   4.035  0.7599 -0.2144 -0.3767
  287ACN     H3 1891   0.974   3.059   4.141 -0.0703  0.4402  0.4358
  287ACN     C2 1892   1.171   3.105   4.118 -0.0102  0.0185  0.4479
  287ACN     N1 1893   1.267   3.166   4.146  0.4965 -0.6091  0.3331
  288ACN     C1 1894   1.239   2.983   2.854  0.3995 -0.3586  0.6704
  288ACN     H1 1895   1.255   2.885   2.901 -0.8890 -2.0436 -2.1081
  288ACN     H2 1896   1.317   3.050   2.891 -1.9694  2.3605  1.0911
  288ACN     H3 1897   1.143   3.028   2.882  0.9123  1.3824 -0.2374
  288ACN     C2 1898   1.240   2.962   2.707 -0.2175 -0.4378  0.0083
  288ACN     N1 1899   1.230   2.935   2.593  0.0180  0.0084 -0.3030
  289ACN     C1 1900   0.169   1.214   3.126  0.2671  0.1451  0.3568
  289ACN     H1 1901   0.091   1.279   3.168 -0.1083  0.4072 -0.6990
  289ACN     H2 1902   0.117   1.123   3.095 -1.4768  0.9611  0.7352
  289ACN     H3 1903   0.249   1.199   3.199  2.2038 -1.5251 -1.9534
  289ACN     C2 1904   0.224   1.283   3.014 -0.1322  0.7055  0.0924
  289ACN     N1 1905   0.268   1.335   2.924  0.1528  0.4290  0.1100
  290ACN     C1 1906   3.698   2.265   0.381 -0.6083  0.5185 -0.2503
  290ACN     H1 1907   3.692   2.374   0.397  1.0444  0.6968 -0.6585
  290ACN     H2 1908   3.787   2.217   0.424 -1.5654 -0.9702  0.1268
  290ACN     H3 1909   3.695   2.245   0.273 -2.8303 -0.5596 -0.0464
  290ACN     C2 1910   3.574   2.211   0.433  0.4325  0.0127  0.1986
  290ACN     N1 1911   3.483   2.156   0.478  0.3189  0.0199 -0.5335
  291ACN     C1 1912   3.156   1.688   0.784  0.3416 -0.2209 -0.0746
  291ACN     H1 1913   3.261   1.719   0.779  0.4840 -0.5176  0.8762
  291ACN     H2 1914   3.153   1.593   0.839 -0.5933 -0.1586 -0.0053
  291ACN     H3 1915   3.112   1.680   0.684 -0.5370  1.2454  0.1698
  291ACN     C2 1916   3.060   1.790   0.835  0.0744  0.1340 -0.7120
  291ACN     N1 1917   2.978   1.865   0.866 -0.2384  0.4820 -0.2045
  292ACN     C1 1918   1.891   4.829   3.032 -0.1499 -0.0789  0.4370
  292ACN     H1 1919   1.827   4.807   3.118 -0.9985  0.8884  0.0689
  292ACN     H2 1920   1.929   4.734   2.991  0.5111  0.7824 -1.0433
  292ACN     H3 1921   1.973   4.897   3.056 -0.0111 -0.0134 -0.1846
  292ACN     C2 1922   1.813   4.901   2.934  0.6290  0.0301 -1.3007
  292ACN     N1 1923   1.743   4.963   2.863  0.2044  0.6548  0.3305
  293ACN     C1 1924   1.595   0.978   1.792  0.1761 -0.5003 -0.3169
  293ACN     H1 1925   1.651   0.910   1.857  1.4052 -0.9427 -1.7728
  293ACN     H2 1926   1.574   0.938   1.692 -0.7688  0.2370 -0.4351
  293ACN     H3 1927   1.651   1.072   1.789 -0.1161 -0.2807  0.8342
  293ACN     C2 1928   1.464   1.013   1.845 -0.3711  0.2647  0.4326
  293ACN     N1 1929   1.354   1.039   1.880  0.3509 -0.2261 -0.0392
  294ACN     C1 1930   3.067   3.641   5.111  0.0370 -0.0290 -0.1961
  294ACN     H1 1931   2.978   3.577   5.120  1.0495 -1.2501  1.9430
  294ACN     H2 1932   3.054   3.739   5.160  0.8449  0.0897 -0.2037
  294ACN     H3 1933   3.087   3.666   5.006  0.2221 -0.0322 -0.1624
  294ACN     C2 1934   3.177   3.564   5.158 -0.1648 -0.4613  0.6989
  294ACN     N1 1935   3.271   3.512   5.201 -0.2981  0.4635  0.0016
  295ACN     C1 1936   3.786   1.813   1.156 -0.6885  0.6397  0.5125
  295ACN     H1 1937   3.720   1.891   1.115 -1.0598  1.1897  2.1198
  295ACN     H2 1938   3.892   1.838   1.168 -0.3832 -1.4031  2.5828
  295ACN     H3 1939   3.772   1.720   1.100  1.0193  0.1718  0.8102
  295ACN     C2 1940   3.751   1.784   1.293  0.0621 -0.8240 -0.0275
  295ACN     N1 1941   3.719   1.755   1.398  0.0307  0.4298  0.3303
  296ACN     C1 1942   2.613   0.453   0.076  0.2183 -0.3575 -0.6105
  296ACN     H1 1943   2.566   0.545   0.039  0.0953  0.1515  0.7546
  296ACN     H2 1944   2.576   0.425   0.175  2.6815 -0.1573  0.4355
  296ACN     H3 1945   2.719   0.476   0.085  0.1005 -0.0157 -0.0438
  296ACN     C2 1946   2.586   0.345  -0.021  0.0406  0.5568 -0.7832
  296ACN     N1 1947   2.567   0.264  -0.102  0.3140  0.1772 -1.4363
  297ACN     C1 1948   3.484   1.287   4.445 -0.3361 -0.0793  0.0819
  297ACN     H1 1949   3.513   1.181   4.451  1.0043  0.3131  1.0551
  297ACN     H2 1950   3.469   1.331   4.544  0.0333  0.0803  0.0705
  297ACN     H3 1951   3.396   1.283   4.380 -1.5238 -3.0749  1.7103
  297ACN     C2 1952   3.595   1.346   4.364  0.9645  0.1229 -0.6878
  297ACN     N1 1953   3.682   1.396   4.317 -0.0668  0.1259 -0.1336
  298ACN     C1 1954   3.090   2.922   0.374  0.3825  0.3135 -0.1999
  298ACN     H1 1955   3.102   2.890   0.478 -0.7192  2.1538  0.5403
  298ACN     H2 1956   3.190   2.918   0.331  0.3498 -0.2355 -0.2292
  298ACN     H3 1957   3.053   3.025   0.366 -1.0913 -0.2099 -0.4362
  298ACN     C2 1958   3.009   2.824   0.294  0.4672  0.2920 -0.0767
  298ACN     N1 1959   2.945   2.752   0.235  0.8585  0.0822 -0.0371
  299ACN     C1 1960   2.455   1.108   4.142 -0.2129 -0.8885 -0.2131
  299ACN     H1 1961   2.417   1.007   4.162  0.5441 -0.8766  1.4767
  299ACN     H2 1962   2.397   1.177   4.080  0.5371 -0.1969 -0.1624
  299ACN     H3 1963   2.554   1.096   4.096  0.5591 -0.7768  1.3443
  299ACN     C2 1964   2.473   1.187   4.262 -0.8229 -0.5980 -0.0515
  299ACN     N1 1965   2.482   1.255   4.353 -0.5919  0.0165  0.1003
  300ACN     C1 1966   3.311   0.671   2.580 -0.1369  0.7542 -0.0234
  300ACN     H1 1967   3.323   0.779   2.595  0.7099  0.7045 -0.2665
  300ACN     H2 1968   3.226   0.644   2.643  0.3618  1.3496  0.9318
  300ACN     H3 1969   3.401   0.615   2.611  0.4438  0.9357 -1.3101
  300ACN     C2 1970   3.288   0.633   2.440  0.5740  0.6341  1.0209
  300ACN     N1 1971   3.279   0.614   2.326  0.0336  0.0903 -0.0138
  301ACN     C1 1972   4.566   0.756   0.894  0.1177 -0.0017 -0.4753
  301ACN     H1 1973   4.617   0.669   0.936 -2.9421 -0.8379  1.8842
  301ACN     H2 1974   4.607   0.762   0.793  1.7179 -3.1827 -0.1178
  301ACN     H3 1975   4.595   0.848   0.948  0.6972  0.3951 -1.4433
  301ACN     C2 1976   4.418   0.739   0.878  0.0348  0.3203 -0.5349
  301ACN     N1 1977   4.306   0.731   0.869  0.1146  0.1685 -0.0427
  302ACN     C1 1978   2.441   1.526   0.905 -0.0945 -0.9143  0.2630
  302ACN     H1 1979   2.411   1.513   0.800 -0.8488 -0.5504  0.4235
  302ACN     H2 1980   2.352   1.484   0.954 -0.5678  0.7254  0.8700
  302ACN     H3 1981   2.453   1.631   0.934  0.5826 -0.8451 -0.2483
  302ACN     C2 1982   2.559   1.442   0.925  0.0475  1.1920  0.1018
  302ACN     N1 1983   2.656   1.380   0.936  0.5043  0.3108  0.4743
  303ACN     C1 1984   3.533   4.943   3.484 -0.3924  0.6884  0.1079
  303ACN     H1 1985   3.556   4.913   3.381 -0.7935  1.3143 -0.1711
  303ACN     H2 1986   3.431   4.905   3.499 -1.0095  1.7587 -1.1305
  303ACN     H3 1987   3.538   5.050   3.506 -1.8444  0.8145 -0.1115
  303ACN     C2 1988   3.618   4.877   3.589 -0.5162 -0.6530  0.1304
  303ACN     N1 1989   3.691   4.824   3.663  0.3519 -0.6167 -0.5241
  304ACN     C1 1990   3.018   1.260   2.439 -0.0214  0.2724 -0.4339
  304ACN     H1 1991   3.074   1.181   2.387  0.9629  0.2097  0.6621
  304ACN     H2 1992   3.088   1.320   2.499 -1.3730  1.2276  0.2423
  304ACN     H3 1993   2.959   1.197   2.507 -0.2813 -0.6293 -1.4616
  304ACN     C2 1994   2.953   1.331   2.337 -0.3673 -0.0955 -0.1892
  304ACN     N1 1995   2.914   1.375   2.238 -0.1375  0.2174  0.3623
  305ACN     C1 1996   3.472   0.239   2.705 -0.4557  0.4641 -0.3091
  305ACN     H1 1997   3.575   0.215   2.732 -0.6820  0.0180  0.1552
  305ACN     H2 1998   3.432   0.315   2.774 -0.6048  0.6142 -0.5604
  305ACN     H3 1999   3.421   0.143   2.713 -1.2329  0.8234 -0.8202
  305ACN     C2 2000   3.477   0.273   2.569 -0.1356 -1.0581 -0.1129
  305ACN     N1 2001   3.495   0.292   2.456  0.0143  0.0486 -0.3729
  306ACN     C1 2002   0.396   3.918   2.335 -0.4266 -0.7014 -0.1178
  306ACN     H1 2003   0.364   3.814   2.344  1.1085 -1.0817  1.3569
  306ACN     H2 2004   0.461   3.934   2.248  2.1706 -0.5630  1.7492
  306ACN     H3 2005   0.449   3.951   2.425 -0.1824 -1.9616  0.2116
  306ACN     C2 2006   0.283   4.012   2.315 -0.9132  0.3612 -0.3958
  306ACN     N1 2007   0.198   4.090   2.304  0.0911 -0.6683  0.0892
  307ACN     C1 2008   2.208   2.949   3.640  0.4083  0.2190 -0.4383
  307ACN     H1 2009   2.297   2.995   3.595 -0.6501  0.6240 -2.1829
  307ACN     H2 2010   2.232   2.917   3.743  0.9419  2.4480  0.1803
  307ACN     H3 2011   2.183   2.863   3.576  2.2481 -1.1422  0.5583
  307ACN     C2 2012   2.105   3.050   3.651 -0.0013  0.2171 -0.2238
  307ACN     N1 2013   2.031   3.137   3.653  0.2951  0.2945 -0.0871
  308ACN     C1 2014   3.011   3.959   2.422  0.3367  0.3128  0.0856
  308ACN     H1 2015   3.029   3.854   2.449  0.3478  0.3019  0.0370
  308ACN     H2 2016   2.912   3.969   2.374  0.3836 -0.8334 -0.2903
  308ACN     H3 2017   3.083   3.976   2.342  0.9632  0.4510  0.6739
  308ACN     C2 2018   3.030   4.035   2.547 -0.1962  0.0751  0.3918
  308ACN     N1 2019   3.037   4.094   2.645 -0.2342  0.0876  0.4660
  309ACN     C1 2020   1.953   2.539   5.099  0.1461 -0.8404 -0.1393
  309ACN     H1 2021   2.014   2.628   5.120 -0.8831  0.0893 -0.9492
  309ACN     H2 2022   1.982   2.493   5.003  0.5728  2.1866 -1.6041
  309ACN     H3 2023   1.851   2.578   5.088  1.6925  4.1097  0.4275
  309ACN     C2 2024   1.952   2.440   5.206  0.4888 -0.5321 -0.1302
  309ACN     N1 2025   1.956   2.367   5.293 -0.1036 -0.6013 -0.1033
  310ACN     C1 2026   3.328   1.010   0.395  0.2585 -0.1889  0.9739
  310ACN     H1 2027   3.322   1.109   0.348 -0.1847  0.0401  1.5021
  310ACN     H2 2028   3.278   1.028   0.490  1.6200  0.8851  1.5161
  310ACN     H3 2029   3.435   0.986   0.408  0.7695  1.0595 -0.5102
  310ACN     C2 2030   3.266   0.917   0.300  0.3406  0.0081 -0.7067
  310ACN     N1 2031   3.211   0.847   0.230 -0.4390  0.2893 -0.0300
  311ACN     C1 2032   1.850   4.996   5.062  0.2489  0.2006  0.3630
  311ACN     H1 2033   1.842   5.049   5.158  1.1666  1.2972 -0.1383
  311ACN     H2 2034   1.927   5.045   5.001  1.6818 -3.6775 -1.2709
  311ACN     H3 2035   1.756   5.006   5.007  1.4298  0.5675 -1.6976
  311ACN     C2 2036   1.881   4.852   5.074 -0.1981 -0.6818 -0.3270
  311ACN     N1 2037   1.910   4.742   5.077 -0.0932 -0.0497  0.0421
  312ACN     C1 2038   1.001   1.604   2.359 -0.2680 -0.2163 -0.2044
  312ACN     H1 2039   1.030   1.681   2.287  0.4356 -0.6637 -0.4091
  312ACN     H2 2040   1.046   1.641   2.452 -0.8266  1.5069 -0.5930
  312ACN     H3 2041   1.037   1.510   2.314  1.6778  1.4173 -2.3047
  312ACN     C2 2042   0.861   1.610   2.357 -0.2216  0.3238 -1.3649
  312ACN     N1 2043   0.744   1.614   2.363 -0.2073 -0.4833 -0.2927
  313ACN     C1 2044   0.357   2.063   2.902  0.8032  0.1531 -0.1744
  313ACN     H1 2045   0.336   2.073   2.795  0.4583  3.8582  0.1251
  313ACN     H2 2046   0.290   2.123   2.964 -0.3778 -0.3890 -0.8887
  313ACN     H3 2047   0.461   2.087   2.928  1.6369 -1.7540 -1.4882
  313ACN     C2 2048   0.325   1.923   2.928  0.6166 -0.4060 -0.2231
  313ACN     N1 2049   0.309   1.809   2.932  0.3072 -0.6066  0.3596
  314ACN     C1 2050   2.015   4.798   4.408  0.8446  0.6253 -0.5928
  314ACN     H1 2051   2.085   4.879   4.384  2.0364 -0.1591  0.1493
  314ACN     H2 2052   1.990   4.809   4.515 -0.2181 -1.3519 -0.5879
  314ACN     H3 2053   2.065   4.701   4.403  0.4603  0.3489  0.4664
  314ACN     C2 2054   1.904   4.794   4.321  0.5324  0.4629  0.7004
  314ACN     N1 2055   1.824   4.775   4.237  0.4138 -0.3470  0.2021
  315ACN     C1 2056   0.472   2.708   2.487 -0.3994 -0.4149 -0.4951
  315ACN     H1 2057   0.394   2.770   2.442  1.3080  1.6777 -0.7364
  315ACN     H2 2058   0.474   2.712   2.596  0.8893 -0.9567 -0.4700
  315ACN     H3 2059   0.572   2.746   2.464  0.0894 -1.1478  0.3527
  315ACN     C2 2060   0.464   2.569   2.446  0.1413 -0.2456 -0.6511
  315ACN     N1 2061   0.453   2.463   2.403  0.3920 -0.5040  0.1368
  316ACN     C1 2062   1.910   3.567   2.645 -0.4444 -0.0350  0.4195
  316ACN     H1 2063   1.967   3.484   2.688  0.2303 -0.5209 -1.3197
  316ACN     H2 2064   1.918   3.665   2.692  1.7134 -0.2884  0.6963
  316ACN     H3 2065   1.805   3.538   2.661 -0.5757 -0.1509 -0.5599
  316ACN     C2 2066   1.938   3.576   2.504 -0.0764 -0.1043  0.4670
  316ACN     N1 2067   1.959   3.588   2.393 -0.4059  0.7449  0.5708
  317ACN     C1 2068   0.617   4.564   0.144 -0.1762 -0.8171  0.0466
  317ACN     H1 2069   0.562   4.489   0.086 -1.7107  0.8448 -0.7373
  317ACN     H2 2070   0.638   4.645   0.073  0.2828 -0.5102  0.5255
  317ACN     H3 2071   0.704   4.513   0.189 -0.2824 -1.5074 -0.5105
  317ACN     C2 2072   0.535   4.603   0.255  0.2129  0.0575 -0.0710
  317ACN     N1 2073   0.467   4.621   0.347  0.0478  0.3665  0.1054
  318ACN     C1 2074   3.615   3.480   0.041  0.0739  0.3226 -0.3259
  318ACN     H1 2075   3.715   3.480  -0.005  0.0661  0.4885 -0.3420
  318ACN     H2 2076   3.602   3.387   0.098  0.6618 -0.2146 -1.0398
  318ACN     H3 2077   3.533   3.492  -0.030  0.0187  0.2605 -0.2736
  318ACN     C2 2078   3.609   3.585   0.143  0.1506 -0.0740 -0.0530
  318ACN     N1 2079   3.601   3.669   0.224  0.1485 -0.1823  0.3488
  319ACN     C1 2080   1.395   3.016   2.007 -0.2877  0.2274  0.2592
  319ACN     H1 2081   1.482   3.076   2.036  0.4854 -1.0765  0.7011
  319ACN     H2 2082   1.408   2.965   1.911 -1.7176 -0.1543  0.2428
  319ACN     H3 2083   1.317   3.092   1.991  1.1207  1.3607 -1.7143
  319ACN     C2 2084   1.352   2.924   2.112  0.0998 -0.1430 -0.0649
  319ACN     N1 2085   1.317   2.841   2.189 -0.4743 -0.0400  0.3713
  320ACN     C1 2086   4.456   0.939   1.511 -0.2500  0.4824 -0.1291
  320ACN     H1 2087   4.378   1.000   1.558 -0.0484  1.1357 -0.6265
  320ACN     H2 2088   4.509   0.869   1.577 -1.3816 -0.8511 -0.5894
  320ACN     H3 2089   4.519   1.015   1.463  0.4233  0.5593  0.8369
  320ACN     C2 2090   4.393   0.850   1.414  1.0629 -0.1900  0.5012
  320ACN     N1 2091   4.348   0.784   1.325 -0.3490  0.0963  0.2973
  321ACN     C1 2092   0.515   1.773   1.734 -0.2096 -0.3527 -0.0879
  321ACN     H1 2093   0.429   1.830   1.698  0.4692 -0.2238 -1.5741
  321ACN     H2 2094   0.533   1.805   1.837  0.6569 -1.5822  0.1664
  321ACN     H3 2095   0.601   1.801   1.672  0.7112 -0.9465  0.8862
  321ACN     C2 2096   0.487   1.626   1.728  0.0837  0.3551 -0.0095
  321ACN     N1 2097   0.465   1.511   1.713  0.2139  0.7455 -0.2450
  322ACN     C1 2098   1.600   4.257   3.263 -0.2721 -1.0799  0.0564
  322ACN     H1 2099   1.507   4.299   3.303  1.3657  1.4843  1.4636
  322ACN     H2 2100   1.637   4.336   3.197  0.0869 -0.2321  1.2467
  322ACN     H3 2101   1.565   4.169   3.207  0.0186 -1.7827  0.9494
  322ACN     C2 2102   1.699   4.233   3.372 -0.0813 -0.0581  0.2815
  322ACN     N1 2103   1.772   4.221   3.461 -0.4940 -0.1839  0.8446
  323ACN     C1 2104   1.281   1.203   4.411 -0.2050  0.2677  0.2989
  323ACN     H1 2105   1.313   1.274   4.489 -1.1075 -1.2685  2.1445
  323ACN     H2 2106   1.295   1.098   4.437  1.7258 -0.3140 -2.6528
  323ACN     H3 2107   1.354   1.215   4.330 -1.0703  0.7111 -0.4397
  323ACN     C2 2108   1.147   1.242   4.366 -0.4642 -0.5319  1.0705
  323ACN     N1 2109   1.041   1.266   4.326  0.1960 -0.3306 -0.0617
  324ACN     C1 2110   4.901   1.257   2.157  0.0623 -0.1004  0.0174
  324ACN     H1 2111   4.920   1.301   2.256 -1.3250  0.6000  0.0051
  324ACN     H2 2112   4.828   1.321   2.106  2.2910  0.9594 -2.0335
  324ACN     H3 2113   4.859   1.156   2.171  1.5087 -0.7142  0.0664
  324ACN     C2 2114   5.026   1.255   2.087 -0.4837  0.4786 -0.1329
  324ACN     N1 2115   5.128   1.240   2.034  0.5027  0.1918 -0.0412
  325ACN     C1 2116   1.163   1.525   3.185 -0.2849 -0.4629  0.0483
  325ACN     H1 2117   1.118   1.430   3.214  2.0224 -1.3228  1.0497
  325ACN     H2 2118   1.092   1.593   3.136 -1.5370 -2.4528 -1.0308
  325ACN     H3 2119   1.248   1.509   3.118 -0.2105 -0.6826  0.1945
  325ACN     C2 2120   1.222   1.595   3.296 -0.5149  0.5535  0.1178
  325ACN     N1 2121   1.272   1.652   3.384 -0.5614  0.1670 -0.0132
  326ACN     C1 2122   1.794   5.081   4.535 -0.1422  0.8964 -0.1017
  326ACN     H1 2123   1.875   5.153   4.549 -0.6799  1.2447  1.3537
  326ACN     H2 2124   1.827   4.976   4.537  1.8853  1.4986  0.0842
  326ACN     H3 2125   1.741   5.089   4.439 -1.0626 -0.6849  0.2196
  326ACN     C2 2126   1.693   5.108   4.639 -0.3141  0.0664 -0.8422
  326ACN     N1 2127   1.620   5.132   4.722 -0.0344 -0.0811  0.1098
  327ACN     C1 2128   2.695   4.803   1.997  0.3265 -0.4008 -0.6465
  327ACN     H1 2129   2.660   4.839   1.900 -1.8825 -2.0319 -0.5292
  327ACN     H2 2130   2.616   4.739   2.039  0.5437 -0.0484  0.3261
  327ACN     H3 2131   2.695   4.892   2.061  0.4510 -0.5821 -0.3906
  327ACN     C2 2132   2.824   4.734   1.984 -0.0216  0.1764  0.0783
  327ACN     N1 2133   2.927   4.683   1.967 -0.4384 -0.5637 -0.4684
  328ACN     C1 2134   0.609   3.980   3.119 -0.2184  0.0737 -0.1388
  328ACN     H1 2135   0.658   3.895   3.070  2.7492  1.9436 -0.6987
  328ACN     H2 2136   0.502   3.962   3.133 -0.0696 -1.2040 -0.5735
  328ACN     H3 2137   0.620   4.060   3.045  1.3710 -1.2229 -1.4034
  328ACN     C2 2138   0.684   4.012   3.235 -0.3659 -0.1780  0.0438
  328ACN     N1 2139   0.746   4.037   3.329  0.4985  0.0037 -0.3891
  329ACN     C1 2140   2.037   4.759   3.491 -0.0410 -0.2519 -0.1545
  329ACN     H1 2141   2.054   4.721   3.389 -0.4765 -1.9449  0.3801
  329ACN     H2 2142   2.072   4.862   3.506  0.1742 -0.2340 -0.7379
  329ACN     H3 2143   2.077   4.695   3.570 -1.9439 -2.3147 -0.7619
  329ACN     C2 2144   1.896   4.755   3.514  0.3760 -0.3079 -0.0747
  329ACN     N1 2145   1.778   4.751   3.527 -0.3519 -0.3677  0.4119
  330ACN     C1 2146   1.296   4.704   1.283 -0.4979  0.0965  0.3042
  330ACN     H1 2147   1.275   4.798   1.336 -1.9593 -0.6710  1.1343
  330ACN     H2 2148   1.202   4.649   1.289 -0.1049 -0.6144 -0.0093
  330ACN     H3 2149   1.378   4.670   1.347 -2.0911 -0.2207  2.2632
  330ACN     C2 2150   1.331   4.733   1.142 -0.2609 -0.6969  0.0821
  330ACN     N1 2151   1.359   4.755   1.032 -0.4410 -0.4110  0.0670
  331ACN     C1 2152   4.940   1.872   1.681  0.1557  0.2352  0.3080
  331ACN     H1 2153   4.875   1.847   1.596  0.6596  1.1642 -0.3548
  331ACN     H2 2154   4.882   1.854   1.773  0.9798  1.1426  1.0219
  331ACN     H3 2155   4.972   1.976   1.670 -3.5335  1.6458  1.2991
  331ACN     C2 2156   5.050   1.777   1.677 -0.1663  0.6585  0.2167
  331ACN     N1 2157   5.135   1.699   1.674  0.1965 -0.1887 -0.5204
  332ACN     C1 2158   0.704   5.001   3.211 -0.1221 -0.2505  0.0701
  332ACN     H1 2159   0.705   4.938   3.121  0.3436  1.0769 -0.8944
  332ACN     H2 2160   0.650   5.093   3.186 -0.4158 -0.4511 -0.0341
  332ACN     H3 2161   0.809   5.027   3.230 -0.2991 -0.3540  1.2702
  332ACN     C2 2162   0.644   4.930   3.322 -0.4848 -0.0009 -1.0508
  332ACN     N1 2163   0.592   4.882   3.410 -0.5012 -0.4367 -0.4426
  333ACN     C1 2164   1.122   2.216   1.330 -0.0623 -0.4491  0.2359
  333ACN     H1 2165   1.196   2.297   1.334 -0.6890  0.1482 -0.0616
  333ACN     H2 2166   1.170   2.150   1.257 -1.9401 -2.5249  0.7981
  333ACN     H3 2167   1.028   2.261   1.295  0.7485 -0.4386 -2.1571
  333ACN     C2 2168   1.106   2.136   1.456  0.7217 -0.4025  0.5716
  333ACN     N1 2169   1.090   2.080   1.557 -0.1188 -0.1706 -0.0679
  334ACN     C1 2170   2.879   0.319   0.993  0.3187  0.0527  0.6382
  334ACN     H1 2171   2.858   0.404   1.059 -2.2463  0.3590 -0.4639
  334ACN     H2 2172   2.872   0.353   0.889  2.2599 -0.9711  0.1273
  334ACN     H3 2173   2.803   0.241   1.004 -1.6891  1.7887 -0.2862
  334ACN     C2 2174   3.010   0.276   1.028  0.1583  0.5117 -0.1745
  334ACN     N1 2175   3.118   0.247   1.049  0.3702  0.2005 -0.2680
  335ACN     C1 2176   1.359   4.210   0.848 -0.3852 -0.3722 -0.6931
  335ACN     H1 2177   1.442   4.182   0.914 -0.4779 -1.9458 -1.2117
  335ACN     H2 2178   1.333   4.118   0.794 -0.1840 -1.5455  1.1401
  335ACN     H3 2179   1.374   4.298   0.785 -1.0454 -0.5573 -1.1200
  335ACN     C2 2180   1.248   4.242   0.939  0.3409 -0.3851  0.3587
  335ACN     N1 2181   1.169   4.275   1.013  0.6444  0.5621 -0.5034
  336ACN     C1 2182   2.922   0.314   3.881 -0.1328  0.0404  0.0493
  336ACN     H1 2183   2.954   0.381   3.962 -2.5327  0.1476  0.9671
  336ACN     H2 2184   2.979   0.347   3.793  0.8876  1.3327  1.1499
  336ACN     H3 2185   2.817   0.335   3.860 -0.3551  2.0783  2.5736
  336ACN     C2 2186   2.951   0.175   3.917  0.7580 -0.0626  0.3230
  336ACN     N1 2187   2.969   0.063   3.939 -0.7455  0.1587  0.3468
  337ACN     C1 2188   0.280   2.343   1.583 -0.0819 -0.3104  0.3243
  337ACN     H1 2189   0.263   2.261   1.511  0.2063  0.2621 -0.4065
  337ACN     H2 2190   0.313   2.299   1.678 -0.9761 -2.1969 -0.1878
  337ACN     H3 2191   0.181   2.384   1.604 -0.7882 -1.3502 -0.8294
  337ACN     C2 2192   0.375   2.444   1.534  0.6865 -0.5357 -0.6771
  337ACN     N1 2193   0.453   2.525   1.498  0.7348 -0.3365  0.4899
  338ACN     C1 2194   4.926   4.186   2.932 -0.2172 -1.0063 -0.0210
  338ACN     H1 2195   5.002   4.140   2.996  2.4515  1.0107 -1.5517
  338ACN     H2 2196   4.969   4.246   2.852  2.4645 -1.8784  0.6777
  338ACN     H3 2197   4.872   4.253   3.001  2.1248  1.5826 -0.5352
  338ACN     C2 2198   4.838   4.084   2.886 -0.1762 -0.5440  0.1442
  338ACN     N1 2199   4.775   4.002   2.842  0.5155 -0.1290 -0.8090
  339ACN     C1 2200   2.459   2.790   1.166  0.0474  0.0562  0.1945
  339ACN     H1 2201   2.546   2.757   1.108 -0.8233 -0.1748 -1.0274
  339ACN     H2 2202   2.404   2.716   1.224 -4.8877  1.4618 -2.1177
  339ACN     H3 2203   2.385   2.823   1.091 -0.3561 -1.9621 -0.3482
  339ACN     C2 2204   2.511   2.904   1.248  0.2107 -0.1898  0.8251
  339ACN     N1 2205   2.550   2.986   1.318 -0.5945 -0.2932 -0.8716
  340ACN     C1 2206   0.524   1.558   2.764 -0.8516  0.9626 -0.4561
  340ACN     H1 2207   0.512   1.616   2.672  1.3925  2.2621 -0.0135
  340ACN     H2 2208   0.537   1.451   2.745  0.4016  1.6650 -4.7722
  340ACN     H3 2209   0.438   1.570   2.831 -1.8454 -2.2946 -0.9795
  340ACN     C2 2210   0.656   1.591   2.827 -0.0946  0.3348  0.2858
  340ACN     N1 2211   0.760   1.613   2.869 -0.2244  0.0225 -0.4172
  341ACN     C1 2212   1.213   3.843   1.106 -0.0250 -0.1026 -0.3126
  341ACN     H1 2213   1.293   3.832   1.180 -0.8228 -1.0242  0.4438
  341ACN     H2 2214   1.250   3.876   1.009 -0.2376  0.8931 -0.0695
  341ACN     H3 2215   1.149   3.924   1.143  1.3834  1.3113 -0.8580
  341ACN     C2 2216   1.152   3.712   1.102 -0.2979  0.0706 -0.9683
  341ACN     N1 2217   1.102   3.612   1.092  0.3475 -0.0507  0.2491
  342ACN     C1 2218   0.521   0.166   3.179  0.2601 -0.0071 -0.1959
  342ACN     H1 2219   0.581   0.084   3.220 -0.5743 -0.0536  0.9860
  342ACN     H2 2220   0.509   0.249   3.250 -0.9763 -2.4606  2.7041
  342ACN     H3 2221   0.418   0.139   3.152  0.4004 -0.5560 -0.1957
  342ACN     C2 2222   0.589   0.221   3.064  1.0783 -0.0287  0.0985
  342ACN     N1 2223   0.641   0.268   2.976  0.0416 -0.1499 -0.1481
  343ACN     C1 2224   2.818   2.142   1.070  0.4054 -0.4537 -0.1153
  343ACN     H1 2225   2.908   2.204   1.059  0.4968 -0.6086 -0.2451
  343ACN     H2 2226   2.839   2.035   1.066 -1.2732 -0.7681 -2.1623
  343ACN     H3 2227   2.758   2.161   0.980 -0.5549 -1.9538  0.1812
  343ACN     C2 2228   2.724   2.198   1.173 -0.3428  0.2417  0.0314
  343ACN     N1 2229   2.649   2.234   1.254 -0.5783 -0.5248  0.0608
  344ACN     C1 2230   1.962   0.427   5.134 -0.2438  0.3612 -0.1212
  344ACN     H1 2231   1.876   0.415   5.068  0.3065 -1.7485 -0.5278
  344ACN     H2 2232   1.933   0.459   5.235 -0.7055 -0.3017 -0.0411
  344ACN     H3 2233   2.030   0.499   5.087  0.6142  0.8058  1.6980
  344ACN     C2 2234   2.021   0.299   5.164  0.2995  0.1693 -0.0055
  344ACN     N1 2235   2.062   0.190   5.187 -0.1903 -0.7107 -0.3011
  345ACN     C1 2236   3.534   1.027   1.763  0.0546 -0.4322 -0.0038
  345ACN     H1 2237   3.518   1.026   1.655 -0.7071 -0.7719  0.1091
  345ACN     H2 2238   3.488   1.118   1.803 -1.2968  1.3742 -4.9259
  345ACN     H3 2239   3.641   1.035   1.787  0.2853 -1.2708 -0.7015
  345ACN     C2 2240   3.478   0.909   1.826  0.3365  0.2851 -0.1115
  345ACN     N1 2241   3.425   0.815   1.861  0.7119 -0.0658 -0.4440
  346ACN     C1 2242   3.694   1.831   0.598 -0.0220 -0.0618 -0.1334
  346ACN     H1 2243   3.614   1.767   0.559  0.4545  0.0897 -1.4289
  346ACN     H2 2244   3.646   1.928   0.619 -0.4311  0.4233 -2.8593
  346ACN     H3 2245   3.766   1.835   0.515  0.3403 -1.1410  0.1289
  346ACN     C2 2246   3.758   1.787   0.719 -0.4379  0.0765 -0.2188
  346ACN     N1 2247   3.818   1.755   0.811  0.3006  0.2718  0.2326
  347ACN     C1 2248   3.038   3.149   3.568  0.2377 -0.6816 -0.7183
  347ACN     H1 2249   3.135   3.147   3.518  0.8085  0.6047  0.2798
  347ACN     H2 2250   2.971   3.189   3.490 -1.0814 -2.7234 -0.7171
  347ACN     H3 2251   3.053   3.216   3.654  1.4934 -1.4301 -0.3316
  347ACN     C2 2252   3.002   3.010   3.593 -0.4302 -0.2921 -0.2108
  347ACN     N1 2253   2.971   2.900   3.597  0.5932 -0.5746 -0.5371
  348ACN     C1 2254   3.285   0.951   3.586 -0.2831 -0.0190 -0.1237
  348ACN     H1 2255   3.180   0.956   3.555 -0.6837  1.7369  1.3697
  348ACN     H2 2256   3.338   0.969   3.491  0.4987  1.2738  0.5276
  348ACN     H3 2257   3.319   0.854   3.625  0.3462  0.1360 -0.2813
  348ACN     C2 2258   3.338   1.064   3.661  0.2270 -0.7212  0.5063
  348ACN     N1 2259   3.372   1.161   3.717 -0.7962  0.1801  0.0537
  349ACN     C1 2260   3.175   0.706   0.584  0.2077 -0.5915 -0.2563
  349ACN     H1 2261   3.100   0.693   0.504 -0.7771  0.6263  0.4243
  349ACN     H2 2262   3.208   0.811   0.579  0.6557 -0.7055  0.2956
  349ACN     H3 2263   3.269   0.652   0.569 -0.0368 -0.9522 -0.5135
  349ACN     C2 2264   3.111   0.686   0.715  0.0003  0.9224 -0.9032
  349ACN     N1 2265   3.063   0.665   0.815 -0.6649 -0.0649 -0.6378
  350ACN     C1 2266   1.478   0.479   2.418  0.4398 -0.3569  0.3822
  350ACN     H1 2267   1.431   0.575   2.393 -0.1760 -0.5812  0.6520
  350ACN     H2 2268   1.413   0.417   2.481 -0.0787  1.4957  1.7631
  350ACN     H3 2269   1.579   0.499   2.456  0.8826  1.8564 -1.7177
  350ACN     C2 2270   1.492   0.403   2.292 -0.1717 -0.6136 -0.3010
  350ACN     N1 2271   1.492   0.344   2.194 -0.1702  0.4764 -0.0352
  351ACN     C1 2272   0.674   3.805   4.821  0.2432  0.1517 -0.0182
  351ACN     H1 2273   0.593   3.732   4.835 -1.1346  0.9196 -3.1665
  351ACN     H2 2274   0.624   3.902   4.822  0.4231  0.2555 -0.5193
  351ACN     H3 2275   0.717   3.776   4.724 -1.3454 -4.3836  0.3805
  351ACN     C2 2276   0.786   3.797   4.909  1.2047  0.2631 -0.4370
  351ACN     N1 2277   0.867   3.774   4.987 -0.0982 -1.2465 -0.5940
  352ACN     C1 2278   4.775   2.411   2.354  0.1504 -0.3248  0.5428
  352ACN     H1 2279   4.670   2.425   2.385 -0.1531 -4.0312  1.6669
  352ACN     H2 2280   4.834   2.421   2.446 -1.4593  2.1142  1.4105
  352ACN     H3 2281   4.815   2.479   2.278  1.8719 -0.1940  1.5244
  352ACN     C2 2282   4.779   2.272   2.308  0.1973  0.4838  0.2825
  352ACN     N1 2283   4.777   2.162   2.265 -0.3078 -0.0770 -0.5717
  353ACN     C1 2284   1.963   1.474   3.075 -0.4097 -0.4868 -0.3862
  353ACN     H1 2285   1.884   1.453   3.149 -1.1451 -0.4166 -1.1393
  353ACN     H2 2286   1.970   1.583   3.063  0.6174 -0.3790  0.8955
  353ACN     H3 2287   1.926   1.435   2.980 -1.6206  2.2933 -1.1355
  353ACN     C2 2288   2.093   1.416   3.105 -0.1824  0.2277  0.1735
  353ACN     N1 2289   2.199   1.370   3.112 -0.0417 -0.9590  0.1952
  354ACN     C1 2290   4.968   1.760   0.874  0.3831 -0.2916 -0.2608
  354ACN     H1 2291   4.884   1.723   0.934  1.1397 -1.2915  0.2122
  354ACN     H2 2292   4.953   1.728   0.770 -0.2734  0.6522 -0.4717
  354ACN     H3 2293   5.058   1.712   0.913  0.6546 -0.3628 -0.9681
  354ACN     C2 2294   4.976   1.905   0.874 -0.6311  0.2118 -0.3050
  354ACN     N1 2295   4.998   2.020   0.878  0.0626  0.7407  0.1103
  355ACN     C1 2296   1.616   4.081   4.935  1.4090  0.2694 -0.6826
  355ACN     H1 2297   1.653   4.095   5.037  0.9663  0.4200 -0.5404
  355ACN     H2 2298   1.672   4.010   4.874  0.6327 -2.9689  2.0997
  355ACN     H3 2299   1.604   4.179   4.887 -0.7690  0.2629 -0.2424
  355ACN     C2 2300   1.484   4.018   4.956 -0.9041  0.2595 -0.0586
  355ACN     N1 2301   1.379   3.973   4.969  0.3761  0.3147 -0.3608
  356ACN     C1 2302   3.593   1.193   2.452  0.0396  0.3169 -1.1447
  356ACN     H1 2303   3.671   1.264   2.482 -3.2529  2.9179  2.2411
  356ACN     H2 2304   3.610   1.108   2.518  0.7077  1.4569  0.2006
  356ACN     H3 2305   3.607   1.163   2.347  1.0172 -0.9457 -0.6621
  356ACN     C2 2306   3.462   1.253   2.459  0.1637 -0.7312 -0.4155
  356ACN     N1 2307   3.357   1.298   2.453  0.1234  0.2122  0.3034
  357ACN     C1 2308   3.410   1.381   0.393  0.1992  0.5179  0.3387
  357ACN     H1 2309   3.486   1.459   0.383 -0.4612  1.0793 -0.4258
  357ACN     H2 2310   3.447   1.307   0.465  2.3487 -0.1388 -1.3312
  357ACN     H3 2311   3.390   1.335   0.296  2.0571  0.6569 -0.1455
  357ACN     C2 2312   3.295   1.449   0.449  0.1277  0.2080 -0.4055
  357ACN     N1 2313   3.213   1.509   0.504 -0.4925 -0.6396  0.0577
  358ACN     C1 2314   2.748   4.626   1.645 -0.3157 -0.3410  0.1471
  358ACN     H1 2315   2.837   4.678   1.682 -0.7275  0.1014  0.5318
  358ACN     H2 2316   2.756   4.608   1.537 -2.3473  1.7244 -0.4380
  358ACN     H3 2317   2.664   4.695   1.660 -1.4119 -1.3869 -0.9647
  358ACN     C2 2318   2.723   4.499   1.708  0.0150 -0.2973  0.7978
  358ACN     N1 2319   2.702   4.393   1.747  0.0482 -0.0199  0.1949
  359ACN     C1 2320   2.420   0.148   0.182 -0.0408  0.1233  0.3027
  359ACN     H1 2321   2.521   0.136   0.141 -0.0747  1.7957 -0.3288
  359ACN     H2 2322   2.358   0.111   0.100  0.3702  1.9357 -0.8724
  359ACN     H3 2323   2.384   0.251   0.191 -0.2371  0.0274  0.6726
  359ACN     C2 2324   2.410   0.065   0.303 -1.0167  0.1743 -0.4663
  359ACN     N1 2325   2.405  -0.009   0.391  0.2660  0.2132 -0.1322
  360ACN     C1 2326   1.214   0.548   1.393 -0.2428 -0.2363  0.5582
  360ACN     H1 2327   1.105   0.549   1.386 -0.1343 -0.7390 -2.5054
  360ACN     H2 2328   1.245   0.638   1.338 -0.5171  0.3269  1.2967
  360ACN     H3 2329   1.255   0.461   1.341 -2.7003 -2.2539  1.7626
  360ACN     C2 2330   1.259   0.544   1.529  0.5380  0.0085 -0.1161
  360ACN     N1 2331   1.298   0.551   1.639 -0.3246  0.5999 -0.3984
  361ACN     C1 2332   0.457   0.966   1.302  0.0368  0.1068  0.2904
  361ACN     H1 2333   0.356   0.936   1.333  0.1979 -0.5215  0.2210
  361ACN     H2 2334   0.470   1.009   1.202  2.4803  0.3741  0.6599
  361ACN     H3 2335   0.511   0.871   1.299 -0.5897 -0.3657  2.4677
  361ACN     C2 2336   0.533   1.036   1.406  0.8735 -0.3983 -0.5814
  361ACN     N1 2337   0.596   1.089   1.488  0.3259  0.5194 -0.0017
  362ACN     C1 2338   3.527   2.272   3.343 -0.1756 -0.8025 -0.4678
  362ACN     H1 2339   3.519   2.295   3.450  1.7232 -0.9711 -0.2501
  362ACN     H2 2340   3.559   2.358   3.284  1.1270 -1.6020 -0.9705
  362ACN     H3 2341   3.436   2.231   3.298 -0.8131  1.0604 -0.9557
  362ACN     C2 2342   3.644   2.181   3.340  0.6241  1.3153 -0.3140
  362ACN     N1 2343   3.737   2.111   3.338 -0.1518  0.5290 -0.0928
  363ACN     C1 2344   5.177   3.961   0.904  0.3294 -0.5240  0.2429
  363ACN     H1 2345   5.185   3.884   0.983  0.9078  1.5010  2.2629
  363ACN     H2 2346   5.167   4.058   0.955  1.3269  0.2051 -0.9227
  363ACN     H3 2347   5.093   3.932   0.839  1.3475  1.2863 -1.9952
  363ACN     C2 2348   5.295   3.965   0.819 -0.3403 -0.0773 -0.3196
  363ACN     N1 2349   5.385   3.979   0.746  0.2424  0.4785 -0.0466
  364ACN     C1 2350   2.116   4.101   4.768  0.1140 -0.1434  0.8363
  364ACN     H1 2351   2.168   4.087   4.672 -1.4424  2.1165 -0.4343
  364ACN     H2 2352   2.176   4.165   4.834  3.6297 -2.8650  0.5762
  364ACN     H3 2353   2.119   4.004   4.820  0.4761  0.0395  1.1624
  364ACN     C2 2354   1.977   4.139   4.740 -0.0447 -0.2910  0.0649
  364ACN     N1 2355   1.872   4.176   4.717  0.1091  0.0198  0.1475
  365ACN     C1 2356   4.532   1.689   0.321 -0.0300 -0.3741 -0.0814
  365ACN     H1 2357   4.613   1.641   0.265 -0.7276 -0.9936 -0.5745
  365ACN     H2 2358   4.555   1.676   0.428  1.0122  0.6631 -0.1597
  365ACN     H3 2359   4.439   1.636   0.298 -0.1516 -0.5084  0.6650
  365ACN     C2 2360   4.527   1.829   0.283 -0.5229  0.3067 -0.0820
  365ACN     N1 2361   4.529   1.938   0.250 -0.3525 -0.1961 -0.6984
  366ACN     C1 2362   0.319   0.490   1.915 -0.3586 -0.9922  0.1850
  366ACN     H1 2363   0.407   0.434   1.950 -0.1743 -0.6390  0.2902
  366ACN     H2 2364   0.358   0.567   1.849 -1.2429 -1.4535 -0.9117
  366ACN     H3 2365   0.279   0.530   2.009 -0.9216  0.1941 -0.5273
  366ACN     C2 2366   0.222   0.398   1.850 -0.3172  0.0184  0.1691
  366ACN     N1 2367   0.150   0.325   1.796 -0.2560 -0.2747 -0.5704
  367ACN     C1 2368   0.663   5.172   3.644 -0.7645 -0.0087 -0.0549
  367ACN     H1 2369   0.576   5.190   3.708  0.2950 -0.0407  1.4703
  367ACN     H2 2370   0.648   5.074   3.596 -1.2881 -0.8350  1.6815
  367ACN     H3 2371   0.749   5.163   3.712 -0.1601 -0.7099 -0.8931
  367ACN     C2 2372   0.668   5.284   3.547  0.1633  0.2786  0.1063
  367ACN     N1 2373   0.668   5.378   3.479  0.8701 -0.3688  0.1043
  368ACN     C1 2374   0.017   1.831   1.123  0.2345 -0.0643 -0.1508
  368ACN     H1 2375  -0.085   1.837   1.161 -0.1412 -0.3953 -1.0818
  368ACN     H2 2376  -0.005   1.797   1.021 -0.4599 -0.1335  0.0196
  368ACN     H3 2377   0.083   1.758   1.173  0.0390 -0.3630 -0.3230
  368ACN     C2 2378   0.089   1.957   1.121  0.3295  0.2977  0.1179
  368ACN     N1 2379   0.151   2.049   1.113  0.0322  0.5284 -0.2191
  369ACN     C1 2380   1.647   4.187   4.487 -0.2295  0.0962  0.4649
  369ACN     H1 2381   1.651   4.150   4.589 -0.0679  2.7897  1.5211
  369ACN     H2 2382   1.728   4.261   4.483  0.6671 -0.8381  0.8994
  369ACN     H3 2383   1.557   4.244   4.459  0.7501  0.3906 -2.4741
  369ACN     C2 2384   1.666   4.082   4.394  0.2766  0.2744  0.7609
  369ACN     N1 2385   1.684   4.002   4.316  0.7046  0.1737  0.4644
  370ACN     C1 2386   2.886   1.348   4.310 -0.3118 -0.2070 -0.3228
  370ACN     H1 2387   2.932   1.250   4.328 -0.1042 -0.0741 -0.1281
  370ACN     H2 2388   2.780   1.323   4.325  0.0598 -1.3673  0.5311
  370ACN     H3 2389   2.892   1.382   4.206  1.7571 -0.5458 -0.3571
  370ACN     C2 2390   2.927   1.446   4.411 -0.1138  0.5313  0.9832
  370ACN     N1 2391   2.956   1.528   4.489  0.5916 -0.1933  0.1782
  371ACN     C1 2392   1.390   5.179   3.071 -0.1260  0.4115  0.2296
  371ACN     H1 2393   1.443   5.102   3.012  0.6345  0.4250  0.8790
  371ACN     H2 2394   1.301   5.134   3.115 -1.2572  1.6851 -0.6818
  371ACN     H3 2395   1.362   5.265   3.010  0.7866  1.5951  1.4304
  371ACN     C2 2396   1.490   5.206   3.172  0.7800 -1.0179 -0.2246
  371ACN     N1 2397   1.572   5.234   3.246  0.0767 -0.0699  0.1806
  372ACN     C1 2398   0.950   2.409   3.681  0.1940  1.1481  0.5474
  372ACN     H1 2399   0.874   2.479   3.717  0.5426  0.1189  3.5611
  372ACN     H2 2400   1.021   2.458   3.613  1.2913 -1.2689 -0.1934
  372ACN     H3 2401   0.899   2.329   3.625  2.5278  0.8478 -1.3404
  372ACN     C2 2402   1.018   2.341   3.790 -0.7376 -0.3412 -0.4747
  372ACN     N1 2403   1.075   2.288   3.876  0.6800  0.0909  0.0835
  373ACN     C1 2404   3.319   1.572   1.301  0.3026 -0.2790  0.3969
  373ACN     H1 2405   3.391   1.630   1.243 -1.4715  1.4115 -0.2468
  373ACN     H2 2406   3.363   1.472   1.314  1.7971  0.1827 -0.8694
  373ACN     H3 2407   3.229   1.562   1.238 -0.5835  2.4361  1.1095
  373ACN     C2 2408   3.287   1.639   1.428  0.2648  0.9913  0.5952
  373ACN     N1 2409   3.276   1.698   1.523  0.2784 -0.3947 -0.7409
  374ACN     C1 2410   0.115   4.859   2.137  0.5619 -0.8389 -0.4599
  374ACN     H1 2411   0.067   4.957   2.131 -0.3851 -1.3613 -5.3303
  374ACN     H2 2412   0.113   4.827   2.242 -0.5403  0.8588  0.0740
  374ACN     H3 2413   0.224   4.863   2.121  0.6958  1.5981  0.5724
  374ACN     C2 2414   0.040   4.768   2.059 -0.2952  0.7686  0.4340
  374ACN     N1 2415  -0.017   4.690   1.996  0.7419 -0.2432  0.3643
  375ACN     C1 2416   2.473   4.103   4.431 -0.0152 -0.1394 -0.2189
  375ACN     H1 2417   2.371   4.102   4.391  0.6651 -1.2704 -2.0362
  375ACN     H2 2418   2.483   3.995   4.446  0.3773 -0.1868 -0.7715
  375ACN     H3 2419   2.481   4.165   4.521  3.7547  0.8925 -1.1032
  375ACN     C2 2420   2.566   4.142   4.331 -1.5181 -0.3364 -0.5873
  375ACN     N1 2421   2.635   4.176   4.247 -0.2349  0.3948 -0.1444
  376ACN     C1 2422   4.448   1.017   0.615 -0.2661  0.7125  0.4945
  376ACN     H1 2423   4.477   1.023   0.721  0.6548  0.5200  0.2605
  376ACN     H2 2424   4.487   0.927   0.566  0.1581  1.5341 -0.7015
  376ACN     H3 2425   4.493   1.109   0.575  0.8698  0.7668  1.7794
  376ACN     C2 2426   4.303   1.017   0.592 -0.2860 -0.1703 -0.1459
  376ACN     N1 2427   4.190   1.023   0.563 -0.3363 -0.7106 -0.0469
  377ACN     C1 2428   3.791   5.107   2.026  0.7769  0.0656 -0.6495
  377ACN     H1 2429   3.719   5.037   2.071 -0.5644  1.4943 -0.4923
  377ACN     H2 2430   3.821   5.169   2.111 -1.2484 -0.2246  0.3513
  377ACN     H3 2431   3.733   5.157   1.947 -2.0590 -0.9043  0.6575
  377ACN     C2 2432   3.905   5.041   1.970 -0.5115  0.6393  0.4822
  377ACN     N1 2433   3.990   4.978   1.920 -0.1604 -0.1018 -0.3601
  378ACN     C1 2434   4.123   0.265   0.717  0.0050 -0.1539  0.2420
  378ACN     H1 2435   4.117   0.189   0.796  1.6930  0.9767  1.5635
  378ACN     H2 2436   4.118   0.220   0.617  4.0930 -0.7308  0.1272
  378ACN     H3 2437   4.217   0.320   0.735 -0.5068 -0.0561  2.9916
  378ACN     C2 2438   4.014   0.357   0.738  0.2466 -0.3464 -0.0218
  378ACN     N1 2439   3.924   0.432   0.756  0.1445 -0.3790  0.2556
  379ACN     C1 2440   3.273   3.276   4.502 -0.2392 -0.5067  0.1347
  379ACN     H1 2441   3.246   3.170   4.493  1.4658 -1.0206  0.5813
  379ACN     H2 2442   3.235   3.312   4.599 -1.0538  3.6185 -1.5138
  379ACN     H3 2443   3.224   3.340   4.428  0.2472 -3.2624 -2.7897
  379ACN     C2 2444   3.414   3.302   4.484 -0.2132  0.0756  0.0667
  379ACN     N1 2445   3.524   3.316   4.458  0.5102 -0.4412 -0.1004
  380ACN     C1 2446   5.064   0.031   2.387 -0.1203  0.7262 -0.3563
  380ACN     H1 2447   5.031   0.045   2.284 -3.0481  0.5732  0.4675
  380ACN     H2 2448   5.010  -0.056   2.427 -0.6655  1.5761  0.8008
  380ACN     H3 2449   5.036   0.122   2.441 -0.7598  0.9930 -1.1276
  380ACN     C2 2450   5.213   0.006   2.392  0.3625 -0.0745 -0.1511
  380ACN     N1 2451   5.326  -0.016   2.409  0.5985  0.1358  0.3438
  381ACN     C1 2452   0.883   4.104   1.154  0.6964 -0.2567  0.7005
  381ACN     H1 2453   0.947   4.051   1.225  0.0856 -1.4250  0.4160
  381ACN     H2 2454   0.885   4.058   1.054  0.8993  0.2880  0.4529
  381ACN     H3 2455   0.934   4.199   1.138  1.0982 -0.2468  1.9736
  381ACN     C2 2456   0.743   4.134   1.192  0.2164 -0.3093 -0.8282
  381ACN     N1 2457   0.638   4.163   1.230 -0.1224  0.2430  0.3110
  382ACN     C1 2458   3.364   0.917   4.387 -0.0279 -0.1572  0.0890
  382ACN     H1 2459   3.433   0.943   4.305  1.7540 -1.4314  1.1092
  382ACN     H2 2460   3.425   0.902   4.477  0.1112  0.5486  0.1125
  382ACN     H3 2461   3.310   0.827   4.354 -0.6633 -0.0511  0.8271
  382ACN     C2 2462   3.265   1.023   4.415 -0.1926  0.0115 -0.2324
  382ACN     N1 2463   3.189   1.110   4.434 -0.9625  0.0022 -0.5071
  383ACN     C1 2464   0.131   4.581   1.661  0.4237  1.0431 -0.5003
  383ACN     H1 2465   0.151   4.598   1.767  1.5452 -2.5114 -0.0295
  383ACN     H2 2466   0.219   4.618   1.605 -0.7221  2.7217 -1.2838
  383ACN     H3 2467   0.035   4.623   1.627 -1.4510 -0.7851  2.1925
  383ACN     C2 2468   0.124   4.439   1.645 -0.0700  0.3236  0.4987
  383ACN     N1 2469   0.121   4.322   1.644 -0.1321  0.2073 -0.1168
  384ACN     C1 2470   5.090   4.617   2.751 -0.3400  0.7532 -0.5221
  384ACN     H1 2471   5.101   4.708   2.812 -0.6861 -1.2171  2.7004
  384ACN     H2 2472   5.133   4.627   2.650  2.1139  2.7869  0.6145
  384ACN     H3 2473   4.983   4.594   2.753 -0.3532  0.8098 -0.5696
  384ACN     C2 2474   5.164   4.509   2.807 -0.7463 -0.0302 -0.9842
  384ACN     N1 2475   5.211   4.412   2.850 -0.3088 -0.1072  0.1180
  385ACN     C1 2476   1.790   3.367   1.507  0.1514 -0.1396  0.7021
  385ACN     H1 2477   1.743   3.384   1.410 -1.8493 -0.2488  1.6134
  385ACN     H2 2478   1.729   3.409   1.588  0.5025  0.9019  0.4374
  385ACN     H3 2479   1.889   3.415   1.503  0.6859 -1.2845 -1.1709
  385ACN     C2 2480   1.812   3.228   1.528 -0.2818 -0.1497 -0.8976
  385ACN     N1 2481   1.822   3.119   1.557 -0.4029 -0.3552 -0.2274
  386ACN     C1 2482   1.929   2.030   5.153  0.1557 -0.3136 -0.7130
  386ACN     H1 2483   2.004   1.983   5.089 -0.4466  0.9231 -2.4246
  386ACN     H2 2484   1.912   2.136   5.129 -0.2673 -0.0208  0.8143
  386ACN     H3 2485   1.963   2.041   5.256  0.3103 -0.0739 -0.7872
  386ACN     C2 2486   1.802   1.956   5.147  0.1135 -1.1444 -0.6026
  386ACN     N1 2487   1.705   1.894   5.147  0.6618 -0.2181  0.1121
  387ACN     C1 2488   4.327   0.136   1.627  0.0787 -0.1623  0.1480
  387ACN     H1 2489   4.300   0.120   1.732 -0.6472  0.4337  0.0627
  387ACN     H2 2490   4.248   0.202   1.588  0.0263  0.0462  0.6012
  387ACN     H3 2491   4.332   0.037   1.579  0.7606 -0.3065  0.5103
  387ACN     C2 2492   4.453   0.197   1.583  0.0930  0.4363 -0.5446
  387ACN     N1 2493   4.544   0.254   1.550  0.4125  0.4215  0.8994
  388ACN     C1 2494   3.160   1.938   1.217  0.5278  0.0238  0.1256
  388ACN     H1 2495   3.072   1.967   1.160 -0.1388 -2.4287 -0.2396
  388ACN     H2 2496   3.122   1.871   1.296  0.2426 -0.8910 -0.7638
  388ACN     H3 2497   3.200   2.029   1.263 -0.5665 -0.8810  3.1057
  388ACN     C2 2498   3.248   1.864   1.126 -0.5268  0.0785  0.1624
  388ACN     N1 2499   3.315   1.812   1.049  0.6854  0.5075  0.1700
  389ACN     C1 2500   4.109   2.603   4.071  0.5195 -0.0749  0.5315
  389ACN     H1 2501   4.201   2.660   4.090 -0.7540  1.4411  2.5985
  389ACN     H2 2502   4.113   2.511   4.131 -0.7732 -0.7782 -0.4131
  389ACN     H3 2503   4.086   2.568   3.969  0.0596 -2.5663  1.4096
  389ACN     C2 2504   4.004   2.690   4.105  0.1642  0.0109 -0.1780
  389ACN     N1 2505   3.907   2.746   4.142 -0.0739 -0.2939  0.1291
  390ACN     C1 2506   3.615   4.112   4.672  0.0742  0.0953 -0.0047
  390ACN     H1 2507   3.722   4.088   4.660 -0.0822 -0.8024  0.2644
  390ACN     H2 2508   3.555   4.020   4.662  1.0258 -0.5502  0.0573
  390ACN     H3 2509   3.598   4.187   4.594  0.4942  0.6632  0.4448
  390ACN     C2 2510   3.599   4.174   4.803  0.6708  0.2289  0.8592
  390ACN     N1 2511   3.590   4.214   4.912 -0.3149  0.4850  0.7298
  391ACN     C1 2512   1.083   3.239   3.693  0.2998 -0.0755  0.3652
  391ACN     H1 2513   1.021   3.171   3.633  0.6185  0.8297 -1.0514
  391ACN     H2 2514   1.118   3.326   3.637 -0.8745  0.0095 -0.2772
  391ACN     H3 2515   1.172   3.183   3.722  0.1597 -0.2577  0.4492
  391ACN     C2 2516   1.016   3.293   3.807 -0.1114  0.3646  1.0155
  391ACN     N1 2517   0.953   3.331   3.891 -0.2000  0.2509 -0.3818
  392ACN     C1 2518   0.899   3.420   2.226 -0.5595  0.7200 -0.3050
  392ACN     H1 2519   0.911   3.507   2.160  2.6774 -0.0482 -0.9149
  392ACN     H2 2520   0.845   3.342   2.170 -0.8392  1.2407 -0.7781
  392ACN     H3 2521   0.845   3.443   2.318 -0.6835 -0.5047 -0.0590
  392ACN     C2 2522   1.031   3.366   2.252 -0.1090  0.1349  0.7235
  392ACN     N1 2523   1.141   3.335   2.271 -1.1768 -0.4184  0.0959
  393ACN     C1 2524   2.413   2.380   0.124  0.2379 -0.2578  0.1233
  393ACN     H1 2525   2.476   2.409   0.209  0.0922 -0.3916  0.2778
  393ACN     H2 2526   2.336   2.303   0.139 -0.2265 -0.4285 -2.6294
  393ACN     H3 2527   2.489   2.347   0.052  1.7193 -1.3593  2.0761
  393ACN     C2 2528   2.338   2.496   0.080 -0.2695  0.7202 -0.1835
  393ACN     N1 2529   2.279   2.586   0.037 -0.0069  0.2002  0.5633
  394ACN     C1 2530   1.519   1.728   4.797  0.1939 -0.4225  0.5266
  394ACN     H1 2531   1.563   1.661   4.722 -0.3511 -1.3668  1.0377
  394ACN     H2 2532   1.413   1.742   4.769  0.4782 -0.6447 -0.7346
  394ACN     H3 2533   1.585   1.815   4.792 -0.6728  0.2534  0.6185
  394ACN     C2 2534   1.529   1.668   4.930 -0.4649 -0.9418  0.0852
  394ACN     N1 2535   1.526   1.613   5.025 -0.2382  0.2481 -0.0479
  395ACN     C1 2536   0.549   2.029   3.389  0.2312 -0.0937  0.1109
  395ACN     H1 2537   0.655   2.010   3.414  0.3375  0.4558  0.0923
  395ACN     H2 2538   0.509   1.934   3.352  2.8072 -1.0464 -0.4724
  395ACN     H3 2539   0.548   2.098   3.303 -0.6060  0.7741  0.8024
  395ACN     C2 2540   0.467   2.077   3.499  0.4534  0.3108  0.4379
  395ACN     N1 2541   0.393   2.118   3.578 -0.0828 -0.0494  0.1007
  396ACN     C1 2542   0.140   1.804   2.613 -0.0959  0.3568 -0.7430
  396ACN     H1 2543   0.225   1.735   2.621  2.6070  3.1285 -2.9945
  396ACN     H2 2544   0.183   1.905   2.613  1.1025 -0.1236  0.5799
  396ACN     H3 2545   0.079   1.793   2.703 -0.4244  4.0116 -0.3843
  396ACN     C2 2546   0.052   1.783   2.494 -0.7569 -0.2883 -0.4871
  396ACN     N1 2547  -0.013   1.771   2.399  0.0310  0.1053 -0.0144
  397ACN     C1 2548   1.547   1.090   2.213 -0.2656 -0.2923  0.0288
  397ACN     H1 2549   1.463   1.119   2.148 -0.8222  3.4500  2.0986
  397ACN     H2 2550   1.628   1.164   2.209 -0.8226  0.2826 -2.9785
  397ACN     H3 2551   1.583   0.994   2.174  0.2761 -0.8667  1.8426
  397ACN     C2 2552   1.495   1.064   2.346 -0.4165  0.2771  0.0438
  397ACN     N1 2553   1.455   1.057   2.454  0.0772  0.2030 -0.5698
  398ACN     C1 2554   3.513   3.865   3.455 -0.0803  0.3768 -0.4682
  398ACN     H1 2555   3.412   3.832   3.427  0.0327  0.8275 -1.4592
  398ACN     H2 2556   3.520   3.847   3.563  0.6625 -0.7828 -0.6868
  398ACN     H3 2557   3.539   3.970   3.434 -0.6328  0.5856 -0.1168
  398ACN     C2 2558   3.607   3.776   3.384  0.0740  0.2052  0.3426
  398ACN     N1 2559   3.676   3.711   3.319 -0.4515  0.5002  0.0461
  399ACN     C1 2560   2.841   2.778   1.368 -0.1578 -0.1396  0.2896
  399ACN     H1 2561   2.929   2.806   1.427 -1.0584  0.2381  1.4965
  399ACN     H2 2562   2.865   2.689   1.309 -1.1394  0.8715 -1.7156
  399ACN     H3 2563   2.801   2.854   1.301 -1.4447 -1.3558 -0.3780
  399ACN     C2 2564   2.738   2.736   1.458 -0.5143 -0.0827  0.0632
  399ACN     N1 2565   2.666   2.702   1.541  0.2353 -0.4692 -0.0911
  400ACN     C1 2566   2.356   0.803   3.403 -0.0269  0.0039  0.0733
  400ACN     H1 2567   2.249   0.822   3.419 -0.2524 -1.4700  0.4722
  400ACN     H2 2568   2.388   0.700   3.421  0.6528  0.2564  0.3378
  400ACN     H3 2569   2.419   0.867   3.466  0.7235  0.6677 -1.3086
  400ACN     C2 2570   2.384   0.848   3.262 -0.1605  0.4617 -0.2856
  400ACN     N1 2571   2.413   0.891   3.158 -0.5336  0.3053 -0.4667
  401ACN     C1 2572   2.537   2.444   4.263  0.2002  1.0091  0.2903
  401ACN     H1 2573   2.592   2.485   4.349 -0.8887  1.1610  0.9379
  401ACN     H2 2574   2.592   2.356   4.228  0.6970  0.3441  2.5260
  401ACN     H3 2575   2.524   2.514   4.180  1.0956  2.5728  1.4065
  401ACN     C2 2576   2.406   2.401   4.313  0.5763  0.0761 -0.0564
  401ACN     N1 2577   2.301   2.379   4.359  0.0773 -0.7760 -0.2268
  402ACN     C1 2578   2.813   1.487   5.000  0.3641  0.2013  0.9339
  402ACN     H1 2579   2.852   1.560   4.928 -1.4562  0.1785 -0.1455
  402ACN     H2 2580   2.703   1.486   4.998  0.3720  0.0058  0.5061
  402ACN     H3 2581   2.855   1.502   5.100 -0.0669 -0.6009  1.2493
  402ACN     C2 2582   2.876   1.354   4.974  1.1695  0.8374  0.1636
  402ACN     N1 2583   2.919   1.252   4.946 -0.1418 -0.0454  0.2062
  403ACN     C1 2584   4.432   3.600   3.030 -0.2516  0.3483  0.6706
  403ACN     H1 2585   4.480   3.620   3.126 -0.5892 -1.1281  1.1803
  403ACN     H2 2586   4.452   3.493   3.011  0.5937  0.2071  2.2110
  403ACN     H3 2587   4.472   3.658   2.946 -3.5630 -0.7569 -1.8872
  403ACN     C2 2588   4.289   3.629   3.035 -0.2242 -0.2858 -0.0986
  403ACN     N1 2589   4.178   3.662   3.040 -1.1189  0.6401 -0.4282
  404ACN     C1 2590   5.260   3.689   2.542 -0.1391  0.2975 -0.8242
  404ACN     H1 2591   5.236   3.769   2.471 -4.2717 -0.0008 -0.0014
  404ACN     H2 2592   5.256   3.730   2.644  0.3195 -1.0023 -0.2675
  404ACN     H3 2593   5.362   3.652   2.531 -0.3584 -1.3050  1.6742
  404ACN     C2 2594   5.153   3.588   2.524  0.4860 -0.1102  0.0594
  404ACN     N1 2595   5.065   3.514   2.509 -0.0782 -0.0100  0.2882
  405ACN     C1 2596   5.246   1.963   3.267  0.3541 -0.8978 -0.0207
  405ACN     H1 2597   5.343   1.966   3.319  0.7612  2.9651 -0.6883
  405ACN     H2 2598   5.182   2.046   3.298  2.4286  0.7497  0.1483
  405ACN     H3 2599   5.202   1.863   3.276 -0.3849 -0.8043 -2.0477
  405ACN     C2 2600   5.284   1.984   3.123 -0.0286  0.2744 -0.6579
  405ACN     N1 2601   5.315   1.995   3.015  0.4729 -0.1963  0.5319
  406ACN     C1 2602   1.718   1.165   0.873 -0.2215 -0.2937 -0.6362
  406ACN     H1 2603   1.658   1.084   0.829 -0.1569 -0.5571 -0.2419
  406ACN     H2 2604   1.703   1.266   0.833 -1.5145 -1.4967 -3.5287
  406ACN     H3 2605   1.821   1.134   0.855 -0.2239 -1.8393  1.6060
  406ACN     C2 2606   1.697   1.157   1.018 -0.1703  0.2046  0.0809
  406ACN     N1 2607   1.677   1.144   1.130  1.0568  0.2231  0.2393
  407ACN     C1 2608   2.590   0.730   4.431  0.2917  0.3553  0.7255
  407ACN     H1 2609   2.649   0.646   4.468 -0.1133  0.1193  0.8400
  407ACN     H2 2610   2.526   0.774   4.508 -0.5313 -2.1745  1.5920
  407ACN     H3 2611   2.526   0.679   4.358  2.4274  1.7140 -2.3091
  407ACN     C2 2612   2.669   0.831   4.356  0.0493 -0.3569 -0.3098
  407ACN     N1 2613   2.736   0.913   4.311 -0.1805  0.2990  0.6171
  408ACN     C1 2614   1.399   1.990   3.327 -0.3217 -0.8961 -0.4628
  408ACN     H1 2615   1.310   1.935   3.362  0.1495 -2.3045 -1.4199
  408ACN     H2 2616   1.372   2.084   3.277  1.8634 -0.7272 -1.4095
  408ACN     H3 2617   1.450   1.932   3.250  0.4004  1.3806 -1.7808
  408ACN     C2 2618   1.482   2.018   3.450 -0.2615  0.0834 -0.4136
  408ACN     N1 2619   1.534   2.037   3.553  0.2177 -0.1698 -0.0455
  409ACN     C1 2620   2.985   3.878   0.697  0.6065 -0.2329 -0.1588
  409ACN     H1 2621   3.044   3.971   0.699 -0.9123  0.7825 -0.5060
  409ACN     H2 2622   3.059   3.804   0.665  1.8168  0.9802 -0.2502
  409ACN     H3 2623   2.904   3.896   0.625  0.1228  1.8564  0.8190
  409ACN     C2 2624   2.921   3.850   0.825  0.0954 -1.1805 -0.1657
  409ACN     N1 2625   2.856   3.820   0.917 -0.5494  0.4159 -0.2171
  410ACN     C1 2626   0.114   2.613   1.933  0.4274  0.4064  0.0683
  410ACN     H1 2627   0.201   2.560   1.893  3.1661  3.8658  1.0212
  410ACN     H2 2628   0.139   2.719   1.924  1.1505  0.2087 -0.3291
  410ACN     H3 2629   0.118   2.595   2.041  0.5952  0.3748  0.0559
  410ACN     C2 2630  -0.019   2.579   1.883 -0.6407 -0.3376  0.4806
  410ACN     N1 2631  -0.119   2.548   1.835  0.0170 -0.4963 -0.1059
  411ACN     C1 2632   1.390   4.794   4.771 -0.1606 -0.3591  0.3576
  411ACN     H1 2633   1.393   4.706   4.705  2.6786 -0.4288  0.4850
  411ACN     H2 2634   1.485   4.847   4.773 -0.2546  0.0778 -2.4740
  411ACN     H3 2635   1.349   4.759   4.866  0.3472 -1.6388  0.1347
  411ACN     C2 2636   1.300   4.894   4.714 -0.1294  0.3337 -0.2517
  411ACN     N1 2637   1.241   4.978   4.661  0.5374  0.6169 -0.3277
  412ACN     C1 2638   0.179   0.660   1.552 -0.4615  0.1061  0.7512
  412ACN     H1 2639   0.081   0.618   1.526 -0.3952  1.6038 -2.3435
  412ACN     H2 2640   0.230   0.606   1.634  1.3011 -0.4245 -0.6294
  412ACN     H3 2641   0.170   0.767   1.576 -1.0053  0.5343 -1.2463
  412ACN     C2 2642   0.263   0.653   1.431 -0.0424 -0.2418  0.0494
  412ACN     N1 2643   0.328   0.651   1.337  0.0345 -1.2911  0.4596
  413ACN     C1 2644   3.747   1.285   1.908 -0.0372  0.1084  0.1842
  413ACN     H1 2645   3.682   1.284   1.819  0.7121  1.7894 -0.4285
  413ACN     H2 2646   3.850   1.266   1.877  0.1884 -2.3423  2.1542
  413ACN     H3 2647   3.715   1.200   1.970 -2.2412  0.7813  0.0604
  413ACN     C2 2648   3.737   1.413   1.977  0.8180 -0.1291 -0.4659
  413ACN     N1 2649   3.723   1.514   2.031  0.4486  0.3171 -0.1865
  414ACN     C1 2650   3.336   2.747   1.607  0.3295 -0.0670  0.7567
  414ACN     H1 2651   3.277   2.774   1.518  0.5274  3.6054  1.5666
  414ACN     H2 2652   3.289   2.803   1.689 -0.5010 -0.3806  0.5129
  414ACN     H3 2653   3.434   2.794   1.596  0.3518 -0.3116 -0.1652
  414ACN     C2 2654   3.341   2.600   1.636  0.4745  0.1869  0.5698
  414ACN     N1 2655   3.335   2.487   1.657 -0.1009  0.2086 -0.2469
  415ACN     C1 2656   3.405   3.982   3.966 -0.3198  0.3486  0.2883
  415ACN     H1 2657   3.400   4.080   3.916 -0.0641 -0.8671 -2.2847
  415ACN     H2 2658   3.333   3.980   4.049 -1.9957  0.5176 -1.0937
  415ACN     H3 2659   3.509   3.954   3.987 -0.5555 -1.5349 -0.8111
  415ACN     C2 2660   3.356   3.887   3.869  1.0570 -0.7127  0.0819
  415ACN     N1 2661   3.327   3.818   3.783 -0.3568 -0.1855 -0.5049
  416ACN     C1 2662   3.584   5.248   4.479 -0.2064  0.0207 -0.3197
  416ACN     H1 2663   3.620   5.284   4.577 -1.2431  2.5505 -0.7814
  416ACN     H2 2664   3.663   5.192   4.428  0.1282 -1.8287  2.0569
  416ACN     H3 2665   3.565   5.332   4.412 -0.2323 -0.4954 -0.9612
  416ACN     C2 2666   3.464   5.172   4.500  0.1986  0.5591  0.1904
  416ACN     N1 2667   3.365   5.116   4.501  0.4933 -0.4288  0.5229
  417ACN     C1 2668   0.300   4.671   2.749  0.4129  0.2430  1.3014
  417ACN     H1 2669   0.215   4.615   2.791 -0.3863 -0.1249 -0.6844
  417ACN     H2 2670   0.383   4.600   2.738 -1.5816 -2.1048  0.3326
  417ACN     H3 2671   0.331   4.761   2.804  0.3714  1.2856 -0.3393
  417ACN     C2 2672   0.271   4.731   2.616 -0.5790 -0.2248 -0.0447
  417ACN     N1 2673   0.261   4.770   2.509 -0.7786  0.2638 -0.0216
  418ACN     C1 2674   4.600   3.383   1.685  0.1509  0.3265 -0.3652
  418ACN     H1 2675   4.693   3.352   1.734  0.5755  2.9366  0.6328
  418ACN     H2 2676   4.578   3.313   1.604 -0.5702 -0.9972  0.9161
  418ACN     H3 2677   4.611   3.486   1.651 -0.1465 -0.0604 -1.6775
  418ACN     C2 2678   4.482   3.377   1.772  0.1326  0.3759 -0.0360
  418ACN     N1 2679   4.388   3.365   1.840  0.4585 -0.2012  0.6718
  419ACN     C1 2680   3.660   2.958   3.045  0.5049  0.6672 -0.8551
  419ACN     H1 2681   3.757   3.006   3.064  0.9545 -0.4172 -0.3208
  419ACN     H2 2682   3.598   3.034   2.997  0.3496  1.4137  0.4923
  419ACN     H3 2683   3.621   2.924   3.141  1.8993 -0.2305 -0.5731
  419ACN     C2 2684   3.677   2.850   2.948  0.0409  0.5345 -0.4991
  419ACN     N1 2685   3.693   2.767   2.867  0.0669  0.5749 -0.8119
  420ACN     C1 2686   3.895   0.210   0.218  0.4465  0.1607  0.0754
  420ACN     H1 2687   3.990   0.262   0.196  1.2136 -0.9768  0.6072
  420ACN     H2 2688   3.900   0.106   0.183  2.3408  0.3158 -0.2260
  420ACN     H3 2689   3.811   0.268   0.179  2.2758  1.3323 -2.4472
  420ACN     C2 2690   3.890   0.219   0.366  0.9208  0.9470  0.3453
  420ACN     N1 2691   3.895   0.230   0.479  0.3455  1.0214 -0.5852
  421ACN     C1 2692   2.327   4.937   2.881  0.1839 -0.0697  0.6956
  421ACN     H1 2693   2.314   4.967   2.777 -2.0965 -0.1170  0.9172
  421ACN     H2 2694   2.275   5.006   2.949 -0.2753 -0.1756  0.4573
  421ACN     H3 2695   2.430   4.921   2.916  0.7438 -0.1047 -0.9119
  421ACN     C2 2696   2.256   4.821   2.881  0.4097  0.6888  0.6855
  421ACN     N1 2697   2.194   4.722   2.883  0.3173  0.6533 -0.7123
  422ACN     C1 2698   0.567   2.969   2.920 -0.2570  0.3015 -0.9721
  422ACN     H1 2699   0.516   2.966   3.017  0.5402 -0.5850 -0.5532
  422ACN     H2 2700   0.500   2.922   2.847 -1.3875 -1.1944  0.9127
  422ACN     H3 2701   0.658   2.911   2.942  0.5872  1.9383  0.0203
  422ACN     C2 2702   0.585   3.109   2.882 -0.4956  0.0465  0.7332
  422ACN     N1 2703   0.595   3.220   2.850 -0.1305  0.5781  0.2222
  423ACN     C1 2704   2.794   4.622   3.095  0.2335 -0.4054  0.2110
  423ACN     H1 2705   2.728   4.598   3.179 -0.9656 -1.0780 -0.8955
  423ACN     H2 2706   2.875   4.685   3.134  0.4782  0.8607 -2.1788
  423ACN     H3 2707   2.730   4.670   3.020 -0.5962  1.3828  1.9376
  423ACN     C2 2708   2.843   4.498   3.038  0.4991 -0.8135 -0.4844
  423ACN     N1 2709   2.885   4.407   2.990 -0.2742 -0.2687  0.1706
  424ACN     C1 2710   1.286   0.240   2.728 -0.4807  0.4804 -0.0129
  424ACN     H1 2711   1.181   0.256   2.755 -0.5138 -0.3896  0.4284
  424ACN     H2 2712   1.357   0.293   2.793  0.7914  1.6605 -2.2416
  424ACN     H3 2713   1.297   0.267   2.623  0.8271  1.0222  0.2360
  424ACN     C2 2714   1.321   0.102   2.733 -0.4024  0.5364 -0.2855
  424ACN     N1 2715   1.333  -0.013   2.753  0.1596 -0.7046  0.2834
  425ACN     C1 2716   4.743   2.706   1.438 -0.2017 -0.2885  1.1901
  425ACN     H1 2717   4.852   2.719   1.439 -0.3152  0.7933  0.4658
  425ACN     H2 2718   4.738   2.621   1.508  1.8322 -1.0954  0.4553
  425ACN     H3 2719   4.707   2.678   1.339  1.6365  1.9747 -0.2222
  425ACN     C2 2720   4.679   2.818   1.505  0.0261 -0.6746  0.6373
  425ACN     N1 2721   4.628   2.907   1.554  0.0756  0.5655  0.4963
  426ACN     C1 2722   3.653   3.286   2.219 -0.5089  0.4686  0.2624
  426ACN     H1 2723   3.744   3.231   2.191 -1.1581 -0.4335 -0.1494
  426ACN     H2 2724   3.627   3.364   2.147 -0.5192  1.9787  1.8523
  426ACN     H3 2725   3.668   3.331   2.318  2.5286 -0.4623  0.3304
  426ACN     C2 2726   3.558   3.176   2.223 -0.2606 -0.2168  0.2838
  426ACN     N1 2727   3.479   3.095   2.230 -0.3516  0.1046 -0.3355
  427ACN     C1 2728   4.677   4.275   2.616  0.1878 -0.4535 -0.5070
  427ACN     H1 2729   4.711   4.325   2.708  0.5858 -1.4539 -0.0846
  427ACN     H2 2730   4.657   4.171   2.647  0.8878 -0.6715 -0.7623
  427ACN     H3 2731   4.762   4.286   2.548  2.7414  1.6953  2.6898
  427ACN     C2 2732   4.558   4.335   2.563 -0.4513 -0.1825  0.4403
  427ACN     N1 2733   4.470   4.393   2.511 -0.0681 -0.6824 -0.0600
  428ACN     C1 2734   2.482   1.944   0.192  0.0847 -0.7558 -0.4809
  428ACN     H1 2735   2.501   1.960   0.086  0.0537 -2.7197 -0.8115
  428ACN     H2 2736   2.570   1.987   0.242  0.8066 -0.2491 -2.1185
  428ACN     H3 2737   2.482   1.836   0.210  3.0069 -1.0304 -1.5967
  428ACN     C2 2738   2.371   2.020   0.251 -0.2038 -0.5269 -0.3888
  428ACN     N1 2739   2.281   2.073   0.297  0.0396  0.1174 -0.0152
  429ACN     C1 2740   1.329   2.086   3.792 -0.1611  0.3714 -0.1290
  429ACN     H1 2741   1.373   2.157   3.721 -0.9031  0.3795 -0.5971
  429ACN     H2 2742   1.354   1.986   3.754 -1.4225 -0.8685  2.1095
  429ACN     H3 2743   1.220   2.099   3.790 -0.0720  1.4623  0.9882
  429ACN     C2 2744   1.377   2.122   3.922  0.3481 -0.5829 -0.1211
  429ACN     N1 2745   1.411   2.145   4.029  0.6737 -1.1319 -0.1961
  430ACN     C1 2746   4.538   3.985   0.576  0.1921 -0.7317 -0.9277
  430ACN     H1 2747   4.571   3.881   0.560 -1.3621 -1.4249  0.1771
  430ACN     H2 2748   4.557   4.021   0.677 -3.0429  0.7129 -0.7140
  430ACN     H3 2749   4.429   3.990   0.581  0.2459 -0.0476  3.2762
  430ACN     C2 2750   4.592   4.084   0.480 -0.1732  0.8652 -0.1139
  430ACN     N1 2751   4.618   4.151   0.391  0.3119 -0.6851 -0.3016
  431ACN     C1 2752   5.253   1.340   1.287  0.4667  0.2448  0.4440
  431ACN     H1 2753   5.334   1.379   1.350  0.8987 -0.5438  0.3965
  431ACN     H2 2754   5.164   1.312   1.344  0.5909  0.3006  0.6652
  431ACN     H3 2755   5.289   1.251   1.235 -0.6916 -0.7001  1.2034
  431ACN     C2 2756   5.217   1.441   1.194 -0.5288  1.1737  0.5426
  431ACN     N1 2757   5.194   1.520   1.115 -0.3808  0.5091 -0.1552
  432ACN     C1 2758   2.493   1.852   2.603 -0.3316 -0.0411  0.4072
  432ACN     H1 2759   2.501   1.743   2.600 -0.1513 -0.0524  1.2079
  432ACN     H2 2760   2.549   1.893   2.688  0.4944  0.7861 -0.5061
  432ACN     H3 2761   2.389   1.886   2.611 -1.0771 -1.6429 -1.5721
  432ACN     C2 2762   2.541   1.914   2.482 -0.7269  0.0276  0.4340
  432ACN     N1 2763   2.571   1.963   2.385 -0.1040 -0.1386  0.3428
  433ACN     C1 2764   2.979   0.706   5.151  0.7507  0.0361  0.4995
  433ACN     H1 2765   2.895   0.637   5.163  0.3182  0.6734  1.3111
  433ACN     H2 2766   3.008   0.738   5.252  1.9891  0.3237  0.0662
  433ACN     H3 2767   2.949   0.794   5.093 -2.5880 -0.7931  0.7655
  433ACN     C2 2768   3.088   0.643   5.081 -0.0536 -0.1132  0.2316
  433ACN     N1 2769   3.175   0.589   5.024 -0.2823  0.4291 -0.3310
  434ACN     C1 2770   5.206   4.919   1.679  0.2076 -0.8518 -0.4216
  434ACN     H1 2771   5.170   5.018   1.707  0.6974 -0.6086 -0.6306
  434ACN     H2 2772   5.165   4.845   1.749  1.3581 -0.8759  0.2482
  434ACN     H3 2773   5.315   4.907   1.670  0.3609  0.5388 -0.6460
  434ACN     C2 2774   5.155   4.899   1.544  0.0995 -0.3603  0.1173
  434ACN     N1 2775   5.127   4.878   1.436  0.1793 -0.2098 -0.3602
  435ACN     C1 2776   2.583   4.762   3.774 -0.0721  0.8228  0.1349
  435ACN     H1 2777   2.657   4.837   3.744  0.2989  1.2518  2.0350
  435ACN     H2 2778   2.560   4.778   3.880  0.4411  3.0908 -0.0362
  435ACN     H3 2779   2.613   4.658   3.759 -2.0032  0.3807 -1.0068
  435ACN     C2 2780   2.453   4.768   3.710  0.4595 -0.2494  0.3966
  435ACN     N1 2781   2.352   4.784   3.663  0.2889 -0.3461 -0.1056
  436ACN     C1 2782   1.170   1.763   1.590 -0.2711  0.2622 -0.9219
  436ACN     H1 2783   1.265   1.792   1.636  0.3724  0.0840 -2.1105
  436ACN     H2 2784   1.089   1.818   1.640 -1.7580 -1.4557 -1.3177
  436ACN     H3 2785   1.149   1.658   1.613 -2.1155  1.1783  2.2740
  436ACN     C2 2786   1.171   1.799   1.446 -0.8148  0.4152 -0.0391
  436ACN     N1 2787   1.171   1.816   1.332  0.0305 -0.4430 -0.5275
  437ACN     C1 2788   0.708   3.059   1.876  0.0310 -0.0463  1.1901
  437ACN     H1 2789   0.619   3.023   1.824  0.4414  0.1531  0.3235
  437ACN     H2 2790   0.790   3.047   1.804 -0.8492 -3.0317  0.5851
  437ACN     H3 2791   0.736   2.996   1.961  1.5098  0.8437  1.4059
  437ACN     C2 2792   0.691   3.194   1.916 -0.6909 -0.6840 -0.1482
  437ACN     N1 2793   0.674   3.302   1.953 -0.0788  0.1656  0.5364
  438ACN     C1 2794   0.012   5.267   2.052  0.0882 -0.0065  0.5968
  438ACN     H1 2795   0.054   5.234   2.147  3.4382 -1.2726 -1.1570
  438ACN     H2 2796   0.033   5.375   2.045 -0.1305  0.0771  1.1893
  438ACN     H3 2797  -0.096   5.257   2.042  0.2540 -0.9519 -0.4279
  438ACN     C2 2798   0.087   5.194   1.944  0.4259  0.0497 -0.3166
  438ACN     N1 2799   0.139   5.133   1.860 -0.3107 -0.1005  0.4248
  439ACN     C1 2800   0.481   5.110   0.651 -0.1625  0.0404  0.2759
  439ACN     H1 2801   0.408   5.060   0.585 -1.3005  1.1059  0.6961
  439ACN     H2 2802   0.474   5.078   0.755 -0.3527 -1.2663 -0.1184
  439ACN     H3 2803   0.475   5.219   0.656  1.4364  0.1771 -0.2343
  439ACN     C2 2804   0.615   5.085   0.612 -0.2279  0.4306 -0.2276
  439ACN     N1 2805   0.725   5.061   0.583 -0.2176  0.3321  0.8423
  440ACN     C1 2806   1.452   1.814   2.581  0.1146  0.0313  0.4487
  440ACN     H1 2807   1.536   1.875   2.544  0.5123 -0.3690  0.6813
  440ACN     H2 2808   1.374   1.875   2.627 -0.1404 -0.8886  1.2815
  440ACN     H3 2809   1.488   1.749   2.662 -0.3440  0.2925  0.8651
  440ACN     C2 2810   1.391   1.727   2.475 -0.1685 -0.4127 -0.0530
  440ACN     N1 2811   1.345   1.662   2.393  0.3244 -0.3036  0.2471
  441ACN     C1 2812   1.990   5.152   0.832  0.2424  0.6193  0.2734
  441ACN     H1 2813   2.022   5.231   0.763  0.9918  0.0153 -0.0900
  441ACN     H2 2814   1.916   5.086   0.785  1.1181 -0.1788 -0.0354
  441ACN     H3 2815   1.949   5.196   0.923  0.7448  0.7562  0.4377
  441ACN     C2 2816   2.104   5.067   0.865 -0.0256  0.1963  0.3374
  441ACN     N1 2817   2.192   5.002   0.890 -0.3059  0.4797 -0.5087
  442ACN     C1 2818   3.061   3.455   0.645 -0.2972  0.3487 -0.7325
  442ACN     H1 2819   3.087   3.358   0.598 -0.4808 -1.3808  2.4712
  442ACN     H2 2820   2.980   3.499   0.586 -1.1095  3.2475  2.2961
  442ACN     H3 2821   3.148   3.522   0.643  0.8089 -1.0236 -2.2330
  442ACN     C2 2822   3.021   3.427   0.784  0.6495 -0.3646  0.2700
  442ACN     N1 2823   2.980   3.413   0.891 -1.1199  0.4638 -0.0397
  443ACN     C1 2824   3.618   2.342   2.119  0.3141  0.1098 -0.1033
  443ACN     H1 2825   3.719   2.379   2.101  0.1137  0.8417  0.2090
  443ACN     H2 2826   3.607   2.303   2.221 -3.8091  1.4553  0.1525
  443ACN     H3 2827   3.604   2.261   2.047 -2.9666  1.8079 -1.5940
  443ACN     C2 2828   3.527   2.451   2.096  0.1190 -0.2923 -0.4057
  443ACN     N1 2829   3.447   2.529   2.085 -0.2899 -0.1379 -0.5106
  444ACN     C1 2830   4.688   2.062   3.335  0.2920 -0.9946 -0.0569
  444ACN     H1 2831   4.756   2.030   3.256  0.1508 -0.8625 -0.2324
  444ACN     H2 2832   4.683   2.172   3.333  0.4022 -0.9831  0.2861
  444ACN     H3 2833   4.725   2.032   3.434  0.2044 -0.6022  0.0964
  444ACN     C2 2834   4.555   2.004   3.318  0.3970 -0.6821 -0.2240
  444ACN     N1 2835   4.453   1.959   3.292  0.4249  0.6558  0.1318
  445ACN     C1 2836   1.982   1.261   3.473 -0.0354  0.3362  0.6505
  445ACN     H1 2837   1.944   1.278   3.372 -0.4618  1.1517  0.9395
  445ACN     H2 2838   1.990   1.360   3.520  1.6120  0.2667  0.5847
  445ACN     H3 2839   2.079   1.211   3.459 -0.8666 -0.8899 -1.0213
  445ACN     C2 2840   1.904   1.163   3.546  0.4860 -0.4059 -0.3752
  445ACN     N1 2841   1.828   1.098   3.604  0.2447  0.0973 -0.5635
  446ACN     C1 2842   5.034   2.816   2.171 -0.1857 -1.2787 -0.2199
  446ACN     H1 2843   5.097   2.873   2.100 -0.1789  1.0780  1.5366
  446ACN     H2 2844   4.929   2.825   2.141 -0.7904  0.9636  2.2428
  446ACN     H3 2845   5.041   2.851   2.274  1.0072 -0.7084 -0.4772
  446ACN     C2 2846   5.081   2.677   2.164  0.0878 -0.6646  0.8265
  446ACN     N1 2847   5.120   2.566   2.163 -0.2446 -0.6723 -0.0663
  447ACN     C1 2848   2.579   5.189   2.703  0.0046  0.3623  0.2717
  447ACN     H1 2849   2.618   5.236   2.794 -0.1009  1.4333 -0.2141
  447ACN     H2 2850   2.612   5.085   2.699 -0.0528  0.3222  0.8212
  447ACN     H3 2851   2.621   5.241   2.616 -1.9135  0.1335 -0.8684
  447ACN     C2 2852   2.432   5.196   2.702 -0.1513  0.4467  0.2008
  447ACN     N1 2853   2.320   5.206   2.702  0.4314 -0.1770  0.1905
  448ACN     C1 2854   3.139   0.252   1.514  0.3434  0.4295  0.1411
  448ACN     H1 2855   3.071   0.258   1.428 -0.5240  2.7711  0.9060
  448ACN     H2 2856   3.206   0.165   1.512 -0.6527 -0.3387 -0.7546
  448ACN     H3 2857   3.068   0.257   1.597  0.0326 -0.8832 -0.0240
  448ACN     C2 2858   3.225   0.375   1.492  0.3815 -0.0088  0.4655
  448ACN     N1 2859   3.291   0.463   1.468  0.0076 -0.0282  0.1645
  449ACN     C1 2860   2.375   4.373   1.870  0.0153 -0.2459 -0.3884
  449ACN     H1 2861   2.376   4.341   1.975 -0.7554 -0.9129 -0.5820
  449ACN     H2 2862   2.287   4.331   1.820  0.4581 -1.1171 -0.4413
  449ACN     H3 2863   2.457   4.329   1.812 -0.5914  0.1121 -1.5454
  449ACN     C2 2864   2.391   4.516   1.855  0.2567 -0.0208 -0.2960
  449ACN     N1 2865   2.398   4.627   1.833 -0.3390 -0.0111 -0.0471
  450ACN     C1 2866   5.074   4.020   0.491 -0.8753  0.2509  0.6542
  450ACN     H1 2867   5.118   4.093   0.560 -0.2372 -1.0235  1.6409
  450ACN     H2 2868   5.153   3.981   0.425 -0.5855  1.0872  0.4917
  450ACN     H3 2869   5.002   4.071   0.427 -0.0559 -0.4262 -0.8555
  450ACN     C2 2870   5.019   3.920   0.573  1.5893 -0.3591  0.3446
  450ACN     N1 2871   4.979   3.836   0.641 -0.4373 -0.0283  0.0312
  451ACN     C1 2872   2.191   4.220   3.902  0.6599  0.5815 -0.1321
  451ACN     H1 2873   2.223   4.312   3.853 -1.4218  1.9423  0.9348
  451ACN     H2 2874   2.086   4.237   3.928  0.1865 -0.8151 -0.9929
  451ACN     H3 2875   2.235   4.199   4.001  0.7440 -0.8105 -0.4384
  451ACN     C2 2876   2.209   4.095   3.818  0.4091 -0.2355  0.2589
  451ACN     N1 2877   2.235   4.007   3.751 -0.1947  0.1497  0.1155
  452ACN     C1 2878   2.633   0.715   4.009 -0.7825 -0.1975 -0.3339
  452ACN     H1 2879   2.675   0.807   4.052 -0.2222 -0.5554 -0.1004
  452ACN     H2 2880   2.545   0.686   4.067  0.2414  0.1231  1.4423
  452ACN     H3 2881   2.708   0.637   4.026 -1.5510 -0.9219 -0.2221
  452ACN     C2 2882   2.612   0.718   3.867  0.2221 -0.2894 -0.4163
  452ACN     N1 2883   2.593   0.725   3.754  0.4653  0.4284  0.1406
  453ACN     C1 2884   3.851   0.925   0.651 -0.6490  0.5358 -0.2966
  453ACN     H1 2885   3.897   0.870   0.568  0.5808  3.0731 -1.4171
  453ACN     H2 2886   3.930   0.988   0.694  0.7257 -0.9101 -0.6334
  453ACN     H3 2887   3.808   0.855   0.724 -0.3994 -0.6597 -1.2664
  453ACN     C2 2888   3.758   1.010   0.587  0.1750  0.4473  0.0141
  453ACN     N1 2889   3.676   1.082   0.550  0.0600  0.5622  0.3075
  454ACN     C1 2890   2.598   3.010   4.399  0.0230 -0.7649  0.0013
  454ACN     H1 2891   2.503   3.064   4.406  0.9090  0.7846  0.4021
  454ACN     H2 2892   2.671   3.082   4.436 -0.6390  0.6652 -1.3819
  454ACN     H3 2893   2.629   2.986   4.296 -0.0507  0.0358 -0.2088
  454ACN     C2 2894   2.590   2.896   4.494  0.6784 -0.2264 -0.0757
  454ACN     N1 2895   2.581   2.799   4.560  0.6919 -0.5203  0.4288
  455ACN     C1 2896   1.464   2.263   3.072  0.1915  0.0234  0.1751
  455ACN     H1 2897   1.355   2.275   3.073 -0.2426 -2.4257 -2.8294
  455ACN     H2 2898   1.505   2.292   2.974  0.4090 -0.1252  0.2224
  455ACN     H3 2899   1.480   2.156   3.088  1.1341  0.1164 -0.0761
  455ACN     C2 2900   1.528   2.331   3.185  0.2331 -0.6455 -0.0828
  455ACN     N1 2901   1.585   2.387   3.269  0.0375  0.3535 -0.1043
  456ACN     C1 2902   2.885   3.905   1.274  0.1147  0.5273  0.4349
  456ACN     H1 2903   2.792   3.923   1.330 -1.7493  0.4949 -2.4083
  456ACN     H2 2904   2.884   3.971   1.187  0.6067 -0.2405 -0.1613
  456ACN     H3 2905   2.887   3.808   1.223 -0.6792  0.9444 -0.4179
  456ACN     C2 2906   2.999   3.927   1.358 -0.2715  0.3329  0.0587
  456ACN     N1 2907   3.090   3.948   1.427 -0.1009 -0.3184  0.2685
  457ACN     C1 2908   1.922   1.133   2.097 -1.0512 -0.0175  0.1428
  457ACN     H1 2909   1.834   1.158   2.037  0.5361  0.5896 -2.0297
  457ACN     H2 2910   1.917   1.190   2.191  0.7876  1.4515 -0.5980
  457ACN     H3 2911   2.016   1.160   2.048  0.6437 -1.0844  2.6342
  457ACN     C2 2912   1.934   0.988   2.118  0.2367  0.4076 -0.1437
  457ACN     N1 2913   1.955   0.877   2.140 -0.2872 -0.0518 -0.1310
  458ACN     C1 2914   0.923   3.949   1.900 -0.6950  0.4849  0.9111
  458ACN     H1 2915   0.836   3.984   1.956 -1.6420 -0.2528 -0.0384
  458ACN     H2 2916   1.015   4.003   1.928 -1.3206  1.4666  1.1092
  458ACN     H3 2917   0.902   3.977   1.796  0.1686  4.8108  1.7139
  458ACN     C2 2918   0.942   3.809   1.929  0.6835 -0.0271  0.7994
  458ACN     N1 2919   0.986   3.707   1.965 -0.1014  0.0978 -0.5474
  459ACN     C1 2920   2.475   3.286   0.128 -0.1407  0.5733  0.1701
  459ACN     H1 2921   2.376   3.246   0.151 -0.6821  0.8319 -1.5824
  459ACN     H2 2922   2.463   3.313   0.023 -1.4644 -1.7226 -0.3337
  459ACN     H3 2923   2.554   3.213   0.149 -1.1429 -0.7373 -0.5102
  459ACN     C2 2924   2.481   3.405   0.206  0.9954 -0.3436 -0.0562
  459ACN     N1 2925   2.479   3.507   0.263 -0.1363 -0.6287 -0.1235
  460ACN     C1 2926   1.820   0.874   2.536  0.5622  0.4320 -0.0421
  460ACN     H1 2927   1.835   0.766   2.521 -0.8233  0.4467 -1.7854
  460ACN     H2 2928   1.718   0.905   2.565  0.8640  0.3059  1.2344
  460ACN     H3 2929   1.838   0.922   2.440  1.7555  0.6823  0.2961
  460ACN     C2 2930   1.906   0.924   2.640  0.1478 -0.0204 -0.0997
  460ACN     N1 2931   1.969   0.980   2.718 -0.9067  0.3788  0.7644
  461ACN     C1 2932   3.274   3.541   1.010 -0.5719  0.1692 -0.1924
  461ACN     H1 2933   3.223   3.558   0.914  0.5238 -1.4737 -1.1230
  461ACN     H2 2934   3.378   3.508   0.998  0.4918  2.4031  2.0813
  461ACN     H3 2935   3.223   3.463   1.067  1.8543 -0.2002  1.6082
  461ACN     C2 2936   3.269   3.662   1.097 -0.7004 -0.0827  0.0829
  461ACN     N1 2937   3.265   3.756   1.165 -0.0068  0.2420 -0.6332
  462ACN     C1 2938   1.125   2.158   0.341  0.5092 -0.3104  0.0213
  462ACN     H1 2939   1.131   2.210   0.438 -1.6315 -0.4235  0.2486
  462ACN     H2 2940   1.033   2.197   0.296  0.6033 -0.6349 -0.4539
  462ACN     H3 2941   1.123   2.050   0.356 -1.3716 -0.5632 -1.6189
  462ACN     C2 2942   1.234   2.191   0.250  0.3672 -0.0048  0.3779
  462ACN     N1 2943   1.318   2.222   0.179 -0.5044 -0.8527  0.3857
  463ACN     C1 2944   3.611   4.267   1.845 -0.6236 -0.1656 -0.3446
  463ACN     H1 2945   3.570   4.166   1.858 -1.8708  0.5679  2.0454
  463ACN     H2 2946   3.565   4.316   1.758 -0.7143  1.1414  0.4061
  463ACN     H3 2947   3.720   4.264   1.832 -0.4858  1.4736  0.1766
  463ACN     C2 2948   3.605   4.347   1.974 -0.1119 -0.1948  0.4013
  463ACN     N1 2949   3.602   4.413   2.066  0.2580  0.2654 -0.2196
  464ACN     C1 2950   3.607   0.415   2.126  0.3831  0.3781 -0.4028
  464ACN     H1 2951   3.701   0.472   2.128  0.4377  0.2747  2.0345
  464ACN     H2 2952   3.538   0.446   2.046  0.2502 -0.6629 -0.7073
  464ACN     H3 2953   3.552   0.418   2.221 -1.9976 -2.4370 -1.5326
  464ACN     C2 2954   3.642   0.271   2.120 -0.0769  0.1105  0.0030
  464ACN     N1 2955   3.679   0.162   2.119  0.4975 -0.1062  0.4776
  465ACN     C1 2956   4.406   1.362   3.704  0.0529  0.2746  0.7688
  465ACN     H1 2957   4.474   1.378   3.788  0.7641 -2.6019  0.8491
  465ACN     H2 2958   4.333   1.440   3.678 -0.7204 -0.6290  0.1527
  465ACN     H3 2959   4.348   1.279   3.746 -1.2789  1.1592  0.7781
  465ACN     C2 2960   4.463   1.299   3.590 -0.0627  0.1817 -0.9368
  465ACN     N1 2961   4.510   1.250   3.498  0.0560  0.6150 -1.0317
  466ACN     C1 2962   3.877   2.443   1.069  0.2386  0.6040  0.0808
  466ACN     H1 2963   3.827   2.427   0.973 -1.6183  0.4948  1.0401
  466ACN     H2 2964   3.823   2.516   1.131 -1.6316 -0.7644  0.1242
  466ACN     H3 2965   3.977   2.482   1.044  0.5226  0.0926  0.3942
  466ACN     C2 2966   3.895   2.323   1.154  0.1970 -0.2509 -0.4190
  466ACN     N1 2967   3.911   2.232   1.220 -0.2993 -0.3315 -0.2682
  467ACN     C1 2968   2.181   2.966   1.459  0.3992 -0.6013 -0.2817
  467ACN     H1 2969   2.207   2.993   1.356 -1.5858 -0.0471 -0.6870
  467ACN     H2 2970   2.073   2.984   1.473  0.4978 -0.2288  0.0215
  467ACN     H3 2971   2.233   3.033   1.528  2.8911 -1.4584 -1.2478
  467ACN     C2 2972   2.214   2.832   1.496 -0.3749  0.2892  0.0428
  467ACN     N1 2973   2.237   2.728   1.540  0.4294 -0.2542 -0.6303
  468ACN     C1 2974   2.330   4.779   2.386  0.1812 -0.2787 -0.2139
  468ACN     H1 2975   2.403   4.822   2.317  0.5760  0.8257  0.8541
  468ACN     H2 2976   2.296   4.682   2.348  1.5284 -0.7848 -0.1946
  468ACN     H3 2977   2.252   4.852   2.408  0.5069  0.2634 -0.8358
  468ACN     C2 2978   2.399   4.749   2.508 -0.3796 -0.4756  0.2907
  468ACN     N1 2979   2.450   4.717   2.606 -0.3919 -0.4003 -0.4179
  469ACN     C1 2980   4.466   4.520   0.935  0.5399 -0.4611 -0.2356
  469ACN     H1 2981   4.377   4.554   0.881  0.1113 -0.7664  0.2737
  469ACN     H2 2982   4.437   4.470   1.029 -0.1308  0.5262  0.0969
  469ACN     H3 2983   4.525   4.608   0.963 -1.0816  0.7729 -0.5145
  469ACN     C2 2984   4.555   4.430   0.865  0.0191 -0.4433 -0.3248
  469ACN     N1 2985   4.622   4.350   0.817  0.0220  0.0285 -0.5274
  470ACN     C1 2986   4.893   3.023   3.076  1.0707 -0.2178  0.0966
  470ACN     H1 2987   4.994   3.062   3.054  0.9091 -0.0973 -0.4346
  470ACN     H2 2988   4.907   2.951   3.157  0.3877 -1.7891 -1.1429
  470ACN     H3 2989   4.855   2.975   2.986  0.1315 -0.5943  0.6856
  470ACN     C2 2990   4.806   3.134   3.124 -0.1357 -0.0658 -0.1179
  470ACN     N1 2991   4.735   3.213   3.165  0.3483 -0.2555  0.1483
  471ACN     C1 2992   3.205   2.415   0.461 -0.3062  0.1096  0.1401
  471ACN     H1 2993   3.298   2.377   0.418  1.2567  2.8490  0.8306
  471ACN     H2 2994   3.167   2.497   0.400  0.1909 -0.7942 -1.4436
  471ACN     H3 2995   3.223   2.448   0.564 -0.0112  0.1570  0.0735
  471ACN     C2 2996   3.110   2.297   0.462 -0.6397  0.2634  0.2725
  471ACN     N1 2997   3.048   2.205   0.474 -0.0693  1.0155  0.3627
  472ACN     C1 2998   3.875   4.667   2.084  0.5512  0.1512 -0.0349
  472ACN     H1 2999   3.871   4.602   1.996  0.6128 -0.5887  0.5045
  472ACN     H2 3000   3.782   4.726   2.084 -0.6334 -1.5977  1.8269
  472ACN     H3 3001   3.956   4.741   2.079  0.8723  0.0258  2.4214
  472ACN     C2 3002   3.884   4.588   2.199  0.3726 -0.7118  0.0648
  472ACN     N1 3003   3.866   4.522   2.289 -0.3843 -0.6413  0.2915
  473ACN     C1 3004   1.268   2.733   1.058 -0.9049  0.0327  0.0739
  473ACN     H1 3005   1.296   2.692   0.960 -0.2666  1.6205 -0.4372
  473ACN     H2 3006   1.167   2.776   1.056 -1.0302 -0.2956 -1.5339
  473ACN     H3 3007   1.335   2.807   1.104 -0.8896  1.8832 -2.7224
  473ACN     C2 3008   1.261   2.625   1.156  0.3043  0.1176  0.0828
  473ACN     N1 3009   1.262   2.541   1.233 -0.1184 -0.0394 -0.0588
  474ACN     C1 3010   0.678   1.070   2.967  0.1721  0.4112 -0.6458
  474ACN     H1 3011   0.758   1.094   2.895 -1.2553 -1.2334 -2.9272
  474ACN     H2 3012   0.599   1.026   2.905 -0.2728 -0.0887  0.2631
  474ACN     H3 3013   0.647   1.160   3.021 -0.4096 -0.3658  0.3494
  474ACN     C2 3014   0.722   0.980   3.070  0.8643 -0.3497 -0.7475
  474ACN     N1 3015   0.758   0.917   3.157  0.6754 -0.0463 -1.1263
  475ACN     C1 3016   0.927   1.544   0.600  0.0911 -0.2742  0.0139
  475ACN     H1 3017   0.874   1.549   0.504 -2.5522  0.1295  1.4147
  475ACN     H2 3018   0.940   1.644   0.643  1.6426 -1.1704  1.8021
  475ACN     H3 3019   1.025   1.501   0.577 -0.2135 -0.5908 -0.7160
  475ACN     C2 3020   0.847   1.448   0.683  0.1719  0.4313 -0.1202
  475ACN     N1 3021   0.781   1.371   0.744 -0.8676  0.0847 -0.1979
  476ACN     C1 3022   2.939   0.175   4.387  0.6317  0.7093 -0.2462
  476ACN     H1 3023   2.883   0.083   4.409 -0.5847  1.5738  0.3947
  476ACN     H2 3024   2.991   0.158   4.292  0.4116 -2.9067  0.1608
  476ACN     H3 3025   3.000   0.197   4.475  0.1803 -1.1801  0.5943
  476ACN     C2 3026   2.845   0.285   4.378 -0.0868  0.6860 -0.3419
  476ACN     N1 3027   2.770   0.373   4.371 -0.1155 -0.0710  0.1559
  477ACN     C1 3028   3.485   1.330   0.918 -0.0002  0.1472 -0.9149
  477ACN     H1 3029   3.558   1.248   0.930 -0.2711  0.1373  1.0797
  477ACN     H2 3030   3.395   1.305   0.976  1.2913  1.4221  1.8493
  477ACN     H3 3031   3.458   1.343   0.813 -0.0918 -1.8971 -1.1913
  477ACN     C2 3032   3.563   1.443   0.966 -0.3617 -0.4133 -0.4539
  477ACN     N1 3033   3.621   1.540   0.996  0.6469  0.0911  0.2632
  478ACN     C1 3034   0.169   2.163   0.221  0.0965  0.2920 -0.1781
  478ACN     H1 3035   0.130   2.266   0.217  0.6332  0.6272  2.0105
  478ACN     H2 3036   0.242   2.134   0.144 -1.4035 -1.9963 -0.8206
  478ACN     H3 3037   0.090   2.088   0.215 -0.2055  0.6725 -1.1913
  478ACN     C2 3038   0.233   2.144   0.351  0.3508 -0.5512  0.8621
  478ACN     N1 3039   0.271   2.126   0.459 -0.1033  0.2167  0.6262
  479ACN     C1 3040   0.819   4.367   4.720 -0.0963 -0.4150 -0.3366
  479ACN     H1 3041   0.843   4.367   4.827 -0.5671  0.5272 -0.2196
  479ACN     H2 3042   0.896   4.433   4.679  0.1385  0.3127  1.1972
  479ACN     H3 3043   0.722   4.417   4.712 -0.1747 -0.6877 -1.1423
  479ACN     C2 3044   0.824   4.235   4.665  0.2921  0.1433  0.0369
  479ACN     N1 3045   0.814   4.126   4.626 -0.7839  0.3623 -0.3866
  480ACN     C1 3046   2.683   4.495   2.538  0.7725  0.5563 -0.3246
  480ACN     H1 3047   2.768   4.429   2.517  0.8232  0.1202  1.1517
  480ACN     H2 3048   2.594   4.446   2.497  0.8943 -0.5041  0.6222
  480ACN     H3 3049   2.682   4.598   2.499  0.7141  0.7241  0.1151
  480ACN     C2 3050   2.664   4.490   2.683  0.3879  0.1090  0.1273
  480ACN     N1 3051   2.638   4.469   2.795  0.4497 -0.1310 -0.5575
  481ACN     C1 3052   3.558   3.554   0.743  0.0923  0.2835  0.1115
  481ACN     H1 3053   3.456   3.550   0.702  0.6282 -2.5943 -1.1965
  481ACN     H2 3054   3.559   3.588   0.847 -1.2742 -2.8859  1.3181
  481ACN     H3 3055   3.615   3.624   0.682  0.5758 -0.9781 -0.9356
  481ACN     C2 3056   3.618   3.424   0.731  0.1121  0.2509 -0.1458
  481ACN     N1 3057   3.663   3.318   0.705  0.4745  0.3094 -0.2158
  482ACN     C1 3058   4.722   4.990   3.389  0.1269 -0.7899 -0.0765
  482ACN     H1 3059   4.692   5.027   3.290  0.5089  0.4279  0.2488
  482ACN     H2 3060   4.631   4.943   3.428 -0.7071  1.2182  0.4881
  482ACN     H3 3061   4.755   5.081   3.441  0.5291 -1.5232  0.9880
  482ACN     C2 3062   4.830   4.895   3.397 -0.6515  0.3690 -0.3742
  482ACN     N1 3063   4.914   4.818   3.408  0.0140  1.0084 -0.0344
  483ACN     C1 3064   0.944   4.558   3.027  0.5914  0.2745  0.7511
  483ACN     H1 3065   0.965   4.520   3.128 -3.9806 -1.3043  1.3450
  483ACN     H2 3066   1.022   4.631   3.004  0.7521 -0.1721 -0.1364
  483ACN     H3 3067   0.843   4.600   3.031 -0.2664 -1.5954 -0.1567
  483ACN     C2 3068   0.949   4.437   2.947 -0.0293  0.2491 -0.2928
  483ACN     N1 3069   0.943   4.338   2.886  0.2722 -0.1196  0.5457
  484ACN     C1 3070   0.682   2.660   1.759  0.3500 -0.7969  0.0619
  484ACN     H1 3071   0.684   2.612   1.857 -0.9427 -1.1715 -0.0764
  484ACN     H2 3072   0.595   2.727   1.753 -0.9487 -2.5118 -1.2019
  484ACN     H3 3073   0.651   2.579   1.691 -1.8329  0.0713 -0.0452
  484ACN     C2 3074   0.810   2.720   1.725  0.2325  0.3921 -0.2972
  484ACN     N1 3075   0.913   2.765   1.698  0.2296 -0.4970 -0.5893
  485ACN     C1 3076   3.216   0.364   4.749 -0.5073  0.8317 -0.0758
  485ACN     H1 3077   3.157   0.376   4.657 -0.9453 -1.2336 -0.1283
  485ACN     H2 3078   3.166   0.296   4.819 -0.7658  1.1832  0.0848
  485ACN     H3 3079   3.233   0.458   4.803 -0.6417  0.1097  1.2678
  485ACN     C2 3080   3.348   0.291   4.724  0.0940  0.9096 -0.5808
  485ACN     N1 3081   3.437   0.226   4.696 -0.2621 -0.3009  0.3521
  486ACN     C1 3082   2.180   0.154   1.856  0.3165  0.2325 -0.3066
  486ACN     H1 3083   2.237   0.091   1.786  1.9215  1.3721 -0.0846
  486ACN     H2 3084   2.191   0.098   1.949 -1.1121  1.0925  0.4201
  486ACN     H3 3085   2.079   0.166   1.816  0.3183 -3.2077 -1.6095
  486ACN     C2 3086   2.244   0.282   1.875  0.3702 -0.8182 -0.5579
  486ACN     N1 3087   2.291   0.384   1.890  0.1785  0.8403 -1.1381
  487ACN     C1 3088   1.110   2.222   2.744  0.0293  0.4009  0.2571
  487ACN     H1 3089   1.078   2.303   2.677  2.9842  2.8362  1.5610
  487ACN     H2 3090   1.203   2.182   2.703  0.5327  2.1304 -0.4038
  487ACN     H3 3091   1.041   2.136   2.744  1.1568 -0.5676 -1.6478
  487ACN     C2 3092   1.125   2.280   2.876 -0.4511  0.9246 -0.0985
  487ACN     N1 3093   1.126   2.320   2.985 -0.1473 -0.3876  0.1883
  488ACN     C1 3094   2.779   3.378   4.353  0.0130  0.1857 -0.0528
  488ACN     H1 3095   2.766   3.290   4.289 -2.5943  0.8886 -0.5815
  488ACN     H2 3096   2.765   3.348   4.457 -0.7305 -0.4799 -0.3377
  488ACN     H3 3097   2.703   3.453   4.328 -0.0022  0.1504 -0.1123
  488ACN     C2 3098   2.908   3.442   4.340 -0.3996 -0.8186 -0.2091
  488ACN     N1 3099   3.012   3.492   4.330  0.2087 -0.4423 -0.8952
  489ACN     C1 3100   0.684   3.526   3.961  0.0754  0.3288 -0.5162
  489ACN     H1 3101   0.767   3.502   4.029  0.0467 -1.4092 -1.0490
  489ACN     H2 3102   0.725   3.586   3.879  1.3786 -1.1375 -0.9793
  489ACN     H3 3103   0.610   3.577   4.024 -0.6727  0.3821 -1.4141
  489ACN     C2 3104   0.634   3.402   3.920  0.2199  0.4984 -0.0409
  489ACN     N1 3105   0.598   3.297   3.886  0.0946  0.5306  0.4323
  490ACN     C1 3106   1.858   0.852   1.496  0.1539 -0.9519  0.0427
  490ACN     H1 3107   1.793   0.912   1.431  0.8048 -1.2594 -0.9260
  490ACN     H2 3108   1.953   0.834   1.444 -0.2560 -1.4569 -0.5528
  490ACN     H3 3109   1.810   0.758   1.526  1.4135 -2.1715 -1.4992
  490ACN     C2 3110   1.876   0.934   1.613  0.1870  0.1434  0.2627
  490ACN     N1 3111   1.892   0.994   1.707 -0.1634  0.4415 -0.4553
  491ACN     C1 3112   3.864   4.313   1.081 -0.1707 -0.8039 -0.2056
  491ACN     H1 3113   3.818   4.404   1.040  2.3702  0.7709  0.1765
  491ACN     H2 3114   3.901   4.243   1.004 -1.3385 -2.2695  0.5135
  491ACN     H3 3115   3.790   4.260   1.141  0.8895 -0.1065  1.8016
  491ACN     C2 3116   3.972   4.363   1.166  0.0894 -0.5721 -0.2980
  491ACN     N1 3117   4.063   4.388   1.233  0.4824  0.6450  0.0573
  492ACN     C1 3118   3.506   1.681   3.248 -0.9106  0.1318  0.1201
  492ACN     H1 3119   3.434   1.622   3.189 -0.9907  1.1101 -0.7834
  492ACN     H2 3120   3.612   1.662   3.228 -0.7611 -0.0481  1.0284
  492ACN     H3 3121   3.486   1.678   3.356 -1.5600 -0.1223 -0.0001
  492ACN     C2 3122   3.473   1.814   3.209 -0.4174 -0.3686  0.3057
  492ACN     N1 3123   3.453   1.925   3.178 -0.4566  0.1403  0.2303
  493ACN     C1 3124   3.103   3.005   1.222 -0.3834  0.3328 -0.1589
  493ACN     H1 3125   3.134   3.032   1.120  0.2771 -0.7291 -0.2539
  493ACN     H2 3126   2.994   3.005   1.234 -0.1663 -0.9177  2.9154
  493ACN     H3 3127   3.138   3.078   1.297  2.3131 -0.0865 -0.9179
  493ACN     C2 3128   3.153   2.875   1.248 -0.4651  0.1838 -0.5360
  493ACN     N1 3129   3.189   2.768   1.272 -0.6373 -0.2377  0.0394
  494ACN     C1 3130   3.535   0.603   3.469 -0.1797 -0.2842  0.1664
  494ACN     H1 3131   3.533   0.504   3.517 -2.0551  0.1276  1.0264
  494ACN     H2 3132   3.604   0.593   3.384  1.1304  1.3660  0.9787
  494ACN     H3 3133   3.578   0.682   3.532 -1.0234 -0.2817  0.7425
  494ACN     C2 3134   3.404   0.638   3.423  0.1814  0.2413  0.7791
  494ACN     N1 3135   3.298   0.663   3.383  0.0562  0.0909 -0.1575
  495ACN     C1 3136   2.227   4.697   5.038  0.1114  0.9573  0.0294
  495ACN     H1 3137   2.210   4.771   4.960  1.0509  0.0950 -1.0215
  495ACN     H2 3138   2.159   4.709   5.124  0.1179  1.3701 -0.0190
  495ACN     H3 3139   2.332   4.707   5.068  0.3923 -1.5750  0.1046
  495ACN     C2 3140   2.211   4.569   4.973  0.0116 -0.2529  0.3235
  495ACN     N1 3141   2.201   4.472   4.916 -0.1964  0.5027 -0.0718
  496ACN     C1 3142   3.992   3.345   2.414  0.1852 -0.1798 -0.2968
  496ACN     H1 3143   3.918   3.346   2.495 -0.3648 -0.1282 -0.7969
  496ACN     H2 3144   4.071   3.400   2.466  0.9956  0.6778 -2.3343
  496ACN     H3 3145   3.956   3.396   2.324 -0.1422 -0.1226 -0.1331
  496ACN     C2 3146   4.032   3.214   2.380  0.6198 -0.1008  0.2829
  496ACN     N1 3147   4.065   3.112   2.345  0.4750 -0.3335  0.3078
  497ACN     C1 3148   0.217   2.808   2.876  0.0286  0.0169  0.3335
  497ACN     H1 3149   0.135   2.790   2.946 -1.1048 -0.6632 -1.1258
  497ACN     H2 3150   0.306   2.825   2.938 -0.1433  0.6969  0.3959
  497ACN     H3 3151   0.206   2.906   2.829  0.6982  0.1783  0.4914
  497ACN     C2 3152   0.226   2.713   2.769 -0.9059  0.2709 -0.1498
  497ACN     N1 3153   0.245   2.639   2.680  0.0089 -0.0595  0.6786
  498ACN     C1 3154   1.228   3.894   2.241 -0.1230 -0.7456 -0.2800
  498ACN     H1 3155   1.124   3.908   2.271 -0.1218 -0.4959 -0.3877
  498ACN     H2 3156   1.234   3.788   2.211 -0.6752 -0.6862 -0.6060
  498ACN     H3 3157   1.291   3.904   2.330  1.7409 -1.8815 -1.3867
  498ACN     C2 3158   1.269   3.990   2.137 -0.1733  0.4281 -0.0262
  498ACN     N1 3159   1.294   4.072   2.061 -0.2044 -0.1928 -0.5078
  499ACN     C1 3160   1.402   2.280   4.374  0.0842 -0.0287 -0.3241
  499ACN     H1 3161   1.310   2.326   4.413  0.3824  1.4550 -1.2975
  499ACN     H2 3162   1.453   2.355   4.313 -0.1544  0.9624  0.6602
  499ACN     H3 3163   1.392   2.182   4.325 -0.8384 -0.7930  1.3061
  499ACN     C2 3164   1.479   2.271   4.497 -0.1587 -0.3396  0.2899
  499ACN     N1 3165   1.536   2.266   4.595  0.0506  0.3104 -0.6113
  500ACN     C1 3166   2.869   0.359   2.550  0.6273 -0.4192 -0.0298
  500ACN     H1 3167   2.796   0.297   2.498 -0.9650  0.0169  1.5665
  500ACN     H2 3168   2.878   0.338   2.658  0.8632 -1.8693 -0.3203
  500ACN     H3 3169   2.850   0.467   2.544 -0.8641 -0.6066  0.8681
  500ACN     C2 3170   2.994   0.331   2.498 -0.7562 -0.5051 -0.4707
  500ACN     N1 3171   3.098   0.301   2.456  0.1319  0.0714 -0.2804
  501ACN     C1 3172   0.419   3.627   1.597 -0.1123  0.2604  0.2230
  501ACN     H1 3173   0.514   3.614   1.650  1.9913  2.2813 -2.6729
  501ACN     H2 3174   0.414   3.727   1.553 -2.1929 -0.0567 -0.3756
  501ACN     H3 3175   0.327   3.605   1.653 -1.0214  0.3349 -1.1889
  501ACN     C2 3176   0.437   3.543   1.481 -0.2554 -0.1632 -0.1090
  501ACN     N1 3177   0.453   3.479   1.385 -0.1255  0.1337 -0.4108
  502ACN     C1 3178   1.069   4.102   3.532  0.2668  0.5030  0.0212
  502ACN     H1 3179   1.139   4.161   3.471  1.0965 -0.4762 -0.0140
  502ACN     H2 3180   1.101   4.000   3.555 -0.0923  0.3591 -0.1168
  502ACN     H3 3181   0.974   4.102   3.479  1.0520  3.1072 -1.5576
  502ACN     C2 3182   1.032   4.176   3.654  0.2121  0.0288  0.1546
  502ACN     N1 3183   0.994   4.236   3.744  0.2321 -0.1754  0.6409
  503ACN     C1 3184   4.061   1.664   3.047  0.1545 -0.4846 -0.6399
  503ACN     H1 3185   4.076   1.690   2.942 -2.2964  3.2758 -0.2300
  503ACN     H2 3186   4.104   1.748   3.102  3.0595 -1.7992 -0.7160
  503ACN     H3 3187   4.115   1.573   3.076  0.2100 -0.0038  0.8688
  503ACN     C2 3188   3.913   1.647   3.063  0.2750 -0.0273  0.1110
  503ACN     N1 3189   3.797   1.637   3.079  0.0860 -0.0110 -0.4920
  504ACN     C1 3190   2.997   2.830   4.405 -0.7673  0.2321  0.0080
  504ACN     H1 3191   2.936   2.790   4.487  0.9564 -0.9945  0.7603
  504ACN     H2 3192   2.957   2.801   4.307 -0.5506 -1.3879  0.3571
  504ACN     H3 3193   3.093   2.777   4.412  0.0559  1.5625 -0.8535
  504ACN     C2 3194   3.011   2.976   4.419  0.0235  0.0369 -0.6610
  504ACN     N1 3195   3.005   3.089   4.416  0.3461  0.4532 -0.1182
  505ACN     C1 3196   3.174   4.991   2.807 -0.3376 -0.0915 -0.2338
  505ACN     H1 3197   3.238   4.912   2.766  0.5815  1.3311 -1.6623
  505ACN     H2 3198   3.085   4.991   2.742  0.2955 -0.5706 -1.1193
  505ACN     H3 3199   3.217   5.092   2.797  1.5046 -0.5509  2.1497
  505ACN     C2 3200   3.149   4.955   2.952 -0.0449  0.7230  0.6438
  505ACN     N1 3201   3.137   4.920   3.058 -0.2931 -0.4595 -0.0932
  506ACN     C1 3202   3.011   0.768   1.118 -0.9461 -0.8071 -0.0581
  506ACN     H1 3203   3.077   0.815   1.044 -1.0806  1.3145  1.0966
  506ACN     H2 3204   3.002   0.661   1.096 -0.3546 -0.3857 -2.7796
  506ACN     H3 3205   2.911   0.812   1.108 -1.2606 -1.0522  1.6652
  506ACN     C2 3206   3.059   0.787   1.253 -0.1954 -0.6110 -0.1397
  506ACN     N1 3207   3.091   0.817   1.362  0.0943 -0.0160  0.2932
  507ACN     C1 3208   1.893   4.687   0.228  0.0069 -0.0278  0.5450
  507ACN     H1 3209   1.883   4.786   0.275 -1.8450 -1.1016  2.6318
  507ACN     H2 3210   1.985   4.668   0.171  0.2832 -0.1719  1.0320
  507ACN     H3 3211   1.803   4.668   0.168 -0.3216  0.5316  0.8411
  507ACN     C2 3212   1.899   4.602   0.348 -1.0251  0.9616 -0.3122
  507ACN     N1 3213   1.890   4.541   0.443  0.5645 -0.2181  0.0362
  508ACN     C1 3214   0.978   0.254   1.702  0.4640 -0.1438  1.1100
  508ACN     H1 3215   0.947   0.160   1.750  1.6703  0.1208  2.4408
  508ACN     H2 3216   1.081   0.280   1.727  1.0019  0.0327 -1.0912
  508ACN     H3 3217   0.918   0.343   1.727  1.0325  0.6331 -0.2173
  508ACN     C2 3218   0.956   0.219   1.560  0.0966 -0.8972  0.4876
  508ACN     N1 3219   0.946   0.205   1.449 -0.2600  0.0708 -0.1974
  509ACN     C1 3220   1.387   1.727   3.922 -0.0036  0.0718 -0.5142
  509ACN     H1 3221   1.386   1.659   4.008 -0.5710  0.6558 -0.0400
  509ACN     H2 3222   1.450   1.702   3.836 -1.3968  0.2755 -1.6350
  509ACN     H3 3223   1.430   1.822   3.958 -2.6263  1.8170 -1.6904
  509ACN     C2 3224   1.256   1.765   3.871 -0.2828 -0.2551 -0.7157
  509ACN     N1 3225   1.151   1.801   3.839  0.7555 -0.0406  0.4674
  510ACN     C1 3226   4.464   0.184   3.214  0.6871  0.4072 -0.9128
  510ACN     H1 3227   4.415   0.174   3.311  0.8746  0.1351 -0.8431
  510ACN     H2 3228   4.569   0.213   3.228  0.6370  0.0169  0.3349
  510ACN     H3 3229   4.420   0.259   3.147  1.3639  0.5457 -1.2214
  510ACN     C2 3230   4.448   0.054   3.148 -0.4320  0.2143  0.2798
  510ACN     N1 3231   4.454  -0.051   3.099 -0.3106 -0.4767 -0.2293
  511ACN     C1 3232   2.043   2.513   0.836  0.5066  0.0172  0.5063
  511ACN     H1 3233   2.092   2.559   0.749 -1.4472  2.8063  0.7497
  511ACN     H2 3234   2.063   2.407   0.851 -0.0567 -0.2138 -0.3151
  511ACN     H3 3235   1.935   2.520   0.821  0.2967 -3.6027 -0.4897
  511ACN     C2 3236   2.085   2.588   0.959 -0.1257 -0.2596 -0.5818
  511ACN     N1 3237   2.122   2.636   1.062  0.6182 -0.1298  0.3812
  512ACN     C1 3238   3.861   0.754   4.948  1.6207  0.5896 -0.4140
  512ACN     H1 3239   3.823   0.703   5.038  0.1133  0.9809 -0.8046
  512ACN     H2 3240   3.775   0.816   4.920  0.5582 -2.4614 -4.9630
  512ACN     H3 3241   3.868   0.681   4.866  0.3983 -0.6567  0.5372
  512ACN     C2 3242   3.977   0.840   4.968 -0.3183 -0.9734  0.2512
  512ACN     N1 3243   4.052   0.926   5.000 -0.3491  0.2280  0.4588
  513ACN     C1 3244   1.435   0.190   4.248  0.7472 -0.5590  0.9432
  513ACN     H1 3245   1.342   0.149   4.207  0.6740 -0.2680  0.8116
  513ACN     H2 3246   1.414   0.238   4.344  0.4509 -0.0740  0.6437
  513ACN     H3 3247   1.469   0.264   4.174  0.7903 -1.4574  0.0497
  513ACN     C2 3248   1.534   0.088   4.254  0.2906 -0.2130  0.1482
  513ACN     N1 3249   1.617   0.009   4.268 -0.3358 -0.4186  0.2346
  514ACN     C1 3250   1.418   0.877   3.676 -0.2206 -0.0171  1.0914
  514ACN     H1 3251   1.310   0.893   3.667  0.0588  1.0164 -1.4997
  514ACN     H2 3252   1.453   0.827   3.767  2.2354  0.6620  0.5949
  514ACN     H3 3253   1.456   0.980   3.675 -1.4533  0.4619  0.3062
  514ACN     C2 3254   1.479   0.800   3.565 -0.0315  0.6476  0.0320
  514ACN     N1 3255   1.531   0.734   3.483 -0.0604 -0.1915  0.1453
  515ACN     C1 3256   2.908   5.114   1.371  1.1512 -1.0025  0.3872
  515ACN     H1 3257   2.850   5.195   1.418  3.1613 -0.7132  2.5144
  515ACN     H2 3258   2.843   5.027   1.387  0.0966 -0.5878 -1.3522
  515ACN     H3 3259   3.005   5.105   1.420  0.9946 -0.6560  0.7715
  515ACN     C2 3260   2.929   5.134   1.225 -0.1403  0.5909  0.4085
  515ACN     N1 3261   2.949   5.152   1.114 -0.1197 -0.0820  0.7941
  516ACN     C1 3262   1.148   4.848   3.356 -0.8455  0.5329  0.1464
  516ACN     H1 3263   1.212   4.826   3.269 -2.0356  0.0836 -0.6346
  516ACN     H2 3264   1.159   4.957   3.367 -0.2985  0.6488 -1.2961
  516ACN     H3 3265   1.192   4.806   3.447  1.6339 -0.6276 -1.4662
  516ACN     C2 3266   1.012   4.808   3.324  0.3331  0.0152  1.1006
  516ACN     N1 3267   0.903   4.781   3.299 -0.6923  0.2207  0.4540
  517ACN     C1 3268   4.297   4.737   0.242 -0.0202  0.6842 -0.3843
  517ACN     H1 3269   4.391   4.682   0.241  0.0844  0.7997 -2.8371
  517ACN     H2 3270   4.300   4.808   0.158  0.2606  0.6837 -0.3744
  517ACN     H3 3271   4.282   4.786   0.339 -1.9821 -1.4736  0.5004
  517ACN     C2 3272   4.188   4.644   0.241  0.5154  1.1770 -0.4996
  517ACN     N1 3273   4.096   4.566   0.234  0.4950  0.0405  0.7708
  518ACN     C1 3274   2.334   1.880   3.764 -0.4076  1.1275  0.6452
  518ACN     H1 3275   2.274   1.795   3.797  0.9557  0.0006  0.3037
  518ACN     H2 3276   2.352   1.879   3.655  1.4045 -2.2161  0.8474
  518ACN     H3 3277   2.433   1.869   3.811 -1.2364  0.2868  2.2693
  518ACN     C2 3278   2.264   2.001   3.781 -0.2111  0.1617  0.2896
  518ACN     N1 3279   2.210   2.100   3.793 -0.2632 -0.3523 -0.4039
  519ACN     C1 3280   2.407   2.471   4.876  0.6108 -0.3078  0.6816
  519ACN     H1 3281   2.362   2.569   4.858  1.1589 -0.5725 -2.9427
  519ACN     H2 3282   2.494   2.493   4.939  0.7056  0.1467  0.3972
  519ACN     H3 3283   2.426   2.438   4.773 -3.0680 -1.3293  0.1748
  519ACN     C2 3284   2.317   2.376   4.931  0.4680  0.1125  0.8341
  519ACN     N1 3285   2.244   2.294   4.971 -0.1556 -0.4289  0.6513
  520ACN     C1 3286   2.691   4.468   4.421  0.3530  0.1625  0.5004
  520ACN     H1 3287   2.720   4.559   4.368 -0.5611  0.5624  0.6664
  520ACN     H2 3288   2.760   4.388   4.395  1.6482  1.3275  0.2583
  520ACN     H3 3289   2.586   4.443   4.398  0.6996  1.1348 -2.5902
  520ACN     C2 3290   2.709   4.494   4.563 -0.8516  0.4168 -0.6882
  520ACN     N1 3291   2.712   4.502   4.679 -0.6855 -0.6289  0.0681
  521ACN     C1 3292   3.672   1.026   1.247  0.0756  0.2510  0.1405
  521ACN     H1 3293   3.619   0.938   1.287  1.0203 -0.1436  0.5639
  521ACN     H2 3294   3.760   1.046   1.309 -0.2477 -0.7645  0.9604
  521ACN     H3 3295   3.603   1.110   1.255 -4.0406 -2.7002 -0.9426
  521ACN     C2 3296   3.715   1.001   1.110 -0.3322 -0.1077  0.4410
  521ACN     N1 3297   3.763   0.977   1.009  0.1817 -0.0215  0.1526
  522ACN     C1 3298   1.921   2.888   4.149  0.0869  0.3333 -0.6058
  522ACN     H1 3299   1.846   2.912   4.226  0.7656 -0.1644  0.2148
  522ACN     H2 3300   1.937   2.780   4.137 -1.6190 -0.3614  2.4903
  522ACN     H3 3301   2.021   2.928   4.167  0.1437 -0.2040  0.2895
  522ACN     C2 3302   1.879   2.942   4.016 -0.0961 -0.0922 -0.4077
  522ACN     N1 3303   1.845   2.999   3.922 -0.7555 -0.3269  0.2539
  523ACN     C1 3304   3.597   0.515   4.488  0.3073 -0.2108 -0.5321
  523ACN     H1 3305   3.490   0.518   4.514  0.7074  1.7305  1.2359
  523ACN     H2 3306   3.658   0.484   4.573  1.4757 -0.2745 -1.3810
  523ACN     H3 3307   3.620   0.612   4.441 -0.9604  0.1938 -0.3776
  523ACN     C2 3308   3.604   0.409   4.392  0.1591 -0.2753  0.4527
  523ACN     N1 3309   3.608   0.326   4.311  0.2970  0.3684  0.0983
  524ACN     C1 3310   3.242   1.004   2.128  0.1708  0.2454  0.4483
  524ACN     H1 3311   3.159   1.008   2.057  0.1142  0.8004  0.5387
  524ACN     H2 3312   3.302   0.912   2.118  3.2988  2.3434 -2.4896
  524ACN     H3 3313   3.215   1.008   2.234  1.7923 -2.2238  1.0500
  524ACN     C2 3314   3.330   1.114   2.091 -0.1233  0.4828  0.0421
  524ACN     N1 3315   3.402   1.200   2.057 -0.1443 -0.4633 -0.5186
  525ACN     C1 3316   3.465   0.738   1.478  0.3275 -0.3361 -0.2965
  525ACN     H1 3317   3.404   0.824   1.446 -1.2591  0.6268  4.4872
  525ACN     H2 3318   3.482   0.675   1.390 -0.7915 -0.8944 -0.1270
  525ACN     H3 3319   3.413   0.684   1.558 -2.0285  1.5081 -0.4917
  525ACN     C2 3320   3.595   0.785   1.526 -0.0431 -0.1775  0.0338
  525ACN     N1 3321   3.704   0.804   1.564 -0.1679 -0.0897 -0.3861
  526ACN     C1 3322   2.918   4.327   1.180 -0.0318  0.3677  0.1153
  526ACN     H1 3323   2.925   4.414   1.246 -1.1106  0.4366  0.1606
  526ACN     H2 3324   2.987   4.248   1.214 -0.2115 -0.2261 -0.8533
  526ACN     H3 3325   2.942   4.339   1.073  0.5005  2.3890  0.4219
  526ACN     C2 3326   2.780   4.273   1.198 -0.1971 -0.1062 -0.1950
  526ACN     N1 3327   2.669   4.240   1.201  0.2760 -0.1854 -0.1854
  527ACN     C1 3328   3.384   0.329   5.074 -0.6390 -0.3863 -0.3583
  527ACN     H1 3329   3.288   0.358   5.030 -1.1292  1.1211  1.5776
  527ACN     H2 3330   3.380   0.221   5.054 -0.6873 -0.4294 -0.1187
  527ACN     H3 3331   3.388   0.348   5.182  0.1324 -0.1997 -0.4134
  527ACN     C2 3332   3.503   0.386   5.009 -0.4835  0.2301 -0.6387
  527ACN     N1 3333   3.593   0.439   4.961 -0.1399 -0.6591 -0.9470
  528ACN     C1 3334   1.469   0.126   1.931  0.4615  0.4793 -0.7585
  528ACN     H1 3335   1.512   0.212   1.878  0.8925  1.4547  1.0995
  528ACN     H2 3336   1.464   0.145   2.039  0.0781 -1.1255 -0.4660
  528ACN     H3 3337   1.547   0.050   1.922 -1.6422 -1.9293  0.0071
  528ACN     C2 3338   1.330   0.098   1.894  0.2096  0.6280 -0.5336
  528ACN     N1 3339   1.221   0.076   1.860  0.2757  0.9269 -0.4781
  529ACN     C1 3340   1.581   4.073   3.775 -0.3469  0.6109 -0.2106
  529ACN     H1 3341   1.687   4.092   3.754 -0.6423  2.2644 -0.3380
  529ACN     H2 3342   1.544   4.128   3.862 -1.0827  0.1335 -0.2150
  529ACN     H3 3343   1.564   3.966   3.795  2.0610  0.5556  2.2337
  529ACN     C2 3344   1.509   4.118   3.658 -0.3747 -0.3137 -0.6027
  529ACN     N1 3345   1.446   4.153   3.571 -0.5794  0.2673 -0.0521
  530ACN     C1 3346   3.944   2.411   0.715  0.0492 -0.4688  0.4872
  530ACN     H1 3347   3.902   2.511   0.695 -1.5283 -0.7831  1.9931
  530ACN     H2 3348   4.008   2.419   0.804  2.2935  0.9910 -1.1609
  530ACN     H3 3349   4.010   2.380   0.634  2.5021  1.2616  1.6907
  530ACN     C2 3350   3.839   2.310   0.735 -0.0003  0.1487  0.7530
  530ACN     N1 3351   3.761   2.227   0.749 -0.1218  0.4650 -0.2706
  531ACN     C1 3352   0.456   3.164   1.509  0.1723 -0.3165  0.5197
  531ACN     H1 3353   0.511   3.181   1.415  1.0930 -0.3659  1.0422
  531ACN     H2 3354   0.426   3.261   1.549  1.5919  1.2985 -2.0560
  531ACN     H3 3355   0.510   3.101   1.581  1.6088  2.4434  2.0267
  531ACN     C2 3356   0.324   3.103   1.466 -0.5166  0.3913 -1.6953
  531ACN     N1 3357   0.221   3.053   1.451 -0.4472 -0.0256 -0.1529
  532ACN     C1 3358   4.072   3.177   1.857  0.2540  0.6971  0.3792
  532ACN     H1 3359   4.151   3.135   1.921  0.3850 -2.3200 -1.5774
  532ACN     H2 3360   4.017   3.090   1.818  2.0302 -1.5070  2.4499
  532ACN     H3 3361   4.114   3.233   1.773 -1.1533  0.1014 -0.7708
  532ACN     C2 3362   3.975   3.254   1.936  0.1789  0.2604 -0.7175
  532ACN     N1 3363   3.893   3.305   1.998 -0.5242  0.1134 -0.2982
  533ACN     C1 3364   3.974   0.550   3.105  0.3934 -1.0762 -0.8251
  533ACN     H1 3365   4.043   0.523   3.186 -0.2809  1.9949  0.9463
  533ACN     H2 3366   3.875   0.562   3.151  1.4873 -2.1624  2.0297
  533ACN     H3 3367   3.961   0.492   3.013 -0.2944 -1.2588 -0.6186
  533ACN     C2 3368   4.021   0.680   3.072 -0.2687  0.0051 -0.2331
  533ACN     N1 3369   4.057   0.786   3.053  0.5936 -0.0185 -0.6072
  534ACN     C1 3370   4.196   2.705   0.352  0.9447  0.2373 -0.0600
  534ACN     H1 3371   4.276   2.632   0.333 -0.8252 -2.2732  1.6083
  534ACN     H2 3372   4.115   2.662   0.291  0.0266  1.0628  0.5509
  534ACN     H3 3373   4.214   2.807   0.316  0.5029  0.1487 -0.5447
  534ACN     C2 3374   4.159   2.720   0.488  0.6390  0.0336  0.3356
  534ACN     N1 3375   4.132   2.722   0.599  0.4497 -0.1336 -0.7876
  535ACN     C1 3376   2.813   2.159   2.734 -0.4738 -0.3411  0.6748
  535ACN     H1 3377   2.791   2.063   2.687  0.4783  0.1368 -0.8060
  535ACN     H2 3378   2.912   2.158   2.781  0.3159  0.6325 -0.8750
  535ACN     H3 3379   2.734   2.185   2.806 -1.8596 -0.7235 -0.6608
  535ACN     C2 3380   2.829   2.260   2.632  0.5860  0.3891  0.1710
  535ACN     N1 3381   2.845   2.346   2.558  0.3530  0.3953  0.4981
  536ACN     C1 3382   1.369   3.553   1.356 -0.1860  0.0606  0.2572
  536ACN     H1 3383   1.315   3.639   1.314 -0.0850  0.4136  0.8489
  536ACN     H2 3384   1.394   3.488   1.271  0.6244 -2.2100  2.1265
  536ACN     H3 3385   1.303   3.506   1.430 -0.7903  0.4055 -0.0463
  536ACN     C2 3386   1.488   3.597   1.422 -0.0073 -0.3350 -0.6349
  536ACN     N1 3387   1.584   3.617   1.482  0.5056 -0.2264 -0.1622
  537ACN     C1 3388   1.661   3.302   3.777  0.3306  0.0583 -0.0635
  537ACN     H1 3389   1.694   3.322   3.674 -0.8261  0.2042 -0.4232
  537ACN     H2 3390   1.722   3.363   3.845 -0.2346  0.4768  0.0821
  537ACN     H3 3391   1.670   3.196   3.802  0.2864 -0.1398 -0.8589
  537ACN     C2 3392   1.521   3.339   3.798 -0.4360  0.0784  0.3254
  537ACN     N1 3393   1.416   3.369   3.804  0.8664 -0.3930  0.9044
  538ACN     C1 3394   4.761   3.753   1.847  0.1809 -0.0941 -0.3097
  538ACN     H1 3395   4.839   3.831   1.847 -0.7514  0.8622 -0.7548
  538ACN     H2 3396   4.793   3.668   1.909  1.7739  1.5667  1.2728
  538ACN     H3 3397   4.743   3.727   1.742 -1.7475  0.7353 -0.2149
  538ACN     C2 3398   4.639   3.809   1.905  0.1640 -0.7461  0.5412
  538ACN     N1 3399   4.539   3.856   1.941  0.0837  0.0382  0.1883
  539ACN     C1 3400   1.609   5.198   0.207  0.0499 -0.0394  0.1532
  539ACN     H1 3401   1.509   5.235   0.185  0.3618  0.8148  0.1407
  539ACN     H2 3402   1.681   5.264   0.156  0.3877  0.1506  0.8543
  539ACN     H3 3403   1.619   5.093   0.174 -0.6022 -0.4241  1.1424
  539ACN     C2 3404   1.647   5.225   0.344  0.0593 -0.3309  0.4819
  539ACN     N1 3405   1.683   5.244   0.450 -0.4912  0.1154 -0.1121
  540ACN     C1 3406   3.270   3.716   4.371  0.5005  0.2098 -0.3903
  540ACN     H1 3407   3.211   3.710   4.463  0.8883 -0.1418 -0.1600
  540ACN     H2 3408   3.274   3.611   4.338 -1.8879  0.0308 -0.2729
  540ACN     H3 3409   3.373   3.755   4.379  0.4592  0.3523 -0.5469
  540ACN     C2 3410   3.203   3.797   4.266  0.6015 -0.3410  0.2993
  540ACN     N1 3411   3.149   3.860   4.184  0.5836  0.2797  0.1752
  541ACN     C1 3412   3.360   2.008   4.784  0.1652 -0.1971 -0.2382
  541ACN     H1 3413   3.398   1.919   4.731 -2.0927  0.1404 -2.6010
  541ACN     H2 3414   3.298   2.071   4.719  0.5387  1.7717  1.2412
  541ACN     H3 3415   3.442   2.068   4.826  0.4725 -0.8734  0.1484
  541ACN     C2 3416   3.287   1.954   4.899 -0.6342  0.0227 -0.0425
  541ACN     N1 3417   3.237   1.909   4.993 -0.1242 -0.6714  0.0753
  542ACN     C1 3418   3.186   0.579   3.781 -0.4964 -0.0025 -0.2965
  542ACN     H1 3419   3.281   0.543   3.823  0.3010  0.4531 -1.6205
  542ACN     H2 3420   3.126   0.494   3.745 -4.1595  2.3615 -0.2715
  542ACN     H3 3421   3.223   0.628   3.690  1.0031  0.0079  0.2940
  542ACN     C2 3422   3.105   0.668   3.872  0.2687  0.9238  0.9824
  542ACN     N1 3423   3.049   0.752   3.929  0.0380  0.2623  0.5762
  543ACN     C1 3424   2.395   1.219   3.334  0.2404 -0.4127 -0.0826
  543ACN     H1 3425   2.315   1.233   3.408  0.2866  0.0522 -0.1140
  543ACN     H2 3426   2.400   1.309   3.271 -0.2437 -1.2376 -1.3280
  543ACN     H3 3427   2.365   1.140   3.265  0.2035 -1.2857  0.8976
  543ACN     C2 3428   2.519   1.188   3.408 -0.0363 -0.2232 -0.7308
  543ACN     N1 3429   2.609   1.163   3.476  0.0957  0.2247 -0.0121
  544ACN     C1 3430   5.249   4.432   0.703 -0.2617  0.4308  0.0001
  544ACN     H1 3431   5.239   4.429   0.813 -0.8539 -0.9681 -0.0771
  544ACN     H2 3432   5.221   4.332   0.669  2.3863 -0.9918  1.6537
  544ACN     H3 3433   5.356   4.449   0.686  0.1347  0.8586  2.4232
  544ACN     C2 3434   5.161   4.530   0.645 -0.8017 -0.5992 -0.5711
  544ACN     N1 3435   5.103   4.618   0.601  0.6355 -0.4905  0.1337
  545ACN     C1 3436   2.380   3.299   1.299 -0.1370 -0.0199  0.4651
  545ACN     H1 3437   2.272   3.307   1.315 -0.8030 -1.0133 -2.7546
  545ACN     H2 3438   2.409   3.205   1.346  0.0498  0.1760  0.7448
  545ACN     H3 3439   2.428   3.368   1.369 -1.8436  2.9887 -1.1131
  545ACN     C2 3440   2.418   3.304   1.161 -0.4912  0.4240  0.0071
  545ACN     N1 3441   2.454   3.303   1.050  0.2363 -0.0144  0.2694
  546ACN     C1 3442   4.177   2.422   1.920 -0.5552 -0.1484  0.4230
  546ACN     H1 3443   4.107   2.433   2.004 -1.2446  1.9419 -0.3708
  546ACN     H2 3444   4.161   2.326   1.870 -0.0050 -0.6231  1.1239
  546ACN     H3 3445   4.280   2.429   1.959 -0.3665  0.3209 -0.1556
  546ACN     C2 3446   4.150   2.528   1.820 -0.6160 -0.0539 -0.1406
  546ACN     N1 3447   4.136   2.613   1.744 -0.2210 -0.3605 -0.0770
  547ACN     C1 3448   3.073   3.280   2.997  0.3126 -0.5177 -0.6840
  547ACN     H1 3449   3.126   3.375   3.009  0.7569 -0.9023  0.5127
  547ACN     H2 3450   3.113   3.233   2.907 -1.6548 -1.4056 -1.1388
  547ACN     H3 3451   2.967   3.295   2.974  0.2097 -2.1591 -1.3650
  547ACN     C2 3452   3.091   3.199   3.121 -0.1269 -0.3401 -0.0390
  547ACN     N1 3453   3.100   3.137   3.218  1.2010 -0.1093  0.2313
  548ACN     C1 3454   4.140   4.120   0.849 -0.1582 -0.3826  0.6210
  548ACN     H1 3455   4.151   4.128   0.740 -0.5340  2.6473  0.7231
  548ACN     H2 3456   4.042   4.071   0.858 -0.5363 -0.0167 -1.0984
  548ACN     H3 3457   4.129   4.228   0.863  1.5064  0.1411 -1.5607
  548ACN     C2 3458   4.256   4.051   0.906  0.2273  0.8232 -0.3453
  548ACN     N1 3459   4.336   3.990   0.954 -0.0761 -0.2544  0.9291
  549ACN     C1 3460   1.641   1.674   0.182  0.2634  0.1720 -0.0899
  549ACN     H1 3461   1.573   1.611   0.240  2.1053 -0.7759  1.1010
  549ACN     H2 3462   1.598   1.775   0.188 -2.0392 -0.8333  1.9396
  549ACN     H3 3463   1.635   1.638   0.079 -5.1516  1.9290 -0.7173
  549ACN     C2 3464   1.771   1.662   0.238  0.3190  0.0051 -0.2794
  549ACN     N1 3465   1.872   1.653   0.296 -0.2774 -0.7861 -0.4646
  550ACN     C1 3466   1.928   3.193   0.451 -0.3412  0.3037  0.0138
  550ACN     H1 3467   1.856   3.275   0.440  0.7407  1.1694 -0.7039
  550ACN     H2 3468   1.877   3.097   0.435 -0.1477  0.2215 -0.1009
  550ACN     H3 3469   1.982   3.173   0.545  0.2634 -0.7061 -0.5324
  550ACN     C2 3470   2.025   3.197   0.347  0.6071 -0.0940 -0.6348
  550ACN     N1 3471   2.099   3.192   0.260  0.5875 -0.1624  0.1415
  551ACN     C1 3472   1.830   1.890   3.899 -0.6244  0.6129  0.8741
  551ACN     H1 3473   1.848   1.839   3.994  0.7203  2.4629  1.6731
  551ACN     H2 3474   1.847   1.997   3.912  0.4994  0.3893  1.3506
  551ACN     H3 3475   1.724   1.874   3.876 -0.1894 -1.7463  0.1945
  551ACN     C2 3476   1.928   1.831   3.808  0.4099 -0.1733  0.2229
  551ACN     N1 3477   2.007   1.799   3.734  0.0577 -0.6468 -0.1713
  552ACN     C1 3478   0.788   0.486   2.233 -0.4186  0.1888  0.3546
  552ACN     H1 3479   0.796   0.377   2.225  0.8929  0.1437  1.7175
  552ACN     H2 3480   0.760   0.515   2.131  0.3183 -0.4202 -0.0375
  552ACN     H3 3481   0.889   0.527   2.247  0.2899 -1.0354 -0.8614
  552ACN     C2 3482   0.688   0.528   2.337 -0.0718  0.4081 -0.5064
  552ACN     N1 3483   0.618   0.556   2.419  0.3137  0.2511  0.0473
  553ACN     C1 3484   1.025   3.885   3.058  0.2631  0.4752  0.7022
  553ACN     H1 3485   0.917   3.894   3.070 -0.0518 -1.7966  0.1339
  553ACN     H2 3486   1.083   3.978   3.049 -0.0473  0.5533 -0.8748
  553ACN     H3 3487   1.061   3.849   2.961  1.4308  0.5284  1.0969
  553ACN     C2 3488   1.072   3.807   3.177 -0.0687  0.3056 -0.3000
  553ACN     N1 3489   1.121   3.749   3.269  0.0569  0.1987  0.0292
  554ACN     C1 3490   4.424   1.917   2.883 -0.3241 -0.4312  0.2089
  554ACN     H1 3491   4.463   1.932   2.781 -2.0049  1.3947 -0.2488
  554ACN     H2 3492   4.319   1.886   2.891 -1.3657  2.5578 -0.4052
  554ACN     H3 3493   4.424   2.010   2.941 -1.0306  0.3279 -0.9483
  554ACN     C2 3494   4.506   1.827   2.951 -0.2698  0.4662 -0.2911
  554ACN     N1 3495   4.574   1.757   3.020  0.1647 -0.0867 -0.1878
  555ACN     C1 3496   4.993   1.063   2.549  0.3574  1.2191  0.4778
  555ACN     H1 3497   5.093   1.100   2.572  1.3486 -2.0813  2.0557
  555ACN     H2 3498   4.968   1.093   2.446 -0.7307 -0.4260  0.2396
  555ACN     H3 3499   4.915   1.111   2.610 -2.8410  1.2568 -3.2382
  555ACN     C2 3500   4.995   0.924   2.559 -0.5246  0.4389 -0.1850
  555ACN     N1 3501   4.981   0.809   2.568 -0.1422  0.4147  0.1261
  556ACN     C1 3502   2.140   3.015   3.218  0.1553 -0.0940 -0.4364
  556ACN     H1 3503   2.122   3.121   3.240 -0.0983  0.9737 -4.8444
  556ACN     H2 3504   2.221   2.977   3.282 -0.1598 -1.3623 -0.7485
  556ACN     H3 3505   2.171   2.994   3.115  0.8454 -2.0068  0.1123
  556ACN     C2 3506   2.023   2.937   3.252  0.6913  0.0853  0.3212
  556ACN     N1 3507   1.925   2.884   3.290 -0.1312 -0.3648  0.6927
  557ACN     C1 3508   3.124   4.016   4.769 -0.0523  0.3646  0.0928
  557ACN     H1 3509   3.196   4.037   4.848  1.3287 -3.4948  0.0874
  557ACN     H2 3510   3.149   4.088   4.691  1.2831  1.3790  1.4109
  557ACN     H3 3511   3.024   4.040   4.807  0.1153 -1.2973  1.7250
  557ACN     C2 3512   3.145   3.877   4.732  0.0276  0.3210 -0.2355
  557ACN     N1 3513   3.166   3.766   4.707  0.5542 -0.0915 -0.4806
  558ACN     C1 3514   3.279   1.479   2.181 -0.0457  0.3430  1.0290
  558ACN     H1 3515   3.193   1.421   2.216 -0.7187 -0.4134 -1.6838
  558ACN     H2 3516   3.283   1.456   2.074 -4.0039  0.7092  0.6473
  558ACN     H3 3517   3.373   1.433   2.214  0.7751  1.0923 -0.1761
  558ACN     C2 3518   3.278   1.623   2.218  0.1486 -0.5465 -0.4061
  558ACN     N1 3519   3.267   1.737   2.249  0.1175 -0.1256 -0.0571
  559ACN     C1 3520   4.088   3.703   0.992 -0.1781 -0.3168 -0.0107
  559ACN     H1 3521   4.055   3.805   1.017 -0.2244 -0.5536  0.9285
  559ACN     H2 3522   4.099   3.656   1.090  1.9210  2.1348  1.0432
  559ACN     H3 3523   4.187   3.714   0.946  0.1742 -0.8246  0.6164
  559ACN     C2 3524   3.993   3.629   0.911 -0.1533  0.5021 -0.1889
  559ACN     N1 3525   3.914   3.572   0.855  0.0550 -0.2028  0.4893
  560ACN     C1 3526   0.501   4.688   1.263 -0.0248 -1.2325 -0.0571
  560ACN     H1 3527   0.565   4.599   1.260 -0.9683 -1.9493  0.4991
  560ACN     H2 3528   0.398   4.677   1.228 -0.2457 -0.1666  0.2199
  560ACN     H3 3529   0.550   4.755   1.192  2.2868 -0.2530  2.2932
  560ACN     C2 3530   0.501   4.744   1.396 -0.4846 -0.1599  0.0075
  560ACN     N1 3531   0.504   4.780   1.505 -0.4181 -0.2903  0.2425
  561ACN     C1 3532   0.270   4.257   2.640 -0.0034  1.0272 -0.4168
  561ACN     H1 3533   0.204   4.240   2.554 -0.3699 -1.8188  0.3005
  561ACN     H2 3534   0.223   4.300   2.730  1.9794  0.3616  1.0088
  561ACN     H3 3535   0.366   4.295   2.603  0.7425 -2.2472 -2.2635
  561ACN     C2 3536   0.308   4.121   2.686  0.4150  0.8546  0.7422
  561ACN     N1 3537   0.336   4.011   2.714  0.0056 -0.0739  0.1738
  562ACN     C1 3538   1.075   0.144   2.197  0.7971 -1.0030 -0.4374
  562ACN     H1 3539   1.113   0.236   2.151 -2.6954  0.3512 -0.9201
  562ACN     H2 3540   1.052   0.079   2.113  1.5162 -2.3621  0.3773
  562ACN     H3 3541   0.981   0.182   2.239 -0.0898  0.4587 -3.4576
  562ACN     C2 3542   1.178   0.087   2.275 -0.8285 -0.6842 -0.8232
  562ACN     N1 3543   1.261   0.037   2.343  0.3063 -0.3435  0.0903
  563ACN     C1 3544   4.962   1.725   2.465 -0.2821 -0.1221  0.4236
  563ACN     H1 3545   5.006   1.771   2.375  2.3008 -1.4817  0.8978
  563ACN     H2 3546   4.856   1.748   2.478 -0.5945  0.0907 -2.0006
  563ACN     H3 3547   5.017   1.765   2.551  2.6914 -0.7312 -1.0493
  563ACN     C2 3548   4.989   1.584   2.452  1.1539 -0.0870  0.1324
  563ACN     N1 3549   5.012   1.471   2.429  0.0099 -0.1083 -0.4892
  564ACN     C1 3550   1.887   1.301   1.450 -0.3253 -0.4789  0.2833
  564ACN     H1 3551   1.886   1.298   1.340 -1.2343 -0.1534  0.2805
  564ACN     H2 3552   1.878   1.405   1.482  0.1597 -0.1872 -0.5126
  564ACN     H3 3553   1.976   1.253   1.494 -0.9910 -1.3789  0.6696
  564ACN     C2 3554   1.770   1.232   1.501  0.4485  0.2517  1.1039
  564ACN     N1 3555   1.676   1.177   1.534 -0.5173  0.1463  0.1025
  565ACN     C1 3556   2.183   0.872   5.047  0.1567 -0.1848  0.5610
  565ACN     H1 3557   2.097   0.843   5.108  1.2839 -0.9920  1.8146
  565ACN     H2 3558   2.192   0.980   5.032 -0.1607 -0.5497 -3.3806
  565ACN     H3 3559   2.168   0.829   4.946  1.4090  1.0598 -0.1813
  565ACN     C2 3560   2.302   0.817   5.115  0.3646  1.0350  0.1260
  565ACN     N1 3561   2.399   0.769   5.159 -0.2399  0.7552  0.5703
  566ACN     C1 3562   2.081   3.233   3.976  0.3546  1.0070  0.6948
  566ACN     H1 3563   2.018   3.223   3.887  3.0072 -0.4706 -1.1645
  566ACN     H2 3564   2.143   3.142   3.974 -1.1100 -0.0537  1.5998
  566ACN     H3 3565   2.022   3.229   4.069 -0.3114  0.7768  0.2677
  566ACN     C2 3566   2.153   3.357   3.967  0.0404 -0.3761  0.6984
  566ACN     N1 3567   2.213   3.452   3.943 -0.1516  0.2114 -0.7388
  567ACN     C1 3568   0.374   1.182   1.751  0.2659 -0.7394  0.0383
  567ACN     H1 3569   0.345   1.277   1.704  1.1485 -0.4641  0.0422
  567ACN     H2 3570   0.359   1.097   1.684  0.5814 -0.0519 -0.9225
  567ACN     H3 3571   0.313   1.149   1.836 -1.8982 -2.1127 -1.9123
  567ACN     C2 3572   0.516   1.175   1.789  0.1295 -0.6975 -0.0929
  567ACN     N1 3573   0.627   1.160   1.818 -0.1092 -0.0884  0.0492
  568ACN     C1 3574   0.040   0.673   2.539 -0.0542  0.4448  0.1597
  568ACN     H1 3575   0.057   0.596   2.463  0.4026  0.4848  0.2222
  568ACN     H2 3576  -0.049   0.650   2.599  0.4338 -0.1488  0.6605
  568ACN     H3 3577   0.009   0.769   2.495 -0.3573  1.0816  1.7215
  568ACN     C2 3578   0.159   0.682   2.622  0.0146 -0.0230 -0.7284
  568ACN     N1 3579   0.262   0.694   2.672  0.0392  0.5020 -0.9545
  569ACN     C1 3580   2.001   1.261   0.196  0.8365  0.1348  0.3079
  569ACN     H1 3581   2.002   1.363   0.236  1.4788  0.0434  0.5304
  569ACN     H2 3582   2.078   1.203   0.247  1.2061 -1.4291 -1.8509
  569ACN     H3 3583   2.021   1.277   0.089 -2.5740  0.4714 -0.4178
  569ACN     C2 3584   1.878   1.185   0.206  0.7078  0.0561  0.1859
  569ACN     N1 3585   1.787   1.111   0.210  0.1997 -0.0008 -0.2005
  570ACN     C1 3586   1.898   4.220   1.488 -0.2807  0.3002 -0.1345
  570ACN     H1 3587   1.789   4.203   1.484 -0.4389  0.9683  1.0301
  570ACN     H2 3588   1.940   4.134   1.542 -0.1693  0.6617  0.3588
  570ACN     H3 3589   1.923   4.314   1.537 -2.2216  0.8295 -0.0780
  570ACN     C2 3590   1.959   4.210   1.355 -0.3086  0.0593 -0.4021
  570ACN     N1 3591   2.027   4.207   1.262  0.1331  0.1613 -0.0213
  571ACN     C1 3592   4.964   4.291   0.993  0.1518  0.6826 -0.1424
  571ACN     H1 3593   5.052   4.350   1.020  2.0728 -1.6152 -1.0536
  571ACN     H2 3594   4.869   4.342   1.013 -0.0466  0.8702 -1.4839
  571ACN     H3 3595   4.969   4.194   1.044 -0.6456  0.4294 -0.5317
  571ACN     C2 3596   4.969   4.258   0.851 -0.4158  0.2512 -0.2523
  571ACN     N1 3597   4.979   4.229   0.737 -0.5804  0.4977  0.3682
  572ACN     C1 3598   3.558   4.407   0.887  0.1683 -0.1350  0.3279
  572ACN     H1 3599   3.484   4.363   0.820 -1.8744  0.8856  1.8026
  572ACN     H2 3600   3.543   4.515   0.898 -0.1249 -0.1237 -0.1757
  572ACN     H3 3601   3.653   4.388   0.835 -0.1936 -0.9665 -0.0637
  572ACN     C2 3602   3.535   4.345   1.015 -0.2876  0.2420  0.1717
  572ACN     N1 3603   3.525   4.292   1.116 -0.1709  0.2778  0.4150
  573ACN     C1 3604   3.598   4.594   3.947  0.3184  0.2432 -0.1413
  573ACN     H1 3605   3.638   4.652   3.862 -0.2510 -0.9189 -1.2348
  573ACN     H2 3606   3.489   4.589   3.935  0.2916  1.4023 -0.4849
  573ACN     H3 3607   3.607   4.647   4.042 -0.8211  0.8608 -0.3574
  573ACN     C2 3608   3.666   4.464   3.946  0.2465  0.1293 -0.2718
  573ACN     N1 3609   3.732   4.371   3.933 -0.3848  0.2642  0.5635
  574ACN     C1 3610   4.596   1.322   3.035 -0.1526 -0.0727 -0.0665
  574ACN     H1 3611   4.617   1.429   3.043  0.4535 -0.1166 -0.9802
  574ACN     H2 3612   4.492   1.303   3.007 -0.8663  1.7124  1.1988
  574ACN     H3 3613   4.612   1.292   3.139  0.4744  0.5264  0.0194
  574ACN     C2 3614   4.700   1.259   2.955 -0.3871  0.0531 -0.0409
  574ACN     N1 3615   4.785   1.230   2.884  0.1777  0.5571 -0.1779
  575ACN     C1 3616   2.757   1.344   1.314  0.1009 -0.9598 -0.3774
  575ACN     H1 3617   2.772   1.396   1.219  0.3858 -1.3029 -0.5215
  575ACN     H2 3618   2.726   1.411   1.395  1.4868  0.0066 -0.6266
  575ACN     H3 3619   2.848   1.301   1.356  1.1318  0.0305 -1.5304
  575ACN     C2 3620   2.647   1.247   1.292  0.1309  0.3716  0.3926
  575ACN     N1 3621   2.565   1.168   1.277 -0.7336 -0.3191 -0.5992
  576ACN     C1 3622   2.399   1.463   1.942 -0.0999 -0.6014  0.0304
  576ACN     H1 3623   2.492   1.501   1.987 -1.3849  0.9938  1.4809
  576ACN     H2 3624   2.318   1.502   2.005  0.8710 -0.2361  1.0907
  576ACN     H3 3625   2.402   1.353   1.949  1.6794 -0.6185 -0.4893
  576ACN     C2 3626   2.364   1.502   1.806 -0.1181  0.4354 -0.2092
  576ACN     N1 3627   2.320   1.534   1.705 -0.9617  0.2549 -0.6001
  577ACN     C1 3628   1.649   4.975   1.278 -0.5362 -0.2093  0.3017
  577ACN     H1 3629   1.642   4.884   1.339  1.7058 -2.5064 -2.5728
  577ACN     H2 3630   1.575   4.986   1.198  1.7971  2.0444 -1.7237
  577ACN     H3 3631   1.746   4.973   1.226  0.3130  0.3660  1.7950
  577ACN     C2 3632   1.644   5.094   1.359  0.3057  0.3666  0.3108
  577ACN     N1 3633   1.630   5.188   1.421 -0.2213 -0.0495 -0.1481
  578ACN     C1 3634   2.039   4.706   1.850 -0.0145 -0.5709  0.2958
  578ACN     H1 3635   1.943   4.655   1.842  1.5737 -3.8723  0.4729
  578ACN     H2 3636   2.111   4.623   1.863 -0.8598 -1.1874  1.2559
  578ACN     H3 3637   2.042   4.778   1.933  3.3378 -0.6622  0.4113
  578ACN     C2 3638   2.065   4.773   1.724  0.5223 -1.0782 -0.1907
  578ACN     N1 3639   2.076   4.831   1.624  0.3708 -1.2998 -0.0595
  579ACN     C1 3640   2.589   3.713   1.247  0.3701 -0.1667  0.0268
  579ACN     H1 3641   2.565   3.608   1.264 -0.7677  0.4045  2.3134
  579ACN     H2 3642   2.566   3.746   1.145 -0.2539 -0.0567  0.1931
  579ACN     H3 3643   2.691   3.744   1.270  0.1706 -1.5591  3.2915
  579ACN     C2 3644   2.502   3.788   1.341 -0.8404  0.0616  0.1989
  579ACN     N1 3645   2.436   3.845   1.411 -0.0422 -0.3113 -0.2034
  580ACN     C1 3646   1.419   0.434   3.299 -0.6396  0.5779 -0.2379
  580ACN     H1 3647   1.342   0.505   3.265 -0.0562  0.4174 -2.0018
  580ACN     H2 3648   1.375   0.360   3.368 -0.8882  1.4661  0.5774
  580ACN     H3 3649   1.500   0.492   3.346 -2.4962  2.3422  0.9721
  580ACN     C2 3650   1.466   0.356   3.189  0.1182 -0.3896 -0.0299
  580ACN     N1 3651   1.510   0.289   3.104  0.5844 -0.4803  0.1257
  581ACN     C1 3652   2.997   1.335   0.675 -0.1250  0.6906  0.0442
  581ACN     H1 3653   2.940   1.310   0.766  0.3259  1.6026  0.5994
  581ACN     H2 3654   3.105   1.321   0.692 -0.7985 -4.3687  1.7105
  581ACN     H3 3655   2.975   1.438   0.642  0.2701  0.4904 -0.8812
  581ACN     C2 3656   2.954   1.247   0.565 -0.2737 -0.2469 -0.6834
  581ACN     N1 3657   2.920   1.185   0.477  0.1245 -0.0803  0.6763
  582ACN     C1 3658   1.828   2.157   2.270 -0.5395 -0.0046 -0.3084
  582ACN     H1 3659   1.880   2.065   2.301  0.7193  0.7349 -0.1463
  582ACN     H2 3660   1.796   2.218   2.356 -1.0980  1.1760 -1.3186
  582ACN     H3 3661   1.732   2.127   2.226 -1.4536 -0.5348  1.8855
  582ACN     C2 3662   1.911   2.238   2.193 -0.4572  0.7496 -0.3122
  582ACN     N1 3663   1.981   2.300   2.123 -0.1806 -0.1314 -0.3625
  583ACN     C1 3664   4.736   2.705   0.954 -0.8358  0.0072 -0.0580
  583ACN     H1 3665   4.764   2.743   1.053  1.2620  1.4882 -1.1315
  583ACN     H2 3666   4.683   2.787   0.904 -0.2859  0.5027  0.1479
  583ACN     H3 3667   4.678   2.613   0.964  0.3867 -0.7692  0.0304
  583ACN     C2 3668   4.861   2.696   0.870 -0.0965  0.5565 -0.6255
  583ACN     N1 3669   4.960   2.686   0.811 -0.2630  0.6017  0.2008
  584ACN     C1 3670   2.072   0.326   0.387  0.1528  0.1894  0.3607
  584ACN     H1 3671   2.119   0.349   0.483 -2.0664 -2.3969  2.2342
  584ACN     H2 3672   2.032   0.224   0.397  1.2393 -0.5192 -1.8770
  584ACN     H3 3673   2.148   0.324   0.308  4.9398  0.5483  4.4144
  584ACN     C2 3674   1.972   0.429   0.359 -0.3042 -0.1446 -0.4168
  584ACN     N1 3675   1.899   0.518   0.346  0.2535  0.6866  0.6204
  585ACN     C1 3676   2.574   3.381   1.625 -0.4284  0.1913 -0.8115
  585ACN     H1 3677   2.593   3.385   1.517 -1.4285 -1.2466 -1.0675
  585ACN     H2 3678   2.466   3.394   1.640 -0.5727  0.7223 -2.1362
  585ACN     H3 3679   2.624   3.461   1.681 -0.1995  0.6334 -1.6256
  585ACN     C2 3680   2.613   3.257   1.682 -0.5375  0.3852  0.2622
  585ACN     N1 3681   2.642   3.162   1.744  0.5945 -0.0529  0.1318
  586ACN     C1 3682   3.427   3.323   1.883 -0.7443  0.2560  0.1961
  586ACN     H1 3683   3.404   3.251   1.963  0.1420 -0.0935  0.1470
  586ACN     H2 3684   3.461   3.263   1.798  2.0437  0.5685  0.9761
  586ACN     H3 3685   3.518   3.377   1.910  0.5143 -1.5178 -0.3168
  586ACN     C2 3686   3.307   3.401   1.850  0.1884 -0.1893 -0.0290
  586ACN     N1 3687   3.215   3.461   1.814 -0.1673  0.1947  0.1661
  587ACN     C1 3688   1.355   3.493   3.098 -0.3694 -0.2934 -0.2666
  587ACN     H1 3689   1.438   3.421   3.096  0.9636  1.1296 -3.6849
  587ACN     H2 3690   1.374   3.564   3.179 -0.1337  0.6644 -1.1447
  587ACN     H3 3691   1.260   3.445   3.126  0.2135 -1.2694  0.1193
  587ACN     C2 3692   1.351   3.568   2.983 -0.2770 -0.7907  0.8235
  587ACN     N1 3693   1.352   3.634   2.885 -0.2040  0.0249 -0.5944
  588ACN     C1 3694   1.876   3.182   1.142 -0.2465  0.0864  0.6622
  588ACN     H1 3695   1.984   3.202   1.145 -0.3535  1.4441 -1.8811
  588ACN     H2 3696   1.843   3.272   1.195  0.1877 -1.0586  3.0356
  588ACN     H3 3697   1.838   3.096   1.199 -0.0037 -0.2431  0.3290
  588ACN     C2 3698   1.831   3.191   0.997  0.3862  0.2592  0.2790
  588ACN     N1 3699   1.792   3.212   0.889  0.8046 -0.3960  0.2173
  589ACN     C1 3700   2.866   2.340   0.222  0.1446 -0.0353  0.0062
  589ACN     H1 3701   2.854   2.282   0.315 -0.7744 -0.4647 -0.3636
  589ACN     H2 3702   2.901   2.442   0.242  2.2364 -0.9958  1.6750
  589ACN     H3 3703   2.770   2.347   0.169 -0.7342 -0.3606  1.4900
  589ACN     C2 3704   2.967   2.277   0.140 -0.2869 -0.7847 -0.0479
  589ACN     N1 3705   3.041   2.220   0.072  0.0019 -0.0626  1.0130
  590ACN     C1 3706   1.669   1.629   4.327 -0.1117  0.5447 -0.3618
  590ACN     H1 3707   1.734   1.716   4.337 -1.1215  1.5255 -1.8041
  590ACN     H2 3708   1.562   1.656   4.332 -0.4509 -0.8618  0.5449
  590ACN     H3 3709   1.696   1.556   4.404 -0.0557  0.4175 -0.5008
  590ACN     C2 3710   1.687   1.572   4.194 -0.0633  0.0628 -0.2186
  590ACN     N1 3711   1.715   1.535   4.089  0.0077 -0.3742  0.2350
  591ACN     C1 3712   4.097   0.130   2.892 -0.3970 -0.4235  0.2447
  591ACN     H1 3713   4.200   0.127   2.855 -1.2165 -1.7962 -2.1567
  591ACN     H2 3714   4.030   0.090   2.814  1.1872 -0.3143 -1.2344
  591ACN     H3 3715   4.061   0.230   2.921 -1.1147 -0.8758  0.9268
  591ACN     C2 3716   4.093   0.047   3.005 -0.6840 -0.2363  0.0145
  591ACN     N1 3717   4.099  -0.011   3.102  0.0077 -0.3072  0.4016
  592ACN     C1 3718   2.611   3.671   2.221 -1.0892 -0.8040 -0.3192
  592ACN     H1 3719   2.570   3.578   2.263  1.8005 -2.0886 -0.1612
  592ACN     H2 3720   2.609   3.757   2.290 -1.5701  0.4757 -1.8625
  592ACN     H3 3721   2.563   3.707   2.129 -3.7214  2.2995  2.0320
  592ACN     C2 3722   2.753   3.637   2.210  0.2491 -0.2487  0.2518
  592ACN     N1 3723   2.865   3.616   2.204  0.3264  0.1908  0.4206
  593ACN     C1 3724   3.060   5.274   3.588  0.2771  0.1176  0.0959
  593ACN     H1 3725   3.081   5.377   3.619 -1.0062  0.1419  0.9543
  593ACN     H2 3726   3.013   5.283   3.489 -1.2062 -1.5834  0.5935
  593ACN     H3 3727   2.994   5.229   3.663 -0.4951  0.8401 -0.1216
  593ACN     C2 3728   3.186   5.202   3.592  0.2847  0.7005 -0.1637
  593ACN     N1 3729   3.284   5.144   3.602 -0.7134  0.7314  0.1005
  594ACN     C1 3730   3.834   0.487   1.724 -0.1996  0.1168  0.4251
  594ACN     H1 3731   3.814   0.562   1.646  0.5477  2.0969  2.0358
  594ACN     H2 3732   3.867   0.538   1.815  0.1591 -1.8404  1.4450
  594ACN     H3 3733   3.917   0.426   1.686  1.6103  3.9316 -2.4737
  594ACN     C2 3734   3.716   0.401   1.753  0.2589 -0.5194 -0.4394
  594ACN     N1 3735   3.619   0.337   1.762  0.4646  0.0905 -0.0652
  595ACN     C1 3736   1.501   3.112   2.428  0.1304  0.0329 -0.0613
  595ACN     H1 3737   1.489   3.057   2.522  2.6378  0.6731  0.7062
  595ACN     H2 3738   1.430   3.193   2.406 -0.1216 -0.3444 -0.6591
  595ACN     H3 3739   1.499   3.041   2.344 -1.7456  2.7791 -2.5173
  595ACN     C2 3740   1.642   3.147   2.429 -0.1334  0.4418 -0.2392
  595ACN     N1 3741   1.756   3.166   2.441 -0.3718 -0.0584 -0.6546
  596ACN     C1 3742   0.773   1.014   0.973  0.1613 -0.0014  0.7633
  596ACN     H1 3743   0.764   1.063   0.875  1.6479 -1.1537  0.0162
  596ACN     H2 3744   0.872   0.968   0.983  1.2953  2.1518  0.0843
  596ACN     H3 3745   0.695   0.938   0.983 -0.5248  0.6336  0.3457
  596ACN     C2 3746   0.765   1.119   1.072 -0.2500  0.2537 -0.3038
  596ACN     N1 3747   0.761   1.206   1.145 -0.0652  0.6847 -0.5896
  597ACN     C1 3748   1.594   1.764   0.712 -0.5124 -0.4982  0.0024
  597ACN     H1 3749   1.696   1.766   0.674 -0.1303 -1.6507  0.9055
  597ACN     H2 3750   1.583   1.666   0.761  1.0059 -0.9346 -0.5007
  597ACN     H3 3751   1.516   1.776   0.635  1.9925  0.2500 -2.5583
  597ACN     C2 3752   1.572   1.878   0.806 -0.2301  0.1277 -0.3006
  597ACN     N1 3753   1.538   1.965   0.876 -0.3893 -0.8925  0.4070
  598ACN     C1 3754   2.176   3.394   3.414  0.1290  0.3728 -0.7276
  598ACN     H1 3755   2.153   3.376   3.308  0.3714 -2.2225 -0.3881
  598ACN     H2 3756   2.089   3.345   3.458  1.5830 -1.2957  0.3801
  598ACN     H3 3757   2.190   3.500   3.439 -1.0055 -0.0477  1.9260
  598ACN     C2 3758   2.290   3.307   3.443  0.4199 -0.4832  0.3448
  598ACN     N1 3759   2.381   3.244   3.474 -0.3532 -0.2838 -0.1350
  599ACN     C1 3760   1.495   2.647   2.552  0.2461 -0.1518  0.1095
  599ACN     H1 3761   1.582   2.587   2.580  0.2371 -1.9487 -3.1707
  599ACN     H2 3762   1.487   2.647   2.442  0.1570 -0.9494  0.1043
  599ACN     H3 3763   1.511   2.749   2.586 -0.4710 -0.2794  0.8608
  599ACN     C2 3764   1.370   2.600   2.613  0.1386 -0.3562 -0.4855
  599ACN     N1 3765   1.268   2.566   2.660 -0.0476 -0.0728  0.4946
  600ACN     C1 3766   3.888   3.808   0.534 -0.0261 -0.5670 -1.0681
  600ACN     H1 3767   3.896   3.725   0.605  0.5808 -0.5552 -1.1104
  600ACN     H2 3768   3.803   3.870   0.562  0.7877 -0.3737  1.1769
  600ACN     H3 3769   3.870   3.765   0.435 -2.0799 -0.7767 -0.6299
  600ACN     C2 3770   4.016   3.887   0.528  0.1333  0.2502 -0.0565
  600ACN     N1 3771   4.111   3.952   0.514 -0.0670  0.1413 -0.3782
  601ACN     C1 3772   4.852   3.298   1.298 -0.3833  0.2762 -0.5179
  601ACN     H1 3773   4.906   3.353   1.377 -0.1924 -0.5686 -0.0434
  601ACN     H2 3774   4.809   3.207   1.343  0.5578 -1.1149 -2.3216
  601ACN     H3 3775   4.920   3.253   1.225 -1.1466 -3.4823  0.8576
  601ACN     C2 3776   4.752   3.375   1.224 -0.0734 -0.4211 -0.3564
  601ACN     N1 3777   4.676   3.436   1.161  0.3847 -0.1752 -0.1744
  602ACN     C1 3778   1.232   3.387   4.949 -0.6271 -1.4066  0.1799
  602ACN     H1 3779   1.124   3.396   4.963 -0.8309  2.6357 -2.2540
  602ACN     H2 3780   1.261   3.492   4.938 -2.5618 -0.9567 -1.1135
  602ACN     H3 3781   1.257   3.329   4.859 -1.1550 -0.9202 -0.2863
  602ACN     C2 3782   1.298   3.338   5.065 -0.2723  0.0145 -0.2356
  602ACN     N1 3783   1.353   3.289   5.153  0.0389  0.5652 -0.0540
  603ACN     C1 3784   0.868   3.649   1.300 -0.2772 -0.4275 -0.1118
  603ACN     H1 3785   0.928   3.558   1.289 -1.6224 -1.0866 -2.5816
  603ACN     H2 3786   0.775   3.616   1.348 -0.3272 -1.1717 -0.6960
  603ACN     H3 3787   0.843   3.667   1.195 -0.6921  1.7487  0.3261
  603ACN     C2 3788   0.931   3.764   1.356  0.2839 -0.4589 -0.9481
  603ACN     N1 3789   0.979   3.861   1.399  0.0011  0.4129 -0.6134
  604ACN     C1 3790   0.864   3.559   0.344 -0.0092  0.6839  0.6075
  604ACN     H1 3791   0.806   3.479   0.297  1.3271 -0.4035  0.7185
  604ACN     H2 3792   0.822   3.656   0.316  2.9469  2.0060  0.4045
  604ACN     H3 3793   0.964   3.561   0.298 -1.2224  0.3951 -2.2175
  604ACN     C2 3794   0.880   3.558   0.491  0.1080 -0.6443  0.2188
  604ACN     N1 3795   0.886   3.563   0.606  0.0877  0.2836  0.5982
  605ACN     C1 3796   1.717   3.167   4.632 -1.1221  0.2836 -0.8257
  605ACN     H1 3797   1.712   3.272   4.663  0.6323  0.5107 -1.2267
  605ACN     H2 3798   1.637   3.115   4.686 -0.0645 -0.0104  0.5116
  605ACN     H3 3799   1.812   3.118   4.654 -1.7408  0.0361  1.5864
  605ACN     C2 3800   1.688   3.153   4.490 -0.4896  0.2300 -0.1065
  605ACN     N1 3801   1.673   3.132   4.376 -0.0302 -0.6077 -0.5932
  606ACN     C1 3802   4.953   0.498   2.621 -0.4395 -0.0989  0.7053
  606ACN     H1 3803   4.879   0.554   2.562  0.8457  2.1499  1.1356
  606ACN     H2 3804   4.893   0.413   2.657 -0.2481 -0.5748 -0.0600
  606ACN     H3 3805   4.993   0.568   2.695  1.6297  0.2836 -0.6776
  606ACN     C2 3806   5.066   0.445   2.536  0.1435  0.3789 -0.5018
  606ACN     N1 3807   5.147   0.403   2.465 -0.2881 -0.2532  0.7076
  607ACN     C1 3808   5.255   3.947   1.501  0.0542  0.9445 -0.6068
  607ACN     H1 3809   5.214   4.016   1.576  0.6775  0.1526  0.4888
  607ACN     H2 3810   5.208   3.952   1.402 -1.4032 -2.7986 -0.2563
  607ACN     H3 3811   5.235   3.846   1.540  0.7192  0.6985 -0.9002
  607ACN     C2 3812   5.404   3.962   1.505 -0.4636 -0.0023 -0.5031
  607ACN     N1 3813   5.522   3.972   1.509  0.5091 -0.0406 -0.4322
  608ACN     C1 3814   2.327   3.768   4.551  0.7613 -0.2254  0.0112
  608ACN     H1 3815   2.266   3.817   4.474  0.1437 -0.2576  0.4735
  608ACN     H2 3816   2.260   3.696   4.599 -0.6290  0.4357 -0.8711
  608ACN     H3 3817   2.336   3.851   4.622 -1.0424  0.2471 -0.2683
  608ACN     C2 3818   2.454   3.708   4.511  0.4408 -0.3640 -0.5656
  608ACN     N1 3819   2.555   3.661   4.480  0.1163  0.3975  0.0618
  609ACN     C1 3820   0.080   3.695   1.823 -0.6099 -0.0993  0.3115
  609ACN     H1 3821   0.146   3.665   1.905 -0.2984 -1.7957 -0.5150
  609ACN     H2 3822   0.101   3.630   1.738  0.0855  1.5634 -0.8456
  609ACN     H3 3823   0.119   3.791   1.787 -0.1432 -0.2858  0.3110
  609ACN     C2 3824  -0.062   3.697   1.847  0.6155 -0.8024  0.0061
  609ACN     N1 3825  -0.176   3.718   1.861 -0.1703 -0.2791 -0.0206
  610ACN     C1 3826   1.536   0.791   0.165  0.2546  0.4360 -0.3655
  610ACN     H1 3827   1.453   0.754   0.104 -0.4832 -0.7908  1.2893
  610ACN     H2 3828   1.560   0.896   0.144  0.3720  0.6383  0.7040
  610ACN     H3 3829   1.625   0.733   0.137  1.0005  1.0208  0.7185
  610ACN     C2 3830   1.507   0.776   0.309  0.4517  0.3643 -0.8469
  610ACN     N1 3831   1.483   0.784   0.422  0.9274  0.2074 -0.0326
  611ACN     C1 3832   5.185   4.075   3.453 -0.2990 -0.3178 -0.0703
  611ACN     H1 3833   5.183   4.068   3.562 -0.6685  1.2629  0.0510
  611ACN     H2 3834   5.209   4.178   3.421  1.6335 -0.6471  0.1908
  611ACN     H3 3835   5.094   4.046   3.399 -0.6646 -1.0048  0.8864
  611ACN     C2 3836   5.283   3.987   3.391  0.3672 -0.2810  0.2155
  611ACN     N1 3837   5.367   3.927   3.344 -0.2054 -0.4860 -0.1644
  612ACN     C1 3838   4.815   0.917   2.840 -0.0425  0.4529  0.1397
  612ACN     H1 3839   4.779   0.967   2.931 -1.5191 -1.0240  0.4163
  612ACN     H2 3840   4.924   0.930   2.842 -0.0924  0.8221  1.3656
  612ACN     H3 3841   4.786   0.974   2.752 -0.0921  1.1943  0.6273
  612ACN     C2 3842   4.776   0.779   2.827 -0.5097  0.7402 -0.3443
  612ACN     N1 3843   4.737   0.669   2.823 -0.5139  0.1855  0.1235
  613ACN     C1 3844   4.838   3.698   1.388  0.2072  0.3696  0.4752
  613ACN     H1 3845   4.749   3.749   1.427  0.4775  1.7489 -0.6141
  613ACN     H2 3846   4.921   3.763   1.356  0.8198 -1.1254 -1.1404
  613ACN     H3 3847   4.807   3.626   1.312  0.6572 -0.5437  1.1348
  613ACN     C2 3848   4.887   3.623   1.501  0.1289 -0.3419  0.4656
  613ACN     N1 3849   4.909   3.554   1.588 -0.0594 -0.0285  0.7836
  614ACN     C1 3850   0.908   5.291   2.520 -0.1029  0.5227  0.2319
  614ACN     H1 3851   0.907   5.401   2.515 -0.0198  0.4747 -2.0521
  614ACN     H2 3852   0.830   5.257   2.589  0.2628 -0.7974  0.0237
  614ACN     H3 3853   1.002   5.275   2.574  0.6516  0.1359 -1.1507
  614ACN     C2 3854   0.903   5.231   2.391 -0.1966  0.0872 -0.4359
  614ACN     N1 3855   0.902   5.170   2.294  0.7544 -0.3583  1.0455
  615ACN     C1 3856   3.336   2.954   0.853 -0.0869  0.1817  0.1559
  615ACN     H1 3857   3.424   2.956   0.787  1.3254  4.0782  1.8689
  615ACN     H2 3858   3.364   2.990   0.953 -1.1267  0.0221  0.5170
  615ACN     H3 3859   3.301   2.852   0.875  0.4056 -0.2887 -1.1382
  615ACN     C2 3860   3.228   3.033   0.807  0.0659 -0.4186  0.5801
  615ACN     N1 3861   3.139   3.095   0.762 -0.3578 -0.0582  0.0744
  616ACN     C1 3862   3.388   3.164   4.130 -0.0129  0.0842 -0.5092
  616ACN     H1 3863   3.358   3.238   4.204 -2.4159 -2.9224  1.8062
  616ACN     H2 3864   3.394   3.063   4.173 -1.6428 -0.4622 -1.4837
  616ACN     H3 3865   3.484   3.196   4.089 -0.7613  2.1901 -0.7198
  616ACN     C2 3866   3.290   3.153   4.024 -0.3305 -0.2565 -0.5734
  616ACN     N1 3867   3.217   3.150   3.934 -0.4240  0.1562 -0.4309
  617ACN     C1 3868   4.924   4.885   2.026 -0.1103  0.0828  0.1251
  617ACN     H1 3869   4.838   4.857   2.088  1.3063  1.5740  2.9445
  617ACN     H2 3870   4.880   4.947   1.946  2.0257  0.6213 -0.6964
  617ACN     H3 3871   4.975   4.800   1.979 -0.2661  0.0850 -0.0485
  617ACN     C2 3872   5.013   4.966   2.104 -0.4026  0.3375 -0.1339
  617ACN     N1 3873   5.086   5.020   2.174 -0.8528 -0.3945 -0.5368
  618ACN     C1 3874   1.395   2.072   1.786 -0.3400  0.1596 -0.4215
  618ACN     H1 3875   1.339   1.983   1.817  0.7141 -0.9805 -1.6599
  618ACN     H2 3876   1.346   2.127   1.705  0.3217  0.3749 -0.6860
  618ACN     H3 3877   1.492   2.042   1.743  0.0821 -1.2513  1.4040
  618ACN     C2 3878   1.419   2.155   1.903 -0.4049 -0.3244  0.2330
  618ACN     N1 3879   1.437   2.224   1.996  0.0368  0.0162  0.2268
  619ACN     C1 3880   0.861   1.948   0.757  0.7147 -0.6062  0.0212
  619ACN     H1 3881   0.828   1.886   0.672  0.7199 -1.5142  0.6675
  619ACN     H2 3882   0.932   1.886   0.812 -0.8530 -2.1076  0.4475
  619ACN     H3 3883   0.782   1.976   0.828  1.3496 -1.4447  1.0957
  619ACN     C2 3884   0.915   2.072   0.701  0.3477  0.2343  0.4405
  619ACN     N1 3885   0.956   2.170   0.651 -0.3094  0.2002  0.2636
  620ACN     C1 3886   1.469   4.643   4.439 -0.0373 -0.3112 -0.1690
  620ACN     H1 3887   1.556   4.577   4.442  2.2494  2.3231 -2.6098
  620ACN     H2 3888   1.506   4.740   4.476 -0.8735 -0.6499  1.6752
  620ACN     H3 3889   1.390   4.615   4.509 -1.1006  2.4385 -0.1401
  620ACN     C2 3890   1.418   4.662   4.302 -0.6818 -0.2333 -0.5782
  620ACN     N1 3891   1.370   4.677   4.200  0.2008  0.2074 -0.6822
  621ACN     C1 3892   0.822   4.123   5.097  0.7637  0.7097 -0.5327
  621ACN     H1 3893   0.771   4.026   5.090  0.0298  1.0284  0.2722
  621ACN     H2 3894   0.908   4.116   5.029 -0.4276  0.9838 -2.1244
  621ACN     H3 3895   0.853   4.144   5.200 -0.4786  1.1667 -0.2454
  621ACN     C2 3896   0.714   4.222   5.060 -0.1712  0.1329  0.4073
  621ACN     N1 3897   0.638   4.305   5.032  0.1144 -0.2354 -0.0147
  622ACN     C1 3898   0.863   3.300   3.288  0.4557 -0.7498  0.0395
  622ACN     H1 3899   0.783   3.240   3.332  0.2988 -1.4064 -1.0775
  622ACN     H2 3900   0.833   3.359   3.200  0.1026 -0.1780  0.5404
  622ACN     H3 3901   0.950   3.239   3.262 -0.0847 -0.8654 -1.6192
  622ACN     C2 3902   0.910   3.389   3.392  0.6924  0.9372 -0.2176
  622ACN     N1 3903   0.939   3.463   3.477 -0.1819 -0.1073 -0.2770
  623ACN     C1 3904   3.739   5.011   2.780  0.1208  0.1509 -0.0516
  623ACN     H1 3905   3.722   5.105   2.725 -0.8592 -1.3092 -2.4424
  623ACN     H2 3906   3.701   4.925   2.724  1.0036 -1.0056  1.0778
  623ACN     H3 3907   3.685   5.023   2.874 -0.8758 -1.0086 -0.4537
  623ACN     C2 3908   3.875   4.976   2.813  0.2128  0.6438  0.1929
  623ACN     N1 3909   3.981   4.948   2.839  0.0387 -0.0374 -0.0837
  624ACN     C1 3910   0.386   2.460   3.134 -0.0977 -0.4236  0.1480
  624ACN     H1 3911   0.298   2.395   3.125 -1.0589  0.9915 -1.2007
  624ACN     H2 3912   0.449   2.466   3.044 -0.5963  1.3588 -0.1310
  624ACN     H3 3913   0.453   2.411   3.205  2.5066  0.6864 -1.3805
  624ACN     C2 3914   0.341   2.594   3.175  0.1731 -0.4895  0.3218
  624ACN     N1 3915   0.320   2.707   3.190 -0.1916  0.3067 -0.1734
  625ACN     C1 3916   1.064   5.257   1.201 -0.7265 -0.3161  0.0204
  625ACN     H1 3917   1.096   5.185   1.124 -0.4993  0.9747 -1.1442
  625ACN     H2 3918   0.972   5.306   1.167 -0.1151  2.3287  1.8754
  625ACN     H3 3919   1.144   5.332   1.207  0.4483 -1.6198  1.5497
  625ACN     C2 3920   1.056   5.187   1.333  0.1530 -0.1586 -0.9226
  625ACN     N1 3921   1.041   5.138   1.437  0.3707  0.1962 -0.0467
  626ACN     C1 3922   2.960   1.153   1.014  0.0867 -0.0040 -0.0428
  626ACN     H1 3923   2.871   1.211   0.988 -1.5662 -1.3200  2.3722
  626ACN     H2 3924   3.006   1.120   0.920  1.3216 -1.1333  0.9270
  626ACN     H3 3925   2.931   1.062   1.067 -1.9595 -1.2179 -2.9766
  626ACN     C2 3926   3.058   1.233   1.084  0.1808  0.3737 -0.2325
  626ACN     N1 3927   3.128   1.302   1.150 -0.0504  0.3428  0.0911
  627ACN     C1 3928   4.886   2.858   2.716  0.0126 -0.0214  0.0016
  627ACN     H1 3929   4.922   2.962   2.721  1.5560 -0.5579  0.5419
  627ACN     H2 3930   4.780   2.858   2.746 -0.0704  0.5560 -0.2828
  627ACN     H3 3931   4.943   2.805   2.793  0.4044 -0.3413 -0.5054
  627ACN     C2 3932   4.897   2.805   2.584 -0.0982  0.1574  0.3885
  627ACN     N1 3933   4.895   2.766   2.473  0.2419  0.0027  0.0525
  628ACN     C1 3934   3.126   4.386   0.721 -0.0883  0.5771  0.1392
  628ACN     H1 3935   3.115   4.427   0.822  0.8277 -1.1376  0.9741
  628ACN     H2 3936   3.153   4.280   0.731  0.4509  0.6399 -0.6007
  628ACN     H3 3937   3.200   4.429   0.653 -0.8177  0.2239 -0.9096
  628ACN     C2 3938   2.995   4.389   0.656  0.0284 -0.4303  0.1404
  628ACN     N1 3939   2.892   4.402   0.610 -0.2716  0.1685  0.2951
  629ACN     C1 3940   0.829   1.205   3.450  0.1836 -0.0751 -0.6085
  629ACN     H1 3941   0.932   1.170   3.459 -0.4315 -2.5424 -2.0445
  629ACN     H2 3942   0.831   1.272   3.537 -1.7161  1.8388 -1.9209
  629ACN     H3 3943   0.765   1.118   3.473  2.1068 -0.9586  1.8033
  629ACN     C2 3944   0.797   1.275   3.324 -0.2947  0.3406 -0.3203
  629ACN     N1 3945   0.764   1.317   3.223 -0.4981 -0.3772 -0.0703
  630ACN     C1 3946   2.944   1.791   4.742 -0.4850  0.3601  0.0623
  630ACN     H1 3947   2.910   1.792   4.846  0.6889 -1.2896  0.4995
  630ACN     H2 3948   2.962   1.685   4.723 -0.1311  0.5821 -0.8775
  630ACN     H3 3949   3.031   1.855   4.728 -0.2963  0.3489  1.1244
  630ACN     C2 3950   2.839   1.832   4.653 -0.0499 -1.0749  0.3173
  630ACN     N1 3951   2.745   1.861   4.588 -0.5145  0.4538 -0.7606
  631ACN     C1 3952   0.636   3.757   2.123  0.2225  0.7807  0.5381
  631ACN     H1 3953   0.640   3.865   2.109  0.3226  1.1041  2.6713
  631ACN     H2 3954   0.534   3.730   2.154 -1.3021  3.2444 -1.8653
  631ACN     H3 3955   0.715   3.728   2.193  0.0022  1.0434  0.8984
  631ACN     C2 3956   0.653   3.690   1.995 -0.2206 -0.1007 -0.2257
  631ACN     N1 3957   0.664   3.640   1.891 -0.1025 -0.4451 -0.3019
  632ACN     C1 3958   3.735   0.650   0.931 -0.6292  0.2020  0.0388
  632ACN     H1 3959   3.844   0.645   0.936 -0.5424  1.7385  0.2548
  632ACN     H2 3960   3.717   0.662   0.823  1.8151 -1.8138 -0.6917
  632ACN     H3 3961   3.698   0.723   1.005 -1.2849 -1.1271  1.0608
  632ACN     C2 3962   3.679   0.518   0.974 -0.0768  0.2755  0.7871
  632ACN     N1 3963   3.644   0.414   1.006  0.2233 -0.0315  0.0012
  633ACN     C1 3964   4.140   4.201   2.029 -0.3167 -0.3527 -0.3454
  633ACN     H1 3965   4.134   4.225   2.136 -0.0739  0.7482 -0.5671
  633ACN     H2 3966   4.228   4.135   2.028  0.0290 -0.4592  5.0336
  633ACN     H3 3967   4.160   4.287   1.963  1.0134  0.9422  1.6162
  633ACN     C2 3968   4.016   4.132   1.993 -0.9454  0.3469  0.3628
  633ACN     N1 3969   3.916   4.080   1.975  0.0220 -0.0231  0.1396
  634ACN     C1 3970   0.191   0.875   1.905 -0.0192  0.2241 -0.5439
  634ACN     H1 3971   0.234   0.806   1.831 -1.7361  0.7143 -2.0801
  634ACN     H2 3972   0.129   0.952   1.858  1.3424  1.9411  0.3565
  634ACN     H3 3973   0.260   0.909   1.983  0.8387 -2.5340  0.0177
  634ACN     C2 3974   0.095   0.795   1.972  0.3542  0.3149 -0.2759
  634ACN     N1 3975   0.008   0.740   2.021  0.2767  0.7784  0.2395
  635ACN     C1 3976   3.848   0.104   0.989 -0.4130 -0.2497 -0.2298
  635ACN     H1 3977   3.770   0.158   1.045  0.4420 -2.0038  2.8827
  635ACN     H2 3978   3.930   0.078   1.057 -0.0214  1.3310 -0.0504
  635ACN     H3 3979   3.889   0.172   0.913  0.1481  0.2390  0.4900
  635ACN     C2 3980   3.782  -0.016   0.928 -0.0065  0.1929 -0.2747
  635ACN     N1 3981   3.736  -0.110   0.882 -0.0509  0.4485 -0.1602
  636ACN     C1 3982   2.668   3.563   0.792 -0.2039  0.4728 -0.2391
  636ACN     H1 3983   2.761   3.582   0.847 -1.8936  2.2859  2.2163
  636ACN     H2 3984   2.629   3.467   0.829  1.7957  0.3126  1.6751
  636ACN     H3 3985   2.680   3.570   0.683  0.6296  0.6455 -0.1472
  636ACN     C2 3986   2.570   3.663   0.847  0.1314  0.0632 -0.2040
  636ACN     N1 3987   2.486   3.730   0.892  0.0891  0.3070  0.7103
  637ACN     C1 3988   4.730   2.436   0.679 -0.5437  0.1825 -0.0917
  637ACN     H1 3989   4.713   2.422   0.787 -2.6264 -1.3033 -0.5293
  637ACN     H2 3990   4.742   2.338   0.631 -0.4979  0.6298 -1.0074
  637ACN     H3 3991   4.823   2.490   0.661 -0.5399  0.1939 -0.0382
  637ACN     C2 3992   4.610   2.500   0.631  0.0918 -0.4786 -0.2165
  637ACN     N1 3993   4.521   2.557   0.585  0.0337  0.6835 -0.4137
  638ACN     C1 3994   4.954   3.107   0.883 -0.1568  0.1219 -0.8643
  638ACN     H1 3995   4.930   3.042   0.797  1.3817 -2.2706  0.3997
  638ACN     H2 3996   4.943   3.214   0.864  3.4176  0.5354 -1.2772
  638ACN     H3 3997   5.061   3.087   0.897  0.0480  0.7594 -1.4901
  638ACN     C2 3998   4.889   3.069   1.010  0.0358 -0.5486 -0.0750
  638ACN     N1 3999   4.835   3.023   1.098  0.8621  0.1751 -0.3241
  639ACN     C1 4000   2.866   3.068   3.947 -0.2319  0.5495  0.1157
  639ACN     H1 4001   2.933   3.017   3.876  0.5517  0.7135  0.7195
  639ACN     H2 4002   2.789   3.130   3.900  1.2727  4.5405  2.4721
  639ACN     H3 4003   2.933   3.146   3.986  2.8800 -1.2979 -1.1226
  639ACN     C2 4004   2.820   2.973   4.046  0.2060  0.2180 -0.0431
  639ACN     N1 4005   2.787   2.898   4.130  0.2496  0.0154 -0.3542
  640ACN     C1 4006   3.019   4.116   4.000  0.2027  0.7128  0.6748
  640ACN     H1 4007   3.070   4.020   3.988 -0.3830  0.4904 -0.0599
  640ACN     H2 4008   2.962   4.110   4.094  0.2521 -1.4657  0.6171
  640ACN     H3 4009   2.954   4.137   3.915  0.9533 -1.2639 -0.4295
  640ACN     C2 4010   3.113   4.221   4.012 -0.7934 -0.4406  0.2439
  640ACN     N1 4011   3.192   4.302   4.008 -0.0150 -0.1933  0.2463
  641ACN     C1 4012   3.273   2.811   2.263  0.7800 -0.6472  0.9305
  641ACN     H1 4013   3.369   2.862   2.248 -0.1943  1.3512  1.1363
  641ACN     H2 4014   3.201   2.878   2.312 -0.1517 -0.3324 -0.7785
  641ACN     H3 4015   3.283   2.717   2.318 -1.3858 -1.1026  0.6571
  641ACN     C2 4016   3.230   2.778   2.129  0.0372  0.1883 -0.2961
  641ACN     N1 4017   3.193   2.753   2.024  0.4753 -0.5622 -0.5401
  642ACN     C1 4018   2.252   3.128   0.855 -0.4665 -0.6789 -0.4125
  642ACN     H1 4019   2.173   3.119   0.780  0.5255  2.0638 -1.9455
  642ACN     H2 4020   2.274   3.235   0.865 -1.5523 -0.3073 -1.7091
  642ACN     H3 4021   2.341   3.078   0.815  0.3217 -0.1190  0.5950
  642ACN     C2 4022   2.223   3.080   0.988 -0.1428  0.4787 -0.4032
  642ACN     N1 4023   2.214   3.023   1.088  0.0164 -0.1846  0.2070
  643ACN     C1 4024   2.552   0.111   1.508  0.1177  0.6859 -0.2805
  643ACN     H1 4025   2.467   0.047   1.532 -0.9943  2.5235  0.8554
  643ACN     H2 4026   2.556   0.135   1.401  4.3757  0.1545 -0.4385
  643ACN     H3 4027   2.638   0.045   1.525 -1.7668 -1.7006  0.5073
  643ACN     C2 4028   2.542   0.235   1.580  0.5043 -0.4672 -0.3530
  643ACN     N1 4029   2.530   0.340   1.628 -0.1798 -0.0600  0.1715
  644ACN     C1 4030   1.786   4.007   0.187  0.6165 -1.0345 -0.8821
  644ACN     H1 4031   1.692   3.952   0.172  0.2537 -0.7130  0.1541
  644ACN     H2 4032   1.851   3.961   0.262 -1.8316 -1.3747  1.1846
  644ACN     H3 4033   1.774   4.109   0.226  0.4630 -0.6931 -1.7844
  644ACN     C2 4034   1.862   4.008   0.058 -0.0893  0.3144  0.4114
  644ACN     N1 4035   1.920   3.996  -0.038  0.2257  0.3930 -0.1099
  645ACN     C1 4036   2.318   1.117   2.539  0.4719 -0.0971 -0.0792
  645ACN     H1 4037   2.318   1.140   2.431  0.6424 -1.7083 -0.4597
  645ACN     H2 4038   2.223   1.149   2.584  1.1846  1.9591  0.0193
  645ACN     H3 4039   2.396   1.175   2.589  0.5325 -0.3179  0.0823
  645ACN     C2 4040   2.356   0.981   2.560 -0.4525 -0.5394  0.3551
  645ACN     N1 4041   2.397   0.874   2.582  0.9391  0.6804 -0.0154
  646ACN     C1 4042   3.553   3.517   3.813 -0.6075  0.1702  0.1670
  646ACN     H1 4043   3.611   3.440   3.866  0.8273  0.3134 -1.1367
  646ACN     H2 4044   3.617   3.606   3.807 -2.7765  1.7140 -1.2504
  646ACN     H3 4045   3.465   3.550   3.869 -1.1825 -0.5262 -0.3086
  646ACN     C2 4046   3.514   3.492   3.674 -0.1883  0.9498  0.2974
  646ACN     N1 4047   3.475   3.474   3.569 -0.1753  0.3778  0.2152
  647ACN     C1 4048   4.522   2.996   0.493  0.1339 -0.0932 -0.5722
  647ACN     H1 4049   4.466   2.928   0.557 -0.6936  1.5160  0.4938
  647ACN     H2 4050   4.463   3.089   0.497 -0.3476 -0.4324  0.9772
  647ACN     H3 4051   4.512   2.956   0.391  0.7449  1.5294 -1.3134
  647ACN     C2 4052   4.663   3.019   0.520  0.2546 -0.6089 -0.1015
  647ACN     N1 4053   4.776   3.042   0.531 -0.3868  0.3704  0.1317
  648ACN     C1 4054   0.012   4.013   2.925  0.2754 -0.0255 -0.6212
  648ACN     H1 4055  -0.059   4.084   2.881 -0.0710 -0.5772 -0.9698
  648ACN     H2 4056   0.031   4.037   3.031  0.4695 -1.3183 -0.3399
  648ACN     H3 4057   0.103   4.012   2.865  0.0595  1.6054 -1.0035
  648ACN     C2 4058  -0.049   3.883   2.914 -0.1823 -0.3623  0.7960
  648ACN     N1 4059  -0.094   3.778   2.904 -0.4034  0.1692 -0.0195
  649ACN     C1 4060   2.302   4.093   0.008  0.6142 -0.6199  0.0032
  649ACN     H1 4061   2.226   4.043   0.069 -1.2419  0.8120 -1.0156
  649ACN     H2 4062   2.258   4.191  -0.015 -0.7971 -0.6477  2.2152
  649ACN     H3 4063   2.320   4.048  -0.090 -2.7676 -0.9313 -0.5889
  649ACN     C2 4064   2.422   4.101   0.087 -0.0000  0.6336  0.2540
  649ACN     N1 4065   2.515   4.121   0.151 -0.3612 -0.2313 -0.4609
  650ACN     C1 4066   2.831   4.329   3.412 -0.3526 -0.0658 -0.1289
  650ACN     H1 4067   2.829   4.281   3.313 -1.9077 -1.2129  0.4082
  650ACN     H2 4068   2.791   4.427   3.385  1.6827  1.0838  0.8408
  650ACN     H3 4069   2.931   4.329   3.455 -0.2575 -2.0195 -0.2519
  650ACN     C2 4070   2.742   4.261   3.499 -0.0265 -0.5277  0.3808
  650ACN     N1 4071   2.665   4.210   3.570 -0.0822  0.1359  0.4482
  651ACN     C1 4072   3.562   0.692   0.049 -1.3844  0.0572  0.8219
  651ACN     H1 4073   3.612   0.713  -0.046 -0.9531  3.0322  1.6109
  651ACN     H2 4074   3.453   0.707   0.049 -1.7159 -1.5031  4.1326
  651ACN     H3 4075   3.605   0.760   0.123  1.2141 -1.7161  1.0580
  651ACN     C2 4076   3.596   0.562   0.103 -0.0688  0.8777  0.5547
  651ACN     N1 4077   3.623   0.453   0.129 -0.0679  0.8267  0.4312
  652ACN     C1 4078   1.599   0.662   3.040 -0.0998 -0.1585 -0.5419
  652ACN     H1 4079   1.597   0.744   3.112  0.5118 -1.5752  1.1515
  652ACN     H2 4080   1.600   0.700   2.937  0.0502  1.3890  0.0000
  652ACN     H3 4081   1.506   0.605   3.055 -1.1896  1.4587 -0.8916
  652ACN     C2 4082   1.704   0.565   3.057 -0.3091  0.9079  0.3217
  652ACN     N1 4083   1.784   0.480   3.065  0.2099  0.3476 -0.3391
  653ACN     C1 4084   1.761   3.182   3.250 -0.0624 -0.1162  0.6140
  653ACN     H1 4085   1.801   3.202   3.350 -0.2245 -2.5051  1.2238
  653ACN     H2 4086   1.794   3.083   3.217 -0.2584  0.5778 -1.9119
  653ACN     H3 4087   1.807   3.257   3.184  1.4362 -0.6646  0.9928
  653ACN     C2 4088   1.618   3.209   3.249  0.1287 -0.1155 -0.0933
  653ACN     N1 4089   1.503   3.225   3.252 -0.2463 -0.2731 -0.8419
  654ACN     C1 4090   4.275   4.816   0.730  0.5021  0.3711 -0.2315
  654ACN     H1 4091   4.384   4.828   0.732  1.0280 -3.2861 -0.4880
  654ACN     H2 4092   4.232   4.816   0.831 -1.2163 -1.8029 -0.8948
  654ACN     H3 4093   4.246   4.732   0.666  2.3460 -0.9850  0.6130
  654ACN     C2 4094   4.209   4.936   0.676 -0.2672 -0.1848 -0.2412
  654ACN     N1 4095   4.163   5.034   0.634  0.3537  0.0411  0.3093
  655ACN     C1 4096   0.973   3.268   0.766 -0.8848 -0.1995 -0.2053
  655ACN     H1 4097   0.909   3.344   0.719  0.9328  3.5366  2.7723
  655ACN     H2 4098   0.930   3.168   0.773 -1.6060  0.0506 -0.9772
  655ACN     H3 4099   0.989   3.308   0.867  0.7315  0.9853 -0.8839
  655ACN     C2 4100   1.098   3.272   0.703 -0.6321 -0.6836  0.2635
  655ACN     N1 4101   1.202   3.278   0.657  0.1327  0.0494  0.0520
  656ACN     C1 4102   0.534   2.343   2.743 -0.2259  0.4969 -0.2228
  656ACN     H1 4103   0.500   2.287   2.655  3.4685 -0.3970 -1.2522
  656ACN     H2 4104   0.494   2.316   2.841 -0.2869 -1.0369 -0.6474
  656ACN     H3 4105   0.498   2.446   2.728  0.7415  0.8072 -0.4988
  656ACN     C2 4106   0.681   2.331   2.742  0.4403 -0.0916 -0.1242
  656ACN     N1 4107   0.793   2.323   2.747  0.2149 -0.4123 -0.5608
  657ACN     C1 4108   4.580   1.221   1.702 -0.5904 -0.6819  0.2687
  657ACN     H1 4109   4.628   1.320   1.694  0.1952 -0.8726  2.0723
  657ACN     H2 4110   4.632   1.147   1.640  0.6464  0.7804 -0.5236
  657ACN     H3 4111   4.474   1.219   1.676 -0.9219 -1.5620  1.5673
  657ACN     C2 4112   4.595   1.193   1.846 -0.5451  0.5533  0.6339
  657ACN     N1 4113   4.607   1.177   1.963  0.0615  0.5153  1.1295
  658ACN     C1 4114   1.191   4.271   0.066 -0.5164  0.3498  0.2936
  658ACN     H1 4115   1.235   4.177   0.030  0.5040  1.8669 -2.7853
  658ACN     H2 4116   1.259   4.353   0.093  1.2020 -1.0488  0.4539
  658ACN     H3 4117   1.133   4.245   0.155 -0.9135  0.7321  0.1491
  658ACN     C2 4118   1.108   4.324  -0.045 -0.9645  0.7403 -0.0324
  658ACN     N1 4119   1.037   4.358  -0.127 -0.6051  1.1387  0.2846
  659ACN     C1 4120   1.756   0.258   1.627  0.4480 -0.1422  0.1915
  659ACN     H1 4121   1.671   0.201   1.587  1.3956 -1.3511 -0.1849
  659ACN     H2 4122   1.732   0.365   1.623 -1.5160 -0.5402  0.1530
  659ACN     H3 4123   1.842   0.238   1.562  1.5885  0.9199  1.3378
  659ACN     C2 4124   1.782   0.214   1.763 -0.7560 -0.8685  0.6864
  659ACN     N1 4125   1.816   0.194   1.870 -0.3495  0.2526 -0.2107
  660ACN     C1 4126   2.047   1.478   4.269 -0.0367  0.1039 -0.0663
  660ACN     H1 4127   1.999   1.548   4.338  1.4161 -0.3541  1.4733
  660ACN     H2 4128   2.156   1.494   4.275 -0.1286  0.4017  0.9976
  660ACN     H3 4129   2.014   1.496   4.166 -0.5214  0.5982  0.1721
  660ACN     C2 4130   2.027   1.342   4.310 -0.4361 -0.4910  0.2003
  660ACN     N1 4131   2.009   1.237   4.347  0.1880 -0.5269 -0.7699
  661ACN     C1 4132   2.199   3.874   0.673  0.1659  0.4528 -0.7060
  661ACN     H1 4133   2.164   3.853   0.571 -0.5670  1.0103 -0.5778
  661ACN     H2 4134   2.211   3.983   0.687 -2.5440  0.4858  2.5110
  661ACN     H3 4135   2.289   3.821   0.705 -1.1232 -1.0272  0.5905
  661ACN     C2 4136   2.097   3.835   0.772  0.1339 -0.0784  0.1599
  661ACN     N1 4137   2.015   3.809   0.850 -0.9484  0.8966 -0.0417
  662ACN     C1 4138   1.836   2.805   3.627 -0.5648  0.6451 -0.0515
  662ACN     H1 4139   1.847   2.863   3.535 -1.7536  0.1838 -0.5028
  662ACN     H2 4140   1.745   2.831   3.681  0.6858 -0.4451  2.7625
  662ACN     H3 4141   1.913   2.831   3.700 -2.1644  1.5491  1.3684
  662ACN     C2 4142   1.833   2.663   3.604 -0.2241 -0.4957 -0.5134
  662ACN     N1 4143   1.826   2.549   3.594  0.2464 -0.1539  0.2327
  663ACN     C1 4144   3.085   2.524   4.898 -0.0528  0.1276  0.7456
  663ACN     H1 4145   3.153   2.473   4.967  0.3739  1.5421  1.4003
  663ACN     H2 4146   3.009   2.587   4.945 -0.6554  0.6903 -0.9117
  663ACN     H3 4147   3.033   2.448   4.837  0.6314 -0.7667  1.2532
  663ACN     C2 4148   3.159   2.608   4.801 -0.0890  0.1973 -0.5916
  663ACN     N1 4149   3.210   2.678   4.727  0.0850 -0.2387 -0.0588
  664ACN     C1 4150   0.554   1.946   2.143 -0.2789  0.0118 -0.5941
  664ACN     H1 4151   0.607   2.042   2.145 -0.9891  0.4165 -0.9538
  664ACN     H2 4152   0.613   1.878   2.205  2.0140  2.1298 -0.3127
  664ACN     H3 4153   0.561   1.908   2.041  1.7944  2.4708 -1.4742
  664ACN     C2 4154   0.419   1.959   2.193  0.8645 -0.5302 -0.1912
  664ACN     N1 4155   0.311   1.971   2.236 -0.4116  0.0202  0.3397
  665ACN     C1 4156   3.539   5.200   2.314  0.4477 -0.4976  0.1900
  665ACN     H1 4157   3.532   5.310   2.320  0.2006 -0.4727 -0.5070
  665ACN     H2 4158   3.548   5.167   2.210  1.2049  0.2160  0.0143
  665ACN     H3 4159   3.448   5.157   2.358  0.8626  0.3697  2.0139
  665ACN     C2 4160   3.656   5.151   2.387  0.0775 -0.4421 -0.1394
  665ACN     N1 4161   3.742   5.108   2.452 -0.0092 -0.0820 -0.0408
  666ACN     C1 4162   2.148   1.803   2.309 -0.5303 -1.0536  0.4412
  666ACN     H1 4163   2.077   1.772   2.230  2.6076  0.8753 -3.5272
  666ACN     H2 4164   2.234   1.735   2.301  1.1331  1.0734 -0.8015
  666ACN     H3 4165   2.108   1.807   2.411  1.6757  0.8665  1.2923
  666ACN     C2 4166   2.192   1.929   2.260 -0.3108 -0.4039 -0.0229
  666ACN     N1 4167   2.233   2.029   2.215 -0.4825 -0.0660 -0.1390
  667ACN     C1 4168   3.954   3.438   3.271  0.2965 -0.2015  0.0073
  667ACN     H1 4169   4.055   3.437   3.228 -0.0368 -2.0325 -0.8440
  667ACN     H2 4170   3.903   3.532   3.247 -2.4523 -1.2758  1.3018
  667ACN     H3 4171   3.967   3.428   3.379  0.9588 -0.5408 -0.0997
  667ACN     C2 4172   3.890   3.323   3.219 -0.1443  0.7776  0.2370
  667ACN     N1 4173   3.841   3.226   3.184  0.0992 -0.4527  0.0070
  668ACN     C1 4174   3.303   0.885   3.037 -0.4764 -0.2480  0.0662
  668ACN     H1 4175   3.336   0.977   2.986 -0.1815  0.3744  1.3407
  668ACN     H2 4176   3.218   0.842   2.983 -1.4335  1.0060  0.5328
  668ACN     H3 4177   3.284   0.890   3.145 -2.9932  2.2065 -0.3827
  668ACN     C2 4178   3.419   0.799   3.036  0.6196 -0.0885 -0.3701
  668ACN     N1 4179   3.506   0.725   3.045  0.3286 -0.0420 -0.2669
  669ACN     C1 4180   3.364   4.922   3.961  0.3664 -0.2296  0.1674
  669ACN     H1 4181   3.288   4.955   3.889  0.6795  0.2406  0.0474
  669ACN     H2 4182   3.409   4.830   3.922  1.7992  0.4952  0.0303
  669ACN     H3 4183   3.311   4.910   4.056 -3.0178  0.6248 -1.4494
  669ACN     C2 4184   3.475   5.014   3.967  0.4181 -0.5295  0.4581
  669ACN     N1 4185   3.558   5.096   3.969  0.1661  0.5259  0.8538
  670ACN     C1 4186   3.895   1.479   2.377  0.5033  0.6320  0.0055
  670ACN     H1 4187   3.954   1.572   2.382  2.0117 -0.1825 -1.6913
  670ACN     H2 4188   3.932   1.396   2.439 -1.7095 -0.7653 -0.4667
  670ACN     H3 4189   3.901   1.453   2.271  1.2832  0.5571  0.0627
  670ACN     C2 4190   3.758   1.510   2.408  0.2390  0.5495 -0.0151
  670ACN     N1 4191   3.652   1.539   2.435  0.1702 -0.4967  0.2486
  671ACN     C1 4192   2.547   0.410   3.545 -0.0453 -0.9259  0.1857
  671ACN     H1 4193   2.580   0.342   3.625  3.9927 -0.4609 -0.9070
  671ACN     H2 4194   2.576   0.374   3.446 -4.1281  1.8232 -2.3173
  671ACN     H3 4195   2.587   0.509   3.570  0.2832 -0.9859 -0.0953
  671ACN     C2 4196   2.396   0.422   3.530 -0.5637  0.4653  0.7464
  671ACN     N1 4197   2.284   0.423   3.526 -0.1696 -0.5089 -0.7392
  672ACN     C1 4198   3.873   4.853   1.082  0.7560  0.1474  0.7731
  672ACN     H1 4199   3.788   4.903   1.131  1.5715  0.6269  1.7174
  672ACN     H2 4200   3.876   4.899   0.982  0.7686  0.1168  0.7596
  672ACN     H3 4201   3.838   4.753   1.055 -0.7052  0.6112  0.8482
  672ACN     C2 4202   4.004   4.860   1.145  0.1781  0.8438 -0.6247
  672ACN     N1 4203   4.104   4.862   1.205 -0.3628  0.5770  0.5777
  673ACN     C1 4204   0.979   2.602   2.600  0.4244 -0.6966  0.1004
  673ACN     H1 4205   0.909   2.529   2.557 -1.0987  0.3227  0.7818
  673ACN     H2 4206   1.063   2.626   2.534 -0.7642 -0.8717 -1.5239
  673ACN     H3 4207   1.026   2.558   2.689  0.3706  1.1043  1.0601
  673ACN     C2 4208   0.897   2.722   2.641 -0.0996 -0.1510  0.1344
  673ACN     N1 4209   0.829   2.811   2.674  0.9606 -0.8843 -0.3060
  674ACN     C1 4210   1.802   2.759   1.152 -0.1712  0.3304 -0.7601
  674ACN     H1 4211   1.867   2.671   1.151  0.3841  0.7078  0.6716
  674ACN     H2 4212   1.845   2.857   1.129 -1.8653  1.2699 -0.1389
  674ACN     H3 4213   1.750   2.761   1.248 -0.3638 -2.1998 -0.7337
  674ACN     C2 4214   1.705   2.742   1.047  0.1947 -0.1318  0.3525
  674ACN     N1 4215   1.629   2.730   0.961 -0.9660 -0.4456  0.3256
  675ACN     C1 4216   1.718   1.739   3.444 -0.5745  0.0279 -0.2003
  675ACN     H1 4217   1.663   1.824   3.486  1.6443  1.2282  0.4318
  675ACN     H2 4218   1.642   1.661   3.427 -0.0133 -1.0433  1.8644
  675ACN     H3 4219   1.786   1.704   3.522 -0.1651 -1.8058 -1.3093
  675ACN     C2 4220   1.794   1.779   3.328  0.5291 -0.1368  0.1722
  675ACN     N1 4221   1.852   1.811   3.236 -0.3557  0.4373  0.0497
  676ACN     C1 4222   1.206   4.689   0.751 -0.3921  0.2095  0.3304
  676ACN     H1 4223   1.115   4.745   0.729 -0.8707 -0.6770 -0.0109
  676ACN     H2 4224   1.192   4.625   0.840 -2.3018 -1.8783 -1.3443
  676ACN     H3 4225   1.278   4.770   0.765 -0.5822  0.1166  2.0726
  676ACN     C2 4226   1.252   4.605   0.642 -0.6687 -0.7033 -0.5039
  676ACN     N1 4227   1.279   4.530   0.560  0.3066  0.1138 -0.3096
  677ACN     C1 4228   0.623   3.942   1.488 -0.0265 -0.2365  0.0899
  677ACN     H1 4229   0.545   3.939   1.564  0.4618 -0.8889  0.5695
  677ACN     H2 4230   0.709   3.893   1.536  1.0254  2.7210  1.5073
  677ACN     H3 4231   0.643   4.046   1.459 -2.3976  0.5825  1.1311
  677ACN     C2 4232   0.597   3.870   1.364  0.5097  0.4434  0.5058
  677ACN     N1 4233   0.575   3.811   1.267  0.8948 -0.3123  0.7619
  678ACN     C1 4234   4.334   0.004   2.447 -0.3190  0.0494  0.3468
  678ACN     H1 4235   4.436   0.009   2.487 -1.2203 -0.9552  2.9754
  678ACN     H2 4236   4.298  -0.099   2.439  0.9485 -0.4587  0.8680
  678ACN     H3 4237   4.353   0.040   2.345  0.3097 -0.5251  0.2503
  678ACN     C2 4238   4.242   0.092   2.511  0.3049 -0.2973 -0.3479
  678ACN     N1 4239   4.174   0.165   2.569  0.6017 -0.2397  0.0998
  679ACN     C1 4240   3.899   5.045   0.393  0.2080  0.6210  0.4173
  679ACN     H1 4241   3.815   4.995   0.444 -1.0041  1.8139 -0.3250
  679ACN     H2 4242   3.964   4.963   0.360 -1.9967 -1.1678  0.1727
  679ACN     H3 4243   3.942   5.120   0.460 -0.8966  0.6757  1.0914
  679ACN     C2 4244   3.849   5.108   0.267  0.5057  0.2445 -0.1813
  679ACN     N1 4245   3.815   5.168   0.173  0.1434  0.8210 -0.9665
  680ACN     C1 4246   5.148   0.405   2.026  0.3061  0.7081 -0.1641
  680ACN     H1 4247   5.201   0.482   2.082  1.3993 -0.5694  0.6227
  680ACN     H2 4248   5.085   0.345   2.092  1.4430 -1.1580 -0.6847
  680ACN     H3 4249   5.219   0.341   1.971  0.1278  0.8796 -0.6022
  680ACN     C2 4250   5.070   0.469   1.920 -0.4689  0.2393  0.4755
  680ACN     N1 4251   4.997   0.521   1.847  0.2019 -0.0510  1.0049
  681ACN     C1 4252   2.007   1.488   0.530  0.1403 -0.6162 -0.3790
  681ACN     H1 4253   1.915   1.538   0.563  0.9228  0.5027  0.2041
  681ACN     H2 4254   2.052   1.563   0.464 -0.3412  0.7735  0.7957
  681ACN     H3 4255   1.979   1.400   0.471 -1.1140 -1.1037  0.8825
  681ACN     C2 4256   2.093   1.451   0.639  0.2217 -0.2609 -0.0000
  681ACN     N1 4257   2.170   1.428   0.722  0.6260 -0.1752 -0.8740
  682ACN     C1 4258   1.075   3.105   0.339 -0.3398  0.0709 -0.1784
  682ACN     H1 4259   1.121   3.042   0.417  0.4453  0.6175 -0.1886
  682ACN     H2 4260   1.054   3.054   0.244 -0.9526 -1.7688  0.8954
  682ACN     H3 4261   1.147   3.186   0.323  0.9050 -0.3722  2.5380
  682ACN     C2 4262   0.947   3.162   0.384 -0.4634 -0.7335 -0.3770
  682ACN     N1 4263   0.851   3.215   0.413 -0.2713 -0.3668 -0.8859
  683ACN     C1 4264   3.902   2.568   4.488  0.3954  0.3014  0.6765
  683ACN     H1 4265   3.946   2.665   4.462 -0.2030  0.6010  0.7465
  683ACN     H2 4266   3.793   2.579   4.493  0.1564 -1.8583  1.2369
  683ACN     H3 4267   3.940   2.548   4.589  2.4710  0.5602 -0.0064
  683ACN     C2 4268   3.932   2.452   4.407  0.1430  0.6906  0.5864
  683ACN     N1 4269   3.953   2.358   4.340 -0.5824 -0.1894 -0.0323
  684ACN     C1 4270   0.830   1.969   1.371  0.9149 -0.3035  0.2964
  684ACN     H1 4271   0.904   1.922   1.437 -0.1844 -0.8705  1.1656
  684ACN     H2 4272   0.862   1.968   1.266  0.5523  1.2500  0.1491
  684ACN     H3 4273   0.815   2.076   1.391 -2.1407 -0.7624  1.0211
  684ACN     C2 4274   0.701   1.910   1.388  0.3749  0.1706 -0.2111
  684ACN     N1 4275   0.607   1.847   1.401 -0.2625  0.1563  0.1628
  685ACN     C1 4276   2.302   1.260   4.636 -0.3896  0.0740  0.3032
  685ACN     H1 4277   2.281   1.222   4.536 -0.2869 -2.3115  1.1149
  685ACN     H2 4278   2.215   1.231   4.697 -1.1082 -0.1045 -0.7742
  685ACN     H3 4279   2.309   1.368   4.621  1.1133 -0.1589 -0.8489
  685ACN     C2 4280   2.426   1.197   4.695  0.3397 -0.6283  0.0265
  685ACN     N1 4281   2.511   1.144   4.747 -0.0506 -0.0888  0.3785
  686ACN     C1 4282   4.918   4.386   3.260 -0.6383 -0.2308  0.6913
  686ACN     H1 4283   4.939   4.470   3.327  0.6739  1.7406 -1.9942
  686ACN     H2 4284   4.868   4.421   3.169 -0.0665 -0.1288  0.4110
  686ACN     H3 4285   4.852   4.315   3.312 -0.2149 -1.0341  0.1523
  686ACN     C2 4286   5.047   4.334   3.215 -0.5374 -1.2081 -0.0174
  686ACN     N1 4287   5.156   4.306   3.185  0.0728  0.3896  0.2764
  687ACN     C1 4288   3.109   0.385   0.163  0.1576 -0.1250  1.2672
  687ACN     H1 4289   3.175   0.350   0.243 -1.8769 -0.3678  2.8970
  687ACN     H2 4290   3.084   0.303   0.094  1.5356  0.9317 -0.5955
  687ACN     H3 4291   3.156   0.457   0.094  1.5522 -1.1266  1.1136
  687ACN     C2 4292   2.992   0.447   0.209 -0.0358 -0.0173 -0.6908
  687ACN     N1 4293   2.900   0.500   0.251 -0.1778 -0.8709 -0.7701
  688ACN     C1 4294   2.184   0.434   1.541  0.6387 -0.3941 -0.4430
  688ACN     H1 4295   2.171   0.448   1.649  1.7222  3.0298 -0.6531
  688ACN     H2 4296   2.291   0.432   1.516  0.4656  2.0305 -1.6460
  688ACN     H3 4297   2.129   0.510   1.483 -0.6842 -0.4225  0.7262
  688ACN     C2 4298   2.132   0.296   1.508  0.2205 -0.9098 -0.2856
  688ACN     N1 4299   2.099   0.193   1.476  0.0114 -0.0203 -0.0275
  689ACN     C1 4300   1.051   4.558   4.284 -0.1220 -0.0976  0.0818
  689ACN     H1 4301   1.103   4.624   4.214  1.2244 -1.2297 -0.0306
  689ACN     H2 4302   1.091   4.457   4.269 -0.5910 -0.2660 -0.0531
  689ACN     H3 4303   0.942   4.570   4.280  0.1955  3.3967 -1.2955
  689ACN     C2 4304   1.091   4.596   4.416 -0.2753  0.0565 -0.2554
  689ACN     N1 4305   1.122   4.617   4.525  1.2534  0.2325 -0.3901
  690ACN     C1 4306   3.976   0.163   3.403 -0.9056  0.5144 -0.0942
  690ACN     H1 4307   3.960   0.140   3.297  0.5444 -2.9916  0.3309
  690ACN     H2 4308   3.880   0.202   3.441 -1.3017 -0.6263  0.1121
  690ACN     H3 4309   4.048   0.244   3.417 -1.7605  1.2560  0.1465
  690ACN     C2 4310   4.009   0.039   3.475 -0.1542  0.1592  0.4096
  690ACN     N1 4311   4.026  -0.058   3.539 -0.5742  0.2243 -0.1008
  691ACN     C1 4312   3.560   3.838   2.654  0.4470 -0.3067  0.0436
  691ACN     H1 4313   3.578   3.733   2.677  1.4510 -0.0220  0.6391
  691ACN     H2 4314   3.456   3.870   2.644  0.3726 -1.3416 -4.0680
  691ACN     H3 4315   3.618   3.860   2.563 -1.7771 -1.4761 -1.7661
  691ACN     C2 4316   3.615   3.916   2.762 -0.1466  0.7896 -0.7140
  691ACN     N1 4317   3.660   3.979   2.851  0.1501  0.3030  0.1873
  692ACN     C1 4318   0.776   2.980   1.209 -0.2498  0.4976 -0.9100
  692ACN     H1 4319   0.770   2.921   1.301  0.3217 -0.3021 -1.3697
  692ACN     H2 4320   0.691   2.963   1.142  0.9407 -0.0428 -2.3365
  692ACN     H3 4321   0.865   2.934   1.164 -0.1509 -0.8601  0.6113
  692ACN     C2 4322   0.796   3.118   1.235  0.7158  0.2347  0.0490
  692ACN     N1 4323   0.803   3.226   1.271 -0.3720  0.1558 -0.0834
  693ACN     C1 4324   3.224   4.712   2.424  0.0753  0.2666 -0.2767
  693ACN     H1 4325   3.294   4.664   2.355 -0.7427 -1.3709 -0.0346
  693ACN     H2 4326   3.225   4.641   2.507  2.1914 -1.6401 -1.8144
  693ACN     H3 4327   3.126   4.710   2.374  0.6622 -0.8594 -1.4521
  693ACN     C2 4328   3.270   4.850   2.452  0.1071 -0.0446  0.2489
  693ACN     N1 4329   3.300   4.956   2.482 -0.0868  0.1784  0.4639
  694ACN     C1 4330   3.956   4.537   2.607  0.1186  0.5937 -0.3078
  694ACN     H1 4331   3.927   4.439   2.568 -1.8225  0.4846  1.2361
  694ACN     H2 4332   3.965   4.609   2.526  0.1040 -0.4026 -1.2110
  694ACN     H3 4333   4.046   4.517   2.666 -0.4277 -0.8536  0.0925
  694ACN     C2 4334   3.855   4.577   2.703  0.3109 -0.6941 -0.2392
  694ACN     N1 4335   3.763   4.611   2.766 -0.4120  0.4815 -0.6481
  695ACN     C1 4336   2.655   4.109   0.844 -0.4841 -0.2877 -0.6049
  695ACN     H1 4337   2.644   4.001   0.828 -1.5382  0.0465 -2.3847
  695ACN     H2 4338   2.596   4.145   0.929  0.2351 -0.4339 -0.0316
  695ACN     H3 4339   2.621   4.154   0.750  1.5168  0.7861 -0.8806
  695ACN     C2 4340   2.797   4.143   0.862 -0.4219  0.2954  0.3845
  695ACN     N1 4341   2.909   4.166   0.876 -0.7086  0.7027  0.3273
  696ACN     C1 4342   2.677   0.841   4.901  0.6428 -0.6459  0.7839
  696ACN     H1 4343   2.702   0.802   5.000  0.1211  0.5030  1.3945
  696ACN     H2 4344   2.703   0.947   4.885 -0.6486 -0.5006 -0.5386
  696ACN     H3 4345   2.568   0.842   4.892  0.5383  1.2246  1.6131
  696ACN     C2 4346   2.739   0.758   4.796 -0.5319  0.2327  0.0898
  696ACN     N1 4347   2.789   0.693   4.713 -0.6569 -0.1016 -0.3995
  697ACN     C1 4348   2.315   4.949   3.284  0.2668 -0.2914 -0.2537
  697ACN     H1 4349   2.222   4.951   3.225  0.3367 -1.0243 -0.3936
  697ACN     H2 4350   2.291   4.898   3.378 -0.2897 -1.5313 -1.0454
  697ACN     H3 4351   2.342   5.052   3.310  0.4699 -0.1486 -1.0003
  697ACN     C2 4352   2.421   4.874   3.213 -0.3861 -0.5893 -0.0934
  697ACN     N1 4353   2.509   4.816   3.163  0.4862 -0.5329  0.2026
  698ACN     C1 4354   2.760   0.005   2.289 -0.2610  0.1218 -0.3359
  698ACN     H1 4355   2.796   0.108   2.274 -1.4308  0.5119 -0.6355
  698ACN     H2 4356   2.672  -0.003   2.223  0.1175  1.8906 -1.1306
  698ACN     H3 4357   2.735   0.005   2.396  2.5039 -1.3741  0.3904
  698ACN     C2 4358   2.860  -0.095   2.266 -0.8612 -0.2161  0.2637
  698ACN     N1 4359   2.941  -0.173   2.236 -0.0247 -0.6152 -0.5618
  699ACN     C1 4360   0.984   0.666   4.039  0.1730 -0.2918 -0.2067
  699ACN     H1 4361   0.955   0.731   4.123  2.8824 -0.6976  1.1509
  699ACN     H2 4362   0.979   0.562   4.074  0.6983 -0.4942 -0.7176
  699ACN     H3 4363   1.088   0.692   4.016  0.7941 -1.1607  1.4198
  699ACN     C2 4364   0.898   0.688   3.927 -0.6888 -0.1286  0.9003
  699ACN     N1 4365   0.832   0.710   3.836  0.1776 -0.2067  0.1132
  700ACN     C1 4366   2.054   0.235   4.733 -0.4906  0.7705 -0.6500
  700ACN     H1 4367   1.994   0.273   4.650 -1.7162  1.8183  0.6795
  700ACN     H2 4368   2.045   0.297   4.823  3.2448 -1.3258  1.4792
  700ACN     H3 4369   2.159   0.227   4.703  0.0793 -0.8180  1.4509
  700ACN     C2 4370   2.005   0.097   4.764  0.6281 -0.7368  0.1789
  700ACN     N1 4371   1.958  -0.005   4.790  0.2198  0.3088 -0.1910
  701ACN     C1 4372   3.047   3.778   1.863 -0.0591  0.3653 -0.0583
  701ACN     H1 4373   3.036   3.834   1.956  0.2504  2.5124 -1.2455
  701ACN     H2 4374   3.072   3.671   1.871 -0.0307  0.4993  2.2978
  701ACN     H3 4375   3.135   3.817   1.809  0.2243  0.7076  0.6447
  701ACN     C2 4376   2.929   3.795   1.779 -0.4939 -0.0654  0.1871
  701ACN     N1 4377   2.841   3.810   1.708 -0.0189 -0.1297  0.0004
  702ACN     C1 4378   3.284   3.800   0.283  0.3623 -0.2373 -0.2409
  702ACN     H1 4379   3.366   3.872   0.273  0.1196  0.1126  0.2565
  702ACN     H2 4380   3.308   3.715   0.217  0.4605 -1.6580  1.5556
  702ACN     H3 4381   3.184   3.844   0.274  0.1375  0.0772  2.8427
  702ACN     C2 4382   3.288   3.742   0.413  0.0690 -0.7422 -0.3991
  702ACN     N1 4383   3.305   3.686   0.514  0.5907 -0.4809  0.4319
  703ACN     C1 4384   4.675   2.658   3.575  0.5068  0.3667 -0.5780
  703ACN     H1 4385   4.625   2.735   3.515  1.9565  2.1490  0.4103
  703ACN     H2 4386   4.647   2.664   3.681 -0.5222 -0.1322 -0.8059
  703ACN     H3 4387   4.782   2.664   3.553 -0.0244 -0.8605 -4.3655
  703ACN     C2 4388   4.637   2.526   3.531 -0.0096  0.7785 -0.1242
  703ACN     N1 4389   4.598   2.424   3.488 -0.0030  0.2872  0.0205
  704ACN     C1 4390   1.800   5.129   3.497  0.0612  0.6098 -0.3603
  704ACN     H1 4391   1.846   5.086   3.587 -0.8639  0.4446  0.0476
  704ACN     H2 4392   1.803   5.239   3.493  0.9899  0.6946  1.6241
  704ACN     H3 4393   1.695   5.098   3.493 -0.0452  0.9723 -0.4421
  704ACN     C2 4394   1.874   5.086   3.386 -0.5275 -1.0822 -0.8534
  704ACN     N1 4395   1.928   5.036   3.300 -0.5283 -0.2868  0.5580
  705ACN     C1 4396   3.381   4.148   0.440  0.6078  0.5807 -0.2933
  705ACN     H1 4397   3.440   4.056   0.445 -1.4906 -0.7563  1.2766
  705ACN     H2 4398   3.414   4.219   0.363  1.1226  0.1059 -0.5250
  705ACN     H3 4399   3.387   4.212   0.529 -2.8959  0.7656 -0.0752
  705ACN     C2 4400   3.243   4.110   0.425 -0.6420 -0.1385 -0.3043
  705ACN     N1 4401   3.137   4.066   0.428 -0.3001 -0.0604 -0.2150
  706ACN     C1 4402   3.488   2.583   1.246 -0.2752 -0.8750  0.2415
  706ACN     H1 4403   3.412   2.661   1.252  1.6413  1.3615 -2.2576
  706ACN     H2 4404   3.449   2.490   1.291  0.4274 -0.6457  1.3737
  706ACN     H3 4405   3.575   2.624   1.299  0.1630 -1.2699 -0.1615
  706ACN     C2 4406   3.523   2.567   1.104 -0.3393 -0.1891 -0.3730
  706ACN     N1 4407   3.546   2.558   0.990 -0.0902 -0.0295  0.2368
  707ACN     C1 4408   2.721   2.732   2.835  0.7200 -0.3231 -0.1656
  707ACN     H1 4409   2.653   2.814   2.861  2.0342  0.5651  0.5373
  707ACN     H2 4410   2.779   2.698   2.921  0.4302 -1.6563 -0.4791
  707ACN     H3 4411   2.775   2.767   2.746 -1.1354  1.0035 -0.8433
  707ACN     C2 4412   2.638   2.620   2.790 -0.3112  0.1696  0.0307
  707ACN     N1 4413   2.581   2.530   2.752 -0.2590 -0.1757 -0.1162
  708ACN     C1 4414   4.951   0.242   2.946  0.9743 -0.1395  0.7515
  708ACN     H1 4415   4.932   0.176   3.032  0.6097  0.1719  0.9152
  708ACN     H2 4416   5.011   0.328   2.977  0.3296  0.1997  1.0941
  708ACN     H3 4417   4.851   0.273   2.913  0.0978  0.6894  3.8365
  708ACN     C2 4418   5.020   0.165   2.840 -0.4943  0.1910  0.3544
  708ACN     N1 4419   5.070   0.106   2.754 -0.6139  0.5071 -0.4910
  709ACN     C1 4420   1.627   3.064   5.068  0.0931  0.1739 -0.2528
  709ACN     H1 4421   1.565   3.148   5.103 -0.7852  0.3240 -2.0722
  709ACN     H2 4422   1.729   3.059   5.108 -0.1948  0.5062  0.5559
  709ACN     H3 4423   1.646   3.078   4.961 -1.3137 -1.5575 -0.7785
  709ACN     C2 4424   1.558   2.935   5.073 -0.0056 -0.0004 -0.5613
  709ACN     N1 4425   1.509   2.828   5.077  0.8312 -0.4688 -0.6962
  710ACN     C1 4426   1.878   2.193   3.499 -0.0649 -0.3239  0.3936
  710ACN     H1 4427   1.777   2.168   3.534 -0.4381  0.3946 -0.1424
  710ACN     H2 4428   1.958   2.133   3.543  1.3735  0.1573 -1.4360
  710ACN     H3 4429   1.906   2.291   3.541  1.8426 -1.1475  1.1548
  710ACN     C2 4430   1.892   2.202   3.352  0.1839 -0.0758 -0.3308
  710ACN     N1 4431   1.887   2.202   3.237 -0.1927 -0.3237  0.0132
  711ACN     C1 4432   0.376   2.757   1.305  0.0948  0.0592  0.4373
  711ACN     H1 4433   0.410   2.777   1.407 -0.7944 -0.1567  0.7790
  711ACN     H2 4434   0.267   2.767   1.302 -0.0174 -1.1993 -0.7524
  711ACN     H3 4435   0.409   2.657   1.275  0.3530 -0.6479  2.8866
  711ACN     C2 4436   0.426   2.855   1.210 -0.5274  0.9330  0.4118
  711ACN     N1 4437   0.450   2.940   1.139  0.4056 -0.3754 -0.0702
  712ACN     C1 4438   3.625   0.354   1.363  0.3492 -0.2164  0.2532
  712ACN     H1 4439   3.561   0.313   1.284  0.5382  0.6667 -0.3767
  712ACN     H2 4440   3.584   0.352   1.465 -0.2577  0.0322  0.0173
  712ACN     H3 4441   3.652   0.459   1.349  0.0654 -0.1546  0.1611
  712ACN     C2 4442   3.754   0.278   1.365  0.2250  0.5555  0.0037
  712ACN     N1 4443   3.858   0.229   1.373  0.8395  0.4313  0.1668
  713ACN     C1 4444   2.092   2.471   0.422 -0.1597 -0.2299 -0.0279
  713ACN     H1 4445   2.021   2.389   0.403  0.0564 -0.4149 -0.0468
  713ACN     H2 4446   2.064   2.538   0.503 -1.1153 -1.8311  1.0151
  713ACN     H3 4447   2.097   2.532   0.331 -0.2119 -1.1005 -0.6331
  713ACN     C2 4448   2.224   2.410   0.432  0.3611 -0.7703 -0.1010
  713ACN     N1 4449   2.329   2.367   0.447  0.5575 -0.7936  0.1529
  714ACN     C1 4450   3.231   5.210   4.177 -0.6195 -0.1643 -0.1939
  714ACN     H1 4451   3.197   5.310   4.207  1.3904  0.0016  1.7482
  714ACN     H2 4452   3.336   5.199   4.204 -0.2570  1.8778 -0.5978
  714ACN     H3 4453   3.225   5.211   4.068  1.9260  1.1099 -0.3995
  714ACN     C2 4454   3.140   5.103   4.212 -0.5031 -0.1783 -0.2119
  714ACN     N1 4455   3.060   5.024   4.237 -0.4612 -0.6230 -0.4217
  715ACN     C1 4456   1.407   1.377   0.885 -0.2919 -0.7325 -0.6258
  715ACN     H1 4457   1.353   1.420   0.799  1.9950  2.0579 -0.8347
  715ACN     H2 4458   1.478   1.304   0.844  2.6181  1.9401 -0.7905
  715ACN     H3 4459   1.342   1.319   0.951 -2.3871  2.5022  0.4076
  715ACN     C2 4460   1.472   1.484   0.967  0.2009  0.3858 -1.1828
  715ACN     N1 4461   1.522   1.562   1.034  0.5030 -0.3719 -0.1293
  716ACN     C1 4462   4.876   3.732   3.018  0.4996  0.0825  0.7843
  716ACN     H1 4463   4.946   3.716   2.935  1.9263  1.8918  1.5559
  716ACN     H2 4464   4.876   3.640   3.078  0.6745 -0.5659 -0.1846
  716ACN     H3 4465   4.778   3.753   2.975  0.4450  1.6422  1.5765
  716ACN     C2 4466   4.925   3.843   3.104  0.0874 -0.0380 -0.4500
  716ACN     N1 4467   4.955   3.928   3.171  0.1661 -0.1862 -0.1336
  717ACN     C1 4468   4.506   3.534   2.125 -0.9180 -0.6941 -0.3355
  717ACN     H1 4469   4.425   3.464   2.149 -0.4197 -1.2361 -0.2150
  717ACN     H2 4470   4.456   3.630   2.107  1.6717  0.4337 -2.2815
  717ACN     H3 4471   4.553   3.487   2.037  1.3420  0.7746  0.0034
  717ACN     C2 4472   4.600   3.570   2.228  0.2889  0.2464 -0.2084
  717ACN     N1 4473   4.673   3.606   2.306 -0.3098 -0.2301 -0.1127
  718ACN     C1 4474   3.937   0.754   4.368 -0.0220 -0.6244 -0.2950
  718ACN     H1 4475   3.913   0.647   4.357 -1.4069 -0.3840  0.1847
  718ACN     H2 4476   4.043   0.766   4.391  0.3391 -0.9084 -1.7508
  718ACN     H3 4477   3.876   0.797   4.449  1.4284 -0.2765  0.6470
  718ACN     C2 4478   3.922   0.820   4.234  0.0678  0.4785  0.4935
  718ACN     N1 4479   3.920   0.877   4.136  0.2584  0.3034  0.3918
  719ACN     C1 4480   0.124   2.247   2.461 -0.0510 -0.0359 -0.0680
  719ACN     H1 4481   0.204   2.271   2.389  0.6408 -0.6568  0.4817
  719ACN     H2 4482   0.070   2.152   2.449 -1.0461  0.6095 -0.8664
  719ACN     H3 4483   0.056   2.332   2.454  0.1832  0.1317 -0.3417
  719ACN     C2 4484   0.180   2.247   2.596  0.0722 -1.1461  0.2428
  719ACN     N1 4485   0.210   2.270   2.704  0.7053  0.2076  0.3609
  720ACN     C1 4486   1.521   4.834   3.329 -0.8263 -0.4744 -0.0073
  720ACN     H1 4487   1.514   4.873   3.431 -1.6538  0.0590 -0.2627
  720ACN     H2 4488   1.629   4.843   3.309 -0.6489 -0.1833  1.0228
  720ACN     H3 4489   1.457   4.894   3.263 -0.7897 -1.8510 -1.3550
  720ACN     C2 4490   1.505   4.690   3.319  0.0502  0.1541 -0.4741
  720ACN     N1 4491   1.515   4.573   3.318  0.0488 -0.5503  0.0250
  721ACN     C1 4492   1.570   1.267   3.525  0.0189  0.1517 -0.0345
  721ACN     H1 4493   1.630   1.273   3.617 -0.2161 -0.8996  0.1979
  721ACN     H2 4494   1.481   1.329   3.543 -0.8406 -1.7462  3.0165
  721ACN     H3 4495   1.558   1.166   3.484  1.0427 -0.2531  0.6241
  721ACN     C2 4496   1.652   1.332   3.429  0.1191  0.2152 -0.3701
  721ACN     N1 4497   1.713   1.369   3.337  0.6423 -0.7281 -0.3576
  722ACN     C1 4498   5.199   3.271   0.498  0.5713 -0.5685  0.0681
  722ACN     H1 4499   5.166   3.295   0.396 -3.0705  1.7046  1.5856
  722ACN     H2 4500   5.300   3.310   0.516  0.4763  0.3252 -1.2270
  722ACN     H3 4501   5.199   3.161   0.505 -1.4552 -0.6333 -0.4631
  722ACN     C2 4502   5.098   3.325   0.586  0.1807 -0.3354  0.9170
  722ACN     N1 4503   5.020   3.375   0.656 -0.3148  0.4322 -0.1391
  723ACN     C1 4504   2.745   1.055   2.670 -0.0365 -0.2122 -0.0924
  723ACN     H1 4505   2.654   1.002   2.698  0.0981  1.1570  3.4148
  723ACN     H2 4506   2.810   0.993   2.607  0.5176  0.8203 -0.5752
  723ACN     H3 4507   2.801   1.083   2.760  1.6088  0.5708 -1.3031
  723ACN     C2 4508   2.703   1.172   2.598  0.8631  0.1225 -0.2827
  723ACN     N1 4509   2.668   1.264   2.534  0.0072 -0.5393 -0.4915
  724ACN     C1 4510   2.863   1.051   3.171 -0.0035 -0.7318 -0.4633
  724ACN     H1 4511   2.798   1.115   3.232 -0.9581 -1.7746 -0.3489
  724ACN     H2 4512   2.863   1.102   3.074  0.0726  3.1098  1.3622
  724ACN     H3 4513   2.829   0.947   3.163 -0.3091 -0.6186 -0.6268
  724ACN     C2 4514   2.999   1.063   3.232 -0.4295 -0.3681 -0.6283
  724ACN     N1 4515   3.105   1.072   3.284  0.0486  0.1867  0.0064
  725ACN     C1 4516   3.173   4.396   0.145  0.1625  0.5675 -0.0669
  725ACN     H1 4517   3.138   4.369   0.045  0.0327  0.4646  0.0059
  725ACN     H2 4518   3.147   4.324   0.223 -1.5871  0.5624 -0.6187
  725ACN     H3 4519   3.131   4.493   0.177 -0.7790  0.4382 -0.8739
  725ACN     C2 4520   3.317   4.409   0.138  0.4123 -0.3460  0.2334
  725ACN     N1 4521   3.431   4.418   0.132  0.1388  0.2733 -0.0467
  726ACN     C1 4522   3.630   2.084   4.473 -0.6260 -0.3913  0.1206
  726ACN     H1 4523   3.680   2.038   4.560  0.0608 -1.1262 -0.6489
  726ACN     H2 4524   3.694   2.067   4.386  0.7923 -0.8276  1.2069
  726ACN     H3 4525   3.616   2.190   4.499  0.8691  0.0428 -0.7380
  726ACN     C2 4526   3.491   2.042   4.441 -0.3071  0.7556  0.2399
  726ACN     N1 4527   3.381   2.010   4.419 -0.5822 -0.4400  0.1187
  727ACN     C1 4528   4.403   5.223   2.004 -0.4334  0.0807  0.2683
  727ACN     H1 4529   4.364   5.168   1.917  0.1981 -1.5343  0.9547
  727ACN     H2 4530   4.325   5.294   2.033 -1.9426 -1.2176 -0.4597
  727ACN     H3 4531   4.500   5.264   1.974 -1.7978  1.1679 -3.1463
  727ACN     C2 4532   4.423   5.126   2.118 -0.4763  0.4916  0.6152
  727ACN     N1 4533   4.422   5.058   2.210  0.4440 -0.1420  0.3867
  728ACN     C1 4534   4.378   0.417   2.216  0.0503  0.0010 -0.2587
  728ACN     H1 4535   4.339   0.374   2.309  0.8505  1.5969  0.8539
  728ACN     H2 4536   4.485   0.399   2.234  0.0385 -0.2067 -0.3958
  728ACN     H3 4537   4.355   0.523   2.204 -0.9322 -0.0886  0.7150
  728ACN     C2 4538   4.318   0.345   2.106  0.0775  0.0980  0.3265
  728ACN     N1 4539   4.270   0.293   2.016  0.6919 -0.0027 -0.3232
  729ACN     C1 4540   3.649   0.763   2.178 -0.3286  0.1150 -0.2349
  729ACN     H1 4541   3.708   0.697   2.243 -0.9738  1.9198  2.3248
  729ACN     H2 4542   3.593   0.820   2.253 -0.5318 -0.2802 -0.0821
  729ACN     H3 4543   3.585   0.715   2.104 -0.5910  2.9420 -2.0006
  729ACN     C2 4544   3.736   0.857   2.115  0.0712  0.6206  0.1996
  729ACN     N1 4545   3.809   0.920   2.053  0.1844 -0.2145 -0.4318
  730ACN     C1 4546   0.663   4.092   2.712 -0.8246 -0.2351  0.5709
  730ACN     H1 4547   0.636   4.064   2.610  0.5663  0.8099 -0.1255
  730ACN     H2 4548   0.578   4.131   2.769 -0.8753 -0.3356  0.5630
  730ACN     H3 4549   0.740   4.171   2.708  0.1477 -1.2142 -1.1742
  730ACN     C2 4550   0.724   3.979   2.768 -0.5831  0.1268 -0.4915
  730ACN     N1 4551   0.781   3.886   2.810 -0.5485 -0.6467 -0.6458
  731ACN     C1 4552   1.433   0.285   0.242 -0.6946  0.4632 -0.0353
  731ACN     H1 4553   1.413   0.381   0.290 -1.2139  0.1933  0.3017
  731ACN     H2 4554   1.351   0.267   0.171  1.1948 -0.7434 -2.0235
  731ACN     H3 4555   1.442   0.216   0.327  1.0427  0.5026 -0.1554
  731ACN     C2 4556   1.556   0.294   0.160  0.2047  0.2425  0.4805
  731ACN     N1 4557   1.641   0.315   0.090  0.5641  0.6392 -0.1575
  732ACN     C1 4558   2.656   2.227   0.593 -0.6510 -0.0695  0.1009
  732ACN     H1 4559   2.659   2.117   0.589  4.6304 -0.1449 -0.1804
  732ACN     H2 4560   2.565   2.267   0.548 -0.1301 -0.8616 -1.7730
  732ACN     H3 4561   2.739   2.266   0.533  0.3498 -0.1561  1.3833
  732ACN     C2 4562   2.657   2.287   0.724  0.6309  0.0384 -0.2034
  732ACN     N1 4563   2.647   2.344   0.824 -0.4188  0.6066  0.2032
  733ACN     C1 4564   4.865   2.980   1.869  0.1246 -0.0612 -0.0140
  733ACN     H1 4565   4.923   2.892   1.900  0.5452  0.8625  2.0448
  733ACN     H2 4566   4.882   3.060   1.943  0.2665 -0.9019  0.8743
  733ACN     H3 4567   4.757   2.964   1.857 -0.1710  2.6068 -1.8424
  733ACN     C2 4568   4.902   3.039   1.738 -0.2238  0.1026 -0.3827
  733ACN     N1 4569   4.927   3.095   1.644 -0.3993  0.1697  0.0342
  734ACN     C1 4570   3.424   4.276   4.381 -0.5806 -0.1218  1.0532
  734ACN     H1 4571   3.512   4.238   4.328  0.9366  1.6194  2.1671
  734ACN     H2 4572   3.369   4.327   4.302 -0.1016  0.7340  1.2534
  734ACN     H3 4573   3.463   4.341   4.461  0.3950  0.6145  0.0229
  734ACN     C2 4574   3.349   4.161   4.434  0.0311  0.2677  0.2852
  734ACN     N1 4575   3.288   4.075   4.479 -0.0619  0.3464  0.2914
  735ACN     C1 4576   2.910   1.800   0.468  0.1409  0.0940  0.2067
  735ACN     H1 4577   2.901   1.897   0.518  0.8788  1.2355 -1.7652
  735ACN     H2 4578   3.013   1.767   0.446 -0.1252 -1.0875  0.6572
  735ACN     H3 4579   2.844   1.794   0.381  0.9088 -1.3437 -0.3111
  735ACN     C2 4580   2.851   1.698   0.554 -0.1487  0.0002 -0.6525
  735ACN     N1 4581   2.806   1.623   0.631  0.5078  0.1249  0.4979
  736ACN     C1 4582   2.352   5.181   3.853  0.8936  0.6651  0.2827
  736ACN     H1 4583   2.290   5.125   3.782  0.6021  1.8797 -0.4520
  736ACN     H2 4584   2.287   5.194   3.940 -2.3145 -0.3627 -1.7872
  736ACN     H3 4585   2.382   5.278   3.811 -0.4459  1.5637  1.2987
  736ACN     C2 4586   2.468   5.097   3.886 -0.4063  0.2598 -0.2511
  736ACN     N1 4587   2.561   5.041   3.921 -0.0805 -0.2577 -0.3178
  737ACN     C1 4588   2.675   0.255   0.569  1.2995 -0.0857 -0.9247
  737ACN     H1 4589   2.727   0.321   0.640 -1.0074  2.4134 -1.3975
  737ACN     H2 4590   2.627   0.171   0.621 -1.8183  2.3365  0.3667
  737ACN     H3 4591   2.742   0.214   0.492  1.9059 -0.7195 -0.0843
  737ACN     C2 4592   2.568   0.319   0.501  0.6404 -1.0346 -0.5266
  737ACN     N1 4593   2.469   0.359   0.454  0.0802 -0.5639  0.1293
  738ACN     C1 4594   3.013   4.646   4.197  0.0679  0.4000  0.3577
  738ACN     H1 4595   2.910   4.640   4.158 -1.8729  0.4095  4.8775
  738ACN     H2 4596   3.008   4.744   4.247  0.6763  0.0717  1.0648
  738ACN     H3 4597   3.083   4.647   4.113 -0.3760 -0.5483 -0.0358
  738ACN     C2 4598   3.048   4.540   4.288  0.2738 -0.0216  0.2986
  738ACN     N1 4599   3.078   4.460   4.363 -0.5547  0.1808  0.0356
  739ACN     C1 4600   2.003   3.299   5.063 -0.4037  0.1392 -0.3864
  739ACN     H1 4601   1.909   3.345   5.033 -1.4859 -1.3923  0.4957
  739ACN     H2 4602   2.048   3.215   5.008  0.0809  0.4811 -0.5202
  739ACN     H3 4603   1.985   3.260   5.164  1.0017 -2.2074 -0.9742
  739ACN     C2 4604   2.113   3.397   5.064 -0.2167  0.4108  0.4879
  739ACN     N1 4605   2.197   3.476   5.073  0.1700  0.3677 -0.1641
  740ACN     C1 4606   3.115   1.926   3.317  0.3019  0.0710  0.3183
  740ACN     H1 4607   3.196   1.892   3.384 -0.2680 -0.5263  0.7174
  740ACN     H2 4608   3.142   1.888   3.218 -1.4949 -0.5513  0.0457
  740ACN     H3 4609   3.092   2.032   3.328 -2.6599 -0.2865 -1.5190
  740ACN     C2 4610   3.007   1.838   3.355 -0.7284 -0.2078  0.5910
  740ACN     N1 4611   2.909   1.778   3.366 -0.1815  0.0544  0.0180
  741ACN     C1 4612   1.934   5.177   4.098  0.1619 -0.3995 -0.3315
  741ACN     H1 4613   1.856   5.216   4.165 -2.9049 -3.2090 -1.9644
  741ACN     H2 4614   1.887   5.123   4.015 -0.4880 -1.5138  0.7296
  741ACN     H3 4615   1.990   5.103   4.156 -1.6631 -0.6664  1.1993
  741ACN     C2 4616   2.022   5.290   4.063 -0.2856  0.6666 -0.0688
  741ACN     N1 4617   2.090   5.375   4.022 -0.0591  0.1057  0.5132
  742ACN     C1 4618   4.384   4.364   1.671 -0.1484 -0.3924  0.2977
  742ACN     H1 4619   4.421   4.457   1.626 -1.6287  0.0927  0.0284
  742ACN     H2 4620   4.342   4.307   1.588 -1.2671 -2.7372  2.3390
  742ACN     H3 4621   4.301   4.389   1.738 -0.1595  2.9399 -0.7602
  742ACN     C2 4622   4.490   4.284   1.733  0.1803  0.4402 -0.3799
  742ACN     N1 4623   4.565   4.211   1.785 -0.5542  0.2898  0.2580
  743ACN     C1 4624   1.322   1.564   0.456  0.0419 -0.4715 -0.3924
  743ACN     H1 4625   1.299   1.489   0.379  2.2177 -0.0485 -1.5451
  743ACN     H2 4626   1.426   1.595   0.436 -0.4803 -0.8121 -4.5186
  743ACN     H3 4627   1.316   1.521   0.556  0.1799 -1.7805 -0.9253
  743ACN     C2 4628   1.239   1.680   0.461 -0.0016 -0.1223  0.4229
  743ACN     N1 4629   1.173   1.774   0.470  0.3988 -0.2791 -1.5417
  744ACN     C1 4630   3.542   1.790   2.051  0.3234  0.0222 -1.3605
  744ACN     H1 4631   3.585   1.743   1.962  1.3302 -1.7883 -0.0147
  744ACN     H2 4632   3.533   1.716   2.132 -3.7479  2.7659  1.0265
  744ACN     H3 4633   3.441   1.824   2.026  0.1922 -1.2691 -2.7588
  744ACN     C2 4634   3.635   1.901   2.093  0.1532  0.0779 -0.5940
  744ACN     N1 4635   3.708   1.981   2.131  0.1858 -0.0296 -0.3639
  745ACN     C1 4636   4.483   4.449   0.445  0.7231  0.2508  0.1884
  745ACN     H1 4637   4.568   4.398   0.493  1.2453 -0.7147 -1.6815
  745ACN     H2 4638   4.454   4.393   0.355 -0.3495 -0.8009  1.1454
  745ACN     H3 4639   4.529   4.543   0.413  2.5721 -0.1518  1.4773
  745ACN     C2 4640   4.372   4.471   0.540 -0.4461  0.3602 -0.5993
  745ACN     N1 4641   4.294   4.496   0.622  0.2436  0.2306 -0.1172
  746ACN     C1 4642   1.348   1.083   1.352  0.4148  0.4380  0.3867
  746ACN     H1 4643   1.446   1.127   1.373  1.5978 -1.1429 -1.5470
  746ACN     H2 4644   1.369   1.002   1.281 -1.1984 -0.5056  0.9174
  746ACN     H3 4645   1.273   1.158   1.322  2.2319  1.1186 -2.9035
  746ACN     C2 4646   1.314   1.013   1.472  0.0763 -0.0790 -0.3829
  746ACN     N1 4647   1.278   0.956   1.567  0.4464 -0.5074  0.1262
  747ACN     C1 4648   3.274   1.043   4.977  0.5236  0.4970 -0.7614
  747ACN     H1 4649   3.209   1.027   4.891 -0.7130 -4.0051  0.6865
  747ACN     H2 4650   3.349   1.122   4.965  1.3163 -0.5618 -3.8231
  747ACN     H3 4651   3.324   0.946   4.995  0.8683  0.9918  1.1483
  747ACN     C2 4652   3.191   1.068   5.096  0.2004 -0.3497 -0.5870
  747ACN     N1 4653   3.130   1.090   5.195 -0.4180  0.3482 -0.5550
  748ACN     C1 4654   2.282   0.644   0.310 -0.4626 -0.4260  0.0295
  748ACN     H1 4655   2.265   0.749   0.286  0.2772  0.3288  2.5360
  748ACN     H2 4656   2.218   0.615   0.394 -0.7898  1.7923  0.6062
  748ACN     H3 4657   2.386   0.623   0.336 -0.5300 -0.3914  0.3283
  748ACN     C2 4658   2.258   0.556   0.197  0.9039 -0.5847  0.2693
  748ACN     N1 4659   2.239   0.488   0.103  0.6411  0.5368  0.0375
  749ACN     C1 4660   0.838   1.686   3.746  0.2294 -0.3175 -0.5141
  749ACN     H1 4661   0.764   1.742   3.688  2.4363  2.3159 -0.9788
  749ACN     H2 4662   0.937   1.705   3.704  1.2817 -1.7570  1.2022
  749ACN     H3 4663   0.811   1.582   3.725 -3.2454  0.4689 -0.5243
  749ACN     C2 4664   0.830   1.719   3.892  0.2834 -0.4867  0.7833
  749ACN     N1 4665   0.815   1.746   4.003  0.9041 -0.5298  0.3935
  750ACN     C1 4666   3.504   4.712   0.354  0.1949 -0.4344  0.0214
  750ACN     H1 4667   3.598   4.656   0.365 -0.1676 -0.9496  0.5178
  750ACN     H2 4668   3.457   4.713   0.453  0.2683 -0.2660  0.0555
  750ACN     H3 4669   3.433   4.658   0.290  0.1506 -1.0218  0.5580
  750ACN     C2 4670   3.539   4.848   0.305  0.5141  0.4979  0.0905
  750ACN     N1 4671   3.566   4.956   0.262  0.1050  0.6411  0.5781
  751ACN     C1 4672   2.876   0.271   3.359  0.5497  0.9301  0.3219
  751ACN     H1 4673   2.858   0.254   3.466 -1.1884  0.2761 -0.0326
  751ACN     H2 4674   2.855   0.378   3.345 -0.1583  0.8383  0.6317
  751ACN     H3 4675   2.815   0.208   3.292 -0.3519  2.5689 -0.4948
  751ACN     C2 4676   3.009   0.228   3.336 -0.7786 -0.0897  0.0710
  751ACN     N1 4677   3.120   0.193   3.319  0.0603 -0.7856 -0.4633
  752ACN     C1 4678   3.785   2.486   1.729  0.4621 -0.2870 -0.3641
  752ACN     H1 4679   3.809   2.380   1.743 -2.2402 -1.5291 -3.7601
  752ACN     H2 4680   3.686   2.499   1.683  0.1077 -1.0193  0.1728
  752ACN     H3 4681   3.859   2.532   1.663 -0.4796  0.1857 -1.1142
  752ACN     C2 4682   3.793   2.554   1.857 -0.6371 -0.7584  0.4598
  752ACN     N1 4683   3.802   2.608   1.957  0.1130 -0.4618 -0.1018
  753ACN     C1 4684   5.034   0.513   1.487 -0.5063  0.1757 -0.2227
  753ACN     H1 4685   5.090   0.449   1.556  0.3400  2.8569  1.7592
  753ACN     H2 4686   5.098   0.592   1.445 -2.3790  1.5061 -0.7298
  753ACN     H3 4687   4.950   0.557   1.543 -0.2897  3.5710 -2.2623
  753ACN     C2 4688   4.967   0.439   1.376  0.2191  0.1419 -0.0345
  753ACN     N1 4689   4.903   0.380   1.303  0.2251 -0.3168 -0.6027
  754ACN     C1 4690   1.996   5.135   2.580 -0.0998 -0.3428 -0.3684
  754ACN     H1 4691   2.002   5.029   2.553  0.1878 -0.3034 -0.4553
  754ACN     H2 4692   1.893   5.172   2.565  0.0993  2.2967  3.1629
  754ACN     H3 4693   2.073   5.192   2.527  0.3932  0.5183  1.2083
  754ACN     C2 4694   2.029   5.137   2.725 -0.0430  0.5962  1.4783
  754ACN     N1 4695   2.054   5.125   2.841 -0.0207 -0.0611  0.0072
  755ACN     C1 4696   2.162   5.149   1.250 -0.5550  0.9778  0.2558
  755ACN     H1 4697   2.234   5.146   1.166  1.0483  2.4542  1.4825
  755ACN     H2 4698   2.219   5.196   1.331  0.2748  0.5617 -0.0657
  755ACN     H3 4699   2.147   5.044   1.278 -2.1570  1.2000  0.2754
  755ACN     C2 4700   2.041   5.224   1.218 -0.3913  0.1797 -0.1134
  755ACN     N1 4701   1.944   5.280   1.195 -0.2855 -0.1962 -0.5490
  756ACN     C1 4702   2.362   1.176   0.091  0.0395  0.2138  0.4604
  756ACN     H1 4703   2.470   1.158   0.103 -0.3450 -3.2826 -0.3069
  756ACN     H2 4704   2.340   1.165  -0.016 -1.1647  2.6135  0.3986
  756ACN     H3 4705   2.329   1.275   0.125  0.8084  0.1730  1.3741
  756ACN     C2 4706   2.292   1.077   0.163  0.0787  0.0513  0.1411
  756ACN     N1 4707   2.232   1.000   0.225 -1.0200  0.3569 -0.2870
  757ACN     C1 4708   2.326   2.263   2.478  0.2619 -0.5235 -0.3318
  757ACN     H1 4709   2.242   2.333   2.481  1.6596  1.2355 -0.2852
  757ACN     H2 4710   2.288   2.168   2.518  2.6120 -0.9762  1.0065
  757ACN     H3 4711   2.394   2.298   2.557  0.0528  1.6543 -1.0474
  757ACN     C2 4712   2.396   2.267   2.355  0.4511  0.0324  0.8239
  757ACN     N1 4713   2.453   2.268   2.257  0.1608  0.3557 -0.1839
  758ACN     C1 4714   2.167   3.675   1.592  0.5264 -0.8008  0.0422
  758ACN     H1 4715   2.203   3.669   1.696 -0.4601 -1.3632  0.3647
  758ACN     H2 4716   2.248   3.729   1.542  1.3516 -1.4251  0.6717
  758ACN     H3 4717   2.068   3.722   1.585 -1.2080 -3.7170  2.2890
  758ACN     C2 4718   2.169   3.535   1.558 -0.7589  0.5102 -0.7447
  758ACN     N1 4719   2.169   3.424   1.533 -0.1574 -0.5831 -0.0000
  759ACN     C1 4720   1.436   2.314   1.057 -0.1254 -0.4603  0.0146
  759ACN     H1 4721   1.371   2.368   0.987 -1.3363 -0.6839  0.9214
  759ACN     H2 4722   1.431   2.204   1.053 -0.3072 -0.4984  0.9925
  759ACN     H3 4723   1.413   2.344   1.160 -1.0616 -2.4175  0.4245
  759ACN     C2 4724   1.572   2.350   1.031  0.0575 -0.1182  0.8455
  759ACN     N1 4725   1.684   2.373   1.013  0.5047 -0.4471 -0.4646
  760ACN     C1 4726   1.428   3.767   0.407 -0.6668  0.4124  0.6986
  760ACN     H1 4727   1.531   3.737   0.385 -0.8840 -0.5145  0.9091
  760ACN     H2 4728   1.410   3.862   0.356  1.5981  1.3978  1.5826
  760ACN     H3 4729   1.411   3.785   0.514 -2.9047  1.2678  0.2434
  760ACN     C2 4730   1.341   3.660   0.362  0.3635 -0.5523 -0.9299
  760ACN     N1 4731   1.259   3.584   0.328  0.0303 -0.5027  0.4126
  761ACN     C1 4732   1.352   4.471   3.658  0.1279 -0.5221 -0.4023
  761ACN     H1 4733   1.403   4.383   3.619  0.5167 -0.2319 -0.5600
  761ACN     H2 4734   1.242   4.461   3.659  0.0034  0.6650  0.7336
  761ACN     H3 4735   1.383   4.551   3.589 -0.9988 -0.3690 -0.7649
  761ACN     C2 4736   1.408   4.516   3.790  0.9110 -0.2255  0.1676
  761ACN     N1 4737   1.462   4.545   3.886  0.4596  0.5033  0.6082
  762ACN     C1 4738   2.297   0.824   1.326 -0.6319  1.2860 -0.1375
  762ACN     H1 4739   2.260   0.722   1.312 -1.5214  1.2271  2.2140
  762ACN     H2 4740   2.382   0.839   1.259  0.2514 -1.3641  0.2717
  762ACN     H3 4741   2.325   0.831   1.432 -0.2008  0.5213 -0.1991
  762ACN     C2 4742   2.199   0.932   1.303  0.1157  0.0825  0.0194
  762ACN     N1 4743   2.125   1.021   1.282 -0.2812 -0.4785  0.1016
  763ACN     C1 4744   1.572   0.243   1.032 -0.6084  0.5985 -0.0520
  763ACN     H1 4745   1.581   0.344   1.075  0.3763 -0.1518  1.5819
  763ACN     H2 4746   1.665   0.190   1.056 -0.3276  0.7149 -0.8573
  763ACN     H3 4747   1.571   0.254   0.923  2.8520 -0.3776 -0.3141
  763ACN     C2 4748   1.452   0.168   1.071 -0.2672 -0.8403  0.0466
  763ACN     N1 4749   1.356   0.106   1.087  0.2153 -0.4964  0.7581
  764ACN     C1 4750   3.956   3.370   0.546  0.4241 -0.4887 -0.3540
  764ACN     H1 4751   4.060   3.397   0.523 -0.0501 -0.2648 -2.4362
  764ACN     H2 4752   3.937   3.401   0.649  1.1189  0.9226 -0.6202
  764ACN     H3 4753   3.949   3.260   0.541  1.7323 -0.6055 -0.0097
  764ACN     C2 4754   3.848   3.439   0.475  0.0266  0.0924 -0.7284
  764ACN     N1 4755   3.761   3.497   0.423 -0.3482  0.0885 -0.4238
  765ACN     C1 4756   2.219   0.869   1.891  0.2640  0.4122  0.1462
  765ACN     H1 4757   2.277   0.796   1.949  0.3277 -0.4217 -0.9476
  765ACN     H2 4758   2.272   0.965   1.902  1.3179 -0.3137  1.9607
  765ACN     H3 4759   2.122   0.890   1.938  0.2901 -0.0620  0.4175
  765ACN     C2 4760   2.196   0.839   1.749 -0.5441  0.2703 -0.3678
  765ACN     N1 4761   2.176   0.804   1.639 -0.3075 -0.0463  0.1126
  766ACN     C1 4762   3.192   0.330   2.123  0.8468 -0.0665  0.0268
  766ACN     H1 4763   3.225   0.348   2.226  1.8752  1.4128 -0.5416
  766ACN     H2 4764   3.271   0.366   2.057 -1.1017  1.0098 -1.8303
  766ACN     H3 4765   3.100   0.384   2.098  0.4865 -0.4650  0.4602
  766ACN     C2 4766   3.158   0.190   2.102 -0.7900  0.9164 -0.3040
  766ACN     N1 4767   3.136   0.077   2.077 -0.3469 -0.2337  0.1107
  767ACN     C1 4768   3.282   2.478   0.080 -0.0729 -0.2511 -0.4111
  767ACN     H1 4769   3.217   2.510   0.162  1.6824 -0.5060  1.1543
  767ACN     H2 4770   3.275   2.551  -0.002 -2.4150 -1.4795 -1.3897
  767ACN     H3 4771   3.244   2.381   0.048 -2.7916  0.0311  1.6337
  767ACN     C2 4772   3.418   2.471   0.133 -0.4022 -0.2464  0.0727
  767ACN     N1 4773   3.519   2.458   0.185  0.1601  0.0392  0.3019
  768ACN     C1 4774   1.356   0.526   0.739 -0.4699 -0.0699 -1.5592
  768ACN     H1 4775   1.272   0.481   0.793 -1.0547  1.8217 -0.7834
  768ACN     H2 4776   1.414   0.575   0.818  0.5529 -0.1475 -2.2499
  768ACN     H3 4777   1.316   0.606   0.675 -0.3055  1.1038 -0.2472
  768ACN     C2 4778   1.436   0.436   0.658 -0.4371 -0.5585 -0.0032
  768ACN     N1 4779   1.487   0.364   0.585  0.0741  0.0806  0.1539
  769ACN     C1 4780   0.091   0.216   2.631  0.0847 -0.1109  0.6302
  769ACN     H1 4781   0.024   0.299   2.657  0.0192  0.0944 -0.1481
  769ACN     H2 4782   0.156   0.257   2.553  0.6370  0.9432  1.6111
  769ACN     H3 4783   0.016   0.139   2.610  0.1273 -0.3111  1.1980
  769ACN     C2 4784   0.184   0.180   2.739  0.5175  0.2325 -0.0068
  769ACN     N1 4785   0.256   0.149   2.827 -0.1909 -0.0423 -0.3848
  770ACN     C1 4786   0.449   0.413   2.672  0.1482 -0.5325 -0.2920
  770ACN     H1 4787   0.499   0.503   2.710 -1.8162  0.2437  0.5506
  770ACN     H2 4788   0.392   0.441   2.583 -0.8920 -1.2681  0.1287
  770ACN     H3 4789   0.379   0.370   2.745  2.1455 -1.6079  1.1028
  770ACN     C2 4790   0.538   0.301   2.640  0.0644  0.6692 -0.3480
  770ACN     N1 4791   0.620   0.226   2.614  0.2858 -0.1992  0.2394
  771ACN     C1 4792   4.594   4.108   3.250  0.2821  0.0655  0.6155
  771ACN     H1 4793   4.641   4.059   3.337  0.7411 -0.9165 -0.1711
  771ACN     H2 4794   4.670   4.173   3.206  0.5783 -0.5217  0.2540
  771ACN     H3 4795   4.510   4.165   3.291  0.3430 -1.2935  2.7972
  771ACN     C2 4796   4.554   4.003   3.157  0.6094  0.3678 -0.4172
  771ACN     N1 4797   4.514   3.923   3.082 -0.5163 -0.4614 -0.3904
  772ACN     C1 4798   3.704   0.503   0.498  0.3559  0.5759  0.3341
  772ACN     H1 4799   3.650   0.424   0.444  0.4868  1.2833 -0.8642
  772ACN     H2 4800   3.806   0.502   0.457 -0.1093 -1.4892 -0.9463
  772ACN     H3 4801   3.700   0.478   0.605 -1.2348 -0.2671  0.1057
  772ACN     C2 4802   3.641   0.631   0.481 -0.0547 -0.5832 -0.6612
  772ACN     N1 4803   3.581   0.725   0.456 -0.2090  0.2373  0.6006
  773ACN     C1 4804   3.609   2.875   0.135 -0.0644 -0.3891 -0.7176
  773ACN     H1 4805   3.710   2.831   0.124  0.1978  0.2327 -0.8274
  773ACN     H2 4806   3.613   2.984   0.131 -0.0279 -0.3913 -0.7592
  773ACN     H3 4807   3.571   2.855   0.236 -1.7876 -1.1842 -1.4848
  773ACN     C2 4808   3.516   2.810   0.041 -0.5689  0.1582 -0.7988
  773ACN     N1 4809   3.448   2.760  -0.038 -0.3875 -0.1308  0.1332
  774ACN     C1 4810   0.808   3.448   1.655 -0.5785 -0.3596 -0.4762
  774ACN     H1 4811   0.796   3.358   1.594  2.6201 -0.6248 -0.9356
  774ACN     H2 4812   0.791   3.428   1.762 -1.0092 -2.0247 -0.8220
  774ACN     H3 4813   0.733   3.524   1.634  0.6447  1.0434  0.0547
  774ACN     C2 4814   0.943   3.501   1.632 -0.3981  0.2377 -0.2824
  774ACN     N1 4815   1.042   3.558   1.615  0.2871  0.1867 -0.2958
  775ACN     C1 4816   3.492   2.135   0.959 -0.5038 -0.1394  0.4670
  775ACN     H1 4817   3.571   2.203   0.925  0.6340 -1.9428 -0.6834
  775ACN     H2 4818   3.508   2.027   0.957  1.2925  0.0215 -3.0154
  775ACN     H3 4819   3.409   2.163   0.892  0.4164  0.8875 -0.2841
  775ACN     C2 4820   3.467   2.192   1.095  0.0809 -0.2551  0.4118
  775ACN     N1 4821   3.443   2.247   1.193  0.4441 -0.5126  0.1010
  776ACN     C1 4822   4.944   0.912   1.831 -0.1404  0.1538 -0.4520
  776ACN     H1 4823   4.846   0.962   1.832 -0.6509 -0.8149  1.4063
  776ACN     H2 4824   4.928   0.815   1.879 -1.9595  0.6573  0.0475
  776ACN     H3 4825   5.011   0.984   1.879  0.8204 -0.0371 -1.4634
  776ACN     C2 4826   4.996   0.891   1.698 -0.1431  0.1502  0.3890
  776ACN     N1 4827   5.041   0.870   1.590  0.1062  0.1826  0.1644
  777ACN     C1 4828   1.014   2.914   2.330 -0.2906  0.2268  0.7264
  777ACN     H1 4829   0.995   2.917   2.438  0.7438  2.2921  0.9024
  777ACN     H2 4830   1.004   2.811   2.295  0.6758  0.9915 -2.0807
  777ACN     H3 4831   1.109   2.963   2.305 -1.7621  1.8016 -2.3120
  777ACN     C2 4832   0.920   3.000   2.261 -0.6229 -0.4217 -0.4316
  777ACN     N1 4833   0.841   3.060   2.203 -0.3294 -0.1623 -0.2791
  778ACN     C1 4834   0.179   4.238   3.155 -0.7207  0.1539 -0.0928
  778ACN     H1 4835   0.164   4.137   3.196 -2.0251 -0.2219 -1.4314
  778ACN     H2 4836   0.190   4.317   3.230 -0.0081 -1.1331  1.2197
  778ACN     H3 4837   0.090   4.265   3.097  0.8621  1.6672 -1.9256
  778ACN     C2 4838   0.292   4.229   3.064  0.0398  0.4380 -0.2192
  778ACN     N1 4839   0.381   4.223   2.992 -0.2375 -0.1379 -0.1393
  779ACN     C1 4840   1.580   1.555   3.067  0.0230 -0.0142 -0.5206
  779ACN     H1 4841   1.624   1.609   3.152 -0.3563 -1.3641  0.5757
  779ACN     H2 4842   1.484   1.606   3.054  0.5795  0.4805 -3.3637
  779ACN     H3 4843   1.575   1.448   3.088  0.5943 -0.3760 -2.0699
  779ACN     C2 4844   1.655   1.570   2.944 -0.8989 -0.4558 -0.4350
  779ACN     N1 4845   1.724   1.580   2.853 -0.1581  0.7204 -0.7143
  780ACN     C1 4846   2.122   4.572   0.884  0.2255 -0.3796  0.3778
  780ACN     H1 4847   2.083   4.619   0.792  1.4332 -0.8911 -0.4157
  780ACN     H2 4848   2.229   4.554   0.868 -0.1445 -0.7218 -2.0947
  780ACN     H3 4849   2.069   4.478   0.904  0.0889 -0.2934  0.4231
  780ACN     C2 4850   2.085   4.661   0.998 -0.6994 -0.5068 -0.5398
  780ACN     N1 4851   2.068   4.722   1.093 -0.4040  0.6370 -0.2205
  781ACN     C1 4852   0.121   2.955   2.399 -0.4452  0.1065  0.4104
  781ACN     H1 4853   0.017   2.944   2.433 -0.2973  1.9236  1.5804
  781ACN     H2 4854   0.191   2.950   2.483 -0.6909  0.3949  0.6337
  781ACN     H3 4855   0.140   3.042   2.335  0.5300  0.2189  0.8324
  781ACN     C2 4856   0.156   2.846   2.310 -0.0799  0.0647  0.5060
  781ACN     N1 4857   0.194   2.758   2.246 -0.4626 -0.1569  0.2950
  782ACN     C1 4858   3.849   2.904   2.088 -0.4882  0.2057 -0.4349
  782ACN     H1 4859   3.836   2.805   2.134 -0.4838  0.4012 -0.0074
  782ACN     H2 4860   3.809   2.983   2.152 -1.7345 -0.8014  0.0834
  782ACN     H3 4861   3.789   2.897   1.996  0.0465 -0.9947 -0.7179
  782ACN     C2 4862   3.989   2.919   2.059 -0.0615  0.4668 -0.5291
  782ACN     N1 4863   4.101   2.916   2.039 -0.4773  0.3350 -0.0962
  783ACN     C1 4864   4.151   3.767   2.075 -0.0064 -0.1753 -0.0485
  783ACN     H1 4865   4.092   3.850   2.117  2.1765  0.5234  1.8683
  783ACN     H2 4866   4.138   3.679   2.140 -1.3864  0.6148  0.7999
  783ACN     H3 4867   4.257   3.795   2.086  0.0907 -0.3879 -0.4262
  783ACN     C2 4868   4.120   3.731   1.940  0.3584  0.1828  0.4576
  783ACN     N1 4869   4.098   3.701   1.831  0.9647  0.0884 -0.3306
  784ACN     C1 4870   0.322   3.564   2.145  0.4841  0.1772 -0.2115
  784ACN     H1 4871   0.270   3.655   2.176  0.3441  1.1312 -3.0444
  784ACN     H2 4872   0.390   3.520   2.220 -1.0327 -0.3382  0.9020
  784ACN     H3 4873   0.385   3.590   2.059  0.3513  2.2039  0.2590
  784ACN     C2 4874   0.219   3.465   2.114  0.7683  0.1350  0.1785
  784ACN     N1 4875   0.133   3.391   2.087  0.4716 -0.1421  0.1107
  785ACN     C1 4876   3.422   4.564   1.331 -0.7189  0.0504 -0.3258
  785ACN     H1 4877   3.526   4.542   1.304 -0.8529 -0.6099 -0.3231
  785ACN     H2 4878   3.411   4.672   1.348  1.6787  0.3743 -0.5782
  785ACN     H3 4879   3.407   4.508   1.425 -0.7159 -0.7741 -0.8108
  785ACN     C2 4880   3.331   4.509   1.230 -0.0047 -0.3478 -0.4190
  785ACN     N1 4881   3.262   4.465   1.150  0.8032 -0.0505  0.2424
  786ACN     C1 4882   2.916   1.169   3.729  1.0692 -0.0348  0.0038
  786ACN     H1 4883   2.986   1.097   3.683 -0.1191 -0.6387 -0.9029
  786ACN     H2 4884   2.852   1.214   3.652  1.9707 -1.7303 -1.8239
  786ACN     H3 4885   2.972   1.249   3.779 -0.1430  0.0038  1.3392
  786ACN     C2 4886   2.841   1.110   3.840 -0.4505 -0.6679 -0.1214
  786ACN     N1 4887   2.786   1.079   3.936  0.3495 -0.3885 -0.3254
  787ACN     C1 4888   1.616   0.056   2.440 -0.0800  0.0709  1.0777
  787ACN     H1 4889   1.530   0.116   2.472 -1.0961 -0.7386 -0.0394
  787ACN     H2 4890   1.710   0.094   2.483  0.5515  2.6742 -2.1348
  787ACN     H3 4891   1.615   0.065   2.330 -0.7269  2.1164  1.2164
  787ACN     C2 4892   1.593  -0.084   2.472  0.6335  0.0065 -0.5838
  787ACN     N1 4893   1.583  -0.195   2.501 -0.0730 -0.0986  0.0262
  788ACN     C1 4894   1.864   0.125   3.215 -0.9627  0.1666  0.0598
  788ACN     H1 4895   1.834   0.178   3.124  2.1633 -0.9011 -1.7419
  788ACN     H2 4896   1.971   0.145   3.223 -1.5570  3.7149  0.9262
  788ACN     H3 4897   1.842   0.018   3.204  1.7853 -0.4691  0.0181
  788ACN     C2 4898   1.790   0.170   3.333  0.3605 -0.4032  0.1476
  788ACN     N1 4899   1.739   0.204   3.431  0.4687  0.0355  0.4514
  789ACN     C1 4900   5.009   0.345   1.014 -0.5553  0.0549 -0.2418
  789ACN     H1 4901   5.049   0.319   0.915  0.0054  1.8357 -0.5233
  789ACN     H2 4902   5.094   0.343   1.083 -1.2045 -0.8917  0.5672
  789ACN     H3 4903   4.934   0.269   1.041 -0.7288 -0.7901 -2.8146
  789ACN     C2 4904   4.940   0.476   1.006 -0.6960 -0.4645  0.0028
  789ACN     N1 4905   4.887   0.577   0.999 -0.7902 -0.3263  0.2199
  790ACN     C1 4906   0.936   1.023   1.378 -0.6216 -0.4298 -0.3648
  790ACN     H1 4907   0.849   1.078   1.417 -0.4121 -0.2196 -0.1917
  790ACN     H2 4908   0.992   1.029   1.472 -3.5616  1.2634  1.4278
  790ACN     H3 4909   0.975   1.092   1.302 -1.1752  0.6239  0.2736
  790ACN     C2 4910   0.891   0.891   1.328 -0.2885 -0.3828  0.7855
  790ACN     N1 4911   0.846   0.793   1.290  0.5565  0.1200  0.3579
  791ACN     C1 4912   4.570   4.688   2.881 -0.4594 -0.2415  1.0470
  791ACN     H1 4913   4.567   4.782   2.937 -1.3603 -0.4242  1.3191
  791ACN     H2 4914   4.602   4.718   2.780 -0.9110 -0.3763  0.8576
  791ACN     H3 4915   4.469   4.648   2.896  0.1843 -1.4361  2.4563
  791ACN     C2 4916   4.670   4.596   2.937  0.0942  0.0909 -0.0557
  791ACN     N1 4917   4.744   4.510   2.967 -0.0093 -0.5600 -0.2771
  792ACN     C1 4918   2.100   3.606   0.245 -0.2281  0.3573  0.6287
  792ACN     H1 4919   2.066   3.564   0.340  0.1283 -0.0248  0.5860
  792ACN     H2 4920   2.010   3.592   0.183 -0.4957  0.4104  1.0036
  792ACN     H3 4921   2.188   3.555   0.205  0.7988  2.9421 -0.6398
  792ACN     C2 4922   2.134   3.746   0.245  0.4652 -0.2601  0.2089
  792ACN     N1 4923   2.152   3.862   0.252 -0.1451  0.2516 -0.5224
  793ACN     C1 4924   1.594   4.343   0.409  0.3622  0.0733 -0.3213
  793ACN     H1 4925   1.523   4.403   0.351  1.9087 -0.3690 -2.8345
  793ACN     H2 4926   1.598   4.364   0.517  2.0634 -0.8975 -0.1651
  793ACN     H3 4927   1.694   4.366   0.370  0.0736  0.7733 -0.6714
  793ACN     C2 4928   1.564   4.199   0.375 -0.1744  0.2208  0.8600
  793ACN     N1 4929   1.543   4.088   0.354 -0.3734  0.2183  0.6349
  794ACN     C1 4930   0.839   0.540   3.116 -0.3130  0.2219  0.1148
  794ACN     H1 4931   0.854   0.636   3.064  1.7450 -1.0303 -1.7286
  794ACN     H2 4932   0.917   0.536   3.192  0.8255  0.3593 -1.0155
  794ACN     H3 4933   0.852   0.461   3.042  3.8881  1.3148 -0.5277
  794ACN     C2 4934   0.706   0.537   3.174  0.1034  0.0774 -0.3391
  794ACN     N1 4935   0.601   0.537   3.225  0.0055 -0.1568  0.6282
  795ACN     C1 4936   2.291   3.043   0.481 -0.6167  0.1284  0.3734
  795ACN     H1 4937   2.220   3.094   0.547 -0.2161  0.4544  0.5596
  795ACN     H2 4938   2.269   3.074   0.378  2.0306 -1.1495 -0.6468
  795ACN     H3 4939   2.271   2.935   0.482  1.1879 -0.2338  1.9689
  795ACN     C2 4940   2.436   3.057   0.513  0.2924  0.4144  0.2336
  795ACN     N1 4941   2.548   3.076   0.534  0.1379  0.4611  0.3702
  796ACN     C1 4942   3.116   5.139   0.804  0.1387  0.5886  0.9648
  796ACN     H1 4943   3.110   5.092   0.705  0.8061 -2.4176  2.2343
  796ACN     H2 4944   3.035   5.094   0.863 -0.1709 -1.2459 -0.7744
  796ACN     H3 4945   3.088   5.245   0.797 -0.3450  0.3730 -0.7896
  796ACN     C2 4946   3.241   5.132   0.872 -0.2049  0.9404 -0.1457
  796ACN     N1 4947   3.340   5.129   0.931 -0.2537 -0.4030  0.7716
  797ACN     C1 4948   4.952   3.480   2.161  0.0651  0.0672 -0.0507
  797ACN     H1 4949   5.014   3.553   2.108 -0.1035  0.9264  0.9086
  797ACN     H2 4950   4.853   3.475   2.115 -0.9917  0.6808  1.9983
  797ACN     H3 4951   4.948   3.499   2.269  1.1286  2.2770 -0.3507
  797ACN     C2 4952   5.022   3.351   2.140 -0.0791  0.9472 -0.2648
  797ACN     N1 4953   5.069   3.245   2.133 -0.0945  0.3380 -0.2659
  798ACN     C1 4954   0.192   1.082   2.625 -0.3222  0.3607  0.5253
  798ACN     H1 4955   0.205   0.999   2.554  0.2712  1.7287 -1.0237
  798ACN     H2 4956   0.187   1.175   2.568 -1.6191  1.2752  2.0151
  798ACN     H3 4957   0.281   1.065   2.687 -0.9647 -0.9670  1.1408
  798ACN     C2 4958   0.084   1.057   2.721  0.1532  0.0459  0.0511
  798ACN     N1 4959  -0.008   1.053   2.795  0.2355  0.1353 -0.0145
  799ACN     C1 4960   1.942   3.695   4.328 -0.2566  0.7722 -0.1621
  799ACN     H1 4961   2.028   3.737   4.275  0.8483 -0.6616  0.4352
  799ACN     H2 4962   1.849   3.737   4.288  0.8065  0.9687 -2.6001
  799ACN     H3 4963   1.957   3.718   4.434  2.8217 -0.4288 -0.2329
  799ACN     C2 4964   1.946   3.556   4.310 -0.4003 -0.1062  0.9493
  799ACN     N1 4965   1.940   3.442   4.294  0.3831  0.4822  1.0801
  800ACN     C1 4966   2.017   0.798   4.534  0.1447 -0.5269 -0.2126
  800ACN     H1 4967   2.055   0.850   4.623 -0.3652 -2.4394  1.1927
  800ACN     H2 4968   2.067   0.842   4.447  1.1583  0.3306  0.7663
  800ACN     H3 4969   1.910   0.818   4.523  0.6348  1.0669 -2.7152
  800ACN     C2 4970   2.040   0.658   4.551 -0.2943 -0.5296 -0.0291
  800ACN     N1 4971   2.046   0.543   4.562 -0.5199  0.1860 -0.1468
  801ACN     C1 4972   3.462   0.136   0.233  0.0699 -0.2176  0.1879
  801ACN     H1 4973   3.419   0.237   0.238 -1.1754 -0.7753  1.7590
  801ACN     H2 4974   3.464   0.078   0.326  2.1046 -1.1897 -0.4022
  801ACN     H3 4975   3.564   0.159   0.199 -0.5255  0.6213 -1.1142
  801ACN     C2 4976   3.389   0.059   0.135  0.3342  0.0510  0.2398
  801ACN     N1 4977   3.322   0.010   0.056 -0.1776  0.4041 -0.2793
  802ACN     C1 4978   1.905   3.714   4.842 -0.1608 -0.1440 -0.0436
  802ACN     H1 4979   1.927   3.809   4.793 -1.0009 -0.4985 -1.1679
  802ACN     H2 4980   1.822   3.718   4.914  0.0038  0.2140  0.1278
  802ACN     H3 4981   1.995   3.678   4.892 -1.1817 -2.5049  0.2319
  802ACN     C2 4982   1.876   3.618   4.736  0.1015 -0.0475  0.1216
  802ACN     N1 4983   1.863   3.544   4.649  0.0226  0.2339 -0.0839
  803ACN     C1 4984   2.947   4.724   4.987 -0.1106  1.0080  0.5307
  803ACN     H1 4985   3.034   4.670   4.947 -1.2730  0.4755 -1.3658
  803ACN     H2 4986   2.862   4.657   5.002  0.6986  0.0828  1.2116
  803ACN     H3 4987   2.925   4.800   4.911  1.0401  0.2376 -0.6072
  803ACN     C2 4988   2.979   4.773   5.119 -0.3008  0.2648  0.3025
  803ACN     N1 4989   3.005   4.822   5.218  0.1056  0.0264  0.5618
  804ACN     C1 4990   2.836   3.607   4.706  0.2723 -0.2150  0.2261
  804ACN     H1 4991   2.746   3.579   4.762  1.7315  1.1000  3.5160
  804ACN     H2 4992   2.859   3.713   4.724 -0.3691 -0.3774  2.2693
  804ACN     H3 4993   2.824   3.592   4.598  0.0368 -1.3034  0.3862
  804ACN     C2 4994   2.936   3.520   4.755 -0.2355 -0.4281 -0.1028
  804ACN     N1 4995   3.010   3.436   4.788  0.0321  0.0818 -0.4235
  805ACN     C1 4996   3.636   3.965   0.922  0.1814 -0.1834 -0.1414
  805ACN     H1 4997   3.555   4.021   0.971 -0.7526 -0.4328 -1.3510
  805ACN     H2 4998   3.586   3.899   0.850  0.7446  1.3995 -2.0936
  805ACN     H3 4999   3.697   3.915   0.998 -1.9946 -1.7549  0.6876
  805ACN     C2 5000   3.718   4.060   0.853 -0.4403  0.2358  0.1381
  805ACN     N1 5001   3.782   4.142   0.803 -0.3154 -0.2029 -0.3299
  806ACN     C1 5002   2.172   3.162   4.404  0.2564 -0.1417  0.5711
  806ACN     H1 5003   2.148   3.269   4.398  1.0553 -0.0387 -1.7992
  806ACN     H2 5004   2.272   3.148   4.448 -0.1749 -0.2791  1.5372
  806ACN     H3 5005   2.185   3.141   4.297  0.4184  0.8047  0.3923
  806ACN     C2 5006   2.077   3.076   4.469  0.4310  0.6971 -0.5427
  806ACN     N1 5007   2.001   3.001   4.516  0.5174 -0.3207 -0.6789
  807ACN     C1 5008   1.744   5.077   2.122 -0.6905  0.2176 -0.1864
  807ACN     H1 5009   1.773   5.029   2.028 -1.3181 -0.1674 -0.1870
  807ACN     H2 5010   1.709   5.005   2.197 -0.4864  1.1985  0.8883
  807ACN     H3 5011   1.654   5.138   2.108 -1.3459 -1.1172 -2.0983
  807ACN     C2 5012   1.852   5.153   2.173 -0.6500  0.0467 -0.0631
  807ACN     N1 5013   1.938   5.217   2.204 -0.5226  0.4326 -0.8480
  808ACN     C1 5014   4.657   1.386   2.574 -0.1692 -0.9778  0.0795
  808ACN     H1 5015   4.598   1.367   2.664 -1.5151  1.6825 -0.1331
  808ACN     H2 5016   4.614   1.325   2.494 -0.4796 -1.1416  0.3698
  808ACN     H3 5017   4.764   1.369   2.588  0.8269  1.0253 -3.6213
  808ACN     C2 5018   4.633   1.525   2.545  0.3225  0.3149 -0.2244
  808ACN     N1 5019   4.605   1.635   2.530  0.9484  0.2027  0.0952
  809ACN     C1 5020   0.507   4.301   1.637  0.0708  0.6886  0.0944
  809ACN     H1 5021   0.495   4.238   1.549  0.5847  0.2922  0.3028
  809ACN     H2 5022   0.417   4.340   1.686 -0.3989 -0.7187  0.3804
  809ACN     H3 5023   0.573   4.376   1.592  2.5557 -1.6561 -0.4100
  809ACN     C2 5024   0.582   4.214   1.732  0.1695 -0.1595  0.3032
  809ACN     N1 5025   0.635   4.140   1.800 -0.0143  0.4544 -0.0863
  810ACN     C1 5026   4.498   0.322   2.867  0.0816  0.1783 -0.0401
  810ACN     H1 5027   4.606   0.330   2.878  0.3828 -2.0462 -0.7053
  810ACN     H2 5028   4.441   0.396   2.924 -0.8221  0.1970 -0.9255
  810ACN     H3 5029   4.473   0.220   2.899 -0.1627 -0.4139 -1.9729
  810ACN     C2 5030   4.469   0.333   2.727  0.6870 -0.0862 -0.3897
  810ACN     N1 5031   4.445   0.355   2.615  0.1527  0.0828 -0.7344
  811ACN     C1 5032   2.784   2.239   3.993  0.9280  0.0465 -0.2160
  811ACN     H1 5033   2.691   2.182   3.985  2.3295 -2.4244  0.2511
  811ACN     H2 5034   2.867   2.168   4.001  0.4834 -0.3672  0.8273
  811ACN     H3 5035   2.775   2.299   4.084 -1.2669  0.3260 -0.5796
  811ACN     C2 5036   2.821   2.322   3.878  0.5593 -0.2318 -0.1086
  811ACN     N1 5037   2.833   2.397   3.791 -0.2071  0.1314  0.2233
  812ACN     C1 5038   0.112   3.438   1.323 -0.3706 -0.1749 -0.0298
  812ACN     H1 5039   0.218   3.427   1.349 -0.3963  1.4861  0.9237
  812ACN     H2 5040   0.059   3.343   1.338 -1.1574  0.4564  1.3518
  812ACN     H3 5041   0.106   3.484   1.223 -1.0891  1.3561  0.6808
  812ACN     C2 5042   0.048   3.532   1.415 -0.1847  0.1541  0.9859
  812ACN     N1 5043   0.010   3.609   1.493 -0.2874  0.1860 -0.1997
  813ACN     C1 5044   0.925   0.839   3.477 -0.1283 -0.0376  0.5024
  813ACN     H1 5045   0.845   0.894   3.426 -1.0121 -1.3066  0.4828
  813ACN     H2 5046   0.880   0.771   3.550 -3.1858  0.4397 -0.7935
  813ACN     H3 5047   0.981   0.917   3.531  0.5180 -0.7265  0.8459
  813ACN     C2 5048   1.004   0.767   3.375 -0.2583 -0.2928  0.3982
  813ACN     N1 5049   1.072   0.712   3.302  0.3155  0.0227  0.2380
  814ACN     C1 5050   2.958   0.674   2.168  0.0720  0.0689  0.0209
  814ACN     H1 5051   2.913   0.589   2.221 -1.3092  0.3542 -0.6495
  814ACN     H2 5052   2.897   0.687   2.078 -0.5333  0.3467  0.4661
  814ACN     H3 5053   3.061   0.641   2.150 -0.5739 -2.0584  0.0172
  814ACN     C2 5054   2.956   0.794   2.248 -0.7823  0.0869  0.4535
  814ACN     N1 5055   2.970   0.893   2.308 -0.4888 -0.0663 -0.3799
  815ACN     C1 5056   5.004   0.020   1.305 -0.5342 -0.3873 -0.6632
  815ACN     H1 5057   4.973  -0.057   1.376  0.2547 -1.5433 -1.5183
  815ACN     H2 5058   5.104  -0.016   1.279 -0.9950 -1.7109 -0.6810
  815ACN     H3 5059   5.004   0.121   1.348 -1.3141 -1.3245  1.6846
  815ACN     C2 5060   4.939   0.013   1.171 -0.2497  0.4342 -0.8059
  815ACN     N1 5061   4.880   0.025   1.073 -0.1540 -0.0156  0.1084
  816ACN     C1 5062   0.966   2.488   4.124 -0.7610  0.3288 -0.3035
  816ACN     H1 5063   1.029   2.398   4.134 -2.9078 -1.2911 -0.7384
  816ACN     H2 5064   0.930   2.522   4.222  2.2170 -0.2067  1.0964
  816ACN     H3 5065   0.880   2.463   4.061 -1.3759  2.0849 -0.2079
  816ACN     C2 5066   1.039   2.598   4.065 -0.0374  0.2494  0.4125
  816ACN     N1 5067   1.095   2.681   4.010 -0.1118  0.1378 -0.0610
  817ACN     C1 5068   1.418   3.912   3.345 -0.4685  0.3044 -0.1515
  817ACN     H1 5069   1.347   3.834   3.373 -1.6271  1.1400 -0.6554
  817ACN     H2 5070   1.480   3.935   3.432  0.7294  1.5887 -1.2834
  817ACN     H3 5071   1.357   4.000   3.323 -2.2359 -0.5358  1.1850
  817ACN     C2 5072   1.505   3.885   3.223  0.3694  0.1602 -0.8293
  817ACN     N1 5073   1.579   3.866   3.139 -0.1361 -0.8883 -0.0205
  818ACN     C1 5074   1.060   4.718   3.907 -0.0214  0.5232  0.6757
  818ACN     H1 5075   1.064   4.610   3.928 -0.5149  0.4060  0.1987
  818ACN     H2 5076   1.014   4.725   3.807 -0.8983  1.1032  1.1126
  818ACN     H3 5077   1.163   4.754   3.906  0.1599  0.0137  0.5683
  818ACN     C2 5078   0.982   4.788   4.014 -0.2085 -0.1647 -0.0702
  818ACN     N1 5079   0.917   4.852   4.085 -0.2925 -0.1241 -0.5539
  819ACN     C1 5080   3.812   2.754   0.819 -0.6972 -0.0693  0.2182
  819ACN     H1 5081   3.917   2.787   0.812 -1.0381  0.6974 -2.2259
  819ACN     H2 5082   3.802   2.665   0.882  0.2493  0.0090  0.4918
  819ACN     H3 5083   3.777   2.728   0.719 -2.8533 -0.5912  1.0574
  819ACN     C2 5084   3.722   2.847   0.886  0.0593  0.2261 -0.6654
  819ACN     N1 5085   3.639   2.906   0.941  0.6452  0.9051 -0.1644
  820ACN     C1 5086   4.544   1.881   2.322  0.5431  0.1791  0.0691
  820ACN     H1 5087   4.536   1.946   2.235  2.3439 -0.1979 -0.4230
  820ACN     H2 5088   4.642   1.906   2.365  1.0869  1.1864 -1.6611
  820ACN     H3 5089   4.553   1.778   2.286  0.0698  1.0043 -2.6411
  820ACN     C2 5090   4.438   1.906   2.421 -0.2886 -0.2233 -0.8193
  820ACN     N1 5091   4.364   1.930   2.508 -0.2489 -0.1905  0.4303
  821ACN     C1 5092   2.290   3.729   2.536 -0.3948 -0.2479 -0.0413
  821ACN     H1 5093   2.357   3.811   2.566 -0.2809  0.6330 -2.4195
  821ACN     H2 5094   2.244   3.749   2.438 -0.9414 -0.3183  0.1952
  821ACN     H3 5095   2.207   3.718   2.607 -0.5944 -3.6235 -0.6426
  821ACN     C2 5096   2.361   3.600   2.528 -0.8982  0.3938  0.4911
  821ACN     N1 5097   2.429   3.510   2.504  0.0319  0.0358  0.1057
  822ACN     C1 5098   3.043   0.142   0.537  0.2787 -0.6366  0.2269
  822ACN     H1 5099   3.152   0.142   0.552  0.2837 -1.6989  0.2767
  822ACN     H2 5100   2.999   0.234   0.578 -1.3509 -0.8250 -0.9709
  822ACN     H3 5101   3.000   0.067   0.605 -0.9531  0.4666  0.7190
  822ACN     C2 5102   3.005   0.116   0.394 -0.0698 -0.4467  0.5146
  822ACN     N1 5103   2.983   0.090   0.283 -0.1102  0.7955  0.4467
  823ACN     C1 5104   4.193   2.199   2.727 -0.6000 -0.3556  0.0418
  823ACN     H1 5105   4.170   2.134   2.641 -2.7714 -0.6780  0.8234
  823ACN     H2 5106   4.157   2.298   2.699  1.0461  0.0654 -0.7204
  823ACN     H3 5107   4.301   2.193   2.744 -0.0814 -0.4633 -2.7534
  823ACN     C2 5108   4.125   2.140   2.843 -0.2156  0.4303 -0.0281
  823ACN     N1 5109   4.064   2.092   2.926 -0.0329  0.4028 -0.9657
  824ACN     C1 5110   3.498   1.984   2.451  0.1462 -0.1047  0.4890
  824ACN     H1 5111   3.438   2.000   2.541  1.0985 -1.8918  1.4797
  824ACN     H2 5112   3.523   1.878   2.443  1.9796  0.3394 -0.2106
  824ACN     H3 5113   3.595   2.033   2.466  0.1682 -0.5275  1.8685
  824ACN     C2 5114   3.445   2.047   2.329  0.1355 -0.5857 -0.7638
  824ACN     N1 5115   3.397   2.085   2.233  0.2504  0.0538  0.1919
  825ACN     C1 5116   0.468   2.393   0.630  0.0478 -0.1629 -0.4080
  825ACN     H1 5117   0.362   2.371   0.643 -0.2964  1.2139 -0.7588
  825ACN     H2 5118   0.499   2.494   0.660  1.3987 -0.3037 -1.2381
  825ACN     H3 5119   0.504   2.375   0.528 -2.7382 -1.2874 -1.2769
  825ACN     C2 5120   0.547   2.303   0.711  0.2761  0.8590 -0.0278
  825ACN     N1 5121   0.617   2.227   0.762  0.3714  0.1840 -0.2886
  826ACN     C1 5122   2.004   3.756   3.632 -0.1155  0.0279 -0.0255
  826ACN     H1 5123   2.104   3.719   3.659 -0.4822 -3.1866 -2.4693
  826ACN     H2 5124   2.011   3.839   3.561 -0.8513  0.8512  0.8475
  826ACN     H3 5125   1.939   3.796   3.711 -1.4139 -1.1187 -0.4556
  826ACN     C2 5126   1.930   3.642   3.576  0.5699 -0.3845  0.1446
  826ACN     N1 5127   1.885   3.545   3.536  0.0462 -0.5756  0.9962
  827ACN     C1 5128   4.142   0.986   2.573  0.2883  0.0074 -0.0851
  827ACN     H1 5129   4.109   0.889   2.534 -0.2348  0.3228 -0.4416
  827ACN     H2 5130   4.249   1.003   2.556  0.1177  0.7214 -0.4902
  827ACN     H3 5131   4.120   0.993   2.680  0.4198  3.1336 -0.1735
  827ACN     C2 5132   4.068   1.085   2.498 -0.0041 -1.0506  0.0976
  827ACN     N1 5133   3.995   1.153   2.442 -0.0128  0.1008 -0.0008
  828ACN     C1 5134   1.216   3.944   1.671 -0.5197 -1.0380  0.5617
  828ACN     H1 5135   1.168   4.039   1.697  1.5694  0.0702  0.5867
  828ACN     H2 5136   1.139   3.866   1.658 -2.3302  0.5155  1.5802
  828ACN     H3 5137   1.286   3.911   1.749  0.9707 -1.7998 -1.0097
  828ACN     C2 5138   1.281   3.959   1.538  0.2492  0.3354 -0.6724
  828ACN     N1 5139   1.330   3.977   1.436 -0.2272 -0.3955  0.0710
  829ACN     C1 5140   0.520   3.606   0.510 -0.1115 -0.1217  0.1308
  829ACN     H1 5141   0.596   3.646   0.442 -0.9103  1.1168 -0.0589
  829ACN     H2 5142   0.514   3.678   0.592  0.5166 -0.4461  0.4658
  829ACN     H3 5143   0.540   3.503   0.544  0.9048  0.0692  0.1265
  829ACN     C2 5144   0.388   3.618   0.439  0.8585  0.2084  0.3405
  829ACN     N1 5145   0.281   3.625   0.394  0.3850 -0.4715 -0.1000
  830ACN     C1 5146   3.619   1.693   0.077  0.0395 -0.3966  0.2019
  830ACN     H1 5147   3.567   1.747  -0.003  0.2165  0.7227  0.8229
  830ACN     H2 5148   3.697   1.627   0.037  1.2092  0.2187  1.3862
  830ACN     H3 5149   3.545   1.641   0.139 -1.1348  3.2118  2.0585
  830ACN     C2 5150   3.686   1.787   0.163 -0.2429  0.4329 -0.5330
  830ACN     N1 5151   3.745   1.846   0.244 -0.3664  0.4549 -0.0188
  831ACN     C1 5152   0.138   3.039   3.312  0.2142 -0.4859  0.1246
  831ACN     H1 5153   0.244   3.029   3.285 -0.0207 -2.1115 -0.3047
  831ACN     H2 5154   0.113   3.145   3.321  1.6494 -0.1594  0.4936
  831ACN     H3 5155   0.114   2.983   3.402  0.0625  1.8022  1.5810
  831ACN     C2 5156   0.068   2.987   3.197 -0.1897  0.6172 -0.1074
  831ACN     N1 5157   0.019   2.935   3.105  0.2112  0.7695 -0.8284
  832ACN     C1 5158   1.360   4.947   2.725  0.1472  0.0858 -0.5988
  832ACN     H1 5159   1.358   5.002   2.820  0.4528  0.6155 -0.8947
  832ACN     H2 5160   1.351   4.839   2.738 -2.7237  0.3028 -0.1793
  832ACN     H3 5161   1.455   4.966   2.673 -0.2126  1.7469 -0.7034
  832ACN     C2 5162   1.257   4.996   2.630  0.6366  0.2014 -0.3195
  832ACN     N1 5163   1.187   5.041   2.549  0.6272  0.4604 -0.0119
  833ACN     C1 5164   2.649   0.801   0.277  0.2116 -0.1539 -0.3266
  833ACN     H1 5165   2.639   0.859   0.369 -1.2312  0.8014 -1.0667
  833ACN     H2 5166   2.545   0.771   0.262 -0.1053  0.2027  0.9926
  833ACN     H3 5167   2.713   0.712   0.290  2.2645  1.0347 -1.6853
  833ACN     C2 5168   2.693   0.888   0.165  0.6585  0.0053  0.1926
  833ACN     N1 5169   2.714   0.958   0.079  0.5554 -0.8300 -0.1048
  834ACN     C1 5170   4.595   4.122   1.207 -0.4190  0.3712  0.4545
  834ACN     H1 5171   4.630   4.020   1.186  0.9711  1.2017 -1.5006
  834ACN     H2 5172   4.565   4.155   1.107 -0.7015  0.2049  0.4837
  834ACN     H3 5173   4.678   4.186   1.240 -1.1045  1.2634  0.4964
  834ACN     C2 5174   4.481   4.132   1.290 -1.0396 -0.4953 -0.1324
  834ACN     N1 5175   4.389   4.139   1.358  0.1866  0.5371  0.1845
  835ACN     C1 5176   2.683   2.772   0.480  0.4629  0.7188 -0.3367
  835ACN     H1 5177   2.696   2.821   0.383  0.3331  0.4094 -0.5123
  835ACN     H2 5178   2.578   2.776   0.513  0.2628  0.2426 -0.8944
  835ACN     H3 5179   2.747   2.821   0.554 -0.5204 -0.8351  1.6325
  835ACN     C2 5180   2.721   2.636   0.462 -0.6262  0.4368  0.1007
  835ACN     N1 5181   2.757   2.529   0.456 -0.0662  0.5626  0.3908
  836ACN     C1 5182   3.191   3.419   2.658 -0.1692  0.2677  0.0557
  836ACN     H1 5183   3.286   3.449   2.704  0.2659 -1.0041  0.0237
  836ACN     H2 5184   3.110   3.388   2.725 -0.6874 -0.5145 -0.8978
  836ACN     H3 5185   3.207   3.327   2.601 -2.2006 -0.7738  1.0468
  836ACN     C2 5186   3.135   3.525   2.581 -0.0074 -0.2785 -0.2588
  836ACN     N1 5187   3.085   3.607   2.517 -0.7259  0.3664 -0.2140
  837ACN     C1 5188   2.848   4.127   5.167 -0.0677 -0.4092 -0.0202
  837ACN     H1 5189   2.755   4.079   5.200 -0.1220 -1.0839 -1.0829
  837ACN     H2 5190   2.846   4.229   5.205 -1.2194 -0.6776  0.6659
  837ACN     H3 5191   2.857   4.130   5.057  1.5505 -0.0160  0.0954
  837ACN     C2 5192   2.967   4.055   5.215 -0.1665  0.3111  0.9986
  837ACN     N1 5193   3.066   4.015   5.250  0.3243  0.1790 -0.5008
  838ACN     C1 5194   0.983   1.319   2.830  0.1242  0.5066  0.0236
  838ACN     H1 5195   1.030   1.346   2.735 -0.2252  0.6122 -0.1236
  838ACN     H2 5196   0.877   1.312   2.802  1.1683  0.0352 -4.6238
  838ACN     H3 5197   0.993   1.402   2.901  0.0322  1.3182 -0.8826
  838ACN     C2 5198   1.038   1.191   2.868 -0.3342 -0.1944 -0.8818
  838ACN     N1 5199   1.083   1.091   2.896 -0.2925  0.1875  0.1207
  839ACN     C1 5200   1.959   4.423   3.051  0.2694  0.3181  0.2689
  839ACN     H1 5201   2.010   4.510   3.093  0.8071  0.0728  0.1320
  839ACN     H2 5202   1.928   4.360   3.135 -0.1621 -0.0513 -0.1577
  839ACN     H3 5203   2.044   4.375   3.000  0.2156  0.2782  0.2168
  839ACN     C2 5204   1.865   4.464   2.952 -0.0612  0.9705  0.0741
  839ACN     N1 5205   1.789   4.494   2.875 -0.1982 -0.5685 -0.1876
  840ACN     C1 5206   1.172   4.440   3.339  0.0289 -0.0599  0.1366
  840ACN     H1 5207   1.064   4.450   3.354  0.1726  1.4742  0.2953
  840ACN     H2 5208   1.229   4.419   3.430 -1.0093 -1.4974  0.4912
  840ACN     H3 5209   1.212   4.537   3.307  0.4036  0.3572  1.7633
  840ACN     C2 5210   1.202   4.337   3.236 -0.0407 -0.3841  0.2446
  840ACN     N1 5211   1.223   4.255   3.158  0.0203  0.2267  0.6866
  841ACN     C1 5212   4.287   4.835   1.965 -0.1066  0.7092 -0.0238
  841ACN     H1 5213   4.230   4.804   2.053  2.5617  0.6285  1.7721
  841ACN     H2 5214   4.393   4.836   1.994  0.3460 -0.9594 -1.4352
  841ACN     H3 5215   4.258   4.938   1.941 -0.0251  2.0416  4.6920
  841ACN     C2 5216   4.270   4.735   1.862 -0.3007  0.7080  0.3392
  841ACN     N1 5217   4.250   4.655   1.780 -0.1151 -0.5095  0.5066
  842ACN     C1 5218   0.900   2.578   3.010  0.4296  0.1212  0.0307
  842ACN     H1 5219   0.907   2.484   3.066  1.2808 -1.1092 -2.0162
  842ACN     H2 5220   0.940   2.563   2.909  1.0596  2.0268 -0.0301
  842ACN     H3 5221   0.958   2.654   3.063  1.7033 -0.2178 -0.8121
  842ACN     C2 5222   0.770   2.627   2.993  0.8161 -0.0256  0.7293
  842ACN     N1 5223   0.658   2.658   2.981 -0.0255  0.3439  0.7817
  843ACN     C1 5224   4.395   3.196   2.165 -0.4651 -0.1981  0.0439
  843ACN     H1 5225   4.429   3.237   2.261  1.0390  2.1262 -1.3721
  843ACN     H2 5226   4.333   3.270   2.113  0.4328  0.7726  0.3150
  843ACN     H3 5227   4.346   3.098   2.166  1.5531 -1.3035 -1.2127
  843ACN     C2 5228   4.524   3.179   2.092  0.3775  0.2331  0.7210
  843ACN     N1 5229   4.630   3.171   2.049 -0.3001 -0.0499  0.2065
  844ACN     C1 5230   3.053   2.605   2.686 -0.2049 -0.1597 -0.3060
  844ACN     H1 5231   3.161   2.607   2.667 -0.2234  2.3289 -0.5158
  844ACN     H2 5232   3.037   2.674   2.770  3.5903 -0.1680  0.6234
  844ACN     H3 5233   3.026   2.502   2.713  1.7264 -0.2279  1.7087
  844ACN     C2 5234   2.997   2.647   2.562 -0.1195 -0.2857 -0.2793
  844ACN     N1 5235   2.942   2.685   2.467 -0.3767  0.5681  0.4928
  845ACN     C1 5236   1.662   2.850   4.749 -0.6958 -0.0424 -0.3372
  845ACN     H1 5237   1.556   2.829   4.772 -0.5694 -0.9601 -0.5500
  845ACN     H2 5238   1.700   2.939   4.801  0.2410 -0.8879  0.4583
  845ACN     H3 5239   1.661   2.870   4.641 -1.2104  1.9511 -0.0052
  845ACN     C2 5240   1.747   2.735   4.784  0.2795 -0.1251 -0.8389
  845ACN     N1 5241   1.820   2.648   4.812  0.0957 -0.1571  0.2226
  846ACN     C1 5242   0.993   4.956   3.651 -0.2971 -0.0738  0.6207
  846ACN     H1 5243   0.884   4.965   3.657 -0.2821  0.5520 -0.0096
  846ACN     H2 5244   1.021   4.864   3.597 -0.5510 -0.4763  1.1540
  846ACN     H3 5245   1.033   4.959   3.753  0.7584 -0.9330  0.2595
  846ACN     C2 5246   1.032   5.072   3.578 -0.2286 -0.2434 -0.1822
  846ACN     N1 5247   1.057   5.167   3.516 -0.0357  0.3951  0.0475
  847ACN     C1 5248   1.643   3.916   1.934  0.0790  0.5102 -0.5146
  847ACN     H1 5249   1.661   3.811   1.909  0.8958  0.3591  0.6141
  847ACN     H2 5250   1.706   3.941   2.020  2.3307 -0.8977 -1.6763
  847ACN     H3 5251   1.534   3.925   1.950  0.1185  1.0309 -0.5444
  847ACN     C2 5252   1.685   3.993   1.820 -0.0089 -0.6407 -0.4944
  847ACN     N1 5253   1.718   4.057   1.732  0.0074  0.1611  0.0983
  848ACN     C1 5254   2.837   3.810   3.492 -0.5179  0.5256 -0.3215
  848ACN     H1 5255   2.786   3.810   3.395 -1.9175 -0.7243  0.3802
  848ACN     H2 5256   2.803   3.741   3.571 -2.0539  0.5619 -0.9344
  848ACN     H3 5257   2.837   3.914   3.526 -0.5906  1.1907 -2.2328
  848ACN     C2 5258   2.975   3.777   3.464 -0.0036  0.4329 -0.5945
  848ACN     N1 5259   3.087   3.761   3.440 -0.0479  0.1510  0.6333
  849ACN     C1 5260   1.232   0.536   3.585  0.4425  0.0849  0.1860
  849ACN     H1 5261   1.209   0.639   3.555  1.4514  0.0150 -0.9112
  849ACN     H2 5262   1.216   0.525   3.693 -0.3516 -0.4237  0.0284
  849ACN     H3 5263   1.335   0.516   3.555  0.1829  0.1586 -0.8111
  849ACN     C2 5264   1.135   0.439   3.523 -0.2298 -0.9893 -0.9224
  849ACN     N1 5265   1.062   0.366   3.478  0.1522  0.1842  0.2680
  850ACN     C1 5266   4.299   5.080   2.810 -0.0948  0.8956 -0.7575
  850ACN     H1 5267   4.271   5.186   2.806  0.9231  1.1560 -1.4138
  850ACN     H2 5268   4.215   5.020   2.773  0.8385  0.2106 -1.8288
  850ACN     H3 5269   4.328   5.057   2.913 -2.0378  0.4154 -0.2798
  850ACN     C2 5270   4.407   5.037   2.730 -0.1501 -0.4868  0.0059
  850ACN     N1 5271   4.491   5.003   2.660 -0.2470 -0.3433  0.6744
  851ACN     C1 5272   2.825   4.952   2.511 -0.5569 -0.1190 -0.5406
  851ACN     H1 5273   2.734   4.936   2.570  1.1555  0.0237  2.2833
  851ACN     H2 5274   2.911   4.935   2.577 -0.2110 -2.0157 -1.3980
  851ACN     H3 5275   2.820   5.058   2.487  1.4136  0.1438  0.0406
  851ACN     C2 5276   2.853   4.855   2.405  0.1577 -0.3187 -0.4031
  851ACN     N1 5277   2.864   4.779   2.319 -0.1634  0.2635  0.3403
  852ACN     C1 5278   3.767   3.688   1.973  0.5173  0.3059  0.1471
  852ACN     H1 5279   3.815   3.592   1.951 -0.1792  0.3669 -1.8984
  852ACN     H2 5280   3.794   3.750   1.887 -0.3886  0.4232 -0.0698
  852ACN     H3 5281   3.804   3.726   2.069 -0.4832 -0.3678  0.8206
  852ACN     C2 5282   3.622   3.674   2.001 -0.1724  0.3769 -0.0834
  852ACN     N1 5283   3.511   3.658   2.032 -0.1201  1.0068 -0.0470
  853ACN     C1 5284   3.367   3.392   0.354  0.3466  0.3188 -0.3774
  853ACN     H1 5285   3.370   3.463   0.270  0.1881 -0.0827 -0.7285
  853ACN     H2 5286   3.265   3.373   0.388  1.2662 -2.2669  1.2751
  853ACN     H3 5287   3.426   3.420   0.442 -1.5604 -0.3052  1.1889
  853ACN     C2 5288   3.416   3.260   0.312  0.0536 -0.5313  0.2445
  853ACN     N1 5289   3.454   3.154   0.282  0.0731 -0.4806 -0.9328
  854ACN     C1 5290   3.028   4.417   2.656 -1.1022 -0.6006  0.1203
  854ACN     H1 5291   3.075   4.395   2.559  1.4100  1.9496  0.6208
  854ACN     H2 5292   3.072   4.346   2.727  1.4649 -2.4239 -2.9653
  854ACN     H3 5293   2.924   4.383   2.657 -1.3383 -0.1211 -2.2352
  854ACN     C2 5294   3.052   4.559   2.689 -0.5925 -0.5938  0.0130
  854ACN     N1 5295   3.075   4.666   2.724  0.4528 -0.1838 -0.0003
  855ACN     C1 5296   0.421   3.327   3.568 -0.2427 -0.3703  1.0840
  855ACN     H1 5297   0.507   3.326   3.637  0.6340 -1.4595  0.0178
  855ACN     H2 5298   0.441   3.387   3.479  1.4337 -0.0185  1.6725
  855ACN     H3 5299   0.330   3.362   3.618 -0.3921 -0.3393  0.7877
  855ACN     C2 5300   0.409   3.187   3.534  0.5816 -0.1614  0.1946
  855ACN     N1 5301   0.398   3.078   3.510 -0.1800  0.0918 -0.7887
  856ACN     C1 5302   3.833   0.190   2.397  0.4164  0.2844 -0.2193
  856ACN     H1 5303   3.856   0.277   2.335  2.7622  1.4230  2.0621
  856ACN     H2 5304   3.922   0.127   2.389  1.1257  1.4118 -1.5309
  856ACN     H3 5305   3.744   0.132   2.368  1.2908 -1.7366  0.9464
  856ACN     C2 5306   3.817   0.224   2.536 -0.2164  0.7733 -0.0734
  856ACN     N1 5307   3.818   0.243   2.649  0.1956 -0.1635 -0.1123
  857ACN     C1 5308   2.697   4.137   2.609  0.4953  0.3799 -0.5546
  857ACN     H1 5309   2.734   4.106   2.707 -1.0706 -3.6256 -1.0236
  857ACN     H2 5310   2.779   4.174   2.546  0.2518  1.6952 -0.1181
  857ACN     H3 5311   2.616   4.211   2.616  0.6134  0.4268  0.4543
  857ACN     C2 5312   2.640   4.018   2.537 -0.9868  0.0104 -1.3840
  857ACN     N1 5313   2.599   3.925   2.485 -0.5303  0.0043 -0.0957
  858ACN     C1 5314   4.135   1.108   1.981 -0.2962  0.1783  0.2976
  858ACN     H1 5315   4.153   1.199   1.922  1.2552 -0.7780 -0.7707
  858ACN     H2 5316   4.044   1.052   1.957 -0.4885  0.6589 -0.1085
  858ACN     H3 5317   4.123   1.131   2.087  0.4207 -2.7115  1.1042
  858ACN     C2 5318   4.252   1.023   1.966 -0.2075  0.0327  0.7348
  858ACN     N1 5319   4.339   0.950   1.945  0.1644 -0.4691 -0.0004
  859ACN     C1 5320   3.549   5.102   0.568 -0.1581  0.2676 -0.1813
  859ACN     H1 5321   3.603   5.020   0.616  1.8893  1.3208 -0.5329
  859ACN     H2 5322   3.602   5.133   0.477 -0.8587 -0.6174 -0.9080
  859ACN     H3 5323   3.558   5.176   0.649 -1.4851 -0.4358  0.6466
  859ACN     C2 5324   3.413   5.066   0.530 -0.5535  0.2340 -0.0095
  859ACN     N1 5325   3.307   5.038   0.499 -0.9257  0.2511  0.1776
  860ACN     C1 5326   1.545   3.338   4.155 -0.2855 -0.0979 -0.0493
  860ACN     H1 5327   1.546   3.328   4.264  0.6075  1.1021  0.0672
  860ACN     H2 5328   1.443   3.362   4.120 -0.0194  1.6196  0.2587
  860ACN     H3 5329   1.581   3.242   4.114  2.0818  0.0303  1.5539
  860ACN     C2 5330   1.625   3.454   4.120 -0.0072  0.2121 -0.1439
  860ACN     N1 5331   1.686   3.547   4.100 -0.0746  0.3453 -0.1971
  861ACN     C1 5332   2.043   0.539   2.826 -0.2497 -0.5900  0.0661
  861ACN     H1 5333   2.028   0.641   2.861 -1.1682 -0.6009 -0.2629
  861ACN     H2 5334   1.976   0.465   2.873  1.1475 -0.5516  2.2709
  861ACN     H3 5335   2.139   0.507   2.867  0.6197 -2.2743 -2.9758
  861ACN     C2 5336   2.023   0.531   2.682  0.4406 -0.6251 -0.1129
  861ACN     N1 5337   1.989   0.532   2.572  0.4287 -0.5261  0.0184
  862ACN     C1 5338   1.166   3.534   4.151  0.1030 -0.0874  0.7361
  862ACN     H1 5339   1.222   3.470   4.082  1.1349  0.5606  0.9553
  862ACN     H2 5340   1.075   3.570   4.101 -0.8065  1.1913  3.1390
  862ACN     H3 5341   1.220   3.627   4.175 -1.1464  0.2984  2.2854
  862ACN     C2 5342   1.131   3.471   4.279 -0.5284 -0.1257  0.0084
  862ACN     N1 5343   1.093   3.438   4.380 -0.1908  0.2915 -0.8258
  863ACN     C1 5344   2.757   0.699   3.448  0.2387  0.3489  0.1126
  863ACN     H1 5345   2.808   0.604   3.467 -2.4070 -1.3202 -0.5273
  863ACN     H2 5346   2.659   0.702   3.497 -0.4604 -0.7427 -1.1472
  863ACN     H3 5347   2.735   0.705   3.341 -2.7709  0.5275  0.6631
  863ACN     C2 5348   2.844   0.799   3.504 -0.2598 -0.2845 -0.0464
  863ACN     N1 5349   2.915   0.882   3.547 -0.7165 -0.0978  0.5890
  864ACN     C1 5350   4.067   0.514   2.527  0.0426  0.0441  0.0674
  864ACN     H1 5351   3.994   0.446   2.483  0.7415 -0.2664 -0.6429
  864ACN     H2 5352   4.027   0.615   2.511 -0.6340 -0.0452  1.0562
  864ACN     H3 5353   4.159   0.497   2.469 -1.0982  0.0535 -1.8252
  864ACN     C2 5354   4.096   0.491   2.669 -0.4831  0.7998  0.4178
  864ACN     N1 5355   4.131   0.478   2.779  0.5353  0.5900 -0.3315
  865ACN     C1 5356   0.969   2.345   0.990 -0.0816 -0.3831 -0.1936
  865ACN     H1 5357   0.906   2.348   0.900 -1.3756  0.3015  0.7122
  865ACN     H2 5358   0.911   2.331   1.081  1.2394  0.7678  0.8690
  865ACN     H3 5359   1.024   2.439   0.984 -0.9347  0.0501 -1.7825
  865ACN     C2 5360   1.070   2.241   0.978  1.1276  0.8410  0.2011
  865ACN     N1 5361   1.149   2.153   0.973 -0.3845  0.1938  0.0709
  866ACN     C1 5362   2.435   0.441   4.498  0.1622 -0.2595  0.9944
  866ACN     H1 5363   2.480   0.441   4.398  1.3470  1.1259  1.5047
  866ACN     H2 5364   2.326   0.455   4.497  0.3093  1.0915  1.5190
  866ACN     H3 5365   2.482   0.522   4.554 -1.5973  1.2247  0.4253
  866ACN     C2 5366   2.459   0.311   4.559  0.2702 -0.6197 -0.2950
  866ACN     N1 5367   2.487   0.210   4.608 -0.4773 -0.3047 -0.2172
  867ACN     C1 5368   0.773   4.518   3.552  0.0762  0.1941  0.0950
  867ACN     H1 5369   0.713   4.494   3.641 -1.4635 -0.6444 -1.1006
  867ACN     H2 5370   0.736   4.609   3.503  0.3805 -1.5219 -3.7094
  867ACN     H3 5371   0.770   4.431   3.485  0.6953  0.3199 -0.0974
  867ACN     C2 5372   0.908   4.536   3.597  0.2229 -0.5237 -0.0090
  867ACN     N1 5373   1.017   4.548   3.628 -0.5266 -0.1826 -0.7489
  868ACN     C1 5374   3.445   4.154   2.453 -0.3988  0.2582 -0.0029
  868ACN     H1 5375   3.552   4.138   2.470 -0.6753 -1.6837  0.0520
  868ACN     H2 5376   3.441   4.236   2.381  0.6832  1.2650  1.0225
  868ACN     H3 5377   3.403   4.197   2.545 -0.2573 -0.9196  0.6286
  868ACN     C2 5378   3.378   4.028   2.410  0.0505 -0.0175  0.0977
  868ACN     N1 5379   3.342   3.918   2.380 -0.3543 -0.1968  0.0441
  869ACN     C1 5380   1.385   2.830   4.181 -0.1972  0.3099 -0.1338
  869ACN     H1 5381   1.426   2.931   4.193 -0.4383  0.3216  0.6330
  869ACN     H2 5382   1.475   2.769   4.170  1.0911  1.5847  2.5448
  869ACN     H3 5383   1.319   2.821   4.093 -0.8841  0.0337  0.4001
  869ACN     C2 5384   1.322   2.793   4.308 -0.7316  0.5823  0.1680
  869ACN     N1 5385   1.267   2.782   4.409 -0.4249 -0.0559 -0.3054
  870ACN     C1 5386   2.430   0.406   3.161 -0.2218 -0.5711  0.2741
  870ACN     H1 5387   2.414   0.375   3.057  0.6923 -1.1413  0.2860
  870ACN     H2 5388   2.432   0.317   3.225 -2.7511 -1.0072 -0.1357
  870ACN     H3 5389   2.357   0.480   3.194  0.1350 -0.1406  0.1184
  870ACN     C2 5390   2.565   0.468   3.170  0.1129  0.1185 -0.4089
  870ACN     N1 5391   2.670   0.507   3.190 -0.6961  0.0609  0.1270
  871ACN     C1 5392   3.573   3.811   1.319 -0.1974  0.1926  0.5251
  871ACN     H1 5393   3.567   3.786   1.426  0.8974  0.4161  0.6546
  871ACN     H2 5394   3.667   3.864   1.300  0.0764 -0.6272 -0.5012
  871ACN     H3 5395   3.501   3.887   1.288  0.6161  1.6922  2.1428
  871ACN     C2 5396   3.585   3.690   1.238 -0.4125  0.1434 -0.0795
  871ACN     N1 5397   3.596   3.601   1.168 -0.3357  0.9833 -0.1359
  872ACN     C1 5398   4.134   4.119   3.550 -0.0676  0.0559 -0.5233
  872ACN     H1 5399   4.137   4.038   3.624  0.3769  0.0437 -0.5484
  872ACN     H2 5400   4.079   4.209   3.582  0.7504 -0.1613  1.7054
  872ACN     H3 5401   4.094   4.083   3.455 -1.9936 -0.1502  0.3208
  872ACN     C2 5402   4.270   4.167   3.518 -0.0562  0.1687 -0.1213
  872ACN     N1 5403   4.373   4.210   3.506 -0.4002 -0.8582  0.1358
  873ACN     C1 5404   2.283   1.418   3.777 -0.2568  0.3606 -0.2829
  873ACN     H1 5405   2.196   1.463   3.728 -1.5945 -1.0216  0.7072
  873ACN     H2 5406   2.376   1.435   3.722  1.0679 -0.5413  1.5726
  873ACN     H3 5407   2.269   1.309   3.784  0.4244  0.2915  0.0181
  873ACN     C2 5408   2.298   1.465   3.912  0.1331 -1.1181  0.1095
  873ACN     N1 5409   2.296   1.520   4.015  0.0305  0.6055  0.7493
  874ACN     C1 5410   2.100   3.223   1.790  0.2512  0.8564  0.0664
  874ACN     H1 5411   2.036   3.212   1.702  0.0731 -1.9956  0.4596
  874ACN     H2 5412   2.048   3.236   1.886  0.7854 -2.5801  0.9697
  874ACN     H3 5413   2.156   3.317   1.779 -2.2849  2.4502 -0.0451
  874ACN     C2 5414   2.193   3.113   1.805  0.9316  1.0386  0.0854
  874ACN     N1 5415   2.254   3.023   1.834 -0.4144 -0.4038 -0.1350
  875ACN     C1 5416   4.034   4.880   1.599 -0.1735 -0.7560  0.1891
  875ACN     H1 5417   4.066   4.836   1.504  2.7099  1.3326  0.0498
  875ACN     H2 5418   4.049   4.803   1.676 -0.7162  0.6344  1.7468
  875ACN     H3 5419   3.934   4.924   1.613 -0.5682 -2.4113  3.7870
  875ACN     C2 5420   4.136   4.987   1.613  0.3559  0.1014 -0.5020
  875ACN     N1 5421   4.220   5.065   1.632  0.1834  0.3460 -0.4040
  876ACN     C1 5422   2.417   3.714   3.600  0.4276 -0.5684 -0.7118
  876ACN     H1 5423   2.483   3.699   3.686 -1.2688  2.4888  1.3176
  876ACN     H2 5424   2.389   3.820   3.601 -3.0561 -1.3454 -1.5764
  876ACN     H3 5425   2.328   3.653   3.621 -1.4700  1.1791 -2.9831
  876ACN     C2 5426   2.479   3.679   3.470 -0.2613  0.2165 -0.0670
  876ACN     N1 5427   2.523   3.649   3.367 -0.3318  0.6098  0.0533
  877ACN     C1 5428   2.121   0.931   0.900  0.4989  0.5059 -0.1472
  877ACN     H1 5429   2.111   1.037   0.877 -0.4684  0.7288  1.1625
  877ACN     H2 5430   2.036   0.873   0.861 -0.6274  1.9789  0.0278
  877ACN     H3 5431   2.123   0.923   1.010  2.5922  1.2325 -0.0961
  877ACN     C2 5432   2.250   0.873   0.861  0.1399  0.8617 -1.0377
  877ACN     N1 5433   2.351   0.824   0.836  0.1123  0.2729 -0.2853
  878ACN     C1 5434   4.080   1.948   0.876 -0.0140 -0.0661 -0.4631
  878ACN     H1 5435   4.116   1.916   0.975  0.8473 -0.9268 -1.0279
  878ACN     H2 5436   3.971   1.951   0.880  0.0523  1.7825  0.9206
  878ACN     H3 5437   4.118   1.880   0.798 -0.1300 -0.5220 -0.1238
  878ACN     C2 5438   4.144   2.074   0.853 -0.4282 -0.5849 -0.1232
  878ACN     N1 5439   4.190   2.179   0.848 -0.1991  0.2088  0.0003
  879ACN     C1 5440   4.263   1.562   2.619  0.2398  0.4755 -0.4619
  879ACN     H1 5441   4.155   1.564   2.604  0.1739 -0.5546 -0.1994
  879ACN     H2 5442   4.321   1.646   2.578 -0.0437  0.9878  0.1598
  879ACN     H3 5443   4.298   1.464   2.585 -1.9635 -0.5345 -0.0057
  879ACN     C2 5444   4.295   1.559   2.762  0.4023  0.0054  0.0235
  879ACN     N1 5445   4.306   1.563   2.879 -0.2614  0.2764  0.0467
  880ACN     C1 5446   1.213   4.282   3.959 -0.5984 -0.0950 -0.1418
  880ACN     H1 5447   1.165   4.373   3.920 -0.8143 -0.4866 -0.7906
  880ACN     H2 5448   1.302   4.304   4.020 -1.5094 -0.0640  1.2342
  880ACN     H3 5449   1.244   4.216   3.877 -2.6244  0.3484 -1.3340
  880ACN     C2 5450   1.109   4.218   4.034 -0.5196 -0.0709  0.4215
  880ACN     N1 5451   1.026   4.168   4.091 -0.3610 -0.8482 -0.1932
  881ACN     C1 5452   3.743   1.935   1.701 -0.3403  0.0754  0.5367
  881ACN     H1 5453   3.650   1.878   1.690 -0.7046  0.8732 -0.9443
  881ACN     H2 5454   3.779   1.974   1.604 -1.5165  0.4226  0.2137
  881ACN     H3 5455   3.822   1.877   1.749 -0.1455 -1.3369 -1.3721
  881ACN     C2 5456   3.712   2.061   1.766 -0.0983  0.2036  0.3805
  881ACN     N1 5457   3.668   2.152   1.821  1.1734 -0.3202 -0.1541
  882ACN     C1 5458   5.074   4.392   1.835  0.7594  0.1035  0.7909
  882ACN     H1 5459   4.989   4.336   1.795  1.3438 -0.9551  0.9954
  882ACN     H2 5460   5.049   4.498   1.818 -0.9531 -0.3464  0.2966
  882ACN     H3 5461   5.159   4.376   1.768 -1.0158  0.8068 -1.7513
  882ACN     C2 5462   5.093   4.355   1.970 -0.8443  0.6567  0.6208
  882ACN     N1 5463   5.106   4.322   2.081  0.5114 -0.2248  0.3565
  883ACN     C1 5464   4.782   4.098   2.025  0.4918 -0.0311  0.3946
  883ACN     H1 5465   4.685   4.053   2.002  1.5427 -2.1477 -0.1279
  883ACN     H2 5466   4.782   4.200   1.984  3.3282  0.1360  0.6008
  883ACN     H3 5467   4.873   4.050   1.986 -1.9471 -3.7125 -1.3199
  883ACN     C2 5468   4.792   4.119   2.171  0.5078 -0.4418 -0.1784
  883ACN     N1 5469   4.779   4.126   2.283  0.7599  0.0355 -0.1748
  884ACN     C1 5470   0.166   1.394   0.856  0.1406 -0.0494  0.3162
  884ACN     H1 5471   0.159   1.475   0.929 -0.0283  0.5580 -0.3654
  884ACN     H2 5472   0.204   1.299   0.894  3.4698  0.3927 -1.5879
  884ACN     H3 5473   0.229   1.423   0.771 -1.0199 -3.8551 -2.1110
  884ACN     C2 5474   0.033   1.388   0.795  0.0969  0.1539 -0.1761
  884ACN     N1 5475  -0.067   1.384   0.734 -0.5255 -0.1765 -0.4615
  885ACN     C1 5476   3.743   1.712   3.973 -0.2493 -0.3717 -0.1531
  885ACN     H1 5477   3.826   1.770   3.931 -0.7969 -1.1673 -2.4395
  885ACN     H2 5478   3.788   1.653   4.055  0.8374  1.5781  0.7288
  885ACN     H3 5479   3.709   1.644   3.894 -0.6208 -2.5774  1.7836
  885ACN     C2 5480   3.625   1.785   4.016  0.0189  1.1916  0.4743
  885ACN     N1 5481   3.537   1.851   4.046 -0.1844 -0.2646  0.3904
  886ACN     C1 5482   3.823   3.963   1.638 -0.0452  0.4182 -0.7040
  886ACN     H1 5483   3.872   4.001   1.729  0.0052  3.7259 -1.9834
  886ACN     H2 5484   3.873   3.868   1.615  0.0882 -0.2223  1.8550
  886ACN     H3 5485   3.836   4.035   1.557  0.8072 -0.7071 -1.6019
  886ACN     C2 5486   3.678   3.939   1.663  0.2598 -0.0758 -0.3589
  886ACN     N1 5487   3.569   3.911   1.690  0.2530  0.3829  0.5736
  887ACN     C1 5488   0.780   1.946   2.687  0.3358 -0.6185  0.0811
  887ACN     H1 5489   0.887   1.959   2.666  0.0935 -0.2927 -1.0547
  887ACN     H2 5490   0.749   2.015   2.767 -2.1341  0.4147 -1.6398
  887ACN     H3 5491   0.760   1.841   2.710 -2.9642 -0.2285 -0.4810
  887ACN     C2 5492   0.721   1.979   2.555 -0.3110 -0.1572 -0.1579
  887ACN     N1 5493   0.676   2.012   2.455  0.4047  0.3149 -0.7966
  888ACN     C1 5494   1.892   2.588   2.236  0.1202 -1.1954 -0.5480
  888ACN     H1 5495   1.824   2.511   2.273 -1.3146  0.2177 -0.1530
  888ACN     H2 5496   1.854   2.684   2.274  0.2874 -1.6030  0.6976
  888ACN     H3 5497   1.889   2.588   2.126 -0.0616 -2.7323 -0.5673
  888ACN     C2 5498   2.035   2.562   2.290  0.3416  0.6393 -0.0092
  888ACN     N1 5499   2.137   2.531   2.332  0.0892 -0.0738 -0.4530
  889ACN     C1 5500   1.187   0.931   0.440 -0.5488 -0.4851 -0.5470
  889ACN     H1 5501   1.090   0.886   0.418  0.1982 -1.1695 -2.8031
  889ACN     H2 5502   1.236   0.928   0.341 -0.2668  1.4676 -0.5186
  889ACN     H3 5503   1.238   0.874   0.519 -1.6207 -1.8204 -0.7886
  889ACN     C2 5504   1.169   1.066   0.477 -0.2154 -0.1470 -0.3081
  889ACN     N1 5505   1.142   1.175   0.506 -0.3304 -0.2053  0.0164
  890ACN     C1 5506   2.206   1.958   0.610 -0.2828 -0.1157  0.1866
  890ACN     H1 5507   2.188   2.064   0.634  1.9619  0.6501 -1.1785
  890ACN     H2 5508   2.304   1.962   0.560 -0.1080  0.9957  0.5987
  890ACN     H3 5509   2.134   1.920   0.536 -3.5387  2.8163  1.5470
  890ACN     C2 5510   2.213   1.879   0.733 -0.3198  0.0367  0.2558
  890ACN     N1 5511   2.211   1.823   0.834 -0.2578  0.3441  0.4024
  891ACN     C1 5512   5.151   3.987   2.072  0.1523  0.8503 -0.3171
  891ACN     H1 5513   5.077   3.927   2.017  0.5649  1.4127 -1.5254
  891ACN     H2 5514   5.103   4.066   2.132 -0.1322  2.7664 -2.8594
  891ACN     H3 5515   5.209   4.034   1.992 -0.2830 -0.2366 -1.2980
  891ACN     C2 5516   5.240   3.895   2.142  0.0097  0.3690 -0.7392
  891ACN     N1 5517   5.318   3.827   2.191 -0.2640 -0.7430  0.0926
  892ACN     C1 5518   1.931   0.467   3.365  0.3652  0.3234  0.6536
  892ACN     H1 5519   1.938   0.430   3.468 -1.1047 -1.5090  0.1567
  892ACN     H2 5520   1.824   0.485   3.348 -0.0806 -3.1129 -1.0177
  892ACN     H3 5521   1.971   0.393   3.295  1.5878  1.0273  0.5872
  892ACN     C2 5522   2.001   0.592   3.344  0.6377  0.0043 -0.3524
  892ACN     N1 5523   2.048   0.696   3.326  0.1218 -0.0401 -0.1621
  893ACN     C1 5524   3.252   4.100   1.065 -0.5230  0.5694  0.1195
  893ACN     H1 5525   3.202   4.198   1.065  1.1570  1.4706  0.0449
  893ACN     H2 5526   3.190   4.018   1.103 -0.1405 -0.0188 -0.5040
  893ACN     H3 5527   3.338   4.109   1.131  0.3959  0.1823 -0.9905
  893ACN     C2 5528   3.294   4.068   0.927  0.2543  0.8037  0.2715
  893ACN     N1 5529   3.324   4.036   0.821  0.1094  0.2238 -0.3081
  894ACN     C1 5530   1.735   2.037   2.892 -0.0716  0.5897 -0.0246
  894ACN     H1 5531   1.625   2.043   2.888  0.0023  2.3847 -0.0680
  894ACN     H2 5532   1.779   1.962   2.827 -0.2632  0.6319 -0.2051
  894ACN     H3 5533   1.769   2.009   2.993 -1.5893 -3.5902 -0.4681
  894ACN     C2 5534   1.782   2.171   2.850  0.1008  0.9290 -0.3795
  894ACN     N1 5535   1.817   2.275   2.820 -0.8549 -0.1514 -0.2715
  895ACN     C1 5536   3.557   3.342   2.608 -0.1171 -0.2721  0.5452
  895ACN     H1 5537   3.605   3.274   2.537 -0.2918 -1.6280  1.6829
  895ACN     H2 5538   3.489   3.290   2.678  2.8747 -1.2199  2.9451
  895ACN     H3 5539   3.510   3.423   2.551  0.9747 -0.2585 -0.3742
  895ACN     C2 5540   3.651   3.406   2.687  0.0830 -0.6306 -0.9180
  895ACN     N1 5541   3.738   3.454   2.751 -1.0164  0.3126 -0.4654
  896ACN     C1 5542   2.904   4.803   0.847  0.4215  0.2442 -0.6014
  896ACN     H1 5543   2.838   4.754   0.775  0.8422  1.0909 -1.5833
  896ACN     H2 5544   2.887   4.759   0.946 -1.3533  0.2306 -0.8866
  896ACN     H3 5545   2.875   4.909   0.850 -2.4002 -0.4688  0.0195
  896ACN     C2 5546   3.044   4.793   0.799 -0.0229  0.0490 -0.5372
  896ACN     N1 5547   3.155   4.787   0.769  0.0575 -0.8242 -0.0638
  897ACN     C1 5548   4.856   0.068   1.655 -0.4155 -0.2392 -0.4962
  897ACN     H1 5549   4.936   0.118   1.712 -0.6964  0.4857 -0.7326
  897ACN     H2 5550   4.891  -0.018   1.595 -4.4502 -1.8044 -0.8869
  897ACN     H3 5551   4.805   0.137   1.588  0.1170 -2.1216 -2.9706
  897ACN     C2 5552   4.756   0.008   1.743  0.2121 -0.0993 -0.0126
  897ACN     N1 5553   4.678  -0.044   1.815 -0.0667  0.9020 -0.0832
  898ACN     C1 5554   0.998   0.092   4.161  0.4937  0.2236 -0.1593
  898ACN     H1 5555   0.994   0.021   4.078  5.2342 -1.1656  0.5278
  898ACN     H2 5556   1.066   0.046   4.234  0.2141 -0.0648 -0.0753
  898ACN     H3 5557   0.900   0.100   4.209 -1.5975  0.0927 -4.0034
  898ACN     C2 5558   1.040   0.224   4.112  0.0370 -0.9768 -0.3994
  898ACN     N1 5559   1.085   0.319   4.067 -0.1575 -0.2703 -0.1296
  899ACN     C1 5560   3.000   2.028   1.525  0.7001 -0.7506 -0.5716
  899ACN     H1 5561   3.055   2.122   1.540 -1.1336  0.0278  1.9162
  899ACN     H2 5562   3.062   1.938   1.533  0.0104 -1.1363  0.6966
  899ACN     H3 5563   2.946   2.035   1.430  0.1096  3.1802 -0.1451
  899ACN     C2 5564   2.898   2.025   1.638  0.0837 -0.4277  0.1201
  899ACN     N1 5565   2.818   2.021   1.721 -0.3302  0.8171  0.1270
  900ACN     C1 5566   2.750   4.170   0.372  0.4994 -0.2257 -0.5358
  900ACN     H1 5567   2.733   4.148   0.266 -1.2942  1.1650 -0.5979
  900ACN     H2 5568   2.824   4.251   0.380 -0.3417  0.4258  5.0799
  900ACN     H3 5569   2.792   4.087   0.430  0.8548  0.6940  0.5655
  900ACN     C2 5570   2.628   4.211   0.440 -0.3961 -0.2428 -0.2886
  900ACN     N1 5571   2.531   4.251   0.494 -0.5886  0.1343  0.6453
  901ACN     C1 5572   0.355   2.009   0.841  0.1205  0.4476  0.9105
  901ACN     H1 5573   0.442   1.975   0.899  0.2895 -0.2938  0.2439
  901ACN     H2 5574   0.402   2.055   0.753 -1.7907  0.0089 -0.3862
  901ACN     H3 5575   0.294   2.075   0.902 -1.3511 -1.6521  1.8323
  901ACN     C2 5576   0.272   1.899   0.798 -0.1212  0.1872 -0.2683
  901ACN     N1 5577   0.200   1.816   0.776 -0.5839  0.0061  0.5089
  902ACN     C1 5578   3.531   2.541   0.636  0.4725  0.3676  0.0374
  902ACN     H1 5579   3.526   2.582   0.737 -1.8128  1.7838 -0.5766
  902ACN     H2 5580   3.467   2.453   0.633 -1.7899  1.6318  4.1918
  902ACN     H3 5581   3.633   2.512   0.605 -0.7442 -1.0935 -3.0852
  902ACN     C2 5582   3.466   2.631   0.536  0.2436 -0.7990  0.9419
  902ACN     N1 5583   3.415   2.702   0.462  0.0249  0.0826  0.2429
  903ACN     C1 5584   2.643   1.403   3.063 -0.2090  0.2786  0.0512
  903ACN     H1 5585   2.707   1.422   3.150  0.9282  1.1008 -0.9305
  903ACN     H2 5586   2.580   1.489   3.037  0.9596  1.4573  0.9979
  903ACN     H3 5587   2.581   1.315   3.085  0.0579 -0.2703 -1.2908
  903ACN     C2 5588   2.735   1.363   2.954  0.5934 -0.2119  0.2435
  903ACN     N1 5589   2.812   1.350   2.865  0.3177 -0.1257 -0.2417
  904ACN     C1 5590   3.533   2.727   4.217 -0.1675  0.4082 -0.6888
  904ACN     H1 5591   3.606   2.711   4.136  0.7546 -1.6533  0.4815
  904ACN     H2 5592   3.516   2.635   4.274  1.0143  1.4933  1.5421
  904ACN     H3 5593   3.437   2.761   4.177 -1.3197  0.1530  1.7335
  904ACN     C2 5594   3.583   2.835   4.304 -0.2403  0.7408 -0.1622
  904ACN     N1 5595   3.618   2.917   4.374  0.0608  0.0225  0.3255
  905ACN     C1 5596   4.601   2.711   2.170 -0.6585  0.1553  0.2818
  905ACN     H1 5597   4.530   2.699   2.088 -1.5884  0.9944  0.9510
  905ACN     H2 5598   4.703   2.731   2.134 -0.9136 -0.4299 -0.7970
  905ACN     H3 5599   4.604   2.628   2.242 -0.2327  0.9539  1.2073
  905ACN     C2 5600   4.563   2.831   2.243 -0.8560 -0.3744  0.5131
  905ACN     N1 5601   4.525   2.924   2.300  0.0481  0.3659  0.5136
  906ACN     C1 5602   2.502   1.462   0.432  0.4165  0.2592 -0.5322
  906ACN     H1 5603   2.549   1.450   0.531 -2.7384  1.7419  1.2793
  906ACN     H2 5604   2.422   1.392   0.406 -0.7333  2.4348 -3.4324
  906ACN     H3 5605   2.568   1.466   0.344 -0.1853  3.1347 -0.9489
  906ACN     C2 5606   2.439   1.590   0.450  0.1500  0.6499 -0.0717
  906ACN     N1 5607   2.385   1.687   0.475 -0.3689  0.2746 -0.0439
  907ACN     C1 5608   4.509   4.539   3.346  0.1785  0.0247  0.9142
  907ACN     H1 5609   4.426   4.512   3.413  0.7122 -0.1926  1.4933
  907ACN     H2 5610   4.597   4.483   3.381  0.5345  1.3212  2.1288
  907ACN     H3 5611   4.540   4.642   3.325  2.0731 -0.7991 -0.7364
  907ACN     C2 5612   4.460   4.491   3.216  0.2933  0.4702 -0.8877
  907ACN     N1 5613   4.432   4.449   3.113 -0.0677  0.0509  0.8354
  908ACN     C1 5614   3.982   3.769   2.608  0.4372  0.5270 -0.3382
  908ACN     H1 5615   4.026   3.868   2.625 -1.6709  1.7070 -1.4358
  908ACN     H2 5616   3.877   3.798   2.601 -0.0389 -0.9246  0.2925
  908ACN     H3 5617   3.982   3.698   2.692 -0.8965  2.0267  0.9882
  908ACN     C2 5618   4.020   3.716   2.476  0.1661  0.1788 -0.2431
  908ACN     N1 5619   4.052   3.670   2.376  0.1101  0.1504 -0.0868
  909ACN     C1 5620   1.921   0.941   3.132 -0.1665  0.0716  0.3051
  909ACN     H1 5621   1.875   0.894   3.220  0.1503  0.3708  0.6372
  909ACN     H2 5622   1.986   0.868   3.082  1.2096  1.4629 -0.0417
  909ACN     H3 5623   1.987   1.025   3.160  2.2447 -1.4495 -0.4649
  909ACN     C2 5624   1.821   0.995   3.039 -0.2220  0.7864  0.2853
  909ACN     N1 5625   1.742   1.037   2.961 -0.1147 -0.1549 -0.6725
  910ACN     C1 5626   2.775   0.762   0.682 -0.8101 -0.3014 -0.2213
  910ACN     H1 5627   2.867   0.810   0.645  0.9210 -1.3349  2.4391
  910ACN     H2 5628   2.787   0.655   0.700 -1.2722 -0.4961 -1.0285
  910ACN     H3 5629   2.703   0.782   0.601 -2.5125  0.6421  1.4427
  910ACN     C2 5630   2.737   0.841   0.800  0.5074  0.4976 -0.1459
  910ACN     N1 5631   2.705   0.898   0.894 -0.7389  0.1527  0.0079
  911ACN     C1 5632   1.237   3.468   1.901 -0.0701 -0.1510  0.2943
  911ACN     H1 5633   1.141   3.431   1.863 -0.5304 -0.6966  1.9031
  911ACN     H2 5634   1.241   3.442   2.007  0.8958 -0.9496  0.0870
  911ACN     H3 5635   1.228   3.577   1.898 -0.8371 -0.1936  0.9281
  911ACN     C2 5636   1.349   3.406   1.832 -0.3576  0.2071 -0.4226
  911ACN     N1 5637   1.439   3.363   1.778 -0.9272 -0.5527 -0.1613
  912ACN     C1 5638   5.196   3.024   2.800 -0.3545  0.3784  0.3375
  912ACN     H1 5639   5.226   2.988   2.899  0.5279  0.6904  0.1952
  912ACN     H2 5640   5.103   3.082   2.793  0.3703  1.3891 -1.4037
  912ACN     H3 5641   5.185   2.934   2.739  1.0315 -0.5230  1.3520
  912ACN     C2 5642   5.309   3.099   2.739 -0.2392 -0.2549 -0.0286
  912ACN     N1 5643   5.394   3.167   2.701  0.4882 -0.1200  0.0878
  913ACN     C1 5644   4.708   0.226   2.146 -0.1125  0.6214  0.0221
  913ACN     H1 5645   4.749   0.313   2.199  1.5708  0.0516 -0.2841
  913ACN     H2 5646   4.648   0.263   2.062 -0.4291 -1.6291 -0.8244
  913ACN     H3 5647   4.651   0.162   2.214  3.0382 -0.7390  1.6072
  913ACN     C2 5648   4.817   0.154   2.086 -0.0623  0.5305  0.3024
  913ACN     N1 5649   4.899   0.096   2.030 -0.8418 -0.3048 -0.0276
  914ACN     C1 5650   0.273   1.783   1.418  0.3402  0.1382 -0.2261
  914ACN     H1 5651   0.212   1.873   1.424  0.5904  0.3814 -1.1063
  914ACN     H2 5652   0.362   1.801   1.479 -0.6138  2.1797  0.6393
  914ACN     H3 5653   0.297   1.782   1.311 -0.9157  1.4447 -0.5516
  914ACN     C2 5654   0.210   1.659   1.474  0.2422 -0.1089  0.7481
  914ACN     N1 5655   0.158   1.562   1.509 -0.2898 -0.4660  0.0988
  915ACN     C1 5656   3.134   4.840   1.187 -0.3688 -0.4355  0.2753
  915ACN     H1 5657   3.165   4.908   1.267  0.1632  1.8587 -1.7358
  915ACN     H2 5658   3.212   4.776   1.145 -0.8280 -0.8423  0.0327
  915ACN     H3 5659   3.081   4.894   1.107  0.7293  3.7334  2.1133
  915ACN     C2 5660   3.040   4.756   1.256  0.2553  0.0486 -0.0818
  915ACN     N1 5661   2.958   4.684   1.294  0.5573 -0.3794  0.1548
  916ACN     C1 5662   4.136   1.033   0.958  0.5671  0.3670  0.3385
  916ACN     H1 5663   4.035   1.033   0.999  1.3782  1.5175  2.4850
  916ACN     H2 5664   4.142   0.935   0.909  2.0423  0.3178  0.5775
  916ACN     H3 5665   4.213   1.036   1.036  0.6710 -1.7185  0.3750
  916ACN     C2 5666   4.169   1.141   0.869  1.0474 -0.6908  0.1426
  916ACN     N1 5667   4.207   1.238   0.819 -0.0091 -0.0915  0.4021
  917ACN     C1 5668   2.596   2.803   3.610 -0.2176  0.2011  1.0286
  917ACN     H1 5669   2.518   2.737   3.568  0.6445  0.0784 -0.4347
  917ACN     H2 5670   2.553   2.898   3.645 -1.0554  0.6016 -0.9937
  917ACN     H3 5671   2.667   2.830   3.532 -1.7430  0.7526 -0.2303
  917ACN     C2 5672   2.671   2.743   3.720  0.0904  0.4397  0.0721
  917ACN     N1 5673   2.726   2.697   3.809  0.1148 -0.6807 -0.1537
  918ACN     C1 5674   2.666   5.134   3.471  0.2023 -0.2631 -0.4531
  918ACN     H1 5675   2.636   5.103   3.572  1.2488  2.7086  0.8908
  918ACN     H2 5676   2.640   5.079   3.379  0.9675 -1.0081 -0.2349
  918ACN     H3 5677   2.772   5.109   3.487  0.0334 -0.9392 -0.3604
  918ACN     C2 5678   2.638   5.278   3.458  0.6157  0.2701  0.3210
  918ACN     N1 5679   2.609   5.387   3.430 -0.5516 -0.5668  0.4173
  919ACN     C1 5680   1.551   0.116   4.993  0.8194 -0.4030  0.1377
  919ACN     H1 5681   1.497   0.073   4.908  0.1311  1.5583 -0.4571
  919ACN     H2 5682   1.582   0.042   5.069 -0.0523  0.0644  0.9768
  919ACN     H3 5683   1.479   0.180   5.045  1.6767  0.0205  0.8345
  919ACN     C2 5684   1.667   0.198   4.943  0.1458  0.3254  0.0476
  919ACN     N1 5685   1.757   0.252   4.900 -0.3069  0.2249  0.7164
  920ACN     C1 5686   1.111   1.109   2.181 -0.0664  0.4117  0.1388
  920ACN     H1 5687   1.112   1.132   2.074 -1.7853 -0.7226 -0.1656
  920ACN     H2 5688   1.207   1.141   2.222 -0.1297  0.4822  0.2326
  920ACN     H3 5689   1.118   1.000   2.195  0.1496  0.3944 -0.0886
  920ACN     C2 5690   1.001   1.172   2.239  0.4481  0.4500 -0.8987
  920ACN     N1 5691   0.918   1.232   2.296  0.0348  0.2457  0.4234
  921ACN     C1 5692   0.959   1.104   4.017  0.3069  0.0461  0.1827
  921ACN     H1 5693   0.961   1.151   4.116  2.2312 -1.3918  0.8746
  921ACN     H2 5694   0.939   1.173   3.934 -0.3075 -0.6584 -0.2738
  921ACN     H3 5695   0.880   1.029   4.005  1.0873 -0.5911 -1.1718
  921ACN     C2 5696   1.087   1.033   3.984  0.6340  0.1924 -0.5128
  921ACN     N1 5697   1.184   0.984   3.938  0.6471 -0.1931 -0.2229
  922ACN     C1 5698   1.849   2.862   0.691  1.0086 -0.6056 -0.0749
  922ACN     H1 5699   1.831   2.940   0.767  3.5270 -1.1379  1.1623
  922ACN     H2 5700   1.818   2.898   0.592  1.4728 -2.5074 -0.9533
  922ACN     H3 5701   1.793   2.770   0.709 -0.3365  0.1116 -0.4389
  922ACN     C2 5702   1.992   2.852   0.688 -0.4159 -0.5996 -0.2434
  922ACN     N1 5703   2.108   2.844   0.683  0.5263 -0.4496  0.7656
  923ACN     C1 5704   0.459   0.078   2.273  0.2534 -0.1318  0.3585
  923ACN     H1 5705   0.482   0.078   2.380  1.2278  0.6908  0.1678
  923ACN     H2 5706   0.389  -0.003   2.248 -0.3095  0.7080 -0.8764
  923ACN     H3 5707   0.557   0.063   2.226  1.1581 -1.2165  2.4736
  923ACN     C2 5708   0.400   0.206   2.239  0.0631 -0.1880  0.2523
  923ACN     N1 5709   0.357   0.310   2.219 -0.0426 -0.1475  0.0103
  924ACN     C1 5710   3.389   4.926   5.105 -0.0692 -0.0544 -0.6783
  924ACN     H1 5711   3.281   4.937   5.122 -0.0285 -0.3418 -0.2394
  924ACN     H2 5712   3.427   4.862   5.185 -0.7229 -1.4666 -1.4609
  924ACN     H3 5713   3.445   5.020   5.117 -0.0345 -0.0605 -0.7902
  924ACN     C2 5714   3.421   4.863   4.978 -0.4019 -0.5030  0.4318
  924ACN     N1 5715   3.451   4.812   4.881  0.3336 -0.4983  0.7964
  925ACN     C1 5716   0.101   0.209   1.424  0.2361  0.0015 -0.0260
  925ACN     H1 5717   0.202   0.177   1.452 -0.2233 -0.8442  0.7041
  925ACN     H2 5718   0.090   0.188   1.317 -0.4427  0.9419 -0.1615
  925ACN     H3 5719   0.085   0.317   1.440  0.2724  0.1654 -1.0392
  925ACN     C2 5720   0.002   0.137   1.502  0.3147 -0.2025  1.5240
  925ACN     N1 5721  -0.075   0.075   1.557  0.1618 -0.4510 -0.4959
  926ACN     C1 5722   0.066   4.565   0.259  0.1922 -0.1344 -0.0818
  926ACN     H1 5723   0.030   4.546   0.157  0.9765 -1.1330 -0.1891
  926ACN     H2 5724  -0.001   4.633   0.313  0.7942  0.7737 -0.4424
  926ACN     H3 5725   0.169   4.600   0.242 -0.4722  0.9956 -2.2553
  926ACN     C2 5726   0.070   4.440   0.335  0.2018 -0.1484  1.1346
  926ACN     N1 5727   0.088   4.343   0.392  0.4466  0.1306 -0.8041
  927ACN     C1 5728   4.453   4.729   2.445  0.6670  0.1119 -0.2673
  927ACN     H1 5729   4.527   4.794   2.494  0.2742 -0.1861  0.7597
  927ACN     H2 5730   4.495   4.634   2.410 -0.0229 -0.4938  0.4962
  927ACN     H3 5731   4.409   4.782   2.360  2.3231 -0.3013 -1.4329
  927ACN     C2 5732   4.344   4.714   2.538 -0.1494 -0.2465  0.3572
  927ACN     N1 5733   4.260   4.693   2.611 -0.0461  0.0092 -0.0645
  928ACN     C1 5734   0.253   3.062   1.979 -0.0436 -0.0300 -0.7710
  928ACN     H1 5735   0.319   3.099   1.900  1.0816 -1.6930 -0.6501
  928ACN     H2 5736   0.249   3.129   2.066  0.8142 -0.3080 -0.5086
  928ACN     H3 5737   0.312   2.975   2.010  0.0779  0.6287  0.9422
  928ACN     C2 5738   0.120   3.013   1.940  0.1943  0.1158  0.2675
  928ACN     N1 5739   0.012   2.977   1.914  0.2553 -0.4631  0.2333
  929ACN     C1 5740   4.187   2.792   3.617 -0.8693  0.6222 -0.2986
  929ACN     H1 5741   4.185   2.749   3.517 -0.4796 -1.1650  0.4336
  929ACN     H2 5742   4.269   2.864   3.619 -0.7723  0.5123 -0.3851
  929ACN     H3 5743   4.209   2.715   3.692 -1.2855 -0.6411 -1.4313
  929ACN     C2 5744   4.071   2.874   3.644  0.6256  1.1130 -0.2760
  929ACN     N1 5745   3.975   2.932   3.668  0.4959  0.0319  0.0924
  930ACN     C1 5746   2.272   3.511   2.127  0.4836 -0.2922  0.4272
  930ACN     H1 5747   2.381   3.510   2.130  0.5513  0.2092 -0.9108
  930ACN     H2 5748   2.234   3.547   2.030  0.2945 -0.9342  0.2553
  930ACN     H3 5749   2.223   3.567   2.208 -2.7132 -2.2550  0.0419
  930ACN     C2 5750   2.217   3.375   2.138  0.0412 -0.1266  1.2009
  930ACN     N1 5751   2.175   3.270   2.140  1.0225 -0.1323 -0.5892
  931ACN     C1 5752   3.960   0.216   3.779 -0.3348  0.1399  0.5098
  931ACN     H1 5753   3.953   0.164   3.876 -1.0152 -0.6441  0.0553
  931ACN     H2 5754   3.898   0.306   3.785 -0.8999 -0.3225  2.4792
  931ACN     H3 5755   3.917   0.138   3.715 -1.2516  1.0564 -0.0105
  931ACN     C2 5756   4.095   0.246   3.725  0.4540 -0.3533 -1.0254
  931ACN     N1 5757   4.195   0.267   3.674 -0.1689 -0.0057  0.2943
  932ACN     C1 5758   3.935   0.122   1.822  0.1326  0.0813 -0.2984
  932ACN     H1 5759   4.014   0.109   1.897  1.3978  0.8214 -1.4587
  932ACN     H2 5760   3.964   0.203   1.754 -0.9814  0.9132  0.1978
  932ACN     H3 5761   3.843   0.146   1.876 -0.0804 -1.9697  0.3605
  932ACN     C2 5762   3.922  -0.000   1.739 -0.6591 -0.2862  0.1596
  932ACN     N1 5763   3.905  -0.094   1.677  0.1978  0.1114  0.0427
  933ACN     C1 5764   4.037   1.692   2.005 -0.1296  0.8121 -0.2813
  933ACN     H1 5765   4.035   1.745   2.102 -0.6058  1.4699 -0.6426
  933ACN     H2 5766   4.098   1.749   1.934  1.3892  1.6870  1.6260
  933ACN     H3 5767   3.930   1.690   1.978 -0.0590  0.5257 -0.5388
  933ACN     C2 5768   4.074   1.555   2.033 -0.5801 -0.7852  0.1037
  933ACN     N1 5769   4.117   1.451   2.053  0.5839 -0.4023  0.1288
  934ACN     C1 5770   1.839   2.199   1.311 -0.4250  0.3517  0.0788
  934ACN     H1 5771   1.946   2.202   1.289 -0.4120  1.1536  0.2194
  934ACN     H2 5772   1.794   2.114   1.258 -2.6623  2.6147 -1.9487
  934ACN     H3 5773   1.786   2.290   1.280 -0.7612  0.4217  0.8434
  934ACN     C2 5774   1.815   2.177   1.452  0.5061  1.1728  0.0229
  934ACN     N1 5775   1.800   2.148   1.563 -0.7160  0.6813 -0.0722
  935ACN     C1 5776   2.162   0.689   2.364 -0.4828 -0.1656 -0.6983
  935ACN     H1 5777   2.083   0.682   2.288  0.1731 -1.8409 -1.2685
  935ACN     H2 5778   2.166   0.592   2.415 -0.3043 -0.0615 -0.5163
  935ACN     H3 5779   2.120   0.763   2.433 -1.8268 -2.3046  0.8973
  935ACN     C2 5780   2.275   0.731   2.280  0.5701 -0.2711 -0.4299
  935ACN     N1 5781   2.355   0.779   2.213 -0.5594  0.3362 -0.0551
  936ACN     C1 5782   4.985   1.430   1.546  0.3337  0.0966  0.3428
  936ACN     H1 5783   4.999   1.533   1.508  0.4758 -0.4705 -1.2233
  936ACN     H2 5784   5.081   1.379   1.556  0.4234  0.5582  2.0436
  936ACN     H3 5785   4.904   1.386   1.487  0.9720  0.5188 -0.9041
  936ACN     C2 5786   4.933   1.443   1.678 -0.0620 -0.1297  0.5877
  936ACN     N1 5787   4.886   1.448   1.780  0.0810 -0.7238  0.6006
  937ACN     C1 5788   2.305   0.413   3.863  0.1103 -0.1160  0.0139
  937ACN     H1 5789   2.358   0.467   3.783 -0.1960  0.1368 -0.0222
  937ACN     H2 5790   2.273   0.311   3.841 -0.0907 -0.1267  0.3552
  937ACN     H3 5791   2.207   0.458   3.883  0.1097 -0.2770  0.3711
  937ACN     C2 5792   2.388   0.420   3.987 -0.4552  0.6419  0.3259
  937ACN     N1 5793   2.452   0.422   4.084 -0.5731 -0.1515 -0.1455
  938ACN     C1 5794   2.241   4.105   3.377 -0.7661 -0.1208  0.0350
  938ACN     H1 5795   2.265   4.123   3.271  0.2100  1.3514  0.4787
  938ACN     H2 5796   2.151   4.162   3.401 -0.7267 -0.9866  2.5080
[truncated: 121,127 more chars]
