# Supplementary material for: Metallicious: Automated Force-Field Parameterization of Covalently Bound Metals for Supramolecular Structures
Source: J Chem Theory Comput. 2024 Oct 7;20(20):9060–71. doi: 10.1021/acs.jctc.4c00850 (PMC11500408; doi:10.1021/acs.jctc.4c00850)
Supplement: Supplementary file 2 — ct4c00850_si_002.zip [file ct4c00850_si_002.zip › SI_MD_input/Zn3L3/nonbonded_no_ions/4_prod.gro]

Great Red Oystrich Makes All Chemists Sane
 7551
    1Zn      Zn    1   4.584   1.695   2.377  0.1207  0.1942 -0.2614
    2Zn      Zn    2   4.494   0.978   2.030  0.2535  0.1972  0.3703
    3Zn      Zn    3   3.881   1.483   2.278  0.2652 -0.2208 -0.0467
    4UNK     N0    4   4.555   1.205   2.168 -0.5435  0.0124 -0.3173
    4UNK     N1    5   4.564   1.479   2.239 -0.3603  0.2554  0.2073
    4UNK     N2    6   4.530   1.132   1.908 -0.9628 -0.1512 -0.1731
    4UNK     N3    7   4.595   1.553   2.500  0.0059  0.6455  0.1383
    4UNK     N4    8   4.580   1.841   2.499  0.2805 -0.5992  0.1540
    4UNK     N5    9   4.405   0.897   1.895  0.7005  0.7995 -0.3374
    4UNK     C6   10   4.532   1.302   2.075  0.3591 -0.3856 -0.7125
    4UNK     C7   11   4.579   1.383   2.328 -0.0352 -0.3633 -0.4759
    4UNK     C8   12   4.516   1.258   1.936 -0.4536  0.6212  0.3143
    4UNK     C9   13   4.282   0.836   1.914 -0.2823 -0.0327 -0.2749
    4UNK    C10   14   4.594   1.424   2.471  0.6069  0.0605  0.0760
    4UNK    C11   15   4.460   0.880   1.770  0.1055 -0.8896  0.5272
    4UNK    C12   16   4.506   1.951   2.461 -0.2405  0.0006 -0.3657
    4UNK    C13   17   4.621   1.953   2.720 -0.7749  0.2126  0.3355
    4UNK    C14   18   4.539   1.441   2.114 -0.3833 -0.0817  0.0499
    4UNK    C15   19   4.547   2.067   2.672 -0.0400  0.0042 -0.5543
    4UNK    C16   20   4.611   1.586   2.641  0.0072  1.0656  0.2681
    4UNK    C17   21   4.593   0.947   1.753  0.1717 -0.5681  0.2365
    4UNK    C18   22   4.629   1.843   2.628  0.0044  0.2754 -0.2270
    4UNK    C19   23   4.580   1.247   2.288  0.3773  0.2079  0.0041
    4UNK    C20   24   4.217   0.760   1.820 -0.2017  1.0442  0.1853
    4UNK    C21   25   4.486   2.061   2.542  0.5424 -0.7369  0.5979
    4UNK    C22   26   4.694   1.710   2.664 -0.4937 -0.0527  0.6059
    4UNK    C23   27   4.400   0.804   1.670  0.0142 -0.0722  0.2450
    4UNK    C24   28   4.591   1.101   1.777  0.1285 -0.2379 -0.1405
    4UNK    C25   29   4.281   0.732   1.700 -0.3589  0.0767  0.0221
    4UNK    C26   30   4.068   0.565   1.874  0.0219 -0.1128  0.1114
    4UNK    C27   31   4.422   2.305   2.518  0.1166  0.8819 -0.1783
    4UNK    C28   32   3.896   0.387   1.893 -0.3818  0.1423  0.5137
    4UNK    C29   33   3.918   0.533   1.888 -0.0727  0.1728 -0.2253
    4UNK    C30   34   4.543   2.374   2.451 -0.1062  0.5927  0.1364
    4UNK    C31   35   4.535   2.394   2.302  0.5900  0.0301  0.5509
    4UNK    C32   36   3.828   0.335   1.995 -0.5339 -0.2880  0.4654
    4UNK    C33   37   4.514   2.512   2.242 -0.7573 -1.0854 -0.3450
    4UNK    O34   38   4.407   2.160   2.489  0.0490 -0.0482  0.0505
    4UNK    O35   39   4.092   0.702   1.850 -0.6473 -0.1665  0.0170
    4UNK    H36   40   4.471   1.327   1.864  0.7511  2.5217  1.2798
    4UNK    H37   41   4.234   0.840   2.011  2.5851  0.9418  1.2200
    4UNK    H38   42   4.581   1.345   2.546  0.3435 -0.3013 -0.3442
    4UNK    H39   43   4.457   1.949   2.364  0.3072  0.9861 -0.6853
    4UNK    H40   44   4.672   1.942   2.815  0.2731 -1.4228 -0.3607
    4UNK    H41   45   4.541   1.526   2.045 -0.8738  1.1471  1.5035
    4UNK    H42   46   4.524   2.148   2.740  0.4988  0.2623 -0.6766
    4UNK    H43   47   4.654   1.494   2.683 -1.9655 -2.0896 -3.8770
    4UNK    H44   48   4.515   1.595   2.693 -0.1709 -1.4181  0.4885
    4UNK    H45   49   4.627   0.935   1.650  0.7427 -0.2453  0.3875
    4UNK    H46   50   4.661   0.895   1.822  0.4814  2.1974  2.2133
    4UNK    H47   51   4.580   1.171   2.366  1.7489  1.1078  0.9274
    4UNK    H48   52   4.720   1.715   2.771  0.9193 -0.2199  0.2791
    4UNK    H49   53   4.791   1.706   2.614  0.4375  0.0364  2.3119
    4UNK    H50   54   4.442   0.798   1.570  1.9326 -0.7452  1.0318
    4UNK    H51   55   4.696   1.132   1.775 -0.0389  1.6651  5.0506
    4UNK    H52   56   4.535   1.148   1.695 -0.4530  1.0240  0.9449
    4UNK    H53   57   4.242   0.658   1.631 -0.0033 -1.5789  1.5152
    4UNK    H54   58   4.125   0.540   1.964  1.0862  2.4132  0.2116
    4UNK    H55   59   4.110   0.507   1.790  0.3605  0.6939 -0.2841
    4UNK    H56   60   4.422   2.306   2.628 -1.2045  0.0885 -0.1524
    4UNK    H57   61   4.333   2.359   2.485 -0.7245  1.6138  2.8969
    4UNK    H58   62   3.942   0.326   1.815  0.5228 -0.2052  1.2964
    4UNK    H59   63   3.876   0.583   1.977 -1.2992  0.9941 -1.2257
    4UNK    H60   64   3.866   0.578   1.803  1.0782  2.2852  0.1122
    4UNK    H61   65   4.533   2.478   2.486  0.0709  1.7506 -2.9951
    4UNK    H62   66   4.639   2.336   2.488 -0.6796 -0.0841  0.9610
    4UNK    H63   67   4.567   2.312   2.238  0.5802  1.3262 -1.1762
    4UNK    H64   68   3.793   0.398   2.077  1.7751 -1.3719  2.4227
    4UNK    H65   69   3.806   0.228   1.995  0.3915 -0.4968 -0.2071
    4UNK    H66   70   4.503   2.600   2.304 -1.9604 -2.2742  1.2149
    4UNK    H67   71   4.505   2.521   2.134 -1.7174 -1.1308 -0.2788
    5UNK     N0   72   4.089   1.550   2.290 -0.4131 -0.3005 -0.4431
    5UNK     N1   73   4.351   1.620   2.383 -0.2134  0.1776  0.1651
    5UNK     N2   74   3.925   1.412   2.455 -0.5476 -0.8254 -0.3553
    5UNK     N3   75   4.518   1.763   2.215 -0.2036  0.2422  0.2445
    5UNK     N4   76   4.774   1.704   2.334  0.3410 -0.2188 -0.1062
    5UNK     N5   77   3.742   1.333   2.260 -0.7575  0.5296 -0.5291
    5UNK     C6   78   4.144   1.500   2.406 -0.2907  0.6102  0.1955
    5UNK     C7   79   4.302   1.669   2.272  0.7135  0.0091  0.3078
    5UNK     C8   80   4.052   1.408   2.487 -0.1472 -0.7376 -0.2767
    5UNK     C9   81   3.710   1.266   2.142 -0.0990 -0.7326 -0.1049
    5UNK    C10   82   4.389   1.754   2.194  0.3467 -0.6468  0.7186
    5UNK    C11   83   3.667   1.308   2.368 -0.3932 -0.3690 -0.0136
    5UNK    C12   84   4.875   1.617   2.374  0.0015 -0.3568  0.5852
    5UNK    C13   85   4.950   1.799   2.178 -0.1697 -0.1004 -0.1762
    5UNK    C14   86   4.270   1.533   2.454  0.0497  0.3355  0.2045
    5UNK    C15   87   5.054   1.718   2.232 -0.7131  0.2854 -0.4654
    5UNK    C16   88   4.591   1.821   2.109  0.3281  0.0497  0.0621
    5UNK    C17   89   3.689   1.395   2.489  0.1614 -0.0861  0.5207
    5UNK    C18   90   4.815   1.792   2.231 -0.4364 -0.2969 -0.8069
    5UNK    C19   91   4.169   1.640   2.222 -0.2955  0.2419 -0.0107
    5UNK    C20   92   3.614   1.164   2.148  0.2682  0.0809  0.5268
    5UNK    C21   93   5.009   1.625   2.333 -0.5325 -0.1439  0.1815
    5UNK    C22   94   4.712   1.887   2.171  0.2221 -0.1721 -0.7265
    5UNK    C23   95   3.574   1.212   2.385  0.3118  0.7774  0.4290
    5UNK    C24   96   3.824   1.387   2.558 -0.2579  0.3960 -0.5530
    5UNK    C25   97   3.546   1.135   2.266  0.3760  0.3351 -0.2385
    5UNK    C26   98   3.501   0.977   2.034 -0.5679  0.1025  0.4520
    5UNK    C27   99   5.203   1.609   2.475  0.1381  0.2197  0.3699
    5UNK    C28  100   3.519   0.763   1.880 -0.0814  0.2033 -0.2463
    5UNK    C29  101   3.495   0.911   1.894  0.6477 -0.3151  0.5884
    5UNK    C30  102   5.259   1.508   2.574  0.2543 -0.9223 -0.1246
    5UNK    C31  103   5.350   1.560   2.682 -0.5258 -0.2635  0.3772
    5UNK    C32  104   3.527   0.672   1.980 -0.0860  0.0392  0.6228
    5UNK    C33  105   5.391   1.688   2.689  0.2269  0.2746 -0.0828
    5UNK    O34  106   5.100   1.544   2.399 -0.6109  0.8008 -0.7686
    5UNK    O35  107   3.587   1.094   2.034 -0.0192  0.4781 -0.4138
    5UNK    H36  108   4.097   1.332   2.551  1.7629  0.2154 -0.4192
    5UNK    H37  109   3.759   1.294   2.049  0.0262 -1.3821 -0.2437
    5UNK    H38  110   4.342   1.786   2.100 -0.1595  0.0933  1.2071
    5UNK    H39  111   4.858   1.556   2.462 -0.9253  1.5044  1.7708
    5UNK    H40  112   4.976   1.863   2.094 -1.0582 -2.2908 -2.2566
    5UNK    H41  113   4.314   1.487   2.542  0.8409 -0.8531 -0.7777
    5UNK    H42  114   5.158   1.723   2.200 -1.2656  1.4158 -2.2682
    5UNK    H43  115   4.533   1.902   2.064 -0.9764  0.9981  3.2087
    5UNK    H44  116   4.622   1.740   2.042  1.1240 -0.6676  1.2552
    5UNK    H45  117   3.615   1.365   2.564  0.8171 -1.0989  0.7731
    5UNK    H46  118   3.663   1.499   2.466 -1.2922 -0.5700 -0.1102
    5UNK    H47  119   4.137   1.669   2.122 -1.1519 -2.4109 -0.5855
    5UNK    H48  120   4.763   1.953   2.100 -0.7374 -0.0896 -1.3551
    5UNK    H49  121   4.677   1.948   2.255  0.4002 -1.4062  0.2761
    5UNK    H50  122   3.516   1.188   2.473 -0.2794 -1.1161 -0.4195
    5UNK    H51  123   3.841   1.466   2.633  1.6959  1.3734 -1.9514
    5UNK    H52  124   3.834   1.293   2.614  2.7612  0.7731 -0.2917
    5UNK    H53  125   3.461   1.067   2.270  0.2223  0.3855 -2.0834
    5UNK    H54  126   3.404   1.020   2.064 -0.7955  0.2519 -0.4610
    5UNK    H55  127   3.529   0.907   2.114 -2.8983 -2.5963 -0.9045
    5UNK    H56  128   5.268   1.653   2.398 -2.4100 -0.2610 -2.2240
    5UNK    H57  129   5.167   1.687   2.542  3.1679 -0.2529  2.7515
    5UNK    H58  130   3.510   0.726   1.778  1.1341  0.3340 -0.4194
    5UNK    H59  131   3.394   0.934   1.856  1.2432  1.4408 -0.0383
    5UNK    H60  132   3.560   0.960   1.820  1.6369 -0.2919  1.4539
    5UNK    H61  133   5.177   1.461   2.629  0.0971  0.4124  0.8299
    5UNK    H62  134   5.312   1.429   2.519  0.5706  0.4498 -1.8794
    5UNK    H63  135   5.397   1.489   2.750  1.4609  1.6099  1.0842
    5UNK    H64  136   3.517   0.701   2.085 -0.5077  1.4765  0.2155
    5UNK    H65  137   3.552   0.567   1.968 -0.0148  0.2935 -1.9308
    5UNK    H66  138   5.368   1.765   2.615 -0.2317 -1.2382 -1.5811
    5UNK    H67  139   5.464   1.704   2.767 -0.2797 -0.0655  0.4674
    6UNK     N0  140   4.036   1.272   2.188  0.2984 -0.4540 -0.0236
    6UNK     N1  141   4.252   1.150   2.055 -0.6111 -0.4760 -0.4155
    6UNK     N2  142   3.905   1.495   2.091  0.0194 -0.2257 -0.5008
    6UNK     N3  143   4.394   0.944   2.192 -0.3048 -0.7221  0.1138
    6UNK     N4  144   4.659   0.933   2.084 -0.1925 -0.1271 -0.8084
    6UNK     N5  145   3.814   1.645   2.316 -0.1315 -0.1338 -0.0722
    6UNK     C6  146   4.070   1.313   2.063  0.0126 -0.2086  0.0475
    6UNK     C7  147   4.210   1.105   2.175 -0.5859  0.0773  0.0212
    6UNK     C8  148   3.975   1.419   2.011 -0.4525 -0.3547  0.0781
    6UNK     C9  149   3.859   1.720   2.425  0.7854 -0.3200 -0.6958
    6UNK    C10  150   4.285   0.996   2.244 -0.5095 -0.0458 -0.6376
    6UNK    C11  151   3.722   1.702   2.234  0.1732 -0.0936  0.3636
    6UNK    C12  152   4.781   0.994   2.078 -0.3915  0.4166 -0.3519
    6UNK    C13  153   4.781   0.733   2.154 -0.7007  0.2063  0.2707
    6UNK    C14  154   4.181   1.252   2.003 -0.3280 -0.4093 -0.2928
    6UNK    C15  155   4.907   0.791   2.137  0.0425 -0.1687 -0.0065
    6UNK    C16  156   4.431   0.816   2.254 -0.3217 -0.6357 -1.1006
    6UNK    C17  157   3.687   1.625   2.108 -0.4067  0.5517 -0.6444
    6UNK    C18  158   4.662   0.804   2.128 -0.4803  0.6126 -0.1534
    6UNK    C19  159   4.105   1.167   2.240 -0.0164 -0.8118  0.0809
    6UNK    C20  160   3.798   1.846   2.455 -0.0652  0.7014 -0.4764
    6UNK    C21  161   4.910   0.925   2.101  0.5959 -0.5046  0.0395
    6UNK    C22  162   4.526   0.741   2.159  0.2449 -0.6225 -0.2373
    6UNK    C23  163   3.658   1.826   2.265  0.2716  0.1291  0.8923
    6UNK    C24  164   3.808   1.583   2.020  0.2353  0.2708 -0.0298
    6UNK    C25  165   3.692   1.897   2.379  0.3467 -0.3478  0.4616
    6UNK    C26  166   3.754   1.990   2.642  0.5230  0.2523  0.3045
    6UNK    C27  167   5.162   0.958   2.115 -0.3368 -0.3820 -0.0019
    6UNK    C28  168   3.742   2.085   2.872 -0.4506  0.2624 -0.2499
    6UNK    C29  169   3.833   2.030   2.769  0.0224 -0.0923  1.4792
    6UNK    C30  170   5.241   1.093   2.131  0.3364 -1.0518 -0.1379
    6UNK    C31  171   5.382   1.071   2.163 -0.2519 -0.5047 -0.7875
    6UNK    C32  172   3.676   2.198   2.849  0.1530  0.8733  0.0388
    6UNK    C33  173   5.443   1.108   2.277 -0.2203 -0.1042 -0.1625
    6UNK    O34  174   5.026   1.005   2.091  0.6689 -0.6198 -0.4337
    6UNK    O35  175   3.843   1.909   2.562  0.0227  0.5242 -0.3807
    6UNK    H36  176   4.003   1.451   1.910 -1.6884  0.2786 -0.0889
    6UNK    H37  177   3.943   1.676   2.478 -1.2110 -0.6605  2.4411
    6UNK    H38  178   4.256   0.975   2.347  0.8459  0.9679 -0.0043
    6UNK    H39  179   4.777   1.101   2.056  0.6669  0.3690 -0.8561
    6UNK    H40  180   4.784   0.628   2.179  0.9202  0.0495 -0.4053
    6UNK    H41  181   4.212   1.282   1.904  0.2956 -0.4091 -0.1003
    6UNK    H42  182   4.996   0.730   2.148  1.8684  2.4693  0.5697
    6UNK    H43  183   4.341   0.763   2.284 -1.0158  2.1601  2.4870
    6UNK    H44  184   4.485   0.825   2.350 -0.1334  0.7638 -1.3041
    6UNK    H45  185   3.615   1.685   2.051 -0.7916 -0.5234 -1.3212
    6UNK    H46  186   3.630   1.533   2.130  1.5940 -0.4837  0.5091
    6UNK    H47  187   4.067   1.125   2.333 -2.1895 -0.9264 -0.7846
    6UNK    H48  188   4.539   0.646   2.212 -1.9609 -0.4468  0.6880
    6UNK    H49  189   4.474   0.717   2.066 -0.2445 -0.4263 -0.0153
    6UNK    H50  190   3.590   1.861   2.188  1.7614  1.5242  0.1742
    6UNK    H51  191   3.762   1.528   1.938  1.7789  0.8107 -1.2997
    6UNK    H52  192   3.864   1.666   1.976  0.7423 -0.5767 -1.0148
    6UNK    H53  193   3.641   1.992   2.396  0.4674 -0.1313 -0.3435
    6UNK    H54  194   3.672   1.927   2.679  2.1587 -2.1958  0.0152
    6UNK    H55  195   3.709   2.073   2.586 -1.8400  0.1129  1.8227
    6UNK    H56  196   5.202   0.906   2.028 -0.2843  1.1329 -0.9207
    6UNK    H57  197   5.168   0.904   2.210 -0.0016 -0.5003 -0.0908
    6UNK    H58  198   3.725   2.036   2.968 -1.0437  0.6268 -0.1580
    6UNK    H59  199   3.877   1.940   2.814 -0.2475 -0.9522  0.0815
    6UNK    H60  200   3.910   2.108   2.760  0.2664 -0.2593  2.0540
    6UNK    H61  201   5.231   1.142   2.034  0.2322  0.9645  0.8457
    6UNK    H62  202   5.189   1.161   2.199 -2.7707 -1.2126 -2.1762
    6UNK    H63  203   5.439   1.029   2.080 -0.1173  0.5318 -1.2392
    6UNK    H64  204   3.688   2.251   2.755  1.9679 -1.5083 -1.1671
    6UNK    H65  205   3.615   2.249   2.924  0.7176  0.7684  0.5779
    6UNK    H66  206   5.385   1.142   2.362  1.2720 -0.3214  0.9797
    6UNK    H67  207   5.547   1.087   2.300 -0.2936  0.2091  0.4756
    7ACN     C1  208   0.687   3.172   0.682 -0.5801 -0.0296 -0.6508
    7ACN     H1  209   0.594   3.123   0.713  0.8281 -1.6384  1.3135
    7ACN     H2  210   0.768   3.104   0.710 -1.1818 -0.6885 -0.4676
    7ACN     H3  211   0.691   3.262   0.744 -0.2970 -0.5330  0.0771
    7ACN     C2  212   0.682   3.203   0.535  0.1036  1.0401 -0.1067
    7ACN     N1  213   0.662   3.222   0.425 -0.1826 -0.3718  0.4383
    8ACN     C1  214   2.533   1.461   1.178 -0.6946  0.4499  0.0741
    8ACN     H1  215   2.472   1.406   1.251 -0.7421 -1.1734 -1.1182
    8ACN     H2  216   2.500   1.565   1.191 -0.8639  0.2532  1.3233
    8ACN     H3  217   2.517   1.422   1.076 -0.2775  1.4512 -0.3870
    8ACN     C2  218   2.676   1.450   1.213  0.4123 -0.0528  0.8481
    8ACN     N1  219   2.788   1.440   1.237  0.8174 -0.7963 -0.4339
    9ACN     C1  220   4.501   3.155   4.830 -0.6317 -0.6049 -0.1144
    9ACN     H1  221   4.397   3.191   4.837  0.0695  1.8866 -1.2326
    9ACN     H2  222   4.521   3.076   4.757 -0.6526 -0.3086 -0.4404
    9ACN     H3  223   4.538   3.116   4.926  0.8276  0.6514 -0.1238
    9ACN     C2  224   4.582   3.267   4.792  0.6398 -0.4434 -0.0942
    9ACN     N1  225   4.660   3.342   4.753 -0.4504 -0.2326 -0.0986
   10ACN     C1  226   0.072   3.018   0.065  0.4330  0.2925 -0.3166
   10ACN     H1  227   0.154   2.950   0.095  0.9474  0.4002 -1.4352
   10ACN     H2  228   0.118   3.117   0.075  3.0108 -0.8412 -0.0586
   10ACN     H3  229  -0.008   3.002   0.138 -0.4945 -1.6064 -1.6557
   10ACN     C2  230   0.033   2.984  -0.070 -0.2741 -0.2054  0.2015
   10ACN     N1  231   0.001   2.949  -0.174  0.1208  0.3784  0.0490
   11ACN     C1  232   0.081   3.299   3.280  0.1994 -0.0146 -0.9056
   11ACN     H1  233  -0.015   3.314   3.331  0.4761 -0.0017 -0.3792
   11ACN     H2  234   0.111   3.195   3.300  1.0063  0.1442 -1.2409
   11ACN     H3  235   0.150   3.374   3.320 -0.0543 -0.9098  1.3796
   11ACN     C2  236   0.053   3.307   3.135 -0.8660 -0.0444  0.1428
   11ACN     N1  237   0.028   3.309   3.025  0.4508 -0.6245  0.9971
   12ACN     C1  238   2.470   2.628   1.080  0.0251 -1.6202 -0.4425
   12ACN     H1  239   2.577   2.607   1.095  0.0190 -0.0963  2.3684
   12ACN     H2  240   2.411   2.549   1.032 -2.7629 -1.2693  2.1060
   12ACN     H3  241   2.462   2.725   1.031 -3.6383 -1.7619 -0.3696
   12ACN     C2  242   2.426   2.647   1.218 -0.1541  0.0728 -0.1404
   12ACN     N1  243   2.402   2.657   1.331  0.1380  0.3019  0.0771
   13ACN     C1  244   2.656   3.927   3.355 -0.0218 -0.0967  0.0488
   13ACN     H1  245   2.660   3.874   3.259  0.0148  0.7045 -0.4013
   13ACN     H2  246   2.551   3.959   3.358 -0.2513 -0.5162 -1.9295
   13ACN     H3  247   2.703   4.026   3.347 -1.1215  0.6958  2.4607
   13ACN     C2  248   2.701   3.861   3.476 -0.6970  0.4032  0.0183
   13ACN     N1  249   2.749   3.808   3.565 -0.6433 -0.5062 -0.5766
   14ACN     C1  250   4.708   4.436   0.776  0.3132 -0.2747  0.6147
   14ACN     H1  251   4.638   4.458   0.858  1.9102 -0.2573  2.0070
   14ACN     H2  252   4.665   4.452   0.676  2.1317 -0.9572 -0.3156
   14ACN     H3  253   4.727   4.328   0.780  2.3363  0.0615  1.0404
   14ACN     C2  254   4.831   4.514   0.797  0.4342  0.9309  0.3362
   14ACN     N1  255   4.928   4.573   0.808 -0.0704  0.3204  0.3467
   15ACN     C1  256   2.301   4.198   3.190  0.6686  0.1997  0.9335
   15ACN     H1  257   2.252   4.278   3.247  0.7251  2.3047 -1.7447
   15ACN     H2  258   2.242   4.107   3.175  1.6575 -0.5947  1.7220
   15ACN     H3  259   2.388   4.164   3.247  2.1263  1.2871 -0.5582
   15ACN     C2  260   2.358   4.237   3.063 -0.1290  0.1121 -0.6498
   15ACN     N1  261   2.401   4.258   2.960 -0.0304  0.6037  0.1792
   16ACN     C1  262   3.599   2.650   2.708  0.1745  0.5599 -0.4697
   16ACN     H1  263   3.690   2.710   2.719  0.8306 -0.4277 -0.3448
   16ACN     H2  264   3.608   2.572   2.631 -2.8825  0.6181 -0.9813
   16ACN     H3  265   3.521   2.722   2.681  1.8677  2.7054  0.1036
   16ACN     C2  266   3.563   2.586   2.833  0.3930  0.8795 -0.6026
   16ACN     N1  267   3.540   2.541   2.939 -0.1760 -1.1400  0.1456
   17ACN     C1  268   0.332   1.759   3.401  0.5596  0.4788 -0.1197
   17ACN     H1  269   0.420   1.701   3.372  0.6572 -0.8146  2.4680
   17ACN     H2  270   0.294   1.815   3.315  2.4703  0.3128 -1.1378
   17ACN     H3  271   0.367   1.838   3.469 -0.0627  0.6235  0.0349
   17ACN     C2  272   0.232   1.667   3.457  0.4036 -0.6192  0.4040
   17ACN     N1  273   0.160   1.594   3.505 -0.1561 -0.2410  0.1576
   18ACN     C1  274   2.606   1.809   4.142 -0.3175  0.2553 -0.1366
   18ACN     H1  275   2.547   1.837   4.054 -0.1398 -1.0580 -0.6910
   18ACN     H2  276   2.559   1.852   4.232 -0.2568 -0.1595  0.0974
   18ACN     H3  277   2.706   1.853   4.148 -0.1708 -0.2451  1.5779
   18ACN     C2  278   2.601   1.664   4.157 -0.1832 -0.2553 -0.2391
   18ACN     N1  279   2.597   1.547   4.179  1.3216  0.0387  0.6241
   19ACN     C1  280   0.273   3.595   2.948 -0.6347  0.2741 -0.7057
   19ACN     H1  281   0.334   3.574   2.859  1.2492  2.2455  0.0432
   19ACN     H2  282   0.343   3.645   3.015 -0.7044 -0.0454 -0.3911
   19ACN     H3  283   0.218   3.509   2.988  1.4694 -1.3477 -1.1137
   19ACN     C2  284   0.164   3.686   2.917 -0.1796  0.3476 -0.6330
   19ACN     N1  285   0.080   3.757   2.891 -0.2097 -0.0396  0.7424
   20ACN     C1  286   2.398   3.007   4.665  0.0137 -0.5658 -0.3319
   20ACN     H1  287   2.404   2.908   4.712 -0.2602 -1.0893 -1.3648
   20ACN     H2  288   2.366   3.071   4.749  1.0000  0.3776 -0.6551
   20ACN     H3  289   2.327   3.006   4.581  0.5323 -2.8883 -0.8109
   20ACN     C2  290   2.531   3.062   4.628 -0.7368  0.2566  0.1354
   20ACN     N1  291   2.639   3.100   4.605  0.0270 -0.4634  0.4914
   21ACN     C1  292   3.751   2.840   2.014  0.6383  0.0007 -0.0576
   21ACN     H1  293   3.727   2.765   1.938 -0.7678 -1.3151  1.5759
   21ACN     H2  294   3.664   2.846   2.081 -0.0289 -3.1146 -0.5007
   21ACN     H3  295   3.773   2.936   1.965  1.4017 -1.2392 -2.2450
   21ACN     C2  296   3.860   2.802   2.097 -0.0548  0.6871 -0.4670
   21ACN     N1  297   3.945   2.783   2.173 -0.4851 -0.3913 -0.8983
   22ACN     C1  298   2.384   3.065   2.284 -0.2217  0.1033 -0.0837
   22ACN     H1  299   2.384   3.072   2.393  3.2068  3.6648 -0.1002
   22ACN     H2  300   2.330   3.145   2.231 -1.6194 -0.2828  0.6999
   22ACN     H3  301   2.341   2.968   2.258  0.8595 -0.7949  1.3319
   22ACN     C2  302   2.524   3.074   2.255 -0.4337 -0.4344 -0.0769
   22ACN     N1  303   2.636   3.097   2.238 -0.3713  0.4586  0.2666
   23ACN     C1  304   2.190   2.459   1.535  0.4754 -0.0205  0.0194
   23ACN     H1  305   2.180   2.547   1.599 -0.3644  1.1856 -1.6928
   23ACN     H2  306   2.251   2.384   1.587  3.2746  3.1459  1.7553
   23ACN     H3  307   2.242   2.487   1.442  3.4153  1.2389  1.8992
   23ACN     C2  308   2.062   2.391   1.510  0.5528  0.5152 -0.2904
   23ACN     N1  309   1.953   2.353   1.484 -0.0805  0.4805 -0.5818
   24ACN     C1  310   1.839   3.130   4.025 -0.5706 -0.2261 -0.5056
   24ACN     H1  311   1.747   3.149   3.969 -1.4116  0.2273  0.9899
   24ACN     H2  312   1.842   3.050   4.099  0.6328  0.5397  0.3248
   24ACN     H3  313   1.845   3.218   4.090 -1.7517 -0.3851 -0.1663
   24ACN     C2  314   1.948   3.133   3.929  0.0097 -0.1747 -0.0492
   24ACN     N1  315   2.034   3.144   3.848  0.0949 -0.3821  0.3750
   25ACN     C1  316   0.971   2.095   4.734  0.4716 -0.9383  0.3734
   25ACN     H1  317   0.950   2.193   4.689  1.2695  0.4227  2.7765
   25ACN     H2  318   1.074   2.076   4.703  0.1220  0.5653 -1.9528
   25ACN     H3  319   0.901   2.022   4.692  0.0040  0.7271 -1.9043
   25ACN     C2  320   0.941   2.116   4.876  0.1407 -0.1391 -0.1349
   25ACN     N1  321   0.919   2.136   4.989  0.2185  0.2326 -0.1443
   26ACN     C1  322   1.994   2.376   2.109  0.2527  0.1724 -0.2625
   26ACN     H1  323   2.059   2.403   2.193 -2.1517  1.3413  1.3410
   26ACN     H2  324   1.904   2.438   2.101 -0.1548 -0.4294 -0.4512
   26ACN     H3  325   1.967   2.270   2.120  2.6418 -0.5201 -0.5671
   26ACN     C2  326   2.066   2.375   1.985 -1.1102 -0.6873  0.1202
   26ACN     N1  327   2.120   2.376   1.883 -0.2577  0.0818  0.5070
   27ACN     C1  328   1.456   4.266   1.041 -0.0417 -0.1793  0.1744
   27ACN     H1  329   1.523   4.201   1.098 -0.3726 -1.3309 -0.7217
   27ACN     H2  330   1.361   4.229   1.083 -0.7292  0.5671 -0.6813
   27ACN     H3  331   1.458   4.236   0.936  0.8461 -0.9172  0.3954
   27ACN     C2  332   1.467   4.406   1.074  0.5361 -0.0314 -0.4542
   27ACN     N1  333   1.472   4.521   1.088 -0.2414  0.3878  0.1192
   28ACN     C1  334   0.703   3.854   2.797 -0.2149 -0.3158 -0.1292
   28ACN     H1  335   0.786   3.825   2.732  1.3750  0.1989  1.5549
   28ACN     H2  336   0.639   3.923   2.742 -0.0736 -1.3921 -1.6935
   28ACN     H3  337   0.738   3.913   2.884  0.6618  0.6633 -1.1144
   28ACN     C2  338   0.639   3.725   2.841  0.0108 -0.0391  0.0394
   28ACN     N1  339   0.597   3.622   2.864 -0.0873 -0.0657  0.3855
   29ACN     C1  340   2.137   3.713   2.793  0.0856  0.1950  0.7279
   29ACN     H1  341   2.140   3.741   2.899 -0.4860 -1.0602  1.0970
   29ACN     H2  342   2.182   3.784   2.723  0.7283  0.8996  1.8204
   29ACN     H3  343   2.031   3.705   2.766  0.0726 -1.9772  1.2740
   29ACN     C2  344   2.191   3.581   2.765 -0.5631  0.2838 -0.2651
   29ACN     N1  345   2.226   3.473   2.745 -0.1113  0.3537  0.1455
   30ACN     C1  346   0.924   1.905   2.410 -0.7741  0.2465  0.1957
   30ACN     H1  347   0.875   2.000   2.384 -2.3909 -0.5704  0.1277
   30ACN     H2  348   1.032   1.904   2.391 -0.5540 -0.9000  1.3875
   30ACN     H3  349   0.878   1.828   2.348 -0.2200 -0.1272  0.2455
   30ACN     C2  350   0.902   1.887   2.554  0.1142 -0.6347 -0.3413
   30ACN     N1  351   0.878   1.873   2.668 -0.2110  0.2162  0.5466
   31ACN     C1  352   0.506   3.527   2.464  0.2520  0.0535  0.2095
   31ACN     H1  353   0.548   3.594   2.540 -1.4100  0.3292  0.9325
   31ACN     H2  354   0.572   3.445   2.434 -1.1271 -0.6250 -1.1291
   31ACN     H3  355   0.487   3.580   2.369 -3.5517 -1.9181 -0.2894
   31ACN     C2  356   0.389   3.455   2.516 -0.6553 -0.3434  0.2169
   31ACN     N1  357   0.298   3.392   2.552 -0.0189 -0.6359 -0.0361
   32ACN     C1  358   0.943   3.677   0.395 -0.3606  0.0714  0.4004
   32ACN     H1  359   0.869   3.701   0.317 -0.1872  1.7115  0.7088
   32ACN     H2  360   1.014   3.603   0.356  0.9195  1.3713  0.1919
   32ACN     H3  361   0.908   3.631   0.488  0.9046 -1.4903  0.1374
   32ACN     C2  362   1.017   3.805   0.425  0.0035 -0.1288  0.0138
   32ACN     N1  363   1.076   3.903   0.439 -0.0375 -0.1122 -0.0743
   33ACN     C1  364   1.306   3.016   3.422  0.1849 -0.2148  0.4613
   33ACN     H1  365   1.314   2.915   3.465 -2.3669 -1.2210 -1.2340
   33ACN     H2  366   1.344   3.094   3.489  0.9629  0.5753 -0.8504
   33ACN     H3  367   1.199   3.038   3.411  0.0643  0.5252  2.6769
   33ACN     C2  368   1.365   3.019   3.289 -0.3807 -0.0825 -0.0563
   33ACN     N1  369   1.399   3.024   3.179  0.3456 -0.4722  0.0594
   34ACN     C1  370   0.654   3.305   1.719 -0.2369  0.2660  0.7200
   34ACN     H1  371   0.698   3.224   1.778 -0.1784 -0.3726 -0.1810
   34ACN     H2  372   0.571   3.265   1.659 -0.5089 -0.1251  1.3389
   34ACN     H3  373   0.729   3.349   1.653  1.8581  0.7494  3.2494
   34ACN     C2  374   0.596   3.411   1.804 -0.3959 -0.4847 -0.0745
   34ACN     N1  375   0.550   3.499   1.857  0.4279 -0.6408 -0.5409
   35ACN     C1  376   0.497   3.090   2.091  0.1421  0.8124  0.3347
   35ACN     H1  377   0.573   3.164   2.118  0.7378  0.4477 -0.3148
   35ACN     H2  378   0.397   3.129   2.115  0.4829  2.0137 -0.1366
   35ACN     H3  379   0.520   2.994   2.139  0.0821  0.5328 -0.1890
   35ACN     C2  380   0.496   3.079   1.951  0.1604  0.5515 -0.5476
   35ACN     N1  381   0.494   3.059   1.839 -0.1596  0.9346 -0.1931
   36ACN     C1  382   3.622   0.364   1.683  0.3637  0.3418 -0.4585
   36ACN     H1  383   3.601   0.352   1.790  0.9409 -0.7065 -0.4507
   36ACN     H2  384   3.553   0.294   1.634 -1.5224  2.7187 -1.3812
   36ACN     H3  385   3.727   0.341   1.658  0.4528  2.0719 -1.8263
   36ACN     C2  386   3.596   0.497   1.632 -0.4768 -0.0491 -0.6954
   36ACN     N1  387   3.590   0.603   1.586  0.4067  0.1869 -0.7840
   37ACN     C1  388   3.497   3.173   4.012  0.3876 -0.3761  0.6652
   37ACN     H1  389   3.535   3.270   3.977  1.2343 -0.2110  1.9883
   37ACN     H2  390   3.480   3.189   4.119  0.8970  2.4253  0.4112
   37ACN     H3  391   3.564   3.090   3.988 -0.5645 -1.0140  0.1376
   37ACN     C2  392   3.380   3.142   3.932  0.4653 -0.4335  0.1113
   37ACN     N1  393   3.291   3.118   3.861  0.3015  0.1487  0.4532
   38ACN     C1  394   3.005   0.007   2.270 -0.0475  0.0327 -0.2559
   38ACN     H1  395   3.108  -0.027   2.285  0.1270  1.3145  1.9134
   38ACN     H2  396   3.018   0.073   2.183 -0.3094 -1.4593 -1.4720
   38ACN     H3  397   2.975   0.059   2.361  2.6161  0.9315  0.1971
   38ACN     C2  398   2.900  -0.092   2.233 -0.6686  1.0031  0.2566
   38ACN     N1  399   2.813  -0.167   2.214 -0.3986  0.6434  0.2486
   39ACN     C1  400   2.194   4.435   3.464 -0.1815  0.5912  0.2057
   39ACN     H1  401   2.228   4.334   3.490 -2.3994 -0.2055  0.2224
   39ACN     H2  402   2.204   4.448   3.356  1.5370 -3.8816 -0.3662
   39ACN     H3  403   2.245   4.518   3.515  1.3720  0.3761 -0.9399
   39ACN     C2  404   2.053   4.439   3.492 -0.1761  0.2093  0.3427
   39ACN     N1  405   1.940   4.434   3.507 -0.7899  0.1197 -0.3874
   40ACN     C1  406   4.720   1.499   3.703 -0.1191 -0.4536 -0.4340
   40ACN     H1  407   4.745   1.395   3.727  0.9045 -0.0704  0.2772
   40ACN     H2  408   4.626   1.541   3.740  0.5798  0.5800  0.2456
   40ACN     H3  409   4.723   1.513   3.595 -0.1041  0.6905 -0.3027
   40ACN     C2  410   4.825   1.582   3.767 -0.3254 -1.1756 -0.2460
   40ACN     N1  411   4.899   1.651   3.823 -0.7320 -0.4439  0.0672
   41ACN     C1  412   1.771   2.707   3.308 -0.3673 -0.4945 -0.7090
   41ACN     H1  413   1.814   2.804   3.278  2.1444 -1.3183 -0.0299
   41ACN     H2  414   1.801   2.634   3.232 -0.0360 -1.5707  0.4271
   41ACN     H3  415   1.662   2.716   3.311 -0.4784 -1.5567 -1.2271
   41ACN     C2  416   1.822   2.671   3.438 -0.1527  0.0608 -0.2993
   41ACN     N1  417   1.847   2.649   3.547  0.3715 -0.1763 -0.3349
   42ACN     C1  418   0.951   0.103   4.788 -0.0017  0.0982  0.9382
   42ACN     H1  419   1.033   0.175   4.790 -0.6270  0.8309  0.5751
   42ACN     H2  420   0.863   0.163   4.813 -0.9643 -0.5834 -0.6543
   42ACN     H3  421   0.970   0.024   4.862 -1.4929 -0.7434  0.4699
   42ACN     C2  422   0.941   0.049   4.650  0.0874 -0.3551  0.6897
   42ACN     N1  423   0.934  -0.005   4.551 -0.7768 -0.2689 -0.0803
   43ACN     C1  424   0.155   2.174   3.041 -0.3808 -0.5691 -0.2435
   43ACN     H1  425   0.110   2.269   3.072  0.8263  0.0529 -0.3482
   43ACN     H2  426   0.237   2.136   3.103 -0.2178 -0.6913 -0.5328
   43ACN     H3  427   0.197   2.195   2.942 -0.3066  1.5579  0.1832
   43ACN     C2  428   0.057   2.061   3.020 -0.5458  0.3988 -0.3311
   43ACN     N1  429  -0.022   1.979   3.019 -0.3716  0.7323  0.2436
   44ACN     C1  430   1.159   2.942   4.656  0.2405 -0.3939 -0.4706
   44ACN     H1  431   1.118   3.041   4.678  1.8991 -0.1632  1.9364
   44ACN     H2  432   1.079   2.885   4.607 -1.5109  0.4677  1.2771
   44ACN     H3  433   1.196   2.891   4.745  3.2529  0.4402 -1.1105
   44ACN     C2  434   1.270   2.962   4.572  0.3359 -0.2164  0.3459
   44ACN     N1  435   1.362   2.983   4.506 -0.2076  0.3842  0.8471
   45ACN     C1  436   2.822   0.516   1.095  0.3865 -0.1120 -0.2411
   45ACN     H1  437   2.798   0.574   1.005  1.7435  3.1757  1.3090
   45ACN     H2  438   2.803   0.409   1.084  3.2222 -0.6620 -0.5093
   45ACN     H3  439   2.772   0.566   1.180 -0.3839  0.4997 -1.0415
   45ACN     C2  440   2.963   0.526   1.117 -0.2429 -0.4384  0.1017
   45ACN     N1  441   3.076   0.531   1.135  0.1091 -0.1695  0.4308
   46ACN     C1  442   0.830   3.375   4.268 -0.2373 -0.4464  0.0202
   46ACN     H1  443   0.907   3.299   4.283  0.9048  0.6984  0.1090
   46ACN     H2  444   0.787   3.358   4.169  0.4617  0.7256 -0.5105
   46ACN     H3  445   0.873   3.476   4.266 -0.7475 -0.2352 -0.9026
   46ACN     C2  446   0.731   3.365   4.374  1.1345  0.2560 -0.0166
   46ACN     N1  447   0.646   3.358   4.453 -0.3737 -0.1839 -0.3400
   47ACN     C1  448   0.330   3.228   1.083 -0.1875 -0.1391  0.1360
   47ACN     H1  449   0.369   3.283   1.170  0.6279 -1.5275  0.6949
   47ACN     H2  450   0.287   3.307   1.020 -0.5395 -0.6561 -0.2790
   47ACN     H3  451   0.259   3.155   1.124 -0.5215 -0.0478 -0.2831
   47ACN     C2  452   0.448   3.160   1.007  0.8234 -0.1796  0.3037
   47ACN     N1  453   0.534   3.099   0.959  0.4529 -0.2617  0.2117
   48ACN     C1  454   2.786   0.616   1.526  0.3199  0.1293  0.1365
   48ACN     H1  455   2.820   0.703   1.584  0.3021 -0.6942  1.4281
   48ACN     H2  456   2.774   0.657   1.425  1.3088  0.5394  0.1813
   48ACN     H3  457   2.695   0.582   1.577  1.1182 -3.7934 -0.7351
   48ACN     C2  458   2.882   0.500   1.524  0.0784  0.4292 -0.2555
   48ACN     N1  459   2.950   0.404   1.524 -0.0937 -0.5865 -0.2460
   49ACN     C1  460   3.835   0.917   1.774  0.3569 -0.0053 -0.0256
   49ACN     H1  461   3.763   0.978   1.719  0.1948  0.2293  0.4361
   49ACN     H2  462   3.908   0.868   1.708 -1.0782 -1.0739 -0.8777
   49ACN     H3  463   3.782   0.832   1.819  1.2711  0.0580  1.2312
   49ACN     C2  464   3.892   0.992   1.889  0.1537 -0.5913 -0.2357
   49ACN     N1  465   3.936   1.069   1.959 -0.3088 -0.0116  0.0092
   50ACN     C1  466   0.240   2.992   3.156  0.3043  0.4784 -0.2912
   50ACN     H1  467   0.292   2.900   3.128 -0.8268  0.2726 -1.8644
   50ACN     H2  468   0.266   3.072   3.086 -0.6844 -0.8051 -2.1971
   50ACN     H3  469   0.276   3.023   3.255 -2.7295 -0.0224  1.0970
   50ACN     C2  470   0.095   2.972   3.155 -0.2931  0.1116  0.9646
   50ACN     N1  471  -0.017   2.960   3.154  0.6422 -0.0674  0.0703
   51ACN     C1  472   4.292   0.781   4.100  0.3802 -0.1462  0.3149
   51ACN     H1  473   4.354   0.731   4.175  2.2982  1.0175 -0.4220
   51ACN     H2  474   4.186   0.765   4.126  0.2888 -1.2424 -0.6686
   51ACN     H3  475   4.292   0.723   4.006 -1.4331  0.4966 -0.1168
   51ACN     C2  476   4.317   0.922   4.063 -0.3754  0.3488 -0.3408
   51ACN     N1  477   4.335   1.032   4.042  0.2076 -0.4817  0.0849
   52ACN     C1  478   1.837   2.654   1.374 -0.3371 -0.6897  0.1360
   52ACN     H1  479   1.841   2.573   1.301 -3.0734 -0.8968  0.1216
   52ACN     H2  480   1.895   2.738   1.333 -0.5405 -0.7474 -0.2743
   52ACN     H3  481   1.884   2.620   1.467 -1.3961 -2.4077  0.0665
   52ACN     C2  482   1.690   2.675   1.384 -0.4786 -0.3071  0.2753
   52ACN     N1  483   1.575   2.684   1.373  0.2827 -0.2346  0.4314
   53ACN     C1  484   2.397   3.324   4.030 -0.0805  0.5251  1.0072
   53ACN     H1  485   2.414   3.221   4.064 -2.1433  0.1530  1.0927
   53ACN     H2  486   2.352   3.381   4.113  2.7056  1.0047  2.3147
   53ACN     H3  487   2.316   3.327   3.956  0.2946  0.9553  0.6117
   53ACN     C2  488   2.528   3.378   3.984  0.5860  0.3043 -0.1291
   53ACN     N1  489   2.628   3.412   3.937  0.1895 -0.0246 -0.3509
   54ACN     C1  490   2.081   1.314   3.542 -0.3822 -0.4980  0.1629
   54ACN     H1  491   2.176   1.319   3.597 -1.3717  1.2833  1.8537
   54ACN     H2  492   2.096   1.394   3.468  0.2879 -1.5045 -0.8190
   54ACN     H3  493   1.994   1.318   3.608 -1.0882 -1.4308 -0.6919
   54ACN     C2  494   2.077   1.192   3.467 -0.2205  0.3378 -0.4461
   54ACN     N1  495   2.065   1.102   3.394  0.4431 -0.3180  0.2339
   55ACN     C1  496   4.421   1.044   2.622  0.3776  0.8229  0.4749
   55ACN     H1  497   4.344   1.033   2.699 -0.4617  0.0450 -0.4354
   55ACN     H2  498   4.421   0.947   2.571 -1.1318  0.4141  1.1925
   55ACN     H3  499   4.520   1.082   2.651 -0.3648  2.2051  1.2834
   55ACN     C2  500   4.365   1.136   2.533 -0.5671 -0.2276 -0.5354
   55ACN     N1  501   4.324   1.217   2.461 -0.6073 -0.4582  0.3960
   56ACN     C1  502   0.221   3.901   1.376  0.0199  0.3215 -0.2971
   56ACN     H1  503   0.272   3.874   1.470  1.1019  1.5558 -0.4890
   56ACN     H2  504   0.277   3.862   1.291  0.5630  0.2464  0.0864
   56ACN     H3  505   0.203   4.009   1.370  1.5171  0.7810  2.0096
   56ACN     C2  506   0.090   3.842   1.361  0.0373 -0.0166 -0.3724
   56ACN     N1  507  -0.018   3.805   1.348  0.1806  0.2774  0.6179
   57ACN     C1  508   1.216   2.530   0.371 -0.4857  0.3303 -0.4049
   57ACN     H1  509   1.199   2.599   0.287  3.0272  1.8550 -0.0259
   57ACN     H2  510   1.158   2.567   0.457  1.4952  0.5701  0.8851
   57ACN     H3  511   1.321   2.552   0.396 -0.6832 -1.3090  2.2866
   57ACN     C2  512   1.200   2.393   0.332  0.2527  0.0032  0.0691
   57ACN     N1  513   1.198   2.283   0.312  0.0313  0.1499  0.2054
   58ACN     C1  514   4.525   1.983   1.623 -0.4052  0.5251 -0.1121
   58ACN     H1  515   4.551   2.061   1.550 -1.5902  1.1900  0.1400
   58ACN     H2  516   4.545   1.882   1.584 -1.8563 -0.2576  1.0643
   58ACN     H3  517   4.417   1.999   1.635 -0.4967 -0.4019  0.3865
   58ACN     C2  518   4.597   2.011   1.746  0.5954 -0.0393 -0.2671
   58ACN     N1  519   4.661   2.022   1.842  0.1564 -0.3784  0.3213
   59ACN     C1  520   1.842   1.188   1.684  0.5364 -0.4441  0.2210
   59ACN     H1  521   1.746   1.236   1.661  1.1743  0.3384 -0.9162
   59ACN     H2  522   1.894   1.244   1.763  1.1115  1.9234 -1.6948
   59ACN     H3  523   1.897   1.194   1.589 -2.5174 -0.0384 -1.6669
   59ACN     C2  524   1.818   1.052   1.724 -0.4376 -0.1334 -0.2179
   59ACN     N1  525   1.794   0.943   1.763 -0.1918  0.1756 -0.4761
   60ACN     C1  526   3.885   4.317   3.865  0.2385 -0.2908  0.0528
   60ACN     H1  527   3.886   4.376   3.957  0.8561 -0.3939  0.1147
   60ACN     H2  528   3.811   4.236   3.859  1.1651 -1.1576 -0.0871
   60ACN     H3  529   3.981   4.266   3.850 -0.3605 -2.2077  2.2393
   60ACN     C2  530   3.860   4.399   3.743  0.5126 -0.1181 -0.0944
   60ACN     N1  531   3.840   4.453   3.642  0.3074 -0.3139 -0.7034
   61ACN     C1  532   0.254   0.359   4.426 -0.7090 -0.1602 -0.1829
   61ACN     H1  533   0.180   0.404   4.360 -2.0927  0.9008  1.9653
   61ACN     H2  534   0.247   0.250   4.422  0.5105 -0.2270 -1.4191
   61ACN     H3  535   0.237   0.392   4.530  0.4638  1.5613 -0.4903
   61ACN     C2  536   0.383   0.395   4.368 -0.4393 -0.6665 -0.8891
   61ACN     N1  537   0.480   0.429   4.317 -0.9974 -0.6273 -0.5893
   62ACN     C1  538   4.121   2.049   4.298  0.0685 -1.0485 -0.4682
   62ACN     H1  539   4.228   2.030   4.310 -0.1131 -0.8923  1.8246
   62ACN     H2  540   4.090   2.142   4.347 -1.2056 -1.7490  0.1095
   62ACN     H3  541   4.076   1.962   4.348 -0.5592 -1.8841 -2.3806
   62ACN     C2  542   4.076   2.043   4.155 -0.1188 -0.6938 -0.6470
   62ACN     N1  543   4.043   2.046   4.046 -0.2124  0.1295  0.6718
   63ACN     C1  544   1.518   2.663   0.700 -0.6771 -0.2850 -0.7123
   63ACN     H1  545   1.587   2.730   0.647  2.9327 -1.4514  2.1337
   63ACN     H2  546   1.413   2.697   0.701 -1.2931 -2.0089  1.6871
   63ACN     H3  547   1.552   2.638   0.801 -1.8076 -1.4927 -0.5999
   63ACN     C2  548   1.519   2.547   0.615  0.1898  0.9327 -0.5538
   63ACN     N1  549   1.532   2.450   0.551 -0.5864  0.1493 -0.1227
   64ACN     C1  550   3.650   1.203   3.056  0.4260 -0.2578  0.8004
   64ACN     H1  551   3.759   1.210   3.071  0.4652  0.3367  0.2874
   64ACN     H2  552   3.609   1.279   3.124  0.5730 -0.0277  0.6369
   64ACN     H3  553   3.614   1.105   3.088 -0.6513  0.5888  2.3427
   64ACN     C2  554   3.609   1.252   2.925 -0.7598 -0.0778 -0.5707
   64ACN     N1  555   3.572   1.280   2.823 -0.2553  0.5661 -0.7288
   65ACN     C1  556   4.023   0.279   3.439  0.0165  0.1171  0.2459
   65ACN     H1  557   4.021   0.310   3.544 -0.1487 -1.2506  0.6599
   65ACN     H2  558   4.107   0.330   3.390 -0.0477  0.2591  0.2833
   65ACN     H3  559   3.932   0.318   3.389  1.3798  2.7029 -0.4161
   65ACN     C2  560   4.044   0.135   3.421  0.5451 -0.0546 -0.0624
   65ACN     N1  561   4.075   0.026   3.403 -0.1016  0.4676 -0.0262
   66ACN     C1  562   1.544   0.384   1.204 -0.2270  0.0103  0.2009
   66ACN     H1  563   1.581   0.429   1.111 -1.2656  1.3918  0.4266
   66ACN     H2  564   1.622   0.319   1.245 -0.6639  0.3486  1.6175
   66ACN     H3  565   1.460   0.319   1.177 -0.5162  0.2964  0.4105
   66ACN     C2  566   1.505   0.483   1.303  0.0377  0.2012  0.3900
   66ACN     N1  567   1.467   0.561   1.376  0.4020 -0.1121 -0.1996
   67ACN     C1  568   1.527   4.320   2.877  0.2195 -0.7356 -0.3863
   67ACN     H1  569   1.522   4.274   2.976 -0.9783  0.7658  0.3069
   67ACN     H2  570   1.634   4.333   2.856 -0.0007 -0.3485 -1.3281
   67ACN     H3  571   1.476   4.418   2.874  1.3534 -0.0209  1.6623
   67ACN     C2  572   1.463   4.232   2.790 -0.2399  0.5761  0.2510
   67ACN     N1  573   1.410   4.168   2.710  0.1538 -0.1754 -0.2099
   68ACN     C1  574   2.315   2.189   4.598  0.7639 -0.1277  0.1360
   68ACN     H1  575   2.230   2.159   4.662  1.2236 -6.0646 -1.3971
   68ACN     H2  576   2.380   2.248   4.663 -0.9590  0.5962  1.2966
   68ACN     H3  577   2.270   2.251   4.521 -0.5251  0.6100  1.4226
   68ACN     C2  578   2.371   2.061   4.558  0.0653 -0.1412 -0.6117
   68ACN     N1  579   2.423   1.962   4.527  0.1237 -0.1901 -0.6156
   69ACN     C1  580   1.313   1.748   2.643  0.5047  0.8683  0.7806
   69ACN     H1  581   1.350   1.689   2.728  0.5597  2.6638  2.0639
   69ACN     H2  582   1.262   1.834   2.688 -0.2597 -0.4864  2.6574
   69ACN     H3  583   1.236   1.684   2.597  1.4908  1.4586 -1.8515
   69ACN     C2  584   1.421   1.787   2.550  0.1841  0.4523  0.4716
   69ACN     N1  585   1.505   1.820   2.473 -0.4259  0.0665 -0.0483
   70ACN     C1  586   1.090   2.903   1.305 -0.0824  0.3156 -0.1350
   70ACN     H1  587   1.029   2.985   1.346 -1.2584 -0.5042 -0.1877
   70ACN     H2  588   1.027   2.814   1.320  0.1062 -0.0186 -1.2119
   70ACN     H3  589   1.184   2.891   1.359  0.1297 -0.0171 -0.5689
   70ACN     C2  590   1.104   2.927   1.163  0.3889 -0.3484 -0.3791
   70ACN     N1  591   1.133   2.942   1.052 -0.0004 -0.4039  0.4638
   71ACN     C1  592   2.428   0.929   0.703 -0.7489  0.0253  0.2158
   71ACN     H1  593   2.415   1.028   0.749 -0.0524  0.3134 -0.1827
   71ACN     H2  594   2.380   0.852   0.763 -1.2449  0.1320 -0.0361
   71ACN     H3  595   2.537   0.919   0.695 -0.4193  2.9214 -0.0018
   71ACN     C2  596   2.361   0.942   0.576 -0.2998 -0.0900  0.5267
   71ACN     N1  597   2.311   0.945   0.476  0.8718  0.1804 -0.2811
   72ACN     C1  598   1.587   0.204   0.276  0.7618 -0.6528 -0.5877
   72ACN     H1  599   1.695   0.200   0.294  0.6984 -1.4808 -0.3583
   72ACN     H2  600   1.542   0.229   0.373  0.2620  1.0295 -1.2264
   72ACN     H3  601   1.553   0.104   0.245  0.3614 -1.7079  2.8198
   72ACN     C2  602   1.560   0.309   0.180 -0.5002 -0.1197 -0.4777
   72ACN     N1  603   1.544   0.393   0.107  0.0686 -0.2701  0.6611
   73ACN     C1  604   3.272   3.779   3.556 -0.0814  0.2634 -0.2415
   73ACN     H1  605   3.172   3.820   3.539  0.9863  2.7886 -0.8597
   73ACN     H2  606   3.335   3.868   3.570  0.9289 -0.2310 -1.4911
   73ACN     H3  607   3.304   3.726   3.466 -0.3046 -0.5744  0.1622
   73ACN     C2  608   3.269   3.689   3.669  0.6933 -1.0758 -0.2299
   73ACN     N1  609   3.269   3.637   3.772 -0.0547 -0.3614 -0.1412
   74ACN     C1  610   1.594   2.401   0.185 -0.0722 -0.4573 -0.3184
   74ACN     H1  611   1.634   2.453   0.098 -0.4898  0.6452  0.1315
   74ACN     H2  612   1.509   2.456   0.227 -0.2676 -0.1898 -1.0465
   74ACN     H3  613   1.681   2.393   0.251 -0.4537 -0.2834  0.2134
   74ACN     C2  614   1.553   2.266   0.146 -1.1774  0.0734 -0.2831
   74ACN     N1  615   1.527   2.158   0.108  0.3248 -0.3270  0.3450
   75ACN     C1  616   1.802   1.880   0.116 -0.4576  0.2051  0.1394
   75ACN     H1  617   1.729   1.961   0.120  0.5750  1.1733  0.0049
   75ACN     H2  618   1.761   1.779   0.108  2.0205 -0.9454  0.9628
   75ACN     H3  619   1.861   1.883   0.208  0.2820  1.2325 -0.3477
   75ACN     C2  620   1.891   1.901   0.006 -0.1744  0.0400  0.6888
   75ACN     N1  621   1.964   1.928  -0.078  0.2965 -0.7141  0.2716
   76ACN     C1  622   3.689   2.488   1.994  1.1069 -0.1642  0.4555
   76ACN     H1  623   3.729   2.504   1.893 -1.3648  1.1752 -0.4013
   76ACN     H2  624   3.761   2.540   2.057 -0.1054  0.2510  1.5523
   76ACN     H3  625   3.678   2.384   2.028  1.7788 -0.2139  0.5348
   76ACN     C2  626   3.559   2.556   2.001 -0.4960 -0.6320 -0.5550
   76ACN     N1  627   3.461   2.612   2.013  0.2581 -0.8970 -0.1787
   77ACN     C1  628   0.297   4.041   4.801 -0.5239  0.2646  0.1836
   77ACN     H1  629   0.225   3.983   4.860 -0.6066  0.3481  0.1662
   77ACN     H2  630   0.402   4.013   4.811 -0.5131  0.4339  0.6042
   77ACN     H3  631   0.290   4.141   4.848  0.1972  0.3379  0.1429
   77ACN     C2  632   0.256   4.043   4.659  0.2137 -0.0334  0.1457
   77ACN     N1  633   0.224   4.042   4.553 -0.0020  0.2657 -0.4878
   78ACN     C1  634   1.712   0.874   2.932 -0.8393  0.2827  0.2003
   78ACN     H1  635   1.620   0.831   2.974 -1.0902  0.0415 -0.5841
   78ACN     H2  636   1.749   0.806   2.855 -0.0390 -0.7119  1.4057
   78ACN     H3  637   1.797   0.876   3.003 -0.5471  2.6709 -0.1478
   78ACN     C2  638   1.688   1.012   2.887 -0.9370 -0.0637 -0.6713
   78ACN     N1  639   1.662   1.118   2.849  0.0110 -0.6669 -0.0500
   79ACN     C1  640   0.481   3.902   0.688 -0.3213  0.8933  0.3579
   79ACN     H1  641   0.584   3.937   0.703  0.0526 -0.4431  1.1211
   79ACN     H2  642   0.418   3.981   0.647 -1.7160 -0.6127 -0.5246
   79ACN     H3  643   0.439   3.880   0.787  0.6915  0.5660  0.7302
   79ACN     C2  644   0.478   3.775   0.612 -0.2659  0.5351 -0.2316
   79ACN     N1  645   0.474   3.679   0.550  0.6617 -0.1777 -0.0295
   80ACN     C1  646   0.775   4.170   0.515  0.0052 -0.5003 -0.9687
   80ACN     H1  647   0.770   4.068   0.475  0.6476 -0.0422 -2.2541
   80ACN     H2  648   0.712   4.241   0.459  1.0956  0.1774 -1.3743
   80ACN     H3  649   0.879   4.191   0.489  0.6360 -1.0806  0.9629
   80ACN     C2  650   0.742   4.177   0.662  0.4712 -0.0330  0.6657
   80ACN     N1  651   0.710   4.188   0.771  0.3770 -0.1842 -0.8956
   81ACN     C1  652   2.703   2.267   1.201 -0.1467 -0.1382 -0.8883
   81ACN     H1  653   2.663   2.195   1.274  0.0452  0.1353 -0.5090
   81ACN     H2  654   2.794   2.302   1.252 -0.4412 -0.4219 -0.1410
   81ACN     H3  655   2.625   2.343   1.192 -0.0246 -0.1387 -2.0467
   81ACN     C2  656   2.732   2.216   1.066  0.1149  0.1650  0.4886
   81ACN     N1  657   2.751   2.170   0.963  0.0063 -0.1152  0.1073
   82ACN     C1  658   2.214   3.093   0.327 -0.1741  0.3721  0.4015
   82ACN     H1  659   2.287   3.011   0.331 -0.3176  0.0035 -2.4561
   82ACN     H2  660   2.222   3.145   0.231 -0.2608 -0.3574 -0.0080
   82ACN     H3  661   2.236   3.167   0.404  2.0604 -2.3168  2.5765
   82ACN     C2  662   2.084   3.037   0.335 -0.5262  0.3029  0.2514
   82ACN     N1  663   1.975   3.003   0.352  0.7287 -0.0626 -0.2768
   83ACN     C1  664   1.574   0.899   5.019 -0.1268  0.1549  0.5111
   83ACN     H1  665   1.636   0.957   5.088  0.6625  0.0508 -0.1020
   83ACN     H2  666   1.577   0.794   5.049  0.9194  0.6121  2.1573
   83ACN     H3  667   1.608   0.905   4.915  0.5702 -0.9327  0.6573
   83ACN     C2  668   1.439   0.949   5.038  0.1644 -0.1701  0.0584
   83ACN     N1  669   1.343   1.002   5.061  0.0496 -0.2090 -0.3578
   84ACN     C1  670   2.810   1.839   1.028 -0.1886 -0.5177  1.0607
   84ACN     H1  671   2.882   1.757   1.018  2.1171  1.5843 -1.1006
   84ACN     H2  672   2.716   1.816   0.975  0.6039 -0.8037 -0.2785
   84ACN     H3  673   2.856   1.930   0.988 -1.6187  0.7176  2.1289
   84ACN     C2  674   2.772   1.866   1.168 -0.4718  0.3354 -0.2765
   84ACN     N1  675   2.749   1.881   1.280  0.6568  0.0033 -0.1128
   85ACN     C1  676   1.707   4.423   3.992  0.0877 -0.1676 -0.2091
   85ACN     H1  677   1.601   4.419   3.963 -0.0796 -1.2225  0.5005
   85ACN     H2  678   1.736   4.516   4.043  2.7250 -1.9832  1.8719
   85ACN     H3  679   1.765   4.415   3.899 -1.5995  1.4503 -1.4753
   85ACN     C2  680   1.734   4.313   4.081  0.1999  0.8845 -0.1155
   85ACN     N1  681   1.767   4.224   4.149  0.8184  0.6383  0.2368
   86ACN     C1  682   1.697   2.742   3.931  0.3476 -0.0846  0.4907
   86ACN     H1  683   1.667   2.790   3.837  0.7719  1.4117  1.0837
   86ACN     H2  684   1.700   2.821   4.007  0.0019  0.2221  0.1880
   86ACN     H3  685   1.801   2.707   3.927  0.4635  0.0973  1.5342
   86ACN     C2  686   1.600   2.638   3.962  0.0380 -0.5719  1.0009
   86ACN     N1  687   1.514   2.564   3.978  0.6955 -0.5751 -0.3737
   87ACN     C1  688   1.604   3.978   0.643 -0.3154 -0.1709  0.4923
   87ACN     H1  689   1.573   3.905   0.719 -0.2972  1.4529  2.1192
   87ACN     H2  690   1.645   3.916   0.562 -1.4751 -0.3126 -0.0143
   87ACN     H3  691   1.684   4.037   0.688  0.5903 -0.6589 -0.4443
   87ACN     C2  692   1.485   4.054   0.611 -0.2599 -0.5707  0.1922
   87ACN     N1  693   1.396   4.123   0.592  0.0907  0.2636 -0.0284
   88ACN     C1  694   3.428   0.658   5.004  0.5262  1.0218  0.4888
   88ACN     H1  695   3.468   0.556   4.998 -1.5441  0.1410  0.7626
   88ACN     H2  696   3.358   0.660   5.089  1.8712 -0.4742  1.6962
   88ACN     H3  697   3.382   0.674   4.906 -0.7206 -1.8302  0.5129
   88ACN     C2  698   3.521   0.753   5.038 -0.7911  0.0649  0.2176
   88ACN     N1  699   3.603   0.830   5.067  0.2663 -0.4381 -0.2898
   89ACN     C1  700   4.464   0.832   5.009  0.5192 -0.6794  0.1175
   89ACN     H1  701   4.493   0.735   5.051  0.0710 -0.9418 -0.1623
   89ACN     H2  702   4.505   0.855   4.910 -2.0299  0.5445 -0.7443
   89ACN     H3  703   4.501   0.918   5.065  0.2435  0.3193 -1.1891
   89ACN     C2  704   4.320   0.841   4.994 -0.4759  0.3001 -0.3036
   89ACN     N1  705   4.208   0.850   4.971 -0.1148 -0.3375  0.2921
   90ACN     C1  706   1.954   1.851   0.740 -0.7213 -0.0066 -0.3159
   90ACN     H1  707   1.997   1.938   0.690  0.7930 -2.3271 -3.4472
   90ACN     H2  708   2.034   1.799   0.793  0.4712 -1.4078 -3.2247
   90ACN     H3  709   1.929   1.786   0.654 -1.1749 -1.8809  1.1689
   90ACN     C2  710   1.839   1.878   0.818  0.0892 -0.0112  0.1721
   90ACN     N1  711   1.753   1.887   0.890  0.1891 -0.4156 -0.0361
   91ACN     C1  712   3.040   2.570   0.103  0.8638 -0.1661  0.0501
   91ACN     H1  713   3.060   2.462   0.099  0.9647 -0.1629  0.4683
   91ACN     H2  714   3.089   2.613   0.015  0.4944 -0.9403 -0.5516
   91ACN     H3  715   3.084   2.609   0.195  1.0448 -0.8563  0.2665
   91ACN     C2  716   2.898   2.603   0.102 -0.0745  0.4107  0.3295
   91ACN     N1  717   2.785   2.635   0.094 -0.2661  0.0561 -0.0532
   92ACN     C1  718   2.404   1.940   2.799 -0.9300 -0.3887  0.0002
   92ACN     H1  719   2.479   1.860   2.804 -0.4716  0.0582  0.4016
   92ACN     H2  720   2.325   1.921   2.872 -1.4489 -0.3827 -0.5536
   92ACN     H3  721   2.362   1.940   2.698 -2.7533  0.7553  0.7104
   92ACN     C2  722   2.465   2.074   2.811 -0.0251 -0.2030 -0.0466
   92ACN     N1  723   2.511   2.178   2.819  0.1379 -0.3319  0.1007
   93ACN     C1  724   3.428   4.371   0.623 -1.1438  0.3140  0.4402
   93ACN     H1  725   3.390   4.461   0.672 -0.4465 -0.1611  1.8944
   93ACN     H2  726   3.374   4.288   0.669  0.9450 -1.0258  0.6121
   93ACN     H3  727   3.530   4.354   0.659 -0.4870 -2.3318 -2.2139
   93ACN     C2  728   3.412   4.377   0.478 -0.3976  0.4957 -0.0960
   93ACN     N1  729   3.400   4.389   0.365  0.4233 -0.1807 -0.2942
   94ACN     C1  730   0.204   2.171   0.788  0.5143 -0.4553 -0.1412
   94ACN     H1  731   0.212   2.099   0.705  1.6118 -0.3058 -0.1910
   94ACN     H2  732   0.273   2.254   0.769  0.3302  0.0742  1.3384
   94ACN     H3  733   0.247   2.114   0.872  0.8482 -1.1241 -0.7576
   94ACN     C2  734   0.076   2.224   0.811  0.0901 -0.1463 -0.7513
   94ACN     N1  735  -0.033   2.262   0.822 -0.4133  0.9035 -0.0652
   95ACN     C1  736   0.706   1.514   1.016  0.6140  0.1197  0.0587
   95ACN     H1  737   0.642   1.537   1.101  2.1663  0.6201  1.1327
   95ACN     H2  738   0.714   1.405   1.011 -0.1271  0.0772 -0.3044
   95ACN     H3  739   0.799   1.562   1.049  1.4616 -1.8168  0.6450
   95ACN     C2  740   0.647   1.556   0.894 -0.1079 -0.5331  0.0790
   95ACN     N1  741   0.595   1.594   0.799  0.2848 -0.0483  0.9643
   96ACN     C1  742   1.404   0.959   1.956  0.1350  0.1060 -0.0097
   96ACN     H1  743   1.346   1.030   1.896  2.3401  2.4078  0.4178
   96ACN     H2  744   1.413   1.009   2.053 -2.3107  1.1059 -0.2346
   96ACN     H3  745   1.506   0.947   1.916 -0.0882 -0.8582 -0.3232
   96ACN     C2  746   1.327   0.838   1.974 -0.1012  0.1245 -0.2934
   96ACN     N1  747   1.262   0.746   1.980 -0.6843  0.6230 -0.1926
   97ACN     C1  748   1.437   2.990   0.873 -0.3077  0.2014 -0.0691
   97ACN     H1  749   1.345   3.026   0.919 -0.8264  1.9817 -2.2914
   97ACN     H2  750   1.409   2.952   0.773 -4.3364 -1.9133  1.6283
   97ACN     H3  751   1.475   2.906   0.933 -1.9838 -0.5897 -0.0533
   97ACN     C2  752   1.543   3.096   0.867  0.2182  0.2868 -0.0412
   97ACN     N1  753   1.615   3.182   0.861  0.2228 -0.3080  0.0368
   98ACN     C1  754   1.010   0.220   0.510  0.0508 -0.1662  0.8848
   98ACN     H1  755   1.113   0.257   0.511  0.6828 -1.8305  0.8420
   98ACN     H2  756   0.966   0.265   0.421 -0.0483 -0.2438  0.8944
   98ACN     H3  757   0.952   0.274   0.586  0.0911 -1.1706  1.6503
   98ACN     C2  758   0.992   0.073   0.517 -0.2275 -0.3348  0.4383
   98ACN     N1  759   0.967  -0.038   0.513  0.1860  0.4489  0.2320
   99ACN     C1  760   2.107   2.203   0.672 -0.5006  0.1343  0.3726
   99ACN     H1  761   2.139   2.109   0.717 -2.2960 -0.1194  1.2242
   99ACN     H2  762   2.020   2.229   0.734 -2.6792  0.1100 -2.4359
   99ACN     H3  763   2.071   2.182   0.570  2.2372  0.2525 -0.7096
   99ACN     C2  764   2.205   2.310   0.674 -0.5499  0.2116  0.1865
   99ACN     N1  765   2.284   2.394   0.678 -0.5290 -0.1540 -0.5681
  100ACN     C1  766   3.000   2.039   2.937 -0.0475 -0.0806  0.1431
  100ACN     H1  767   3.054   1.970   2.871 -0.9306 -1.9836  1.2872
  100ACN     H2  768   3.008   2.140   2.897  0.0037  0.7424  2.1288
  100ACN     H3  769   3.060   2.046   3.029  2.2554  2.8803 -1.4131
  100ACN     C2  770   2.864   1.991   2.968  0.0216 -0.0230 -0.6373
  100ACN     N1  771   2.753   1.948   2.979 -0.3632 -0.4463  0.0121
  101ACN     C1  772   2.407   3.402   1.599  0.3076 -0.1301 -0.1314
  101ACN     H1  773   2.414   3.483   1.525  1.2774 -0.2743 -0.2016
  101ACN     H2  774   2.451   3.435   1.693  1.2638 -0.1010 -0.5807
  101ACN     H3  775   2.471   3.319   1.566  1.5101  0.6308  0.2382
  101ACN     C2  776   2.269   3.355   1.630 -0.7482  0.1229 -0.1039
  101ACN     N1  777   2.164   3.325   1.665 -0.1527  0.1819  0.0909
  102ACN     C1  778   1.457   3.020   1.339 -0.0661  0.0709 -0.2805
  102ACN     H1  779   1.392   3.052   1.256 -1.9755 -1.6779  0.4467
  102ACN     H2  780   1.441   2.913   1.360  0.3140  0.4363  2.1449
  102ACN     H3  781   1.415   3.073   1.425 -2.1327  1.9316 -2.2834
  102ACN     C2  782   1.598   3.048   1.312  0.2007  0.4412  0.0868
  102ACN     N1  783   1.704   3.076   1.295 -0.1152 -0.4439  0.3709
  103ACN     C1  784   4.591   0.535   4.097  0.2383  0.3835  0.7438
  103ACN     H1  785   4.695   0.526   4.128  0.9684  2.5090 -0.8314
  103ACN     H2  786   4.572   0.643   4.094  0.9212  0.4954 -0.8160
  103ACN     H3  787   4.522   0.496   4.174  1.7627 -3.0429  0.5444
  103ACN     C2  788   4.571   0.470   3.964 -0.1348 -0.0926  0.0703
  103ACN     N1  789   4.549   0.419   3.862 -0.4523 -0.3266  0.4426
  104ACN     C1  790   3.537   3.546   4.382 -0.3109  0.3724 -0.1544
  104ACN     H1  791   3.501   3.459   4.327 -1.6855  0.9739 -0.2540
  104ACN     H2  792   3.456   3.565   4.453 -0.6460  0.5763 -0.5837
  104ACN     H3  793   3.538   3.627   4.308  0.6454  0.4888 -0.0292
  104ACN     C2  794   3.662   3.521   4.447 -0.0911 -0.1982 -0.2720
  104ACN     N1  795   3.767   3.498   4.493  1.1561 -0.2033 -0.8821
  105ACN     C1  796   4.386   2.250   1.964  0.4803  0.4673  0.5019
  105ACN     H1  797   4.292   2.266   1.909 -1.2594  1.4560  3.5060
  105ACN     H2  798   4.418   2.350   1.997  1.1614  1.0678 -1.7873
  105ACN     H3  799   4.468   2.210   1.905  1.2382  2.4366  0.1648
  105ACN     C2  800   4.358   2.152   2.068 -1.0505  0.3355 -0.3885
  105ACN     N1  801   4.346   2.073   2.152 -0.2727  0.1673  0.0655
  106ACN     C1  802   0.072   1.250   0.370  0.3651 -0.1536 -0.4109
  106ACN     H1  803   0.089   1.357   0.352 -0.9615 -0.0700 -1.3080
  106ACN     H2  804   0.151   1.189   0.324  0.6634 -0.2372  0.2037
  106ACN     H3  805  -0.019   1.225   0.314 -0.5417  2.1122 -0.0673
  106ACN     C2  806   0.050   1.210   0.507  0.5447 -0.6171 -0.0189
  106ACN     N1  807   0.014   1.181   0.606  0.0645  0.4007 -0.6471
  107ACN     C1  808   4.262   0.163   2.167  0.0295  0.2430 -0.2960
  107ACN     H1  809   4.274   0.071   2.108  0.6699  1.7861 -2.7305
  107ACN     H2  810   4.162   0.195   2.136 -0.9570  1.4703  3.5674
  107ACN     H3  811   4.335   0.236   2.130  0.5117  0.4508  1.0180
  107ACN     C2  812   4.270   0.143   2.311 -0.1803 -0.2762  0.9082
  107ACN     N1  813   4.268   0.140   2.424  0.2025  0.0379  0.5032
  108ACN     C1  814   1.031   3.950   3.293 -0.0520 -0.2205 -0.6726
  108ACN     H1  815   0.935   3.929   3.340  0.7834  0.4986  1.4584
  108ACN     H2  816   1.091   4.018   3.355 -0.5184  1.2944 -1.8120
  108ACN     H3  817   1.012   4.009   3.202 -0.7718  2.2169  0.9705
  108ACN     C2  818   1.103   3.825   3.267 -0.6662 -0.0486 -0.3016
  108ACN     N1  819   1.172   3.735   3.250  0.0590  0.1621  0.5844
  109ACN     C1  820   2.444   3.477   0.233 -0.1692  0.1010 -1.0871
  109ACN     H1  821   2.358   3.440   0.175 -1.5365  0.0835  0.8580
  109ACN     H2  822   2.535   3.511   0.182 -0.0454  1.1525 -0.2037
  109ACN     H3  823   2.477   3.395   0.297 -2.7054  0.6663  1.0910
  109ACN     C2  824   2.415   3.587   0.319 -0.2353 -0.3868  0.2832
  109ACN     N1  825   2.378   3.680   0.363  0.3854  0.2082 -0.1314
  110ACN     C1  826   0.931   3.500   1.364  0.2568 -0.3260 -0.3027
  110ACN     H1  827   1.024   3.510   1.421  0.3789  0.9006 -0.6762
  110ACN     H2  828   0.846   3.516   1.431  0.4261 -1.3812  0.1923
  110ACN     H3  829   0.920   3.393   1.342  1.3891 -0.4430 -0.3404
  110ACN     C2  830   0.936   3.585   1.248 -0.4922 -0.2868  0.4233
  110ACN     N1  831   0.953   3.656   1.158 -0.3868  0.3719 -0.1498
  111ACN     C1  832   4.150   3.112   5.007  0.8871 -0.7206 -0.8602
  111ACN     H1  833   4.167   3.201   4.946 -2.8796  0.4705 -0.4489
  111ACN     H2  834   4.240   3.080   5.061  0.5599  2.1996  1.6892
  111ACN     H3  835   4.105   3.037   4.941 -1.8313 -0.5383  0.6280
  111ACN     C2  836   4.048   3.157   5.106 -0.0585  0.8770 -0.9179
  111ACN     N1  837   3.977   3.181   5.193 -0.3420  0.2280 -0.2093
  112ACN     C1  838   1.184   0.192   0.101  0.1269 -0.5029 -0.6555
  112ACN     H1  839   1.232   0.265   0.034  1.2339 -1.2327 -0.6946
  112ACN     H2  840   1.232   0.196   0.200  1.0090 -0.4268 -1.0735
  112ACN     H3  841   1.212   0.099   0.049  1.7361  0.6979 -2.0802
  112ACN     C2  842   1.042   0.222   0.094  0.0746  0.5911  0.3080
  112ACN     N1  843   0.931   0.245   0.093  0.2941 -0.7044 -0.0205
  113ACN     C1  844   3.028   3.227   2.758 -0.1361  0.1267 -0.2726
  113ACN     H1  845   3.062   3.304   2.828 -0.7287  0.9356 -0.8438
  113ACN     H2  846   3.111   3.219   2.686 -0.1083  0.0222 -0.2286
  113ACN     H3  847   2.931   3.264   2.721 -0.2735  0.2075  0.1652
  113ACN     C2  848   2.999   3.092   2.803  0.1287 -0.1959  0.1110
  113ACN     N1  849   2.979   2.986   2.844  0.4390  0.0534 -0.3266
  114ACN     C1  850   2.826   0.657   0.625  0.3668  0.3091  0.3630
  114ACN     H1  851   2.784   0.596   0.543 -0.2581  0.2631  0.7159
  114ACN     H2  852   2.866   0.750   0.583 -0.9453  0.8440  0.2600
  114ACN     H3  853   2.910   0.598   0.665  0.2929  0.0957  0.2076
  114ACN     C2  854   2.725   0.687   0.724 -0.1242  0.2758  0.9094
  114ACN     N1  855   2.649   0.707   0.804  0.2254 -0.0645  0.6172
  115ACN     C1  856   3.856   2.358   4.252 -0.6981  0.1344  0.6098
  115ACN     H1  857   3.963   2.341   4.234 -1.0182  0.1818 -1.6428
  115ACN     H2  858   3.839   2.453   4.303 -1.2304 -0.0782  0.8356
  115ACN     H3  859   3.814   2.277   4.314  1.8044  0.9853  3.7055
  115ACN     C2  860   3.796   2.361   4.125 -0.1670 -0.1295 -0.1471
  115ACN     N1  861   3.745   2.370   4.023 -0.6590 -0.3132  0.1972
  116ACN     C1  862   1.924   4.455   0.954  0.7265 -0.1439 -0.0267
  116ACN     H1  863   1.844   4.488   0.887  0.0147 -0.5602  0.5937
  116ACN     H2  864   1.970   4.547   0.992  0.9150 -0.5318  0.7083
  116ACN     H3  865   2.009   4.404   0.907 -0.3911 -1.8396 -0.3166
  116ACN     C2  866   1.872   4.365   1.056  0.0404  0.0810 -0.1665
  116ACN     N1  867   1.834   4.287   1.130  0.2799  0.5410 -0.2070
  117ACN     C1  868   2.772   1.083   0.999  0.0070 -0.2367  0.1086
  117ACN     H1  869   2.783   1.065   1.107  0.6200  2.0328  0.4801
  117ACN     H2  870   2.778   0.987   0.946 -1.3608 -1.0561  1.3652
  117ACN     H3  871   2.844   1.156   0.960  0.4507 -1.1077 -0.7372
  117ACN     C2  872   2.636   1.146   0.975 -0.2534  0.5379 -0.2558
  117ACN     N1  873   2.537   1.195   0.943 -0.4178  0.2330 -0.3501
  118ACN     C1  874   3.293   3.515   4.766 -0.1622  0.4321  0.6762
  118ACN     H1  875   3.348   3.425   4.737 -1.1418 -0.5319  1.6996
  118ACN     H2  876   3.223   3.543   4.687 -0.6717  0.1344  1.0192
  118ACN     H3  877   3.358   3.598   4.796 -0.2781  0.8637 -0.2387
  118ACN     C2  878   3.216   3.491   4.886  0.1845  0.3131 -0.7287
  118ACN     N1  879   3.155   3.459   4.979 -0.7393 -0.2871  0.3038
  119ACN     C1  880   0.577   1.260   1.268 -0.5647 -0.0333 -0.3162
  119ACN     H1  881   0.629   1.269   1.364  1.0983 -2.4397 -0.8896
  119ACN     H2  882   0.651   1.224   1.195 -0.1834  2.5238 -1.3198
  119ACN     H3  883   0.523   1.350   1.237 -1.1553 -0.4055 -0.3813
  119ACN     C2  884   0.483   1.153   1.290  0.1759 -0.2273 -0.0713
  119ACN     N1  885   0.408   1.069   1.295  0.4818 -0.3764 -0.0558
  120ACN     C1  886   3.608   4.231   0.197 -0.4241 -0.2884  0.9924
  120ACN     H1  887   3.653   4.232   0.297  1.2112  1.3836  0.3073
  120ACN     H2  888   3.684   4.210   0.121 -2.4672 -1.3570 -0.8597
  120ACN     H3  889   3.554   4.323   0.171 -0.2762 -0.7801 -1.2259
  120ACN     C2  890   3.504   4.131   0.203 -0.0118 -0.0982  0.3490
  120ACN     N1  891   3.415   4.058   0.206 -0.5043  0.1146  0.7360
  121ACN     C1  892   3.251   1.481   3.027 -0.2343  0.1716 -0.1359
  121ACN     H1  893   3.258   1.589   3.015  1.1777  0.1799  0.5098
  121ACN     H2  894   3.204   1.460   3.124 -1.1864  2.1022 -0.1354
  121ACN     H3  895   3.353   1.442   3.018 -0.1211  0.5565 -0.5275
  121ACN     C2  896   3.165   1.410   2.932 -0.8176  0.4916  0.1490
  121ACN     N1  897   3.096   1.357   2.855  0.4863  0.2105 -0.2029
  122ACN     C1  898   1.566   1.926   3.653 -0.3477 -0.4393 -0.5119
  122ACN     H1  899   1.470   1.914   3.705  0.6668 -1.8873  1.1317
  122ACN     H2  900   1.551   1.896   3.549  0.6920 -2.4078 -0.1327
  122ACN     H3  901   1.638   1.855   3.694 -0.3258 -0.4724 -0.6072
  122ACN     C2  902   1.609   2.063   3.672  0.6590  0.6058  0.7239
  122ACN     N1  903   1.648   2.170   3.691  0.5025 -0.1630  0.7804
  123ACN     C1  904   4.205   3.500   3.136  1.2376 -0.3178 -0.1217
  123ACN     H1  905   4.175   3.602   3.164 -1.4302 -0.6270 -1.5282
  123ACN     H2  906   4.263   3.457   3.219 -0.3505 -0.0557  1.1600
  123ACN     H3  907   4.259   3.513   3.041  0.2032  2.0971 -0.4437
  123ACN     C2  908   4.081   3.429   3.108  0.0006  0.1813 -0.3468
  123ACN     N1  909   3.984   3.374   3.083 -0.0082 -0.3316  0.4172
  124ACN     C1  910   3.667   1.563   0.380 -0.4530  0.7842  0.0288
  124ACN     H1  911   3.572   1.597   0.335 -0.8222 -1.9319 -1.4484
  124ACN     H2  912   3.683   1.456   0.396  3.5532  1.0459 -1.2136
  124ACN     H3  913   3.682   1.612   0.477 -0.9576 -1.8692  1.5582
  124ACN     C2  914   3.766   1.601   0.288  0.7021 -0.4717  0.0608
  124ACN     N1  915   3.847   1.630   0.214 -0.1550 -0.1471  0.3535
  125ACN     C1  916   2.099   1.927   4.230  0.3284  0.0611 -0.3084
  125ACN     H1  917   2.162   1.987   4.296  1.4658 -0.9755 -0.4154
  125ACN     H2  918   2.038   1.995   4.169  1.5954 -1.8083 -4.0272
  125ACN     H3  919   2.029   1.859   4.279  1.5541 -0.4239  0.8288
  125ACN     C2  920   2.177   1.850   4.146 -0.2687  0.5242 -0.2347
  125ACN     N1  921   2.246   1.776   4.088  0.4694 -0.4124  0.0369
  126ACN     C1  922   2.242   3.461   1.164 -0.0952 -0.1219 -0.6041
  126ACN     H1  923   2.325   3.415   1.220  0.2629  0.9867 -0.1986
  126ACN     H2  924   2.287   3.543   1.106 -1.1052  1.2019  0.4341
  126ACN     H3  925   2.166   3.500   1.232 -1.8853  0.0969 -2.6332
  126ACN     C2  926   2.186   3.372   1.068  0.1062  0.2382 -0.0122
  126ACN     N1  927   2.155   3.302   0.980 -0.1464 -0.3517 -0.4567
  127ACN     C1  928   0.853   3.106   2.347  0.2794 -0.3797 -0.3897
  127ACN     H1  929   0.918   3.194   2.336  0.1440 -0.3968 -1.4877
  127ACN     H2  930   0.881   3.047   2.435 -2.8730 -0.1542  0.8954
  127ACN     H3  931   0.854   3.048   2.254  0.5639 -1.7323  0.4384
  127ACN     C2  932   0.721   3.149   2.371 -0.0715 -0.1203 -0.0633
  127ACN     N1  933   0.615   3.190   2.390 -0.2362 -0.4111 -0.0235
  128ACN     C1  934   0.986   0.596   4.484 -0.2712  0.6006  0.3070
  128ACN     H1  935   0.994   0.683   4.550  0.3625  1.2865 -0.6368
  128ACN     H2  936   0.882   0.565   4.475 -0.4883  1.8488 -3.5444
  128ACN     H3  937   1.045   0.522   4.538 -1.4846 -0.0820  0.7317
  128ACN     C2  938   1.045   0.611   4.357 -0.1761 -0.2079  0.1670
  128ACN     N1  939   1.089   0.609   4.255  0.4430  0.0593  0.4352
  129ACN     C1  940   1.276   0.827   3.421  0.9899  0.2557 -0.5459
  129ACN     H1  941   1.296   0.821   3.314 -1.4549 -0.2150 -1.0453
  129ACN     H2  942   1.351   0.762   3.467 -1.8765 -2.6557  0.4320
  129ACN     H3  943   1.174   0.793   3.442 -0.5288  4.2538 -0.6999
  129ACN     C2  944   1.293   0.964   3.474 -0.1642 -0.2751 -0.0176
  129ACN     N1  945   1.303   1.072   3.516  0.5218 -0.3055  0.2580
  130ACN     C1  946   2.497   1.372   2.784  0.2690 -0.7160 -0.2931
  130ACN     H1  947   2.605   1.365   2.763  0.3290  0.5462 -0.4728
  130ACN     H2  948   2.454   1.470   2.761 -0.5400 -0.6502  1.3097
  130ACN     H3  949   2.475   1.351   2.890 -0.4349 -1.5631 -0.5961
  130ACN     C2  950   2.419   1.282   2.708  0.4761  0.1341  0.3235
  130ACN     N1  951   2.343   1.224   2.641  0.1600 -0.3196 -0.1424
  131ACN     C1  952   3.034   2.362   0.996 -0.0188  0.8742  0.6831
  131ACN     H1  953   2.938   2.414   1.010 -0.3378  0.2103  1.0013
  131ACN     H2  954   3.003   2.292   0.918  0.1426  1.3717  0.1612
  131ACN     H3  955   3.047   2.301   1.086  0.7999  1.1731  0.7817
  131ACN     C2  956   3.149   2.435   0.954 -0.3308  0.0537 -0.0126
  131ACN     N1  957   3.230   2.505   0.924 -0.6771  0.7503 -0.8022
  132ACN     C1  958   2.744   3.653   4.198 -0.5598 -0.8734 -0.1510
  132ACN     H1  959   2.789   3.726   4.266 -0.0894 -1.5606  0.2784
  132ACN     H2  960   2.811   3.568   4.179 -0.2356 -0.6803  0.1304
  132ACN     H3  961   2.739   3.716   4.108  2.2351 -1.4679 -0.8128
  132ACN     C2  962   2.612   3.611   4.247  0.2109 -0.0073 -0.0418
  132ACN     N1  963   2.509   3.576   4.277  0.7624  0.4571 -0.6634
  133ACN     C1  964   2.879   3.378   2.175  0.2192  0.5174  0.0332
  133ACN     H1  965   2.946   3.393   2.090  0.3772 -1.0128 -0.1349
  133ACN     H2  966   2.904   3.443   2.260 -1.7406 -0.1722  1.2149
  133ACN     H3  967   2.890   3.274   2.207 -0.0730  0.0253 -1.4302
  133ACN     C2  968   2.736   3.398   2.146 -0.4906 -0.3624  0.5915
  133ACN     N1  969   2.626   3.416   2.119 -0.2007  0.0578  0.0773
  134ACN     C1  970   4.240   2.418   0.248 -0.3678 -0.2250 -0.3891
  134ACN     H1  971   4.284   2.353   0.325  1.9871 -0.0890 -1.5517
  134ACN     H2  972   4.321   2.454   0.183  0.9154 -1.0908  0.6863
  134ACN     H3  973   4.212   2.507   0.306  3.5642  0.3124  0.9353
  134ACN     C2  974   4.137   2.342   0.179 -0.8579 -0.0866  0.3293
  134ACN     N1  975   4.055   2.295   0.111 -0.1498  0.2488 -0.3105
  135ACN     C1  976   0.993   4.023   0.018  0.0303  0.1812 -0.3186
  135ACN     H1  977   1.051   3.965  -0.054 -0.3250  1.7726 -1.9518
  135ACN     H2  978   0.998   3.987   0.122 -1.7789 -1.0142 -0.5991
  135ACN     H3  979   0.890   4.014  -0.020 -0.7185 -0.9647  1.8038
  135ACN     C2  980   1.043   4.163   0.015  0.4048  0.3966  0.5604
  135ACN     N1  981   1.073   4.270  -0.002 -0.0880  0.8138  0.0672
  136ACN     C1  982   2.290   1.652   3.748  0.7682 -0.1674  0.6662
  136ACN     H1  983   2.386   1.699   3.774  0.8020  0.9430 -1.2892
  136ACN     H2  984   2.208   1.693   3.808  1.3676  2.4954 -0.2221
  136ACN     H3  985   2.294   1.546   3.778  0.1677 -1.0045 -1.9932
  136ACN     C2  986   2.256   1.670   3.605 -0.2642 -0.1343 -0.1051
  136ACN     N1  987   2.232   1.678   3.492  0.3711 -1.0246 -0.4203
  137ACN     C1  988   3.090   2.433   2.022  0.3603  0.1665  1.4959
  137ACN     H1  989   3.125   2.386   2.115 -0.7371 -0.6274  1.5257
  137ACN     H2  990   3.006   2.370   1.989  0.3878  1.2587 -0.8631
  137ACN     H3  991   3.169   2.445   1.947 -0.4829  2.7990  0.9069
  137ACN     C2  992   3.048   2.559   2.060 -0.0043  0.0585 -0.0579
  137ACN     N1  993   3.016   2.667   2.093  0.2386 -0.1225  0.0681
  138ACN     C1  994   4.553   0.023   1.245 -0.3832  0.9024 -0.6987
  138ACN     H1  995   4.570   0.023   1.353 -0.0913 -1.0909 -0.6969
  138ACN     H2  996   4.452   0.057   1.219 -0.0551  2.8561  0.4380
  138ACN     H3  997   4.560  -0.079   1.205  0.8322 -0.1382  1.9733
  138ACN     C2  998   4.651   0.104   1.186  0.3055  0.4808 -0.3916
  138ACN     N1  999   4.720   0.158   1.113 -0.6180 -0.0900 -0.3196
  139ACN     C1 1000   3.736   3.921   0.091 -0.1956  0.4897  1.1139
  139ACN     H1 1001   3.735   4.009   0.026 -0.7715 -0.7683 -0.6810
  139ACN     H2 1002   3.764   3.833   0.031 -0.2100  1.9713 -1.1980
  139ACN     H3 1003   3.637   3.900   0.133  0.2567 -2.1994  1.0421
  139ACN     C2 1004   3.823   3.949   0.203  0.7400 -0.1386  0.2866
  139ACN     N1 1005   3.898   3.972   0.285  0.3045  0.3394 -0.1275
  140ACN     C1 1006   2.121   2.007   3.509 -0.0080 -0.4334  0.8004
  140ACN     H1 1007   2.223   2.034   3.483  0.2369 -0.5794  1.5677
  140ACN     H2 1008   2.117   1.904   3.548  0.1066 -1.6977 -2.3031
  140ACN     H3 1009   2.065   2.010   3.415 -2.4470 -0.2933  2.1523
  140ACN     C2 1010   2.050   2.098   3.602 -0.1641  0.1767  0.4329
  140ACN     N1 1011   1.982   2.165   3.670  0.1140 -0.2130  0.5644
  141ACN     C1 1012   0.759   4.218   3.846  0.1546 -0.0913  0.0311
  141ACN     H1 1013   0.699   4.170   3.768 -1.5137  0.3394  0.9942
  141ACN     H2 1014   0.686   4.267   3.912 -1.0338  0.0601 -1.3555
  141ACN     H3 1015   0.822   4.292   3.796  0.5979  0.4060  1.2858
  141ACN     C2 1016   0.843   4.119   3.910  1.0893 -0.4379  0.0299
  141ACN     N1 1017   0.905   4.041   3.967 -0.4066 -0.0729 -0.1146
  142ACN     C1 1018   4.640   0.227   1.924 -0.1819  0.3792  0.0213
  142ACN     H1 1019   4.727   0.167   1.897  1.3019  1.1101  2.7294
  142ACN     H2 1020   4.552   0.165   1.903  1.4895 -1.5062 -1.7652
  142ACN     H3 1021   4.634   0.319   1.865  0.5636 -2.9028 -5.9152
  142ACN     C2 1022   4.651   0.246   2.068  0.0201 -0.3129  0.3278
  142ACN     N1 1023   4.647   0.263   2.180  0.3450  0.7797  0.6961
  143ACN     C1 1024   4.257   2.738   0.613  0.0563  0.4621 -0.3082
  143ACN     H1 1025   4.190   2.819   0.644  1.6643  1.9885 -0.6953
  143ACN     H2 1026   4.224   2.712   0.512 -0.8914 -0.1907  0.1543
  143ACN     H3 1027   4.236   2.649   0.674  3.1370 -0.7033 -0.7723
  143ACN     C2 1028   4.394   2.792   0.629  0.2308 -0.1724 -0.6792
  143ACN     N1 1029   4.505   2.821   0.650 -0.3984 -0.0872  0.2046
  144ACN     C1 1030   0.837   4.389   1.572 -0.3103  0.0129  0.1076
  144ACN     H1 1031   0.906   4.338   1.641  1.1138  2.5294  0.6578
  144ACN     H2 1032   0.889   4.476   1.530 -0.5440  0.4974  0.8063
  144ACN     H3 1033   0.756   4.442   1.623  0.5350  1.6452 -0.1918
  144ACN     C2 1034   0.782   4.302   1.476 -0.1698  0.7849 -0.2196
  144ACN     N1 1035   0.738   4.227   1.399  0.0408 -0.5717 -0.0568
  145ACN     C1 1036   4.633   0.298   0.453  0.1949  0.1776 -0.3209
  145ACN     H1 1037   4.615   0.192   0.474  1.2655 -0.5310 -2.6540
  145ACN     H2 1038   4.690   0.314   0.361 -2.6801  0.4923 -2.1547
  145ACN     H3 1039   4.693   0.343   0.534  0.4241 -0.9184  0.1332
  145ACN     C2 1040   4.508   0.372   0.455 -0.4253 -0.0349  0.0303
  145ACN     N1 1041   4.411   0.427   0.428  0.0560 -0.3923  0.5319
  146ACN     C1 1042   2.766   0.894   4.903  0.7259 -0.2067  0.2345
  146ACN     H1 1043   2.701   0.882   4.991 -1.2463 -0.4764 -1.1958
  146ACN     H2 1044   2.803   0.793   4.880 -0.7104 -0.7317  0.1074
  146ACN     H3 1045   2.847   0.966   4.911 -0.9146  1.6782  0.7548
  146ACN     C2 1046   2.687   0.943   4.789 -0.0741  0.4995 -0.4825
  146ACN     N1 1047   2.643   0.983   4.693  0.7009  0.8889  0.4191
  147ACN     C1 1048   2.298   3.021   1.454  1.0264 -1.0757  0.0563
  147ACN     H1 1049   2.285   3.102   1.382  5.1584  0.5733  0.8483
  147ACN     H2 1050   2.351   3.057   1.543 -1.0150 -0.5307  1.0979
  147ACN     H3 1051   2.355   2.949   1.394 -0.4089  0.0134 -2.7901
  147ACN     C2 1052   2.174   2.953   1.498  0.1965  0.2979 -0.2467
  147ACN     N1 1053   2.085   2.890   1.531  0.8618 -0.3508  0.4183
  148ACN     C1 1054   2.789   0.584   2.147  0.4335  0.9816  0.3426
  148ACN     H1 1055   2.836   0.504   2.207 -0.2110  0.8664  0.7048
  148ACN     H2 1056   2.837   0.679   2.173  1.1917  0.4365  0.9798
  148ACN     H3 1057   2.681   0.583   2.169  0.3243 -1.4301 -0.0689
  148ACN     C2 1058   2.815   0.566   2.004 -0.2299 -0.3320  0.4203
  148ACN     N1 1059   2.816   0.567   1.890 -0.6771 -0.5878 -0.3262
  149ACN     C1 1060   0.173   3.034   0.782 -0.2550 -0.2887  0.1603
  149ACN     H1 1061   0.151   3.076   0.683 -0.8639 -1.5168 -0.2575
  149ACN     H2 1062   0.164   3.119   0.850  0.8877  0.7802 -0.9835
  149ACN     H3 1063   0.276   2.996   0.775  0.3380  1.2353  0.2926
  149ACN     C2 1064   0.074   2.924   0.806  0.0806 -0.2991 -0.2348
  149ACN     N1 1065  -0.002   2.838   0.828  0.1670 -0.0588 -0.1514
  150ACN     C1 1066   2.918   4.278   1.609  0.1166 -0.2833 -0.0157
  150ACN     H1 1067   3.009   4.326   1.570 -1.1490  1.0546 -1.4556
  150ACN     H2 1068   2.902   4.313   1.712 -1.1448 -1.2071  0.1245
  150ACN     H3 1069   2.921   4.169   1.603 -2.6454 -0.3531 -2.1303
  150ACN     C2 1070   2.810   4.324   1.524  0.1103 -1.4345  0.5170
  150ACN     N1 1071   2.721   4.359   1.459 -0.4157  0.3997 -0.2264
  151ACN     C1 1072   1.308   2.964   2.177 -0.1255  0.0519  0.1193
  151ACN     H1 1073   1.356   2.871   2.209  0.1951  0.1675 -0.0244
  151ACN     H2 1074   1.307   3.040   2.256  0.9733  1.1371 -0.8639
  151ACN     H3 1075   1.204   2.929   2.180 -0.0800 -0.1957 -0.8593
  151ACN     C2 1076   1.351   3.007   2.042  0.2736 -0.2909  0.3953
  151ACN     N1 1077   1.408   3.038   1.945  0.1738 -0.2001 -0.0888
  152ACN     C1 1078   0.283   1.976   1.788 -0.2226 -0.5522  0.1963
  152ACN     H1 1079   0.353   2.052   1.824 -2.6580  2.4690 -1.0997
  152ACN     H2 1080   0.264   1.998   1.683 -0.4246  2.2024  0.7385
  152ACN     H3 1081   0.193   2.004   1.843  1.2584  2.8170  1.1311
  152ACN     C2 1082   0.311   1.846   1.822 -0.2876  0.3913  0.1314
  152ACN     N1 1083   0.317   1.737   1.860 -0.2620  0.7741 -0.5240
  153ACN     C1 1084   4.826   0.460   0.975 -0.2510 -0.3035 -0.2658
  153ACN     H1 1085   4.858   0.383   1.046 -0.1957 -0.5968 -0.6088
  153ACN     H2 1086   4.889   0.462   0.885  0.2799 -0.8673  0.0877
  153ACN     H3 1087   4.821   0.563   1.013 -1.1303 -0.4585  0.0683
  153ACN     C2 1088   4.685   0.423   0.929  0.3288  0.4828 -0.0740
  153ACN     N1 1089   4.576   0.401   0.904  0.1483 -0.0429 -0.1539
  154ACN     C1 1090   4.501   0.458   1.278  0.3695  0.0375  0.5500
  154ACN     H1 1091   4.597   0.510   1.268  0.7676 -0.4684  1.6658
  154ACN     H2 1092   4.533   0.361   1.316 -0.3056  0.1037  1.3050
  154ACN     H3 1093   4.465   0.441   1.176  0.9645  0.9086  0.1827
  154ACN     C2 1094   4.395   0.525   1.346 -0.1181  0.0604 -0.3882
  154ACN     N1 1095   4.316   0.584   1.394  0.3303 -0.1475 -0.0745
  155ACN     C1 1096   1.102   0.840   2.789  0.3814  0.2178  0.9066
  155ACN     H1 1097   1.069   0.739   2.761 -1.3473  0.6596  1.2470
  155ACN     H2 1098   1.211   0.839   2.774  0.2444  1.6086 -0.4826
  155ACN     H3 1099   1.070   0.860   2.891  0.7960 -0.0344  1.0892
  155ACN     C2 1100   1.058   0.941   2.700  0.1713  0.8509  0.8530
  155ACN     N1 1101   1.010   1.022   2.633 -0.5017 -0.0096 -0.3269
  156ACN     C1 1102   1.032   2.636   2.236 -0.2461 -0.2298 -0.1840
  156ACN     H1 1103   0.950   2.709   2.237  0.4767  0.6924 -2.7093
  156ACN     H2 1104   1.127   2.691   2.235 -1.1530  1.4348 -1.7241
  156ACN     H3 1105   1.029   2.585   2.139 -1.5582  0.0022 -0.2930
  156ACN     C2 1106   1.030   2.535   2.338  0.0968 -0.4575 -0.4738
  156ACN     N1 1107   1.026   2.450   2.415 -0.1086  0.5486 -0.4321
  157ACN     C1 1108   3.465   3.818   2.438 -0.4000 -0.2290  0.3697
  157ACN     H1 1109   3.473   3.875   2.344 -1.7936  3.1149  2.1137
  157ACN     H2 1110   3.452   3.715   2.400  0.7718  0.4542 -2.0933
  157ACN     H3 1111   3.382   3.849   2.503  0.0248 -0.9664  1.2823
  157ACN     C2 1112   3.582   3.824   2.526 -0.2014 -0.1561 -0.1621
  157ACN     N1 1113   3.677   3.833   2.593 -0.1253 -0.4841  0.3161
  158ACN     C1 1114   1.643   1.309   0.046  0.1063  0.2234 -0.5186
  158ACN     H1 1115   1.725   1.236   0.045  0.9248  1.1207 -0.7511
  158ACN     H2 1116   1.568   1.279  -0.028  1.3945 -0.9861 -1.3785
  158ACN     H3 1117   1.676   1.406   0.008 -0.0427  0.4374 -0.1099
  158ACN     C2 1118   1.583   1.316   0.177  0.2988 -0.0784 -0.4724
  158ACN     N1 1119   1.540   1.330   0.284 -0.1037 -0.6854 -0.0478
  159ACN     C1 1120   3.240   2.807   3.030  0.0153  0.0013  0.1981
  159ACN     H1 1121   3.240   2.703   2.993 -0.7197  0.2622 -0.5826
  159ACN     H2 1122   3.268   2.813   3.135 -1.3576 -1.6328  0.7035
  159ACN     H3 1123   3.139   2.849   3.025  0.6766  1.6580  0.4154
  159ACN     C2 1124   3.326   2.882   2.939  0.3878  0.7005 -0.1774
  159ACN     N1 1125   3.399   2.943   2.875 -0.1402 -0.0918 -0.0597
  160ACN     C1 1126   1.955   0.706   0.599 -0.2993  0.2956 -0.1184
  160ACN     H1 1127   1.957   0.762   0.505  2.0843  0.7960  0.1636
  160ACN     H2 1128   1.894   0.616   0.585 -0.6810  0.5046  0.1549
  160ACN     H3 1129   1.913   0.771   0.677  1.7908  1.4538  0.1214
  160ACN     C2 1130   2.096   0.673   0.642 -0.3303 -0.7387 -0.1092
  160ACN     N1 1131   2.202   0.647   0.676  0.2922  0.0033  0.3181
  161ACN     C1 1132   1.691   2.859   0.169 -0.1407 -0.1693  1.0873
  161ACN     H1 1133   1.766   2.896   0.241  0.8588  0.1320 -0.0787
  161ACN     H2 1134   1.616   2.930   0.133 -2.1214 -2.2194  1.0036
  161ACN     H3 1135   1.635   2.770   0.198 -0.1640 -1.1640 -1.6916
  161ACN     C2 1136   1.761   2.822   0.050 -0.2135 -0.4211 -0.0469
  161ACN     N1 1137   1.822   2.796  -0.038 -0.7294 -0.4342  0.2345
  162ACN     C1 1138   0.697   1.022   2.851 -0.6152 -0.2031 -0.0467
  162ACN     H1 1139   0.739   1.055   2.947  1.7132  2.8235 -1.9089
  162ACN     H2 1140   0.613   0.961   2.885 -0.0330  0.7652  3.5688
  162ACN     H3 1141   0.760   0.960   2.786  1.5828 -1.4802  3.0485
  162ACN     C2 1142   0.645   1.136   2.772 -0.2746  0.2944  0.2338
  162ACN     N1 1143   0.609   1.225   2.700 -0.2959 -0.3144  0.4693
  163ACN     C1 1144   0.527   0.457   1.419 -0.3807  0.1638 -0.0644
  163ACN     H1 1145   0.507   0.559   1.385 -1.4942 -0.5372 -1.6494
  163ACN     H2 1146   0.623   0.463   1.472  0.1253 -2.8807 -0.4570
  163ACN     H3 1147   0.523   0.386   1.335 -0.6342  0.0154  0.0688
  163ACN     C2 1148   0.413   0.440   1.512 -0.6559  0.2797  0.7625
  163ACN     N1 1149   0.329   0.424   1.587  0.0747 -0.4716  0.8174
  164ACN     C1 1150   0.974   0.969   4.195 -0.7048  0.7422  0.4053
  164ACN     H1 1151   1.083   0.969   4.210 -0.7158 -1.5996  0.8875
  164ACN     H2 1152   0.947   0.867   4.165  1.2414  0.9226 -2.3967
  164ACN     H3 1153   0.942   1.042   4.120 -1.5208  0.9384  0.9341
  164ACN     C2 1154   0.905   1.002   4.318 -0.0293  0.3566 -0.7857
  164ACN     N1 1155   0.846   1.026   4.415  0.5749  0.4328 -0.4193
  165ACN     C1 1156   2.694   4.081   1.193  0.7188 -0.4838 -0.5942
  165ACN     H1 1157   2.763   4.166   1.191  0.0959  0.0770  0.6391
  165ACN     H2 1158   2.756   3.992   1.183  0.2974 -1.1994  2.3410
  165ACN     H3 1159   2.634   4.090   1.101 -0.4773  0.1971  0.2152
  165ACN     C2 1160   2.611   4.087   1.312 -0.2715  0.3214 -0.1900
  165ACN     N1 1161   2.538   4.090   1.401  0.3460  0.0182  0.3280
  166ACN     C1 1162   2.039   3.556   2.125 -0.4326  0.1150 -0.8217
  166ACN     H1 1163   1.962   3.488   2.088 -0.9702  1.0351 -1.4270
  166ACN     H2 1164   2.130   3.526   2.072 -0.4300 -1.3518 -0.0410
  166ACN     H3 1165   2.063   3.553   2.232  1.2853 -0.5674 -1.1873
  166ACN     C2 1166   1.999   3.687   2.088 -0.2259  0.3274  0.3788
  166ACN     N1 1167   1.980   3.798   2.062 -0.1258  0.0529  0.3004
  167ACN     C1 1168   3.208   1.951   2.275  0.4191 -0.2715  0.1293
  167ACN     H1 1169   3.187   1.858   2.220  1.7490 -0.7500  0.3888
  167ACN     H2 1170   3.316   1.969   2.289  0.2172 -1.0044  3.6021
  167ACN     H3 1171   3.160   1.934   2.372  0.8556  1.2836  0.6480
  167ACN     C2 1172   3.134   2.058   2.204 -0.7203  0.2475  0.3871
  167ACN     N1 1173   3.076   2.129   2.138  0.9971  0.0615  0.2696
  168ACN     C1 1174   4.820   4.078   4.998 -0.2886  0.0020 -0.1210
  168ACN     H1 1175   4.711   4.088   5.009 -0.1812 -0.6184  1.9828
  168ACN     H2 1176   4.860   4.159   4.937  0.2496 -1.2266 -1.4714
  168ACN     H3 1177   4.853   3.978   4.965  1.2218  0.4078  0.1324
  168ACN     C2 1178   4.893   4.092   5.133 -0.0300  0.8178  0.2404
  168ACN     N1 1179   4.956   4.086   5.230  0.6383  0.3014  0.3602
  169ACN     C1 1180   3.270   4.080   4.458 -0.1104 -0.4449  0.7522
  169ACN     H1 1181   3.322   3.988   4.489  0.9090 -0.0051  0.3855
  169ACN     H2 1182   3.298   4.108   4.356  1.3946 -0.2941  1.1803
  169ACN     H3 1183   3.309   4.158   4.525 -0.1385 -0.3018  0.6013
  169ACN     C2 1184   3.128   4.070   4.486 -0.1139 -0.3298  0.3652
  169ACN     N1 1185   3.017   4.059   4.505 -0.5386  0.1859 -0.6145
  170ACN     C1 1186   4.541   2.908   3.393 -0.2061 -0.6394  0.0196
  170ACN     H1 1187   4.629   2.900   3.458  0.6555 -0.6319 -1.1291
  170ACN     H2 1188   4.548   2.823   3.324 -0.1974  1.2633 -2.4806
  170ACN     H3 1189   4.554   3.001   3.336  0.6575 -0.0770  1.0924
  170ACN     C2 1190   4.416   2.911   3.465 -0.0493 -0.0406 -0.3928
  170ACN     N1 1191   4.313   2.903   3.516 -0.3387  0.6578  0.4109
  171ACN     C1 1192   4.094   3.639   4.303  0.4755 -0.3118 -0.3211
  171ACN     H1 1193   4.081   3.553   4.370  0.5362 -1.0861 -1.2794
  171ACN     H2 1194   4.148   3.722   4.349 -0.4634 -0.1686  0.5567
  171ACN     H3 1195   3.998   3.688   4.283  0.2008 -0.5903  0.2878
  171ACN     C2 1196   4.155   3.595   4.182 -0.1141 -0.5689 -0.1864
  171ACN     N1 1197   4.194   3.551   4.081 -0.3124  0.7913  0.0745
  172ACN     C1 1198   0.023   3.590   1.118 -0.0162 -0.0657 -0.4198
  172ACN     H1 1199   0.019   3.692   1.077  0.2271  0.1755  0.1420
  172ACN     H2 1200  -0.028   3.529   1.042 -0.1370 -0.0378 -0.3605
  172ACN     H3 1201  -0.032   3.585   1.212  0.0526 -0.2203 -0.3867
  172ACN     C2 1202   0.164   3.556   1.136 -0.5569  0.3031 -0.0024
  172ACN     N1 1203   0.279   3.543   1.146 -0.1409  0.0955  0.0829
  173ACN     C1 1204   3.880   3.879   3.486  0.3870  0.0087 -0.3607
  173ACN     H1 1205   3.914   3.775   3.493  2.4506  0.7116  1.1348
  173ACN     H2 1206   3.886   3.916   3.383 -1.3690  0.7255 -0.2477
  173ACN     H3 1207   3.950   3.938   3.546  0.9539 -0.6844 -0.3289
  173ACN     C2 1208   3.741   3.901   3.527  1.0612 -0.2803 -0.2028
  173ACN     N1 1209   3.628   3.919   3.550 -0.8348 -0.6626  0.5450
  174ACN     C1 1210   3.264   0.333   4.757  0.2570  0.4558 -0.6456
  174ACN     H1 1211   3.247   0.432   4.713 -0.8831  1.0036  0.9166
  174ACN     H2 1212   3.355   0.286   4.717  0.4978  0.2685  0.0911
  174ACN     H3 1213   3.179   0.267   4.736 -0.0550 -0.1144  1.9972
  174ACN     C2 1214   3.278   0.337   4.903  0.6234  0.2993  0.5447
  174ACN     N1 1215   3.306   0.342   5.013  0.1965 -0.2643 -0.7538
  175ACN     C1 1216   4.485   3.642   4.928  0.3663 -0.0539  0.8741
  175ACN     H1 1217   4.465   3.554   4.990  0.5559 -1.0249 -0.3949
  175ACN     H2 1218   4.426   3.641   4.836 -0.2510  0.1461  1.2602
  175ACN     H3 1219   4.587   3.648   4.887 -0.1405  3.2044 -0.2370
  175ACN     C2 1220   4.469   3.764   4.998 -0.5992  0.7067 -0.6924
  175ACN     N1 1221   4.460   3.865   5.047  0.2078  0.0221 -0.0781
  176ACN     C1 1222   2.526   2.467   4.927 -0.0848  0.5566 -0.4147
  176ACN     H1 1223   2.466   2.399   4.865 -0.6110 -0.4303  1.1280
  176ACN     H2 1224   2.633   2.447   4.912 -0.9047 -4.2678 -1.4409
  176ACN     H3 1225   2.506   2.446   5.033  3.2652  2.0778  0.6712
  176ACN     C2 1226   2.504   2.606   4.887  0.2403  0.4132  0.2065
  176ACN     N1 1227   2.495   2.711   4.842 -0.0062  0.1177 -0.2294
  177ACN     C1 1228   0.647   3.295   4.796 -0.5488  0.1145  0.1844
  177ACN     H1 1229   0.749   3.257   4.784 -1.6039 -2.8153 -0.1826
  177ACN     H2 1230   0.607   3.225   4.870 -0.6049 -2.0667 -1.8127
  177ACN     H3 1231   0.607   3.280   4.695  0.2895  0.1477 -0.1594
  177ACN     C2 1232   0.643   3.434   4.846 -0.2979  0.4869 -0.3005
  177ACN     N1 1233   0.651   3.544   4.884  0.2117 -0.6387 -0.7025
  178ACN     C1 1234   0.858   3.933   0.967  0.7718 -0.1203 -0.1622
  178ACN     H1 1235   0.796   4.022   0.952 -1.4495 -1.4612  0.6005
  178ACN     H2 1236   0.817   3.870   1.047 -0.4688 -0.3365 -0.9419
  178ACN     H3 1237   0.959   3.959   1.002 -0.0848 -0.1144  2.5417
  178ACN     C2 1238   0.856   3.862   0.841 -0.0995  0.1496 -0.7906
  178ACN     N1 1239   0.846   3.801   0.746 -0.1842  0.4862 -0.0212
  179ACN     C1 1240   0.904   2.821   1.876 -0.3596 -0.7675  0.5459
  179ACN     H1 1241   0.955   2.728   1.902  2.5936  0.5000 -0.2737
  179ACN     H2 1242   0.971   2.898   1.917  0.2050  0.7144 -2.8003
  179ACN     H3 1243   0.814   2.818   1.938  1.2863 -0.5425  3.1180
  179ACN     C2 1244   0.895   2.837   1.727  0.3777  0.0089  0.5125
  179ACN     N1 1245   0.892   2.831   1.613  0.2147 -0.4762 -0.1297
  180ACN     C1 1246   2.625   3.006   1.226  0.4721  0.0999  0.3908
  180ACN     H1 1247   2.735   3.008   1.218  0.7419 -0.3781  2.9129
  180ACN     H2 1248   2.590   2.919   1.284 -1.5963  0.5454 -0.1221
  180ACN     H3 1249   2.594   2.998   1.122  2.4069  0.7165 -0.2703
  180ACN     C2 1250   2.572   3.127   1.276  0.3449 -0.7795  0.1477
  180ACN     N1 1251   2.533   3.228   1.311  0.0303 -0.5350  0.8970
  181ACN     C1 1252   4.076   0.307   1.245  0.7433 -1.2343 -1.5212
  181ACN     H1 1253   4.017   0.386   1.197  0.8171  0.2657  0.6811
  181ACN     H2 1254   4.012   0.261   1.322  0.9176 -2.6207 -2.1812
  181ACN     H3 1255   4.164   0.343   1.299  0.4481 -1.9565 -0.5163
  181ACN     C2 1256   4.126   0.205   1.165  0.2451  0.1393  0.0812
  181ACN     N1 1257   4.172   0.128   1.100  0.0775  0.4783  0.5995
  182ACN     C1 1258   3.267   0.304   3.179  0.2838 -0.1019  0.2804
  182ACN     H1 1259   3.173   0.348   3.215  0.9657  0.5026  1.3992
  182ACN     H2 1260   3.345   0.359   3.234 -1.7459 -0.5043  3.8202
  182ACN     H3 1261   3.289   0.308   3.071 -1.5914 -2.1410 -0.2314
  182ACN     C2 1262   3.282   0.172   3.221  0.8466  0.8395 -0.0753
  182ACN     N1 1263   3.289   0.058   3.251 -0.8970 -0.5473  0.0209
  183ACN     C1 1264   3.359   3.693   1.233  0.1893 -0.4566 -0.1917
  183ACN     H1 1265   3.371   3.692   1.342 -0.1902 -0.9888 -0.1519
  183ACN     H2 1266   3.422   3.613   1.192 -2.1301 -2.8419  0.6385
  183ACN     H3 1267   3.374   3.796   1.198 -1.5886 -0.5002 -1.1721
  183ACN     C2 1268   3.223   3.652   1.191  0.6285 -0.1883 -0.0252
  183ACN     N1 1269   3.114   3.622   1.166 -0.2169  0.2855  0.7645
  184ACN     C1 1270   1.396   1.397   3.602 -0.3180  0.7081 -0.4221
  184ACN     H1 1271   1.425   1.311   3.541 -1.4486  1.0311 -1.4772
  184ACN     H2 1272   1.405   1.370   3.707 -3.1910 -1.2480 -0.5717
  184ACN     H3 1273   1.295   1.424   3.567  0.3014  0.5732 -2.4409
  184ACN     C2 1274   1.487   1.505   3.574  0.0853 -0.7227 -0.0111
  184ACN     N1 1275   1.548   1.597   3.548  0.3052 -0.3056 -0.0764
  185ACN     C1 1276   2.376   3.854   1.769  0.5866  0.4338  0.2571
  185ACN     H1 1277   2.421   3.908   1.853  3.5453  2.7796 -2.5835
  185ACN     H2 1278   2.454   3.835   1.693  0.7410  0.5937  0.3727
  185ACN     H3 1279   2.304   3.921   1.721  0.3254 -0.4809 -0.6825
  185ACN     C2 1280   2.309   3.727   1.810 -0.7350  0.0730 -0.2901
  185ACN     N1 1281   2.248   3.635   1.842  0.3799 -0.5778  0.4952
  186ACN     C1 1282   2.857   2.024   0.481  0.4343  0.9815 -0.2815
  186ACN     H1 1283   2.801   1.945   0.533 -0.9782  2.3875  0.4082
  186ACN     H2 1284   2.852   2.111   0.547  0.3428 -0.1360  1.2396
  186ACN     H3 1285   2.811   2.038   0.382 -1.5025 -1.7215  0.1322
  186ACN     C2 1286   2.991   1.986   0.460 -0.2778 -0.2287  0.3827
  186ACN     N1 1287   3.098   1.961   0.428 -0.0799 -0.1449 -0.8249
  187ACN     C1 1288   3.846   2.717   4.672  0.2958 -0.6193  0.3447
  187ACN     H1 1289   3.800   2.617   4.671  0.6771 -0.8234 -1.9789
  187ACN     H2 1290   3.907   2.730   4.762 -0.9724  1.6871  0.9656
  187ACN     H3 1291   3.766   2.791   4.663  2.5663  1.9612  0.2313
  187ACN     C2 1292   3.933   2.743   4.561 -0.0613  0.8154 -0.7956
  187ACN     N1 1293   4.007   2.760   4.475  0.6125  0.5007  0.7994
  188ACN     C1 1294   2.040   4.371   0.023 -0.0386  0.1868 -0.5711
  188ACN     H1 1295   2.025   4.332   0.124 -0.1859  0.0344 -0.6510
  188ACN     H2 1296   2.148   4.388   0.008  0.2054 -0.1344  0.6898
  188ACN     H3 1297   1.997   4.471   0.016 -0.1351  0.2021  0.1325
  188ACN     C2 1298   1.984   4.280  -0.078 -0.2805  0.1611  0.6388
  188ACN     N1 1299   1.942   4.206  -0.158  0.7342  0.1050 -0.9820
  189ACN     C1 1300   0.262   1.193   2.459 -0.3264 -0.0879  0.2005
  189ACN     H1 1301   0.297   1.092   2.436 -0.8862 -0.5853  1.4543
  189ACN     H2 1302   0.347   1.262   2.449 -0.3132 -0.2046 -0.5731
  189ACN     H3 1303   0.243   1.175   2.565  1.1833 -2.2550  0.1688
  189ACN     C2 1304   0.148   1.234   2.381  0.1637  0.2286 -0.1115
  189ACN     N1 1305   0.051   1.273   2.328  1.3430  0.1994 -0.2189
  190ACN     C1 1306   4.537   3.979   1.099 -0.0960  0.7042  0.2248
  190ACN     H1 1307   4.499   3.939   1.005  0.2656  2.8695 -0.9030
  190ACN     H2 1308   4.603   3.904   1.145 -1.0883 -0.7865 -0.7136
  190ACN     H3 1309   4.448   4.008   1.157  0.0081 -0.6764  1.1310
  190ACN     C2 1310   4.606   4.093   1.044  0.0844 -0.7637  0.1151
  190ACN     N1 1311   4.664   4.186   1.012  0.6156 -0.4436  0.4206
  191ACN     C1 1312   3.716   3.121   3.064  0.0113  0.7257 -0.5082
  191ACN     H1 1313   3.730   3.209   3.127 -1.7762  1.0111 -0.4630
  191ACN     H2 1314   3.806   3.109   3.002  3.1115  0.0497  3.6577
  191ACN     H3 1315   3.634   3.132   2.992  0.6215  0.0677 -1.3369
  191ACN     C2 1316   3.692   2.992   3.132  0.0172 -0.0383 -0.2094
  191ACN     N1 1317   3.668   2.896   3.191  0.2570 -0.5774 -0.1928
  192ACN     C1 1318   0.107   4.449   1.737  0.3413 -0.4531  1.1041
  192ACN     H1 1319   0.140   4.434   1.634  1.0648  2.4936  0.8307
  192ACN     H2 1320   0.081   4.354   1.786  0.7003 -1.8572 -1.2723
  192ACN     H3 1321   0.029   4.526   1.741  0.7250  0.0059 -0.0394
  192ACN     C2 1322   0.217   4.507   1.810  0.3719 -0.0030 -0.4970
  192ACN     N1 1323   0.302   4.554   1.875 -0.0463 -0.0645 -0.2473
  193ACN     C1 1324   0.894   0.842   0.058  0.6037  0.5576 -0.6726
  193ACN     H1 1325   0.964   0.822  -0.024  1.2740  0.5537 -0.1126
  193ACN     H2 1326   0.949   0.817   0.149  0.5206 -3.5664 -1.5470
  193ACN     H3 1327   0.806   0.777   0.049  1.1826 -0.4333  0.6179
  193ACN     C2 1328   0.856   0.983   0.052 -0.6576 -0.1511 -0.2365
  193ACN     N1 1329   0.831   1.096   0.067 -0.1246 -0.7003  0.0074
  194ACN     C1 1330   3.139   2.242   4.755 -0.4737  0.7527  0.5324
  194ACN     H1 1331   3.195   2.173   4.691 -1.4108  2.3808 -2.2375
  194ACN     H2 1332   3.048   2.203   4.801 -1.2639  0.8284 -0.8976
  194ACN     H3 1333   3.095   2.319   4.691 -0.1325  0.8163  0.3721
  194ACN     C2 1334   3.231   2.299   4.846  0.8621 -0.5223 -0.7467
  194ACN     N1 1335   3.302   2.354   4.920  0.1346  0.0890 -0.7501
  195ACN     C1 1336   1.345   1.620   0.302 -0.3638  0.5176  0.2323
  195ACN     H1 1337   1.375   1.532   0.244 -1.0844  1.0948 -1.0687
  195ACN     H2 1338   1.281   1.686   0.243  1.6893  2.2792 -0.1558
  195ACN     H3 1339   1.428   1.676   0.348 -0.6773  0.6648  0.6175
  195ACN     C2 1340   1.255   1.571   0.410 -0.4664  0.6255  0.2668
  195ACN     N1 1341   1.186   1.534   0.493  0.0568  0.0186  0.1515
  196ACN     C1 1342   0.268   4.424   4.673 -0.1690 -0.3735 -0.5491
  196ACN     H1 1343   0.373   4.404   4.649  0.1870 -1.0362  1.3737
  196ACN     H2 1344   0.237   4.371   4.764  1.2800 -1.7173 -0.7847
  196ACN     H3 1345   0.205   4.397   4.587 -0.7113 -2.1314  0.3440
  196ACN     C2 1346   0.256   4.567   4.699  0.1544  0.1132  0.4785
  196ACN     N1 1347   0.254   4.675   4.730  0.7632  0.0118 -0.0120
  197ACN     C1 1348   0.806   2.934   4.256  0.1759  0.2593 -0.3566
  197ACN     H1 1349   0.785   2.995   4.167 -0.5617 -1.3417 -1.3131
  197ACN     H2 1350   0.846   2.840   4.217  2.6257  1.0381  0.0974
  197ACN     H3 1351   0.709   2.931   4.306 -0.0930  0.2306 -0.8761
  197ACN     C2 1352   0.901   2.996   4.341 -0.4693 -0.0011 -0.4432
  197ACN     N1 1353   0.978   3.052   4.405  0.6712  0.1225  0.1013
  198ACN     C1 1354   0.249   3.984   3.202 -0.8118  0.3299 -0.6443
  198ACN     H1 1355   0.179   4.012   3.123  0.3355  0.9865 -1.4643
  198ACN     H2 1356   0.350   4.007   3.166  0.0205 -2.9293 -0.7134
  198ACN     H3 1357   0.250   3.876   3.223 -0.7801  0.9812  3.5517
  198ACN     C2 1358   0.218   4.044   3.333  0.2139 -0.8581  0.3538
  198ACN     N1 1359   0.191   4.078   3.435  0.3379  0.4379  0.2835
  199ACN     C1 1360   1.170   1.052   4.780 -0.2549  0.2913 -0.4632
  199ACN     H1 1361   1.141   0.968   4.845  1.5189  0.0927  0.1286
  199ACN     H2 1362   1.235   1.124   4.832  0.3632 -0.3140 -0.3810
  199ACN     H3 1363   1.076   1.100   4.754 -1.7358 -1.7486  0.7883
  199ACN     C2 1364   1.231   0.991   4.660 -0.6842  0.2677  0.0228
  199ACN     N1 1365   1.269   0.945   4.560 -0.5466  0.1094 -0.0858
  200ACN     C1 1366   2.189   4.083   2.139  0.5229 -0.1718  0.0319
  200ACN     H1 1367   2.200   4.179   2.087 -3.8174  1.0135  0.9158
  200ACN     H2 1368   2.106   4.023   2.100 -0.3716 -0.4495  2.2189
  200ACN     H3 1369   2.171   4.104   2.245  1.5275  1.1786 -0.0340
  200ACN     C2 1370   2.304   3.999   2.132 -0.6220  0.5996  0.5926
  200ACN     N1 1371   2.395   3.927   2.133  0.3360 -0.2183  0.1459
  201ACN     C1 1372   2.019   0.442   0.923  0.5671  0.2096 -0.3919
  201ACN     H1 1373   1.977   0.542   0.906 -2.3986 -0.9504 -0.5227
  201ACN     H2 1374   2.075   0.402   0.837  1.5033  0.4342  0.0989
  201ACN     H3 1375   1.930   0.380   0.940  1.1199 -0.4195  0.2708
  201ACN     C2 1376   2.107   0.429   1.042  0.1119 -0.4300  0.2244
  201ACN     N1 1377   2.170   0.413   1.136 -0.1412  0.5201  0.5487
  202ACN     C1 1378   1.791   0.571   4.534 -0.6710 -0.6155 -0.0694
  202ACN     H1 1379   1.866   0.649   4.515  0.5877 -1.8974 -0.5663
  202ACN     H2 1380   1.763   0.580   4.640 -0.0174  1.0073 -0.0117
  202ACN     H3 1381   1.849   0.478   4.534  1.1514  0.4517  1.0522
  202ACN     C2 1382   1.681   0.572   4.433 -1.3320  0.3714  0.1090
  202ACN     N1 1383   1.588   0.568   4.366 -0.6764  0.2959 -0.0243
  203ACN     C1 1384   4.308   3.286   3.819 -0.4893  0.4089 -0.2189
  203ACN     H1 1385   4.237   3.264   3.899 -0.1140 -1.0533 -0.2556
  203ACN     H2 1386   4.346   3.381   3.856 -1.6591  0.5808  0.5968
  203ACN     H3 1387   4.259   3.305   3.723 -0.4093  0.2460 -0.2935
  203ACN     C2 1388   4.413   3.182   3.813 -0.2368 -0.5882 -0.3101
  203ACN     N1 1389   4.491   3.103   3.790 -0.4203 -0.3314  0.0464
  204ACN     C1 1390   0.153   2.956   4.083  0.1737  0.7227 -0.0091
  204ACN     H1 1391   0.224   2.934   4.002  0.8146 -2.6899  1.2978
  204ACN     H2 1392   0.079   2.876   4.079  0.5318  0.4130 -0.5792
  204ACN     H3 1393   0.102   3.052   4.070  2.4796  2.0671  0.2888
  204ACN     C2 1394   0.228   2.967   4.202 -0.2255  0.2578 -0.5266
  204ACN     N1 1395   0.284   2.980   4.301 -0.3597 -0.2960 -0.1207
  205ACN     C1 1396   2.349   0.342   5.008 -0.3180  0.1630  0.0745
  205ACN     H1 1397   2.313   0.396   4.920 -1.1821 -1.2050 -0.4404
  205ACN     H2 1398   2.362   0.238   4.976 -1.4043 -0.3880  1.3277
  205ACN     H3 1399   2.271   0.336   5.085 -0.9209 -0.2326 -0.5669
  205ACN     C2 1400   2.476   0.392   5.062 -0.6010  0.0564  0.0072
  205ACN     N1 1401   2.583   0.424   5.100  0.3537  0.0521  0.1875
  206ACN     C1 1402   2.498   0.091   4.812 -0.1036 -0.9245 -0.2536
  206ACN     H1 1403   2.408   0.037   4.845  1.8353 -3.0403  1.9937
  206ACN     H2 1404   2.553   0.100   4.906 -1.9700 -1.1162  0.9160
  206ACN     H3 1405   2.466   0.186   4.769  0.7845 -0.2819  0.4814
  206ACN     C2 1406   2.575   0.018   4.716 -0.4781  0.1863  0.4446
  206ACN     N1 1407   2.623  -0.047   4.635 -0.5149  0.4708  0.3697
  207ACN     C1 1408   3.384   0.229   4.199 -0.0945  0.3142  0.1705
  207ACN     H1 1409   3.332   0.140   4.236  0.5131 -0.2148 -0.2095
  207ACN     H2 1410   3.370   0.313   4.269 -2.0554 -0.2888  0.5647
  207ACN     H3 1411   3.331   0.259   4.108 -0.0847  0.1703  0.1166
  207ACN     C2 1412   3.523   0.207   4.181 -0.3968 -1.5341  0.2558
  207ACN     N1 1413   3.632   0.182   4.157  0.0426 -0.7957 -0.1218
  208ACN     C1 1414   4.208   2.609   4.974  0.2665 -0.2801 -0.0206
  208ACN     H1 1415   4.287   2.658   5.032  0.5638 -2.1593  1.2353
  208ACN     H2 1416   4.225   2.501   4.977 -0.2538 -0.3386  1.2643
  208ACN     H3 1417   4.218   2.647   4.871  0.9732  0.8285  0.4364
  208ACN     C2 1418   4.073   2.654   5.011 -0.3432 -0.4433 -0.0332
  208ACN     N1 1419   3.964   2.680   5.041 -0.5828  0.4825 -0.3913
  209ACN     C1 1420   3.260   0.362   3.611  0.4546  0.2180 -0.3484
  209ACN     H1 1421   3.354   0.305   3.609 -0.5095 -1.4654 -0.0826
  209ACN     H2 1422   3.276   0.453   3.553 -0.1489  0.3142 -0.3659
  209ACN     H3 1423   3.243   0.373   3.719  0.3237 -5.3401  0.5125
  209ACN     C2 1424   3.148   0.294   3.545 -0.0131 -0.1602  0.0184
  209ACN     N1 1425   3.064   0.245   3.487  0.3397  0.1269 -0.3280
  210ACN     C1 1426   0.574   3.910   1.414 -0.6882 -0.5756 -0.0529
  210ACN     H1 1427   0.533   3.827   1.356 -0.1511 -0.6094 -0.4007
  210ACN     H2 1428   0.507   3.996   1.407 -1.2315 -0.9388  0.5992
  210ACN     H3 1429   0.675   3.938   1.380 -1.2553 -0.3020 -1.6152
  210ACN     C2 1430   0.595   3.869   1.551  0.0927 -0.1039  1.0177
  210ACN     N1 1431   0.614   3.840   1.663  0.5905  0.2290  0.3717
  211ACN     C1 1432   3.822   0.669   3.082  0.1822 -0.2320  0.1035
  211ACN     H1 1433   3.782   0.569   3.106  1.5009 -1.1424 -1.3524
  211ACN     H2 1434   3.920   0.646   3.041 -0.3202 -0.7987 -0.8111
  211ACN     H3 1435   3.825   0.726   3.176  1.0470  0.8251 -0.5368
  211ACN     C2 1436   3.723   0.728   2.987  0.2370  0.0637 -0.0720
  211ACN     N1 1437   3.642   0.760   2.912  0.2773 -0.0082 -0.3087
  212ACN     C1 1438   2.138   0.674   3.436 -0.3235  0.2464 -0.7771
  212ACN     H1 1439   2.086   0.764   3.471 -0.2804  1.0022 -2.5671
  212ACN     H2 1440   2.242   0.699   3.412 -0.2744  0.5580 -0.2655
  212ACN     H3 1441   2.083   0.626   3.354 -2.2258  0.0478  0.5452
  212ACN     C2 1442   2.133   0.577   3.551 -0.9113 -1.0093  0.3691
  212ACN     N1 1443   2.125   0.499   3.633 -0.2207  0.1670 -0.2668
  213ACN     C1 1444   0.697   2.836   3.754 -0.0364  0.1973 -0.3711
  213ACN     H1 1445   0.783   2.903   3.764 -0.9146  1.2791  0.1856
  213ACN     H2 1446   0.710   2.738   3.803  0.7822  0.8528  0.7861
  213ACN     H3 1447   0.694   2.828   3.645  1.6294 -1.4801 -0.3443
  213ACN     C2 1448   0.578   2.898   3.811 -0.2617  0.3012  0.1920
  213ACN     N1 1449   0.484   2.951   3.857 -0.2221 -0.4487 -0.7304
  214ACN     C1 1450   1.556   3.440   0.673  0.4614 -0.4232  0.1094
  214ACN     H1 1451   1.614   3.509   0.736 -0.5544 -0.2988  0.9235
  214ACN     H2 1452   1.607   3.343   0.664  3.0288  0.8699 -0.1962
  214ACN     H3 1453   1.542   3.476   0.571  2.0367 -1.9934 -0.7240
  214ACN     C2 1454   1.418   3.423   0.732  0.0708  0.5885  0.3580
  214ACN     N1 1455   1.311   3.418   0.776  0.5387  0.2050 -0.6570
  215ACN     C1 1456   1.201   0.609   0.203 -0.0146  0.4852 -0.1538
  215ACN     H1 1457   1.265   0.643   0.286 -0.6244  0.7045  0.2328
  215ACN     H2 1458   1.266   0.531   0.161  0.4667 -0.3432  1.9503
  215ACN     H3 1459   1.181   0.690   0.132  3.4265  0.4809 -1.3061
  215ACN     C2 1460   1.071   0.549   0.247 -0.8433 -0.5148  0.3730
  215ACN     N1 1461   0.971   0.515   0.283  0.4986  0.4825  0.8199
  216ACN     C1 1462   3.305   1.109   2.762 -1.0799  0.2070 -0.3782
  216ACN     H1 1463   3.297   1.196   2.695  0.5243 -0.3810 -1.3976
  216ACN     H2 1464   3.330   1.137   2.865  0.8121  2.3939 -1.3314
  216ACN     H3 1465   3.392   1.064   2.712  1.2000  1.4120  2.2338
  216ACN     C2 1466   3.178   1.034   2.748 -0.6582 -0.6963 -0.1354
  216ACN     N1 1467   3.073   0.988   2.727 -0.1662 -0.1094  0.1926
  217ACN     C1 1468   3.951   4.323   0.284 -0.6161 -0.1621  0.0422
  217ACN     H1 1469   3.950   4.311   0.175  1.4446  2.6479 -0.3754
  217ACN     H2 1470   3.876   4.260   0.334  0.6982 -2.6383 -0.9182
  217ACN     H3 1471   3.928   4.423   0.321  0.2197  0.4256 -1.0118
  217ACN     C2 1472   4.083   4.285   0.337  0.1352  0.4771  0.2111
  217ACN     N1 1473   4.188   4.256   0.373 -0.2717  0.7500 -0.0447
  218ACN     C1 1474   3.604   0.139   3.365 -0.3157  0.4533  0.0432
  218ACN     H1 1475   3.692   0.103   3.419  1.2300  4.1957  0.3824
  218ACN     H2 1476   3.520   0.123   3.433 -1.9924 -1.8049 -2.3484
  218ACN     H3 1477   3.590   0.076   3.276  0.6285  1.6110 -0.9856
  218ACN     C2 1478   3.637   0.270   3.332 -0.0136  0.0959 -1.0247
  218ACN     N1 1479   3.674   0.375   3.311  0.7029 -0.0324  0.3728
  219ACN     C1 1480   1.215   1.962   1.570 -0.7936  0.5288  0.7366
  219ACN     H1 1481   1.297   1.932   1.504 -0.5852  0.8650  0.8377
  219ACN     H2 1482   1.221   1.922   1.672  2.3050  1.4343  1.0048
  219ACN     H3 1483   1.123   1.925   1.522  1.2498 -3.5019 -0.4755
  219ACN     C2 1484   1.220   2.105   1.565  0.8755  0.0869  0.4793
  219ACN     N1 1485   1.218   2.222   1.557 -0.1697  0.3566 -0.0963
  220ACN     C1 1486   2.912   4.091   1.936  0.7286 -0.5532  0.3129
  220ACN     H1 1487   3.009   4.082   1.886  0.9257 -0.2428  0.6332
  220ACN     H2 1488   2.890   4.197   1.952 -1.3100 -0.9027  0.0294
  220ACN     H3 1489   2.920   4.039   2.032  0.4431 -0.5099  0.3595
  220ACN     C2 1490   2.808   4.028   1.861  0.9673 -0.4310  0.6769
  220ACN     N1 1491   2.719   3.982   1.802  0.7092  0.0893 -0.0753
  221ACN     C1 1492   0.810   0.833   1.009  0.7483 -0.4408 -0.6960
  221ACN     H1 1493   0.910   0.841   1.055 -0.0893  1.1848  0.9792
  221ACN     H2 1494   0.820   0.772   0.919  1.4014  0.1876 -1.0618
  221ACN     H3 1495   0.775   0.934   0.981  0.3318 -0.7864 -1.4443
  221ACN     C2 1496   0.717   0.763   1.097  1.1251  0.7350  0.2503
  221ACN     N1 1497   0.649   0.691   1.157 -0.2804  0.2136  1.0157
  222ACN     C1 1498   2.641   2.795   3.057 -0.4625  0.3710  0.6711
  222ACN     H1 1499   2.650   2.691   3.092  1.6745  0.1232 -0.4299
  222ACN     H2 1500   2.681   2.781   2.955 -3.6884 -0.9868 -0.5502
  222ACN     H3 1501   2.692   2.872   3.115 -0.4363  1.0660 -0.2487
  222ACN     C2 1502   2.502   2.835   3.050 -0.3970 -0.1542  0.6437
  222ACN     N1 1503   2.393   2.871   3.045 -0.0792 -0.5380 -0.0242
  223ACN     C1 1504   3.121   1.264   0.141 -0.0767  0.3149 -0.8529
  223ACN     H1 1505   3.013   1.261   0.158 -0.4845 -2.0827 -3.1736
  223ACN     H2 1506   3.166   1.199   0.217  0.8619  1.3671 -0.4797
  223ACN     H3 1507   3.177   1.358   0.142  0.2781  0.1302 -1.7417
  223ACN     C2 1508   3.144   1.210   0.013  0.0335  0.3893  0.4736
  223ACN     N1 1509   3.171   1.172  -0.092 -0.1834 -0.1281 -0.0501
  224ACN     C1 1510   1.416   2.485   3.633 -1.2025 -0.1767 -0.4089
  224ACN     H1 1511   1.425   2.592   3.615  1.5620 -0.2165  0.2962
  224ACN     H2 1512   1.347   2.472   3.717 -0.9349 -1.2717 -0.3337
  224ACN     H3 1513   1.515   2.443   3.653 -0.3049  2.1966  0.3545
  224ACN     C2 1514   1.356   2.432   3.513  0.3967  0.0220  0.3635
  224ACN     N1 1515   1.298   2.380   3.429 -0.3784 -0.0789  0.7758
  225ACN     C1 1516   2.531   0.958   2.874  0.1978 -0.1205  0.6014
  225ACN     H1 1517   2.615   0.893   2.900  0.1840 -0.2232  0.3943
  225ACN     H2 1518   2.567   1.036   2.806  1.9001 -1.9722 -0.7535
  225ACN     H3 1519   2.492   0.992   2.970  0.5030  2.0883  0.0070
  225ACN     C2 1520   2.434   0.878   2.803  0.1276  1.0760  0.3907
  225ACN     N1 1521   2.355   0.810   2.752  0.3620  0.2192  0.4947
  226ACN     C1 1522   3.202   3.102   4.641 -0.5282 -0.1835 -0.4571
  226ACN     H1 1523   3.244   3.194   4.597 -1.0820  0.9414  1.2406
  226ACN     H2 1524   3.281   3.061   4.705 -1.9624 -0.2561  1.3417
  226ACN     H3 1525   3.181   3.037   4.556  1.9560 -2.3470  0.4451
  226ACN     C2 1526   3.079   3.129   4.714  0.4364 -0.7340  0.8222
  226ACN     N1 1527   2.981   3.156   4.766 -0.0966 -0.2469  0.6567
  227ACN     C1 1528   1.544   2.362   1.501  0.3762  0.2031  0.2316
  227ACN     H1 1529   1.629   2.336   1.565 -1.3739  0.2601  2.7151
  227ACN     H2 1530   1.527   2.471   1.495  0.8007  0.2118 -1.7386
  227ACN     H3 1531   1.455   2.312   1.541 -0.2529  0.9755 -0.1654
  227ACN     C2 1532   1.570   2.329   1.361  0.2201  0.1367  0.2564
  227ACN     N1 1533   1.591   2.299   1.251  0.3007  0.4006  0.4617
  228ACN     C1 1534   2.508   3.013   0.072  0.6030 -0.2287  0.3592
  228ACN     H1 1535   2.513   3.041   0.178  2.4724  0.5635  0.0978
  228ACN     H2 1536   2.418   2.955   0.046  1.4543 -1.0656 -0.8367
  228ACN     H3 1537   2.598   2.962   0.034  0.5946  2.0589 -3.1343
  228ACN     C2 1538   2.499   3.136  -0.001 -0.3758  0.0464  0.0184
  228ACN     N1 1539   2.493   3.237  -0.059  0.7065  0.0730 -0.1659
  229ACN     C1 1540   2.602   3.418   3.600  0.0268  0.4109 -0.1216
  229ACN     H1 1541   2.659   3.498   3.648 -0.3103  0.0948  0.8142
  229ACN     H2 1542   2.526   3.391   3.674 -1.5703  1.0479 -1.4597
  229ACN     H3 1543   2.664   3.330   3.574 -0.1998  0.5998 -1.3811
  229ACN     C2 1544   2.534   3.465   3.482 -0.5539  0.2329  0.0487
  229ACN     N1 1545   2.480   3.508   3.390  0.4522 -0.8547 -0.0256
  230ACN     C1 1546   4.273   4.214   3.238 -0.0211  0.3427 -0.2600
  230ACN     H1 1547   4.324   4.122   3.270  1.4395  1.6423  1.3741
  230ACN     H2 1548   4.252   4.286   3.318 -3.2239  0.9544 -1.4735
  230ACN     H3 1549   4.177   4.190   3.190 -1.7334  1.6673  2.2885
  230ACN     C2 1550   4.345   4.285   3.145 -0.0476  0.1988 -0.8426
  230ACN     N1 1551   4.393   4.367   3.075  0.0048  0.3858 -0.2898
  231ACN     C1 1552   2.319   0.888   3.660 -0.0816 -0.2530  0.2974
  231ACN     H1 1553   2.401   0.816   3.663 -0.1533 -0.3472  0.0001
  231ACN     H2 1554   2.297   0.903   3.554 -0.5805  1.8308  0.6489
  231ACN     H3 1555   2.350   0.986   3.699 -0.0898 -0.3317  0.5046
  231ACN     C2 1556   2.193   0.855   3.722  0.1287  0.1190  0.3030
  231ACN     N1 1557   2.099   0.817   3.774  0.0584  0.0117 -0.9546
  232ACN     C1 1558   4.231   1.956   2.826 -0.4525  0.4212 -0.4566
  232ACN     H1 1559   4.313   2.020   2.860  0.8685 -1.5512  0.2409
  232ACN     H2 1560   4.153   2.007   2.768 -1.0352 -1.8761 -1.8303
  232ACN     H3 1561   4.179   1.927   2.919  0.4870  1.0740  0.2917
  232ACN     C2 1562   4.286   1.848   2.748 -0.4015 -0.0938 -0.3646
  232ACN     N1 1563   4.329   1.764   2.680 -0.5945  0.5898  0.1075
  233ACN     C1 1564   1.714   3.239   0.147 -0.0286 -0.4114 -0.1713
  233ACN     H1 1565   1.797   3.168   0.153 -0.3304 -0.7844 -0.3518
  233ACN     H2 1566   1.623   3.189   0.111  0.6962 -1.4518 -0.6231
  233ACN     H3 1567   1.744   3.328   0.090  0.3942  0.9187  2.0109
  233ACN     C2 1568   1.709   3.275   0.289 -0.6067  0.6913  0.1106
  233ACN     N1 1569   1.707   3.304   0.399  0.3957  0.0234  0.5931
  234ACN     C1 1570   3.532   0.454   4.580 -0.3899  0.5152  0.3407
  234ACN     H1 1571   3.554   0.360   4.632 -0.7583 -0.2355 -0.8159
  234ACN     H2 1572   3.426   0.483   4.585 -0.4184  0.2297  1.5341
  234ACN     H3 1573   3.553   0.444   4.472  1.5740 -0.0501  0.7326
  234ACN     C2 1574   3.618   0.561   4.625  0.5813 -0.5876 -0.4460
  234ACN     N1 1575   3.680   0.644   4.679 -0.3901  0.1247 -0.9163
  235ACN     C1 1576   1.564   1.788   1.772  0.4914 -0.0238  0.0913
  235ACN     H1 1577   1.647   1.719   1.757  0.8741 -0.7213  4.1846
  235ACN     H2 1578   1.546   1.844   1.679 -0.5712 -0.2615  0.1380
  235ACN     H3 1579   1.586   1.858   1.854  1.1365  1.5061 -1.3190
  235ACN     C2 1580   1.438   1.718   1.804 -0.0402  0.7094 -0.2529
  235ACN     N1 1581   1.334   1.683   1.830 -0.4114 -0.0561  0.6033
  236ACN     C1 1582   0.740   2.801   1.004 -0.3597  0.3790  0.5101
  236ACN     H1 1583   0.679   2.857   0.932 -1.3628  0.8410  1.6713
  236ACN     H2 1584   0.829   2.864   1.018 -0.1027 -0.3909  2.6978
  236ACN     H3 1585   0.769   2.711   0.949 -0.9463  0.7190 -0.3744
  236ACN     C2 1586   0.664   2.763   1.120  0.5480 -0.2753 -0.1138
  236ACN     N1 1587   0.606   2.729   1.216  0.5754 -0.0148 -0.1516
  237ACN     C1 1588   0.145   1.323   1.427  0.2837 -0.1982  0.2021
  237ACN     H1 1589   0.250   1.323   1.459  0.4797 -0.4636 -0.4292
  237ACN     H2 1590   0.112   1.226   1.390 -1.5754  0.5805 -0.2718
  237ACN     H3 1591   0.130   1.402   1.352 -0.2239  0.0295  0.5434
  237ACN     C2 1592   0.083   1.371   1.547  0.2510 -0.1526 -0.2202
  237ACN     N1 1593   0.043   1.423   1.642  0.0703  0.1987 -0.6574
  238ACN     C1 1594   0.689   2.447   4.955 -0.3307 -0.0500  0.2733
  238ACN     H1 1595   0.692   2.350   4.904  0.7489  0.2047 -0.1717
  238ACN     H2 1596   0.788   2.493   4.966  0.6787 -1.8856 -0.7341
  238ACN     H3 1597   0.664   2.436   5.061  2.2338  2.2653  1.2269
  238ACN     C2 1598   0.605   2.547   4.888  0.3831 -0.1161 -0.1028
  238ACN     N1 1599   0.530   2.624   4.846 -0.0377  0.0336 -0.2506
  239ACN     C1 1600   0.545   0.868   1.546 -0.0187  0.3961  0.1720
  239ACN     H1 1601   0.620   0.888   1.469  0.1142 -1.5900 -0.2632
  239ACN     H2 1602   0.501   0.768   1.532 -0.9290  0.8652 -0.3632
  239ACN     H3 1603   0.460   0.935   1.530 -1.9753 -2.1217 -0.5822
  239ACN     C2 1604   0.603   0.873   1.684 -0.2562 -0.1761 -0.2937
  239ACN     N1 1605   0.642   0.862   1.795  0.7643 -0.2774  1.1187
  240ACN     C1 1606   2.568   2.716   4.062  0.1842  0.0825  0.3448
  240ACN     H1 1607   2.505   2.785   4.119 -1.2688 -1.3180  0.4945
  240ACN     H2 1608   2.660   2.759   4.021  2.2056 -1.4399  2.9272
  240ACN     H3 1609   2.506   2.678   3.980 -2.0039 -0.7485  2.2887
  240ACN     C2 1610   2.611   2.607   4.148  0.2073  1.0101  0.1113
  240ACN     N1 1611   2.641   2.526   4.226 -0.1018  0.6453  0.3731
  241ACN     C1 1612   2.787   2.047   4.760  0.5357 -0.0109  0.3524
  241ACN     H1 1613   2.756   2.129   4.826 -0.7993 -0.6801  0.5821
  241ACN     H2 1614   2.861   2.084   4.688 -0.1669  0.1431 -0.3032
  241ACN     H3 1615   2.691   2.012   4.719  0.0598  1.3790  0.2389
  241ACN     C2 1616   2.839   1.922   4.834  0.2300 -0.0364 -1.4225
  241ACN     N1 1617   2.863   1.823   4.886  0.4173 -0.1773  0.2241
  242ACN     C1 1618   0.981   3.496   0.838  0.0832 -0.2343  0.1292
  242ACN     H1 1619   0.978   3.417   0.914 -0.2282  0.7837  1.2116
  242ACN     H2 1620   1.075   3.549   0.859 -0.6155  0.9292  0.4285
  242ACN     H3 1621   0.893   3.561   0.851 -0.3192 -0.6367 -0.5109
  242ACN     C2 1622   0.987   3.428   0.709 -0.3841 -0.2101 -0.2193
  242ACN     N1 1623   0.998   3.385   0.602 -0.2176 -0.1284 -0.5902
  243ACN     C1 1624   2.863   3.386   0.108  0.2193  1.0841  0.0957
  243ACN     H1 1625   2.776   3.349   0.054  0.2326  1.0996  0.0630
  243ACN     H2 1626   2.951   3.341   0.060 -1.4139 -0.8377 -1.2427
  243ACN     H3 1627   2.864   3.356   0.213  0.4021  0.2085 -0.1499
  243ACN     C2 1628   2.881   3.534   0.094  0.0154  0.8177  0.6126
  243ACN     N1 1629   2.890   3.648   0.084  0.0735  0.0452  0.0540
  244ACN     C1 1630   2.765   0.285   4.404  0.1213 -0.5197 -0.1762
  244ACN     H1 1631   2.752   0.374   4.343  1.1785  1.2374  2.0225
  244ACN     H2 1632   2.773   0.196   4.341  2.2643 -0.4575 -0.0500
  244ACN     H3 1633   2.688   0.275   4.482 -0.5431 -0.4895 -0.8171
  244ACN     C2 1634   2.900   0.310   4.461 -0.2723  0.1917  0.9154
  244ACN     N1 1635   3.006   0.319   4.513 -0.3633 -0.8370 -0.2484
  245ACN     C1 1636   4.268   0.637   3.168 -0.6291 -0.0820 -0.1363
  245ACN     H1 1637   4.312   0.635   3.268  1.0822  0.7809 -0.8242
  245ACN     H2 1638   4.349   0.660   3.098 -0.6662  0.0838 -0.1236
  245ACN     H3 1639   4.198   0.718   3.147  1.5591  1.8189 -0.4195
  245ACN     C2 1640   4.205   0.519   3.112  0.1547  0.1264  0.4871
  245ACN     N1 1641   4.149   0.427   3.070  0.3918  0.0998  0.8800
  246ACN     C1 1642   3.509   1.273   3.449  0.1545 -0.1799 -0.1284
  246ACN     H1 1643   3.557   1.302   3.544 -0.1082  2.6432 -0.7819
  246ACN     H2 1644   3.425   1.205   3.468  0.2922 -0.0379  1.1002
  246ACN     H3 1645   3.584   1.225   3.385 -0.7627  1.8306 -2.8806
  246ACN     C2 1646   3.461   1.402   3.391 -0.0096  0.3348  0.3297
  246ACN     N1 1647   3.420   1.495   3.335 -0.4309 -0.1482 -0.2871
  247ACN     C1 1648   3.036   0.221   1.229 -0.0995  0.4553 -0.6758
  247ACN     H1 1649   3.076   0.279   1.313  0.6893  0.8074 -1.2845
  247ACN     H2 1650   3.101   0.230   1.141 -1.3651 -0.3135 -1.7341
  247ACN     H3 1651   2.938   0.265   1.206 -0.3774  1.4968  2.0610
  247ACN     C2 1652   3.028   0.077   1.254  0.2949 -0.8634 -0.4170
  247ACN     N1 1653   3.040  -0.034   1.281  0.2798  0.4672 -0.2281
  248ACN     C1 1654   0.378   1.147   4.197 -0.1117 -0.0396 -0.0202
  248ACN     H1 1655   0.383   1.175   4.303  0.0404 -2.8814  0.8171
  248ACN     H2 1656   0.279   1.166   4.154 -0.5293 -1.4340  0.2678
  248ACN     H3 1657   0.400   1.039   4.194  0.8395 -0.0471  3.1676
  248ACN     C2 1658   0.485   1.217   4.120  0.7685 -0.7060  0.3454
  248ACN     N1 1659   0.574   1.271   4.069 -0.5375  0.2937  0.1262
  249ACN     C1 1660   3.822   3.485   0.159  0.0564 -0.0880 -0.0678
  249ACN     H1 1661   3.817   3.585   0.204 -1.1455  0.0543 -0.4776
  249ACN     H2 1662   3.721   3.442   0.166 -0.5177  1.1814 -0.3233
  249ACN     H3 1663   3.883   3.421   0.224 -1.4761 -0.2250  1.3004
  249ACN     C2 1664   3.878   3.491   0.027 -0.9661 -0.0321  0.5670
  249ACN     N1 1665   3.924   3.510  -0.078 -0.0037  0.0546  0.2941
  250ACN     C1 1666   0.996   2.476   1.675 -0.3983  0.1195 -0.5116
  250ACN     H1 1667   1.034   2.505   1.774 -0.4229 -0.3764 -0.3538
  250ACN     H2 1668   0.893   2.511   1.662 -0.0365  0.9459 -1.2518
  250ACN     H3 1669   1.003   2.366   1.671  0.8629  0.1195  0.7044
  250ACN     C2 1670   1.070   2.534   1.566  0.1174 -0.5882  0.1115
  250ACN     N1 1671   1.125   2.576   1.471  0.2438  0.3537  0.2194
  251ACN     C1 1672   4.446   4.344   2.742  0.5560 -0.3135 -0.5544
  251ACN     H1 1673   4.429   4.422   2.816 -3.4931 -0.8055 -0.7365
  251ACN     H2 1674   4.358   4.281   2.727 -0.5334  0.3636  2.3614
  251ACN     H3 1675   4.528   4.280   2.778 -1.3158 -1.5166  1.8614
  251ACN     C2 1676   4.502   4.398   2.615  0.3256  0.1381  0.4093
  251ACN     N1 1677   4.547   4.437   2.518  0.2340 -0.0232 -0.0822
  252ACN     C1 1678   0.528   1.729   0.404  0.0690 -0.1259  0.0318
  252ACN     H1 1679   0.493   1.821   0.451 -0.2934 -0.1988 -0.0919
  252ACN     H2 1680   0.607   1.696   0.472  1.0034  0.2875 -0.8255
  252ACN     H3 1681   0.548   1.752   0.299 -1.8946  0.3992 -0.2641
  252ACN     C2 1682   0.412   1.636   0.403 -0.5653 -0.2924  0.2149
  252ACN     N1 1683   0.332   1.552   0.400  0.4228 -0.4327 -0.4196
  253ACN     C1 1684   0.920   1.008   0.472  0.0867 -0.6061  0.1558
  253ACN     H1 1685   0.935   0.997   0.580  0.7921  1.7203  0.3547
  253ACN     H2 1686   0.885   1.108   0.444  0.5619 -0.6873 -0.7613
  253ACN     H3 1687   0.854   0.931   0.431 -0.2119  0.2063 -0.9481
  253ACN     C2 1688   1.048   0.979   0.418  0.1594 -0.2321  0.5244
  253ACN     N1 1689   1.154   0.945   0.388 -0.6267 -0.5644 -0.2324
  254ACN     C1 1690   4.733   3.153   1.975  0.4694  0.1194 -0.3103
  254ACN     H1 1691   4.736   3.133   1.867 -0.6562  2.1557 -0.7695
  254ACN     H2 1692   4.822   3.208   2.008 -1.0659  1.1571  2.3828
  254ACN     H3 1693   4.730   3.053   2.019 -0.7005 -0.3307 -1.3625
  254ACN     C2 1694   4.612   3.229   2.021 -1.5773 -0.3629  0.1061
  254ACN     N1 1695   4.526   3.293   2.055  0.2637 -0.2899 -0.1529
  255ACN     C1 1696   4.596   3.062   0.974  0.5229  0.5035 -0.0228
  255ACN     H1 1697   4.662   2.975   0.971 -0.3749 -0.1866 -0.0594
  255ACN     H2 1698   4.556   3.066   1.076  0.7918  0.6044  0.0799
  255ACN     H3 1699   4.512   3.054   0.903  1.8701  1.9196 -1.9022
  255ACN     C2 1700   4.662   3.182   0.936 -0.3245 -0.4206  0.4373
  255ACN     N1 1701   4.710   3.279   0.892 -0.7391 -0.3112  0.1484
  256ACN     C1 1702   3.493   2.961   3.625  0.8090  0.5163 -0.3243
  256ACN     H1 1703   3.458   2.904   3.712 -0.0008  1.5510  0.0577
  256ACN     H2 1704   3.415   3.020   3.575 -0.7760 -1.7129 -0.6339
  256ACN     H3 1705   3.525   2.882   3.557  0.6593  0.0370  0.1603
  256ACN     C2 1706   3.618   3.029   3.664  0.3258 -0.5538 -0.1927
  256ACN     N1 1707   3.711   3.087   3.699 -0.0682 -0.9530  0.7894
  257ACN     C1 1708   3.104   4.290   3.468  0.0853 -0.0087  0.2492
  257ACN     H1 1709   3.072   4.357   3.387 -1.2933 -2.9637 -1.8401
  257ACN     H2 1710   3.116   4.191   3.422 -0.2733 -1.3314  2.8716
  257ACN     H3 1711   3.034   4.289   3.551  2.6849  2.7179  2.7116
  257ACN     C2 1712   3.230   4.340   3.521  0.2013 -0.2579  0.3629
  257ACN     N1 1713   3.325   4.387   3.564 -0.6268  0.6982  0.0725
  258ACN     C1 1714   0.343   1.291   3.435  0.8655  0.3741 -0.2845
  258ACN     H1 1715   0.368   1.217   3.512  0.2031 -0.7010 -1.0710
  258ACN     H2 1716   0.246   1.338   3.457  1.5489  1.9131 -0.4229
  258ACN     H3 1717   0.333   1.237   3.340 -0.6719 -0.2000  0.1727
  258ACN     C2 1718   0.450   1.390   3.423 -0.4503 -0.1902  0.5502
  258ACN     N1 1719   0.540   1.463   3.424 -0.0707  0.2660 -0.1103
  259ACN     C1 1720   0.392   4.219   0.383  0.2244  0.2611  0.5999
  259ACN     H1 1721   0.317   4.158   0.433 -1.4667  2.4599  0.9273
  259ACN     H2 1722   0.445   4.283   0.455  0.4125  0.2959  0.4345
  259ACN     H3 1723   0.343   4.277   0.303  1.0174 -0.9774 -0.8427
  259ACN     C2 1724   0.494   4.133   0.318 -0.2520 -0.1010 -0.1602
  259ACN     N1 1725   0.561   4.058   0.261  0.3812 -0.2647  0.3243
  260ACN     C1 1726   4.385   2.580   1.601  0.1501 -0.7465 -0.7663
  260ACN     H1 1727   4.360   2.585   1.708 -1.4089  0.0638 -1.1354
  260ACN     H2 1728   4.478   2.635   1.586 -2.0240  3.4909 -0.2080
  260ACN     H3 1729   4.304   2.619   1.538  0.7878  0.4087 -0.8950
  260ACN     C2 1730   4.405   2.444   1.562  0.2795  0.0474  0.1277
  260ACN     N1 1731   4.420   2.332   1.536  0.2206 -0.3662  0.5929
  261ACN     C1 1732   2.504   4.309   1.991  0.4385  0.1191  0.1934
  261ACN     H1 1733   2.492   4.223   1.924 -0.2571  0.7024 -0.4455
  261ACN     H2 1734   2.507   4.278   2.096  0.9744 -2.5723 -0.5547
  261ACN     H3 1735   2.417   4.375   1.980  0.8468  0.2689 -2.7250
  261ACN     C2 1736   2.628   4.375   1.946 -0.8503  0.0610  0.0028
  261ACN     N1 1737   2.719   4.429   1.901 -0.1129 -0.1970  0.0314
  262ACN     C1 1738   4.829   3.067   2.796 -0.2703  0.5603 -0.0331
  262ACN     H1 1739   4.778   2.976   2.762  2.6238 -0.0643 -3.1000
  262ACN     H2 1740   4.806   3.080   2.903  2.1920 -2.8051  1.0765
  262ACN     H3 1741   4.800   3.143   2.723 -1.9845 -0.2566 -0.2627
  262ACN     C2 1742   4.970   3.049   2.786 -0.2611  0.6417  0.6637
  262ACN     N1 1743   5.083   3.027   2.773  0.7693 -0.0932 -0.3402
  263ACN     C1 1744   2.893   3.168   3.200  0.1516  0.2013 -0.0874
  263ACN     H1 1745   2.877   3.277   3.194  0.6033  0.2976  0.3762
  263ACN     H2 1746   2.997   3.162   3.235  0.0721 -0.0201  0.1122
  263ACN     H3 1747   2.887   3.118   3.103  0.5173 -1.3743  0.6818
  263ACN     C2 1748   2.809   3.118   3.312  0.7369 -0.3680 -0.6773
  263ACN     N1 1749   2.726   3.078   3.383  0.0428  0.4357  0.2505
  264ACN     C1 1750   0.594   1.160   0.723  0.1456 -0.5677  1.0221
  264ACN     H1 1751   0.523   1.206   0.653  1.3538 -2.2919 -1.4661
  264ACN     H2 1752   0.630   1.233   0.796 -0.8107  1.1783 -0.1545
  264ACN     H3 1753   0.673   1.124   0.657  0.3229  1.8411 -0.1944
  264ACN     C2 1754   0.525   1.058   0.795 -0.8030  0.1600 -0.7669
  264ACN     N1 1755   0.461   0.981   0.850 -0.2932  0.7330  0.4944
  265ACN     C1 1756   1.258   3.407   0.306 -0.0918 -0.4686 -0.0250
  265ACN     H1 1757   1.244   3.405   0.414 -1.0287 -1.3233 -0.1524
  265ACN     H2 1758   1.315   3.494   0.269  0.2036 -1.3025 -1.6123
  265ACN     H3 1759   1.160   3.405   0.257 -0.4364 -0.1197  0.6401
  265ACN     C2 1760   1.334   3.291   0.259  0.2229 -0.1944 -0.2190
  265ACN     N1 1761   1.393   3.199   0.220 -0.3189  0.5259  0.2004
  266ACN     C1 1762   3.106   0.386   2.481 -0.4353  0.5492  0.3395
  266ACN     H1 1763   3.067   0.307   2.415  0.0055  2.0304 -1.7963
  266ACN     H2 1764   3.211   0.372   2.508 -0.8112 -2.6271  0.5737
  266ACN     H3 1765   3.045   0.409   2.570 -2.5265  2.8815 -1.5501
  266ACN     C2 1766   3.101   0.512   2.408  0.3693 -0.4012 -0.5338
  266ACN     N1 1767   3.097   0.607   2.345  0.6512 -0.9319  0.5744
  267ACN     C1 1768   0.525   1.971   5.003  0.5948 -0.0699 -0.5005
  267ACN     H1 1769   0.574   1.900   5.072  1.6573  0.4796 -0.6710
  267ACN     H2 1770   0.425   1.934   4.978 -0.1655  0.6400  1.3112
  267ACN     H3 1771   0.568   1.972   4.902 -0.6494 -0.8920 -1.0779
  267ACN     C2 1772   0.518   2.102   5.067  0.6270 -0.3683  0.2278
  267ACN     N1 1773   0.515   2.207   5.118 -0.3248 -0.1557 -0.0869
  268ACN     C1 1774   1.884   0.943   4.305  0.1386  0.7963 -0.0565
  268ACN     H1 1775   1.850   1.039   4.265 -2.5268 -0.0926 -0.0985
  268ACN     H2 1776   1.951   0.887   4.239 -0.9435  0.3016 -0.7719
  268ACN     H3 1777   1.791   0.887   4.323  0.9160  0.0765  2.0814
  268ACN     C2 1778   1.939   0.954   4.441  0.5740 -0.0650  0.6414
  268ACN     N1 1779   1.984   0.964   4.544 -0.0748 -0.2133  0.0465
  269ACN     C1 1780   0.676   2.096   3.840 -0.4769  0.2389  0.0025
  269ACN     H1 1781   0.623   2.184   3.877 -1.8220 -0.6426  0.2105
  269ACN     H2 1782   0.694   2.032   3.927 -1.3042 -1.7386 -1.2139
  269ACN     H3 1783   0.764   2.125   3.781 -0.3057  1.5917  0.8805
  269ACN     C2 1784   0.572   2.031   3.757 -0.0853  0.8396  0.1321
  269ACN     N1 1785   0.490   1.978   3.692 -0.1791 -0.0430  0.6024
  270ACN     C1 1786   3.059   3.296   0.633 -0.2683  0.2458 -0.1055
  270ACN     H1 1787   3.144   3.364   0.642  0.7572 -0.6241 -2.3974
  270ACN     H2 1788   2.972   3.337   0.579 -1.0576 -1.3272 -0.1074
  270ACN     H3 1789   3.032   3.266   0.735  0.6857  1.0672  0.4114
  270ACN     C2 1790   3.102   3.180   0.560 -0.1276  0.1983  0.4901
  270ACN     N1 1791   3.143   3.088   0.497 -0.4221 -0.4235 -0.5172
  271ACN     C1 1792   2.058   3.887   4.394  0.3636  1.3806  0.2015
  271ACN     H1 1793   1.972   3.825   4.368 -0.2207  1.7802  1.1189
  271ACN     H2 1794   2.137   3.821   4.431 -1.8531 -0.4356  2.0099
  271ACN     H3 1795   2.038   3.959   4.475 -1.2486  1.4967 -0.2790
  271ACN     C2 1796   2.099   3.973   4.277  0.4550  0.9326  0.0245
  271ACN     N1 1797   2.150   4.033   4.194 -0.0844  0.0156  0.2873
  272ACN     C1 1798   2.195   2.785   0.617 -0.1108  0.9162  0.3300
  272ACN     H1 1799   2.095   2.817   0.584 -0.2382  0.4441  0.2483
  272ACN     H2 1800   2.271   2.864   0.608 -0.6868  1.5223  0.6487
  272ACN     H3 1801   2.225   2.696   0.561  1.3805  1.5026  0.1484
  272ACN     C2 1802   2.190   2.750   0.760 -0.2730  0.1701  0.1365
  272ACN     N1 1803   2.199   2.741   0.873  0.4781 -0.0746 -0.1486
  273ACN     C1 1804   4.241   4.301   4.134 -0.6500  0.2534  0.0309
  273ACN     H1 1805   4.240   4.289   4.025 -1.1905 -1.7827  0.2127
  273ACN     H2 1806   4.306   4.383   4.166 -2.8631  2.0535  0.1241
  273ACN     H3 1807   4.266   4.205   4.181  1.2623  0.3329 -0.7260
  273ACN     C2 1808   4.113   4.338   4.183 -0.5248  0.0980 -0.4007
  273ACN     N1 1809   4.011   4.351   4.234 -0.1723  0.4468  0.2921
  274ACN     C1 1810   0.091   4.469   0.293  0.1862 -0.0781 -0.2177
  274ACN     H1 1811   0.177   4.522   0.334  1.3844 -0.8325 -1.6723
  274ACN     H2 1812   0.002   4.522   0.330  2.2210  2.1321  1.7910
  274ACN     H3 1813   0.082   4.367   0.331  0.1347 -0.0221 -0.0791
  274ACN     C2 1814   0.107   4.474   0.150 -0.3992  0.2670  0.4621
  274ACN     N1 1815   0.118   4.460   0.036  0.1187  0.4209  0.0339
  275ACN     C1 1816   3.458   2.956   2.428  0.2745 -0.2657 -0.7731
  275ACN     H1 1817   3.536   3.034   2.436  1.2188 -1.3817  1.9242
  275ACN     H2 1818   3.385   2.990   2.354 -1.3566 -1.1268  0.3909
  275ACN     H3 1819   3.407   2.934   2.522 -0.6821 -0.1050 -1.2402
  275ACN     C2 1820   3.516   2.833   2.381  0.2274 -0.1650  0.0484
  275ACN     N1 1821   3.566   2.736   2.351 -0.3467  0.0081 -0.2051
  276ACN     C1 1822   3.551   1.191   0.033  0.6314  0.3747  0.1278
  276ACN     H1 1823   3.645   1.190  -0.024  0.1450  1.3524 -0.7198
  276ACN     H2 1824   3.575   1.107   0.099  0.3405 -1.0495 -1.5129
  276ACN     H3 1825   3.477   1.151  -0.037  2.9264  0.1606 -2.3459
  276ACN     C2 1826   3.515   1.313   0.106  0.5330 -0.4056 -0.2491
  276ACN     N1 1827   3.487   1.409   0.160  0.2830 -0.1897  0.3026
  277ACN     C1 1828   0.467   0.764   0.288  0.0728  0.1333 -0.2356
  277ACN     H1 1829   0.383   0.821   0.245 -0.1810 -0.8523 -1.0779
  277ACN     H2 1830   0.423   0.688   0.353  1.0123  0.4891  0.8530
  277ACN     H3 1831   0.531   0.836   0.341  0.2399  1.0861 -1.6677
  277ACN     C2 1832   0.535   0.695   0.181 -0.0126  0.6761  0.5209
  277ACN     N1 1833   0.582   0.632   0.095  0.3886  0.1304 -0.7591
  278ACN     C1 1834   0.931   1.038   1.649 -0.8447 -0.3814  0.4832
  278ACN     H1 1835   1.015   0.968   1.647 -1.8494 -1.6126  0.0197
  278ACN     H2 1836   0.961   1.141   1.673 -0.4476 -0.1213 -0.9982
  278ACN     H3 1837   0.852   1.012   1.721 -2.4146  0.3519 -0.8940
  278ACN     C2 1838   0.886   1.056   1.509 -1.0187  0.1884 -0.1404
  278ACN     N1 1839   0.861   1.071   1.397 -0.1797 -0.0539 -0.4106
  279ACN     C1 1840   2.534   1.099   1.748  0.5961  0.2102 -0.3513
  279ACN     H1 1841   2.470   1.104   1.837 -1.5688  1.0266 -1.8602
  279ACN     H2 1842   2.633   1.134   1.782  1.2567 -1.7830 -0.1214
  279ACN     H3 1843   2.482   1.164   1.678 -2.1847 -0.1341  1.2565
  279ACN     C2 1844   2.531   0.965   1.698 -0.0470 -0.3407  0.5967
  279ACN     N1 1845   2.541   0.858   1.658  0.0744 -1.0799 -0.3917
  280ACN     C1 1846   2.361   1.633   4.387 -0.3221 -0.0176  0.0274
  280ACN     H1 1847   2.336   1.630   4.280  0.8895  3.0638 -0.4458
  280ACN     H2 1848   2.428   1.720   4.392 -0.9505  0.4474  0.6627
  280ACN     H3 1849   2.418   1.544   4.416 -4.3890 -2.8248  0.2590
  280ACN     C2 1850   2.240   1.650   4.475  0.2200  0.4719  0.1741
  280ACN     N1 1851   2.151   1.658   4.549 -0.3212 -0.9478 -0.2193
  281ACN     C1 1852   4.000   1.111   3.802 -0.0108  1.1553 -0.4542
  281ACN     H1 1853   4.016   1.017   3.747  0.3812  1.8888 -1.6409
  281ACN     H2 1854   4.097   1.158   3.824 -0.1078  0.4520  1.7086
  281ACN     H3 1855   3.947   1.104   3.898 -1.0567  0.3875 -1.0705
  281ACN     C2 1856   3.924   1.198   3.710  0.2690 -0.4707 -0.1861
  281ACN     N1 1857   3.864   1.259   3.631 -0.4161 -0.3956  0.5046
  282ACN     C1 1858   3.985   2.497   3.541  0.9406  0.3272 -0.0263
  282ACN     H1 1859   4.024   2.438   3.625  0.9150  0.3322 -0.0105
  282ACN     H2 1860   4.062   2.457   3.474  2.1862 -0.0498  1.5740
  282ACN     H3 1861   3.994   2.606   3.547  0.4973  0.4605 -1.4094
  282ACN     C2 1862   3.859   2.438   3.502  0.3504 -0.0472 -0.0596
  282ACN     N1 1863   3.757   2.394   3.475  0.5539 -0.6615 -0.4882
  283ACN     C1 1864   0.535   2.926   2.668 -0.3874  0.0038  0.2885
  283ACN     H1 1865   0.431   2.895   2.657 -1.3382  2.6129  1.1227
  283ACN     H2 1866   0.535   3.021   2.722  1.7718  0.2403 -0.0358
  283ACN     H3 1867   0.582   2.949   2.571  0.0469  1.4897  0.8266
  283ACN     C2 1868   0.630   2.846   2.744  0.2369  1.0178  0.8312
  283ACN     N1 1869   0.703   2.780   2.808  0.0976  0.2448 -0.3122
  284ACN     C1 1870   3.095   3.536   1.570  0.1149 -0.5593 -0.0128
  284ACN     H1 1871   3.035   3.466   1.630  0.2342  0.3194  1.1655
  284ACN     H2 1872   3.130   3.623   1.628 -2.1930  1.3878 -1.3288
  284ACN     H3 1873   3.034   3.564   1.483 -0.5889 -0.0102  0.6398
  284ACN     C2 1874   3.203   3.460   1.522 -0.3160 -0.2905  0.1058
  284ACN     N1 1875   3.288   3.395   1.471  0.2771 -0.8150  0.1983
  285ACN     C1 1876   0.119   0.357   3.832 -0.2417  0.0972  0.1832
  285ACN     H1 1877   0.220   0.333   3.797 -1.1249 -1.8595 -1.2532
  285ACN     H2 1878   0.113   0.353   3.941  0.9305 -1.4387  0.2264
  285ACN     H3 1879   0.060   0.276   3.788 -2.5235  2.6371 -1.7890
  285ACN     C2 1880   0.076   0.486   3.777  0.3824  0.9762 -0.0464
  285ACN     N1 1881   0.038   0.581   3.725 -0.2070 -0.0627 -0.4598
  286ACN     C1 1882   1.895   3.997   0.934 -0.8158  0.3360 -0.0895
  286ACN     H1 1883   1.977   3.929   0.959 -1.7149 -1.4280 -1.6460
  286ACN     H2 1884   1.849   4.057   1.013 -0.0376  1.1259 -0.2131
  286ACN     H3 1885   1.816   3.933   0.892  1.4239 -2.1784 -0.7432
  286ACN     C2 1886   1.937   4.087   0.834 -0.4087  0.1513 -0.9124
  286ACN     N1 1887   1.968   4.162   0.745 -0.2572  0.3881  0.2368
  287ACN     C1 1888   4.399   0.434   4.782  0.4980 -0.4544  0.1025
  287ACN     H1 1889   4.452   0.508   4.842 -2.1854  0.1855  1.8707
  287ACN     H2 1890   4.344   0.485   4.703  0.6386 -0.3685  0.0605
  287ACN     H3 1891   4.330   0.381   4.849 -0.4592 -1.9611 -1.9683
  287ACN     C2 1892   4.483   0.349   4.697  0.1944 -0.3305 -0.2445
  287ACN     N1 1893   4.552   0.295   4.626  0.0102 -0.2178 -0.1271
  288ACN     C1 1894   1.871   1.848   4.619 -0.3267  0.8158 -0.1026
  288ACN     H1 1895   1.763   1.858   4.634 -0.7207 -2.5232 -0.0036
  288ACN     H2 1896   1.892   1.763   4.554  3.1518 -0.8246  2.7793
  288ACN     H3 1897   1.921   1.824   4.714  0.9211 -3.4460 -1.6056
  288ACN     C2 1898   1.923   1.963   4.555 -1.0719 -0.4470  0.0762
  288ACN     N1 1899   1.975   2.054   4.502 -0.2233 -0.1838  0.2151
  289ACN     C1 1900   3.961   3.112   1.614  0.6732 -0.2260 -0.1590
  289ACN     H1 1901   3.953   3.070   1.513  0.1441 -0.1366 -0.1589
  289ACN     H2 1902   4.058   3.160   1.628 -0.4213  2.7960 -1.8764
  289ACN     H3 1903   3.958   3.036   1.693 -0.7933 -0.1410 -0.1055
  289ACN     C2 1904   3.856   3.218   1.639  0.2229 -0.2638  0.4652
  289ACN     N1 1905   3.777   3.299   1.652  0.8215  0.2492  0.2575
  290ACN     C1 1906   4.451   1.203   4.327 -0.0028 -0.7147  0.7160
  290ACN     H1 1907   4.527   1.172   4.400  1.5628  0.1545 -0.4916
  290ACN     H2 1908   4.457   1.141   4.236 -1.5395  1.8090 -1.2542
  290ACN     H3 1909   4.470   1.307   4.299  1.4150 -0.6457  1.8382
  290ACN     C2 1910   4.310   1.194   4.371  0.3164 -0.1630  0.0805
  290ACN     N1 1911   4.198   1.182   4.388 -0.3148  0.3447  0.5494
  291ACN     C1 1912   2.274   1.369   1.902 -0.3087 -0.0636 -0.2543
  291ACN     H1 1913   2.195   1.306   1.944 -0.3144  0.1314  0.0279
  291ACN     H2 1914   2.229   1.428   1.821  0.5225  1.0636  0.0711
  291ACN     H3 1915   2.356   1.314   1.855 -0.9010 -1.4247  0.2706
  291ACN     C2 1916   2.310   1.462   2.007 -0.3158 -0.4487  0.4843
  291ACN     N1 1917   2.328   1.532   2.094  0.5538 -0.3360 -0.2507
  292ACN     C1 1918   1.367   3.859   3.674 -0.3195  0.1543  0.2376
  292ACN     H1 1919   1.399   3.820   3.577  0.4950 -0.1822  0.6284
  292ACN     H2 1920   1.287   3.797   3.715 -1.3355  0.5183 -1.1476
  292ACN     H3 1921   1.310   3.948   3.648 -1.9328 -0.8856  0.0955
  292ACN     C2 1922   1.468   3.890   3.767  0.1167 -0.2732 -0.6106
  292ACN     N1 1923   1.552   3.916   3.842 -0.0541 -0.5202 -0.0710
  293ACN     C1 1924   4.564   3.748   1.611  0.0831 -0.0093 -0.0193
  293ACN     H1 1925   4.624   3.813   1.546  0.6269 -1.9401 -1.5608
  293ACN     H2 1926   4.460   3.757   1.578 -0.2855 -1.6211  0.6131
  293ACN     H3 1927   4.579   3.775   1.716 -0.9060  0.8517 -0.0804
  293ACN     C2 1928   4.603   3.609   1.577 -0.7647  0.3301 -0.2670
  293ACN     N1 1929   4.636   3.500   1.548  0.0408 -0.3196  0.0574
  294ACN     C1 1930   0.997   1.366   1.245  0.5430  0.3265 -0.5974
  294ACN     H1 1931   0.977   1.283   1.176 -1.9023  0.7357 -0.4700
  294ACN     H2 1932   0.902   1.400   1.288  0.6878 -0.6387  0.5654
  294ACN     H3 1933   1.038   1.453   1.193 -0.0558  1.1744  0.3248
  294ACN     C2 1934   1.080   1.314   1.357 -0.5932 -0.0491 -0.4407
  294ACN     N1 1935   1.149   1.283   1.448  0.0065  0.0396  1.0092
  295ACN     C1 1936   3.784   0.506   0.632  0.1719 -0.5582 -0.1776
  295ACN     H1 1937   3.686   0.516   0.680  0.3358  3.1077 -0.3117
  295ACN     H2 1938   3.809   0.606   0.594 -2.3653 -0.0247 -0.6127
  295ACN     H3 1939   3.779   0.430   0.553  0.0466  1.2567 -2.0044
  295ACN     C2 1940   3.885   0.469   0.736 -0.1472  0.3505  0.2109
  295ACN     N1 1941   3.955   0.425   0.818  0.2241 -0.7415  0.0712
  296ACN     C1 1942   4.101   1.093   0.996 -0.3439  0.4527 -0.2612
  296ACN     H1 1943   4.000   1.049   0.996  0.7601 -2.3431  1.7449
  296ACN     H2 1944   4.136   1.086   0.892 -2.2880 -1.2440 -0.8701
  296ACN     H3 1945   4.170   1.036   1.058 -1.3684 -1.6720 -0.9953
  296ACN     C2 1946   4.119   1.232   1.045  0.1132  0.5062  0.1294
  296ACN     N1 1947   4.133   1.334   1.096  0.2902 -0.6851 -0.4262
  297ACN     C1 1948   4.015   3.477   1.160  0.8652 -0.0332  0.6664
  297ACN     H1 1949   3.966   3.428   1.075 -1.2396  1.5256  0.8887
  297ACN     H2 1950   3.944   3.551   1.201 -1.2116 -0.8765 -1.1793
  297ACN     H3 1951   4.099   3.536   1.123 -0.6505  1.6011 -0.3285
  297ACN     C2 1952   4.053   3.387   1.267  0.2514 -0.9593  0.3517
  297ACN     N1 1953   4.096   3.312   1.340 -0.3904 -0.2550 -0.1411
  298ACN     C1 1954   1.814   0.663   4.018 -0.3232  0.1011 -0.5592
  298ACN     H1 1955   1.852   0.560   4.013  0.6038  0.4813 -2.0733
  298ACN     H2 1956   1.873   0.720   3.944 -1.3234 -0.8944 -2.1974
  298ACN     H3 1957   1.839   0.713   4.112  0.1756 -1.4856  0.1870
  298ACN     C2 1958   1.672   0.663   3.989  0.0202  0.0023  1.2751
  298ACN     N1 1959   1.562   0.668   3.963  0.2994  0.7217  0.2461
  299ACN     C1 1960   2.974   3.150   3.956  0.1492 -0.1801  0.1284
  299ACN     H1 1961   2.944   3.068   3.889  0.0153 -0.0769  0.0618
  299ACN     H2 1962   2.882   3.207   3.972 -0.7698 -1.0018 -1.8416
  299ACN     H3 1963   3.040   3.216   3.899 -0.5490  1.0513  0.7103
  299ACN     C2 1964   3.024   3.106   4.085 -0.0268  0.3501  0.2658
  299ACN     N1 1965   3.064   3.082   4.189  0.6107 -0.0049  0.2584
  300ACN     C1 1966   4.333   2.071   4.831 -0.3534  0.2896  0.5343
  300ACN     H1 1967   4.406   2.005   4.879  0.2565 -0.9993 -2.0167
  300ACN     H2 1968   4.383   2.167   4.811  0.1537 -0.3688 -1.5225
  300ACN     H3 1969   4.252   2.100   4.899 -1.1642  1.3158 -0.8106
  300ACN     C2 1970   4.300   2.035   4.700  0.6405  0.1566 -0.0357
  300ACN     N1 1971   4.269   1.999   4.594 -0.8822 -1.0006 -0.1469
  301ACN     C1 1972   0.504   3.561   1.437  0.7681  0.0565 -0.3923
  301ACN     H1 1973   0.590   3.604   1.384  0.2352  0.2165 -1.1536
  301ACN     H2 1974   0.410   3.592   1.389  0.9910  0.8632 -0.3129
  301ACN     H3 1975   0.503   3.590   1.542  0.5842  0.8429 -0.6040
  301ACN     C2 1976   0.502   3.414   1.420 -0.0068 -0.4784  0.3829
  301ACN     N1 1977   0.508   3.303   1.398  0.2442 -0.3848 -0.4253
  302ACN     C1 1978   3.742   3.912   4.416  0.5165 -0.3466 -0.4035
  302ACN     H1 1979   3.833   3.940   4.361  0.5906  0.0297 -0.0921
  302ACN     H2 1980   3.725   3.978   4.501 -1.3411 -2.0478  0.6422
  302ACN     H3 1981   3.753   3.812   4.459  0.5129  0.3939  1.3945
  302ACN     C2 1982   3.623   3.928   4.336 -0.0812  0.3938 -0.0002
  302ACN     N1 1983   3.530   3.944   4.267 -0.0757  1.0704 -0.0624
  303ACN     C1 1984   3.739   4.109   1.640  0.5071  0.3829 -0.0714
  303ACN     H1 1985   3.779   4.165   1.554  1.2842 -1.7325 -1.1473
  303ACN     H2 1986   3.694   4.177   1.714 -1.7948 -1.0617 -0.0551
  303ACN     H3 1987   3.816   4.053   1.693 -0.4132 -1.7487 -0.8978
  303ACN     C2 1988   3.626   4.024   1.592  0.0230 -0.6814  0.4086
  303ACN     N1 1989   3.546   3.955   1.548  0.8391 -0.0132  0.1375
  304ACN     C1 1990   4.460   2.765   0.272  0.6923  0.3619  0.4885
  304ACN     H1 1991   4.443   2.674   0.212  0.5582  1.1169 -0.6493
  304ACN     H2 1992   4.558   2.756   0.320  0.8724 -0.7412 -0.0412
  304ACN     H3 1993   4.388   2.775   0.354  1.4490 -1.0541  1.3669
  304ACN     C2 1994   4.463   2.883   0.188 -0.6721 -0.5852  0.0795
  304ACN     N1 1995   4.457   2.973   0.117 -0.5301  0.3869 -0.6228
  305ACN     C1 1996   0.270   3.754   1.889 -0.7805  0.6373  0.5961
  305ACN     H1 1997   0.296   3.647   1.895  1.1292  1.0281  0.0684
  305ACN     H2 1998   0.357   3.813   1.859 -0.8280  0.7120  0.6062
  305ACN     H3 1999   0.241   3.795   1.987 -0.1348 -0.0047  1.0785
  305ACN     C2 2000   0.168   3.777   1.787  0.4738  0.5446  0.0405
  305ACN     N1 2001   0.083   3.795   1.713  0.1325  0.1964 -0.1131
  306ACN     C1 2002   0.630   1.485   1.797  0.2438 -0.1490  0.7804
  306ACN     H1 2003   0.573   1.501   1.890  0.3336  0.0725  0.7975
  306ACN     H2 2004   0.727   1.438   1.817  1.0836  0.7475 -0.9950
  306ACN     H3 2005   0.640   1.583   1.748  1.3362 -1.7162 -2.4072
  306ACN     C2 2006   0.556   1.395   1.711  0.1803 -0.6168  0.4949
  306ACN     N1 2007   0.506   1.322   1.633  0.1798 -0.4736  0.4399
  307ACN     C1 2008   1.323   2.213   2.413  0.4555 -0.3405 -0.6980
  307ACN     H1 2009   1.358   2.150   2.331 -0.2696 -1.6689 -0.0106
  307ACN     H2 2010   1.250   2.288   2.381 -0.7891 -0.9868  0.5413
  307ACN     H3 2011   1.407   2.261   2.466  0.6267 -0.4067 -0.9087
  307ACN     C2 2012   1.260   2.122   2.505  0.0945  0.0745 -0.0174
  307ACN     N1 2013   1.194   2.053   2.576 -0.2074 -0.1380 -0.0169
  308ACN     C1 2014   3.419   1.654   4.412  0.1577 -0.1222 -0.8184
  308ACN     H1 2015   3.309   1.658   4.415  0.1968  1.3635 -0.4708
  308ACN     H2 2016   3.455   1.627   4.512 -2.1551 -1.3922 -0.2574
  308ACN     H3 2017   3.459   1.754   4.389  0.4811 -0.3527 -1.2690
  308ACN     C2 2018   3.469   1.561   4.317  0.2708  0.4030  0.3933
  308ACN     N1 2019   3.518   1.499   4.232  0.1217  0.7724  0.1008
  309ACN     C1 2020   4.782   2.346   0.099 -0.3730 -0.2665 -0.0148
  309ACN     H1 2021   4.777   2.395   0.197 -2.4736  0.5692 -0.4937
  309ACN     H2 2022   4.865   2.274   0.101  0.0489  0.2135 -0.0015
  309ACN     H3 2023   4.808   2.421   0.024 -1.8668 -0.9602 -1.2725
  309ACN     C2 2024   4.653   2.295   0.063 -0.5915 -0.5902  0.4214
  309ACN     N1 2025   4.551   2.257   0.024  0.3712 -0.2621  0.0240
  310ACN     C1 2026   3.524   2.395   4.634 -0.1993  0.3671 -0.0131
  310ACN     H1 2027   3.420   2.420   4.655  0.8411  3.0215  2.8687
  310ACN     H2 2028   3.539   2.291   4.601 -0.6080  0.4164 -0.3551
  310ACN     H3 2029   3.581   2.412   4.726  1.7695  0.6141 -1.2141
  310ACN     C2 2030   3.573   2.484   4.528  0.7215  0.7417 -0.2984
  310ACN     N1 2031   3.617   2.562   4.456  1.0954 -0.0135 -0.6179
  311ACN     C1 2032   0.540   0.173   2.652 -0.3821  0.2568 -0.1689
  311ACN     H1 2033   0.624   0.154   2.584  0.0681 -0.1118  0.4745
  311ACN     H2 2034   0.553   0.278   2.681 -0.2232  1.5161 -4.1682
  311ACN     H3 2035   0.543   0.109   2.741  1.3880  0.8362  0.2295
  311ACN     C2 2036   0.413   0.167   2.597  0.2169  0.4944  0.2155
  311ACN     N1 2037   0.304   0.167   2.555  0.3880  0.3479 -0.0855
  312ACN     C1 2038   2.515   0.794   2.393  0.5175 -0.8064  0.1045
  312ACN     H1 2039   2.431   0.806   2.464 -0.6465  2.4940 -1.6160
  312ACN     H2 2040   2.494   0.793   2.286  0.5610 -0.4671  0.0925
  312ACN     H3 2041   2.573   0.704   2.416  1.5299  0.5630  3.7291
  312ACN     C2 2042   2.605   0.908   2.425 -0.5393  1.0967  0.0775
  312ACN     N1 2043   2.678   0.997   2.452  0.2558  0.3760  0.4250
  313ACN     C1 2044   2.908   3.653   3.843 -0.0069  0.2570 -0.5350
  313ACN     H1 2045   2.935   3.581   3.921  1.0542  0.5102 -0.6450
  313ACN     H2 2046   2.977   3.737   3.857  1.4750 -0.8103 -1.1151
  313ACN     H3 2047   2.804   3.687   3.850  0.9641  3.1417  2.9574
  313ACN     C2 2048   2.923   3.578   3.713 -0.3298 -0.1078 -0.7271
  313ACN     N1 2049   2.931   3.510   3.621  0.4079 -0.0507 -0.5631
  314ACN     C1 2050   1.169   0.633   2.335 -0.3062 -0.0893 -0.2822
  314ACN     H1 2051   1.167   0.729   2.280 -0.1882  1.6933  2.6171
  314ACN     H2 2052   1.107   0.649   2.424 -1.0259 -0.6446 -0.6710
  314ACN     H3 2053   1.276   0.615   2.352 -0.5062 -1.5885 -0.4746
  314ACN     C2 2054   1.103   0.524   2.267  0.0311 -0.4019  0.0608
  314ACN     N1 2055   1.058   0.438   2.210  0.3952  0.2418  0.6092
  315ACN     C1 2056   1.387   4.057   3.343 -0.9032  0.3774 -0.5346
  315ACN     H1 2057   1.450   4.079   3.431 -0.0720 -2.0200 -0.4654
  315ACN     H2 2058   1.317   4.141   3.336  0.0949  1.2627 -0.1660
  315ACN     H3 2059   1.346   3.959   3.370 -1.4637  1.0874  1.4018
  315ACN     C2 2060   1.473   4.036   3.228 -0.4370 -0.3703 -0.6240
  315ACN     N1 2061   1.540   4.021   3.134  0.6023 -0.0183  0.2250
  316ACN     C1 2062   2.007   3.961   2.525  0.3255  0.2581  0.2472
  316ACN     H1 2063   1.924   4.010   2.473 -0.0149 -1.8729 -1.3544
  316ACN     H2 2064   2.089   3.965   2.452  1.5326  1.1162  1.6073
  316ACN     H3 2065   1.973   3.859   2.546  0.9638 -0.0645 -0.2285
  316ACN     C2 2066   2.035   4.041   2.641 -0.6610 -0.2264 -0.9318
  316ACN     N1 2067   2.063   4.115   2.725  0.8397  0.0319  0.4083
  317ACN     C1 2068   1.240   3.937   2.132  0.4371  0.0714 -0.2985
  317ACN     H1 2069   1.305   3.850   2.149 -2.5466 -2.2922 -0.1717
  317ACN     H2 2070   1.281   4.029   2.176 -2.1634  1.2136 -0.0804
  317ACN     H3 2071   1.145   3.917   2.182 -0.3427 -0.6481 -1.9888
  317ACN     C2 2072   1.232   3.962   1.993 -0.2432  0.1900  1.0766
  317ACN     N1 2073   1.231   3.986   1.884 -0.1163 -0.5974 -0.1533
  318ACN     C1 2074   0.865   3.618   3.503  0.4737 -0.4927  0.0250
  318ACN     H1 2075   0.886   3.514   3.476  1.2834  0.3512 -3.0553
  318ACN     H2 2076   0.763   3.640   3.538 -0.2915 -0.4034 -2.0684
  318ACN     H3 2077   0.864   3.678   3.410 -2.9307 -0.2737  0.0725
  318ACN     C2 2078   0.973   3.659   3.594  0.0803 -0.6909  0.2192
  318ACN     N1 2079   1.048   3.696   3.676 -0.1271 -0.1312  0.0983
  319ACN     C1 2080   3.370   0.788   0.692  0.8397 -0.5042  0.2446
  319ACN     H1 2081   3.320   0.869   0.637 -0.2909  0.4267  2.5202
  319ACN     H2 2082   3.297   0.714   0.726  1.4373 -0.6580  1.2080
  319ACN     H3 2083   3.422   0.843   0.770 -0.1464  1.3488 -0.3288
  319ACN     C2 2084   3.471   0.730   0.609  0.4756  0.0007 -0.5279
  319ACN     N1 2085   3.544   0.671   0.547  0.6824 -0.5529 -0.4645
  320ACN     C1 2086   2.124   4.398   4.214 -0.1287  0.3947 -0.4365
  320ACN     H1 2087   2.026   4.360   4.181 -0.5734  0.3746  0.8681
  320ACN     H2 2088   2.151   4.374   4.317 -0.8877 -0.0848 -0.3400
  320ACN     H3 2089   2.129   4.507   4.204 -2.3231  0.5677 -0.1553
  320ACN     C2 2090   2.225   4.341   4.129 -0.1414 -0.8089  0.2110
  320ACN     N1 2091   2.311   4.298   4.066  0.2824 -0.4412  0.1968
  321ACN     C1 2092   1.107   2.241   1.993  0.2976 -0.4872 -0.0452
  321ACN     H1 2093   1.055   2.335   1.974 -1.3446 -1.2911  0.2923
  321ACN     H2 2094   1.194   2.236   2.060  2.0273  0.3612 -2.1383
  321ACN     H3 2095   1.148   2.208   1.897  0.0431 -1.4628  0.1701
  321ACN     C2 2096   0.999   2.155   2.045  0.1747  0.2452  0.1675
  321ACN     N1 2097   0.919   2.079   2.081  0.0426  0.3176 -0.2267
  322ACN     C1 2098   2.980   0.924   1.767 -0.5084  0.4387 -0.3592
  322ACN     H1 2099   2.912   0.883   1.692 -0.1514  1.3605 -1.2123
  322ACN     H2 2100   3.031   0.837   1.810 -0.5713  0.7969  0.4637
  322ACN     H3 2101   2.930   0.974   1.851 -3.0120 -0.3261 -1.3133
  322ACN     C2 2102   3.084   1.006   1.707  1.1910 -0.3918 -0.6626
  322ACN     N1 2103   3.163   1.062   1.653 -0.4168  0.6590 -0.1478
  323ACN     C1 2104   3.377   1.254   0.878 -0.9949  0.2309  0.2671
  323ACN     H1 2105   3.374   1.334   0.954  3.6818  0.5245  0.3989
  323ACN     H2 2106   3.277   1.235   0.836 -0.1340 -0.0671 -1.7134
  323ACN     H3 2107   3.421   1.169   0.932  1.5913  0.6906 -0.9664
  323ACN     C2 2108   3.468   1.301   0.776  0.3620 -0.0809  0.7445
  323ACN     N1 2109   3.541   1.348   0.701  0.6293  0.2315  0.0829
  324ACN     C1 2110   2.497   3.454   2.948 -0.1136  0.0132 -0.0006
  324ACN     H1 2111   2.483   3.508   3.042  1.3799  1.5159 -0.6064
  324ACN     H2 2112   2.483   3.526   2.866 -2.2005 -2.2679 -1.8331
  324ACN     H3 2113   2.417   3.379   2.942 -2.0011  1.9545 -0.2555
  324ACN     C2 2114   2.626   3.390   2.946  0.3168 -0.0196 -0.2838
  324ACN     N1 2115   2.730   3.340   2.937 -0.4680  0.3923 -0.0636
  325ACN     C1 2116   1.826   3.156   1.628  0.0427 -0.1152  0.2151
  325ACN     H1 2117   1.854   3.214   1.539 -3.1008 -1.0983 -1.5480
  325ACN     H2 2118   1.850   3.222   1.712 -0.3303 -0.9499  0.9982
  325ACN     H3 2119   1.883   3.062   1.631  0.2317  0.0211  1.6192
  325ACN     C2 2120   1.686   3.127   1.641 -0.7638  0.4016 -0.5318
  325ACN     N1 2121   1.575   3.112   1.660  0.9751  0.3848 -0.0799
  326ACN     C1 2122   3.549   2.730   1.446  0.4781 -0.1431 -0.6291
  326ACN     H1 2123   3.519   2.696   1.546  1.0034 -0.1439 -0.4721
  326ACN     H2 2124   3.572   2.649   1.375 -1.2510 -0.9447 -0.3263
  326ACN     H3 2125   3.630   2.802   1.456  0.0804 -0.0109  2.7507
  326ACN     C2 2126   3.431   2.795   1.387 -0.0512  0.1884 -0.1248
  326ACN     N1 2127   3.338   2.845   1.344  0.3160 -0.1302  0.4485
  327ACN     C1 2128   3.821   1.404   4.714 -0.6189  0.7247 -0.3432
  327ACN     H1 2129   3.861   1.324   4.651 -1.1720  0.2972 -0.1611
  327ACN     H2 2130   3.750   1.359   4.785  2.0445 -2.3196  0.6174
  327ACN     H3 2131   3.780   1.486   4.654  1.7732  0.8531 -1.9185
  327ACN     C2 2132   3.934   1.450   4.796 -0.2350 -0.4084  0.2958
  327ACN     N1 2133   4.017   1.493   4.865  0.1402 -0.4025  0.4600
  328ACN     C1 2134   2.187   0.617   4.081  0.5454 -0.1468  0.4797
  328ACN     H1 2135   2.133   0.582   3.992  2.5077  1.1604 -1.3204
  328ACN     H2 2136   2.225   0.718   4.061 -1.8930  0.6807 -0.2620
  328ACN     H3 2137   2.278   0.556   4.089  0.7590 -0.3147 -2.1912
  328ACN     C2 2138   2.110   0.621   4.194  0.3097  0.2435 -0.5562
  328ACN     N1 2139   2.041   0.620   4.286 -0.5189 -0.5219 -0.2712
  329ACN     C1 2140   0.290   4.349   2.358 -1.1311 -0.2379 -0.3960
  329ACN     H1 2141   0.339   4.280   2.288  0.9328  1.3816 -0.6602
  329ACN     H2 2142   0.269   4.443   2.304 -0.1519 -0.6764 -1.5726
  329ACN     H3 2143   0.354   4.365   2.445  0.0257  0.7544 -1.3836
  329ACN     C2 2144   0.178   4.279   2.404  0.7475 -0.1899  0.1724
  329ACN     N1 2145   0.083   4.223   2.432  0.2290  0.2404  0.0215
  330ACN     C1 2146   4.156   0.576   2.766  0.5614  0.4216 -0.1932
  330ACN     H1 2147   4.166   0.467   2.763 -0.1547  0.3701 -0.8546
  330ACN     H2 2148   4.206   0.622   2.852  0.2770  1.9751 -0.8338
  330ACN     H3 2149   4.049   0.597   2.781 -0.0211 -1.9974 -0.5544
  330ACN     C2 2150   4.208   0.643   2.652  0.2624  0.0514 -0.1582
  330ACN     N1 2151   4.253   0.699   2.563  0.1569  0.4477 -0.2714
  331ACN     C1 2152   2.925   2.752   3.427 -0.0882  0.4300  0.4224
  331ACN     H1 2153   2.845   2.686   3.462  0.1897 -0.7406 -1.0630
  331ACN     H2 2154   3.026   2.731   3.466 -0.5442 -1.1854  0.7965
  331ACN     H3 2155   2.892   2.855   3.446 -1.2521 -0.0829  1.3134
  331ACN     C2 2156   2.939   2.729   3.286  0.4619  0.9282 -0.4080
  331ACN     N1 2157   2.944   2.704   3.178  0.1469 -0.2481  0.3137
  332ACN     C1 2158   4.506   3.063   3.037 -0.3992 -0.5896  0.1171
  332ACN     H1 2159   4.401   3.095   3.041 -0.0706  0.4661  0.5005
  332ACN     H2 2160   4.573   3.108   3.112  1.6975  0.3327 -2.1587
  332ACN     H3 2161   4.545   3.103   2.943  0.3370 -1.1700  0.1655
  332ACN     C2 2162   4.508   2.918   3.042  0.3890 -0.4904 -0.5389
  332ACN     N1 2163   4.494   2.806   3.036 -0.1261  0.8350 -0.0775
  333ACN     C1 2164   1.828   0.514   2.726  0.4185  0.1617  0.0977
  333ACN     H1 2165   1.765   0.492   2.813 -0.3743  1.1896 -0.1815
  333ACN     H2 2166   1.844   0.623   2.716  1.9185 -0.0850 -0.4012
  333ACN     H3 2167   1.778   0.478   2.635 -0.3866 -0.1304  0.6467
  333ACN     C2 2168   1.949   0.438   2.741 -0.7230 -0.3476 -0.1673
  333ACN     N1 2169   2.048   0.376   2.753 -0.0662 -0.6740  0.0441
  334ACN     C1 2170   3.854   3.041   1.059  0.1591  0.1180 -0.0785
  334ACN     H1 2171   3.759   3.028   1.007 -0.3215  0.6099  0.6601
  334ACN     H2 2172   3.859   3.148   1.083 -0.3791 -0.0778  0.9762
  334ACN     H3 2173   3.935   3.006   0.994  0.4598 -0.1250  0.4132
  334ACN     C2 2174   3.861   2.967   1.184 -0.5573  0.8585 -0.5977
  334ACN     N1 2175   3.859   2.915   1.288  0.6415 -0.2637  0.0927
  335ACN     C1 2176   3.073   1.256   3.440  0.0726 -0.2972 -0.1388
  335ACN     H1 2177   3.040   1.354   3.403  0.5526  0.0755  0.4050
  335ACN     H2 2178   3.169   1.259   3.493  0.1222 -2.7350  0.0113
  335ACN     H3 2179   3.079   1.190   3.352 -0.3169 -1.8831  0.9770
  335ACN     C2 2180   2.975   1.212   3.535  0.0227 -0.1746  0.5275
  335ACN     N1 2181   2.899   1.180   3.613 -0.2796 -0.1394 -0.7256
  336ACN     C1 2182   2.637   1.464   2.299 -0.1666  0.5248 -0.0459
  336ACN     H1 2183   2.629   1.361   2.336 -1.9832  0.7976  0.4036
  336ACN     H2 2184   2.587   1.487   2.204  1.9752 -0.5048 -1.4934
  336ACN     H3 2185   2.742   1.497   2.294  0.9301 -2.6907 -0.6401
  336ACN     C2 2186   2.566   1.542   2.404 -0.4138 -0.3337  0.5187
  336ACN     N1 2187   2.512   1.589   2.494 -0.2003  0.0082  0.2908
  337ACN     C1 2188   3.716   3.020   0.052  0.3446 -0.6601 -0.2530
  337ACN     H1 2189   3.799   3.043  -0.017 -2.6471  0.4454 -3.7663
  337ACN     H2 2190   3.752   2.984   0.149  1.0665  0.5246 -0.0597
  337ACN     H3 2191   3.660   2.943  -0.003 -0.5628 -0.0993 -0.1348
  337ACN     C2 2192   3.639   3.142   0.075  0.4023 -0.3078 -0.7121
  337ACN     N1 2193   3.576   3.232   0.108 -0.1466  0.2930 -0.2030
  338ACN     C1 2194   4.205   2.140   0.980  0.5823  0.5844 -0.1529
  338ACN     H1 2195   4.298   2.197   0.985  1.0043  0.1915 -2.4114
  338ACN     H2 2196   4.120   2.192   0.934  1.3169  2.6384  0.7154
  338ACN     H3 2197   4.185   2.109   1.084 -1.0450  2.0861  0.0378
  338ACN     C2 2198   4.235   2.020   0.913 -0.3739 -0.1393 -0.6728
  338ACN     N1 2199   4.264   1.933   0.845 -0.4517 -0.0594 -0.5990
  339ACN     C1 2200   2.986   2.407   4.024  0.8476 -0.2120  0.2460
  339ACN     H1 2201   2.888   2.361   4.038  1.9618 -1.7864  3.9577
  339ACN     H2 2202   3.020   2.407   3.920  3.7740 -0.6115  1.1102
  339ACN     H3 2203   3.053   2.345   4.085 -2.1124 -0.3263  3.6745
  339ACN     C2 2204   2.971   2.554   4.056 -0.4019 -0.0076  0.4435
  339ACN     N1 2205   2.954   2.663   4.084  0.2095 -0.4587 -0.2206
  340ACN     C1 2206   2.772   2.884   1.933  0.1935 -0.2576 -0.0798
  340ACN     H1 2207   2.858   2.927   1.985 -0.9447  0.7490  1.0601
  340ACN     H2 2208   2.690   2.955   1.950  0.4240 -0.5298  2.5599
  340ACN     H3 2209   2.731   2.791   1.975 -1.4613 -0.0094 -1.0595
  340ACN     C2 2210   2.797   2.878   1.793 -0.6383  0.0258 -0.1511
  340ACN     N1 2211   2.809   2.858   1.681  0.1093  0.7169  1.3961
  341ACN     C1 2212   3.542   1.009   3.789 -0.2991  0.6639  0.4015
  341ACN     H1 2213   3.595   1.018   3.693 -0.8551  0.4463  0.0722
  341ACN     H2 2214   3.493   0.912   3.781 -1.5615  1.2143  1.2336
  341ACN     H3 2215   3.462   1.083   3.799 -1.7251 -0.7693 -0.0943
  341ACN     C2 2216   3.625   1.011   3.901 -0.2022 -0.0595 -0.1793
  341ACN     N1 2217   3.681   1.012   4.000  0.2608 -0.5069 -0.3895
  342ACN     C1 2218   1.823   3.620   3.383  0.1657  0.0972  0.2645
  342ACN     H1 2219   1.782   3.532   3.333  0.8017 -0.3924  0.5805
  342ACN     H2 2220   1.878   3.675   3.305 -2.0134  0.5812 -0.9876
  342ACN     H3 2221   1.893   3.586   3.460  1.2690 -0.5717 -0.9742
  342ACN     C2 2222   1.716   3.714   3.423  0.2759  1.1991  0.6892
  342ACN     N1 2223   1.637   3.794   3.449  0.5513  1.1710 -0.0006
  343ACN     C1 2224   3.918   3.188   3.374  0.1146  0.1145  0.9229
  343ACN     H1 2225   3.891   3.242   3.282 -0.1189  0.4661  1.1941
  343ACN     H2 2226   3.923   3.082   3.348 -1.7247  0.6135 -1.8939
  343ACN     H3 2227   3.830   3.194   3.440 -1.1496 -0.4381 -0.6263
  343ACN     C2 2228   4.039   3.241   3.432  0.4005  0.4066 -0.5984
  343ACN     N1 2229   4.135   3.278   3.481 -0.5674  0.7518  0.5399
  344ACN     C1 2230   3.888   2.734   1.542  0.1018 -1.1532 -0.0466
  344ACN     H1 2231   3.842   2.661   1.474  1.8443 -1.3868 -1.0383
  344ACN     H2 2232   3.820   2.813   1.576  0.1264 -2.6100  3.8264
  344ACN     H3 2233   3.966   2.790   1.488 -1.3611  1.0558 -0.0208
  344ACN     C2 2234   3.944   2.665   1.662  0.4826 -0.1652 -0.1046
  344ACN     N1 2235   3.981   2.612   1.756 -0.5881 -0.4675 -0.6276
  345ACN     C1 2236   0.451   2.518   2.657  0.3910 -0.0824 -0.0605
  345ACN     H1 2237   0.450   2.435   2.728  0.6315 -1.5162 -1.6761
  345ACN     H2 2238   0.552   2.558   2.642  0.9379 -1.1204  0.7743
  345ACN     H3 2239   0.370   2.585   2.689  0.5615  1.4510 -2.5240
  345ACN     C2 2240   0.406   2.471   2.531 -0.1118 -0.6390 -0.3862
  345ACN     N1 2241   0.364   2.422   2.435 -0.0092 -0.4095 -0.9995
  346ACN     C1 2242   3.669   3.817   1.882 -0.4706  0.0333 -0.5965
  346ACN     H1 2243   3.777   3.811   1.896 -0.3979  0.5334 -0.9162
  346ACN     H2 2244   3.617   3.733   1.930 -2.5756  0.7804 -1.4200
  346ACN     H3 2245   3.641   3.813   1.776 -2.2968 -0.0784 -0.1423
  346ACN     C2 2246   3.620   3.944   1.946  0.7717 -0.1153 -0.1488
  346ACN     N1 2247   3.581   4.042   1.988 -0.2363 -0.0824 -0.1354
  347ACN     C1 2248   0.440   1.296   0.220 -0.4599 -0.2454 -0.3067
  347ACN     H1 2249   0.418   1.294   0.327  0.6327 -2.6626 -0.0371
  347ACN     H2 2250   0.540   1.339   0.234 -0.2707 -1.0989  1.1346
  347ACN     H3 2251   0.376   1.366   0.167 -0.5271 -0.5087 -0.5793
  347ACN     C2 2252   0.447   1.162   0.160  0.2611  0.6726  0.2322
  347ACN     N1 2253   0.452   1.052   0.118  0.2298 -0.8832  0.3503
  348ACN     C1 2254   1.821   0.205   3.716  0.1752 -0.4612  0.6340
  348ACN     H1 2255   1.860   0.103   3.719  1.6361  0.0485  0.0406
  348ACN     H2 2256   1.712   0.209   3.726 -0.2423  0.9633 -2.9496
  348ACN     H3 2257   1.853   0.260   3.626  0.4423  1.2659  1.7441
  348ACN     C2 2258   1.883   0.274   3.831 -1.1413  0.7181 -0.0797
  348ACN     N1 2259   1.939   0.313   3.925 -0.3251 -0.0758 -0.5216
  349ACN     C1 2260   1.648   2.844   4.662 -0.2995  0.4915 -0.2549
  349ACN     H1 2261   1.646   2.809   4.766 -2.0746 -0.5595 -0.5973
  349ACN     H2 2262   1.672   2.950   4.651  2.2397 -0.0400 -0.5399
  349ACN     H3 2263   1.550   2.822   4.618 -0.1663  1.4508 -1.0717
  349ACN     C2 2264   1.744   2.754   4.593 -0.2710 -0.2216  0.7457
  349ACN     N1 2265   1.816   2.682   4.536  0.1883 -0.3197  0.2015
  350ACN     C1 2266   1.124   0.346   1.881 -0.0139 -0.4249 -0.6929
  350ACN     H1 2267   1.187   0.397   1.955 -1.1892 -0.3533  0.2738
  350ACN     H2 2268   1.191   0.292   1.813  0.7581  0.9214 -1.0475
  350ACN     H3 2269   1.074   0.429   1.829  0.8552  0.3100 -0.3759
  350ACN     C2 2270   1.028   0.257   1.938  0.3532  0.9074 -0.6175
  350ACN     N1 2271   0.947   0.188   1.989 -0.5314 -0.4961  0.8582
  351ACN     C1 2272   3.320   4.412   3.928  0.1408  0.2001  0.6075
  351ACN     H1 2273   3.317   4.411   4.038  1.0592  0.9004  0.6595
  351ACN     H2 2274   3.240   4.358   3.878 -0.1994  1.1122  0.1349
  351ACN     H3 2275   3.407   4.368   3.879  0.8167  1.1108  0.9413
  351ACN     C2 2276   3.311   4.549   3.886  0.0799 -0.1414 -0.0288
  351ACN     N1 2277   3.296   4.664   3.863  0.2190  0.6407  0.5150
  352ACN     C1 2278   3.205   2.000   0.822  0.4584  0.0730  0.3397
  352ACN     H1 2279   3.192   2.014   0.930  1.0181  0.7006  0.3299
  352ACN     H2 2280   3.306   1.962   0.806 -0.1685 -1.0434 -1.1509
  352ACN     H3 2281   3.186   2.089   0.760 -0.4949 -1.7030 -2.0460
  352ACN     C2 2282   3.118   1.897   0.777 -0.7760  0.7936  0.1181
  352ACN     N1 2283   3.044   1.810   0.762 -0.0942 -0.4004 -0.5275
  353ACN     C1 2284   1.729   0.881   1.393  0.3907 -0.3741  0.2519
  353ACN     H1 2285   1.721   0.786   1.338  0.2220 -0.2170  0.0049
  353ACN     H2 2286   1.766   0.869   1.495  0.0805  2.6550  0.7953
  353ACN     H3 2287   1.629   0.925   1.404  0.3399  0.6295 -3.0777
  353ACN     C2 2288   1.820   0.973   1.333 -0.0988  0.1862  0.3933
  353ACN     N1 2289   1.884   1.049   1.278 -0.3227 -0.1306  0.5395
  354ACN     C1 2290   3.768   0.849   2.287  0.2838  0.1394  0.6167
  354ACN     H1 2291   3.752   0.938   2.349  0.8264  1.3943 -0.9760
  354ACN     H2 2292   3.713   0.862   2.193 -0.5010 -2.5605  0.6249
  354ACN     H3 2293   3.734   0.760   2.342  0.3571 -0.9985 -1.0926
  354ACN     C2 2294   3.906   0.841   2.249 -0.0537  0.6976 -0.3185
  354ACN     N1 2295   4.017   0.839   2.217 -0.2419 -0.5323  0.0982
  355ACN     C1 2296   3.886   2.392   3.041 -0.1159  0.6445  0.5152
  355ACN     H1 2297   3.856   2.491   3.005 -2.5490 -0.0913  0.3097
  355ACN     H2 2298   3.902   2.320   2.960 -0.9452  1.0579 -0.0295
  355ACN     H3 2299   3.794   2.355   3.089 -0.1245  0.0525  0.0525
  355ACN     C2 2300   3.993   2.414   3.141 -0.1983 -0.2707  1.5316
  355ACN     N1 2301   4.078   2.427   3.217  0.0318  0.0643  0.4621
  356ACN     C1 2302   1.335   1.509   4.657  0.2386 -0.1168 -0.2321
  356ACN     H1 2303   1.254   1.538   4.589  0.1785 -1.5540 -0.8027
  356ACN     H2 2304   1.387   1.597   4.696  0.9163 -2.2236  4.3177
  356ACN     H3 2305   1.398   1.432   4.610 -1.4026 -2.1242  0.6911
  356ACN     C2 2306   1.282   1.450   4.776 -0.2268  0.1732  0.2325
  356ACN     N1 2307   1.225   1.412   4.870 -0.0071  0.6555 -0.1377
  357ACN     C1 2308   1.175   0.082   1.407  0.0321  0.3348  0.5737
  357ACN     H1 2309   1.221  -0.005   1.358 -0.4229 -0.0719  0.8581
  357ACN     H2 2310   1.075   0.081   1.360  0.8252  1.2898 -1.2381
  357ACN     H3 2311   1.226   0.173   1.375  2.2328 -1.1417 -0.4206
  357ACN     C2 2312   1.175   0.077   1.554  0.3415 -0.0625 -0.0435
  357ACN     N1 2313   1.170   0.075   1.669  0.1535 -1.1851 -0.7732
  358ACN     C1 2314   1.565   1.185   4.491 -0.1310  0.2704 -0.4438
  358ACN     H1 2315   1.567   1.288   4.453  1.2137  0.5341  0.2885
  358ACN     H2 2316   1.657   1.139   4.454 -0.5445 -0.5816 -0.4488
  358ACN     H3 2317   1.482   1.122   4.457 -1.4569  1.1323  1.0483
  358ACN     C2 2318   1.563   1.167   4.634  0.6502  0.2899  0.3456
  358ACN     N1 2319   1.568   1.145   4.748  0.2093  0.1468 -0.3670
  359ACN     C1 2320   2.833   3.658   0.438  0.0208 -0.1084  0.6121
  359ACN     H1 2321   2.772   3.661   0.347  0.1663  2.1379  0.5283
  359ACN     H2 2322   2.768   3.634   0.523 -0.0289 -0.0808  0.5818
  359ACN     H3 2323   2.871   3.760   0.446 -1.3682  0.5798 -0.8390
  359ACN     C2 2324   2.946   3.568   0.416  0.7043  0.7843  0.3379
  359ACN     N1 2325   3.031   3.491   0.397 -0.1278 -0.6362 -0.0786
  360ACN     C1 2326   0.868   3.370   2.658 -0.3791 -0.6384  0.2348
  360ACN     H1 2327   0.871   3.424   2.754  2.9222  1.1354 -0.7199
  360ACN     H2 2328   0.795   3.288   2.651 -2.4916  0.8889  2.3835
  360ACN     H3 2329   0.967   3.328   2.637  1.1779  1.7245  2.2396
  360ACN     C2 2330   0.847   3.473   2.557 -0.8192 -0.3945 -0.2096
  360ACN     N1 2331   0.830   3.552   2.475  0.4355  0.2125  0.4748
  361ACN     C1 2332   2.115   3.051   2.891 -0.1038 -0.1001 -0.7436
  361ACN     H1 2333   2.193   2.980   2.920  0.0882 -0.0249 -1.0700
  361ACN     H2 2334   2.168   3.140   2.853  0.4604  0.2931  0.8744
  361ACN     H3 2335   2.038   3.075   2.965  0.1370  0.8036 -0.7714
  361ACN     C2 2336   2.032   2.985   2.789  0.3755 -0.4327  0.5413
  361ACN     N1 2337   1.973   2.939   2.699  0.3058 -0.2265 -0.5418
  362ACN     C1 2338   0.833   0.637   1.955  0.6556  0.1378 -0.4575
  362ACN     H1 2339   0.925   0.582   1.976  0.8312  0.3579 -0.6438
  362ACN     H2 2340   0.766   0.555   1.928  0.1509  1.1147 -2.2999
  362ACN     H3 2341   0.849   0.691   1.861 -1.0105  1.6224  0.0544
  362ACN     C2 2342   0.795   0.722   2.068 -0.8209 -0.1372 -0.1158
  362ACN     N1 2343   0.766   0.794   2.149 -0.2124  0.1176 -0.2911
  363ACN     C1 2344   4.339   3.491   0.666  0.5688 -0.0783  0.7456
  363ACN     H1 2345   4.248   3.457   0.615 -0.0816 -1.4897  2.7234
  363ACN     H2 2346   4.337   3.457   0.770  0.9451  0.0953  0.8118
  363ACN     H3 2347   4.351   3.600   0.658  0.2101 -0.1242 -0.6651
  363ACN     C2 2348   4.452   3.431   0.605  0.2032  0.1651 -0.5132
  363ACN     N1 2349   4.550   3.386   0.566  0.0106  0.1196 -1.0424
  364ACN     C1 2350   0.262   2.378   2.127 -0.2348  0.3909  0.2590
  364ACN     H1 2351   0.236   2.465   2.188 -3.3557 -0.7487  0.7475
  364ACN     H2 2352   0.361   2.337   2.149 -0.1019  0.3786 -0.3436
  364ACN     H3 2353   0.253   2.414   2.024 -0.6543 -2.2534 -0.7015
  364ACN     C2 2354   0.157   2.274   2.140 -0.5750 -0.6479  1.2718
  364ACN     N1 2355   0.069   2.196   2.145 -0.2088 -0.1250  0.1136
  365ACN     C1 2356   3.278   1.484   0.479 -0.3995  0.1480 -0.0162
  365ACN     H1 2357   3.381   1.449   0.465 -0.0106  0.7061  1.2572
  365ACN     H2 2358   3.228   1.483   0.382  1.3976  0.4799 -0.9767
  365ACN     H3 2359   3.276   1.584   0.525  0.6545  0.3850 -0.4794
  365ACN     C2 2360   3.199   1.397   0.554  0.3446  0.7271  0.3185
  365ACN     N1 2361   3.130   1.336   0.623 -0.0946  0.2038 -0.8466
  366ACN     C1 2362   1.829   2.177   1.759  0.3951  0.3101 -0.4648
  366ACN     H1 2363   1.789   2.196   1.859 -1.5961 -1.7215 -0.7929
  366ACN     H2 2364   1.901   2.248   1.716  0.9839 -0.5708 -0.9439
  366ACN     H3 2365   1.750   2.167   1.683 -0.3005  0.3125  0.2551
  366ACN     C2 2366   1.889   2.043   1.750  0.0724  0.3929 -0.5462
  366ACN     N1 2367   1.926   1.936   1.739 -0.5366  0.3729 -0.0854
  367ACN     C1 2368   1.798   2.006   3.953 -0.0711  0.3724 -0.5106
  367ACN     H1 2369   1.807   2.076   3.869  2.1195  0.3334 -0.3522
  367ACN     H2 2370   1.697   1.963   3.960 -0.3145  1.1001  1.1956
  367ACN     H3 2371   1.819   2.061   4.046 -0.3106 -1.2241  0.5260
  367ACN     C2 2372   1.895   1.904   3.935 -0.1254  0.0259  0.1709
  367ACN     N1 2373   1.974   1.821   3.914  0.4451 -0.2365 -0.2634
  368ACN     C1 2374   0.216   0.935   3.781  0.0802 -0.2776 -0.6800
  368ACN     H1 2375   0.115   0.912   3.817 -1.2056  1.3864 -2.9896
  368ACN     H2 2376   0.274   0.975   3.865 -0.0359  2.0376 -1.6304
  368ACN     H3 2377   0.210   1.007   3.699 -0.9027  0.5889  0.1208
  368ACN     C2 2378   0.278   0.808   3.741 -0.9630  0.0826 -0.4422
  368ACN     N1 2379   0.321   0.708   3.709 -0.3625  0.0015 -0.2750
  369ACN     C1 2380   2.652   2.744   2.452  0.4007  0.0033 -0.0056
  369ACN     H1 2381   2.710   2.833   2.424  0.6653  0.1218  0.8796
  369ACN     H2 2382   2.685   2.665   2.383  0.7525  0.1019  0.0497
  369ACN     H3 2383   2.545   2.769   2.449 -0.3146 -2.3899  2.0595
  369ACN     C2 2384   2.694   2.721   2.588  0.0709  0.2921  0.1559
  369ACN     N1 2385   2.736   2.708   2.695  0.2584  0.1818 -0.1664
  370ACN     C1 2386   3.814   3.582   2.421 -0.5303  0.1917  0.0538
  370ACN     H1 2387   3.907   3.614   2.469 -1.3420  0.5577  1.4140
  370ACN     H2 2388   3.733   3.618   2.485 -1.6800 -1.6290 -0.2838
  370ACN     H3 2389   3.798   3.474   2.412 -0.4228  0.3241 -2.9159
  370ACN     C2 2390   3.795   3.645   2.295  0.8854 -0.1410 -0.4252
  370ACN     N1 2391   3.778   3.693   2.191  0.2733  0.0840 -0.0115
  371ACN     C1 2392   4.342   4.191   1.847  0.1303  0.1507 -0.3934
  371ACN     H1 2393   4.237   4.215   1.826  0.5213  0.9212 -1.5579
  371ACN     H2 2394   4.384   4.136   1.762  0.7706  1.0057 -0.6451
  371ACN     H3 2395   4.339   4.125   1.935  0.8970  0.4847 -0.1058
  371ACN     C2 2396   4.414   4.312   1.891 -0.4466  0.3555  0.9613
  371ACN     N1 2397   4.470   4.404   1.917  0.2103  0.0627 -0.8145
  372ACN     C1 2398   3.450   0.716   2.616 -0.4663  0.1682  0.2096
  372ACN     H1 2399   3.516   0.632   2.593 -0.6223  0.0980  0.0082
  372ACN     H2 2400   3.449   0.720   2.726  1.4469  3.2064  0.2234
  372ACN     H3 2401   3.347   0.706   2.578 -0.3817 -1.3294  0.3155
  372ACN     C2 2402   3.501   0.841   2.560  0.3704 -0.4911 -0.0446
  372ACN     N1 2403   3.553   0.940   2.520 -0.3221  0.6369  0.1100
  373ACN     C1 2404   4.809   3.191   3.743  0.0059 -0.1876  0.0979
  373ACN     H1 2405   4.757   3.133   3.666  0.3419 -2.3308  1.3996
  373ACN     H2 2406   4.863   3.127   3.813  0.2789  0.5313  0.5523
  373ACN     H3 2407   4.725   3.235   3.799  1.1284  0.5221  1.2725
  373ACN     C2 2408   4.876   3.300   3.677  0.1807  0.3062  0.9022
  373ACN     N1 2409   4.924   3.388   3.621  0.0361  0.0743  0.3589
  374ACN     C1 2410   3.465   1.171   4.137 -0.1408  1.0608 -0.0190
  374ACN     H1 2411   3.563   1.216   4.154  1.6183 -1.5301 -2.3381
  374ACN     H2 2412   3.478   1.062   4.147 -1.9377  1.0001  3.4087
  374ACN     H3 2413   3.426   1.199   4.039 -1.0006  0.1386  0.0405
  374ACN     C2 2414   3.363   1.207   4.235  0.0013  0.2776  0.1350
  374ACN     N1 2415   3.280   1.238   4.306  0.3595 -0.1371 -0.0368
  375ACN     C1 2416   1.120   2.988   3.711  0.2002 -0.2501 -0.1829
  375ACN     H1 2417   1.078   2.989   3.812  1.1945  0.1756  0.2459
  375ACN     H2 2418   1.151   3.092   3.695 -2.7725  0.3018 -3.6039
  375ACN     H3 2419   1.057   2.951   3.629 -0.5318  0.4139  0.0771
  375ACN     C2 2420   1.234   2.896   3.721 -0.9179 -0.1035  0.3855
  375ACN     N1 2421   1.326   2.829   3.722 -0.6045 -0.1663 -0.4171
  376ACN     C1 2422   4.310   2.524   2.906  0.0242  0.1282  0.5105
  376ACN     H1 2423   4.417   2.504   2.922 -0.0722 -1.7678 -0.9404
  376ACN     H2 2424   4.299   2.607   2.835 -0.6792 -1.5728 -1.4468
  376ACN     H3 2425   4.264   2.570   2.995 -1.4259 -0.5905  0.1423
  376ACN     C2 2426   4.252   2.404   2.860  0.2227  0.2239 -0.3390
  376ACN     N1 2427   4.210   2.307   2.822  0.0046 -0.1899  0.1720
  377ACN     C1 2428   4.565   3.559   3.017  0.0983  0.2484 -0.6439
  377ACN     H1 2429   4.662   3.546   2.967  0.1444  1.9043 -1.0458
  377ACN     H2 2430   4.473   3.562   2.958 -2.5636  1.5951  3.1484
  377ACN     H3 2431   4.576   3.650   3.077 -2.4863 -0.4630  1.0797
  377ACN     C2 2432   4.555   3.444   3.117 -0.3364  0.1317 -0.3777
  377ACN     N1 2433   4.555   3.356   3.191  0.1807  0.1078 -0.4387
  378ACN     C1 2434   2.805   1.648   2.826 -0.5892 -0.3947  0.4202
  378ACN     H1 2435   2.746   1.740   2.816 -0.9273 -0.7779 -1.4901
  378ACN     H2 2436   2.779   1.588   2.738 -1.0493  0.7613 -0.2553
  378ACN     H3 2437   2.778   1.609   2.925  1.3446  0.1678  1.2080
  378ACN     C2 2438   2.944   1.685   2.824  0.7524 -0.5622  0.3886
  378ACN     N1 2439   3.049   1.719   2.829 -0.5091  0.5485  0.0486
  379ACN     C1 2440   2.742   4.372   0.161  0.3931 -0.3437  0.3555
  379ACN     H1 2441   2.804   4.384   0.071  1.0516  0.6691  0.9362
  379ACN     H2 2442   2.706   4.268   0.167  0.3892 -0.3375  0.4495
  379ACN     H3 2443   2.650   4.432   0.154  0.1583 -0.7353 -0.0063
  379ACN     C2 2444   2.825   4.415   0.272  0.1148  0.1243  0.4883
  379ACN     N1 2445   2.881   4.447   0.368 -0.0746  0.5388  0.2416
  380ACN     C1 2446   0.641   0.530   0.700  0.2219  0.1296  0.2578
  380ACN     H1 2447   0.531   0.527   0.695  0.1614 -0.3093  1.5180
  380ACN     H2 2448   0.688   0.469   0.622  0.5993  0.0959  0.5065
  380ACN     H3 2449   0.669   0.495   0.800 -0.0384 -0.5302  0.1090
  380ACN     C2 2450   0.682   0.670   0.680  0.5842  0.2354 -0.4202
  380ACN     N1 2451   0.715   0.779   0.657  0.1528 -0.6179 -0.1754
  381ACN     C1 2452   0.212   0.481   0.013 -0.1114  0.9163  0.0441
  381ACN     H1 2453   0.121   0.541  -0.002 -0.7368 -0.2360 -0.9336
  381ACN     H2 2454   0.295   0.553   0.019 -0.7956  1.6717  0.6645
  381ACN     H3 2455   0.242   0.415  -0.070  1.6091  0.4400  1.0029
  381ACN     C2 2456   0.200   0.398   0.137 -0.7627  0.0578  0.4069
  381ACN     N1 2457   0.187   0.333   0.231  0.0558 -0.1480  0.3250
  382ACN     C1 2458   1.326   3.846   1.575 -0.2040 -0.0968 -0.1371
  382ACN     H1 2459   1.434   3.864   1.569 -0.1195 -0.1675  0.9560
  382ACN     H2 2460   1.265   3.934   1.554 -0.6345 -0.2334  0.5214
  382ACN     H3 2461   1.305   3.838   1.682 -0.1252  0.4749 -0.0763
  382ACN     C2 2462   1.284   3.719   1.503  0.3543 -0.0216 -0.7167
  382ACN     N1 2463   1.262   3.625   1.440 -0.3207 -0.3280  0.1021
  383ACN     C1 2464   0.662   3.863   3.159 -0.2644  0.7432 -0.1552
  383ACN     H1 2465   0.592   3.923   3.099 -1.8266 -1.4256 -0.6506
  383ACN     H2 2466   0.702   3.918   3.245  1.1424 -1.5053  0.7029
  383ACN     H3 2467   0.748   3.818   3.109  0.1896  0.9142  0.4534
  383ACN     C2 2468   0.580   3.754   3.217  0.1850  0.3423  0.2992
  383ACN     N1 2469   0.507   3.678   3.258 -0.5093 -0.2009  0.0017
  384ACN     C1 2470   0.270   3.767   0.301  0.0879 -0.4376  0.0376
  384ACN     H1 2471   0.229   3.779   0.200 -0.0564 -0.4926  0.0898
  384ACN     H2 2472   0.377   3.793   0.304  0.3452 -1.5689  1.7154
  384ACN     H3 2473   0.252   3.663   0.328 -2.4692 -0.0218  0.2183
  384ACN     C2 2474   0.214   3.851   0.404 -0.0434  0.7891 -0.5753
  384ACN     N1 2475   0.179   3.925   0.480 -0.5245 -0.0441 -0.2912
  385ACN     C1 2476   2.705   1.611   0.108  0.0127 -0.6021 -0.0349
  385ACN     H1 2477   2.758   1.516   0.094  0.8974 -0.0808 -0.3330
  385ACN     H2 2478   2.783   1.676   0.151  0.1874 -0.5683 -0.3985
  385ACN     H3 2479   2.627   1.585   0.180  1.3592 -2.9905  0.6731
  385ACN     C2 2480   2.649   1.656  -0.018  0.4179  0.0050  0.7486
  385ACN     N1 2481   2.598   1.698  -0.113 -0.1317  1.0582  0.3871
  386ACN     C1 2482   4.792   0.362   3.112 -0.0591 -0.5552  0.1660
  386ACN     H1 2483   4.878   0.425   3.089  0.8714 -1.1030  2.0045
  386ACN     H2 2484   4.810   0.319   3.211  0.3157  0.4708  0.5547
  386ACN     H3 2485   4.801   0.272   3.050  3.5290 -0.7905  0.8296
  386ACN     C2 2486   4.668   0.425   3.109  1.0928 -0.2089  1.0859
  386ACN     N1 2487   4.562   0.474   3.114  0.3948 -0.0185 -1.0673
  387ACN     C1 2488   2.345   1.755   3.167  0.5185 -0.8531  0.2275
  387ACN     H1 2489   2.243   1.768   3.127  0.6244 -0.1064  0.1948
  387ACN     H2 2490   2.336   1.750   3.276  0.5621 -3.3058  0.1800
  387ACN     H3 2491   2.406   1.839   3.133  0.2690 -1.0411 -0.7180
  387ACN     C2 2492   2.417   1.642   3.114 -0.6131  1.1074 -0.0299
  387ACN     N1 2493   2.461   1.540   3.065  0.6690 -0.1054 -0.4529
  388ACN     C1 2494   0.705   3.459   3.779 -0.3481  0.5971  0.4440
  388ACN     H1 2495   0.794   3.522   3.794  0.9219 -0.7725 -1.0258
  388ACN     H2 2496   0.663   3.480   3.680  0.2801  0.4894  0.1467
  388ACN     H3 2497   0.620   3.479   3.846 -1.3671 -0.2093 -0.5732
  388ACN     C2 2498   0.739   3.320   3.775  0.4509  0.0214 -0.1635
  388ACN     N1 2499   0.773   3.212   3.774  0.6659 -0.1413  0.1305
  389ACN     C1 2500   0.076   3.989   4.227 -0.7750 -0.7112  0.0890
  389ACN     H1 2501   0.046   4.094   4.212  0.1684 -0.3428  0.6983
  389ACN     H2 2502  -0.014   3.927   4.220 -0.1302 -2.1179  3.0164
  389ACN     H3 2503   0.121   3.978   4.326 -0.1178 -0.9944 -0.2300
  389ACN     C2 2504   0.177   3.939   4.140 -0.0534  0.7005  0.3358
  389ACN     N1 2505   0.248   3.898   4.058 -0.7242  1.0026 -0.5572
  390ACN     C1 2506   2.331   0.376   3.846 -0.0536  0.2375  0.3929
  390ACN     H1 2507   2.347   0.469   3.789 -2.5490 -0.8706 -2.3941
  390ACN     H2 2508   2.226   0.352   3.825  0.1091  0.6430 -0.9681
  390ACN     H3 2509   2.358   0.391   3.951  2.6040 -1.0438 -0.0221
  390ACN     C2 2510   2.425   0.274   3.795  0.0824 -0.0684  0.6283
  390ACN     N1 2511   2.502   0.191   3.760 -0.7257 -0.1466 -1.2590
  391ACN     C1 2512   3.464   3.338   2.833 -0.3861 -0.4878  0.5297
  391ACN     H1 2513   3.356   3.352   2.828 -0.2650  0.2374 -0.6935
  391ACN     H2 2514   3.489   3.236   2.802 -0.1346 -0.7521  1.5739
  391ACN     H3 2515   3.501   3.366   2.932  1.2435  1.0920 -0.4461
  391ACN     C2 2516   3.515   3.442   2.738  0.3553 -0.3246  0.2300
  391ACN     N1 2517   3.551   3.522   2.666  0.1221  0.1175 -0.3174
  392ACN     C1 2518   3.376   4.452   1.109 -0.4158 -0.7291 -0.5178
  392ACN     H1 2519   3.478   4.413   1.094  0.6914  1.9536 -0.4847
  392ACN     H2 2520   3.397   4.555   1.140  1.9218 -1.6283  1.1628
  392ACN     H3 2521   3.339   4.404   1.200  1.3459 -0.6110  0.2932
  392ACN     C2 2522   3.292   4.446   0.988 -0.4057 -0.7945  0.5977
  392ACN     N1 2523   3.231   4.440   0.894  0.6187  0.3446 -0.0552
  393ACN     C1 2524   3.154   2.797   2.654 -0.1114 -0.1066 -0.1419
  393ACN     H1 2525   3.167   2.905   2.645 -0.5794 -0.2359 -3.2632
  393ACN     H2 2526   3.083   2.767   2.732  1.4627 -1.5045  0.8378
  393ACN     H3 2527   3.247   2.758   2.697 -0.1583  2.9670  3.2382
  393ACN     C2 2528   3.130   2.732   2.532 -0.2925  0.6140 -0.1698
  393ACN     N1 2529   3.102   2.681   2.431 -0.4799  0.2816 -0.2792
  394ACN     C1 2530   4.200   0.590   0.227  0.0282  0.0435  0.8464
  394ACN     H1 2531   4.124   0.604   0.149  1.0567 -1.5016 -0.4909
  394ACN     H2 2532   4.164   0.511   0.294  0.5110 -0.5287  0.4389
  394ACN     H3 2533   4.227   0.683   0.279 -1.5375  2.6334 -2.5622
  394ACN     C2 2534   4.316   0.531   0.154 -0.6156 -0.3993 -0.3335
  394ACN     N1 2535   4.407   0.480   0.104 -0.3414  0.3888  0.2980
  395ACN     C1 2536   3.643   3.356   4.791  0.0263 -0.4237 -0.3170
  395ACN     H1 2537   3.652   3.451   4.738 -1.7358  2.1898  3.5322
  395ACN     H2 2538   3.561   3.367   4.864 -1.4647  1.9155 -2.1813
  395ACN     H3 2539   3.737   3.337   4.844 -0.4410  0.6136  0.9557
  395ACN     C2 2540   3.606   3.244   4.711 -0.7463 -0.1973  0.6873
  395ACN     N1 2541   3.574   3.143   4.663  0.2610 -0.1066  0.5687
  396ACN     C1 2542   1.298   4.178   3.818 -0.0377  0.1460 -0.4312
  396ACN     H1 2543   1.286   4.274   3.868 -1.8088 -0.9303  1.3242
  396ACN     H2 2544   1.253   4.102   3.883 -0.6006 -0.5745 -1.6255
  396ACN     H3 2545   1.403   4.148   3.802 -0.2677 -1.4002  0.7804
  396ACN     C2 2546   1.234   4.188   3.687 -0.1468  0.4751 -0.3941
  396ACN     N1 2547   1.172   4.193   3.588  0.1537  0.7268 -0.2700
  397ACN     C1 2548   2.944   2.335   3.406  0.1377 -0.2335  0.1477
  397ACN     H1 2549   2.879   2.331   3.494 -0.5144 -1.0681 -0.3546
  397ACN     H2 2550   3.050   2.350   3.433  0.4908 -0.4850 -1.0458
  397ACN     H3 2551   2.915   2.424   3.351  0.9555  0.0570  0.1652
  397ACN     C2 2552   2.930   2.213   3.329  0.4245 -0.4820  0.2996
  397ACN     N1 2553   2.935   2.113   3.269  0.1794  0.3923 -0.2857
  398ACN     C1 2554   3.405   3.170   1.709 -0.9394 -0.1649 -0.9333
  398ACN     H1 2555   3.462   3.258   1.739 -0.0167 -1.0871  0.0701
  398ACN     H2 2556   3.370   3.178   1.605 -0.9858 -2.5338 -1.1684
  398ACN     H3 2557   3.320   3.162   1.777 -0.6407 -0.3060 -0.5750
  398ACN     C2 2558   3.491   3.052   1.725  0.0545  0.0899  0.3237
  398ACN     N1 2559   3.554   2.956   1.732  0.5045 -0.2160  0.0794
  399ACN     C1 2560   0.741   3.082   1.319 -0.1610  0.2044  0.0832
  399ACN     H1 2561   0.724   3.145   1.407  0.6367  0.6975 -0.1044
  399ACN     H2 2562   0.653   3.023   1.289 -1.4766  1.5973  1.0149
  399ACN     H3 2563   0.819   3.016   1.358  0.5236  0.1774 -1.2871
  399ACN     C2 2564   0.806   3.159   1.213 -0.0412  0.0576  0.3952
  399ACN     N1 2565   0.863   3.224   1.134  0.0273  0.1415  0.2818
  400ACN     C1 2566   1.409   1.173   1.200  0.3757  0.0707 -0.0754
  400ACN     H1 2567   1.408   1.260   1.132  2.4431  1.5761  1.6974
  400ACN     H2 2568   1.449   1.085   1.148  0.7468  0.1258  0.1109
  400ACN     H3 2569   1.303   1.153   1.220  0.2834 -0.5968 -1.1330
  400ACN     C2 2570   1.487   1.195   1.322  0.7678 -0.1231  0.1313
  400ACN     N1 2571   1.540   1.223   1.424 -0.9710  0.2454  0.1073
  401ACN     C1 2572   2.453   4.218   3.784 -0.3707 -0.2404  0.0961
  401ACN     H1 2573   2.424   4.324   3.776 -0.6074 -0.3364 -0.3579
  401ACN     H2 2574   2.361   4.158   3.781  0.6181 -1.9118  1.6260
  401ACN     H3 2575   2.511   4.204   3.875 -0.1340  0.1224  0.0043
  401ACN     C2 2576   2.525   4.184   3.662 -0.0771 -0.7682 -0.1183
  401ACN     N1 2577   2.591   4.158   3.569  0.1321 -0.6365 -0.2237
  402ACN     C1 2578   0.157   0.927   5.015  0.1931 -0.6569 -0.1721
  402ACN     H1 2579   0.176   0.834   4.960  2.5572  0.6591 -1.7996
  402ACN     H2 2580   0.184   1.011   4.949 -0.1772  0.0881  0.6121
  402ACN     H3 2581   0.227   0.914   5.099 -1.5955 -2.6705  1.1065
  402ACN     C2 2582   0.024   0.952   5.062  0.6789 -0.3170  0.3650
  402ACN     N1 2583  -0.086   0.960   5.099  0.1256  0.0427  0.7836
  403ACN     C1 2584   0.661   0.351   0.258  0.6182 -0.2656 -0.3590
  403ACN     H1 2585   0.745   0.293   0.299  1.3257  1.1668  0.2825
  403ACN     H2 2586   0.607   0.292   0.183  0.1596  0.3510 -0.5268
  403ACN     H3 2587   0.697   0.439   0.204 -2.8229  1.4915 -0.0652
  403ACN     C2 2588   0.569   0.402   0.360  0.9149  0.5812 -0.2576
  403ACN     N1 2589   0.487   0.439   0.432  0.0748 -0.2413 -0.1084
  404ACN     C1 2590   0.032   4.087   0.732 -0.3285  0.3999  0.4076
  404ACN     H1 2591   0.048   4.175   0.794  1.3032 -1.0320  2.1565
  404ACN     H2 2592   0.082   4.082   0.634 -0.1846 -0.6152  0.5166
  404ACN     H3 2593  -0.076   4.075   0.716 -0.3960  0.9894  0.4066
  404ACN     C2 2594   0.080   3.984   0.822  0.2715  0.3287  0.2594
  404ACN     N1 2595   0.124   3.916   0.905  0.2766  0.1914 -0.3223
  405ACN     C1 2596   0.431   1.842   1.061  0.3862  0.1628 -0.2238
  405ACN     H1 2597   0.423   1.912   1.145  1.7110  0.5373 -0.3889
  405ACN     H2 2598   0.485   1.752   1.093  1.7677  0.9509 -0.2310
  405ACN     H3 2599   0.494   1.898   0.990 -0.6174  0.8242 -0.6222
  405ACN     C2 2600   0.308   1.810   0.990  0.4425 -0.9633 -0.7486
  405ACN     N1 2601   0.210   1.784   0.936  0.3320 -0.1192  0.1611
  406ACN     C1 2602   1.793   3.329   1.095 -0.2771 -0.2075  0.2374
  406ACN     H1 2603   1.864   3.347   1.177  0.6042 -0.0968 -0.5217
  406ACN     H2 2604   1.751   3.228   1.089 -0.0610 -0.2392 -1.4528
  406ACN     H3 2605   1.846   3.345   1.000 -0.6748 -0.9375 -0.1088
  406ACN     C2 2606   1.697   3.433   1.101 -0.4352  0.0104  0.4374
  406ACN     N1 2607   1.622   3.521   1.093  0.4664  0.1483 -0.3673
  407ACN     C1 2608   1.930   4.039   2.999  0.0701 -0.2510 -0.1295
  407ACN     H1 2609   1.933   3.980   3.091  1.4584 -0.4565 -0.2800
  407ACN     H2 2610   1.834   4.018   2.951  0.3768 -1.9736 -0.0773
  407ACN     H3 2611   2.013   4.004   2.936 -0.6561  1.2940 -2.0336
  407ACN     C2 2612   1.939   4.183   3.022 -0.6532 -0.1106 -0.4695
  407ACN     N1 2613   1.941   4.300   3.023 -0.5091  0.4672 -0.2252
  408ACN     C1 2614   0.500   0.021   0.750 -0.3209 -0.8826 -0.4376
  408ACN     H1 2615   0.416   0.089   0.728  1.5442  1.2861 -1.2286
  408ACN     H2 2616   0.591   0.068   0.711 -0.2942  0.0112  0.6714
  408ACN     H3 2617   0.493  -0.077   0.701  0.1098 -0.3076 -1.6764
  408ACN     C2 2618   0.514  -0.014   0.894 -1.2407 -0.4366  0.5745
  408ACN     N1 2619   0.516  -0.040   1.007  0.2026 -0.0922  0.3024
  409ACN     C1 2620   3.855   0.920   2.719 -0.0066  0.3984 -0.0034
  409ACN     H1 2621   3.756   0.963   2.699  0.5118  2.1598  0.9577
  409ACN     H2 2622   3.857   0.813   2.695 -0.8695 -0.1424  2.0749
  409ACN     H3 2623   3.870   0.942   2.826 -0.6088 -1.8300  0.5937
  409ACN     C2 2624   3.960   0.997   2.641  0.6464  0.5951 -0.0408
  409ACN     N1 2625   4.039   1.051   2.581  0.8701  0.0193 -0.2930
  410ACN     C1 2626   4.406   0.799   0.933 -0.1467 -0.2531 -0.1690
  410ACN     H1 2627   4.308   0.790   0.983 -1.4245 -1.5132 -2.6922
  410ACN     H2 2628   4.433   0.904   0.917  0.8966 -0.7034 -1.6335
  410ACN     H3 2629   4.394   0.755   0.833 -1.4964 -0.9683  0.2754
  410ACN     C2 2630   4.517   0.738   1.005 -0.5275 -0.0583 -0.2682
  410ACN     N1 2631   4.609   0.701   1.067  0.5202  0.1447 -0.0166
  411ACN     C1 2632   2.764   0.296   2.703 -0.0644 -0.1067  0.2317
  411ACN     H1 2633   2.737   0.372   2.777 -1.1417 -1.1268  0.9037
  411ACN     H2 2634   2.691   0.217   2.725 -0.1475  0.0666  0.5795
  411ACN     H3 2635   2.863   0.259   2.731 -0.3202 -0.4973  0.6205
  411ACN     C2 2636   2.755   0.331   2.559 -0.2478 -0.7018 -0.2609
  411ACN     N1 2637   2.752   0.370   2.452 -0.1664 -0.0257  0.4290
  412ACN     C1 2638   0.512   2.660   3.246  0.0337  0.0360  1.0369
  412ACN     H1 2639   0.465   2.758   3.238  1.5255  0.7749  1.0716
  412ACN     H2 2640   0.608   2.651   3.194  0.0427 -1.4932  1.2495
  412ACN     H3 2641   0.439   2.581   3.221  2.2899 -1.7773 -0.1696
  412ACN     C2 2642   0.553   2.645   3.380 -0.2905  0.3000  0.3665
  412ACN     N1 2643   0.589   2.638   3.489  1.3966 -0.0715  0.0330
  413ACN     C1 2644   0.095   3.736   4.639  0.0286  0.5055  0.0092
  413ACN     H1 2645   0.081   3.836   4.596  0.4232  0.4591 -0.2261
  413ACN     H2 2646   0.018   3.717   4.716  3.1752 -1.1210  3.0456
  413ACN     H3 2647   0.190   3.740   4.694 -0.5051 -2.3348  1.3192
  413ACN     C2 2648   0.083   3.621   4.548 -0.8189  0.3871 -0.3792
  413ACN     N1 2649   0.089   3.522   4.484  0.6181  0.6022 -0.8702
  414ACN     C1 2650   3.257   2.945   2.033  0.2635 -0.5853 -0.1608
  414ACN     H1 2651   3.175   2.935   2.105  0.0122  0.1774 -0.3333
  414ACN     H2 2652   3.345   2.891   2.069  0.8873  1.0586  0.8722
  414ACN     H3 2653   3.277   3.053   2.041 -0.6631 -0.4278  0.0993
  414ACN     C2 2654   3.223   2.885   1.904  0.0138  0.2241 -0.1836
  414ACN     N1 2655   3.198   2.850   1.797  0.3213 -0.2063 -0.7487
  415ACN     C1 2656   4.420   2.353   4.051  0.4170  0.1519  0.0751
  415ACN     H1 2657   4.341   2.303   4.108  0.9986 -1.3593 -0.3773
  415ACN     H2 2658   4.499   2.287   4.011  1.4391  1.3533  0.0538
  415ACN     H3 2659   4.463   2.427   4.120 -1.2000  1.9191 -0.7337
  415ACN     C2 2660   4.360   2.417   3.933  0.3416 -0.4246  0.2052
  415ACN     N1 2661   4.313   2.457   3.837  0.1593  0.2214  0.3337
  416ACN     C1 2662   2.578   2.168   4.286 -0.4540 -0.0779  0.0483
  416ACN     H1 2663   2.561   2.067   4.325 -0.2018  0.0970  0.6189
  416ACN     H2 2664   2.629   2.225   4.364 -0.7247  1.4537 -0.8502
  416ACN     H3 2665   2.483   2.211   4.254  0.9698  1.7554 -2.0989
  416ACN     C2 2666   2.661   2.165   4.169  0.0351  0.0316  0.7271
  416ACN     N1 2667   2.729   2.152   4.079  0.4256  0.9529 -0.3820
  417ACN     C1 2668   1.514   3.548   4.260  0.3162  0.0901  0.4133
  417ACN     H1 2669   1.470   3.576   4.357  0.6291  0.6481  0.3994
  417ACN     H2 2670   1.469   3.608   4.179 -0.5821 -1.6067 -0.3889
  417ACN     H3 2671   1.485   3.445   4.236  2.5985 -0.9231  1.7705
  417ACN     C2 2672   1.654   3.567   4.280  0.0183 -0.0316  0.0912
  417ACN     N1 2673   1.764   3.581   4.306 -0.5662  0.1873  0.3620
  418ACN     C1 2674   4.406   2.746   1.041  0.9669  0.4239  0.6685
  418ACN     H1 2675   4.384   2.807   0.953 -2.1995 -0.0608  0.9965
  418ACN     H2 2676   4.382   2.798   1.135  0.6419  0.4520  0.5712
  418ACN     H3 2677   4.512   2.719   1.044  0.7566 -0.3918  1.2091
  418ACN     C2 2678   4.330   2.622   1.027 -0.5574 -0.2807 -0.0775
  418ACN     N1 2679   4.270   2.527   1.009 -0.1396 -0.7765  1.2317
  419ACN     C1 2680   0.210   2.352   4.411  0.3082 -0.2491  0.6755
  419ACN     H1 2681   0.203   2.421   4.496  1.1778  2.9536 -1.6618
  419ACN     H2 2682   0.315   2.348   4.379  0.1588 -0.9276  0.2408
  419ACN     H3 2683   0.137   2.361   4.330  0.2953 -2.1040  0.4385
  419ACN     C2 2684   0.185   2.218   4.457 -0.2347 -0.5873  0.6225
  419ACN     N1 2685   0.168   2.113   4.491 -1.0724  0.3076  0.4168
  420ACN     C1 2686   3.307   2.222   2.762 -0.0482 -0.5263 -0.3474
  420ACN     H1 2687   3.268   2.317   2.722 -0.4684 -0.2638  0.6547
  420ACN     H2 2688   3.224   2.155   2.789 -0.5898 -1.1595 -3.2955
  420ACN     H3 2689   3.372   2.247   2.847  0.2476 -0.4537 -0.5940
  420ACN     C2 2690   3.379   2.164   2.658 -0.1459  0.3806  0.1599
  420ACN     N1 2691   3.434   2.112   2.569  0.1375  0.0337  0.6567
  421ACN     C1 2692   1.408   3.426   1.958 -0.2932 -0.0304  0.2212
  421ACN     H1 2693   1.469   3.336   1.943 -1.3092 -0.6176 -0.5545
  421ACN     H2 2694   1.304   3.396   1.974 -0.6557  1.2381  0.3312
  421ACN     H3 2695   1.410   3.483   1.865  1.8208 -0.1021  0.1876
  421ACN     C2 2696   1.451   3.506   2.075  0.2309 -0.4485  0.6807
  421ACN     N1 2697   1.493   3.567   2.162 -0.6247  0.2327  0.1823
  422ACN     C1 2698   4.426   3.154   4.199  0.5242 -0.3303  0.1940
  422ACN     H1 2699   4.408   3.088   4.284 -1.2036  1.9369  1.7182
  422ACN     H2 2700   4.421   3.256   4.239 -1.2133 -0.6991  0.9983
  422ACN     H3 2701   4.341   3.154   4.128  1.0358 -0.6161 -0.4291
  422ACN     C2 2702   4.551   3.128   4.126 -0.0307 -0.2550 -0.8420
  422ACN     N1 2703   4.655   3.111   4.081 -0.0560  0.2947 -0.6203
  423ACN     C1 2704   0.882   4.033   1.786  0.2584  0.0087 -0.6501
  423ACN     H1 2705   0.937   4.128   1.785 -0.6600  0.6356  1.8705
  423ACN     H2 2706   0.948   3.961   1.735 -0.0251  0.1875 -1.2728
  423ACN     H3 2707   0.784   4.032   1.737  0.0783 -2.6887 -0.3772
  423ACN     C2 2708   0.871   3.987   1.925  0.8904  0.1067  0.4469
  423ACN     N1 2709   0.880   3.947   2.032 -0.5322 -0.8291  0.0255
  424ACN     C1 2710   1.617   0.113   1.929 -0.3707  0.1473  0.1938
  424ACN     H1 2711   1.582   0.014   1.896  0.0493  0.7334 -2.1265
  424ACN     H2 2712   1.541   0.151   2.000 -1.4273 -1.6703  0.1031
  424ACN     H3 2713   1.612   0.181   1.843  1.0594 -0.7689 -0.6465
  424ACN     C2 2714   1.749   0.114   1.991  0.3168  0.2233 -0.1210
  424ACN     N1 2715   1.850   0.123   2.041 -0.1746 -0.0896 -0.3757
  425ACN     C1 2716   3.293   3.827   0.766 -0.1075 -0.1055  0.0246
  425ACN     H1 2717   3.210   3.868   0.707 -0.1819 -1.4441 -0.8556
  425ACN     H2 2718   3.277   3.861   0.868 -1.1144  1.0806 -0.5033
  425ACN     H3 2719   3.387   3.871   0.730 -0.0886  1.0781  1.4557
  425ACN     C2 2720   3.298   3.682   0.771 -0.5069 -0.3635  0.7412
  425ACN     N1 2721   3.305   3.569   0.785  0.2335 -0.0447  0.6196
  426ACN     C1 2722   2.066   2.593   0.183 -0.2100  0.1339  0.0519
  426ACN     H1 2723   2.121   2.507   0.142  2.2781  2.5910 -2.1749
  426ACN     H2 2724   2.016   2.571   0.278 -1.5973  2.1158 -0.1670
  426ACN     H3 2725   1.987   2.632   0.118 -1.2324 -0.7626  0.7100
  426ACN     C2 2726   2.163   2.699   0.207 -0.2503 -0.2090 -0.4190
  426ACN     N1 2727   2.241   2.780   0.230 -0.4103  0.0571  0.1938
  427ACN     C1 2728   3.792   1.831   4.136 -0.1173 -0.4427 -0.3789
  427ACN     H1 2729   3.741   1.830   4.039  2.3639 -1.5768 -1.7668
  427ACN     H2 2730   3.901   1.830   4.122  0.1826 -1.7766  1.6435
  427ACN     H3 2731   3.772   1.741   4.196  1.2123 -0.2253  0.4494
  427ACN     C2 2732   3.747   1.951   4.209  0.0925  0.7928  0.2340
  427ACN     N1 2733   3.715   2.044   4.262  0.3168 -0.6595 -0.6962
  428ACN     C1 2734   3.431   2.237   4.251 -0.2227 -0.5447 -0.6048
  428ACN     H1 2735   3.389   2.262   4.153  2.0663  2.9116 -0.8999
  428ACN     H2 2736   3.525   2.293   4.264  0.0345 -1.1781  0.3458
  428ACN     H3 2737   3.453   2.130   4.260  0.9129 -0.2649  0.2046
  428ACN     C2 2738   3.339   2.277   4.359  1.1689  0.1962 -0.4128
  428ACN     N1 2739   3.273   2.312   4.448  0.0861  0.1865  0.0612
  429ACN     C1 2740   3.568   0.678   3.473 -0.6102 -0.3667 -0.1155
  429ACN     H1 2741   3.666   0.701   3.429 -1.0546  2.2856  0.1425
  429ACN     H2 2742   3.523   0.756   3.536  1.4420 -0.3229  1.4074
  429ACN     H3 2743   3.590   0.586   3.528 -0.6556 -0.1657  0.2468
  429ACN     C2 2744   3.471   0.645   3.371 -0.1758 -0.4707 -0.0452
  429ACN     N1 2745   3.403   0.619   3.284 -0.0140 -0.4697 -0.5396
  430ACN     C1 2746   3.946   0.968   3.410 -0.1468 -0.2973 -0.0104
  430ACN     H1 2747   4.013   0.930   3.332 -1.0880 -0.4950 -0.7410
  430ACN     H2 2748   3.981   1.068   3.437  2.1183 -1.1820  0.5261
  430ACN     H3 2749   3.953   0.911   3.504 -0.0258 -0.1479  0.0708
  430ACN     C2 2750   3.805   0.988   3.389 -1.1542  0.7716  0.9270
  430ACN     N1 2751   3.690   0.984   3.378 -0.6741  0.0269 -0.5181
  431ACN     C1 2752   4.328   3.026   1.945  0.6165  0.3464  0.2362
  431ACN     H1 2753   4.333   3.135   1.938  2.7570  0.2037 -1.8704
  431ACN     H2 2754   4.259   3.001   2.027 -1.6795 -1.1314 -1.9803
  431ACN     H3 2755   4.429   2.989   1.970  0.7445  0.2808 -0.3674
  431ACN     C2 2756   4.278   2.964   1.826 -0.0300 -0.4434  0.2686
  431ACN     N1 2757   4.238   2.924   1.728 -0.2442  0.2714  0.0454
  432ACN     C1 2758   4.373   0.174   3.221  0.3903 -0.0131  0.0498
  432ACN     H1 2759   4.279   0.126   3.189  0.1548  0.4054  0.1047
  432ACN     H2 2760   4.356   0.282   3.221 -1.3096 -0.2339 -0.8469
  432ACN     H3 2761   4.444   0.151   3.141 -0.3328 -1.4340 -0.2250
  432ACN     C2 2762   4.418   0.112   3.345 -0.0912  0.3829  0.0348
  432ACN     N1 2763   4.466   0.070   3.438  0.5374 -0.1017 -0.7541
  433ACN     C1 2764   4.362   1.478   2.984 -0.2253  0.4700 -0.9256
  433ACN     H1 2765   4.262   1.473   3.027  0.1025 -1.6968 -0.2682
  433ACN     H2 2766   4.433   1.441   3.060 -2.9991  1.4868  2.3858
  433ACN     H3 2767   4.389   1.582   2.964  2.3687 -0.3120 -1.9517
  433ACN     C2 2768   4.379   1.403   2.862 -0.6660 -0.4405 -0.2846
  433ACN     N1 2769   4.383   1.351   2.762 -0.6363  0.1170  0.3025
  434ACN     C1 2770   2.197   3.491   4.871 -0.1907  0.3561 -0.5169
  434ACN     H1 2771   2.302   3.467   4.889 -0.2491  1.3702  1.5790
  434ACN     H2 2772   2.141   3.459   4.960  0.0624  0.3562 -0.3562
  434ACN     H3 2773   2.164   3.440   4.780 -0.5209 -0.8814  0.2811
  434ACN     C2 2774   2.184   3.635   4.878  0.0700 -0.3409 -1.0013
  434ACN     N1 2775   2.185   3.751   4.877  0.1244  0.0681 -0.4816
  435ACN     C1 2776   0.912   3.601   1.742 -0.2468  0.3972  0.6564
  435ACN     H1 2777   0.870   3.507   1.780  0.2831  0.7578  2.2059
  435ACN     H2 2778   0.850   3.690   1.761 -0.3103  0.1215  1.8060
  435ACN     H3 2779   0.922   3.585   1.634 -1.1164 -0.2151  0.6520
  435ACN     C2 2780   1.034   3.635   1.799  0.2183 -0.1231 -0.0088
  435ACN     N1 2781   1.132   3.654   1.850  0.8763 -0.6844  0.1625
  436ACN     C1 2782   1.063   3.719   4.047  0.0420  0.2322 -0.3535
  436ACN     H1 2783   1.123   3.666   3.972  1.0940 -1.9817  1.9241
  436ACN     H2 2784   1.075   3.828   4.039 -1.6521  0.3452 -2.0058
  436ACN     H3 2785   1.107   3.687   4.143  1.3139 -0.4668 -1.1342
  436ACN     C2 2786   0.922   3.684   4.041 -0.4728 -0.1190 -0.0083
  436ACN     N1 2787   0.818   3.648   4.027  0.6593 -0.1883 -0.1646
  437ACN     C1 2788   2.374   3.067   0.831 -0.7400 -0.0933  0.5000
  437ACN     H1 2789   2.327   3.004   0.908 -2.8034  0.0758 -0.5461
  437ACN     H2 2790   2.303   3.100   0.755 -0.5658 -1.3542 -0.2471
  437ACN     H3 2791   2.455   3.013   0.780  0.7866  2.8125 -0.3805
  437ACN     C2 2792   2.441   3.177   0.896 -0.2882  0.4419  0.4698
  437ACN     N1 2793   2.502   3.262   0.948  0.0823  0.7730  0.0799
  438ACN     C1 2794   1.101   3.504   2.248 -0.2253 -0.0610  0.0655
  438ACN     H1 2795   1.034   3.502   2.334 -0.1276 -1.5995  0.1287
  438ACN     H2 2796   1.194   3.559   2.268 -0.9596  1.3358 -0.2201
  438ACN     H3 2797   1.053   3.557   2.165  1.0447  0.1428 -0.5648
  438ACN     C2 2798   1.130   3.361   2.220  0.7245 -0.3037 -0.1990
  438ACN     N1 2799   1.159   3.253   2.200 -0.3948  0.2075  0.1530
  439ACN     C1 2800   1.754   1.476   4.727 -0.4694 -0.3049  0.0848
  439ACN     H1 2801   1.836   1.448   4.793 -0.2383 -0.9018 -0.4498
  439ACN     H2 2802   1.752   1.585   4.740  0.5466 -0.0328 -1.7665
  439ACN     H3 2803   1.658   1.442   4.768 -1.0402  0.6756 -0.3927
  439ACN     C2 2804   1.787   1.436   4.591  0.5100 -0.2906 -0.7357
  439ACN     N1 2805   1.826   1.402   4.492  0.1182  1.2148 -0.0600
  440ACN     C1 2806   1.811   1.720   2.392  0.1565  0.4031  0.1445
  440ACN     H1 2807   1.889   1.644   2.379  0.1555  0.0204  2.0449
  440ACN     H2 2808   1.816   1.745   2.499 -0.2462 -1.1001  0.5415
  440ACN     H3 2809   1.712   1.676   2.381  0.5514 -0.3984 -0.2525
  440ACN     C2 2810   1.826   1.836   2.306  0.3845  0.0190  0.0665
  440ACN     N1 2811   1.843   1.924   2.235 -0.4080 -0.6632  0.0287
  441ACN     C1 2812   1.449   0.332   4.816 -1.2327 -0.7657 -0.2975
  441ACN     H1 2813   1.356   0.385   4.839 -0.1586  0.7590  0.7484
  441ACN     H2 2814   1.528   0.391   4.865 -1.0882 -2.0262  1.0748
  441ACN     H3 2815   1.461   0.329   4.707 -1.0303  1.9763 -0.4145
  441ACN     C2 2816   1.450   0.202   4.871  0.1763 -0.4674  0.2825
  441ACN     N1 2817   1.449   0.085   4.895 -0.3101 -0.3321 -0.1305
  442ACN     C1 2818   3.169   0.256   1.746 -0.5193  0.7795 -0.5323
  442ACN     H1 2819   3.085   0.321   1.719 -0.5189  0.9026 -0.2403
  442ACN     H2 2820   3.265   0.296   1.713 -0.5442  0.2673 -1.2443
  442ACN     H3 2821   3.164   0.152   1.712 -0.3422  0.6574 -0.1948
  442ACN     C2 2822   3.175   0.242   1.895  0.1765 -0.4197 -0.3869
  442ACN     N1 2823   3.172   0.215   2.009  0.0710 -0.5531 -0.3164
  443ACN     C1 2824   4.114   3.980   0.562  0.5449  0.3893 -0.7164
  443ACN     H1 2825   4.036   3.994   0.486 -2.1037 -0.0158  1.7503
  443ACN     H2 2826   4.195   4.050   0.541  1.8740 -1.3887 -1.8410
  443ACN     H3 2827   4.165   3.883   0.563 -0.7775 -0.3514  1.0660
  443ACN     C2 2828   4.065   4.020   0.695  0.6182 -0.0725  0.1032
  443ACN     N1 2829   4.036   4.058   0.799 -0.4419  0.5004  0.2160
  444ACN     C1 2830   4.747   2.228   3.310 -0.1566 -0.2309 -0.0042
  444ACN     H1 2831   4.762   2.192   3.208  2.0151  0.8653 -0.1308
  444ACN     H2 2832   4.732   2.337   3.315 -1.0185 -0.3163 -0.6479
  444ACN     H3 2833   4.834   2.191   3.366 -0.4375  0.4264  0.8932
  444ACN     C2 2834   4.623   2.170   3.365 -0.7006 -0.4081 -0.3340
  444ACN     N1 2835   4.529   2.136   3.420  0.2509  0.0006  0.2315
  445ACN     C1 2836   3.243   3.087   0.103 -0.0378 -0.0240 -0.3593
  445ACN     H1 2837   3.165   3.163   0.121 -0.1951 -0.1494 -0.5105
  445ACN     H2 2838   3.288   3.059   0.199 -0.3224 -1.6632 -0.6848
  445ACN     H3 2839   3.320   3.129   0.038 -1.0945  0.1069 -1.5674
  445ACN     C2 2840   3.191   2.964   0.041  0.2661 -0.2574 -0.6486
  445ACN     N1 2841   3.167   2.866  -0.020 -0.2650 -0.4179  0.0123
  446ACN     C1 2842   4.779   1.242   3.357 -0.2457 -0.7292  0.3122
  446ACN     H1 2843   4.856   1.231   3.279 -0.1411 -0.0306  0.3137
  446ACN     H2 2844   4.827   1.285   3.446 -0.3004 -2.9244  1.4665
  446ACN     H3 2845   4.740   1.148   3.399 -3.7029  0.8131  0.8668
  446ACN     C2 2846   4.665   1.312   3.309 -0.6888 -0.5169 -0.2280
  446ACN     N1 2847   4.566   1.367   3.294 -0.2204 -0.2755 -0.3179
  447ACN     C1 2848   0.105   3.517   0.586  1.6366 -1.0349 -0.3498
  447ACN     H1 2849   0.063   3.617   0.607  1.1383 -1.0719 -1.1603
  447ACN     H2 2850   0.155   3.532   0.490  0.7593  0.1986 -0.6398
  447ACN     H3 2851   0.030   3.439   0.570  1.0148 -0.9052  1.5625
  447ACN     C2 2852   0.203   3.481   0.683  0.3272 -0.3988  0.4561
  447ACN     N1 2853   0.276   3.445   0.764  0.0651 -0.3167 -0.1308
  448ACN     C1 2854   0.381   3.082   0.425  0.1125  0.2310  1.0656
  448ACN     H1 2855   0.355   3.179   0.470 -0.2297  0.2018  0.9296
  448ACN     H2 2856   0.437   3.024   0.500  0.8292 -0.2958  0.1446
  448ACN     H3 2857   0.435   3.091   0.330 -1.1636  0.5509  0.3531
  448ACN     C2 2858   0.261   3.012   0.401  0.4050  0.1403 -0.5543
  448ACN     N1 2859   0.161   2.963   0.374  0.3620 -0.1508 -0.4462
  449ACN     C1 2860   4.623   2.742   4.888  0.2689 -0.1893  0.4285
  449ACN     H1 2861   4.556   2.660   4.861 -1.3848  0.8036  1.3700
  449ACN     H2 2862   4.558   2.828   4.905 -0.1979 -0.4180 -0.1495
  449ACN     H3 2863   4.684   2.747   4.796 -0.3433  0.2850  0.0414
  449ACN     C2 2864   4.688   2.708   5.010  0.1922  0.5348 -0.6847
  449ACN     N1 2865   4.731   2.694   5.115  0.1516  0.2088  0.2380
  450ACN     C1 2866   2.669   0.223   0.449  1.0622  0.5271 -0.2848
  450ACN     H1 2867   2.628   0.280   0.365 -0.0008 -0.1870 -0.2729
  450ACN     H2 2868   2.666   0.115   0.430 -0.1202  0.0158  2.2456
  450ACN     H3 2869   2.603   0.245   0.534  2.5294  1.6034  0.6415
  450ACN     C2 2870   2.801   0.265   0.467 -0.3027  0.0532  0.5128
  450ACN     N1 2871   2.908   0.309   0.467  0.2405 -0.4330  0.5263
  451ACN     C1 2872   0.486   4.291   2.951  0.1445 -0.4880  1.2125
  451ACN     H1 2873   0.537   4.382   2.985  0.1948 -0.7088  1.7316
  451ACN     H2 2874   0.382   4.288   2.988  0.6202 -0.0438  2.6427
  451ACN     H3 2875   0.542   4.204   2.986  2.0902 -0.1075 -0.7262
  451ACN     C2 2876   0.491   4.287   2.801 -0.2352  0.2084  0.1567
  451ACN     N1 2877   0.500   4.295   2.688  0.3583  0.0234 -0.1304
  452ACN     C1 2878   4.266   0.197   4.384 -0.5602 -1.1888  0.0468
  452ACN     H1 2879   4.173   0.143   4.404 -0.5867 -1.0026  0.4334
  452ACN     H2 2880   4.298   0.181   4.280 -0.9597  2.3876 -0.7632
  452ACN     H3 2881   4.347   0.143   4.435 -1.6660 -3.8089 -0.7565
  452ACN     C2 2882   4.269   0.341   4.404 -0.7726 -0.5880  0.3770
  452ACN     N1 2883   4.259   0.455   4.418 -0.0038 -0.7813 -0.4460
  453ACN     C1 2884   1.233   2.896   0.034 -0.3089 -0.1738 -0.0455
  453ACN     H1 2885   1.199   2.894   0.138  0.0753  0.0874  0.0886
  453ACN     H2 2886   1.276   2.997   0.021 -0.7056 -0.3088 -3.1356
  453ACN     H3 2887   1.144   2.884  -0.028  1.0083 -0.3417 -2.0192
  453ACN     C2 2888   1.334   2.795   0.016 -0.3694  0.1520  0.5135
  453ACN     N1 2889   1.411   2.715  -0.008  0.5647  0.1001 -0.2832
  454ACN     C1 2890   4.048   2.765   3.314  0.1543  0.3307 -0.2434
  454ACN     H1 2891   4.111   2.719   3.391 -0.7775 -1.7882 -0.6765
  454ACN     H2 2892   3.975   2.823   3.373  0.4265  1.3395 -0.8618
  454ACN     H3 2893   3.999   2.687   3.254 -3.4247  1.8541  0.3937
  454ACN     C2 2894   4.115   2.860   3.222 -0.0521 -0.2916  0.1746
  454ACN     N1 2895   4.169   2.924   3.145  0.2172  0.0910 -0.2601
  455ACN     C1 2896   0.510   0.611   4.752  0.8567 -0.1925  0.1111
  455ACN     H1 2897   0.457   0.532   4.698  1.0001 -0.9871  1.1124
  455ACN     H2 2898   0.613   0.624   4.717  1.3224 -0.3951  1.3905
  455ACN     H3 2899   0.515   0.560   4.848 -0.6440  0.4874  0.5747
  455ACN     C2 2900   0.433   0.731   4.760  0.5255  0.4492 -0.0952
  455ACN     N1 2901   0.363   0.821   4.778 -0.6351  0.3203  0.4792
  456ACN     C1 2902   2.398   0.441   4.325  0.1054 -0.1229 -0.0074
  456ACN     H1 2903   2.491   0.394   4.361 -0.0038 -0.0506  0.3718
  456ACN     H2 2904   2.435   0.487   4.233  0.1319 -1.2031 -0.5501
  456ACN     H3 2905   2.363   0.523   4.389  1.3436 -0.0146  0.5816
  456ACN     C2 2906   2.305   0.338   4.314 -0.0584 -0.0543 -0.3959
  456ACN     N1 2907   2.230   0.253   4.321  0.1125 -0.1147 -0.2202
  457ACN     C1 2908   3.126   1.284   3.909 -0.1914  0.2873 -0.1737
  457ACN     H1 2909   3.035   1.272   3.849 -0.0834 -1.2080 -0.0607
  457ACN     H2 2910   3.136   1.195   3.971 -0.4119  2.0736  2.6139
  457ACN     H3 2911   3.117   1.369   3.978  0.3650  0.5678 -0.4349
  457ACN     C2 2912   3.240   1.298   3.815  0.2674 -0.0230 -0.0818
  457ACN     N1 2913   3.335   1.316   3.752  0.5671  0.2817 -0.2073
  458ACN     C1 2914   0.647   2.495   3.825  0.6046  0.9687 -0.2284
  458ACN     H1 2915   0.590   2.401   3.825  2.6572 -0.4171  2.3394
  458ACN     H2 2916   0.587   2.563   3.764 -0.0677 -0.5240 -1.2896
  458ACN     H3 2917   0.745   2.473   3.781  0.4074 -1.5720  0.4636
  458ACN     C2 2918   0.657   2.529   3.971 -0.5148 -0.0879 -0.5816
  458ACN     N1 2919   0.661   2.562   4.082  0.3975 -0.0172  0.8326
  459ACN     C1 2920   0.112   4.366   1.068 -0.0112 -0.1562 -0.5205
  459ACN     H1 2921   0.196   4.436   1.053 -0.0671 -0.0735 -0.4518
  459ACN     H2 2922   0.122   4.278   1.004  0.8374 -0.3569 -0.1248
  459ACN     H3 2923   0.020   4.421   1.042 -1.3910 -2.0798  0.0459
  459ACN     C2 2924   0.107   4.328   1.205  0.2700 -0.4826 -0.3756
  459ACN     N1 2925   0.106   4.305   1.319 -0.0452 -0.0880 -0.1112
  460ACN     C1 2926   4.053   3.826   1.044  0.6628 -0.3676  0.6418
  460ACN     H1 2927   4.087   3.833   1.148 -0.2400 -1.0428  1.0006
  460ACN     H2 2928   4.008   3.921   1.011  1.2024 -0.2129  0.3516
  460ACN     H3 2929   3.977   3.747   1.037 -0.1107  0.3919  0.2025
  460ACN     C2 2930   4.163   3.790   0.951 -0.1382 -0.3626  0.0464
  460ACN     N1 2931   4.250   3.764   0.887  0.6808 -0.3267 -0.3856
  461ACN     C1 2932   0.669   1.296   4.430 -0.0788 -0.0080  0.0418
  461ACN     H1 2933   0.762   1.308   4.487 -0.1359 -0.0926  0.1513
  461ACN     H2 2934   0.607   1.241   4.500  1.7353 -0.2263  1.5586
  461ACN     H3 2935   0.690   1.247   4.334  0.1824 -1.7380  0.9577
  461ACN     C2 2936   0.608   1.426   4.407 -0.2496  0.9249  0.7809
  461ACN     N1 2937   0.554   1.523   4.383 -0.1641 -0.3948  0.4045
  462ACN     C1 2938   1.727   1.308   4.112  0.2708  0.0579  0.2129
  462ACN     H1 2939   1.697   1.251   4.201  0.4802  0.7339  0.7231
  462ACN     H2 2940   1.826   1.270   4.085  0.6046  0.5835  0.6655
  462ACN     H3 2941   1.740   1.415   4.132 -0.4028  0.2367 -0.2558
  462ACN     C2 2942   1.617   1.289   4.010 -0.3953  0.3987  0.4652
  462ACN     N1 2943   1.533   1.280   3.929  0.6651 -0.1001 -0.0040
  463ACN     C1 2944   3.158   1.968   4.377  0.2219  0.5321 -0.2759
  463ACN     H1 2945   3.174   2.052   4.445 -0.2261 -0.5725  1.2395
  463ACN     H2 2946   3.061   1.917   4.387  2.2832 -4.4591 -2.4277
  463ACN     H3 2947   3.232   1.896   4.413 -0.8272 -0.2210  0.4437
  463ACN     C2 2948   3.175   2.001   4.241 -0.2408 -0.3036  0.2479
  463ACN     N1 2949   3.195   2.031   4.128 -0.6285 -0.5999 -0.3563
  464ACN     C1 2950   1.729   2.064   0.429  0.0430  0.4108 -0.2928
  464ACN     H1 2951   1.650   2.037   0.358 -0.0128  0.3800 -0.2181
  464ACN     H2 2952   1.781   1.970   0.451  0.1854  0.6614  0.4696
  464ACN     H3 2953   1.692   2.102   0.524  0.4454 -2.3008  1.0573
  464ACN     C2 2954   1.821   2.165   0.372 -0.6666 -0.1023  0.7015
  464ACN     N1 2955   1.898   2.235   0.326  0.6454 -0.9561  0.5815
  465ACN     C1 2956   4.653   3.748   0.709  0.5787 -0.4671 -0.4103
  465ACN     H1 2957   4.587   3.821   0.661  0.1250  0.0266  0.9110
  465ACN     H2 2958   4.754   3.791   0.712 -0.6819  2.9262 -1.8847
  465ACN     H3 2959   4.643   3.655   0.652 -4.6792 -1.2007  1.1983
  465ACN     C2 2960   4.604   3.712   0.843  0.3184 -0.4388  0.5629
  465ACN     N1 2961   4.590   3.677   0.954  1.2442 -0.0870 -0.5372
  466ACN     C1 2962   4.128   1.151   2.935 -0.0546  0.3530 -0.1162
  466ACN     H1 2963   4.152   1.137   2.829 -0.5658  1.6199 -0.4227
  466ACN     H2 2964   4.042   1.219   2.925  0.0494  0.4418 -0.4105
  466ACN     H3 2965   4.199   1.210   2.995  0.0497 -0.4363  0.5542
  466ACN     C2 2966   4.082   1.034   3.003 -0.1387  0.7146  0.0636
  466ACN     N1 2967   4.042   0.935   3.057 -1.0661  0.0645 -0.0536
  467ACN     C1 2968   0.865   1.674   4.525 -0.2493 -0.2484  0.4046
  467ACN     H1 2969   0.764   1.636   4.507 -1.4229  2.0728  1.6339
  467ACN     H2 2970   0.915   1.614   4.602 -1.8734  0.9626  2.5118
  467ACN     H3 2971   0.859   1.769   4.580 -1.1667 -1.0954  1.8419
  467ACN     C2 2972   0.939   1.698   4.406  0.3997  0.3469 -0.2527
  467ACN     N1 2973   1.000   1.712   4.310  0.0651  0.7122  0.9880
  468ACN     C1 2974   3.717   1.977   1.622 -0.4609 -0.1202 -0.0893
  468ACN     H1 2975   3.664   1.942   1.532  1.1797 -0.2271 -1.0649
  468ACN     H2 2976   3.670   2.066   1.665 -0.0028  0.2169 -0.2674
  468ACN     H3 2977   3.816   1.998   1.578 -1.5754  2.3981 -1.5744
  468ACN     C2 2978   3.730   1.869   1.718 -0.5477  0.6408 -0.1929
  468ACN     N1 2979   3.736   1.787   1.797 -0.5554 -0.5776 -0.8021
  469ACN     C1 2980   1.721   1.707   4.332  0.4089  0.7611 -0.0681
  469ACN     H1 2981   1.779   1.798   4.355  2.2209 -0.0625 -1.1920
  469ACN     H2 2982   1.784   1.618   4.334 -1.1795 -0.4155 -0.3839
  469ACN     H3 2983   1.672   1.714   4.234  0.8677 -3.7972 -0.8290
  469ACN     C2 2984   1.627   1.683   4.435  0.1688 -1.0855  0.0317
  469ACN     N1 2985   1.550   1.684   4.520 -0.1068 -0.0671 -0.0119
  470ACN     C1 2986   4.726   0.554   0.202  0.2465  0.1780  0.0083
  470ACN     H1 2987   4.781   0.466   0.167 -0.5564 -0.2150 -0.2912
  470ACN     H2 2988   4.638   0.531   0.263  0.9935 -0.8305  0.7106
  470ACN     H3 2989   4.690   0.604   0.110  1.2134 -0.3793 -0.6852
  470ACN     C2 2990   4.812   0.647   0.271  0.1558  0.0569 -0.6316
  470ACN     N1 2991   4.883   0.721   0.319  0.0783  0.4191 -0.1000
  471ACN     C1 2992   1.524   2.661   4.309 -0.5228  0.1062 -0.5829
  471ACN     H1 2993   1.607   2.594   4.335 -0.0745  0.5817 -0.7604
  471ACN     H2 2994   1.448   2.657   4.388 -0.3347  1.0952 -0.3368
  471ACN     H3 2995   1.483   2.624   4.214  0.6344 -0.5174 -0.8692
  471ACN     C2 2996   1.582   2.791   4.285  0.1996 -0.4255  0.0064
  471ACN     N1 2997   1.630   2.896   4.264  0.2031 -0.6204 -0.5730
  472ACN     C1 2998   3.981   0.470   2.326  0.1034 -0.5545 -0.2590
  472ACN     H1 2999   4.059   0.399   2.354 -1.2301 -1.4323  1.4635
  472ACN     H2 3000   3.891   0.412   2.302  0.0040 -0.1791 -0.7997
  472ACN     H3 3001   4.020   0.541   2.252  2.4168  1.1019  2.3697
  472ACN     C2 3002   3.933   0.546   2.448  0.6226 -0.4943 -0.5426
  472ACN     N1 3003   3.904   0.620   2.533 -0.3464  0.9558 -0.2647
  473ACN     C1 3004   2.787   3.226   1.819 -0.3568  0.5506  0.2037
  473ACN     H1 3005   2.720   3.185   1.896  0.9284 -0.9552  0.5584
  473ACN     H2 3006   2.754   3.328   1.800 -1.9186 -0.0659 -0.5766
  473ACN     H3 3007   2.770   3.163   1.730 -0.6044  1.4362 -0.3862
  473ACN     C2 3008   2.924   3.224   1.862 -0.1689 -0.8032 -1.0312
  473ACN     N1 3009   3.031   3.220   1.913 -0.4227  0.6187  0.0638
  474ACN     C1 3010   3.111   0.891   3.709  0.5584  1.0225  0.9196
  474ACN     H1 3011   3.019   0.855   3.663  0.9572  1.0102  0.1210
  474ACN     H2 3012   3.161   0.814   3.770 -0.2339  0.6391  1.0969
  474ACN     H3 3013   3.086   0.980   3.768 -2.0032  2.0774 -1.5727
  474ACN     C2 3014   3.206   0.937   3.609  0.2943 -0.4421 -0.2826
  474ACN     N1 3015   3.279   0.984   3.533  0.0408  0.2640 -0.0983
  475ACN     C1 3016   0.261   4.017   2.132  0.4927 -0.7798 -0.0514
  475ACN     H1 3017   0.190   3.935   2.118 -1.1847  0.2926  1.7229
  475ACN     H2 3018   0.208   4.097   2.184  0.5244  0.4760 -1.8834
  475ACN     H3 3019   0.311   4.045   2.039  1.3814  0.7656  0.8582
  475ACN     C2 3020   0.368   3.961   2.215 -0.5179  0.5646  0.2473
  475ACN     N1 3021   0.454   3.925   2.283  0.2873 -0.2883 -0.1055
  476ACN     C1 3022   0.912   1.899   1.235 -0.1303 -0.4521  0.0804
  476ACN     H1 3023   0.941   1.935   1.135  0.3272  0.2992  0.4756
  476ACN     H2 3024   0.893   1.983   1.303 -1.9991  2.2481 -3.3870
  476ACN     H3 3025   0.997   1.837   1.265 -0.4829 -1.1626 -0.3473
  476ACN     C2 3026   0.803   1.812   1.225  0.7243  0.6206 -0.1544
  476ACN     N1 3027   0.718   1.731   1.235  0.0330  0.6611 -0.3705
  477ACN     C1 3028   0.162   1.928   3.751 -0.3612 -0.0369 -0.4470
  477ACN     H1 3029   0.214   1.836   3.722  0.8758  0.4861  0.0410
  477ACN     H2 3030   0.220   2.014   3.717  0.5176 -0.8689 -1.0959
  477ACN     H3 3031   0.141   1.925   3.858  0.3293 -1.1970 -0.3279
  477ACN     C2 3032   0.040   1.947   3.669 -0.2395  1.1071  0.6744
  477ACN     N1 3033  -0.049   1.962   3.593 -0.3933 -0.3900 -0.1379
  478ACN     C1 3034   2.822   3.879   1.491  0.0216 -0.5583  0.0351
  478ACN     H1 3035   2.778   3.976   1.516  1.7803  0.0913  0.8288
  478ACN     H2 3036   2.743   3.821   1.444 -1.1638 -0.3075  1.6414
  478ACN     H3 3037   2.844   3.836   1.590  1.0523  0.9843  0.5221
  478ACN     C2 3038   2.941   3.895   1.411 -0.1764 -0.1004 -0.5864
  478ACN     N1 3039   3.036   3.909   1.351  0.7092  0.3405 -0.2569
  479ACN     C1 3040   0.315   3.121   1.579 -0.2971  0.8090  0.4841
  479ACN     H1 3041   0.345   3.221   1.612 -0.8127  1.0043  0.3603
  479ACN     H2 3042   0.390   3.043   1.601 -2.0094 -1.4992 -1.3723
  479ACN     H3 3043   0.308   3.129   1.470  1.1951  0.7737  0.3625
  479ACN     C2 3044   0.187   3.088   1.658 -0.1641 -0.3492 -0.1253
  479ACN     N1 3045   0.090   3.067   1.718 -0.5048 -0.4060 -0.0363
  480ACN     C1 3046   0.311   1.394   3.813 -0.3127 -0.6358  0.1302
  480ACN     H1 3047   0.365   1.347   3.730  0.0152 -0.5068  0.2699
  480ACN     H2 3048   0.240   1.470   3.778 -2.4351 -2.2360  0.6906
  480ACN     H3 3049   0.381   1.451   3.874 -0.3806 -0.0741 -0.3097
  480ACN     C2 3050   0.230   1.300   3.883 -0.3441  0.0388  0.5208
  480ACN     N1 3051   0.165   1.224   3.938 -0.0946  0.4028 -0.5561
  481ACN     C1 3052   3.455   2.802   4.657  0.0949  0.1446  0.0563
  481ACN     H1 3053   3.410   2.897   4.689 -1.6270 -1.3667  2.4627
  481ACN     H2 3054   3.528   2.818   4.576 -0.5029 -2.2880 -1.0405
  481ACN     H3 3055   3.379   2.729   4.629 -0.6169  0.3499  1.3679
  481ACN     C2 3056   3.527   2.745   4.775  0.2269 -0.7415  0.0708
  481ACN     N1 3057   3.587   2.698   4.861  0.3217 -0.1553 -0.6438
  482ACN     C1 3058   4.549   1.644   0.445  0.3595 -0.6523 -0.2023
  482ACN     H1 3059   4.645   1.682   0.408  1.1434 -0.9802  1.3659
  482ACN     H2 3060   4.463   1.661   0.380  0.0930 -0.5389  0.1764
  482ACN     H3 3061   4.520   1.678   0.546 -1.1149  1.9984 -1.4278
  482ACN     C2 3062   4.568   1.499   0.447  0.0780 -0.3650  0.4379
  482ACN     N1 3063   4.580   1.386   0.446  0.7490 -0.4855 -0.2777
  483ACN     C1 3064   1.603   3.734   3.017 -0.1574 -0.2330 -0.1107
  483ACN     H1 3065   1.557   3.659   2.950  0.4327 -0.0697 -0.7160
  483ACN     H2 3066   1.568   3.731   3.121 -0.1181  1.7882 -0.0058
  483ACN     H3 3067   1.586   3.833   2.973 -1.9787 -1.6970 -3.0740
  483ACN     C2 3068   1.743   3.707   3.026  0.3099 -0.1435  0.0986
  483ACN     N1 3069   1.854   3.680   3.034  0.4594 -0.2411 -0.1444
  484ACN     C1 3070   1.071   2.564   4.609  0.6332 -0.3871  0.2639
  484ACN     H1 3071   0.981   2.559   4.672 -0.0679 -1.4434 -0.7950
  484ACN     H2 3072   1.121   2.467   4.615  0.6882 -0.3876 -0.2286
  484ACN     H3 3073   1.129   2.642   4.659 -2.5661  1.9505  0.7112
  484ACN     C2 3074   1.036   2.595   4.471  0.0590  0.7817 -0.3055
  484ACN     N1 3075   1.001   2.625   4.367 -0.3442 -0.2068 -0.3750
  485ACN     C1 3076   3.685   0.031   1.423 -0.2853  0.3448  0.1578
  485ACN     H1 3077   3.707   0.014   1.529 -1.0999 -1.0998  0.1190
  485ACN     H2 3078   3.578   0.019   1.402  0.0400  0.5366 -1.7730
  485ACN     H3 3079   3.740  -0.036   1.356  0.6338  2.2736 -1.1104
  485ACN     C2 3080   3.722   0.171   1.388 -0.2718  0.8224 -1.1421
  485ACN     N1 3081   3.757   0.271   1.355  0.0484  0.5592 -0.2796
  486ACN     C1 3082   0.287   0.511   2.471 -0.2469 -0.0002 -0.4532
  486ACN     H1 3083   0.293   0.409   2.432  0.8232  0.6760 -2.1833
  486ACN     H2 3084   0.186   0.534   2.509 -0.8112  0.6934 -2.2737
  486ACN     H3 3085   0.313   0.577   2.387  1.7191 -2.5378 -1.9676
  486ACN     C2 3086   0.389   0.535   2.579  0.1535 -0.0927 -0.5176
  486ACN     N1 3087   0.452   0.541   2.673  0.0713  0.3009 -0.6637
  487ACN     C1 3088   3.687   3.778   3.890 -0.0188 -0.1047 -0.0056
  487ACN     H1 3089   3.705   3.886   3.886  0.1753 -0.0422  1.6739
  487ACN     H2 3090   3.727   3.728   3.801 -0.8483  1.5616 -1.3703
  487ACN     H3 3091   3.578   3.760   3.892 -0.0689 -0.0364 -1.3797
  487ACN     C2 3092   3.745   3.735   4.010 -0.4684  0.3311 -0.1792
  487ACN     N1 3093   3.794   3.694   4.105 -0.2702 -0.0408  0.3171
  488ACN     C1 3094   4.576   3.551   4.454 -0.7774  1.1778  0.1085
  488ACN     H1 3095   4.667   3.512   4.407 -0.3379 -0.7635  2.3629
  488ACN     H2 3096   4.597   3.558   4.561 -2.4444  1.0537  0.4765
  488ACN     H3 3097   4.490   3.485   4.436  0.0373 -0.0994  0.7551
  488ACN     C2 3098   4.529   3.673   4.398  0.3572 -0.0817 -0.0304
  488ACN     N1 3099   4.471   3.765   4.359  0.3309 -0.4255 -0.0200
  489ACN     C1 3100   4.422   4.150   3.597 -1.0191 -0.2778  0.2686
  489ACN     H1 3101   4.330   4.208   3.583 -1.7695 -1.3392  0.6577
  489ACN     H2 3102   4.407   4.042   3.607 -0.0764 -0.4763 -0.3790
  489ACN     H3 3103   4.460   4.178   3.696  1.5068  1.2889 -1.0587
  489ACN     C2 3104   4.524   4.183   3.501  0.3977 -0.0318  0.0568
  489ACN     N1 3105   4.605   4.206   3.425  0.3657 -0.0210  0.3650
  490ACN     C1 3106   1.625   0.850   2.420  0.4578  0.6182 -0.2248
  490ACN     H1 3107   1.602   0.794   2.329 -3.2294  2.6472 -0.7423
  490ACN     H2 3108   1.602   0.956   2.404  0.6622  0.3015 -3.1499
  490ACN     H3 3109   1.731   0.834   2.445 -0.0572 -1.7204  0.6839
  490ACN     C2 3110   1.542   0.807   2.536  0.0714  0.3189  0.2986
  490ACN     N1 3111   1.486   0.771   2.630  0.5455 -0.4197  1.0393
  491ACN     C1 3112   0.990   2.448   4.114  0.5161  0.1678  0.2929
  491ACN     H1 3113   1.099   2.449   4.132  0.9728 -1.8617 -1.8337
  491ACN     H2 3114   0.957   2.553   4.116  0.3547  0.1082  0.7689
  491ACN     H3 3115   0.945   2.396   4.199 -0.2654 -0.0813 -0.2626
  491ACN     C2 3116   0.959   2.388   3.984 -0.2305  0.4233  0.5574
  491ACN     N1 3117   0.943   2.350   3.877 -0.0091  0.9483 -0.0148
  492ACN     C1 3118   2.207   1.862   1.919  0.6575  0.2599 -0.0133
  492ACN     H1 3119   2.098   1.847   1.923  0.2864  0.9795 -3.6285
  492ACN     H2 3120   2.241   1.854   2.023 -0.6891 -0.8004  0.3858
  492ACN     H3 3121   2.227   1.961   1.877 -2.1323  1.2314  0.7339
  492ACN     C2 3122   2.262   1.755   1.835 -0.1242 -0.2013  0.4248
  492ACN     N1 3123   2.300   1.668   1.768 -0.4721  0.5892 -0.0111
  493ACN     C1 3124   0.617   2.114   3.009 -0.3817 -0.5422  0.1784
  493ACN     H1 3125   0.592   2.131   2.904 -4.4406 -0.1518  1.0394
  493ACN     H2 3126   0.705   2.050   3.024  1.6034  1.6312 -1.5736
  493ACN     H3 3127   0.529   2.061   3.049 -0.6981 -0.1458  0.0136
  493ACN     C2 3128   0.630   2.238   3.085 -0.0170 -0.3433  0.1716
  493ACN     N1 3129   0.645   2.332   3.153  0.6305 -1.0182 -0.0837
  494ACN     C1 3130   4.732   2.649   2.502  0.4732  0.4008 -0.2300
  494ACN     H1 3131   4.744   2.586   2.413 -2.3181 -0.7513  0.0925
  494ACN     H2 3132   4.696   2.580   2.580  2.4165 -1.4613 -0.8861
  494ACN     H3 3133   4.658   2.730   2.494  1.6635  1.8737  2.3751
  494ACN     C2 3134   4.866   2.696   2.543  0.0875  0.2115  0.3285
  494ACN     N1 3135   4.966   2.738   2.577 -0.2124 -0.0984  0.4451
  495ACN     C1 3136   4.495   3.119   2.361 -0.5651  0.1530  0.0771
  495ACN     H1 3137   4.392   3.145   2.386 -1.0800 -1.0326 -0.6884
  495ACN     H2 3138   4.553   3.105   2.453 -0.7964 -3.5878 -0.1808
  495ACN     H3 3139   4.542   3.200   2.305 -0.5619  0.6511  0.7990
  495ACN     C2 3140   4.504   2.992   2.286  0.0872 -0.6893  0.6581
  495ACN     N1 3141   4.529   2.895   2.237  0.3010  0.0397 -0.4266
  496ACN     C1 3142   2.470   2.408   2.492  0.0277  0.2217  0.0727
  496ACN     H1 3143   2.556   2.433   2.555  0.5282 -1.0869 -0.0695
  496ACN     H2 3144   2.478   2.456   2.394 -0.3637  0.5707  0.2073
  496ACN     H3 3145   2.385   2.457   2.541  0.4124  1.0018 -0.0307
  496ACN     C2 3146   2.468   2.261   2.477  0.7299  0.9588  0.2004
  496ACN     N1 3147   2.474   2.146   2.458  0.5642 -0.2302  0.0168
  497ACN     C1 3148   3.855   2.547   2.381 -0.0203  0.2999  0.0418
  497ACN     H1 3149   3.954   2.527   2.339 -1.6436 -1.2843 -3.3648
  497ACN     H2 3150   3.788   2.596   2.310  0.4485 -1.6071 -1.8298
  497ACN     H3 3151   3.869   2.604   2.474 -2.6870  0.9376  0.1182
  497ACN     C2 3152   3.792   2.422   2.414  0.1938  0.8262 -0.3641
  497ACN     N1 3153   3.746   2.321   2.462  0.2642 -0.4636  0.2242
  498ACN     C1 3154   3.700   3.973   1.257  0.2803  0.0716 -0.3668
  498ACN     H1 3155   3.641   3.895   1.306 -1.0901  0.2072 -1.7120
  498ACN     H2 3156   3.726   3.936   1.157 -0.8210 -0.2063 -0.5602
  498ACN     H3 3157   3.790   3.999   1.313  0.4370  0.0002 -0.5818
  498ACN     C2 3158   3.623   4.099   1.234 -0.4068  0.4235  0.2949
  498ACN     N1 3159   3.565   4.196   1.202  0.8159  0.7227 -0.3391
  499ACN     C1 3160   3.926   0.656   1.419 -0.0868  0.0903  0.2708
  499ACN     H1 3161   4.008   0.728   1.425  2.1965 -2.2863 -0.6356
  499ACN     H2 3162   3.922   0.620   1.316 -0.3847  0.0266  0.3031
  499ACN     H3 3163   3.825   0.690   1.448 -0.0346 -1.3890  2.4115
  499ACN     C2 3164   3.959   0.543   1.503 -0.1538  0.7391  0.3511
  499ACN     N1 3165   3.992   0.455   1.573  0.6454  0.5235  0.4965
  500ACN     C1 3166   2.829   2.982   0.225 -0.6812 -0.4822  0.3017
  500ACN     H1 3167   2.723   2.994   0.249 -0.6745 -0.1740  0.1910
  500ACN     H2 3168   2.871   3.082   0.244 -0.3713 -0.2154 -1.5557
  500ACN     H3 3169   2.844   2.949   0.122  1.2427 -1.4837  0.8584
  500ACN     C2 3170   2.890   2.888   0.319  0.6618 -0.3554  0.2125
  500ACN     N1 3171   2.942   2.812   0.391 -0.0590 -0.3556 -0.0417
  501ACN     C1 3172   0.066   2.167   2.551 -1.0200 -0.6964 -0.7740
  501ACN     H1 3173  -0.020   2.175   2.484 -0.9625 -0.9403 -0.8790
  501ACN     H2 3174   0.041   2.216   2.646  0.6118  1.5787 -1.4303
  501ACN     H3 3175   0.149   2.224   2.508 -1.5364  1.2628  0.7014
  501ACN     C2 3176   0.098   2.020   2.567 -0.0191 -0.9547  0.3558
  501ACN     N1 3177   0.113   1.909   2.566 -0.5534  0.1655  0.1654
  502ACN     C1 3178   2.873   0.573   3.329  0.1413 -0.7055  0.1013
  502ACN     H1 3179   2.803   0.656   3.319  0.4783 -0.4350 -0.0158
  502ACN     H2 3180   2.906   0.539   3.231 -0.3270 -1.7550  0.2928
  502ACN     H3 3181   2.831   0.485   3.379 -0.8807  0.9533  2.3565
  502ACN     C2 3182   2.981   0.606   3.424 -0.4642 -0.3743  0.3751
  502ACN     N1 3183   3.063   0.622   3.499 -0.7855 -0.2010 -0.3880
  503ACN     C1 3184   2.714   2.148   2.204 -0.3416  0.4840  0.7559
  503ACN     H1 3185   2.736   2.104   2.301  0.2879 -0.5337  0.1717
  503ACN     H2 3186   2.615   2.111   2.175 -0.8471  1.4510  1.2174
  503ACN     H3 3187   2.789   2.120   2.129  1.3012 -1.8945  3.1326
  503ACN     C2 3188   2.709   2.293   2.205 -0.0223  0.7010  0.1542
  503ACN     N1 3189   2.689   2.405   2.208  0.0952  0.3463  0.2477
  504ACN     C1 3190   1.755   1.407   1.144  0.1712  0.3583  0.0098
  504ACN     H1 3191   1.664   1.359   1.106 -0.8508  0.3622  2.2792
  504ACN     H2 3192   1.822   1.324   1.172  0.6195  0.2298 -1.3635
  504ACN     H3 3193   1.727   1.474   1.226 -0.7041 -0.4197  0.3613
  504ACN     C2 3194   1.823   1.483   1.044  1.0207 -0.5799 -0.6937
  504ACN     N1 3195   1.851   1.553   0.953  0.1533  0.6171 -0.3742
  505ACN     C1 3196   1.963   2.125   2.997  0.0094 -0.0722 -0.5644
  505ACN     H1 3197   1.898   2.073   3.069 -2.5978  2.1055 -1.1719
  505ACN     H2 3198   1.945   2.233   3.012 -0.5164 -0.2390  0.0864
  505ACN     H3 3199   1.947   2.091   2.894  1.2639 -0.7393 -0.5533
  505ACN     C2 3200   2.090   2.092   3.062  0.0809 -0.1278 -0.4310
  505ACN     N1 3201   2.190   2.056   3.108 -0.2108 -0.4340  0.3304
  506ACN     C1 3202   3.379   4.356   1.842 -0.2632  0.5570 -0.4368
  506ACN     H1 3203   3.315   4.409   1.912 -1.7196 -1.0016 -0.5319
  506ACN     H2 3204   3.325   4.339   1.748 -2.4961 -0.8715  1.0110
  506ACN     H3 3205   3.415   4.268   1.897 -0.9340  2.0173  2.4791
  506ACN     C2 3206   3.494   4.435   1.817  0.5238  0.0486  0.9611
  506ACN     N1 3207   3.590   4.494   1.810  0.4629 -0.6687 -0.1098
  507ACN     C1 3208   2.653   3.889   5.025  0.0049  0.6798  0.4497
  507ACN     H1 3209   2.597   3.811   5.078  2.3665 -1.8042 -0.4320
  507ACN     H2 3210   2.590   3.970   4.988  3.0130  2.1205 -1.9622
  507ACN     H3 3211   2.711   3.846   4.942 -2.0148 -0.8229 -0.2653
  507ACN     C2 3212   2.745   3.958   5.120  0.0862  0.0044  0.3104
  507ACN     N1 3213   2.820   4.009   5.193 -0.1928  0.3199 -0.7081
  508ACN     C1 3214   0.735   2.779   4.603  0.0570  0.9102 -0.3700
  508ACN     H1 3215   0.646   2.714   4.597  0.6009 -0.0188  0.9987
  508ACN     H2 3216   0.796   2.756   4.515 -0.3642  0.5703 -0.5808
  508ACN     H3 3217   0.792   2.753   4.693  1.1795  1.9816 -0.7488
  508ACN     C2 3218   0.679   2.917   4.597  0.5116 -0.3681 -0.0042
  508ACN     N1 3219   0.622   3.019   4.590  0.0780 -0.3648  0.1245
  509ACN     C1 3220   1.443   0.036   4.482  0.6858  0.3734  0.1475
  509ACN     H1 3221   1.460   0.119   4.412  0.6276 -0.0540 -0.3846
  509ACN     H2 3222   1.441   0.081   4.582  0.3528  2.0470 -0.5939
  509ACN     H3 3223   1.532  -0.028   4.473  0.6282  0.1841  0.8440
  509ACN     C2 3224   1.317  -0.034   4.458 -0.1995 -0.2022  0.2317
  509ACN     N1 3225   1.216  -0.084   4.449  0.1162  0.4728 -0.2805
  510ACN     C1 3226   1.257   0.031   2.600  0.3014 -0.1245  0.2277
  510ACN     H1 3227   1.203   0.111   2.547 -2.5354 -1.6453  0.6198
  510ACN     H2 3228   1.356   0.004   2.561 -0.4403  0.6745 -2.4240
  510ACN     H3 3229   1.188  -0.054   2.594 -0.0828  0.1964  0.0379
  510ACN     C2 3230   1.250   0.073   2.738 -0.4913 -0.2106  0.2810
  510ACN     N1 3231   1.247   0.111   2.849 -0.1439 -0.0051  0.3887
  511ACN     C1 3232   1.963   3.630   0.865  0.0712 -0.0704  0.4922
  511ACN     H1 3233   2.028   3.549   0.830  1.1295  0.9897 -0.0827
  511ACN     H2 3234   2.030   3.716   0.877  0.1820  0.1145 -1.2228
  511ACN     H3 3235   1.911   3.606   0.959  1.2156 -2.0367  0.6642
  511ACN     C2 3236   1.876   3.666   0.750 -0.6520  0.1364  0.2377
  511ACN     N1 3237   1.804   3.695   0.667  0.1560 -0.2207  0.0278
  512ACN     C1 3238   0.050   0.823   2.525 -0.3824  0.1792  0.2545
  512ACN     H1 3239   0.007   0.723   2.536  0.1255  0.1130  1.8759
  512ACN     H2 3240   0.140   0.808   2.464 -0.7776  0.5275 -0.4257
  512ACN     H3 3241   0.081   0.844   2.628 -0.9233  0.1148  0.4343
  512ACN     C2 3242  -0.049   0.913   2.463  0.0492 -0.3523 -0.1578
  512ACN     N1 3243  -0.137   0.979   2.428 -0.3755  0.1190  0.2713
  513ACN     C1 3244   0.894   2.602   0.699 -0.4977  0.1698 -0.2827
  513ACN     H1 3245   0.982   2.584   0.635 -0.1164  0.0503  0.2698
  513ACN     H2 3246   0.933   2.628   0.798  0.3928 -0.1700 -0.5315
  513ACN     H3 3247   0.824   2.518   0.708 -1.2052  0.9331  1.9587
  513ACN     C2 3248   0.822   2.711   0.639 -0.9580  0.6804  0.2164
  513ACN     N1 3249   0.763   2.794   0.584 -0.4700 -0.4283 -0.0387
  514ACN     C1 3250   4.262   0.605   3.714  0.7351  0.4322  0.5811
  514ACN     H1 3251   4.348   0.626   3.779 -0.9111  0.6165  2.8219
  514ACN     H2 3252   4.177   0.568   3.773 -0.9150  0.9614 -1.3366
  514ACN     H3 3253   4.286   0.525   3.643 -1.5464 -1.4742  1.8290
  514ACN     C2 3254   4.226   0.734   3.665 -0.4653  0.5700  0.9835
  514ACN     N1 3255   4.184   0.834   3.623 -0.0736  0.1864  0.2318
  515ACN     C1 3256   2.285   3.732   2.392  0.0061  0.1028 -0.0226
  515ACN     H1 3257   2.196   3.748   2.454 -1.9224  0.0059 -2.5660
  515ACN     H2 3258   2.368   3.785   2.440  0.6566 -0.2242 -0.7602
  515ACN     H3 3259   2.269   3.763   2.288  1.6603  0.3089 -0.2368
  515ACN     C2 3260   2.334   3.596   2.394 -0.5728 -0.0461  0.3936
  515ACN     N1 3261   2.381   3.491   2.396 -0.2825  0.4280 -0.0420
  516ACN     C1 3262   2.012   1.674   1.545 -1.0239  0.7383 -0.0294
  516ACN     H1 3263   2.077   1.609   1.486  0.8530  0.9714  1.6549
  516ACN     H2 3264   1.946   1.736   1.484 -0.4769  1.3749  0.0043
  516ACN     H3 3265   2.082   1.722   1.615  2.2570 -4.1188  0.5051
  516ACN     C2 3266   1.932   1.586   1.625  0.2808  0.2908  0.2489
  516ACN     N1 3267   1.861   1.516   1.682 -1.0073 -0.3050 -1.0032
  517ACN     C1 3268   1.583   2.501   4.800 -0.3492  0.3788 -0.3115
  517ACN     H1 3269   1.566   2.397   4.829  0.3493  0.2717 -0.2796
  517ACN     H2 3270   1.685   2.514   4.762 -0.6226 -1.5513 -1.8168
  517ACN     H3 3271   1.572   2.558   4.894  0.9163  0.1906 -0.0284
  517ACN     C2 3272   1.476   2.543   4.714  0.4710 -0.0177 -0.1501
  517ACN     N1 3273   1.393   2.580   4.646  0.7042 -0.2449  0.8357
  518ACN     C1 3274   1.837   0.186   3.035  0.0378  0.1181 -0.1641
  518ACN     H1 3275   1.870   0.223   3.133  2.1550 -0.1210 -0.7345
  518ACN     H2 3276   1.808   0.080   3.040  1.6074 -0.3089  0.6807
  518ACN     H3 3277   1.922   0.198   2.966  0.0022 -1.2319 -0.4782
  518ACN     C2 3278   1.714   0.263   2.997  0.4610  0.0096  0.3825
  518ACN     N1 3279   1.616   0.318   2.965 -0.0364 -0.6130  0.1601
  519ACN     C1 3280   2.651   1.128   0.275  0.0427  0.0685  0.2533
  519ACN     H1 3281   2.726   1.052   0.300  0.0211  0.3458  1.2150
  519ACN     H2 3282   2.648   1.207   0.351 -2.0967 -0.5792  0.9090
  519ACN     H3 3283   2.556   1.074   0.280  0.7998 -1.2134  3.5710
  519ACN     C2 3284   2.694   1.171   0.143  0.1797 -0.7300 -0.2528
  519ACN     N1 3285   2.738   1.195   0.041 -0.4276 -0.1640  0.2242
  520ACN     C1 3286   4.406   2.016   3.687 -0.0765 -0.7550  0.9923
  520ACN     H1 3287   4.499   2.017   3.628 -0.8013 -1.0919 -0.1804
  520ACN     H2 3288   4.423   2.082   3.773  0.2383 -0.3717  0.6416
  520ACN     H3 3289   4.383   1.913   3.716  0.2397 -0.7900  1.1283
  520ACN     C2 3290   4.285   2.078   3.628 -0.7038  0.0870 -0.2794
  520ACN     N1 3291   4.193   2.127   3.585 -0.7552 -0.2602 -0.4729
  521ACN     C1 3292   2.905   2.779   4.753 -0.0090  0.4527  0.3848
  521ACN     H1 3293   2.808   2.746   4.714 -0.5296  1.1202  1.0624
  521ACN     H2 3294   2.936   2.708   4.830  1.3756 -0.6441 -1.1262
  521ACN     H3 3295   2.904   2.878   4.802 -0.5784 -0.4640  2.3372
  521ACN     C2 3296   3.000   2.772   4.641 -0.3304 -0.0826  0.2795
  521ACN     N1 3297   3.080   2.779   4.561 -0.3722  0.9910 -0.0925
  522ACN     C1 3298   3.837   1.097   0.725 -0.2690 -1.0460 -0.1207
  522ACN     H1 3299   3.809   1.021   0.650 -0.8648  0.3648 -1.3714
  522ACN     H2 3300   3.815   1.193   0.678 -2.2365 -1.8340 -0.9368
  522ACN     H3 3301   3.944   1.084   0.745 -0.6859 -5.7497  0.1806
  522ACN     C2 3302   3.758   1.081   0.850  0.3045 -0.4898  0.4206
  522ACN     N1 3303   3.701   1.060   0.946 -0.2478  1.0795  0.0131
  523ACN     C1 3304   4.567   4.106   4.345 -0.2172 -0.4909  0.6342
  523ACN     H1 3305   4.651   4.115   4.416 -0.5678  3.0077  0.7629
  523ACN     H2 3306   4.501   4.020   4.361  0.6607 -1.5845 -1.3040
  523ACN     H3 3307   4.610   4.095   4.245  0.3543 -0.8389  0.9121
  523ACN     C2 3308   4.495   4.235   4.361 -0.7287 -0.6242  0.2376
  523ACN     N1 3309   4.424   4.325   4.375  0.0505 -0.4892 -0.5011
  524ACN     C1 3310   3.362   2.264   1.724 -0.4434 -0.6503  0.5943
  524ACN     H1 3311   3.319   2.297   1.820  0.4259  2.0858  0.1331
  524ACN     H2 3312   3.318   2.174   1.679  1.7817 -1.2184 -0.5687
  524ACN     H3 3313   3.471   2.252   1.720 -0.3220  0.3022  0.7324
  524ACN     C2 3314   3.323   2.372   1.636  0.1399 -0.1364 -0.1167
  524ACN     N1 3315   3.300   2.448   1.552  0.0423  0.1125 -0.2834
  525ACN     C1 3316   1.413   1.669   0.927  0.1691 -0.2120 -0.8052
  525ACN     H1 3317   1.346   1.715   0.853 -0.9599  0.4408  0.5764
  525ACN     H2 3318   1.360   1.673   1.023 -1.0114  2.2180 -1.4827
  525ACN     H3 3319   1.503   1.731   0.940 -1.2195  1.9849 -1.1239
  525ACN     C2 3320   1.436   1.530   0.880  0.3637 -0.0810  0.3183
  525ACN     N1 3321   1.456   1.423   0.843 -0.0961  0.2687 -0.4790
  526ACN     C1 3322   3.786   1.275   1.622 -0.5578 -0.5939  0.0467
  526ACN     H1 3323   3.722   1.339   1.560  2.6964 -0.0122 -2.9942
  526ACN     H2 3324   3.808   1.178   1.576  1.0986 -1.1142  1.7813
  526ACN     H3 3325   3.737   1.269   1.720 -2.8058  2.3107 -0.7740
  526ACN     C2 3326   3.905   1.359   1.650  0.9788  0.1066 -0.8790
  526ACN     N1 3327   3.999   1.421   1.672  0.0330  0.2377  0.2517
  527ACN     C1 3328   2.651   3.848   2.343  0.6127  0.4130  0.4447
  527ACN     H1 3329   2.558   3.898   2.371 -0.7594 -1.4270 -0.5792
  527ACN     H2 3330   2.663   3.842   2.234  0.6285 -0.6950  0.4896
  527ACN     H3 3331   2.639   3.746   2.381  1.5767 -0.1673 -0.7372
  527ACN     C2 3332   2.764   3.916   2.405 -0.6815 -0.4061  0.6159
  527ACN     N1 3333   2.850   3.962   2.463  0.3686 -0.0155 -0.5246
  528ACN     C1 3334   1.563   3.863   1.976 -0.1067 -0.1591 -0.1829
  528ACN     H1 3335   1.486   3.788   1.955 -0.7595  0.5454 -0.3472
  528ACN     H2 3336   1.527   3.957   1.933  2.1775  0.6246 -0.5187
  528ACN     H3 3337   1.655   3.835   1.923 -1.6348 -0.0360 -3.1175
  528ACN     C2 3338   1.590   3.890   2.116  0.0327  0.3051 -0.2225
  528ACN     N1 3339   1.610   3.902   2.224 -0.5733  0.3406 -0.1330
  529ACN     C1 3340   2.323   2.203   1.286 -0.3281 -0.3351  0.1305
  529ACN     H1 3341   2.407   2.242   1.344 -0.8321 -0.5438  1.0141
  529ACN     H2 3342   2.221   2.238   1.307  0.7401  2.9759  0.4626
  529ACN     H3 3343   2.335   2.095   1.295 -0.8036 -0.3219  1.0399
  529ACN     C2 3344   2.363   2.232   1.147  0.5115 -0.1236  0.3038
  529ACN     N1 3345   2.397   2.258   1.040  0.5048 -0.0965  0.2191
  530ACN     C1 3346   2.746   3.514   1.317  0.1039 -0.1533 -0.1370
  530ACN     H1 3347   2.846   3.488   1.279  0.4536  1.4540 -0.4208
  530ACN     H2 3348   2.674   3.465   1.252 -0.3564  0.6537 -0.2460
  530ACN     H3 3349   2.732   3.623   1.314 -0.4046 -0.1824  0.8264
  530ACN     C2 3350   2.726   3.469   1.451 -0.6053 -0.5719 -0.2784
  530ACN     N1 3351   2.720   3.428   1.557  0.2912  0.0721  0.2836
  531ACN     C1 3352   4.199   3.779   0.206  0.0072 -0.5370  0.0893
  531ACN     H1 3353   4.136   3.806   0.120 -2.2666 -1.1180  1.4931
  531ACN     H2 3354   4.227   3.876   0.248  0.1647 -0.1504 -0.8654
  531ACN     H3 3355   4.288   3.723   0.175  0.5319  0.0061  0.5896
  531ACN     C2 3356   4.120   3.704   0.300 -0.2313  0.5422  0.8300
  531ACN     N1 3357   4.060   3.639   0.372 -0.1762  0.1184 -0.2583
  532ACN     C1 3358   1.715   0.671   1.996 -0.0606 -0.2317  0.1397
  532ACN     H1 3359   1.656   0.611   2.066 -0.1224 -1.6662 -1.0832
  532ACN     H2 3360   1.818   0.686   2.030  0.9986 -0.0098 -2.8298
  532ACN     H3 3361   1.666   0.769   1.993 -0.8106 -0.5582  1.3706
  532ACN     C2 3362   1.736   0.610   1.865 -0.3999  0.9798  0.6858
  532ACN     N1 3363   1.759   0.564   1.758 -0.0974  0.0117 -0.4313
  533ACN     C1 3364   3.996   1.957   3.383  0.1495 -0.0830 -0.5501
  533ACN     H1 3365   4.101   1.969   3.413 -0.3823  2.0659  0.6227
  533ACN     H2 3366   3.943   2.043   3.426  0.8831 -0.1288  0.4707
  533ACN     H3 3367   3.941   1.865   3.408  0.7340 -0.3819 -0.3412
  533ACN     C2 3368   3.989   1.967   3.236  0.7227  0.5355 -0.1106
  533ACN     N1 3369   3.969   1.976   3.122  0.8088  0.0178 -0.3295
  534ACN     C1 3370   0.201   1.631   2.857 -0.4595 -0.3409 -0.4793
  534ACN     H1 3371   0.242   1.533   2.884 -0.5739 -0.5015 -0.8756
  534ACN     H2 3372   0.101   1.621   2.899  0.0372 -2.5430  0.3453
  534ACN     H3 3373   0.196   1.636   2.747 -1.3509 -1.4774 -0.5105
  534ACN     C2 3374   0.278   1.737   2.924 -0.5939 -0.2550  0.5008
  534ACN     N1 3375   0.342   1.825   2.963  0.2243 -0.0038 -0.3382
  535ACN     C1 3376   3.941   3.601   0.686 -0.4481  0.2418  0.1694
  535ACN     H1 3377   3.871   3.651   0.754  0.0955  1.5118 -0.1895
  535ACN     H2 3378   4.006   3.682   0.651 -1.0569  0.8668  0.4621
  535ACN     H3 3379   3.893   3.554   0.599  0.6275  0.1763 -0.4051
  535ACN     C2 3380   4.010   3.496   0.758 -0.6803  0.6496  0.4460
  535ACN     N1 3381   4.064   3.415   0.816  0.3949 -0.1008 -0.1790
  536ACN     C1 3382   2.394   4.344   1.626  0.1327 -0.0158 -0.1664
  536ACN     H1 3383   2.490   4.297   1.650  0.4404  1.1708  1.0007
  536ACN     H2 3384   2.415   4.405   1.537  1.3651 -1.4682 -0.9316
  536ACN     H3 3385   2.355   4.404   1.709 -0.3432 -0.4723 -0.0473
  536ACN     C2 3386   2.302   4.244   1.584 -0.0359 -0.1184 -0.1651
  536ACN     N1 3387   2.222   4.170   1.548  0.0540 -0.6060 -0.1296
  537ACN     C1 3388   0.558   3.170   4.118  0.1107 -0.4233  0.6198
  537ACN     H1 3389   0.567   3.215   4.218  1.6079 -2.3892  1.4227
  537ACN     H2 3390   0.553   3.061   4.127  1.1575 -0.7190 -1.6120
  537ACN     H3 3391   0.641   3.195   4.052 -0.6851  1.8296  0.3767
  537ACN     C2 3392   0.432   3.200   4.053  0.6927 -0.8297 -0.2679
  537ACN     N1 3393   0.335   3.238   4.000 -0.3072  0.5204 -0.1617
  538ACN     C1 3394   2.037   2.386   1.000 -0.6587  0.6508  0.0663
  538ACN     H1 3395   1.929   2.368   0.995 -0.2067 -3.0937  0.8647
  538ACN     H2 3396   2.081   2.435   0.912 -0.5205  1.7819  0.7566
  538ACN     H3 3397   2.087   2.292   1.026  0.5441  1.1910 -0.2065
  538ACN     C2 3398   2.061   2.470   1.114 -0.3589 -0.0768 -0.1356
  538ACN     N1 3399   2.087   2.538   1.201  0.3225 -0.1816  0.0691
  539ACN     C1 3400   4.573   3.803   2.264  0.0321 -0.4452  0.0726
  539ACN     H1 3401   4.470   3.781   2.294  0.3552 -0.3548  1.3510
  539ACN     H2 3402   4.591   3.910   2.284 -1.6432 -0.4535  1.9543
  539ACN     H3 3403   4.588   3.775   2.159 -0.4044  0.0524 -0.1233
  539ACN     C2 3404   4.672   3.722   2.334  0.4514 -0.2033 -0.0969
  539ACN     N1 3405   4.737   3.651   2.396  0.8230  0.0790 -0.2534
  540ACN     C1 3406   0.160   3.486   5.015 -0.0721  0.0157 -0.2246
  540ACN     H1 3407   0.267   3.509   5.011  0.3863 -0.9018  3.5951
  540ACN     H2 3408   0.137   3.440   5.111 -2.5332 -0.7192 -1.0862
  540ACN     H3 3409   0.128   3.423   4.931 -0.8648 -0.5017  0.4520
  540ACN     C2 3410   0.076   3.603   5.000  0.0693  0.6457 -0.3616
  540ACN     N1 3411   0.010   3.698   4.997 -0.5456 -0.0117  0.4056
  541ACN     C1 3412   1.562   3.756   4.763  0.6848  0.0346 -0.2039
  541ACN     H1 3413   1.578   3.687   4.846 -0.2571 -3.1901 -2.5011
  541ACN     H2 3414   1.646   3.760   4.692  0.5214  0.0677 -0.3968
  541ACN     H3 3415   1.546   3.855   4.808 -0.5341 -0.7657  1.1706
  541ACN     C2 3416   1.449   3.715   4.678 -0.0074 -0.2876  1.0009
  541ACN     N1 3417   1.363   3.675   4.612  0.2997 -0.3775  0.5970
  542ACN     C1 3418   4.377   2.531   3.490  0.0355  0.0639 -0.6550
  542ACN     H1 3419   4.414   2.470   3.574  0.6425  0.8674 -0.3378
  542ACN     H2 3420   4.367   2.638   3.510 -2.0128  0.4320 -3.1759
  542ACN     H3 3421   4.279   2.497   3.454 -0.4132  0.9738 -0.3317
  542ACN     C2 3422   4.462   2.519   3.374 -0.5241  0.2498  0.4666
  542ACN     N1 3423   4.539   2.508   3.289 -0.4375 -0.1429 -0.3148
  543ACN     C1 3424   1.614   1.858   1.192 -0.1660 -0.4849  0.3435
  543ACN     H1 3425   1.569   1.933   1.126  0.3573 -0.1169  0.3979
  543ACN     H2 3426   1.719   1.846   1.164  0.3231 -0.6460  2.1487
  543ACN     H3 3427   1.559   1.764   1.179 -1.0922 -0.0033  0.6550
  543ACN     C2 3428   1.593   1.905   1.324  0.1367 -0.2672 -0.1316
  543ACN     N1 3429   1.578   1.954   1.424 -0.0814  0.0904  0.0881
  544ACN     C1 3430   3.966   4.323   2.082 -0.0124 -0.1157  0.5037
  544ACN     H1 3431   3.964   4.428   2.049  0.3448 -0.6133 -1.1719
  544ACN     H2 3432   4.064   4.284   2.052 -0.0457  0.6504 -0.6837
  544ACN     H3 3433   3.882   4.265   2.042  0.8218 -1.2970  0.4094
  544ACN     C2 3434   3.957   4.333   2.226  0.9713  0.6559  0.2590
  544ACN     N1 3435   3.945   4.359   2.335 -0.3602 -0.0928  0.0782
  545ACN     C1 3436   3.269   4.115   1.469 -0.0953  0.2025 -0.8051
  545ACN     H1 3437   3.263   4.040   1.389  0.8216  0.0541 -0.7493
  545ACN     H2 3438   3.205   4.202   1.450  0.4680  0.8175  0.0306
  545ACN     H3 3439   3.372   4.155   1.468  0.0493 -0.1738 -1.6546
  545ACN     C2 3440   3.224   4.065   1.600 -0.2779  0.2709 -0.1030
  545ACN     N1 3441   3.187   4.042   1.708  0.2689  0.5976  0.4300
  546ACN     C1 3442   4.001   3.993   4.069 -0.0361  0.1159 -0.4159
  546ACN     H1 3443   3.901   4.034   4.090  0.7866  1.8323  0.2924
  546ACN     H2 3444   3.992   3.893   4.113 -2.2693  0.4727  0.0593
  546ACN     H3 3445   4.077   4.056   4.116 -0.4069  0.8318 -0.7531
  546ACN     C2 3446   4.032   3.974   3.927 -0.0933  0.2199  0.2163
  546ACN     N1 3447   4.061   3.964   3.813  0.2989  0.3798  0.0580
  547ACN     C1 3448   2.824   1.860   2.523 -0.5690 -0.0926 -0.1838
  547ACN     H1 3449   2.913   1.866   2.587  0.2897  2.6693 -1.4918
  547ACN     H2 3450   2.776   1.958   2.509  0.5915  0.3068 -1.6216
  547ACN     H3 3451   2.759   1.793   2.582 -1.0544  1.4753  1.1482
  547ACN     C2 3452   2.870   1.813   2.393  0.6835 -0.2082 -0.3019
  547ACN     N1 3453   2.899   1.775   2.287  0.1306  0.2782  0.2390
  548ACN     C1 3454   0.406   1.870   4.403  0.4832 -0.5822  0.0701
  548ACN     H1 3455   0.316   1.932   4.401 -0.8357 -2.3416  1.3524
  548ACN     H2 3456   0.472   1.888   4.318 -0.5178  0.9243 -0.4254
  548ACN     H3 3457   0.381   1.763   4.409  0.0874 -0.6925 -2.6050
  548ACN     C2 3458   0.492   1.909   4.514 -0.0627 -0.0570 -0.0182
  548ACN     N1 3459   0.567   1.950   4.591  0.4245  0.2730 -0.6118
  549ACN     C1 3460   0.793   1.667   0.104 -0.2337  0.0783  0.1955
  549ACN     H1 3461   0.782   1.559   0.121 -0.3373  0.1371  0.5108
  549ACN     H2 3462   0.888   1.694   0.149 -0.1609 -0.9705  0.7029
  549ACN     H3 3463   0.716   1.729   0.152 -0.9118 -0.8573  0.3495
  549ACN     C2 3464   0.793   1.703  -0.038 -0.1525 -0.3962 -0.2953
  549ACN     N1 3465   0.788   1.730  -0.152 -0.4288 -0.1557 -0.5225
  550ACN     C1 3466   0.207   0.236   2.168 -0.0355  0.2343  0.0263
  550ACN     H1 3467   0.299   0.213   2.113 -0.6192 -1.8969 -0.1357
  550ACN     H2 3468   0.241   0.252   2.271  0.8412  1.9870 -0.4950
  550ACN     H3 3469   0.129   0.160   2.158 -0.3514  0.6548 -0.8114
  550ACN     C2 3470   0.160   0.362   2.129 -1.0742  0.0549  0.2430
  550ACN     N1 3471   0.124   0.460   2.096  0.1620 -1.0471  0.4293
  551ACN     C1 3472   3.410   2.731   1.027  0.6108  0.1791  0.6335
  551ACN     H1 3473   3.433   2.838   1.032  0.5482  0.1538  1.7971
  551ACN     H2 3474   3.384   2.702   0.925  0.4248  0.1045  0.7015
  551ACN     H3 3475   3.324   2.712   1.092  0.8906 -0.0292  0.9475
  551ACN     C2 3476   3.519   2.654   1.068 -0.1451  0.0416 -0.3249
  551ACN     N1 3477   3.601   2.587   1.108 -0.1917 -0.5632  0.3275
  552ACN     C1 3478   3.370   3.065   0.801  0.6165 -0.1185 -0.0723
  552ACN     H1 3479   3.361   3.166   0.759  2.4735 -0.4680 -1.4076
  552ACN     H2 3480   3.306   3.003   0.737  0.6064  0.3485 -0.5193
  552ACN     H3 3481   3.328   3.063   0.903  1.1822  0.3195  0.1758
  552ACN     C2 3482   3.513   3.031   0.789 -0.1004  0.7192  0.3952
  552ACN     N1 3483   3.625   3.001   0.772 -0.3766  0.5777 -0.7238
  553ACN     C1 3484   1.821   3.719   3.874 -0.1211  0.7031  0.2808
  553ACN     H1 3485   1.790   3.757   3.776  1.8119  0.8774 -0.3109
  553ACN     H2 3486   1.754   3.754   3.953  1.1226  1.5447  1.0024
  553ACN     H3 3487   1.928   3.731   3.896 -0.5771 -0.4077  3.6268
  553ACN     C2 3488   1.801   3.577   3.867 -0.3577 -0.8755 -0.2539
  553ACN     N1 3489   1.777   3.469   3.851  0.0147  0.8301 -0.1762
  554ACN     C1 3490   0.350   0.324   2.920  1.2617 -1.1211 -0.3100
  554ACN     H1 3491   0.300   0.285   2.831  0.1535 -0.0141 -0.2115
  554ACN     H2 3492   0.319   0.429   2.923  1.3584 -1.1093  1.2726
  554ACN     H3 3493   0.459   0.316   2.916  1.6314  0.4365  3.0849
  554ACN     C2 3494   0.293   0.258   3.037  0.7206  0.4820 -0.2672
  554ACN     N1 3495   0.253   0.198   3.128 -0.0269  0.7483 -0.3065
  555ACN     C1 3496   4.813   1.228   2.840  0.2935 -0.3756  0.3383
  555ACN     H1 3497   4.851   1.126   2.829  0.5214 -0.2819  0.2483
  555ACN     H2 3498   4.851   1.262   2.937  2.8989  0.4861 -0.8712
  555ACN     H3 3499   4.703   1.225   2.837  0.3224 -2.2980 -0.1403
  555ACN     C2 3500   4.859   1.326   2.736  0.0577  0.4602  0.2771
  555ACN     N1 3501   4.893   1.401   2.656  0.3243 -0.0439 -0.1852
  556ACN     C1 3502   0.554   0.041   3.829 -0.1973 -0.2800 -1.2064
  556ACN     H1 3503   0.587   0.049   3.933 -2.4223 -1.9125 -0.2779
  556ACN     H2 3504   0.479  -0.039   3.838  1.2998 -1.5232  1.7447
  556ACN     H3 3505   0.642   0.011   3.771  0.4867  0.3680 -0.5202
  556ACN     C2 3506   0.498   0.156   3.763  0.3354 -0.0050  0.2320
  556ACN     N1 3507   0.453   0.243   3.700  0.2915 -0.0507 -0.0565
  557ACN     C1 3508   4.756   0.804   3.138 -0.5873  0.8331 -0.6058
  557ACN     H1 3509   4.784   0.777   3.241  3.3434  0.5744 -1.5711
  557ACN     H2 3510   4.647   0.802   3.125 -0.7436 -0.4969  0.6195
  557ACN     H3 3511   4.802   0.732   3.069 -0.0392  0.8612 -0.2805
  557ACN     C2 3512   4.819   0.935   3.117  0.9050  0.5087 -0.1283
  557ACN     N1 3513   4.866   1.038   3.106 -0.6060 -0.8931 -0.1780
  558ACN     C1 3514   0.811   0.260   3.346 -1.1260 -0.4140 -0.0595
  558ACN     H1 3515   0.908   0.271   3.397 -1.9271  3.5539  0.9669
  558ACN     H2 3516   0.818   0.339   3.270 -1.0752 -0.0273  0.3403
  558ACN     H3 3517   0.728   0.273   3.416 -1.0091 -2.5983  0.5548
  558ACN     C2 3518   0.791   0.141   3.268  0.4403 -0.4323 -0.4215
  558ACN     N1 3519   0.770   0.044   3.211  0.0471  0.5431 -0.4432
  559ACN     C1 3520   0.501   0.540   3.980 -0.4306  0.1902  0.8751
  559ACN     H1 3521   0.607   0.521   3.961 -0.0411  0.9755  2.1344
  559ACN     H2 3522   0.452   0.460   4.036 -0.3240  0.6017  1.5665
  559ACN     H3 3523   0.451   0.542   3.882  0.5849  0.2542  0.3347
  559ACN     C2 3524   0.487   0.678   4.032  0.0858 -0.0012  0.3590
  559ACN     N1 3525   0.462   0.787   4.068 -0.1106  0.4274  0.3612
  560ACN     C1 3526   0.705   3.609   2.145  0.3227  0.0946 -0.2144
  560ACN     H1 3527   0.753   3.676   2.218  2.0357 -2.0509  0.7121
  560ACN     H2 3528   0.722   3.649   2.045 -0.0890 -2.3476 -1.3251
  560ACN     H3 3529   0.596   3.613   2.163 -0.1090 -1.1686 -2.2445
  560ACN     C2 3530   0.763   3.476   2.127  0.4299  0.3273 -0.4913
  560ACN     N1 3531   0.800   3.371   2.115 -0.1753  0.2191  0.0401
  561ACN     C1 3532   3.417   1.666   2.717  0.1495 -0.6247  0.2078
  561ACN     H1 3533   3.390   1.584   2.650 -0.2340 -2.6297  2.6437
  561ACN     H2 3534   3.347   1.665   2.801  0.4958  0.6143  0.5279
  561ACN     H3 3535   3.414   1.765   2.670 -0.4479  0.5300  2.5087
  561ACN     C2 3536   3.549   1.644   2.762  0.2622  0.2219  0.1838
  561ACN     N1 3537   3.661   1.636   2.794 -0.0971  0.6108  0.4139
  562ACN     C1 3538   3.987   3.159   0.515  0.3855 -0.1037  0.0876
  562ACN     H1 3539   3.906   3.086   0.504  1.4367 -1.2276 -0.3969
  562ACN     H2 3540   3.988   3.219   0.607  0.1394  0.8569 -0.5205
  562ACN     H3 3541   3.975   3.226   0.429 -0.8067 -0.0721  0.2572
  562ACN     C2 3542   4.114   3.096   0.497 -0.9096  0.5218 -0.1602
  562ACN     N1 3543   4.218   3.042   0.477 -0.3122  0.2924 -0.0343
  563ACN     C1 3544   1.771   3.503   2.341  0.2537 -0.0342 -0.0245
  563ACN     H1 3545   1.758   3.563   2.250  1.4843  1.4332  0.7150
  563ACN     H2 3546   1.791   3.396   2.331  0.7695 -0.2836  2.8554
  563ACN     H3 3547   1.674   3.512   2.392 -0.2557 -1.0161 -0.7888
  563ACN     C2 3548   1.870   3.559   2.427  0.0615 -0.5931  0.2058
  563ACN     N1 3549   1.949   3.609   2.496  0.0605  0.1368 -0.7489
  564ACN     C1 3550   0.265   2.805   4.660 -0.5639  0.1245 -0.2103
  564ACN     H1 3551   0.171   2.827   4.608 -0.4460  0.4682 -0.2788
  564ACN     H2 3552   0.244   2.771   4.762 -1.7840  0.0881 -0.4574
  564ACN     H3 3553   0.329   2.894   4.655 -0.2692 -0.0614  0.2165
  564ACN     C2 3554   0.336   2.699   4.581 -0.0029 -0.2546 -0.8141
  564ACN     N1 3555   0.393   2.614   4.532  0.1467  0.0362  0.4730
  565ACN     C1 3556   2.176   0.258   2.112  0.7628  0.8777  0.9282
  565ACN     H1 3557   2.206   0.332   2.187  0.0267 -0.6823  2.8254
  565ACN     H2 3558   2.223   0.279   2.015 -0.1208 -0.8007  0.1078
  565ACN     H3 3559   2.069   0.275   2.095  1.3121  1.3457 -3.1487
  565ACN     C2 3560   2.207   0.119   2.152 -0.1644 -0.8437 -0.6445
  565ACN     N1 3561   2.233   0.016   2.192 -0.1074 -0.0577  0.0584
  566ACN     C1 3562   3.363   3.482   0.267  0.2515  0.6938  1.0100
  566ACN     H1 3563   3.268   3.536   0.279 -0.2873 -0.0428  0.2470
  566ACN     H2 3564   3.358   3.385   0.215  3.2521  0.1378  1.5890
  566ACN     H3 3565   3.406   3.455   0.364  1.5692  0.9377  0.5177
  566ACN     C2 3566   3.459   3.568   0.194 -0.0279 -0.0282  0.4964
  566ACN     N1 3567   3.525   3.637   0.128  0.1917  0.1017  0.1136
  567ACN     C1 3568   0.686   2.321   2.255 -0.4758 -0.3242 -0.0452
  567ACN     H1 3569   0.763   2.315   2.334 -2.0447  1.2601  1.7200
  567ACN     H2 3570   0.593   2.368   2.290 -0.1214  0.2276  0.1760
  567ACN     H3 3571   0.662   2.220   2.222  1.4377 -0.6968 -0.4085
  567ACN     C2 3572   0.742   2.383   2.143 -0.6230 -0.1092  0.1973
  567ACN     N1 3573   0.792   2.438   2.056 -0.0422 -0.3895 -0.4826
  568ACN     C1 3574   1.937   2.930   1.035 -0.2983 -0.0746  0.3245
  568ACN     H1 3575   1.926   3.029   1.081  0.4998  0.7238 -1.1124
  568ACN     H2 3576   2.012   2.876   1.092 -1.3540  0.5966  2.4470
  568ACN     H3 3577   1.980   2.949   0.936 -0.2828  0.7108  0.4701
  568ACN     C2 3578   1.809   2.861   1.018  0.3370  0.6987  0.2272
  568ACN     N1 3579   1.706   2.805   1.024  0.4815  0.3473 -0.3704
  569ACN     C1 3580   4.696   3.752   0.358 -0.7577  0.2722 -0.0284
  569ACN     H1 3581   4.701   3.797   0.258 -0.0964  0.2381 -0.0122
  569ACN     H2 3582   4.734   3.822   0.434  1.0696  0.1763 -0.8025
  569ACN     H3 3583   4.767   3.671   0.340  0.2633  0.7298  1.6803
  569ACN     C2 3584   4.557   3.714   0.377  0.0152 -0.5175  0.2588
  569ACN     N1 3585   4.445   3.691   0.395  0.4872 -0.4240 -0.6595
  570ACN     C1 3586   2.921   0.136   3.907  1.1436  1.0063 -0.2732
  570ACN     H1 3587   2.826   0.176   3.870  1.4460 -0.2817 -2.6660
  570ACN     H2 3588   2.999   0.205   3.871  1.3346  0.7588 -0.3385
  570ACN     H3 3589   2.938   0.038   3.860 -2.1307  0.3085 -0.1862
  570ACN     C2 3590   2.927   0.125   4.051  0.2838  0.9759  0.5617
  570ACN     N1 3591   2.934   0.117   4.163  0.6324 -0.3567 -0.2010
  571ACN     C1 3592   2.612   1.338   3.842 -0.1635  0.0524  0.2973
  571ACN     H1 3593   2.699   1.398   3.811 -0.5599  0.3932 -0.1720
  571ACN     H2 3594   2.551   1.403   3.906 -0.3826  1.3183 -1.1365
  571ACN     H3 3595   2.652   1.256   3.903 -1.6784 -1.2192 -0.3581
  571ACN     C2 3596   2.531   1.287   3.731  0.6165  0.1547 -0.4026
  571ACN     N1 3597   2.468   1.243   3.636 -0.1347  0.2090 -0.3888
  572ACN     C1 3598   1.410   0.435   2.713 -0.1832 -0.0604  0.0515
  572ACN     H1 3599   1.447   0.332   2.712 -3.5437 -1.4127  0.3741
  572ACN     H2 3600   1.472   0.495   2.646 -0.4875  0.2737  0.0621
  572ACN     H3 3601   1.422   0.470   2.816 -0.1923 -1.1257  0.4322
  572ACN     C2 3602   1.271   0.433   2.663 -0.9836  0.5617  0.7913
  572ACN     N1 3603   1.170   0.431   2.617 -0.0559  0.0349 -0.6307
  573ACN     C1 3604   1.392   2.602   1.123 -0.0203  0.6197  0.0018
  573ACN     H1 3605   1.498   2.576   1.128 -0.3126 -0.9333 -1.0224
  573ACN     H2 3606   1.387   2.711   1.129 -0.8822  0.5729  0.3016
  573ACN     H3 3607   1.337   2.570   1.213  0.6944 -1.6438 -0.3118
  573ACN     C2 3608   1.346   2.551   1.003  0.1606 -0.0303  0.4368
  573ACN     N1 3609   1.325   2.500   0.901 -0.0605 -0.1674 -0.5374
  574ACN     C1 3610   3.617   0.181   0.018 -1.0125  0.2494  0.2064
  574ACN     H1 3611   3.652   0.238   0.104  0.4570 -0.9753  0.4676
  574ACN     H2 3612   3.508   0.180   0.017 -1.0157 -0.8716 -0.7966
  574ACN     H3 3613   3.634   0.074   0.037 -0.3580  0.0454 -1.3057
  574ACN     C2 3614   3.678   0.202  -0.120 -0.0876  0.5034 -0.3622
  574ACN     N1 3615   3.717   0.214  -0.225  0.0745 -0.1493  0.2256
  575ACN     C1 3616   2.257   0.691   4.754  0.9034  0.4364  0.2086
  575ACN     H1 3617   2.165   0.750   4.748  0.1092 -0.6543  1.2283
  575ACN     H2 3618   2.322   0.729   4.674 -0.5210  1.8398 -0.3516
  575ACN     H3 3619   2.234   0.584   4.749 -0.8343  0.7925 -0.2444
  575ACN     C2 3620   2.322   0.712   4.886  0.1945  0.3996  0.2969
  575ACN     N1 3621   2.378   0.740   4.983 -0.1343 -0.2844 -0.5140
  576ACN     C1 3622   2.183   0.150   1.372  0.6184  0.3043  0.1215
  576ACN     H1 3623   2.205   0.203   1.465 -0.0843 -0.4391  0.7346
  576ACN     H2 3624   2.186   0.041   1.388 -0.3699  0.4950  1.8221
  576ACN     H3 3625   2.253   0.174   1.292  0.1802  1.2034  0.0042
  576ACN     C2 3626   2.042   0.176   1.344  0.4143  0.0628 -0.3297
  576ACN     N1 3627   1.929   0.179   1.324  0.2125  0.7091  0.3152
  577ACN     C1 3628   1.066   1.029   2.278 -0.0627  0.0476  0.0646
  577ACN     H1 3629   1.046   1.061   2.175 -2.8659  2.2140  1.1381
  577ACN     H2 3630   1.012   0.934   2.289  0.7719 -0.3246  1.0704
  577ACN     H3 3631   1.020   1.098   2.350 -1.1294 -0.9630  0.3728
  577ACN     C2 3632   1.203   1.006   2.315  0.2926  0.1425  0.7667
  577ACN     N1 3633   1.314   0.994   2.347 -0.4056  1.0419 -0.4259
  578ACN     C1 3634   0.531   2.249   0.404  0.3448 -0.4836  0.4050
  578ACN     H1 3635   0.432   2.256   0.358  0.7803 -1.9814 -0.8708
  578ACN     H2 3636   0.584   2.343   0.386 -0.4378  0.3052  2.0577
  578ACN     H3 3637   0.594   2.171   0.358 -0.4743 -1.3594  0.7414
  578ACN     C2 3638   0.524   2.227   0.550 -0.1880 -0.5442 -0.4934
  578ACN     N1 3639   0.512   2.213   0.667 -0.0806  0.1887  0.5967
  579ACN     C1 3640   4.700   4.376   2.228 -0.2602  0.5095 -0.3456
  579ACN     H1 3641   4.675   4.483   2.222  0.6082  1.2472  4.5829
  579ACN     H2 3642   4.613   4.310   2.217 -0.6113  0.8003  0.5651
  579ACN     H3 3643   4.747   4.364   2.327 -3.7057 -0.7695  1.2852
  579ACN     C2 3644   4.810   4.362   2.131 -0.2813  0.1161 -0.1070
  579ACN     N1 3645   4.901   4.365   2.058 -0.0483 -0.2367  0.3157
  580ACN     C1 3646   0.942   1.392   2.760 -0.4883 -0.0307 -0.2130
  580ACN     H1 3647   0.856   1.394   2.828  0.2601 -1.2467  0.8160
  580ACN     H2 3648   0.928   1.472   2.686 -0.2712  0.2047 -0.0004
  580ACN     H3 3649   0.953   1.301   2.699  0.3262  1.0281 -1.7203
  580ACN     C2 3650   1.063   1.420   2.836 -0.0656 -1.0044  0.5138
  580ACN     N1 3651   1.162   1.451   2.887 -0.6086  0.0032  0.0416
  581ACN     C1 3652   4.125   4.180   4.564 -0.6295  0.3105 -0.1682
  581ACN     H1 3653   4.038   4.247   4.555  0.0813  1.2920  0.1296
  581ACN     H2 3654   4.147   4.146   4.665  0.6412  1.5433 -0.0046
  581ACN     H3 3655   4.205   4.249   4.535  1.1299 -1.5875 -0.0100
  581ACN     C2 3656   4.107   4.077   4.464 -0.2194  0.2052 -0.1791
  581ACN     N1 3657   4.105   3.981   4.401  0.4639 -0.2187  0.2059
  582ACN     C1 3658   2.194   2.862   3.834  0.8010 -0.7048 -0.5021
  582ACN     H1 3659   2.228   2.913   3.743  0.3922  2.1328  0.8169
  582ACN     H2 3660   2.203   2.753   3.831 -0.1198 -0.8035  0.2758
  582ACN     H3 3661   2.089   2.888   3.848  1.1639  1.2869 -1.1147
  582ACN     C2 3662   2.272   2.923   3.947 -0.2273 -0.9341 -0.5597
  582ACN     N1 3663   2.324   2.965   4.042 -0.1490 -0.2313  0.5483
  583ACN     C1 3664   2.854   0.471   3.712  0.4533  0.3694  0.8663
  583ACN     H1 3665   2.938   0.408   3.680 -0.0090  0.0693  0.2113
  583ACN     H2 3666   2.788   0.402   3.767 -0.0192 -1.7601 -2.1390
  583ACN     H3 3667   2.796   0.514   3.630  0.2997  0.8263  1.2109
  583ACN     C2 3668   2.909   0.568   3.804  0.2988 -0.5612  0.0767
  583ACN     N1 3669   2.945   0.643   3.885  0.1797  0.9459  0.1620
  584ACN     C1 3670   0.278   0.401   3.470  0.4413 -0.7972 -1.3163
  584ACN     H1 3671   0.363   0.367   3.410  0.0252 -2.9587 -0.7685
  584ACN     H2 3672   0.317   0.427   3.570  1.0360 -1.3678 -1.3961
  584ACN     H3 3673   0.207   0.318   3.478  1.0668 -1.3221 -1.1684
  584ACN     C2 3674   0.208   0.507   3.402  0.2917 -0.3201 -0.4354
  584ACN     N1 3675   0.154   0.588   3.339 -0.2493 -0.3697  0.0338
  585ACN     C1 3676   0.355   2.318   4.797 -0.5043  0.3873 -0.2199
  585ACN     H1 3677   0.357   2.359   4.898  2.2710 -0.4414  0.1652
  585ACN     H2 3678   0.462   2.300   4.776  0.2619  3.1010  0.9720
  585ACN     H3 3679   0.306   2.381   4.722 -0.7762 -2.1607 -2.3612
  585ACN     C2 3680   0.290   2.186   4.804 -0.5545 -0.1137  0.1131
  585ACN     N1 3681   0.238   2.086   4.818  0.1785 -0.1171  0.4805
  586ACN     C1 3682   1.187   3.139   1.683  0.2797  0.5389  0.0637
  586ACN     H1 3683   1.213   3.062   1.610 -0.9224  1.0421 -0.9141
  586ACN     H2 3684   1.278   3.187   1.722 -0.4494  0.0726  2.5214
  586ACN     H3 3685   1.160   3.073   1.767 -1.2693 -1.9144 -2.2167
  586ACN     C2 3686   1.073   3.229   1.657 -0.3235 -0.0829 -0.1422
  586ACN     N1 3687   0.979   3.290   1.631  0.3935 -0.3021 -0.0358
  587ACN     C1 3688   3.273   1.261   1.403 -0.5015  0.6276  0.1286
  587ACN     H1 3689   3.247   1.332   1.483 -1.0861  0.6378 -0.0649
  587ACN     H2 3690   3.181   1.205   1.380 -0.1654  1.2189 -3.1628
  587ACN     H3 3691   3.343   1.189   1.446  1.6493  1.3989 -1.8865
  587ACN     C2 3692   3.333   1.322   1.283  0.0915  0.0733 -0.0755
  587ACN     N1 3693   3.367   1.379   1.191  0.0725 -0.5301  0.2681
  588ACN     C1 3694   2.558   2.619   0.433  0.5116  0.3348 -0.2355
  588ACN     H1 3695   2.509   2.583   0.342 -0.5315  1.3115 -0.0811
  588ACN     H2 3696   2.650   2.561   0.449  0.1944  0.1170  0.8404
  588ACN     H3 3697   2.484   2.586   0.506 -0.2155 -0.4384 -1.2935
  588ACN     C2 3698   2.573   2.766   0.420  0.3869 -0.0455 -0.6408
  588ACN     N1 3699   2.587   2.876   0.423  0.2829  0.2901  0.2654
  589ACN     C1 3700   3.188   3.847   3.178  0.1992  0.3591 -0.9424
  589ACN     H1 3701   3.130   3.842   3.085 -0.1463  1.0650 -0.7718
  589ACN     H2 3702   3.281   3.904   3.171  1.9868 -1.4239  3.8701
  589ACN     H3 3703   3.214   3.742   3.200  1.3283  0.8141  0.0142
  589ACN     C2 3704   3.090   3.897   3.279 -0.4445 -0.1805 -0.0925
  589ACN     N1 3705   3.017   3.947   3.357 -0.6756  0.4416  0.0813
  590ACN     C1 3706   0.802   4.317   1.102 -0.0133  0.4031 -0.0062
  590ACN     H1 3707   0.749   4.378   1.176 -0.0932 -0.1722  0.4270
  590ACN     H2 3708   0.738   4.241   1.056  0.1266  0.1549  0.2035
  590ACN     H3 3709   0.875   4.261   1.163 -0.8617 -0.5649  0.1406
  590ACN     C2 3710   0.878   4.391   0.998 -0.3924  0.2352  0.1049
  590ACN     N1 3711   0.925   4.456   0.915 -0.0264  0.4454  0.3292
  591ACN     C1 3712   3.675   0.253   1.019  0.1454 -0.4498  0.4406
  591ACN     H1 3713   3.726   0.309   0.940  1.0727 -0.7533  0.8107
  591ACN     H2 3714   3.567   0.269   1.007  0.1332 -0.1839  0.8588
  591ACN     H3 3715   3.707   0.297   1.115 -1.1103  1.3213  0.0999
  591ACN     C2 3716   3.706   0.115   1.015  0.1616  0.5936 -0.5380
  591ACN     N1 3717   3.731   0.004   1.023 -0.1341  0.5495 -0.1037
  592ACN     C1 3718   4.343   1.599   0.945  0.5938  0.0141 -0.6187
  592ACN     H1 3719   4.262   1.582   0.873 -1.3918 -1.2244  1.7959
  592ACN     H2 3720   4.354   1.505   1.000  2.9835  0.6402  0.1048
  592ACN     H3 3721   4.319   1.682   1.012  2.2484  0.9832 -1.1484
  592ACN     C2 3722   4.463   1.619   0.867  0.2370 -0.1413 -0.1597
  592ACN     N1 3723   4.556   1.622   0.800 -0.0739 -0.0434  0.0460
  593ACN     C1 3724   3.846   3.326   4.201 -0.0853 -0.0718  0.0142
  593ACN     H1 3725   3.822   3.365   4.102 -0.4222 -1.2705 -0.3886
  593ACN     H2 3726   3.762   3.271   4.245 -2.0361  0.7198 -2.4754
  593ACN     H3 3727   3.862   3.415   4.263  0.1022  1.2447 -1.8538
  593ACN     C2 3728   3.967   3.248   4.211  0.0014  0.3864 -0.0194
  593ACN     N1 3729   4.061   3.181   4.224  0.2716 -0.1390  0.0971
  594ACN     C1 3730   3.542   2.315   0.887  0.7889 -0.2688  0.4793
  594ACN     H1 3731   3.477   2.364   0.813 -1.0674  0.8774  2.7398
  594ACN     H2 3732   3.587   2.395   0.946  2.3207 -0.8637  0.1704
  594ACN     H3 3733   3.616   2.248   0.843  1.1075 -0.4320  1.2547
  594ACN     C2 3734   3.452   2.233   0.969  0.1718  0.5141  0.0252
  594ACN     N1 3735   3.386   2.172   1.043  0.1282 -0.0819 -0.0175
  595ACN     C1 3736   2.560   0.623   3.083  0.1040 -0.3341  0.0290
  595ACN     H1 3737   2.659   0.640   3.125  1.5442  0.2146 -3.2577
  595ACN     H2 3738   2.522   0.726   3.077  1.1658  0.0538 -0.3369
  595ACN     H3 3739   2.493   0.564   3.147  1.1859 -1.0613  0.5142
  595ACN     C2 3740   2.566   0.565   2.949  0.0057 -0.2992  0.6900
  595ACN     N1 3741   2.560   0.530   2.839 -0.2055  0.2849  0.3901
  596ACN     C1 3742   2.970   1.727   1.457 -0.1513  0.2333 -0.8048
  596ACN     H1 3743   2.908   1.661   1.395  0.6987 -0.0934 -1.3105
  596ACN     H2 3744   2.929   1.825   1.484  1.1213  0.4277  0.4903
  596ACN     H3 3745   3.059   1.749   1.398  0.2053  1.2567  0.0739
  596ACN     C2 3746   3.012   1.662   1.581 -0.0242  0.0204 -0.0295
  596ACN     N1 3747   3.065   1.609   1.666 -0.0096 -0.5331  0.4645
  597ACN     C1 3748   3.145   0.147   2.740  0.1498 -0.4511  0.1136
  597ACN     H1 3749   3.150   0.256   2.749 -2.0882 -0.4450  2.8568
  597ACN     H2 3750   3.038   0.121   2.734 -0.2422  0.9894  0.5855
  597ACN     H3 3751   3.189   0.113   2.834  2.3855  0.6488 -0.4877
  597ACN     C2 3752   3.215   0.096   2.617  0.5798 -0.3328 -0.2983
  597ACN     N1 3753   3.268   0.056   2.522  0.1513 -0.3874 -0.2072
  598ACN     C1 3754   1.221   1.723   3.586  0.7254  0.2139 -0.5209
  598ACN     H1 3755   1.307   1.696   3.650  0.5034  1.4932  0.3662
  598ACN     H2 3756   1.131   1.686   3.636  0.0786  3.2253  0.7621
  598ACN     H3 3757   1.232   1.678   3.487  1.1942 -0.2153 -0.2788
  598ACN     C2 3758   1.203   1.865   3.573 -0.4576  0.3186  0.4629
  598ACN     N1 3759   1.207   1.981   3.564  0.0228 -0.2281 -0.8965
  599ACN     C1 3760   3.131   4.328   0.031  0.6475  1.0877  0.6003
  599ACN     H1 3761   3.108   4.312   0.137  1.6580 -1.5869  0.5227
  599ACN     H2 3762   3.051   4.389  -0.012  0.2505 -0.3152 -0.7373
  599ACN     H3 3763   3.127   4.238  -0.032 -1.6556  1.2792  0.4191
  599ACN     C2 3764   3.255   4.397   0.006  1.0294  0.5403 -0.2753
  599ACN     N1 3765   3.350   4.456  -0.011  0.4110  0.6993 -0.5034
  600ACN     C1 3766   3.084   3.073   1.526 -1.1527 -0.8825  0.6834
  600ACN     H1 3767   3.157   2.994   1.504  2.6434  1.5916  3.0864
  600ACN     H2 3768   3.144   3.160   1.556 -1.0328  0.3739 -2.7272
  600ACN     H3 3769   3.026   3.047   1.615 -2.8332  1.9547  0.5317
  600ACN     C2 3770   2.991   3.117   1.422  0.1082 -0.2359 -0.2565
  600ACN     N1 3771   2.923   3.157   1.345  0.6154 -0.0675  0.7633
  601ACN     C1 3772   1.955   2.699   1.769  0.8939  0.5450  0.1873
  601ACN     H1 3773   2.025   2.690   1.686  0.0452 -0.4107 -0.4543
  601ACN     H2 3774   1.916   2.801   1.773  2.5163  1.1578  1.6699
  601ACN     H3 3775   1.997   2.663   1.864 -1.8116 -2.6749  0.3484
  601ACN     C2 3776   1.839   2.612   1.750 -0.1625 -0.2759 -1.1247
  601ACN     N1 3777   1.748   2.544   1.739 -0.0279  0.9885 -0.0742
  602ACN     C1 3778   1.341   0.639   4.643 -0.1520 -0.2149  0.0539
  602ACN     H1 3779   1.352   0.675   4.541  1.9997  0.9869  0.6552
  602ACN     H2 3780   1.325   0.532   4.625 -1.2767  0.0406 -0.5694
  602ACN     H3 3781   1.257   0.678   4.701 -0.1453 -0.9227  0.5607
  602ACN     C2 3782   1.465   0.658   4.719  0.3148 -0.3807 -0.0625
  602ACN     N1 3783   1.565   0.669   4.772  0.1499 -0.0919 -0.0288
  603ACN     C1 3784   0.953   3.495   3.091 -0.5208 -0.6494 -0.0921
  603ACN     H1 3785   0.914   3.530   3.188 -1.1145  1.9887 -1.2007
  603ACN     H2 3786   0.903   3.406   3.052  3.1666 -2.4740 -1.1977
  603ACN     H3 3787   1.044   3.443   3.124 -1.0446 -0.8353  1.1424
  603ACN     C2 3788   0.981   3.595   2.987 -0.0686 -0.4158  0.1126
  603ACN     N1 3789   1.002   3.665   2.900 -0.2561  0.9209  0.1901
  604ACN     C1 3790   4.361   0.346   1.731 -0.4353 -0.1054  0.5875
  604ACN     H1 3791   4.304   0.430   1.690 -0.1084  0.5883  1.5255
  604ACN     H2 3792   4.293   0.270   1.772 -0.2492 -0.1916  0.7416
  604ACN     H3 3793   4.409   0.394   1.817  0.6094  1.5462 -0.8683
  604ACN     C2 3794   4.466   0.293   1.647  0.1322 -0.3451 -0.3404
  604ACN     N1 3795   4.538   0.236   1.579 -0.0178  0.3032  0.2503
  605ACN     C1 3796   0.318   3.258   4.509 -0.2054  0.1085 -0.3036
  605ACN     H1 3797   0.356   3.166   4.464 -0.1170 -0.2101  0.4084
  605ACN     H2 3798   0.222   3.294   4.469 -1.2694  0.7225  2.5604
  605ACN     H3 3799   0.393   3.334   4.486 -0.3941 -0.0784 -1.6583
  605ACN     C2 3800   0.302   3.235   4.654 -0.4957 -0.3816  0.0178
  605ACN     N1 3801   0.305   3.222   4.770  0.3711 -0.1341  0.4029
  606ACN     C1 3802   3.100   4.185   2.548 -0.6203  0.2585 -0.3908
  606ACN     H1 3803   3.191   4.171   2.489 -0.7247  0.8921 -0.7079
  606ACN     H2 3804   3.018   4.153   2.483 -0.6709 -0.5439  0.0414
  606ACN     H3 3805   3.085   4.289   2.577  0.0917  0.2850 -0.1047
  606ACN     C2 3806   3.103   4.123   2.680  0.0859 -0.0843  0.0481
  606ACN     N1 3807   3.100   4.081   2.789 -0.2284  0.0014  0.7485
  607ACN     C1 3808   3.660   0.686   4.257 -0.0720 -0.6904  0.5543
  607ACN     H1 3809   3.745   0.656   4.318  1.9089 -1.7320 -2.4541
  607ACN     H2 3810   3.656   0.794   4.238 -2.7918 -0.8407 -0.1823
  607ACN     H3 3811   3.573   0.671   4.321  1.3010 -1.4735  2.3137
  607ACN     C2 3812   3.649   0.611   4.131  0.2342  0.1229  0.1691
  607ACN     N1 3813   3.642   0.542   4.033 -0.4543 -0.3916 -0.7336
  608ACN     C1 3814   2.556   0.045   4.093  0.7648  0.1665  0.1390
  608ACN     H1 3815   2.458   0.023   4.049  1.3812 -1.0293 -0.6979
  608ACN     H2 3816   2.638  -0.009   4.045  1.8821 -0.3278  2.5015
  608ACN     H3 3817   2.544   0.003   4.193 -0.3438 -1.7587 -0.7552
  608ACN     C2 3818   2.588   0.183   4.100  0.0494  0.2021 -0.4109
  608ACN     N1 3819   2.616   0.294   4.116  0.3499 -0.2484 -0.2612
  609ACN     C1 3820   2.906   3.530   3.302 -0.1361  0.2160 -0.0130
  609ACN     H1 3821   2.920   3.612   3.373  0.4125 -0.0086  0.1486
  609ACN     H2 3822   2.857   3.571   3.213 -0.1135  2.1298  0.8063
  609ACN     H3 3823   2.857   3.448   3.356  1.5767 -0.5710  0.4325
  609ACN     C2 3824   3.044   3.482   3.266  0.5312  0.1754  0.1287
  609ACN     N1 3825   3.149   3.440   3.242  0.2148  0.0518 -0.3434
  610ACN     C1 3826   4.347   2.983   2.663  0.5954  0.3168  0.2502
  610ACN     H1 3827   4.317   2.991   2.557  0.1024 -2.1530  0.1414
  610ACN     H2 3828   4.268   2.925   2.713  1.4252 -0.2423  0.9388
  610ACN     H3 3829   4.360   3.077   2.717 -1.3639  0.2812  0.8773
  610ACN     C2 3830   4.463   2.899   2.672 -0.8689  0.0712 -0.6116
  610ACN     N1 3831   4.565   2.844   2.688  0.3714  0.1919  0.1076
  611ACN     C1 3832   1.085   4.193   0.748 -0.5791 -0.3311 -0.7729
  611ACN     H1 3833   1.164   4.250   0.698  1.8302 -2.3329  0.5224
  611ACN     H2 3834   1.071   4.108   0.680  2.4644 -1.4259 -0.1837
  611ACN     H3 3835   0.999   4.261   0.758 -1.3189 -0.9807 -2.4178
  611ACN     C2 3836   1.139   4.142   0.877 -0.7091  0.3830 -0.3178
  611ACN     N1 3837   1.169   4.103   0.982  0.2640 -0.2531 -0.2895
  612ACN     C1 3838   3.854   0.137   4.428 -0.2937 -0.3039  0.0073
  612ACN     H1 3839   3.900   0.083   4.344 -1.9215 -2.7665  0.5800
  612ACN     H2 3840   3.909   0.116   4.520  1.1333 -2.5594 -1.2438
  612ACN     H3 3841   3.761   0.079   4.435 -0.6897  0.4537  1.1471
  612ACN     C2 3842   3.825   0.275   4.403 -0.1055 -0.4120  0.3273
  612ACN     N1 3843   3.808   0.389   4.404 -0.1289  0.3255 -0.3786
  613ACN     C1 3844   3.562   4.230   3.366 -0.2791 -0.2603  0.7977
  613ACN     H1 3845   3.586   4.277   3.269 -0.4087  0.3638  1.0630
  613ACN     H2 3846   3.542   4.304   3.444 -0.9097 -0.0913  0.4883
  613ACN     H3 3847   3.652   4.181   3.403  1.4729  2.2508  0.1405
  613ACN     C2 3848   3.450   4.143   3.353  0.3685 -0.2925 -0.1184
  613ACN     N1 3849   3.362   4.074   3.340  1.4501  0.1898 -0.2108
  614ACN     C1 3850   0.525   2.659   2.266 -0.4695 -0.3208 -0.1093
  614ACN     H1 3851   0.425   2.706   2.267 -0.4833 -0.3414 -0.4951
  614ACN     H2 3852   0.521   2.587   2.184 -1.6208 -0.7386  0.2946
  614ACN     H3 3853   0.552   2.610   2.360  2.0686  1.3410  0.1313
  614ACN     C2 3854   0.629   2.755   2.238  0.0653 -0.4228  0.4597
  614ACN     N1 3855   0.713   2.832   2.216 -0.0057 -0.2831 -0.4812
  615ACN     C1 3856   3.078   3.743   2.348  0.4082 -0.1892 -0.0198
  615ACN     H1 3857   3.014   3.716   2.432 -1.0088  1.3656 -0.5358
  615ACN     H2 3858   3.168   3.681   2.343  0.7023  0.2944 -3.3136
  615ACN     H3 3859   3.111   3.847   2.360  1.3998  0.0118 -3.5046
  615ACN     C2 3860   3.013   3.740   2.221 -0.3569  0.1626 -0.3084
  615ACN     N1 3861   2.956   3.730   2.123  0.4968  0.3851  0.0295
  616ACN     C1 3862   1.157   2.203   1.190 -0.0375  0.2779 -0.2598
  616ACN     H1 3863   1.062   2.207   1.136 -0.8996  0.4363  1.2168
  616ACN     H2 3864   1.155   2.225   1.297  0.6622 -1.4177  0.1344
  616ACN     H3 3865   1.222   2.276   1.139 -0.3380  1.6549  1.2570
  616ACN     C2 3866   1.228   2.075   1.183 -0.2248 -0.6907  0.1924
  616ACN     N1 3867   1.290   1.978   1.187  0.0672  0.1850 -0.0989
  617ACN     C1 3868   2.803   1.024   2.079  0.0707  0.6619  0.5284
  617ACN     H1 3869   2.907   0.990   2.084 -0.5256 -1.7445 -1.1847
  617ACN     H2 3870   2.788   1.107   2.009 -1.5952  0.4493  0.5929
  617ACN     H3 3871   2.791   1.069   2.178  0.8652  1.8830  0.0870
  617ACN     C2 3872   2.704   0.916   2.048 -0.4352 -0.4011  0.5887
  617ACN     N1 3873   2.621   0.841   2.034 -0.1378 -0.3231 -0.2033
  618ACN     C1 3874   0.093   1.674   0.592  0.0407 -0.1005 -0.1332
  618ACN     H1 3875   0.088   1.604   0.508  1.4104 -0.5264  0.1117
  618ACN     H2 3876   0.149   1.623   0.671 -2.5124 -0.1742  1.7578
  618ACN     H3 3877  -0.004   1.700   0.637 -0.4828  0.8997 -1.7546
  618ACN     C2 3878   0.161   1.795   0.548  0.2844  0.6511  0.4946
  618ACN     N1 3879   0.214   1.892   0.519 -0.3343  0.0390  0.2217
  619ACN     C1 3880   2.922   1.633   0.429  0.0809  0.3045  0.5580
  619ACN     H1 3881   3.021   1.669   0.398 -0.2704  0.2509 -0.6718
  619ACN     H2 3882   2.848   1.711   0.409  1.3074  1.9276  2.0219
  619ACN     H3 3883   2.914   1.628   0.538  1.3081  1.3942  0.7212
  619ACN     C2 3884   2.884   1.505   0.359 -0.7411  0.2634 -0.5369
  619ACN     N1 3885   2.857   1.403   0.316 -0.3001 -0.4811  0.1300
  620ACN     C1 3886   0.581   0.229   1.915  0.4658  0.6634  0.0462
  620ACN     H1 3887   0.627   0.223   2.015 -0.5817 -0.5945  0.4838
  620ACN     H2 3888   0.488   0.284   1.934  0.5756  1.8202 -2.3841
  620ACN     H3 3889   0.551   0.128   1.884  2.0115  0.4044 -0.6776
  620ACN     C2 3890   0.652   0.297   1.808  0.5278  0.2724  0.1114
  620ACN     N1 3891   0.714   0.348   1.726 -0.1268 -0.4981  0.0693
  621ACN     C1 3892   3.134   1.647   4.793  0.5674 -0.0670  0.0723
  621ACN     H1 3893   3.162   1.734   4.853  0.2699  0.9807 -1.2511
  621ACN     H2 3894   3.050   1.597   4.843  0.2000  0.6164  0.1583
  621ACN     H3 3895   3.210   1.574   4.763 -1.3903 -2.3996  0.4318
  621ACN     C2 3896   3.075   1.701   4.671 -0.9364  0.2813  0.3458
  621ACN     N1 3897   3.028   1.741   4.576 -0.1878 -0.2459 -0.5766
  622ACN     C1 3898   1.758   2.229   2.423 -0.3873  0.0484 -0.1761
  622ACN     H1 3899   1.755   2.234   2.532 -2.1305 -1.6880 -0.0916
  622ACN     H2 3900   1.691   2.157   2.373  1.5904  0.2629 -3.4852
  622ACN     H3 3901   1.862   2.198   2.404  0.0813  1.1390  0.5117
  622ACN     C2 3902   1.741   2.369   2.376  0.0552 -0.2820  0.4783
  622ACN     N1 3903   1.729   2.479   2.343  0.0864  0.1586 -0.0098
  623ACN     C1 3904   1.617   3.050   3.687 -0.1715  0.4738 -0.7879
  623ACN     H1 3905   1.587   3.155   3.685  2.2421  1.2897  0.9526
  623ACN     H2 3906   1.545   2.994   3.748 -0.2062  0.0908 -1.1720
  623ACN     H3 3907   1.718   3.056   3.730  1.0229 -2.3079 -2.8714
  623ACN     C2 3908   1.620   2.991   3.549 -0.3732  0.1567 -0.9635
  623ACN     N1 3909   1.621   2.942   3.445  0.5330 -1.2376  0.0208
  624ACN     C1 3910   1.029   4.033   1.326  0.1244  0.2903 -0.2552
  624ACN     H1 3911   0.986   4.120   1.376 -1.5540  0.1003 -1.2940
  624ACN     H2 3912   1.139   4.038   1.328  0.2363 -1.5365  0.3124
  624ACN     H3 3913   0.987   4.025   1.225  0.2736  0.1659 -0.3088
  624ACN     C2 3914   0.975   3.924   1.405 -0.0162 -0.4859  0.1752
  624ACN     N1 3915   0.930   3.837   1.462  0.3563 -0.0005 -0.0903
  625ACN     C1 3916   2.428   0.387   3.443  0.0976 -0.7112  0.3340
  625ACN     H1 3917   2.489   0.320   3.382 -0.8491 -0.0790 -1.3810
  625ACN     H2 3918   2.388   0.328   3.527 -0.4240  0.5901  1.0405
  625ACN     H3 3919   2.345   0.423   3.380  0.1256 -1.2400 -0.0024
  625ACN     C2 3920   2.503   0.504   3.488  0.4110 -0.4149 -0.1080
  625ACN     N1 3921   2.567   0.590   3.530  1.2067 -0.0804  0.6296
  626ACN     C1 3922   4.311   1.731   4.336 -0.0641 -0.4383 -0.0324
  626ACN     H1 3923   4.389   1.805   4.360 -0.3493 -0.3690  0.6782
  626ACN     H2 3924   4.225   1.752   4.401 -0.8735 -0.0094 -1.2000
  626ACN     H3 3925   4.350   1.630   4.351  1.4203  0.0302 -0.5107
  626ACN     C2 3926   4.265   1.740   4.197  0.1266  0.3542 -0.2332
  626ACN     N1 3927   4.245   1.751   4.084 -0.7551  0.5199 -0.0685
  627ACN     C1 3928   0.586   3.521   0.944 -0.6283 -0.8519 -0.0766
  627ACN     H1 3929   0.636   3.441   0.999  1.4339  0.6645  0.3923
  627ACN     H2 3930   0.480   3.495   0.934 -0.5956 -0.7369 -0.7321
  627ACN     H3 3931   0.646   3.537   0.854  3.1399 -1.4051  2.1173
  627ACN     C2 3932   0.591   3.641   1.031  0.5662  0.2173  0.3264
  627ACN     N1 3933   0.593   3.728   1.106  0.1816  0.4296  0.7335
  628ACN     C1 3934   1.927   3.181   0.692 -0.3591 -0.2543 -0.1656
  628ACN     H1 3935   1.987   3.194   0.783 -2.6973  0.5620  1.3558
  628ACN     H2 3936   1.985   3.208   0.604 -1.9724  0.4789 -1.0480
  628ACN     H3 3937   1.837   3.244   0.692  0.5118  1.0446  1.1574
  628ACN     C2 3938   1.889   3.042   0.676  0.1488 -0.2562 -0.0606
  628ACN     N1 3939   1.858   2.933   0.656 -0.1709 -0.5613  0.3481
  629ACN     C1 3940   4.282   0.854   4.488 -0.0795 -0.1185  0.2592
  629ACN     H1 3941   4.264   0.960   4.509 -0.2005  0.0644 -0.7028
  629ACN     H2 3942   4.335   0.807   4.571  0.8769  3.2793  1.7246
  629ACN     H3 3943   4.343   0.841   4.398 -0.5784  0.1736 -0.1275
  629ACN     C2 3944   4.150   0.793   4.468  0.0116 -0.1681 -0.5478
  629ACN     N1 3945   4.046   0.749   4.457  0.7556 -0.4841  0.5607
  630ACN     C1 3946   2.410   2.618   4.518 -0.0779  0.4584 -0.4402
  630ACN     H1 3947   2.388   2.522   4.469 -0.4476  0.0779  0.4626
  630ACN     H2 3948   2.516   2.604   4.543 -0.1152  1.8658  0.6129
  630ACN     H3 3949   2.356   2.638   4.611  1.0023  0.6066  0.1729
  630ACN     C2 3950   2.400   2.733   4.442  0.0360  0.2873 -0.0419
  630ACN     N1 3951   2.395   2.823   4.374  0.0002 -0.0746  0.1798
  631ACN     C1 3952   2.548   1.796   2.130 -0.2971 -0.1512 -0.0293
  631ACN     H1 3953   2.463   1.860   2.157 -0.9120 -1.9938  2.9269
  631ACN     H2 3954   2.522   1.689   2.133  0.7032 -0.3864  1.6440
  631ACN     H3 3955   2.617   1.816   2.213  0.0852 -1.5662  0.0332
  631ACN     C2 3956   2.610   1.823   1.998 -0.0454  0.2466  0.6629
  631ACN     N1 3957   2.666   1.844   1.899 -0.0153 -0.1775  0.0660
  632ACN     C1 3958   1.505   4.241   2.336 -0.4458  0.1411  0.0634
  632ACN     H1 3959   1.597   4.182   2.343 -0.7046 -0.1663  0.9663
  632ACN     H2 3960   1.516   4.308   2.422  1.2027  0.8216 -0.6231
  632ACN     H3 3961   1.423   4.172   2.357 -1.0812  0.8037 -0.2031
  632ACN     C2 3962   1.479   4.296   2.206  0.1802 -0.2414  0.1995
  632ACN     N1 3963   1.442   4.337   2.103  0.0718 -0.3914  0.4457
  633ACN     C1 3964   0.468   2.330   3.486  0.7712 -0.0061  0.4213
  633ACN     H1 3965   0.448   2.245   3.419  0.1801 -0.3340  0.9958
  633ACN     H2 3966   0.497   2.410   3.418 -0.1118  0.0012  0.0351
  633ACN     H3 3967   0.556   2.301   3.545 -0.1940 -2.0911  0.9283
  633ACN     C2 3968   0.352   2.370   3.568  1.1095  0.1633 -0.8865
  633ACN     N1 3969   0.263   2.404   3.631  0.3476 -0.3503 -0.3696
  634ACN     C1 3970   1.051   3.345   3.945 -0.5801 -0.1663  0.2057
  634ACN     H1 3971   1.087   3.312   3.847 -0.7041 -2.2109  0.8067
  634ACN     H2 3972   0.967   3.415   3.949  0.1922  0.7577  0.5532
  634ACN     H3 3973   1.131   3.399   3.997 -0.7091 -0.6856  0.9537
  634ACN     C2 3974   1.027   3.224   4.015  0.5366  0.5265 -0.9536
  634ACN     N1 3975   1.007   3.127   4.079  0.9380 -0.5977  0.5498
  635ACN     C1 3976   1.061   1.755   2.054 -0.3348  0.2163  0.6949
  635ACN     H1 3977   1.023   1.802   2.146 -0.4691  0.1617  0.6672
  635ACN     H2 3978   1.166   1.730   2.072 -0.1400  1.3017  1.1053
  635ACN     H3 3979   1.076   1.828   1.974  0.5635 -0.9256 -0.2275
  635ACN     C2 3980   0.985   1.644   2.009  0.1280  0.7209 -0.3007
  635ACN     N1 3981   0.917   1.556   1.985 -0.2891 -0.0973  0.4061
  636ACN     C1 3982   1.537   2.190   4.068 -0.2917  0.3109 -0.7202
  636ACN     H1 3983   1.573   2.093   4.106 -4.4511 -1.0826  0.2866
  636ACN     H2 3984   1.449   2.158   4.010  0.8547 -3.1819 -0.7624
  636ACN     H3 3985   1.609   2.243   4.005 -0.7901 -0.0761 -1.6396
  636ACN     C2 3986   1.493   2.277   4.178  0.1489  0.1224  0.4174
  636ACN     N1 3987   1.453   2.337   4.268  0.2211  0.3186  0.8973
  637ACN     C1 3988   2.638   4.303   2.710 -0.7747  0.0866  0.7858
  637ACN     H1 3989   2.676   4.270   2.807 -0.5100  2.1518  1.4361
  637ACN     H2 3990   2.545   4.359   2.723 -1.1067  0.3515 -2.0779
  637ACN     H3 3991   2.622   4.209   2.655 -2.1833 -0.1226  1.5285
  637ACN     C2 3992   2.742   4.393   2.661 -0.1991 -0.3034  0.2283
  637ACN     N1 3993   2.823   4.460   2.622 -0.2266 -0.2493  0.0783
  638ACN     C1 3994   1.904   3.985   1.695  0.4481 -0.2867 -0.4300
  638ACN     H1 3995   1.985   3.985   1.621  1.0185  0.7315  0.1765
  638ACN     H2 3996   1.873   4.089   1.714  1.5366  0.0137 -0.1963
  638ACN     H3 3997   1.931   3.931   1.786  1.3785  0.2945 -0.3406
  638ACN     C2 3998   1.790   3.921   1.641 -0.4734  0.4990 -0.7871
  638ACN     N1 3999   1.699   3.869   1.597 -0.0859  0.2908 -0.8082
  639ACN     C1 4000   0.268   0.795   0.598  0.1858 -0.1917 -0.8452
  639ACN     H1 4001   0.207   0.810   0.688  0.7050 -2.9680  0.0754
  639ACN     H2 4002   0.199   0.743   0.530 -1.0642 -3.1925  2.3937
  639ACN     H3 4003   0.356   0.739   0.631  0.3078  0.4921  0.0261
  639ACN     C2 4004   0.301   0.924   0.538  0.0086 -0.1682 -0.2065
  639ACN     N1 4005   0.341   1.015   0.479 -0.2508 -0.0534  0.4821
  640ACN     C1 4006   0.610   2.348   4.380 -0.2199 -0.2378 -1.3467
  640ACN     H1 4007   0.513   2.298   4.390  0.2038 -0.9810 -0.8233
  640ACN     H2 4008   0.606   2.456   4.361  1.0693  0.3742  1.3966
  640ACN     H3 4009   0.672   2.291   4.310  1.7805 -1.8015  1.4977
  640ACN     C2 4010   0.672   2.331   4.514 -0.2339 -0.7230 -0.1885
  640ACN     N1 4011   0.718   2.323   4.617  0.4683 -0.2168 -0.0262
  641ACN     C1 4012   1.976   4.394   1.635  0.0695  0.0645 -0.2055
  641ACN     H1 4013   2.019   4.488   1.599  0.7240  0.1350  0.7029
  641ACN     H2 4014   1.974   4.313   1.561  0.8712 -1.2657  1.1611
  641ACN     H3 4015   1.869   4.404   1.657 -0.3710 -0.5005 -1.9325
  641ACN     C2 4016   2.043   4.354   1.757 -0.7506 -1.1563 -0.5067
  641ACN     N1 4017   2.083   4.310   1.858 -0.0007  0.3600  0.3139
  642ACN     C1 4018   0.821   2.810   0.243 -0.2350  0.6720 -0.2600
  642ACN     H1 4019   0.763   2.872   0.173 -0.1122  0.0012 -0.9839
  642ACN     H2 4020   0.750   2.760   0.310  0.9827 -0.5331  0.1664
  642ACN     H3 4021   0.889   2.871   0.302  0.5479  0.9602 -1.4137
  642ACN     C2 4022   0.898   2.720   0.164  0.1095  0.3320  0.5069
  642ACN     N1 4023   0.970   2.660   0.097  0.2235 -0.5789  0.2170
  643ACN     C1 4024   0.179   1.845   0.181  0.3159  0.2235  0.3834
  643ACN     H1 4025   0.267   1.907   0.157 -0.3573  0.0113 -3.1374
  643ACN     H2 4026   0.182   1.792   0.277 -1.4654  0.3034  0.5124
  643ACN     H3 4027   0.181   1.764   0.107  1.8177 -1.1245  1.8271
  643ACN     C2 4028   0.062   1.932   0.166  0.0003  0.0151  0.5454
  643ACN     N1 4029  -0.025   2.006   0.165  0.4296  0.1520 -0.0721
  644ACN     C1 4030   1.966   1.384   0.228 -0.3498  0.0661 -0.2765
  644ACN     H1 4031   2.060   1.330   0.243 -0.6350  0.0152  1.4701
  644ACN     H2 4032   1.933   1.433   0.320 -1.1990  1.4507 -1.2692
  644ACN     H3 4033   1.892   1.313   0.189 -1.1643  0.0129  1.2801
  644ACN     C2 4034   1.993   1.485   0.142  0.2869 -0.7670  0.0959
  644ACN     N1 4035   2.005   1.560   0.058 -0.0743 -0.1785 -0.1845
  645ACN     C1 4036   0.674   1.027   4.762  0.5363  0.2733  0.6015
  645ACN     H1 4037   0.706   1.087   4.848  1.2522  0.5257  0.1636
  645ACN     H2 4038   0.657   1.076   4.665 -0.1445  0.4372  0.7923
  645ACN     H3 4039   0.578   0.976   4.777 -0.0365  0.9495 -0.6099
  645ACN     C2 4040   0.771   0.923   4.761  0.5159  0.5319 -0.4378
  645ACN     N1 4041   0.849   0.839   4.775 -0.2732  0.1514  0.1167
  646ACN     C1 4042   2.709   1.673   4.506 -0.3623  0.0685 -0.0899
  646ACN     H1 4043   2.617   1.674   4.565 -1.1201 -0.4592 -1.2152
  646ACN     H2 4044   2.697   1.603   4.422 -1.7711  1.7205 -1.3599
  646ACN     H3 4045   2.789   1.632   4.568  0.0611 -0.3639 -0.9009
  646ACN     C2 4046   2.736   1.810   4.459 -0.0726 -0.1328 -0.2121
  646ACN     N1 4047   2.748   1.922   4.426  0.3159 -0.5279  0.3761
  647ACN     C1 4048   2.121   0.024   4.599 -0.4628 -0.7133 -0.3114
  647ACN     H1 4049   2.221  -0.020   4.586 -0.3896 -0.4414 -0.6862
  647ACN     H2 4050   2.057  -0.064   4.612  0.7153 -1.6757 -0.7746
  647ACN     H3 4051   2.082   0.079   4.513  0.1413  0.3856  0.0885
  647ACN     C2 4052   2.111   0.106   4.718 -0.4178  0.2384 -0.3746
  647ACN     N1 4053   2.101   0.171   4.815  0.6002  0.2525  0.0487
  648ACN     C1 4054   2.504   2.189   3.167  0.3320  0.1770  0.4669
  648ACN     H1 4055   2.547   2.107   3.109  1.2565  1.6915 -1.1018
  648ACN     H2 4056   2.405   2.210   3.124  0.9453 -1.1465 -1.7476
  648ACN     H3 4057   2.573   2.272   3.147 -0.3956  0.8567  0.7202
  648ACN     C2 4058   2.505   2.150   3.312  0.2100 -0.0778  1.4334
  648ACN     N1 4059   2.494   2.115   3.424 -0.1534 -0.5560  0.3952
  649ACN     C1 4060   4.261   3.684   3.639  0.0769  0.2635 -0.0803
  649ACN     H1 4061   4.354   3.726   3.678 -0.3004  1.0437 -0.0144
  649ACN     H2 4062   4.178   3.708   3.706  0.6875 -2.7003  1.9395
  649ACN     H3 4063   4.283   3.576   3.632  0.5357  0.4213 -1.4839
  649ACN     C2 4064   4.240   3.718   3.501 -0.4453  0.3740  0.0621
  649ACN     N1 4065   4.210   3.750   3.396 -0.0926 -0.2875 -0.1818
  650ACN     C1 4066   4.097   4.386   2.672 -0.3931 -0.1390  0.0423
  650ACN     H1 4067   4.079   4.395   2.564 -2.7715 -0.5163  0.3718
  650ACN     H2 4068   4.180   4.453   2.699 -0.4162 -0.3915  0.7623
  650ACN     H3 4069   4.133   4.285   2.696 -0.8639 -0.3975 -0.3341
  650ACN     C2 4070   3.977   4.411   2.747 -0.4643 -0.2295  0.3398
  650ACN     N1 4071   3.882   4.439   2.803  0.1087 -0.0453  0.3258
  651ACN     C1 4072   2.686   3.664   1.895 -0.5858  0.6110  0.5056
  651ACN     H1 4073   2.681   3.703   1.997 -0.7788  0.5694  0.5117
  651ACN     H2 4074   2.632   3.721   1.818 -1.6423 -0.5991  0.3083
  651ACN     H3 4075   2.628   3.571   1.905 -1.9006  1.5220  1.6557
  651ACN     C2 4076   2.820   3.633   1.854 -0.2453 -0.0148  0.2564
  651ACN     N1 4077   2.927   3.609   1.820  0.3891  0.2680  0.6490
  652ACN     C1 4078   0.386   1.685   4.835 -0.2857 -0.6151 -1.1561
  652ACN     H1 4079   0.469   1.710   4.768  0.7566 -0.3638  0.1913
  652ACN     H2 4080   0.341   1.592   4.797  1.8220 -0.8328 -3.3883
  652ACN     H3 4081   0.315   1.767   4.848  1.2456  0.5756  0.0878
  652ACN     C2 4082   0.431   1.653   4.976  0.2746  0.1050  0.4801
  652ACN     N1 4083   0.469   1.636   5.084  0.5147 -0.7665  0.2209
  653ACN     C1 4084   3.996   4.307   1.151  0.3742  0.5983  0.3714
  653ACN     H1 4085   3.996   4.417   1.145 -0.0039  0.6196  0.7562
  653ACN     H2 4086   4.091   4.272   1.108 -1.3992 -2.4880 -1.3984
  653ACN     H3 4087   3.916   4.260   1.093  1.0323 -0.9810  0.6871
  653ACN     C2 4088   3.993   4.271   1.291 -0.2155  0.5381  1.0604
  653ACN     N1 4089   3.988   4.241   1.401 -0.7170 -0.3667 -1.0894
  654ACN     C1 4090   1.737   0.029   4.694 -0.2204  0.5046  0.0506
  654ACN     H1 4091   1.758  -0.034   4.606 -1.8329  0.2390 -0.1734
  654ACN     H2 4092   1.816   0.019   4.769 -0.5410  0.3852  0.3727
  654ACN     H3 4093   1.642  -0.006   4.734  0.1316  0.3089  0.7286
  654ACN     C2 4094   1.732   0.171   4.661  0.0743 -0.3518 -0.1852
  654ACN     N1 4095   1.728   0.285   4.653 -0.5133 -0.0106  0.0009
  655ACN     C1 4096   1.035   2.181   3.326  0.0643  0.3541  0.4792
  655ACN     H1 4097   1.050   2.271   3.266  0.0875  0.3056  0.4128
  655ACN     H2 4098   0.973   2.196   3.416  0.1663  1.0091  0.4483
  655ACN     H3 4099   1.126   2.132   3.364  1.4678  0.1121 -2.8363
  655ACN     C2 4100   0.953   2.087   3.256  0.0315  0.4611 -0.3132
  655ACN     N1 4101   0.888   2.005   3.206  0.4739  0.1927  0.3538
  656ACN     C1 4102   2.151   2.149   2.583  0.4406 -0.6142 -0.2779
  656ACN     H1 4103   2.246   2.105   2.553  1.9803  1.7601  0.7523
  656ACN     H2 4104   2.114   2.223   2.510 -0.1306  1.6535  2.1624
  656ACN     H3 4105   2.156   2.215   2.671 -4.5737  1.2033 -1.0122
  656ACN     C2 4106   2.046   2.056   2.596 -0.5694  0.3039 -0.5751
  656ACN     N1 4107   1.960   1.982   2.616  0.4868  0.5550  0.3471
  657ACN     C1 4108   0.780   1.896   3.473  0.5730 -0.6269 -0.8426
  657ACN     H1 4109   0.844   1.856   3.393 -0.3821 -1.7992 -1.0442
  657ACN     H2 4110   0.820   1.979   3.533 -1.7704 -0.0695  0.0518
  657ACN     H3 4111   0.768   1.815   3.545 -0.1718  0.8238  0.7415
  657ACN     C2 4112   0.659   1.941   3.401 -0.1224  0.6005  0.9662
  657ACN     N1 4113   0.563   1.976   3.339 -0.7354  0.0967  0.6827
  658ACN     C1 4114   2.417   1.955   0.852  0.5914  0.8089  0.7091
  658ACN     H1 4115   2.435   2.061   0.875 -2.6673  1.5299  0.4902
  658ACN     H2 4116   2.503   1.919   0.796  0.0292 -0.4981  0.6639
  658ACN     H3 4117   2.324   1.938   0.796  0.3509 -0.0073  1.3357
  658ACN     C2 4118   2.422   1.864   0.962 -0.4044  0.6840 -0.1945
  658ACN     N1 4119   2.432   1.783   1.044 -0.3894 -0.1650  0.1708
  659ACN     C1 4120   3.286   2.746   4.269  0.3774 -0.6144  0.0439
  659ACN     H1 4121   3.271   2.695   4.365 -0.0427 -0.0243  0.3016
  659ACN     H2 4122   3.187   2.773   4.229  0.4400  0.6868  0.7337
  659ACN     H3 4123   3.344   2.685   4.199  2.2949  0.7378  0.3881
  659ACN     C2 4124   3.353   2.876   4.291  0.1342  0.4468 -0.2301
  659ACN     N1 4125   3.405   2.978   4.302 -0.2418  0.8523  0.3005
  660ACN     C1 4126   4.391   0.259   2.795  0.2053 -0.1137  0.1294
  660ACN     H1 4127   4.334   0.304   2.877  1.1598  0.7715  0.3306
  660ACN     H2 4128   4.327   0.234   2.710  1.2267  1.4704 -1.1594
  660ACN     H3 4129   4.452   0.176   2.833 -0.0943 -0.3419  0.1202
  660ACN     C2 4130   4.479   0.362   2.745 -0.6178  0.5257 -0.6470
  660ACN     N1 4131   4.553   0.447   2.720 -0.1714  0.0918 -0.1426
  661ACN     C1 4132   0.655   1.735   3.089 -0.3721  0.0774  0.1528
  661ACN     H1 4133   0.616   1.796   3.007  0.6432 -0.6701 -0.9012
  661ACN     H2 4134   0.596   1.766   3.177 -0.9871 -1.6353  0.3956
  661ACN     H3 4135   0.760   1.756   3.110 -0.2010 -0.6104  0.0140
  661ACN     C2 4136   0.638   1.584   3.074  0.6542 -0.1388 -0.1792
  661ACN     N1 4137   0.639   1.470   3.054  0.1345 -0.1851  0.1905
  662ACN     C1 4138   3.845   0.195   2.488  0.1431 -0.0253  0.3384
  662ACN     H1 4139   3.807   0.103   2.533 -0.1389  0.2678  0.7037
  662ACN     H2 4140   3.760   0.257   2.458 -0.7487 -0.8227  1.1616
  662ACN     H3 4141   3.901   0.172   2.396  0.3750 -1.6709  0.8748
  662ACN     C2 4142   3.935   0.258   2.589  0.0154 -0.2464 -0.0480
  662ACN     N1 4143   4.006   0.295   2.674 -0.0514  0.4087  0.8307
  663ACN     C1 4144   4.229   1.856   0.513 -0.2735  1.0351 -0.2987
  663ACN     H1 4145   4.273   1.766   0.558 -0.3174  1.1530 -0.0157
  663ACN     H2 4146   4.246   1.862   0.405  1.2849  1.2979 -0.0621
  663ACN     H3 4147   4.268   1.941   0.569  0.9499  1.1558 -1.2876
  663ACN     C2 4148   4.087   1.839   0.533  0.5211 -0.2713 -0.3823
  663ACN     N1 4149   3.976   1.835   0.554  0.8613 -1.0846 -0.3254
  664ACN     C1 4150   1.711   3.657   0.369  0.6142  0.2708  0.0254
  664ACN     H1 4151   1.755   3.563   0.405  1.0461 -0.1985 -1.6439
  664ACN     H2 4152   1.795   3.717   0.332  0.6895  0.5902  0.6878
  664ACN     H3 4153   1.655   3.712   0.445  0.1952  0.0995 -0.1611
  664ACN     C2 4154   1.629   3.621   0.251 -0.8215  0.8190 -0.1674
  664ACN     N1 4155   1.570   3.586   0.160 -0.3423 -0.2344  0.0854
  665ACN     C1 4156   3.891   4.391   3.137  0.1384  0.5452 -0.0355
  665ACN     H1 4157   3.988   4.439   3.153  1.1869 -1.2018 -0.8253
  665ACN     H2 4158   3.853   4.422   3.038  0.6263  0.8107 -0.1386
  665ACN     H3 4159   3.826   4.442   3.209  1.6935 -0.6463  2.3355
  665ACN     C2 4160   3.894   4.247   3.160 -0.1910  0.0502 -0.1113
  665ACN     N1 4161   3.886   4.138   3.194  0.5834  0.5834 -0.6283
  666ACN     C1 4162   4.255   1.247   0.452 -0.4181 -0.6690 -0.3753
  666ACN     H1 4163   4.351   1.226   0.500 -1.2148 -0.7004  1.2633
  666ACN     H2 4164   4.226   1.158   0.394 -0.1133 -0.7452 -0.4166
  666ACN     H3 4165   4.264   1.318   0.369 -1.5015 -1.0991 -0.8769
  666ACN     C2 4166   4.156   1.289   0.548 -0.4617 -0.5807  0.3233
  666ACN     N1 4167   4.079   1.324   0.630 -0.1546  0.0883 -0.1639
  667ACN     C1 4168   2.881   4.040   4.143  0.7210  0.5609 -0.0306
  667ACN     H1 4169   2.808   4.122   4.143  0.9732  0.7970 -0.8967
  667ACN     H2 4170   2.871   3.968   4.061  1.4863 -0.5808  0.8561
  667ACN     H3 4171   2.858   3.989   4.237  0.3501 -0.1107 -0.4686
  667ACN     C2 4172   3.018   4.090   4.142  0.3380  0.1596  0.7705
  667ACN     N1 4173   3.121   4.138   4.153 -0.3704 -0.0518  0.0914
  668ACN     C1 4174   1.390   3.173   2.489 -0.2279 -0.1864  0.2140
  668ACN     H1 4175   1.404   3.215   2.388  0.7401  0.2722  0.5252
  668ACN     H2 4176   1.443   3.235   2.562  3.0862 -0.9223 -1.3492
  668ACN     H3 4177   1.441   3.077   2.506 -0.0873 -0.2220 -0.3898
  668ACN     C2 4178   1.245   3.168   2.513  0.2406  0.3447 -0.3513
  668ACN     N1 4179   1.135   3.150   2.547  0.0417 -0.1789  0.1715
  669ACN     C1 4180   0.690   0.245   1.101  0.1388 -0.4325 -0.3405
  669ACN     H1 4181   0.704   0.193   1.006  0.3620  1.1526 -1.2120
  669ACN     H2 4182   0.585   0.233   1.130  0.6297 -1.4646  1.1722
  669ACN     H3 4183   0.695   0.354   1.085  1.3653 -0.2233  1.2179
  669ACN     C2 4184   0.780   0.191   1.202 -0.1977 -0.4020  0.6020
  669ACN     N1 4185   0.845   0.143   1.284  0.0556  0.1466 -0.3257
  670ACN     C1 4186   4.292   0.329   0.748 -0.3218 -0.4543  0.4762
  670ACN     H1 4187   4.245   0.343   0.846 -1.4284 -2.6459  0.3411
  670ACN     H2 4188   4.372   0.402   0.730  0.4461 -1.5984 -0.9954
  670ACN     H3 4189   4.216   0.333   0.669 -1.7025 -1.5386  1.6955
  670ACN     C2 4190   4.350   0.198   0.748  0.3649  0.3390  0.2637
  670ACN     N1 4191   4.377   0.086   0.750 -0.4016 -0.1025  0.0920
  671ACN     C1 4192   0.092   2.556   0.988 -0.0744 -0.8910  0.0439
  671ACN     H1 4193  -0.007   2.516   1.012  1.1960 -3.5349  1.2802
  671ACN     H2 4194   0.094   2.659   1.026 -0.4371 -0.9018  0.0973
  671ACN     H3 4195   0.104   2.551   0.879 -1.3172 -0.5200 -0.1224
  671ACN     C2 4196   0.187   2.466   1.052  0.4294 -0.1846  0.8923
  671ACN     N1 4197   0.254   2.389   1.112 -0.3331  0.6442  0.0022
  672ACN     C1 4198   4.618   4.469   4.769  0.1447  0.6221 -0.2415
  672ACN     H1 4199   4.684   4.553   4.794 -1.0579  1.8781 -1.1524
  672ACN     H2 4200   4.548   4.498   4.690 -1.2896 -1.2534  0.2704
  672ACN     H3 4201   4.568   4.441   4.862  1.1924 -0.2025  0.0993
  672ACN     C2 4202   4.693   4.358   4.723 -0.1969  0.8965 -0.2337
  672ACN     N1 4203   4.757   4.273   4.677  0.2536 -0.2291  0.3743
  673ACN     C1 4204   4.460   2.378   0.745  0.3558  0.3761  1.0433
  673ACN     H1 4205   4.545   2.366   0.676 -1.3407 -0.9956 -0.9373
  673ACN     H2 4206   4.473   2.469   0.804 -1.3198  1.3302  0.0110
  673ACN     H3 4207   4.467   2.292   0.813 -0.0665 -0.2783  0.2708
  673ACN     C2 4208   4.327   2.367   0.673  0.0391  0.1027  0.0327
  673ACN     N1 4209   4.226   2.349   0.620 -0.5736 -0.3960 -0.1441
  674ACN     C1 4210   2.355   1.390   0.037 -0.3216 -0.0823 -0.3478
  674ACN     H1 4211   2.273   1.442  -0.013  0.7650  2.5334  0.4268
  674ACN     H2 4212   2.443   1.454   0.024 -2.0942  2.7742  0.7378
  674ACN     H3 4213   2.363   1.294  -0.015 -0.9896 -0.8486  0.8849
  674ACN     C2 4214   2.330   1.372   0.180 -0.3801 -0.0606 -0.1907
  674ACN     N1 4215   2.311   1.356   0.287  0.2925  0.4657 -0.0487
  675ACN     C1 4216   3.027   4.431   4.447  0.3556  0.6489 -0.9323
  675ACN     H1 4217   2.921   4.437   4.474  0.6254 -1.0513  0.6916
  675ACN     H2 4218   3.047   4.539   4.443  3.1850  0.2468 -0.2133
  675ACN     H3 4219   3.059   4.373   4.360 -2.6436 -1.7476 -0.6040
  675ACN     C2 4220   3.111   4.389   4.564 -0.1402  0.0020 -0.0323
  675ACN     N1 4221   3.179   4.358   4.652 -0.1719  0.6826 -0.5933
  676ACN     C1 4222   2.895   0.664   2.694 -0.8604  0.0854  1.1355
  676ACN     H1 4223   2.799   0.664   2.641  0.1127  1.3915 -0.7564
  676ACN     H2 4224   2.948   0.751   2.653  0.0719 -0.7157  0.6204
  676ACN     H3 4225   2.952   0.574   2.671  0.7596  1.1155  0.9614
  676ACN     C2 4226   2.884   0.661   2.843 -0.2315 -0.2859  0.3625
  676ACN     N1 4227   2.879   0.672   2.958  0.3433  0.0473  0.5054
  677ACN     C1 4228   1.894   0.287   4.262  0.6362 -0.3881 -1.4315
  677ACN     H1 4229   1.944   0.350   4.338 -1.7495 -0.4885  0.3393
  677ACN     H2 4230   1.958   0.269   4.175  1.1239 -1.9909 -0.7856
  677ACN     H3 4231   1.803   0.336   4.224 -0.4567  0.3857  1.8327
  677ACN     C2 4232   1.866   0.161   4.331 -0.7101 -1.1907 -0.3930
  677ACN     N1 4233   1.837   0.064   4.376  0.1774 -0.0447 -0.5726
  678ACN     C1 4234   1.856   3.812   4.977  0.2736 -0.1623  0.0339
  678ACN     H1 4235   1.933   3.860   5.039  1.2097 -0.8338 -0.5784
  678ACN     H2 4236   1.762   3.846   5.020  0.8164 -0.2920  1.3751
  678ACN     H3 4237   1.867   3.703   4.982 -0.4816 -0.2645  5.2852
  678ACN     C2 4238   1.870   3.861   4.843 -0.5511 -0.0907  0.0670
  678ACN     N1 4239   1.877   3.885   4.731 -0.1416  0.1837 -0.3951
  679ACN     C1 4240   4.330   2.115   3.117 -0.3353 -0.0764  0.7814
  679ACN     H1 4241   4.243   2.155   3.064  0.0036  0.8791  0.9425
  679ACN     H2 4242   4.341   2.006   3.107  0.3299 -0.0429  1.0716
  679ACN     H3 4243   4.315   2.136   3.224  0.0305 -0.2130  0.8613
  679ACN     C2 4244   4.451   2.184   3.087 -0.4699 -0.2016 -0.2295
  679ACN     N1 4245   4.541   2.243   3.049 -0.1867 -0.7200  0.1402
  680ACN     C1 4246   1.487   0.347   2.261  0.3119 -0.6271 -0.5172
  680ACN     H1 4247   1.584   0.377   2.220 -0.3111  2.5409  0.0457
  680ACN     H2 4248   1.419   0.293   2.194 -1.9113  0.2123  0.9229
  680ACN     H3 4249   1.452   0.450   2.279  2.6230  0.3133 -1.1039
  680ACN     C2 4250   1.499   0.270   2.382  0.0866  0.1086  0.4666
  680ACN     N1 4251   1.494   0.204   2.476  0.0643  0.1688 -0.0467
  681ACN     C1 4252   0.224   2.239   3.992  0.0799 -0.5690  0.6115
  681ACN     H1 4253   0.226   2.233   3.882 -0.7225 -1.9587  0.6617
  681ACN     H2 4254   0.141   2.177   4.027 -0.7846  0.5084  0.5468
  681ACN     H3 4255   0.213   2.345   4.020  1.0119  0.0970 -1.3713
  681ACN     C2 4256   0.341   2.191   4.060  0.4661 -0.3320  0.1654
  681ACN     N1 4257   0.439   2.150   4.105  0.1094  0.3502  1.2638
  682ACN     C1 4258   2.483   2.257   1.842 -0.5084 -0.3101  0.4787
  682ACN     H1 4259   2.553   2.193   1.897  0.0019 -1.4424 -1.4161
  682ACN     H2 4260   2.513   2.360   1.867  0.8325 -0.6475  0.3301
  682ACN     H3 4261   2.377   2.248   1.869 -1.0195  0.6644 -1.0470
  682ACN     C2 4262   2.497   2.236   1.701  1.2873 -0.1660  0.3111
  682ACN     N1 4263   2.507   2.228   1.586  0.2913  0.0780 -0.2618
  683ACN     C1 4264   4.021   1.376   0.140  0.2778 -0.6632 -0.3223
  683ACN     H1 4265   4.079   1.438   0.210  0.4836 -1.8770  0.6247
  683ACN     H2 4266   4.091   1.317   0.079  1.5292  0.8782 -0.4377
  683ACN     H3 4267   3.963   1.441   0.075 -1.6093 -1.7359  0.2172
  683ACN     C2 4268   3.918   1.297   0.211  0.3005 -0.5879 -0.3529
  683ACN     N1 4269   3.842   1.232   0.268 -0.4004 -0.1865  0.6956
  684ACN     C1 4270   2.037   3.630   4.161 -0.4458  0.5859 -0.0035
  684ACN     H1 4271   2.077   3.635   4.263  1.9797 -1.1842 -0.7741
  684ACN     H2 4272   1.945   3.687   4.145 -0.8028 -0.4142 -1.7737
  684ACN     H3 4273   2.023   3.524   4.136 -1.5387  0.9208 -0.8808
  684ACN     C2 4274   2.140   3.670   4.068  0.3432  0.3275  0.1307
  684ACN     N1 4275   2.222   3.697   3.992  0.0864  0.1084  0.4542
  685ACN     C1 4276   2.733   2.459   3.721  0.2278 -0.5142  0.4111
  685ACN     H1 4277   2.706   2.435   3.617  1.0542  0.6303 -0.0888
  685ACN     H2 4278   2.805   2.387   3.759  2.0381 -0.6072 -2.8808
  685ACN     H3 4279   2.644   2.436   3.782  1.3241  4.1317  4.4146
  685ACN     C2 4280   2.767   2.600   3.743 -0.1178  1.0849 -0.5923
  685ACN     N1 4281   2.798   2.707   3.757  0.3445 -0.7612 -0.3070
  686ACN     C1 4282   1.950   2.050   1.368  0.2355 -0.0216 -0.9193
  686ACN     H1 4283   1.948   1.962   1.303  0.5350 -0.7149 -0.0207
  686ACN     H2 4284   1.851   2.064   1.413 -1.8511 -0.2848 -4.9593
  686ACN     H3 4285   1.959   2.138   1.305 -1.9345  0.3690 -0.7633
  686ACN     C2 4286   2.061   2.044   1.464  0.8878 -0.3485 -0.0902
  686ACN     N1 4287   2.156   2.035   1.530  0.3158  0.0676  0.0430
  687ACN     C1 4288   1.531   2.962   0.466  0.8578 -1.1735  0.2674
  687ACN     H1 4289   1.637   2.938   0.455  1.4462  1.2241  0.0453
  687ACN     H2 4290   1.512   3.067   0.439 -0.4921 -1.0404  1.6092
  687ACN     H3 4291   1.502   2.961   0.572  1.4314  2.2859  0.5882
  687ACN     C2 4292   1.445   2.866   0.385  0.0737  0.3124  0.1195
  687ACN     N1 4293   1.368   2.799   0.331 -0.0551  0.2873  0.2863
  688ACN     C1 4294   2.287   2.388   3.583  0.3226  0.1967 -0.1445
  688ACN     H1 4295   2.364   2.382   3.505 -0.0114  0.0246 -0.4655
  688ACN     H2 4296   2.257   2.289   3.621  1.6357  0.3272  1.3267
  688ACN     H3 4297   2.200   2.437   3.538 -0.9137 -2.0248 -0.3457
  688ACN     C2 4298   2.335   2.453   3.700  0.7218 -0.7067  0.2436
  688ACN     N1 4299   2.382   2.495   3.797  0.0428 -0.4142  0.7204
  689ACN     C1 4300   0.699   1.295   3.751  0.4615 -0.1959  0.0103
  689ACN     H1 4301   0.734   1.310   3.854 -0.4863  2.3571  0.0179
  689ACN     H2 4302   0.787   1.296   3.684  1.3852  0.9472  1.1780
  689ACN     H3 4303   0.642   1.386   3.731  4.5902  2.9550  1.1048
  689ACN     C2 4304   0.616   1.177   3.733  0.3758 -0.2851  0.3257
  689ACN     N1 4305   0.557   1.086   3.700 -0.7905  0.0380 -0.1464
  690ACN     C1 4306   2.556   2.104   0.044 -0.1781 -0.1241  0.5224
  690ACN     H1 4307   2.607   2.200   0.033 -2.8784  1.2706 -0.9555
  690ACN     H2 4308   2.529   2.063  -0.054  2.5509 -3.0493  0.8140
  690ACN     H3 4309   2.471   2.117   0.112 -1.0827  0.4111 -0.6760
  690ACN     C2 4310   2.641   2.006   0.105  0.5530  0.0451 -0.5856
  690ACN     N1 4311   2.702   1.932   0.169 -0.0223  0.1448  0.0795
  691ACN     C1 4312   3.990   0.059   0.787  0.0736 -0.8313  0.3793
  691ACN     H1 4313   3.995   0.039   0.895  1.8834  0.7770  0.6540
  691ACN     H2 4314   4.088   0.032   0.746 -0.4673  0.4341 -1.8911
  691ACN     H3 4315   3.983   0.168   0.780  1.6214 -0.7468 -0.1700
  691ACN     C2 4316   3.889  -0.005   0.703 -0.2908 -0.0225 -0.4429
  691ACN     N1 4317   3.812  -0.062   0.641 -0.1629 -0.4125 -0.7808
  692ACN     C1 4318   2.942   1.082   3.057  0.2427  0.2249 -0.4854
  692ACN     H1 4319   2.892   1.178   3.073 -2.8617 -1.4143  0.5309
  692ACN     H2 4320   3.045   1.096   3.023  0.1687 -0.6893 -1.1277
  692ACN     H3 4321   2.893   1.029   2.974  0.6314  0.0741 -0.6221
  692ACN     C2 4322   2.939   0.998   3.176  0.2407  0.1557 -0.0621
  692ACN     N1 4323   2.951   0.933   3.273  0.3363 -0.0230  0.3853
  693ACN     C1 4324   2.800   2.940   4.336  0.2793  0.1625  0.6312
  693ACN     H1 4325   2.849   2.969   4.430  2.2333 -1.2301  0.1206
  693ACN     H2 4326   2.725   2.863   4.356  0.0963 -0.0288 -0.6887
  693ACN     H3 4327   2.872   2.893   4.268  0.4165  2.8762 -1.2395
  693ACN     C2 4328   2.736   3.053   4.269  0.5756 -0.0878  0.2079
  693ACN     N1 4329   2.680   3.137   4.215  0.2705  0.5171  0.4200
  694ACN     C1 4330   1.531   1.614   3.139  0.2086  0.2965 -0.2809
  694ACN     H1 4331   1.527   1.721   3.162 -2.0373  0.0719  0.5654
  694ACN     H2 4332   1.635   1.579   3.152  0.2242  0.9779  2.0002
  694ACN     H3 4333   1.501   1.604   3.034  0.6991 -0.3196 -0.3662
  694ACN     C2 4334   1.440   1.532   3.211  0.9001 -0.1412  0.2082
  694ACN     N1 4335   1.360   1.481   3.276 -0.0153  0.8801 -0.2508
  695ACN     C1 4336   2.597   0.990   3.452  0.0790  0.0626  0.2943
  695ACN     H1 4337   2.691   0.980   3.396 -0.9171 -2.9592 -1.0512
  695ACN     H2 4338   2.594   1.075   3.520  0.0989 -0.6032  1.1393
  695ACN     H3 4339   2.584   0.905   3.519  0.1250 -0.0835  0.1198
  695ACN     C2 4340   2.484   0.992   3.358 -0.8045 -0.0791 -0.0456
  695ACN     N1 4341   2.401   0.997   3.276 -0.5838 -0.4974 -0.4844
  696ACN     C1 4342   1.850   4.298   2.142  0.0680  0.6151  0.1434
  696ACN     H1 4343   1.876   4.210   2.202 -0.3202  0.5912  0.2785
  696ACN     H2 4344   1.946   4.340   2.110  0.7795 -1.7885 -1.1659
  696ACN     H3 4345   1.789   4.369   2.199 -0.5886  0.7202 -0.6639
  696ACN     C2 4346   1.779   4.242   2.025 -0.1493  0.2140 -0.5967
  696ACN     N1 4347   1.717   4.195   1.940  0.1830 -0.5314  0.4105
  697ACN     C1 4348   3.159   3.849   0.221  0.5194 -0.6033  0.0786
  697ACN     H1 4349   3.100   3.766   0.183 -1.8932  0.3658  1.5056
  697ACN     H2 4350   3.107   3.945   0.230 -1.8927 -1.7435 -1.0541
  697ACN     H3 4351   3.247   3.866   0.157  0.5527  2.0413  0.7193
  697ACN     C2 4352   3.209   3.797   0.348  0.6728  0.2261 -0.1195
  697ACN     N1 4353   3.239   3.770   0.454  0.2156 -0.1686 -0.1597
  698ACN     C1 4354   3.680   1.956   0.336  0.4482  0.5660 -0.9695
  698ACN     H1 4355   3.745   1.869   0.320  1.5009  1.1423  0.0117
  698ACN     H2 4356   3.740   2.048   0.340 -0.1875  1.1762 -3.4602
  698ACN     H3 4357   3.630   1.955   0.433 -0.9202  2.0831 -1.6137
  698ACN     C2 4358   3.575   1.961   0.233 -0.2094  0.0405  0.5420
  698ACN     N1 4359   3.493   1.980   0.152  0.5663  0.2899  0.7467
  699ACN     C1 4360   4.023   2.658   4.127 -0.0779 -0.7672  0.3416
  699ACN     H1 4361   3.997   2.570   4.067 -1.6432  1.4451 -2.4235
  699ACN     H2 4362   3.959   2.666   4.216 -0.1257 -0.7768  0.3080
  699ACN     H3 4363   4.014   2.744   4.059  0.9323 -1.2978 -0.4928
  699ACN     C2 4364   4.158   2.659   4.177 -0.8415  0.2355 -0.3421
  699ACN     N1 4365   4.271   2.662   4.208 -0.1949  0.0044 -0.3488
  700ACN     C1 4366   3.446   1.781   4.027  0.1809 -0.2198 -0.3868
  700ACN     H1 4367   3.485   1.790   4.129  0.8685  0.7400 -0.7267
  700ACN     H2 4368   3.527   1.758   3.957  0.9137 -3.2104  1.2789
  700ACN     H3 4369   3.421   1.886   4.006  0.5625  0.2811  1.5095
  700ACN     C2 4370   3.340   1.683   4.001 -0.2839 -0.6236 -0.1187
  700ACN     N1 4371   3.256   1.607   3.983  0.2196 -0.2172  0.4480
  701ACN     C1 4372   1.620   0.574   3.191 -0.5929  0.1375 -0.1035
  701ACN     H1 4373   1.624   0.679   3.222 -1.0812  0.1094  0.0603
  701ACN     H2 4374   1.643   0.578   3.084 -1.6018 -0.0979 -0.3368
  701ACN     H3 4375   1.521   0.533   3.215  0.0787 -0.1430  2.4398
  701ACN     C2 4376   1.730   0.490   3.256 -0.3844  0.6179 -0.1602
  701ACN     N1 4377   1.807   0.436   3.320  0.6045  1.0170 -0.3409
  702ACN     C1 4378   2.816   3.846   2.783 -0.5997 -0.0076  0.4033
  702ACN     H1 4379   2.735   3.915   2.756  0.2821  1.2692  0.9129
  702ACN     H2 4380   2.897   3.883   2.718 -2.0228 -0.5584 -1.8044
  702ACN     H3 4381   2.786   3.748   2.744  0.4094 -0.4866  0.7992
  702ACN     C2 4382   2.835   3.837   2.928 -0.7018  0.1730 -0.3688
  702ACN     N1 4383   2.849   3.830   3.042  0.0601  0.4556  0.2127
  703ACN     C1 4384   0.770   0.428   2.334  0.0194 -0.3375  0.9476
  703ACN     H1 4385   0.812   0.483   2.249 -1.8199 -0.3019  0.0017
  703ACN     H2 4386   0.754   0.494   2.420  0.1302 -0.0618  0.7557
  703ACN     H3 4387   0.839   0.345   2.355  0.7041 -0.8548 -2.6408
  703ACN     C2 4388   0.641   0.370   2.292  0.1340 -0.3432  0.8824
  703ACN     N1 4389   0.543   0.324   2.254 -0.3459  0.8827 -0.8980
  704ACN     C1 4390   2.315   4.005   0.585  0.2612  0.1183 -0.1734
  704ACN     H1 4391   2.424   4.018   0.588  0.0630  1.8852  0.7518
  704ACN     H2 4392   2.291   3.957   0.490 -1.7716 -0.2062  0.4742
  704ACN     H3 4393   2.278   4.108   0.585 -1.6780 -0.5049 -2.5875
  704ACN     C2 4394   2.255   3.919   0.686  0.4367  0.2420  0.9550
  704ACN     N1 4395   2.204   3.845   0.757  0.2881  0.2405  0.0991
  705ACN     C1 4396   0.889   1.376   4.856 -0.1113  0.6292 -0.8993
  705ACN     H1 4397   0.860   1.382   4.961 -1.1441 -1.6510 -0.9817
  705ACN     H2 4398   0.928   1.274   4.839 -1.5015 -0.0727 -0.0202
  705ACN     H3 4399   0.970   1.445   4.829 -0.0204  0.6242 -0.6422
  705ACN     C2 4400   0.763   1.381   4.784 -0.0059  0.4637 -0.2850
  705ACN     N1 4401   0.662   1.381   4.731 -0.1989  0.0989  0.4620
  706ACN     C1 4402   4.680   1.090   3.943  0.7148  0.2212 -0.2633
  706ACN     H1 4403   4.613   1.168   3.981  2.2138  1.6021 -0.3680
  706ACN     H2 4404   4.642   0.987   3.953 -0.4590  0.5929 -0.7209
  706ACN     H3 4405   4.772   1.086   4.002  0.1371 -0.9741  0.6128
  706ACN     C2 4406   4.714   1.110   3.796 -0.3724  0.0948 -0.6126
  706ACN     N1 4407   4.738   1.131   3.686  0.1579 -0.6215 -0.2168
  707ACN     C1 4408   2.637   0.774   4.174  0.3310  0.3951 -0.1517
  707ACN     H1 4409   2.658   0.881   4.185 -0.6341  0.4921  0.9838
  707ACN     H2 4410   2.677   0.729   4.083 -0.2629 -1.1825  0.3205
  707ACN     H3 4411   2.529   0.753   4.179  0.2204  0.0382 -2.6529
  707ACN     C2 4412   2.686   0.701   4.291  0.3811 -0.6416 -0.1358
  707ACN     N1 4413   2.722   0.642   4.383  0.0859  0.8911 -0.5754
  708ACN     C1 4414   4.619   0.588   4.475 -0.2514 -0.0833  0.4925
  708ACN     H1 4415   4.716   0.542   4.451  0.4700  1.4959  0.2753
  708ACN     H2 4416   4.625   0.608   4.583  0.7012 -0.2669  0.4788
  708ACN     H3 4417   4.540   0.515   4.455  0.7205 -0.8732 -0.5864
  708ACN     C2 4418   4.614   0.706   4.383 -0.9056  0.2505 -0.8537
  708ACN     N1 4419   4.603   0.798   4.312  0.1657  0.5842  0.3998
  709ACN     C1 4420   0.263   1.093   1.702 -0.0708 -0.7775 -0.0804
  709ACN     H1 4421   0.249   1.199   1.727  1.8545 -0.7358  1.0039
  709ACN     H2 4422   0.362   1.073   1.746  1.4436  0.9763 -2.3921
  709ACN     H3 4423   0.264   1.076   1.594  2.2437 -3.0814  0.1923
  709ACN     C2 4424   0.166   0.997   1.750  0.4560  0.2746 -0.3933
  709ACN     N1 4425   0.095   0.917   1.790 -0.4073  0.4518 -0.0241
  710ACN     C1 4426   3.258   2.726   0.546 -0.5566 -0.3482  0.3800
  710ACN     H1 4427   3.212   2.824   0.561  1.2008  0.2762  2.4148
  710ACN     H2 4428   3.257   2.682   0.446 -0.1572 -1.3219  0.7921
  710ACN     H3 4429   3.196   2.656   0.603 -0.2037 -1.2520 -0.3224
  710ACN     C2 4430   3.392   2.713   0.596 -0.0163 -0.2937  0.7749
  710ACN     N1 4431   3.500   2.706   0.642 -0.2924  0.9468 -0.0667
  711ACN     C1 4432   4.801   2.699   0.501  0.4554  0.1251 -0.0084
  711ACN     H1 4433   4.902   2.664   0.475  1.1788  1.4121  0.9167
  711ACN     H2 4434   4.775   2.783   0.436 -0.1964 -1.0620 -1.3519
  711ACN     H3 4435   4.790   2.734   0.604  0.3373  2.5919 -0.8165
  711ACN     C2 4436   4.700   2.592   0.487  0.0164 -0.4555 -0.0641
  711ACN     N1 4437   4.630   2.503   0.465 -0.1483  0.3168  0.3129
  712ACN     C1 4438   3.417   2.168   0.532  0.4983  0.5416  0.2921
  712ACN     H1 4439   3.354   2.081   0.547 -2.0936  2.3975  0.8497
  712ACN     H2 4440   3.521   2.136   0.515 -0.5335 -1.3894 -3.2776
  712ACN     H3 4441   3.413   2.212   0.633  1.4477 -1.0180  1.0423
  712ACN     C2 4442   3.358   2.249   0.421 -0.2427 -0.7343 -0.0558
  712ACN     N1 4443   3.306   2.312   0.340 -0.5600 -0.1492  0.2193
  713ACN     C1 4444   0.343   0.545   1.035  0.1830 -0.3411  0.1070
  713ACN     H1 4445   0.300   0.565   0.936 -0.6554 -1.1288  0.2970
  713ACN     H2 4446   0.303   0.601   1.120  0.6301  0.1790 -0.0186
  713ACN     H3 4447   0.450   0.570   1.042  0.2005 -0.3190 -0.2231
  713ACN     C2 4448   0.336   0.400   1.055 -0.7792  0.6180  0.3492
  713ACN     N1 4449   0.329   0.288   1.073  0.3637  0.6499 -0.1718
  714ACN     C1 4450   3.259   4.286   3.024  0.0991  0.3284 -0.2258
  714ACN     H1 4451   3.250   4.188   2.975 -1.1659 -0.6082  1.7761
  714ACN     H2 4452   3.216   4.283   3.125 -1.6739  2.6558 -0.8093
  714ACN     H3 4453   3.197   4.362   2.974  0.5377  0.9651  0.1830
  714ACN     C2 4454   3.397   4.337   3.023 -0.1131  0.1145  0.0580
  714ACN     N1 4455   3.505   4.377   3.014 -0.0202  0.0064 -0.5298
  715ACN     C1 4456   0.961   1.932   0.264 -0.0674  0.5778  0.7575
  715ACN     H1 4457   0.859   1.929   0.224  0.5850  2.3321 -1.1941
  715ACN     H2 4458   1.028   1.978   0.190 -0.4886 -1.6051 -1.0780
  715ACN     H3 4459   1.006   1.833   0.279  0.6924  0.9832  1.2141
  715ACN     C2 4460   0.957   2.004   0.389 -0.0267 -0.1912 -0.7531
  715ACN     N1 4461   0.953   2.059   0.489  0.9277  0.7917 -0.4092
  716ACN     C1 4462   4.636   1.061   1.143  0.9692 -0.1441  0.5242
  716ACN     H1 4463   4.700   1.150   1.152 -0.0100  0.5724  0.6228
  716ACN     H2 4464   4.677   0.986   1.075 -3.3418 -2.3022 -0.0743
  716ACN     H3 4465   4.546   1.106   1.098  0.6004  1.6584  2.8445
  716ACN     C2 4466   4.586   1.008   1.271 -0.1063  0.0284  0.3091
  716ACN     N1 4467   4.540   0.970   1.370 -0.2992 -0.4191  0.6042
  717ACN     C1 4468   2.157   0.704   2.389  0.6091 -0.5578 -1.5012
  717ACN     H1 4469   2.065   0.679   2.336  0.5374  0.3781 -1.8331
  717ACN     H2 4470   2.243   0.659   2.337  0.5964 -3.1911  0.5502
  717ACN     H3 4471   2.150   0.672   2.493  1.9912 -2.2122 -1.8678
  717ACN     C2 4472   2.165   0.853   2.374  0.1974  0.5580  0.3715
  717ACN     N1 4473   2.176   0.965   2.365 -0.5453  0.4918  0.1802
  718ACN     C1 4474   1.482   2.316   1.918 -0.7581  0.1131  0.1330
  718ACN     H1 4475   1.480   2.291   2.024  0.6025 -0.7302 -0.0144
  718ACN     H2 4476   1.585   2.351   1.900 -0.4919 -0.4200  0.6069
  718ACN     H3 4477   1.410   2.392   1.887 -1.1238 -0.2052  0.1991
  718ACN     C2 4478   1.472   2.202   1.829  0.5828 -0.2193  0.8653
  718ACN     N1 4479   1.469   2.105   1.764  0.3878 -0.2857  0.5032
  719ACN     C1 4480   0.005   0.581   1.638 -0.3342 -0.0223  0.2880
  719ACN     H1 4481  -0.039   0.613   1.543  1.3108 -0.0056 -0.4984
  719ACN     H2 4482   0.099   0.634   1.660 -1.0880  0.6423  2.0982
  719ACN     H3 4483   0.029   0.477   1.612  0.5502  0.5330 -1.2509
  719ACN     C2 4484  -0.102   0.608   1.734  0.1870  0.7252 -0.5986
  719ACN     N1 4485  -0.191   0.626   1.803 -0.1250  0.1843 -0.4707
  720ACN     C1 4486   4.597   3.519   3.494  0.4357  0.7661 -0.9479
  720ACN     H1 4487   4.509   3.454   3.488  2.8546 -2.8484 -0.4028
  720ACN     H2 4488   4.663   3.496   3.409 -2.4513  1.9248 -3.7192
  720ACN     H3 4489   4.650   3.505   3.589  1.0441  1.3167 -1.1973
  720ACN     C2 4490   4.569   3.662   3.465 -0.0751  0.0371  0.2103
  720ACN     N1 4491   4.547   3.767   3.430 -0.4155 -0.0899 -0.4010
  721ACN     C1 4492   4.583   1.023   0.346  0.1080  0.2329  0.3889
  721ACN     H1 4493   4.552   1.067   0.251 -0.4216 -0.7006  0.1096
  721ACN     H2 4494   4.562   1.089   0.431 -0.1728  0.5044  0.1118
  721ACN     H3 4495   4.687   0.990   0.346  0.0482 -0.0589 -1.2869
  721ACN     C2 4496   4.494   0.913   0.365 -0.1434  0.0246 -0.0987
  721ACN     N1 4497   4.424   0.821   0.378  0.1166 -0.4013 -0.2371
  722ACN     C1 4498   1.654   1.908   2.807  0.5289 -0.1566  0.0782
  722ACN     H1 4499   1.669   1.928   2.914 -1.5328 -0.2550  0.4242
  722ACN     H2 4500   1.580   1.829   2.789  1.7916 -1.2314 -0.5737
  722ACN     H3 4501   1.754   1.878   2.772  0.3339  1.1896 -1.7693
  722ACN     C2 4502   1.611   2.037   2.742 -0.1195 -0.3135 -0.5347
  722ACN     N1 4503   1.582   2.135   2.687  0.0521 -0.1175 -0.2982
  723ACN     C1 4504   4.669   0.803   3.533 -0.4516  0.2035 -0.6483
  723ACN     H1 4505   4.663   0.702   3.492  0.4145  0.6391 -1.9376
  723ACN     H2 4506   4.625   0.872   3.460 -0.7655 -0.4616 -1.0914
  723ACN     H3 4507   4.774   0.823   3.558 -0.3662 -1.1339  0.1377
  723ACN     C2 4508   4.590   0.803   3.656 -0.6203  0.0088  0.2504
  723ACN     N1 4509   4.526   0.808   3.751 -0.5598  0.2642 -0.8962
  724ACN     C1 4510   1.509   2.167   0.884  0.3819 -0.0239 -0.1054
  724ACN     H1 4511   1.491   2.061   0.861  2.5847 -0.1889 -1.4398
  724ACN     H2 4512   1.503   2.190   0.991 -1.8599 -1.2590  0.0845
  724ACN     H3 4513   1.452   2.238   0.822  1.2521 -0.0587 -0.9706
  724ACN     C2 4514   1.640   2.194   0.840 -0.7334  0.1410  0.3355
  724ACN     N1 4515   1.747   2.228   0.805  0.0146  0.2257 -0.1212
  725ACN     C1 4516   3.891   3.120   2.275 -0.1666 -0.4063  0.4676
  725ACN     H1 4517   3.878   3.212   2.217 -1.1853 -1.3601 -0.8638
  725ACN     H2 4518   3.833   3.046   2.218  0.0120  0.0256 -0.2907
  725ACN     H3 4519   3.854   3.138   2.377 -0.1922  1.0680  0.2139
  725ACN     C2 4520   4.035   3.087   2.283  0.3045 -1.1220 -0.0091
  725ACN     N1 4521   4.150   3.066   2.281  0.1702  0.2744  0.1032
  726ACN     C1 4522   2.807   1.501   1.983  0.2304  0.7113  1.0578
  726ACN     H1 4523   2.829   1.513   2.089 -0.1498  0.5513  1.1548
  726ACN     H2 4524   2.900   1.471   1.933 -1.0761  0.4276 -1.3803
  726ACN     H3 4525   2.774   1.593   1.932 -1.8079  0.0950  1.1991
  726ACN     C2 4526   2.704   1.395   1.970 -0.0720  0.3862  0.3437
  726ACN     N1 4527   2.631   1.303   1.970  0.0615 -0.5028  0.5484
  727ACN     C1 4528   2.136   1.748   1.181  0.4721 -0.1481  0.6851
  727ACN     H1 4529   2.052   1.679   1.169  1.1879 -0.9187 -0.0783
  727ACN     H2 4530   2.220   1.693   1.135  0.4969  0.3826  0.0680
  727ACN     H3 4531   2.160   1.775   1.284 -0.3763  0.6989  0.6715
  727ACN     C2 4532   2.121   1.869   1.106 -0.8004 -0.4354  0.0701
  727ACN     N1 4533   2.117   1.967   1.051  0.0008  0.0757 -0.0147
  728ACN     C1 4534   2.266   1.132   3.990 -0.2320 -0.4180  0.1267
  728ACN     H1 4535   2.220   1.037   3.962 -1.0645  0.0520 -0.1252
  728ACN     H2 4536   2.230   1.202   3.914 -1.0553  0.0292  0.9097
  728ACN     H3 4537   2.374   1.114   3.985  0.3970  2.9825 -2.8496
  728ACN     C2 4538   2.236   1.183   4.125  0.4836  0.2198  0.2436
  728ACN     N1 4539   2.200   1.215   4.232 -0.0875 -0.5446 -0.3478
  729ACN     C1 4540   3.846   2.069   2.055  0.3272  0.0607 -0.3205
  729ACN     H1 4541   3.895   2.167   2.048  0.7524 -0.1463 -0.2557
  729ACN     H2 4542   3.805   2.056   1.954  0.3851  1.7114 -0.5851
  729ACN     H3 4543   3.768   2.074   2.132 -0.8550 -0.9182 -1.4008
  729ACN     C2 4544   3.936   1.961   2.074  0.4992  0.6183  0.3510
  729ACN     N1 4545   4.002   1.869   2.086  0.4053 -0.5123 -0.0379
  730ACN     C1 4546   4.366   0.436   2.389 -0.8359 -0.5795  0.2069
  730ACN     H1 4547   4.286   0.423   2.463 -0.8790 -1.1876  0.0565
  730ACN     H2 4548   4.435   0.351   2.392 -0.2559 -0.1099  0.2909
  730ACN     H3 4549   4.420   0.516   2.441 -2.3131 -0.7057  2.0488
  730ACN     C2 4550   4.325   0.469   2.250 -0.1008  0.4256 -0.3297
  730ACN     N1 4551   4.300   0.492   2.137 -0.2773 -0.2875  0.0018
  731ACN     C1 4552   2.392   0.507   1.417 -0.1697 -0.4083 -0.1828
  731ACN     H1 4553   2.307   0.515   1.348 -1.2755  0.4232  1.2048
  731ACN     H2 4554   2.358   0.449   1.505 -0.3789  0.1585  0.1189
  731ACN     H3 4555   2.429   0.604   1.454 -1.5008  0.3433 -0.7407
  731ACN     C2 4556   2.502   0.440   1.353  0.1568  0.0602  1.1907
  731ACN     N1 4557   2.593   0.399   1.294 -0.1896 -0.3131  0.6222
  732ACN     C1 4558   3.598   3.758   3.206 -0.4618 -0.0714  0.8588
  732ACN     H1 4559   3.520   3.801   3.270  0.1706  1.4333  0.6666
  732ACN     H2 4560   3.689   3.722   3.256  0.2651 -1.6450 -1.4668
  732ACN     H3 4561   3.635   3.839   3.141 -0.7123  1.2099  2.2404
  732ACN     C2 4562   3.528   3.649   3.136  0.0868 -0.2231  0.0095
  732ACN     N1 4563   3.477   3.566   3.077 -0.7472  0.0815  0.0721
  733ACN     C1 4564   3.833   3.062   4.491 -0.1071 -0.7670 -0.7022
  733ACN     H1 4565   3.897   3.012   4.418 -0.6518 -1.0635 -0.9820
  733ACN     H2 4566   3.756   2.993   4.529  2.0198 -1.3344  3.0285
  733ACN     H3 4567   3.777   3.145   4.445  0.9007 -0.4534 -1.3869
  733ACN     C2 4568   3.911   3.101   4.609  0.0503 -0.3069 -0.2234
  733ACN     N1 4569   3.967   3.120   4.708 -0.1536  0.4085  0.2796
  734ACN     C1 4570   2.895   3.039   2.458  0.1886 -0.7587  0.0639
  734ACN     H1 4571   2.857   3.020   2.357  0.1802 -1.4332  0.1858
  734ACN     H2 4572   2.889   2.942   2.510  0.9152 -1.9571 -1.9734
  734ACN     H3 4573   2.839   3.114   2.514 -0.1954 -2.0478  1.4828
  734ACN     C2 4574   3.034   3.080   2.446  0.0659 -0.3103  0.3488
  734ACN     N1 4575   3.147   3.106   2.431  0.2867 -0.9449 -0.8083
  735ACN     C1 4576   2.798   0.992   3.915  0.0121 -0.4748 -0.1509
  735ACN     H1 4577   2.824   0.980   4.021 -1.0542 -1.0645  0.0563
  735ACN     H2 4578   2.870   0.929   3.862  1.6505  2.6617 -1.9924
  735ACN     H3 4579   2.820   1.094   3.880  0.1024 -0.6760 -0.6880
  735ACN     C2 4580   2.660   0.962   3.891  0.3752 -0.0943  0.6580
  735ACN     N1 4581   2.550   0.931   3.870  0.1951 -0.1640 -0.2367
  736ACN     C1 4582   3.099   0.814   4.141 -0.8275 -0.4445  0.2052
  736ACN     H1 4583   3.006   0.819   4.083 -0.9141 -2.4774  0.1063
  736ACN     H2 4584   3.117   0.708   4.165  2.0878 -0.3720 -1.2257
  736ACN     H3 4585   3.085   0.870   4.234 -1.2268 -1.0345  0.5061
  736ACN     C2 4586   3.209   0.871   4.068  0.1270 -0.5211  0.6524
  736ACN     N1 4587   3.295   0.918   4.011 -0.4330 -0.1468 -0.1466
  737ACN     C1 4588   2.089   0.917   0.075 -0.4485 -0.0683 -0.1509
  737ACN     H1 4589   2.145   0.825   0.098 -0.7231 -0.0272  0.7167
  737ACN     H2 4590   2.028   0.899  -0.015  0.7475 -1.5386 -0.7136
  737ACN     H3 4591   2.158   0.997   0.048 -1.4495  0.4397 -1.2724
  737ACN     C2 4592   2.005   0.963   0.186  0.1121 -0.4937 -0.3248
  737ACN     N1 4593   1.939   0.991   0.276  0.1378  0.1753  0.6769
  738ACN     C1 4594   0.799   0.415   4.234 -0.6377  0.0273  0.8720
  738ACN     H1 4595   0.851   0.473   4.157 -0.4287 -1.3138 -0.0471
  738ACN     H2 4596   0.720   0.482   4.271 -1.4693 -0.5888  0.2676
  738ACN     H3 4597   0.862   0.384   4.318 -1.4296  2.0198  2.2769
  738ACN     C2 4598   0.741   0.289   4.171 -0.9534  0.1833 -0.1465
  738ACN     N1 4599   0.701   0.194   4.131 -0.1207  0.1068 -0.3395
  739ACN     C1 4600   3.947   3.835   4.728 -0.3953  0.0180  0.0383
  739ACN     H1 4601   3.938   3.747   4.663  0.1852  0.4276 -0.6019
  739ACN     H2 4602   3.867   3.837   4.804 -0.9101  0.3400 -0.5004
  739ACN     H3 4603   3.928   3.926   4.669  0.8066 -0.4349 -1.0932
  739ACN     C2 4604   4.077   3.820   4.786 -0.1981  0.9019 -0.1452
  739ACN     N1 4605   4.179   3.809   4.846 -0.5958 -0.9351  0.5373
  740ACN     C1 4606   2.339   3.862   3.674  0.7360  0.2805  0.1648
  740ACN     H1 4607   2.300   3.761   3.654 -0.8678  0.2356  3.0015
  740ACN     H2 4608   2.442   3.861   3.636  0.1743 -0.3909 -1.4449
  740ACN     H3 4609   2.327   3.879   3.781 -0.9909  2.7381 -0.3435
  740ACN     C2 4610   2.267   3.965   3.598 -0.0179 -1.3852  0.4885
  740ACN     N1 4611   2.218   4.052   3.540  0.8786 -0.7194  0.4408
  741ACN     C1 4612   2.222   2.282   4.027 -0.1002 -0.1485 -0.2157
  741ACN     H1 4613   2.212   2.375   3.968 -2.2232 -0.6787 -0.8084
  741ACN     H2 4614   2.136   2.261   4.091  0.7049  1.4918  1.4899
  741ACN     H3 4615   2.306   2.300   4.094 -0.6825  1.2161  0.2021
  741ACN     C2 4616   2.249   2.168   3.940  0.2155  0.8852 -0.0951
  741ACN     N1 4617   2.271   2.069   3.884 -0.2056 -0.3710 -0.0150
  742ACN     C1 4618   0.878   0.511   4.919  0.4579 -0.7765 -0.2644
  742ACN     H1 4619   0.846   0.451   5.005 -2.2908 -1.6679 -1.7703
  742ACN     H2 4620   0.815   0.599   4.902  3.4034  1.7945  1.3582
  742ACN     H3 4621   0.879   0.440   4.835 -1.8449 -0.2568 -0.8082
  742ACN     C2 4622   1.017   0.548   4.930 -0.1784 -0.3971 -0.2676
  742ACN     N1 4623   1.127   0.585   4.921  0.4690 -0.0260 -0.1650
  743ACN     C1 4624   3.559   2.301   1.364 -0.4098 -0.7868 -0.5941
  743ACN     H1 4625   3.531   2.391   1.308 -0.2243 -0.3846 -0.0462
  743ACN     H2 4626   3.591   2.224   1.293  0.1427  0.6000 -1.9196
  743ACN     H3 4627   3.469   2.264   1.414 -1.1502 -0.7780 -1.8928
  743ACN     C2 4628   3.664   2.324   1.463  0.0469  0.4037 -0.9060
  743ACN     N1 4629   3.745   2.353   1.544  0.7008 -0.1622  0.2553
  744ACN     C1 4630   4.668   0.795   0.675 -0.3199 -0.3542 -0.3027
  744ACN     H1 4631   4.611   0.703   0.693 -1.2338  0.1883 -0.4101
  744ACN     H2 4632   4.594   0.867   0.639 -1.0410 -0.0086  1.7381
  744ACN     H3 4633   4.738   0.772   0.593  1.0573  0.7066  0.5301
  744ACN     C2 4634   4.752   0.843   0.782  0.1856  0.0661  0.7420
  744ACN     N1 4635   4.810   0.883   0.872 -0.1504  0.1093 -0.9688
  745ACN     C1 4636   1.059   1.423   3.235  0.5784  0.2635 -0.0914
  745ACN     H1 4637   1.101   1.505   3.176  2.2355 -1.6728 -1.7847
  745ACN     H2 4638   1.140   1.359   3.272  0.3323  1.0131  1.9032
  745ACN     H3 4639   0.981   1.370   3.178  0.2879  1.1040 -0.4935
  745ACN     C2 4640   0.988   1.470   3.355 -0.3644 -0.2784  0.7009
  745ACN     N1 4641   0.939   1.522   3.447 -0.1218  0.0085  0.4804
  746ACN     C1 4642   0.927   0.254   3.795 -0.3146  0.0948  1.5591
  746ACN     H1 4643   0.989   0.278   3.708  0.4838  0.0349  2.1011
  746ACN     H2 4644   0.820   0.265   3.772 -0.1388  0.4871  0.9212
  746ACN     H3 4645   0.947   0.324   3.877 -0.2698  1.0916  0.7166
  746ACN     C2 4646   0.946   0.115   3.834  0.2562  0.1942 -0.5436
  746ACN     N1 4647   0.963   0.005   3.861 -0.3841  0.1496  0.7360
  747ACN     C1 4648   3.573   2.036   4.790 -0.2198  0.3013  0.4268
  747ACN     H1 4649   3.570   2.135   4.838  0.2722 -0.2629  1.6773
  747ACN     H2 4650   3.563   1.962   4.870 -0.0590  1.6091  1.6981
  747ACN     H3 4651   3.677   2.029   4.754 -0.4978 -1.4851 -0.1099
  747ACN     C2 4652   3.473   2.021   4.685  0.0688  0.0450  0.6588
  747ACN     N1 4653   3.393   2.006   4.606  0.3663 -0.0078  0.4602
  748ACN     C1 4654   0.675   3.834   3.758 -0.4450  0.3429  0.2046
  748ACN     H1 4655   0.632   3.903   3.831 -1.4681  1.2346 -1.2113
  748ACN     H2 4656   0.597   3.766   3.721  0.5747 -1.6979  1.5686
  748ACN     H3 4657   0.760   3.774   3.794  0.7204  0.6427 -1.8974
  748ACN     C2 4658   0.727   3.905   3.644  0.5765 -0.4731 -0.5039
  748ACN     N1 4659   0.781   3.952   3.558 -0.6133  0.2973 -0.2392
  749ACN     C1 4660   3.932   1.676   3.794  0.1929  0.5912 -0.3332
  749ACN     H1 4661   3.850   1.635   3.733  0.4135  0.5266 -0.5841
  749ACN     H2 4662   3.984   1.589   3.836 -0.2141 -0.1833 -1.3942
  749ACN     H3 4663   3.891   1.739   3.874  0.3094  1.9738 -1.3449
  749ACN     C2 4664   4.019   1.745   3.705 -0.3402 -0.3116  0.3420
  749ACN     N1 4665   4.102   1.794   3.640  0.2253  0.2521 -0.0017
  750ACN     C1 4666   2.130   0.822   1.658 -0.7550  0.4693  0.1465
  750ACN     H1 4667   2.214   0.774   1.710  0.5337  0.6350 -1.6901
  750ACN     H2 4668   2.036   0.777   1.691 -1.1004  1.8671  1.2045
  750ACN     H3 4669   2.141   0.795   1.553  1.7305  0.4244  0.3544
  750ACN     C2 4670   2.149   0.968   1.677 -0.4056  0.2013  0.1807
  750ACN     N1 4671   2.157   1.083   1.692  0.2689 -0.2848 -0.1477
  751ACN     C1 4672   4.635   3.219   0.286  0.3158  0.4142  0.2161
  751ACN     H1 4673   4.539   3.235   0.337  0.4701  0.0731  0.6203
  751ACN     H2 4674   4.616   3.188   0.182 -0.0332 -0.5764  0.5647
  751ACN     H3 4675   4.684   3.138   0.341  0.5897  1.2392  1.2216
  751ACN     C2 4676   4.732   3.322   0.284  1.2434  0.1529  0.1435
  751ACN     N1 4677   4.807   3.408   0.274 -0.3097 -0.3292 -0.1421
  752ACN     C1 4678   2.904   0.360   0.114  0.1982  0.2984 -0.1118
  752ACN     H1 4679   2.998   0.329   0.162  1.0925  1.3476 -1.1358
  752ACN     H2 4680   2.923   0.452   0.057 -2.9943  1.1331 -0.0059
  752ACN     H3 4681   2.827   0.385   0.188  0.1203 -0.3898  0.0469
  752ACN     C2 4682   2.853   0.255   0.028 -0.3803  0.1440 -0.6564
  752ACN     N1 4683   2.812   0.171  -0.047  0.1753 -0.5966 -0.1502
  753ACN     C1 4684   2.271   1.035   1.178  0.0275  0.4534 -0.4485
  753ACN     H1 4685   2.276   1.036   1.068  1.0194 -2.6410 -0.5470
  753ACN     H2 4686   2.207   1.122   1.196  1.2478  1.7790 -2.2050
  753ACN     H3 4687   2.369   1.056   1.223 -0.5419 -1.6211  1.9810
  753ACN     C2 4688   2.213   0.907   1.215  0.8056 -0.0920 -0.1609
  753ACN     N1 4689   2.175   0.801   1.246  0.5009 -0.6052 -0.1742
  754ACN     C1 4690   1.097   0.290   1.018  0.6901 -0.0817 -0.0020
  754ACN     H1 4691   1.112   0.350   1.108  0.9249 -0.3810  0.1618
  754ACN     H2 4692   1.061   0.190   1.044 -0.0645  0.3785  0.7684
  754ACN     H3 4693   1.194   0.278   0.967  0.4107  0.2783 -0.6329
  754ACN     C2 4694   1.000   0.347   0.924  0.5106  0.1087 -0.2244
  754ACN     N1 4695   0.918   0.395   0.857 -0.0744  0.4326  0.4890
  755ACN     C1 4696   4.721   3.967   3.696  1.1713  0.0059  0.0478
  755ACN     H1 4697   4.719   3.864   3.735 -3.2474 -0.4618 -0.7809
  755ACN     H2 4698   4.661   3.965   3.603 -0.2426  0.7316  0.9057
  755ACN     H3 4699   4.824   3.987   3.668  1.6119 -0.7315  1.0733
  755ACN     C2 4700   4.693   4.053   3.811 -0.5178 -0.6905  0.2899
  755ACN     N1 4701   4.682   4.127   3.897 -0.2077  0.1532 -0.0122
  756ACN     C1 4702   0.224   1.431   1.988 -0.4209  0.7617 -0.0365
  756ACN     H1 4703   0.268   1.529   2.009 -0.2343  0.5708  0.4945
  756ACN     H2 4704   0.255   1.368   2.073 -1.7527  2.0146  1.4565
  756ACN     H3 4705   0.261   1.390   1.894  0.1004 -0.5448  0.7041
  756ACN     C2 4706   0.081   1.447   1.990  0.1065  0.0490 -0.7679
  756ACN     N1 4707  -0.033   1.452   2.000 -0.2212  0.2579 -0.5148
  757ACN     C1 4708   0.413   2.645   1.493 -0.6631  0.4198 -0.0926
  757ACN     H1 4709   0.326   2.639   1.559 -0.7029  0.7804 -0.1131
  757ACN     H2 4710   0.411   2.741   1.440 -0.1166  0.1545 -0.6032
  757ACN     H3 4711   0.408   2.567   1.417 -2.6907 -1.2141  1.6028
  757ACN     C2 4712   0.544   2.619   1.559  0.1892 -0.2459  0.4797
  757ACN     N1 4713   0.642   2.597   1.614  0.0987 -0.5393 -0.0480
  758ACN     C1 4714   1.412   0.956   3.813  0.3772 -0.1609 -0.0914
  758ACN     H1 4715   1.352   0.890   3.749  0.5680  0.3476 -0.8094
  758ACN     H2 4716   1.445   1.044   3.756 -0.7034 -0.9622 -2.0662
  758ACN     H3 4717   1.494   0.898   3.857 -0.0087 -0.8600 -0.2717
  758ACN     C2 4718   1.323   1.010   3.913 -0.3433  0.7091  0.1702
  758ACN     N1 4719   1.248   1.051   3.987  0.1917  0.5078 -0.6075
  759ACN     C1 4720   1.916   0.539   1.344  0.0752  0.3131  0.2684
  759ACN     H1 4721   1.861   0.589   1.425 -0.7766  1.6937 -1.1075
  759ACN     H2 4722   1.905   0.434   1.375  0.5816  0.9437  2.7839
  759ACN     H3 4723   2.021   0.570   1.338  0.3701 -0.6646  0.0904
  759ACN     C2 4724   1.838   0.572   1.222 -0.6609 -0.0246 -0.5012
  759ACN     N1 4725   1.776   0.591   1.129 -0.1136 -0.3731  0.5085
  760ACN     C1 4726   4.228   1.670   1.725  0.4623 -0.1684  0.1292
  760ACN     H1 4727   4.120   1.676   1.708  0.7168 -1.1655 -2.3616
  760ACN     H2 4728   4.273   1.767   1.701  0.8423 -0.5794 -0.8812
  760ACN     H3 4729   4.271   1.610   1.644 -0.4140 -0.0756 -0.4196
  760ACN     C2 4730   4.275   1.616   1.849 -0.5509  0.7503 -0.6399
  760ACN     N1 4731   4.290   1.578   1.954  0.0685 -0.4290  0.2896
  761ACN     C1 4732   1.990   4.468   2.753  0.4290 -0.0598  0.0711
  761ACN     H1 4733   2.041   4.561   2.727 -0.7257  0.9005  1.1083
  761ACN     H2 4734   1.913   4.486   2.830  0.3554 -0.6671  0.1436
  761ACN     H3 4735   2.064   4.400   2.796  1.0929 -0.1037 -1.1062
  761ACN     C2 4736   1.937   4.406   2.632  0.1963  0.3835  0.0686
  761ACN     N1 4737   1.902   4.358   2.533  0.5045 -0.4221 -0.0289
  762ACN     C1 4738   4.287   2.991   4.517  0.0657  0.3593 -0.0150
  762ACN     H1 4739   4.320   2.908   4.452 -0.9417 -1.1985  1.3784
  762ACN     H2 4740   4.189   3.021   4.478 -0.8682 -2.2552  0.0795
  762ACN     H3 4741   4.369   3.064   4.516  0.8358 -0.4839 -0.8527
  762ACN     C2 4742   4.267   2.918   4.644 -0.4222 -0.2142  0.3515
  762ACN     N1 4743   4.271   2.860   4.743 -0.0064 -0.0306  0.1172
  763ACN     C1 4744   3.236   3.427   4.073 -0.1801 -0.0577  0.5439
  763ACN     H1 4745   3.240   3.331   4.124 -0.6044  0.9737  2.6316
  763ACN     H2 4746   3.176   3.494   4.136  0.9176  0.3430  1.1803
  763ACN     H3 4747   3.180   3.405   3.981  2.1986  1.1770 -1.3258
  763ACN     C2 4748   3.373   3.478   4.054  0.4593  0.4276  0.5124
  763ACN     N1 4749   3.483   3.509   4.034 -0.2795 -0.0242 -0.4409
  764ACN     C1 4750   1.860   1.326   3.138  0.8307 -0.1602 -1.4632
  764ACN     H1 4751   1.872   1.219   3.159  0.0774  0.1419  0.8626
  764ACN     H2 4752   1.800   1.336   3.047  0.3600 -0.6020 -1.2103
  764ACN     H3 4753   1.957   1.377   3.135  0.6048  0.3124 -0.9068
  764ACN     C2 4754   1.791   1.367   3.257 -0.3728 -0.4184 -0.0182
  764ACN     N1 4755   1.736   1.386   3.355 -0.5097 -0.4459 -0.0275
  765ACN     C1 4756   1.983   3.651   1.661 -0.8661 -0.8237  0.2131
  765ACN     H1 4757   2.037   3.734   1.708 -1.7260  0.2824 -0.6855
  765ACN     H2 4758   2.065   3.585   1.627 -1.0276 -0.6970 -0.4478
  765ACN     H3 4759   1.929   3.672   1.568  0.0972 -1.7356 -0.5879
  765ACN     C2 4760   1.889   3.581   1.746 -0.3376  0.3724 -0.6836
  765ACN     N1 4761   1.820   3.527   1.820  0.2755  0.0912 -0.2509
  766ACN     C1 4762   4.141   0.216   0.014 -0.1284 -0.0692  0.1270
  766ACN     H1 4763   4.231   0.210   0.076 -0.1840 -2.5734  0.0313
  766ACN     H2 4764   4.133   0.139  -0.063 -3.6775 -1.6484  1.8740
  766ACN     H3 4765   4.139   0.311  -0.041 -1.6337 -0.8974 -1.3384
  766ACN     C2 4766   4.018   0.203   0.088 -0.0659 -0.7035 -0.2857
  766ACN     N1 4767   3.920   0.191   0.143  0.5625 -0.1855 -0.7867
  767ACN     C1 4768   2.458   2.653   2.138  0.0769  0.3176  0.3547
  767ACN     H1 4769   2.405   2.638   2.233 -0.5086  0.6807  0.0874
  767ACN     H2 4770   2.515   2.562   2.114  0.4685  0.4610  0.7220
  767ACN     H3 4771   2.529   2.735   2.154 -1.0193  1.7256 -1.7372
  767ACN     C2 4772   2.353   2.662   2.037  0.0007  0.0450  0.9505
  767ACN     N1 4773   2.278   2.676   1.951 -0.1644 -0.9545  0.2837
  768ACN     C1 4774   2.970   1.040   4.508 -0.1628 -0.2708  0.1035
  768ACN     H1 4775   3.025   1.120   4.559  0.7689 -0.8887  0.0872
  768ACN     H2 4776   2.876   1.023   4.561 -1.1596  1.8350 -0.8621
  768ACN     H3 4777   3.043   0.958   4.508 -0.1209 -0.2485 -1.0712
  768ACN     C2 4778   2.937   1.077   4.364  0.2331  0.6135 -0.8642
  768ACN     N1 4779   2.924   1.093   4.250  0.5614 -0.6322 -0.8816
  769ACN     C1 4780   2.329   3.895   0.121 -0.9161 -0.7790 -0.1305
  769ACN     H1 4781   2.333   4.004   0.111  1.4964 -0.9478 -1.6851
  769ACN     H2 4782   2.402   3.862   0.196 -1.2114  0.7696  0.9120
  769ACN     H3 4783   2.335   3.855   0.020  0.0416  0.3303 -0.5275
  769ACN     C2 4784   2.194   3.869   0.178  0.0388  0.0155 -0.4918
  769ACN     N1 4785   2.093   3.839   0.220 -0.6975 -0.0471 -0.4652
  770ACN     C1 4786   1.336   3.790   1.132 -0.1796 -0.6108  0.2211
  770ACN     H1 4787   1.233   3.825   1.112 -0.0128 -0.5036 -0.4699
  770ACN     H2 4788   1.337   3.685   1.100 -0.3629 -0.9310  1.2310
  770ACN     H3 4789   1.365   3.798   1.238  0.5091 -1.0020  0.0662
  770ACN     C2 4790   1.426   3.862   1.052  0.2515 -0.7807  0.1097
  770ACN     N1 4791   1.504   3.920   0.988  0.1908 -0.6982  0.0299
  771ACN     C1 4792   3.466   2.571   3.377 -0.8694  0.0388  0.0215
  771ACN     H1 4793   3.564   2.615   3.357 -0.2884  0.2529  2.9110
  771ACN     H2 4794   3.484   2.522   3.474 -0.8401 -0.6367 -0.3153
  771ACN     H3 4795   3.430   2.489   3.314  1.0510 -1.5475  0.8471
  771ACN     C2 4796   3.368   2.676   3.383  0.3361  0.7400 -0.4945
  771ACN     N1 4797   3.288   2.762   3.390  0.1154 -0.4218  0.2095
  772ACN     C1 4798   0.149   1.536   4.466  0.0919 -0.5373 -0.2107
  772ACN     H1 4799   0.231   1.465   4.481  1.7410  1.4818  0.9329
  772ACN     H2 4800   0.056   1.486   4.437 -0.6403  0.1678  0.8551
  772ACN     H3 4801   0.177   1.586   4.373 -3.8505 -0.2016 -1.3778
  772ACN     C2 4802   0.124   1.618   4.587  0.0781  0.1738 -0.1328
  772ACN     N1 4803   0.093   1.686   4.673  0.2166 -0.5957 -0.2966
  773ACN     C1 4804   1.349   1.608   2.253 -0.4494  0.9695 -0.4200
  773ACN     H1 4805   1.370   1.711   2.285  0.1808  0.4298  0.9775
  773ACN     H2 4806   1.414   1.533   2.300 -0.4086 -0.2952 -2.3916
  773ACN     H3 4807   1.362   1.600   2.144 -0.1077  0.8556 -0.3734
  773ACN     C2 4808   1.218   1.572   2.295 -0.5062 -0.0457  1.0465
  773ACN     N1 4809   1.111   1.562   2.333  0.2040 -0.2373 -0.4311
  774ACN     C1 4810   1.890   1.722   3.367 -0.6065 -0.2600  0.1113
  774ACN     H1 4811   1.971   1.784   3.408 -1.9389  1.2851  0.5113
  774ACN     H2 4812   1.800   1.782   3.387 -1.6164 -1.9314  0.7403
  774ACN     H3 4813   1.884   1.625   3.418  0.6580 -0.9260 -0.9502
  774ACN     C2 4814   1.897   1.712   3.221  0.8221  0.4033  0.6978
  774ACN     N1 4815   1.901   1.701   3.105  0.0952 -0.2263 -0.1551
  775ACN     C1 4816   4.757   2.491   4.608  0.1839 -0.2851 -0.0868
  775ACN     H1 4817   4.793   2.563   4.533 -3.2614  3.2931  1.3304
  775ACN     H2 4818   4.743   2.384   4.590 -1.4897 -0.4652  1.9076
  775ACN     H3 4819   4.666   2.538   4.646 -0.7928 -2.2070  0.0566
  775ACN     C2 4820   4.848   2.518   4.720 -0.1897  0.0729  0.7158
  775ACN     N1 4821   4.914   2.543   4.813  0.4925 -0.2169  0.2668
  776ACN     C1 4822   3.692   0.373   2.870  0.7218 -0.0186 -0.1297
  776ACN     H1 4823   3.798   0.395   2.850 -0.1694  1.1420 -4.8025
  776ACN     H2 4824   3.645   0.449   2.934 -1.4251 -2.3503  1.2059
  776ACN     H3 4825   3.690   0.279   2.925  2.4907 -0.9178 -1.4807
  776ACN     C2 4826   3.636   0.358   2.735  0.9393 -0.3625  0.1192
  776ACN     N1 4827   3.588   0.351   2.629  0.6525 -0.3596 -0.0609
  777ACN     C1 4828   4.230   4.137   0.049  0.1505 -0.3810 -0.4617
  777ACN     H1 4829   4.305   4.093  -0.018  1.2432  0.7936 -0.0450
  777ACN     H2 4830   4.249   4.096   0.148 -1.5182 -0.4113 -0.1262
  777ACN     H3 4831   4.126   4.107   0.028 -0.4560  0.1519  1.5959
  777ACN     C2 4832   4.244   4.283   0.050 -0.2711  0.3023  0.9891
  777ACN     N1 4833   4.251   4.399   0.043  0.0446  0.3730  0.1737
  778ACN     C1 4834   2.998   2.399   2.371  0.1549 -0.2644  0.6901
  778ACN     H1 4835   2.947   2.384   2.275  0.9480 -0.3198  0.2744
  778ACN     H2 4836   2.956   2.481   2.432  1.1308  1.6303 -1.0620
  778ACN     H3 4837   3.099   2.432   2.344  0.0578  1.9311  2.6708
  778ACN     C2 4838   2.997   2.274   2.435 -0.0014 -0.1535 -0.0586
  778ACN     N1 4839   2.997   2.172   2.486 -0.0431 -0.6028 -0.3529
  779ACN     C1 4840   4.723   2.045   4.837  0.0312  0.0702 -0.8587
  779ACN     H1 4841   4.750   1.940   4.828 -1.4501 -0.4821  0.5037
  779ACN     H2 4842   4.809   2.105   4.868 -0.8332  0.7282  0.3948
  779ACN     H3 4843   4.653   2.054   4.921  0.0085  1.9452 -1.0359
  779ACN     C2 4844   4.659   2.112   4.727  0.0062 -0.4497 -0.2352
  779ACN     N1 4845   4.603   2.166   4.641  0.1197 -0.0736 -0.1284
  780ACN     C1 4846   2.097   2.196   0.080 -0.5648 -0.7354  0.1404
  780ACN     H1 4847   2.097   2.094   0.120 -3.1597 -0.1922  1.7587
  780ACN     H2 4848   2.095   2.270   0.161 -3.0200  1.6435 -1.8933
  780ACN     H3 4849   2.000   2.209   0.030  0.7467  0.8988 -2.2191
  780ACN     C2 4850   2.210   2.225  -0.007 -0.0556  0.3664  0.0030
  780ACN     N1 4851   2.290   2.253  -0.081  0.0511  0.3013  0.3850
  781ACN     C1 4852   4.419   2.774   3.854  0.1355 -0.3689 -0.3794
  781ACN     H1 4853   4.443   2.877   3.885  0.7892 -0.8629  0.8236
  781ACN     H2 4854   4.329   2.762   3.793  0.8205 -2.0458 -1.1279
  781ACN     H3 4855   4.427   2.721   3.949  0.2612  1.4097  0.6607
  781ACN     C2 4856   4.544   2.743   3.775  0.6728  0.5781 -0.2646
  781ACN     N1 4857   4.643   2.719   3.718  0.9106 -1.2287  0.0355
  782ACN     C1 4858   1.634   1.223   2.317  0.0031  0.2719  0.6374
  782ACN     H1 4859   1.537   1.177   2.339 -0.3745 -0.8345 -2.7351
  782ACN     H2 4860   1.699   1.188   2.397  0.5190  0.6223  0.3780
  782ACN     H3 4861   1.620   1.332   2.323  0.2198  0.2043  3.1466
  782ACN     C2 4862   1.675   1.171   2.182  0.2526  0.2225  0.1507
  782ACN     N1 4863   1.698   1.123   2.077 -0.5235  0.2173 -0.3233
  783ACN     C1 4864   3.684   4.050   2.866 -0.3213 -0.1935 -1.5026
  783ACN     H1 4865   3.700   4.151   2.904 -3.4653  0.3457 -1.3205
  783ACN     H2 4866   3.770   3.984   2.882 -0.9054 -0.6519 -0.1121
  783ACN     H3 4867   3.667   4.067   2.759  0.7851  0.1268 -1.6445
  783ACN     C2 4868   3.553   3.987   2.915 -0.4358 -0.5584  0.1763
  783ACN     N1 4869   3.458   3.931   2.952  0.4683  0.0154  0.0743
  784ACN     C1 4870   1.811   4.151   4.503 -0.2101  0.2535 -0.9071
  784ACN     H1 4871   1.877   4.160   4.591 -0.2593  0.9271 -0.9383
  784ACN     H2 4872   1.831   4.056   4.453  2.9301 -0.5839  1.5802
  784ACN     H3 4873   1.831   4.225   4.425  0.3833  2.0931  0.9138
  784ACN     C2 4874   1.677   4.157   4.558 -0.5351  0.1666  0.2112
  784ACN     N1 4875   1.565   4.157   4.593  0.2560 -0.1816 -0.3889
  785ACN     C1 4876   1.183   1.259   0.157  0.4492  0.1611  0.6201
  785ACN     H1 4877   1.217   1.239   0.054  0.6053  2.4847  0.1479
  785ACN     H2 4878   1.274   1.268   0.217  1.9949 -0.3601 -1.5062
  785ACN     H3 4879   1.122   1.174   0.188 -0.2336 -0.3914 -1.9970
  785ACN     C2 4880   1.111   1.379   0.171  0.0669 -0.0436  0.5113
  785ACN     N1 4881   1.069   1.484   0.181  0.3858  1.1989  0.1996
  786ACN     C1 4882   2.145   1.631   2.468 -0.2339 -0.2721 -0.5405
  786ACN     H1 4883   2.094   1.680   2.551 -1.1933 -2.8540  0.4716
  786ACN     H2 4884   2.071   1.566   2.420 -0.6039  0.1540 -0.5505
  786ACN     H3 4885   2.231   1.569   2.495  2.1181  2.6277 -0.7975
  786ACN     C2 4886   2.187   1.726   2.366 -0.1433  0.3558  0.6915
  786ACN     N1 4887   2.212   1.801   2.283 -0.2187 -0.2568  0.0071
  787ACN     C1 4888   1.383   2.644   3.178  0.1465  0.5509  0.3382
  787ACN     H1 4889   1.432   2.728   3.128  0.5414 -0.2612 -0.6661
  787ACN     H2 4890   1.304   2.604   3.113  0.8428 -1.0214  0.4183
  787ACN     H3 4891   1.327   2.659   3.271 -0.2141  0.9632  0.0564
  787ACN     C2 4892   1.482   2.531   3.189 -0.3078 -0.2036  0.0642
  787ACN     N1 4893   1.556   2.437   3.192  0.1329  0.2203 -0.0715
  788ACN     C1 4894   4.077   2.144   2.438  0.1083 -0.2946 -0.7320
  788ACN     H1 4895   4.116   2.181   2.533 -1.8969 -1.6770  0.7091
  788ACN     H2 4896   4.114   2.210   2.358 -0.5311  1.1052  0.0969
  788ACN     H3 4897   3.968   2.136   2.450  0.0987 -1.1019 -1.2726
  788ACN     C2 4898   4.130   2.010   2.415 -0.0969  1.1586 -0.0868
  788ACN     N1 4899   4.166   1.902   2.408 -0.8742  0.3026  0.1740
  789ACN     C1 4900   0.907   0.800   3.256  0.0868  0.0980  0.1297
  789ACN     H1 4901   1.016   0.802   3.241 -0.1922  1.6019 -2.1588
  789ACN     H2 4902   0.871   0.697   3.261  1.2482 -0.3303 -0.1070
  789ACN     H3 4903   0.866   0.851   3.168  1.0199  0.0330 -0.3632
  789ACN     C2 4904   0.866   0.869   3.377 -0.5195  0.1511 -0.5252
  789ACN     N1 4905   0.834   0.916   3.479  1.0852 -0.5666  0.0187
  790ACN     C1 4906   0.675   3.875   0.004 -0.2942  0.1602  0.3801
  790ACN     H1 4907   0.667   3.975   0.050 -0.5453  1.5671 -2.5256
  790ACN     H2 4908   0.742   3.812   0.064  1.4759  2.1074  0.5675
  790ACN     H3 4909   0.710   3.880  -0.100 -1.2238  0.2676  0.0696
  790ACN     C2 4910   0.541   3.830   0.002 -0.1991 -0.4057  0.5373
  790ACN     N1 4911   0.431   3.800   0.008  0.0272 -0.1559  0.0395
  791ACN     C1 4912   0.074   0.176   1.412 -0.2870  0.3546 -0.5865
  791ACN     H1 4913   0.099   0.110   1.328  0.5392  0.1941 -0.2300
  791ACN     H2 4914   0.165   0.185   1.473 -0.6928  2.3688 -0.2115
  791ACN     H3 4915  -0.005   0.136   1.477  0.9622  0.3110  0.9761
  791ACN     C2 4916   0.046   0.312   1.369 -0.2234 -0.0463  0.3971
  791ACN     N1 4917   0.022   0.419   1.330  0.0628  0.1687 -0.0851
  792ACN     C1 4918   2.270   3.888   1.314 -0.8357 -0.1114 -0.0002
  792ACN     H1 4919   2.176   3.883   1.370 -2.4036 -1.1240 -2.5372
  792ACN     H2 4920   2.301   3.992   1.297 -0.1808 -0.4265 -0.7592
  792ACN     H3 4921   2.254   3.855   1.211  0.7531 -0.0190 -0.3069
  792ACN     C2 4922   2.379   3.808   1.379  0.6004  0.2868 -1.0652
  792ACN     N1 4923   2.468   3.751   1.433  0.8810 -0.5149  0.0749
  793ACN     C1 4924   1.708   1.496   2.743 -0.5470 -0.4743  0.2999
  793ACN     H1 4925   1.642   1.419   2.785 -1.3721 -0.7968 -1.5008
  793ACN     H2 4926   1.773   1.539   2.820  0.7587  0.6062 -1.3536
  793ACN     H3 4927   1.641   1.573   2.704  2.2205  1.5676 -0.7296
  793ACN     C2 4928   1.791   1.450   2.636 -0.3371  0.1221  0.4325
  793ACN     N1 4929   1.863   1.409   2.553 -0.6384  0.2739  0.2686
  794ACN     C1 4930   4.180   2.597   1.983 -0.8511  0.1463 -0.2538
  794ACN     H1 4931   4.272   2.631   2.032 -2.2243  2.3739  0.9580
  794ACN     H2 4932   4.186   2.572   1.877  0.5373 -2.9019  0.4540
  794ACN     H3 4933   4.108   2.677   2.006 -0.3987  0.3496  0.5063
  794ACN     C2 4934   4.130   2.483   2.048  0.7632 -0.1613  0.7993
  794ACN     N1 4935   4.094   2.389   2.099 -0.0107  0.0332 -0.0344
  795ACN     C1 4936   0.773   1.440   2.276 -0.4794 -0.3018  0.1340
  795ACN     H1 4937   0.846   1.390   2.212 -2.0359 -1.4371 -0.8355
  795ACN     H2 4938   0.818   1.534   2.310 -0.6637 -0.1388 -0.0724
  795ACN     H3 4939   0.770   1.366   2.358 -0.5255  0.9559  1.3022
  795ACN     C2 4940   0.643   1.460   2.212  0.0280  0.5488 -0.9186
  795ACN     N1 4941   0.542   1.491   2.177  0.3998  0.4664  0.1443
  796ACN     C1 4942   1.562   2.658   2.132  0.2226  0.4135 -0.8359
  796ACN     H1 4943   1.653   2.612   2.092  0.8671  0.9063  0.0267
  796ACN     H2 4944   1.514   2.720   2.056  0.1357 -0.1631 -1.2641
  796ACN     H3 4945   1.593   2.718   2.218  2.9966 -0.0275 -1.4089
  796ACN     C2 4946   1.460   2.564   2.164  0.3199  0.1526 -1.0601
  796ACN     N1 4947   1.371   2.492   2.184  0.3340  0.2960  0.2092
  797ACN     C1 4948   0.405   0.620   1.940  0.2668  0.0444  0.2353
  797ACN     H1 4949   0.326   0.552   1.905  0.4790  0.2373 -0.6340
  797ACN     H2 4950   0.374   0.721   1.912  0.2075  0.4744  1.7646
  797ACN     H3 4951   0.490   0.598   1.873 -0.1015 -0.8157  0.0335
  797ACN     C2 4952   0.431   0.618   2.078 -0.7519  0.1518  0.3813
  797ACN     N1 4953   0.442   0.634   2.190  0.4228 -0.2332  0.0398
  798ACN     C1 4954   3.318   0.519   3.970  0.1159 -0.2005 -0.3477
  798ACN     H1 4955   3.209   0.525   3.962  0.1437  4.3014 -0.2604
  798ACN     H2 4956   3.358   0.417   3.963  0.0438 -0.1997 -0.8332
  798ACN     H3 4957   3.355   0.538   4.072  0.2708 -1.5847 -0.1365
  798ACN     C2 4958   3.386   0.606   3.873 -0.5941  0.4762  0.2472
  798ACN     N1 4959   3.448   0.663   3.792 -0.4695 -0.2163 -0.3376
  799ACN     C1 4960   0.491   4.352   2.062 -0.1844  0.1125 -0.1187
  799ACN     H1 4961   0.525   4.430   2.131 -3.2801  1.0583  0.5014
  799ACN     H2 4962   0.394   4.381   2.020 -1.1503 -0.2588  1.7688
  799ACN     H3 4963   0.482   4.260   2.122  4.6193 -0.2988  0.3695
  799ACN     C2 4964   0.594   4.337   1.956  0.5567  0.0208  0.5520
  799ACN     N1 4965   0.678   4.325   1.876  0.0059  0.3707 -0.5345
  800ACN     C1 4966   3.422   2.409   2.358 -0.5204  0.1325  0.5870
  800ACN     H1 4967   3.413   2.377   2.463 -2.8602 -0.7823  0.1661
  800ACN     H2 4968   3.504   2.481   2.358  0.6825 -1.1841  0.0891
  800ACN     H3 4969   3.329   2.461   2.330  1.0762  3.0708  0.3665
  800ACN     C2 4970   3.449   2.304   2.261 -0.0085  0.5938  0.3938
  800ACN     N1 4971   3.468   2.216   2.187  0.1413 -0.3773 -0.5739
  801ACN     C1 4972   4.003   1.602   1.271 -1.0456  0.3639  0.1222
  801ACN     H1 4973   4.023   1.575   1.167 -0.9775 -0.7607  0.4205
  801ACN     H2 4974   3.946   1.522   1.320 -1.8304  1.8263  1.7217
  801ACN     H3 4975   3.955   1.701   1.271 -0.5974  0.6566  2.5399
  801ACN     C2 4976   4.130   1.593   1.338 -0.4190 -0.4310 -0.0468
  801ACN     N1 4977   4.234   1.591   1.392  0.6422  0.3644 -0.2603
  802ACN     C1 4978   4.488   2.077   0.357 -0.1535 -0.3910  0.3905
  802ACN     H1 4979   4.442   2.176   0.349  1.4319  0.3344 -0.1701
  802ACN     H2 4980   4.449   2.030   0.448 -1.0123 -0.4751 -0.0111
  802ACN     H3 4981   4.597   2.084   0.359 -0.0711 -0.5943 -1.5620
  802ACN     C2 4982   4.427   2.007   0.240  0.7906 -0.4697 -0.5162
  802ACN     N1 4983   4.375   1.954   0.153 -0.7174 -0.2061  0.8363
  803ACN     C1 4984   1.324   1.634   4.135 -0.4052 -0.4813  0.3290
  803ACN     H1 4985   1.385   1.550   4.098 -0.1352 -1.0132  1.9089
  803ACN     H2 4986   1.340   1.650   4.242  1.6498 -3.2043  0.5393
  803ACN     H3 4987   1.218   1.610   4.125 -0.5521  0.5845 -0.9753
  803ACN     C2 4988   1.352   1.761   4.053  0.2164  0.8988  0.5702
  803ACN     N1 4989   1.381   1.857   3.998  0.1721  0.1182  0.0349
  804ACN     C1 4990   1.788   4.093   3.617 -0.1905  0.2619 -0.9171
  804ACN     H1 4991   1.842   4.150   3.541 -0.2407  1.9095  0.2316
  804ACN     H2 4992   1.851   4.073   3.705 -0.9605  0.3658 -0.3276
  804ACN     H3 4993   1.753   3.998   3.575 -0.0745 -0.3794  0.3918
  804ACN     C2 4994   1.678   4.180   3.650 -0.2613  0.5455  0.2568
  804ACN     N1 4995   1.590   4.244   3.684  0.1549  0.0185  0.0527
  805ACN     C1 4996   0.468   4.071   1.073  0.0503 -0.0818  0.2656
  805ACN     H1 4997   0.521   3.978   1.051 -0.2927 -0.5064  1.1933
  805ACN     H2 4998   0.546   4.138   1.109  0.3075 -0.3244  0.1593
  805ACN     H3 4999   0.399   4.053   1.156  1.3837 -2.3646  0.9675
  805ACN     C2 5000   0.396   4.131   0.961  0.1902  0.1620  0.3467
  805ACN     N1 5001   0.338   4.176   0.872 -0.4178 -0.2334 -0.2225
  806ACN     C1 5002   1.934   0.193   2.387 -0.7977  0.9869 -0.0108
  806ACN     H1 5003   1.892   0.116   2.322 -1.8892 -0.8496  2.7094
  806ACN     H2 5004   2.042   0.173   2.376 -1.4733 -2.4190 -1.7028
  806ACN     H3 5005   1.888   0.164   2.482  1.5938  0.7018  1.1424
  806ACN     C2 5006   1.911   0.337   2.365 -1.1535  0.5581 -0.7157
  806ACN     N1 5007   1.899   0.453   2.354 -0.1101 -0.2981 -0.3701
  807ACN     C1 5008   2.031   1.013   2.010 -0.4246 -0.2016 -0.1436
  807ACN     H1 5009   1.995   0.991   2.112 -0.9424  3.3561  0.5938
  807ACN     H2 5010   1.978   1.105   1.982 -1.4584 -0.5621  0.5566
  807ACN     H3 5011   2.012   0.940   1.931  3.2034 -0.7580 -0.6715
  807ACN     C2 5012   2.174   1.037   2.017  0.9933  0.0422  0.2211
  807ACN     N1 5013   2.286   1.053   2.023 -0.6202 -0.2292  0.4282
  808ACN     C1 5014   3.770   2.629   0.318  0.4366 -0.0085  0.3773
  808ACN     H1 5015   3.694   2.689   0.369  1.4962  1.5207  0.2224
  808ACN     H2 5016   3.800   2.675   0.223  0.3227 -0.7078 -0.0091
  808ACN     H3 5017   3.719   2.535   0.293  0.0984  0.3658 -0.3523
  808ACN     C2 5018   3.888   2.621   0.405 -0.4231  0.4537 -0.0375
  808ACN     N1 5019   3.982   2.619   0.470  0.0512  1.2328 -0.5845
  809ACN     C1 5020   2.291   3.237   4.385  0.2820 -0.6532  0.1826
  809ACN     H1 5021   2.334   3.329   4.342 -0.8615 -0.5491 -0.8064
  809ACN     H2 5022   2.271   3.249   4.492  1.9090  0.6356  0.3858
  809ACN     H3 5023   2.358   3.152   4.367  0.5704 -0.3636 -0.1238
  809ACN     C2 5024   2.160   3.212   4.322 -1.1874  0.4149  0.4981
  809ACN     N1 5025   2.052   3.199   4.283  0.3233 -0.1874  0.5990
  810ACN     C1 5026   2.468   1.908   1.447 -0.6370  0.1074 -0.0611
  810ACN     H1 5027   2.477   1.942   1.343 -2.4669 -0.8610 -0.5729
  810ACN     H2 5028   2.423   1.986   1.509  2.1854  0.5582  1.6166
  810ACN     H3 5029   2.571   1.898   1.483 -1.2883  0.3915  2.0101
  810ACN     C2 5030   2.413   1.771   1.440  0.3667 -0.6173 -0.2627
  810ACN     N1 5031   2.367   1.667   1.437 -0.1817  0.5742  0.0888
  811ACN     C1 5032   1.796   1.565   3.769 -0.0338 -0.3344  0.4693
  811ACN     H1 5033   1.901   1.597   3.761 -0.0392 -0.2977  0.5473
  811ACN     H2 5034   1.787   1.458   3.791 -0.6952 -0.4308 -0.2370
  811ACN     H3 5035   1.759   1.611   3.676  1.6896 -0.3602 -0.2705
  811ACN     C2 5036   1.730   1.623   3.884  0.6223  0.0257  0.1408
  811ACN     N1 5037   1.673   1.659   3.983  0.0011  0.8733  0.1788
  812ACN     C1 5038   2.916   1.247   2.574 -0.3544 -0.0190 -0.3534
  812ACN     H1 5039   3.022   1.220   2.573 -0.6986 -1.8095 -3.6396
  812ACN     H2 5040   2.868   1.219   2.668  0.1840  0.0896 -0.0470
  812ACN     H3 5041   2.859   1.203   2.491 -2.1343  1.6545 -0.1082
  812ACN     C2 5042   2.909   1.392   2.552 -0.3210 -0.5037 -0.3750
  812ACN     N1 5043   2.909   1.505   2.536  0.3179 -0.4355 -0.0185
  813ACN     C1 5044   1.286   3.854   2.880 -0.1616  0.0530 -0.1808
  813ACN     H1 5045   1.225   3.841   2.789 -0.1574  1.2005 -0.3635
  813ACN     H2 5046   1.391   3.850   2.849 -0.6552 -0.6129 -1.9245
  813ACN     H3 5047   1.268   3.773   2.952 -0.3485  1.8677  1.8930
  813ACN     C2 5048   1.245   3.986   2.932  0.1795 -0.0832  0.0536
  813ACN     N1 5049   1.212   4.085   2.980  0.2974 -0.3457  0.1394
  814ACN     C1 5050   4.027   1.942   0.212  0.1143 -0.3240  0.2675
  814ACN     H1 5051   4.056   1.846   0.255 -1.5201 -0.4295  1.2090
  814ACN     H2 5052   4.115   2.007   0.215  0.8395 -1.2875  0.2413
  814ACN     H3 5053   3.949   1.985   0.276  0.9378  0.5239  0.7162
  814ACN     C2 5054   3.982   1.929   0.076 -0.3028 -0.1037  0.2445
  814ACN     N1 5055   3.942   1.918  -0.032  0.4958  0.1752  0.5298
  815ACN     C1 5056   2.602   0.717   0.261 -0.4319  0.2146 -0.1816
  815ACN     H1 5057   2.528   0.755   0.190 -0.3180  1.5073  0.3751
  815ACN     H2 5058   2.587   0.610   0.281  1.7455 -0.7361 -2.8223
  815ACN     H3 5059   2.601   0.776   0.353  1.4469  0.3761 -0.2272
  815ACN     C2 5060   2.737   0.715   0.203 -0.6965 -0.3464 -0.4536
  815ACN     N1 5061   2.847   0.720   0.162  0.5345  0.1212  0.3755
  816ACN     C1 5062   2.803   1.336   0.732  0.0003  0.8558 -1.1868
  816ACN     H1 5063   2.868   1.261   0.778 -0.2262  0.3507 -1.6839
  816ACN     H2 5064   2.854   1.397   0.657  3.2721  0.0345  0.1777
  816ACN     H3 5065   2.773   1.403   0.814 -4.2486 -1.7894 -0.2669
  816ACN     C2 5066   2.691   1.257   0.680  0.8635  0.1307 -0.0616
  816ACN     N1 5067   2.600   1.198   0.641 -0.1943 -0.1833  0.3528
  817ACN     C1 5068   3.933   4.431   4.803 -0.0504  0.6711 -0.0747
  817ACN     H1 5069   4.033   4.420   4.760  1.9340  4.0083  3.0090
  817ACN     H2 5070   3.861   4.474   4.733 -0.1389  1.5052  0.5042
  817ACN     H3 5071   3.952   4.506   4.881  0.8014  0.7260 -0.3267
  817ACN     C2 5072   3.891   4.303   4.867  0.3610  0.3409 -0.3020
  817ACN     N1 5073   3.854   4.201   4.907 -0.1440 -0.1839 -0.8404
  818ACN     C1 5074   1.492   0.182   0.764 -0.3110  0.7753 -0.0260
  818ACN     H1 5075   1.448   0.256   0.832 -0.1427  0.0960  0.8487
  818ACN     H2 5076   1.453   0.176   0.662  2.6514 -2.5871 -1.1767
  818ACN     H3 5077   1.481   0.084   0.812 -2.3303  0.5435 -0.8732
  818ACN     C2 5078   1.637   0.206   0.762 -0.1373 -0.5395  0.4690
  818ACN     N1 5079   1.744   0.236   0.739 -0.9612 -0.0552 -0.3586
  819ACN     C1 5080   1.679   2.926   2.436  0.0752 -0.5415  0.0279
  819ACN     H1 5081   1.574   2.922   2.408 -0.4207  0.0072  1.7036
  819ACN     H2 5082   1.742   2.886   2.355  3.5073 -1.4630  2.8801
  819ACN     H3 5083   1.697   2.858   2.520  0.1929 -0.2748  0.2199
  819ACN     C2 5084   1.714   3.068   2.463 -0.1290  0.5107 -0.2985
  819ACN     N1 5085   1.745   3.176   2.481 -0.4588  1.1086  0.1328
  820ACN     C1 5086   2.173   1.487   0.882  0.4533  0.1897 -0.6415
  820ACN     H1 5087   2.075   1.465   0.838 -0.3467 -0.9889  1.5583
  820ACN     H2 5088   2.227   1.391   0.873 -0.8372 -0.9419  2.4446
  820ACN     H3 5089   2.154   1.524   0.983 -3.4960 -0.5769 -0.9730
  820ACN     C2 5090   2.239   1.582   0.798 -0.0359  0.3216  0.7769
  820ACN     N1 5091   2.283   1.660   0.720 -0.1848  0.1650  0.3209
  821ACN     C1 5092   3.716   2.324   0.016  0.4264  0.1246  0.4577
  821ACN     H1 5093   3.707   2.431  -0.003 -0.2662 -0.2365 -1.5588
  821ACN     H2 5094   3.813   2.283  -0.016  0.4599 -1.3300  2.2349
  821ACN     H3 5095   3.635   2.280  -0.045  1.1087 -0.3343 -0.1421
  821ACN     C2 5096   3.689   2.292   0.154 -0.3768 -0.9528  0.0503
  821ACN     N1 5097   3.670   2.281   0.267 -0.0054 -0.0159 -1.0676
  822ACN     C1 5098   0.111   3.482   2.231 -0.3033 -0.3415  0.0630
  822ACN     H1 5099   0.114   3.591   2.234  2.0669 -0.2778 -1.4975
  822ACN     H2 5100   0.016   3.451   2.184 -0.0105 -0.3657 -0.5176
  822ACN     H3 5101   0.123   3.431   2.327 -0.0126 -1.0458 -0.3365
  822ACN     C2 5102   0.214   3.432   2.137 -0.5356 -0.3627 -0.3576
  822ACN     N1 5103   0.304   3.406   2.069 -0.5336 -0.6324 -0.3151
  823ACN     C1 5104   0.757   2.006   0.789  0.3908 -0.0327  0.7698
  823ACN     H1 5105   0.730   2.049   0.692  1.2333 -2.3805 -0.5773
  823ACN     H2 5106   0.848   1.947   0.775  0.2893 -0.2534  1.0319
  823ACN     H3 5107   0.680   1.945   0.837  1.2709 -2.1773 -0.4248
  823ACN     C2 5108   0.783   2.123   0.875  0.7526  0.6777  0.0343
  823ACN     N1 5109   0.804   2.211   0.945  0.3647  0.1824 -0.6897
  824ACN     C1 5110   3.164   2.137   3.767  0.1815  0.0515 -0.1716
  824ACN     H1 5111   3.219   2.231   3.774  1.5295 -0.8650  2.7712
  824ACN     H2 5112   3.091   2.155   3.686 -1.0673  0.8563  1.0870
  824ACN     H3 5113   3.139   2.107   3.869  1.7568  0.4853  0.3564
  824ACN     C2 5114   3.260   2.034   3.726  0.8258  0.5614  0.1539
  824ACN     N1 5115   3.341   1.960   3.690 -1.0730 -0.3443  0.0545
  825ACN     C1 5116   4.745   4.440   3.207 -0.1169 -0.1135 -0.1374
  825ACN     H1 5117   4.660   4.419   3.140 -1.9005  1.3464  1.5606
  825ACN     H2 5118   4.728   4.377   3.295  2.9126 -1.6759 -0.5502
  825ACN     H3 5119   4.733   4.547   3.225 -2.0874  0.4869 -3.8750
  825ACN     C2 5120   4.868   4.400   3.149  0.2022 -0.2729 -0.2083
  825ACN     N1 5121   4.963   4.347   3.108 -0.4066  0.6551 -0.4209
  826ACN     C1 5122   2.274   0.136   2.926  0.3935  0.6187  0.6367
  826ACN     H1 5123   2.341   0.091   2.852 -0.9419 -1.0275  0.3617
  826ACN     H2 5124   2.229   0.049   2.976 -1.5770  1.1389 -0.1536
  826ACN     H3 5125   2.192   0.181   2.870  1.2256  0.4862 -0.7250
  826ACN     C2 5126   2.329   0.229   3.020 -0.4758 -0.4471 -0.1252
  826ACN     N1 5127   2.368   0.316   3.087 -0.0933  0.2807  0.8568
  827ACN     C1 5128   2.475   3.932   4.134 -0.2127 -0.5166 -0.0839
  827ACN     H1 5129   2.425   4.029   4.134  0.0307 -0.3892  0.2721
  827ACN     H2 5130   2.405   3.850   4.114  0.4977 -0.9622 -0.8564
  827ACN     H3 5131   2.520   3.915   4.233  1.0831  3.3371  0.1627
  827ACN     C2 5132   2.573   3.944   4.032 -0.5787  0.2976  0.9287
  827ACN     N1 5133   2.642   3.942   3.939 -0.0391  0.1684  0.0022
  828ACN     C1 5134   2.874   2.841   0.734 -0.3872 -0.4487 -0.0258
  828ACN     H1 5135   2.927   2.747   0.753  0.1212  0.4399  3.9765
  828ACN     H2 5136   2.870   2.871   0.629 -1.0946  1.8768  0.5953
  828ACN     H3 5137   2.915   2.925   0.792  0.4119 -0.5400 -0.4398
  828ACN     C2 5138   2.733   2.829   0.774  0.1631 -0.0742 -0.1110
  828ACN     N1 5139   2.619   2.834   0.805  0.3114  1.0006  0.4834
  829ACN     C1 5140   2.918   3.311   4.361 -0.1565 -0.0282  0.0861
  829ACN     H1 5141   2.835   3.355   4.418  1.9140  1.3467  2.2176
  829ACN     H2 5142   2.899   3.300   4.253 -2.5796 -1.7357  0.5978
  829ACN     H3 5143   2.944   3.212   4.402  2.5573  0.5658 -0.0049
  829ACN     C2 5144   3.028   3.403   4.390 -0.1191  0.0382 -0.0822
  829ACN     N1 5145   3.119   3.476   4.403 -0.3770 -0.2660 -0.8509
  830ACN     C1 5146   3.925   1.491   3.404  1.0139 -0.4010  0.4373
  830ACN     H1 5147   3.900   1.575   3.338 -1.7895 -1.9645 -0.6565
  830ACN     H2 5148   3.841   1.462   3.469  0.2164 -0.2779 -0.5219
  830ACN     H3 5149   4.010   1.505   3.472 -0.3113 -1.4683  2.4290
  830ACN     C2 5150   3.971   1.382   3.319  0.1775 -0.7112  0.9584
  830ACN     N1 5151   4.006   1.294   3.247 -0.0757 -0.3663 -0.6024
  831ACN     C1 5152   1.274   1.087   3.100  0.0066 -0.1972 -0.5228
  831ACN     H1 5153   1.338   1.127   3.020 -0.0924  0.4892 -0.2696
  831ACN     H2 5154   1.302   1.140   3.193  0.3483 -2.3671  0.6728
  831ACN     H3 5155   1.297   0.981   3.111  0.4688  0.0660  1.4076
  831ACN     C2 5156   1.132   1.105   3.080  0.2450 -0.6991  0.0270
  831ACN     N1 5157   1.013   1.110   3.066 -0.0839  0.1689 -0.2515
  832ACN     C1 5158   2.262   4.359   2.533 -0.0414  0.0479  0.2279
  832ACN     H1 5159   2.235   4.360   2.639  0.1293  0.3828  0.2684
  832ACN     H2 5160   2.338   4.436   2.516  1.3907 -1.6872 -1.6958
  832ACN     H3 5161   2.178   4.367   2.463  0.7348 -0.5834 -0.8072
  832ACN     C2 5162   2.321   4.226   2.514 -0.3013 -0.1705 -0.3403
  832ACN     N1 5163   2.365   4.121   2.499  0.0518  0.4271 -0.0505
  833ACN     C1 5164   1.250   3.408   3.354  0.1566  0.0970  0.1392
  833ACN     H1 5165   1.296   3.507   3.359  2.6046 -0.8850 -1.3211
  833ACN     H2 5166   1.338   3.343   3.348 -0.7510 -1.0327 -1.8291
  833ACN     H3 5167   1.192   3.392   3.262  2.4357 -0.2390 -1.3050
  833ACN     C2 5168   1.178   3.373   3.480 -0.0907  0.1761  0.2675
  833ACN     N1 5169   1.131   3.330   3.576 -0.0915  0.2089  0.2108
  834ACN     C1 5170   0.471   4.155   4.261 -0.8623  0.1354 -0.7226
  834ACN     H1 5171   0.568   4.126   4.219  0.2568  1.2541  0.9804
  834ACN     H2 5172   0.434   4.067   4.315 -0.6199  0.7615  0.5061
  834ACN     H3 5173   0.402   4.189   4.182  0.4162 -0.5654 -2.1814
  834ACN     C2 5174   0.486   4.266   4.354  0.1374  0.0680  0.7236
  834ACN     N1 5175   0.515   4.349   4.430  0.1057  0.6368  0.3526
  835ACN     C1 5176   4.544   1.248   0.762  0.5781 -0.0597 -0.7535
  835ACN     H1 5177   4.499   1.328   0.822 -0.8154 -1.3191 -0.0321
  835ACN     H2 5178   4.634   1.209   0.811  1.3148  0.0546 -1.9960
  835ACN     H3 5179   4.590   1.274   0.667  0.8669  0.4926 -0.4625
  835ACN     C2 5180   4.444   1.136   0.732 -0.9104 -1.1017 -0.3772
  835ACN     N1 5181   4.379   1.043   0.713 -0.2451 -0.2732 -0.5489
  836ACN     C1 5182   2.164   0.697   2.971 -0.6673  0.6721 -0.0474
  836ACN     H1 5183   2.236   0.627   3.014 -0.2472  1.2840  0.2600
  836ACN     H2 5184   2.137   0.656   2.873 -3.4344 -0.4835  1.0951
  836ACN     H3 5185   2.191   0.802   2.957 -1.8495  1.1663  1.1691
  836ACN     C2 5186   2.045   0.696   3.054 -0.5205  0.4662 -0.2599
  836ACN     N1 5187   1.951   0.690   3.118  0.2739  0.0628 -0.2328
  837ACN     C1 5188   2.141   3.318   3.149  0.6239 -1.1842 -0.9967
  837ACN     H1 5189   2.178   3.220   3.115  1.2962 -0.9045 -1.0940
  837ACN     H2 5190   2.062   3.356   3.083 -1.2812 -1.8319  0.8408
  837ACN     H3 5191   2.229   3.384   3.151  1.6075 -2.4178 -1.7152
  837ACN     C2 5192   2.083   3.321   3.283 -0.0077 -0.0345  0.0414
  837ACN     N1 5193   2.037   3.327   3.389  0.6367  0.9446  0.2653
  838ACN     C1 5194   4.790   1.401   4.112 -0.5129  0.2801  0.3290
  838ACN     H1 5195   4.707   1.469   4.133 -1.1440  0.0577 -1.3069
  838ACN     H2 5196   4.877   1.464   4.089 -0.8600  0.0391 -1.8673
  838ACN     H3 5197   4.771   1.344   4.020 -0.0949  1.2070 -0.3426
  838ACN     C2 5198   4.823   1.317   4.229  0.1782  0.1874 -0.7030
  838ACN     N1 5199   4.852   1.248   4.318  0.1853  0.1354 -0.8631
  839ACN     C1 5200   1.177   2.102   3.927 -0.9436 -0.1344  0.0953
  839ACN     H1 5201   1.135   2.191   3.976  0.1299 -0.1058  1.0006
  839ACN     H2 5202   1.254   2.063   3.993 -1.8631  2.1913  2.7621
  839ACN     H3 5203   1.220   2.139   3.833 -0.7743  0.9396  0.5836
  839ACN     C2 5204   1.071   1.999   3.903  0.3509  0.2091  0.1548
  839ACN     N1 5205   0.995   1.915   3.881 -0.2159 -0.0377  0.0638
  840ACN     C1 5206   3.591   4.408   2.570 -0.2721  0.3384 -0.0641
  840ACN     H1 5207   3.696   4.376   2.573 -0.7362 -1.5018 -1.4368
  840ACN     H2 5208   3.572   4.472   2.483 -1.6393  0.5331  0.3594
  840ACN     H3 5209   3.577   4.480   2.652  0.2351  2.1531 -1.5225
  840ACN     C2 5210   3.505   4.295   2.559  0.2786  0.2081 -0.2587
  840ACN     N1 5211   3.437   4.202   2.551 -0.2763  0.2158  0.7571
  841ACN     C1 5212   4.467   3.509   1.239 -0.4506 -0.3193 -0.5022
  841ACN     H1 5213   4.427   3.448   1.319  1.4213 -0.9020  0.0470
  841ACN     H2 5214   4.457   3.450   1.147 -0.3573 -1.3809  0.1559
  841ACN     H3 5215   4.573   3.536   1.251 -0.8483  2.1468 -1.8320
  841ACN     C2 5216   4.387   3.635   1.240 -0.1705  0.4565  0.2614
  841ACN     N1 5217   4.337   3.740   1.246  0.0357  0.1545  0.3193
  842ACN     C1 5218   1.065   1.702   0.751 -0.1438  0.1699 -0.1537
  842ACN     H1 5219   1.090   1.604   0.710  0.9523  1.0870 -1.7905
  842ACN     H2 5220   0.974   1.741   0.704 -1.9335 -1.8721  1.3555
  842ACN     H3 5221   1.146   1.774   0.733  0.3715 -0.8541 -2.2253
  842ACN     C2 5222   1.041   1.703   0.896 -0.0620 -0.1263 -0.2441
  842ACN     N1 5223   1.031   1.694   1.011  0.3797 -0.2470  0.2470
  843ACN     C1 5224   1.654   0.516   3.663 -0.3589  0.4717 -0.1590
  843ACN     H1 5225   1.751   0.526   3.713 -0.4915 -0.4136  0.2948
  843ACN     H2 5226   1.576   0.508   3.740 -0.2623  0.5527 -0.0523
  843ACN     H3 5227   1.651   0.428   3.598 -2.9091 -0.0067  0.4778
  843ACN     C2 5228   1.629   0.641   3.587 -0.4107  0.3516 -0.4633
  843ACN     N1 5229   1.603   0.736   3.525 -0.6584 -0.4178 -0.8158
  844ACN     C1 5230   0.413   0.150   5.024 -0.3859  1.1015 -0.0328
  844ACN     H1 5231   0.435   0.047   4.995  0.3116  1.1566  0.2788
  844ACN     H2 5232   0.418   0.168   5.132 -1.9213  0.0148  0.2550
  844ACN     H3 5233   0.309   0.166   4.995 -0.8624 -2.0734 -0.4202
  844ACN     C2 5234   0.510   0.238   4.963 -0.3504  0.2324  1.1723
  844ACN     N1 5235   0.589   0.304   4.907 -0.8037 -0.1625 -0.0419
  845ACN     C1 5236   3.338   3.102   3.260  0.0857 -0.4289  0.1686
  845ACN     H1 5237   3.238   3.143   3.278 -0.7091 -2.5825  1.0762
  845ACN     H2 5238   3.347   3.086   3.152 -0.1731 -4.2648  0.5591
  845ACN     H3 5239   3.338   3.000   3.301  0.1187 -1.0699 -1.3401
  845ACN     C2 5240   3.443   3.189   3.318  0.3408  0.8289 -0.0155
  845ACN     N1 5241   3.532   3.240   3.374 -0.4324 -0.0405  0.2682
  846ACN     C1 5242   1.849   1.107   0.568 -0.1316 -0.7760 -0.5736
  846ACN     H1 5243   1.828   1.131   0.673  2.7786  0.6304 -0.2050
  846ACN     H2 5244   1.953   1.073   0.560  0.8369  1.8569 -0.0010
  846ACN     H3 5245   1.841   1.203   0.517 -0.9290  1.1697  2.9206
  846ACN     C2 5246   1.751   1.011   0.525  0.1026 -0.3200 -0.4600
  846ACN     N1 5247   1.679   0.928   0.493  0.3786  0.5677 -0.3487
  847ACN     C1 5248   3.120   2.463   3.128 -0.1105  0.0731 -0.4339
  847ACN     H1 5249   3.155   2.521   3.215 -0.2424  1.4721 -1.3005
  847ACN     H2 5250   3.131   2.517   3.034  2.9162 -1.3208 -1.0072
  847ACN     H3 5251   3.014   2.434   3.132 -0.4008  0.5012 -3.3187
  847ACN     C2 5252   3.203   2.339   3.112  0.9220 -0.5599 -0.5492
  847ACN     N1 5253   3.270   2.250   3.080 -0.7439 -0.0234  0.1556
  848ACN     C1 5254   0.067   4.317   3.676 -0.6882 -0.1496 -0.1256
  848ACN     H1 5255  -0.015   4.295   3.745  1.7378 -2.1125  2.3528
  848ACN     H2 5256   0.070   4.262   3.581  2.1205 -0.6865  0.1969
  848ACN     H3 5257   0.161   4.299   3.730 -0.4379  2.2953  0.3849
  848ACN     C2 5258   0.070   4.460   3.641 -0.0034  0.1074 -0.0464
  848ACN     N1 5259   0.059   4.574   3.624 -0.4665 -0.3498  0.2408
  849ACN     C1 5260   3.411   1.574   1.750  0.2942  0.4590  0.6474
  849ACN     H1 5261   3.473   1.664   1.756  0.2215  0.4234  2.1547
  849ACN     H2 5262   3.391   1.540   1.647 -0.3379  0.5266  0.7468
  849ACN     H3 5263   3.314   1.595   1.797 -0.1972 -0.0111 -0.1352
  849ACN     C2 5264   3.487   1.475   1.808  0.2645  0.6376 -0.0504
  849ACN     N1 5265   3.558   1.391   1.850 -0.1050 -0.4499  1.0186
  850ACN     C1 5266   4.478   3.220   1.648  0.3881 -0.5582  0.2599
  850ACN     H1 5267   4.438   3.126   1.610 -0.2438  0.6537 -2.3176
  850ACN     H2 5268   4.551   3.265   1.580  1.4948 -0.2203  1.6367
  850ACN     H3 5269   4.528   3.189   1.740 -1.1604 -2.0724  0.6445
  850ACN     C2 5270   4.374   3.311   1.670  0.7853 -1.1664  0.1604
  850ACN     N1 5271   4.288   3.382   1.691 -0.3865  0.0054  0.7676
  851ACN     C1 5272   0.689   1.827   2.026  0.3749 -0.7279  0.2607
  851ACN     H1 5273   0.637   1.731   2.021 -1.7392  0.0937  3.5233
  851ACN     H2 5274   0.774   1.842   1.958 -1.2492  0.7381 -1.5836
  851ACN     H3 5275   0.738   1.837   2.124 -0.6952 -2.2000  0.9732
  851ACN     C2 5276   0.594   1.931   2.036  0.2023 -0.8588  0.0166
  851ACN     N1 5277   0.518   2.018   2.040 -0.4011 -0.0654  0.5393
  852ACN     C1 5278   1.832   1.026   3.728 -0.2966  0.2483  0.2857
  852ACN     H1 5279   1.746   0.959   3.729 -1.1585  1.3260  0.4392
  852ACN     H2 5280   1.816   1.116   3.668  2.5435 -0.3738 -1.6291
  852ACN     H3 5281   1.918   0.978   3.680  0.0507  0.6746  0.4728
  852ACN     C2 5282   1.875   1.049   3.866  0.4774  0.3036 -0.1271
  852ACN     N1 5283   1.906   1.056   3.972  0.2810 -0.1418 -0.4733
  853ACN     C1 5284   3.645   1.430   3.909  0.2633 -0.5402 -0.3592
  853ACN     H1 5285   3.660   1.458   3.804  2.0893  0.0493  0.0288
  853ACN     H2 5286   3.570   1.349   3.912 -0.0006 -0.2900 -0.1492
  853ACN     H3 5287   3.606   1.510   3.973 -0.5937 -1.0759 -0.1985
  853ACN     C2 5288   3.772   1.384   3.966  0.5796  0.0583  0.2251
  853ACN     N1 5289   3.866   1.340   4.011  0.0248  0.1265  0.0196
  854ACN     C1 5290   0.057   0.817   4.082 -0.8353  0.0766  0.0639
  854ACN     H1 5291  -0.005   0.828   4.171  0.1502 -0.4124  0.8332
  854ACN     H2 5292   0.124   0.902   4.064  0.9579 -1.5500 -1.3934
  854ACN     H3 5293  -0.002   0.800   3.991 -0.7601  0.0797  0.0138
  854ACN     C2 5294   0.129   0.691   4.082 -0.1343 -0.4940 -0.5689
  854ACN     N1 5295   0.193   0.595   4.088 -0.5742  0.4354  0.1030
  855ACN     C1 5296   2.201   1.280   0.594 -0.0686 -0.1181  0.1899
  855ACN     H1 5297   2.204   1.228   0.690  1.4433 -0.6690 -0.1318
  855ACN     H2 5298   2.208   1.209   0.512 -1.1069  0.1711 -0.1654
  855ACN     H3 5299   2.291   1.341   0.578 -1.0979  0.6907 -3.5338
  855ACN     C2 5300   2.086   1.366   0.578  0.2105 -0.6752 -0.2648
  855ACN     N1 5301   1.993   1.435   0.574  0.5310 -0.6975 -0.1958
  856ACN     C1 5302   0.435   2.662   0.551  0.0311 -0.5762  0.5134
  856ACN     H1 5303   0.423   2.729   0.465  0.6274  1.2014  1.7505
  856ACN     H2 5304   0.536   2.619   0.547  0.1669 -0.3503  1.3307
  856ACN     H3 5305   0.361   2.582   0.548 -0.8190  0.2232 -0.4528
  856ACN     C2 5306   0.434   2.729   0.678  0.3218  0.0429  0.1252
  856ACN     N1 5307   0.426   2.788   0.776 -0.4831 -0.1480  0.0482
  857ACN     C1 5308   4.820   2.330   1.598  1.0115 -0.0386  0.0365
  857ACN     H1 5309   4.859   2.362   1.695  0.8799 -0.2729  0.1696
  857ACN     H2 5310   4.712   2.349   1.605  0.8750 -1.1025  1.2112
  857ACN     H3 5311   4.837   2.222   1.583 -0.6639 -0.1152 -1.6141
  857ACN     C2 5312   4.874   2.406   1.485 -0.3236 -0.0166  0.0546
  857ACN     N1 5313   4.909   2.462   1.388 -0.7225  0.1704 -0.1097
  858ACN     C1 5314   3.899   3.275   2.683  0.2132  0.9784  0.2165
  858ACN     H1 5315   3.983   3.240   2.622 -0.5076  0.7057 -0.6577
  858ACN     H2 5316   3.858   3.371   2.650  0.4051  1.1068  0.3496
  858ACN     H3 5317   3.948   3.290   2.780  0.8338  1.6699 -0.1981
  858ACN     C2 5318   3.811   3.161   2.677  0.4176  0.8279 -0.5269
  858ACN     N1 5319   3.745   3.064   2.679  0.6777  0.5492  0.1724
  859ACN     C1 5320   1.250   3.380   1.117 -0.2592 -0.2113 -0.0694
  859ACN     H1 5321   1.192   3.307   1.059 -1.6222  0.3794  0.4947
  859ACN     H2 5322   1.203   3.478   1.132  0.7101 -0.0869  2.7334
  859ACN     H3 5323   1.348   3.401   1.072  0.0547  0.6036  0.9561
  859ACN     C2 5324   1.276   3.332   1.249 -0.3554  0.5580 -0.4063
  859ACN     N1 5325   1.290   3.293   1.358  1.3167  0.0037 -0.2551
  860ACN     C1 5326   2.132   1.508   2.860  0.0810  0.4431 -0.6149
  860ACN     H1 5327   2.114   1.459   2.763 -1.5417 -0.8186  0.2680
  860ACN     H2 5328   2.231   1.471   2.887 -1.1231 -1.5842  1.3819
  860ACN     H3 5329   2.057   1.472   2.931 -0.3161  0.9042 -0.7963
  860ACN     C2 5330   2.121   1.650   2.838 -0.2153  0.1609  0.3169
  860ACN     N1 5331   2.118   1.763   2.813 -0.6692  0.1226 -0.2795
  861ACN     C1 5332   1.769   3.215   4.441  0.0758  0.0702 -0.1292
  861ACN     H1 5333   1.798   3.112   4.465 -0.2969 -0.2698 -1.1096
  861ACN     H2 5334   1.768   3.244   4.335  2.1528  2.2768  0.3725
  861ACN     H3 5335   1.842   3.287   4.480 -0.4501  1.0702 -0.9426
  861ACN     C2 5336   1.640   3.234   4.507 -1.0740  0.4263 -0.2922
  861ACN     N1 5337   1.539   3.252   4.559  0.2008 -0.1837  0.1360
  862ACN     C1 5338   1.262   1.986   4.395  0.5904  0.6414  0.1220
  862ACN     H1 5339   1.301   2.014   4.296 -1.1406  0.6919 -0.5675
  862ACN     H2 5340   1.346   1.959   4.460  0.0712 -0.8626  0.1922
  862ACN     H3 5341   1.201   1.895   4.387  0.3533  0.7993  0.1360
  862ACN     C2 5342   1.196   2.110   4.448  0.0295  0.2063  0.0574
  862ACN     N1 5343   1.162   2.212   4.490 -0.2559 -0.3016  0.7432
  863ACN     C1 5344   0.843   1.381   0.485  0.0341 -0.2500 -0.2579
  863ACN     H1 5345   0.759   1.334   0.433 -2.4159 -0.7416  3.7577
  863ACN     H2 5346   0.940   1.332   0.468  1.4044  1.7626  1.2134
  863ACN     H3 5347   0.824   1.370   0.592 -0.6700 -0.9350 -0.4474
  863ACN     C2 5348   0.848   1.528   0.441  0.4500  0.5297 -0.4328
  863ACN     N1 5349   0.845   1.637   0.407 -0.1195  0.0753 -0.0762
  864ACN     C1 5350   1.536   1.932   4.816  0.2985  0.0075 -0.4102
  864ACN     H1 5351   1.642   1.946   4.790  0.4723 -2.0759 -0.9669
  864ACN     H2 5352   1.475   1.943   4.726 -1.0124 -0.6255  0.3792
  864ACN     H3 5353   1.515   2.013   4.887  0.0089  0.1984 -0.7122
  864ACN     C2 5354   1.521   1.804   4.870  0.1132  0.4908  0.5509
  864ACN     N1 5355   1.516   1.696   4.909 -0.3057 -0.1882 -0.7365
  865ACN     C1 5356   0.380   2.627   4.191  0.4037  0.4419 -0.3492
  865ACN     H1 5357   0.481   2.670   4.197  1.3457 -1.8071  1.7006
  865ACN     H2 5358   0.324   2.666   4.277 -1.8897 -1.8469 -0.6958
  865ACN     H3 5359   0.398   2.519   4.190 -2.3491 -0.0890 -0.0059
  865ACN     C2 5360   0.324   2.653   4.060  0.0176  0.4011  0.1482
  865ACN     N1 5361   0.291   2.667   3.948  0.2736 -0.1224 -0.4558
  866ACN     C1 5362   0.581   0.194   4.582 -0.8949  0.3012 -0.2531
  866ACN     H1 5363   0.566   0.150   4.682 -0.6682 -1.7798 -1.0835
  866ACN     H2 5364   0.490   0.239   4.541 -1.0719  1.0636  0.9200
  866ACN     H3 5365   0.624   0.119   4.515 -0.7114 -1.5160  1.7794
  866ACN     C2 5366   0.685   0.294   4.585 -0.3691 -0.4024  0.1939
  866ACN     N1 5367   0.768   0.374   4.580 -0.3257 -0.1246 -0.3198
  867ACN     C1 5368   0.287   0.142   4.086  0.4064 -0.2454 -0.6309
  867ACN     H1 5369   0.240   0.240   4.099  0.6992 -0.2791  0.8522
  867ACN     H2 5370   0.381   0.133   4.142  0.2571 -0.3872 -0.4017
  867ACN     H3 5371   0.306   0.133   3.978  1.1364 -0.8336 -0.4618
  867ACN     C2 5372   0.201   0.040   4.149  0.5571 -0.2335 -0.0784
  867ACN     N1 5373   0.142  -0.035   4.210  0.6802 -0.0061 -1.0341
  868ACN     C1 5374   4.606   1.682   1.368 -0.3637  0.1188  0.1708
  868ACN     H1 5375   4.558   1.676   1.467  0.6355  0.8140  0.7228
  868ACN     H2 5376   4.606   1.586   1.315 -2.1292  0.4702 -0.5207
  868ACN     H3 5377   4.711   1.713   1.383 -0.5794  0.2361  1.6389
  868ACN     C2 5378   4.533   1.785   1.288 -0.3481  0.3763 -0.5328
  868ACN     N1 5379   4.478   1.865   1.231  0.0833 -1.0732 -0.2476
  869ACN     C1 5380   3.519   3.105   0.436 -0.1157  0.6651 -0.0324
  869ACN     H1 5381   3.423   3.134   0.481  1.1410  1.0194  2.5539
  869ACN     H2 5382   3.509   3.064   0.334  2.3136  2.7596 -1.2300
  869ACN     H3 5383   3.546   3.018   0.497  0.5501  1.1628  0.3882
  869ACN     C2 5384   3.612   3.210   0.457 -0.6034  0.3463 -0.5463
  869ACN     N1 5385   3.693   3.289   0.484 -0.0859 -0.6015  0.4822
  870ACN     C1 5386   1.440   2.594   2.491  0.7983  0.0588 -0.3804
  870ACN     H1 5387   1.357   2.569   2.423 -1.0564  0.3872  1.6289
  870ACN     H2 5388   1.531   2.606   2.432  1.5476 -0.1573  0.7093
  870ACN     H3 5389   1.456   2.517   2.568 -2.0028  0.1305  0.4089
  870ACN     C2 5390   1.407   2.722   2.560  0.1462  0.3201 -0.3925
  870ACN     N1 5391   1.389   2.825   2.607  0.2290  0.5688  0.3023
  871ACN     C1 5392   1.481   1.322   1.851 -0.4915  0.2538 -0.4974
  871ACN     H1 5393   1.419   1.364   1.770 -1.5609 -0.2127  0.0642
  871ACN     H2 5394   1.574   1.377   1.872 -1.6656  2.0112  0.2866
  871ACN     H3 5395   1.510   1.219   1.826 -1.3475 -0.1892  0.2872
  871ACN     C2 5396   1.401   1.305   1.973 -0.2515  0.3784 -0.3080
  871ACN     N1 5397   1.343   1.290   2.068  0.2419  0.2740  0.2792
  872ACN     C1 5398   3.029   1.045   0.449 -0.1406  0.1231  0.3421
  872ACN     H1 5399   2.980   1.106   0.372 -0.8277  0.5567  1.1050
  872ACN     H2 5400   3.128   1.084   0.475 -0.5402  1.4067  0.0120
  872ACN     H3 5401   3.045   0.946   0.405 -0.1763  0.1953  0.1669
  872ACN     C2 5402   2.951   1.036   0.572  0.3040  0.2313  0.6458
  872ACN     N1 5403   2.894   1.023   0.668 -0.1445 -0.6845 -0.5175
  873ACN     C1 5404   2.714   1.079   1.426  0.9669 -0.2685 -0.0511
  873ACN     H1 5405   2.705   1.128   1.524  1.0716 -1.0327  0.3443
  873ACN     H2 5406   2.685   1.157   1.354 -1.4985  0.6038  1.7184
  873ACN     H3 5407   2.640   0.999   1.416 -2.3732  2.3351  1.5261
  873ACN     C2 5408   2.851   1.047   1.396  0.1163 -0.1959  0.1605
  873ACN     N1 5409   2.964   1.030   1.384  0.4137  0.2643  0.3493
  874ACN     C1 5410   1.191   0.638   3.871 -0.4945  0.6406 -0.2041
  874ACN     H1 5411   1.224   0.538   3.904 -0.9158  0.5755  0.0346
  874ACN     H2 5412   1.281   0.699   3.862 -1.5539  1.9613 -2.4580
  874ACN     H3 5413   1.121   0.676   3.947 -1.7409 -1.2592 -0.3327
  874ACN     C2 5414   1.120   0.637   3.743  0.6453 -0.1819 -0.5667
  874ACN     N1 5415   1.070   0.633   3.637  0.4540  0.2628  0.0422
  875ACN     C1 5416   3.493   2.400   3.796  0.5062  1.0180 -0.1825
  875ACN     H1 5417   3.421   2.375   3.717  0.5868  0.3456 -0.0503
  875ACN     H2 5418   3.564   2.468   3.747 -0.6459  1.9133 -0.6864
  875ACN     H3 5419   3.536   2.307   3.834 -0.5872  0.3832 -0.4571
  875ACN     C2 5420   3.428   2.473   3.902 -0.2166  0.5762 -0.4297
  875ACN     N1 5421   3.390   2.532   3.991  0.0538 -0.5645 -0.3494
  876ACN     C1 5422   2.397   0.376   0.773 -0.5088  0.4657 -0.4249
  876ACN     H1 5423   2.423   0.479   0.747  0.4261  0.2528 -0.3667
  876ACN     H2 5424   2.373   0.311   0.688 -1.6333  0.2201  0.0520
  876ACN     H3 5425   2.308   0.372   0.837 -0.3872  0.7052 -0.2399
  876ACN     C2 5426   2.525   0.322   0.830 -0.0621  0.4221  0.1628
  876ACN     N1 5427   2.626   0.278   0.865 -0.0974  0.4757  0.1382
  877ACN     C1 5428   3.715   0.719   0.996 -0.2011 -0.0252 -0.0521
  877ACN     H1 5429   3.692   0.787   1.079 -1.3839  0.6380 -0.9005
  877ACN     H2 5430   3.789   0.646   1.033 -2.1800 -1.7929  0.6015
  877ACN     H3 5431   3.750   0.772   0.907  1.7176  0.1493  0.7538
  877ACN     C2 5432   3.591   0.655   0.965 -0.4932 -0.4084  0.1919
  877ACN     N1 5433   3.487   0.609   0.946 -0.0170 -0.2963 -0.2012
  878ACN     C1 5434   4.536   3.749   4.015 -0.2206  0.3508 -0.2907
  878ACN     H1 5435   4.619   3.788   4.076 -0.0509 -0.2666 -0.1252
  878ACN     H2 5436   4.481   3.831   3.967 -0.9101 -0.2767 -0.5900
  878ACN     H3 5437   4.476   3.687   4.083  2.1314 -1.2488  0.4442
  878ACN     C2 5438   4.580   3.661   3.903  0.3017  0.0047 -0.6025
  878ACN     N1 5439   4.618   3.588   3.822 -0.3802 -0.8519 -0.0484
  879ACN     C1 5440   2.008   2.991   3.512  0.6225 -0.6968 -0.4250
  879ACN     H1 5441   1.948   3.080   3.534 -0.7033 -1.1578 -1.9747
  879ACN     H2 5442   1.957   2.900   3.546  2.8070 -2.0829 -0.6586
  879ACN     H3 5443   2.102   2.999   3.569 -0.7294  0.7877  1.7600
  879ACN     C2 5444   2.022   2.975   3.370  0.1076 -0.3577  0.6215
  879ACN     N1 5445   2.037   2.966   3.257  0.4198 -0.0038 -0.3980
  880ACN     C1 5446   1.203   3.610   4.906  0.6348  0.2430 -0.1011
  880ACN     H1 5447   1.223   3.505   4.927  0.8208  0.5727  1.4972
  880ACN     H2 5448   1.158   3.613   4.806  1.4020  2.3403 -0.4391
  880ACN     H3 5449   1.294   3.670   4.916  0.7418  0.4728 -2.0012
  880ACN     C2 5450   1.106   3.662   5.001  0.2627 -0.4781 -0.5240
  880ACN     N1 5451   1.034   3.702   5.082 -0.1007 -0.0965  0.4842
  881ACN     C1 5452   2.975   2.423   0.413  0.5723  0.1879  0.0125
  881ACN     H1 5453   2.922   2.500   0.356  0.2484 -0.0801 -0.0528
  881ACN     H2 5454   3.078   2.421   0.377 -0.2187 -1.7976 -2.4447
  881ACN     H3 5455   2.925   2.328   0.390 -0.4936  1.0048 -1.1786
  881ACN     C2 5456   2.965   2.464   0.553 -0.0946  0.0394 -0.0678
  881ACN     N1 5457   2.968   2.498   0.665  0.3636  0.1719  0.1112
  882ACN     C1 5458   3.680   3.439   0.881  0.1368  0.1724 -0.0112
  882ACN     H1 5459   3.585   3.385   0.883  0.5244 -0.5096  0.7370
  882ACN     H2 5460   3.700   3.471   0.778  1.1822 -1.5497 -0.3940
  882ACN     H3 5461   3.755   3.363   0.908  0.6033  0.3493 -0.7565
  882ACN     C2 5462   3.676   3.552   0.972 -0.5680 -0.0128 -0.5315
  882ACN     N1 5463   3.674   3.632   1.054 -0.5145  0.1323 -0.5191
  883ACN     C1 5464   3.245   3.803   4.266  0.7997  0.0529  0.2526
  883ACN     H1 5465   3.321   3.727   4.244  1.4330  0.6821  0.2453
  883ACN     H2 5466   3.280   3.903   4.237 -0.1186  0.3007 -0.0427
  883ACN     H3 5467   3.214   3.800   4.371  0.6958  1.3163  0.2684
  883ACN     C2 5468   3.138   3.773   4.176 -0.1269  0.4967  0.0786
  883ACN     N1 5469   3.049   3.746   4.108  0.2460 -0.1871 -0.1152
  884ACN     C1 5470   4.258   1.735   4.976  0.0088 -0.1601  0.3396
  884ACN     H1 5471   4.162   1.785   4.958 -0.2577  0.6458  3.4868
  884ACN     H2 5472   4.348   1.797   4.965  0.2910 -0.2276  1.9741
  884ACN     H3 5473   4.266   1.645   4.914 -1.2653  0.2699 -0.4828
  884ACN     C2 5474   4.258   1.680   5.111  1.1620  0.2366  0.5310
  884ACN     N1 5475   4.253   1.631   5.218 -0.0221  0.1070  0.3713
  885ACN     C1 5476   2.335   3.300   1.964 -0.3147 -0.2586 -1.5545
  885ACN     H1 5477   2.235   3.265   1.989  1.1084 -3.7114  0.0512
  885ACN     H2 5478   2.379   3.333   2.059 -0.2376 -2.5160 -0.7334
  885ACN     H3 5479   2.334   3.384   1.895 -0.4475 -0.4069 -1.7329
  885ACN     C2 5480   2.409   3.183   1.920 -0.2222  0.5397  0.0443
  885ACN     N1 5481   2.465   3.091   1.876  0.4573 -0.3180 -0.1214
  886ACN     C1 5482   2.333   1.295   3.244  0.3553 -0.3516  0.2619
  886ACN     H1 5483   2.432   1.299   3.198 -0.7198 -0.7418 -2.2517
  886ACN     H2 5484   2.298   1.398   3.261 -1.6804 -0.5993 -1.8254
  886ACN     H3 5485   2.323   1.241   3.339  0.1165 -0.7132  0.0332
  886ACN     C2 5486   2.246   1.251   3.142 -0.3953 -0.2880 -0.3921
  886ACN     N1 5487   2.169   1.211   3.065  0.1872  0.2783 -0.0021
  887ACN     C1 5488   4.779   0.289   2.505 -0.5719  0.6625 -0.4616
  887ACN     H1 5489   4.769   0.221   2.420 -0.1504 -0.5620  0.4343
  887ACN     H2 5490   4.878   0.291   2.552 -1.1192  0.6559  0.7303
  887ACN     H3 5491   4.714   0.264   2.591  0.0640 -0.4061 -0.2767
  887ACN     C2 5492   4.741   0.423   2.465 -0.4885 -0.8702 -0.3479
  887ACN     N1 5493   4.716   0.530   2.427 -0.7399  0.3123 -0.2071
  888ACN     C1 5494   2.714   4.092   0.489 -0.0322 -0.2557 -0.1162
  888ACN     H1 5495   2.796   4.030   0.451  1.2603  2.6218 -2.3613
  888ACN     H2 5496   2.757   4.193   0.491 -1.5817  0.4261  0.3772
  888ACN     H3 5497   2.672   4.069   0.588  0.3217  1.5068  0.4710
  888ACN     C2 5498   2.609   4.100   0.392  0.3308  0.6676  0.2242
  888ACN     N1 5499   2.523   4.104   0.318  0.5701 -0.2683  0.4485
  889ACN     C1 5500   3.270   1.742   0.199 -0.4420  0.1314  0.2515
  889ACN     H1 5501   3.291   1.712   0.302 -1.7826 -1.6651  0.0456
  889ACN     H2 5502   3.359   1.709   0.143 -0.9081  1.5082 -1.3775
  889ACN     H3 5503   3.261   1.851   0.196  2.1004  0.4473  1.1547
  889ACN     C2 5504   3.151   1.676   0.142 -0.3106  0.3987  0.0327
  889ACN     N1 5505   3.066   1.624   0.085 -0.1252 -0.1624  0.4908
  890ACN     C1 5506   2.902   0.011   0.749 -0.1326 -0.6667 -0.0155
  890ACN     H1 5507   2.944   0.108   0.719 -1.0669 -1.1335 -3.2823
  890ACN     H2 5508   2.918  -0.000   0.857 -1.7058 -1.0663  0.2026
  890ACN     H3 5509   2.950  -0.075   0.700  0.6021 -0.3563  0.1361
  890ACN     C2 5510   2.760  -0.002   0.710  0.7989 -0.7169 -0.2835
  890ACN     N1 5511   2.645  -0.006   0.684 -0.7583  0.9600  0.0370
  891ACN     C1 5512   0.318   1.660   1.514  0.4547  0.0222  0.2390
  891ACN     H1 5513   0.267   1.592   1.584 -1.9586 -0.7766 -2.1200
  891ACN     H2 5514   0.418   1.620   1.493  0.1887  0.1486 -1.3797
  891ACN     H3 5515   0.327   1.759   1.561  1.2756 -0.5920  1.4201
  891ACN     C2 5516   0.227   1.679   1.399  0.7734  0.5307  0.0818
  891ACN     N1 5517   0.159   1.674   1.305 -0.2756  0.1398  0.2087
  892ACN     C1 5518   0.022   2.199   0.460  0.2330 -0.3283 -0.1528
  892ACN     H1 5519  -0.067   2.210   0.397 -1.1543 -2.8514  1.2351
  892ACN     H2 5520   0.087   2.126   0.410  0.5012 -1.5142  1.8163
  892ACN     H3 5521  -0.004   2.160   0.559  0.2684  3.5267  1.5682
  892ACN     C2 5522   0.094   2.322   0.488  0.1331 -0.1664  0.7579
  892ACN     N1 5523   0.158   2.415   0.512  0.2615  0.4214  0.3777
  893ACN     C1 5524   3.646   1.785   3.155 -0.2345 -0.5551  0.0311
  893ACN     H1 5525   3.657   1.690   3.209 -0.1265 -0.7219 -0.2871
  893ACN     H2 5526   3.731   1.798   3.087 -0.8189 -3.7594 -1.5105
  893ACN     H3 5527   3.639   1.859   3.236 -0.7939  0.1877 -0.6834
  893ACN     C2 5528   3.517   1.804   3.080 -0.2470  0.1647  1.2518
  893ACN     N1 5529   3.424   1.819   3.017  0.2240  0.4859  0.5677
  894ACN     C1 5530   1.865   2.425   4.364 -0.4607  0.3817  0.5929
  894ACN     H1 5531   1.835   2.439   4.468 -1.0126  3.3917  0.1118
  894ACN     H2 5532   1.844   2.511   4.300  0.7039 -0.2753 -0.7265
  894ACN     H3 5533   1.835   2.332   4.314  2.6728 -0.4366 -0.0256
  894ACN     C2 5534   2.014   2.399   4.354  0.7491 -0.2150 -0.4950
  894ACN     N1 5535   2.125   2.375   4.342 -0.8547 -0.3851 -0.6932
  895ACN     C1 5536   0.736   4.426   0.124  0.3826  0.1654 -0.8458
  895ACN     H1 5537   0.837   4.425   0.167  0.9753  0.3442 -2.1843
  895ACN     H2 5538   0.709   4.323   0.098  0.5313  0.3782 -1.9115
  895ACN     H3 5539   0.728   4.487   0.033  0.3576  0.3078 -0.7475
  895ACN     C2 5540   0.658   4.464   0.239 -0.5279 -0.4456 -0.3632
  895ACN     N1 5541   0.601   4.493   0.337 -0.5004 -0.7596  0.3877
  896ACN     C1 5542   4.664   3.938   2.680 -0.0686 -0.4234 -0.1428
  896ACN     H1 5543   4.677   3.994   2.587  2.0194  2.7681  1.8854
  896ACN     H2 5544   4.699   4.005   2.759 -1.3093  0.7148 -0.5300
  896ACN     H3 5545   4.731   3.851   2.675 -1.1161 -1.2164 -1.0140
  896ACN     C2 5546   4.525   3.895   2.693  0.0042 -0.0428 -0.1365
  896ACN     N1 5547   4.415   3.871   2.711  0.2682  0.6436 -0.6281
  897ACN     C1 5548   1.790   0.698   0.179 -0.4088  0.9715  0.4958
  897ACN     H1 5549   1.751   0.674   0.079 -2.0303  1.0877  1.0595
  897ACN     H2 5550   1.731   0.781   0.221 -1.2612  0.1513  0.9583
  897ACN     H3 5551   1.894   0.731   0.182 -0.4850  1.2067  0.5862
  897ACN     C2 5552   1.786   0.583   0.277 -0.4444 -0.1172  0.1532
  897ACN     N1 5553   1.794   0.499   0.353 -0.9199 -0.3421  0.1689
  898ACN     C1 5554   2.024   1.108   2.665 -0.7676 -0.5225 -0.2197
  898ACN     H1 5555   1.938   1.175   2.674  1.2317  1.9831  1.7746
  898ACN     H2 5556   2.079   1.134   2.756 -0.0760  2.0239 -1.2779
  898ACN     H3 5557   2.091   1.139   2.584 -0.7101  2.2194  0.7802
  898ACN     C2 5558   1.982   0.968   2.658  0.1637  0.3713  0.3877
  898ACN     N1 5559   1.936   0.864   2.648  0.0722  0.0920 -0.0202
  899ACN     C1 5560   3.183   3.732   2.733 -0.4682  0.1536  0.4385
  899ACN     H1 5561   3.287   3.763   2.745  0.2563 -1.4606 -1.1701
  899ACN     H2 5562   3.125   3.795   2.664  1.7409  1.3199 -0.4320
  899ACN     H3 5563   3.139   3.736   2.833 -0.6587  0.1556  0.3566
  899ACN     C2 5564   3.194   3.596   2.686 -0.8449 -0.4177 -0.3867
  899ACN     N1 5565   3.207   3.490   2.646 -0.2727  0.2168 -0.2437
  900ACN     C1 5566   0.180   3.641   3.419  0.4271  0.3693 -0.5534
  900ACN     H1 5567   0.267   3.610   3.361  0.4897  1.7013 -1.2086
  900ACN     H2 5568   0.205   3.736   3.468  1.4022  0.3844 -1.0648
  900ACN     H3 5569   0.149   3.576   3.502  0.6383  0.7837 -0.1412
  900ACN     C2 5570   0.074   3.661   3.323  0.5035 -0.9564 -0.1396
  900ACN     N1 5571  -0.013   3.686   3.243  0.0269  0.7531 -0.1805
  901ACN     C1 5572   3.118   4.179   0.454  0.1295  0.5220 -0.6587
  901ACN     H1 5573   3.202   4.119   0.418 -0.6289 -0.1511 -1.3396
  901ACN     H2 5574   3.037   4.159   0.382  0.5162  0.1841 -1.0071
  901ACN     H3 5575   3.139   4.286   0.441  0.4057  0.4802 -0.5527
  901ACN     C2 5576   3.070   4.169   0.597 -0.4017  0.4145 -0.0418
  901ACN     N1 5577   3.037   4.154   0.711 -0.4174  0.0771  0.3001
  902ACN     C1 5578   4.150   3.433   4.717  0.1866 -0.3522 -0.4998
  902ACN     H1 5579   4.058   3.374   4.724  0.1303 -0.2919 -0.7165
  902ACN     H2 5580   4.183   3.447   4.820 -0.2021 -0.8584 -0.3011
  902ACN     H3 5581   4.124   3.526   4.664 -1.0663 -1.4874 -1.9932
  902ACN     C2 5582   4.253   3.367   4.633 -0.5014 -0.2195 -0.0278
  902ACN     N1 5583   4.331   3.322   4.561 -0.2244  0.8552 -0.2351
  903ACN     C1 5584   2.329   0.034   0.461  0.4282  0.6864  0.1875
  903ACN     H1 5585   2.396  -0.050   0.485 -0.4803 -1.0315 -2.7617
  903ACN     H2 5586   2.338   0.122   0.525 -0.9634 -0.5072  2.1781
  903ACN     H3 5587   2.227  -0.001   0.483 -0.0745  1.7707 -0.3683
  903ACN     C2 5588   2.347   0.053   0.324 -0.5307 -0.2056 -0.5011
  903ACN     N1 5589   2.370   0.061   0.214  0.7195  0.6574  0.0117
  904ACN     C1 5590   0.535   2.192   1.230  0.2221 -0.2977 -0.0283
  904ACN     H1 5591   0.535   2.301   1.247 -2.2991 -0.3756  0.9570
  904ACN     H2 5592   0.635   2.155   1.207  0.5773  0.2293  0.6277
  904ACN     H3 5593   0.467   2.183   1.144 -1.9797  0.6264  1.5232
  904ACN     C2 5594   0.479   2.134   1.354 -0.2061 -0.7082  0.1844
  904ACN     N1 5595   0.439   2.083   1.445  0.2269 -1.0230  0.5891
  905ACN     C1 5596   1.355   3.137   4.205 -0.1747 -0.3961  0.1604
  905ACN     H1 5597   1.252   3.169   4.225  0.0777 -0.1856  1.1600
  905ACN     H2 5598   1.362   3.031   4.234 -0.1996 -0.6567 -0.7370
  905ACN     H3 5599   1.431   3.197   4.256 -1.7745  1.0102  0.9858
  905ACN     C2 5600   1.379   3.141   4.055 -0.1753 -0.0454 -0.8116
  905ACN     N1 5601   1.398   3.148   3.943  0.0627  0.0961  0.0725
  906ACN     C1 5602   4.395   1.156   3.612  0.7672 -0.0497 -0.2932
  906ACN     H1 5603   4.491   1.181   3.565 -0.0621  1.9247 -1.0154
  906ACN     H2 5604   4.400   1.166   3.721 -0.9627 -0.2258 -0.1800
  906ACN     H3 5605   4.357   1.061   3.572 -1.0576  0.7264 -0.4467
  906ACN     C2 5606   4.298   1.260   3.572 -0.3087 -0.1760 -0.0568
  906ACN     N1 5607   4.224   1.343   3.537  0.1856  0.0497  0.2156
  907ACN     C1 5608   0.450   3.022   4.992 -0.3181 -0.3098  0.8113
  907ACN     H1 5609   0.400   3.036   4.895  0.2411  0.6138  0.6475
  907ACN     H2 5610   0.399   2.940   5.045 -5.1661  2.2317  0.6585
  907ACN     H3 5611   0.448   3.119   5.043  1.0376  1.2638 -1.9132
  907ACN     C2 5612   0.591   2.994   4.977 -0.6157  0.3348  0.4109
  907ACN     N1 5613   0.702   2.973   4.966 -0.5902 -0.5980  0.2842
  908ACN     C1 5614   1.175   4.048   2.523 -0.3140  0.2713 -0.1571
  908ACN     H1 5615   1.228   4.045   2.619  0.1623 -2.3247 -0.4332
  908ACN     H2 5616   1.223   4.111   2.448 -1.8403  0.2769 -1.1816
  908ACN     H3 5617   1.076   4.096   2.529 -1.3813 -1.7172 -0.9422
  908ACN     C2 5618   1.149   3.904   2.480 -0.3898 -0.9230  0.1042
  908ACN     N1 5619   1.142   3.798   2.441  0.0229  0.7490 -0.1572
  909ACN     C1 5620   1.437   3.329   4.908 -0.1831 -0.7471 -0.1247
  909ACN     H1 5621   1.496   3.389   4.978  0.2724 -2.2886  0.8657
  909ACN     H2 5622   1.459   3.378   4.812 -1.2823  0.8901  0.4370
  909ACN     H3 5623   1.333   3.328   4.942  0.0698  0.9477  0.7540
  909ACN     C2 5624   1.494   3.197   4.897 -0.2044  0.0450 -0.4133
  909ACN     N1 5625   1.537   3.094   4.894 -0.5816  0.9220 -0.1666
  910ACN     C1 5626   1.017   2.611   3.577  0.0954 -0.0591  0.9164
  910ACN     H1 5627   0.937   2.664   3.630 -0.5562  1.0142 -1.0668
  910ACN     H2 5628   0.995   2.509   3.544  0.5952  0.7305 -2.1540
  910ACN     H3 5629   1.104   2.602   3.643  2.0130  3.8311 -0.7500
  910ACN     C2 5630   1.046   2.694   3.462  0.5536  0.2786  0.7442
  910ACN     N1 5631   1.058   2.760   3.368 -0.0991 -0.2272 -0.3876
  911ACN     C1 5632   1.551   3.497   1.514  0.2077  0.1744 -0.1702
  911ACN     H1 5633   1.533   3.605   1.522  2.4331  0.6485 -0.6132
  911ACN     H2 5634   1.469   3.439   1.472 -0.3298  0.2715  0.7320
  911ACN     H3 5635   1.558   3.456   1.615 -0.1603 -1.1643 -0.6708
  911ACN     C2 5636   1.679   3.468   1.445  0.4721  0.5638  0.3407
  911ACN     N1 5637   1.786   3.444   1.407  0.0932 -0.3579  0.0667
  912ACN     C1 5638   0.179   1.356   0.864 -0.7146  0.8394 -0.1458
  912ACN     H1 5639   0.081   1.405   0.858 -0.2484  1.6530 -1.2158
  912ACN     H2 5640   0.244   1.359   0.777 -3.2221 -1.8849 -2.3438
  912ACN     H3 5641   0.164   1.247   0.869 -1.2864  0.8968 -0.5975
  912ACN     C2 5642   0.250   1.404   0.985 -0.9168 -0.2565 -1.2320
  912ACN     N1 5643   0.303   1.454   1.073 -0.5196 -0.8558 -0.2147
  913ACN     C1 5644   1.607   3.901   2.541 -0.0905  0.0357  0.3099
  913ACN     H1 5645   1.504   3.897   2.577 -0.9691  0.3945 -2.0329
  913ACN     H2 5646   1.634   3.995   2.491  0.1015 -0.2929 -0.2140
  913ACN     H3 5647   1.613   3.823   2.464 -0.9922 -2.0444  2.2020
  913ACN     C2 5648   1.696   3.869   2.650  0.7066  0.5239  1.3073
  913ACN     N1 5649   1.759   3.841   2.738  0.0614 -0.1062 -0.4377
  914ACN     C1 5650   3.944   2.273   0.468  0.3116  0.3116 -0.0638
  914ACN     H1 5651   4.018   2.197   0.440  1.2025  1.8920 -2.3490
  914ACN     H2 5652   3.900   2.324   0.381  1.1899  1.5529  0.1907
  914ACN     H3 5653   4.006   2.342   0.527  0.6847  2.3863 -2.6453
  914ACN     C2 5654   3.838   2.227   0.556  0.4134  1.1811 -0.1927
  914ACN     N1 5655   3.755   2.193   0.630 -0.2289 -0.0227 -0.3210
  915ACN     C1 5656   4.834   2.788   1.959 -0.6372 -0.4764  0.0417
  915ACN     H1 5657   4.882   2.847   1.880  0.5033  0.6521  1.4954
  915ACN     H2 5658   4.731   2.818   1.981  0.1210  1.9963  0.4725
  915ACN     H3 5659   4.893   2.812   2.049 -0.2517 -1.1847 -0.0101
  915ACN     C2 5660   4.841   2.644   1.944  0.0986  0.0578 -0.4421
  915ACN     N1 5661   4.851   2.527   1.935 -0.1567 -0.4148  0.0963
  916ACN     C1 5662   2.217   2.582   3.206  0.1067 -0.6756  0.6295
  916ACN     H1 5663   2.271   2.648   3.136 -0.7483 -2.1559 -1.5534
  916ACN     H2 5664   2.258   2.486   3.237 -0.9728 -1.4303 -0.1732
  916ACN     H3 5665   2.125   2.562   3.149  2.4824 -1.3511 -3.3408
  916ACN     C2 5666   2.201   2.667   3.325 -0.4515  0.1342  0.5657
  916ACN     N1 5667   2.197   2.721   3.427  0.3181 -0.0724 -0.2149
  917ACN     C1 5668   1.383   0.364   4.123  0.6648 -0.0193  0.5744
  917ACN     H1 5669   1.290   0.358   4.065  1.1702  0.8345 -0.3643
  917ACN     H2 5670   1.369   0.295   4.207  1.1170  0.1601  0.8018
  917ACN     H3 5671   1.402   0.469   4.150  2.0575 -0.3310  0.9144
  917ACN     C2 5672   1.498   0.319   4.042  0.2291 -0.2100 -0.3046
  917ACN     N1 5673   1.586   0.286   3.980 -0.1161 -0.2453  0.5813
  918ACN     C1 5674   2.481   3.526   0.662  0.0977  0.0405  0.1843
  918ACN     H1 5675   2.464   3.628   0.625  2.7889  0.1791 -0.8579
  918ACN     H2 5676   2.483   3.534   0.771 -0.8716  1.5302  0.1206
  918ACN     H3 5677   2.569   3.485   0.612 -1.6845 -2.3149 -1.2333
  918ACN     C2 5678   2.374   3.434   0.625  0.5185 -0.2748 -0.1827
  918ACN     N1 5679   2.298   3.349   0.601 -0.2420  0.0260  0.3709
  919ACN     C1 5680   1.786   3.211   2.051  0.1340  0.1027  0.2067
  919ACN     H1 5681   1.882   3.254   2.081  0.3310 -0.0245 -0.2363
  919ACN     H2 5682   1.776   3.222   1.942  0.3029 -2.5128 -0.1341
  919ACN     H3 5683   1.717   3.266   2.116  0.2601  0.0690  0.3679
  919ACN     C2 5684   1.758   3.068   2.066  0.3662  0.1436 -0.4958
  919ACN     N1 5685   1.729   2.955   2.079 -0.6826 -0.3492 -0.4823
  920ACN     C1 5686   3.496   4.028   4.810 -0.4436 -0.0634  0.6980
  920ACN     H1 5687   3.415   4.021   4.883  0.6262  2.7562  2.3504
  920ACN     H2 5688   3.579   4.056   4.875 -0.4782 -0.7716  1.0534
  920ACN     H3 5689   3.476   4.108   4.737 -1.0507  1.1041  2.1008
  920ACN     C2 5690   3.516   3.906   4.731  1.1627 -0.1649 -1.0538
  920ACN     N1 5691   3.536   3.808   4.670  0.2422 -0.8622  0.5566
  921ACN     C1 5692   0.126   2.077   1.297  0.1742 -0.3986 -0.5266
  921ACN     H1 5693   0.231   2.047   1.301  0.8414  1.6672 -1.2073
  921ACN     H2 5694   0.082   2.061   1.197  0.7250 -1.4002 -0.6229
  921ACN     H3 5695   0.131   2.186   1.307  1.3754 -0.5404  0.6250
  921ACN     C2 5696   0.042   1.998   1.386  0.2827  0.0076  0.2714
  921ACN     N1 5697  -0.024   1.937   1.459  0.3270 -0.3869 -0.8959
  922ACN     C1 5698   3.991   2.426   1.169 -0.4058  0.7570 -1.0103
  922ACN     H1 5699   4.002   2.528   1.131  0.6331  0.4489 -1.5746
  922ACN     H2 5700   4.013   2.351   1.092 -1.2730  0.3805 -0.9126
  922ACN     H3 5701   3.889   2.410   1.206  0.0479  3.7691  2.0062
  922ACN     C2 5702   4.099   2.401   1.268  0.2200  0.8051 -0.5520
  922ACN     N1 5703   4.183   2.390   1.346 -0.3994  0.7228 -0.1046
  923ACN     C1 5704   0.785   4.440   2.318  0.0212  0.1424  0.4236
  923ACN     H1 5705   0.839   4.490   2.237  0.7185  2.0594  1.9981
  923ACN     H2 5706   0.796   4.337   2.280  1.0798 -0.4902  2.2841
  923ACN     H3 5707   0.679   4.470   2.322  0.5729  3.3354 -3.1663
  923ACN     C2 5708   0.846   4.455   2.445  0.4582 -0.2168 -0.3001
  923ACN     N1 5709   0.893   4.465   2.550 -0.0619 -0.1922  0.0749
  924ACN     C1 5710   3.018   2.814   1.198  0.3225  0.2865 -0.3254
  924ACN     H1 5711   3.043   2.889   1.122  0.3813 -0.7692 -1.3678
  924ACN     H2 5712   3.002   2.879   1.285 -0.5177  0.9855 -0.9832
  924ACN     H3 5713   3.101   2.743   1.205  0.0291 -0.2691 -2.0911
  924ACN     C2 5714   2.901   2.749   1.154  0.2986 -0.7386 -0.4816
  924ACN     N1 5715   2.807   2.690   1.126 -0.0047  0.2134  0.5184
  925ACN     C1 5716   3.563   3.145   1.370 -0.0286 -0.0155  0.2711
  925ACN     H1 5717   3.472   3.116   1.316 -0.5606  2.7655 -0.4996
  925ACN     H2 5718   3.617   3.051   1.385 -1.2075 -1.0462 -1.5419
  925ACN     H3 5719   3.541   3.197   1.464  0.2671 -0.5078  0.6188
  925ACN     C2 5720   3.636   3.239   1.289 -0.1445  0.4725 -0.2026
  925ACN     N1 5721   3.699   3.307   1.222  0.2024 -0.4160 -0.3942
  926ACN     C1 5722   2.347   4.385   0.890  0.0057  0.5016  0.1636
  926ACN     H1 5723   2.297   4.346   0.979 -0.6676 -1.0484 -0.8609
  926ACN     H2 5724   2.409   4.474   0.908  0.3447  0.6881 -1.7317
  926ACN     H3 5725   2.266   4.405   0.820  0.7322  0.8315 -0.6073
  926ACN     C2 5726   2.429   4.277   0.834 -0.2446  0.2940  0.0083
  926ACN     N1 5727   2.490   4.184   0.793  0.2853 -0.2956 -0.7624
  927ACN     C1 5728   3.195   3.294   1.181 -0.0070  0.3246 -0.9376
  927ACN     H1 5729   3.233   3.386   1.134  2.0116 -0.5278 -1.0674
  927ACN     H2 5730   3.113   3.319   1.250  2.5974  0.1159  2.5173
  927ACN     H3 5731   3.279   3.254   1.239  0.7331  1.3184 -1.2983
  927ACN     C2 5732   3.134   3.203   1.085 -0.0779  0.2745 -0.0547
  927ACN     N1 5733   3.080   3.134   1.012  0.0322 -0.3002  0.3481
  928ACN     C1 5734   3.275   0.283   0.343 -1.1118 -0.1597 -0.4415
  928ACN     H1 5735   3.278   0.261   0.236  0.5800  0.1840 -0.4929
  928ACN     H2 5736   3.358   0.230   0.391 -1.4605  0.9952  1.5189
  928ACN     H3 5737   3.187   0.237   0.391 -0.9060 -0.0567  0.0392
  928ACN     C2 5738   3.272   0.428   0.362 -0.4234 -0.0103  0.0595
  928ACN     N1 5739   3.255   0.542   0.368  0.0264  0.5749 -0.0891
  929ACN     C1 5740   1.408   2.086   3.320 -0.0025  0.3724 -0.0704
  929ACN     H1 5741   1.385   2.171   3.255  0.9590  1.3044  0.7780
  929ACN     H2 5742   1.340   2.000   3.309 -0.2495  0.7305 -1.5250
  929ACN     H3 5743   1.401   2.127   3.421  3.9959  0.8936  0.1824
  929ACN     C2 5744   1.535   2.023   3.286  0.2126 -0.6733 -0.3026
  929ACN     N1 5745   1.640   1.983   3.261 -0.4573 -0.6884  0.1200
  930ACN     C1 5746   4.332   4.204   0.817  0.0375 -0.2916 -0.4144
  930ACN     H1 5747   4.388   4.296   0.836  0.3835 -0.5308 -0.2741
  930ACN     H2 5748   4.240   4.230   0.764  0.2765  1.9349  0.1779
  930ACN     H3 5749   4.297   4.161   0.912 -3.3742  3.0896  0.1145
  930ACN     C2 5750   4.416   4.110   0.748  0.3857 -0.7802  0.4386
  930ACN     N1 5751   4.477   4.030   0.686 -0.3987 -0.8464 -0.2017
  931ACN     C1 5752   2.395   3.021   3.319 -0.5321  0.3493  0.1335
  931ACN     H1 5753   2.364   3.067   3.414 -1.9270  1.1230 -0.6712
  931ACN     H2 5754   2.321   2.953   3.275  0.2801 -0.7690  0.4354
  931ACN     H3 5755   2.487   2.966   3.342 -0.2977  1.0725  1.0077
  931ACN     C2 5756   2.430   3.125   3.228 -0.0472 -0.3589 -0.3461
  931ACN     N1 5757   2.459   3.205   3.153  0.0187 -0.0868 -0.0137
  932ACN     C1 5758   1.924   1.543   2.041 -0.0029 -0.0964 -0.1255
  932ACN     H1 5759   1.966   1.613   2.114  1.5014  1.6837 -2.5312
  932ACN     H2 5760   1.950   1.438   2.058  1.4642  0.1121 -0.9398
  932ACN     H3 5761   1.964   1.567   1.941 -0.1718 -1.5827 -0.5685
  932ACN     C2 5762   1.775   1.557   2.038  0.1060  0.5725 -0.6783
  932ACN     N1 5763   1.661   1.557   2.042  0.2424  0.6009  1.1288
  933ACN     C1 5764   3.232   0.742   1.428 -1.2803 -0.2460  0.1861
  933ACN     H1 5765   3.143   0.717   1.370 -0.7760  2.1449 -1.8221
  933ACN     H2 5766   3.243   0.851   1.421  2.0522 -0.4752  0.2546
  933ACN     H3 5767   3.322   0.695   1.386  0.3936  1.0511  2.1015
  933ACN     C2 5768   3.216   0.698   1.566  0.5280 -0.5239  0.2899
  933ACN     N1 5769   3.192   0.669   1.673 -0.4087 -0.3992  0.4869
  934ACN     C1 5770   1.862   3.113   4.803 -0.8644  0.0699 -0.1108
  934ACN     H1 5771   1.850   3.008   4.833  3.6049 -1.0005 -1.2096
  934ACN     H2 5772   1.895   3.179   4.884 -2.2949 -0.2605  0.7653
  934ACN     H3 5773   1.777   3.159   4.750 -0.6399  2.4146  1.4258
  934ACN     C2 5774   1.974   3.099   4.708 -0.4948  0.6221  0.5979
  934ACN     N1 5775   2.070   3.085   4.640  0.5265  0.0323 -0.3353
  935ACN     C1 5776   2.612   1.988   3.816  0.4354  0.2447 -0.0909
  935ACN     H1 5777   2.623   1.881   3.838  0.5052  0.9971  4.8223
  935ACN     H2 5778   2.601   2.033   3.916  1.3289 -0.3751  0.3029
  935ACN     H3 5779   2.519   2.005   3.760 -0.1626 -0.6197  0.6013
  935ACN     C2 5780   2.722   2.044   3.739  0.1469 -0.3483 -0.5825
  935ACN     N1 5781   2.804   2.096   3.674 -0.4606 -0.3031  0.1138
  936ACN     C1 5782   3.424   0.309   2.295 -0.2156  0.0557 -0.6020
  936ACN     H1 5783   3.459   0.220   2.240  0.7443  0.3488 -0.4779
  936ACN     H2 5784   3.409   0.296   2.403  0.3414  0.1612 -0.5128
  936ACN     H3 5785   3.331   0.341   2.246  0.7899  1.6404 -1.5411
  936ACN     C2 5786   3.527   0.408   2.268 -0.2907 -0.1032  0.2545
  936ACN     N1 5787   3.606   0.490   2.241 -0.3019  0.8541 -0.0691
  937ACN     C1 5788   4.697   1.835   4.491 -0.1738 -0.2442 -0.0865
  937ACN     H1 5789   4.712   1.802   4.594  2.4852  1.7766  0.2833
  937ACN     H2 5790   4.773   1.906   4.455 -1.5150  0.4397 -1.7634
  937ACN     H3 5791   4.609   1.901   4.486  1.0893  1.5514  0.5166
  937ACN     C2 5792   4.684   1.729   4.387  0.1930 -0.3009 -0.2113
  937ACN     N1 5793   4.678   1.651   4.304  0.0581 -0.0740  0.3966
  938ACN     C1 5794   1.745   2.904   2.985 -0.3691 -0.0519 -0.1403
  938ACN     H1 5795   1.852   2.879   2.988 -0.1806  0.8208  1.3123
  938ACN     H2 5796   1.746   2.997   2.927  2.4781  0.5118  0.6403
[truncated: 121,127 more chars]
