# Supplementary material for: Metallicious: Automated Force-Field Parameterization of Covalently Bound Metals for Supramolecular Structures
Source: J Chem Theory Comput. 2024 Oct 7;20(20):9060–71. doi: 10.1021/acs.jctc.4c00850 (PMC11500408; doi:10.1021/acs.jctc.4c00850)
Supplement: Supplementary file 2 — ct4c00850_si_002.zip [file ct4c00850_si_002.zip › SI_MD_input/Zn3L3/nonbonded_no_ions/3_npt.gro]

Great Red Owns Many ACres of Sand 
 7551
    1Zn      Zn    1   2.178   2.188   1.736 -0.1026  0.5990 -0.0094
    2Zn      Zn    2   2.265   2.726   2.304  0.2873  0.1349  0.1728
    3Zn      Zn    3   2.855   2.166   2.242  0.0550 -0.1760  0.4873
    4UNK     N0    4   2.214   2.539   2.147 -0.1657  0.3268  0.3868
    4UNK     N1    5   2.190   2.381   1.907 -0.3823 -0.0553  0.6994
    4UNK     N2    6   2.310   2.795   2.134  0.0395  0.4589 -0.0409
    4UNK     N3    7   2.093   2.123   1.917 -0.2543 -0.1884 -0.7620
    4UNK     N4    8   2.201   2.007   1.678  0.0602  0.7266 -0.6947
    4UNK     N5    9   2.350   2.861   2.418 -0.5510  0.2868 -0.4630
    4UNK     C6   10   2.244   2.588   2.023 -0.5125  0.0297 -0.1675
    4UNK     C7   11   2.154   2.330   2.027 -0.0965  0.4139 -0.5685
    4UNK     C8   12   2.300   2.728   2.020  0.6692  0.5200  0.1465
    4UNK     C9   13   2.397   2.839   2.544  0.8020 -0.6384  0.0088
    4UNK    C10   14   2.104   2.189   2.031 -0.8278  0.2304 -0.2166
    4UNK    C11   15   2.363   2.989   2.374  0.2825 -0.0675  0.2374
    4UNK    C12   16   2.291   1.973   1.584 -0.0038 -0.2339 -0.6962
    4UNK    C13   17   2.082   1.806   1.604  1.0910  0.4382 -0.9809
    4UNK    C14   18   2.230   2.512   1.906 -0.0743 -0.0785  0.3769
    4UNK    C15   19   2.185   1.772   1.515 -0.1127  0.0543  0.0000
    4UNK    C16   20   2.031   1.987   1.922  0.0324 -0.3460  0.7055
    4UNK    C17   21   2.324   3.020   2.229 -0.3299 -0.4297  0.1830
    4UNK    C18   22   2.095   1.919   1.688 -0.4508 -0.0986 -0.1171
    4UNK    C19   23   2.169   2.410   2.142 -0.3836 -0.3910 -0.3680
    4UNK    C20   24   2.462   2.940   2.621  0.1316 -0.9195 -0.0503
    4UNK    C21   25   2.295   1.859   1.506  0.6590  0.2460  0.1480
    4UNK    C22   26   1.984   1.949   1.782 -0.0136 -0.0698  0.1591
    4UNK    C23   27   2.420   3.098   2.441  0.5113 -0.1000 -0.6066
    4UNK    C24   28   2.384   2.927   2.128  0.7302  0.1092  0.2986
    4UNK    C25   29   2.483   3.068   2.567  0.1603  0.3889 -0.3141
    4UNK    C26   30   2.493   2.788   2.821 -0.1457 -0.3219  0.1639
    4UNK    C27   31   2.458   1.711   1.391  0.7077 -0.7063  0.3969
    4UNK    C28   32   2.684   2.780   2.990  0.2807 -0.1360  0.0003
    4UNK    C29   33   2.544   2.824   2.962  0.3130 -0.1242 -0.0703
    4UNK    C30   34   2.563   1.732   1.277  0.6864 -0.2060  0.2424
    4UNK    C31   35   2.651   1.608   1.258  0.2736 -0.2474  0.3297
    4UNK    C32   36   2.717   2.683   3.076 -0.8346 -0.2230 -0.4803
    4UNK    C33   37   2.605   1.494   1.208  0.5729  0.9398  0.3933
    4UNK    O34   38   2.396   1.840   1.419  0.2846 -0.1467  0.6312
    4UNK    O35   39   2.512   2.913   2.749 -0.1245 -0.2444 -0.6899
    4UNK    H36   40   2.296   2.777   1.922  1.2178 -0.9441 -0.6443
    4UNK    H37   41   2.380   2.742   2.589 -1.8684  0.2779  1.1718
    4UNK    H38   42   2.071   2.155   2.129  0.5497 -0.5654 -0.0110
    4UNK    H39   43   2.378   2.037   1.569  0.2362 -0.3767  0.0260
    4UNK    H40   44   1.992   1.745   1.600  2.2371 -1.2598 -1.6176
    4UNK    H41   45   2.246   2.564   1.812  1.2329 -0.6529  0.2643
    4UNK    H42   46   2.169   1.688   1.447 -1.5069  1.4962 -1.5426
    4UNK    H43   47   1.945   1.973   1.989 -0.0058  1.4300  1.0847
    4UNK    H44   48   2.119   1.924   1.942  0.7020  0.3479  0.0127
    4UNK    H45   49   2.360   3.120   2.198  0.3467 -1.1415 -1.4494
    4UNK    H46   50   2.215   3.027   2.220 -0.5714 -1.9978  1.5575
    4UNK    H47   51   2.152   2.354   2.233 -1.4719 -2.5038 -1.7917
    4UNK    H48   52   1.917   1.862   1.785  1.5861 -1.3537  0.0257
    4UNK    H49   53   1.918   2.028   1.743  0.6630  2.4918  3.6585
    4UNK    H50   54   2.424   3.198   2.399  0.8686  0.3735  0.5122
    4UNK    H51   55   2.367   2.978   2.032  0.6227  2.0405  1.3092
    4UNK    H52   56   2.489   2.903   2.146  0.0023 -1.9859  2.3768
    4UNK    H53   57   2.542   3.142   2.621 -0.1446  1.6828 -1.7128
    4UNK    H54   58   2.543   2.701   2.774 -1.4752 -0.9257 -0.1788
    4UNK    H55   59   2.386   2.762   2.822 -0.1535 -0.6556 -2.3686
    4UNK    H56   60   2.379   1.639   1.370 -0.0194 -0.6717  2.7607
    4UNK    H57   61   2.507   1.669   1.480 -0.2930 -1.1129  0.7625
    4UNK    H58   62   2.761   2.832   2.933  0.3278  0.0033  0.1908
    4UNK    H59   63   2.536   2.932   2.982  2.1989 -0.4004  2.7530
    4UNK    H60   64   2.481   2.781   3.040 -0.3186 -0.5147 -0.7872
    4UNK    H61   65   2.513   1.751   1.182  1.3314  1.0403  0.1358
    4UNK    H62   66   2.634   1.813   1.297  0.9923  0.0012 -1.5636
    4UNK    H63   67   2.747   1.625   1.306 -0.5469  0.6100  1.7496
    4UNK    H64   68   2.648   2.631   3.142  1.3029  0.0801  2.1658
    4UNK    H65   69   2.822   2.674   3.102 -0.3966  1.5928 -1.4133
    4UNK    H66   70   2.502   1.483   1.176  0.7347  0.7962 -0.0964
    4UNK    H67   71   2.664   1.403   1.202  0.2930  0.7523  0.4933
    5UNK     N0   72   2.648   2.191   2.040 -0.0962 -0.5006 -0.3033
    5UNK     N1   73   2.403   2.124   1.906 -0.0965  0.0428  0.0919
    5UNK     N2   74   2.704   2.066   2.284  0.1815 -0.1570  0.3914
    5UNK     N3   75   2.339   2.270   1.674  0.0553 -0.2241  0.0790
    5UNK     N4   76   2.051   2.271   1.651  0.3937  0.2409 -0.2392
    5UNK     N5   77   2.931   2.228   2.406  0.1305 -0.0854  0.3617
    5UNK     C6   78   2.559   2.099   2.088  0.1136 -0.9042 -0.2100
    5UNK     C7   79   2.494   2.215   1.853  0.3690  0.0497  0.2478
    5UNK     C8   80   2.603   2.030   2.211  0.3679 -0.5540 -1.0422
    5UNK     C9   81   3.003   2.339   2.442 -0.7189  0.7861  0.0558
    5UNK    C10   82   2.456   2.290   1.736 -0.2199 -0.1971 -0.2123
    5UNK    C11   83   2.947   2.116   2.482 -0.1669 -0.3741 -0.2392
    5UNK    C12   84   1.928   2.299   1.705  0.0795 -0.2512 -0.0452
    5UNK    C13   85   1.984   2.413   1.466  0.0297 -0.7773  0.2191
    5UNK    C14   86   2.443   2.062   2.018 -0.1584  0.1857  0.1374
    5UNK    C15   87   1.856   2.427   1.517 -0.0946 -0.1946  0.3367
    5UNK    C16   88   2.330   2.338   1.543 -1.0063  0.3373  1.1521
    5UNK    C17   89   2.852   1.994   2.465  0.0856 -0.6007 -0.8007
    5UNK    C18   90   2.074   2.333   1.534  0.9639  0.3042 -0.8513
    5UNK    C19   91   2.612   2.248   1.918  0.0558  0.0773 -0.2900
    5UNK    C20   92   3.100   2.336   2.543 -0.3205  0.2708 -0.1422
    5UNK    C21   93   1.825   2.365   1.638  0.2527  0.4139  0.5817
    5UNK    C22   94   2.207   2.290   1.469  1.3118 -0.0345 -0.4030
    5UNK    C23   95   3.043   2.110   2.586 -0.2527 -0.3722 -0.8475
    5UNK    C24   96   2.704   2.023   2.424  0.5483  0.0391 -0.6211
    5UNK    C25   97   3.124   2.221   2.619  0.8147 -0.1148 -0.8819
    5UNK    C26   98   3.312   2.444   2.576 -0.3114  0.0233 -0.1185
    5UNK    C27   99   1.591   2.296   1.662  0.2790 -0.5364 -0.5982
    5UNK    C28  100   3.358   2.690   2.582  0.3232 -0.5851  0.4647
    5UNK    C29  101   3.391   2.554   2.638 -0.1517 -1.1236 -0.0194
    5UNK    C30  102   1.553   2.315   1.518  0.9779  0.0703 -0.9322
    5UNK    C31  103   1.495   2.442   1.470  0.4540 -0.6980 -0.1083
    5UNK    C32  104   3.436   2.770   2.509 -0.1110 -0.6256 -0.4025
    5UNK    C33  105   1.463   2.544   1.551 -0.4698  1.1134  0.1363
    5UNK    O34  106   1.702   2.387   1.693  0.0710 -0.3534  0.0317
    5UNK    O35  107   3.170   2.452   2.577 -1.0261  0.1698 -0.2714
    5UNK    H36  108   2.550   1.938   2.238 -0.1840  0.1876  0.4909
    5UNK    H37  109   2.998   2.433   2.387  0.5877  1.0068  0.2864
    5UNK    H38  110   2.533   2.350   1.688  0.6080 -0.2213  1.0481
    5UNK    H39  111   1.899   2.247   1.796 -0.6394  1.2447  0.6327
    5UNK    H40  112   2.006   2.449   1.366  1.9051  0.0265  0.8827
    5UNK    H41  113   2.367   1.997   2.061  0.4187  0.2691  1.3196
    5UNK    H42  114   1.787   2.490   1.461 -0.7562 -1.2984 -0.1104
    5UNK    H43  115   2.408   2.311   1.470 -4.1339  0.0549 -2.3938
    5UNK    H44  116   2.335   2.447   1.556 -1.8229  0.7138 -1.1968
    5UNK    H45  117   2.844   1.931   2.555 -0.5650 -0.9229 -1.0708
    5UNK    H46  118   2.890   1.916   2.398 -0.4871 -0.9598 -0.7145
    5UNK    H47  119   2.686   2.307   1.864 -0.4605 -0.8394 -2.0719
    5UNK    H48  120   2.215   2.340   1.372  1.7754 -2.3797 -1.6378
    5UNK    H49  121   2.204   2.182   1.453  1.1178 -0.6928  3.2847
    5UNK    H50  122   3.059   2.018   2.643 -1.4081 -1.0282 -1.5454
    5UNK    H51  123   2.644   1.933   2.446  1.9310 -0.0578  3.4499
    5UNK    H52  124   2.664   2.105   2.483 -2.1887 -0.5283 -1.5222
    5UNK    H53  125   3.195   2.216   2.701  0.5400  0.8077 -0.5671
    5UNK    H54  126   3.350   2.432   2.474 -3.5842  2.7399 -1.8750
    5UNK    H55  127   3.347   2.354   2.628  0.4519  0.3344 -0.0926
    5UNK    H56  128   1.621   2.195   1.693  0.5468  0.2138  1.7443
    5UNK    H57  129   1.499   2.321   1.717  1.0769 -1.2579  1.1184
    5UNK    H58  130   3.254   2.720   2.592  0.1497 -0.9641 -0.1344
    5UNK    H59  131   3.386   2.555   2.748  1.5835  1.6433  0.1426
    5UNK    H60  132   3.499   2.543   2.621 -0.1843 -0.6320 -0.5679
    5UNK    H61  133   1.639   2.289   1.456  1.1313 -0.8436 -0.3468
    5UNK    H62  134   1.478   2.239   1.491 -1.5558  1.2390  2.1769
    5UNK    H63  135   1.487   2.457   1.363  0.6679 -0.5859 -0.1086
    5UNK    H64  136   3.543   2.754   2.497  0.0786 -0.5239  0.9593
    5UNK    H65  137   3.408   2.870   2.477  2.8728  0.5747  0.4177
    5UNK    H66  138   1.465   2.538   1.659 -2.4524  0.2121  0.1601
    5UNK    H67  139   1.427   2.635   1.503  0.1365  0.3663 -1.8575
    6UNK     N0  140   2.628   2.356   2.324  0.1863 -0.3882 -0.0887
    6UNK     N1  141   2.464   2.597   2.294 -0.4140 -0.0178  0.0681
    6UNK     N2  142   2.865   2.335   2.168 -0.2784  0.2559 -0.7846
    6UNK     N3  143   2.225   2.607   2.441  0.0318  0.1898  0.4930
    6UNK     N4  144   2.078   2.792   2.297 -0.4789  0.6434  0.3243
    6UNK     N5  145   2.957   2.054   2.146  0.2256  0.4105  0.5426
    6UNK     C6  146   2.659   2.454   2.236 -0.0717 -0.8330 -0.3193
    6UNK     C7  147   2.440   2.502   2.388  0.0831  0.3078  0.5058
    6UNK     C8  148   2.785   2.437   2.159 -0.3816 -0.6116  0.5223
    6UNK     C9  149   2.917   1.934   2.095  0.3752 -0.2565  0.9331
    6UNK    C10  150   2.316   2.517   2.470 -0.3454  0.7715  0.0556
    6UNK    C11  151   3.066   2.102   2.086 -0.2462 -0.1696  0.9001
    6UNK    C12  152   2.006   2.833   2.190  1.2043 -0.0970  0.4981
    6UNK    C13  153   1.884   2.883   2.426 -0.5692  0.6625 -0.2634
    6UNK    C14  154   2.573   2.568   2.221 -0.9178  0.6534 -0.0023
    6UNK    C15  155   1.821   2.933   2.309 -0.0433 -1.0288 -0.7416
    6UNK    C16  156   2.115   2.616   2.537 -0.1987  0.1296  0.0108
    6UNK    C17  157   3.097   2.247   2.120  0.2156  0.5983  0.5104
    6UNK    C18  158   2.007   2.810   2.415 -0.0454 -0.4269  0.1157
    6UNK    C19  159   2.521   2.386   2.399  0.3668  0.3265  0.0224
    6UNK    C20  160   2.988   1.854   2.007 -0.1136  0.3886  0.4799
    6UNK    C21  161   1.885   2.905   2.190 -0.2236 -0.4634  0.2301
    6UNK    C22  162   2.064   2.764   2.542 -0.0333  0.0250  0.3078
    6UNK    C23  163   3.148   2.031   2.000 -0.7870  0.4497  0.2540
    6UNK    C24  164   2.985   2.342   2.080 -0.2280 -0.2629  0.0740
    6UNK    C25  165   3.111   1.903   1.962 -0.3227 -0.5198  0.3328
    6UNK    C26  166   3.005   1.644   1.876 -0.5370 -0.5158  0.0505
    6UNK    C27  167   1.802   3.085   2.045  0.4625 -0.0456  0.3806
    6UNK    C28  168   2.999   1.383   1.808  0.5053  0.1650 -0.5894
    6UNK    C29  169   2.926   1.509   1.864 -0.2338  0.4639 -0.4320
    6UNK    C30  170   1.729   3.086   1.908 -0.9139 -0.0088 -0.4042
    6UNK    C31  171   1.671   3.225   1.882 -0.3505  0.3825  0.2851
    6UNK    C32  172   3.106   1.383   1.728 -0.0418  0.5590 -0.7164
    6UNK    C33  173   1.705   3.289   1.777  0.2301 -0.5757  0.0354
    6UNK    O34  174   1.835   2.946   2.069 -0.0492 -0.0877  0.7612
    6UNK    O35  175   2.938   1.730   1.966 -0.3049 -0.0867 -0.0019
    6UNK    H36  176   2.811   2.513   2.085  1.0282 -0.4536  1.1312
    6UNK    H37  177   2.823   1.898   2.136  0.1033 -0.5058  0.1082
    6UNK    H38  178   2.294   2.449   2.553 -0.8675  1.3944  0.4353
    6UNK    H39  179   2.042   2.794   2.095 -1.3539  0.0939 -0.6399
    6UNK    H40  180   1.825   2.880   2.517  0.4496 -2.7249  0.4503
    6UNK    H41  181   2.608   2.639   2.146 -1.5462  0.7389 -0.2197
    6UNK    H42  182   1.719   2.970   2.311  0.9559  2.0187 -0.7690
    6UNK    H43  183   2.142   2.588   2.640 -3.1488  1.2295  1.2138
    6UNK    H44  184   2.029   2.557   2.505  1.5223 -1.9009 -1.0841
    6UNK    H45  185   3.181   2.284   2.061 -1.1126  0.1187 -1.7940
    6UNK    H46  186   3.119   2.254   2.227  0.3945 -2.4011  0.7599
    6UNK    H47  187   2.500   2.307   2.471 -3.0627 -0.1305 -1.3056
    6UNK    H48  188   1.981   2.764   2.613 -0.8813 -1.1983 -0.6566
    6UNK    H49  189   2.136   2.837   2.581 -1.3786  1.1654  0.7092
    6UNK    H50  190   3.238   2.078   1.960 -0.9608  2.9910  2.5354
    6UNK    H51  191   3.030   2.441   2.092 -0.2486 -0.3330  0.7787
    6UNK    H52  192   2.956   2.331   1.975 -1.8864  3.0722  0.0662
    6UNK    H53  193   3.171   1.840   1.897  0.2136 -0.4503  0.7625
    6UNK    H54  194   3.101   1.628   1.928 -1.7633  0.1336  2.7169
    6UNK    H55  195   3.016   1.690   1.778  1.1290 -0.2011  0.3498
    6UNK    H56  196   1.891   3.150   2.042  0.2712  0.2943  1.5594
    6UNK    H57  197   1.739   3.129   2.124 -1.1949  0.8190 -1.3517
    6UNK    H58  198   2.941   1.292   1.821 -1.5896  1.1646 -2.2308
    6UNK    H59  199   2.868   1.488   1.955  0.2766 -2.2664 -0.6500
    6UNK    H60  200   2.838   1.526   1.801 -0.7370 -0.2982  0.0562
    6UNK    H61  201   1.793   3.046   1.829 -0.7814  1.7727 -1.2490
    6UNK    H62  202   1.651   3.008   1.901 -2.2630  1.2978 -0.4406
    6UNK    H63  203   1.604   3.261   1.960  0.9278  0.3299  1.4398
    6UNK    H64  204   3.158   1.474   1.701  1.8405  0.3922  2.0330
    6UNK    H65  205   3.147   1.286   1.699 -3.9834 -1.4285 -0.3710
    6UNK    H66  206   1.773   3.252   1.700 -0.2388  1.3446 -1.3893
    6UNK    H67  207   1.684   3.395   1.768  0.0623 -0.6388 -0.3452
    7ACN     C1  208   4.884   4.757   4.408 -0.2925  0.6359 -0.5248
    7ACN     H1  209   4.888   4.858   4.450  2.7018 -0.4062  2.0241
    7ACN     H2  210   4.850   4.758   4.304  0.6674  1.5752 -0.8432
    7ACN     H3  211   4.819   4.695   4.471  0.1831  0.6966  0.0311
    7ACN     C2  212   5.018   4.706   4.404 -0.2657  0.0999 -0.4111
    7ACN     N1  213   5.129   4.670   4.390  0.0638  0.4676 -0.1111
    8ACN     C1  214   4.112   2.058   1.393  0.1510  0.0384  0.1104
    8ACN     H1  215   4.092   2.035   1.499 -0.3756 -1.7739 -0.3438
    8ACN     H2  216   4.211   2.025   1.359  0.7563  0.4540  1.3897
    8ACN     H3  217   4.112   2.167   1.386  1.8447  0.0870  0.3853
    8ACN     C2  218   4.013   1.995   1.306  0.4702 -0.6857  0.0292
    8ACN     N1  219   3.937   1.953   1.232 -0.1787 -0.0348 -0.1251
    9ACN     C1  220   3.873   3.540   4.047  0.2911  0.1792  0.4655
    9ACN     H1  221   3.885   3.502   3.945  0.1756  0.0888  0.4855
    9ACN     H2  222   3.956   3.602   4.082 -0.0724  0.1440  1.4186
    9ACN     H3  223   3.869   3.458   4.121 -1.1244  0.3698  0.6334
    9ACN     C2  224   3.747   3.616   4.054 -0.6594  0.2961 -0.4033
    9ACN     N1  225   3.657   3.688   4.049  0.2689  0.2725  0.7081
   10ACN     C1  226   1.514   3.828   4.763 -0.4024 -0.0138 -0.2666
   10ACN     H1  227   1.479   3.886   4.677 -1.4952 -1.5508 -0.9004
   10ACN     H2  228   1.440   3.753   4.793 -0.8394  1.1969  1.8137
   10ACN     H3  229   1.524   3.890   4.853  0.6062  0.0010 -0.3695
   10ACN     C2  230   1.634   3.747   4.729  0.6460 -0.7688 -0.2034
   10ACN     N1  231   1.725   3.681   4.709  0.0388 -0.0392 -0.1804
   11ACN     C1  232   0.277   4.122   0.591  0.0639 -0.0253  0.0317
   11ACN     H1  233   0.172   4.094   0.575 -0.0759  0.3824  0.2174
   11ACN     H2  234   0.308   4.084   0.689 -0.9236  0.2498  0.4580
   11ACN     H3  235   0.269   4.231   0.590  2.1836  0.1743  0.5277
   11ACN     C2  236   0.367   4.073   0.486  0.6455 -0.3331  0.3046
   11ACN     N1  237   0.433   4.038   0.399 -0.5259 -0.2858  0.1945
   12ACN     C1  238   4.287   4.878   3.795 -0.3062  0.0079  0.1547
   12ACN     H1  239   4.308   4.983   3.774  0.2886  0.1528  1.3788
   12ACN     H2  240   4.185   4.866   3.833  0.0333  1.0423  1.4846
   12ACN     H3  241   4.356   4.841   3.872  3.1196 -0.3801 -2.8539
   12ACN     C2  242   4.308   4.792   3.682 -0.2433 -0.2889 -0.0299
   12ACN     N1  243   4.323   4.717   3.599  0.0424 -0.1527 -0.1496
   13ACN     C1  244   2.864   4.333   2.284  0.8256 -0.1743  0.3040
   13ACN     H1  245   2.906   4.244   2.236  0.2046 -1.3239  1.8104
   13ACN     H2  246   2.803   4.297   2.367 -1.2521  2.0882 -0.1128
   13ACN     H3  247   2.799   4.395   2.220 -0.5106 -0.8665  0.9500
   13ACN     C2  248   2.986   4.401   2.325  0.2598  0.3325 -0.1175
   13ACN     N1  249   3.083   4.455   2.355  0.4812 -0.3417 -0.0072
   14ACN     C1  250   3.947   4.421   2.813  0.2294 -0.4493  0.1343
   14ACN     H1  251   3.897   4.364   2.892  0.4491 -0.2130  0.4479
   14ACN     H2  252   3.908   4.394   2.715  0.3602 -0.4129  0.0728
   14ACN     H3  253   4.051   4.396   2.835 -0.1209 -2.0137  0.1360
   14ACN     C2  254   3.919   4.566   2.839 -0.1288  0.3638  0.3740
   14ACN     N1  255   3.894   4.678   2.858  0.8047  0.0676 -0.0173
   15ACN     C1  256   0.525   4.353   3.041  0.4580 -0.2091  0.5177
   15ACN     H1  257   0.424   4.378   3.005  0.8318  0.8617  0.1575
   15ACN     H2  258   0.591   4.434   3.007 -1.1541  1.5463  1.3569
   15ACN     H3  259   0.540   4.251   3.002  1.4788  0.0339  0.2446
   15ACN     C2  260   0.521   4.353   3.180 -0.0297  0.2934 -0.2871
   15ACN     N1  261   0.512   4.352   3.293  0.0592 -0.0274 -0.0630
   16ACN     C1  262   0.415   3.854   1.976 -0.2096 -0.0348 -0.1007
   16ACN     H1  263   0.379   3.775   1.909  0.0904 -1.8229  1.7472
   16ACN     H2  264   0.514   3.885   1.940 -0.9109  3.0403  0.3089
   16ACN     H3  265   0.415   3.814   2.078  1.2633 -1.8601 -0.7511
   16ACN     C2  266   0.329   3.971   1.965 -0.0003  0.1340 -0.1101
   16ACN     N1  267   0.259   4.068   1.962 -0.8671 -0.1752  0.1119
   17ACN     C1  268   0.577   1.375   2.986  0.1896 -0.6413 -0.1724
   17ACN     H1  269   0.657   1.300   2.995  1.4559  0.6155 -0.6952
   17ACN     H2  270   0.588   1.453   3.062 -1.0162 -1.2373  0.6529
   17ACN     H3  271   0.482   1.320   2.996  0.7249 -1.4270  0.7285
   17ACN     C2  272   0.585   1.429   2.853  0.3254 -0.2867 -0.0050
   17ACN     N1  273   0.591   1.472   2.748  0.6618 -0.3355  0.2365
   18ACN     C1  274   3.851   1.406   4.601  0.0940 -0.6494 -0.2320
   18ACN     H1  275   3.767   1.358   4.549  0.6712 -1.9159 -0.0441
   18ACN     H2  276   3.940   1.419   4.539  1.5434 -1.0911  1.6445
   18ACN     H3  277   3.876   1.336   4.682  2.0185 -0.1435 -0.3341
   18ACN     C2  278   3.812   1.538   4.649 -0.3604  0.3710  0.0539
   18ACN     N1  279   3.779   1.644   4.684 -0.2741  0.3725  0.6456
   19ACN     C1  280   1.124   2.838   0.804  0.1659  0.1994  0.1379
   19ACN     H1  281   1.057   2.859   0.889 -0.3009 -1.3802  0.1828
   19ACN     H2  282   1.057   2.806   0.723  0.3855  2.0927 -0.8488
   19ACN     H3  283   1.195   2.759   0.830 -0.0483 -0.4561 -1.2228
   19ACN     C2  284   1.195   2.962   0.757  0.0200  0.5197  0.1567
   19ACN     N1  285   1.244   3.061   0.723 -0.1125  0.7473  0.2768
   20ACN     C1  286   0.656   4.294   1.841  0.5830 -0.2025 -0.2695
   20ACN     H1  287   0.731   4.331   1.770  0.4713 -2.9053 -1.9137
   20ACN     H2  288   0.700   4.235   1.923 -0.5224  1.2704  1.4452
   20ACN     H3  289   0.581   4.227   1.798 -0.2203  0.3988  0.1792
   20ACN     C2  290   0.586   4.408   1.893  0.4003 -0.0009 -0.3859
   20ACN     N1  291   0.516   4.495   1.927  0.5562 -0.0291  0.1545
   21ACN     C1  292   2.153   2.941   3.084 -0.3259 -0.9011 -0.3063
   21ACN     H1  293   2.229   3.004   3.132  0.5553 -2.5114  0.4586
   21ACN     H2  294   2.058   2.987   3.113 -0.4479 -0.0302 -1.9350
   21ACN     H3  295   2.155   2.838   3.121  2.4452 -1.1700 -1.0064
   21ACN     C2  296   2.164   2.943   2.937  0.1207 -0.1232  1.3194
   21ACN     N1  297   2.164   2.944   2.820  0.3859  0.5525 -0.0096
   22ACN     C1  298   2.781   3.530   2.054  0.1190  0.5502  0.1458
   22ACN     H1  299   2.819   3.627   2.090  0.6294  0.6993 -0.7552
   22ACN     H2  300   2.724   3.542   1.962 -0.0617  1.5987  0.3789
   22ACN     H3  301   2.710   3.489   2.127 -1.0085  2.1219 -0.0334
   22ACN     C2  302   2.902   3.443   2.055 -0.1628 -0.0916 -0.0631
   22ACN     N1  303   2.997   3.376   2.048  0.3148 -0.6607 -0.1850
   23ACN     C1  304   4.588   0.943   0.709 -0.5576 -0.2933 -0.2101
   23ACN     H1  305   4.607   1.027   0.641  0.2655  1.9171  2.5517
   23ACN     H2  306   4.675   0.879   0.727 -0.8816 -0.9826 -1.0474
   23ACN     H3  307   4.511   0.886   0.655 -0.3289 -0.8665  0.0630
   23ACN     C2  308   4.521   0.980   0.832  0.1902  0.0492 -0.6031
   23ACN     N1  309   4.460   0.997   0.924 -0.1140 -0.3654 -0.1159
   24ACN     C1  310   4.609   1.074   2.239 -0.3188 -0.5189 -0.0864
   24ACN     H1  311   4.504   1.045   2.232 -0.6944  0.8083 -0.2728
   24ACN     H2  312   4.664   1.042   2.149  0.7358 -0.8490  0.6496
   24ACN     H3  313   4.660   1.014   2.315 -0.0477 -1.9492 -1.3477
   24ACN     C2  314   4.634   1.211   2.261  0.4979  0.1397 -0.8050
   24ACN     N1  315   4.664   1.320   2.285  0.3627  0.0890 -0.1101
   25ACN     C1  316   2.960   3.578   3.112  0.6545 -0.6690  0.0975
   25ACN     H1  317   3.040   3.638   3.067  1.7170  0.2817  3.0292
   25ACN     H2  318   2.893   3.528   3.041 -0.8711 -0.5841  1.4283
   25ACN     H3  319   2.904   3.639   3.183  1.2451  0.9559 -0.7956
   25ACN     C2  320   3.019   3.463   3.173 -0.6275 -0.4056 -0.3829
   25ACN     N1  321   3.063   3.376   3.237 -0.0793  0.0646 -0.6785
   26ACN     C1  322   3.942   1.017   4.179 -0.6084 -0.1058 -0.3220
   26ACN     H1  323   4.018   1.016   4.101 -1.6195 -1.5266 -1.3540
   26ACN     H2  324   3.942   0.917   4.225  0.4729  0.8937  1.9840
   26ACN     H3  325   3.848   1.023   4.122 -0.9660 -0.2871  0.2361
   26ACN     C2  326   3.970   1.125   4.272  0.7505  0.7663  0.0897
   26ACN     N1  327   4.003   1.211   4.335  0.2231 -0.0162  0.3929
   27ACN     C1  328   2.662   4.753   4.152  0.2804  0.0267 -0.2619
   27ACN     H1  329   2.745   4.794   4.093  1.0293 -0.2166  0.5817
   27ACN     H2  330   2.571   4.733   4.095  0.2756  1.7372 -0.9180
   27ACN     H3  331   2.620   4.825   4.223  0.8243  0.1881 -0.1004
   27ACN     C2  332   2.696   4.625   4.217  0.3630 -0.2622 -0.0481
   27ACN     N1  333   2.729   4.531   4.267 -0.1597 -0.1969 -0.3452
   28ACN     C1  334   3.469   3.787   1.689 -0.2090  0.3637  0.3031
   28ACN     H1  335   3.378   3.753   1.638  1.0771 -1.4115 -0.9598
   28ACN     H2  336   3.469   3.754   1.794 -2.2791 -2.7965 -0.5413
   28ACN     H3  337   3.471   3.896   1.686 -0.1657  0.4414  2.0999
   28ACN     C2  338   3.584   3.738   1.616 -0.2500 -0.5117 -0.7345
   28ACN     N1  339   3.673   3.702   1.555  0.4363  0.3434  0.1619
   29ACN     C1  340   4.243   0.234   2.374  0.3325 -0.9248  0.0020
   29ACN     H1  341   4.285   0.149   2.429 -0.3608 -1.7661 -0.7411
   29ACN     H2  342   4.143   0.254   2.415  1.2505 -0.1142  1.9607
   29ACN     H3  343   4.233   0.203   2.269  2.2071 -0.7510 -0.2642
   29ACN     C2  344   4.329   0.351   2.373  0.2833 -0.2845  0.8288
   29ACN     N1  345   4.399   0.445   2.362  0.2738 -0.0187 -0.5701
   30ACN     C1  346   0.726   0.892   4.360 -0.1019 -0.3454 -0.6498
   30ACN     H1  347   0.728   0.999   4.387 -1.8723 -0.3740 -0.3389
   30ACN     H2  348   0.778   0.838   4.440  0.8921  1.9367  0.3352
   30ACN     H3  349   0.782   0.883   4.266  0.1770 -0.4683 -0.4757
   30ACN     C2  350   0.590   0.844   4.350 -0.0313 -0.2996  0.1210
   30ACN     N1  351   0.484   0.804   4.360  0.6166 -0.4731 -0.2378
   31ACN     C1  352   1.977   1.341   1.337 -0.3584  0.2898  0.1112
   31ACN     H1  353   1.879   1.359   1.290 -0.2793  0.7234  0.1003
   31ACN     H2  354   2.046   1.417   1.298 -0.2219  0.5830  0.8968
   31ACN     H3  355   2.018   1.243   1.310 -1.8237 -0.2635 -0.1656
   31ACN     C2  356   1.974   1.347   1.481 -0.3499  0.6598  0.3187
   31ACN     N1  357   1.972   1.356   1.600 -0.1797 -0.1810  0.4825
   32ACN     C1  358   3.048   2.639   3.548 -0.4051  0.4377  0.1078
   32ACN     H1  359   3.050   2.748   3.557  1.9173  0.4577  0.1430
   32ACN     H2  360   3.071   2.601   3.649 -0.3385  3.8981  1.5207
   32ACN     H3  361   3.121   2.603   3.474 -0.7905 -3.2514  1.3329
   32ACN     C2  362   2.921   2.580   3.524 -0.0569  0.1584 -0.3729
   32ACN     N1  363   2.815   2.531   3.511 -0.6351 -0.1218  0.1704
   33ACN     C1  364   4.230   0.772   0.310 -0.8692  0.4072 -0.1486
   33ACN     H1  365   4.124   0.751   0.293 -0.6210 -0.7758 -0.3349
   33ACN     H2  366   4.253   0.868   0.262 -0.4283 -0.9194 -2.7801
   33ACN     H3  367   4.296   0.698   0.264 -1.7545  0.5304 -1.6847
   33ACN     C2  368   4.255   0.790   0.455  0.2387 -0.5597 -0.2371
   33ACN     N1  369   4.273   0.797   0.569  0.5860 -0.4055 -0.7118
   34ACN     C1  370   1.600   4.724   4.128  0.1032  0.4258 -0.1399
   34ACN     H1  371   1.682   4.655   4.151  1.5984  2.3106  0.5096
   34ACN     H2  372   1.581   4.745   4.022 -1.6544  0.2824  0.1275
   34ACN     H3  373   1.624   4.813   4.188 -1.8009  0.8627  0.0358
   34ACN     C2  374   1.478   4.671   4.188 -0.5373  0.2774  0.4030
   34ACN     N1  375   1.382   4.627   4.239  0.4783  0.4480  0.6617
   35ACN     C1  376   0.968   1.738   4.078 -0.5992  0.0023  0.1122
   35ACN     H1  377   0.940   1.661   4.151 -2.1717 -0.5959 -1.0679
   35ACN     H2  378   0.956   1.700   3.976 -2.6394 -1.9127  0.9969
   35ACN     H3  379   1.076   1.754   4.091 -0.5492 -0.2418 -0.0000
   35ACN     C2  380   0.886   1.849   4.105  0.1737 -0.0775 -0.5512
   35ACN     N1  381   0.831   1.948   4.125 -0.1149  0.9500 -0.0425
   36ACN     C1  382   1.547   2.316   3.954 -0.3208  0.1126  0.2425
   36ACN     H1  383   1.481   2.251   4.012  1.0307 -0.7356  0.8833
   36ACN     H2  384   1.485   2.397   3.913 -0.8693  0.9114  2.4689
   36ACN     H3  385   1.603   2.263   3.876  0.2127  0.3318  0.4701
   36ACN     C2  386   1.636   2.384   4.039  0.5706 -0.0991  0.1620
   36ACN     N1  387   1.697   2.430   4.120 -0.4170 -0.5056 -0.2002
   37ACN     C1  388   4.559   2.322   0.159 -0.5152  0.6275  0.0825
   37ACN     H1  389   4.599   2.420   0.187  3.4160 -0.8993  0.5103
   37ACN     H2  390   4.601   2.308   0.058 -0.9532  2.1699 -0.3352
   37ACN     H3  391   4.450   2.326   0.147 -0.6323 -0.2103  0.7400
   37ACN     C2  392   4.602   2.226   0.261  0.1588 -0.3585 -0.3290
   37ACN     N1  393   4.631   2.138   0.329 -0.5485 -0.1349 -0.1555
   38ACN     C1  394   3.900   0.667   1.211  0.0553  0.3201 -0.2430
   38ACN     H1  395   3.990   0.610   1.188  0.0558  0.1051  0.2687
   38ACN     H2  396   3.835   0.596   1.263 -1.0817  1.0405 -0.6413
   38ACN     H3  397   3.847   0.702   1.122 -2.0687  0.6959  1.0777
   38ACN     C2  398   3.940   0.769   1.302 -0.0464 -1.1616  0.0993
   38ACN     N1  399   3.971   0.848   1.382  0.1860  0.1250 -0.3149
   39ACN     C1  400   3.989   1.839   0.909 -0.3381 -0.1130  0.0341
   39ACN     H1  401   3.947   1.913   0.840 -1.2685 -1.2008 -0.5882
   39ACN     H2  402   4.020   1.896   0.997 -1.3303  0.7328 -0.1488
   39ACN     H3  403   4.077   1.795   0.859 -0.1976 -0.5591  0.6662
   39ACN     C2  404   3.900   1.730   0.933 -0.1824  0.2325  0.0473
   39ACN     N1  405   3.820   1.650   0.956 -0.2252  0.2391 -0.5341
   40ACN     C1  406   1.831   2.335   1.074  0.1383  0.2466 -0.3750
   40ACN     H1  407   1.808   2.440   1.099 -3.1421  0.2000 -2.5559
   40ACN     H2  408   1.808   2.325   0.967 -0.1142  1.0668 -0.4047
   40ACN     H3  409   1.761   2.267   1.124  0.5900  0.8116  1.0804
   40ACN     C2  410   1.968   2.302   1.103 -0.8872 -0.5220  0.0435
   40ACN     N1  411   2.076   2.271   1.128 -0.3683  0.3026 -0.0783
   41ACN     C1  412   3.595   0.377   1.264 -0.6616  0.1482 -0.0686
   41ACN     H1  413   3.515   0.415   1.328  0.1789 -0.7376  1.5573
   41ACN     H2  414   3.583   0.268   1.254 -0.5148  0.1517 -0.3123
   41ACN     H3  415   3.686   0.381   1.324 -2.6098  0.8262  3.0703
   41ACN     C2  416   3.609   0.459   1.144  0.8756  0.6814 -0.5035
   41ACN     N1  417   3.613   0.514   1.043 -0.5389  0.4265 -0.2539
   42ACN     C1  418   2.396   4.494   2.130  0.2600 -0.2092  0.5537
   42ACN     H1  419   2.312   4.563   2.110  0.4326  0.3984  1.8019
   42ACN     H2  420   2.396   4.464   2.236  1.2681 -1.6766  0.1636
   42ACN     H3  421   2.484   4.555   2.107 -0.8464  1.8630  1.5423
   42ACN     C2  422   2.397   4.382   2.035  0.3787 -0.4787  0.0831
   42ACN     N1  423   2.407   4.294   1.962 -0.1474  0.8797 -0.0236
   43ACN     C1  424   2.964   4.785   3.067  0.2527 -0.3640 -0.1201
   43ACN     H1  425   2.928   4.719   3.146  0.4704 -1.1834 -0.6920
   43ACN     H2  426   2.970   4.887   3.107 -0.0227 -1.0048  1.6043
   43ACN     H3  427   2.903   4.784   2.975  0.3943 -0.1183 -0.2168
   43ACN     C2  428   3.096   4.738   3.024  0.1077 -0.1468 -0.4576
   43ACN     N1  429   3.198   4.697   2.991 -0.1925 -0.0697  0.7381
   44ACN     C1  430   4.819   3.045   3.503  0.5027 -0.1124  0.0160
   44ACN     H1  431   4.784   2.981   3.585  0.0801  0.3597  0.2033
   44ACN     H2  432   4.834   2.972   3.422 -2.8903 -0.5228 -0.3752
   44ACN     H3  433   4.915   3.096   3.516 -0.3025  1.9853 -1.7081
   44ACN     C2  434   4.726   3.153   3.456 -0.5079 -0.3809  0.6035
   44ACN     N1  435   4.661   3.240   3.423  0.3580  0.2309  0.3120
   45ACN     C1  436   1.629   2.939   0.733  0.2738 -0.0415 -0.2336
   45ACN     H1  437   1.724   2.898   0.697 -0.0693  0.6513 -2.0339
   45ACN     H2  438   1.546   2.935   0.662 -1.2613 -0.6703  1.5276
   45ACN     H3  439   1.641   3.041   0.773 -5.2405 -0.0064  2.1512
   45ACN     C2  440   1.601   2.855   0.848 -0.5815  0.1215  0.1576
   45ACN     N1  441   1.594   2.792   0.943  0.4005 -0.0133 -0.0482
   46ACN     C1  442   2.312   0.377   3.563 -0.2707 -0.3576 -0.3935
   46ACN     H1  443   2.282   0.383   3.457  1.3008 -1.5736 -0.9532
   46ACN     H2  444   2.259   0.294   3.611  0.6135  0.0347  1.3217
   46ACN     H3  445   2.295   0.468   3.620  0.9132 -1.9429  2.7332
   46ACN     C2  446   2.459   0.344   3.568  0.1764 -0.2088  0.0533
   46ACN     N1  447   2.568   0.307   3.570  1.0146  0.4608  0.5440
   47ACN     C1  448   2.262   2.299   4.508  0.1378 -0.3130  0.1481
   47ACN     H1  449   2.244   2.251   4.411  0.1933 -0.8112  0.3813
   47ACN     H2  450   2.332   2.382   4.489 -0.3946  0.0282 -0.3850
   47ACN     H3  451   2.300   2.224   4.578 -0.3064 -0.6810 -0.0028
   47ACN     C2  452   2.144   2.347   4.577 -0.5425 -0.0199  0.4188
   47ACN     N1  453   2.055   2.393   4.630  0.3344  0.4573 -0.4739
   48ACN     C1  454   2.706   3.075   3.941  0.3200 -0.3255 -1.1907
   48ACN     H1  455   2.631   3.137   3.992  0.8811  0.2551 -1.0663
   48ACN     H2  456   2.713   2.981   3.998  0.8428  0.3993 -0.0365
   48ACN     H3  457   2.805   3.121   3.953  0.1426 -0.4986  1.8157
   48ACN     C2  458   2.675   3.052   3.802  0.1051 -0.0019 -0.3115
   48ACN     N1  459   2.660   3.022   3.690 -0.3190  0.0939 -0.1578
   49ACN     C1  460   4.734   3.516   3.211  0.3404  0.1536  0.0642
   49ACN     H1  461   4.740   3.461   3.117  0.7063  0.4396 -0.0851
   49ACN     H2  462   4.794   3.472   3.292 -0.5944  2.3361  2.0726
   49ACN     H3  463   4.632   3.498   3.247 -0.5883 -0.7973 -2.8225
   49ACN     C2  464   4.749   3.655   3.177  0.7488  0.0959  0.1434
   49ACN     N1  465   4.745   3.770   3.156  0.0519  0.4936 -0.6498
   50ACN     C1  466   3.661   3.942   1.170  0.4437 -0.2786 -0.4155
   50ACN     H1  467   3.569   3.991   1.202  0.1130 -0.7059 -0.6981
   50ACN     H2  468   3.649   3.945   1.061  0.4013  0.5775 -0.3937
   50ACN     H3  469   3.665   3.841   1.214  2.8872 -0.4976 -1.0005
   50ACN     C2  470   3.788   3.998   1.215  0.3170  0.8323 -0.5874
   50ACN     N1  471   3.885   4.046   1.254  0.5746  0.4555 -0.4826
   51ACN     C1  472   1.216   4.728   1.012 -0.4211  0.2516 -0.2529
   51ACN     H1  473   1.131   4.706   1.078 -0.4256 -1.6923 -0.8331
   51ACN     H2  474   1.183   4.682   0.917  0.6654  0.8623 -0.9446
   51ACN     H3  475   1.306   4.680   1.051 -0.4172  0.1266 -0.4099
   51ACN     C2  476   1.231   4.871   0.997  0.0103  0.2057  1.1697
   51ACN     N1  477   1.238   4.984   0.968 -0.5205  0.0892 -0.3655
   52ACN     C1  478   3.833   0.696   1.684 -0.1129  0.1872  0.0290
   52ACN     H1  479   3.935   0.696   1.643  0.2886  0.0374  0.9948
   52ACN     H2  480   3.803   0.800   1.698  0.2745  0.2727  0.2418
   52ACN     H3  481   3.841   0.642   1.779  1.2674 -0.5577 -0.4788
   52ACN     C2  482   3.746   0.620   1.586 -0.5768 -0.5450  0.2185
   52ACN     N1  483   3.675   0.558   1.525  0.6154  0.9961  0.2714
   53ACN     C1  484   3.787   4.706   4.163 -0.3160  0.0668 -0.5891
   53ACN     H1  485   3.700   4.773   4.161 -0.3699 -0.0152 -2.2935
   53ACN     H2  486   3.791   4.649   4.257  0.5525  1.3005  0.1532
   53ACN     H3  487   3.876   4.767   4.143  0.8320 -1.9042 -1.7322
   53ACN     C2  488   3.772   4.604   4.060  0.4554 -0.2069 -0.4687
   53ACN     N1  489   3.767   4.524   3.981  0.9222 -0.1680  0.2753
   54ACN     C1  490   3.008   2.195   4.686  0.7023 -0.3696 -0.3999
   54ACN     H1  491   3.044   2.217   4.584 -3.5478  0.6337 -1.8844
   54ACN     H2  492   2.922   2.129   4.666 -0.3218  0.7981  0.0472
   54ACN     H3  493   2.982   2.292   4.728 -0.7806 -1.1202  0.4853
   54ACN     C2  494   3.106   2.125   4.769  0.3395 -0.7772  0.3299
   54ACN     N1  495   3.176   2.070   4.844 -0.1350 -0.3506 -0.1800
   55ACN     C1  496   1.386   4.565   3.627 -0.2820  0.2662 -0.6594
   55ACN     H1  497   1.425   4.644   3.562  0.3468  0.1047 -0.4839
   55ACN     H2  498   1.442   4.473   3.606  0.6778  0.1491  2.0040
   55ACN     H3  499   1.279   4.552   3.605 -0.1243  1.0082 -1.9565
   55ACN     C2  500   1.401   4.585   3.770 -0.6108 -0.1138 -0.2841
   55ACN     N1  501   1.412   4.612   3.882  0.4022 -0.4714  0.1044
   56ACN     C1  502   1.036   4.132   1.767 -0.1726 -0.1999  0.6667
   56ACN     H1  503   1.077   4.030   1.768  0.4030  0.0233  0.3752
   56ACN     H2  504   0.939   4.136   1.819 -0.3643  1.6994  0.2192
   56ACN     H3  505   1.016   4.170   1.666  1.4253  1.6321  0.9739
   56ACN     C2  506   1.141   4.218   1.829 -0.3808  0.1383 -0.8863
   56ACN     N1  507   1.222   4.283   1.879 -0.3556 -0.1830  0.5315
   57ACN     C1  508   1.265   4.288   4.186 -0.0110 -1.1131  0.1479
   57ACN     H1  509   1.282   4.312   4.292  2.4600  1.3410 -0.6678
   57ACN     H2  510   1.246   4.389   4.148  0.3144 -0.1834  2.2914
   57ACN     H3  511   1.177   4.228   4.160  0.5959 -0.6738 -3.3557
   57ACN     C2  512   1.383   4.229   4.135 -1.1863  0.5564  0.3323
   57ACN     N1  513   1.479   4.179   4.091  0.2551 -0.2983  0.2525
   58ACN     C1  514   0.222   0.675   2.485  0.9142  0.5360 -0.3461
   58ACN     H1  515   0.149   0.634   2.414  0.0218 -0.5442  1.1381
   58ACN     H2  516   0.161   0.745   2.544 -1.4941 -1.0216 -0.8281
   58ACN     H3  517   0.293   0.727   2.420  0.1255  0.0575 -1.6448
   58ACN     C2  518   0.274   0.552   2.553 -0.1847  0.5124 -0.6397
   58ACN     N1  519   0.325   0.457   2.601  0.0684 -0.6154  0.5491
   59ACN     C1  520   1.285   1.195   2.415  0.0237 -0.0229  0.1894
   59ACN     H1  521   1.334   1.100   2.440  0.8556 -0.3304 -2.3328
   59ACN     H2  522   1.198   1.176   2.350  0.1814 -1.6965  0.4135
   59ACN     H3  523   1.362   1.258   2.369  0.7959 -0.4200  0.9209
   59ACN     C2  524   1.218   1.256   2.531 -0.5569 -0.3028 -0.8548
   59ACN     N1  525   1.148   1.297   2.618  0.3296 -0.6285  0.8432
   60ACN     C1  526   1.289   3.555   1.735 -0.3588  0.2061 -0.4584
   60ACN     H1  527   1.230   3.647   1.728  0.4991  0.7511 -0.6260
   60ACN     H2  528   1.368   3.542   1.661  0.0426 -1.2299  0.1824
   60ACN     H3  529   1.209   3.480   1.734 -1.2858  1.1319  0.5589
   60ACN     C2  530   1.348   3.535   1.868  0.1660  0.5497 -0.4194
   60ACN     N1  531   1.389   3.526   1.975 -0.6298  0.1666  0.2685
   61ACN     C1  532   4.017   3.375   4.619 -0.0503 -0.4495  0.0008
   61ACN     H1  533   4.034   3.473   4.574  0.6424 -0.4086  0.3456
   61ACN     H2  534   4.087   3.353   4.701  0.1254  1.6061  0.4541
   61ACN     H3  535   4.014   3.299   4.540 -1.0494 -0.2481 -0.1814
   61ACN     C2  536   3.884   3.372   4.678 -0.5892  0.2709 -0.5568
   61ACN     N1  537   3.778   3.378   4.725 -0.1561 -0.4175  0.0685
   62ACN     C1  538   1.814   4.139   2.875  0.1534  0.6634  0.2564
   62ACN     H1  539   1.796   4.061   2.949  0.6956  0.3988  0.1140
   62ACN     H2  540   1.720   4.186   2.843  1.1836  1.6284 -1.5635
   62ACN     H3  541   1.869   4.085   2.797 -2.3766 -2.6833  0.5989
   62ACN     C2  542   1.895   4.241   2.940 -0.3497 -0.8578  0.2145
   62ACN     N1  543   1.955   4.319   3.002  0.1639  0.1752  0.3317
   63ACN     C1  544   3.955   0.108   2.979 -0.3281 -0.2963 -0.0592
   63ACN     H1  545   3.963   0.064   2.879  1.3079 -0.9160  0.3132
   63ACN     H2  546   3.943   0.032   3.057 -0.6764  1.6282  1.8840
   63ACN     H3  547   3.870   0.177   2.976 -1.0613 -1.1984 -0.6936
   63ACN     C2  548   4.089   0.161   2.996  0.6091  0.1526  0.0558
   63ACN     N1  549   4.195   0.209   3.004  0.1342 -0.1924 -0.3973
   64ACN     C1  550   3.106   4.462   2.695 -0.0635  0.0094  0.1306
   64ACN     H1  551   3.120   4.531   2.611  1.1176 -0.6070 -0.2040
   64ACN     H2  552   3.003   4.426   2.680 -1.0302  2.8444 -0.6633
   64ACN     H3  553   3.126   4.515   2.788  1.9530 -0.1008 -0.1903
   64ACN     C2  554   3.193   4.347   2.676 -0.0920  0.1872 -0.0601
   64ACN     N1  555   3.269   4.259   2.678 -0.3884  0.1815 -0.2835
   65ACN     C1  556   3.044   4.574   1.533  0.1372 -0.4639  0.0288
   65ACN     H1  557   3.055   4.607   1.637 -1.1201 -0.2423  0.1046
   65ACN     H2  558   3.050   4.466   1.516 -0.2128 -0.2384 -1.7686
   65ACN     H3  559   3.111   4.619   1.458 -0.2871  0.0999 -0.0163
   65ACN     C2  560   2.908   4.617   1.497  0.2395  0.0301  0.5585
   65ACN     N1  561   2.810   4.665   1.458 -0.7250  0.0264  0.1270
   66ACN     C1  562   0.262   0.119   2.375  0.0537  0.2675  0.0840
   66ACN     H1  563   0.293   0.214   2.330 -0.8132  0.4965 -0.0642
   66ACN     H2  564   0.166   0.121   2.428  0.7228 -2.2407  1.5245
   66ACN     H3  565   0.326   0.089   2.459  1.3183 -0.2540 -1.0405
   66ACN     C2  566   0.260   0.008   2.278  0.2107  0.4731 -1.0833
   66ACN     N1  567   0.267  -0.075   2.197  0.1489 -0.4611 -0.1489
   67ACN     C1  568   0.045   0.436   3.171 -0.0762  0.2760  0.4477
   67ACN     H1  569  -0.043   0.385   3.211 -1.4440  1.3378 -1.0579
   67ACN     H2  570   0.088   0.508   3.242 -2.3814  2.2184  0.0346
   67ACN     H3  571  -0.000   0.494   3.089 -0.7539  1.0965  1.3770
   67ACN     C2  572   0.130   0.331   3.119 -0.2603 -0.7772  0.3447
   67ACN     N1  573   0.208   0.251   3.078  1.1795 -0.4550  0.0181
   68ACN     C1  574   2.260   3.335   3.714  0.2217  0.4621 -0.2239
   68ACN     H1  575   2.213   3.291   3.626  1.5493 -1.2605 -0.1268
   68ACN     H2  576   2.367   3.335   3.689 -0.1063 -2.8250 -2.1961
   68ACN     H3  577   2.240   3.259   3.790 -2.0737 -0.6887 -1.8633
   68ACN     C2  578   2.204   3.469   3.739 -0.0208  0.1886  0.1494
   68ACN     N1  579   2.159   3.574   3.764  0.5337  0.3294 -0.2199
   69ACN     C1  580   2.661   2.430   4.479  0.2259 -0.1199 -0.3919
   69ACN     H1  581   2.721   2.521   4.484 -2.2688  1.5639  0.4231
   69ACN     H2  582   2.696   2.383   4.386  0.8297  1.8572 -1.2003
   69ACN     H3  583   2.551   2.438   4.477  0.0871 -0.9253  1.8968
   69ACN     C2  584   2.685   2.341   4.595  0.3575  0.2485  0.5314
   69ACN     N1  585   2.685   2.266   4.685  0.3056 -0.1785  0.5878
   70ACN     C1  586   1.180   1.413   0.729  0.2606  0.7864 -0.1912
   70ACN     H1  587   1.241   1.371   0.810  0.9404 -0.5023 -1.3227
   70ACN     H2  588   1.157   1.519   0.749 -1.9940  0.4450 -0.6583
   70ACN     H3  589   1.086   1.356   0.724  2.1230 -2.5058 -0.3222
   70ACN     C2  590   1.242   1.402   0.598  0.0494 -0.0266 -0.2710
   70ACN     N1  591   1.296   1.386   0.499 -0.1553 -0.1660  0.0958
   71ACN     C1  592   3.614   2.202   2.892  0.0587  0.2534 -0.2956
   71ACN     H1  593   3.546   2.221   2.976 -1.1778  0.1793 -1.2503
   71ACN     H2  594   3.717   2.235   2.908  0.0009  0.6977 -0.8120
   71ACN     H3  595   3.569   2.256   2.807 -1.6150  1.2330  1.1518
   71ACN     C2  596   3.620   2.060   2.872  0.3148  0.2585  0.5647
   71ACN     N1  597   3.627   1.946   2.857  0.8035  0.1946 -0.4700
   72ACN     C1  598   0.656   3.350   4.657 -0.2043  0.2549 -0.0200
   72ACN     H1  599   0.664   3.339   4.548 -2.2248  0.6122 -0.2567
   72ACN     H2  600   0.746   3.310   4.706 -0.2439  0.0105 -0.1470
   72ACN     H3  601   0.566   3.291   4.679 -1.2632  1.1466 -1.6983
   72ACN     C2  602   0.634   3.495   4.682  0.1213  0.5487  0.1161
   72ACN     N1  603   0.621   3.606   4.705 -0.4991 -0.9969 -0.2892
   73ACN     C1  604   4.475   3.508   2.659  0.1514  0.1934  1.2040
   73ACN     H1  605   4.477   3.420   2.594  0.5971 -0.3910  1.9820
   73ACN     H2  606   4.368   3.530   2.673 -0.1733 -1.1971  0.9912
   73ACN     H3  607   4.510   3.603   2.617 -1.2507  0.1266 -0.2100
   73ACN     C2  608   4.541   3.477   2.781  0.0054  0.0681 -0.4999
   73ACN     N1  609   4.593   3.453   2.879 -1.0722  0.4921  0.0140
   74ACN     C1  610   0.203   0.967   3.598 -0.1649  0.3696 -0.7482
   74ACN     H1  611   0.141   0.884   3.636 -1.5390  0.7766 -1.9889
   74ACN     H2  612   0.135   1.053   3.589 -2.2202 -1.0020  0.7835
   74ACN     H3  613   0.242   0.938   3.500 -0.1238 -0.4555 -0.4974
   74ACN     C2  614   0.311   0.998   3.694  0.1559  0.4175  0.5849
   74ACN     N1  615   0.380   1.024   3.780 -0.1416  0.1537 -0.1889
   75ACN     C1  616   2.250   0.839   2.420 -1.0597 -0.2546 -0.3235
   75ACN     H1  617   2.253   0.848   2.530  1.4830 -3.2007 -0.0210
   75ACN     H2  618   2.231   0.734   2.399 -0.0094 -0.7126  0.8584
   75ACN     H3  619   2.342   0.870   2.369 -0.2197 -3.1598 -0.7588
   75ACN     C2  620   2.140   0.918   2.366  0.0244 -0.0821  0.5918
   75ACN     N1  621   2.065   0.993   2.319  0.7405  0.3713 -0.7068
   76ACN     C1  622   2.650   2.656   3.773  1.0229  0.1878  0.6188
   76ACN     H1  623   2.573   2.707   3.832  0.1321  0.9628 -1.1241
   76ACN     H2  624   2.644   2.689   3.668 -2.8074 -0.3940  0.5045
   76ACN     H3  625   2.624   2.550   3.760 -1.2251  0.7241  0.2808
   76ACN     C2  626   2.788   2.674   3.831  0.0945  0.2440 -0.7051
   76ACN     N1  627   2.894   2.695   3.870 -0.3910 -0.0790  0.3902
   77ACN     C1  628   0.363   0.832   0.494  0.2514  0.7894  0.2337
   77ACN     H1  629   0.379   0.829   0.602  1.4165 -0.4082  0.0560
   77ACN     H2  630   0.287   0.907   0.468 -0.2074 -0.1505 -1.2680
   77ACN     H3  631   0.332   0.730   0.467  1.8603  0.5873 -1.0601
   77ACN     C2  632   0.485   0.870   0.438 -0.2207 -1.2506 -0.0811
   77ACN     N1  633   0.590   0.899   0.397  0.1548  0.3258 -0.5294
   78ACN     C1  634   0.708   0.661   0.114 -0.3412 -0.0849 -0.8063
   78ACN     H1  635   0.810   0.619   0.118 -0.1499  0.3651 -0.8315
   78ACN     H2  636   0.682   0.720   0.202 -0.6470 -0.2000 -0.8200
   78ACN     H3  637   0.647   0.571   0.103  1.0332 -1.1305 -0.1654
   78ACN     C2  638   0.683   0.742  -0.006 -0.6109  1.0228 -0.1878
   78ACN     N1  639   0.654   0.811  -0.093  0.4682  0.2844  0.2407
   79ACN     C1  640   0.385   1.503   0.214  0.4895  0.1078  0.0421
   79ACN     H1  641   0.295   1.547   0.260 -0.3621  1.9078 -3.0251
   79ACN     H2  642   0.460   1.468   0.286  1.1831  0.4686 -0.4880
   79ACN     H3  643   0.435   1.576   0.149  0.8240 -0.0124  0.1632
   79ACN     C2  644   0.331   1.393   0.140  0.2844  0.2135 -0.0424
   79ACN     N1  645   0.281   1.294   0.102 -0.2953 -0.6151  0.3664
   80ACN     C1  646   4.320   2.478   3.565  0.8748  0.4644  0.9289
   80ACN     H1  647   4.258   2.452   3.652 -0.7284  2.9424  0.6259
   80ACN     H2  648   4.423   2.477   3.601  0.2943 -0.9930  2.7192
   80ACN     H3  649   4.295   2.581   3.537  0.4340  0.5962  1.7663
   80ACN     C2  650   4.295   2.387   3.452  0.2996  0.8258 -0.5010
   80ACN     N1  651   4.276   2.317   3.361  0.0172  0.4383  0.4124
   81ACN     C1  652   4.349   0.825   1.447 -0.3812 -0.0495 -0.7075
   81ACN     H1  653   4.293   0.806   1.539 -1.6921  0.3817 -1.3857
   81ACN     H2  654   4.379   0.930   1.443 -0.0649  0.1011  2.5836
   81ACN     H3  655   4.290   0.794   1.360  0.2849  0.2356 -1.2640
   81ACN     C2  656   4.470   0.744   1.444  0.6179 -0.0280 -0.4460
   81ACN     N1  657   4.571   0.687   1.446  0.5495 -0.2058 -0.5923
   82ACN     C1  658   2.308   4.208   1.514 -0.0610 -0.2532  0.2188
   82ACN     H1  659   2.219   4.264   1.484 -0.2345 -0.5850  0.1012
   82ACN     H2  660   2.270   4.122   1.571 -1.1774 -0.1353 -0.3148
   82ACN     H3  661   2.384   4.265   1.568  1.4816 -0.8662 -1.1795
   82ACN     C2  662   2.378   4.155   1.396  0.3127 -0.3317  0.2238
   82ACN     N1  663   2.428   4.117   1.300  0.1537 -0.5586 -0.7529
   83ACN     C1  664   4.267   0.067   1.647 -0.1331  0.0808 -0.0528
   83ACN     H1  665   4.339   0.101   1.572 -0.9424  1.0149 -0.4414
   83ACN     H2  666   4.166   0.075   1.604 -0.4039 -1.2597  0.2967
   83ACN     H3  667   4.273   0.134   1.734  0.1175 -1.4664  1.1715
   83ACN     C2  668   4.277  -0.073   1.688  0.2732  0.5965 -0.4593
   83ACN     N1  669   4.277  -0.186   1.717  0.3134 -0.0203 -0.4809
   84ACN     C1  670   1.344   2.789   0.360  0.5355 -0.7009 -0.1416
   84ACN     H1  671   1.394   2.824   0.451 -0.6807 -1.0641  0.6981
   84ACN     H2  672   1.290   2.869   0.307  0.5863 -0.9788 -0.6170
   84ACN     H3  673   1.270   2.711   0.383 -0.9417  0.0559 -2.0449
   84ACN     C2  674   1.448   2.734   0.266 -0.0333 -0.9765  0.3121
   84ACN     N1  675   1.527   2.685   0.196  0.1022  0.7153 -0.0457
   85ACN     C1  676   2.222   1.130   1.110 -0.0969  0.0404  0.0534
   85ACN     H1  677   2.212   1.058   1.192  0.4863  1.6985  1.6442
   85ACN     H2  678   2.290   1.088   1.035 -0.7228 -1.8945  0.5180
   85ACN     H3  679   2.271   1.219   1.152 -1.2060  0.8054 -0.2009
   85ACN     C2  680   2.089   1.160   1.058  0.8354 -0.4635  0.4164
   85ACN     N1  681   1.989   1.186   1.001 -0.1779  0.1924 -0.0131
   86ACN     C1  682   4.621   2.350   4.504  0.6646 -0.0892 -0.4644
   86ACN     H1  683   4.571   2.253   4.502  2.6764 -1.1717 -2.6041
   86ACN     H2  684   4.619   2.389   4.401 -0.5744  2.1909  0.3309
   86ACN     H3  685   4.727   2.340   4.532  0.3453 -2.3003  0.1049
   86ACN     C2  686   4.553   2.456   4.585 -0.6666 -0.2520 -0.9513
   86ACN     N1  687   4.487   2.531   4.642 -0.1300  0.4939 -0.2333
   87ACN     C1  688   1.149   1.797   0.452  0.3081 -0.4286  0.6146
   87ACN     H1  689   1.073   1.726   0.418 -0.3826  1.4304 -2.0452
   87ACN     H2  690   1.242   1.759   0.409 -0.4725 -0.3037 -1.2969
   87ACN     H3  691   1.148   1.803   0.562 -0.7557 -1.6563  0.6972
   87ACN     C2  692   1.128   1.927   0.385 -0.3990  0.3234  0.3298
   87ACN     N1  693   1.109   2.034   0.352  0.0994  0.2864 -0.0022
   88ACN     C1  694   4.349   1.150   0.330  0.1967 -0.0065 -0.0970
   88ACN     H1  695   4.273   1.227   0.314  0.0913 -0.5338 -2.4111
   88ACN     H2  696   4.374   1.119   0.228 -0.8633 -1.5191  0.0703
   88ACN     H3  697   4.297   1.077   0.393 -2.2775  0.2726 -1.7073
   88ACN     C2  698   4.469   1.192   0.410 -0.2122  1.1505 -0.0083
   88ACN     N1  699   4.565   1.220   0.466  0.0119  0.2566  0.6524
   89ACN     C1  700   4.735   1.777   3.657  0.8378 -0.3333 -0.5350
   89ACN     H1  701   4.819   1.824   3.604  0.2312  0.6746 -0.6403
   89ACN     H2  702   4.707   1.831   3.748  1.2850 -0.1796 -0.4836
   89ACN     H3  703   4.757   1.675   3.688 -0.0219 -0.0756  1.0376
   89ACN     C2  704   4.631   1.769   3.556  0.0305 -0.0573 -0.2733
   89ACN     N1  705   4.545   1.766   3.475  0.1018  0.1738  0.1440
   90ACN     C1  706   3.427   2.457   1.185 -0.6295  0.2014 -0.0215
   90ACN     H1  707   3.343   2.420   1.124 -1.1222  1.2525 -0.0141
   90ACN     H2  708   3.474   2.538   1.127 -0.9052  1.0591  0.9172
   90ACN     H3  709   3.494   2.376   1.215 -1.5862 -0.5028  0.2552
   90ACN     C2  710   3.375   2.524   1.306 -0.5358  0.3251  0.0734
   90ACN     N1  711   3.338   2.577   1.398 -0.1015 -0.4695 -0.1227
   91ACN     C1  712   2.302   0.265   2.374 -0.7921 -0.1576 -0.4845
   91ACN     H1  713   2.332   0.194   2.296 -0.2616 -0.4046 -0.0685
   91ACN     H2  714   2.288   0.212   2.469  2.9183 -1.4104 -0.4539
   91ACN     H3  715   2.207   0.310   2.343  0.1031  0.6884 -2.1044
   91ACN     C2  716   2.387   0.383   2.396 -0.0869 -0.5888  0.4197
   91ACN     N1  717   2.444   0.480   2.421  0.3852  0.2271 -0.4236
   92ACN     C1  718   3.528   2.503   3.160  0.6262  0.1875 -0.0161
   92ACN     H1  719   3.463   2.439   3.100  2.3535 -0.6147 -1.1319
   92ACN     H2  720   3.511   2.606   3.125  1.2798 -0.6507 -3.1309
   92ACN     H3  721   3.633   2.474   3.144  0.7146  0.1947  0.5255
   92ACN     C2  722   3.503   2.489   3.303  0.8650 -0.1591  0.3641
   92ACN     N1  723   3.479   2.490   3.418 -0.0667 -0.4358  0.8401
   93ACN     C1  724   1.795   3.304   2.968  0.6612  0.5799  0.5221
   93ACN     H1  725   1.813   3.409   2.996 -0.1356  0.8107  0.2114
   93ACN     H2  726   1.879   3.278   2.902  0.0750  0.9058 -0.3654
   93ACN     H3  727   1.700   3.298   2.915  0.4058  0.9233  0.9326
   93ACN     C2  728   1.783   3.210   3.079 -0.3856 -0.3074 -0.0211
   93ACN     N1  729   1.768   3.129   3.163 -0.0794  0.7202 -0.0881
   94ACN     C1  730   3.287   0.702   2.520  0.0812 -0.2491  0.2370
   94ACN     H1  731   3.271   0.785   2.590 -2.7499 -0.2959 -0.2427
   94ACN     H2  732   3.265   0.609   2.575  3.5487 -1.0839  0.4586
   94ACN     H3  733   3.388   0.690   2.480  0.1443 -0.6220  0.5034
   94ACN     C2  734   3.196   0.718   2.411 -0.2654 -0.0630  0.3036
   94ACN     N1  735   3.130   0.725   2.315  0.0518 -0.6099 -0.3070
   95ACN     C1  736   1.590   3.569   3.812  0.9973 -0.3053 -0.3230
   95ACN     H1  737   1.636   3.666   3.830 -0.8519  0.0761  3.1358
   95ACN     H2  738   1.665   3.504   3.766 -0.2253 -2.3218  0.3928
   95ACN     H3  739   1.509   3.588   3.740 -1.1241 -1.8262  1.5190
   95ACN     C2  740   1.547   3.505   3.935 -0.4825 -0.1217  0.5683
   95ACN     N1  741   1.519   3.456   4.035  0.5945  0.4109  0.6432
   96ACN     C1  742   1.803   0.573   3.449  0.3391  0.1840 -0.2165
   96ACN     H1  743   1.754   0.670   3.463 -0.0051  0.3267 -2.1635
   96ACN     H2  744   1.796   0.549   3.342  0.5273 -0.2748 -0.1292
   96ACN     H3  745   1.742   0.494   3.494 -0.2161  1.4056  1.2591
   96ACN     C2  746   1.945   0.568   3.492  0.0263 -0.3248 -0.3170
   96ACN     N1  747   2.052   0.570   3.527 -0.0941 -0.1145 -0.0231
   97ACN     C1  748   2.537   1.554   2.076 -0.2864  0.1910  0.2247
   97ACN     H1  749   2.560   1.528   2.180  1.8498  1.0152  0.0007
   97ACN     H2  750   2.427   1.553   2.072 -0.3158  0.4765  0.9619
   97ACN     H3  751   2.585   1.474   2.018 -0.6425 -1.0540  1.5755
   97ACN     C2  752   2.589   1.688   2.048 -1.1804 -0.4119 -0.2994
   97ACN     N1  753   2.620   1.794   2.022 -0.0809  0.5495 -0.1758
   98ACN     C1  754   0.527   2.593   0.513  0.5647 -0.5728 -0.1793
   98ACN     H1  755   0.418   2.582   0.514  0.7214 -2.9783  2.1929
   98ACN     H2  756   0.560   2.669   0.441 -1.1677 -0.5923 -1.0396
   98ACN     H3  757   0.563   2.494   0.483  1.9651 -0.4617  1.0110
   98ACN     C2  758   0.565   2.628   0.652  0.1429  0.8272  0.3384
   98ACN     N1  759   0.591   2.653   0.763  0.0360  0.1451  0.0344
   99ACN     C1  760   1.654   4.113   3.218 -0.8946  0.2474  0.1028
   99ACN     H1  761   1.591   4.197   3.184 -3.2137 -2.4873 -3.0125
   99ACN     H2  762   1.749   4.146   3.262 -0.2906 -1.0844 -0.1629
   99ACN     H3  763   1.679   4.052   3.131 -0.1845 -0.2309  0.6296
   99ACN     C2  764   1.590   4.030   3.321 -0.1809  0.2943  0.1025
   99ACN     N1  765   1.557   3.970   3.410  0.0237  0.1666 -0.1253
  100ACN     C1  766   4.142   3.307   1.068  0.1666  0.2775 -0.5535
  100ACN     H1  767   4.058   3.238   1.055 -0.1635  0.5080  0.3502
  100ACN     H2  768   4.110   3.410   1.050 -0.4258  0.3506  0.8299
  100ACN     H3  769   4.228   3.280   1.005  0.1361  0.3985 -0.6479
  100ACN     C2  770   4.170   3.309   1.208 -0.4223 -0.6105 -0.3894
  100ACN     N1  771   4.193   3.299   1.319 -0.6686 -0.4280  0.3492
  101ACN     C1  772   0.886   2.099   4.474  0.0733  0.3267  0.6515
  101ACN     H1  773   0.832   2.170   4.411 -0.1694 -0.4401 -0.0300
  101ACN     H2  774   0.996   2.104   4.477  0.3489 -2.4418 -1.1455
  101ACN     H3  775   0.872   1.998   4.433  1.7691  0.8703 -1.4184
  101ACN     C2  776   0.831   2.112   4.606  0.4121  0.7865 -0.1519
  101ACN     N1  777   0.772   2.117   4.705  0.2394  0.3250 -0.3918
  102ACN     C1  778   2.647   0.102   3.810  0.2501  0.1812 -0.5050
  102ACN     H1  779   2.576   0.020   3.827 -1.1213  1.4353  0.0496
  102ACN     H2  780   2.611   0.194   3.858  1.4708  0.7509 -0.6388
  102ACN     H3  781   2.664   0.114   3.702 -0.1800  1.7107 -0.4270
  102ACN     C2  782   2.775   0.075   3.881  0.1008  0.1737  0.8079
  102ACN     N1  783   2.875   0.045   3.928  0.2578  0.2344 -0.6233
  103ACN     C1  784   0.229   1.065   0.838 -0.1468 -0.3442 -0.5764
  103ACN     H1  785   0.146   1.104   0.898 -1.1181  0.3671 -2.3105
  103ACN     H2  786   0.217   1.101   0.735  2.6858 -0.3067 -0.9771
  103ACN     H3  787   0.231   0.955   0.834 -0.3948 -0.3616 -0.2152
  103ACN     C2  788   0.358   1.102   0.896  0.0215 -0.6418 -0.1661
  103ACN     N1  789   0.457   1.129   0.946 -0.8836 -0.1966  0.1917
  104ACN     C1  790   2.856   3.089   1.812 -0.0345  1.1181 -0.6405
  104ACN     H1  791   2.943   3.096   1.880  1.2372 -1.9236 -1.7592
  104ACN     H2  792   2.894   3.022   1.734 -1.3514  1.6220 -1.7354
  104ACN     H3  793   2.842   3.189   1.771  0.3130  0.7424 -1.6953
  104ACN     C2  794   2.746   3.029   1.888 -0.2228  0.7273  0.6870
  104ACN     N1  795   2.651   3.009   1.949 -0.5870  0.0106  0.4891
  105ACN     C1  796   2.711   1.785   1.666  0.5820 -0.1874  0.6370
  105ACN     H1  797   2.748   1.738   1.574 -1.4004 -3.8546  1.5563
  105ACN     H2  798   2.790   1.783   1.743  1.3722  0.9527 -0.1164
  105ACN     H3  799   2.624   1.727   1.697  0.2383 -0.6074 -1.0472
  105ACN     C2  800   2.657   1.923   1.653  0.0453 -0.7479 -1.1589
  105ACN     N1  801   2.626   2.036   1.650  0.4803 -0.1810 -0.1160
  106ACN     C1  802   1.642   4.302   0.652  0.7088 -0.9816 -0.3463
  106ACN     H1  803   1.614   4.204   0.613  0.6433 -0.1692 -2.4718
  106ACN     H2  804   1.694   4.287   0.748  0.0206  0.4347  0.2752
  106ACN     H3  805   1.561   4.368   0.684  0.6475 -1.2601  0.0824
  106ACN     C2  806   1.727   4.376   0.556  0.2206  0.1513  0.1546
  106ACN     N1  807   1.792   4.433   0.477  0.4907  0.0382 -0.0970
  107ACN     C1  808   4.048   1.792   1.752  0.2536  0.2613  0.1836
  107ACN     H1  809   4.124   1.780   1.831  0.0796 -1.3921  0.1290
  107ACN     H2  810   4.040   1.898   1.725  0.8523  0.4446  0.7014
  107ACN     H3  811   3.952   1.768   1.800  0.2822  0.4797  0.3523
  107ACN     C2  812   4.069   1.705   1.636 -0.6465  0.2832 -0.0425
  107ACN     N1  813   4.095   1.646   1.539 -0.3465 -0.3808 -0.3160
  108ACN     C1  814   0.349   1.413   1.164  1.0119  0.0447 -0.6501
  108ACN     H1  815   0.300   1.493   1.106  0.7698  0.1397 -0.3217
  108ACN     H2  816   0.338   1.317   1.113  0.8218 -1.0801  1.4144
  108ACN     H3  817   0.306   1.410   1.265  1.4354 -0.5535 -0.4807
  108ACN     C2  818   0.491   1.439   1.173  0.3915 -0.7012  0.4998
  108ACN     N1  819   0.603   1.466   1.188  0.2970 -0.2244 -0.0098
  109ACN     C1  820   4.220   0.974   1.951  0.3241 -0.0740  1.0661
  109ACN     H1  821   4.150   0.891   1.972 -0.6094  0.5543  0.5368
  109ACN     H2  822   4.217   1.051   2.029 -0.0582 -0.7527  1.7357
  109ACN     H3  823   4.187   1.018   1.856 -1.0547  0.8747  1.9472
  109ACN     C2  824   4.354   0.925   1.920 -0.9502  0.4111  0.3043
  109ACN     N1  825   4.464   0.892   1.902 -0.1446  0.3722  0.5370
  110ACN     C1  826   4.443   3.407   0.147  0.3511  0.0468 -0.9023
  110ACN     H1  827   4.334   3.398   0.151  0.2997 -1.1577 -3.3879
  110ACN     H2  828   4.467   3.508   0.182 -1.4005  0.2151 -0.0919
  110ACN     H3  829   4.468   3.399   0.041  0.0411  0.1213 -0.9830
  110ACN     C2  830   4.496   3.299   0.224  0.7727 -0.6328  0.2145
  110ACN     N1  831   4.525   3.207   0.289  0.8151 -0.1648 -0.0224
  111ACN     C1  832   3.714   4.209   3.783 -0.0630 -0.1066  0.2973
  111ACN     H1  833   3.704   4.104   3.752 -1.1161 -0.1577  0.7573
  111ACN     H2  834   3.806   4.220   3.843 -0.8013  1.7811  1.1615
  111ACN     H3  835   3.625   4.224   3.845 -0.1936 -0.0038  0.0855
  111ACN     C2  836   3.719   4.301   3.677  0.2321  0.7985  0.7438
  111ACN     N1  837   3.724   4.377   3.590 -0.4644  0.6297  0.6792
  112ACN     C1  838   0.750   3.607   1.335 -0.7236  0.3399 -0.0692
  112ACN     H1  839   0.854   3.572   1.331 -0.8802 -0.1558  0.1117
  112ACN     H2  840   0.762   3.715   1.342 -1.1786  0.3161  1.4596
  112ACN     H3  841   0.702   3.560   1.422  0.5740 -0.3223  0.3090
  112ACN     C2  842   0.676   3.571   1.213 -0.0395  0.1810 -0.4388
  112ACN     N1  843   0.624   3.544   1.111 -0.2209 -0.2829 -0.4840
  113ACN     C1  844   1.783   1.313   4.630  0.3718 -0.3918 -0.2777
  113ACN     H1  845   1.799   1.321   4.521 -1.0287 -0.2424 -0.4972
  113ACN     H2  846   1.690   1.370   4.644 -0.3483 -1.1705 -1.6305
  113ACN     H3  847   1.860   1.371   4.681  0.3589 -0.0492 -0.6411
  113ACN     C2  848   1.777   1.178   4.673  0.1422  0.6793 -0.9117
  113ACN     N1  849   1.772   1.066   4.704  0.1152 -0.1665  0.0361
  114ACN     C1  850   2.991   1.922   4.249 -0.4378 -0.0554  0.0261
  114ACN     H1  851   2.927   1.840   4.283 -1.7399 -0.3858 -2.9032
  114ACN     H2  852   3.088   1.871   4.249  0.3527  1.3937 -0.1858
  114ACN     H3  853   3.007   1.999   4.326  3.6928  0.7455 -1.3760
  114ACN     C2  854   2.962   1.965   4.107  0.1842  0.3838 -0.6234
  114ACN     N1  855   2.937   2.000   4.002  0.0347 -0.3310  0.1711
  115ACN     C1  856   4.460   2.569   2.857 -0.3891 -0.0931 -0.2795
  115ACN     H1  857   4.522   2.543   2.944  1.0047 -3.0798 -1.9780
  115ACN     H2  858   4.416   2.668   2.868 -2.4595 -0.8552 -1.3234
  115ACN     H3  859   4.373   2.503   2.862 -0.2119 -0.3285 -0.2752
  115ACN     C2  860   4.517   2.572   2.727  0.2109  0.0275  0.3920
  115ACN     N1  861   4.564   2.578   2.625 -0.4217 -0.3911 -0.2380
  116ACN     C1  862   2.268   1.434   3.048  0.0502 -0.8442 -0.5530
  116ACN     H1  863   2.323   1.529   3.057 -1.0947 -0.2811  0.9593
  116ACN     H2  864   2.161   1.457   3.046  0.3538  0.6857 -0.7645
  116ACN     H3  865   2.280   1.371   3.137 -0.5418 -0.7025 -0.3678
  116ACN     C2  866   2.321   1.352   2.932  0.1669  0.1958 -0.3980
  116ACN     N1  867   2.363   1.304   2.838  0.1778  0.2270  0.7175
  117ACN     C1  868   0.952   1.450   0.226  0.6964  0.1208 -0.3665
  117ACN     H1  869   1.004   1.544   0.205  1.7525 -0.4556 -0.4074
  117ACN     H2  870   1.018   1.374   0.181 -0.1976  0.1323 -1.7767
  117ACN     H3  871   0.857   1.453   0.171  1.5659 -1.1818 -2.0424
  117ACN     C2  872   0.941   1.419   0.369  0.4174  0.1713 -0.5147
  117ACN     N1  873   0.934   1.394   0.485 -0.0038 -0.8545  0.1483
  118ACN     C1  874   2.917   4.630   3.751 -0.0691  0.3885  0.1798
  118ACN     H1  875   2.936   4.581   3.655 -2.8945 -1.2565  0.3465
  118ACN     H2  876   2.963   4.729   3.761 -2.2072  1.4399  0.2946
  118ACN     H3  877   2.953   4.560   3.828 -0.7388 -0.4717 -0.2679
  118ACN     C2  878   2.777   4.646   3.769  0.4093  0.1897 -0.6173
  118ACN     N1  879   2.666   4.664   3.784 -0.3028  0.4023  0.1810
  119ACN     C1  880   1.691   4.175   1.395 -0.0031 -0.4585 -0.0106
  119ACN     H1  881   1.642   4.229   1.313 -0.2291 -0.2242  0.2759
  119ACN     H2  882   1.734   4.086   1.348 -1.4505 -0.8334 -0.6539
  119ACN     H3  883   1.612   4.145   1.464 -0.2669 -0.6273 -0.3840
  119ACN     C2  884   1.778   4.265   1.461  0.2682 -0.1208 -0.3161
  119ACN     N1  885   1.851   4.331   1.523 -0.0180  0.3604  0.6909
  120ACN     C1  886   2.671   0.798   3.548  0.2493  0.2870  0.1168
  120ACN     H1  887   2.770   0.752   3.564  0.7662  0.6371 -1.8553
  120ACN     H2  888   2.644   0.804   3.442 -0.6609 -1.1326  0.2318
  120ACN     H3  889   2.670   0.897   3.596  0.3827 -0.7011  2.3027
  120ACN     C2  890   2.573   0.716   3.617 -0.2125 -0.2191  0.3705
  120ACN     N1  891   2.500   0.656   3.677  0.3274 -0.1995  0.1934
  121ACN     C1  892   4.200   1.439   4.740 -0.3162  0.2519  0.5815
  121ACN     H1  893   4.283   1.468   4.806  0.4695 -1.6282  0.4844
  121ACN     H2  894   4.232   1.436   4.635  2.1154 -0.2139  1.2729
  121ACN     H3  895   4.123   1.515   4.757  0.7095  1.0454  1.9728
  121ACN     C2  896   4.157   1.308   4.778 -0.4136 -0.3678 -0.1674
  121ACN     N1  897   4.116   1.206   4.816  0.5745  0.2514 -0.3378
  122ACN     C1  898   2.007   2.450   3.095 -0.0500  0.2348 -0.0082
  122ACN     H1  899   2.063   2.355   3.094  2.0718  1.4172  0.5265
  122ACN     H2  900   2.018   2.502   3.191 -0.5705  0.0217  0.1715
  122ACN     H3  901   1.901   2.424   3.080  0.5352 -1.3907 -1.6435
  122ACN     C2  902   2.065   2.541   2.995  0.6055  0.1276  0.1873
  122ACN     N1  903   2.107   2.612   2.915  0.1686 -0.4662 -0.5615
  123ACN     C1  904   4.023   4.054   2.945 -0.1691 -0.5490 -0.1425
  123ACN     H1  905   4.038   3.953   2.903  1.2355 -0.6715  0.6032
  123ACN     H2  906   3.925   4.053   2.995  0.6905  1.4261  1.7203
  123ACN     H3  907   4.030   4.131   2.868  0.0547  0.7935  1.1727
  123ACN     C2  908   4.111   4.083   3.056  0.4288 -0.1148  0.7121
  123ACN     N1  909   4.163   4.110   3.152 -0.4694 -0.2845 -0.4283
  124ACN     C1  910   0.406   2.132   3.800 -0.2481  0.0392  0.1893
  124ACN     H1  911   0.467   2.176   3.719 -0.5882  1.0003  0.4467
  124ACN     H2  912   0.305   2.154   3.764 -0.9193 -3.2184 -0.2361
  124ACN     H3  913   0.420   2.184   3.896  0.3340 -3.8723  2.4532
  124ACN     C2  914   0.420   1.985   3.817 -0.1167 -0.3798 -0.1713
  124ACN     N1  915   0.431   1.872   3.827  0.0693  0.4941 -0.2741
  125ACN     C1  916   1.959   2.121   3.596 -0.2161  0.2990 -0.2003
  125ACN     H1  917   1.879   2.061   3.551 -0.9150  1.1366 -0.1180
  125ACN     H2  918   1.958   2.228   3.568 -0.1816  0.6097  0.9371
  125ACN     H3  919   2.058   2.086   3.566  0.3405  0.7095  1.0923
  125ACN     C2  920   1.944   2.114   3.738 -0.5887  0.0585  0.9035
  125ACN     N1  921   1.938   2.100   3.852  0.0696  0.3604 -0.2369
  126ACN     C1  922   4.246   4.888   0.696  0.0816  0.0541 -0.8344
  126ACN     H1  923   4.343   4.937   0.683 -0.3099  0.3777 -2.9643
  126ACN     H2  924   4.230   4.856   0.800 -0.5306 -2.1618 -1.5555
  126ACN     H3  925   4.248   4.795   0.638  0.6682 -1.2567  1.1850
  126ACN     C2  926   4.138   4.984   0.675 -0.2950  0.2628  0.2883
  126ACN     N1  927   4.054   5.064   0.653  0.6090 -0.2843 -0.4052
  127ACN     C1  928   1.681   3.521   2.245 -0.1081  0.0067 -0.2782
  127ACN     H1  929   1.668   3.565   2.146  0.2546 -0.6134 -0.6114
  127ACN     H2  930   1.782   3.479   2.235  0.4159  0.7908  1.4017
  127ACN     H3  931   1.602   3.448   2.262 -0.1645  0.2022  0.3284
  127ACN     C2  932   1.682   3.614   2.353  0.1645 -0.1451 -0.7444
  127ACN     N1  933   1.687   3.695   2.439  0.7278 -0.5991  0.7985
  128ACN     C1  934   3.047   2.213   0.359  0.6980 -0.0426  0.3339
  128ACN     H1  935   3.060   2.151   0.270  0.6931 -0.3143  0.5219
  128ACN     H2  936   3.070   2.153   0.447  1.4676  2.3895  1.9000
  128ACN     H3  937   2.945   2.254   0.361  0.2803 -1.0512  0.5076
  128ACN     C2  938   3.140   2.330   0.361  0.9768 -0.2071  0.2304
  128ACN     N1  939   3.213   2.415   0.361 -0.1692  0.0001 -0.3064
  129ACN     C1  940   1.092   4.321   3.753 -0.2989 -0.1355  0.2290
  129ACN     H1  941   1.168   4.383   3.704 -0.7102 -0.3192 -0.6710
  129ACN     H2  942   1.021   4.303   3.671  0.4553  0.7016 -0.6339
  129ACN     H3  943   1.054   4.378   3.839  1.2281 -0.8852  1.4326
  129ACN     C2  944   1.147   4.192   3.790 -0.0252  0.1228 -0.2399
  129ACN     N1  945   1.188   4.090   3.815  0.1710  0.1378 -0.4157
  130ACN     C1  946   2.088   3.945   1.443  0.0719 -0.1319  0.0982
  130ACN     H1  947   2.099   4.051   1.414 -1.9318 -0.4434 -2.0673
  130ACN     H2  948   2.020   3.939   1.528  1.2819 -0.0845  1.0963
  130ACN     H3  949   2.183   3.898   1.471  1.6421  3.0707  0.5962
  130ACN     C2  950   2.017   3.888   1.331 -0.0229  0.5183 -0.2393
  130ACN     N1  951   1.952   3.851   1.248  0.3428 -0.2194  0.5608
  131ACN     C1  952   1.256   1.499   2.108  0.2810  0.0615  0.0636
  131ACN     H1  953   1.264   1.606   2.085 -0.0865 -0.0001 -0.3492
  131ACN     H2  954   1.200   1.453   2.026 -0.0138 -1.1519  0.9070
  131ACN     H3  955   1.192   1.496   2.198  1.1465  0.3971  0.7048
  131ACN     C2  956   1.389   1.459   2.126 -0.6828 -0.7358  0.4732
  131ACN     N1  957   1.491   1.409   2.139 -0.4873 -0.3475  0.4040
  132ACN     C1  958   0.168   0.813   2.004  0.4420 -0.2672 -0.4301
  132ACN     H1  959   0.196   0.720   1.954  1.2773 -0.5527  0.5494
  132ACN     H2  960   0.074   0.797   2.058  0.3306 -0.4256 -0.6703
  132ACN     H3  961   0.139   0.894   1.935  0.7347  0.6777  0.5317
  132ACN     C2  962   0.278   0.844   2.091  0.4380 -0.6971  0.1601
  132ACN     N1  963   0.369   0.862   2.157  0.8068 -0.7290  0.5449
  133ACN     C1  964   1.125   3.083   3.093 -0.6038 -1.2625 -0.3902
  133ACN     H1  965   1.121   3.061   3.201  1.1232  0.5237  0.0932
  133ACN     H2  966   1.163   3.185   3.082 -2.0869 -0.9410 -3.8247
  133ACN     H3  967   1.029   3.060   3.046 -0.3040 -1.3403 -0.9683
  133ACN     C2  968   1.225   2.995   3.036 -0.1578  0.6396  0.6478
  133ACN     N1  969   1.309   2.929   2.990  0.4182  0.5682 -0.1471
  134ACN     C1  970   0.516   4.630   4.246 -0.4386 -0.5199 -0.2488
  134ACN     H1  971   0.484   4.535   4.290 -0.7180 -0.3606 -0.1053
  134ACN     H2  972   0.623   4.620   4.224 -0.4598  0.2636 -0.7654
  134ACN     H3  973   0.501   4.708   4.321  2.7382 -0.4854  0.4743
  134ACN     C2  974   0.440   4.661   4.122  1.2027  0.6377  0.1255
  134ACN     N1  975   0.386   4.704   4.026 -0.5399 -0.4102 -0.3429
  135ACN     C1  976   2.124   4.881   2.194 -0.3560  0.1003 -0.7881
  135ACN     H1  977   2.040   4.950   2.187 -1.4900 -1.0521  0.8365
  135ACN     H2  978   2.214   4.938   2.218  0.8603 -2.3477  1.0003
  135ACN     H3  979   2.143   4.835   2.096 -0.9596  2.5399 -2.1180
  135ACN     C2  980   2.097   4.775   2.292  0.6759  0.4850 -0.0392
  135ACN     N1  981   2.084   4.683   2.364 -0.2235 -0.0251 -0.1001
  136ACN     C1  982   2.991   1.105   4.073  0.3112 -0.1050  0.3563
  136ACN     H1  983   3.043   1.008   4.073  1.6957  0.6110  0.6187
  136ACN     H2  984   3.054   1.163   4.142  1.6996 -0.0917 -0.8641
  136ACN     H3  985   2.889   1.096   4.113 -0.0959  2.0307 -0.0768
  136ACN     C2  986   2.982   1.170   3.942 -0.4342  1.0431 -0.2549
  136ACN     N1  987   2.974   1.213   3.836  0.2872 -0.0002 -0.1985
  137ACN     C1  988   4.146   2.299   2.644 -0.5462 -0.1726 -0.3049
  137ACN     H1  989   4.104   2.277   2.545  0.5898  2.4847 -1.4830
  137ACN     H2  990   4.240   2.246   2.664  0.3227  1.1219 -0.8172
  137ACN     H3  991   4.089   2.257   2.727 -0.1182 -1.8297 -0.8153
  137ACN     C2  992   4.167   2.442   2.655  0.3455  0.7735 -0.5547
  137ACN     N1  993   4.187   2.554   2.674  0.0640  0.4608 -0.4090
  138ACN     C1  994   4.617   2.027   1.336 -0.0384  0.6785 -0.3168
  138ACN     H1  995   4.682   1.938   1.337 -0.8832 -0.0471 -2.7975
  138ACN     H2  996   4.543   2.013   1.257 -0.0033 -2.3693  0.0897
  138ACN     H3  997   4.680   2.114   1.314  0.0752  0.3848 -1.1736
  138ACN     C2  998   4.542   2.056   1.457  0.0753  0.2352  0.1874
  138ACN     N1  999   4.480   2.083   1.550 -0.2086  0.1499 -0.1980
  139ACN     C1 1000   3.238   0.609   1.007  0.2290 -0.3169 -0.2940
  139ACN     H1 1001   3.260   0.717   1.013  0.4295 -0.4302  4.1445
  139ACN     H2 1002   3.331   0.558   0.978  0.0588 -0.2379 -1.0123
  139ACN     H3 1003   3.144   0.600   0.951  0.1436 -0.4682 -0.1256
  139ACN     C2 1004   3.203   0.555   1.138 -0.0475  0.3334 -0.4207
  139ACN     N1 1005   3.174   0.505   1.241  0.2779  0.9899 -0.0314
  140ACN     C1 1006   1.220   2.221   3.710  0.0980  0.4858 -0.4593
  140ACN     H1 1007   1.270   2.129   3.745 -1.8718 -0.2296  0.6105
  140ACN     H2 1008   1.177   2.282   3.790  0.6276 -0.3273  0.4766
  140ACN     H3 1009   1.139   2.177   3.651 -0.5485  4.0438 -2.5114
  140ACN     C2 1010   1.314   2.293   3.629  0.1200  0.5814  0.4884
  140ACN     N1 1011   1.385   2.345   3.558  0.4200  0.0029  0.0366
  141ACN     C1 1012   0.105   3.856   3.788  0.1468 -0.0475  0.2940
  141ACN     H1 1013   0.118   3.851   3.679  0.0745  0.5510  0.2562
  141ACN     H2 1014   0.181   3.794   3.837  0.6216  0.2219 -0.0996
  141ACN     H3 1015   0.004   3.823   3.818 -1.0890  2.1104 -1.1878
  141ACN     C2 1016   0.127   3.986   3.844 -0.5046  0.8053 -0.6939
  141ACN     N1 1017   0.146   4.091   3.887 -0.7105  0.3092  0.3506
  142ACN     C1 1018   2.155   2.473   3.502  0.0731  0.5443  0.2327
  142ACN     H1 1019   2.182   2.369   3.481 -0.2029  0.1419  1.7444
  142ACN     H2 1020   2.184   2.484   3.607  3.9017 -2.3662 -0.2776
  142ACN     H3 1021   2.046   2.483   3.495 -0.2618 -1.7213  1.2162
  142ACN     C2 1022   2.232   2.556   3.403 -0.4109 -0.0909 -0.0604
  142ACN     N1 1023   2.296   2.609   3.324  0.2002 -0.4070  0.3303
  143ACN     C1 1024   2.010   1.584   0.938  0.3027  0.1750  0.1135
  143ACN     H1 1025   1.914   1.594   0.990 -0.5215 -1.2384 -1.0501
  143ACN     H2 1026   2.029   1.671   0.874 -3.8353  0.7594 -0.5906
  143ACN     H3 1027   2.005   1.497   0.871 -3.2227  0.5520 -0.3012
  143ACN     C2 1028   2.113   1.567   1.040  0.2508  0.0827 -0.4160
  143ACN     N1 1029   2.188   1.552   1.129 -0.4292  0.0341 -0.2918
  144ACN     C1 1030   3.307   0.485   4.443  0.0192  0.0579 -0.0780
  144ACN     H1 1031   3.336   0.584   4.404  0.4023  0.4345  1.1095
  144ACN     H2 1032   3.203   0.467   4.414 -0.7531  1.0932  1.8773
  144ACN     H3 1033   3.307   0.486   4.552  0.2632  0.4240 -0.0779
  144ACN     C2 1034   3.401   0.373   4.399  0.0920 -0.3660 -0.7961
  144ACN     N1 1035   3.471   0.288   4.367 -0.3250  0.3902 -0.0208
  145ACN     C1 1036   1.411   3.953   2.437 -0.3155 -0.1645 -0.2399
  145ACN     H1 1037   1.501   3.958   2.500 -1.2513  0.6915  1.0882
  145ACN     H2 1038   1.394   3.846   2.419  2.6580 -0.7498 -0.0025
  145ACN     H3 1039   1.430   3.998   2.339 -0.9058  1.3430  0.3004
  145ACN     C2 1040   1.301   4.028   2.499 -0.3879  0.7506 -1.0192
  145ACN     N1 1041   1.224   4.099   2.552  0.0651 -0.3298 -0.0024
  146ACN     C1 1042   2.112   2.829   0.465 -0.9663  0.3181  0.1972
  146ACN     H1 1043   2.110   2.875   0.366 -2.2418  1.3369  0.6718
  146ACN     H2 1044   2.216   2.815   0.498 -1.3698  0.1386  1.4576
  146ACN     H3 1045   2.062   2.732   0.467  0.5901 -0.5411 -0.3548
  146ACN     C2 1046   2.049   2.932   0.542 -0.6308  0.2469 -0.4069
  146ACN     N1 1047   1.983   3.001   0.609 -0.2748  0.1559  0.3566
  147ACN     C1 1048   4.902   1.312   1.118  0.2218  0.3528 -0.5251
  147ACN     H1 1049   4.988   1.298   1.051  0.6417 -1.5505  0.3453
  147ACN     H2 1050   4.892   1.218   1.174  1.5950 -0.2839 -1.3086
  147ACN     H3 1051   4.807   1.326   1.064 -0.3423 -2.4137 -0.3880
  147ACN     C2 1052   4.939   1.424   1.211 -0.1786  0.2146  0.2932
  147ACN     N1 1053   4.980   1.512   1.273 -0.0946  0.1321  0.4239
  148ACN     C1 1054   3.591   1.198   4.393 -0.1477  0.3635 -0.0858
  148ACN     H1 1055   3.586   1.138   4.484 -1.4111  1.7974  0.8288
  148ACN     H2 1056   3.669   1.155   4.327  0.7243  0.3966  0.8936
  148ACN     H3 1057   3.630   1.297   4.420  2.3042 -0.5435  0.0430
  148ACN     C2 1058   3.454   1.183   4.341 -0.1521  0.1892 -0.0064
  148ACN     N1 1059   3.343   1.175   4.304  0.6005  0.3659 -0.1894
  149ACN     C1 1060   4.187   2.712   1.934 -0.0542  0.9600  0.6139
  149ACN     H1 1061   4.218   2.607   1.934  0.0805  0.9951 -0.0661
  149ACN     H2 1062   4.079   2.717   1.916  0.0782 -0.8794 -1.0416
  149ACN     H3 1063   4.255   2.743   1.853  0.5450 -0.4956  0.5201
  149ACN     C2 1064   4.229   2.772   2.056  0.1066 -0.1485 -0.0661
  149ACN     N1 1065   4.249   2.811   2.160 -0.2604 -0.2794 -0.0143
  150ACN     C1 1066   3.183   2.921   1.142  1.1655  0.3622  0.0216
  150ACN     H1 1067   3.213   2.975   1.233 -0.0073  1.0516  0.0056
  150ACN     H2 1068   3.207   2.814   1.134 -0.2690  0.1236 -1.4035
  150ACN     H3 1069   3.232   2.962   1.053  0.7250 -2.0062 -1.4089
  150ACN     C2 1070   3.038   2.932   1.131  0.1267  0.0495  0.7395
  150ACN     N1 1071   2.930   2.963   1.141  0.1513  0.0806 -0.0333
  151ACN     C1 1072   3.471   2.441   2.133 -0.0165  0.3875  0.3772
  151ACN     H1 1073   3.541   2.520   2.104  1.3667 -1.5862 -2.1103
  151ACN     H2 1074   3.514   2.372   2.207  0.6852  0.9047  0.4531
  151ACN     H3 1075   3.453   2.392   2.036  1.5444  0.4055  0.0588
  151ACN     C2 1076   3.350   2.497   2.192  0.5752  0.2189  0.4411
  151ACN     N1 1077   3.249   2.542   2.230  0.3077 -0.1431  0.4504
  152ACN     C1 1078   1.012   4.564   1.630  0.1687 -0.1343  0.1229
  152ACN     H1 1079   1.001   4.455   1.626 -1.2755 -0.1129  2.0586
  152ACN     H2 1080   1.023   4.616   1.534  0.9133 -0.9539 -0.2489
  152ACN     H3 1081   1.110   4.573   1.679  0.4591 -0.3596 -0.4143
  152ACN     C2 1082   0.911   4.626   1.714 -0.0608 -0.4184  0.0912
  152ACN     N1 1083   0.824   4.659   1.778  0.0771 -0.3755  0.3265
  153ACN     C1 1084   0.283   4.847   1.134 -0.2697  0.3890  0.2011
  153ACN     H1 1085   0.351   4.867   1.050 -1.2745 -1.2008 -1.0500
  153ACN     H2 1086   0.335   4.853   1.230 -0.2655  0.2766  0.2052
  153ACN     H3 1087   0.254   4.742   1.123  1.7698 -0.1100 -0.7229
  153ACN     C2 1088   0.164   4.924   1.137 -0.2109 -0.4953 -0.5850
  153ACN     N1 1089   0.066   4.983   1.153  0.7414 -0.3139 -0.0722
  154ACN     C1 1090   3.821   2.973   1.943 -0.2626  0.5926  0.0431
  154ACN     H1 1091   3.880   3.063   1.923 -2.6971  2.4370  0.6011
  154ACN     H2 1092   3.734   3.004   2.003 -0.7016 -0.4985 -0.0193
  154ACN     H3 1093   3.896   2.943   2.018  1.2413 -0.3597 -1.7721
  154ACN     C2 1094   3.813   2.883   1.829 -0.0148  0.6010  0.0747
  154ACN     N1 1095   3.804   2.817   1.735 -0.5792  0.4938  0.6363
  155ACN     C1 1096   0.027   3.517   4.079 -0.2446 -0.2087 -0.3159
  155ACN     H1 1097   0.057   3.459   3.990 -0.4284  1.0747 -1.2394
  155ACN     H2 1098   0.015   3.619   4.041  2.3893 -0.0193 -0.8741
  155ACN     H3 1099   0.105   3.507   4.156 -0.2602  0.9039 -0.1363
  155ACN     C2 1100  -0.086   3.442   4.131 -0.6675 -0.7302  0.1967
  155ACN     N1 1101  -0.177   3.393   4.177 -1.0415 -0.1871  0.5173
  156ACN     C1 1102   2.858   2.846   4.587  0.6459 -0.3025 -0.0287
  156ACN     H1 1103   2.937   2.920   4.573 -0.0390  0.6577  1.0274
  156ACN     H2 1104   2.896   2.756   4.638  3.0809  1.8036  2.1333
  156ACN     H3 1105   2.811   2.827   4.490 -1.2890  0.1949  0.7654
  156ACN     C2 1106   2.738   2.904   4.648  0.1791 -0.1868  0.0880
  156ACN     N1 1107   2.648   2.963   4.689 -0.1654 -0.1676 -0.2587
  157ACN     C1 1108   0.557   3.753   0.578 -0.3417 -0.5042  0.0486
  157ACN     H1 1109   0.663   3.780   0.569 -0.2485 -0.5947  0.8442
  157ACN     H2 1110   0.550   3.651   0.616  0.4466 -0.9290 -0.8794
  157ACN     H3 1111   0.499   3.773   0.487 -0.1735  0.2067  0.0879
  157ACN     C2 1112   0.511   3.839   0.683  0.1432 -0.5123 -0.9871
  157ACN     N1 1113   0.491   3.913   0.772  0.0438  0.8573 -0.1478
  158ACN     C1 1114   0.434   3.253   1.148  0.3544  0.2305  0.1668
  158ACN     H1 1115   0.387   3.340   1.196 -1.9612 -2.2389  2.7394
  158ACN     H2 1116   0.396   3.164   1.200  0.3961  0.1398  0.0424
  158ACN     H3 1117   0.542   3.254   1.165  0.5826  0.0927 -1.1384
  158ACN     C2 1118   0.421   3.247   1.004  0.1915 -0.2977 -0.6465
  158ACN     N1 1119   0.407   3.243   0.891  0.3330  0.0734  1.2018
  159ACN     C1 1120   0.006   3.805   0.571 -0.1385 -0.0523 -0.1580
  159ACN     H1 1121   0.091   3.852   0.519  2.3300 -1.6471  2.1706
  159ACN     H2 1122   0.020   3.697   0.560  1.2375 -0.1135  1.8150
  159ACN     H3 1123  -0.086   3.852   0.534  0.6632  1.8677  0.1611
  159ACN     C2 1124   0.023   3.813   0.714 -0.6413  0.1375  0.0290
  159ACN     N1 1125   0.029   3.837   0.824  0.1675  0.1442  0.0970
  160ACN     C1 1126   0.764   1.236   3.767 -0.3191  0.1746  0.0522
  160ACN     H1 1127   0.727   1.303   3.844  1.7134 -0.6005  1.7914
  160ACN     H2 1128   0.679   1.183   3.720  0.5155 -1.3430  0.1803
  160ACN     H3 1129   0.831   1.157   3.803  0.4008  0.2285 -1.0954
  160ACN     C2 1130   0.842   1.315   3.674 -0.3423 -0.5406  0.2486
  160ACN     N1 1131   0.897   1.384   3.603  0.7133  0.0317  0.2747
  161ACN     C1 1132   0.975   2.542   1.110 -0.0487  0.0698  0.7442
  161ACN     H1 1133   1.063   2.590   1.064  0.0862 -1.6017 -0.8652
  161ACN     H2 1134   0.927   2.489   1.027  0.2648  1.5071 -0.3904
  161ACN     H3 1135   0.917   2.631   1.138 -0.6008  0.7566 -2.2420
  161ACN     C2 1136   1.005   2.463   1.229 -0.1529 -0.0759 -0.3569
  161ACN     N1 1137   1.036   2.402   1.322  0.1202  0.0681  0.0809
  162ACN     C1 1138   0.657   4.248   0.817 -0.1251  0.1316  0.0981
  162ACN     H1 1139   0.719   4.177   0.759  2.2235  1.4860  0.8109
  162ACN     H2 1140   0.736   4.290   0.880 -0.7954 -0.4676  1.3563
  162ACN     H3 1141   0.581   4.190   0.870  0.2427 -0.9689 -0.5399
  162ACN     C2 1142   0.587   4.349   0.731 -0.1273  0.0889  0.1559
  162ACN     N1 1143   0.520   4.413   0.660 -0.1042 -0.0752 -0.6283
  163ACN     C1 1144   3.325   1.779   3.373 -0.0608  0.4251  0.0127
  163ACN     H1 1145   3.397   1.838   3.315 -1.4046  3.6701  1.4596
  163ACN     H2 1146   3.317   1.825   3.472  0.4458 -2.0506  1.3068
  163ACN     H3 1147   3.367   1.678   3.387 -1.7968 -0.3444 -0.1183
  163ACN     C2 1148   3.195   1.766   3.312 -0.0222  0.0793 -0.8594
  163ACN     N1 1149   3.096   1.755   3.254 -0.1323  0.0105  0.8788
  164ACN     C1 1150   0.357   2.934   0.282 -0.4774 -0.9329  0.2151
  164ACN     H1 1151   0.422   3.021   0.266 -1.7538 -0.0732 -0.4261
  164ACN     H2 1152   0.398   2.853   0.219  1.3349  0.6384 -0.7501
  164ACN     H3 1153   0.255   2.947   0.245 -0.7584  0.6241  1.4849
  164ACN     C2 1154   0.341   2.895   0.421 -0.5261  0.5151  0.3886
  164ACN     N1 1155   0.328   2.865   0.532  0.8681  0.2784 -0.1899
  165ACN     C1 1156   1.139   3.085   3.507 -0.9287 -0.1947 -0.6405
  165ACN     H1 1157   1.069   3.170   3.512 -0.5341  0.1259 -0.5264
  165ACN     H2 1158   1.090   2.994   3.471  0.7507 -0.2666 -2.9514
  165ACN     H3 1159   1.175   3.062   3.608  0.0296 -2.8961 -1.5189
  165ACN     C2 1160   1.256   3.123   3.437  0.4286  0.4379  0.1073
  165ACN     N1 1161   1.348   3.152   3.371  0.5812  1.0961 -0.1826
  166ACN     C1 1162   2.286   3.710   1.921 -0.5288  0.3463 -0.1004
  166ACN     H1 1163   2.233   3.614   1.916  2.2447 -1.2435 -2.6769
  166ACN     H2 1164   2.383   3.694   1.872  0.1557 -3.0309  1.9828
  166ACN     H3 1165   2.313   3.726   2.026  0.5492 -0.4628 -0.2292
  166ACN     C2 1166   2.216   3.815   1.852 -0.2450  0.0206  0.1673
  166ACN     N1 1167   2.160   3.897   1.786 -0.1964 -0.0933 -0.6268
  167ACN     C1 1168   1.738   4.682   2.325  0.0980 -0.3000 -0.5195
  167ACN     H1 1169   1.728   4.751   2.241  0.1956 -1.5660 -1.6044
  167ACN     H2 1170   1.767   4.726   2.421 -2.3266 -0.9471  0.5790
  167ACN     H3 1171   1.818   4.610   2.306  2.0589  1.1477  1.6415
  167ACN     C2 1172   1.613   4.615   2.351  0.3838 -0.2650 -0.4143
  167ACN     N1 1173   1.518   4.556   2.375 -0.6344 -0.0178  0.8618
  168ACN     C1 1174   1.836   4.685   1.503  0.5002 -0.3024  0.0456
  168ACN     H1 1175   1.915   4.645   1.567  0.2292 -0.4279  0.3093
  168ACN     H2 1176   1.773   4.605   1.463  1.4898  0.0545 -2.3631
  168ACN     H3 1177   1.882   4.738   1.419 -2.1274 -0.6730 -1.7369
  168ACN     C2 1178   1.754   4.769   1.584  0.1138 -0.6494  0.2438
  168ACN     N1 1179   1.678   4.835   1.638  0.2079  0.0393 -0.8039
  169ACN     C1 1180   1.550   0.328   3.106 -0.2408  0.7143  0.3162
  169ACN     H1 1181   1.632   0.256   3.114 -0.6416  0.2006 -0.1021
  169ACN     H2 1182   1.564   0.383   3.012  1.4864 -1.9834 -1.1351
  169ACN     H3 1183   1.553   0.394   3.194  0.6635 -0.1875  0.9809
  169ACN     C2 1184   1.417   0.265   3.095  0.0145 -0.0786 -0.0616
  169ACN     N1 1185   1.317   0.205   3.080 -0.1281 -0.2756 -0.4958
  170ACN     C1 1186   3.191   3.319   2.392 -0.0828  0.4110  0.1178
  170ACN     H1 1187   3.251   3.245   2.338  0.6355 -0.1197  1.6043
  170ACN     H2 1188   3.165   3.402   2.324 -0.8937 -2.5156 -3.4753
  170ACN     H3 1189   3.258   3.355   2.471  0.3150 -1.1471  0.5243
  170ACN     C2 1190   3.072   3.264   2.447  0.0897  0.1836  0.5767
  170ACN     N1 1191   2.971   3.225   2.489  0.7856 -0.1675 -0.4626
  171ACN     C1 1192   0.891   1.998   2.530 -0.3618  0.0231 -0.5710
  171ACN     H1 1193   0.783   1.990   2.512 -0.8797  0.7557  1.8627
  171ACN     H2 1194   0.905   1.986   2.638 -2.2761 -2.4201 -0.4990
  171ACN     H3 1195   0.915   2.102   2.507  0.1527 -0.0511 -0.3930
  171ACN     C2 1196   0.972   1.912   2.453 -0.5757 -0.4796  0.0969
  171ACN     N1 1197   1.038   1.847   2.387  0.1359 -0.2575  0.2138
  172ACN     C1 1198   3.418   1.142   1.025 -0.7921  0.4447 -0.3172
  172ACN     H1 1199   3.386   1.067   1.099 -0.7748 -0.1754 -0.9214
  172ACN     H2 1200   3.330   1.189   0.980 -2.0702 -0.9935  0.5727
  172ACN     H3 1201   3.464   1.082   0.945 -0.9873  0.7880 -0.6924
  172ACN     C2 1202   3.519   1.231   1.072 -0.4278  0.1149 -0.1492
  172ACN     N1 1203   3.611   1.299   1.095 -0.0902 -0.0296  0.2347
  173ACN     C1 1204   2.987   3.222   4.736 -0.0107 -0.5529  0.5550
  173ACN     H1 1205   3.051   3.300   4.692 -1.6381 -0.4599 -1.8429
  173ACN     H2 1206   3.011   3.205   4.842  1.8002  1.0680  0.4590
  173ACN     H3 1207   3.005   3.135   4.672  0.0191 -0.6830  0.7420
  173ACN     C2 1208   2.850   3.281   4.707 -0.4889 -0.1732  0.2535
  173ACN     N1 1209   2.745   3.311   4.677 -0.5156 -0.7450 -0.6744
  174ACN     C1 1210   4.374   3.460   3.515 -0.4108  0.2181 -0.6177
  174ACN     H1 1211   4.471   3.422   3.483 -0.0804  0.3320  0.2138
  174ACN     H2 1212   4.384   3.554   3.571 -0.7787 -0.3075  0.3467
  174ACN     H3 1213   4.331   3.378   3.573  1.5403 -0.6476 -0.3140
  174ACN     C2 1214   4.295   3.473   3.402  0.1182  0.1485 -0.3648
  174ACN     N1 1215   4.218   3.484   3.314 -0.2857 -0.1284 -0.0972
  175ACN     C1 1216   0.696   1.015   2.293  0.0102 -0.8951 -0.0710
  175ACN     H1 1217   0.651   0.915   2.296  0.0043 -0.9776 -1.8567
  175ACN     H2 1218   0.741   1.050   2.387 -0.5175  0.7774 -0.4035
  175ACN     H3 1219   0.624   1.090   2.259  0.0340 -0.8210  0.0421
  175ACN     C2 1220   0.794   1.003   2.187 -0.6361  0.0150  0.3580
  175ACN     N1 1221   0.877   0.995   2.103  0.1837 -0.7865 -0.3048
  176ACN     C1 1222   0.152   4.161   2.266  0.3235  0.1503  0.5375
  176ACN     H1 1223   0.223   4.194   2.189 -2.0917 -1.7087 -2.7359
  176ACN     H2 1224   0.159   4.052   2.269  0.9693  0.0038 -2.5401
  176ACN     H3 1225   0.052   4.196   2.240  0.3199 -0.1071  0.2022
  176ACN     C2 1226   0.165   4.225   2.397  0.5005 -0.4731  0.8316
  176ACN     N1 1227   0.171   4.277   2.497  0.4374 -0.1644  0.6302
  177ACN     C1 1228   1.521   4.512   1.657 -0.3926 -0.2112  0.2941
  177ACN     H1 1229   1.481   4.611   1.682  0.2491 -0.2231  1.4575
  177ACN     H2 1230   1.450   4.437   1.693  0.7709 -1.9968 -0.9542
  177ACN     H3 1231   1.623   4.501   1.696  0.4754 -0.7609 -1.9625
  177ACN     C2 1232   1.521   4.504   1.519  0.2290 -0.2450 -0.1703
  177ACN     N1 1233   1.520   4.498   1.404 -0.2263 -0.0058 -0.0242
  178ACN     C1 1234   4.464   2.701   3.880  0.5532  0.1524  0.3963
  178ACN     H1 1235   4.497   2.653   3.787  0.9134  1.4532 -0.1727
  178ACN     H2 1236   4.443   2.628   3.959 -2.0739  0.3939  0.0074
  178ACN     H3 1237   4.372   2.757   3.857  1.3740  1.8044  1.0293
  178ACN     C2 1238   4.569   2.786   3.925 -0.5695 -0.0272 -0.4606
  178ACN     N1 1239   4.660   2.846   3.958  0.2487 -0.0620  0.0896
  179ACN     C1 1240   3.311   4.249   4.782 -0.4402 -0.4601 -0.1950
  179ACN     H1 1241   3.215   4.297   4.762 -0.2245  0.1397  0.1939
  179ACN     H2 1242   3.391   4.308   4.736 -2.0242  0.2785 -2.1439
  179ACN     H3 1243   3.313   4.147   4.742 -0.3605 -0.6043  0.1680
  179ACN     C2 1244   3.337   4.248   4.924 -0.2127  0.8018 -0.3873
  179ACN     N1 1245   3.339   4.248   5.039 -0.3382  1.1730  0.6979
  180ACN     C1 1246   0.309   0.922   1.201  0.2945 -0.1970 -0.3381
  180ACN     H1 1247   0.305   1.030   1.184  0.8388 -0.0956  0.1653
  180ACN     H2 1248   0.290   0.859   1.113 -0.3228 -0.3844 -0.0802
  180ACN     H3 1249   0.230   0.892   1.271  0.4155 -2.6554 -1.1678
  180ACN     C2 1250   0.442   0.903   1.254  0.0548 -0.0037 -0.0368
  180ACN     N1 1251   0.549   0.893   1.294  0.1899  0.6547 -0.2043
  181ACN     C1 1252   3.743   1.827   3.318  0.3609  0.5164  0.7127
  181ACN     H1 1253   3.849   1.802   3.335 -0.2017 -2.4685  0.4678
  181ACN     H2 1254   3.677   1.789   3.397 -1.4282 -1.7096 -1.6797
  181ACN     H3 1255   3.714   1.768   3.231 -0.6828 -3.0544  3.2414
  181ACN     C2 1256   3.727   1.972   3.284  0.0017 -0.1101  0.3160
  181ACN     N1 1257   3.722   2.082   3.256 -0.4674 -0.3826 -0.2794
  182ACN     C1 1258   0.080   0.725   0.776  0.1751  0.6513  0.2970
  182ACN     H1 1259   0.178   0.755   0.737 -0.0693  0.1904 -0.7066
  182ACN     H2 1260   0.063   0.622   0.743  0.4324  0.7551 -0.1771
  182ACN     H3 1261  -0.006   0.770   0.725  0.6175  1.2797  0.0927
  182ACN     C2 1262   0.054   0.742   0.923 -0.1872 -0.2716  0.7170
  182ACN     N1 1263   0.031   0.758   1.036 -0.2843 -0.1772 -0.2507
  183ACN     C1 1264   1.926   2.217   2.742  0.0058 -0.0909 -0.0200
  183ACN     H1 1265   1.902   2.167   2.837 -0.1128  1.4704  0.7959
  183ACN     H2 1266   1.885   2.317   2.761 -0.6614 -0.5302  0.9434
  183ACN     H3 1267   1.874   2.168   2.659 -1.8205 -0.2788  1.1703
  183ACN     C2 1268   2.068   2.224   2.724  0.3512 -0.3007  0.2959
  183ACN     N1 1269   2.179   2.221   2.705  0.3349 -0.0876 -1.0540
  184ACN     C1 1270   3.055   4.848   0.607 -0.1337  0.2658  0.6088
  184ACN     H1 1271   3.076   4.944   0.558 -1.4220  0.5025  0.4817
  184ACN     H2 1272   3.109   4.762   0.566  0.4738  0.2366  1.4504
  184ACN     H3 1273   2.951   4.819   0.589  0.4755 -2.3733  0.9492
  184ACN     C2 1274   3.074   4.851   0.750  0.4157 -0.3966  0.0353
  184ACN     N1 1275   3.091   4.851   0.863 -0.1223 -0.1514 -0.0282
  185ACN     C1 1276   3.848   1.951   3.904  0.1753  0.1356  0.4944
  185ACN     H1 1277   3.895   1.869   3.846 -0.6320  2.3990 -3.7769
  185ACN     H2 1278   3.921   2.033   3.906  0.6346 -0.2713  0.6936
  185ACN     H3 1279   3.835   1.924   4.009  2.8223 -0.4386  0.7654
  185ACN     C2 1280   3.724   1.991   3.844 -0.2135 -0.1950  0.3121
  185ACN     N1 1281   3.622   2.013   3.795 -0.6136 -0.4271  0.0584
  186ACN     C1 1282   1.645   1.949   1.351 -0.6125  0.2330  0.0796
  186ACN     H1 1283   1.657   1.870   1.276 -1.0598 -0.2117  0.4638
  186ACN     H2 1284   1.600   1.912   1.444  0.2600 -0.6458  0.1625
  186ACN     H3 1285   1.569   2.021   1.316 -0.7210  0.2539  0.3532
  186ACN     C2 1286   1.778   2.004   1.386 -0.4746 -0.1328 -0.1834
  186ACN     N1 1287   1.878   2.050   1.414 -0.5804 -0.3992  0.9595
  187ACN     C1 1288   3.521   1.935   4.789 -0.5111 -0.0129 -0.2214
  187ACN     H1 1289   3.437   1.999   4.819 -2.5774 -1.7000 -2.0924
  187ACN     H2 1290   3.584   1.997   4.724 -1.5721  0.1655 -1.1120
  187ACN     H3 1291   3.480   1.850   4.732 -0.2569  0.5555 -1.2737
  187ACN     C2 1292   3.594   1.882   4.901  0.8933  0.2598  0.4558
  187ACN     N1 1293   3.638   1.838   4.998 -0.2815 -1.1237 -0.1476
  188ACN     C1 1294   4.820   0.556   3.801 -0.3172  0.2339  0.4284
  188ACN     H1 1295   4.831   0.615   3.709 -0.1666 -0.1444  0.1992
  188ACN     H2 1296   4.899   0.480   3.804  1.4152  1.8807 -0.9872
  188ACN     H3 1297   4.719   0.512   3.797 -0.5544  0.8612 -1.1248
  188ACN     C2 1298   4.827   0.637   3.922 -0.9728 -0.5664  0.0350
  188ACN     N1 1299   4.827   0.702   4.016 -0.0941 -0.5919  0.4715
  189ACN     C1 1300   0.424   2.082   4.713  0.5082 -0.6657 -0.2932
  189ACN     H1 1301   0.492   2.007   4.672  0.6596 -0.6395 -0.0916
  189ACN     H2 1302   0.461   2.185   4.720  0.4669 -0.7459  1.8216
  189ACN     H3 1303   0.398   2.049   4.815  0.7134  1.9812  0.6947
  189ACN     C2 1304   0.296   2.085   4.639  0.1441  0.2998  0.0688
  189ACN     N1 1305   0.188   2.086   4.596 -0.0187  0.2238 -0.3796
  190ACN     C1 1306   1.339   3.884   4.037 -0.3716  0.0142  0.4172
  190ACN     H1 1307   1.374   3.870   3.934  0.9132  2.0107  0.5148
  190ACN     H2 1308   1.289   3.981   4.050  0.3562  0.3345  0.8740
  190ACN     H3 1309   1.417   3.895   4.112 -1.1229  0.1898  1.1931
  190ACN     C2 1310   1.243   3.781   4.077 -0.3820 -0.2877 -0.2006
  190ACN     N1 1311   1.169   3.698   4.103  0.3484  0.1030  0.0671
  191ACN     C1 1312   4.221   0.420   2.703  0.9136 -0.3685  0.1106
  191ACN     H1 1313   4.211   0.325   2.649  0.7802 -0.5851  0.5154
  191ACN     H2 1314   4.288   0.492   2.656  0.5555  1.5848  2.3892
  191ACN     H3 1315   4.246   0.395   2.807 -0.1155  0.3577  0.5409
  191ACN     C2 1316   4.085   0.474   2.718 -0.2788 -0.4385  0.0869
  191ACN     N1 1317   3.977   0.511   2.726 -0.0474 -0.1819 -0.2359
  192ACN     C1 1318   1.761   0.233   4.436 -0.0690  0.0875 -0.5710
  192ACN     H1 1319   1.804   0.331   4.458 -3.1883  1.3602  0.4343
  192ACN     H2 1320   1.657   0.243   4.402  0.2183 -0.4464 -1.6810
  192ACN     H3 1321   1.767   0.184   4.534 -2.2973  0.2478 -0.3112
  192ACN     C2 1322   1.819   0.158   4.332 -0.2306  0.2154 -0.4303
  192ACN     N1 1323   1.865   0.082   4.258 -0.4730 -0.3098 -0.6403
  193ACN     C1 1324   0.203   0.162   4.173 -0.0399  0.7198  0.7278
  193ACN     H1 1325   0.288   0.140   4.108 -1.5508 -1.9710 -0.5403
  193ACN     H2 1326   0.232   0.212   4.266  1.1352  0.1616  0.6721
  193ACN     H3 1327   0.159   0.063   4.193  0.9966  0.2288  0.6506
  193ACN     C2 1328   0.105   0.224   4.092  0.9062  0.4218 -0.1625
  193ACN     N1 1329   0.020   0.260   4.024  0.2192 -0.7698  0.3545
  194ACN     C1 1330   2.154   1.981   3.228  0.2385 -0.3666 -0.4124
  194ACN     H1 1331   2.107   2.015   3.322 -0.0118  1.6626 -1.2107
  194ACN     H2 1332   2.256   2.021   3.243 -0.1127  0.2163  0.4920
  194ACN     H3 1333   2.113   2.032   3.140  0.9630  0.7347 -0.1373
  194ACN     C2 1334   2.154   1.836   3.223  0.2330 -0.8949  0.4568
  194ACN     N1 1335   2.161   1.722   3.216  0.1614 -0.4586  0.1249
  195ACN     C1 1336   0.025   4.304   3.651 -0.1358  0.5389 -0.2280
  195ACN     H1 1337  -0.058   4.355   3.600 -1.1725 -1.1090 -0.2634
  195ACN     H2 1338  -0.007   4.240   3.734  0.9771 -2.3205 -1.8457
  195ACN     H3 1339   0.097   4.369   3.701  1.5798 -1.7976  0.5353
  195ACN     C2 1340   0.106   4.223   3.564 -0.1419  0.6846  0.3881
  195ACN     N1 1341   0.177   4.162   3.496 -0.3315  0.7764 -0.2585
  196ACN     C1 1342   4.196   3.311   2.227  0.0290  0.2377 -0.0460
  196ACN     H1 1343   4.153   3.350   2.320 -0.6401 -2.7311  0.9976
  196ACN     H2 1344   4.305   3.306   2.235  0.1980 -1.8516 -2.3391
  196ACN     H3 1345   4.185   3.363   2.131  2.0960 -0.1235 -0.5298
  196ACN     C2 1346   4.138   3.179   2.211  0.0685  0.2808 -0.7432
  196ACN     N1 1347   4.079   3.087   2.183 -0.0706 -0.0663 -0.8764
  197ACN     C1 1348   0.128   4.398   3.271  0.2175  0.0859 -0.1249
  197ACN     H1 1349   0.234   4.375   3.290  0.2844  0.1788 -0.3834
  197ACN     H2 1350   0.050   4.323   3.288 -0.5217  0.9554  0.4010
  197ACN     H3 1351   0.108   4.432   3.168 -1.9510  0.6147  0.4227
  197ACN     C2 1352   0.104   4.512   3.357 -0.4763 -0.4838  0.1089
  197ACN     N1 1353   0.065   4.597   3.430  0.1624  0.3235 -0.4528
  198ACN     C1 1354   4.281   0.319   1.230 -0.0725 -0.8878  0.0542
  198ACN     H1 1355   4.353   0.266   1.166 -0.0017 -1.0632  0.2761
  198ACN     H2 1356   4.311   0.305   1.334 -1.1666  0.1999  0.5392
  198ACN     H3 1357   4.176   0.289   1.226 -0.5100  0.6338 -0.6362
  198ACN     C2 1358   4.282   0.462   1.195  0.2907 -0.1870 -0.3992
  198ACN     N1 1359   4.283   0.576   1.171 -0.1507  0.9373 -0.6565
  199ACN     C1 1360   2.135   4.343   4.587 -0.4271  0.0702 -0.2518
  199ACN     H1 1361   2.185   4.261   4.641  0.2319 -0.4441 -1.5962
  199ACN     H2 1362   2.215   4.411   4.556  0.1916 -0.5532 -0.0435
  199ACN     H3 1363   2.061   4.385   4.656  0.0447  0.8964 -0.2414
  199ACN     C2 1364   2.066   4.279   4.475  0.5999 -0.2372  0.8374
  199ACN     N1 1365   2.007   4.231   4.389 -0.5758  0.4006  0.5455
  200ACN     C1 1366   1.203   1.299   4.634 -0.8597 -0.2718 -0.7136
  200ACN     H1 1367   1.147   1.242   4.709 -0.5309  0.4397  0.0963
  200ACN     H2 1368   1.278   1.365   4.681 -0.7585 -1.2616  0.5847
  200ACN     H3 1369   1.129   1.362   4.582  0.2324  2.0714  0.3860
  200ACN     C2 1370   1.280   1.221   4.538 -0.6182  0.1069 -0.1611
  200ACN     N1 1371   1.341   1.156   4.466 -0.0249 -0.2387 -0.0437
  201ACN     C1 1372   2.299   0.060   4.263 -0.3383  0.4753  0.1602
  201ACN     H1 1373   2.223   0.070   4.184 -1.4517  1.1917  1.2848
  201ACN     H2 1374   2.347  -0.037   4.241  0.7974  0.6377  1.7499
  201ACN     H3 1375   2.249   0.051   4.360 -1.6952 -2.4077 -0.6793
  201ACN     C2 1376   2.391   0.174   4.259 -0.0512  0.5632  0.1252
  201ACN     N1 1377   2.455   0.266   4.257  0.7457 -0.6505  0.2315
  202ACN     C1 1378   0.987   4.445   0.185  0.3134  0.4029 -0.1244
  202ACN     H1 1379   0.942   4.437   0.285 -0.5096 -0.3430 -0.5435
  202ACN     H2 1380   1.000   4.552   0.164  1.8295  0.3470  0.4291
  202ACN     H3 1381   0.922   4.398   0.110 -0.7737  0.9893  0.4374
  202ACN     C2 1382   1.121   4.382   0.189  0.3044 -0.3953 -0.9580
  202ACN     N1 1383   1.220   4.327   0.210 -0.5035  0.4565 -0.6448
  203ACN     C1 1384   0.576   1.263   3.430  0.2978  0.2148  0.1633
  203ACN     H1 1385   0.537   1.185   3.363 -0.1499 -0.4165  1.1485
  203ACN     H2 1386   0.685   1.264   3.415  0.1495  1.0262 -0.9964
  203ACN     H3 1387   0.541   1.246   3.532  0.1871 -1.0303 -0.0593
  203ACN     C2 1388   0.519   1.389   3.383  0.3041 -0.0928  0.3405
  203ACN     N1 1389   0.479   1.495   3.351 -0.2490 -0.4203  0.0538
  204ACN     C1 1390   3.453   3.312   4.518 -0.2908 -0.5893 -0.0428
  204ACN     H1 1391   3.518   3.320   4.430  0.2400 -1.5054  0.2594
  204ACN     H2 1392   3.349   3.312   4.484  0.3141  0.8612 -2.0760
  204ACN     H3 1393   3.464   3.402   4.581  0.4000  1.0904 -2.4065
  204ACN     C2 1394   3.490   3.200   4.603 -0.1287 -0.6194  0.0856
  204ACN     N1 1395   3.526   3.113   4.667  0.4174 -0.2925  0.6509
  205ACN     C1 1396   4.297   2.012   4.234 -0.2400 -0.6100 -0.4272
  205ACN     H1 1397   4.320   2.100   4.294 -1.7755  0.8699 -1.8823
  205ACN     H2 1398   4.380   2.011   4.163  0.2560  1.4433  0.0806
  205ACN     H3 1399   4.198   2.029   4.190  0.1939 -1.1247 -1.6574
  205ACN     C2 1400   4.300   1.886   4.317  0.5001 -0.7800 -0.0644
  205ACN     N1 1401   4.296   1.788   4.375  0.0651  0.5346  0.4277
  206ACN     C1 1402   0.144   2.210   0.204 -0.4872  0.4549 -0.3290
  206ACN     H1 1403   0.147   2.206   0.094  0.3715 -1.5027 -0.2615
  206ACN     H2 1404   0.049   2.245   0.246 -0.3422 -0.4329  0.7772
  206ACN     H3 1405   0.221   2.284   0.230 -0.6468  0.6092 -0.2938
  206ACN     C2 1406   0.174   2.070   0.236  0.3176  0.3141 -0.1518
  206ACN     N1 1407   0.197   1.963   0.270  0.5613  0.0124  0.1123
  207ACN     C1 1408   0.336   3.629   2.431 -0.2507 -0.5285  0.1859
  207ACN     H1 1409   0.342   3.531   2.384  2.5883  0.2876 -1.3693
  207ACN     H2 1410   0.438   3.668   2.436 -1.0398  1.7590  0.0877
  207ACN     H3 1411   0.297   3.618   2.533 -1.5146  0.4578 -0.1614
  207ACN     C2 1412   0.251   3.729   2.358 -0.9406  0.0654 -0.1347
  207ACN     N1 1413   0.181   3.800   2.306 -0.6864 -0.1039  0.2507
  208ACN     C1 1414   0.635   1.511   1.662  0.5012  0.4841  0.2568
  208ACN     H1 1415   0.661   1.432   1.734  0.0442  0.1821  0.0927
  208ACN     H2 1416   0.650   1.471   1.560 -0.8291  0.7554 -0.0581
  208ACN     H3 1417   0.694   1.603   1.673  1.3543 -0.0151 -0.0261
  208ACN     C2 1418   0.492   1.545   1.671 -0.3603 -0.4788  0.9174
  208ACN     N1 1419   0.383   1.578   1.684  0.6312 -0.0174  0.3688
  209ACN     C1 1420   0.313   1.186   1.605 -0.8507  0.7720  0.2744
  209ACN     H1 1421   0.417   1.151   1.606 -1.1826 -0.2621  1.8940
  209ACN     H2 1422   0.293   1.287   1.641  0.2750  1.7302 -1.6012
  209ACN     H3 1423   0.252   1.117   1.664 -1.1635  0.6493 -0.1881
  209ACN     C2 1424   0.262   1.178   1.473  0.3258 -0.1912  0.1659
  209ACN     N1 1425   0.225   1.177   1.364  0.1657 -0.1054 -0.1366
  210ACN     C1 1426   0.542   3.812   3.790  0.8944  0.0765 -0.5984
  210ACN     H1 1427   0.522   3.919   3.780  2.7009  0.5703  0.6625
  210ACN     H2 1428   0.617   3.796   3.712  0.8827  1.7346 -0.9709
  210ACN     H3 1429   0.448   3.758   3.773  1.0786 -0.7219  0.7470
  210ACN     C2 1430   0.596   3.777   3.921  0.6864  0.7801 -0.6251
  210ACN     N1 1431   0.653   3.749   4.018  0.3313  0.6858 -0.1179
  211ACN     C1 1432   0.347   1.662   4.515  0.7340 -0.5918 -1.1446
  211ACN     H1 1433   0.422   1.584   4.501  0.4242 -0.6103 -2.8562
  211ACN     H2 1434   0.245   1.638   4.482  0.3905  0.7597 -1.1215
  211ACN     H3 1435   0.372   1.762   4.477  1.8706  0.2410  1.5405
  211ACN     C2 1436   0.326   1.685   4.664 -0.6904  0.9836  0.1396
  211ACN     N1 1437   0.315   1.709   4.776  0.2908 -0.0655 -0.4154
  212ACN     C1 1438   1.720   2.402   4.473 -0.7092  0.2547 -0.0908
  212ACN     H1 1439   1.634   2.471   4.483  0.9370  2.4138 -0.0104
  212ACN     H2 1440   1.809   2.464   4.486 -0.5166 -0.1396  0.5081
  212ACN     H3 1441   1.714   2.344   4.381 -1.6201 -0.4388  0.3915
  212ACN     C2 1442   1.717   2.312   4.588  0.4879  0.2541 -0.0350
  212ACN     N1 1443   1.722   2.237   4.674 -0.2048  0.6873  0.0180
  213ACN     C1 1444   4.826   3.127   2.052 -0.0206  0.0767  0.0510
  213ACN     H1 1445   4.879   3.222   2.039  0.4063 -0.1441  0.1545
  213ACN     H2 1446   4.803   3.083   1.954 -2.1573  2.2443 -0.5273
  213ACN     H3 1447   4.736   3.146   2.111 -0.3673 -1.0745 -0.0872
  213ACN     C2 1448   4.913   3.044   2.129  0.1880  0.7223 -0.1141
  213ACN     N1 1449   4.968   2.971   2.197 -0.1687 -0.9179 -0.1811
  214ACN     C1 1450   1.747   3.027   1.234 -0.4832  0.0186 -0.1314
  214ACN     H1 1451   1.660   3.093   1.229 -0.3394  0.2478  0.3689
  214ACN     H2 1452   1.824   3.066   1.166  1.2455  1.8088  2.6917
  214ACN     H3 1453   1.708   2.926   1.215  2.0726 -1.1214  0.3342
  214ACN     C2 1454   1.815   3.034   1.361 -0.3196  0.1501 -0.9390
  214ACN     N1 1455   1.859   3.036   1.469  0.3975 -0.3751 -0.3827
  215ACN     C1 1456   4.218   3.751   0.429 -0.2323  0.0703 -0.2680
  215ACN     H1 1457   4.327   3.747   0.430 -0.1715  1.0302 -1.3905
  215ACN     H2 1458   4.175   3.661   0.383 -0.2105 -0.0091 -0.1346
  215ACN     H3 1459   4.203   3.836   0.362  1.4629  0.3845 -0.2801
  215ACN     C2 1460   4.148   3.762   0.556 -0.4273  1.0622 -0.1214
  215ACN     N1 1461   4.087   3.780   0.654 -0.3313 -0.0527  0.4324
  216ACN     C1 1462   0.455   4.446   4.564  0.0163  0.4291  0.8120
  216ACN     H1 1463   0.487   4.343   4.545  0.4382  0.9738 -1.7397
  216ACN     H2 1464   0.406   4.457   4.662 -3.4446 -0.5515 -0.6676
  216ACN     H3 1465   0.375   4.478   4.497 -0.1134 -0.2674  0.6247
  216ACN     C2 1466   0.567   4.538   4.561 -0.5990 -0.3532  0.2977
  216ACN     N1 1467   0.650   4.616   4.567 -0.2316 -0.1868 -0.0533
  217ACN     C1 1468   2.734   3.979   2.934  0.4856  0.1040 -0.8543
  217ACN     H1 1469   2.643   3.956   2.878  0.8156 -0.4893 -1.1497
  217ACN     H2 1470   2.723   3.985   3.043  3.1302  1.3182 -0.5599
  217ACN     H3 1471   2.775   4.075   2.900  1.4073 -0.2626 -0.8262
  217ACN     C2 1472   2.831   3.873   2.914  0.1493 -0.2690  0.1090
  217ACN     N1 1473   2.912   3.796   2.901 -0.5323  0.0270 -0.3135
  218ACN     C1 1474   3.341   0.750   2.038  0.2325 -0.2527  0.3508
  218ACN     H1 1475   3.346   0.830   2.113  2.2019 -1.1460  1.2297
  218ACN     H2 1476   3.246   0.758   1.983  1.5359  1.2186 -1.8505
  218ACN     H3 1477   3.354   0.647   2.072  0.6674 -0.6972 -1.0815
  218ACN     C2 1478   3.443   0.774   1.927 -0.2660  0.0493 -0.5494
  218ACN     N1 1479   3.521   0.778   1.843  0.0000  0.2501 -1.2159
  219ACN     C1 1480   0.378   0.216   1.349 -0.0946 -0.2445 -0.2368
  219ACN     H1 1481   0.356   0.266   1.444  1.5888 -1.8345  1.0582
  219ACN     H2 1482   0.372   0.280   1.260  0.1797 -0.2030 -0.2251
  219ACN     H3 1483   0.303   0.137   1.335  0.4254 -0.9646  0.8879
  219ACN     C2 1484   0.505   0.151   1.362  0.3970 -0.4924  0.5280
  219ACN     N1 1485   0.603   0.097   1.365  0.0778  0.6376 -0.5924
  220ACN     C1 1486   2.597   4.721   0.297  0.3009 -0.8193 -0.7219
  220ACN     H1 1487   2.690   4.663   0.294  1.9250  1.3429  2.3180
  220ACN     H2 1488   2.593   4.777   0.391 -2.1104  0.7134 -1.6390
  220ACN     H3 1489   2.511   4.654   0.301  0.8141 -1.4279  1.8505
  220ACN     C2 1490   2.586   4.824   0.187  0.3261 -0.1298  0.1232
  220ACN     N1 1491   2.575   4.903   0.102 -0.1387  0.2890  0.4487
  221ACN     C1 1492   4.457   2.306   4.067 -0.2748  0.0231 -0.0486
  221ACN     H1 1493   4.476   2.198   4.077 -1.1871 -0.3274 -1.7205
  221ACN     H2 1494   4.550   2.348   4.027  0.0981  0.7703  1.5321
  221ACN     H3 1495   4.440   2.347   4.167 -1.8611 -0.9145  0.1082
  221ACN     C2 1496   4.335   2.331   3.988 -0.5452  0.4012  0.0781
  221ACN     N1 1497   4.238   2.357   3.934  0.3605  0.2388  0.2161
  222ACN     C1 1498   4.442   4.824   1.286 -0.1982  0.2191  0.3156
  222ACN     H1 1499   4.420   4.909   1.351  0.8062  0.3009  0.5617
  222ACN     H2 1500   4.388   4.737   1.327  0.0143 -0.0539  0.0194
  222ACN     H3 1501   4.549   4.802   1.281 -0.3330 -0.1380 -1.5995
  222ACN     C2 1502   4.377   4.836   1.155 -0.5013 -0.0083 -0.0056
  222ACN     N1 1503   4.325   4.856   1.055 -0.2387  0.1272  0.0216
  223ACN     C1 1504   1.686   2.584   2.011 -0.0069 -0.4350 -0.3978
  223ACN     H1 1505   1.653   2.617   1.912  0.2915 -2.1614 -1.0982
  223ACN     H2 1506   1.604   2.556   2.079 -0.3831  1.0860 -0.1760
  223ACN     H3 1507   1.731   2.673   2.058 -2.3744 -0.5645  2.4346
  223ACN     C2 1508   1.785   2.474   2.008  0.0422 -0.6012 -0.4917
  223ACN     N1 1509   1.862   2.389   2.004  0.0934  0.5366 -0.2175
  224ACN     C1 1510   2.640   2.705   1.722  0.3668  0.5231  0.3288
  224ACN     H1 1511   2.705   2.639   1.664 -1.5512 -1.2719  0.1101
  224ACN     H2 1512   2.559   2.753   1.666  1.7018 -0.2509 -2.4314
  224ACN     H3 1513   2.702   2.784   1.768  2.0126 -0.2600 -0.4568
  224ACN     C2 1514   2.584   2.618   1.829 -0.1347 -1.1949  0.0217
  224ACN     N1 1515   2.538   2.553   1.911  0.8353  0.1670  0.5903
  225ACN     C1 1516   1.186   3.811   0.958 -0.7620  0.0022  0.2042
  225ACN     H1 1517   1.156   3.906   0.912 -1.9939  0.0593  1.0966
  225ACN     H2 1518   1.253   3.827   1.044  0.3315 -3.3429  0.1136
  225ACN     H3 1519   1.238   3.759   0.877  1.1975  1.9263  0.1456
  225ACN     C2 1520   1.068   3.743   1.006  0.3171  0.0075  0.5595
  225ACN     N1 1521   0.981   3.684   1.057 -0.4250  0.9092  0.0952
  226ACN     C1 1522   0.395   0.380   1.883 -0.1833 -0.3857  0.2525
  226ACN     H1 1523   0.300   0.336   1.851 -1.3550  1.1112  1.4934
  226ACN     H2 1524   0.417   0.471   1.826  1.5060 -2.8930 -3.4882
  226ACN     H3 1525   0.486   0.319   1.872  0.6437  0.9406 -0.5743
  226ACN     C2 1526   0.375   0.409   2.017 -0.2656 -0.2007  0.2465
  226ACN     N1 1527   0.362   0.430   2.127 -0.2886  0.9831 -0.7064
  227ACN     C1 1528   1.426   0.967   0.704 -0.7123 -0.4568 -0.1062
  227ACN     H1 1529   1.471   0.897   0.775 -0.5169  0.5091  0.7507
  227ACN     H2 1530   1.496   1.051   0.689  1.3805 -1.9237  0.9095
  227ACN     H3 1531   1.325   0.992   0.736 -0.4617  1.3195 -0.5535
  227ACN     C2 1532   1.430   0.906   0.571  0.3465 -0.5892 -0.2968
  227ACN     N1 1533   1.425   0.851   0.469 -0.0577 -0.1278 -0.0796
  228ACN     C1 1534   3.018   3.274   0.962  0.0016 -0.0191  0.4892
  228ACN     H1 1535   2.992   3.199   0.886 -1.1264 -0.7032  1.5377
  228ACN     H2 1536   2.945   3.246   1.038 -0.5279  2.0364  0.7928
  228ACN     H3 1537   3.001   3.373   0.916  0.1397 -0.8905 -1.5656
  228ACN     C2 1538   3.156   3.266   1.012 -0.0520  0.0489 -0.4871
  228ACN     N1 1539   3.264   3.287   1.052 -0.5353  0.2934  0.5582
  229ACN     C1 1540   0.534   1.097   1.907 -0.1202  0.0341  0.4842
  229ACN     H1 1541   0.575   1.127   1.809  0.8479 -0.7656  0.6373
  229ACN     H2 1542   0.596   1.018   1.950  0.7862 -0.0469 -0.8812
  229ACN     H3 1543   0.432   1.058   1.895 -0.0362 -0.0207 -0.1104
  229ACN     C2 1544   0.539   1.214   2.000 -0.0376  0.1913 -0.3086
  229ACN     N1 1545   0.530   1.305   2.070  0.5110  0.4277 -0.3109
  230ACN     C1 1546   0.639   4.347   0.338  0.1320  0.1350  0.0251
  230ACN     H1 1547   0.551   4.395   0.381 -0.6356 -1.0919 -0.1289
  230ACN     H2 1548   0.648   4.248   0.385 -1.1785 -0.6722 -1.3471
  230ACN     H3 1549   0.728   4.409   0.354  0.4703 -0.3318 -0.0090
  230ACN     C2 1550   0.624   4.315   0.198 -0.0148  0.7673  0.1670
  230ACN     N1 1551   0.620   4.284   0.087  0.1347 -0.1305  0.0350
  231ACN     C1 1552   1.665   1.451   1.796 -0.8455  0.0902 -0.5461
  231ACN     H1 1553   1.579   1.450   1.865 -2.1336  0.3191 -2.0714
  231ACN     H2 1554   1.624   1.384   1.720  0.0097 -2.1899  0.9017
  231ACN     H3 1555   1.754   1.398   1.831 -2.0664 -1.1574  0.8353
  231ACN     C2 1556   1.697   1.579   1.742  0.4483  0.2741  0.4625
  231ACN     N1 1557   1.730   1.687   1.712 -0.1419  0.2726  0.3886
  232ACN     C1 1558   1.873   0.325   0.646 -0.0701  0.5979  0.4384
  232ACN     H1 1559   1.897   0.233   0.700 -1.7305 -1.5496 -2.2532
  232ACN     H2 1560   1.965   0.360   0.597 -0.9883  0.0760 -1.7957
  232ACN     H3 1561   1.838   0.404   0.714 -0.6326  1.7040 -1.0759
  232ACN     C2 1562   1.778   0.304   0.536  0.8012  0.1294 -0.2712
  232ACN     N1 1563   1.700   0.301   0.445 -0.1914 -0.2964  0.4347
  233ACN     C1 1564   3.587   2.029   1.039 -0.2063 -0.8823  0.6476
  233ACN     H1 1565   3.600   2.014   0.931  0.2850  3.4026 -0.0484
  233ACN     H2 1566   3.619   1.938   1.091 -3.9617 -2.9661 -0.2777
  233ACN     H3 1567   3.478   2.039   1.053 -0.4064  0.0479 -1.2730
  233ACN     C2 1568   3.651   2.147   1.090  0.0747  0.1943  0.6583
  233ACN     N1 1569   3.705   2.245   1.122  1.0369  0.0790 -0.2483
  234ACN     C1 1570   1.019   3.701   1.975  0.5333 -0.4738  0.1980
  234ACN     H1 1571   0.964   3.649   2.054 -1.5353 -0.4396 -1.1301
  234ACN     H2 1572   1.027   3.633   1.889  0.6089  0.0379 -0.2080
  234ACN     H3 1573   1.112   3.735   2.021  0.0133 -1.5492  2.1368
  234ACN     C2 1574   0.931   3.816   1.945 -0.3240  0.0317 -0.0209
  234ACN     N1 1575   0.863   3.900   1.911 -0.1592 -0.2395  0.7964
  235ACN     C1 1576   1.716   1.745   2.054  0.0519  0.1735  0.9655
  235ACN     H1 1577   1.768   1.822   1.996  0.5669  0.5410  1.8835
  235ACN     H2 1578   1.762   1.648   2.032 -1.7114 -0.2384 -1.2749
  235ACN     H3 1579   1.612   1.748   2.021 -0.0971  0.1247  1.4160
  235ACN     C2 1580   1.735   1.748   2.194 -0.3312 -0.6122  0.3375
  235ACN     N1 1581   1.746   1.741   2.309 -0.0056 -0.2578 -0.0506
  236ACN     C1 1582   0.634   3.897   0.162 -0.0583  0.2196 -0.5952
  236ACN     H1 1583   0.647   3.835   0.072  0.1355 -1.0911  0.3015
  236ACN     H2 1584   0.631   3.837   0.254  1.8318  2.9692  1.3971
  236ACN     H3 1585   0.544   3.958   0.153 -0.1941  0.3618  1.3345
  236ACN     C2 1586   0.744   3.993   0.180  0.3691  0.6448 -0.5518
  236ACN     N1 1587   0.832   4.062   0.198  0.5417 -0.0278  0.3237
  237ACN     C1 1588   2.383   4.217   3.237  0.9091 -0.1749  0.2204
  237ACN     H1 1589   2.298   4.151   3.254 -0.2022  1.4159  1.2100
  237ACN     H2 1590   2.454   4.186   3.315  0.7909  0.8678  0.7695
  237ACN     H3 1591   2.358   4.321   3.264 -2.6683 -1.3595  2.0596
  237ACN     C2 1592   2.447   4.199   3.103 -0.1981 -0.7248 -0.6380
  237ACN     N1 1593   2.494   4.178   3.001 -0.4276 -0.2742  0.0298
  238ACN     C1 1594   4.261   1.290   0.814  0.2178  0.0988 -0.1906
  238ACN     H1 1595   4.362   1.274   0.854 -0.1672  0.4206  0.9362
  238ACN     H2 1596   4.191   1.219   0.861 -2.6690  1.4688 -2.1274
  238ACN     H3 1597   4.259   1.275   0.705  1.2541  0.3190 -0.2526
  238ACN     C2 1598   4.208   1.419   0.855  0.3689  0.0668  0.4251
  238ACN     N1 1599   4.153   1.517   0.880  0.3236  0.2569 -0.1868
  239ACN     C1 1600   1.008   2.886   4.729 -0.6769  0.7592  0.2090
  239ACN     H1 1601   1.000   2.992   4.705 -1.1571  1.0641  1.5936
  239ACN     H2 1602   0.983   2.815   4.649 -0.6121 -1.0801  1.7354
  239ACN     H3 1603   0.938   2.872   4.813 -1.2925 -0.8487 -0.5172
  239ACN     C2 1604   1.143   2.864   4.776  0.2029  0.6919 -0.4714
  239ACN     N1 1605   1.245   2.847   4.827  0.2589  0.0262  0.2021
  240ACN     C1 1606   0.674   4.237   1.308 -0.5414 -0.3454 -0.4452
  240ACN     H1 1607   0.665   4.328   1.248 -0.1024  0.4715  0.6994
  240ACN     H2 1608   0.715   4.154   1.248 -1.6911 -0.6252 -0.8734
  240ACN     H3 1609   0.572   4.211   1.339 -1.1021  1.4215 -0.7094
  240ACN     C2 1610   0.749   4.289   1.416 -0.8488  0.0432  0.0092
  240ACN     N1 1611   0.814   4.325   1.503  0.2584  0.6423  0.0000
  241ACN     C1 1612   1.516   0.931   3.981 -1.3853 -0.5657 -0.7592
  241ACN     H1 1613   1.511   0.875   4.075  2.5439  1.2433  0.7188
  241ACN     H2 1614   1.465   0.885   3.895 -0.2783 -0.9704 -1.2205
  241ACN     H3 1615   1.620   0.918   3.946 -1.6701 -0.7121 -1.5890
  241ACN     C2 1616   1.472   1.070   4.006 -0.5593  0.5561  0.1834
  241ACN     N1 1617   1.443   1.179   4.030  0.2984 -1.0417  0.7245
  242ACN     C1 1618   2.440   1.580   3.957  0.2213  0.7001  0.0728
  242ACN     H1 1619   2.436   1.567   3.848  2.4373 -1.4851  0.1698
  242ACN     H2 1620   2.456   1.489   4.015 -2.8714  0.6504  1.0092
  242ACN     H3 1621   2.354   1.631   4.001  1.8774  2.4765  1.4601
  242ACN     C2 1622   2.547   1.678   3.978  0.7815  0.4593  0.0472
  242ACN     N1 1623   2.628   1.758   3.993  0.2157 -0.3887  0.2358
  243ACN     C1 1624   3.794   0.969   2.090  0.3081 -0.0305 -0.3688
  243ACN     H1 1625   3.820   0.928   2.188 -0.2883  2.0418  0.7121
  243ACN     H2 1626   3.810   0.891   2.014  2.2196 -1.7651  1.6811
  243ACN     H3 1627   3.851   1.061   2.073  0.8993  0.2210  2.4769
  243ACN     C2 1628   3.654   1.001   2.098  0.0636 -0.2383 -0.8017
  243ACN     N1 1629   3.546   1.035   2.099 -0.1638 -0.2761  0.3339
  244ACN     C1 1630   0.831   3.032   4.389 -0.6201  0.5840  0.3973
  244ACN     H1 1631   0.850   3.011   4.495  0.5681  1.7701  0.4380
  244ACN     H2 1632   0.926   3.064   4.346 -0.5549 -0.6234 -0.4101
  244ACN     H3 1633   0.757   3.111   4.372  0.4324  1.6957  0.8686
  244ACN     C2 1634   0.798   2.910   4.320 -0.0395  0.2577  0.3687
  244ACN     N1 1635   0.773   2.814   4.268 -0.4170 -0.0146 -0.2261
  245ACN     C1 1636   4.611   2.714   4.288  0.0723 -0.4156  0.3964
  245ACN     H1 1637   4.616   2.682   4.184  2.9408  1.4621 -0.1699
  245ACN     H2 1638   4.706   2.689   4.338  0.1651  0.0776  0.4760
  245ACN     H3 1639   4.532   2.664   4.345  0.4771  0.0777  1.4276
  245ACN     C2 1640   4.577   2.857   4.304  0.0020 -0.0621 -0.2681
  245ACN     N1 1641   4.536   2.964   4.313  0.0655  0.1081 -0.3060
  246ACN     C1 1642   2.555   4.803   2.890 -0.2052 -0.2117 -0.5521
  246ACN     H1 1643   2.600   4.798   2.990  0.4110 -2.3807 -0.8773
  246ACN     H2 1644   2.516   4.902   2.863  1.4020  0.3117 -1.0581
  246ACN     H3 1645   2.467   4.738   2.890 -1.5303  1.4956  0.0623
  246ACN     C2 1646   2.647   4.752   2.793  0.4452 -0.1734  0.5904
  246ACN     N1 1647   2.702   4.691   2.713 -0.0700 -0.5896 -0.1051
  247ACN     C1 1648   3.031   2.662   1.663  0.1204  1.0522 -0.0779
  247ACN     H1 1649   3.059   2.591   1.584 -0.8568 -0.9417  1.2724
  247ACN     H2 1650   2.968   2.740   1.618 -1.8887 -0.7391 -0.5484
  247ACN     H3 1651   3.123   2.713   1.695  0.9984 -0.5608  0.1282
  247ACN     C2 1652   2.963   2.600   1.777  0.6265  0.0514  0.9095
  247ACN     N1 1653   2.901   2.552   1.861  0.2653 -0.1798  0.3156
  248ACN     C1 1654   0.901   2.640   3.340 -0.4806  0.0467  0.1107
  248ACN     H1 1655   0.876   2.542   3.299  0.6910 -0.9130  1.5731
  248ACN     H2 1656   0.908   2.631   3.449  0.2600  1.5381  0.2109
  248ACN     H3 1657   0.826   2.715   3.311 -0.6494 -1.0947 -2.7443
  248ACN     C2 1658   1.030   2.685   3.284  0.8781  0.2110  0.0012
  248ACN     N1 1659   1.132   2.719   3.254 -0.2383 -0.5436  0.7079
  249ACN     C1 1660   2.069   0.488   4.318  0.5625 -0.0833 -0.0223
  249ACN     H1 1661   2.091   0.386   4.284  0.2625  0.2454 -1.2431
  249ACN     H2 1662   2.017   0.475   4.413  0.7431 -1.2055 -0.0558
  249ACN     H3 1663   2.008   0.541   4.243  1.8356  2.4361  0.6176
  249ACN     C2 1664   2.196   0.556   4.345 -0.0166 -1.1630 -0.2222
  249ACN     N1 1665   2.295   0.613   4.365  0.0911  0.1992  0.1192
  250ACN     C1 1666   0.537   1.167   4.080  0.0129  0.6046  0.1717
  250ACN     H1 1667   0.546   1.072   4.026 -1.5483  1.7931 -2.3799
  250ACN     H2 1668   0.619   1.233   4.050  0.9123  0.4747  2.1703
  250ACN     H3 1669   0.552   1.136   4.184 -1.5603 -0.3300  0.1496
  250ACN     C2 1670   0.406   1.227   4.058  0.3822 -0.3898 -0.0051
  250ACN     N1 1671   0.302   1.276   4.045  0.5681 -0.5575 -0.3212
  251ACN     C1 1672   0.842   4.002   3.837 -0.1049  0.1039  0.1550
  251ACN     H1 1673   0.905   3.912   3.843 -0.5559 -0.3056 -1.0085
  251ACN     H2 1674   0.894   4.084   3.888 -0.9223  0.9429 -0.3356
  251ACN     H3 1675   0.752   3.989   3.897 -0.1835  2.1031  0.5490
  251ACN     C2 1676   0.813   4.039   3.701 -0.5799 -0.1609 -0.2444
  251ACN     N1 1677   0.792   4.064   3.590 -0.1692 -0.3226 -0.2325
  252ACN     C1 1678   0.132   1.070   2.316 -0.4820  0.6714  0.9082
  252ACN     H1 1679   0.056   1.073   2.395  0.2473  2.1344  1.6122
  252ACN     H2 1680   0.170   0.968   2.310 -1.4589  0.3854 -1.1374
  252ACN     H3 1681   0.210   1.140   2.349  0.6982 -0.2780  0.1655
  252ACN     C2 1682   0.083   1.111   2.187  0.0512 -1.0279  0.0688
  252ACN     N1 1683   0.041   1.146   2.087 -0.4168 -0.2666  0.0956
  253ACN     C1 1684   1.276   1.073   2.037  0.0969  0.6668  0.0045
  253ACN     H1 1685   1.311   1.093   2.139  0.7715  1.7852 -0.4240
  253ACN     H2 1686   1.169   1.088   2.022  0.1423 -0.8042 -2.1093
  253ACN     H3 1687   1.281   0.966   2.014  0.8616  0.4160  1.2403
  253ACN     C2 1688   1.351   1.149   1.940 -0.3726  0.4001  0.2369
  253ACN     N1 1689   1.411   1.220   1.871  0.3500 -0.0847 -0.8664
  254ACN     C1 1690   0.435   0.443   0.641  0.7137 -0.4475 -0.7475
  254ACN     H1 1691   0.459   0.355   0.702  0.1859  0.8155  1.3758
  254ACN     H2 1692   0.325   0.444   0.648  0.7752 -2.1775  1.2199
  254ACN     H3 1693   0.479   0.438   0.541  2.8891  0.2557  0.1148
  254ACN     C2 1694   0.469   0.569   0.706  0.5349  0.0409 -0.6291
  254ACN     N1 1695   0.503   0.673   0.752  0.0069  0.6345 -0.1336
  255ACN     C1 1696   4.377   2.473   2.344  0.3202 -0.0973 -0.0190
  255ACN     H1 1697   4.275   2.509   2.358  0.4375 -0.1529  1.0686
  255ACN     H2 1698   4.398   2.408   2.429  1.2053  0.6002  0.3136
  255ACN     H3 1699   4.456   2.550   2.341  0.3084 -0.0739  0.2584
  255ACN     C2 1700   4.372   2.408   2.215  0.1161 -0.0522  0.7481
  255ACN     N1 1701   4.369   2.369   2.107 -0.2314 -0.1767  0.1821
  256ACN     C1 1702   3.729   2.736   1.325 -0.1237  0.0186  0.3598
  256ACN     H1 1703   3.622   2.735   1.351 -0.0994  2.6781  0.9223
  256ACN     H2 1704   3.763   2.641   1.367 -1.3437 -1.6933 -2.2688
  256ACN     H3 1705   3.779   2.827   1.362 -1.7064  1.1839 -0.2515
  256ACN     C2 1706   3.750   2.729   1.179 -0.0439  0.1388 -0.3801
  256ACN     N1 1707   3.773   2.727   1.068 -0.3138  0.3012 -0.3938
  257ACN     C1 1708   1.995   2.911   3.474 -0.2216  0.0748  0.0079
  257ACN     H1 1709   1.894   2.944   3.450 -0.2679  0.9652  1.3064
  257ACN     H2 1710   2.031   2.830   3.409 -1.0096  0.8773 -1.4665
  257ACN     H3 1711   1.992   2.877   3.578  2.1875 -0.9715 -0.1922
  257ACN     C2 1712   2.091   3.023   3.462 -0.0993  0.5007  0.2419
  257ACN     N1 1713   2.167   3.108   3.444 -0.1818 -0.0014 -0.6100
  258ACN     C1 1714   2.545   3.596   3.993  0.5803 -0.4099  0.1805
  258ACN     H1 1715   2.460   3.661   4.015 -1.0839 -2.8583  1.3976
  258ACN     H2 1716   2.606   3.593   4.084 -1.0592  0.6221  1.3673
  258ACN     H3 1717   2.600   3.640   3.909  0.7088 -1.2036 -0.1656
  258ACN     C2 1718   2.512   3.461   3.960  0.0398  0.0713  0.3561
  258ACN     N1 1719   2.485   3.352   3.923  0.4299 -0.0926 -0.1759
  259ACN     C1 1720   1.791   1.804   3.090 -0.3316 -0.6965  0.0622
  259ACN     H1 1721   1.693   1.762   3.063 -0.2884 -0.4856 -0.4232
  259ACN     H2 1722   1.872   1.746   3.043  0.8418  0.2685  0.8439
  259ACN     H3 1723   1.808   1.794   3.198  2.3226  1.1851 -0.0980
  259ACN     C2 1724   1.772   1.939   3.040  0.1850 -0.4183  0.7202
  259ACN     N1 1725   1.755   2.043   3.001  0.1610 -0.3276  0.1091
  260ACN     C1 1726   0.460   3.793   4.458 -0.3764 -0.0081  0.0734
  260ACN     H1 1727   0.538   3.849   4.405 -1.9204  1.3523 -0.8786
  260ACN     H2 1728   0.490   3.689   4.471  0.8966  0.5727  2.5743
  260ACN     H3 1729   0.368   3.797   4.398 -0.1028  1.2409 -0.2924
  260ACN     C2 1730   0.441   3.856   4.592  0.3440  0.2469  1.0291
  260ACN     N1 1731   0.419   3.904   4.695  0.2288 -0.0299  0.3531
  261ACN     C1 1732   2.651   0.738   0.254  0.2500 -0.2059 -0.3693
  261ACN     H1 1733   2.648   0.848   0.255  0.5811 -0.1919  0.3785
  261ACN     H2 1734   2.740   0.709   0.311 -0.1404  1.2250  1.0748
  261ACN     H3 1735   2.670   0.703   0.152  1.2756  1.6222 -0.8461
  261ACN     C2 1736   2.527   0.683   0.306 -0.0118  0.3815  0.4320
  261ACN     N1 1737   2.424   0.640   0.337 -0.0703  0.2403  0.1104
  262ACN     C1 1738   3.455   2.476   4.484 -0.0980  0.5747  0.4756
  262ACN     H1 1739   3.486   2.528   4.392 -0.4601 -0.2743 -0.1437
  262ACN     H2 1740   3.350   2.500   4.507 -0.5965 -0.4180 -0.6705
  262ACN     H3 1741   3.519   2.514   4.565 -1.3694  1.4601  1.1088
  262ACN     C2 1742   3.464   2.333   4.472  0.7339  0.1586 -0.3965
  262ACN     N1 1743   3.481   2.218   4.469  0.0886 -0.4547  0.2890
  263ACN     C1 1744   1.834   2.821   2.961 -0.4932  0.0082 -0.5450
  263ACN     H1 1745   1.747   2.765   2.998 -0.9271  0.8214 -0.3250
  263ACN     H2 1746   1.897   2.750   2.905  0.1692  0.2076 -0.0645
  263ACN     H3 1747   1.885   2.858   3.051 -0.0499 -0.8251 -0.4406
  263ACN     C2 1748   1.803   2.925   2.868  0.0486  0.7741 -0.0795
  263ACN     N1 1749   1.784   3.007   2.789 -0.3740  0.3492 -0.2543
  264ACN     C1 1750   4.405   1.701   1.550  0.3440 -0.0488 -0.6783
  264ACN     H1 1751   4.327   1.649   1.608  0.7120  1.6845  1.5100
  264ACN     H2 1752   4.403   1.801   1.596 -1.1060 -0.1947 -0.3594
  264ACN     H3 1753   4.378   1.700   1.444 -3.1834 -1.1688  0.0711
  264ACN     C2 1754   4.532   1.635   1.576  0.1620 -0.3128  1.0996
  264ACN     N1 1755   4.640   1.594   1.599  0.0372 -0.2606  0.0371
  265ACN     C1 1756   4.802   3.331   2.416  0.9084 -0.1818 -0.1942
  265ACN     H1 1757   4.806   3.242   2.480 -1.1302  1.0344  1.7483
  265ACN     H2 1758   4.697   3.353   2.395  0.4706 -0.5394  1.4769
  265ACN     H3 1759   4.851   3.310   2.320 -1.5993 -1.6244 -1.2349
  265ACN     C2 1760   4.844   3.454   2.485 -0.0203 -0.1647 -0.6056
  265ACN     N1 1761   4.878   3.558   2.520  0.7837 -0.0497  0.1659
  266ACN     C1 1762   3.828   1.148   3.858 -0.1547 -0.3768  0.1220
  266ACN     H1 1763   3.901   1.065   3.861 -1.0402 -1.2146 -0.7306
  266ACN     H2 1764   3.766   1.143   3.948  0.1821  1.8707  0.5159
  266ACN     H3 1765   3.759   1.136   3.773  0.4803 -0.0089 -0.4612
  266ACN     C2 1766   3.902   1.276   3.854  0.3843  0.3408  0.0342
  266ACN     N1 1767   3.954   1.380   3.848  0.1785  1.1632 -0.2173
  267ACN     C1 1768   2.256   0.658   1.211 -0.1937  0.5187 -0.1396
  267ACN     H1 1769   2.164   0.626   1.160  0.4073 -2.3298  0.3653
  267ACN     H2 1770   2.332   0.579   1.211  0.0399  0.6855 -2.3206
  267ACN     H3 1771   2.230   0.676   1.317 -1.1682 -1.5316  0.0226
  267ACN     C2 1772   2.314   0.769   1.144  0.1344 -0.2982  0.2491
  267ACN     N1 1773   2.372   0.853   1.087 -0.0356  0.2289 -0.6384
  268ACN     C1 1774   1.800   2.074   2.328 -0.2279 -0.2001 -0.0075
  268ACN     H1 1775   1.706   2.119   2.294  0.0969 -0.6136 -1.5164
  268ACN     H2 1776   1.850   2.027   2.242 -2.1639 -0.5341 -0.9993
  268ACN     H3 1777   1.769   1.999   2.402  0.9808  1.2058  2.0241
  268ACN     C2 1778   1.893   2.177   2.380  0.7297 -0.2064 -0.1064
  268ACN     N1 1779   1.973   2.250   2.412  0.7990  0.1847 -1.1965
  269ACN     C1 1780   1.677   1.397   0.916  0.2587 -0.2008 -0.2810
  269ACN     H1 1781   1.726   1.470   0.849  1.4008 -0.8214 -0.1399
  269ACN     H2 1782   1.648   1.455   1.005  1.7370 -0.7553  0.5932
  269ACN     H3 1783   1.750   1.326   0.957  2.4275  2.8821  1.6599
  269ACN     C2 1784   1.565   1.336   0.847 -0.4795  0.0333  0.0615
  269ACN     N1 1785   1.474   1.284   0.799 -0.2865 -0.0288  1.0087
  270ACN     C1 1786   4.382   3.168   3.878 -1.0429  0.1586  0.2453
  270ACN     H1 1787   4.342   3.247   3.812 -0.9020 -0.7551 -0.9609
  270ACN     H2 1788   4.378   3.203   3.982  0.3666  0.2545  0.2822
  270ACN     H3 1789   4.482   3.146   3.840  0.4697  1.8428  3.0034
  270ACN     C2 1790   4.299   3.051   3.872  0.0784  0.3433  0.2124
  270ACN     N1 1791   4.226   2.962   3.865  0.0275  0.4028 -0.1124
  271ACN     C1 1792   1.816   2.549   0.049 -0.3724  0.3120  0.0052
  271ACN     H1 1793   1.834   2.451   0.004 -0.5524  1.3011 -2.3670
  271ACN     H2 1794   1.896   2.580   0.118  0.4512  0.8069 -1.1478
  271ACN     H3 1795   1.726   2.542   0.112  0.6962 -2.2003  1.4185
  271ACN     C2 1796   1.790   2.645  -0.057  0.0897  0.6672  0.3475
  271ACN     N1 1797   1.771   2.718  -0.146 -0.3395  0.0341  0.0738
  272ACN     C1 1798   3.736   0.368   3.405  0.1016  0.4520  0.6271
  272ACN     H1 1799   3.693   0.424   3.489  1.8118  1.0800  1.1466
  272ACN     H2 1800   3.691   0.270   3.390  0.0645  0.2614  1.8772
  272ACN     H3 1801   3.843   0.364   3.430  0.4316  1.6142 -0.4899
  272ACN     C2 1802   3.720   0.448   3.282  0.4869  0.3154  0.3498
  272ACN     N1 1803   3.702   0.507   3.185 -0.1524 -0.1458  0.7036
  273ACN     C1 1804   2.253   3.858   0.545  0.5500  0.1866 -0.0654
  273ACN     H1 1805   2.244   3.843   0.437 -0.4395 -0.9570  0.1607
  273ACN     H2 1806   2.277   3.758   0.582 -3.1893 -0.7337  0.2535
  273ACN     H3 1807   2.160   3.898   0.587 -0.3136  0.8401 -2.4172
  273ACN     C2 1808   2.355   3.952   0.578  0.2915  0.4193  0.4623
  273ACN     N1 1809   2.427   4.031   0.614 -0.8292 -0.3432 -0.2113
  274ACN     C1 1810   2.512   4.152   0.173 -0.1746  0.4404 -0.2964
  274ACN     H1 1811   2.434   4.079   0.149  0.1653  0.3608 -1.1717
  274ACN     H2 1812   2.603   4.093   0.159 -0.5289  0.2026 -1.6796
  274ACN     H3 1813   2.501   4.178   0.279  1.1761 -0.9246  0.2053
  274ACN     C2 1814   2.488   4.261   0.074  0.5099  0.6333 -0.1257
  274ACN     N1 1815   2.465   4.350   0.007  0.2246 -0.0787  0.2685
  275ACN     C1 1816   1.898   4.030   0.953 -0.3363  0.3924 -0.4192
  275ACN     H1 1817   1.958   4.039   1.045 -1.5788  0.2988  0.4288
  275ACN     H2 1818   1.922   3.934   0.906  1.1393  1.4133 -1.8422
  275ACN     H3 1819   1.920   4.115   0.887 -0.5743  1.6295  1.0317
  275ACN     C2 1820   1.759   4.028   0.990  0.3246  0.1961  0.3967
  275ACN     N1 1821   1.649   4.010   1.016  0.2562 -0.3600 -0.3301
  276ACN     C1 1822   4.452   2.896   1.047  0.4588  0.4684  0.9989
  276ACN     H1 1823   4.398   2.843   0.969 -1.8654  0.6884  2.3586
  276ACN     H2 1824   4.555   2.859   1.039  1.4310  3.0007  0.8597
  276ACN     H3 1825   4.406   2.879   1.145 -3.5614 -1.0392 -0.9508
  276ACN     C2 1826   4.445   3.040   1.019 -0.7265 -0.7545 -1.0373
  276ACN     N1 1827   4.444   3.152   0.992 -0.2693  0.4311  0.3580
  277ACN     C1 1828   3.860   2.693   0.217  0.5597  0.4687  0.0477
  277ACN     H1 1829   3.850   2.779   0.284 -1.7367 -0.9531  1.6596
  277ACN     H2 1830   3.765   2.677   0.166  1.0632 -1.0620 -0.4612
  277ACN     H3 1831   3.887   2.621   0.295 -0.0996 -1.7277 -1.6401
  277ACN     C2 1832   3.966   2.694   0.115  0.0891  0.0493 -0.3645
  277ACN     N1 1833   4.050   2.695   0.038  0.9220  0.0130  0.2892
  278ACN     C1 1834   1.512   0.131   3.958  0.0166 -0.5468 -0.5685
  278ACN     H1 1835   1.434   0.189   3.907 -0.0750 -0.7227 -0.6289
  278ACN     H2 1836   1.618   0.157   3.947  0.0979 -0.8636 -0.5479
  278ACN     H3 1837   1.505   0.033   3.908  2.7656 -2.0324  1.6542
  278ACN     C2 1838   1.486   0.118   4.099  0.1318 -0.2959 -0.3435
  278ACN     N1 1839   1.456   0.120   4.210 -0.4832 -0.4511 -0.3590
  279ACN     C1 1840   4.885   3.451   1.700  0.1794 -0.1157  0.2357
  279ACN     H1 1841   4.806   3.520   1.667  0.0731  0.5900  1.8616
  279ACN     H2 1842   4.861   3.434   1.806 -0.6781  2.0029  0.4435
  279ACN     H3 1843   4.982   3.503   1.695  0.5661 -0.9032 -0.9112
  279ACN     C2 1844   4.896   3.326   1.618  0.0112 -0.5575 -0.3684
  279ACN     N1 1845   4.900   3.230   1.555  0.7179 -0.2910  0.1189
  280ACN     C1 1846   0.714   2.559   1.744 -0.2952  0.5390 -0.6719
  280ACN     H1 1847   0.726   2.605   1.645 -1.2473  0.2340 -0.9433
  280ACN     H2 1848   0.733   2.452   1.730  0.2015  0.1532  2.3712
  280ACN     H3 1849   0.612   2.571   1.781 -0.0706 -0.5420  0.3557
  280ACN     C2 1850   0.806   2.599   1.850  1.3530 -0.3699 -0.3872
  280ACN     N1 1851   0.879   2.641   1.929 -0.4776 -0.1497 -0.6162
  281ACN     C1 1852   1.915   3.270   0.423  0.0158 -0.5983 -0.1310
  281ACN     H1 1853   1.895   3.270   0.531 -1.1857 -1.3294 -0.3451
  281ACN     H2 1854   1.944   3.168   0.397 -0.3628 -0.4344 -1.2307
  281ACN     H3 1855   1.998   3.340   0.402  1.5571 -1.2737  3.0722
  281ACN     C2 1856   1.802   3.306   0.352  0.3823  0.2177  0.5307
  281ACN     N1 1857   1.707   3.321   0.289  0.1568  0.2838 -0.2788
  282ACN     C1 1858   1.772   3.401   1.322 -0.8158  0.0497 -0.7373
  282ACN     H1 1859   1.866   3.408   1.265  0.2690  0.0512  0.9948
  282ACN     H2 1860   1.774   3.308   1.380 -1.5448 -0.1697 -1.0430
  282ACN     H3 1861   1.684   3.386   1.258 -1.2572  0.6286 -0.2858
  282ACN     C2 1862   1.762   3.517   1.416  0.3621  0.0117  0.3197
  282ACN     N1 1863   1.740   3.609   1.480  0.8861 -0.3320  0.6533
  283ACN     C1 1864   3.194   1.102   0.006  0.3232 -0.4559  0.5399
  283ACN     H1 1865   3.273   1.145   0.068  1.7830 -0.4367 -1.2559
  283ACN     H2 1866   3.102   1.104   0.066  0.1967  1.6945  0.3572
  283ACN     H3 1867   3.218   0.999  -0.024  1.1406  0.0493 -0.6306
  283ACN     C2 1868   3.187   1.198  -0.103  0.6020  0.1320  0.2807
  283ACN     N1 1869   3.183   1.271  -0.193 -0.1404 -0.4349  0.1599
  284ACN     C1 1870   1.610   2.359   3.279 -0.2332 -0.1952 -0.3612
  284ACN     H1 1871   1.622   2.336   3.173  1.6982 -0.7307 -0.0684
  284ACN     H2 1872   1.541   2.289   3.328  0.3355 -0.6723 -0.2359
  284ACN     H3 1873   1.577   2.463   3.285  2.2306  1.0253 -4.4931
  284ACN     C2 1874   1.745   2.356   3.333 -0.2349  0.4796 -0.1704
  284ACN     N1 1875   1.853   2.369   3.381  0.3593 -0.4968 -0.4215
  285ACN     C1 1876   1.424   4.330   1.098  0.2802  0.2018 -0.5498
  285ACN     H1 1877   1.508   4.270   1.062 -0.6381 -1.5188  0.0919
  285ACN     H2 1878   1.434   4.435   1.066  1.2015 -0.3773 -2.2414
  285ACN     H3 1879   1.421   4.331   1.208 -4.0362  4.0482 -0.3678
  285ACN     C2 1880   1.295   4.286   1.046 -0.0130 -0.8141 -0.6613
  285ACN     N1 1881   1.191   4.256   1.007  0.1986 -0.0802  0.0259
  286ACN     C1 1882   0.328   3.321   0.581 -0.1367  0.6937 -0.4922
  286ACN     H1 1883   0.326   3.301   0.473 -0.2600  3.0097 -0.9722
  286ACN     H2 1884   0.433   3.337   0.608  0.2838  0.9082 -2.1509
  286ACN     H3 1885   0.278   3.240   0.635  0.0769  0.0865 -1.1993
  286ACN     C2 1886   0.262   3.448   0.604 -0.1638  0.0399 -0.1016
  286ACN     N1 1887   0.223   3.553   0.623 -0.0683 -0.2908  0.8894
  287ACN     C1 1888   1.316   2.716   4.507  0.7941 -0.0051  0.2671
  287ACN     H1 1889   1.353   2.643   4.433 -1.1533 -0.7054 -0.1003
  287ACN     H2 1890   1.391   2.746   4.580  2.4554  0.3454 -1.5056
  287ACN     H3 1891   1.224   2.675   4.551  0.6519 -0.4966 -0.4527
  287ACN     C2 1892   1.272   2.837   4.439  0.3447 -0.1576  0.3614
  287ACN     N1 1893   1.234   2.931   4.381 -0.1562  0.2748 -0.0917
  288ACN     C1 1894   1.423   2.243   2.767  0.4930  0.5102 -0.1023
  288ACN     H1 1895   1.411   2.151   2.825  2.1336  0.5021  0.2863
  288ACN     H2 1896   1.481   2.314   2.827  0.6357 -2.4737  3.6193
  288ACN     H3 1897   1.328   2.290   2.739  0.6561  0.6112 -0.5016
  288ACN     C2 1898   1.493   2.203   2.646 -0.0471  0.4968  0.1851
  288ACN     N1 1899   1.555   2.161   2.558 -0.4365  0.5807 -0.0852
  289ACN     C1 1900   0.077   1.762   3.016  0.1030  0.0125 -0.0485
  289ACN     H1 1901   0.018   1.757   2.923 -1.7695  2.1221  0.9259
  289ACN     H2 1902   0.034   1.704   3.099  0.5269 -1.6019 -0.9068
  289ACN     H3 1903   0.068   1.867   3.045  0.4197  0.6436 -2.0583
  289ACN     C2 1904   0.212   1.717   2.981  0.3402 -0.0968 -0.3777
  289ACN     N1 1905   0.317   1.693   2.943  0.4131  0.4024  0.1351
  290ACN     C1 1906   3.785   2.131   0.312  0.8407 -0.3624  0.0512
  290ACN     H1 1907   3.718   2.051   0.346  1.5245 -0.8528  0.2599
  290ACN     H2 1908   3.827   2.102   0.215  2.0880  0.2613  0.3794
  290ACN     H3 1909   3.867   2.146   0.384  1.7315  2.2089 -1.3774
  290ACN     C2 1910   3.712   2.261   0.316  0.3854  0.6675  0.6915
  290ACN     N1 1911   3.656   2.361   0.313  0.0246 -0.3100 -0.1625
  291ACN     C1 1912   3.002   1.773   1.211 -0.1466 -0.4150  1.0705
  291ACN     H1 1913   2.957   1.673   1.216  3.2803 -2.1601  0.0595
  291ACN     H2 1914   2.935   1.840   1.156  2.5176  0.4382 -1.4378
  291ACN     H3 1915   3.097   1.760   1.157 -0.4361  0.2915  0.3695
  291ACN     C2 1916   3.037   1.810   1.344 -0.0228 -0.2747  0.0173
  291ACN     N1 1917   3.056   1.838   1.456 -0.3640 -0.1105  0.7994
  292ACN     C1 1918   1.008   4.286   2.673  0.1001 -0.1265  0.0631
  292ACN     H1 1919   1.117   4.297   2.679  0.4152 -1.2219 -2.3201
  292ACN     H2 1920   0.970   4.283   2.776  1.2176  0.3383  0.5069
  292ACN     H3 1921   0.987   4.185   2.636 -1.0962 -0.1808  0.8361
  292ACN     C2 1922   0.931   4.379   2.585  0.1491 -0.5021  0.0264
  292ACN     N1 1923   0.881   4.454   2.513 -0.2142  0.1166 -0.3513
  293ACN     C1 1924   1.042   0.657   1.828  0.5594 -0.3873 -0.6595
  293ACN     H1 1925   1.069   0.656   1.935 -0.7402 -1.0520 -0.3220
  293ACN     H2 1926   0.934   0.670   1.830  0.6972  0.9165  1.7957
  293ACN     H3 1927   1.072   0.566   1.773 -0.4529 -3.1570  2.9444
  293ACN     C2 1928   1.101   0.777   1.768  0.5768 -0.7508 -0.5816
  293ACN     N1 1929   1.146   0.875   1.724  0.3984  0.1609  0.2705
  294ACN     C1 1930   3.288   3.050   0.232  0.8807 -0.4587  0.3743
  294ACN     H1 1931   3.255   3.117   0.313  1.1952 -1.5712  1.4553
  294ACN     H2 1932   3.373   2.990   0.266  3.1621  2.1773 -0.3895
  294ACN     H3 1933   3.334   3.119   0.161  0.6544 -1.6871 -1.0163
  294ACN     C2 1934   3.173   2.986   0.173  0.0898  0.0982  0.4917
  294ACN     N1 1935   3.086   2.930   0.123  0.1010 -0.3435  0.2868
  295ACN     C1 1936   4.033   1.657   0.566 -0.1343 -0.6643  0.2254
  295ACN     H1 1937   4.142   1.669   0.569  0.5526 -5.1832  1.7365
  295ACN     H2 1938   4.008   1.594   0.652  2.5705  0.4371  1.9583
  295ACN     H3 1939   4.004   1.603   0.475  0.4907 -1.0594  0.2494
  295ACN     C2 1940   3.954   1.777   0.577  0.4023 -0.2505  0.4077
  295ACN     N1 1941   3.885   1.868   0.582  0.2188 -0.3648 -0.5162
  296ACN     C1 1942   2.810   0.452   4.278  0.1396  0.5024  0.0145
  296ACN     H1 1943   2.760   0.449   4.180  3.3571  2.2008 -1.8832
  296ACN     H2 1944   2.841   0.351   4.306 -3.0015  0.0672  2.4890
  296ACN     H3 1945   2.753   0.494   4.361  3.3056  3.8776  0.7639
  296ACN     C2 1946   2.927   0.537   4.273  0.0836  0.4705  0.1033
  296ACN     N1 1947   3.020   0.600   4.284 -0.3517 -0.1696  0.0132
  297ACN     C1 1948   3.619   1.555   3.992  0.3921  0.1418  0.2458
  297ACN     H1 1949   3.692   1.511   3.923 -0.0949 -0.1036 -0.1194
  297ACN     H2 1950   3.522   1.514   3.962 -1.0526  2.4712  1.4360
  297ACN     H3 1951   3.613   1.663   3.980  2.0963  0.2165 -0.2660
  297ACN     C2 1952   3.642   1.531   4.131  0.8482  0.1003  0.4025
  297ACN     N1 1953   3.652   1.524   4.246  0.0396  0.0044  0.1298
  298ACN     C1 1954   2.823   2.548   0.140 -0.3688  0.1069 -0.1795
  298ACN     H1 1955   2.785   2.449   0.167 -0.6186  0.4880  0.8968
  298ACN     H2 1956   2.874   2.602   0.221 -0.5794  3.0973 -1.8969
  298ACN     H3 1957   2.736   2.608   0.111  0.0885  1.8921  1.8860
  298ACN     C2 1958   2.929   2.547   0.039  0.0375 -0.0858 -0.2778
  298ACN     N1 1959   3.008   2.551  -0.047  0.0023  0.2451 -0.6141
  299ACN     C1 1960   2.529   0.994   2.654  0.0757 -0.3628  0.0621
  299ACN     H1 1961   2.537   1.102   2.666  0.2280 -0.4287  0.5641
  299ACN     H2 1962   2.629   0.959   2.624 -0.7286 -1.0315 -2.0657
  299ACN     H3 1963   2.468   0.959   2.570  0.7540  0.3975 -0.7702
  299ACN     C2 1964   2.485   0.934   2.780  0.7090  0.1728  0.4262
  299ACN     N1 1965   2.452   0.882   2.879  0.1833 -0.4250  0.4708
  300ACN     C1 1966   2.809   0.759   2.990  0.6036  0.5094 -0.3564
  300ACN     H1 1967   2.864   0.787   3.080 -1.6435 -0.4282  1.3982
  300ACN     H2 1968   2.703   0.784   3.002  0.4536  0.5662 -1.6334
  300ACN     H3 1969   2.812   0.651   2.972 -0.0538  0.3367  0.5154
  300ACN     C2 1970   2.857   0.833   2.870  0.3835 -0.8398  0.5838
  300ACN     N1 1971   2.897   0.880   2.771  0.6787  0.5270 -0.3838
  301ACN     C1 1972   4.112   0.859   0.936  0.3085  0.7115 -0.7688
  301ACN     H1 1973   4.208   0.862   0.883  0.0860 -1.1734 -1.3303
  301ACN     H2 1974   4.094   0.947   1.000 -2.7362 -0.1610 -0.2346
  301ACN     H3 1975   4.102   0.771   1.001  1.0138  2.3010  1.6647
  301ACN     C2 1976   4.000   0.848   0.841 -0.2010 -0.7424 -1.0538
  301ACN     N1 1977   3.908   0.844   0.781  0.0047  0.1773  0.6463
  302ACN     C1 1978   2.440   1.590   0.763 -0.0781 -0.0009 -0.2230
  302ACN     H1 1979   2.396   1.628   0.856  1.0957  0.1502  0.2800
  302ACN     H2 1980   2.540   1.546   0.768  0.0827  0.5276  2.0380
  302ACN     H3 1981   2.440   1.671   0.689 -0.2921 -0.0567 -0.2856
  302ACN     C2 1982   2.348   1.484   0.719 -0.3806 -0.4658  0.3699
  302ACN     N1 1983   2.273   1.411   0.675  0.0800 -0.1213 -0.7510
  303ACN     C1 1984   4.256   3.825   4.507 -0.5170 -0.6037  0.7149
  303ACN     H1 1985   4.163   3.826   4.566 -0.2417 -1.0410  1.1544
  303ACN     H2 1986   4.235   3.756   4.424 -0.0079 -0.4448  0.4542
  303ACN     H3 1987   4.343   3.790   4.563  0.4404  1.3312  0.5361
  303ACN     C2 1988   4.291   3.951   4.447 -0.1844 -0.3193 -0.9430
  303ACN     N1 1989   4.317   4.056   4.407  0.0051  0.6254  0.0917
  304ACN     C1 1990   2.560   1.106   1.962 -0.2645 -0.5505  0.1133
  304ACN     H1 1991   2.509   1.052   1.881  0.8442 -0.4235 -0.6908
  304ACN     H2 1992   2.631   1.165   1.904  1.5141 -2.9431 -0.3068
  304ACN     H3 1993   2.614   1.039   2.031  0.6626  0.4569  0.3873
  304ACN     C2 1994   2.456   1.183   2.033  0.4224  0.5442  0.2074
  304ACN     N1 1995   2.375   1.238   2.092 -0.0500  0.3964 -0.5336
  305ACN     C1 1996   2.653   0.551   2.204 -0.1766 -0.0044  0.4626
  305ACN     H1 1997   2.652   0.464   2.271 -3.2320  1.6598  2.8670
  305ACN     H2 1998   2.749   0.604   2.211 -1.1713  1.9161  0.2755
  305ACN     H3 1999   2.575   0.622   2.234 -0.1573 -0.1382  0.8381
  305ACN     C2 2000   2.628   0.512   2.064  0.2358  0.3493  0.6093
  305ACN     N1 2001   2.605   0.494   1.948 -0.4338  0.1388  0.0240
  306ACN     C1 2002   0.704   3.944   2.755  0.5921  0.5792  0.4230
  306ACN     H1 2003   0.725   4.051   2.757 -0.6206  0.8267  1.9177
  306ACN     H2 2004   0.629   3.916   2.830 -1.3455  1.5763 -1.0665
  306ACN     H3 2005   0.799   3.900   2.787  0.3402  0.8883  1.6818
  306ACN     C2 2006   0.675   3.900   2.619  0.3375 -0.4179  0.2863
  306ACN     N1 2007   0.643   3.860   2.512  0.2889  0.3765 -0.0988
  307ACN     C1 2008   1.685   2.652   3.640 -1.0819 -0.3853  0.5956
  307ACN     H1 2009   1.659   2.720   3.557  2.6211  1.4292  0.7027
  307ACN     H2 2010   1.791   2.670   3.663 -0.6525 -0.8244 -0.8861
  307ACN     H3 2011   1.683   2.549   3.603  0.8190 -0.4365  0.5092
  307ACN     C2 2012   1.600   2.660   3.752  0.5214 -0.3151 -0.2220
  307ACN     N1 2013   1.534   2.655   3.849 -0.3710  0.5349  0.5144
  308ACN     C1 2014   3.359   3.426   2.012  0.5971  0.3772  0.2043
  308ACN     H1 2015   3.295   3.423   1.923 -1.5621 -3.4209  1.6545
  308ACN     H2 2016   3.450   3.374   1.980 -0.2358 -0.8544 -0.2410
  308ACN     H3 2017   3.307   3.379   2.096  3.6907 -1.4110  1.2809
  308ACN     C2 2018   3.370   3.565   2.055  0.1916 -0.1619  0.0101
  308ACN     N1 2019   3.384   3.676   2.087 -1.0342  0.2458 -0.7120
  309ACN     C1 2020   2.031   1.955   0.246  0.3331  0.0057  0.7303
  309ACN     H1 2021   2.034   1.885   0.330  2.6536 -1.1415 -0.2103
  309ACN     H2 2022   1.930   1.953   0.205 -0.5266 -0.4846  2.7733
  309ACN     H3 2023   2.097   1.929   0.162 -0.8025  1.7489 -0.7786
  309ACN     C2 2024   2.050   2.094   0.287 -0.2157  0.8396 -0.0846
  309ACN     N1 2025   2.063   2.200   0.317  0.3943 -0.2574 -0.9017
  310ACN     C1 2026   3.390   1.068   0.532 -0.0154  0.2083  1.0619
  310ACN     H1 2027   3.406   0.994   0.611  1.0834 -0.7764 -0.0623
  310ACN     H2 2028   3.477   1.124   0.497 -0.5769 -0.0125 -0.8129
  310ACN     H3 2029   3.318   1.139   0.576 -0.7504  1.3567 -1.7525
  310ACN     C2 2030   3.337   1.000   0.417 -0.3424  0.4459  0.2654
  310ACN     N1 2031   3.306   0.945   0.322  0.1029 -0.0400  0.5413
  311ACN     C1 2032   1.337   4.491   4.677 -0.2467  0.3843 -0.8028
  311ACN     H1 2033   1.304   4.584   4.724  1.2585  0.4615  0.1823
  311ACN     H2 2034   1.291   4.480   4.578 -0.2059 -1.0169 -0.6956
  311ACN     H3 2035   1.308   4.413   4.749 -0.2543 -0.5692 -1.8062
  311ACN     C2 2036   1.482   4.483   4.661 -0.2906 -0.2437 -0.1001
  311ACN     N1 2037   1.595   4.470   4.649 -0.1169  0.3204  0.3220
  312ACN     C1 2038   0.868   1.691   2.104  0.0568  0.2417 -0.0277
  312ACN     H1 2039   0.963   1.701   2.052 -0.6616 -1.7884 -1.8824
  312ACN     H2 2040   0.838   1.780   2.161 -1.2476 -0.7975  0.9911
  312ACN     H3 2041   0.869   1.613   2.181  1.7095  0.5616  0.3000
  312ACN     C2 2042   0.772   1.665   1.999  0.6314 -0.6460  0.3830
  312ACN     N1 2043   0.692   1.660   1.916  0.0564 -0.0967  0.6768
  313ACN     C1 2044   0.660   1.803   2.852 -0.5137 -0.5027 -0.6353
  313ACN     H1 2045   0.552   1.786   2.865 -1.2621  1.3809 -3.4669
  313ACN     H2 2046   0.681   1.764   2.751 -0.9691  0.5497 -1.1545
  313ACN     H3 2047   0.717   1.761   2.935  0.2230 -0.1039 -0.9281
  313ACN     C2 2048   0.686   1.951   2.837  0.2040 -0.8657  0.5792
  313ACN     N1 2049   0.708   2.062   2.815  0.7113  0.7579  0.5742
  314ACN     C1 2050   2.263   4.235   3.734 -0.0464 -0.0364 -0.3639
  314ACN     H1 2051   2.165   4.239   3.684 -0.5249  3.3260  0.6046
  314ACN     H2 2052   2.331   4.277   3.659 -0.0969  2.0164  0.6444
  314ACN     H3 2053   2.307   4.139   3.762 -3.4480 -1.4890  0.5409
  314ACN     C2 2054   2.254   4.340   3.830  0.0169 -0.5050 -0.3845
  314ACN     N1 2055   2.249   4.424   3.907 -0.0042 -0.8598  0.0173
  315ACN     C1 2056   0.234   2.380   1.727 -0.2670  0.3503  0.9064
  315ACN     H1 2057   0.340   2.393   1.755  0.0022  0.9776 -0.3152
  315ACN     H2 2058   0.227   2.300   1.653 -1.0553  1.5528 -0.3793
  315ACN     H3 2059   0.201   2.468   1.670 -1.2073  0.4801  1.6343
  315ACN     C2 2060   0.153   2.344   1.835 -0.3212 -0.6497 -0.3499
  315ACN     N1 2061   0.082   2.322   1.925 -0.2508 -0.4898  0.2673
  316ACN     C1 2062   2.112   3.381   2.132 -0.5262 -0.1649  0.2899
  316ACN     H1 2063   2.037   3.460   2.128 -0.6313 -0.2502  0.5419
  316ACN     H2 2064   2.209   3.428   2.156 -0.8362  0.1882  0.8866
  316ACN     H3 2065   2.115   3.322   2.040  1.9218 -1.2587  0.9721
  316ACN     C2 2066   2.061   3.308   2.244  0.2982  0.0836  0.3049
  316ACN     N1 2067   2.020   3.252   2.337  0.2647 -0.0762  0.1055
  317ACN     C1 2068   0.836   0.294   0.314  0.6162  0.2730 -0.5084
  317ACN     H1 2069   0.772   0.375   0.353 -1.2075 -1.9199  1.3492
  317ACN     H2 2070   0.817   0.200   0.368 -1.3160  0.9823  0.1573
  317ACN     H3 2071   0.942   0.320   0.323  0.2724  1.4080  0.6421
  317ACN     C2 2072   0.809   0.270   0.172  0.2832 -0.2078 -0.6704
  317ACN     N1 2073   0.790   0.258   0.059  0.3228 -1.0004 -0.3454
  318ACN     C1 2074   3.097   3.761   0.208 -0.0567  0.2448  0.1030
  318ACN     H1 2075   3.010   3.821   0.235 -0.6549 -0.1699 -0.8542
  318ACN     H2 2076   3.163   3.768   0.295  0.8892  2.9303 -0.7296
  318ACN     H3 2077   3.150   3.788   0.115  0.3642 -0.8520  0.0050
  318ACN     C2 2078   3.045   3.626   0.181  0.2050  0.6213  1.0722
  318ACN     N1 2079   3.006   3.519   0.164 -0.3707 -0.4002  0.0527
  319ACN     C1 2080   1.183   2.514   2.025 -0.0011 -0.8813 -0.2294
  319ACN     H1 2081   1.148   2.614   1.998 -1.5188 -0.5655  2.4851
  319ACN     H2 2082   1.242   2.474   1.942 -0.6928  0.1548 -1.2459
  319ACN     H3 2083   1.098   2.446   2.040 -0.1917 -0.5503  0.2176
  319ACN     C2 2084   1.266   2.524   2.146 -0.9300 -0.5616  0.7225
  319ACN     N1 2085   1.324   2.536   2.244 -0.0655  0.3086  0.2375
  320ACN     C1 2086   3.950   1.206   1.394  0.3006  0.5913 -0.1944
  320ACN     H1 2087   3.851   1.163   1.373  1.4976 -1.8015 -1.3213
  320ACN     H2 2088   3.952   1.314   1.417 -1.9640  0.3010  1.7019
  320ACN     H3 2089   4.012   1.182   1.306  1.0338  0.0550  0.4559
  320ACN     C2 2090   4.013   1.138   1.511 -0.3748 -0.2136 -0.2832
  320ACN     N1 2091   4.062   1.098   1.605 -0.0887  0.3544  0.4122
  321ACN     C1 2092   0.364   1.657   2.077 -0.3720  0.1126  0.8827
  321ACN     H1 2093   0.391   1.647   1.971 -0.3402 -0.0924  0.9095
  321ACN     H2 2094   0.371   1.560   2.130 -1.1173 -0.0253  0.7338
  321ACN     H3 2095   0.258   1.686   2.075  0.3166  2.8230 -1.0478
  321ACN     C2 2096   0.450   1.755   2.129 -0.9219 -0.3268 -0.0220
  321ACN     N1 2097   0.512   1.837   2.184 -0.2913  0.2867  0.2026
  322ACN     C1 2098   1.652   3.746   2.770  0.3420 -0.0933  0.0865
  322ACN     H1 2099   1.583   3.827   2.742 -0.1001 -0.6108 -0.3639
  322ACN     H2 2100   1.645   3.672   2.688 -1.0414  0.1657 -0.0550
  322ACN     H3 2101   1.625   3.687   2.858  0.0479  3.1380  2.3044
  322ACN     C2 2102   1.787   3.793   2.794  0.6170 -0.2073  0.5194
  322ACN     N1 2103   1.894   3.818   2.837  0.0276  0.4046  1.1031
  323ACN     C1 2104   1.879   0.357   3.782 -0.4277 -0.2420 -0.1003
  323ACN     H1 2105   1.845   0.457   3.751  2.3168  0.2718 -1.8610
  323ACN     H2 2106   1.973   0.353   3.725 -0.7340  0.6868 -0.6888
  323ACN     H3 2107   1.811   0.277   3.751 -1.1458 -0.7256  2.4637
  323ACN     C2 2108   1.895   0.353   3.924 -0.4493 -1.0914  0.2613
  323ACN     N1 2109   1.900   0.349   4.038  0.2035  0.3439 -0.1147
  324ACN     C1 2110   4.130   0.795   2.465  0.5522  0.0940 -0.6172
  324ACN     H1 2111   4.146   0.689   2.490 -0.6345  0.0478  0.0069
  324ACN     H2 2112   4.166   0.855   2.550  1.3655 -0.4092 -0.5986
  324ACN     H3 2113   4.024   0.809   2.442  0.4972 -1.2868 -1.3626
  324ACN     C2 2114   4.211   0.840   2.351  1.2430  0.6217  0.0425
  324ACN     N1 2115   4.267   0.868   2.259 -0.8741 -0.8282  0.4032
  325ACN     C1 2116   0.872   1.085   2.708  0.1928  0.8746 -0.0685
  325ACN     H1 2117   0.949   1.055   2.636  0.9698  0.5056  0.8953
  325ACN     H2 2118   0.781   1.029   2.685  0.2435  1.1896 -1.0727
  325ACN     H3 2119   0.842   1.190   2.697 -1.2934  0.7911  2.3435
  325ACN     C2 2120   0.924   1.068   2.845 -0.4386 -0.3481  0.0077
  325ACN     N1 2121   0.955   1.060   2.957 -0.3843  0.2461 -0.3370
  326ACN     C1 2122   1.339   0.216   3.499  0.1629 -0.6533 -0.4318
  326ACN     H1 2123   1.301   0.197   3.398  2.7827  0.3613 -1.7112
  326ACN     H2 2124   1.290   0.291   3.562 -1.1735 -2.2352  0.4639
  326ACN     H3 2125   1.436   0.261   3.475  1.0177 -0.4143  3.0584
  326ACN     C2 2126   1.370   0.092   3.568  0.2166 -0.6163 -1.3850
  326ACN     N1 2127   1.408   0.002   3.624 -0.0626  0.1542  0.4024
  327ACN     C1 2128   2.045   4.013   2.124  0.1740 -0.2074  0.0500
  327ACN     H1 2129   2.145   4.021   2.079  1.5755 -1.3559  2.7136
  327ACN     H2 2130   1.966   4.012   2.048 -1.7635 -2.4615  1.9284
  327ACN     H3 2131   2.041   4.100   2.190  1.2825 -0.3903  0.3837
  327ACN     C2 2132   2.064   3.888   2.198  0.4238  0.3743 -0.1611
  327ACN     N1 2133   2.082   3.786   2.253 -0.0275 -0.4358  0.7926
  328ACN     C1 2134   0.890   3.489   4.061  0.1771  0.5716  0.3959
  328ACN     H1 2135   0.993   3.506   4.095  0.4720 -0.2157 -0.0781
  328ACN     H2 2136   0.905   3.408   3.989 -0.7817  1.7811 -1.2353
  328ACN     H3 2137   0.846   3.575   4.010  1.9995  0.5022 -1.4045
  328ACN     C2 2138   0.811   3.450   4.176  0.1796  0.1905  0.3134
  328ACN     N1 2139   0.745   3.410   4.262 -0.0900 -0.4277  0.0213
  329ACN     C1 2140   1.523   4.203   3.737  0.6425  0.2832  1.0657
  329ACN     H1 2141   1.418   4.206   3.768 -0.0819 -0.8553 -1.0730
  329ACN     H2 2142   1.589   4.282   3.777 -0.6975  1.0037  1.9198
  329ACN     H3 2143   1.526   4.200   3.627 -0.6779  1.3367  0.9725
  329ACN     C2 2144   1.567   4.077   3.796 -0.1262  0.3964  0.4439
  329ACN     N1 2145   1.613   3.977   3.832  0.0357  0.4894  0.6214
  330ACN     C1 2146   1.420   3.537   0.263 -0.1152  0.0961 -0.0209
  330ACN     H1 2147   1.524   3.570   0.253 -0.0914  0.3925  1.0635
  330ACN     H2 2148   1.426   3.435   0.300  0.7227  0.7731  1.8191
  330ACN     H3 2149   1.375   3.555   0.164  1.3584  1.9298 -0.4159
  330ACN     C2 2150   1.348   3.607   0.370 -0.1362 -0.1826 -0.3280
  330ACN     N1 2151   1.302   3.663   0.460 -0.2055  0.3317  0.2674
  331ACN     C1 2152   0.087   1.669   1.559  0.3021  0.2863  0.3972
  331ACN     H1 2153   0.153   1.589   1.525 -1.2262 -0.7374 -0.2886
  331ACN     H2 2154   0.143   1.732   1.630 -1.7779  1.4461  1.1079
  331ACN     H3 2155   0.008   1.609   1.608  2.0098 -2.2548  0.2230
  331ACN     C2 2156   0.049   1.766   1.455  0.5249  0.6713  0.2045
  331ACN     N1 2157   0.021   1.836   1.368  0.5351  0.2580 -0.6235
  332ACN     C1 2158   0.926   3.000   3.925  0.5328  0.0415 -0.3106
  332ACN     H1 2159   0.914   3.033   4.029  0.5218  1.2314 -0.6820
  332ACN     H2 2160   0.842   2.934   3.901  0.5338  0.0938 -0.4528
  332ACN     H3 2161   1.015   2.937   3.913  0.0920 -0.3321 -1.7693
  332ACN     C2 2162   0.937   3.117   3.841  0.4097 -0.4414  0.0036
  332ACN     N1 2163   0.955   3.207   3.770  0.6208 -0.1020  0.2050
  333ACN     C1 2164   1.003   2.235   1.689  0.6067  0.3602  0.2552
  333ACN     H1 2165   1.007   2.209   1.796  3.5111  0.1932  0.1837
  333ACN     H2 2166   1.110   2.245   1.665  0.6249 -0.0040  0.1739
  333ACN     H3 2167   0.950   2.328   1.668  1.9505  0.8627 -1.0835
  333ACN     C2 2168   0.953   2.127   1.607 -0.0043 -0.2228 -0.0663
  333ACN     N1 2169   0.923   2.034   1.546 -0.0569 -0.2639 -0.2547
  334ACN     C1 2170   2.667   0.221   0.796  0.3504  0.2195 -0.5384
  334ACN     H1 2171   2.662   0.215   0.905 -3.5479 -0.0568 -0.6167
  334ACN     H2 2172   2.592   0.155   0.751 -0.1409  0.0753  0.4832
  334ACN     H3 2173   2.769   0.194   0.765  1.2954  0.3407  2.1971
  334ACN     C2 2174   2.646   0.353   0.740  0.8885 -0.7204 -1.1996
  334ACN     N1 2175   2.640   0.459   0.699  0.4931  0.8581 -0.2491
  335ACN     C1 2176   1.136   3.155   0.448  0.4406  0.2436 -1.0431
  335ACN     H1 2177   1.163   3.054   0.481  0.8387  0.8597  0.6349
  335ACN     H2 2178   1.171   3.230   0.520 -0.0201  0.3821 -0.9636
  335ACN     H3 2179   1.031   3.182   0.430 -0.0202 -2.5569 -3.3397
  335ACN     C2 2180   1.201   3.161   0.317  0.1860 -1.1230 -0.1216
  335ACN     N1 2181   1.256   3.168   0.218  0.6773 -0.1340  0.3585
  336ACN     C1 2182   3.132   0.363   4.003 -0.5549  0.3198  0.6326
  336ACN     H1 2183   3.096   0.259   3.995 -0.5967  0.4301 -0.9578
  336ACN     H2 2184   3.111   0.391   4.107 -1.6587 -0.8433  0.7472
  336ACN     H3 2185   3.083   0.440   3.942 -1.1993 -0.5873 -0.0198
  336ACN     C2 2186   3.269   0.371   3.968 -0.2555  0.2245 -0.5711
  336ACN     N1 2187   3.382   0.382   3.946 -0.0509  0.0310  0.4027
  337ACN     C1 2188   4.660   1.839   0.221 -0.7599  0.7239  0.2372
  337ACN     H1 2189   4.742   1.885   0.279 -0.1513  0.4475 -0.3846
  337ACN     H2 2190   4.631   1.909   0.142  0.2672 -0.7503 -1.5297
  337ACN     H3 2191   4.576   1.835   0.291 -0.5801  1.7329  0.5395
  337ACN     C2 2192   4.695   1.704   0.171 -0.1049  0.0612  0.4507
  337ACN     N1 2193   4.720   1.599   0.135 -0.2103 -1.0801  0.0790
  338ACN     C1 2194   4.387   3.932   2.610 -0.7285 -0.5972 -0.0164
  338ACN     H1 2195   4.394   3.840   2.669  2.6126 -0.0968  0.6048
  338ACN     H2 2196   4.475   3.997   2.626 -0.3327 -0.8786 -0.9817
  338ACN     H3 2197   4.302   3.991   2.647  0.7599  2.0465 -0.5067
  338ACN     C2 2198   4.363   3.903   2.469 -0.3392 -0.4354 -0.0913
  338ACN     N1 2199   4.341   3.892   2.357  0.6336 -0.2465 -0.0494
  339ACN     C1 2200   2.633   2.637   1.240 -0.0689  0.5144  0.0464
  339ACN     H1 2201   2.549   2.701   1.210 -1.8608 -2.0530 -0.7685
  339ACN     H2 2202   2.725   2.692   1.265 -0.6795  0.7197  1.9605
  339ACN     H3 2203   2.646   2.562   1.160  0.7726  0.6777  0.0201
  339ACN     C2 2204   2.603   2.566   1.364  0.8847  0.6684  0.0060
  339ACN     N1 2205   2.572   2.503   1.457 -0.0328 -0.0273 -0.2816
  340ACN     C1 2206   0.249   1.667   2.486 -0.0897 -0.3496  0.1693
  340ACN     H1 2207   0.273   1.667   2.593 -0.1600 -0.4243  0.1854
  340ACN     H2 2208   0.339   1.705   2.435  3.2989 -5.5627  1.5398
  340ACN     H3 2209   0.174   1.741   2.457  2.2691  2.1568  0.0126
  340ACN     C2 2210   0.223   1.533   2.434  0.0275 -0.0327 -0.1892
  340ACN     N1 2211   0.200   1.430   2.390 -0.4437  0.0355 -0.0190
  341ACN     C1 2212   1.532   3.272   0.601 -0.1798  0.4081  0.1249
  341ACN     H1 2213   1.472   3.194   0.649  0.8787  0.3046  1.3034
  341ACN     H2 2214   1.464   3.354   0.574  0.3062  0.8388  0.1926
  341ACN     H3 2215   1.575   3.225   0.512 -0.8010  0.8928 -0.4452
  341ACN     C2 2216   1.638   3.314   0.693  0.6146  0.2405  0.1350
  341ACN     N1 2217   1.716   3.337   0.767  0.2914 -0.4626 -0.2262
  342ACN     C1 2218   0.305   0.640   3.934 -0.3451 -0.4971  0.2712
  342ACN     H1 2219   0.252   0.733   3.914  0.1020  0.2319  2.2239
  342ACN     H2 2220   0.310   0.580   3.842 -1.0777 -3.3090  1.9484
  342ACN     H3 2221   0.274   0.585   4.024  1.6031 -2.9949 -0.4544
  342ACN     C2 2222   0.445   0.677   3.956  0.1927 -0.1836  0.1177
  342ACN     N1 2223   0.556   0.711   3.970  0.3581 -0.0477  0.0159
  343ACN     C1 2224   2.710   2.199   1.300  0.0327  0.8409 -0.0603
  343ACN     H1 2225   2.732   2.304   1.324  0.5094  0.4318  1.4167
  343ACN     H2 2226   2.759   2.128   1.368 -0.0823 -0.9125 -1.7135
  343ACN     H3 2227   2.759   2.193   1.202 -0.0362  2.8207 -0.2465
  343ACN     C2 2228   2.564   2.173   1.289 -1.0883  0.6939  0.1216
  343ACN     N1 2229   2.452   2.166   1.270 -0.5311 -0.3650 -0.0358
  344ACN     C1 2230   1.472   0.035   0.277  0.1914  0.0924  0.5075
  344ACN     H1 2231   1.458   0.137   0.312  0.7795  0.0307  0.9319
  344ACN     H2 2232   1.515   0.029   0.176 -0.3800 -0.8021  0.3081
  344ACN     H3 2233   1.369  -0.002   0.263 -0.5103  2.0270  0.3129
  344ACN     C2 2234   1.557  -0.034   0.373 -0.5760 -0.2765 -0.1547
  344ACN     N1 2235   1.621  -0.093   0.444  0.1626  0.2719 -0.7084
  345ACN     C1 2236   3.474   1.563   1.782 -0.2950 -0.7665 -0.1957
  345ACN     H1 2237   3.568   1.513   1.757 -1.6962 -2.7039 -1.9907
  345ACN     H2 2238   3.411   1.525   1.700  1.7463 -2.2640 -1.1840
  345ACN     H3 2239   3.494   1.670   1.766  3.6374 -1.5786 -1.9359
  345ACN     C2 2240   3.400   1.529   1.906  0.1132 -0.4255  0.0673
  345ACN     N1 2241   3.339   1.515   2.005 -0.4484 -1.1647  0.0311
  346ACN     C1 2242   4.090   2.227   0.821 -0.2425 -0.1214  1.1336
  346ACN     H1 2243   4.152   2.221   0.731 -2.6578  2.9015 -0.9576
  346ACN     H2 2244   4.126   2.302   0.893  0.1297  1.7055 -0.8381
  346ACN     H3 2245   4.101   2.134   0.877 -0.0577 -0.5819  0.3337
  346ACN     C2 2246   3.950   2.247   0.791 -0.3443 -0.2986  0.6590
  346ACN     N1 2247   3.839   2.272   0.778 -0.2015  0.2879  0.1327
  347ACN     C1 2248   3.012   2.216   3.708 -0.3271  0.8704  0.0642
  347ACN     H1 2249   2.936   2.293   3.729  1.6887  3.0256 -0.1715
  347ACN     H2 2250   3.023   2.153   3.797 -0.7973  1.6783  0.7050
  347ACN     H3 2251   3.110   2.258   3.683 -0.4622  1.3260  0.2780
  347ACN     C2 2252   2.977   2.134   3.589 -0.2231 -0.4932 -0.2154
  347ACN     N1 2253   2.952   2.071   3.492 -0.1653 -0.3169 -0.3715
  348ACN     C1 2254   3.287   0.613   2.954  0.0842 -0.7492  1.0265
  348ACN     H1 2255   3.337   0.522   2.920  4.4136  1.3879  0.8571
  348ACN     H2 2256   3.178   0.605   2.959 -0.0166 -0.0095  0.2179
  348ACN     H3 2257   3.307   0.700   2.891 -0.2951 -0.9985  0.5662
  348ACN     C2 2258   3.338   0.621   3.094 -0.6879  0.2496 -0.0912
  348ACN     N1 2259   3.373   0.638   3.204 -0.5415 -0.3425 -0.1583
  349ACN     C1 2260   2.762   1.051   1.068  0.4719 -0.0861  0.8865
  349ACN     H1 2261   2.700   0.967   1.035  0.4538  0.4782 -0.5949
  349ACN     H2 2262   2.735   1.144   1.017 -0.2964 -0.3390  0.8262
  349ACN     H3 2263   2.864   1.037   1.030  0.3030 -0.2522  0.4972
  349ACN     C2 2264   2.764   1.078   1.210  0.1338  0.0050  0.7840
  349ACN     N1 2265   2.764   1.111   1.320  0.2062 -0.2319 -0.3609
  350ACN     C1 2266   1.021   4.697   2.367 -0.1101  0.6884  0.2141
  350ACN     H1 2267   1.130   4.683   2.375 -0.1578  0.0669 -0.2290
  350ACN     H2 2268   0.995   4.690   2.473  0.4773  1.1943  0.4044
  350ACN     H3 2269   0.974   4.618   2.308  0.1341  0.6048  0.1313
  350ACN     C2 2270   0.984   4.830   2.321  0.3259 -0.0132 -0.3105
  350ACN     N1 2271   0.952   4.930   2.273 -0.1539 -0.3031 -1.1134
  351ACN     C1 2272   0.386   3.369   4.160  0.0034 -0.0197  0.0282
  351ACN     H1 2273   0.477   3.309   4.162 -1.1977 -1.9679 -0.8129
  351ACN     H2 2274   0.381   3.420   4.257  0.0146  0.8478 -0.4207
  351ACN     H3 2275   0.304   3.298   4.147  0.5427 -0.4257 -1.3592
  351ACN     C2 2276   0.385   3.457   4.042 -0.6100 -0.3687 -0.1285
  351ACN     N1 2277   0.377   3.521   3.945 -0.2856 -0.0713  0.4432
  352ACN     C1 2278   4.706   2.129   2.244  0.5419  0.6408  0.3683
  352ACN     H1 2279   4.649   2.173   2.160  1.2764 -0.6873 -0.8604
  352ACN     H2 2280   4.772   2.198   2.298 -0.7496  0.7589  1.8900
  352ACN     H3 2281   4.762   2.046   2.200  0.7390  0.7028  0.5042
  352ACN     C2 2282   4.613   2.061   2.337  0.4510 -0.2989  0.5782
  352ACN     N1 2283   4.537   2.016   2.411  0.3031  0.1649 -0.3653
  353ACN     C1 2284   1.360   0.547   2.081 -0.3120 -0.1737 -0.0756
  353ACN     H1 2285   1.335   0.455   2.026 -0.2641 -1.3822  1.8235
  353ACN     H2 2286   1.269   0.609   2.081  0.1216  0.4884 -0.8688
  353ACN     H3 2287   1.432   0.601   2.019 -1.1173  1.3303  0.2367
  353ACN     C2 2288   1.416   0.516   2.205  0.5710  0.2340 -0.3342
  353ACN     N1 2289   1.461   0.499   2.309 -0.2748  0.3311  0.4058
  354ACN     C1 2290   4.437   1.779   0.875 -0.2891  0.0156  0.5892
  354ACN     H1 2291   4.406   1.876   0.835  1.2016  0.4497  0.4386
  354ACN     H2 2292   4.530   1.753   0.822 -0.7987  0.9663 -0.8431
  354ACN     H3 2293   4.354   1.709   0.856 -1.0813  1.5310 -2.1377
  354ACN     C2 2294   4.457   1.789   1.017  1.0232 -0.3004 -0.3363
  354ACN     N1 2295   4.473   1.795   1.131  0.3894 -0.0945 -0.0342
  355ACN     C1 2296   1.041   3.606   4.544 -0.3829  0.4944  0.5697
  355ACN     H1 2297   1.013   3.509   4.501 -0.7750  0.9685 -0.2785
  355ACN     H2 2298   0.962   3.650   4.606  0.3254  1.5449  0.7692
  355ACN     H3 2299   1.068   3.666   4.456  2.4435 -1.2748  0.1027
  355ACN     C2 2300   1.174   3.593   4.611 -0.0386 -1.1420 -0.1443
  355ACN     N1 2301   1.274   3.577   4.671  0.4609  0.0395  0.3573
  356ACN     C1 2302   3.209   1.150   2.142 -0.0933 -0.2828 -0.2996
  356ACN     H1 2303   3.233   1.050   2.105  1.1460 -1.0824  2.4541
  356ACN     H2 2304   3.271   1.225   2.092 -0.7230 -0.1823 -0.9546
  356ACN     H3 2305   3.233   1.146   2.248  3.4752  1.5875 -0.9028
  356ACN     C2 2306   3.067   1.182   2.113 -0.4220  0.4014  0.0164
  356ACN     N1 2307   2.957   1.204   2.097  0.4569 -0.3958  0.7742
  357ACN     C1 2308   2.890   1.649   0.773  0.1270 -1.2740 -0.4883
  357ACN     H1 2309   2.956   1.616   0.692  0.0046 -0.6188 -0.8662
  357ACN     H2 2310   2.813   1.701   0.715 -0.5477 -1.6213  0.0778
  357ACN     H3 2311   2.944   1.722   0.835 -0.7751  0.2328 -1.4303
  357ACN     C2 2312   2.832   1.549   0.857 -0.2241  1.0511  0.3729
  357ACN     N1 2313   2.792   1.468   0.931  0.1799 -0.3297  0.0385
  358ACN     C1 2314   3.351   3.510   1.297 -0.1686 -0.4597 -0.1939
  358ACN     H1 2315   3.422   3.556   1.367  0.3462 -0.4403 -0.7299
  358ACN     H2 2316   3.336   3.404   1.322  0.7809 -0.1957  1.6467
  358ACN     H3 2317   3.395   3.501   1.197  0.8091  1.4737  0.0205
  358ACN     C2 2318   3.226   3.579   1.297 -0.1264 -0.0666  0.3364
  358ACN     N1 2319   3.127   3.638   1.285  0.2395 -0.4030 -0.5316
  359ACN     C1 2320   2.326   0.276   0.291 -0.0388 -0.4846 -0.3449
  359ACN     H1 2321   2.399   0.341   0.339  1.7411 -2.1251 -0.6787
  359ACN     H2 2322   2.321   0.181   0.347  0.2687  0.8765  2.0946
  359ACN     H3 2323   2.337   0.276   0.181  1.2167 -0.0463 -0.2357
  359ACN     C2 2324   2.192   0.324   0.321 -0.4726  0.3139  0.0755
  359ACN     N1 2325   2.088   0.358   0.354 -0.3675 -0.8050  0.2764
  360ACN     C1 2326   0.041   0.400   1.212 -0.2240 -0.3342 -0.1835
  360ACN     H1 2327   0.117   0.343   1.268  0.6407  1.1589  0.2269
  360ACN     H2 2328   0.045   0.504   1.248 -0.2687 -0.0708 -0.9203
  360ACN     H3 2329  -0.062   0.367   1.225 -1.1713  2.2007 -0.7927
  360ACN     C2 2330   0.063   0.404   1.067 -0.2728  0.6825  0.6367
  360ACN     N1 2331   0.094   0.421   0.955  0.2287 -0.1314 -0.1902
  361ACN     C1 2332   0.436   1.453   0.606 -0.1101 -0.5747 -0.6448
  361ACN     H1 2333   0.427   1.546   0.547  0.4110 -0.8513 -1.1767
  361ACN     H2 2334   0.411   1.457   0.712  2.8239 -0.6081  0.1247
  361ACN     H3 2335   0.533   1.402   0.604 -0.4450 -1.2193 -2.2226
  361ACN     C2 2336   0.343   1.364   0.546 -0.5214  0.9539  0.1234
  361ACN     N1 2337   0.279   1.282   0.497 -0.5447  0.5197 -0.4401
  362ACN     C1 2338   2.830   1.998   3.172 -0.5990 -0.4756 -0.0559
  362ACN     H1 2339   2.808   2.068   3.254 -4.4047 -2.0094  0.4181
  362ACN     H2 2340   2.766   1.911   3.188 -2.7730  0.6508 -2.0486
  362ACN     H3 2341   2.937   1.974   3.174 -0.1296  1.4496  0.1468
  362ACN     C2 2342   2.799   2.065   3.044  0.4791  0.2665 -0.7751
  362ACN     N1 2343   2.778   2.117   2.944  0.0582 -0.0184 -0.2819
  363ACN     C1 2344   4.200   4.549   0.011 -0.1793  0.7166 -0.4628
  363ACN     H1 2345   4.238   4.620  -0.063 -0.5043 -0.1081 -1.4456
  363ACN     H2 2346   4.101   4.527  -0.031 -1.7551  4.1289  1.0320
  363ACN     H3 2347   4.197   4.591   0.113  0.6574 -1.6904  0.6232
  363ACN     C2 2348   4.283   4.430   0.013 -0.1951  0.0714 -0.0594
  363ACN     N1 2349   4.353   4.337   0.017  0.4005 -0.3207 -0.4616
  364ACN     C1 2350   1.687   4.127   4.358 -0.1661  0.1595 -0.5134
  364ACN     H1 2351   1.719   4.201   4.283  1.2402  2.7936  2.4723
  364ACN     H2 2352   1.769   4.127   4.430 -0.0834  0.6475 -0.6088
  364ACN     H3 2353   1.666   4.034   4.303 -0.1023  1.4803 -2.9191
  364ACN     C2 2354   1.562   4.179   4.414 -0.1685 -0.1399 -0.0807
  364ACN     N1 2355   1.462   4.225   4.455 -0.0304  0.5265  0.4519
  365ACN     C1 2356   4.883   1.792   4.685 -0.1553 -0.2881 -0.2689
  365ACN     H1 2357   4.820   1.873   4.724  0.3670  0.0863 -0.1816
  365ACN     H2 2358   4.925   1.737   4.770 -2.3486 -1.4718  0.1347
  365ACN     H3 2359   4.967   1.835   4.629  0.1302 -1.1872 -0.5501
  365ACN     C2 2360   4.803   1.712   4.598 -0.2441 -0.4959 -0.1811
  365ACN     N1 2361   4.750   1.645   4.520 -0.5923 -0.4398  0.4361
  366ACN     C1 2362   0.536   4.675   1.568  0.0326  0.1284  0.3089
  366ACN     H1 2363   0.474   4.621   1.641 -0.7993  0.5784 -0.0481
  366ACN     H2 2364   0.644   4.676   1.589  0.6183  1.2398 -2.3814
  366ACN     H3 2365   0.511   4.782   1.565  0.5866  0.2802  0.8304
  366ACN     C2 2366   0.519   4.602   1.440 -0.1074  0.2025  0.2173
  366ACN     N1 2367   0.509   4.547   1.338  0.0678 -0.0511 -0.6776
  367ACN     C1 2368   4.160   4.778   4.243  0.3373  0.5244 -0.4642
  367ACN     H1 2369   4.077   4.706   4.240 -0.9448  1.8270  1.7303
  367ACN     H2 2370   4.219   4.770   4.151  0.4800 -0.4821 -0.2974
  367ACN     H3 2371   4.232   4.743   4.317  0.4280 -0.0500 -0.8160
  367ACN     C2 2372   4.116   4.913   4.278  0.4234  0.2979  0.6355
  367ACN     N1 2373   4.068   5.018   4.301 -0.4191  0.7192 -0.3408
  368ACN     C1 2374   0.100   1.723   0.876  0.2351  0.4298  0.2177
  368ACN     H1 2375   0.009   1.767   0.833 -1.0230  0.9714  3.1677
  368ACN     H2 2376   0.082   1.734   0.984  0.4860  0.0212  0.3031
  368ACN     H3 2377   0.185   1.787   0.851  1.0613  0.4195  2.7501
  368ACN     C2 2378   0.140   1.584   0.847 -0.0479  0.1820 -0.1086
  368ACN     N1 2379   0.172   1.473   0.836 -0.0027  0.1312  0.5806
  369ACN     C1 2380   0.869   3.749   3.531 -1.1976  0.7047  0.2678
  369ACN     H1 2381   0.910   3.690   3.448  0.3292  1.8007  0.2009
  369ACN     H2 2382   0.768   3.785   3.509 -0.4182  2.2739 -0.9593
  369ACN     H3 2383   0.934   3.837   3.523  1.7192 -1.0953  2.3531
  369ACN     C2 2384   0.885   3.682   3.657  0.3154 -0.2044  0.6453
  369ACN     N1 2385   0.913   3.652   3.765  0.4154 -0.3157 -0.1395
  370ACN     C1 2386   2.438   1.732   3.427 -0.3387 -0.0958  0.1151
  370ACN     H1 2387   2.431   1.671   3.336  0.5711  1.6412 -1.1763
  370ACN     H2 2388   2.425   1.834   3.391  0.1694  0.2852  0.9669
  370ACN     H3 2389   2.534   1.714   3.478 -0.6328 -0.7562  0.4566
  370ACN     C2 2390   2.326   1.702   3.515  0.4519  0.6347 -0.2601
  370ACN     N1 2391   2.243   1.679   3.594  0.1809 -0.3448  0.1821
  371ACN     C1 2392   0.414   4.747   3.260  0.1577 -0.6955  0.2736
  371ACN     H1 2393   0.403   4.815   3.346  0.9360  1.4326 -1.2242
  371ACN     H2 2394   0.333   4.779   3.194  0.7644 -0.0073 -0.1531
  371ACN     H3 2395   0.397   4.642   3.286 -0.0856 -0.7286 -0.0134
  371ACN     C2 2396   0.549   4.763   3.211 -1.1954 -0.2556  0.6915
  371ACN     N1 2397   0.658   4.759   3.166 -0.0929  0.5562  0.0815
  372ACN     C1 2398   1.146   2.144   4.081  0.5898 -0.0655 -0.6285
  372ACN     H1 2399   1.052   2.144   4.024 -0.5360  2.9849  1.0211
  372ACN     H2 2400   1.127   2.109   4.183  2.8160  0.3949 -0.0019
  372ACN     H3 2401   1.185   2.245   4.093  0.6639 -0.1626  0.0000
  372ACN     C2 2402   1.229   2.044   4.017  0.0660  0.0819  0.1829
  372ACN     N1 2403   1.298   1.964   3.968 -0.5451  0.0817  0.0966
  373ACN     C1 2404   3.367   2.103   1.546 -0.0734  0.2710 -0.2758
  373ACN     H1 2405   3.341   2.068   1.445 -0.0617 -1.8611  0.4059
  373ACN     H2 2406   3.294   2.176   1.582 -0.5949 -0.5243  0.3239
  373ACN     H3 2407   3.467   2.147   1.543 -0.1717  0.6601  1.3384
  373ACN     C2 2408   3.356   1.979   1.623 -0.0252 -0.4857 -0.3549
  373ACN     N1 2409   3.344   1.874   1.673 -0.3807 -0.3717 -0.3595
  374ACN     C1 2410   4.668   4.634   1.808 -0.1818  0.2335  0.5246
  374ACN     H1 2411   4.602   4.690   1.876  0.4064 -0.5806  1.7969
  374ACN     H2 2412   4.645   4.527   1.807 -0.6212  0.3141  1.2442
  374ACN     H3 2413   4.766   4.649   1.854  0.1256 -0.9141  0.2803
  374ACN     C2 2414   4.661   4.683   1.668  0.3434  0.3063  0.3898
  374ACN     N1 2415   4.659   4.730   1.559  0.0311  0.6829 -0.5033
  375ACN     C1 2416   1.858   3.744   4.161 -0.4129  0.0973  0.3736
  375ACN     H1 2417   1.760   3.733   4.210  0.0061  1.4665  1.5680
  375ACN     H2 2418   1.887   3.850   4.160  0.1364 -0.0265 -1.6862
  375ACN     H3 2419   1.838   3.720   4.055 -2.1648  0.8674  0.4831
  375ACN     C2 2420   1.958   3.656   4.222 -1.0743  0.8420 -0.1868
  375ACN     N1 2421   2.038   3.584   4.265  0.3934  0.3340 -0.5594
  376ACN     C1 2422   3.825   1.180   0.390 -1.0314  0.2172  0.1737
  376ACN     H1 2423   3.810   1.075   0.418  1.8704 -0.6005 -0.9692
  376ACN     H2 2424   3.735   1.239   0.411 -1.2354  0.8694 -2.2151
  376ACN     H3 2425   3.852   1.181   0.284  3.1300  1.5275  1.0898
  376ACN     C2 2426   3.937   1.239   0.468  0.3697 -0.2470 -0.7085
  376ACN     N1 2427   4.018   1.278   0.539  0.3865 -0.2759 -0.2153
  377ACN     C1 2428   3.411   4.381   1.893  0.4400 -0.1683 -0.0393
  377ACN     H1 2429   3.483   4.301   1.878 -1.4687 -1.8716 -0.5553
  377ACN     H2 2430   3.347   4.397   1.804  0.1651  1.1046  0.3634
  377ACN     H3 2431   3.466   4.476   1.895  0.5299 -0.2290  1.2046
  377ACN     C2 2432   3.327   4.358   2.011  0.0175 -0.3281 -0.2396
  377ACN     N1 2433   3.259   4.342   2.102 -0.6759  0.4689  0.6606
  378ACN     C1 2434   3.821   0.371   0.790 -0.2682 -0.8178 -0.5148
  378ACN     H1 2435   3.793   0.419   0.695  2.8018 -2.2606 -2.3281
  378ACN     H2 2436   3.844   0.265   0.770 -2.2737 -2.0402  2.7599
  378ACN     H3 2437   3.733   0.368   0.856  0.1204  0.9460  0.1389
  378ACN     C2 2438   3.929   0.444   0.857 -0.5805  0.3510 -0.6950
  378ACN     N1 2439   4.023   0.492   0.903  0.5564  0.1700 -0.3896
  379ACN     C1 2440   2.816   3.911   4.223 -0.1106 -0.6758  0.1003
  379ACN     H1 2441   2.710   3.885   4.232 -0.7576  1.3092 -1.1439
  379ACN     H2 2442   2.840   3.985   4.300 -0.7160 -2.0372  1.6437
  379ACN     H3 2443   2.820   3.952   4.121 -0.7652  0.8131  0.6533
  379ACN     C2 2444   2.900   3.794   4.246  0.1831 -0.6777  0.0125
  379ACN     N1 2445   2.966   3.707   4.269 -0.6684  0.0232 -0.5148
  380ACN     C1 2446   4.653   4.665   2.857  0.1561 -0.3509  0.3867
  380ACN     H1 2447   4.642   4.626   2.755 -0.7055  0.8377 -0.0063
  380ACN     H2 2448   4.552   4.689   2.895  0.4874 -2.0411  2.4861
  380ACN     H3 2449   4.718   4.753   2.857  3.4777 -2.6403  2.0443
  380ACN     C2 2450   4.715   4.566   2.939  0.0763  1.0718  0.4326
  380ACN     N1 2451   4.767   4.490   3.004 -0.6927  0.3061 -0.5095
  381ACN     C1 2452   0.710   3.410   0.846  0.4848 -0.3747 -0.1641
  381ACN     H1 2453   0.777   3.495   0.865  0.3897  0.4122 -2.9291
  381ACN     H2 2454   0.611   3.456   0.852 -0.1974 -1.9375  1.4091
  381ACN     H3 2455   0.717   3.337   0.927  1.0760  0.8155  0.9010
  381ACN     C2 2456   0.740   3.348   0.723  0.8257  0.1019 -0.1675
  381ACN     N1 2457   0.772   3.307   0.620  0.3921 -0.3118 -0.3358
  382ACN     C1 2458   2.981   1.614   3.934  0.4419  0.2296  0.8005
  382ACN     H1 2459   3.003   1.518   3.885 -0.0657  0.4526  0.1308
  382ACN     H2 2460   2.912   1.670   3.869  2.4957  0.8081 -0.9784
  382ACN     H3 2461   3.075   1.670   3.939  1.4809 -1.4974  1.7255
  382ACN     C2 2462   2.926   1.608   4.065  1.0015 -0.3337  0.3682
  382ACN     N1 2463   2.893   1.603   4.174  0.5821  0.0418  0.1569
  383ACN     C1 2464   4.877   4.510   1.324  0.1267 -0.5445 -0.5476
  383ACN     H1 2465   4.854   4.423   1.387  1.5855 -1.5255 -1.3235
  383ACN     H2 2466   4.982   4.522   1.294 -0.2718  2.7476 -1.0508
  383ACN     H3 2467   4.846   4.602   1.377 -1.0025 -1.2321  0.0192
  383ACN     C2 2468   4.793   4.492   1.206 -0.3697  0.3151  0.1397
  383ACN     N1 2469   4.717   4.476   1.121  0.1782 -0.1404  0.4410
  384ACN     C1 2470   4.193   4.454   3.130 -0.1424  0.4190 -0.0563
  384ACN     H1 2471   4.231   4.365   3.079  0.5004  0.8744 -0.3919
  384ACN     H2 2472   4.171   4.422   3.232 -1.1497 -1.8284 -0.9184
  384ACN     H3 2473   4.096   4.490   3.095 -0.2825 -1.1419 -1.3776
  384ACN     C2 2474   4.305   4.551   3.124  0.0641 -0.1714  0.5193
  384ACN     N1 2475   4.393   4.623   3.103  0.0686 -0.3717  0.0933
  385ACN     C1 2476   1.239   2.832   1.702 -0.4246 -0.7734  0.1040
  385ACN     H1 2477   1.185   2.883   1.782  0.1580 -0.4864  0.3188
  385ACN     H2 2478   1.340   2.817   1.740  0.2511  0.5756 -1.0600
  385ACN     H3 2479   1.236   2.894   1.611 -3.2559 -0.1361  0.5374
  385ACN     C2 2480   1.190   2.698   1.677 -0.5033 -0.9979 -0.0995
  385ACN     N1 2481   1.152   2.592   1.657 -0.1149  0.4512  0.3828
  386ACN     C1 2482   1.838   1.657   0.166  0.3439 -0.0050  0.9208
  386ACN     H1 2483   1.930   1.608   0.133  1.8763  2.9143  0.5624
  386ACN     H2 2484   1.753   1.598   0.129  1.2730 -0.7384 -0.1119
  386ACN     H3 2485   1.843   1.758   0.126 -2.8098 -0.2719 -0.4811
  386ACN     C2 2486   1.837   1.652   0.310 -0.1736  0.2403 -0.0190
  386ACN     N1 2487   1.843   1.649   0.422 -0.3906  0.2028  0.2596
  387ACN     C1 2488   3.439   4.749   1.595 -0.6836  0.0899  0.4487
  387ACN     H1 2489   3.546   4.771   1.601 -0.4532 -1.3315  3.6313
  387ACN     H2 2490   3.393   4.845   1.566  0.1394 -0.4775 -3.0877
  387ACN     H3 2491   3.402   4.729   1.696  0.2310  1.2269  1.0377
  387ACN     C2 2492   3.398   4.645   1.500 -0.0058 -0.1047  0.6060
  387ACN     N1 2493   3.364   4.561   1.428  0.5622 -0.3704 -0.0202
  388ACN     C1 2494   3.502   1.629   0.833  0.0173 -0.0897 -0.6324
  388ACN     H1 2495   3.573   1.545   0.829 -0.5762 -0.5728 -3.6711
  388ACN     H2 2496   3.460   1.651   0.734 -0.5191 -1.1909 -0.6636
  388ACN     H3 2497   3.559   1.719   0.861  1.5432 -2.2246  4.0355
  388ACN     C2 2498   3.404   1.604   0.936  0.0787 -0.2326  0.6904
  388ACN     N1 2499   3.334   1.592   1.022  0.1861  0.6121  0.1053
  389ACN     C1 2500   0.258   1.789   3.571 -0.1540  0.5725 -0.4180
  389ACN     H1 2501   0.268   1.898   3.570  2.3473  0.3981 -0.4371
  389ACN     H2 2502   0.221   1.744   3.664  0.6613  0.2494 -0.2391
  389ACN     H3 2503   0.359   1.748   3.565 -0.0860  0.3680  1.5487
  389ACN     C2 2504   0.171   1.749   3.462  0.2056 -0.0132 -0.2583
  389ACN     N1 2505   0.094   1.720   3.379 -0.3027 -0.5346 -0.2344
  390ACN     C1 2506   3.918   3.117   3.923 -0.5799 -0.3093  0.6953
  390ACN     H1 2507   3.873   3.158   3.831  2.4029  1.9408  0.1010
  390ACN     H2 2508   3.977   3.031   3.890 -0.8270 -0.1397 -0.2369
  390ACN     H3 2509   3.845   3.087   3.999 -1.7959  1.2764  0.2305
  390ACN     C2 2510   4.007   3.225   3.961  0.6296  0.4537 -0.4620
  390ACN     N1 2511   4.080   3.305   3.995  0.0556 -0.1141  0.2202
  391ACN     C1 2512   0.498   2.888   3.234 -0.6777 -0.1982 -0.2280
  391ACN     H1 2513   0.393   2.921   3.239 -0.4534  0.9310 -2.0559
  391ACN     H2 2514   0.551   2.909   3.327  0.9006  1.0663 -1.3575
  391ACN     H3 2515   0.561   2.938   3.159  1.1089  0.0693  1.3983
  391ACN     C2 2516   0.500   2.751   3.200 -0.3842 -0.0340  0.0193
  391ACN     N1 2517   0.494   2.640   3.183 -0.2233 -0.1538  0.2942
  392ACN     C1 2518   0.708   3.513   1.808 -0.1580 -0.4039  0.9566
  392ACN     H1 2519   0.644   3.435   1.765 -0.4807  1.1181 -1.4557
  392ACN     H2 2520   0.763   3.475   1.895 -0.0017  1.3901  1.6902
  392ACN     H3 2521   0.647   3.600   1.833  0.5676  0.0929  1.0384
  392ACN     C2 2522   0.814   3.546   1.710 -0.1454 -0.4055  0.3305
  392ACN     N1 2523   0.899   3.562   1.632  0.3773 -0.2031  0.1997
  393ACN     C1 2524   2.670   3.126   4.363  0.7458 -0.3540 -0.3048
  393ACN     H1 2525   2.713   3.198   4.292 -2.3395 -0.0411 -2.0229
  393ACN     H2 2526   2.620   3.182   4.442 -0.1712 -2.1610  0.4592
  393ACN     H3 2527   2.750   3.066   4.409  2.8736  0.0174 -3.2099
  393ACN     C2 2528   2.577   3.035   4.294  0.4080 -0.5347  0.0692
  393ACN     N1 2529   2.516   2.955   4.237 -0.1772  0.3085 -0.0949
  394ACN     C1 2530   2.028   1.270   4.064  0.4661  0.1823  0.2917
  394ACN     H1 2531   2.076   1.319   3.978 -0.7127 -1.4967 -1.4059
  394ACN     H2 2532   1.988   1.357   4.117 -2.5499 -1.5431  1.0843
  394ACN     H3 2533   2.105   1.208   4.111 -0.7786 -2.4055 -0.8622
  394ACN     C2 2534   1.915   1.189   4.011  0.1641 -0.1048 -0.3704
  394ACN     N1 2535   1.826   1.121   3.989  0.4557  0.1597 -0.2921
  395ACN     C1 2536   4.822   3.156   3.973  0.4455  0.1170 -0.2361
  395ACN     H1 2537   4.759   3.072   3.940 -1.2045  1.3707 -0.4094
  395ACN     H2 2538   4.801   3.163   4.080  3.7964  0.5456  0.4869
  395ACN     H3 2539   4.784   3.246   3.923  0.3896 -0.5573 -1.4456
  395ACN     C2 2540   4.968   3.142   3.950  0.1866  0.0023  0.1120
  395ACN     N1 2541   5.084   3.138   3.941  0.0292  0.3382  0.6545
  396ACN     C1 2542   4.735   1.679   2.399  0.0257  1.2060 -0.0699
  396ACN     H1 2543   4.714   1.778   2.355 -1.0505  0.9802 -0.0829
  396ACN     H2 2544   4.844   1.672   2.391  0.0336  2.3332 -1.4532
  396ACN     H3 2545   4.689   1.606   2.332 -0.7753  0.7145  0.9968
  396ACN     C2 2546   4.694   1.677   2.535 -0.4285 -0.4557  0.0717
  396ACN     N1 2547   4.651   1.688   2.642  0.0428  0.0943 -0.1935
  397ACN     C1 2548   1.058   0.233   1.461 -0.2120 -0.0281  0.0080
  397ACN     H1 2549   1.000   0.324   1.445  0.2124  0.0272 -1.4324
  397ACN     H2 2550   1.085   0.197   1.360 -0.7673  0.6181 -0.3739
  397ACN     H3 2551   0.989   0.165   1.511 -1.1609  0.1553 -1.0003
  397ACN     C2 2552   1.179   0.263   1.541  0.5814 -0.2741  0.5746
  397ACN     N1 2553   1.275   0.288   1.596 -0.4663 -0.8309  0.1883
  398ACN     C1 2554   3.111   3.630   3.531  0.1732 -0.7653  0.1424
  398ACN     H1 2555   3.188   3.696   3.575 -0.3750  0.4418 -0.6492
  398ACN     H2 2556   3.159   3.610   3.434 -0.3516 -2.2479  0.1726
  398ACN     H3 2557   3.013   3.677   3.527  0.8121  0.5612 -1.1645
  398ACN     C2 2558   3.096   3.506   3.602  0.2157 -1.1532 -0.4778
  398ACN     N1 2559   3.078   3.404   3.656 -0.0501 -0.1815  0.5094
  399ACN     C1 2560   2.778   3.059   0.691  0.2013 -0.1883  0.1961
  399ACN     H1 2561   2.786   3.163   0.656 -0.7052 -0.2012 -0.0872
  399ACN     H2 2562   2.772   3.054   0.801  0.1572  0.0040  0.2033
  399ACN     H3 2563   2.857   2.996   0.650 -0.6027 -1.5622  0.6833
  399ACN     C2 2564   2.649   3.004   0.648 -0.0703  0.0868 -0.3903
  399ACN     N1 2565   2.549   2.953   0.618 -0.7822 -0.5618  0.4225
  400ACN     C1 2566   2.442   0.488   3.206 -0.2927 -0.2387  0.5572
  400ACN     H1 2567   2.431   0.538   3.302  0.0493  2.2924 -0.6314
  400ACN     H2 2568   2.539   0.520   3.166 -0.3000 -1.5023 -0.5432
  400ACN     H3 2569   2.368   0.514   3.129 -0.8918 -0.3539  1.0861
  400ACN     C2 2570   2.438   0.347   3.211 -0.6465  1.2125  0.0631
  400ACN     N1 2571   2.442   0.231   3.220  0.1224 -0.0293  0.0849
  401ACN     C1 2572   2.056   2.425   3.974 -0.2646  0.0099 -0.4352
  401ACN     H1 2573   2.036   2.320   4.001 -0.0823 -0.3438 -1.5957
  401ACN     H2 2574   2.087   2.468   4.070 -0.7241 -2.2716  0.8262
  401ACN     H3 2575   1.960   2.462   3.936  1.3510  2.8290 -2.0650
  401ACN     C2 2576   2.175   2.430   3.894 -0.0393  0.2970  0.4191
  401ACN     N1 2577   2.267   2.440   3.825  0.1490 -0.1098  0.1439
  402ACN     C1 2578   2.451   1.295   0.047 -0.0303 -0.3626 -0.3245
  402ACN     H1 2579   2.394   1.389   0.041  0.9524  0.3527  1.0620
  402ACN     H2 2580   2.537   1.291  -0.021  0.7820  1.8982  0.4888
  402ACN     H3 2581   2.379   1.215   0.024  0.2141 -0.2070 -1.6907
  402ACN     C2 2582   2.495   1.291   0.182  0.3426  0.7902 -0.0906
  402ACN     N1 2583   2.516   1.279   0.294 -0.0054  0.3678 -0.1701
  403ACN     C1 2584   4.152   2.875   3.099 -0.4686 -0.5468  0.0910
  403ACN     H1 2585   4.166   2.916   3.200 -0.1564  2.0414 -0.9502
  403ACN     H2 2586   4.205   2.922   3.015 -1.9474  0.0104 -0.5517
  403ACN     H3 2587   4.044   2.878   3.083 -0.4770 -1.2795 -0.0525
  403ACN     C2 2588   4.193   2.730   3.102  0.4291 -0.6030  0.0061
  403ACN     N1 2589   4.225   2.615   3.103  0.0714 -0.1836 -0.0186
  404ACN     C1 2590   4.841   3.894   2.551  0.3236  0.1944  0.3410
  404ACN     H1 2591   4.910   3.814   2.522 -0.6626 -0.6419  0.2550
  404ACN     H2 2592   4.791   3.938   2.464  0.3603 -0.3729  0.0321
  404ACN     H3 2593   4.892   3.977   2.603 -2.5443  2.1901  0.1814
  404ACN     C2 2594   4.736   3.845   2.642 -0.3049 -0.1934  0.4967
  404ACN     N1 2595   4.651   3.821   2.716 -0.3530 -0.1131  0.5478
  405ACN     C1 2596   0.051   2.521   3.653 -0.2439  0.5580 -0.0670
  405ACN     H1 2597   0.048   2.542   3.545  0.8228 -2.5873 -0.8014
  405ACN     H2 2598  -0.036   2.570   3.699 -0.2168 -0.5363  1.1803
  405ACN     H3 2599   0.138   2.573   3.695 -1.0055  2.1318 -0.3486
  405ACN     C2 2600   0.056   2.375   3.674  0.4463  0.4455  0.1187
  405ACN     N1 2601   0.057   2.259   3.689 -0.3997 -0.2005  0.0894
  406ACN     C1 2602   1.155   0.970   1.071 -0.4416  0.2320 -0.1804
  406ACN     H1 2603   1.208   0.875   1.055 -0.3435  0.2899 -0.1962
  406ACN     H2 2604   1.106   0.975   1.169 -0.7719  2.0702 -0.4175
  406ACN     H3 2605   1.076   0.988   0.997 -1.5066  0.5076  0.9891
  406ACN     C2 2606   1.258   1.075   1.071 -0.3784  0.3146  0.0110
  406ACN     N1 2607   1.347   1.149   1.071  0.0561 -0.2747  0.2487
  407ACN     C1 2608   2.590   0.713   4.118  0.7838  0.5119 -0.0781
  407ACN     H1 2609   2.528   0.654   4.186 -1.3105  1.3399 -1.1903
  407ACN     H2 2610   2.517   0.755   4.048 -0.4942  2.3836  2.2395
  407ACN     H3 2611   2.671   0.652   4.075  1.4393 -0.3911  2.2624
  407ACN     C2 2612   2.656   0.825   4.191 -0.2685  0.3357  0.2555
  407ACN     N1 2613   2.712   0.915   4.234  0.0033  0.2289 -0.1569
  408ACN     C1 2614   1.541   0.809   2.504  0.5717 -0.6902 -0.2723
  408ACN     H1 2615   1.443   0.791   2.550  1.7473  1.2303  3.4005
  408ACN     H2 2616   1.583   0.720   2.456  1.8938 -0.8059  1.0283
  408ACN     H3 2617   1.604   0.843   2.587  0.4731  1.9424 -1.1838
  408ACN     C2 2618   1.533   0.917   2.411  0.1765 -0.1112  0.6080
  408ACN     N1 2619   1.530   1.002   2.333 -0.0969 -0.4818 -0.5601
  409ACN     C1 2620   3.120   2.696   0.441 -0.7943  0.0362  0.8729
  409ACN     H1 2621   3.206   2.693   0.373 -1.3800  1.6171  0.0139
  409ACN     H2 2622   3.124   2.611   0.510 -1.1508  0.2439  1.1499
  409ACN     H3 2623   3.039   2.689   0.367  0.7869 -1.1467 -0.8462
  409ACN     C2 2624   3.111   2.814   0.528 -0.1097  0.9444  0.4341
  409ACN     N1 2625   3.105   2.907   0.596 -0.1094  0.0390 -0.3161
  410ACN     C1 2626   4.799   1.925   1.844  0.2485 -0.5259 -0.2407
  410ACN     H1 2627   4.694   1.923   1.875  0.3151 -1.4053 -0.0654
  410ACN     H2 2628   4.841   1.824   1.837  1.1041 -0.1640 -0.4394
  410ACN     H3 2629   4.858   1.984   1.916  1.5298 -0.5863 -1.2183
  410ACN     C2 2630   4.823   1.999   1.719 -0.7539 -0.2139  0.2680
  410ACN     N1 2631   4.836   2.071   1.631  0.0244  0.0875  0.2510
  411ACN     C1 2632   0.934   0.567   3.916 -0.7416 -0.7277  0.4890
  411ACN     H1 2633   0.888   0.470   3.939 -2.5543  0.2409  1.1768
  411ACN     H2 2634   0.866   0.610   3.843 -0.2155 -0.2493  0.2708
  411ACN     H3 2635   1.033   0.551   3.872 -0.3561 -0.2298  1.1533
  411ACN     C2 2636   0.949   0.660   4.026 -0.1524  0.4553  0.5622
  411ACN     N1 2637   0.950   0.729   4.114 -0.2843 -0.3210 -0.3165
  412ACN     C1 2638   4.845   0.555   1.575  0.6983  0.5343  0.2850
  412ACN     H1 2639   4.912   0.642   1.575  0.0274  1.0833 -1.2464
  412ACN     H2 2640   4.791   0.565   1.480 -0.0293  0.7451  0.7124
  412ACN     H3 2641   4.774   0.555   1.659 -0.5295 -1.0535 -0.6811
  412ACN     C2 2642   4.925   0.432   1.583 -0.0096  0.1084  0.3365
  412ACN     N1 2643   4.996   0.344   1.588  0.5102  0.5807 -0.0131
  413ACN     C1 2644   3.336   1.646   1.391 -0.3900 -0.3140 -0.2242
  413ACN     H1 2645   3.291   1.577   1.318  0.4671  1.5304 -2.6181
  413ACN     H2 2646   3.410   1.591   1.451 -0.2554  1.4413  1.3212
  413ACN     H3 2647   3.273   1.683   1.473  1.7162  2.5761  0.2386
  413ACN     C2 2648   3.418   1.745   1.330 -0.0436 -0.1846  0.1254
  413ACN     N1 2649   3.479   1.831   1.278  0.4529 -0.0436 -0.1245
  414ACN     C1 2650   3.432   2.484   1.717 -0.4639  0.3343  0.0738
  414ACN     H1 2651   3.515   2.467   1.787 -1.4477 -3.2485  0.5740
  414ACN     H2 2652   3.429   2.416   1.631 -1.6271  0.2822  0.1348
  414ACN     H3 2653   3.429   2.588   1.684  1.9612  0.4207 -0.0736
  414ACN     C2 2654   3.308   2.465   1.787  0.1071  0.3557 -0.4578
  414ACN     N1 2655   3.211   2.455   1.841 -0.3240  0.1706  0.2731
  415ACN     C1 2656   3.562   4.145   4.114  0.4435 -0.1971  0.3232
  415ACN     H1 2657   3.628   4.226   4.148 -0.4958  0.3743  0.8157
  415ACN     H2 2658   3.630   4.063   4.088 -1.3749 -1.7518  0.2963
  415ACN     H3 2659   3.512   4.163   4.018  0.7719 -0.9703 -0.0050
  415ACN     C2 2660   3.475   4.105   4.222  0.6427  0.2139  0.5232
  415ACN     N1 2661   3.413   4.067   4.308  0.1809 -0.2326 -0.1211
  416ACN     C1 2662   3.778   0.459   4.354  0.7810 -0.1967 -0.6502
  416ACN     H1 2663   3.671   0.458   4.328  0.8086  0.1618 -0.7950
  416ACN     H2 2664   3.803   0.373   4.417  1.4719  0.5009  0.0484
  416ACN     H3 2665   3.798   0.550   4.412 -1.5236  0.8141 -1.3140
  416ACN     C2 2666   3.857   0.452   4.230 -0.0007  0.3852 -0.3064
  416ACN     N1 2667   3.917   0.440   4.133  0.6112 -0.4512  0.1060
  417ACN     C1 2668   0.130   4.410   2.845  0.4131  0.0213  0.1265
  417ACN     H1 2669   0.046   4.356   2.890  1.2671 -1.3276  0.1310
  417ACN     H2 2670   0.097   4.446   2.747  1.0268  0.0550 -0.0672
  417ACN     H3 2671   0.213   4.340   2.834 -0.2815 -1.0143  1.2238
  417ACN     C2 2672   0.172   4.524   2.933 -0.3885  0.7534 -0.4595
  417ACN     N1 2673   0.215   4.604   3.007 -0.0287  0.6578 -0.2614
  418ACN     C1 2674   4.598   3.622   1.192  0.0783 -0.1481 -0.1714
  418ACN     H1 2675   4.620   3.519   1.224 -2.8616 -0.1270  2.3595
  418ACN     H2 2676   4.687   3.678   1.159 -1.1804  1.9579 -0.1174
  418ACN     H3 2677   4.566   3.683   1.277  2.9202 -2.4253  2.8029
  418ACN     C2 2678   4.506   3.620   1.076 -0.3942  0.0235 -0.1574
  418ACN     N1 2679   4.438   3.605   0.987  0.1784  0.2678  0.3303
  419ACN     C1 2680   3.727   2.983   2.795 -0.0231 -0.0220  0.9243
  419ACN     H1 2681   3.832   2.957   2.806 -0.1735 -1.4815 -0.6949
  419ACN     H2 2682   3.695   2.964   2.692 -0.0933 -0.4194  1.0177
  419ACN     H3 2683   3.729   3.091   2.810  1.2268 -0.2281  2.5574
  419ACN     C2 2684   3.655   2.911   2.898  0.4849  0.4262  0.2393
  419ACN     N1 2685   3.597   2.853   2.976  0.2092  0.0343 -0.2518
  420ACN     C1 2686   3.452   0.465   0.085 -0.6783  0.7771 -0.5825
  420ACN     H1 2687   3.357   0.411   0.087 -0.9750  1.2886  1.2902
  420ACN     H2 2688   3.450   0.538   0.003 -2.0000 -0.9692 -2.1966
  420ACN     H3 2689   3.549   0.412   0.088 -1.1768 -0.1213  1.0508
  420ACN     C2 2690   3.469   0.546   0.204  0.0595  0.1997 -0.2416
  420ACN     N1 2691   3.483   0.600   0.303 -0.7865  0.3605 -0.2614
  421ACN     C1 2692   2.363   4.253   2.682 -0.2988  0.0938  0.2392
  421ACN     H1 2693   2.259   4.284   2.700 -0.9437 -0.6710 -1.8943
  421ACN     H2 2694   2.371   4.146   2.707 -1.3784 -0.2801 -0.8920
  421ACN     H3 2695   2.427   4.309   2.752 -2.8131  1.2095  1.7915
  421ACN     C2 2696   2.415   4.291   2.551  0.3103  0.2526  0.0767
  421ACN     N1 2697   2.462   4.314   2.447 -0.2222 -0.8954 -0.8453
  422ACN     C1 2698   1.290   2.877   2.252 -0.6199 -0.6632  0.0380
  422ACN     H1 2699   1.353   2.960   2.287 -0.4342 -1.4169  1.5605
  422ACN     H2 2700   1.185   2.907   2.241 -0.8378 -1.2202  0.5540
  422ACN     H3 2701   1.304   2.797   2.325  0.1599 -0.3592  0.2357
  422ACN     C2 2702   1.326   2.835   2.115  0.7858 -0.0191 -0.3128
  422ACN     N1 2703   1.342   2.798   2.007 -0.1538 -0.1463  0.3356
  423ACN     C1 2704   2.017   3.439   3.385 -0.0144  0.6875 -0.8253
  423ACN     H1 2705   2.126   3.431   3.371  0.2444  0.1229  1.2233
  423ACN     H2 2706   1.992   3.345   3.436  0.8174  0.3992 -0.9317
  423ACN     H3 2707   1.957   3.441   3.294  0.0683  0.0993 -0.8957
  423ACN     C2 2708   1.987   3.549   3.472  0.0161  0.5397  0.6017
  423ACN     N1 2709   1.964   3.645   3.532  0.6339 -0.2386  0.1076
  424ACN     C1 2710   0.615   0.416   2.395 -0.6110  0.0173 -1.3813
  424ACN     H1 2711   0.624   0.391   2.501  2.4498 -0.9563 -1.7773
  424ACN     H2 2712   0.718   0.441   2.365  0.6204  0.6931  2.7134
  424ACN     H3 2713   0.543   0.499   2.391  2.5483  3.0929 -0.3338
  424ACN     C2 2714   0.580   0.292   2.322 -0.1464 -0.2370  0.0084
  424ACN     N1 2715   0.565   0.187   2.275 -0.0344 -0.1332  0.0370
  425ACN     C1 2716   4.013   2.929   1.022 -0.2196  0.0639 -0.0233
  425ACN     H1 2717   4.076   2.942   0.934 -1.5229 -1.1677 -1.1854
  425ACN     H2 2718   3.971   2.828   1.024  1.1991 -0.5287  0.8763
  425ACN     H3 2719   3.928   2.999   1.019  1.2314  1.9005  0.0203
  425ACN     C2 2720   4.101   2.939   1.134 -0.4806  0.8859 -0.4687
  425ACN     N1 2721   4.181   2.955   1.216  0.0240 -0.2560  0.4221
  426ACN     C1 2722   4.249   2.810   2.489  0.3198  0.0490 -0.1253
  426ACN     H1 2723   4.291   2.866   2.405 -0.5741  1.1757  0.1589
  426ACN     H2 2724   4.327   2.779   2.561  0.5906 -0.8925 -0.7984
  426ACN     H3 2725   4.201   2.716   2.459 -2.4977  1.6675 -1.0268
  426ACN     C2 2726   4.157   2.894   2.563  0.3247  0.0852  0.1935
  426ACN     N1 2727   4.078   2.958   2.613  0.1532 -0.1188  0.5644
  427ACN     C1 2728   4.228   4.396   1.715 -0.6871 -0.3423 -0.7661
  427ACN     H1 2729   4.299   4.471   1.677  1.8756 -0.7738  2.6514
  427ACN     H2 2730   4.248   4.391   1.823 -1.5470  0.6344 -0.5450
  427ACN     H3 2731   4.273   4.302   1.681 -0.6975 -1.0044  0.9501
  427ACN     C2 2732   4.092   4.415   1.677  0.5453  0.5349 -0.2004
  427ACN     N1 2733   3.979   4.412   1.651  0.7536 -0.3410  0.5194
  428ACN     C1 2734   2.384   2.066   0.191 -0.4692  0.4570 -0.2921
  428ACN     H1 2735   2.358   1.961   0.208 -1.8497  0.6167 -1.1789
  428ACN     H2 2736   2.313   2.125   0.251  0.3746 -1.2940  2.6427
  428ACN     H3 2737   2.379   2.083   0.083  2.4021 -0.2706 -0.5995
  428ACN     C2 2738   2.525   2.073   0.240  0.0240  0.1504 -0.6405
  428ACN     N1 2739   2.630   2.070   0.281 -0.0265 -0.7474  0.4360
  429ACN     C1 2740   1.639   1.792   3.958  0.1218 -0.7652 -0.3017
  429ACN     H1 2741   1.577   1.875   3.921 -1.2696 -2.9513 -3.2987
  429ACN     H2 2742   1.745   1.819   3.970  0.2188 -1.0365 -0.5270
  429ACN     H3 2743   1.628   1.709   3.887  3.4106 -0.7097 -1.0432
  429ACN     C2 2744   1.585   1.758   4.085  0.8445 -0.6019  0.1805
  429ACN     N1 2745   1.536   1.738   4.187  0.5602 -0.0374  0.0883
  430ACN     C1 2746   3.485   3.936   0.279 -0.4414  0.2897 -0.1660
  430ACN     H1 2747   3.413   4.019   0.286  0.3554  0.8984  1.5277
  430ACN     H2 2748   3.461   3.858   0.353  2.1154 -0.4475 -0.0122
  430ACN     H3 2749   3.578   3.989   0.303  0.1614 -0.5199 -0.6660
  430ACN     C2 2750   3.508   3.888   0.142  0.3787 -0.2622 -1.1185
  430ACN     N1 2751   3.517   3.861   0.030  0.6428  0.0604 -0.1491
  431ACN     C1 2752   0.328   1.825   1.223 -0.1195 -0.9283  0.0588
  431ACN     H1 2753   0.421   1.771   1.247 -0.5604 -1.3807  0.7792
  431ACN     H2 2754   0.268   1.781   1.304  0.3400  2.7857  2.6291
  431ACN     H3 2755   0.291   1.805   1.122 -2.5238  2.1492  0.2201
  431ACN     C2 2756   0.351   1.966   1.243 -0.2219 -1.0641 -0.1756
  431ACN     N1 2757   0.371   2.081   1.250  0.2222  0.2897  0.8606
  432ACN     C1 2758   2.652   1.628   2.643 -0.0460 -0.5758  0.1331
  432ACN     H1 2759   2.585   1.620   2.729 -0.2128  0.5413  0.1239
  432ACN     H2 2760   2.724   1.546   2.631  3.4252  2.0741  1.0301
  432ACN     H3 2761   2.714   1.717   2.661 -0.7972 -0.0707  0.2647
  432ACN     C2 2762   2.570   1.638   2.522  0.0795  0.3243 -0.2385
  432ACN     N1 2763   2.505   1.632   2.424  0.0587 -0.6090 -0.5664
  433ACN     C1 2764   3.911   0.933   4.623  0.3201 -0.2736  0.1927
  433ACN     H1 2765   3.873   0.833   4.649 -0.6698  0.0898  0.1930
  433ACN     H2 2766   3.892   0.936   4.515  3.5217 -1.3192 -0.5187
  433ACN     H3 2767   4.019   0.937   4.642  0.3924 -0.0861 -0.2330
  433ACN     C2 2768   3.839   1.022   4.705 -0.5710 -0.3564  0.3918
  433ACN     N1 2769   3.782   1.093   4.773  0.4202 -0.6170 -0.0580
  434ACN     C1 2770   4.489   4.445   1.413 -0.6525 -0.1638 -0.1088
  434ACN     H1 2771   4.497   4.376   1.328 -0.2424 -0.3238  0.0562
  434ACN     H2 2772   4.392   4.433   1.464 -1.3272 -1.1856 -1.5718
  434ACN     H3 2773   4.500   4.554   1.408  3.1606 -0.3246  1.6256
  434ACN     C2 2774   4.590   4.399   1.510  0.0771  0.2807  0.5921
  434ACN     N1 2775   4.666   4.360   1.587 -0.1229 -0.0332 -0.5381
  435ACN     C1 2776   3.043   4.059   3.232 -0.5960 -0.2326 -0.0435
  435ACN     H1 2777   3.135   4.080   3.289 -0.2271  0.9728 -1.0397
  435ACN     H2 2778   3.078   4.036   3.131  0.0003  0.1498  0.0705
  435ACN     H3 2779   2.975   4.144   3.228 -1.0425 -0.5657  0.3760
  435ACN     C2 2780   2.980   3.933   3.284  0.5485 -0.9073 -0.1288
  435ACN     N1 2781   2.940   3.840   3.334  0.7335  0.3870 -0.1300
  436ACN     C1 2782   1.173   1.446   1.089 -0.1600 -0.0930 -0.4265
  436ACN     H1 2783   1.173   1.337   1.101  0.3115  0.0039  0.4635
  436ACN     H2 2784   1.120   1.486   1.176 -0.1640 -0.1905 -0.3839
  436ACN     H3 2785   1.107   1.468   1.003 -0.4302 -1.0793 -0.4886
  436ACN     C2 2786   1.297   1.519   1.072  0.4254 -0.2233 -0.1976
  436ACN     N1 2787   1.392   1.578   1.046  0.4472 -0.4588 -0.3763
  437ACN     C1 2788   0.307   3.467   2.008 -0.0594  0.5097 -0.1790
  437ACN     H1 2789   0.221   3.534   2.013 -2.0535 -1.8658 -0.7482
  437ACN     H2 2790   0.362   3.478   2.102  1.0582 -0.3922 -0.7030
  437ACN     H3 2791   0.386   3.497   1.938  1.3672 -1.5539  0.4237
  437ACN     C2 2792   0.264   3.330   1.975 -0.4725 -0.2371  0.4285
  437ACN     N1 2793   0.228   3.229   1.934  0.1584 -0.1004 -0.2742
  438ACN     C1 2794   0.214   4.562   2.017 -0.0845 -0.0637 -0.0110
  438ACN     H1 2795   0.244   4.481   1.949  2.9251  1.9085 -1.2695
  438ACN     H2 2796   0.160   4.638   1.959 -0.8380  0.7621  1.7056
  438ACN     H3 2797   0.302   4.615   2.055 -0.2370  0.5918 -0.5392
  438ACN     C2 2798   0.128   4.522   2.127 -0.4508 -0.2820  0.0298
  438ACN     N1 2799   0.051   4.504   2.214 -0.3225  0.4397  0.2886
  439ACN     C1 2800   1.105   0.081   0.551  0.3267 -0.0396  0.1604
  439ACN     H1 2801   1.092   0.154   0.470  1.8081  1.0950  0.8822
  439ACN     H2 2802   1.004   0.061   0.589  0.0449  0.9878 -0.0049
  439ACN     H3 2803   1.179   0.118   0.623  3.0267 -2.9081 -0.9385
  439ACN     C2 2804   1.165  -0.043   0.505  0.0050 -0.1639 -0.0018
  439ACN     N1 2805   1.215  -0.141   0.479 -0.5598  0.3474 -0.0085
  440ACN     C1 2806   1.392   1.239   2.855 -0.0860 -0.3953  0.1623
  440ACN     H1 2807   1.308   1.295   2.811  2.1806  1.2421 -2.4270
  440ACN     H2 2808   1.358   1.182   2.942  0.5252 -2.2709 -0.7759
  440ACN     H3 2809   1.446   1.323   2.901 -0.9898  0.6664 -0.6379
  440ACN     C2 2810   1.473   1.165   2.753 -0.3624 -0.9682 -0.0824
  440ACN     N1 2811   1.547   1.106   2.686 -0.0413  0.0812  0.6025
  441ACN     C1 2812   1.754   4.662   0.136  0.0205 -0.0661 -0.1313
  441ACN     H1 2813   1.712   4.749   0.085 -0.7460 -0.3275  0.0407
  441ACN     H2 2814   1.670   4.592   0.148 -0.1394  0.2382  0.5102
  441ACN     H3 2815   1.792   4.686   0.236 -1.2793 -0.2317  0.4157
  441ACN     C2 2816   1.853   4.587   0.059  0.4926  0.0148 -0.6327
  441ACN     N1 2817   1.935   4.534  -0.002  0.1852 -0.0159 -0.4081
  442ACN     C1 2818   2.790   3.120   0.216 -0.2921  0.2620 -0.5325
  442ACN     H1 2819   2.883   3.167   0.248 -1.1229  1.6517 -0.0528
  442ACN     H2 2820   2.777   3.135   0.108  1.5524 -1.0477 -0.9842
  442ACN     H3 2821   2.714   3.173   0.276 -0.0276  0.7761 -0.6437
  442ACN     C2 2822   2.789   2.974   0.252 -0.2761 -0.1914 -0.9196
  442ACN     N1 2823   2.790   2.866   0.289  0.5958  0.3574 -0.1782
  443ACN     C1 2824   3.883   1.833   2.166 -0.4836  0.5573 -0.1685
  443ACN     H1 2825   3.966   1.888   2.212  1.0137 -1.1062 -0.7565
  443ACN     H2 2826   3.895   1.725   2.183  0.3791  0.4251 -1.5099
  443ACN     H3 2827   3.875   1.865   2.061  0.4935 -1.3081 -0.8624
  443ACN     C2 2828   3.764   1.881   2.241 -0.4908  0.4381 -0.1018
  443ACN     N1 2829   3.674   1.912   2.304  0.8686  0.4132 -0.2505
  444ACN     C1 2830   3.938   2.377   3.211 -0.3348  0.2358 -0.2770
  444ACN     H1 2831   3.922   2.484   3.190  1.6439  0.7785  0.7206
  444ACN     H2 2832   3.844   2.341   3.255  1.4018 -0.9350  2.8091
  444ACN     H3 2833   4.010   2.364   3.293 -1.0178  1.5119  0.5685
  444ACN     C2 2834   3.990   2.313   3.090  0.3565  0.7971 -0.2390
  444ACN     N1 2835   4.028   2.261   2.994 -0.0437  0.1707 -0.0818
  445ACN     C1 2836   1.905   1.053   3.552  0.3479  0.2880  0.2613
  445ACN     H1 2837   1.933   0.994   3.640  3.4057  0.1862 -0.6694
  445ACN     H2 2838   1.974   1.128   3.512 -1.5538  2.9615  1.6778
  445ACN     H3 2839   1.811   1.103   3.580 -1.0868 -1.9732 -0.1523
  445ACN     C2 2840   1.865   0.958   3.455  0.4391  0.3296  0.4261
  445ACN     N1 2841   1.841   0.884   3.365 -0.8337  0.1638  0.0999
  446ACN     C1 2842   4.845   2.924   1.690 -0.3856  0.8373  0.2348
  446ACN     H1 2843   4.903   3.005   1.736 -2.1130  2.1866  0.1541
  446ACN     H2 2844   4.807   2.954   1.592 -1.3241 -1.4591 -0.1630
  446ACN     H3 2845   4.757   2.900   1.751 -0.1489  1.8842  1.0294
  446ACN     C2 2846   4.926   2.799   1.680  0.1416  0.0629 -0.5038
  446ACN     N1 2847   4.982   2.699   1.681 -0.0277 -0.3292 -0.0278
  447ACN     C1 2848   1.991   4.523   2.697  0.1672  0.1242 -0.3761
  447ACN     H1 2849   1.923   4.592   2.748  1.1915  1.3906 -0.6833
  447ACN     H2 2850   1.975   4.538   2.589 -1.3421  2.4525  0.0938
  447ACN     H3 2851   1.978   4.419   2.729  3.4910 -0.9813 -2.1514
  447ACN     C2 2852   2.121   4.553   2.742  0.0624  1.2124  0.0278
  447ACN     N1 2853   2.229   4.576   2.769  0.5033 -0.7095  0.5061
  448ACN     C1 2854   3.429   1.111   1.708  0.7068  0.4922 -0.0498
  448ACN     H1 2855   3.404   1.153   1.807 -1.0315 -1.6977  0.5321
  448ACN     H2 2856   3.341   1.066   1.660  0.2399  0.6907  0.5939
  448ACN     H3 2857   3.502   1.037   1.742 -0.7888 -0.1245  2.0377
  448ACN     C2 2858   3.492   1.207   1.623  0.0299 -0.5186 -0.2570
  448ACN     N1 2859   3.537   1.282   1.551 -0.4012 -0.7928  0.6422
  449ACN     C1 2860   2.562   4.684   1.843  0.3110  0.4602  0.2604
  449ACN     H1 2861   2.623   4.733   1.921 -0.3964  1.1466  0.3986
  449ACN     H2 2862   2.563   4.750   1.755 -1.6815 -1.1687 -1.0727
  449ACN     H3 2863   2.459   4.684   1.880  0.7257 -1.4858  1.5949
  449ACN     C2 2864   2.606   4.550   1.796 -0.1540 -0.0504 -0.3255
  449ACN     N1 2865   2.647   4.455   1.750 -0.2319  0.3511 -0.8981
  450ACN     C1 2866   4.432   4.019   0.036 -0.0861  0.0632  0.1978
  450ACN     H1 2867   4.349   4.085   0.010 -0.4790 -0.9053 -1.1577
  450ACN     H2 2868   4.500   4.074   0.102  0.3059 -0.4386  0.2262
  450ACN     H3 2869   4.494   3.994  -0.051  0.4884  2.1561 -0.0408
  450ACN     C2 2870   4.376   3.897   0.086  0.2524 -0.7286  0.8804
  450ACN     N1 2871   4.331   3.799   0.118 -0.6155  0.0237  0.0608
  451ACN     C1 2872   1.202   3.460   3.815  0.2436  0.1747 -0.5285
  451ACN     H1 2873   1.240   3.531   3.890 -1.3002 -1.0236  1.4816
  451ACN     H2 2874   1.130   3.517   3.756 -0.6744  1.0380  1.3490
  451ACN     H3 2875   1.145   3.387   3.873 -0.3442  1.8818  1.1781
  451ACN     C2 2876   1.304   3.392   3.732 -0.8005 -0.0791  0.5559
  451ACN     N1 2877   1.381   3.346   3.655  0.0301  0.2539 -0.1673
  452ACN     C1 2878   3.122   0.961   3.574  0.0673 -0.2096 -0.1149
  452ACN     H1 2879   3.208   0.944   3.640  0.1867  0.3763 -0.1175
  452ACN     H2 2880   3.151   1.027   3.492 -1.3244  1.7249  0.8598
  452ACN     H3 2881   3.048   1.019   3.631 -0.6194  0.0220 -1.2212
  452ACN     C2 2882   3.057   0.847   3.510 -0.1979  0.5999 -0.1527
  452ACN     N1 2883   3.007   0.754   3.465 -0.5296 -0.2879 -0.7889
  453ACN     C1 2884   3.600   1.349   0.107 -0.2937  0.3777 -0.2502
  453ACN     H1 2885   3.660   1.334   0.198 -1.1416 -2.1350 -0.0307
  453ACN     H2 2886   3.550   1.254   0.088 -0.6970  0.9000 -1.9487
  453ACN     H3 2887   3.654   1.379   0.016 -0.6511 -0.7327 -0.8480
  453ACN     C2 2888   3.501   1.448   0.140  0.1480  0.3148  0.4647
  453ACN     N1 2889   3.418   1.526   0.161 -0.1586  0.6601  0.2103
  454ACN     C1 2890   1.891   2.731   4.319  0.4868 -0.7034  0.6115
  454ACN     H1 2891   1.915   2.838   4.310 -2.8088  0.1131  0.1688
  454ACN     H2 2892   1.833   2.706   4.229 -1.8748  1.1856  1.5127
  454ACN     H3 2893   1.827   2.696   4.400 -1.2657 -2.8529 -1.5604
  454ACN     C2 2894   2.017   2.656   4.317  0.4461 -0.1799  0.1600
  454ACN     N1 2895   2.106   2.584   4.306 -0.2153  0.5193 -0.7532
  455ACN     C1 2896   1.629   1.231   3.337  0.4763  1.2052  0.2711
  455ACN     H1 2897   1.674   1.310   3.398  1.8778  2.1967 -1.9330
  455ACN     H2 2898   1.674   1.136   3.369  3.6566  2.8792  1.1621
  455ACN     H3 2899   1.644   1.235   3.229  2.7983  0.1070  0.4890
  455ACN     C2 2900   1.495   1.232   3.379  0.4010  0.5642  0.4309
  455ACN     N1 2901   1.385   1.240   3.403 -0.2390 -0.2664 -0.3430
  456ACN     C1 2902   2.465   3.818   1.557  0.2914 -0.1409  0.1452
  456ACN     H1 2903   2.409   3.789   1.467 -0.3861  1.7148 -0.0773
  456ACN     H2 2904   2.399   3.870   1.628 -0.4620  1.0764 -1.3900
  456ACN     H3 2905   2.550   3.878   1.523 -1.4406  2.7043  0.4859
  456ACN     C2 2906   2.517   3.706   1.628 -0.3874  0.2289 -0.3632
  456ACN     N1 2907   2.553   3.612   1.681  0.5910 -0.2434 -0.5376
  457ACN     C1 2908   1.311   0.788   1.430  0.0952  0.3445 -0.9758
  457ACN     H1 2909   1.296   0.680   1.439  0.7402  0.2396 -1.1247
  457ACN     H2 2910   1.345   0.823   1.528 -1.5470 -2.7568  0.8381
  457ACN     H3 2911   1.215   0.841   1.420  0.2685  0.9863  0.5548
  457ACN     C2 2912   1.409   0.822   1.323  0.3492  0.0881  0.4163
  457ACN     N1 2913   1.474   0.864   1.240 -0.6046  0.3193 -0.0042
  458ACN     C1 2914   1.151   3.667   1.393 -0.1724 -0.2815 -0.1244
  458ACN     H1 2915   1.200   3.586   1.449  0.7429  2.1717  2.9334
  458ACN     H2 2916   1.045   3.643   1.379 -0.9137  2.4320  0.2793
  458ACN     H3 2917   1.200   3.668   1.295  2.8630  1.2949  1.2683
  458ACN     C2 2918   1.159   3.789   1.475  0.1916 -0.4311 -0.1377
  458ACN     N1 2919   1.166   3.888   1.528  0.4851  0.2906  0.5923
  459ACN     C1 2920   2.386   3.776   0.136  0.2307 -0.5630  0.1833
  459ACN     H1 2921   2.472   3.820   0.189 -1.7463  0.1111  3.0860
  459ACN     H2 2922   2.325   3.858   0.098 -0.6114 -0.8507  0.8803
  459ACN     H3 2923   2.319   3.725   0.207 -0.7965  0.8934  0.3013
  459ACN     C2 2924   2.422   3.673   0.031  0.3316  0.1490  0.4994
  459ACN     N1 2925   2.437   3.591  -0.051 -0.5467  0.5308 -0.2695
  460ACN     C1 2926   1.510   0.088   2.807  0.2787 -0.4473 -0.6371
  460ACN     H1 2927   1.468  -0.013   2.805 -1.8957  0.3696 -0.0190
  460ACN     H2 2928   1.600   0.090   2.744  1.6908 -0.7269  1.2904
  460ACN     H3 2929   1.532   0.112   2.911 -2.2234 -0.6256 -0.0013
  460ACN     C2 2930   1.409   0.179   2.750  0.4831  0.0269 -0.4222
  460ACN     N1 2931   1.340   0.251   2.694  0.4143 -0.1062  0.6509
  461ACN     C1 2932   2.667   3.488   0.220 -0.0530  0.5638  1.0165
  461ACN     H1 2933   2.586   3.560   0.241 -0.0290  0.5372  1.2048
  461ACN     H2 2934   2.741   3.538   0.157 -0.4719 -2.7399 -2.4468
  461ACN     H3 2935   2.623   3.399   0.173 -0.8694 -0.1615  3.0370
  461ACN     C2 2936   2.723   3.453   0.351  0.7296 -0.1922  0.2683
  461ACN     N1 2937   2.766   3.426   0.452 -0.2973  0.3302 -0.2172
  462ACN     C1 2938   1.118   2.008   4.797  0.5074  0.1353  0.2830
  462ACN     H1 2939   1.138   1.907   4.834  0.5129 -1.1454 -2.8714
  462ACN     H2 2940   1.113   2.094   4.865  2.0966 -0.1485  0.8152
  462ACN     H3 2941   1.023   1.996   4.743  0.4591 -1.2763  0.6479
  462ACN     C2 2942   1.223   2.036   4.704  0.4517  0.2221  0.0235
  462ACN     N1 2943   1.314   2.061   4.636  0.1050 -0.4080 -0.7607
  463ACN     C1 2944   3.447   4.444   2.373  0.6358 -0.0206 -0.2064
  463ACN     H1 2945   3.501   4.424   2.465 -0.0936  1.6637  0.6263
  463ACN     H2 2946   3.425   4.551   2.378 -0.2410 -0.2238  0.5305
  463ACN     H3 2947   3.356   4.383   2.371  1.0714 -0.6805 -0.0655
  463ACN     C2 2948   3.532   4.420   2.262  0.4263  0.1130 -0.4746
  463ACN     N1 2949   3.605   4.405   2.174 -0.1956  0.4705  0.3620
  464ACN     C1 2950   4.224   0.560   2.100  0.1080 -0.5741  0.0420
  464ACN     H1 2951   4.296   0.625   2.049  1.4673 -1.6145  0.5866
  464ACN     H2 2952   4.199   0.614   2.192  0.9948 -0.3291  0.1485
  464ACN     H3 2953   4.268   0.464   2.131 -1.0047 -1.6064 -1.4615
  464ACN     C2 2954   4.098   0.535   2.031 -0.4407  0.0686  0.0618
  464ACN     N1 2955   3.996   0.525   1.974  0.6163  0.0001 -0.5610
  465ACN     C1 2956   4.248   1.123   3.040 -0.1484  0.9745 -0.4050
  465ACN     H1 2957   4.214   1.220   3.078  0.8991  1.4970 -0.7652
  465ACN     H2 2958   4.327   1.126   2.964  0.0122 -2.6821 -0.5618
  465ACN     H3 2959   4.180   1.057   2.986 -0.5342  1.9163 -1.0970
  465ACN     C2 2960   4.285   1.039   3.148  0.0848  0.1769 -0.5767
  465ACN     N1 2961   4.300   0.971   3.238  0.0649 -0.4486  0.1903
  466ACN     C1 2962   3.972   2.462   1.111 -0.5408  0.4014  0.3566
  466ACN     H1 2963   4.056   2.531   1.098  1.3017 -1.1454  3.0421
  466ACN     H2 2964   3.993   2.376   1.045  1.6563  1.6761 -0.7039
  466ACN     H3 2965   3.882   2.507   1.066 -0.7070  0.9221  1.1872
  466ACN     C2 2966   3.971   2.438   1.252  0.3687  0.3013  0.0545
  466ACN     N1 2967   3.986   2.420   1.361 -0.2917  0.5112  0.3882
  467ACN     C1 2968   2.142   2.760   1.419  0.7528  0.6277 -0.0948
  467ACN     H1 2969   2.041   2.802   1.426  0.6277  0.1685  1.0985
  467ACN     H2 2970   2.186   2.832   1.348 -1.0037  2.3349  0.4589
  467ACN     H3 2971   2.127   2.661   1.376  1.4438  0.7234 -0.5831
  467ACN     C2 2972   2.208   2.754   1.549 -0.3078 -0.2643  0.5255
  467ACN     N1 2973   2.254   2.744   1.649 -0.0792  0.6582 -0.3094
  468ACN     C1 2974   1.429   4.341   2.675 -0.4018 -0.1661  0.5810
  468ACN     H1 2975   1.439   4.287   2.580 -1.9046 -1.7909  1.2740
  468ACN     H2 2976   1.508   4.289   2.732 -0.4695 -0.3508  0.5058
  468ACN     H3 2977   1.327   4.318   2.708 -0.6559 -2.3638 -1.4089
  468ACN     C2 2978   1.470   4.474   2.687  0.0298 -0.1448 -0.6583
  468ACN     N1 2979   1.516   4.580   2.700 -0.3114  0.4382 -0.0442
  469ACN     C1 2980   4.422   4.420   0.479  0.4349  0.4456  0.1054
  469ACN     H1 2981   4.469   4.450   0.574  0.7467 -0.6590  0.3172
  469ACN     H2 2982   4.329   4.368   0.502 -0.9851  2.5794 -0.5426
  469ACN     H3 2983   4.480   4.337   0.437 -1.2845 -1.8982  2.0864
  469ACN     C2 2984   4.404   4.521   0.382  0.3687  0.7140 -0.5668
  469ACN     N1 2985   4.388   4.601   0.299 -0.0061  0.1630 -0.2754
  470ACN     C1 2986   0.118   2.632   3.174  0.3159 -0.5433  0.6400
  470ACN     H1 2987   0.171   2.539   3.150 -2.2895 -2.1670  0.7117
  470ACN     H2 2988   0.009   2.622   3.179  0.0030 -1.1469 -3.8725
  470ACN     H3 2989   0.142   2.703   3.094  2.2689 -1.4954  0.3175
  470ACN     C2 2990   0.169   2.685   3.301  0.3871  0.0574  0.1720
  470ACN     N1 2991   0.217   2.723   3.400  0.3748 -0.7677 -0.2475
  471ACN     C1 2992   2.896   2.370   4.014 -0.4785  0.0647 -0.7077
  471ACN     H1 2993   2.798   2.412   3.987 -0.8356  0.7302  1.4092
  471ACN     H2 2994   2.972   2.400   3.941 -0.6653  1.1616 -0.4771
  471ACN     H3 2995   2.890   2.263   3.995  0.6521  0.0683 -1.1077
  471ACN     C2 2996   2.934   2.406   4.151  0.1458 -0.1447 -0.7619
  471ACN     N1 2997   2.961   2.446   4.255  0.0346  0.4656 -0.2371
  472ACN     C1 2998   3.703   4.161   2.696 -0.0185 -0.2077  0.4717
  472ACN     H1 2999   3.662   4.192   2.792  1.1154  3.0344  0.0381
  472ACN     H2 3000   3.810   4.188   2.691  0.1375 -0.6065  1.4379
  472ACN     H3 3001   3.644   4.218   2.623  3.4814 -0.1934 -2.6907
  472ACN     C2 3002   3.677   4.027   2.664  0.1870 -0.3789 -0.6082
  472ACN     N1 3003   3.657   3.914   2.647 -0.6825 -0.1185  0.4150
  473ACN     C1 3004   0.905   2.770   1.440 -0.6973 -1.4078  0.1922
  473ACN     H1 3005   0.872   2.825   1.529 -1.4177  0.2900 -1.0754
  473ACN     H2 3006   0.821   2.714   1.396 -1.3513 -0.5805  0.3820
  473ACN     H3 3007   0.979   2.694   1.469  0.1662 -0.5404  0.3088
  473ACN     C2 3008   0.971   2.858   1.349 -0.8135  0.2492 -0.4770
  473ACN     N1 3009   1.032   2.926   1.278  0.1271  0.4230 -0.4854
  474ACN     C1 3010   0.357   0.949   3.027 -0.3330  0.2623 -0.3861
  474ACN     H1 3011   0.408   1.046   3.039  1.0812 -0.4721 -0.1886
  474ACN     H2 3012   0.394   0.906   2.933 -1.5773 -0.7835 -0.4246
  474ACN     H3 3013   0.249   0.964   3.026 -0.5284 -0.9743 -1.9188
  474ACN     C2 3014   0.411   0.871   3.137 -0.2898  0.4382 -0.1026
  474ACN     N1 3015   0.443   0.795   3.218  0.7878  0.5746 -0.1980
  475ACN     C1 3016   0.682   1.960   0.209 -0.3770 -0.5898 -0.4141
  475ACN     H1 3017   0.683   1.992   0.314 -2.8064 -3.8149  0.7536
  475ACN     H2 3018   0.696   2.049   0.147 -2.6209  0.0813 -0.0287
  475ACN     H3 3019   0.581   1.931   0.179 -0.3936  1.8510 -3.1740
  475ACN     C2 3020   0.789   1.866   0.183 -0.7785  0.0231 -0.1936
  475ACN     N1 3021   0.886   1.820   0.148  0.6467 -0.2475  0.5549
  476ACN     C1 3022   3.344   4.908   4.123 -0.0997 -0.0529 -0.5575
  476ACN     H1 3023   3.428   4.893   4.192 -0.1361 -0.2510 -0.5572
  476ACN     H2 3024   3.336   4.803   4.095  1.4579 -1.5853  3.9097
  476ACN     H3 3025   3.380   4.977   4.045  0.9031  0.8630  0.6630
  476ACN     C2 3026   3.230   4.959   4.193  0.0387 -0.8839 -0.7646
  476ACN     N1 3027   3.137   4.986   4.258 -0.3734  0.7278  0.3486
  477ACN     C1 3028   3.256   1.462   0.518  0.9432 -0.2333  0.0457
  477ACN     H1 3029   3.192   1.478   0.606  1.2962  1.6254  0.0117
  477ACN     H2 3030   3.351   1.422   0.555 -0.2027 -0.9559  2.3975
  477ACN     H3 3031   3.272   1.555   0.463 -0.3921  1.0148  1.6335
  477ACN     C2 3032   3.204   1.358   0.426 -0.8011 -0.5377 -0.0964
  477ACN     N1 3033   3.164   1.281   0.351  0.0093 -0.5702  0.0677
  478ACN     C1 3034   4.444   1.666   4.690 -0.0761  0.2040 -0.1887
  478ACN     H1 3035   4.447   1.639   4.796  1.4607 -2.0691 -0.7306
  478ACN     H2 3036   4.339   1.657   4.660 -0.9289 -0.6840  2.7252
  478ACN     H3 3037   4.502   1.582   4.649 -3.3599 -1.4374 -1.8206
  478ACN     C2 3038   4.502   1.799   4.668 -0.6615  0.1657 -0.2535
  478ACN     N1 3039   4.547   1.904   4.659  1.1571  0.1618 -0.3694
  479ACN     C1 3040   0.873   3.840   4.284  0.6772  0.0718 -0.0384
  479ACN     H1 3041   0.794   3.801   4.219  0.8583 -2.2399  1.0032
  479ACN     H2 3042   0.957   3.770   4.273  0.4911 -1.3010  4.8282
  479ACN     H3 3043   0.837   3.850   4.387  0.0211  4.4921 -0.4948
  479ACN     C2 3044   0.920   3.974   4.253  0.2111  0.2345 -0.4635
  479ACN     N1 3045   0.969   4.075   4.236 -0.4532  0.2152  0.2519
  480ACN     C1 3046   2.232   3.939   2.919 -0.1674 -0.3884 -0.1552
  480ACN     H1 3047   2.173   3.851   2.891 -0.9665 -1.1745  3.4632
  480ACN     H2 3048   2.171   4.030   2.918  2.0679  1.1827 -0.6536
  480ACN     H3 3049   2.315   3.962   2.850  1.0215 -2.4029  0.5200
  480ACN     C2 3050   2.278   3.913   3.058  0.0427  0.7427  0.5007
  480ACN     N1 3051   2.299   3.871   3.162 -0.1336  0.3797  0.0753
  481ACN     C1 3052   3.495   3.445   0.161 -0.2203 -0.1057  0.1783
  481ACN     H1 3053   3.428   3.359   0.172  0.9278 -0.7982  2.4200
  481ACN     H2 3054   3.474   3.502   0.070 -0.6547  0.6768  0.7612
  481ACN     H3 3055   3.602   3.422   0.169 -0.3223 -0.1404  1.9095
  481ACN     C2 3056   3.455   3.518   0.286  0.6212  0.5238  1.0117
  481ACN     N1 3057   3.420   3.569   0.382 -0.1178 -0.5232  0.9340
  482ACN     C1 3058   3.484   3.764   3.703 -1.0136  0.4584  1.1329
  482ACN     H1 3059   3.561   3.698   3.747  1.2170  1.4544 -1.0669
  482ACN     H2 3060   3.455   3.719   3.608  2.5787  0.5548 -0.1499
  482ACN     H3 3061   3.528   3.864   3.699 -1.6838  0.7175 -0.1616
  482ACN     C2 3062   3.361   3.781   3.785  0.1358  0.0672  0.1195
  482ACN     N1 3063   3.265   3.793   3.851 -0.2206  0.1534  0.1572
  483ACN     C1 3064   0.899   4.076   3.229  0.1243 -0.2412  0.5128
  483ACN     H1 3065   0.960   3.987   3.210  2.8592  1.3310  1.2825
  483ACN     H2 3066   0.953   4.153   3.286 -1.7032  1.7247 -0.2533
  483ACN     H3 3067   0.809   4.048   3.285 -1.1182  0.1038 -1.2061
  483ACN     C2 3068   0.877   4.140   3.098 -0.3451  0.1891 -0.3865
  483ACN     N1 3069   0.869   4.203   2.999  0.2765 -0.6378  0.1785
  484ACN     C1 3070   0.413   2.986   1.647  0.7913  0.5666 -0.2375
  484ACN     H1 3071   0.353   3.059   1.592  2.3366  1.1023 -1.2913
  484ACN     H2 3072   0.354   2.909   1.699  3.2045 -1.8224 -0.7841
  484ACN     H3 3073   0.463   3.030   1.734  1.4935 -3.0878  1.4303
  484ACN     C2 3074   0.496   2.906   1.551 -0.4061  0.3595 -1.2525
  484ACN     N1 3075   0.549   2.839   1.477  0.1821  0.2183 -0.5649
  485ACN     C1 3076   3.334   0.758   4.153  0.3829  0.1501  0.1039
  485ACN     H1 3077   3.229   0.785   4.168  0.3527 -0.6473  1.6367
  485ACN     H2 3078   3.368   0.785   4.053  0.2582  1.3881  0.3726
  485ACN     H3 3079   3.336   0.649   4.148  2.7156  0.2073 -2.0770
  485ACN     C2 3080   3.421   0.804   4.260  0.1062  0.2367 -0.5869
  485ACN     N1 3081   3.495   0.836   4.342 -0.3464  0.1423 -0.2843
  486ACN     C1 3082   2.163   4.802   1.707  0.1421  0.2034  0.2446
  486ACN     H1 3083   2.191   4.895   1.758 -1.1997  0.0058  1.4153
  486ACN     H2 3084   2.235   4.780   1.627  0.4564  0.8525  0.3346
  486ACN     H3 3085   2.063   4.815   1.665 -0.1930 -0.3073  0.8727
  486ACN     C2 3086   2.153   4.689   1.792 -0.8258 -0.2495 -0.1673
  486ACN     N1 3087   2.151   4.597   1.859  0.1503  0.4034 -0.1043
  487ACN     C1 3088   1.130   1.719   2.764 -0.0946  0.3914  0.1202
  487ACN     H1 3089   1.073   1.727   2.857  0.8789 -1.4504  0.9388
  487ACN     H2 3090   1.064   1.691   2.681 -0.5762 -0.2278  0.6933
  487ACN     H3 3091   1.210   1.645   2.779  0.1181  0.6370  0.1909
  487ACN     C2 3092   1.194   1.846   2.726  0.7017  0.2356 -0.3771
  487ACN     N1 3093   1.240   1.946   2.704 -0.2913 -0.1927 -0.2299
  488ACN     C1 3094   2.997   3.050   3.651 -0.2173 -0.0366 -0.9358
  488ACN     H1 3095   2.921   3.128   3.653  1.3842  1.5709 -0.3685
  488ACN     H2 3096   3.080   3.093   3.594 -0.2351 -0.3268 -1.1826
  488ACN     H3 3097   2.964   2.955   3.607  2.6357 -1.5090 -0.1670
  488ACN     C2 3098   3.040   3.007   3.783  0.8323 -0.2365 -0.3539
  488ACN     N1 3099   3.068   2.980   3.890 -0.0409  0.4935  0.2423
  489ACN     C1 3100   4.373   3.470   4.219 -0.5873 -0.7481 -0.3216
  489ACN     H1 3101   4.317   3.437   4.308 -0.1256  1.6764  0.9424
  489ACN     H2 3102   4.303   3.470   4.134 -3.2304  0.0751  1.7105
  489ACN     H3 3103   4.455   3.404   4.189 -0.6726 -1.4487  0.9281
  489ACN     C2 3104   4.432   3.600   4.252  0.2981  0.6555  0.2964
  489ACN     N1 3105   4.493   3.698   4.267  0.2824 -0.0839 -0.3252
  490ACN     C1 3106   0.988   0.399   1.025  0.7261  0.1724 -0.3862
  490ACN     H1 3107   0.935   0.314   1.069 -0.8909 -0.1859 -2.8134
  490ACN     H2 3108   0.912   0.464   0.979 -0.9523 -1.0978  0.4795
  490ACN     H3 3109   1.061   0.366   0.949  0.1461  0.6995 -1.1897
  490ACN     C2 3110   1.057   0.471   1.131  0.0970 -0.4518 -0.2649
  490ACN     N1 3111   1.102   0.540   1.211  0.1776 -0.7526  0.2396
  491ACN     C1 3112   4.165   4.135   0.752 -0.4762  0.1295  0.1156
  491ACN     H1 3113   4.215   4.232   0.739 -3.1378  1.3439 -2.1955
  491ACN     H2 3114   4.227   4.058   0.799 -3.3576 -1.6781  1.2473
  491ACN     H3 3115   4.146   4.093   0.652 -0.2798  1.1584 -0.3705
  491ACN     C2 3116   4.039   4.161   0.813 -0.0109  0.4311 -0.5862
  491ACN     N1 3117   3.936   4.174   0.863 -0.0262 -0.0790  0.1170
  492ACN     C1 3118   3.205   1.947   2.962  0.3774 -0.2754 -0.2879
  492ACN     H1 3119   3.191   2.055   2.958  1.0562 -0.2103 -1.3750
  492ACN     H2 3120   3.206   1.925   3.070  1.8758 -0.3179 -0.2782
  492ACN     H3 3121   3.304   1.909   2.932  0.3157 -1.5194  0.9402
  492ACN     C2 3122   3.102   1.873   2.901 -0.2716 -0.3140  0.2705
  492ACN     N1 3123   3.018   1.807   2.854  0.6538  0.1086 -0.2557
  493ACN     C1 3124   3.459   2.866   1.587  0.8877  0.1103 -0.2482
  493ACN     H1 3125   3.545   2.799   1.600  0.0128 -0.6829  2.0189
  493ACN     H2 3126   3.468   2.946   1.662 -1.3762  1.8871 -1.7186
  493ACN     H3 3127   3.365   2.814   1.608  1.7114 -0.7407  1.5567
  493ACN     C2 3128   3.466   2.918   1.454  0.7538 -0.0471 -0.0439
  493ACN     N1 3129   3.471   2.962   1.346  0.0687 -0.5581  0.1903
  494ACN     C1 3130   2.780   0.249   2.951 -0.4998 -0.9575 -0.5773
  494ACN     H1 3131   2.829   0.206   3.038 -0.9525  1.8821  1.2251
  494ACN     H2 3132   2.792   0.358   2.949 -1.0340 -0.9003 -0.7392
  494ACN     H3 3133   2.678   0.219   2.923 -0.8180 -0.3875 -0.0532
  494ACN     C2 3134   2.864   0.216   2.838 -0.0853 -0.0191  0.3567
  494ACN     N1 3135   2.933   0.178   2.753 -0.8192 -0.1122 -0.2089
  495ACN     C1 3136   1.151   4.859   3.880 -0.2610  0.4544 -0.0512
  495ACN     H1 3137   1.226   4.895   3.809  1.2727 -0.7506  0.8800
  495ACN     H2 3138   1.070   4.934   3.884  0.1991  1.0210 -1.0226
  495ACN     H3 3139   1.211   4.851   3.972 -0.0174 -0.8272 -0.3104
  495ACN     C2 3140   1.100   4.732   3.839  0.3916  0.9944  0.0331
  495ACN     N1 3141   1.050   4.632   3.817 -0.4311  0.0312 -0.1596
  496ACN     C1 3142   0.005   2.819   2.659 -0.2694  0.5183  0.1635
  496ACN     H1 3143   0.078   2.824   2.741 -1.3324  1.1476  1.0932
  496ACN     H2 3144  -0.044   2.721   2.659  1.2470 -0.3065 -1.3007
  496ACN     H3 3145   0.045   2.826   2.557 -0.6932 -0.2305 -0.0590
  496ACN     C2 3146  -0.091   2.921   2.684  0.6204  0.1923  0.0936
  496ACN     N1 3147  -0.164   3.013   2.692 -0.5619 -0.7953  0.0347
  497ACN     C1 3148   0.089   2.388   2.860  0.0984 -0.2364 -0.6138
  497ACN     H1 3149  -0.010   2.429   2.882  0.3975 -0.2603  0.8832
  497ACN     H2 3150   0.077   2.317   2.777 -1.6928  0.0875 -0.6832
  497ACN     H3 3151   0.125   2.343   2.953  0.6642  0.7045 -0.3695
  497ACN     C2 3152   0.183   2.487   2.813 -0.3342 -0.3815  0.1662
  497ACN     N1 3153   0.247   2.572   2.770  0.0646 -0.5982 -0.1858
  498ACN     C1 3154   1.506   3.772   1.343 -0.2014 -0.1589 -0.9544
  498ACN     H1 3155   1.467   3.710   1.425 -0.7456 -1.6346 -2.2671
  498ACN     H2 3156   1.615   3.787   1.343 -0.0967 -0.8740 -0.8900
  498ACN     H3 3157   1.460   3.871   1.353  0.5977  0.0515  0.8787
  498ACN     C2 3158   1.481   3.717   1.214  0.4437  0.5949 -0.4568
  498ACN     N1 3159   1.469   3.677   1.104  0.7456 -0.0095 -0.3768
  499ACN     C1 3160   0.413   1.649   4.114 -0.1930 -0.2961 -0.1907
  499ACN     H1 3161   0.348   1.589   4.179  1.3685  0.7794  2.5259
  499ACN     H2 3162   0.410   1.750   4.155 -2.1579 -0.2485 -0.3445
  499ACN     H3 3163   0.370   1.662   4.014 -2.0411 -0.1682  0.5801
  499ACN     C2 3164   0.550   1.594   4.114 -0.4072  0.0304  0.1042
  499ACN     N1 3165   0.654   1.541   4.128  0.3674 -0.6397  0.0944
  500ACN     C1 3166   2.765   0.030   2.439  1.2261 -0.7650  0.2756
  500ACN     H1 3167   2.867   0.064   2.459 -0.1719  3.1498  1.5863
  500ACN     H2 3168   2.753  -0.079   2.442  1.1981 -0.7370  1.3206
  500ACN     H3 3169   2.725   0.060   2.341 -1.1319  0.5096  1.5596
  500ACN     C2 3170   2.679   0.086   2.536  0.2079  0.0344 -0.3599
  500ACN     N1 3171   2.613   0.138   2.615 -0.0602 -0.0170  0.4093
  501ACN     C1 3172   0.098   3.459   0.973  0.1340 -0.0017 -0.4218
  501ACN     H1 3173   0.062   3.548   0.919 -1.2691  0.1913  0.7902
  501ACN     H2 3174   0.208   3.453   0.974  0.1521  0.3299  0.0661
  501ACN     H3 3175   0.063   3.369   0.921 -1.6249  2.3669 -3.7360
  501ACN     C2 3176   0.044   3.464   1.106  0.0769  0.4515 -0.3840
  501ACN     N1 3177   0.004   3.481   1.213 -0.1164  0.0528  0.6275
  502ACN     C1 3178   0.758   3.123   3.516 -0.7477 -0.1053 -0.1268
  502ACN     H1 3179   0.831   3.199   3.546 -1.7249  1.5668 -1.7661
  502ACN     H2 3180   0.667   3.178   3.488 -0.6735  0.4828  0.7474
  502ACN     H3 3181   0.731   3.056   3.598 -0.7812 -2.1444 -1.7217
  502ACN     C2 3182   0.808   3.064   3.393  0.0514  0.0654  0.0616
  502ACN     N1 3183   0.852   3.022   3.293 -0.2509 -0.0259 -0.6113
  503ACN     C1 3184   3.704   1.582   2.940  0.5295 -0.0949  0.7887
  503ACN     H1 3185   3.725   1.576   2.833  0.0467 -1.1707  0.7341
  503ACN     H2 3186   3.780   1.648   2.982  1.8259  0.0680 -1.6517
  503ACN     H3 3187   3.708   1.480   2.980 -0.3330 -0.7591 -0.7284
  503ACN     C2 3188   3.570   1.637   2.976  0.7201  0.3093  0.9934
  503ACN     N1 3189   3.466   1.671   3.005  0.6101  0.6754  0.2360
  504ACN     C1 3190   2.461   2.572   4.164 -0.2066 -0.1626  0.0049
  504ACN     H1 3191   2.390   2.617   4.234  2.4421  1.3769  1.8801
  504ACN     H2 3192   2.560   2.595   4.205 -0.4810 -1.7797  1.6912
  504ACN     H3 3193   2.442   2.626   4.070  4.5068  0.7757 -0.6568
  504ACN     C2 3194   2.446   2.426   4.168  0.5830  0.0350  0.9789
  504ACN     N1 3195   2.437   2.314   4.174  0.8232  1.2866  0.1369
  505ACN     C1 3196   2.815   4.474   2.891  0.0210  0.3558 -0.2182
  505ACN     H1 3197   2.897   4.545   2.874 -0.5155  1.3351  1.0928
  505ACN     H2 3198   2.771   4.457   2.792  1.7708  1.3849 -1.2296
  505ACN     H3 3199   2.737   4.528   2.946  0.0441  1.1477 -0.9515
  505ACN     C2 3200   2.872   4.352   2.954  0.5902  0.1362  0.2745
  505ACN     N1 3201   2.921   4.257   2.992 -1.2020  0.5462  0.1849
  506ACN     C1 3202   3.250   1.300   1.372 -0.4947 -0.2146  0.6114
  506ACN     H1 3203   3.331   1.369   1.401 -0.1872 -0.0707 -0.5312
  506ACN     H2 3204   3.248   1.218   1.445 -0.7648 -1.1396 -0.3934
  506ACN     H3 3205   3.280   1.258   1.275 -1.7354 -0.5227  0.3447
  506ACN     C2 3206   3.123   1.369   1.366 -0.0532  0.6878 -0.0233
  506ACN     N1 3207   3.027   1.434   1.360  0.1634 -0.0750 -0.5416
  507ACN     C1 3208   1.392   3.998   0.401  0.8175 -0.0811 -0.4214
  507ACN     H1 3209   1.333   4.008   0.309  0.5939 -0.9452 -0.3844
  507ACN     H2 3210   1.339   3.945   0.481 -1.4765  1.8539 -0.5439
  507ACN     H3 3211   1.411   4.098   0.441  2.7801 -0.1632 -1.0703
  507ACN     C2 3212   1.522   3.942   0.371  0.2106  0.2792  0.2008
  507ACN     N1 3213   1.620   3.890   0.346 -0.2634 -0.4333 -0.2705
  508ACN     C1 3214   0.496   0.527   1.108  0.5315  0.8244  0.1637
  508ACN     H1 3215   0.532   0.610   1.047 -0.6435  1.7081  0.6176
  508ACN     H2 3216   0.427   0.474   1.040 -0.8145  1.2172  1.1653
  508ACN     H3 3217   0.436   0.566   1.191 -0.2418 -0.0525  0.0331
  508ACN     C2 3218   0.605   0.446   1.167 -0.0688 -0.4918  0.0786
  508ACN     N1 3219   0.690   0.381   1.213 -0.2969 -0.6574 -0.2817
  509ACN     C1 3220   0.764   1.340   4.370 -0.0569 -0.3749 -0.2731
  509ACN     H1 3221   0.729   1.319   4.268  0.8189  0.7007 -0.8208
  509ACN     H2 3222   0.754   1.255   4.439 -0.5367 -1.1932 -1.3314
  509ACN     H3 3223   0.714   1.430   4.407 -0.9769 -1.2792  0.7693
  509ACN     C2 3224   0.906   1.379   4.360 -0.8095 -0.2123 -0.5373
  509ACN     N1 3225   1.014   1.418   4.348 -0.4907  0.3354 -0.6361
  510ACN     C1 3226   3.734   4.714   3.591  0.1178  0.4415  0.3827
  510ACN     H1 3227   3.779   4.618   3.564 -2.0198 -0.5467  0.0747
  510ACN     H2 3228   3.782   4.752   3.682 -0.4047  1.2631  0.3309
  510ACN     H3 3229   3.627   4.697   3.609 -0.4116  2.0624 -0.9743
  510ACN     C2 3230   3.754   4.808   3.481  0.5177 -0.3511 -0.0840
  510ACN     N1 3231   3.773   4.879   3.393 -0.1413 -0.4170 -0.2016
  511ACN     C1 3232   1.945   2.694   1.037 -0.4222 -0.0763 -0.6728
  511ACN     H1 3233   1.990   2.794   1.037 -0.3452 -0.1111 -0.6582
  511ACN     H2 3234   2.028   2.626   1.012  1.2103  1.8383 -0.7076
  511ACN     H3 3235   1.874   2.690   0.953 -0.3106  1.9088 -0.9150
  511ACN     C2 3236   1.906   2.658   1.175  0.5324  0.1547  0.2606
  511ACN     N1 3237   1.875   2.641   1.283  0.6196  0.1936  0.2130
  512ACN     C1 3238   3.985   1.758   0.181 -0.6326  0.1926  0.1848
  512ACN     H1 3239   3.896   1.821   0.193 -0.7290  0.0981 -0.0272
  512ACN     H2 3240   3.966   1.650   0.176  1.9172 -0.2789 -0.6211
  512ACN     H3 3241   4.051   1.768   0.268  0.0677 -0.3590 -0.2702
  512ACN     C2 3242   4.069   1.792   0.062  0.1730  0.3725  0.1035
  512ACN     N1 3243   4.142   1.809  -0.022 -0.6275 -0.3114 -1.0625
  513ACN     C1 3244   1.721   0.013   3.503  0.3538  0.3746  0.4945
  513ACN     H1 3245   1.663  -0.062   3.448  1.4635 -0.1207 -0.0124
  513ACN     H2 3246   1.824  -0.022   3.502 -0.4903 -2.4696  2.4985
  513ACN     H3 3247   1.675   0.025   3.602 -0.2944  1.6777  0.0687
  513ACN     C2 3248   1.711   0.140   3.434  0.6323 -0.1268  0.2344
  513ACN     N1 3249   1.692   0.232   3.372 -0.7537 -0.0199  0.1567
  514ACN     C1 3250   0.823   0.681   3.156 -0.8944  0.0258 -1.0401
  514ACN     H1 3251   0.725   0.729   3.144 -0.8840  0.2132 -0.4106
  514ACN     H2 3252   0.858   0.684   3.260 -1.8658  2.1131 -0.7370
  514ACN     H3 3253   0.889   0.743   3.095 -0.5929  1.7187  0.9147
  514ACN     C2 3254   0.831   0.545   3.096 -0.0269  0.0461 -0.5341
  514ACN     N1 3255   0.833   0.445   3.045 -0.0397  0.3119  0.3890
  515ACN     C1 3256   3.251   4.578   1.091 -0.3362  0.4082 -0.0624
  515ACN     H1 3257   3.298   4.497   1.149 -0.6640  2.2873  3.0104
  515ACN     H2 3258   3.223   4.538   0.992  1.0491 -3.2173  0.8263
  515ACN     H3 3259   3.310   4.670   1.090 -1.5868  1.2849  1.6561
  515ACN     C2 3260   3.124   4.592   1.163 -0.1810  0.5766  0.3266
  515ACN     N1 3261   3.018   4.589   1.206 -0.1310 -0.0478  0.4373
  516ACN     C1 3262   1.316   4.376   3.270 -0.7086  0.5583 -0.2749
  516ACN     H1 3263   1.319   4.356   3.162 -2.0701  0.1321 -0.2423
  516ACN     H2 3264   1.240   4.455   3.275 -1.9070 -0.4847 -1.3573
  516ACN     H3 3265   1.416   4.407   3.302 -0.3957 -0.1243 -0.5649
  516ACN     C2 3266   1.270   4.249   3.336  0.4626  0.4838  0.3194
  516ACN     N1 3267   1.236   4.146   3.377 -0.2098  0.1659  0.2928
  517ACN     C1 3268   3.798   4.090   0.517 -0.3745  0.4800  0.4744
  517ACN     H1 3269   3.785   3.981   0.523  0.6481  0.2744 -0.6702
  517ACN     H2 3270   3.785   4.125   0.621 -1.6250 -1.2486  0.9450
  517ACN     H3 3271   3.716   4.138   0.462 -1.2070 -1.8604 -0.4389
  517ACN     C2 3272   3.928   4.124   0.450  0.1513  0.1198 -0.1430
  517ACN     N1 3273   4.028   4.154   0.408 -0.0498  0.0695 -0.1330
  518ACN     C1 3274   2.328   2.053   3.919  0.2768 -0.2184  0.9923
  518ACN     H1 3275   2.225   2.061   3.954  0.2254 -0.3127  0.8636
  518ACN     H2 3276   2.378   1.974   3.976 -1.3505 -1.3374  0.9344
  518ACN     H3 3277   2.374   2.151   3.939 -0.6149  0.2949  0.5671
  518ACN     C2 3278   2.328   2.034   3.776  0.8368 -0.0157  0.2708
  518ACN     N1 3279   2.325   2.018   3.661 -0.3117 -0.1071  0.0461
  519ACN     C1 3280   2.060   1.602   4.275  0.0872 -0.2957 -0.2975
  519ACN     H1 3281   2.096   1.596   4.379  0.3696 -2.5079 -0.4783
  519ACN     H2 3282   1.950   1.609   4.279  0.0591 -0.7075  2.9552
  519ACN     H3 3283   2.087   1.506   4.231 -0.7698  0.7957 -3.4632
  519ACN     C2 3284   2.122   1.713   4.204  0.8161 -1.0803  0.7211
  519ACN     N1 3285   2.163   1.805   4.145 -1.0589 -0.1450 -0.3686
  520ACN     C1 3286   2.627   4.344   3.982  0.3095  0.3556  0.1712
  520ACN     H1 3287   2.550   4.289   4.036  0.5471 -1.3228 -1.1085
  520ACN     H2 3288   2.722   4.300   4.015  1.3536  1.4303 -1.2561
  520ACN     H3 3289   2.610   4.449   4.007  0.7617  0.1821  1.2497
  520ACN     C2 3290   2.600   4.313   3.845 -0.4697 -0.1156  0.8087
  520ACN     N1 3291   2.576   4.298   3.732 -0.6461 -0.2547 -0.4010
  521ACN     C1 3292   3.822   1.299   0.834  0.0177 -0.4377 -0.0606
  521ACN     H1 3293   3.808   1.242   0.927 -0.4756 -0.5154 -0.1785
  521ACN     H2 3294   3.900   1.250   0.774  0.7001  2.8527 -2.1462
  521ACN     H3 3295   3.846   1.404   0.850 -1.8812  0.0146  0.0486
  521ACN     C2 3296   3.706   1.299   0.746 -0.1365 -0.2522  0.3613
  521ACN     N1 3297   3.612   1.314   0.677 -0.0121  0.7641 -0.7375
  522ACN     C1 3298   1.590   1.822   4.559  0.2925 -0.2612 -0.3822
  522ACN     H1 3299   1.663   1.883   4.613 -1.8775  0.3975  1.9953
  522ACN     H2 3300   1.542   1.873   4.475 -0.9908 -2.1659 -0.8658
  522ACN     H3 3301   1.515   1.781   4.627 -0.3201  0.5541 -0.5574
  522ACN     C2 3302   1.660   1.705   4.509  0.1594  0.1395  0.1696
  522ACN     N1 3303   1.725   1.614   4.478 -0.0099 -0.6018 -0.4230
  523ACN     C1 3304   3.586   0.645   0.706 -0.4911  0.3307  0.3913
  523ACN     H1 3305   3.622   0.654   0.810  2.1093  1.5129 -0.5380
  523ACN     H2 3306   3.604   0.546   0.663 -1.4388  0.3445 -0.0493
  523ACN     H3 3307   3.626   0.716   0.632 -0.5383 -1.4832 -1.4361
  523ACN     C2 3308   3.444   0.676   0.710 -0.0698 -0.1300 -0.3101
  523ACN     N1 3309   3.331   0.699   0.715 -0.3043  0.2066 -0.4234
  524ACN     C1 3310   3.481   1.128   2.498 -0.1179  0.0566  0.8094
  524ACN     H1 3311   3.380   1.144   2.538 -0.1241 -0.1561  0.8802
  524ACN     H2 3312   3.479   1.143   2.389 -0.6869  0.3397  0.8588
  524ACN     H3 3313   3.511   1.023   2.511  1.2744  0.3123 -0.0361
  524ACN     C2 3314   3.587   1.209   2.560 -0.2189  0.2608  0.5900
  524ACN     N1 3315   3.681   1.265   2.595  0.0650 -0.5968  0.4011
  525ACN     C1 3316   3.618   0.916   1.317 -0.5054 -0.2050 -0.9727
  525ACN     H1 3317   3.561   0.983   1.383  1.1781  0.7673 -0.4605
  525ACN     H2 3318   3.647   0.829   1.377 -1.1934  0.5270  0.4805
  525ACN     H3 3319   3.704   0.971   1.278  0.7289 -1.0981  0.4227
  525ACN     C2 3320   3.546   0.869   1.197  0.3904  0.2030  0.3065
  525ACN     N1 3321   3.492   0.823   1.103 -0.2287  0.4582 -0.7861
  526ACN     C1 3322   2.671   3.553   0.909 -0.1467  0.1971 -0.0714
  526ACN     H1 3323   2.621   3.548   0.811 -0.5879  0.5065  0.1377
  526ACN     H2 3324   2.714   3.458   0.943  3.3115  1.5491 -0.3044
  526ACN     H3 3325   2.614   3.605   0.986  0.7178 -0.0439  0.7458
  526ACN     C2 3326   2.783   3.644   0.892  0.0831 -0.2778 -0.3757
  526ACN     N1 3327   2.863   3.720   0.874 -0.1639  0.5012 -0.0383
  527ACN     C1 3328   3.940   4.160   4.481 -0.2991 -1.0927  0.2423
  527ACN     H1 3329   3.995   4.090   4.416  0.1315 -2.0137  1.5645
  527ACN     H2 3330   4.014   4.228   4.525  1.9466 -2.6440 -0.9501
  527ACN     H3 3331   3.884   4.105   4.557 -1.7003  1.2166  1.0040
  527ACN     C2 3332   3.835   4.238   4.408 -0.3367 -0.9743 -0.4784
  527ACN     N1 3333   3.747   4.293   4.358  0.4202 -0.4861  0.7060
  528ACN     C1 3334   2.130   4.244   1.819 -0.7358 -0.1144 -0.2244
  528ACN     H1 3335   2.080   4.209   1.727  0.8560 -2.5614 -0.2522
  528ACN     H2 3336   2.188   4.336   1.808  0.9607 -0.9653  1.1646
  528ACN     H3 3337   2.199   4.168   1.857 -0.0599  0.5336 -0.1394
  528ACN     C2 3338   2.039   4.279   1.927  0.3397  0.0650  0.2774
  528ACN     N1 3339   1.974   4.311   2.019 -0.3348  0.2038  0.2401
  529ACN     C1 3340   1.405   3.468   3.051  0.1172 -0.9010 -0.2427
  529ACN     H1 3341   1.448   3.566   3.032  0.5864 -0.7707  1.3255
  529ACN     H2 3342   1.344   3.468   3.143 -0.0663 -0.4145 -0.3653
  529ACN     H3 3343   1.481   3.389   3.054 -0.5773 -1.5942 -0.3175
  529ACN     C2 3344   1.318   3.430   2.940 -0.5889 -0.3257  0.1928
  529ACN     N1 3345   1.258   3.387   2.849  0.3177 -0.2041 -0.0146
  530ACN     C1 3346   3.410   3.041   0.763  0.2496  0.7076  0.8842
  530ACN     H1 3347   3.469   3.060   0.672 -1.6127  1.8300 -0.1605
  530ACN     H2 3348   3.307   3.075   0.746 -0.6755 -0.6418  3.3279
  530ACN     H3 3349   3.439   3.098   0.852 -0.6643  2.2875  0.2222
  530ACN     C2 3350   3.389   2.899   0.793  0.1982  0.7709  0.4782
  530ACN     N1 3351   3.368   2.786   0.807  0.0873  0.2781 -0.2897
  531ACN     C1 3352   0.304   2.601   1.412 -0.3347 -0.1375  0.5659
  531ACN     H1 3353   0.304   2.708   1.388  0.3021 -0.0628  0.8791
  531ACN     H2 3354   0.198   2.574   1.423 -0.2820 -0.8201 -0.4782
  531ACN     H3 3355   0.350   2.590   1.511  0.4412 -0.6945  0.1567
  531ACN     C2 3356   0.377   2.508   1.325 -0.3602  0.0490 -0.4366
  531ACN     N1 3357   0.427   2.431   1.258 -0.4642  0.3881 -0.1404
  532ACN     C1 3358   4.102   2.967   1.578 -0.1601 -0.9983 -1.2719
  532ACN     H1 3359   4.040   2.878   1.562 -1.3960 -0.6025  0.8725
  532ACN     H2 3360   4.055   3.055   1.532 -2.1635 -1.2137  0.2382
  532ACN     H3 3361   4.201   2.944   1.536 -0.4323 -1.3482 -1.7317
  532ACN     C2 3362   4.118   2.997   1.720 -0.0958 -0.2099 -0.0065
  532ACN     N1 3363   4.122   3.012   1.833  0.1674  0.3070 -0.3023
  533ACN     C1 3364   3.294   0.466   3.614 -0.1003 -0.4473  0.7577
  533ACN     H1 3365   3.342   0.400   3.688 -1.3708  0.5641  2.5563
  533ACN     H2 3366   3.194   0.425   3.594  0.0105 -0.7402  0.7997
  533ACN     H3 3367   3.359   0.474   3.526 -0.0183 -1.7868  0.6636
  533ACN     C2 3368   3.277   0.597   3.676  0.4234  0.3816  0.0131
  533ACN     N1 3369   3.274   0.692   3.740 -0.0688  0.4254  0.1403
  534ACN     C1 3370   4.137   2.607   4.455 -0.7035  0.0181 -0.1846
  534ACN     H1 3371   4.208   2.690   4.441 -1.0185  0.5196  1.0986
  534ACN     H2 3372   4.055   2.614   4.382 -1.4939 -2.9743  0.2953
  534ACN     H3 3373   4.092   2.608   4.555  1.8838  2.3339  1.0726
  534ACN     C2 3374   4.190   2.479   4.428 -0.5576  0.6619 -0.9320
  534ACN     N1 3375   4.240   2.376   4.410 -0.2810  0.3501  0.1558
  535ACN     C1 3376   2.480   1.897   2.884  0.2212 -0.5423  0.5631
  535ACN     H1 3377   2.439   1.797   2.901  0.7380 -0.6824  1.0034
  535ACN     H2 3378   2.588   1.904   2.902  0.3781  2.4398 -0.8833
  535ACN     H3 3379   2.427   1.971   2.944 -0.1162 -0.0639 -0.3073
  535ACN     C2 3380   2.461   1.918   2.745 -0.1493  0.4639  0.9749
  535ACN     N1 3381   2.460   1.928   2.631 -0.3244 -0.0737  1.0997
  536ACN     C1 3382   1.414   3.223   1.580 -0.1859 -0.2775  0.1464
  536ACN     H1 3383   1.309   3.191   1.573 -0.6195  1.3604 -1.9024
  536ACN     H2 3384   1.484   3.140   1.565  1.9492  1.8032 -2.1549
  536ACN     H3 3385   1.433   3.271   1.677 -1.0921  1.6442 -0.5739
  536ACN     C2 3386   1.446   3.327   1.479  0.6715 -0.1947  0.3445
  536ACN     N1 3387   1.462   3.401   1.391  0.5153 -0.1254  0.0944
  537ACN     C1 3388   1.243   2.663   3.604  0.0839 -0.3626  0.1421
  537ACN     H1 3389   1.222   2.582   3.533 -2.8332  0.7005 -0.3281
  537ACN     H2 3390   1.303   2.738   3.550 -2.3596  0.8440 -1.0225
  537ACN     H3 3391   1.299   2.622   3.690  2.9080  2.1655 -0.3228
  537ACN     C2 3392   1.115   2.731   3.633 -0.2372  0.6513  0.8326
  537ACN     N1 3393   1.019   2.778   3.670  0.1369  0.0892  0.0419
  538ACN     C1 3394   4.790   4.103   0.842  0.6571  0.2158 -0.3417
  538ACN     H1 3395   4.750   4.029   0.912  0.5700 -0.9982 -1.6355
  538ACN     H2 3396   4.838   4.061   0.753  0.5100  1.4427 -1.0183
  538ACN     H3 3397   4.866   4.153   0.904  0.6695 -2.8029  2.3170
  538ACN     C2 3398   4.668   4.185   0.816 -0.5281  0.6404  0.7095
  538ACN     N1 3399   4.590   4.266   0.799 -0.5200 -0.0186  0.6183
  539ACN     C1 3400   0.996   4.695   4.362  0.1112  0.1301 -0.4680
  539ACN     H1 3401   0.970   4.684   4.468  2.9703 -4.0461  0.0323
  539ACN     H2 3402   1.105   4.702   4.354  0.2300 -0.6704  0.3062
  539ACN     H3 3403   0.938   4.778   4.319  1.6189  2.0883  1.1349
  539ACN     C2 3404   0.947   4.572   4.295 -0.2574  0.2092  0.4239
  539ACN     N1 3405   0.910   4.477   4.243  0.1412  0.4163  0.6236
  540ACN     C1 3406   3.147   3.873   4.594 -0.2818 -0.2789  0.2480
  540ACN     H1 3407   3.100   3.909   4.686  1.8065  0.2627  1.1479
  540ACN     H2 3408   3.237   3.933   4.582  0.7562 -2.1688 -2.4651
  540ACN     H3 3409   3.079   3.883   4.508 -3.2931 -2.1033  2.2125
  540ACN     C2 3410   3.183   3.733   4.614 -0.6510  0.0705  0.7697
  540ACN     N1 3411   3.207   3.625   4.645 -0.6962  0.5128  0.4850
  541ACN     C1 3412   2.934   1.612   4.605 -0.6891 -0.0696  0.3325
  541ACN     H1 3413   2.980   1.594   4.703 -0.0626 -1.4037 -0.1818
  541ACN     H2 3414   2.843   1.551   4.602 -0.5572 -0.2872  0.6950
  541ACN     H3 3415   3.008   1.587   4.528 -1.7738 -0.7276 -0.5098
  541ACN     C2 3416   2.888   1.747   4.582 -0.9458 -0.2567 -0.0838
  541ACN     N1 3417   2.830   1.844   4.551  0.7351  0.2186 -0.3710
  542ACN     C1 3418   4.121   0.623   3.857  1.2243  0.5269  0.0674
  542ACN     H1 3419   4.216   0.629   3.802  1.0509 -0.3053 -0.3475
  542ACN     H2 3420   4.131   0.583   3.958  0.7176 -2.4019 -0.9295
  542ACN     H3 3421   4.053   0.547   3.815 -0.5077  1.5914  0.8301
  542ACN     C2 3422   4.058   0.753   3.883 -0.6597 -0.1458 -0.6878
  542ACN     N1 3423   4.015   0.859   3.902  0.0284  0.0894 -0.3783
  543ACN     C1 3424   1.861   0.384   2.259  0.4652  0.2884 -0.3746
  543ACN     H1 3425   1.771   0.437   2.226  0.8099  1.1118 -0.0161
  543ACN     H2 3426   1.849   0.275   2.265  0.8218  0.3235  2.7667
  543ACN     H3 3427   1.883   0.424   2.359  1.1165  0.5928 -0.6333
  543ACN     C2 3428   1.978   0.407   2.168  0.0931 -0.0460  0.2882
  543ACN     N1 3429   2.059   0.421   2.091 -0.3731 -0.2609 -0.3036
  544ACN     C1 3430   0.255   0.213   0.423  0.4082  0.3693  0.8361
  544ACN     H1 3431   0.316   0.236   0.511  2.2117 -0.0152 -0.2788
  544ACN     H2 3432   0.208   0.304   0.381 -1.1453 -1.1780 -0.9926
  544ACN     H3 3433   0.174   0.141   0.440 -0.7688  1.2624 -0.6804
  544ACN     C2 3434   0.338   0.165   0.313  0.2372 -0.6294 -0.1449
  544ACN     N1 3435   0.405   0.122   0.230 -0.3621 -0.3846  0.2406
  545ACN     C1 3436   2.602   2.774   0.917 -0.4874 -0.1199  0.4813
  545ACN     H1 3437   2.553   2.709   0.990 -0.1824  0.3931  1.1501
  545ACN     H2 3438   2.592   2.879   0.946 -0.9486 -0.0935  0.2350
  545ACN     H3 3439   2.567   2.770   0.813  1.4334  2.8053 -0.4044
  545ACN     C2 3440   2.750   2.748   0.914 -0.1420 -0.0285 -0.5902
  545ACN     N1 3441   2.865   2.722   0.911  0.2556 -0.0359 -0.4012
  546ACN     C1 3442   4.365   2.354   1.271  0.5153 -0.4925 -0.0079
  546ACN     H1 3443   4.446   2.419   1.233 -0.5099  0.2321 -1.0412
  546ACN     H2 3444   4.275   2.412   1.295  0.8945  0.5829 -1.0725
  546ACN     H3 3445   4.402   2.316   1.367 -0.9896  0.0704  0.8183
  546ACN     C2 3446   4.345   2.244   1.185  0.3168 -0.6263  0.1493
  546ACN     N1 3447   4.328   2.151   1.117 -0.7051  0.1928 -0.3519
  547ACN     C1 3448   2.885   3.243   2.907  0.2147 -0.1564  0.6528
  547ACN     H1 3449   2.777   3.230   2.894  0.2393  0.1213  0.1217
  547ACN     H2 3450   2.909   3.273   3.010  1.7278 -1.3859  0.6837
  547ACN     H3 3451   2.916   3.317   2.831  0.3224 -0.4728  0.3871
  547ACN     C2 3452   2.942   3.111   2.875  0.3053  0.1909 -0.2161
  547ACN     N1 3453   2.992   3.011   2.846  0.1652  0.1885 -0.5189
  548ACN     C1 3454   3.836   3.683   0.889 -0.0276 -0.2678  0.1829
  548ACN     H1 3455   3.819   3.712   0.994  0.3460 -2.4566  0.9014
  548ACN     H2 3456   3.931   3.732   0.861 -0.0222 -1.0720 -1.3287
  548ACN     H3 3457   3.754   3.719   0.826 -0.1303 -2.4413 -0.9995
  548ACN     C2 3458   3.862   3.538   0.894  0.0088  0.2985  0.5800
  548ACN     N1 3459   3.903   3.429   0.896 -0.4793  0.5429  0.1274
  549ACN     C1 3460   1.388   1.564   0.207 -0.3418  0.3815 -0.3713
  549ACN     H1 3461   1.378   1.673   0.210 -1.5639  0.2583  0.3543
  549ACN     H2 3462   1.293   1.513   0.225  0.5721 -0.9091  1.1251
  549ACN     H3 3463   1.463   1.528   0.280 -2.4511  0.6838  2.0932
  549ACN     C2 3464   1.430   1.546   0.066  0.0761  0.2615  0.5096
  549ACN     N1 3465   1.460   1.532  -0.042  0.3873 -0.1113  0.6873
  550ACN     C1 3466   2.056   3.187   0.044 -1.1184  0.1377  0.3646
  550ACN     H1 3467   1.997   3.125   0.112 -2.4981  1.0813  0.0735
  550ACN     H2 3468   1.993   3.247  -0.023 -1.3685 -0.4522  0.0648
  550ACN     H3 3469   2.119   3.118  -0.015  1.4063  0.9008  2.0052
  550ACN     C2 3470   2.122   3.291   0.117 -0.2454  0.0019  0.0498
  550ACN     N1 3471   2.180   3.371   0.176 -0.1273 -0.3097  0.4180
  551ACN     C1 3472   1.197   1.708   3.761 -0.2882 -0.7054 -0.4866
  551ACN     H1 3473   1.121   1.742   3.833  0.7301  0.9741 -0.1433
  551ACN     H2 3474   1.171   1.606   3.732  0.3709 -0.4532 -2.0630
  551ACN     H3 3475   1.294   1.734   3.804 -1.7435  1.9307  1.5403
  551ACN     C2 3476   1.183   1.799   3.645 -0.3912 -0.0873 -0.0296
  551ACN     N1 3477   1.179   1.880   3.564  0.2716  0.0294  0.2883
  552ACN     C1 3478   0.599   4.834   2.033 -0.0008  0.1093  0.1233
  552ACN     H1 3479   0.700   4.878   2.041  0.4821 -0.7765 -0.8421
  552ACN     H2 3480   0.552   4.841   2.132  0.3213 -1.2460  0.3947
  552ACN     H3 3481   0.606   4.728   2.008 -1.4649  0.4779 -2.1475
  552ACN     C2 3482   0.527   4.913   1.940 -0.9009 -0.3627 -0.3020
  552ACN     N1 3483   0.474   4.966   1.856  0.4240 -0.4590  0.0336
  553ACN     C1 3484   0.710   3.627   3.095  0.1643  0.3483  0.2513
  553ACN     H1 3485   0.717   3.518   3.093  0.7004  0.2338  3.4558
  553ACN     H2 3486   0.679   3.653   3.197  1.7997 -1.5316  1.2889
  553ACN     H3 3487   0.632   3.669   3.029  0.1877  1.7900  1.1095
  553ACN     C2 3488   0.834   3.690   3.049  0.0028 -0.2127  1.0258
  553ACN     N1 3489   0.931   3.743   3.016  0.5361 -0.3058 -0.0833
  554ACN     C1 3490   4.263   1.157   3.616 -0.4172 -0.0669 -0.2545
  554ACN     H1 3491   4.259   1.177   3.724 -0.7467 -1.0814 -0.0645
  554ACN     H2 3492   4.276   1.048   3.606 -0.9925 -0.1988  0.3744
  554ACN     H3 3493   4.342   1.218   3.572 -1.3202  2.1953  1.1054
  554ACN     C2 3494   4.137   1.200   3.555 -0.2403 -0.5542 -0.1081
  554ACN     N1 3495   4.043   1.245   3.509 -0.1583 -0.1549 -0.2088
  555ACN     C1 3496   4.541   0.772   2.814 -0.0315 -0.5578 -0.3384
  555ACN     H1 3497   4.602   0.829   2.885  0.1361  1.0995 -1.7398
  555ACN     H2 3498   4.545   0.664   2.831 -1.3850 -0.5995 -0.1240
  555ACN     H3 3499   4.568   0.800   2.711  1.8004  0.1716  0.2943
  555ACN     C2 3500   4.400   0.807   2.833  0.2372 -0.0293 -0.4135
  555ACN     N1 3501   4.288   0.832   2.852 -0.0793  0.3336  0.0040
  556ACN     C1 3502   1.357   2.545   3.046 -0.2955 -0.1028 -0.4756
  556ACN     H1 3503   1.356   2.512   3.150  2.0799  1.2006  0.0294
  556ACN     H2 3504   1.319   2.648   3.051  2.5598  0.9858  1.8775
  556ACN     H3 3505   1.298   2.474   2.987  0.4918 -0.6257 -0.6529
  556ACN     C2 3506   1.499   2.544   3.000  1.1593  0.2586  0.0229
  556ACN     N1 3507   1.611   2.525   2.978 -0.1877 -0.1158 -0.6815
  557ACN     C1 3508   3.140   3.196   4.175 -0.2079 -0.6451 -0.4342
  557ACN     H1 3509   3.195   3.104   4.152  0.6617  0.2880 -2.2666
  557ACN     H2 3510   3.075   3.230   4.093 -2.6846  0.6722  1.9049
  557ACN     H3 3511   3.222   3.268   4.182  1.3013 -2.0466 -2.4514
  557ACN     C2 3512   3.051   3.173   4.293 -0.5838  0.1257 -0.0194
  557ACN     N1 3513   2.982   3.159   4.381 -0.4457 -0.0016 -0.4546
  558ACN     C1 3514   3.101   1.164   2.826 -0.2689  0.0323  0.8709
  558ACN     H1 3515   3.120   1.267   2.857  1.5324 -0.7620  2.6415
  558ACN     H2 3516   3.009   1.122   2.869  0.1090 -3.2669 -1.2258
  558ACN     H3 3517   3.187   1.108   2.864  3.1777  3.9706 -0.3940
  558ACN     C2 3518   3.109   1.159   2.678  0.4453 -0.3665 -0.4873
  558ACN     N1 3519   3.131   1.148   2.565  0.2071  0.3750  0.6281
  559ACN     C1 3520   3.864   3.560   0.187 -0.4447  1.0086 -0.3661
  559ACN     H1 3521   3.855   3.599   0.084  2.8361 -1.6566 -1.8530
  559ACN     H2 3522   3.972   3.549   0.207 -0.5872 -1.4191 -0.6345
  559ACN     H3 3523   3.836   3.454   0.186  0.8344  0.6183  0.9442
  559ACN     C2 3524   3.793   3.637   0.284 -0.5715 -0.1082 -0.0660
  559ACN     N1 3525   3.739   3.695   0.366  0.2127 -0.1076 -0.0286
  560ACN     C1 3526   0.777   3.956   1.008 -0.4884  0.0006  0.3062
  560ACN     H1 3527   0.821   4.038   0.951 -1.8742  1.6692  1.5193
  560ACN     H2 3528   0.793   3.861   0.956 -1.3823 -2.4848  4.1486
  560ACN     H3 3529   0.671   3.973   1.033 -0.3291  1.9865 -0.1857
  560ACN     C2 3530   0.847   3.956   1.134  0.1576 -0.1728 -0.3030
  560ACN     N1 3531   0.908   3.969   1.235 -0.4325 -0.0583 -0.4257
  561ACN     C1 3532   0.721   4.001   2.197  1.1402  0.5487  0.1493
  561ACN     H1 3533   0.618   4.018   2.230  0.3088  3.7009 -3.3635
  561ACN     H2 3534   0.737   4.049   2.100  0.6730 -1.0747 -0.7720
  561ACN     H3 3535   0.745   3.894   2.193  1.0107  0.3851  2.5443
  561ACN     C2 3536   0.804   4.061   2.303  0.9026 -0.6848 -0.1950
  561ACN     N1 3537   0.868   4.109   2.384  0.2177 -0.5315  0.5639
  562ACN     C1 3538   0.748   0.214   1.704  0.1332  0.1127  0.4308
  562ACN     H1 3539   0.804   0.128   1.667  1.7190  1.2593  0.0675
  562ACN     H2 3540   0.664   0.188   1.770  0.1272 -2.2682 -0.4231
  562ACN     H3 3541   0.701   0.268   1.621 -0.6603 -0.1394  0.7108
  562ACN     C2 3542   0.856   0.298   1.765 -0.8714  0.1346 -0.4262
  562ACN     N1 3543   0.931   0.370   1.814 -0.3004 -0.3397  0.7235
  563ACN     C1 3544   4.435   0.896   4.097  0.6556  0.1886  0.4236
  563ACN     H1 3545   4.337   0.894   4.145 -0.6905  0.7582 -2.1574
  563ACN     H2 3546   4.509   0.819   4.126  2.0586  0.8297 -1.2618
  563ACN     H3 3547   4.474   0.996   4.117  0.9540  0.1765 -0.0998
  563ACN     C2 3548   4.403   0.875   3.953 -0.4431  0.6206  0.0326
  563ACN     N1 3549   4.371   0.865   3.840 -0.4322 -0.1053 -0.2474
  564ACN     C1 3550   1.301   1.145   1.505  0.1873  0.7653 -0.4466
  564ACN     H1 3551   1.254   1.053   1.541  2.5640 -1.0937 -1.7448
  564ACN     H2 3552   1.333   1.138   1.400  2.4674 -0.3066  0.2436
  564ACN     H3 3553   1.374   1.180   1.579  0.0233  0.4999 -0.1594
  564ACN     C2 3554   1.195   1.249   1.504 -0.0268 -0.0015  0.3078
  564ACN     N1 3555   1.116   1.333   1.491 -0.0313  0.0302  0.4569
  565ACN     C1 3556   1.734   0.685   0.529 -0.4688 -0.7487 -0.3356
  565ACN     H1 3557   1.735   0.791   0.502 -1.5351 -0.8359 -0.7609
  565ACN     H2 3558   1.838   0.651   0.526 -0.1072  0.0467  1.5740
  565ACN     H3 3559   1.671   0.627   0.460 -1.9662 -0.2954  0.5986
  565ACN     C2 3560   1.674   0.670   0.661  0.4631  0.6882  0.8477
  565ACN     N1 3561   1.617   0.656   0.762  0.3212 -0.1980 -0.1389
  566ACN     C1 3562   2.255   2.849   3.958 -0.0659 -0.5578 -0.3258
  566ACN     H1 3563   2.298   2.949   3.945  0.0844 -0.7316 -1.2685
  566ACN     H2 3564   2.280   2.834   4.064  3.1748  1.6945 -0.6046
  566ACN     H3 3565   2.296   2.773   3.891  0.4313 -0.1543 -0.4910
  566ACN     C2 3566   2.110   2.852   3.939 -0.3042  0.0847  0.5908
  566ACN     N1 3567   1.996   2.855   3.930  0.7215  0.2098  1.2100
  567ACN     C1 3568   0.365   0.734   1.572 -0.0494  0.5871 -0.6737
  567ACN     H1 3569   0.434   0.818   1.556  1.7197 -0.4997  0.8582
  567ACN     H2 3570   0.280   0.759   1.636 -0.2159 -0.9387 -0.2691
  567ACN     H3 3571   0.423   0.654   1.620 -1.4088 -0.1490 -0.2164
  567ACN     C2 3572   0.312   0.673   1.456  0.8305 -0.1560  0.5642
  567ACN     N1 3573   0.255   0.617   1.372  0.0551 -0.0218 -0.1396
  568ACN     C1 3574   4.747   0.567   2.268 -0.9328 -0.6731  0.4199
  568ACN     H1 3575   4.774   0.545   2.164  0.4127  3.6772 -0.3667
  568ACN     H2 3576   4.795   0.490   2.329 -0.8607 -0.3496  0.7739
  568ACN     H3 3577   4.639   0.555   2.281 -0.7901 -1.7349  0.7281
  568ACN     C2 3578   4.792   0.700   2.294 -0.2702 -0.7988 -0.1850
  568ACN     N1 3579   4.830   0.806   2.320 -0.3998  0.1986  0.8708
  569ACN     C1 3580   1.583   0.438   4.167  0.3520  0.2122 -0.4609
  569ACN     H1 3581   1.511   0.402   4.093  0.9384 -1.3102 -0.3185
  569ACN     H2 3582   1.667   0.368   4.175  0.7584  0.7377 -0.1131
  569ACN     H3 3583   1.537   0.455   4.265  0.6584  1.2759 -0.4960
  569ACN     C2 3584   1.644   0.569   4.128  0.4722  0.6189 -0.5107
  569ACN     N1 3585   1.687   0.671   4.105  0.2222  0.1405  0.5826
  570ACN     C1 3586   2.787   4.093   1.689 -0.0943 -0.1720 -0.3302
  570ACN     H1 3587   2.698   4.119   1.630 -1.3948  1.5500  2.1885
  570ACN     H2 3588   2.816   4.179   1.750  2.6479 -0.0604 -1.6495
  570ACN     H3 3589   2.869   4.077   1.618 -0.0608 -0.7919 -0.1634
  570ACN     C2 3590   2.767   3.973   1.768 -0.1915 -0.1765  0.1727
  570ACN     N1 3591   2.750   3.887   1.840  0.2152  0.2047  0.7259
  571ACN     C1 3592   4.820   0.374   0.396  0.3327 -0.0642  0.0575
  571ACN     H1 3593   4.821   0.385   0.287  0.5073  0.1971  0.0852
  571ACN     H2 3594   4.838   0.272   0.430 -1.8801 -0.7400 -0.6150
  571ACN     H3 3595   4.721   0.411   0.428  0.8761  1.0187  0.5603
  571ACN     C2 3596   4.912   0.467   0.446  0.0540 -0.2942  0.0627
  571ACN     N1 3597   4.994   0.543   0.477  0.7381 -0.2937  0.3357
  572ACN     C1 3598   2.929   3.612   1.644 -0.1714 -0.4436 -0.2722
  572ACN     H1 3599   2.852   3.547   1.686 -0.3869 -0.9277 -1.4001
  572ACN     H2 3600   2.882   3.708   1.618  1.8881  0.4329 -1.0402
  572ACN     H3 3601   2.978   3.575   1.553 -0.2611 -0.4013 -0.3386
  572ACN     C2 3602   3.019   3.633   1.749 -0.1738 -0.1700 -0.6956
  572ACN     N1 3603   3.089   3.634   1.839  0.3539  1.1184  0.1570
  573ACN     C1 3604   3.396   4.856   4.504  0.9470  0.9266 -0.0077
  573ACN     H1 3605   3.328   4.903   4.577  0.3731  2.6051 -1.5687
  573ACN     H2 3606   3.430   4.928   4.429 -1.7941  1.8565 -0.4679
  573ACN     H3 3607   3.331   4.782   4.456  1.3642 -0.5906  1.6294
  573ACN     C2 3608   3.492   4.777   4.582 -0.2855 -0.3552 -0.5520
  573ACN     N1 3609   3.562   4.711   4.645  0.5230 -0.5270 -0.0903
  574ACN     C1 3610   4.276   0.301   4.022  0.5169  1.4345 -0.5387
  574ACN     H1 3611   4.323   0.205   3.998 -0.9696  0.0867  1.5873
  574ACN     H2 3612   4.271   0.294   4.132  1.6613  1.6927 -0.4545
  574ACN     H3 3613   4.178   0.294   3.973  1.4561 -1.0119 -2.2925
  574ACN     C2 3614   4.347   0.423   3.984  0.2068  1.0427  0.6723
  574ACN     N1 3615   4.409   0.513   3.954  0.5897 -0.4980 -0.7115
  575ACN     C1 3616   2.637   1.322   1.550 -0.6358 -0.6550  0.3947
  575ACN     H1 3617   2.742   1.344   1.529 -0.6366  0.5407  1.5199
  575ACN     H2 3618   2.622   1.216   1.573  1.6170 -0.9404  0.7812
  575ACN     H3 3619   2.558   1.353   1.481 -0.3751  0.0634  0.4131
  575ACN     C2 3620   2.603   1.402   1.667  0.2555 -0.1303  0.1175
  575ACN     N1 3621   2.578   1.472   1.756 -0.2240  0.4902 -0.2418
  576ACN     C1 3622   2.219   1.532   1.794 -0.0043 -0.0829  0.3039
  576ACN     H1 3623   2.178   1.551   1.694 -0.7738  0.7799  0.7714
  576ACN     H2 3624   2.296   1.454   1.787  1.1561  0.9599  0.9657
  576ACN     H3 3625   2.140   1.493   1.858 -0.0759 -0.6158 -0.1071
  576ACN     C2 3626   2.272   1.659   1.854  0.3743  1.0325 -0.0968
  576ACN     N1 3627   2.307   1.758   1.894 -0.6983 -0.8937  0.9714
  577ACN     C1 3628   1.316   4.809   1.522 -0.1904 -0.0586 -0.2104
  577ACN     H1 3629   1.403   4.807   1.588  0.1373  1.0685 -0.5864
  577ACN     H2 3630   1.263   4.902   1.545 -0.9158 -0.3163 -0.7624
  577ACN     H3 3631   1.244   4.730   1.545  0.2002 -0.1177  0.8373
  577ACN     C2 3632   1.365   4.802   1.385 -0.2036  0.3453  0.0102
  577ACN     N1 3633   1.414   4.799   1.280  0.3918  0.0536 -0.3429
  578ACN     C1 3634   2.111   4.489   1.222 -0.4658 -0.4328 -0.2014
  578ACN     H1 3635   2.212   4.500   1.180 -0.6395 -1.4809 -0.9409
  578ACN     H2 3636   2.028   4.542   1.174 -0.3644 -1.7010 -1.8895
  578ACN     H3 3637   2.113   4.515   1.329 -1.3070  1.9819 -0.7086
  578ACN     C2 3638   2.075   4.350   1.212  0.4529 -0.7147 -0.2641
  578ACN     N1 3639   2.044   4.241   1.214  0.0486  0.6510  0.5648
  579ACN     C1 3640   2.805   3.818   1.229 -0.4294 -0.1289  1.0243
  579ACN     H1 3641   2.763   3.889   1.158  2.2475  1.7614  1.1778
  579ACN     H2 3642   2.823   3.871   1.324  0.8368  1.9300 -0.2990
  579ACN     H3 3643   2.902   3.783   1.191  0.3548  1.9503  0.9594
  579ACN     C2 3644   2.721   3.701   1.236 -0.1949 -0.7219  0.6703
  579ACN     N1 3645   2.655   3.610   1.253 -0.4802  0.2627  0.8023
  580ACN     C1 3646   0.911   0.114   3.214 -0.7373 -0.2931 -0.0434
  580ACN     H1 3647   0.902   0.028   3.146  0.0839 -0.6912  0.3449
  580ACN     H2 3648   0.809   0.151   3.233 -1.2094 -1.8237  0.5534
  580ACN     H3 3649   0.971   0.192   3.166 -0.6587 -1.5042 -2.0267
  580ACN     C2 3650   0.986   0.070   3.332  0.1142  0.1921 -0.4454
  580ACN     N1 3651   1.040   0.028   3.420 -0.2758  0.1176  0.6202
  581ACN     C1 3652   2.671   1.248   0.656 -0.3587  0.2727 -0.0684
  581ACN     H1 3653   2.665   1.353   0.626 -1.8640  0.8355  1.9856
  581ACN     H2 3654   2.770   1.223   0.695 -0.6760 -2.6527 -0.8907
  581ACN     H3 3655   2.640   1.188   0.569 -1.0989  1.9603 -1.0180
  581ACN     C2 3656   2.579   1.224   0.771 -0.7567 -0.0410 -0.1041
  581ACN     N1 3657   2.516   1.215   0.868 -0.8682  0.4262  0.4862
  582ACN     C1 3658   1.527   2.232   2.076 -0.4415 -0.3072  0.3879
  582ACN     H1 3659   1.590   2.306   2.126 -0.2300  0.5868 -1.1407
  582ACN     H2 3660   1.460   2.290   2.011  0.4353  0.5839  0.2435
  582ACN     H3 3661   1.473   2.169   2.147  0.2004  0.0546  1.2202
  582ACN     C2 3662   1.613   2.141   1.992  0.5915 -0.5860 -0.4162
  582ACN     N1 3663   1.684   2.075   1.937 -0.1122  0.2629  0.5517
  583ACN     C1 3664   4.670   2.235   0.745  0.1484 -0.0763 -0.1103
  583ACN     H1 3665   4.741   2.259   0.665  0.3722  0.1311  0.1464
  583ACN     H2 3666   4.708   2.266   0.844  0.6388 -0.7444 -0.0810
  583ACN     H3 3667   4.668   2.126   0.757  1.8882 -0.4995 -2.8498
  583ACN     C2 3668   4.534   2.275   0.718  0.0461  0.3438 -0.0300
  583ACN     N1 3669   4.426   2.297   0.690 -0.0458 -0.3162  0.5161
  584ACN     C1 3670   1.445   4.518   0.355  0.7256  0.0018 -0.0185
  584ACN     H1 3671   1.530   4.564   0.408  1.1025  1.6392 -1.8972
  584ACN     H2 3672   1.363   4.521   0.428  0.8724 -0.2694  0.1585
  584ACN     H3 3673   1.471   4.418   0.320  1.3464 -0.2653  1.1555
  584ACN     C2 3674   1.414   4.603   0.243  0.0042 -0.1895  0.4605
  584ACN     N1 3675   1.386   4.671   0.156  0.6055  0.3569 -0.2096
  585ACN     C1 3676   2.701   3.031   1.350  0.1791 -0.5581  0.6802
  585ACN     H1 3677   2.768   2.950   1.382  1.0578 -1.1539 -2.3230
  585ACN     H2 3678   2.599   3.008   1.383 -0.3469  0.6495 -0.0464
  585ACN     H3 3679   2.709   3.031   1.241 -0.2780  0.3470  0.6329
  585ACN     C2 3680   2.742   3.164   1.391  0.3413 -0.2226 -0.2741
  585ACN     N1 3681   2.780   3.266   1.422 -0.0988  0.0976 -0.5487
  586ACN     C1 3682   3.700   3.271   1.675 -0.0744  0.7818  0.1503
  586ACN     H1 3683   3.733   3.185   1.616  1.9330  0.8872  1.0233
  586ACN     H2 3684   3.774   3.352   1.664 -0.1997  0.6249 -2.2683
  586ACN     H3 3685   3.689   3.249   1.782 -1.6059  0.9634  0.0409
  586ACN     C2 3686   3.569   3.311   1.624 -0.2657 -0.3640 -0.1664
  586ACN     N1 3687   3.462   3.345   1.593  0.3801  0.6850  0.1864
  587ACN     C1 3688   1.045   3.162   2.710 -0.5558 -0.1470 -0.1740
  587ACN     H1 3689   1.097   3.193   2.802  0.2223 -0.0855 -0.6259
  587ACN     H2 3690   1.089   3.222   2.630  1.9395 -0.4621  0.8573
  587ACN     H3 3691   0.936   3.169   2.719 -0.3646  0.2991  2.8881
  587ACN     C2 3692   1.081   3.020   2.693  0.0723  0.3806  0.7995
  587ACN     N1 3693   1.104   2.910   2.679  0.2880 -0.5999 -0.0187
  588ACN     C1 3694   2.291   2.929   0.832 -0.1426  0.2854  0.5079
  588ACN     H1 3695   2.352   3.018   0.816 -0.2073  0.4943  1.3738
  588ACN     H2 3696   2.313   2.844   0.766  2.3537  0.4880  0.9792
  588ACN     H3 3697   2.185   2.951   0.817 -0.1454 -1.2205 -2.3440
  588ACN     C2 3698   2.295   2.880   0.973  0.4813 -0.4761 -0.1874
  588ACN     N1 3699   2.301   2.850   1.087 -0.1011  0.1915 -0.5524
  589ACN     C1 3700   2.869   1.927   0.514 -0.1544  0.3269 -0.4152
  589ACN     H1 3701   2.870   1.900   0.408  0.2568 -0.2122 -0.2805
  589ACN     H2 3702   2.790   1.863   0.554  0.4882 -0.5667 -0.5465
  589ACN     H3 3703   2.860   2.035   0.529  1.3171  0.1936  1.9808
  589ACN     C2 3704   2.995   1.889   0.568 -0.2119  0.1996 -0.3669
  589ACN     N1 3705   3.104   1.857   0.604  0.4431 -0.2172  0.0465
  590ACN     C1 3706   1.145   1.083   4.119  0.2093  0.0935 -0.2865
  590ACN     H1 3707   1.191   0.983   4.122  0.9272  0.4166 -0.5184
  590ACN     H2 3708   1.170   1.123   4.020 -1.4648 -0.2331 -0.8758
  590ACN     H3 3709   1.185   1.142   4.202  0.6844  0.3987 -0.7277
  590ACN     C2 3710   1.001   1.078   4.130 -0.3244 -0.4239  0.4228
  590ACN     N1 3711   0.887   1.065   4.128  0.0138  0.6389  0.0780
  591ACN     C1 3712   3.176   0.314   2.400 -0.2453  0.3950 -0.4974
  591ACN     H1 3713   3.285   0.310   2.416 -0.4478 -1.0700  0.7161
  591ACN     H2 3714   3.140   0.411   2.363  1.2518  0.4294 -1.9870
  591ACN     H3 3715   3.134   0.291   2.499 -0.4895  1.0100 -0.4498
  591ACN     C2 3716   3.111   0.227   2.305  0.3153 -0.5996  0.6281
  591ACN     N1 3717   3.057   0.164   2.226  0.4203  0.1178  0.2067
  592ACN     C1 3718   2.870   3.537   2.656  0.4825  0.3141 -0.1169
  592ACN     H1 3719   2.962   3.485   2.687 -0.8927 -0.5129  2.9314
  592ACN     H2 3720   2.854   3.616   2.730 -0.9613  1.3543 -1.4788
  592ACN     H3 3721   2.790   3.462   2.646  0.6776  0.1604 -0.5490
  592ACN     C2 3722   2.877   3.601   2.527 -0.2164  0.0338 -0.2369
  592ACN     N1 3723   2.876   3.639   2.418 -0.2086 -0.2812 -0.1989
  593ACN     C1 3724   3.303   4.389   3.067  0.0862 -0.0489 -0.4831
  593ACN     H1 3725   3.361   4.339   2.989  2.7504  0.5131  1.0183
  593ACN     H2 3726   3.194   4.386   3.056 -0.9178  0.3247  5.4992
  593ACN     H3 3727   3.335   4.493   3.084 -0.2287  0.1233 -0.9266
  593ACN     C2 3728   3.334   4.330   3.195 -0.8501 -0.2112 -0.6675
  593ACN     N1 3729   3.354   4.287   3.298  0.1680 -0.3878  0.3404
  594ACN     C1 3730   3.743   1.538   1.359 -1.0721  0.0277  0.5386
  594ACN     H1 3731   3.701   1.437   1.369  0.4356 -0.6818 -0.0375
  594ACN     H2 3732   3.694   1.595   1.278  1.2491  1.1419 -0.1708
  594ACN     H3 3733   3.850   1.523   1.341 -0.7265  0.6634  1.9059
  594ACN     C2 3734   3.728   1.604   1.489 -0.2063 -0.2016 -0.4140
  594ACN     N1 3735   3.701   1.661   1.584  0.3019 -0.4348  0.2183
  595ACN     C1 3736   1.062   2.662   2.486 -0.2380 -0.1478 -0.4749
  595ACN     H1 3737   0.969   2.638   2.539 -1.0632 -1.1083 -2.2537
  595ACN     H2 3738   1.074   2.769   2.467 -1.4191  0.2805  1.0281
  595ACN     H3 3739   1.053   2.606   2.392  2.5974  0.0743 -0.9644
  595ACN     C2 3740   1.176   2.620   2.560 -0.5250 -0.2567  0.2208
  595ACN     N1 3741   1.266   2.583   2.621  0.1400  0.1075  0.0935
  596ACN     C1 3742   0.742   1.150   0.588  0.5085 -0.0492  0.4024
  596ACN     H1 3743   0.638   1.167   0.616  0.1893 -2.5812  0.9659
  596ACN     H2 3744   0.764   1.216   0.502  1.6202 -0.5852  0.2546
  596ACN     H3 3745   0.746   1.044   0.560 -0.8288 -0.7080  2.5075
  596ACN     C2 3746   0.836   1.183   0.692  0.2360  0.2184 -0.6396
  596ACN     N1 3747   0.912   1.203   0.779  0.1040  0.1119  0.0255
  597ACN     C1 3748   1.496   1.637   0.630  0.6030  0.3319  0.2173
  597ACN     H1 3749   1.394   1.619   0.667  0.3252 -1.0961 -1.1433
  597ACN     H2 3750   1.523   1.559   0.558  1.9720  0.8490  0.1427
  597ACN     H3 3751   1.563   1.647   0.716  3.2710 -4.6253 -0.8874
  597ACN     C2 3752   1.499   1.776   0.576  0.1194  0.2004  0.2502
  597ACN     N1 3753   1.504   1.879   0.528 -0.3597 -0.9204  0.4526
  598ACN     C1 3754   1.697   3.248   3.514  0.0039  0.2018  0.1459
  598ACN     H1 3755   1.746   3.331   3.463  1.2140  0.6754  1.9796
  598ACN     H2 3756   1.656   3.171   3.446 -1.1781  1.6831 -0.8793
  598ACN     H3 3757   1.610   3.284   3.571 -1.3939  0.6291 -2.1194
  598ACN     C2 3758   1.793   3.190   3.607 -0.2838 -0.0748  0.4764
  598ACN     N1 3759   1.865   3.138   3.682 -0.5861 -0.5340 -0.0687
  599ACN     C1 3760   1.428   1.771   2.404  0.4820 -0.2318  0.4730
  599ACN     H1 3761   1.492   1.842   2.458 -0.9406  0.0347  1.8816
  599ACN     H2 3762   1.327   1.769   2.446 -0.2078  0.9559 -1.0196
  599ACN     H3 3763   1.476   1.672   2.401  1.8812  0.4401 -0.9118
  599ACN     C2 3764   1.410   1.823   2.272 -0.3740 -0.0927  0.2162
  599ACN     N1 3765   1.390   1.856   2.163  0.0100  0.1623 -0.0493
  600ACN     C1 3766   3.041   4.166   0.380 -0.4836 -0.4889 -0.3665
  600ACN     H1 3767   2.938   4.202   0.393 -0.2965 -0.0148 -0.1813
  600ACN     H2 3768   3.115   4.233   0.425 -0.5199 -0.5061 -0.2819
  600ACN     H3 3769   3.055   4.157   0.272  0.3931  2.5623 -0.5924
  600ACN     C2 3770   3.061   4.034   0.440 -0.3735 -0.1015  0.0989
  600ACN     N1 3771   3.086   3.933   0.494  0.4343 -0.4234  0.1090
  601ACN     C1 3772   4.435   3.058   0.618  0.6688  0.4619 -0.3428
  601ACN     H1 3773   4.504   3.114   0.682  1.6978 -2.3665  1.1913
  601ACN     H2 3774   4.481   2.976   0.561  0.6046  1.2564 -1.5847
  601ACN     H3 3775   4.384   3.120   0.543  0.3285  1.7369  0.9100
  601ACN     C2 3776   4.335   2.990   0.700  0.4432  1.1205 -0.3887
  601ACN     N1 3777   4.258   2.932   0.762  0.0811  0.0831 -0.4542
  602ACN     C1 3778   0.006   2.909   4.250  0.1111  0.9281  0.6536
  602ACN     H1 3779  -0.037   2.965   4.334 -2.6656 -0.6294  0.4040
  602ACN     H2 3780   0.093   2.969   4.224 -0.6002  0.9743 -1.9763
  602ACN     H3 3781  -0.060   2.891   4.163  1.1061 -0.4266  0.1366
  602ACN     C2 3782   0.040   2.775   4.302 -0.8021  0.3967 -0.0964
  602ACN     N1 3783   0.061   2.675   4.353 -0.7399  0.6835 -0.0265
  603ACN     C1 3784   0.659   2.979   0.726 -0.4490  0.1055  0.6749
  603ACN     H1 3785   0.559   2.963   0.766 -0.1046 -3.5767  0.4292
  603ACN     H2 3786   0.722   2.891   0.743  0.2840  0.0605 -1.8528
  603ACN     H3 3787   0.712   3.065   0.769  0.6362  1.4625 -3.0434
  603ACN     C2 3788   0.641   2.996   0.575 -0.5610  0.6637  0.2612
  603ACN     N1 3789   0.655   3.007   0.459  0.5070  0.2810  0.3674
  604ACN     C1 3790   0.269   3.716   0.286  0.2392  0.2196  0.0476
  604ACN     H1 3791   0.164   3.704   0.257  0.2627 -0.4772  0.2457
  604ACN     H2 3792   0.284   3.704   0.394  0.4313  1.7132  0.2090
  604ACN     H3 3793   0.306   3.814   0.254  0.3745  0.2336  0.2475
  604ACN     C2 3794   0.343   3.622   0.208 -0.5988 -0.0078 -0.2284
  604ACN     N1 3795   0.416   3.545   0.162 -0.1491  0.2807 -0.1208
  605ACN     C1 3796   1.937   3.083   4.535  0.0345  0.2434  0.5497
  605ACN     H1 3797   1.938   3.077   4.425 -0.0803  0.1400  0.5540
  605ACN     H2 3798   2.037   3.109   4.570 -0.7100  2.6924  1.0269
  605ACN     H3 3799   1.909   2.984   4.575  1.3280 -0.4998 -0.3245
  605ACN     C2 3800   1.843   3.188   4.576 -0.6483  0.4356  0.5001
  605ACN     N1 3801   1.770   3.269   4.604  0.3451  0.0501 -0.1304
  606ACN     C1 3802   4.774   0.527   2.697 -0.1455  0.5518 -0.2464
  606ACN     H1 3803   4.846   0.572   2.766  0.8336  0.1450 -0.9724
  606ACN     H2 3804   4.746   0.589   2.610  1.8409 -0.8471 -2.0044
  606ACN     H3 3805   4.686   0.494   2.753 -0.7231 -1.0944 -2.0077
  606ACN     C2 3806   4.827   0.403   2.637 -0.2460  0.2828 -0.0934
  606ACN     N1 3807   4.867   0.301   2.601  0.5125 -0.3913  0.3602
  607ACN     C1 3808   0.299   3.842   1.049  0.6273 -0.3079  0.0050
  607ACN     H1 3809   0.226   3.888   0.981 -0.8829 -0.2066  1.6318
  607ACN     H2 3810   0.360   3.767   0.997  0.8374 -1.1313  1.3973
  607ACN     H3 3811   0.247   3.791   1.130 -0.5361 -1.3886 -1.3708
  607ACN     C2 3812   0.377   3.943   1.115  0.2371 -0.0432  0.8369
  607ACN     N1 3813   0.440   4.014   1.178 -0.3275  0.5909 -1.0417
  608ACN     C1 3814   2.321   3.878   4.015  0.4376 -0.1855  0.3715
  608ACN     H1 3815   2.248   3.959   3.999 -1.7543 -2.2335 -0.6477
  608ACN     H2 3816   2.300   3.787   3.957 -1.3042  0.8483 -0.6927
  608ACN     H3 3817   2.315   3.852   4.122 -1.3165  0.0195  0.3638
  608ACN     C2 3818   2.449   3.932   3.980 -0.6211 -0.7227  0.6580
  608ACN     N1 3819   2.555   3.975   3.953  0.4859  0.0705 -0.8824
  609ACN     C1 3820   4.641   4.102   1.208  0.0050  1.0439 -0.5346
  609ACN     H1 3821   4.555   4.126   1.273  1.2969  0.8481  1.3155
  609ACN     H2 3822   4.649   4.182   1.133 -1.4684  0.9492 -0.8273
  609ACN     H3 3823   4.617   4.006   1.160  0.1771  1.8147 -2.2338
  609ACN     C2 3824   4.761   4.095   1.293 -0.1302  0.2176  0.3196
  609ACN     N1 3825   4.852   4.096   1.363 -0.4939  0.5770 -0.0567
  610ACN     C1 3826   1.355   0.488   4.546  0.4073  0.0195 -0.1008
  610ACN     H1 3827   1.343   0.532   4.646 -0.7530 -1.1401  0.2949
  610ACN     H2 3828   1.442   0.428   4.520 -0.5644 -0.9791 -1.1704
  610ACN     H3 3829   1.356   0.576   4.480  2.1070  0.5566  0.5830
  610ACN     C2 3830   1.243   0.395   4.517  0.0035 -0.4009  0.8917
  610ACN     N1 3831   1.156   0.330   4.477 -0.2739 -1.1759 -0.2570
  611ACN     C1 3832   4.485   4.278   3.324 -0.2820  0.5721 -1.1122
  611ACN     H1 3833   4.467   4.340   3.236 -1.6991 -1.7841 -2.5822
  611ACN     H2 3834   4.425   4.186   3.324  1.1711 -0.4497 -3.3571
  611ACN     H3 3835   4.461   4.320   3.422 -2.4884 -2.6310 -0.0960
  611ACN     C2 3836   4.625   4.232   3.332 -0.3724  0.3948 -0.0622
  611ACN     N1 3837   4.737   4.197   3.330  0.0142  0.7004 -1.0866
  612ACN     C1 3838   4.550   0.194   3.257 -0.0696  0.7466  0.1630
  612ACN     H1 3839   4.538   0.291   3.206  1.8778  1.2798  0.6356
  612ACN     H2 3840   4.463   0.163   3.317 -0.6265 -0.3283 -1.1492
  612ACN     H3 3841   4.633   0.211   3.326  0.1059  3.5381 -0.6343
  612ACN     C2 3842   4.587   0.090   3.165  0.4316  0.7346 -0.6006
  612ACN     N1 3843   4.620   0.009   3.088  0.7876 -0.4137  1.0016
  613ACN     C1 3844   4.644   3.404   0.522  0.3277  0.4352  0.9683
  613ACN     H1 3845   4.587   3.314   0.549 -0.3252  0.5591  0.0426
  613ACN     H2 3846   4.571   3.477   0.483  1.2717 -0.3552 -2.5728
  613ACN     H3 3847   4.721   3.379   0.448 -0.7204 -0.1283  0.0401
  613ACN     C2 3848   4.712   3.455   0.639  0.5480 -0.5014  0.0710
  613ACN     N1 3849   4.765   3.486   0.731 -0.1647 -0.2091 -0.6015
  614ACN     C1 3850   0.065   4.886   3.179 -0.1883 -0.1222 -0.5090
  614ACN     H1 3851   0.163   4.924   3.151 -0.3176 -1.6673 -3.4777
  614ACN     H2 3852   0.067   4.777   3.191 -0.4563 -0.0656  0.0925
  614ACN     H3 3853  -0.009   4.925   3.108 -2.2418  0.4565  1.8006
  614ACN     C2 3854   0.027   4.939   3.305 -0.0372  0.1949 -0.0106
  614ACN     N1 3855  -0.013   4.973   3.405  0.1974 -0.2858 -0.7782
  615ACN     C1 3856   3.413   2.387   0.054 -0.1882  1.1401  0.4363
  615ACN     H1 3857   3.427   2.329   0.146 -1.3592 -0.8916 -0.5954
  615ACN     H2 3858   3.309   2.394   0.019  0.4790  1.4590 -1.6486
  615ACN     H3 3859   3.467   2.328  -0.021 -1.0047  1.3782 -0.3607
  615ACN     C2 3860   3.483   2.516   0.049 -0.1697 -0.0268 -0.1619
  615ACN     N1 3861   3.535   2.621   0.046  1.3454 -0.0852  0.2111
  616ACN     C1 3862   3.446   2.889   3.276  0.2050  0.5336 -0.3328
  616ACN     H1 3863   3.489   2.791   3.250  0.5678 -0.2429  2.7547
  616ACN     H2 3864   3.412   2.939   3.185 -0.6734  1.3233  0.3994
  616ACN     H3 3865   3.527   2.949   3.319 -0.1687  1.9697 -1.5516
  616ACN     C2 3866   3.329   2.886   3.361 -0.9432  0.2918  0.0577
  616ACN     N1 3867   3.235   2.874   3.429 -0.0356 -0.0661  0.0143
  617ACN     C1 3868   0.130   4.852   1.707  0.1783  0.3870 -0.9489
  617ACN     H1 3869   0.089   4.778   1.777 -1.9037  2.6824  0.4337
  617ACN     H2 3870   0.226   4.892   1.742 -0.1864  0.1402  0.4214
  617ACN     H3 3871   0.055   4.929   1.685  0.2998  0.6848 -0.3457
  617ACN     C2 3872   0.163   4.789   1.588 -0.1329 -0.2965  0.2556
  617ACN     N1 3873   0.188   4.742   1.486 -0.1571  0.1979  0.1098
  618ACN     C1 3874   1.007   1.688   1.593  0.3493  0.1841  0.3447
  618ACN     H1 3875   0.897   1.684   1.589  0.3942 -2.5179 -1.1462
  618ACN     H2 3876   1.033   1.786   1.551  0.7314 -0.6904 -1.5839
  618ACN     H3 3877   1.032   1.610   1.519 -1.1440  2.1018 -2.3491
  618ACN     C2 3878   1.060   1.663   1.726  0.1995  0.1428 -0.0873
  618ACN     N1 3879   1.097   1.638   1.831 -1.1310  0.3218  0.3328
  619ACN     C1 3880   0.828   2.345   0.624  0.7402  0.2216  0.3229
  619ACN     H1 3881   0.905   2.402   0.677  0.4128 -1.5397  2.9027
  619ACN     H2 3882   0.835   2.359   0.516  0.2818  0.0202  0.2634
  619ACN     H3 3883   0.737   2.393   0.663 -0.2850  0.9568 -2.6850
  619ACN     C2 3884   0.819   2.209   0.664 -0.5665  0.5509 -0.5093
  619ACN     N1 3885   0.803   2.097   0.699  0.0767 -0.8021 -0.5124
  620ACN     C1 3886   0.470   0.165   4.637  0.0781 -0.2516 -0.0807
  620ACN     H1 3887   0.485   0.210   4.538  1.1842  0.7790  0.5334
  620ACN     H2 3888   0.499   0.243   4.709 -0.9327 -0.5706  0.6872
  620ACN     H3 3889   0.530   0.077   4.658  1.1862  0.7975  1.3548
  620ACN     C2 3890   0.323   0.136   4.633 -0.3421 -0.6764 -0.3570
  620ACN     N1 3891   0.211   0.119   4.625  0.0032  0.1523  0.7376
  621ACN     C1 3892   0.798   4.161   4.622 -0.1568  0.8380  0.3022
  621ACN     H1 3893   0.745   4.241   4.677  0.5131  1.8718 -0.5262
  621ACN     H2 3894   0.795   4.062   4.670 -0.5193  0.3292 -0.7540
  621ACN     H3 3895   0.901   4.192   4.606 -1.1597  3.6964 -1.3640
  621ACN     C2 3896   0.723   4.140   4.494 -0.2551 -0.6906  0.1445
  621ACN     N1 3897   0.667   4.124   4.397  0.2297  0.4671  0.8076
  622ACN     C1 3898   1.451   2.889   2.709  0.4001  0.7344 -0.6140
  622ACN     H1 3899   1.464   2.787   2.746  1.8143  0.8270 -0.7668
  622ACN     H2 3900   1.520   2.952   2.768  0.1993  0.8927 -0.5479
  622ACN     H3 3901   1.356   2.941   2.727  0.8811  1.2659  0.4864
  622ACN     C2 3902   1.487   2.903   2.573 -0.2832  0.0010  0.6514
  622ACN     N1 3903   1.525   2.917   2.467  0.1903  0.0788 -0.4779
  623ACN     C1 3904   3.872   0.060   2.588 -0.0197 -0.5213 -0.3031
  623ACN     H1 3905   3.940   0.129   2.640  0.1947 -1.1525  0.2690
  623ACN     H2 3906   3.778   0.115   2.578 -0.0162 -0.6955 -1.4679
  623ACN     H3 3907   3.848  -0.029   2.648 -1.2608  0.0170  0.0345
  623ACN     C2 3908   3.943   0.025   2.465 -0.1295  0.4116 -0.3676
  623ACN     N1 3909   4.000   0.000   2.366  0.2225 -0.0403 -0.5575
  624ACN     C1 3910   0.658   3.407   3.741  0.2393  0.2028 -0.9731
  624ACN     H1 3911   0.560   3.453   3.730 -0.8589 -1.5850  0.6195
  624ACN     H2 3912   0.725   3.485   3.779  0.4352 -0.9907  1.3641
  624ACN     H3 3913   0.696   3.363   3.648  1.7158  0.0363 -0.3295
  624ACN     C2 3914   0.638   3.291   3.832  0.4937  0.1940 -0.1437
  624ACN     N1 3915   0.614   3.204   3.905 -0.0774 -0.5372 -0.6032
  625ACN     C1 3916   0.815   0.078   1.021 -0.3728 -0.7246 -0.0496
  625ACN     H1 3917   0.785  -0.027   1.010 -0.4687 -0.8275  1.0970
  625ACN     H2 3918   0.920   0.100   1.045 -0.3439  0.1311 -0.8723
  625ACN     H3 3919   0.772   0.122   1.112 -1.7626  0.6549 -1.3009
  625ACN     C2 3920   0.775   0.168   0.918  0.4097 -0.1824  0.2108
  625ACN     N1 3921   0.745   0.249   0.842  0.5101 -0.2154  0.3340
  626ACN     C1 3922   3.081   0.916   0.790 -0.3902 -0.4684 -0.4982
  626ACN     H1 3923   3.166   0.959   0.737  1.0827 -1.0341  1.2867
  626ACN     H2 3924   3.062   0.811   0.762 -1.7451 -0.4393  0.2097
  626ACN     H3 3925   2.989   0.969   0.761  0.5250  1.8851  0.6908
  626ACN     C2 3926   3.098   0.937   0.931  0.3019 -0.1883 -0.4483
  626ACN     N1 3927   3.106   0.959   1.045 -0.2754  0.4606 -0.3126
  627ACN     C1 3928   4.782   2.937   3.047  0.2206  0.1594 -0.3498
  627ACN     H1 3929   4.781   3.010   2.965 -1.7559  0.2020 -0.3301
  627ACN     H2 3930   4.699   2.957   3.114  0.5376 -0.7191  0.3261
  627ACN     H3 3931   4.877   2.956   3.098 -0.1254  0.3377  0.2322
  627ACN     C2 3932   4.772   2.800   2.993  0.4661 -0.8285  1.4397
  627ACN     N1 3933   4.766   2.688   2.961 -0.3046 -0.2862 -0.2252
  628ACN     C1 3934   2.854   4.526   0.901 -0.4903 -0.1764 -0.2102
  628ACN     H1 3935   2.801   4.504   0.994  3.6996 -0.6001  2.3217
  628ACN     H2 3936   2.829   4.452   0.824 -0.2497 -0.4678 -0.0134
  628ACN     H3 3937   2.962   4.530   0.918 -0.6086  1.3138  0.3066
  628ACN     C2 3938   2.810   4.651   0.841  0.0871  0.2035  0.1116
  628ACN     N1 3939   2.774   4.744   0.780  0.6485 -0.3774  0.3062
  629ACN     C1 3940   0.147   1.407   3.250  0.0158 -0.5088 -0.9325
  629ACN     H1 3941   0.195   1.444   3.159 -1.9589  0.6270 -1.5756
  629ACN     H2 3942   0.037   1.407   3.241 -0.1574 -2.7423  0.3987
  629ACN     H3 3943   0.185   1.467   3.333 -2.4634  1.2214 -0.9280
  629ACN     C2 3944   0.192   1.273   3.263  0.0931  0.6579  0.4800
  629ACN     N1 3945   0.225   1.164   3.270  0.0922 -0.7162  0.3844
  630ACN     C1 3946   2.771   1.419   3.529 -0.5410 -1.1343 -0.0994
  630ACN     H1 3947   2.846   1.499   3.525 -1.3180 -0.2351  2.0628
  630ACN     H2 3948   2.833   1.329   3.526 -0.3802 -1.0662  1.0254
  630ACN     H3 3949   2.712   1.435   3.437  1.4641 -0.0841 -1.2875
  630ACN     C2 3950   2.697   1.427   3.657 -0.3840 -0.1015  0.3113
  630ACN     N1 3951   2.644   1.450   3.754  0.4068  0.1330 -0.5214
  631ACN     C1 3952   4.685   4.023   1.719 -0.0046  0.1057  0.8973
  631ACN     H1 3953   4.672   4.035   1.827  0.1475 -1.7801  1.1709
  631ACN     H2 3954   4.779   4.074   1.694 -0.7963  0.6963 -1.0736
  631ACN     H3 3955   4.602   4.073   1.669 -0.3903 -2.3691 -1.1793
  631ACN     C2 3956   4.682   3.882   1.692  0.1781  0.4995  0.8467
  631ACN     N1 3957   4.676   3.768   1.682  0.0466  0.3825 -0.2531
  632ACN     C1 3958   3.910   4.741   4.526 -0.4913 -0.3645  0.0840
  632ACN     H1 3959   3.874   4.805   4.444  1.4002  1.6530  0.7271
  632ACN     H2 3960   3.821   4.716   4.586 -1.6180  1.2599 -0.8248
  632ACN     H3 3961   3.991   4.779   4.588 -1.0911 -0.1351  0.7469
  632ACN     C2 3962   3.964   4.617   4.475  0.0026  0.0771 -0.2809
  632ACN     N1 3963   4.003   4.515   4.433  0.1063  0.3468  0.3112
  633ACN     C1 3964   4.069   3.576   1.899  0.3660  0.2774 -0.4345
  633ACN     H1 3965   4.066   3.618   1.798 -0.2563  2.3677  0.4032
  633ACN     H2 3966   4.077   3.657   1.972  3.0648 -1.5843  1.5494
  633ACN     H3 3967   4.162   3.518   1.906  1.5350  2.2405  1.1925
  633ACN     C2 3968   3.949   3.498   1.922  0.1256  0.4165  1.0277
  633ACN     N1 3969   3.863   3.433   1.951  0.7718  0.2271 -0.0934
  634ACN     C1 3970   4.861   0.923   1.385  0.1149  0.0412  0.4352
  634ACN     H1 3971   4.927   0.968   1.310  0.8749  0.0339  1.0845
  634ACN     H2 3972   4.843   0.820   1.352 -1.3824  0.7594 -1.1164
  634ACN     H3 3973   4.770   0.983   1.396  1.3145  1.9804  0.2733
  634ACN     C2 3974   4.920   0.926   1.517  0.2326 -0.0130 -0.6307
  634ACN     N1 3975   4.972   0.916   1.622  0.0931 -0.7774  0.6033
  635ACN     C1 3976   3.478   4.632   0.175  0.0506 -0.1831 -0.0584
  635ACN     H1 3977   3.459   4.544   0.237 -0.8523  0.4255  0.5453
  635ACN     H2 3978   3.567   4.617   0.112  0.8701  0.9513  0.7955
  635ACN     H3 3979   3.499   4.705   0.254  0.9168 -1.1678  0.6459
  635ACN     C2 3980   3.360   4.674   0.103  0.0073 -0.4911  0.1811
  635ACN     N1 3981   3.268   4.702   0.037  0.2340  0.6083  0.3123
  636ACN     C1 3982   2.457   3.234   1.135  0.3416 -0.3988 -0.6730
  636ACN     H1 3983   2.533   3.237   1.214 -0.6384 -2.5284  0.4400
  636ACN     H2 3984   2.431   3.340   1.122 -0.0624 -0.5961 -1.5158
  636ACN     H3 3985   2.370   3.179   1.174  0.0028  1.3991  1.3412
  636ACN     C2 3986   2.518   3.180   1.018  0.7595  0.1185 -0.1130
  636ACN     N1 3987   2.567   3.145   0.921  0.4152 -0.3065 -0.1080
  637ACN     C1 3988   0.065   2.552   4.664 -0.8081 -0.4241  0.0488
  637ACN     H1 3989   0.069   2.502   4.566  1.0829 -1.2693  0.5046
  637ACN     H2 3990   0.020   2.650   4.643 -0.3080 -0.1818  0.0887
  637ACN     H3 3991   0.167   2.572   4.699 -0.6906 -0.0513 -0.4894
  637ACN     C2 3992  -0.010   2.474   4.761  1.0386 -0.1331 -0.2556
  637ACN     N1 3993  -0.076   2.400   4.822  0.0732 -0.3146 -0.5685
  638ACN     C1 3994   4.628   2.879   0.209  0.9403  0.2743 -0.5089
  638ACN     H1 3995   4.633   2.784   0.156  1.0217  1.2000 -2.2301
  638ACN     H2 3996   4.537   2.890   0.269  0.0972  1.9955 -2.0102
  638ACN     H3 3997   4.637   2.956   0.131  1.2641 -2.0597 -2.9128
  638ACN     C2 3998   4.742   2.897   0.301  0.3434 -0.2504  0.0424
  638ACN     N1 3999   4.823   2.918   0.380 -0.0269 -0.3435  0.1507
  639ACN     C1 4000   2.688   1.990   3.738 -0.7154 -0.2972 -0.1558
  639ACN     H1 4001   2.718   1.998   3.633  3.1269  1.1091  0.8858
  639ACN     H2 4002   2.779   1.955   3.790 -0.2276 -0.0502 -0.8271
  639ACN     H3 4003   2.607   1.919   3.758  1.0046 -2.9576 -1.9010
  639ACN     C2 4004   2.660   2.119   3.788 -0.1835  1.0047 -0.6368
  639ACN     N1 4005   2.645   2.227   3.829  0.5831  0.3866 -0.5404
  640ACN     C1 4006   2.962   3.605   3.931 -0.0860  0.4976  0.1713
  640ACN     H1 4007   2.918   3.628   3.833 -0.5649 -2.6423 -0.4604
  640ACN     H2 4008   2.960   3.697   3.991 -1.5000  0.7101 -0.1661
  640ACN     H3 4009   3.066   3.574   3.913 -0.8642 -0.8761 -2.4947
  640ACN     C2 4010   2.890   3.497   3.987  0.5083 -0.4281  0.5960
  640ACN     N1 4011   2.826   3.406   4.020 -0.1905  0.1354 -0.4888
  641ACN     C1 4012   2.939   2.869   2.524 -0.0090 -0.0581 -0.7265
  641ACN     H1 4013   2.928   2.959   2.461 -2.8109  0.7810  0.7795
  641ACN     H2 4014   2.902   2.890   2.625  2.0967  1.2095 -0.1582
  641ACN     H3 4015   3.044   2.843   2.541 -0.3136 -0.1375  1.2386
  641ACN     C2 4016   2.868   2.752   2.464  0.1652 -0.2476  0.4112
  641ACN     N1 4017   2.828   2.650   2.428  0.9010 -0.1577 -0.1571
  642ACN     C1 4018   2.168   2.381   0.623  0.3809 -0.2653 -0.2410
  642ACN     H1 4019   2.254   2.397   0.557 -0.2172  1.7128 -0.6132
  642ACN     H2 4020   2.186   2.297   0.692  0.4111  0.1299  0.2412
  642ACN     H3 4021   2.075   2.360   0.568  0.8455 -1.4829 -0.5896
  642ACN     C2 4022   2.164   2.511   0.683  0.3918 -0.4291  0.0655
  642ACN     N1 4023   2.169   2.615   0.727 -0.0820 -0.1205 -0.0753
  643ACN     C1 4024   2.590   0.772   0.811  0.3481  0.3923  0.1973
  643ACN     H1 4025   2.553   0.732   0.716 -2.6125  0.3251  1.2865
  643ACN     H2 4026   2.527   0.721   0.884 -1.3224  1.9163 -0.0981
  643ACN     H3 4027   2.561   0.877   0.827  0.1662  0.0568  2.3556
  643ACN     C2 4028   2.729   0.739   0.843 -0.1905 -0.0884  0.0482
  643ACN     N1 4029   2.834   0.700   0.868  0.3583 -0.6610  0.6112
  644ACN     C1 4030   1.746   4.221   0.013 -0.6420  0.1060  0.2090
  644ACN     H1 4031   1.790   4.321   0.021 -0.2528 -0.1276  1.0908
  644ACN     H2 4032   1.823   4.143   0.008 -0.5980  0.1957 -0.5927
  644ACN     H3 4033   1.702   4.231  -0.087  0.8256  0.0746 -0.4639
  644ACN     C2 4034   1.645   4.205   0.121 -0.6232 -0.1051  0.5328
  644ACN     N1 4035   1.563   4.193   0.198  0.9545 -0.2229  0.4227
  645ACN     C1 4036   2.683   0.581   2.617  0.5975  0.3030 -0.5882
  645ACN     H1 4037   2.714   0.594   2.512 -0.6349  1.6292 -0.8096
  645ACN     H2 4038   2.601   0.511   2.635  1.9338 -0.9568  0.9327
  645ACN     H3 4039   2.649   0.676   2.659  2.8064 -0.1788  2.5993
  645ACN     C2 4040   2.794   0.543   2.697  0.3579 -0.3609 -0.2620
  645ACN     N1 4041   2.880   0.514   2.768 -0.6901 -0.4603  0.3605
  646ACN     C1 4042   2.941   3.012   3.233  0.5545 -0.4079  0.5757
  646ACN     H1 4043   2.942   2.940   3.315  0.1269 -1.0451  0.0375
  646ACN     H2 4044   2.880   3.101   3.253 -0.3252 -1.1054  1.0638
  646ACN     H3 4045   2.897   2.952   3.152  2.6598 -1.4221  0.1088
  646ACN     C2 4046   3.072   3.055   3.183  0.3091  0.5064  1.0475
  646ACN     N1 4047   3.174   3.078   3.147  0.3789  0.1710  0.1309
  647ACN     C1 4048   4.176   2.983   4.241 -0.4738  0.7994 -0.8676
  647ACN     H1 4049   4.231   3.024   4.327  0.0270  2.5061 -1.9382
  647ACN     H2 4050   4.199   3.058   4.164  1.5496  1.8797  0.6746
  647ACN     H3 4051   4.067   2.977   4.257 -0.1287  1.9559  3.0476
  647ACN     C2 4052   4.227   2.851   4.201  0.0203 -1.0837  0.1539
  647ACN     N1 4053   4.255   2.747   4.161  0.1577 -0.1775  0.7408
  648ACN     C1 4054   0.300   3.968   2.718 -0.8944  0.3176  0.1517
  648ACN     H1 4055   0.296   4.053   2.787 -0.9972  0.7311 -0.3606
  648ACN     H2 4056   0.388   3.992   2.657 -0.5997 -1.1015 -0.0223
  648ACN     H3 4057   0.208   3.961   2.660 -0.7100 -1.6804  0.0435
  648ACN     C2 4058   0.322   3.845   2.792  0.4845  0.0895 -0.0409
  648ACN     N1 4059   0.343   3.752   2.860 -0.3884 -0.4951 -0.3148
  649ACN     C1 4060   2.074   3.589   4.633  0.4320  0.1274 -0.0091
  649ACN     H1 4061   1.975   3.580   4.588  1.3180 -0.7933 -1.8732
  649ACN     H2 4062   2.059   3.581   4.741  0.0752  2.6111  0.1871
  649ACN     H3 4063   2.122   3.685   4.610 -1.1509  1.1531  0.7645
  649ACN     C2 4064   2.154   3.477   4.592  0.2430 -0.5727  0.2210
  649ACN     N1 4065   2.211   3.388   4.551  0.1318 -0.1563 -0.2458
  650ACN     C1 4066   2.723   3.385   3.610 -0.3683  0.0807 -0.3442
  650ACN     H1 4067   2.804   3.385   3.536  0.8934 -0.3859  0.9898
  650ACN     H2 4068   2.751   3.348   3.709  2.5910  0.8811 -0.8010
  650ACN     H3 4069   2.648   3.322   3.561  0.6712 -1.5437  0.0672
  650ACN     C2 4070   2.674   3.525   3.625  0.2342  0.1236 -0.3384
  650ACN     N1 4071   2.656   3.637   3.630 -0.4174  0.0771 -0.0112
  651ACN     C1 4072   3.131   0.697   0.468  0.6610  0.2770  0.0029
  651ACN     H1 4073   3.110   0.787   0.410  0.4951 -0.1366 -0.5828
  651ACN     H2 4074   3.080   0.702   0.565 -0.7018  2.4939 -0.7393
  651ACN     H3 4075   3.238   0.672   0.469  0.8438  0.9847  1.5662
  651ACN     C2 4076   3.064   0.589   0.389 -0.0103 -0.5130 -0.0088
  651ACN     N1 4077   3.012   0.507   0.324 -0.3607  0.2208 -0.5075
  652ACN     C1 4078   1.142   0.302   2.333  0.1708  0.3866 -0.1372
  652ACN     H1 4079   1.190   0.371   2.403  1.3342 -0.6876  0.1646
  652ACN     H2 4080   1.068   0.235   2.378 -0.7273  1.3544 -0.1334
  652ACN     H3 4081   1.217   0.242   2.279 -1.0354 -0.2756 -1.1192
  652ACN     C2 4082   1.087   0.388   2.226 -1.5531  0.6994  0.1107
  652ACN     N1 4083   1.050   0.452   2.135 -0.2832 -0.0222  0.1503
  653ACN     C1 4084   0.714   2.663   3.767 -0.1790  0.5591 -0.1955
  653ACN     H1 4085   0.800   2.705   3.820  0.6244 -3.3157  1.9607
  653ACN     H2 4086   0.629   2.657   3.835  0.1189 -0.1142  0.1220
  653ACN     H3 4087   0.740   2.557   3.752 -2.0693 -0.0628  0.6642
  653ACN     C2 4088   0.690   2.738   3.644  0.2765 -0.0193 -0.3822
  653ACN     N1 4089   0.661   2.806   3.554 -1.0571  0.0798 -0.5259
  654ACN     C1 4090   3.907   3.881   0.033 -0.1279 -0.3146 -0.3013
  654ACN     H1 4091   3.804   3.913   0.053 -0.5905 -1.7744 -0.1999
  654ACN     H2 4092   3.903   3.809  -0.049  0.3410  0.3799 -0.9452
  654ACN     H3 4093   3.947   3.828   0.121 -0.5597 -0.0936  0.0319
  654ACN     C2 4094   3.990   3.996   0.005 -0.0242  0.4655  0.2982
  654ACN     N1 4095   4.064   4.083  -0.009  0.4365  0.0077  1.0311
  655ACN     C1 4096   1.305   2.454   0.003 -0.2451  0.0165  0.5589
  655ACN     H1 4097   1.223   2.480  -0.064 -2.1636 -2.6166  1.6967
  655ACN     H2 4098   1.383   2.531  -0.002  0.6183 -0.8247  0.6906
  655ACN     H3 4099   1.358   2.359  -0.011 -0.4150  0.0746 -0.5571
  655ACN     C2 4100   1.264   2.453   0.140 -0.5548 -0.0506 -0.6961
  655ACN     N1 4101   1.221   2.452   0.252 -0.4742  0.4135  0.4144
  656ACN     C1 4102   0.311   2.258   3.184 -0.1384 -0.1061 -0.8045
  656ACN     H1 4103   0.353   2.347   3.137  0.6421  1.3970  2.4933
  656ACN     H2 4104   0.382   2.196   3.240 -1.5682 -0.3248  0.8534
  656ACN     H3 4105   0.267   2.201   3.101 -2.6969  1.6654 -0.7747
  656ACN     C2 4106   0.212   2.291   3.287 -0.1690 -0.1898  0.6802
  656ACN     N1 4107   0.130   2.323   3.361  0.0376 -0.2568 -0.7244
  657ACN     C1 4108   4.331   1.355   1.665 -0.0051  0.7647  0.4377
  657ACN     H1 4109   4.228   1.331   1.695 -0.2756  0.2629 -0.8227
  657ACN     H2 4110   4.389   1.398   1.748  0.8795  2.6011 -1.0332
  657ACN     H3 4111   4.323   1.427   1.583 -2.2941  1.1942  0.9724
  657ACN     C2 4112   4.388   1.235   1.611 -0.5508 -0.2283 -0.1408
  657ACN     N1 4113   4.437   1.143   1.565 -0.0157 -0.6081 -0.0280
  658ACN     C1 4114   4.529   4.489   4.562 -0.1594 -0.6449  0.6739
  658ACN     H1 4115   4.448   4.433   4.514 -0.7926  1.0507 -0.3120
  658ACN     H2 4116   4.604   4.474   4.483 -0.7143  1.2356 -0.2658
  658ACN     H3 4117   4.559   4.437   4.654  0.6901 -0.5994  0.4288
  658ACN     C2 4118   4.492   4.630   4.580 -0.2273 -0.2669  0.1343
  658ACN     N1 4119   4.447   4.735   4.587  0.7130 -0.4089 -0.1940
  659ACN     C1 4120   1.469   0.092   1.807 -0.7906 -0.3619  0.1068
  659ACN     H1 4121   1.361   0.097   1.791 -0.8971 -3.4563 -0.7225
  659ACN     H2 4122   1.516   0.114   1.710 -1.1616 -0.0056  0.0038
  659ACN     H3 4123   1.497  -0.004   1.852  1.3084 -0.3811 -1.0834
  659ACN     C2 4124   1.513   0.187   1.911 -0.8095 -0.4608 -0.6723
  659ACN     N1 4125   1.550   0.263   1.991 -0.8174 -0.2685 -0.0381
  660ACN     C1 4126   2.013   1.705   3.873  0.4293  0.5586 -0.6084
  660ACN     H1 4127   1.960   1.715   3.968 -0.4982 -1.6270 -0.8169
  660ACN     H2 4128   2.047   1.601   3.871 -0.2418  0.3321 -0.6125
  660ACN     H3 4129   2.101   1.770   3.877  0.8467 -0.0718  0.8188
  660ACN     C2 4130   1.925   1.725   3.754  0.3185  0.1384  0.6006
  660ACN     N1 4131   1.852   1.740   3.665 -0.0540  0.3949  0.0564
  661ACN     C1 4132   2.069   3.251   0.856 -0.4423 -0.3052 -0.0546
  661ACN     H1 4133   1.989   3.208   0.795  0.2049  0.3274 -1.3909
  661ACN     H2 4134   2.083   3.360   0.855 -0.5182 -0.2836  0.6600
  661ACN     H3 4135   2.153   3.201   0.808  0.0037  0.7705 -0.4373
  661ACN     C2 4136   2.052   3.202   0.989  0.4444 -0.3316  0.2132
  661ACN     N1 4137   2.049   3.156   1.094 -0.1909 -0.7013 -0.6753
  662ACN     C1 4138   0.793   2.169   3.833 -0.0161 -0.4084  0.1710
  662ACN     H1 4139   0.693   2.215   3.827  0.1274 -0.1522 -0.2969
  662ACN     H2 4140   0.804   2.153   3.940  0.1869  0.0836  0.2259
  662ACN     H3 4141   0.878   2.231   3.804 -0.6039 -0.5208 -2.0616
  662ACN     C2 4142   0.798   2.053   3.749 -0.4672 -0.9584 -0.2647
  662ACN     N1 4143   0.803   1.956   3.683 -0.9994  0.0410 -0.0614
  663ACN     C1 4144   3.745   2.362   3.690  0.1028  0.4718 -0.3166
  663ACN     H1 4145   3.775   2.336   3.792 -1.9178 -0.1258  0.1652
  663ACN     H2 4146   3.668   2.439   3.702  0.7729  0.9543  1.2807
  663ACN     H3 4147   3.709   2.265   3.654 -0.0471  0.3156  0.2444
  663ACN     C2 4148   3.855   2.412   3.609  0.2142 -0.3678 -0.1102
  663ACN     N1 4149   3.942   2.448   3.541  0.3632  0.1096 -0.5071
  664ACN     C1 4150   0.624   1.560   2.421  0.4277  0.3259 -0.7710
  664ACN     H1 4151   0.610   1.575   2.314 -0.7320 -0.8205 -0.8017
  664ACN     H2 4152   0.727   1.531   2.444  0.9827  1.8634 -1.1947
  664ACN     H3 4153   0.548   1.487   2.452 -0.7485  0.8148 -2.4198
  664ACN     C2 4154   0.594   1.691   2.475  0.1374 -0.1717 -0.0480
  664ACN     N1 4155   0.567   1.796   2.517 -0.0060  0.1662 -0.6165
  665ACN     C1 4156   3.056   0.072   1.281  0.4875  0.2343  0.0807
  665ACN     H1 4157   2.990   0.131   1.346  0.1606 -0.6638  0.5832
  665ACN     H2 4158   3.056   0.103   1.176  0.7055 -1.3203 -0.4015
  665ACN     H3 4159   3.010  -0.027   1.272  0.4411  0.0742  1.7403
  665ACN     C2 4160   3.193   0.057   1.326  1.0931 -0.3429 -0.5387
  665ACN     N1 4161   3.305   0.057   1.347  0.2319  0.1110 -0.5289
  666ACN     C1 4162   2.193   1.588   2.252  0.4351 -0.5330 -0.0454
  666ACN     H1 4163   2.127   1.550   2.331  0.1159 -0.1133 -0.1114
  666ACN     H2 4164   2.198   1.510   2.175  1.4217 -0.7297  0.2044
  666ACN     H3 4165   2.291   1.601   2.301  0.6398 -1.3848 -0.2094
  666ACN     C2 4166   2.126   1.711   2.211 -0.0830  0.2720 -0.3355
  666ACN     N1 4167   2.088   1.813   2.173  0.0074 -0.1481  0.1879
  667ACN     C1 4168   3.821   2.802   3.531 -0.4968 -0.6621  0.2353
  667ACN     H1 4169   3.822   2.709   3.589 -2.8303 -0.3831  0.8335
  667ACN     H2 4170   3.910   2.858   3.561 -1.3648  1.6854 -1.3037
  667ACN     H3 4171   3.735   2.870   3.541  0.4531  0.8872 -1.4790
  667ACN     C2 4172   3.832   2.771   3.386  0.6485 -0.4365  0.7632
  667ACN     N1 4173   3.842   2.746   3.274  0.0025 -0.2085  0.2776
  668ACN     C1 4174   2.354   0.274   2.812 -0.2817  0.3353  0.1922
  668ACN     H1 4175   2.393   0.197   2.743 -2.0108 -0.2565 -0.1703
  668ACN     H2 4176   2.310   0.220   2.896 -0.2972 -0.8494 -0.5460
  668ACN     H3 4177   2.280   0.327   2.750  1.0626  3.4880  1.0798
  668ACN     C2 4178   2.457   0.372   2.854  0.5427  0.1826  0.4141
  668ACN     N1 4179   2.541   0.445   2.882  0.4381 -0.1026 -0.3019
  669ACN     C1 4180   3.154   4.153   3.572  0.4698  0.8361 -0.2245
  669ACN     H1 4181   3.168   4.212   3.481  1.1436 -0.2336 -0.8432
  669ACN     H2 4182   3.135   4.046   3.554 -0.7363  1.1031 -0.5987
  669ACN     H3 4183   3.066   4.184   3.630  1.8675  1.0358  1.8871
  669ACN     C2 4184   3.274   4.175   3.661 -0.2328 -0.0519 -0.1441
  669ACN     N1 4185   3.355   4.194   3.738 -0.1411 -0.2474 -0.6502
  670ACN     C1 4186   3.329   1.803   2.254  0.0792 -0.8518 -0.2706
  670ACN     H1 4187   3.385   1.888   2.213 -1.6186  0.5650  0.2241
  670ACN     H2 4188   3.410   1.747   2.304  0.5354  0.3328  0.3631
  670ACN     H3 4189   3.281   1.751   2.171 -2.0808 -0.6253  0.7705
  670ACN     C2 4190   3.229   1.854   2.339  0.3047 -0.1261 -0.1258
  670ACN     N1 4191   3.149   1.891   2.412  0.1397 -0.2916  0.4334
  671ACN     C1 4192   2.865   0.446   3.605 -0.6092  0.2835 -0.6708
  671ACN     H1 4193   2.932   0.363   3.585 -2.2978 -1.0337 -1.0840
  671ACN     H2 4194   2.784   0.448   3.531 -0.7650 -1.5052 -0.5843
  671ACN     H3 4195   2.918   0.542   3.611  0.5228 -0.4198  2.3428
  671ACN     C2 4196   2.803   0.423   3.739  0.1352  0.1999 -0.2781
  671ACN     N1 4197   2.770   0.393   3.844  0.0437 -0.1441 -0.3130
  672ACN     C1 4198   3.748   4.456   0.737  0.0194  0.4941 -0.3659
  672ACN     H1 4199   3.662   4.441   0.803  0.4583 -0.8918 -0.0762
  672ACN     H2 4200   3.835   4.389   0.742 -1.2430 -1.1791 -0.1214
  672ACN     H3 4201   3.797   4.543   0.782  1.7513 -0.7627  0.2765
  672ACN     C2 4202   3.709   4.473   0.598 -0.5926  0.2869 -0.1784
  672ACN     N1 4203   3.682   4.484   0.488  0.2498 -0.4565 -0.7182
  673ACN     C1 4204   0.434   2.646   2.478 -0.6088 -0.0825  0.2849
  673ACN     H1 4205   0.380   2.730   2.523  0.6087 -0.0187  1.7135
  673ACN     H2 4206   0.447   2.666   2.371 -1.0421 -0.7892  0.0928
  673ACN     H3 4207   0.374   2.554   2.487  1.3875 -1.4232  0.6115
  673ACN     C2 4208   0.568   2.637   2.541  0.5094  0.2703  0.5275
  673ACN     N1 4209   0.670   2.629   2.589  0.4582  0.2021 -0.4061
  674ACN     C1 4210   1.332   2.795   1.201  0.0277 -0.9824  0.3188
  674ACN     H1 4211   1.426   2.758   1.159 -0.1541 -0.1241 -0.8903
  674ACN     H2 4212   1.269   2.723   1.255  0.9705 -1.8690  0.2525
  674ACN     H3 4213   1.273   2.846   1.124 -0.2426 -0.8675  0.5956
  674ACN     C2 4214   1.374   2.892   1.303 -0.3779  0.0536 -0.0729
  674ACN     N1 4215   1.419   2.954   1.386  0.1101  0.0149 -0.1055
  675ACN     C1 4216   1.616   2.018   3.638  0.6940  0.2960  0.6525
  675ACN     H1 4217   1.683   1.979   3.716  0.3106 -0.4905  0.5918
  675ACN     H2 4218   1.617   2.128   3.637  1.9255  0.2892 -0.4197
  675ACN     H3 4219   1.512   1.997   3.667 -0.3778  3.9578 -0.0256
  675ACN     C2 4220   1.650   1.964   3.502  0.1258  0.4837  0.5303
  675ACN     N1 4221   1.678   1.918   3.400  0.4062  0.3559 -0.1731
  676ACN     C1 4222   1.138   4.361   0.608  0.2808 -0.2106 -0.7425
  676ACN     H1 4223   1.148   4.457   0.661  1.1510 -0.1880 -0.9386
  676ACN     H2 4224   1.190   4.289   0.671  0.7892  0.7140 -0.0812
  676ACN     H3 4225   1.187   4.370   0.510  0.1111  3.3562 -0.6256
  676ACN     C2 4226   1.000   4.341   0.609  0.5011  0.5854  0.6013
  676ACN     N1 4227   0.886   4.330   0.597 -0.0265 -0.0599 -0.1785
  677ACN     C1 4228   0.999   3.602   0.627  0.7573  0.4100 -0.3140
  677ACN     H1 4229   1.052   3.680   0.571  1.9488 -1.2774 -1.6712
  677ACN     H2 4230   0.948   3.545   0.548  2.1631 -0.7163 -0.4562
  677ACN     H3 4231   0.916   3.634   0.690  0.3224 -1.2197 -0.0241
  677ACN     C2 4232   1.089   3.528   0.709 -0.3537  0.3133 -0.3571
  677ACN     N1 4233   1.172   3.468   0.764 -0.1998  0.1399  0.5505
  678ACN     C1 4234   3.683   0.423   1.934  0.4884  0.5153 -0.1831
  678ACN     H1 4235   3.747   0.462   1.853 -1.2513 -0.0898 -1.9366
  678ACN     H2 4236   3.578   0.436   1.904  0.0874 -0.8158  0.5686
  678ACN     H3 4237   3.695   0.478   2.028  0.2855 -2.8727  2.0105
  678ACN     C2 4238   3.706   0.282   1.957  0.0679 -0.1245  0.3932
  678ACN     N1 4239   3.714   0.169   1.978  0.5504  0.5460  0.3830
  679ACN     C1 4240   3.843   4.327   0.135 -0.2903  0.7715  0.0139
  679ACN     H1 4241   3.846   4.434   0.111  0.7031  1.1541  1.6724
  679ACN     H2 4242   3.853   4.308   0.243  0.9411 -0.7903 -0.3392
  679ACN     H3 4243   3.938   4.282   0.104 -0.2179 -1.6185  3.1812
  679ACN     C2 4244   3.731   4.254   0.095 -0.1828  0.2479 -0.7775
  679ACN     N1 4245   3.640   4.190   0.073  0.1896  0.4346 -0.3440
  680ACN     C1 4246   0.115   0.055   2.791 -0.3510 -0.1804  0.2457
  680ACN     H1 4247   0.146   0.131   2.864 -0.4494 -1.0462  1.2174
  680ACN     H2 4248   0.065   0.104   2.706  1.6724 -1.4071 -1.7381
  680ACN     H3 4249   0.046  -0.013   2.843  1.3003 -0.4641  2.1722
  680ACN     C2 4250   0.237  -0.011   2.740  0.1974  0.3674  0.5850
  680ACN     N1 4251   0.337  -0.059   2.722 -0.2408  1.2014  0.3390
  681ACN     C1 4252   1.556   1.203   0.347  0.7228  0.1845  0.1189
  681ACN     H1 4253   1.597   1.110   0.385 -0.0943  0.6365  2.2516
  681ACN     H2 4254   1.551   1.275   0.430  2.5563 -0.3672  0.7622
  681ACN     H3 4255   1.452   1.195   0.311 -0.4316 -0.1715  3.2557
  681ACN     C2 4256   1.640   1.265   0.245  0.5466 -0.4348  0.0298
  681ACN     N1 4257   1.707   1.317   0.163  0.0613  0.4684 -0.5312
  682ACN     C1 4258   0.632   2.745   4.688  0.1896 -0.2768 -0.3543
  682ACN     H1 4259   0.609   2.669   4.763 -0.3978  1.5429  1.4114
  682ACN     H2 4260   0.614   2.715   4.584 -1.5060 -0.5211 -0.0128
  682ACN     H3 4261   0.741   2.752   4.688  0.3408 -1.7852  1.8789
  682ACN     C2 4262   0.576   2.868   4.739 -0.2125 -0.0565  0.0998
  682ACN     N1 4263   0.536   2.961   4.782  0.0275 -1.2488  0.1537
  683ACN     C1 4264   3.408   2.144   3.492 -0.0651  0.4741  0.7044
  683ACN     H1 4265   3.351   2.074   3.554  0.5354 -1.0660 -0.4074
  683ACN     H2 4266   3.515   2.127   3.509  0.7458  1.6250 -2.4294
  683ACN     H3 4267   3.391   2.250   3.515  0.5191  0.3839  1.5672
  683ACN     C2 4268   3.377   2.112   3.351 -0.5839  0.2722 -0.0147
  683ACN     N1 4269   3.358   2.096   3.240  0.2685  0.0040 -0.7418
  684ACN     C1 4270   0.654   1.997   1.831 -0.6304  0.5560  0.0007
  684ACN     H1 4271   0.719   1.910   1.842  0.3945  1.3417  0.3630
  684ACN     H2 4272   0.550   1.981   1.861 -1.5908  2.4142 -1.9906
  684ACN     H3 4273   0.655   2.005   1.722  2.2801 -0.7778 -0.1619
  684ACN     C2 4274   0.715   2.118   1.893 -0.2595 -0.0096 -0.0898
  684ACN     N1 4275   0.762   2.211   1.946 -0.7094 -0.3201  0.0619
  685ACN     C1 4276   2.355   1.299   3.530  0.2487 -0.4480  0.1273
  685ACN     H1 4277   2.389   1.401   3.509  3.4164 -0.7038  3.0794
  685ACN     H2 4278   2.439   1.231   3.509 -0.4836 -1.2331 -0.3534
  685ACN     H3 4279   2.262   1.262   3.484 -1.1879  1.2740  1.5132
  685ACN     C2 4280   2.329   1.288   3.673  0.5114 -0.8204  0.4106
  685ACN     N1 4281   2.304   1.270   3.783  0.3610  0.0236 -0.4737
  686ACN     C1 4282   4.417   3.692   3.051 -0.3600  0.1476  0.0673
  686ACN     H1 4283   4.516   3.712   3.009 -0.1029 -0.2898  0.4608
  686ACN     H2 4284   4.406   3.745   3.147 -1.8137 -0.1526  0.0938
  686ACN     H3 4285   4.390   3.586   3.047 -0.1484  0.1406 -2.2633
  686ACN     C2 4286   4.311   3.737   2.962  0.0262 -0.4496 -0.4228
  686ACN     N1 4287   4.228   3.767   2.886 -0.4597  0.4967 -0.3066
  687ACN     C1 4288   2.811   0.277   0.007 -0.1060 -0.5647  0.1473
  687ACN     H1 4289   2.893   0.324   0.063 -1.4788  2.0336  0.1200
  687ACN     H2 4290   2.815   0.169   0.027  0.5438 -0.5282  0.2635
  687ACN     H3 4291   2.840   0.293  -0.098  1.8131  0.2598  0.7541
  687ACN     C2 4292   2.678   0.332   0.030  0.2005 -0.0957 -0.0237
  687ACN     N1 4293   2.571   0.373   0.047  0.5247 -0.1682  0.4780
  688ACN     C1 4294   1.748   1.053   1.747 -0.6233  0.1324 -0.5789
  688ACN     H1 4295   1.709   1.151   1.780 -1.5402 -0.4017 -0.0268
  688ACN     H2 4296   1.778   1.001   1.839 -2.2450  2.8032  1.6489
  688ACN     H3 4297   1.842   1.064   1.693 -0.5555  0.2796 -0.4315
  688ACN     C2 4298   1.657   0.976   1.665  0.0759  0.2257 -0.1813
  688ACN     N1 4299   1.584   0.911   1.601 -0.3069  0.2344  0.1212
  689ACN     C1 4300   0.676   4.676   3.904 -0.5213 -0.3234 -0.1704
  689ACN     H1 4301   0.583   4.719   3.865 -0.3509  1.1675  0.9533
  689ACN     H2 4302   0.738   4.631   3.826  0.4351 -0.1900  0.4943
  689ACN     H3 4303   0.656   4.599   3.978 -0.7078 -1.9916 -1.8942
  689ACN     C2 4304   0.747   4.784   3.975  0.1243  0.2740  0.6670
  689ACN     N1 4305   0.806   4.864   4.035  0.4260  0.0551  0.4174
  690ACN     C1 4306   3.688   4.418   3.249 -0.0594  0.8996  0.1686
  690ACN     H1 4307   3.771   4.409   3.321 -0.6191  1.3054  0.8803
  690ACN     H2 4308   3.629   4.326   3.259  1.9865 -0.4439  0.7668
  690ACN     H3 4309   3.732   4.415   3.149 -0.8974 -1.0418 -0.1958
  690ACN     C2 4310   3.609   4.538   3.272  0.1210 -0.2546 -0.5580
  690ACN     N1 4311   3.548   4.636   3.291  0.0077  0.6836  0.3537
  691ACN     C1 4312   3.922   3.254   3.136 -0.1928 -0.1226  0.0754
  691ACN     H1 4313   3.905   3.148   3.161  0.0737 -0.4508 -1.0683
  691ACN     H2 4314   4.027   3.269   3.107 -0.2622 -0.7901 -0.5462
  691ACN     H3 4315   3.913   3.297   3.236  0.8929 -0.4441  0.3248
  691ACN     C2 4316   3.813   3.301   3.050  0.3817  0.0958  0.4552
  691ACN     N1 4317   3.728   3.340   2.984  0.7131  0.8245 -0.2875
  692ACN     C1 4318   0.297   2.577   0.948 -0.0251  0.0983 -0.1677
  692ACN     H1 4319   0.232   2.622   1.024 -0.6690 -1.2243  0.0901
  692ACN     H2 4320   0.341   2.486   0.992  2.2594  0.3352 -1.7964
  692ACN     H3 4321   0.379   2.644   0.921 -1.2038  1.7581  0.2566
  692ACN     C2 4322   0.220   2.547   0.827  0.1184 -0.4601  0.7401
  692ACN     N1 4323   0.158   2.527   0.731 -0.7561  0.2938  0.1046
  693ACN     C1 4324   3.249   3.976   1.959 -0.2147  0.4180 -0.3355
  693ACN     H1 4325   3.194   4.016   2.045 -2.5891 -0.1744 -1.4966
  693ACN     H2 4326   3.226   3.869   1.951  0.1349  0.2674  0.5469
  693ACN     H3 4327   3.356   3.994   1.973 -0.1112 -0.7102  0.4507
  693ACN     C2 4328   3.198   4.040   1.833 -0.2054 -0.1251 -0.3600
  693ACN     N1 4329   3.151   4.090   1.738 -0.1268  0.1407 -0.1358
  694ACN     C1 4330   3.651   4.910   2.263  0.9517 -0.8783  0.4468
  694ACN     H1 4331   3.703   4.952   2.349  0.3203  1.0331 -0.0651
  694ACN     H2 4332   3.708   4.825   2.222  0.2940 -0.9976 -0.2482
  694ACN     H3 4333   3.640   4.997   2.198 -0.5214  0.7888  2.7857
  694ACN     C2 4334   3.515   4.877   2.310  0.2487  0.6534 -0.6608
  694ACN     N1 4335   3.406   4.860   2.352  0.1310 -0.1242  0.0870
  695ACN     C1 4336   1.651   0.175   1.036  0.2224  0.2340 -0.3938
  695ACN     H1 4337   1.670   0.079   0.987 -1.9781  0.4530 -1.8391
  695ACN     H2 4338   1.605   0.164   1.135  1.6926  1.0102  0.4113
  695ACN     H3 4339   1.582   0.232   0.972 -0.1855  0.9814  0.6671
  695ACN     C2 4340   1.778   0.249   1.054  0.5814  0.2416  0.2319
  695ACN     N1 4341   1.884   0.297   1.047  0.2567 -0.5101 -0.5781
  696ACN     C1 4342   2.552   0.689   4.635 -0.2348  0.2537 -0.5583
  696ACN     H1 4343   2.501   0.594   4.613 -1.3563  0.2858  1.5493
  696ACN     H2 4344   2.518   0.726   4.733  0.8275  0.4630 -0.2626
  696ACN     H3 4345   2.531   0.768   4.563 -0.9175  0.9378  0.3612
  696ACN     C2 4346   2.698   0.666   4.634 -0.2508  0.0796 -0.4484
  696ACN     N1 4347   2.806   0.627   4.619  0.0417  0.8336 -0.1279
  697ACN     C1 4348   1.898   3.920   3.668  0.4032  0.5046  0.3956
  697ACN     H1 4349   1.909   3.887   3.772 -1.7566 -0.1553  0.4618
  697ACN     H2 4350   1.804   3.877   3.630  2.1824  0.2373 -4.3215
  697ACN     H3 4351   1.980   3.879   3.608  1.7877  1.4982  1.5472
  697ACN     C2 4352   1.896   4.074   3.657  0.1617  0.4862  0.3455
  697ACN     N1 4353   1.883   4.190   3.653 -0.7924  0.1852  0.2614
  698ACN     C1 4354   2.844   0.027   1.969  0.1833 -0.0647 -0.5098
  698ACN     H1 4355   2.877  -0.072   2.004  1.3343 -0.1597 -1.7787
  698ACN     H2 4356   2.881   0.103   2.038  3.4932  0.5759 -2.7485
  698ACN     H3 4357   2.736   0.013   1.954 -0.0905  1.4730 -0.1022
  698ACN     C2 4358   2.913   0.051   1.843 -0.2509  0.1984  0.3730
  698ACN     N1 4359   2.958   0.069   1.742 -0.1217 -0.0384  0.3588
  699ACN     C1 4360   4.620   1.411   3.649 -0.5590  0.2874 -0.1338
  699ACN     H1 4361   4.664   1.413   3.749  0.0432 -0.9232 -0.3577
  699ACN     H2 4362   4.544   1.490   3.641 -1.6209 -0.6097  0.6831
  699ACN     H3 4363   4.562   1.318   3.641 -1.3700  0.6233  1.4091
  699ACN     C2 4364   4.719   1.408   3.543 -0.9427 -0.0573 -0.7639
  699ACN     N1 4365   4.800   1.403   3.462  0.7487 -0.6705 -0.1369
  700ACN     C1 4366   0.855   0.116   4.510 -0.2777 -0.4614  0.5016
  700ACN     H1 4367   0.827   0.204   4.568 -1.5472  0.2117 -1.0745
  700ACN     H2 4368   0.894   0.039   4.578 -0.7223 -0.5917  0.6129
  700ACN     H3 4369   0.935   0.141   4.439 -0.3397 -0.1258  0.5509
  700ACN     C2 4370   0.746   0.062   4.431  0.0429 -0.4223  0.0285
  700ACN     N1 4371   0.663   0.019   4.368  0.1673 -0.6356 -0.2486
  701ACN     C1 4372   3.188   3.183   1.460  0.0758  0.2123 -0.6096
  701ACN     H1 4373   3.181   3.251   1.546  0.9925 -1.3557  0.7720
  701ACN     H2 4374   3.295   3.169   1.443  0.1169 -0.2635 -0.0077
  701ACN     H3 4375   3.133   3.223   1.374 -0.5121  0.2261 -0.2316
  701ACN     C2 4376   3.126   3.055   1.499  0.3217 -0.0874  0.5420
  701ACN     N1 4377   3.077   2.953   1.523  0.0173  0.2073 -0.6384
  702ACN     C1 4378   3.620   2.876   4.407  0.5841  0.4522 -0.5788
  702ACN     H1 4379   3.522   2.920   4.428  0.8327  0.2667  1.1204
  702ACN     H2 4380   3.615   2.794   4.334 -0.7391  0.8763 -0.9936
  702ACN     H3 4381   3.660   2.842   4.504  1.0087  1.9853 -0.1818
  702ACN     C2 4382   3.704   2.980   4.355 -0.1303  0.2719 -0.0482
  702ACN     N1 4383   3.759   3.072   4.314  0.1673  0.2111 -0.0550
  703ACN     C1 4384   4.382   2.034   3.627 -0.1889  0.4034  0.3201
  703ACN     H1 4385   4.355   1.979   3.536 -1.4877 -0.0287  0.9406
  703ACN     H2 4386   4.308   2.114   3.630 -0.0051  0.6685 -1.3267
  703ACN     H3 4387   4.484   2.074   3.619 -0.3748  0.7103 -0.6813
  703ACN     C2 4388   4.363   1.938   3.733  0.1121 -0.8329  0.9418
  703ACN     N1 4389   4.338   1.873   3.826 -0.0525 -0.9737 -0.0504
  704ACN     C1 4390   1.299   4.767   3.223  0.4406 -1.2249  0.1091
  704ACN     H1 4391   1.258   4.729   3.128  0.6784 -0.8342 -0.1516
  704ACN     H2 4392   1.296   4.686   3.297 -2.6344 -1.6377 -0.3337
  704ACN     H3 4393   1.243   4.849   3.268  2.1576 -0.7216  1.4580
  704ACN     C2 4394   1.438   4.818   3.192  1.1405  0.8566  0.3390
  704ACN     N1 4395   1.542   4.859   3.173  0.3933 -0.0592  0.2771
  705ACN     C1 4396   2.627   4.335   0.612  0.5321 -0.3209  0.3990
  705ACN     H1 4397   2.591   4.401   0.691 -0.3144  2.0152 -1.8009
  705ACN     H2 4398   2.548   4.327   0.536 -0.2992 -1.1425  1.3239
  705ACN     H3 4399   2.652   4.242   0.665 -0.5224  0.9659  3.3461
  705ACN     C2 4400   2.742   4.397   0.558  0.1553 -0.6525  0.5320
  705ACN     N1 4401   2.836   4.444   0.505 -0.3217 -0.5566 -0.1231
  706ACN     C1 4402   3.470   2.582   0.469 -0.4030  0.7519 -0.0420
  706ACN     H1 4403   3.406   2.542   0.549 -0.1185  0.8506  0.2376
  706ACN     H2 4404   3.431   2.543   0.374 -0.5305 -0.1497  0.3657
  706ACN     H3 4405   3.560   2.522   0.482 -1.1819 -1.2575 -2.9840
  706ACN     C2 4406   3.478   2.724   0.446  0.1492 -0.3790 -0.0907
  706ACN     N1 4407   3.469   2.835   0.419 -1.0603 -0.1708 -0.7544
  707ACN     C1 4408   2.409   2.388   2.969  0.1480 -0.3615 -0.8057
  707ACN     H1 4409   2.501   2.337   3.000  0.1465  1.2150  2.1711
  707ACN     H2 4410   2.394   2.469   3.042  0.8670 -1.5233  0.6929
  707ACN     H3 4411   2.330   2.313   2.963 -1.6188  1.2604  0.7772
  707ACN     C2 4412   2.449   2.434   2.836 -0.3261 -0.5040 -0.1128
  707ACN     N1 4413   2.480   2.469   2.730 -0.2202  0.2139 -0.1244
  708ACN     C1 4414   4.265   0.544   3.082 -0.3627 -0.0754 -0.2394
  708ACN     H1 4415   4.262   0.647   3.044  2.5014  0.2760  0.2374
  708ACN     H2 4416   4.357   0.504   3.038 -1.1417 -1.1388 -0.9559
  708ACN     H3 4417   4.187   0.479   3.042  1.8969 -2.2131 -1.4745
  708ACN     C2 4418   4.281   0.552   3.228 -0.2608  0.7666  0.0846
  708ACN     N1 4419   4.297   0.566   3.342  0.2866  0.1801 -0.5811
  709ACN     C1 4420   1.401   2.204   4.363 -0.4902  0.2339 -0.2530
  709ACN     H1 4421   1.466   2.240   4.283  1.0554  1.2804  1.3753
  709ACN     H2 4422   1.453   2.198   4.460 -1.2473 -2.8982  0.0553
  709ACN     H3 4423   1.373   2.102   4.335 -1.0922  0.7543 -1.6243
  709ACN     C2 4424   1.277   2.281   4.383  0.0404  0.2905 -0.8186
  709ACN     N1 4425   1.189   2.349   4.415 -0.8734  0.5458  0.8125
  710ACN     C1 4426   1.352   1.571   3.308  0.5915 -0.5008 -0.7739
  710ACN     H1 4427   1.451   1.566   3.354 -0.0362  0.4189  0.7554
  710ACN     H2 4428   1.292   1.609   3.391  1.6112  3.3066 -1.5995
  710ACN     H3 4429   1.305   1.476   3.280  0.0092 -0.4122 -0.0984
  710ACN     C2 4430   1.338   1.662   3.196  0.7192 -0.5369 -1.1334
  710ACN     N1 4431   1.326   1.729   3.106 -0.0478  0.2164 -1.0302
  711ACN     C1 4432   4.831   1.965   0.614  0.1441  0.6308  0.4663
  711ACN     H1 4433   4.788   2.005   0.521  0.4673 -1.7193 -0.7793
  711ACN     H2 4434   4.875   1.869   0.585 -1.2021  0.2292 -0.3451
  711ACN     H3 4435   4.740   1.936   0.670 -0.6081 -0.2475 -1.1485
  711ACN     C2 4436   4.928   2.040   0.681  0.0011 -0.4048  0.7731
  711ACN     N1 4437   5.017   2.096   0.731  0.4032 -0.9371 -0.6057
  712ACN     C1 4438   2.672   0.536   1.109  0.0755  0.0488  0.3480
  712ACN     H1 4439   2.768   0.581   1.137  0.3432  0.1880 -0.7510
  712ACN     H2 4440   2.688   0.493   1.009  1.1649  1.8750 -0.3160
  712ACN     H3 4441   2.593   0.611   1.107 -2.9671 -2.8447  1.6826
  712ACN     C2 4442   2.638   0.423   1.200  0.4254  0.0392  0.3300
  712ACN     N1 4443   2.615   0.346   1.280 -0.4295  0.0323  0.4609
  713ACN     C1 4444   2.471   2.002   0.572  0.0539  0.3441 -0.5302
  713ACN     H1 4445   2.569   1.985   0.525 -0.4750  0.4056 -1.6774
  713ACN     H2 4446   2.465   1.938   0.661 -0.0354  0.2337 -0.6149
  713ACN     H3 4447   2.387   1.987   0.503  0.5148 -2.2972 -0.6382
  713ACN     C2 4448   2.465   2.138   0.625 -0.6955  0.8142  0.3773
  713ACN     N1 4449   2.462   2.244   0.669 -0.5641  0.1288  0.3113
  714ACN     C1 4450   3.180   0.046   3.722 -0.4236 -0.1950  0.3420
  714ACN     H1 4451   3.178   0.065   3.830  1.2112 -1.4887  0.6481
  714ACN     H2 4452   3.124   0.124   3.670 -1.0851  0.3216  1.7814
  714ACN     H3 4453   3.141  -0.053   3.697  0.8974 -0.4921 -0.6832
  714ACN     C2 4454   3.319   0.041   3.681 -0.4029 -0.6194 -0.4560
  714ACN     N1 4455   3.427   0.037   3.644  0.1299  0.1036  0.6993
  715ACN     C1 4456   1.003   0.825   0.284  0.6307 -0.3191  0.5117
  715ACN     H1 4457   1.022   0.776   0.188  0.6960  1.9969 -0.7282
  715ACN     H2 4458   1.102   0.836   0.330 -0.0202  2.8224  1.3994
  715ACN     H3 4459   0.929   0.767   0.340  1.1008 -0.5816  0.8666
  715ACN     C2 4460   0.964   0.962   0.258 -0.8552  0.6716  0.1172
  715ACN     N1 4461   0.934   1.071   0.247  0.3521 -0.1594  0.7532
  716ACN     C1 4462   3.954   3.809   2.535 -0.3088 -0.4501 -0.3461
  716ACN     H1 4463   4.061   3.812   2.561 -0.3981  1.1394 -0.0532
  716ACN     H2 4464   3.918   3.912   2.526 -1.7025 -0.8014  0.9360
  716ACN     H3 4465   3.883   3.784   2.615 -1.0960 -0.3430 -1.0003
  716ACN     C2 4466   3.916   3.726   2.426 -0.1029  0.6263 -0.0737
  716ACN     N1 4467   3.890   3.655   2.340  0.6426  0.3990  0.3702
  717ACN     C1 4468   4.446   3.952   2.014  0.0032 -0.1151 -0.0827
  717ACN     H1 4469   4.423   4.040   1.953  3.2200  1.1507  0.3414
  717ACN     H2 4470   4.405   3.953   2.116 -1.1203 -1.1659 -0.5096
  717ACN     H3 4471   4.556   3.945   2.013  0.0521 -0.1028 -2.8357
  717ACN     C2 4472   4.397   3.843   1.930 -0.5893  0.1632  0.2450
  717ACN     N1 4473   4.355   3.764   1.858  0.4727 -0.4085  0.3298
  718ACN     C1 4474   3.630   1.586   0.457 -0.1277  0.2425  0.4262
  718ACN     H1 4475   3.540   1.530   0.427 -0.1873 -0.8805  2.4824
  718ACN     H2 4476   3.649   1.557   0.561 -0.7801 -0.6323  0.3154
  718ACN     H3 4477   3.622   1.694   0.436  0.3670 -0.1299 -1.9626
  718ACN     C2 4478   3.735   1.532   0.380 -0.3431  0.2907 -0.4278
  718ACN     N1 4479   3.823   1.498   0.314 -0.2032 -0.0457 -0.1871
  719ACN     C1 4480   0.642   2.449   2.904  0.7146 -0.5175  0.2174
  719ACN     H1 4481   0.593   2.546   2.920  0.5269 -0.3315 -1.3330
  719ACN     H2 4482   0.716   2.463   2.825  0.4229 -0.6936 -0.0901
  719ACN     H3 4483   0.573   2.364   2.899 -0.0376 -0.2073  3.1902
  719ACN     C2 4484   0.714   2.426   3.024  0.2669  0.2381 -0.3678
  719ACN     N1 4485   0.771   2.388   3.120  0.0759  0.3553  0.2934
  720ACN     C1 4486   1.300   3.846   3.632 -0.4813 -0.6606 -0.1384
  720ACN     H1 4487   1.401   3.813   3.660 -1.1984 -0.9132  2.4930
  720ACN     H2 4488   1.307   3.952   3.604 -0.4164 -0.8496 -0.8602
  720ACN     H3 4489   1.223   3.832   3.709 -1.3396 -0.1659 -0.8907
  720ACN     C2 4490   1.248   3.782   3.508  0.0850 -0.9303  0.1793
  720ACN     N1 4491   1.207   3.745   3.408  0.4690 -0.2632  0.0295
  721ACN     C1 4492   1.171   0.783   2.347  0.1108 -0.2796 -0.2205
  721ACN     H1 4493   1.186   0.675   2.332 -3.4825 -0.9573  0.0745
  721ACN     H2 4494   1.179   0.849   2.260 -0.5527  1.7821  1.1999
  721ACN     H3 4495   1.245   0.816   2.420 -0.4914  0.0973  0.2360
  721ACN     C2 4496   1.036   0.803   2.405  0.3753  0.1833 -0.1877
  721ACN     N1 4497   0.926   0.821   2.438 -0.0907 -0.3575 -0.4518
  722ACN     C1 4498   4.739   4.233   0.436  0.3445 -0.8054 -0.0773
  722ACN     H1 4499   4.647   4.181   0.463 -0.3006 -0.2654 -1.1981
  722ACN     H2 4500   4.755   4.292   0.527 -0.8684  0.7041 -0.7961
  722ACN     H3 4501   4.717   4.304   0.355 -1.4654  1.2775  2.1026
  722ACN     C2 4502   4.849   4.140   0.401  0.1140 -0.1002  0.4346
  722ACN     N1 4503   4.937   4.068   0.375 -0.7350 -0.1065 -0.3558
  723ACN     C1 4504   2.325   0.687   1.908  0.6328 -0.1228  0.7958
  723ACN     H1 4505   2.250   0.749   1.858 -0.0579 -1.4563  0.1238
  723ACN     H2 4506   2.404   0.671   1.834  0.1788  0.5258  0.1633
  723ACN     H3 4507   2.265   0.597   1.924  0.7090 -0.3627 -0.2060
  723ACN     C2 4508   2.370   0.761   2.021 -0.4059  0.0701 -0.4497
  723ACN     N1 4509   2.422   0.811   2.113 -0.6125  0.2449  0.1910
  724ACN     C1 4510   1.947   0.883   4.175  0.2341  0.0417 -0.5281
  724ACN     H1 4511   1.961   0.806   4.252  1.4736 -0.2082 -0.9786
  724ACN     H2 4512   1.901   0.974   4.215 -2.9777 -1.0517 -1.3923
  724ACN     H3 4513   1.879   0.850   4.096  0.4670 -0.9211 -0.3379
  724ACN     C2 4514   2.078   0.907   4.114 -0.1057 -0.0824  0.6729
  724ACN     N1 4515   2.182   0.921   4.061 -0.2782  0.2633 -0.6225
  725ACN     C1 4516   3.016   0.067   4.590 -0.4026  0.2704  0.2984
  725ACN     H1 4517   3.076  -0.018   4.555  0.4347  2.3140 -3.9274
  725ACN     H2 4518   2.950   0.035   4.671 -1.7919  0.1859 -0.8150
  725ACN     H3 4519   2.946   0.092   4.509 -0.3149  0.3560  0.2483
  725ACN     C2 4520   3.111   0.174   4.624  0.5538 -1.1903  0.3976
  725ACN     N1 4521   3.190   0.257   4.648 -0.0837  0.1289 -0.5086
  726ACN     C1 4522   3.587   1.924   4.367  0.5278 -0.3906  0.4482
  726ACN     H1 4523   3.534   1.872   4.447 -0.6515 -0.7030 -0.5084
  726ACN     H2 4524   3.674   1.868   4.328  0.4760 -1.1103  1.3325
  726ACN     H3 4525   3.625   2.020   4.405  0.8308 -1.1837  2.2297
  726ACN     C2 4526   3.494   1.949   4.261 -0.1687 -0.4483 -0.5490
  726ACN     N1 4527   3.425   1.966   4.175 -0.0338 -0.1993 -0.3425
  727ACN     C1 4528   4.017   0.100   2.056  0.3691 -0.0782  0.2677
  727ACN     H1 4529   3.985   0.173   2.131 -0.5481 -0.1713 -0.0183
  727ACN     H2 4530   3.945   0.083   1.975  1.1282 -1.3341 -0.1775
  727ACN     H3 4531   4.015   0.003   2.106 -3.8518 -1.2035 -1.6007
  727ACN     C2 4532   4.137   0.158   2.003 -0.3048 -0.6306 -0.5873
  727ACN     N1 4533   4.237   0.197   1.962 -0.4224  0.6904 -0.6921
  728ACN     C1 4534   4.613   0.118   2.527 -0.0116  0.2238 -0.8579
  728ACN     H1 4535   4.535   0.042   2.513  0.3744 -0.2442 -0.5022
  728ACN     H2 4536   4.641   0.162   2.430  3.0150 -0.8115 -0.5561
  728ACN     H3 4537   4.706   0.090   2.578 -0.2776  0.2019 -0.3885
  728ACN     C2 4538   4.550   0.220   2.609 -0.2893 -0.7854 -0.2412
  728ACN     N1 4539   4.503   0.297   2.686 -0.8894 -0.8263  0.5245
  729ACN     C1 4540   3.341   0.643   1.530 -0.0458  0.4587 -0.2002
  729ACN     H1 4541   3.321   0.614   1.426  1.8606 -0.3476 -0.3860
  729ACN     H2 4542   3.271   0.726   1.546 -0.9577 -0.1016 -1.1297
  729ACN     H3 4543   3.447   0.671   1.529 -0.1163  0.8329  1.0482
  729ACN     C2 4544   3.321   0.535   1.623  0.6563  0.6237 -0.1746
  729ACN     N1 4545   3.304   0.448   1.697  0.1626  0.5582  0.2778
  730ACN     C1 4546   0.328   3.596   3.213  0.4397  0.2079  0.4240
  730ACN     H1 4547   0.303   3.672   3.138  0.4894 -1.3294 -1.2129
  730ACN     H2 4548   0.394   3.522   3.166  0.7289 -0.0949  1.2884
  730ACN     H3 4549   0.238   3.537   3.237  0.4940 -1.1989 -2.4155
  730ACN     C2 4550   0.410   3.653   3.322  0.0170  0.7427  0.1443
  730ACN     N1 4551   0.484   3.690   3.402  0.0676 -0.6053 -0.1335
  731ACN     C1 4552   1.166   0.061   0.017 -0.4912 -0.0317 -0.3415
  731ACN     H1 4553   1.123   0.058   0.118  1.8933  2.5730  0.8906
  731ACN     H2 4554   1.273   0.072   0.036 -0.6801  0.2764  0.5895
  731ACN     H3 4555   1.142   0.154  -0.036 -0.9841 -0.9588 -1.7806
  731ACN     C2 4556   1.124  -0.046  -0.071 -0.2315 -0.6666 -0.0567
  731ACN     N1 4557   1.084  -0.133  -0.136 -0.8155  0.1681  0.1306
  732ACN     C1 4558   2.380   2.370   0.987  0.2729 -0.5918  0.4107
  732ACN     H1 4559   2.292   2.314   0.952  1.0793 -2.7613  1.6912
  732ACN     H2 4560   2.425   2.437   0.912 -0.4951 -0.9437 -0.3853
  732ACN     H3 4561   2.458   2.306   1.030  1.1522  1.1744  1.5448
  732ACN     C2 4562   2.329   2.454   1.091  0.5938  0.8871 -0.2051
  732ACN     N1 4563   2.294   2.517   1.182  0.0522 -0.9222  0.0244
  733ACN     C1 4564   0.063   2.206   1.323  0.6465  0.3641 -0.1048
  733ACN     H1 4565  -0.004   2.130   1.364  0.1959  1.2562  0.8506
  733ACN     H2 4566   0.076   2.192   1.215 -1.0186  2.5603 -0.6622
  733ACN     H3 4567   0.164   2.197   1.364  0.6659  0.5095 -0.1210
  733ACN     C2 4568   0.009   2.339   1.345 -0.4045  0.5892  0.8510
  733ACN     N1 4569  -0.042   2.442   1.371  0.0644  0.2965  0.1896
  734ACN     C1 4570   3.610   3.648   4.431 -0.0276 -0.2947  0.6027
  734ACN     H1 4571   3.550   3.737   4.410 -0.5522 -0.7518  0.0955
  734ACN     H2 4572   3.613   3.581   4.344 -1.3067  1.2635 -0.7162
  734ACN     H3 4573   3.567   3.601   4.521 -0.1250 -0.7353  0.3319
  734ACN     C2 4574   3.743   3.676   4.475 -0.5649  0.0506  0.6611
  734ACN     N1 4575   3.849   3.696   4.518 -0.6262 -0.7065  0.2346
  735ACN     C1 4576   2.639   1.664   0.254 -0.2749 -0.4996 -0.5142
  735ACN     H1 4577   2.738   1.688   0.213  1.0955 -2.4828  1.3834
  735ACN     H2 4578   2.597   1.596   0.179 -2.0339  1.0209 -0.9679
  735ACN     H3 4579   2.576   1.753   0.256  1.1188  0.5192 -0.8618
  735ACN     C2 4580   2.654   1.611   0.382  0.1047  0.0303 -0.4228
  735ACN     N1 4581   2.673   1.560   0.486  0.2189 -0.1136 -0.2588
  736ACN     C1 4582   1.920   4.306   4.030  0.4569  0.1370 -0.0203
  736ACN     H1 4583   1.824   4.338   3.989 -0.2645 -2.1839 -0.2663
  736ACN     H2 4584   1.939   4.331   4.135  1.6802  2.0702 -0.6390
  736ACN     H3 4585   2.002   4.357   3.977 -0.6833  1.5533 -0.4869
  736ACN     C2 4586   1.935   4.165   4.013 -0.1736  0.4041 -0.9245
  736ACN     N1 4587   1.961   4.054   4.008 -0.3120  0.5949 -0.1976
  737ACN     C1 4588   2.262   1.085   0.586 -0.2177 -0.3836  0.1943
  737ACN     H1 4589   2.220   1.115   0.683 -0.0553  0.5765 -0.0225
  737ACN     H2 4590   2.367   1.056   0.583 -0.2909 -0.8550  1.5771
  737ACN     H3 4591   2.259   1.174   0.522  1.7480  0.6606  1.4829
  737ACN     C2 4592   2.180   0.985   0.523  0.6828  0.1301  0.2803
  737ACN     N1 4593   2.114   0.908   0.466  0.3434 -0.2048 -0.7513
  738ACN     C1 4594   3.448   4.532   3.829 -0.7820 -0.1201 -0.3642
  738ACN     H1 4595   3.414   4.472   3.914  0.9566  2.3502  2.2492
  738ACN     H2 4596   3.514   4.471   3.766 -0.7572 -0.9820  0.4749
  738ACN     H3 4597   3.499   4.618   3.875 -1.1703 -0.2276  0.2795
  738ACN     C2 4598   3.335   4.587   3.747 -0.2708 -0.3810 -1.1535
  738ACN     N1 4599   3.254   4.627   3.679 -0.2368  0.3833  0.7943
  739ACN     C1 4600   2.232   3.959   4.433 -0.7738 -0.1104 -0.0911
  739ACN     H1 4601   2.141   3.984   4.377  0.3426  1.7676 -1.1755
  739ACN     H2 4602   2.315   4.030   4.419  1.0833 -2.3239 -1.1174
  739ACN     H3 4603   2.272   3.862   4.401 -2.5666 -0.8248 -0.2447
  739ACN     C2 4604   2.196   3.972   4.577 -0.0656 -0.3242 -0.2345
  739ACN     N1 4605   2.184   3.982   4.689 -0.0709 -0.4059 -0.3498
  740ACN     C1 4606   2.150   0.911   3.188  0.3801  0.3266 -0.5179
  740ACN     H1 4607   2.180   0.896   3.292  2.1376 -0.4396 -1.0931
  740ACN     H2 4608   2.075   0.837   3.157 -0.2163  0.8295 -0.2929
  740ACN     H3 4609   2.239   0.897   3.126  0.9363 -3.7304  0.8824
  740ACN     C2 4610   2.093   1.045   3.168  0.3274  0.1713 -0.0431
  740ACN     N1 4611   2.056   1.156   3.164  0.1310  0.1643 -0.8997
  741ACN     C1 4612   1.860   4.553   3.735  0.2106  0.4703  0.1364
  741ACN     H1 4613   1.934   4.507   3.802  1.5770  1.9766 -0.2799
  741ACN     H2 4614   1.779   4.598   3.794 -0.5944 -2.7840  1.7857
  741ACN     H3 4615   1.821   4.471   3.674  0.7214  0.5855 -0.3579
  741ACN     C2 4616   1.947   4.630   3.646  0.4805 -0.4869 -0.3401
  741ACN     N1 4617   2.014   4.688   3.571  0.1759  0.0726  0.5514
  742ACN     C1 4618   4.136   4.302   1.136  0.6815  0.4949 -0.2427
  742ACN     H1 4619   4.130   4.344   1.035  2.6969  2.0604  0.2282
  742ACN     H2 4620   4.221   4.233   1.141 -0.0514 -0.4140  0.0510
  742ACN     H3 4621   4.053   4.233   1.156  2.5383 -1.5435  0.9874
  742ACN     C2 4622   4.131   4.394   1.252  0.4054  0.0806 -0.5004
  742ACN     N1 4623   4.139   4.460   1.344  0.4059 -0.4155 -0.5722
  743ACN     C1 4624   0.799   1.686   4.606 -0.5191 -0.7838 -0.3398
  743ACN     H1 4625   0.833   1.735   4.697  0.1623 -0.3950 -0.7945
  743ACN     H2 4626   0.772   1.579   4.612  0.2312 -1.1034 -1.9683
  743ACN     H3 4627   0.882   1.688   4.535 -1.7910 -0.7220 -1.8881
  743ACN     C2 4628   0.690   1.774   4.560 -0.1533  0.5082  0.8524
  743ACN     N1 4629   0.603   1.836   4.512 -0.6323  0.3796  0.4529
  744ACN     C1 4630   3.622   1.965   1.869 -0.9613  0.2165 -0.6911
  744ACN     H1 4631   3.599   1.912   1.962  0.9072 -0.5896 -0.6555
  744ACN     H2 4632   3.610   1.902   1.780 -2.0691 -0.7950  0.1385
  744ACN     H3 4633   3.729   1.990   1.872 -0.9159  0.0208 -0.6653
  744ACN     C2 4634   3.531   2.076   1.863 -0.7243 -0.6487 -0.3201
  744ACN     N1 4635   3.463   2.169   1.851 -0.8702  0.2119  0.3715
  745ACN     C1 4636   2.982   4.671   0.258 -0.6653 -0.3695  0.0434
  745ACN     H1 4637   3.088   4.680   0.285 -0.6122  1.1692 -0.5370
  745ACN     H2 4638   2.930   4.676   0.354  1.3478  2.2475  1.0988
  745ACN     H3 4639   2.970   4.575   0.207 -0.5206 -0.6604  0.5571
  745ACN     C2 4640   2.946   4.795   0.186  0.1613  0.0271  0.1187
  745ACN     N1 4641   2.919   4.889   0.122  0.7759 -0.0707 -0.2934
  746ACN     C1 4642   0.759   1.160   1.104 -0.3398  0.9081 -0.3894
  746ACN     H1 4643   0.804   1.202   1.195  0.7759 -0.5583 -0.2354
  746ACN     H2 4644   0.782   1.225   1.019  0.1704  2.2356  0.7366
  746ACN     H3 4645   0.650   1.168   1.111 -0.4055 -0.7585  1.0183
  746ACN     C2 4646   0.796   1.019   1.071  0.4423 -0.4548  0.6864
  746ACN     N1 4647   0.838   0.910   1.059 -0.2939  0.3728  0.0093
  747ACN     C1 4648   3.287   1.842   0.281  0.4354  0.6546  0.9466
  747ACN     H1 4649   3.310   1.858   0.387 -0.8740  0.0519  1.3464
  747ACN     H2 4650   3.361   1.773   0.240 -0.5016  0.4030 -0.3930
  747ACN     H3 4651   3.289   1.935   0.223 -0.7912 -0.4847 -1.0204
  747ACN     C2 4652   3.156   1.790   0.251 -0.0947  0.0021  0.2690
  747ACN     N1 4653   3.053   1.749   0.224 -0.1087 -0.5547 -0.2997
  748ACN     C1 4654   1.965   1.084   0.151  0.1072  0.1424 -0.6328
  748ACN     H1 4655   1.969   1.026   0.058  1.8042 -0.8181 -0.0087
  748ACN     H2 4656   2.032   1.036   0.223  0.6978  0.7961 -0.7365
  748ACN     H3 4657   1.863   1.091   0.191  0.0628  0.8568 -0.8508
  748ACN     C2 4658   2.009   1.219   0.121 -1.0085  0.3692  0.3327
  748ACN     N1 4659   2.046   1.322   0.085 -0.0471  0.0158  0.1336
  749ACN     C1 4660   1.614   1.412   3.730  0.1569 -0.4060 -0.0538
  749ACN     H1 4661   1.630   1.441   3.835  3.0238 -1.5047 -0.0836
  749ACN     H2 4662   1.555   1.320   3.724 -0.7104  0.1399 -0.0453
  749ACN     H3 4663   1.713   1.415   3.683  0.0354  2.6646 -0.2802
  749ACN     C2 4664   1.541   1.523   3.670 -0.5639  0.7492 -0.4042
  749ACN     N1 4665   1.491   1.609   3.613  0.1845 -0.0565  0.4294
  750ACN     C1 4666   2.687   0.288   0.383  0.4729  0.1033  0.4571
  750ACN     H1 4667   2.723   0.333   0.290 -1.2788 -0.6825 -0.6510
  750ACN     H2 4668   2.618   0.206   0.362  2.0082 -0.6379 -2.0525
  750ACN     H3 4669   2.647   0.364   0.452  0.4240  1.7249 -1.2918
  750ACN     C2 4670   2.804   0.221   0.437 -0.0236 -0.1699  0.4955
  750ACN     N1 4671   2.901   0.169   0.470  0.4423  0.6451 -0.1992
  751ACN     C1 4672   2.191   4.562   3.115 -0.4089 -0.0112 -0.2305
  751ACN     H1 4673   2.148   4.582   3.214  2.8559  1.7383  0.9883
  751ACN     H2 4674   2.162   4.629   3.033  0.3285  0.3188 -0.2284
  751ACN     H3 4675   2.174   4.454   3.103 -2.0973  0.1883  0.1172
  751ACN     C2 4676   2.334   4.580   3.145  0.2037 -0.0280  0.1659
  751ACN     N1 4677   2.445   4.578   3.175  1.0853  0.3803  0.0002
  752ACN     C1 4678   4.179   2.571   1.572 -0.1438  0.9955 -0.2780
  752ACN     H1 4679   4.073   2.578   1.542  0.1350 -0.5527 -1.8151
  752ACN     H2 4680   4.194   2.660   1.633  2.0113  2.1636 -2.3702
  752ACN     H3 4681   4.244   2.564   1.484 -0.5619 -1.1417 -0.4849
  752ACN     C2 4682   4.211   2.443   1.644 -0.5520 -0.1450 -0.3325
  752ACN     N1 4683   4.241   2.360   1.717 -0.0565  0.4705 -0.0817
  753ACN     C1 4684   4.577   0.732   1.106  0.0552  0.1234  0.0497
  753ACN     H1 4685   4.488   0.796   1.106  2.0316  3.1253 -0.7572
  753ACN     H2 4686   4.582   0.652   1.180  1.6865 -0.8876 -1.0843
  753ACN     H3 4687   4.669   0.791   1.122  2.2446 -2.0828 -3.1955
  753ACN     C2 4688   4.584   0.664   0.976 -0.1645 -1.1802 -0.2335
  753ACN     N1 4689   4.601   0.608   0.876  0.1148  0.0069 -0.7560
  754ACN     C1 4690   1.943   4.386   3.357 -0.5081 -0.3181  0.3048
  754ACN     H1 4691   1.987   4.485   3.340 -0.1821 -0.6791 -1.1599
  754ACN     H2 4692   1.998   4.341   3.440  1.1657 -0.2250 -0.7031
  754ACN     H3 4693   1.950   4.331   3.262 -1.3405  0.3094 -0.1279
  754ACN     C2 4694   1.803   4.399   3.393 -0.1785 -0.9004 -0.3031
  754ACN     N1 4695   1.696   4.421   3.432 -0.3673  0.5442 -0.4407
  755ACN     C1 4696   1.898   0.373   1.405 -0.4242 -0.4888  0.3160
  755ACN     H1 4697   1.858   0.311   1.323 -1.7153 -0.9487  1.2710
  755ACN     H2 4698   2.005   0.385   1.382 -0.8324 -1.3327 -2.4241
  755ACN     H3 4699   1.887   0.324   1.502  2.0814 -0.8053  0.4952
  755ACN     C2 4700   1.840   0.502   1.414 -0.1054  0.2297  0.0743
  755ACN     N1 4701   1.784   0.607   1.416 -0.7200 -0.7084  0.1865
  756ACN     C1 4702   1.686   0.867   4.443 -0.3250  0.0389 -0.3496
  756ACN     H1 4703   1.785   0.894   4.482 -0.1259  0.0517 -0.8545
  756ACN     H2 4704   1.665   0.904   4.341 -1.9390  0.5333  0.1236
  756ACN     H3 4705   1.613   0.911   4.513 -0.4486 -1.5252  0.5323
  756ACN     C2 4706   1.674   0.722   4.455 -0.5894 -0.1758 -0.5188
  756ACN     N1 4707   1.674   0.608   4.463  0.3177  0.0629 -0.3286
  757ACN     C1 4708   2.187   1.980   2.457  0.4175  0.1476 -0.0975
  757ACN     H1 4709   2.211   1.978   2.564 -0.4304 -2.6714  0.1271
  757ACN     H2 4710   2.080   2.000   2.445  0.2756  0.0231  0.8640
  757ACN     H3 4711   2.209   1.883   2.411 -0.4669  0.3166 -0.8849
  757ACN     C2 4712   2.267   2.077   2.387  0.1369  0.6136 -0.0076
  757ACN     N1 4713   2.336   2.143   2.326  0.5592 -0.5233  0.9620
  758ACN     C1 4714   2.166   3.259   1.395 -0.1546 -0.5029  0.6607
  758ACN     H1 4715   2.200   3.318   1.309  0.4010 -1.6234  0.0859
  758ACN     H2 4716   2.074   3.207   1.366  0.4919 -0.9872 -0.5693
  758ACN     H3 4717   2.154   3.323   1.483  0.7215  1.0099 -0.2806
  758ACN     C2 4718   2.263   3.158   1.434  1.0438 -0.5038  0.5360
  758ACN     N1 4719   2.339   3.075   1.460 -0.1726 -0.2396  0.1043
  759ACN     C1 4720   1.376   2.454   0.997 -0.5340 -0.2751  0.2556
  759ACN     H1 4721   1.460   2.479   0.931  1.9859 -0.4832  3.1839
  759ACN     H2 4722   1.283   2.422   0.948  0.0100 -0.9425 -0.3665
  759ACN     H3 4723   1.364   2.539   1.065 -1.3803 -1.2539  1.3658
  759ACN     C2 4724   1.422   2.339   1.071  0.2424 -1.0987 -0.2337
  759ACN     N1 4725   1.457   2.254   1.140  0.1627 -0.1459 -0.1143
  760ACN     C1 4726   1.383   3.216   4.718  0.2854 -0.4817  0.1775
  760ACN     H1 4727   1.406   3.319   4.746 -1.1853  0.0394 -0.4796
  760ACN     H2 4728   1.390   3.144   4.801  0.5676 -1.1772 -0.4366
  760ACN     H3 4729   1.465   3.193   4.648  1.7999 -0.4758  1.8515
  760ACN     C2 4730   1.252   3.203   4.661 -0.0471  0.1804 -0.1444
  760ACN     N1 4731   1.145   3.202   4.621  0.2011 -0.3071 -0.2300
  761ACN     C1 4732   0.713   3.150   3.021  0.5242  0.5319  0.8484
  761ACN     H1 4733   0.634   3.158   2.945  0.4532  0.6239  0.9319
  761ACN     H2 4734   0.758   3.051   3.011  1.3284  0.9803 -0.1746
  761ACN     H3 4735   0.667   3.162   3.120 -1.1783 -0.7611  0.2608
  761ACN     C2 4736   0.814   3.254   2.991  0.3301 -0.0353 -0.6803
  761ACN     N1 4737   0.886   3.338   2.960 -0.4577  0.6217 -0.6364
  762ACN     C1 4738   1.601   1.590   1.327  0.5013  0.5596  0.0094
  762ACN     H1 4739   1.592   1.550   1.428  0.3812  0.6000  0.0150
  762ACN     H2 4740   1.534   1.674   1.306 -2.7208 -1.4008  1.7676
  762ACN     H3 4741   1.576   1.510   1.256  0.6075  0.8795 -0.3931
  762ACN     C2 4742   1.740   1.629   1.317 -0.0472 -0.0643  0.0934
  762ACN     N1 4743   1.853   1.660   1.324  0.6648  0.4606  0.0553
  763ACN     C1 4744   1.436   0.472   0.203 -0.0822 -0.2489 -0.0427
  763ACN     H1 4745   1.534   0.433   0.233 -0.8416 -0.7442  1.9872
  763ACN     H2 4746   1.417   0.429   0.104  0.4190  0.4880 -0.4674
  763ACN     H3 4747   1.439   0.581   0.208 -0.7783 -0.2459  0.5653
  763ACN     C2 4748   1.330   0.418   0.295 -1.1635 -0.2827 -0.9071
  763ACN     N1 4749   1.245   0.367   0.354 -0.4074  0.3705  0.6913
  764ACN     C1 4750   4.013   2.681   3.924 -0.5135  0.2472 -0.7654
  764ACN     H1 4751   4.077   2.767   3.901  0.4625 -0.3032 -0.1400
  764ACN     H2 4752   4.078   2.597   3.951  0.2691  1.5973  1.9104
  764ACN     H3 4753   3.955   2.645   3.837 -2.4266 -2.4525  1.4586
  764ACN     C2 4754   3.928   2.716   4.036 -0.1913  0.2078  0.5099
  764ACN     N1 4755   3.866   2.742   4.129 -0.3390 -0.0801 -0.2287
  765ACN     C1 4756   1.697   1.100   1.194  0.2804 -0.9647  0.1189
  765ACN     H1 4757   1.678   0.993   1.207  0.4368 -1.0345 -0.2319
  765ACN     H2 4758   1.643   1.155   1.116 -2.8119 -0.7079  2.2162
  765ACN     H3 4759   1.802   1.112   1.167 -0.0972 -1.4856 -1.7397
  765ACN     C2 4760   1.665   1.171   1.318 -0.0117  0.2223  0.0286
  765ACN     N1 4761   1.644   1.226   1.416  0.6501  0.0779  0.1183
  766ACN     C1 4762   2.385   0.168   1.446  0.5527 -0.0455  0.4847
  766ACN     H1 4763   2.395   0.095   1.365 -2.4297  1.2995 -1.2603
  766ACN     H2 4764   2.280   0.148   1.474  0.2672 -1.5825 -1.4207
  766ACN     H3 4765   2.387   0.267   1.399 -4.5421 -0.5836 -1.5932
  766ACN     C2 4766   2.480   0.146   1.554 -0.1960 -0.1544  0.7004
  766ACN     N1 4767   2.550   0.139   1.646  0.1866  0.1407 -0.2480
  767ACN     C1 4768   3.995   1.924   4.460  0.2098 -0.2339  0.3017
  767ACN     H1 4769   3.947   1.873   4.375 -1.6312  2.7020 -0.5672
  767ACN     H2 4770   4.062   1.999   4.416  1.9062 -2.2524 -0.7976
  767ACN     H3 4771   4.059   1.850   4.509 -1.0092 -0.6667  1.2863
  767ACN     C2 4772   3.898   1.975   4.560 -0.3462 -0.2666  0.0148
  767ACN     N1 4773   3.819   2.021   4.631  0.0172 -0.2757 -0.3520
  768ACN     C1 4774   0.604   4.749   0.085 -0.1367  0.1656  0.1412
  768ACN     H1 4775   0.624   4.642   0.068 -1.7783  0.0684 -1.3687
  768ACN     H2 4776   0.514   4.761   0.147  0.2162  2.9448  0.2492
  768ACN     H3 4777   0.606   4.795  -0.014  0.0898  0.9328  0.4934
  768ACN     C2 4778   0.717   4.795   0.164 -0.1720 -0.1932 -0.0362
  768ACN     N1 4779   0.802   4.824   0.235  0.0950 -0.0993 -0.8075
  769ACN     C1 4780   0.256   0.286   3.503  0.0513  0.1523 -0.4262
  769ACN     H1 4781   0.287   0.276   3.399  1.8260 -0.8061  0.1594
  769ACN     H2 4782   0.333   0.325   3.571 -2.3580  0.9773  2.0000
  769ACN     H3 4783   0.228   0.185   3.534  1.5653 -0.6212 -1.4680
  769ACN     C2 4784   0.147   0.385   3.514  0.2901 -0.1499  0.5301
  769ACN     N1 4785   0.068   0.468   3.518  0.5076  0.7959  0.5388
  770ACN     C1 4786   0.492   0.530   3.364 -1.0212 -0.1149 -0.1757
  770ACN     H1 4787   0.416   0.529   3.285 -0.8619  1.2698 -0.3706
  770ACN     H2 4788   0.567   0.592   3.314 -3.1944  2.0360 -0.9407
  770ACN     H3 4789   0.539   0.432   3.381 -1.2428  0.1226  2.1330
  770ACN     C2 4790   0.456   0.590   3.491  0.0997  0.4044  0.2353
  770ACN     N1 4791   0.426   0.641   3.588 -0.0017  0.0936  0.4907
  771ACN     C1 4792   3.493   3.595   2.903  0.1791 -0.3668 -0.3991
  771ACN     H1 4793   3.389   3.592   2.938 -0.1294  0.4520 -1.2013
  771ACN     H2 4794   3.493   3.662   2.816  1.9166  2.4582  1.5951
  771ACN     H3 4795   3.513   3.488   2.890  0.2225 -0.3202 -0.7101
  771ACN     C2 4796   3.576   3.647   3.005  0.4856 -0.3799  0.3363
  771ACN     N1 4797   3.655   3.693   3.080 -0.4143  0.5003  0.1055
  772ACN     C1 4798   3.047   0.392   0.713  0.3086 -0.7899  0.4094
  772ACN     H1 4799   2.989   0.354   0.629  1.4743 -1.9335  0.0902
  772ACN     H2 4800   3.034   0.501   0.714  0.2736 -0.6243 -3.8090
  772ACN     H3 4801   3.153   0.367   0.703  0.5060  0.0694  0.2769
  772ACN     C2 4802   2.996   0.339   0.848  0.3163  0.3543  0.2093
  772ACN     N1 4803   2.953   0.297   0.948  0.1508  0.3623  0.5473
  773ACN     C1 4804   3.816   2.400   4.645  0.9685  0.4219  0.5604
  773ACN     H1 4805   3.728   2.360   4.696 -0.1918 -0.3225 -1.8536
  773ACN     H2 4806   3.827   2.342   4.552  2.2821  0.8979  0.3988
  773ACN     H3 4807   3.897   2.390   4.718  0.7403  0.4031  0.8115
  773ACN     C2 4808   3.794   2.536   4.600  0.3378  0.0466 -0.2623
  773ACN     N1 4809   3.786   2.645   4.556 -0.2761 -0.8152  0.1290
  774ACN     C1 4810   0.516   2.813   1.102 -0.6554 -0.3131  0.0853
  774ACN     H1 4811   0.419   2.826   1.053 -1.5784 -1.4789  1.5186
  774ACN     H2 4812   0.563   2.719   1.068 -0.2778 -0.6943  1.6005
  774ACN     H3 4813   0.492   2.803   1.208  0.0411  2.1615  0.5384
  774ACN     C2 4814   0.607   2.926   1.089  0.1676  0.0911 -0.1701
  774ACN     N1 4815   0.674   3.017   1.093 -0.0487 -0.5477 -0.2907
  775ACN     C1 4816   3.213   1.948   0.929  0.4265  0.2008  0.8701
  775ACN     H1 4817   3.315   1.948   0.969  0.5572  1.0669  0.5675
  775ACN     H2 4818   3.187   1.842   0.937 -0.8174  0.1749 -2.1960
  775ACN     H3 4819   3.213   1.980   0.824 -1.2022 -0.9729  0.4738
  775ACN     C2 4820   3.118   2.036   0.999  0.1460 -0.0713 -0.2740
  775ACN     N1 4821   3.041   2.103   1.054 -0.1683 -0.2947 -0.2382
  776ACN     C1 4822   4.902   1.455   2.772 -0.2814  0.2123  0.8230
  776ACN     H1 4823   4.841   1.389   2.709  0.5701 -0.0562  0.2494
  776ACN     H2 4824   4.841   1.477   2.860 -2.5857 -0.4594 -0.5306
  776ACN     H3 4825   4.925   1.547   2.718  2.4523 -0.7329  0.1706
  776ACN     C2 4826   5.031   1.402   2.808  0.0833 -0.5098 -0.0287
  776ACN     N1 4827   5.134   1.363   2.843  0.4692  0.1225  0.2922
  777ACN     C1 4828   0.807   3.018   2.000  1.0554 -0.2087 -0.1564
  777ACN     H1 4829   0.776   3.123   2.001  0.1765 -0.4385 -1.0517
  777ACN     H2 4830   0.733   2.960   2.058  1.4056  1.0636  1.6516
  777ACN     H3 4831   0.911   3.003   2.029  1.4043  0.2974 -1.1154
  777ACN     C2 4832   0.795   2.976   1.862  0.1125 -0.2424  0.1582
  777ACN     N1 4833   0.781   2.960   1.749 -0.0101 -0.1634 -0.3095
  778ACN     C1 4834   4.258   4.051   3.545  0.1089  0.3921  0.2344
  778ACN     H1 4835   4.277   3.943   3.550 -2.1171 -0.1011 -0.6038
  778ACN     H2 4836   4.198   4.064   3.454  0.9899  1.8586 -0.1644
  778ACN     H3 4837   4.351   4.109   3.536 -0.2598  0.8349 -1.0800
  778ACN     C2 4838   4.184   4.097   3.661 -0.4524  0.1852 -0.0170
  778ACN     N1 4839   4.119   4.129   3.751 -0.2690 -0.3858 -0.1050
  779ACN     C1 4840   1.862   1.444   2.453 -0.1376  0.6201  0.5580
  779ACN     H1 4841   1.890   1.437   2.347 -1.4087  1.2106  0.1652
  779ACN     H2 4842   1.916   1.532   2.491  1.0646 -0.1738  0.7392
  779ACN     H3 4843   1.893   1.352   2.503 -2.7619  0.6867  2.5500
  779ACN     C2 4844   1.714   1.447   2.464 -0.1218  0.2118 -0.2006
  779ACN     N1 4845   1.603   1.452   2.492 -0.0352  0.1067  0.4297
  780ACN     C1 4846   2.093   4.342   0.704  0.0765  0.3431 -0.8426
  780ACN     H1 4847   2.186   4.309   0.657 -0.1256 -1.4737 -0.0405
  780ACN     H2 4848   2.042   4.261   0.758  0.5311 -0.9234 -2.2537
  780ACN     H3 4849   2.027   4.356   0.618  1.8163 -2.1484 -2.7181
  780ACN     C2 4850   2.121   4.458   0.784  0.0073 -0.3581 -0.1929
  780ACN     N1 4851   2.136   4.547   0.857 -0.6564 -0.3632  0.4714
  781ACN     C1 4852   0.328   1.982   1.619  0.6704  0.5862 -0.5525
  781ACN     H1 4853   0.431   1.950   1.597  0.1534  0.0412 -2.3062
  781ACN     H2 4854   0.264   1.948   1.537  1.4554 -2.7298  0.0760
  781ACN     H3 4855   0.326   2.092   1.630  1.4499  0.6056 -0.5405
  781ACN     C2 4856   0.280   1.932   1.749  0.1952  0.3712 -0.4946
  781ACN     N1 4857   0.238   1.893   1.850 -0.5246  0.3988 -0.2386
  782ACN     C1 4858   4.893   3.058   1.177 -0.9442 -0.1171  0.1766
  782ACN     H1 4859   4.844   3.049   1.274 -0.3387 -0.4629  0.4534
  782ACN     H2 4860   4.922   3.164   1.173  1.5303 -0.6969  1.3386
  782ACN     H3 4861   4.815   3.042   1.101  0.8205 -1.4988 -1.4178
  782ACN     C2 4862   5.015   2.971   1.171  0.0987  0.3881  0.7005
  782ACN     N1 4863   5.112   2.903   1.162  0.2196  0.1457  0.1716
  783ACN     C1 4864   3.928   2.734   2.248 -0.7116 -0.5530 -0.2435
  783ACN     H1 4865   4.025   2.683   2.247 -0.5643 -0.3489 -2.5873
  783ACN     H2 4866   3.950   2.836   2.214  2.1767 -1.2267 -0.6351
  783ACN     H3 4867   3.898   2.731   2.353  0.6850  2.8755  0.3732
  783ACN     C2 4868   3.846   2.660   2.156 -0.1455 -0.1817 -0.3450
  783ACN     N1 4869   3.775   2.601   2.089 -0.2972  0.6484 -0.3103
  784ACN     C1 4870   0.347   3.486   1.509 -0.0822  0.1797  0.1296
  784ACN     H1 4871   0.310   3.532   1.601 -0.5196  1.6051 -0.7290
  784ACN     H2 4872   0.397   3.557   1.442 -0.8792  1.3622  0.7494
  784ACN     H3 4873   0.261   3.440   1.458  0.9293 -1.3271 -0.3073
  784ACN     C2 4874   0.440   3.383   1.547  0.2698  0.3988 -0.2211
  784ACN     N1 4875   0.514   3.304   1.587  0.2537  0.1706 -0.2038
  785ACN     C1 4876   3.275   4.193   1.376  0.5444  0.2565 -0.2109
  785ACN     H1 4877   3.224   4.123   1.309 -0.2217  0.6409 -0.0423
  785ACN     H2 4878   3.200   4.240   1.441  0.6333  0.4832 -0.2723
  785ACN     H3 4879   3.314   4.273   1.312  0.6831  0.2711 -0.1104
  785ACN     C2 4880   3.395   4.132   1.439  0.5861  0.0458 -0.3407
  785ACN     N1 4881   3.483   4.080   1.492  0.0217  0.1469  0.4122
  786ACN     C1 4882   3.314   1.347   3.156  0.1356  0.0607 -0.5635
  786ACN     H1 4883   3.303   1.246   3.198 -1.1587  1.3530  2.5466
  786ACN     H2 4884   3.232   1.405   3.200 -1.2719  0.0233 -2.9980
  786ACN     H3 4885   3.299   1.345   3.047  0.5633  1.4392 -0.6654
  786ACN     C2 4886   3.444   1.399   3.192 -0.3670 -0.0328  0.6777
  786ACN     N1 4887   3.545   1.447   3.216 -0.4302 -0.5789 -0.2284
  787ACN     C1 4888   1.165   4.756   2.776 -0.2399 -0.4245  0.3125
  787ACN     H1 4889   1.114   4.836   2.830  0.0594 -0.2830  0.3899
  787ACN     H2 4890   1.093   4.675   2.762  0.3830 -0.8665 -0.4233
  787ACN     H3 4891   1.244   4.715   2.840 -1.2672 -2.0327  0.5823
  787ACN     C2 4892   1.229   4.802   2.646  0.1053  0.4093 -0.0656
  787ACN     N1 4893   1.269   4.835   2.541 -0.5725  0.2656  0.9814
  788ACN     C1 4894   1.720   4.565   3.043 -0.5341 -0.5056  0.2378
  788ACN     H1 4895   1.750   4.485   3.113  0.8135 -1.2680 -1.1386
  788ACN     H2 4896   1.639   4.622   3.089 -1.3191 -0.7237 -0.8514
  788ACN     H3 4897   1.679   4.514   2.956  0.1510 -1.8991  0.6924
  788ACN     C2 4898   1.833   4.662   3.010  0.6260 -0.4445  0.8937
  788ACN     N1 4899   1.919   4.726   2.971  0.0407 -0.3028 -0.1764
  789ACN     C1 4900   4.250   0.036   0.267 -1.2697 -0.1964 -0.2221
  789ACN     H1 4901   4.261  -0.060   0.320  0.9884 -1.2428 -2.4044
  789ACN     H2 4902   4.198   0.106   0.334 -0.9638  1.7825 -1.9457
  789ACN     H3 4903   4.187   0.019   0.178 -0.6131 -2.4968 -0.3171
  789ACN     C2 4904   4.383   0.083   0.222 -1.0400  0.2505 -0.3111
  789ACN     N1 4905   4.482   0.123   0.179 -0.1399 -0.0619  0.9043
  790ACN     C1 4906   0.859   0.773   0.684  0.2535 -0.3247  0.1487
  790ACN     H1 4907   0.826   0.822   0.776  2.4113 -0.3201  0.9735
  790ACN     H2 4908   0.791   0.781   0.598 -0.8848 -0.1772  1.0375
  790ACN     H3 4909   0.879   0.666   0.701 -0.7200 -0.2988  1.7116
  790ACN     C2 4910   0.984   0.837   0.643 -0.5407  0.3022  0.2066
  790ACN     N1 4911   1.071   0.898   0.603 -0.6845 -0.0756 -0.0558
  791ACN     C1 4912   4.475   4.334   3.797 -0.3905 -0.3227 -0.3745
  791ACN     H1 4913   4.546   4.416   3.805  0.1648 -0.8586  0.3347
  791ACN     H2 4914   4.398   4.371   3.728 -2.4643 -0.1660  1.8945
  791ACN     H3 4915   4.426   4.308   3.892  2.5427 -1.0152  1.0584
  791ACN     C2 4916   4.545   4.220   3.744  0.6143  0.3401  0.0680
  791ACN     N1 4917   4.593   4.127   3.696 -0.2835 -0.2714  0.3811
  792ACN     C1 4918   2.222   3.265   4.208 -0.6296 -0.1333  0.2980
  792ACN     H1 4919   2.284   3.332   4.269  0.1570  1.0165 -1.6647
  792ACN     H2 4920   2.273   3.258   4.112  1.8502 -1.2452  1.5996
  792ACN     H3 4921   2.125   3.315   4.200 -0.5531 -0.0153  0.1120
  792ACN     C2 4922   2.212   3.129   4.262  0.6027 -0.8984  0.4085
  792ACN     N1 4923   2.181   3.023   4.295 -0.2195 -0.8612  0.0992
  793ACN     C1 4924   0.989   3.999   0.497  0.3116  0.7802 -0.8158
  793ACN     H1 4925   1.009   3.918   0.426 -1.2348 -2.1849  1.9030
  793ACN     H2 4926   0.908   4.067   0.465  0.0664 -0.1532 -2.2854
  793ACN     H3 4927   1.078   4.061   0.514 -1.4895  3.4121 -0.2163
  793ACN     C2 4928   0.952   3.945   0.624  0.0107  0.4228 -0.1886
  793ACN     N1 4929   0.918   3.893   0.722 -0.0342  0.4978  0.5475
  794ACN     C1 4930   0.539   0.139   2.993  0.2216 -0.1154  0.1770
  794ACN     H1 4931   0.526   0.231   2.936 -1.6972 -0.6694 -0.3728
  794ACN     H2 4932   0.624   0.077   2.962 -0.1366 -1.6830  2.0698
  794ACN     H3 4933   0.447   0.084   2.970  0.3789 -0.1858 -0.2845
  794ACN     C2 4934   0.551   0.178   3.132  0.2276 -1.0261 -0.6692
  794ACN     N1 4935   0.570   0.220   3.234 -0.5295 -0.3645  0.2079
  795ACN     C1 4936   2.609   2.578   0.591  0.1780  0.2941 -0.7820
  795ACN     H1 4937   2.581   2.530   0.685 -1.2839 -0.2420 -1.4684
  795ACN     H2 4938   2.645   2.681   0.607 -2.7737  2.0601 -4.0864
  795ACN     H3 4939   2.519   2.576   0.528  0.1794 -1.4317 -0.7595
  795ACN     C2 4940   2.706   2.494   0.527  0.2736 -0.4209  0.0956
  795ACN     N1 4941   2.792   2.425   0.488  0.1870  0.1241 -0.1406
  796ACN     C1 4942   3.250   0.211   0.388 -0.3707 -0.2506  0.1578
  796ACN     H1 4943   3.272   0.316   0.408 -1.3667  0.6089 -2.7439
  796ACN     H2 4944   3.169   0.206   0.314  0.6915 -0.3575 -1.0178
  796ACN     H3 4945   3.224   0.162   0.483  2.8404 -0.5774  0.9952
  796ACN     C2 4946   3.366   0.141   0.335  0.1894 -0.0035  0.3447
  796ACN     N1 4947   3.464   0.101   0.287 -0.3151 -0.3911  0.0804
  797ACN     C1 4948   4.812   2.602   1.977  0.2000 -0.9745  0.3362
  797ACN     H1 4949   4.797   2.622   1.870  3.2501 -0.1527 -0.0451
  797ACN     H2 4950   4.920   2.610   1.997  0.1091 -0.2055  0.5567
  797ACN     H3 4951   4.778   2.502   2.005  0.3702 -1.9424 -2.5551
  797ACN     C2 4952   4.730   2.698   2.050 -0.4689  1.2074  0.5776
  797ACN     N1 4953   4.683   2.778   2.115 -0.0988  0.4399 -0.3152
  798ACN     C1 4954   0.064   0.786   3.292  0.1248  0.5322 -0.1967
  798ACN     H1 4955   0.112   0.876   3.333  0.1806  0.5004 -0.1916
  798ACN     H2 4956   0.025   0.728   3.376  1.3418  0.9716  0.7083
  798ACN     H3 4957   0.131   0.728   3.227 -0.5098  0.0071 -0.3934
  798ACN     C2 4958  -0.035   0.810   3.191 -0.2892 -0.1235 -0.0193
  798ACN     N1 4959  -0.114   0.830   3.112 -0.9236  0.7539 -0.2493
  799ACN     C1 4960   1.801   3.254   4.084  0.3446  0.3421  0.6062
  799ACN     H1 4961   1.879   3.215   4.018 -0.9115 -0.5135 -0.4359
  799ACN     H2 4962   1.714   3.272   4.019  1.6854  1.6934 -0.8953
  799ACN     H3 4963   1.849   3.339   4.132  3.8314 -1.6282  0.9275
  799ACN     C2 4964   1.762   3.157   4.181  0.7297  0.0695 -0.1467
  799ACN     N1 4965   1.726   3.074   4.258  0.2714 -0.3184  0.6285
  800ACN     C1 4966   2.206   0.910   4.545  0.5255 -0.0423  0.6825
  800ACN     H1 4967   2.271   0.844   4.487 -1.2079 -0.8831 -0.4001
  800ACN     H2 4968   2.181   1.002   4.491  0.6805  0.2861  1.1659
  800ACN     H3 4969   2.252   0.929   4.642 -1.1440 -1.2597  1.7782
  800ACN     C2 4970   2.090   0.821   4.572 -0.3830 -0.6773 -0.4872
  800ACN     N1 4971   1.997   0.751   4.586 -0.3763  0.2576  0.1949
  801ACN     C1 4972   3.613   0.118   4.788 -0.2263  0.3351 -0.6283
  801ACN     H1 4973   3.614   0.162   4.687 -0.5301 -0.0211 -0.7878
  801ACN     H2 4974   3.643   0.013   4.777  0.5496  0.6201 -1.3703
  801ACN     H3 4975   3.512   0.115   4.831  0.6471 -2.3421  1.5261
  801ACN     C2 4976   3.713   0.181   4.872 -0.0340 -0.0696 -0.4721
  801ACN     N1 4977   3.806   0.220   4.925  0.2002 -0.4224 -0.6910
  802ACN     C1 4978   1.629   3.492   4.404  0.0380  0.4397  0.4841
  802ACN     H1 4979   1.673   3.419   4.335  1.5841  1.6114  0.1894
  802ACN     H2 4980   1.705   3.568   4.423 -0.2521  1.4052 -1.9017
  802ACN     H3 4981   1.595   3.438   4.493 -0.8702 -1.2053 -0.7884
  802ACN     C2 4982   1.516   3.565   4.342 -0.3144 -0.3073  0.0242
  802ACN     N1 4983   1.439   3.636   4.292 -0.2667  0.4450 -0.1126
  803ACN     C1 4984   1.882   0.111   0.161  0.3458 -0.3741 -0.0263
  803ACN     H1 4985   1.897   0.214   0.196  0.0866  0.0828 -1.1991
  803ACN     H2 4986   1.798   0.120   0.090  0.5624 -2.6026 -0.6430
  803ACN     H3 4987   1.848   0.040   0.238  1.2915 -2.2516 -1.2646
  803ACN     C2 4988   1.995   0.059   0.088 -0.8024  0.2658 -0.0683
  803ACN     N1 4989   2.070  -0.008   0.031 -0.6672  0.1017  0.2906
  804ACN     C1 4990   3.480   3.099   4.099 -1.3572  0.9672 -0.6062
  804ACN     H1 4991   3.589   3.108   4.101 -1.0249 -2.0330 -0.5447
  804ACN     H2 4992   3.438   3.142   4.007 -1.0161 -0.4954 -1.4680
  804ACN     H3 4993   3.440   3.149   4.189 -0.4751  0.1639  0.2529
  804ACN     C2 4994   3.453   2.956   4.104  0.1416 -0.0459  0.1825
  804ACN     N1 4995   3.426   2.847   4.121 -0.6266  0.5953 -0.6360
  805ACN     C1 4996   3.144   3.581   0.521  0.3000  0.1044 -0.2988
  805ACN     H1 4997   3.044   3.624   0.539  0.8297  2.1218 -1.8316
  805ACN     H2 4998   3.208   3.661   0.482  0.0520 -0.4374 -1.9171
  805ACN     H3 4999   3.153   3.491   0.459  2.9375 -0.2105  0.4308
  805ACN     C2 5000   3.190   3.554   0.657  0.2134  0.0809 -0.0202
  805ACN     N1 5001   3.228   3.523   0.762 -0.3536  0.2056  0.7057
  806ACN     C1 5002   2.248   2.858   4.613 -0.0420 -0.7646  0.4698
  806ACN     H1 5003   2.147   2.817   4.602  0.7242 -2.3199 -1.4193
  806ACN     H2 5004   2.264   2.915   4.706 -0.8995 -1.6164  1.1604
  806ACN     H3 5005   2.267   2.920   4.524 -0.9096 -1.5806 -0.2953
  806ACN     C2 5006   2.345   2.752   4.600 -0.4892  0.4935  0.6142
  806ACN     N1 5007   2.430   2.671   4.596  0.0878 -0.6967  0.7092
  807ACN     C1 5008   1.171   4.248   2.231 -0.0947 -0.4228 -0.5067
  807ACN     H1 5009   1.171   4.310   2.321  0.4974 -2.8060  1.2561
  807ACN     H2 5010   1.182   4.144   2.266  3.2110  0.1900  0.6435
  807ACN     H3 5011   1.255   4.279   2.168 -0.2749  1.2820  0.0530
  807ACN     C2 5012   1.052   4.262   2.150  0.6214 -0.1024 -0.1646
  807ACN     N1 5013   0.952   4.265   2.090 -0.4849  0.9569 -0.3038
  808ACN     C1 5014   4.264   0.399   3.587 -0.4320 -0.2036 -0.6509
  808ACN     H1 5015   4.197   0.482   3.560 -0.0291 -0.0454 -1.1876
  808ACN     H2 5016   4.346   0.421   3.657 -0.3600 -3.1443  0.3048
  808ACN     H3 5017   4.319   0.376   3.496 -1.3316  1.6299 -1.7189
  808ACN     C2 5018   4.190   0.294   3.650  0.0356 -0.7351 -0.4081
  808ACN     N1 5019   4.122   0.214   3.694  0.3650  0.4913  0.4831
  809ACN     C1 5020   1.024   3.219   1.136 -0.4913  0.2592  0.5315
  809ACN     H1 5021   1.009   3.292   1.055  0.0788  1.0098  1.0859
  809ACN     H2 5022   1.080   3.134   1.094 -2.6981 -0.4052 -1.2896
  809ACN     H3 5023   0.925   3.197   1.177 -1.4991  4.7620  1.0626
  809ACN     C2 5024   1.102   3.279   1.239  0.5356 -0.3136  0.2360
  809ACN     N1 5025   1.163   3.331   1.318 -0.3293 -0.0486  0.1614
  810ACN     C1 5026   4.621   4.664   4.016  0.5057  0.5901 -0.1552
  810ACN     H1 5027   4.576   4.685   3.919 -1.1253  0.3880  0.5219
  810ACN     H2 5028   4.598   4.740   4.093  3.4665  0.2898  1.1953
  810ACN     H3 5029   4.730   4.657   4.005  0.4024  0.4903 -1.1732
  810ACN     C2 5030   4.571   4.536   4.077  0.8283 -0.7785  0.7806
  810ACN     N1 5031   4.528   4.439   4.122 -0.3664 -0.2031 -0.4384
  811ACN     C1 5032   3.334   2.228   4.053 -0.3146 -0.6973 -0.4213
  811ACN     H1 5033   3.298   2.265   4.150  2.5995  0.5288  0.3049
  811ACN     H2 5034   3.275   2.136   4.038 -0.5696 -1.0593  2.1948
  811ACN     H3 5035   3.442   2.208   4.056  0.0927  1.2641 -0.6168
  811ACN     C2 5036   3.309   2.346   3.968  0.1954  0.2802 -0.7551
  811ACN     N1 5037   3.306   2.437   3.900  0.3793 -0.0560 -0.7585
  812ACN     C1 5038   4.887   3.136   0.638  0.1177 -0.5314  0.3745
  812ACN     H1 5039   4.897   3.234   0.687 -0.5938 -1.3258  2.1868
  812ACN     H2 5040   4.984   3.096   0.607  0.2047 -0.6727  0.8211
  812ACN     H3 5041   4.815   3.135   0.555  1.5733 -0.2133 -0.9433
  812ACN     C2 5042   4.826   3.049   0.730  0.0973  0.3672  0.2815
  812ACN     N1 5043   4.774   2.977   0.805  0.4701 -0.1686  0.4261
  813ACN     C1 5044   0.987   0.401   3.474 -0.1345  0.0627  0.3660
  813ACN     H1 5045   0.943   0.304   3.445  1.2482  0.0282 -1.8264
  813ACN     H2 5046   1.015   0.453   3.382 -0.4001 -0.7161 -0.1623
  813ACN     H3 5047   1.070   0.386   3.544 -2.0166  0.2500  2.7730
  813ACN     C2 5048   0.880   0.488   3.531  0.1152 -0.2003  0.3871
  813ACN     N1 5049   0.800   0.557   3.573 -0.1866  0.2470 -0.7503
  814ACN     C1 5050   2.407   0.540   1.546  0.3719  0.1640 -0.7077
  814ACN     H1 5051   2.482   0.460   1.540  0.6998  0.4194 -0.1526
  814ACN     H2 5052   2.416   0.579   1.444  2.0564  1.0273 -0.2703
  814ACN     H3 5053   2.452   0.620   1.606 -0.3079  0.7624 -0.9787
  814ACN     C2 5054   2.279   0.493   1.582  0.2708 -0.1322  0.0089
  814ACN     N1 5055   2.180   0.445   1.617  0.2619 -0.4605 -0.8172
  815ACN     C1 5056   4.318   0.449   0.752  0.7440  0.3674 -0.7460
  815ACN     H1 5057   4.296   0.550   0.715 -0.7785  0.5970  0.6951
  815ACN     H2 5058   4.220   0.400   0.760  1.3911 -0.6584  1.5954
  815ACN     H3 5059   4.360   0.453   0.853 -1.2617  1.4875  0.1016
  815ACN     C2 5060   4.401   0.377   0.660  0.8689  0.3514 -0.3376
  815ACN     N1 5061   4.467   0.320   0.584 -0.4931 -0.7593  0.2597
  816ACN     C1 5062   1.290   1.630   4.450 -0.8114  0.3456 -0.0228
  816ACN     H1 5063   1.262   1.529   4.418 -1.0594  0.3932  0.0430
  816ACN     H2 5064   1.384   1.668   4.406 -1.6175  2.7313  0.1680
  816ACN     H3 5065   1.304   1.635   4.559 -1.1383  3.0793 -0.0383
  816ACN     C2 5066   1.183   1.720   4.414  0.9094 -1.0031 -0.6660
  816ACN     N1 5067   1.093   1.788   4.390  0.2162  0.0539 -0.9914
  817ACN     C1 5068   0.469   3.384   2.814 -0.6000 -0.9165  0.6764
  817ACN     H1 5069   0.418   3.479   2.800  2.1001  0.6538  0.7094
  817ACN     H2 5070   0.400   3.306   2.849  1.1473 -1.2744  3.7827
  817ACN     H3 5071   0.535   3.391   2.902 -0.6147 -0.7250  0.6729
  817ACN     C2 5072   0.530   3.341   2.692  0.3615 -0.3836 -0.5436
  817ACN     N1 5073   0.591   3.294   2.604  0.2458  0.6604 -0.3230
  818ACN     C1 5074   0.224   4.396   4.088  0.2465 -0.8149 -0.3134
  818ACN     H1 5075   0.269   4.435   4.180 -0.6451  2.4396 -1.1309
  818ACN     H2 5076   0.181   4.296   4.097  1.3857 -1.1875  1.6909
  818ACN     H3 5077   0.296   4.406   4.006 -1.8035  0.8560 -1.9916
  818ACN     C2 5078   0.121   4.492   4.061 -0.3060 -0.2030  0.8368
  818ACN     N1 5079   0.041   4.572   4.048  0.3555  0.4203  0.0530
  819ACN     C1 5080   3.701   3.054   0.169 -0.1963 -0.9687  0.2691
  819ACN     H1 5081   3.709   2.945   0.174  0.7160 -0.9132  0.1899
  819ACN     H2 5082   3.636   3.077   0.253  0.6362 -1.0018  0.9382
  819ACN     H3 5083   3.658   3.093   0.076 -1.1574 -0.8835  0.7402
  819ACN     C2 5084   3.835   3.113   0.177 -0.8226 -0.8491 -0.2785
  819ACN     N1 5085   3.937   3.158   0.196  0.1729 -0.1459 -0.0212
  820ACN     C1 5086   4.550   1.183   2.623 -0.1074 -0.8146  0.1763
  820ACN     H1 5087   4.606   1.178   2.717  2.5173  1.1296 -1.1416
  820ACN     H2 5088   4.626   1.201   2.547 -0.0786  0.6043  0.5135
  820ACN     H3 5089   4.483   1.270   2.617  0.6027 -0.2459  0.4435
  820ACN     C2 5090   4.467   1.068   2.589 -0.1006  0.5925  0.0998
  820ACN     N1 5091   4.402   0.979   2.564  0.1977  0.0709 -0.0191
  821ACN     C1 5092   2.423   3.654   2.310  0.5400  0.5913 -0.5060
  821ACN     H1 5093   2.517   3.709   2.323 -0.6236  2.1087  2.4442
  821ACN     H2 5094   2.344   3.715   2.263 -0.3563  0.2015  0.4607
  821ACN     H3 5095   2.385   3.618   2.406  2.4314 -1.3813 -0.4390
  821ACN     C2 5096   2.443   3.532   2.233  0.1003  0.3012  0.7834
  821ACN     N1 5097   2.461   3.430   2.179  0.0103 -0.4488  0.1179
  822ACN     C1 5098   2.881   1.064   0.331 -0.4010  0.0481 -0.3671
  822ACN     H1 5099   2.827   1.159   0.340 -0.9564 -0.2933 -0.1167
  822ACN     H2 5100   2.986   1.097   0.329 -0.7554  1.2476 -0.0006
  822ACN     H3 5101   2.862   1.028   0.229  0.0486  0.4518 -0.6012
  822ACN     C2 5102   2.831   0.989   0.446  0.8319  0.2405  0.3094
  822ACN     N1 5103   2.787   0.934   0.537  0.1958  0.4167  0.3825
  823ACN     C1 5104   3.938   1.936   2.997  0.3900  0.2890 -0.0106
  823ACN     H1 5105   3.910   1.850   2.935 -1.8245  0.4657  0.6640
  823ACN     H2 5106   3.842   1.984   3.017 -0.4400 -0.5189 -1.7834
  823ACN     H3 5107   3.992   2.007   2.932 -0.8576  2.2971  1.0647
  823ACN     C2 5108   4.014   1.909   3.120 -0.5824 -0.5959 -0.2299
  823ACN     N1 5109   4.075   1.892   3.216  0.6399 -0.2465 -0.2605
  824ACN     C1 5110   3.437   2.046   2.565 -0.4198  0.2616  0.2333
  824ACN     H1 5111   3.539   2.072   2.596 -0.4973  0.0069  0.6988
  824ACN     H2 5112   3.374   2.086   2.645  0.2910  0.7933  0.5359
  824ACN     H3 5113   3.428   1.938   2.551  0.1243  0.2658 -0.1889
  824ACN     C2 5114   3.410   2.126   2.441 -0.3628 -0.3401  0.4530
  824ACN     N1 5115   3.379   2.200   2.355  0.1713  0.6700  0.0210
  825ACN     C1 5116   0.428   2.118   0.513 -0.5080 -0.1889 -0.1850
  825ACN     H1 5117   0.391   2.182   0.594  0.0263 -0.3076  0.1535
  825ACN     H2 5118   0.331   2.094   0.466 -0.0609  0.5730 -1.5511
  825ACN     H3 5119   0.483   2.025   0.533 -0.8398 -0.9803 -2.6028
  825ACN     C2 5120   0.521   2.194   0.422 -0.1994  0.3235 -0.4503
  825ACN     N1 5121   0.583   2.263   0.355  0.3351 -0.4838 -0.3808
  826ACN     C1 5122   0.978   2.647   2.861  0.9014  0.3387 -0.4617
  826ACN     H1 5123   0.935   2.593   2.775 -0.7279 -0.7784  0.9777
  826ACN     H2 5124   1.058   2.710   2.823  0.7510  0.8321  0.0324
  826ACN     H3 5125   1.021   2.580   2.937  1.7322 -1.4830 -2.4368
  826ACN     C2 5126   0.880   2.740   2.902  0.3157  0.3732 -0.4743
  826ACN     N1 5127   0.801   2.816   2.930 -0.3423 -0.4207  0.3846
  827ACN     C1 5128   3.021   0.497   1.982  0.2535 -0.2361  0.1510
  827ACN     H1 5129   3.116   0.472   2.031  1.2063  0.5849 -1.2082
  827ACN     H2 5130   2.944   0.427   2.017  1.0868 -1.0650  0.3414
  827ACN     H3 5131   3.027   0.498   1.873  0.6749  1.5283  0.1685
  827ACN     C2 5132   2.984   0.634   2.016  0.5181 -0.4350 -0.1720
  827ACN     N1 5133   2.954   0.742   2.039  0.0130 -0.0547 -0.2499
  828ACN     C1 5134   1.427   3.338   0.984  0.0347 -0.3039  0.2279
  828ACN     H1 5135   1.411   3.403   1.071  1.7731 -0.2104  0.5136
  828ACN     H2 5136   1.535   3.337   0.963 -0.2016 -1.2786 -1.0142
  828ACN     H3 5137   1.368   3.369   0.897 -0.8103  0.8121  1.1743
  828ACN     C2 5138   1.391   3.203   1.018  0.4059 -0.0879 -0.7354
  828ACN     N1 5139   1.356   3.095   1.054 -0.1771  0.0473  0.3655
  829ACN     C1 5140   0.689   3.299   0.213 -0.0059 -0.0977 -0.5840
  829ACN     H1 5141   0.678   3.359   0.304 -1.2925  1.2018 -1.5742
  829ACN     H2 5142   0.676   3.359   0.123  0.1260 -1.2093 -1.3604
  829ACN     H3 5143   0.605   3.229   0.224 -0.1119  0.3006  1.6289
  829ACN     C2 5144   0.813   3.223   0.213  0.1123  0.6155 -0.1839
  829ACN     N1 5145   0.915   3.169   0.206  0.1620 -0.6646 -1.0171
  830ACN     C1 5146   4.215   2.498   0.278 -0.1302 -0.6295  0.1213
  830ACN     H1 5147   4.312   2.451   0.297  1.8919  2.7872 -0.8753
  830ACN     H2 5148   4.212   2.512   0.169  1.4957  0.4428  0.1800
  830ACN     H3 5149   4.223   2.592   0.333  1.4994 -2.2652  2.8911
  830ACN     C2 5150   4.114   2.403   0.325 -0.0060 -0.1574 -0.4945
  830ACN     N1 5151   4.044   2.316   0.358 -0.1680 -0.2887 -0.1074
  831ACN     C1 5152   0.235   3.240   2.422 -0.0195  0.7912 -0.1511
  831ACN     H1 5153   0.201   3.211   2.322  0.7095 -1.3799  0.1803
  831ACN     H2 5154   0.165   3.313   2.465  0.7842  0.2584  2.2265
  831ACN     H3 5155   0.329   3.297   2.422 -0.9220  2.3547  0.8597
  831ACN     C2 5156   0.255   3.117   2.503 -0.2887 -0.5520 -1.1799
  831ACN     N1 5157   0.272   3.024   2.570 -0.2954 -0.3341  0.0237
  832ACN     C1 5158   0.698   4.877   2.554  0.2532  0.1179  0.5624
  832ACN     H1 5159   0.626   4.944   2.603 -0.5072  0.4203 -0.9045
  832ACN     H2 5160   0.762   4.938   2.489 -0.4385 -0.6104 -0.8336
  832ACN     H3 5161   0.643   4.806   2.492  1.1310 -0.0557 -0.0297
  832ACN     C2 5162   0.780   4.810   2.653  0.8088 -0.2227  0.8719
  832ACN     N1 5163   0.824   4.757   2.744  0.3930 -0.3000 -0.7189
  833ACN     C1 5164   3.097   0.654   4.793  0.4919 -0.2109 -0.0479
  833ACN     H1 5165   3.154   0.622   4.881 -0.3713  0.7783  0.8824
  833ACN     H2 5166   3.037   0.566   4.768 -0.6580 -0.6013  3.5325
  833ACN     H3 5167   3.173   0.687   4.721 -0.4224  1.1281 -0.4304
  833ACN     C2 5168   3.020   0.775   4.828  0.1258 -0.3009  0.1349
  833ACN     N1 5169   2.965   0.876   4.853  0.1956  0.7675 -0.0559
  834ACN     C1 5170   4.495   3.748   0.734  0.0227 -0.5151 -0.4899
  834ACN     H1 5171   4.394   3.713   0.759 -0.4254 -0.1729 -1.7499
  834ACN     H2 5172   4.565   3.664   0.749 -0.7286 -1.0977 -0.1541
  834ACN     H3 5173   4.525   3.821   0.810 -4.3688 -0.2685  1.2982
  834ACN     C2 5174   4.513   3.809   0.602 -0.0175  0.7994 -0.1321
  834ACN     N1 5175   4.538   3.853   0.500  0.4653  0.4318  0.2007
  835ACN     C1 5176   2.505   2.827   0.137  0.2124 -0.0403 -0.0540
  835ACN     H1 5177   2.526   2.767   0.226  0.9332  0.1346 -0.1053
  835ACN     H2 5178   2.516   2.759   0.052 -0.3277  2.2883 -2.1079
  835ACN     H3 5179   2.571   2.914   0.124  0.3505  0.0672  1.1866
  835ACN     C2 5180   2.366   2.870   0.145 -0.2485  0.0314  0.5010
  835ACN     N1 5181   2.252   2.905   0.147 -0.2028 -0.1381 -0.0640
  836ACN     C1 5182   2.715   3.193   2.239 -0.0724  0.4836  0.0067
  836ACN     H1 5183   2.652   3.246   2.312 -2.7154 -1.2128 -0.9167
  836ACN     H2 5184   2.819   3.224   2.252 -0.7396  3.2324 -0.6697
  836ACN     H3 5185   2.683   3.231   2.142  0.6919  2.9532  0.6307
  836ACN     C2 5186   2.700   3.048   2.259  0.0115 -0.8455  0.8029
  836ACN     N1 5187   2.683   2.933   2.265  0.0784 -0.1003  0.1004
  837ACN     C1 5188   2.898   4.196   4.763 -0.0517  0.1008  0.3159
  837ACN     H1 5189   2.790   4.212   4.777 -0.5518 -0.7573 -2.1167
  837ACN     H2 5190   2.926   4.107   4.822 -3.2118 -2.2712 -1.4378
  837ACN     H3 5191   2.958   4.287   4.775  1.0583 -0.5868  0.1089
  837ACN     C2 5192   2.917   4.166   4.626 -0.1995  0.5608  0.2445
  837ACN     N1 5193   2.940   4.151   4.514  0.6166  0.6652  0.7247
  838ACN     C1 5194   0.424   1.218   2.571 -0.4128 -0.0185 -1.0166
  838ACN     H1 5195   0.380   1.256   2.479  0.0455 -0.1300 -1.2826
  838ACN     H2 5196   0.368   1.249   2.660 -2.3172 -1.0296 -1.8090
  838ACN     H3 5197   0.521   1.266   2.582 -0.0128 -1.0531  0.2927
  838ACN     C2 5198   0.439   1.070   2.571 -0.7564 -0.5691 -0.3058
  838ACN     N1 5199   0.472   0.957   2.572 -0.6739  0.8022  0.0161
  839ACN     C1 5200   1.227   3.853   3.075 -0.6619 -0.3363 -0.6458
  839ACN     H1 5201   1.178   3.870   2.979 -1.2169 -1.4256 -0.5719
  839ACN     H2 5202   1.216   3.750   3.110  1.2043  0.2449  2.0535
  839ACN     H3 5203   1.194   3.920   3.156  1.2113  0.5970 -0.5968
  839ACN     C2 5204   1.376   3.864   3.062  0.0248  0.3188 -0.0692
  839ACN     N1 5205   1.486   3.873   3.047 -0.0463  0.6605  0.1516
  840ACN     C1 5206   1.383   3.472   2.456 -0.1260 -0.0187  0.2426
  840ACN     H1 5207   1.447   3.408   2.394 -1.8918  0.4363 -2.2363
  840ACN     H2 5208   1.423   3.575   2.455  0.4139 -0.1820 -2.2001
  840ACN     H3 5209   1.396   3.443   2.560 -1.4255  0.1127  0.4464
  840ACN     C2 5210   1.246   3.454   2.421  0.1807 -0.0610  0.3991
  840ACN     N1 5211   1.135   3.445   2.397  0.1516 -0.0298 -0.0076
  841ACN     C1 5212   3.917   4.315   2.007  0.2925  0.0998  0.4655
  841ACN     H1 5213   3.865   4.243   2.071  0.6846 -0.1410  0.5102
  841ACN     H2 5214   3.855   4.405   1.995 -0.1524 -0.3331 -0.6604
  841ACN     H3 5215   3.933   4.266   1.910 -2.3314 -0.6583  0.3469
  841ACN     C2 5216   4.044   4.359   2.061 -0.3216 -0.0112 -0.0282
  841ACN     N1 5217   4.150   4.375   2.107  0.6736  0.3134  0.9259
  842ACN     C1 5218   0.924   2.196   3.406 -0.5962  0.3983  0.3829
  842ACN     H1 5219   0.878   2.102   3.438 -0.4330  0.9460  2.3119
  842ACN     H2 5220   0.893   2.231   3.307 -0.2670 -1.5171 -0.4474
  842ACN     H3 5221   1.030   2.169   3.392 -1.4109 -1.8876 -2.4824
  842ACN     C2 5222   0.921   2.300   3.502 -1.0498  0.5139 -0.4208
  842ACN     N1 5223   0.929   2.390   3.577 -0.2789  0.0019  0.6013
  843ACN     C1 5224   4.512   3.567   2.127 -0.5901  0.4377 -0.7535
  843ACN     H1 5225   4.526   3.660   2.184  1.3518 -0.4285  0.2515
  843ACN     H2 5226   4.453   3.589   2.036 -0.2082 -1.8776 -1.6094
  843ACN     H3 5227   4.467   3.487   2.186 -0.0337 -0.1102 -1.0704
  843ACN     C2 5228   4.650   3.533   2.092 -0.4701  0.5946  0.3874
  843ACN     N1 5229   4.754   3.495   2.065 -0.4248  0.1331  0.1717
  844ACN     C1 5230   2.880   2.472   2.821  0.4280 -0.0642  0.7810
  844ACN     H1 5231   2.875   2.580   2.800 -0.0213 -0.1808  0.2581
  844ACN     H2 5232   2.824   2.461   2.914 -1.2652  0.0485 -0.1851
  844ACN     H3 5233   2.984   2.439   2.833 -0.0981 -1.6882  1.0732
  844ACN     C2 5234   2.815   2.394   2.715  0.5247  0.6435 -0.5641
  844ACN     N1 5235   2.753   2.333   2.643  0.4352  1.0588  0.6307
  845ACN     C1 5236   0.869   2.499   4.484 -0.2584  0.4400  0.0223
  845ACN     H1 5237   0.857   2.608   4.481  1.0879  0.5815 -1.1398
  845ACN     H2 5238   0.951   2.486   4.556 -0.2050  0.1815 -0.0841
  845ACN     H3 5239   0.898   2.469   4.383  1.7283  1.2333  0.3077
  845ACN     C2 5240   0.744   2.450   4.533 -0.3806 -0.6226 -0.4989
  845ACN     N1 5241   0.642   2.427   4.577  0.7039  0.0255  0.4545
  846ACN     C1 5242   0.170   4.762   3.726  0.1127 -0.2509 -0.5051
  846ACN     H1 5243   0.171   4.830   3.811 -1.7830  0.5584 -1.0837
  846ACN     H2 5244   0.071   4.761   3.679  0.2911  0.5904 -0.9268
  846ACN     H3 5245   0.195   4.663   3.765  1.9970 -0.3663 -1.8112
  846ACN     C2 5246   0.279   4.815   3.644  0.5290 -0.0203 -0.0156
  846ACN     N1 5247   0.366   4.860   3.582 -0.3847 -0.4940  0.0041
  847ACN     C1 5248   1.375   3.928   1.815  0.5438  0.2608  0.3404
  847ACN     H1 5249   1.409   4.021   1.769  1.3918 -0.0293  0.3594
  847ACN     H2 5250   1.460   3.858   1.808  2.2560  2.3634 -1.4324
  847ACN     H3 5251   1.293   3.890   1.753  1.9138  0.4448 -1.6807
  847ACN     C2 5252   1.336   3.947   1.952 -0.4987  0.0861  0.2250
  847ACN     N1 5253   1.307   3.963   2.062 -0.0288 -0.6561 -0.0272
  848ACN     C1 5254   3.846   3.412   3.487 -0.0049  0.7560 -0.7809
  848ACN     H1 5255   3.738   3.420   3.500  0.2987  1.9650  1.7289
  848ACN     H2 5256   3.881   3.487   3.415 -0.5711 -0.7369 -2.6697
  848ACN     H3 5257   3.869   3.307   3.466 -0.8987  0.2231  0.7634
  848ACN     C2 5258   3.921   3.448   3.609 -1.6005  0.7555 -0.3072
  848ACN     N1 5259   3.986   3.482   3.701  0.1327 -0.9306  0.3463
  849ACN     C1 5260   1.721   0.970   2.968  0.1659  0.1565  0.1719
  849ACN     H1 5261   1.799   1.032   3.014  0.8324 -0.6491  0.1519
  849ACN     H2 5262   1.751   0.869   2.938  0.2396  0.0416  0.6161
  849ACN     H3 5263   1.689   1.025   2.879  2.5510  1.3216 -0.0500
  849ACN     C2 5264   1.610   0.964   3.067 -0.4022 -0.2861 -0.3978
  849ACN     N1 5265   1.520   0.956   3.143  0.0485 -0.0614  0.3730
  850ACN     C1 5266   4.167   0.063   3.340  0.3232  0.1653  0.3108
  850ACN     H1 5267   4.226   0.107   3.259  2.6279 -2.6120  0.2822
  850ACN     H2 5268   4.076   0.117   3.366  0.2009 -0.5925  1.5219
  850ACN     H3 5269   4.235   0.042   3.423  0.1665  0.2121  0.4511
  850ACN     C2 5270   4.113  -0.061   3.275 -0.1785  0.3026 -0.5669
  850ACN     N1 5271   4.062  -0.151   3.230  0.9398 -0.0551 -0.4922
  851ACN     C1 5272   3.174   4.727   2.126  0.1048 -0.0392 -0.2736
  851ACN     H1 5273   3.069   4.707   2.152  0.3791 -1.1919  0.0216
  851ACN     H2 5274   3.222   4.647   2.184  1.2643 -1.2604 -2.7695
  851ACN     H3 5275   3.177   4.825   2.176  0.1553 -1.4773  2.7852
  851ACN     C2 5276   3.194   4.711   1.984  0.5075 -0.8390  0.3030
  851ACN     N1 5277   3.216   4.708   1.871 -0.3584  0.6836  0.0423
  852ACN     C1 5278   3.502   2.857   2.135  0.3213 -0.0802 -0.1695
  852ACN     H1 5279   3.474   2.963   2.127 -1.0515 -0.3839  0.3537
  852ACN     H2 5280   3.449   2.822   2.225 -1.0216  0.3059 -0.7950
  852ACN     H3 5281   3.608   2.835   2.152  0.2434  1.1175  2.4751
  852ACN     C2 5282   3.450   2.782   2.025 -0.3537  0.0014  0.6855
  852ACN     N1 5283   3.407   2.734   1.927  0.0693 -0.2388 -0.0066
  853ACN     C1 5284   3.350   2.736   3.745  0.5981 -0.6365 -0.2741
  853ACN     H1 5285   3.319   2.698   3.647 -0.9396 -0.7586  0.2314
  853ACN     H2 5286   3.371   2.644   3.801 -0.2915 -1.0572 -0.6110
  853ACN     H3 5287   3.268   2.797   3.786  1.0447  1.0240 -1.7723
  853ACN     C2 5288   3.470   2.812   3.736  0.0250  0.0729  0.1220
  853ACN     N1 5289   3.554   2.889   3.733 -0.4056  0.0364 -0.0714
  854ACN     C1 5290   3.460   3.996   2.986 -0.2834 -0.8759  0.3425
  854ACN     H1 5291   3.495   3.902   2.941  1.2111 -0.7551  1.2035
  854ACN     H2 5292   3.383   3.981   3.062  0.0908 -1.1487  0.6682
  854ACN     H3 5293   3.417   4.059   2.907  0.5627 -0.7836 -0.0600
  854ACN     C2 5294   3.571   4.081   3.035  0.4649 -0.0956 -0.0529
  854ACN     N1 5295   3.667   4.134   3.064  0.6029  0.4705  0.2637
  855ACN     C1 5296   0.533   2.569   4.251 -0.5182  0.6805 -0.1955
  855ACN     H1 5297   0.472   2.527   4.332 -2.1971  1.6202 -0.9251
  855ACN     H2 5298   0.589   2.657   4.286  1.4840 -0.3860 -0.5739
  855ACN     H3 5299   0.466   2.597   4.169 -1.2119 -2.3583 -0.7547
  855ACN     C2 5300   0.625   2.470   4.194  0.1214  0.0290 -0.2995
  855ACN     N1 5301   0.701   2.393   4.163 -0.4962 -0.0301  0.1866
  856ACN     C1 5302   3.537   0.211   1.575 -0.4701  0.2540 -0.7719
  856ACN     H1 5303   3.570   0.199   1.679  0.1190  1.2435 -0.8224
  856ACN     H2 5304   3.564   0.314   1.548  0.7763  0.6171  1.5462
  856ACN     H3 5305   3.428   0.203   1.580 -0.2926 -1.5034  1.9666
  856ACN     C2 5306   3.599   0.119   1.478  0.2184  1.0924 -1.0696
  856ACN     N1 5307   3.643   0.038   1.415 -0.8607 -0.7834 -0.1199
  857ACN     C1 5308   2.631   4.074   2.178 -0.1495  1.1892 -0.1596
  857ACN     H1 5309   2.709   3.999   2.161 -0.1624  1.3984 -1.2002
  857ACN     H2 5310   2.637   4.159   2.109 -0.5217  0.0491 -1.6536
  857ACN     H3 5311   2.624   4.101   2.285 -1.2488 -0.7307  0.2982
  857ACN     C2 5312   2.509   4.006   2.157 -0.0499  0.0692 -0.0689
  857ACN     N1 5313   2.413   3.956   2.121 -0.2786  0.2175  0.2410
  858ACN     C1 5314   4.219   1.221   2.366  0.2066 -0.1724  0.5522
  858ACN     H1 5315   4.159   1.168   2.441  0.2542 -1.6664 -0.4278
  858ACN     H2 5316   4.304   1.155   2.345  0.3275  0.1498  0.0323
  858ACN     H3 5317   4.250   1.317   2.409  1.5562 -0.3434  0.0145
  858ACN     C2 5318   4.127   1.226   2.253 -0.6630 -0.6712 -0.1053
  858ACN     N1 5319   4.051   1.224   2.166  0.1142  0.5544 -0.5461
  859ACN     C1 5320   3.654   4.854   0.580 -0.4600  0.6633  0.0366
  859ACN     H1 5321   3.667   4.908   0.486  1.1543  1.5814  0.7478
  859ACN     H2 5322   3.715   4.900   0.659  1.1597 -0.8130 -0.2775
  859ACN     H3 5323   3.699   4.754   0.568 -1.1294  0.4722 -0.9748
  859ACN     C2 5324   3.520   4.857   0.621 -0.1044  0.7973 -0.4766
  859ACN     N1 5325   3.411   4.870   0.658 -0.3870 -0.0358  0.0886
  860ACN     C1 5326   1.532   3.085   3.856  0.4594  0.2662 -0.4970
  860ACN     H1 5327   1.639   3.073   3.880  0.8350  0.0552 -2.1285
  860ACN     H2 5328   1.515   3.191   3.834 -2.4155  0.6155  2.5912
  860ACN     H3 5329   1.463   3.061   3.937 -0.2725  0.3048 -1.0988
  860ACN     C2 5330   1.497   3.016   3.733  0.5957  0.8397  0.3666
  860ACN     N1 5331   1.466   2.950   3.642 -0.2407  0.7200  0.2899
  861ACN     C1 5332   2.029   0.620   2.794 -0.0392  0.8798 -0.2131
  861ACN     H1 5333   2.112   0.679   2.835 -0.8616  2.3805 -0.6347
  861ACN     H2 5334   1.954   0.694   2.766 -0.7707  0.1549 -0.2165
  861ACN     H3 5335   1.992   0.540   2.860  1.5567 -1.6352 -2.1537
  861ACN     C2 5336   2.063   0.556   2.664  0.3376 -0.0958 -0.1733
  861ACN     N1 5337   2.087   0.502   2.566  0.1654  0.5592 -0.0010
  862ACN     C1 5338   1.243   3.297   4.297  0.5804 -0.4673 -0.2290
  862ACN     H1 5339   1.350   3.282   4.280  0.2746 -0.5542 -2.4127
  862ACN     H2 5340   1.237   3.406   4.308 -0.0310 -0.5899  0.8467
  862ACN     H3 5341   1.210   3.242   4.386  0.4234  0.1915  0.1265
  862ACN     C2 5342   1.156   3.247   4.190 -0.3835  0.4371 -0.2665
  862ACN     N1 5343   1.082   3.208   4.111  0.0620 -0.2117  0.0933
  863ACN     C1 5344   2.981   0.428   3.199 -0.4124  0.3997  0.0988
  863ACN     H1 5345   3.012   0.426   3.093  1.9650 -0.5434  0.7340
  863ACN     H2 5346   3.076   0.458   3.245  0.5711 -1.5486 -0.5522
  863ACN     H3 5347   2.968   0.327   3.240  1.7054  0.4031  0.9168
  863ACN     C2 5348   2.869   0.521   3.237 -0.3421  0.3734 -0.1539
  863ACN     N1 5349   2.788   0.600   3.258 -0.0849  0.6791  0.6553
  864ACN     C1 5350   3.720   0.370   2.413 -0.8272 -0.2053 -0.0423
  864ACN     H1 5351   3.739   0.380   2.521  2.5126 -0.2300 -0.5072
  864ACN     H2 5352   3.639   0.442   2.396 -1.7946 -0.8505  1.6220
  864ACN     H3 5353   3.686   0.268   2.392  2.7467 -1.7727  1.0286
  864ACN     C2 5354   3.841   0.387   2.329  0.5102 -0.4895 -0.4842
  864ACN     N1 5355   3.943   0.410   2.277  0.5723 -0.1359 -0.0218
  865ACN     C1 5356   0.018   1.414   0.311 -0.2900 -0.4437 -0.3586
  865ACN     H1 5357   0.007   1.460   0.212  1.2483 -0.8792 -0.7568
  865ACN     H2 5358   0.086   1.328   0.304 -1.1259 -1.2526  1.0062
  865ACN     H3 5359  -0.078   1.372   0.345  0.2227 -1.2097  0.1777
  865ACN     C2 5360   0.060   1.510   0.407  0.3546  0.0033  0.2256
  865ACN     N1 5361   0.097   1.584   0.486 -0.0530 -0.1572  0.3457
  866ACN     C1 5362   2.366   0.199   4.626  0.2631 -0.7033  0.7921
  866ACN     H1 5363   2.407   0.293   4.586 -1.2570 -0.9027 -1.4524
  866ACN     H2 5364   2.392   0.182   4.731  1.4361 -4.2887  0.0256
  866ACN     H3 5365   2.402   0.116   4.564 -0.9861  0.6231 -1.8832
  866ACN     C2 5366   2.221   0.212   4.614 -0.3884 -0.6995 -0.4471
  866ACN     N1 5367   2.106   0.204   4.601  0.2814 -0.4454  0.2488
  867ACN     C1 5368   0.508   4.042   3.364  0.2128 -0.5404 -0.4207
  867ACN     H1 5369   0.526   3.960   3.434  1.0040 -0.2899 -0.3237
  867ACN     H2 5370   0.570   4.127   3.396 -3.7719  1.3945  3.2189
  867ACN     H3 5371   0.409   4.083   3.388  0.2280 -0.8690  0.2356
  867ACN     C2 5372   0.504   4.014   3.222 -0.1769  0.0301 -0.0645
  867ACN     N1 5373   0.505   3.994   3.107 -0.3837 -0.3422  0.4046
  868ACN     C1 5374   3.051   3.780   2.184 -0.0336  0.2529  0.1569
  868ACN     H1 5375   3.083   3.762   2.080  1.5511 -1.6870  0.8936
  868ACN     H2 5376   3.135   3.740   2.243  1.1652 -0.6005 -1.9734
  868ACN     H3 5377   2.974   3.704   2.203  1.3777 -1.2811  0.0297
  868ACN     C2 5378   3.011   3.914   2.226 -1.3223 -0.2460  0.0937
  868ACN     N1 5379   2.979   4.016   2.266 -0.1411 -0.2018 -0.4607
  869ACN     C1 5380   0.498   2.069   4.275 -0.3610 -0.6542  0.4104
  869ACN     H1 5381   0.479   2.123   4.369  0.1654  2.2189 -1.0053
  869ACN     H2 5382   0.554   1.977   4.293 -1.2082 -1.3024 -0.2075
  869ACN     H3 5383   0.555   2.136   4.210 -1.1710 -1.5642 -1.2760
  869ACN     C2 5384   0.362   2.042   4.225 -0.2841 -0.4627  0.3924
  869ACN     N1 5385   0.260   2.021   4.171  0.5678  0.4804 -0.3772
  870ACN     C1 5386   2.004   0.268   3.226  0.1993  0.0946 -0.2699
  870ACN     H1 5387   1.987   0.268   3.335 -0.6961 -1.4443 -0.3876
  870ACN     H2 5388   1.902   0.262   3.188 -0.2972  0.6734  0.9204
  870ACN     H3 5389   2.065   0.179   3.204  0.7294 -0.0209  1.4860
  870ACN     C2 5390   2.051   0.403   3.181  0.4375 -0.0987 -0.0744
  870ACN     N1 5391   2.078   0.512   3.148 -0.0738 -0.3768 -0.4519
  871ACN     C1 5392   3.897   3.467   1.432 -0.2152  0.8892  0.0722
  871ACN     H1 5393   3.807   3.405   1.422  0.2453 -0.4479  3.1415
  871ACN     H2 5394   3.969   3.400   1.480  0.0451  1.4012  0.4079
  871ACN     H3 5395   3.869   3.541   1.508  0.7967  0.4857  0.8555
  871ACN     C2 5396   3.921   3.528   1.302  0.3775 -0.7895  0.3224
  871ACN     N1 5397   3.938   3.571   1.196 -0.0838 -0.2312 -0.3712
  872ACN     C1 5398   4.462   3.138   3.141 -0.0204  0.4801  0.2375
  872ACN     H1 5399   4.420   3.125   3.241  0.5708 -1.7759  0.2449
  872ACN     H2 5400   4.501   3.043   3.102  2.7426  1.7828 -0.4155
  872ACN     H3 5401   4.545   3.211   3.142  0.4893 -0.0180 -1.8701
  872ACN     C2 5402   4.368   3.197   3.057  0.1682  0.1521  0.1089
  872ACN     N1 5403   4.290   3.253   2.994 -0.1391 -0.5230 -0.3707
  873ACN     C1 5404   1.874   1.526   3.377  0.9998  0.6386  0.5142
  873ACN     H1 5405   1.767   1.540   3.393  1.0468 -0.0469  1.5557
  873ACN     H2 5406   1.926   1.622   3.390  1.2699  0.9803 -2.5132
  873ACN     H3 5407   1.889   1.493   3.274  0.2423 -1.6800  1.0750
  873ACN     C2 5408   1.919   1.438   3.478  0.8036  0.6779 -0.7455
  873ACN     N1 5409   1.953   1.375   3.568 -0.0928 -0.0769  0.1044
  874ACN     C1 5410   1.770   2.727   1.682  0.6585  0.1636 -0.1713
  874ACN     H1 5411   1.691   2.651   1.689 -1.5563  2.3643  0.3865
  874ACN     H2 5412   1.715   2.820   1.701  0.2600  0.7958 -3.8084
  874ACN     H3 5413   1.810   2.730   1.580  1.5357 -0.1164  0.1517
  874ACN     C2 5414   1.883   2.721   1.769  0.1746 -0.3355 -0.2617
  874ACN     N1 5415   1.975   2.725   1.844  1.0050  0.4729  0.4943
  875ACN     C1 5416   3.900   4.711   1.359  0.2820  1.0580  0.1445
  875ACN     H1 5417   3.947   4.635   1.423  0.4554 -0.2779 -1.4755
  875ACN     H2 5418   3.810   4.736   1.415 -1.6455 -1.6289 -1.4870
  875ACN     H3 5419   3.886   4.675   1.256  3.0388  0.3057 -0.0418
  875ACN     C2 5420   3.994   4.814   1.341 -0.0264  0.1060  0.3919
  875ACN     N1 5421   4.067   4.904   1.340 -0.0819  0.1953 -0.2018
  876ACN     C1 5422   2.355   3.785   3.530 -0.5463 -0.7354  0.4628
  876ACN     H1 5423   2.287   3.851   3.475 -1.2707 -1.1183  0.8881
  876ACN     H2 5424   2.333   3.785   3.638 -0.1894  4.6314  0.8050
  876ACN     H3 5425   2.451   3.839   3.525 -1.3677  1.1597  3.0656
  876ACN     C2 5426   2.379   3.657   3.469 -0.8427  0.0611  1.0891
  876ACN     N1 5427   2.399   3.558   3.412  0.0230  0.2051 -0.6316
  877ACN     C1 5428   1.744   0.709   1.072  0.6074  1.1609  0.2047
  877ACN     H1 5429   1.761   0.644   0.986 -0.5952  1.5579 -0.3564
  877ACN     H2 5430   1.698   0.643   1.147 -0.0755  0.9676 -0.3742
  877ACN     H3 5431   1.664   0.777   1.039 -1.1521 -1.5920 -1.6479
  877ACN     C2 5432   1.865   0.764   1.124 -0.3531 -0.1858 -0.5187
  877ACN     N1 5433   1.958   0.820   1.167 -0.0289  0.2582 -0.3257
  878ACN     C1 5434   4.123   1.670   1.189 -0.2797 -0.0154 -0.2200
  878ACN     H1 5435   4.014   1.656   1.196 -0.1796 -0.9876 -0.3978
  878ACN     H2 5436   4.156   1.746   1.261 -1.0446 -1.7311  2.0858
  878ACN     H3 5437   4.152   1.692   1.086 -0.5197  2.7265  0.2322
  878ACN     C2 5438   4.176   1.540   1.240 -0.2503  0.0096 -0.7799
  878ACN     N1 5439   4.224   1.441   1.268  0.4544 -0.1946  0.9871
  879ACN     C1 5440   4.133   1.439   2.841 -0.8334  0.0438  0.5843
  879ACN     H1 5441   4.136   1.437   2.731 -1.2309 -1.6961  0.5755
  879ACN     H2 5442   4.080   1.348   2.875 -0.3361  0.1881  1.7845
  879ACN     H3 5443   4.090   1.534   2.875  1.6421  1.7080 -0.6542
  879ACN     C2 5444   4.272   1.417   2.891 -0.2072 -0.7677  0.4732
  879ACN     N1 5445   4.380   1.413   2.931  0.0454  0.7485  0.0620
  880ACN     C1 5446   1.021   3.404   3.274 -0.0374  0.1012  0.1716
  880ACN     H1 5447   1.021   3.486   3.201 -1.1005 -1.3148 -1.4996
  880ACN     H2 5448   1.096   3.423   3.352  0.8040 -1.3332 -0.2389
  880ACN     H3 5449   1.025   3.308   3.221 -0.2700  1.6976 -2.9824
  880ACN     C2 5450   0.893   3.417   3.345 -0.2265  0.7753  0.3047
  880ACN     N1 5451   0.798   3.433   3.406 -0.5655 -0.3751  0.1847
  881ACN     C1 5452   3.713   2.036   1.500  0.5028 -0.0794  0.7092
  881ACN     H1 5453   3.783   1.987   1.432  1.5195  0.3166  1.4460
  881ACN     H2 5454   3.628   1.972   1.529 -0.5607  1.2932  0.7601
  881ACN     H3 5455   3.676   2.126   1.449  1.3300  0.9074  1.7836
  881ACN     C2 5456   3.794   2.078   1.605 -0.1976  0.1919 -0.5176
  881ACN     N1 5457   3.874   2.093   1.684  0.3069 -0.1608 -0.3497
  882ACN     C1 5458   0.222   4.258   1.548 -0.1887 -0.2087  0.2811
  882ACN     H1 5459   0.180   4.276   1.647  2.5237  1.7225  1.1893
  882ACN     H2 5460   0.247   4.354   1.501  1.1833  0.1916  1.7510
  882ACN     H3 5461   0.147   4.204   1.488 -1.1327 -1.0785  2.1712
  882ACN     C2 5462   0.347   4.185   1.554 -0.2246 -0.8142 -0.1427
  882ACN     N1 5463   0.450   4.135   1.555 -0.1461 -0.1037 -0.5458
  883ACN     C1 5464   4.380   3.574   1.556 -0.0735 -0.2985 -0.4306
  883ACN     H1 5465   4.393   3.594   1.663 -0.5533  0.7406 -0.5604
  883ACN     H2 5466   4.349   3.469   1.544 -0.5828 -0.6142  2.7827
  883ACN     H3 5467   4.482   3.587   1.518  0.2257  3.2516  1.2393
  883ACN     C2 5468   4.282   3.667   1.495  0.1387 -0.4284  0.1310
  883ACN     N1 5469   4.201   3.733   1.451  0.5885 -0.2490  0.6038
  884ACN     C1 5470   4.766   1.341   0.754  0.0850  0.3752 -0.1153
  884ACN     H1 5471   4.767   1.288   0.657  1.9132  0.3443 -0.1244
  884ACN     H2 5472   4.862   1.315   0.801 -0.9860 -1.3988  1.2059
  884ACN     H3 5473   4.680   1.298   0.807  0.7345 -1.3731 -0.3829
  884ACN     C2 5474   4.760   1.481   0.731 -0.2276  0.4005  0.2230
  884ACN     N1 5475   4.758   1.594   0.725  0.2366 -0.1002  0.0219
  885ACN     C1 5476   2.561   1.044   3.161 -0.2366  0.3021  0.4229
  885ACN     H1 5477   2.649   0.997   3.115  0.7502  3.3195 -1.0437
  885ACN     H2 5478   2.530   0.998   3.255  1.8684 -1.1744  0.4631
  885ACN     H3 5479   2.475   1.053   3.093  0.0957 -0.2849 -0.0864
  885ACN     C2 5480   2.605   1.182   3.194 -0.0523 -0.2420  0.5568
  885ACN     N1 5481   2.626   1.295   3.204  0.0636 -0.2030  0.3269
  886ACN     C1 5482   3.749   3.786   2.045  0.0344  0.3792  0.0862
  886ACN     H1 5483   3.702   3.725   1.966  0.8230  0.7908 -0.7177
  886ACN     H2 5484   3.857   3.778   2.026  0.3058 -0.1480  1.7396
  886ACN     H3 5485   3.734   3.755   2.149 -0.1181 -1.5244 -0.4742
  886ACN     C2 5486   3.712   3.928   2.019 -0.4931  0.5383  0.6359
  886ACN     N1 5487   3.683   4.037   1.993 -0.1092  0.2084  0.0536
  887ACN     C1 5488   0.853   1.760   3.382 -0.7231 -0.1548  0.2554
  887ACN     H1 5489   0.752   1.718   3.395 -0.7783  0.1136  0.7156
  887ACN     H2 5490   0.929   1.682   3.398  0.8958  1.7411  2.5474
  887ACN     H3 5491   0.879   1.843   3.449 -2.9507 -0.3589  1.4544
  887ACN     C2 5492   0.867   1.807   3.242  0.5713 -0.1468 -0.1070
  887ACN     N1 5493   0.882   1.845   3.133  0.2050 -0.0132  0.1012
  888ACN     C1 5494   1.598   2.521   2.443  0.3740  0.2823  0.2088
  888ACN     H1 5495   1.538   2.439   2.401 -1.6452  0.7252  2.0461
  888ACN     H2 5496   1.603   2.498   2.551 -3.6405 -2.1527  0.0766
  888ACN     H3 5497   1.539   2.610   2.419 -0.7487 -0.9473 -1.8940
  888ACN     C2 5498   1.725   2.526   2.376  0.3048  0.0290  0.1963
  888ACN     N1 5499   1.836   2.523   2.334  0.1277 -0.3245  0.2000
  889ACN     C1 5500   0.820   1.737   0.610 -0.8192 -0.2451  0.3665
  889ACN     H1 5501   0.905   1.667   0.613 -2.1289 -2.0579 -1.7882
  889ACN     H2 5502   0.860   1.834   0.578 -0.5261 -0.4393  0.1289
  889ACN     H3 5503   0.765   1.745   0.704  0.7090  0.7133  1.2261
  889ACN     C2 5504   0.731   1.685   0.501 -0.6452 -0.6201 -0.2289
  889ACN     N1 5505   0.659   1.637   0.425 -1.0598 -0.3326  0.1769
  890ACN     C1 5506   2.201   1.497   0.334 -0.5956 -0.7016  0.5276
  890ACN     H1 5507   2.209   1.476   0.226 -1.6420 -1.2138  0.5343
  890ACN     H2 5508   2.265   1.426   0.388  0.9879 -0.1760 -0.5834
  890ACN     H3 5509   2.096   1.473   0.356 -0.6143 -0.8915  0.2453
  890ACN     C2 5510   2.234   1.637   0.372  0.3979  0.4779 -0.6507
  890ACN     N1 5511   2.258   1.743   0.408  0.5237  0.6107 -0.3185
  891ACN     C1 5512   0.018   3.798   1.985 -0.1232 -0.0993  0.3307
  891ACN     H1 5513   0.035   3.852   1.891 -1.9593  2.3829  1.3354
  891ACN     H2 5514   0.120   3.766   2.007 -0.5327 -2.4560 -0.7712
  891ACN     H3 5515  -0.034   3.706   1.954 -0.6422  0.2351  0.1789
  891ACN     C2 5516  -0.054   3.875   2.085  0.8889  0.5986  0.0956
  891ACN     N1 5517  -0.104   3.934   2.168  0.4919  0.2772 -0.0601
  892ACN     C1 5518   2.270   4.874   3.336 -0.4897 -0.4767 -0.3548
  892ACN     H1 5519   2.177   4.920   3.303 -1.4687 -0.2227  2.5135
  892ACN     H2 5520   2.351   4.892   3.264  0.3087  0.3142  0.7201
  892ACN     H3 5521   2.254   4.765   3.340 -2.6773 -0.4384 -3.9190
  892ACN     C2 5522   2.304   4.913   3.470  0.1789  0.0698  0.4996
  892ACN     N1 5523   2.339   4.954   3.572 -0.4622  0.2163 -0.3671
  893ACN     C1 5524   2.593   4.265   4.488  0.2550  0.4942  0.3661
  893ACN     H1 5525   2.521   4.282   4.406 -2.2682 -1.9479  1.8895
  893ACN     H2 5526   2.574   4.330   4.574 -1.3946  4.7071 -2.8253
  893ACN     H3 5527   2.688   4.304   4.450  0.4264 -0.1251  0.1331
  893ACN     C2 5528   2.595   4.113   4.495  0.0238 -0.4676  0.5797
  893ACN     N1 5529   2.593   3.998   4.503  0.1821  0.0165 -0.4543
  894ACN     C1 5530   1.521   1.672   2.746  0.6138  0.9306  0.0956
  894ACN     H1 5531   1.463   1.762   2.720  0.5488  0.6364 -0.8219
  894ACN     H2 5532   1.496   1.600   2.667  0.1440  1.3047 -0.1032
  894ACN     H3 5533   1.492   1.626   2.841 -2.7558  0.8853 -0.8145
  894ACN     C2 5534   1.661   1.702   2.745 -0.2286 -0.9003  0.0232
  894ACN     N1 5535   1.770   1.740   2.736  0.2236 -1.1879  0.2115
  895ACN     C1 5536   3.765   3.212   2.337 -0.6371  0.3372 -1.1812
  895ACN     H1 5537   3.763   3.321   2.321 -0.2838  0.4610 -0.4334
  895ACN     H2 5538   3.870   3.182   2.341 -0.0183  2.1423 -2.4613
  895ACN     H3 5539   3.701   3.157   2.267 -1.9604 -0.8903  0.8678
  895ACN     C2 5540   3.701   3.187   2.468  0.2514 -0.2598  0.2084
  895ACN     N1 5541   3.652   3.184   2.569  0.2273  0.1847 -0.9795
  896ACN     C1 5542   2.739   0.005   1.126 -0.6851 -0.6784  0.5745
  896ACN     H1 5543   2.824  -0.017   1.060 -0.3129  1.5258  0.2512
  896ACN     H2 5544   2.736   0.114   1.140 -1.1341 -0.6428  0.1974
  896ACN     H3 5545   2.758  -0.045   1.222  0.2092  1.3819  1.5483
  896ACN     C2 5546   2.608  -0.039   1.071 -0.2040  0.6581  0.3696
  896ACN     N1 5547   2.505  -0.064   1.028 -0.0773  0.2961 -0.7553
  897ACN     C1 5548   4.382   0.444   1.692  0.3247 -0.3168  0.0894
  897ACN     H1 5549   4.369   0.440   1.584 -0.7236 -1.4777  0.2301
  897ACN     H2 5550   4.485   0.478   1.707  0.6384 -0.6136 -1.2939
  897ACN     H3 5551   4.356   0.347   1.736 -0.7150 -0.3713 -0.6137
  897ACN     C2 5552   4.287   0.542   1.745 -0.3834 -0.6172 -0.2864
  897ACN     N1 5553   4.216   0.632   1.770 -0.4054  0.0048  0.3822
  898ACN     C1 5554   1.098   0.323   4.088  0.4014 -0.5520  0.4068
  898ACN     H1 5555   1.166   0.273   4.158 -1.2615 -1.7485  1.2709
  898ACN     H2 5556   1.091   0.432   4.102 -0.5451 -0.6954  1.2676
  898ACN     H3 5557   0.996   0.291   4.112 -0.0638  0.1568 -0.5434
  898ACN     C2 5558   1.145   0.291   3.953  0.3925  0.0067 -0.1140
  898ACN     N1 5559   1.180   0.260   3.847  0.4677 -0.1258  0.5020
  899ACN     C1 5560   3.019   2.171   1.575 -0.8910 -0.1811  0.0228
  899ACN     H1 5561   3.101   2.098   1.573  0.7470  1.5667  0.4852
  899ACN     H2 5562   2.963   2.166   1.481 -0.5647 -3.0984 -0.1322
  899ACN     H3 5563   3.061   2.271   1.590 -1.1732 -0.4993  4.6888
  899ACN     C2 5564   2.934   2.151   1.690 -0.0897  0.3756 -0.6771
  899ACN     N1 5565   2.886   2.131   1.793 -0.2812  0.2351  0.3444
  900ACN     C1 5566   2.389   4.673   4.726 -0.6504  0.1023  0.1161
  900ACN     H1 5567   2.354   4.751   4.795 -1.5259 -1.7168  1.8188
  900ACN     H2 5568   2.300   4.613   4.705  0.2380 -0.9216 -0.8006
  900ACN     H3 5569   2.467   4.630   4.790  0.4638  2.5916  0.5669
  900ACN     C2 5570   2.445   4.723   4.604  0.1271 -0.0157  0.0523
  900ACN     N1 5571   2.485   4.782   4.515 -0.2278  0.1860 -0.4924
  901ACN     C1 5572   4.739   1.295   4.710 -0.5670  0.5467  0.0135
  901ACN     H1 5573   4.825   1.362   4.697 -1.5841  2.4306  2.2218
  901ACN     H2 5574   4.729   1.215   4.636  3.4108 -0.6320  0.5048
  901ACN     H3 5575   4.645   1.351   4.707 -1.9213 -1.4755  1.6341
  901ACN     C2 5576   4.749   1.225   4.836 -0.8190  0.6460 -0.2541
  901ACN     N1 5577   4.759   1.167   4.936 -0.6741 -0.1320  0.3224
  902ACN     C1 5578   3.593   2.518   0.793 -0.0643 -1.1916 -0.0092
  902ACN     H1 5579   3.674   2.487   0.861  2.2863 -1.4489 -2.7532
  902ACN     H2 5580   3.632   2.500   0.692  0.6511 -1.0835  0.2440
  902ACN     H3 5581   3.569   2.624   0.807  2.4876 -0.7470  1.5919
  902ACN     C2 5582   3.469   2.441   0.817  0.4638  0.6932  0.1174
  902ACN     N1 5583   3.369   2.383   0.834 -0.1014 -0.4258  0.4437
  903ACN     C1 5584   2.129   1.074   2.727 -0.9420  0.0609 -0.3013
  903ACN     H1 5585   2.194   1.077   2.639  1.3449  1.0297  1.3235
  903ACN     H2 5586   2.096   1.178   2.740  0.0506  0.5653 -1.6009
  903ACN     H3 5587   2.181   1.031   2.814 -0.3400 -3.1764 -2.1213
  903ACN     C2 5588   2.012   0.992   2.700 -0.0831  0.0457  0.1807
  903ACN     N1 5589   1.918   0.926   2.673 -0.4962  0.1370  0.6925
  904ACN     C1 5590   4.339   3.731   3.807  0.6654 -0.1199 -0.1805
  904ACN     H1 5591   4.289   3.778   3.892  0.3171  0.3398 -0.6308
  904ACN     H2 5592   4.434   3.779   3.781  0.8676  0.5361  1.6524
  904ACN     H3 5593   4.273   3.737   3.720 -0.6662  2.5044  0.9150
  904ACN     C2 5594   4.370   3.596   3.844  0.5618  0.2517  0.5326
  904ACN     N1 5595   4.402   3.485   3.870  0.0797  0.7422 -0.3240
  905ACN     C1 5596   4.885   2.525   2.477 -0.0907 -0.1057  0.2525
  905ACN     H1 5597   4.893   2.516   2.587 -2.1956  1.3167  0.5872
  905ACN     H2 5598   4.891   2.632   2.453  1.3889  0.0438  1.1804
  905ACN     H3 5599   4.783   2.494   2.450 -0.2776  2.1791 -2.1170
  905ACN     C2 5600   4.998   2.452   2.420  0.0585 -0.1910 -0.0807
  905ACN     N1 5601   5.082   2.400   2.365  0.6879  0.3237  0.7877
  906ACN     C1 5602   2.497   1.872   4.643  0.7520 -0.7742  0.2589
  906ACN     H1 5603   2.471   1.891   4.538 -0.8550 -2.3882  0.3096
  906ACN     H2 5604   2.395   1.881   4.683  0.3581 -2.0518 -0.4291
  906ACN     H3 5605   2.563   1.958   4.661  1.1275 -0.4755 -2.2765
  906ACN     C2 5606   2.555   1.744   4.673  0.0957  0.0373  0.5179
  906ACN     N1 5607   2.602   1.644   4.709  0.7499  0.1499 -0.5539
  907ACN     C1 5608   4.089   4.254   4.100 -0.0650 -0.0362  0.0336
  907ACN     H1 5609   4.010   4.188   4.063 -0.6121  0.3386  0.5301
  907ACN     H2 5610   4.182   4.204   4.070 -1.5787 -1.8591 -1.8641
  907ACN     H3 5611   4.087   4.269   4.208 -0.8100  1.5712 -0.1651
  907ACN     C2 5612   4.084   4.388   4.052  0.5943  0.3254  0.2468
  907ACN     N1 5613   4.098   4.496   4.015  0.5213  0.0694 -0.2114
  908ACN     C1 5614   3.560   3.598   2.516  0.2969  0.0733  0.3939
  908ACN     H1 5615   3.554   3.535   2.606  1.5366 -0.2119  0.2835
  908ACN     H2 5616   3.654   3.654   2.515 -0.2518  1.0260 -0.9882
  908ACN     H3 5617   3.487   3.677   2.537  0.0391 -0.4656  1.6552
  908ACN     C2 5618   3.545   3.520   2.393  0.0270 -0.3671 -0.3784
  908ACN     N1 5619   3.529   3.445   2.308 -0.0541 -0.3887  0.8072
  909ACN     C1 5620   1.994   0.109   2.799  0.1063 -0.6588 -0.1828
  909ACN     H1 5621   2.073   0.140   2.730 -0.5655 -0.6099 -0.9403
  909ACN     H2 5622   2.034   0.034   2.869  0.7089 -0.9683 -0.8528
  909ACN     H3 5623   1.910   0.069   2.740  0.4686  1.3539 -2.1872
  909ACN     C2 5624   1.937   0.228   2.863  0.3968  0.6867 -0.2811
  909ACN     N1 5625   1.893   0.322   2.918 -0.1888  0.4469  0.3750
  910ACN     C1 5626   2.277   0.619   0.661 -0.0755 -0.7498  0.0164
  910ACN     H1 5627   2.351   0.556   0.713  0.2200 -0.0118  0.5142
  910ACN     H2 5628   2.275   0.568   0.563  3.6617  1.0415 -1.1825
  910ACN     H3 5629   2.304   0.724   0.650 -0.1413 -0.7408 -0.0584
  910ACN     C2 5630   2.153   0.603   0.732 -0.2448 -0.0863 -0.0215
  910ACN     N1 5631   2.053   0.583   0.786  0.4434 -0.4708 -0.2684
  911ACN     C1 5632   0.910   3.223   1.595 -0.2153 -1.1170  0.0931
  911ACN     H1 5633   0.809   3.241   1.634 -0.0877 -0.4734  0.1263
  911ACN     H2 5634   0.930   3.296   1.515  0.2466 -0.8390  0.4618
  911ACN     H3 5635   0.915   3.123   1.548  3.2734 -1.0105 -0.0300
  911ACN     C2 5636   1.011   3.223   1.696 -0.5291 -0.5688  0.7118
  911ACN     N1 5637   1.098   3.217   1.770 -0.1440  0.0067  0.7049
  912ACN     C1 5638   4.819   1.490   1.953 -0.2194  0.4977 -0.6480
  912ACN     H1 5639   4.775   1.511   1.855 -1.3154  0.0040 -0.2810
  912ACN     H2 5640   4.906   1.425   1.938 -0.6353 -0.2690  0.1671
  912ACN     H3 5641   4.750   1.443   2.024 -0.5681  0.2463 -1.1487
  912ACN     C2 5642   4.873   1.606   2.021  0.0389  0.7369  0.3639
  912ACN     N1 5643   4.910   1.694   2.079 -0.1767 -0.2128 -0.6655
  913ACN     C1 5644   0.134   0.155   1.946  0.1111  0.2207 -1.3082
  913ACN     H1 5645   0.098   0.052   1.934  2.3276 -0.5221 -2.1370
  913ACN     H2 5646   0.109   0.200   1.849 -1.7009 -0.0528 -1.0059
  913ACN     H3 5647   0.242   0.151   1.962  0.0610 -0.7090 -1.1734
  913ACN     C2 5648   0.070   0.239   2.052 -0.1550 -0.8051 -0.5805
  913ACN     N1 5649   0.033   0.296   2.144 -0.1751 -0.2637 -0.3060
  914ACN     C1 5650   0.674   1.770   0.975  0.2075 -0.0470  0.2445
  914ACN     H1 5651   0.651   1.787   1.081  1.6317  0.0469  0.5483
  914ACN     H2 5652   0.742   1.684   0.976 -3.5914 -3.3420  0.1562
  914ACN     H3 5653   0.714   1.865   0.937  0.1617 -0.9001 -2.0464
  914ACN     C2 5654   0.553   1.741   0.903  0.2422 -0.2225  0.0340
  914ACN     N1 5655   0.453   1.724   0.846  0.2605 -0.1781  0.0098
  915ACN     C1 5656   2.416   4.757   0.704 -0.6612 -0.0953 -0.0887
  915ACN     H1 5657   2.351   4.693   0.765 -0.4551 -1.2797 -1.0713
  915ACN     H2 5658   2.503   4.697   0.675 -1.6776 -0.9516 -1.4620
  915ACN     H3 5659   2.453   4.831   0.777  2.2395 -0.3024 -1.1902
  915ACN     C2 5660   2.337   4.809   0.595  0.0539  0.2720  0.4331
  915ACN     N1 5661   2.275   4.837   0.503 -0.4323  0.7951  1.1859
  916ACN     C1 5662   3.862   0.426   0.345  0.2232  0.2959  0.2910
  916ACN     H1 5663   3.910   0.338   0.302 -2.2392 -0.2814 -1.5341
  916ACN     H2 5664   3.906   0.444   0.444  2.0497  0.2888 -0.4938
  916ACN     H3 5665   3.756   0.406   0.366 -0.4035  1.0528 -1.8793
  916ACN     C2 5666   3.863   0.538   0.256 -0.1962 -0.3165  0.2192
  916ACN     N1 5667   3.856   0.633   0.192 -0.7025  0.5484 -0.4258
  917ACN     C1 5668   1.510   2.882   3.268  0.7659 -1.1325 -0.4748
  917ACN     H1 5669   1.423   2.829   3.227 -0.0001 -0.2857  0.0326
  917ACN     H2 5670   1.466   2.917   3.362  2.8650  0.1636  0.0954
  917ACN     H3 5671   1.545   2.969   3.211  1.0955 -1.6746 -1.1052
  917ACN     C2 5672   1.606   2.778   3.277 -0.6988  0.3970  0.2551
  917ACN     N1 5673   1.684   2.692   3.289 -0.1376  0.2436  0.7039
  918ACN     C1 5674   2.734   4.503   3.304  0.0667  0.0073  0.7756
  918ACN     H1 5675   2.637   4.452   3.309  0.1952 -0.3670 -0.3327
  918ACN     H2 5676   2.722   4.595   3.363 -2.8282 -2.1781  4.0221
  918ACN     H3 5677   2.772   4.526   3.204  0.6618 -0.3873  0.8988
  918ACN     C2 5678   2.836   4.425   3.371  0.2788 -0.3910 -0.2303
  918ACN     N1 5679   2.914   4.363   3.424 -0.0470 -0.1884 -0.5851
  919ACN     C1 5680   1.450   4.825   4.545  0.4412  0.1397 -0.1840
  919ACN     H1 5681   1.418   4.887   4.460  1.3706  0.8197 -0.0497
  919ACN     H2 5682   1.518   4.744   4.515  0.3648 -0.4696  1.2251
  919ACN     H3 5683   1.358   4.779   4.585  1.2778 -0.1935  1.4194
  919ACN     C2 5684   1.496   4.909   4.654  0.0240  0.0683  0.0390
  919ACN     N1 5685   1.550   4.978   4.729 -0.4347 -0.2972  0.0250
  920ACN     C1 5686   1.105   0.066   1.962  0.1921  0.5385  0.2898
  920ACN     H1 5687   1.198   0.124   1.966  0.7987 -0.4826  1.8187
  920ACN     H2 5688   1.011   0.121   1.975 -1.5675 -1.2110 -3.5254
  920ACN     H3 5689   1.103  -0.007   2.044  1.3971 -1.4195 -1.3444
  920ACN     C2 5690   1.099  -0.004   1.831  0.1803 -0.6722  0.0337
  920ACN     N1 5691   1.101  -0.040   1.717 -0.1294 -1.1666  0.8031
  921ACN     C1 5692   0.076   1.015   4.094  0.3189 -0.2001  0.1804
  921ACN     H1 5693   0.181   0.986   4.087 -0.0500 -1.3050 -1.2647
  921ACN     H2 5694   0.063   1.095   4.168 -2.8730  0.8315 -1.2900
  921ACN     H3 5695   0.019   0.928   4.129 -0.3856  0.1685 -0.0157
  921ACN     C2 5696   0.042   1.048   3.956  0.0389  0.5607 -0.1247
  921ACN     N1 5697   0.015   1.065   3.848  0.0972 -1.0298 -0.1568
  922ACN     C1 5698   1.656   2.632   0.540 -0.3047  0.0421  0.0530
  922ACN     H1 5699   1.665   2.572   0.449  0.8478 -3.4948  2.2519
  922ACN     H2 5700   1.548   2.635   0.564 -1.2397  0.5550 -3.6181
  922ACN     H3 5701   1.696   2.733   0.528 -1.4715  0.3340 -1.7665
  922ACN     C2 5702   1.716   2.568   0.658 -0.4319 -1.2463  0.1729
  922ACN     N1 5703   1.762   2.519   0.749 -0.1804 -0.5870  0.2815
  923ACN     C1 5704   4.732   0.135   3.773 -0.0515 -0.1993 -0.8002
  923ACN     H1 5705   4.771   0.040   3.736  0.5402 -0.2572 -0.0628
  923ACN     H2 5706   4.805   0.217   3.773 -0.7481  0.5198  1.6566
  923ACN     H3 5707   4.702   0.127   3.878  1.3248 -0.0053 -0.3755
  923ACN     C2 5708   4.616   0.169   3.690  0.0848  0.2346  0.2099
  923ACN     N1 5709   4.521   0.185   3.627 -0.0171 -0.5774 -0.1302
  924ACN     C1 5710   3.323   4.469   0.603  0.2726  0.5555  0.0944
  924ACN     H1 5711   3.326   4.434   0.499 -0.0001 -2.1650  0.9426
  924ACN     H2 5712   3.314   4.579   0.604 -2.9499  0.4081  1.6963
  924ACN     H3 5713   3.408   4.432   0.661 -0.8047  0.2627  1.5604
  924ACN     C2 5714   3.203   4.417   0.670 -0.6531  0.8428  0.2490
  924ACN     N1 5715   3.110   4.377   0.720  0.7397 -0.3161 -0.0797
  925ACN     C1 5716   4.743   0.112   1.358  0.1293  0.1574  0.0011
  925ACN     H1 5717   4.734   0.007   1.388 -0.9040  0.2317  0.0036
  925ACN     H2 5718   4.742   0.127   1.249  0.8128  1.6778  0.1799
  925ACN     H3 5719   4.835   0.154   1.400  1.2764  0.1299 -2.2771
  925ACN     C2 5720   4.634   0.183   1.420 -0.2864 -0.0578 -0.0970
  925ACN     N1 5721   4.544   0.236   1.468 -0.5801  0.4323  0.6422
  926ACN     C1 5722   0.142   4.443   0.364  0.2645 -0.1238  0.2233
  926ACN     H1 5723   0.072   4.527   0.373  1.6576  0.8887  2.3924
  926ACN     H2 5724   0.104   4.365   0.297 -1.1509  0.8076 -0.1083
  926ACN     H3 5725   0.157   4.388   0.458 -0.5172 -2.5670 -0.9980
  926ACN     C2 5726   0.263   4.493   0.309 -0.0119 -0.0257  0.0778
  926ACN     N1 5727   0.360   4.531   0.258  0.0715 -0.2487 -0.1542
  927ACN     C1 5728   4.193   4.715   2.093  0.0360 -0.6028 -0.0767
  927ACN     H1 5729   4.146   4.772   2.011  0.8514  1.2192  0.6905
  927ACN     H2 5730   4.249   4.637   2.041 -0.1585  0.5877 -2.2049
  927ACN     H3 5731   4.110   4.672   2.151  0.6651  0.9494  2.0871
  927ACN     C2 5732   4.290   4.799   2.159  0.9516 -0.6839 -0.2784
  927ACN     N1 5733   4.365   4.871   2.209  0.0711  0.1893 -0.9088
  928ACN     C1 5734   0.277   2.612   2.107 -0.2579 -0.4966  0.1344
  928ACN     H1 5735   0.178   2.659   2.112  0.5868  1.3741  0.1867
  928ACN     H2 5736   0.274   2.503   2.114  2.6015 -0.5659  1.7678
  928ACN     H3 5737   0.336   2.635   2.196  0.9293 -0.9997 -0.4924
  928ACN     C2 5738   0.354   2.658   1.989 -0.2007 -0.3339 -0.3206
  928ACN     N1 5739   0.423   2.701   1.907 -0.0451  0.0444 -0.2765
  929ACN     C1 5740   4.705   3.876   3.549 -0.6655 -0.3772  0.2715
  929ACN     H1 5741   4.718   3.896   3.656  1.4021 -0.1312  0.0058
  929ACN     H2 5742   4.786   3.808   3.519  0.0771  0.6049  0.0143
  929ACN     H3 5743   4.718   3.977   3.508 -0.0996 -0.6007 -0.1133
  929ACN     C2 5744   4.576   3.813   3.514 -0.4414  0.6831 -1.1697
  929ACN     N1 5745   4.472   3.778   3.475 -0.0190  0.0549  0.6048
  930ACN     C1 5746   2.037   3.092   1.737 -0.4935 -0.4043 -0.2850
  930ACN     H1 5747   1.949   3.034   1.704 -1.9672  0.4929  1.8837
  930ACN     H2 5748   2.026   3.199   1.718 -3.6844 -0.7821 -1.0973
  930ACN     H3 5749   2.118   3.049   1.676  0.6904  0.8598  0.3482
  930ACN     C2 5750   2.081   3.061   1.873  0.0503  0.3299  0.1180
  930ACN     N1 5751   2.131   3.043   1.971 -0.5445  1.0767  0.0894
  931ACN     C1 5752   3.367   0.079   3.272  0.1585 -0.3883  0.3393
  931ACN     H1 5753   3.353   0.036   3.172  1.4154 -0.9026  0.3568
  931ACN     H2 5754   3.433   0.166   3.263  0.6187 -0.4518  2.5596
  931ACN     H3 5755   3.414   0.001   3.334 -2.3125  0.4855  3.5548
  931ACN     C2 5756   3.238   0.115   3.336 -0.6443 -0.0374  0.1813
  931ACN     N1 5757   3.138   0.136   3.391 -0.5606 -0.3002 -0.2134
  932ACN     C1 5758   2.863   0.394   1.577 -0.3957 -0.1638  0.1913
  932ACN     H1 5759   2.831   0.377   1.474 -1.2067 -0.1922  0.4421
  932ACN     H2 5760   2.938   0.319   1.605  0.0874  0.0278 -0.5641
  932ACN     H3 5761   2.783   0.375   1.650 -1.8866  1.8167 -0.8149
  932ACN     C2 5762   2.913   0.527   1.593 -1.1616  0.6148 -0.4908
  932ACN     N1 5763   2.950   0.633   1.623  0.0107  0.0961 -0.6185
  933ACN     C1 5764   3.673   1.385   2.165  0.1358  0.4174  0.3662
  933ACN     H1 5765   3.777   1.350   2.157  0.0467  0.3727 -0.8112
  933ACN     H2 5766   3.639   1.355   2.265  0.4933 -2.6903 -0.3190
  933ACN     H3 5767   3.615   1.317   2.102  0.8434 -0.2399  0.4027
  933ACN     C2 5768   3.667   1.527   2.121 -0.4313  0.1959 -0.0354
  933ACN     N1 5769   3.656   1.639   2.092  0.2777 -0.0114 -0.7349
  934ACN     C1 5770   1.402   1.846   1.773 -0.2172 -0.3754 -0.4407
  934ACN     H1 5771   1.436   1.792   1.683 -0.8955  2.3150 -2.4456
  934ACN     H2 5772   1.481   1.868   1.846 -0.0223  0.6492 -0.9459
  934ACN     H3 5773   1.328   1.781   1.821  0.6471  0.5749  2.3592
  934ACN     C2 5774   1.353   1.974   1.729  0.8950  0.3677  0.5201
  934ACN     N1 5775   1.320   2.076   1.690  0.3710  0.2037  0.4553
  935ACN     C1 5776   1.664   0.471   2.614 -0.5056  0.8105  0.3495
  935ACN     H1 5777   1.638   0.518   2.518 -0.2455 -0.3702 -0.3225
  935ACN     H2 5778   1.763   0.429   2.592 -0.1388  1.6977  0.2538
  935ACN     H3 5779   1.593   0.389   2.626  0.9202 -0.8667 -1.9640
  935ACN     C2 5780   1.668   0.567   2.724 -0.1641 -0.8695  0.7313
  935ACN     N1 5781   1.658   0.641   2.811 -0.5646 -0.4589  0.6836
  936ACN     C1 5782   4.763   1.267   1.505  0.0049 -0.1164  0.3473
  936ACN     H1 5783   4.727   1.165   1.524 -2.1205  0.6874  0.8448
  936ACN     H2 5784   4.672   1.327   1.516 -0.2229 -0.7294  2.0385
  936ACN     H3 5785   4.797   1.274   1.401 -0.4916 -0.3735  0.1659
  936ACN     C2 5786   4.867   1.308   1.600 -0.0915  0.2099  0.5075
  936ACN     N1 5787   4.952   1.321   1.673 -0.4493 -0.0130  0.0891
  937ACN     C1 5788   2.377   0.439   3.967 -0.4854  0.0814  0.2911
  937ACN     H1 5789   2.482   0.439   3.936 -0.7662  1.3207 -0.7693
  937ACN     H2 5790   2.313   0.521   3.930  0.4547  0.6327 -0.1626
  937ACN     H3 5791   2.386   0.445   4.076  1.5482  1.2232  0.1174
  937ACN     C2 5792   2.305   0.317   3.939 -0.4241  0.3907  0.4101
  937ACN     N1 5793   2.249   0.221   3.917  0.8117 -0.0560  0.2338
  938ACN     C1 5794   2.149   3.550   3.013 -1.2936  1.0996  0.3557
  938ACN     H1 5795   2.139   3.589   3.115 -1.8982 -0.8160  1.0714
  938ACN     H2 5796   2.250   3.567   2.973 -1.1387 -0.2655  0.1257
[truncated: 121,127 more chars]
