# Supplementary material for: Metallicious: Automated Force-Field Parameterization of Covalently Bound Metals for Supramolecular Structures
Source: J Chem Theory Comput. 2024 Oct 7;20(20):9060–71. doi: 10.1021/acs.jctc.4c00850 (PMC11500408; doi:10.1021/acs.jctc.4c00850)
Supplement: Supplementary file 2 — ct4c00850_si_002.zip [file ct4c00850_si_002.zip › SI_MD_input/Zn3L3/nonbonded_no_ions/topol.top]

[ defaults ]
; nbfunc        comb-rule       gen-pairs       fudgeLJ fudgeQQ
1               2               yes             0.5     0.8
[ atomtypes ]
Zn            30  65.380000  0.00000000  A     0.21720111   0.0063137815
nb             7  14.010000  0.00000000  A     0.32499985        0.71128
n2             7  14.010000  0.00000000  A     0.32499985        0.71128
ca             6  12.010000  0.00000000  A     0.33996695       0.359824
ce             6  12.010000  0.00000000  A     0.33996695       0.359824
c3             6  12.010000  0.00000000  A     0.33996695      0.4577296
c2             6  12.010000  0.00000000  A     0.33996695       0.359824
os             8  16.000000  0.00000000  A     0.30000123        0.71128
h4             1   1.008000  0.00000000  A     0.25105526        0.06276
ha             1   1.008000  0.00000000  A     0.25996425        0.06276
h1             1   1.008000  0.00000000  A      0.2471353      0.0656888
hc             1   1.008000  0.00000000  A     0.26495328      0.0656888
b              5  10.810000  0.00000000  A     0.35814128        0.39748
f              9  19.000000  0.00000000  A     0.31181455       0.255224
 c1       c1          0.00000  0.00000   A     3.39967e-01   8.78640e-01 ; 1.91  0.2100
 n1       n1          0.00000  0.00000   A     3.25000e-01   7.11280e-01 ; 1.82  0.1700
[ nonbond_params ]
[ bondtypes ]
[ angletypes ]
[ moleculetype ]
; Name            nrexcl
CAG          3

[ atoms ]
;   nr       type  resnr residue  atom   cgnr    charge       mass  typeB    chargeB      massB
; residue    1 Zn rtp Zn q 2.0
    1         Zn      1     Zn     Zn      1 2.00000000  65.380000   ; qtot 2.000000
; residue    2 Zn rtp Zn q 2.0
    2         Zn      2     Zn     Zn      2 2.00000000  65.380000   ; qtot 4.000000
; residue    3 Zn rtp Zn q 2.0
    3         Zn      3     Zn     Zn      3 2.00000000  65.380000   ; qtot 6.000000
; residue    4 UNK rtp UNK q 0.0
    4         nb      4    UNK     N0      4 -0.61453000  14.010000   ; qtot 5.385470
    5         nb      4    UNK     N1      5 -0.61452900  14.010000   ; qtot 4.770941
    6         n2      4    UNK     N2      6 -0.57843000  14.010000   ; qtot 4.192511
    7         n2      4    UNK     N3      7 -0.57842900  14.010000   ; qtot 3.614082
    8         nb      4    UNK     N4      8 -0.64203000  14.010000   ; qtot 2.972052
    9         nb      4    UNK     N5      9 -0.64202900  14.010000   ; qtot 2.330023
   10         ca      4    UNK     C6     10 0.25317000  12.010000   ; qtot 2.583193
   11         ca      4    UNK     C7     11 0.25317100  12.010000   ; qtot 2.836364
   12         ce      4    UNK     C8     12 0.36917000  12.010000   ; qtot 3.205534
   13         ca      4    UNK     C9     13 0.33217100  12.010000   ; qtot 3.537705
   14         ce      4    UNK    C10     14 0.36917000  12.010000   ; qtot 3.906875
   15         ca      4    UNK    C11     15 0.36857100  12.010000   ; qtot 4.275446
   16         ca      4    UNK    C12     16 0.33217000  12.010000   ; qtot 4.607616
   17         ca      4    UNK    C13     17 -0.21032900  12.010000   ; qtot 4.397287
   18         ca      4    UNK    C14     18 0.30287000  12.010000   ; qtot 4.700157
   19         ca      4    UNK    C15     19 -0.12052900  12.010000   ; qtot 4.579628
   20         c3      4    UNK    C16     20 0.11627000  12.010000   ; qtot 4.695898
   21         c3      4    UNK    C17     21 -0.15872900  12.010000   ; qtot 4.537169
   22         ca      4    UNK    C18     22 0.36857000  12.010000   ; qtot 4.905739
   23         ca      4    UNK    C19     23 0.30287100  12.010000   ; qtot 5.208610
   24         ca      4    UNK    C20     24 0.01277000  12.010000   ; qtot 5.221380
   25         ca      4    UNK    C21     25 0.01277100  12.010000   ; qtot 5.234151
   26         c3      4    UNK    C22     26 -0.15873000  12.010000   ; qtot 5.075421
   27         ca      4    UNK    C23     27 -0.21032900  12.010000   ; qtot 4.865092
   28         c3      4    UNK    C24     28 0.11627000  12.010000   ; qtot 4.981362
   29         ca      4    UNK    C25     29 -0.12052900  12.010000   ; qtot 4.860833
   30         c3      4    UNK    C26     30 0.12837000  12.010000   ; qtot 4.989203
   31         c3      4    UNK    C27     31 0.12837100  12.010000   ; qtot 5.117574
   32         c2      4    UNK    C28     32 -0.16823000  12.010000   ; qtot 4.949344
   33         c3      4    UNK    C29     33 -0.05422900  12.010000   ; qtot 4.895115
   34         c3      4    UNK    C30     34 -0.05423000  12.010000   ; qtot 4.840885
   35         c2      4    UNK    C31     35 -0.16822900  12.010000   ; qtot 4.672656
   36         c2      4    UNK    C32     36 -0.22003000  12.010000   ; qtot 4.452626
   37         c2      4    UNK    C33     37 -0.22002900  12.010000   ; qtot 4.232597
   38         os      4    UNK    O34     38 -0.32343000  16.000000   ; qtot 3.909167
   39         os      4    UNK    O35     39 -0.32342900  16.000000   ; qtot 3.585738
   40         h4      4    UNK    H36     40 0.00177000   1.008000   ; qtot 3.587508
   41         h4      4    UNK    H37     41 0.02707100   1.008000   ; qtot 3.614579
   42         h4      4    UNK    H38     42 0.00177000   1.008000   ; qtot 3.616349
   43         h4      4    UNK    H39     43 0.02707100   1.008000   ; qtot 3.643420
   44         ha      4    UNK    H40     44 0.14397000   1.008000   ; qtot 3.787390
   45         h4      4    UNK    H41     45 0.04307100   1.008000   ; qtot 3.830461
   46         ha      4    UNK    H42     46 0.15497000   1.008000   ; qtot 3.985431
   47         h1      4    UNK    H43     47 0.06967100   1.008000   ; qtot 4.055102
   48         h1      4    UNK    H44     48 0.06967000   1.008000   ; qtot 4.124772
   49         hc      4    UNK    H45     49 0.06117100   1.008000   ; qtot 4.185943
   50         hc      4    UNK    H46     50 0.06117000   1.008000   ; qtot 4.247113
   51         h4      4    UNK    H47     51 0.04307100   1.008000   ; qtot 4.290184
   52         hc      4    UNK    H48     52 0.06117000   1.008000   ; qtot 4.351354
   53         hc      4    UNK    H49     53 0.06117100   1.008000   ; qtot 4.412525
   54         ha      4    UNK    H50     54 0.14397000   1.008000   ; qtot 4.556495
   55         h1      4    UNK    H51     55 0.06967100   1.008000   ; qtot 4.626166
   56         h1      4    UNK    H52     56 0.06967000   1.008000   ; qtot 4.695836
   57         ha      4    UNK    H53     57 0.15497100   1.008000   ; qtot 4.850807
   58         h1      4    UNK    H54     58 0.04542100   1.008000   ; qtot 4.896228
   59         h1      4    UNK    H55     59 0.04542100   1.008000   ; qtot 4.941649
   60         h1      4    UNK    H56     60 0.04542100   1.008000   ; qtot 4.987070
   61         h1      4    UNK    H57     61 0.04542100   1.008000   ; qtot 5.032491
   62         ha      4    UNK    H58     62 0.13247100   1.008000   ; qtot 5.164962
   63         hc      4    UNK    H59     63 0.06342100   1.008000   ; qtot 5.228383
   64         hc      4    UNK    H60     64 0.06342100   1.008000   ; qtot 5.291804
   65         hc      4    UNK    H61     65 0.06342100   1.008000   ; qtot 5.355225
   66         hc      4    UNK    H62     66 0.06342100   1.008000   ; qtot 5.418646
   67         ha      4    UNK    H63     67 0.13247100   1.008000   ; qtot 5.551117
   68         ha      4    UNK    H64     68 0.11222100   1.008000   ; qtot 5.663338
   69         ha      4    UNK    H65     69 0.11222100   1.008000   ; qtot 5.775559
   70         ha      4    UNK    H66     70 0.11222100   1.008000   ; qtot 5.887780
   71         ha      4    UNK    H67     71 0.11222100   1.008000   ; qtot 6.000001
; residue    5 UNK rtp UNK q 0.0
   72         nb      5    UNK     N0     72 -0.61453000  14.010000   ; qtot 5.385471
   73         nb      5    UNK     N1     73 -0.61452900  14.010000   ; qtot 4.770942
   74         n2      5    UNK     N2     74 -0.57843000  14.010000   ; qtot 4.192512
   75         n2      5    UNK     N3     75 -0.57842900  14.010000   ; qtot 3.614083
   76         nb      5    UNK     N4     76 -0.64203000  14.010000   ; qtot 2.972053
   77         nb      5    UNK     N5     77 -0.64202900  14.010000   ; qtot 2.330024
   78         ca      5    UNK     C6     78 0.25317000  12.010000   ; qtot 2.583194
   79         ca      5    UNK     C7     79 0.25317100  12.010000   ; qtot 2.836365
   80         ce      5    UNK     C8     80 0.36917000  12.010000   ; qtot 3.205535
   81         ca      5    UNK     C9     81 0.33217100  12.010000   ; qtot 3.537706
   82         ce      5    UNK    C10     82 0.36917000  12.010000   ; qtot 3.906876
   83         ca      5    UNK    C11     83 0.36857100  12.010000   ; qtot 4.275447
   84         ca      5    UNK    C12     84 0.33217000  12.010000   ; qtot 4.607617
   85         ca      5    UNK    C13     85 -0.21032900  12.010000   ; qtot 4.397288
   86         ca      5    UNK    C14     86 0.30287000  12.010000   ; qtot 4.700158
   87         ca      5    UNK    C15     87 -0.12052900  12.010000   ; qtot 4.579629
   88         c3      5    UNK    C16     88 0.11627000  12.010000   ; qtot 4.695899
   89         c3      5    UNK    C17     89 -0.15872900  12.010000   ; qtot 4.537170
   90         ca      5    UNK    C18     90 0.36857000  12.010000   ; qtot 4.905740
   91         ca      5    UNK    C19     91 0.30287100  12.010000   ; qtot 5.208611
   92         ca      5    UNK    C20     92 0.01277000  12.010000   ; qtot 5.221381
   93         ca      5    UNK    C21     93 0.01277100  12.010000   ; qtot 5.234152
   94         c3      5    UNK    C22     94 -0.15873000  12.010000   ; qtot 5.075422
   95         ca      5    UNK    C23     95 -0.21032900  12.010000   ; qtot 4.865093
   96         c3      5    UNK    C24     96 0.11627000  12.010000   ; qtot 4.981363
   97         ca      5    UNK    C25     97 -0.12052900  12.010000   ; qtot 4.860834
   98         c3      5    UNK    C26     98 0.12837000  12.010000   ; qtot 4.989204
   99         c3      5    UNK    C27     99 0.12837100  12.010000   ; qtot 5.117575
  100         c2      5    UNK    C28    100 -0.16823000  12.010000   ; qtot 4.949345
  101         c3      5    UNK    C29    101 -0.05422900  12.010000   ; qtot 4.895116
  102         c3      5    UNK    C30    102 -0.05423000  12.010000   ; qtot 4.840886
  103         c2      5    UNK    C31    103 -0.16822900  12.010000   ; qtot 4.672657
  104         c2      5    UNK    C32    104 -0.22003000  12.010000   ; qtot 4.452627
  105         c2      5    UNK    C33    105 -0.22002900  12.010000   ; qtot 4.232598
  106         os      5    UNK    O34    106 -0.32343000  16.000000   ; qtot 3.909168
  107         os      5    UNK    O35    107 -0.32342900  16.000000   ; qtot 3.585739
  108         h4      5    UNK    H36    108 0.00177000   1.008000   ; qtot 3.587509
  109         h4      5    UNK    H37    109 0.02707100   1.008000   ; qtot 3.614580
  110         h4      5    UNK    H38    110 0.00177000   1.008000   ; qtot 3.616350
  111         h4      5    UNK    H39    111 0.02707100   1.008000   ; qtot 3.643421
  112         ha      5    UNK    H40    112 0.14397000   1.008000   ; qtot 3.787391
  113         h4      5    UNK    H41    113 0.04307100   1.008000   ; qtot 3.830462
  114         ha      5    UNK    H42    114 0.15497000   1.008000   ; qtot 3.985432
  115         h1      5    UNK    H43    115 0.06967100   1.008000   ; qtot 4.055103
  116         h1      5    UNK    H44    116 0.06967000   1.008000   ; qtot 4.124773
  117         hc      5    UNK    H45    117 0.06117100   1.008000   ; qtot 4.185944
  118         hc      5    UNK    H46    118 0.06117000   1.008000   ; qtot 4.247114
  119         h4      5    UNK    H47    119 0.04307100   1.008000   ; qtot 4.290185
  120         hc      5    UNK    H48    120 0.06117000   1.008000   ; qtot 4.351355
  121         hc      5    UNK    H49    121 0.06117100   1.008000   ; qtot 4.412526
  122         ha      5    UNK    H50    122 0.14397000   1.008000   ; qtot 4.556496
  123         h1      5    UNK    H51    123 0.06967100   1.008000   ; qtot 4.626167
  124         h1      5    UNK    H52    124 0.06967000   1.008000   ; qtot 4.695837
  125         ha      5    UNK    H53    125 0.15497100   1.008000   ; qtot 4.850808
  126         h1      5    UNK    H54    126 0.04542100   1.008000   ; qtot 4.896229
  127         h1      5    UNK    H55    127 0.04542100   1.008000   ; qtot 4.941650
  128         h1      5    UNK    H56    128 0.04542100   1.008000   ; qtot 4.987071
  129         h1      5    UNK    H57    129 0.04542100   1.008000   ; qtot 5.032492
  130         ha      5    UNK    H58    130 0.13247100   1.008000   ; qtot 5.164963
  131         hc      5    UNK    H59    131 0.06342100   1.008000   ; qtot 5.228384
  132         hc      5    UNK    H60    132 0.06342100   1.008000   ; qtot 5.291805
  133         hc      5    UNK    H61    133 0.06342100   1.008000   ; qtot 5.355226
  134         hc      5    UNK    H62    134 0.06342100   1.008000   ; qtot 5.418647
  135         ha      5    UNK    H63    135 0.13247100   1.008000   ; qtot 5.551118
  136         ha      5    UNK    H64    136 0.11222100   1.008000   ; qtot 5.663339
  137         ha      5    UNK    H65    137 0.11222100   1.008000   ; qtot 5.775560
  138         ha      5    UNK    H66    138 0.11222100   1.008000   ; qtot 5.887781
  139         ha      5    UNK    H67    139 0.11222100   1.008000   ; qtot 6.000002
; residue    6 UNK rtp UNK q 0.0
  140         nb      6    UNK     N0    140 -0.61453000  14.010000   ; qtot 5.385472
  141         nb      6    UNK     N1    141 -0.61452900  14.010000   ; qtot 4.770943
  142         n2      6    UNK     N2    142 -0.57843000  14.010000   ; qtot 4.192513
  143         n2      6    UNK     N3    143 -0.57842900  14.010000   ; qtot 3.614084
  144         nb      6    UNK     N4    144 -0.64203000  14.010000   ; qtot 2.972054
  145         nb      6    UNK     N5    145 -0.64202900  14.010000   ; qtot 2.330025
  146         ca      6    UNK     C6    146 0.25317000  12.010000   ; qtot 2.583195
  147         ca      6    UNK     C7    147 0.25317100  12.010000   ; qtot 2.836366
  148         ce      6    UNK     C8    148 0.36917000  12.010000   ; qtot 3.205536
  149         ca      6    UNK     C9    149 0.33217100  12.010000   ; qtot 3.537707
  150         ce      6    UNK    C10    150 0.36917000  12.010000   ; qtot 3.906877
  151         ca      6    UNK    C11    151 0.36857100  12.010000   ; qtot 4.275448
  152         ca      6    UNK    C12    152 0.33217000  12.010000   ; qtot 4.607618
  153         ca      6    UNK    C13    153 -0.21032900  12.010000   ; qtot 4.397289
  154         ca      6    UNK    C14    154 0.30287000  12.010000   ; qtot 4.700159
  155         ca      6    UNK    C15    155 -0.12052900  12.010000   ; qtot 4.579630
  156         c3      6    UNK    C16    156 0.11627000  12.010000   ; qtot 4.695900
  157         c3      6    UNK    C17    157 -0.15872900  12.010000   ; qtot 4.537171
  158         ca      6    UNK    C18    158 0.36857000  12.010000   ; qtot 4.905741
  159         ca      6    UNK    C19    159 0.30287100  12.010000   ; qtot 5.208612
  160         ca      6    UNK    C20    160 0.01277000  12.010000   ; qtot 5.221382
  161         ca      6    UNK    C21    161 0.01277100  12.010000   ; qtot 5.234153
  162         c3      6    UNK    C22    162 -0.15873000  12.010000   ; qtot 5.075423
  163         ca      6    UNK    C23    163 -0.21032900  12.010000   ; qtot 4.865094
  164         c3      6    UNK    C24    164 0.11627000  12.010000   ; qtot 4.981364
  165         ca      6    UNK    C25    165 -0.12052900  12.010000   ; qtot 4.860835
  166         c3      6    UNK    C26    166 0.12837000  12.010000   ; qtot 4.989205
  167         c3      6    UNK    C27    167 0.12837100  12.010000   ; qtot 5.117576
  168         c2      6    UNK    C28    168 -0.16823000  12.010000   ; qtot 4.949346
  169         c3      6    UNK    C29    169 -0.05422900  12.010000   ; qtot 4.895117
  170         c3      6    UNK    C30    170 -0.05423000  12.010000   ; qtot 4.840887
  171         c2      6    UNK    C31    171 -0.16822900  12.010000   ; qtot 4.672658
  172         c2      6    UNK    C32    172 -0.22003000  12.010000   ; qtot 4.452628
  173         c2      6    UNK    C33    173 -0.22002900  12.010000   ; qtot 4.232599
  174         os      6    UNK    O34    174 -0.32343000  16.000000   ; qtot 3.909169
  175         os      6    UNK    O35    175 -0.32342900  16.000000   ; qtot 3.585740
  176         h4      6    UNK    H36    176 0.00177000   1.008000   ; qtot 3.587510
  177         h4      6    UNK    H37    177 0.02707100   1.008000   ; qtot 3.614581
  178         h4      6    UNK    H38    178 0.00177000   1.008000   ; qtot 3.616351
  179         h4      6    UNK    H39    179 0.02707100   1.008000   ; qtot 3.643422
  180         ha      6    UNK    H40    180 0.14397000   1.008000   ; qtot 3.787392
  181         h4      6    UNK    H41    181 0.04307100   1.008000   ; qtot 3.830463
  182         ha      6    UNK    H42    182 0.15497000   1.008000   ; qtot 3.985433
  183         h1      6    UNK    H43    183 0.06967100   1.008000   ; qtot 4.055104
  184         h1      6    UNK    H44    184 0.06967000   1.008000   ; qtot 4.124774
  185         hc      6    UNK    H45    185 0.06117100   1.008000   ; qtot 4.185945
  186         hc      6    UNK    H46    186 0.06117000   1.008000   ; qtot 4.247115
  187         h4      6    UNK    H47    187 0.04307100   1.008000   ; qtot 4.290186
  188         hc      6    UNK    H48    188 0.06117000   1.008000   ; qtot 4.351356
  189         hc      6    UNK    H49    189 0.06117100   1.008000   ; qtot 4.412527
  190         ha      6    UNK    H50    190 0.14397000   1.008000   ; qtot 4.556497
  191         h1      6    UNK    H51    191 0.06967100   1.008000   ; qtot 4.626168
  192         h1      6    UNK    H52    192 0.06967000   1.008000   ; qtot 4.695838
  193         ha      6    UNK    H53    193 0.15497100   1.008000   ; qtot 4.850809
  194         h1      6    UNK    H54    194 0.04542100   1.008000   ; qtot 4.896230
  195         h1      6    UNK    H55    195 0.04542100   1.008000   ; qtot 4.941651
  196         h1      6    UNK    H56    196 0.04542100   1.008000   ; qtot 4.987072
  197         h1      6    UNK    H57    197 0.04542100   1.008000   ; qtot 5.032493
  198         ha      6    UNK    H58    198 0.13247100   1.008000   ; qtot 5.164964
  199         hc      6    UNK    H59    199 0.06342100   1.008000   ; qtot 5.228385
  200         hc      6    UNK    H60    200 0.06342100   1.008000   ; qtot 5.291806
  201         hc      6    UNK    H61    201 0.06342100   1.008000   ; qtot 5.355227
  202         hc      6    UNK    H62    202 0.06342100   1.008000   ; qtot 5.418648
  203         ha      6    UNK    H63    203 0.13247100   1.008000   ; qtot 5.551119
  204         ha      6    UNK    H64    204 0.11222100   1.008000   ; qtot 5.663340
  205         ha      6    UNK    H65    205 0.11222100   1.008000   ; qtot 5.775561
  206         ha      6    UNK    H66    206 0.11222100   1.008000   ; qtot 5.887782
  207         ha      6    UNK    H67    207 0.11222100   1.008000   ; qtot 6.000003

[ bonds ]
;    ai     aj funct         c0         c1         c2         c3
      4     10     1   0.13390 408358.400000
      4     23     1   0.13390 408358.400000
      5     11     1   0.13390 408358.400000
      5     18     1   0.13390 408358.400000
      6     12     1   0.12874 487352.320000
      6     28     1   0.14661 271541.600000
      7     14     1   0.12874 487352.320000
      7     20     1   0.14661 271541.600000
      8     16     1   0.13390 408358.400000
      8     22     1   0.13390 408358.400000
      9     13     1   0.13390 408358.400000
      9     15     1   0.13390 408358.400000
     10     12     1   0.14763 302335.840000
     10     18     1   0.13984 385848.480000
     11     14     1   0.14763 302335.840000
     11     23     1   0.13984 385848.480000
     13     24     1   0.13984 385848.480000
     15     21     1   0.15156 268612.800000
     15     27     1   0.13984 385848.480000
     16     25     1   0.13984 385848.480000
     17     19     1   0.13984 385848.480000
     17     22     1   0.13984 385848.480000
     19     25     1   0.13984 385848.480000
     20     26     1   0.15375 251793.120000
     21     28     1   0.15375 251793.120000
     22     26     1   0.15156 268612.800000
     24     29     1   0.13984 385848.480000
     24     39     1   0.13696 315138.880000
     25     38     1   0.13696 315138.880000
     27     29     1   0.13984 385848.480000
     30     33     1   0.15375 251793.120000
     30     39     1   0.14316 258236.480000
     31     34     1   0.15375 251793.120000
     31     38     1   0.14316 258236.480000
     32     33     1   0.15095 273466.240000
     32     36     1   0.13343 476473.920000
     34     35     1   0.15095 273466.240000
     35     37     1   0.13343 476473.920000
     12     40     1   0.10916 282671.040000
     13     41     1   0.10890 285767.200000
     14     42     1   0.10916 282671.040000
     16     43     1   0.10890 285767.200000
     17     44     1   0.10860 289365.440000
     18     45     1   0.10890 285767.200000
     19     46     1   0.10860 289365.440000
     20     47     1   0.10969 276646.080000
     20     48     1   0.10969 276646.080000
     21     49     1   0.10969 276646.080000
     21     50     1   0.10969 276646.080000
     23     51     1   0.10890 285767.200000
     26     52     1   0.10969 276646.080000
     26     53     1   0.10969 276646.080000
     27     54     1   0.10860 289365.440000
     28     55     1   0.10969 276646.080000
     28     56     1   0.10969 276646.080000
     29     57     1   0.10860 289365.440000
     30     58     1   0.10969 276646.080000
     30     59     1   0.10969 276646.080000
     31     60     1   0.10969 276646.080000
     31     61     1   0.10969 276646.080000
     32     62     1   0.10879 287106.080000
     33     63     1   0.10969 276646.080000
     33     64     1   0.10969 276646.080000
     34     65     1   0.10969 276646.080000
     34     66     1   0.10969 276646.080000
     35     67     1   0.10879 287106.080000
     36     68     1   0.10879 287106.080000
     36     69     1   0.10879 287106.080000
     37     70     1   0.10879 287106.080000
     37     71     1   0.10879 287106.080000
     72     78     1   0.13390 408358.400000
     72     91     1   0.13390 408358.400000
     73     79     1   0.13390 408358.400000
     73     86     1   0.13390 408358.400000
     74     80     1   0.12874 487352.320000
     74     96     1   0.14661 271541.600000
     75     82     1   0.12874 487352.320000
     75     88     1   0.14661 271541.600000
     76     84     1   0.13390 408358.400000
     76     90     1   0.13390 408358.400000
     77     81     1   0.13390 408358.400000
     77     83     1   0.13390 408358.400000
     78     80     1   0.14763 302335.840000
     78     86     1   0.13984 385848.480000
     79     82     1   0.14763 302335.840000
     79     91     1   0.13984 385848.480000
     81     92     1   0.13984 385848.480000
     83     89     1   0.15156 268612.800000
     83     95     1   0.13984 385848.480000
     84     93     1   0.13984 385848.480000
     85     87     1   0.13984 385848.480000
     85     90     1   0.13984 385848.480000
     87     93     1   0.13984 385848.480000
     88     94     1   0.15375 251793.120000
     89     96     1   0.15375 251793.120000
     90     94     1   0.15156 268612.800000
     92     97     1   0.13984 385848.480000
     92    107     1   0.13696 315138.880000
     93    106     1   0.13696 315138.880000
     95     97     1   0.13984 385848.480000
     98    101     1   0.15375 251793.120000
     98    107     1   0.14316 258236.480000
     99    102     1   0.15375 251793.120000
     99    106     1   0.14316 258236.480000
    100    101     1   0.15095 273466.240000
    100    104     1   0.13343 476473.920000
    102    103     1   0.15095 273466.240000
    103    105     1   0.13343 476473.920000
     80    108     1   0.10916 282671.040000
     81    109     1   0.10890 285767.200000
     82    110     1   0.10916 282671.040000
     84    111     1   0.10890 285767.200000
     85    112     1   0.10860 289365.440000
     86    113     1   0.10890 285767.200000
     87    114     1   0.10860 289365.440000
     88    115     1   0.10969 276646.080000
     88    116     1   0.10969 276646.080000
     89    117     1   0.10969 276646.080000
     89    118     1   0.10969 276646.080000
     91    119     1   0.10890 285767.200000
     94    120     1   0.10969 276646.080000
     94    121     1   0.10969 276646.080000
     95    122     1   0.10860 289365.440000
     96    123     1   0.10969 276646.080000
     96    124     1   0.10969 276646.080000
     97    125     1   0.10860 289365.440000
     98    126     1   0.10969 276646.080000
     98    127     1   0.10969 276646.080000
     99    128     1   0.10969 276646.080000
     99    129     1   0.10969 276646.080000
    100    130     1   0.10879 287106.080000
    101    131     1   0.10969 276646.080000
    101    132     1   0.10969 276646.080000
    102    133     1   0.10969 276646.080000
    102    134     1   0.10969 276646.080000
    103    135     1   0.10879 287106.080000
    104    136     1   0.10879 287106.080000
    104    137     1   0.10879 287106.080000
    105    138     1   0.10879 287106.080000
    105    139     1   0.10879 287106.080000
    140    146     1   0.13390 408358.400000
    140    159     1   0.13390 408358.400000
    141    147     1   0.13390 408358.400000
    141    154     1   0.13390 408358.400000
    142    148     1   0.12874 487352.320000
    142    164     1   0.14661 271541.600000
    143    150     1   0.12874 487352.320000
    143    156     1   0.14661 271541.600000
    144    152     1   0.13390 408358.400000
    144    158     1   0.13390 408358.400000
    145    149     1   0.13390 408358.400000
    145    151     1   0.13390 408358.400000
    146    148     1   0.14763 302335.840000
    146    154     1   0.13984 385848.480000
    147    150     1   0.14763 302335.840000
    147    159     1   0.13984 385848.480000
    149    160     1   0.13984 385848.480000
    151    157     1   0.15156 268612.800000
    151    163     1   0.13984 385848.480000
    152    161     1   0.13984 385848.480000
    153    155     1   0.13984 385848.480000
    153    158     1   0.13984 385848.480000
    155    161     1   0.13984 385848.480000
    156    162     1   0.15375 251793.120000
    157    164     1   0.15375 251793.120000
    158    162     1   0.15156 268612.800000
    160    165     1   0.13984 385848.480000
    160    175     1   0.13696 315138.880000
    161    174     1   0.13696 315138.880000
    163    165     1   0.13984 385848.480000
    166    169     1   0.15375 251793.120000
    166    175     1   0.14316 258236.480000
    167    170     1   0.15375 251793.120000
    167    174     1   0.14316 258236.480000
    168    169     1   0.15095 273466.240000
    168    172     1   0.13343 476473.920000
    170    171     1   0.15095 273466.240000
    171    173     1   0.13343 476473.920000
    148    176     1   0.10916 282671.040000
    149    177     1   0.10890 285767.200000
    150    178     1   0.10916 282671.040000
    152    179     1   0.10890 285767.200000
    153    180     1   0.10860 289365.440000
    154    181     1   0.10890 285767.200000
    155    182     1   0.10860 289365.440000
    156    183     1   0.10969 276646.080000
    156    184     1   0.10969 276646.080000
    157    185     1   0.10969 276646.080000
    157    186     1   0.10969 276646.080000
    159    187     1   0.10890 285767.200000
    162    188     1   0.10969 276646.080000
    162    189     1   0.10969 276646.080000
    163    190     1   0.10860 289365.440000
    164    191     1   0.10969 276646.080000
    164    192     1   0.10969 276646.080000
    165    193     1   0.10860 289365.440000
    166    194     1   0.10969 276646.080000
    166    195     1   0.10969 276646.080000
    167    196     1   0.10969 276646.080000
    167    197     1   0.10969 276646.080000
    168    198     1   0.10879 287106.080000
    169    199     1   0.10969 276646.080000
    169    200     1   0.10969 276646.080000
    170    201     1   0.10969 276646.080000
    170    202     1   0.10969 276646.080000
    171    203     1   0.10879 287106.080000
    172    204     1   0.10879 287106.080000
    172    205     1   0.10879 287106.080000
    173    206     1   0.10879 287106.080000
    173    207     1   0.10879 287106.080000

[ pairs ]
;    ai     aj funct         c0         c1         c2         c3
      4      6     1
      4      5     1
      4     14     1
      5      7     1
      5     12     1
      6     18     1
      6     15     1
      7     23     1
      7     22     1
      8     19     1
      8     38     1
      8     20     1
      9     29     1
      9     39     1
      9     28     1
     10     11     1
     10     28     1
     11     20     1
     12     21     1
     23     12     1
     13     21     1
     13     27     1
     13     30     1
     14     26     1
     14     18     1
     15     24     1
     16     17     1
     16     26     1
     16     31     1
     17     38     1
     17     20     1
     18     23     1
     19     26     1
     19     31     1
     21     29     1
     22     25     1
     24     33     1
     25     34     1
     27     28     1
     27     39     1
     29     30     1
     30     36     1
     31     37     1
     32     39     1
     35     38     1
      4     40     1
      4     45     1
      5     42     1
      5     51     1
      6     49     1
      6     50     1
      7     52     1
      7     53     1
      8     44     1
      8     52     1
      8     53     1
      9     49     1
      9     50     1
      9     54     1
     10     51     1
     11     45     1
     12     55     1
     12     56     1
     12     45     1
     13     57     1
     14     47     1
     14     48     1
     14     51     1
     15     41     1
     15     55     1
     15     56     1
     15     57     1
     16     46     1
     17     52     1
     17     53     1
     18     40     1
     19     43     1
     20     42     1
     21     54     1
     22     43     1
     22     46     1
     22     47     1
     22     48     1
     23     42     1
     24     54     1
     24     58     1
     24     59     1
     25     44     1
     25     60     1
     25     61     1
     26     44     1
     27     49     1
     27     50     1
     28     40     1
     29     41     1
     30     62     1
     31     67     1
     32     58     1
     32     59     1
     33     68     1
     33     69     1
     34     70     1
     34     71     1
     35     60     1
     35     61     1
     36     63     1
     36     64     1
     37     65     1
     37     66     1
     38     43     1
     38     46     1
     38     65     1
     38     66     1
     39     41     1
     39     57     1
     39     63     1
     39     64     1
     44     46     1
     47     52     1
     47     53     1
     48     52     1
     48     53     1
     49     55     1
     49     56     1
     50     55     1
     50     56     1
     54     57     1
     58     63     1
     58     64     1
     59     63     1
     59     64     1
     60     65     1
     60     66     1
     61     65     1
     61     66     1
     62     63     1
     62     64     1
     62     68     1
     62     69     1
     65     67     1
     66     67     1
     67     70     1
     67     71     1
     72     74     1
     72     73     1
     72     82     1
     73     75     1
     73     80     1
     74     86     1
     74     83     1
     75     91     1
     75     90     1
     76     87     1
     76    106     1
     76     88     1
     77     97     1
     77    107     1
     77     96     1
     78     79     1
     78     96     1
     79     88     1
     80     89     1
     91     80     1
     81     89     1
     81     95     1
     81     98     1
     82     94     1
     82     86     1
     83     92     1
     84     85     1
     84     94     1
     84     99     1
     85    106     1
     85     88     1
     86     91     1
     87     94     1
     87     99     1
     89     97     1
     90     93     1
     92    101     1
     93    102     1
     95     96     1
     95    107     1
     97     98     1
     98    104     1
     99    105     1
    100    107     1
    103    106     1
     72    108     1
     72    113     1
     73    110     1
     73    119     1
     74    117     1
     74    118     1
     75    120     1
     75    121     1
     76    112     1
     76    120     1
     76    121     1
     77    117     1
     77    118     1
     77    122     1
     78    119     1
     79    113     1
     80    123     1
     80    124     1
     80    113     1
     81    125     1
     82    115     1
     82    116     1
     82    119     1
     83    109     1
     83    123     1
     83    124     1
     83    125     1
     84    114     1
     85    120     1
     85    121     1
     86    108     1
     87    111     1
     88    110     1
     89    122     1
     90    111     1
     90    114     1
     90    115     1
     90    116     1
     91    110     1
     92    122     1
     92    126     1
     92    127     1
     93    112     1
     93    128     1
     93    129     1
     94    112     1
     95    117     1
     95    118     1
     96    108     1
     97    109     1
     98    130     1
     99    135     1
    100    126     1
    100    127     1
    101    136     1
    101    137     1
    102    138     1
    102    139     1
    103    128     1
    103    129     1
    104    131     1
    104    132     1
    105    133     1
    105    134     1
    106    111     1
    106    114     1
    106    133     1
    106    134     1
    107    109     1
    107    125     1
    107    131     1
    107    132     1
    112    114     1
    115    120     1
    115    121     1
    116    120     1
    116    121     1
    117    123     1
    117    124     1
    118    123     1
    118    124     1
    122    125     1
    126    131     1
    126    132     1
    127    131     1
    127    132     1
    128    133     1
    128    134     1
    129    133     1
    129    134     1
    130    131     1
    130    132     1
    130    136     1
    130    137     1
    133    135     1
    134    135     1
    135    138     1
    135    139     1
    140    142     1
    140    141     1
    140    150     1
    141    143     1
    141    148     1
    142    154     1
    142    151     1
    143    159     1
    143    158     1
    144    155     1
    144    174     1
    144    156     1
    145    165     1
    145    175     1
    145    164     1
    146    147     1
    146    164     1
    147    156     1
    148    157     1
    159    148     1
    149    157     1
    149    163     1
    149    166     1
    150    162     1
    150    154     1
    151    160     1
    152    153     1
    152    162     1
    152    167     1
    153    174     1
    153    156     1
    154    159     1
    155    162     1
    155    167     1
    157    165     1
    158    161     1
    160    169     1
    161    170     1
    163    164     1
    163    175     1
    165    166     1
    166    172     1
    167    173     1
    168    175     1
    171    174     1
    140    176     1
    140    181     1
    141    178     1
    141    187     1
    142    185     1
    142    186     1
    143    188     1
    143    189     1
    144    180     1
    144    188     1
    144    189     1
    145    185     1
    145    186     1
    145    190     1
    146    187     1
    147    181     1
    148    191     1
    148    192     1
    148    181     1
    149    193     1
    150    183     1
    150    184     1
    150    187     1
    151    177     1
    151    191     1
    151    192     1
    151    193     1
    152    182     1
    153    188     1
    153    189     1
    154    176     1
    155    179     1
    156    178     1
    157    190     1
    158    179     1
    158    182     1
    158    183     1
    158    184     1
    159    178     1
    160    190     1
    160    194     1
    160    195     1
    161    180     1
    161    196     1
    161    197     1
    162    180     1
    163    185     1
    163    186     1
    164    176     1
    165    177     1
    166    198     1
    167    203     1
    168    194     1
    168    195     1
    169    204     1
    169    205     1
    170    206     1
    170    207     1
    171    196     1
    171    197     1
    172    199     1
    172    200     1
    173    201     1
    173    202     1
    174    179     1
    174    182     1
    174    201     1
    174    202     1
    175    177     1
    175    193     1
    175    199     1
    175    200     1
    180    182     1
    183    188     1
    183    189     1
    184    188     1
    184    189     1
    185    191     1
    185    192     1
    186    191     1
    186    192     1
    190    193     1
    194    199     1
    194    200     1
    195    199     1
    195    200     1
    196    201     1
    196    202     1
    197    201     1
    197    202     1
    198    199     1
    198    200     1
    198    204     1
    198    205     1
    201    203     1
    202    203     1
    203    206     1
    203    207     1

[ angles ]
;    ai     aj     ak funct         c0         c1         c2         c3
      4     10     12     1   117.5600505 570.697600
      4     10     18     1   122.9400526 575.718400
      4     23     11     1   122.9400526 575.718400
      5     11     14     1   117.5600505 570.697600
      5     11     23     1   122.9400526 575.718400
      5     18     10     1   122.9400526 575.718400
      6     12     10     1   120.7200520 570.697600
      6     28     21     1   108.8000466 558.145600
      7     14     11     1   120.7200520 570.697600
      7     20     26     1   108.8000466 558.145600
      8     16     25     1   122.9400526 575.718400
      8     22     17     1   122.9400526 575.718400
      8     22     26     1   116.6800498 563.166400
      9     13     24     1   122.9400526 575.718400
      9     15     21     1   116.6800498 563.166400
      9     15     27     1   122.9400526 575.718400
     10      4     23     1   117.2200505 571.534400
     11      5     18     1   117.2200505 571.534400
     12      6     28     1   118.6700508 548.104000
     12     10     18     1   120.8200520 539.736000
     13      9     15     1   117.2200505 571.534400
     13     24     29     1   120.0200517 557.308800
     13     24     39     1   119.2000511 582.412800
     14      7     20     1   118.6700508 548.104000
     14     11     23     1   120.8200520 539.736000
     15     21     28     1   112.0700480 528.020800
     15     27     29     1   120.0200517 557.308800
     16      8     22     1   117.2200505 571.534400
     16     25     19     1   120.0200517 557.308800
     16     25     38     1   119.2000511 582.412800
     17     19     25     1   120.0200517 557.308800
     17     22     26     1   120.7700517 531.368000
     19     17     22     1   120.0200517 557.308800
     19     25     38     1   119.2000511 582.412800
     20     26     22     1   112.0700480 528.020800
     21     15     27     1   120.7700517 531.368000
     24     29     27     1   120.0200517 557.308800
     24     39     30     1   117.9600507 523.000000
     25     38     31     1   117.9600507 523.000000
     29     24     39     1   119.2000511 582.412800
     30     33     32     1   111.5600479 530.531200
     31     34     35     1   111.5600479 530.531200
     33     30     39     1   107.9700462 569.024000
     33     32     36     1   123.6300530 536.388800
     34     31     38     1   107.9700462 569.024000
     34     35     37     1   123.6300530 536.388800
      4     23     51     1   116.0300498 434.299200
      5     18     45     1   116.0300498 434.299200
      6     12     40     1   121.4800518 435.972800
      6     28     55     1   109.8100469 414.216000
      6     28     56     1   109.8100469 414.216000
      7     14     42     1   121.4800518 435.972800
      7     20     47     1   109.8100469 414.216000
      7     20     48     1   109.8100469 414.216000
      8     16     43     1   116.0300498 434.299200
      9     13     41     1   116.0300498 434.299200
     10     12     40     1   116.9900503 389.948800
     10     18     45     1   120.3400515 402.500800
     11     14     42     1   116.9900503 389.948800
     11     23     51     1   120.3400515 402.500800
     15     21     49     1   110.4700473 391.622400
     15     21     50     1   110.4700473 391.622400
     15     27     54     1   119.8800511 403.337600
     17     19     46     1   119.8800511 403.337600
     19     17     44     1   119.8800511 403.337600
     20     26     52     1   109.8000471 387.438400
     20     26     53     1   109.8000471 387.438400
     21     28     55     1   109.5600471 388.275200
     21     28     56     1   109.5600471 388.275200
     22     17     44     1   119.8800511 403.337600
     22     26     52     1   110.4700473 391.622400
     22     26     53     1   110.4700473 391.622400
     24     13     41     1   120.3400515 402.500800
     24     29     57     1   119.8800511 403.337600
     25     16     43     1   120.3400515 402.500800
     25     19     46     1   119.8800511 403.337600
     26     20     47     1   109.5600471 388.275200
     26     20     48     1   109.5600471 388.275200
     27     29     57     1   119.8800511 403.337600
     28     21     49     1   109.8000471 387.438400
     28     21     50     1   109.8000471 387.438400
     29     27     54     1   119.8800511 403.337600
     30     33     63     1   109.8000471 387.438400
     30     33     64     1   109.8000471 387.438400
     31     34     65     1   109.8000471 387.438400
     31     34     66     1   109.8000471 387.438400
     32     33     63     1   110.3600474 393.296000
     32     33     64     1   110.3600474 393.296000
     32     36     68     1   120.4300517 417.563200
     32     36     69     1   120.4300517 417.563200
     33     30     58     1   109.5600471 388.275200
     33     30     59     1   109.5600471 388.275200
     33     32     62     1   115.6800493 384.091200
     34     31     60     1   109.5600471 388.275200
     34     31     61     1   109.5600471 388.275200
     34     35     67     1   115.6800493 384.091200
     35     34     65     1   110.3600474 393.296000
     35     34     66     1   110.3600474 393.296000
     35     37     70     1   120.4300517 417.563200
     35     37     71     1   120.4300517 417.563200
     36     32     62     1   120.4300517 417.563200
     37     35     67     1   120.4300517 417.563200
     38     31     60     1   109.7800468 425.094400
     38     31     61     1   109.7800468 425.094400
     39     30     58     1   109.7800468 425.094400
     39     30     59     1   109.7800468 425.094400
     47     20     48     1   108.4600466 328.025600
     49     21     50     1   107.5800459 329.699200
     52     26     53     1   107.5800459 329.699200
     55     28     56     1   108.4600466 328.025600
     58     30     59     1   108.4600466 328.025600
     60     31     61     1   108.4600466 328.025600
     63     33     64     1   107.5800459 329.699200
     65     34     66     1   107.5800459 329.699200
     68     36     69     1   116.9000501 318.820800
     70     37     71     1   116.9000501 318.820800
     72     78     80     1   117.5600505 570.697600
     72     78     86     1   122.9400526 575.718400
     72     91     79     1   122.9400526 575.718400
     73     79     82     1   117.5600505 570.697600
     73     79     91     1   122.9400526 575.718400
     73     86     78     1   122.9400526 575.718400
     74     80     78     1   120.7200520 570.697600
     74     96     89     1   108.8000466 558.145600
     75     82     79     1   120.7200520 570.697600
     75     88     94     1   108.8000466 558.145600
     76     84     93     1   122.9400526 575.718400
     76     90     85     1   122.9400526 575.718400
     76     90     94     1   116.6800498 563.166400
     77     81     92     1   122.9400526 575.718400
     77     83     89     1   116.6800498 563.166400
     77     83     95     1   122.9400526 575.718400
     78     72     91     1   117.2200505 571.534400
     79     73     86     1   117.2200505 571.534400
     80     74     96     1   118.6700508 548.104000
     80     78     86     1   120.8200520 539.736000
     81     77     83     1   117.2200505 571.534400
     81     92     97     1   120.0200517 557.308800
     81     92    107     1   119.2000511 582.412800
     82     75     88     1   118.6700508 548.104000
     82     79     91     1   120.8200520 539.736000
     83     89     96     1   112.0700480 528.020800
     83     95     97     1   120.0200517 557.308800
     84     76     90     1   117.2200505 571.534400
     84     93     87     1   120.0200517 557.308800
     84     93    106     1   119.2000511 582.412800
     85     87     93     1   120.0200517 557.308800
     85     90     94     1   120.7700517 531.368000
     87     85     90     1   120.0200517 557.308800
     87     93    106     1   119.2000511 582.412800
     88     94     90     1   112.0700480 528.020800
     89     83     95     1   120.7700517 531.368000
     92     97     95     1   120.0200517 557.308800
     92    107     98     1   117.9600507 523.000000
     93    106     99     1   117.9600507 523.000000
     97     92    107     1   119.2000511 582.412800
     98    101    100     1   111.5600479 530.531200
     99    102    103     1   111.5600479 530.531200
    101     98    107     1   107.9700462 569.024000
    101    100    104     1   123.6300530 536.388800
    102     99    106     1   107.9700462 569.024000
    102    103    105     1   123.6300530 536.388800
     72     91    119     1   116.0300498 434.299200
     73     86    113     1   116.0300498 434.299200
     74     80    108     1   121.4800518 435.972800
     74     96    123     1   109.8100469 414.216000
     74     96    124     1   109.8100469 414.216000
     75     82    110     1   121.4800518 435.972800
     75     88    115     1   109.8100469 414.216000
     75     88    116     1   109.8100469 414.216000
     76     84    111     1   116.0300498 434.299200
     77     81    109     1   116.0300498 434.299200
     78     80    108     1   116.9900503 389.948800
     78     86    113     1   120.3400515 402.500800
     79     82    110     1   116.9900503 389.948800
     79     91    119     1   120.3400515 402.500800
     83     89    117     1   110.4700473 391.622400
     83     89    118     1   110.4700473 391.622400
     83     95    122     1   119.8800511 403.337600
     85     87    114     1   119.8800511 403.337600
     87     85    112     1   119.8800511 403.337600
     88     94    120     1   109.8000471 387.438400
     88     94    121     1   109.8000471 387.438400
     89     96    123     1   109.5600471 388.275200
     89     96    124     1   109.5600471 388.275200
     90     85    112     1   119.8800511 403.337600
     90     94    120     1   110.4700473 391.622400
     90     94    121     1   110.4700473 391.622400
     92     81    109     1   120.3400515 402.500800
     92     97    125     1   119.8800511 403.337600
     93     84    111     1   120.3400515 402.500800
     93     87    114     1   119.8800511 403.337600
     94     88    115     1   109.5600471 388.275200
     94     88    116     1   109.5600471 388.275200
     95     97    125     1   119.8800511 403.337600
     96     89    117     1   109.8000471 387.438400
     96     89    118     1   109.8000471 387.438400
     97     95    122     1   119.8800511 403.337600
     98    101    131     1   109.8000471 387.438400
     98    101    132     1   109.8000471 387.438400
     99    102    133     1   109.8000471 387.438400
     99    102    134     1   109.8000471 387.438400
    100    101    131     1   110.3600474 393.296000
    100    101    132     1   110.3600474 393.296000
    100    104    136     1   120.4300517 417.563200
    100    104    137     1   120.4300517 417.563200
    101     98    126     1   109.5600471 388.275200
    101     98    127     1   109.5600471 388.275200
    101    100    130     1   115.6800493 384.091200
    102     99    128     1   109.5600471 388.275200
    102     99    129     1   109.5600471 388.275200
    102    103    135     1   115.6800493 384.091200
    103    102    133     1   110.3600474 393.296000
    103    102    134     1   110.3600474 393.296000
    103    105    138     1   120.4300517 417.563200
    103    105    139     1   120.4300517 417.563200
    104    100    130     1   120.4300517 417.563200
    105    103    135     1   120.4300517 417.563200
    106     99    128     1   109.7800468 425.094400
    106     99    129     1   109.7800468 425.094400
    107     98    126     1   109.7800468 425.094400
    107     98    127     1   109.7800468 425.094400
    115     88    116     1   108.4600466 328.025600
    117     89    118     1   107.5800459 329.699200
    120     94    121     1   107.5800459 329.699200
    123     96    124     1   108.4600466 328.025600
    126     98    127     1   108.4600466 328.025600
    128     99    129     1   108.4600466 328.025600
    131    101    132     1   107.5800459 329.699200
    133    102    134     1   107.5800459 329.699200
    136    104    137     1   116.9000501 318.820800
    138    105    139     1   116.9000501 318.820800
    140    146    148     1   117.5600505 570.697600
    140    146    154     1   122.9400526 575.718400
    140    159    147     1   122.9400526 575.718400
    141    147    150     1   117.5600505 570.697600
    141    147    159     1   122.9400526 575.718400
    141    154    146     1   122.9400526 575.718400
    142    148    146     1   120.7200520 570.697600
    142    164    157     1   108.8000466 558.145600
    143    150    147     1   120.7200520 570.697600
    143    156    162     1   108.8000466 558.145600
    144    152    161     1   122.9400526 575.718400
    144    158    153     1   122.9400526 575.718400
    144    158    162     1   116.6800498 563.166400
    145    149    160     1   122.9400526 575.718400
    145    151    157     1   116.6800498 563.166400
    145    151    163     1   122.9400526 575.718400
    146    140    159     1   117.2200505 571.534400
    147    141    154     1   117.2200505 571.534400
    148    142    164     1   118.6700508 548.104000
    148    146    154     1   120.8200520 539.736000
    149    145    151     1   117.2200505 571.534400
    149    160    165     1   120.0200517 557.308800
    149    160    175     1   119.2000511 582.412800
    150    143    156     1   118.6700508 548.104000
    150    147    159     1   120.8200520 539.736000
    151    157    164     1   112.0700480 528.020800
    151    163    165     1   120.0200517 557.308800
    152    144    158     1   117.2200505 571.534400
    152    161    155     1   120.0200517 557.308800
    152    161    174     1   119.2000511 582.412800
    153    155    161     1   120.0200517 557.308800
    153    158    162     1   120.7700517 531.368000
    155    153    158     1   120.0200517 557.308800
    155    161    174     1   119.2000511 582.412800
    156    162    158     1   112.0700480 528.020800
    157    151    163     1   120.7700517 531.368000
    160    165    163     1   120.0200517 557.308800
    160    175    166     1   117.9600507 523.000000
    161    174    167     1   117.9600507 523.000000
    165    160    175     1   119.2000511 582.412800
    166    169    168     1   111.5600479 530.531200
    167    170    171     1   111.5600479 530.531200
    169    166    175     1   107.9700462 569.024000
    169    168    172     1   123.6300530 536.388800
    170    167    174     1   107.9700462 569.024000
    170    171    173     1   123.6300530 536.388800
    140    159    187     1   116.0300498 434.299200
    141    154    181     1   116.0300498 434.299200
    142    148    176     1   121.4800518 435.972800
    142    164    191     1   109.8100469 414.216000
    142    164    192     1   109.8100469 414.216000
    143    150    178     1   121.4800518 435.972800
    143    156    183     1   109.8100469 414.216000
    143    156    184     1   109.8100469 414.216000
    144    152    179     1   116.0300498 434.299200
    145    149    177     1   116.0300498 434.299200
    146    148    176     1   116.9900503 389.948800
    146    154    181     1   120.3400515 402.500800
    147    150    178     1   116.9900503 389.948800
    147    159    187     1   120.3400515 402.500800
    151    157    185     1   110.4700473 391.622400
    151    157    186     1   110.4700473 391.622400
    151    163    190     1   119.8800511 403.337600
    153    155    182     1   119.8800511 403.337600
    155    153    180     1   119.8800511 403.337600
    156    162    188     1   109.8000471 387.438400
    156    162    189     1   109.8000471 387.438400
    157    164    191     1   109.5600471 388.275200
    157    164    192     1   109.5600471 388.275200
    158    153    180     1   119.8800511 403.337600
    158    162    188     1   110.4700473 391.622400
    158    162    189     1   110.4700473 391.622400
    160    149    177     1   120.3400515 402.500800
    160    165    193     1   119.8800511 403.337600
    161    152    179     1   120.3400515 402.500800
    161    155    182     1   119.8800511 403.337600
    162    156    183     1   109.5600471 388.275200
    162    156    184     1   109.5600471 388.275200
    163    165    193     1   119.8800511 403.337600
    164    157    185     1   109.8000471 387.438400
    164    157    186     1   109.8000471 387.438400
    165    163    190     1   119.8800511 403.337600
    166    169    199     1   109.8000471 387.438400
    166    169    200     1   109.8000471 387.438400
    167    170    201     1   109.8000471 387.438400
    167    170    202     1   109.8000471 387.438400
    168    169    199     1   110.3600474 393.296000
    168    169    200     1   110.3600474 393.296000
    168    172    204     1   120.4300517 417.563200
    168    172    205     1   120.4300517 417.563200
    169    166    194     1   109.5600471 388.275200
    169    166    195     1   109.5600471 388.275200
    169    168    198     1   115.6800493 384.091200
    170    167    196     1   109.5600471 388.275200
    170    167    197     1   109.5600471 388.275200
    170    171    203     1   115.6800493 384.091200
    171    170    201     1   110.3600474 393.296000
    171    170    202     1   110.3600474 393.296000
    171    173    206     1   120.4300517 417.563200
    171    173    207     1   120.4300517 417.563200
    172    168    198     1   120.4300517 417.563200
    173    171    203     1   120.4300517 417.563200
    174    167    196     1   109.7800468 425.094400
    174    167    197     1   109.7800468 425.094400
    175    166    194     1   109.7800468 425.094400
    175    166    195     1   109.7800468 425.094400
    183    156    184     1   108.4600466 328.025600
    185    157    186     1   107.5800459 329.699200
    188    162    189     1   107.5800459 329.699200
    191    164    192     1   108.4600466 328.025600
    194    166    195     1   108.4600466 328.025600
    196    167    197     1   108.4600466 328.025600
    199    169    200     1   107.5800459 329.699200
    201    170    202     1   107.5800459 329.699200
    204    172    205     1   116.9000501 318.820800
    206    173    207     1   116.9000501 318.820800

[ dihedrals ]
;    ai     aj     ak     al funct         c0         c1         c2         c3         c4         c5
      4     10     12      6     1  180.0000771  2.9288000  2
      4     10     18      5     1  180.0000771  15.1670000  2
      4     23     11      5     1  180.0000771  15.1670000  2
      4     23     11     14     1  180.0000771  15.1670000  2
      5     11     14      7     1  180.0000771  2.9288000  2
      5     18     10     12     1  180.0000771  15.1670000  2
      6     12     10     18     1  180.0000771  2.9288000  2
      6     28     21     15     1  0.0000000  0.6508444  3
      7     14     11     23     1  180.0000771  2.9288000  2
      7     20     26     22     1  0.0000000  0.6508444  3
      8     16     25     19     1  180.0000771  15.1670000  2
      8     16     25     38     1  180.0000771  15.1670000  2
      8     22     17     19     1  180.0000771  15.1670000  2
      8     22     26     20     1  0.0000000  0.0000000  2
      9     13     24     29     1  180.0000771  15.1670000  2
      9     13     24     39     1  180.0000771  15.1670000  2
      9     15     21     28     1  0.0000000  0.0000000  2
      9     15     27     29     1  180.0000771  15.1670000  2
     10      4     23     11     1  180.0000771  20.0832000  2
     10     12      6     28     1  180.0000771  3.3472000  2
     10     18      5     11     1  180.0000771  20.0832000  2
     11     14      7     20     1  180.0000771  3.3472000  2
     12      6     28     21     1  0.0000000  0.0000000  3
     23      4     10     12     1  180.0000771  20.0832000  2
     13      9     15     21     1  180.0000771  20.0832000  2
     13      9     15     27     1  180.0000771  20.0832000  2
     13     24     29     27     1  180.0000771  15.1670000  2
     13     24     39     30     1  180.0000771  3.7656000  2
     14      7     20     26     1  0.0000000  0.0000000  3
     14     11      5     18     1  180.0000771  20.0832000  2
     15      9     13     24     1  180.0000771  20.0832000  2
     15     27     29     24     1  180.0000771  15.1670000  2
     16      8     22     17     1  180.0000771  20.0832000  2
     16      8     22     26     1  180.0000771  20.0832000  2
     16     25     19     17     1  180.0000771  15.1670000  2
     16     25     38     31     1  180.0000771  3.7656000  2
     17     19     25     38     1  180.0000771  15.1670000  2
     17     22     26     20     1  0.0000000  0.0000000  2
     18      5     11     23     1  180.0000771  20.0832000  2
     23      4     10     18     1  180.0000771  20.0832000  2
     19     17     22     26     1  180.0000771  15.1670000  2
     19     25     38     31     1  180.0000771  3.7656000  2
     21     15     27     29     1  180.0000771  15.1670000  2
     22      8     16     25     1  180.0000771  20.0832000  2
     22     17     19     25     1  180.0000771  15.1670000  2
     24     39     30     33     1  0.0000000  1.6038667  3
     25     38     31     34     1  0.0000000  1.6038667  3
     27     15     21     28     1  0.0000000  0.0000000  2
     27     29     24     39     1  180.0000771  15.1670000  2
     29     24     39     30     1  180.0000771  3.7656000  2
     30     33     32     36     1  0.0000000  0.0000000  2
     31     34     35     37     1  0.0000000  0.0000000  2
     32     33     30     39     1  0.0000000  0.6508444  3
     35     34     31     38     1  0.0000000  0.6508444  3
      4     10     12     18     4  180.0000771  4.6024000  2
     23     14     11      5     4  180.0000771  4.6024000  2
     21     27     15      9     4  180.0000771  4.6024000  2
     26     17     22      8     4  180.0000771  4.6024000  2
     13     29     24     39     4  180.0000771  4.6024000  2
     16     19     25     38     4  180.0000771  4.6024000  2
      4     10     12     40     1  180.0000771  2.9288000  2
      4     10     18     45     1  180.0000771  15.1670000  2
      5     11     14     42     1  180.0000771  2.9288000  2
      5     11     23     51     1  180.0000771  15.1670000  2
      6     28     21     49     1  0.0000000  0.6508444  3
      6     28     21     50     1  0.0000000  0.6508444  3
      7     20     26     52     1  0.0000000  0.6508444  3
      7     20     26     53     1  0.0000000  0.6508444  3
      8     22     17     44     1  180.0000771  15.1670000  2
      8     22     26     52     1  0.0000000  0.0000000  2
      8     22     26     53     1  0.0000000  0.0000000  2
      9     15     21     49     1  0.0000000  0.0000000  2
      9     15     21     50     1  0.0000000  0.0000000  2
      9     15     27     54     1  180.0000771  15.1670000  2
     10      4     23     51     1  180.0000771  20.0832000  2
     11      5     18     45     1  180.0000771  20.0832000  2
     12      6     28     55     1  0.0000000  0.0000000  3
     12      6     28     56     1  0.0000000  0.0000000  3
     12     10     18     45     1  180.0000771  15.1670000  2
     13     24     29     57     1  180.0000771  15.1670000  2
     14      7     20     47     1  0.0000000  0.0000000  3
     14      7     20     48     1  0.0000000  0.0000000  3
     14     11     23     51     1  180.0000771  15.1670000  2
     15      9     13     41     1  180.0000771  20.0832000  2
     15     21     28     55     1  0.0000000  0.6508444  3
     15     21     28     56     1  0.0000000  0.6508444  3
     15     27     29     57     1  180.0000771  15.1670000  2
     16     25     19     46     1  180.0000771  15.1670000  2
     17     22     26     52     1  0.0000000  0.0000000  2
     17     22     26     53     1  0.0000000  0.0000000  2
     18     10     12     40     1  180.0000771  2.9288000  2
     19     25     16     43     1  180.0000771  15.1670000  2
     20      7     14     42     1  180.0000771  3.3472000  2
     21     15     27     54     1  180.0000771  15.1670000  2
     22      8     16     43     1  180.0000771  20.0832000  2
     22     17     19     46     1  180.0000771  15.1670000  2
     22     26     20     47     1  0.0000000  0.6508444  3
     22     26     20     48     1  0.0000000  0.6508444  3
     23     11     14     42     1  180.0000771  2.9288000  2
     24     29     27     54     1  180.0000771  15.1670000  2
     24     39     30     58     1  0.0000000  1.6038667  3
     24     39     30     59     1  0.0000000  1.6038667  3
     25     19     17     44     1  180.0000771  15.1670000  2
     25     38     31     60     1  0.0000000  1.6038667  3
     25     38     31     61     1  0.0000000  1.6038667  3
     26     22     17     44     1  180.0000771  15.1670000  2
     27     15     21     49     1  0.0000000  0.0000000  2
     27     15     21     50     1  0.0000000  0.0000000  2
     28      6     12     40     1  180.0000771  3.3472000  2
     29     24     13     41     1  180.0000771  15.1670000  2
     30     33     32     62     1  0.0000000  0.0000000  2
     31     34     35     67     1  0.0000000  0.0000000  2
     32     33     30     58     1  0.0000000  0.6508444  3
     32     33     30     59     1  0.0000000  0.6508444  3
     33     32     36     68     1  180.0000771  27.8236000  2
     33     32     36     69     1  180.0000771  27.8236000  2
     34     35     37     70     1  180.0000771  27.8236000  2
     34     35     37     71     1  180.0000771  27.8236000  2
     35     34     31     60     1  0.0000000  0.6508444  3
     35     34     31     61     1  0.0000000  0.6508444  3
     36     32     33     63     1  0.0000000  4.8116000  1
     36     32     33     63     1  0.0000000  0.0000000  2
     36     32     33     63     1  180.0000771  1.5899200  3
     36     32     33     64     1  0.0000000  4.8116000  1
     36     32     33     64     1  0.0000000  0.0000000  2
     36     32     33     64     1  180.0000771  1.5899200  3
     37     35     34     65     1  0.0000000  4.8116000  1
     37     35     34     65     1  0.0000000  0.0000000  2
     37     35     34     65     1  180.0000771  1.5899200  3
     37     35     34     66     1  0.0000000  4.8116000  1
     37     35     34     66     1  0.0000000  0.0000000  2
     37     35     34     66     1  180.0000771  1.5899200  3
     38     25     16     43     1  180.0000771  15.1670000  2
     38     25     19     46     1  180.0000771  15.1670000  2
     38     31     34     65     1  0.0000000  1.0460000  1
     38     31     34     65     1  0.0000000  0.0000000  3
     38     31     34     66     1  0.0000000  1.0460000  1
     38     31     34     66     1  0.0000000  0.0000000  3
     39     24     13     41     1  180.0000771  15.1670000  2
     39     24     29     57     1  180.0000771  15.1670000  2
     39     30     33     63     1  0.0000000  1.0460000  1
     39     30     33     63     1  0.0000000  0.0000000  3
     39     30     33     64     1  0.0000000  1.0460000  1
     39     30     33     64     1  0.0000000  0.0000000  3
     44     17     19     46     1  180.0000771  15.1670000  2
     47     20     26     52     1  0.0000000  0.6508444  3
     47     20     26     53     1  0.0000000  0.6508444  3
     48     20     26     52     1  0.0000000  0.6508444  3
     48     20     26     53     1  0.0000000  0.6508444  3
     49     21     28     55     1  0.0000000  0.6508444  3
     49     21     28     56     1  0.0000000  0.6508444  3
     50     21     28     55     1  0.0000000  0.6508444  3
     50     21     28     56     1  0.0000000  0.6508444  3
     54     27     29     57     1  180.0000771  15.1670000  2
     58     30     33     63     1  0.0000000  0.6508444  3
     58     30     33     64     1  0.0000000  0.6508444  3
     59     30     33     63     1  0.0000000  0.6508444  3
     59     30     33     64     1  0.0000000  0.6508444  3
     60     31     34     65     1  0.0000000  0.6508444  3
     60     31     34     66     1  0.0000000  0.6508444  3
     61     31     34     65     1  0.0000000  0.6508444  3
     61     31     34     66     1  0.0000000  0.6508444  3
     62     32     33     63     1  0.0000000  0.0000000  2
     62     32     33     64     1  0.0000000  0.0000000  2
     62     32     36     68     1  180.0000771  27.8236000  2
     62     32     36     69     1  180.0000771  27.8236000  2
     65     34     35     67     1  0.0000000  0.0000000  2
     66     34     35     67     1  0.0000000  0.0000000  2
     67     35     37     70     1  180.0000771  27.8236000  2
     67     35     37     71     1  180.0000771  27.8236000  2
     10     40     12      6     4  180.0000771  4.6024000  2
     24     41     13      9     4  180.0000771  4.6024000  2
     11     42     14      7     4  180.0000771  4.6024000  2
     25     43     16      8     4  180.0000771  4.6024000  2
     19     22     17     44     4  180.0000771  4.6024000  2
     10     45     18      5     4  180.0000771  4.6024000  2
     17     25     19     46     4  180.0000771  4.6024000  2
      4     23     51     11     4  180.0000771  4.6024000  2
     15     29     27     54     4  180.0000771  4.6024000  2
     24     27     29     57     4  180.0000771  4.6024000  2
     36     33     32     62     4  180.0000771  4.6024000  2
     37     34     35     67     4  180.0000771  4.6024000  2
     32     68     36     69     4  180.0000771  4.6024000  2
     35     70     37     71     4  180.0000771  4.6024000  2
     72     78     80     74     1  180.0000771  2.9288000  2
     72     78     86     73     1  180.0000771  15.1670000  2
     72     91     79     73     1  180.0000771  15.1670000  2
     72     91     79     82     1  180.0000771  15.1670000  2
     73     79     82     75     1  180.0000771  2.9288000  2
     73     86     78     80     1  180.0000771  15.1670000  2
     74     80     78     86     1  180.0000771  2.9288000  2
     74     96     89     83     1  0.0000000  0.6508444  3
     75     82     79     91     1  180.0000771  2.9288000  2
     75     88     94     90     1  0.0000000  0.6508444  3
     76     84     93     87     1  180.0000771  15.1670000  2
     76     84     93    106     1  180.0000771  15.1670000  2
     76     90     85     87     1  180.0000771  15.1670000  2
     76     90     94     88     1  0.0000000  0.0000000  2
     77     81     92     97     1  180.0000771  15.1670000  2
     77     81     92    107     1  180.0000771  15.1670000  2
     77     83     89     96     1  0.0000000  0.0000000  2
     77     83     95     97     1  180.0000771  15.1670000  2
     78     72     91     79     1  180.0000771  20.0832000  2
     78     80     74     96     1  180.0000771  3.3472000  2
     78     86     73     79     1  180.0000771  20.0832000  2
     79     82     75     88     1  180.0000771  3.3472000  2
     80     74     96     89     1  0.0000000  0.0000000  3
     91     72     78     80     1  180.0000771  20.0832000  2
     81     77     83     89     1  180.0000771  20.0832000  2
     81     77     83     95     1  180.0000771  20.0832000  2
     81     92     97     95     1  180.0000771  15.1670000  2
     81     92    107     98     1  180.0000771  3.7656000  2
     82     75     88     94     1  0.0000000  0.0000000  3
     82     79     73     86     1  180.0000771  20.0832000  2
     83     77     81     92     1  180.0000771  20.0832000  2
     83     95     97     92     1  180.0000771  15.1670000  2
     84     76     90     85     1  180.0000771  20.0832000  2
     84     76     90     94     1  180.0000771  20.0832000  2
     84     93     87     85     1  180.0000771  15.1670000  2
     84     93    106     99     1  180.0000771  3.7656000  2
     85     87     93    106     1  180.0000771  15.1670000  2
     85     90     94     88     1  0.0000000  0.0000000  2
     86     73     79     91     1  180.0000771  20.0832000  2
     91     72     78     86     1  180.0000771  20.0832000  2
     87     85     90     94     1  180.0000771  15.1670000  2
     87     93    106     99     1  180.0000771  3.7656000  2
     89     83     95     97     1  180.0000771  15.1670000  2
     90     76     84     93     1  180.0000771  20.0832000  2
     90     85     87     93     1  180.0000771  15.1670000  2
     92    107     98    101     1  0.0000000  1.6038667  3
     93    106     99    102     1  0.0000000  1.6038667  3
     95     83     89     96     1  0.0000000  0.0000000  2
     95     97     92    107     1  180.0000771  15.1670000  2
     97     92    107     98     1  180.0000771  3.7656000  2
     98    101    100    104     1  0.0000000  0.0000000  2
     99    102    103    105     1  0.0000000  0.0000000  2
    100    101     98    107     1  0.0000000  0.6508444  3
    103    102     99    106     1  0.0000000  0.6508444  3
     72     78     80     86     4  180.0000771  4.6024000  2
     91     82     79     73     4  180.0000771  4.6024000  2
     89     95     83     77     4  180.0000771  4.6024000  2
     94     85     90     76     4  180.0000771  4.6024000  2
     81     97     92    107     4  180.0000771  4.6024000  2
     84     87     93    106     4  180.0000771  4.6024000  2
     72     78     80    108     1  180.0000771  2.9288000  2
     72     78     86    113     1  180.0000771  15.1670000  2
     73     79     82    110     1  180.0000771  2.9288000  2
     73     79     91    119     1  180.0000771  15.1670000  2
     74     96     89    117     1  0.0000000  0.6508444  3
     74     96     89    118     1  0.0000000  0.6508444  3
     75     88     94    120     1  0.0000000  0.6508444  3
     75     88     94    121     1  0.0000000  0.6508444  3
     76     90     85    112     1  180.0000771  15.1670000  2
     76     90     94    120     1  0.0000000  0.0000000  2
     76     90     94    121     1  0.0000000  0.0000000  2
     77     83     89    117     1  0.0000000  0.0000000  2
     77     83     89    118     1  0.0000000  0.0000000  2
     77     83     95    122     1  180.0000771  15.1670000  2
     78     72     91    119     1  180.0000771  20.0832000  2
     79     73     86    113     1  180.0000771  20.0832000  2
     80     74     96    123     1  0.0000000  0.0000000  3
     80     74     96    124     1  0.0000000  0.0000000  3
     80     78     86    113     1  180.0000771  15.1670000  2
     81     92     97    125     1  180.0000771  15.1670000  2
     82     75     88    115     1  0.0000000  0.0000000  3
     82     75     88    116     1  0.0000000  0.0000000  3
     82     79     91    119     1  180.0000771  15.1670000  2
     83     77     81    109     1  180.0000771  20.0832000  2
     83     89     96    123     1  0.0000000  0.6508444  3
     83     89     96    124     1  0.0000000  0.6508444  3
     83     95     97    125     1  180.0000771  15.1670000  2
     84     93     87    114     1  180.0000771  15.1670000  2
     85     90     94    120     1  0.0000000  0.0000000  2
     85     90     94    121     1  0.0000000  0.0000000  2
     86     78     80    108     1  180.0000771  2.9288000  2
     87     93     84    111     1  180.0000771  15.1670000  2
     88     75     82    110     1  180.0000771  3.3472000  2
     89     83     95    122     1  180.0000771  15.1670000  2
     90     76     84    111     1  180.0000771  20.0832000  2
     90     85     87    114     1  180.0000771  15.1670000  2
     90     94     88    115     1  0.0000000  0.6508444  3
     90     94     88    116     1  0.0000000  0.6508444  3
     91     79     82    110     1  180.0000771  2.9288000  2
     92     97     95    122     1  180.0000771  15.1670000  2
     92    107     98    126     1  0.0000000  1.6038667  3
     92    107     98    127     1  0.0000000  1.6038667  3
     93     87     85    112     1  180.0000771  15.1670000  2
     93    106     99    128     1  0.0000000  1.6038667  3
     93    106     99    129     1  0.0000000  1.6038667  3
     94     90     85    112     1  180.0000771  15.1670000  2
     95     83     89    117     1  0.0000000  0.0000000  2
     95     83     89    118     1  0.0000000  0.0000000  2
     96     74     80    108     1  180.0000771  3.3472000  2
     97     92     81    109     1  180.0000771  15.1670000  2
     98    101    100    130     1  0.0000000  0.0000000  2
     99    102    103    135     1  0.0000000  0.0000000  2
    100    101     98    126     1  0.0000000  0.6508444  3
    100    101     98    127     1  0.0000000  0.6508444  3
    101    100    104    136     1  180.0000771  27.8236000  2
    101    100    104    137     1  180.0000771  27.8236000  2
    102    103    105    138     1  180.0000771  27.8236000  2
    102    103    105    139     1  180.0000771  27.8236000  2
    103    102     99    128     1  0.0000000  0.6508444  3
    103    102     99    129     1  0.0000000  0.6508444  3
    104    100    101    131     1  0.0000000  4.8116000  1
    104    100    101    131     1  0.0000000  0.0000000  2
    104    100    101    131     1  180.0000771  1.5899200  3
    104    100    101    132     1  0.0000000  4.8116000  1
    104    100    101    132     1  0.0000000  0.0000000  2
    104    100    101    132     1  180.0000771  1.5899200  3
    105    103    102    133     1  0.0000000  4.8116000  1
    105    103    102    133     1  0.0000000  0.0000000  2
    105    103    102    133     1  180.0000771  1.5899200  3
    105    103    102    134     1  0.0000000  4.8116000  1
    105    103    102    134     1  0.0000000  0.0000000  2
    105    103    102    134     1  180.0000771  1.5899200  3
    106     93     84    111     1  180.0000771  15.1670000  2
    106     93     87    114     1  180.0000771  15.1670000  2
    106     99    102    133     1  0.0000000  1.0460000  1
    106     99    102    133     1  0.0000000  0.0000000  3
    106     99    102    134     1  0.0000000  1.0460000  1
    106     99    102    134     1  0.0000000  0.0000000  3
    107     92     81    109     1  180.0000771  15.1670000  2
    107     92     97    125     1  180.0000771  15.1670000  2
    107     98    101    131     1  0.0000000  1.0460000  1
    107     98    101    131     1  0.0000000  0.0000000  3
    107     98    101    132     1  0.0000000  1.0460000  1
    107     98    101    132     1  0.0000000  0.0000000  3
    112     85     87    114     1  180.0000771  15.1670000  2
    115     88     94    120     1  0.0000000  0.6508444  3
    115     88     94    121     1  0.0000000  0.6508444  3
    116     88     94    120     1  0.0000000  0.6508444  3
    116     88     94    121     1  0.0000000  0.6508444  3
    117     89     96    123     1  0.0000000  0.6508444  3
    117     89     96    124     1  0.0000000  0.6508444  3
    118     89     96    123     1  0.0000000  0.6508444  3
    118     89     96    124     1  0.0000000  0.6508444  3
    122     95     97    125     1  180.0000771  15.1670000  2
    126     98    101    131     1  0.0000000  0.6508444  3
    126     98    101    132     1  0.0000000  0.6508444  3
    127     98    101    131     1  0.0000000  0.6508444  3
    127     98    101    132     1  0.0000000  0.6508444  3
    128     99    102    133     1  0.0000000  0.6508444  3
    128     99    102    134     1  0.0000000  0.6508444  3
    129     99    102    133     1  0.0000000  0.6508444  3
    129     99    102    134     1  0.0000000  0.6508444  3
    130    100    101    131     1  0.0000000  0.0000000  2
    130    100    101    132     1  0.0000000  0.0000000  2
    130    100    104    136     1  180.0000771  27.8236000  2
    130    100    104    137     1  180.0000771  27.8236000  2
    133    102    103    135     1  0.0000000  0.0000000  2
    134    102    103    135     1  0.0000000  0.0000000  2
    135    103    105    138     1  180.0000771  27.8236000  2
    135    103    105    139     1  180.0000771  27.8236000  2
     78    108     80     74     4  180.0000771  4.6024000  2
     92    109     81     77     4  180.0000771  4.6024000  2
     79    110     82     75     4  180.0000771  4.6024000  2
     93    111     84     76     4  180.0000771  4.6024000  2
     87     90     85    112     4  180.0000771  4.6024000  2
     78    113     86     73     4  180.0000771  4.6024000  2
     85     93     87    114     4  180.0000771  4.6024000  2
     72     91    119     79     4  180.0000771  4.6024000  2
     83     97     95    122     4  180.0000771  4.6024000  2
     92     95     97    125     4  180.0000771  4.6024000  2
    104    101    100    130     4  180.0000771  4.6024000  2
    105    102    103    135     4  180.0000771  4.6024000  2
    100    136    104    137     4  180.0000771  4.6024000  2
    103    138    105    139     4  180.0000771  4.6024000  2
    140    146    148    142     1  180.0000771  2.9288000  2
    140    146    154    141     1  180.0000771  15.1670000  2
    140    159    147    141     1  180.0000771  15.1670000  2
    140    159    147    150     1  180.0000771  15.1670000  2
    141    147    150    143     1  180.0000771  2.9288000  2
    141    154    146    148     1  180.0000771  15.1670000  2
    142    148    146    154     1  180.0000771  2.9288000  2
    142    164    157    151     1  0.0000000  0.6508444  3
    143    150    147    159     1  180.0000771  2.9288000  2
    143    156    162    158     1  0.0000000  0.6508444  3
    144    152    161    155     1  180.0000771  15.1670000  2
    144    152    161    174     1  180.0000771  15.1670000  2
    144    158    153    155     1  180.0000771  15.1670000  2
    144    158    162    156     1  0.0000000  0.0000000  2
    145    149    160    165     1  180.0000771  15.1670000  2
    145    149    160    175     1  180.0000771  15.1670000  2
    145    151    157    164     1  0.0000000  0.0000000  2
    145    151    163    165     1  180.0000771  15.1670000  2
    146    140    159    147     1  180.0000771  20.0832000  2
    146    148    142    164     1  180.0000771  3.3472000  2
    146    154    141    147     1  180.0000771  20.0832000  2
    147    150    143    156     1  180.0000771  3.3472000  2
    148    142    164    157     1  0.0000000  0.0000000  3
    159    140    146    148     1  180.0000771  20.0832000  2
    149    145    151    157     1  180.0000771  20.0832000  2
    149    145    151    163     1  180.0000771  20.0832000  2
    149    160    165    163     1  180.0000771  15.1670000  2
    149    160    175    166     1  180.0000771  3.7656000  2
    150    143    156    162     1  0.0000000  0.0000000  3
    150    147    141    154     1  180.0000771  20.0832000  2
    151    145    149    160     1  180.0000771  20.0832000  2
    151    163    165    160     1  180.0000771  15.1670000  2
    152    144    158    153     1  180.0000771  20.0832000  2
    152    144    158    162     1  180.0000771  20.0832000  2
    152    161    155    153     1  180.0000771  15.1670000  2
    152    161    174    167     1  180.0000771  3.7656000  2
    153    155    161    174     1  180.0000771  15.1670000  2
    153    158    162    156     1  0.0000000  0.0000000  2
    154    141    147    159     1  180.0000771  20.0832000  2
    159    140    146    154     1  180.0000771  20.0832000  2
    155    153    158    162     1  180.0000771  15.1670000  2
    155    161    174    167     1  180.0000771  3.7656000  2
    157    151    163    165     1  180.0000771  15.1670000  2
    158    144    152    161     1  180.0000771  20.0832000  2
    158    153    155    161     1  180.0000771  15.1670000  2
    160    175    166    169     1  0.0000000  1.6038667  3
    161    174    167    170     1  0.0000000  1.6038667  3
    163    151    157    164     1  0.0000000  0.0000000  2
    163    165    160    175     1  180.0000771  15.1670000  2
    165    160    175    166     1  180.0000771  3.7656000  2
    166    169    168    172     1  0.0000000  0.0000000  2
    167    170    171    173     1  0.0000000  0.0000000  2
    168    169    166    175     1  0.0000000  0.6508444  3
    171    170    167    174     1  0.0000000  0.6508444  3
    140    146    148    154     4  180.0000771  4.6024000  2
    159    150    147    141     4  180.0000771  4.6024000  2
    157    163    151    145     4  180.0000771  4.6024000  2
    162    153    158    144     4  180.0000771  4.6024000  2
    149    165    160    175     4  180.0000771  4.6024000  2
    152    155    161    174     4  180.0000771  4.6024000  2
    140    146    148    176     1  180.0000771  2.9288000  2
    140    146    154    181     1  180.0000771  15.1670000  2
    141    147    150    178     1  180.0000771  2.9288000  2
    141    147    159    187     1  180.0000771  15.1670000  2
    142    164    157    185     1  0.0000000  0.6508444  3
    142    164    157    186     1  0.0000000  0.6508444  3
    143    156    162    188     1  0.0000000  0.6508444  3
    143    156    162    189     1  0.0000000  0.6508444  3
    144    158    153    180     1  180.0000771  15.1670000  2
    144    158    162    188     1  0.0000000  0.0000000  2
    144    158    162    189     1  0.0000000  0.0000000  2
    145    151    157    185     1  0.0000000  0.0000000  2
    145    151    157    186     1  0.0000000  0.0000000  2
    145    151    163    190     1  180.0000771  15.1670000  2
    146    140    159    187     1  180.0000771  20.0832000  2
    147    141    154    181     1  180.0000771  20.0832000  2
    148    142    164    191     1  0.0000000  0.0000000  3
    148    142    164    192     1  0.0000000  0.0000000  3
    148    146    154    181     1  180.0000771  15.1670000  2
    149    160    165    193     1  180.0000771  15.1670000  2
    150    143    156    183     1  0.0000000  0.0000000  3
    150    143    156    184     1  0.0000000  0.0000000  3
    150    147    159    187     1  180.0000771  15.1670000  2
    151    145    149    177     1  180.0000771  20.0832000  2
    151    157    164    191     1  0.0000000  0.6508444  3
    151    157    164    192     1  0.0000000  0.6508444  3
    151    163    165    193     1  180.0000771  15.1670000  2
    152    161    155    182     1  180.0000771  15.1670000  2
    153    158    162    188     1  0.0000000  0.0000000  2
    153    158    162    189     1  0.0000000  0.0000000  2
    154    146    148    176     1  180.0000771  2.9288000  2
    155    161    152    179     1  180.0000771  15.1670000  2
    156    143    150    178     1  180.0000771  3.3472000  2
    157    151    163    190     1  180.0000771  15.1670000  2
    158    144    152    179     1  180.0000771  20.0832000  2
    158    153    155    182     1  180.0000771  15.1670000  2
    158    162    156    183     1  0.0000000  0.6508444  3
    158    162    156    184     1  0.0000000  0.6508444  3
    159    147    150    178     1  180.0000771  2.9288000  2
    160    165    163    190     1  180.0000771  15.1670000  2
    160    175    166    194     1  0.0000000  1.6038667  3
    160    175    166    195     1  0.0000000  1.6038667  3
    161    155    153    180     1  180.0000771  15.1670000  2
    161    174    167    196     1  0.0000000  1.6038667  3
    161    174    167    197     1  0.0000000  1.6038667  3
    162    158    153    180     1  180.0000771  15.1670000  2
    163    151    157    185     1  0.0000000  0.0000000  2
    163    151    157    186     1  0.0000000  0.0000000  2
    164    142    148    176     1  180.0000771  3.3472000  2
    165    160    149    177     1  180.0000771  15.1670000  2
    166    169    168    198     1  0.0000000  0.0000000  2
    167    170    171    203     1  0.0000000  0.0000000  2
    168    169    166    194     1  0.0000000  0.6508444  3
    168    169    166    195     1  0.0000000  0.6508444  3
    169    168    172    204     1  180.0000771  27.8236000  2
    169    168    172    205     1  180.0000771  27.8236000  2
    170    171    173    206     1  180.0000771  27.8236000  2
    170    171    173    207     1  180.0000771  27.8236000  2
    171    170    167    196     1  0.0000000  0.6508444  3
    171    170    167    197     1  0.0000000  0.6508444  3
    172    168    169    199     1  0.0000000  4.8116000  1
    172    168    169    199     1  0.0000000  0.0000000  2
    172    168    169    199     1  180.0000771  1.5899200  3
    172    168    169    200     1  0.0000000  4.8116000  1
    172    168    169    200     1  0.0000000  0.0000000  2
    172    168    169    200     1  180.0000771  1.5899200  3
    173    171    170    201     1  0.0000000  4.8116000  1
    173    171    170    201     1  0.0000000  0.0000000  2
    173    171    170    201     1  180.0000771  1.5899200  3
    173    171    170    202     1  0.0000000  4.8116000  1
    173    171    170    202     1  0.0000000  0.0000000  2
    173    171    170    202     1  180.0000771  1.5899200  3
    174    161    152    179     1  180.0000771  15.1670000  2
    174    161    155    182     1  180.0000771  15.1670000  2
    174    167    170    201     1  0.0000000  1.0460000  1
    174    167    170    201     1  0.0000000  0.0000000  3
    174    167    170    202     1  0.0000000  1.0460000  1
    174    167    170    202     1  0.0000000  0.0000000  3
    175    160    149    177     1  180.0000771  15.1670000  2
    175    160    165    193     1  180.0000771  15.1670000  2
    175    166    169    199     1  0.0000000  1.0460000  1
    175    166    169    199     1  0.0000000  0.0000000  3
    175    166    169    200     1  0.0000000  1.0460000  1
    175    166    169    200     1  0.0000000  0.0000000  3
    180    153    155    182     1  180.0000771  15.1670000  2
    183    156    162    188     1  0.0000000  0.6508444  3
    183    156    162    189     1  0.0000000  0.6508444  3
    184    156    162    188     1  0.0000000  0.6508444  3
    184    156    162    189     1  0.0000000  0.6508444  3
    185    157    164    191     1  0.0000000  0.6508444  3
    185    157    164    192     1  0.0000000  0.6508444  3
    186    157    164    191     1  0.0000000  0.6508444  3
    186    157    164    192     1  0.0000000  0.6508444  3
    190    163    165    193     1  180.0000771  15.1670000  2
    194    166    169    199     1  0.0000000  0.6508444  3
    194    166    169    200     1  0.0000000  0.6508444  3
    195    166    169    199     1  0.0000000  0.6508444  3
    195    166    169    200     1  0.0000000  0.6508444  3
    196    167    170    201     1  0.0000000  0.6508444  3
    196    167    170    202     1  0.0000000  0.6508444  3
    197    167    170    201     1  0.0000000  0.6508444  3
    197    167    170    202     1  0.0000000  0.6508444  3
    198    168    169    199     1  0.0000000  0.0000000  2
    198    168    169    200     1  0.0000000  0.0000000  2
    198    168    172    204     1  180.0000771  27.8236000  2
    198    168    172    205     1  180.0000771  27.8236000  2
    201    170    171    203     1  0.0000000  0.0000000  2
    202    170    171    203     1  0.0000000  0.0000000  2
    203    171    173    206     1  180.0000771  27.8236000  2
    203    171    173    207     1  180.0000771  27.8236000  2
    146    176    148    142     4  180.0000771  4.6024000  2
    160    177    149    145     4  180.0000771  4.6024000  2
    147    178    150    143     4  180.0000771  4.6024000  2
    161    179    152    144     4  180.0000771  4.6024000  2
    155    158    153    180     4  180.0000771  4.6024000  2
    146    181    154    141     4  180.0000771  4.6024000  2
    153    161    155    182     4  180.0000771  4.6024000  2
    140    159    187    147     4  180.0000771  4.6024000  2
    151    165    163    190     4  180.0000771  4.6024000  2
    160    163    165    193     4  180.0000771  4.6024000  2
    172    169    168    198     4  180.0000771  4.6024000  2
    173    170    171    203     4  180.0000771  4.6024000  2
    168    204    172    205     4  180.0000771  4.6024000  2
    171    206    173    207     4  180.0000771  4.6024000  2

[ moleculetype ]
; Name            nrexcl
BF4          3

[ atoms ]
;   nr       type  resnr residue  atom   cgnr    charge       mass  typeB    chargeB      massB
; residue    1 BF4 rtp BF4 q -1.0
    1          b      1    BF4     B1      1 1.15040000  10.810000   ; qtot 1.150400
    2          f      1    BF4     F2      2 -0.53760000  19.000000   ; qtot 0.612800
    3          f      1    BF4     F3      3 -0.53760000  19.000000   ; qtot 0.075200
    4          f      1    BF4     F4      4 -0.53760000  19.000000   ; qtot -0.462400
    5          f      1    BF4     F5      5 -0.53760000  19.000000   ; qtot -1.000000

[ bonds ]
;    ai     aj funct         c0         c1         c2         c3
      1      2     1   0.13900 242672.000000
      1      3     1   0.13900 242672.000000
      1      4     1   0.13900 242672.000000
      1      5     1   0.13900 242672.000000

[ angles ]
;    ai     aj     ak funct         c0         c1         c2         c3
      2      1      3     1   109.5000469 418.400000
      2      1      4     1   109.5000469 418.400000
      2      1      5     1   109.5000469 418.400000
      3      1      4     1   109.5000469 418.400000
      3      1      5     1   109.5000469 418.400000
      4      1      5     1   109.5000469 418.400000

[ moleculetype ]
;name            nrexcl
 ACN              3

[ atoms ]
;   nr  type  resi  res  atom  cgnr     charge      mass       ; qtot   bond_type
     1   c3     1   ACN    C1    1    -0.449382     12.01000 ; qtot -0.449
     2   hc     1   ACN    H1    2     0.166846      1.00800 ; qtot -0.283
     3   hc     1   ACN    H2    3     0.166626      1.00800 ; qtot -0.116
     4   hc     1   ACN    H3    4     0.166762      1.00800 ; qtot 0.051
     5   c1     1   ACN    C2    5     0.452015     12.01000 ; qtot 0.503
     6   n1     1   ACN    N1    6    -0.502868     14.01000 ; qtot 0.000

[ bonds ]
;   ai     aj funct   r             k
     1      2   1    1.0969e-01    2.7665e+05 ;     C1 - H1    
     1      3   1    1.0969e-01    2.7665e+05 ;     C1 - H2    
     1      4   1    1.0969e-01    2.7665e+05 ;     C1 - H3    
     1      5   1    1.4671e-01    3.1095e+05 ;     C1 - C2    
     5      6   1    1.1535e-01    7.9881e+05 ;     C2 - N1    

[ pairs ]
;   ai     aj    funct
     2      6      1 ;     H1 - N1    
     3      6      1 ;     H2 - N1    
     4      6      1 ;     H3 - N1    

[ angles ]
;   ai     aj     ak    funct   theta         cth
    1    5    6    1  180.0  4.8560e+02    ;   C1    -   C2    -   N1
     2      1      3      1    1.0758e+02    3.2970e+02 ;     H1 - C1     - H2    
     2      1      4      1    1.0758e+02    3.2970e+02 ;     H1 - C1     - H3    
     2      1      5      1    1.0941e+02    4.0484e+02 ;     H1 - C1     - C2    
     3      1      4      1    1.0758e+02    3.2970e+02 ;     H2 - C1     - H3    
     3      1      5      1    1.0941e+02    4.0484e+02 ;     H2 - C1     - C2    
     4      1      5      1    1.0941e+02    4.0484e+02 ;     H3 - C1     - C2    

[ dihedrals ] ; propers
; treated as RBs in GROMACS to use combine multiple AMBER torsions per quartet
;    i      j      k      l   func    C0         C1         C2         C3         C4         C5
     2      1      5      6      3    0.00000    0.00000    0.00000    0.00000    0.00000    0.00000 ;     H1-    C1-    C2-    N1
     3      1      5      6      3    0.00000    0.00000    0.00000    0.00000    0.00000    0.00000 ;     H2-    C1-    C2-    N1
     4      1      5      6      3    0.00000    0.00000    0.00000    0.00000    0.00000    0.00000 ;     H3-    C1-    C2-    N1

[ system ]
[ molecules ]

CAG 1


ACN              1224
