# Supplementary material for: Metallicious: Automated Force-Field Parameterization of Covalently Bound Metals for Supramolecular Structures
Source: J Chem Theory Comput. 2024 Oct 7;20(20):9060–71. doi: 10.1021/acs.jctc.4c00850 (PMC11500408; doi:10.1021/acs.jctc.4c00850)
Supplement: Supplementary file 2 — ct4c00850_si_002.zip [file ct4c00850_si_002.zip › SI_MD_input/Zn3L3/dummy_no_ions/topol.top]

[ defaults ]
; nbfunc        comb-rule       gen-pairs       fudgeLJ fudgeQQ
1               2               yes             0.5     0.8
[ atomtypes ]
nb      nb              7  14.010000  0.00000000  A     0.32499985        0.71128
n2      n2              7  14.010000  0.00000000  A     0.32499985        0.71128
ca      ca              6  12.010000  0.00000000  A     0.33996695       0.359824
ce      ce              6  12.010000  0.00000000  A     0.33996695       0.359824
c3      c3              6  12.010000  0.00000000  A     0.33996695      0.4577296
c2      c2              6  12.010000  0.00000000  A     0.33996695       0.359824
os      os              8  16.000000  0.00000000  A     0.30000123        0.71128
h4      h4              1   1.008000  0.00000000  A     0.25105526        0.06276
ha      ha              1   1.008000  0.00000000  A     0.25996425        0.06276
h1      h1              1   1.008000  0.00000000  A      0.2471353      0.0656888
hc      hc              1   1.008000  0.00000000  A     0.26495328      0.0656888
Zn1     Zn1      26 37.850  -1.0000 A  0.12140645329120991 471.68085121107265
DM1     DM1       0  3.000   0.5000 A  0.00000e+00  0.00000e+00  
DM2     DM2       0  3.000   0.5000 A  0.00000e+00  0.00000e+00
DM3     DM3       0  3.000   0.5000 A  0.00000e+00  0.00000e+00
b              5  10.810000  0.00000000  A     0.35814128        0.39748
f              9  19.000000  0.00000000  A     0.31181455       0.255224
 c1       c1          0.00000  0.00000   A     3.39967e-01   8.78640e-01 ; 1.91  0.2100
 n1       n1          0.00000  0.00000   A     3.25000e-01   7.11280e-01 ; 1.82  0.1700
[ nonbond_params ]
[ bondtypes ]
Zn1     DM1     1 0.0900 334720.0
Zn1     DM2     1 0.0900 334720.0
Zn1     DM3     1 0.0900 334720.0
DM1     DM2     1 0.1273 334720.0
DM1     DM3     1 0.1273 334720.0
DM2     DM3     1 0.1273 334720.0
[ angletypes ]
DM1     DM2     DM1     1  90.000 1046.00
DM1     DM3     DM1     1  90.000 1046.00
DM2     DM1     DM2     1  90.000 1046.00
DM2     DM3     DM2     1  90.000 1046.00
DM3     DM1     DM3     1  90.000 1046.00
DM3     DM2     DM3     1  90.000 1046.00
DM1     DM2     DM3     1  60.000 1046.00
DM1     DM3     DM2     1  60.000 1046.00
DM2     DM1     DM3     1  60.000 1046.00 
DM1     Zn1     DM1     1 180.000 1046.00
DM2     Zn1     DM2     1 180.000 1046.00
DM3     Zn1     DM3     1 180.000 1046.00
DM1     Zn1     DM2     1  90.000 1046.00
DM1     Zn1     DM3     1  90.000 1046.00
DM2     Zn1     DM3     1  90.000 1046.00
Zn1     DM1     DM2     1  45.000 1046.00
Zn1     DM2     DM1     1  45.000 1046.00
Zn1     DM1     DM3     1  45.000 1046.00
Zn1     DM3     DM1     1  45.000 1046.00
Zn1     DM2     DM3     1  45.000 1046.00
Zn1     DM3     DM2     1  45.000 1046.00
[ moleculetype ]
; Name            nrexcl
RES          3

[ atoms ]
;   nr       type  resnr residue  atom   cgnr    charge       mass  typeB    chargeB      massB
; residue    1 RES rtp RES q 0.0
    1         nb      1    RES     N0      1 -0.62805800  14.010000   ; qtot -0.628058
    2         nb      1    RES     N1      2 -0.62805900  14.010000   ; qtot -1.256117
    3         n2      1    RES     N2      3 -0.60295900  14.010000   ; qtot -1.859076
    4         n2      1    RES     N3      4 -0.60295900  14.010000   ; qtot -2.462035
    5         nb      1    RES     N4      5 -0.63905900  14.010000   ; qtot -3.101094
    6         nb      1    RES     N5      6 -0.63905800  14.010000   ; qtot -3.740152
    7         ca      1    RES     C6      7 0.25064100  12.010000   ; qtot -3.489511
    8         ca      1    RES     C7      8 0.25064100  12.010000   ; qtot -3.238870
    9         ce      1    RES     C8      9 0.37314100  12.010000   ; qtot -2.865729
   10         ca      1    RES     C9     10 0.33114100  12.010000   ; qtot -2.534588
   11         ce      1    RES    C10     11 0.37314200  12.010000   ; qtot -2.161446
   12         ca      1    RES    C11     12 0.36954100  12.010000   ; qtot -1.791905
   13         ca      1    RES    C12     13 0.33114100  12.010000   ; qtot -1.460764
   14         ca      1    RES    C13     14 -0.21035900  12.010000   ; qtot -1.671123
   15         ca      1    RES    C14     15 0.31484100  12.010000   ; qtot -1.356282
   16         ca      1    RES    C15     16 -0.12105800  12.010000   ; qtot -1.477340
   17         c3      1    RES    C16     17 0.11574100  12.010000   ; qtot -1.361599
   18         c3      1    RES    C17     18 -0.15975900  12.010000   ; qtot -1.521358
   19         ca      1    RES    C18     19 0.36954100  12.010000   ; qtot -1.151817
   20         ca      1    RES    C19     20 0.31484100  12.010000   ; qtot -0.836976
   21         ca      1    RES    C20     21 0.01174200  12.010000   ; qtot -0.825234
   22         ca      1    RES    C21     22 0.01174100  12.010000   ; qtot -0.813493
   23         c3      1    RES    C22     23 -0.15975900  12.010000   ; qtot -0.973252
   24         ca      1    RES    C23     24 -0.21035900  12.010000   ; qtot -1.183611
   25         c3      1    RES    C24     25 0.11574100  12.010000   ; qtot -1.067870
   26         ca      1    RES    C25     26 -0.12105800  12.010000   ; qtot -1.188928
   27         c3      1    RES    C26     27 0.12834100  12.010000   ; qtot -1.060587
   28         c3      1    RES    C27     28 0.12834100  12.010000   ; qtot -0.932246
   29         c2      1    RES    C28     29 -0.16825900  12.010000   ; qtot -1.100505
   30         c3      1    RES    C29     30 -0.05425900  12.010000   ; qtot -1.154764
   31         c3      1    RES    C30     31 -0.05425800  12.010000   ; qtot -1.209022
   32         c2      1    RES    C31     32 -0.16825900  12.010000   ; qtot -1.377281
   33         c2      1    RES    C32     33 -0.22105900  12.010000   ; qtot -1.598340
   34         c2      1    RES    C33     34 -0.22105900  12.010000   ; qtot -1.819399
   35         os      1    RES    O34     35 -0.32295900  16.000000   ; qtot -2.142358
   36         os      1    RES    O35     36 -0.32295800  16.000000   ; qtot -2.465316
   37         h4      1    RES    H36     37 0.01574100   1.008000   ; qtot -2.449575
   38         h4      1    RES    H37     38 0.02704100   1.008000   ; qtot -2.422534
   39         h4      1    RES    H38     39 0.01574100   1.008000   ; qtot -2.406793
   40         h4      1    RES    H39     40 0.02704100   1.008000   ; qtot -2.379752
   41         ha      1    RES    H40     41 0.14394200   1.008000   ; qtot -2.235810
   42         h4      1    RES    H41     42 0.05104100   1.008000   ; qtot -2.184769
   43         ha      1    RES    H42     43 0.15494100   1.008000   ; qtot -2.029828
   44         h1      1    RES    H43     44 0.06764100   1.008000   ; qtot -1.962187
   45         h1      1    RES    H44     45 0.06764100   1.008000   ; qtot -1.894546
   46         hc      1    RES    H45     46 0.06464200   1.008000   ; qtot -1.829904
   47         hc      1    RES    H46     47 0.06464100   1.008000   ; qtot -1.765263
   48         h4      1    RES    H47     48 0.05104100   1.008000   ; qtot -1.714222
   49         hc      1    RES    H48     49 0.06464100   1.008000   ; qtot -1.649581
   50         hc      1    RES    H49     50 0.06464100   1.008000   ; qtot -1.584940
   51         ha      1    RES    H50     51 0.14394200   1.008000   ; qtot -1.440998
   52         h1      1    RES    H51     52 0.06764100   1.008000   ; qtot -1.373357
   53         h1      1    RES    H52     53 0.06764100   1.008000   ; qtot -1.305716
   54         ha      1    RES    H53     54 0.15494100   1.008000   ; qtot -1.150775
   55         h1      1    RES    H54     55 0.04514100   1.008000   ; qtot -1.105634
   56         h1      1    RES    H55     56 0.04514200   1.008000   ; qtot -1.060492
   57         h1      1    RES    H56     57 0.04514100   1.008000   ; qtot -1.015351
   58         h1      1    RES    H57     58 0.04514100   1.008000   ; qtot -0.970210
   59         ha      1    RES    H58     59 0.13294100   1.008000   ; qtot -0.837269
   60         hc      1    RES    H59     60 0.06364100   1.008000   ; qtot -0.773628
   61         hc      1    RES    H60     61 0.06364100   1.008000   ; qtot -0.709987
   62         hc      1    RES    H61     62 0.06364100   1.008000   ; qtot -0.646346
   63         hc      1    RES    H62     63 0.06364100   1.008000   ; qtot -0.582705
   64         ha      1    RES    H63     64 0.13294100   1.008000   ; qtot -0.449764
   65         ha      1    RES    H64     65 0.11244100   1.008000   ; qtot -0.337323
   66         ha      1    RES    H65     66 0.11244100   1.008000   ; qtot -0.224882
   67         ha      1    RES    H66     67 0.11244100   1.008000   ; qtot -0.112441
   68         ha      1    RES    H67     68 0.11244100   1.008000   ; qtot 0.000000

[ bonds ]
;    ai     aj funct         c0         c1         c2         c3
      1      7     1   0.13390 408358.400000
      1     20     1   0.13390 408358.400000
      2      8     1   0.13390 408358.400000
      2     15     1   0.13390 408358.400000
      3      9     1   0.12874 487352.320000
      3     25     1   0.14661 271541.600000
      4     11     1   0.12874 487352.320000
      4     17     1   0.14661 271541.600000
      5     13     1   0.13390 408358.400000
      5     19     1   0.13390 408358.400000
      6     10     1   0.13390 408358.400000
      6     12     1   0.13390 408358.400000
      7      9     1   0.14763 302335.840000
      7     15     1   0.13984 385848.480000
      8     11     1   0.14763 302335.840000
      8     20     1   0.13984 385848.480000
     10     21     1   0.13984 385848.480000
     12     18     1   0.15156 268612.800000
     12     24     1   0.13984 385848.480000
     13     22     1   0.13984 385848.480000
     14     16     1   0.13984 385848.480000
     14     19     1   0.13984 385848.480000
     16     22     1   0.13984 385848.480000
     17     23     1   0.15375 251793.120000
     18     25     1   0.15375 251793.120000
     19     23     1   0.15156 268612.800000
     21     26     1   0.13984 385848.480000
     21     36     1   0.13696 315138.880000
     22     35     1   0.13696 315138.880000
     24     26     1   0.13984 385848.480000
     27     30     1   0.15375 251793.120000
     27     36     1   0.14316 258236.480000
     28     31     1   0.15375 251793.120000
     28     35     1   0.14316 258236.480000
     29     30     1   0.15095 273466.240000
     29     33     1   0.13343 476473.920000
     31     32     1   0.15095 273466.240000
     32     34     1   0.13343 476473.920000
      9     37     1   0.10916 282671.040000
     10     38     1   0.10890 285767.200000
     11     39     1   0.10916 282671.040000
     13     40     1   0.10890 285767.200000
     14     41     1   0.10860 289365.440000
     15     42     1   0.10890 285767.200000
     16     43     1   0.10860 289365.440000
     17     44     1   0.10969 276646.080000
     17     45     1   0.10969 276646.080000
     18     46     1   0.10969 276646.080000
     18     47     1   0.10969 276646.080000
     20     48     1   0.10890 285767.200000
     23     49     1   0.10969 276646.080000
     23     50     1   0.10969 276646.080000
     24     51     1   0.10860 289365.440000
     25     52     1   0.10969 276646.080000
     25     53     1   0.10969 276646.080000
     26     54     1   0.10860 289365.440000
     27     55     1   0.10969 276646.080000
     27     56     1   0.10969 276646.080000
     28     57     1   0.10969 276646.080000
     28     58     1   0.10969 276646.080000
     29     59     1   0.10879 287106.080000
     30     60     1   0.10969 276646.080000
     30     61     1   0.10969 276646.080000
     31     62     1   0.10969 276646.080000
     31     63     1   0.10969 276646.080000
     32     64     1   0.10879 287106.080000
     33     65     1   0.10879 287106.080000
     33     66     1   0.10879 287106.080000
     34     67     1   0.10879 287106.080000
     34     68     1   0.10879 287106.080000

[ pairs ]
;    ai     aj funct         c0         c1         c2         c3
      1      3     1
      1      2     1
      1     11     1
      2      4     1
      2      9     1
      3     15     1
      3     12     1
      4     20     1
      4     19     1
      5     16     1
      5     35     1
      5     17     1
      6     26     1
      6     36     1
      6     25     1
      7      8     1
      7     25     1
      8     17     1
      9     18     1
     20      9     1
     10     18     1
     10     24     1
     10     27     1
     11     23     1
     11     15     1
     12     21     1
     13     14     1
     13     23     1
     13     28     1
     14     35     1
     14     17     1
     15     20     1
     16     23     1
     16     28     1
     18     26     1
     19     22     1
     21     30     1
     22     31     1
     24     25     1
     24     36     1
     26     27     1
     27     33     1
     28     34     1
     29     36     1
     32     35     1
      1     37     1
      1     42     1
      2     39     1
      2     48     1
      3     46     1
      3     47     1
      4     49     1
      4     50     1
      5     41     1
      5     49     1
      5     50     1
      6     46     1
      6     47     1
      6     51     1
      7     48     1
      8     42     1
      9     52     1
      9     53     1
      9     42     1
     10     54     1
     11     44     1
     11     45     1
     11     48     1
     12     38     1
     12     52     1
     12     53     1
     12     54     1
     13     43     1
     14     49     1
     14     50     1
     15     37     1
     16     40     1
     17     39     1
     18     51     1
     19     40     1
     19     43     1
     19     44     1
     19     45     1
     20     39     1
     21     51     1
     21     55     1
     21     56     1
     22     41     1
     22     57     1
     22     58     1
     23     41     1
     24     46     1
     24     47     1
     25     37     1
     26     38     1
     27     59     1
     28     64     1
     29     55     1
     29     56     1
     30     65     1
     30     66     1
     31     67     1
     31     68     1
     32     57     1
     32     58     1
     33     60     1
     33     61     1
     34     62     1
     34     63     1
     35     40     1
     35     43     1
     35     62     1
     35     63     1
     36     38     1
     36     54     1
     36     60     1
     36     61     1
     41     43     1
     44     49     1
     44     50     1
     45     49     1
     45     50     1
     46     52     1
     46     53     1
     47     52     1
     47     53     1
     51     54     1
     55     60     1
     55     61     1
     56     60     1
     56     61     1
     57     62     1
     57     63     1
     58     62     1
     58     63     1
     59     60     1
     59     61     1
     59     65     1
     59     66     1
     62     64     1
     63     64     1
     64     67     1
     64     68     1

[ angles ]
;    ai     aj     ak funct         c0         c1         c2         c3
      1      7      9     1   117.5600505 570.697600
      1      7     15     1   122.9400526 575.718400
      1     20      8     1   122.9400526 575.718400
      2      8     11     1   117.5600505 570.697600
      2      8     20     1   122.9400526 575.718400
      2     15      7     1   122.9400526 575.718400
      3      9      7     1   120.7200520 570.697600
      3     25     18     1   108.8000466 558.145600
      4     11      8     1   120.7200520 570.697600
      4     17     23     1   108.8000466 558.145600
      5     13     22     1   122.9400526 575.718400
      5     19     14     1   122.9400526 575.718400
      5     19     23     1   116.6800498 563.166400
      6     10     21     1   122.9400526 575.718400
      6     12     18     1   116.6800498 563.166400
      6     12     24     1   122.9400526 575.718400
      7      1     20     1   117.2200505 571.534400
      8      2     15     1   117.2200505 571.534400
      9      3     25     1   118.6700508 548.104000
      9      7     15     1   120.8200520 539.736000
     10      6     12     1   117.2200505 571.534400
     10     21     26     1   120.0200517 557.308800
     10     21     36     1   119.2000511 582.412800
     11      4     17     1   118.6700508 548.104000
     11      8     20     1   120.8200520 539.736000
     12     18     25     1   112.0700480 528.020800
     12     24     26     1   120.0200517 557.308800
     13      5     19     1   117.2200505 571.534400
     13     22     16     1   120.0200517 557.308800
     13     22     35     1   119.2000511 582.412800
     14     16     22     1   120.0200517 557.308800
     14     19     23     1   120.7700517 531.368000
     16     14     19     1   120.0200517 557.308800
     16     22     35     1   119.2000511 582.412800
     17     23     19     1   112.0700480 528.020800
     18     12     24     1   120.7700517 531.368000
     21     26     24     1   120.0200517 557.308800
     21     36     27     1   117.9600507 523.000000
     22     35     28     1   117.9600507 523.000000
     26     21     36     1   119.2000511 582.412800
     27     30     29     1   111.5600479 530.531200
     28     31     32     1   111.5600479 530.531200
     30     27     36     1   107.9700462 569.024000
     30     29     33     1   123.6300530 536.388800
     31     28     35     1   107.9700462 569.024000
     31     32     34     1   123.6300530 536.388800
      1     20     48     1   116.0300498 434.299200
      2     15     42     1   116.0300498 434.299200
      3      9     37     1   121.4800518 435.972800
      3     25     52     1   109.8100469 414.216000
      3     25     53     1   109.8100469 414.216000
      4     11     39     1   121.4800518 435.972800
      4     17     44     1   109.8100469 414.216000
      4     17     45     1   109.8100469 414.216000
      5     13     40     1   116.0300498 434.299200
      6     10     38     1   116.0300498 434.299200
      7      9     37     1   116.9900503 389.948800
      7     15     42     1   120.3400515 402.500800
      8     11     39     1   116.9900503 389.948800
      8     20     48     1   120.3400515 402.500800
     12     18     46     1   110.4700473 391.622400
     12     18     47     1   110.4700473 391.622400
     12     24     51     1   119.8800511 403.337600
     14     16     43     1   119.8800511 403.337600
     16     14     41     1   119.8800511 403.337600
     17     23     49     1   109.8000471 387.438400
     17     23     50     1   109.8000471 387.438400
     18     25     52     1   109.5600471 388.275200
     18     25     53     1   109.5600471 388.275200
     19     14     41     1   119.8800511 403.337600
     19     23     49     1   110.4700473 391.622400
     19     23     50     1   110.4700473 391.622400
     21     10     38     1   120.3400515 402.500800
     21     26     54     1   119.8800511 403.337600
     22     13     40     1   120.3400515 402.500800
     22     16     43     1   119.8800511 403.337600
     23     17     44     1   109.5600471 388.275200
     23     17     45     1   109.5600471 388.275200
     24     26     54     1   119.8800511 403.337600
     25     18     46     1   109.8000471 387.438400
     25     18     47     1   109.8000471 387.438400
     26     24     51     1   119.8800511 403.337600
     27     30     60     1   109.8000471 387.438400
     27     30     61     1   109.8000471 387.438400
     28     31     62     1   109.8000471 387.438400
     28     31     63     1   109.8000471 387.438400
     29     30     60     1   110.3600474 393.296000
     29     30     61     1   110.3600474 393.296000
     29     33     65     1   120.4300517 417.563200
     29     33     66     1   120.4300517 417.563200
     30     27     55     1   109.5600471 388.275200
     30     27     56     1   109.5600471 388.275200
     30     29     59     1   115.6800493 384.091200
     31     28     57     1   109.5600471 388.275200
     31     28     58     1   109.5600471 388.275200
     31     32     64     1   115.6800493 384.091200
     32     31     62     1   110.3600474 393.296000
     32     31     63     1   110.3600474 393.296000
     32     34     67     1   120.4300517 417.563200
     32     34     68     1   120.4300517 417.563200
     33     29     59     1   120.4300517 417.563200
     34     32     64     1   120.4300517 417.563200
     35     28     57     1   109.7800468 425.094400
     35     28     58     1   109.7800468 425.094400
     36     27     55     1   109.7800468 425.094400
     36     27     56     1   109.7800468 425.094400
     44     17     45     1   108.4600466 328.025600
     46     18     47     1   107.5800459 329.699200
     49     23     50     1   107.5800459 329.699200
     52     25     53     1   108.4600466 328.025600
     55     27     56     1   108.4600466 328.025600
     57     28     58     1   108.4600466 328.025600
     60     30     61     1   107.5800459 329.699200
     62     31     63     1   107.5800459 329.699200
     65     33     66     1   116.9000501 318.820800
     67     34     68     1   116.9000501 318.820800

[ dihedrals ]
;    ai     aj     ak     al funct         c0         c1         c2         c3         c4         c5
      1      7      9      3     1  180.0000771  2.9288000  2
      1      7     15      2     1  180.0000771  15.1670000  2
      1     20      8      2     1  180.0000771  15.1670000  2
      1     20      8     11     1  180.0000771  15.1670000  2
      2      8     11      4     1  180.0000771  2.9288000  2
      2     15      7      9     1  180.0000771  15.1670000  2
      3      9      7     15     1  180.0000771  2.9288000  2
      3     25     18     12     1  0.0000000  0.6508444  3
      4     11      8     20     1  180.0000771  2.9288000  2
      4     17     23     19     1  0.0000000  0.6508444  3
      5     13     22     16     1  180.0000771  15.1670000  2
      5     13     22     35     1  180.0000771  15.1670000  2
      5     19     14     16     1  180.0000771  15.1670000  2
      5     19     23     17     1  0.0000000  0.0000000  2
      6     10     21     26     1  180.0000771  15.1670000  2
      6     10     21     36     1  180.0000771  15.1670000  2
      6     12     18     25     1  0.0000000  0.0000000  2
      6     12     24     26     1  180.0000771  15.1670000  2
      7      1     20      8     1  180.0000771  20.0832000  2
      7      9      3     25     1  180.0000771  3.3472000  2
      7     15      2      8     1  180.0000771  20.0832000  2
      8     11      4     17     1  180.0000771  3.3472000  2
      9      3     25     18     1  0.0000000  0.0000000  3
     20      1      7      9     1  180.0000771  20.0832000  2
     10      6     12     18     1  180.0000771  20.0832000  2
     10      6     12     24     1  180.0000771  20.0832000  2
     10     21     26     24     1  180.0000771  15.1670000  2
     10     21     36     27     1  180.0000771  3.7656000  2
     11      4     17     23     1  0.0000000  0.0000000  3
     11      8      2     15     1  180.0000771  20.0832000  2
     12      6     10     21     1  180.0000771  20.0832000  2
     12     24     26     21     1  180.0000771  15.1670000  2
     13      5     19     14     1  180.0000771  20.0832000  2
     13      5     19     23     1  180.0000771  20.0832000  2
     13     22     16     14     1  180.0000771  15.1670000  2
     13     22     35     28     1  180.0000771  3.7656000  2
     14     16     22     35     1  180.0000771  15.1670000  2
     14     19     23     17     1  0.0000000  0.0000000  2
     15      2      8     20     1  180.0000771  20.0832000  2
     20      1      7     15     1  180.0000771  20.0832000  2
     16     14     19     23     1  180.0000771  15.1670000  2
     16     22     35     28     1  180.0000771  3.7656000  2
     18     12     24     26     1  180.0000771  15.1670000  2
     19      5     13     22     1  180.0000771  20.0832000  2
     19     14     16     22     1  180.0000771  15.1670000  2
     21     36     27     30     1  0.0000000  1.6038667  3
     22     35     28     31     1  0.0000000  1.6038667  3
     24     12     18     25     1  0.0000000  0.0000000  2
     24     26     21     36     1  180.0000771  15.1670000  2
     26     21     36     27     1  180.0000771  3.7656000  2
     27     30     29     33     1  0.0000000  0.0000000  2
     28     31     32     34     1  0.0000000  0.0000000  2
     29     30     27     36     1  0.0000000  0.6508444  3
     32     31     28     35     1  0.0000000  0.6508444  3
      1      7      9     15     4  180.0000771  4.6024000  2
     20     11      8      2     4  180.0000771  4.6024000  2
     18     24     12      6     4  180.0000771  4.6024000  2
     23     14     19      5     4  180.0000771  4.6024000  2
     10     26     21     36     4  180.0000771  4.6024000  2
     13     16     22     35     4  180.0000771  4.6024000  2
      1      7      9     37     1  180.0000771  2.9288000  2
      1      7     15     42     1  180.0000771  15.1670000  2
      2      8     11     39     1  180.0000771  2.9288000  2
      2      8     20     48     1  180.0000771  15.1670000  2
      3     25     18     46     1  0.0000000  0.6508444  3
      3     25     18     47     1  0.0000000  0.6508444  3
      4     17     23     49     1  0.0000000  0.6508444  3
      4     17     23     50     1  0.0000000  0.6508444  3
      5     19     14     41     1  180.0000771  15.1670000  2
      5     19     23     49     1  0.0000000  0.0000000  2
      5     19     23     50     1  0.0000000  0.0000000  2
      6     12     18     46     1  0.0000000  0.0000000  2
      6     12     18     47     1  0.0000000  0.0000000  2
      6     12     24     51     1  180.0000771  15.1670000  2
      7      1     20     48     1  180.0000771  20.0832000  2
      8      2     15     42     1  180.0000771  20.0832000  2
      9      3     25     52     1  0.0000000  0.0000000  3
      9      3     25     53     1  0.0000000  0.0000000  3
      9      7     15     42     1  180.0000771  15.1670000  2
     10     21     26     54     1  180.0000771  15.1670000  2
     11      4     17     44     1  0.0000000  0.0000000  3
     11      4     17     45     1  0.0000000  0.0000000  3
     11      8     20     48     1  180.0000771  15.1670000  2
     12      6     10     38     1  180.0000771  20.0832000  2
     12     18     25     52     1  0.0000000  0.6508444  3
     12     18     25     53     1  0.0000000  0.6508444  3
     12     24     26     54     1  180.0000771  15.1670000  2
     13     22     16     43     1  180.0000771  15.1670000  2
     14     19     23     49     1  0.0000000  0.0000000  2
     14     19     23     50     1  0.0000000  0.0000000  2
     15      7      9     37     1  180.0000771  2.9288000  2
     16     22     13     40     1  180.0000771  15.1670000  2
     17      4     11     39     1  180.0000771  3.3472000  2
     18     12     24     51     1  180.0000771  15.1670000  2
     19      5     13     40     1  180.0000771  20.0832000  2
     19     14     16     43     1  180.0000771  15.1670000  2
     19     23     17     44     1  0.0000000  0.6508444  3
     19     23     17     45     1  0.0000000  0.6508444  3
     20      8     11     39     1  180.0000771  2.9288000  2
     21     26     24     51     1  180.0000771  15.1670000  2
     21     36     27     55     1  0.0000000  1.6038667  3
     21     36     27     56     1  0.0000000  1.6038667  3
     22     16     14     41     1  180.0000771  15.1670000  2
     22     35     28     57     1  0.0000000  1.6038667  3
     22     35     28     58     1  0.0000000  1.6038667  3
     23     19     14     41     1  180.0000771  15.1670000  2
     24     12     18     46     1  0.0000000  0.0000000  2
     24     12     18     47     1  0.0000000  0.0000000  2
     25      3      9     37     1  180.0000771  3.3472000  2
     26     21     10     38     1  180.0000771  15.1670000  2
     27     30     29     59     1  0.0000000  0.0000000  2
     28     31     32     64     1  0.0000000  0.0000000  2
     29     30     27     55     1  0.0000000  0.6508444  3
     29     30     27     56     1  0.0000000  0.6508444  3
     30     29     33     65     1  180.0000771  27.8236000  2
     30     29     33     66     1  180.0000771  27.8236000  2
     31     32     34     67     1  180.0000771  27.8236000  2
     31     32     34     68     1  180.0000771  27.8236000  2
     32     31     28     57     1  0.0000000  0.6508444  3
     32     31     28     58     1  0.0000000  0.6508444  3
     33     29     30     60     1  0.0000000  4.8116000  1
     33     29     30     60     1  0.0000000  0.0000000  2
     33     29     30     60     1  180.0000771  1.5899200  3
     33     29     30     61     1  0.0000000  4.8116000  1
     33     29     30     61     1  0.0000000  0.0000000  2
     33     29     30     61     1  180.0000771  1.5899200  3
     34     32     31     62     1  0.0000000  4.8116000  1
     34     32     31     62     1  0.0000000  0.0000000  2
     34     32     31     62     1  180.0000771  1.5899200  3
     34     32     31     63     1  0.0000000  4.8116000  1
     34     32     31     63     1  0.0000000  0.0000000  2
     34     32     31     63     1  180.0000771  1.5899200  3
     35     22     13     40     1  180.0000771  15.1670000  2
     35     22     16     43     1  180.0000771  15.1670000  2
     35     28     31     62     1  0.0000000  1.0460000  1
     35     28     31     62     1  0.0000000  0.0000000  3
     35     28     31     63     1  0.0000000  1.0460000  1
     35     28     31     63     1  0.0000000  0.0000000  3
     36     21     10     38     1  180.0000771  15.1670000  2
     36     21     26     54     1  180.0000771  15.1670000  2
     36     27     30     60     1  0.0000000  1.0460000  1
     36     27     30     60     1  0.0000000  0.0000000  3
     36     27     30     61     1  0.0000000  1.0460000  1
     36     27     30     61     1  0.0000000  0.0000000  3
     41     14     16     43     1  180.0000771  15.1670000  2
     44     17     23     49     1  0.0000000  0.6508444  3
     44     17     23     50     1  0.0000000  0.6508444  3
     45     17     23     49     1  0.0000000  0.6508444  3
     45     17     23     50     1  0.0000000  0.6508444  3
     46     18     25     52     1  0.0000000  0.6508444  3
     46     18     25     53     1  0.0000000  0.6508444  3
     47     18     25     52     1  0.0000000  0.6508444  3
     47     18     25     53     1  0.0000000  0.6508444  3
     51     24     26     54     1  180.0000771  15.1670000  2
     55     27     30     60     1  0.0000000  0.6508444  3
     55     27     30     61     1  0.0000000  0.6508444  3
     56     27     30     60     1  0.0000000  0.6508444  3
     56     27     30     61     1  0.0000000  0.6508444  3
     57     28     31     62     1  0.0000000  0.6508444  3
     57     28     31     63     1  0.0000000  0.6508444  3
     58     28     31     62     1  0.0000000  0.6508444  3
     58     28     31     63     1  0.0000000  0.6508444  3
     59     29     30     60     1  0.0000000  0.0000000  2
     59     29     30     61     1  0.0000000  0.0000000  2
     59     29     33     65     1  180.0000771  27.8236000  2
     59     29     33     66     1  180.0000771  27.8236000  2
     62     31     32     64     1  0.0000000  0.0000000  2
     63     31     32     64     1  0.0000000  0.0000000  2
     64     32     34     67     1  180.0000771  27.8236000  2
     64     32     34     68     1  180.0000771  27.8236000  2
      7     37      9      3     4  180.0000771  4.6024000  2
     21     38     10      6     4  180.0000771  4.6024000  2
      8     39     11      4     4  180.0000771  4.6024000  2
     22     40     13      5     4  180.0000771  4.6024000  2
     16     19     14     41     4  180.0000771  4.6024000  2
      7     42     15      2     4  180.0000771  4.6024000  2
     14     22     16     43     4  180.0000771  4.6024000  2
      1     20     48      8     4  180.0000771  4.6024000  2
     12     26     24     51     4  180.0000771  4.6024000  2
     21     24     26     54     4  180.0000771  4.6024000  2
     33     30     29     59     4  180.0000771  4.6024000  2
     34     31     32     64     4  180.0000771  4.6024000  2
     29     65     33     66     4  180.0000771  4.6024000  2
     32     67     34     68     4  180.0000771  4.6024000  2

[ moleculetype ]
; Name            nrexcl
ZnD            3

[ atoms ]
;   nr       type  resnr residue  atom   cgnr     charge       mass  typeB    chargeB      massB
; residue   1 ZnD rtp ZnD  q +2.0
     1        Zn1      1    ZnD    Zn1      1         -1      47.39
     2        DM1      1    ZnD    dm1      1        0.5          3
     3        DM2      1    ZnD    dm2      1        0.5          3
     4        DM3      1    ZnD    dm3      1        0.5          3
     5        DM1      1    ZnD    dm4      1        0.5          3
     6        DM2      1    ZnD    dm5      1        0.5          3
     7        DM3      1    ZnD    dm6      1        0.5          3   ; qtot 2

[ bonds ]
;  ai    aj funct            c0            c1            c2            c3
    1     2     1 
    1     3     1 
    1     4     1 
    1     5     1 
    1     6     1 
    1     7     1 
    2     3     1 
    2     4     1 
    2     6     1 
    2     7     1 
    3     4     1 
    3     5     1 
    3     7     1 
    4     5     1 
    4     6     1 
    5     6     1 
    5     7     1 
    6     7     1 

[ angles ]
;  ai    aj    ak funct            c0            c1            c2            c3
    2     1     3     1 
    2     1     4     1 
    2     1     5     1 
    2     1     6     1 
    2     1     7     1 
    3     1     4     1 
    3     1     5     1 
    3     1     6     1 
    3     1     7     1 
    4     1     5     1 
    4     1     6     1 
    4     1     7     1 
    5     1     6     1 
    5     1     7     1 
    6     1     7     1 
    1     2     3     1 
    1     2     4     1 
    1     2     6     1 
    1     2     7     1 
    3     2     4     1 
    3     2     6     1 
    3     2     7     1 
    4     2     6     1 
    4     2     7     1 
    6     2     7     1 
    1     3     2     1 
    1     3     4     1 
    1     3     5     1 
    1     3     7     1 
    2     3     4     1 
    2     3     5     1 
    2     3     7     1 
    4     3     5     1 
    4     3     7     1 
    5     3     7     1 
    1     4     2     1 
    1     4     3     1 
    1     4     5     1 
    1     4     6     1 
    2     4     3     1 
    2     4     5     1 
    2     4     6     1 
    3     4     5     1 
    3     4     6     1 
    5     4     6     1 
    1     5     3     1 
    1     5     4     1 
    1     5     6     1 
    1     5     7     1 
    3     5     4     1 
    3     5     6     1 
    3     5     7     1 
    4     5     6     1 
    4     5     7     1 
    6     5     7     1 
    1     6     2     1 
    1     6     4     1 
    1     6     5     1 
    1     6     7     1 
    2     6     4     1 
    2     6     5     1 
    2     6     7     1 
    4     6     5     1 
    4     6     7     1 
    5     6     7     1 
    1     7     2     1 
    1     7     3     1 
    1     7     5     1 
    1     7     6     1 
    2     7     3     1 
    2     7     5     1 
    2     7     6     1 
    3     7     5     1 
    3     7     6     1 
    5     7     6     1 

[ moleculetype ]
; Name            nrexcl
BF4          3

[ atoms ]
;   nr       type  resnr residue  atom   cgnr    charge       mass  typeB    chargeB      massB
; residue    1 BF4 rtp BF4 q -1.0
    1          b      1    BF4     B1      1 1.15040000  10.810000   ; qtot 1.150400
    2          f      1    BF4     F2      2 -0.53760000  19.000000   ; qtot 0.612800
    3          f      1    BF4     F3      3 -0.53760000  19.000000   ; qtot 0.075200
    4          f      1    BF4     F4      4 -0.53760000  19.000000   ; qtot -0.462400
    5          f      1    BF4     F5      5 -0.53760000  19.000000   ; qtot -1.000000

[ bonds ]
;    ai     aj funct         c0         c1         c2         c3
      1      2     1   0.13900 242672.000000
      1      3     1   0.13900 242672.000000
      1      4     1   0.13900 242672.000000
      1      5     1   0.13900 242672.000000

[ angles ]
;    ai     aj     ak funct         c0         c1         c2         c3
      2      1      3     1   109.5000469 418.400000
      2      1      4     1   109.5000469 418.400000
      2      1      5     1   109.5000469 418.400000
      3      1      4     1   109.5000469 418.400000
      3      1      5     1   109.5000469 418.400000
      4      1      5     1   109.5000469 418.400000

[ moleculetype ]
;name            nrexcl
 ACN              3

[ atoms ]
;   nr  type  resi  res  atom  cgnr     charge      mass       ; qtot   bond_type
     1   c3     1   ACN    C1    1    -0.449382     12.01000 ; qtot -0.449
     2   hc     1   ACN    H1    2     0.166846      1.00800 ; qtot -0.283
     3   hc     1   ACN    H2    3     0.166626      1.00800 ; qtot -0.116
     4   hc     1   ACN    H3    4     0.166762      1.00800 ; qtot 0.051
     5   c1     1   ACN    C2    5     0.452015     12.01000 ; qtot 0.503
     6   n1     1   ACN    N1    6    -0.502868     14.01000 ; qtot 0.000

[ bonds ]
;   ai     aj funct   r             k
     1      2   1    1.0969e-01    2.7665e+05 ;     C1 - H1    
     1      3   1    1.0969e-01    2.7665e+05 ;     C1 - H2    
     1      4   1    1.0969e-01    2.7665e+05 ;     C1 - H3    
     1      5   1    1.4671e-01    3.1095e+05 ;     C1 - C2    
     5      6   1    1.1535e-01    7.9881e+05 ;     C2 - N1    

[ pairs ]
;   ai     aj    funct
     2      6      1 ;     H1 - N1    
     3      6      1 ;     H2 - N1    
     4      6      1 ;     H3 - N1    

[ angles ]
;   ai     aj     ak    funct   theta         cth
    1    5    6    1  180.0  4.8560e+02    ;   C1    -   C2    -   N1
     2      1      3      1    1.0758e+02    3.2970e+02 ;     H1 - C1     - H2    
     2      1      4      1    1.0758e+02    3.2970e+02 ;     H1 - C1     - H3    
     2      1      5      1    1.0941e+02    4.0484e+02 ;     H1 - C1     - C2    
     3      1      4      1    1.0758e+02    3.2970e+02 ;     H2 - C1     - H3    
     3      1      5      1    1.0941e+02    4.0484e+02 ;     H2 - C1     - C2    
     4      1      5      1    1.0941e+02    4.0484e+02 ;     H3 - C1     - C2    

[ dihedrals ] ; propers
; treated as RBs in GROMACS to use combine multiple AMBER torsions per quartet
;    i      j      k      l   func    C0         C1         C2         C3         C4         C5
     2      1      5      6      3    0.00000    0.00000    0.00000    0.00000    0.00000    0.00000 ;     H1-    C1-    C2-    N1
     3      1      5      6      3    0.00000    0.00000    0.00000    0.00000    0.00000    0.00000 ;     H2-    C1-    C2-    N1
     4      1      5      6      3    0.00000    0.00000    0.00000    0.00000    0.00000    0.00000 ;     H3-    C1-    C2-    N1

[ system ]
; Name
Generic title in water

[ molecules ]
; Compound       #mols
RES                  3

ZnD 3


ACN              1068
