# Supplementary material for: Metallicious: Automated Force-Field Parameterization of Covalently Bound Metals for Supramolecular Structures
Source: J Chem Theory Comput. 2024 Oct 7;20(20):9060–71. doi: 10.1021/acs.jctc.4c00850 (PMC11500408; doi:10.1021/acs.jctc.4c00850)
Supplement: Supplementary file 2 — ct4c00850_si_002.zip [file ct4c00850_si_002.zip › SI_MD_input/Zn3L3/dummy_no_ions/3_npt.gro]

Generic title in water
 6633
    1RES     N0    1   1.796   2.329   2.848  0.3035 -0.8354  0.1683
    1RES     N1    2   1.726   2.580   2.720 -0.2851 -0.4306  0.5193
    1RES     N2    3   2.064   2.275   2.872  0.4421 -0.9553 -0.0375
    1RES     N3    4   1.456   2.650   2.694  0.8850 -0.5324 -0.0180
    1RES     N4    5   1.481   2.864   2.475  0.5079 -0.4196  0.3313
    1RES     N5    6   2.044   1.954   2.885 -0.3481 -0.0361  0.6437
    1RES     C6    7   1.888   2.416   2.799  0.0649 -0.1509 -0.3056
    1RES     C7    8   1.634   2.491   2.767 -0.6679 -0.1985  0.7514
    1RES     C8    9   2.027   2.393   2.840 -0.0375  0.1643  0.5703
    1RES     C9   10   2.041   1.828   2.823 -0.0185  0.7769  0.7476
    1RES    C10   11   1.491   2.541   2.754  0.5981  0.1082  0.0472
    1RES    C11   12   2.176   1.990   2.913 -0.1840  0.1236  0.0624
    1RES    C12   13   1.482   2.882   2.340 -0.6524  0.0674 -0.3571
    1RES    C13   14   1.261   2.961   2.479  0.3401 -0.5103  0.8680
    1RES    C14   15   1.851   2.541   2.748  0.2515  0.7111 -0.7540
    1RES    C15   16   1.265   2.985   2.339 -0.5655 -0.4207 -0.2758
    1RES    C16   17   1.337   2.726   2.725 -0.5406 -0.1167  0.2572
    1RES    C17   18   2.194   2.115   2.993  0.1668 -0.3583 -0.1979
    1RES    C18   19   1.364   2.900   2.541  0.0743  0.7126  0.0156
    1RES    C19   20   1.670   2.369   2.838 -0.1441  0.3108  0.1563
    1RES    C20   21   2.155   1.747   2.793  0.6579  0.7682  0.5782
    1RES    C21   22   1.378   2.943   2.263  0.6883  0.4471 -0.1277
    1RES    C22   23   1.351   2.873   2.691 -0.1973 -0.6420 -0.5944
    1RES    C23   24   2.294   1.917   2.877 -0.0111  0.1912  0.5100
    1RES    C24   25   2.203   2.248   2.909  0.6373  0.4608  0.3046
    1RES    C25   26   2.284   1.795   2.811 -0.6098 -0.8194 -0.0235
    1RES    C26   27   2.052   1.523   2.752  0.2427 -0.1870  0.0795
    1RES    C27   28   1.304   3.049   2.048  1.2466  0.5586 -0.8482
    1RES    C28   29   1.969   1.317   2.627  0.4586  0.3716 -0.4746
    1RES    C29   30   2.056   1.440   2.625  0.7265 -0.1177 -0.6593
    1RES    C30   31   1.361   3.050   1.903  0.3414  0.3318  0.0266
    1RES    C31   32   1.476   3.149   1.895 -0.8762 -0.0995 -0.0234
    1RES    C32   33   1.875   1.292   2.717 -0.0495  0.0241  0.4556
    1RES    C33   34   1.468   3.284   1.892 -0.6501 -0.3104  0.0093
    1RES    O34   35   1.394   2.966   2.129 -0.8960  0.4171 -0.0486
    1RES    O35   36   2.142   1.630   2.726 -0.4028  0.1513 -0.1757
    1RES    H36   37   2.095   2.469   2.801 -1.7520  0.8617 -1.1591
    1RES    H37   38   1.938   1.801   2.801  0.5251 -1.4511  0.8407
    1RES    H38   39   1.416   2.470   2.791  1.7870 -0.3959  1.5849
    1RES    H39   40   1.567   2.836   2.289  0.0217 -1.6080  2.1576
    1RES    H40   41   1.174   2.992   2.536  0.6483  0.7480  0.6607
    1RES    H41   42   1.931   2.606   2.714  2.5813 -0.7249  1.8032
    1RES    H42   43   1.172   3.025   2.299 -0.7949  1.6090  2.1865
    1RES    H43   44   1.308   2.710   2.829 -0.9405  2.4932  0.5859
    1RES    H44   45   1.263   2.684   2.655 -1.4557  0.7988  0.6651
    1RES    H45   46   2.290   2.108   3.046 -0.8978 -3.5710  1.3885
    1RES    H46   47   2.116   2.122   3.069 -1.4100 -2.0894 -1.6072
    1RES    H47   48   1.594   2.303   2.879 -0.2309 -0.7331 -1.6673
    1RES    H48   49   1.258   2.914   2.731 -0.1435 -0.3286 -0.7871
    1RES    H49   50   1.434   2.920   2.746 -1.6918  0.9023  0.3486
    1RES    H50   51   2.391   1.946   2.916 -0.1841 -2.3549  3.0495
    1RES    H51   52   2.258   2.327   2.961 -2.1423  1.8986  1.1601
    1RES    H52   53   2.269   2.236   2.823  0.8058  1.6755  0.2543
    1RES    H53   54   2.372   1.735   2.793 -0.1088  0.3108 -1.4548
    1RES    H54   55   1.953   1.567   2.766 -0.0929 -0.5505 -1.0514
    1RES    H55   56   2.083   1.460   2.836  2.7139 -1.0717 -1.4554
    1RES    H56   57   1.292   3.151   2.084 -1.3768 -0.6183  1.8318
    1RES    H57   58   1.204   3.003   2.047  0.6141  1.8952  0.4693
    1RES    H58   59   1.985   1.244   2.549  0.9542  0.0794 -0.1039
    1RES    H59   60   2.031   1.504   2.540  1.0202  0.6788 -0.1486
    1RES    H60   61   2.158   1.405   2.604  0.7431  0.1943 -1.1186
    1RES    H61   62   1.401   2.951   1.880 -1.8125 -0.8913  1.3617
    1RES    H62   63   1.291   3.077   1.823  0.4273  1.2300  0.2473
    1RES    H63   64   1.573   3.102   1.888 -1.7355 -1.8958 -0.1557
    1RES    H64   65   1.851   1.365   2.795 -2.1969  1.5594 -1.5745
    1RES    H65   66   1.819   1.199   2.711 -0.2805  0.0443  2.0407
    1RES    H66   67   1.377   3.343   1.902  0.0772  0.7216  0.7524
    1RES    H67   68   1.548   3.357   1.892  0.2473 -1.2851 -0.8553
    2RES     N0   69   1.683   2.356   2.272  0.0559 -0.5073 -0.3197
    2RES     N1   70   1.619   2.570   2.448 -0.8474 -0.6667 -0.0113
    2RES     N2   71   1.518   2.144   2.257  0.5587 -0.3802 -0.4159
    2RES     N3   72   1.805   2.772   2.467  0.0380 -0.1306  0.4482
    2RES     N4   73   1.700   2.893   2.739 -0.7139 -0.7517  0.4904
    2RES     N5   74   1.708   1.924   2.155  0.2942 -0.5735  0.0607
    2RES     C6   75   1.559   2.364   2.340 -0.0109 -0.0138 -0.0382
    2RES     C7   76   1.734   2.571   2.371  0.2991  0.0448  0.2931
    2RES     C8   77   1.473   2.248   2.315  0.3724  0.0878 -0.2473
    2RES     C9   78   1.805   1.836   2.190 -0.0546  0.8485 -1.4025
    2RES    C10   79   1.819   2.690   2.368  0.5665 -0.8570  0.2696
    2RES    C11   80   1.581   1.884   2.129  0.0629  0.5441  0.0975
    2RES    C12   81   1.698   2.890   2.879  0.1463 -0.4493 -0.3647
    2RES    C13   82   1.875   3.056   2.766 -0.1373  0.1535  0.4589
    2RES    C14   83   1.533   2.464   2.431 -0.2634  0.2534 -0.7116
    2RES    C15   84   1.882   3.038   2.905 -1.0249  0.8726  0.5456
    2RES    C16   85   1.884   2.898   2.467  0.3713  0.1793 -0.5344
    2RES    C17   86   1.476   1.986   2.088 -0.4235 -0.1216 -0.6744
    2RES    C18   87   1.783   2.985   2.686 -0.0549 -0.0205  0.0128
    2RES    C19   88   1.765   2.462   2.281  0.6251  0.6490  0.2785
    2RES    C20   89   1.774   1.696   2.205 -0.8880 -0.0226 -0.3998
    2RES    C21   90   1.785   2.965   2.965  0.3547  0.0999 -0.0821
    2RES    C22   91   1.789   3.000   2.536  0.7135  0.3541 -0.3991
    2RES    C23   92   1.542   1.748   2.141  0.1960  0.1656 -0.1910
    2RES    C24   93   1.416   2.056   2.207 -0.8581  0.3306  0.7617
    2RES    C25   94   1.641   1.655   2.178 -0.2169 -0.3484  0.6532
    2RES    C26   95   1.998   1.601   2.182 -0.5990 -0.1663 -0.0904
    2RES    C27   96   1.802   3.060   3.189  0.3514 -0.4386  0.6770
    2RES    C28   97   1.894   1.564   1.957 -0.0265  0.1561  0.3995
    2RES    C29   98   1.998   1.521   2.051 -0.0731 -0.4476 -0.0143
    2RES    C30   99   1.680   3.148   3.184  0.3844  0.0116  0.0357
    2RES    C31  100   1.699   3.273   3.261  0.0161 -0.0564  0.7645
    2RES    C32  101   1.887   1.684   1.906 -0.4369  0.5831  0.4777
    2RES    C33  102   1.736   3.271   3.386 -0.4725 -0.3495 -1.1313
    2RES    O34  103   1.776   2.949   3.102  0.1466 -0.0066  0.0342
    2RES    O35  104   1.867   1.609   2.249  0.2715  0.4127 -0.4560
    2RES    H36  105   1.373   2.245   2.359  0.2405 -1.4786 -0.6191
    2RES    H37  106   1.908   1.871   2.200  1.0700 -2.3373 -1.0233
    2RES    H38  107   1.899   2.686   2.294  0.7479 -0.9348  0.4711
    2RES    H39  108   1.628   2.823   2.928  0.6759 -1.1939 -0.6166
    2RES    H40  109   1.951   3.112   2.712  0.2219 -0.9670 -0.2087
    2RES    H41  110   1.446   2.468   2.497  2.1419  0.4523  2.5860
    2RES    H42  111   1.956   3.091   2.964 -0.5961 -0.3760  1.1582
    2RES    H43  112   1.912   2.923   2.363 -0.1242 -1.5179 -1.0929
    2RES    H44  113   1.964   2.869   2.536  0.0209 -1.7698 -0.9299
    2RES    H45  114   1.398   1.920   2.048  1.9159 -2.7279 -1.1468
    2RES    H46  115   1.509   2.060   2.014  1.2943 -0.7373 -0.5572
    2RES    H47  116   1.833   2.485   2.200 -0.2420 -1.1490 -0.9993
    2RES    H48  117   1.832   3.096   2.508  2.0552  0.0501  0.5857
    2RES    H49  118   1.691   3.000   2.487  0.0088  2.4472  0.9520
    2RES    H50  119   1.443   1.721   2.107  0.1547  1.0968 -0.8362
    2RES    H51  120   1.327   2.106   2.168  0.3799  0.5159 -1.9140
    2RES    H52  121   1.400   1.983   2.288  3.3210 -0.7697  0.7503
    2RES    H53  122   1.614   1.550   2.192 -0.1149 -0.3902  0.5373
    2RES    H54  123   2.075   1.568   2.252 -0.3409  1.5532  0.4701
    2RES    H55  124   2.030   1.702   2.155  1.2307 -0.2952  1.4737
    2RES    H56  125   1.890   3.122   3.168  2.0270 -2.2371  2.2851
    2RES    H57  126   1.806   3.028   3.293 -0.1887 -0.0605  0.8184
    2RES    H58  127   1.826   1.484   1.926  1.1027  0.1626 -2.2115
    2RES    H59  128   2.101   1.523   2.016 -0.2242 -0.1976 -0.4481
    2RES    H60  129   1.984   1.418   2.084  0.8097 -0.0170  1.7413
    2RES    H61  130   1.648   3.173   3.082  0.9982  3.8875  0.7199
    2RES    H62  131   1.600   3.089   3.230  0.9094 -1.9710 -1.5159
    2RES    H63  132   1.684   3.365   3.205  0.3778 -1.6970 -2.1600
    2RES    H64  133   1.964   1.755   1.933  0.0713 -0.4634  1.8563
    2RES    H65  134   1.797   1.709   1.851 -0.7664  0.6678  1.0477
    2RES    H66  135   1.732   3.183   3.450 -2.0010  1.3772  1.2694
    2RES    H67  136   1.763   3.364   3.435 -3.3032  1.9646 -3.7703
    3RES     N0  137   1.792   2.097   2.394  0.1674 -0.2241 -0.2384
    3RES     N1  138   1.885   2.107   2.671  0.1106  0.5144  0.7451
    3RES     N2  139   1.940   2.172   2.190 -0.5386 -0.7402  0.5873
    3RES     N3  140   1.712   2.013   2.868  0.2816  0.2818 -0.0511
    3RES     N4  141   1.855   2.133   3.117  0.6270  0.1807 -0.2683
    3RES     N5  142   1.727   2.208   1.979 -1.0110 -0.5313  0.0326
    3RES     C6  143   1.911   2.151   2.426 -0.3643  0.3786 -0.8997
    3RES     C7  144   1.771   2.043   2.630  0.0451 -0.1037 -0.9365
    3RES     C8  145   1.995   2.188   2.306 -0.3669  0.3281 -0.5319
    3RES     C9  146   1.622   2.272   1.916  0.2911 -0.5472  0.2347
    3RES    C10  147   1.687   1.984   2.739  0.0565  0.5545 -0.6288
    3RES    C11  148   1.846   2.203   1.907  0.3658 -0.6365  0.7367
    3RES    C12  149   1.901   2.221   3.203  0.0925 -0.3983 -0.0509
    3RES    C13  150   1.732   2.032   3.304 -0.2644 -0.0536 -0.7468
    3RES    C14  151   1.952   2.157   2.562  0.1695  0.6335  0.1290
    3RES    C15  152   1.775   2.135   3.387 -0.3027 -0.1417 -0.0697
    3RES    C16  153   1.653   1.927   2.972  0.5917  0.4470 -0.2182
    3RES    C17  154   1.971   2.129   1.960  0.0063 -0.1621 -0.1993
    3RES    C18  155   1.773   2.035   3.168 -0.5303  0.5995 -0.6956
    3RES    C19  156   1.721   2.043   2.496 -0.3779  1.0005  0.1367
    3RES    C20  157   1.610   2.311   1.782  0.1551 -0.2437  0.4789
    3RES    C21  158   1.871   2.227   3.342 -0.1011 -0.7595 -0.2393
    3RES    C22  159   1.759   1.911   3.085 -0.0796 -0.2192  0.0940
    3RES    C23  160   1.845   2.255   1.774 -0.5794 -0.8847  0.1085
    3RES    C24  161   2.039   2.193   2.082  0.3983  0.5109 -0.6338
    3RES    C25  162   1.730   2.303   1.711  0.3640  0.1010  0.1932
    3RES    C26  163   1.480   2.367   1.582 -0.4007 -0.2315  0.0435
    3RES    C27  164   1.872   2.356   3.557 -0.4764  0.4871  0.1836
    3RES    C28  165   1.302   2.384   1.407 -1.0262 -0.0737 -0.0783
    3RES    C29  166   1.338   2.408   1.550 -0.2403 -0.2451  0.0870
    3RES    C30  167   1.967   2.451   3.638  0.2461  0.1153 -0.4294
    3RES    C31  168   2.114   2.414   3.625  0.0930  0.3961  0.2432
    3RES    C32  169   1.383   2.409   1.306  0.3877  0.2077 -0.0028
    3RES    C33  170   2.199   2.378   3.727  1.1430  0.2721  0.2346
    3RES    O34  171   1.921   2.329   3.422 -0.0406 -0.1308  0.7076
    3RES    O35  172   1.497   2.364   1.725  0.3111 -0.6823 -0.1928
    3RES    H36  173   2.085   2.245   2.332 -0.2339  0.6269 -1.6182
    3RES    H37  174   1.534   2.295   1.975  1.5961  1.1549  1.5510
    3RES    H38  175   1.596   1.936   2.704 -0.8882  0.9717  1.2076
    3RES    H39  176   1.955   2.297   3.146  0.1580 -1.5130 -1.5018
    3RES    H40  177   1.661   1.955   3.331 -1.9130  1.3360 -0.9914
    3RES    H41  178   2.048   2.203   2.585  0.5988 -0.0865 -0.2068
    3RES    H42  179   1.733   2.139   3.487 -0.7185 -1.7786 -0.1600
    3RES    H43  180   1.639   1.832   2.921  0.4147  0.2165  0.2560
    3RES    H44  181   1.562   1.970   3.015 -0.4045 -0.3947 -1.4829
    3RES    H45  182   2.043   2.119   1.878  1.5245  0.1562  1.0486
    3RES    H46  183   1.947   2.023   1.973  1.9409 -0.8476 -2.0697
    3RES    H47  184   1.624   1.999   2.479  0.9188 -1.6673 -0.5794
    3RES    H48  185   1.721   1.829   3.148 -2.7994 -0.2674 -1.5610
    3RES    H49  186   1.850   1.876   3.034 -0.2693  1.7711 -1.6624
    3RES    H50  187   1.934   2.244   1.713 -1.9458  0.1984 -2.1396
    3RES    H51  188   2.128   2.135   2.109  0.3861  0.7109 -0.1574
    3RES    H52  189   2.068   2.297   2.065  0.9305  0.2545 -1.3225
    3RES    H53  190   1.731   2.324   1.605  0.7562 -1.4094 -0.1270
    3RES    H54  191   1.489   2.266   1.538  0.1897  0.4858 -1.5140
    3RES    H55  192   1.555   2.433   1.538 -1.0694  0.9479  0.6573
    3RES    H56  193   1.865   2.265   3.619  0.0273 -0.0279 -0.5021
    3RES    H57  194   1.768   2.390   3.552 -0.5582  0.1377 -0.5927
    3RES    H58  195   1.197   2.360   1.394 -1.1382 -0.7643  1.8520
    3RES    H59  196   1.264   2.353   1.609  0.3716 -0.6338  0.4903
    3RES    H60  197   1.326   2.516   1.565  0.3204 -0.1253 -0.3283
    3RES    H61  198   1.953   2.551   3.597  2.7293  0.9614  0.6648
    3RES    H62  199   1.949   2.443   3.746  0.4719  1.6307 -0.2683
    3RES    H63  200   2.160   2.429   3.528  0.3774  0.8738  0.4490
    3RES    H64  201   1.483   2.447   1.322  0.0673 -0.1710  3.2537
    3RES    H65  202   1.346   2.388   1.206 -1.4141 -0.2252  0.7335
    3RES    H66  203   2.155   2.375   3.826  0.9771 -0.2797  0.1475
    3RES    H67  204   2.303   2.376   3.696  1.8192 -0.9668  2.4229
    4ZnD    Zn1  205   1.625   2.745   2.592 -0.7993  0.0589 -0.1389
    4ZnD    dm1  206   1.695   2.764   2.538 -1.5592  1.0392  0.3455
    4ZnD    dm2  207   1.651   2.808   2.648 -0.5090  0.8041 -1.4298
    4ZnD    dm3  208   1.575   2.805   2.542 -0.4308  1.3617 -0.6856
    4ZnD    dm4  209   1.552   2.727   2.643  0.6157  0.1542  0.4338
    4ZnD    dm5  210   1.598   2.680   2.535 -0.3367 -0.5680 -0.4505
    4ZnD    dm6  211   1.679   2.687   2.635 -0.6253 -2.0111  1.1990
    5ZnD    Zn1  212   1.903   2.127   2.897  0.0523 -0.1053 -0.2330
    5ZnD    dm1  213   1.906   2.140   2.810  0.8875  0.8677  1.0404
    5ZnD    dm2  214   1.854   2.204   2.906 -0.1491  1.8458  0.5539
    5ZnD    dm3  215   1.827   2.078   2.890 -0.5829 -1.2831  0.3558
    5ZnD    dm4  216   1.900   2.115   2.988 -0.9325 -0.3198  0.1750
    5ZnD    dm5  217   1.952   2.051   2.890  1.0239 -0.0249 -0.6378
    5ZnD    dm6  218   1.980   2.176   2.906  0.4832 -0.2525 -1.3147
    6ZnD    Zn1  219   1.725   2.146   2.195  0.3589 -0.0661 -0.1447
    6ZnD    dm1  220   1.716   2.174   2.110  0.5301  0.4569  1.4005
    6ZnD    dm2  221   1.726   2.232   2.223 -0.6284 -0.8073  0.8327
    6ZnD    dm3  222   1.636   2.143   2.205  1.2104  0.1352  0.2191
    6ZnD    dm4  223   1.734   2.123   2.284 -1.4612  0.6090  1.6068
    6ZnD    dm5  224   1.725   2.061   2.168 -1.0275 -0.3527  0.5853
    6ZnD    dm6  225   1.815   2.151   2.184 -0.4638 -0.4430 -0.7599
    7ACN     C1  226   0.776   4.122   1.313 -0.2852 -0.3507  0.6674
    7ACN     H1  227   0.749   4.043   1.241  0.4531  0.8663 -0.9772
    7ACN     H2  228   0.787   4.218   1.261  0.9201  0.2466  2.0259
    7ACN     H3  229   0.866   4.094   1.368 -1.6793 -0.4429  2.9585
    7ACN     C2  230   0.672   4.143   1.408 -0.1318 -0.5143 -0.6398
    7ACN     N1  231   0.593   4.148   1.494 -0.0588  0.0195 -0.0760
    8ACN     C1  232   1.869   3.639   1.290 -0.2465  0.8277 -0.6682
    8ACN     H1  233   1.843   3.730   1.234  1.1567  0.7783 -1.4282
    8ACN     H2  234   1.907   3.655   1.392  1.0410  1.2816 -1.2009
    8ACN     H3  235   1.948   3.585   1.236 -0.1108  0.4498 -0.0998
    8ACN     C2  236   1.754   3.548   1.296  0.4665  1.3640 -0.1177
    8ACN     N1  237   1.663   3.479   1.308  1.0186 -0.5990  0.2667
    9ACN     C1  238   0.562   3.734   1.201  0.2344  0.0066  0.4959
    9ACN     H1  239   0.668   3.733   1.227 -0.1904 -1.1574  2.2711
    9ACN     H2  240   0.513   3.672   1.277  0.0951 -0.4930  0.0024
    9ACN     H3  241   0.539   3.701   1.098  1.8584  2.2584 -0.6177
    9ACN     C2  242   0.520   3.871   1.211 -0.0930 -0.3099 -0.3005
    9ACN     N1  243   0.479   3.977   1.208  0.5699 -0.3022 -0.0330
   10ACN     C1  244   2.239   3.749   3.528  0.3909 -0.6752 -0.0262
   10ACN     H1  245   2.338   3.795   3.517 -0.5077  1.0779 -1.0604
   10ACN     H2  246   2.229   3.642   3.551  1.9586 -0.9719 -0.6423
   10ACN     H3  247   2.187   3.763   3.432  0.5368  1.1034  0.1351
   10ACN     C2  248   2.163   3.826   3.622  0.4015 -0.4669  0.8536
   10ACN     N1  249   2.104   3.895   3.696 -0.2718  0.2063 -0.8424
   11ACN     C1  250   3.591   0.031   3.135 -0.2656  0.1530  0.0125
   11ACN     H1  251   3.699   0.042   3.148 -0.3827  0.6290  0.6051
   11ACN     H2  252   3.539   0.127   3.140  0.3092  0.4748 -0.1858
   11ACN     H3  253   3.555  -0.026   3.222 -0.0909 -0.0174 -0.0255
   11ACN     C2  254   3.568  -0.052   3.015  0.5809  0.4077 -0.2232
   11ACN     N1  255   3.555  -0.115   2.917 -0.0327  0.4941 -0.0969
   12ACN     C1  256   1.056   4.050   1.664  0.8663  0.0296  0.2696
   12ACN     H1  257   0.983   4.127   1.636  0.4571 -0.4779 -0.0698
   12ACN     H2  258   1.015   3.952   1.692 -0.9616  0.2148 -1.6566
   12ACN     H3  259   1.108   4.085   1.754  0.7011 -2.4946  1.3945
   12ACN     C2  260   1.155   4.026   1.557  0.6007  0.5777  0.0756
   12ACN     N1  261   1.225   4.008   1.466 -0.8074  0.0621 -0.0333
   13ACN     C1  262   4.209   2.334   1.233 -0.6196  0.1143 -0.4371
   13ACN     H1  263   4.269   2.374   1.151  0.6656 -2.5564 -0.8355
   13ACN     H2  264   4.116   2.308   1.181  0.5950  2.2651 -3.8633
   13ACN     H3  265   4.178   2.402   1.314  0.3152  2.3286 -1.9025
   13ACN     C2  266   4.264   2.222   1.299 -0.0021 -0.0295  0.2778
   13ACN     N1  267   4.302   2.128   1.346 -0.0603  0.1136 -0.4667
   14ACN     C1  268   1.032   4.284   0.724  0.2670  0.1819 -0.0370
   14ACN     H1  269   1.132   4.295   0.681  1.2930 -1.4091  1.8422
   14ACN     H2  270   0.979   4.378   0.702 -0.8762 -0.3516  0.4006
   14ACN     H3  271   1.041   4.254   0.829 -0.7174 -0.8001 -0.2243
   14ACN     C2  272   0.955   4.178   0.664  0.0533 -0.1730  0.3389
   14ACN     N1  273   0.888   4.093   0.623 -0.0302 -1.0666 -0.8703
   15ACN     C1  274   4.262   1.075   3.352  0.0991 -0.0592  0.2306
   15ACN     H1  275   4.339   1.081   3.274  1.1816  1.7191  1.3783
   15ACN     H2  276   4.289   1.001   3.428  0.4217 -0.6079 -0.4165
   15ACN     H3  277   4.162   1.051   3.316 -0.2943  1.4452  0.2790
   15ACN     C2  278   4.258   1.205   3.424 -0.2939 -0.0793  0.8804
   15ACN     N1  279   4.258   1.307   3.478 -0.6458 -0.3605 -0.1882
   16ACN     C1  280   1.517   0.750   3.955  0.4321  0.4287  0.3904
   16ACN     H1  281   1.610   0.751   4.013  1.6932 -0.3801 -1.5581
   16ACN     H2  282   1.495   0.854   3.928  3.3903  0.1537 -3.4861
   16ACN     H3  283   1.439   0.688   4.001 -0.5640  0.7543 -0.8113
   16ACN     C2  284   1.559   0.688   3.832 -0.7858 -0.0154 -0.2687
   16ACN     N1  285   1.586   0.645   3.726 -0.2321  0.9570  0.3365
   17ACN     C1  286   0.142   4.600   0.931  0.5378  0.4260 -0.4106
   17ACN     H1  287   0.058   4.581   0.999  1.6275  0.9915  1.1189
   17ACN     H2  288   0.109   4.685   0.870  2.3166  0.9992 -0.5972
   17ACN     H3  289   0.169   4.515   0.868 -0.4491  1.7883 -2.7209
   17ACN     C2  290   0.252   4.641   1.013 -0.8679 -0.5173 -0.4095
   17ACN     N1  291   0.322   4.688   1.091 -0.7112  0.2294  0.8292
   18ACN     C1  292   1.532   4.876   4.418  0.0418  0.1351 -0.3352
   18ACN     H1  293   1.627   4.890   4.365  2.1550 -1.2399  2.9321
   18ACN     H2  294   1.545   4.796   4.492  0.0381  0.9459  0.5488
   18ACN     H3  295   1.449   4.848   4.351  0.2165 -0.3367 -0.3578
   18ACN     C2  296   1.484   4.994   4.487 -0.0091  0.4109  0.4210
   18ACN     N1  297   1.446   5.087   4.541  0.0390 -0.1245 -0.7608
   19ACN     C1  298   2.545   3.800   2.747 -0.6534 -0.8150 -0.2183
   19ACN     H1  299   2.573   3.752   2.842 -0.1056  1.7528  0.9624
   19ACN     H2  300   2.614   3.883   2.730  0.2767 -1.9355 -2.0657
   19ACN     H3  301   2.441   3.832   2.753  0.5335  3.0541  1.3190
   19ACN     C2  302   2.560   3.711   2.629 -0.2719 -0.5885 -0.3441
   19ACN     N1  303   2.570   3.642   2.535  0.2881 -0.0550 -0.9531
   20ACN     C1  304   2.918   3.162   1.091  0.2939  0.5424  0.3405
   20ACN     H1  305   2.967   3.206   1.003  0.0836  1.3499  0.6279
   20ACN     H2  306   2.987   3.120   1.167 -0.4436 -1.2346  0.0556
   20ACN     H3  307   2.874   3.067   1.057 -1.7860  1.3145  0.8535
   20ACN     C2  308   2.803   3.231   1.144 -0.5251  0.2546  0.2965
   20ACN     N1  309   2.711   3.289   1.180  0.4862  0.0237  0.8211
   21ACN     C1  310   2.430   3.339   0.090 -0.4693 -0.1376 -0.0281
   21ACN     H1  311   2.499   3.400   0.030  0.0686 -0.9815 -0.2656
   21ACN     H2  312   2.381   3.262   0.030  0.3065  0.1460 -1.0461
   21ACN     H3  313   2.353   3.408   0.128 -0.3386 -0.7676  1.4097
   21ACN     C2  314   2.492   3.286   0.217  0.4517  0.6180 -0.3450
   21ACN     N1  315   2.530   3.241   0.316  1.0169 -0.1380 -0.3933
   22ACN     C1  316   4.031   1.156   1.678 -0.1241 -1.2354 -0.8594
   22ACN     H1  317   4.061   1.253   1.636  1.8778 -1.6684 -0.4896
   22ACN     H2  318   3.923   1.141   1.674 -0.2146 -0.8951  0.0610
   22ACN     H3  319   4.064   1.160   1.783 -0.4979 -3.3377 -0.6375
   22ACN     C2  320   4.100   1.048   1.616 -0.2913  0.0495 -0.4511
   22ACN     N1  321   4.144   0.957   1.560 -0.4267 -0.8434 -0.5030
   23ACN     C1  322   3.298   0.602   3.902  0.2505  0.1648  0.5435
   23ACN     H1  323   3.399   0.558   3.899  0.2510  0.2611 -1.5827
   23ACN     H2  324   3.272   0.642   3.803  1.5368  0.0382  0.1368
   23ACN     H3  325   3.290   0.680   3.978 -0.3140 -0.4268  1.1006
   23ACN     C2  326   3.200   0.499   3.942 -0.0580  0.1804  0.0551
   23ACN     N1  327   3.121   0.418   3.968  0.0036 -0.1925 -0.1037
   24ACN     C1  328   1.328   0.027   3.458  0.6537 -0.5368  0.0901
   24ACN     H1  329   1.321  -0.041   3.372  1.5045 -0.5883  0.0501
   24ACN     H2  330   1.420   0.088   3.455 -0.7203  1.5859  0.2322
   24ACN     H3  331   1.340  -0.033   3.549  1.6201  0.9133  0.9426
   24ACN     C2  332   1.207   0.105   3.455 -0.5601  0.1876 -0.4765
   24ACN     N1  333   1.112   0.164   3.434 -0.3244 -0.7564 -0.1038
   25ACN     C1  334   1.836   3.768   4.361 -0.0212  0.6591  0.3174
   25ACN     H1  335   1.786   3.711   4.440  2.5141  0.2207  1.6478
   25ACN     H2  336   1.825   3.725   4.261 -1.3042 -0.2708  0.8412
   25ACN     H3  337   1.942   3.753   4.382  0.2157 -0.4126 -1.5312
   25ACN     C2  338   1.801   3.908   4.369  0.2064 -0.1739  0.1610
   25ACN     N1  339   1.776   4.020   4.364  0.1514 -0.2077 -0.4130
   26ACN     C1  340   2.186   0.011   2.187  0.0473 -0.2001 -0.0381
   26ACN     H1  341   2.240  -0.082   2.165  0.2102 -0.0135 -0.4345
   26ACN     H2  342   2.263   0.077   2.228  0.8990 -0.8696 -0.5324
   26ACN     H3  343   2.112  -0.019   2.263 -0.7276  1.1251 -0.2578
   26ACN     C2  344   2.111   0.065   2.079  0.1601  0.0427  0.0065
   26ACN     N1  345   2.054   0.108   1.986  0.2700  0.9799  0.2437
   27ACN     C1  346   0.070   5.059   3.833 -0.5354  0.5934  0.6558
   27ACN     H1  347   0.054   4.950   3.838  0.4736  0.3280 -1.3304
   27ACN     H2  348   0.126   5.089   3.923 -0.5521 -0.5312  1.0484
   27ACN     H3  349  -0.018   5.123   3.821 -0.6566  0.2334 -0.4381
   27ACN     C2  350   0.149   5.074   3.710 -0.0604 -0.1871  0.6539
   27ACN     N1  351   0.206   5.094   3.614  0.2300  0.1292  0.1798
   28ACN     C1  352   2.640   0.347   4.535 -0.1087 -0.2180 -0.2010
   28ACN     H1  353   2.600   0.251   4.499  0.7462 -0.6558  0.0115
   28ACN     H2  354   2.633   0.362   4.644 -0.7397  2.5152 -0.5925
   28ACN     H3  355   2.574   0.419   4.485 -0.5728  0.6224  1.5564
   28ACN     C2  356   2.772   0.373   4.482  0.2463  0.3878  0.6562
   28ACN     N1  357   2.879   0.379   4.438 -0.0360 -0.2020 -0.2123
   29ACN     C1  358   1.380   2.488   4.305 -0.4543 -0.5930  0.3504
   29ACN     H1  359   1.418   2.515   4.205  2.1544  0.5035  1.5779
   29ACN     H2  360   1.437   2.400   4.336 -0.7511 -0.8127  0.2647
   29ACN     H3  361   1.274   2.462   4.297 -1.0288  1.3645  1.1924
   29ACN     C2  362   1.410   2.603   4.389 -0.1620  0.1705 -0.0246
   29ACN     N1  363   1.436   2.692   4.452  0.0125 -0.1730  0.1180
   30ACN     C1  364   1.749   1.670   4.062  0.6196  0.4485 -0.2344
   30ACN     H1  365   1.727   1.664   4.170 -0.9196  2.4058 -0.4091
   30ACN     H2  366   1.669   1.621   4.004  0.9772  0.7892 -1.0065
   30ACN     H3  367   1.845   1.619   4.051  0.5442  0.6968 -2.2696
   30ACN     C2  368   1.770   1.811   4.040  0.4702 -0.1182  0.6531
   30ACN     N1  369   1.777   1.923   4.030  0.2561 -0.2366  0.1592
   31ACN     C1  370   3.928   1.687   0.445  0.3486  0.0640 -0.1981
   31ACN     H1  371   3.998   1.746   0.506  2.0009  1.8981 -3.7107
   31ACN     H2  372   3.982   1.636   0.365  0.1694 -0.2817 -0.0981
   31ACN     H3  373   3.857   1.757   0.398 -0.5909 -1.1068 -0.5333
   31ACN     C2  374   3.863   1.590   0.524  0.4112  0.0110 -0.4464
   31ACN     N1  375   3.798   1.515   0.584 -0.2543 -0.0429 -0.3876
   32ACN     C1  376   3.398   4.201   0.016  0.3647  0.2958 -0.3760
   32ACN     H1  377   3.431   4.304   0.034  1.0592  0.1414 -0.7602
   32ACN     H2  378   3.467   4.140   0.075 -1.3514  0.1101  1.5311
   32ACN     H3  379   3.418   4.174  -0.088  0.1636  2.1789 -0.9145
   32ACN     C2  380   3.262   4.169   0.070  0.0829 -0.3341 -0.4600
   32ACN     N1  381   3.150   4.155   0.102  0.0994  0.0740  0.2287
   33ACN     C1  382   2.969   0.525   2.456 -0.8073 -0.1297  0.6869
   33ACN     H1  383   2.891   0.562   2.525 -1.2915 -1.7157  1.0403
   33ACN     H2  384   2.905   0.470   2.386  0.6568  0.3066 -1.0165
   33ACN     H3  385   3.034   0.452   2.505  0.2101  0.1862 -0.1928
   33ACN     C2  386   3.044   0.636   2.397  0.6242 -0.4627  0.6926
   33ACN     N1  387   3.092   0.733   2.354  0.7908 -0.4789  0.1937
   34ACN     C1  388   3.495   1.009   1.860 -0.2889 -0.2901  0.9589
   34ACN     H1  389   3.565   1.027   1.778 -0.3667 -0.4421  0.8596
   34ACN     H2  390   3.548   1.047   1.949  2.4145  0.4787 -0.9135
   34ACN     H3  391   3.458   0.907   1.874 -1.8771  0.3846  1.8761
   34ACN     C2  392   3.380   1.093   1.828 -0.0740 -0.4735 -0.0779
   34ACN     N1  393   3.286   1.157   1.816 -0.3900  0.4619 -0.5609
   35ACN     C1  394   2.320   3.610   1.772 -0.4235 -0.1592  0.5187
   35ACN     H1  395   2.405   3.677   1.758  0.1812 -0.9910  0.1453
   35ACN     H2  396   2.277   3.631   1.870  0.2599 -2.5755  1.3694
   35ACN     H3  397   2.357   3.508   1.757 -2.4260 -1.0134  1.1814
   35ACN     C2  398   2.217   3.634   1.676  0.0043  0.1161 -0.1931
   35ACN     N1  399   2.132   3.663   1.606  0.6607  0.5166  0.3050
   36ACN     C1  400   2.760   4.792   4.921  0.0943 -0.5282 -1.0789
   36ACN     H1  401   2.655   4.775   4.898  0.3462 -0.4616 -2.3316
   36ACN     H2  402   2.827   4.784   4.834  2.1622  0.1235  0.4092
   36ACN     H3  403   2.800   4.720   4.993  0.8915  1.1557  0.1855
   36ACN     C2  404   2.783   4.920   4.991  0.5983 -0.5080  0.0999
   36ACN     N1  405   2.789   5.013   5.059 -0.3998 -0.3762 -0.3328
   37ACN     C1  406   2.817   2.306   3.965  0.5063 -0.1323  1.1419
   37ACN     H1  407   2.792   2.202   3.943  1.0041 -0.4907  2.2615
   37ACN     H2  408   2.857   2.308   4.067 -1.1860  1.1811  1.8060
   37ACN     H3  409   2.720   2.357   3.957  1.4727  1.5643 -0.2459
   37ACN     C2  410   2.909   2.346   3.865 -0.5270 -0.7370  0.0634
   37ACN     N1  411   2.974   2.378   3.775 -0.1433  0.4590  0.7447
   38ACN     C1  412   1.341   0.751   5.028  0.0307  0.0224  0.1221
   38ACN     H1  413   1.271   0.752   4.944 -1.2804  1.1625  1.2091
   38ACN     H2  414   1.434   0.797   4.992 -0.5183  0.4192 -0.7978
   38ACN     H3  415   1.352   0.650   5.070 -1.6863  0.8935  2.8344
   38ACN     C2  416   1.282   0.841   5.125 -0.2241  0.5963  0.1864
   38ACN     N1  417   1.246   0.916   5.206 -0.7605 -0.4121  0.3835
   39ACN     C1  418   4.297   3.807   1.957 -0.5564 -0.3187 -0.0235
   39ACN     H1  419   4.392   3.800   1.902 -0.0110 -1.8148  1.0938
   39ACN     H2  420   4.321   3.742   2.042 -1.0926 -0.4554  0.0277
   39ACN     H3  421   4.217   3.762   1.897 -2.2491 -0.3990  2.2506
   39ACN     C2  422   4.281   3.941   2.001  0.5880 -0.8361  0.7307
   39ACN     N1  423   4.257   4.046   2.037  0.2681 -0.4477 -0.0411
   40ACN     C1  424   1.864   0.115   0.535  0.0762  0.2424 -1.1864
   40ACN     H1  425   1.970   0.138   0.515  0.0331  1.2075 -0.3176
   40ACN     H2  426   1.835   0.056   0.447  1.5568 -0.8545 -0.9689
   40ACN     H3  427   1.805   0.208   0.537 -0.4587 -0.1324  1.4703
   40ACN     C2  428   1.847   0.028   0.647  0.3797 -0.2070  0.5343
   40ACN     N1  429   1.824  -0.037   0.738  0.5217 -0.3692 -0.2819
   41ACN     C1  430   3.785   3.942   3.375  0.5447  0.0057  0.0166
   41ACN     H1  431   3.762   4.000   3.465  1.7320  0.5879 -0.0299
   41ACN     H2  432   3.895   3.945   3.366  0.6556 -1.7101  0.8215
   41ACN     H3  433   3.740   4.002   3.295  0.0025 -0.4984 -0.0584
   41ACN     C2  434   3.730   3.808   3.386 -0.1740 -0.4338 -0.0344
   41ACN     N1  435   3.690   3.700   3.389  0.4002  0.1796 -0.2436
   42ACN     C1  436   1.587   4.772   1.568  0.4287  0.8290 -0.6828
   42ACN     H1  437   1.567   4.767   1.675  1.0023  1.7990 -0.5168
   42ACN     H2  438   1.560   4.671   1.536 -0.9033  1.3632 -1.3029
   42ACN     H3  439   1.694   4.782   1.546  0.7061 -1.8967 -0.7278
   42ACN     C2  440   1.499   4.871   1.505  0.4820  0.0129  0.7273
   42ACN     N1  441   1.431   4.953   1.466 -0.2354  0.1970  0.0493
   43ACN     C1  442   0.644   3.681   2.067  0.1350  0.3603 -0.5749
   43ACN     H1  443   0.565   3.647   2.000  1.3720 -2.8443 -0.4761
   43ACN     H2  444   0.711   3.595   2.073  1.4445  1.5156  2.5007
   43ACN     H3  445   0.613   3.692   2.172 -0.0070 -4.9507  0.0468
   43ACN     C2  446   0.715   3.801   2.016  0.1849  0.0691 -0.1671
   43ACN     N1  447   0.762   3.890   1.963  0.0112 -0.0883  0.3592
   44ACN     C1  448   2.590   4.206   0.543 -0.0771  0.2076  0.0389
   44ACN     H1  449   2.503   4.268   0.568 -0.4451 -0.2629 -0.0704
   44ACN     H2  450   2.577   4.171   0.440 -0.3638 -0.7703  0.3973
   44ACN     H3  451   2.609   4.124   0.615  0.7491 -0.7361 -1.2335
   44ACN     C2  452   2.708   4.291   0.541 -0.3269  0.1319 -0.2702
   44ACN     N1  453   2.806   4.353   0.547 -0.2411  0.1650 -0.2953
   45ACN     C1  454   0.378   1.752   2.105 -0.2584  0.2090 -1.0669
   45ACN     H1  455   0.292   1.816   2.126  0.1346 -0.0629  1.5864
   45ACN     H2  456   0.371   1.693   2.012  2.6747 -0.0052 -1.2225
   45ACN     H3  457   0.383   1.680   2.188  0.9016  0.8452 -0.5688
   45ACN     C2  458   0.501   1.829   2.098  0.1089 -0.3525  0.3338
   45ACN     N1  459   0.596   1.888   2.076  0.3594 -0.1221  0.2241
   46ACN     C1  460   4.044   1.533   2.023  0.4837  0.4415  0.2890
   46ACN     H1  461   4.045   1.478   1.929  0.2701 -0.4131  0.7791
   46ACN     H2  462   3.940   1.515   2.053 -0.0158  0.0662 -1.5956
   46ACN     H3  463   4.051   1.641   2.004  0.0515  0.3483 -0.4145
   46ACN     C2  464   4.136   1.479   2.122 -0.1226  0.6719 -0.1530
   46ACN     N1  465   4.212   1.445   2.202 -0.1955 -0.9501  0.1526
   47ACN     C1  466   1.262   3.623   2.053  0.0390  0.2200 -0.1994
   47ACN     H1  467   1.350   3.560   2.074  0.3341  1.1789  1.4817
   47ACN     H2  468   1.201   3.586   1.970 -2.8849 -0.3104  2.1187
   47ACN     H3  469   1.299   3.725   2.032 -0.5850  0.4702 -0.0968
   47ACN     C2  470   1.189   3.628   2.177 -0.5298 -0.5144 -0.1912
   47ACN     N1  471   1.154   3.630   2.287 -0.4408  0.4537  0.0994
   48ACN     C1  472   2.745   3.905   1.476  0.4514 -0.7877  0.0682
   48ACN     H1  473   2.782   3.913   1.373  0.7197  0.4697  0.2523
   48ACN     H2  474   2.664   3.977   1.493  1.1110  0.5523 -2.2525
   48ACN     H3  475   2.823   3.925   1.550  0.3353 -0.0946  0.0099
   48ACN     C2  476   2.691   3.772   1.490 -0.2848  0.0610  0.1258
   48ACN     N1  477   2.651   3.667   1.494 -0.4566  0.5643  0.2025
   49ACN     C1  478   2.419   0.307   3.118 -0.6180 -0.2579 -0.9969
   49ACN     H1  479   2.412   0.348   3.219  0.9639 -1.2954 -0.4518
   49ACN     H2  480   2.444   0.200   3.118 -0.2418 -0.1810  0.6434
   49ACN     H3  481   2.487   0.362   3.052  0.1112  2.1801  1.7043
   49ACN     C2  482   2.289   0.318   3.053  0.3008  0.2682 -0.3491
   49ACN     N1  483   2.181   0.328   3.018  0.5828 -0.0400 -0.7147
   50ACN     C1  484   2.535   0.334   2.228  0.2925  0.0903  0.1358
   50ACN     H1  485   2.487   0.320   2.130  1.4801 -0.4088 -0.3767
   50ACN     H2  486   2.575   0.436   2.228  0.8407 -0.1207 -0.5247
   50ACN     H3  487   2.618   0.263   2.224 -0.5271 -0.8233 -1.1248
   50ACN     C2  488   2.447   0.306   2.341 -0.7111  0.3964  0.3826
   50ACN     N1  489   2.380   0.299   2.431  0.3021 -0.4365  0.1817
   51ACN     C1  490   0.231   0.890   1.153 -0.0951 -0.4089 -0.0966
   51ACN     H1  491   0.214   0.942   1.249 -0.9420  0.8501 -0.9193
   51ACN     H2  492   0.231   0.967   1.075 -1.6210  0.3018  0.5764
   51ACN     H3  493   0.148   0.827   1.120  2.0395 -2.2446 -2.0961
   51ACN     C2  494   0.364   0.827   1.152 -0.3621  0.3670 -0.2333
   51ACN     N1  495   0.469   0.786   1.164 -1.1580  0.6443  0.6384
   52ACN     C1  496   3.549   2.179   1.247 -0.1942  0.0187  0.1370
   52ACN     H1  497   3.629   2.213   1.180  0.6535 -1.6234  0.2894
   52ACN     H2  498   3.497   2.261   1.298 -0.5763 -1.5013  2.2558
   52ACN     H3  499   3.593   2.125   1.332 -0.2491  0.9725  0.7810
   52ACN     C2  500   3.451   2.107   1.177 -0.1517 -0.3181 -0.2656
   52ACN     N1  501   3.374   2.050   1.118 -0.0713 -0.8896 -0.0626
   53ACN     C1  502   3.698   3.672   2.797 -0.3821  0.1675  0.1668
   53ACN     H1  503   3.797   3.639   2.831 -0.1622  0.0094 -0.6217
   53ACN     H2  504   3.726   3.768   2.753 -0.7023  0.7668  1.2510
   53ACN     H3  505   3.633   3.678   2.885  1.8535  0.1496  1.8396
   53ACN     C2  506   3.648   3.578   2.688  0.1302 -1.7152  0.0988
   53ACN     N1  507   3.610   3.510   2.605  0.1557  0.2051 -0.4436
   54ACN     C1  508   3.074   1.117   4.683  0.5159 -0.4967 -0.0733
   54ACN     H1  509   3.152   1.161   4.619 -0.7272 -0.3911 -1.5303
   54ACN     H2  510   3.047   1.174   4.772  1.5215 -1.6400  0.9933
   54ACN     H3  511   3.095   1.014   4.716 -0.7277 -0.3916  1.0602
   54ACN     C2  512   2.944   1.107   4.623  0.8750  0.7250 -0.8968
   54ACN     N1  513   2.838   1.095   4.581  0.5201 -0.3937 -0.5080
   55ACN     C1  514   4.322   2.884   4.019  0.2828 -0.3655  0.6320
   55ACN     H1  515   4.429   2.904   4.013  0.2736 -0.8518 -1.9600
   55ACN     H2  516   4.272   2.942   3.940 -0.3925 -0.7496  0.7633
   55ACN     H3  517   4.282   2.916   4.116  0.2711  1.2393  0.1062
   55ACN     C2  518   4.296   2.742   4.006 -0.3914 -0.3021  0.0448
   55ACN     N1  519   4.273   2.633   4.004 -0.6533  0.3136  0.8980
   56ACN     C1  520   3.649   2.105   1.722  0.4633  0.0553 -0.4139
   56ACN     H1  521   3.702   2.080   1.814  2.5995  0.1365 -1.5875
   56ACN     H2  522   3.661   2.211   1.698 -0.8208  0.3693  0.2912
   56ACN     H3  523   3.544   2.085   1.745  1.0881 -0.7497  1.8411
   56ACN     C2  524   3.690   2.025   1.609  0.2239 -0.0104 -0.9276
   56ACN     N1  525   3.726   1.971   1.512 -0.0197  0.0527 -0.7475
   57ACN     C1  526   1.225   0.018   4.211 -0.2546 -0.4102  0.0574
   57ACN     H1  527   1.274   0.089   4.279  2.1097 -3.1257  1.2755
   57ACN     H2  528   1.290   0.008   4.123  0.4665 -2.1141  0.7767
   57ACN     H3  529   1.136   0.074   4.179 -1.2271 -2.2908 -0.5672
   57ACN     C2  530   1.183  -0.110   4.262  0.1935  0.4579 -0.0287
   57ACN     N1  531   1.141  -0.214   4.291  0.0814 -0.5837  0.0544
   58ACN     C1  532   3.701   1.323   3.850 -0.4116  0.3505 -0.3592
   58ACN     H1  533   3.629   1.375   3.914  0.4147  0.3437  0.5942
   58ACN     H2  534   3.694   1.383   3.758 -0.4461  0.6466 -0.1641
   58ACN     H3  535   3.669   1.221   3.826 -2.2871  0.8667 -0.0797
   58ACN     C2  536   3.832   1.325   3.907  0.2135  0.0495 -0.5104
   58ACN     N1  537   3.935   1.318   3.954 -0.2554 -0.9581 -0.0844
   59ACN     C1  538   2.795   3.806   4.159 -0.5671  0.3705 -0.3397
   59ACN     H1  539   2.830   3.747   4.073 -1.7191 -0.1848 -0.4365
   59ACN     H2  540   2.713   3.751   4.207 -0.9144  0.8516 -0.3736
   59ACN     H3  541   2.757   3.900   4.117 -0.0627  0.4909 -0.5303
   59ACN     C2  542   2.899   3.833   4.258 -0.5141 -0.4902  0.5736
   59ACN     N1  543   2.982   3.853   4.335 -0.5999 -0.7779 -0.2543
   60ACN     C1  544   1.092   1.875   3.561 -0.4432  0.4493 -0.0171
   60ACN     H1  545   0.985   1.856   3.575 -0.8023  2.3160 -0.1916
   60ACN     H2  546   1.138   1.813   3.483 -0.7388  0.2630 -0.0430
   60ACN     H3  547   1.145   1.854   3.655  0.6650 -0.4347 -0.8194
   60ACN     C2  548   1.103   2.010   3.525  0.7629  0.4907  0.0444
   60ACN     N1  549   1.110   2.115   3.479 -0.1425 -0.3905 -0.0933
   61ACN     C1  550   0.959   0.761   3.105 -0.1129 -0.4789  0.1755
   61ACN     H1  551   0.981   0.814   3.012  0.3605 -1.8951 -0.5467
   61ACN     H2  552   0.970   0.653   3.086 -0.2831 -0.5192  0.3014
   61ACN     H3  553   0.859   0.787   3.143  0.4284  1.3950  0.3444
   61ACN     C2  554   1.069   0.797   3.195 -0.4312 -0.0546  0.4582
   61ACN     N1  555   1.153   0.833   3.269 -0.2330  0.0554 -0.3143
   62ACN     C1  556   3.175   2.985   3.174  0.4143 -0.1605  0.0390
   62ACN     H1  557   3.112   3.074   3.180 -0.7938 -0.8760 -1.5069
   62ACN     H2  558   3.116   2.897   3.203 -1.2396  1.4544  1.7466
   62ACN     H3  559   3.253   2.998   3.250  1.2541 -0.3363 -0.7869
   62ACN     C2  560   3.239   2.954   3.046  0.1949 -0.2171  0.1207
   62ACN     N1  561   3.283   2.942   2.940 -0.1429  0.4075 -0.1335
   63ACN     C1  562   1.533   4.282   1.450  0.1058 -0.4488 -0.0722
   63ACN     H1  563   1.625   4.249   1.401  0.6104  2.3952 -1.1464
   63ACN     H2  564   1.458   4.202   1.458 -1.3157  0.7806 -0.8722
   63ACN     H3  565   1.488   4.357   1.383  1.6995  1.2150  0.6643
   63ACN     C2  566   1.567   4.326   1.580  0.2162 -0.5091  0.3436
   63ACN     N1  567   1.591   4.368   1.686  0.5412 -0.2157  0.2141
   64ACN     C1  568   3.864   4.184   1.818 -0.8661  0.4273 -0.5945
   64ACN     H1  569   3.883   4.229   1.720  0.1531 -2.9179 -1.9974
   64ACN     H2  570   3.756   4.182   1.838 -0.6041 -0.3179  0.8522
   64ACN     H3  571   3.905   4.255   1.891 -3.3782  2.4595 -1.0743
   64ACN     C2  572   3.930   4.053   1.838  0.2579  0.0394  0.4176
   64ACN     N1  573   3.967   3.945   1.849 -0.3053  0.0538 -0.6374
   65ACN     C1  574   2.675   3.626   4.502  0.2846 -0.2217 -0.4062
   65ACN     H1  575   2.709   3.677   4.593  1.4027 -0.8236 -0.4772
   65ACN     H2  576   2.755   3.648   4.430 -0.7759  2.0516 -0.9442
   65ACN     H3  577   2.576   3.662   4.470 -0.4594  0.0135  2.0274
   65ACN     C2  578   2.658   3.485   4.517  0.1858  0.9199  0.3253
   65ACN     N1  579   2.660   3.373   4.536  0.0461  1.1199  0.6484
   66ACN     C1  580   2.005   0.472   1.303  0.4460 -0.3051  0.1516
   66ACN     H1  581   1.978   0.374   1.344  0.9765 -0.3762  0.3325
   66ACN     H2  582   1.912   0.522   1.272 -0.5056 -2.6519 -0.9170
   66ACN     H3  583   2.078   0.468   1.221  1.1781 -0.2381  0.7924
   66ACN     C2  584   2.067   0.560   1.402 -0.4061  0.3214 -0.4347
   66ACN     N1  585   2.124   0.617   1.479  0.3075  0.3844 -0.6346
   67ACN     C1  586   0.591   4.994   3.458  0.1489 -0.3047  0.2732
   67ACN     H1  587   0.587   5.062   3.544  0.0585  0.8853 -0.6495
   67ACN     H2  588   0.686   4.940   3.451  0.4413  0.0070  1.6786
   67ACN     H3  589   0.580   5.057   3.368 -0.5795 -2.9322 -1.5428
   67ACN     C2  590   0.478   4.900   3.460 -0.6960 -0.2872  0.4331
   67ACN     N1  591   0.386   4.830   3.460  0.1155 -0.4928  0.2560
   68ACN     C1  592   0.224   2.097   1.100  0.2612 -0.0286 -0.2428
   68ACN     H1  593   0.214   2.149   1.196  0.5462 -0.8463  0.2376
   68ACN     H2  594   0.170   2.002   1.110 -0.3501  0.3496  0.1026
   68ACN     H3  595   0.328   2.098   1.066  0.6603 -1.8562  0.8760
   68ACN     C2  596   0.144   2.174   1.005 -0.7039 -0.1563  1.0565
   68ACN     N1  597   0.084   2.229   0.923 -0.6778 -0.5163 -0.0264
   69ACN     C1  598   4.383   2.530   3.031  0.4475 -0.5012 -0.3290
   69ACN     H1  599   4.396   2.430   2.988  1.2842  0.6390 -2.8235
   69ACN     H2  600   4.458   2.548   3.108  0.6117 -0.8945 -0.3917
   69ACN     H3  601   4.278   2.540   3.062  0.6174  0.0103  0.0839
   69ACN     C2  602   4.402   2.623   2.922 -0.0034 -0.6705 -0.1677
   69ACN     N1  603   4.420   2.692   2.831  0.2426  0.2127  0.4867
   70ACN     C1  604   3.257   0.841   3.457  0.6673  0.6035 -0.5340
   70ACN     H1  605   3.274   0.733   3.460  2.9487  0.9493  0.8034
   70ACN     H2  606   3.182   0.869   3.383 -1.0976  1.4328  1.4888
   70ACN     H3  607   3.353   0.884   3.425 -0.2260  2.3508 -0.9152
   70ACN     C2  608   3.215   0.894   3.590  0.2044  0.0994 -0.6173
   70ACN     N1  609   3.171   0.933   3.688  0.1834 -0.5679 -0.2895
   71ACN     C1  610   2.757   2.437   2.026 -0.1283  0.5721  0.3115
   71ACN     H1  611   2.683   2.507   1.985 -0.0227  0.9745  0.8086
   71ACN     H2  612   2.853   2.488   2.025  0.6704 -0.8227  2.0725
   71ACN     H3  613   2.746   2.353   1.956 -0.2850  0.4380  0.4959
   71ACN     C2  614   2.728   2.382   2.156  0.3621  1.0777  0.2874
   71ACN     N1  615   2.701   2.345   2.263 -0.0143 -0.6725  0.5608
   72ACN     C1  616   3.376   0.929   4.381 -0.7227  0.2358  0.1177
   72ACN     H1  617   3.425   0.832   4.374 -0.4129  0.3069  1.2491
   72ACN     H2  618   3.458   0.998   4.405  1.6111 -2.3643 -0.2304
   72ACN     H3  619   3.298   0.937   4.458 -0.6720  0.0591  0.1849
   72ACN     C2  620   3.317   0.954   4.247  0.1893 -0.2947 -0.0604
   72ACN     N1  621   3.268   0.958   4.140  0.5525 -0.4813 -0.4777
   73ACN     C1  622   2.493   4.684   2.105  0.2440  0.0563  0.2402
   73ACN     H1  623   2.545   4.778   2.084 -1.2020  1.0965  1.2267
   73ACN     H2  624   2.528   4.610   2.032 -0.1344  0.4411 -0.3493
   73ACN     H3  625   2.386   4.700   2.085  0.2060  0.9124  1.1145
   73ACN     C2  626   2.502   4.635   2.242  0.2410  0.2165 -0.3637
   73ACN     N1  627   2.507   4.578   2.342  0.9531 -0.1950  0.4294
   74ACN     C1  628   2.099   4.828   2.811  0.1128 -0.0011  0.0147
   74ACN     H1  629   2.082   4.868   2.710  0.3204 -2.0058 -0.8552
   74ACN     H2  630   2.167   4.742   2.816  1.6744  1.3420  3.5250
   74ACN     H3  631   2.009   4.779   2.850  1.2272 -0.9077  1.5095
   74ACN     C2  632   2.144   4.937   2.904  0.6639  0.1827  0.2151
   74ACN     N1  633   2.179   5.030   2.967  0.5101  0.1389  0.6792
   75ACN     C1  634   1.028   5.050   2.556 -0.1288  0.0801 -1.0207
   75ACN     H1  635   1.051   5.045   2.663  0.2247 -1.1237 -1.1471
   75ACN     H2  636   1.121   5.080   2.506 -0.0213 -1.2241 -1.6362
   75ACN     H3  637   0.953   5.126   2.530 -0.2837 -0.1758 -1.3215
   75ACN     C2  638   0.995   4.921   2.500 -0.6136  0.3227 -1.0591
   75ACN     N1  639   0.970   4.818   2.462 -0.4932 -0.1143  0.0626
   76ACN     C1  640   3.007   2.904   2.421  0.1477 -0.4810 -0.5335
   76ACN     H1  641   3.093   2.895   2.489 -0.9174 -1.5439  0.6954
   76ACN     H2  642   3.017   3.002   2.372 -1.0312  0.8393  1.7655
   76ACN     H3  643   2.914   2.893   2.479  0.3692 -1.6274 -0.3796
   76ACN     C2  644   3.008   2.801   2.319  0.2920 -0.3528  0.8302
   76ACN     N1  645   3.004   2.719   2.234  0.3455  0.3921 -0.1853
   77ACN     C1  646   1.449   2.968   4.726  0.0069 -0.8130  0.4221
   77ACN     H1  647   1.359   2.975   4.788 -0.0657  2.3615  0.0347
   77ACN     H2  648   1.514   3.055   4.739 -1.2902  0.5578 -1.9269
   77ACN     H3  649   1.409   2.956   4.625  2.3781 -0.5356 -0.5918
   77ACN     C2  650   1.518   2.842   4.764 -0.8964 -0.0916  0.0039
   77ACN     N1  651   1.564   2.742   4.797 -0.3967 -0.2629 -0.4045
   78ACN     C1  652   1.530   4.394   2.884 -0.7051  1.0059 -0.6905
   78ACN     H1  653   1.554   4.389   2.777 -0.6656  0.7701 -0.6700
   78ACN     H2  654   1.435   4.344   2.905  0.2647 -0.6367 -0.1261
   78ACN     H3  655   1.524   4.501   2.907 -0.1610  1.0153 -0.5879
   78ACN     C2  656   1.639   4.337   2.964  0.1263  0.0422 -0.3557
   78ACN     N1  657   1.723   4.287   3.022  0.3847  0.2172 -0.0439
   79ACN     C1  658   4.350   3.557   4.224 -0.5785  0.1714  0.1328
   79ACN     H1  659   4.268   3.555   4.151  0.5069 -0.9757 -1.0663
   79ACN     H2  660   4.360   3.660   4.263 -0.5635  0.8002 -1.4936
   79ACN     H3  661   4.444   3.519   4.183  0.0265 -0.8381  2.3845
   79ACN     C2  662   4.314   3.470   4.338 -1.0266  0.4345  0.8920
   79ACN     N1  663   4.301   3.395   4.422  0.2972  0.2919  0.1099
   80ACN     C1  664   4.416   2.393   1.581 -0.0847  0.4149  1.1696
   80ACN     H1  665   4.435   2.415   1.687  1.2505 -0.1626  1.0577
   80ACN     H2  666   4.395   2.481   1.519  0.6110  0.3210  0.7950
   80ACN     H3  667   4.330   2.325   1.583 -0.4294  0.5727 -3.0271
   80ACN     C2  668   4.527   2.319   1.521  0.8097  0.9920  0.7757
   80ACN     N1  669   4.620   2.253   1.487 -0.3961 -0.2010  0.0103
   81ACN     C1  670   4.005   2.208   4.557 -0.5643 -0.3470  0.0189
   81ACN     H1  671   3.960   2.239   4.652 -0.4456  0.6751 -0.2483
   81ACN     H2  672   4.061   2.300   4.535 -1.4090  0.1052 -0.2565
   81ACN     H3  673   3.941   2.183   4.472  1.5898 -1.3995 -1.3321
   81ACN     C2  674   4.104   2.105   4.573 -0.3026 -0.4551 -0.1309
   81ACN     N1  675   4.189   2.025   4.584  0.2797  0.0697 -0.2090
   82ACN     C1  676   0.287   2.189   0.015  0.6457 -0.3236 -1.0548
   82ACN     H1  677   0.279   2.149  -0.086  0.7084 -2.6803 -0.1652
   82ACN     H2  678   0.342   2.284   0.026 -0.1368 -0.0095  0.3704
   82ACN     H3  679   0.322   2.113   0.086  0.1516  0.9317  0.5806
   82ACN     C2  680   0.149   2.208   0.051  0.2529 -0.2346 -0.5217
   82ACN     N1  681   0.036   2.218   0.077 -0.0270  0.0370  0.0613
   83ACN     C1  682   0.921   4.625   2.833  0.1720 -0.2202  0.7096
   83ACN     H1  683   0.914   4.730   2.802  0.8035 -0.2755  0.3552
   83ACN     H2  684   0.872   4.548   2.773  1.7864 -0.4589 -0.3551
   83ACN     H3  685   0.879   4.616   2.934 -0.7018 -0.9135  0.2792
   83ACN     C2  686   1.063   4.587   2.841  0.0578  0.3460 -0.6161
   83ACN     N1  687   1.173   4.552   2.845  0.3235  0.4256 -0.7286
   84ACN     C1  688   0.094   1.542   1.069  0.1669 -0.8287  0.2437
   84ACN     H1  689   0.100   1.495   0.970 -0.6015 -2.4501  0.9612
   84ACN     H2  690  -0.006   1.528   1.111 -0.1339  0.6542  0.0467
   84ACN     H3  691   0.104   1.648   1.043 -0.7411 -1.0182 -0.9111
   84ACN     C2  692   0.186   1.495   1.173  0.1007  0.1394  0.5089
   84ACN     N1  693   0.254   1.468   1.260  0.1614  0.2180 -0.6496
   85ACN     C1  694   2.412   4.286   2.610 -0.5527 -0.2787 -0.2917
   85ACN     H1  695   2.520   4.268   2.598 -0.4613  0.4195 -0.5056
   85ACN     H2  696   2.379   4.313   2.509  0.4230 -0.1104 -0.5754
   85ACN     H3  697   2.393   4.368   2.680  1.7641  0.8349 -0.8909
   85ACN     C2  698   2.334   4.169   2.656 -0.2684  0.0624  0.3807
   85ACN     N1  699   2.271   4.079   2.697 -0.1129  0.0500 -0.2579
   86ACN     C1  700   2.764   1.696   1.856 -0.3007 -0.6849  0.6375
   86ACN     H1  701   2.776   1.788   1.797 -0.0880 -0.6486  0.7348
   86ACN     H2  702   2.857   1.637   1.856 -0.6279 -1.2210  2.5598
   86ACN     H3  703   2.686   1.632   1.812  0.7847 -0.9302 -1.0056
   86ACN     C2  704   2.734   1.714   1.993 -0.1437  0.1116  0.2829
   86ACN     N1  705   2.702   1.731   2.102 -0.3396  0.0612 -0.2060
   87ACN     C1  706   1.392   0.317   0.499 -0.3613  0.5889 -0.3071
   87ACN     H1  707   1.286   0.311   0.528 -0.7404  2.7082 -1.1698
   87ACN     H2  708   1.405   0.420   0.465  0.0899  0.7087  0.2225
   87ACN     H3  709   1.416   0.247   0.418  2.1059  0.0771  0.8308
   87ACN     C2  710   1.481   0.301   0.621  0.4072 -0.0267  0.0697
   87ACN     N1  711   1.551   0.295   0.712  0.1865  0.1536  0.8422
   88ACN     C1  712   0.811   1.805   2.722  0.2005  0.0987 -0.9364
   88ACN     H1  713   0.743   1.877   2.675  1.5011  0.7873 -1.8000
   88ACN     H2  714   0.849   1.734   2.646  1.4542 -0.6815  0.3911
   88ACN     H3  715   0.773   1.749   2.808  0.9996 -1.0394 -1.3105
   88ACN     C2  716   0.931   1.873   2.769  0.0305 -0.8401  0.2426
   88ACN     N1  717   1.037   1.907   2.807 -1.1525  0.1266  0.6044
   89ACN     C1  718   0.706   2.787   0.168 -0.8729  0.2644  0.4485
   89ACN     H1  719   0.808   2.759   0.198 -0.8980 -1.9187 -1.4042
   89ACN     H2  720   0.638   2.707   0.198  0.3587 -1.2014 -0.5773
   89ACN     H3  721   0.700   2.791   0.058 -0.8100 -0.9400  0.3936
   89ACN     C2  722   0.655   2.912   0.226 -0.0795  0.0496 -0.8763
   89ACN     N1  723   0.626   3.012   0.273 -0.1166 -0.0270  0.5199
   90ACN     C1  724   3.644   0.427   4.123  0.9023  0.4535 -0.6711
   90ACN     H1  725   3.665   0.365   4.212 -2.9662 -0.1491 -0.0747
   90ACN     H2  726   3.580   0.508   4.160  0.4296  0.0456 -0.5825
   90ACN     H3  727   3.587   0.362   4.055  1.5157  0.2651 -1.0033
   90ACN     C2  728   3.758   0.484   4.057  0.1139  0.2619  0.8387
   90ACN     N1  729   3.851   0.531   4.007  0.0715 -0.4667  0.5900
   91ACN     C1  730   2.591   2.331   4.439  0.4764  0.5324  0.6201
   91ACN     H1  731   2.535   2.253   4.492  0.0801  1.0772  1.0062
   91ACN     H2  732   2.542   2.422   4.476  0.3599  0.5265  0.4800
   91ACN     H3  733   2.573   2.312   4.332 -1.0362  0.6140  0.8575
   91ACN     C2  734   2.736   2.322   4.464 -0.3258 -0.4671 -0.2213
   91ACN     N1  735   2.850   2.299   4.489  0.1048  0.7811 -0.3518
   92ACN     C1  736   1.168   0.782   3.603 -0.2299 -0.4415 -0.1560
   92ACN     H1  737   1.122   0.707   3.538  2.1916 -1.6261 -0.5528
   92ACN     H2  738   1.111   0.876   3.593 -1.8331 -1.4005 -0.2476
   92ACN     H3  739   1.269   0.792   3.562 -0.5866  2.4218 -0.4519
   92ACN     C2  740   1.174   0.736   3.736  0.0441  0.5457  0.4749
   92ACN     N1  741   1.184   0.689   3.843  0.1702  0.6722 -0.2988
   93ACN     C1  742   2.846   3.457   2.882  0.2669 -0.1657 -0.1165
   93ACN     H1  743   2.878   3.561   2.892  0.0507 -0.0241 -0.8316
   93ACN     H2  744   2.889   3.384   2.952 -0.4432 -1.4761 -1.0135
   93ACN     H3  745   2.862   3.415   2.782  1.5392 -0.9483  0.3925
   93ACN     C2  746   2.702   3.459   2.904 -0.1628 -0.3640  0.0844
   93ACN     N1  747   2.591   3.471   2.907 -0.1544  0.0585 -0.1569
   94ACN     C1  748   3.366   3.343   2.468  0.5242  1.0526 -0.6919
   94ACN     H1  749   3.411   3.333   2.568  0.3341  3.7571 -0.3078
   94ACN     H2  750   3.433   3.299   2.393  1.5610  3.4136 -1.1751
   94ACN     H3  751   3.347   3.447   2.441 -1.7550  1.2764  1.6331
   94ACN     C2  752   3.234   3.277   2.462  0.5102  0.0329  0.0977
   94ACN     N1  753   3.134   3.222   2.455 -0.0144  0.1287  0.3660
   95ACN     C1  754   1.668   1.720   0.356 -0.6315  0.1768 -0.3610
   95ACN     H1  755   1.730   1.794   0.407 -3.2190  2.7453 -0.7756
   95ACN     H2  756   1.620   1.661   0.435 -0.5012  1.5200  0.7422
   95ACN     H3  757   1.725   1.658   0.286 -1.7969 -2.4302  0.9506
   95ACN     C2  758   1.563   1.790   0.285  0.3024  0.1227 -0.1788
   95ACN     N1  759   1.482   1.853   0.235  0.4041 -0.4231 -0.4559
   96ACN     C1  760   2.222   4.892   4.090  0.7785  0.3728  0.4328
   96ACN     H1  761   2.117   4.916   4.073  0.6360  0.1384  0.9684
   96ACN     H2  762   2.227   4.851   4.192 -0.6990 -0.6632  0.1141
   96ACN     H3  763   2.287   4.980   4.077  0.4271  0.2544 -2.4049
   96ACN     C2  764   2.257   4.799   3.982  0.7832  0.4842  0.1756
   96ACN     N1  765   2.292   4.724   3.900 -0.4718 -0.0792  0.2261
   97ACN     C1  766   1.213   3.618   1.478  0.0800 -0.0375 -0.3945
   97ACN     H1  767   1.207   3.607   1.369 -0.7896 -0.0885 -0.3481
   97ACN     H2  768   1.128   3.676   1.517  0.1630 -1.0077  1.2623
   97ACN     H3  769   1.308   3.664   1.508  0.0287 -1.0461  1.3431
   97ACN     C2  770   1.209   3.482   1.530 -0.2348  0.0536  0.2691
   97ACN     N1  771   1.193   3.374   1.571 -0.1443  0.1708  0.0560
   98ACN     C1  772   1.988   5.034   3.227 -0.5356 -0.0860  0.6885
   98ACN     H1  773   1.978   5.058   3.121 -0.4234 -2.9617  0.0015
   98ACN     H2  774   2.005   4.926   3.228 -0.8043 -0.1286  0.4005
   98ACN     H3  775   1.896   5.077   3.269 -0.6569  1.2183 -0.8549
   98ACN     C2  776   2.113   5.096   3.277 -0.4450 -0.2497  0.1320
   98ACN     N1  777   2.211   5.150   3.309  0.1645 -0.7517 -0.3398
   99ACN     C1  778   3.179   3.313   4.845 -0.4127  0.4428 -0.3504
   99ACN     H1  779   3.144   3.215   4.879 -1.2613  0.2834 -1.6541
   99ACN     H2  780   3.136   3.391   4.908 -0.9910  1.5100 -2.0367
   99ACN     H3  781   3.135   3.325   4.745  1.6169  0.3340 -1.3033
   99ACN     C2  782   3.321   3.308   4.820 -0.2853 -0.3184  0.2039
   99ACN     N1  783   3.438   3.299   4.814 -0.3657  0.3375  0.0067
  100ACN     C1  784   1.467   3.002   4.233 -0.2487 -0.3495  0.1885
  100ACN     H1  785   1.445   3.106   4.260 -0.5267  0.4026 -2.8220
  100ACN     H2  786   1.385   2.935   4.263 -2.4187  1.4401 -1.5808
  100ACN     H3  787   1.558   2.969   4.284 -0.1912 -0.7830 -0.1919
  100ACN     C2  788   1.493   3.001   4.094 -0.5121 -1.4124  0.1731
  100ACN     N1  789   1.507   2.995   3.980 -0.6235 -0.7301 -0.2311
  101ACN     C1  790   0.372   3.767   3.767  0.3350  0.5213 -0.9392
  101ACN     H1  791   0.291   3.838   3.789 -0.2828 -0.7324  1.0200
  101ACN     H2  792   0.468   3.816   3.786 -0.0600  1.2641 -0.8480
  101ACN     H3  793   0.372   3.742   3.660  1.5531 -0.6152 -0.6863
  101ACN     C2  794   0.345   3.645   3.845 -0.6878  0.8466  0.0314
  101ACN     N1  795   0.318   3.548   3.899 -0.8864 -0.3295  0.1408
  102ACN     C1  796   1.809   2.583   0.295  0.3972 -0.4725 -0.3057
  102ACN     H1  797   1.790   2.494   0.357  0.7152  0.0423  0.5448
  102ACN     H2  798   1.893   2.641   0.336 -0.2927  1.0032 -0.9646
  102ACN     H3  799   1.725   2.650   0.276 -0.1351 -1.1891 -0.5269
  102ACN     C2  800   1.850   2.536   0.161 -0.1105  0.2342  0.1294
  102ACN     N1  801   1.893   2.505   0.058  0.0721 -0.0532 -0.1551
  103ACN     C1  802   2.959   4.244   4.924 -0.1080 -0.5989 -0.4956
  103ACN     H1  803   2.912   4.343   4.924  0.2048 -0.4414  0.7319
  103ACN     H2  804   2.981   4.199   5.021  2.0735 -0.2488 -0.8036
  103ACN     H3  805   3.056   4.246   4.874  0.6097  0.5608  0.9300
  103ACN     C2  806   2.880   4.150   4.847 -0.7430 -0.3795 -0.1767
  103ACN     N1  807   2.806   4.079   4.793 -0.4347 -0.0893 -0.2257
  104ACN     C1  808   2.434   4.495   4.244  0.4769  0.1640  0.3631
  104ACN     H1  809   2.381   4.502   4.339 -0.3198 -1.5051  0.0521
  104ACN     H2  810   2.516   4.568   4.244  0.3521  0.3004  0.7916
  104ACN     H3  811   2.371   4.507   4.155  0.1378 -0.4756  0.5151
  104ACN     C2  812   2.491   4.360   4.236  0.5114  0.4885  0.3320
  104ACN     N1  813   2.554   4.262   4.221  0.2994 -0.3126  0.2292
  105ACN     C1  814   0.915   3.355   2.234 -0.2727 -0.0698 -0.7797
  105ACN     H1  815   0.873   3.445   2.187 -0.7765  1.4188  2.3792
  105ACN     H2  816   0.850   3.322   2.316 -2.9770 -0.6435 -3.0727
  105ACN     H3  817   1.015   3.370   2.276 -1.1070  0.9050  0.9417
  105ACN     C2  818   0.929   3.260   2.126 -0.6728 -0.4201 -0.1417
  105ACN     N1  819   0.951   3.194   2.036 -0.2990 -0.2164  0.3378
  106ACN     C1  820   0.661   1.493   2.527 -0.2178  0.0095 -0.5969
  106ACN     H1  821   0.764   1.456   2.530 -0.3110 -0.2631 -0.7443
  106ACN     H2  822   0.614   1.496   2.627  2.9110  1.7596  0.8947
  106ACN     H3  823   0.602   1.426   2.463 -2.8896  2.0714 -0.4194
  106ACN     C2  824   0.659   1.629   2.479 -0.3403  0.3597 -0.2047
  106ACN     N1  825   0.660   1.739   2.443 -0.7864 -0.3957 -0.1622
  107ACN     C1  826   0.655   1.496   2.156  0.2704  0.1142  0.6828
  107ACN     H1  827   0.712   1.480   2.249  1.1551 -0.7396  0.0020
  107ACN     H2  828   0.706   1.459   2.067  1.5732  0.3807  1.3116
  107ACN     H3  829   0.643   1.605   2.147 -0.3734  0.1029  1.3326
  107ACN     C2  830   0.522   1.446   2.171  0.0806  0.0107  0.5959
  107ACN     N1  831   0.412   1.415   2.194  0.0653 -0.6295  0.8118
  108ACN     C1  832   3.740   4.411   0.252 -0.1687  0.0294  0.2267
  108ACN     H1  833   3.679   4.410   0.160  0.3392 -1.6089 -0.1170
  108ACN     H2  834   3.804   4.322   0.252  2.3647  1.7508 -2.7193
  108ACN     H3  835   3.678   4.417   0.342  1.0003 -1.1447  1.1323
  108ACN     C2  836   3.824   4.529   0.254 -0.6438  0.4251  0.0976
  108ACN     N1  837   3.889   4.627   0.239 -0.1900  0.1969  0.1504
  109ACN     C1  838   0.417   3.839   2.650  1.0918  0.1622 -0.7791
  109ACN     H1  839   0.482   3.922   2.621  0.9222  0.3755 -0.5476
  109ACN     H2  840   0.386   3.786   2.559  0.2299  1.2853 -1.1441
  109ACN     H3  841   0.325   3.891   2.678  1.1655  0.8342 -1.7801
  109ACN     C2  842   0.471   3.734   2.740  0.3893 -0.7541  0.4047
  109ACN     N1  843   0.518   3.647   2.800 -0.1081  0.4978 -0.6421
  110ACN     C1  844   3.616   4.133   1.268  0.0477  1.1968 -0.6529
  110ACN     H1  845   3.629   4.024   1.263  1.3915  1.3315 -0.3205
  110ACN     H2  846   3.662   4.177   1.179  0.2319  0.6655 -0.8220
  110ACN     H3  847   3.678   4.166   1.352  1.1821 -1.5139 -0.3721
  110ACN     C2  848   3.477   4.166   1.285  0.0895 -0.2056  0.2351
  110ACN     N1  849   3.363   4.183   1.298  0.7259 -0.2821 -0.2151
  111ACN     C1  850   1.561   1.252   3.314  0.6094  0.6674  0.0876
  111ACN     H1  851   1.524   1.197   3.227 -0.5689  1.0761  0.3111
  111ACN     H2  852   1.614   1.340   3.277  0.5795  1.3973  1.7200
  111ACN     H3  853   1.630   1.182   3.364  0.4079  0.6820  0.3866
  111ACN     C2  854   1.437   1.297   3.377  0.0199  0.3797  0.2377
  111ACN     N1  855   1.346   1.333   3.429  0.4377 -0.3291  0.1838
  112ACN     C1  856   1.285   0.024   1.788  0.4373 -0.2240 -0.1312
  112ACN     H1  857   1.380   0.020   1.733  0.8408 -0.9863  0.6007
  112ACN     H2  858   1.221   0.108   1.758  1.2108 -0.2279 -1.9013
  112ACN     H3  859   1.317   0.040   1.891 -1.8051 -0.7115  0.6715
  112ACN     C2  860   1.216  -0.103   1.781  0.7600  0.1787  0.9214
  112ACN     N1  861   1.158  -0.202   1.770 -0.1302 -0.2177  0.2949
  113ACN     C1  862   3.327   2.969   4.441  0.3972 -0.2244 -0.0862
  113ACN     H1  863   3.334   3.023   4.537 -1.5410 -0.0568 -0.0206
  113ACN     H2  864   3.342   2.862   4.455  3.0170  0.2392  1.0112
  113ACN     H3  865   3.402   3.006   4.369  1.4577  1.0184  1.5926
  113ACN     C2  866   3.203   2.994   4.378 -0.4272  0.1936  0.2562
  113ACN     N1  867   3.105   3.016   4.325 -0.1271  0.5164 -0.6801
  114ACN     C1  868   0.916   4.239   4.501  0.3771  0.4728  0.4495
  114ACN     H1  869   0.948   4.135   4.520  0.9967  0.4997 -0.3911
  114ACN     H2  870   0.980   4.303   4.563  0.7180  1.8156 -1.2487
  114ACN     H3  871   0.813   4.262   4.531  0.6007  2.5373 -0.2980
  114ACN     C2  872   0.945   4.271   4.365  0.2965 -0.5662 -0.5282
  114ACN     N1  873   0.962   4.303   4.254  0.6131 -0.0181  0.1122
  115ACN     C1  874   2.893   3.209   3.501 -0.3034  0.5150 -0.2053
  115ACN     H1  875   2.850   3.310   3.507 -0.9335  0.1905  1.0286
  115ACN     H2  876   2.971   3.206   3.579 -0.0322 -1.5733 -0.5522
  115ACN     H3  877   2.926   3.199   3.397  0.1538  0.6053 -0.0711
  115ACN     C2  878   2.787   3.114   3.515  0.1892 -0.3355 -0.0738
  115ACN     N1  879   2.702   3.036   3.517 -0.1725 -0.2092 -0.4084
  116ACN     C1  880   0.867   1.787   1.859  0.1302 -0.2666 -0.2293
  116ACN     H1  881   0.946   1.810   1.932  0.4777 -0.0854 -0.6643
  116ACN     H2  882   0.794   1.743   1.928  0.8014 -1.8032 -0.4723
  116ACN     H3  883   0.887   1.710   1.783 -0.0882  0.5258 -1.0841
  116ACN     C2  884   0.812   1.911   1.802 -0.5168 -0.4487  0.0974
  116ACN     N1  885   0.771   2.005   1.744 -0.3739  0.7040 -1.0066
  117ACN     C1  886   1.734   0.763   4.415 -0.2765  0.3692 -0.4183
  117ACN     H1  887   1.806   0.762   4.498 -0.6580  1.5367 -0.0708
  117ACN     H2  888   1.639   0.780   4.468  0.7701  0.5514  1.4471
  117ACN     H3  889   1.734   0.662   4.372 -1.9073  0.1570  0.0211
  117ACN     C2  890   1.790   0.860   4.317 -0.1592 -0.2024 -0.3111
  117ACN     N1  891   1.841   0.931   4.244  0.1168 -0.4004 -0.0205
  118ACN     C1  892   2.712   1.429   4.429  0.0718  0.0151 -0.1867
  118ACN     H1  893   2.754   1.418   4.530  1.8967  2.9703 -0.5630
  118ACN     H2  894   2.639   1.511   4.437 -0.5705 -0.4782 -0.9870
  118ACN     H3  895   2.655   1.338   4.408 -0.3011  0.6121 -1.7917
  118ACN     C2  896   2.826   1.452   4.341 -0.9209  0.5937  0.0255
  118ACN     N1  897   2.914   1.472   4.268  0.4265  0.7928  0.1297
  119ACN     C1  898   4.249   5.010   0.789  0.2640 -0.1553 -0.5416
  119ACN     H1  899   4.183   5.083   0.837  2.2192  0.0770  1.8637
  119ACN     H2  900   4.327   5.069   0.738 -0.5450  0.0746 -1.5306
  119ACN     H3  901   4.189   4.959   0.712  0.7648  0.0877 -1.1028
  119ACN     C2  902   4.301   4.918   0.887  0.5854 -0.4291 -0.0985
  119ACN     N1  903   4.342   4.846   0.969  0.8137  0.0017  0.4584
  120ACN     C1  904   2.198   1.823   0.863  0.0531  0.2598 -0.4383
  120ACN     H1  905   2.108   1.804   0.923 -0.7915 -1.5213 -2.2255
  120ACN     H2  906   2.175   1.789   0.761  0.0086  2.4768 -1.2064
  120ACN     H3  907   2.286   1.773   0.905  0.7647  1.2830 -0.6902
  120ACN     C2  908   2.222   1.962   0.871 -0.0076 -0.1522  0.3135
  120ACN     N1  909   2.234   2.074   0.887  0.6305  0.2080  0.5780
  121ACN     C1  910   3.794   2.989   4.612  0.3011 -0.1200 -0.2788
  121ACN     H1  911   3.889   2.963   4.564  0.4558  0.8026 -0.4868
  121ACN     H2  912   3.810   3.042   4.706 -0.2082 -1.3594  0.5120
  121ACN     H3  913   3.738   2.896   4.629  0.3276 -0.1635 -0.4243
  121ACN     C2  914   3.719   3.080   4.527  0.9493 -0.0496 -0.6154
  121ACN     N1  915   3.659   3.147   4.454  0.1548 -0.5046 -0.0522
  122ACN     C1  916   1.215   1.504   4.482  0.4033 -0.4450 -0.2960
  122ACN     H1  917   1.255   1.593   4.432 -2.2142  0.0871 -1.5046
  122ACN     H2  918   1.126   1.539   4.534  0.2960  1.0033 -1.4416
  122ACN     H3  919   1.279   1.471   4.565  1.0016  0.4674 -0.3940
  122ACN     C2  920   1.190   1.397   4.393  0.2770 -0.7207  0.0989
  122ACN     N1  921   1.156   1.320   4.316 -0.1603 -0.1528  0.5467
  123ACN     C1  922   2.862   3.030   4.622  0.3111 -0.3914  1.1491
  123ACN     H1  923   2.853   2.981   4.524  3.3887  1.2701  0.0033
  123ACN     H2  924   2.828   3.133   4.611  2.4599  0.4515  2.2396
  123ACN     H3  925   2.963   3.047   4.659  0.7672 -1.9505  0.6930
  123ACN     C2  926   2.782   2.963   4.724  0.0588  0.2361  0.4876
  123ACN     N1  927   2.712   2.908   4.796  0.1672  0.1877  0.0780
  124ACN     C1  928   2.346   3.433   1.338 -0.2241 -0.1349  0.3882
  124ACN     H1  929   2.397   3.421   1.435  1.3474 -0.3968 -0.4430
  124ACN     H2  930   2.420   3.391   1.269 -0.8685 -0.1821 -0.2730
  124ACN     H3  931   2.349   3.541   1.317  2.1629 -0.1394  0.5702
  124ACN     C2  932   2.212   3.380   1.344 -0.4273 -0.0712 -0.2642
  124ACN     N1  933   2.103   3.339   1.354  0.4262 -0.0247 -0.1459
  125ACN     C1  934   3.280   2.252   1.620  0.1110 -0.2853  0.9029
  125ACN     H1  935   3.307   2.358   1.611  1.5511 -0.5889  1.5502
  125ACN     H2  936   3.371   2.190   1.622  0.1790 -0.3141 -1.6475
  125ACN     H3  937   3.222   2.233   1.528  2.2868  0.3009 -0.6241
  125ACN     C2  938   3.208   2.230   1.741 -0.2284  0.4799 -0.3364
  125ACN     N1  939   3.153   2.205   1.840  0.1424 -0.0838  0.2526
  126ACN     C1  940   0.832   0.826   2.324  0.4035  0.0342 -0.6698
  126ACN     H1  941   0.857   0.897   2.244  1.3605  0.5472  0.0635
  126ACN     H2  942   0.753   0.767   2.276  1.2866 -3.0461  1.4499
  126ACN     H3  943   0.786   0.880   2.408 -0.3568 -1.4160 -0.1314
  126ACN     C2  944   0.943   0.739   2.358  0.1430 -0.2332  0.0808
  126ACN     N1  945   1.029   0.671   2.385  0.0232  0.4232 -0.2475
  127ACN     C1  946   0.589   4.746   1.321  0.2608  0.5762  0.0028
  127ACN     H1  947   0.500   4.721   1.262  1.1652  0.9072 -1.5550
  127ACN     H2  948   0.671   4.751   1.248 -0.6422 -2.2727 -1.3036
  127ACN     H3  949   0.620   4.671   1.395  1.9764  0.5696 -0.6967
  127ACN     C2  950   0.565   4.868   1.397  0.6577  0.1676  0.0689
  127ACN     N1  951   0.537   4.963   1.457  0.3616  0.7256  0.7505
  128ACN     C1  952   4.003   1.991   1.364  0.6306  0.3654  0.2289
  128ACN     H1  953   4.016   2.040   1.462 -2.0003  0.2277  0.6858
  128ACN     H2  954   3.940   1.901   1.374 -0.0097  0.9753  1.8537
  128ACN     H3  955   4.103   1.961   1.330  0.6765  0.8172 -0.0307
  128ACN     C2  956   3.930   2.077   1.276  0.3849 -0.0158  0.1393
  128ACN     N1  957   3.875   2.145   1.206  0.3188 -0.0817 -0.1113
  129ACN     C1  958   1.759   1.922   1.507  1.0361 -0.7666  0.3539
  129ACN     H1  959   1.801   2.021   1.485 -0.1617  0.2742  2.5996
  129ACN     H2  960   1.846   1.865   1.540  1.3324  0.3079  1.4602
  129ACN     H3  961   1.706   1.881   1.420 -1.1720  1.1232  0.7412
  129ACN     C2  962   1.670   1.932   1.623  0.2014 -0.1885  0.1028
  129ACN     N1  963   1.596   1.951   1.709 -0.7528  0.5347 -0.0561
  130ACN     C1  964   2.210   4.065   0.647  0.2371 -0.0399  0.7986
  130ACN     H1  965   2.136   4.019   0.714 -0.4905 -0.2749 -0.1495
  130ACN     H2  966   2.151   4.132   0.584 -0.2578 -0.1727  1.1184
  130ACN     H3  967   2.268   3.984   0.602  0.2001  1.4372 -1.9620
  130ACN     C2  968   2.291   4.143   0.733  0.1884  0.2049 -0.1756
  130ACN     N1  969   2.356   4.207   0.799  0.1337  0.6239 -0.5492
  131ACN     C1  970   0.727   3.844   0.385  0.0743  0.2210  0.3635
  131ACN     H1  971   0.644   3.810   0.322  1.0681 -0.2468 -0.7083
  131ACN     H2  972   0.679   3.927   0.439 -0.4064 -0.7879  1.4845
  131ACN     H3  973   0.817   3.871   0.327 -0.6282  0.9616 -0.4045
  131ACN     C2  974   0.760   3.731   0.472  0.1794 -0.3572  0.1866
  131ACN     N1  975   0.788   3.640   0.535 -0.5125  0.6758  0.0550
  132ACN     C1  976   1.999   3.729   5.044 -0.7357 -0.0594 -0.0758
  132ACN     H1  977   2.094   3.779   5.022  1.0543 -1.9447  3.0204
  132ACN     H2  978   2.003   3.682   5.143 -0.1766  0.1795  0.0142
  132ACN     H3  979   1.977   3.655   4.966  1.4697  0.2146 -1.0047
  132ACN     C2  980   1.887   3.826   5.052 -0.1961  0.4458  0.4718
  132ACN     N1  981   1.803   3.898   5.082  0.5921  0.1620  0.3869
  133ACN     C1  982   1.158   1.271   5.128 -0.3293 -0.7448  0.4178
  133ACN     H1  983   1.198   1.224   5.219  1.2410  1.1616  0.7564
  133ACN     H2  984   1.114   1.367   5.157  0.2504 -0.4362  0.2784
  133ACN     H3  985   1.073   1.207   5.101 -0.8040 -0.2786  0.8040
  133ACN     C2  986   1.249   1.283   5.020 -0.8895 -0.0498 -0.3336
  133ACN     N1  987   1.318   1.299   4.929 -0.9126  0.0749  0.7594
  134ACN     C1  988   1.084   2.654   5.096  0.2686  0.2463 -0.8292
  134ACN     H1  989   1.080   2.702   5.194  3.1706  0.2732 -0.6685
  134ACN     H2  990   0.985   2.644   5.049  0.1805 -0.0614 -0.5751
  134ACN     H3  991   1.130   2.554   5.093 -1.2506 -0.4666 -0.9724
  134ACN     C2  992   1.169   2.738   5.011 -0.4566 -0.7838 -0.5278
  134ACN     N1  993   1.241   2.804   4.946  0.3830 -0.1606 -0.3753
  135ACN     C1  994   0.312   3.589   0.515  0.6452 -1.2576 -0.2241
  135ACN     H1  995   0.385   3.573   0.596 -0.6025 -0.8599  1.0025
  135ACN     H2  996   0.372   3.643   0.441 -0.5015  0.6158  0.1913
  135ACN     H3  997   0.224   3.647   0.544  0.4641 -1.9104  0.5592
  135ACN     C2  998   0.277   3.458   0.458 -0.7860 -0.6078 -0.4873
  135ACN     N1  999   0.254   3.356   0.410  0.6103 -1.0118  0.9367
  136ACN     C1 1000   0.506   2.691   2.034 -0.4992 -0.1413  0.2680
  136ACN     H1 1001   0.497   2.751   1.943 -1.1862  0.1140  0.5018
  136ACN     H2 1002   0.420   2.720   2.096 -1.4150  0.0845 -1.0805
  136ACN     H3 1003   0.600   2.681   2.090 -1.5483 -2.8403  1.6309
  136ACN     C2 1004   0.458   2.555   2.008  0.1319  0.0080 -0.1205
  136ACN     N1 1005   0.429   2.449   1.982  0.2931  0.6209 -0.1046
  137ACN     C1 1006   2.021   4.327   2.793  0.7493 -0.5201  0.4658
  137ACN     H1 1007   2.082   4.258   2.853  2.7708 -0.8600 -1.8623
  137ACN     H2 1008   2.084   4.387   2.726 -2.7769 -0.4066 -2.9363
  137ACN     H3 1009   1.960   4.389   2.859 -0.9588 -2.8766  1.1694
  137ACN     C2 1010   1.926   4.248   2.719 -0.4136 -0.0369  0.4544
  137ACN     N1 1011   1.846   4.194   2.651 -0.5689 -0.4028  0.5811
  138ACN     C1 1012   2.431   3.972   1.911 -0.2908 -0.1503 -0.5846
  138ACN     H1 1013   2.461   4.076   1.892  2.5527 -1.1402 -1.8295
  138ACN     H2 1014   2.454   3.953   2.017 -0.6204  0.9664 -0.3054
  138ACN     H3 1015   2.480   3.910   1.836  1.6165 -0.5653  0.9625
  138ACN     C2 1016   2.286   3.958   1.900 -0.4185 -0.5694  0.9743
  138ACN     N1 1017   2.170   3.946   1.888 -1.0602 -0.0032 -0.5717
  139ACN     C1 1018   2.386   0.396   1.244 -0.3082 -0.1043 -0.3157
  139ACN     H1 1019   2.363   0.503   1.259  0.5222  0.1235 -0.6103
  139ACN     H2 1020   2.494   0.377   1.256 -0.5387 -0.6308  0.8796
  139ACN     H3 1021   2.382   0.375   1.136  1.0127  0.7779 -0.5537
  139ACN     C2 1022   2.309   0.302   1.324 -0.2409  0.0646  0.2369
  139ACN     N1 1023   2.248   0.229   1.386  0.7548  0.1408 -0.0292
  140ACN     C1 1024   0.176   0.465   0.661 -0.0732  0.1380  0.1947
  140ACN     H1 1025   0.253   0.493   0.589  0.0332  0.0958  0.2912
  140ACN     H2 1026   0.198   0.369   0.711  0.4603  0.1465 -0.0194
  140ACN     H3 1027   0.081   0.459   0.607 -0.7342  0.6903  1.2762
  140ACN     C2 1028   0.163   0.562   0.770  0.2115  0.6727  0.1143
  140ACN     N1 1029   0.152   0.649   0.845 -0.6806  0.2125  0.4344
  141ACN     C1 1030   0.446   0.126   1.714  0.0591  0.5279 -0.1897
  141ACN     H1 1031   0.539   0.086   1.757 -1.6920 -0.9407  2.3171
  141ACN     H2 1032   0.412   0.054   1.638  0.1965  1.1843 -0.8854
  141ACN     H3 1033   0.469   0.221   1.664  0.0958  0.6900  0.1321
  141ACN     C2 1034   0.352   0.141   1.823  0.1304 -0.2742 -0.3190
  141ACN     N1 1035   0.281   0.139   1.911 -0.6332 -0.6439 -0.1736
  142ACN     C1 1036   3.005   2.463   3.305  0.1228  0.2764  0.3210
  142ACN     H1 1037   2.990   2.478   3.412  0.4809  0.1721  0.3854
  142ACN     H2 1038   3.075   2.379   3.296 -2.0257 -1.4745 -0.3408
  142ACN     H3 1039   3.035   2.555   3.253  1.6899 -2.6052 -4.1910
  142ACN     C2 1040   2.874   2.422   3.245  0.2248  0.7364 -0.3148
  142ACN     N1 1041   2.763   2.410   3.207 -0.1360 -0.8685 -0.4061
  143ACN     C1 1042   0.660   2.797   3.159 -0.0103 -0.0708  0.3299
  143ACN     H1 1043   0.591   2.808   3.243 -0.2649  0.2393  0.0790
  143ACN     H2 1044   0.607   2.764   3.069  2.0614  1.6827 -1.6088
  143ACN     H3 1045   0.741   2.726   3.183  1.3155  1.0398 -0.7514
  143ACN     C2 1046   0.726   2.926   3.143 -0.7473  0.8716  0.4619
  143ACN     N1 1047   0.785   3.025   3.146 -0.4381 -0.6834  0.0459
  144ACN     C1 1048   3.201   0.465   3.261 -0.0951 -1.0433 -0.0159
  144ACN     H1 1049   3.200   0.390   3.180 -0.8776 -0.4575 -0.5579
  144ACN     H2 1050   3.166   0.558   3.215  0.0556 -0.5221  0.9343
  144ACN     H3 1051   3.303   0.495   3.286 -0.5176  0.3238  0.0827
  144ACN     C2 1052   3.134   0.425   3.376  0.5628  0.1303  1.2352
  144ACN     N1 1053   3.094   0.385   3.475 -0.7307 -0.0779  0.4425
  145ACN     C1 1054   4.385   0.515   1.369 -0.4987  0.2106  0.3421
  145ACN     H1 1055   4.377   0.617   1.409 -0.8700  0.9507 -1.5642
  145ACN     H2 1056   4.369   0.440   1.447 -1.5886 -1.3369 -1.3033
  145ACN     H3 1057   4.483   0.495   1.325 -1.4710 -1.0228 -1.3733
  145ACN     C2 1058   4.282   0.502   1.263  0.0398 -0.2038 -0.1710
  145ACN     N1 1059   4.205   0.494   1.178 -1.0828  0.0827 -0.2422
  146ACN     C1 1060   0.308   3.435   1.036 -0.3611 -0.0547  0.2607
  146ACN     H1 1061   0.311   3.541   1.063 -0.1229 -0.1279  0.5237
  146ACN     H2 1062   0.305   3.418   0.927  0.5774  1.8926 -0.0985
  146ACN     H3 1063   0.223   3.383   1.080 -0.0534  0.9380  2.0655
  146ACN     C2 1064   0.428   3.381   1.095 -0.6266  0.3159 -0.3219
  146ACN     N1 1065   0.526   3.340   1.143  0.0477  0.4022 -0.2176
  147ACN     C1 1066   1.699   4.948   1.204 -0.9048 -0.5984  0.2627
  147ACN     H1 1067   1.693   5.045   1.155 -1.4174 -0.7001  0.1278
  147ACN     H2 1068   1.604   4.895   1.197 -0.4309 -1.8155  2.3123
  147ACN     H3 1069   1.716   4.961   1.312 -1.0341 -1.1228  0.3454
  147ACN     C2 1070   1.805   4.868   1.147 -0.3369 -0.0046  0.2358
  147ACN     N1 1071   1.885   4.804   1.094 -0.3963 -0.3798 -0.6558
  148ACN     C1 1072   1.853   2.113   1.224  0.0101  0.3854 -0.0509
  148ACN     H1 1073   1.958   2.097   1.253 -0.3923 -2.2415  0.0402
  148ACN     H2 1074   1.783   2.033   1.253  1.5036 -1.3117 -1.0441
  148ACN     H3 1075   1.859   2.127   1.116  1.4090 -1.1581 -0.1928
  148ACN     C2 1076   1.798   2.230   1.287 -0.2371 -0.4408 -0.8305
  148ACN     N1 1077   1.744   2.321   1.334 -0.0172 -0.3998  1.3022
  149ACN     C1 1078   1.351   4.724   1.171 -0.1554 -0.3831  0.1899
  149ACN     H1 1079   1.285   4.653   1.120 -0.9979 -0.2332  1.0557
  149ACN     H2 1080   1.442   4.723   1.110  0.1297  2.7296  0.5069
  149ACN     H3 1081   1.361   4.696   1.277 -2.4884  0.5787  0.6868
  149ACN     C2 1082   1.280   4.851   1.168 -0.3171  0.3436 -0.1254
  149ACN     N1 1083   1.237   4.957   1.159 -0.5140 -0.3023 -0.4558
  150ACN     C1 1084   3.752   2.304   2.965 -0.3150  0.0145 -0.1476
  150ACN     H1 1085   3.729   2.240   3.051 -1.3519  1.3560  0.5914
  150ACN     H2 1086   3.856   2.285   2.937 -0.1698  1.3435 -0.5062
  150ACN     H3 1087   3.732   2.408   2.992 -0.6460 -0.8630  3.2710
  150ACN     C2 1088   3.683   2.256   2.849  0.1582  0.7782 -0.5047
  150ACN     N1 1089   3.632   2.226   2.754  0.5684  0.6841  0.1234
  151ACN     C1 1090   3.933   0.418   0.983  0.0831  0.4295 -0.1526
  151ACN     H1 1091   3.983   0.350   0.912 -0.4977 -0.8611  0.6578
  151ACN     H2 1092   3.946   0.525   0.962  1.3576  0.4876  0.8255
  151ACN     H3 1093   3.979   0.399   1.081 -0.1091  0.1195 -0.1226
  151ACN     C2 1094   3.796   0.382   0.988  0.3606  0.2168 -0.4157
  151ACN     N1 1095   3.682   0.359   0.998  0.0333  0.6828  1.1996
  152ACN     C1 1096   2.808   2.103   2.936  0.7241 -0.8894 -0.4186
  152ACN     H1 1097   2.855   2.167   3.011  0.0368 -0.4599 -0.3620
  152ACN     H2 1098   2.798   2.005   2.984 -3.1166 -0.3635  0.0046
  152ACN     H3 1099   2.864   2.114   2.842 -0.3045  0.3431 -0.9025
  152ACN     C2 1100   2.671   2.151   2.928  0.1332 -0.2513 -0.4956
  152ACN     N1 1101   2.561   2.185   2.925  0.6661 -0.2232 -0.3479
  153ACN     C1 1102   2.411   1.839   1.903  0.3674  0.1549 -0.0169
  153ACN     H1 1103   2.470   1.755   1.942  1.7486  1.4926  0.8309
  153ACN     H2 1104   2.383   1.814   1.800  1.2617 -2.8498  0.4227
  153ACN     H3 1105   2.484   1.921   1.906 -1.3248  1.6557  1.3826
  153ACN     C2 1106   2.289   1.870   1.989 -0.2343  0.1737  0.1952
  153ACN     N1 1107   2.200   1.897   2.060 -0.0353 -0.0905  0.5278
  154ACN     C1 1108   2.994   1.361   0.492 -0.5756  0.5558  0.2570
  154ACN     H1 1109   2.928   1.283   0.452 -0.1362 -0.0601  0.7182
  154ACN     H2 1110   2.954   1.395   0.588 -1.1804 -0.4827  0.3831
  154ACN     H3 1111   2.988   1.450   0.428  0.0219  0.5935  0.2516
  154ACN     C2 1112   3.133   1.312   0.499  0.1736 -0.1447  0.6241
  154ACN     N1 1113   3.239   1.269   0.492  0.8563  0.5214  0.4791
  155ACN     C1 1114   1.144   0.951   4.259 -0.0819  0.2815  0.2086
  155ACN     H1 1115   1.240   0.898   4.250 -1.9954 -3.1497 -0.9422
  155ACN     H2 1116   1.088   0.913   4.173  1.5849 -0.9578 -0.3627
  155ACN     H3 1117   1.156   1.060   4.250  1.0364  0.3614  2.4225
  155ACN     C2 1118   1.074   0.926   4.396 -0.3190  0.6815  0.6274
  155ACN     N1 1119   1.017   0.908   4.495  0.1855  0.3266 -0.0678
  156ACN     C1 1120   2.385   3.965   3.933  0.8339  0.2588 -0.3722
  156ACN     H1 1121   2.328   4.017   3.855 -1.3800 -1.2313  0.1839
  156ACN     H2 1122   2.318   3.931   4.013 -0.4116  2.2771 -0.5235
  156ACN     H3 1123   2.449   4.039   3.983 -0.5375  0.3169  1.3715
  156ACN     C2 1124   2.468   3.856   3.881  0.1383 -0.3633 -0.8044
  156ACN     N1 1125   2.525   3.766   3.838  0.2975  0.0177 -0.2299
  157ACN     C1 1126   3.510   1.832   3.979  0.0118  0.6457 -0.4181
  157ACN     H1 1127   3.452   1.909   3.927  0.0029 -0.3941 -1.9970
  157ACN     H2 1128   3.445   1.746   4.000 -0.2921  1.2078  1.0122
  157ACN     H3 1129   3.548   1.872   4.073 -1.0264  1.4447 -0.3340
  157ACN     C2 1130   3.619   1.781   3.896  0.9560 -0.4611  0.4465
  157ACN     N1 1131   3.707   1.741   3.835  0.1937  0.0946 -0.4220
  158ACN     C1 1132   2.001   4.806   4.511  0.3612 -0.6275  0.2176
  158ACN     H1 1133   2.046   4.905   4.502 -0.5627  0.0640  2.8751
  158ACN     H2 1134   1.923   4.824   4.586  1.6712 -1.1151  1.7147
  158ACN     H3 1135   2.068   4.731   4.555  0.2921 -0.0289  1.3615
  158ACN     C2 1136   1.939   4.785   4.381 -0.6486 -0.4433  0.2528
  158ACN     N1 1137   1.879   4.778   4.285  0.5009  0.9680  0.1467
  159ACN     C1 1138   3.486   2.739   4.046 -0.0598 -0.0785  0.1367
  159ACN     H1 1139   3.406   2.730   3.972  0.6245 -0.8899 -0.5245
  159ACN     H2 1140   3.501   2.847   4.057 -1.8949  0.0085  2.2060
  159ACN     H3 1141   3.574   2.689   4.004  0.2354 -0.3639  1.0752
  159ACN     C2 1142   3.446   2.695   4.181  0.1735 -0.3809  0.7132
  159ACN     N1 1143   3.409   2.652   4.283 -0.7318 -0.0813 -0.4505
  160ACN     C1 1144   3.061   3.468   3.804  0.4199 -0.0281 -0.4146
  160ACN     H1 1145   3.033   3.451   3.908  0.7899  0.1444 -0.2869
  160ACN     H2 1146   3.079   3.370   3.756  0.0956  0.8392 -2.3649
  160ACN     H3 1147   3.151   3.530   3.809 -1.4272  2.7463 -0.6477
  160ACN     C2 1148   2.963   3.538   3.721  0.1658 -0.1814 -0.1967
  160ACN     N1 1149   2.885   3.603   3.665  0.3379  0.2050  0.5800
  161ACN     C1 1150   2.615   0.162   4.886  0.1537  0.0558 -0.0885
  161ACN     H1 1151   2.708   0.219   4.895 -0.3371  1.1760 -1.8988
  161ACN     H2 1152   2.596   0.135   4.991 -1.4921 -0.5531 -0.5322
  161ACN     H3 1153   2.640   0.068   4.836  2.9349  0.4588  0.4659
  161ACN     C2 1154   2.493   0.222   4.837  0.3462  0.4318  0.5216
  161ACN     N1 1155   2.392   0.260   4.797  0.1644  0.4155 -0.5877
  162ACN     C1 1156   3.178   1.833   1.809 -0.2627 -0.8935 -0.8805
  162ACN     H1 1157   3.111   1.918   1.791 -0.5336 -0.6621  1.0672
  162ACN     H2 1158   3.174   1.790   1.910  1.9391 -1.1484 -0.8709
  162ACN     H3 1159   3.276   1.876   1.783 -0.6215  0.8569  0.5644
  162ACN     C2 1160   3.130   1.733   1.718  0.3521 -0.0387 -0.1842
  162ACN     N1 1161   3.088   1.643   1.657  0.1555 -0.9198 -0.0102
  163ACN     C1 1162   1.870   2.745   4.934 -0.3395  0.2428  0.2241
  163ACN     H1 1163   1.805   2.746   5.021  0.4618  0.3918  0.8317
  163ACN     H2 1164   1.861   2.849   4.902 -0.6296  0.8623  2.2460
  163ACN     H3 1165   1.833   2.675   4.858  1.9960 -0.2274 -0.5363
  163ACN     C2 1166   2.017   2.722   4.963  0.0394 -0.0053 -0.3398
  163ACN     N1 1167   2.131   2.711   4.979  0.3322  0.2772  0.4882
  164ACN     C1 1168   1.311   4.584   1.716 -0.5080  0.3421  0.5600
  164ACN     H1 1169   1.398   4.572   1.650  1.1293 -0.8249  2.8480
  164ACN     H2 1170   1.248   4.660   1.669  3.2129  3.0782 -0.2030
  164ACN     H3 1171   1.339   4.640   1.806 -0.7528  3.3334 -1.1748
  164ACN     C2 1172   1.231   4.466   1.730 -0.4514  0.8679  0.5096
  164ACN     N1 1173   1.157   4.383   1.751 -0.0747 -0.1777  0.7251
  165ACN     C1 1174   2.443   2.663   4.798 -0.0710  0.4547 -0.2233
  165ACN     H1 1175   2.446   2.711   4.700 -0.0946  0.3197 -0.2906
  165ACN     H2 1176   2.404   2.739   4.867  0.0855 -0.1170  0.5084
  165ACN     H3 1177   2.545   2.648   4.836 -0.2534  3.0800  1.4394
  165ACN     C2 1178   2.365   2.541   4.791  0.2560  0.8172  0.1865
  165ACN     N1 1179   2.302   2.444   4.788  0.1019 -0.1109  0.7029
  166ACN     C1 1180   2.402   4.459   3.719  0.2699  0.5064 -0.9762
  166ACN     H1 1181   2.323   4.529   3.690 -0.7094 -0.5417 -0.8737
  166ACN     H2 1182   2.361   4.358   3.726 -0.4008  0.8970  1.3665
  166ACN     H3 1183   2.448   4.490   3.814 -0.0525  1.5010 -1.1407
  166ACN     C2 1184   2.500   4.455   3.611 -1.0781 -0.6060 -0.2228
  166ACN     N1 1185   2.578   4.475   3.528  0.3849 -0.8815 -0.0698
  167ACN     C1 1186   0.780   2.231   1.994  0.3397 -0.4332  0.3472
  167ACN     H1 1187   0.757   2.202   2.098 -0.2118 -0.8247  0.1192
  167ACN     H2 1188   0.700   2.201   1.925  0.2829  0.1337  0.1613
  167ACN     H3 1189   0.868   2.176   1.960  0.5531 -0.0846  0.3290
  167ACN     C2 1190   0.793   2.372   1.999  0.3413 -0.3475 -0.2119
  167ACN     N1 1191   0.815   2.487   1.991 -0.6131 -0.4880  0.0474
  168ACN     C1 1192   1.946   4.295   4.163 -0.0141  0.4845 -0.1783
  168ACN     H1 1193   1.888   4.317   4.073 -0.3676 -0.3746 -0.1724
  168ACN     H2 1194   1.903   4.205   4.208 -0.7771  0.2697 -1.3232
  168ACN     H3 1195   1.962   4.384   4.224  1.6713 -0.9770  1.5959
  168ACN     C2 1196   2.076   4.241   4.108  0.4549 -0.2366  0.0486
  168ACN     N1 1197   2.164   4.192   4.050  0.7323  0.0288  0.1397
  169ACN     C1 1198   1.105   3.218   4.838 -0.0280 -0.8793 -0.0177
  169ACN     H1 1199   1.018   3.154   4.822  0.0263 -0.9884  0.1250
  169ACN     H2 1200   1.153   3.150   4.908  1.6688 -0.1560 -0.4485
  169ACN     H3 1201   1.076   3.308   4.894 -2.0236 -0.2789 -1.9575
  169ACN     C2 1202   1.180   3.242   4.714 -0.2166 -0.6717 -0.7930
  169ACN     N1 1203   1.248   3.268   4.624  0.0783 -0.0301 -0.0093
  170ACN     C1 1204   0.501   2.321   1.671  0.0947  1.2318  0.1166
  170ACN     H1 1205   0.512   2.283   1.568 -1.7839  3.6159 -1.0318
  170ACN     H2 1206   0.593   2.367   1.709  1.2523  1.4635 -2.8179
  170ACN     H3 1207   0.475   2.230   1.725  0.4961  0.4982 -0.9039
  170ACN     C2 1208   0.397   2.426   1.669  0.2762  0.1056 -0.0120
  170ACN     N1 1209   0.313   2.501   1.666  0.4005  0.0112  0.0559
  171ACN     C1 1210   4.390   3.744   2.610  0.4755  0.6208 -0.2024
  171ACN     H1 1211   4.453   3.660   2.578  2.7533  1.8360  0.9802
  171ACN     H2 1212   4.289   3.713   2.640  1.1680 -1.6800 -0.1648
  171ACN     H3 1213   4.389   3.810   2.522  1.4371 -0.3625 -0.9648
  171ACN     C2 1214   4.458   3.798   2.728  0.6968  0.4957  0.1412
  171ACN     N1 1215   4.514   3.831   2.819 -0.4190  0.8453 -0.2698
  172ACN     C1 1216   1.704   0.013   4.853  0.4164  0.1250  0.1860
  172ACN     H1 1217   1.805   0.027   4.894  1.4320 -1.1620 -1.7757
  172ACN     H2 1218   1.679   0.089   4.778 -0.8364  0.2794  0.7447
  172ACN     H3 1219   1.646   0.027   4.945 -0.0571 -0.9506  0.0644
  172ACN     C2 1220   1.697  -0.121   4.800  0.2405 -0.3218  1.2288
  172ACN     N1 1221   1.697  -0.229   4.763  0.5488 -0.1740  0.0202
  173ACN     C1 1222   1.356   1.157   2.642  0.2734  0.0379 -0.3745
  173ACN     H1 1223   1.250   1.143   2.668  0.5931  0.0960  1.0458
  173ACN     H2 1224   1.374   1.158   2.534  1.0921 -0.7975 -0.2526
  173ACN     H3 1225   1.404   1.067   2.683  1.5253 -0.0002 -1.8967
  173ACN     C2 1226   1.414   1.280   2.705  0.1248  0.0267  0.5636
  173ACN     N1 1227   1.450   1.375   2.755 -0.3605 -0.3346  0.4162
  174ACN     C1 1228   3.889   3.629   3.911 -0.1907 -0.0631 -0.1883
  174ACN     H1 1229   3.790   3.596   3.878 -0.0548 -0.1253 -0.5372
  174ACN     H2 1230   3.964   3.583   3.845  0.9502  0.9455  0.3712
  174ACN     H3 1231   3.902   3.589   4.012 -1.3603  2.9381  1.2021
  174ACN     C2 1232   3.907   3.773   3.908 -0.1031  0.4397 -0.0996
  174ACN     N1 1233   3.912   3.888   3.903  0.3836  0.4551  0.6747
  175ACN     C1 1234   2.081   0.520   0.135 -0.0743 -0.6388  0.8116
  175ACN     H1 1235   2.140   0.543   0.225  0.4440 -0.5436  0.4496
  175ACN     H2 1236   1.976   0.538   0.160 -1.0248 -0.6809 -2.8714
  175ACN     H3 1237   2.094   0.416   0.103 -0.1183 -0.3036 -0.3006
  175ACN     C2 1238   2.125   0.589   0.015 -0.5422  0.2944  0.1286
  175ACN     N1 1239   2.167   0.647  -0.075 -0.0205  0.1049  0.4850
  176ACN     C1 1240   1.033   1.531   0.766  0.2008  0.2657 -0.2974
  176ACN     H1 1241   1.064   1.426   0.768 -1.6148 -0.3280 -1.6556
  176ACN     H2 1242   0.994   1.550   0.665 -1.5209  1.7767  0.6126
  176ACN     H3 1243   1.111   1.602   0.796  0.8939 -0.1922 -1.0215
  176ACN     C2 1244   0.916   1.540   0.849 -0.4087 -0.6860 -0.4674
  176ACN     N1 1245   0.823   1.537   0.920 -0.0862 -0.5519 -0.4804
  177ACN     C1 1246   3.057   4.548   0.866 -0.4437  0.0746 -0.0830
  177ACN     H1 1247   2.965   4.549   0.806 -1.0624  1.0332  0.8628
  177ACN     H2 1248   3.033   4.484   0.951  1.4967 -1.5054 -0.6907
  177ACN     H3 1249   3.093   4.649   0.891  1.8952 -0.7337 -0.0976
  177ACN     C2 1250   3.153   4.470   0.787  0.5286  0.0055  0.7606
  177ACN     N1 1251   3.230   4.415   0.724  0.9702  0.1486 -0.2752
  178ACN     C1 1252   0.450   4.605   4.553 -0.5217  0.0887 -0.1160
  178ACN     H1 1253   0.480   4.669   4.637 -2.2288  0.0552  0.5446
  178ACN     H2 1254   0.413   4.669   4.472  0.7051 -0.7471 -1.3652
  178ACN     H3 1255   0.369   4.537   4.581  0.6257 -0.5500  1.7302
  178ACN     C2 1256   0.566   4.524   4.508 -0.0065 -0.2994 -0.2267
  178ACN     N1 1257   0.643   4.449   4.471 -0.1631  0.1531 -0.0237
  179ACN     C1 1258   3.764   3.774   1.125 -1.0473 -0.0716  0.4623
  179ACN     H1 1259   3.836   3.820   1.193 -0.0589 -0.0666 -0.5684
  179ACN     H2 1260   3.808   3.770   1.024 -0.5501  4.3173  0.3951
  179ACN     H3 1261   3.673   3.836   1.123 -0.2717  1.1062  1.3373
  179ACN     C2 1262   3.728   3.640   1.175  0.3332  0.2126  1.1038
  179ACN     N1 1263   3.693   3.536   1.203  0.4283  0.2158 -0.0632
  180ACN     C1 1264   3.943   0.935   1.235 -0.1181 -0.1564 -0.4659
  180ACN     H1 1265   3.976   1.039   1.248  1.1869 -0.6703  0.4590
  180ACN     H2 1266   3.881   0.907   1.320  1.0973 -2.2459 -0.2154
  180ACN     H3 1267   4.040   0.883   1.232 -0.1295 -0.3989  2.1700
  180ACN     C2 1268   3.885   0.893   1.109 -0.1332  0.0130  0.0809
  180ACN     N1 1269   3.836   0.874   1.006  0.7331  0.3229  0.3193
  181ACN     C1 1270   0.570   1.286   1.171  0.1011  0.4125 -0.2448
  181ACN     H1 1271   0.492   1.355   1.136  0.7948  1.0885 -0.4554
  181ACN     H2 1272   0.664   1.318   1.125  1.1117 -3.0631 -0.7362
  181ACN     H3 1273   0.540   1.181   1.157  0.0393  0.5149 -0.9294
  181ACN     C2 1274   0.589   1.313   1.316 -0.7783  0.0293 -0.3876
  181ACN     N1 1275   0.604   1.341   1.427  0.3025  0.3789 -0.4684
  182ACN     C1 1276   3.056   4.509   3.027  1.2527  0.3080 -0.7133
  182ACN     H1 1277   2.991   4.549   3.106  2.2174  1.3059 -0.4046
  182ACN     H2 1278   3.008   4.424   2.978 -0.6827 -0.6903  2.7341
  182ACN     H3 1279   3.155   4.479   3.065  0.9373 -0.0260 -0.1432
  182ACN     C2 1280   3.061   4.612   2.929  0.7656 -0.3663  0.7501
  182ACN     N1 1281   3.076   4.695   2.852  0.2328 -0.1368 -0.5865
  183ACN     C1 1282   3.504   3.924   4.742 -0.1415 -0.5955 -0.5703
  183ACN     H1 1283   3.570   3.983   4.677 -1.0856  2.5206  1.2163
  183ACN     H2 1284   3.566   3.905   4.831 -1.0542 -2.4714 -0.3113
  183ACN     H3 1285   3.477   3.832   4.690  0.2923 -0.2928 -1.3380
  183ACN     C2 1286   3.391   3.994   4.788 -0.0509  0.3293  0.2245
  183ACN     N1 1287   3.307   4.059   4.830 -0.4218  0.1953  0.9871
  184ACN     C1 1288   1.667   3.522   2.607  0.4563  0.6300 -0.4660
  184ACN     H1 1289   1.764   3.532   2.657  0.1982  0.3382  0.1023
  184ACN     H2 1290   1.638   3.418   2.621  0.5293  0.7697  0.7395
  184ACN     H3 1291   1.683   3.545   2.501  0.5132 -0.4516 -0.6910
  184ACN     C2 1292   1.559   3.611   2.662  0.1679 -0.0860  0.1078
  184ACN     N1 1293   1.484   3.677   2.715 -0.9137  0.3241  0.2867
  185ACN     C1 1294   2.668   3.758   4.879  0.4826  0.2144  0.1578
  185ACN     H1 1295   2.697   3.655   4.854  1.4672  0.9027 -1.6315
  185ACN     H2 1296   2.718   3.821   4.804 -2.0964  1.0288 -0.9462
  185ACN     H3 1297   2.697   3.789   4.980  1.7869 -0.1904 -0.0901
  185ACN     C2 1298   2.525   3.763   4.863  0.0262 -0.0218 -0.3169
  185ACN     N1 1299   2.413   3.772   4.838 -0.6321  0.1848  0.2278
  186ACN     C1 1300   0.987   0.502   4.457  0.1115  0.1533  0.5430
  186ACN     H1 1301   1.052   0.481   4.543  1.9224 -0.2939 -0.9245
  186ACN     H2 1302   0.920   0.584   4.486  0.6460 -0.0293  2.3607
  186ACN     H3 1303   0.929   0.414   4.427 -0.2658  0.4723  0.3219
  186ACN     C2 1304   1.058   0.552   4.337 -0.0658  0.8666  0.4135
  186ACN     N1 1305   1.116   0.587   4.243  0.3598  0.4906  0.2887
  187ACN     C1 1306   3.045   3.049   2.077  1.0348  0.7814  1.2797
  187ACN     H1 1307   3.059   2.942   2.061 -0.7583  0.7185  0.0721
  187ACN     H2 1308   2.974   3.038   2.160  0.1111  1.4754  0.5830
  187ACN     H3 1309   3.003   3.099   1.989  3.1124 -0.2811 -0.3529
  187ACN     C2 1310   3.167   3.104   2.126  0.3385  0.5474 -0.5681
  187ACN     N1 1311   3.272   3.140   2.158 -0.2726 -0.4476 -0.3554
  188ACN     C1 1312   3.566   3.507   0.741 -0.8706  0.5098 -0.4619
  188ACN     H1 1313   3.568   3.616   0.741 -0.8165  0.5092 -0.4278
  188ACN     H2 1314   3.530   3.466   0.646  0.8307 -2.6340  0.1886
  188ACN     H3 1315   3.500   3.474   0.822 -0.7674  0.1616 -0.5182
  188ACN     C2 1316   3.709   3.477   0.755 -0.0706 -0.1497  0.3909
  188ACN     N1 1317   3.822   3.465   0.766  0.2351  0.0020  0.6392
  189ACN     C1 1318   1.053   2.282   2.327 -0.2944  0.3559 -0.3674
  189ACN     H1 1319   1.064   2.353   2.243  1.9031  1.4853  0.8129
  189ACN     H2 1320   1.063   2.178   2.294 -0.2025  0.1014  0.4506
  189ACN     H3 1321   0.947   2.279   2.352 -0.4066  2.2476 -0.5161
  189ACN     C2 1322   1.130   2.317   2.438 -0.0687 -0.4937  0.4536
  189ACN     N1 1323   1.192   2.334   2.534  0.2911  0.3881  0.0467
  190ACN     C1 1324   3.150   4.607   1.545 -0.3247  0.0320  0.1817
  190ACN     H1 1325   3.213   4.612   1.455 -0.7347  1.6733 -0.0265
  190ACN     H2 1326   3.099   4.510   1.545  1.2094 -0.7838  1.7449
  190ACN     H3 1327   3.079   4.691   1.546 -0.4629 -0.0889  0.4363
  190ACN     C2 1328   3.248   4.613   1.655  0.1602 -0.5404 -0.4783
  190ACN     N1 1329   3.330   4.621   1.734  0.4446  0.0850 -0.2636
  191ACN     C1 1330   3.311   0.798   1.386 -0.6332  0.2182 -0.1296
  191ACN     H1 1331   3.305   0.690   1.368  0.1475 -0.0127  0.9655
  191ACN     H2 1332   3.262   0.844   1.299  0.4648  2.0385  0.1905
  191ACN     H3 1333   3.413   0.839   1.383 -0.6835  0.3295 -0.3355
  191ACN     C2 1334   3.263   0.836   1.514  0.3552 -0.4417  0.1406
  191ACN     N1 1335   3.221   0.866   1.618  0.6339 -0.2634  0.3160
  192ACN     C1 1336   4.419   3.640   3.393 -0.2113  0.0876 -0.2776
  192ACN     H1 1337   4.505   3.600   3.337  1.1794 -0.1899  1.9732
  192ACN     H2 1338   4.352   3.678   3.315 -0.0589 -1.8212 -1.3873
  192ACN     H3 1339   4.444   3.721   3.463 -0.2525  2.1124 -2.5469
  192ACN     C2 1340   4.354   3.536   3.465 -0.1596 -0.6347 -0.5005
  192ACN     N1 1341   4.300   3.447   3.518  0.2949  0.5805 -0.0754
  193ACN     C1 1342   1.275   1.670   2.562 -0.3756 -0.4420 -0.4186
  193ACN     H1 1343   1.268   1.638   2.666 -1.5258  1.3543  0.0709
  193ACN     H2 1344   1.174   1.709   2.551 -0.0780  0.5188  0.2700
  193ACN     H3 1345   1.290   1.593   2.484  0.0223 -0.2145 -0.5728
  193ACN     C2 1346   1.370   1.781   2.545 -0.2655 -0.3539  0.3172
  193ACN     N1 1347   1.443   1.867   2.527 -0.0733 -0.3846  0.3894
  194ACN     C1 1348   1.842   4.067   3.835 -0.2649 -0.5514 -0.4075
  194ACN     H1 1349   1.811   4.162   3.879  2.1454 -0.9898  2.4022
  194ACN     H2 1350   1.815   3.983   3.901 -0.6809  0.8927  1.2930
  194ACN     H3 1351   1.948   4.063   3.811 -0.1318 -1.0086  0.2322
  194ACN     C2 1352   1.762   4.063   3.715 -0.2928 -0.0344 -0.2962
  194ACN     N1 1353   1.708   4.064   3.618 -0.9970 -0.3970 -0.1209
  195ACN     C1 1354   2.118   3.304   3.513  0.1627 -0.5124 -0.8758
  195ACN     H1 1355   2.226   3.312   3.533  0.0225 -0.4142 -0.1229
  195ACN     H2 1356   2.091   3.214   3.570 -0.6660 -0.5113 -1.2551
  195ACN     H3 1357   2.115   3.293   3.404 -0.9607  0.4049 -0.9465
  195ACN     C2 1358   2.050   3.420   3.566  0.5628 -0.1609  0.4163
  195ACN     N1 1359   1.995   3.514   3.604 -0.1919  0.2263  0.4727
  196ACN     C1 1360   2.015   3.029   1.238  0.5455 -0.0108  0.8131
  196ACN     H1 1361   1.932   3.073   1.295 -2.1475 -1.3920 -1.8984
  196ACN     H2 1362   2.054   3.111   1.176  0.4951  0.2587  1.1355
  196ACN     H3 1363   1.954   2.955   1.183 -0.1580 -0.2369  1.8891
  196ACN     C2 1364   2.118   2.971   1.317  0.1986  0.5819  0.0577
  196ACN     N1 1365   2.199   2.917   1.374  0.6181  0.0422 -0.5074
  197ACN     C1 1366   4.327   3.347   1.931  0.3517 -0.3764  0.3361
  197ACN     H1 1367   4.256   3.263   1.922 -0.9824  0.5982  1.5489
  197ACN     H2 1368   4.305   3.382   1.830  0.7052 -0.8532  0.0926
  197ACN     H3 1369   4.430   3.312   1.947 -0.7070 -3.2562  1.1863
  197ACN     C2 1370   4.282   3.441   2.035  0.0765 -0.0447  0.0354
  197ACN     N1 1371   4.246   3.522   2.106  0.3437  0.0971 -0.5216
  198ACN     C1 1372   0.877   1.150   0.236  0.1372  0.5727 -0.0309
  198ACN     H1 1373   0.877   1.234   0.307 -1.4646  0.0832  0.5719
  198ACN     H2 1374   0.977   1.143   0.192  0.6046 -0.3444  1.1647
  198ACN     H3 1375   0.797   1.174   0.165 -0.9555  1.0440  1.3276
  198ACN     C2 1376   0.842   1.025   0.303 -0.0774 -0.6173 -0.5821
  198ACN     N1 1377   0.823   0.929   0.359 -0.2308  0.4229  0.3476
  199ACN     C1 1378   2.847   3.068   4.060  0.8051 -0.3057 -0.3731
  199ACN     H1 1379   2.938   3.050   4.119 -1.2382 -2.1414  2.3280
  199ACN     H2 1380   2.774   3.133   4.111  1.5693 -0.1493  0.5364
  199ACN     H3 1381   2.792   2.976   4.036  0.3424 -0.1395  0.0433
  199ACN     C2 1382   2.868   3.147   3.942 -0.2166 -0.3821  0.1080
  199ACN     N1 1383   2.881   3.196   3.838  0.3753 -0.8538 -0.2177
  200ACN     C1 1384   0.690   3.121   5.002  0.3553 -0.1808 -0.4234
  200ACN     H1 1385   0.792   3.084   4.982  0.2459  0.1950 -1.7021
  200ACN     H2 1386   0.685   3.214   4.945  0.3729  1.3911  2.0730
  200ACN     H3 1387   0.684   3.132   5.111  1.8093 -1.0290 -0.2371
  200ACN     C2 1388   0.610   3.011   4.951 -0.1647  0.4573  0.2256
  200ACN     N1 1389   0.553   2.916   4.921  0.4732 -0.6544 -0.4330
  201ACN     C1 1390   0.119   2.734   0.372  0.2875 -0.1746  0.1489
  201ACN     H1 1391   0.078   2.633   0.384  2.1347 -0.7056  2.1478
  201ACN     H2 1392   0.099   2.772   0.271 -1.3942  0.5118  0.7165
  201ACN     H3 1393   0.226   2.746   0.391 -0.4622  2.5506  3.2106
  201ACN     C2 1394   0.071   2.832   0.470  0.1504  0.7352 -0.6222
  201ACN     N1 1395   0.043   2.920   0.542  0.6361 -0.2624  0.3581
  202ACN     C1 1396   4.170   2.136   3.080  1.1695  0.0787  0.3104
  202ACN     H1 1397   4.167   2.228   3.021  0.8078  0.7141  1.3182
  202ACN     H2 1398   4.238   2.134   3.166 -1.7349 -1.2851  2.6773
  202ACN     H3 1399   4.207   2.066   3.004  1.1845  0.3105  0.1050
  202ACN     C2 1400   4.038   2.096   3.138  0.0655  0.1561  0.2708
  202ACN     N1 1401   3.936   2.060   3.174  0.0555 -0.2722 -0.5565
  203ACN     C1 1402   4.124   4.511   2.702  0.2014 -0.7781  0.0939
  203ACN     H1 1403   4.182   4.510   2.609  1.4967  0.7850  0.8395
  203ACN     H2 1404   4.112   4.408   2.735  0.8301  0.1011  3.2350
  203ACN     H3 1405   4.030   4.554   2.666 -0.0962 -1.3755  0.1673
  203ACN     C2 1406   4.174   4.595   2.808  0.3057  0.4250 -0.6286
  203ACN     N1 1407   4.219   4.664   2.887  0.0360  0.0852  0.7953
  204ACN     C1 1408   2.360   3.121   2.306 -0.2472 -0.6791 -0.2039
  204ACN     H1 1409   2.332   3.091   2.205  2.7335 -1.7659 -0.7447
  204ACN     H2 1410   2.335   3.228   2.314  1.3659 -0.3348  0.5942
  204ACN     H3 1411   2.465   3.098   2.329 -0.1825 -0.2148 -0.0252
  204ACN     C2 1412   2.268   3.049   2.394  0.0634 -0.3832 -0.1654
  204ACN     N1 1413   2.191   2.990   2.458  0.1763 -0.0594  0.4360
  205ACN     C1 1414   0.232   2.726   3.367 -0.5363  0.3044  0.2031
  205ACN     H1 1415   0.153   2.651   3.384  0.8951 -1.2697  0.0700
  205ACN     H2 1416   0.322   2.696   3.423 -0.6767  0.1670  0.3569
  205ACN     H3 1417   0.193   2.824   3.397  1.6341  1.3899 -0.4411
  205ACN     C2 1418   0.260   2.744   3.224  0.0087  0.5225 -1.3376
  205ACN     N1 1419   0.273   2.763   3.110  0.5454  0.4089  0.4647
  206ACN     C1 1420   1.389   4.830   2.786  0.5919 -0.6316 -0.3483
  206ACN     H1 1421   1.316   4.785   2.718 -0.4854 -2.0523  1.7294
  206ACN     H2 1422   1.489   4.849   2.746  0.5688 -1.7300 -0.9420
  206ACN     H3 1423   1.397   4.752   2.861 -0.3203  0.6605  1.1297
  206ACN     C2 1424   1.341   4.949   2.859  0.1152 -0.1564  0.6396
  206ACN     N1 1425   1.307   5.043   2.917 -0.7045  0.4398  0.5022
  207ACN     C1 1426   0.076   4.270   0.695 -0.3688 -0.0662 -0.0087
  207ACN     H1 1427   0.162   4.316   0.745 -0.0634 -2.4822  1.7789
  207ACN     H2 1428   0.107   4.171   0.658  3.4439  0.6258  1.1000
  207ACN     H3 1429   0.040   4.323   0.606  0.8432  0.8246  0.0046
  207ACN     C2 1430  -0.033   4.251   0.787  0.2646 -0.3262  0.1697
  207ACN     N1 1431  -0.117   4.248   0.865  0.2053  0.5989 -0.4510
  208ACN     C1 1432   2.220   3.998   3.068  0.4238  0.7231 -0.8258
  208ACN     H1 1433   2.290   3.934   3.013  2.0933 -0.0510  2.1004
  208ACN     H2 1434   2.198   3.961   3.169  0.9782  1.6681 -0.3532
  208ACN     H3 1435   2.127   3.989   3.011 -0.2354 -0.3465  0.3857
  208ACN     C2 1436   2.269   4.137   3.082 -0.2723  0.7120 -0.1248
  208ACN     N1 1437   2.307   4.242   3.108 -0.4340  0.3900  0.2845
  209ACN     C1 1438   2.726   1.915   2.523 -0.1499  0.4874  0.0899
  209ACN     H1 1439   2.721   2.018   2.486  2.5113  0.5667 -0.1778
  209ACN     H2 1440   2.835   1.907   2.536 -0.3627 -0.7926  1.1821
  209ACN     H3 1441   2.701   1.849   2.439 -1.2951  2.2138 -0.9511
  209ACN     C2 1442   2.657   1.889   2.652  0.2977  0.5830 -0.3390
  209ACN     N1 1443   2.616   1.868   2.754 -0.7128 -0.0322 -0.8217
  210ACN     C1 1444   2.054   1.763   0.167  0.0804 -0.2571  0.6604
  210ACN     H1 1445   2.158   1.743   0.193  0.7950 -1.2665 -2.8200
  210ACN     H2 1446   2.036   1.870   0.146 -1.0198 -0.1001  2.2883
  210ACN     H3 1447   1.984   1.744   0.250 -0.0150  0.1444  0.6767
  210ACN     C2 1448   2.013   1.694   0.051  0.2707 -0.0346  0.2635
  210ACN     N1 1449   1.978   1.633  -0.039 -0.3859 -0.2570  1.4034
  211ACN     C1 1450   4.397   1.969   4.283 -0.3352 -0.1084  0.2500
  211ACN     H1 1451   4.383   2.077   4.279 -2.4272 -0.2828  1.7415
  211ACN     H2 1452   4.311   1.922   4.233 -0.6830  2.0486 -1.2089
  211ACN     H3 1453   4.411   1.933   4.386  0.1870 -1.1890 -0.1838
  211ACN     C2 1454   4.515   1.939   4.212 -0.9605 -0.5624 -0.0370
  211ACN     N1 1455   4.615   1.916   4.150  0.3264 -0.7807 -0.6231
  212ACN     C1 1456   3.220   4.132   3.844  0.0222  0.5781 -0.0723
  212ACN     H1 1457   3.306   4.169   3.902  1.6217 -2.1937 -0.5952
  212ACN     H2 1458   3.259   4.079   3.757  1.1589 -0.0920  0.8329
  212ACN     H3 1459   3.161   4.214   3.802 -0.9950 -0.3108 -0.3734
  212ACN     C2 1460   3.135   4.053   3.931  0.4925  1.1809  0.2161
  212ACN     N1 1461   3.059   3.990   3.991  0.3319  0.0730  0.1592
  213ACN     C1 1462   3.771   4.457   3.293  0.0358 -0.1227  0.4811
  213ACN     H1 1463   3.797   4.552   3.343  0.8533  0.6246 -1.3087
  213ACN     H2 1464   3.747   4.377   3.364 -1.4154  0.0513  0.1987
  213ACN     H3 1465   3.859   4.426   3.234 -2.1202 -1.0810 -2.3458
  213ACN     C2 1466   3.661   4.479   3.201 -0.1744 -0.1668  0.2358
  213ACN     N1 1467   3.572   4.497   3.128  0.8527  0.4745  0.2770
  214ACN     C1 1468   4.022   2.915   3.368 -0.1865 -0.1002  0.2315
  214ACN     H1 1469   3.936   2.905   3.300 -1.1952  0.4106  1.4043
  214ACN     H2 1470   3.975   2.898   3.465  1.4798  2.3697  1.5157
  214ACN     H3 1471   4.064   3.016   3.361 -4.3546  1.8639  2.0998
  214ACN     C2 1472   4.127   2.821   3.328 -0.0372  0.0649 -0.8746
  214ACN     N1 1473   4.207   2.747   3.309  0.2511  0.4254 -0.0850
  215ACN     C1 1474   4.301   0.140   1.168 -0.4190 -0.3711 -0.2084
  215ACN     H1 1475   4.343   0.046   1.205 -1.0056 -0.4704  0.2184
  215ACN     H2 1476   4.360   0.181   1.085 -0.5604  1.1640  0.4397
  215ACN     H3 1477   4.308   0.214   1.249  1.8380 -0.2582 -0.4664
  215ACN     C2 1478   4.167   0.118   1.134  0.4354  0.2486 -0.0347
  215ACN     N1 1479   4.055   0.088   1.121  0.4677 -0.2227  0.1803
  216ACN     C1 1480   3.204   0.388   4.322 -0.4678  0.0998 -0.0419
  216ACN     H1 1481   3.265   0.299   4.338 -0.6495 -0.1784 -0.8547
  216ACN     H2 1482   3.144   0.412   4.411 -1.7935 -2.4320 -0.2085
  216ACN     H3 1483   3.132   0.356   4.246  0.7456 -1.9411 -0.3641
  216ACN     C2 1484   3.281   0.496   4.266 -0.1245 -0.2508  0.1352
  216ACN     N1 1485   3.341   0.580   4.221  0.5382 -0.5653  0.5576
  217ACN     C1 1486   2.743   3.683   3.307  0.1773 -0.3004  0.0996
  217ACN     H1 1487   2.824   3.744   3.265 -0.4318 -1.0256 -2.2102
  217ACN     H2 1488   2.645   3.710   3.266 -1.1659 -1.4392  2.4044
  217ACN     H3 1489   2.745   3.700   3.416  1.3869  1.4298 -0.1798
  217ACN     C2 1490   2.772   3.547   3.275  0.3860  0.3595  0.0729
  217ACN     N1 1491   2.797   3.438   3.255  0.1570 -0.0180  0.0049
  218ACN     C1 1492   1.888   0.610   1.741  0.8576 -0.4982 -0.3868
  218ACN     H1 1493   1.981   0.553   1.758  0.8205 -0.1750  1.0172
  218ACN     H2 1494   1.835   0.609   1.837 -1.0941  0.3832 -1.4245
  218ACN     H3 1495   1.829   0.567   1.660  0.5106  1.6928 -1.3084
  218ACN     C2 1496   1.916   0.753   1.712 -0.2991 -0.1482 -0.1817
  218ACN     N1 1497   1.945   0.861   1.704  0.0328 -0.2243 -0.2110
  219ACN     C1 1498   1.349   2.119   2.766 -0.6596 -0.3921 -0.1212
  219ACN     H1 1499   1.368   2.151   2.869 -0.4916 -0.1147 -0.2381
  219ACN     H2 1500   1.244   2.134   2.737 -0.6776 -0.0940  0.0949
  219ACN     H3 1501   1.373   2.012   2.763  1.2135 -0.0884  2.3869
  219ACN     C2 1502   1.445   2.180   2.674  0.0777  0.1671  0.2495
  219ACN     N1 1503   1.521   2.230   2.604  0.3069  0.7035 -0.4792
  220ACN     C1 1504   1.236   0.958   1.653 -0.3075 -0.8764  0.3520
  220ACN     H1 1505   1.194   1.021   1.574  0.6729  2.6096  2.4812
  220ACN     H2 1506   1.345   0.952   1.643 -0.1588  1.3506  0.2353
  220ACN     H3 1507   1.188   0.861   1.635 -0.9505 -0.2720 -1.3270
  220ACN     C2 1508   1.217   1.018   1.782 -0.1766  0.8955 -0.9155
  220ACN     N1 1509   1.193   1.079   1.873 -0.5276 -0.5538 -0.2075
  221ACN     C1 1510   2.121   1.404   4.848  0.5988 -0.6812  0.6334
  221ACN     H1 1511   2.106   1.388   4.956  0.7536  2.6698  1.1956
  221ACN     H2 1512   2.025   1.379   4.801  1.3056  1.6441 -2.1812
  221ACN     H3 1513   2.205   1.341   4.816  0.3427 -1.4627  1.4480
  221ACN     C2 1514   2.146   1.546   4.829  0.0301  0.0205 -0.2797
  221ACN     N1 1515   2.172   1.656   4.809 -0.5619  0.0437  1.1538
  222ACN     C1 1516   3.619   2.284   4.299 -0.6795 -0.0113 -0.5372
  222ACN     H1 1517   3.652   2.191   4.348 -0.1394 -0.4825 -1.7713
  222ACN     H2 1518   3.530   2.323   4.349  0.4466  0.8795  0.7977
  222ACN     H3 1519   3.584   2.271   4.196 -1.6035 -1.2133 -0.0765
  222ACN     C2 1520   3.729   2.385   4.312  0.2791 -0.5986  0.5815
  222ACN     N1 1521   3.824   2.451   4.325  0.0413 -0.7225 -0.0594
  223ACN     C1 1522   0.620   2.694   0.745 -0.1361 -0.0841  0.2551
  223ACN     H1 1523   0.728   2.691   0.764  0.1117  2.2338 -0.5596
  223ACN     H2 1524   0.581   2.787   0.788  0.3031 -0.3766  1.2813
  223ACN     H3 1525   0.568   2.624   0.810 -1.0083  1.2850  1.0474
  223ACN     C2 1526   0.586   2.689   0.609 -1.1713  0.0052 -0.1304
  223ACN     N1 1527   0.568   2.698   0.496 -0.1862 -0.0960 -0.0899
  224ACN     C1 1528   1.394   3.249   0.482  0.2512 -0.1740 -0.2897
  224ACN     H1 1529   1.404   3.140   0.474 -2.0462 -0.3524 -1.2693
  224ACN     H2 1530   1.457   3.286   0.400 -0.7035  0.7092 -0.6389
  224ACN     H3 1531   1.432   3.286   0.577  0.0359  0.8482 -0.5961
  224ACN     C2 1532   1.252   3.290   0.450 -0.0113 -0.0391 -0.1971
  224ACN     N1 1533   1.144   3.335   0.429 -0.4501  0.2855 -0.2587
  225ACN     C1 1534   0.409   3.092   4.419  0.0639 -0.3725  0.4060
  225ACN     H1 1535   0.396   2.985   4.397 -2.5309  0.0209 -0.1128
  225ACN     H2 1536   0.320   3.124   4.475 -1.0583 -0.2212 -1.4225
  225ACN     H3 1537   0.399   3.136   4.319 -1.7772 -1.5250  0.0629
  225ACN     C2 1538   0.534   3.123   4.484  0.5382 -0.0487 -0.2904
  225ACN     N1 1539   0.641   3.141   4.524 -0.1650 -0.0252 -0.4468
  226ACN     C1 1540   3.913   0.474   0.565 -0.2331  0.3321  0.2111
  226ACN     H1 1541   3.934   0.498   0.460 -1.0182 -0.1959 -0.0714
  226ACN     H2 1542   3.854   0.382   0.579  0.7246  0.0623  2.6965
  226ACN     H3 1543   3.844   0.545   0.612 -0.9671  0.4608 -1.0475
  226ACN     C2 1544   4.030   0.454   0.647  0.0986  0.4455  0.4591
  226ACN     N1 1545   4.125   0.450   0.711  0.9083 -0.4488 -0.3334
  227ACN     C1 1546   2.579   4.622   1.285  0.1911 -0.3852 -0.2306
  227ACN     H1 1547   2.590   4.731   1.281  1.1664 -0.4843 -0.2911
  227ACN     H2 1548   2.616   4.591   1.384  1.0167  2.6128  0.4788
  227ACN     H3 1549   2.627   4.576   1.198  1.2300  1.3794 -0.6354
  227ACN     C2 1550   2.439   4.585   1.274 -0.3474  0.2061 -0.5918
  227ACN     N1 1551   2.335   4.540   1.263  0.5070 -0.3555 -0.5069
  228ACN     C1 1552   2.091   4.845   0.754  0.4992 -0.0910 -0.0343
  228ACN     H1 1553   2.009   4.867   0.824  0.4311 -2.4398  0.6596
  228ACN     H2 1554   2.048   4.812   0.659  0.4223  1.6273 -0.6266
  228ACN     H3 1555   2.164   4.773   0.793 -0.1972  1.0060  3.5069
  228ACN     C2 1556   2.161   4.971   0.712  0.3333  0.2919  0.8181
  228ACN     N1 1557   2.201   5.069   0.671 -0.0630  0.0671 -0.0550
  229ACN     C1 1558   1.981   4.002   1.142 -0.4668 -0.6273  0.1649
  229ACN     H1 1559   2.008   3.959   1.240 -0.6686  2.5576  1.6768
  229ACN     H2 1560   1.996   4.111   1.137  1.4718 -0.8593  0.4279
  229ACN     H3 1561   1.874   3.986   1.126 -1.0099  2.3770  0.5557
  229ACN     C2 1562   2.069   3.938   1.043 -0.9924  0.1576 -0.8028
  229ACN     N1 1563   2.138   3.887   0.966  0.5455 -0.6200 -0.4297
  230ACN     C1 1564   3.978   2.894   1.164  0.4003  0.1705 -0.0680
  230ACN     H1 1565   4.026   2.903   1.065  2.2959 -0.1802  0.7840
  230ACN     H2 1566   3.926   2.798   1.168  0.7628 -0.0264 -0.0230
  230ACN     H3 1567   3.921   2.985   1.187  0.4461 -0.1687  1.3864
  230ACN     C2 1568   4.077   2.894   1.274  0.2795  0.1573  0.0417
  230ACN     N1 1569   4.144   2.888   1.367 -0.0320 -0.5786  0.5151
  231ACN     C1 1570   2.675   2.211   0.593 -0.1974  0.9533  0.4849
  231ACN     H1 1571   2.741   2.218   0.680  0.7628 -0.9979 -0.0551
  231ACN     H2 1572   2.725   2.251   0.504  0.6707 -0.2552  0.4163
  231ACN     H3 1573   2.590   2.274   0.620 -1.1816 -0.5902  1.0380
  231ACN     C2 1574   2.636   2.074   0.579 -0.0720 -0.3251  0.2920
  231ACN     N1 1575   2.604   1.966   0.561  0.0469 -0.1633  0.7208
  232ACN     C1 1576   4.114   3.150   4.327 -0.1676 -0.7853  0.1226
  232ACN     H1 1577   4.070   3.051   4.312 -0.5638 -0.5148 -0.4860
  232ACN     H2 1578   4.194   3.134   4.400  0.8365  0.3466 -0.7197
  232ACN     H3 1579   4.041   3.213   4.380 -0.6913 -1.5765  0.3506
  232ACN     C2 1580   4.158   3.204   4.197 -0.9833  0.2077 -0.3047
  232ACN     N1 1581   4.184   3.252   4.092  0.6452  0.0149 -0.2978
  233ACN     C1 1582   4.011   2.228   1.841 -0.0372 -0.3370 -0.3765
  233ACN     H1 1583   3.953   2.135   1.847  0.6677 -0.7770 -0.3011
  233ACN     H2 1584   4.100   2.223   1.905  0.2009 -0.6427 -0.7310
  233ACN     H3 1585   3.945   2.305   1.883 -0.2083 -1.4776  1.5676
  233ACN     C2 1586   4.045   2.256   1.701 -0.0481  0.4793 -0.5204
  233ACN     N1 1587   4.069   2.263   1.589  0.6385 -0.2689  0.7009
  234ACN     C1 1588   0.147   1.857   1.416  0.0004  0.5130 -0.0513
  234ACN     H1 1589   0.045   1.890   1.391  0.2373  2.6395  1.6845
  234ACN     H2 1590   0.214   1.922   1.358 -1.9049  1.3049 -1.4125
  234ACN     H3 1591   0.175   1.753   1.397  0.7192  0.8933 -1.1274
  234ACN     C2 1592   0.177   1.887   1.556  0.3587  0.9315 -0.7089
  234ACN     N1 1593   0.197   1.899   1.670  0.0249 -0.0533  0.1487
  235ACN     C1 1594   2.152   4.811   1.333  0.4787 -0.2117  0.2094
  235ACN     H1 1595   2.143   4.712   1.379  0.2351  0.3027  1.3058
  235ACN     H2 1596   2.069   4.867   1.379 -1.0422 -0.2026 -2.4594
  235ACN     H3 1597   2.143   4.806   1.224  1.0383 -0.6456  0.1826
  235ACN     C2 1598   2.274   4.879   1.360 -0.7698 -0.3059 -0.6444
  235ACN     N1 1599   2.370   4.936   1.381 -0.3570 -0.3254  0.0219
  236ACN     C1 1600   2.283   0.261   4.100  0.2610  0.6422  0.1887
  236ACN     H1 1601   2.386   0.258   4.063 -0.0766 -0.3847 -0.6939
  236ACN     H2 1602   2.245   0.360   4.069 -3.5346  0.0539  2.6100
  236ACN     H3 1603   2.274   0.250   4.209 -1.0282 -0.9277 -0.0609
  236ACN     C2 1604   2.189   0.167   4.039  0.1278 -0.1108  0.3116
  236ACN     N1 1605   2.107   0.097   3.999 -0.4266  0.1215  0.2236
  237ACN     C1 1606   2.969   4.180   1.718 -0.4776 -0.3024 -0.0107
  237ACN     H1 1607   2.887   4.113   1.747 -1.2452  0.1903 -1.0216
  237ACN     H2 1608   3.030   4.200   1.807 -0.2316  0.7167 -0.4105
  237ACN     H3 1609   2.903   4.260   1.683 -1.0712 -1.3950 -1.4211
  237ACN     C2 1610   3.044   4.113   1.608  1.2966 -0.4664  0.2299
  237ACN     N1 1611   3.093   4.073   1.514 -0.1237  0.2259 -0.5012
  238ACN     C1 1612   3.222   3.660   4.184 -0.0688  0.4707 -0.5595
  238ACN     H1 1613   3.149   3.726   4.135 -1.4995 -0.1543  0.6765
  238ACN     H2 1614   3.269   3.598   4.106  1.0491  0.6909 -0.0656
  238ACN     H3 1615   3.169   3.589   4.249 -1.0503  1.6649 -0.0404
  238ACN     C2 1616   3.330   3.731   4.243 -0.6816  0.3279 -0.4292
  238ACN     N1 1617   3.415   3.788   4.297  0.0187  0.7470 -0.0829
  239ACN     C1 1618   2.957   2.443   2.483  0.0563  0.2450  0.5697
  239ACN     H1 1619   3.057   2.486   2.495 -0.3807  1.5932 -0.4469
  239ACN     H2 1620   2.919   2.458   2.381  3.6171 -4.0860 -1.5411
  239ACN     H3 1621   2.902   2.493   2.564 -0.9467  3.6463 -2.0678
  239ACN     C2 1622   2.942   2.302   2.500 -0.0716  0.5462 -0.2615
  239ACN     N1 1623   2.943   2.188   2.514 -0.5990 -0.2042  0.0069
  240ACN     C1 1624   0.924   3.400   1.272  0.4566  0.1392 -0.2550
  240ACN     H1 1625   0.985   3.336   1.337 -1.5476  0.0972  1.6677
  240ACN     H2 1626   0.853   3.333   1.221  1.1088  0.3655 -1.4877
  240ACN     H3 1627   0.982   3.440   1.189 -0.9525  0.6843 -0.9968
  240ACN     C2 1628   0.865   3.519   1.338  0.0414 -0.0848  0.6627
  240ACN     N1 1629   0.818   3.607   1.402  0.0871  0.4159  0.3113
  241ACN     C1 1630   0.890   3.376   1.751  0.0022 -0.0109  0.2814
  241ACN     H1 1631   0.978   3.315   1.729  0.8530  1.8278 -1.6062
  241ACN     H2 1632   0.831   3.330   1.831  2.0621 -0.5181  1.5309
  241ACN     H3 1633   0.826   3.388   1.662 -1.0252 -0.8540  0.8988
  241ACN     C2 1634   0.934   3.508   1.807  0.0376 -0.0407 -0.0658
  241ACN     N1 1635   0.987   3.606   1.845  0.3860  0.0004  0.4080
  242ACN     C1 1636   1.424   4.239   4.233  0.5602  0.6081 -0.2860
  242ACN     H1 1637   1.391   4.343   4.250 -0.7790  0.5069 -2.1128
  242ACN     H2 1638   1.348   4.174   4.188  1.1617 -0.4382  0.1951
  242ACN     H3 1639   1.451   4.206   4.334  0.6714  0.1095 -0.4771
  242ACN     C2 1640   1.543   4.247   4.147  0.1328 -0.5464 -0.2577
  242ACN     N1 1641   1.639   4.246   4.085 -0.2829  0.2313 -0.1863
  243ACN     C1 1642   2.623   0.823   4.326 -0.2338 -0.7488  0.5392
  243ACN     H1 1643   2.656   0.719   4.326 -0.8211 -0.9385  1.0903
  243ACN     H2 1644   2.606   0.856   4.222  0.7348 -1.3168  0.1986
  243ACN     H3 1645   2.711   0.875   4.365  0.7834 -3.4638  1.9675
  243ACN     C2 1646   2.523   0.844   4.428 -0.4895  0.6510 -0.4703
  243ACN     N1 1647   2.435   0.848   4.503  0.0402  0.5354  0.2637
  244ACN     C1 1648   1.371   2.321   3.310 -1.1415 -0.1353  0.2884
  244ACN     H1 1649   1.324   2.415   3.277  0.0867  0.2774 -0.3011
  244ACN     H2 1650   1.285   2.256   3.331 -1.4981  0.4565  0.6796
  244ACN     H3 1651   1.448   2.315   3.387 -0.7455  0.8230 -0.0227
  244ACN     C2 1652   1.436   2.267   3.195 -0.1803  1.0206 -0.2332
  244ACN     N1 1653   1.491   2.219   3.105  0.4050 -0.0195 -0.2170
  245ACN     C1 1654   2.370   1.846   0.390  0.2024  0.0483  0.2803
  245ACN     H1 1655   2.345   1.866   0.495  3.1835 -0.5167  1.1408
  245ACN     H2 1656   2.307   1.762   0.359 -2.1214  1.4218  1.0834
  245ACN     H3 1657   2.474   1.812   0.393 -0.6029 -2.9415 -2.8352
  245ACN     C2 1658   2.326   1.964   0.310  0.4484  0.6831 -0.0466
  245ACN     N1 1659   2.298   2.054   0.249  0.4859 -0.3484  0.4448
  246ACN     C1 1660   2.785   1.925   1.026  0.3912  0.1205 -0.1873
  246ACN     H1 1661   2.682   1.947   0.996  0.9992  1.0051 -1.6436
  246ACN     H2 1662   2.854   1.972   0.955  1.7022 -1.2951  0.1335
  246ACN     H3 1663   2.813   1.819   1.026  4.5053  1.1130  0.2462
  246ACN     C2 1664   2.809   1.978   1.154  0.3779  0.0918  0.0258
  246ACN     N1 1665   2.827   2.028   1.253 -0.3390  0.5968 -0.5190
  247ACN     C1 1666   0.939   0.496   2.707  0.1947  0.3151  0.3532
  247ACN     H1 1667   1.022   0.565   2.684 -1.0099  1.4464 -0.7181
  247ACN     H2 1668   0.953   0.447   2.804  1.4398 -0.6042 -0.2798
  247ACN     H3 1669   0.946   0.415   2.633  1.1245  1.1811 -0.5135
  247ACN     C2 1670   0.810   0.561   2.683 -0.4747 -0.4981 -0.5023
  247ACN     N1 1671   0.714   0.625   2.669 -0.2681 -0.1475 -0.0004
  248ACN     C1 1672   1.034   1.230   1.037  1.3330  0.2971 -0.2151
  248ACN     H1 1673   1.107   1.292   0.983  1.7320 -1.0629 -1.2862
  248ACN     H2 1674   1.096   1.141   1.053 -0.2099 -0.8973 -0.7559
  248ACN     H3 1675   0.952   1.200   0.971  1.0334 -2.3415  1.2922
  248ACN     C2 1676   0.983   1.282   1.166 -0.2150  0.2799  0.0779
  248ACN     N1 1677   0.949   1.325   1.267 -0.4982 -0.2638  0.3477
  249ACN     C1 1678   3.187   4.040   2.851  0.0806  0.1917  0.4473
  249ACN     H1 1679   3.161   3.934   2.863  1.2436 -0.0419  1.0348
  249ACN     H2 1680   3.094   4.097   2.839  0.5294  0.4973 -1.7772
  249ACN     H3 1681   3.258   4.049   2.768  1.9333  0.4972  2.0052
  249ACN     C2 1682   3.246   4.098   2.976 -1.1087  0.1843  0.1959
  249ACN     N1 1683   3.283   4.132   3.080  0.4724  0.3909 -0.1316
  250ACN     C1 1684   3.491   1.759   1.304 -0.1420 -0.8440 -0.3303
  250ACN     H1 1685   3.487   1.649   1.302  1.8590 -0.9742  0.9900
  250ACN     H2 1686   3.433   1.798   1.220 -1.3074 -0.1403  0.7941
  250ACN     H3 1687   3.592   1.799   1.289  0.3884 -1.2727  1.9367
  250ACN     C2 1688   3.448   1.806   1.432 -0.0392 -0.4832  0.4775
  250ACN     N1 1689   3.404   1.837   1.536 -0.5456 -0.0925  0.0527
  251ACN     C1 1690   3.068   1.213   4.082  0.3494 -0.3940  0.3176
  251ACN     H1 1691   3.093   1.173   3.983 -1.2283  0.6427 -0.5106
  251ACN     H2 1692   3.013   1.306   4.063  0.0103 -0.9184 -1.2704
  251ACN     H3 1693   3.165   1.238   4.128  1.4950 -0.7815 -1.8036
  251ACN     C2 1694   3.002   1.114   4.155  0.0081 -0.1681  0.3819
  251ACN     N1 1695   2.958   1.033   4.222  0.9094 -0.8940  0.0253
  252ACN     C1 1696   3.900   1.282   3.279 -0.6186 -0.0695 -0.1859
  252ACN     H1 1697   3.969   1.361   3.247  1.0490 -1.4765 -0.1498
  252ACN     H2 1698   3.955   1.204   3.333  0.7844  0.2569 -1.1333
  252ACN     H3 1699   3.844   1.240   3.194 -1.0059  0.1057 -0.0179
  252ACN     C2 1700   3.798   1.331   3.369  0.1352 -0.2334 -0.0224
  252ACN     N1 1701   3.714   1.359   3.440  0.4386 -0.3617 -0.0735
  253ACN     C1 1702   3.866   4.192   3.691  0.5985  0.6642 -0.6337
  253ACN     H1 1703   3.890   4.233   3.790 -0.1822 -2.9655  1.1358
  253ACN     H2 1704   3.850   4.273   3.619  0.0465  1.0899 -0.0391
  253ACN     H3 1705   3.778   4.127   3.704  0.0680  1.3786 -0.6198
  253ACN     C2 1706   3.970   4.106   3.640  0.2733  0.0014  0.6803
  253ACN     N1 1707   4.047   4.041   3.588 -0.0232 -0.1967 -0.8539
  254ACN     C1 1708   2.100   0.299   2.655 -0.1025 -0.5364  0.3749
  254ACN     H1 1709   2.181   0.366   2.625 -1.4152  0.5895 -0.7295
  254ACN     H2 1710   2.006   0.343   2.691  0.8187 -0.4611  2.7755
  254ACN     H3 1711   2.134   0.232   2.735 -0.3469 -0.5723  0.4501
  254ACN     C2 1712   2.065   0.224   2.534  0.4301 -0.2307 -0.5162
  254ACN     N1 1713   2.046   0.157   2.440  0.2254 -0.5607  0.4812
  255ACN     C1 1714   2.676   1.930   3.384  0.8078  0.3943  0.4355
  255ACN     H1 1715   2.758   2.003   3.375  1.4448 -0.2607  0.8502
  255ACN     H2 1716   2.652   1.909   3.489  0.8699 -0.0583  0.3586
  255ACN     H3 1717   2.720   1.844   3.332 -0.2601  0.2951 -0.3080
  255ACN     C2 1718   2.551   1.971   3.318 -0.1761  0.2694 -0.0774
  255ACN     N1 1719   2.454   2.012   3.272 -0.2176  0.4597  0.2702
  256ACN     C1 1720   2.815   0.908   2.345  0.5887  0.0153  0.3223
  256ACN     H1 1721   2.857   0.911   2.446 -0.2171 -2.2364  0.7348
  256ACN     H2 1722   2.894   0.949   2.281 -1.5449  3.5091 -0.2357
  256ACN     H3 1723   2.735   0.983   2.337  1.1264  0.6839  1.1112
  256ACN     C2 1724   2.765   0.776   2.307  0.6623  0.2254 -0.0038
  256ACN     N1 1725   2.729   0.670   2.274 -0.2799 -0.1042  0.1795
  257ACN     C1 1726   2.838   0.605   1.148  0.1394  0.7555 -0.0539
  257ACN     H1 1727   2.823   0.543   1.059  0.6903  1.4439 -0.6342
  257ACN     H2 1728   2.882   0.696   1.105  1.6306  0.1558  0.1765
  257ACN     H3 1729   2.924   0.559   1.198 -1.8636  1.0811  3.9091
  257ACN     C2 1730   2.716   0.645   1.224  0.4451 -0.2261  0.5750
  257ACN     N1 1731   2.622   0.668   1.284 -0.2860 -0.3493  0.3889
  258ACN     C1 1732   3.422   1.969   2.502 -0.5435 -0.1799  0.0782
  258ACN     H1 1733   3.450   1.930   2.403 -0.9430  0.9240 -0.4723
  258ACN     H2 1734   3.354   2.055   2.495 -0.5872 -0.0626  1.7555
  258ACN     H3 1735   3.519   1.978   2.552 -0.1674  0.8667 -0.8304
  258ACN     C2 1736   3.350   1.870   2.582  0.4311 -0.4053 -0.3602
  258ACN     N1 1737   3.282   1.797   2.644  0.0058  0.6546 -0.0068
  259ACN     C1 1738   2.853   2.735   3.741  0.3348 -0.0829  0.7426
  259ACN     H1 1739   2.818   2.836   3.768 -0.1189  0.5495 -1.9995
  259ACN     H2 1740   2.781   2.654   3.752  0.4388 -0.3462 -0.4706
  259ACN     H3 1741   2.944   2.717   3.800 -0.0376 -1.7532  0.8095
  259ACN     C2 1742   2.887   2.746   3.599 -0.0731  0.7734 -0.4297
  259ACN     N1 1743   2.912   2.746   3.483  0.7540 -0.2632  0.2356
  260ACN     C1 1744   2.673   1.049   2.724 -0.4244  0.0869  0.1338
  260ACN     H1 1745   2.599   1.066   2.803  1.8222 -0.7018  2.4964
  260ACN     H2 1746   2.764   1.107   2.743 -0.5672  0.7554 -1.2062
  260ACN     H3 1747   2.627   1.073   2.628 -3.8936 -1.5084  1.3188
  260ACN     C2 1748   2.716   0.912   2.717 -0.8392 -0.6999  0.5906
  260ACN     N1 1749   2.750   0.802   2.712 -0.6218 -0.2539 -0.1520
  261ACN     C1 1750   3.586   0.054   2.329  0.3753 -0.0115 -0.1779
  261ACN     H1 1751   3.652   0.104   2.401  2.8602 -1.5596 -1.3097
  261ACN     H2 1752   3.487   0.100   2.347  0.7410  1.3462 -1.5581
  261ACN     H3 1753   3.589  -0.055   2.339  2.2874 -0.0217 -0.7568
  261ACN     C2 1754   3.635   0.078   2.192  0.1041 -0.0254 -0.1290
  261ACN     N1 1755   3.675   0.115   2.088 -0.0463  0.7001 -0.1949
  262ACN     C1 1756   0.173   3.502   2.289  0.5752 -0.1635 -0.8176
  262ACN     H1 1757   0.183   3.397   2.260 -0.2553 -0.3096 -0.5908
  262ACN     H2 1758   0.094   3.502   2.365 -0.0666 -1.9705 -1.4610
  262ACN     H3 1759   0.138   3.570   2.210  0.1611  1.6369  0.8908
  262ACN     C2 1760   0.303   3.552   2.327  0.9731  0.1378  0.1470
  262ACN     N1 1761   0.407   3.594   2.361  0.3454 -0.4259 -0.8434
  263ACN     C1 1762   4.112   3.841   2.280 -0.0184  0.1169 -0.1180
  263ACN     H1 1763   4.072   3.872   2.183  0.4887 -0.7647 -0.6135
  263ACN     H2 1764   4.198   3.904   2.304  1.0308 -0.8101 -1.3587
  263ACN     H3 1765   4.151   3.738   2.270  4.0067  1.6587 -1.3447
  263ACN     C2 1766   4.003   3.841   2.378 -0.1115  0.3307  0.1340
  263ACN     N1 1767   3.917   3.839   2.452  0.1274 -0.6492 -0.3769
  264ACN     C1 1768   2.259   2.201   5.113 -0.5384 -0.6868 -0.4255
  264ACN     H1 1769   2.290   2.249   5.020  0.2878 -1.4186 -0.5321
  264ACN     H2 1770   2.205   2.272   5.177  1.0218 -0.0046  0.1572
  264ACN     H3 1771   2.352   2.178   5.167 -0.7681 -0.0621  0.2578
  264ACN     C2 1772   2.173   2.088   5.086 -0.2829 -0.7288 -0.4235
  264ACN     N1 1773   2.100   2.002   5.061 -0.5408  0.0367  0.5797
  265ACN     C1 1774   2.760   1.567   3.981 -0.1504 -0.3002 -0.1011
  265ACN     H1 1775   2.761   1.583   4.090  1.4388 -0.0545 -0.1485
  265ACN     H2 1776   2.847   1.613   3.933 -0.5369  0.6979  0.1296
  265ACN     H3 1777   2.665   1.602   3.938 -1.2704 -2.3263  0.6691
  265ACN     C2 1778   2.762   1.425   3.950 -0.7529  0.1090 -0.2256
  265ACN     N1 1779   2.761   1.314   3.925  0.0554 -0.0338 -0.2587
  266ACN     C1 1780   3.081   0.315   0.320  0.4344  0.0076  0.6374
  266ACN     H1 1781   3.171   0.277   0.270 -0.2056  0.9084 -1.2332
  266ACN     H2 1782   2.997   0.245   0.313 -1.2205  2.1955 -2.7596
  266ACN     H3 1783   3.049   0.408   0.270  0.9136  0.3344  0.9306
  266ACN     C2 1784   3.113   0.336   0.457  0.3911 -0.6563  0.4059
  266ACN     N1 1785   3.141   0.361   0.565  0.5120  0.4417 -0.1029
  267ACN     C1 1786   1.478   1.624   3.558 -0.0937  0.9921 -0.5559
  267ACN     H1 1787   1.387   1.573   3.526 -0.2186  1.9715 -1.7954
  267ACN     H2 1788   1.507   1.569   3.648 -0.3092 -0.4268 -1.3432
  267ACN     H3 1789   1.456   1.730   3.579  1.7310  1.3126 -0.1686
  267ACN     C2 1790   1.577   1.604   3.454 -0.5171  0.0814 -0.0606
  267ACN     N1 1791   1.650   1.593   3.369 -0.4041  0.6931 -0.0197
  268ACN     C1 1792   3.402   4.574   1.022  0.0357  0.4003  0.0201
  268ACN     H1 1793   3.368   4.546   0.921  0.0713 -1.6297  0.5555
  268ACN     H2 1794   3.456   4.492   1.071 -0.5902  0.2884  0.5260
  268ACN     H3 1795   3.317   4.600   1.086  0.6473 -1.6644  1.7024
  268ACN     C2 1796   3.491   4.684   1.013  0.0259 -0.3702 -0.9465
  268ACN     N1 1797   3.561   4.776   1.003 -0.2241  0.6541 -0.7918
  269ACN     C1 1798   4.082   2.651   4.547 -1.2746 -0.2840  0.9235
  269ACN     H1 1799   3.975   2.671   4.539 -1.2268  1.4959  3.9284
  269ACN     H2 1800   4.113   2.570   4.480  0.5724  0.7958  0.4238
  269ACN     H3 1801   4.111   2.625   4.649  0.6279  1.0101  0.7518
  269ACN     C2 1802   4.150   2.772   4.503 -0.4892 -0.1199  0.6105
  269ACN     N1 1803   4.210   2.869   4.478  0.6868  0.3961 -0.2064
  270ACN     C1 1804   3.169   3.381   3.290 -0.3708  0.4647 -0.7460
  270ACN     H1 1805   3.067   3.342   3.299  0.0958 -0.3067  1.5872
  270ACN     H2 1806   3.168   3.466   3.220 -0.5868  2.0704  1.1769
  270ACN     H3 1807   3.240   3.311   3.245 -1.8225 -0.2991 -1.8973
  270ACN     C2 1808   3.225   3.417   3.427  0.0882 -0.3159 -0.0259
  270ACN     N1 1809   3.260   3.443   3.534 -0.0166 -0.4465  0.4236
  271ACN     C1 1810   0.773   2.324   3.478  0.3792 -0.0960 -0.4606
  271ACN     H1 1811   0.867   2.332   3.534  0.6789  0.9107 -1.0905
  271ACN     H2 1812   0.709   2.251   3.529  0.9378  0.4045  0.9843
  271ACN     H3 1813   0.800   2.287   3.378 -0.3606 -1.6603 -0.0938
  271ACN     C2 1814   0.714   2.457   3.470 -0.1140 -0.1042  0.2062
  271ACN     N1 1815   0.649   2.554   3.460 -0.1346  0.1513 -0.0612
  272ACN     C1 1816   1.198   2.957   3.204 -0.0033 -0.0999  0.2984
  272ACN     H1 1817   1.213   2.888   3.288  1.4135 -0.3524 -0.1444
  272ACN     H2 1818   1.205   3.061   3.239 -1.3770  0.6454 -1.5958
  272ACN     H3 1819   1.110   2.942   3.140  1.1440 -0.7997 -1.1580
  272ACN     C2 1820   1.305   2.948   3.108 -0.1462  0.0929  0.0268
  272ACN     N1 1821   1.387   2.941   3.027  0.2377  0.4354  0.6329
  273ACN     C1 1822   2.245   5.015   4.787 -0.1597 -0.3295  0.4647
  273ACN     H1 1823   2.209   5.097   4.850  1.5019  1.4510 -0.8729
  273ACN     H2 1824   2.325   5.063   4.731  0.4278 -0.8853  0.8238
  273ACN     H3 1825   2.170   4.975   4.718 -0.2136 -0.1435  0.4165
  273ACN     C2 1826   2.296   4.907   4.867 -0.6232  0.3778  0.6179
  273ACN     N1 1827   2.339   4.818   4.926  0.0449  0.8695 -0.0470
  274ACN     C1 1828   4.398   3.113   1.108 -0.2311 -0.0041  0.7132
  274ACN     H1 1829   4.388   3.180   1.021 -0.3373 -0.9299  0.0076
  274ACN     H2 1830   4.390   3.008   1.077 -2.8214  0.5285 -0.6017
  274ACN     H3 1831   4.316   3.134   1.177  0.0948  0.8271  0.8546
  274ACN     C2 1832   4.519   3.139   1.179 -0.3697  0.5900  0.0167
  274ACN     N1 1833   4.619   3.150   1.231 -0.3214 -0.2016 -0.1586
  275ACN     C1 1834   0.558   3.254   2.104  0.2484 -0.8190  0.0544
  275ACN     H1 1835   0.469   3.318   2.104  1.9126  1.5663  2.0863
  275ACN     H2 1836   0.587   3.221   2.205 -0.3119 -1.8682 -0.1178
  275ACN     H3 1837   0.637   3.316   2.061  1.3655 -0.7518  2.1158
  275ACN     C2 1838   0.553   3.140   2.015 -0.6510  0.1213  0.9866
  275ACN     N1 1839   0.539   3.050   1.948  0.0060 -0.2806  0.6568
  276ACN     C1 1840   0.401   1.082   2.327  0.0760  0.9988  0.5144
  276ACN     H1 1841   0.335   1.071   2.414 -0.5947  2.0723  0.1490
  276ACN     H2 1842   0.373   1.170   2.267  0.4431 -0.3349 -1.6551
  276ACN     H3 1843   0.397   0.989   2.269 -1.7594  1.3853 -0.0127
  276ACN     C2 1844   0.542   1.095   2.366 -0.1023  0.0803  0.7067
  276ACN     N1 1845   0.650   1.111   2.404  0.1836  0.6690 -0.3914
  277ACN     C1 1846   0.564   4.274   2.262 -0.0826 -0.1329 -0.7735
  277ACN     H1 1847   0.569   4.255   2.154  1.1782  0.2481 -0.7905
  277ACN     H2 1848   0.466   4.256   2.309  0.6897 -0.5759  0.7141
  277ACN     H3 1849   0.593   4.379   2.274  1.3188 -0.5209 -0.7529
  277ACN     C2 1850   0.661   4.199   2.337  0.4596  0.0328  0.1411
  277ACN     N1 1851   0.742   4.139   2.391 -0.1692  0.0832 -0.1543
  278ACN     C1 1852   3.982   0.223   2.425 -0.0600  0.2388  0.7845
  278ACN     H1 1853   4.003   0.207   2.531  0.3745 -2.1481  0.3866
  278ACN     H2 1854   3.967   0.122   2.384  0.7778  0.0394  0.9671
  278ACN     H3 1855   4.061   0.281   2.377 -0.1389  0.4670  0.9340
  278ACN     C2 1856   3.859   0.299   2.404  0.1401  0.0153  0.3252
  278ACN     N1 1857   3.760   0.355   2.388  0.6685  0.8453  0.6436
  279ACN     C1 1858   4.301   1.223   3.773 -0.4856 -0.6245 -0.1751
  279ACN     H1 1859   4.338   1.238   3.875  0.4650 -0.7656 -0.4950
  279ACN     H2 1860   4.352   1.307   3.725  1.3541 -0.6961  1.6002
  279ACN     H3 1861   4.191   1.223   3.764 -0.2697  0.4249 -3.6092
  279ACN     C2 1862   4.352   1.097   3.726 -0.1499 -0.2473 -0.0329
  279ACN     N1 1863   4.405   1.000   3.689 -0.4138  0.3275 -0.0764
  280ACN     C1 1864   3.389   1.461   3.772 -0.2882 -0.6431  0.6434
  280ACN     H1 1865   3.379   1.360   3.731 -3.4356 -0.1647  0.1286
  280ACN     H2 1866   3.327   1.529   3.714 -0.9057  0.4876  2.5805
  280ACN     H3 1867   3.489   1.505   3.763 -0.9776  1.1100  1.4613
  280ACN     C2 1868   3.342   1.447   3.911 -0.9421 -0.6064 -0.0880
  280ACN     N1 1869   3.315   1.430   4.021 -0.4840 -0.1207  0.0451
  281ACN     C1 1870   0.908   3.895   3.059 -0.7534 -0.4090 -0.1110
  281ACN     H1 1871   0.886   3.879   2.953 -0.1645 -0.2085 -0.2632
  281ACN     H2 1872   0.814   3.911   3.114 -1.7546 -0.9295 -1.6304
  281ACN     H3 1873   0.971   3.983   3.077 -0.1740 -0.8520  0.0332
  281ACN     C2 1874   0.986   3.773   3.094 -0.3414  0.0163 -0.0120
  281ACN     N1 1875   1.049   3.678   3.103  0.0687  0.2114 -0.0847
  282ACN     C1 1876   3.970   4.232   1.428  0.2690  0.3466  0.2055
  282ACN     H1 1877   3.882   4.219   1.492 -0.5237  0.1988 -0.8893
  282ACN     H2 1878   4.056   4.256   1.492 -0.7724  1.0852  1.3658
  282ACN     H3 1879   3.951   4.323   1.369 -2.2383 -0.2752 -0.0228
  282ACN     C2 1880   3.988   4.117   1.341 -0.3023 -0.3853  0.1952
  282ACN     N1 1881   4.013   4.030   1.271  1.0449  0.6582  0.1611
  283ACN     C1 1882   0.154   2.893   3.703 -1.1083  0.2629 -0.0491
  283ACN     H1 1883   0.214   2.881   3.612 -0.1518 -0.1230  0.6186
  283ACN     H2 1884   0.049   2.916   3.680 -1.2998  0.3513  0.8917
  283ACN     H3 1885   0.197   2.980   3.755 -1.0344  0.1630  0.0576
  283ACN     C2 1886   0.177   2.777   3.793  0.1575  0.1659  0.1945
  283ACN     N1 1887   0.193   2.693   3.870 -0.4068 -0.6099 -0.3575
  284ACN     C1 1888   1.497   4.355   2.415 -0.2061  0.0208  0.2756
  284ACN     H1 1889   1.476   4.303   2.509  1.0109  0.0537  0.5723
  284ACN     H2 1890   1.425   4.330   2.336  2.3039 -1.9052 -1.5106
  284ACN     H3 1891   1.596   4.328   2.376 -0.8481  1.0304 -2.1621
  284ACN     C2 1892   1.504   4.498   2.433 -0.8856  0.4597  0.0856
  284ACN     N1 1893   1.501   4.611   2.444 -1.2340 -0.0335  0.2708
  285ACN     C1 1894   1.445   4.176   1.930 -0.0301 -0.5576 -0.2104
  285ACN     H1 1895   1.367   4.251   1.916  0.8213  0.1247 -1.2981
  285ACN     H2 1896   1.469   4.175   2.037 -0.4065 -2.7073 -0.1106
  285ACN     H3 1897   1.532   4.200   1.869 -0.6538 -1.1724 -1.3634
  285ACN     C2 1898   1.389   4.052   1.887 -0.0864 -0.2774 -0.9914
  285ACN     N1 1899   1.340   3.957   1.849  0.8541  0.6073  0.0093
  286ACN     C1 1900   1.128   4.536   4.171 -0.0603  0.6798 -0.4270
  286ACN     H1 1901   1.143   4.427   4.171 -1.0053  0.5179 -2.1991
  286ACN     H2 1902   1.226   4.579   4.148  0.1966  0.0272 -0.5717
  286ACN     H3 1903   1.107   4.559   4.276  0.4051  0.6644 -0.3323
  286ACN     C2 1904   1.015   4.584   4.097  0.2679 -0.4363 -0.5922
  286ACN     N1 1905   0.922   4.613   4.041  0.2462  0.0531  0.0225
  287ACN     C1 1906   0.523   2.386   3.178 -0.3206 -0.7817  0.5978
  287ACN     H1 1907   0.451   2.447   3.122  0.9399  1.9349  1.8442
  287ACN     H2 1908   0.479   2.375   3.278  0.7015 -0.5022  1.0820
  287ACN     H3 1909   0.623   2.430   3.176 -0.6539 -0.0290  0.3054
  287ACN     C2 1910   0.546   2.254   3.116  0.2171  0.1061 -0.1439
  287ACN     N1 1911   0.549   2.148   3.072  0.0400 -0.0977  0.2873
  288ACN     C1 1912   2.909   1.306   0.923 -0.1760 -0.2684  0.0174
  288ACN     H1 1913   2.999   1.245   0.911  0.8952  1.2387  0.2559
  288ACN     H2 1914   2.948   1.408   0.923 -0.8553 -0.0036  0.6222
  288ACN     H3 1915   2.860   1.266   1.013 -0.2691 -0.1373  0.0252
  288ACN     C2 1916   2.813   1.280   0.814  0.3682 -0.2186  0.1835
  288ACN     N1 1917   2.737   1.265   0.731  0.5087  0.2531 -0.6773
  289ACN     C1 1918   2.213   4.465   0.964 -0.8949 -0.2968  0.5843
  289ACN     H1 1919   2.200   4.545   1.037 -1.7789 -1.1876  1.4088
  289ACN     H2 1920   2.306   4.472   0.905 -1.3339 -1.0717 -0.2122
  289ACN     H3 1921   2.130   4.460   0.893  0.7312 -0.4357 -1.3517
  289ACN     C2 1922   2.219   4.344   1.047  0.5784  0.6647  0.6294
  289ACN     N1 1923   2.221   4.254   1.119 -0.1180 -0.0184  0.1846
  290ACN     C1 1924   2.347   0.852   3.806 -0.3602 -0.2922 -0.2793
  290ACN     H1 1925   2.244   0.836   3.839 -0.5656  0.4020 -0.5942
  290ACN     H2 1926   2.414   0.867   3.892 -1.2932  2.0804  0.0526
  290ACN     H3 1927   2.353   0.944   3.747 -1.4854 -0.2078 -0.2587
  290ACN     C2 1928   2.397   0.736   3.731 -0.5926 -0.0860  0.2433
  290ACN     N1 1929   2.430   0.645   3.668 -0.2962  0.0570 -0.1805
  291ACN     C1 1930   0.671   2.895   2.348  0.3790 -0.3646 -0.1783
  291ACN     H1 1931   0.659   2.804   2.407  0.0719 -0.4138 -0.3185
  291ACN     H2 1932   0.578   2.953   2.351 -0.1713 -1.3022  0.9951
  291ACN     H3 1933   0.686   2.857   2.246 -0.0278  2.0253 -1.1691
  291ACN     C2 1934   0.790   2.968   2.387  0.5015 -0.1212  0.3860
  291ACN     N1 1935   0.889   3.017   2.428  0.5044  0.0086  0.5295
  292ACN     C1 1936   3.472   3.486   4.506  0.0356  0.0662  0.2495
  292ACN     H1 1937   3.431   3.508   4.606  0.3378  0.0002  0.3885
  292ACN     H2 1938   3.566   3.429   4.509 -0.1579 -0.2144  1.2449
  292ACN     H3 1939   3.489   3.584   4.461 -0.3808 -1.0955 -2.5793
  292ACN     C2 1940   3.381   3.406   4.430  0.0426  0.5906  0.0530
  292ACN     N1 1941   3.309   3.350   4.359 -0.9083  0.7189 -0.1668
  293ACN     C1 1942   1.601   2.719   0.857  0.7583  0.9232  0.0365
  293ACN     H1 1943   1.613   2.734   0.749  2.7014 -0.0596  0.0984
  293ACN     H2 1944   1.582   2.612   0.866 -0.2911  1.0167 -0.9247
  293ACN     H3 1945   1.519   2.777   0.900 -0.7387 -0.7930 -0.4404
  293ACN     C2 1946   1.729   2.759   0.925 -0.8209  0.2612 -0.2453
  293ACN     N1 1947   1.831   2.779   0.983 -0.0599  0.4133 -0.1346
  294ACN     C1 1948   0.749   0.945   3.960 -0.6728 -0.0733  0.0977
  294ACN     H1 1949   0.726   0.838   3.970  1.5801 -0.5577  0.2339
  294ACN     H2 1950   0.725   0.998   4.053 -1.3739  0.0845 -0.1712
  294ACN     H3 1951   0.703   0.983   3.868  0.9750 -1.5799 -1.3827
  294ACN     C2 1952   0.891   0.956   3.943 -0.1384  0.7850  0.3054
  294ACN     N1 1953   1.003   0.983   3.927  0.1990 -0.4719 -0.8370
  295ACN     C1 1954   1.362   4.044   1.140 -0.0117 -0.4291 -0.1505
  295ACN     H1 1955   1.304   3.956   1.170 -0.3505  0.0547  0.6484
  295ACN     H2 1956   1.367   4.114   1.224  0.7564 -1.5008  0.7168
  295ACN     H3 1957   1.301   4.084   1.059 -1.6663 -0.5006  1.0292
  295ACN     C2 1958   1.489   4.021   1.072 -0.1689  0.7286 -0.0716
  295ACN     N1 1959   1.591   4.011   1.014 -0.1346  0.0214  0.2883
  296ACN     C1 1960   0.562   0.545   3.004  0.4285  0.5953  0.1508
  296ACN     H1 1961   0.490   0.463   3.012 -0.1940  0.9410 -1.8250
  296ACN     H2 1962   0.526   0.629   3.065  0.5702  1.4325 -0.9115
  296ACN     H3 1963   0.561   0.588   2.904  3.0617 -2.4228 -1.2741
  296ACN     C2 1964   0.695   0.504   3.047 -0.5518  0.9430 -0.3977
  296ACN     N1 1965   0.799   0.461   3.068 -0.2234  0.2550 -0.0900
  297ACN     C1 1966   2.311   2.554   1.326 -0.0855  0.4841  0.2795
  297ACN     H1 1967   2.381   2.574   1.408 -0.5262  0.8670  0.5670
  297ACN     H2 1968   2.208   2.554   1.364 -0.8959  2.4466 -1.7978
  297ACN     H3 1969   2.327   2.462   1.269 -0.3009  0.2550  0.5919
  297ACN     C2 1970   2.328   2.668   1.241 -0.4917 -0.4925 -0.1232
  297ACN     N1 1971   2.345   2.756   1.174  0.1692 -0.2590  0.7858
  298ACN     C1 1972   1.326   4.601   0.140 -0.2024  0.4521  0.0795
  298ACN     H1 1973   1.377   4.635   0.049 -1.1577  2.8722  0.4024
  298ACN     H2 1974   1.334   4.497   0.174 -1.0405  0.3394 -0.0457
  298ACN     H3 1975   1.218   4.622   0.138 -0.1459  1.1581  2.4003
  298ACN     C2 1976   1.375   4.675   0.257 -0.2288 -0.3986  1.1441
  298ACN     N1 1977   1.410   4.739   0.348  0.8061  0.6647 -0.5988
  299ACN     C1 1978   3.421   5.038   1.182 -0.1015  0.2879  0.4915
  299ACN     H1 1979   3.497   4.993   1.247  0.1682  0.5441  0.3526
  299ACN     H2 1980   3.466   5.048   1.083  1.2901 -3.9625  0.5682
  299ACN     H3 1981   3.384   5.135   1.217  0.0686  0.6872 -0.4084
  299ACN     C2 1982   3.316   4.939   1.173 -0.4164 -0.0367  0.6919
  299ACN     N1 1983   3.240   4.856   1.166  0.0490 -0.1967  0.6027
  300ACN     C1 1984   3.044   1.877   0.077  0.1461 -0.4886  0.1749
  300ACN     H1 1985   3.035   1.905   0.182  0.6657  2.7022 -0.5847
  300ACN     H2 1986   2.951   1.829   0.042  0.8820 -1.8992  0.1238
  300ACN     H3 1987   3.127   1.809   0.053 -0.2197 -0.5841 -0.8629
  300ACN     C2 1988   3.070   1.999   0.002 -0.3847  0.0150 -0.1389
  300ACN     N1 1989   3.094   2.091  -0.065 -0.3801  0.0885 -0.8446
  301ACN     C1 1990   3.612   3.294   3.421 -0.0164  0.0000 -0.7322
  301ACN     H1 1991   3.596   3.328   3.318 -0.4939  0.0571 -0.6400
  301ACN     H2 1992   3.517   3.303   3.474 -0.7977  0.6364 -2.1913
  301ACN     H3 1993   3.682   3.373   3.452 -1.3496  2.6514 -4.0366
  301ACN     C2 1994   3.672   3.157   3.425 -0.3947 -0.6780 -0.4015
  301ACN     N1 1995   3.727   3.060   3.437 -0.6709  0.8856 -0.0539
  302ACN     C1 1996   3.765   0.510   3.586 -0.7617  0.3707 -0.6006
  302ACN     H1 1997   3.808   0.592   3.526 -0.0476  1.0790  0.8560
  302ACN     H2 1998   3.770   0.530   3.693 -0.1512 -2.7755 -0.0050
  302ACN     H3 1999   3.815   0.415   3.565  1.1241  0.7190  2.0733
  302ACN     C2 2000   3.631   0.502   3.550 -0.1801 -0.3546  0.0016
  302ACN     N1 2001   3.521   0.501   3.512  0.3880  0.0261 -0.1139
  303ACN     C1 2002   3.613   0.133   1.526 -0.0675 -0.4668  0.1834
  303ACN     H1 2003   3.560   0.146   1.431  0.5951  1.2038  0.0238
  303ACN     H2 2004   3.557   0.191   1.601  0.3831  0.9541 -0.5555
  303ACN     H3 2005   3.717   0.169   1.518  0.3095 -1.0884  1.9777
  303ACN     C2 2006   3.615   0.001   1.579 -0.4893  0.4966  1.0390
  303ACN     N1 2007   3.619  -0.107   1.620  0.2383  0.1569 -0.6181
  304ACN     C1 2008   0.087   5.017   1.654  0.2737 -0.0980  0.2677
  304ACN     H1 2009   0.010   4.998   1.577  0.5178 -1.7761  0.4231
  304ACN     H2 2010   0.031   5.025   1.748 -0.8013 -1.3970 -0.2448
  304ACN     H3 2011   0.121   5.116   1.622 -0.4459  0.2985  0.6963
  304ACN     C2 2012   0.183   4.909   1.663 -0.1287 -0.3367  0.0502
  304ACN     N1 2013   0.263   4.830   1.685  1.1545  0.7952  0.7531
  305ACN     C1 2014   1.454   2.999   3.637 -0.3405 -0.7099  0.0652
  305ACN     H1 2015   1.382   3.045   3.706 -0.2888 -0.0209 -0.3229
  305ACN     H2 2016   1.532   2.950   3.695 -0.4161  1.0011  1.6487
  305ACN     H3 2017   1.496   3.077   3.571 -1.9237 -0.1453 -0.3125
  305ACN     C2 2018   1.387   2.905   3.559 -0.1267  0.1704 -0.0865
  305ACN     N1 2019   1.331   2.824   3.498 -0.4545  1.0336 -0.4248
  306ACN     C1 2020   1.382   1.841   3.908  0.3620 -0.1722 -0.1458
  306ACN     H1 2021   1.289   1.899   3.900  0.5652  0.1333 -0.2796
  306ACN     H2 2022   1.472   1.896   3.877  2.8712 -2.2877  3.0099
  306ACN     H3 2023   1.371   1.747   3.853  0.1174  0.2307 -0.7814
  306ACN     C2 2024   1.399   1.802   4.047 -0.2896  0.6005  0.7093
  306ACN     N1 2025   1.419   1.759   4.153  0.5027  0.0166  1.0273
  307ACN     C1 2026   2.110   5.037   3.667  0.2775 -0.3450 -0.0197
  307ACN     H1 2027   2.187   4.962   3.686 -0.6044 -1.4404 -0.6911
  307ACN     H2 2028   2.145   5.132   3.626  2.6647 -1.0027  0.4343
  307ACN     H3 2029   2.065   5.057   3.765  0.9488 -1.0675  0.4462
  307ACN     C2 2030   2.000   4.979   3.594  0.0381  0.4041 -0.3154
  307ACN     N1 2031   1.910   4.945   3.538  0.6359  0.4840  0.2589
  308ACN     C1 2032   1.888   1.734   4.604  1.0283 -0.6509  0.4106
  308ACN     H1 2033   1.794   1.683   4.629 -0.4124  2.1924  0.9678
  308ACN     H2 2034   1.932   1.702   4.509  1.8709  2.9665 -0.5145
  308ACN     H3 2035   1.957   1.721   4.688  1.0741  0.8466  0.6217
  308ACN     C2 2036   1.848   1.875   4.583 -0.0292 -0.6005  0.0059
  308ACN     N1 2037   1.808   1.981   4.559  0.6767 -0.6188 -1.0191
  309ACN     C1 2038   3.405   2.893   0.442 -0.1179  0.0443  0.7144
  309ACN     H1 2039   3.327   2.900   0.365 -0.7790 -1.0089  1.2848
  309ACN     H2 2040   3.480   2.825   0.400 -0.6646  0.4175 -0.9182
  309ACN     H3 2041   3.367   2.848   0.534 -2.3329 -1.4342 -0.8655
  309ACN     C2 2042   3.464   3.024   0.476 -0.3219  0.1824  0.1390
  309ACN     N1 2043   3.512   3.126   0.499  0.0071  0.0441  0.0647
  310ACN     C1 2044   2.014   4.277   5.109 -0.4662  0.0862  0.0231
  310ACN     H1 2045   1.987   4.359   5.177 -1.5461 -0.9737  0.8949
  310ACN     H2 2046   2.008   4.182   5.163  0.2002  0.8446  1.4842
  310ACN     H3 2047   2.121   4.290   5.090 -0.4090 -1.7331 -0.8930
  310ACN     C2 2048   1.943   4.264   4.981  0.2258  0.4095 -0.5041
  310ACN     N1 2049   1.878   4.254   4.886 -0.4764  0.0901  0.3502
  311ACN     C1 2050   3.989   1.253   0.812  0.8369 -0.0613 -0.0933
  311ACN     H1 2051   3.911   1.315   0.765  0.6095  0.2979  0.7536
  311ACN     H2 2052   4.078   1.311   0.786 -0.3290  2.0340  0.4330
  311ACN     H3 2053   3.989   1.151   0.774 -0.2216 -0.5420  1.1524
  311ACN     C2 2054   3.962   1.248   0.959  0.1704  0.4223 -0.3236
  311ACN     N1 2055   3.951   1.254   1.073 -0.0425  0.2511 -0.0136
  312ACN     C1 2056   0.813   4.917   0.981 -0.1785 -0.2479 -0.2686
  312ACN     H1 2057   0.794   5.025   0.979  3.2069  0.4172 -0.5793
  312ACN     H2 2058   0.746   4.864   1.049  0.5200  0.0126  0.6344
  312ACN     H3 2059   0.914   4.896   1.018 -0.4617  0.1914  0.7385
  312ACN     C2 2060   0.793   4.860   0.846 -0.2747  0.2100  0.4946
  312ACN     N1 2061   0.768   4.832   0.736 -0.4229  0.2997 -0.9622
  313ACN     C1 2062   2.580   4.515   3.200  0.5936  0.3500 -0.1814
  313ACN     H1 2063   2.503   4.437   3.203  0.4857  0.3995 -1.6654
  313ACN     H2 2064   2.657   4.501   3.278  0.9383 -1.3748 -0.8109
  313ACN     H3 2065   2.521   4.607   3.205  2.0649  1.5697 -3.5852
  313ACN     C2 2066   2.636   4.500   3.061  0.2230  0.2686  0.5426
  313ACN     N1 2067   2.669   4.496   2.951 -0.6454 -0.9428 -0.2208
  314ACN     C1 2068   4.386   1.062   1.361  0.6296  0.1571 -0.0947
  314ACN     H1 2069   4.474   1.003   1.390 -0.2399 -0.7534  0.7321
  314ACN     H2 2070   4.359   1.128   1.444 -1.5696 -0.1882 -0.5230
  314ACN     H3 2071   4.305   0.992   1.341  0.7498  0.0848 -0.3323
  314ACN     C2 2072   4.401   1.155   1.251  0.5850 -0.0610 -0.2198
  314ACN     N1 2073   4.394   1.232   1.165 -0.1582  0.4719  0.3605
  315ACN     C1 2074   2.066   3.802   4.006  0.3680  0.3992  1.1969
  315ACN     H1 2075   2.086   3.895   3.953  3.6721 -1.6408 -1.3400
  315ACN     H2 2076   2.082   3.807   4.114  0.5147  0.7145  1.1604
  315ACN     H3 2077   2.131   3.723   3.966 -2.9131 -0.3568 -2.9518
  315ACN     C2 2078   1.929   3.760   3.987 -0.0679  0.1656  0.5627
  315ACN     N1 2079   1.821   3.733   3.966  0.3883 -0.3483 -0.8276
  316ACN     C1 2080   1.416   2.037   5.105 -0.3702  0.0994 -0.0126
  316ACN     H1 2081   1.511   2.086   5.129 -0.5898  2.4290 -3.6542
  316ACN     H2 2082   1.364   2.022   5.201  0.4544  1.3744  0.6496
  316ACN     H3 2083   1.441   1.942   5.056 -3.9944  0.0998 -1.9956
  316ACN     C2 2084   1.329   2.111   5.016 -0.5614  0.0476  0.5448
  316ACN     N1 2085   1.259   2.169   4.943  0.1169 -0.2740  0.1506
  317ACN     C1 2086   0.670   4.782   2.381 -0.3488 -0.0414 -0.5895
  317ACN     H1 2087   0.568   4.806   2.350 -1.2725 -2.5288  0.4203
  317ACN     H2 2088   0.698   4.834   2.474 -0.7095  0.4714 -0.7631
  317ACN     H3 2089   0.737   4.811   2.299 -1.9905 -1.9429 -2.6659
  317ACN     C2 2090   0.701   4.643   2.412  0.2976  0.2156 -0.9098
  317ACN     N1 2091   0.723   4.532   2.429 -0.1196 -0.1596  0.5048
  318ACN     C1 2092   0.785   1.993   3.830  0.0917 -0.3116 -0.0646
  318ACN     H1 2093   0.769   1.923   3.747  0.7558  0.6309 -0.9992
  318ACN     H2 2094   0.718   1.964   3.912 -2.4015 -1.0619 -2.3117
  318ACN     H3 2095   0.749   2.094   3.809 -1.4555 -0.7868  0.2632
  318ACN     C2 2096   0.924   1.981   3.876 -0.2580  0.0624  0.2280
  318ACN     N1 2097   1.034   1.961   3.903  0.3597 -0.5618 -0.7364
  319ACN     C1 2098   2.473   0.629   1.606  0.3999 -0.1924 -0.0368
  319ACN     H1 2099   2.364   0.618   1.619  0.2128  2.3736  0.7522
  319ACN     H2 2100   2.525   0.671   1.692  1.1858 -0.2634 -0.4731
  319ACN     H3 2101   2.482   0.696   1.520 -3.8726 -0.4449 -0.7950
  319ACN     C2 2102   2.529   0.503   1.559 -0.3694 -0.4530  0.5972
  319ACN     N1 2103   2.572   0.403   1.517  0.3383  0.3297 -0.3463
  320ACN     C1 2104   0.815   4.362   1.744  0.6259 -0.0472 -0.6289
  320ACN     H1 2105   0.785   4.256   1.741  0.0227  0.0346  1.6678
  320ACN     H2 2106   0.907   4.371   1.803  1.1048  2.6974 -1.7211
  320ACN     H3 2107   0.732   4.416   1.792  1.6299  0.5855  0.4147
  320ACN     C2 2108   0.835   4.416   1.615  0.1922 -0.3049  0.4626
  320ACN     N1 2109   0.858   4.437   1.503 -0.1833  0.7220 -0.6288
  321ACN     C1 2110   3.366   2.617   5.079  0.1072 -0.2527  0.1780
  321ACN     H1 2111   3.448   2.561   5.032  0.8080  0.3510  0.6669
  321ACN     H2 2112   3.291   2.552   5.127 -0.0312 -0.5245 -0.4045
  321ACN     H3 2113   3.331   2.672   4.991  0.0948 -0.8246 -0.1804
  321ACN     C2 2114   3.435   2.698   5.179 -0.5103 -0.0866  0.1791
  321ACN     N1 2115   3.479   2.762   5.267 -0.1976 -0.6321  0.5836
  322ACN     C1 2116   3.794   4.632   2.322 -0.1341  0.3726 -0.4754
  322ACN     H1 2117   3.817   4.587   2.420  0.7457  0.7742 -0.4897
  322ACN     H2 2118   3.821   4.737   2.334  1.3414 -0.1363  0.9258
  322ACN     H3 2119   3.686   4.628   2.307 -0.2115  1.5952 -0.2836
  322ACN     C2 2120   3.860   4.554   2.215 -0.0506  0.2118 -0.1650
  322ACN     N1 2121   3.916   4.510   2.125  0.3034 -0.3011 -0.0636
  323ACN     C1 2122   2.587   0.503   3.913 -0.6226 -1.4616  0.1990
  323ACN     H1 2123   2.482   0.516   3.885 -0.7578 -1.6562  0.6032
  323ACN     H2 2124   2.636   0.595   3.879 -0.2423 -0.5681  3.0125
  323ACN     H3 2125   2.620   0.414   3.859 -1.9808 -2.2507  0.6662
  323ACN     C2 2126   2.603   0.488   4.056  0.0348  0.1336  0.5310
  323ACN     N1 2127   2.614   0.458   4.168 -0.4056 -0.2428  0.0422
  324ACN     C1 2128   3.139   0.904   0.329 -0.2212 -0.6451  0.6323
  324ACN     H1 2129   3.107   0.829   0.256  0.3914  1.2659 -1.6947
  324ACN     H2 2130   3.090   0.875   0.422 -1.0355 -0.2634  0.3230
  324ACN     H3 2131   3.109   1.008   0.307 -0.3819 -0.5587  1.2653
  324ACN     C2 2132   3.283   0.895   0.360 -0.1999 -0.8152  0.8341
  324ACN     N1 2133   3.392   0.882   0.384 -0.3063  0.0885 -0.5257
  325ACN     C1 2134   0.674   4.321   0.748  0.0608  1.1324 -0.2175
  325ACN     H1 2135   0.687   4.263   0.656  0.1081 -0.8378  1.0188
  325ACN     H2 2136   0.715   4.422   0.737 -0.3071  1.3156  0.0791
  325ACN     H3 2137   0.731   4.270   0.826 -0.8051  1.3690  0.5810
  325ACN     C2 2138   0.534   4.329   0.775  0.1784  0.5868  0.4135
  325ACN     N1 2139   0.424   4.318   0.801  0.5598 -0.5662  0.4806
  326ACN     C1 2140   2.957   1.674   3.560  0.3826 -0.2535 -0.4427
  326ACN     H1 2141   2.961   1.768   3.616  0.2812 -0.8480  0.5780
  326ACN     H2 2142   3.037   1.681   3.485  1.0034  0.6708  0.3045
  326ACN     H3 2143   2.856   1.672   3.515  0.0971  1.3906  0.0976
  326ACN     C2 2144   2.987   1.561   3.643 -0.1060 -0.2211  0.0376
  326ACN     N1 2145   3.007   1.474   3.718  0.0424 -0.2443  0.5494
  327ACN     C1 2146   1.607   2.708   1.832  0.0677  0.8383  0.4052
  327ACN     H1 2147   1.502   2.715   1.802 -0.0297 -1.4796  0.1079
  327ACN     H2 2148   1.667   2.800   1.833  1.6958 -0.2061  2.1136
  327ACN     H3 2149   1.655   2.635   1.765 -1.2291 -0.4016  0.8020
  327ACN     C2 2150   1.605   2.650   1.975 -0.0048 -0.2896  0.7085
  327ACN     N1 2151   1.605   2.612   2.083  0.1180  0.0235 -0.5678
  328ACN     C1 2152   3.583   1.778   3.394 -0.1397  0.2667 -0.5697
  328ACN     H1 2153   3.644   1.749   3.480 -1.6951  1.3547  0.9455
  328ACN     H2 2154   3.639   1.754   3.303  0.4129 -2.1854  0.3910
  328ACN     H3 2155   3.551   1.883   3.389 -0.4153  0.1868 -0.5324
  328ACN     C2 2156   3.469   1.694   3.405 -0.4315 -0.3716  0.2913
  328ACN     N1 2157   3.369   1.644   3.429 -0.9368  0.1331 -0.5403
  329ACN     C1 2158   2.939   1.246   1.761 -0.2077 -0.3393  0.1650
  329ACN     H1 2159   3.041   1.273   1.791 -0.5859  1.1063  0.2094
  329ACN     H2 2160   2.948   1.190   1.667 -0.0458 -0.9812  0.5582
  329ACN     H3 2161   2.888   1.340   1.734  0.6481 -0.9556 -3.9531
  329ACN     C2 2162   2.858   1.169   1.856  0.2895  0.0388  0.1600
  329ACN     N1 2163   2.788   1.119   1.928  0.1582  0.7190 -0.2943
  330ACN     C1 2164   4.029   3.161   2.642  0.0513 -0.2283 -0.2640
  330ACN     H1 2165   4.092   3.238   2.595 -1.4076  0.3487 -1.2995
  330ACN     H2 2166   4.098   3.094   2.695 -1.0184 -1.0280  0.1376
  330ACN     H3 2167   3.974   3.107   2.564 -0.0116 -1.6368  0.7367
  330ACN     C2 2168   3.933   3.215   2.734 -0.0900 -0.0319 -0.0646
  330ACN     N1 2169   3.862   3.265   2.808 -0.0742 -0.1491  0.3821
  331ACN     C1 2170   0.169   3.231   4.166 -0.2190 -0.0467  0.2361
  331ACN     H1 2171   0.277   3.240   4.150 -0.3276 -0.4759 -0.7465
  331ACN     H2 2172   0.129   3.237   4.065  0.0545 -0.8051  0.0782
  331ACN     H3 2173   0.127   3.312   4.227  1.2062  1.1050 -0.2817
  331ACN     C2 2174   0.127   3.104   4.226 -0.2712  0.2173  0.2014
  331ACN     N1 2175   0.100   2.998   4.252  0.3340 -0.2266 -0.6639
  332ACN     C1 2176   2.312   3.484   4.088  0.0258 -0.1105 -0.0745
  332ACN     H1 2177   2.311   3.396   4.024  0.7967 -1.3649  1.5916
  332ACN     H2 2178   2.347   3.573   4.035 -0.9325 -1.1008 -2.3966
  332ACN     H3 2179   2.387   3.455   4.164  1.6887  1.1189 -1.2136
  332ACN     C2 2180   2.184   3.512   4.162  0.3030 -0.0928 -0.1067
  332ACN     N1 2181   2.081   3.529   4.216  0.3454 -0.4055  0.0838
  333ACN     C1 2182   1.011   2.595   3.057 -0.7908 -0.5470  0.3832
  333ACN     H1 2183   0.941   2.630   2.980 -1.4140 -1.2696  0.6066
  333ACN     H2 2184   0.957   2.551   3.142  1.5758 -1.5606  1.3759
  333ACN     H3 2185   1.057   2.682   3.105 -0.1735 -0.4702 -0.3438
  333ACN     C2 2186   1.121   2.509   3.006 -0.5139 -0.2541  0.8628
  333ACN     N1 2187   1.198   2.431   2.966 -0.4923  0.3555  0.8252
  334ACN     C1 2188   1.789   3.313   4.937  0.4307  0.7228 -0.0194
  334ACN     H1 2189   1.740   3.411   4.938 -0.1953  0.4296 -0.9558
  334ACN     H2 2190   1.843   3.324   4.842 -0.5066  1.3197 -0.4950
  334ACN     H3 2191   1.711   3.237   4.923  1.9865 -0.9006 -0.1266
  334ACN     C2 2192   1.884   3.291   5.047  0.6385 -0.5980 -0.4201
  334ACN     N1 2193   1.955   3.277   5.135 -0.1640  0.4292 -0.9924
  335ACN     C1 2194   1.140   1.611   1.174 -0.0383 -0.3917 -0.5414
  335ACN     H1 2195   1.034   1.614   1.203  0.0549 -2.9636  0.2331
  335ACN     H2 2196   1.172   1.696   1.114  1.9246 -0.9307 -0.2913
  335ACN     H3 2197   1.168   1.513   1.133 -0.5876 -1.1558  0.8761
  335ACN     C2 2198   1.216   1.626   1.297 -0.2631  0.2252  0.3183
  335ACN     N1 2199   1.289   1.639   1.385  0.7910  0.3511 -0.1237
  336ACN     C1 2200   1.694   1.187   2.159  0.0972 -0.3846 -0.1766
  336ACN     H1 2201   1.670   1.083   2.133 -0.5409 -0.3070  0.0929
  336ACN     H2 2202   1.604   1.226   2.209 -0.8792 -1.2735 -1.1892
  336ACN     H3 2203   1.697   1.237   2.061 -1.1612 -1.1071 -0.6032
  336ACN     C2 2204   1.823   1.201   2.226 -0.1205 -0.0482  0.8010
  336ACN     N1 2205   1.922   1.226   2.278 -0.1610  1.3587 -0.7043
  337ACN     C1 2206   1.508   4.139   5.088  0.7888  0.9244 -0.6875
  337ACN     H1 2207   1.591   4.068   5.098  2.1127  2.2205 -2.2311
  337ACN     H2 2208   1.417   4.082   5.067  1.4140 -0.0436 -0.8434
  337ACN     H3 2209   1.540   4.205   5.006  0.2669  2.3063  0.2107
  337ACN     C2 2210   1.494   4.211   5.215  0.4005 -0.2380  0.0525
  337ACN     N1 2211   1.475   4.270   5.312  0.2419 -0.0666 -0.0466
  338ACN     C1 2212   3.878   4.995   3.477  0.3903  0.1993  0.4206
  338ACN     H1 2213   3.963   5.063   3.494 -0.0092  0.7113  0.3676
  338ACN     H2 2214   3.849   5.001   3.371 -0.5000  0.3058  0.6679
  338ACN     H3 2215   3.800   5.044   3.536  0.1593  0.9440 -0.4896
  338ACN     C2 2216   3.894   4.856   3.524 -0.1369 -0.6715  0.2766
  338ACN     N1 2217   3.909   4.748   3.562 -0.0966 -0.4085  0.1948
  339ACN     C1 2218   2.214   1.620   4.454  0.6545 -0.2974 -0.5454
  339ACN     H1 2219   2.205   1.646   4.560  0.4867 -3.0398  0.1584
  339ACN     H2 2220   2.124   1.615   4.392 -0.9991  2.3976  1.5148
  339ACN     H3 2221   2.243   1.515   4.441  0.5286 -0.4426  0.3498
  339ACN     C2 2222   2.324   1.700   4.385 -0.6819 -0.2240  0.2344
  339ACN     N1 2223   2.407   1.759   4.332  0.3313  0.4618 -0.2958
  340ACN     C1 2224   2.969   2.684   0.142 -0.4282 -0.1362 -0.0422
  340ACN     H1 2225   2.919   2.587   0.132 -1.0555  0.3002 -1.1305
  340ACN     H2 2226   2.902   2.751   0.196  1.0493  0.5942  0.9272
  340ACN     H3 2227   2.996   2.719   0.042 -0.4117  0.7224  0.2572
  340ACN     C2 2228   3.086   2.675   0.224 -0.0672  0.5403 -0.2550
  340ACN     N1 2229   3.185   2.670   0.277 -0.7168  0.2748 -0.2907
  341ACN     C1 2230   3.956   1.842   4.092 -0.8942 -0.3422  0.2190
  341ACN     H1 2231   3.895   1.933   4.085 -0.9297 -0.4893 -1.4348
  341ACN     H2 2232   3.894   1.752   4.102 -0.9222 -0.5500 -1.7358
  341ACN     H3 2233   4.026   1.853   4.176 -0.1912  3.2773 -0.7718
  341ACN     C2 2234   4.025   1.821   3.967 -0.0984  1.1029 -0.1013
  341ACN     N1 2235   4.069   1.794   3.866 -0.1389 -0.0124  0.0247
  342ACN     C1 2236   2.655   1.495   3.162 -0.2099 -0.1271 -0.1481
  342ACN     H1 2237   2.735   1.564   3.132  0.4261 -0.5653  0.5262
  342ACN     H2 2238   2.614   1.518   3.260  2.0017  0.2468  0.7270
  342ACN     H3 2239   2.695   1.393   3.171  2.7631  0.8028 -1.8806
  342ACN     C2 2240   2.545   1.496   3.066  0.1031  0.5133 -0.5514
  342ACN     N1 2241   2.459   1.492   2.988  0.6609 -0.6243 -0.4136
  343ACN     C1 2242   3.721   3.247   4.111 -0.7728  0.2309  1.1051
  343ACN     H1 2243   3.816   3.192   4.104 -0.1630  1.4308 -0.2600
  343ACN     H2 2244   3.743   3.344   4.063  0.8520 -0.1004  1.1417
  343ACN     H3 2245   3.685   3.262   4.213 -0.4672  1.2039  1.0772
  343ACN     C2 2246   3.627   3.170   4.028  0.3675 -0.3728  0.2138
  343ACN     N1 2247   3.565   3.111   3.953  0.3297  0.2859 -0.6620
  344ACN     C1 2248   1.282   3.982   4.574  0.3845  0.3968  0.5298
  344ACN     H1 2249   1.185   3.995   4.524  0.6313 -1.1573 -0.3990
  344ACN     H2 2250   1.300   4.079   4.623  1.3409  0.3412  0.3094
  344ACN     H3 2251   1.345   3.977   4.484  2.1997 -0.0995  1.8122
  344ACN     C2 2252   1.286   3.870   4.665 -0.1277  0.5475 -0.3763
  344ACN     N1 2253   1.296   3.780   4.741  0.9445  0.1747  0.1459
  345ACN     C1 2254   3.505   3.512   5.057  0.0178 -0.3196  0.1745
  345ACN     H1 2255   3.555   3.428   5.007  0.2125  0.4106 -0.8715
  345ACN     H2 2256   3.577   3.569   5.116 -0.0018 -0.1867  0.0694
  345ACN     H3 2257   3.429   3.472   5.126 -2.0614  3.4418  0.2033
  345ACN     C2 2258   3.426   3.597   4.964  0.8038 -0.0706  0.2046
  345ACN     N1 2259   3.358   3.657   4.894  0.2721  0.5902  0.0368
  346ACN     C1 2260   1.382   0.563   0.949  0.4405 -0.5504 -0.1416
  346ACN     H1 2261   1.441   0.472   0.960 -1.3924 -1.9914 -1.7714
  346ACN     H2 2262   1.418   0.648   1.008 -0.7495 -0.1313 -0.0075
  346ACN     H3 2263   1.284   0.532   0.990  1.0264 -0.8958  1.0180
  346ACN     C2 2264   1.357   0.583   0.813 -0.1225  0.0459 -0.1461
  346ACN     N1 2265   1.347   0.598   0.701 -1.0929 -0.5272  0.5029
  347ACN     C1 2266   1.687   4.774   3.255  0.1890 -0.4008  0.2451
  347ACN     H1 2267   1.762   4.784   3.176  0.2402  1.8002  0.5524
  347ACN     H2 2268   1.735   4.732   3.344 -0.6435 -2.0252 -0.0477
  347ACN     H3 2269   1.609   4.705   3.218  1.5014 -2.8515  1.9200
  347ACN     C2 2270   1.630   4.908   3.274 -0.2838 -0.7374  0.5630
  347ACN     N1 2271   1.582   5.008   3.289 -0.0633 -0.0122 -0.3136
  348ACN     C1 2272   0.452   0.743   3.781 -0.1398 -0.6686  0.1722
  348ACN     H1 2273   0.370   0.672   3.797 -0.2056  0.0655  3.3575
  348ACN     H2 2274   0.468   0.798   3.874  0.2904 -1.5330  0.6103
  348ACN     H3 2275   0.432   0.817   3.702  2.3434  0.7802  0.8672
  348ACN     C2 2276   0.574   0.673   3.751  0.1489 -0.6911  0.8555
  348ACN     N1 2277   0.674   0.616   3.738 -0.2646 -0.0427 -0.5084
  349ACN     C1 2278   1.841   3.414   1.701 -0.9466  0.0044  0.2665
  349ACN     H1 2279   1.755   3.348   1.718 -1.3178  0.5401  0.4862
  349ACN     H2 2280   1.799   3.513   1.722  4.0170  2.2089  0.3505
  349ACN     H3 2281   1.872   3.412   1.596  0.5020 -1.0424  0.7087
  349ACN     C2 2282   1.937   3.382   1.803  0.1258 -0.1542 -0.1448
  349ACN     N1 2283   2.017   3.341   1.878 -0.2065  0.4993  0.8485
  350ACN     C1 2284   1.786   4.628   2.656 -1.1196  0.5574 -0.2918
  350ACN     H1 2285   1.886   4.667   2.678 -1.1586  0.4886  0.0093
  350ACN     H2 2286   1.726   4.711   2.618  1.0792  3.0694  1.6024
  350ACN     H3 2287   1.745   4.572   2.740  1.8468  0.4556  1.1690
  350ACN     C2 2288   1.805   4.534   2.544  0.6072  0.3498 -0.4842
  350ACN     N1 2289   1.817   4.478   2.444  0.2439 -0.0013  0.0635
  351ACN     C1 2290   3.877   1.667   1.627 -0.0649  0.5370  0.0540
  351ACN     H1 2291   3.776   1.658   1.586 -0.1374  0.3729  0.2682
  351ACN     H2 2292   3.957   1.690   1.555 -0.2428 -1.9140 -0.9774
  351ACN     H3 2293   3.898   1.564   1.656  0.2118  0.7395  0.5784
  351ACN     C2 2294   3.898   1.744   1.751 -0.0925  0.5148  0.7914
  351ACN     N1 2295   3.899   1.808   1.846  0.6883 -0.0815 -0.2113
  352ACN     C1 2296   3.849   1.799   2.266 -0.8279  0.1280  0.5235
  352ACN     H1 2297   3.811   1.901   2.280  2.1179  1.6802 -2.1989
  352ACN     H2 2298   3.830   1.778   2.160 -2.0447  0.9277  0.5721
  352ACN     H3 2299   3.797   1.735   2.338  0.9728 -1.2621  0.6304
  352ACN     C2 2300   3.990   1.800   2.293  0.4852  0.2194 -0.5205
  352ACN     N1 2301   4.101   1.803   2.321 -0.1629 -0.2675  0.3785
  353ACN     C1 2302   3.534   3.614   2.240 -0.6935 -0.0051  0.0033
  353ACN     H1 2303   3.563   3.587   2.342 -0.9979  1.2884  0.4434
  353ACN     H2 2304   3.445   3.679   2.234 -0.5466  0.0820 -1.5830
  353ACN     H3 2305   3.519   3.529   2.172  2.8546 -0.7889  0.1056
  353ACN     C2 2306   3.646   3.688   2.183  0.1448 -0.4474  0.1722
  353ACN     N1 2307   3.724   3.754   2.135 -0.2103 -0.2299  1.1385
  354ACN     C1 2308   0.463   4.548   2.024 -0.3373  0.1233  1.0585
  354ACN     H1 2309   0.546   4.480   2.044  0.3051  0.3603 -0.7055
  354ACN     H2 2310   0.378   4.523   2.089 -1.9266  1.1465 -0.5627
  354ACN     H3 2311   0.439   4.532   1.918  0.2704 -0.2260  0.9737
  354ACN     C2 2312   0.509   4.682   2.050 -0.0998 -0.8414 -0.3635
  354ACN     N1 2313   0.546   4.788   2.077  0.1991 -0.4954 -0.4679
  355ACN     C1 2314   3.692   3.291   2.357 -0.1329 -0.3367 -0.1128
  355ACN     H1 2315   3.654   3.263   2.455 -1.2614  1.2270 -0.0774
  355ACN     H2 2316   3.718   3.398   2.363 -0.6644 -0.0863 -1.9857
  355ACN     H3 2317   3.621   3.281   2.274 -1.0662 -3.4115  1.0097
  355ACN     C2 2318   3.813   3.217   2.332  0.0441  0.1471 -0.4201
  355ACN     N1 2319   3.903   3.148   2.313  0.4533  0.1747  0.3977
  356ACN     C1 2320   2.507   4.014   2.385 -0.1197 -0.4822 -0.4056
  356ACN     H1 2321   2.480   3.962   2.478 -0.2254 -1.5708 -1.0343
  356ACN     H2 2322   2.442   4.100   2.371 -0.5664 -1.1278 -2.4457
  356ACN     H3 2323   2.482   3.950   2.300 -1.1085 -0.8444  0.1486
  356ACN     C2 2324   2.648   4.050   2.401 -0.5700 -0.2778  0.1851
  356ACN     N1 2325   2.760   4.076   2.413  0.1453 -0.3027 -0.0038
  357ACN     C1 2326   1.328   1.941   4.619 -0.0415 -0.6944  0.0719
  357ACN     H1 2327   1.374   2.022   4.676  0.2990  0.4195 -1.7414
  357ACN     H2 2328   1.358   1.947   4.513  1.1376 -0.6117  0.4078
  357ACN     H3 2329   1.220   1.954   4.628 -0.1492 -2.7205  2.1787
  357ACN     C2 2330   1.363   1.808   4.672  1.0818  0.4349  0.2785
  357ACN     N1 2331   1.390   1.703   4.706 -0.0941 -0.5361 -0.0518
  358ACN     C1 2332   0.754   2.960   3.515  0.1635  0.3257 -0.0757
  358ACN     H1 2333   0.817   2.961   3.604 -0.2375 -0.4769  0.2232
  358ACN     H2 2334   0.806   2.891   3.447  0.0739  2.1230 -2.0121
  358ACN     H3 2335   0.750   3.061   3.474 -0.0107  1.5238  2.7630
  358ACN     C2 2336   0.620   2.916   3.547 -0.1206 -0.1136 -0.2495
  358ACN     N1 2337   0.508   2.882   3.568 -0.4099 -0.1405  0.9469
  359ACN     C1 2338   1.908   4.024   2.308 -0.4245  0.2256 -0.1383
  359ACN     H1 2339   1.869   3.927   2.341 -1.9900  0.5172 -1.0990
  359ACN     H2 2340   1.853   4.112   2.345  0.1065 -0.5098  2.5272
  359ACN     H3 2341   1.905   4.023   2.198  1.3237 -0.8567 -0.1948
  359ACN     C2 2342   2.051   4.036   2.348 -0.6460 -0.7393 -1.0888
  359ACN     N1 2343   2.161   4.052   2.372  0.3003  0.1637  0.1669
  360ACN     C1 2344   0.397   4.947   2.776 -0.4164 -0.1681  0.6669
  360ACN     H1 2345   0.376   4.876   2.696 -1.2319 -1.1339  1.7177
  360ACN     H2 2346   0.437   4.901   2.868 -1.7436 -0.3378  1.1718
  360ACN     H3 2347   0.302   4.994   2.805 -0.6253 -0.5777  0.6544
  360ACN     C2 2348   0.487   5.042   2.721 -0.5644  0.1753 -0.1502
  360ACN     N1 2349   0.563   5.113   2.672 -1.2348 -0.0408  0.3156
  361ACN     C1 2350   0.095   2.541   2.184  0.3208  0.1049 -0.3999
  361ACN     H1 2351   0.108   2.558   2.077  0.5409  1.3285 -0.1909
  361ACN     H2 2352  -0.009   2.558   2.215  0.4780 -0.7003  0.6116
  361ACN     H3 2353   0.168   2.607   2.233 -0.7517 -0.9499  2.7303
  361ACN     C2 2354   0.130   2.398   2.200  0.4281  0.4258 -0.0108
  361ACN     N1 2355   0.169   2.288   2.211 -0.8536  0.0449  0.4650
  362ACN     C1 2356   2.763   4.353   2.206 -0.3363  0.2566  0.2348
  362ACN     H1 2357   2.851   4.311   2.257 -0.0192 -0.3620 -0.8100
  362ACN     H2 2358   2.778   4.454   2.166 -1.3609  0.2440 -0.1854
  362ACN     H3 2359   2.677   4.362   2.273 -0.8082 -0.1859 -0.3135
  362ACN     C2 2360   2.749   4.263   2.091 -0.5877  0.5645 -0.4639
  362ACN     N1 2361   2.743   4.194   1.998 -0.4039  0.7844 -0.2042
  363ACN     C1 2362   0.948   2.422   0.643  0.1306 -0.2107  0.0036
  363ACN     H1 2363   0.978   2.507   0.705  2.8696  0.1549 -1.7300
  363ACN     H2 2364   1.020   2.416   0.560  1.7578 -1.7709  1.4585
  363ACN     H3 2365   0.846   2.435   0.606 -0.0154 -1.4503 -0.0525
  363ACN     C2 2366   0.947   2.302   0.724  0.0020  0.2817 -1.1724
  363ACN     N1 2367   0.948   2.206   0.790 -0.1673  0.6881  0.1001
  364ACN     C1 2368   1.298   0.996   4.740 -0.8040  0.3954  0.1995
  364ACN     H1 2369   1.231   0.915   4.708  0.9673 -0.1383 -2.2970
  364ACN     H2 2370   1.386   0.947   4.784 -0.8686 -2.9079 -3.0746
  364ACN     H3 2371   1.248   1.049   4.822 -0.4668  0.9479  0.0471
  364ACN     C2 2372   1.334   1.076   4.629 -0.0527  0.0156  0.2987
  364ACN     N1 2373   1.373   1.140   4.542 -0.3753 -0.4584 -0.3474
  365ACN     C1 2374   0.080   4.567   3.317  0.1302 -0.2827 -0.3040
  365ACN     H1 2375  -0.027   4.543   3.308  0.1746 -0.1146 -1.3812
  365ACN     H2 2376   0.128   4.512   3.399 -0.4097 -1.4959 -0.7907
  365ACN     H3 2377   0.086   4.674   3.340 -1.8732  0.3132 -2.3076
  365ACN     C2 2378   0.142   4.541   3.193 -0.1630 -0.3929  0.4370
  365ACN     N1 2379   0.199   4.539   3.093  0.4905 -0.7104 -0.3191
  366ACN     C1 2380   3.335   2.371   3.105  0.4446  0.2819 -0.1860
  366ACN     H1 2381   3.337   2.274   3.053  1.7362 -1.1837  2.5246
  366ACN     H2 2382   3.396   2.368   3.196 -0.5336 -1.0324  0.4551
  366ACN     H3 2383   3.231   2.404   3.123 -0.0783 -0.7813 -1.1952
  366ACN     C2 2384   3.402   2.477   3.029 -0.1538 -0.2327  0.5656
  366ACN     N1 2385   3.455   2.560   2.972  0.5525 -0.1557  0.0262
  367ACN     C1 2386   1.884   1.044   3.952 -0.6662  0.1869  0.8348
  367ACN     H1 2387   1.944   0.956   3.976 -0.6580 -0.0657 -0.0937
  367ACN     H2 2388   1.950   1.123   3.915  0.6907 -2.0909 -1.8004
  367ACN     H3 2389   1.838   1.078   4.046 -1.4122  2.5551 -0.3396
  367ACN     C2 2390   1.785   1.021   3.852  0.5664 -0.1045 -0.0933
  367ACN     N1 2391   1.699   1.007   3.777  0.0673  0.0909 -0.3763
  368ACN     C1 2392   0.474   0.028   2.206  0.3593  0.3242 -0.2598
  368ACN     H1 2393   0.460   0.137   2.216 -0.1255  0.1307  1.2498
  368ACN     H2 2394   0.418  -0.025   2.128  0.7020 -0.5592  0.0939
  368ACN     H3 2395   0.443  -0.014   2.302  0.1122  0.4337 -0.2922
  368ACN     C2 2396   0.618   0.016   2.185  0.6194 -0.1221 -0.5653
  368ACN     N1 2397   0.734   0.014   2.187  0.3673 -0.0748  0.5331
  369ACN     C1 2398   1.995   2.678   1.871  0.2436  0.3616  0.1274
  369ACN     H1 2399   1.889   2.675   1.843 -0.0985 -0.0490  1.4114
  369ACN     H2 2400   2.034   2.779   1.892  1.4872  0.2401 -1.5453
  369ACN     H3 2401   2.054   2.640   1.787 -1.7562 -2.1119 -0.2253
  369ACN     C2 2402   2.032   2.603   1.992 -0.4680 -0.2668 -0.3727
  369ACN     N1 2403   2.058   2.542   2.086  0.3519 -0.5370 -0.3824
  370ACN     C1 2404   3.054   3.767   2.595 -0.3879 -0.2693  0.6137
  370ACN     H1 2405   2.988   3.796   2.512  1.9620  0.6834 -0.9570
  370ACN     H2 2406   3.017   3.811   2.689 -1.0905  3.1458 -1.1608
  370ACN     H3 2407   3.156   3.800   2.572 -1.4611  2.6040 -0.2612
  370ACN     C2 2408   3.051   3.627   2.610 -0.6804 -0.1404 -0.0999
  370ACN     N1 2409   3.058   3.516   2.634 -0.4551 -0.6154  0.0511
  371ACN     C1 2410   4.411   1.924   2.470  0.1308  0.6318  0.3593
  371ACN     H1 2411   4.423   2.030   2.447 -0.5271  0.8062  0.8126
  371ACN     H2 2412   4.322   1.881   2.423 -0.9432  3.0751  0.1178
  371ACN     H3 2413   4.382   1.919   2.576  2.2978  1.1004  1.0064
  371ACN     C2 2414   4.533   1.849   2.446 -0.2460  0.2292  0.2708
  371ACN     N1 2415   4.633   1.794   2.438  0.0489 -0.3085  0.8285
  372ACN     C1 2416   4.170   2.680   1.702  0.8645 -0.0187  0.2176
  372ACN     H1 2417   4.187   2.762   1.631  0.6417 -0.6700 -0.5997
  372ACN     H2 2418   4.173   2.584   1.649 -1.2609  0.4252 -0.7558
  372ACN     H3 2419   4.068   2.705   1.735  1.1064  0.5489  0.5419
  372ACN     C2 2420   4.260   2.679   1.816 -0.4029  0.2760  0.0416
  372ACN     N1 2421   4.342   2.676   1.899 -0.1689 -0.0510 -0.0960
  373ACN     C1 2422   1.107   0.236   1.008 -0.2589  0.3187 -0.4741
  373ACN     H1 2423   1.209   0.222   0.971  0.3237  0.6723  0.9833
  373ACN     H2 2424   1.119   0.272   1.111  2.1902 -0.1379 -0.5844
  373ACN     H3 2425   1.052   0.141   1.007 -0.4813  0.4300  0.5140
  373ACN     C2 2426   1.040   0.337   0.936  0.1421  0.4664  0.1085
  373ACN     N1 2427   0.997   0.423   0.875 -0.0070  0.5168  0.1304
  374ACN     C1 2428   2.160   0.323   0.874 -0.6023  0.4071 -0.4068
  374ACN     H1 2429   2.090   0.260   0.930  0.4728 -0.9584 -0.5902
  374ACN     H2 2430   2.244   0.258   0.848 -0.8867 -0.4492  0.7770
  374ACN     H3 2431   2.199   0.411   0.927 -0.0235  1.0796 -1.9083
  374ACN     C2 2432   2.097   0.367   0.755 -0.1243 -0.0001  0.0653
  374ACN     N1 2433   2.043   0.410   0.667  0.1230 -0.0918 -0.1647
  375ACN     C1 2434   2.943   2.737   0.702  0.1140  0.2298  0.2449
  375ACN     H1 2435   2.878   2.664   0.653 -0.7416  0.1664  1.4315
  375ACN     H2 2436   2.898   2.777   0.794  2.6163 -1.5562  2.3194
  375ACN     H3 2437   2.955   2.826   0.639  0.0147  1.6977  2.2209
  375ACN     C2 2438   3.071   2.675   0.726 -0.6002  0.5933 -0.1045
  375ACN     N1 2439   3.167   2.619   0.740 -0.0655  0.1053  0.0840
  376ACN     C1 2440   0.168   3.514   4.636  0.1752 -0.7047  0.8616
  376ACN     H1 2441   0.136   3.610   4.593  0.7149 -0.8543  0.1157
  376ACN     H2 2442   0.076   3.456   4.623 -0.4769  1.1789 -3.8897
  376ACN     H3 2443   0.191   3.518   4.744  0.0136 -0.1760  0.8800
  376ACN     C2 2444   0.273   3.457   4.553  0.1338 -0.1019  0.3502
  376ACN     N1 2445   0.353   3.417   4.481  0.3759 -0.0023  0.8229
  377ACN     C1 2446   3.618   2.690   1.841  1.1783 -0.0938 -0.4805
  377ACN     H1 2447   3.563   2.670   1.934 -0.1405 -0.2397 -1.2790
  377ACN     H2 2448   3.633   2.798   1.826  1.3897  0.3710  2.6785
  377ACN     H3 2449   3.541   2.661   1.769  2.0669  0.7704 -1.8063
  377ACN     C2 2450   3.749   2.610   1.827  1.3791  0.5895  0.0297
  377ACN     N1 2451   3.851   2.552   1.818  0.1197 -0.2343  0.4898
  378ACN     C1 2452   2.002   0.852   2.285  0.4422 -0.3332  0.0282
  378ACN     H1 2453   1.966   0.758   2.329  0.0281  0.2880  1.0316
  378ACN     H2 2454   2.018   0.930   2.360 -2.9018  0.3056  0.1416
  378ACN     H3 2455   1.914   0.892   2.234 -2.0039 -3.6082  1.4832
  378ACN     C2 2456   2.113   0.834   2.188  0.2739 -0.2668  0.2709
  378ACN     N1 2457   2.206   0.823   2.122 -0.3242 -0.2999  0.5343
  379ACN     C1 2458   2.802   3.385   2.424 -0.4503  0.3588  0.0159
  379ACN     H1 2459   2.838   3.382   2.527 -0.3235 -0.1601 -0.0448
  379ACN     H2 2460   2.883   3.437   2.371  0.9003 -0.7811  0.9231
  379ACN     H3 2461   2.713   3.448   2.433 -0.4864  0.0258  2.3560
  379ACN     C2 2462   2.783   3.252   2.372 -0.1610 -0.3331  0.4854
  379ACN     N1 2463   2.756   3.147   2.334 -0.1296 -1.0809 -0.5214
  380ACN     C1 2464   0.877   2.288   2.811  0.2105 -0.0899 -0.9362
  380ACN     H1 2465   0.893   2.253   2.708  1.5131 -2.5132  0.0437
  380ACN     H2 2466   0.970   2.312   2.863  0.9382 -1.3025 -1.6517
  380ACN     H3 2467   0.839   2.205   2.873 -0.5080  0.3941 -0.7203
  380ACN     C2 2468   0.790   2.404   2.835 -0.2997  0.5293 -0.0880
  380ACN     N1 2469   0.726   2.497   2.858 -0.3407 -0.0899 -0.0585
  381ACN     C1 2470   2.709   5.023   1.873 -0.1940 -1.2546  1.6371
  381ACN     H1 2471   2.753   5.025   1.773 -1.0351 -0.2001  1.2751
  381ACN     H2 2472   2.621   4.956   1.873 -0.2285 -1.2933 -1.3527
  381ACN     H3 2473   2.677   5.124   1.903  1.1598 -0.3837  0.1770
  381ACN     C2 2474   2.807   4.974   1.972  0.2929 -0.0509 -0.6725
  381ACN     N1 2475   2.887   4.937   2.044 -0.0522  0.0642 -0.9232
  382ACN     C1 2476   3.414   4.603   0.070 -0.6327 -0.0885  0.6406
  382ACN     H1 2477   3.383   4.641   0.168 -2.3762  0.4904 -0.1169
  382ACN     H2 2478   3.497   4.532   0.065 -0.6875  0.0005 -2.7047
  382ACN     H3 2479   3.443   4.697   0.022 -1.0699 -0.5412 -0.5223
  382ACN     C2 2480   3.300   4.538   0.008  0.6444  0.2802  0.0644
  382ACN     N1 2481   3.215   4.494  -0.056  0.0076 -0.0449  0.4836
  383ACN     C1 2482   2.464   4.680   1.593  0.6293  0.1244 -0.1412
  383ACN     H1 2483   2.542   4.730   1.533 -0.2320  1.9654  0.2475
  383ACN     H2 2484   2.508   4.600   1.654  1.3188 -1.9653 -3.2055
  383ACN     H3 2485   2.380   4.643   1.533 -0.5528  2.2004  0.1975
  383ACN     C2 2486   2.396   4.768   1.685  0.0786  0.6042 -0.4645
  383ACN     N1 2487   2.341   4.842   1.759  0.1155 -0.3436 -0.4517
  384ACN     C1 2488   1.235   2.139   4.220 -0.3195  0.0373 -0.7207
  384ACN     H1 2489   1.342   2.139   4.244 -0.2288 -0.6236 -1.0930
  384ACN     H2 2490   1.214   2.040   4.176 -0.4072  0.6275 -2.0242
  384ACN     H3 2491   1.225   2.207   4.134 -1.5548  2.0232  0.9481
  384ACN     C2 2492   1.142   2.173   4.329 -0.6816 -0.2016  0.4730
  384ACN     N1 2493   1.063   2.200   4.407  0.1100  0.1902  0.0325
  385ACN     C1 2494   2.636   4.098   2.927  0.7648 -0.1475 -0.0634
  385ACN     H1 2495   2.642   4.155   2.834  2.0520 -0.1772 -0.0077
  385ACN     H2 2496   2.534   4.057   2.938  0.7009  0.2436  0.7993
  385ACN     H3 2497   2.653   4.155   3.019  1.9163  1.0688 -1.0226
  385ACN     C2 2498   2.739   3.996   2.929  0.2838 -0.9508  0.2894
  385ACN     N1 2499   2.830   3.927   2.920  0.1233  0.2228 -0.2464
  386ACN     C1 2500   1.881   0.448   3.291 -0.8753 -0.4664 -0.2283
  386ACN     H1 2501   1.989   0.440   3.303 -0.7057 -0.6614 -1.8889
  386ACN     H2 2502   1.814   0.478   3.373 -0.2314  1.4741 -0.4025
  386ACN     H3 2503   1.839   0.347   3.278  0.5456 -1.1694  0.4827
  386ACN     C2 2504   1.857   0.541   3.181 -0.4539  0.2321  0.1564
  386ACN     N1 2505   1.824   0.614   3.101 -0.0225  0.0572  0.5008
  387ACN     C1 2506   2.754   1.010   5.125 -0.1806  0.3657  0.2325
  387ACN     H1 2507   2.857   1.031   5.094  0.0534  0.5294  1.1120
  387ACN     H2 2508   2.743   0.900   5.122 -3.3331  0.6931 -2.1597
  387ACN     H3 2509   2.684   1.066   5.063 -0.0784  1.1416  0.8153
  387ACN     C2 2510   2.754   1.052   5.263 -0.0587 -0.2232  0.7947
  387ACN     N1 2511   2.742   1.093   5.373  0.2148  1.1468  0.4529
  388ACN     C1 2512   0.462   2.562   4.898  0.2321  0.4370  0.1673
  388ACN     H1 2513   0.440   2.658   4.851  0.2783  1.2690  1.8279
  388ACN     H2 2514   0.438   2.473   4.837  0.4800  0.4644  0.0322
  388ACN     H3 2515   0.407   2.556   4.993 -0.5076  0.3250 -0.2634
  388ACN     C2 2516   0.601   2.559   4.934  0.5474  0.1600 -0.6709
  388ACN     N1 2517   0.712   2.558   4.963  0.3078  0.3887 -0.3004
  389ACN     C1 2518   1.284   2.243   3.806  0.0020 -0.4942 -0.7907
  389ACN     H1 2519   1.283   2.161   3.878  0.7684 -0.0325 -0.2590
  389ACN     H2 2520   1.304   2.339   3.855  2.2470 -1.5438  0.4016
  389ACN     H3 2521   1.184   2.249   3.759 -0.6817  0.1946  0.7167
  389ACN     C2 2522   1.388   2.234   3.708 -0.9009  0.1110 -1.2166
  389ACN     N1 2523   1.479   2.225   3.634  0.3579 -0.5293 -0.7949
  390ACN     C1 2524   3.377   2.366   0.918  0.0412  0.6776 -0.1301
  390ACN     H1 2525   3.297   2.308   0.966 -1.3749  2.7604  0.0800
  390ACN     H2 2526   3.460   2.333   0.981 -1.5537 -0.1778  1.5868
  390ACN     H3 2527   3.360   2.474   0.931 -0.4650  0.3400  2.4666
  390ACN     C2 2528   3.387   2.320   0.779  0.7857  0.5569 -0.0433
  390ACN     N1 2529   3.381   2.291   0.669  0.0777 -0.2456  0.8418
  391ACN     C1 2530   0.937   3.237   4.340  0.2730 -0.3436 -0.5705
  391ACN     H1 2531   0.841   3.291   4.345  0.4703 -0.1309  0.9399
  391ACN     H2 2532   0.977   3.213   4.439 -0.8882  0.3347  0.0761
  391ACN     H3 2533   1.001   3.313   4.294  0.1939  0.6772  0.9930
  391ACN     C2 2534   0.910   3.127   4.252  0.3589 -0.0856  0.7536
  391ACN     N1 2535   0.874   3.045   4.178 -0.3776 -1.0254 -0.2247
  392ACN     C1 2536   3.569   2.992   1.237 -0.0354 -0.1983 -0.0081
  392ACN     H1 2537   3.625   3.053   1.309  0.0487  1.2816 -1.2847
  392ACN     H2 2538   3.588   3.024   1.134 -1.1449  2.0301  0.4305
  392ACN     H3 2539   3.463   3.003   1.263 -0.2913 -3.7177  0.7129
  392ACN     C2 2540   3.601   2.849   1.253  0.2387 -0.2466  0.1886
  392ACN     N1 2541   3.631   2.741   1.273  0.2208 -0.1118  0.1598
  393ACN     C1 2542   3.614   3.803   3.680  0.5598  0.1315 -0.3309
  393ACN     H1 2543   3.542   3.815   3.597  1.6299  0.0245 -1.2824
  393ACN     H2 2544   3.704   3.864   3.672  0.6216 -0.1696 -2.1739
  393ACN     H3 2545   3.627   3.695   3.694  1.5842  0.5152  1.8391
  393ACN     C2 2546   3.541   3.859   3.790 -0.2144 -0.7401 -0.4226
  393ACN     N1 2547   3.479   3.893   3.879 -0.2254 -0.3925  0.0082
  394ACN     C1 2548   1.643   0.729   2.160  0.2982 -0.4057 -0.5381
  394ACN     H1 2549   1.658   0.741   2.268 -1.1316 -0.4459 -0.3364
  394ACN     H2 2550   1.734   0.685   2.116  0.3547 -0.1688 -0.6617
  394ACN     H3 2551   1.618   0.825   2.115 -0.0468  0.2122  0.9491
  394ACN     C2 2552   1.532   0.638   2.153  0.0440  0.0454 -0.3155
  394ACN     N1 2553   1.441   0.569   2.139 -0.0777  0.4630  0.0626
  395ACN     C1 2554   0.229   2.881   5.034  0.2126  0.3773 -0.1861
  395ACN     H1 2555   0.275   2.825   5.116 -0.4090  0.0483 -0.0600
  395ACN     H2 2556   0.279   2.858   4.939 -0.5295  1.8119 -0.9364
  395ACN     H3 2557   0.253   2.986   5.052  0.8564  0.2065 -0.0471
  395ACN     C2 2558   0.084   2.863   5.023  0.0244 -0.2314 -0.9603
  395ACN     N1 2559  -0.029   2.862   5.025 -0.0145 -0.2105 -0.3102
  396ACN     C1 2560   3.483   2.795   0.900  0.3904  0.0625  0.1638
  396ACN     H1 2561   3.437   2.754   0.809  2.3001  2.9376 -2.2239
  396ACN     H2 2562   3.590   2.814   0.883  0.0617  1.2631 -0.6184
  396ACN     H3 2563   3.462   2.736   0.990 -0.4403  2.2221  1.4331
  396ACN     C2 2564   3.418   2.922   0.916 -0.5780  1.0594  0.0876
  396ACN     N1 2565   3.367   3.022   0.922 -0.7379 -0.4464  0.2240
  397ACN     C1 2566   2.941   0.801   3.997  0.0251  0.4534  0.5679
  397ACN     H1 2567   3.019   0.877   3.983  0.2686 -0.0331 -0.7775
  397ACN     H2 2568   2.942   0.778   4.104 -0.2788 -1.0783  0.2506
  397ACN     H3 2569   2.962   0.708   3.944  3.6752  0.9636  0.9664
  397ACN     C2 2570   2.812   0.845   3.952  0.4817  0.1118 -0.1697
  397ACN     N1 2571   2.709   0.875   3.915  1.0463 -0.6343 -0.1347
  398ACN     C1 2572   4.394   4.650   1.413 -0.0615  0.2382 -0.1328
  398ACN     H1 2573   4.325   4.567   1.395  1.3200 -1.5636  2.6460
  398ACN     H2 2574   4.478   4.635   1.344  0.3260  0.5188  0.2752
  398ACN     H3 2575   4.421   4.655   1.519  1.0567 -2.3189 -0.2619
  398ACN     C2 2576   4.336   4.775   1.383  0.6512  0.1997  0.5536
  398ACN     N1 2577   4.302   4.886   1.367  0.2734 -0.3771  0.6783
  399ACN     C1 2578   2.591   1.616   0.757 -0.3582  0.3602  0.0226
  399ACN     H1 2579   2.548   1.551   0.680 -1.3579  0.5744  0.4035
  399ACN     H2 2580   2.558   1.591   0.859 -0.3612  0.8543  0.1433
  399ACN     H3 2581   2.569   1.716   0.716  1.1213 -0.0831 -1.9188
  399ACN     C2 2582   2.736   1.613   0.746  0.0326 -0.3017 -0.2468
  399ACN     N1 2583   2.850   1.601   0.745 -0.2869 -0.3522 -0.2375
  400ACN     C1 2584   2.318   2.280   1.622 -0.4661 -0.0547 -0.6020
  400ACN     H1 2585   2.312   2.332   1.526 -0.1319  0.9260 -0.1006
  400ACN     H2 2586   2.427   2.274   1.638 -0.4680 -0.5312 -0.7644
  400ACN     H3 2587   2.291   2.174   1.614 -0.6804  0.0010 -0.6227
  400ACN     C2 2588   2.257   2.357   1.732  0.1350 -0.2334  0.6279
  400ACN     N1 2589   2.205   2.416   1.813 -1.1495 -0.3888 -0.4104
  401ACN     C1 2590   3.422   3.499   1.450 -0.8288  0.2592 -0.1110
  401ACN     H1 2591   3.460   3.568   1.373  0.4568  0.3941  0.6176
  401ACN     H2 2592   3.318   3.473   1.428 -0.3610 -1.6108 -0.1469
  401ACN     H3 2593   3.416   3.546   1.549  1.4367 -1.2364  0.7860
  401ACN     C2 2594   3.501   3.372   1.446  0.3728  0.2430 -0.5770
  401ACN     N1 2595   3.567   3.280   1.460  0.3061  0.9738 -0.0772
  402ACN     C1 2596   2.399   1.202   1.707 -0.4187  0.0395  0.8497
  402ACN     H1 2597   2.365   1.109   1.754 -1.0876 -0.4582 -0.5855
  402ACN     H2 2598   2.333   1.206   1.620 -0.7234 -4.4520  0.7490
  402ACN     H3 2599   2.505   1.192   1.681 -0.4667  0.7396  0.3653
  402ACN     C2 2600   2.390   1.314   1.795 -0.0062  0.3460 -0.2286
  402ACN     N1 2601   2.386   1.400   1.873  0.2558  0.2599  0.3928
  403ACN     C1 2602   0.895   2.474   1.561  0.0366  0.0219 -0.2744
  403ACN     H1 2603   0.792   2.502   1.584 -0.1641  0.3104 -1.4622
  403ACN     H2 2604   0.955   2.566   1.562 -0.2680  0.2164  0.0636
  403ACN     H3 2605   0.893   2.432   1.459 -1.4162  0.9740 -0.6529
  403ACN     C2 2606   0.942   2.377   1.662 -0.4537 -0.1259 -0.1003
  403ACN     N1 2607   0.988   2.306   1.743  0.2975 -0.2818 -0.1628
  404ACN     C1 2608   1.120   2.888   4.470  0.3438  0.0718 -0.4117
  404ACN     H1 2609   1.140   2.996   4.464 -0.0142  0.0222 -4.0036
  404ACN     H2 2610   1.029   2.880   4.530  0.3226 -0.3790 -0.4974
  404ACN     H3 2611   1.212   2.847   4.513  0.9059  1.3691 -0.3641
  404ACN     C2 2612   1.089   2.807   4.342 -0.5849  0.6809  0.0079
  404ACN     N1 2613   1.073   2.744   4.243 -0.1033  0.1241 -0.2631
  405ACN     C1 2614   2.567   4.911   3.138  0.1630  0.3784 -0.1826
  405ACN     H1 2615   2.487   4.856   3.087  0.1549  0.8104 -0.6322
  405ACN     H2 2616   2.557   4.900   3.247 -0.5132  0.5715 -0.2221
  405ACN     H3 2617   2.568   5.015   3.105  0.3243 -0.1538 -1.8822
  405ACN     C2 2618   2.692   4.853   3.097  0.6889  1.1195  0.8089
  405ACN     N1 2619   2.793   4.820   3.050  0.1023 -0.1276 -0.3180
  406ACN     C1 2620   3.476   1.497   0.419 -0.3971 -0.2271  0.2013
  406ACN     H1 2621   3.384   1.473   0.364 -0.9480  1.2931  0.4204
  406ACN     H2 2622   3.539   1.558   0.354 -0.5462 -0.5336 -0.2318
  406ACN     H3 2623   3.525   1.401   0.437  0.6068 -0.0785 -1.5881
  406ACN     C2 2624   3.441   1.556   0.555 -0.8733 -0.6568 -0.3933
  406ACN     N1 2625   3.415   1.598   0.657 -0.3783 -0.3433  0.3053
  407ACN     C1 2626   3.869   2.978   0.184  1.0518 -0.0462 -0.3494
  407ACN     H1 2627   3.911   2.937   0.091  1.1527  0.5252 -0.5568
  407ACN     H2 2628   3.764   3.004   0.165  0.3533 -3.5680 -1.8158
  407ACN     H3 2629   3.926   3.067   0.212  1.5133 -0.3589 -0.2928
  407ACN     C2 2630   3.882   2.876   0.291 -0.2298 -0.0363  0.2063
  407ACN     N1 2631   3.888   2.798   0.376 -0.2155  0.1703  0.0809
  408ACN     C1 2632   3.893   3.092   3.763  0.0697  0.4506  0.4671
  408ACN     H1 2633   3.811   3.068   3.695  1.3917  0.1779 -1.0801
  408ACN     H2 2634   3.862   3.054   3.861 -0.3857 -0.4580 -0.0257
  408ACN     H3 2635   3.914   3.199   3.773  0.0388  0.2680  2.5748
  408ACN     C2 2636   4.017   3.027   3.718  0.0474  0.6799 -0.6428
  408ACN     N1 2637   4.114   2.974   3.681 -0.2162 -0.2248 -0.0692
  409ACN     C1 2638   1.656   4.464   2.060 -0.2162 -0.4020  0.3939
  409ACN     H1 2639   1.635   4.409   2.153 -0.5807 -2.9536 -1.1337
  409ACN     H2 2640   1.685   4.569   2.074  2.0294 -0.6647 -2.0024
  409ACN     H3 2641   1.582   4.451   1.981  0.1347 -1.4409  0.2234
  409ACN     C2 2642   1.778   4.399   2.007 -0.0131  0.2782 -0.4061
  409ACN     N1 2643   1.879   4.365   1.965 -0.7018  0.0390 -1.0379
  410ACN     C1 2644   3.575   1.911   0.590  0.2099 -0.6421  0.8164
  410ACN     H1 2645   3.509   1.828   0.559 -0.2279 -0.4871  1.3268
  410ACN     H2 2646   3.547   2.003   0.539  1.1420 -1.4399 -1.1865
  410ACN     H3 2647   3.676   1.889   0.555 -0.7262 -0.7835 -1.8957
  410ACN     C2 2648   3.564   1.934   0.737  0.6576  0.0399  0.1547
  410ACN     N1 2649   3.563   1.958   0.850 -1.2463 -0.2182  0.0643
  411ACN     C1 2650   0.791   0.433   3.979  0.5770  0.4061  0.4520
  411ACN     H1 2651   0.765   0.410   3.876 -2.0707 -0.2149  1.2271
  411ACN     H2 2652   0.700   0.481   4.019  0.4901 -1.1764  2.2266
  411ACN     H3 2653   0.883   0.494   3.983  1.9068 -1.3492 -2.1519
  411ACN     C2 2654   0.806   0.308   4.059  0.5825  0.2869  0.6102
  411ACN     N1 2655   0.807   0.208   4.116  0.6998  0.8078 -0.3733
  412ACN     C1 2656   0.137   4.274   1.657  0.3015  0.8312  0.6286
  412ACN     H1 2657   0.202   4.271   1.569 -2.0404 -1.8195 -1.1173
  412ACN     H2 2658   0.148   4.375   1.698  0.6252  1.3217 -0.6703
  412ACN     H3 2659   0.172   4.196   1.727 -1.9920  1.7466  2.8882
  412ACN     C2 2660   0.004   4.259   1.620  0.2754 -0.7561 -0.5780
  412ACN     N1 2661  -0.101   4.255   1.572 -0.7866 -0.9300 -0.4007
  413ACN     C1 2662   1.147   3.039   0.842  0.6676 -0.1437  0.3957
  413ACN     H1 2663   1.138   3.016   0.735 -0.4715  1.2095  0.1976
  413ACN     H2 2664   1.208   2.959   0.886  0.7476 -0.9672 -1.1854
  413ACN     H3 2665   1.047   3.041   0.886  0.0340  0.1988 -1.0546
  413ACN     C2 2666   1.212   3.169   0.860  0.1156  0.4653 -0.3541
  413ACN     N1 2667   1.256   3.275   0.872  0.7304  0.2078  0.0582
  414ACN     C1 2668   0.809   4.934   4.163 -0.5886  0.2117 -0.0834
  414ACN     H1 2669   0.779   4.972   4.261  0.1623  0.6009 -0.0070
  414ACN     H2 2670   0.868   4.842   4.158 -3.0343 -1.4087 -0.2524
  414ACN     H3 2671   0.855   5.017   4.108  2.0974 -1.1765 -0.0076
  414ACN     C2 2672   0.696   4.894   4.082  0.2666  1.1997 -0.4108
  414ACN     N1 2673   0.612   4.849   4.015  0.5845 -0.2942  0.1413
  415ACN     C1 2674   2.152   0.006   1.667 -0.5916  0.3581  0.0973
  415ACN     H1 2675   2.143  -0.000   1.776 -1.1972  1.9683  0.1476
  415ACN     H2 2676   2.240  -0.045   1.626 -1.1866  1.2875 -2.4504
  415ACN     H3 2677   2.176   0.109   1.636 -0.9093  0.1999 -0.7007
  415ACN     C2 2678   2.026  -0.036   1.607  0.4448 -0.0841 -0.5445
  415ACN     N1 2679   1.927  -0.072   1.558 -0.1880 -0.2352  0.2784
  416ACN     C1 2680   0.822   1.637   0.385 -0.3290  0.1185 -0.3048
  416ACN     H1 2681   0.814   1.746   0.380 -0.6278  0.1004 -0.2180
  416ACN     H2 2682   0.922   1.604   0.417  0.3062  1.8086 -0.4975
  416ACN     H3 2683   0.793   1.592   0.289 -3.0359 -0.9483  0.9745
  416ACN     C2 2684   0.718   1.600   0.483 -0.4834  0.0406  0.3468
  416ACN     N1 2685   0.642   1.576   0.570 -0.3484  0.3749  0.4365
  417ACN     C1 2686   4.218   4.142   3.183 -0.2198  0.6099  0.4182
  417ACN     H1 2687   4.250   4.044   3.147 -0.5324  1.1980 -1.5605
  417ACN     H2 2688   4.256   4.213   3.108 -1.4150  0.9831  0.1505
  417ACN     H3 2689   4.253   4.162   3.285 -0.4794 -1.8501  1.0306
  417ACN     C2 2690   4.071   4.157   3.174 -0.1823 -0.0014 -0.4552
  417ACN     N1 2691   3.961   4.166   3.158  0.1351 -0.3573 -0.3738
  418ACN     C1 2692   0.245   2.230   3.985 -0.6985  0.5105 -0.3522
  418ACN     H1 2693   0.162   2.238   3.913 -0.6289  0.9551 -0.3801
  418ACN     H2 2694   0.218   2.175   4.076  0.2358  0.1037 -0.3189
  418ACN     H3 2695   0.280   2.332   4.003  1.6886 -0.0191 -1.7643
  418ACN     C2 2696   0.352   2.155   3.920  0.3272  0.2545 -0.1587
  418ACN     N1 2697   0.438   2.096   3.869  0.0429 -0.0933  0.2067
  419ACN     C1 2698   3.887   2.041   3.526 -0.4044 -0.4728  0.0438
  419ACN     H1 2699   3.852   2.027   3.423  0.2426 -1.2399 -0.0723
  419ACN     H2 2700   3.958   1.962   3.552 -0.0711 -0.6142 -1.2365
  419ACN     H3 2701   3.802   2.023   3.593 -0.3270  1.1386  0.5988
  419ACN     C2 2702   3.947   2.169   3.549  0.2489 -0.1936 -0.4108
  419ACN     N1 2703   3.997   2.266   3.568 -1.1098 -0.1247 -0.3379
  420ACN     C1 2704   1.742   4.935   2.047 -0.4566  0.0242 -0.2561
  420ACN     H1 2705   1.720   4.955   2.153 -1.4055 -1.1909 -0.2103
  420ACN     H2 2706   1.838   4.895   2.012 -1.3218 -1.5644 -0.8809
  420ACN     H3 2707   1.749   5.029   1.990 -0.1711 -0.2687 -0.7115
  420ACN     C2 2708   1.630   4.860   1.993 -0.9022 -0.3124 -0.5143
  420ACN     N1 2709   1.545   4.805   1.941 -0.1252  0.1895  0.2278
  421ACN     C1 2710   1.737   1.866   4.926  0.3370 -0.1558  0.5798
  421ACN     H1 2711   1.834   1.831   4.889 -0.7711 -0.7943 -1.8398
  421ACN     H2 2712   1.657   1.791   4.917 -0.3647  0.6568 -0.0432
  421ACN     H3 2713   1.720   1.957   4.868 -0.1746  0.1109  1.1388
  421ACN     C2 2714   1.752   1.895   5.069 -0.2137 -0.0274  0.3466
  421ACN     N1 2715   1.752   1.901   5.183  0.4855 -0.2464 -0.1425
  422ACN     C1 2716   3.946   0.445   1.500 -0.4596 -0.4836 -0.2741
  422ACN     H1 2717   3.956   0.424   1.392 -0.1089 -0.0432 -0.3289
  422ACN     H2 2718   3.973   0.354   1.554 -1.4961 -0.4103  0.3645
  422ACN     H3 2719   3.844   0.477   1.522  0.6332  2.1232  1.1743
  422ACN     C2 2720   4.044   0.548   1.535 -0.4025 -0.0058  0.5317
  422ACN     N1 2721   4.126   0.620   1.566 -0.3272  0.7577  0.0943
  423ACN     C1 2722   3.465   1.475   2.836  0.0619  0.6881 -0.2277
  423ACN     H1 2723   3.388   1.443   2.906 -0.9567 -1.1501 -2.1432
  423ACN     H2 2724   3.421   1.550   2.770  0.0692  1.0012  0.1210
  423ACN     H3 2725   3.497   1.395   2.767  3.7116 -0.8499  3.0374
  423ACN     C2 2726   3.569   1.547   2.911  0.7062  0.8374  0.4539
  423ACN     N1 2727   3.665   1.597   2.958  0.1434  0.4013 -0.0848
  424ACN     C1 2728   2.037   2.090   0.573 -0.4031 -0.2183  0.2203
  424ACN     H1 2729   2.141   2.108   0.603  0.0562 -0.0250 -1.4810
  424ACN     H2 2730   2.009   2.155   0.490  1.1357 -1.7699 -1.5663
  424ACN     H3 2731   1.975   2.116   0.660 -0.7754 -2.5831  0.6973
  424ACN     C2 2732   2.018   1.947   0.549 -0.0825  0.0406  0.1202
  424ACN     N1 2733   2.028   1.833   0.519  0.6111 -0.3294 -0.2304
  425ACN     C1 2734   3.370   0.426   2.305  0.7312  0.4001 -0.4383
  425ACN     H1 2735   3.464   0.482   2.310  0.9020  0.2100 -1.4470
  425ACN     H2 2736   3.369   0.336   2.243  0.2288  0.8316 -1.0693
  425ACN     H3 2737   3.300   0.500   2.263  0.3302  0.8212  0.9505
  425ACN     C2 2738   3.314   0.384   2.433  0.9160 -0.0524 -0.1282
  425ACN     N1 2739   3.275   0.345   2.533  0.0832 -0.5065 -0.0553
  426ACN     C1 2740   3.252   4.855   0.576  0.3936  0.1889  0.0640
  426ACN     H1 2741   3.267   4.770   0.643  1.4628 -0.1284 -0.5680
  426ACN     H2 2742   3.259   4.952   0.628  1.0396 -1.1457  2.5169
  426ACN     H3 2743   3.149   4.849   0.539  0.5962 -0.4622 -0.3989
  426ACN     C2 2744   3.338   4.844   0.462  0.6078  0.0822  0.0347
  426ACN     N1 2745   3.420   4.839   0.380 -0.1871 -0.8327  0.8829
  427ACN     C1 2746   0.029   1.589   3.011  0.3678 -0.3376 -0.1365
  427ACN     H1 2747   0.057   1.556   2.910  0.5717  1.4144 -0.6643
  427ACN     H2 2748   0.001   1.514   3.086 -1.3502  0.3385 -0.0729
  427ACN     H3 2749  -0.053   1.654   2.978  1.3009  1.4376  0.9570
  427ACN     C2 2750   0.143   1.667   3.058  0.6449  0.4609  0.8222
  427ACN     N1 2751   0.241   1.719   3.088 -0.1334  0.9159  0.0974
  428ACN     C1 2752   4.210   3.481   2.879  0.4125 -0.6889 -0.5417
  428ACN     H1 2753   4.151   3.530   2.800  1.5372 -3.8248 -3.4494
  428ACN     H2 2754   4.307   3.454   2.835  1.6908  0.5905  1.4330
  428ACN     H3 2755   4.164   3.387   2.913 -0.7756 -0.8401 -2.4804
  428ACN     C2 2756   4.234   3.578   2.987  0.4288  0.4577 -0.1710
  428ACN     N1 2757   4.251   3.654   3.069 -0.1608 -0.6135 -0.1425
  429ACN     C1 2758   0.870   1.657   3.174  0.3613  0.0745 -0.4671
  429ACN     H1 2759   0.819   1.677   3.079 -0.3939 -2.4007 -0.5951
  429ACN     H2 2760   0.806   1.591   3.233  0.9522  0.9530  1.1848
  429ACN     H3 2761   0.886   1.757   3.217  0.3013 -1.4598  3.2645
  429ACN     C2 2762   0.998   1.599   3.131 -0.9705  0.4753 -0.0233
  429ACN     N1 2763   1.092   1.557   3.083  0.4000  0.5140 -0.1058
  430ACN     C1 2764   0.924   4.970   3.175  0.4365 -0.2017 -0.2810
  430ACN     H1 2765   0.822   4.931   3.185  0.4607 -0.3731 -0.6749
  430ACN     H2 2766   0.986   4.901   3.233  0.4497  1.6794  1.9768
  430ACN     H3 2767   0.944   5.067   3.222  1.7055 -0.4695 -0.2568
  430ACN     C2 2768   0.963   4.964   3.032  0.1808 -0.6297  0.2430
  430ACN     N1 2769   0.986   4.961   2.921 -0.7000 -0.5497  0.0424
  431ACN     C1 2770   4.007   2.216   3.930  0.0156  0.4360 -0.2469
  431ACN     H1 2771   4.087   2.214   4.004 -0.5421 -0.7433  0.3322
  431ACN     H2 2772   4.035   2.133   3.863  1.9061  0.6538  0.2493
  431ACN     H3 2773   4.002   2.313   3.879  1.6492  0.6325 -0.0413
  431ACN     C2 2774   3.884   2.182   3.995  0.0535  0.5868 -0.0822
  431ACN     N1 2775   3.788   2.145   4.048  0.3356  0.1490  0.4421
  432ACN     C1 2776   3.137   3.890   3.480  0.2727  0.5419 -0.6065
  432ACN     H1 2777   3.050   3.832   3.513 -1.1367  1.5902 -2.4006
  432ACN     H2 2778   3.139   3.860   3.375  0.7865 -0.4759 -0.3192
  432ACN     H3 2779   3.222   3.856   3.541 -0.6711 -0.2504  0.2879
  432ACN     C2 2780   3.128   4.028   3.487 -0.6391  0.1955 -0.4002
  432ACN     N1 2781   3.123   4.139   3.502  0.7596 -0.0921 -0.2055
  433ACN     C1 2782   2.994   4.519   1.898 -0.3884  0.8737 -0.1297
  433ACN     H1 2783   3.055   4.610   1.904 -0.4007  0.8651  0.1418
  433ACN     H2 2784   2.959   4.490   1.998 -1.8896  1.2367 -0.5409
  433ACN     H3 2785   3.064   4.443   1.861  0.6971  2.0302 -0.4871
  433ACN     C2 2786   2.883   4.539   1.810 -0.1775 -0.1069  0.4726
  433ACN     N1 2787   2.785   4.537   1.747  0.1859 -0.1499 -0.4801
  434ACN     C1 2788   2.547   0.827   2.033 -0.0473  0.2069 -0.1679
  434ACN     H1 2789   2.478   0.880   1.966 -1.0904 -0.4303  0.3907
  434ACN     H2 2790   2.511   0.836   2.137  1.8326 -0.8884  0.5908
  434ACN     H3 2791   2.644   0.878   2.028 -0.9988  2.4681  2.8507
  434ACN     C2 2792   2.558   0.690   1.993 -0.2505  0.0408  0.1551
  434ACN     N1 2793   2.564   0.580   1.967  0.2505 -0.3276 -0.6903
  435ACN     C1 2794   2.600   4.179   1.107  0.6152  0.2212  0.3570
  435ACN     H1 2795   2.664   4.094   1.081 -1.5024 -1.2959 -0.0483
  435ACN     H2 2796   2.501   4.135   1.122  0.7185 -0.3129 -0.4877
  435ACN     H3 2797   2.581   4.249   1.025  0.0170 -0.7487 -0.3308
  435ACN     C2 2798   2.635   4.245   1.227 -0.3644  0.3743  1.0188
  435ACN     N1 2799   2.680   4.300   1.319 -0.3831 -0.0093  0.0884
  436ACN     C1 2800   3.550   0.179   0.703  0.2273 -0.3234  0.6303
  436ACN     H1 2801   3.614   0.125   0.631 -1.7721 -0.1713 -1.2926
  436ACN     H2 2802   3.496   0.254   0.645  2.2594  3.0500  2.9290
  436ACN     H3 2803   3.613   0.229   0.778 -0.8345  1.2236  0.5139
  436ACN     C2 2804   3.460   0.087   0.775  0.0614 -0.3106  0.3353
  436ACN     N1 2805   3.382   0.019   0.827  0.0136  0.1830 -0.6475
  437ACN     C1 2806   1.277   1.616   0.147 -0.3593 -0.0311 -0.0969
  437ACN     H1 2807   1.222   1.527   0.113 -0.1526  0.7574 -2.6217
  437ACN     H2 2808   1.356   1.630   0.073 -0.5621 -1.9933 -0.7313
  437ACN     H3 2809   1.321   1.604   0.246 -1.5079  0.6761  0.5103
  437ACN     C2 2810   1.185   1.728   0.142 -0.1149  0.2497  0.2807
  437ACN     N1 2811   1.109   1.810   0.132 -0.2124 -0.1239  0.4565
  438ACN     C1 2812   0.552   4.623   3.172 -0.0357 -0.8410 -0.0675
  438ACN     H1 2813   0.485   4.677   3.240 -0.2700  0.7020 -1.4847
  438ACN     H2 2814   0.493   4.544   3.124 -0.3507 -1.5661  1.4791
  438ACN     H3 2815   0.635   4.580   3.229 -0.0216 -1.8377 -0.8282
  438ACN     C2 2816   0.599   4.710   3.070  0.0930 -0.2601 -0.0613
  438ACN     N1 2817   0.653   4.772   2.995  0.2355 -0.5245 -0.2847
  439ACN     C1 2818   1.270   1.986   1.361  0.0301  0.3951  0.2440
  439ACN     H1 2819   1.266   1.904   1.435  2.5378 -0.2387 -0.2670
  439ACN     H2 2820   1.219   2.073   1.403  0.4606  0.7402  0.0528
  439ACN     H3 2821   1.210   1.951   1.276 -0.4971 -2.3043  1.6370
  439ACN     C2 2822   1.405   2.020   1.318 -0.3444  0.0776  0.1390
  439ACN     N1 2823   1.508   2.036   1.275 -0.3366 -0.3540  0.5117
  440ACN     C1 2824   2.959   0.160   3.709  0.4312  0.9503  0.3482
  440ACN     H1 2825   3.002   0.164   3.810  1.7930  1.1943 -0.2267
  440ACN     H2 2826   2.910   0.062   3.700  1.1563  0.4024  2.1692
  440ACN     H3 2827   3.034   0.167   3.629  0.2958 -0.7693  0.0427
  440ACN     C2 2828   2.872   0.275   3.690  0.3723  0.4340  0.1673
  440ACN     N1 2829   2.796   0.360   3.676  0.0959 -0.4387 -0.7579
  441ACN     C1 2830   1.312   1.158   3.823  0.1643  0.2440 -0.5549
  441ACN     H1 2831   1.278   1.088   3.901  1.1263  0.8556  0.4261
  441ACN     H2 2832   1.396   1.110   3.771  1.2296  1.2294  0.2229
  441ACN     H3 2833   1.346   1.249   3.873 -0.9717  0.1104  0.4676
  441ACN     C2 2834   1.199   1.183   3.727  0.0537 -0.1855 -0.4186
  441ACN     N1 2835   1.106   1.199   3.659 -0.0589 -0.4313 -0.0026
  442ACN     C1 2836   2.498   0.197   3.636  0.0740 -0.2673 -0.9170
  442ACN     H1 2837   2.539   0.273   3.568  0.1556  0.1982 -0.3590
  442ACN     H2 2838   2.579   0.156   3.697  0.3603 -0.1521 -1.2167
  442ACN     H3 2839   2.455   0.118   3.573 -2.5848 -0.0726  0.5616
  442ACN     C2 2840   2.389   0.258   3.713  0.4811 -0.6483  0.3358
  442ACN     N1 2841   2.307   0.312   3.774 -0.3599 -0.2262 -0.6153
  443ACN     C1 2842   3.006   0.010   0.753 -0.3955 -0.7111 -0.1260
  443ACN     H1 2843   3.070   0.098   0.766 -2.5760  1.2031 -1.7445
  443ACN     H2 2844   2.919   0.042   0.812  0.0290  1.0921 -0.4352
  443ACN     H3 2845   3.047  -0.080   0.799  0.7474  0.5493  1.3645
  443ACN     C2 2846   2.972   0.001   0.613  0.8086 -0.0165 -0.6439
  443ACN     N1 2847   2.944   0.006   0.501 -0.2639 -0.1444  0.5681
  444ACN     C1 2848   1.801   0.062   4.093 -0.2207  0.1705  0.1369
  444ACN     H1 2849   1.850   0.003   4.014 -0.6539  0.3760 -0.2864
  444ACN     H2 2850   1.787   0.163   4.054  3.6465  0.0261 -1.8408
  444ACN     H3 2851   1.865   0.060   4.182  1.6274 -0.7302 -1.1673
  444ACN     C2 2852   1.665   0.012   4.120  0.1118  0.2759 -0.1532
  444ACN     N1 2853   1.556  -0.026   4.138 -0.0764 -0.1914  0.6496
  445ACN     C1 2854   2.443   2.573   4.067 -0.3129 -0.8818  0.4635
  445ACN     H1 2855   2.466   2.559   3.960  0.0180  1.7286  0.1475
  445ACN     H2 2856   2.536   2.569   4.124  0.2372 -3.2830 -0.5148
  445ACN     H3 2857   2.373   2.496   4.099  0.5719 -2.6699 -1.7471
  445ACN     C2 2858   2.383   2.703   4.105  0.0343 -0.3181 -1.0196
  445ACN     N1 2859   2.337   2.803   4.144  0.0678 -0.4003  0.3281
  446ACN     C1 2860   2.805   0.292   1.888 -0.1560  0.1386  0.4264
  446ACN     H1 2861   2.823   0.245   1.986  3.4888  1.9669  0.7220
  446ACN     H2 2862   2.796   0.395   1.923 -0.6966  0.0017  0.6905
  446ACN     H3 2863   2.712   0.260   1.840 -1.2562  1.3576  1.7264
  446ACN     C2 2864   2.934   0.277   1.813 -0.1788 -0.6347  0.0468
  446ACN     N1 2865   3.036   0.257   1.762  0.0158  0.1456 -0.3284
  447ACN     C1 2866   1.844   3.411   3.925 -0.9314  0.0481  0.2038
  447ACN     H1 2867   1.755   3.358   3.891 -0.0865 -0.8025 -0.7124
  447ACN     H2 2868   1.848   3.430   4.033  0.3095 -1.4286  0.4385
  447ACN     H3 2869   1.844   3.507   3.871 -0.1020  0.3030  0.6354
  447ACN     C2 2870   1.965   3.324   3.902  0.2630  0.0932 -0.0269
  447ACN     N1 2871   2.058   3.262   3.883 -0.3601 -0.0727  0.0091
  448ACN     C1 2872   3.169   0.653   2.048 -0.6029  0.0743  0.4323
  448ACN     H1 2873   3.161   0.732   1.973  0.0353  2.3006  2.6417
  448ACN     H2 2874   3.072   0.634   2.094 -0.3119  0.5507  1.2509
  448ACN     H3 2875   3.241   0.687   2.124  0.6751  3.5466 -2.1739
  448ACN     C2 2876   3.219   0.542   1.969 -0.4323 -0.8018 -0.1311
  448ACN     N1 2877   3.249   0.455   1.900 -0.1711 -0.1960  0.2086
  449ACN     C1 2878   2.553   5.054   0.641 -0.4022 -0.1859 -0.3905
  449ACN     H1 2879   2.655   5.028   0.673  0.3241  2.0628 -0.7929
  449ACN     H2 2880   2.530   5.155   0.677 -0.0207 -0.1163 -0.3389
  449ACN     H3 2881   2.491   4.989   0.705 -0.7351  0.2949 -0.2215
  449ACN     C2 2882   2.518   5.035   0.502 -0.5762  0.1996  0.3110
  449ACN     N1 2883   2.476   5.009   0.397 -0.3628  0.0713 -0.5296
  450ACN     C1 2884   2.290   5.055   1.061  0.4672 -0.9094 -0.0091
  450ACN     H1 2885   2.372   5.113   1.105  0.4562 -2.0886  1.6278
  450ACN     H2 2886   2.253   5.091   0.965 -0.2678  0.0691  0.6212
  450ACN     H3 2887   2.210   5.054   1.136 -0.4308  0.1374 -0.9421
  450ACN     C2 2888   2.357   4.926   1.043  0.0238 -0.5164 -0.3935
  450ACN     N1 2889   2.403   4.819   1.045 -0.2483  0.0836  0.2822
  451ACN     C1 2890   4.316   0.695   3.227  0.2779  0.1925 -0.2981
  451ACN     H1 2891   4.402   0.753   3.192  0.3729  0.3435  0.1787
  451ACN     H2 2892   4.276   0.741   3.319  0.4479  0.0262 -0.1405
  451ACN     H3 2893   4.350   0.592   3.242 -0.0683 -0.0560 -1.2276
  451ACN     C2 2894   4.219   0.695   3.121  0.8022 -0.1835 -0.8837
  451ACN     N1 2895   4.144   0.694   3.032 -0.5541 -0.1626 -0.5217
  452ACN     C1 2896   1.181   4.142   0.276 -0.2660 -0.2564  0.4202
  452ACN     H1 2897   1.107   4.107   0.349 -1.7366 -2.1592 -1.9021
  452ACN     H2 2898   1.208   4.050   0.221 -2.0950  0.2622 -1.4180
  452ACN     H3 2899   1.269   4.179   0.329 -0.9123 -1.1670  2.1774
  452ACN     C2 2900   1.149   4.245   0.179 -0.1445  0.2974 -0.3595
  452ACN     N1 2901   1.117   4.329   0.107 -0.2893 -0.5100 -0.3267
  453ACN     C1 2902   1.163   4.228   3.043  0.6593 -0.0409 -0.3379
  453ACN     H1 2903   1.254   4.230   2.982  0.7822  3.0156 -0.1440
  453ACN     H2 2904   1.149   4.320   3.100  0.6259 -0.3316  0.1231
  453ACN     H3 2905   1.159   4.144   3.113  1.0661 -0.5475 -0.9098
  453ACN     C2 2906   1.052   4.220   2.950  0.4740  0.2083  0.1263
  453ACN     N1 2907   0.946   4.215   2.903  0.1036 -0.0248  0.5512
  454ACN     C1 2908   3.099   2.199   1.119 -0.1770  0.1858 -0.2383
  454ACN     H1 2909   3.054   2.147   1.204  1.4086  0.6010  0.8793
  454ACN     H2 2910   3.121   2.131   1.037 -1.9622 -1.0119  0.2568
  454ACN     H3 2911   3.191   2.254   1.144  0.9707 -1.2837 -1.1871
  454ACN     C2 2912   3.000   2.296   1.069  0.2344  0.3583 -0.0747
  454ACN     N1 2913   2.924   2.380   1.044 -0.0771 -0.0507 -0.7631
  455ACN     C1 2914   1.019   3.418   3.869  0.0656  0.0250 -0.3603
  455ACN     H1 2915   0.939   3.352   3.833 -0.7033  0.9114 -0.3023
  455ACN     H2 2916   0.995   3.424   3.976  0.7728  0.2119 -0.2115
  455ACN     H3 2917   1.010   3.520   3.828  0.9669  0.4422  0.4694
  455ACN     C2 2918   1.156   3.365   3.854  0.4936 -0.3553  0.1259
  455ACN     N1 2919   1.259   3.317   3.848 -0.0699  0.0139  0.2726
  456ACN     C1 2920   3.919   3.496   2.056  0.4166 -0.3454 -0.8058
  456ACN     H1 2921   3.975   3.442   2.132  0.5089  0.6210 -0.1841
  456ACN     H2 2922   3.972   3.482   1.961  1.5385  0.5909 -0.3155
  456ACN     H3 2923   3.901   3.602   2.074  0.4142 -0.4784 -0.0314
  456ACN     C2 2924   3.792   3.435   2.032  0.4202  0.2223  1.0533
  456ACN     N1 2925   3.693   3.392   1.996 -0.4262 -0.1792 -0.7861
  457ACN     C1 2926   3.884   2.510   1.424  0.0475  0.0532  0.2986
  457ACN     H1 2927   3.918   2.579   1.502  3.4572 -1.4846  0.2619
  457ACN     H2 2928   3.956   2.431   1.398 -0.7619 -2.1688  4.4723
  457ACN     H3 2929   3.851   2.561   1.333  0.6981 -1.1099 -0.5973
  457ACN     C2 2930   3.762   2.445   1.487  0.6725 -0.1670 -0.5733
  457ACN     N1 2931   3.673   2.394   1.530 -0.3964  0.1195 -0.1570
  458ACN     C1 2932   0.377   1.004   3.354  0.4312  0.9054  0.3525
  458ACN     H1 2933   0.358   0.978   3.459 -2.5447 -0.9279 -0.5895
  458ACN     H2 2934   0.463   0.947   3.315 -0.7121  0.0988 -1.0621
  458ACN     H3 2935   0.407   1.108   3.343  1.4474  0.8951  2.5946
  458ACN     C2 2936   0.257   0.974   3.285 -0.3409  0.3235 -0.1917
  458ACN     N1 2937   0.163   0.967   3.227  1.1781 -0.0752  0.1247
  459ACN     C1 2938   3.278   2.177   3.884 -0.3265  0.0850  0.5570
  459ACN     H1 2939   3.190   2.112   3.878  0.7927 -1.4821  0.9647
  459ACN     H2 2940   3.306   2.231   3.793  0.7144 -1.6609 -0.1782
  459ACN     H3 2941   3.367   2.116   3.904  0.7253  0.6776 -2.1667
  459ACN     C2 2942   3.261   2.278   3.989 -0.8941  0.4895  0.2645
  459ACN     N1 2943   3.263   2.358   4.070  0.2241  0.1425  0.1610
  460ACN     C1 2944   1.135   2.997   1.577  0.6812  0.4684 -0.4038
  460ACN     H1 2945   1.082   3.040   1.663  0.6527 -1.0604  0.3494
  460ACN     H2 2946   1.185   3.082   1.528  1.1263  0.7631  0.5356
  460ACN     H3 2947   1.066   2.951   1.506 -1.1777  0.2650  1.4937
  460ACN     C2 2948   1.234   2.903   1.623  0.3480 -0.3060 -0.1341
  460ACN     N1 2949   1.310   2.821   1.660  0.4045  0.4719 -0.8159
  461ACN     C1 2950   1.259   3.787   3.618 -0.3405  0.6624  0.0233
  461ACN     H1 2951   1.325   3.876   3.618  0.5133  0.0656 -2.0281
  461ACN     H2 2952   1.306   3.718   3.547 -1.8910  1.9303 -2.3300
  461ACN     H3 2953   1.162   3.806   3.571  0.5637  0.7721 -1.8332
  461ACN     C2 2954   1.251   3.721   3.745  0.5469  0.6948  0.6401
  461ACN     N1 2955   1.232   3.670   3.848  0.2066 -0.6451 -0.0497
  462ACN     C1 2956   1.725   0.016   0.078 -0.1461 -0.2081  0.0096
  462ACN     H1 2957   1.830  -0.004   0.104 -0.3861 -0.6317  0.6614
  462ACN     H2 2958   1.680  -0.074   0.036  1.2813 -1.4466  1.0610
  462ACN     H3 2959   1.721   0.109   0.020 -1.7717 -0.9031 -1.0012
  462ACN     C2 2960   1.660   0.040   0.201 -0.7301 -0.6453  0.2892
  462ACN     N1 2961   1.604   0.072   0.297  0.2611 -0.3590  0.5119
  463ACN     C1 2962   2.462   3.251   2.662 -0.3492  0.2144 -0.1724
  463ACN     H1 2963   2.435   3.147   2.641 -0.1412  0.1274 -0.0097
  463ACN     H2 2964   2.491   3.307   2.572  0.8046  0.5044  0.3624
  463ACN     H3 2965   2.546   3.254   2.733 -1.2840 -0.8300  0.9888
  463ACN     C2 2966   2.345   3.307   2.715  0.0589 -0.2522  0.0281
  463ACN     N1 2967   2.242   3.352   2.744 -0.1363 -0.4917  0.1259
  464ACN     C1 2968   1.991   3.199   4.280 -0.4416  0.3609  0.5117
  464ACN     H1 2969   1.959   3.209   4.175  2.4889  0.2566 -0.4316
  464ACN     H2 2970   2.070   3.273   4.297  1.7038 -1.5636 -0.7705
  464ACN     H3 2971   2.026   3.097   4.299 -1.2788 -0.0748 -0.2282
  464ACN     C2 2972   1.883   3.236   4.365 -0.1500 -0.1969  0.7522
  464ACN     N1 2973   1.793   3.265   4.431  0.4197 -0.1695  0.0453
  465ACN     C1 2974   2.598   1.691   4.662  0.1731  0.6354  0.0481
  465ACN     H1 2975   2.498   1.648   4.655 -0.1344  0.8668  2.4366
  465ACN     H2 2976   2.580   1.798   4.646  0.2995  0.4844 -1.1306
  465ACN     H3 2977   2.669   1.665   4.583 -2.7619 -0.7434 -2.2012
  465ACN     C2 2978   2.658   1.669   4.790 -0.2718  0.3995 -0.1733
  465ACN     N1 2979   2.710   1.643   4.890 -0.2233 -0.2685 -0.6018
  466ACN     C1 2980   2.186   1.222   3.236 -0.2825  0.5165  0.0121
  466ACN     H1 2981   2.098   1.213   3.301  1.8411  1.7445  3.1623
  466ACN     H2 2982   2.159   1.219   3.130 -0.4222  1.3095  0.0193
  466ACN     H3 2983   2.245   1.131   3.251 -1.5578 -0.4760 -0.8870
  466ACN     C2 2984   2.261   1.341   3.261  0.3068  0.1420 -0.4279
  466ACN     N1 2985   2.313   1.438   3.289  0.6160 -0.0009  0.2071
  467ACN     C1 2986   0.153   3.495   5.004 -0.6579  0.4011 -0.1930
  467ACN     H1 2987   0.187   3.488   5.108 -2.9615  1.5168  0.6590
  467ACN     H2 2988   0.228   3.448   4.939 -0.2899  1.8467 -0.8285
  467ACN     H3 2989   0.138   3.603   4.989  0.7482  0.6582  0.1899
  467ACN     C2 2990   0.031   3.424   4.985  1.1280 -0.7410 -0.2445
  467ACN     N1 2991  -0.076   3.376   4.976 -0.0385  0.6855  0.1732
  468ACN     C1 2992   1.412   2.767   1.351 -0.3004 -0.5454 -1.0659
  468ACN     H1 2993   1.343   2.848   1.379  0.1094 -0.1626 -1.1469
  468ACN     H2 2994   1.383   2.694   1.275  1.1212 -0.4724 -1.6978
  468ACN     H3 2995   1.440   2.709   1.440  1.2615 -0.5124 -1.5058
  468ACN     C2 2996   1.532   2.840   1.308  0.4563  0.1254 -0.4943
  468ACN     N1 2997   1.626   2.899   1.284  0.3998  0.5745  0.3010
  469ACN     C1 2998   0.484   1.671   0.950 -0.1455 -0.4538  0.1765
  469ACN     H1 2999   0.398   1.733   0.977  1.8801  1.7193  1.8609
  469ACN     H2 3000   0.538   1.730   0.875 -0.2904  1.7558  1.7939
  469ACN     H3 3001   0.451   1.577   0.903 -1.4178  0.4435 -0.7402
  469ACN     C2 3002   0.550   1.655   1.083  0.0751 -0.5471  0.0815
  469ACN     N1 3003   0.598   1.659   1.187  0.0098  0.2521 -1.2334
  470ACN     C1 3004   0.435   2.374   0.394 -0.0872  0.2118 -0.8011
  470ACN     H1 3005   0.342   2.317   0.406 -0.2881  0.7014  0.0153
  470ACN     H2 3006   0.527   2.321   0.421 -0.8779 -0.1381  1.3069
  470ACN     H3 3007   0.423   2.459   0.462 -1.2885 -0.1880 -0.4987
  470ACN     C2 3008   0.444   2.427   0.259  0.1021  0.0325 -0.2703
  470ACN     N1 3009   0.440   2.482   0.159  0.7923 -0.2008  0.3638
  471ACN     C1 3010   0.757   2.796   4.622  0.2825 -0.1762 -0.0131
  471ACN     H1 3011   0.648   2.802   4.630  0.3694  1.2878  0.2309
  471ACN     H2 3012   0.784   2.891   4.574  1.7210  0.2519  1.6103
  471ACN     H3 3013   0.790   2.706   4.570 -0.1409 -0.7362  0.6837
  471ACN     C2 3014   0.817   2.810   4.754  0.6617 -0.1993 -0.2738
  471ACN     N1 3015   0.876   2.829   4.853 -1.1168 -0.4011 -0.0120
  472ACN     C1 3016   0.988   1.254   2.451  0.3829  0.0184  0.1852
  472ACN     H1 3017   0.888   1.223   2.483 -0.4175  0.4787 -1.7937
  472ACN     H2 3018   1.017   1.183   2.372  0.1548 -1.4236  1.3739
  472ACN     H3 3019   1.051   1.249   2.541  0.0867 -1.2539  0.3309
  472ACN     C2 3020   0.995   1.385   2.387  0.2653 -0.0079  0.4109
  472ACN     N1 3021   1.003   1.482   2.327  0.5049  0.0760 -0.3459
  473ACN     C1 3022   0.239   3.992   3.087 -0.4050  0.1969 -0.0526
  473ACN     H1 3023   0.168   4.070   3.116 -0.6545  0.1709 -0.5881
  473ACN     H2 3024   0.312   4.033   3.017 -1.9053  1.8130 -0.7121
  473ACN     H3 3025   0.179   3.908   3.050  0.2894 -0.5931  0.6006
  473ACN     C2 3026   0.303   3.949   3.209 -0.8943  0.6714 -0.5903
  473ACN     N1 3027   0.360   3.919   3.304 -0.1540  0.3442 -0.0477
  474ACN     C1 3028   0.848   3.397   3.201  0.1881  0.1348 -0.1828
  474ACN     H1 3029   0.874   3.458   3.288 -3.0742 -0.0361  0.9724
  474ACN     H2 3030   0.793   3.444   3.118 -1.1914 -2.4011 -0.7526
  474ACN     H3 3031   0.793   3.308   3.235 -0.6015  0.3520 -0.8714
  474ACN     C2 3032   0.976   3.347   3.138  0.4682  0.1831  0.2202
  474ACN     N1 3033   1.074   3.301   3.094  0.2685  0.1124 -0.3108
  475ACN     C1 3034   4.106   0.861   2.581  0.1738 -0.0641 -0.3861
  475ACN     H1 3035   4.180   0.824   2.653  0.6218 -1.7686 -1.6970
  475ACN     H2 3036   4.128   0.968   2.577  0.4275 -0.1093 -0.1966
  475ACN     H3 3037   4.005   0.838   2.618  0.4172 -2.5018 -1.1302
  475ACN     C2 3038   4.111   0.792   2.449  0.0855 -0.3660  0.6039
  475ACN     N1 3039   4.110   0.742   2.344  0.5521 -1.0272 -0.1101
  476ACN     C1 3040   1.758   4.831   0.392 -0.5625 -0.0177  0.8346
  476ACN     H1 3041   1.703   4.757   0.451 -1.8262  0.8219  0.7289
  476ACN     H2 3042   1.859   4.799   0.419 -0.7993 -0.9312  0.6238
  476ACN     H3 3043   1.736   4.935   0.422  1.4347  0.0902  1.9741
  476ACN     C2 3044   1.742   4.800   0.250  0.5045 -0.0582  0.5182
  476ACN     N1 3045   1.741   4.767   0.138 -0.6206  0.0458 -0.2235
  477ACN     C1 3046   4.106   3.811   1.575  0.3711 -0.2493  0.3548
  477ACN     H1 3047   4.192   3.871   1.607  0.9930  0.3627 -2.3487
  477ACN     H2 3048   4.131   3.784   1.472 -0.2084 -2.2889  0.7293
  477ACN     H3 3049   4.011   3.862   1.592  0.7786  1.2066 -1.5771
  477ACN     C2 3050   4.086   3.684   1.647 -0.1013  0.4941  0.3600
  477ACN     N1 3051   4.066   3.586   1.703 -0.2174  0.3348  0.0575
  478ACN     C1 3052   0.099   0.907   1.720 -0.1910  0.5381 -0.1346
  478ACN     H1 3053   0.095   0.821   1.652 -2.7504  1.2813 -0.9637
  478ACN     H2 3054   0.018   0.974   1.689 -0.5972  0.0235 -0.1939
  478ACN     H3 3055   0.188   0.966   1.696 -0.3795  0.4620 -1.0570
  478ACN     C2 3056   0.098   0.868   1.864 -0.5594 -0.2172 -0.2982
  478ACN     N1 3057   0.110   0.832   1.971  0.0378  0.1966 -0.9542
  479ACN     C1 3058   4.079   1.509   3.665 -0.7424  0.0101 -0.7048
  479ACN     H1 3059   4.188   1.522   3.672 -1.0038  1.7265  0.9829
  479ACN     H2 3060   4.032   1.568   3.745  1.4427 -0.1011  0.7088
  479ACN     H3 3061   4.050   1.404   3.669 -0.1057 -0.1320  0.5562
  479ACN     C2 3062   4.021   1.565   3.542 -0.5422  0.1460 -0.3324
  479ACN     N1 3063   3.968   1.592   3.444  0.1402  0.2466  0.4319
  480ACN     C1 3064   0.861   2.478   1.057 -0.7542  0.3491 -0.0273
  480ACN     H1 3065   0.834   2.547   1.138  3.6812  0.0922  1.8283
  480ACN     H2 3066   0.849   2.513   0.954 -0.7115 -0.7627 -0.4179
  480ACN     H3 3067   0.789   2.395   1.064  0.1854 -0.3795  1.2413
  480ACN     C2 3068   0.994   2.433   1.096  0.2830  0.0999  0.4095
  480ACN     N1 3069   1.103   2.409   1.131 -0.1111  0.2049 -0.0911
  481ACN     C1 3070   2.263   2.504   0.435 -0.8447 -0.1648  0.1438
  481ACN     H1 3071   2.265   2.606   0.394 -0.6432  0.4434  1.6484
  481ACN     H2 3072   2.239   2.497   0.541  0.3990 -1.3538  0.3613
  481ACN     H3 3073   2.366   2.466   0.426 -0.4158  0.7728  0.9515
  481ACN     C2 3074   2.165   2.422   0.357  0.1728 -0.1409  0.0836
  481ACN     N1 3075   2.088   2.361   0.292 -0.3148 -0.1326 -0.7840
  482ACN     C1 3076   0.425   3.216   3.217 -0.0264 -0.7384  0.2628
  482ACN     H1 3077   0.407   3.110   3.195 -0.8977 -0.2399 -1.5760
  482ACN     H2 3078   0.332   3.258   3.257 -0.2080  0.7732 -1.6482
  482ACN     H3 3079   0.443   3.268   3.122 -1.9369 -0.1557  0.1892
  482ACN     C2 3080   0.531   3.242   3.318  0.7646 -0.6822 -0.4129
  482ACN     N1 3081   0.607   3.275   3.397  0.2797 -0.3876  0.0456
  483ACN     C1 3082   3.885   1.203   2.162  0.2468  0.6613  0.2865
  483ACN     H1 3083   3.918   1.232   2.262  0.1693 -0.9107  0.7891
  483ACN     H2 3084   3.898   1.095   2.148  0.6141  0.8102 -0.5549
  483ACN     H3 3085   3.943   1.256   2.086  1.6732  3.0949  2.9956
  483ACN     C2 3086   3.749   1.240   2.141 -0.1967 -0.0988 -0.7934
  483ACN     N1 3087   3.639   1.266   2.116 -0.5110  0.0156  0.4799
  484ACN     C1 3088   0.416   0.789   2.605  0.4763  0.1071 -0.5580
  484ACN     H1 3089   0.307   0.772   2.601  0.4313  0.4057 -0.6025
  484ACN     H2 3090   0.464   0.732   2.686 -0.2755  1.5923  0.9759
  484ACN     H3 3091   0.439   0.896   2.614  2.7583 -0.3986 -0.2735
  484ACN     C2 3092   0.472   0.750   2.476  0.0999 -0.3348 -0.6211
  484ACN     N1 3093   0.491   0.730   2.364  0.1649 -0.8489 -0.4908
  485ACN     C1 3094   3.149   4.483   4.628  0.4774  0.4806  0.3142
  485ACN     H1 3095   3.082   4.489   4.714  0.8789  0.4158  0.6380
  485ACN     H2 3096   3.100   4.419   4.554 -0.7807  0.1672  1.3905
  485ACN     H3 3097   3.246   4.444   4.662  0.4789 -0.5305 -0.8321
  485ACN     C2 3098   3.158   4.616   4.573  0.6837 -0.2400 -1.0415
  485ACN     N1 3099   3.172   4.721   4.526  0.3170 -0.8372  0.5681
  486ACN     C1 3100   2.255   0.848   1.185 -0.4211  0.1347  0.2000
  486ACN     H1 3101   2.349   0.830   1.239  0.2621  0.0116 -1.0163
  486ACN     H2 3102   2.273   0.932   1.117  0.5323  1.5026  2.0874
  486ACN     H3 3103   2.169   0.883   1.244 -1.2988  1.3056 -1.7308
  486ACN     C2 3104   2.208   0.738   1.108 -0.5292  0.5147  0.7668
  486ACN     N1 3105   2.166   0.656   1.039  0.4960 -0.3441  0.0705
  487ACN     C1 3106   3.190   3.082   1.584 -0.6884  0.2774  0.4645
  487ACN     H1 3107   3.122   3.040   1.510 -1.0910  0.4373  0.7400
  487ACN     H2 3108   3.126   3.103   1.671 -0.5687  1.4430  0.2831
  487ACN     H3 3109   3.224   3.180   1.546 -0.1431  0.7223  2.0277
  487ACN     C2 3110   3.298   2.990   1.620 -1.0400 -0.1070 -0.3774
  487ACN     N1 3111   3.388   2.920   1.646 -0.0653  0.0183  0.0062
  488ACN     C1 3112   2.309   0.220   0.351  1.0005 -0.3014 -0.5607
  488ACN     H1 3113   2.407   0.208   0.398 -0.6184 -1.6691  2.5730
  488ACN     H2 3114   2.242   0.299   0.387  0.2581 -0.1162 -2.2802
  488ACN     H3 3115   2.259   0.128   0.385 -0.9132  0.4424 -1.2770
  488ACN     C2 3116   2.301   0.213   0.200 -0.7371  0.0182 -0.4335
  488ACN     N1 3117   2.302   0.215   0.085 -0.2331 -0.0542 -0.9098
  489ACN     C1 3118   3.453   4.360   3.568 -0.3562 -0.4963  0.4876
  489ACN     H1 3119   3.429   4.358   3.676 -0.4412 -1.0467  0.4618
  489ACN     H2 3120   3.548   4.412   3.552  1.0972 -3.5252 -1.0563
  489ACN     H3 3121   3.374   4.414   3.514  0.5552  0.8168  0.4594
  489ACN     C2 3122   3.468   4.227   3.527 -0.4947  0.5214  0.2112
  489ACN     N1 3123   3.491   4.116   3.502 -0.2126  0.3808 -0.2554
  490ACN     C1 3124   2.302   1.166   2.254 -0.5270 -0.0544  0.2111
  490ACN     H1 3125   2.370   1.082   2.273  0.7184  1.2767  1.8983
  490ACN     H2 3126   2.203   1.141   2.294 -1.9283  2.1306 -1.7950
  490ACN     H3 3127   2.305   1.189   2.147 -0.1491 -0.0873  0.2153
  490ACN     C2 3128   2.365   1.283   2.321 -0.5374  0.4514 -0.2259
  490ACN     N1 3129   2.425   1.372   2.354  0.3905 -0.0834  0.7667
  491ACN     C1 3130   1.480   0.675   1.388 -0.2664  0.0751  0.3585
  491ACN     H1 3131   1.454   0.631   1.486  2.9582 -0.9006  0.8283
  491ACN     H2 3132   1.405   0.646   1.313 -0.2489  0.9968 -0.0212
  491ACN     H3 3133   1.569   0.617   1.362 -0.7766  0.4287 -2.2240
  491ACN     C2 3134   1.511   0.820   1.383 -0.3509  0.0086 -0.2167
  491ACN     N1 3135   1.521   0.938   1.379  0.0092 -0.4563 -0.5229
  492ACN     C1 3136   1.051   4.311   1.298  0.2322  0.3263 -0.0941
  492ACN     H1 3137   1.103   4.247   1.226  0.1943  0.3502 -0.1433
  492ACN     H2 3138   1.010   4.251   1.380  1.2970  0.4431  0.5187
  492ACN     H3 3139   0.968   4.365   1.251 -0.5733  0.0480  0.9856
  492ACN     C2 3140   1.147   4.404   1.345  0.6487  0.2537 -0.2042
  492ACN     N1 3141   1.220   4.465   1.406  0.4241  0.1118  0.0633
  493ACN     C1 3142   2.154   3.421   0.940  0.0904 -0.2739  0.4268
  493ACN     H1 3143   2.249   3.374   0.967  0.1139 -0.5218 -0.0963
  493ACN     H2 3144   2.170   3.503   0.869 -3.0940 -0.1310 -0.2117
  493ACN     H3 3145   2.123   3.474   1.031 -0.1723 -1.9898  1.3606
  493ACN     C2 3146   2.046   3.328   0.899 -0.2469 -0.3726  0.2437
  493ACN     N1 3147   1.959   3.258   0.868  0.0034 -0.4444 -0.2593
  494ACN     C1 3148   1.714   3.850   3.397 -0.0994  0.0732  0.3314
  494ACN     H1 3149   1.772   3.858   3.490  0.5886 -0.7229 -0.0160
  494ACN     H2 3150   1.622   3.906   3.415 -0.5025 -0.2235 -0.7886
  494ACN     H3 3151   1.680   3.748   3.375 -1.8278  0.7189 -0.0461
  494ACN     C2 3152   1.804   3.909   3.298 -0.0895  0.3812 -0.1135
  494ACN     N1 3153   1.872   3.962   3.220 -0.1582  0.1550  0.1594
  495ACN     C1 3154   0.814   1.904   0.966 -0.1180  0.2598 -0.8590
  495ACN     H1 3155   0.826   1.807   0.917 -1.1679 -0.3013 -0.0336
  495ACN     H2 3156   0.903   1.968   0.966  0.2600 -0.2545 -1.6719
  495ACN     H3 3157   0.788   1.877   1.070  2.7416 -1.2299 -0.4618
  495ACN     C2 3158   0.699   1.983   0.926 -0.1116  0.3054  0.1844
  495ACN     N1 3159   0.601   2.033   0.894 -0.4372 -0.2428  0.0033
  496ACN     C1 3160   2.050   1.024   0.887 -1.4332  1.0123  0.1637
  496ACN     H1 3161   2.083   0.951   0.961 -1.3333  0.1611 -0.7105
  496ACN     H2 3162   2.136   1.058   0.828 -0.8638  1.1930  1.0904
  496ACN     H3 3163   1.992   1.106   0.931 -1.6096  1.0701 -0.1771
  496ACN     C2 3164   1.957   0.950   0.803 -0.5301 -0.5469  0.0629
  496ACN     N1 3165   1.880   0.891   0.748 -0.0527  0.4503 -0.1662
  497ACN     C1 3166   1.957   4.840   2.398  0.7666 -0.2836 -0.3984
  497ACN     H1 3167   2.035   4.813   2.471  1.0720 -0.1097 -0.6588
  497ACN     H2 3168   1.971   4.949   2.389  1.2884 -0.3129  0.0130
  497ACN     H3 3169   1.860   4.830   2.448  1.1765 -1.7654  0.1067
  497ACN     C2 3170   1.974   4.770   2.273 -0.0925 -0.2623  0.4623
  497ACN     N1 3171   1.990   4.700   2.180  0.0368  0.1611 -0.3630
  498ACN     C1 3172   2.376   3.827   1.235  0.0840 -0.1714 -0.3914
  498ACN     H1 3173   2.331   3.908   1.176  0.4315  0.4179  0.1547
  498ACN     H2 3174   2.314   3.800   1.322  2.7571  1.5497  2.1374
  498ACN     H3 3175   2.468   3.865   1.280 -0.6498  0.5230  0.5465
  498ACN     C2 3176   2.399   3.710   1.151  0.2619 -0.1831  0.0877
  498ACN     N1 3177   2.418   3.623   1.079  0.0350 -0.5185  0.4168
  499ACN     C1 3178   1.124   4.038   3.390  0.1802 -0.3405  0.1968
  499ACN     H1 3179   1.165   3.953   3.333  1.6715  0.1263  0.5308
  499ACN     H2 3180   1.193   4.123   3.381  1.7437 -1.5137  0.6445
  499ACN     H3 3181   1.113   4.009   3.495 -2.0870  3.8445  1.1974
  499ACN     C2 3182   0.991   4.068   3.340 -0.1193  0.4775 -0.3356
  499ACN     N1 3183   0.887   4.096   3.302  0.0285  0.4590  0.3625
  500ACN     C1 3184   0.805   2.801   1.791  0.3143 -0.1084 -0.1879
  500ACN     H1 3185   0.731   2.866   1.840 -1.5881 -2.9824  0.8487
  500ACN     H2 3186   0.818   2.824   1.685  3.4878  1.2611  0.4293
  500ACN     H3 3187   0.769   2.698   1.799  0.6479 -0.3071 -1.1342
  500ACN     C2 3188   0.937   2.814   1.865  0.6863 -0.0590  0.3110
  500ACN     N1 3189   1.038   2.828   1.915 -0.6203  0.6294 -0.1604
  501ACN     C1 3190   2.520   2.255   0.952 -0.1359  0.0229  0.0091
  501ACN     H1 3191   2.526   2.148   0.926  1.0748  0.2744 -0.7960
  501ACN     H2 3192   2.434   2.307   0.910 -1.4348 -0.0494  2.4861
  501ACN     H3 3193   2.617   2.296   0.920 -0.6222  1.0103 -0.2084
  501ACN     C2 3194   2.516   2.252   1.092 -0.4724 -0.3989  0.5959
  501ACN     N1 3195   2.518   2.249   1.207 -0.4897  0.0903 -0.1947
  502ACN     C1 3196   1.242   0.737   2.816  0.0011  0.7740  0.3480
  502ACN     H1 3197   1.246   0.839   2.855 -1.1614  0.0148  2.5417
  502ACN     H2 3198   1.139   0.699   2.822 -0.1233  0.8958 -0.8688
  502ACN     H3 3199   1.295   0.673   2.888 -0.9124  1.8703  2.0233
  502ACN     C2 3200   1.310   0.719   2.694  1.1172 -0.1533 -0.5372
  502ACN     N1 3201   1.372   0.699   2.600  0.1990 -0.4868  0.3210
  503ACN     C1 3202   3.686   0.184   2.758  0.4978  0.2035  0.1250
  503ACN     H1 3203   3.651   0.080   2.749  1.9378 -0.1473 -1.5263
  503ACN     H2 3204   3.602   0.247   2.790 -0.1628 -0.4040 -0.3896
  503ACN     H3 3205   3.722   0.214   2.660  0.9031 -0.2065  0.1458
  503ACN     C2 3206   3.790   0.177   2.864  0.7933 -0.2057 -0.1359
  503ACN     N1 3207   3.867   0.184   2.950 -0.0465  0.2349  0.6916
  504ACN     C1 3208   2.805   3.357   1.946  0.1595 -0.2812 -0.2529
  504ACN     H1 3209   2.750   3.396   1.860 -0.0881  3.5552  1.5804
  504ACN     H2 3210   2.779   3.252   1.969 -1.3278  0.0858 -0.2027
  504ACN     H3 3211   2.779   3.425   2.027 -2.3316 -2.1415  0.5915
  504ACN     C2 3212   2.951   3.352   1.930 -1.0665  0.8502  1.2429
  504ACN     N1 3213   3.062   3.344   1.920 -0.3378  0.9858 -0.2710
  505ACN     C1 3214   2.970   0.002   3.389 -0.4132  0.1697 -0.1709
  505ACN     H1 3215   2.983   0.110   3.374 -0.3042  0.0539 -0.9646
  505ACN     H2 3216   3.024  -0.042   3.473  0.5409  1.1007 -0.2792
  505ACN     H3 3217   2.992  -0.047   3.293  1.5933  0.6776  0.0111
  505ACN     C2 3218   2.835  -0.020   3.424 -0.0939 -0.2311  0.0249
  505ACN     N1 3219   2.732  -0.044   3.461 -0.3763 -0.4175 -0.1715
  506ACN     C1 3220   4.136   0.174   0.394 -0.1057 -0.1021  0.0480
  506ACN     H1 3221   4.056   0.111   0.436 -0.5805  0.0945 -0.5768
  506ACN     H2 3222   4.103   0.277   0.383  1.7965  0.3466 -1.7222
  506ACN     H3 3223   4.166   0.137   0.295 -1.2506 -0.1202 -0.3021
  506ACN     C2 3224   4.252   0.169   0.483  0.8075 -0.0856 -0.2119
  506ACN     N1 3225   4.343   0.167   0.555  0.5113  0.4520 -0.3380
  507ACN     C1 3226   0.785   0.686   1.020  0.2730  0.1754  0.1744
  507ACN     H1 3227   0.676   0.683   1.010  0.1528  2.4437  0.5742
  507ACN     H2 3228   0.823   0.613   0.947  1.1777  0.9366 -0.1240
  507ACN     H3 3229   0.815   0.661   1.122 -1.5466 -1.4618  0.3528
  507ACN     C2 3230   0.834   0.822   0.994  0.3119 -0.9744  0.4729
  507ACN     N1 3231   0.871   0.929   0.984 -0.3312 -0.1675 -0.1993
  508ACN     C1 3232   0.898   1.871   2.294  0.3635  0.1033  0.1845
  508ACN     H1 3233   0.871   1.924   2.201 -1.0043 -1.5228 -0.3933
  508ACN     H2 3234   0.875   1.764   2.282 -1.9480  0.5148  0.7336
  508ACN     H3 3235   0.826   1.906   2.369  1.9643 -1.5561  2.5198
  508ACN     C2 3236   1.037   1.888   2.341  1.1137 -0.3528  0.0564
  508ACN     N1 3237   1.142   1.917   2.374 -0.1064  0.4573 -0.5132
  509ACN     C1 3238   1.587   3.643   3.647  0.3603  1.1699  0.1508
  509ACN     H1 3239   1.695   3.660   3.662  1.0873 -0.6310 -2.5208
  509ACN     H2 3240   1.542   3.673   3.552  0.0828 -0.3754 -0.2235
  509ACN     H3 3241   1.521   3.682   3.724 -1.6172  0.8786 -1.3568
  509ACN     C2 3242   1.574   3.494   3.661  0.3586 -0.0705  0.4302
  509ACN     N1 3243   1.567   3.380   3.664 -0.4108  0.6343  0.3904
  510ACN     C1 3244   0.959   2.375   4.715  0.6186  0.3998 -0.0787
  510ACN     H1 3245   1.022   2.319   4.786  2.0382 -0.5670 -2.0326
  510ACN     H2 3246   0.859   2.385   4.759  0.7491 -1.2627  0.6704
  510ACN     H3 3247   0.950   2.315   4.624 -1.0199  0.6374 -0.0808
  510ACN     C2 3248   1.034   2.497   4.692  0.2110  0.1619 -0.7622
  510ACN     N1 3249   1.090   2.599   4.691 -0.5008  0.3309 -0.1119
  511ACN     C1 3250   1.147   3.175   0.064  0.0472 -0.2756 -0.2275
  511ACN     H1 3251   1.246   3.221   0.047  0.0875 -0.0385  0.6547
  511ACN     H2 3252   1.136   3.146   0.169  0.5431  2.6161  0.6696
  511ACN     H3 3253   1.133   3.082   0.006 -0.7607  0.4627 -1.2291
  511ACN     C2 3254   1.039   3.258   0.030 -0.5511 -0.6660 -0.0549
  511ACN     N1 3255   0.947   3.323   0.011 -0.1395  0.4147 -0.1301
  512ACN     C1 3256   1.899   3.374   2.932  0.2188 -0.2241 -0.3847
  512ACN     H1 3257   1.812   3.324   2.888  0.7783 -0.4685 -1.2260
  512ACN     H2 3258   1.982   3.376   2.859  1.1142  0.0012  0.6256
  512ACN     H3 3259   1.925   3.315   3.021 -0.2058 -0.2287 -0.2652
  512ACN     C2 3260   1.866   3.508   2.974  0.1152  0.4912  0.4418
  512ACN     N1 3261   1.838   3.614   3.003 -0.1670  0.0024 -0.5317
  513ACN     C1 3262   0.056   3.125   0.136  0.5604 -0.1957  0.0302
  513ACN     H1 3263   0.099   3.216   0.180  1.2882 -0.7182  0.3976
  513ACN     H2 3264   0.088   3.038   0.194 -0.3468 -0.8438 -0.4298
  513ACN     H3 3265   0.089   3.124   0.031 -0.3810 -0.6852 -0.2691
  513ACN     C2 3266  -0.088   3.158   0.165 -1.1196 -0.2812 -0.3798
  513ACN     N1 3267  -0.194   3.186   0.204  0.1438  0.3188 -0.4900
  514ACN     C1 3268   3.127   3.784   4.678 -0.1972 -0.3651  0.2027
  514ACN     H1 3269   3.217   3.727   4.650  1.0668  1.6130  0.1858
  514ACN     H2 3270   3.088   3.842   4.594 -0.0109 -0.0398  0.3416
  514ACN     H3 3271   3.138   3.847   4.766  0.1548  0.2326 -0.2629
  514ACN     C2 3272   3.033   3.674   4.705 -0.8097 -0.1255 -0.0363
  514ACN     N1 3273   2.966   3.585   4.738 -0.6677  0.4474  0.1477
  515ACN     C1 3274   2.244   2.575   2.455  0.5858  0.2814 -0.2086
  515ACN     H1 3275   2.324   2.513   2.498  0.6506  0.4769 -0.0504
  515ACN     H2 3276   2.260   2.578   2.346  0.0872 -0.3066 -0.2991
  515ACN     H3 3277   2.234   2.679   2.489 -0.4988  0.5493 -1.3136
  515ACN     C2 3278   2.108   2.518   2.468 -0.1984 -0.5464 -0.3252
  515ACN     N1 3279   2.008   2.469   2.497  0.2762  0.2512  0.7063
  516ACN     C1 3280   4.403   5.033   2.072 -0.3657  0.3704  0.0352
  516ACN     H1 3281   4.485   5.093   2.031 -0.9723  0.3383 -1.2799
  516ACN     H2 3282   4.406   4.927   2.045 -1.7308  0.6824 -1.3985
  516ACN     H3 3283   4.302   5.071   2.050 -0.3125  0.6422  0.2574
  516ACN     C2 3284   4.399   5.051   2.215 -0.8427  0.6698 -0.4429
  516ACN     N1 3285   4.391   5.064   2.326 -0.3934 -0.0963 -0.3479
  517ACN     C1 3286   1.287   1.355   0.583  0.1449 -0.5568 -0.4088
  517ACN     H1 3287   1.327   1.448   0.624 -1.6220  0.1324 -0.2124
  517ACN     H2 3288   1.206   1.318   0.647  0.0749 -2.1776 -1.3756
  517ACN     H3 3289   1.368   1.280   0.584  1.5434  0.9471  0.8736
  517ACN     C2 3290   1.231   1.364   0.446  0.2690 -0.6372 -0.1229
  517ACN     N1 3291   1.181   1.366   0.343  0.3748  0.2506 -0.2228
  518ACN     C1 3292   3.037   2.635   4.203 -0.1060 -1.1537  0.7319
  518ACN     H1 3293   3.104   2.687   4.134  0.5990 -1.0950  1.4590
  518ACN     H2 3294   3.041   2.692   4.296 -0.9862 -0.4169  0.3299
  518ACN     H3 3295   3.055   2.528   4.217 -0.3552 -1.6351 -2.2824
  518ACN     C2 3296   2.904   2.642   4.138  0.0119  0.7926  0.3358
  518ACN     N1 3297   2.802   2.651   4.084 -0.3783  0.3105 -0.1190
  519ACN     C1 3298   1.267   2.139   0.924  0.5195  0.2200 -0.4563
  519ACN     H1 3299   1.255   2.204   1.011  2.1510 -0.2986  0.1645
  519ACN     H2 3300   1.367   2.147   0.879  0.6811 -0.1265 -0.1602
  519ACN     H3 3301   1.207   2.192   0.849  0.7985 -0.4198 -1.1384
  519ACN     C2 3302   1.220   1.999   0.949 -0.1412 -0.2610 -0.3023
  519ACN     N1 3303   1.189   1.890   0.960 -0.2057  0.0601 -0.6847
  520ACN     C1 3304   0.254   3.976   0.950 -0.2055  0.5393 -1.0801
  520ACN     H1 3305   0.363   3.971   0.935 -0.2177 -0.6528 -0.8238
  520ACN     H2 3306   0.227   4.078   0.978 -0.7098  0.3999 -1.0548
  520ACN     H3 3307   0.226   3.907   1.031 -0.8187  1.1263 -0.7957
  520ACN     C2 3308   0.184   3.941   0.829  0.2477 -0.4106 -0.4031
  520ACN     N1 3309   0.120   3.928   0.736  0.2565 -0.1442  0.1277
  521ACN     C1 3310   1.097   4.476   2.491  0.5773  0.6088  0.4972
  521ACN     H1 3311   1.055   4.574   2.519 -1.3021  0.2610 -1.0220
  521ACN     H2 3312   1.035   4.392   2.525  1.3611 -0.1461  0.0808
  521ACN     H3 3313   1.189   4.461   2.549  0.9376  0.2223 -0.1674
  521ACN     C2 3314   1.124   4.470   2.346  0.2342 -0.0595 -0.0628
  521ACN     N1 3315   1.156   4.459   2.232  0.9661 -0.2940  0.1265
  522ACN     C1 3316   3.396   2.052   2.101 -0.7994  0.5883  0.6068
  522ACN     H1 3317   3.382   2.064   1.992  0.6251  2.2020  0.5722
  522ACN     H2 3318   3.296   2.043   2.144 -0.8486  0.0936  0.3997
  522ACN     H3 3319   3.455   2.135   2.142 -1.9602  1.9260 -0.4111
  522ACN     C2 3320   3.469   1.931   2.130 -0.5108  0.2262  0.7163
  522ACN     N1 3321   3.530   1.833   2.151  0.1609 -0.9815 -0.3642
  523ACN     C1 3322   2.130   2.463   0.862 -0.4744  0.3962 -0.3989
  523ACN     H1 3323   2.075   2.399   0.792 -0.8746  2.5745 -2.1238
  523ACN     H2 3324   2.097   2.568   0.854 -0.7320  0.7462  3.9942
  523ACN     H3 3325   2.239   2.472   0.854 -0.3934  0.8132  1.0671
  523ACN     C2 3326   2.100   2.423   1.000  0.1191  0.2692 -0.7491
  523ACN     N1 3327   2.067   2.391   1.108  0.3199  0.4775  0.0582
  524ACN     C1 3328   4.199   1.591   4.114 -0.2825 -0.0241  0.5215
  524ACN     H1 3329   4.221   1.520   4.195 -0.9099 -2.1560 -1.1530
  524ACN     H2 3330   4.222   1.687   4.164 -1.2109 -0.3858  1.6812
  524ACN     H3 3331   4.090   1.580   4.101 -0.5439  1.4066  1.2801
  524ACN     C2 3332   4.275   1.558   3.992  0.2970  0.3826  0.1369
  524ACN     N1 3333   4.328   1.520   3.898  0.1283  0.3576  0.1045
  525ACN     C1 3334   0.632   2.019   0.541 -0.0821  0.1395  0.4331
  525ACN     H1 3335   0.543   2.075   0.510  0.6294  0.3998 -1.2182
  525ACN     H2 3336   0.610   1.913   0.559  1.2754 -0.4087 -1.1038
  525ACN     H3 3337   0.672   2.065   0.632  2.6177  1.8645 -1.5468
  525ACN     C2 3338   0.736   2.043   0.438 -0.2375  0.1888 -0.0258
  525ACN     N1 3339   0.824   2.074   0.368 -0.0713 -0.3129  0.1216
  526ACN     C1 3340   1.604   3.945   2.969 -0.1863 -0.0085 -0.4837
  526ACN     H1 3341   1.657   3.857   3.005 -2.3137 -1.0281  0.2382
  526ACN     H2 3342   1.568   3.923   2.867 -1.4909 -0.2603  0.0167
  526ACN     H3 3343   1.668   4.034   2.958 -0.2830  0.4672  2.3948
  526ACN     C2 3344   1.481   3.964   3.049 -0.3939  0.1572 -0.5972
  526ACN     N1 3345   1.385   3.972   3.116 -0.1639 -0.0940 -0.5511
  527ACN     C1 3346   1.739   3.949   4.729  0.2057  0.0816  0.2953
  527ACN     H1 3347   1.691   3.900   4.814  1.2583 -1.0078  0.2610
  527ACN     H2 3348   1.766   4.054   4.747  2.5958 -0.4791  0.1203
  527ACN     H3 3349   1.673   3.950   4.641  1.0040  1.5831 -0.3075
  527ACN     C2 3350   1.857   3.873   4.705 -0.0483 -1.1165  0.2111
  527ACN     N1 3351   1.949   3.807   4.686  0.2974 -0.0366 -0.6663
  528ACN     C1 3352   0.662   2.599   3.850  0.1616  0.2791 -0.3090
  528ACN     H1 3353   0.727   2.652   3.920  1.4186  3.2264 -3.5256
  528ACN     H2 3354   0.662   2.639   3.748 -1.1113  0.0498 -0.4025
  528ACN     H3 3355   0.561   2.595   3.892  0.3408 -3.2659 -0.0301
  528ACN     C2 3356   0.720   2.468   3.830 -0.3783 -0.2281  0.4253
  528ACN     N1 3357   0.767   2.363   3.815  0.4047 -0.3786  1.0006
  529ACN     C1 3358   4.164   0.751   1.927 -0.3433 -0.0856  0.0663
  529ACN     H1 3359   4.140   0.664   1.989 -1.2734 -2.0628 -2.9588
  529ACN     H2 3360   4.164   0.712   1.825  0.2664  0.0138  0.0267
  529ACN     H3 3361   4.263   0.789   1.959 -0.6152 -0.4457  1.3570
  529ACN     C2 3362   4.067   0.859   1.949  0.7299  0.1951  0.0258
  529ACN     N1 3363   3.989   0.941   1.969  0.2654 -0.7572  0.0021
  530ACN     C1 3364   0.454   2.436   2.405  0.1253  0.0689 -0.0330
  530ACN     H1 3365   0.364   2.373   2.415  0.9932 -0.8723  2.0242
  530ACN     H2 3366   0.508   2.424   2.311  0.4437  1.3275 -0.0185
  530ACN     H3 3367   0.510   2.410   2.495  3.3173  1.5220 -1.5308
  530ACN     C2 3368   0.408   2.574   2.408  0.2584 -0.0092 -0.1919
  530ACN     N1 3369   0.377   2.684   2.411  0.5207 -0.4746 -0.0653
  531ACN     C1 3370   0.559   0.144   1.141  0.5207 -0.0352 -0.1060
  531ACN     H1 3371   0.516   0.108   1.235  1.0945 -1.5766 -0.4237
  531ACN     H2 3372   0.478   0.150   1.067 -1.0262  0.9699  1.6467
  531ACN     H3 3373   0.637   0.075   1.107  0.6248 -0.4227  0.9193
  531ACN     C2 3374   0.631   0.265   1.167  0.0398 -0.4806 -0.0736
  531ACN     N1 3375   0.685   0.366   1.183 -0.0022  0.2662  0.5454
  532ACN     C1 3376   2.295   1.998   1.227 -0.1546  0.2230 -0.2442
  532ACN     H1 3377   2.298   2.105   1.204 -1.5947  0.5783  1.1638
  532ACN     H2 3378   2.198   1.947   1.226  0.7922 -1.6533  0.8018
  532ACN     H3 3379   2.334   2.000   1.329 -1.3077 -0.2137  0.2146
  532ACN     C2 3380   2.392   1.916   1.151 -0.0745  0.8302  0.1407
  532ACN     N1 3381   2.466   1.846   1.100  0.2998  0.1234  0.6783
  533ACN     C1 3382   2.899   3.406   1.471 -0.2168 -0.5870  0.2453
  533ACN     H1 3383   2.969   3.372   1.548  1.0445 -1.3217 -1.1933
  533ACN     H2 3384   2.804   3.436   1.516  0.6254  1.0581  0.9351
  533ACN     H3 3385   2.892   3.330   1.392 -0.8590  0.1825 -0.4503
  533ACN     C2 3386   2.953   3.521   1.408  0.0319 -0.7786  0.0602
  533ACN     N1 3387   3.013   3.610   1.361  0.1007  0.1803  0.0084
  534ACN     C1 3388   1.548   0.399   0.110  0.1942  0.0398  0.1180
  534ACN     H1 3389   1.626   0.399   0.032 -0.6721  1.7387 -0.7728
  534ACN     H2 3390   1.595   0.330   0.181 -2.0971 -3.4712 -1.6036
  534ACN     H3 3391   1.459   0.344   0.079 -0.4724 -0.0194  2.1007
  534ACN     C2 3392   1.510   0.528   0.162 -0.3147 -0.7991  0.4302
  534ACN     N1 3393   1.487   0.630   0.214  0.7005  0.6773  0.9381
  535ACN     C1 3394   0.521   0.258   3.729 -0.5012 -0.1081 -0.1459
  535ACN     H1 3395   0.587   0.263   3.642 -0.1929  1.9753  0.1821
  535ACN     H2 3396   0.562   0.305   3.819 -2.3145 -0.3095  0.8093
  535ACN     H3 3397   0.513   0.154   3.761 -1.1969  0.1293  0.4673
  535ACN     C2 3398   0.385   0.305   3.690 -0.1730 -0.2366  0.4348
  535ACN     N1 3399   0.283   0.338   3.657 -0.2689 -0.9955 -0.5045
  536ACN     C1 3400   0.058   2.708   0.858 -0.3788  1.1344  0.3022
  536ACN     H1 3401   0.013   2.785   0.794 -2.4521  1.6495  2.3582
  536ACN     H2 3402   0.054   2.610   0.808  0.4543  0.4311  1.6137
  536ACN     H3 3403   0.005   2.693   0.952 -0.3826  0.2574  0.1652
  536ACN     C2 3404   0.210   2.726   0.881 -0.0243  0.0630  0.5396
  536ACN     N1 3405   0.323   2.740   0.894 -0.9072  0.3310 -0.1102
  537ACN     C1 3406   2.727   0.125   1.049 -0.5027 -0.3169  0.2779
  537ACN     H1 3407   2.812   0.191   1.028 -0.6639  0.4780  2.0344
  537ACN     H2 3408   2.721   0.118   1.159 -0.8768  0.9176  0.3450
  537ACN     H3 3409   2.747   0.022   1.017  0.9940 -0.4359  1.5269
  537ACN     C2 3410   2.600   0.171   0.997 -0.0846  0.4080  0.6726
  537ACN     N1 3411   2.498   0.210   0.960 -0.4149  0.2309  0.1977
  538ACN     C1 3412   3.976   3.423   0.230 -0.3601 -0.5875 -0.0329
  538ACN     H1 3413   4.018   3.422   0.331  2.4652  2.3009 -1.1069
  538ACN     H2 3414   4.051   3.388   0.159 -1.1088 -1.9783 -0.1516
  538ACN     H3 3415   3.962   3.528   0.202 -0.4457 -0.9238 -1.2701
  538ACN     C2 3416   3.846   3.369   0.209  0.9117  0.0671  0.6348
  538ACN     N1 3417   3.755   3.306   0.188  0.3862  0.6049  0.1210
  539ACN     C1 3418   2.080   2.973   0.136 -0.2083  0.5988  0.5036
  539ACN     H1 3419   2.133   2.919   0.057 -2.3638 -0.7282 -0.0736
  539ACN     H2 3420   2.088   3.078   0.106 -1.6690  0.4617 -0.4347
  539ACN     H3 3421   2.132   2.947   0.229  0.0609 -0.0450  0.1795
  539ACN     C2 3422   1.938   2.926   0.150  0.4304 -0.2941  0.0182
  539ACN     N1 3423   1.827   2.894   0.177 -0.3497  0.2706 -0.6887
  540ACN     C1 3424   1.859   4.300   4.528  0.5589  1.1226  0.0240
  540ACN     H1 3425   1.870   4.216   4.598  0.2462  0.7513 -0.3641
  540ACN     H2 3426   1.790   4.373   4.572  0.2726  0.3117  0.9517
  540ACN     H3 3427   1.823   4.253   4.436 -1.0029 -0.4046  1.3713
  540ACN     C2 3428   1.982   4.370   4.497  0.4611 -0.2279  0.3045
  540ACN     N1 3429   2.078   4.432   4.484  0.4090  0.2252 -0.1064
  541ACN     C1 3430   3.229   2.446   4.498  0.0548 -0.3563  0.3815
  541ACN     H1 3431   3.205   2.358   4.559  1.3515 -2.6732 -2.3127
  541ACN     H2 3432   3.199   2.429   4.394 -0.4637 -0.3234  0.5207
  541ACN     H3 3433   3.338   2.456   4.500  0.1407  0.1331 -2.9353
  541ACN     C2 3434   3.186   2.574   4.548 -0.5405 -0.3250 -0.6685
  541ACN     N1 3435   3.160   2.677   4.590 -0.0766  0.0291  0.4414
  542ACN     C1 3436   3.497   3.981   0.367 -0.3593  0.0806 -0.4872
  542ACN     H1 3437   3.546   3.883   0.365 -0.7038 -0.0806 -1.1475
  542ACN     H2 3438   3.469   4.023   0.269 -1.2250 -1.1935 -0.7881
  542ACN     H3 3439   3.567   4.054   0.410  0.0019 -0.4118 -0.2370
  542ACN     C2 3440   3.380   3.959   0.449  0.1161  0.6851 -1.1976
  542ACN     N1 3441   3.282   3.936   0.511 -0.2656  0.2896  0.1061
  543ACN     C1 3442   3.077   2.709   1.847 -0.6183  0.3502 -0.8391
  543ACN     H1 3443   3.103   2.714   1.741 -1.1042 -1.6986 -1.0706
  543ACN     H2 3444   3.012   2.622   1.859 -0.3817  0.2559 -0.1785
  543ACN     H3 3445   3.016   2.794   1.878  0.4894  1.1191 -0.7491
  543ACN     C2 3446   3.205   2.712   1.921 -0.9007  0.9319 -0.5504
  543ACN     N1 3447   3.303   2.723   1.977 -0.6418 -0.2715 -0.7538
  544ACN     C1 3448   1.654   3.071   1.561 -0.3319  0.2845  0.0175
  544ACN     H1 3449   1.695   3.134   1.481  0.4784 -0.4010 -0.1257
  544ACN     H2 3450   1.625   2.971   1.525  1.3078 -0.4376  0.6190
  544ACN     H3 3451   1.567   3.130   1.591  0.1613  0.9369  0.1534
  544ACN     C2 3452   1.742   3.063   1.674 -0.4198 -0.1156 -0.0039
  544ACN     N1 3453   1.799   3.050   1.773  0.3861  0.5205 -0.6845
  545ACN     C1 3454   1.582   3.723   0.321  0.2198 -0.5474 -0.3198
  545ACN     H1 3455   1.528   3.656   0.388 -0.3224 -0.8399 -1.0438
  545ACN     H2 3456   1.637   3.669   0.243  0.7385  1.0846 -1.1028
  545ACN     H3 3457   1.656   3.783   0.375 -0.9119  1.5178 -0.9772
  545ACN     C2 3458   1.488   3.819   0.251 -0.1915  0.3116  0.2264
  545ACN     N1 3459   1.422   3.905   0.206 -0.2974  0.0749  0.6215
  546ACN     C1 3460   1.687   0.149   1.501 -0.0373  0.1700  0.0520
  546ACN     H1 3461   1.792   0.135   1.528  0.0187 -0.3748 -0.4306
  546ACN     H2 3462   1.623   0.108   1.580  0.1291  0.8482  0.5461
  546ACN     H3 3463   1.663   0.108   1.402 -0.5096  0.8676 -0.1239
  546ACN     C2 3464   1.677   0.293   1.489 -0.0511 -0.3608  0.2362
  546ACN     N1 3465   1.679   0.406   1.485  0.7725 -0.6224 -0.6741
  547ACN     C1 3466   2.461   3.806   0.789 -0.4913 -0.0857 -0.1388
  547ACN     H1 3467   2.515   3.865   0.715 -1.4222 -0.1635 -0.8877
  547ACN     H2 3468   2.380   3.857   0.843 -1.0035 -2.8522  1.8039
  547ACN     H3 3469   2.531   3.761   0.860  0.6610  0.4589 -0.9106
  547ACN     C2 3470   2.406   3.691   0.720  0.9836  0.1173  0.0616
  547ACN     N1 3471   2.374   3.586   0.683 -0.1856 -0.0832  0.4426
  548ACN     C1 3472   2.574   1.441   2.680 -0.4455  0.3336 -0.2009
  548ACN     H1 3473   2.542   1.358   2.616 -0.5443  0.4182 -0.2599
  548ACN     H2 3474   2.619   1.410   2.775 -1.0713 -2.4100 -0.7705
  548ACN     H3 3475   2.490   1.508   2.701  0.0862  1.5196 -1.7605
  548ACN     C2 3476   2.682   1.517   2.615 -0.3246  0.9145  0.3611
  548ACN     N1 3477   2.771   1.576   2.576 -0.2058 -0.2468  0.3089
  549ACN     C1 3478   3.631   4.176   3.006 -0.4080  0.3234  0.1819
  549ACN     H1 3479   3.716   4.182   3.075  0.2082  2.0403 -0.6874
  549ACN     H2 3480   3.614   4.277   2.967  1.0286  0.7048  0.5094
  549ACN     H3 3481   3.547   4.146   3.070  0.6608 -1.1186  0.9172
  549ACN     C2 3482   3.657   4.078   2.908  0.0325 -0.2141 -0.2803
  549ACN     N1 3483   3.680   4.000   2.828 -0.7020 -0.2967 -0.1786
  550ACN     C1 3484   2.500   3.153   1.948 -1.3475 -0.1443 -0.5067
  550ACN     H1 3485   2.538   3.241   2.001  0.2840  0.2982 -2.3653
  550ACN     H2 3486   2.491   3.174   1.841  2.2848 -1.5200 -1.1544
  550ACN     H3 3487   2.403   3.119   1.986 -0.7496 -0.4596  0.7809
  550ACN     C2 3488   2.598   3.040   1.964 -0.5134 -0.5370  0.8697
  550ACN     N1 3489   2.668   2.950   1.970  0.2041  0.2377  0.4325
  551ACN     C1 3490   2.842   2.827   1.597 -0.7565 -0.4992 -0.0998
  551ACN     H1 3491   2.833   2.724   1.634  0.2717 -0.9694 -1.1354
  551ACN     H2 3492   2.942   2.858   1.628 -0.2790  0.9787 -2.9974
  551ACN     H3 3493   2.766   2.886   1.651 -0.6577  2.1197 -2.7190
  551ACN     C2 3494   2.837   2.842   1.452 -0.1960  0.3232 -0.2785
  551ACN     N1 3495   2.838   2.858   1.337  0.0511  0.3640 -0.0791
  552ACN     C1 3496   0.932   4.690   2.105  0.1247 -0.4926 -1.0483
  552ACN     H1 3497   0.967   4.711   2.206 -1.3686 -1.3472 -0.3393
  552ACN     H2 3498   1.015   4.704   2.034  0.4529  1.0959 -0.3630
  552ACN     H3 3499   0.851   4.762   2.088 -0.8641 -1.1820  0.6154
  552ACN     C2 3500   0.870   4.559   2.089  0.3700 -0.1402 -0.5926
  552ACN     N1 3501   0.817   4.458   2.071  0.4913 -0.4680 -1.0632
  553ACN     C1 3502   2.413   1.750   5.063  0.3371  0.4276  0.6057
  553ACN     H1 3503   2.481   1.798   5.134  0.3587  0.3259  0.6540
  553ACN     H2 3504   2.452   1.743   4.961 -3.1673  0.7897 -0.8427
  553ACN     H3 3505   2.324   1.814   5.059 -0.4436 -0.6510  0.1430
  553ACN     C2 3506   2.389   1.618   5.126  0.7185  0.5720  0.1076
  553ACN     N1 3507   2.357   1.521   5.176  0.7119  0.1154 -0.0384
  554ACN     C1 3508   0.586   0.353   2.410 -0.5896 -0.2146 -0.5500
  554ACN     H1 3509   0.523   0.351   2.321 -0.9054 -0.1298 -0.3288
  554ACN     H2 3510   0.664   0.431   2.404 -0.8202 -0.1456 -3.2227
  554ACN     H3 3511   0.636   0.256   2.417 -0.8188 -0.4472 -1.9471
  554ACN     C2 3512   0.487   0.374   2.525  0.2300 -0.8014  0.2395
  554ACN     N1 3513   0.422   0.404   2.614 -0.4088 -0.0831  0.9153
  555ACN     C1 3514   1.580   2.708   3.262  0.5571  0.5200  1.2516
  555ACN     H1 3515   1.687   2.727   3.274  0.3899  0.4033  3.0694
  555ACN     H2 3516   1.531   2.806   3.257 -0.2228  0.1089  0.7403
  555ACN     H3 3517   1.549   2.658   3.355  1.1733 -1.1356  0.5833
  555ACN     C2 3518   1.553   2.624   3.144 -0.2923  0.2662  0.0957
  555ACN     N1 3519   1.538   2.545   3.061 -0.7070  0.1478 -0.2648
  556ACN     C1 3520   2.714   0.134   0.199  0.4141 -0.2415 -0.7635
  556ACN     H1 3521   2.615   0.174   0.222  0.5916  0.9935 -2.0832
  556ACN     H2 3522   2.699   0.036   0.151 -0.0943 -0.1770 -0.7330
  556ACN     H3 3523   2.768   0.124   0.294 -1.6537 -1.0168  0.3688
  556ACN     C2 3524   2.771   0.230   0.107 -0.4778 -0.2333 -0.0610
  556ACN     N1 3525   2.814   0.307   0.033 -0.4590 -0.0074  0.5435
  557ACN     C1 3526   0.688   3.428   4.649  0.0617  0.3477 -0.4637
  557ACN     H1 3527   0.658   3.366   4.735 -0.7342 -2.7799 -2.8851
  557ACN     H2 3528   0.598   3.440   4.587 -0.5861 -0.3401  0.3339
  557ACN     H3 3529   0.765   3.374   4.592 -0.3862  0.7474 -1.4621
  557ACN     C2 3530   0.744   3.554   4.708  0.4860  0.2858  0.3978
  557ACN     N1 3531   0.794   3.640   4.762 -0.1614  0.4945 -0.6534
  558ACN     C1 3532   2.541   2.033   2.239  0.7604  0.0742  1.0033
  558ACN     H1 3533   2.550   1.991   2.138 -0.0710 -0.3013  1.0841
  558ACN     H2 3534   2.640   2.076   2.261  1.5703 -1.6828  0.8364
  558ACN     H3 3535   2.519   1.951   2.308 -0.5240  0.0423  0.5751
  558ACN     C2 3536   2.431   2.134   2.244  0.3926  0.0618  0.7178
  558ACN     N1 3537   2.354   2.218   2.250 -0.2631 -0.4393 -0.2112
  559ACN     C1 3538   0.065   0.620   2.365 -0.3276 -0.2991 -0.3417
  559ACN     H1 3539   0.149   0.557   2.332  1.1539  0.8453  1.1612
  559ACN     H2 3540   0.001   0.640   2.278  1.7240  2.7465 -1.2057
  559ACN     H3 3541   0.115   0.714   2.393  1.5944 -2.0137  2.2686
  559ACN     C2 3542  -0.004   0.562   2.481  0.0326 -0.5764  0.0039
  559ACN     N1 3543  -0.067   0.536   2.572 -0.7094 -0.0463  0.3681
  560ACN     C1 3544   3.629   1.148   1.321  0.0895  0.3110 -0.4189
  560ACN     H1 3545   3.636   1.145   1.430  2.7020  2.0021 -0.4933
  560ACN     H2 3546   3.560   1.073   1.281 -0.5912 -0.0982  1.4644
  560ACN     H3 3547   3.729   1.124   1.284  0.2626 -3.0636  2.0137
  560ACN     C2 3548   3.586   1.287   1.301 -0.9305 -0.3906  0.2032
  560ACN     N1 3549   3.541   1.392   1.300  0.0720 -0.3895 -0.1139
  561ACN     C1 3550   1.674   5.068   3.734 -0.3189 -0.5118 -0.0111
  561ACN     H1 3551   1.758   5.018   3.783  0.2926  1.4213  0.9593
  561ACN     H2 3552   1.582   5.042   3.787 -0.0417  0.2780  0.8779
  561ACN     H3 3553   1.676   5.013   3.639 -2.6693  0.7473 -0.8239
  561ACN     C2 3554   1.692   5.213   3.712  0.1744 -0.1522 -0.9099
  561ACN     N1 3555   1.716   5.329   3.711 -0.7054 -0.7857  1.0038
  562ACN     C1 3556   0.944   0.464   1.593  0.0892 -0.2845 -0.3190
  562ACN     H1 3557   0.968   0.388   1.668 -1.4476  0.4649  0.9582
  562ACN     H2 3558   0.883   0.542   1.641 -0.5823 -1.2472  0.4203
  562ACN     H3 3559   0.885   0.414   1.515 -2.0502  0.4847  0.7714
  562ACN     C2 3560   1.066   0.527   1.549  0.3797  0.3289  0.1071
  562ACN     N1 3561   1.167   0.570   1.523  0.0867  0.5991  0.0166
  563ACN     C1 3562   1.878   1.756   3.652 -0.1565 -0.2781  0.9125
  563ACN     H1 3563   1.964   1.770   3.720 -0.0680  0.0710  0.7340
  563ACN     H2 3564   1.826   1.661   3.667  1.4909 -0.9212  2.9171
  563ACN     H3 3565   1.909   1.764   3.547 -0.8624 -1.2276  0.6319
  563ACN     C2 3566   1.773   1.851   3.675 -0.2483 -0.0913 -0.0166
  563ACN     N1 3567   1.689   1.927   3.683  0.7350 -0.1066 -0.3571
  564ACN     C1 3568   2.524   4.046   5.067 -0.4914 -0.8599 -0.3948
  564ACN     H1 3569   2.598   3.971   5.096 -0.6166 -0.9955 -0.4274
  564ACN     H2 3570   2.539   4.085   4.965  0.7118  0.5164  0.2961
  564ACN     H3 3571   2.549   4.137   5.123  2.4789 -0.7975 -1.7083
  564ACN     C2 3572   2.388   3.999   5.086 -0.2233 -0.5938 -0.4650
  564ACN     N1 3573   2.287   3.945   5.104 -0.0794  0.2021 -0.1349
  565ACN     C1 3574   2.969   2.664   2.966  0.1730 -0.2922 -0.6720
  565ACN     H1 3575   2.970   2.555   2.982  0.6731 -0.4698 -1.8749
  565ACN     H2 3576   3.057   2.673   2.900  0.9517  0.8555  0.4925
  565ACN     H3 3577   2.974   2.724   3.058 -3.3744 -2.9300  1.3773
  565ACN     C2 3578   2.845   2.684   2.889  0.0899  0.2369 -0.2797
  565ACN     N1 3579   2.751   2.699   2.826 -0.1853  0.3311  1.0882
  566ACN     C1 3580   3.960   0.839   3.630 -0.5231 -0.2044  0.5502
  566ACN     H1 3581   4.042   0.888   3.683 -0.8313 -3.5532  4.4581
  566ACN     H2 3582   3.866   0.891   3.652 -0.0830  1.2868 -1.0391
  566ACN     H3 3583   3.958   0.734   3.664  1.1023 -0.6680 -0.7324
  566ACN     C2 3584   3.968   0.845   3.486  0.1581 -0.6914 -0.6575
  566ACN     N1 3585   3.979   0.860   3.373 -0.0053 -0.2717 -0.6741
  567ACN     C1 3586   1.671   1.522   2.515 -0.7482 -0.6989  0.3424
  567ACN     H1 3587   1.649   1.457   2.601 -1.5702 -1.5640 -0.5196
  567ACN     H2 3588   1.583   1.520   2.449  0.7361 -0.4483 -1.6754
  567ACN     H3 3589   1.750   1.458   2.474 -1.6723 -2.1628  0.7913
  567ACN     C2 3590   1.718   1.656   2.556  0.8513 -0.0695 -0.4952
  567ACN     N1 3591   1.775   1.754   2.581 -0.0393  0.4564  0.0051
  568ACN     C1 3592   4.096   4.927   2.601 -0.4344 -0.3675  0.0455
  568ACN     H1 3593   4.095   4.819   2.622  0.3078  0.3660  4.3504
  568ACN     H2 3594   4.170   4.965   2.530  0.8708 -2.7582  0.0898
  568ACN     H3 3595   4.111   4.976   2.697 -0.4846  2.0879 -1.1629
  568ACN     C2 3596   3.969   4.973   2.545  0.1816  0.6373  0.0935
  568ACN     N1 3597   3.868   5.006   2.501  0.1101  0.0086 -0.2244
  569ACN     C1 3598   2.235   1.751   3.344  0.3590 -0.4133 -0.2977
  569ACN     H1 3599   2.299   1.813   3.408  0.2885 -0.2559 -0.3782
  569ACN     H2 3600   2.208   1.663   3.404  1.0968  0.6238  1.6168
  569ACN     H3 3601   2.291   1.715   3.257  2.6186  1.3457  0.3862
  569ACN     C2 3602   2.113   1.814   3.298 -0.0362 -0.0034 -0.7418
  569ACN     N1 3603   2.027   1.861   3.244 -0.2953  0.0316  0.1354
  570ACN     C1 3604   3.586   0.490   3.136 -1.3909 -0.1228 -0.3729
  570ACN     H1 3605   3.683   0.457   3.097 -1.2603 -0.2730  0.0669
  570ACN     H2 3606   3.596   0.599   3.134  0.0482 -0.2557 -1.2305
  570ACN     H3 3607   3.573   0.459   3.241  0.9384  0.7982  0.2293
  570ACN     C2 3608   3.476   0.434   3.059 -0.0352 -0.3550 -0.7465
  570ACN     N1 3609   3.393   0.388   2.993 -0.3838 -0.2948 -0.7950
  571ACN     C1 3610   3.293   0.802   2.778  0.4807  0.7823 -0.9356
  571ACN     H1 3611   3.295   0.702   2.734 -2.6143  0.4078 -0.3767
  571ACN     H2 3612   3.192   0.846   2.776  0.5227  1.0137  1.0270
  571ACN     H3 3613   3.369   0.867   2.734  0.8614  0.9120 -0.0838
  571ACN     C2 3614   3.338   0.797   2.919  0.5164  0.1881 -0.0334
  571ACN     N1 3615   3.375   0.812   3.025 -0.3652  0.5879  0.8611
  572ACN     C1 3616   3.310   0.009   2.661  0.0508  0.6051 -0.2967
  572ACN     H1 3617   3.257  -0.010   2.755 -1.7531  0.5166 -1.3137
  572ACN     H2 3618   3.395  -0.061   2.658 -1.0625 -0.7372 -1.1686
  572ACN     H3 3619   3.344   0.113   2.650 -0.6408  0.9812  1.1029
  572ACN     C2 3620   3.211  -0.029   2.561  0.4055 -0.8759  0.1754
  572ACN     N1 3621   3.141  -0.059   2.475  0.2473 -0.0070 -0.2038
  573ACN     C1 3622   0.028   0.797   2.798 -0.1665 -0.6158 -0.0896
  573ACN     H1 3623  -0.042   0.721   2.833 -1.5450  0.6640 -0.0417
  573ACN     H2 3624  -0.010   0.896   2.827  0.5514  0.6494 -3.2570
  573ACN     H3 3625   0.020   0.798   2.689  0.3492  1.5693 -0.1424
  573ACN     C2 3626   0.163   0.769   2.855  0.2993  0.4571 -0.9121
  573ACN     N1 3627   0.265   0.747   2.908  0.4470 -0.0984 -0.1686
  574ACN     C1 3628   1.061   1.648   4.800  0.4561  0.6541 -0.9289
  574ACN     H1 3629   1.115   1.563   4.758  0.8012  0.0101  0.7718
  574ACN     H2 3630   1.113   1.744   4.786 -1.2570  2.0266  1.6997
  574ACN     H3 3631   1.059   1.625   4.907  2.4820  1.5971 -0.6637
  574ACN     C2 3632   0.933   1.662   4.744 -0.0368 -0.1061  0.3593
  574ACN     N1 3633   0.827   1.688   4.704  0.0294  0.0116  0.7457
  575ACN     C1 3634   0.404   4.323   1.236  0.7516 -0.0395 -0.0293
  575ACN     H1 3635   0.310   4.358   1.192  0.1277 -0.3271  1.0441
  575ACN     H2 3636   0.397   4.217   1.264  2.3081 -0.3808 -0.8912
  575ACN     H3 3637   0.418   4.381   1.329  1.2208 -0.1759 -0.0148
  575ACN     C2 3638   0.509   4.346   1.140 -0.2303 -0.8748 -0.0561
  575ACN     N1 3639   0.602   4.368   1.077 -0.5348  0.1855  0.2898
  576ACN     C1 3640   1.762   4.370   0.310 -0.2315  0.4308  0.6653
  576ACN     H1 3641   1.786   4.283   0.248  0.1614  1.9564 -1.3646
  576ACN     H2 3642   1.704   4.436   0.244 -1.0164 -1.0658 -0.1783
  576ACN     H3 3643   1.852   4.431   0.321 -0.9233  2.4480 -3.8280
  576ACN     C2 3644   1.686   4.345   0.433  0.6368  0.3196  0.7554
  576ACN     N1 3645   1.630   4.326   0.534 -0.6001 -0.2455  0.6571
  577ACN     C1 3646   2.374   3.128   4.827  0.0459 -0.6305 -0.1394
  577ACN     H1 3647   2.479   3.136   4.794  0.7516  0.7859  2.3022
  577ACN     H2 3648   2.310   3.087   4.749 -1.3436  1.0452  0.1024
  577ACN     H3 3649   2.357   3.233   4.856 -1.5362 -1.7819  3.4444
  577ACN     C2 3650   2.363   3.045   4.948 -0.7867  0.1674  0.0417
  577ACN     N1 3651   2.363   2.987   5.048  0.6253 -0.2902  0.6671
  578ACN     C1 3652   2.083   1.372   0.234 -0.4599  0.1471  0.0177
  578ACN     H1 3653   2.093   1.442   0.151  0.1326 -0.4919 -0.4511
  578ACN     H2 3654   2.097   1.267   0.204 -2.5705 -0.5250  1.2205
  578ACN     H3 3655   1.977   1.386   0.260 -0.1518 -0.3617  1.6048
  578ACN     C2 3656   2.172   1.403   0.350 -0.0165  0.0176 -0.6850
  578ACN     N1 3657   2.245   1.426   0.436 -0.1315  0.0217  0.0997
  579ACN     C1 3658   1.293   1.560   1.761 -0.6484  0.9191  0.8753
  579ACN     H1 3659   1.300   1.515   1.661 -0.3002 -0.8318  1.6742
  579ACN     H2 3660   1.242   1.499   1.835  0.2057 -2.3115 -1.0997
  579ACN     H3 3661   1.244   1.656   1.740 -1.9681  0.0164 -0.2570
  579ACN     C2 3662   1.426   1.584   1.811 -0.1167 -0.0563 -0.6948
  579ACN     N1 3663   1.535   1.596   1.844 -0.2465  0.0607  0.3865
  580ACN     C1 3664   2.037   3.951   0.279 -0.0831 -0.3489  0.4270
  580ACN     H1 3665   2.105   3.924   0.198  3.0028  1.5340  2.2609
  580ACN     H2 3666   2.067   3.903   0.373 -2.1320 -2.3159  0.1144
  580ACN     H3 3667   1.933   3.935   0.249  0.5786 -1.9190 -1.1438
  580ACN     C2 3668   2.055   4.093   0.304 -0.6277 -0.4136 -0.0221
  580ACN     N1 3669   2.081   4.206   0.312 -0.1023  0.5900  0.1297
  581ACN     C1 3670   2.490   1.181   0.506  0.6674  0.1602 -0.0139
  581ACN     H1 3671   2.449   1.105   0.573  1.0807  1.0570  1.2837
  581ACN     H2 3672   2.599   1.175   0.504  0.6611  0.1891 -1.9113
  581ACN     H3 3673   2.446   1.275   0.542  0.9946  0.4673 -0.4010
  581ACN     C2 3674   2.441   1.150   0.370  0.4412 -1.1216 -0.5951
  581ACN     N1 3675   2.397   1.139   0.268  0.4410  0.2689  0.4807
  582ACN     C1 3676   2.626   1.465   0.302  0.3850  0.6504  0.0808
  582ACN     H1 3677   2.531   1.503   0.340 -0.1969 -0.7323  0.0209
  582ACN     H2 3678   2.599   1.420   0.206 -0.1154  2.3997 -0.6301
  582ACN     H3 3679   2.658   1.385   0.370 -0.1770 -2.2521 -2.9430
  582ACN     C2 3680   2.711   1.575   0.280 -0.0381 -0.3343  0.8323
  582ACN     N1 3681   2.779   1.667   0.272  0.1745 -0.2342 -0.1735
  583ACN     C1 3682   3.611   4.657   1.438  0.1385  0.3452  0.5569
  583ACN     H1 3683   3.600   4.625   1.542 -3.4867 -0.5115 -0.0064
  583ACN     H2 3684   3.692   4.731   1.442 -0.7118  1.3859 -0.9433
  583ACN     H3 3685   3.510   4.691   1.410  0.2261  1.2673  1.3510
  583ACN     C2 3686   3.659   4.536   1.360  0.0770  0.2692 -0.4962
  583ACN     N1 3687   3.708   4.451   1.298 -0.1704  0.7565 -0.2432
  584ACN     C1 3688   2.506   4.138   3.393  0.1559 -0.3038  0.4000
  584ACN     H1 3689   2.425   4.212   3.403 -1.5781 -1.7160 -2.5253
  584ACN     H2 3690   2.533   4.105   3.494  0.6615  0.5247  0.5324
  584ACN     H3 3691   2.601   4.177   3.356  0.0181 -0.2467  0.1041
  584ACN     C2 3692   2.476   4.016   3.308 -0.2431 -0.0198 -0.5253
  584ACN     N1 3693   2.458   3.921   3.244  0.5685 -0.5762 -0.0088
  585ACN     C1 3694   3.594   0.510   2.624 -0.1815 -0.0394 -0.4038
  585ACN     H1 3695   3.506   0.525   2.688 -0.5353  0.3820 -0.9844
  585ACN     H2 3696   3.584   0.412   2.575 -0.1323  0.0711 -0.6347
  585ACN     H3 3697   3.686   0.509   2.684  2.6118 -2.2612 -4.4096
  585ACN     C2 3698   3.593   0.624   2.540  0.5398  0.1217  0.5587
  585ACN     N1 3699   3.585   0.717   2.469  0.2509 -0.2871 -0.3475
  586ACN     C1 3700   2.632   2.757   3.336  0.4916  0.2448 -0.1144
  586ACN     H1 3701   2.664   2.652   3.343 -1.6465 -0.3469  1.3151
  586ACN     H2 3702   2.694   2.800   3.256 -0.0102  0.7148 -0.2582
  586ACN     H3 3703   2.652   2.801   3.434  0.0362  0.7434 -0.2410
  586ACN     C2 3704   2.488   2.741   3.311  0.3409  0.6988  0.0982
  586ACN     N1 3705   2.378   2.715   3.295  0.3750 -0.2924  0.0807
  587ACN     C1 3706   0.910   3.097   2.810  0.3281 -0.4764 -0.1741
  587ACN     H1 3707   0.819   3.106   2.872  0.8558 -0.6308  0.6229
  587ACN     H2 3708   0.981   3.171   2.848 -0.1221  0.3621 -0.9487
  587ACN     H3 3709   0.896   3.122   2.704  5.0860 -2.2796 -1.3136
  587ACN     C2 3710   0.980   2.975   2.837 -1.0367 -0.7734  0.1849
  587ACN     N1 3711   1.030   2.872   2.859 -0.0138 -0.1611 -0.2772
  588ACN     C1 3712   3.245   4.371   2.390  0.5252  0.2208 -0.5390
  588ACN     H1 3713   3.140   4.365   2.361  0.2180  1.3015  0.3407
  588ACN     H2 3714   3.276   4.472   2.417 -1.4366  0.8068 -0.4227
  588ACN     H3 3715   3.299   4.338   2.300  0.0954 -1.2656 -0.2784
  588ACN     C2 3716   3.283   4.277   2.495 -0.2345  0.0736 -0.1449
  588ACN     N1 3717   3.321   4.212   2.583 -0.1583 -0.0389  0.3243
  589ACN     C1 3718   2.625   4.525   0.828 -0.7656 -0.4476 -0.4977
  589ACN     H1 3719   2.531   4.474   0.805 -1.7833  1.2049 -0.0671
  589ACN     H2 3720   2.601   4.597   0.907 -0.6602 -1.6351  0.6337
  589ACN     H3 3721   2.666   4.585   0.746 -1.5886  0.8187  0.0083
  589ACN     C2 3722   2.724   4.429   0.860 -0.2691  0.7866 -0.7629
  589ACN     N1 3723   2.797   4.340   0.872  0.0546  0.3033 -0.1061
  590ACN     C1 3724   1.066   4.911   3.810 -0.9926  0.2496  0.3575
  590ACN     H1 3725   1.083   4.854   3.717 -1.8444  0.3432  0.1316
  590ACN     H2 3726   1.160   4.947   3.852  0.6050 -1.9209 -1.2413
  590ACN     H3 3727   1.014   4.840   3.875  0.9540 -1.9279 -0.3879
  590ACN     C2 3728   0.991   5.028   3.768 -0.3019 -0.5381  0.5576
  590ACN     N1 3729   0.924   5.119   3.743  0.3644  0.2133  0.1406
  591ACN     C1 3730   3.371   4.272   1.703  0.0329 -0.0816 -0.4119
  591ACN     H1 3731   3.341   4.321   1.796 -0.7789 -1.7946  0.2428
  591ACN     H2 3732   3.299   4.308   1.628 -0.0776 -1.1970 -0.8466
  591ACN     H3 3733   3.361   4.164   1.716  2.4520 -0.2696  0.0124
  591ACN     C2 3734   3.504   4.304   1.652 -0.6292 -0.0520 -0.1295
  591ACN     N1 3735   3.613   4.328   1.622 -0.1639  0.1094  0.7630
  592ACN     C1 3736   2.747   0.423   2.758 -0.5005  0.1211  0.2160
  592ACN     H1 3737   2.804   0.515   2.779  0.6576 -0.6064  0.3031
  592ACN     H2 3738   2.750   0.373   2.855  0.9785 -1.1693 -0.4741
  592ACN     H3 3739   2.792   0.370   2.673  1.5516  1.9748  0.1074
  592ACN     C2 3740   2.608   0.461   2.723 -0.0184  0.3699  0.1540
  592ACN     N1 3741   2.497   0.485   2.701 -0.4981  0.5793  0.0598
  593ACN     C1 3742   0.069   0.968   4.404 -0.2771  0.9081  0.2687
  593ACN     H1 3743   0.154   1.038   4.401  1.1293 -0.8180 -1.8320
  593ACN     H2 3744   0.003   0.989   4.319 -1.0738 -2.2258  0.0458
  593ACN     H3 3745   0.015   0.978   4.499  2.7519 -0.8632  2.2598
  593ACN     C2 3746   0.105   0.831   4.386 -0.3911  0.3567  0.6239
  593ACN     N1 3747   0.145   0.727   4.369 -0.9000 -0.1574  0.3657
  594ACN     C1 3748   2.239   0.632   4.322 -0.1840 -0.3494  1.0885
  594ACN     H1 3749   2.166   0.708   4.292  0.5357  0.7628  2.1185
  594ACN     H2 3750   2.282   0.655   4.420 -0.6178  1.2377  0.9075
  594ACN     H3 3751   2.321   0.624   4.249 -0.4412 -1.1486  0.8744
  594ACN     C2 3752   2.163   0.508   4.324 -0.1953  1.1726 -0.4534
  594ACN     N1 3753   2.104   0.410   4.339  0.0529  0.2006 -0.8177
  595ACN     C1 3754   3.251   3.395   1.089  1.5847  0.4487  1.1044
  595ACN     H1 3755   3.186   3.481   1.113  2.0846  1.9941 -2.6369
  595ACN     H2 3756   3.356   3.425   1.085  1.7047 -0.1555 -2.6432
  595ACN     H3 3757   3.224   3.343   0.996  3.5114  0.0219  0.7656
  595ACN     C2 3758   3.228   3.297   1.199  0.5973 -0.0135 -0.3586
  595ACN     N1 3759   3.201   3.223   1.282  0.1222  0.7021  0.0336
  596ACN     C1 3760   0.106   4.285   2.461 -0.0247  0.8830 -0.1913
  596ACN     H1 3761   0.025   4.272   2.533 -0.8564 -0.4412 -1.3506
  596ACN     H2 3762   0.188   4.351   2.494 -0.6445  1.7224 -0.2984
  596ACN     H3 3763   0.068   4.332   2.369 -0.7311  0.0874 -0.3002
  596ACN     C2 3764   0.155   4.148   2.441  0.1834  0.2254  0.0410
  596ACN     N1 3765   0.190   4.039   2.430 -0.6157 -0.2501  0.0779
  597ACN     C1 3766   3.433   3.421   0.315  0.3839 -0.1536 -0.5857
  597ACN     H1 3767   3.343   3.427   0.378  0.1355  0.1946 -0.9744
  597ACN     H2 3768   3.425   3.343   0.239 -2.0531  0.8847 -1.4383
  597ACN     H3 3769   3.516   3.398   0.383 -0.1540  0.1070  0.1779
  597ACN     C2 3770   3.456   3.554   0.260 -0.0563 -0.2799 -0.2722
  597ACN     N1 3771   3.475   3.662   0.211  0.1075  0.2821  0.3500
  598ACN     C1 3772   3.028   1.855   0.477  1.3317 -0.0621  0.4159
  598ACN     H1 3773   3.074   1.926   0.407  1.2850  0.4717  0.9138
  598ACN     H2 3774   3.104   1.780   0.500  0.0330 -1.5897 -0.2461
  598ACN     H3 3775   2.939   1.808   0.434 -1.7343  4.6633  1.2470
  598ACN     C2 3776   2.990   1.936   0.599  1.0841 -0.7045 -0.0983
  598ACN     N1 3777   2.965   2.004   0.691 -0.2138  0.1209 -0.2645
  599ACN     C1 3778   1.978   2.686   3.307  0.2115  0.3506 -0.1254
  599ACN     H1 3779   1.972   2.795   3.320 -2.2981  0.2107  0.1830
  599ACN     H2 3780   1.930   2.636   3.393  3.1605  0.7447  1.8359
  599ACN     H3 3781   2.083   2.657   3.320 -0.2894 -1.5314 -0.1208
  599ACN     C2 3782   1.931   2.641   3.181  0.0704 -0.2206  0.7429
  599ACN     N1 3783   1.893   2.599   3.081  0.5160 -0.4337 -0.4508
  600ACN     C1 3784   3.326   4.758   3.203 -0.0586  0.0948  0.0844
  600ACN     H1 3785   3.280   4.721   3.296 -1.0256 -0.3004 -0.5421
  600ACN     H2 3786   3.289   4.685   3.129 -0.0295 -1.6795  1.7874
  600ACN     H3 3787   3.435   4.751   3.201  0.0732  2.0625 -2.1851
  600ACN     C2 3788   3.288   4.892   3.173 -0.5108 -0.6252  0.2320
  600ACN     N1 3789   3.251   5.001   3.154  0.5789  0.0722  0.3027
  601ACN     C1 3790   2.903   3.487   5.073  0.4183 -0.3718 -0.3817
  601ACN     H1 3791   2.900   3.381   5.045 -1.7954 -0.3421 -0.3505
  601ACN     H2 3792   2.913   3.539   4.978  1.7351  0.3802  0.1485
  601ACN     H3 3793   2.995   3.501   5.132 -0.0490 -0.6091  0.4104
  601ACN     C2 3794   2.783   3.529   5.146  1.0918  0.4829  0.0082
  601ACN     N1 3795   2.690   3.566   5.200  0.9159 -0.1930  0.6078
  602ACN     C1 3796   2.217   2.567   4.462  0.1634  0.2204 -0.2123
  602ACN     H1 3797   2.326   2.558   4.475  0.0367 -2.8363 -0.9309
  602ACN     H2 3798   2.165   2.504   4.536 -1.4083 -0.6983 -2.0721
  602ACN     H3 3799   2.195   2.532   4.361  0.5476  0.4526 -0.3785
  602ACN     C2 3800   2.185   2.710   4.485 -0.1814 -0.0900 -0.3484
  602ACN     N1 3801   2.168   2.820   4.508 -0.4259 -0.4343 -0.4153
  603ACN     C1 3802   1.194   2.151   0.333 -0.5614 -0.0577  0.0670
  603ACN     H1 3803   1.219   2.237   0.270 -0.4845 -0.0390  0.1221
  603ACN     H2 3804   1.241   2.064   0.284  1.2922  1.3282 -0.6572
  603ACN     H3 3805   1.087   2.145   0.356 -0.1797 -0.3790  1.9006
  603ACN     C2 3806   1.248   2.168   0.471  0.3432  0.7921 -0.8299
  603ACN     N1 3807   1.285   2.197   0.577  0.2251  0.9604 -0.0904
  604ACN     C1 3808   2.896   3.229   0.238 -0.8104  0.3680  0.0166
  604ACN     H1 3809   2.798   3.274   0.222 -1.0111 -0.3352 -0.7938
  604ACN     H2 3810   2.936   3.280   0.327  1.6447 -4.6613  2.0461
  604ACN     H3 3811   2.972   3.253   0.162  1.3341  0.4022  2.0942
  604ACN     C2 3812   2.880   3.092   0.276  0.1563 -0.5121 -0.7332
  604ACN     N1 3813   2.858   2.986   0.306 -0.3106  0.4358  0.1711
  605ACN     C1 3814   0.544   1.713   1.708  0.0450 -0.3641 -0.1055
  605ACN     H1 3815   0.524   1.798   1.774 -0.3969  0.6668 -1.5306
  605ACN     H2 3816   0.633   1.730   1.647 -1.5700 -2.8731 -3.3562
  605ACN     H3 3817   0.459   1.698   1.639  0.1743 -2.4270  0.1622
  605ACN     C2 3818   0.570   1.593   1.782 -0.2983  0.1474  0.6896
  605ACN     N1 3819   0.600   1.490   1.830 -0.4902  0.0489  0.1223
  606ACN     C1 3820   4.288   4.804   3.537  0.2621 -0.2074  0.3289
  606ACN     H1 3821   4.281   4.733   3.620  2.0267 -2.0714 -1.0861
  606ACN     H2 3822   4.219   4.765   3.461  1.3725  0.5164 -1.0768
  606ACN     H3 3823   4.395   4.802   3.516  0.8769  2.2870  2.7936
  606ACN     C2 3824   4.241   4.933   3.579 -0.0675 -0.6238 -0.0348
  606ACN     N1 3825   4.208   5.036   3.613  0.1071 -0.1063  0.2085
  607ACN     C1 3826   3.215   2.158   2.746 -0.0361  0.1444  0.7655
  607ACN     H1 3827   3.260   2.199   2.655 -2.2730  0.6033 -0.1719
  607ACN     H2 3828   3.280   2.088   2.800  0.1742 -1.0123 -0.9612
  607ACN     H3 3829   3.140   2.088   2.707  0.5594  0.9488 -1.9279
  607ACN     C2 3830   3.146   2.253   2.823 -0.0738  1.0664 -0.1006
  607ACN     N1 3831   3.081   2.324   2.883 -0.3923 -0.4670 -0.0524
  608ACN     C1 3832   0.013   4.817   2.651  0.1598 -0.4874  0.6072
  608ACN     H1 3833  -0.059   4.888   2.693  0.0170 -0.0497 -0.3720
  608ACN     H2 3834   0.038   4.745   2.730  0.2425 -0.2598  0.7874
  608ACN     H3 3835   0.105   4.862   2.615 -0.9603  1.8461  0.5764
  608ACN     C2 3836  -0.046   4.746   2.538  0.2124 -1.0788  0.1516
  608ACN     N1 3837  -0.091   4.690   2.452 -0.5846  0.6182 -0.1438
  609ACN     C1 3838   1.659   0.101   2.980 -0.3258 -0.2877 -0.2666
  609ACN     H1 3839   1.649   0.096   3.089 -1.2672 -3.3367 -0.4391
  609ACN     H2 3840   1.733   0.176   2.950 -0.1446 -0.8876 -1.3796
  609ACN     H3 3841   1.563   0.128   2.934 -1.5838 -1.5045  1.5792
  609ACN     C2 3842   1.713  -0.027   2.934  0.4973 -0.8451  0.4545
  609ACN     N1 3843   1.754  -0.128   2.898  0.6527 -0.0909 -0.5237
  610ACN     C1 3844   0.533   1.955   4.809 -0.1636  0.2387  0.1194
  610ACN     H1 3845   0.448   1.952   4.878  0.1210 -0.8835  0.4215
  610ACN     H2 3846   0.516   1.880   4.731  0.0593 -0.0017  0.3016
  610ACN     H3 3847   0.630   1.937   4.857  0.3330  0.2598 -0.8513
  610ACN     C2 3848   0.542   2.086   4.756  0.1767  0.7451  0.4907
  610ACN     N1 3849   0.565   2.192   4.719 -0.1703 -0.0224 -0.2432
  611ACN     C1 3850   2.979   1.327   2.720  0.7162  0.8378 -0.4216
  611ACN     H1 3851   2.927   1.259   2.651 -1.8471  0.4601  1.8118
  611ACN     H2 3852   2.986   1.424   2.668  0.3830  0.2440 -1.5974
  611ACN     H3 3853   3.074   1.276   2.739  0.7554  0.9737 -0.2520
  611ACN     C2 3854   2.901   1.333   2.851 -0.2574 -0.5919 -0.0535
  611ACN     N1 3855   2.855   1.331   2.956 -0.2306 -1.1700 -0.7142
  612ACN     C1 3856   3.864   1.346   2.818  0.1061 -0.1304  0.2610
  612ACN     H1 3857   3.916   1.433   2.860 -1.2632  0.1504  1.3888
  612ACN     H2 3858   3.818   1.378   2.724 -0.7500  0.6973  0.9524
  612ACN     H3 3859   3.786   1.308   2.885  0.5008 -2.2616 -0.4437
  612ACN     C2 3860   3.954   1.245   2.772 -0.9438  0.6260  0.8189
  612ACN     N1 3861   4.029   1.162   2.745  0.5378 -0.4982 -0.1688
  613ACN     C1 3862   3.276   4.069   0.866 -0.2273  0.3740  0.0249
  613ACN     H1 3863   3.272   3.983   0.798  3.2351 -0.9291  1.3513
  613ACN     H2 3864   3.202   4.052   0.945 -1.5709  1.4273 -0.9879
  613ACN     H3 3865   3.261   4.163   0.811  0.8136 -0.4280 -1.6809
  613ACN     C2 3866   3.413   4.081   0.917  0.2351 -0.1702  0.0727
  613ACN     N1 3867   3.520   4.095   0.954  0.1825 -0.6373  0.1303
  614ACN     C1 3868   4.021   0.080   1.896 -0.4313 -0.0656 -0.4991
  614ACN     H1 3869   4.107   0.030   1.848 -1.7245 -2.1998 -0.6380
  614ACN     H2 3870   3.994   0.035   1.992  1.5399  1.3530  0.7626
  614ACN     H3 3871   3.936   0.063   1.830 -1.1173 -0.4943  0.4882
  614ACN     C2 3872   4.039   0.222   1.908  0.5197 -0.4650 -0.6161
  614ACN     N1 3873   4.041   0.337   1.913 -0.9023 -0.2933  0.3726
  615ACN     C1 3874   0.318   4.592   2.380  0.4680  0.0931 -0.2621
  615ACN     H1 3875   0.414   4.580   2.327 -0.1132  0.9262 -1.5488
  615ACN     H2 3876   0.333   4.572   2.486 -0.1330 -0.2435 -0.2400
  615ACN     H3 3877   0.242   4.521   2.345 -1.2142  0.7454  1.9368
  615ACN     C2 3878   0.271   4.729   2.377 -0.1894 -0.6001 -0.4536
  615ACN     N1 3879   0.243   4.836   2.389 -0.1129 -0.3273  0.1591
  616ACN     C1 3880   2.306   0.964   0.023  0.6077  0.4103 -0.2143
  616ACN     H1 3881   2.405   1.008   0.005 -0.0927  0.7858 -3.4434
  616ACN     H2 3882   2.266   0.912  -0.065 -0.9866  0.4850  0.4578
  616ACN     H3 3883   2.233   1.036   0.059  0.0154 -0.2242 -0.1377
  616ACN     C2 3884   2.331   0.868   0.127  0.0204 -0.4237 -0.0126
  616ACN     N1 3885   2.350   0.802   0.220 -0.6185 -0.1452 -0.1209
  617ACN     C1 3886   1.889   0.998   1.414  0.6566 -0.5807  0.0713
  617ACN     H1 3887   1.917   0.940   1.325  0.1715 -0.0839 -0.4180
  617ACN     H2 3888   1.978   1.007   1.477  1.7447 -1.4548 -1.2968
  617ACN     H3 3889   1.799   0.953   1.458 -0.1808  2.4125  1.5697
  617ACN     C2 3890   1.852   1.127   1.360  0.5238  0.3977 -0.2011
  617ACN     N1 3891   1.820   1.226   1.309 -0.7445  0.2665  0.3803
  618ACN     C1 3892   2.254   1.328   0.802  0.1891  0.2555  0.1440
  618ACN     H1 3893   2.146   1.333   0.823  0.1040 -1.9065  0.3348
  618ACN     H2 3894   2.273   1.394   0.717  0.9211  1.1896  1.0172
  618ACN     H3 3895   2.296   1.229   0.779 -1.6054 -0.7993  1.3014
  618ACN     C2 3896   2.325   1.380   0.913  0.2378  0.7019 -0.1306
  618ACN     N1 3897   2.385   1.426   1.002 -0.3348  0.2137 -0.6928
  619ACN     C1 3898   2.097   0.596   2.865  0.0004 -0.4286 -0.7496
  619ACN     H1 3899   2.187   0.535   2.854 -0.6074 -1.1951 -1.5601
  619ACN     H2 3900   2.115   0.667   2.947 -0.8385 -1.2677  0.1656
  619ACN     H3 3901   2.013   0.532   2.894  0.9397 -1.6434 -0.6546
  619ACN     C2 3902   2.071   0.665   2.742 -0.6772  0.3054  0.0530
  619ACN     N1 3903   2.058   0.716   2.642  0.1571  0.7730  0.1884
  620ACN     C1 3904   2.966   3.347   4.399 -0.6257 -0.1305  0.0695
  620ACN     H1 3905   2.907   3.261   4.433  0.7596 -0.6858  1.0869
  620ACN     H2 3906   3.058   3.303   4.358 -1.5524 -1.2472 -0.8568
  620ACN     H3 3907   2.992   3.422   4.474 -0.4153  1.3150 -1.4230
  620ACN     C2 3908   2.891   3.416   4.301 -0.2231  0.1543  0.1187
  620ACN     N1 3909   2.834   3.476   4.223  0.2179 -0.3619  0.2158
  621ACN     C1 3910   1.939   0.493   3.904  0.2452  0.7263  0.2589
  621ACN     H1 3911   1.937   0.512   3.796 -0.9574  0.5507  0.2406
  621ACN     H2 3912   1.993   0.398   3.912  0.1096  0.6276  0.0258
  621ACN     H3 3913   1.836   0.482   3.942  0.4991 -0.8581  0.5470
  621ACN     C2 3914   2.020   0.593   3.979 -0.5675  0.0117  0.4011
  621ACN     N1 3915   2.101   0.664   4.022 -0.4410  0.5570 -0.0147
  622ACN     C1 3916   3.300   4.139   4.391  0.5025  0.8410 -0.1250
  622ACN     H1 3917   3.339   4.051   4.445  0.7757  0.2389 -1.2855
  622ACN     H2 3918   3.203   4.162   4.437  0.3380 -0.2960  0.1254
  622ACN     H3 3919   3.276   4.117   4.287 -1.0085  0.0354  0.3851
  622ACN     C2 3920   3.380   4.256   4.407 -0.1887 -0.4522 -0.4547
  622ACN     N1 3921   3.440   4.353   4.428  0.4379  0.0182  0.0374
  623ACN     C1 3922   1.422   2.413   4.713  0.2891 -0.0619  0.3336
  623ACN     H1 3923   1.505   2.481   4.735 -0.1289  1.2358 -1.9860
  623ACN     H2 3924   1.343   2.475   4.670 -0.3038 -1.3926 -0.5399
  623ACN     H3 3925   1.377   2.373   4.805 -1.5344 -2.3368 -1.4589
  623ACN     C2 3926   1.458   2.308   4.619  0.1325 -0.6974 -0.2534
  623ACN     N1 3927   1.489   2.241   4.536 -0.2763  0.3191  0.0144
  624ACN     C1 3928   2.662   3.518   0.461 -0.2404 -0.3908 -0.3430
  624ACN     H1 3929   2.694   3.537   0.358  0.0271  2.5611  0.2592
  624ACN     H2 3930   2.562   3.473   0.458 -0.3954 -0.1878  1.1024
  624ACN     H3 3931   2.668   3.606   0.526  0.0663 -1.3274  0.9297
  624ACN     C2 3932   2.753   3.420   0.513 -0.8745 -0.0387 -0.3893
  624ACN     N1 3933   2.821   3.342   0.558  0.2291 -0.2390 -0.6736
  625ACN     C1 3934   0.300   2.017   2.849  0.4340 -0.2940 -0.4984
  625ACN     H1 3935   0.294   2.042   2.742 -0.1808  2.6456  0.1735
  625ACN     H2 3936   0.406   2.020   2.877  0.2012 -0.1275  0.3676
  625ACN     H3 3937   0.261   1.916   2.866  0.6678 -0.7295 -2.4495
  625ACN     C2 3938   0.226   2.123   2.924  0.3906 -0.1760 -0.1348
  625ACN     N1 3939   0.185   2.204   2.996  0.4157 -0.2040  0.2864
  626ACN     C1 3940   2.404   0.070   2.700 -0.1967  0.2992 -0.4749
  626ACN     H1 3941   2.333   0.129   2.760  1.8544  1.9769  0.3769
  626ACN     H2 3942   2.480   0.014   2.756 -0.8937 -0.6533 -0.4630
  626ACN     H3 3943   2.451   0.141   2.632  1.8456 -0.1944  0.3821
  626ACN     C2 3944   2.341  -0.039   2.619 -0.5720 -0.6457 -0.1584
  626ACN     N1 3945   2.294  -0.131   2.568 -0.0878 -0.0435 -0.2938
  627ACN     C1 3946   3.962   0.943   4.141  0.6041 -0.2379 -0.0572
  627ACN     H1 3947   4.035   1.024   4.153  1.0760 -0.6211 -0.3183
  627ACN     H2 3948   3.884   0.945   4.217  0.6260 -1.2128 -0.0115
  627ACN     H3 3949   4.021   0.852   4.154 -0.9400 -1.1703  0.5317
  627ACN     C2 3950   3.896   0.951   4.006 -0.0746  0.3230 -0.3337
  627ACN     N1 3951   3.835   0.957   3.908  0.4880 -0.2564 -0.1663
  628ACN     C1 3952   1.041   0.722   0.668  0.3900  0.3209  0.0618
  628ACN     H1 3953   0.944   0.680   0.696  1.7689 -1.7377  1.9574
  628ACN     H2 3954   1.021   0.788   0.584 -0.4144  0.4776  0.3791
  628ACN     H3 3955   1.097   0.632   0.640 -1.3102 -1.2875  1.6916
  628ACN     C2 3956   1.111   0.785   0.778  0.4815 -0.1579 -0.7752
  628ACN     N1 3957   1.163   0.825   0.873  0.3559 -0.6279 -0.2114
  629ACN     C1 3958   4.015   2.791   0.773  0.0798 -0.2932 -0.0237
  629ACN     H1 3959   4.010   2.894   0.810  0.9089 -0.0504 -0.5833
  629ACN     H2 3960   4.071   2.788   0.679  0.2086  3.2055 -0.1022
  629ACN     H3 3961   3.911   2.760   0.757 -0.6283  0.6427  2.5194
  629ACN     C2 3962   4.078   2.702   0.870 -0.6798 -1.0717 -0.1899
  629ACN     N1 3963   4.134   2.639   0.946 -0.0412  0.6856  0.0849
  630ACN     C1 3964   1.489   0.987   0.977  0.2086 -0.3414  0.1067
  630ACN     H1 3965   1.410   0.911   0.979 -1.0381  0.8864 -0.7099
  630ACN     H2 3966   1.559   0.970   0.895  1.2638  1.4354  0.6041
  630ACN     H3 3967   1.546   0.985   1.070 -0.2415 -0.0665  0.3918
  630ACN     C2 3968   1.423   1.115   0.959 -0.0623 -0.1526  0.0922
  630ACN     N1 3969   1.374   1.222   0.951 -0.1612  0.0626  0.3037
  631ACN     C1 3970   3.048   0.024   4.504 -0.4185 -0.6752 -0.5951
  631ACN     H1 3971   3.127   0.081   4.555  0.2809  1.6072 -4.0485
  631ACN     H2 3972   3.092  -0.073   4.481 -0.0424 -1.0632  1.6104
  631ACN     H3 3973   3.039   0.059   4.401 -0.5435 -1.6893 -0.9272
  631ACN     C2 3974   2.930   0.011   4.589  0.0155 -0.3577 -0.1504
  631ACN     N1 3975   2.846   0.000   4.668 -0.0819  0.0306 -0.4342
  632ACN     C1 3976   1.680   1.415   1.030 -0.2945 -0.1550  0.7952
  632ACN     H1 3977   1.646   1.366   1.122 -0.6731 -1.6496 -0.1386
  632ACN     H2 3978   1.755   1.492   1.056 -1.3780  2.1074 -2.4146
  632ACN     H3 3979   1.596   1.477   0.997  1.1709  1.5316  0.1096
  632ACN     C2 3980   1.708   1.317   0.928  0.3144  0.4705  1.2443
  632ACN     N1 3981   1.736   1.237   0.850  0.0083  0.1670  0.6977
  633ACN     C1 3982   0.584   1.341   5.063 -0.4578 -0.0625 -0.2652
  633ACN     H1 3983   0.641   1.320   4.972 -0.7210  1.8737 -0.8938
  633ACN     H2 3984   0.582   1.254   5.130  0.7331 -0.9478 -1.3429
  633ACN     H3 3985   0.486   1.361   5.019 -0.2975 -0.0089 -0.5966
  633ACN     C2 3986   0.643   1.459   5.133 -0.7719  0.4934 -1.7718
  633ACN     N1 3987   0.683   1.551   5.194 -0.4107 -0.1014 -0.1364
  634ACN     C1 3988   0.349   4.766   3.788  0.2014 -0.5824  0.3647
  634ACN     H1 3989   0.309   4.759   3.890 -1.1113  1.3142  0.0096
  634ACN     H2 3990   0.441   4.708   3.782  1.0089  0.7342 -0.1600
  634ACN     H3 3991   0.365   4.870   3.756  2.5876 -1.7755 -2.6018
  634ACN     C2 3992   0.237   4.709   3.717  0.1060 -0.2496  0.0842
  634ACN     N1 3993   0.149   4.687   3.650  0.2228 -0.7286  0.0967
  635ACN     C1 3994   0.837   0.240   0.625  0.5752  0.1551  0.3554
  635ACN     H1 3995   0.838   0.323   0.697  0.3276  1.8020 -1.4961
  635ACN     H2 3996   0.787   0.275   0.534 -1.6299  1.5719  2.0598
  635ACN     H3 3997   0.777   0.163   0.675  0.3894  0.2010  0.2035
  635ACN     C2 3998   0.968   0.200   0.598 -0.8238  0.3324 -0.0596
  635ACN     N1 3999   1.077   0.168   0.574 -0.6943 -0.1144 -0.1590
  636ACN     C1 4000   1.292   0.840   0.392 -0.7420 -0.1092  0.2000
  636ACN     H1 4001   1.336   0.745   0.425  0.8834  0.9021  0.9897
  636ACN     H2 4002   1.187   0.823   0.367 -0.3909 -0.5618 -0.9809
  636ACN     H3 4003   1.340   0.868   0.297 -0.4899  2.0398  0.9318
  636ACN     C2 4004   1.316   0.934   0.503  0.6145  0.0157 -0.5733
  636ACN     N1 4005   1.333   1.010   0.589 -0.1679 -0.0315  0.3885
  637ACN     C1 4006   1.058   0.353   2.103  0.0783  0.2576  0.5146
  637ACN     H1 4007   1.084   0.453   2.142 -0.7332  0.4479  0.5732
  637ACN     H2 4008   0.951   0.331   2.107 -0.1249  1.3579  1.7529
  637ACN     H3 4009   1.116   0.276   2.156  0.8709  1.2679  1.1384
  637ACN     C2 4010   1.105   0.357   1.970 -0.2577  0.0888  0.4568
  637ACN     N1 4011   1.149   0.370   1.864  0.5108 -0.7681  0.7847
  638ACN     C1 4012   2.248   0.370   1.784  0.1567  0.1542 -0.2352
  638ACN     H1 4013   2.281   0.436   1.703 -0.1740  0.6771  0.0554
  638ACN     H2 4014   2.152   0.325   1.753 -0.1324  1.0883 -0.7005
  638ACN     H3 4015   2.225   0.417   1.880  0.1581 -0.2985 -0.0127
  638ACN     C2 4016   2.350   0.271   1.814 -0.1094 -0.3731 -0.3662
  638ACN     N1 4017   2.429   0.193   1.836 -0.9056  0.4737 -0.2051
  639ACN     C1 4018   2.796   0.457   0.561 -0.1843  0.1916  0.5738
  639ACN     H1 4019   2.892   0.441   0.510 -1.3569 -3.1980 -0.7155
  639ACN     H2 4020   2.732   0.462   0.472  1.6625  2.4011 -0.7023
  639ACN     H3 4021   2.785   0.555   0.610 -0.9140  1.1434 -1.4017
  639ACN     C2 4022   2.765   0.336   0.646 -0.0205  0.3247 -0.7692
  639ACN     N1 4023   2.752   0.246   0.718 -0.7857 -0.1371 -0.2748
  640ACN     C1 4024   1.903   2.645   1.341 -0.2731  0.6984 -0.0363
  640ACN     H1 4025   2.005   2.636   1.303 -1.6430 -1.5183 -3.3680
  640ACN     H2 4026   1.832   2.576   1.294  0.1274 -1.3595  2.3265
  640ACN     H3 4027   1.863   2.745   1.320 -0.1934  0.9656  1.0634
  640ACN     C2 4028   1.890   2.619   1.488 -0.4776  0.4178 -0.9562
  640ACN     N1 4029   1.879   2.585   1.600  0.2317  0.1518  0.1989
  641ACN     C1 4030   0.741   1.934   1.381 -0.0955 -0.4450 -0.6410
  641ACN     H1 4031   0.725   1.924   1.489 -0.7065  0.8941 -0.5924
  641ACN     H2 4032   0.764   1.842   1.326  2.3344 -1.7876  2.4952
  641ACN     H3 4033   0.832   1.995   1.371 -0.8873  0.7972 -0.3656
  641ACN     C2 4034   0.626   1.991   1.315 -0.3936 -0.2456 -0.3752
  641ACN     N1 4035   0.533   2.031   1.256 -0.8363 -0.6430 -0.5735
  642ACN     C1 4036   1.826   2.921   4.544 -0.1070 -1.0864  0.1212
  642ACN     H1 4037   1.914   2.914   4.480  1.4597 -0.6681  2.1595
  642ACN     H2 4038   1.804   2.820   4.580  0.4477 -0.3250  2.7455
  642ACN     H3 4039   1.740   2.956   4.485  2.1746  2.0270 -1.5002
  642ACN     C2 4040   1.850   2.993   4.668 -0.4391 -0.0756  0.6109
  642ACN     N1 4041   1.864   3.057   4.765 -0.2538  0.4721  0.2726
  643ACN     C1 4042   1.499   3.451   4.663 -0.1381 -0.5963 -0.0410
  643ACN     H1 4043   1.464   3.392   4.748 -3.5936  0.8008 -0.3968
  643ACN     H2 4044   1.413   3.510   4.628  0.5208  0.4040  0.0214
  643ACN     H3 4045   1.527   3.384   4.581  1.4806 -0.7565  0.6370
  643ACN     C2 4046   1.615   3.539   4.701  0.8319  0.5096  0.3984
  643ACN     N1 4047   1.704   3.599   4.738 -0.0033 -0.1309 -0.6453
  644ACN     C1 4048   2.979   3.081   2.791  0.0752  0.0304  0.6474
  644ACN     H1 4049   3.070   3.058   2.734  0.4707 -1.0948  1.7075
  644ACN     H2 4050   2.990   3.181   2.834 -3.5376  0.2471  1.1924
  644ACN     H3 4051   2.979   3.009   2.873  0.8757  1.6991  2.1313
  644ACN     C2 4052   2.858   3.066   2.721  0.2682 -0.1487  0.5880
  644ACN     N1 4053   2.762   3.052   2.656  0.0585 -0.4758  0.1647
  645ACN     C1 4054   1.335   0.922   2.334 -0.2973  0.4883  0.1493
  645ACN     H1 4055   1.434   0.931   2.287 -0.7007 -1.2212 -1.0883
  645ACN     H2 4056   1.334   0.953   2.439 -0.9475 -0.5506  0.4567
  645ACN     H3 4057   1.293   0.822   2.316  2.1484 -0.6488  0.4922
  645ACN     C2 4058   1.261   1.013   2.257  1.2135 -0.7312  0.5725
  645ACN     N1 4059   1.195   1.087   2.197 -0.1444 -0.1740  0.3548
  646ACN     C1 4060   2.448   1.104   4.093  0.3145 -0.2105  0.3816
  646ACN     H1 4061   2.424   1.003   4.129 -3.8671 -0.0157 -1.6492
  646ACN     H2 4062   2.377   1.133   4.016  0.2896  2.3827  1.3215
  646ACN     H3 4063   2.549   1.114   4.050 -0.1857 -1.8346 -1.1999
  646ACN     C2 4064   2.451   1.195   4.207  1.5370 -0.0946  0.0557
  646ACN     N1 4065   2.433   1.261   4.300  1.0336 -0.0048  0.3047
  647ACN     C1 4066   1.966   1.109   1.930 -0.7705  0.1548  0.6812
  647ACN     H1 4067   1.888   1.037   1.901 -0.9516 -0.5374  2.7867
  647ACN     H2 4068   2.035   1.053   1.994 -0.6815 -0.3416  0.1497
  647ACN     H3 4069   1.912   1.191   1.979 -1.0597  1.1569 -1.2683
  647ACN     C2 4070   2.028   1.163   1.808 -0.0506  0.7161  0.8834
  647ACN     N1 4071   2.077   1.214   1.717  0.1046 -0.2672 -0.0985
  648ACN     C1 4072   3.803   2.511   3.462  0.0017  0.3054 -0.2906
  648ACN     H1 4073   3.862   2.446   3.397 -1.1816  0.3798 -1.4625
  648ACN     H2 4074   3.775   2.606   3.414 -0.4871 -0.1829 -0.9835
  648ACN     H3 4075   3.844   2.539   3.560 -1.5530  0.6318  0.2815
  648ACN     C2 4076   3.677   2.448   3.472 -0.2017 -0.3212  0.2845
  648ACN     N1 4077   3.571   2.404   3.463 -0.3935  0.3541 -0.4035
  649ACN     C1 4078   3.056   2.793   1.076 -0.3537  0.6335  0.3876
  649ACN     H1 4079   3.090   2.861   0.997  0.6201  2.0635  2.0064
  649ACN     H2 4080   2.971   2.739   1.032  0.1995  0.0811  0.0043
  649ACN     H3 4081   3.020   2.842   1.168 -0.8669  1.0559 -0.0335
  649ACN     C2 4082   3.167   2.711   1.121 -0.1829  0.8011 -0.0457
  649ACN     N1 4083   3.253   2.644   1.152  0.6747  0.2438  0.3993
  650ACN     C1 4084   2.188   4.455   2.359  0.3081  0.0011 -0.2659
  650ACN     H1 4085   2.124   4.368   2.378  1.0375  0.0906  2.8545
  650ACN     H2 4086   2.152   4.517   2.276 -1.0268  1.8635  1.6553
  650ACN     H3 4087   2.292   4.428   2.338  0.5084 -0.2142  0.9354
  650ACN     C2 4088   2.180   4.542   2.477 -0.0233 -0.2062 -0.1010
  650ACN     N1 4089   2.168   4.604   2.575 -0.0984 -0.3440  0.1172
  651ACN     C1 4090   4.083   4.485   0.865 -0.2661 -0.1869 -0.4045
  651ACN     H1 4091   4.163   4.493   0.939 -0.3983  1.0314 -0.3895
  651ACN     H2 4092   3.990   4.455   0.915  0.5674 -1.7235  0.2578
  651ACN     H3 4093   4.108   4.409   0.790  0.4149 -0.5065  0.1343
  651ACN     C2 4094   4.061   4.617   0.806 -0.3486 -0.0891 -0.7241
  651ACN     N1 4095   4.030   4.725   0.779 -0.2756 -0.0617 -0.1170
  652ACN     C1 4096   3.079   0.624   5.079  0.3544 -0.5097 -0.2302
  652ACN     H1 4097   3.112   0.657   5.178  1.9514 -1.1725 -0.5191
  652ACN     H2 4098   2.982   0.573   5.091  0.1609  0.4060  2.2728
  652ACN     H3 4099   3.151   0.553   5.035  2.2576  1.1989  0.0719
  652ACN     C2 4100   3.070   0.732   4.980 -0.1132  0.4750  0.3666
  652ACN     N1 4101   3.058   0.816   4.896  0.3474  0.4132 -0.2458
  653ACN     C1 4102   0.184   4.958   3.222  0.2175  0.2327 -0.3376
  653ACN     H1 4103   0.255   4.878   3.202  1.0134  1.3476 -2.1177
  653ACN     H2 4104   0.228   5.024   3.298  0.7112 -0.4192 -0.0628
  653ACN     H3 4105   0.085   4.923   3.255  1.4023 -1.4427  1.5054
  653ACN     C2 4106   0.167   5.045   3.106 -0.3716 -0.2398 -0.3661
  653ACN     N1 4107   0.162   5.096   3.004 -0.4417 -0.1483  0.1621
  654ACN     C1 4108   0.109   0.864   3.962  0.4251  0.2039  0.7518
  654ACN     H1 4109   0.037   0.784   3.980 -0.0657  0.6103  0.5937
  654ACN     H2 4110   0.115   0.888   3.855 -1.1093 -0.0192  0.6021
  654ACN     H3 4111   0.208   0.833   3.999  1.1335  0.2289 -1.0826
  654ACN     C2 4112   0.051   0.978   4.028 -0.8794 -0.0117  0.5860
  654ACN     N1 4113   0.005   1.068   4.084  0.2289 -0.2344 -0.0969
  655ACN     C1 4114   0.588   3.352   4.098  0.2408 -0.9591 -0.3526
  655ACN     H1 4115   0.522   3.341   4.011 -1.5848  0.1920  0.8530
  655ACN     H2 4116   0.654   3.265   4.109 -0.7382 -1.6607  0.0270
  655ACN     H3 4117   0.531   3.353   4.192  1.4623 -0.9258  0.3927
  655ACN     C2 4118   0.658   3.483   4.081 -0.5213  0.6679 -0.4082
  655ACN     N1 4119   0.701   3.589   4.074  0.9387 -0.4900 -0.0223
  656ACN     C1 4120   2.880   2.065   4.776 -0.1870 -0.0077  0.7695
  656ACN     H1 4121   2.980   2.049   4.818  1.2718  0.6250 -2.2643
  656ACN     H2 4122   2.875   2.022   4.675 -1.4206  3.8312 -0.9225
  656ACN     H3 4123   2.869   2.173   4.757 -1.0902 -0.1935  0.2524
  656ACN     C2 4124   2.781   2.020   4.875 -0.1650 -0.0183  0.1766
  656ACN     N1 4125   2.701   1.982   4.947 -0.2789  0.2447 -0.1612
  657ACN     C1 4126   0.426   3.260   3.700  0.7351  0.4501  0.0203
  657ACN     H1 4127   0.420   3.205   3.605  2.7446  2.2336 -1.1876
  657ACN     H2 4128   0.371   3.204   3.777  0.8584  1.6479  0.9846
  657ACN     H3 4129   0.398   3.365   3.685  1.2402  0.0496 -4.3557
  657ACN     C2 4130   0.560   3.259   3.751 -0.3634  0.1686 -0.1765
  657ACN     N1 4131   0.664   3.258   3.803 -0.2663  0.5226 -0.6178
  658ACN     C1 4132   2.861   2.381   1.407 -0.7209 -0.2614  0.2963
  658ACN     H1 4133   2.826   2.292   1.353 -1.3978  1.1947 -1.7464
  658ACN     H2 4134   2.935   2.426   1.341  1.7788 -0.4435  2.8867
  658ACN     H3 4135   2.914   2.356   1.500 -1.3742  1.4931  1.1700
  658ACN     C2 4136   2.747   2.469   1.425  0.6169 -0.1274 -0.5345
  658ACN     N1 4137   2.652   2.533   1.448  0.4022  0.1641 -0.4054
  659ACN     C1 4138   2.964   0.226   1.422  0.0116  0.2188  0.3403
  659ACN     H1 4139   2.960   0.166   1.514 -0.0653  1.5447  1.2163
  659ACN     H2 4140   2.958   0.333   1.447  0.7238  0.1816  0.6547
  659ACN     H3 4141   2.874   0.195   1.367 -0.6047 -1.4573  2.2241
  659ACN     C2 4142   3.091   0.211   1.354  0.3785 -0.0441 -0.0048
  659ACN     N1 4143   3.192   0.194   1.301  0.0155  0.0772 -0.0550
  660ACN     C1 4144   1.115   2.695   2.198  0.2879 -0.1009  0.5252
  660ACN     H1 4145   1.053   2.778   2.236 -2.4084 -1.4038 -0.8491
  660ACN     H2 4146   1.161   2.751   2.117 -0.4714 -1.5384 -0.9301
  660ACN     H3 4147   1.050   2.613   2.164 -1.1708  0.8395  0.9699
  660ACN     C2 4148   1.203   2.648   2.307  0.5338 -0.7378  0.1698
  660ACN     N1 4149   1.284   2.613   2.384 -0.4949 -0.1658 -0.1438
  661ACN     C1 4150   3.851   4.716   1.117  0.7131  0.3330 -0.2075
  661ACN     H1 4151   3.815   4.632   1.058  0.0897 -1.5472  2.7324
  661ACN     H2 4152   3.765   4.771   1.157  0.4316  1.6210 -2.5130
  661ACN     H3 4153   3.910   4.777   1.047 -0.1294 -1.1981 -2.2692
  661ACN     C2 4154   3.932   4.656   1.222 -0.0243 -0.6625 -0.0791
  661ACN     N1 4155   3.987   4.603   1.307  0.1936 -0.4484 -0.6084
  662ACN     C1 4156   0.784   1.365   2.909  0.2958 -0.7946 -0.2742
  662ACN     H1 4157   0.684   1.352   2.867 -0.9225  0.7684  2.0177
  662ACN     H2 4158   0.825   1.267   2.934  1.3317  0.1246  1.8171
  662ACN     H3 4159   0.790   1.409   3.010  2.5744  0.8417 -1.0494
  662ACN     C2 4160   0.873   1.439   2.822  0.2325  0.1216  0.1628
  662ACN     N1 4161   0.942   1.499   2.751  0.0407 -0.0210  0.5553
  663ACN     C1 4162   2.434   4.300   1.632  0.1230  0.2802 -0.1910
  663ACN     H1 4163   2.521   4.348   1.587  1.3920 -0.4413  1.4571
  663ACN     H2 4164   2.342   4.354   1.604  0.0757 -0.3582 -1.3061
  663ACN     H3 4165   2.434   4.303   1.741  2.6468  1.2363 -0.1989
  663ACN     C2 4166   2.424   4.166   1.589  0.1516 -0.0128 -0.6506
  663ACN     N1 4167   2.410   4.055   1.562 -0.2027  0.3019  0.2347
  664ACN     C1 4168   0.171   3.502   1.737 -0.0959  0.3862 -0.3742
  664ACN     H1 4169   0.173   3.612   1.734 -1.0280  0.3823 -2.0436
  664ACN     H2 4170   0.252   3.480   1.667  0.2411 -0.4328  0.2682
  664ACN     H3 4171   0.071   3.472   1.702  0.0791  0.7086 -1.1817
  664ACN     C2 4172   0.208   3.451   1.869  0.6458  0.0285 -0.3009
  664ACN     N1 4173   0.239   3.411   1.974 -0.0168  0.3612 -0.3682
  665ACN     C1 4174   0.259   2.831   1.687 -0.4553  0.6599 -0.1276
  665ACN     H1 4175   0.208   2.740   1.654  0.0391  0.6776 -0.9552
  665ACN     H2 4176   0.243   2.820   1.795  0.6288 -1.2389 -0.1544
  665ACN     H3 4177   0.221   2.928   1.652  0.6736  1.6529  1.3102
  665ACN     C2 4178   0.396   2.833   1.665  0.4595 -0.3030  0.7733
  665ACN     N1 4179   0.505   2.836   1.632  0.2380 -0.4910  0.3323
  666ACN     C1 4180   3.888   4.116   2.209  0.1679 -0.1224 -0.1519
  666ACN     H1 4181   3.916   4.221   2.193 -1.0277  0.1941 -0.2720
  666ACN     H2 4182   3.885   4.091   2.316 -1.6456  2.9477  0.5921
  666ACN     H3 4183   3.954   4.055   2.147  0.8777  2.2740 -1.8513
  666ACN     C2 4184   3.754   4.101   2.157 -0.1759  0.0147  0.1458
  666ACN     N1 4185   3.648   4.100   2.111 -0.0841  0.0834 -0.0463
  667ACN     C1 4186   3.754   3.071   1.676  0.3570  0.0577 -0.2753
  667ACN     H1 4187   3.685   3.052   1.759 -1.6051  3.4561 -1.0024
  667ACN     H2 4188   3.832   3.138   1.715  0.1840  0.5673 -0.8104
  667ACN     H3 4189   3.693   3.120   1.600 -2.4043  0.6196  2.2146
  667ACN     C2 4190   3.812   2.952   1.617 -0.7511  0.2958 -0.2615
  667ACN     N1 4191   3.853   2.854   1.571 -0.2187  0.2138 -0.0265
  668ACN     C1 4192   3.322   0.388   1.056 -0.8562 -0.3974  0.5017
  668ACN     H1 4193   3.336   0.325   1.144 -0.8426 -0.6121  0.3459
  668ACN     H2 4194   3.268   0.335   0.976 -4.7537  2.5297  1.0542
  668ACN     H3 4195   3.419   0.410   1.010 -1.2339 -0.7830 -0.5159
  668ACN     C2 4196   3.256   0.514   1.073  0.6887  0.3033  0.0317
  668ACN     N1 4197   3.185   0.601   1.103 -0.0291  0.1150  0.0818
  669ACN     C1 4198   1.530   0.473   2.922 -0.2983 -0.1777  0.9140
  669ACN     H1 4199   1.435   0.432   2.884 -0.7463  1.2171  0.4934
  669ACN     H2 4200   1.553   0.433   3.021 -1.6859 -1.1597  0.8542
  669ACN     H3 4201   1.500   0.578   2.937 -1.6220 -0.4342  0.1194
  669ACN     C2 4202   1.650   0.461   2.835  1.0190 -0.3614 -0.7280
  669ACN     N1 4203   1.751   0.443   2.783 -0.7774 -0.5494  0.7046
  670ACN     C1 4204   1.523   0.491   1.819 -0.0360  0.3576 -0.0525
  670ACN     H1 4205   1.592   0.493   1.733 -2.8309 -1.8160 -2.4282
  670ACN     H2 4206   1.420   0.498   1.784 -0.0032 -2.9083 -0.9500
  670ACN     H3 4207   1.545   0.576   1.885  1.7669 -0.5220  0.5285
  670ACN     C2 4208   1.559   0.375   1.897  0.2741  0.4932  0.3447
  670ACN     N1 4209   1.591   0.282   1.958  0.3658  0.1571  0.4000
  671ACN     C1 4210   1.485   4.703   3.728  0.7538 -1.1585 -0.6513
  671ACN     H1 4211   1.499   4.680   3.835  0.5595  0.9154 -0.1455
  671ACN     H2 4212   1.456   4.806   3.705 -0.7131 -1.3122  0.4403
  671ACN     H3 4213   1.398   4.645   3.697  1.0842  0.5530 -5.2195
  671ACN     C2 4214   1.602   4.652   3.662  0.2694  0.8894 -0.0970
  671ACN     N1 4215   1.694   4.608   3.602  0.3743  0.4350 -0.8584
  672ACN     C1 4216   0.560   4.172   3.505 -0.4752 -0.6698  0.1332
  672ACN     H1 4217   0.475   4.104   3.491 -1.4505  0.6189 -0.3274
  672ACN     H2 4218   0.546   4.262   3.445 -2.2909 -0.0229  1.5001
  672ACN     H3 4219   0.655   4.127   3.473 -1.8215 -2.0304 -2.1269
  672ACN     C2 4220   0.584   4.207   3.643 -1.0428  0.3866  0.5802
  672ACN     N1 4221   0.612   4.229   3.752 -0.0824 -0.6220  0.8355
  673ACN     C1 4222   2.692   2.937   0.035  0.8220  0.5942 -0.3229
  673ACN     H1 4223   2.791   2.889   0.029  0.0328 -0.9798 -1.2331
  673ACN     H2 4224   2.650   2.922   0.135  0.3424 -1.3875 -0.7855
  673ACN     H3 4225   2.627   2.890  -0.040 -0.2793  2.1942 -0.3753
  673ACN     C2 4226   2.692   3.075  -0.016  0.4809  0.4696 -0.4084
  673ACN     N1 4227   2.697   3.185  -0.055  0.9122  0.5552 -0.5865
  674ACN     C1 4228   2.024   4.657   4.932 -0.1705  0.5486  0.0083
  674ACN     H1 4229   1.969   4.570   4.897 -0.5422  1.1111 -0.8113
  674ACN     H2 4230   1.961   4.726   4.990 -1.7651 -1.0850  0.2546
  674ACN     H3 4231   2.070   4.699   4.842  1.1825 -1.7748 -0.4158
  674ACN     C2 4232   2.134   4.608   5.019 -0.2058 -0.2038  0.3077
  674ACN     N1 4233   2.209   4.565   5.091 -0.3937 -0.7157 -0.6166
  675ACN     C1 4234   0.218   1.244   3.768  0.2841 -0.2323  0.0614
  675ACN     H1 4235   0.165   1.243   3.672 -1.7205  1.1038  1.1225
  675ACN     H2 4236   0.153   1.208   3.849  1.5404 -2.1299  0.2762
  675ACN     H3 4237   0.250   1.345   3.797 -1.1395  0.3273 -0.2954
  675ACN     C2 4238   0.326   1.144   3.761  0.1775 -0.9727  0.4167
  675ACN     N1 4239   0.424   1.082   3.759  0.3282 -0.2649  0.4934
  676ACN     C1 4240   4.152   4.107   0.506  0.0047 -1.2277 -0.3572
  676ACN     H1 4241   4.134   4.162   0.599 -0.0231 -3.4585  0.9901
  676ACN     H2 4242   4.203   4.013   0.529 -1.6760 -1.8031  1.1552
  676ACN     H3 4243   4.220   4.172   0.450  0.7359 -0.5766  1.2412
  676ACN     C2 4244   4.039   4.081   0.425  0.6362  0.4431 -0.6450
  676ACN     N1 4245   3.938   4.057   0.371  0.4146 -0.2523 -0.1744
  677ACN     C1 4246   3.979   0.020   1.466  0.1917 -0.4864 -0.0876
  677ACN     H1 4247   4.008   0.117   1.424  1.4890  0.9447  3.8490
  677ACN     H2 4248   3.944   0.040   1.568  0.2734  1.5928 -0.4352
  677ACN     H3 4249   4.067  -0.045   1.468  1.7777  1.6865  2.1037
  677ACN     C2 4250   3.885  -0.054   1.391  0.7621 -0.5976  0.8425
  677ACN     N1 4251   3.797  -0.112   1.346  0.7342 -0.8810 -0.9679
  678ACN     C1 4252   3.621   2.473   0.392 -0.4349 -0.3678 -0.0085
  678ACN     H1 4253   3.723   2.459   0.431 -0.9915 -2.9903  0.5910
  678ACN     H2 4254   3.568   2.559   0.433  0.4464  1.6524 -2.9771
  678ACN     H3 4255   3.567   2.382   0.420 -0.8578  0.3311  1.4630
  678ACN     C2 4256   3.616   2.473   0.248  0.1814 -0.4819  0.1280
  678ACN     N1 4257   3.601   2.464   0.134  0.0170 -0.3717  0.2790
  679ACN     C1 4258   2.362   3.097   4.365 -0.4703 -0.5053 -0.1845
  679ACN     H1 4259   2.405   3.147   4.453 -0.2956  2.3968 -1.8697
  679ACN     H2 4260   2.260   3.132   4.345 -0.5830 -1.1052 -0.6681
  679ACN     H3 4261   2.363   2.987   4.368  2.9881 -0.5112  1.1684
  679ACN     C2 4262   2.456   3.140   4.259  0.1780 -0.1226 -0.1538
  679ACN     N1 4263   2.510   3.177   4.164 -0.2861 -0.6814 -0.2005
  680ACN     C1 4264   2.537   1.279   4.871 -0.7064  0.8832 -0.2115
  680ACN     H1 4265   2.575   1.351   4.944 -0.2189 -2.2227  2.6858
  680ACN     H2 4266   2.445   1.229   4.906 -2.0576  3.0781 -0.5080
  680ACN     H3 4267   2.604   1.194   4.851  0.0534  1.5157 -0.3676
  680ACN     C2 4268   2.508   1.352   4.745  0.9300 -0.0299  0.6717
  680ACN     N1 4269   2.468   1.398   4.648  0.1508  0.1637 -0.0126
  681ACN     C1 4270   2.633   0.840   0.453  0.1063 -0.0930  0.3249
  681ACN     H1 4271   2.565   0.765   0.495 -1.3784  1.7425  1.3330
  681ACN     H2 4272   2.678   0.887   0.541 -0.1527  2.1616 -0.6991
  681ACN     H3 4273   2.587   0.914   0.386  2.1397 -0.1400 -1.1690
  681ACN     C2 4274   2.743   0.767   0.390  0.9378 -0.1882  0.1032
  681ACN     N1 4275   2.834   0.715   0.343  0.7286  0.4244 -0.3638
  682ACN     C1 4276   2.539   4.452   5.083 -0.3514 -0.2252 -0.9003
  682ACN     H1 4277   2.611   4.369   5.084  0.0593  0.1230 -1.3869
  682ACN     H2 4278   2.438   4.422   5.114 -0.8836  1.5459 -0.9036
  682ACN     H3 4279   2.530   4.484   4.979  1.2338  0.6065 -0.7884
  682ACN     C2 4280   2.587   4.567   5.157  0.0463  0.0720 -0.4024
  682ACN     N1 4281   2.633   4.657   5.213  0.1297  0.4350  0.4780
  683ACN     C1 4282   1.391   0.371   4.261 -0.2554  0.1447  0.1663
  683ACN     H1 4283   1.340   0.446   4.199 -0.9365  0.1863  0.7612
  683ACN     H2 4284   1.357   0.271   4.229 -0.3696  0.2153  0.0646
  683ACN     H3 4285   1.367   0.397   4.364 -0.4686  0.8081 -0.0518
  683ACN     C2 4286   1.532   0.379   4.227  0.2169  0.1086  0.4167
  683ACN     N1 4287   1.648   0.385   4.205  0.0295 -0.2870 -0.4313
  684ACN     C1 4288   3.093   3.615   0.531 -0.6821 -1.1392 -0.5213
  684ACN     H1 4289   3.171   3.692   0.529 -1.8873  0.1318  0.3905
  684ACN     H2 4290   3.002   3.657   0.575  0.3588 -1.1467  1.6901
  684ACN     H3 4291   3.115   3.539   0.608 -2.0719 -1.2627 -0.2349
  684ACN     C2 4292   3.065   3.568   0.396 -0.4260  0.2412  0.0938
  684ACN     N1 4293   3.057   3.537   0.283  0.0914 -0.5805 -0.2899
  685ACN     C1 4294   1.382   4.488   0.700  0.1866 -0.0725 -0.3529
  685ACN     H1 4295   1.430   4.398   0.659  0.5675 -0.5262  1.0392
  685ACN     H2 4296   1.451   4.573   0.702  1.9497 -1.4697 -0.0151
  685ACN     H3 4297   1.350   4.465   0.802  2.6715 -2.1699  0.0111
  685ACN     C2 4298   1.264   4.520   0.622  0.4362 -0.4921 -0.1584
  685ACN     N1 4299   1.175   4.538   0.555 -1.0179 -0.7496  0.6140
  686ACN     C1 4300   4.097   2.557   3.737 -0.2827 -0.2213  0.2692
  686ACN     H1 4301   4.140   2.476   3.797  2.4776  1.1285  0.2234
  686ACN     H2 4302   4.059   2.502   3.650 -1.3996  0.8079  0.1049
  686ACN     H3 4303   4.182   2.620   3.709 -0.3240  0.5094  1.7552
  686ACN     C2 4304   3.994   2.621   3.817  0.7395 -0.5568 -0.6932
  686ACN     N1 4305   3.907   2.669   3.877 -0.3478 -0.0184 -1.1931
  687ACN     C1 4306   3.037   4.257   1.184  0.0618  0.6057 -0.0317
  687ACN     H1 4307   3.076   4.222   1.088 -0.8614  1.3900 -0.7163
  687ACN     H2 4308   3.051   4.187   1.267 -3.0015 -0.2516 -0.1654
  687ACN     H3 4309   2.933   4.294   1.179 -0.8555 -1.4774  2.4751
  687ACN     C2 4310   3.108   4.381   1.206  0.0087  0.9683  0.2027
  687ACN     N1 4311   3.157   4.487   1.220  0.6102  0.1043  0.3854
  688ACN     C1 4312   3.482   1.041   0.660  0.3572 -0.9610 -0.5367
  688ACN     H1 4313   3.586   1.077   0.657 -0.4671  1.6221  0.6040
  688ACN     H2 4314   3.471   0.938   0.622  1.9522 -0.9052 -1.2203
  688ACN     H3 4315   3.418   1.096   0.590  1.5962  1.2502  0.0298
  688ACN     C2 4316   3.416   1.054   0.783  0.1215 -0.0352 -0.1727
  688ACN     N1 4317   3.371   1.075   0.886  0.1589  0.0230  0.6466
  689ACN     C1 4318   0.180   3.959   1.388 -0.7683 -0.1792 -0.6627
  689ACN     H1 4319   0.273   4.016   1.404 -0.7964 -0.2742 -0.1658
  689ACN     H2 4320   0.207   3.869   1.330  1.2703  0.7929 -1.2893
  689ACN     H3 4321   0.119   4.017   1.318  0.2639 -0.9125 -2.2012
  689ACN     C2 4322   0.122   3.916   1.512 -0.1519  0.0340  0.8035
  689ACN     N1 4323   0.073   3.877   1.610  0.1921 -0.0518  0.2339
  690ACN     C1 4324   2.486   2.829   3.668 -0.0075 -0.2291  0.1383
  690ACN     H1 4325   2.550   2.873   3.746  0.2411 -0.3524  0.0063
  690ACN     H2 4326   2.507   2.876   3.571 -1.0525 -0.2176 -0.0899
  690ACN     H3 4327   2.385   2.861   3.699  0.3135  0.7019  0.2490
  690ACN     C2 4328   2.513   2.687   3.664 -0.4039  0.0028  0.5361
  690ACN     N1 4329   2.537   2.573   3.662  0.1059 -0.1936  0.1562
  691ACN     C1 4330   4.305   3.795   0.949  0.3869  0.7283  0.0592
  691ACN     H1 4331   4.294   3.897   0.910  1.2586 -0.1212 -2.5110
  691ACN     H2 4332   4.344   3.729   0.870  0.8066  0.0851  0.7907
  691ACN     H3 4333   4.204   3.754   0.964  0.8356 -0.4157  0.0519
  691ACN     C2 4334   4.389   3.789   1.071  0.2293 -0.2045  0.5908
  691ACN     N1 4335   4.446   3.792   1.168  0.2682 -0.0801 -0.0726
  692ACN     C1 4336   0.114   1.131   0.793 -0.1504 -0.0377 -0.0165
  692ACN     H1 4337   0.052   1.202   0.736 -1.4969 -1.8232 -0.8037
  692ACN     H2 4338   0.059   1.040   0.817  0.8774 -0.2060  1.7766
  692ACN     H3 4339   0.138   1.183   0.887  2.0657 -0.3207 -0.3861
  692ACN     C2 4340   0.226   1.080   0.712  0.4553 -0.2491 -0.6766
  692ACN     N1 4341   0.311   1.029   0.654  0.3721 -0.1756 -0.3076
  693ACN     C1 4342   1.804   0.184   4.471  0.6705 -0.3590 -0.3450
  693ACN     H1 4343   1.790   0.120   4.383 -4.2028 -0.8014  0.5735
  693ACN     H2 4344   1.706   0.206   4.516 -0.3951  1.8202 -3.5290
  693ACN     H3 4345   1.861   0.270   4.435 -2.3492  2.7185  1.8564
  693ACN     C2 4346   1.888   0.117   4.572  0.3224 -0.3324 -0.8332
  693ACN     N1 4347   1.957   0.069   4.654  0.0797 -0.3769  0.8865
  694ACN     C1 4348   2.738   1.596   1.298 -0.5959 -0.1550 -0.1850
  694ACN     H1 4349   2.670   1.522   1.255  0.0452 -1.4005  0.9238
  694ACN     H2 4350   2.746   1.683   1.232  0.8189 -0.9662 -1.0921
  694ACN     H3 4351   2.837   1.549   1.302 -1.1527 -1.2914  0.4794
  694ACN     C2 4352   2.691   1.645   1.437 -1.0392 -1.0704  0.1629
  694ACN     N1 4353   2.659   1.674   1.543 -0.6216 -0.1055  0.6530
  695ACN     C1 4354   0.197   5.000   1.272 -0.4416  0.0389  0.3203
  695ACN     H1 4355   0.118   4.933   1.309 -1.6381 -1.6911 -4.9394
  695ACN     H2 4356   0.166   5.031   1.172  1.1260 -3.4155 -1.3372
  695ACN     H3 4357   0.290   4.941   1.270 -0.9284 -0.8051  1.5559
  695ACN     C2 4358   0.193   5.125   1.341 -0.2593 -0.0885  0.0066
  695ACN     N1 4359   0.181   5.225   1.399  0.1424  0.1088  0.0648
  696ACN     C1 4360   1.944   2.296   4.864 -0.1787  0.3422 -0.0793
  696ACN     H1 4361   2.012   2.210   4.858 -0.0701  0.4338 -0.1822
  696ACN     H2 4362   1.972   2.365   4.782 -1.9688 -0.4416 -1.3794
  696ACN     H3 4363   1.966   2.350   4.957 -1.2746 -0.9251  0.9307
  696ACN     C2 4364   1.800   2.266   4.862 -0.2912 -0.5071  0.2771
  696ACN     N1 4365   1.690   2.235   4.864  0.1351 -0.3628  0.2843
  697ACN     C1 4366   1.499   3.880   2.390 -0.6086 -0.1880 -0.1140
  697ACN     H1 4367   1.409   3.883   2.452 -0.3922  0.1224  0.1886
  697ACN     H2 4368   1.586   3.911   2.450 -0.3819  0.4848 -0.7672
  697ACN     H3 4369   1.490   3.957   2.312 -1.8547 -0.4684 -0.2545
  697ACN     C2 4370   1.507   3.750   2.325  0.3857 -0.3602  0.8125
  697ACN     N1 4371   1.514   3.647   2.277 -0.6107  0.5592  0.5190
  698ACN     C1 4372   0.910   1.158   4.651  0.1644 -0.0268 -0.6711
  698ACN     H1 4373   0.898   1.257   4.605 -1.1461  0.3100  0.3615
  698ACN     H2 4374   1.015   1.130   4.637  0.1419 -0.9385  0.8423
  698ACN     H3 4375   0.837   1.090   4.606 -0.0446 -0.5666  0.4759
  698ACN     C2 4376   0.910   1.165   4.794 -0.4690  0.6112  0.6018
  698ACN     N1 4377   0.910   1.166   4.908  0.2390 -0.0178  0.6803
  699ACN     C1 4378   1.960   3.740   2.057  0.2534  0.5194  0.2050
  699ACN     H1 4379   1.976   3.843   2.091 -0.3318  0.4160  0.8101
  699ACN     H2 4380   2.052   3.699   2.014 -0.0612  0.9046 -0.8627
  699ACN     H3 4381   1.879   3.744   1.983  1.1504  0.8459 -0.7748
  699ACN     C2 4382   1.930   3.645   2.162  0.1606 -0.0056 -0.1714
  699ACN     N1 4383   1.898   3.575   2.247 -0.1344  0.4778  0.3005
  700ACN     C1 4384   3.231   5.040   1.625  0.7008 -0.5291  0.6654
  700ACN     H1 4385   3.285   5.008   1.535 -0.4016 -0.4701 -0.0200
  700ACN     H2 4386   3.235   5.149   1.626  0.8918 -0.4983 -1.1462
  700ACN     H3 4387   3.288   5.008   1.713  1.2889  1.0416  0.8685
  700ACN     C2 4388   3.090   4.989   1.634  0.0793 -0.0374  0.5571
  700ACN     N1 4389   2.978   4.958   1.640 -0.2399 -0.4076 -0.2172
  701ACN     C1 4390   3.517   1.518   2.337  0.4650 -0.1701  0.3530
  701ACN     H1 4391   3.554   1.424   2.293 -1.6874  0.6654 -3.3822
  701ACN     H2 4392   3.416   1.506   2.377  0.0766  0.7780 -0.3227
  701ACN     H3 4393   3.525   1.595   2.259 -0.9720 -1.6348 -1.2710
  701ACN     C2 4394   3.606   1.562   2.447 -0.4729  0.9773 -0.4625
  701ACN     N1 4395   3.666   1.594   2.537 -0.3941  0.2956  0.6179
  702ACN     C1 4396   1.388   2.612   0.555 -0.1463 -0.1338  0.5243
  702ACN     H1 4397   1.486   2.662   0.564  0.0227 -0.5161  0.8422
  702ACN     H2 4398   1.408   2.505   0.547  1.8130  0.3384 -1.5450
  702ACN     H3 4399   1.344   2.653   0.463 -0.9424 -0.7663  0.6285
  702ACN     C2 4400   1.299   2.649   0.656 -0.3540  0.3422 -0.4578
  702ACN     N1 4401   1.211   2.673   0.728 -0.6924 -0.0037  0.2372
  703ACN     C1 4402   0.616   4.237   2.796  0.0021  0.6911 -0.1403
  703ACN     H1 4403   0.620   4.295   2.889 -0.3967  0.1379  0.2199
  703ACN     H2 4404   0.656   4.135   2.806 -0.9171  0.2768 -0.6361
  703ACN     H3 4405   0.688   4.290   2.732 -0.9175  1.3989 -0.5945
  703ACN     C2 4406   0.490   4.226   2.726 -0.6825 -0.0100  0.4465
  703ACN     N1 4407   0.392   4.216   2.666  0.3205 -0.2679  0.1319
  704ACN     C1 4408   4.017   4.743   1.596  0.2486  0.3383  0.1247
  704ACN     H1 4409   3.954   4.807   1.534  0.7121  2.2855  1.6133
  704ACN     H2 4410   4.102   4.716   1.532  0.2854 -0.5191  0.5327
  704ACN     H3 4411   3.949   4.658   1.611  1.2227 -0.2014  1.5323
  704ACN     C2 4412   4.062   4.804   1.724  0.4463  0.3349  0.4220
  704ACN     N1 4413   4.102   4.854   1.819  0.1546  0.1325 -0.0997
  705ACN     C1 4414   1.217   3.584   0.725  0.2176  0.5910 -0.4573
  705ACN     H1 4415   1.313   3.564   0.773  0.3058  1.0964 -0.4147
  705ACN     H2 4416   1.168   3.648   0.799  0.5061  1.5392 -1.0733
  705ACN     H3 4417   1.172   3.486   0.708  1.3254 -0.2117  1.1040
  705ACN     C2 4418   1.252   3.647   0.599  0.5413  0.0006 -0.0164
  705ACN     N1 4419   1.295   3.696   0.506  1.1108  0.2537  0.3325
  706ACN     C1 4420   1.728   0.670   0.479 -0.2627  0.7084 -0.7931
  706ACN     H1 4421   1.641   0.618   0.437  0.1366 -0.0228 -0.7254
  706ACN     H2 4422   1.781   0.603   0.548 -1.4686 -0.0423 -0.5693
  706ACN     H3 4423   1.692   0.763   0.524 -0.7275 -0.0222  0.3569
  706ACN     C2 4424   1.809   0.714   0.363  0.3525 -0.3197  0.3402
  706ACN     N1 4425   1.873   0.770   0.281  0.1770  0.7014  0.8404
  707ACN     C1 4426   0.553   3.332   0.231  0.1324  0.2337  0.0012
  707ACN     H1 4427   0.522   3.432   0.262  0.2514  0.4174 -0.4711
  707ACN     H2 4428   0.549   3.271   0.323 -0.6497 -1.5464 -1.1810
  707ACN     H3 4429   0.656   3.321   0.195  0.3737  0.0664  0.7179
  707ACN     C2 4430   0.455   3.276   0.141 -0.2422  0.1188  0.2178
  707ACN     N1 4431   0.378   3.239   0.063  0.2445 -0.0612 -0.7819
  708ACN     C1 4432   3.204   1.825   0.891  0.0918  1.3425  1.0697
  708ACN     H1 4433   3.165   1.765   0.808  0.6293  2.1652  0.2251
  708ACN     H2 4434   3.138   1.909   0.917 -0.3667  0.4918  2.7873
  708ACN     H3 4435   3.302   1.867   0.868  1.1924 -0.8872  1.4909
  708ACN     C2 4436   3.226   1.729   1.004  0.3869  0.9800  0.1445
  708ACN     N1 4437   3.242   1.656   1.091 -0.0743 -0.1823  0.2797
  709ACN     C1 4438   2.414   2.314   3.395  0.1827 -0.7002  0.1876
  709ACN     H1 4439   2.423   2.396   3.467 -1.8137 -0.5282  0.2573
  709ACN     H2 4440   2.388   2.227   3.457 -0.2682  0.0120  1.0134
  709ACN     H3 4441   2.507   2.293   3.341  0.0351 -1.0105  0.0531
  709ACN     C2 4442   2.306   2.345   3.305  0.3311  0.4425  0.6177
  709ACN     N1 4443   2.225   2.382   3.228 -0.0407  0.0511  0.6023
  710ACN     C1 4444   0.595   3.292   2.627  0.2441  0.2661  0.7761
  710ACN     H1 4445   0.493   3.330   2.613  0.7803  0.5673 -2.8292
  710ACN     H2 4446   0.678   3.344   2.579 -1.3577  0.1853 -2.2066
  710ACN     H3 4447   0.592   3.190   2.587  0.0187  1.0457 -1.2343
  710ACN     C2 4448   0.620   3.289   2.771 -1.1523  0.9181  0.6211
  710ACN     N1 4449   0.635   3.304   2.885  0.7299 -0.3513 -0.4783
  711ACN     C1 4450   2.573   0.559   0.047 -0.1381  0.5272  0.0240
  711ACN     H1 4451   2.527   0.516  -0.043 -1.7517  2.6919 -0.2239
  711ACN     H2 4452   2.553   0.666   0.056  3.4592  1.4774 -1.9860
  711ACN     H3 4453   2.682   0.548   0.040 -0.2546 -1.5053  1.1523
  711ACN     C2 4454   2.526   0.502   0.164 -0.5719  0.1293  0.0445
  711ACN     N1 4455   2.504   0.455   0.268  0.1091  0.7899  0.0669
  712ACN     C1 4456   2.637   2.757   0.528 -0.3356 -0.2370  0.4035
  712ACN     H1 4457   2.735   2.806   0.522 -1.1005  1.6015  2.2901
  712ACN     H2 4458   2.596   2.775   0.629 -1.6372 -0.2390 -0.1064
  712ACN     H3 4459   2.653   2.649   0.521  2.8066  0.1648  0.9218
  712ACN     C2 4460   2.554   2.797   0.414 -0.0035  0.2076  0.3463
  712ACN     N1 4461   2.485   2.823   0.325  0.7030  0.4162 -0.0655
  713ACN     C1 4462   2.957   2.075   2.087 -0.2289  0.0862  0.2333
  713ACN     H1 4463   2.978   2.182   2.099 -0.8847  0.0664  1.6774
  713ACN     H2 4464   2.960   2.033   2.188 -0.5834 -2.0093 -0.6077
  713ACN     H3 4465   3.041   2.035   2.030 -0.0517 -0.4330  0.8480
  713ACN     C2 4466   2.834   2.049   2.016  0.0615  0.0469  0.3806
  713ACN     N1 4467   2.734   2.036   1.957 -0.6412 -0.0249  0.4136
  714ACN     C1 4468   0.762   2.102   4.396  0.1887 -0.2577 -0.7199
  714ACN     H1 4469   0.851   2.043   4.421  1.0145  2.8932  4.5061
  714ACN     H2 4470   0.784   2.196   4.450 -0.8531  0.4863 -1.5739
  714ACN     H3 4471   0.678   2.053   4.447  0.8458 -1.1150 -0.4465
  714ACN     C2 4472   0.746   2.117   4.251  0.1594  1.1998 -0.9001
  714ACN     N1 4473   0.736   2.125   4.137 -0.0557 -0.5372 -0.3868
  715ACN     C1 4474   2.236   3.625   2.387  0.3791 -0.6273 -0.1383
  715ACN     H1 4475   2.262   3.526   2.348  0.3667 -1.0889  0.9949
  715ACN     H2 4476   2.308   3.652   2.465 -0.3879 -0.3943  0.4929
  715ACN     H3 4477   2.135   3.619   2.430  0.4729 -2.2392 -0.1078
  715ACN     C2 4478   2.245   3.716   2.276 -0.4412  0.0704 -0.0424
  715ACN     N1 4479   2.261   3.782   2.187  0.1190  0.1545  0.3362
  716ACN     C1 4480   1.111   4.887   0.611 -0.3594 -0.0145  0.0430
  716ACN     H1 4481   1.033   4.964   0.615 -1.4116 -0.7694 -3.9274
  716ACN     H2 4482   1.205   4.929   0.575  0.4790 -0.7437  1.3225
  716ACN     H3 4483   1.082   4.812   0.536  0.1133 -1.1532  0.9837
  716ACN     C2 4484   1.125   4.809   0.740  0.0456 -0.2226 -0.3829
  716ACN     N1 4485   1.147   4.750   0.838  0.6308 -0.2820  0.0122
  717ACN     C1 4486   1.510   2.476   5.059 -0.2702 -0.0976  0.3476
  717ACN     H1 4487   1.503   2.584   5.074  5.6628 -0.1138  5.2845
  717ACN     H2 4488   1.615   2.447   5.043 -0.5110 -1.3836  1.0087
  717ACN     H3 4489   1.448   2.432   4.980 -0.8325 -0.7640  1.1467
  717ACN     C2 4490   1.468   2.412   5.183 -0.7971  0.7697 -0.1836
  717ACN     N1 4491   1.441   2.355   5.279  0.5740  0.6603  0.2869
  718ACN     C1 4492   0.636   0.862   4.844 -0.6928  0.2202 -0.0954
  718ACN     H1 4493   0.662   0.896   4.946 -1.6504  1.6542 -0.3261
  718ACN     H2 4494   0.648   0.753   4.843 -2.3601  0.0315 -0.6336
  718ACN     H3 4495   0.701   0.896   4.763 -2.0424 -0.3188 -1.4170
  718ACN     C2 4496   0.497   0.886   4.810 -0.3992  0.2015  0.4164
  718ACN     N1 4497   0.388   0.898   4.772  0.0341  0.2541  0.3864
  719ACN     C1 4498   0.496   4.160   1.812  0.3321  0.2282  0.0248
  719ACN     H1 4499   0.449   4.084   1.748 -2.2380  0.7242  1.2708
  719ACN     H2 4500   0.513   4.250   1.752  1.1196 -0.3731 -0.6667
  719ACN     H3 4501   0.596   4.134   1.850 -0.1843 -1.7172  0.0859
  719ACN     C2 4502   0.417   4.204   1.931  0.1105 -0.2641 -0.1129
  719ACN     N1 4503   0.355   4.238   2.022  0.1333  0.5847 -0.1229
  720ACN     C1 4504   1.509   3.871   4.139 -0.2580  0.3018  0.1867
  720ACN     H1 4505   1.610   3.853   4.099 -0.2609  2.2121 -0.7283
  720ACN     H2 4506   1.512   3.920   4.237  0.3136  0.6112  0.0201
  720ACN     H3 4507   1.460   3.775   4.158 -2.2418  0.8977 -1.7589
  720ACN     C2 4508   1.431   3.943   4.046  0.5812 -0.3956 -0.0677
  720ACN     N1 4509   1.376   4.009   3.966  0.0608 -0.2498  0.5437
  721ACN     C1 4510   0.387   1.333   4.120  0.2762 -0.4304  0.0126
  721ACN     H1 4511   0.372   1.390   4.213 -0.9106 -0.8009  0.0482
  721ACN     H2 4512   0.377   1.399   4.033  1.3611  0.5277  0.5976
  721ACN     H3 4513   0.309   1.257   4.117  2.4736 -2.8105  0.7381
  721ACN     C2 4514   0.507   1.259   4.135 -0.2879 -0.5249  0.5715
  721ACN     N1 4515   0.602   1.198   4.157  0.6667 -0.4227 -0.1569
  722ACN     C1 4516   2.882   2.478   4.906  0.0062  0.3250 -0.6047
  722ACN     H1 4517   2.879   2.586   4.888  0.3260  0.6740  1.3212
  722ACN     H2 4518   2.891   2.424   4.811 -1.2692 -0.1333 -0.4766
  722ACN     H3 4519   2.785   2.442   4.942  0.6488 -0.5281  0.3136
  722ACN     C2 4520   2.988   2.446   5.009 -0.2344  0.3253  0.0994
  722ACN     N1 4521   3.077   2.417   5.074 -0.2444  0.0808 -0.6913
  723ACN     C1 4522   1.674   1.110   0.457  0.1968 -0.3469  0.9639
  723ACN     H1 4523   1.662   1.036   0.378  0.6970 -1.0138  1.5013
  723ACN     H2 4524   1.776   1.103   0.497 -0.7391 -0.4733  3.4227
  723ACN     H3 4525   1.600   1.086   0.534 -1.0602  0.7884  0.1122
  723ACN     C2 4526   1.656   1.247   0.405 -1.0302 -0.3842  0.0042
  723ACN     N1 4527   1.633   1.356   0.375 -0.3685 -0.7478 -0.6864
  724ACN     C1 4528   2.837   0.712   4.676 -0.5528 -0.1663 -0.0494
  724ACN     H1 4529   2.763   0.721   4.595 -0.3271 -1.3753 -0.4001
  724ACN     H2 4530   2.829   0.798   4.744  0.2481 -1.1747  1.3364
  724ACN     H3 4531   2.935   0.725   4.629  0.1041  2.3184  1.9070
  724ACN     C2 4532   2.817   0.591   4.755  0.1681  0.3120 -0.0650
  724ACN     N1 4533   2.790   0.498   4.820  0.6802  0.1301 -0.1042
  725ACN     C1 4534   1.648   4.493   4.874 -0.8199 -0.7564  0.2138
  725ACN     H1 4535   1.663   4.517   4.980  1.8317  1.2979 -0.5754
  725ACN     H2 4536   1.638   4.383   4.870 -1.1064 -0.6673 -2.8490
  725ACN     H3 4537   1.723   4.543   4.811 -0.0872 -0.8099  1.0482
  725ACN     C2 4538   1.514   4.549   4.840  0.1595 -0.0756 -0.2111
  725ACN     N1 4539   1.409   4.589   4.818 -0.1762 -0.8702  0.1674
  726ACN     C1 4540   2.492   2.547   2.971 -0.3256  0.6873 -0.1750
  726ACN     H1 4541   2.601   2.548   2.953 -0.5224 -1.0447 -1.5535
  726ACN     H2 4542   2.453   2.641   3.014  0.9113  0.1767  2.1569
  726ACN     H3 4543   2.476   2.468   3.045 -1.3517  1.0329 -0.0189
  726ACN     C2 4544   2.417   2.530   2.847  0.4708  0.3362 -0.0362
  726ACN     N1 4545   2.355   2.499   2.753 -0.1890 -0.3775 -0.0663
  727ACN     C1 4546   0.385   3.073   0.564 -0.0745 -0.3194 -0.1274
  727ACN     H1 4547   0.351   3.112   0.467 -0.4334 -0.9495 -0.2533
  727ACN     H2 4548   0.476   3.012   0.558  0.5529  0.6162 -0.3073
  727ACN     H3 4549   0.306   3.010   0.607  0.6592 -0.1778  1.4643
  727ACN     C2 4550   0.394   3.181   0.668  0.5993 -0.1133  0.4253
  727ACN     N1 4551   0.411   3.263   0.744 -0.2943 -0.3000 -0.1924
  728ACN     C1 4552   0.003   3.384   3.853 -0.0858  0.6051  0.4166
  728ACN     H1 4553  -0.025   3.361   3.956 -1.2631  0.7018  0.1302
  728ACN     H2 4554  -0.063   3.339   3.777  0.7829  0.0691 -0.0242
  728ACN     H3 4555   0.104   3.351   3.826  0.0296  1.5933 -0.4201
  728ACN     C2 4556  -0.009   3.528   3.834  0.5286  0.6611 -0.3236
  728ACN     N1 4557  -0.021   3.642   3.822 -0.3113  0.0630 -0.3791
  729ACN     C1 4558   1.408   3.268   1.287 -0.0272  0.4838 -0.5384
  729ACN     H1 4559   1.384   3.364   1.241  0.1369 -0.5831 -2.9019
  729ACN     H2 4560   1.397   3.276   1.396  1.7876  0.5129 -0.3413
  729ACN     H3 4561   1.513   3.240   1.271 -0.7105 -2.5739 -0.0348
  729ACN     C2 4562   1.331   3.154   1.237  0.0077 -0.6478  0.8136
  729ACN     N1 4563   1.265   3.071   1.186 -0.0458 -0.0197 -0.5943
  730ACN     C1 4564   3.240   2.333   0.249 -0.4610  0.4614  0.2380
  730ACN     H1 4565   3.139   2.351   0.210  0.0450 -0.3756 -1.4964
  730ACN     H2 4566   3.241   2.399   0.337 -2.3664 -0.3444  0.8795
  730ACN     H3 4567   3.321   2.361   0.180  0.7359 -0.3322  1.3134
  730ACN     C2 4568   3.250   2.193   0.278  0.2141 -0.2431  0.4900
  730ACN     N1 4569   3.261   2.084   0.311 -0.5206  0.8103  0.3343
  731ACN     C1 4570   1.294   4.691   3.176 -0.1006 -0.9494 -0.2708
  731ACN     H1 4571   1.205   4.628   3.172 -0.9718  0.2943 -0.5257
  731ACN     H2 4572   1.274   4.786   3.124  0.4144 -0.4705  0.3903
  731ACN     H3 4573   1.383   4.650   3.127  0.1137 -1.3061  0.4127
  731ACN     C2 4574   1.317   4.721   3.323  0.1853 -0.6249  0.3606
  731ACN     N1 4575   1.325   4.744   3.438 -0.1819  0.1022 -0.4264
  732ACN     C1 4576   4.320   4.391   3.826  0.1502  0.0968  0.1467
  732ACN     H1 4577   4.426   4.378   3.850 -0.6374 -1.0450  3.1692
  732ACN     H2 4578   4.287   4.483   3.875 -1.7569 -0.9753  0.9322
  732ACN     H3 4579   4.269   4.303   3.867  0.9563 -0.2725  0.3590
  732ACN     C2 4580   4.304   4.415   3.681  0.7719  1.2583  0.4170
  732ACN     N1 4581   4.282   4.439   3.570  0.2370 -1.1702  0.6571
  733ACN     C1 4582   2.931   4.436   2.606  0.8747 -0.4411  0.0325
  733ACN     H1 4583   2.918   4.427   2.497 -0.2693  1.9734 -0.0697
  733ACN     H2 4584   2.863   4.516   2.638  0.2997 -0.2764 -1.5647
  733ACN     H3 4585   3.038   4.460   2.613  0.3552  1.5517  1.5719
  733ACN     C2 4586   2.906   4.311   2.680  0.1238  0.1598  0.1341
  733ACN     N1 4587   2.888   4.210   2.734 -0.1323  0.5578  0.0953
  734ACN     C1 4588   3.199   3.654   2.164 -0.1719  0.1827 -0.7954
  734ACN     H1 4589   3.248   3.556   2.168  0.6365  0.6066 -0.1769
  734ACN     H2 4590   3.240   3.716   2.084 -1.2658  1.4998 -0.3514
  734ACN     H3 4591   3.217   3.704   2.260 -0.9097  0.3326 -0.7304
  734ACN     C2 4592   3.053   3.643   2.163 -0.1670 -0.2579  0.3554
  734ACN     N1 4593   2.939   3.643   2.159  0.6838 -0.4533 -0.5119
  735ACN     C1 4594   4.393   2.058   0.498 -0.8579 -0.0823  0.2939
  735ACN     H1 4595   4.375   2.021   0.600 -1.0606  0.3653  0.4192
  735ACN     H2 4596   4.338   2.150   0.475 -0.1968  0.4027  0.6312
  735ACN     H3 4597   4.362   1.974   0.434  2.2226 -0.8617 -0.2541
  735ACN     C2 4598   4.533   2.093   0.464  0.1345  0.6868  0.5842
  735ACN     N1 4599   4.641   2.106   0.433  0.0869 -1.1224  0.4588
  736ACN     C1 4600   3.080   3.784   1.757 -0.2376  0.1235  0.0618
  736ACN     H1 4601   3.093   3.821   1.655  2.2817  2.2339  1.1064
  736ACN     H2 4602   3.067   3.869   1.825  0.2742  0.9255 -0.8342
  736ACN     H3 4603   3.162   3.714   1.780 -0.0905 -0.4043 -2.0212
  736ACN     C2 4604   2.959   3.703   1.776  0.2192 -0.4535  0.7352
  736ACN     N1 4605   2.865   3.639   1.782  0.5507 -0.4964  1.0653
  737ACN     C1 4606   4.144   2.897   2.080 -0.0147 -0.0843  0.1336
  737ACN     H1 4607   4.238   2.876   2.029 -1.0384 -0.8752 -1.4700
  737ACN     H2 4608   4.063   2.901   2.006  2.0377 -1.0514 -2.2105
  737ACN     H3 4609   4.151   2.995   2.128  0.1223 -0.4595  0.8984
  737ACN     C2 4610   4.127   2.809   2.192  0.5751  0.1702 -0.3068
  737ACN     N1 4611   4.123   2.745   2.289 -0.3931  0.5785 -0.0934
  738ACN     C1 4612   2.555   3.647   2.067 -0.2274  0.2790  0.4073
  738ACN     H1 4613   2.633   3.626   2.141 -0.3717 -1.8988 -0.0224
  738ACN     H2 4614   2.604   3.646   1.969 -1.1153  0.8392 -0.0491
  738ACN     H3 4615   2.499   3.739   2.088  0.7490  0.4108  2.4996
  738ACN     C2 4616   2.456   3.540   2.076  0.7329  0.1239 -0.6178
  738ACN     N1 4617   2.387   3.447   2.091 -0.5569  0.2657 -0.3467
  739ACN     C1 4618   0.139   1.413   1.625  0.0574  0.0122  0.0958
  739ACN     H1 4619   0.069   1.497   1.618  0.0782 -0.0302 -0.6375
  739ACN     H2 4620   0.236   1.448   1.663 -0.9176  1.6014  1.1752
  739ACN     H3 4621   0.150   1.368   1.526 -1.5076 -0.5765  0.1826
  739ACN     C2 4622   0.085   1.312   1.709  0.3774 -0.1450 -0.8348
  739ACN     N1 4623   0.044   1.231   1.782  0.3851 -0.2230 -0.2352
  740ACN     C1 4624   3.684   4.204   0.621  0.4719  0.3239  0.2982
  740ACN     H1 4625   3.602   4.277   0.628  0.8845  0.7430  0.7629
  740ACN     H2 4626   3.691   4.136   0.535 -0.7661 -0.3490  0.7147
  740ACN     H3 4627   3.660   4.133   0.702 -1.7696 -0.5428 -1.0611
  740ACN     C2 4628   3.800   4.288   0.639 -0.2704 -0.4591  0.0973
  740ACN     N1 4629   3.897   4.348   0.652  0.1269 -0.7168 -0.0475
  741ACN     C1 4630   2.609   3.372   3.881 -0.2087  0.1550  0.2821
  741ACN     H1 4631   2.578   3.451   3.950  1.0895  0.8516  0.0950
  741ACN     H2 4632   2.628   3.288   3.948 -0.4614 -0.1424 -0.0137
  741ACN     H3 4633   2.695   3.412   3.826 -0.1533 -1.2027 -0.6572
  741ACN     C2 4634   2.507   3.345   3.786 -0.1975 -0.5827 -0.6663
  741ACN     N1 4635   2.428   3.322   3.704 -0.4093  0.0534  0.6629
  742ACN     C1 4636   0.504   0.762   1.972 -0.1594 -0.3523  0.1296
  742ACN     H1 4637   0.425   0.781   2.046  0.3937  2.6190  0.0223
  742ACN     H2 4638   0.472   0.744   1.869  0.2961  2.7709 -0.6253
  742ACN     H3 4639   0.552   0.669   2.003 -1.5370 -1.1013  0.0315
  742ACN     C2 4640   0.607   0.867   1.987  0.0672 -0.0928  0.1221
  742ACN     N1 4641   0.685   0.950   1.996  0.3354 -0.8081  0.7886
  743ACN     C1 4642   1.128   2.966   3.932  0.1855  0.8538 -0.1104
  743ACN     H1 4643   1.061   3.047   3.962  3.5419  3.5629  0.2945
  743ACN     H2 4644   1.190   2.942   4.019 -0.8052  0.0251  0.3895
  743ACN     H3 4645   1.193   2.990   3.848  1.4648  3.1930  1.5158
  743ACN     C2 4646   1.047   2.845   3.903 -0.2405 -0.0168 -0.2613
  743ACN     N1 4647   0.990   2.749   3.877  0.4320 -0.1905  0.1379
  744ACN     C1 4648   4.165   0.261   2.875 -1.0489  0.8661 -0.8659
  744ACN     H1 4649   4.080   0.268   2.806 -1.1744 -1.6456 -1.0237
  744ACN     H2 4650   4.149   0.260   2.983  0.1631 -1.3775 -0.6639
  744ACN     H3 4651   4.227   0.348   2.851  0.2199  0.0794 -0.5018
  744ACN     C2 4652   4.243   0.139   2.838 -0.0329  0.3432 -0.5696
  744ACN     N1 4653   4.311   0.044   2.823  0.0456 -0.3687  0.3346
  745ACN     C1 4654   0.990   2.811   1.162  0.3394  0.1793  0.4180
  745ACN     H1 4655   1.039   2.780   1.069  1.0877  1.1274  0.4891
  745ACN     H2 4656   0.885   2.780   1.155  0.9283 -1.6276 -0.9804
  745ACN     H3 4657   0.991   2.920   1.169  3.8068  0.3209 -1.0884
  745ACN     C2 4658   1.053   2.755   1.276 -0.5124 -0.6079  0.4398
  745ACN     N1 4659   1.093   2.712   1.374  0.0154  0.8805  0.1386
  746ACN     C1 4660   1.715   1.143   4.716 -0.0842  0.5745 -0.1959
  746ACN     H1 4661   1.618   1.194   4.724  0.5553  1.6916  0.6296
  746ACN     H2 4662   1.697   1.046   4.668 -0.5608  0.2358  0.6522
  746ACN     H3 4663   1.760   1.126   4.815 -1.2001 -0.0456  0.2152
  746ACN     C2 4664   1.792   1.232   4.636  0.0538  0.0980  0.8206
  746ACN     N1 4665   1.858   1.295   4.566 -0.5342  0.3938  0.5558
  747ACN     C1 4666   4.330   1.749   4.674  0.4142 -0.4628 -0.2611
  747ACN     H1 4667   4.385   1.836   4.635  0.7153 -1.4675 -2.0942
  747ACN     H2 4668   4.256   1.778   4.751  1.6923 -0.0862  0.8476
  747ACN     H3 4669   4.395   1.679   4.727 -0.4523 -2.1751 -1.4295
  747ACN     C2 4670   4.264   1.678   4.563  0.1939  0.6254  0.0356
  747ACN     N1 4671   4.223   1.614   4.477  0.2426  0.2793 -0.5248
  748ACN     C1 4672   2.807   0.465   3.252 -0.6540  0.1251 -0.2830
  748ACN     H1 4673   2.828   0.361   3.223  3.1079  0.2095  1.8861
  748ACN     H2 4674   2.891   0.524   3.214  0.1360 -1.0014 -0.3093
  748ACN     H3 4675   2.816   0.465   3.361  0.8404  0.7311 -0.4031
  748ACN     C2 4676   2.678   0.521   3.213 -0.6964  0.5196  0.5667
  748ACN     N1 4677   2.581   0.565   3.177 -0.2886 -0.4782  0.3213
  749ACN     C1 4678   1.375   0.452   3.445 -0.7025  1.0869  0.0585
  749ACN     H1 4679   1.286   0.389   3.461 -1.2051  1.8875  0.4393
  749ACN     H2 4680   1.415   0.482   3.543  0.3630  0.3382 -0.1412
  749ACN     H3 4681   1.339   0.541   3.391 -1.9630  0.7839  0.3738
  749ACN     C2 4682   1.472   0.383   3.364  0.1440  0.6924 -0.2562
  749ACN     N1 4683   1.553   0.337   3.296  0.7291 -0.7513 -0.5971
  750ACN     C1 4684   3.912   2.052   0.867  0.3279 -0.3134  0.4025
  750ACN     H1 4685   3.814   2.017   0.902  0.5137 -0.7466  0.4887
  750ACN     H2 4686   3.992   2.002   0.924 -0.2714 -0.2428  1.3251
  750ACN     H3 4687   3.926   2.159   0.890  1.3001 -0.3550  0.0559
  750ACN     C2 4688   3.914   2.017   0.724 -0.0314 -0.0075  0.3765
  750ACN     N1 4689   3.918   1.987   0.612  0.0487 -0.2378  0.0998
  751ACN     C1 4690   2.347   3.622   3.043 -0.0783 -0.0553 -0.0225
  751ACN     H1 4691   2.439   3.680   3.030  0.9216 -1.7740 -0.7426
  751ACN     H2 4692   2.340   3.551   2.960 -0.4770 -1.0719  0.8579
  751ACN     H3 4693   2.261   3.689   3.034  0.1173 -0.0139 -1.6596
  751ACN     C2 4694   2.354   3.556   3.176 -0.3819 -0.9082  0.0704
  751ACN     N1 4695   2.358   3.502   3.277  0.5629 -0.2767  0.3055
  752ACN     C1 4696   1.201   1.875   0.604 -0.0762 -0.0568  0.5245
  752ACN     H1 4697   1.249   1.786   0.647 -0.3139 -0.9648 -1.0264
  752ACN     H2 4698   1.228   1.900   0.500 -1.4044 -2.8346 -0.5294
  752ACN     H3 4699   1.234   1.956   0.670  0.5290  0.0418  0.1124
  752ACN     C2 4700   1.060   1.850   0.622  0.7089 -0.5211  0.0467
  752ACN     N1 4701   0.949   1.825   0.637 -0.1252  0.9281  0.4595
  753ACN     C1 4702   2.226   1.758   1.520  1.1244 -0.0398 -0.2870
  753ACN     H1 4703   2.244   1.797   1.419 -1.4016  2.6904  0.2527
  753ACN     H2 4704   2.324   1.746   1.568  0.9343  1.5806  0.5431
  753ACN     H3 4705   2.162   1.669   1.526  1.0612  0.0644  0.7752
  753ACN     C2 4706   2.164   1.865   1.600  0.3180 -0.4088 -0.2420
  753ACN     N1 4707   2.120   1.944   1.673 -0.2564  0.2958 -0.8797
  754ACN     C1 4708   1.445   4.313   3.721  0.7886 -0.0751 -0.3076
  754ACN     H1 4709   1.366   4.340   3.650 -0.8820 -1.1732  1.0926
  754ACN     H2 4710   1.549   4.344   3.707  0.8540 -0.5651 -0.9397
  754ACN     H3 4711   1.434   4.206   3.744  1.3033  0.1119  0.8069
  754ACN     C2 4712   1.415   4.387   3.839  0.4207 -0.7115 -0.3515
  754ACN     N1 4713   1.389   4.451   3.931  0.2094 -0.4479 -0.3245
  755ACN     C1 4714   0.070   3.061   4.616 -0.6319  0.3296  0.4296
  755ACN     H1 4715  -0.016   3.013   4.665 -0.1967  0.5049  1.3567
  755ACN     H2 4716   0.054   3.119   4.524  0.2759  2.1694  1.4131
  755ACN     H3 4717   0.137   2.980   4.585 -2.5734 -0.6064 -1.5176
  755ACN     C2 4718   0.131   3.144   4.716 -1.1002 -0.6835 -0.3832
  755ACN     N1 4719   0.165   3.206   4.805  0.1365  0.1801  0.3813
  756ACN     C1 4720   0.404   1.308   0.466 -0.8371  0.1396 -0.0447
  756ACN     H1 4721   0.348   1.231   0.413 -2.0770  0.3713  0.8821
  756ACN     H2 4722   0.390   1.280   0.572 -2.7678 -0.1847 -0.3624
  756ACN     H3 4723   0.387   1.412   0.437  0.9977  0.6907  0.7603
  756ACN     C2 4724   0.544   1.277   0.434 -0.0587 -0.5996 -0.1314
  756ACN     N1 4725   0.652   1.252   0.399 -0.3380 -0.1418 -0.0478
  757ACN     C1 4726   0.531   3.734   1.682  0.3091  0.0892 -0.6788
  757ACN     H1 4727   0.626   3.753   1.631  0.6874 -2.0683 -0.8635
  757ACN     H2 4728   0.437   3.752   1.630 -0.1083 -2.0244 -0.7292
  757ACN     H3 4729   0.532   3.806   1.765 -1.8329 -0.0245 -0.5410
  757ACN     C2 4730   0.541   3.599   1.733 -0.1391 -0.3983  0.2651
  757ACN     N1 4731   0.555   3.492   1.778  0.1557  0.1776 -0.3010
  758ACN     C1 4732   4.391   1.116   2.076  0.2402  0.1881 -0.4430
  758ACN     H1 4733   4.361   1.048   1.996 -0.1552 -1.4943  1.1042
  758ACN     H2 4734   4.309   1.185   2.099 -0.0663 -0.3099 -0.0189
  758ACN     H3 4735   4.479   1.174   2.047  0.5158 -0.2013 -0.3876
  758ACN     C2 4736   4.419   1.032   2.192 -0.6314 -0.4673  0.1122
  758ACN     N1 4737   4.440   0.964   2.286  0.4038 -0.3214  0.4749
  759ACN     C1 4738   3.385   2.619   1.468  0.0056 -0.1843 -0.6587
  759ACN     H1 4739   3.416   2.563   1.379 -0.3906 -2.0385  0.3502
  759ACN     H2 4740   3.410   2.724   1.448  2.1011 -0.4799  0.2626
  759ACN     H3 4741   3.443   2.590   1.556 -2.9531  0.9980  1.7774
  759ACN     C2 4742   3.239   2.604   1.496 -0.6576  0.8643 -0.4083
  759ACN     N1 4743   3.131   2.591   1.526  0.2030 -0.3902 -0.0299
  760ACN     C1 4744   0.369   1.563   2.817  0.1574  0.6432 -0.0438
  760ACN     H1 4745   0.385   1.554   2.709 -0.5148  1.5457 -0.2207
  760ACN     H2 4746   0.323   1.470   2.853  1.4817 -0.5749 -1.4413
  760ACN     H3 4747   0.296   1.645   2.821  0.1415  0.7267 -1.5910
  760ACN     C2 4748   0.478   1.593   2.902  0.1417 -0.4118 -0.5069
  760ACN     N1 4749   0.576   1.618   2.965  0.2078 -0.8093  0.3261
  761ACN     C1 4750   1.256   0.266   1.395  0.2911  0.8527  0.2409
  761ACN     H1 4751   1.232   0.166   1.434  0.6963  0.0540 -1.4992
  761ACN     H2 4752   1.300   0.325   1.477  0.0976  2.8978 -1.1006
  761ACN     H3 4753   1.170   0.311   1.345 -0.2042 -0.1576  0.1673
  761ACN     C2 4754   1.352   0.262   1.288  0.4138  0.3186  0.5382
  761ACN     N1 4755   1.430   0.255   1.202  0.5841 -0.0895 -0.4775
  762ACN     C1 4756   1.702   2.124   0.324 -0.2102  0.6807  0.0828
  762ACN     H1 4757   1.645   2.209   0.285  0.4449  1.8162  1.5356
  762ACN     H2 4758   1.804   2.159   0.347 -0.0646  0.4393 -0.1844
  762ACN     H3 4759   1.714   2.049   0.244 -1.7658  2.1034 -1.5183
  762ACN     C2 4760   1.631   2.079   0.444 -0.0106  0.0880  0.0746
  762ACN     N1 4761   1.578   2.051   0.539 -0.1832  0.2106 -0.1842
  763ACN     C1 4762   3.899   3.363   1.475  0.0961 -0.0380  0.3673
  763ACN     H1 4763   3.844   3.282   1.424  0.5912 -0.4307  0.4544
  763ACN     H2 4764   3.973   3.321   1.544  0.7018 -0.9283 -0.8123
  763ACN     H3 4765   3.830   3.417   1.542  2.3444  2.5293  0.6903
  763ACN     C2 4766   3.968   3.454   1.388  0.3932 -0.7214  0.3185
  763ACN     N1 4767   4.012   3.527   1.311  0.4116 -0.2599 -0.5367
  764ACN     C1 4768   3.968   2.731   4.192  0.9137 -0.2484 -0.4545
  764ACN     H1 4769   3.926   2.728   4.293 -1.1925  4.5639 -1.0652
  764ACN     H2 4770   3.910   2.652   4.142  3.0295 -1.8611 -0.4203
  764ACN     H3 4771   4.075   2.708   4.198  1.3134  1.5275 -0.7170
  764ACN     C2 4772   3.948   2.861   4.129  0.5000 -0.5072 -0.4186
  764ACN     N1 4773   3.941   2.969   4.087 -0.1324 -0.0220 -0.1082
  765ACN     C1 4774   0.947   0.716   1.873  0.9272 -0.0622  0.2610
  765ACN     H1 4775   1.026   0.661   1.821  3.1831  2.4026  0.9490
  765ACN     H2 4776   0.910   0.799   1.812 -1.8685 -1.9929 -0.8017
  765ACN     H3 4777   0.985   0.772   1.959 -0.6102  1.0025  0.2822
  765ACN     C2 4778   0.846   0.624   1.910  0.4094  0.2967 -0.5249
  765ACN     N1 4779   0.768   0.546   1.941  0.0716  0.5828  0.1256
  766ACN     C1 4780   3.668   4.793   0.662 -0.7693  0.9219 -0.3875
  766ACN     H1 4781   3.704   4.833   0.566 -0.3531  3.2811  0.7137
  766ACN     H2 4782   3.601   4.868   0.707 -0.3973  0.6562  0.6226
  766ACN     H3 4783   3.756   4.776   0.724 -0.6938 -0.9052 -0.9753
  766ACN     C2 4784   3.597   4.671   0.645  0.0034 -0.3333  0.0082
  766ACN     N1 4785   3.535   4.573   0.640 -0.5643  0.1537 -0.0234
  767ACN     C1 4786   0.432   1.926   3.394 -0.2804 -0.7881 -0.5194
  767ACN     H1 4787   0.375   1.995   3.330 -1.4913 -1.5822 -0.3049
  767ACN     H2 4788   0.417   1.832   3.340  1.0455 -0.6679 -1.1193
  767ACN     H3 4789   0.384   1.914   3.492 -1.7006 -0.2216 -1.1362
  767ACN     C2 4790   0.581   1.948   3.397 -0.6679  0.3075  0.7776
  767ACN     N1 4791   0.698   1.957   3.398 -0.1796  0.3380 -0.1312
  768ACN     C1 4792   3.304   3.397   2.850  0.0298  0.5993  0.5572
  768ACN     H1 4793   3.382   3.455   2.800  0.5998 -0.3438  0.3427
  768ACN     H2 4794   3.265   3.315   2.788  0.0965  0.7332  0.3357
  768ACN     H3 4795   3.226   3.466   2.884 -1.5412 -0.7168 -0.2815
  768ACN     C2 4796   3.365   3.329   2.963 -0.2498 -0.0794 -0.4878
  768ACN     N1 4797   3.407   3.271   3.059  0.2990 -1.3369  0.1411
  769ACN     C1 4798   3.166   4.287   0.434  0.0238 -0.1886 -0.0726
  769ACN     H1 4799   3.132   4.391   0.440 -2.4545 -0.7146 -3.5080
  769ACN     H2 4800   3.107   4.221   0.370 -0.7408 -0.1123  0.5503
  769ACN     H3 4801   3.158   4.234   0.529 -0.1538  1.5603  0.9127
  769ACN     C2 4802   3.303   4.298   0.395  0.1062  0.2328  0.6570
  769ACN     N1 4803   3.417   4.307   0.366 -0.5062 -0.4520 -0.3229
  770ACN     C1 4804   0.250   3.918   2.116 -0.2375 -0.0081 -0.0261
  770ACN     H1 4805   0.148   3.890   2.146 -0.1010 -2.8872 -2.0524
  770ACN     H2 4806   0.319   3.895   2.198 -0.2307 -2.1835 -0.6314
  770ACN     H3 4807   0.253   4.026   2.094  0.9658  0.3483  1.7769
  770ACN     C2 4808   0.302   3.847   1.998 -0.5066 -0.0844 -0.2186
  770ACN     N1 4809   0.334   3.774   1.913 -0.2899  0.1834 -0.0474
  771ACN     C1 4810   0.260   0.510   3.347  0.0036 -0.2020 -0.3462
  771ACN     H1 4811   0.243   0.413   3.395 -0.2564 -0.3242 -0.6860
  771ACN     H2 4812   0.178   0.521   3.275  0.1120 -1.7703 -0.7276
  771ACN     H3 4813   0.358   0.498   3.300  0.4744  0.3598  0.4689
  771ACN     C2 4814   0.256   0.617   3.444  0.2780 -0.8463  0.6680
  771ACN     N1 4815   0.244   0.694   3.525 -0.2802 -0.1591  0.3350
  772ACN     C1 4816   2.659   2.820   2.282 -0.4874  0.2343  0.0921
  772ACN     H1 4817   2.698   2.795   2.183  0.6786  3.2878 -0.2845
  772ACN     H2 4818   2.567   2.872   2.255 -1.0343 -1.1565 -0.7536
  772ACN     H3 4819   2.736   2.879   2.333 -0.0928 -1.5813  1.6645
  772ACN     C2 4820   2.624   2.705   2.358 -0.0658  0.2031  0.5260
  772ACN     N1 4821   2.598   2.607   2.412 -0.4951  0.5632 -0.5112
  773ACN     C1 4822   2.238   3.773   4.455 -0.1023 -0.3964 -0.3794
  773ACN     H1 4823   2.335   3.751   4.409 -0.0076  0.6342 -0.6925
  773ACN     H2 4824   2.251   3.808   4.558 -2.0627 -0.2691 -0.1545
  773ACN     H3 4825   2.163   3.693   4.462  0.6462 -0.8560  3.4521
  773ACN     C2 4826   2.175   3.880   4.382  0.6982 -0.1385 -0.6198
  773ACN     N1 4827   2.123   3.969   4.324  0.4961  0.9768 -0.3097
  774ACN     C1 4828   1.872   2.909   0.588  0.0624  0.6023  0.8101
  774ACN     H1 4829   1.933   2.999   0.607  0.9471  0.3925 -0.9285
  774ACN     H2 4830   1.847   2.910   0.482 -0.6506  0.4448  0.9764
  774ACN     H3 4831   1.785   2.911   0.655 -1.2270  2.3228 -0.8853
  774ACN     C2 4832   1.955   2.792   0.606  0.0399 -0.1449 -0.1449
  774ACN     N1 4833   2.013   2.697   0.628 -0.4116 -0.1784  0.5910
  775ACN     C1 4834   2.920   1.746   2.899  0.8298 -0.2377  0.2835
  775ACN     H1 4835   2.825   1.709   2.857 -0.4684  3.0462  0.2036
  775ACN     H2 4836   2.925   1.854   2.884  0.0167 -0.4902 -2.1828
  775ACN     H3 4837   3.001   1.697   2.844 -2.0721 -2.7898 -1.9780
  775ACN     C2 4838   2.938   1.710   3.040 -0.1176  0.0943  0.1325
  775ACN     N1 4839   2.949   1.698   3.154 -0.2869 -0.1663  0.6027
  776ACN     C1 4840   3.130   1.591   2.381  0.2554 -0.0331 -0.1483
  776ACN     H1 4841   3.037   1.549   2.421  0.2126 -1.4460 -1.6376
  776ACN     H2 4842   3.177   1.512   2.321 -0.2476 -0.5191  0.0958
  776ACN     H3 4843   3.193   1.620   2.465 -0.4314  1.2936 -0.0819
  776ACN     C2 4844   3.104   1.702   2.299  0.4841  0.3389  0.4894
  776ACN     N1 4845   3.108   1.791   2.224  0.2394 -0.4593  0.2784
  777ACN     C1 4846   0.543   2.736   2.741 -0.4164  1.0869  0.0162
  777ACN     H1 4847   0.603   2.663   2.686  0.0278  1.4714 -0.0114
  777ACN     H2 4848   0.546   2.713   2.848 -0.1851  1.5166  0.1038
  777ACN     H3 4849   0.442   2.728   2.699 -1.1814 -1.5994  2.1965
  777ACN     C2 4850   0.617   2.856   2.719 -0.1909  0.3849 -0.3114
  777ACN     N1 4851   0.678   2.953   2.704  0.3693 -0.0310 -0.4164
  778ACN     C1 4852   1.623   1.892   0.918  0.2859 -0.1429  0.2695
  778ACN     H1 4853   1.614   1.818   0.838 -0.3027  0.2054  0.0115
  778ACN     H2 4854   1.621   1.846   1.017 -0.6432 -0.6226  0.0325
  778ACN     H3 4855   1.545   1.966   0.897  0.0316 -0.6038 -0.4304
  778ACN     C2 4856   1.754   1.957   0.886 -1.2926  0.8542  0.1308
  778ACN     N1 4857   1.856   2.004   0.853 -1.0356  0.7493  0.1953
  779ACN     C1 4858   3.028   0.219   4.887  0.0779 -0.0808 -0.0729
  779ACN     H1 4859   3.068   0.118   4.897 -1.1888 -0.5298  0.5491
  779ACN     H2 4860   2.980   0.240   4.983 -1.5215 -1.2514 -0.6056
  779ACN     H3 4861   2.962   0.213   4.799 -0.8447 -0.0746  0.6180
  779ACN     C2 4862   3.126   0.320   4.867  0.3011  0.3304  0.1683
  779ACN     N1 4863   3.207   0.398   4.847  0.3015 -0.4189 -0.1481
  780ACN     C1 4864   2.268   0.607   3.345 -0.3420 -0.6508  0.3477
  780ACN     H1 4865   2.371   0.612   3.308 -1.1422 -0.0052 -1.8675
  780ACN     H2 4866   2.266   0.630   3.452 -2.6391  0.2250  0.1510
  780ACN     H3 4867   2.218   0.509   3.344 -3.7463  0.9630  2.4950
  780ACN     C2 4868   2.181   0.704   3.275 -0.4338 -0.3899 -0.5007
  780ACN     N1 4869   2.109   0.775   3.218 -0.1421 -0.0581  0.0519
  781ACN     C1 4870   2.585   0.998   0.969  0.3848  0.0452 -0.4414
  781ACN     H1 4871   2.665   0.924   0.962  0.5043 -0.0513  1.6837
  781ACN     H2 4872   2.629   1.096   0.949 -0.4177  0.5711  0.3615
  781ACN     H3 4873   2.539   0.989   1.068 -0.4795 -1.1881 -0.9359
  781ACN     C2 4874   2.487   0.974   0.864  0.1914  0.1521 -0.0746
  781ACN     N1 4875   2.412   0.965   0.779  0.5308  0.1559 -0.6080
  782ACN     C1 4876   0.004   4.286   2.862  0.0598  0.0024 -0.3470
  782ACN     H1 4877  -0.051   4.225   2.789 -1.1103  2.1732 -1.3333
  782ACN     H2 4878   0.074   4.230   2.926 -0.8517  0.1877  0.8189
  782ACN     H3 4879  -0.068   4.337   2.927  0.6778 -0.3905  0.6512
  782ACN     C2 4880   0.083   4.390   2.797  1.1662 -0.1210  0.0783
  782ACN     N1 4881   0.147   4.462   2.741 -0.7147 -0.1108  0.0941
  783ACN     C1 4882   0.266   3.055   2.138 -0.0421  0.3116 -0.1088
  783ACN     H1 4883   0.294   3.119   2.054 -0.9676 -1.1367 -1.5554
  783ACN     H2 4884   0.305   3.096   2.232 -0.3908  0.0135  0.1686
  783ACN     H3 4885   0.304   2.954   2.121 -0.8122  0.3171 -1.9667
  783ACN     C2 4886   0.119   3.043   2.133 -0.8721 -0.3303  0.7323
  783ACN     N1 4887   0.004   3.029   2.125 -0.0081  0.5191  0.1461
  784ACN     C1 4888   4.382   3.952   3.927 -0.2779  0.5976  0.8125
  784ACN     H1 4889   4.450   3.873   3.893 -0.6911  0.5947  0.0025
  784ACN     H2 4890   4.317   3.988   3.847  0.6992  1.3443  0.3417
  784ACN     H3 4891   4.441   4.032   3.974  0.9213 -0.1621  0.6042
  784ACN     C2 4892   4.289   3.893   4.027  0.0554 -0.1403 -0.3713
  784ACN     N1 4893   4.212   3.840   4.092 -0.3409 -0.2816  0.0721
  785ACN     C1 4894   0.411   1.129   1.722  0.0046  0.1529  0.3991
  785ACN     H1 4895   0.433   1.233   1.746  1.1978  0.1369 -0.5588
  785ACN     H2 4896   0.340   1.087   1.794  0.0749  2.5454  1.9308
  785ACN     H3 4897   0.510   1.081   1.725 -1.4375 -2.9636  0.1267
  785ACN     C2 4898   0.356   1.119   1.590  0.0357  0.1630 -0.6610
  785ACN     N1 4899   0.308   1.107   1.487  1.2268 -0.0612  0.0321
  786ACN     C1 4900   3.387   2.214   5.064  0.2971 -0.3524 -0.4252
  786ACN     H1 4901   3.369   2.120   5.117 -0.1303 -0.7600 -1.2866
  786ACN     H2 4902   3.490   2.242   5.090  0.7497 -1.0105 -1.4878
  786ACN     H3 4903   3.323   2.296   5.099  0.1329 -0.5615 -0.2328
  786ACN     C2 4904   3.367   2.210   4.914  0.9049 -0.1436 -0.5789
  786ACN     N1 4905   3.366   2.208   4.798  0.0672  0.0991 -0.2359
  787ACN     C1 4906   3.985   3.736   0.553  0.6880  0.2214  0.7291
  787ACN     H1 4907   3.964   3.834   0.596 -3.0447 -0.4132  0.4742
  787ACN     H2 4908   4.010   3.661   0.629  1.3316  1.1252  1.4166
  787ACN     H3 4909   4.070   3.737   0.484 -1.0023  2.0918 -1.4068
  787ACN     C2 4910   3.861   3.679   0.491  0.1470 -0.3821 -0.2925
  787ACN     N1 4911   3.757   3.642   0.459  1.2873  0.2439 -0.8911
  788ACN     C1 4912   2.426   3.131   3.383  0.7275 -0.8649 -0.3584
  788ACN     H1 4913   2.414   3.240   3.398 -1.1219 -1.2337  1.0759
  788ACN     H2 4914   2.414   3.085   3.482 -1.5116 -0.4882 -0.4175
  788ACN     H3 4915   2.526   3.103   3.351  0.9784 -2.0505  1.3907
  788ACN     C2 4916   2.317   3.087   3.300 -0.1609  0.8069 -0.3821
  788ACN     N1 4917   2.227   3.070   3.229 -0.1593  0.3187  0.2598
  789ACN     C1 4918   2.980   5.062   2.913 -0.0824 -0.2785 -0.8808
  789ACN     H1 4919   2.918   4.991   2.858 -0.5141 -0.0592 -0.6819
  789ACN     H2 4920   3.038   5.112   2.834 -0.6227 -0.5273 -1.4374
  789ACN     H3 4921   3.046   4.996   2.972 -0.5973  1.0391  1.2321
  789ACN     C2 4922   2.906   5.153   2.998 -0.1941  0.5417 -0.4863
  789ACN     N1 4923   2.831   5.219   3.056  0.3347  0.3240  0.3096
  790ACN     C1 4924   1.028   3.793   4.125 -0.1601  0.5549 -0.2170
  790ACN     H1 4925   1.029   3.816   4.018  0.6774  1.5134 -0.0026
  790ACN     H2 4926   1.045   3.684   4.132  1.0441  0.8086  1.0610
  790ACN     H3 4927   0.924   3.819   4.147  0.3382  1.7154  0.7679
  790ACN     C2 4928   1.124   3.875   4.202  0.5253  0.0032  0.5497
  790ACN     N1 4929   1.200   3.938   4.260  0.3831 -0.6562  0.4017
  791ACN     C1 4930   0.322   1.749   0.565 -0.1053 -0.6699  0.6431
  791ACN     H1 4931   0.300   1.803   0.472 -1.0280 -0.1340  1.1647
  791ACN     H2 4932   0.284   1.822   0.638 -1.5869  0.3012 -1.0654
  791ACN     H3 4933   0.429   1.735   0.584  0.7416  0.3153 -2.9471
  791ACN     C2 4934   0.246   1.616   0.573  0.7388  0.3613  0.3609
  791ACN     N1 4935   0.186   1.518   0.576  0.3708  0.3135 -0.1065
  792ACN     C1 4936   1.849   0.773   5.046 -0.9753  0.0705  0.3697
  792ACN     H1 4937   1.901   0.737   4.956 -0.9764 -1.7637  1.0909
  792ACN     H2 4938   1.929   0.828   5.097  1.3895 -1.0694 -1.9532
  792ACN     H3 4939   1.801   0.701   5.113  1.1953 -1.9833 -0.2130
  792ACN     C2 4940   1.744   0.868   5.006 -0.1539 -0.0436  0.8650
  792ACN     N1 4941   1.663   0.938   4.973  0.8282  0.5784  0.5437
  793ACN     C1 4942   2.463   3.724   0.271 -0.0242 -0.0248 -0.3176
  793ACN     H1 4943   2.406   3.642   0.316  0.6616  0.2652  1.1130
  793ACN     H2 4944   2.405   3.762   0.186 -1.6840 -2.9974 -0.5651
  793ACN     H3 4945   2.559   3.684   0.235  0.5013 -0.2357  1.2654
  793ACN     C2 4946   2.479   3.825   0.377  1.5576 -0.3598  0.2647
  793ACN     N1 4947   2.494   3.900   0.460 -0.0406 -0.4373 -0.0213
  794ACN     C1 4948   3.951   3.141   0.561 -0.2058  0.4601 -0.2605
  794ACN     H1 4949   3.899   3.136   0.465 -3.0572 -1.2339  1.3123
  794ACN     H2 4950   3.999   3.044   0.578  0.0086  0.6968  0.5249
  794ACN     H3 4951   3.878   3.163   0.640  1.5683  3.3242  0.6825
  794ACN     C2 4952   4.051   3.243   0.560  0.3000  0.4655 -0.3380
  794ACN     N1 4953   4.137   3.324   0.569 -0.2601  0.0053  0.1365
  795ACN     C1 4954   4.128   4.780   2.197 -0.0139  0.0467 -0.4369
  795ACN     H1 4955   4.105   4.727   2.291  3.0780 -1.4267 -0.4473
  795ACN     H2 4956   4.080   4.736   2.109  0.9155  2.0582 -1.9737
  795ACN     H3 4957   4.236   4.781   2.174  0.1575  1.1782  0.4116
  795ACN     C2 4958   4.084   4.920   2.222 -0.4613 -0.0271 -0.5790
  795ACN     N1 4959   4.034   5.019   2.231 -0.2810  0.0771 -0.2773
  796ACN     C1 4960   2.782   3.937   0.211  0.9070  0.1165 -0.0781
  796ACN     H1 4961   2.747   3.858   0.143  0.2932  0.1807  0.1599
  796ACN     H2 4962   2.704   4.009   0.239  0.1201 -1.6854  2.6138
  796ACN     H3 4963   2.878   3.981   0.183  0.8560  0.8054  0.7946
  796ACN     C2 4964   2.816   3.880   0.334 -0.1098  0.1438 -0.1772
  796ACN     N1 4965   2.825   3.828   0.437  0.0131 -0.4798 -0.0864
  797ACN     C1 4966   0.259   3.002   2.880  0.4174  0.2369 -0.1662
  797ACN     H1 4967   0.162   2.949   2.882  0.3021  0.4856  2.5127
  797ACN     H2 4968   0.331   2.940   2.933 -1.5845 -0.1789  2.1676
  797ACN     H3 4969   0.239   3.102   2.921 -1.9250  0.2532 -1.2205
  797ACN     C2 4970   0.300   3.016   2.746 -0.0995  0.4854 -0.0921
  797ACN     N1 4971   0.328   3.023   2.634  0.0911  0.3979 -0.6504
  798ACN     C1 4972   3.567   2.890   2.153  0.5289  0.9800 -0.2667
  798ACN     H1 4973   3.502   2.958   2.096 -1.7399 -0.4088  0.5991
  798ACN     H2 4974   3.543   2.785   2.131  2.2639 -0.0169  2.4188
  798ACN     H3 4975   3.550   2.903   2.260 -2.3662  3.5290 -0.9418
  798ACN     C2 4976   3.705   2.925   2.121 -0.0245  0.1410  0.4680
  798ACN     N1 4977   3.814   2.944   2.086  0.6977 -0.0065 -0.3351
  799ACN     C1 4978   1.895   4.033   1.714  0.3694  0.3499  0.0469
  799ACN     H1 4979   1.937   4.109   1.780 -0.5135 -0.9391  2.1558
  799ACN     H2 4980   1.980   3.970   1.684 -0.4652  1.0714 -4.2501
  799ACN     H3 4981   1.853   4.088   1.629  0.7081  1.9668  0.9055
  799ACN     C2 4982   1.796   3.968   1.795 -0.2430 -0.2784 -0.4122
  799ACN     N1 4983   1.719   3.922   1.867 -0.1517  0.4020  0.0167
  800ACN     C1 4984   3.135   0.366   2.814  0.0886  0.0242 -0.0832
  800ACN     H1 4985   3.234   0.409   2.794 -0.6769  2.1191  0.4553
  800ACN     H2 4986   3.142   0.274   2.874  0.2426 -0.8149 -1.3700
  800ACN     H3 4987   3.080   0.360   2.719  0.8576 -0.2411 -0.5187
  800ACN     C2 4988   3.061   0.452   2.901  0.1883 -0.1048 -0.1907
  800ACN     N1 4989   3.002   0.522   2.971  0.7731 -0.3608 -0.8393
  801ACN     C1 4990   2.699   2.092   1.594 -0.6518 -0.4783  0.3745
  801ACN     H1 4991   2.763   2.104   1.506 -0.5059 -0.6629  0.4556
  801ACN     H2 4992   2.687   2.187   1.647 -1.0372 -0.6016  0.5093
  801ACN     H3 4993   2.760   2.027   1.657  0.6885  0.7164  0.3218
  801ACN     C2 4994   2.573   2.029   1.567 -1.5151  0.2658 -0.0721
  801ACN     N1 4995   2.471   1.979   1.551 -0.0488  0.2801 -0.7569
  802ACN     C1 4996   2.437   0.728   2.888  0.5579 -0.1848  0.4019
  802ACN     H1 4997   2.540   0.744   2.922  0.4780  0.4960  0.3340
  802ACN     H2 4998   2.404   0.635   2.935  0.7673 -0.9005 -0.8607
  802ACN     H3 4999   2.422   0.718   2.780  0.4866  3.3088  0.0351
  802ACN     C2 5000   2.354   0.830   2.946 -0.3483  0.2493  0.1465
  802ACN     N1 5001   2.287   0.908   2.996 -0.2996  0.0731  0.6080
  803ACN     C1 5002   2.160   4.702   3.196 -0.4604  0.2943  0.2460
  803ACN     H1 5003   2.215   4.734   3.107 -1.2282  0.0380 -0.3203
  803ACN     H2 5004   2.146   4.779   3.273  2.2934  0.8387  0.2629
  803ACN     H3 5005   2.208   4.609   3.230 -1.7622 -0.7581 -0.7383
  803ACN     C2 5006   2.032   4.659   3.147 -0.4288 -0.1098  0.5237
  803ACN     N1 5007   1.936   4.615   3.099 -0.1385 -0.1514 -0.1650
  804ACN     C1 5008   3.379   3.776   3.145  0.6085 -0.5032  1.0994
  804ACN     H1 5009   3.344   3.835   3.230  1.6013 -0.0408  1.2053
  804ACN     H2 5010   3.439   3.694   3.185  2.4057  0.4290  0.4003
  804ACN     H3 5011   3.446   3.840   3.085  0.0818 -1.9169 -1.0616
  804ACN     C2 5012   3.278   3.736   3.055 -0.1562 -0.2249 -0.2166
  804ACN     N1 5013   3.207   3.695   2.972 -0.3480  0.1328  0.1873
  805ACN     C1 5014   1.741   2.338   0.772 -0.0249  0.0045 -0.6320
  805ACN     H1 5015   1.819   2.272   0.735 -0.4907 -1.3720  0.8076
  805ACN     H2 5016   1.773   2.373   0.871  0.9477 -0.0313 -0.9301
  805ACN     H3 5017   1.649   2.281   0.790 -0.4889 -0.3199 -3.7149
  805ACN     C2 5018   1.713   2.448   0.680 -0.7493  0.0412 -0.2211
  805ACN     N1 5019   1.688   2.532   0.605  0.8990  0.0857  0.0527
  806ACN     C1 5020   4.259   2.470   0.620  0.4259 -0.2287  0.1606
  806ACN     H1 5021   4.272   2.520   0.717  0.7817  1.3682 -0.6869
  806ACN     H2 5022   4.352   2.430   0.579  0.4837 -0.4645  0.5141
  806ACN     H3 5023   4.219   2.546   0.552  1.3314  0.3752  0.2924
  806ACN     C2 5024   4.160   2.363   0.636  0.6474 -0.5519  0.4084
  806ACN     N1 5025   4.084   2.279   0.649  0.2595 -0.5030  0.2696
  807ACN     C1 5026   0.567   0.128   3.084  0.7622 -0.2946  0.8612
  807ACN     H1 5027   0.602   0.216   3.029 -3.0400  1.4135  1.0118
  807ACN     H2 5028   0.657   0.067   3.101  1.2851  0.1466 -0.3067
  807ACN     H3 5029   0.497   0.076   3.017  0.5631  0.9504  0.0935
  807ACN     C2 5030   0.505   0.175   3.207  0.3711 -1.1058  0.4095
  807ACN     N1 5031   0.462   0.215   3.305  0.5949  0.2207 -0.3396
  808ACN     C1 5032   1.625   4.625   4.151 -0.3366  0.7236  0.2424
  808ACN     H1 5033   1.707   4.697   4.141  1.0973 -0.8276  0.6263
  808ACN     H2 5034   1.628   4.547   4.074 -2.0726 -0.8649  1.7234
  808ACN     H3 5035   1.528   4.671   4.127 -0.5953 -0.4922 -1.1106
  808ACN     C2 5036   1.620   4.561   4.280 -0.1029  1.1050  0.3727
  808ACN     N1 5037   1.611   4.514   4.385 -0.0393 -0.0508  0.1201
  809ACN     C1 5038   0.718   4.789   1.716  0.8826 -0.5765 -0.5529
  809ACN     H1 5039   0.697   4.870   1.645  2.3103  0.2049 -0.1100
  809ACN     H2 5040   0.707   4.818   1.821  0.2393 -1.5666 -0.3403
  809ACN     H3 5041   0.820   4.757   1.691  0.1069 -2.6918 -1.0819
  809ACN     C2 5042   0.630   4.678   1.693 -0.5273  0.7799 -0.8006
  809ACN     N1 5043   0.561   4.589   1.679 -0.2631 -0.2545  0.1662
  810ACN     C1 5044   1.697   0.795   2.663 -0.4553  0.1394  0.1974
  810ACN     H1 5045   1.629   0.711   2.646  0.3627 -0.2507 -1.2284
  810ACN     H2 5046   1.797   0.749   2.667 -0.5053  0.0974  1.0758
  810ACN     H3 5047   1.687   0.842   2.761 -1.3192  1.3158 -0.4439
  810ACN     C2 5048   1.674   0.881   2.549 -0.9151 -0.8753  0.5684
  810ACN     N1 5049   1.670   0.957   2.462 -0.4236  0.0105  0.0399
  811ACN     C1 5050   2.736   4.712   4.521  0.4801 -0.5573  0.4631
  811ACN     H1 5051   2.650   4.780   4.514  0.3073 -0.9088 -1.1628
  811ACN     H2 5052   2.822   4.777   4.540  1.7280 -1.8615 -0.6461
  811ACN     H3 5053   2.755   4.672   4.420 -1.5929  0.1831 -0.2632
  811ACN     C2 5054   2.712   4.614   4.626  0.0771 -0.9027 -0.2952
  811ACN     N1 5055   2.693   4.544   4.718  0.0912  0.3197 -0.5006
  812ACN     C1 5056   1.803   0.317   2.210 -0.6517  0.6794 -0.6474
  812ACN     H1 5057   1.798   0.350   2.105 -1.4239 -0.9829 -1.1536
  812ACN     H2 5058   1.898   0.266   2.231 -0.9324  0.5303  0.2520
  812ACN     H3 5059   1.729   0.236   2.206 -1.0847  1.0777 -0.5999
  812ACN     C2 5060   1.780   0.429   2.302  0.3194  0.5372 -0.5078
  812ACN     N1 5061   1.759   0.519   2.369  0.0244  0.1511 -0.2272
  813ACN     C1 5062   2.779   4.768   0.422 -0.4772  0.3619 -0.2846
  813ACN     H1 5063   2.772   4.865   0.371 -0.5033  0.5904  0.1477
  813ACN     H2 5064   2.812   4.691   0.351 -2.8851 -0.8350 -0.1744
  813ACN     H3 5065   2.674   4.736   0.431 -1.7878  3.2842 -3.9945
  813ACN     C2 5066   2.842   4.761   0.553  1.0211  0.2196  0.3717
  813ACN     N1 5067   2.893   4.744   0.653 -0.4440 -0.5077  0.5091
  814ACN     C1 5068   0.786   3.668   3.692 -0.2031  0.3537 -0.0020
  814ACN     H1 5069   0.732   3.662   3.596  1.4033 -0.4043 -0.8755
  814ACN     H2 5070   0.843   3.575   3.691 -0.2800  0.2082  3.1435
  814ACN     H3 5071   0.716   3.664   3.776 -2.3352 -2.9798 -1.8610
  814ACN     C2 5072   0.875   3.783   3.694  0.3327  0.1439 -0.0269
  814ACN     N1 5073   0.945   3.874   3.701 -0.4913 -0.1694 -0.1374
  815ACN     C1 5074   1.735   4.691   0.736 -0.2695  0.4818  0.5659
  815ACN     H1 5075   1.743   4.779   0.801  0.2060 -0.9244  2.4239
  815ACN     H2 5076   1.810   4.713   0.659  0.1054 -0.7557  0.5774
  815ACN     H3 5077   1.635   4.695   0.691 -1.2077  2.9812  2.7645
  815ACN     C2 5078   1.755   4.572   0.814 -0.4243 -0.1194  0.2326
  815ACN     N1 5079   1.768   4.472   0.869  0.1833  1.0876  0.6792
  816ACN     C1 5080   3.214   1.074   2.250 -0.0411 -0.5577 -0.2615
  816ACN     H1 5081   3.237   0.994   2.322 -1.4834  0.9393  1.9471
  816ACN     H2 5082   3.105   1.073   2.236 -0.1251 -0.6091  0.3407
  816ACN     H3 5083   3.270   1.061   2.157  1.1602  1.5855  0.1296
  816ACN     C2 5084   3.257   1.198   2.318 -0.0897 -1.7543 -0.1276
  816ACN     N1 5085   3.287   1.287   2.387 -0.6222 -0.5902  0.2247
  817ACN     C1 5086   3.670   3.267   1.005  0.2681  0.4095  0.3169
  817ACN     H1 5087   3.575   3.277   0.951  0.5210 -4.3744 -1.1813
  817ACN     H2 5088   3.657   3.252   1.113 -0.2906 -1.7532 -0.0379
  817ACN     H3 5089   3.728   3.359   0.990 -0.6091  1.3314  2.2861
  817ACN     C2 5090   3.733   3.156   0.942 -0.9930 -0.5428 -0.0151
  817ACN     N1 5091   3.789   3.073   0.889 -0.0158  0.3795  0.1528
  818ACN     C1 5092   2.086   3.185   0.404  0.7452  0.2957  0.4615
  818ACN     H1 5093   1.992   3.161   0.354  0.5190 -1.3193  1.6059
  818ACN     H2 5094   2.156   3.100   0.403 -0.4277 -0.7302  2.3035
  818ACN     H3 5095   2.053   3.201   0.508  3.1815  1.1002  1.1274
  818ACN     C2 5096   2.134   3.313   0.358 -0.9272 -0.5739  0.4206
  818ACN     N1 5097   2.178   3.412   0.320 -0.1643  0.8018 -0.2961
  819ACN     C1 5098   3.243   2.456   2.140 -0.3477 -0.3569  0.2063
  819ACN     H1 5099   3.153   2.518   2.142  0.2069  0.4815 -0.5544
  819ACN     H2 5100   3.333   2.518   2.127 -1.2898  0.6946 -1.5454
  819ACN     H3 5101   3.234   2.391   2.052  0.5232  0.8900 -0.8176
  819ACN     C2 5102   3.265   2.391   2.266  0.0669 -0.0822 -0.1664
  819ACN     N1 5103   3.274   2.348   2.373 -0.3384  0.5570  0.0898
  820ACN     C1 5104   0.415   1.421   3.299 -0.0850 -0.1784  0.4381
  820ACN     H1 5105   0.423   1.395   3.405 -2.3025 -0.2824  0.6003
  820ACN     H2 5106   0.495   1.380   3.236  0.4924  1.3139  0.1743
  820ACN     H3 5107   0.409   1.531   3.296  1.3217 -0.1071  0.0746
  820ACN     C2 5108   0.291   1.366   3.237 -0.4683 -0.2037 -0.2857
  820ACN     N1 5109   0.202   1.326   3.183  0.4906 -0.4429  0.6107
  821ACN     C1 5110   4.037   3.905   2.820  0.2287  0.1096 -0.5533
  821ACN     H1 5111   4.106   3.829   2.782 -0.0710 -1.3103  1.6340
  821ACN     H2 5112   3.967   3.938   2.742  0.2802 -1.5465 -1.3078
  821ACN     H3 5113   4.093   3.994   2.854 -0.3930  0.5970 -0.7956
  821ACN     C2 5114   3.960   3.858   2.939 -0.4327 -0.2086 -0.3933
  821ACN     N1 5115   3.916   3.814   3.037 -0.5635 -0.0188  0.2218
  822ACN     C1 5116   4.048   1.487   1.345 -0.5430 -0.1264  0.6475
  822ACN     H1 5117   4.069   1.594   1.347 -2.3719  0.2404  0.9384
  822ACN     H2 5118   4.016   1.446   1.248 -0.9554 -2.0639  1.5669
  822ACN     H3 5119   3.960   1.465   1.407  0.5664  0.7546  2.5770
  822ACN     C2 5120   4.156   1.420   1.409  0.4464 -0.4291  0.4524
  822ACN     N1 5121   4.241   1.367   1.461 -0.1212 -0.5183  0.2979
  823ACN     C1 5122   2.667   2.641   1.067  0.4732  0.5058 -0.4386
  823ACN     H1 5123   2.594   2.629   1.149  1.5096 -1.0395  0.2755
  823ACN     H2 5124   2.761   2.592   1.095  0.7786  0.6473 -1.2120
  823ACN     H3 5125   2.684   2.749   1.059  0.3961  0.4196 -1.8988
  823ACN     C2 5126   2.618   2.595   0.932 -0.4990 -0.0065 -0.9545
  823ACN     N1 5127   2.571   2.561   0.831 -0.9112  0.3283 -0.3739
  824ACN     C1 5128   2.028   2.027   4.275  0.3858 -0.1397  0.0251
  824ACN     H1 5129   1.947   1.958   4.250  1.0860 -0.7653 -0.5444
  824ACN     H2 5130   2.113   1.967   4.312  0.7564  0.9078  0.8909
  824ACN     H3 5131   2.004   2.099   4.353  0.5050 -0.4856  0.3860
  824ACN     C2 5132   2.071   2.094   4.148 -0.4598  0.0091 -0.3533
  824ACN     N1 5133   2.108   2.148   4.053  0.1403 -0.1366  0.3697
  825ACN     C1 5134   1.360   3.523   3.072 -0.1349  0.6773 -0.1139
  825ACN     H1 5135   1.251   3.511   3.077 -0.1864  1.1900  0.0487
  825ACN     H2 5136   1.394   3.581   2.986  1.5869  0.3787  0.3422
  825ACN     H3 5137   1.414   3.427   3.080  0.1996  0.7386 -1.4650
  825ACN     C2 5138   1.407   3.607   3.182 -0.1993 -0.1490  1.1871
  825ACN     N1 5139   1.448   3.669   3.266 -0.3057 -0.0384  0.2938
  826ACN     C1 5140   3.238   3.176   4.031 -0.1311 -0.4185 -0.8713
  826ACN     H1 5141   3.160   3.219   4.095 -0.9099 -0.7893 -1.5541
  826ACN     H2 5142   3.336   3.186   4.080  0.1890 -2.0498 -1.1238
  826ACN     H3 5143   3.238   3.229   3.935 -1.9727  1.1310 -0.0492
  826ACN     C2 5144   3.222   3.036   4.005 -0.0930  0.2840 -0.6181
  826ACN     N1 5145   3.214   2.921   3.988  0.3421 -1.0263  0.0875
  827ACN     C1 5146   2.219   1.349   1.354  0.3215 -0.4376  0.0146
  827ACN     H1 5147   2.263   1.444   1.322  1.5595 -1.4730 -1.4291
  827ACN     H2 5148   2.132   1.361   1.420 -0.9572  1.0087 -1.8775
  827ACN     H3 5149   2.303   1.301   1.406  0.5814  0.8627  0.8161
  827ACN     C2 5150   2.180   1.279   1.239 -0.6044 -0.4312  0.5902
  827ACN     N1 5151   2.141   1.210   1.154  0.1968  0.1798  0.4769
  828ACN     C1 5152   3.395   3.259   1.853  0.0128 -0.2880  0.0976
  828ACN     H1 5153   3.485   3.222   1.905 -0.7942  0.1866  1.8638
  828ACN     H2 5154   3.311   3.206   1.900 -0.9553  0.2777 -0.9613
  828ACN     H3 5155   3.404   3.234   1.746 -0.3388  0.7522 -0.1782
  828ACN     C2 5156   3.394   3.406   1.871 -0.6148 -0.4878 -0.2695
  828ACN     N1 5157   3.393   3.521   1.878  1.0618 -0.7936 -0.3755
  829ACN     C1 5158   3.944   2.700   3.072 -0.2982 -0.0158 -0.8313
  829ACN     H1 5159   3.912   2.732   3.172  2.3425 -1.5294  0.5631
  829ACN     H2 5160   4.025   2.771   3.052 -0.2644  0.1825 -0.0004
  829ACN     H3 5161   3.860   2.703   3.001  0.6270 -0.8013 -1.9787
  829ACN     C2 5162   3.995   2.567   3.082 -0.8591  0.0092  0.0233
  829ACN     N1 5163   4.034   2.460   3.090 -0.0472  0.0843  0.2480
  830ACN     C1 5164   2.023   4.701   1.738 -0.7370  0.2817 -0.4620
  830ACN     H1 5165   1.959   4.674   1.653 -1.8631  1.8343 -0.1134
  830ACN     H2 5166   1.957   4.704   1.825  0.0541 -1.7707  0.2423
  830ACN     H3 5167   2.062   4.802   1.725 -1.0814  0.6085  0.9647
  830ACN     C2 5168   2.125   4.594   1.748 -0.4895 -1.3654 -1.0152
  830ACN     N1 5169   2.203   4.512   1.747 -0.5667  0.6167  0.4522
  831ACN     C1 5170   0.224   2.196   1.849  0.3679  0.1908  0.2679
  831ACN     H1 5171   0.257   2.295   1.883 -1.0782  1.4014 -1.7721
  831ACN     H2 5172   0.258   2.120   1.920 -0.6522 -0.5247  0.0018
  831ACN     H3 5173   0.248   2.172   1.745 -0.3688  0.2579  0.0842
  831ACN     C2 5174   0.078   2.202   1.859 -0.4082  0.5840  0.7015
  831ACN     N1 5175  -0.034   2.228   1.862  0.4221  0.3190 -0.6770
  832ACN     C1 5176   4.162   0.338   3.297  0.8460 -0.0095  0.0696
  832ACN     H1 5177   4.194   0.430   3.246 -1.4899  0.1179 -1.2668
  832ACN     H2 5178   4.208   0.323   3.395  0.1833 -0.3113  0.3399
  832ACN     H3 5179   4.206   0.264   3.229  0.3440 -0.4930  0.2719
  832ACN     C2 5180   4.022   0.328   3.317  0.4547 -0.7164  0.7199
  832ACN     N1 5181   3.908   0.322   3.332  0.6295  0.5074 -0.5326
  833ACN     C1 5182   0.707   4.615   3.750 -0.1836  0.6163 -0.5234
  833ACN     H1 5183   0.740   4.716   3.775 -1.9493  1.1689 -0.3137
  833ACN     H2 5184   0.636   4.581   3.827  0.6318  0.5728  0.2163
  833ACN     H3 5185   0.791   4.546   3.766  0.8311  2.0139  0.2489
  833ACN     C2 5186   0.639   4.605   3.621  0.7242 -0.3956  0.1685
  833ACN     N1 5187   0.591   4.589   3.515  0.2945 -0.1932  0.7712
  834ACN     C1 5188   0.928   1.314   4.074 -0.0854 -0.1927  0.0645
  834ACN     H1 5189   0.848   1.382   4.106  0.4377  0.2753  0.3844
  834ACN     H2 5190   0.881   1.247   4.001 -0.2448 -0.2906  0.2514
  834ACN     H3 5191   0.966   1.263   4.164  0.2950 -0.1667 -0.0827
  834ACN     C2 5192   1.039   1.392   4.017 -0.1169  0.1382  0.3862
  834ACN     N1 5193   1.122   1.459   3.976 -0.4553  0.3830 -0.2589
  835ACN     C1 5194   1.335   1.266   1.305 -0.6625  0.0623  0.2982
  835ACN     H1 5195   1.376   1.172   1.267  0.5099  0.7585 -0.2281
  835ACN     H2 5196   1.227   1.277   1.287 -0.7492 -0.7210  0.3517
  835ACN     H3 5197   1.390   1.343   1.249 -0.5657 -0.3453 -0.1727
  835ACN     C2 5198   1.372   1.276   1.445  0.1494 -0.0882 -0.1317
  835ACN     N1 5199   1.408   1.280   1.558  0.0822  0.3685 -0.3396
  836ACN     C1 5200   1.253   2.568   1.879  0.2024 -0.3131 -0.0833
  836ACN     H1 5201   1.327   2.558   1.798 -1.9999 -0.5416 -2.1071
  836ACN     H2 5202   1.147   2.556   1.852 -0.0688 -2.5988  1.7750
  836ACN     H3 5203   1.263   2.669   1.920 -1.1739 -0.3756  0.4148
  836ACN     C2 5204   1.303   2.479   1.981  1.1241  0.5315 -0.4029
  836ACN     N1 5205   1.337   2.402   2.060 -0.0181 -0.3890 -0.1964
  837ACN     C1 5206   1.904   3.581   0.713  0.3094 -0.1567 -0.4838
  837ACN     H1 5207   2.011   3.586   0.688  0.7503  2.2641  1.6954
  837ACN     H2 5208   1.867   3.480   0.691 -1.4709  0.4528 -0.3657
  837ACN     H3 5209   1.850   3.649   0.645 -0.6032  0.3224  0.7166
  837ACN     C2 5210   1.879   3.618   0.855 -0.1702  0.0370 -0.3094
  837ACN     N1 5211   1.875   3.645   0.966  0.4243 -0.2185  0.0377
  838ACN     C1 5212   1.682   1.453   1.524 -0.5478 -0.2620 -0.7008
  838ACN     H1 5213   1.672   1.422   1.419 -1.3439 -2.7962  0.0970
  838ACN     H2 5214   1.680   1.358   1.579 -1.7967 -0.4239 -1.0066
  838ACN     H3 5215   1.597   1.516   1.552 -1.4887 -1.5771 -0.5770
  838ACN     C2 5216   1.803   1.526   1.550  0.7268  0.2486  0.2606
  838ACN     N1 5217   1.901   1.584   1.554 -0.0356 -0.3616  0.0958
  839ACN     C1 5218   1.794   2.344   4.484  0.3669  0.3990  0.0735
  839ACN     H1 5219   1.757   2.272   4.558  0.1327  0.6851  0.2393
  839ACN     H2 5220   1.711   2.362   4.415 -0.1243 -0.4196  0.4439
  839ACN     H3 5221   1.874   2.289   4.434 -0.1171 -0.5577  0.3508
  839ACN     C2 5222   1.828   2.471   4.542 -0.3683  0.2326 -0.2422
  839ACN     N1 5223   1.844   2.573   4.591 -0.6010 -0.5486 -0.4171
  840ACN     C1 5224   0.474   2.454   4.499  0.1514  0.2804 -0.1405
  840ACN     H1 5225   0.408   2.386   4.554 -0.8272  1.0491 -0.3582
  840ACN     H2 5226   0.468   2.424   4.394 -2.5047  0.6906 -0.1361
  840ACN     H3 5227   0.576   2.445   4.539 -0.2836 -0.3657  0.8412
  840ACN     C2 5228   0.432   2.590   4.514  0.3365 -0.0179  0.3440
  840ACN     N1 5229   0.397   2.699   4.534  0.0979 -0.4565 -0.2877
  841ACN     C1 5230   0.282   2.895   1.334  0.7777 -0.1235  0.0419
  841ACN     H1 5231   0.221   2.959   1.397 -0.1475 -0.3965 -0.5639
  841ACN     H2 5232   0.370   2.876   1.397  0.8437  0.7981  0.2316
  841ACN     H3 5233   0.315   2.959   1.251 -0.5174  0.3067 -0.1457
  841ACN     C2 5234   0.213   2.774   1.288 -0.6725 -0.0932  0.2329
  841ACN     N1 5235   0.160   2.683   1.250  0.6451 -0.9134 -0.3355
  842ACN     C1 5236   1.985   1.315   4.274  0.0662  0.2652 -0.6336
  842ACN     H1 5237   1.916   1.230   4.272 -0.3837  0.6230 -0.2674
  842ACN     H2 5238   2.062   1.275   4.341  0.5708  0.6935 -0.9544
  842ACN     H3 5239   1.943   1.407   4.316 -0.0108  1.2289 -2.7381
  842ACN     C2 5240   2.051   1.320   4.145 -0.1333  0.3339  0.5424
  842ACN     N1 5241   2.084   1.324   4.030  0.7618  0.8317 -0.0392
  843ACN     C1 5242   2.086   1.319   3.678 -0.5866 -0.2907  0.3153
  843ACN     H1 5243   2.009   1.245   3.702  0.1583 -0.4591  2.2983
  843ACN     H2 5244   2.176   1.270   3.637 -0.5309  0.6112 -0.6714
  843ACN     H3 5245   2.111   1.360   3.776  0.8908 -1.6361  0.5313
  843ACN     C2 5246   2.032   1.412   3.587  0.6060  0.0957 -0.4600
  843ACN     N1 5247   1.981   1.478   3.511 -0.0053 -0.7602  0.3994
  844ACN     C1 5248   1.907   3.125   2.110 -0.0267 -0.4109 -0.4038
  844ACN     H1 5249   1.832   3.205   2.118 -0.8878 -1.3165  0.8443
  844ACN     H2 5250   1.991   3.144   2.178 -1.6310  1.6654  1.0781
  844ACN     H3 5251   1.951   3.131   2.010  0.6424  3.5183  0.0220
  844ACN     C2 5252   1.843   2.994   2.132  0.3492 -0.5239  0.5399
  844ACN     N1 5253   1.793   2.891   2.158 -0.1764  0.3384  0.2106
  845ACN     C1 5254   3.590   4.431   1.972  0.3817  0.4630  0.0649
  845ACN     H1 5255   3.587   4.328   1.934 -2.0762  0.9136 -1.0445
  845ACN     H2 5256   3.507   4.490   1.930 -0.7140 -0.4209  0.9727
  845ACN     H3 5257   3.690   4.477   1.973  0.7723 -0.2655 -1.8920
  845ACN     C2 5258   3.551   4.418   2.110 -0.2459  0.5569  0.2226
  845ACN     N1 5259   3.525   4.405   2.225  1.2621 -0.1036  0.4943
  846ACN     C1 5260   3.668   4.295   2.608  0.0465  0.6948  0.0614
  846ACN     H1 5261   3.607   4.352   2.537  0.9855  2.0394  0.3237
  846ACN     H2 5262   3.631   4.191   2.607 -0.4205  0.8556 -2.4179
  846ACN     H3 5263   3.664   4.336   2.709 -0.8585  0.2529  0.2113
  846ACN     C2 5264   3.805   4.309   2.558  0.4050 -0.8590 -0.4066
  846ACN     N1 5265   3.913   4.334   2.527 -0.0160  0.1441  0.5344
  847ACN     C1 5266   2.502   1.906   3.982 -1.0236  0.4585  0.9804
  847ACN     H1 5267   2.398   1.878   3.964 -0.7219 -0.9992  1.3585
  847ACN     H2 5268   2.558   1.890   3.889 -0.7526 -1.3278  1.4256
  847ACN     H3 5269   2.542   1.839   4.060  0.2178 -1.4845 -1.2692
  847ACN     C2 5270   2.525   2.046   4.016  0.2578  0.1332  1.1932
  847ACN     N1 5271   2.551   2.150   4.059 -0.4248 -0.5970  0.2656
  848ACN     C1 5272   2.844   1.112   3.667  0.1906  0.7025  0.7733
  848ACN     H1 5273   2.753   1.058   3.696  0.8553 -0.4081  0.8359
  848ACN     H2 5274   2.910   1.055   3.600  2.1596 -0.2679  3.4839
  848ACN     H3 5275   2.891   1.147   3.759 -0.4322 -0.8812  1.7221
  848ACN     C2 5276   2.796   1.226   3.587  0.5819 -0.2431 -0.4151
  848ACN     N1 5277   2.759   1.315   3.526 -0.1403  0.1941  0.0419
  849ACN     C1 5278   0.540   2.060   2.418  0.1614 -0.1433  0.6649
  849ACN     H1 5279   0.462   2.135   2.436  2.6028  2.7004 -0.2288
  849ACN     H2 5280   0.542   2.029   2.312 -0.1955 -0.1278  0.6520
  849ACN     H3 5281   0.519   1.962   2.462  0.9697 -1.5761 -1.9939
  849ACN     C2 5282   0.658   2.123   2.478 -0.1935 -0.2037 -0.1984
  849ACN     N1 5283   0.753   2.168   2.528 -1.3150  0.2097  1.4555
  850ACN     C1 5284   4.248   1.879   0.893  0.0552  0.0766  0.3371
  850ACN     H1 5285   4.240   1.979   0.938 -1.8633  0.1813 -0.2121
  850ACN     H2 5286   4.186   1.870   0.804 -0.1292  0.6756  0.3985
  850ACN     H3 5287   4.224   1.798   0.962  1.2360 -0.1223  0.5363
  850ACN     C2 5288   4.385   1.865   0.847  0.1935 -0.9450  0.7635
  850ACN     N1 5289   4.497   1.861   0.815  0.2618  0.4054  0.0901
  851ACN     C1 5290   2.862   4.200   3.251  0.8250  0.7830  0.1613
  851ACN     H1 5291   2.771   4.244   3.207  1.3823  0.2830 -1.5438
  851ACN     H2 5292   2.906   4.267   3.325  1.5234 -0.4819  0.9012
  851ACN     H3 5293   2.928   4.194   3.164  2.6561 -0.4857  1.6164
  851ACN     C2 5294   2.833   4.074   3.316 -0.0547 -0.3823 -0.9008
  851ACN     N1 5295   2.810   3.978   3.371 -0.2565 -0.1545 -0.1795
  852ACN     C1 5296   0.375   0.607   1.480 -0.1951  0.3202  0.3375
  852ACN     H1 5297   0.286   0.635   1.538 -0.5227  1.0757 -0.5200
  852ACN     H2 5298   0.418   0.697   1.436  0.0699  0.4939  0.9442
  852ACN     H3 5299   0.349   0.548   1.391  1.7959 -1.7118  1.0549
  852ACN     C2 5300   0.478   0.545   1.565 -0.3704  1.5369  0.5668
  852ACN     N1 5301   0.552   0.487   1.630 -0.5376  0.1400 -0.0623
  853ACN     C1 5302   2.343   2.889   2.856  0.7035 -0.5647 -0.1101
  853ACN     H1 5303   2.336   2.895   2.966  0.4384  1.0143 -0.2006
  853ACN     H2 5304   2.420   2.814   2.836 -1.0435 -2.4878  0.2313
  853ACN     H3 5305   2.373   2.988   2.818  0.4751 -1.4311 -2.6056
  853ACN     C2 5306   2.214   2.849   2.789 -0.0888 -0.7318  0.1960
  853ACN     N1 5307   2.116   2.811   2.741 -0.2302 -0.1438 -0.0145
  854ACN     C1 5308   3.122   0.695   0.739  0.8963 -0.1504  0.5026
  854ACN     H1 5309   3.111   0.782   0.805  0.7622 -0.1133  0.4316
  854ACN     H2 5310   3.225   0.671   0.709  0.9864  1.1511 -0.2434
  854ACN     H3 5311   3.076   0.726   0.644  0.5969  0.2559  0.7769
  854ACN     C2 5312   3.054   0.577   0.791 -0.0916  0.3114 -0.1993
  854ACN     N1 5313   2.995   0.492   0.841  0.0322 -0.4897 -0.6932
  855ACN     C1 5314   2.746   0.008   2.338  0.1481  0.4066 -0.4582
  855ACN     H1 5315   2.823   0.069   2.290  2.1717  0.2854  2.4899
  855ACN     H2 5316   2.753  -0.098   2.310 -0.5692  0.1810  0.2207
  855ACN     H3 5317   2.653   0.046   2.295 -1.3755 -2.7927 -0.1579
  855ACN     C2 5318   2.749   0.025   2.484  0.3698 -0.9079 -0.1021
  855ACN     N1 5319   2.742   0.030   2.600  0.1826  0.1220  0.6869
  856ACN     C1 5320   2.177   4.357   2.031 -0.4201  0.6709 -0.3808
  856ACN     H1 5321   2.134   4.298   1.950  0.5409  2.7255 -2.4531
  856ACN     H2 5322   2.127   4.318   2.121  1.2817 -1.4671 -0.3097
  856ACN     H3 5323   2.157   4.464   2.015 -2.0487  0.0841 -2.4186
  856ACN     C2 5324   2.318   4.336   2.042 -0.8305  0.0804 -0.6070
  856ACN     N1 5325   2.433   4.331   2.054 -0.0489 -0.5062  0.4219
  857ACN     C1 5326   0.862   4.430   3.346 -0.8853 -0.5658  0.3432
  857ACN     H1 5327   0.919   4.382   3.426  0.1098 -1.5144 -0.8985
  857ACN     H2 5328   0.754   4.419   3.358 -1.1019  1.3638  0.2580
  857ACN     H3 5329   0.886   4.397   3.244 -0.1021 -0.6492  0.5478
  857ACN     C2 5330   0.894   4.569   3.356 -0.2833  0.2303 -0.2922
  857ACN     N1 5331   0.923   4.680   3.368  0.4835 -0.0507  0.2925
  858ACN     C1 5332   0.872   2.464   4.145 -0.3020  0.3536 -0.0368
  858ACN     H1 5333   0.895   2.526   4.057  0.8289  0.6655  0.4684
  858ACN     H2 5334   0.960   2.467   4.210 -1.6478  2.4173  1.7576
  858ACN     H3 5335   0.862   2.359   4.113 -0.9225  0.1336  0.8529
  858ACN     C2 5336   0.759   2.525   4.214 -0.1146  0.5667  1.0655
  858ACN     N1 5337   0.671   2.577   4.268 -0.0275 -0.0530 -0.7384
  859ACN     C1 5338   1.073   2.495   3.598 -0.5014  0.3024  0.6026
  859ACN     H1 5339   1.005   2.530   3.676 -1.7132 -2.7192  0.9793
  859ACN     H2 5340   1.081   2.387   3.578 -0.9677  0.1271  1.3524
  859ACN     H3 5341   1.174   2.516   3.637 -0.3589  0.6947  0.0361
  859ACN     C2 5342   1.054   2.567   3.476 -0.1708 -0.0186  0.4421
  859ACN     N1 5343   1.039   2.629   3.381  0.4712  0.1419  0.1665
  860ACN     C1 5344   1.087   0.334   3.788  0.0392 -0.2059  0.5387
  860ACN     H1 5345   1.036   0.330   3.885 -0.1714 -0.3272  0.4224
  860ACN     H2 5346   1.118   0.437   3.769 -1.5168  0.2699  0.5140
  860ACN     H3 5347   1.009   0.306   3.716  1.1138  0.2091 -0.8144
  860ACN     C2 5348   1.199   0.241   3.769 -0.4794 -0.2109  0.8251
  860ACN     N1 5349   1.280   0.163   3.741  0.3621 -0.0511 -0.1332
  861ACN     C1 5350   0.041   3.240   0.756 -0.0541 -1.0260 -0.2591
  861ACN     H1 5351   0.113   3.177   0.810  1.6067  0.6831 -0.4518
  861ACN     H2 5352  -0.060   3.202   0.777  0.7937 -1.1384  4.1252
  861ACN     H3 5353   0.064   3.232   0.649 -1.2881 -2.0539 -0.4649
  861ACN     C2 5354   0.040   3.374   0.813 -0.0363 -0.0858  0.2322
  861ACN     N1 5355   0.047   3.475   0.860 -0.2037 -0.0046 -0.5630
  862ACN     C1 5356   2.914   4.259   4.207  0.0020  0.3332  0.1065
  862ACN     H1 5357   2.816   4.238   4.161 -0.1608  0.6682  0.2954
  862ACN     H2 5358   2.985   4.289   4.129  0.0237 -1.6276 -0.6605
  862ACN     H3 5359   2.939   4.161   4.249  2.6056  0.3484 -1.3219
  862ACN     C2 5360   2.893   4.352   4.312 -0.0730 -0.6779  0.4564
  862ACN     N1 5361   2.882   4.417   4.404  0.2797  0.2180  0.5756
  863ACN     C1 5362   4.127   1.445   2.515  0.0012  0.6039 -0.8039
  863ACN     H1 5363   4.180   1.529   2.469 -0.4643 -0.7106 -3.8241
  863ACN     H2 5364   4.126   1.448   2.625 -0.3150 -1.7869 -0.7036
  863ACN     H3 5365   4.178   1.349   2.498  0.0740 -0.5788  4.8983
  863ACN     C2 5366   3.997   1.442   2.458 -0.3463 -0.7833  0.1567
  863ACN     N1 5367   3.889   1.445   2.421 -0.1361 -0.9700 -0.5567
  864ACN     C1 5368   1.565   1.162   0.045 -0.0554 -0.0629 -0.8057
  864ACN     H1 5369   1.495   1.172  -0.039 -0.1806 -1.2480 -0.8640
  864ACN     H2 5370   1.552   1.064   0.093 -0.7522 -0.3596 -1.5824
  864ACN     H3 5371   1.542   1.234   0.125 -0.3777  0.0645 -1.0118
  864ACN     C2 5372   1.708   1.184   0.014 -0.2735 -0.1950  0.4830
  864ACN     N1 5373   1.813   1.214  -0.022 -0.0236  0.4790  0.6952
  865ACN     C1 5374   3.573   4.703   3.726  0.1531 -0.4098 -0.0996
  865ACN     H1 5375   3.677   4.687   3.755 -0.0032  0.2033  0.8235
  865ACN     H2 5376   3.548   4.806   3.755 -0.3985 -0.1192 -1.5583
  865ACN     H3 5377   3.499   4.648   3.786 -1.1388  1.7674  0.3496
  865ACN     C2 5378   3.567   4.694   3.580 -0.1182 -0.3326  0.3125
  865ACN     N1 5379   3.570   4.690   3.467  0.7820 -0.0251 -0.1587
  866ACN     C1 5380   1.722   0.126   2.624  0.1126  0.1584  0.0460
  866ACN     H1 5381   1.810   0.066   2.651 -0.5920  0.3841  2.9717
  866ACN     H2 5382   1.760   0.229   2.612 -1.3810  1.0984  3.1658
  866ACN     H3 5383   1.648   0.128   2.704 -0.8280 -3.8185 -0.6206
  866ACN     C2 5384   1.649   0.066   2.514  0.2972  0.4228  0.3184
  866ACN     N1 5385   1.590   0.015   2.430 -0.3187  0.3126 -0.2360
  867ACN     C1 5386   2.117   0.973   4.721  0.1758  0.1405 -0.4281
  867ACN     H1 5387   2.226   0.976   4.737  0.2767 -0.7425 -0.9085
  867ACN     H2 5388   2.094   1.056   4.654 -0.8331  1.3065  1.3383
  867ACN     H3 5389   2.059   0.982   4.814 -0.9832  0.2200 -1.1528
  867ACN     C2 5390   2.081   0.850   4.661  0.0303 -0.0069 -0.3857
  867ACN     N1 5391   2.048   0.749   4.621 -0.0780 -0.5646  0.5829
  868ACN     C1 5392   0.874   0.108   1.871 -0.2653  0.1057 -0.8716
  868ACN     H1 5393   0.879   0.217   1.881 -1.2236  0.0571  0.2952
  868ACN     H2 5394   0.794   0.060   1.928  0.9723  0.3397  1.1360
  868ACN     H3 5395   0.967   0.072   1.917 -1.7677 -0.8101  1.5662
  868ACN     C2 5396   0.870   0.082   1.727 -0.4743 -0.2148 -0.3643
  868ACN     N1 5397   0.870   0.056   1.613 -0.2664  0.6984 -0.3137
  869ACN     C1 5398   3.574   3.928   2.493 -0.2569 -1.0563  0.1153
  869ACN     H1 5399   3.581   3.969   2.595  1.3218 -0.1928 -0.3236
  869ACN     H2 5400   3.666   3.874   2.464  0.4847  1.4380 -2.4215
  869ACN     H3 5401   3.555   4.005   2.417  2.0052 -1.3224 -0.7627
  869ACN     C2 5402   3.461   3.837   2.496  0.4861 -0.5430 -0.2371
  869ACN     N1 5403   3.383   3.748   2.495 -0.4022 -0.7726  0.1234
  870ACN     C1 5404   0.896   1.207   2.006  0.1052  0.0931 -0.2493
  870ACN     H1 5405   0.792   1.240   1.997 -0.1331 -0.0149  1.8567
  870ACN     H2 5406   0.932   1.140   1.927  2.6886 -0.7247  1.5553
  870ACN     H3 5407   0.920   1.150   2.097  2.2084  1.6368  0.2127
  870ACN     C2 5408   0.983   1.322   2.006 -0.0117 -0.1209 -0.4968
  870ACN     N1 5409   1.054   1.412   2.011  0.2684 -0.3021  1.2303
  871ACN     C1 5410   1.329   0.364   2.439  0.3520  0.2776 -0.0706
  871ACN     H1 5411   1.249   0.396   2.371 -1.0055 -1.6612  0.5591
  871ACN     H2 5412   1.406   0.442   2.432  1.8155 -1.0099  1.2411
  871ACN     H3 5413   1.373   0.270   2.405 -1.8116 -0.4128 -1.0548
  871ACN     C2 5414   1.296   0.357   2.581  0.0009 -0.5539  0.3455
  871ACN     N1 5415   1.259   0.351   2.690 -0.1320  0.2675  0.1545
  872ACN     C1 5416   0.398   4.669   0.661  0.2721 -0.3128 -0.1975
  872ACN     H1 5417   0.395   4.778   0.657  2.3886 -0.2273  0.1805
  872ACN     H2 5418   0.358   4.636   0.758  0.6966  0.8585  0.3789
  872ACN     H3 5419   0.499   4.626   0.655 -0.1313 -1.3064 -0.0310
  872ACN     C2 5420   0.321   4.617   0.551 -0.0831 -0.8501  0.7167
  872ACN     N1 5421   0.241   4.589   0.475  0.2676  0.4371  0.0123
  873ACN     C1 5422   4.228   0.781   0.879  0.1020 -0.7356  0.2007
  873ACN     H1 5423   4.289   0.830   0.956  0.5806  2.6854 -2.2422
  873ACN     H2 5424   4.124   0.793   0.910  0.0443 -0.4976 -0.0786
  873ACN     H3 5425   4.256   0.675   0.879  1.4648 -0.4113  2.3770
  873ACN     C2 5426   4.253   0.835   0.743 -0.1778 -0.2469  0.3769
  873ACN     N1 5427   4.280   0.886   0.645 -0.2496  0.3268 -0.2880
  874ACN     C1 5428   1.168   0.254   3.067  0.0991  0.2556  0.3187
  874ACN     H1 5429   1.071   0.215   3.101 -0.3066  0.7931 -0.2197
  874ACN     H2 5430   1.177   0.225   2.961 -2.5234  0.8694 -0.1031
  874ACN     H3 5431   1.244   0.198   3.123 -0.5809 -1.4442 -0.4249
  874ACN     C2 5432   1.189   0.396   3.089  0.6717  0.0738 -0.5247
  874ACN     N1 5433   1.212   0.507   3.109 -0.4525  0.8528  0.1233
  875ACN     C1 5434   3.257   4.895   4.815 -0.1192 -0.7704  0.4882
  875ACN     H1 5435   3.283   4.965   4.895  1.3257 -0.7548  0.0131
  875ACN     H2 5436   3.345   4.834   4.792  0.4959  1.0701 -2.2836
  875ACN     H3 5437   3.229   4.948   4.724 -0.7392  1.7802  2.1063
  875ACN     C2 5438   3.148   4.809   4.867 -0.1574  0.3299  0.4307
  875ACN     N1 5439   3.056   4.752   4.906  0.4552  0.2223  0.0352
  876ACN     C1 5440   4.015   3.702   3.552  0.8042 -0.2339 -0.1389
  876ACN     H1 5441   4.057   3.698   3.450  1.6074  0.3246  0.1661
  876ACN     H2 5442   3.955   3.792   3.571  2.2322  0.2947  1.9561
  876ACN     H3 5443   4.101   3.700   3.619 -0.3304 -2.2857  1.2758
  876ACN     C2 5444   3.944   3.578   3.575  0.1575 -0.0975  0.1559
  876ACN     N1 5445   3.890   3.480   3.598 -0.3648  0.8518  0.0159
  877ACN     C1 5446   2.149   4.085   4.715  0.4601  0.5962 -0.5344
  877ACN     H1 5447   2.182   3.981   4.720 -0.6845  0.1966 -1.1781
  877ACN     H2 5448   2.043   4.108   4.732  0.9136  1.7782  0.7955
  877ACN     H3 5449   2.173   4.114   4.611  0.4114 -0.0632 -0.7296
  877ACN     C2 5450   2.234   4.163   4.802 -0.3667  0.1159 -0.6036
  877ACN     N1 5451   2.299   4.234   4.873  0.5529 -0.3709  0.1557
  878ACN     C1 5452   1.660   3.128   0.980  0.5079  0.5728  0.7124
  878ACN     H1 5453   1.769   3.138   0.990  0.9729 -0.2149 -2.8196
  878ACN     H2 5454   1.615   3.216   1.027  2.9041  1.7969  0.7918
  878ACN     H3 5455   1.636   3.033   1.028 -1.1690 -0.6230 -2.3784
  878ACN     C2 5456   1.628   3.111   0.839  0.2695 -0.1986  0.0736
  878ACN     N1 5457   1.608   3.104   0.728 -0.1944  0.1358  0.2718
  879ACN     C1 5458   0.877   1.096   3.350 -0.3953  0.3183 -0.9269
  879ACN     H1 5459   0.929   1.177   3.402  1.2179 -0.8648 -0.6593
  879ACN     H2 5460   0.842   1.030   3.431  0.3164  0.8937 -0.1380
  879ACN     H3 5461   0.950   1.039   3.291 -0.3003 -0.8366  0.2673
  879ACN     C2 5462   0.769   1.144   3.266 -0.5916 -0.3165 -0.0932
  879ACN     N1 5463   0.682   1.187   3.198 -0.9622 -0.0775 -0.6618
  880ACN     C1 5464   2.411   0.704   4.781 -0.0217  0.2600 -0.4103
  880ACN     H1 5465   2.444   0.649   4.692  0.1964  0.1999 -0.2900
  880ACN     H2 5466   2.354   0.632   4.842  3.7156 -1.8266  0.7270
  880ACN     H3 5467   2.335   0.777   4.748 -2.4016 -1.7853  0.3597
  880ACN     C2 5468   2.513   0.784   4.847 -0.2683  0.2673  0.2203
  880ACN     N1 5469   2.596   0.839   4.901 -0.2014  0.0932  0.1724
  881ACN     C1 5470   0.056   2.910   2.514 -0.0978 -0.3109  0.5590
  881ACN     H1 5471  -0.033   2.866   2.467 -1.2921  1.3348  1.2359
  881ACN     H2 5472   0.117   2.945   2.430  0.3756 -0.0708  1.0024
  881ACN     H3 5473   0.110   2.830   2.567 -0.3380  0.4673  1.9964
  881ACN     C2 5474   0.013   3.022   2.605 -0.0985 -1.1814 -0.3205
  881ACN     N1 5475  -0.020   3.113   2.672 -0.6486 -0.7890 -0.1556
  882ACN     C1 5476   0.486   0.828   4.346 -0.3631  0.2270 -0.6071
  882ACN     H1 5477   0.424   0.776   4.420 -0.0751 -0.0612 -0.5683
  882ACN     H2 5478   0.584   0.826   4.397 -0.3716  0.4757 -0.5776
  882ACN     H3 5479   0.457   0.934   4.339 -1.5242  0.1976  2.6458
  882ACN     C2 5480   0.481   0.746   4.223 -0.2206 -0.0650  0.3693
  882ACN     N1 5481   0.462   0.680   4.131 -0.3062 -0.0499 -0.1214
  883ACN     C1 5482   2.170   3.487   4.679 -0.1903 -0.7615 -0.2941
  883ACN     H1 5483   2.224   3.442   4.763  0.9224  1.3561  0.1688
  883ACN     H2 5484   2.172   3.597   4.681 -0.2139 -0.7476 -1.0630
  883ACN     H3 5485   2.065   3.458   4.667 -0.3778 -0.0442 -0.4014
  883ACN     C2 5486   2.234   3.436   4.555 -0.0863  0.5438 -0.3257
  883ACN     N1 5487   2.276   3.396   4.459  0.3107  0.4469  0.6738
  884ACN     C1 5488   0.725   3.460   0.815 -0.2002  0.2402 -0.1015
  884ACN     H1 5489   0.771   3.441   0.717 -2.6397 -1.4829 -0.9478
  884ACN     H2 5490   0.809   3.491   0.878  0.1258 -0.0338 -0.4011
  884ACN     H3 5491   0.683   3.366   0.853 -1.1888  1.1806  1.1581
  884ACN     C2 5492   0.642   3.578   0.824 -0.0292  0.1047 -0.0718
  884ACN     N1 5493   0.574   3.671   0.832 -0.3998 -0.0883 -0.3410
  885ACN     C1 5494   2.439   2.652   2.038  0.1296 -0.3113 -0.2634
  885ACN     H1 5495   2.539   2.694   2.023 -1.0205  1.7736 -2.2221
  885ACN     H2 5496   2.434   2.577   2.118 -2.0328 -0.2877 -0.3435
  885ACN     H3 5497   2.407   2.606   1.944  0.4493 -0.1347 -0.4585
  885ACN     C2 5498   2.357   2.763   2.081 -0.0126  0.5229 -0.5657
  885ACN     N1 5499   2.303   2.858   2.113 -0.4012 -0.1696 -0.0746
  886ACN     C1 5500   0.587   3.876   5.079 -0.3378  0.5931  0.4022
  886ACN     H1 5501   0.538   3.968   5.044  0.6062  1.8478  2.2835
  886ACN     H2 5502   0.672   3.911   5.138 -0.8799  0.7797  1.0926
  886ACN     H3 5503   0.612   3.805   5.000  0.0202  0.3666  0.7226
  886ACN     C2 5504   0.501   3.793   5.170 -0.8600 -0.5186  0.3736
  886ACN     N1 5505   0.447   3.735   5.253  0.0880 -0.2101  0.1423
  887ACN     C1 5506   2.601   4.255   4.554  0.0664 -0.2589 -0.2170
  887ACN     H1 5507   2.538   4.337   4.520  1.3045  0.7477 -0.1070
  887ACN     H2 5508   2.634   4.267   4.658 -0.0332 -1.4157 -0.0366
  887ACN     H3 5509   2.693   4.240   4.495 -1.0447 -2.9812 -1.3428
  887ACN     C2 5510   2.526   4.132   4.547  0.0315  0.4343  0.2080
  887ACN     N1 5511   2.466   4.037   4.545  0.1225  0.1572 -0.8595
  888ACN     C1 5512   2.509   0.952   3.403  0.6395 -0.2247  0.1714
  888ACN     H1 5513   2.543   0.866   3.463 -0.3865 -0.4293  0.4609
  888ACN     H2 5514   2.469   0.919   3.307  2.3385 -0.1146 -0.5863
  888ACN     H3 5515   2.595   1.015   3.377 -1.3785  1.9531 -1.3507
  888ACN     C2 5516   2.412   1.036   3.478  0.2912 -0.4708 -0.1621
  888ACN     N1 5517   2.321   1.095   3.529  0.2541 -0.4468 -0.3071
  889ACN     C1 5518   4.306   1.970   1.675 -0.4377  0.2009 -0.6200
  889ACN     H1 5519   4.215   2.026   1.701 -0.8640 -0.9950  0.4602
  889ACN     H2 5520   4.366   1.945   1.763 -0.1524  0.7693 -0.6514
  889ACN     H3 5521   4.353   2.037   1.601 -0.3609  0.6757 -0.1411
  889ACN     C2 5522   4.274   1.839   1.620 -0.0032  0.1833  0.2759
  889ACN     N1 5523   4.243   1.741   1.569 -0.1736  0.0614 -0.3417
  890ACN     C1 5524   1.634   1.088   1.703 -0.5969  0.0737 -0.2126
  890ACN     H1 5525   1.621   1.168   1.777  1.1986 -0.1683  0.4055
  890ACN     H2 5526   1.734   1.099   1.658 -1.2553 -0.7449 -1.9255
  890ACN     H3 5527   1.566   1.099   1.618  1.1303  0.1324 -1.6121
  890ACN     C2 5528   1.609   0.957   1.757 -0.3895 -0.3602  0.4161
  890ACN     N1 5529   1.582   0.855   1.806  0.5498  0.0031 -0.0867
  891ACN     C1 5530   4.304   3.014   2.997  0.3316 -0.5206 -0.4091
  891ACN     H1 5531   4.315   2.984   2.892  1.7273  1.7794 -0.9530
  891ACN     H2 5532   4.355   2.945   3.065  1.6944 -0.6159 -1.5234
  891ACN     H3 5533   4.202   3.020   3.039  1.0106  0.2643  1.1570
  891ACN     C2 5534   4.352   3.150   2.999 -0.1017 -0.0076 -0.1992
  891ACN     N1 5535   4.392   3.258   3.001 -0.2428  1.1683 -0.2715
  892ACN     C1 5536   2.333   1.778   2.492  0.2237  0.6591 -0.2143
  892ACN     H1 5537   2.387   1.847   2.558 -0.5541 -1.0626  2.3046
  892ACN     H2 5538   2.303   1.689   2.549 -1.0797  2.2417  1.6422
  892ACN     H3 5539   2.406   1.751   2.415  2.4600  0.8650  1.7551
  892ACN     C2 5540   2.207   1.838   2.441  0.1992 -0.2771 -0.2841
  892ACN     N1 5541   2.107   1.877   2.394  0.3991  0.7749  0.2540
  893ACN     C1 5542   0.422   3.578   3.164 -0.3002  0.0442 -0.0217
  893ACN     H1 5543   0.519   3.527   3.155 -0.2168  0.5359 -2.2341
  893ACN     H2 5544   0.340   3.531   3.108  0.2109 -1.6874  0.6604
  893ACN     H3 5545   0.432   3.683   3.133 -0.3555  0.3116  0.8614
  893ACN     C2 5546   0.382   3.559   3.302 -0.0450  0.1788 -0.1598
  893ACN     N1 5547   0.335   3.539   3.407 -0.7007 -0.5154 -0.0768
  894ACN     C1 5548   3.387   4.669   2.671  0.2490 -0.0773 -0.1957
  894ACN     H1 5549   3.281   4.693   2.680  0.7284  1.7204  0.9458
  894ACN     H2 5550   3.414   4.567   2.639  0.1641 -0.4278  0.8288
  894ACN     H3 5551   3.445   4.684   2.763  1.3467 -2.6549 -0.4286
  894ACN     C2 5552   3.437   4.749   2.559 -0.5850 -0.9651 -0.0874
  894ACN     N1 5553   3.488   4.810   2.479 -0.4265 -0.2620 -0.6802
  895ACN     C1 5554   3.200   0.067   2.027 -0.1609  0.4414 -0.7917
  895ACN     H1 5555   3.159  -0.024   2.072  0.9646 -0.7788 -2.1716
  895ACN     H2 5556   3.177   0.078   1.920 -1.3439 -1.1475 -0.7123
  895ACN     H3 5557   3.308   0.063   2.045  0.1093  1.9133 -1.9487
  895ACN     C2 5558   3.122   0.172   2.096  0.4920 -0.2279  0.2334
  895ACN     N1 5559   3.064   0.250   2.161 -0.1906 -0.0015  0.4727
  896ACN     C1 5560   3.113   4.046   2.196  0.2351  0.5119  0.8276
  896ACN     H1 5561   3.078   3.965   2.131 -0.4156  2.7297 -1.6561
  896ACN     H2 5562   3.197   4.024   2.263  2.2668  3.1427 -0.7486
  896ACN     H3 5563   3.028   4.081   2.256 -0.2966 -0.9860  0.9716
  896ACN     C2 5564   3.162   4.141   2.095 -0.6306  0.1741  0.1900
  896ACN     N1 5565   3.200   4.219   2.019  0.1564  0.0626 -0.6967
  897ACN     C1 5566   3.553   1.076   2.466  0.6320 -0.0019  0.0916
  897ACN     H1 5567   3.647   1.020   2.460  0.1727 -0.7931  0.3392
  897ACN     H2 5568   3.468   1.010   2.445  0.2568  0.9636 -1.5727
  897ACN     H3 5569   3.570   1.152   2.388  0.2169  0.9817  0.9540
  897ACN     C2 5570   3.559   1.126   2.600  0.5024  0.3511 -0.6598
  897ACN     N1 5571   3.576   1.153   2.712 -0.0943  0.6393 -0.0159
  898ACN     C1 5572   3.669   2.988   2.852  0.0779  0.6709 -0.6319
  898ACN     H1 5573   3.640   2.888   2.886 -1.2121  0.5401 -2.0818
  898ACN     H2 5574   3.778   2.990   2.866  0.1150  0.0234 -0.7768
  898ACN     H3 5575   3.617   3.058   2.917  0.2513 -1.0327  1.3783
  898ACN     C2 5576   3.623   3.006   2.714  0.4024 -0.7246  0.2656
  898ACN     N1 5577   3.590   3.019   2.603  0.0836 -0.0375  0.4758
  899ACN     C1 5578   4.242   4.354   1.937  0.5485 -0.0510 -0.1129
  899ACN     H1 5579   4.146   4.378   1.985 -0.4023  2.3236 -3.0143
  899ACN     H2 5580   4.251   4.427   1.855  0.5784 -0.4801 -0.4926
  899ACN     H3 5581   4.246   4.252   1.898 -0.2201  0.3379 -1.2403
  899ACN     C2 5582   4.340   4.388   2.034  0.4404 -0.1625 -0.5552
  899ACN     N1 5583   4.429   4.424   2.101  0.3857  0.2096  0.8656
  900ACN     C1 5584   2.588   4.824   3.684 -0.6080 -0.3721  0.3486
  900ACN     H1 5585   2.578   4.890   3.596 -0.2969 -0.5292  0.1965
  900ACN     H2 5586   2.584   4.720   3.649 -1.8472 -0.6483  1.2736
  900ACN     H3 5587   2.506   4.844   3.755 -2.0128 -0.6536 -1.1607
  900ACN     C2 5588   2.725   4.838   3.744 -0.0625  0.1131 -0.7750
  900ACN     N1 5589   2.829   4.830   3.785 -0.2365  0.1498 -0.1692
  901ACN     C1 5590   0.031   1.616   3.412 -0.0080  0.4648  0.0174
  901ACN     H1 5591  -0.054   1.659   3.467  0.8427 -0.7590  2.3917
  901ACN     H2 5592   0.084   1.700   3.366  0.3142  0.5719  0.5753
  901ACN     H3 5593  -0.015   1.556   3.332 -0.1790 -0.0171  0.4700
  901ACN     C2 5594   0.128   1.547   3.498  0.3844  0.1342 -0.6492
  901ACN     N1 5595   0.210   1.491   3.558 -0.1552 -0.3378  0.6460
  902ACN     C1 5596   3.043   2.329   0.563 -0.3432 -0.6286  0.1161
  902ACN     H1 5597   3.012   2.312   0.667 -1.7814  0.0752 -0.1761
  902ACN     H2 5598   3.057   2.235   0.509 -0.9124 -1.2752  1.0705
  902ACN     H3 5599   3.142   2.375   0.572  0.3608 -2.1885  0.4245
  902ACN     C2 5600   2.952   2.416   0.492  0.4825  0.4544 -0.6751
  902ACN     N1 5601   2.883   2.486   0.436 -0.0169  0.5346 -0.3920
  903ACN     C1 5602   1.293   3.303   3.410 -0.4774 -0.5777 -0.1413
  903ACN     H1 5603   1.276   3.283   3.303 -0.9937 -1.3817  0.0922
  903ACN     H2 5604   1.400   3.325   3.424 -0.3333  0.0000 -1.9391
  903ACN     H3 5605   1.268   3.217   3.472 -0.9826 -0.3240  0.0114
  903ACN     C2 5606   1.210   3.424   3.451 -0.0461 -0.1645 -0.1000
  903ACN     N1 5607   1.158   3.520   3.484  0.3001  0.4646 -0.5149
  904ACN     C1 5608   3.201   1.991   3.538 -0.2099  0.1804 -0.2162
  904ACN     H1 5609   3.252   2.071   3.592  0.9402 -1.3516  1.0322
  904ACN     H2 5610   3.125   1.957   3.609 -0.0893  0.1746 -0.0891
  904ACN     H3 5611   3.255   1.897   3.521  2.1011  1.5862 -0.8409
  904ACN     C2 5612   3.136   2.048   3.416  1.0863  0.2330 -0.1762
  904ACN     N1 5613   3.092   2.107   3.329  0.5095 -0.0639 -0.3348
  905ACN     C1 5614   3.117   3.191   0.610  0.3483 -0.0380  0.1613
  905ACN     H1 5615   3.067   3.166   0.516 -0.4270 -0.5932  0.7111
  905ACN     H2 5616   3.109   3.298   0.634  0.5849 -0.2780  1.3259
  905ACN     H3 5617   3.221   3.157   0.603  1.3950  3.1117 -0.5172
  905ACN     C2 5618   3.052   3.105   0.710 -0.3839  0.2069 -0.0279
  905ACN     N1 5619   3.009   3.034   0.793 -0.9794  0.7168 -0.1942
  906ACN     C1 5620   3.883   3.488   3.185  0.4808  0.5893  0.0680
  906ACN     H1 5621   3.886   3.550   3.275  0.6527  0.3463  0.2286
  906ACN     H2 5622   3.897   3.554   3.098 -0.8855  0.5558 -0.1906
  906ACN     H3 5623   3.789   3.435   3.168  0.3976  0.1655  1.7744
  906ACN     C2 5624   3.987   3.389   3.192  0.2008 -0.1012  0.7897
  906ACN     N1 5625   4.068   3.306   3.192 -0.2932 -0.1952 -0.0035
  907ACN     C1 5626   2.696   1.379   2.187  0.6278  0.3352  0.1979
  907ACN     H1 5627   2.762   1.411   2.105  0.8903  1.1463  0.7174
  907ACN     H2 5628   2.616   1.317   2.146  1.4826 -1.0680  0.6497
  907ACN     H3 5629   2.655   1.475   2.222 -1.2772 -0.5482  0.4297
  907ACN     C2 5630   2.772   1.317   2.299  0.5498 -0.6036  0.0900
  907ACN     N1 5631   2.825   1.272   2.390 -0.8387 -0.1903  0.2775
  908ACN     C1 5632   2.919   4.557   3.472  0.4440 -0.4504  0.0406
  908ACN     H1 5633   2.982   4.468   3.476 -0.2458 -0.9148  0.7211
  908ACN     H2 5634   2.869   4.567   3.569  1.1008 -1.3617  0.4774
  908ACN     H3 5635   2.850   4.572   3.388  2.1711 -0.6752 -1.4495
  908ACN     C2 5636   3.015   4.670   3.470 -0.3753  0.0259 -0.2618
  908ACN     N1 5637   3.096   4.754   3.465 -0.1676 -0.3007  0.7721
  909ACN     C1 5638   2.680   2.244   3.615  0.6319 -0.1786  0.1440
  909ACN     H1 5639   2.741   2.269   3.527  0.2563 -0.6812 -0.2659
  909ACN     H2 5640   2.571   2.242   3.603  0.2433 -0.4981  3.2662
  909ACN     H3 5641   2.711   2.309   3.698  0.5392  1.1521 -0.8450
  909ACN     C2 5642   2.720   2.112   3.660 -0.1518 -0.3440 -0.2345
  909ACN     N1 5643   2.746   2.017   3.721 -0.1179  0.2292  0.1884
  910ACN     C1 5644   2.556   0.056   1.555 -0.4165  0.7852  0.1079
  910ACN     H1 5645   2.606   0.127   1.621  0.0691 -0.4182  1.0548
  910ACN     H2 5646   2.484   0.105   1.489  0.0888  0.5445 -0.6338
  910ACN     H3 5647   2.500  -0.023   1.605 -0.3016 -0.6608 -1.9687
  910ACN     C2 5648   2.658  -0.007   1.476 -0.2662  0.0322  0.2241
  910ACN     N1 5649   2.743  -0.050   1.412 -0.2129 -0.1371 -0.6503
  911ACN     C1 5650   1.124   2.008   3.148 -0.5894 -0.2238 -0.7631
  911ACN     H1 5651   1.180   1.968   3.233  0.6795  0.0370 -1.4730
  911ACN     H2 5652   1.048   1.938   3.111 -0.9339 -0.0250 -0.4329
  911ACN     H3 5653   1.188   2.031   3.061  1.4236 -0.9819  0.4915
  911ACN     C2 5654   1.064   2.138   3.177 -0.0688  0.2450 -1.0043
  911ACN     N1 5655   1.003   2.236   3.196  0.0856  0.5040 -1.0847
  912ACN     C1 5656   3.114   1.723   4.078 -0.2484  0.0021 -0.1393
  912ACN     H1 5657   3.092   1.616   4.065  1.0264 -0.4321  1.1458
  912ACN     H2 5658   3.201   1.734   4.144 -2.7471  1.9775  2.9864
  912ACN     H3 5659   3.028   1.771   4.128 -0.3327 -0.1391 -0.1481
  912ACN     C2 5660   3.147   1.788   3.949 -0.0400 -0.1369 -0.3268
  912ACN     N1 5661   3.160   1.847   3.847 -0.0398 -0.6993 -0.5477
  913ACN     C1 5662   2.601   3.129   3.006 -0.5212 -0.3526  0.0628
  913ACN     H1 5663   2.594   3.058   2.923 -2.3675 -0.8285  0.6115
  913ACN     H2 5664   2.521   3.103   3.076 -0.2275 -1.7091 -0.1058
  913ACN     H3 5665   2.575   3.234   2.985 -1.5994 -0.0567  2.6892
  913ACN     C2 5666   2.724   3.112   3.074  0.0449  0.0139  0.0036
  913ACN     N1 5667   2.822   3.098   3.127  0.0285 -0.4135 -0.1665
  914ACN     C1 5668   0.161   0.374   2.845  0.6232 -0.2960  0.4405
  914ACN     H1 5669   0.262   0.366   2.885  0.4921  1.9214  1.2954
  914ACN     H2 5670   0.132   0.291   2.780 -2.2035 -0.3668  1.7121
  914ACN     H3 5671   0.161   0.462   2.779  5.3878  0.2148  1.0104
  914ACN     C2 5672   0.071   0.385   2.960  0.1332  0.2808 -0.3437
  914ACN     N1 5673   0.003   0.382   3.054 -0.3258 -0.1981 -0.0735
  915ACN     C1 5674   0.186   4.304   3.602 -0.2439  0.0630  0.7100
  915ACN     H1 5675   0.295   4.308   3.589 -0.3680 -2.1205 -1.4181
  915ACN     H2 5676   0.161   4.409   3.621  2.5022  0.7983  0.5665
  915ACN     H3 5677   0.152   4.246   3.689 -1.1255  2.8158  2.2481
  915ACN     C2 5678   0.130   4.251   3.476  0.4635  1.1398  0.1664
  915ACN     N1 5679   0.080   4.206   3.379 -0.0015 -0.0328  0.5464
  916ACN     C1 5680   1.844   4.475   1.183  0.1025 -0.3312 -0.0737
  916ACN     H1 5681   1.786   4.382   1.184 -0.3991 -0.0291 -0.7648
  916ACN     H2 5682   1.780   4.544   1.128 -2.0348 -1.0124  1.4875
  916ACN     H3 5683   1.939   4.448   1.135  0.0240 -2.7675  1.0719
  916ACN     C2 5684   1.869   4.532   1.314 -0.1311 -0.2711 -0.3018
  916ACN     N1 5685   1.878   4.583   1.416 -0.4944  0.5031 -1.0890
  917ACN     C1 5686   3.322   0.163   3.505  0.8128  0.6538 -0.2646
  917ACN     H1 5687   3.318   0.270   3.532 -2.4095  0.5334 -0.0315
  917ACN     H2 5688   3.267   0.154   3.411  0.2591 -0.0924  0.1235
  917ACN     H3 5689   3.265   0.121   3.589  2.0301 -1.4327 -0.4517
  917ACN     C2 5690   3.461   0.121   3.488 -0.0445 -0.2372 -0.2594
  917ACN     N1 5691   3.569   0.085   3.479 -0.1443  0.5430 -0.4110
  918ACN     C1 5692   2.171   3.077   1.692  0.0289  0.0807 -0.4469
  918ACN     H1 5693   2.088   3.047   1.628  0.3407 -2.8596  0.4367
  918ACN     H2 5694   2.131   3.091   1.793  0.2440 -0.4080 -0.2907
  918ACN     H3 5695   2.199   3.173   1.647 -1.7970  1.3249  0.9680
  918ACN     C2 5696   2.271   2.969   1.693  0.4604 -0.3252  0.6111
  918ACN     N1 5697   2.333   2.872   1.697  0.2536  0.0188  0.9884
  919ACN     C1 5698   1.971   3.867   2.753 -0.1308  0.8136 -0.3004
  919ACN     H1 5699   2.003   3.959   2.803 -1.7038  0.3032  1.7341
  919ACN     H2 5700   1.926   3.879   2.654 -1.6812 -2.0260 -0.0200
  919ACN     H3 5701   1.909   3.809   2.822  0.2171  0.7206 -0.0655
  919ACN     C2 5702   2.083   3.784   2.732  0.3759 -0.0418  0.1110
  919ACN     N1 5703   2.166   3.705   2.716 -0.5802 -0.6995 -0.7034
  920ACN     C1 5704   1.398   3.311   2.344 -0.3014 -0.1151  0.1097
  920ACN     H1 5705   1.413   3.379   2.429 -1.2636 -1.8517  1.7216
  920ACN     H2 5706   1.363   3.363   2.254  0.0611 -1.5319 -0.8630
  920ACN     H3 5707   1.315   3.242   2.363 -0.7813 -0.5348 -3.1836
  920ACN     C2 5708   1.521   3.238   2.330 -0.5865  0.3713  0.6811
  920ACN     N1 5709   1.616   3.180   2.330 -0.6602  0.9235 -0.4261
  921ACN     C1 5710   2.542   3.064   1.328  0.2822  0.1805  0.1596
  921ACN     H1 5711   2.490   2.972   1.356  1.6180 -1.0621 -1.3473
  921ACN     H2 5712   2.478   3.139   1.281  0.2814 -0.1250 -0.3299
  921ACN     H3 5713   2.611   3.024   1.253  0.9784  1.6326  0.0089
  921ACN     C2 5714   2.615   3.122   1.442 -0.2495 -0.2947  0.4060
  921ACN     N1 5715   2.679   3.168   1.531 -0.1373 -0.7510 -0.0642
  922ACN     C1 5716   3.628   1.374   4.222  0.6222  0.2613  0.3462
  922ACN     H1 5717   3.555   1.310   4.170  0.5792  0.8935 -0.3775
  922ACN     H2 5718   3.728   1.349   4.183 -0.4452 -2.2985 -0.8805
  922ACN     H3 5719   3.625   1.354   4.330 -1.0053 -1.3137  0.0358
  922ACN     C2 5720   3.600   1.513   4.217  0.4780  0.1814 -0.5865
  922ACN     N1 5721   3.564   1.623   4.217 -0.1158  0.1883 -0.4154
  923ACN     C1 5722   0.629   1.251   0.764 -0.1997 -0.2612 -0.8254
  923ACN     H1 5723   0.627   1.208   0.865  0.3155  0.0279 -0.6920
  923ACN     H2 5724   0.590   1.353   0.757 -0.3877 -0.3551 -1.1714
  923ACN     H3 5725   0.557   1.184   0.714 -0.9728  0.1795 -0.3105
  923ACN     C2 5726   0.769   1.247   0.710  0.4643 -0.3114 -0.0507
  923ACN     N1 5727   0.877   1.240   0.676  0.2873  0.6768 -0.8452
  924ACN     C1 5728   3.168   3.902   1.219 -0.1424 -0.3214  0.0740
  924ACN     H1 5729   3.193   3.979   1.294 -3.1860 -0.8184  1.6930
  924ACN     H2 5730   3.104   3.945   1.141 -1.1247  1.0844  1.6072
  924ACN     H3 5731   3.115   3.821   1.271 -0.4942 -0.1030  0.0582
  924ACN     C2 5732   3.301   3.855   1.163  0.0022 -0.1097  0.7405
  924ACN     N1 5733   3.398   3.808   1.128 -0.3904  0.6344  0.5510
  925ACN     C1 5734   2.125   4.295   1.418  0.3661 -0.6489  0.3186
  925ACN     H1 5735   2.150   4.367   1.340 -0.4383 -1.3270 -0.5687
  925ACN     H2 5736   2.131   4.337   1.519 -0.2273  1.1838 -0.3940
  925ACN     H3 5737   2.194   4.211   1.403  3.0462  1.9292 -2.3204
  925ACN     C2 5738   1.993   4.237   1.394  0.0120 -0.6655 -0.9452
  925ACN     N1 5739   1.892   4.181   1.386  0.0530 -0.0283  0.1537
  926ACN     C1 5740   1.764   2.645   4.207  0.3933  0.0429  0.2922
  926ACN     H1 5741   1.674   2.639   4.145  1.1337  2.8935 -1.1415
  926ACN     H2 5742   1.744   2.631   4.314 -0.3550 -2.0818 -0.0871
  926ACN     H3 5743   1.803   2.747   4.202  0.9532 -0.1807  0.0253
  926ACN     C2 5744   1.866   2.541   4.176 -0.0002  0.1454  0.4021
  926ACN     N1 5745   1.954   2.469   4.165  0.0127 -0.4570  0.6518
  927ACN     C1 5746   2.141   1.968   3.666 -0.4460 -0.6403 -0.0005
  927ACN     H1 5747   2.203   2.052   3.632 -1.7959  0.3927  0.0066
  927ACN     H2 5748   2.044   1.970   3.613  0.0054  0.9577 -0.8082
  927ACN     H3 5749   2.117   1.976   3.773  0.7258  0.0041  0.2232
  927ACN     C2 5750   2.215   1.843   3.657  0.6822 -0.9986  0.6378
  927ACN     N1 5751   2.264   1.742   3.659  0.0718  0.0342  0.3400
  928ACN     C1 5752   2.450   0.566   0.891 -0.0305  0.4809 -0.1660
  928ACN     H1 5753   2.456   0.560   1.001 -0.4180 -2.9317 -0.2496
  928ACN     H2 5754   2.353   0.609   0.863  0.4242 -1.3726 -4.9983
  928ACN     H3 5755   2.457   0.471   0.837  2.1283  0.7137 -0.3370
  928ACN     C2 5756   2.562   0.645   0.838  0.4943 -0.5282  0.6801
  928ACN     N1 5757   2.647   0.702   0.787  0.0844  0.0865 -0.0411
  929ACN     C1 5758   4.221   4.203   2.349  0.2772  0.6636  0.3471
  929ACN     H1 5759   4.255   4.302   2.380 -1.6015  0.1127  4.5216
  929ACN     H2 5760   4.291   4.144   2.289  0.7247  1.2461  0.2965
  929ACN     H3 5761   4.125   4.223   2.298 -1.0425 -1.3669  1.9524
  929ACN     C2 5762   4.208   4.122   2.466  0.1073  0.3802 -0.0243
  929ACN     N1 5763   4.200   4.064   2.563 -0.3287  0.4317 -0.0779
  930ACN     C1 5764   0.753   1.889   0.077  0.0444 -0.6952  0.6940
  930ACN     H1 5765   0.806   1.793   0.076  2.4098  0.5948  0.1755
  930ACN     H2 5766   0.759   1.930  -0.024  1.3082  0.6603  1.3023
  930ACN     H3 5767   0.800   1.964   0.141 -3.2848  1.4312  0.7855
  930ACN     C2 5768   0.614   1.868   0.114 -0.1343  0.3646  0.1555
  930ACN     N1 5769   0.509   1.841   0.142 -0.1703  0.3364  0.1127
  931ACN     C1 5770   1.390   3.651   5.072  0.0507 -0.4133  0.0957
  931ACN     H1 5771   1.485   3.651   5.127 -0.2819  0.9816  0.6915
  931ACN     H2 5772   1.403   3.718   4.985 -1.5245  0.5058  0.5368
  931ACN     H3 5773   1.309   3.689   5.135  0.3180  0.7501 -0.2394
  931ACN     C2 5774   1.362   3.519   5.018 -0.1402 -0.2255 -0.1388
  931ACN     N1 5775   1.325   3.416   4.985 -0.5375 -0.1299  0.4652
  932ACN     C1 5776   3.882   4.177   0.942 -0.6293  0.9100  0.0566
  932ACN     H1 5777   3.815   4.247   0.891 -0.9461  0.4641 -0.1466
  932ACN     H2 5778   3.845   4.178   1.045 -0.5839  0.5325  0.0786
  932ACN     H3 5779   3.986   4.212   0.934 -0.0043 -0.7639  0.6097
  932ACN     C2 5780   3.884   4.044   0.880  0.4673  0.2243  0.3350
  932ACN     N1 5781   3.893   3.937   0.837  0.1280  0.2530 -0.3640
  933ACN     C1 5782   3.164   2.112   4.451  0.3967 -0.6047  0.0501
  933ACN     H1 5783   3.175   2.009   4.487  0.3675 -0.2831  0.9995
  933ACN     H2 5784   3.259   2.156   4.419  0.6848 -0.1406  1.4932
  933ACN     H3 5785   3.111   2.175   4.524  0.0082 -1.1255  0.2180
  933ACN     C2 5786   3.093   2.116   4.328  0.6061 -0.4362 -0.8189
  933ACN     N1 5787   3.033   2.126   4.232 -0.1117 -0.0929 -0.0383
  934ACN     C1 5788   0.175   0.490   2.011  0.0461  0.4230  0.6786
  934ACN     H1 5789   0.119   0.400   2.039  0.1766  0.6835  1.8056
  934ACN     H2 5790   0.277   0.495   2.053  0.2452  0.6196  0.1798
  934ACN     H3 5791   0.118   0.577   2.044  1.8993  1.7454  0.4784
  934ACN     C2 5792   0.190   0.498   1.864 -0.5095  0.1379 -0.1215
  934ACN     N1 5793   0.193   0.502   1.749  0.4413 -0.0360  0.3724
  935ACN     C1 5794   3.650   4.834   1.962  0.3915 -0.6402  0.2257
  935ACN     H1 5795   3.719   4.880   1.889 -0.0076  0.7245  0.6999
  935ACN     H2 5796   3.685   4.850   2.064  2.0282 -3.7477  0.2130
[truncated: 57,785 more chars]
