# Supplementary material for: Metallicious: Automated Force-Field Parameterization of Covalently Bound Metals for Supramolecular Structures
Source: J Chem Theory Comput. 2024 Oct 7;20(20):9060–71. doi: 10.1021/acs.jctc.4c00850 (PMC11500408; doi:10.1021/acs.jctc.4c00850)
Supplement: Supplementary file 2 — ct4c00850_si_002.zip [file ct4c00850_si_002.zip › SI_MD_input/Zn3L3/dummy_no_ions/4_prod.gro]

Generic title in water
 6633
    1RES     N0    1   2.105   0.036   3.551 -0.3342 -1.0441  0.3357
    1RES     N1    2   1.895   0.019   3.744  0.4359 -0.8038  0.9186
    1RES     N2    3   2.319  -0.137   3.574 -0.2029  0.4323 -0.1666
    1RES     N3    4   1.671   0.183   3.697  0.3846 -0.2915  0.5801
    1RES     N4    5   1.552   0.171   3.983 -0.2063  0.4324  0.8376
    1RES     N5    6   2.533   0.014   3.430 -0.0483  0.2278  0.0911
    1RES     C6    7   2.107  -0.060   3.647 -0.0425 -0.4692 -1.0802
    1RES     C7    8   1.895   0.111   3.640  0.0947 -0.0856 -0.2389
    1RES     C8    9   2.214  -0.164   3.642  0.5214  0.2866  0.4638
    1RES     C9   10   2.627   0.114   3.433 -0.0788  0.6955  0.9379
    1RES    C10   11   1.779   0.206   3.632  0.1129 -0.1743 -0.3164
    1RES    C11   12   2.581  -0.111   3.409 -0.2367 -0.5300 -0.8797
    1RES    C12   13   1.581   0.212   4.108  0.4030  0.0153 -0.2779
    1RES    C13   14   1.381   0.341   3.968  0.2114 -0.5636  0.1502
    1RES    C14   15   1.994  -0.071   3.740  0.3177 -0.2662  0.6783
    1RES    C15   16   1.401   0.379   4.101  0.4769  0.2663  0.2033
    1RES    C16   17   1.558   0.271   3.674  0.0316 -0.5316  0.2771
    1RES    C17   18   2.483  -0.224   3.416  0.3172 -0.7374  0.1362
    1RES    C18   19   1.463   0.241   3.910 -0.0770 -0.9999  0.2092
    1RES    C19   20   1.996   0.117   3.543 -0.2393 -0.4825 -0.1456
    1RES    C20   21   2.764   0.089   3.400  0.5145  0.4148  0.2718
    1RES    C21   22   1.506   0.311   4.172 -0.1141  0.2592  0.2083
    1RES    C22   23   1.445   0.212   3.766  0.3108 -0.0569  0.3182
    1RES    C23   24   2.715  -0.145   3.384  0.4611 -0.3642 -0.1930
    1RES    C24   25   2.422  -0.236   3.557 -0.1534 -0.3757  0.7689
    1RES    C25   26   2.810  -0.039   3.371 -0.5628  0.4120 -0.1157
    1RES    C26   27   2.971   0.210   3.338 -0.2895 -0.3626  0.3761
    1RES    C27   28   1.416   0.392   4.382 -0.1524 -0.6062  0.3562
    1RES    C28   29   3.150   0.398   3.278 -0.2444  0.0794 -0.3322
    1RES    C29   30   3.028   0.354   3.355  0.1399 -0.2735 -0.0569
    1RES    C30   31   1.459   0.395   4.528  0.1544  0.2020  0.6295
    1RES    C31   32   1.346   0.439   4.624  0.2093  0.0371  0.8247
    1RES    C32   33   3.231   0.326   3.199  0.1505 -0.1198  0.0915
    1RES    C33   34   1.343   0.567   4.673  0.0866 -0.1020 -0.2225
    1RES    O34   35   1.521   0.333   4.307 -0.7899  0.4050 -0.6358
    1RES    O35   36   2.839   0.202   3.397  0.2923  0.2199  0.1151
    1RES    H36   37   2.187  -0.269   3.655  1.9160 -0.4999 -2.4312
    1RES    H37   38   2.588   0.214   3.451 -1.1755  0.6303 -0.9795
    1RES    H38   39   1.790   0.289   3.561 -2.8096  1.5788  1.1672
    1RES    H39   40   1.657   0.152   4.158  0.7875 -1.6329 -2.7263
    1RES    H40   41   1.294   0.380   3.914 -2.1241 -1.6718  3.0043
    1RES    H41   42   1.989  -0.150   3.814 -2.8994  1.5489  2.5344
    1RES    H42   43   1.339   0.458   4.140  1.1637  1.9404 -1.9910
    1RES    H43   44   1.530   0.271   3.568 -1.6086  1.2860  0.6832
    1RES    H44   45   1.572   0.374   3.708 -3.0963  0.1760 -0.3884
    1RES    H45   46   2.532  -0.320   3.395  1.2251 -0.1742 -0.3523
    1RES    H46   47   2.409  -0.220   3.335  0.1791 -0.2710  0.2808
    1RES    H47   48   1.994   0.195   3.467  0.6176  0.8026  1.1258
    1RES    H48   49   1.344   0.246   3.741 -0.0280 -1.3283 -0.0873
    1RES    H49   50   1.435   0.105   3.745 -0.4425  0.3964 -1.6896
    1RES    H50   51   2.742  -0.247   3.358  1.6246 -0.5380  1.6151
    1RES    H51   52   2.387  -0.338   3.573 -1.2659 -0.5813 -2.5336
    1RES    H52   53   2.508  -0.208   3.618  0.8370 -0.3811 -0.6064
    1RES    H53   54   2.913  -0.057   3.340  0.3630  1.2599  2.2938
    1RES    H54   55   2.963   0.199   3.229 -0.0149  2.0873  0.0967
    1RES    H55   56   3.041   0.138   3.384  1.1678  0.3836 -0.6633
    1RES    H56   57   1.325   0.330   4.379 -1.2034  0.8791  0.7429
    1RES    H57   58   1.395   0.493   4.345  0.2647 -0.8128 -0.4495
    1RES    H58   59   3.167   0.505   3.284  2.1397 -0.3786  2.0788
    1RES    H59   60   2.941   0.418   3.336  0.9451  0.6545 -0.6616
    1RES    H60   61   3.056   0.375   3.459 -0.6089 -1.0816  0.3109
    1RES    H61   62   1.499   0.299   4.564  0.7347 -0.0941 -0.7628
    1RES    H62   63   1.533   0.476   4.533 -0.5755  0.8515  1.0900
    1RES    H63   64   1.272   0.365   4.653  0.2980  0.2191  1.5251
    1RES    H64   65   3.205   0.223   3.177  0.1552 -0.3067  0.9320
    1RES    H65   66   3.319   0.364   3.148 -0.7464  1.6072 -0.1976
    1RES    H66   67   1.419   0.640   4.645  0.1257  0.3670  1.0796
    1RES    H67   68   1.259   0.606   4.731  0.5938  1.0817 -0.2596
    2RES     N0   69   2.104   0.303   4.077  0.0933  0.0855  0.1447
    2RES     N1   70   1.859   0.191   3.983  0.3465  0.1792 -0.1196
    2RES     N2   71   2.174   0.558   4.036  0.5866  0.6723  0.2549
    2RES     N3   72   1.800  -0.068   4.038  0.5179 -0.2272 -0.1851
    2RES     N4   73   1.606  -0.132   3.818 -0.0037 -0.0380  0.3085
    2RES     N5   74   2.486   0.546   4.099 -0.7691 -0.2066 -0.1530
    2RES     C6   75   2.010   0.382   4.017  0.1643  0.4014 -0.0084
    2RES     C7   76   1.953   0.111   4.054  0.5241  0.1558  0.3314
    2RES     C8   77   2.056   0.519   3.996 -0.0356 -0.1132 -1.3580
    2RES     C9   78   2.611   0.510   4.057  0.1645 -0.3888  0.1153
    2RES    C10   79   1.913  -0.029   4.084  0.0185  0.3377 -0.5507
    2RES    C11   80   2.455   0.678   4.110  0.8663 -0.1252  0.1739
    2RES    C12   81   1.615  -0.169   3.687  0.7152  0.4705 -0.5153
    2RES    C13   82   1.549  -0.356   3.880  0.9241  0.9595  0.3503
    2RES    C14   83   1.886   0.327   3.978 -0.1165  0.1468  0.6409
    2RES    C15   84   1.560  -0.399   3.742 -0.0834  0.1494  0.0767
    2RES    C16   85   1.721  -0.171   4.111 -0.1106  0.2756 -0.2521
    2RES    C17   86   2.311   0.728   4.152 -0.0392  0.6632  0.9868
    2RES    C18   87   1.570  -0.222   3.913 -0.2058 -0.3588 -0.2795
    2RES    C19   88   2.076   0.171   4.094  0.4309 -0.3193  0.1418
    2RES    C20   89   2.708   0.606   4.038  0.1100 -0.7256  0.2197
    2RES    C21   90   1.596  -0.299   3.648 -0.5757 -0.3359  0.7651
    2RES    C22   91   1.577  -0.174   4.060 -0.2365 -0.7079  0.4665
    2RES    C23   92   2.547   0.779   4.073  0.6509 -0.0490 -0.7668
    2RES    C24   93   2.199   0.700   4.048  0.5333  0.0405 -0.8261
    2RES    C25   94   2.676   0.742   4.044 -1.0367  0.4599 -0.8155
    2RES    C26   95   2.951   0.629   4.033  0.1904 -0.6939  0.1807
    2RES    C27   96   1.509  -0.292   3.421  0.1158  0.3441  0.9514
    2RES    C28   97   3.085   0.443   3.915  0.3549 -0.8381 -0.2356
    2RES    C29   98   3.073   0.531   4.036 -0.1204  0.2424 -0.1414
    2RES    C30   99   1.570  -0.309   3.280  0.2971  0.5417 -0.4450
    2RES    C31  100   1.466  -0.293   3.172 -0.7354 -0.3644 -0.2984
    2RES    C32  101   3.173   0.460   3.815 -0.5280 -0.2259  0.5537
    2RES    C33  102   1.348  -0.230   3.173  0.1665 -0.3581  0.2678
    2RES    O34  103   1.610  -0.331   3.513  0.1078  0.0504 -0.7793
    2RES    O35  104   2.829   0.560   4.004  0.1645 -0.2096 -0.9309
    2RES    H36  105   1.988   0.595   3.956  0.5685  1.4947  0.5653
    2RES    H37  106   2.637   0.405   4.048  2.4959  0.1054  0.6871
    2RES    H38  107   1.984  -0.082   4.148 -1.1370 -0.3168  0.2105
    2RES    H39  108   1.652  -0.100   3.611  1.6029 -0.5879 -1.0647
    2RES    H40  109   1.513  -0.426   3.955 -0.8682 -0.3202 -1.6504
    2RES    H41  110   1.810   0.384   3.925 -0.5713  0.4011  1.5634
    2RES    H42  111   1.526  -0.494   3.702 -0.3827  0.2676  0.0501
    2RES    H43  112   1.715  -0.149   4.218  0.8117 -1.6141  0.2052
    2RES    H44  113   1.761  -0.273   4.104  1.5722  0.7896  1.4552
    2RES    H45  114   2.313   0.835   4.177 -0.4546  0.7653  0.6005
    2RES    H46  115   2.268   0.685   4.244 -1.2893 -0.9924 -0.3331
    2RES    H47  116   2.155   0.109   4.136  0.6037 -0.3587 -0.2431
    2RES    H48  117   1.515  -0.238   4.124  0.7263 -1.3493  0.7667
    2RES    H49  118   1.535  -0.073   4.068  0.9585 -0.2840  1.6038
    2RES    H50  119   2.518   0.883   4.066  0.1790 -0.1332 -0.0900
    2RES    H51  120   2.108   0.739   4.095  0.3262 -0.6422 -0.6627
    2RES    H52  121   2.231   0.753   3.957  3.3476  1.4959  0.9291
    2RES    H53  122   2.745   0.818   4.009 -0.2313 -0.4129 -1.1582
    2RES    H54  123   2.940   0.687   4.126 -2.1869  0.1187 -0.5893
    2RES    H55  124   2.981   0.704   3.959  1.3765 -0.1547  1.1770
    2RES    H56  125   1.477  -0.191   3.446 -2.4791 -0.3191  0.4775
    2RES    H57  126   1.420  -0.356   3.423  0.5260 -0.2911 -0.2519
    2RES    H58  127   3.020   0.356   3.911  3.1743 -3.1008  1.1602
    2RES    H59  128   3.168   0.585   4.040 -0.0851  0.1646  0.1051
    2RES    H60  129   3.064   0.474   4.129  0.0430  1.4198  0.6124
    2RES    H61  130   1.652  -0.237   3.271  0.1813  0.6967 -0.2772
    2RES    H62  131   1.617  -0.407   3.270 -0.6645  0.1533 -1.2729
    2RES    H63  132   1.490  -0.334   3.074  3.6961 -0.5879  0.7642
    2RES    H64  133   3.231   0.552   3.814 -0.6188 -0.1549  1.3469
    2RES    H65  134   3.170   0.396   3.727 -1.9184 -0.2522  0.6111
    2RES    H66  135   1.301  -0.200   3.266 -0.8336  1.5743 -0.8294
    2RES    H67  136   1.278  -0.230   3.090 -1.0565 -1.7570  1.2570
    3RES     N0  137   2.342   0.329   3.902 -0.8099  0.0802 -0.5331
    3RES     N1  138   2.354   0.161   3.663 -0.0711  0.4296  0.0268
    3RES     N2  139   2.427   0.218   4.133 -0.5614  0.6175  0.0639
    3RES     N3  140   2.284   0.272   3.428  0.1763 -0.2605 -0.3666
    3RES     N4  141   2.205   0.012   3.273 -0.1578 -0.0642 -0.3882
    3RES     N5  142   2.292   0.402   4.325  0.5683  1.0362  0.0869
    3RES     C6  143   2.395   0.201   3.900 -0.5211  0.1745 -0.3314
    3RES     C7  144   2.318   0.295   3.664  0.5516  0.0688  0.1397
    3RES     C8  145   2.443   0.149   4.025 -0.1977  0.0407  0.5454
    3RES     C9  146   2.177   0.442   4.379  0.5964  0.2961 -0.2781
    3RES    C10  147   2.288   0.354   3.532 -0.5282  0.4363 -0.0926
    3RES    C11  148   2.377   0.342   4.408  0.2269 -0.0564  0.0575
    3RES    C12  149   2.134  -0.097   3.265  0.5053  0.2443  0.3085
    3RES    C13  150   2.136   0.075   3.053  1.2330  0.5247 -0.5034
    3RES    C14  151   2.400   0.121   3.783 -0.2800 -0.1851 -0.5849
    3RES    C15  152   2.059  -0.046   3.045  0.2946  0.3581 -0.1314
    3RES    C16  153   2.262   0.325   3.294 -0.1655  0.3476 -0.6656
    3RES    C17  154   2.507   0.291   4.353  0.0720  0.0306 -0.4807
    3RES    C18  155   2.207   0.100   3.172  0.4203  0.8515  0.0410
    3RES    C19  156   2.314   0.379   3.783 -0.1886 -0.2121 -0.4512
    3RES    C20  157   2.149   0.439   4.519 -0.6414 -1.0626  0.0078
    3RES    C21  158   2.064  -0.131   3.154  0.3619 -0.0008 -0.0460
    3RES    C22  159   2.303   0.221   3.188 -0.0753 -0.6638  0.5028
    3RES    C23  160   2.355   0.335   4.547 -0.2771 -0.4636 -0.2592
    3RES    C24  161   2.507   0.178   4.254  0.1905 -0.0103 -0.1932
    3RES    C25  162   2.242   0.387   4.607 -0.1627  0.5721  0.0728
    3RES    C26  163   1.972   0.453   4.688  0.0226 -0.2939  0.2162
    3RES    C27  164   2.051  -0.377   3.170 -0.1177  0.0540  0.0092
    3RES    C28  165   1.728   0.494   4.777 -0.1482  0.1763  0.3654
    3RES    C29  166   1.825   0.508   4.666  0.1441  0.1273 -0.0579
    3RES    C30  167   1.948  -0.489   3.167 -0.1849  0.6797  1.0749
    3RES    C31  168   1.894  -0.526   3.030  0.5064  0.3334 -0.4032
    3RES    C32  169   1.743   0.412   4.885  0.8482 -0.0122  0.2142
    3RES    C33  170   1.770  -0.505   2.987 -0.6385 -0.4624  0.1886
    3RES    O34  171   1.992  -0.249   3.147  0.3067 -0.0308 -0.6566
    3RES    O35  172   2.025   0.480   4.560 -0.0556  0.1330 -0.0662
    3RES    H36  173   2.524   0.076   4.017 -1.1324 -0.9719  0.3134
    3RES    H37  174   2.103   0.470   4.304  0.5092 -0.5391 -0.5162
    3RES    H38  175   2.258   0.459   3.536  0.8551  0.8340  0.1192
    3RES    H39  176   2.148  -0.163   3.351  0.0439 -0.2093  0.0380
    3RES    H40  177   2.134   0.149   2.973  0.4804  1.0531 -0.0013
    3RES    H41  178   2.448   0.024   3.791 -1.0964 -0.6740 -1.5248
    3RES    H42  179   1.996  -0.077   2.963  1.2940 -2.9402  0.2805
    3RES    H43  180   2.311   0.420   3.267 -0.0349  0.3877 -0.2848
    3RES    H44  181   2.156   0.350   3.279 -1.0665 -3.3032 -0.7975
    3RES    H45  182   2.566   0.262   4.441  0.7761 -2.9130 -1.8629
    3RES    H46  183   2.562   0.377   4.313 -0.4126 -0.1159 -1.4785
    3RES    H47  184   2.271   0.479   3.786  1.7160  0.5887  1.7548
    3RES    H48  185   2.300   0.269   3.090  1.2231  1.7655  1.6001
    3RES    H49  186   2.406   0.185   3.203  0.6623  1.0057 -0.4226
    3RES    H50  187   2.428   0.293   4.615 -2.0111  2.4841  3.6390
    3RES    H51  188   2.611   0.156   4.226 -0.6419 -2.7474 -1.3588
    3RES    H52  189   2.467   0.084   4.295  0.3499 -0.0436 -0.1113
    3RES    H53  190   2.228   0.382   4.715  1.1511 -3.4440  0.1468
    3RES    H54  191   2.031   0.517   4.755 -1.6198  2.5483 -0.9762
    3RES    H55  192   1.985   0.346   4.712 -1.2779 -1.0747 -2.3504
    3RES    H56  193   2.101  -0.374   3.268  0.3351 -2.3779 -0.1020
    3RES    H57  194   2.129  -0.398   3.096  0.1252  1.6096 -0.1961
    3RES    H58  195   1.657   0.577   4.775 -0.9980 -0.5331  1.0471
    3RES    H59  196   1.853   0.613   4.650 -0.2075  0.2797  0.3291
    3RES    H60  197   1.777   0.467   4.576 -0.3712  0.7266 -0.0563
    3RES    H61  198   1.995  -0.579   3.207  0.5873 -0.0209 -1.3382
    3RES    H62  199   1.866  -0.471   3.238  0.7056 -1.1160  2.5769
    3RES    H63  200   1.970  -0.573   2.968  0.6859  2.3907 -1.8199
    3RES    H64  201   1.816   0.331   4.888 -1.4668 -2.1805 -0.2026
    3RES    H65  202   1.672   0.422   4.967  0.5941  0.9736 -0.1155
    3RES    H66  203   1.686  -0.474   3.049  0.3579  1.6238  0.5298
    3RES    H67  204   1.738  -0.539   2.888 -2.1874 -0.0760  0.5422
    4ZnD    Zn1  205   1.711   0.059   3.875 -0.0378  0.0519 -0.2593
    4ZnD    dm1  206   1.646   0.089   3.928  0.5886 -0.5048 -0.0578
    4ZnD    dm2  207   1.684   0.114   3.808  1.2285 -0.2201 -1.3538
    4ZnD    dm3  208   1.765   0.121   3.907 -0.4556  0.6997  1.9924
    4ZnD    dm4  209   1.775   0.026   3.822 -0.6142  0.0647  0.0056
    4ZnD    dm5  210   1.736   0.004   3.940 -0.7274 -0.9957 -0.0600
    4ZnD    dm6  211   1.657  -0.006   3.842  0.8840 -1.1776  1.0876
    5ZnD    Zn1  212   2.323   0.057   3.458 -0.3605  0.3242  0.3874
    5ZnD    dm1  213   2.328   0.141   3.426  0.9207  0.5966 -1.2365
    5ZnD    dm2  214   2.239   0.072   3.482 -0.6322 -0.1522 -1.6229
    5ZnD    dm3  215   2.292   0.031   3.377  1.5131  1.2292  1.0797
    5ZnD    dm4  216   2.317  -0.027   3.489 -0.4236  0.2153 -0.5128
    5ZnD    dm5  217   2.409   0.041   3.432 -1.2536  1.3418 -0.5668
    5ZnD    dm6  218   2.353   0.085   3.536 -1.2297  0.1835 -1.3244
    6ZnD    Zn1  219   2.312   0.401   4.101 -0.0609 -0.1121  0.2955
    6ZnD    dm1  220   2.267   0.477   4.080 -0.3339  0.6320  0.9895
    6ZnD    dm2  221   2.319   0.382   4.015 -1.5826  0.2346  0.2619
    6ZnD    dm3  222   2.391   0.444   4.100 -1.4723 -1.1733  0.8607
    6ZnD    dm4  223   2.359   0.325   4.122 -0.5422  0.8494  0.5701
    6ZnD    dm5  224   2.307   0.421   4.191  0.7951  1.9850  0.3357
    6ZnD    dm6  225   2.234   0.357   4.106 -0.3124  1.1618 -0.6309
    7ACN     C1  226   0.650   3.076   4.581 -0.3986 -0.1002  0.0296
    7ACN     H1  227   0.677   2.970   4.587  0.6350  0.0407 -1.7279
    7ACN     H2  228   0.571   3.090   4.655  0.0179 -0.4742  0.5521
    7ACN     H3  229   0.620   3.106   4.480  3.1556  0.3750 -0.9510
    7ACN     C2  230   0.772   3.138   4.630  0.1428  0.0659  0.5883
    7ACN     N1  231   0.872   3.189   4.665 -0.3385  1.1538 -0.0096
    8ACN     C1  232   2.110   3.571   0.919 -0.3861  0.8148  0.0555
    8ACN     H1  233   2.090   3.596   0.814 -0.0749  0.2582 -0.1405
    8ACN     H2  234   2.050   3.485   0.952  0.5287  0.1109 -0.1177
    8ACN     H3  235   2.086   3.652   0.989 -0.2462  0.2362  0.7850
    8ACN     C2  236   2.250   3.532   0.931 -0.2008  0.1208 -0.5148
    8ACN     N1  237   2.366   3.516   0.927 -0.6618  0.0557 -0.4663
    9ACN     C1  238   1.277   2.134   1.463 -0.8412  0.2653 -0.6834
    9ACN     H1  239   1.236   2.139   1.362 -1.2883  0.8573 -0.4714
    9ACN     H2  240   1.233   2.205   1.534  1.3157  1.6878 -0.7255
    9ACN     H3  241   1.381   2.164   1.445 -0.4267 -1.0175 -0.4561
    9ACN     C2  242   1.273   2.000   1.524 -0.1654  0.2783 -0.0990
    9ACN     N1  243   1.283   1.898   1.572  0.1249  0.8228 -0.2944
   10ACN     C1  244   0.017   2.083   1.177 -0.6756 -0.2416  0.2319
   10ACN     H1  245  -0.090   2.069   1.159 -1.0160  0.4096  1.7188
   10ACN     H2  246   0.085   2.025   1.113  0.0739  0.0147  0.7848
   10ACN     H3  247   0.037   2.054   1.281 -0.2144 -0.3506  0.1122
   10ACN     C2  248   0.051   2.225   1.168  0.4309 -0.3628 -0.2429
   10ACN     N1  249   0.076   2.340   1.170 -0.5916  0.5161  0.4443
   11ACN     C1  250   0.802   2.632   4.828  0.7176 -0.6789 -0.2429
   11ACN     H1  251   0.736   2.607   4.743  3.5242 -0.5954 -2.5260
   11ACN     H2  252   0.747   2.671   4.914 -0.2924 -1.0019 -0.7362
   11ACN     H3  253   0.869   2.714   4.798  1.6926 -0.1788  3.1043
   11ACN     C2  254   0.869   2.504   4.861 -1.0236 -0.2934  0.4518
   11ACN     N1  255   0.928   2.408   4.886 -0.0218  0.4893  0.3518
   12ACN     C1  256   0.304   4.827   2.913  0.7051 -1.0073  0.1288
   12ACN     H1  257   0.360   4.922   2.906 -2.4590  0.9179 -0.1686
   12ACN     H2  258   0.208   4.844   2.864  1.5146  0.2617 -1.0677
   12ACN     H3  259   0.288   4.811   3.020 -0.5876  1.8736  0.4139
   12ACN     C2  260   0.377   4.714   2.848 -0.9188  0.6379 -0.3553
   12ACN     N1  261   0.448   4.633   2.803  0.0881  0.3775 -0.6267
   13ACN     C1  262   3.664   3.461   0.436  0.3979 -0.9963  0.5994
   13ACN     H1  263   3.656   3.546   0.505 -1.9116  0.8795 -1.8332
   13ACN     H2  264   3.768   3.435   0.417 -0.2755 -1.9313 -2.0117
   13ACN     H3  265   3.638   3.505   0.339  0.8529  1.8756  1.7250
   13ACN     C2  266   3.580   3.351   0.488  0.7222  0.5353  0.4225
   13ACN     N1  267   3.507   3.268   0.526 -0.4043 -0.2071 -0.0296
   14ACN     C1  268   0.110   3.806   3.231 -0.3644  0.5344  0.5863
   14ACN     H1  269   0.057   3.898   3.258 -2.0956  0.7763 -3.3267
   14ACN     H2  270   0.154   3.758   3.319  0.8513 -0.4782 -0.5390
   14ACN     H3  271   0.190   3.834   3.160  0.0668 -2.0366 -0.0203
   14ACN     C2  272   0.024   3.719   3.149  0.9283 -0.0270 -0.9960
   14ACN     N1  273  -0.051   3.656   3.081  0.4490  0.0039 -0.0062
   15ACN     C1  274   1.493   0.869   4.909  0.0133 -0.3833 -0.2355
   15ACN     H1  275   1.384   0.867   4.913  0.0083 -0.6574 -0.5138
   15ACN     H2  276   1.523   0.775   4.955 -0.2120  0.0529  0.8240
   15ACN     H3  277   1.532   0.944   4.980 -0.5500  0.3536 -0.7010
   15ACN     C2  278   1.547   0.874   4.769 -0.3114 -0.4497  0.2700
   15ACN     N1  279   1.584   0.877   4.660  0.1150 -0.0478  0.6620
   16ACN     C1  280   1.593   2.354   0.294  0.3260  0.6961 -0.6760
   16ACN     H1  281   1.568   2.453   0.334  0.1069  1.0113 -1.5978
   16ACN     H2  282   1.557   2.278   0.364  3.7647 -1.0223 -0.6451
   16ACN     H3  283   1.702   2.342   0.286  0.3748 -0.1449  1.0569
   16ACN     C2  284   1.534   2.327   0.167 -0.0042 -0.0171 -0.1771
   16ACN     N1  285   1.494   2.309   0.059 -0.5931  0.4160 -0.3675
   17ACN     C1  286   1.515   0.214   1.014  0.1477  0.3133  0.3888
   17ACN     H1  287   1.532   0.163   1.110  0.0730 -0.7986 -0.1772
   17ACN     H2  288   1.609   0.225   0.959  0.7024 -1.6713  0.8892
   17ACN     H3  289   1.479   0.314   1.041  2.3591  0.8058  1.5883
   17ACN     C2  290   1.413   0.142   0.934 -0.3850  0.8532 -0.0551
   17ACN     N1  291   1.332   0.092   0.868 -0.0261  0.6224  1.3592
   18ACN     C1  292   0.343   1.410   3.730  0.3553  0.6070 -0.5748
   18ACN     H1  293   0.281   1.334   3.681 -0.9646  0.0522  1.8806
   18ACN     H2  294   0.318   1.509   3.690 -0.0058 -0.0998 -2.1533
   18ACN     H3  295   0.446   1.385   3.705  0.2682 -0.0805 -0.2433
   18ACN     C2  296   0.330   1.415   3.876  0.1056  0.3700 -1.1910
   18ACN     N1  297   0.321   1.410   3.991  0.2568 -0.2072  0.0622
   19ACN     C1  298   3.719   0.929   1.435 -0.1758  0.2633 -0.3494
   19ACN     H1  299   3.671   1.026   1.457 -0.4322  0.1342 -0.3357
   19ACN     H2  300   3.818   0.943   1.479 -0.3913 -0.4109  0.3517
   19ACN     H3  301   3.709   0.902   1.329  1.1927 -1.4446 -0.0516
   19ACN     C2  302   3.644   0.828   1.511 -0.0817  0.4349  0.7501
   19ACN     N1  303   3.571   0.753   1.559 -0.4711 -0.0438  0.1847
   20ACN     C1  304   0.889   2.422   3.001  0.3064  0.1068 -0.3572
   20ACN     H1  305   0.898   2.369   3.096 -1.0461  1.4737  0.5483
   20ACN     H2  306   0.791   2.470   2.993 -0.4301 -1.9531 -5.1802
   20ACN     H3  307   0.895   2.343   2.925  1.3056  0.2984 -0.4958
   20ACN     C2  308   0.995   2.525   2.974 -0.2505  0.0815  0.6333
   20ACN     N1  309   1.076   2.600   2.939 -0.3370 -0.1064  0.8413
   21ACN     C1  310   1.844   0.636   3.623  1.3511 -0.1991 -0.2028
   21ACN     H1  311   1.890   0.668   3.528 -0.7936 -0.8260 -1.5054
   21ACN     H2  312   1.743   0.600   3.597  0.5149  2.2883 -0.5110
   21ACN     H3  313   1.842   0.711   3.702 -0.0020  2.0198 -2.2491
   21ACN     C2  314   1.921   0.522   3.668  0.0474 -0.3865 -0.8878
   21ACN     N1  315   1.987   0.431   3.696 -0.4704 -0.1890 -0.1015
   22ACN     C1  316   1.503   0.039   1.678 -0.2681 -0.4197 -0.3320
   22ACN     H1  317   1.534  -0.058   1.721 -0.4016 -0.2457  0.1577
   22ACN     H2  318   1.577   0.067   1.602 -0.2848 -0.2550 -0.2883
   22ACN     H3  319   1.495   0.122   1.750 -0.3114  1.2438 -2.2225
   22ACN     C2  320   1.374   0.027   1.615  0.3611  0.2915  0.2636
   22ACN     N1  321   1.275   0.024   1.553  0.3502 -0.4757 -0.0955
   23ACN     C1  322   1.556   3.121   4.293  0.2025 -0.0327 -0.8368
   23ACN     H1  323   1.554   3.066   4.198 -0.0035 -0.7821 -0.4059
   23ACN     H2  324   1.465   3.093   4.348  1.9318  1.1957  2.7799
   23ACN     H3  325   1.555   3.226   4.263  0.6961  0.6670  1.4706
   23ACN     C2  326   1.681   3.092   4.368 -0.0117 -0.1253 -0.4853
   23ACN     N1  327   1.773   3.057   4.427 -0.2183 -0.1849  0.3902
   24ACN     C1  328   3.675   3.740   3.993 -0.3996 -0.1288  0.2844
   24ACN     H1  329   3.568   3.755   4.012  0.0024  0.2208  2.3530
   24ACN     H2  330   3.721   3.759   4.090 -0.0922  0.9449 -0.0673
   24ACN     H3  331   3.713   3.815   3.922  2.7622 -1.3619  0.6317
   24ACN     C2  332   3.712   3.609   3.943  0.3598 -0.0013  0.7196
   24ACN     N1  333   3.734   3.506   3.898 -0.4181  0.1464 -0.5211
   25ACN     C1  334   1.428   3.738   4.951  1.1631  0.4939 -0.5752
   25ACN     H1  335   1.513   3.681   4.912  1.7049  1.5585 -0.9575
   25ACN     H2  336   1.418   3.723   5.059  0.5982  2.5198 -0.3431
   25ACN     H3  337   1.339   3.694   4.905  0.3353 -1.0516  2.3460
   25ACN     C2  338   1.424   3.884   4.922  0.1580  0.6251 -0.1480
   25ACN     N1  339   1.415   3.996   4.904 -0.7770  0.1470  0.4625
   26ACN     C1  340   1.577   4.205   1.726  0.4069  0.1557  0.1850
   26ACN     H1  341   1.586   4.294   1.663 -0.1838  0.6804  0.8421
   26ACN     H2  342   1.661   4.201   1.796  0.3984 -0.1354  0.1784
   26ACN     H3  343   1.579   4.120   1.656 -0.9539 -0.6147  1.0787
   26ACN     C2  344   1.447   4.191   1.794  0.5141  0.1767  0.3416
   26ACN     N1  345   1.336   4.191   1.830 -0.2702 -0.2602 -0.1616
   27ACN     C1  346   2.372   4.497   4.889  0.1040 -0.2030  0.3055
   27ACN     H1  347   2.479   4.520   4.891 -0.3140  2.1282 -1.5955
   27ACN     H2  348   2.343   4.464   4.990 -2.1325 -1.3680 -0.6721
   27ACN     H3  349   2.349   4.418   4.816  1.6220 -0.4707  0.1106
   27ACN     C2  350   2.303   4.619   4.862  0.0740 -0.2049  0.0805
   27ACN     N1  351   2.255   4.722   4.848  0.3645  0.5832 -0.0533
   28ACN     C1  352   0.287   1.053   3.026  0.3491 -0.0457  0.9815
   28ACN     H1  353   0.238   1.117   3.100  0.5160  1.3963 -0.1525
   28ACN     H2  354   0.347   0.975   3.074 -1.8274 -1.9293  0.7676
   28ACN     H3  355   0.354   1.112   2.963 -1.8888  0.9004 -0.5891
   28ACN     C2  356   0.198   0.985   2.944  0.0383  0.0774 -0.1499
   28ACN     N1  357   0.123   0.932   2.873 -0.6481 -0.5674  0.1343
   29ACN     C1  358   3.554   3.078   0.062 -0.5357  0.8279  0.7175
   29ACN     H1  359   3.648   3.044   0.106  0.2641  1.4724 -0.4648
   29ACN     H2  360   3.559   3.058  -0.045 -3.0075 -4.3565  1.3974
   29ACN     H3  361   3.546   3.187   0.075 -2.5372  0.7150  0.5955
   29ACN     C2  362   3.440   3.022   0.120  0.6845  0.1356 -0.0646
   29ACN     N1  363   3.350   2.959   0.161 -0.0450 -0.4871 -0.0004
   30ACN     C1  364   2.522   3.211   3.516  0.0539 -0.1151  0.8340
   30ACN     H1  365   2.628   3.232   3.534 -0.3017  0.9133  1.7770
   30ACN     H2  366   2.511   3.127   3.447 -1.0379 -1.0194  2.0798
   30ACN     H3  367   2.483   3.301   3.466 -0.7184 -0.0851  1.4688
   30ACN     C2  368   2.449   3.193   3.639 -0.1568  0.2793  0.5002
   30ACN     N1  369   2.381   3.181   3.730  0.6939  0.5009  0.6770
   31ACN     C1  370   2.200   3.796   1.642 -0.2209  0.0022 -0.3899
   31ACN     H1  371   2.222   3.800   1.535 -1.3656  0.6396 -0.5987
   31ACN     H2  372   2.187   3.901   1.669  0.9855  0.0340  0.1245
   31ACN     H3  373   2.287   3.773   1.706  0.4399  3.0982 -0.0976
   31ACN     C2  374   2.088   3.704   1.656 -0.4993  0.5007 -0.4911
   31ACN     N1  375   2.009   3.626   1.674 -0.0873  0.0071 -0.4043
   32ACN     C1  376   0.535   1.946   0.385  0.5345 -0.7444  0.7275
   32ACN     H1  377   0.590   1.943   0.290  1.4843  2.2155  1.1520
   32ACN     H2  378   0.428   1.940   0.364 -0.0853  0.6046  3.2812
   32ACN     H3  379   0.563   2.045   0.421  0.2924 -0.4236  0.0310
   32ACN     C2  380   0.582   1.840   0.474  1.0462 -1.0666 -0.0531
   32ACN     N1  381   0.606   1.757   0.547  0.2853  1.2732 -0.2954
   33ACN     C1  382   3.343   4.496   2.223  0.0746  0.0276  0.2612
   33ACN     H1  383   3.338   4.578   2.295 -4.3019 -0.7375  0.9273
   33ACN     H2  384   3.247   4.446   2.237  0.5472 -1.5322 -1.7969
   33ACN     H3  385   3.417   4.423   2.258  1.1874  0.1856 -1.6713
   33ACN     C2  386   3.367   4.548   2.083  0.0735  0.1030  0.5314
   33ACN     N1  387   3.379   4.576   1.968 -0.5193  0.5272  1.0804
   34ACN     C1  388   2.084   1.095   4.168 -0.8694 -0.1263 -0.3014
   34ACN     H1  389   2.135   0.998   4.171  1.3575  0.9711 -1.4769
   34ACN     H2  390   1.982   1.104   4.208 -0.6203  1.5017  0.0056
   34ACN     H3  391   2.082   1.119   4.061 -0.5969  0.6602 -0.1343
   34ACN     C2  392   2.167   1.197   4.233  0.4453  0.3613  0.7613
   34ACN     N1  393   2.239   1.275   4.272 -0.0743 -0.3058  0.5391
   35ACN     C1  394   2.633   4.095   1.965 -1.1600  0.3511 -0.7277
   35ACN     H1  395   2.558   4.073   2.043 -1.9814 -2.0660 -2.1378
   35ACN     H2  396   2.625   4.204   1.955 -1.2275  0.2328 -2.0204
   35ACN     H3  397   2.615   4.036   1.874  3.8548 -0.6345 -1.2517
   35ACN     C2  398   2.766   4.060   2.015 -0.0384 -0.4030  0.1521
   35ACN     N1  399   2.867   4.028   2.062  0.2787  0.2328 -0.3485
   36ACN     C1  400   2.131   2.328   0.064  0.4223 -1.1453  0.5229
   36ACN     H1  401   2.067   2.414   0.085 -0.6590 -1.6246 -0.6799
   36ACN     H2  402   2.183   2.343  -0.031 -1.3846 -3.0594 -0.8298
   36ACN     H3  403   2.063   2.242   0.050 -0.4220 -0.6819  1.7353
   36ACN     C2  404   2.221   2.302   0.173  0.4073 -0.5674  0.6476
   36ACN     N1  405   2.284   2.283   0.264  0.2170  0.5787 -0.3740
   37ACN     C1  406   2.267   2.392   3.483  0.4101 -0.0406  0.1602
   37ACN     H1  407   2.310   2.291   3.476  1.0174  0.0669  2.0874
   37ACN     H2  408   2.165   2.386   3.442 -0.5215  0.0058  2.4419
   37ACN     H3  409   2.323   2.463   3.420  0.0160 -0.0232 -0.1792
   37ACN     C2  410   2.271   2.433   3.623  1.0400 -0.5824  0.0536
   37ACN     N1  411   2.275   2.467   3.733  0.2006  0.2574 -0.1109
   38ACN     C1  412   2.038   0.076   2.655 -0.1607  0.0756  0.3478
   38ACN     H1  413   2.065   0.139   2.569 -1.0374 -1.5104 -1.1123
   38ACN     H2  414   2.110   0.096   2.735 -1.6954 -1.7333  2.2508
   38ACN     H3  415   2.035  -0.030   2.628 -2.3049 -0.3380  2.0085
   38ACN     C2  416   1.910   0.104   2.712  0.1537  0.2987  0.2969
   38ACN     N1  417   1.812   0.132   2.764 -0.3324  0.3108  0.0959
   39ACN     C1  418   1.647   0.595   2.331  0.1112  0.5315 -0.1426
   39ACN     H1  419   1.710   0.565   2.247 -1.2721 -1.1679 -0.5819
   39ACN     H2  420   1.621   0.503   2.385 -0.6629  0.8109 -0.0268
   39ACN     H3  421   1.557   0.648   2.299 -1.7044 -2.1109  0.4356
   39ACN     C2  422   1.708   0.678   2.432 -0.4313  0.1979 -0.8237
   39ACN     N1  423   1.755   0.753   2.506  0.1063 -1.1059  0.1811
   40ACN     C1  424   1.017   0.287   1.936  0.3050  0.1683  0.6620
   40ACN     H1  425   0.920   0.254   1.896  0.5169  1.7207 -1.2032
   40ACN     H2  426   1.045   0.215   2.014  0.0440  1.5133  2.0199
   40ACN     H3  427   1.012   0.387   1.981  2.7694  0.7898 -0.3790
   40ACN     C2  428   1.116   0.297   1.829 -0.4851 -0.2265 -1.0310
   40ACN     N1  429   1.196   0.294   1.747 -0.4686  0.9105  0.9367
   41ACN     C1  430   1.593   2.169   1.068  0.1035  0.4463  0.0790
   41ACN     H1  431   1.581   2.254   0.999 -2.1913 -0.1407 -0.2736
   41ACN     H2  432   1.503   2.108   1.073  0.6733 -0.2258  3.1810
   41ACN     H3  433   1.619   2.202   1.170  0.0902  0.0782  0.2006
   41ACN     C2  434   1.712   2.106   1.011 -0.0313  0.2852 -0.0452
   41ACN     N1  435   1.794   2.045   0.964 -0.2551  0.2312  0.0326
   42ACN     C1  436   3.655   0.844   4.132  0.5397 -0.3402 -0.3446
   42ACN     H1  437   3.661   0.743   4.090  1.0572  0.2128 -1.6164
   42ACN     H2  438   3.620   0.841   4.236  0.4606 -2.3437 -0.4107
   42ACN     H3  439   3.580   0.903   4.077  1.9918  1.6602 -0.2080
   42ACN     C2  440   3.780   0.919   4.139  0.0207 -0.1863  0.2227
   42ACN     N1  441   3.877   0.981   4.123  0.7658 -0.0065 -0.0212
   43ACN     C1  442   2.484   2.069   2.243  0.4377  0.1186  0.4391
   43ACN     H1  443   2.449   2.171   2.223 -1.0861 -0.6044 -0.7240
   43ACN     H2  444   2.417   2.014   2.311  1.1713  0.2718  1.2987
   43ACN     H3  445   2.580   2.072   2.296  0.9122 -0.0812 -0.4041
   43ACN     C2  446   2.496   1.991   2.124 -0.6783  0.0185 -0.1086
   43ACN     N1  447   2.497   1.937   2.027 -0.1065  0.1142  0.0747
   44ACN     C1  448   1.286   3.158   1.457  0.0947 -0.0366  0.1226
   44ACN     H1  449   1.391   3.155   1.489 -0.5681 -0.7098  2.3266
   44ACN     H2  450   1.252   3.253   1.413  0.6106  0.7229  1.3284
   44ACN     H3  451   1.236   3.141   1.554  0.4192  0.8501  0.4559
   44ACN     C2  452   1.265   3.040   1.372 -0.1294 -0.7493  0.5485
   44ACN     N1  453   1.261   2.945   1.308  0.1618 -0.4657 -0.1173
   45ACN     C1  454   1.977   2.869   4.134 -0.0129 -0.1548  0.1264
   45ACN     H1  455   1.904   2.816   4.071 -1.0532  0.5375  0.7388
   45ACN     H2  456   2.038   2.788   4.174  1.8332 -0.0087 -2.2569
   45ACN     H3  457   1.926   2.939   4.202 -1.9840 -1.4729  0.0356
   45ACN     C2  458   2.066   2.929   4.040  0.4123 -0.4790 -0.2044
   45ACN     N1  459   2.133   2.979   3.961  0.6104  0.6496  0.8889
   46ACN     C1  460   1.210   1.773   0.348 -0.1499 -0.6228 -0.1219
   46ACN     H1  461   1.156   1.695   0.293  2.6582 -0.9784 -2.4736
   46ACN     H2  462   1.297   1.728   0.397 -0.9618 -0.6182  1.3579
   46ACN     H3  463   1.146   1.820   0.423  2.0931  1.1329  0.7616
   46ACN     C2  464   1.242   1.875   0.248 -0.2688  0.0977  0.6873
   46ACN     N1  465   1.273   1.963   0.181  0.3263  0.3202 -0.6384
   47ACN     C1  466   1.856   0.938   4.449  0.4555 -0.0089 -0.3274
   47ACN     H1  467   1.888   1.038   4.479  1.2240 -0.3722  0.0809
   47ACN     H2  468   1.774   0.943   4.377 -0.7595 -1.2541  0.9537
   47ACN     H3  469   1.804   0.894   4.534 -1.4695 -0.2032 -1.5727
   47ACN     C2  470   1.969   0.856   4.411 -0.1522  0.1945 -0.0605
   47ACN     N1  471   2.059   0.787   4.373  0.0462 -0.3521  0.5122
   48ACN     C1  472   2.138   1.225   0.912  0.2612 -0.5957 -0.0358
   48ACN     H1  473   2.199   1.217   1.003 -0.3771 -1.8988  0.2881
   48ACN     H2  474   2.148   1.131   0.856  2.8655  0.5179 -1.5368
   48ACN     H3  475   2.187   1.296   0.845  1.1916 -1.5833 -0.4132
   48ACN     C2  476   1.998   1.275   0.927 -0.1718 -0.3922  0.4566
   48ACN     N1  477   1.895   1.321   0.928 -0.6933  0.5121  0.3880
   49ACN     C1  478   3.103   3.988   3.778  0.0308 -0.6913 -0.1921
   49ACN     H1  479   3.177   4.052   3.829 -0.7523 -1.3677  1.8367
   49ACN     H2  480   3.039   3.939   3.853 -1.6527  1.8533  0.1058
   49ACN     H3  481   3.155   3.906   3.727 -0.0162 -1.4381  0.9433
   49ACN     C2  482   3.038   4.066   3.674 -0.2796 -0.5381 -0.1083
   49ACN     N1  483   2.982   4.126   3.590 -1.2724  0.3683  0.4198
   50ACN     C1  484   0.512   3.501   3.642  0.1797  0.6216  0.5329
   50ACN     H1  485   0.406   3.521   3.621  0.1671  1.0665  1.0235
   50ACN     H2  486   0.576   3.564   3.580  1.7886 -1.2824  0.2254
   50ACN     H3  487   0.533   3.397   3.614 -0.2374  0.4102  1.0049
   50ACN     C2  488   0.524   3.513   3.788  0.0580  0.1302  0.1094
   50ACN     N1  489   0.529   3.529   3.899 -0.2212  0.0089 -0.0240
   51ACN     C1  490   2.170   3.624   2.449  0.1967 -0.5081  0.0766
   51ACN     H1  491   2.257   3.690   2.460 -1.4238  1.2547  2.9388
   51ACN     H2  492   2.128   3.597   2.547  2.0613  2.0206  1.6501
   51ACN     H3  493   2.210   3.532   2.406 -1.5152 -0.6580 -1.2559
   51ACN     C2  494   2.067   3.674   2.368 -0.2082 -0.1044  0.0058
   51ACN     N1  495   1.984   3.714   2.300  0.5282  0.3135 -0.0987
   52ACN     C1  496   3.887   2.916   0.814  0.1412 -0.1557 -0.2069
   52ACN     H1  497   3.810   2.994   0.806  0.2425 -0.0268  0.0623
   52ACN     H2  498   3.834   2.831   0.861  1.6878 -0.7767  0.4611
   52ACN     H3  499   3.972   2.949   0.875 -0.5083  0.5368  0.3279
   52ACN     C2  500   3.933   2.872   0.686  0.5173  0.7020  0.5563
   52ACN     N1  501   3.964   2.833   0.584 -0.3407 -0.3639  0.8209
   53ACN     C1  502   2.597   2.335   4.065  0.4931 -0.2933  0.4425
   53ACN     H1  503   2.670   2.265   4.022 -0.0407 -0.0739 -0.8526
   53ACN     H2  504   2.561   2.407   3.991  1.0261  0.4523  0.9048
   53ACN     H3  505   2.641   2.382   4.153 -0.6660 -0.7979  1.3008
   53ACN     C2  506   2.489   2.256   4.116  0.0943 -0.0389 -0.2700
   53ACN     N1  507   2.397   2.200   4.159  0.2316 -0.1689 -0.0826
   54ACN     C1  508   1.557   3.747   2.169  0.7816  0.4938  0.3024
   54ACN     H1  509   1.558   3.828   2.095 -0.3330 -0.6811 -1.0363
   54ACN     H2  510   1.626   3.665   2.146  0.1188  0.6794 -2.6508
   54ACN     H3  511   1.454   3.709   2.176  1.5977 -1.9308 -0.3357
   54ACN     C2  512   1.597   3.792   2.302 -0.0046  0.7452  0.0176
   54ACN     N1  513   1.628   3.839   2.403  0.2855  0.0926  0.3540
   55ACN     C1  514   1.213   1.304   2.534 -0.0793  0.3377  0.1572
   55ACN     H1  515   1.182   1.207   2.575 -1.6769  0.3977 -0.8360
   55ACN     H2  516   1.131   1.377   2.542  0.2119  0.5196  1.4822
   55ACN     H3  517   1.228   1.285   2.427 -0.3578 -1.4015  0.4256
   55ACN     C2  518   1.332   1.338   2.604 -0.0218 -0.3765 -0.0018
   55ACN     N1  519   1.431   1.364   2.661 -0.2873 -0.2366 -0.0697
   56ACN     C1  520   0.002   4.435   3.468 -0.5828 -1.2608  0.3677
   56ACN     H1  521   0.059   4.527   3.450 -0.8990 -1.1105  0.1430
   56ACN     H2  522   0.050   4.349   3.418  0.5497  1.0078 -2.6373
   56ACN     H3  523  -0.096   4.453   3.424  1.0320  3.0066 -1.7436
   56ACN     C2  524  -0.020   4.418   3.608  0.8107  0.1189 -0.3741
   56ACN     N1  525  -0.035   4.404   3.722 -0.0460 -0.6898 -0.5545
   57ACN     C1  526   3.537   4.392   4.322  0.3260  0.5460  0.2283
   57ACN     H1  527   3.602   4.386   4.410  0.5769 -1.2585 -0.0582
   57ACN     H2  528   3.470   4.478   4.331  1.3308  1.3134  0.4936
   57ACN     H3  529   3.476   4.305   4.298 -0.2593  0.3656  2.3213
   57ACN     C2  530   3.627   4.408   4.206  0.1492 -0.0800 -0.0827
   57ACN     N1  531   3.690   4.425   4.111 -0.4476 -0.3600 -0.1533
   58ACN     C1  532   3.049   3.067   2.129 -0.7586 -0.2306 -0.3761
   58ACN     H1  533   3.156   3.058   2.152 -0.8323  3.8950  2.0759
   58ACN     H2  534   3.026   3.171   2.156 -1.0162 -1.0919  2.8959
   58ACN     H3  535   2.993   3.003   2.198  1.4934  0.7664  2.4717
   58ACN     C2  536   3.026   3.035   1.991 -0.6085  0.5317  0.0858
   58ACN     N1  537   2.993   3.021   1.882  0.2350  0.2946  0.2019
   59ACN     C1  538   3.095   1.039   0.115 -0.1567 -0.1558  0.2011
   59ACN     H1  539   3.127   1.109   0.037 -0.5095  0.0816  0.2649
   59ACN     H2  540   3.129   0.936   0.101 -0.0717 -0.1647  0.4723
   59ACN     H3  541   2.985   1.040   0.108 -0.1315 -0.3894 -0.2362
   59ACN     C2  542   3.132   1.083   0.246  0.3086  1.0800 -1.3006
   59ACN     N1  543   3.174   1.124   0.344 -0.3327  0.4451 -0.4506
   60ACN     C1  544   2.426   2.298   3.112 -0.7121 -0.3818  0.0239
   60ACN     H1  545   2.501   2.359   3.060 -1.5327  0.1837 -0.4944
   60ACN     H2  546   2.467   2.255   3.205  1.9525 -0.1549 -0.9883
   60ACN     H3  547   2.394   2.226   3.036 -2.3624  0.0087  0.3395
   60ACN     C2  548   2.300   2.366   3.142  0.5346 -0.2091  0.0312
   60ACN     N1  549   2.196   2.405   3.164 -0.0044 -0.2073  0.2889
   61ACN     C1  550   1.113   1.397   3.953 -0.7217 -0.5037 -0.3176
   61ACN     H1  551   1.048   1.456   3.887  1.0734 -0.9910 -2.5834
   61ACN     H2  552   1.118   1.290   3.929  2.3595 -0.6640  0.8008
   61ACN     H3  553   1.090   1.412   4.059 -0.4359 -2.8411  0.1107
   61ACN     C2  554   1.245   1.453   3.931  0.3439 -0.0826 -0.0823
   61ACN     N1  555   1.349   1.494   3.912 -0.6364 -0.1875 -0.2850
   62ACN     C1  556   3.679   1.290   1.867  0.9707  0.2636  0.3025
   62ACN     H1  557   3.740   1.266   1.955 -1.7363 -1.6156  1.7555
   62ACN     H2  558   3.740   1.340   1.791  3.1489 -0.4812  1.5325
   62ACN     H3  559   3.590   1.350   1.891  1.0453  0.2072  0.7257
   62ACN     C2  560   3.631   1.164   1.813  0.3210 -0.3208 -0.1097
   62ACN     N1  561   3.591   1.066   1.772 -0.5629 -0.2966  0.6096
   63ACN     C1  562   1.719   0.968   3.886 -0.1996 -0.4829  0.3315
   63ACN     H1  563   1.733   1.074   3.861 -1.2955 -1.0468 -2.8690
   63ACN     H2  564   1.670   0.921   3.800 -0.2703 -0.1107  0.1702
   63ACN     H3  565   1.646   0.966   3.968 -0.9408 -0.0800 -0.3166
   63ACN     C2  566   1.851   0.908   3.912 -0.2064  0.0382 -0.7307
   63ACN     N1  567   1.951   0.863   3.940 -0.0617  0.0161  0.1537
   64ACN     C1  568   0.201   4.561   2.545  0.4003 -0.5056 -1.1725
   64ACN     H1  569   0.307   4.581   2.565 -0.1474  1.5475 -0.1555
   64ACN     H2  570   0.184   4.458   2.577 -1.2699  0.8010  2.4285
   64ACN     H3  571   0.175   4.567   2.438  0.5890 -0.0993 -1.1961
   64ACN     C2  572   0.119   4.648   2.614 -0.4617  0.0137 -0.0670
   64ACN     N1  573   0.051   4.725   2.667 -0.7982  0.2337 -0.3585
   65ACN     C1  574   0.574   1.696   3.749 -0.4184 -0.5040  0.1138
   65ACN     H1  575   0.474   1.706   3.793 -1.0039 -3.7867 -0.3547
   65ACN     H2  576   0.635   1.779   3.787  0.3024 -0.0815 -1.9240
   65ACN     H3  577   0.547   1.705   3.643  3.2475  0.3888 -0.7944
   65ACN     C2  578   0.641   1.576   3.786  0.5478  0.2856 -0.4469
   65ACN     N1  579   0.691   1.476   3.816 -0.1556 -0.3139 -0.3958
   66ACN     C1  580   3.751   4.749   3.531 -0.2982  0.0484 -0.3737
   66ACN     H1  581   3.799   4.712   3.439  0.6526 -0.9380  0.5070
   66ACN     H2  582   3.689   4.836   3.505 -3.0808 -0.6858  3.4832
   66ACN     H3  583   3.831   4.777   3.600 -0.3796 -0.7541  0.0454
   66ACN     C2  584   3.663   4.644   3.572  0.1583 -0.1206 -0.3518
   66ACN     N1  585   3.596   4.555   3.601 -0.8950  0.2185  0.5013
   67ACN     C1  586   3.186   4.128   2.357  0.0209  0.4979 -0.7967
   67ACN     H1  587   3.085   4.169   2.344 -0.9075 -1.4931 -0.0812
   67ACN     H2  588   3.257   4.204   2.390  0.6189 -0.1058 -0.6835
   67ACN     H3  589   3.224   4.077   2.268 -0.0605 -0.2160 -0.4272
   67ACN     C2  590   3.186   4.036   2.469 -0.1878  0.1000 -0.0852
   67ACN     N1  591   3.193   3.975   2.566 -0.6031 -0.4984 -0.2243
   68ACN     C1  592   2.351   4.051   0.202  0.3014  0.7818  0.1249
   68ACN     H1  593   2.445   4.007   0.237 -0.1358 -1.5017 -1.4499
   68ACN     H2  594   2.315   4.126   0.274 -0.4606  1.3336 -0.8173
   68ACN     H3  595   2.287   3.962   0.191  3.5346 -1.9060  2.0806
   68ACN     C2  596   2.361   4.125   0.080  0.2796 -0.2059 -0.1645
   68ACN     N1  597   2.369   4.178  -0.024 -0.6841  0.4040 -0.1660
   69ACN     C1  598   3.831   1.975   4.095 -0.7232  0.0211  0.5886
   69ACN     H1  599   3.731   1.948   4.131 -1.6002  3.5773  0.9978
   69ACN     H2  600   3.833   2.041   4.007 -0.9795 -0.1340  0.4665
   69ACN     H3  601   3.900   1.892   4.074  3.4899  2.9685  2.1290
   69ACN     C2  602   3.877   2.044   4.213 -0.7613 -0.4701  0.5987
   69ACN     N1  603   3.913   2.106   4.302 -0.6291 -0.5315 -0.2772
   70ACN     C1  604   3.887   1.203   3.780  0.4643  0.2767  0.6518
   70ACN     H1  605   3.880   1.196   3.889 -0.8783  0.9880  0.6182
   70ACN     H2  606   3.874   1.305   3.743 -2.8105 -0.0893  0.6637
   70ACN     H3  607   3.805   1.145   3.734  1.2126 -0.4637  0.2204
   70ACN     C2  608   4.001   1.124   3.729 -0.6989 -0.0317 -0.1088
   70ACN     N1  609   4.086   1.057   3.682 -0.2761 -0.0577 -0.4014
   71ACN     C1  610   3.350   1.367   1.458  0.4166  0.4888 -0.1884
   71ACN     H1  611   3.339   1.476   1.470  1.6408  0.4357  1.6538
   71ACN     H2  612   3.301   1.343   1.363 -0.2185 -1.0444  0.5045
   71ACN     H3  613   3.300   1.306   1.534 -1.4966  1.0324 -0.9787
   71ACN     C2  614   3.487   1.326   1.448 -0.3694  0.2822 -0.4252
   71ACN     N1  615   3.599   1.298   1.443  0.3323  0.0968 -0.5510
   72ACN     C1  616   2.255   4.223   0.653  0.1304  0.2607  0.0814
   72ACN     H1  617   2.300   4.125   0.631 -1.2952 -0.5850  0.8188
   72ACN     H2  618   2.149   4.233   0.630  0.7918  0.8612 -2.8401
   72ACN     H3  619   2.302   4.303   0.596 -3.0723  1.8336 -0.4441
   72ACN     C2  620   2.275   4.253   0.792 -0.3015 -0.0603  0.5191
   72ACN     N1  621   2.280   4.276   0.905  0.0725  0.4268  0.1028
   73ACN     C1  622   0.456   4.363   1.152 -0.6591 -0.3094  0.8982
   73ACN     H1  623   0.355   4.396   1.127 -1.0262 -1.7576  0.3918
   73ACN     H2  624   0.527   4.446   1.162 -0.3706 -0.3924 -0.3796
   73ACN     H3  625   0.497   4.303   1.069  2.7480  1.1347  1.4449
   73ACN     C2  626   0.457   4.286   1.273 -0.2622  0.7488 -0.1076
   73ACN     N1  627   0.469   4.216   1.367  0.1949  0.0877  0.0372
   74ACN     C1  628   1.893   1.551   3.135 -0.4531 -0.6366 -0.4004
   74ACN     H1  629   1.888   1.442   3.133 -2.0803 -0.5657 -0.8530
   74ACN     H2  630   1.792   1.578   3.169 -0.2465 -1.3648  0.8002
   74ACN     H3  631   1.916   1.595   3.037 -0.3351  0.3048  0.0388
   74ACN     C2  632   1.989   1.594   3.236  0.0249 -0.5630  0.5376
   74ACN     N1  633   2.066   1.625   3.315  0.1338  0.3057 -0.5559
   75ACN     C1  634   0.632   0.211   3.039  0.1070  0.1098 -0.3541
   75ACN     H1  635   0.723   0.267   3.066 -0.2567  0.5948 -0.1410
   75ACN     H2  636   0.667   0.107   3.048 -0.9127 -0.1618  0.6535
   75ACN     H3  637   0.596   0.249   2.943  0.8934  0.3936 -0.5452
   75ACN     C2  638   0.547   0.234   3.147 -0.8729  0.5563 -0.4213
   75ACN     N1  639   0.477   0.241   3.238 -0.4179  0.0830 -0.4372
   76ACN     C1  640   0.809   2.721   0.684  0.5275  0.8341  1.1330
   76ACN     H1  641   0.803   2.820   0.732  2.6558  0.9247  1.2601
   76ACN     H2  642   0.909   2.680   0.702  1.3038  1.0372 -2.4614
   76ACN     H3  643   0.798   2.735   0.576 -1.0961  1.0715  1.3200
   76ACN     C2  644   0.713   2.629   0.746 -1.0882  0.1700 -0.2402
   76ACN     N1  645   0.636   2.552   0.786  0.1501  0.2761  0.1306
   77ACN     C1  646   1.824   3.616   0.372  0.7645  0.6594  0.0097
   77ACN     H1  647   1.886   3.581   0.289  0.0850  1.0264 -0.6553
   77ACN     H2  648   1.890   3.655   0.451 -0.5963 -0.2163  1.6258
   77ACN     H3  649   1.772   3.534   0.423  3.0638 -2.4065 -2.4117
   77ACN     C2  650   1.725   3.708   0.322 -0.4211  1.0744 -0.3483
   77ACN     N1  651   1.650   3.782   0.276 -0.2218 -0.5635 -0.7955
   78ACN     C1  652   1.457   3.377   1.853  0.2715 -0.2742 -0.3526
   78ACN     H1  653   1.391   3.465   1.849  1.3741  0.5908  0.0866
   78ACN     H2  654   1.512   3.351   1.762  0.5748 -0.7834 -0.0270
   78ACN     H3  655   1.393   3.291   1.875 -2.1484  1.5138 -0.1527
   78ACN     C2  656   1.548   3.403   1.968 -0.2950 -0.4500 -1.1008
   78ACN     N1  657   1.621   3.430   2.057 -0.9110 -0.1402 -0.3979
   79ACN     C1  658   3.642   2.937   4.196 -0.5735  0.4374 -0.4195
   79ACN     H1  659   3.734   2.983   4.234 -1.2475  1.9778 -0.6129
   79ACN     H2  660   3.608   3.004   4.116  0.8713  1.5888 -0.1077
   79ACN     H3  661   3.564   2.926   4.272 -2.3756  2.0754 -1.9859
   79ACN     C2  662   3.683   2.807   4.140 -0.0694  0.2071  0.7331
   79ACN     N1  663   3.714   2.700   4.105  0.2853  0.3996  0.4431
   80ACN     C1  664   2.287   4.573   4.128 -1.0640  0.6765  0.6658
   80ACN     H1  665   2.394   4.552   4.121 -1.6865 -3.1905  1.2074
   80ACN     H2  666   2.253   4.583   4.232  1.0227 -1.1224  1.5742
   80ACN     H3  667   2.231   4.483   4.098  1.4463 -0.2796 -1.3753
   80ACN     C2  668   2.260   4.679   4.039  0.0898 -0.2358  0.0583
   80ACN     N1  669   2.237   4.762   3.960  0.0460 -0.0617 -0.9381
   81ACN     C1  670   1.311   1.677   2.700  0.7083 -0.2063 -0.2145
   81ACN     H1  671   1.356   1.629   2.788  1.7151  1.3957  0.1466
   81ACN     H2  672   1.213   1.712   2.736 -0.1305 -0.1875 -2.3964
   81ACN     H3  673   1.305   1.602   2.620 -1.5175 -0.4029  0.0836
   81ACN     C2  674   1.393   1.786   2.657 -0.9448 -0.5594 -0.2812
   81ACN     N1  675   1.457   1.872   2.616  0.7126  0.1310 -0.4136
   82ACN     C1  676   3.129   3.021   4.844 -0.1559  0.6985  0.4090
   82ACN     H1  677   3.050   3.092   4.815  0.1636  0.3725 -1.2953
   82ACN     H2  678   3.083   2.923   4.825  2.6242 -0.9598  1.9403
   82ACN     H3  679   3.162   3.022   4.949  0.6608 -0.7137  0.1723
   82ACN     C2  680   3.248   3.025   4.759  0.0727  0.2446  0.9949
   82ACN     N1  681   3.348   3.026   4.697  0.0847 -0.4736  0.5313
   83ACN     C1  682   2.718   3.336   2.271 -0.4766  0.2648  0.2636
   83ACN     H1  683   2.690   3.425   2.329  3.0884 -0.2352  2.8800
   83ACN     H2  684   2.653   3.258   2.313  2.8411 -2.0011  1.3745
   83ACN     H3  685   2.821   3.308   2.292 -1.5234 -4.8632 -0.8114
   83ACN     C2  686   2.707   3.359   2.126 -0.4686  0.5236 -0.1525
   83ACN     N1  687   2.701   3.386   2.017  0.1924 -0.3225  0.7676
   84ACN     C1  688   2.845   2.356   1.111 -0.4405 -0.0412  0.5099
   84ACN     H1  689   2.775   2.328   1.191 -3.1157  1.1178 -1.3519
   84ACN     H2  690   2.784   2.376   1.022 -0.2479 -0.1747  0.3453
   84ACN     H3  691   2.905   2.267   1.090  0.9506  0.7001  1.3057
   84ACN     C2  692   2.901   2.485   1.145 -1.1030 -0.4694  0.7888
   84ACN     N1  693   2.951   2.587   1.165 -0.2572 -0.3482  0.2064
   85ACN     C1  694   3.309   4.045   4.742  0.2528  0.4464 -0.0054
   85ACN     H1  695   3.270   3.944   4.725  0.7878  0.2486 -0.0495
   85ACN     H2  696   3.287   4.070   4.847  2.2432  1.1942  0.2591
   85ACN     H3  697   3.262   4.118   4.675  1.7684  1.1332 -0.3374
   85ACN     C2  698   3.456   4.026   4.730 -0.6658 -0.7904 -0.7536
   85ACN     N1  699   3.568   4.006   4.717 -0.1942 -0.9334 -0.0342
   86ACN     C1  700   0.821   0.330   4.295  0.2760  0.5396  0.5405
   86ACN     H1  701   0.828   0.293   4.398 -1.7734  3.8506  1.9436
   86ACN     H2  702   0.757   0.419   4.294  0.8980  1.0396 -2.9205
   86ACN     H3  703   0.772   0.255   4.230  0.6771  1.2233 -0.5666
   86ACN     C2  704   0.960   0.354   4.245 -0.0425 -0.0728 -0.3209
   86ACN     N1  705   1.066   0.365   4.212 -0.7959  0.0478  0.4856
   87ACN     C1  706   2.906   3.276   1.617 -0.0319 -0.5115  0.4339
   87ACN     H1  707   2.960   3.221   1.695  1.3507  0.5863  0.2688
   87ACN     H2  708   2.972   3.282   1.530 -0.5529 -1.2939 -0.0246
   87ACN     H3  709   2.885   3.377   1.652  0.7932 -0.5564  1.0735
   87ACN     C2  710   2.779   3.205   1.593  0.4363 -0.1378 -0.8522
   87ACN     N1  711   2.675   3.152   1.579 -0.0481  0.0294 -0.1339
   88ACN     C1  712   3.450   2.304   1.541 -0.6934 -0.2168  0.0789
   88ACN     H1  713   3.472   2.248   1.449 -0.3460 -0.6273  0.4105
   88ACN     H2  714   3.341   2.312   1.555 -0.6556 -0.8112  0.7776
   88ACN     H3  715   3.492   2.405   1.536  0.6150 -0.7731 -0.3695
   88ACN     C2  716   3.502   2.231   1.659 -0.7008 -0.2746 -0.2324
   88ACN     N1  717   3.538   2.183   1.761  0.0348 -0.6556 -0.6082
   89ACN     C1  718   0.168   3.494   1.268  0.0130  0.0302  0.1155
   89ACN     H1  719   0.096   3.509   1.349 -0.6677  0.1951 -0.5123
   89ACN     H2  720   0.217   3.400   1.296 -2.4527 -1.2593  0.2723
   89ACN     H3  721   0.235   3.580   1.265  0.3822 -0.2162  1.1778
   89ACN     C2  722   0.096   3.475   1.138 -0.1118  0.0196 -0.2597
   89ACN     N1  723   0.043   3.447   1.042  0.9969  0.1538 -0.9524
   90ACN     C1  724   1.709   3.190   1.203 -0.0834 -0.5737 -0.1460
   90ACN     H1  725   1.693   3.299   1.209  2.0070 -0.1656 -1.4430
   90ACN     H2  726   1.751   3.149   1.295 -0.5017 -2.3362 -0.7122
   90ACN     H3  727   1.781   3.180   1.121  2.6191 -0.7907  2.2074
   90ACN     C2  728   1.583   3.125   1.170 -0.5931 -0.8348 -0.3790
   90ACN     N1  729   1.483   3.077   1.135  0.1302  0.6605 -0.0335
   91ACN     C1  730   3.227   3.011   0.707 -0.0290 -0.4604  0.2703
   91ACN     H1  731   3.251   3.109   0.750 -0.5567  0.0795 -0.6274
   91ACN     H2  732   3.300   2.934   0.731  0.4004  0.2127  1.1300
   91ACN     H3  733   3.236   3.032   0.599  2.5111  1.0804  0.7488
   91ACN     C2  734   3.095   2.966   0.742 -0.0617  0.1340  0.0368
   91ACN     N1  735   2.991   2.925   0.766 -0.1217  0.4290 -0.1342
   92ACN     C1  736   3.788   2.790   3.002  0.4410  0.2362  0.4380
   92ACN     H1  737   3.763   2.810   2.897  0.6152 -0.1484  0.3214
   92ACN     H2  738   3.700   2.829   3.056 -0.0299 -3.0971  2.2060
   92ACN     H3  739   3.876   2.852   3.020  0.0353  0.6264  1.1003
   92ACN     C2  740   3.811   2.648   3.032  0.1081  0.2593 -0.1707
   92ACN     N1  741   3.821   2.537   3.064  0.0677 -0.0971  0.2780
   93ACN     C1  742   0.968   4.550   4.766  0.2530 -0.9631  0.2227
   93ACN     H1  743   1.024   4.470   4.816  0.0019 -1.1925  0.1377
   93ACN     H2  744   1.047   4.626   4.759 -2.0937  1.5559  0.4280
   93ACN     H3  745   0.878   4.585   4.819 -0.4959  0.2694 -1.8066
   93ACN     C2  746   0.918   4.510   4.627  0.3831 -0.1261 -0.1762
   93ACN     N1  747   0.884   4.489   4.520 -0.2830  0.0911  0.5080
   94ACN     C1  748   1.237   1.148   1.663  0.4200  0.2769  0.6751
   94ACN     H1  749   1.163   1.070   1.644  1.0465  0.3207 -2.0768
   94ACN     H2  750   1.217   1.229   1.591 -1.4221  0.1330  1.0126
   94ACN     H3  751   1.329   1.092   1.646  1.0867  1.3046  0.8215
   94ACN     C2  752   1.244   1.199   1.803 -0.2015 -0.0993  0.1081
   94ACN     N1  753   1.241   1.235   1.910  0.2836 -0.0950  0.1277
   95ACN     C1  754   2.452   4.791   0.531 -0.1407  1.0535 -0.4066
   95ACN     H1  755   2.522   4.842   0.464 -1.3189  2.2434 -0.7661
   95ACN     H2  756   2.395   4.715   0.476  1.7789  0.3150 -1.4055
   95ACN     H3  757   2.390   4.867   0.581  0.1930 -1.4196  3.9300
   95ACN     C2  758   2.519   4.718   0.639  0.1719  0.2098 -0.2433
   95ACN     N1  759   2.578   4.666   0.720  0.1439 -0.1750 -0.6045
   96ACN     C1  760   2.164   1.140   1.774 -0.7893 -0.5977  1.3838
   96ACN     H1  761   2.270   1.149   1.801 -0.9137 -0.4278  1.8173
   96ACN     H2  762   2.150   1.154   1.666 -0.4234 -0.4851  1.3496
   96ACN     H3  763   2.110   1.219   1.826  2.7044  1.8982  1.4565
   96ACN     C2  764   2.099   1.022   1.819  0.1010  0.1412  0.3250
   96ACN     N1  765   2.043   0.933   1.868 -0.5267 -0.0212  0.3582
   97ACN     C1  766   3.811   3.890   2.139 -0.2830  0.0515  0.5672
   97ACN     H1  767   3.824   3.845   2.238  0.3458  0.3126  0.6023
   97ACN     H2  768   3.813   3.815   2.058  0.2443  2.0334 -1.3102
   97ACN     H3  769   3.888   3.962   2.108 -0.0604  0.4041  1.9410
   97ACN     C2  770   3.671   3.933   2.132  0.6236  0.2326 -0.0741
   97ACN     N1  771   3.564   3.974   2.120 -0.2096 -0.3777 -0.0487
   98ACN     C1  772   3.063   4.316   1.956  0.4395 -0.8833  0.2082
   98ACN     H1  773   3.004   4.252   1.890  1.1089  0.0927 -1.3771
   98ACN     H2  774   3.005   4.329   2.049  0.5066 -1.6351  0.3525
   98ACN     H3  775   3.065   4.412   1.902 -1.6958 -1.9457 -1.8240
   98ACN     C2  776   3.201   4.254   1.969  0.1619 -0.0399  0.7041
   98ACN     N1  777   3.310   4.214   1.967  0.4437 -0.5532  0.8226
   99ACN     C1  778   0.990   4.358   3.347 -0.9229  1.0902 -0.2294
   99ACN     H1  779   1.061   4.289   3.301  0.5225  1.3844  1.4840
   99ACN     H2  780   1.035   4.458   3.348  0.9353  0.2633 -0.1871
   99ACN     H3  781   0.970   4.343   3.454  0.9347  2.4914  0.3299
   99ACN     C2  782   0.873   4.355   3.266  0.0498 -0.1771  0.8340
   99ACN     N1  783   0.778   4.344   3.202 -0.8184 -0.1961 -0.4913
  100ACN     C1  784   0.250   4.696   0.512  0.2379 -0.6702  0.5289
  100ACN     H1  785   0.180   4.625   0.558 -0.6610 -0.5433 -0.6191
  100ACN     H2  786   0.352   4.657   0.496 -0.1058 -0.8852 -1.2857
  100ACN     H3  787   0.251   4.780   0.582 -1.2934 -0.5896  0.4678
  100ACN     C2  788   0.191   4.724   0.383 -0.0255 -0.1547 -0.4683
  100ACN     N1  789   0.151   4.736   0.280  0.1747 -0.4267  0.3765
  101ACN     C1  790   1.392   2.484   2.926 -0.7889  0.1076 -0.2710
  101ACN     H1  791   1.297   2.433   2.906 -1.0761  0.8940 -0.9100
  101ACN     H2  792   1.422   2.466   3.031  0.1932 -0.6518 -0.6708
  101ACN     H3  793   1.380   2.593   2.921 -2.1686  0.1003  2.0323
  101ACN     C2  794   1.482   2.426   2.823 -0.2535 -0.2228  0.0392
  101ACN     N1  795   1.540   2.377   2.731  0.2493  0.4427 -0.2482
  102ACN     C1  796   0.322   3.112   1.005 -0.5628 -0.8085  0.0906
  102ACN     H1  797   0.226   3.091   1.054 -0.1749 -3.0629 -0.0580
  102ACN     H2  798   0.400   3.034   1.010  1.6403  1.3636  0.5185
  102ACN     H3  799   0.365   3.207   1.040 -0.0446 -0.7764 -0.6340
  102ACN     C2  800   0.294   3.142   0.871 -0.8218 -0.7109 -0.5280
  102ACN     N1  801   0.271   3.168   0.762 -0.1700 -0.7543 -0.0522
  103ACN     C1  802   2.430   3.184   4.044  0.1646  0.4468  0.2103
  103ACN     H1  803   2.511   3.196   3.971  1.3216 -1.6379  1.1148
  103ACN     H2  804   2.338   3.223   4.000  1.3061  2.1075 -0.7876
  103ACN     H3  805   2.448   3.240   4.136  0.0362  0.4191  0.2507
  103ACN     C2  806   2.422   3.039   4.068  0.1678 -0.2888  0.6170
  103ACN     N1  807   2.427   2.925   4.074 -0.1739 -0.0614  0.2965
  104ACN     C1  808   1.273   3.527   1.183 -0.9543  0.0436  0.3241
  104ACN     H1  809   1.334   3.439   1.205 -1.1986 -0.6830 -1.7711
  104ACN     H2  810   1.187   3.509   1.249 -0.8499  1.4084  0.8400
  104ACN     H3  811   1.238   3.518   1.079 -0.2376  2.8623 -0.2035
  104ACN     C2  812   1.350   3.647   1.227  0.0686 -0.6021 -0.5592
  104ACN     N1  813   1.404   3.752   1.253  0.1426  0.8529 -0.7100
  105ACN     C1  814   2.382   1.660   1.842 -0.1748  0.3233  0.2179
  105ACN     H1  815   2.345   1.567   1.798  1.6032  0.6272 -2.0316
  105ACN     H2  816   2.409   1.647   1.947  1.2479  3.3887  0.2941
  105ACN     H3  817   2.302   1.735   1.835 -0.0616  0.4683  0.4883
  105ACN     C2  818   2.503   1.699   1.771 -0.6583  0.2101 -0.2363
  105ACN     N1  819   2.602   1.725   1.716 -0.4634 -0.1735  0.1751
  106ACN     C1  820   3.292   4.181   0.183 -0.8518 -0.0043 -0.3772
  106ACN     H1  821   3.365   4.156   0.106 -0.6475  2.4556 -1.0338
  106ACN     H2  822   3.273   4.287   0.160  1.5938  0.2510 -1.3694
  106ACN     H3  823   3.336   4.170   0.283 -1.3314 -1.2037 -0.2879
  106ACN     C2  824   3.174   4.104   0.160  0.3273 -0.1238  0.1204
  106ACN     N1  825   3.085   4.042   0.127 -0.2443 -0.1847 -0.4991
  107ACN     C1  826   3.327   0.281   0.990  0.4376 -0.3967 -0.3929
  107ACN     H1  827   3.251   0.308   1.064  0.0557  2.0347 -1.6154
  107ACN     H2  828   3.406   0.354   1.013  0.1763 -0.2058 -0.1011
  107ACN     H3  829   3.279   0.300   0.893 -0.6370 -1.8059 -0.1526
  107ACN     C2  830   3.372   0.141   1.003  0.2699 -0.5605 -0.2690
  107ACN     N1  831   3.401   0.027   1.012  0.0066  0.2649  0.3215
  108ACN     C1  832   1.445   3.222   0.168 -0.0122  0.1101  0.3555
  108ACN     H1  833   1.434   3.202   0.275 -2.3621 -1.0549 -0.0818
  108ACN     H2  834   1.347   3.227   0.119  0.6877  1.0140 -1.0002
  108ACN     H3  835   1.505   3.137   0.133  0.0614  0.7013 -0.9772
  108ACN     C2  836   1.524   3.343   0.148  0.8048  0.1431  0.0934
  108ACN     N1  837   1.580   3.435   0.114  0.6118 -0.1114  0.0554
  109ACN     C1  838   0.351   2.658   3.129 -0.0684 -0.0776 -0.2335
  109ACN     H1  839   0.293   2.680   3.220  1.7831 -1.1439  1.2419
  109ACN     H2  840   0.364   2.551   3.110 -1.5558  0.0303 -1.9249
  109ACN     H3  841   0.447   2.707   3.150 -0.5177  0.4975  0.5187
  109ACN     C2  842   0.288   2.728   3.015  0.5175  0.7430  0.0630
  109ACN     N1  843   0.254   2.792   2.925 -0.1657 -0.1554  0.1787
  110ACN     C1  844   0.273   2.490   2.083  0.5750  0.4039 -0.4161
  110ACN     H1  845   0.370   2.519   2.041  0.8564 -0.0849 -0.1136
  110ACN     H2  846   0.223   2.582   2.116 -0.9714 -1.0003  1.2952
  110ACN     H3  847   0.284   2.425   2.171  0.3177  1.8623  0.7053
  110ACN     C2  848   0.201   2.414   1.975 -0.4448 -0.1473  0.3616
  110ACN     N1  849   0.141   2.352   1.896 -0.3440  0.9527  0.2423
  111ACN     C1  850   3.786   0.326   1.675 -0.0262  0.2765 -0.0856
  111ACN     H1  851   3.853   0.377   1.605 -0.7209  0.1283 -0.8630
  111ACN     H2  852   3.700   0.392   1.691 -0.6795 -0.4921 -0.4520
  111ACN     H3  853   3.832   0.284   1.765  0.9328  0.9099 -0.2643
  111ACN     C2  854   3.729   0.218   1.593  0.0901 -0.5730  0.0486
  111ACN     N1  855   3.672   0.141   1.530  0.3327  0.3933 -0.2948
  112ACN     C1  856   1.263   1.849   3.447  0.1311 -1.0368  0.2552
  112ACN     H1  857   1.248   1.826   3.340  0.0630  0.4500 -0.0572
  112ACN     H2  858   1.188   1.922   3.478 -0.1670 -0.8774 -0.8150
  112ACN     H3  859   1.361   1.896   3.460  0.3907 -1.4150 -0.3029
  112ACN     C2  860   1.255   1.729   3.519 -0.2941 -0.4750 -0.0969
  112ACN     N1  861   1.238   1.628   3.576  0.2762 -0.0511  0.4200
  113ACN     C1  862   0.619   1.747   3.390  0.7602  0.1035 -0.3400
  113ACN     H1  863   0.558   1.823   3.440 -0.2512 -1.1826  0.4056
  113ACN     H2  864   0.713   1.747   3.446  1.9374 -0.9075 -2.2720
  113ACN     H3  865   0.637   1.784   3.288 -0.8155  0.5295 -0.4887
  113ACN     C2  866   0.562   1.608   3.401 -0.0406 -0.1262 -0.3250
  113ACN     N1  867   0.527   1.497   3.420 -0.3869  0.1924 -0.1228
  114ACN     C1  868   2.444   3.215   4.823 -0.4961  0.2764  0.4594
  114ACN     H1  869   2.430   3.324   4.831  2.3327  0.9665 -2.5865
  114ACN     H2  870   2.516   3.189   4.901 -0.7264 -1.6966  0.0280
  114ACN     H3  871   2.480   3.193   4.721  0.5330 -1.0954  1.1105
  114ACN     C2  872   2.325   3.138   4.852 -0.2288  0.4448 -0.0830
  114ACN     N1  873   2.229   3.084   4.888  0.2187 -0.1779 -0.5952
  115ACN     C1  874   1.231   3.774   4.411 -0.3474 -0.3976  0.3750
  115ACN     H1  875   1.179   3.784   4.315 -0.8949  1.4211  0.8340
  115ACN     H2  876   1.256   3.670   4.432 -0.1783  0.0651  2.5765
  115ACN     H3  877   1.174   3.812   4.497 -1.0737 -1.8060  0.5260
  115ACN     C2  878   1.351   3.851   4.403 -0.1346 -0.0498 -0.7908
  115ACN     N1  879   1.442   3.917   4.400 -0.0512  0.5937 -0.5159
  116ACN     C1  880   0.912   4.067   4.352  0.5322 -0.0222  0.2852
  116ACN     H1  881   0.853   4.150   4.312 -1.4693 -0.6037  1.9123
  116ACN     H2  882   0.950   4.011   4.266  0.1094  1.1670 -0.6968
  116ACN     H3  883   0.839   4.004   4.406 -3.1382  1.1488 -3.0780
  116ACN     C2  884   1.026   4.116   4.425  0.6656  0.0988 -0.0582
  116ACN     N1  885   1.119   4.155   4.483  0.0587 -0.1831 -0.2215
  117ACN     C1  886   1.629   4.122   4.595  0.5778  0.4852 -0.3629
  117ACN     H1  887   1.679   4.047   4.658 -3.9474 -3.6527 -1.3679
  117ACN     H2  888   1.524   4.092   4.580  0.7105  0.2586 -0.8552
  117ACN     H3  889   1.673   4.149   4.498  1.2917 -2.2604 -0.8420
  117ACN     C2  890   1.605   4.234   4.687  0.3950  0.0805  0.1960
  117ACN     N1  891   1.582   4.318   4.763 -0.2105  0.4550 -0.3331
  118ACN     C1  892   0.975   1.292   3.648  0.2803 -0.3028  0.4415
  118ACN     H1  893   0.896   1.361   3.678 -0.8548 -2.2790  2.1638
  118ACN     H2  894   0.969   1.212   3.723 -1.2335  0.2430  0.9167
  118ACN     H3  895   1.063   1.358   3.657 -0.9311  2.0418 -3.6716
  118ACN     C2  896   0.954   1.250   3.517  0.2324  0.1937  0.6260
  118ACN     N1  897   0.950   1.213   3.407 -0.0755  0.3961 -0.3225
  119ACN     C1  898   3.569   2.772   2.059  0.5200 -0.3902 -0.6677
  119ACN     H1  899   3.621   2.791   2.153  0.8606  1.6168 -1.2382
  119ACN     H2  900   3.619   2.685   2.014  1.2211 -0.0616 -0.5380
  119ACN     H3  901   3.587   2.860   1.995  0.8537  0.8381  1.0958
  119ACN     C2  902   3.431   2.749   2.076 -0.3345 -0.3156 -0.3938
  119ACN     N1  903   3.324   2.715   2.102  0.0261  0.0482  0.6674
  120ACN     C1  904   0.176   1.168   1.388  0.0102  0.5040  0.4602
  120ACN     H1  905   0.102   1.091   1.411  1.6162 -1.4396 -0.6054
  120ACN     H2  906   0.165   1.205   1.286  1.8616 -0.1793 -0.0241
  120ACN     H3  907   0.278   1.132   1.409 -0.2166 -0.4028  0.0407
  120ACN     C2  908   0.150   1.272   1.482  0.5040  0.3707 -1.5456
  120ACN     N1  909   0.129   1.351   1.563  0.3221  0.6478 -0.4944
  121ACN     C1  910   0.434   0.774   1.889 -0.5479  0.0223 -0.0337
  121ACN     H1  911   0.325   0.769   1.881 -0.8563  0.5723  3.1132
  121ACN     H2  912   0.454   0.875   1.926  0.4677  0.8101 -2.5978
  121ACN     H3  913   0.489   0.753   1.796  0.7177 -1.1851  0.9537
  121ACN     C2  914   0.473   0.679   1.992  0.1157 -0.1021 -0.4733
  121ACN     N1  915   0.508   0.606   2.074 -0.0284  0.3913  0.7476
  122ACN     C1  916   1.559   4.222   0.567  0.0457 -0.2433 -0.7085
  122ACN     H1  917   1.570   4.246   0.461  1.8641 -0.4479 -0.5714
  122ACN     H2  918   1.459   4.246   0.606 -0.6238  1.4509 -3.3720
  122ACN     H3  919   1.631   4.277   0.629  2.7867 -3.3466 -1.0016
  122ACN     C2  920   1.585   4.080   0.594  0.9844  0.4516 -0.0842
  122ACN     N1  921   1.604   3.969   0.612 -0.0946 -0.0504 -0.8672
  123ACN     C1  922   0.613   2.589   3.974  0.2074  0.2615  0.0199
  123ACN     H1  923   0.637   2.493   4.021  0.0349 -0.0392 -0.4971
  123ACN     H2  924   0.545   2.576   3.889 -0.2279  2.2308  0.0451
  123ACN     H3  925   0.707   2.636   3.943  1.6803 -3.9066 -2.3649
  123ACN     C2  926   0.561   2.680   4.076  0.7269 -0.6083 -0.9736
  123ACN     N1  927   0.516   2.764   4.147 -0.4576 -0.1022 -0.1933
  124ACN     C1  928   1.046   4.796   3.439 -0.3429  0.1500  0.2986
  124ACN     H1  929   1.101   4.814   3.346 -2.0342  0.1804 -0.7163
  124ACN     H2  930   1.083   4.699   3.477 -1.0993 -0.7530 -1.2153
  124ACN     H3  931   0.939   4.785   3.418 -0.0716 -0.8327 -0.6422
  124ACN     C2  932   1.056   4.908   3.533  0.5697  0.0657 -0.0890
  124ACN     N1  933   1.057   4.994   3.605  0.0203 -0.4155 -0.0956
  125ACN     C1  934   0.071   4.234   3.982 -0.0227  0.4876 -0.1106
  125ACN     H1  935   0.150   4.238   4.059 -0.9134 -2.5794  1.0457
  125ACN     H2  936   0.105   4.299   3.901 -0.3252 -0.7273 -1.2357
  125ACN     H3  937  -0.018   4.273   4.031 -0.4146 -1.3626  0.7151
  125ACN     C2  938   0.064   4.091   3.959  0.0440  0.4256 -0.1406
  125ACN     N1  939   0.051   3.977   3.944  0.4862  0.2310  0.0918
  126ACN     C1  940   2.919   1.621   1.542  0.7470  0.2743  0.9250
  126ACN     H1  941   2.848   1.543   1.514  0.7574  0.0392  1.5392
  126ACN     H2  942   2.947   1.597   1.646 -0.8525 -1.6047  0.9510
  126ACN     H3  943   2.862   1.714   1.533 -2.7394 -1.7804  1.0490
  126ACN     C2  944   3.033   1.622   1.460  0.2203  0.0909  0.5743
  126ACN     N1  945   3.128   1.626   1.398  0.0190 -0.3532 -0.1372
  127ACN     C1  946   2.627   3.050   1.944 -0.3330  0.6196 -0.4902
  127ACN     H1  947   2.570   2.980   1.882  0.9861 -0.8106 -0.1088
  127ACN     H2  948   2.561   3.131   1.977 -1.2014 -1.1762  2.3852
  127ACN     H3  949   2.712   3.093   1.890  1.0423 -0.8159  0.4856
  127ACN     C2  950   2.683   2.984   2.065  0.0391  0.0361 -0.3189
  127ACN     N1  951   2.726   2.918   2.153 -0.1835  0.1462 -0.3068
  128ACN     C1  952   1.230   0.332   0.704  1.0280 -1.1390 -0.6740
  128ACN     H1  953   1.276   0.342   0.803 -2.4683 -0.8447  0.9778
  128ACN     H2  954   1.136   0.384   0.683  2.6674  2.4130  0.3394
  128ACN     H3  955   1.212   0.224   0.692  0.8935 -1.3708  1.5579
  128ACN     C2  956   1.331   0.355   0.601 -0.2802  0.3908  0.7521
  128ACN     N1  957   1.409   0.364   0.518 -0.2004 -0.2779 -0.0635
  129ACN     C1  958   3.257   0.079   2.081  0.5288  0.3837  0.0144
  129ACN     H1  959   3.353   0.045   2.041  0.1981  1.8673 -2.1125
  129ACN     H2  960   3.243   0.185   2.056 -0.1856 -0.4726 -3.3722
  129ACN     H3  961   3.271   0.074   2.190 -2.3022  1.9037  0.4993
  129ACN     C2  962   3.141  -0.004   2.044 -0.2419  0.4444  0.4000
  129ACN     N1  963   3.050  -0.062   2.011  0.2653 -0.0995  0.4434
  130ACN     C1  964   2.748   3.221   4.355  0.3557 -0.5072 -0.4574
  130ACN     H1  965   2.835   3.201   4.419  1.5123 -2.3827 -2.5116
  130ACN     H2  966   2.704   3.317   4.384  0.1106 -1.3085  1.9438
  130ACN     H3  967   2.677   3.137   4.360 -0.5115  0.1660 -1.4110
  130ACN     C2  968   2.807   3.234   4.225  0.5077 -0.2266 -0.2473
  130ACN     N1  969   2.855   3.248   4.119  0.1465  0.3057  0.2952
  131ACN     C1  970   3.475   0.977   1.125 -0.3318 -0.3599 -0.0079
  131ACN     H1  971   3.532   1.023   1.207  0.1311 -1.0428  0.0570
  131ACN     H2  972   3.513   0.994   1.023 -0.5688 -0.9723 -0.2029
  131ACN     H3  973   3.375   1.022   1.128 -0.4998 -0.4941 -2.3285
  131ACN     C2  974   3.466   0.836   1.157  0.4060 -0.0303 -0.4049
  131ACN     N1  975   3.452   0.725   1.184  0.0992 -0.3042 -0.2683
  132ACN     C1  976   3.303   0.097   2.943 -0.0699  0.5667 -0.3267
  132ACN     H1  977   3.291   0.085   3.052 -1.6417 -0.7295 -0.6297
  132ACN     H2  978   3.402   0.054   2.922 -1.5323 -3.9064  1.2901
  132ACN     H3  979   3.285   0.202   2.917 -0.1837  0.2506 -1.5338
  132ACN     C2  980   3.207   0.029   2.869 -0.2153  0.1601  0.0265
  132ACN     N1  981   3.125  -0.025   2.812  0.0291 -0.4510  0.2733
  133ACN     C1  982   3.636   2.382   0.925 -0.5750 -0.6595  0.4395
  133ACN     H1  983   3.690   2.460   0.870 -1.0290  0.5965  1.7475
  133ACN     H2  984   3.706   2.318   0.980  0.5156  0.7981  0.7609
  133ACN     H3  985   3.574   2.328   0.853 -0.1667 -0.1788 -0.2731
  133ACN     C2  986   3.549   2.450   1.023  1.0524  0.9316 -0.1688
  133ACN     N1  987   3.471   2.493   1.100 -0.2241 -0.2105  0.1122
  134ACN     C1  988   1.816   1.885   3.580 -0.5466  0.1686  0.2480
  134ACN     H1  989   1.844   1.781   3.601  3.1101  1.5501  2.6142
  134ACN     H2  990   1.907   1.924   3.533 -0.5123  0.4014  0.5052
  134ACN     H3  991   1.793   1.942   3.671  0.3934 -0.1914  0.7155
  134ACN     C2  992   1.710   1.894   3.479 -0.6503 -0.3266 -0.3919
  134ACN     N1  993   1.619   1.897   3.409  0.0759 -0.2872  0.5867
  135ACN     C1  994   1.780   2.574   2.474 -0.8508 -0.5537 -0.0108
  135ACN     H1  995   1.695   2.543   2.535 -0.5381 -0.7351  0.3345
  135ACN     H2  996   1.816   2.672   2.508  0.6978 -1.6071  1.4574
  135ACN     H3  997   1.744   2.580   2.370  1.1247 -0.1702 -0.6954
  135ACN     C2  998   1.891   2.485   2.501 -0.1743 -0.1485 -0.2057
  135ACN     N1  999   1.984   2.421   2.518 -0.2149  0.1525 -0.3828
  136ACN     C1 1000   2.081   2.862   4.670  0.0980  0.2496 -0.2904
  136ACN     H1 1001   2.102   2.966   4.642 -0.4585 -0.3284 -2.9295
  136ACN     H2 1002   2.169   2.808   4.707  0.4679  1.7000  1.0053
  136ACN     H3 1003   2.059   2.811   4.575 -1.1584 -0.2278  0.2429
  136ACN     C2 1004   1.958   2.841   4.742  0.3614  0.2394  0.8456
  136ACN     N1 1005   1.855   2.826   4.795 -0.0173  0.1785 -0.3340
  137ACN     C1 1006   1.704   3.507   1.587  0.1915  0.0794 -0.6378
  137ACN     H1 1007   1.798   3.524   1.534  0.1313 -0.6326 -0.9843
  137ACN     H2 1008   1.678   3.592   1.651 -1.3521 -1.8762  1.4373
  137ACN     H3 1009   1.721   3.433   1.666 -1.5135 -0.0793 -0.3891
  137ACN     C2 1010   1.597   3.451   1.507  0.3334 -0.0973  0.7585
  137ACN     N1 1011   1.510   3.408   1.444  0.2548 -0.3834 -0.2246
  138ACN     C1 1012   2.220   3.180   3.360  0.0922 -0.0978 -0.1679
  138ACN     H1 1013   2.326   3.190   3.336 -0.1407  0.2624 -1.0666
  138ACN     H2 1014   2.207   3.090   3.421 -2.0738 -0.2415 -0.8011
  138ACN     H3 1015   2.161   3.176   3.268 -1.9108 -2.8051  1.1545
  138ACN     C2 1016   2.183   3.303   3.424  0.9444  0.6028 -0.9909
  138ACN     N1 1017   2.153   3.402   3.476 -0.0049  0.0906 -0.2266
  139ACN     C1 1018   1.745   3.299   2.792 -0.0241  0.0453 -1.3877
  139ACN     H1 1019   1.847   3.295   2.832 -0.0644  0.4003 -1.2482
  139ACN     H2 1020   1.677   3.239   2.853  1.8710 -1.0345 -0.2779
  139ACN     H3 1021   1.760   3.264   2.689  0.5753 -1.7893 -0.6990
  139ACN     C2 1022   1.691   3.436   2.787 -0.5198 -0.1834 -0.8404
  139ACN     N1 1023   1.653   3.544   2.781 -0.1199  0.4874  0.2924
  140ACN     C1 1024   3.399   0.091   0.154  0.0710  0.3717  0.5034
  140ACN     H1 1025   3.293   0.068   0.138  0.2201 -0.3644  0.5560
  140ACN     H2 1026   3.438   0.003   0.101  0.0608  0.0452  1.0345
  140ACN     H3 1027   3.411   0.083   0.262 -0.2931  0.2435  0.5356
  140ACN     C2 1028   3.441   0.215   0.092 -0.0224 -0.3179 -0.1587
  140ACN     N1 1029   3.488   0.315   0.055  0.2577 -0.0648  0.3232
  141ACN     C1 1030   3.515   3.660   2.372 -0.0345  0.3777 -0.6916
  141ACN     H1 1031   3.515   3.753   2.313  0.2316  0.6259 -0.3031
  141ACN     H2 1032   3.424   3.600   2.360  0.4685 -0.5309  0.0413
  141ACN     H3 1033   3.518   3.709   2.470 -1.1390  2.5671 -1.7081
  141ACN     C2 1034   3.628   3.580   2.340  0.2060 -0.9937 -0.2816
  141ACN     N1 1035   3.726   3.523   2.324 -0.0723  0.5487 -0.1639
  142ACN     C1 1036   1.974   2.698   3.725 -0.0104  0.1164  0.1348
  142ACN     H1 1037   2.061   2.752   3.685  0.9204 -0.8494  0.8232
  142ACN     H2 1038   1.880   2.754   3.726  0.7784  1.4766  0.6896
  142ACN     H3 1039   2.001   2.664   3.826  0.7603 -2.8053 -1.0208
  142ACN     C2 1040   1.966   2.582   3.636 -0.0188 -0.3558  0.7863
  142ACN     N1 1041   1.946   2.489   3.567 -0.6588 -0.7450 -0.4005
  143ACN     C1 1042   1.447   0.020   0.447 -0.1786  0.5217  0.2855
  143ACN     H1 1043   1.484  -0.054   0.375 -1.1920 -0.6525  0.9394
  143ACN     H2 1044   1.474   0.117   0.404  0.0935 -0.5805 -2.1065
  143ACN     H3 1045   1.511   0.023   0.536  0.7728 -0.7056 -0.3414
  143ACN     C2 1046   1.302   0.028   0.475  0.4570 -0.7401  0.1392
  143ACN     N1 1047   1.192   0.028   0.496  0.0626  0.2583  0.3120
  144ACN     C1 1048   2.972   1.926   0.280 -0.8712 -0.4029 -0.0912
  144ACN     H1 1049   2.984   1.891   0.176  1.6057  2.0049 -0.6642
  144ACN     H2 1050   3.074   1.944   0.316 -1.5311 -0.1784  1.6780
  144ACN     H3 1051   2.928   1.839   0.329 -1.0804 -0.8567 -1.0616
  144ACN     C2 1052   2.879   2.033   0.302 -0.0458  0.6854 -0.2484
  144ACN     N1 1053   2.801   2.115   0.321  0.7792  0.2049 -0.0138
  145ACN     C1 1054   0.480   3.774   3.356  0.0590  0.1348  0.4324
  145ACN     H1 1055   0.494   3.667   3.376  0.8830 -0.1452 -1.4489
  145ACN     H2 1056   0.421   3.789   3.265  2.3262  1.4244 -0.8937
  145ACN     H3 1057   0.582   3.815   3.351  0.4718 -1.1005 -2.6164
  145ACN     C2 1058   0.398   3.827   3.465 -0.7879 -0.7025  0.0525
  145ACN     N1 1059   0.341   3.852   3.559  0.0187  0.0181  0.1263
  146ACN     C1 1060   0.880   2.293   4.507  0.0586 -0.9819  0.3833
  146ACN     H1 1061   0.805   2.366   4.473  1.2998  0.1504  0.0160
  146ACN     H2 1062   0.839   2.192   4.495 -1.0588 -0.4809 -0.1263
  146ACN     H3 1063   0.909   2.307   4.612 -0.7296  0.8826  0.3756
  146ACN     C2 1064   1.003   2.299   4.436  0.1164 -0.1912 -0.1119
  146ACN     N1 1065   1.105   2.297   4.383  0.0751  0.0668  0.5103
  147ACN     C1 1066   2.386   2.893   1.517 -0.1269 -0.5503  0.1700
  147ACN     H1 1067   2.312   2.934   1.447  2.7709 -1.2137 -3.4669
  147ACN     H2 1068   2.485   2.928   1.487  0.5102 -1.4760  1.1391
  147ACN     H3 1069   2.381   2.783   1.520 -2.3542 -0.4907 -0.2688
  147ACN     C2 1070   2.349   2.945   1.643 -0.0026 -0.7578  0.1817
  147ACN     N1 1071   2.317   2.986   1.747 -0.2184 -0.0748 -0.4608
  148ACN     C1 1072   2.338   0.017   1.766  0.3346 -0.8675 -0.1777
  148ACN     H1 1073   2.336  -0.092   1.755  0.0132 -0.8805 -0.0078
  148ACN     H2 1074   2.353   0.046   1.871 -0.3095  1.3219 -0.6486
  148ACN     H3 1075   2.243   0.058   1.729  0.1615 -0.2412  0.9201
  148ACN     C2 1076   2.447   0.057   1.681 -0.3994  0.3596  0.4825
  148ACN     N1 1077   2.541   0.080   1.618 -0.0964  0.0155  0.3201
  149ACN     C1 1078   1.731   2.534   4.835  0.6862 -0.0965 -0.2404
  149ACN     H1 1079   1.655   2.471   4.883  0.5127  0.0313 -0.3450
  149ACN     H2 1080   1.807   2.571   4.905 -0.1163 -0.9021  1.0838
  149ACN     H3 1081   1.672   2.618   4.796  0.5779 -0.8042 -1.6558
  149ACN     C2 1082   1.793   2.466   4.722 -0.5272  0.0431  0.0537
  149ACN     N1 1083   1.852   2.417   4.634  0.0362 -0.1100 -0.2654
  150ACN     C1 1084   3.498   1.071   2.168 -0.2089  1.1377 -0.5932
  150ACN     H1 1085   3.603   1.104   2.173  0.3400 -0.7663  1.2785
  150ACN     H2 1086   3.458   1.074   2.270  0.9729  0.6760 -0.1102
  150ACN     H3 1087   3.513   0.972   2.124  1.0459  2.2229 -2.7030
  150ACN     C2 1088   3.405   1.147   2.083 -0.0040 -0.0610 -0.2492
  150ACN     N1 1089   3.335   1.217   2.023  0.8776  0.3039  0.7368
  151ACN     C1 1090   2.306   2.899   0.585  0.0294  0.3174  0.6813
  151ACN     H1 1091   2.394   2.921   0.646  0.3959  0.4360  0.1085
  151ACN     H2 1092   2.327   2.805   0.534  0.2137 -1.0186  3.1195
  151ACN     H3 1093   2.287   2.978   0.511  0.5576 -1.2922 -1.2154
  151ACN     C2 1094   2.188   2.875   0.666  0.6710 -0.7144 -0.2271
  151ACN     N1 1095   2.096   2.864   0.730  0.3986  0.1596  0.4099
  152ACN     C1 1096   2.321   1.120   2.239  0.0441 -0.1138 -0.3767
  152ACN     H1 1097   2.412   1.145   2.182 -1.0603  1.1870 -1.6047
  152ACN     H2 1098   2.353   1.046   2.313 -4.2374 -1.5902  0.1304
  152ACN     H3 1099   2.243   1.080   2.174  1.1321  0.8289 -2.2971
  152ACN     C2 1100   2.266   1.229   2.317  0.5014  0.9930 -0.0735
  152ACN     N1 1101   2.215   1.312   2.379  0.1680  0.2477  0.6218
  153ACN     C1 1102   1.079   3.445   0.642  0.1564  0.2209  0.1917
  153ACN     H1 1103   1.075   3.345   0.598  1.2505 -0.9433  2.6498
  153ACN     H2 1104   1.035   3.522   0.577 -0.9532  0.8011  1.6059
  153ACN     H3 1105   1.182   3.477   0.657 -0.0539  1.0397 -0.0851
  153ACN     C2 1106   1.007   3.451   0.769  0.3673 -0.2332 -0.4755
  153ACN     N1 1107   0.941   3.465   0.862 -0.4846 -0.0030 -0.1463
  154ACN     C1 1108   2.455   3.997   2.774 -0.1914  0.2923  0.1965
  154ACN     H1 1109   2.545   3.975   2.715 -0.1520  0.5102  0.1751
  154ACN     H2 1110   2.419   4.100   2.763  0.4583  0.4899 -0.1406
  154ACN     H3 1111   2.475   3.985   2.881 -1.9627  0.2034  0.5232
  154ACN     C2 1112   2.366   3.893   2.740 -0.0592  0.1301 -0.0566
  154ACN     N1 1113   2.290   3.813   2.716 -0.4273  0.3845 -0.2713
  155ACN     C1 1114   1.045   4.413   2.887  0.0088 -0.2078  0.7988
  155ACN     H1 1115   1.115   4.429   2.803 -0.7326 -0.1154  0.1973
  155ACN     H2 1116   1.016   4.516   2.910  0.7970 -0.1500  1.5732
  155ACN     H3 1117   1.096   4.365   2.971  0.6270  0.3182  0.7338
  155ACN     C2 1118   0.930   4.336   2.845  0.0846  0.5726 -0.5752
  155ACN     N1 1119   0.836   4.283   2.805  0.1067  0.2772  0.9182
  156ACN     C1 1120   3.875   2.617   2.485  0.0047 -0.2769 -0.3388
  156ACN     H1 1121   3.841   2.688   2.409 -0.0730  0.8797  0.7789
  156ACN     H2 1122   3.957   2.664   2.541 -0.0678 -0.9129  0.3158
  156ACN     H3 1123   3.908   2.525   2.435  0.7827  0.8485 -1.9381
  156ACN     C2 1124   3.767   2.593   2.577  0.0977 -0.2010 -0.2135
  156ACN     N1 1125   3.674   2.570   2.648 -0.8374  0.2469  0.0570
  157ACN     C1 1126   0.029   1.854   3.455 -0.1816  0.0329 -0.3230
  157ACN     H1 1127   0.099   1.936   3.437  1.6342 -1.4350 -0.1911
  157ACN     H2 1128  -0.034   1.844   3.366  1.3595 -0.3721 -1.3789
  157ACN     H3 1129  -0.035   1.876   3.541 -0.4514  0.3998 -0.6177
  157ACN     C2 1130   0.110   1.732   3.492  0.1063  0.2691 -0.0250
  157ACN     N1 1131   0.169   1.641   3.525 -0.2977  0.6423  0.5381
  158ACN     C1 1132   3.099   3.106   3.960  0.0586 -0.4399  0.2988
  158ACN     H1 1133   3.001   3.138   3.923  0.5240  0.3346 -0.2723
  158ACN     H2 1134   3.113   3.174   4.044  1.9780  0.5158 -0.7546
  158ACN     H3 1135   3.173   3.115   3.879  0.9168  1.3379  1.2478
  158ACN     C2 1136   3.082   2.969   4.002 -0.3739  0.2401 -0.6921
  158ACN     N1 1137   3.065   2.857   4.030 -0.4949  0.0920  0.1979
  159ACN     C1 1138   1.005   0.773   2.540  0.0690 -0.0468  0.7365
  159ACN     H1 1139   1.003   0.683   2.478  0.7905  0.1873  0.3667
  159ACN     H2 1140   1.038   0.741   2.640  0.9789 -2.4372 -0.2814
  159ACN     H3 1141   0.902   0.810   2.548  0.2198  0.3683  0.7869
  159ACN     C2 1142   1.093   0.871   2.470  0.3943 -0.5729  0.0197
  159ACN     N1 1143   1.158   0.941   2.409  0.0559  0.3694 -0.4191
  160ACN     C1 1144   1.569   0.451   2.782  0.3673 -0.1006 -0.4692
  160ACN     H1 1145   1.553   0.559   2.785 -1.2710 -0.3768  2.5584
  160ACN     H2 1146   1.620   0.428   2.876 -0.2682 -1.1284 -0.3683
  160ACN     H3 1147   1.622   0.427   2.689 -3.3652  1.8333 -3.2075
  160ACN     C2 1148   1.434   0.388   2.797 -0.0058 -0.1880 -0.3491
  160ACN     N1 1149   1.338   0.324   2.805  0.3184 -0.7632  0.5449
  161ACN     C1 1150   0.039   2.715   4.754 -0.1090  0.4832 -0.4064
  161ACN     H1 1151   0.038   2.617   4.703 -0.5938  1.2696 -1.9474
  161ACN     H2 1152   0.054   2.797   4.682 -1.5612 -0.2705 -1.5908
  161ACN     H3 1153   0.126   2.708   4.821  1.3182 -1.2694 -2.3670
  161ACN     C2 1154  -0.089   2.728   4.829  0.0394 -0.0747  0.3149
  161ACN     N1 1155  -0.186   2.730   4.890 -0.1404 -0.4353 -0.5805
  162ACN     C1 1156   0.236   4.169   3.605 -0.0059 -0.0183 -0.2462
  162ACN     H1 1157   0.191   4.267   3.628  0.7978 -0.6254  4.4956
  162ACN     H2 1158   0.194   4.116   3.519  2.1614 -3.0310  0.4823
  162ACN     H3 1159   0.217   4.110   3.695  1.0449  1.1895  0.8055
  162ACN     C2 1160   0.379   4.188   3.580 -0.7217  0.7507  0.5309
  162ACN     N1 1161   0.491   4.207   3.555  0.8761  0.5085 -0.2781
  163ACN     C1 1162   0.841   1.781   4.672 -0.0710  0.0006 -0.5184
  163ACN     H1 1163   0.796   1.793   4.573 -0.1326  2.8365 -0.2016
  163ACN     H2 1164   0.767   1.742   4.743  2.4300  0.4211  2.4249
  163ACN     H3 1165   0.868   1.885   4.694 -0.4761  0.1760 -0.8371
  163ACN     C2 1166   0.961   1.700   4.644 -0.9258  0.6158 -0.0061
  163ACN     N1 1167   1.047   1.626   4.623 -0.3277 -0.8044  0.4798
  164ACN     C1 1168   3.068   1.538   3.946  0.2158  0.0436  0.4922
  164ACN     H1 1169   3.170   1.554   3.908 -0.6259  0.1901 -1.8285
  164ACN     H2 1170   3.076   1.462   4.024 -0.3609 -2.0905 -1.4656
  164ACN     H3 1171   3.003   1.511   3.862  1.9498 -0.3816 -0.7396
  164ACN     C2 1172   3.029   1.670   4.004 -0.4335 -0.1563  0.1805
  164ACN     N1 1173   2.995   1.774   4.041  0.0963  0.7944  0.3448
  165ACN     C1 1174   1.936   1.367   2.124 -0.3800  0.5227  0.1000
  165ACN     H1 1175   1.914   1.275   2.068 -0.8430  1.1831 -0.8171
  165ACN     H2 1176   1.950   1.347   2.231  0.3100  0.8043  0.0680
  165ACN     H3 1177   1.851   1.434   2.107 -1.2213 -0.2804  1.1145
  165ACN     C2 1178   2.054   1.434   2.070  0.3744 -0.5233 -0.1076
  165ACN     N1 1179   2.151   1.477   2.030  0.4427  0.1051  0.5750
  166ACN     C1 1180   2.608   3.633   2.608  0.1790  0.2560 -0.3747
  166ACN     H1 1181   2.632   3.624   2.501  0.6404 -0.8224 -0.1841
  166ACN     H2 1182   2.556   3.727   2.630  1.5387  1.4570 -2.1258
  166ACN     H3 1183   2.703   3.623   2.662 -0.8717  0.3381  1.5292
  166ACN     C2 1184   2.518   3.523   2.649  0.0166  0.1662 -0.1882
  166ACN     N1 1185   2.457   3.429   2.682 -0.3623 -0.0556  0.2238
  167ACN     C1 1186   2.927   0.021   3.726  0.2621 -0.5414  0.7968
  167ACN     H1 1187   2.943  -0.007   3.621 -1.2005  0.3066  0.3224
  167ACN     H2 1188   2.953   0.127   3.740 -1.8113 -0.0374  1.0511
  167ACN     H3 1189   2.991  -0.042   3.789  0.3367 -0.9897  0.2750
  167ACN     C2 1190   2.791  -0.024   3.759  0.5589  0.2266  0.3105
  167ACN     N1 1191   2.687  -0.057   3.788  0.1109  0.0812  0.6139
  168ACN     C1 1192   1.696   2.945   1.914  0.1795  0.5770 -0.1783
  168ACN     H1 1193   1.754   3.022   1.861  0.1331 -0.3170 -1.5406
  168ACN     H2 1194   1.743   2.908   2.006  0.9877 -1.1870 -1.2667
  168ACN     H3 1195   1.693   2.856   1.850  0.3910 -1.5944  2.7455
  168ACN     C2 1196   1.559   2.991   1.942 -0.7579 -0.1745 -0.2130
  168ACN     N1 1197   1.463   3.043   1.970  0.4442 -0.0233  0.0653
  169ACN     C1 1198   2.837   2.809   4.883  0.1922 -0.7810  0.8415
  169ACN     H1 1199   2.875   2.756   4.794 -2.0313 -1.1061  0.0412
  169ACN     H2 1200   2.924   2.831   4.946  0.4049 -2.0624  1.0079
  169ACN     H3 1201   2.768   2.745   4.939 -3.5969  1.3131 -1.2307
  169ACN     C2 1202   2.770   2.936   4.854 -0.6864 -0.3058  0.3696
  169ACN     N1 1203   2.710   3.032   4.820 -0.2644 -0.1961 -0.6100
  170ACN     C1 1204   3.642   3.197   2.236 -1.1045 -0.0398  0.4792
  170ACN     H1 1205   3.710   3.112   2.252  2.0601  1.9401 -1.9111
  170ACN     H2 1206   3.695   3.274   2.179 -1.3359  0.5484  1.0665
  170ACN     H3 1207   3.620   3.238   2.335 -0.5825 -0.8329  0.9317
  170ACN     C2 1208   3.521   3.167   2.168  0.0876  0.2108  0.1729
  170ACN     N1 1209   3.417   3.147   2.122 -0.2333 -0.0429  0.3593
  171ACN     C1 1210   2.482   2.064   0.460 -0.7710 -0.2452 -0.6426
  171ACN     H1 1211   2.457   2.145   0.390  1.7594  1.1441 -0.0112
  171ACN     H2 1212   2.584   2.070   0.499 -1.7812 -0.6499  2.1965
  171ACN     H3 1213   2.462   1.967   0.414 -3.4832  0.4538 -1.0298
  171ACN     C2 1214   2.396   2.078   0.576 -0.0543  0.6165  0.0563
  171ACN     N1 1215   2.328   2.078   0.670  0.3548 -0.0006 -0.1415
  172ACN     C1 1216   2.035   2.306   4.291 -0.5162 -0.8624 -0.2376
  172ACN     H1 1217   2.076   2.257   4.202  1.8746  2.2378 -0.9299
  172ACN     H2 1218   2.002   2.242   4.373  0.6552 -0.7975  0.3047
  172ACN     H3 1219   1.956   2.379   4.271 -1.5016 -1.9450 -0.3600
  172ACN     C2 1220   2.145   2.393   4.345  1.3459  0.5191 -1.0835
  172ACN     N1 1221   2.218   2.467   4.390  0.2756 -0.5435 -0.5940
  173ACN     C1 1222   1.463   2.027   1.861 -0.5561  0.0811 -0.1728
  173ACN     H1 1223   1.391   1.947   1.843 -0.5971 -0.0580  0.5850
  173ACN     H2 1224   1.553   2.013   1.800 -1.1146 -0.1644 -0.9475
  173ACN     H3 1225   1.491   2.031   1.967 -0.3146  1.6836 -0.2771
  173ACN     C2 1226   1.397   2.152   1.819  0.6020  0.4368 -0.2105
  173ACN     N1 1227   1.348   2.249   1.782 -0.5881  0.1565  0.1629
  174ACN     C1 1228   2.488   0.741   0.724 -0.1639 -0.4205  0.2125
  174ACN     H1 1229   2.553   0.734   0.812 -0.9130 -1.8472  0.6834
  174ACN     H2 1230   2.381   0.748   0.748 -0.4732 -1.7270 -0.7242
  174ACN     H3 1231   2.507   0.651   0.665  1.8217  1.8383 -2.7203
  174ACN     C2 1232   2.516   0.857   0.642 -0.6407  0.3212 -0.6611
  174ACN     N1 1233   2.546   0.952   0.581 -0.2553 -0.2601 -0.3665
  175ACN     C1 1234   0.578   3.212   2.056 -0.3775 -0.1579 -0.5842
  175ACN     H1 1235   0.639   3.300   2.030 -0.1612 -0.8970 -2.6332
  175ACN     H2 1236   0.566   3.215   2.165 -0.4607  0.4498 -0.6052
  175ACN     H3 1237   0.626   3.117   2.030  2.1290  0.8139  0.2847
  175ACN     C2 1238   0.448   3.230   1.999  0.2524  0.1379 -0.2065
  175ACN     N1 1239   0.340   3.249   1.959  0.2949  0.1983 -0.1550
  176ACN     C1 1240   3.195   0.231   4.592 -1.7240 -0.2645 -0.0956
  176ACN     H1 1241   3.146   0.323   4.557 -1.7638 -0.2247  0.0637
  176ACN     H2 1242   3.223   0.242   4.697 -0.8064  0.0586 -0.3753
  176ACN     H3 1243   3.279   0.225   4.522 -1.3183  1.5141  0.2072
  176ACN     C2 1244   3.090   0.129   4.571 -0.7644  0.3830 -0.0208
  176ACN     N1 1245   3.009   0.048   4.562  0.2347  0.0576 -0.0093
  177ACN     C1 1246   0.237   1.536   2.292 -0.4114  0.2243  0.8291
  177ACN     H1 1247   0.302   1.616   2.332 -0.2816 -0.9933  3.1584
  177ACN     H2 1248   0.270   1.442   2.337  1.6209  0.2582 -0.5029
  177ACN     H3 1249   0.245   1.527   2.183 -0.8835  2.8838  0.5348
  177ACN     C2 1250   0.099   1.572   2.324  0.2204 -0.3402  0.2104
  177ACN     N1 1251  -0.005   1.603   2.347  0.3940 -0.1295  0.2263
  178ACN     C1 1252   1.384   4.147   4.217 -0.3957 -0.7571 -0.0091
  178ACN     H1 1253   1.333   4.213   4.145  1.8371 -0.5597 -1.4583
  178ACN     H2 1254   1.368   4.043   4.185  0.7454 -1.2819  1.0981
  178ACN     H3 1255   1.325   4.160   4.308 -0.3878  0.2179 -0.1343
  178ACN     C2 1256   1.526   4.185   4.216  0.7502  0.0373 -0.5932
  178ACN     N1 1257   1.636   4.216   4.211  0.2157  0.1905 -0.4715
  179ACN     C1 1258   0.991   4.385   4.122  0.5652  0.5348 -0.0607
  179ACN     H1 1259   0.952   4.452   4.200 -2.0041 -1.4617  0.4150
  179ACN     H2 1260   0.941   4.408   4.027  0.6886  0.7722 -0.0691
  179ACN     H3 1261   0.972   4.278   4.138  0.8777  0.6089  0.8388
  179ACN     C2 1262   1.133   4.420   4.104  1.0625  0.4124  0.0259
  179ACN     N1 1263   1.241   4.456   4.083 -0.3947 -0.3674  0.4152
  180ACN     C1 1264   3.089   2.412   2.342 -0.0648 -0.7867  0.3338
  180ACN     H1 1265   3.149   2.368   2.422 -0.5259 -0.1408  1.0417
  180ACN     H2 1266   2.985   2.385   2.361 -0.6505  1.0958 -0.1217
  180ACN     H3 1267   3.126   2.378   2.244 -0.6376 -0.1721 -0.0972
  180ACN     C2 1268   3.119   2.553   2.358  0.0548  0.9333 -0.0206
  180ACN     N1 1269   3.153   2.665   2.368 -0.2918 -0.2480 -0.2304
  181ACN     C1 1270   1.784   0.052   0.263 -0.2019 -0.6307 -0.1735
  181ACN     H1 1271   1.803   0.160   0.271  2.6743 -0.8084 -3.4862
  181ACN     H2 1272   1.866   0.021   0.196  0.0413 -0.0081 -0.1675
  181ACN     H3 1273   1.683   0.040   0.221 -0.3728  2.4912 -0.8284
  181ACN     C2 1274   1.795  -0.014   0.390 -0.3621 -0.6244 -0.5939
  181ACN     N1 1275   1.809  -0.070   0.490  0.3956  0.0919 -0.3016
  182ACN     C1 1276   2.253   1.104   1.367 -1.3339  0.0327  0.1525
  182ACN     H1 1277   2.212   1.040   1.447  0.8202 -2.1526 -0.4187
  182ACN     H2 1278   2.312   1.051   1.291  0.8940  2.0510  0.4511
  182ACN     H3 1279   2.319   1.186   1.396  0.9249 -1.3407 -0.9382
  182ACN     C2 1280   2.132   1.157   1.308 -0.0823 -0.0287 -0.8509
  182ACN     N1 1281   2.037   1.191   1.260  0.0578  0.0393 -0.1453
  183ACN     C1 1282   1.226   4.316   1.035 -0.4835 -0.6378 -1.1576
  183ACN     H1 1283   1.177   4.408   1.002  1.8506  1.1651  0.2722
  183ACN     H2 1284   1.167   4.225   1.023  0.8766 -1.7256  0.1005
  183ACN     H3 1285   1.228   4.316   1.144 -0.2139 -2.9969 -1.1428
  183ACN     C2 1286   1.367   4.311   0.988  0.5871  0.8978 -0.2711
  183ACN     N1 1287   1.481   4.308   0.961  0.1925  0.7402  0.3758
  184ACN     C1 1288   3.769   1.724   3.087  1.0156  0.0013  0.1146
  184ACN     H1 1289   3.739   1.765   3.184  0.4216  0.0670 -0.0960
  184ACN     H2 1290   3.854   1.782   3.051 -0.3170  1.4044 -0.8390
  184ACN     H3 1291   3.691   1.727   3.010  1.5966  2.1246 -0.4161
  184ACN     C2 1292   3.799   1.582   3.100 -0.2168 -0.0383 -0.3651
  184ACN     N1 1293   3.824   1.471   3.121 -0.0341 -0.1119 -0.4581
  185ACN     C1 1294   3.500   4.167   3.456  0.4948 -0.6633  0.1747
  185ACN     H1 1295   3.523   4.131   3.356 -0.3396 -0.3796 -0.1290
  185ACN     H2 1296   3.415   4.237   3.460  1.1862  0.1106  2.1637
  185ACN     H3 1297   3.580   4.232   3.493  0.8808  0.0949 -1.9415
  185ACN     C2 1298   3.471   4.051   3.538 -0.4464  0.6223  0.3463
  185ACN     N1 1299   3.454   3.958   3.611  0.0951  0.5296 -0.6080
  186ACN     C1 1300   3.730   1.030   3.040  0.0772 -0.4656 -0.5153
  186ACN     H1 1301   3.688   0.933   3.010  3.2192 -1.8662 -0.5645
  186ACN     H2 1302   3.825   1.024   3.094  0.3257  1.6768 -0.6853
  186ACN     H3 1303   3.656   1.078   3.106 -0.1191  0.7647 -1.6204
  186ACN     C2 1304   3.761   1.113   2.923  0.4314  0.9469  0.4819
  186ACN     N1 1305   3.779   1.183   2.831  0.0246 -0.1186 -0.3590
  187ACN     C1 1306   1.545   4.732   4.867  0.0382 -0.4712  0.6974
  187ACN     H1 1307   1.525   4.839   4.881 -0.2131 -0.1769 -1.7058
  187ACN     H2 1308   1.588   4.692   4.960  0.8709 -0.0150  0.5132
  187ACN     H3 1309   1.621   4.712   4.791 -0.0724 -1.6586  0.8901
  187ACN     C2 1310   1.432   4.647   4.829  0.5836  0.0660 -0.3266
  187ACN     N1 1311   1.329   4.589   4.806 -0.6961 -0.1831 -0.0311
  188ACN     C1 1312   3.431   1.384   3.343  0.0512 -0.2514 -0.4275
  188ACN     H1 1313   3.540   1.400   3.334 -0.1863  0.5811 -2.0634
  188ACN     H2 1314   3.378   1.477   3.318  0.6921  0.6547  1.3971
  188ACN     H3 1315   3.405   1.355   3.446 -0.9937  0.0960 -0.5896
  188ACN     C2 1316   3.385   1.280   3.248  0.3904 -0.2581  0.3051
  188ACN     N1 1317   3.342   1.203   3.174  0.0090  0.5918 -0.2169
  189ACN     C1 1318   3.096   3.359   0.927 -0.5609 -0.3788 -0.0056
  189ACN     H1 1319   3.152   3.450   0.902 -0.7401 -0.0212  0.8820
  189ACN     H2 1320   3.160   3.288   0.981  1.2186  1.1911 -0.0224
  189ACN     H3 1321   3.061   3.315   0.832  3.0567 -0.3901 -1.4168
  189ACN     C2 1322   2.978   3.396   0.997 -0.2476 -0.1669 -0.3076
  189ACN     N1 1323   2.885   3.431   1.057  0.6959 -0.2627 -0.0903
  190ACN     C1 1324   0.680   3.563   2.715  0.1780 -0.6598  0.2270
  190ACN     H1 1325   0.714   3.462   2.690 -0.3520 -0.7479 -0.1522
  190ACN     H2 1326   0.594   3.550   2.782 -0.4298  1.5961 -0.0702
  190ACN     H3 1327   0.642   3.617   2.627  0.6157  0.2316  0.5813
  190ACN     C2 1328   0.787   3.647   2.779 -0.0655  0.2051 -0.1741
  190ACN     N1 1329   0.870   3.712   2.830 -0.0456 -0.1555  0.2062
  191ACN     C1 1330   3.602   3.341   0.903 -0.2823 -0.1221  0.3167
  191ACN     H1 1331   3.707   3.339   0.937  0.3302  2.2742 -1.3090
  191ACN     H2 1332   3.558   3.241   0.899  0.5254 -0.4584 -0.2801
  191ACN     H3 1333   3.593   3.401   0.812  0.3698 -0.2405  0.1708
  191ACN     C2 1334   3.541   3.418   1.006 -0.6840 -0.0604 -0.8282
  191ACN     N1 1335   3.493   3.482   1.094  0.5741  0.0064  0.4179
  192ACN     C1 1336   2.048   3.618   2.924 -0.0707 -0.7597 -0.1775
  192ACN     H1 1337   1.976   3.587   2.847 -0.4054  0.9044 -0.5664
  192ACN     H2 1338   1.995   3.680   2.998 -1.0570  1.7232 -2.8670
  192ACN     H3 1339   2.127   3.673   2.871 -2.1689  1.8535 -0.7199
  192ACN     C2 1340   2.093   3.488   2.973 -0.6409 -0.1476 -1.0811
  192ACN     N1 1341   2.139   3.399   3.025 -0.3612 -0.1077 -0.2963
  193ACN     C1 1342   0.907   0.340   3.891 -0.1377  0.1501  0.2807
  193ACN     H1 1343   0.852   0.376   3.978  0.5239  3.4608 -0.6008
  193ACN     H2 1344   0.859   0.257   3.837 -0.4329  1.2043 -1.1204
  193ACN     H3 1345   0.998   0.289   3.924 -1.5733 -3.3284 -0.8693
  193ACN     C2 1346   0.946   0.456   3.809 -0.1996  0.7162 -0.1881
  193ACN     N1 1347   0.989   0.540   3.745  0.2101  0.1565 -0.1225
  194ACN     C1 1348   3.697   1.842   0.862  0.0743  0.4814 -0.1537
  194ACN     H1 1349   3.745   1.869   0.768  0.3880  0.3334 -0.0361
  194ACN     H2 1350   3.591   1.826   0.838  0.3170  1.6191 -2.0065
  194ACN     H3 1351   3.697   1.923   0.937  2.3226  1.4201 -1.1257
  194ACN     C2 1352   3.751   1.721   0.919  0.3171 -0.4280  0.3095
  194ACN     N1 1353   3.789   1.622   0.962  0.1636  0.1451  0.4428
  195ACN     C1 1354   3.152   4.209   1.392  0.1674  0.1585 -0.7043
  195ACN     H1 1355   3.085   4.271   1.331 -0.9702 -0.7923 -0.4478
  195ACN     H2 1356   3.255   4.247   1.386 -0.7285  2.7858 -0.1602
  195ACN     H3 1357   3.150   4.104   1.360  0.9172  0.4410 -1.7052
  195ACN     C2 1358   3.108   4.225   1.533 -0.0707 -0.0385 -0.2777
  195ACN     N1 1359   3.075   4.233   1.643 -0.1361 -0.6978  0.4438
  196ACN     C1 1360   0.816   1.728   0.032  0.6952 -0.3090  1.0377
  196ACN     H1 1361   0.768   1.636   0.069 -3.4456  1.9071  1.4146
  196ACN     H2 1362   0.746   1.792  -0.024  0.1052  0.0375  2.1447
  196ACN     H3 1363   0.910   1.713  -0.022  0.0863 -1.4069  0.2482
  196ACN     C2 1364   0.846   1.809   0.149  0.0663  0.5547 -0.5052
  196ACN     N1 1365   0.876   1.878   0.241  0.2965  0.4233  0.2525
  197ACN     C1 1366   0.748   0.495   1.692 -0.4613 -0.5086 -0.2212
  197ACN     H1 1367   0.844   0.462   1.649 -0.2533 -2.6127  1.7332
  197ACN     H2 1368   0.749   0.477   1.801 -0.6813  0.5070 -0.0498
  197ACN     H3 1369   0.665   0.437   1.650 -1.6476  0.6197  0.5339
  197ACN     C2 1370   0.722   0.635   1.666  0.7200  0.5852  0.9084
  197ACN     N1 1371   0.705   0.742   1.635 -1.1278  0.3914  0.3682
  198ACN     C1 1372   1.650   3.260   3.307  0.1522 -0.2372  0.5735
  198ACN     H1 1373   1.630   3.337   3.383  2.7841  0.6124  0.4640
  198ACN     H2 1374   1.561   3.241   3.247  0.1870 -0.3771  0.5653
  198ACN     H3 1375   1.688   3.172   3.361 -0.4096 -0.2784  0.9051
  198ACN     C2 1376   1.754   3.313   3.225  0.4637 -0.5229 -0.3780
  198ACN     N1 1377   1.830   3.359   3.153  0.3820  0.5386 -0.1295
  199ACN     C1 1378   2.563   0.817   1.269 -0.2941 -0.0931 -0.3162
  199ACN     H1 1379   2.606   0.781   1.363 -0.9362  0.4326  0.1827
  199ACN     H2 1380   2.631   0.779   1.192 -2.1936 -2.4200 -0.8894
  199ACN     H3 1381   2.565   0.927   1.267 -0.4074 -0.0941 -0.5045
  199ACN     C2 1382   2.433   0.762   1.257  0.3445  0.1121  0.3561
  199ACN     N1 1383   2.325   0.724   1.253  0.3170  0.3312 -0.3829
  200ACN     C1 1384   1.356   0.790   3.157  0.3161 -0.2890 -0.6225
  200ACN     H1 1385   1.404   0.849   3.235  1.6567  0.1590 -1.7830
  200ACN     H2 1386   1.405   0.803   3.060 -1.8758 -2.4993 -2.1030
  200ACN     H3 1387   1.249   0.816   3.154  0.7831  1.6242 -0.7986
  200ACN     C2 1388   1.370   0.650   3.197  0.3049 -0.1198 -0.1535
  200ACN     N1 1389   1.396   0.538   3.209  0.4600 -1.0837 -0.3809
  201ACN     C1 1390   3.810   3.362   4.240 -0.3494 -0.0926 -0.7687
  201ACN     H1 1391   3.807   3.333   4.134  1.0822 -2.4989 -0.1895
  201ACN     H2 1392   3.825   3.469   4.259 -1.1761  0.2496 -1.9748
  201ACN     H3 1393   3.900   3.309   4.274  0.5136  1.5076 -0.5200
  201ACN     C2 1394   3.707   3.298   4.315 -0.6355  0.0752  0.5572
  201ACN     N1 1395   3.615   3.243   4.363 -0.0318  0.1134 -0.0876
  202ACN     C1 1396   1.101   4.760   1.109 -0.2912  0.0774  0.0199
  202ACN     H1 1397   1.021   4.710   1.053 -1.8551 -0.6069  2.7903
  202ACN     H2 1398   1.101   4.742   1.217  0.1226  2.7184  0.4803
  202ACN     H3 1399   1.094   4.869   1.102  1.4935  0.0719 -2.6729
  202ACN     C2 1400   1.223   4.705   1.048  0.4761 -0.5941 -0.7091
  202ACN     N1 1401   1.318   4.657   1.004 -0.0437 -0.2943  0.2599
  203ACN     C1 1402   0.603   3.073   3.128  0.3229  0.1634 -1.2193
  203ACN     H1 1403   0.682   3.132   3.176 -1.3481  0.2721  1.4938
  203ACN     H2 1404   0.649   2.987   3.079  2.4351  0.3712  0.3341
  203ACN     H3 1405   0.533   3.121   3.058 -1.0671  1.5851  1.0688
  203ACN     C2 1406   0.510   3.018   3.228 -0.0913  0.4391  0.2391
  203ACN     N1 1407   0.432   2.973   3.299 -0.6260  0.2280 -0.2907
  204ACN     C1 1408   1.127   4.062   1.272 -0.6001  0.8615 -0.2416
  204ACN     H1 1409   1.185   4.150   1.303  0.0248  0.3878 -0.0526
  204ACN     H2 1410   1.200   3.984   1.246 -1.2046 -0.1210  0.9382
  204ACN     H3 1411   1.056   4.091   1.194 -1.3672 -2.0684 -0.7168
  204ACN     C2 1412   1.056   4.010   1.390 -0.2623  0.3317  0.0091
  204ACN     N1 1413   0.997   3.968   1.479  0.4326  0.4780 -1.0452
  205ACN     C1 1414   1.755   1.572   4.826  0.6306  0.2098  0.4038
  205ACN     H1 1415   1.661   1.518   4.836 -0.0555  0.9030 -2.0212
  205ACN     H2 1416   1.787   1.591   4.930  0.1743 -4.0091  1.4035
  205ACN     H3 1417   1.733   1.669   4.779  2.8951  0.8496  0.6058
  205ACN     C2 1418   1.864   1.495   4.765 -0.0250  0.5530 -0.8375
  205ACN     N1 1419   1.949   1.439   4.709  0.0581  0.5236 -0.5338
  206ACN     C1 1420   3.213   3.902   1.990 -0.3181 -0.1568 -0.3639
  206ACN     H1 1421   3.305   3.946   1.953  0.0930 -1.8911 -1.4652
  206ACN     H2 1422   3.178   3.813   1.935 -0.7982  1.9929 -3.6491
  206ACN     H3 1423   3.132   3.975   2.003  0.0258  0.4334 -1.5469
  206ACN     C2 1424   3.243   3.861   2.120  0.3263 -0.5412 -0.0413
  206ACN     N1 1425   3.263   3.823   2.226  0.8673 -0.2063  0.2513
  207ACN     C1 1426   0.864   3.091   1.452 -0.6462  0.3903  0.4482
  207ACN     H1 1427   0.937   3.009   1.445 -3.1492 -1.8812  0.5220
  207ACN     H2 1428   0.833   3.098   1.556  0.0890  0.9734  0.6337
  207ACN     H3 1429   0.773   3.075   1.393  0.7510  1.6109 -2.1716
  207ACN     C2 1430   0.926   3.212   1.406  0.0852 -0.8961  0.5774
  207ACN     N1 1431   0.956   3.316   1.366  0.5512 -0.3243 -0.3284
  208ACN     C1 1432   0.745   4.651   3.022  0.7568  0.0512  0.1085
  208ACN     H1 1433   0.715   4.563   2.964 -1.4773  0.3826  0.7348
  208ACN     H2 1434   0.676   4.669   3.105 -1.0999 -0.0734 -1.3728
  208ACN     H3 1435   0.743   4.742   2.961 -2.2657  0.7722  1.2207
  208ACN     C2 1436   0.875   4.638   3.086 -0.3624  0.2078  0.2069
  208ACN     N1 1437   0.977   4.638   3.139  0.4374 -0.0606  0.4712
  209ACN     C1 1438   3.376   1.738   0.576  0.7665  0.3655  0.6562
  209ACN     H1 1439   3.387   1.640   0.624  0.9512 -0.7547 -1.5796
  209ACN     H2 1440   3.462   1.792   0.617  2.2413 -2.6774  1.7279
  209ACN     H3 1441   3.280   1.786   0.597  0.8470  0.1902  1.4093
  209ACN     C2 1442   3.381   1.711   0.434  0.0919 -0.1601 -0.6867
  209ACN     N1 1443   3.389   1.691   0.323  0.2001  0.1536  0.3198
  210ACN     C1 1444   0.615   2.025   2.582 -0.0742  0.3440 -0.2051
  210ACN     H1 1445   0.691   2.012   2.504 -1.3268  0.7324 -1.5041
  210ACN     H2 1446   0.567   1.931   2.611  0.0293 -0.1791 -1.6675
  210ACN     H3 1447   0.526   2.081   2.550  0.1784  0.6586 -0.3598
  210ACN     C2 1448   0.674   2.082   2.695  0.2871  0.0434  0.5092
  210ACN     N1 1449   0.733   2.126   2.784 -0.3457  0.1091 -0.5978
  211ACN     C1 1450   3.761   0.040   0.360 -0.5677 -0.0903  0.4459
  211ACN     H1 1451   3.844   0.097   0.404  1.7620 -3.0912  0.0750
  211ACN     H2 1452   3.776   0.010   0.255  0.5870 -0.0430  0.5884
  211ACN     H3 1453   3.675   0.107   0.360 -1.0251 -0.6693  1.2584
  211ACN     C2 1454   3.732  -0.074   0.448  0.3779 -0.5692 -0.0268
  211ACN     N1 1455   3.704  -0.163   0.514  0.2266 -0.6775  0.4270
  212ACN     C1 1456   3.788   2.522   1.773  0.7064 -0.0492  0.3301
  212ACN     H1 1457   3.874   2.540   1.707  1.1208 -1.3135  0.5159
  212ACN     H2 1458   3.814   2.519   1.879  4.5370  0.4594 -0.5240
  212ACN     H3 1459   3.765   2.418   1.745  0.2488  0.4747 -1.2887
  212ACN     C2 1460   3.680   2.606   1.737  0.0659  0.4535  0.0268
  212ACN     N1 1461   3.587   2.670   1.712  0.1783  0.3452 -0.4091
  213ACN     C1 1462   3.401   0.411   0.382  0.1431 -0.3089  0.0797
  213ACN     H1 1463   3.499   0.387   0.425  0.6390  0.1642 -0.7712
  213ACN     H2 1464   3.369   0.325   0.322  0.3568  0.5093 -1.2315
  213ACN     H3 1465   3.409   0.504   0.326 -1.6757  1.8875  3.3057
  213ACN     C2 1466   3.308   0.437   0.492  0.2020 -0.1095  0.1533
  213ACN     N1 1467   3.228   0.455   0.573 -0.4748 -0.1522 -0.3978
  214ACN     C1 1468   0.285   0.358   0.499  0.4122  0.4000 -0.2675
  214ACN     H1 1469   0.183   0.390   0.479 -0.1639 -1.6242 -0.6504
  214ACN     H2 1470   0.330   0.311   0.411  0.6237 -0.6494  0.3886
  214ACN     H3 1471   0.287   0.279   0.575  4.3221  0.7332  0.0982
  214ACN     C2 1472   0.370   0.468   0.544  0.1598  0.3136  0.0378
  214ACN     N1 1473   0.438   0.551   0.582  0.0424 -0.3675  0.3606
  215ACN     C1 1474   3.730   2.500   1.310 -0.8422  0.0904  0.1842
  215ACN     H1 1475   3.808   2.440   1.359 -1.4051 -1.3727 -0.6630
  215ACN     H2 1476   3.699   2.568   1.390  0.8499  0.8554  0.1939
  215ACN     H3 1477   3.647   2.436   1.277  0.1534 -1.3996  0.5449
  215ACN     C2 1478   3.790   2.587   1.205 -0.5499 -0.4161  0.3111
  215ACN     N1 1479   3.829   2.651   1.118 -0.1140  0.3382  1.0149
  216ACN     C1 1480   3.332   2.256   4.778 -0.3906 -0.5548 -0.4663
  216ACN     H1 1481   3.255   2.187   4.741 -2.3657  1.6006 -0.4337
  216ACN     H2 1482   3.287   2.325   4.850  1.3364 -1.8958  1.9979
  216ACN     H3 1483   3.367   2.307   4.688  0.4612 -3.9917 -2.1844
  216ACN     C2 1484   3.441   2.180   4.834  0.4116 -0.4472 -0.7237
  216ACN     N1 1485   3.528   2.117   4.878 -0.2558 -0.1188  0.4087
  217ACN     C1 1486   1.091   0.879   0.872 -0.0515 -0.1531 -0.6830
  217ACN     H1 1487   1.151   0.805   0.818  1.9899  2.0349 -1.4879
  217ACN     H2 1488   1.090   0.834   0.972  1.9357 -0.0669 -0.5972
  217ACN     H3 1489   0.991   0.897   0.831  0.0158  3.6908  0.6295
  217ACN     C2 1490   1.180   0.995   0.888 -0.2391  0.1588  0.3287
  217ACN     N1 1491   1.256   1.083   0.911  0.0453 -0.1197  0.1422
  218ACN     C1 1492   3.399   4.835   4.059  0.2222  0.2098  0.1615
  218ACN     H1 1493   3.350   4.844   3.961  1.2010 -0.2562 -0.3745
  218ACN     H2 1494   3.503   4.858   4.032 -0.0869  1.6358  0.1294
  218ACN     H3 1495   3.380   4.742   4.113 -0.2215  1.6626  2.6155
  218ACN     C2 1496   3.353   4.952   4.130  0.5589  0.3945  0.1258
  218ACN     N1 1497   3.316   5.042   4.193  0.6881 -0.1259 -0.5061
  219ACN     C1 1498   1.421   3.933   0.955  0.8451 -0.3046  0.2385
  219ACN     H1 1499   1.451   3.926   1.061  1.5285  2.1849  0.2337
  219ACN     H2 1500   1.503   3.979   0.900  0.7702  0.0798  0.4431
  219ACN     H3 1501   1.325   3.987   0.947  0.5281 -1.0387 -0.9302
  219ACN     C2 1502   1.394   3.799   0.906 -0.1645 -0.3671 -0.0949
  219ACN     N1 1503   1.372   3.700   0.855 -0.0751 -0.6125 -0.3059
  220ACN     C1 1504   3.225   0.916   1.633 -0.3058  0.1968 -0.5438
  220ACN     H1 1505   3.118   0.940   1.633 -1.1052 -3.0077  0.9685
  220ACN     H2 1506   3.232   0.807   1.621 -0.9940 -0.0420  1.1084
  220ACN     H3 1507   3.284   0.951   1.719 -0.2313  0.4584 -0.7004
  220ACN     C2 1508   3.283   0.977   1.511  0.2519  0.3476  0.2811
  220ACN     N1 1509   3.331   1.027   1.420 -0.4030  0.2580 -0.4254
  221ACN     C1 1510   2.316   2.579   2.803  0.1209  0.0943 -0.3895
  221ACN     H1 1511   2.232   2.545   2.864 -0.0042 -0.9640 -1.1417
  221ACN     H2 1512   2.286   2.677   2.765 -0.8954  0.1279  0.5047
  221ACN     H3 1513   2.334   2.520   2.712 -0.3328  0.0616 -0.4592
  221ACN     C2 1514   2.438   2.582   2.882 -0.1915 -0.1880 -0.2679
  221ACN     N1 1515   2.540   2.590   2.936  0.5030  0.0175  0.1021
  222ACN     C1 1516   1.458   4.470   0.207  0.4315  0.1373 -0.1003
  222ACN     H1 1517   1.546   4.420   0.165 -0.0571 -0.0042 -0.9544
  222ACN     H2 1518   1.375   4.403   0.183  0.1329 -0.0331  1.3259
  222ACN     H3 1519   1.432   4.559   0.148 -1.0243 -1.1267 -1.4275
  222ACN     C2 1520   1.495   4.484   0.349 -0.2233 -0.4358  0.1625
  222ACN     N1 1521   1.521   4.505   0.457 -0.2522 -0.3290 -0.9518
  223ACN     C1 1522   3.056   0.741   4.764  0.2421  0.4075  0.3854
  223ACN     H1 1523   3.032   0.682   4.853  0.9303 -0.6366 -0.1040
  223ACN     H2 1524   3.031   0.683   4.674 -1.8997 -0.4954  1.5406
  223ACN     H3 1525   3.162   0.770   4.753 -0.5773  3.8649  1.1721
  223ACN     C2 1526   2.976   0.862   4.781 -0.4780  0.0044  0.1518
  223ACN     N1 1527   2.920   0.958   4.790  0.2328 -0.5553 -0.5387
  224ACN     C1 1528   1.034   0.791   3.555  0.7342  0.4289  0.1871
  224ACN     H1 1529   1.024   0.802   3.664 -0.5374  0.4608  0.0800
  224ACN     H2 1530   0.975   0.869   3.505 -1.7863 -1.6289 -0.1806
  224ACN     H3 1531   1.004   0.691   3.521  0.0878  1.0247 -1.0264
  224ACN     C2 1532   1.178   0.799   3.530 -0.1037 -0.0653  0.1799
  224ACN     N1 1533   1.291   0.798   3.508 -0.2740  0.2685  0.5548
  225ACN     C1 1534   0.374   2.870   1.709 -0.0797  0.0065 -0.1981
  225ACN     H1 1535   0.274   2.913   1.696 -0.0472 -0.3912 -1.8783
  225ACN     H2 1536   0.439   2.939   1.652  0.8181  0.1213  0.9454
  225ACN     H3 1537   0.370   2.768   1.669 -3.2366 -0.0028  0.0124
  225ACN     C2 1538   0.395   2.857   1.852 -0.4945  0.4853  0.1077
  225ACN     N1 1539   0.382   2.835   1.966 -0.0406  0.0530  0.0048
  226ACN     C1 1540   0.198   2.914   4.149 -0.1041  0.1390 -0.3008
  226ACN     H1 1541   0.147   3.010   4.162  0.4034  0.0236  2.9848
  226ACN     H2 1542   0.152   2.858   4.232 -0.1621  0.4324 -0.1359
  226ACN     H3 1543   0.306   2.934   4.157 -0.0993  0.4149 -1.1174
  226ACN     C2 1544   0.164   2.852   4.022 -0.2236 -0.0044 -0.1425
  226ACN     N1 1545   0.138   2.807   3.920  0.3227  0.3468 -0.7526
  227ACN     C1 1546   0.722   1.327   2.645  0.1172 -0.1991  0.2934
  227ACN     H1 1547   0.723   1.411   2.575 -0.1028 -0.7071 -0.3197
  227ACN     H2 1548   0.622   1.284   2.654 -0.6864  1.3989 -0.8946
  227ACN     H3 1549   0.741   1.372   2.743 -0.2494  0.8049 -0.0877
  227ACN     C2 1550   0.829   1.238   2.609 -0.2410  0.3081 -0.3247
  227ACN     N1 1551   0.922   1.179   2.584 -0.2114  0.0311  0.6934
  228ACN     C1 1552   3.393   0.971   4.681 -0.2232  1.1275  0.2784
  228ACN     H1 1553   3.432   1.069   4.709 -1.0063  1.4741  0.1777
  228ACN     H2 1554   3.337   0.938   4.770  2.2832  0.9670  1.8452
  228ACN     H3 1555   3.462   0.888   4.662 -1.4337  0.5563 -1.7119
  228ACN     C2 1556   3.295   0.990   4.578  0.5700 -0.2482 -0.1734
  228ACN     N1 1557   3.210   1.006   4.500 -0.6317  0.4362 -0.1997
  229ACN     C1 1558   1.988   4.459   1.229 -0.2148  0.0653 -0.2014
  229ACN     H1 1559   2.094   4.485   1.220 -0.2530  0.4250  0.3423
  229ACN     H2 1560   1.929   4.548   1.257 -0.6241 -0.2675  0.0043
  229ACN     H3 1561   1.974   4.381   1.305  0.9375 -0.8058 -0.8673
  229ACN     C2 1562   1.944   4.415   1.098  0.1727 -0.2239  0.0536
  229ACN     N1 1563   1.904   4.374   0.996  0.4340 -0.0023 -0.4810
  230ACN     C1 1564   0.847   3.202   1.078 -0.1967  0.5445  0.7672
  230ACN     H1 1565   0.899   3.298   1.092  0.5394  0.2449  0.0994
  230ACN     H2 1566   0.897   3.120   1.132 -0.4296  0.9838  1.6725
  230ACN     H3 1567   0.843   3.184   0.970 -2.3158  2.8145  0.4158
  230ACN     C2 1568   0.715   3.227   1.130  0.6219 -0.7258 -0.0448
  230ACN     N1 1569   0.605   3.232   1.169 -0.3231 -0.1740  0.4757
  231ACN     C1 1570   1.609   2.217   2.403  0.2081  0.8997 -0.2097
  231ACN     H1 1571   1.517   2.157   2.400 -0.0552  1.1551  2.3318
  231ACN     H2 1572   1.582   2.318   2.435 -1.4623  0.1123  0.9510
  231ACN     H3 1573   1.652   2.229   2.303  0.1175 -1.1586 -0.5227
  231ACN     C2 1574   1.712   2.166   2.492 -0.0957  0.0637 -0.7033
  231ACN     N1 1575   1.791   2.127   2.566 -0.6004 -0.3559 -0.2115
  232ACN     C1 1576   2.419   3.179   2.966 -0.7853 -0.3689  0.3161
  232ACN     H1 1577   2.326   3.200   2.912 -0.5235 -0.5486 -0.2128
  232ACN     H2 1578   2.492   3.195   2.886 -0.9070  0.1165  0.3028
  232ACN     H3 1579   2.416   3.078   3.009  0.1086 -0.0622  1.1128
  232ACN     C2 1580   2.449   3.269   3.078 -0.1377 -0.8176  0.2974
  232ACN     N1 1581   2.483   3.330   3.171 -0.3406 -0.0427 -0.3701
  233ACN     C1 1582   3.794   4.056   4.967 -0.2937 -0.5391 -0.1475
  233ACN     H1 1583   3.896   4.066   5.007 -0.9877 -1.1498  1.8519
  233ACN     H2 1584   3.789   3.954   4.928  3.5440 -1.1084  0.5808
  233ACN     H3 1585   3.789   4.134   4.890  0.5970  1.6491  1.9487
  233ACN     C2 1586   3.683   4.083   5.063  0.3041  0.4332  0.2575
  233ACN     N1 1587   3.611   4.109   5.149 -0.3645 -0.3213  0.4436
  234ACN     C1 1588   1.988   1.389   0.351 -0.2370  0.3615  0.4566
  234ACN     H1 1589   2.003   1.430   0.451  1.6958  0.9441 -0.0580
  234ACN     H2 1590   1.982   1.281   0.366  2.9940  0.4281  2.6116
  234ACN     H3 1591   2.083   1.386   0.297 -0.7723 -2.3044 -0.4147
  234ACN     C2 1592   1.883   1.442   0.265  0.4336  0.0097  0.6334
  234ACN     N1 1593   1.801   1.476   0.195  0.6396 -0.1828  0.2712
  235ACN     C1 1594   1.640   1.774   4.509  0.4067 -0.2504  0.4050
  235ACN     H1 1595   1.563   1.822   4.447 -0.6262  0.6089  2.3250
  235ACN     H2 1596   1.614   1.669   4.525 -0.9881  0.0295  0.0317
  235ACN     H3 1597   1.643   1.824   4.606 -2.2179  1.8352 -0.5195
  235ACN     C2 1598   1.776   1.777   4.449  0.0896  0.4029  0.6462
  235ACN     N1 1599   1.875   1.783   4.397 -0.6541 -0.2318  0.0861
  236ACN     C1 1600   2.268   4.152   1.433 -0.3257  0.1102 -0.0363
  236ACN     H1 1601   2.270   4.210   1.526  0.9843 -0.9157  0.5870
  236ACN     H2 1602   2.169   4.108   1.413 -1.1505  0.5821  2.8652
  236ACN     H3 1603   2.348   4.076   1.434 -1.2338 -0.8523  1.9726
  236ACN     C2 1604   2.307   4.247   1.327  0.6748 -0.6136  0.1125
  236ACN     N1 1605   2.338   4.311   1.242  0.0917 -0.6644 -0.0812
  237ACN     C1 1606   1.503   1.780   2.296 -0.4278  0.6183 -0.1838
  237ACN     H1 1607   1.458   1.821   2.205  2.3772  0.4635 -1.7163
  237ACN     H2 1608   1.490   1.839   2.387  1.3163 -1.8002  1.6770
  237ACN     H3 1609   1.608   1.767   2.266 -0.5838 -1.3415  0.0367
  237ACN     C2 1610   1.462   1.640   2.310  0.2827 -0.3487 -0.3722
  237ACN     N1 1611   1.428   1.530   2.315  0.0071 -0.1435  0.1710
  238ACN     C1 1612   0.570   4.276   1.840  0.6750  0.6736 -0.6661
  238ACN     H1 1613   0.469   4.238   1.859  0.0487  1.1373 -2.8505
  238ACN     H2 1614   0.561   4.381   1.808  3.4261  0.6396 -1.7146
  238ACN     H3 1615   0.621   4.211   1.768  1.6029  0.4577  0.1892
  238ACN     C2 1616   0.655   4.269   1.962 -0.1045  0.7472  0.0827
  238ACN     N1 1617   0.727   4.268   2.052 -0.6252  0.0816  0.0772
  239ACN     C1 1618   2.526   3.692   1.512  0.0751  0.2291  0.5724
  239ACN     H1 1619   2.611   3.636   1.470  0.9819  1.7680  0.3354
  239ACN     H2 1620   2.558   3.746   1.601 -1.0193  1.7042  0.0853
  239ACN     H3 1621   2.443   3.621   1.525  0.7489 -0.6907 -0.0665
  239ACN     C2 1622   2.507   3.791   1.402 -0.3200 -1.3579 -0.6556
  239ACN     N1 1623   2.484   3.855   1.311 -0.0633 -0.1357 -0.3413
  240ACN     C1 1624   2.166   3.867   3.543 -0.3544  0.4337  0.0857
  240ACN     H1 1625   2.073   3.872   3.484 -1.0812  0.5469  1.2242
  240ACN     H2 1626   2.250   3.894   3.478  0.9156 -0.1589  1.4600
  240ACN     H3 1627   2.186   3.771   3.591  0.3609  0.8692  0.6628
  240ACN     C2 1628   2.154   3.975   3.636 -0.1298  0.0175 -0.3189
  240ACN     N1 1629   2.139   4.059   3.711  0.8691 -0.0023 -0.3904
  241ACN     C1 1630   1.049   3.835   4.914  0.1454 -0.2632  0.5008
  241ACN     H1 1631   1.134   3.775   4.879  1.2503  0.7804  1.3496
  241ACN     H2 1632   1.075   3.922   4.976  1.7540  1.1494 -2.0378
  241ACN     H3 1633   0.977   3.771   4.967 -1.0735  1.0532  0.4399
  241ACN     C2 1634   0.971   3.887   4.802 -0.3080  0.0942  0.2244
  241ACN     N1 1635   0.902   3.923   4.722 -0.5940 -0.6805  0.0175
  242ACN     C1 1636   1.847   3.124   2.234  0.8101 -0.6801 -0.1033
  242ACN     H1 1637   1.785   3.146   2.146  0.5773  0.3835  0.3186
  242ACN     H2 1638   1.840   3.194   2.319 -0.8311  0.7602 -1.3994
  242ACN     H3 1639   1.951   3.138   2.200  0.5388  0.3608 -0.5374
  242ACN     C2 1640   1.809   2.990   2.281 -0.1559 -0.5804  0.0214
  242ACN     N1 1641   1.779   2.888   2.317 -0.5005 -0.3740  0.3099
  243ACN     C1 1642   3.200   1.954   1.796 -0.6268  0.0022 -0.2804
  243ACN     H1 1643   3.211   1.877   1.873 -0.8668 -0.0578 -0.3069
  243ACN     H2 1644   3.273   1.925   1.719  0.9092  0.1125  1.0946
  243ACN     H3 1645   3.229   2.055   1.826 -0.3606  0.3707 -1.7202
  243ACN     C2 1646   3.062   1.957   1.734 -0.2875 -0.0150  0.7628
  243ACN     N1 1647   2.965   1.969   1.675 -0.6859 -0.0058 -0.3237
  244ACN     C1 1648   3.329   2.610   4.108 -0.3637  0.2176 -0.7083
  244ACN     H1 1649   3.228   2.569   4.094 -0.3276 -0.1320  0.0391
  244ACN     H2 1650   3.377   2.643   4.015  1.9458  2.5837  1.2555
  244ACN     H3 1651   3.393   2.531   4.149  2.6746  1.5221 -2.7065
  244ACN     C2 1652   3.316   2.735   4.186 -0.2580 -0.1486  0.3229
  244ACN     N1 1653   3.318   2.827   4.253  0.3975  0.2285 -0.3302
  245ACN     C1 1654   3.855   0.929   2.584 -0.2656 -0.0479  0.3132
  245ACN     H1 1655   3.833   0.907   2.479  3.2956 -0.2495 -0.4617
  245ACN     H2 1656   3.821   1.032   2.601 -1.1550 -0.3743  0.5715
  245ACN     H3 1657   3.962   0.928   2.606 -0.4164 -0.6785  1.0684
  245ACN     C2 1658   3.789   0.842   2.673 -0.2882  0.2947 -0.5581
  245ACN     N1 1659   3.736   0.762   2.737 -0.4713  0.4674 -0.4052
  246ACN     C1 1660   0.242   2.567   4.371 -0.6834  0.6065 -0.1725
  246ACN     H1 1661   0.255   2.674   4.352  2.2048  0.1774 -0.8025
  246ACN     H2 1662   0.159   2.552   4.441 -0.9550  1.3355 -0.3388
  246ACN     H3 1663   0.333   2.527   4.416 -1.2484  0.4636  0.8487
  246ACN     C2 1664   0.213   2.510   4.239  0.2403 -0.3409 -0.4117
  246ACN     N1 1665   0.203   2.468   4.133  0.1502 -0.0623 -0.3427
  247ACN     C1 1666   3.692   0.011   2.423 -0.6484 -0.0832  0.6451
  247ACN     H1 1667   3.767  -0.042   2.482 -0.7286  0.9249  1.6677
  247ACN     H2 1668   3.721   0.117   2.433 -0.3789 -0.3270  2.5960
  247ACN     H3 1669   3.599  -0.015   2.474 -1.4599  1.2847 -0.0925
  247ACN     C2 1670   3.692  -0.031   2.279  0.4067  0.3450  0.5114
  247ACN     N1 1671   3.690  -0.066   2.172  0.1088 -0.1849 -0.0606
  248ACN     C1 1672   2.414   4.631   1.388 -0.3133  0.2132 -0.1052
  248ACN     H1 1673   2.395   4.706   1.310  0.2705  0.1022 -0.3562
  248ACN     H2 1674   2.484   4.667   1.464 -0.3660  1.1354 -0.4864
  248ACN     H3 1675   2.467   4.549   1.337  0.0600  0.1962  0.3149
  248ACN     C2 1676   2.292   4.586   1.458  0.2650  0.3512 -0.5521
  248ACN     N1 1677   2.203   4.540   1.512  0.0015  0.4305 -0.0888
  249ACN     C1 1678   3.063   2.032   1.320  0.3926 -0.7098  0.1966
  249ACN     H1 1679   3.076   2.116   1.251  1.0105 -0.2640  0.8507
  249ACN     H2 1680   3.062   1.938   1.263  1.6766  0.0931 -1.1916
  249ACN     H3 1681   2.973   2.047   1.379 -0.2716  0.9659 -1.2067
  249ACN     C2 1682   3.183   2.030   1.401  0.4796 -0.4045 -0.4541
  249ACN     N1 1683   3.281   2.023   1.457 -0.3833  0.3785  0.1266
  250ACN     C1 1684   3.531   1.705   4.944  0.1919 -0.3767 -0.0163
  250ACN     H1 1685   3.540   1.609   4.997  2.0519 -0.9294 -1.2650
  250ACN     H2 1686   3.466   1.769   5.004  1.3467  0.4551  0.3778
  250ACN     H3 1687   3.482   1.692   4.847 -1.1498  1.5823  0.3825
  250ACN     C2 1688   3.662   1.778   4.929  0.1752 -0.0043  0.3442
  250ACN     N1 1689   3.763   1.829   4.908  0.0138 -0.2683  0.4957
  251ACN     C1 1690   1.729   0.850   1.888 -0.1103  0.9875 -0.3070
  251ACN     H1 1691   1.731   0.876   1.782  0.1164 -0.8781 -0.7620
  251ACN     H2 1692   1.623   0.855   1.918  0.4041 -0.4382  1.8463
  251ACN     H3 1693   1.793   0.927   1.933  0.8906  1.5824 -2.6685
  251ACN     C2 1694   1.787   0.724   1.913 -0.2653  0.0155  0.3262
  251ACN     N1 1695   1.845   0.628   1.944  0.4029  0.5246 -0.1734
  252ACN     C1 1696   2.994   2.522   3.857  1.1348 -0.2747  1.1540
  252ACN     H1 1697   2.901   2.490   3.808  2.2956 -0.0647 -1.2341
  252ACN     H2 1698   3.039   2.435   3.906  0.3738 -1.7205 -0.6192
  252ACN     H3 1699   2.977   2.603   3.929  0.3193  1.7119 -1.2117
  252ACN     C2 1700   3.076   2.568   3.745  0.8874 -0.0177 -0.0180
  252ACN     N1 1701   3.140   2.616   3.665  0.3499  0.2678 -0.6511
  253ACN     C1 1702   2.546   3.702   2.016 -0.5816  0.5141  0.2211
  253ACN     H1 1703   2.585   3.801   1.991  0.2464 -0.3167 -1.8771
  253ACN     H2 1704   2.637   3.640   2.018 -0.7515  0.3113  2.7183
  253ACN     H3 1705   2.477   3.658   1.944 -2.8657 -1.2160  3.3584
  253ACN     C2 1706   2.487   3.685   2.141  1.0265  0.0803  0.0270
  253ACN     N1 1707   2.437   3.669   2.244 -0.6287 -0.0357  0.4448
  254ACN     C1 1708   2.011   0.511   2.728  0.0728  0.0421 -0.0751
  254ACN     H1 1709   1.908   0.482   2.753 -0.3941  0.3478 -1.5895
  254ACN     H2 1710   2.020   0.614   2.765  1.9231  0.4133 -1.4874
  254ACN     H3 1711   2.026   0.511   2.620  1.4322 -0.6300  0.1104
  254ACN     C2 1712   2.107   0.418   2.790 -0.0177 -1.0225  0.1737
  254ACN     N1 1713   2.176   0.334   2.832  0.0953 -0.3398 -0.3668
  255ACN     C1 1714   0.459   1.702   4.130  0.2137  0.1179  0.4622
  255ACN     H1 1715   0.544   1.698   4.061  1.5604 -2.6361  2.1732
  255ACN     H2 1716   0.500   1.722   4.230  1.6839 -0.8280  0.0674
  255ACN     H3 1717   0.411   1.603   4.134  0.5107 -0.1028 -1.0823
  255ACN     C2 1718   0.366   1.811   4.087 -0.2945  0.0449 -0.5297
  255ACN     N1 1719   0.291   1.890   4.056  0.3942  0.0283 -0.1501
  256ACN     C1 1720   1.676   4.534   2.557 -0.3377  0.5807  0.3026
  256ACN     H1 1721   1.680   4.434   2.603 -0.3914 -0.9414 -2.8399
  256ACN     H2 1722   1.692   4.606   2.639  0.7163 -0.1576  0.7513
  256ACN     H3 1723   1.583   4.554   2.502 -0.4658 -1.5441 -0.3175
  256ACN     C2 1724   1.791   4.547   2.469 -1.5076  0.1835  0.5343
  256ACN     N1 1725   1.887   4.546   2.401  0.0619  0.2220  0.8679
  257ACN     C1 1726   3.355   1.521   1.131 -0.1765 -0.4238  0.3005
  257ACN     H1 1727   3.449   1.515   1.187 -0.6282  0.7985  1.2110
  257ACN     H2 1728   3.277   1.524   1.209  0.0732 -0.7040  0.5615
  257ACN     H3 1729   3.345   1.435   1.063 -0.1217  0.7036 -1.1460
  257ACN     C2 1730   3.351   1.634   1.038 -0.2511 -0.4305  0.0767
  257ACN     N1 1731   3.353   1.715   0.953  0.4718 -0.0326 -0.7773
  258ACN     C1 1732   3.078   3.775   0.343 -0.1887 -0.4903 -0.4956
  258ACN     H1 1733   3.066   3.703   0.425  1.8402  1.9681  2.0584
  258ACN     H2 1734   3.183   3.807   0.345  0.0945 -1.4489  0.8512
  258ACN     H3 1735   3.013   3.862   0.358  0.4527  0.1757 -1.5595
  258ACN     C2 1736   3.049   3.703   0.221 -0.4942  0.0449  0.3158
  258ACN     N1 1737   3.027   3.637   0.130  0.0461 -0.4519  0.2987
  259ACN     C1 1738   2.882   3.890   0.806  0.5096 -0.4214  0.3002
  259ACN     H1 1739   2.820   3.887   0.896  0.8443 -1.4478  0.5055
  259ACN     H2 1740   2.921   3.989   0.781 -1.4850  0.7167  1.5819
  259ACN     H3 1741   2.812   3.855   0.730 -1.9318  1.0814  1.8037
  259ACN     C2 1742   2.987   3.785   0.814 -0.1206  0.1222 -0.9522
  259ACN     N1 1743   3.065   3.704   0.824  0.0976  0.1255  0.2754
  260ACN     C1 1744   1.991   0.811   2.280  0.1581  0.6391 -0.1214
  260ACN     H1 1745   1.988   0.914   2.319  1.4382  0.4216  0.5756
  260ACN     H2 1746   1.904   0.805   2.214  0.1737 -2.1727  0.0872
  260ACN     H3 1747   1.981   0.742   2.364 -1.4312 -0.4587 -1.1944
  260ACN     C2 1748   2.106   0.785   2.196  0.3183 -1.6699  0.1300
  260ACN     N1 1749   2.199   0.765   2.134 -0.0845  0.5504  0.0298
  261ACN     C1 1750   2.762   0.983   1.817  0.2542 -0.3459  0.2594
  261ACN     H1 1751   2.856   1.038   1.806  1.0980 -1.7175  0.5658
  261ACN     H2 1752   2.787   0.886   1.859  0.0454 -0.4928  0.0486
  261ACN     H3 1753   2.702   0.953   1.731 -0.1944 -0.9022  0.7673
  261ACN     C2 1754   2.675   1.045   1.912 -0.8553 -0.1777  0.2385
  261ACN     N1 1755   2.610   1.101   1.988  0.6930 -0.6910  0.4429
  262ACN     C1 1756   1.390   0.740   2.589 -0.1499  0.0367  0.2424
  262ACN     H1 1757   1.404   0.773   2.485  0.9919 -0.2657  0.2851
  262ACN     H2 1758   1.318   0.801   2.644 -0.8582 -1.4365  0.9712
  262ACN     H3 1759   1.485   0.715   2.639 -0.5834 -1.2771  0.4436
  262ACN     C2 1760   1.319   0.619   2.569 -0.2608 -0.2386  0.0426
  262ACN     N1 1761   1.255   0.526   2.554 -0.2582 -0.2279  0.1017
  263ACN     C1 1762   0.158   4.363   4.840  0.0911 -0.3712 -0.0377
  263ACN     H1 1763   0.236   4.438   4.860  0.1102 -0.4640  0.2453
  263ACN     H2 1764   0.071   4.418   4.803  1.0794  1.7006  0.6089
  263ACN     H3 1765   0.134   4.311   4.934  1.4076 -0.9762 -0.0202
  263ACN     C2 1766   0.201   4.274   4.733 -0.0901 -0.0214 -0.6062
  263ACN     N1 1767   0.231   4.204   4.643  0.1828  0.2758 -0.0348
  264ACN     C1 1768   0.320   1.512   3.133  0.7059 -0.4871 -0.0515
  264ACN     H1 1769   0.364   1.612   3.124 -0.1781 -0.1841 -1.1017
  264ACN     H2 1770   0.220   1.512   3.177  1.5890  0.9683  2.0242
  264ACN     H3 1771   0.376   1.454   3.208  1.8593 -0.9440 -1.2560
  264ACN     C2 1772   0.331   1.436   3.011 -0.1099 -0.3252 -0.5694
  264ACN     N1 1773   0.362   1.370   2.922 -0.2886 -0.1074 -0.1044
  265ACN     C1 1774   2.550   0.172   0.900 -0.9761 -0.4624 -0.0508
  265ACN     H1 1775   2.566   0.164   0.792  2.8808 -0.3678  0.4174
  265ACN     H2 1776   2.639   0.130   0.949  2.4410  4.1878 -1.8689
  265ACN     H3 1777   2.470   0.109   0.939  0.9581 -2.8158  0.2386
  265ACN     C2 1778   2.528   0.306   0.955  0.0710  0.1713 -0.7803
  265ACN     N1 1779   2.497   0.412   0.990  0.1166  0.1292 -0.8703
  266ACN     C1 1780   3.185   3.596   2.574 -0.0528 -0.6401  1.2774
  266ACN     H1 1781   3.215   3.648   2.482 -1.9223  0.2038  1.1216
  266ACN     H2 1782   3.222   3.493   2.576  1.8855  0.0636  2.4551
  266ACN     H3 1783   3.076   3.608   2.576 -0.0329  0.1079 -0.7721
  266ACN     C2 1784   3.253   3.671   2.675  0.1824  0.5004  0.8763
  266ACN     N1 1785   3.323   3.727   2.746  0.2131  0.7743 -0.2811
  267ACN     C1 1786   3.330   4.731   0.581 -0.3800 -0.1266 -0.1343
  267ACN     H1 1787   3.420   4.688   0.535 -0.7521 -1.2164  0.1338
  267ACN     H2 1788   3.272   4.669   0.650 -0.8292  0.4315 -0.0087
  267ACN     H3 1789   3.261   4.740   0.497  0.8711 -0.0918 -1.1810
  267ACN     C2 1790   3.358   4.866   0.619 -0.1283 -0.2250 -0.2973
  267ACN     N1 1791   3.391   4.972   0.649  0.4403 -0.5744 -0.9182
  268ACN     C1 1792   3.257   2.635   1.319 -1.1607 -0.3038  0.5867
  268ACN     H1 1793   3.297   2.673   1.224  1.1121  3.6443  2.9909
  268ACN     H2 1794   3.171   2.687   1.361 -0.3507  1.0863  0.5503
  268ACN     H3 1795   3.337   2.646   1.393 -1.1644  0.5286  0.4701
  268ACN     C2 1796   3.232   2.488   1.319  0.1654 -0.0593  0.5496
  268ACN     N1 1797   3.211   2.372   1.314 -0.2793 -0.3033 -0.1359
  269ACN     C1 1798   0.108   4.739   1.079 -0.5223  0.4636  0.4227
  269ACN     H1 1799   0.131   4.656   1.147  1.3223 -0.9432 -1.8638
  269ACN     H2 1800   0.129   4.708   0.976 -0.5988 -0.0076  0.5487
  269ACN     H3 1801   0.157   4.830   1.117 -0.0141  0.2752  0.2137
  269ACN     C2 1802  -0.040   4.761   1.070 -0.0573  0.0862  0.1687
  269ACN     N1 1803  -0.153   4.775   1.066 -0.0680 -1.0875 -0.1459
  270ACN     C1 1804   2.559   0.823   3.650  0.2616 -0.5391  0.1291
  270ACN     H1 1805   2.593   0.898   3.723 -0.1778 -0.8294  0.6332
  270ACN     H2 1806   2.649   0.803   3.591  2.1135 -0.1486  2.7215
  270ACN     H3 1807   2.475   0.863   3.592 -0.7223 -2.0261  0.5166
  270ACN     C2 1808   2.525   0.704   3.717 -0.2686  0.2739 -0.5820
  270ACN     N1 1809   2.503   0.608   3.779  0.2315 -0.6487 -0.0194
  271ACN     C1 1810   1.262   2.145   2.631 -0.5049  0.1269 -0.5259
  271ACN     H1 1811   1.351   2.166   2.691 -0.2360 -1.8551 -0.2099
  271ACN     H2 1812   1.236   2.040   2.645  1.5101 -0.2572  0.4143
  271ACN     H3 1813   1.287   2.160   2.525  1.9349  1.1404  0.1658
  271ACN     C2 1814   1.151   2.232   2.666 -0.1814  0.3056  0.2165
  271ACN     N1 1815   1.070   2.304   2.704  0.2181  0.4078  0.3536
  272ACN     C1 1816   2.905   4.700   0.343 -0.4199 -0.1332 -0.4715
  272ACN     H1 1817   2.831   4.697   0.262  0.7280  0.5976 -1.5864
  272ACN     H2 1818   2.960   4.606   0.332 -1.0538 -0.5066 -0.4619
  272ACN     H3 1819   2.855   4.710   0.440 -0.1816 -0.7101 -0.2927
  272ACN     C2 1820   2.989   4.814   0.309 -0.2010  0.1090 -0.5640
  272ACN     N1 1821   3.051   4.902   0.285  0.4629 -0.3992  0.8579
  273ACN     C1 1822   2.922   0.016   4.178  0.5761 -0.7218  0.1463
  273ACN     H1 1823   2.874  -0.082   4.171  0.1790 -0.3746 -2.7604
  273ACN     H2 1824   3.023   0.026   4.136 -0.4460  2.7899 -1.6767
  273ACN     H3 1825   2.908   0.059   4.278  2.8062 -4.4483  2.1687
  273ACN     C2 1826   2.842   0.102   4.090 -0.0545 -0.6551  0.6906
  273ACN     N1 1827   2.777   0.174   4.024  0.4969  0.1059 -0.0537
  274ACN     C1 1828   3.150   3.849   3.392 -0.4928  1.0674 -0.0144
  274ACN     H1 1829   3.178   3.941   3.443 -2.6289  1.4703  0.4760
  274ACN     H2 1830   3.238   3.825   3.331 -0.2199 -0.0375  0.8005
  274ACN     H3 1831   3.067   3.868   3.323 -2.2918  0.5758  1.9568
  274ACN     C2 1832   3.112   3.728   3.468  0.2661 -0.4434 -0.2548
  274ACN     N1 1833   3.078   3.655   3.549  0.0236 -0.0463  0.6023
  275ACN     C1 1834   0.249   3.749   4.889 -0.1716 -0.5495 -0.4043
  275ACN     H1 1835   0.164   3.680   4.885 -0.7852  0.0620  1.8017
  275ACN     H2 1836   0.267   3.774   4.784 -0.7674  2.2408  0.1243
  275ACN     H3 1837   0.331   3.698   4.941  0.9596  1.3488 -0.2953
  275ACN     C2 1838   0.221   3.878   4.950  1.0164 -1.1655 -0.1319
  275ACN     N1 1839   0.216   3.987   4.986  0.5849  0.1073 -0.1143
  276ACN     C1 1840   0.482   4.748   1.731 -0.1349 -0.0974  0.0059
  276ACN     H1 1841   0.567   4.683   1.706 -2.1310 -3.3657  1.4066
  276ACN     H2 1842   0.498   4.784   1.833 -0.2888  2.1338 -0.7367
  276ACN     H3 1843   0.387   4.695   1.722  0.2627 -0.6966 -0.7145
  276ACN     C2 1844   0.481   4.867   1.650  0.3161 -0.1622 -0.6130
  276ACN     N1 1845   0.460   4.963   1.592 -0.2794  0.6492 -0.4815
  277ACN     C1 1846   3.703   1.618   4.224  0.5556  0.1308 -0.4882
  277ACN     H1 1847   3.684   1.514   4.254  1.0074 -0.2867 -1.5932
  277ACN     H2 1848   3.782   1.664   4.285 -0.6421  0.8969  0.5029
  277ACN     H3 1849   3.617   1.684   4.236 -0.4474 -1.0072 -1.3651
  277ACN     C2 1850   3.733   1.619   4.082 -0.3629 -0.0010 -0.9580
  277ACN     N1 1851   3.751   1.603   3.972  0.9905  0.3608 -0.0918
  278ACN     C1 1852   2.718   0.870   0.282 -0.4592  0.6817  0.0571
  278ACN     H1 1853   2.686   0.809   0.368 -0.5149 -0.2523 -0.6279
  278ACN     H2 1854   2.777   0.950   0.328  1.7901  0.3442 -2.1763
  278ACN     H3 1855   2.637   0.915   0.224 -0.2849  0.9289  0.0065
  278ACN     C2 1856   2.796   0.782   0.195  0.3140 -0.3255 -0.1890
  278ACN     N1 1857   2.864   0.723   0.123  0.6456  0.0355 -0.2782
  279ACN     C1 1858   2.183   1.371   4.942  0.2896  0.3931 -0.0164
  279ACN     H1 1859   2.148   1.432   5.026  2.1334  2.0807 -0.4317
  279ACN     H2 1860   2.202   1.425   4.848  0.9471 -1.8465 -1.2018
  279ACN     H3 1861   2.107   1.295   4.921  0.5785 -0.7777  2.8959
  279ACN     C2 1862   2.311   1.317   4.980 -0.4079  1.0416 -0.2882
  279ACN     N1 1863   2.413   1.285   5.019 -0.2605  0.0131 -0.3278
  280ACN     C1 1864   1.400   0.696   3.893 -0.2412  0.0874 -1.0316
  280ACN     H1 1865   1.336   0.657   3.974 -0.3782  1.5443 -0.4272
  280ACN     H2 1866   1.408   0.805   3.894 -1.5070  0.1916  0.4227
  280ACN     H3 1867   1.359   0.676   3.793  2.6636  0.1072 -2.2925
  280ACN     C2 1868   1.531   0.625   3.893  0.0855 -0.0621  0.6664
  280ACN     N1 1869   1.635   0.570   3.902  0.3178 -0.0639  0.9452
  281ACN     C1 1870   1.573   1.277   2.112  1.0066  0.5389 -0.0064
  281ACN     H1 1871   1.613   1.372   2.149 -2.2042  0.9412  2.7176
  281ACN     H2 1872   1.649   1.204   2.080 -0.6045 -0.7189 -1.0577
  281ACN     H3 1873   1.510   1.291   2.024  2.1793 -1.5961 -1.2349
  281ACN     C2 1874   1.491   1.223   2.217  0.6729 -0.1574 -0.2265
  281ACN     N1 1875   1.423   1.168   2.288  0.3335 -0.1777 -0.2869
  282ACN     C1 1876   0.250   4.488   0.794  0.2119 -0.4559 -0.3126
  282ACN     H1 1877   0.163   4.556   0.794  0.6709  0.1558  1.6134
  282ACN     H2 1878   0.284   4.468   0.691 -0.2308 -5.2121  0.3756
  282ACN     H3 1879   0.230   4.390   0.837  1.3399 -0.5089  0.1037
  282ACN     C2 1880   0.365   4.539   0.864 -0.1066  0.8785  0.1610
  282ACN     N1 1881   0.462   4.589   0.906 -0.2005  0.2133 -0.1240
  283ACN     C1 1882   1.386   1.240   4.587 -0.1777  0.5658  0.2198
  283ACN     H1 1883   1.298   1.293   4.549  0.6607  1.5655 -0.3409
  283ACN     H2 1884   1.460   1.316   4.612  1.5699 -0.9942 -0.1341
  283ACN     H3 1885   1.416   1.163   4.514  1.0107  0.3395  0.9454
  283ACN     C2 1886   1.348   1.166   4.710  0.7438  0.7354 -0.6196
  283ACN     N1 1887   1.310   1.106   4.798 -0.2774  0.2350 -0.4134
  284ACN     C1 1888   2.548   2.712   3.234  0.3492 -0.0820 -0.2408
  284ACN     H1 1889   2.633   2.711   3.165  1.7167  2.9512  1.2927
  284ACN     H2 1890   2.580   2.724   3.339 -0.2187  0.8016 -0.1626
  284ACN     H3 1891   2.504   2.612   3.226  0.9309 -0.3074 -0.6552
  284ACN     C2 1892   2.457   2.817   3.201  0.2589 -0.6299  0.1447
  284ACN     N1 1893   2.381   2.903   3.187 -0.3924  0.5514  0.6022
  285ACN     C1 1894   3.069   2.385   4.491  0.7049 -0.7131 -0.2458
  285ACN     H1 1895   2.985   2.329   4.534  0.3164  0.0232 -0.0314
  285ACN     H2 1896   3.157   2.321   4.486  0.0760 -1.5140 -1.3561
  285ACN     H3 1897   3.079   2.478   4.548  3.2486 -1.0791 -0.0453
  285ACN     C2 1898   3.032   2.430   4.354  0.7553 -0.0359  0.6136
  285ACN     N1 1899   3.007   2.459   4.246 -0.2401 -0.5427  0.8712
  286ACN     C1 1900   2.040   4.618   0.829 -0.8449  0.0820  0.0128
  286ACN     H1 1901   2.055   4.723   0.859 -1.1611 -0.4381  2.0607
  286ACN     H2 1902   1.936   4.600   0.801 -0.3371  1.4574 -2.9420
  286ACN     H3 1903   2.074   4.555   0.912 -0.8793  0.4159  0.2836
  286ACN     C2 1904   2.118   4.590   0.711 -1.1468 -0.0322 -0.5696
  286ACN     N1 1905   2.188   4.579   0.618  0.4870 -0.1612 -0.0047
  287ACN     C1 1906   0.900   2.361   0.980  0.1476 -0.3153  0.1655
  287ACN     H1 1907   0.820   2.395   0.913  0.3806 -0.0302  0.0284
  287ACN     H2 1908   0.870   2.407   1.075  3.0213  0.3158  0.8396
  287ACN     H3 1909   1.001   2.379   0.939  0.1872 -0.2530  0.2900
  287ACN     C2 1910   0.884   2.226   1.007 -0.5837 -0.6411 -1.0674
  287ACN     N1 1911   0.860   2.116   1.032 -0.3711  1.0601  0.7614
  288ACN     C1 1912   0.228   4.527   1.533 -0.5455  0.9960 -0.2363
  288ACN     H1 1913   0.203   4.548   1.429  0.1591  1.0773 -0.3912
  288ACN     H2 1914   0.162   4.447   1.570  0.2219  0.1203 -0.7148
  288ACN     H3 1915   0.209   4.617   1.592  0.4055  1.6681 -0.9483
  288ACN     C2 1916   0.366   4.480   1.550 -0.3653  0.3091  0.0127
  288ACN     N1 1917   0.474   4.449   1.564  0.1822  0.3877  0.2771
  289ACN     C1 1918   2.223   3.671   0.552  0.0072  0.4352  0.1578
  289ACN     H1 1919   2.194   3.679   0.446  0.8550  0.5432 -0.0750
  289ACN     H2 1920   2.318   3.616   0.551 -0.2798 -0.0733  0.5700
  289ACN     H3 1921   2.148   3.610   0.604  0.2441  0.9320  1.0822
  289ACN     C2 1922   2.243   3.799   0.618  0.0211  0.2449  0.0952
  289ACN     N1 1923   2.250   3.904   0.671  0.2190  0.4079  0.0991
  290ACN     C1 1924   1.776   3.610   3.881 -0.3975  0.0112 -0.1245
  290ACN     H1 1925   1.703   3.687   3.909  0.0136  0.1646  0.5271
  290ACN     H2 1926   1.869   3.666   3.867  0.3399 -0.9973  0.7104
  290ACN     H3 1927   1.752   3.571   3.781 -0.7320  0.5015 -0.2375
  290ACN     C2 1928   1.792   3.506   3.988 -0.0225  0.4395 -0.3538
  290ACN     N1 1929   1.800   3.434   4.076 -0.3346  0.2766 -0.0369
  291ACN     C1 1930   2.067   4.722   4.544  0.4634  0.0087 -0.0429
  291ACN     H1 1931   2.009   4.654   4.480  1.2704  0.4635 -1.2859
  291ACN     H2 1932   2.123   4.666   4.620  0.1436  0.9428  0.8985
  291ACN     H3 1933   1.997   4.792   4.592  0.0170  0.1570 -0.8983
  291ACN     C2 1934   2.154   4.797   4.453 -0.5495 -0.2328 -0.6218
  291ACN     N1 1935   2.216   4.853   4.372 -0.8972 -0.2673  0.4497
  292ACN     C1 1936   1.290   3.753   1.924  0.4506  0.5664 -0.1620
  292ACN     H1 1937   1.322   3.666   1.983 -0.0110 -0.9684 -2.1251
  292ACN     H2 1938   1.313   3.843   1.982  0.1853  0.3782  0.2322
  292ACN     H3 1939   1.182   3.735   1.915 -0.1911  4.2153 -0.6278
  292ACN     C2 1940   1.340   3.739   1.790  0.7425 -0.1602  0.0118
  292ACN     N1 1941   1.387   3.737   1.685  0.0282  0.2338 -0.6424
  293ACN     C1 1942   3.323   0.535   1.441  0.0553  0.3961  0.2287
  293ACN     H1 1943   3.325   0.526   1.550 -2.0343  0.4859  0.2959
  293ACN     H2 1944   3.336   0.641   1.416 -2.3969  0.6392 -0.1898
  293ACN     H3 1945   3.224   0.504   1.405 -0.1307  2.0319 -0.6963
  293ACN     C2 1946   3.424   0.453   1.383 -0.4825  0.3753  0.5289
  293ACN     N1 1947   3.517   0.393   1.347 -0.0726  0.4247  0.2059
  294ACN     C1 1948   1.541   0.416   1.890  0.3698 -0.3156 -0.1594
  294ACN     H1 1949   1.559   0.520   1.861 -4.0408  0.3714 -0.6571
  294ACN     H2 1950   1.559   0.334   1.819 -1.4236 -0.1326 -0.8477
  294ACN     H3 1951   1.438   0.402   1.923  1.0059 -0.2485  1.9387
  294ACN     C2 1952   1.622   0.377   2.004  0.2943  0.1704 -0.0900
  294ACN     N1 1953   1.673   0.347   2.102 -0.2135 -0.1207  0.0146
  295ACN     C1 1954   2.370   4.612   2.866  0.4734 -0.5995  0.0400
  295ACN     H1 1955   2.432   4.636   2.779 -2.4225 -0.5497 -2.0828
  295ACN     H2 1956   2.377   4.509   2.902  0.8564  0.1038  2.0078
  295ACN     H3 1957   2.264   4.631   2.846  0.1886 -0.2465  1.8725
  295ACN     C2 1958   2.417   4.688   2.976 -0.4952 -0.9563  0.1810
  295ACN     N1 1959   2.454   4.746   3.071  0.1447  0.5898  0.3785
  296ACN     C1 1960   0.997   0.469   1.021  0.1296  0.1426  0.3371
  296ACN     H1 1961   0.978   0.567   1.066  1.6654  1.2762 -1.4125
  296ACN     H2 1962   1.037   0.498   0.923 -1.6674 -0.1292 -0.4962
  296ACN     H3 1963   0.901   0.419   1.005  0.4723 -0.1594 -0.8859
  296ACN     C2 1964   1.079   0.384   1.103  0.1289  0.1695 -0.8940
  296ACN     N1 1965   1.139   0.309   1.162  0.0316  0.3073 -0.5138
  297ACN     C1 1966   0.655   2.773   1.491 -0.8438 -0.3840 -0.1648
  297ACN     H1 1967   0.576   2.711   1.534  1.3111 -2.3390  1.1170
  297ACN     H2 1968   0.645   2.875   1.530  0.4405 -1.3762  2.9680
  297ACN     H3 1969   0.653   2.779   1.382 -0.2308  1.7450 -0.0832
  297ACN     C2 1970   0.793   2.726   1.523  0.3713  0.4025  0.4316
  297ACN     N1 1971   0.903   2.701   1.549  0.1776 -0.1852 -0.3554
  298ACN     C1 1972   1.451   4.512   4.444 -0.4889 -0.1552  0.2689
  298ACN     H1 1973   1.371   4.562   4.501  0.3205  0.6982  0.6586
  298ACN     H2 1974   1.427   4.522   4.337 -0.0275 -0.0557  0.1757
  298ACN     H3 1975   1.450   4.407   4.477  1.2339  0.2215  1.5611
  298ACN     C2 1976   1.571   4.563   4.481  0.0654 -0.7009 -0.2578
  298ACN     N1 1977   1.667   4.603   4.517 -0.6065 -0.0913 -0.1462
  299ACN     C1 1978   0.604   0.913   4.725 -0.4662  0.7509  0.0979
  299ACN     H1 1979   0.665   0.829   4.759  0.8038  0.3522 -2.9800
  299ACN     H2 1980   0.519   0.939   4.788 -0.0960  1.3952  0.3400
  299ACN     H3 1981   0.585   0.904   4.617 -0.4528 -1.6191  0.2695
  299ACN     C2 1982   0.683   1.032   4.738 -0.8965  0.7500  0.1727
  299ACN     N1 1983   0.738   1.133   4.757 -0.7575  0.4209 -0.3907
  300ACN     C1 1984   0.729   2.175   3.870  0.0264 -0.1204  0.7372
  300ACN     H1 1985   0.771   2.251   3.938 -0.9439 -0.6275  1.9146
  300ACN     H2 1986   0.794   2.188   3.782  0.3571 -1.1937  0.8194
  300ACN     H3 1987   0.627   2.206   3.844  0.6521  1.8374  0.5133
  300ACN     C2 1988   0.726   2.040   3.907 -0.0455 -0.8385  0.1292
  300ACN     N1 1989   0.729   1.932   3.947  0.7053  0.5452  0.4604
  301ACN     C1 1990   3.371   3.257   3.259  0.2190 -0.1034 -0.3756
  301ACN     H1 1991   3.270   3.295   3.244  0.1649 -0.4176 -0.7979
  301ACN     H2 1992   3.446   3.313   3.202 -0.2337  0.9059  0.0107
  301ACN     H3 1993   3.374   3.150   3.236 -0.4919 -0.8540  2.7825
  301ACN     C2 1994   3.402   3.273   3.402 -1.5902  0.2654  0.7672
  301ACN     N1 1995   3.433   3.277   3.510 -0.1902  0.0951  0.8230
  302ACN     C1 1996   1.798   2.202   1.695  0.0293 -0.1551  0.1754
  302ACN     H1 1997   1.801   2.302   1.740 -0.4075 -0.4674  0.9092
  302ACN     H2 1998   1.780   2.118   1.763  1.0890 -0.0885  0.5395
  302ACN     H3 1999   1.899   2.198   1.654 -0.3686 -1.1364 -0.7642
  302ACN     C2 2000   1.712   2.194   1.579  0.2212  0.0202  0.3269
  302ACN     N1 2001   1.639   2.202   1.489 -0.8803 -0.3009  0.8149
  303ACN     C1 2002   2.830   1.756   2.057 -0.0609 -0.0001 -0.8395
  303ACN     H1 2003   2.772   1.680   2.112  2.3602 -0.4239  1.1908
  303ACN     H2 2004   2.855   1.830   2.133  1.6522 -1.6369  0.2221
  303ACN     H3 2005   2.762   1.808   1.988  1.1673  0.6288 -1.5795
  303ACN     C2 2006   2.947   1.700   1.989  0.3390 -0.2118 -0.4191
  303ACN     N1 2007   3.044   1.654   1.951 -0.2565  0.0476  0.0918
  304ACN     C1 2008   0.556   3.561   1.236 -0.4625  0.8132  0.1743
  304ACN     H1 2009   0.610   3.656   1.235  1.4281 -0.2297 -0.1343
  304ACN     H2 2010   0.472   3.566   1.306 -1.1787  1.4569 -0.7226
  304ACN     H3 2011   0.615   3.479   1.279 -0.1213  0.4646 -0.9232
  304ACN     C2 2012   0.504   3.525   1.106 -0.1823  0.7472  0.1672
  304ACN     N1 2013   0.465   3.501   1.004 -0.5647 -0.4200  0.0447
  305ACN     C1 2014   0.173   2.294   0.491  0.2727 -1.0065  0.7845
  305ACN     H1 2015   0.193   2.258   0.592  1.9472 -0.6004  0.6042
  305ACN     H2 2016   0.202   2.399   0.496 -0.9250 -0.5760 -0.7603
  305ACN     H3 2017   0.073   2.271   0.450 -0.6025  0.8325  1.8299
  305ACN     C2 2018   0.282   2.237   0.412  0.9630 -0.4323  0.2857
  305ACN     N1 2019   0.357   2.193   0.337  0.0098 -0.0401  0.7601
  306ACN     C1 2020   2.153   0.531   0.268 -0.1450 -0.9500 -0.2683
  306ACN     H1 2021   2.220   0.454   0.307 -1.6484 -1.4625  1.3512
  306ACN     H2 2022   2.187   0.630   0.299 -1.2791 -0.2730 -1.1587
  306ACN     H3 2023   2.058   0.499   0.313  0.4628 -2.7322 -0.2084
  306ACN     C2 2024   2.157   0.506   0.127 -0.3647  0.3803  0.6694
  306ACN     N1 2025   2.161   0.486   0.015 -0.0446 -0.4265 -0.0097
  307ACN     C1 2026   3.785   4.054   4.493 -0.0373  1.1070 -0.1109
  307ACN     H1 2027   3.893   4.062   4.476 -0.0726  3.1136  0.5215
  307ACN     H2 2028   3.761   4.130   4.568 -1.5036 -0.3091  0.8714
  307ACN     H3 2029   3.750   3.958   4.533  0.3988  1.3277  0.8202
  307ACN     C2 2030   3.717   4.071   4.371  0.1994 -0.2378  0.3090
  307ACN     N1 2031   3.661   4.085   4.271  0.0393  0.1502 -0.4659
  308ACN     C1 2032   0.964   3.219   2.438  0.1718 -0.2418 -0.2076
  308ACN     H1 2033   1.015   3.296   2.380  0.7505  0.0281  0.6569
  308ACN     H2 2034   1.019   3.214   2.533 -0.5966  2.6264  0.4171
  308ACN     H3 2035   0.976   3.118   2.396  0.3790 -0.2601 -0.1042
  308ACN     C2 2036   0.819   3.242   2.458 -0.1716 -0.2466  0.1615
  308ACN     N1 2037   0.707   3.263   2.471 -1.0222  0.1959 -0.3395
  309ACN     C1 2038   2.227   1.614   1.115 -0.7860  0.1063  0.4147
  309ACN     H1 2039   2.168   1.699   1.078 -1.6270 -0.5319  0.2518
  309ACN     H2 2040   2.160   1.531   1.141 -1.9285  1.5858  2.3982
  309ACN     H3 2041   2.278   1.638   1.209 -0.2282 -3.0021  0.9637
  309ACN     C2 2042   2.321   1.580   1.008 -1.1524  0.3953  0.4501
  309ACN     N1 2043   2.395   1.558   0.921 -0.1084 -0.0403  0.3858
  310ACN     C1 2044   3.238   2.058   2.406 -0.0795 -0.1250  1.1859
  310ACN     H1 2045   3.236   2.108   2.308 -0.9410 -1.9016  0.2852
  310ACN     H2 2046   3.150   2.099   2.458 -1.6945 -1.4194 -0.4524
  310ACN     H3 2047   3.337   2.086   2.445 -1.2259  4.7161  1.0249
  310ACN     C2 2048   3.225   1.916   2.380  0.3023 -0.0941 -0.0568
  310ACN     N1 2049   3.207   1.802   2.365  0.1937  0.1342  0.3825
  311ACN     C1 2050   3.731   0.568   1.216  0.5691  0.0765 -0.6325
  311ACN     H1 2051   3.658   0.505   1.164 -0.5772  1.7008 -1.0393
  311ACN     H2 2052   3.678   0.634   1.285 -1.2395 -2.0748  0.1056
  311ACN     H3 2053   3.776   0.634   1.141  0.0376  1.7449  0.4818
  311ACN     C2 2054   3.825   0.479   1.283  0.5274  0.1286 -0.7116
  311ACN     N1 2055   3.906   0.416   1.333  0.6156 -0.5786 -0.7415
  312ACN     C1 2056   1.177   2.239   0.418  0.6586 -0.1211  0.0623
  312ACN     H1 2057   1.236   2.165   0.473 -0.1832  0.3430  1.6224
  312ACN     H2 2058   1.079   2.192   0.407  0.9190 -1.3671  2.5808
  312ACN     H3 2059   1.225   2.270   0.325 -0.8288  1.0778 -0.3311
  312ACN     C2 2060   1.167   2.363   0.497  0.3702 -0.4899 -0.2460
  312ACN     N1 2061   1.144   2.459   0.550 -0.3769 -0.1069  0.4214
  313ACN     C1 2062   1.104   2.594   1.312 -0.1837  0.9508  0.1266
  313ACN     H1 2063   0.997   2.618   1.320 -0.0410  1.5800  0.1590
  313ACN     H2 2064   1.144   2.607   1.413  2.1359  1.0353 -0.7790
  313ACN     H3 2065   1.153   2.659   1.239 -1.0455  1.1329 -0.3001
  313ACN     C2 2066   1.126   2.456   1.270  0.0622 -0.1033  0.1809
  313ACN     N1 2067   1.141   2.353   1.228 -0.0430  0.3452  0.2033
  314ACN     C1 2068   3.367   0.655   4.925 -0.1972  0.4399  0.5377
  314ACN     H1 2069   3.428   0.564   4.918 -0.2478  0.3023  1.8041
  314ACN     H2 2070   3.273   0.632   4.977  0.1073 -0.0382  0.8768
  314ACN     H3 2071   3.347   0.689   4.823  0.1911  0.4953  0.4810
  314ACN     C2 2072   3.439   0.764   4.986  0.2107  1.0546  0.4014
  314ACN     N1 2073   3.495   0.855   5.026  0.1988 -0.2169 -0.2263
  315ACN     C1 2074   3.015   1.256   1.975 -0.1501  0.8473  0.5805
  315ACN     H1 2075   2.976   1.164   2.020  0.7056  0.7597  1.1643
  315ACN     H2 2076   3.101   1.300   2.026  1.3743  1.3516 -2.3260
  315ACN     H3 2077   2.932   1.328   1.969 -2.0040 -1.2143  0.8297
  315ACN     C2 2078   3.062   1.229   1.839 -0.2754 -0.0660 -0.0821
  315ACN     N1 2079   3.099   1.213   1.735  0.5045  0.0218 -0.1654
  316ACN     C1 2080   0.392   1.675   2.700 -0.0765 -0.1124 -0.0797
  316ACN     H1 2081   0.477   1.744   2.706  0.4833 -0.8578  0.8018
  316ACN     H2 2082   0.317   1.742   2.658 -0.7836 -2.2121 -2.2780
  316ACN     H3 2083   0.373   1.633   2.800  0.6997 -0.6037 -0.1332
  316ACN     C2 2084   0.416   1.559   2.609  0.7237  0.2326 -0.0625
  316ACN     N1 2085   0.429   1.467   2.540 -0.4025 -0.4497  0.2363
  317ACN     C1 2086   2.612   3.163   0.727 -0.4677 -0.0271 -0.0404
  317ACN     H1 2087   2.697   3.183   0.661 -0.0869 -0.5306  0.2906
  317ACN     H2 2088   2.640   3.219   0.817 -0.5592  0.5944 -0.3984
  317ACN     H3 2089   2.595   3.057   0.750  0.1964  0.0971  1.0284
  317ACN     C2 2090   2.489   3.224   0.674  0.4990  0.1382 -0.7596
  317ACN     N1 2091   2.390   3.260   0.633  0.9785 -0.3310  0.5272
  318ACN     C1 2092   2.829   2.172   0.656  1.0494  0.1917 -0.0911
  318ACN     H1 2093   2.788   2.258   0.601  0.5466 -0.3325 -0.5477
  318ACN     H2 2094   2.921   2.209   0.703  0.7560 -1.9283  2.2459
  318ACN     H3 2095   2.851   2.084   0.594  1.9909 -0.2004  0.8041
  318ACN     C2 2096   2.730   2.141   0.762  0.8721 -0.5057 -0.2419
  318ACN     N1 2097   2.658   2.102   0.844 -0.5228  0.0370 -0.3209
  319ACN     C1 2098   2.953   2.306   1.569  0.2100  0.2827  0.1255
  319ACN     H1 2099   2.915   2.333   1.470  1.1783  3.6669  0.6303
  319ACN     H2 2100   3.017   2.217   1.562  1.4581  1.3208 -2.1421
  319ACN     H3 2101   2.881   2.291   1.651  0.2643  0.4859  0.2096
  319ACN     C2 2102   3.045   2.420   1.608  0.9249 -0.5178 -0.0448
  319ACN     N1 2103   3.116   2.507   1.636 -0.1669  0.0678 -0.2252
  320ACN     C1 2104   0.145   0.277   2.605 -0.3145 -0.6102  0.0397
  320ACN     H1 2105   0.095   0.346   2.673 -0.1558  0.1251 -0.5717
  320ACN     H2 2106   0.129   0.307   2.500  0.2803 -0.0919  0.0962
  320ACN     H3 2107   0.110   0.176   2.627 -1.0335 -0.4469 -0.3378
  320ACN     C2 2108   0.282   0.287   2.636 -0.5322 -0.0659 -0.3719
  320ACN     N1 2109   0.394   0.291   2.660 -0.2129  0.4259  0.3369
  321ACN     C1 2110   2.135   2.511   0.569  0.4339 -0.2147  0.2944
  321ACN     H1 2111   2.096   2.504   0.671  0.1960  2.6775  0.4295
  321ACN     H2 2112   2.102   2.609   0.533 -0.9351 -0.4330  0.9339
  321ACN     H3 2113   2.091   2.436   0.502  1.8242 -0.8135  0.0300
  321ACN     C2 2114   2.280   2.491   0.584  0.8818 -0.6098 -0.7326
  321ACN     N1 2115   2.395   2.478   0.588  0.3708  0.0347 -0.4688
  322ACN     C1 2116   3.298   2.417   1.958 -0.4508  0.0678  1.2701
  322ACN     H1 2117   3.216   2.485   1.984 -1.8750 -1.8176  1.7985
  322ACN     H2 2118   3.401   2.429   1.995 -0.9181 -0.9526  2.9402
  322ACN     H3 2119   3.294   2.396   1.851 -0.1736  3.1226  0.6125
  322ACN     C2 2120   3.265   2.287   2.007  0.1744 -0.7248 -0.3726
  322ACN     N1 2121   3.237   2.180   2.045  0.0583 -0.2203  0.9927
  323ACN     C1 2122   0.303   0.993   4.014 -0.0666  0.0799 -0.1880
  323ACN     H1 2123   0.271   0.960   3.914  1.2775 -0.0834 -0.5802
  323ACN     H2 2124   0.226   1.057   4.058 -0.7521 -0.1630 -1.0121
  323ACN     H3 2125   0.392   1.056   4.004  0.3733 -0.4164  0.5889
  323ACN     C2 2126   0.312   0.879   4.104  0.6564  0.3104  0.2908
  323ACN     N1 2127   0.323   0.785   4.171 -0.2759 -0.4007 -0.1589
  324ACN     C1 2128   0.920   1.269   4.501  0.3482 -0.1429 -0.4570
  324ACN     H1 2129   0.991   1.221   4.570 -0.5929 -1.2613 -0.2733
  324ACN     H2 2130   0.854   1.340   4.553 -0.3041 -2.0855  1.4337
  324ACN     H3 2131   0.856   1.185   4.476 -0.6222  0.0813  1.1756
  324ACN     C2 2132   0.999   1.326   4.390  0.7987 -0.7108  0.3992
  324ACN     N1 2133   1.071   1.368   4.308 -1.6114  0.2701  0.4713
  325ACN     C1 2134   1.865   3.614   4.917 -0.7694  0.6111 -0.4772
  325ACN     H1 2135   1.795   3.572   4.990  0.7877  2.7975  2.4033
  325ACN     H2 2136   1.898   3.546   4.838  1.0372  1.2175 -0.2881
  325ACN     H3 2137   1.956   3.650   4.967 -0.8918 -1.1861  1.1174
  325ACN     C2 2138   1.801   3.727   4.852  0.5400  0.2893 -0.4196
  325ACN     N1 2139   1.750   3.811   4.790 -0.0324  0.2238 -0.0635
  326ACN     C1 2140   1.018   2.990   3.813 -0.4469  0.2984 -0.4456
  326ACN     H1 2141   0.973   3.073   3.757 -1.5780 -1.3282 -1.9982
  326ACN     H2 2142   1.074   2.929   3.740  0.5928 -1.6232  1.8941
  326ACN     H3 2143   0.939   2.933   3.862  1.5080 -2.1986 -0.0941
  326ACN     C2 2144   1.108   3.042   3.912 -0.1484 -0.0855 -0.8110
  326ACN     N1 2145   1.173   3.093   3.989  0.3980  0.6540  0.2152
  327ACN     C1 2146   3.610   0.416   3.827 -0.3607  1.0142 -0.0744
  327ACN     H1 2147   3.563   0.406   3.728  2.0007  2.4261 -1.3893
  327ACN     H2 2148   3.707   0.465   3.810  1.2478 -0.9278  3.0313
  327ACN     H3 2149   3.629   0.324   3.882 -1.2386  2.0754  2.0501
  327ACN     C2 2150   3.531   0.503   3.915  0.4513  0.4415 -0.2460
  327ACN     N1 2151   3.485   0.571   3.997  0.4373 -0.4075 -0.3049
  328ACN     C1 2152   2.290   3.100   0.967  0.5241  0.2316  0.1309
  328ACN     H1 2153   2.256   3.087   0.864 -0.3072 -2.6100  0.7155
  328ACN     H2 2154   2.378   3.166   0.969  1.5192 -1.0555 -0.0008
  328ACN     H3 2155   2.306   3.006   1.023 -0.9819 -0.8112 -1.1492
  328ACN     C2 2156   2.186   3.172   1.034 -0.3828 -0.2493 -0.1745
  328ACN     N1 2157   2.100   3.233   1.078  0.3174  0.2179  0.1250
  329ACN     C1 2158   1.766   2.737   4.442 -0.7015  0.1278 -0.0647
  329ACN     H1 2159   1.669   2.780   4.470  0.7892  2.4961  1.6694
  329ACN     H2 2160   1.793   2.668   4.523  1.5511 -0.3271 -1.1720
  329ACN     H3 2161   1.849   2.809   4.442 -1.2819  0.8160 -1.3992
  329ACN     C2 2162   1.747   2.661   4.321  0.0813 -0.5008  0.1999
  329ACN     N1 2163   1.733   2.607   4.217 -0.0895 -0.0738  0.4045
  330ACN     C1 2164   0.494   2.399   2.373  0.2515  0.4760 -0.3617
  330ACN     H1 2165   0.575   2.351   2.430  0.6841  1.2399 -0.3343
  330ACN     H2 2166   0.424   2.433   2.450  0.3997  0.5590 -0.2630
  330ACN     H3 2167   0.456   2.338   2.290  0.6652  1.7832 -1.5333
  330ACN     C2 2168   0.543   2.526   2.312  0.4707  0.2015 -0.1941
  330ACN     N1 2169   0.584   2.622   2.263 -0.2159 -0.4460  0.6867
  331ACN     C1 2170   3.720   1.628   3.623 -0.7026  0.2945 -0.5107
  331ACN     H1 2171   3.719   1.691   3.534  0.5950  0.4052 -0.4687
  331ACN     H2 2172   3.643   1.673   3.686 -0.4384  0.0554 -0.0055
  331ACN     H3 2173   3.814   1.630   3.680 -1.0737 -0.7119  0.1505
  331ACN     C2 2174   3.684   1.497   3.591  0.5944  0.3609  0.3163
  331ACN     N1 2175   3.646   1.388   3.586 -0.8161  0.1888  0.1405
  332ACN     C1 2176   1.579   0.798   1.432  0.5738 -0.2350 -0.2190
  332ACN     H1 2177   1.545   0.862   1.514  1.3050  0.8212 -0.7338
  332ACN     H2 2178   1.657   0.852   1.376 -0.4073  1.0619 -0.3492
  332ACN     H3 2179   1.487   0.780   1.375 -0.4518  2.0240  0.6915
  332ACN     C2 2180   1.623   0.666   1.479  0.9856 -0.3493  0.2629
  332ACN     N1 2181   1.654   0.561   1.509  0.0578  0.9039  1.0957
  333ACN     C1 2182   1.166   1.446   0.934  0.6202  0.3845  0.2232
  333ACN     H1 2183   1.253   1.433   0.869 -0.0002 -1.7686 -0.1927
  333ACN     H2 2184   1.196   1.476   1.036  0.3571 -1.6499  0.9183
  333ACN     H3 2185   1.120   1.347   0.939  0.3866  0.5242  0.9283
  333ACN     C2 2186   1.091   1.552   0.864  0.1249  1.2422  0.3522
  333ACN     N1 2187   1.033   1.633   0.813  0.0187 -0.2307 -0.0523
  334ACN     C1 2188   3.584   1.584   2.307 -0.4553 -0.3682 -0.0867
  334ACN     H1 2189   3.487   1.623   2.276 -1.0694  0.6759  2.9560
  334ACN     H2 2190   3.604   1.632   2.404  0.5930 -0.3722 -0.2973
  334ACN     H3 2191   3.653   1.622   2.231 -1.2380  2.1018  0.3835
  334ACN     C2 2192   3.579   1.440   2.318  0.5048  0.2082  0.3057
  334ACN     N1 2193   3.566   1.326   2.328  0.1938 -0.3358  0.3689
  335ACN     C1 2194   2.957   2.242   2.705  1.0344 -0.5244 -0.5615
  335ACN     H1 2195   2.964   2.180   2.615  2.3360 -0.7632 -0.2990
  335ACN     H2 2196   2.873   2.193   2.757  1.7772 -1.8549 -0.6011
  335ACN     H3 2197   2.945   2.344   2.668 -0.1302 -0.2017  0.6779
  335ACN     C2 2198   3.074   2.224   2.784 -0.2343  0.3994  1.4989
  335ACN     N1 2199   3.165   2.201   2.849  0.0318  0.0408 -0.5572
  336ACN     C1 2200   2.654   2.021   1.517  0.9870 -0.3825 -0.0447
  336ACN     H1 2201   2.762   2.018   1.499  0.9996 -0.7737  0.0966
  336ACN     H2 2202   2.650   2.044   1.624  3.4339  0.1716 -0.0337
  336ACN     H3 2203   2.627   1.916   1.498  0.4886 -0.2055 -0.3040
  336ACN     C2 2204   2.583   2.113   1.427 -0.1396  0.3434  0.0219
  336ACN     N1 2205   2.522   2.174   1.349 -0.0816 -0.4537  0.0189
  337ACN     C1 2206   1.178   2.279   2.164 -0.1979  0.5441 -1.1351
  337ACN     H1 2207   1.162   2.189   2.104  3.6866 -1.2860  0.3792
  337ACN     H2 2208   1.283   2.309   2.166 -0.0072 -0.1528  1.2034
  337ACN     H3 2209   1.150   2.262   2.269  2.6626 -1.3185 -0.6181
  337ACN     C2 2210   1.095   2.385   2.111  0.1354 -0.2602 -0.2661
  337ACN     N1 2211   1.025   2.469   2.071  0.2720  0.1599  0.2177
  338ACN     C1 2212   3.330   0.072   1.394  0.4410 -0.0244  0.5148
  338ACN     H1 2213   3.382   0.072   1.298 -1.3362 -0.2960 -0.4493
  338ACN     H2 2214   3.399   0.126   1.461  0.7624  0.7002 -0.3986
  338ACN     H3 2215   3.305  -0.026   1.436  2.3477 -1.0005 -0.5891
  338ACN     C2 2216   3.206   0.154   1.378  0.4863  0.0620  0.0064
  338ACN     N1 2217   3.115   0.227   1.363 -0.1663  0.7895  0.2476
  339ACN     C1 2218   1.621   1.030   2.542 -0.0875 -0.0946 -0.1788
  339ACN     H1 2219   1.608   0.996   2.438 -0.4276 -1.1785  0.2068
  339ACN     H2 2220   1.615   0.941   2.606 -0.0555 -0.3020 -0.4574
  339ACN     H3 2221   1.541   1.099   2.568 -2.2641 -2.4954 -0.2790
  339ACN     C2 2222   1.751   1.074   2.568  0.3832  0.3550  0.2900
  339ACN     N1 2223   1.860   1.103   2.598  0.0421  0.4232  0.0290
  340ACN     C1 2224   3.386   4.668   3.367 -0.1154 -0.4458  0.1630
  340ACN     H1 2225   3.380   4.561   3.344 -0.5058 -0.8841  2.1972
  340ACN     H2 2226   3.478   4.720   3.338 -0.8073  1.3565  1.1119
  340ACN     H3 2227   3.376   4.690   3.474 -3.5358 -0.0449 -0.1778
  340ACN     C2 2228   3.285   4.749   3.296 -0.5671  0.3525  0.1083
  340ACN     N1 2229   3.210   4.819   3.251  0.1732 -0.4033  0.7894
  341ACN     C1 2230   2.646   3.567   0.242 -0.2272 -0.4564  1.2497
  341ACN     H1 2231   2.739   3.542   0.191 -2.2848 -1.9267 -1.9961
  341ACN     H2 2232   2.600   3.651   0.188  1.2435 -0.9211 -0.8154
  341ACN     H3 2233   2.649   3.580   0.350 -2.2946 -1.3151  1.4374
  341ACN     C2 2234   2.550   3.453   0.226  0.3413 -0.6841 -0.5083
  341ACN     N1 2235   2.477   3.366   0.232  0.6859  0.1141  0.0822
  342ACN     C1 2236   3.542   3.866   3.255  1.2844  0.4457  0.0781
  342ACN     H1 2237   3.596   3.843   3.163  0.4070  0.4164 -0.4355
  342ACN     H2 2238   3.445   3.917   3.248 -0.1721 -2.4196 -1.8990
  342ACN     H3 2239   3.611   3.920   3.320  3.4742  0.5558 -2.2712
  342ACN     C2 2240   3.498   3.738   3.313  0.1780  0.1395 -0.2141
  342ACN     N1 2241   3.451   3.638   3.350  0.0258 -0.5586  0.4754
  343ACN     C1 2242   3.535   0.999   3.544  0.2946 -0.0175  0.1996
  343ACN     H1 2243   3.593   0.973   3.455  1.3600  1.1526  0.5192
  343ACN     H2 2244   3.435   0.955   3.536  1.3777 -3.1131  2.6296
  343ACN     H3 2245   3.519   1.107   3.557 -1.4849 -0.1099 -1.0946
  343ACN     C2 2246   3.604   0.941   3.663 -0.1393  0.7858 -0.5909
  343ACN     N1 2247   3.652   0.914   3.764 -0.0290 -0.0680 -0.1945
  344ACN     C1 2248   3.103   1.431   3.547  0.4885  0.1303 -0.0565
  344ACN     H1 2249   3.117   1.474   3.647 -1.1008 -0.0854  0.2790
  344ACN     H2 2250   3.159   1.495   3.478 -0.3514  0.3456 -0.5498
  344ACN     H3 2251   2.999   1.435   3.511 -0.0767  1.9093  1.6505
  344ACN     C2 2252   3.157   1.293   3.558 -0.5407 -0.0502 -0.3213
  344ACN     N1 2253   3.185   1.180   3.562  0.4062  1.1748 -0.0671
  345ACN     C1 2254   2.454   2.896   4.576  0.3981 -0.1270  0.1643
  345ACN     H1 2255   2.563   2.888   4.567  0.6169  0.9748  1.6476
  345ACN     H2 2256   2.428   2.906   4.682  0.1490 -1.3122  0.2181
  345ACN     H3 2257   2.410   2.805   4.535  0.3359  0.3943 -0.9608
  345ACN     C2 2258   2.396   3.002   4.497 -0.1855 -0.1805 -0.0084
  345ACN     N1 2259   2.348   3.084   4.435  0.6937  0.5031  0.0937
  346ACN     C1 2260   3.454   0.143   3.733  0.3451 -0.1245  0.2853
  346ACN     H1 2261   3.488   0.093   3.824  0.3201  0.2205  0.4850
  346ACN     H2 2262   3.541   0.155   3.667 -0.1586  1.1589 -0.1591
  346ACN     H3 2263   3.421   0.246   3.752 -0.1742 -0.1136 -0.6458
  346ACN     C2 2264   3.346   0.068   3.672 -0.6771 -0.6235 -0.4786
  346ACN     N1 2265   3.255   0.018   3.626 -0.2864 -0.4528 -1.0691
  347ACN     C1 2266   2.564   2.118   0.061  0.3819 -0.2834 -0.0764
  347ACN     H1 2267   2.467   2.148   0.103  1.3859  2.7670  0.1231
  347ACN     H2 2268   2.544   2.069  -0.036 -0.4805  0.6129 -0.3589
  347ACN     H3 2269   2.621   2.055   0.131  1.0501  1.1499  0.6765
  347ACN     C2 2270   2.621   2.255   0.042 -0.3971  0.4169  0.0390
  347ACN     N1 2271   2.660   2.361   0.014 -0.3830 -0.1257  0.3990
  348ACN     C1 2272   1.062   0.810   4.862  0.2526 -0.4272 -0.0573
  348ACN     H1 2273   1.157   0.756   4.853 -0.0402 -0.9270 -0.2120
  348ACN     H2 2274   1.089   0.916   4.871 -2.3986  0.1677  1.4721
  348ACN     H3 2275   1.009   0.776   4.952 -0.6020  5.0734  1.7063
  348ACN     C2 2276   0.986   0.786   4.741  0.3379 -0.6768 -1.0381
  348ACN     N1 2277   0.927   0.767   4.649  0.0192  0.4711  0.0197
  349ACN     C1 2278   2.482   3.656   3.081  0.1841 -0.3471 -0.1672
  349ACN     H1 2279   2.547   3.737   3.045  0.1968 -0.2183  0.1482
  349ACN     H2 2280   2.549   3.587   3.133 -0.2946 -0.3729  0.4239
  349ACN     H3 2281   2.430   3.607   2.997  0.7547  2.8067 -2.4925
  349ACN     C2 2282   2.392   3.717   3.182 -0.1663  0.4708 -0.3672
  349ACN     N1 2283   2.317   3.759   3.257  0.5793  0.0516  0.5804
  350ACN     C1 2284   1.154   3.224   3.315  0.2590 -0.3758  0.6120
  350ACN     H1 2285   1.138   3.146   3.391  3.2251 -1.5905  0.0566
  350ACN     H2 2286   1.261   3.248   3.308  0.3011 -0.9172 -0.6622
  350ACN     H3 2287   1.086   3.302   3.350  0.0436  0.2108 -1.0638
  350ACN     C2 2288   1.108   3.173   3.187  0.2140 -0.4496  0.4132
  350ACN     N1 2289   1.069   3.134   3.083  0.2647  0.0211  0.1697
  351ACN     C1 2290   0.546   0.340   0.800 -0.1318 -0.4786 -0.3109
  351ACN     H1 2291   0.441   0.368   0.786 -0.0212 -0.4569 -1.1580
  351ACN     H2 2292   0.555   0.274   0.886 -2.4226  0.5199  0.7253
  351ACN     H3 2293   0.609   0.430   0.801  0.1058 -0.6459 -0.2284
  351ACN     C2 2294   0.596   0.278   0.679 -0.8104 -0.0791 -0.0765
  351ACN     N1 2295   0.633   0.222   0.587 -0.5303  0.3535 -0.0784
  352ACN     C1 2296   0.124   4.392   4.379 -0.6272 -1.0907 -0.5761
  352ACN     H1 2297   0.078   4.357   4.285 -0.3881 -2.1830 -0.2961
  352ACN     H2 2298   0.158   4.492   4.353 -0.8828 -1.5840 -2.9558
  352ACN     H3 2299   0.209   4.326   4.402  1.0429  0.7223 -1.4151
  352ACN     C2 2300   0.019   4.397   4.480  0.0652 -0.2926  0.0291
  352ACN     N1 2301  -0.067   4.389   4.562  0.6128  0.3304  0.6865
  353ACN     C1 2302   2.299   3.961   1.049  0.4767  0.1466  0.2628
  353ACN     H1 2303   2.214   3.984   0.983 -0.4960  0.2540  1.5408
  353ACN     H2 2304   2.273   3.874   1.110 -1.5769 -0.6365 -1.6452
  353ACN     H3 2305   2.316   4.040   1.122 -1.0223  0.4419  0.3231
  353ACN     C2 2306   2.427   3.937   0.983  0.0100  0.8302 -0.6474
  353ACN     N1 2307   2.536   3.923   0.946 -0.0801  0.3791  0.1859
  354ACN     C1 2308   0.699   4.546   0.616  0.2282 -0.0618 -0.4793
  354ACN     H1 2309   0.713   4.504   0.717  0.7713  2.5670  0.5902
  354ACN     H2 2310   0.784   4.516   0.553  2.3033  2.3836  1.0491
  354ACN     H3 2311   0.696   4.656   0.615 -1.2084 -0.0329  2.1090
  354ACN     C2 2312   0.575   4.492   0.559 -0.2758 -0.0715  0.1591
  354ACN     N1 2313   0.484   4.447   0.510 -0.8242 -0.9069  0.5531
  355ACN     C1 2314   0.143   0.704   4.965 -0.1274  0.1141 -0.2088
  355ACN     H1 2315   0.098   0.628   4.899  0.9002  0.5826 -1.4556
  355ACN     H2 2316   0.054   0.764   4.987 -1.0717 -1.3488  0.0639
  355ACN     H3 2317   0.203   0.770   4.902 -0.4104 -0.0360 -0.6392
  355ACN     C2 2318   0.198   0.641   5.085  0.1641 -0.3181  0.3242
  355ACN     N1 2319   0.249   0.588   5.173  0.3602 -0.3620 -0.2056
  356ACN     C1 2320   3.689   3.827   2.799  0.0204 -1.0194 -0.1849
  356ACN     H1 2321   3.589   3.784   2.783 -0.0785 -0.9766  0.2950
  356ACN     H2 2322   3.751   3.820   2.709  1.8308 -2.3156  1.1156
  356ACN     H3 2323   3.753   3.802   2.885  2.2615  1.0170 -1.2080
  356ACN     C2 2324   3.663   3.972   2.818 -0.4239  0.3261 -0.0530
  356ACN     N1 2325   3.653   4.089   2.823 -0.1559 -0.6967 -0.0063
  357ACN     C1 2326   3.264   4.562   1.097  0.1962 -0.2005  0.0663
  357ACN     H1 2327   3.243   4.568   0.989 -1.3859 -1.1725  0.2966
  357ACN     H2 2328   3.361   4.602   1.129 -0.0104  2.0199 -1.9417
  357ACN     H3 2329   3.247   4.462   1.140  1.8060 -1.5704 -2.3613
  357ACN     C2 2330   3.166   4.657   1.159  0.2931  0.0093  0.0197
  357ACN     N1 2331   3.086   4.733   1.193  0.5423  0.2218  0.2532
  358ACN     C1 2332   1.024   4.159   0.626  0.1798 -0.3160 -0.0995
  358ACN     H1 2333   0.956   4.099   0.688 -0.5108 -0.0708 -0.6144
  358ACN     H2 2334   0.995   4.264   0.639 -0.5607 -0.5513  0.1874
  358ACN     H3 2335   1.002   4.139   0.521 -0.5657  0.3404 -0.0760
  358ACN     C2 2336   1.159   4.134   0.663 -0.6393  0.1197 -0.1146
  358ACN     N1 2337   1.272   4.114   0.699  0.2744 -0.9739  1.0736
  359ACN     C1 2338   2.218   3.504   0.029 -0.1040  0.4479 -0.5071
  359ACN     H1 2339   2.199   3.436  -0.056  0.4013 -2.0785  1.3446
  359ACN     H2 2340   2.299   3.443   0.071 -1.2563 -1.5000 -1.0353
  359ACN     H3 2341   2.144   3.514   0.109  1.4142  0.0667  0.9725
  359ACN     C2 2342   2.293   3.623   0.008  0.8097 -0.4280  0.2373
  359ACN     N1 2343   2.348   3.724  -0.007 -0.5841  0.2939 -0.1149
  360ACN     C1 2344   0.953   3.837   3.501 -0.1001  0.7978  0.8139
  360ACN     H1 2345   1.041   3.868   3.560 -0.5182  2.6117  0.5100
  360ACN     H2 2346   0.977   3.753   3.434  0.7086  1.4016  0.3365
  360ACN     H3 2347   0.914   3.917   3.437  0.0704  1.1073  1.0959
  360ACN     C2 2348   0.836   3.792   3.578 -0.2750 -0.1303  0.5471
  360ACN     N1 2349   0.746   3.743   3.626  0.5182  0.2810  0.2100
  361ACN     C1 2350   1.483   3.165   0.705  0.6134  0.0970  0.1757
  361ACN     H1 2351   1.544   3.159   0.613  1.7036 -3.0940  1.0523
  361ACN     H2 2352   1.476   3.062   0.741 -0.1808  0.0824 -0.0108
  361ACN     H3 2353   1.384   3.201   0.676  0.9880  0.8719 -0.1627
  361ACN     C2 2354   1.546   3.254   0.801 -0.1105  0.4034 -0.1919
  361ACN     N1 2355   1.608   3.322   0.869 -0.5134  0.0860  0.3446
  362ACN     C1 2356   3.822   2.294   4.920 -0.1412 -0.0941  0.0001
  362ACN     H1 2357   3.748   2.322   4.997  1.4605  1.9833  0.8424
  362ACN     H2 2358   3.785   2.291   4.817 -1.3292 -1.1412  0.4487
  362ACN     H3 2359   3.857   2.195   4.952 -2.5564 -0.8769  0.2756
  362ACN     C2 2360   3.936   2.387   4.934 -0.0127 -0.1316 -0.4844
  362ACN     N1 2361   4.018   2.465   4.960 -0.0511  0.9425 -0.3175
  363ACN     C1 2362   3.866   0.481   3.581  0.2093  0.6419  0.4069
  363ACN     H1 2363   3.926   0.471   3.673  2.5236 -0.9995 -1.2032
  363ACN     H2 2364   3.926   0.518   3.496 -0.2626 -0.8641 -0.5917
  363ACN     H3 2365   3.784   0.550   3.605 -0.5850  0.1406 -0.8348
  363ACN     C2 2366   3.827   0.350   3.544 -1.4762 -0.2748  0.0615
  363ACN     N1 2367   3.795   0.240   3.515  0.2562 -0.3749 -0.0978
  364ACN     C1 2368   0.538   2.266   3.020 -0.1305 -0.4178 -0.3798
  364ACN     H1 2369   0.639   2.298   3.047 -0.7329  0.9071  0.3567
  364ACN     H2 2370   0.477   2.292   3.107  0.8593 -1.2527  0.5728
  364ACN     H3 2371   0.543   2.158   3.006 -1.9581 -0.3780 -1.6394
  364ACN     C2 2372   0.480   2.328   2.898  0.6022 -1.0057 -0.8720
  364ACN     N1 2373   0.442   2.370   2.799  0.6037  0.0616 -0.1133
  365ACN     C1 2374   2.752   4.611   2.256 -0.4370  0.1603 -0.6737
  365ACN     H1 2375   2.797   4.594   2.355 -0.9786 -1.8124 -0.7486
  365ACN     H2 2376   2.821   4.659   2.185  1.2859  2.6035  2.5172
  365ACN     H3 2377   2.675   4.687   2.272 -0.2973 -0.0946  1.2993
  365ACN     C2 2378   2.693   4.492   2.197 -0.3448 -0.4494 -0.5006
  365ACN     N1 2379   2.661   4.389   2.149 -0.4969  0.4223  0.2349
  366ACN     C1 2380   3.598   4.267   3.839  0.6723 -0.4415  0.4008
  366ACN     H1 2381   3.604   4.376   3.827 -1.5590  0.0531  3.3371
  366ACN     H2 2382   3.683   4.232   3.898 -0.1471 -1.2724  1.0863
  366ACN     H3 2383   3.612   4.214   3.744  0.3331  0.0201  0.0900
  366ACN     C2 2384   3.473   4.238   3.915 -0.0129  0.3844 -0.2257
  366ACN     N1 2385   3.369   4.225   3.969 -0.1806  0.7040  0.3318
  367ACN     C1 2386   1.331   1.713   4.856  0.5393  0.1702  0.3918
  367ACN     H1 2387   1.282   1.644   4.926  0.0305  0.4014  0.2622
  367ACN     H2 2388   1.427   1.744   4.899  1.2106 -0.9100 -0.3030
  367ACN     H3 2389   1.271   1.804   4.847 -2.3176 -1.6972  0.0899
  367ACN     C2 2390   1.360   1.652   4.722 -0.1202  0.5453  1.0312
  367ACN     N1 2391   1.388   1.599   4.623  0.3554  0.1016 -0.8218
  368ACN     C1 2392   0.363   1.557   0.399  0.3035  0.1839 -0.0244
  368ACN     H1 2393   0.253   1.555   0.400  0.2924  0.7440 -0.0992
  368ACN     H2 2394   0.402   1.455   0.409 -1.8021 -0.7474 -1.0275
  368ACN     H3 2395   0.400   1.607   0.489  3.1899 -0.6474 -0.6874
  368ACN     C2 2396   0.414   1.623   0.279 -0.1070  0.6341 -0.2473
  368ACN     N1 2397   0.464   1.667   0.184 -0.5012  0.2061 -0.4220
  369ACN     C1 2398   1.138   1.906   0.966 -0.1495 -0.1582 -0.9148
  369ACN     H1 2399   1.206   1.839   0.913 -0.2587 -0.0018 -1.2514
  369ACN     H2 2400   1.058   1.940   0.899 -1.0884 -0.7785 -0.1239
  369ACN     H3 2401   1.194   1.990   1.009  0.2657 -1.4104  1.0398
  369ACN     C2 2402   1.077   1.829   1.075 -0.9844 -0.0245  0.6361
  369ACN     N1 2403   1.025   1.772   1.164  0.4679  0.3522 -0.0687
  370ACN     C1 2404   0.746   1.806   2.902  0.3290  0.2004 -0.3750
  370ACN     H1 2405   0.823   1.880   2.927 -0.1508  0.6710 -0.2814
  370ACN     H2 2406   0.655   1.860   2.874 -0.2136 -1.2140 -1.4069
  370ACN     H3 2407   0.730   1.738   2.987 -2.0598  1.7712  0.4833
  370ACN     C2 2408   0.807   1.744   2.781  0.9495 -0.1825 -0.0464
  370ACN     N1 2409   0.860   1.703   2.691 -0.0837  0.4742  0.0141
  371ACN     C1 2410   1.696   1.197   1.613 -0.7543 -0.4196 -0.5738
  371ACN     H1 2411   1.660   1.275   1.545  0.0403  2.1563  1.8488
  371ACN     H2 2412   1.768   1.137   1.557 -1.2317 -0.0466 -1.6029
  371ACN     H3 2413   1.615   1.130   1.645  1.1020 -1.3502  2.3506
  371ACN     C2 2414   1.759   1.261   1.725  0.0720 -0.4243 -0.2819
  371ACN     N1 2415   1.807   1.305   1.818  0.0385  0.5905 -0.3897
  372ACN     C1 2416   1.862   1.087   0.533  0.4768  0.3834 -0.3070
  372ACN     H1 2417   1.910   1.096   0.435 -1.8976 -1.4226 -1.6909
  372ACN     H2 2418   1.876   1.179   0.593 -1.4758 -0.3836  1.3943
  372ACN     H3 2419   1.906   1.008   0.595  0.0993  0.6593  0.3215
  372ACN     C2 2420   1.714   1.074   0.515 -0.1694  0.1896 -1.0560
  372ACN     N1 2421   1.599   1.081   0.506  0.1356 -0.2458 -0.4873
  373ACN     C1 2422   1.505   1.300   3.008  0.2102  0.2573 -0.0440
  373ACN     H1 2423   1.432   1.302   3.089  0.4295  1.4371  0.1259
  373ACN     H2 2424   1.455   1.257   2.920  0.0550 -0.5459  0.4308
  373ACN     H3 2425   1.570   1.213   3.025 -1.9566 -0.8050  3.1056
  373ACN     C2 2426   1.575   1.419   2.974 -0.8020 -0.0214  0.0036
  373ACN     N1 2427   1.638   1.509   2.952 -0.3490 -0.8252  0.2310
  374ACN     C1 2428   1.882   4.292   3.525  0.0030 -0.8534  0.4799
  374ACN     H1 2429   1.777   4.273   3.499 -0.9379  1.0781  2.7052
  374ACN     H2 2430   1.952   4.246   3.454  0.1007  0.9044 -0.5897
  374ACN     H3 2431   1.897   4.254   3.627  0.8858  2.9824  1.8550
  374ACN     C2 2432   1.909   4.437   3.536  0.1059  0.3996 -0.5948
  374ACN     N1 2433   1.938   4.548   3.550  0.2360 -0.4423  0.2366
  375ACN     C1 2434   0.754   3.324   4.081  0.0753  0.1202  0.1146
  375ACN     H1 2435   0.803   3.423   4.079 -0.5731  0.5583  3.6779
  375ACN     H2 2436   0.837   3.253   4.090  0.8688  1.1187  0.8495
  375ACN     H3 2437   0.689   3.299   3.996 -0.6287 -0.0014  0.6860
  375ACN     C2 2438   0.682   3.315   4.209  0.0534  0.6603  0.7392
  375ACN     N1 2439   0.629   3.304   4.310  0.8769  0.3179  0.4436
  376ACN     C1 2440   0.001   1.007   2.212 -0.0303  0.2843  0.3711
  376ACN     H1 2441  -0.081   0.934   2.209  0.8048 -0.6836  0.9632
  376ACN     H2 2442   0.060   0.981   2.301 -0.8368 -1.5097  0.4117
  376ACN     H3 2443  -0.043   1.108   2.204 -0.5888 -0.0932 -1.6664
  376ACN     C2 2444   0.100   0.982   2.112  0.1016  0.0857  0.3845
  376ACN     N1 2445   0.179   0.940   2.043 -0.1400 -0.2042 -0.2052
  377ACN     C1 2446   2.129   2.752   2.483 -0.4920  0.6984  0.5067
  377ACN     H1 2447   2.045   2.821   2.472  0.1742  1.3918 -0.3634
  377ACN     H2 2448   2.120   2.668   2.413  2.3775 -0.0184  0.8972
  377ACN     H3 2449   2.134   2.725   2.589 -1.0549 -0.4841  0.2456
  377ACN     C2 2450   2.255   2.808   2.443 -0.5078  0.4233 -0.8692
  377ACN     N1 2451   2.356   2.853   2.420 -0.0530  0.2031 -0.2829
  378ACN     C1 2452   1.377   4.140   3.364  0.5035  0.3546 -0.1609
  378ACN     H1 2453   1.468   4.086   3.393  0.6933  0.8357  0.1432
  378ACN     H2 2454   1.367   4.231   3.424  1.0062  1.1567 -1.2668
  378ACN     H3 2455   1.285   4.091   3.396  1.2333  0.7100  2.6057
  378ACN     C2 2456   1.377   4.179   3.223  0.2380 -0.0760 -0.0050
  378ACN     N1 2457   1.384   4.205   3.112 -0.1578 -0.0716 -0.3840
  379ACN     C1 2458   3.108   4.320   0.579  0.2668 -0.4938 -0.4493
  379ACN     H1 2459   3.101   4.211   0.579  1.4718 -0.5751  0.3367
  379ACN     H2 2460   3.044   4.370   0.653 -0.6524 -0.6182 -1.1570
  379ACN     H3 2461   3.088   4.365   0.481  1.8371 -1.4959 -1.2484
  379ACN     C2 2462   3.240   4.345   0.633  0.1776  0.2685  0.2831
  379ACN     N1 2463   3.341   4.373   0.677 -0.0653 -0.4420  0.4075
  380ACN     C1 2464   2.622   4.329   2.921 -0.4652 -0.1316 -0.0730
  380ACN     H1 2465   2.685   4.381   2.848  1.3848 -0.3875  1.3169
  380ACN     H2 2466   2.668   4.232   2.941  0.2232 -0.2110 -1.9531
  380ACN     H3 2467   2.521   4.311   2.882  0.8867 -1.5745 -3.0573
  380ACN     C2 2468   2.636   4.416   3.036 -0.3086 -0.4080 -0.4636
  380ACN     N1 2469   2.644   4.487   3.126 -0.4679  0.0787 -0.3827
  381ACN     C1 2470   0.792   3.403   3.135 -0.6650 -0.0360 -0.0292
  381ACN     H1 2471   0.700   3.434   3.084  0.5544  2.7842 -0.6112
  381ACN     H2 2472   0.861   3.489   3.128 -0.6049 -0.0547  0.3450
  381ACN     H3 2473   0.841   3.319   3.084 -1.7237 -1.1856  0.8175
  381ACN     C2 2474   0.773   3.380   3.280 -0.2694 -0.0424 -0.5998
  381ACN     N1 2475   0.755   3.370   3.395 -0.1234 -0.1375  1.0048
  382ACN     C1 2476   2.788   0.323   4.721  0.3255 -0.0674 -0.0220
  382ACN     H1 2477   2.714   0.296   4.798 -0.7338 -2.0739 -1.6670
  382ACN     H2 2478   2.737   0.399   4.660 -0.5821 -1.2618 -0.7935
  382ACN     H3 2479   2.795   0.244   4.644  0.2862 -0.5026  0.4209
  382ACN     C2 2480   2.917   0.376   4.758  0.4760  0.4324 -0.2579
  382ACN     N1 2481   3.014   0.429   4.789  0.1913 -0.7719 -0.8567
  383ACN     C1 2482   1.988   4.208   3.983 -0.0308  0.1508 -0.0866
  383ACN     H1 2483   1.970   4.214   4.092  1.2128  1.3840  0.0554
  383ACN     H2 2484   1.896   4.169   3.937  0.8575 -1.8734 -0.1758
  383ACN     H3 2485   2.078   4.152   3.958 -0.1803 -1.3224  2.4633
  383ACN     C2 2486   2.007   4.343   3.923  0.6210 -0.4635 -0.3719
  383ACN     N1 2487   2.020   4.445   3.876  0.1949  0.0984  0.3417
  384ACN     C1 2488   2.883   2.655   2.034  0.2930  0.3247 -0.5551
  384ACN     H1 2489   2.939   2.734   1.984 -0.2046  0.4434 -0.9350
  384ACN     H2 2490   2.782   2.682   2.069 -0.3128  1.4195 -3.0737
  384ACN     H3 2491   2.947   2.626   2.118  0.6270 -0.5185 -1.0895
  384ACN     C2 2492   2.850   2.536   1.951 -0.4934 -0.2724 -0.2878
  384ACN     N1 2493   2.836   2.437   1.890  0.0747 -0.5600 -0.0172
  385ACN     C1 2494   2.053   3.054   2.961  0.5220 -0.5290 -0.4420
  385ACN     H1 2495   2.043   3.156   2.922  1.2227 -1.3725 -2.9391
  385ACN     H2 2496   1.970   3.028   3.028  1.4323  0.1321  0.9702
  385ACN     H3 2497   2.144   3.042   3.021  0.2614 -0.5502 -0.0448
  385ACN     C2 2498   2.051   2.955   2.850  1.2061 -0.1357  0.1046
  385ACN     N1 2499   2.038   2.876   2.763 -0.4230 -0.3172  0.6520
  386ACN     C1 2500   2.677   0.525   2.478  0.6485  0.2781 -0.1396
  386ACN     H1 2501   2.676   0.434   2.538  1.4921  0.8742  0.8021
  386ACN     H2 2502   2.604   0.515   2.397  0.3954  0.3810  0.0750
  386ACN     H3 2503   2.776   0.543   2.435 -0.1935 -2.1555 -3.2666
  386ACN     C2 2504   2.657   0.641   2.563  0.0726 -0.4491  0.2888
  386ACN     N1 2505   2.643   0.731   2.633  0.3910 -0.4232 -0.0679
  387ACN     C1 2506   1.560   4.805   2.039  0.5512  0.4926  0.0048
  387ACN     H1 2507   1.604   4.817   1.939 -0.9769 -2.9625 -1.1348
  387ACN     H2 2508   1.612   4.876   2.105  0.5314 -0.6284  1.2551
  387ACN     H3 2509   1.569   4.702   2.074  1.7161  0.1376 -1.2993
  387ACN     C2 2510   1.422   4.853   2.038 -0.2403 -0.0536  0.2182
  387ACN     N1 2511   1.320   4.903   2.036  0.4491  0.6376 -0.1951
  388ACN     C1 2512   2.286   4.026   2.372 -0.2428 -0.5095  0.3469
  388ACN     H1 2513   2.248   3.925   2.352  1.9915 -1.6571  1.7297
  388ACN     H2 2514   2.276   4.052   2.478 -0.3369 -0.3940  0.3096
  388ACN     H3 2515   2.247   4.116   2.323  0.4714  0.3122  1.2518
  388ACN     C2 2516   2.428   4.038   2.338 -0.3803 -0.5171 -0.3193
  388ACN     N1 2517   2.539   4.043   2.306 -0.1108 -0.3031  0.3587
  389ACN     C1 2518   1.985   3.641   3.344  0.4774 -0.1062  0.2450
  389ACN     H1 2519   2.081   3.619   3.393 -0.0858 -0.2999  1.2729
  389ACN     H2 2520   1.958   3.549   3.292  1.2973 -1.0603  1.4835
  389ACN     H3 2521   1.990   3.722   3.270 -0.3646  0.4672  0.8095
  389ACN     C2 2522   1.893   3.665   3.454  0.0222  0.3464  0.4950
  389ACN     N1 2523   1.821   3.697   3.537 -0.6178  0.6207 -0.3496
  390ACN     C1 2524   3.139   3.864   4.181  0.4070 -0.0932  0.2537
  390ACN     H1 2525   3.051   3.807   4.148 -0.9264  1.1117  1.6593
  390ACN     H2 2526   3.150   3.940   4.103  0.3339  0.1369  0.4685
  390ACN     H3 2527   3.230   3.802   4.187  0.8140  0.5182  0.4765
  390ACN     C2 2528   3.104   3.925   4.310  0.2143 -0.1331 -0.1654
  390ACN     N1 2529   3.065   3.966   4.412  0.4827  0.3705 -0.4405
  391ACN     C1 2530   1.189   2.666   2.628  0.3708  0.2448 -1.0552
  391ACN     H1 2531   1.229   2.609   2.544  0.5061 -1.4500  0.1198
  391ACN     H2 2532   1.243   2.641   2.721 -2.5628  2.5506  1.3653
  391ACN     H3 2533   1.084   2.652   2.657  0.1674  0.3196 -1.7494
  391ACN     C2 2534   1.200   2.807   2.596  0.5192 -0.5609  0.0862
  391ACN     N1 2535   1.205   2.919   2.572 -0.4832 -1.3157 -0.0231
  392ACN     C1 2536   2.454   1.760   4.931  0.0823  0.3698 -0.4968
  392ACN     H1 2537   2.505   1.836   4.871  3.6311 -0.3467  1.4721
  392ACN     H2 2538   2.441   1.811   5.027  0.3142 -1.0948  0.3209
  392ACN     H3 2539   2.511   1.667   4.942 -1.8126 -0.6776  0.7000
  392ACN     C2 2540   2.317   1.738   4.886  0.4369  0.2949  0.2569
  392ACN     N1 2541   2.209   1.726   4.848  0.1546 -0.4022  0.3099
  393ACN     C1 2542   0.338   3.628   0.312 -0.2778 -0.3125  0.8607
  393ACN     H1 2543   0.288   3.669   0.400  0.0018  1.8309  0.0508
  393ACN     H2 2544   0.336   3.702   0.231 -0.2634 -1.5233 -0.2758
  393ACN     H3 2545   0.303   3.539   0.258 -0.0820 -0.0405  0.2781
  393ACN     C2 2546   0.475   3.601   0.344 -0.4892 -0.0745 -0.0232
  393ACN     N1 2547   0.588   3.599   0.371 -0.2193 -0.3348  0.1856
  394ACN     C1 2548   3.006   1.310   4.709 -0.1081  0.6280 -0.7528
  394ACN     H1 2549   2.971   1.371   4.793  0.1906  0.2876 -0.3780
  394ACN     H2 2550   2.922   1.270   4.652 -0.2339 -0.6291  0.2978
  394ACN     H3 2551   3.067   1.226   4.745  0.2532  0.2292 -2.2557
  394ACN     C2 2552   3.090   1.388   4.617  0.4561  0.1454  0.0919
  394ACN     N1 2553   3.151   1.454   4.549  0.4178  0.2914 -0.3179
  395ACN     C1 2554   3.560   4.529   0.894 -0.0790  0.5315  1.0995
  395ACN     H1 2555   3.564   4.636   0.916 -2.4211  1.3352 -2.0064
  395ACN     H2 2556   3.509   4.519   0.797 -0.2111  0.1042  1.2109
  395ACN     H3 2557   3.509   4.472   0.973 -0.9040 -0.6904 -0.2976
  395ACN     C2 2558   3.694   4.483   0.867  0.2762  0.3334 -0.6200
  395ACN     N1 2559   3.803   4.448   0.856  0.1994 -0.4273 -0.3962
  396ACN     C1 2560   1.610   2.763   0.991 -0.0928  0.2824  0.3402
  396ACN     H1 2561   1.710   2.751   0.946 -1.0415 -1.8562 -1.2810
  396ACN     H2 2562   1.532   2.724   0.924  1.8841  0.0017 -1.8620
  396ACN     H3 2563   1.584   2.868   1.005 -3.0040 -0.1008 -1.7183
  396ACN     C2 2564   1.610   2.687   1.110  0.6143  0.6239 -0.2043
  396ACN     N1 2565   1.620   2.624   1.209 -0.3559  0.9455 -0.2246
  397ACN     C1 2566   1.227   1.549   1.395  0.0846 -1.4550 -0.3265
  397ACN     H1 2567   1.334   1.569   1.410  0.5347 -2.8308 -1.6225
  397ACN     H2 2568   1.216   1.464   1.327  1.4215  0.5417 -3.1347
  397ACN     H3 2569   1.168   1.629   1.348  0.3621 -1.9065 -1.4369
  397ACN     C2 2570   1.175   1.515   1.530  0.2184 -0.0456 -0.5989
  397ACN     N1 2571   1.137   1.484   1.637  0.9561 -0.6452  0.5375
  398ACN     C1 2572   0.123   3.646   3.770 -0.2923  0.1201 -0.0165
  398ACN     H1 2573   0.033   3.669   3.712 -0.8564 -1.7067  0.1240
  398ACN     H2 2574   0.110   3.685   3.871  1.9069  2.1492 -0.4712
  398ACN     H3 2575   0.211   3.701   3.733 -1.9972  2.5083 -0.6704
  398ACN     C2 2576   0.148   3.502   3.775  0.1972 -0.6339 -0.4361
  398ACN     N1 2577   0.176   3.393   3.788  0.2198  0.1413  0.6205
  399ACN     C1 2578   3.026   2.838   4.405 -0.3424  0.4170  0.1101
  399ACN     H1 2579   3.091   2.904   4.463 -0.9756  3.5884 -2.6080
  399ACN     H2 2580   3.077   2.743   4.389 -0.3378  0.0985  1.8893
  399ACN     H3 2581   2.994   2.873   4.306 -2.3705  1.1916  1.0031
  399ACN     C2 2582   2.905   2.827   4.483  0.1920  0.0157  1.2062
  399ACN     N1 2583   2.804   2.820   4.537 -1.1679 -0.2913 -0.4282
  400ACN     C1 2584   2.799   0.098   2.999  0.2083  0.1115  0.2665
  400ACN     H1 2585   2.747   0.042   2.920  0.0966 -0.6653  0.8856
  400ACN     H2 2586   2.859   0.171   2.942 -1.6045  0.3988 -1.3420
  400ACN     H3 2587   2.866   0.036   3.059 -2.8880 -3.0467  0.5995
  400ACN     C2 2588   2.710   0.176   3.086 -0.4013  0.3580 -0.0698
  400ACN     N1 2589   2.640   0.247   3.142  0.3930 -0.5529 -0.0144
  401ACN     C1 2590   3.396   4.776   4.443  0.2864 -0.6536 -0.2113
  401ACN     H1 2591   3.447   4.729   4.528 -1.1149 -1.9858 -0.0764
  401ACN     H2 2592   3.448   4.781   4.347  0.1894 -0.7287 -0.2682
  401ACN     H3 2593   3.378   4.884   4.454  2.0788 -0.3139 -0.5130
  401ACN     C2 2594   3.279   4.704   4.405  0.3975 -0.4061  0.2338
  401ACN     N1 2595   3.186   4.647   4.366 -0.0154  0.4147 -0.4081
  402ACN     C1 2596   1.840   3.923   4.370  0.9092 -0.0903 -0.1750
  402ACN     H1 2597   1.881   4.019   4.403 -2.8926  1.3026  0.8766
  402ACN     H2 2598   1.735   3.936   4.402  0.5442  1.0001 -1.7344
  402ACN     H3 2599   1.893   3.844   4.423 -1.5926 -0.6451  1.6171
  402ACN     C2 2600   1.845   3.905   4.230  0.0693 -0.0025 -0.1137
  402ACN     N1 2601   1.856   3.883   4.116  0.7657  0.1935 -0.4270
  403ACN     C1 2602   0.893   3.503   4.562  0.0635 -0.0083 -0.0674
  403ACN     H1 2603   0.947   3.407   4.558 -0.0852 -0.0028 -3.2770
  403ACN     H2 2604   0.918   3.578   4.638  0.9782 -0.1944 -0.1856
  403ACN     H3 2605   0.786   3.476   4.565  0.1063 -0.1005  1.2083
  403ACN     C2 2606   0.924   3.567   4.437 -0.2577 -0.2583 -0.8153
  403ACN     N1 2607   0.953   3.626   4.341 -0.6302 -0.5673 -0.3047
  404ACN     C1 2608   1.788   3.110   0.023  0.1827 -0.2376 -0.1826
  404ACN     H1 2609   1.705   3.126  -0.047  0.5009  1.2375 -0.2338
  404ACN     H2 2610   1.866   3.042  -0.014 -0.4719 -0.2775 -1.5360
  404ACN     H3 2611   1.754   3.074   0.121  0.6455 -0.6058 -0.1534
  404ACN     C2 2612   1.860   3.237   0.060 -0.2786  0.6494  0.4398
  404ACN     N1 2613   1.928   3.328   0.076  0.5293  0.2436  0.6433
  405ACN     C1 2614   0.042   4.793   4.345  0.1570  0.3777  0.4315
  405ACN     H1 2615   0.059   4.783   4.237  1.2991 -0.5902  0.6912
  405ACN     H2 2616   0.032   4.901   4.356 -0.7774  0.3346  0.1128
  405ACN     H3 2617   0.135   4.758   4.390  0.7916  0.6986 -0.6251
  405ACN     C2 2618  -0.080   4.726   4.392 -0.0787 -0.1360 -0.0483
  405ACN     N1 2619  -0.174   4.668   4.425  0.6614 -0.1587 -0.3850
  406ACN     C1 2620   1.644   0.672   4.316  0.3516  0.2959  0.5998
  406ACN     H1 2621   1.645   0.692   4.424  2.3602 -0.1519  0.6841
  406ACN     H2 2622   1.646   0.768   4.262  1.7389 -0.1200 -0.1301
  406ACN     H3 2623   1.563   0.612   4.273  0.4052  1.4615 -1.1777
  406ACN     C2 2624   1.764   0.594   4.278  0.0245  0.1647  0.3719
  406ACN     N1 2625   1.858   0.534   4.246 -0.6362  0.0566  0.4745
  407ACN     C1 2626   3.199   1.880   4.692  0.4585 -0.0640 -0.0793
  407ACN     H1 2627   3.289   1.936   4.718 -0.5864  1.6549 -0.0450
  407ACN     H2 2628   3.155   1.857   4.791 -0.7255  2.8525  0.1312
  407ACN     H3 2629   3.239   1.790   4.645  2.2112  1.5646 -1.7343
  407ACN     C2 2630   3.128   1.963   4.592  0.0891  0.5549 -0.8804
  407ACN     N1 2631   3.076   2.028   4.514  0.4439  0.3044 -0.0820
  408ACN     C1 2632   3.064   1.590   4.950 -0.0201 -0.2580  0.4143
  408ACN     H1 2633   3.075   1.488   4.913  0.1989  1.1126 -3.5733
  408ACN     H2 2634   3.095   1.649   4.863  0.9170  0.8945  1.4990
  408ACN     H3 2635   3.124   1.617   5.038  1.8773  2.8683 -1.7254
  408ACN     C2 2636   2.924   1.640   4.971 -0.2318 -1.0600 -0.8469
  408ACN     N1 2637   2.815   1.658   4.995 -0.1381 -0.0061 -0.5473
  409ACN     C1 2638   2.671   3.591   0.753 -1.0474 -0.3020 -0.4581
  409ACN     H1 2639   2.693   3.526   0.838  0.2042  1.9888  1.0226
  409ACN     H2 2640   2.665   3.695   0.787 -3.5876 -0.6538  0.2485
  409ACN     H3 2641   2.573   3.558   0.718 -2.5757  1.7016  1.7854
  409ACN     C2 2642   2.774   3.592   0.647  0.0846  0.2539 -0.2694
  409ACN     N1 2643   2.847   3.598   0.560 -0.4078  0.1655  0.0558
  410ACN     C1 2644   2.049   0.935   3.588 -0.0074  0.1053  0.2862
  410ACN     H1 2645   1.950   0.899   3.556  0.3792 -0.7145  0.0141
  410ACN     H2 2646   2.037   1.000   3.676 -0.8969 -0.9727  0.9814
  410ACN     H3 2647   2.092   0.985   3.501 -0.0419  1.1969  0.8830
  410ACN     C2 2648   2.134   0.811   3.604 -0.0278  0.2664 -0.2336
  410ACN     N1 2649   2.196   0.710   3.619 -0.0541  0.2972  0.0709
  411ACN     C1 2650   2.626   2.000   3.355 -0.1362 -0.0353  0.1137
  411ACN     H1 2651   2.546   2.066   3.391  0.8045  1.0996  0.1553
  411ACN     H2 2652   2.697   1.969   3.433  2.8275  1.2657 -1.9664
  411ACN     H3 2653   2.684   2.059   3.282 -0.8034  1.9445  1.1461
  411ACN     C2 2654   2.575   1.889   3.287 -0.1348  0.0628  0.6479
  411ACN     N1 2655   2.528   1.803   3.224 -0.6018 -1.0217  0.4603
  412ACN     C1 2656   2.538   0.163   2.274 -0.3643  0.7284  0.4927
  412ACN     H1 2657   2.432   0.171   2.301 -0.4505 -2.9955  1.5686
  412ACN     H2 2658   2.583   0.084   2.335  0.6971 -0.5707 -1.9054
  412ACN     H3 2659   2.594   0.255   2.293  0.9862  0.1719 -0.6919
  412ACN     C2 2660   2.559   0.132   2.137  0.1024 -0.4416  0.1809
  412ACN     N1 2661   2.578   0.113   2.024  0.9742  0.1903 -0.1316
  413ACN     C1 2662   1.442   3.339   3.887  0.4117  0.6528 -0.0164
  413ACN     H1 2663   1.444   3.392   3.791 -0.3101  1.6548  0.5180
  413ACN     H2 2664   1.340   3.303   3.897  1.1632 -0.9584  2.1164
  413ACN     H3 2665   1.474   3.407   3.967  0.6979 -1.0741  1.3578
  413ACN     C2 2666   1.544   3.225   3.891  0.4059 -0.3119  1.0613
  413ACN     N1 2667   1.623   3.143   3.886 -0.8970 -0.3347 -0.6075
  414ACN     C1 2668   1.354   1.165   1.213  0.3617 -0.5952 -0.2496
  414ACN     H1 2669   1.386   1.223   1.125  0.1256 -1.2866 -0.7972
  414ACN     H2 2670   1.400   1.065   1.208  0.1460 -0.7485  0.7841
  414ACN     H3 2671   1.245   1.155   1.206 -0.3160  4.5453  1.0301
  414ACN     C2 2672   1.390   1.221   1.342 -0.1298  0.5518  0.1548
  414ACN     N1 2673   1.428   1.264   1.443 -0.0453  0.2676  0.5913
  415ACN     C1 2674   1.506   1.831   0.682 -0.1399  0.0933  0.3509
  415ACN     H1 2675   1.614   1.848   0.669 -0.3074 -0.4545 -1.9489
  415ACN     H2 2676   1.499   1.765   0.769  3.4437 -1.2045 -0.2607
  415ACN     H3 2677   1.465   1.780   0.594 -0.3787 -2.0797  1.6806
  415ACN     C2 2678   1.447   1.959   0.713  0.0195  0.4053 -0.0726
  415ACN     N1 2679   1.396   2.058   0.738 -0.0292 -0.4107  0.1858
  416ACN     C1 2680   3.047   1.452   0.845  0.1990  0.1652  0.2670
  416ACN     H1 2681   3.010   1.553   0.864 -1.7357 -0.4944  0.0629
  416ACN     H2 2682   2.956   1.392   0.838  0.4888 -0.1909 -0.4399
  416ACN     H3 2683   3.097   1.406   0.931  0.7445  0.7665  0.2796
  416ACN     C2 2684   3.127   1.447   0.721  0.2418 -0.2381 -0.5879
  416ACN     N1 2685   3.204   1.453   0.634  0.0011  0.2003 -0.1459
  417ACN     C1 2686   1.269   4.561   0.701  0.1581  0.9698 -0.4469
  417ACN     H1 2687   1.310   4.510   0.789 -0.4491  0.1557 -0.6307
  417ACN     H2 2688   1.294   4.495   0.617 -1.2518 -0.8498  0.5233
  417ACN     H3 2689   1.324   4.656   0.694  1.8498 -0.0063 -0.5881
  417ACN     C2 2690   1.131   4.584   0.730  0.3069 -0.1549  0.2750
  417ACN     N1 2691   1.022   4.605   0.753  0.2011  0.5815  0.4333
  418ACN     C1 2692   3.129   4.380   4.129 -0.3384 -0.0293  0.1920
  418ACN     H1 2693   3.080   4.409   4.222 -0.7078  0.0493 -0.0269
  418ACN     H2 2694   3.063   4.314   4.073 -0.4414 -0.7895  1.1961
  418ACN     H3 2695   3.235   4.350   4.134 -0.5804 -1.1778 -1.3139
  418ACN     C2 2696   3.126   4.506   4.055 -0.2508  0.6001 -0.3854
  418ACN     N1 2697   3.116   4.599   3.988 -0.3578 -0.9597 -0.2475
  419ACN     C1 2698   0.956   0.435   0.340 -0.7204  0.5620 -0.7242
  419ACN     H1 2699   0.960   0.438   0.450  0.0633 -0.5459 -0.7229
  419ACN     H2 2700   0.860   0.391   0.311 -1.1204  2.2645 -2.0633
  419ACN     H3 2701   1.041   0.375   0.308 -2.2247 -1.6156 -0.6941
  419ACN     C2 2702   0.977   0.563   0.281 -0.7993  0.1472 -0.1842
  419ACN     N1 2703   1.002   0.667   0.235  0.1394 -0.1392  0.2234
  420ACN     C1 2704   1.213   2.756   1.888  0.0637 -0.4509 -0.1179
  420ACN     H1 2705   1.143   2.793   1.811 -0.2906  0.7278  0.7569
  420ACN     H2 2706   1.309   2.808   1.883 -0.5760  0.5981 -1.9204
  420ACN     H3 2707   1.234   2.649   1.890 -0.6931 -0.6463 -1.6915
  420ACN     C2 2708   1.166   2.805   2.013  0.2178 -0.0640 -0.3317
  420ACN     N1 2709   1.134   2.837   2.121  0.4717  0.2389  0.4037
  421ACN     C1 2710   1.758   3.953   3.725 -0.2683 -0.5333  0.3947
  421ACN     H1 2711   1.790   3.991   3.627 -1.2562 -1.4459 -0.2928
  421ACN     H2 2712   1.850   3.951   3.785  2.4111 -0.9461 -3.5704
  421ACN     H3 2713   1.722   3.851   3.708 -0.5703 -0.4405  0.4704
  421ACN     C2 2714   1.651   4.035   3.787 -1.4533 -0.0367  0.2250
  421ACN     N1 2715   1.565   4.101   3.828  0.6620  0.6067 -0.5025
  422ACN     C1 2716   2.606   0.430   0.407 -0.9944  0.7370  0.3830
  422ACN     H1 2717   2.591   0.359   0.489 -0.6701 -0.3710 -0.5082
  422ACN     H2 2718   2.516   0.493   0.397 -0.5598  1.2455 -0.4270
  422ACN     H3 2719   2.621   0.379   0.311 -2.3490  2.3425 -0.7136
  422ACN     C2 2720   2.726   0.517   0.432 -0.2279 -0.4608  0.0305
  422ACN     N1 2721   2.811   0.582   0.460  0.3109  0.9887 -0.0111
  423ACN     C1 2722   2.763   3.785   3.724  0.4625 -0.5968  0.3907
  423ACN     H1 2723   2.759   3.768   3.832 -0.5076 -0.8582  0.3181
  423ACN     H2 2724   2.766   3.689   3.671  1.3679 -0.0974 -0.4756
  423ACN     H3 2725   2.850   3.846   3.698 -0.4329 -0.1472 -1.6681
  423ACN     C2 2726   2.649   3.869   3.679 -0.6760 -0.4836 -0.0765
  423ACN     N1 2727   2.564   3.942   3.649  0.3440  0.9969  0.6674
  424ACN     C1 2728   3.778   1.049   0.042  0.6261  0.0384  0.4128
  424ACN     H1 2729   3.684   1.022   0.092  0.2084 -0.2218 -0.4918
  424ACN     H2 2730   3.828   0.958   0.006 -0.7069 -0.8827  0.8305
  424ACN     H3 2731   3.850   1.107   0.100  0.3728  1.8446 -1.0128
  424ACN     C2 2732   3.733   1.119  -0.076  0.0647 -0.5915  0.6851
  424ACN     N1 2733   3.692   1.177  -0.167  0.0667  0.4880 -0.0044
  425ACN     C1 2734   1.127   0.031   2.834 -0.0130 -0.4495  0.4113
  425ACN     H1 2735   1.130   0.097   2.747 -0.1111 -1.3039 -0.2515
  425ACN     H2 2736   1.144  -0.074   2.805  2.8697 -0.3956  1.8080
  425ACN     H3 2737   1.024   0.045   2.870 -0.2554 -0.9885 -0.0520
  425ACN     C2 2738   1.229   0.061   2.933  0.7635  0.3297  0.0769
  425ACN     N1 2739   1.318   0.087   3.001 -0.7136 -0.0338 -0.4097
  426ACN     C1 2740   3.617   1.881   1.591 -0.3395 -0.2992 -0.0352
  426ACN     H1 2741   3.721   1.905   1.563 -0.6367 -0.4703 -1.2868
  426ACN     H2 2742   3.547   1.916   1.514 -1.5236  0.3058  1.2931
  426ACN     H3 2743   3.590   1.933   1.684  1.8935  0.8292  0.0179
  426ACN     C2 2744   3.612   1.741   1.599  0.3091 -0.6100 -0.0092
  426ACN     N1 2745   3.607   1.623   1.592  0.4949 -0.2338  0.1143
  427ACN     C1 2746   0.356   3.295   4.512 -0.1012  0.6774 -0.5078
  427ACN     H1 2747   0.421   3.311   4.599  2.2160  1.5375 -2.3572
  427ACN     H2 2748   0.400   3.222   4.442  0.0986 -2.0587  2.3459
  427ACN     H3 2749   0.352   3.397   4.472 -1.1148  1.2251  0.9429
  427ACN     C2 2750   0.215   3.252   4.549  0.0056  0.3445  0.3923
  427ACN     N1 2751   0.105   3.231   4.576  0.2934 -0.1026  0.2290
  428ACN     C1 2752   2.701   4.398   0.490 -0.1565 -0.5645 -0.3722
  428ACN     H1 2753   2.807   4.395   0.462 -0.5212 -0.5332 -1.8293
  428ACN     H2 2754   2.688   4.498   0.532 -0.4008 -1.2059  1.0965
  428ACN     H3 2755   2.694   4.324   0.570 -1.5555  1.0730  1.0490
  428ACN     C2 2756   2.602   4.386   0.381 -0.3515  0.0741  0.0708
  428ACN     N1 2757   2.525   4.379   0.295  0.6965  0.2445  0.1441
  429ACN     C1 2758   0.567   4.261   4.161 -0.3704 -0.8812  0.0657
  429ACN     H1 2759   0.625   4.314   4.238  0.0984  2.0075 -2.1869
  429ACN     H2 2760   0.547   4.325   4.074  0.8308 -0.5877 -0.0022
  429ACN     H3 2761   0.470   4.229   4.203  0.4042 -1.5690  1.3735
  429ACN     C2 2762   0.651   4.149   4.115  0.0442 -0.0323  0.4606
  429ACN     N1 2763   0.719   4.058   4.091  0.1122 -0.0533  0.6415
  430ACN     C1 2764   0.443   3.475   2.321 -0.0762  0.7173 -0.2498
  430ACN     H1 2765   0.525   3.403   2.318  0.2279  1.0413  0.3574
  430ACN     H2 2766   0.375   3.454   2.405  0.9176  0.5746  0.5197
  430ACN     H3 2767   0.383   3.477   2.229  0.2011  1.5366 -0.4102
  430ACN     C2 2768   0.502   3.607   2.345 -0.1460  0.4260  0.0128
  430ACN     N1 2769   0.545   3.713   2.372  0.4162 -0.5979 -0.5554
  431ACN     C1 2770   2.915   2.120   2.087 -0.4630  0.6519  1.2643
  431ACN     H1 2771   3.002   2.052   2.087  0.7910  2.2157 -0.1932
  431ACN     H2 2772   2.828   2.090   2.026  0.5094 -1.7804  1.0191
  431ACN     H3 2773   2.947   2.214   2.042  0.7127  0.2440  1.2375
  431ACN     C2 2774   2.883   2.121   2.229  0.2945 -0.6654 -0.6252
  431ACN     N1 2775   2.854   2.126   2.340 -0.3131 -0.6748  0.2590
  432ACN     C1 2776   2.132   3.808   2.021 -0.9356  0.5031  0.2643
  432ACN     H1 2777   2.038   3.864   2.015 -1.7515 -0.6949  1.3423
  432ACN     H2 2778   2.142   3.746   1.931 -0.1667  0.3891  0.4273
  432ACN     H3 2779   2.151   3.754   2.115  1.9743 -1.4714 -1.3843
  432ACN     C2 2780   2.239   3.902   2.004  0.1117 -0.4571  0.3986
  432ACN     N1 2781   2.312   3.984   1.986 -0.3062 -0.3850 -0.7037
  433ACN     C1 2782   1.955   0.810   1.125 -0.9404  0.7864  0.4378
  433ACN     H1 2783   2.044   0.847   1.177 -0.5746 -1.1177  1.2321
  433ACN     H2 2784   1.868   0.831   1.187  0.5185  1.4452  2.3143
  433ACN     H3 2785   1.962   0.701   1.111 -1.1337  0.8178  0.0989
  433ACN     C2 2786   1.943   0.872   0.999  0.0072  0.0669  0.3522
  433ACN     N1 2787   1.941   0.919   0.893  0.0932 -0.9635 -0.0793
  434ACN     C1 2788   3.568   3.348   1.833 -0.3071  0.1053 -0.5517
  434ACN     H1 2789   3.496   3.270   1.860 -3.2535  1.9882 -2.5968
  434ACN     H2 2790   3.665   3.338   1.882 -0.8792 -0.6170  0.4619
  434ACN     H3 2791   3.539   3.445   1.876 -1.2668 -0.2276 -0.4312
  434ACN     C2 2792   3.596   3.354   1.689 -0.8979 -0.0726  0.9502
  434ACN     N1 2793   3.627   3.368   1.580  0.1014 -0.3265  0.0719
  435ACN     C1 2794   3.835   3.957   3.620 -0.5298 -0.0940  0.2301
  435ACN     H1 2795   3.839   3.852   3.591 -4.0120  0.0301 -0.8233
  435ACN     H2 2796   3.914   3.983   3.693 -1.2267  0.2043  0.8871
  435ACN     H3 2797   3.738   3.970   3.669  0.4521  0.6985  2.0436
  435ACN     C2 2798   3.833   4.040   3.500 -0.2538  0.0427 -0.7744
  435ACN     N1 2799   3.828   4.100   3.405  0.0351 -0.4364 -0.0456
  436ACN     C1 2800   3.429   3.765   0.880 -0.4103 -0.4806 -0.4216
  436ACN     H1 2801   3.466   3.840   0.951 -2.1494  0.4765 -0.5050
  436ACN     H2 2802   3.357   3.808   0.810 -2.5220 -0.4980  1.6543
  436ACN     H3 2803   3.384   3.676   0.927  0.9516  0.3204  2.4964
  436ACN     C2 2804   3.544   3.715   0.804  0.1718  0.1863 -0.6219
  436ACN     N1 2805   3.633   3.674   0.744  0.2983 -0.1328 -0.4798
  437ACN     C1 2806   2.734   4.021   0.073 -0.3091 -0.1715  0.3677
  437ACN     H1 2807   2.807   4.059   0.001  1.0563  1.5434  2.5917
  437ACN     H2 2808   2.729   3.913   0.090  0.0946  0.1367  2.5515
  437ACN     H3 2809   2.636   4.065   0.049  0.8016  1.2155 -1.8116
  437ACN     C2 2810   2.762   4.071   0.208  0.3852  0.2226 -0.2805
  437ACN     N1 2811   2.794   4.107   0.314 -0.1203  0.1306  0.2295
  438ACN     C1 2812   0.382   0.322   1.292 -0.3831  0.7691  0.3844
  438ACN     H1 2813   0.278   0.289   1.303 -0.5589  1.4463  0.8275
  438ACN     H2 2814   0.451   0.244   1.258 -0.0682  1.5857 -0.8643
  438ACN     H3 2815   0.420   0.363   1.387 -0.9869  0.0247  0.9579
  438ACN     C2 2816   0.373   0.432   1.199 -0.8917 -0.1266 -0.2863
  438ACN     N1 2817   0.368   0.528   1.135  0.4230  0.0055  0.2863
  439ACN     C1 2818   3.619   4.109   0.845  0.2022 -0.5621 -0.3905
  439ACN     H1 2819   3.722   4.110   0.883 -0.0345 -2.1635  0.3324
  439ACN     H2 2820   3.592   4.003   0.833 -3.5760  0.6856 -3.7461
  439ACN     H3 2821   3.603   4.163   0.751  2.4232 -2.9725 -2.2523
  439ACN     C2 2822   3.551   4.166   0.953 -0.2102  0.1525 -0.3271
  439ACN     N1 2823   3.494   4.217   1.041 -0.2242  0.2217 -0.6483
  440ACN     C1 2824   2.219   0.228   0.701  0.3623 -0.1698  0.5683
  440ACN     H1 2825   2.290   0.180   0.770 -1.6198 -0.1756  2.6876
  440ACN     H2 2826   2.124   0.254   0.748 -0.2828 -1.6109  0.1120
  440ACN     H3 2827   2.203   0.163   0.614  2.1733  1.5694 -1.1195
  440ACN     C2 2828   2.281   0.347   0.651 -0.2758  0.5303 -0.4502
  440ACN     N1 2829   2.334   0.440   0.611 -0.3536 -0.3010 -0.8644
  441ACN     C1 2830   2.343   1.956   1.102 -0.0230  0.2856 -0.4228
  441ACN     H1 2831   2.329   1.952   0.993  1.7391 -1.0583 -0.6300
  441ACN     H2 2832   2.260   1.911   1.158 -0.4611  1.6636  0.0524
  441ACN     H3 2833   2.355   2.064   1.117  2.9648 -0.0575 -0.0783
  441ACN     C2 2834   2.475   1.895   1.140  0.1417 -0.4941  0.0695
  441ACN     N1 2835   2.577   1.858   1.176 -0.8621 -0.2851  0.8216
  442ACN     C1 2836   1.267   4.506   1.568 -0.0082 -0.6381 -0.3031
  442ACN     H1 2837   1.301   4.514   1.464 -2.1614  0.1389 -0.9776
  442ACN     H2 2838   1.221   4.406   1.571 -1.8140  0.1971  0.2175
  442ACN     H3 2839   1.195   4.588   1.576 -0.3836 -1.0312  0.4683
  442ACN     C2 2840   1.378   4.523   1.663 -0.8313 -0.1235 -0.0116
  442ACN     N1 2841   1.467   4.523   1.737 -0.2691  0.5391  0.0019
  443ACN     C1 2842   2.917   0.340   2.111 -0.2442 -0.0117 -0.0092
  443ACN     H1 2843   2.821   0.392   2.097 -0.1975  0.6291  1.8536
  443ACN     H2 2844   2.996   0.417   2.118 -1.6291  1.5204 -0.7712
  443ACN     H3 2845   2.932   0.275   2.025 -1.0041 -0.0863 -0.0809
  443ACN     C2 2846   2.910   0.276   2.235 -0.0292  0.0661 -0.4745
  443ACN     N1 2847   2.889   0.221   2.336  0.6059 -0.2623  0.3136
  444ACN     C1 2848   2.579   0.794   2.198 -0.0373 -0.4027  0.1918
  444ACN     H1 2849   2.473   0.820   2.203  0.0387 -0.2023  0.7468
  444ACN     H2 2850   2.619   0.808   2.299  0.3940  0.9823 -0.1561
  444ACN     H3 2851   2.643   0.862   2.140  2.0090 -0.8181  1.8899
  444ACN     C2 2852   2.600   0.656   2.160  0.1867 -0.3443 -0.0888
  444ACN     N1 2853   2.610   0.554   2.111  0.6952  0.3505 -0.6619
  445ACN     C1 2854   1.276   0.960   2.091 -0.2835 -0.6400 -0.3737
  445ACN     H1 2855   1.332   1.047   2.055  0.5217 -0.4290  1.3021
  445ACN     H2 2856   1.202   0.941   2.013 -0.2112 -0.0204 -0.5935
  445ACN     H3 2857   1.229   0.994   2.185  0.8611  1.4346 -0.5330
  445ACN     C2 2858   1.351   0.842   2.100  0.0830  0.3173  0.1010
  445ACN     N1 2859   1.416   0.744   2.109 -0.2235  0.0937  0.3694
  446ACN     C1 2860   1.697   0.047   3.123 -0.8943 -0.4730  0.1244
  446ACN     H1 2861   1.768  -0.026   3.084 -2.6752 -0.5742 -3.0662
  446ACN     H2 2862   1.595   0.017   3.099  0.2923 -2.1724 -2.9427
  446ACN     H3 2863   1.719   0.142   3.072  1.9633  0.6750  3.2614
  446ACN     C2 2864   1.715   0.059   3.268  0.2800 -0.0466  0.2184
  446ACN     N1 2865   1.718   0.077   3.379 -0.4153 -0.2677  0.3534
  447ACN     C1 2866   2.920   4.427   4.473  0.0997  0.1869 -0.2132
  447ACN     H1 2867   2.848   4.346   4.456  0.1738  0.5711 -2.4298
  447ACN     H2 2868   2.869   4.493   4.545  0.9146 -0.1021  0.6385
  447ACN     H3 2869   2.944   4.491   4.388 -0.3526  2.2614  1.1767
  447ACN     C2 2870   3.050   4.389   4.524  0.3804  0.5550  0.1368
  447ACN     N1 2871   3.155   4.356   4.556  0.3035  0.0777  0.5095
  448ACN     C1 2872   3.568   4.385   3.059  0.2222 -0.1885 -0.5539
  448ACN     H1 2873   3.470   4.422   3.028 -0.9743 -2.1176  0.7697
  448ACN     H2 2874   3.632   4.379   2.971  0.2893  0.4678 -0.5480
  448ACN     H3 2875   3.561   4.285   3.104  0.4103  0.5102  1.0988
  448ACN     C2 2876   3.636   4.474   3.152 -0.2093 -0.4055  0.4788
  448ACN     N1 2877   3.669   4.544   3.237  0.1316  0.5925 -0.0495
  449ACN     C1 2878   0.653   0.289   2.099 -0.8213 -0.2934  0.3047
  449ACN     H1 2879   0.608   0.213   2.035 -0.5014 -0.4035  0.2059
  449ACN     H2 2880   0.571   0.352   2.135 -0.5209 -0.3003  1.0227
  449ACN     H3 2881   0.715   0.354   2.035  1.2883  0.2116  2.7513
  449ACN     C2 2882   0.740   0.239   2.213  0.0888  0.7952 -0.4307
  449ACN     N1 2883   0.808   0.192   2.290 -0.3918  0.2431 -0.3747
  450ACN     C1 2884   3.521   2.848   1.080 -0.5659  0.0267 -0.9542
  450ACN     H1 2885   3.612   2.810   1.032 -0.5020 -1.9772  0.6804
  450ACN     H2 2886   3.433   2.789   1.051  0.9902 -1.5511 -2.6025
  450ACN     H3 2887   3.510   2.953   1.053 -2.7179  0.1964  0.5024
  450ACN     C2 2888   3.533   2.836   1.226  0.3950  0.2567  0.1950
  450ACN     N1 2889   3.529   2.823   1.339  0.1848 -0.5336 -0.2677
  451ACN     C1 2890   1.563   4.194   2.566 -0.2146  1.2721 -0.2080
  451ACN     H1 2891   1.608   4.223   2.661  1.3235 -0.0965 -0.5060
  451ACN     H2 2892   1.620   4.115   2.516 -0.4247 -0.9898  2.9824
  451ACN     H3 2893   1.552   4.281   2.499  1.6176  0.9954 -0.9075
  451ACN     C2 2894   1.432   4.146   2.585 -0.0483 -1.6482 -0.6360
  451ACN     N1 2895   1.325   4.113   2.591  0.4073  0.0096 -0.7654
  452ACN     C1 2896   1.431   2.435   4.313 -0.0745  0.1047  0.1495
  452ACN     H1 2897   1.336   2.380   4.318  0.6762 -1.0279  3.1754
  452ACN     H2 2898   1.427   2.520   4.243 -1.7965 -1.5667 -1.8480
  452ACN     H3 2899   1.510   2.370   4.275 -1.0344 -0.3457 -1.1243
  452ACN     C2 2900   1.456   2.474   4.455  0.1594 -0.1993  0.2212
  452ACN     N1 2901   1.485   2.511   4.560  0.0530 -0.1600 -0.8903
  453ACN     C1 2902   0.173   0.799   1.018  0.2098  0.3147  0.0529
  453ACN     H1 2903   0.209   0.696   1.007  1.6696  0.9689 -1.3653
  453ACN     H2 2904   0.093   0.800   0.943 -0.1235 -1.4944  0.3500
  453ACN     H3 2905   0.256   0.865   0.992  0.9369  0.3296  2.2771
  453ACN     C2 2906   0.112   0.829   1.149  1.1746  0.5436  0.2244
  453ACN     N1 2907   0.058   0.846   1.252 -0.8363 -0.3110 -0.1335
  454ACN     C1 2908   0.359   4.679   4.842  0.0970 -0.2888  0.5502
  454ACN     H1 2909   0.340   4.787   4.834 -0.3538 -0.2611  1.9270
  454ACN     H2 2910   0.295   4.638   4.763 -0.4458  0.6245  0.4990
  454ACN     H3 2911   0.327   4.641   4.940 -0.0367  0.1154  0.6688
  454ACN     C2 2912   0.503   4.657   4.815  0.3011 -0.0528  0.1800
  454ACN     N1 2913   0.618   4.639   4.788  0.1057  0.0950  0.1203
  455ACN     C1 2914   2.706   2.736   4.145  0.1024  0.4306  0.4547
  455ACN     H1 2915   2.636   2.670   4.199 -0.3935 -0.5702 -1.3667
  455ACN     H2 2916   2.811   2.727   4.175  0.6311  2.1338 -0.8167
  455ACN     H3 2917   2.684   2.843   4.159  0.3883  0.3473  1.5387
  455ACN     C2 2918   2.698   2.711   3.999 -0.4510  0.1765  0.4129
  455ACN     N1 2919   2.693   2.693   3.885  0.1718 -0.3010 -0.2257
  456ACN     C1 2920   1.347   1.561   4.282 -0.0012 -0.5040  0.3996
  456ACN     H1 2921   1.304   1.518   4.373 -0.7376  1.0530  0.8069
  456ACN     H2 2922   1.368   1.504   4.191  0.4377  1.2509 -0.6363
  456ACN     H3 2923   1.445   1.603   4.308 -0.8466  2.0518 -0.3436
  456ACN     C2 2924   1.257   1.666   4.236 -0.1583 -0.1892 -0.6628
  456ACN     N1 2925   1.176   1.740   4.209 -0.3863  0.3962 -0.6861
  457ACN     C1 2926   0.627   0.037   3.821  0.4873 -0.2878  0.0659
  457ACN     H1 2927   0.726   0.069   3.786 -0.6562  1.0678 -2.0478
  457ACN     H2 2928   0.632  -0.053   3.883 -1.4921  0.3851  1.2415
  457ACN     H3 2929   0.567   0.010   3.733  1.3750 -0.4555 -0.4926
  457ACN     C2 2930   0.565   0.151   3.894 -0.1763  0.5465  0.8657
  457ACN     N1 2931   0.509   0.236   3.946 -0.2700 -0.0012  0.2982
  458ACN     C1 2932   1.603   2.271   0.666  0.0636 -0.5603 -0.1398
  458ACN     H1 2933   1.563   2.212   0.583  0.5945 -0.1313 -0.7094
  458ACN     H2 2934   1.648   2.194   0.730  0.8119  0.2404  0.3107
  458ACN     H3 2935   1.522   2.334   0.706 -0.2157 -1.9218  1.4911
  458ACN     C2 2936   1.704   2.362   0.622  0.1616  0.2926 -0.1362
  458ACN     N1 2937   1.782   2.429   0.572  0.2859  0.0463 -0.1128
  459ACN     C1 2938   0.633   3.295   0.763  0.4325  0.2210  0.3729
  459ACN     H1 2939   0.647   3.327   0.867  0.6743 -0.9926  0.7277
  459ACN     H2 2940   0.713   3.334   0.699 -0.3762  0.0536 -0.7569
  459ACN     H3 2941   0.535   3.317   0.720  0.9051  0.7642 -0.4305
  459ACN     C2 2942   0.648   3.156   0.763  0.2830  0.1743  0.3283
  459ACN     N1 2943   0.657   3.039   0.769  0.2530 -0.2946 -0.5106
  460ACN     C1 2944   3.103   2.356   3.441 -0.1016 -0.3670  0.4540
  460ACN     H1 2945   3.167   2.276   3.479 -0.4020 -0.8453 -0.0358
  460ACN     H2 2946   3.051   2.408   3.523  0.4553 -0.0309  0.5979
  460ACN     H3 2947   3.024   2.308   3.382  1.2258 -2.3927  0.2719
  460ACN     C2 2948   3.175   2.451   3.354 -0.6771 -0.1665  0.4527
  460ACN     N1 2949   3.240   2.518   3.286 -0.0555 -0.3277 -0.1878
  461ACN     C1 2950   1.415   0.251   3.290  0.6496 -0.4696  0.1719
  461ACN     H1 2951   1.431   0.338   3.354 -1.4347 -0.1607  0.3253
  461ACN     H2 2952   1.500   0.241   3.221  0.1958 -1.5106 -0.2561
  461ACN     H3 2953   1.324   0.264   3.230  0.0250 -0.2472  1.1587
  461ACN     C2 2954   1.395   0.132   3.368 -0.5487  0.2078  0.5581
  461ACN     N1 2955   1.381   0.039   3.430 -0.7594  0.0564  0.1816
  462ACN     C1 2956   1.767   2.453   3.900  0.2393 -0.5713 -0.0230
  462ACN     H1 2957   1.851   2.382   3.906 -0.2163 -0.9965  1.4698
  462ACN     H2 2958   1.749   2.484   3.796  0.1677 -0.1611  0.1123
  462ACN     H3 2959   1.773   2.536   3.970 -1.5421 -1.0967  0.7630
  462ACN     C2 2960   1.635   2.400   3.935 -0.2721  0.2836  0.0463
  462ACN     N1 2961   1.529   2.361   3.960 -0.6447 -0.9172 -0.3814
  463ACN     C1 2962   3.731   4.474   1.223  0.0469  0.3125 -0.0909
  463ACN     H1 2963   3.796   4.507   1.141  0.9468 -0.2698  0.3739
  463ACN     H2 2964   3.737   4.365   1.229  1.9019  0.3361 -1.2353
  463ACN     H3 2965   3.629   4.507   1.199  1.0126  2.1765 -1.7297
  463ACN     C2 2966   3.764   4.529   1.353  0.6973 -0.7198 -0.2295
  463ACN     N1 2967   3.788   4.570   1.461 -0.2803 -0.1467 -0.1295
  464ACN     C1 2968   0.129   0.386   3.235 -0.2287 -0.1455 -0.0731
  464ACN     H1 2969   0.205   0.347   3.304  1.5817  0.5542 -1.6089
  464ACN     H2 2970   0.137   0.495   3.223 -0.7342 -0.0399  0.5101
  464ACN     H3 2971   0.029   0.363   3.273  0.6614 -0.8165  1.9468
  464ACN     C2 2972   0.146   0.327   3.105  0.3418  0.3305  0.1965
  464ACN     N1 2973   0.163   0.278   2.999 -0.2608  0.4069 -0.3183
  465ACN     C1 2974   2.371   2.454   1.319  0.0393 -0.0659 -0.1503
  465ACN     H1 2975   2.291   2.525   1.340  0.2564 -0.1545  1.0306
  465ACN     H2 2976   2.362   2.416   1.217 -0.1226  1.6778 -0.7972
  465ACN     H3 2977   2.338   2.371   1.382 -1.0546  0.4509 -0.0284
  465ACN     C2 2978   2.512   2.505   1.357 -0.4749 -0.0981 -0.1534
  465ACN     N1 2979   2.617   2.546   1.384 -0.0477 -0.3644  0.2533
  466ACN     C1 2980   2.194   0.462   1.019 -0.5657  0.2227  0.3355
  466ACN     H1 2981   2.133   0.466   1.110  0.1332  2.4076  0.7308
  466ACN     H2 2982   2.249   0.367   1.020  3.3630  2.3768  1.8697
  466ACN     H3 2983   2.271   0.538   1.036  2.7460 -2.4692 -1.8133
  466ACN     C2 2984   2.117   0.492   0.903 -1.0373 -0.3912  0.1241
  466ACN     N1 2985   2.053   0.522   0.814  0.6192  0.5232  0.2588
  467ACN     C1 2986   2.080   2.266   0.891  0.0060 -0.1117 -0.2950
  467ACN     H1 2987   2.066   2.159   0.874  1.3008 -0.3593  0.0684
  467ACN     H2 2988   2.143   2.299   0.808 -0.0583 -1.3117 -0.8300
  467ACN     H3 2989   2.139   2.271   0.984  1.5203  0.3060 -1.2554
  467ACN     C2 2990   1.952   2.341   0.896  0.3229 -0.3656  0.2032
  467ACN     N1 2991   1.856   2.404   0.906  0.1189 -0.2914 -0.0912
  468ACN     C1 2992   3.442   1.241   2.614 -0.0994 -0.4236 -0.3663
  468ACN     H1 2993   3.531   1.225   2.551  0.4277  0.7719  0.0709
  468ACN     H2 2994   3.460   1.210   2.717 -2.3517  1.1836  0.5581
  468ACN     H3 2995   3.354   1.178   2.593 -0.6765  0.1588  0.3177
  468ACN     C2 2996   3.395   1.374   2.605  0.3379 -0.3321 -0.1560
  468ACN     N1 2997   3.359   1.485   2.604  0.6735  0.4926 -0.3054
  469ACN     C1 2998   3.822   4.688   3.919  0.1703  0.4655  0.3915
  469ACN     H1 2999   3.849   4.662   4.022 -0.4234 -0.6371  0.2855
  469ACN     H2 3000   3.745   4.619   3.882  0.5520 -1.2754  2.7434
  469ACN     H3 3001   3.914   4.667   3.863 -1.3044 -1.4288 -1.4451
  469ACN     C2 3002   3.800   4.829   3.894 -1.0763  0.6865  1.1401
  469ACN     N1 3003   3.776   4.938   3.869 -0.3995  0.2545 -0.0257
  470ACN     C1 3004   3.471   1.927   3.413  0.5075 -0.5379 -0.4605
  470ACN     H1 3005   3.405   1.868   3.479  0.2366 -0.0430 -0.2878
  470ACN     H2 3006   3.454   1.904   3.308  2.2492 -3.7294 -0.1242
  470ACN     H3 3007   3.576   1.909   3.439  0.5064 -1.0117 -0.7890
  470ACN     C2 3008   3.440   2.070   3.430  0.0824 -0.3755  0.0420
  470ACN     N1 3009   3.418   2.184   3.440  0.0186  0.2001  0.6602
  471ACN     C1 3010   0.577   0.452   3.549  0.0027 -0.1462 -0.3911
  471ACN     H1 3011   0.578   0.430   3.657 -0.1094 -0.9203 -0.5492
  471ACN     H2 3012   0.595   0.357   3.497 -1.5960 -0.8524  0.2958
  471ACN     H3 3013   0.649   0.535   3.544  2.4785 -2.2031 -0.3541
  471ACN     C2 3014   0.445   0.499   3.504  0.1630 -0.3793 -0.1723
  471ACN     N1 3015   0.340   0.540   3.481  1.4590 -0.5028 -0.2204
  472ACN     C1 3016   1.747   4.488   2.037 -0.1044 -0.2444 -0.0393
  472ACN     H1 3017   1.776   4.580   2.089 -0.3398 -0.2154  0.0407
  472ACN     H2 3018   1.836   4.435   2.000 -0.7671 -2.4024  1.3259
  472ACN     H3 3019   1.675   4.508   1.956  0.6627  0.4754 -0.5516
  472ACN     C2 3020   1.689   4.399   2.140  0.3975 -0.0079  0.1021
  472ACN     N1 3021   1.624   4.333   2.208 -0.4261  0.1788  0.3631
  473ACN     C1 3022   1.233   4.486   2.045  0.4040 -0.6532 -0.1246
  473ACN     H1 3023   1.191   4.572   1.991  1.1662 -0.0322  0.2662
  473ACN     H2 3024   1.314   4.523   2.109  1.0668 -3.8237  0.9923
  473ACN     H3 3025   1.277   4.423   1.966  2.3135  1.1788 -0.5790
  473ACN     C2 3026   1.140   4.414   2.131  0.3144 -0.1886 -0.9083
  473ACN     N1 3027   1.074   4.348   2.195 -0.1094 -0.3169  0.3717
  474ACN     C1 3028   2.399   2.164   4.503 -1.0661 -0.4392 -0.4496
  474ACN     H1 3029   2.307   2.215   4.472 -0.4133 -0.1800 -2.0117
  474ACN     H2 3030   2.480   2.194   4.435 -0.2373  0.2464  0.8415
  474ACN     H3 3031   2.384   2.057   4.480  0.6314 -0.2283 -2.7365
  474ACN     C2 3032   2.419   2.196   4.644  0.6418  0.3258  0.3208
  474ACN     N1 3033   2.429   2.220   4.756  0.0914  0.6194  0.3626
  475ACN     C1 3034   2.121   3.901   4.811  0.4484 -0.1320 -0.2674
  475ACN     H1 3035   2.054   3.850   4.881  1.9295 -0.6205  0.7894
  475ACN     H2 3036   2.154   3.838   4.728 -1.8755 -0.2457 -1.1663
  475ACN     H3 3037   2.209   3.945   4.860 -0.2011  0.0771  0.7330
  475ACN     C2 3038   2.043   4.013   4.763 -0.1280 -0.0604 -0.2383
  475ACN     N1 3039   1.982   4.097   4.712  0.6186 -0.0105  0.2620
  476ACN     C1 3040   0.616   4.756   1.190 -0.5257 -0.1096  0.2087
  476ACN     H1 3041   0.684   4.697   1.254  0.0609 -1.0008 -1.2004
  476ACN     H2 3042   0.611   4.708   1.092  0.9321 -0.1247  0.1247
  476ACN     H3 3043   0.639   4.862   1.177 -0.2083 -0.5375 -2.9984
  476ACN     C2 3044   0.476   4.739   1.242  0.2406  0.6517 -0.5774
  476ACN     N1 3045   0.376   4.733   1.290  0.4297 -0.2136 -0.8844
  477ACN     C1 3046   0.627   2.573   3.417 -0.3839 -1.0439  0.4070
  477ACN     H1 3047   0.728   2.550   3.380 -1.0059 -0.3107 -1.8702
  477ACN     H2 3048   0.589   2.667   3.376  1.5194 -0.1668  0.6000
  477ACN     H3 3049   0.624   2.578   3.526  1.7485  0.7598  0.4045
  477ACN     C2 3050   0.536   2.474   3.377 -0.2766  0.1739  0.2839
  477ACN     N1 3051   0.460   2.395   3.343 -0.1573 -0.5478  0.1552
  478ACN     C1 3052   1.292   3.174   2.318  0.1256 -0.8244 -0.4425
  478ACN     H1 3053   1.239   3.169   2.414  0.8074  2.0357  0.1319
  478ACN     H2 3054   1.285   3.270   2.265  1.1139  0.1147  1.1060
  478ACN     H3 3055   1.257   3.086   2.261  0.9690  0.2810 -2.7239
  478ACN     C2 3056   1.433   3.146   2.348 -0.5230 -0.5459 -0.3774
  478ACN     N1 3057   1.543   3.136   2.363  0.8354  0.6960 -0.1541
  479ACN     C1 3058   1.463   3.680   3.533  0.1765 -0.5332  0.2611
  479ACN     H1 3059   1.445   3.572   3.529  0.7180 -0.6528  0.9246
  479ACN     H2 3060   1.476   3.725   3.434 -2.0561 -0.5230 -0.0633
  479ACN     H3 3061   1.552   3.702   3.593  0.4826 -0.4183 -0.2343
  479ACN     C2 3062   1.346   3.747   3.594 -0.4529  0.3258  1.1399
  479ACN     N1 3063   1.263   3.805   3.648 -0.4636 -0.2725  0.1424
  480ACN     C1 3064   0.894   1.965   1.438 -0.0687 -0.6575 -0.3237
  480ACN     H1 3065   0.933   1.968   1.336 -0.6083 -4.3381 -0.7080
  480ACN     H2 3066   0.871   2.055   1.496 -0.0532 -0.4304 -0.6697
  480ACN     H3 3067   0.978   1.944   1.505 -2.1935 -2.6480  1.7750
  480ACN     C2 3068   0.803   1.852   1.450 -0.2443  0.4410 -0.5916
  480ACN     N1 3069   0.728   1.762   1.440  0.1590  0.4351 -0.2692
  481ACN     C1 3070   2.448   0.081   2.665  0.2625 -0.3885 -0.3598
  481ACN     H1 3071   2.526   0.158   2.668 -0.2002  0.0938 -0.6010
  481ACN     H2 3072   2.375   0.124   2.595  2.2171  1.4745 -1.3302
  481ACN     H3 3073   2.415   0.072   2.769 -0.6299 -0.1725 -0.6211
  481ACN     C2 3074   2.499  -0.035   2.602 -0.4880  0.2423  0.1790
  481ACN     N1 3075   2.537  -0.123   2.541 -0.7014 -0.3672  0.8557
  482ACN     C1 3076   1.574   1.832   1.284 -0.1387  0.6108  0.4764
  482ACN     H1 3077   1.493   1.816   1.357  1.5053  1.0467  2.4226
  482ACN     H2 3078   1.646   1.750   1.293 -0.3750  0.5328  1.6887
  482ACN     H3 3079   1.622   1.930   1.291 -1.7389  1.2450  3.0651
  482ACN     C2 3080   1.511   1.825   1.155  0.2583 -0.4305  0.0652
  482ACN     N1 3081   1.465   1.831   1.048  0.2189 -0.1679 -0.2494
  483ACN     C1 3082   0.204   2.164   2.566 -0.4130  0.5989 -0.3040
  483ACN     H1 3083   0.220   2.056   2.561 -0.2833  0.6837 -2.0317
  483ACN     H2 3084   0.297   2.209   2.602  0.2269 -0.3612 -0.7478
  483ACN     H3 3085   0.126   2.187   2.640 -0.3477  0.9247 -0.3366
  483ACN     C2 3086   0.163   2.224   2.439  0.6355  0.4871 -0.3798
  483ACN     N1 3087   0.127   2.270   2.342 -0.5695 -0.6868  0.3639
  484ACN     C1 3088   2.059   3.218   4.221  0.2795  0.5449  0.3639
  484ACN     H1 3089   1.981   3.228   4.297 -0.3333  0.6508 -0.2719
  484ACN     H2 3090   2.017   3.200   4.121  1.0828  1.0701 -0.0830
  484ACN     H3 3091   2.121   3.131   4.243  1.8997  0.9957 -2.1316
  484ACN     C2 3092   2.139   3.339   4.206 -0.0824  0.1729  0.5003
  484ACN     N1 3093   2.209   3.429   4.207 -0.1426  0.2695  0.9314
  485ACN     C1 3094   0.193   4.018   1.442 -0.5912 -0.4122  0.3278
  485ACN     H1 3095   0.269   4.032   1.365 -0.8319  0.8575  0.3149
  485ACN     H2 3096   0.186   3.909   1.456  0.1765 -0.5568 -0.4309
  485ACN     H3 3097   0.100   4.062   1.404 -0.4949 -0.6295 -0.1564
  485ACN     C2 3098   0.236   4.083   1.565 -0.1120 -0.5850  0.0433
  485ACN     N1 3099   0.256   4.141   1.663 -0.3241  0.3271 -0.0293
  486ACN     C1 3100   2.760   3.728   1.137  0.0284  0.2106 -0.0856
  486ACN     H1 3101   2.756   3.641   1.203  0.8319 -1.0823 -1.7049
  486ACN     H2 3102   2.668   3.759   1.086  1.0505  2.6183 -0.5354
  486ACN     H3 3103   2.840   3.717   1.063  2.4510  0.5657  2.4241
  486ACN     C2 3104   2.810   3.841   1.206 -0.2116 -0.2450  0.1594
  486ACN     N1 3105   2.844   3.934   1.265  0.1008 -0.4265 -0.5122
  487ACN     C1 3106   3.187   4.450   3.643  0.9275 -0.0654 -0.8281
  487ACN     H1 3107   3.151   4.433   3.745  2.9656 -2.0791 -0.4095
  487ACN     H2 3108   3.197   4.348   3.604  1.1197  0.6825 -2.8155
  487ACN     H3 3109   3.292   4.480   3.645  1.5046 -2.0446  0.5133
  487ACN     C2 3110   3.093   4.534   3.566  0.5177  0.1222  0.4714
  487ACN     N1 3111   3.015   4.599   3.513 -0.3650 -0.7388 -0.5116
  488ACN     C1 3112   3.789   2.924   1.541 -0.5033  0.0610 -0.6123
  488ACN     H1 3113   3.692   2.882   1.571 -1.1810  0.8092 -1.7165
  488ACN     H2 3114   3.829   2.984   1.625  0.7130 -0.9386 -0.4583
  488ACN     H3 3115   3.780   2.980   1.448 -1.2821  0.5546 -0.2468
  488ACN     C2 3116   3.890   2.822   1.509 -0.5755 -0.2246 -0.5181
  488ACN     N1 3117   3.967   2.738   1.486  0.2830  0.1107 -0.3303
  489ACN     C1 3118   0.433   2.934   2.285  0.2832 -0.7146  0.3555
  489ACN     H1 3119   0.515   2.992   2.330 -1.6042  0.5649  2.2183
  489ACN     H2 3120   0.470   2.878   2.199 -0.0352  0.0284 -0.2711
  489ACN     H3 3121   0.361   3.007   2.246  0.4734  0.8743  2.8377
  489ACN     C2 3122   0.358   2.848   2.372 -0.6690 -0.4852  0.0114
  489ACN     N1 3123   0.292   2.776   2.432 -0.3435  0.4096 -1.0266
  490ACN     C1 3124   1.927   4.411   4.864  0.0430 -0.3392  0.9631
  490ACN     H1 3125   1.960   4.308   4.885  1.1572 -0.3531 -0.6911
  490ACN     H2 3126   1.865   4.401   4.774  1.8295  0.3444 -0.3666
  490ACN     H3 3127   2.015   4.470   4.833 -0.1110 -0.6005 -0.0032
  490ACN     C2 3128   1.855   4.472   4.973 -0.3444 -0.0130 -0.3253
  490ACN     N1 3129   1.803   4.519   5.064  0.4254  0.4660 -0.2796
  491ACN     C1 3130   3.285   1.039   0.774 -0.0044 -0.1414 -0.0127
  491ACN     H1 3131   3.182   1.032   0.811 -0.1649 -1.8831 -0.7592
  491ACN     H2 3132   3.357   1.066   0.852 -0.7192  1.9012 -0.0346
  491ACN     H3 3133   3.292   1.106   0.688  1.2786  0.8720  0.8715
  491ACN     C2 3134   3.324   0.910   0.726 -0.3096  0.7067 -0.3169
  491ACN     N1 3135   3.349   0.801   0.693  0.6410 -0.0481 -0.3271
  492ACN     C1 3136   1.935   1.819   0.172  0.5185  0.6405 -0.2836
  492ACN     H1 3137   1.884   1.913   0.147  0.8493  0.7626 -0.4995
  492ACN     H2 3138   1.922   1.740   0.097 -1.8955  2.4391 -1.8575
  492ACN     H3 3139   1.894   1.769   0.261  2.3895 -0.1678  0.1472
  492ACN     C2 3140   2.078   1.854   0.196  0.8024  0.6907  0.3019
  492ACN     N1 3141   2.189   1.872   0.195  0.0134 -0.0172 -0.3925
  493ACN     C1 3142   1.408   2.763   2.321 -0.5944  0.0399 -0.1020
  493ACN     H1 3143   1.308   2.796   2.354 -0.2854  0.7610  0.1174
  493ACN     H2 3144   1.468   2.777   2.412  0.3698 -0.2737 -0.6784
  493ACN     H3 3145   1.442   2.830   2.242 -1.5414  0.0232 -0.5328
  493ACN     C2 3146   1.420   2.623   2.279  0.2794 -0.4031  0.1615
  493ACN     N1 3147   1.422   2.515   2.256 -0.0411 -0.4245 -0.4113
  494ACN     C1 3148   0.357   0.449   4.181 -0.4848  0.1472 -0.0192
  494ACN     H1 3149   0.451   0.414   4.225 -0.3609 -1.3344 -1.3917
  494ACN     H2 3150   0.387   0.472   4.078  1.9392 -1.2246  0.3481
  494ACN     H3 3151   0.320   0.534   4.239  1.1664 -0.5776  2.1479
  494ACN     C2 3152   0.263   0.339   4.180 -0.1828 -0.2817 -0.2908
  494ACN     N1 3153   0.188   0.252   4.179  0.0291  0.0613 -0.7644
  495ACN     C1 3154   0.500   1.107   1.023 -0.2727  0.7020 -0.5460
  495ACN     H1 3155   0.432   1.188   1.050 -0.9643 -0.1490  0.2988
  495ACN     H2 3156   0.598   1.139   0.984  1.5338 -1.7021  1.7928
  495ACN     H3 3157   0.464   1.042   0.943 -0.3710  1.7477 -1.3540
  495ACN     C2 3158   0.517   1.024   1.146 -0.6395 -0.0423  0.4220
  495ACN     N1 3159   0.510   0.951   1.234 -0.1023  0.4823  0.3151
  496ACN     C1 3160   1.432   0.043   2.585  0.0786  0.2270  0.0411
  496ACN     H1 3161   1.389   0.140   2.557  1.6855  0.8888 -0.2147
  496ACN     H2 3162   1.349  -0.018   2.622  0.1897 -0.6917 -1.1801
  496ACN     H3 3163   1.510   0.055   2.662 -0.3818 -0.5604  0.6320
  496ACN     C2 3164   1.481  -0.029   2.465  0.2965 -0.4071 -0.4197
  496ACN     N1 3165   1.516  -0.083   2.373  0.5059 -0.1094  0.1481
  497ACN     C1 3166   1.323   3.404   2.853 -0.0792  0.2560 -0.5328
  497ACN     H1 3167   1.214   3.412   2.863  0.1572  1.3003  1.5351
  497ACN     H2 3168   1.376   3.369   2.943 -0.6969  0.1251 -0.2173
  497ACN     H3 3169   1.346   3.511   2.844 -0.1757  0.3979  0.8543
  497ACN     C2 3170   1.358   3.327   2.738  0.3062 -0.3241 -0.1263
  497ACN     N1 3171   1.398   3.276   2.642  0.1915 -0.5195 -0.3232
  498ACN     C1 3172   3.794   1.676   0.282  0.7331 -0.5008 -0.3735
  498ACN     H1 3173   3.715   1.611   0.242  2.2638 -0.3462 -3.8448
  498ACN     H2 3174   3.792   1.763   0.215  1.7461 -0.7199 -0.6944
  498ACN     H3 3175   3.889   1.622   0.280  1.1828  0.2870 -1.0496
  498ACN     C2 3176   3.758   1.705   0.421 -0.2322  0.1872 -0.8935
  498ACN     N1 3177   3.731   1.734   0.530 -0.2420  0.4711 -0.2680
  499ACN     C1 3178   0.355   1.658   1.599  0.0728  0.2267  0.9328
  499ACN     H1 3179   0.444   1.714   1.567 -1.7669  2.6606 -0.0766
  499ACN     H2 3180   0.281   1.637   1.522  0.4728 -1.1310  0.9084
  499ACN     H3 3181   0.316   1.713   1.687 -1.6385 -0.4431  0.6085
  499ACN     C2 3182   0.416   1.535   1.632 -0.4088 -0.1592  0.5299
  499ACN     N1 3183   0.469   1.436   1.664 -0.0841 -0.1310  0.2019
  500ACN     C1 3184   0.641   3.896   1.533  0.4622 -0.1206  0.3682
  500ACN     H1 3185   0.626   3.996   1.490 -1.1730 -0.9650 -1.0850
  500ACN     H2 3186   0.681   3.903   1.635  2.0060  0.5120 -0.2607
  500ACN     H3 3187   0.707   3.842   1.464  1.1762  0.8969  0.2455
  500ACN     C2 3188   0.508   3.824   1.532  0.2930  0.0342 -0.5052
  500ACN     N1 3189   0.414   3.757   1.529 -0.2999  0.5232  0.4598
  501ACN     C1 3190   2.725   1.727   0.793 -0.5090 -0.3894 -0.1600
  501ACN     H1 3191   2.828   1.703   0.823 -0.1276  0.8611 -0.4612
  501ACN     H2 3192   2.689   1.792   0.873  2.0793 -1.1192  1.6665
  501ACN     H3 3193   2.665   1.635   0.784  0.4446 -0.9316 -1.1806
  501ACN     C2 3194   2.731   1.796   0.663 -0.3253  0.1378 -0.1963
  501ACN     N1 3195   2.741   1.855   0.566 -0.5669 -0.6087  0.0440
  502ACN     C1 3196   0.562   1.180   3.488  0.6246  0.8239 -0.1528
  502ACN     H1 3197   0.474   1.241   3.512 -0.8260 -1.4921  0.5888
  502ACN     H2 3198   0.596   1.144   3.585 -1.1077  1.3894  0.6828
  502ACN     H3 3199   0.647   1.235   3.447  0.2133  2.2724  0.9152
  502ACN     C2 3200   0.508   1.064   3.405  0.1385  0.0817  0.5790
  502ACN     N1 3201   0.468   0.988   3.331  0.1230  0.6762  0.2259
  503ACN     C1 3202   1.986   2.855   1.018 -0.4342  0.0040 -0.6117
  503ACN     H1 3203   1.962   2.748   1.015 -0.3551  0.0108 -1.4248
  503ACN     H2 3204   1.940   2.913   0.938 -1.3764 -1.4261 -1.1460
  503ACN     H3 3205   2.094   2.869   1.016 -0.4794  0.2851 -0.9502
  503ACN     C2 3206   1.956   2.912   1.152 -0.0515  0.4711  0.5994
  503ACN     N1 3207   1.943   2.944   1.259 -0.2286 -0.4805 -0.0531
  504ACN     C1 3208   0.236   1.852   4.450  0.1441  0.1021 -0.3206
  504ACN     H1 3209   0.165   1.899   4.381 -0.1185  0.6559  0.3170
  504ACN     H2 3210   0.223   1.893   4.551  1.0258 -0.3555 -0.0144
  504ACN     H3 3211   0.333   1.885   4.411  0.1817  0.0180 -0.2971
  504ACN     C2 3212   0.234   1.709   4.437  0.4632 -0.7589 -0.3084
  504ACN     N1 3213   0.223   1.597   4.425 -0.1951  0.1640  0.3659
  505ACN     C1 3214   1.494   4.744   1.276 -0.6194 -0.6770  0.1743
  505ACN     H1 3215   1.414   4.676   1.243  0.9591 -1.4123 -2.2412
  505ACN     H2 3216   1.448   4.836   1.314 -0.4281 -0.8627  0.8559
  505ACN     H3 3217   1.559   4.767   1.191 -1.2593 -0.6801 -0.3253
  505ACN     C2 3218   1.581   4.684   1.380 -0.2793  0.4612  1.0162
  505ACN     N1 3219   1.658   4.639   1.451 -0.2697  0.1544  0.1651
  506ACN     C1 3220   0.970   1.550   3.309 -0.2532 -0.6203  0.3650
  506ACN     H1 3221   1.068   1.519   3.348  0.9736 -0.1122 -2.1699
  506ACN     H2 3222   0.897   1.492   3.367 -0.9270 -0.5982 -0.4557
  506ACN     H3 3223   0.962   1.528   3.202  0.7469  0.8783 -0.0315
  506ACN     C2 3224   0.960   1.695   3.322 -0.4453 -0.2689 -0.5947
  506ACN     N1 3225   0.957   1.807   3.340 -0.7099 -0.5942 -0.1179
  507ACN     C1 3226   0.210   0.669   1.487 -0.9113 -0.3892  0.0426
  507ACN     H1 3227   0.173   0.627   1.392 -0.3660 -1.2432  0.2051
  507ACN     H2 3228   0.131   0.682   1.561 -0.8101 -0.3753  0.1478
  507ACN     H3 3229   0.250   0.768   1.459 -1.9085  0.5381  1.7887
  507ACN     C2 3230   0.326   0.594   1.535  0.1783  0.1454  0.1761
  507ACN     N1 3231   0.425   0.551   1.576  0.1500 -0.3248  0.3624
  508ACN     C1 3232   1.078   4.686   3.798 -0.1149  0.0959 -0.0986
  508ACN     H1 3233   1.113   4.647   3.701 -0.7494 -0.0757 -0.2660
  508ACN     H2 3234   1.041   4.600   3.855  0.0992 -0.3396 -0.6078
  508ACN     H3 3235   0.985   4.741   3.776 -0.5172 -1.7150 -3.2218
  508ACN     C2 3236   1.181   4.750   3.874  0.2153 -0.0621 -0.3816
  508ACN     N1 3237   1.274   4.802   3.923 -0.2166  0.1885 -0.0029
  509ACN     C1 3238   3.918   3.316   0.659  0.2289 -0.5422 -0.1061
  509ACN     H1 3239   3.959   3.222   0.621  0.7020 -1.0394  1.6196
  509ACN     H2 3240   3.921   3.314   0.768  0.8985 -0.9288 -0.1324
  509ACN     H3 3241   3.810   3.319   0.638  0.1259  0.3887  0.5210
  509ACN     C2 3242   3.990   3.426   0.585  0.7033 -0.3573 -0.5816
  509ACN     N1 3243   4.054   3.500   0.530  0.0734  0.2494 -0.3007
  510ACN     C1 3244   3.356   1.510   1.811  0.6647 -0.0133 -0.1407
  510ACN     H1 3245   3.248   1.519   1.831  1.0344 -0.5567  2.3154
  510ACN     H2 3246   3.380   1.558   1.716 -1.4841  2.6361  0.5957
  510ACN     H3 3247   3.381   1.403   1.816  0.5569 -0.0889 -1.1527
  510ACN     C2 3248   3.425   1.588   1.908 -0.1562  0.5735 -0.0411
  510ACN     N1 3249   3.481   1.645   1.988 -0.3798  0.0445 -0.2463
  511ACN     C1 3250   0.858   1.231   1.782 -0.7022  0.7011  0.0856
  511ACN     H1 3251   0.885   1.265   1.681 -1.2677 -1.9556 -1.0170
  511ACN     H2 3252   0.749   1.240   1.787 -0.8418 -0.5731 -0.5731
  511ACN     H3 3253   0.910   1.283   1.863 -0.3551 -0.1898  0.4403
  511ACN     C2 3254   0.890   1.091   1.789  0.0839 -0.0209 -0.4500
  511ACN     N1 3255   0.921   0.979   1.805 -0.7818 -0.3172  0.2057
  512ACN     C1 3256   1.054   2.797   3.242 -0.2744  0.3049  0.5617
  512ACN     H1 3257   1.098   2.778   3.144 -0.3019  1.8848  0.2325
  512ACN     H2 3258   1.114   2.877   3.287 -0.9285  1.3397 -0.3866
  512ACN     H3 3259   1.062   2.712   3.312 -1.8399  0.7011  1.2610
  512ACN     C2 3260   0.920   2.847   3.227  0.9941  0.0012 -0.1171
  512ACN     N1 3261   0.807   2.876   3.233  0.4665 -0.0528 -0.5841
  513ACN     C1 3262   2.546   1.652   0.297  0.1553 -0.6636  0.6840
  513ACN     H1 3263   2.613   1.628   0.380  1.6744 -0.0936 -0.3659
  513ACN     H2 3264   2.595   1.623   0.203 -1.8783 -1.3974 -0.1797
  513ACN     H3 3265   2.536   1.761   0.306 -1.6199 -0.7429 -0.0290
  513ACN     C2 3266   2.413   1.584   0.310 -0.2285  0.2675  0.1693
  513ACN     N1 3267   2.311   1.529   0.313  0.3384  0.3743  0.3565
  514ACN     C1 3268   3.725   2.018   4.615 -0.2524  0.0630  0.8163
  514ACN     H1 3269   3.617   2.018   4.593 -0.1738  0.2470  0.4373
  514ACN     H2 3270   3.750   2.021   4.722  1.9256 -0.9109  0.3490
  514ACN     H3 3271   3.770   2.106   4.568 -1.4960 -0.6156 -1.7455
  514ACN     C2 3272   3.791   1.896   4.578 -0.2144  0.1115  0.3324
  514ACN     N1 3273   3.838   1.796   4.552 -0.5242 -0.1433  0.3571
  515ACN     C1 3274   3.325   2.232   4.166  0.2936  0.0279  0.0648
  515ACN     H1 3275   3.321   2.286   4.262  1.2602  0.7595 -0.3026
  515ACN     H2 3276   3.385   2.290   4.095  0.0552 -0.2593 -0.3712
  515ACN     H3 3277   3.225   2.239   4.122 -0.3107  1.9816  1.6233
  515ACN     C2 3278   3.374   2.099   4.177  0.2719  0.3805 -0.7454
  515ACN     N1 3279   3.403   1.987   4.198  0.2796 -0.3309  0.2055
  516ACN     C1 3280   3.534   1.939   1.207 -0.4786 -0.0993  0.3655
  516ACN     H1 3281   3.601   1.888   1.277  0.3737 -2.1725 -1.9147
  516ACN     H2 3282   3.426   1.923   1.216 -0.5799 -0.1462 -0.9717
  516ACN     H3 3283   3.561   1.906   1.106 -2.1238 -1.3143  0.3174
  516ACN     C2 3284   3.567   2.079   1.207  0.6564  0.4542 -0.3865
  516ACN     N1 3285   3.617   2.184   1.204 -0.2815  0.3905  0.1450
  517ACN     C1 3286   2.891   0.586   4.395 -0.0493 -0.3686 -0.2001
  517ACN     H1 3287   2.987   0.598   4.344  0.4909 -2.1330  0.3681
  517ACN     H2 3288   2.813   0.643   4.343  0.2535  0.2214 -0.0155
  517ACN     H3 3289   2.893   0.611   4.502  1.0229  0.5870 -0.4397
  517ACN     C2 3290   2.876   0.442   4.383  0.2437 -0.4892 -0.8433
  517ACN     N1 3291   2.873   0.328   4.371 -0.1003  0.4198  0.5125
  518ACN     C1 3292   2.122   0.788   3.129  0.3255  0.6017 -0.5182
  518ACN     H1 3293   2.122   0.896   3.149  1.6194  0.4561  0.3566
  518ACN     H2 3294   2.222   0.762   3.093 -0.5424  0.1005 -2.6268
  518ACN     H3 3295   2.054   0.778   3.044  2.7641 -1.4823 -2.2696
  518ACN     C2 3296   2.098   0.695   3.233 -0.7539  0.0119  0.7402
  518ACN     N1 3297   2.081   0.618   3.315  0.0538  0.7648 -0.2060
  519ACN     C1 3298   0.799   1.195   4.033  0.4908 -0.2283 -0.1710
  519ACN     H1 3299   0.827   1.296   4.000  0.8438 -0.4870 -0.6699
  519ACN     H2 3300   0.746   1.203   4.128  1.8254 -0.7822  0.6347
  519ACN     H3 3301   0.883   1.124   4.032  0.9548  0.3237 -0.7971
  519ACN     C2 3302   0.700   1.141   3.939 -0.3743  0.1399 -0.4821
  519ACN     N1 3303   0.617   1.116   3.867  0.3255  0.3708  0.2289
  520ACN     C1 3304   1.887   0.393   1.302 -0.6132  0.0338  0.1892
  520ACN     H1 3305   1.986   0.349   1.317 -0.3739 -0.8035 -3.4018
  520ACN     H2 3306   1.886   0.412   1.194  1.4463  1.1309  0.3389
  520ACN     H3 3307   1.877   0.481   1.367  0.8509  0.7091 -0.4672
  520ACN     C2 3308   1.775   0.311   1.320 -0.1443  0.5626  0.2708
  520ACN     N1 3309   1.688   0.236   1.339  0.6550  0.3047  0.3423
  521ACN     C1 3310   0.193   2.908   0.287 -0.2591  0.0115  0.3422
  521ACN     H1 3311   0.295   2.940   0.313 -1.1294  2.9566  0.2609
  521ACN     H2 3312   0.174   2.821   0.351 -2.2244 -0.0602 -0.3199
  521ACN     H3 3313   0.203   2.884   0.180  0.8396  2.6997 -0.2111
  521ACN     C2 3314   0.100   3.011   0.312  0.5815 -0.2883  0.0837
  521ACN     N1 3315   0.014   3.086   0.323 -0.0610  0.1650 -0.4299
  522ACN     C1 3316   2.878   2.630   0.553  0.1287  0.3484  0.4890
  522ACN     H1 3317   2.908   2.542   0.494 -1.0899  0.8555 -0.9147
  522ACN     H2 3318   2.824   2.701   0.490 -2.8130 -0.7046  1.7109
  522ACN     H3 3319   2.970   2.679   0.587 -0.7648  2.3086  0.1843
  522ACN     C2 3320   2.821   2.575   0.681 -0.1891 -0.2706 -0.0774
  522ACN     N1 3321   2.781   2.528   0.776 -0.1808  0.0539 -0.2333
  523ACN     C1 3322   3.331   0.249   1.731 -0.6188  0.4813  0.8025
  523ACN     H1 3323   3.433   0.261   1.694 -1.3056 -2.7083 -2.5281
  523ACN     H2 3324   3.328   0.150   1.779  0.4791  0.5272  0.9674
  523ACN     H3 3325   3.258   0.249   1.649 -1.5895  1.7589  1.6550
  523ACN     C2 3326   3.297   0.352   1.823 -0.0831 -0.1369 -0.6786
  523ACN     N1 3327   3.262   0.443   1.884  0.1287 -0.3576  0.0521
  524ACN     C1 3328   2.541   1.451   2.054  0.0873 -0.6179 -0.5249
  524ACN     H1 3329   2.470   1.514   2.109  0.7306  1.3957 -1.9456
  524ACN     H2 3330   2.582   1.517   1.976 -0.6633 -0.5297 -0.8432
  524ACN     H3 3331   2.500   1.363   2.003  0.8514 -1.1691 -0.1975
  524ACN     C2 3332   2.647   1.416   2.144  0.8554 -0.4036  0.0492
  524ACN     N1 3333   2.739   1.385   2.213  0.0537  0.1866 -0.3900
  525ACN     C1 3334   2.836   1.059   2.389  0.3142 -0.5488  0.5753
  525ACN     H1 3335   2.860   1.022   2.289 -1.4116 -0.6971  0.2015
  525ACN     H2 3336   2.896   1.146   2.419  1.2038 -1.0235  0.1781
  525ACN     H3 3337   2.870   0.977   2.454 -1.8730 -0.9691  1.2538
  525ACN     C2 3338   2.693   1.088   2.409 -0.2647  0.3864  0.0138
  525ACN     N1 3339   2.582   1.109   2.423  0.2353 -0.1701 -0.1943
  526ACN     C1 3340   0.031   3.794   4.283  0.0093  0.0837 -0.6288
  526ACN     H1 3341   0.048   3.731   4.371  2.7727 -1.3578 -2.1192
  526ACN     H2 3342  -0.058   3.854   4.305 -1.1066 -1.2657 -1.3803
  526ACN     H3 3343   0.020   3.729   4.195 -0.2793  1.3025 -1.5048
  526ACN     C2 3344   0.137   3.889   4.271  0.1458  0.3928 -0.4719
  526ACN     N1 3345   0.228   3.960   4.240  0.2422  0.0020  0.2142
  527ACN     C1 3346   0.451   2.262   0.918 -0.5617  0.2991 -0.1555
  527ACN     H1 3347   0.544   2.263   0.978 -1.6633 -1.0206  1.6345
  527ACN     H2 3348   0.437   2.362   0.875 -0.9953  0.0154 -0.6758
  527ACN     H3 3349   0.360   2.227   0.968  0.6033 -0.5263  1.4505
  527ACN     C2 3350   0.472   2.178   0.801 -0.4143 -1.2031 -0.0966
  527ACN     N1 3351   0.485   2.113   0.708  0.8619  0.5558  0.4713
  528ACN     C1 3352   1.516   1.272   0.211  0.0441 -0.1248  0.1135
  528ACN     H1 3353   1.619   1.309   0.215  0.0912 -0.3920  1.8311
  528ACN     H2 3354   1.467   1.283   0.308 -0.4229 -0.9896 -0.0182
  528ACN     H3 3355   1.514   1.166   0.184  1.8570 -0.3262  0.7189
  528ACN     C2 3356   1.448   1.340   0.097 -0.8288 -0.0149  0.2354
  528ACN     N1 3357   1.401   1.393   0.004 -0.0974 -0.0501  0.5443
  529ACN     C1 3358   3.730   0.153   0.782  0.0685  0.3044 -0.2711
  529ACN     H1 3359   3.631   0.116   0.754 -0.8666  1.7219  1.1053
  529ACN     H2 3360   3.728   0.143   0.891  1.5328 -1.8451 -0.4056
  529ACN     H3 3361   3.753   0.257   0.758  1.3730  0.2445  0.6994
  529ACN     C2 3362   3.840   0.077   0.726 -0.4513  0.5113  0.0027
  529ACN     N1 3363   3.932   0.019   0.686  0.4419 -0.6332  0.0468
  530ACN     C1 3364   3.707   3.652   1.310 -0.1747  0.1281 -0.2159
  530ACN     H1 3365   3.689   3.589   1.399 -3.2929 -0.0224 -0.8848
  530ACN     H2 3366   3.619   3.716   1.322 -0.2918  0.3193 -2.0090
  530ACN     H3 3367   3.702   3.596   1.216 -0.8578  0.2967 -0.2851
  530ACN     C2 3368   3.829   3.729   1.299  0.2532 -0.5339 -0.4332
  530ACN     N1 3369   3.918   3.795   1.271  0.1166  0.5179 -0.1087
  531ACN     C1 3370   3.066   4.698   1.635 -0.0409  0.4901 -0.1035
  531ACN     H1 3371   3.092   4.641   1.726 -2.2241  1.2691  1.0602
  531ACN     H2 3372   2.978   4.653   1.587  0.4565  1.8802 -2.3328
  531ACN     H3 3373   3.149   4.689   1.565  0.2504  1.8034  0.0595
  531ACN     C2 3374   3.039   4.837   1.665  0.9610 -0.1960 -0.9129
  531ACN     N1 3375   3.013   4.947   1.691 -0.2774 -0.3437  0.4895
  532ACN     C1 3376   3.299   4.112   2.942 -0.1330 -0.3415  0.0588
  532ACN     H1 3377   3.398   4.150   2.913  0.0748 -1.7949 -1.1921
  532ACN     H2 3378   3.289   4.006   2.915  1.7857 -0.3324 -0.8275
  532ACN     H3 3379   3.224   4.168   2.884  1.4271  2.3767  0.5408
  532ACN     C2 3380   3.295   4.142   3.083 -0.3242  0.0174 -0.0031
  532ACN     N1 3381   3.297   4.153   3.199  0.1697  0.3450  0.0779
  533ACN     C1 3382   0.937   2.013   4.248  0.6381 -0.7803 -0.0113
  533ACN     H1 3383   1.010   1.983   4.325 -0.4751 -0.9111  1.0099
  533ACN     H2 3384   0.954   1.953   4.159 -1.7367  0.5468 -1.4121
  533ACN     H3 3385   0.943   2.122   4.237  1.0725 -0.9139 -1.1149
  533ACN     C2 3386   0.814   1.982   4.313  0.0317 -0.1903  0.1172
  533ACN     N1 3387   0.715   1.957   4.368  0.4519  0.1127 -0.4283
  534ACN     C1 3388   0.299   0.645   2.708  0.1111  0.0325 -0.8822
  534ACN     H1 3389   0.232   0.722   2.668  0.8579  0.8064 -0.6834
  534ACN     H2 3390   0.408   0.661   2.704  0.2291 -0.5057  0.0432
  534ACN     H3 3391   0.286   0.552   2.653 -0.5491  0.3825 -1.3136
  534ACN     C2 3392   0.255   0.616   2.848 -0.2515 -0.5334 -0.4852
  534ACN     N1 3393   0.238   0.594   2.960 -0.1569 -1.1033 -0.1338
  535ACN     C1 3394   2.865   0.460   1.565  0.6912  0.6096  0.0988
  535ACN     H1 3395   2.929   0.414   1.489  0.4477  2.1361 -1.0441
  535ACN     H2 3396   2.820   0.377   1.621  0.9694  1.8653  2.2256
  535ACN     H3 3397   2.791   0.528   1.521  1.0091 -0.1134 -1.5942
  535ACN     C2 3398   2.931   0.542   1.666  0.0490  0.1126 -0.3288
  535ACN     N1 3399   2.985   0.602   1.751  0.4997  0.3923 -0.4629
  536ACN     C1 3400   1.704   1.280   1.222  0.1158 -0.3501 -0.4989
  536ACN     H1 3401   1.615   1.252   1.164  0.6858  0.2621 -1.6777
  536ACN     H2 3402   1.786   1.285   1.149 -0.1088 -0.4476 -0.7580
  536ACN     H3 3403   1.715   1.196   1.292  1.0577 -0.4311 -0.7361
  536ACN     C2 3404   1.687   1.400   1.302 -0.2856 -0.1520 -0.4027
  536ACN     N1 3405   1.664   1.496   1.365  0.0378 -0.5689 -0.4798
  537ACN     C1 3406   1.329   0.369   1.443 -0.1021 -0.3396 -0.5394
  537ACN     H1 3407   1.376   0.377   1.345  2.8383  2.6359  0.9979
  537ACN     H2 3408   1.396   0.400   1.524 -5.0954  2.2689  2.8553
  537ACN     H3 3409   1.295   0.266   1.460  0.2691 -0.1354  1.6051
  537ACN     C2 3410   1.217   0.465   1.440  0.4038  0.0930  0.3045
  537ACN     N1 3411   1.131   0.542   1.438 -0.5339 -0.3688  0.5047
  538ACN     C1 3412   0.687   2.363   0.470  0.3738  0.2678 -0.2616
  538ACN     H1 3413   0.754   2.313   0.399  0.7885  0.4358  0.0097
  538ACN     H2 3414   0.743   2.445   0.517 -1.3134  0.7804  0.9021
  538ACN     H3 3415   0.654   2.299   0.552 -1.1540  0.2148 -0.9086
  538ACN     C2 3416   0.572   2.424   0.409 -0.4143 -0.8818  0.0995
  538ACN     N1 3417   0.479   2.469   0.362  0.4567 -0.1955  0.3804
  539ACN     C1 3418   1.361   3.971   0.332  0.2050  0.2795 -0.0585
  539ACN     H1 3419   1.296   3.883   0.336  1.0870 -0.4270 -0.8642
  539ACN     H2 3420   1.426   3.974   0.243 -1.4500  2.1553 -1.2376
  539ACN     H3 3421   1.430   3.959   0.416  2.0053 -0.2350 -1.5655
  539ACN     C2 3422   1.285   4.093   0.349  0.7001 -0.5823 -0.2645
  539ACN     N1 3423   1.229   4.194   0.355  0.0651  0.2889 -0.1960
  540ACN     C1 3424   1.340   4.123   2.230 -0.3539  0.2452 -0.2513
  540ACN     H1 3425   1.445   4.105   2.258 -0.1886  1.0897 -0.3221
  540ACN     H2 3426   1.347   4.109   2.121 -1.1726 -0.0494 -0.2694
  540ACN     H3 3427   1.317   4.229   2.245 -0.2212  0.6062 -2.4127
  540ACN     C2 3428   1.254   4.023   2.293  0.1785  0.5686  0.8007
  540ACN     N1 3429   1.199   3.930   2.332 -0.3924  0.3795 -0.4018
  541ACN     C1 3430   2.015   1.374   2.752 -0.4257 -0.5054 -0.6912
  541ACN     H1 3431   2.122   1.393   2.737 -0.3155 -0.6887 -0.1441
  541ACN     H2 3432   1.991   1.331   2.654  1.0178  1.0207 -1.7525
  541ACN     H3 3433   1.948   1.458   2.773 -0.4656 -0.6234 -0.3435
  541ACN     C2 3434   2.017   1.282   2.863  0.0401 -0.0507  0.0432
  541ACN     N1 3435   2.015   1.209   2.955 -0.4454  0.9969 -0.0555
  542ACN     C1 3436   0.301   2.744   3.558  0.8132 -0.2249  0.2449
  542ACN     H1 3437   0.332   2.695   3.465 -1.0365  0.4398 -0.7332
  542ACN     H2 3438   0.238   2.672   3.611  1.1841 -0.3127  0.5780
  542ACN     H3 3439   0.237   2.827   3.528 -1.4519 -2.0390 -0.0472
  542ACN     C2 3440   0.421   2.773   3.641  0.7207  1.3774  0.2024
  542ACN     N1 3441   0.524   2.790   3.692 -0.4963  0.1639  0.5956
  543ACN     C1 3442   3.439   2.033   0.256  0.0092  0.2206  0.3689
  543ACN     H1 3443   3.537   1.987   0.237 -0.8040 -0.8547 -1.3316
  543ACN     H2 3444   3.447   2.137   0.222 -0.1927  0.5635  1.3614
  543ACN     H3 3445   3.405   2.021   0.360 -2.6513 -0.4163 -0.5215
  543ACN     C2 3446   3.335   1.980   0.163  0.2044 -0.6753  0.1823
  543ACN     N1 3447   3.253   1.939   0.092  0.3827  0.3896 -0.1812
  544ACN     C1 3448   0.363   3.926   1.861 -1.1438 -1.1459  0.3784
  544ACN     H1 3449   0.341   3.886   1.762  0.6867 -0.3244 -0.3908
  544ACN     H2 3450   0.273   3.972   1.904 -1.0844 -2.6734  2.1742
  544ACN     H3 3451   0.451   3.991   1.868 -0.7108 -1.8233  1.3381
  544ACN     C2 3452   0.383   3.812   1.952  0.1922  0.0471 -0.6418
  544ACN     N1 3453   0.399   3.712   2.007  0.1689 -0.3115 -0.4745
  545ACN     C1 3454   3.391   0.641   2.743 -0.4914 -0.3449  0.0835
  545ACN     H1 3455   3.314   0.688   2.681  2.0402  2.8623 -0.7805
  545ACN     H2 3456   3.370   0.690   2.839  0.1479 -1.0321  0.5856
  545ACN     H3 3457   3.486   0.665   2.694 -0.2359 -0.8714  0.3076
  545ACN     C2 3458   3.360   0.500   2.751 -0.5589  0.0441 -0.3384
  545ACN     N1 3459   3.351   0.385   2.746 -0.1083 -0.0641 -0.6391
  546ACN     C1 3460   0.392   0.937   0.245  0.5030 -0.5101 -0.6175
  546ACN     H1 3461   0.416   0.949   0.138 -0.3221 -1.7092 -0.9495
  546ACN     H2 3462   0.481   0.908   0.302  0.7682  0.1237 -0.7106
  546ACN     H3 3463   0.314   0.860   0.252 -0.4649  0.6537  2.4921
  546ACN     C2 3464   0.348   1.071   0.283 -0.3633  0.3257  0.8014
  546ACN     N1 3465   0.328   1.176   0.315 -0.4679 -0.2297  0.2090
  547ACN     C1 3466   3.795   3.552   4.561 -0.5891  0.1817  0.1482
  547ACN     H1 3467   3.851   3.461   4.583 -0.4082  0.1120 -0.5807
  547ACN     H2 3468   3.688   3.536   4.542 -1.0697  1.2589  1.8089
  547ACN     H3 3469   3.838   3.606   4.476 -0.0078 -1.6021 -0.7119
  547ACN     C2 3470   3.816   3.646   4.674 -0.6991 -0.6921 -0.1793
  547ACN     N1 3471   3.831   3.718   4.761 -0.1663  0.0284  0.5437
  548ACN     C1 3472   0.158   0.861   3.392  0.2510 -0.6324  0.0146
  548ACN     H1 3473   0.205   0.931   3.461 -2.5471 -0.9188  2.3050
  548ACN     H2 3474   0.144   0.766   3.446  1.3985 -0.2221  1.0679
  548ACN     H3 3475   0.208   0.845   3.295  1.8320  0.7951  0.5647
  548ACN     C2 3476   0.037   0.932   3.369 -0.0945 -0.8896  0.2158
  548ACN     N1 3477  -0.055   0.997   3.349 -0.3752  1.1634 -0.6320
  549ACN     C1 3478   2.213   1.743   4.496 -0.0390 -0.5731 -0.2193
  549ACN     H1 3479   2.213   1.656   4.429 -0.6589 -1.1612  0.5444
  549ACN     H2 3480   2.156   1.725   4.588  1.9634 -1.2027  0.9221
  549ACN     H3 3481   2.162   1.827   4.448  0.6432 -0.0608 -0.0503
  549ACN     C2 3482   2.352   1.775   4.520 -0.1015  0.3757  0.2447
  549ACN     N1 3483   2.463   1.805   4.533 -0.0751  0.8098  0.5939
  550ACN     C1 3484   3.817   4.821   3.016  0.4886  0.2799  0.1650
  550ACN     H1 3485   3.792   4.928   3.017 -3.3128 -0.5350 -1.0304
  550ACN     H2 3486   3.879   4.798   2.929 -0.5893 -0.7987 -0.3350
  550ACN     H3 3487   3.724   4.765   3.005  0.6883  0.2636 -1.6120
  550ACN     C2 3488   3.887   4.777   3.137 -0.1856  0.1586  0.3447
  550ACN     N1 3489   3.942   4.762   3.236  0.0317 -0.8062  0.0280
  551ACN     C1 3490   1.065   2.973   4.318  0.8904 -0.3866  0.9090
  551ACN     H1 3491   1.006   2.888   4.355  1.2219 -0.8694  0.3315
  551ACN     H2 3492   1.069   3.044   4.402  0.9975 -2.0578  2.3250
  551ACN     H3 3493   1.010   3.007   4.229  0.1353 -0.6751  1.2640
  551ACN     C2 3494   1.203   2.927   4.299  0.2815  0.8489 -0.9079
  551ACN     N1 3495   1.307   2.882   4.289 -0.4880  0.2845 -1.0004
  552ACN     C1 3496   3.508   0.951   0.385 -0.1386 -0.5928  0.7108
  552ACN     H1 3497   3.411   0.915   0.349  0.8400 -1.8038 -0.7645
  552ACN     H2 3498   3.586   0.944   0.309 -0.9112  1.9912 -0.3924
  552ACN     H3 3499   3.533   0.900   0.479  1.7670  0.4046  0.7716
  552ACN     C2 3500   3.501   1.093   0.420  0.2726 -0.8316  0.7196
  552ACN     N1 3501   3.499   1.206   0.438  0.2813  0.7208 -0.2762
  553ACN     C1 3502   1.220   2.188   4.882  0.4549  0.0405 -0.1196
  553ACN     H1 3503   1.295   2.212   4.805 -0.2438 -2.9526 -1.8461
  553ACN     H2 3504   1.185   2.282   4.926 -2.0457 -1.4094  1.0720
  553ACN     H3 3505   1.271   2.137   4.965  0.2479  1.4429  0.8830
  553ACN     C2 3506   1.116   2.110   4.808  0.0013 -0.3390 -0.0700
  553ACN     N1 3507   1.036   2.052   4.755 -0.0958 -0.1548  0.5922
  554ACN     C1 3508   0.494   2.748   0.157 -0.5812  0.6067  0.7112
  554ACN     H1 3509   0.389   2.724   0.136  0.0771 -1.1225 -0.8676
  554ACN     H2 3510   0.536   2.648   0.137  0.5594  1.0548  0.8481
  554ACN     H3 3511   0.512   2.773   0.262 -1.2224 -0.4170  1.0768
  554ACN     C2 3512   0.561   2.841   0.073  0.1887 -0.2667  0.0677
  554ACN     N1 3513   0.611   2.913  -0.003 -0.0200  0.6377  0.2457
  555ACN     C1 3514   2.772   1.000   3.430 -0.5608 -0.3826 -0.6597
  555ACN     H1 3515   2.714   0.932   3.366  1.1524 -1.0486 -1.5241
  555ACN     H2 3516   2.834   1.052   3.357 -0.8917  0.3076 -0.4470
  555ACN     H3 3517   2.832   0.955   3.510 -1.3477  0.2198  0.2849
  555ACN     C2 3518   2.690   1.099   3.498 -0.4201 -0.2760  0.1160
  555ACN     N1 3519   2.628   1.186   3.538 -0.2074  0.9069  0.6949
  556ACN     C1 3520   0.049   3.736   0.880  0.5917 -0.0674 -1.2254
  556ACN     H1 3521   0.088   3.815   0.814 -0.3874  2.4740  1.1461
  556ACN     H2 3522   0.128   3.697   0.946  2.0171  0.7447 -2.4025
  556ACN     H3 3523   0.016   3.646   0.827 -1.7029 -1.7974  2.8909
  556ACN     C2 3524  -0.071   3.791   0.941 -0.5585  0.3838  0.1010
  556ACN     N1 3525  -0.158   3.845   0.993 -0.3455 -0.1854 -0.4278
  557ACN     C1 3526   0.292   2.952   4.817  0.3663 -0.2512  0.5267
  557ACN     H1 3527   0.207   3.019   4.834  0.9596  1.2314 -1.9767
  557ACN     H2 3528   0.282   2.857   4.871  0.1326 -1.0579 -0.9115
  557ACN     H3 3529   0.380   3.006   4.854  0.2456  0.4252 -0.1590
  557ACN     C2 3530   0.330   2.932   4.676 -0.5855 -0.1743 -0.4137
  557ACN     N1 3531   0.350   2.921   4.563  0.4635 -0.1572 -0.6957
  558ACN     C1 3532   3.093   1.947   0.754 -0.0046 -0.1604  0.6100
  558ACN     H1 3533   3.071   2.053   0.733 -1.0431 -0.2231  1.3132
  558ACN     H2 3534   3.202   1.948   0.764 -0.0110 -1.9002  0.9545
  558ACN     H3 3535   3.058   1.888   0.669 -0.9377  0.7999  0.3101
  558ACN     C2 3536   3.043   1.906   0.883 -0.5544  0.5833  0.5395
  558ACN     N1 3537   2.998   1.865   0.978 -0.5563 -0.2861 -0.7179
  559ACN     C1 3538   0.572   3.439   1.631  0.5841 -0.5197 -0.8357
  559ACN     H1 3539   0.543   3.471   1.530 -0.3119  0.7082 -0.2032
  559ACN     H2 3540   0.595   3.332   1.631 -0.3259 -0.7242 -1.8745
  559ACN     H3 3541   0.489   3.449   1.703  0.2006  2.4166 -1.6090
  559ACN     C2 3542   0.691   3.517   1.682 -0.0327  0.5114  0.2173
  559ACN     N1 3543   0.780   3.579   1.730  0.2621  0.1123 -0.0423
  560ACN     C1 3544   2.139   1.684   2.309  0.0326 -0.4514  0.1032
  560ACN     H1 3545   2.103   1.759   2.381 -0.6292 -0.3056 -0.3724
  560ACN     H2 3546   2.106   1.712   2.208  0.8458  0.3875  0.0552
  560ACN     H3 3547   2.105   1.581   2.326  1.0108 -0.6432  0.9152
  560ACN     C2 3548   2.284   1.679   2.319  0.6343  0.3029 -0.3008
  560ACN     N1 3549   2.399   1.676   2.325 -0.1340 -0.7721 -0.1593
  561ACN     C1 3550   3.586   2.879   0.529  0.7777 -0.2732 -0.1914
  561ACN     H1 3551   3.622   2.982   0.534  0.9133 -0.2978 -0.6256
  561ACN     H2 3552   3.672   2.824   0.489  1.6478  0.3485  0.7818
  561ACN     H3 3553   3.515   2.867   0.447  0.6481  1.2935 -0.3150
  561ACN     C2 3554   3.556   2.825   0.662  0.1253 -0.1548 -0.0095
  561ACN     N1 3555   3.543   2.781   0.768 -0.0026  0.2047  0.0565
  562ACN     C1 3556   1.619   2.441   1.943  0.0391  0.3907  0.3772
  562ACN     H1 3557   1.641   2.545   1.916  1.1339 -0.6673 -3.0684
  562ACN     H2 3558   1.602   2.388   1.849 -0.6252  0.5988  0.3760
  562ACN     H3 3559   1.527   2.452   2.002  0.5890 -0.2714  1.3740
  562ACN     C2 3560   1.730   2.387   2.021 -0.9229  0.3644  1.3331
  562ACN     N1 3561   1.818   2.354   2.092  0.8807  0.0879  0.7779
  563ACN     C1 3562   3.750   4.695   4.760  0.1571  0.1265  0.6919
  563ACN     H1 3563   3.804   4.779   4.715 -0.8058  0.7489  0.6847
  563ACN     H2 3564   3.816   4.612   4.787  0.0936 -0.0901  0.1777
  563ACN     H3 3565   3.669   4.665   4.692  0.8571 -0.7910  0.2552
  563ACN     C2 3566   3.695   4.745   4.878 -0.3529  0.6281 -0.0819
  563ACN     N1 3567   3.663   4.803   4.971  0.1571  0.9242 -0.0598
  564ACN     C1 3568   2.394   0.759   1.833 -0.3696  0.1046  0.4228
  564ACN     H1 3569   2.314   0.803   1.894 -2.1397 -2.5684  0.0825
  564ACN     H2 3570   2.355   0.666   1.792 -1.5318  1.1767 -0.9732
  564ACN     H3 3571   2.495   0.749   1.875 -0.3514 -0.4666  0.2377
  564ACN     C2 3572   2.414   0.843   1.713 -0.3856  0.0213 -0.1441
  564ACN     N1 3573   2.436   0.909   1.621  0.8771 -0.7214  0.6850
  565ACN     C1 3574   2.676   2.472   0.347  0.9571 -0.2517  0.6622
  565ACN     H1 3575   2.650   2.525   0.439 -0.9294 -1.2710  0.7303
  565ACN     H2 3576   2.582   2.450   0.295  0.8326 -2.1364  1.6659
  565ACN     H3 3577   2.730   2.378   0.363 -2.3052 -2.6241 -1.5714
  565ACN     C2 3578   2.757   2.559   0.260 -0.1337 -0.5610 -0.4368
  565ACN     N1 3579   2.825   2.624   0.196  0.0977  0.0821  0.5105
  566ACN     C1 3580   1.212   4.271   4.865 -0.1152 -0.2002  1.0072
  566ACN     H1 3581   1.211   4.187   4.794 -0.6495  2.1335 -1.8778
  566ACN     H2 3582   1.220   4.361   4.802 -0.4438  0.4200  1.8379
  566ACN     H3 3583   1.295   4.263   4.936 -0.0282  1.1000  1.0688
  566ACN     C2 3584   1.095   4.270   4.946  0.1838 -0.3955 -0.0978
  566ACN     N1 3585   1.004   4.258   5.010  0.2931 -0.2902 -0.6815
  567ACN     C1 3586   0.418   2.515   1.144  0.2128  0.2471  0.0831
  567ACN     H1 3587   0.387   2.513   1.039  0.7897 -1.5276 -0.0738
  567ACN     H2 3588   0.386   2.423   1.195  1.8202 -0.7997 -0.7422
  567ACN     H3 3589   0.370   2.599   1.195 -0.7073 -1.4930  2.1696
  567ACN     C2 3590   0.562   2.523   1.166  0.2271 -0.5091  0.9009
  567ACN     N1 3591   0.672   2.525   1.195  0.0178 -0.5017 -0.6700
  568ACN     C1 3592   2.173   2.181   3.893  1.3443 -0.1613 -0.5753
  568ACN     H1 3593   2.149   2.140   3.992  1.3656 -1.5737 -1.1359
  568ACN     H2 3594   2.263   2.147   3.840  2.2314 -0.6896  1.2299
  568ACN     H3 3595   2.180   2.288   3.913 -2.9619  0.6374 -2.7529
  568ACN     C2 3596   2.051   2.166   3.817 -0.4757 -0.1035 -0.3712
  568ACN     N1 3597   1.963   2.149   3.744  0.2105  0.4458 -0.3351
  569ACN     C1 3598   0.031   2.870   2.090  0.2317  0.3673  0.4262
  569ACN     H1 3599   0.012   2.762   2.083 -1.5722  0.5378  2.4014
  569ACN     H2 3600   0.137   2.896   2.096 -0.0069  1.1360  1.5013
  569ACN     H3 3601  -0.021   2.904   2.180 -0.7770  0.2493 -0.1046
  569ACN     C2 3602  -0.023   2.928   1.972 -0.2843 -0.2297  0.7736
  569ACN     N1 3603  -0.076   2.969   1.879 -0.8755  0.5631 -0.1730
  570ACN     C1 3604   1.477   1.605   1.702 -0.2510 -0.1252 -0.5672
  570ACN     H1 3605   1.478   1.505   1.657 -0.2486 -1.1638  1.6951
  570ACN     H2 3606   1.386   1.663   1.679 -1.2911 -1.8484 -0.8706
  570ACN     H3 3607   1.566   1.650   1.656 -0.5561  0.4913 -0.5662
  570ACN     C2 3608   1.501   1.606   1.842 -0.5578 -0.1843 -0.6315
  570ACN     N1 3609   1.536   1.609   1.950 -0.1385  0.1006  0.2667
  571ACN     C1 3610   3.883   4.194   3.056 -0.2581 -0.5727 -0.6286
  571ACN     H1 3611   3.884   4.287   2.996 -1.3712 -0.6529 -0.7704
  571ACN     H2 3612   3.781   4.172   3.088  0.0650 -0.2509  0.6355
  571ACN     H3 3613   3.933   4.205   3.153 -4.3364  3.7295  1.2071
  571ACN     C2 3614   3.949   4.090   2.981 -0.2584  0.2550  0.4142
  571ACN     N1 3615   4.001   4.001   2.926 -0.5977 -0.2711  0.2896
  572ACN     C1 3616   1.886   1.695   1.901  0.4394 -0.1225 -0.0535
  572ACN     H1 3617   1.824   1.729   1.984 -0.4509 -2.0903  0.1308
  572ACN     H2 3618   1.869   1.587   1.886 -0.3714 -0.1242  0.8496
  572ACN     H3 3619   1.993   1.709   1.921  0.5617  0.4587 -1.0467
  572ACN     C2 3620   1.846   1.777   1.784 -0.3222 -0.2111  0.2710
  572ACN     N1 3621   1.820   1.840   1.691 -1.1178 -0.0910 -0.3276
  573ACN     C1 3622   0.039   0.795   3.784  1.1049  0.1717  0.6037
  573ACN     H1 3623   0.146   0.818   3.781  0.7257  2.0981  1.0682
  573ACN     H2 3624   0.001   0.790   3.681  0.7356  0.5555  0.7185
  573ACN     H3 3625  -0.021   0.874   3.832 -0.0915 -1.7128  2.2567
  573ACN     C2 3626   0.012   0.682   3.869 -0.1165 -0.3335  0.0062
  573ACN     N1 3627  -0.009   0.589   3.927 -0.1052 -0.2464  0.4021
  574ACN     C1 3628   3.054   0.564   2.926  0.2115 -0.0220 -0.4042
  574ACN     H1 3629   3.117   0.634   2.870 -0.3395  1.2546  0.5592
  574ACN     H2 3630   3.015   0.609   3.018 -0.3866 -0.8020 -0.2713
  574ACN     H3 3631   3.120   0.483   2.960  1.6771  1.3345  0.0558
  574ACN     C2 3632   2.935   0.507   2.864  0.2776 -0.1562  0.2965
  574ACN     N1 3633   2.839   0.461   2.822 -0.1573 -0.9009  0.6685
  575ACN     C1 3634   3.847   4.257   1.657  1.0563  0.3343  0.5792
  575ACN     H1 3635   3.746   4.234   1.619  0.6689  1.8318  0.6785
  575ACN     H2 3636   3.857   4.363   1.680 -1.5308  0.4865  1.1450
  575ACN     H3 3637   3.925   4.233   1.584  1.3622 -1.2031  1.3872
  575ACN     C2 3638   3.871   4.180   1.779  0.3823  0.1823  0.8260
  575ACN     N1 3639   3.890   4.116   1.874  0.4561 -0.2371 -0.8010
  576ACN     C1 3640   0.516   4.103   3.219  0.0091 -0.6475 -0.3478
  576ACN     H1 3641   0.553   4.091   3.321 -0.9733 -1.7945 -0.1191
  576ACN     H2 3642   0.531   4.010   3.163  1.2201 -0.8961  0.3713
  576ACN     H3 3643   0.570   4.185   3.171  1.0354  0.7987  3.1490
  576ACN     C2 3644   0.381   4.134   3.229  0.3280  0.4439 -0.4287
  576ACN     N1 3645   0.275   4.170   3.241 -0.4591 -0.3941  0.2467
  577ACN     C1 3646   1.277   1.986   4.440  0.4072 -0.2143 -0.4672
  577ACN     H1 3647   1.316   1.903   4.379  0.4367  0.1131 -0.8923
  577ACN     H2 3648   1.174   1.964   4.473  0.8596 -1.6776  0.0145
  577ACN     H3 3649   1.285   2.077   4.380 -1.0844 -0.4782 -1.1002
  577ACN     C2 3650   1.371   1.995   4.552 -0.1125 -0.2743  0.7325
  577ACN     N1 3651   1.437   2.020   4.640 -0.9356 -0.1586 -0.4666
  578ACN     C1 3652   2.680   1.761   3.687  0.4671 -0.6136 -0.0180
  578ACN     H1 3653   2.658   1.865   3.661  1.5008 -0.5495 -0.6838
  578ACN     H2 3654   2.586   1.709   3.710 -1.1323  2.6686  1.1352
  578ACN     H3 3655   2.741   1.758   3.777  2.1153  1.5798 -1.0179
  578ACN     C2 3656   2.756   1.684   3.590 -0.4941 -0.6793 -0.1101
  578ACN     N1 3657   2.818   1.625   3.516  0.1339 -0.5128 -0.2949
  579ACN     C1 3658   1.227   4.176   3.781 -0.8173 -0.3595 -0.2195
  579ACN     H1 3659   1.158   4.186   3.866  1.4065 -2.4465  1.9208
  579ACN     H2 3660   1.231   4.073   3.744 -0.4274  0.0889 -1.4267
  579ACN     H3 3661   1.326   4.197   3.821 -0.9420 -2.3966  1.2943
  579ACN     C2 3662   1.193   4.285   3.684  0.0462  0.0463  0.2875
  579ACN     N1 3663   1.162   4.369   3.612 -0.2094  0.0560 -0.2524
  580ACN     C1 3664   1.570   1.726   3.834  0.5710  0.5099 -0.3402
  580ACN     H1 3665   1.523   1.639   3.786  0.1274  0.3015  0.4665
  580ACN     H2 3666   1.678   1.725   3.814  0.4349  1.0292 -1.1432
  580ACN     H3 3667   1.550   1.715   3.941 -4.3159  0.3988 -1.1269
  580ACN     C2 3668   1.515   1.846   3.775  0.5329 -0.5343  0.0984
  580ACN     N1 3669   1.465   1.935   3.715  0.0884 -0.0349  0.2364
  581ACN     C1 3670   1.233   2.347   3.299 -0.0957 -0.5944 -0.1368
  581ACN     H1 3671   1.271   2.441   3.256  0.0797 -0.1196  1.0407
  581ACN     H2 3672   1.307   2.318   3.374 -0.5026 -0.3068  0.3760
  581ACN     H3 3673   1.219   2.271   3.221 -0.1381  0.4340 -1.1607
  581ACN     C2 3674   1.104   2.381   3.359  0.0286 -0.2506 -0.2179
  581ACN     N1 3675   0.998   2.401   3.396  0.5911  0.1175 -0.7248
  582ACN     C1 3676   1.770   0.179   2.376  0.0674 -0.2239 -0.5879
  582ACN     H1 3677   1.799   0.087   2.325  0.3731 -0.2101 -0.4426
  582ACN     H2 3678   1.730   0.156   2.476 -2.4223  3.8169 -0.5215
  582ACN     H3 3679   1.678   0.215   2.327 -1.1015 -1.0260  0.9649
  582ACN     C2 3680   1.882   0.267   2.375 -0.5528 -0.3712 -0.0391
  582ACN     N1 3681   1.973   0.336   2.379  0.5443 -0.4381  0.6674
  583ACN     C1 3682   3.463   2.491   2.338  0.4418 -0.4257  0.2475
  583ACN     H1 3683   3.377   2.511   2.273  1.2972 -0.7360 -1.0098
  583ACN     H2 3684   3.435   2.521   2.439  1.1396 -1.8879  0.8847
  583ACN     H3 3685   3.544   2.551   2.294 -0.4234  0.4537 -0.1692
  583ACN     C2 3686   3.502   2.353   2.332 -1.0553 -0.1749  0.3539
  583ACN     N1 3687   3.536   2.243   2.325  0.4502  0.0319  0.0070
  584ACN     C1 3688   1.754   0.506   3.107  1.2488 -0.9813  0.0567
  584ACN     H1 3689   1.835   0.580   3.107 -0.9063  1.5053 -2.8909
  584ACN     H2 3690   1.785   0.422   3.044 -0.1789 -0.9283 -0.7410
  584ACN     H3 3691   1.673   0.568   3.068  3.6887  1.1698 -1.7483
  584ACN     C2 3692   1.739   0.457   3.242 -0.3872  0.2747  0.1452
  584ACN     N1 3693   1.736   0.420   3.349  0.1834  0.0098  0.0903
  585ACN     C1 3694   2.036   0.697   1.558 -0.3831 -0.2277 -0.6255
  585ACN     H1 3695   1.973   0.607   1.556 -1.1341  0.2677  0.0262
  585ACN     H2 3696   2.097   0.698   1.467 -1.5482  1.2583 -1.4350
  585ACN     H3 3697   2.101   0.697   1.646 -0.7427 -1.1960 -0.3578
  585ACN     C2 3698   1.962   0.827   1.556  0.3706 -0.0341 -0.3125
  585ACN     N1 3699   1.897   0.919   1.547  0.3565  0.3889  0.1980
  586ACN     C1 3700   1.649   3.617   4.457 -0.1439 -0.0453  1.1661
  586ACN     H1 3701   1.556   3.647   4.408  0.5802  1.3312  0.5965
  586ACN     H2 3702   1.684   3.709   4.506 -2.3844  1.4819  0.0132
  586ACN     H3 3703   1.711   3.576   4.376 -1.5149  0.0563  0.0389
  586ACN     C2 3704   1.620   3.513   4.555 -0.5207 -0.0403 -0.0985
  586ACN     N1 3705   1.598   3.437   4.636 -0.4411  0.0325  0.2277
  587ACN     C1 3706   2.763   4.813   4.859 -0.5273  0.1624  0.1686
  587ACN     H1 3707   2.793   4.720   4.808 -1.8969 -0.2660  0.1321
  587ACN     H2 3708   2.852   4.877   4.850  1.8001 -2.9844 -0.1957
  587ACN     H3 3709   2.748   4.788   4.965  0.7956 -0.0251  0.3287
  587ACN     C2 3710   2.645   4.876   4.802  0.5141 -0.1557  0.0519
  587ACN     N1 3711   2.548   4.931   4.766  0.7246  0.8279 -0.0094
  588ACN     C1 3712   1.730   3.653   0.888  0.2525  0.3678  1.1126
  588ACN     H1 3713   1.769   3.664   0.989 -1.4825  0.1677  1.8242
  588ACN     H2 3714   1.635   3.709   0.884  0.8033  1.2634  0.0568
  588ACN     H3 3715   1.726   3.548   0.856  1.8703  0.2401  1.3016
  588ACN     C2 3716   1.817   3.718   0.793 -0.0741  0.0504  0.3449
  588ACN     N1 3717   1.895   3.755   0.716 -0.0932  0.5322 -0.4099
  589ACN     C1 3718   0.469   0.115   0.238  0.1142 -0.1665  0.1910
  589ACN     H1 3719   0.472   0.052   0.148 -2.1287  2.1247 -1.5512
  589ACN     H2 3720   0.508   0.046   0.314  0.5324  0.2569  0.3639
  589ACN     H3 3721   0.367   0.152   0.249  0.1638  0.4843 -1.3951
  589ACN     C2 3722   0.567   0.228   0.209  0.6547  0.0014 -0.2635
  589ACN     N1 3723   0.634   0.317   0.183 -0.0116 -0.7384  0.3730
  590ACN     C1 3724   1.939   1.426   4.396  0.1732  0.4905  0.3424
  590ACN     H1 3725   1.964   1.450   4.292  0.2759 -1.8041 -0.2061
  590ACN     H2 3726   1.995   1.500   4.453  1.7621 -0.3115 -0.1423
  590ACN     H3 3727   1.974   1.328   4.431  1.4403  0.7785 -0.1073
  590ACN     C2 3728   1.793   1.424   4.410 -0.1472  0.0832 -0.4611
  590ACN     N1 3729   1.680   1.430   4.437 -0.3564 -0.0059  0.5303
  591ACN     C1 3730   3.678   4.502   2.612  0.4764  0.1577  0.3304
  591ACN     H1 3731   3.624   4.488   2.517 -1.4120 -1.9204  1.6553
  591ACN     H2 3732   3.783   4.520   2.586  0.2849  0.8377  0.0110
  591ACN     H3 3733   3.674   4.410   2.671 -0.6665 -0.6471 -0.9613
  591ACN     C2 3734   3.626   4.613   2.691 -0.1683  0.1727  0.7095
  591ACN     N1 3735   3.576   4.705   2.741  0.1392  0.4882  0.1402
  592ACN     C1 3736   0.328   4.765   4.102  0.0428 -0.2380 -1.0193
  592ACN     H1 3737   0.346   4.822   4.010 -2.3207 -0.0774 -1.4207
  592ACN     H2 3738   0.270   4.834   4.165 -0.2077 -0.5872 -0.8690
  592ACN     H3 3739   0.425   4.747   4.148 -0.2211 -0.8974 -0.7120
  592ACN     C2 3740   0.252   4.641   4.077  0.1559 -0.4320 -0.2518
  592ACN     N1 3741   0.205   4.538   4.068 -0.4473  0.1629 -0.0303
  593ACN     C1 3742   1.696   1.448   0.636 -0.2877 -0.2676 -0.6597
  593ACN     H1 3743   1.686   1.552   0.601 -0.0448  0.0041  0.0680
  593ACN     H2 3744   1.801   1.440   0.665 -0.2132  3.0774  0.2454
  593ACN     H3 3745   1.668   1.369   0.565 -2.4893 -2.1077  2.1362
  593ACN     C2 3746   1.611   1.441   0.755 -0.4030  0.0478  0.3727
  593ACN     N1 3747   1.543   1.412   0.842  0.1829  0.1054 -0.1288
  594ACN     C1 3748   0.468   2.131   1.628  0.3246 -0.3349 -0.4395
  594ACN     H1 3749   0.553   2.128   1.698  0.8179 -0.7644 -1.0463
  594ACN     H2 3750   0.498   2.100   1.527  0.4597  2.1607 -1.1835
  594ACN     H3 3751   0.425   2.230   1.644  1.5803 -0.0727  1.4192
  594ACN     C2 3752   0.363   2.040   1.672 -0.4221 -0.5263 -0.5396
  594ACN     N1 3753   0.287   1.964   1.715  0.5448 -0.3463 -0.2101
  595ACN     C1 3754   3.132   2.816   3.364 -0.5635 -0.4978 -1.3741
  595ACN     H1 3755   3.073   2.900   3.402 -0.4446 -1.1109  0.2121
  595ACN     H2 3756   3.081   2.759   3.286 -1.1051 -0.5280 -0.9978
  595ACN     H3 3757   3.167   2.750   3.445 -1.0714 -0.2808 -0.9766
  595ACN     C2 3758   3.264   2.853   3.324  0.0763  0.3500  0.1476
  595ACN     N1 3759   3.372   2.885   3.292  0.6137  0.2426  0.1060
  596ACN     C1 3760   1.125   0.418   3.426  0.4642 -0.4285  0.2296
  596ACN     H1 3761   1.128   0.310   3.410 -1.1365 -0.4876  0.2495
  596ACN     H2 3762   1.025   0.448   3.459 -1.3380 -1.4683 -4.0227
  596ACN     H3 3763   1.145   0.471   3.332  1.1210  0.7694  1.0219
  596ACN     C2 3764   1.231   0.457   3.520 -0.0596 -0.3788 -0.6482
  596ACN     N1 3765   1.313   0.477   3.601  0.0953  0.3397  0.0467
  597ACN     C1 3766   3.003   3.746   4.778  0.1506 -0.4504 -0.1605
  597ACN     H1 3767   3.026   3.838   4.832  0.8363 -1.3002  1.0195
  597ACN     H2 3768   2.966   3.775   4.679  0.1442 -1.1371 -0.3618
  597ACN     H3 3769   2.934   3.688   4.842 -2.4902 -0.0700 -2.5785
  597ACN     C2 3770   3.134   3.673   4.768  0.0146  0.4264  0.2677
  597ACN     N1 3771   3.238   3.618   4.761 -0.2932 -0.1110  0.1342
  598ACN     C1 3772   2.139   3.457   3.848 -0.3146  0.0260 -0.8891
  598ACN     H1 3773   2.197   3.379   3.797  0.1411 -0.2167 -0.0203
  598ACN     H2 3774   2.119   3.431   3.953 -0.6542  2.2038 -0.3967
  598ACN     H3 3775   2.041   3.459   3.798 -0.5207 -1.0284 -0.5604
  598ACN     C2 3776   2.203   3.593   3.848  0.0513 -0.1975  0.3550
  598ACN     N1 3777   2.253   3.696   3.834  0.5868 -0.3381 -0.1055
  599ACN     C1 3778   2.149   2.130   2.480  0.2367  0.6046  0.1733
  599ACN     H1 3779   2.070   2.153   2.552 -1.3933  1.4337 -1.8295
  599ACN     H2 3780   2.117   2.152   2.377 -2.6791 -0.0860  0.8941
  599ACN     H3 3781   2.181   2.025   2.491 -2.9738 -0.7680 -2.4593
  599ACN     C2 3782   2.258   2.221   2.525  0.5577  0.2396 -0.3287
  599ACN     N1 3783   2.347   2.284   2.560  0.1425  0.7240 -1.0348
  600ACN     C1 3784   1.121   3.595   1.533 -0.0142  0.7172  0.4012
  600ACN     H1 3785   1.065   3.566   1.443  3.5135  0.4272 -1.8263
  600ACN     H2 3786   1.076   3.686   1.574 -1.1899 -0.1342  1.0059
  600ACN     H3 3787   1.225   3.623   1.509  0.0738  1.7215  1.8493
  600ACN     C2 3788   1.113   3.492   1.635 -0.0327  0.5039  0.5031
  600ACN     N1 3789   1.106   3.415   1.718  0.8581 -0.6274 -0.6597
  601ACN     C1 3790   2.435   4.565   1.012 -1.0139  0.1799  0.1311
  601ACN     H1 3791   2.453   4.487   1.088 -1.1723  2.4302  2.5432
  601ACN     H2 3792   2.420   4.507   0.920  1.8622  2.9575 -2.1953
  601ACN     H3 3793   2.520   4.633   1.001 -0.5039 -0.7836 -2.1546
  601ACN     C2 3794   2.321   4.636   1.052  0.2779  0.4659 -0.1382
  601ACN     N1 3795   2.229   4.690   1.092  1.1610 -0.5511 -0.4580
  602ACN     C1 3796   1.977   3.390   4.601  0.1479 -0.1248  0.5473
  602ACN     H1 3797   1.927   3.351   4.512  0.4975 -1.1972  0.8060
  602ACN     H2 3798   2.071   3.334   4.616  0.8137  0.6844 -0.5294
  602ACN     H3 3799   1.910   3.355   4.681 -2.4324  0.4772 -1.2872
  602ACN     C2 3800   2.000   3.536   4.597 -0.1614  0.5047 -0.3501
  602ACN     N1 3801   2.008   3.647   4.605  0.3645  0.1407 -0.1245
  603ACN     C1 3802   0.705   1.058   0.510 -1.0900 -0.6896  0.0748
  603ACN     H1 3803   0.777   1.099   0.439  2.7829 -2.6262  2.7110
  603ACN     H2 3804   0.686   0.952   0.487 -0.4254 -0.4536 -1.5847
  603ACN     H3 3805   0.607   1.106   0.497 -0.4427  0.1599 -1.7749
  603ACN     C2 3806   0.751   1.086   0.641  0.0874  0.3379 -1.1029
  603ACN     N1 3807   0.786   1.091   0.753 -0.3456  0.3257  0.1066
  604ACN     C1 3808   0.327   1.880   1.313  0.0329 -0.0979  0.4190
  604ACN     H1 3809   0.274   1.892   1.409  3.0026 -0.9562  2.2254
  604ACN     H2 3810   0.259   1.836   1.239 -0.8921  0.3634  0.9703
  604ACN     H3 3811   0.414   1.817   1.334  0.4712  0.4003  0.1045
  604ACN     C2 3812   0.379   2.010   1.277 -0.1553  0.5854 -0.0582
  604ACN     N1 3813   0.429   2.108   1.251 -0.7311 -0.3707 -0.8708
  605ACN     C1 3814   2.556   0.378   1.820 -0.0998 -0.1466  0.0493
  605ACN     H1 3815   2.625   0.295   1.800 -1.2013 -1.3188  1.0334
  605ACN     H2 3816   2.614   0.451   1.878 -0.6777 -0.0196  0.4675
  605ACN     H3 3817   2.466   0.347   1.874  0.6882 -0.8612  0.9605
  605ACN     C2 3818   2.519   0.435   1.689  0.2380  0.1195  0.2274
  605ACN     N1 3819   2.506   0.482   1.586 -0.1593 -0.2314  0.0289
  606ACN     C1 3820   0.526   0.521   2.400  0.3664  0.1580  0.0369
  606ACN     H1 3821   0.514   0.465   2.494  0.3903  0.8259  0.4391
  606ACN     H2 3822   0.429   0.512   2.348  0.4407 -2.7403  0.2923
  606ACN     H3 3823   0.608   0.471   2.348 -0.8506  0.0506 -1.8329
  606ACN     C2 3824   0.552   0.663   2.422  0.3480 -0.4939 -0.2201
  606ACN     N1 3825   0.585   0.772   2.439 -0.2400 -0.0988 -0.7626
  607ACN     C1 3826   2.075   4.353   2.680  0.4383  0.1657 -0.1028
  607ACN     H1 3827   2.178   4.363   2.644  0.3187 -0.5804 -0.6610
  607ACN     H2 3828   2.078   4.272   2.754  1.5915 -0.0580 -0.3839
  607ACN     H3 3829   2.009   4.327   2.596  0.8700 -0.6324 -0.2049
  607ACN     C2 3830   2.028   4.476   2.739 -0.1957  0.5881  0.3183
  607ACN     N1 3831   1.996   4.572   2.786 -0.3864 -0.2723  0.5962
  608ACN     C1 3832   1.924   0.321   1.652 -0.1072 -0.0112  0.3959
  608ACN     H1 3833   1.933   0.418   1.703  0.7371 -0.5888  1.3684
  608ACN     H2 3834   2.025   0.291   1.623 -0.5343 -0.6577 -0.4431
  608ACN     H3 3835   1.873   0.333   1.556 -0.0767 -1.1007  0.2386
  608ACN     C2 3836   1.851   0.228   1.731  0.0517 -0.1255 -0.0129
  608ACN     N1 3837   1.790   0.155   1.793 -0.1184  0.3662  1.1304
  609ACN     C1 3838   1.300   1.105   4.139 -0.2487 -0.9382  0.1211
  609ACN     H1 3839   1.302   1.149   4.038  0.2831  0.9965  0.9340
  609ACN     H2 3840   1.225   1.025   4.141  0.9472 -2.0515  1.5323
  609ACN     H3 3841   1.286   1.188   4.210 -1.7268 -0.4582 -0.7147
  609ACN     C2 3842   1.433   1.053   4.177  0.1904  0.7257 -0.5682
  609ACN     N1 3843   1.529   1.007   4.217  0.0860  0.2283  0.0066
  610ACN     C1 3844   2.764   3.937   3.319 -0.5692  0.1134 -0.5375
  610ACN     H1 3845   2.763   4.022   3.389  3.6456 -0.3693  0.2496
  610ACN     H2 3846   2.754   3.847   3.380 -0.8456  0.0290 -0.7067
  610ACN     H3 3847   2.862   3.937   3.271 -0.9293 -0.8834 -1.2920
  610ACN     C2 3848   2.650   3.961   3.232  0.3467 -0.3480  0.2692
  610ACN     N1 3849   2.558   3.977   3.166 -0.5043 -0.1284  0.6698
  611ACN     C1 3850   1.989   2.128   0.546 -0.3007  0.2046 -0.7897
  611ACN     H1 3851   2.013   2.171   0.645 -2.7690  2.4423 -1.1021
  611ACN     H2 3852   2.085   2.099   0.501 -0.4051  0.0231 -0.8899
  611ACN     H3 3853   1.938   2.197   0.478  1.1856  0.9812 -1.1444
  611ACN     C2 3854   1.906   2.010   0.555 -0.0780  0.2703  0.4157
  611ACN     N1 3855   1.835   1.920   0.563  0.2075 -0.6164 -0.2731
  612ACN     C1 3856   2.685   1.117   1.046  0.5438  0.0069  0.3444
  612ACN     H1 3857   2.617   1.132   1.131  0.8233 -0.4130  0.6448
  612ACN     H2 3858   2.652   1.031   0.987  0.0816 -1.0646  2.1134
  612ACN     H3 3859   2.783   1.088   1.086  0.7957 -0.4253 -0.5693
  612ACN     C2 3860   2.685   1.236   0.967 -0.4116  0.6644  0.5526
  612ACN     N1 3861   2.674   1.329   0.905 -0.2935  0.3597  0.2849
  613ACN     C1 3862   0.235   4.113   0.615 -0.7645 -0.3969 -0.2361
  613ACN     H1 3863   0.264   4.071   0.518  0.6773 -0.7159  0.3200
  613ACN     H2 3864   0.267   4.218   0.620 -0.5576 -0.3935 -1.4157
  613ACN     H3 3865   0.284   4.046   0.687  0.8894  1.7915  0.7229
  613ACN     C2 3866   0.091   4.116   0.627 -0.5617 -0.1023  0.2301
  613ACN     N1 3867  -0.024   4.122   0.630  0.0561 -0.5281 -0.8739
  614ACN     C1 3868   1.272   2.631   3.603 -0.4526  0.0244 -0.3703
  614ACN     H1 3869   1.272   2.552   3.526  1.2593 -0.0657 -0.2940
  614ACN     H2 3870   1.372   2.634   3.647 -0.3655 -0.6417 -0.5161
  614ACN     H3 3871   1.202   2.595   3.679  0.5410 -3.2279 -0.9461
  614ACN     C2 3872   1.230   2.757   3.553 -0.2431 -0.5851  0.1395
  614ACN     N1 3873   1.189   2.860   3.521  0.5897 -0.1818  0.4875
  615ACN     C1 3874   0.830   0.057   4.831 -0.1677 -0.1373  0.3592
  615ACN     H1 3875   0.737   0.114   4.818  0.0168 -0.2383 -1.4949
  615ACN     H2 3876   0.811  -0.037   4.884 -2.1089  0.9778  1.7046
  615ACN     H3 3877   0.898   0.114   4.896 -0.6943  0.8997  0.0138
  615ACN     C2 3878   0.890   0.032   4.704 -0.2219  0.6648 -0.0548
  615ACN     N1 3879   0.945   0.016   4.602  0.2853  0.0070  0.0780
  616ACN     C1 3880   0.312   4.318   0.249  0.3688 -0.2087 -0.0220
  616ACN     H1 3881   0.316   4.342   0.142 -0.3734 -0.1466 -0.0434
  616ACN     H2 3882   0.302   4.412   0.305 -0.2768 -1.0578  1.3196
  616ACN     H3 3883   0.411   4.278   0.273  1.3431  1.0738 -1.7765
  616ACN     C2 3884   0.211   4.225   0.292  0.2954 -0.2972 -0.6262
  616ACN     N1 3885   0.133   4.145   0.330 -0.0335  0.0371 -0.1710
  617ACN     C1 3886   1.672   2.935   2.656 -0.6370 -0.3556 -0.5706
  617ACN     H1 3887   1.723   2.980   2.742 -2.2224 -1.9566  1.2413
  617ACN     H2 3888   1.733   2.914   2.567  1.0203  1.7609  0.0191
  617ACN     H3 3889   1.590   3.002   2.627 -2.4027 -2.3647 -0.3126
  617ACN     C2 3890   1.606   2.811   2.686 -0.0241 -0.9514 -0.4638
  617ACN     N1 3891   1.548   2.722   2.725  0.2375 -0.3723  0.4019
  618ACN     C1 3892   0.500   3.713   0.687 -0.1211  0.2035 -0.0705
  618ACN     H1 3893   0.461   3.666   0.778  1.8509  1.2722  1.3808
  618ACN     H2 3894   0.436   3.792   0.647  2.3707  3.3289  1.8830
  618ACN     H3 3895   0.518   3.644   0.603 -0.1903  0.7980 -0.5801
  618ACN     C2 3896   0.628   3.773   0.710 -0.1383  0.8515  0.2131
  618ACN     N1 3897   0.732   3.816   0.730  0.5732 -0.4250  0.0092
  619ACN     C1 3898   1.924   3.972   0.437  0.1677 -0.2047  0.8641
  619ACN     H1 3899   1.886   3.894   0.504  1.3919 -1.2534  0.3451
  619ACN     H2 3900   1.981   4.045   0.496  3.5995 -1.4369 -0.7586
  619ACN     H3 3901   1.836   4.020   0.392 -1.0466 -2.1806  1.0969
  619ACN     C2 3902   2.009   3.900   0.339  0.1287 -0.4525  0.0326
  619ACN     N1 3903   2.068   3.836   0.265  0.2338 -0.0253  0.4757
  620ACN     C1 3904   2.659   4.355   2.499  0.1926  0.4446  0.8310
  620ACN     H1 3905   2.666   4.280   2.419 -0.2663 -0.6800  1.8254
  620ACN     H2 3906   2.681   4.455   2.461 -1.2894  0.4230 -0.1180
  620ACN     H3 3907   2.736   4.338   2.575  0.0353  1.3442  1.1888
  620ACN     C2 3908   2.531   4.366   2.558  0.0768  0.2010  0.1151
  620ACN     N1 3909   2.431   4.386   2.606 -0.2091  0.0901 -0.6315
  621ACN     C1 3910   3.813   4.392   0.331 -0.1313 -0.3604 -0.0342
  621ACN     H1 3911   3.740   4.454   0.384  1.6162 -0.6643  2.8656
  621ACN     H2 3912   3.800   4.289   0.364 -1.9380 -0.1474 -0.0604
  621ACN     H3 3913   3.915   4.421   0.362  0.4908 -0.7220 -1.6995
  621ACN     C2 3914   3.818   4.404   0.185  0.7053  0.3177 -0.5844
  621ACN     N1 3915   3.827   4.423   0.073  0.3518 -0.1163 -0.2809
  622ACN     C1 3916   1.117   4.024   2.885  1.0132  0.1194 -0.8227
  622ACN     H1 3917   1.052   3.951   2.836 -0.5050 -0.7558  2.3659
  622ACN     H2 3918   1.116   4.112   2.820 -0.0476 -1.5842 -3.2152
  622ACN     H3 3919   1.220   3.989   2.901  0.1323 -2.1683  0.1814
  622ACN     C2 3920   1.069   4.050   3.019  0.0259 -0.0992  0.0342
  622ACN     N1 3921   1.034   4.068   3.130  0.3418  0.5950  0.1530
  623ACN     C1 3922   3.699   4.706   1.780  0.4777  0.5345  0.0853
  623ACN     H1 3923   3.609   4.692   1.841  2.4674 -2.1758  2.4927
  623ACN     H2 3924   3.728   4.811   1.765 -0.0208  0.7100  0.3452
  623ACN     H3 3925   3.679   4.652   1.687  2.1214  0.5507 -0.2962
  623ACN     C2 3926   3.794   4.617   1.846 -0.1583  0.2411  0.6677
  623ACN     N1 3927   3.871   4.540   1.886 -0.2172 -1.3148  0.0861
  624ACN     C1 3928   2.327   1.721   2.963 -0.4605  0.2904  0.0562
  624ACN     H1 3929   2.295   1.705   3.066 -0.6645  2.6423  0.3943
  624ACN     H2 3930   2.412   1.654   2.947 -0.8376  0.0561 -1.0668
  624ACN     H3 3931   2.350   1.827   2.944  1.7214 -0.3552 -1.0416
  624ACN     C2 3932   2.232   1.679   2.864  0.0343 -0.2574 -0.2121
  624ACN     N1 3933   2.160   1.652   2.781 -0.0336  0.4322 -0.4889
  625ACN     C1 3934   2.880   3.717   2.189 -0.4801  0.3606 -0.1467
  625ACN     H1 3935   2.811   3.636   2.216  0.2021 -0.9954 -2.2568
  625ACN     H2 3936   2.963   3.725   2.259  0.0217 -2.9066 -0.2859
  625ACN     H3 3937   2.833   3.816   2.194  1.0900  1.0234  2.3179
  625ACN     C2 3938   2.924   3.688   2.046  0.2694 -0.8816 -0.3772
  625ACN     N1 3939   2.948   3.659   1.939  0.0228  0.5724  0.1025
  626ACN     C1 3940   1.947   1.185   3.310  0.3003 -0.2729  0.0476
  626ACN     H1 3941   1.974   1.188   3.204 -0.5585  0.3742 -0.1611
  626ACN     H2 3942   1.997   1.267   3.362 -0.5603 -0.7547  1.6868
  626ACN     H3 3943   1.971   1.084   3.347  1.7376 -0.7664 -2.1260
  626ACN     C2 3944   1.803   1.217   3.306  0.0768 -0.3551 -1.1721
  626ACN     N1 3945   1.688   1.223   3.302  0.6303  0.0628  0.4001
  627ACN     C1 3946   0.125   3.550   2.006  0.0781  0.5591 -0.2832
  627ACN     H1 3947   0.176   3.494   1.926  1.6166 -0.9295  1.6822
  627ACN     H2 3948   0.146   3.658   2.001 -3.3108  1.2372 -0.6093
  627ACN     H3 3949   0.162   3.525   2.106 -0.9867  1.4032  0.3293
  627ACN     C2 3950  -0.024   3.537   2.014  0.0690  0.1723  0.2432
  627ACN     N1 3951  -0.140   3.525   2.016  0.2593  0.4676  0.2077
  628ACN     C1 3952   0.095   0.056   1.458 -0.3295  0.0109 -0.7883
  628ACN     H1 3953   0.021  -0.019   1.425  0.6439 -0.9882 -0.7310
  628ACN     H2 3954   0.056   0.150   1.418  0.6363  1.6597  2.0356
  628ACN     H3 3955   0.188   0.038   1.403  0.1370  1.0705 -0.3489
  628ACN     C2 3956   0.107   0.055   1.607 -0.1012  0.1108 -0.0812
  628ACN     N1 3957   0.108   0.068   1.721  0.1327  1.0628  0.9410
  629ACN     C1 3958   0.198   2.390   1.513  0.1752 -0.4283  0.3807
  629ACN     H1 3959   0.236   2.297   1.557  2.1618 -0.2183 -0.7909
  629ACN     H2 3960   0.135   2.443   1.584  3.0408  1.3458  1.6947
  629ACN     H3 3961   0.140   2.362   1.424 -0.3521  0.9255  0.2887
  629ACN     C2 3962   0.307   2.489   1.489 -0.1922 -0.1647  0.4686
  629ACN     N1 3963   0.389   2.563   1.458  0.0625  0.1276 -0.2096
  630ACN     C1 3964   0.537   2.100   4.650  0.4346  0.9881 -0.3209
  630ACN     H1 3965   0.493   2.071   4.746 -0.3895 -2.3518 -1.6135
  630ACN     H2 3966   0.493   2.043   4.567 -1.5714 -1.0540  2.0712
  630ACN     H3 3967   0.639   2.059   4.659 -0.8800 -2.1040  1.3867
  630ACN     C2 3968   0.529   2.245   4.617  0.3420 -0.1854  0.1170
  630ACN     N1 3969   0.523   2.353   4.582  0.1603 -0.5693 -0.2510
  631ACN     C1 3970   0.006   3.595   2.674 -0.0733 -0.5731  0.1960
  631ACN     H1 3971  -0.075   3.538   2.626  1.2698 -2.1179 -0.2695
  631ACN     H2 3972  -0.034   3.619   2.773 -2.2365  1.8646 -1.2066
  631ACN     H3 3973   0.021   3.678   2.605 -3.0373 -0.4201 -0.3239
  631ACN     C2 3974   0.127   3.511   2.679 -0.0972 -0.1284  0.0175
  631ACN     N1 3975   0.217   3.436   2.671  0.4066  0.5378 -0.2181
  632ACN     C1 3976   2.407   3.538   4.630 -0.2028  0.0262  0.1801
  632ACN     H1 3977   2.426   3.574   4.732 -2.9883 -0.0070  0.7546
  632ACN     H2 3978   2.300   3.514   4.635  0.2456 -2.1961 -0.1569
  632ACN     H3 3979   2.453   3.440   4.612  0.1407 -0.0240  1.2583
  632ACN     C2 3980   2.444   3.646   4.539 -0.3028 -0.0442  0.0627
  632ACN     N1 3981   2.476   3.735   4.475 -0.5253 -0.4506  0.2189
  633ACN     C1 3982   3.371   2.966   3.667  0.1825  0.3353 -0.1325
  633ACN     H1 3983   3.261   2.971   3.669  0.1705 -0.0453  0.2915
  633ACN     H2 3984   3.425   3.060   3.652 -0.8883  0.7836 -1.3111
  633ACN     H3 3985   3.394   2.893   3.588  0.0820 -1.0465  1.0845
  633ACN     C2 3986   3.405   2.923   3.798 -0.7796  0.6086 -0.5037
  633ACN     N1 3987   3.436   2.880   3.902  0.1040  0.1054  0.4009
  634ACN     C1 3988   0.599   4.119   0.620  0.1119 -0.6147  0.4054
  634ACN     H1 3989   0.708   4.108   0.614  0.1873  0.9682 -1.4948
  634ACN     H2 3990   0.545   4.023   0.624 -0.7803 -0.1445 -0.1172
  634ACN     H3 3991   0.578   4.179   0.531  0.5165  1.6601  1.8076
  634ACN     C2 3992   0.566   4.191   0.740  0.4103 -0.0608 -0.0815
  634ACN     N1 3993   0.556   4.256   0.836 -0.0496 -0.1637 -0.3643
  635ACN     C1 3994   2.926   1.211   1.438 -0.6604  0.2812  0.4628
  635ACN     H1 3995   2.857   1.279   1.387  0.1332  0.0383 -0.9486
  635ACN     H2 3996   2.953   1.256   1.535  0.1311 -1.4113  1.0490
  635ACN     H3 3997   3.007   1.213   1.364  0.5755  2.6082  1.8089
  635ACN     C2 3998   2.864   1.081   1.451  0.0909 -0.1127  0.8928
  635ACN     N1 3999   2.811   0.983   1.462 -0.1231  0.1911 -0.3130
  636ACN     C1 4000   0.975   4.729   1.777  0.4262  0.5255  0.2720
  636ACN     H1 4001   1.050   4.806   1.796  1.3351  0.1387 -1.5735
  636ACN     H2 4002   1.005   4.644   1.840 -1.4269  0.3499  0.9343
  636ACN     H3 4003   0.983   4.698   1.672 -1.0073 -0.5512  0.4587
  636ACN     C2 4004   0.851   4.788   1.815  0.1680 -0.5107  0.2461
  636ACN     N1 4005   0.748   4.837   1.851 -1.0500  0.1321 -0.2109
  637ACN     C1 4006   2.783   4.434   3.887 -0.2109 -0.1578  0.7688
  637ACN     H1 4007   2.761   4.358   3.811  0.5540  0.8458 -0.4701
  637ACN     H2 4008   2.770   4.533   3.844 -0.6204 -0.2015  0.7872
  637ACN     H3 4009   2.892   4.418   3.891 -0.2457 -1.0177 -1.0499
  637ACN     C2 4010   2.713   4.406   4.011  0.9600 -0.2467  0.4405
  637ACN     N1 4011   2.658   4.378   4.110 -0.3500 -0.4591  0.0021
  638ACN     C1 4012   3.592   2.495   3.330 -0.6493 -0.2213  0.5473
  638ACN     H1 4013   3.648   2.412   3.375 -0.3643  0.5229  1.5795
  638ACN     H2 4014   3.498   2.444   3.306  0.4548 -2.4156  0.7097
  638ACN     H3 4015   3.642   2.537   3.242 -0.3018  0.0471  0.8733
  638ACN     C2 4016   3.562   2.597   3.428 -0.3588  0.0984 -0.0687
  638ACN     N1 4017   3.537   2.678   3.509 -0.3312 -0.3913 -0.0720
  639ACN     C1 4018   0.996   1.173   2.157 -0.5332 -0.7401 -0.2606
  639ACN     H1 4019   1.024   1.270   2.117  1.1198 -0.8417  0.6181
  639ACN     H2 4020   1.061   1.130   2.235 -2.7319  0.1289  2.1465
  639ACN     H3 4021   0.983   1.099   2.078 -0.6684 -1.6974  0.6381
  639ACN     C2 4022   0.864   1.187   2.215  0.4377 -0.2603 -0.3875
  639ACN     N1 4023   0.758   1.198   2.261  0.5207 -0.2447  0.9970
  640ACN     C1 4024   0.901   3.565   2.163 -0.1556  0.5218 -0.4389
  640ACN     H1 4025   0.846   3.647   2.210 -0.4565 -0.1036  0.3312
  640ACN     H2 4026   0.886   3.576   2.055 -0.3551  1.7339 -0.2938
  640ACN     H3 4027   0.854   3.466   2.176  1.9694 -1.0752 -4.0636
  640ACN     C2 4028   1.038   3.550   2.201 -0.1020 -0.7323 -1.1692
  640ACN     N1 4029   1.150   3.544   2.220  0.2388  0.4995  0.7475
  641ACN     C1 4030   0.165   1.230   2.678 -0.6139  0.4667  0.2475
  641ACN     H1 4031   0.100   1.173   2.745 -0.5638 -0.0260 -0.1271
  641ACN     H2 4032   0.261   1.181   2.663 -0.0047  1.9741 -0.8229
  641ACN     H3 4033   0.182   1.330   2.722 -0.1801  0.5552 -0.1221
  641ACN     C2 4034   0.110   1.237   2.543 -0.8270  0.0100 -0.2729
  641ACN     N1 4035   0.070   1.237   2.435  0.5619  0.5112 -0.0192
  642ACN     C1 4036   0.928   2.912   2.854 -0.5737 -0.2462  0.4107
  642ACN     H1 4037   0.978   3.009   2.872  0.4533 -0.3599 -1.6340
  642ACN     H2 4038   0.876   2.857   2.933 -0.0815 -1.8544 -0.3526
  642ACN     H3 4039   1.007   2.843   2.821  1.5681  2.5722 -0.5777
  642ACN     C2 4040   0.839   2.925   2.744  0.9435 -0.3573  0.1721
  642ACN     N1 4041   0.773   2.942   2.648 -0.5503  0.6557  0.2365
  643ACN     C1 4042   2.894   4.758   2.557 -0.2451 -0.5241  0.4346
  643ACN     H1 4043   2.962   4.706   2.489 -2.0065 -3.5536  0.8973
  643ACN     H2 4044   2.818   4.804   2.493  0.3401  0.0833  0.1621
  643ACN     H3 4045   2.945   4.839   2.611  0.2293  0.0021 -0.7754
  643ACN     C2 4046   2.844   4.660   2.656  0.2654  0.4753 -0.5538
  643ACN     N1 4047   2.810   4.594   2.744  0.0241 -0.3194  0.0952
  644ACN     C1 4048   0.780   2.479   2.640  0.0012 -0.0188 -0.3333
  644ACN     H1 4049   0.701   2.413   2.678 -0.9910  1.5378  0.3697
  644ACN     H2 4050   0.851   2.480   2.723 -1.0519 -0.4016  0.5861
  644ACN     H3 4051   0.739   2.580   2.625 -3.8621 -1.2525  1.1603
  644ACN     C2 4052   0.828   2.416   2.512  0.7609 -0.6001 -0.2712
  644ACN     N1 4053   0.867   2.351   2.426 -0.0040  0.0945  0.4089
  645ACN     C1 4054   1.981   3.486   2.014 -0.3163 -0.5945 -0.1617
  645ACN     H1 4055   1.924   3.505   2.106  3.3820  0.9776  1.9101
  645ACN     H2 4056   2.087   3.479   2.040  0.4969  1.9684 -2.5566
  645ACN     H3 4057   1.966   3.576   1.952  1.7175  0.7304  1.2119
  645ACN     C2 4058   1.935   3.361   1.959  0.2496  1.4986 -0.2376
  645ACN     N1 4059   1.888   3.273   1.903 -0.1833  0.1667  0.3849
  646ACN     C1 4060   2.677   4.233   1.473 -0.2417 -0.1655  0.0959
  646ACN     H1 4061   2.738   4.172   1.405  3.1983  2.3146  0.7942
  646ACN     H2 4062   2.721   4.224   1.573  2.0016 -1.8387 -0.9966
  646ACN     H3 4063   2.572   4.208   1.489  0.4443 -2.2686  1.6055
  646ACN     C2 4064   2.699   4.374   1.459 -0.3073 -0.0115  0.3054
  646ACN     N1 4065   2.727   4.480   1.448 -0.6890  0.1786 -0.5653
  647ACN     C1 4066   3.412   3.601   3.685  0.1097  0.2197 -0.4136
  647ACN     H1 4067   3.334   3.603   3.608  0.7344  1.2405 -1.0196
  647ACN     H2 4068   3.493   3.667   3.652  0.2058 -0.3313 -1.2744
  647ACN     H3 4069   3.458   3.503   3.702  2.1505  1.0606 -1.0118
  647ACN     C2 4070   3.348   3.650   3.808  0.0978  0.0275 -0.6171
  647ACN     N1 4071   3.310   3.683   3.911 -0.4836 -0.4616 -0.3522
  648ACN     C1 4072   3.858   0.217   2.051  0.4031 -0.0718  0.2393
  648ACN     H1 4073   3.928   0.276   1.990 -0.4757  0.0234 -0.6764
  648ACN     H2 4074   3.896   0.213   2.154 -0.5348 -0.1929  0.5800
  648ACN     H3 4075   3.857   0.111   2.023 -2.4124 -0.4690  1.7055
  648ACN     C2 4076   3.724   0.267   2.038  0.0013  0.2192 -0.5773
  648ACN     N1 4077   3.622   0.301   1.999  0.1147  0.2828  0.1864
  649ACN     C1 4078   3.554   3.988   2.496  0.3948  0.6688 -0.1717
  649ACN     H1 4079   3.660   3.960   2.489 -0.3832 -1.7200 -3.1413
  649ACN     H2 4080   3.513   3.936   2.584  0.4984  0.6920 -0.1085
  649ACN     H3 4081   3.494   3.959   2.409 -0.8570 -0.5322  1.0587
  649ACN     C2 4082   3.548   4.134   2.491 -0.2753 -0.2934  0.4947
  649ACN     N1 4083   3.542   4.248   2.481 -0.0400  0.1517  0.4125
  650ACN     C1 4084   3.391   0.512   2.210  0.2914 -0.2765 -0.4340
  650ACN     H1 4085   3.461   0.588   2.246  0.5495  0.1283 -1.7725
  650ACN     H2 4086   3.440   0.413   2.206 -1.6308 -1.3075  0.8932
  650ACN     H3 4087   3.371   0.542   2.107  1.3302 -0.0542 -0.5771
  650ACN     C2 4088   3.263   0.509   2.271  0.2712  0.5505 -0.8594
  650ACN     N1 4089   3.158   0.508   2.324  0.2701  0.0011 -0.2204
  651ACN     C1 4090   0.369   2.117   3.326  0.3454  0.3449  0.2901
  651ACN     H1 4091   0.360   2.116   3.435  0.4858  1.5834  0.3222
  651ACN     H2 4092   0.475   2.118   3.296 -0.2976 -0.8098 -2.1471
  651ACN     H3 4093   0.319   2.199   3.272 -1.4537 -0.5182  0.6352
  651ACN     C2 4094   0.326   1.993   3.261 -0.1032 -0.0305  0.7958
  651ACN     N1 4095   0.290   1.901   3.203  0.3331  0.7380 -1.0531
  652ACN     C1 4096   1.568   0.987   3.464 -0.5948 -0.0464  0.2934
  652ACN     H1 4097   1.614   1.078   3.502 -1.0903  1.1394 -1.8874
  652ACN     H2 4098   1.509   1.016   3.376 -1.2172 -3.9392 -0.6926
  652ACN     H3 4099   1.505   0.917   3.521  0.0811 -1.9890 -1.2773
  652ACN     C2 4100   1.666   0.903   3.396 -0.1511 -0.0519  0.0038
  652ACN     N1 4101   1.749   0.835   3.349  0.5662  0.3597 -0.4247
  653ACN     C1 4102   0.467   3.682   4.338  0.0104  0.0807  0.4386
  653ACN     H1 4103   0.472   3.596   4.270  1.5380 -0.2680  0.9707
  653ACN     H2 4104   0.453   3.776   4.282  1.8045 -0.2304 -0.5544
  653ACN     H3 4105   0.568   3.694   4.379  0.6680  2.2646 -1.7127
  653ACN     C2 4106   0.365   3.683   4.445 -0.1293  0.1317  1.0877
  653ACN     N1 4107   0.285   3.696   4.527  0.0044  0.5980 -0.1111
  654ACN     C1 4108   2.642   3.836   4.779  0.3233  0.2396 -0.7372
  654ACN     H1 4109   2.640   3.750   4.710 -1.0995 -2.7608  2.8806
  654ACN     H2 4110   2.729   3.825   4.845 -0.2103  1.2662  0.1593
  654ACN     H3 4111   2.549   3.826   4.835  1.2662 -0.1726  0.7786
  654ACN     C2 4112   2.643   3.960   4.701  0.3633  0.2956  0.5528
  654ACN     N1 4113   2.656   4.053   4.637 -0.0732  0.6848  0.2105
  655ACN     C1 4114   3.189   2.635   0.902  0.2053 -0.2760  0.5472
  655ACN     H1 4115   3.292   2.660   0.873  0.7457 -1.0970  1.7399
  655ACN     H2 4116   3.124   2.722   0.905  1.9881  1.2135 -1.7892
  655ACN     H3 4117   3.183   2.588   1.001  0.7436 -0.2640  0.5864
  655ACN     C2 4118   3.135   2.530   0.812  0.1160 -0.2524  0.0423
  655ACN     N1 4119   3.100   2.448   0.741 -0.0031  0.6014  0.1813
  656ACN     C1 4120   1.288   1.265   0.614 -0.2229  0.0865  0.5104
  656ACN     H1 4121   1.184   1.250   0.583 -0.6324  1.7431  1.0010
  656ACN     H2 4122   1.351   1.181   0.584 -1.3311 -0.8835  0.8708
  656ACN     H3 4123   1.296   1.268   0.724  0.3154  1.5218  0.4369
  656ACN     C2 4124   1.335   1.387   0.558 -0.2140 -0.0855  0.2116
  656ACN     N1 4125   1.367   1.491   0.520 -0.2797 -0.1008 -0.4730
  657ACN     C1 4126   1.812   1.692   0.918  0.6486 -0.3821 -0.3521
  657ACN     H1 4127   1.859   1.614   0.857  0.4590 -1.2789  0.6261
  657ACN     H2 4128   1.703   1.675   0.918  0.5896 -0.3492  3.6456
  657ACN     H3 4129   1.839   1.794   0.888  1.3097 -0.0749  1.2247
  657ACN     C2 4130   1.859   1.682   1.053  0.1041 -0.1650  0.7834
  657ACN     N1 4131   1.897   1.666   1.160  0.2241 -0.5396 -0.3176
  658ACN     C1 4132   0.981   1.987   2.372 -0.2658 -0.0503  0.5344
  658ACN     H1 4133   0.970   2.060   2.453  0.8123  2.8933 -1.8973
  658ACN     H2 4134   1.007   2.048   2.284 -0.1251  2.1714  2.0905
  658ACN     H3 4135   0.886   1.942   2.339  1.8077 -2.4546 -2.4509
  658ACN     C2 4136   1.087   1.889   2.397 -0.1269  0.4136 -0.2536
  658ACN     N1 4137   1.165   1.804   2.413  0.4934 -0.0728  0.4650
  659ACN     C1 4138   2.777   1.998   4.709 -0.6364  0.8512 -0.4363
  659ACN     H1 4139   2.763   1.894   4.741  2.1396  0.4552 -0.3821
  659ACN     H2 4140   2.681   2.050   4.718 -1.1193 -0.0977 -0.0661
  659ACN     H3 4141   2.818   2.007   4.608  1.8276 -0.6237  0.3800
  659ACN     C2 4142   2.862   2.070   4.800  0.7122  0.2487  0.2714
  659ACN     N1 4143   2.935   2.132   4.861 -0.0706 -0.0041 -0.0594
  660ACN     C1 4144   0.733   1.250   0.148 -0.6707  0.6521  0.5326
  660ACN     H1 4145   0.773   1.306   0.234 -0.4497  0.0905  0.7975
  660ACN     H2 4146   0.805   1.270   0.067  0.7541 -0.6918  1.4386
  660ACN     H3 4147   0.635   1.291   0.121 -1.7198 -1.7318  0.5743
  660ACN     C2 4148   0.728   1.108   0.165  0.3105 -0.3243 -0.1313
  660ACN     N1 4149   0.727   0.992   0.183 -0.1083  0.6379  0.5706
  661ACN     C1 4150   0.276   2.425   3.784  0.1456  0.5981 -0.3461
  661ACN     H1 4151   0.281   2.522   3.836  1.7228  1.3299 -1.8096
  661ACN     H2 4152   0.193   2.429   3.711  0.5965  1.7436 -0.8126
  661ACN     H3 4153   0.255   2.341   3.851 -0.9699  0.2915 -1.0675
  661ACN     C2 4154   0.404   2.391   3.725 -1.0568 -0.0877 -0.4460
  661ACN     N1 4155   0.506   2.362   3.680  0.2655 -0.5050 -0.4576
  662ACN     C1 4156   3.117   1.112   2.862 -0.2494 -0.0531 -0.2754
  662ACN     H1 4157   3.139   1.206   2.810  0.1471 -1.2208 -2.2573
  662ACN     H2 4158   3.047   1.134   2.943 -1.8217 -0.8331 -1.3928
  662ACN     H3 4159   3.203   1.074   2.918 -0.0592 -0.4757 -0.8441
  662ACN     C2 4160   3.055   1.002   2.788 -0.1197 -0.0794  0.7070
  662ACN     N1 4161   3.008   0.915   2.724 -0.5018 -0.2295 -0.1707
  663ACN     C1 4162   3.256   3.486   2.106 -0.2466  0.5119 -0.0161
  663ACN     H1 4163   3.186   3.570   2.120  0.6435  1.6489 -2.0842
  663ACN     H2 4164   3.360   3.514   2.084 -0.5502  0.9786 -0.8947
  663ACN     H3 4165   3.226   3.431   2.016  0.7825 -1.1547  0.6329
  663ACN     C2 4166   3.252   3.396   2.213  0.0211 -0.1950  0.2684
  663ACN     N1 4167   3.247   3.328   2.310  0.0367  0.7275 -0.3885
  664ACN     C1 4168   0.422   3.884   3.984  0.3667  0.3793  0.3984
  664ACN     H1 4169   0.497   3.892   4.063  0.9412 -0.7126 -0.0240
  664ACN     H2 4170   0.324   3.857   4.026  0.7825  0.5213  1.4567
  664ACN     H3 4171   0.451   3.811   3.907 -2.2496  1.9360 -2.1434
  664ACN     C2 4172   0.394   4.014   3.928  0.3422  0.0445 -0.0035
  664ACN     N1 4173   0.379   4.116   3.884 -0.1782  0.0958 -0.5226
  665ACN     C1 4174   2.667   0.996   2.857 -0.3868  0.7211 -0.0998
  665ACN     H1 4175   2.626   1.090   2.818 -1.2216  0.3431 -0.1559
  665ACN     H2 4176   2.733   0.950   2.782 -1.2224 -0.2980 -0.2157
  665ACN     H3 4177   2.585   0.923   2.866 -0.3383  0.4555 -1.5943
  665ACN     C2 4178   2.735   1.005   2.984 -0.1399 -0.2617 -0.2760
  665ACN     N1 4179   2.796   1.021   3.082 -0.2629 -0.3918 -0.3181
  666ACN     C1 4180   0.077   2.433   2.811  0.0323 -0.3708 -0.4304
  666ACN     H1 4181   0.159   2.462   2.745 -0.3176 -0.4050 -0.8867
  666ACN     H2 4182   0.009   2.360   2.763  1.2946 -1.0370 -1.2368
  666ACN     H3 4183   0.020   2.523   2.836  0.4128 -0.3490  0.3770
  666ACN     C2 4184   0.137   2.377   2.930  0.9240 -0.8780 -0.0739
  666ACN     N1 4185   0.184   2.318   3.017 -0.1509  0.1622  0.1239
  667ACN     C1 4186   2.570   2.147   3.735 -0.4380 -0.4194 -0.1060
  667ACN     H1 4187   2.531   2.144   3.633 -1.6944 -2.3047  0.3922
  667ACN     H2 4188   2.553   2.047   3.776  3.9825 -2.9353 -3.9297
  667ACN     H3 4189   2.515   2.212   3.804 -0.8681  0.0226 -0.8614
  667ACN     C2 4190   2.714   2.161   3.746  0.4635 -0.0473  1.2237
  667ACN     N1 4191   2.829   2.172   3.759  0.3328 -0.1249 -0.1157
  668ACN     C1 4192   3.313   3.428   0.178 -0.4941  0.9026  0.7416
  668ACN     H1 4193   3.308   3.537   0.188  0.3421  0.9648  0.5792
  668ACN     H2 4194   3.285   3.373   0.269 -0.7168  0.6100  0.4929
  668ACN     H3 4195   3.422   3.418   0.164 -0.2904  3.9675 -0.1955
  668ACN     C2 4196   3.249   3.362   0.063  0.0533  0.4266  0.1030
  668ACN     N1 4197   3.212   3.317  -0.034  0.4157  0.1575 -0.1765
  669ACN     C1 4198   2.597   1.417   2.541 -0.1242 -0.2184  1.1338
  669ACN     H1 4199   2.608   1.524   2.520  0.7929 -0.4868  0.2060
  669ACN     H2 4200   2.691   1.373   2.506 -1.0215 -0.6880 -0.7530
  669ACN     H3 4201   2.513   1.380   2.481 -0.2131  0.1421  1.0299
  669ACN     C2 4202   2.589   1.395   2.685  0.1789 -1.2650 -0.1128
  669ACN     N1 4203   2.582   1.366   2.798 -0.1834  0.2327 -0.1339
  670ACN     C1 4204   1.095   2.584   4.179 -0.3434  0.4482  0.8254
  670ACN     H1 4205   1.089   2.502   4.107  0.2547  0.3073  0.9384
  670ACN     H2 4206   1.200   2.606   4.200 -0.5287  1.1632  1.0090
  670ACN     H3 4207   1.044   2.550   4.271 -3.9633  0.7739 -0.9872
  670ACN     C2 4208   1.018   2.697   4.121 -0.4790  0.3265 -0.3389
  670ACN     N1 4209   0.960   2.785   4.080  0.2837 -0.0422  0.1533
  671ACN     C1 4210   1.482   2.810   0.212  0.7312 -0.0806 -0.3397
  671ACN     H1 4211   1.500   2.823   0.104 -0.9652  0.8651 -0.5246
  671ACN     H2 4212   1.514   2.715   0.257  1.9993  0.6673  0.3496
  671ACN     H3 4213   1.373   2.815   0.225  0.5923  0.5878 -1.6807
  671ACN     C2 4214   1.534   2.920   0.291 -0.6028  0.6443  0.1038
  671ACN     N1 4215   1.571   3.008   0.358 -0.1160 -0.4118 -0.7218
  672ACN     C1 4216   0.542   4.413   4.540  0.3867 -0.5009 -0.3923
  672ACN     H1 4217   0.622   4.410   4.465 -0.7798  1.6475 -1.7995
  672ACN     H2 4218   0.595   4.429   4.634 -1.1751  3.7292 -0.1277
  672ACN     H3 4219   0.496   4.314   4.536 -0.3508 -0.4453  4.2243
  672ACN     C2 4220   0.450   4.520   4.516  0.4329 -0.3338  0.2121
  672ACN     N1 4221   0.377   4.606   4.500 -0.3039  1.0525 -0.0551
  673ACN     C1 4222   2.559   3.030   0.313 -0.0045  0.1684 -0.4356
  673ACN     H1 4223   2.469   3.052   0.254  0.6049  1.6227 -0.8429
  673ACN     H2 4224   2.573   3.101   0.395  3.1552 -0.6826 -0.1612
  673ACN     H3 4225   2.644   3.052   0.247 -0.8401  2.4741 -0.7729
  673ACN     C2 4226   2.578   2.896   0.372 -0.5647 -0.2200  0.0285
  673ACN     N1 4227   2.582   2.786   0.406  0.4835  0.1300 -0.2680
  674ACN     C1 4228   2.894   4.396   0.101 -0.3721 -0.0242  0.2468
  674ACN     H1 4229   2.946   4.304   0.132 -1.2113  0.4365  3.1936
  674ACN     H2 4230   2.957   4.482   0.125  1.1825 -0.2221 -2.9777
  674ACN     H3 4231   2.798   4.406   0.152 -0.9144 -2.1937 -0.2991
  674ACN     C2 4232   2.872   4.389  -0.046  0.6572 -0.2657 -0.2175
  674ACN     N1 4233   2.853   4.388  -0.159 -0.1200 -0.0640  0.4408
  675ACN     C1 4234   2.047   2.698   3.308 -0.1207  0.7321 -0.0878
  675ACN     H1 4235   2.155   2.703   3.289 -0.3300 -1.3714 -2.0741
  675ACN     H2 4236   2.036   2.617   3.381  1.1503  3.3291  3.1287
  675ACN     H3 4237   2.002   2.688   3.208  0.5283  0.5846 -0.3701
  675ACN     C2 4238   1.996   2.819   3.369 -0.3945  0.0668 -0.1129
  675ACN     N1 4239   1.943   2.912   3.416 -0.2913 -0.1899 -0.6236
  676ACN     C1 4240   2.982   4.565   3.008 -0.5154  0.5527  0.8748
  676ACN     H1 4241   2.935   4.559   3.107 -0.5583 -2.0186  0.7274
  676ACN     H2 4242   2.980   4.674   2.992  2.5372  0.6358  0.7611
  676ACN     H3 4243   2.933   4.504   2.930  1.3898 -2.3180  1.8685
  676ACN     C2 4244   3.120   4.528   3.026  0.8098 -0.4263  0.2591
  676ACN     N1 4245   3.226   4.493   3.038 -0.0892 -0.2712 -0.2259
  677ACN     C1 4246   0.088   0.840   0.529 -0.0689  0.6793 -0.2565
  677ACN     H1 4247   0.194   0.826   0.503 -0.5510  0.3815 -2.1714
  677ACN     H2 4248   0.063   0.927   0.592 -0.7765 -0.7205  1.4207
  677ACN     H3 4249   0.067   0.747   0.583 -2.4494  0.9100 -0.7071
  677ACN     C2 4250   0.012   0.843   0.404  0.6708 -0.2359  1.0354
  677ACN     N1 4251  -0.053   0.843   0.310  0.0576 -0.1535  0.3316
  678ACN     C1 4252   3.460   2.435   3.751 -0.5387 -0.0751 -0.1988
  678ACN     H1 4253   3.444   2.446   3.643  0.6538  0.2964 -0.3355
  678ACN     H2 4254   3.453   2.534   3.797  1.9356 -0.0379  0.1602
  678ACN     H3 4255   3.563   2.402   3.763 -0.0217  2.2332  2.1528
  678ACN     C2 4256   3.366   2.336   3.814  0.3875  0.4662  0.3406
  678ACN     N1 4257   3.294   2.251   3.852  0.9069  0.3008 -0.1351
  679ACN     C1 4258   0.169   4.350   2.062 -0.1590  0.8550 -0.5750
  679ACN     H1 4259   0.187   4.248   2.024 -0.3802 -0.0297  1.5916
  679ACN     H2 4260   0.183   4.347   2.171  0.8293 -0.1673 -0.7061
  679ACN     H3 4261   0.064   4.368   2.036 -0.6266 -1.9043 -0.7680
  679ACN     C2 4262   0.270   4.441   2.004  0.0311  0.5586  0.0835
  679ACN     N1 4263   0.346   4.521   1.966  0.3013  0.1521  0.4246
  680ACN     C1 4264   0.645   1.540   0.852 -0.2140 -0.1227  0.0880
  680ACN     H1 4265   0.746   1.531   0.892  0.0124  0.7943 -0.2541
  680ACN     H2 4266   0.636   1.642   0.812  1.6714  1.1238  2.7061
  680ACN     H3 4267   0.568   1.508   0.923 -1.0292 -0.7474 -1.0445
  680ACN     C2 4268   0.630   1.464   0.729  0.6530  0.2108  0.0186
  680ACN     N1 4269   0.601   1.408   0.633  0.5374 -0.0155  0.1274
  681ACN     C1 4270   3.555   0.284   3.242  0.0298 -0.1922 -0.4845
  681ACN     H1 4271   3.634   0.210   3.260  1.0355  0.5511 -1.7831
  681ACN     H2 4272   3.462   0.233   3.215  1.0976 -1.8215 -1.1952
  681ACN     H3 4273   3.581   0.356   3.163  3.7108  0.1483  0.9100
  681ACN     C2 4274   3.523   0.363   3.356  0.0798 -0.3373  0.0851
  681ACN     N1 4275   3.504   0.424   3.453 -0.8461  0.5198 -0.5750
  682ACN     C1 4276   1.933   1.958   1.378 -0.6159  0.0049  0.0515
  682ACN     H1 4277   1.852   1.890   1.349  0.3146 -1.2964  0.4833
  682ACN     H2 4278   2.007   1.907   1.441  0.5594  1.8480  0.2124
  682ACN     H3 4279   1.887   2.045   1.428 -1.9138 -2.2544  2.9580
  682ACN     C2 4280   1.991   2.018   1.258  0.1156 -0.5166  0.0368
  682ACN     N1 4281   2.038   2.077   1.170  0.1495 -0.0398 -0.2294
  683ACN     C1 4282   0.351   1.194   0.669 -0.0041 -0.2565 -0.5713
  683ACN     H1 4283   0.416   1.237   0.747  1.2713 -0.4333 -1.5320
  683ACN     H2 4284   0.392   1.205   0.568 -0.0850 -1.5481 -0.7508
  683ACN     H3 4285   0.246   1.224   0.675  0.5371  1.5600  0.2507
  683ACN     C2 4286   0.364   1.050   0.688  0.2961 -0.2334 -0.5003
  683ACN     N1 4287   0.367   0.936   0.699  0.3160  0.1259 -0.0820
  684ACN     C1 4288   2.836   1.617   1.167  0.4789  0.6549  0.1015
  684ACN     H1 4289   2.759   1.600   1.092 -2.6936  0.7487  3.2089
  684ACN     H2 4290   2.782   1.643   1.259 -0.7715 -0.7710 -0.2130
  684ACN     H3 4291   2.884   1.705   1.124  0.6341 -0.2314 -1.5627
  684ACN     C2 4292   2.934   1.505   1.168  0.0228 -0.8007 -0.2426
  684ACN     N1 4293   3.011   1.423   1.169 -0.6864 -0.6979 -0.1829
  685ACN     C1 4294   3.653   2.111   0.601  0.1160 -0.2638 -0.5462
  685ACN     H1 4295   3.626   2.191   0.531 -1.9756 -0.5565 -0.1010
  685ACN     H2 4296   3.659   2.015   0.548 -1.1094 -0.2618 -0.6833
  685ACN     H3 4297   3.571   2.100   0.673  1.0455 -0.3049  0.5197
  685ACN     C2 4298   3.785   2.127   0.661  0.3314  0.8033  0.5154
  685ACN     N1 4299   3.889   2.129   0.708 -0.1855 -0.1014 -0.0528
  686ACN     C1 4300   2.553   3.525   3.997 -0.1899 -0.1314 -0.1409
  686ACN     H1 4301   2.605   3.486   4.085  0.0907  1.6119  0.4820
  686ACN     H2 4302   2.574   3.632   3.982 -0.2816 -0.4358 -2.7967
  686ACN     H3 4303   2.444   3.528   4.007  0.1345  2.6812  3.0996
  686ACN     C2 4304   2.592   3.453   3.875 -0.2017  0.1956 -0.2673
  686ACN     N1 4305   2.621   3.396   3.778 -0.3894  0.2911  0.1226
  687ACN     C1 4306   1.870   2.426   1.299 -0.3477  0.5876  0.0678
  687ACN     H1 4307   1.852   2.356   1.217 -1.0680  2.6644 -1.5820
  687ACN     H2 4308   1.769   2.437   1.339 -1.8306  1.0651 -3.6292
  687ACN     H3 4309   1.903   2.518   1.250 -2.9077  0.2827 -2.3314
  687ACN     C2 4310   1.971   2.374   1.398  0.1545  0.4369  0.6935
  687ACN     N1 4311   2.048   2.331   1.471  0.3964  0.2444  0.0802
  688ACN     C1 4312   0.828   3.939   2.217 -0.3104 -0.1585  0.2253
  688ACN     H1 4313   0.805   4.022   2.285  0.0505  0.3028 -0.2167
  688ACN     H2 4314   0.832   3.853   2.286 -0.6211 -0.5529 -0.2434
  688ACN     H3 4315   0.925   3.954   2.170  0.2203  0.8300  1.5971
  688ACN     C2 4316   0.730   3.920   2.111  0.0077 -0.1233 -0.0975
  688ACN     N1 4317   0.656   3.925   2.024  0.6890 -0.4163 -0.2404
  689ACN     C1 4318   0.167   0.260   4.599  0.5540 -0.2426  0.3789
  689ACN     H1 4319   0.150   0.260   4.490  0.5867 -2.4120  0.3479
  689ACN     H2 4320   0.087   0.316   4.648  1.3685  1.2727 -0.0055
  689ACN     H3 4321   0.264   0.307   4.618  1.3749 -1.9248  0.4526
  689ACN     C2 4322   0.170   0.121   4.638 -0.8508  0.0400  0.4916
  689ACN     N1 4323   0.165   0.009   4.663  0.6390  0.4387  0.0495
  690ACN     C1 4324   2.605   3.334   1.265  0.1841  0.3811  0.2120
  690ACN     H1 4325   2.536   3.374   1.340 -0.3468 -2.5016  1.3037
  690ACN     H2 4326   2.701   3.305   1.309 -0.0483  1.0793  1.1991
  690ACN     H3 4327   2.617   3.407   1.183 -0.2916 -1.6172 -1.6838
  690ACN     C2 4328   2.558   3.204   1.207 -0.5418  0.4071 -0.1955
  690ACN     N1 4329   2.525   3.101   1.166 -0.9708 -0.3691 -0.0321
  691ACN     C1 4330   0.759   3.949   3.009  0.5828  0.1991 -0.2593
  691ACN     H1 4331   0.840   3.932   2.938  0.6981 -2.3515  0.4390
  691ACN     H2 4332   0.658   3.939   2.965 -0.3346  2.7198  1.1575
  691ACN     H3 4333   0.764   4.052   3.045  0.2975  0.1315 -0.0225
  691ACN     C2 4334   0.782   3.847   3.110  0.0397 -0.4220  0.3151
  691ACN     N1 4335   0.795   3.772   3.197  0.5260  0.0132 -0.3120
  692ACN     C1 4336   2.315   2.630   4.077 -0.1285 -0.5175 -0.5646
  692ACN     H1 4337   2.296   2.699   4.160  1.9456 -0.7024  0.1021
  692ACN     H2 4338   2.392   2.563   4.119 -1.6021  0.1867  3.4751
  692ACN     H3 4339   2.358   2.691   3.996 -0.2044  2.1077  1.3150
  692ACN     C2 4340   2.190   2.565   4.040  0.2823 -0.3859 -0.3088
  692ACN     N1 4341   2.086   2.519   4.017 -0.2546 -0.1350 -1.0168
  693ACN     C1 4342   1.159   3.722   3.160  0.1504 -0.0344 -0.7939
  693ACN     H1 4343   1.080   3.742   3.234  2.6027 -3.0998  2.8756
  693ACN     H2 4344   1.113   3.752   3.065 -2.1616  1.0785  0.6332
  693ACN     H3 4345   1.187   3.617   3.148  1.1694  0.0335  0.8720
  693ACN     C2 4346   1.267   3.811   3.191  0.2051  0.0924  0.9738
  693ACN     N1 4347   1.366   3.871   3.220  0.2165 -0.1807  0.5720
  694ACN     C1 4348   3.512   2.241   2.734  0.5191  0.2504 -0.1558
  694ACN     H1 4349   3.527   2.142   2.689 -0.6191 -0.3492  0.7756
  694ACN     H2 4350   3.600   2.306   2.740 -0.1990  1.0024  3.8791
  694ACN     H3 4351   3.485   2.227   2.839  0.0315  0.5106 -0.2448
  694ACN     C2 4352   3.408   2.322   2.676 -0.3078 -0.4978  0.0169
  694ACN     N1 4353   3.323   2.385   2.631 -0.7193  0.8976  0.2919
  695ACN     C1 4354   3.346   0.526   4.316  0.5712 -0.4320 -0.6295
  695ACN     H1 4355   3.303   0.426   4.300 -1.9006  0.3305  1.0159
  695ACN     H2 4356   3.317   0.594   4.236  2.4804  2.5497  1.1134
  695ACN     H3 4357   3.456   0.517   4.312  0.5487  0.2843 -5.1518
  695ACN     C2 4358   3.306   0.564   4.446 -0.0820 -0.2266  0.2930
  695ACN     N1 4359   3.270   0.583   4.550  0.2361 -0.3951  0.0049
  696ACN     C1 4360   2.428   3.570   3.530 -0.6883  0.8534 -0.3342
  696ACN     H1 4361   2.406   3.483   3.594  3.9566  0.5820  1.0730
  696ACN     H2 4362   2.421   3.664   3.585 -0.7815 -0.7473  2.5193
  696ACN     H3 4363   2.368   3.579   3.439  1.6833  3.3697 -1.7086
  696ACN     C2 4364   2.562   3.575   3.470  0.6629 -0.1230  0.8300
  696ACN     N1 4365   2.659   3.591   3.409 -0.5998  0.1573 -0.2307
  697ACN     C1 4366   1.156   1.568   2.121 -0.5492 -0.1797  0.5489
  697ACN     H1 4367   1.163   1.580   2.230  1.9980  0.2256  0.3687
  697ACN     H2 4368   1.052   1.548   2.093 -0.2779 -1.7925  0.6460
  697ACN     H3 4369   1.237   1.511   2.073 -1.6114 -1.1691 -0.0897
  697ACN     C2 4370   1.188   1.701   2.075 -0.3728  0.2050  0.3624
  697ACN     N1 4371   1.220   1.803   2.025  0.1249  0.4227 -0.0532
  698ACN     C1 4372   3.851   3.344   3.384 -0.4719 -0.2561 -0.3696
  698ACN     H1 4373   3.915   3.286   3.452  0.9317 -2.0083 -3.1314
  698ACN     H2 4374   3.747   3.307   3.388 -0.5252 -0.0088  0.7958
  698ACN     H3 4375   3.899   3.322   3.288  2.5940  1.6977  0.6490
  698ACN     C2 4376   3.856   3.483   3.424 -0.8540  0.0990  0.1431
  698ACN     N1 4377   3.868   3.594   3.455 -0.0978 -0.1066  0.1915
  699ACN     C1 4378   3.864   0.829   1.788  0.1788 -0.6355 -0.7582
  699ACN     H1 4379   3.770   0.886   1.783  1.1035  1.1678  1.3982
  699ACN     H2 4380   3.857   0.734   1.734 -1.4518 -0.2392 -1.2814
  699ACN     H3 4381   3.887   0.809   1.894 -2.4984 -1.9025 -0.3628
  699ACN     C2 4382   3.972   0.901   1.726 -0.7635 -0.2697  0.6948
  699ACN     N1 4383   4.058   0.952   1.666  0.3813  0.0943 -0.3795
  700ACN     C1 4384   2.027   0.320   2.057 -0.1778  0.4332 -0.3382
  700ACN     H1 4385   2.071   0.324   2.158  1.7027  0.9738 -1.1478
  700ACN     H2 4386   1.959   0.406   2.059 -2.3530 -1.2890  1.2315
  700ACN     H3 4387   1.959   0.236   2.046 -0.5006  0.6223  0.2056
  700ACN     C2 4388   2.123   0.328   1.952  0.0124 -0.0101  0.3598
  700ACN     N1 4389   2.202   0.324   1.868 -0.3672  0.1412 -0.3108
  701ACN     C1 4390   0.010   2.576   0.276 -0.4215  0.1262 -0.0449
  701ACN     H1 4391   0.056   2.618   0.185 -1.8691  0.3898 -0.6727
  701ACN     H2 4392   0.064   2.617   0.362 -2.4967 -0.3714  1.5299
  701ACN     H3 4393   0.028   2.468   0.287 -1.3851 -0.1352 -0.9899
  701ACN     C2 4394  -0.131   2.618   0.278 -0.2155  1.3848  0.0612
  701ACN     N1 4395  -0.241   2.645   0.285 -0.7130 -0.6620 -0.1787
  702ACN     C1 4396   2.439   1.153   3.217  0.0996 -0.4821 -0.4703
  702ACN     H1 4397   2.470   1.222   3.297 -1.7221 -0.6755  0.4289
  702ACN     H2 4398   2.511   1.156   3.135  1.0055  0.0210  0.3348
  702ACN     H3 4399   2.343   1.186   3.174  1.0477  0.4763 -1.8908
  702ACN     C2 4400   2.447   1.014   3.262  0.0360 -0.1405  0.1044
  702ACN     N1 4401   2.466   0.909   3.303 -0.8811 -0.7005 -0.1577
  703ACN     C1 4402   0.519   3.967   0.134 -0.5853 -0.6219 -0.6292
  703ACN     H1 4403   0.468   3.892   0.072  1.3212 -1.4252 -1.2782
  703ACN     H2 4404   0.473   4.062   0.104  3.2395  1.6721  0.4304
  703ACN     H3 4405   0.625   3.983   0.110  0.0107 -0.4691  2.0108
  703ACN     C2 4406   0.506   3.963   0.276 -0.7962 -0.2179 -0.6051
  703ACN     N1 4407   0.494   3.958   0.387  0.2734  0.2292  0.2715
  704ACN     C1 4408   2.941   1.161   0.601 -0.5635  0.3126  0.1734
  704ACN     H1 4409   2.936   1.152   0.491  1.1377  0.1882  0.1025
  704ACN     H2 4410   2.857   1.220   0.639 -0.3966  0.8158 -0.2386
  704ACN     H3 4411   3.035   1.204   0.637 -1.0530  0.9235  0.7403
  704ACN     C2 4412   2.923   1.025   0.657  0.5072 -0.2536  0.4867
  704ACN     N1 4413   2.913   0.920   0.706 -0.3515 -0.4057  0.4817
  705ACN     C1 4414   0.778   4.399   1.518  0.8931  0.2153  0.0373
  705ACN     H1 4415   0.809   4.313   1.578 -0.9395  0.4887  1.4295
  705ACN     H2 4416   0.748   4.479   1.587 -0.0836  0.4387 -0.6322
  705ACN     H3 4417   0.694   4.362   1.458  0.2732 -0.0085  1.0375
  705ACN     C2 4418   0.890   4.431   1.434 -0.0714 -0.7382  1.0000
  705ACN     N1 4419   0.973   4.472   1.370  0.2936  0.4186 -0.1698
  706ACN     C1 4420   1.612   2.008   4.898  0.0297 -0.3610  0.6180
  706ACN     H1 4421   1.541   2.087   4.870  0.6077 -0.1752 -0.3562
  706ACN     H2 4422   1.622   1.927   4.824  0.4023  2.1776 -2.2009
  706ACN     H3 4423   1.578   1.969   4.995 -1.1799 -0.0860  0.3156
  706ACN     C2 4424   1.738   2.077   4.936 -0.0219 -0.2055  0.2193
  706ACN     N1 4425   1.836   2.130   4.961 -0.2026  0.4623  0.5437
  707ACN     C1 4426   2.502   4.645   4.519  0.0037 -0.2467 -1.1486
  707ACN     H1 4427   2.494   4.724   4.596 -0.1236 -1.0016 -0.3785
  707ACN     H2 4428   2.401   4.612   4.491 -0.8724 -1.4926  3.0231
  707ACN     H3 4429   2.566   4.565   4.558  0.8047  0.9904  0.1450
  707ACN     C2 4430   2.566   4.692   4.399  0.4107 -0.1398 -0.0266
  707ACN     N1 4431   2.617   4.734   4.304 -0.5159  0.4443 -0.1173
  708ACN     C1 4432   2.437   0.133   0.079 -0.2822 -0.2548 -0.5583
  708ACN     H1 4433   2.380   0.191   0.152  0.3724 -0.9802  0.5454
  708ACN     H2 4434   2.524   0.191   0.046 -0.5115  1.2185  1.3733
  708ACN     H3 4435   2.377   0.106  -0.009 -1.6178  2.9920 -0.7004
  708ACN     C2 4436   2.494   0.005   0.134  0.5985 -0.4251 -0.7908
  708ACN     N1 4437   2.534  -0.086   0.197  0.3584 -0.0369  1.1654
  709ACN     C1 4438   0.299   3.303   4.127  0.7774 -0.8015 -0.3804
  709ACN     H1 4439   0.316   3.226   4.204  1.2557 -0.7796 -0.4632
  709ACN     H2 4440   0.266   3.256   4.034 -2.0429 -1.7745  1.0537
  709ACN     H3 4441   0.400   3.342   4.109 -0.5280  2.9986 -0.0390
  709ACN     C2 4442   0.221   3.414   4.182 -0.0817 -0.6788 -0.5008
  709ACN     N1 4443   0.173   3.509   4.228  0.6671 -0.0478  0.0711
  710ACN     C1 4444   0.163   0.818   4.492  0.2299  0.1670 -0.4148
  710ACN     H1 4445   0.060   0.824   4.529 -0.5755 -0.3267 -2.4883
  710ACN     H2 4446   0.163   0.827   4.383  0.1973  0.2727 -0.4067
  710ACN     H3 4447   0.209   0.721   4.516 -0.3038  0.3056  1.2162
  710ACN     C2 4448   0.238   0.938   4.540 -0.1772 -0.2772 -0.0722
  710ACN     N1 4449   0.288   1.033   4.588  0.3219  0.3055  0.0351
  711ACN     C1 4450   2.044   2.267   2.910  0.4155 -0.1127  0.6808
  711ACN     H1 4451   1.993   2.219   2.994 -2.1108 -0.1833 -0.8464
  711ACN     H2 4452   2.087   2.359   2.953  0.0797  1.1809 -1.6836
  711ACN     H3 4453   1.969   2.291   2.834  1.6026  0.6470 -0.2742
  711ACN     C2 4454   2.155   2.183   2.877  0.3705  0.5790 -0.2475
  711ACN     N1 4455   2.242   2.110   2.851 -0.0148  0.2622 -0.0262
  712ACN     C1 4456   2.284   1.050   0.314 -0.5872  0.1402  0.0949
  712ACN     H1 4457   2.212   0.982   0.267  0.3487 -0.3985 -0.5732
  712ACN     H2 4458   2.293   1.145   0.258  3.4840  0.1978  0.6963
  712ACN     H3 4459   2.385   1.007   0.316  0.0427  1.5908  1.4004
  712ACN     C2 4460   2.240   1.090   0.450 -0.3368 -0.4013  1.1349
  712ACN     N1 4461   2.205   1.129   0.551 -0.1996  0.1638 -0.3019
  713ACN     C1 4462   1.492   2.786   3.958  0.4100  0.5250 -0.3870
  713ACN     H1 4463   1.539   2.748   3.867 -3.2592 -2.6252 -1.0884
  713ACN     H2 4464   1.509   2.895   3.961  0.8689  0.4347  2.2560
  713ACN     H3 4465   1.541   2.737   4.043 -0.0740 -1.1327 -1.0469
  713ACN     C2 4466   1.351   2.756   3.945 -0.2598 -0.3859 -0.1848
  713ACN     N1 4467   1.241   2.734   3.917  0.0801  0.1174 -0.6871
  714ACN     C1 4468   0.200   0.064   3.455 -0.1179  0.3773 -0.4678
  714ACN     H1 4469   0.190  -0.045   3.440  1.3891 -0.0900  1.7681
  714ACN     H2 4470   0.099   0.103   3.470 -0.8188 -1.4270 -0.2808
  714ACN     H3 4471   0.242   0.106   3.363  1.6864 -0.8740 -0.2501
  714ACN     C2 4472   0.286   0.096   3.569 -0.2591  0.3275 -0.4024
  714ACN     N1 4473   0.354   0.107   3.662  0.2157  0.3094 -0.3564
  715ACN     C1 4474   1.589   4.346   1.276  0.0727  0.1976  0.4366
  715ACN     H1 4475   1.643   4.269   1.221 -0.0246  1.4513 -1.4760
  715ACN     H2 4476   1.533   4.405   1.202  1.0221 -0.5172 -0.8494
  715ACN     H3 4477   1.661   4.413   1.326 -3.2174  3.0317  1.5886
  715ACN     C2 4478   1.494   4.277   1.369  0.0836 -0.2775  0.7050
  715ACN     N1 4479   1.421   4.220   1.439 -0.1163 -0.0599 -0.0190
  716ACN     C1 4480   1.953   4.033   0.904 -0.6202 -0.1986 -0.2543
  716ACN     H1 4481   2.020   4.118   0.922 -1.0168 -0.4415  2.6277
  716ACN     H2 4482   1.988   3.981   0.814 -2.2592  1.4833 -1.8926
  716ACN     H3 4483   1.858   4.084   0.888  0.6267  3.2444  2.7136
  716ACN     C2 4484   1.951   3.943   1.017 -0.6281  0.0707  0.9248
  716ACN     N1 4485   1.944   3.868   1.105 -0.1942  0.1498 -0.4210
  717ACN     C1 4486   2.469   0.464   2.853 -0.3520 -0.2720 -0.1506
  717ACN     H1 4487   2.437   0.430   2.754  1.0354 -1.3221 -0.2548
  717ACN     H2 4488   2.574   0.498   2.850 -0.3094 -0.4268 -0.4067
  717ACN     H3 4489   2.449   0.388   2.929  0.1283 -0.0786  0.1764
  717ACN     C2 4490   2.386   0.574   2.878  0.0532  0.1081  0.2092
  717ACN     N1 4491   2.317   0.665   2.891 -0.3067 -0.6338 -0.5062
  718ACN     C1 4492   3.511   1.397   4.486  0.1251 -0.2098  0.1102
  718ACN     H1 4493   3.618   1.384   4.467  0.4032  2.8697 -0.6618
  718ACN     H2 4494   3.464   1.324   4.553 -0.3501  0.1182  0.1323
  718ACN     H3 4495   3.459   1.388   4.390 -1.2191  0.0853  0.8073
  718ACN     C2 4496   3.488   1.532   4.536  0.7653 -1.0975 -0.2210
  718ACN     N1 4497   3.482   1.644   4.573  0.2904  0.0161 -0.3495
  719ACN     C1 4498   3.525   0.636   1.904 -0.2280  0.3512  0.5655
  719ACN     H1 4499   3.422   0.673   1.909  0.2351  1.3842  2.9543
  719ACN     H2 4500   3.571   0.666   1.808 -0.5366 -1.5817 -0.2090
  719ACN     H3 4501   3.513   0.528   1.922  0.0537  0.2724  0.2966
  719ACN     C2 4502   3.608   0.693   2.007 -0.6025 -0.7245  0.2461
  719ACN     N1 4503   3.674   0.746   2.087 -0.3765  0.8484 -0.0262
  720ACN     C1 4504   1.060   3.176   1.967 -0.3779  0.2646  0.1345
  720ACN     H1 4505   0.989   3.259   1.949 -2.4484 -1.5914 -0.4599
  720ACN     H2 4506   1.025   3.119   2.053 -0.7846  3.3383  2.0823
  720ACN     H3 4507   1.160   3.209   1.998 -0.5328  0.8951 -0.0264
  720ACN     C2 4508   1.085   3.105   1.842  0.3374  1.1776 -0.7766
  720ACN     N1 4509   1.104   3.042   1.752  0.4309  0.0516  0.4037
  721ACN     C1 4510   0.460   1.096   2.310 -0.2711 -0.4146 -0.2569
  721ACN     H1 4511   0.550   1.033   2.305 -0.3316 -0.7206  2.2243
  721ACN     H2 4512   0.403   1.091   2.216 -0.0363  1.5273 -0.5243
  721ACN     H3 4513   0.481   1.201   2.330  0.2033 -0.1991 -1.7825
  721ACN     C2 4514   0.389   1.032   2.410  0.0251 -0.9860 -0.0354
  721ACN     N1 4515   0.340   0.987   2.509 -0.2558 -0.2076  0.5903
  722ACN     C1 4516   2.978   3.478   3.873  0.2547 -0.8757 -0.4483
  722ACN     H1 4517   2.891   3.430   3.828  0.5088 -1.3469 -0.4476
  722ACN     H2 4518   3.045   3.532   3.806  0.6866 -0.6196  0.1796
  722ACN     H3 4519   3.044   3.395   3.904 -1.2991 -1.6953  0.7785
  722ACN     C2 4520   2.917   3.557   3.985 -0.5090  0.3688 -0.3278
  722ACN     N1 4521   2.871   3.620   4.068  0.0768 -0.0024 -0.3066
  723ACN     C1 4522   2.904   2.415   3.018  0.2670  0.7069  0.0876
  723ACN     H1 4523   2.991   2.456   2.966  0.5895 -0.1458 -0.0498
  723ACN     H2 4524   2.912   2.309   3.044  0.5187  0.4122 -1.1923
  723ACN     H3 4525   2.823   2.419   2.944  0.0863 -0.5023  0.2174
  723ACN     C2 4526   2.869   2.497   3.134 -0.5647 -0.1344  0.0159
  723ACN     N1 4527   2.830   2.560   3.216  0.3458 -0.6252  0.4426
  724ACN     C1 4528   1.265   4.462   2.442 -0.2440 -0.5732  0.2669
  724ACN     H1 4529   1.168   4.510   2.426 -0.7055 -1.3906  0.6166
  724ACN     H2 4530   1.328   4.500   2.361 -1.3826  1.4839  0.3125
  724ACN     H3 4531   1.258   4.353   2.442 -1.3475 -0.5646  3.3628
  724ACN     C2 4532   1.318   4.506   2.568 -0.9944 -0.5233 -0.0996
  724ACN     N1 4533   1.372   4.532   2.666 -0.5182  0.3704 -0.1469
  725ACN     C1 4534   0.181   0.304   3.855 -0.2251 -0.3430  0.8321
  725ACN     H1 4535   0.091   0.331   3.911 -2.1881 -2.9599 -0.9305
  725ACN     H2 4536   0.159   0.252   3.761 -1.0828 -1.1297  1.4551
  725ACN     H3 4537   0.231   0.236   3.925 -1.6620 -0.9623  1.2642
  725ACN     C2 4538   0.269   0.416   3.844 -0.6948 -0.5094  0.2700
  725ACN     N1 4539   0.347   0.499   3.836 -0.0793 -0.7437 -0.0882
  726ACN     C1 4540   3.529   4.004   1.762 -0.6154  0.2527 -0.0938
  726ACN     H1 4541   3.571   3.921   1.819 -0.9261  0.9940  1.2357
  726ACN     H2 4542   3.603   4.038   1.689  2.3538 -3.5251  1.0487
  726ACN     H3 4543   3.507   4.089   1.829 -0.9695  0.0970 -0.0097
  726ACN     C2 4544   3.418   3.955   1.685 -0.5130 -0.2973  0.8316
  726ACN     N1 4545   3.330   3.921   1.616  0.1471 -0.1722 -0.2591
  727ACN     C1 4546   2.749   2.600   2.342 -0.0414  0.8592 -0.7885
  727ACN     H1 4547   2.751   2.533   2.255 -0.7265 -0.3238  0.1008
  727ACN     H2 4548   2.657   2.661   2.338 -2.3000 -2.2301  1.5405
  727ACN     H3 4549   2.842   2.657   2.352  0.8323 -0.7673  0.5974
  727ACN     C2 4550   2.738   2.517   2.468  0.2326 -0.1286  0.4146
  727ACN     N1 4551   2.738   2.456   2.565  0.5391 -0.6448 -0.8008
  728ACN     C1 4552   0.592   4.829   2.534  0.4146  0.0162  0.6255
  728ACN     H1 4553   0.635   4.878   2.446  1.1487  0.7823  1.4030
  728ACN     H2 4554   0.576   4.721   2.519 -0.5366  0.4776 -1.9953
  728ACN     H3 4555   0.503   4.888   2.561 -0.1660 -0.3603 -0.4431
  728ACN     C2 4556   0.692   4.845   2.643 -0.1808  0.4725  0.4745
  728ACN     N1 4557   0.772   4.854   2.727 -0.6335  0.1311 -0.1962
  729ACN     C1 4558   1.402   1.269   3.625  0.2063 -0.0673 -0.0599
  729ACN     H1 4559   1.382   1.377   3.638 -2.0097 -0.7791  3.0980
  729ACN     H2 4560   1.470   1.255   3.540 -1.5675 -1.0871 -1.3429
  729ACN     H3 4561   1.307   1.219   3.603  1.0746 -1.1066 -1.5302
  729ACN     C2 4562   1.449   1.205   3.742  0.0093  0.0495  0.8024
  729ACN     N1 4563   1.487   1.160   3.840  0.3096 -0.2683  0.0158
  730ACN     C1 4564   1.855   1.957   4.067 -0.6844 -0.6380  0.4091
  730ACN     H1 4565   1.818   1.861   4.029 -1.8267  0.8204 -2.2751
  730ACN     H2 4566   1.796   2.020   4.134  1.1574 -0.0326  1.5067
  730ACN     H3 4567   1.857   2.025   3.981  2.2547 -0.2253  0.7356
  730ACN     C2 4568   1.985   1.956   4.129  0.2437 -0.3263  0.1897
  730ACN     N1 4569   2.092   1.956   4.169  0.0231 -0.3893  0.2328
  731ACN     C1 4570   3.248   3.157   4.364  0.1207  0.0715 -0.1795
  731ACN     H1 4571   3.286   3.246   4.313 -0.5397 -0.1327 -1.0419
  731ACN     H2 4572   3.332   3.105   4.410 -0.1124 -0.9432 -0.9003
  731ACN     H3 4573   3.206   3.098   4.282 -0.1500  0.9923 -0.7169
  731ACN     C2 4574   3.156   3.195   4.468  0.4939  0.0485 -0.2771
  731ACN     N1 4575   3.077   3.238   4.539  0.5082 -0.4978 -0.1825
  732ACN     C1 4576   1.621   3.617   3.128  0.0696 -0.4615  0.7075
  732ACN     H1 4577   1.690   3.543   3.086 -1.2187 -1.4957  0.3856
  732ACN     H2 4578   1.612   3.696   3.052 -0.3581 -0.7950  0.4126
  732ACN     H3 4579   1.664   3.657   3.221  1.0889  1.7850 -0.6642
  732ACN     C2 4580   1.494   3.550   3.156 -0.5998  0.1417 -0.0676
  732ACN     N1 4581   1.403   3.489   3.183  0.0015 -0.3981  0.6133
  733ACN     C1 4582   3.084   0.793   0.451  0.1336 -0.6722 -0.0322
  733ACN     H1 4583   3.148   0.869   0.497 -0.7062  0.1169 -0.1531
  733ACN     H2 4584   2.988   0.819   0.404  0.1706  0.3690  0.4456
  733ACN     H3 4585   3.073   0.723   0.535 -2.1894  0.7802  0.9325
  733ACN     C2 4586   3.164   0.736   0.344  0.4006 -0.1839  0.2784
  733ACN     N1 4587   3.230   0.695   0.255  0.1604 -0.5302 -0.4519
  734ACN     C1 4588   3.253   3.526   3.053  0.1150 -0.0813  0.1436
  734ACN     H1 4589   3.355   3.490   3.035 -0.4691 -0.4872 -2.4904
  734ACN     H2 4590   3.215   3.479   3.145 -1.8137  0.6885 -0.2361
  734ACN     H3 4591   3.199   3.504   2.961  2.5606  0.3303 -1.4463
  734ACN     C2 4592   3.269   3.668   3.064 -1.0452  0.6633  0.2389
  734ACN     N1 4593   3.271   3.783   3.072  0.1797 -0.3172 -0.4822
  735ACN     C1 4594   0.316   3.884   2.717  0.3564  0.2421 -0.8925
  735ACN     H1 4595   0.398   3.851   2.653  0.3510  4.4034 -3.2785
  735ACN     H2 4596   0.220   3.835   2.697 -1.6211  3.5915 -0.1455
  735ACN     H3 4597   0.303   3.992   2.700 -1.0493 -0.0790 -1.9140
  735ACN     C2 4598   0.357   3.864   2.850  0.1289 -0.2764  0.1082
  735ACN     N1 4599   0.397   3.866   2.957  0.1109 -0.3786 -0.5275
  736ACN     C1 4600   0.510   0.797   3.725 -0.1400  0.2784 -0.2569
  736ACN     H1 4601   0.541   0.748   3.632 -1.2543 -1.6432  0.3415
  736ACN     H2 4602   0.404   0.772   3.740  0.2260 -0.2283  1.7102
  736ACN     H3 4603   0.516   0.906   3.727 -1.0534  0.3568 -1.5196
  736ACN     C2 4604   0.603   0.745   3.824  0.5578 -0.1821 -0.2919
  736ACN     N1 4605   0.687   0.720   3.895 -0.3504 -0.1669  0.0274
  737ACN     C1 4606   0.806   0.373   2.619  0.9698  0.2483 -0.3453
  737ACN     H1 4607   0.792   0.413   2.518  0.7203  1.2896  0.0924
  737ACN     H2 4608   0.908   0.336   2.637  0.2291 -1.4354  0.5175
  737ACN     H3 4609   0.732   0.297   2.648 -0.4489  2.1972  1.2201
  737ACN     C2 4610   0.784   0.477   2.716  0.2121 -0.1737 -0.0799
  737ACN     N1 4611   0.775   0.553   2.800 -0.3720  0.2692 -0.1216
  738ACN     C1 4612   1.203   0.483   2.209 -0.2905  0.0355  0.2000
  738ACN     H1 4613   1.245   0.383   2.227  2.7981  1.5105  1.6757
  738ACN     H2 4614   1.224   0.516   2.107  0.6476  2.2359  1.0945
  738ACN     H3 4615   1.247   0.553   2.281  0.9429  0.1083 -0.6188
  738ACN     C2 4616   1.057   0.492   2.230 -0.1306  0.9083 -0.4423
  738ACN     N1 4617   0.948   0.487   2.259  0.0485  0.1041 -0.1574
  739ACN     C1 4618   0.025   3.754   1.715  0.1885  0.6751  0.1681
  739ACN     H1 4619   0.097   3.751   1.633  0.3181  0.7093  0.2805
  739ACN     H2 4620   0.032   3.850   1.768 -1.1632  0.1874  1.2529
  739ACN     H3 4621   0.052   3.672   1.783  1.3308 -0.8372 -2.0377
  739ACN     C2 4622  -0.107   3.731   1.660  0.2096 -0.0339  0.0045
  739ACN     N1 4623  -0.217   3.713   1.619 -0.2876 -0.1768 -0.1987
  740ACN     C1 4624   1.809   2.777   0.544  0.8903 -0.6358 -0.1657
  740ACN     H1 4625   1.913   2.760   0.577  0.5635  0.2833  1.4071
  740ACN     H2 4626   1.777   2.676   0.518  2.9113 -0.8702 -1.8771
  740ACN     H3 4627   1.827   2.835   0.453 -1.4827 -0.6205 -0.6518
  740ACN     C2 4628   1.735   2.851   0.650  0.4829  0.2476  0.3420
  740ACN     N1 4629   1.691   2.911   0.735  0.7054 -0.0013 -0.1804
  741ACN     C1 4630   2.833   1.674   4.401  0.0834  0.3753  0.7545
  741ACN     H1 4631   2.933   1.653   4.362 -0.1216 -3.2936  2.0118
  741ACN     H2 4632   2.766   1.592   4.371 -1.4668  1.8825 -0.0127
  741ACN     H3 4633   2.789   1.772   4.377 -0.4692 -0.0055  0.1828
  741ACN     C2 4634   2.848   1.668   4.546  0.5669  0.8605  0.4920
  741ACN     N1 4635   2.878   1.641   4.652 -0.1386 -0.0135 -0.6425
  742ACN     C1 4636   2.886   1.197   3.915 -0.6368 -0.4066  0.8559
  742ACN     H1 4637   2.924   1.176   3.814 -0.4517  0.2717  0.7842
  742ACN     H2 4638   2.884   1.306   3.928  0.5501 -0.5189  1.9663
  742ACN     H3 4639   2.944   1.142   3.990 -0.9914 -0.5671  1.0144
  742ACN     C2 4640   2.750   1.145   3.914 -0.7007 -0.2028 -0.4890
  742ACN     N1 4641   2.645   1.099   3.916 -0.1041 -0.2417  0.2935
  743ACN     C1 4642   2.954   4.332   3.274 -0.1303  1.0464 -0.7807
  743ACN     H1 4643   2.910   4.271   3.354 -1.9336  2.4576 -0.6653
  743ACN     H2 4644   3.062   4.343   3.291  0.1269  0.2378 -1.7959
  743ACN     H3 4645   2.895   4.424   3.271 -1.3329  0.2563 -1.4816
  743ACN     C2 4646   2.936   4.250   3.153 -0.3551 -0.2199  0.0241
  743ACN     N1 4647   2.920   4.187   3.062  0.0013 -0.4137 -1.1756
  744ACN     C1 4648   1.128   1.810   3.852 -0.0426  0.0942 -0.4085
  744ACN     H1 4649   1.079   1.812   3.950 -1.8958  2.2367 -1.3356
  744ACN     H2 4650   1.098   1.715   3.806 -1.5356  1.1300 -1.6132
  744ACN     H3 4651   1.238   1.808   3.850 -0.0281 -0.4528  0.8096
  744ACN     C2 4652   1.079   1.919   3.774  0.2857  0.2608 -0.7026
  744ACN     N1 4653   1.028   2.005   3.708  0.2214 -0.1312  0.2744
  745ACN     C1 4654   1.708   2.152   4.524 -0.2370 -0.1057 -0.9027
  745ACN     H1 4655   1.729   2.046   4.544 -0.2298 -0.0942 -0.8496
  745ACN     H2 4656   1.801   2.207   4.537 -0.6286  0.4247 -0.3386
  745ACN     H3 4657   1.639   2.196   4.597 -1.3609  0.4685 -2.2789
  745ACN     C2 4658   1.657   2.152   4.385 -0.0330  0.3771  0.3981
  745ACN     N1 4659   1.608   2.154   4.277 -0.4012  0.1393  0.2608
  746ACN     C1 4660   3.735   3.183   3.802 -0.8600 -0.7809  0.3031
  746ACN     H1 4661   3.676   3.096   3.770  0.0479 -0.6132 -1.8770
  746ACN     H2 4662   3.674   3.273   3.819  0.3727  0.0372  0.4756
  746ACN     H3 4663   3.809   3.205   3.725  0.4591  0.5011  1.8858
  746ACN     C2 4664   3.818   3.147   3.914  0.3054 -0.3899  0.2737
  746ACN     N1 4665   3.874   3.117   4.010  0.5881  0.1605 -0.5565
  747ACN     C1 4666   0.042   2.999   2.705 -0.4397  0.1376  0.1968
  747ACN     H1 4667   0.073   3.100   2.735 -1.7835  0.6370 -0.0973
  747ACN     H2 4668   0.095   2.929   2.771 -1.0662  0.3213  0.8969
  747ACN     H3 4669   0.067   2.988   2.599 -0.3404 -0.2175  0.2564
  747ACN     C2 4670  -0.106   2.991   2.714 -0.3279 -0.7579  0.5459
  747ACN     N1 4671  -0.218   2.975   2.721 -0.3212 -0.3411 -0.1220
  748ACN     C1 4672   1.630   1.702   0.334 -0.4663  0.1417 -0.6629
  748ACN     H1 4673   1.656   1.685   0.229 -0.6932  1.3794 -0.9325
  748ACN     H2 4674   1.713   1.696   0.405 -0.2258 -1.3025 -1.0517
  748ACN     H3 4675   1.541   1.647   0.368  0.1284 -1.7406 -2.1001
  748ACN     C2 4676   1.594   1.839   0.326  0.7569  0.8738  0.0383
  748ACN     N1 4677   1.573   1.953   0.321  0.2161 -0.0717 -0.1934
  749ACN     C1 4678   2.960   3.353   0.327 -0.3641 -0.4671 -0.2617
  749ACN     H1 4679   2.985   3.459   0.322  1.7077 -0.8519  1.2790
  749ACN     H2 4680   3.018   3.289   0.259 -1.4924 -0.5609 -1.1404
  749ACN     H3 4681   2.854   3.344   0.301  0.1498 -0.7862 -2.2849
  749ACN     C2 4682   2.985   3.300   0.462 -0.3938 -0.2002 -0.0687
  749ACN     N1 4683   3.015   3.262   0.569 -0.1258 -0.7571 -0.1275
  750ACN     C1 4684   3.082   0.901   3.240 -0.4165 -0.6672  0.2965
  750ACN     H1 4685   3.114   0.848   3.150  0.5138  1.3012 -0.5588
  750ACN     H2 4686   2.997   0.963   3.210  1.2906  0.8593 -1.5334
  750ACN     H3 4687   3.170   0.960   3.269 -0.9027  1.2031 -1.9263
  750ACN     C2 4688   3.047   0.806   3.342  0.3445 -0.4939 -0.0870
  750ACN     N1 4689   3.007   0.742   3.434  0.0715 -0.1733  0.2590
  751ACN     C1 4690   1.705   3.783   1.369  0.0706 -0.1350 -0.1251
  751ACN     H1 4691   1.622   3.746   1.431  0.8190 -1.8922 -0.1454
  751ACN     H2 4692   1.656   3.800   1.272 -0.5194 -0.4355  0.1171
  751ACN     H3 4693   1.788   3.711   1.366 -1.3178 -1.7917  0.5704
  751ACN     C2 4694   1.745   3.914   1.426 -0.2232 -0.2479 -0.4631
  751ACN     N1 4695   1.773   4.009   1.484  0.3405  0.3357 -0.9476
  752ACN     C1 4696   3.552   1.328   3.908 -0.1938  0.2266  0.0362
  752ACN     H1 4697   3.535   1.436   3.909 -0.4193  0.1995  2.5412
  752ACN     H2 4698   3.645   1.306   3.853  0.2497  1.6438  0.1993
  752ACN     H3 4699   3.468   1.279   3.858  0.5721 -0.6335 -0.4241
  752ACN     C2 4700   3.560   1.293   4.051 -0.0666 -0.2696 -0.6088
  752ACN     N1 4701   3.557   1.258   4.161 -0.2299 -0.7666 -0.4424
  753ACN     C1 4702   0.842   1.455   1.432 -0.5655 -0.6898  0.3747
  753ACN     H1 4703   0.892   1.524   1.501 -2.3836 -0.3379  1.3695
  753ACN     H2 4704   0.833   1.513   1.340 -0.1987  0.8393  1.2989
  753ACN     H3 4705   0.747   1.416   1.472 -1.0919  0.9735  0.7781
  753ACN     C2 4706   0.924   1.339   1.408  0.7332 -0.1181 -0.0275
  753ACN     N1 4707   0.992   1.246   1.404  0.1180 -0.7529  0.0536
  754ACN     C1 4708   2.985   0.213   0.628  0.8854  0.7447  0.1081
  754ACN     H1 4709   3.026   0.137   0.696  0.9253  1.1409  0.5247
  754ACN     H2 4710   3.037   0.197   0.533 -2.2575 -1.4338 -1.3710
  754ACN     H3 4711   3.004   0.315   0.661  2.5609 -0.0205  1.5359
  754ACN     C2 4712   2.843   0.194   0.606 -0.7153  0.9999  0.5352
  754ACN     N1 4713   2.734   0.169   0.592  0.5813 -0.1851  0.1891
  755ACN     C1 4714   1.825   3.848   2.670  0.4287 -0.1365 -1.0041
  755ACN     H1 4715   1.742   3.909   2.634 -0.2889  0.5833  1.7934
  755ACN     H2 4716   1.895   3.800   2.600  1.9151  1.9419 -0.9970
  755ACN     H3 4717   1.785   3.765   2.729 -0.4775  0.2956 -1.0116
  755ACN     C2 4718   1.887   3.939   2.765 -0.1240  0.1230 -0.4920
  755ACN     N1 4719   1.935   4.014   2.839  0.3842 -0.2956  0.3926
  756ACN     C1 4720   1.396   3.651   0.510  0.0203  0.3684  0.7988
  756ACN     H1 4721   1.437   3.684   0.606  2.9519  3.0212 -1.2744
  756ACN     H2 4722   1.441   3.696   0.420 -0.0735  0.7383  0.9368
  756ACN     H3 4723   1.288   3.671   0.508  0.3075  1.9839  1.3523
  756ACN     C2 4724   1.421   3.503   0.502  0.2526 -0.3602  0.1620
  756ACN     N1 4725   1.423   3.389   0.499  0.0069 -0.3120 -0.1321
  757ACN     C1 4726   0.983   4.157   1.831 -0.6352  0.4214 -0.3891
  757ACN     H1 4727   0.930   4.145   1.926 -0.9140 -2.4798 -0.8585
  757ACN     H2 4728   0.938   4.088   1.759  0.5228 -1.1694  0.3799
  757ACN     H3 4729   1.087   4.133   1.857 -1.3287 -2.6826 -0.3070
  757ACN     C2 4730   0.989   4.300   1.790 -0.4342  0.3941  0.2952
  757ACN     N1 4731   1.004   4.411   1.757  0.0812 -0.5160  0.2260
  758ACN     C1 4732   2.371   0.249   1.349 -0.1071  0.4855  0.0139
  758ACN     H1 4733   2.372   0.265   1.240 -0.8054  0.1033 -0.0549
  758ACN     H2 4734   2.369   0.351   1.389  2.0001  0.0159  1.3420
  758ACN     H3 4735   2.459   0.196   1.386  0.2001  1.0975  0.1541
  758ACN     C2 4736   2.249   0.189   1.388 -0.0551  0.6338  0.2684
  758ACN     N1 4737   2.151   0.136   1.419 -0.0050 -0.1503 -0.3241
  759ACN     C1 4738   2.801   2.790   1.647  0.0953 -0.1097 -0.0469
  759ACN     H1 4739   2.803   2.723   1.560  1.3446  0.9728 -0.8840
  759ACN     H2 4740   2.809   2.891   1.603  0.4293 -0.8819 -1.8241
  759ACN     H3 4741   2.892   2.756   1.697 -0.4412 -1.0381  0.3008
  759ACN     C2 4742   2.687   2.757   1.724 -0.5761 -0.1706  0.3903
  759ACN     N1 4743   2.584   2.735   1.778  0.0508  0.1088 -0.2108
  760ACN     C1 4744   0.527   4.125   2.316  0.7508 -0.9294 -0.6743
  760ACN     H1 4745   0.574   4.030   2.345  0.3752 -1.0538 -0.4723
  760ACN     H2 4746   0.482   4.098   2.220  2.3738  0.8884 -1.9916
  760ACN     H3 4747   0.610   4.194   2.298  0.5825 -1.2180 -2.6383
  760ACN     C2 4748   0.416   4.167   2.409 -0.2728  0.0492  0.1686
  760ACN     N1 4749   0.336   4.194   2.483  0.2096  0.1357 -0.6073
  761ACN     C1 4750   2.834   1.747   2.995 -0.2838  0.5309  0.3017
  761ACN     H1 4751   2.829   1.639   3.008  0.1667  0.6603  1.6801
  761ACN     H2 4752   2.891   1.795   3.076 -1.1327  3.3626 -0.7180
  761ACN     H3 4753   2.733   1.789   3.010 -0.3082  0.7060 -0.3313
  761ACN     C2 4754   2.894   1.784   2.863 -0.2310  0.3429  0.0407
  761ACN     N1 4755   2.954   1.805   2.766 -0.0287  0.4344  0.0730
  762ACN     C1 4756   2.601   4.009   0.563 -0.2007 -0.4978 -0.1494
  762ACN     H1 4757   2.710   4.012   0.556 -0.0681 -0.5609  1.8053
  762ACN     H2 4758   2.569   4.102   0.513 -0.2062  0.4353  1.5687
  762ACN     H3 4759   2.571   3.998   0.668  1.0884  1.7610  0.4838
  762ACN     C2 4760   2.561   3.895   0.489 -0.3205  0.3662  0.5421
  762ACN     N1 4761   2.521   3.801   0.436  0.4534  0.0296 -0.1015
  763ACN     C1 4762   1.846   1.763   2.779 -0.1194 -0.4127  0.2178
  763ACN     H1 4763   1.777   1.832   2.729  0.0781 -0.8803 -0.7177
  763ACN     H2 4764   1.928   1.747   2.708  0.4314  1.9966  0.2729
  763ACN     H3 4765   1.798   1.667   2.800 -0.7033 -0.1064  0.2736
  763ACN     C2 4766   1.900   1.827   2.897  0.5856  0.3321  0.2487
  763ACN     N1 4767   1.939   1.871   2.996 -0.3340  0.7232  0.3896
  764ACN     C1 4768   1.962   4.287   1.642  0.2965  0.6270 -0.3739
  764ACN     H1 4769   1.927   4.362   1.713  1.3020  0.1928  0.6051
  764ACN     H2 4770   2.063   4.321   1.613 -0.4113  2.1023 -1.1839
  764ACN     H3 4771   1.893   4.277   1.557 -0.9675  2.2245  0.4426
  764ACN     C2 4772   1.979   4.165   1.713 -0.5263  0.4666 -0.4748
  764ACN     N1 4773   1.997   4.074   1.783  0.0455 -0.6518  0.2047
  765ACN     C1 4774   2.629   2.777   1.104 -0.2371 -0.7068 -0.3250
  765ACN     H1 4775   2.734   2.744   1.098  0.1211  0.8470 -3.5401
  765ACN     H2 4776   2.623   2.876   1.150 -1.4310 -1.8657  2.1064
  765ACN     H3 4777   2.571   2.702   1.160 -0.7872 -0.7291 -0.9163
  765ACN     C2 4778   2.581   2.794   0.967 -0.1456  0.3226  0.0136
  765ACN     N1 4779   2.541   2.816   0.862 -0.3051  0.2805  0.5621
  766ACN     C1 4780   3.708   0.586   4.741  0.8730 -0.9752  0.4196
  766ACN     H1 4781   3.652   0.573   4.834  0.3892 -2.2830 -0.0398
  766ACN     H2 4782   3.627   0.582   4.667 -0.0651  0.6002  1.3200
  766ACN     H3 4783   3.779   0.504   4.729  2.0067 -0.0875  0.9416
  766ACN     C2 4784   3.762   0.724   4.729  0.0214  0.2726 -0.8270
  766ACN     N1 4785   3.806   0.827   4.714  0.1665  0.2671  0.1022
  767ACN     C1 4786   0.715   4.387   0.236 -0.2719  0.1704  0.2385
  767ACN     H1 4787   0.781   4.475   0.243  0.0000  0.0733 -1.1245
  767ACN     H2 4788   0.719   4.362   0.130  0.8761 -2.3376  0.8347
  767ACN     H3 4789   0.621   4.428   0.274  0.7460  0.9805  2.0037
  767ACN     C2 4790   0.766   4.274   0.312 -0.5036 -0.8183  1.1868
  767ACN     N1 4791   0.799   4.191   0.383  0.2422  0.3448 -0.0567
  768ACN     C1 4792   3.388   3.053   2.894  0.0808  0.1085 -0.4034
  768ACN     H1 4793   3.492   3.027   2.916 -0.2741 -2.4751 -1.5472
  768ACN     H2 4794   3.355   3.081   2.995  0.2855 -2.0505  0.2760
  768ACN     H3 4795   3.328   2.968   2.858 -2.0326  1.2031  0.3980
  768ACN     C2 4796   3.377   3.169   2.809  0.2482 -0.7918 -0.1596
  768ACN     N1 4797   3.374   3.268   2.749  0.4468 -0.6977  0.8137
  769ACN     C1 4798   0.475   0.520   4.913  0.0823 -0.4810 -0.9359
  769ACN     H1 4799   0.576   0.552   4.884  0.7151 -2.3868 -0.9213
  769ACN     H2 4800   0.404   0.598   4.882 -0.0718  1.1242  3.0606
  769ACN     H3 4801   0.472   0.533   5.022  0.0197  1.5266 -1.1463
  769ACN     C2 4802   0.444   0.383   4.886  0.7004  0.2078 -0.1662
  769ACN     N1 4803   0.409   0.274   4.866  0.3695 -0.9061  0.2767
  770ACN     C1 4804   0.457   3.136   2.677  0.1753  0.4568 -0.2540
  770ACN     H1 4805   0.425   3.193   2.589  2.1183  0.4177 -1.0168
  770ACN     H2 4806   0.504   3.046   2.637  0.3903 -0.0645  1.1486
  770ACN     H3 4807   0.370   3.102   2.734 -1.2175  0.4736 -2.2975
  770ACN     C2 4808   0.547   3.208   2.762 -0.3468 -0.1770 -0.2739
  770ACN     N1 4809   0.606   3.261   2.843 -0.0485  0.1297  0.9111
  771ACN     C1 4810   3.224   2.635   2.845  0.0184  0.7756 -0.6806
  771ACN     H1 4811   3.220   2.711   2.924  1.3082 -0.6993  0.8355
  771ACN     H2 4812   3.229   2.539   2.899  0.8604  1.2967  0.1898
  771ACN     H3 4813   3.316   2.660   2.792  0.1035 -0.1922 -0.9968
  771ACN     C2 4814   3.116   2.642   2.742 -0.7222 -0.1585  0.2128
  771ACN     N1 4815   3.024   2.635   2.675  0.5680  0.5388  0.0076
  772ACN     C1 4816   1.615   4.583   0.761 -0.1365 -0.7210  0.6176
  772ACN     H1 4817   1.575   4.659   0.693  3.2239 -1.6442 -2.5265
  772ACN     H2 4818   1.708   4.546   0.715 -0.9953 -0.2281 -1.6036
  772ACN     H3 4819   1.548   4.497   0.773  1.1743 -1.9358 -0.5046
  772ACN     C2 4820   1.643   4.650   0.886  0.1507  0.0550 -0.0256
  772ACN     N1 4821   1.688   4.703   0.980  0.0358 -0.3438 -0.5553
  773ACN     C1 4822   2.647   4.623   1.792  0.1004  0.1751 -0.4594
  773ACN     H1 4823   2.581   4.683   1.856 -0.6971 -1.2728  0.0956
  773ACN     H2 4824   2.714   4.566   1.858 -1.1046 -1.5489 -0.7128
  773ACN     H3 4825   2.691   4.702   1.730 -0.7005  0.8613 -0.1592
  773ACN     C2 4826   2.553   4.537   1.720  0.0030  0.0526 -0.1785
  773ACN     N1 4827   2.478   4.470   1.666  1.3557 -0.1753 -1.0470
  774ACN     C1 4828   1.362   3.759   4.050 -0.3308 -0.0860  0.0287
  774ACN     H1 4829   1.434   3.718   4.122  1.2506  0.7765 -1.0489
  774ACN     H2 4830   1.425   3.757   3.960  1.4693  0.7725  1.2494
  774ACN     H3 4831   1.333   3.860   4.080  0.8656  0.1274  0.4567
  774ACN     C2 4832   1.247   3.667   4.026 -0.3048  0.3410  0.1062
  774ACN     N1 4833   1.159   3.599   3.993 -0.3269  0.2142 -0.0717
  775ACN     C1 4834   0.506   2.714   2.698  0.4305  0.5083 -0.6649
  775ACN     H1 4835   0.495   2.612   2.658 -1.3602  1.1438 -1.8563
  775ACN     H2 4836   0.403   2.750   2.708 -0.1166 -1.4674  1.0456
  775ACN     H3 4837   0.551   2.776   2.620  0.0983  2.7990  0.9195
  775ACN     C2 4838   0.578   2.701   2.826  0.6620  0.3167 -0.0911
  775ACN     N1 4839   0.636   2.690   2.927 -0.5558 -0.3891 -0.2586
  776ACN     C1 4840   0.043   3.233   1.735 -0.1414 -0.7446  0.2735
  776ACN     H1 4841   0.085   3.226   1.836  3.0908  1.4894 -0.8261
  776ACN     H2 4842  -0.066   3.239   1.737 -0.3022 -2.5984 -1.6825
  776ACN     H3 4843   0.068   3.160   1.658  3.4593  1.0843 -0.4074
  776ACN     C2 4844   0.089   3.364   1.687 -0.3560 -0.1123  1.0265
  776ACN     N1 4845   0.114   3.468   1.649  0.7374 -0.0982 -0.5089
  777ACN     C1 4846   2.464   2.611   0.049 -0.2726  0.2395  0.3485
  777ACN     H1 4847   2.562   2.584   0.006  0.6306  2.4514  0.9423
  777ACN     H2 4848   2.461   2.705   0.105  0.1970  1.0420 -0.9280
  777ACN     H3 4849   2.433   2.527   0.112 -1.4418  1.4651  1.4390
  777ACN     C2 4850   2.368   2.619  -0.059 -0.0572  0.1700 -0.0933
  777ACN     N1 4851   2.296   2.628  -0.145 -0.3125  0.1660 -0.1489
  778ACN     C1 4852   1.357   2.053   4.070 -0.1068 -0.6762 -0.1030
  778ACN     H1 4853   1.380   2.157   4.095 -0.5153 -0.2547 -1.4650
  778ACN     H2 4854   1.367   2.047   3.961 -3.1324  0.9414 -0.5116
  778ACN     H3 4855   1.251   2.031   4.089 -0.0293 -1.7000 -0.8076
  778ACN     C2 4856   1.449   1.961   4.132  0.1413  0.8448  0.0285
  778ACN     N1 4857   1.516   1.874   4.173  0.0269 -0.2077  0.3266
  779ACN     C1 4858   0.615   1.928   0.958 -0.0986 -0.0863  0.1773
  779ACN     H1 4859   0.707   1.894   1.007  0.1007 -1.8085 -1.3276
  779ACN     H2 4860   0.651   1.932   0.855  1.4458 -1.3091  0.6484
  779ACN     H3 4861   0.594   2.032   0.984 -1.4156  0.4800 -3.0219
  779ACN     C2 4862   0.493   1.841   0.974  0.1987 -0.3844 -0.0102
  779ACN     N1 4863   0.405   1.771   0.991 -0.3877  0.3373 -0.7124
  780ACN     C1 4864   2.674   2.484   4.617 -0.2639 -0.6402  0.2425
  780ACN     H1 4865   2.590   2.470   4.686  0.2566 -0.6539  0.8822
  780ACN     H2 4866   2.749   2.404   4.628  1.8751  1.3543  0.5596
  780ACN     H3 4867   2.731   2.571   4.652 -0.2063 -1.1117  1.3650
  780ACN     C2 4868   2.620   2.480   4.481 -0.6520  0.1620  0.1006
  780ACN     N1 4869   2.594   2.495   4.370 -0.1595  0.4545 -0.2942
  781ACN     C1 4870   0.134   0.140   0.039  0.0838 -0.5930  0.7727
  781ACN     H1 4871   0.078   0.052   0.005  1.0098 -1.4888  1.5390
  781ACN     H2 4872   0.230   0.125  -0.011  0.6363 -0.2416  1.7265
  781ACN     H3 4873   0.127   0.141   0.149 -0.9203 -0.1144  0.7100
  781ACN     C2 4874   0.064   0.251  -0.022  0.3375  0.1610 -0.1865
  781ACN     N1 4875   0.002   0.327  -0.075 -0.2963 -0.2395  0.4708
  782ACN     C1 4876   3.357   3.149   1.357 -0.5190 -0.3049 -0.3112
  782ACN     H1 4877   3.319   3.105   1.451  0.9407 -0.6858  0.1065
  782ACN     H2 4878   3.355   3.069   1.282  0.2289 -1.4508  0.8727
  782ACN     H3 4879   3.459   3.178   1.384 -1.4270  1.6321  1.1860
  782ACN     C2 4880   3.265   3.256   1.318  0.2085 -0.2699  0.5538
  782ACN     N1 4881   3.196   3.344   1.295  0.4527  0.0474  0.5452
  783ACN     C1 4882   2.846   3.004   3.724 -0.0912  0.9678 -0.5072
  783ACN     H1 4883   2.772   2.968   3.796 -1.4770  0.2250 -2.2675
  783ACN     H2 4884   2.937   2.945   3.738 -1.4416 -0.7242  1.2449
  783ACN     H3 4885   2.867   3.112   3.726 -1.7992  1.3226 -1.1526
  783ACN     C2 4886   2.788   2.969   3.593 -0.2953 -0.9999 -0.1366
  783ACN     N1 4887   2.739   2.954   3.489 -0.4603 -0.2544  0.3293
  784ACN     C1 4888   3.861   1.483   4.745  0.0317  0.4410  0.1195
  784ACN     H1 4889   3.839   1.586   4.714 -1.7415  0.0644  0.0571
  784ACN     H2 4890   3.961   1.467   4.702 -0.1666  0.9749 -0.5459
  784ACN     H3 4891   3.792   1.415   4.693  0.7210 -0.2029  0.0371
  784ACN     C2 4892   3.840   1.466   4.891 -0.2510  0.4272  0.0443
  784ACN     N1 4893   3.810   1.448   5.000 -0.1331  0.4711  0.2744
  785ACN     C1 4894   0.755   0.897   4.207 -0.8947  0.7427 -0.2932
  785ACN     H1 4895   0.715   0.879   4.308  1.5492 -0.1711  0.5582
  785ACN     H2 4896   0.696   0.974   4.157 -0.0283 -1.0658 -4.2941
  785ACN     H3 4897   0.767   0.804   4.150  0.0451  0.0175  1.0573
  785ACN     C2 4898   0.883   0.946   4.251 -0.0041 -0.7028  0.4517
  785ACN     N1 4899   0.996   0.970   4.277  0.4448 -0.3051 -0.2051
  786ACN     C1 4900   0.556   1.549   1.218 -0.2665  0.8447  0.4219
  786ACN     H1 4901   0.581   1.559   1.325  1.3971  0.2215  0.1126
  786ACN     H2 4902   0.619   1.463   1.191 -0.5192 -0.2174  3.0531
  786ACN     H3 4903   0.572   1.641   1.161  1.4705  2.4450  3.3512
  786ACN     C2 4904   0.422   1.497   1.211  0.0802 -0.7906 -0.0194
  786ACN     N1 4905   0.323   1.443   1.203  0.7225 -0.4753 -0.3093
  787ACN     C1 4906   0.104   2.491   0.850  0.4305  0.7206  0.2591
  787ACN     H1 4907   0.202   2.522   0.812  0.0502  0.6430 -0.7959
  787ACN     H2 4908   0.062   2.564   0.920 -1.0776  0.9941 -0.9139
  787ACN     H3 4909   0.117   2.394   0.899 -0.0893  0.4329 -0.1743
  787ACN     C2 4910   0.006   2.495   0.748  0.6675  0.2762 -0.9185
  787ACN     N1 4911  -0.073   2.494   0.666 -0.1890  0.7273 -0.1119
  788ACN     C1 4912   0.901   3.883   0.405  0.0568 -1.1751  0.2155
  788ACN     H1 4913   0.824   3.919   0.474  0.3202  0.1388 -0.1583
  788ACN     H2 4914   0.958   3.801   0.450 -2.7730 -2.2096  2.0902
  788ACN     H3 4915   0.966   3.964   0.370  0.8199 -2.0332 -0.3817
  788ACN     C2 4916   0.837   3.828   0.286  0.1941 -0.8186 -0.6314
  788ACN     N1 4917   0.795   3.782   0.185 -0.0619 -0.4444  0.2713
  789ACN     C1 4918   0.730   1.704   1.845  0.3626  0.0862  0.3799
  789ACN     H1 4919   0.726   1.772   1.759  2.0953  0.3135  0.4609
  789ACN     H2 4920   0.771   1.607   1.815  1.9967  0.8785  0.0066
  789ACN     H3 4921   0.627   1.692   1.879  0.9536  0.9103  2.5847
  789ACN     C2 4922   0.817   1.756   1.949  1.4220 -0.3140 -0.2617
  789ACN     N1 4923   0.889   1.798   2.028 -0.2547 -0.5637 -0.2464
  790ACN     C1 4924   0.401   1.263   4.275 -0.0180  0.2464 -0.2969
  790ACN     H1 4925   0.379   1.322   4.365  0.6540  1.1507 -0.7231
  790ACN     H2 4926   0.463   1.319   4.205  1.0352 -0.0700  0.3768
  790ACN     H3 4927   0.310   1.239   4.219 -1.4911  0.4144  1.9363
  790ACN     C2 4928   0.470   1.146   4.320  0.4552  0.2875 -0.6496
  790ACN     N1 4929   0.534   1.056   4.355 -0.0855  0.0656 -0.7773
  791ACN     C1 4930   0.355   1.843   4.887 -0.6656 -0.2722  0.8246
  791ACN     H1 4931   0.429   1.838   4.968 -2.2966 -1.9019  2.2396
  791ACN     H2 4932   0.331   1.950   4.878 -0.8811 -0.4112 -0.2167
  791ACN     H3 4933   0.268   1.778   4.895  0.1110 -1.4863 -0.3712
  791ACN     C2 4934   0.424   1.797   4.770 -0.1221  0.7489 -0.0825
  791ACN     N1 4935   0.485   1.755   4.680 -0.7775 -0.6886  0.0377
  792ACN     C1 4936   0.913   2.748   2.364 -0.0824 -0.4724  0.2220
  792ACN     H1 4937   0.873   2.733   2.465 -0.2114 -1.0477  0.0829
  792ACN     H2 4938   0.899   2.666   2.293 -3.3615  0.7649 -0.6529
  792ACN     H3 4939   1.020   2.772   2.368 -0.1760  0.3727 -2.0065
  792ACN     C2 4940   0.844   2.865   2.303  0.1348 -0.7508 -0.4779
  792ACN     N1 4941   0.804   2.963   2.259  0.2164  0.0626  0.2446
  793ACN     C1 4942   3.230   2.215   0.966  0.4854 -0.1249 -0.4794
  793ACN     H1 4943   3.249   2.307   1.022  1.0293  0.3800 -1.4715
  793ACN     H2 4944   3.192   2.242   0.867  2.7986  0.7268 -1.1516
  793ACN     H3 4945   3.160   2.143   1.012  1.8394 -1.8810 -1.1221
  793ACN     C2 4946   3.356   2.151   0.939  0.3814  0.2990  0.0120
  793ACN     N1 4947   3.452   2.093   0.913 -0.8824 -0.0299  0.2538
  794ACN     C1 4948   2.287   4.166   4.518 -0.3660  0.0426  0.1944
  794ACN     H1 4949   2.386   4.166   4.470 -1.0382  3.9280 -1.4418
  794ACN     H2 4950   2.301   4.101   4.605 -0.3572 -0.6123 -0.2908
  794ACN     H3 4951   2.223   4.119   4.442 -0.9923  2.8026 -1.0775
  794ACN     C2 4952   2.256   4.307   4.551 -0.3385  0.3930 -0.0613
  794ACN     N1 4953   2.232   4.412   4.582 -0.3367  0.2561  0.5298
  795ACN     C1 4954   1.270   3.320   4.766  0.4941  0.1473 -0.6034
  795ACN     H1 4955   1.217   3.258   4.840  2.6236 -1.0600 -0.0511
  795ACN     H2 4956   1.276   3.269   4.670  1.6620  1.0742 -1.0294
  795ACN     H3 4957   1.370   3.340   4.806  0.4866 -0.0849 -0.4627
  795ACN     C2 4958   1.196   3.444   4.749 -1.0549 -0.4518  0.3940
  795ACN     N1 4959   1.150   3.549   4.737 -0.1859  0.4548  0.3283
  796ACN     C1 4960   1.418   2.476   1.517  0.5220  0.2861  0.2731
  796ACN     H1 4961   1.516   2.469   1.469 -0.4074  1.4271 -1.8801
  796ACN     H2 4962   1.384   2.375   1.542 -2.7749  1.2907  0.1403
  796ACN     H3 4963   1.348   2.525   1.448  1.1846  1.4766  0.4324
  796ACN     C2 4964   1.441   2.568   1.628 -0.3447 -0.1523  0.4531
  796ACN     N1 4965   1.462   2.650   1.703 -0.0647  0.3720  0.5305
  797ACN     C1 4966   1.392   0.709   1.095  0.0167 -0.9424 -0.2133
  797ACN     H1 4967   1.333   0.691   1.186  1.3134 -0.9375  0.6460
  797ACN     H2 4968   1.499   0.689   1.105  0.7565  3.0089  0.8307
  797ACN     H3 4969   1.387   0.812   1.056 -0.6691 -1.8239 -2.5313
  797ACN     C2 4970   1.349   0.622   0.989 -0.5022 -0.0921 -0.3063
  797ACN     N1 4971   1.318   0.553   0.903 -0.0525  0.1092  0.4235
  798ACN     C1 4972   3.256   3.513   0.597  0.0169  0.6515  0.1399
  798ACN     H1 4973   3.148   3.528   0.587  0.3866  2.1906 -1.7669
  798ACN     H2 4974   3.272   3.406   0.584  1.5374  1.1274 -2.2117
  798ACN     H3 4975   3.278   3.546   0.700  1.3954  2.6756 -0.7580
  798ACN     C2 4976   3.323   3.594   0.504 -0.0942  0.0355 -0.2969
  798ACN     N1 4977   3.379   3.653   0.424 -0.1709  0.3459  0.2901
  799ACN     C1 4978   0.152   1.946   2.885 -0.3401 -0.0240 -0.1779
  799ACN     H1 4979   0.122   1.845   2.853 -1.7321  1.6847 -4.7235
  799ACN     H2 4980   0.126   1.956   2.991 -0.8437 -1.5509 -0.1373
  799ACN     H3 4981   0.095   2.011   2.817  0.3114 -0.3206 -1.0235
  799ACN     C2 4982   0.297   1.963   2.862  0.0811 -0.0781  0.6211
  799ACN     N1 4983   0.407   1.972   2.837 -0.0517  0.8052  0.0596
  800ACN     C1 4984   3.703   3.022   4.641  0.5588  0.1458  0.4555
  800ACN     H1 4985   3.731   2.982   4.739 -2.0593 -2.2033  0.3290
  800ACN     H2 4986   3.702   3.131   4.635  0.8303  0.2277  1.7878
  800ACN     H3 4987   3.600   2.992   4.617 -0.7707  3.8694  1.2981
  800ACN     C2 4988   3.804   2.967   4.546  0.1181  0.0143  0.4336
  800ACN     N1 4989   3.872   2.917   4.469  0.6330 -0.0194  0.6716
  801ACN     C1 4990   2.539   1.556   1.441  0.2558 -0.5837  0.3030
  801ACN     H1 4991   2.529   1.637   1.367  3.1992 -0.0299  0.4756
  801ACN     H2 4992   2.451   1.558   1.506 -1.3634 -0.9055 -1.8009
  801ACN     H3 4993   2.629   1.588   1.494  0.0857 -0.5190  0.5545
  801ACN     C2 4994   2.550   1.430   1.372 -0.1574  0.2268  0.0909
  801ACN     N1 4995   2.579   1.328   1.321  0.3634 -0.5345  0.2878
  802ACN     C1 4996   2.845   1.121   4.400  0.3452  0.0557  0.8585
  802ACN     H1 4997   2.789   1.120   4.494 -0.6403 -0.0313  0.2845
  802ACN     H2 4998   2.949   1.108   4.430  0.6633  2.2156  0.7608
  802ACN     H3 4999   2.837   1.220   4.354  1.0509 -0.8450 -1.2477
  802ACN     C2 5000   2.819   1.014   4.303 -1.2099  1.0737  0.4807
  802ACN     N1 5001   2.805   0.926   4.231  0.2578 -0.2356  0.1283
  803ACN     C1 5002   0.042   1.372   3.411 -0.6284 -0.1575 -0.4591
  803ACN     H1 5003   0.038   1.384   3.520  1.8709 -0.5287 -0.2864
  803ACN     H2 5004   0.054   1.465   3.355  0.9956 -0.2207 -0.2390
  803ACN     H3 5005  -0.033   1.307   3.364 -0.7496 -0.2051 -0.2013
  803ACN     C2 5006   0.165   1.302   3.390  0.1514 -0.2145  0.0611
  803ACN     N1 5007   0.257   1.241   3.357 -0.8347 -0.1253 -0.2506
  804ACN     C1 5008   1.737   1.162   4.883 -0.1298  0.2426 -0.4810
  804ACN     H1 5009   1.629   1.154   4.902  0.0515 -1.5496 -0.1499
  804ACN     H2 5010   1.746   1.258   4.830  0.1279  0.7364  0.4365
  804ACN     H3 5011   1.769   1.078   4.821  0.0132 -1.5314  1.9284
  804ACN     C2 5012   1.814   1.157   5.007 -0.8949 -0.0509  0.2351
  804ACN     N1 5013   1.886   1.156   5.097  0.2024 -0.6023  0.1978
  805ACN     C1 5014   1.254   2.589   4.795 -0.0561  0.3560  0.1102
  805ACN     H1 5015   1.145   2.604   4.797 -0.0503  0.2948  1.3297
  805ACN     H2 5016   1.305   2.666   4.738  0.2637  0.5921  0.7113
  805ACN     H3 5017   1.272   2.487   4.758 -1.9720  0.4027 -1.0477
  805ACN     C2 5018   1.297   2.597   4.928 -0.4323 -0.2705  0.5305
  805ACN     N1 5019   1.335   2.606   5.036  0.3122 -0.2131 -0.0720
  806ACN     C1 5020   1.909   1.956   2.267  0.2148 -0.1616 -0.2239
  806ACN     H1 5021   1.994   1.915   2.211  0.9891  1.9166 -0.6173
  806ACN     H2 5022   1.946   2.049   2.313  1.1314 -0.2209 -0.8299
  806ACN     H3 5023   1.878   1.891   2.349 -0.3527 -0.3703 -0.6023
  806ACN     C2 5024   1.790   1.981   2.182 -1.1334 -0.0850 -1.5660
  806ACN     N1 5025   1.689   1.999   2.128 -0.2609 -0.9275 -0.2302
  807ACN     C1 5026   2.712   2.786   2.715  0.5854  0.8248 -0.0942
  807ACN     H1 5027   2.784   2.809   2.794  1.4786  0.7516 -0.8770
  807ACN     H2 5028   2.698   2.677   2.720 -0.4916  0.9935  0.6849
  807ACN     H3 5029   2.752   2.820   2.619 -0.7800  2.3502 -0.1460
  807ACN     C2 5030   2.588   2.867   2.736 -0.7124  0.8560  0.5589
  807ACN     N1 5031   2.501   2.940   2.746 -0.0021 -0.2464  0.4621
  808ACN     C1 5032   0.357   1.382   0.019  0.7933 -0.1237 -0.4240
  808ACN     H1 5033   0.374   1.445  -0.069  0.7260  2.3427  1.2530
  808ACN     H2 5034   0.260   1.414   0.059  1.9946  2.3721  0.6474
  808ACN     H3 5035   0.428   1.397   0.102 -0.7306 -0.0822  0.9025
  808ACN     C2 5036   0.365   1.240  -0.018 -0.6563 -0.0667 -0.3384
  808ACN     N1 5037   0.373   1.126  -0.043 -0.4448 -0.7976  0.0034
  809ACN     C1 5038   1.732   4.044   0.050 -0.3066 -0.2610  0.0060
  809ACN     H1 5039   1.682   3.950   0.076  0.2011 -0.5123  0.0740
  809ACN     H2 5040   1.704   4.082  -0.049  1.6718  0.4532 -0.2985
  809ACN     H3 5041   1.840   4.025   0.047 -0.4320 -0.9956  0.0626
  809ACN     C2 5042   1.691   4.141   0.148  0.0303  0.0260 -0.7179
  809ACN     N1 5043   1.668   4.212   0.236  0.4136  0.5081 -1.1116
  810ACN     C1 5044   3.553   3.696   0.035  0.1583 -0.1387  0.0592
  810ACN     H1 5045   3.500   3.666  -0.056 -0.6848  0.3184  0.3945
  810ACN     H2 5046   3.637   3.752  -0.007  0.3601 -1.0020 -0.7282
  810ACN     H3 5047   3.580   3.605   0.089  1.6292 -1.2244 -2.4203
  810ACN     C2 5048   3.472   3.781   0.116 -0.2238  0.2399  0.6000
  810ACN     N1 5049   3.415   3.861   0.176  0.3626  0.5179 -0.2338
  811ACN     C1 5050   3.539   1.963   2.072 -0.5251  0.1941  0.2264
  811ACN     H1 5051   3.476   1.906   2.002  0.3603  1.9201 -2.0245
  811ACN     H2 5052   3.503   1.954   2.175 -0.4494  0.7261  0.2982
  811ACN     H3 5053   3.533   2.063   2.026  1.7331  0.3273  0.1592
  811ACN     C2 5054   3.676   1.921   2.066  0.1278  0.3840 -0.6417
  811ACN     N1 5055   3.784   1.891   2.067  0.0219  0.6012  0.1455
  812ACN     C1 5056   0.583   0.632   4.398 -0.5156  0.2116 -0.6081
  812ACN     H1 5057   0.525   0.716   4.357 -0.0033 -0.0105 -1.8124
  812ACN     H2 5058   0.681   0.651   4.445 -0.6952 -2.1874  0.8191
  812ACN     H3 5059   0.594   0.551   4.326  2.2073  0.2100 -0.2622
  812ACN     C2 5060   0.504   0.589   4.513 -0.8877  0.4731 -0.6374
  812ACN     N1 5061   0.442   0.550   4.602  0.2385 -0.0401  0.0868
  813ACN     C1 5062   1.741   0.156   4.581 -0.4138 -0.2764 -0.4623
  813ACN     H1 5063   1.752   0.244   4.645 -2.3005  0.5656 -1.2534
  813ACN     H2 5064   1.637   0.128   4.557 -0.3831  1.3047 -2.5409
  813ACN     H3 5065   1.791   0.078   4.640 -1.8160 -0.1160  0.9676
  813ACN     C2 5066   1.813   0.171   4.456  0.1645 -0.4215 -0.2176
  813ACN     N1 5067   1.863   0.168   4.355  0.2756 -0.0525  0.4508
  814ACN     C1 5068   2.091   2.006   3.277  0.1609 -0.0591  0.7388
  814ACN     H1 5069   2.043   2.102   3.301  0.8010  0.3120  0.5340
  814ACN     H2 5070   2.125   2.005   3.173  3.8335 -2.1794  1.8888
  814ACN     H3 5071   2.013   1.932   3.299  0.6061 -0.6291  0.4042
  814ACN     C2 5072   2.198   2.001   3.371 -0.7896  0.0898  0.2563
  814ACN     N1 5073   2.288   2.005   3.451 -0.9196 -0.2467  0.1573
  815ACN     C1 5074   1.872   4.051   2.229  0.0217 -0.1125 -0.2420
  815ACN     H1 5075   1.903   3.947   2.210 -0.3976 -0.2300 -0.2884
  815ACN     H2 5076   1.766   4.050   2.202 -0.0289 -0.3057 -0.0414
  815ACN     H3 5077   1.920   4.125   2.163 -2.5883  1.1842 -0.7567
  815ACN     C2 5078   1.914   4.085   2.364 -0.0641 -0.3893  0.0428
  815ACN     N1 5079   1.952   4.110   2.471 -0.4629 -0.7401 -0.2859
  816ACN     C1 5080   0.240   4.818   2.215 -0.5302 -0.7713 -0.1791
  816ACN     H1 5081   0.170   4.803   2.298 -2.1849  2.4919 -0.9152
  816ACN     H2 5082   0.196   4.825   2.114 -1.7264  3.0519  0.5531
  816ACN     H3 5083   0.318   4.742   2.201  0.0935 -0.3968  1.2496
  816ACN     C2 5084   0.307   4.939   2.255  0.3744 -0.7679  1.1362
  816ACN     N1 5085   0.366   5.032   2.286 -0.7177  0.3025 -0.3024
  817ACN     C1 5086   3.094   3.042   2.548 -0.7891 -0.6721 -0.2125
  817ACN     H1 5087   3.190   3.095   2.557 -1.5109  0.3777  1.3458
  817ACN     H2 5088   3.099   2.964   2.471  0.4729  0.8172 -1.6931
  817ACN     H3 5089   3.029   3.121   2.508 -0.1065  0.0445  0.0722
  817ACN     C2 5090   3.050   2.993   2.675  0.4746  0.6558  0.2283
  817ACN     N1 5091   3.016   2.949   2.774 -0.0316 -0.0964  0.1453
  818ACN     C1 5092   1.705   0.980   2.907 -0.6464  0.1309 -0.4150
  818ACN     H1 5093   1.699   1.054   2.826  1.6427  1.7130  0.8106
  818ACN     H2 5094   1.624   0.981   2.980 -0.5010  0.1726 -0.2528
  818ACN     H3 5095   1.795   1.022   2.954 -0.6022 -0.8067  0.3407
  818ACN     C2 5096   1.732   0.842   2.862  0.6156 -1.0779  0.7963
  818ACN     N1 5097   1.764   0.740   2.827  0.9583  0.2621 -0.0121
  819ACN     C1 5098   3.480   4.499   0.226 -0.2993 -1.0503  0.2329
  819ACN     H1 5099   3.533   4.488   0.321 -0.0593  0.3941  0.2751
  819ACN     H2 5100   3.478   4.400   0.180 -2.0149 -0.6830 -0.5522
  819ACN     H3 5101   3.534   4.575   0.169 -1.9591 -0.0714 -0.0886
  819ACN     C2 5102   3.345   4.541   0.251 -0.2596  0.1505 -0.4113
  819ACN     N1 5103   3.242   4.583   0.281  0.1529  0.1124  0.9210
  820ACN     C1 5104   1.902   3.165   0.689  0.1527  0.0343  0.0945
  820ACN     H1 5105   1.841   3.112   0.616 -0.6024  0.8934  0.0966
  820ACN     H2 5106   1.995   3.108   0.698 -0.0538 -0.1013  1.4586
  820ACN     H3 5107   1.850   3.173   0.785  0.2640 -3.1270  0.4679
  820ACN     C2 5108   1.935   3.294   0.635  0.4094  0.3557 -0.2428
  820ACN     N1 5109   1.960   3.396   0.594 -0.1016 -0.3339  0.3219
  821ACN     C1 5110   3.335   3.572   1.540 -0.0629 -0.1959  0.2051
  821ACN     H1 5111   3.438   3.608   1.528  0.1392 -1.3034 -1.4701
  821ACN     H2 5112   3.331   3.471   1.497 -0.8550  0.0595 -0.3161
  821ACN     H3 5113   3.273   3.635   1.475 -1.1830 -0.4535  1.0033
  821ACN     C2 5114   3.302   3.582   1.675 -0.3496 -0.2179 -0.6481
  821ACN     N1 5115   3.285   3.593   1.784  0.5712 -0.5414 -0.0314
  822ACN     C1 5116   0.489   1.366   4.596  0.4003 -0.5425 -1.0128
  822ACN     H1 5117   0.433   1.447   4.548 -0.3318  1.7081  3.3200
  822ACN     H2 5118   0.522   1.289   4.526  0.0853 -0.7189 -0.9668
  822ACN     H3 5119   0.417   1.317   4.662 -0.9640  2.0942 -0.4556
  822ACN     C2 5120   0.603   1.416   4.673  0.2322 -0.3526 -0.1042
  822ACN     N1 5121   0.686   1.467   4.733 -0.6950  0.0518  0.0326
  823ACN     C1 5122   1.145   3.356   4.229  0.3934  0.1263 -0.5594
  823ACN     H1 5123   1.082   3.446   4.229 -0.2762 -0.3241  0.9236
  823ACN     H2 5124   1.188   3.336   4.130  0.1059 -1.9719 -0.2819
  823ACN     H3 5125   1.082   3.268   4.247 -1.6339  1.9795  1.8017
  823ACN     C2 5126   1.256   3.367   4.325  1.1862 -0.1822  0.7335
  823ACN     N1 5127   1.342   3.388   4.401 -0.1096 -0.0902 -0.2616
  824ACN     C1 5128   2.537   2.172   2.782  0.7600 -0.3899 -0.0215
  824ACN     H1 5129   2.598   2.219   2.705  0.9789  1.9594  1.5334
  824ACN     H2 5130   2.498   2.081   2.735 -0.5845 -0.0633  0.4363
  824ACN     H3 5131   2.455   2.243   2.794  2.7790  1.9643  0.1645
  824ACN     C2 5132   2.634   2.158   2.891 -0.1621 -0.0220 -0.2459
  824ACN     N1 5133   2.714   2.157   2.977  0.4463  0.0619  0.5137
  825ACN     C1 5134   0.155   0.639   2.183  0.1370  0.2266 -0.5140
  825ACN     H1 5135   0.093   0.718   2.139 -0.5201  0.5914  1.0530
  825ACN     H2 5136   0.260   0.661   2.160  0.6777 -1.2362  0.4923
  825ACN     H3 5137   0.127   0.540   2.147 -2.6386  1.8862 -3.1334
  825ACN     C2 5138   0.144   0.618   2.325 -0.1438  0.0578 -0.7994
  825ACN     N1 5139   0.138   0.602   2.438  0.3375  0.1910  0.2240
  826ACN     C1 5140   0.862   0.871   3.164 -0.1518  0.1389  0.0579
  826ACN     H1 5141   0.909   0.897   3.068  0.7624  0.0222  0.4639
  826ACN     H2 5142   0.760   0.831   3.163  0.6941 -2.0967 -0.6978
  826ACN     H3 5143   0.867   0.962   3.225 -1.3835 -0.1553  0.6187
  826ACN     C2 5144   0.953   0.762   3.211  0.1650 -0.3306 -0.2739
  826ACN     N1 5145   1.022   0.677   3.241 -0.3531  0.0929 -0.0588
  827ACN     C1 5146   3.387   4.385   1.629  0.6505 -0.0955  0.4319
  827ACN     H1 5147   3.364   4.282   1.599 -0.5967  0.8280 -1.9343
  827ACN     H2 5148   3.475   4.383   1.695  2.7329 -1.9112 -2.2743
  827ACN     H3 5149   3.302   4.424   1.687  0.2995  1.6898 -1.2231
  827ACN     C2 5150   3.384   4.486   1.519  0.0735 -0.0478 -0.3031
  827ACN     N1 5151   3.383   4.558   1.429  0.6685 -0.1705  0.3318
  828ACN     C1 5152   0.509   4.301   2.750  0.1470  1.0708  0.1426
  828ACN     H1 5153   0.587   4.339   2.817 -0.1077 -0.8080  1.5522
  828ACN     H2 5154   0.545   4.206   2.708 -0.9501  0.5393  0.3698
  828ACN     H3 5155   0.475   4.365   2.667  0.4416  1.7754  0.5686
  828ACN     C2 5156   0.392   4.278   2.835 -0.0869  0.0688 -0.0486
  828ACN     N1 5157   0.296   4.263   2.903  0.1487  0.3855  0.2214
  829ACN     C1 5158   1.980   0.831   0.083 -0.2501  0.4518 -0.4226
  829ACN     H1 5159   1.992   0.907   0.005 -1.6306  2.8828  1.6481
  829ACN     H2 5160   1.994   0.891   0.174  1.4977  3.5634 -2.6291
  829ACN     H3 5161   2.069   0.769   0.069  0.4806  1.5321 -0.6718
  829ACN     C2 5162   1.855   0.766   0.062  0.3037  0.5460  0.4211
  829ACN     N1 5163   1.752   0.723   0.033  1.0534 -0.1570  0.3447
  830ACN     C1 5164   3.617   3.974   0.492  0.4189  0.3315 -0.0312
  830ACN     H1 5165   3.672   4.055   0.443 -0.8108  2.6207  2.2518
  830ACN     H2 5166   3.676   3.934   0.576 -2.0132 -1.0370  1.0777
  830ACN     H3 5167   3.605   3.894   0.418 -2.2569  0.9301 -0.2773
  830ACN     C2 5168   3.485   4.015   0.538  0.0488  0.3157 -0.2551
  830ACN     N1 5169   3.378   4.033   0.576 -0.2003 -0.1432 -0.4081
  831ACN     C1 5170   1.683   2.496   3.284 -0.0042  0.2957  0.7823
  831ACN     H1 5171   1.724   2.596   3.268  0.3538 -0.1881 -1.6209
  831ACN     H2 5172   1.573   2.493   3.278  0.0919 -3.0511 -0.2113
  831ACN     H3 5173   1.713   2.453   3.380  1.4355 -0.5865 -0.0366
  831ACN     C2 5174   1.731   2.418   3.176 -0.2990 -0.1113  0.3483
  831ACN     N1 5175   1.771   2.352   3.093 -0.2670  0.6354  0.3122
  832ACN     C1 5176   3.630   0.600   0.732  0.1509 -0.4370  0.1027
  832ACN     H1 5177   3.614   0.491   0.732 -2.7049 -0.0569 -0.8741
  832ACN     H2 5178   3.542   0.639   0.785  1.1189  1.2167  0.5101
  832ACN     H3 5179   3.649   0.640   0.632  0.8282  0.1200  0.4514
  832ACN     C2 5180   3.746   0.632   0.815  0.0338 -0.2442  0.3064
  832ACN     N1 5181   3.841   0.647   0.876 -0.0398 -0.4237  0.2736
  833ACN     C1 5182   1.920   4.825   1.170  0.2231  0.1753  0.3425
  833ACN     H1 5183   1.911   4.746   1.094  0.6178  0.4533  0.0010
  833ACN     H2 5184   2.007   4.806   1.234  0.8480 -1.3142 -0.9093
  833ACN     H3 5185   1.834   4.815   1.236  2.1019 -0.8139  2.7094
  833ACN     C2 5186   1.934   4.949   1.100  0.5005 -0.2303  0.3857
  833ACN     N1 5187   1.963   5.047   1.044 -0.5896  0.2854  0.6502
  834ACN     C1 5188   0.587   2.656   4.444  0.4619  0.3837 -0.3370
  834ACN     H1 5189   0.519   2.739   4.422  1.1014  1.6458  2.2272
  834ACN     H2 5190   0.586   2.585   4.361  0.9824  0.5428 -0.4805
  834ACN     H3 5191   0.549   2.603   4.532 -0.1775  2.2392  0.5341
  834ACN     C2 5192   0.724   2.689   4.471  0.3414  0.2724 -0.9742
  834ACN     N1 5193   0.826   2.732   4.494  0.1867  0.4545  0.0420
  835ACN     C1 5194   0.807   4.461   0.999  0.1594 -0.3248 -0.2816
  835ACN     H1 5195   0.810   4.465   1.108 -1.8019  0.1631 -0.2200
  835ACN     H2 5196   0.874   4.540   0.964  0.1403 -0.0024  0.4020
  835ACN     H3 5197   0.707   4.481   0.958 -1.0657  1.0353  3.2042
  835ACN     C2 5198   0.856   4.334   0.952  0.0178 -1.1331  0.2529
  835ACN     N1 5199   0.905   4.230   0.926 -0.3158 -0.4678  0.3856
  836ACN     C1 5200   1.973   2.611   2.154  0.7971  0.6471  0.8266
  836ACN     H1 5201   1.867   2.607   2.124  0.6687  2.2409  1.0042
  836ACN     H2 5202   2.022   2.535   2.093 -0.4014 -0.9280  1.7805
  836ACN     H3 5203   1.973   2.589   2.261 -0.8458 -0.2171  0.6709
  836ACN     C2 5204   2.015   2.751   2.133 -0.5697 -0.6585 -0.4451
  836ACN     N1 5205   2.052   2.864   2.124  0.2255 -0.4965  0.1358
  837ACN     C1 5206   3.734   2.201   3.067 -0.6734 -0.0897  0.6891
  837ACN     H1 5207   3.745   2.157   2.967 -3.7866  1.4973 -0.4294
  837ACN     H2 5208   3.630   2.235   3.075 -0.9405 -1.0517  1.3733
  837ACN     H3 5209   3.798   2.289   3.080 -2.0507  0.8847  0.9988
  837ACN     C2 5210   3.759   2.117   3.178  0.1831 -0.1850 -0.7724
  837ACN     N1 5211   3.787   2.060   3.272 -0.8597 -0.5875  0.4504
  838ACN     C1 5212   3.091   4.225   0.942  0.0290 -0.3028  0.2040
  838ACN     H1 5213   3.007   4.269   0.995  0.8112  0.4170  0.8633
  838ACN     H2 5214   3.175   4.295   0.934 -1.3787  1.5082  1.1544
  838ACN     H3 5215   3.076   4.190   0.839 -0.0361 -1.2680  0.5347
  838ACN     C2 5216   3.137   4.114   1.030  0.1189 -0.5582  0.4034
  838ACN     N1 5217   3.169   4.035   1.101  0.3138 -0.0482 -0.2506
  839ACN     C1 5218   0.123   2.466   3.350 -0.3441 -0.5251  0.4417
  839ACN     H1 5219   0.141   2.558   3.407  2.9275 -1.3890  0.8893
  839ACN     H2 5220   0.200   2.452   3.274 -2.8627 -0.4038 -2.2463
  839ACN     H3 5221   0.022   2.483   3.310  0.6119 -0.1115 -1.8609
  839ACN     C2 5222   0.122   2.355   3.442 -0.4331  0.3517 -0.0578
  839ACN     N1 5223   0.118   2.267   3.521  0.2191 -0.1481  0.3870
  840ACN     C1 5224   3.593   0.234   4.742 -0.3583 -0.1670 -0.3688
  840ACN     H1 5225   3.649   0.279   4.825 -2.2278 -0.6934  1.2203
  840ACN     H2 5226   3.525   0.314   4.710 -0.8948  0.0569  1.2554
  840ACN     H3 5227   3.537   0.150   4.785  0.4814 -0.5123  0.0732
  840ACN     C2 5228   3.683   0.194   4.638 -0.5426 -0.6719  0.6610
  840ACN     N1 5229   3.766   0.162   4.560  0.0941 -0.1612 -0.4982
  841ACN     C1 5230   1.295   2.443   0.893 -0.2894  0.5493  0.0179
  841ACN     H1 5231   1.270   2.404   0.793  0.5448 -1.1947  0.4584
  841ACN     H2 5232   1.401   2.469   0.890 -0.2977  0.4837 -0.9919
  841ACN     H3 5233   1.283   2.353   0.955  0.3464  0.3464 -0.1453
  841ACN     C2 5234   1.216   2.554   0.924  0.6044 -0.1190  0.1434
  841ACN     N1 5235   1.143   2.643   0.946  0.1075  0.5596 -0.3268
  842ACN     C1 5236   2.339   3.797   4.138  0.7256 -0.2031  0.3046
  842ACN     H1 5237   2.262   3.719   4.132  0.8135 -0.1938 -1.0394
  842ACN     H2 5238   2.398   3.807   4.046 -0.7898 -2.2735 -0.9325
  842ACN     H3 5239   2.416   3.762   4.208 -1.0132 -1.5721  1.5581
  842ACN     C2 5240   2.278   3.925   4.172 -0.1102 -0.3095 -0.3436
  842ACN     N1 5241   2.231   4.028   4.188  0.3654 -0.1332  0.2352
  843ACN     C1 5242   1.596   1.031   0.865  0.3222 -0.3401 -0.5226
  843ACN     H1 5243   1.523   1.113   0.867  1.4330  0.6383  1.0532
  843ACN     H2 5244   1.693   1.066   0.829  0.1200 -0.1074 -0.8540
  843ACN     H3 5245   1.564   0.950   0.798  0.8789 -1.2628  0.3183
  843ACN     C2 5246   1.615   0.989   1.005 -0.1900 -0.3099 -0.3512
  843ACN     N1 5247   1.622   0.957   1.115 -0.0367  0.5738 -0.1746
  844ACN     C1 5248   1.696   3.839   1.790  0.0469 -0.2020  0.3724
  844ACN     H1 5249   1.800   3.828   1.755  0.3246 -1.1491  1.4763
  844ACN     H2 5250   1.658   3.743   1.826 -2.1219  1.8506  3.7510
  844ACN     H3 5251   1.637   3.865   1.701  2.9731  1.4308 -1.1900
  844ACN     C2 5252   1.689   3.941   1.890  0.1432  0.2342 -0.3506
  844ACN     N1 5253   1.693   4.019   1.973 -0.0403  0.0864  0.8037
  845ACN     C1 5254   2.558   0.561   0.005 -0.9874 -0.3859  0.3158
  845ACN     H1 5255   2.540   0.453   0.014 -1.7733 -0.2147  0.8498
  845ACN     H2 5256   2.521   0.606  -0.087 -0.6048  1.4790  1.0432
  845ACN     H3 5257   2.666   0.580   0.010 -1.4337  2.1683  1.0047
  845ACN     C2 5258   2.498   0.638   0.118  0.6273  0.5843  0.0429
  845ACN     N1 5259   2.448   0.692   0.210 -0.2479  0.3115 -0.3568
  846ACN     C1 5260   3.799   2.270   2.110  0.4096 -0.2391  0.2470
  846ACN     H1 5261   3.783   2.259   2.002 -0.7745  0.3524  0.3612
  846ACN     H2 5262   3.903   2.237   2.122  0.9718  1.4028 -0.0241
  846ACN     H3 5263   3.738   2.208   2.177 -0.1077 -0.3413 -0.3134
  846ACN     C2 5264   3.783   2.406   2.142 -0.2138  0.2425  0.4848
  846ACN     N1 5265   3.761   2.519   2.160 -1.0320  0.2758 -0.0213
  847ACN     C1 5266   0.558   0.726   0.945 -0.7089  0.8632 -0.3579
  847ACN     H1 5267   0.544   0.628   0.897  1.5919 -0.1475  0.9760
  847ACN     H2 5268   0.489   0.737   1.030  0.7797  3.9514  0.5072
  847ACN     H3 5269   0.529   0.787   0.858 -1.8786 -0.0628 -0.6293
  847ACN     C2 5270   0.694   0.758   0.980  0.1975  0.1121 -0.6202
  847ACN     N1 5271   0.800   0.780   1.010  0.3089  0.3237  0.4078
  848ACN     C1 5272   1.635   2.065   2.983  0.0874 -0.1474  0.2064
  848ACN     H1 5273   1.701   2.127   2.922  0.6486  1.1509  2.1100
  848ACN     H2 5274   1.686   2.061   3.079 -1.2497  3.5542  1.1780
  848ACN     H3 5275   1.624   1.968   2.934  0.0886  0.7572 -1.6419
  848ACN     C2 5276   1.500   2.112   3.014 -0.6939  0.5085  0.3998
  848ACN     N1 5277   1.400   2.160   3.036 -0.3014 -0.1385  0.3344
  849ACN     C1 5278   2.945   2.139   4.151 -0.4627  0.1491 -0.2091
  849ACN     H1 5279   3.042   2.106   4.189 -0.6166  1.8761  1.7724
  849ACN     H2 5280   2.935   2.098   4.049  1.5884  1.6283 -1.0350
  849ACN     H3 5281   2.952   2.248   4.149 -0.9167  0.1972  0.7319
  849ACN     C2 5282   2.844   2.089   4.244  0.2819 -0.2670  0.5474
  849ACN     N1 5283   2.760   2.055   4.319 -0.2884  0.0197 -0.4446
  850ACN     C1 5284   3.157   1.774   3.277  0.2348  0.1530  0.1261
  850ACN     H1 5285   3.130   1.673   3.243  0.5345 -0.5971  2.0759
  850ACN     H2 5286   3.206   1.823   3.192  0.3270 -0.7404 -0.3334
  850ACN     H3 5287   3.230   1.758   3.358 -0.7909  1.4080  1.3231
  850ACN     C2 5288   3.037   1.847   3.323  0.2508  0.0565  0.1642
  850ACN     N1 5289   2.949   1.910   3.364 -0.1564  0.2429  0.1890
  851ACN     C1 5290   0.628   1.250   3.122 -0.5608  0.8840  0.4301
  851ACN     H1 5291   0.543   1.215   3.062  1.0341 -1.6603 -0.4265
  851ACN     H2 5292   0.697   1.172   3.155 -0.8157  0.6326  0.3735
  851ACN     H3 5293   0.580   1.300   3.207  0.0281  0.3626  1.0745
  851ACN     C2 5294   0.695   1.348   3.043 -0.2041 -0.4460  0.0668
  851ACN     N1 5295   0.751   1.436   2.987  0.5068  0.2362  0.2601
  852ACN     C1 5296   1.906   2.585   2.852  0.2715 -0.7545 -0.7292
  852ACN     H1 5297   1.848   2.499   2.818 -1.9909  1.2894 -2.2864
  852ACN     H2 5298   1.927   2.638   2.758 -0.5878 -1.9547 -1.6161
  852ACN     H3 5299   1.997   2.549   2.900 -0.2272  0.0944  0.9363
  852ACN     C2 5300   1.828   2.677   2.937 -0.3099 -0.3012 -0.3661
  852ACN     N1 5301   1.777   2.751   3.011 -0.4369 -0.4211  0.3553
  853ACN     C1 5302   1.019   2.050   3.012 -0.2210 -0.3172 -0.4002
  853ACN     H1 5303   1.086   2.136   3.023  0.1491 -0.3736 -2.1550
  853ACN     H2 5304   0.954   2.083   2.930 -0.5630  2.8749  1.0793
  853ACN     H3 5305   0.965   2.040   3.107 -1.9603  1.0804 -1.2081
  853ACN     C2 5306   1.089   1.931   3.000 -0.0920 -0.2373  0.1411
  853ACN     N1 5307   1.148   1.837   2.974 -0.3187  0.1407  0.0649
  854ACN     C1 5308   0.914   2.518   3.735 -0.2823  0.8559 -0.2472
  854ACN     H1 5309   0.816   2.490   3.774 -0.3196  2.1857  0.6329
  854ACN     H2 5310   0.954   2.434   3.677  0.6032  0.1812  1.3130
  854ACN     H3 5311   0.968   2.550   3.825  1.1118 -0.8311 -0.4544
  854ACN     C2 5312   0.907   2.631   3.645  0.0958 -0.3812 -0.1572
  854ACN     N1 5313   0.900   2.720   3.572  0.5810  0.2669 -0.0838
  855ACN     C1 5314   1.531   1.562   3.307  0.0003 -0.1076 -0.1142
  855ACN     H1 5315   1.434   1.549   3.356  0.0807 -0.3505 -0.0179
  855ACN     H2 5316   1.517   1.665   3.271  0.8050 -0.1952 -0.7192
  855ACN     H3 5317   1.543   1.485   3.229 -0.6786 -0.4084  0.0743
  855ACN     C2 5318   1.646   1.565   3.404 -0.5383 -0.0845 -0.5853
  855ACN     N1 5319   1.742   1.585   3.467  0.1060 -0.0939 -0.8622
  856ACN     C1 5320   1.053   1.006   0.384  0.4410  0.1615 -0.3407
  856ACN     H1 5321   1.000   0.918   0.422  0.5965 -0.1410 -0.8264
  856ACN     H2 5322   1.094   1.064   0.467 -2.9624  3.1152 -0.5954
  856ACN     H3 5323   0.977   1.060   0.326  1.1602  2.0862  0.4751
  856ACN     C2 5324   1.165   0.964   0.300 -0.5949  0.6723  0.2827
  856ACN     N1 5325   1.255   0.918   0.243  0.2412  0.5194 -0.7078
  857ACN     C1 5326   3.254   1.116   4.199 -0.0806  0.0775 -0.5363
  857ACN     H1 5327   3.159   1.150   4.243  0.5841  0.2545  0.7973
  857ACN     H2 5328   3.335   1.139   4.269  0.7567  0.6896 -1.6886
  857ACN     H3 5329   3.264   1.174   4.107  1.1883 -0.1731 -0.5613
  857ACN     C2 5330   3.258   0.979   4.173  0.2517  0.3108  0.0298
  857ACN     N1 5331   3.268   0.869   4.143 -0.2880 -0.3757  0.1136
  858ACN     C1 5332   0.247   3.856   2.317 -0.3762  0.2577 -0.3027
  858ACN     H1 5333   0.255   3.908   2.414  0.7950  0.6840 -0.6221
  858ACN     H2 5334   0.347   3.838   2.276 -0.8377 -1.0807 -0.8445
  858ACN     H3 5335   0.206   3.928   2.245  0.1379  0.5266 -0.3289
  858ACN     C2 5336   0.168   3.734   2.333 -0.3453  0.1984 -0.1869
  858ACN     N1 5337   0.108   3.640   2.352  0.6579  0.0762  0.1402
  859ACN     C1 5338   2.305   3.080   2.143 -0.1563  0.2515  0.2890
  859ACN     H1 5339   2.236   3.034   2.215 -0.7787  0.7907  0.0460
  859ACN     H2 5340   2.249   3.088   2.049  1.2583  1.6491 -0.4519
  859ACN     H3 5341   2.388   3.008   2.139  1.3495  1.9729 -0.1783
  859ACN     C2 5342   2.335   3.216   2.195  0.8652  0.1185 -0.1825
  859ACN     N1 5343   2.356   3.314   2.250  0.2830  0.0562 -0.4699
  860ACN     C1 5344   3.691   2.956   3.358  0.2625 -0.0236  0.2566
  860ACN     H1 5345   3.642   2.941   3.261  2.0143  1.4931 -0.9027
  860ACN     H2 5346   3.618   2.931   3.436  1.0200 -1.5301  0.4878
  860ACN     H3 5347   3.723   3.060   3.372 -3.0195  1.1105 -0.1245
  860ACN     C2 5348   3.799   2.861   3.366 -0.4787  0.5989 -0.2253
  860ACN     N1 5349   3.889   2.786   3.367 -0.0436  0.6556  0.0298
  861ACN     C1 5350   3.705   0.293   2.699 -0.1204  0.4198  0.2467
  861ACN     H1 5351   3.611   0.330   2.655  0.5212 -1.2255 -2.6406
  861ACN     H2 5352   3.779   0.319   2.622 -2.9599  1.6613 -2.2019
  861ACN     H3 5353   3.702   0.184   2.709 -1.5539  0.3698 -0.5948
  861ACN     C2 5354   3.747   0.357   2.823  0.0316 -0.5042 -0.2119
  861ACN     N1 5355   3.773   0.406   2.924 -0.1676 -0.0919 -0.1631
  862ACN     C1 5356   0.870   2.790   1.075 -0.0672 -0.0004 -0.9940
  862ACN     H1 5357   0.948   2.840   1.133 -3.0483  0.3666  2.9108
  862ACN     H2 5358   0.868   2.683   1.101 -1.0991  0.4586  0.9149
  862ACN     H3 5359   0.901   2.803   0.971  0.4824 -1.2732 -1.0003
  862ACN     C2 5360   0.735   2.847   1.100  0.3440 -0.7144 -0.5271
  862ACN     N1 5361   0.631   2.895   1.114  0.0049 -0.6059 -0.5429
  863ACN     C1 5362   0.803   2.779   1.906  0.4877  0.2720  0.7041
  863ACN     H1 5363   0.876   2.819   1.978  2.3396  1.0367 -1.5639
  863ACN     H2 5364   0.732   2.712   1.958  1.2793 -0.7531  0.4833
  863ACN     H3 5365   0.850   2.712   1.833  0.2525  1.9556 -1.0158
  863ACN     C2 5366   0.746   2.893   1.833 -0.0167 -0.7828  1.0186
  863ACN     N1 5367   0.703   2.982   1.776 -0.8531 -0.0478  0.3855
  864ACN     C1 5368   0.710   2.365   1.465  0.0016  0.1883  0.6610
  864ACN     H1 5369   0.636   2.326   1.536  0.4006 -0.2021  0.8615
  864ACN     H2 5370   0.689   2.470   1.443  1.0424 -0.0888 -1.7931
  864ACN     H3 5371   0.706   2.317   1.367 -1.6926  1.7957 -0.0784
  864ACN     C2 5372   0.845   2.345   1.517  0.4838 -0.0999  0.9227
  864ACN     N1 5373   0.943   2.349   1.577  0.3152  0.3969 -0.3422
  865ACN     C1 5374   3.501   1.876   3.929  0.0527 -0.0601 -0.0501
  865ACN     H1 5375   3.544   1.843   4.025  1.7705 -0.6508 -0.9903
  865ACN     H2 5376   3.430   1.959   3.939  0.0071 -0.1659  0.5396
  865ACN     H3 5377   3.458   1.785   3.885  2.7429 -1.7032  0.5534
  865ACN     C2 5378   3.609   1.915   3.836 -0.4994 -0.4774 -0.2953
  865ACN     N1 5379   3.685   1.954   3.758  0.1966  0.7087 -0.2782
  866ACN     C1 5380   2.423   4.161   3.426  0.0442  0.2606 -0.0657
  866ACN     H1 5381   2.405   4.053   3.426  0.5936  0.1320  3.1865
  866ACN     H2 5382   2.462   4.192   3.328 -0.7658 -0.2142 -0.5497
  866ACN     H3 5383   2.498   4.177   3.503 -1.0694 -0.9901  1.3137
  866ACN     C2 5384   2.308   4.241   3.450 -0.2958  0.4690 -0.3526
  866ACN     N1 5385   2.219   4.317   3.457 -0.0877  0.1667  0.4634
  867ACN     C1 5386   1.891   4.422   0.435  0.3006  0.6127  0.0749
  867ACN     H1 5387   1.931   4.519   0.467 -0.0596  0.5321  0.7770
  867ACN     H2 5388   1.800   4.431   0.374  0.0303 -1.6760  0.0799
  867ACN     H3 5389   1.874   4.369   0.529  1.3523  1.8073  0.9603
  867ACN     C2 5390   1.989   4.353   0.352  0.7230 -0.2817  0.4994
  867ACN     N1 5391   2.081   4.294   0.306 -0.9500 -0.1750  0.3835
  868ACN     C1 5392   0.764   2.396   1.897 -0.0314  0.0743  0.2128
  868ACN     H1 5393   0.737   2.291   1.913 -1.0137  0.5415  1.8044
  868ACN     H2 5394   0.862   2.412   1.851 -0.1489 -0.9408 -0.4031
  868ACN     H3 5395   0.763   2.435   2.000 -0.4525 -0.5907  0.4669
  868ACN     C2 5396   0.664   2.460   1.812 -1.2193  0.0037  0.2044
  868ACN     N1 5397   0.595   2.523   1.747 -0.9982 -0.1835  0.1205
  869ACN     C1 5398   3.437   2.718   4.600  0.2329  0.4958  0.8275
  869ACN     H1 5399   3.510   2.772   4.539  0.9695 -2.6204 -1.1759
  869ACN     H2 5400   3.350   2.780   4.623 -0.8568 -0.4882 -0.5649
  869ACN     H3 5401   3.482   2.672   4.689  0.6229  3.0547  1.9892
  869ACN     C2 5402   3.396   2.602   4.513 -0.4506  0.0126 -0.5407
  869ACN     N1 5403   3.367   2.513   4.446  0.1318 -0.3111  0.4246
  870ACN     C1 5404   2.882   4.664   0.910 -0.1339  0.4225 -0.7412
  870ACN     H1 5405   2.869   4.564   0.953  1.4318  0.3919 -0.2869
  870ACN     H2 5406   2.941   4.724   0.981 -1.1801 -0.5189  0.9383
  870ACN     H3 5407   2.788   4.716   0.890 -0.1908 -0.4790 -2.9493
  870ACN     C2 5408   2.947   4.645   0.779  0.2012  0.8714  0.4637
  870ACN     N1 5409   3.003   4.631   0.680  0.1417  0.2201 -0.0314
  871ACN     C1 5410   0.633   3.656   4.899  0.0469 -0.3916  0.0671
  871ACN     H1 5411   0.722   3.710   4.865 -0.4607  0.5738  0.2307
  871ACN     H2 5412   0.556   3.724   4.938 -0.6652 -1.9922  1.5344
  871ACN     H3 5413   0.668   3.607   4.990 -0.5210 -0.0835  0.4536
  871ACN     C2 5414   0.583   3.558   4.800  0.2978  0.6940 -0.3648
  871ACN     N1 5415   0.545   3.479   4.725  0.1755  0.1430  0.1017
  872ACN     C1 5416   1.218   2.267   3.753 -0.1007 -0.6789  0.8366
  872ACN     H1 5417   1.168   2.302   3.662 -0.7064  3.2359  2.5751
  872ACN     H2 5418   1.303   2.334   3.773  1.5951 -2.9062  1.3375
  872ACN     H3 5419   1.259   2.166   3.739  1.7237  0.1645 -0.1446
  872ACN     C2 5420   1.135   2.272   3.870 -0.1773  0.0650  0.8068
  872ACN     N1 5421   1.056   2.271   3.959 -0.2119 -0.2116 -0.2159
  873ACN     C1 5422   2.184   3.201   0.275  0.3279 -0.2269  0.4513
  873ACN     H1 5423   2.201   3.196   0.167  2.0578  1.7482  0.6089
  873ACN     H2 5424   2.147   3.304   0.283 -0.3376 -0.2242 -2.1986
  873ACN     H3 5425   2.286   3.199   0.315  1.1593 -3.4560 -1.6563
  873ACN     C2 5426   2.100   3.092   0.329  0.4731  0.5685  0.3737
  873ACN     N1 5427   2.035   3.007   0.370  0.2995  0.1868 -0.5891
  874ACN     C1 5428   2.821   3.461   3.087  0.4011 -0.1457 -0.1498
  874ACN     H1 5429   2.718   3.446   3.123  0.8732 -1.4967  0.6516
  874ACN     H2 5430   2.820   3.490   2.981 -2.0977 -0.8631 -0.3622
  874ACN     H3 5431   2.875   3.367   3.105 -2.0876 -2.1630 -2.6176
  874ACN     C2 5432   2.891   3.567   3.157 -0.5109 -0.1647  0.5305
  874ACN     N1 5433   2.936   3.656   3.215 -0.0210 -0.1645 -0.3399
  875ACN     C1 5434   1.322   2.948   2.921  0.8432 -0.0936 -0.0729
  875ACN     H1 5435   1.374   2.863   2.877  1.5864 -0.3597  1.2907
  875ACN     H2 5436   1.259   2.904   2.999 -0.2288  3.7426  1.3857
  875ACN     H3 5437   1.267   3.009   2.848 -0.2768  0.3211  1.0907
  875ACN     C2 5438   1.418   3.044   2.974  0.4154 -0.3925  0.1650
  875ACN     N1 5439   1.497   3.118   3.015  0.2255  0.4640  1.1134
  876ACN     C1 5440   3.779   0.508   0.202 -0.3931  0.0937  0.2729
  876ACN     H1 5441   3.767   0.414   0.147  1.0262  1.4289 -2.3758
  876ACN     H2 5442   3.687   0.566   0.190 -0.7186 -0.6875 -1.1287
  876ACN     H3 5443   3.862   0.556   0.150  0.2751  0.6353  1.8049
  876ACN     C2 5444   3.812   0.473   0.347  0.0585  0.2070 -0.1265
  876ACN     N1 5445   3.834   0.437   0.458 -0.1698  0.2688  0.1867
  877ACN     C1 5446   0.091   4.133   1.101  0.4991 -0.1821  0.3445
  877ACN     H1 5447  -0.013   4.126   1.065  0.4261  2.6091 -0.0749
  877ACN     H2 5448   0.159   4.140   1.016 -0.4108 -0.0160 -0.3873
  877ACN     H3 5449   0.118   4.049   1.167 -0.5397  1.5551  3.0713
  877ACN     C2 5450   0.108   4.261   1.173 -0.1318 -0.2622  1.5957
  877ACN     N1 5451   0.120   4.359   1.239  0.1670  0.1542  0.3754
  878ACN     C1 5452   3.013   2.455   4.942  0.3728 -0.1084  0.1727
  878ACN     H1 5453   2.946   2.489   5.022 -0.5266 -1.8730  0.1869
  878ACN     H2 5454   2.941   2.421   4.866 -1.9635  0.1806  2.2200
  878ACN     H3 5455   3.063   2.365   4.979 -1.5735 -2.2417 -2.1702
  878ACN     C2 5456   3.103   2.549   4.886 -0.5142  0.0178 -0.2222
  878ACN     N1 5457   3.167   2.629   4.835 -0.6242  0.5364 -0.7784
  879ACN     C1 5458   0.879   0.441   4.919  0.2225  0.3485  0.3007
  879ACN     H1 5459   0.783   0.425   4.971  1.4330 -2.3279  1.8238
  879ACN     H2 5460   0.954   0.377   4.967  0.9725  1.2302  0.3118
  879ACN     H3 5461   0.916   0.540   4.948  0.3340  0.4106 -0.0597
  879ACN     C2 5462   0.866   0.420   4.778 -0.1237  0.3323  0.5039
  879ACN     N1 5463   0.851   0.422   4.664 -0.8400 -0.0687  0.9679
  880ACN     C1 5464   1.998   3.058   1.626 -0.3094  0.2684  0.0760
  880ACN     H1 5465   1.993   3.029   1.731  0.1250 -2.4823 -0.6198
  880ACN     H2 5466   1.995   2.974   1.555  1.2555  0.3506 -0.0912
  880ACN     H3 5467   2.082   3.122   1.597  0.2825  0.2504  1.7452
  880ACN     C2 5468   1.873   3.123   1.593  0.0682 -0.6200  0.2080
  880ACN     N1 5469   1.773   3.172   1.562 -0.8398 -0.0670  0.2323
  881ACN     C1 5470   2.990   3.859   1.638 -0.2807 -0.3594  0.7733
  881ACN     H1 5471   3.006   3.753   1.660 -2.2061 -1.1517 -1.4339
  881ACN     H2 5472   3.008   3.874   1.531  1.0365  2.3680  1.3306
  881ACN     H3 5473   3.056   3.911   1.710  2.2717 -1.1650 -0.9088
  881ACN     C2 5474   2.852   3.899   1.661  0.5271 -0.4549  0.2853
  881ACN     N1 5475   2.742   3.926   1.681  0.1734  0.2310 -0.6139
  882ACN     C1 5476   2.411   1.369   0.654  0.0805  0.3933  0.0980
  882ACN     H1 5477   2.327   1.415   0.600  0.3009  1.0159  0.2880
  882ACN     H2 5478   2.428   1.268   0.616  3.4098  0.5294  1.1016
  882ACN     H3 5479   2.406   1.370   0.763  0.8747 -0.6864  0.1471
  882ACN     C2 5480   2.537   1.434   0.630 -1.0599  0.1778  0.2397
  882ACN     N1 5481   2.641   1.477   0.599 -0.1156  0.1560 -0.3506
  883ACN     C1 5482   2.919   0.543   0.770  0.3135 -0.1969 -0.0068
  883ACN     H1 5483   2.872   0.445   0.754  0.9916 -0.7274  1.1869
  883ACN     H2 5484   2.907   0.607   0.682  0.4158 -0.0609  0.0788
  883ACN     H3 5485   3.027   0.531   0.781  0.3083  0.3688  0.7054
  883ACN     C2 5486   2.855   0.606   0.885  0.1603 -0.4555  0.0564
  883ACN     N1 5487   2.803   0.649   0.978  0.0273 -0.7907 -0.5703
  884ACN     C1 5488   3.383   2.634   0.130  0.3441 -0.0725 -0.3129
  884ACN     H1 5489   3.456   2.615   0.050  1.8055  2.2163  0.4116
  884ACN     H2 5490   3.297   2.688   0.088  1.8756  0.5161 -2.8544
  884ACN     H3 5491   3.431   2.695   0.208  1.2301  0.7562 -1.4799
  884ACN     C2 5492   3.354   2.501   0.172  0.6784 -0.4234  0.1963
  884ACN     N1 5493   3.336   2.396   0.207  0.5260  0.8099  0.4399
  885ACN     C1 5494   3.447   3.350   4.647  0.0084 -0.3031  0.3428
  885ACN     H1 5495   3.475   3.263   4.587 -1.2323 -0.9036  0.6244
  885ACN     H2 5496   3.341   3.338   4.674  0.3971 -1.2200  1.4968
  885ACN     H3 5497   3.459   3.440   4.585  1.6024  1.0962  2.5900
  885ACN     C2 5498   3.533   3.369   4.764 -0.7469  0.4599 -0.3441
  885ACN     N1 5499   3.606   3.379   4.857  0.6004 -0.1958 -0.2158
  886ACN     C1 5500   2.117   4.684   0.243 -0.2367  0.0436 -0.4220
  886ACN     H1 5501   2.175   4.606   0.295 -0.2528 -0.2263 -0.8128
  886ACN     H2 5502   2.008   4.674   0.251 -0.4933  1.3685 -2.0093
  886ACN     H3 5503   2.132   4.672   0.135  0.6997 -1.4419 -0.1385
  886ACN     C2 5504   2.160   4.820   0.297  0.4385  0.4268 -0.6585
  886ACN     N1 5505   2.203   4.915   0.343 -0.2309  0.0180 -0.2249
  887ACN     C1 5506   1.061   1.325   4.852  0.8180 -0.3723  0.4023
  887ACN     H1 5507   1.015   1.362   4.760  0.6844 -1.1490  0.1553
  887ACN     H2 5508   1.167   1.302   4.837  1.0593  0.0454  1.4473
  887ACN     H3 5509   1.006   1.240   4.894 -0.5526  0.9557  1.3515
  887ACN     C2 5510   1.046   1.425   4.957 -0.4081 -0.2714  0.3105
  887ACN     N1 5511   1.044   1.495   5.049 -0.5529  0.5207  0.0672
  888ACN     C1 5512   3.907   3.819   0.322 -0.0538 -0.6692 -0.3773
  888ACN     H1 5513   3.810   3.864   0.298 -0.3239 -1.5577 -1.0030
  888ACN     H2 5514   3.906   3.783   0.426 -0.0405 -1.1454 -0.5400
  888ACN     H3 5515   3.989   3.891   0.311 -0.5015 -0.1152 -0.1013
  888ACN     C2 5516   3.925   3.704   0.240 -0.0732  0.1059  0.4656
  888ACN     N1 5517   3.928   3.600   0.185 -0.2515  0.6714 -0.3904
  889ACN     C1 5518   1.242   0.054   4.221  0.0887 -0.3143  0.3560
  889ACN     H1 5519   1.165   0.132   4.221  1.9906  1.5788 -0.1251
  889ACN     H2 5520   1.316   0.059   4.141  0.7567 -1.5945  0.8792
  889ACN     H3 5521   1.200  -0.047   4.207  0.0540 -0.2733  0.1593
  889ACN     C2 5522   1.300   0.053   4.349 -0.2713  0.0470 -0.7373
  889ACN     N1 5523   1.350   0.053   4.455 -0.0430 -0.4252  0.0861
  890ACN     C1 5524   3.007   1.540   2.575  0.6372 -0.1771  0.4597
  890ACN     H1 5525   2.935   1.622   2.580  0.5358 -0.2982  1.0932
  890ACN     H2 5526   3.103   1.587   2.550  1.2238 -0.6919  1.6979
  890ACN     H3 5527   2.967   1.478   2.493  0.4496  0.3561  0.1428
  890ACN     C2 5528   3.020   1.483   2.703 -0.4679 -0.3927 -0.0091
  890ACN     N1 5529   3.029   1.445   2.809  0.3796  0.4695 -0.5542
  891ACN     C1 5530   2.195   1.612   4.124  0.2602 -0.5313 -0.0050
  891ACN     H1 5531   2.268   1.625   4.205 -1.8095 -2.6630  2.2833
  891ACN     H2 5532   2.153   1.712   4.103  1.7409 -0.2791 -2.0080
  891ACN     H3 5533   2.126   1.533   4.155  1.3571 -0.9312  1.4571
  891ACN     C2 5534   2.283   1.568   4.014  0.0009  0.1909  0.4392
  891ACN     N1 5535   2.359   1.527   3.942  0.2118 -0.0883  0.6272
  892ACN     C1 5536   2.295   1.313   4.595 -0.2305  0.9227  0.3811
  892ACN     H1 5537   2.358   1.289   4.509 -0.8783 -0.4363  0.2722
  892ACN     H2 5538   2.251   1.413   4.585  0.6039  1.1132 -1.6066
  892ACN     H3 5539   2.351   1.294   4.687  0.0594  3.5318  0.7974
  892ACN     C2 5540   2.174   1.223   4.579  0.2381  0.1434 -0.1701
  892ACN     N1 5541   2.085   1.151   4.567 -0.0608  0.8065  0.1338
  893ACN     C1 5542   1.078   4.509   0.338  0.0702 -0.0742 -1.3048
  893ACN     H1 5543   1.144   4.534   0.422 -2.9147  3.0423  0.2233
  893ACN     H2 5544   0.981   4.536   0.380  1.8909  2.8789  1.2568
  893ACN     H3 5545   1.080   4.401   0.320  1.7867  0.1966 -2.9058
  893ACN     C2 5546   1.109   4.589   0.220  0.0379 -0.1377 -0.2144
  893ACN     N1 5547   1.121   4.662   0.132  0.2215  0.0140  0.5462
  894ACN     C1 5548   3.815   1.899   2.445  0.4247  0.1985  0.1967
  894ACN     H1 5549   3.715   1.856   2.430  0.6146 -0.1832  0.0370
  894ACN     H2 5550   3.856   1.921   2.345  1.3857 -2.0591  0.0738
  894ACN     H3 5551   3.876   1.825   2.497 -1.7613 -0.0268  2.5076
  894ACN     C2 5552   3.809   2.030   2.510  0.7193  0.5072  0.1072
  894ACN     N1 5553   3.803   2.126   2.572 -0.4152  0.5225 -0.0508
  895ACN     C1 5554   3.834   0.690   3.071 -0.0982  0.2071  0.3347
  895ACN     H1 5555   3.866   0.795   3.069  0.1245  0.1531  0.9115
  895ACN     H2 5556   3.910   0.624   3.028  1.2827  1.7118  0.4009
  895ACN     H3 5557   3.747   0.705   3.006 -0.2475  2.6139  1.0257
  895ACN     C2 5558   3.806   0.644   3.203  0.1971 -0.2199  0.3125
  895ACN     N1 5559   3.795   0.600   3.304  0.2791  0.3701 -0.1090
  896ACN     C1 5560   2.221   0.826   4.708  0.3115 -0.3463  0.2606
  896ACN     H1 5561   2.315   0.772   4.693  0.1426 -0.3877 -0.6690
  896ACN     H2 5562   2.133   0.771   4.743 -0.8340 -0.2797 -2.4134
  896ACN     H3 5563   2.200   0.896   4.627  0.0551  0.4482  1.0075
  896ACN     C2 5564   2.244   0.921   4.815 -0.7083  0.5764 -0.1497
  896ACN     N1 5565   2.253   1.001   4.890 -0.2670 -0.1725  0.5857
  897ACN     C1 5566   0.776   4.781   4.284 -0.5659  0.1301 -0.3548
  897ACN     H1 5567   0.860   4.806   4.350 -0.7856  2.7335 -0.9988
  897ACN     H2 5568   0.701   4.860   4.294  0.7142  1.2029  1.1049
  897ACN     H3 5569   0.733   4.686   4.316  0.5722  0.7262  3.1625
  897ACN     C2 5570   0.816   4.786   4.144  0.5525  0.4250  0.1166
  897ACN     N1 5571   0.830   4.796   4.032 -0.1688  0.3303 -0.2345
  898ACN     C1 5572   2.786   4.838   1.385  0.3576  0.3417 -0.3659
  898ACN     H1 5573   2.885   4.796   1.364  0.5784 -0.4124  2.0440
  898ACN     H2 5574   2.798   4.946   1.395 -0.4480  0.3645  0.4186
  898ACN     H3 5575   2.742   4.804   1.480  1.5126  1.3218  0.5288
  898ACN     C2 5576   2.702   4.818   1.271 -0.1795 -0.0444  0.6915
  898ACN     N1 5577   2.644   4.802   1.174  0.9494  0.1513  0.1782
  899ACN     C1 5578   0.682   4.027   1.150  0.0849  0.7464  0.2521
  899ACN     H1 5579   0.775   3.977   1.121  0.1491 -0.9197  3.1889
  899ACN     H2 5580   0.697   4.132   1.178  0.9495  0.8458 -0.5476
  899ACN     H3 5581   0.646   3.978   1.242  1.8907  0.0121  0.5887
  899ACN     C2 5582   0.579   4.009   1.047 -0.0567 -0.2439  0.3986
  899ACN     N1 5583   0.485   3.991   0.979 -0.0160 -0.0556 -0.6999
  900ACN     C1 5584   1.918   4.670   1.683 -0.1295 -0.5876 -0.2305
  900ACN     H1 5585   1.930   4.775   1.711 -0.6699 -0.4514 -0.5041
  900ACN     H2 5586   1.969   4.650   1.588 -1.4261  1.3071 -1.3855
  900ACN     H3 5587   1.815   4.631   1.678 -0.5396  0.1889  1.9642
  900ACN     C2 5588   1.993   4.605   1.793 -0.3701  0.4959  0.1907
  900ACN     N1 5589   2.041   4.557   1.885  0.0423 -0.3182  0.5608
  901ACN     C1 5590   2.513   2.292   1.822 -0.2932  0.0368 -0.5078
  901ACN     H1 5591   2.586   2.373   1.833  0.2357 -0.3332 -1.2143
  901ACN     H2 5592   2.490   2.255   1.923  1.0497  0.5575  0.0080
  901ACN     H3 5593   2.566   2.207   1.776 -0.0313 -1.2386  2.0351
  901ACN     C2 5594   2.386   2.339   1.767  0.6204  0.3082  0.0690
  901ACN     N1 5595   2.290   2.374   1.718  0.2182 -0.3039  0.2143
  902ACN     C1 5596   1.620   2.227   3.591  0.5081  0.3128 -0.3951
  902ACN     H1 5597   1.716   2.227   3.539  0.6137 -1.5807 -0.2415
  902ACN     H2 5598   1.631   2.186   3.692 -1.5446  1.2279  0.2264
  902ACN     H3 5599   1.537   2.176   3.540  0.1981  0.9638 -0.5556
  902ACN     C2 5600   1.593   2.374   3.601 -0.0445 -0.2794 -0.4899
  902ACN     N1 5601   1.560   2.482   3.609  0.4434  0.3425  0.4539
  903ACN     C1 5602   0.191   1.775   0.700 -0.0542 -0.1476  0.4472
  903ACN     H1 5603   0.095   1.732   0.730  0.3399 -1.0930  0.3758
  903ACN     H2 5604   0.267   1.696   0.711  0.8773  0.8206  1.0883
  903ACN     H3 5605   0.210   1.860   0.766  0.6790  0.5452 -0.6351
  903ACN     C2 5606   0.186   1.819   0.565 -0.0480 -0.3417  0.4415
  903ACN     N1 5607   0.191   1.856   0.454  0.5530 -0.5319 -0.3854
  904ACN     C1 5608   2.281   3.128   2.585 -0.2224  0.7037 -0.7413
  904ACN     H1 5609   2.270   3.030   2.633  2.0122  1.7035  1.9950
  904ACN     H2 5610   2.302   3.112   2.479  0.5968 -1.6484 -0.2566
  904ACN     H3 5611   2.377   3.168   2.621 -0.8527 -0.5695  2.5808
  904ACN     C2 5612   2.177   3.225   2.623  0.3180 -0.3432  0.2653
  904ACN     N1 5613   2.105   3.305   2.661 -0.4759  0.3836  0.2302
  905ACN     C1 5614   2.651   1.384   4.795  0.2598  0.0024 -0.3820
  905ACN     H1 5615   2.710   1.294   4.813  0.2667  0.0617 -0.1117
  905ACN     H2 5616   2.710   1.468   4.835 -0.4886 -0.0871  0.9038
  905ACN     H3 5617   2.554   1.382   4.845 -0.7932  0.4997 -2.3438
  905ACN     C2 5618   2.614   1.406   4.655  0.7980  0.1276 -0.5076
  905ACN     N1 5619   2.590   1.427   4.542 -0.1457 -0.4254 -0.0428
  906ACN     C1 5620   3.429   3.744   4.469  0.3373 -0.0536  0.2214
  906ACN     H1 5621   3.327   3.733   4.430  0.1986  0.3881  0.4588
  906ACN     H2 5622   3.443   3.700   4.568  1.7644 -0.0923  0.0233
  906ACN     H3 5623   3.451   3.850   4.485 -0.6156  0.4174 -1.4259
  906ACN     C2 5624   3.534   3.699   4.379  0.2722  0.1815  0.2421
  906ACN     N1 5625   3.616   3.662   4.309 -0.1044  0.0751  0.2677
  907ACN     C1 5626   2.037   1.571   1.524  0.0237  0.3739 -0.6673
  907ACN     H1 5627   2.002   1.561   1.420 -0.7551  1.4906 -0.5143
  907ACN     H2 5628   1.952   1.540   1.585 -0.9813  1.5423 -1.4583
  907ACN     H3 5629   2.071   1.672   1.549 -1.6009  0.8484 -0.3482
  907ACN     C2 5630   2.153   1.490   1.539  0.4274  0.1577  0.6777
  907ACN     N1 5631   2.241   1.420   1.562 -0.1519 -0.4413  0.3170
  908ACN     C1 5632   3.210   1.477   2.267 -0.1521 -0.5590 -0.9048
  908ACN     H1 5633   3.260   1.540   2.340 -1.6967  0.0376 -0.3430
  908ACN     H2 5634   3.275   1.455   2.181 -2.3589 -0.2293 -2.7222
  908ACN     H3 5635   3.124   1.536   2.234  0.1365 -0.6700 -1.8835
  908ACN     C2 5636   3.176   1.349   2.324 -0.7446 -0.2043  0.0315
  908ACN     N1 5637   3.138   1.249   2.373 -0.2070 -0.6746  0.7370
  909ACN     C1 5638   1.049   0.760   3.990  0.2965 -0.4446  0.0807
  909ACN     H1 5639   1.102   0.677   3.942  0.0622 -1.1133  0.9459
  909ACN     H2 5640   1.069   0.763   4.098  0.8239 -0.1473 -0.0272
  909ACN     H3 5641   0.940   0.744   3.985 -0.1448  1.9348  1.4942
  909ACN     C2 5642   1.080   0.886   3.925  0.2809 -0.5112 -0.1145
  909ACN     N1 5643   1.102   0.975   3.856 -0.2953  0.0611  0.0884
  910ACN     C1 5644   3.404   1.389   0.137  0.2123  0.4229 -0.3938
  910ACN     H1 5645   3.385   1.297   0.194 -0.7311 -0.0312 -1.4129
  910ACN     H2 5646   3.509   1.412   0.161  0.5293 -2.2760  1.0055
  910ACN     H3 5647   3.344   1.472   0.176 -0.6027 -1.2909  2.1527
  910ACN     C2 5648   3.369   1.371  -0.001  0.3924 -0.1606  0.0342
  910ACN     N1 5649   3.320   1.361  -0.104 -0.6622 -0.8428 -0.3426
  911ACN     C1 5650   2.980   3.043   1.208  0.4511  0.8492 -0.2172
  911ACN     H1 5651   2.944   3.141   1.173  0.3359  0.8957  0.0302
  911ACN     H2 5652   2.901   2.971   1.231  0.7130  0.3628 -0.8349
  911ACN     H3 5653   3.022   3.053   1.309  3.7548  2.0175 -1.6140
  911ACN     C2 5654   3.089   2.995   1.133 -0.2946  0.0294 -0.1012
  911ACN     N1 5655   3.182   2.970   1.070  0.2872  0.2119 -0.3386
  912ACN     C1 5656   2.082   2.725   0.189 -0.4190  0.1335 -0.2809
  912ACN     H1 5657   2.103   2.718   0.296 -0.5272  0.4480 -0.2386
  912ACN     H2 5658   2.141   2.643   0.144 -1.1025 -1.0096  0.8764
  912ACN     H3 5659   2.134   2.810   0.144  3.2223 -1.6161  0.4723
  912ACN     C2 5660   1.938   2.713   0.165 -0.0806  0.0609 -0.5922
  912ACN     N1 5661   1.827   2.710   0.147  0.0334  0.1924 -0.0496
  913ACN     C1 5662   3.644   1.408   0.735 -0.4790 -0.7765  0.6983
  913ACN     H1 5663   3.659   1.513   0.762 -0.4420 -0.6306  0.1109
  913ACN     H2 5664   3.742   1.359   0.737  0.4131  0.9168 -0.9932
  913ACN     H3 5665   3.601   1.414   0.635  0.5979  1.2481  0.3337
  913ACN     C2 5666   3.543   1.359   0.821  0.1955  0.2289 -0.7176
  913ACN     N1 5667   3.464   1.310   0.891  0.6639 -0.8432 -0.0638
  914ACN     C1 5668   3.790   3.366   2.976 -0.7556 -0.1549 -0.1071
  914ACN     H1 5669   3.840   3.340   2.882 -0.8602 -1.0072  0.0688
  914ACN     H2 5670   3.717   3.444   2.952  0.1770  0.4244 -1.1253
  914ACN     H3 5671   3.864   3.416   3.039 -1.0171  0.0160  0.0657
  914ACN     C2 5672   3.728   3.255   3.044  0.4881  0.3132  0.3626
  914ACN     N1 5673   3.689   3.160   3.099  0.1973 -0.7387  0.1817
  915ACN     C1 5674   3.181   0.888   2.384 -0.2082  0.1388 -0.2021
  915ACN     H1 5675   3.121   0.928   2.466  1.7442  2.0889  0.3293
  915ACN     H2 5676   3.183   0.969   2.310 -0.3864  0.5194  0.2163
  915ACN     H3 5677   3.126   0.800   2.348  1.0815  0.5229 -3.2810
  915ACN     C2 5678   3.320   0.842   2.423  0.9805 -1.1286 -0.2562
  915ACN     N1 5679   3.421   0.806   2.459 -0.6424 -0.4113 -0.4468
  916ACN     C1 5680   0.215   1.963   2.075 -0.5675 -0.0598 -0.3127
  916ACN     H1 5681   0.164   1.867   2.057  0.4842 -0.3674 -1.7704
  916ACN     H2 5682   0.145   2.047   2.078 -1.9451 -1.0530 -2.8686
  916ACN     H3 5683   0.287   1.996   2.000 -0.0727 -2.0738 -0.7629
  916ACN     C2 5684   0.286   1.951   2.206  0.2496 -0.4890  1.1567
  916ACN     N1 5685   0.337   1.948   2.313  0.6959 -0.3103 -0.3055
  917ACN     C1 5686   3.075   2.327   0.352  1.1119 -0.0961  0.2830
  917ACN     H1 5687   3.130   2.421   0.342 -0.5411  0.6510 -2.1807
  917ACN     H2 5688   3.072   2.273   0.256  0.5399 -1.0846  0.8480
  917ACN     H3 5689   2.974   2.351   0.387  1.1746 -0.3347  0.6345
  917ACN     C2 5690   3.139   2.234   0.446  0.4322 -0.6632 -0.0278
  917ACN     N1 5691   3.185   2.160   0.524 -0.2535 -0.1190  1.0376
  918ACN     C1 5692   1.678   4.006   3.146 -0.5041  0.1687  0.3174
  918ACN     H1 5693   1.708   3.933   3.069  2.7144  1.4478  0.2838
  918ACN     H2 5694   1.587   3.973   3.197 -0.7872  1.3049  0.5487
  918ACN     H3 5695   1.662   4.102   3.095  2.2802  1.5661  1.9599
  918ACN     C2 5696   1.785   4.022   3.245  0.0934 -0.1297 -0.6512
  918ACN     N1 5697   1.865   4.028   3.322 -0.1514  0.7295 -0.0184
  919ACN     C1 5698   3.818   3.264   1.318  0.2107  0.7108 -0.7986
  919ACN     H1 5699   3.905   3.310   1.367  0.0217  0.0174  0.2093
  919ACN     H2 5700   3.767   3.355   1.283 -0.3775  1.5476  2.0853
  919ACN     H3 5701   3.749   3.223   1.392  0.9853  1.3615  0.3072
  919ACN     C2 5702   3.853   3.166   1.209  0.0834  0.1754 -0.3389
  919ACN     N1 5703   3.884   3.085   1.131 -0.2872  0.3921  0.2341
  920ACN     C1 5704   1.036   2.126   1.827 -0.7674  0.0421 -0.0962
  920ACN     H1 5705   1.099   2.041   1.858 -0.9436  0.0658  0.3355
  920ACN     H2 5706   1.080   2.184   1.746 -0.9873  0.0155 -0.2328
  920ACN     H3 5707   1.026   2.198   1.909 -0.8336 -0.2437  0.1510
  920ACN     C2 5708   0.906   2.084   1.786 -0.4268 -0.0270  0.2968
  920ACN     N1 5709   0.805   2.046   1.755 -0.3727  0.7397  0.4257
  921ACN     C1 5710   2.569   0.597   3.187  0.3665  0.0986 -0.4902
  921ACN     H1 5711   2.472   0.571   3.143  0.0015 -0.9623  0.8797
  921ACN     H2 5712   2.594   0.702   3.169  1.0279 -0.3034 -1.9488
  921ACN     H3 5713   2.649   0.533   3.148 -1.5011 -2.6831  0.0991
  921ACN     C2 5714   2.547   0.575   3.329  0.6517  0.1823 -0.0410
  921ACN     N1 5715   2.534   0.556   3.443  0.2870 -0.1347  0.4354
  922ACN     C1 5716   0.867   1.128   1.101  0.5293  0.8009 -0.7701
  922ACN     H1 5717   0.966   1.081   1.104 -0.6079 -1.5405  1.3609
  922ACN     H2 5718   0.808   1.113   1.192 -1.1871  4.9362 -1.0893
  922ACN     H3 5719   0.818   1.085   1.013  0.7834  0.6355 -0.8319
  922ACN     C2 5720   0.867   1.273   1.088 -0.3277  0.3884  0.1131
  922ACN     N1 5721   0.847   1.386   1.089 -0.0879 -0.6238 -0.6936
  923ACN     C1 5722   2.482   3.416   1.707  0.3020  0.0432 -0.1231
  923ACN     H1 5723   2.457   3.394   1.603  0.9571  1.5235 -0.6092
  923ACN     H2 5724   2.542   3.507   1.719  0.3768  0.2049 -1.7191
  923ACN     H3 5725   2.533   3.329   1.752 -1.7658 -0.1266  1.9958
  923ACN     C2 5726   2.358   3.449   1.781  0.1283 -0.3511  0.4730
  923ACN     N1 5727   2.266   3.483   1.836  0.1662 -0.1161 -0.0106
  924ACN     C1 5728   3.134   3.704   1.214 -0.5339  0.0790  0.4031
  924ACN     H1 5729   3.170   3.651   1.125 -2.9948  1.1308 -1.2910
  924ACN     H2 5730   3.081   3.796   1.186  0.7498  0.4465 -0.8115
  924ACN     H3 5731   3.228   3.734   1.261 -0.8304  0.5460  0.7027
  924ACN     C2 5732   3.054   3.624   1.311 -0.4954 -0.3863  0.5807
  924ACN     N1 5733   2.991   3.574   1.391 -0.2570  0.3436 -0.0917
  925ACN     C1 5734   3.235   2.162   3.151 -0.4527  0.1971  0.1658
  925ACN     H1 5735   3.261   2.263   3.117 -1.0635  0.9530  1.9318
  925ACN     H2 5736   3.132   2.144   3.118 -0.4259  0.7642 -0.2231
  925ACN     H3 5737   3.242   2.165   3.260  0.9142  1.3855  0.0673
  925ACN     C2 5738   3.331   2.074   3.091  0.0873  0.0201 -0.7716
  925ACN     N1 5739   3.394   2.011   3.024 -0.1519 -0.7845  0.4044
  926ACN     C1 5740   2.057   2.145   4.691 -0.1272  0.7416 -0.4909
  926ACN     H1 5741   1.996   2.223   4.738 -0.4025 -0.9140  2.0312
  926ACN     H2 5742   2.152   2.133   4.746 -0.7859 -1.7373  0.1761
  926ACN     H3 5743   2.086   2.177   4.591  0.3845  1.0703 -0.2402
  926ACN     C2 5744   1.986   2.016   4.696 -0.1585  1.0810  0.5469
  926ACN     N1 5745   1.933   1.915   4.715 -0.0932  0.1944  0.3947
  927ACN     C1 5746   1.992   1.412   3.670 -0.0189  0.6225  0.0744
  927ACN     H1 5747   1.993   1.454   3.772  2.8717  0.9022  0.0004
  927ACN     H2 5748   2.098   1.394   3.646 -0.1327 -0.8236  0.6040
  927ACN     H3 5749   1.959   1.487   3.597  1.4892  1.5610  0.3152
  927ACN     C2 5750   1.917   1.288   3.662 -1.1774  0.2544 -0.0862
  927ACN     N1 5751   1.861   1.187   3.650 -0.1753 -0.6700  0.2151
  928ACN     C1 5752   1.033   3.784   1.012  0.7432  0.0939 -0.5642
  928ACN     H1 5753   1.082   3.699   0.963 -0.0196 -0.0673 -1.0419
  928ACN     H2 5754   0.959   3.824   0.942  0.8143  2.3094  0.5638
  928ACN     H3 5755   1.106   3.863   1.032  0.7243  0.0680 -0.3940
  928ACN     C2 5756   0.961   3.736   1.130  0.0115 -0.6892  0.1116
  928ACN     N1 5757   0.912   3.696   1.225 -0.4626 -0.2179 -0.2155
  929ACN     C1 5758   0.636   3.255   0.162 -0.0819 -0.0351 -0.3071
  929ACN     H1 5759   0.651   3.286   0.266 -0.5873  0.8758 -0.4901
  929ACN     H2 5760   0.667   3.151   0.148 -0.5713 -0.0128 -1.6197
  929ACN     H3 5761   0.707   3.317   0.106 -0.0627  0.4092  0.2028
  929ACN     C2 5762   0.497   3.286   0.117 -0.3109 -0.2707 -0.1759
  929ACN     N1 5763   0.390   3.324   0.089  0.2867 -0.1154 -0.4358
  930ACN     C1 5764   1.016   3.044   4.948  0.5775 -0.5932  0.9809
  930ACN     H1 5765   1.091   3.030   4.870 -1.5048 -0.0149 -1.1918
  930ACN     H2 5766   0.953   2.957   4.970  3.8740 -3.2515  0.3357
  930ACN     H3 5767   0.961   3.128   4.903  0.6974 -1.5760 -1.0421
  930ACN     C2 5768   1.067   3.079   5.077 -0.3725 -0.4229 -0.4354
  930ACN     N1 5769   1.113   3.108   5.178  0.3724 -0.5789 -0.8379
  931ACN     C1 5770   1.131   3.457   0.226 -0.3188 -0.4578  0.2305
  931ACN     H1 5771   1.220   3.429   0.283 -0.8396 -0.3138  1.1165
  931ACN     H2 5772   1.044   3.427   0.286 -0.2386 -1.0844  0.0374
  931ACN     H3 5773   1.127   3.410   0.126  1.6942  0.6925 -0.4272
  931ACN     C2 5774   1.144   3.601   0.212  0.4702 -0.2189 -0.1122
  931ACN     N1 5775   1.162   3.713   0.202  0.4240 -0.5301  0.4189
  932ACN     C1 5776   0.515   4.489   3.359  0.6018  0.7479 -0.4892
  932ACN     H1 5777   0.417   4.499   3.407 -0.9818 -2.4626 -2.8743
  932ACN     H2 5778   0.515   4.552   3.269  0.4548  0.6927 -0.5273
  932ACN     H3 5779   0.540   4.385   3.336  0.2854  0.4195  0.6210
  932ACN     C2 5780   0.618   4.556   3.436 -0.1269  0.1265 -0.6290
  932ACN     N1 5781   0.706   4.605   3.494  0.1294  0.7179  0.1353
  933ACN     C1 5782   2.928   3.581   4.425 -0.0998  0.7962  0.8380
  933ACN     H1 5783   2.900   3.621   4.328  0.9624  0.6757  0.4714
  933ACN     H2 5784   3.001   3.650   4.470  0.9599 -0.7953  1.6293
  933ACN     H3 5785   2.978   3.486   4.404 -1.3821  0.1665  0.5834
  933ACN     C2 5786   2.821   3.565   4.521 -0.7976 -0.5181 -0.7439
  933ACN     N1 5787   2.737   3.545   4.599 -0.2254  0.1359  0.6735
  934ACN     C1 5788   1.086   0.087   2.386  0.5503  0.2252 -0.0480
  934ACN     H1 5789   0.999   0.093   2.453 -1.2279 -0.0383 -2.2367
  934ACN     H2 5790   1.181   0.096   2.440  0.2803 -1.3589  0.7277
  934ACN     H3 5791   1.084   0.178   2.325 -1.4968  0.3179  0.1185
  934ACN     C2 5792   1.086  -0.026   2.290  0.2187  0.1931 -0.7012
  934ACN     N1 5793   1.092  -0.114   2.219  0.3194  0.3388  0.2856
  935ACN     C1 5794   1.488   2.991   4.661  0.8535 -0.0604  0.6715
  935ACN     H1 5795   1.566   3.052   4.708  0.9153  0.1861  0.2497
  935ACN     H2 5796   1.527   2.897   4.619  2.7666  1.7658 -1.7487
[truncated: 57,785 more chars]
