# Supplementary material for: Metallicious: Automated Force-Field Parameterization of Covalently Bound Metals for Supramolecular Structures
Source: J Chem Theory Comput. 2024 Oct 7;20(20):9060–71. doi: 10.1021/acs.jctc.4c00850 (PMC11500408; doi:10.1021/acs.jctc.4c00850)
Supplement: Supplementary file 2 — ct4c00850_si_002.zip [file ct4c00850_si_002.zip › SI_MD_input/Zn3L3/dummy_no_ions/1_em.gro]

Generic title in water
 6633
    1RES     N0    1   2.013   2.476   2.818
    1RES     N1    2   2.025   2.731   2.685
    1RES     N2    3   2.244   2.335   2.859
    1RES     N3    4   1.782   2.857   2.628
    1RES     N4    5   1.882   3.027   2.383
    1RES     N5    6   2.112   2.054   2.905
    1RES     C6    7   2.132   2.534   2.784
    1RES     C7    8   1.907   2.678   2.731
    1RES     C8    9   2.257   2.457   2.815
    1RES     C9   10   2.040   1.947   2.861
    1RES    C10   11   1.782   2.759   2.714
    1RES    C11   12   2.240   2.030   2.945
    1RES    C12   13   1.925   3.038   2.255
    1RES    C13   14   1.683   3.149   2.316
    1RES    C14   15   2.137   2.661   2.720
    1RES    C15   16   1.728   3.156   2.183
    1RES    C16   17   1.669   2.950   2.614
    1RES    C17   18   2.316   2.148   3.002
    1RES    C18   19   1.763   3.086   2.413
    1RES    C19   20   1.902   2.551   2.794
    1RES    C20   21   2.090   1.816   2.853
    1RES    C21   22   1.853   3.101   2.152
    1RES    C22   23   1.722   3.085   2.560
    1RES    C23   24   2.298   1.902   2.940
    1RES    C24   25   2.361   2.254   2.899
    1RES    C25   26   2.223   1.793   2.893
    1RES    C26   27   1.871   1.713   2.799
    1RES    C27   28   2.039   3.106   1.988
    1RES    C28   29   1.872   1.521   2.634
    1RES    C29   30   1.821   1.570   2.768
    1RES    C30   31   2.052   3.126   1.836
    1RES    C31   32   1.986   3.014   1.758
    1RES    C32   33   1.793   1.493   2.530
    1RES    C33   34   2.051   2.925   1.684
    1RES    O34   35   1.899   3.111   2.023
    1RES    O35   36   2.014   1.709   2.813
    1RES    H36   37   2.353   2.502   2.793
    1RES    H37   38   1.937   1.968   2.832
    1RES    H38   39   1.695   2.733   2.774
    1RES    H39   40   2.022   2.993   2.233
    1RES    H40   41   1.589   3.197   2.344
    1RES    H41   42   2.232   2.707   2.694
    1RES    H42   43   1.669   3.207   2.107
    1RES    H43   44   1.621   2.968   2.712
    1RES    H44   45   1.592   2.911   2.546
    1RES    H45   46   2.406   2.110   3.051
    1RES    H46   47   2.258   2.195   3.083
    1RES    H47   48   1.807   2.509   2.826
    1RES    H48   49   1.643   3.160   2.573
    1RES    H49   50   1.804   3.122   2.622
    1RES    H50   51   2.399   1.885   2.976
    1RES    H51   52   2.438   2.318   2.945
    1RES    H52   53   2.407   2.205   2.812
    1RES    H53   54   2.264   1.692   2.891
    1RES    H54   55   1.841   1.781   2.718
    1RES    H55   56   1.825   1.747   2.893
    1RES    H56   57   2.082   3.009   2.016
    1RES    H57   58   2.093   3.186   2.041
    1RES    H58   59   1.979   1.505   2.628
    1RES    H59   60   1.854   1.502   2.847
    1RES    H60   61   1.711   1.569   2.770
    1RES    H61   62   2.007   3.222   1.809
    1RES    H62   63   2.159   3.133   1.810
    1RES    H63   64   1.877   3.012   1.766
    1RES    H64   65   1.686   1.505   2.535
    1RES    H65   66   1.836   1.455   2.437
    1RES    H66   67   2.159   2.926   1.674
    1RES    H67   68   1.996   2.847   1.629
    2RES     N0   69   1.943   2.454   2.256
    2RES     N1   70   1.928   2.712   2.385
    2RES     N2   71   1.711   2.312   2.209
    2RES     N3   72   2.168   2.849   2.427
    2RES     N4   73   2.068   3.035   2.660
    2RES     N5   74   1.838   2.037   2.149
    2RES     C6   75   1.823   2.510   2.292
    2RES     C7   76   2.047   2.660   2.339
    2RES     C8   77   1.700   2.428   2.267
    2RES     C9   78   1.916   1.930   2.181
    2RES    C10   79   2.172   2.741   2.356
    2RES    C11   80   1.717   2.012   2.094
    2RES    C12   81   2.025   3.050   2.789
    2RES    C13   82   2.266   3.160   2.722
    2RES    C14   83   1.816   2.637   2.355
    2RES    C15   84   2.222   3.173   2.855
    2RES    C16   85   2.283   2.941   2.440
    2RES    C17   86   1.631   2.133   2.057
    2RES    C18   87   2.187   3.092   2.628
    2RES    C19   88   2.053   2.532   2.279
    2RES    C20   89   1.881   1.797   2.155
    2RES    C21   90   2.098   3.116   2.889
    2RES    C22   91   2.231   3.079   2.483
    2RES    C23   92   1.674   1.881   2.064
    2RES    C24   93   1.593   2.230   2.173
    2RES    C25   94   1.757   1.772   2.094
    2RES    C26   95   1.961   1.561   2.148
    2RES    C27   96   1.914   3.111   3.054
    2RES    C28   97   2.209   1.545   2.101
    2RES    C29   98   2.094   1.491   2.183
    2RES    C30   99   1.885   3.181   3.188
    2RES    C31  100   1.933   3.108   3.313
    2RES    C32  101   2.293   1.470   2.029
    2RES    C33  102   1.996   2.990   3.318
    2RES    O34  103   2.052   3.129   3.018
    2RES    O35  104   1.973   1.700   2.187
    2RES    H36  105   1.607   2.463   2.311
    2RES    H37  106   2.012   1.953   2.226
    2RES    H38  107   2.263   2.704   2.309
    2RES    H39  108   1.929   3.004   2.812
    2RES    H40  109   2.361   3.206   2.693
    2RES    H41  110   1.720   2.679   2.386
    2RES    H42  111   2.280   3.227   2.929
    2RES    H43  112   2.336   2.950   2.344
    2RES    H44  113   2.354   2.905   2.515
    2RES    H45  114   1.537   2.096   2.015
    2RES    H46  115   1.678   2.189   1.975
    2RES    H47  116   2.149   2.488   2.254
    2RES    H48  117   2.315   3.149   2.466
    2RES    H49  118   2.152   3.114   2.415
    2RES    H50  119   1.578   1.864   2.017
    2RES    H51  120   1.512   2.295   2.138
    2RES    H52  121   1.556   2.173   2.259
    2RES    H53  122   1.725   1.670   2.071
    2RES    H54  123   1.943   1.553   2.040
    2RES    H55  124   1.878   1.514   2.202
    2RES    H56  125   1.888   3.004   3.059
    2RES    H57  126   1.851   3.157   2.977
    2RES    H58  127   2.219   1.654   2.100
    2RES    H59  128   2.114   1.504   2.290
    2RES    H60  129   2.083   1.383   2.167
    2RES    H61  130   1.930   3.282   3.186
    2RES    H62  131   1.777   3.198   3.197
    2RES    H63  132   1.913   3.162   3.406
    2RES    H64  133   2.284   1.362   2.025
    2RES    H65  134   2.372   1.515   1.969
    2RES    H66  135   2.021   2.933   3.229
    2RES    H67  136   2.025   2.948   3.414
    3RES     N0  137   1.930   2.193   2.400
    3RES     N1  138   2.011   2.210   2.674
    3RES     N2  139   2.134   2.212   2.208
    3RES     N3  140   1.818   2.237   2.868
    3RES     N4  141   2.010   2.329   3.103
    3RES     N5  142   1.954   2.288   1.964
    3RES     C6  143   2.062   2.192   2.438
    3RES     C7  144   1.879   2.197   2.639
    3RES     C8  145   2.166   2.184   2.331
    3RES     C9  146   1.874   2.369   1.888
    3RES    C10  147   1.779   2.198   2.750
    3RES    C11  148   2.057   2.227   1.900
    3RES    C12  149   2.083   2.424   3.168
    3RES    C13  150   1.882   2.300   3.307
    3RES    C14  151   2.101   2.199   2.573
    3RES    C15  152   1.957   2.399   3.372
    3RES    C16  153   1.736   2.218   2.989
    3RES    C17  154   2.144   2.130   1.978
    3RES    C18  155   1.911   2.269   3.173
    3RES    C19  156   1.840   2.188   2.503
    3RES    C20  157   1.892   2.390   1.750
    3RES    C21  158   2.059   2.463   3.301
    3RES    C22  159   1.828   2.163   3.100
    3RES    C23  160   2.081   2.243   1.762
    3RES    C24  161   2.225   2.185   2.096
    3RES    C25  162   1.998   2.326   1.686
    3RES    C26  163   1.683   2.522   1.715
    3RES    C27  164   2.279   2.553   3.364
    3RES    C28  165   1.704   2.707   1.543
    3RES    C29  166   1.618   2.594   1.596
    3RES    C30  167   2.333   2.650   3.470
    3RES    C31  168   2.292   2.793   3.444
    3RES    C32  169   1.685   2.836   1.573
    3RES    C33  170   2.370   2.885   3.384
    3RES    O34  171   2.135   2.558   3.365
    3RES    O35  172   1.810   2.469   1.672
    3RES    H36  173   2.267   2.155   2.359
    3RES    H37  174   1.792   2.417   1.941
    3RES    H38  175   1.675   2.173   2.726
    3RES    H39  176   2.162   2.471   3.111
    3RES    H40  177   1.805   2.245   3.361
    3RES    H41  178   2.206   2.201   2.602
    3RES    H42  179   1.940   2.422   3.477
    3RES    H43  180   1.655   2.146   2.971
    3RES    H44  181   1.689   2.312   3.022
    3RES    H45  182   2.219   2.089   1.909
    3RES    H46  183   2.086   2.042   2.009
    3RES    H47  184   1.734   2.181   2.476
    3RES    H48  185   1.764   2.113   3.173
    3RES    H49  186   1.892   2.084   3.060
    3RES    H50  187   2.163   2.190   1.714
    3RES    H51  188   2.301   2.111   2.125
    3RES    H52  189   2.279   2.276   2.065
    3RES    H53  190   2.015   2.338   1.579
    3RES    H54  191   1.697   2.592   1.798
    3RES    H55  192   1.618   2.440   1.748
    3RES    H56  193   2.317   2.580   3.265
    3RES    H57  194   2.313   2.452   3.388
    3RES    H58  195   1.782   2.678   1.472
    3RES    H59  196   1.600   2.521   1.515
    3RES    H60  197   1.520   2.632   1.626
    3RES    H61  198   2.298   2.619   3.570
    3RES    H62  199   2.443   2.642   3.473
    3RES    H63  200   2.193   2.819   3.480
    3RES    H64  201   1.607   2.868   1.641
    3RES    H65  202   1.748   2.914   1.529
    3RES    H66  203   2.471   2.861   3.351
    3RES    H67  204   2.335   2.987   3.370
    4ZnD    Zn1  205   1.975   2.888   2.526
    4ZnD    dm1  206   2.055   2.886   2.484
    4ZnD    dm2  207   2.005   2.955   2.580
    4ZnD    dm3  208   1.945   2.950   2.466
    4ZnD    dm4  209   1.895   2.890   2.567
    4ZnD    dm5  210   1.946   2.822   2.472
    4ZnD    dm6  211   2.005   2.827   2.585
    5ZnD    Zn1  212   2.037   2.261   2.895
    5ZnD    dm1  213   2.039   2.240   2.807
    5ZnD    dm2  214   2.017   2.347   2.874
    5ZnD    dm3  215   1.949   2.241   2.898
    5ZnD    dm4  216   2.036   2.283   2.983
    5ZnD    dm5  217   2.058   2.176   2.916
    5ZnD    dm6  218   2.125   2.282   2.891
    6ZnD    Zn1  219   1.917   2.241   2.177
    6ZnD    dm1  220   1.922   2.260   2.089
    6ZnD    dm2  221   1.938   2.326   2.197
    6ZnD    dm3  222   1.829   2.263   2.177
    6ZnD    dm4  223   1.912   2.221   2.265
    6ZnD    dm5  224   1.895   2.155   2.157
    6ZnD    dm6  225   2.004   2.219   2.177
    7ACN     C1  226   4.007   0.349   0.841
    7ACN     H1  227   4.089   0.371   0.772
    7ACN     H2  228   3.945   0.438   0.852
    7ACN     H3  229   4.049   0.322   0.939
    7ACN     C2  230   3.927   0.238   0.790
    7ACN     N1  231   3.864   0.152   0.748
    8ACN     C1  232   2.583   3.705   0.795
    8ACN     H1  233   2.504   3.733   0.724
    8ACN     H2  234   2.642   3.794   0.819
    8ACN     H3  235   2.648   3.631   0.748
    8ACN     C2  236   2.524   3.649   0.917
    8ACN     N1  237   2.478   3.606   1.013
    9ACN     C1  238   0.446   4.367   0.974
    9ACN     H1  239   0.516   4.286   0.996
    9ACN     H2  240   0.451   4.391   0.867
    9ACN     H3  241   0.473   4.455   1.033
    9ACN     C2  242   0.311   4.324   1.008
    9ACN     N1  243   0.204   4.292   1.035
   10ACN     C1  244   2.269   3.430   2.438
   10ACN     H1  245   2.371   3.393   2.451
   10ACN     H2  246   2.197   3.359   2.479
   10ACN     H3  247   2.248   3.443   2.332
   10ACN     C2  248   2.253   3.556   2.508
   10ACN     N1  249   2.239   3.656   2.564
   11ACN     C1  250   3.293   4.946   2.486
   11ACN     H1  251   3.372   4.896   2.429
   11ACN     H2  252   3.215   4.981   2.418
   11ACN     H3  253   3.337   5.032   2.538
   11ACN     C2  254   3.236   4.854   2.584
   11ACN     N1  255   3.192   4.781   2.661
   12ACN     C1  256   1.156   4.262   1.668
   12ACN     H1  257   1.095   4.173   1.652
   12ACN     H2  258   1.185   4.268   1.773
   12ACN     H3  259   1.098   4.351   1.642
   12ACN     C2  260   1.276   4.257   1.585
   12ACN     N1  261   1.371   4.252   1.520
   13ACN     C1  262   0.595   4.100   2.467
   13ACN     H1  263   0.532   4.076   2.553
   13ACN     H2  264   0.695   4.126   2.502
   13ACN     H3  265   0.553   4.186   2.413
   13ACN     C2  266   0.602   3.985   2.377
   13ACN     N1  267   0.607   3.894   2.307
   14ACN     C1  268   2.092   3.892   4.515
   14ACN     H1  269   2.191   3.878   4.558
   14ACN     H2  270   2.032   3.802   4.532
   14ACN     H3  271   2.102   3.910   4.407
   14ACN     C2  272   2.028   4.007   4.579
   14ACN     N1  273   1.979   4.098   4.628
   15ACN     C1  274   0.557   2.157   3.582
   15ACN     H1  275   0.451   2.156   3.608
   15ACN     H2  276   0.593   2.260   3.586
   15ACN     H3  277   0.569   2.119   3.480
   15ACN     C2  278   0.632   2.074   3.675
   15ACN     N1  279   0.692   2.009   3.748
   16ACN     C1  280   1.762   0.853   4.076
   16ACN     H1  281   1.813   0.758   4.095
   16ACN     H2  282   1.745   0.903   4.172
   16ACN     H3  283   1.666   0.832   4.029
   16ACN     C2  284   1.844   0.936   3.989
   16ACN     N1  285   1.907   1.003   3.920
   17ACN     C1  286   0.202   0.838   1.214
   17ACN     H1  287   0.289   0.771   1.216
   17ACN     H2  288   0.224   0.923   1.148
   17ACN     H3  289   0.182   0.874   1.315
   17ACN     C2  290   0.087   0.766   1.163
   17ACN     N1  291   4.601   0.709   1.122
   18ACN     C1  292   1.340   4.284   4.782
   18ACN     H1  293   1.359   4.385   4.746
   18ACN     H2  294   1.401   4.266   4.871
   18ACN     H3  295   1.369   4.213   4.704
   18ACN     C2  296   1.198   4.269   4.813
   18ACN     N1  297   1.086   4.257   4.837
   19ACN     C1  298   1.834   3.534   2.192
   19ACN     H1  299   1.904   3.616   2.170
   19ACN     H2  300   1.812   3.482   2.098
   19ACN     H3  301   1.741   3.578   2.230
   19ACN     C2  302   1.892   3.442   2.289
   19ACN     N1  303   1.937   3.368   2.366
   20ACN     C1  304   3.398   4.371   1.169
   20ACN     H1  305   3.500   4.389   1.133
   20ACN     H2  306   3.331   4.440   1.117
   20ACN     H3  307   3.394   4.392   1.276
   20ACN     C2  308   3.359   4.233   1.143
   20ACN     N1  309   3.328   4.123   1.123
   21ACN     C1  310   2.553   2.798   4.886
   21ACN     H1  311   2.653   2.806   4.928
   21ACN     H2  312   2.481   2.779   4.967
   21ACN     H3  313   2.551   2.713   4.816
   21ACN     C2  314   2.518   2.921   4.816
   21ACN     N1  315   2.489   3.017   4.759
   22ACN     C1  316   3.584   0.974   1.693
   22ACN     H1  317   3.544   1.041   1.769
   22ACN     H2  318   3.646   0.898   1.742
   22ACN     H3  319   3.647   1.031   1.623
   22ACN     C2  320   3.476   0.909   1.620
   22ACN     N1  321   3.391   0.857   1.562
   23ACN     C1  322   2.907   0.998   3.926
   23ACN     H1  323   3.015   1.002   3.941
   23ACN     H2  324   2.862   1.088   3.968
   23ACN     H3  325   2.867   0.910   3.978
   23ACN     C2  326   2.877   0.988   3.784
   23ACN     N1  327   2.854   0.980   3.671
   24ACN     C1  328   1.580   0.192   4.458
   24ACN     H1  329   1.530   0.129   4.533
   24ACN     H2  330   1.605   0.131   4.371
   24ACN     H3  331   1.672   0.233   4.502
   24ACN     C2  332   1.491   0.301   4.419
   24ACN     N1  333   1.421   0.387   4.387
   25ACN     C1  334   1.246   3.879   4.089
   25ACN     H1  335   1.307   3.897   4.178
   25ACN     H2  336   1.280   3.786   4.041
   25ACN     H3  337   1.259   3.962   4.019
   25ACN     C2  338   1.105   3.868   4.127
   25ACN     N1  339   0.995   3.858   4.158
   26ACN     C1  340   2.339   0.423   2.032
   26ACN     H1  341   2.341   0.474   1.934
   26ACN     H2  342   2.255   0.353   2.035
   26ACN     H3  343   2.325   0.499   2.110
   26ACN     C2  344   2.464   0.353   2.054
   26ACN     N1  345   2.563   0.296   2.073
   27ACN     C1  346   3.554   1.543   3.260
   27ACN     H1  347   3.513   1.555   3.159
   27ACN     H2  348   3.660   1.569   3.258
   27ACN     H3  349   3.545   1.437   3.289
   27ACN     C2  350   3.481   1.627   3.353
   27ACN     N1  351   3.425   1.694   3.428
   28ACN     C1  352   2.497   0.222   4.420
   28ACN     H1  353   2.601   0.223   4.455
   28ACN     H2  354   2.495   0.180   4.319
   28ACN     H3  355   2.461   0.325   4.416
   28ACN     C2  356   2.414   0.142   4.509
   28ACN     N1  357   2.347   0.080   4.579
   29ACN     C1  358   1.607   2.761   4.433
   29ACN     H1  359   1.579   2.683   4.361
   29ACN     H2  360   1.584   2.859   4.389
   29ACN     H3  361   1.715   2.754   4.452
   29ACN     C2  362   1.532   2.743   4.556
   29ACN     N1  363   1.474   2.727   4.654
   30ACN     C1  364   2.322   2.252   3.828
   30ACN     H1  365   2.288   2.174   3.897
   30ACN     H2  366   2.310   2.216   3.725
   30ACN     H3  367   2.428   2.273   3.848
   30ACN     C2  368   2.244   2.374   3.848
   30ACN     N1  369   2.182   2.470   3.863
   31ACN     C1  370   3.750   1.160   1.107
   31ACN     H1  371   3.759   1.058   1.067
   31ACN     H2  372   3.664   1.209   1.059
   31ACN     H3  373   3.841   1.216   1.082
   31ACN     C2  374   3.730   1.156   1.251
   31ACN     N1  375   3.714   1.154   1.365
   32ACN     C1  376   2.436   0.316   0.476
   32ACN     H1  377   2.419   0.208   0.464
   32ACN     H2  378   2.429   0.343   0.582
   32ACN     H3  379   2.360   0.370   0.419
   32ACN     C2  380   2.569   0.349   0.425
   32ACN     N1  381   2.674   0.375   0.386
   33ACN     C1  382   2.729   0.574   2.279
   33ACN     H1  383   2.625   0.561   2.246
   33ACN     H2  384   2.788   0.610   2.194
   33ACN     H3  385   2.769   0.478   2.313
   33ACN     C2  386   2.735   0.672   2.387
   33ACN     N1  387   2.739   0.749   2.473
   34ACN     C1  388   3.243   0.849   2.291
   34ACN     H1  389   3.309   0.765   2.318
   34ACN     H2  390   3.292   0.909   2.214
   34ACN     H3  391   3.227   0.910   2.380
   34ACN     C2  392   3.116   0.800   2.241
   34ACN     N1  393   3.015   0.761   2.200
   35ACN     C1  394   2.358   3.529   1.438
   35ACN     H1  395   2.409   3.526   1.535
   35ACN     H2  396   2.284   3.448   1.434
   35ACN     H3  397   2.432   3.513   1.358
   35ACN     C2  398   2.292   3.657   1.420
   35ACN     N1  399   2.239   3.759   1.407
   36ACN     C1  400   2.479   4.699   4.408
   36ACN     H1  401   2.530   4.622   4.349
   36ACN     H2  402   2.469   4.789   4.347
   36ACN     H3  403   2.539   4.723   4.496
   36ACN     C2  404   2.347   4.651   4.449
   36ACN     N1  405   2.243   4.616   4.482
   37ACN     C1  406   3.151   2.228   4.511
   37ACN     H1  407   3.210   2.319   4.494
   37ACN     H2  408   3.068   2.225   4.440
   37ACN     H3  409   3.110   2.231   4.613
   37ACN     C2  410   3.235   2.111   4.495
   37ACN     N1  411   3.302   2.018   4.480
   38ACN     C1  412   0.097   1.438   4.762
   38ACN     H1  413   0.097   1.455   4.654
   38ACN     H2  414   0.001   1.471   4.804
   38ACN     H3  415   0.178   1.495   4.808
   38ACN     C2  416   0.116   1.296   4.789
   38ACN     N1  417   0.131   1.184   4.810
   39ACN     C1  418   3.984   4.159   1.770
   39ACN     H1  419   3.895   4.222   1.774
   39ACN     H2  420   3.956   4.054   1.786
   39ACN     H3  421   4.054   4.189   1.849
   39ACN     C2  422   4.049   4.173   1.640
   39ACN     N1  423   4.100   4.184   1.537
   40ACN     C1  424   1.807   0.634   0.907
   40ACN     H1  425   1.909   0.595   0.914
   40ACN     H2  426   1.739   0.549   0.893
   40ACN     H3  427   1.799   0.701   0.821
   40ACN     C2  428   1.772   0.704   1.030
   40ACN     N1  429   1.744   0.761   1.126
   41ACN     C1  430   3.587   4.828   2.834
   41ACN     H1  431   3.593   4.916   2.899
   41ACN     H2  432   3.491   4.778   2.849
   41ACN     H3  433   3.668   4.759   2.861
   41ACN     C2  434   3.602   4.869   2.695
   41ACN     N1  435   3.613   4.900   2.585
   42ACN     C1  436   1.904   4.649   2.997
   42ACN     H1  437   1.959   4.663   2.904
   42ACN     H2  438   1.970   4.671   3.081
   42ACN     H3  439   1.869   4.546   3.006
   42ACN     C2  440   1.790   4.740   3.002
   42ACN     N1  441   1.700   4.812   3.006
   43ACN     C1  442   0.887   4.274   2.205
   43ACN     H1  443   0.970   4.292   2.135
   43ACN     H2  444   0.798   4.246   2.148
   43ACN     H3  445   0.866   4.366   2.259
   43ACN     C2  446   0.923   4.167   2.298
   43ACN     N1  447   0.951   4.083   2.372
   44ACN     C1  448   3.265   4.310   4.865
   44ACN     H1  449   3.315   4.225   4.818
   44ACN     H2  450   3.230   4.379   4.787
   44ACN     H3  451   3.336   4.363   4.931
   44ACN     C2  452   3.151   4.263   4.944
   44ACN     N1  453   3.061   4.226   5.004
   45ACN     C1  454   0.497   0.985   2.596
   45ACN     H1  455   0.522   1.047   2.510
   45ACN     H2  456   0.428   0.906   2.565
   45ACN     H3  457   0.447   1.048   2.672
   45ACN     C2  458   0.617   0.925   2.653
   45ACN     N1  459   0.713   0.879   2.698
   46ACN     C1  460   0.958   0.668   1.964
   46ACN     H1  461   0.942   0.593   1.886
   46ACN     H2  462   0.899   0.757   1.940
   46ACN     H3  463   1.064   0.695   1.966
   46ACN     C2  464   0.918   0.615   2.094
   46ACN     N1  465   0.887   0.574   2.197
   47ACN     C1  466   1.201   3.384   2.031
   47ACN     H1  467   1.269   3.409   1.950
   47ACN     H2  468   1.105   3.435   2.016
   47ACN     H3  469   1.244   3.420   2.125
   47ACN     C2  470   1.180   3.239   2.039
   47ACN     N1  471   1.165   3.125   2.045
   48ACN     C1  472   2.543   3.916   1.798
   48ACN     H1  473   2.478   3.974   1.731
   48ACN     H2  474   2.530   3.954   1.899
   48ACN     H3  475   2.647   3.929   1.767
   48ACN     C2  476   2.506   3.775   1.793
   48ACN     N1  477   2.478   3.663   1.789
   49ACN     C1  478   2.325   0.232   2.913
   49ACN     H1  479   2.414   0.291   2.889
   49ACN     H2  480   2.266   0.285   2.988
   49ACN     H3  481   2.356   0.135   2.953
   49ACN     C2  482   2.246   0.212   2.792
   49ACN     N1  483   2.183   0.198   2.696
   50ACN     C1  484   2.912   0.115   2.514
   50ACN     H1  485   2.870   0.020   2.477
   50ACN     H2  486   2.844   0.197   2.489
   50ACN     H3  487   3.008   0.133   2.465
   50ACN     C2  488   2.930   0.108   2.658
   50ACN     N1  489   2.946   0.103   2.772
   51ACN     C1  490   1.041   0.109   1.800
   51ACN     H1  491   0.962   0.085   1.872
   51ACN     H2  492   1.008   0.077   1.700
   51ACN     H3  493   1.131   0.053   1.827
   51ACN     C2  494   1.068   0.252   1.802
   51ACN     N1  495   1.089   0.365   1.802
   52ACN     C1  496   0.329   0.982   2.144
   52ACN     H1  497   0.432   0.946   2.136
   52ACN     H2  498   0.266   0.901   2.181
   52ACN     H3  499   0.294   1.011   2.045
   52ACN     C2  500   0.322   1.096   2.235
   52ACN     N1  501   0.317   1.186   2.306
   53ACN     C1  502   3.402   3.567   2.865
   53ACN     H1  503   3.496   3.511   2.866
   53ACN     H2  504   3.367   3.575   2.762
   53ACN     H3  505   3.420   3.668   2.904
   53ACN     C2  506   3.302   3.500   2.947
   53ACN     N1  507   3.222   3.446   3.010
   54ACN     C1  508   2.011   4.809   4.624
   54ACN     H1  509   2.105   4.851   4.586
   54ACN     H2  510   2.003   4.829   4.731
   54ACN     H3  511   2.011   4.701   4.607
   54ACN     C2  512   1.898   4.868   4.553
   54ACN     N1  513   1.809   4.914   4.497
   55ACN     C1  514   3.882   3.558   4.050
   55ACN     H1  515   3.977   3.608   4.026
   55ACN     H2  516   3.884   3.455   4.012
   55ACN     H3  517   3.800   3.612   4.001
   55ACN     C2  518   3.862   3.557   4.194
   55ACN     N1  519   3.846   3.556   4.308
   56ACN     C1  520   0.360   1.547   1.660
   56ACN     H1  521   0.344   1.555   1.768
   56ACN     H2  522   0.438   1.473   1.642
   56ACN     H3  523   0.393   1.644   1.620
   56ACN     C2  524   0.238   1.504   1.594
   56ACN     N1  525   0.141   1.470   1.543
   57ACN     C1  526   1.341   4.665   4.426
   57ACN     H1  527   1.266   4.701   4.497
   57ACN     H2  528   1.436   4.716   4.445
   57ACN     H3  529   1.308   4.690   4.325
   57ACN     C2  530   1.356   4.521   4.439
   57ACN     N1  531   1.369   4.407   4.448
   58ACN     C1  532   3.716   2.491   4.196
   58ACN     H1  533   3.732   2.500   4.304
   58ACN     H2  534   3.807   2.524   4.144
   58ACN     H3  535   3.634   2.556   4.165
   58ACN     C2  536   3.687   2.352   4.161
   58ACN     N1  537   3.665   2.243   4.133
   59ACN     C1  538   1.509   3.472   3.725
   59ACN     H1  539   1.481   3.551   3.655
   59ACN     H2  540   1.615   3.447   3.711
   59ACN     H3  541   1.447   3.384   3.705
   59ACN     C2  542   1.486   3.516   3.862
   59ACN     N1  543   1.467   3.549   3.971
   60ACN     C1  544   1.549   2.646   3.051
   60ACN     H1  545   1.513   2.712   3.129
   60ACN     H2  546   1.524   2.689   2.954
   60ACN     H3  547   1.499   2.549   3.061
   60ACN     C2  548   1.694   2.630   3.062
   60ACN     N1  549   1.808   2.618   3.064
   61ACN     C1  550   1.203   0.834   3.653
   61ACN     H1  551   1.109   0.830   3.596
   61ACN     H2  552   1.241   0.732   3.668
   61ACN     H3  553   1.182   0.878   3.751
   61ACN     C2  554   1.300   0.916   3.582
   61ACN     N1  555   1.376   0.981   3.525
   62ACN     C1  556   2.917   3.067   4.024
   62ACN     H1  557   2.912   3.134   4.111
   62ACN     H2  558   2.834   3.088   3.957
   62ACN     H3  559   2.908   2.963   4.058
   62ACN     C2  560   3.044   3.084   3.954
   62ACN     N1  561   3.144   3.097   3.898
   63ACN     C1  562   1.700   4.225   1.703
   63ACN     H1  563   1.628   4.253   1.625
   63ACN     H2  564   1.769   4.308   1.719
   63ACN     H3  565   1.758   4.138   1.667
   63ACN     C2  566   1.631   4.192   1.827
   63ACN     N1  567   1.578   4.166   1.926
   64ACN     C1  568   4.082   5.234   1.969
   64ACN     H1  569   4.160   5.229   2.045
   64ACN     H2  570   4.000   5.167   1.996
   64ACN     H3  571   4.123   5.202   1.873
   64ACN     C2  572   4.031   0.089   1.958
   64ACN     N1  573   3.991   0.197   1.951
   65ACN     C1  574   2.362   3.199   4.428
   65ACN     H1  575   2.285   3.247   4.365
   65ACN     H2  576   2.314   3.120   4.486
   65ACN     H3  577   2.401   3.274   4.498
   65ACN     C2  578   2.468   3.145   4.345
   65ACN     N1  579   2.552   3.101   4.279
   66ACN     C1  580   1.869   5.207   1.572
   66ACN     H1  581   1.933   5.159   1.497
   66ACN     H2  582   1.906   5.182   1.672
   66ACN     H3  583   1.767   5.170   1.561
   66ACN     C2  584   1.871   0.071   1.553
   66ACN     N1  585   1.872   0.185   1.538
   67ACN     C1  586   0.634   1.022   0.203
   67ACN     H1  587   0.655   0.958   0.290
   67ACN     H2  588   0.619   0.960   0.115
   67ACN     H3  589   0.719   1.089   0.187
   67ACN     C2  590   0.514   1.101   0.229
   67ACN     N1  591   0.419   1.164   0.249
   68ACN     C1  592   0.914   1.898   1.424
   68ACN     H1  593   0.965   1.948   1.341
   68ACN     H2  594   0.815   1.943   1.437
   68ACN     H3  595   0.972   1.912   1.515
   68ACN     C2  596   0.900   1.755   1.395
   68ACN     N1  597   0.890   1.643   1.374
   69ACN     C1  598   0.466   2.412   4.214
   69ACN     H1  599   0.560   2.376   4.171
   69ACN     H2  600   0.385   2.344   4.187
   69ACN     H3  601   0.444   2.511   4.172
   69ACN     C2  602   0.479   2.423   4.358
   69ACN     N1  603   0.487   2.430   4.473
   70ACN     C1  604   3.082   0.772   2.660
   70ACN     H1  605   3.179   0.780   2.711
   70ACN     H2  606   3.034   0.678   2.688
   70ACN     H3  607   3.099   0.772   2.552
   70ACN     C2  608   2.997   0.884   2.697
   70ACN     N1  609   2.929   0.973   2.726
   71ACN     C1  610   3.600   2.456   2.638
   71ACN     H1  611   3.599   2.375   2.564
   71ACN     H2  612   3.509   2.516   2.628
   71ACN     H3  613   3.687   2.520   2.618
   71ACN     C2  614   3.608   2.400   2.772
   71ACN     N1  615   3.614   2.355   2.878
   72ACN     C1  616   3.363   1.628   4.252
   72ACN     H1  617   3.258   1.625   4.223
   72ACN     H2  618   3.377   1.703   4.331
   72ACN     H3  619   3.423   1.656   4.165
   72ACN     C2  620   3.405   1.497   4.300
   72ACN     N1  621   3.438   1.392   4.336
   73ACN     C1  622   2.658   4.414   3.107
   73ACN     H1  623   2.731   4.472   3.163
   73ACN     H2  624   2.689   4.309   3.107
   73ACN     H3  625   2.657   4.450   3.003
   73ACN     C2  626   2.526   4.428   3.165
   73ACN     N1  627   2.421   4.439   3.211
   74ACN     C1  628   2.323   4.745   3.423
   74ACN     H1  629   2.325   4.658   3.357
   74ACN     H2  630   2.393   4.729   3.506
   74ACN     H3  631   2.222   4.759   3.463
   74ACN     C2  632   2.363   4.864   3.347
   74ACN     N1  633   2.396   4.957   3.288
   75ACN     C1  634   1.185   0.458   3.144
   75ACN     H1  635   1.173   0.381   3.221
   75ACN     H2  636   1.196   0.556   3.190
   75ACN     H3  637   1.095   0.458   3.081
   75ACN     C2  638   1.302   0.428   3.062
   75ACN     N1  639   1.396   0.405   2.999
   76ACN     C1  640   2.958   1.860   2.623
   76ACN     H1  641   2.935   1.851   2.516
   76ACN     H2  642   2.879   1.918   2.672
   76ACN     H3  643   3.053   1.913   2.635
   76ACN     C2  644   2.966   1.728   2.683
   76ACN     N1  645   2.971   1.623   2.731
   77ACN     C1  646   1.551   2.668   0.507
   77ACN     H1  647   1.519   2.650   0.610
   77ACN     H2  648   1.611   2.583   0.472
   77ACN     H3  649   1.612   2.759   0.503
   77ACN     C2  650   1.434   2.684   0.421
   77ACN     N1  651   1.342   2.696   0.353
   78ACN     C1  652   2.062   4.257   3.059
   78ACN     H1  653   2.091   4.206   3.152
   78ACN     H2  654   2.022   4.355   3.083
   78ACN     H3  655   1.984   4.197   3.009
   78ACN     C2  656   2.178   4.270   2.972
   78ACN     N1  657   2.270   4.280   2.903
   79ACN     C1  658   0.799   4.080   4.942
   79ACN     H1  659   0.803   4.189   4.944
   79ACN     H2  660   0.701   4.047   4.979
   79ACN     H3  661   0.877   4.041   5.009
   79ACN     C2  662   0.820   4.030   4.807
   79ACN     N1  663   0.837   3.991   4.700
   80ACN     C1  664   0.104   3.366   1.418
   80ACN     H1  665   0.070   3.282   1.357
   80ACN     H2  666   0.212   3.379   1.405
   80ACN     H3  667   0.084   3.345   1.523
   80ACN     C2  668   0.035   3.488   1.378
   80ACN     N1  669   4.587   3.585   1.347
   81ACN     C1  670   1.137   2.013   4.825
   81ACN     H1  671   1.181   2.085   4.896
   81ACN     H2  672   1.034   1.991   4.856
   81ACN     H3  673   1.194   1.920   4.828
   81ACN     C2  674   1.138   2.068   4.690
   81ACN     N1  675   1.139   2.113   4.584
   82ACN     C1  676   0.869   1.854   1.013
   82ACN     H1  677   0.880   1.797   0.920
   82ACN     H2  678   0.969   1.876   1.053
   82ACN     H3  679   0.814   1.793   1.085
   82ACN     C2  680   0.797   1.978   0.987
   82ACN     N1  681   0.740   2.076   0.966
   83ACN     C1  682   1.747   0.493   3.139
   83ACN     H1  683   1.778   0.597   3.129
   83ACN     H2  684   1.820   0.430   3.085
   83ACN     H3  685   1.648   0.478   3.094
   83ACN     C2  686   1.745   0.454   3.279
   83ACN     N1  687   1.743   0.423   3.390
   84ACN     C1  688   0.530   1.038   1.789
   84ACN     H1  689   0.626   0.987   1.785
   84ACN     H2  690   0.542   1.134   1.840
   84ACN     H3  691   0.459   0.976   1.844
   84ACN     C2  692   0.480   1.061   1.654
   84ACN     N1  693   0.440   1.079   1.547
   85ACN     C1  694   2.404   3.345   1.973
   85ACN     H1  695   2.426   3.438   1.920
   85ACN     H2  696   2.446   3.261   1.917
   85ACN     H3  697   2.295   3.334   1.981
   85ACN     C2  698   2.463   3.349   2.106
   85ACN     N1  699   2.509   3.351   2.212
   86ACN     C1  700   2.774   1.474   2.462
   86ACN     H1  701   2.691   1.404   2.446
   86ACN     H2  702   2.852   1.454   2.388
   86ACN     H3  703   2.815   1.457   2.562
   86ACN     C2  704   2.727   1.612   2.450
   86ACN     N1  705   2.691   1.721   2.442
   87ACN     C1  706   0.624   0.056   0.087
   87ACN     H1  707   0.597   0.063   0.192
   87ACN     H2  708   0.541   0.093   0.026
   87ACN     H3  709   0.644   5.233   0.061
   87ACN     C2  710   0.743   0.137   0.062
   87ACN     N1  711   0.837   0.202   0.043
   88ACN     C1  712   0.342   1.927   1.899
   88ACN     H1  713   0.256   1.935   1.965
   88ACN     H2  714   0.344   1.827   1.853
   88ACN     H3  715   0.434   1.940   1.957
   88ACN     C2  716   0.334   2.029   1.795
   88ACN     N1  717   0.328   2.109   1.712
   89ACN     C1  718   0.688   3.170   0.150
   89ACN     H1  719   0.646   3.136   0.055
   89ACN     H2  720   0.793   3.137   0.156
   89ACN     H3  721   0.632   3.126   0.233
   89ACN     C2  722   0.683   3.315   0.159
   89ACN     N1  723   0.679   3.430   0.166
   90ACN     C1  724   3.219   0.651   4.205
   90ACN     H1  725   3.194   0.635   4.310
   90ACN     H2  726   3.156   0.730   4.165
   90ACN     H3  727   3.201   0.558   4.149
   90ACN     C2  728   3.359   0.689   4.194
   90ACN     N1  729   3.470   0.722   4.184
   91ACN     C1  730   2.736   2.766   4.307
   91ACN     H1  731   2.723   2.778   4.199
   91ACN     H2  732   2.666   2.832   4.358
   91ACN     H3  733   2.838   2.797   4.333
   91ACN     C2  734   2.715   2.627   4.345
   91ACN     N1  735   2.699   2.517   4.374
   92ACN     C1  736   1.681   1.071   3.673
   92ACN     H1  737   1.629   1.068   3.577
   92ACN     H2  738   1.726   1.169   3.689
   92ACN     H3  739   1.761   0.995   3.670
   92ACN     C2  740   1.589   1.039   3.780
   92ACN     N1  741   1.516   1.015   3.867
   93ACN     C1  742   3.806   3.361   2.515
   93ACN     H1  743   3.833   3.331   2.413
   93ACN     H2  744   3.898   3.368   2.575
   93ACN     H3  745   3.740   3.285   2.558
   93ACN     C2  746   3.738   3.489   2.513
   93ACN     N1  747   3.683   3.591   2.512
   94ACN     C1  748   3.056   2.564   3.297
   94ACN     H1  749   3.018   2.464   3.322
   94ACN     H2  750   3.165   2.559   3.285
   94ACN     H3  751   3.032   2.631   3.380
   94ACN     C2  752   2.994   2.611   3.174
   94ACN     N1  753   2.942   2.647   3.077
   95ACN     C1  754   0.419   1.093   0.648
   95ACN     H1  755   0.414   1.168   0.728
   95ACN     H2  756   0.343   1.115   0.573
   95ACN     H3  757   0.399   0.995   0.691
   95ACN     C2  758   0.551   1.096   0.587
   95ACN     N1  759   0.655   1.097   0.538
   96ACN     C1  760   2.677   4.919   3.941
   96ACN     H1  761   2.718   4.818   3.943
   96ACN     H2  762   2.622   4.933   3.847
   96ACN     H3  763   2.758   4.992   3.947
   96ACN     C2  764   2.586   4.937   4.054
   96ACN     N1  765   2.514   4.952   4.143
   97ACN     C1  766   1.767   4.535   1.962
   97ACN     H1  767   1.720   4.437   1.978
   97ACN     H2  768   1.755   4.564   1.857
   97ACN     H3  769   1.874   4.528   1.985
   97ACN     C2  770   1.703   4.634   2.049
   97ACN     N1  771   1.653   4.711   2.117
   98ACN     C1  772   2.626   0.346   3.368
   98ACN     H1  773   2.654   0.281   3.451
   98ACN     H2  774   2.592   0.442   3.409
   98ACN     H3  775   2.545   0.300   3.311
   98ACN     C2  776   2.742   0.368   3.281
   98ACN     N1  777   2.833   0.383   3.213
   99ACN     C1  778   2.706   3.308   4.554
   99ACN     H1  779   2.613   3.361   4.575
   99ACN     H2  780   2.728   3.312   4.447
   99ACN     H3  781   2.695   3.204   4.585
   99ACN     C2  782   2.815   3.370   4.629
   99ACN     N1  783   2.900   3.420   4.687
  100ACN     C1  784   1.480   2.867   3.884
  100ACN     H1  785   1.456   2.972   3.903
  100ACN     H2  786   1.455   2.844   3.780
  100ACN     H3  787   1.419   2.805   3.950
  100ACN     C2  788   1.621   2.842   3.909
  100ACN     N1  789   1.733   2.822   3.928
  101ACN     C1  790   0.624   3.613   3.268
  101ACN     H1  791   0.596   3.663   3.361
  101ACN     H2  792   0.696   3.675   3.214
  101ACN     H3  793   0.534   3.602   3.205
  101ACN     C2  794   0.681   3.482   3.296
  101ACN     N1  795   0.726   3.378   3.317
  102ACN     C1  796   2.081   1.709   0.350
  102ACN     H1  797   1.985   1.746   0.312
  102ACN     H2  798   2.115   1.626   0.287
  102ACN     H3  799   2.068   1.674   0.453
  102ACN     C2  800   2.180   1.816   0.346
  102ACN     N1  801   2.257   1.901   0.341
  103ACN     C1  802   2.248   3.461   4.965
  103ACN     H1  803   2.143   3.450   4.939
  103ACN     H2  804   2.274   3.385   5.039
  103ACN     H3  805   2.263   3.561   5.009
  103ACN     C2  806   2.331   3.446   4.846
  103ACN     N1  807   2.396   3.435   4.751
  104ACN     C1  808   2.091   4.303   3.912
  104ACN     H1  809   2.185   4.281   3.963
  104ACN     H2  810   2.020   4.343   3.985
  104ACN     H3  811   2.052   4.211   3.867
  104ACN     C2  812   2.115   4.403   3.808
  104ACN     N1  813   2.134   4.481   3.726
  105ACN     C1  814   1.244   3.359   1.634
  105ACN     H1  815   1.247   3.296   1.724
  105ACN     H2  816   1.344   3.364   1.590
  105ACN     H3  817   1.212   3.460   1.661
  105ACN     C2  818   1.151   3.302   1.538
  105ACN     N1  819   1.077   3.256   1.462
  106ACN     C1  820   0.962   1.315   2.287
  106ACN     H1  821   1.018   1.308   2.193
  106ACN     H2  822   0.996   1.235   2.354
  106ACN     H3  823   0.856   1.299   2.266
  106ACN     C2  824   0.982   1.445   2.350
  106ACN     N1  825   0.998   1.548   2.398
  107ACN     C1  826   0.906   0.898   2.376
  107ACN     H1  827   0.900   0.915   2.484
  107ACN     H2  828   0.937   0.794   2.358
  107ACN     H3  829   0.981   0.965   2.333
  107ACN     C2  830   0.777   0.923   2.314
  107ACN     N1  831   0.674   0.943   2.265
  108ACN     C1  832   3.407   3.508   4.794
  108ACN     H1  833   3.503   3.558   4.805
  108ACN     H2  834   3.375   3.469   4.891
  108ACN     H3  835   3.418   3.426   4.723
  108ACN     C2  836   3.308   3.603   4.743
  108ACN     N1  837   3.229   3.678   4.704
  109ACN     C1  838   1.171   4.617   3.328
  109ACN     H1  839   1.158   4.723   3.304
  109ACN     H2  840   1.101   4.558   3.268
  109ACN     H3  841   1.147   4.601   3.434
  109ACN     C2  842   1.307   4.575   3.299
  109ACN     N1  843   1.415   4.542   3.275
  110ACN     C1  844   2.801   0.134   1.182
  110ACN     H1  845   2.700   0.104   1.212
  110ACN     H2  846   2.833   0.219   1.244
  110ACN     H3  847   2.798   0.166   1.077
  110ACN     C2  848   2.894   0.023   1.197
  110ACN     N1  849   2.966   5.216   1.211
  111ACN     C1  850   2.138   1.426   3.399
  111ACN     H1  851   2.197   1.509   3.359
  111ACN     H2  852   2.034   1.437   3.368
  111ACN     H3  853   2.144   1.428   3.508
  111ACN     C2  854   2.192   1.300   3.349
  111ACN     N1  855   2.234   1.200   3.310
  112ACN     C1  856   1.986   0.251   2.401
  112ACN     H1  857   1.983   0.238   2.509
  112ACN     H2  858   1.888   0.285   2.367
  112ACN     H3  859   2.008   0.154   2.354
  112ACN     C2  860   2.088   0.348   2.365
  112ACN     N1  861   2.168   0.425   2.337
  113ACN     C1  862   3.122   3.067   4.357
  113ACN     H1  863   3.156   2.975   4.308
  113ACN     H2  864   3.107   3.145   4.282
  113ACN     H3  865   3.200   3.100   4.427
  113ACN     C2  866   2.998   3.043   4.429
  113ACN     N1  867   2.900   3.022   4.486
  114ACN     C1  868   0.730   4.370   4.713
  114ACN     H1  869   0.665   4.331   4.793
  114ACN     H2  870   0.834   4.341   4.733
  114ACN     H3  871   0.723   4.479   4.715
  114ACN     C2  872   0.686   4.319   4.585
  114ACN     N1  873   0.652   4.279   4.482
  115ACN     C1  874   2.831   3.712   3.589
  115ACN     H1  875   2.795   3.644   3.667
  115ACN     H2  876   2.930   3.679   3.557
  115ACN     H3  877   2.841   3.813   3.632
  115ACN     C2  878   2.739   3.714   3.476
  115ACN     N1  879   2.667   3.714   3.387
  116ACN     C1  880   1.500   1.753   1.537
  116ACN     H1  881   1.503   1.663   1.599
  116ACN     H2  882   1.553   1.734   1.443
  116ACN     H3  883   1.549   1.835   1.590
  116ACN     C2  884   1.362   1.788   1.507
  116ACN     N1  885   1.253   1.817   1.484
  117ACN     C1  886   1.931   0.664   4.397
  117ACN     H1  887   2.030   0.669   4.443
  117ACN     H2  888   1.942   0.644   4.290
  117ACN     H3  889   1.880   0.761   4.410
  117ACN     C2  890   1.852   0.558   4.458
  117ACN     N1  891   1.790   0.474   4.506
  118ACN     C1  892   2.158   1.778   4.382
  118ACN     H1  893   2.190   1.792   4.278
  118ACN     H2  894   2.147   1.671   4.402
  118ACN     H3  895   2.061   1.826   4.397
  118ACN     C2  896   2.257   1.836   4.471
  118ACN     N1  897   2.336   1.883   4.542
  119ACN     C1  898   0.293   0.180   0.965
  119ACN     H1  899   0.234   0.171   1.057
  119ACN     H2  900   0.231   0.231   0.890
  119ACN     H3  901   0.319   0.081   0.928
  119ACN     C2  902   0.413   0.258   0.991
  119ACN     N1  903   0.509   0.319   1.014
  120ACN     C1  904   2.373   2.794   1.349
  120ACN     H1  905   2.328   2.762   1.443
  120ACN     H2  906   2.402   2.899   1.355
  120ACN     H3  907   2.300   2.782   1.267
  120ACN     C2  908   2.491   2.713   1.320
  120ACN     N1  909   2.584   2.648   1.298
  121ACN     C1  910   0.256   1.400   0.426
  121ACN     H1  911   0.212   1.300   0.419
  121ACN     H2  912   0.179   1.476   0.406
  121ACN     H3  913   0.334   1.410   0.351
  121ACN     C2  914   0.314   1.422   0.558
  121ACN     N1  915   0.360   1.438   0.663
  122ACN     C1  916   2.017   1.116   4.250
  122ACN     H1  917   2.010   1.137   4.143
  122ACN     H2  918   1.937   1.048   4.279
  122ACN     H3  919   2.005   1.210   4.306
  122ACN     C2  920   2.146   1.057   4.281
  122ACN     N1  921   2.249   1.011   4.305
  123ACN     C1  922   2.387   2.825   4.500
  123ACN     H1  923   2.485   2.869   4.518
  123ACN     H2  924   2.355   2.847   4.398
  123ACN     H3  925   2.315   2.870   4.569
  123ACN     C2  926   2.391   2.681   4.520
  123ACN     N1  927   2.394   2.567   4.536
  124ACN     C1  928   2.696   3.058   1.212
  124ACN     H1  929   2.697   3.165   1.231
  124ACN     H2  930   2.759   3.036   1.125
  124ACN     H3  931   2.594   3.026   1.191
  124ACN     C2  932   2.747   2.987   1.328
  124ACN     N1  933   2.787   2.931   1.421
  125ACN     C1  934   3.481   2.958   2.054
  125ACN     H1  935   3.448   2.943   2.157
  125ACN     H2  936   3.579   3.008   2.055
  125ACN     H3  937   3.409   3.022   2.001
  125ACN     C2  938   3.492   2.830   1.986
  125ACN     N1  939   3.499   2.727   1.933
  126ACN     C1  940   1.569   0.284   1.741
  126ACN     H1  941   1.655   0.341   1.778
  126ACN     H2  942   1.605   0.195   1.687
  126ACN     H3  943   1.512   0.347   1.672
  126ACN     C2  944   1.484   0.243   1.852
  126ACN     N1  945   1.418   0.212   1.941
  127ACN     C1  946   0.867   4.685   1.522
  127ACN     H1  947   0.855   4.770   1.590
  127ACN     H2  948   0.798   4.605   1.551
  127ACN     H3  949   0.970   4.648   1.530
  127ACN     C2  950   0.840   4.726   1.385
  127ACN     N1  951   0.820   4.759   1.276
  128ACN     C1  952   4.053   2.902   1.651
  128ACN     H1  953   4.046   2.875   1.545
  128ACN     H2  954   4.053   3.011   1.660
  128ACN     H3  955   4.147   2.863   1.692
  128ACN     C2  956   3.940   2.846   1.724
  128ACN     N1  957   3.851   2.802   1.782
  129ACN     C1  958   1.800   2.154   1.342
  129ACN     H1  959   1.891   2.097   1.361
  129ACN     H2  960   1.762   2.124   1.243
  129ACN     H3  961   1.823   2.260   1.340
  129ACN     C2  962   1.700   2.125   1.444
  129ACN     N1  963   1.622   2.103   1.526
  130ACN     C1  964   1.576   3.884   0.897
  130ACN     H1  965   1.670   3.933   0.925
  130ACN     H2  966   1.500   3.961   0.882
  130ACN     H3  967   1.545   3.818   0.979
  130ACN     C2  968   1.595   3.806   0.776
  130ACN     N1  969   1.610   3.745   0.679
  131ACN     C1  970   0.932   4.939   0.443
  131ACN     H1  971   1.007   5.019   0.438
  131ACN     H2  972   0.947   4.874   0.356
  131ACN     H3  973   0.832   4.984   0.437
  131ACN     C2  974   0.947   4.863   0.566
  131ACN     N1  975   0.960   4.804   0.664
  132ACN     C1  976   1.855   3.514   0.068
  132ACN     H1  977   1.805   3.438   0.007
  132ACN     H2  978   1.780   3.582   0.109
  132ACN     H3  979   1.924   3.571   0.005
  132ACN     C2  980   1.929   3.451   0.177
  132ACN     N1  981   1.986   3.400   0.262
  133ACN     C1  982   0.670   1.344   4.142
  133ACN     H1  983   0.728   1.277   4.206
  133ACN     H2  984   0.571   1.301   4.125
  133ACN     H3  985   0.722   1.355   4.046
  133ACN     C2  986   0.657   1.474   4.206
  133ACN     N1  987   0.646   1.578   4.256
  134ACN     C1  988   1.200   3.380   0.092
  134ACN     H1  989   1.144   3.474   0.089
  134ACN     H2  990   1.242   3.367   0.192
  134ACN     H3  991   1.283   3.388   0.020
  134ACN     C2  992   1.113   3.269   0.057
  134ACN     N1  993   1.044   3.181   0.029
  135ACN     C1  994   0.176   3.135   1.082
  135ACN     H1  995   0.263   3.149   1.147
  135ACN     H2  996   0.086   3.125   1.144
  135ACN     H3  997   0.190   3.044   1.023
  135ACN     C2  998   0.162   3.250   0.994
  135ACN     N1  999   0.151   3.341   0.924
  136ACN     C1 1000   0.780   2.353   2.105
  136ACN     H1 1001   0.759   2.384   2.208
  136ACN     H2 1002   0.803   2.246   2.105
  136ACN     H3 1003   0.865   2.409   2.066
  136ACN     C2 1004   0.662   2.377   2.023
  136ACN     N1 1005   0.570   2.397   1.957
  137ACN     C1 1006   1.687   3.910   2.643
  137ACN     H1 1007   1.597   3.937   2.699
  137ACN     H2 1008   1.733   4.003   2.606
  137ACN     H3 1009   1.660   3.847   2.558
  137ACN     C2 1010   1.781   3.841   2.730
  137ACN     N1 1011   1.854   3.783   2.798
  138ACN     C1 1012   3.163   3.710   0.999
  138ACN     H1 1013   3.147   3.676   0.896
  138ACN     H2 1014   3.222   3.803   0.997
  138ACN     H3 1015   3.219   3.634   1.054
  138ACN     C2 1016   3.035   3.734   1.064
  138ACN     N1 1017   2.934   3.753   1.117
  139ACN     C1 1018   2.068   0.344   1.264
  139ACN     H1 1019   2.046   0.305   1.364
  139ACN     H2 1020   2.135   0.275   1.212
  139ACN     H3 1021   2.116   0.442   1.274
  139ACN     C2 1022   1.944   0.357   1.188
  139ACN     N1 1023   1.845   0.368   1.130
  140ACN     C1 1024   1.097   0.626   0.795
  140ACN     H1 1025   1.130   0.557   0.874
  140ACN     H2 1026   1.103   0.729   0.833
  140ACN     H3 1027   0.993   0.603   0.769
  140ACN     C2 1028   1.182   0.612   0.678
  140ACN     N1 1029   1.250   0.601   0.586
  141ACN     C1 1030   0.558   4.759   2.924
  141ACN     H1 1031   0.604   4.845   2.973
  141ACN     H2 1032   0.523   4.688   2.999
  141ACN     H3 1033   0.633   4.711   2.860
  141ACN     C2 1034   0.446   4.804   2.841
  141ACN     N1 1035   0.358   4.838   2.776
  142ACN     C1 1036   2.949   3.418   2.787
  142ACN     H1 1037   2.883   3.447   2.705
  142ACN     H2 1038   3.023   3.497   2.803
  142ACN     H3 1039   3.000   3.325   2.759
  142ACN     C2 1040   2.871   3.397   2.908
  142ACN     N1 1041   2.810   3.380   3.004
  143ACN     C1 1042   1.308   1.940   2.489
  143ACN     H1 1043   1.217   1.882   2.469
  143ACN     H2 1044   1.352   1.970   2.393
  143ACN     H3 1045   1.378   1.877   2.544
  143ACN     C2 1046   1.275   2.058   2.568
  143ACN     N1 1047   1.251   2.152   2.630
  144ACN     C1 1048   3.999   0.747   4.849
  144ACN     H1 1049   4.032   0.796   4.940
  144ACN     H2 1050   3.940   0.818   4.790
  144ACN     H3 1051   3.936   0.661   4.875
  144ACN     C2 1052   4.114   0.702   4.771
  144ACN     N1 1053   4.205   0.667   4.710
  145ACN     C1 1054   0.746   0.545   2.587
  145ACN     H1 1055   0.732   0.458   2.522
  145ACN     H2 1056   0.716   0.520   2.689
  145ACN     H3 1057   0.683   0.628   2.551
  145ACN     C2 1058   0.886   0.586   2.586
  145ACN     N1 1059   0.997   0.618   2.586
  146ACN     C1 1060   0.857   4.206   1.376
  146ACN     H1 1061   0.956   4.238   1.412
  146ACN     H2 1062   0.821   4.127   1.442
  146ACN     H3 1063   0.866   4.167   1.274
  146ACN     C2 1064   0.765   4.318   1.379
  146ACN     N1 1065   0.691   4.406   1.382
  147ACN     C1 1066   1.770   0.150   0.327
  147ACN     H1 1067   1.680   0.163   0.266
  147ACN     H2 1068   1.786   0.240   0.388
  147ACN     H3 1069   1.856   0.137   0.261
  147ACN     C2 1070   1.756   0.034   0.414
  147ACN     N1 1071   1.745   5.224   0.483
  148ACN     C1 1072   2.465   2.300   1.389
  148ACN     H1 1073   2.384   2.343   1.328
  148ACN     H2 1074   2.555   2.361   1.377
  148ACN     H3 1075   2.486   2.199   1.353
  148ACN     C2 1076   2.424   2.296   1.529
  148ACN     N1 1077   2.392   2.293   1.640
  149ACN     C1 1078   1.516   0.186   1.250
  149ACN     H1 1079   1.434   0.147   1.189
  149ACN     H2 1080   1.493   0.289   1.278
  149ACN     H3 1081   1.609   0.184   1.193
  149ACN     C2 1082   1.530   0.105   1.371
  149ACN     N1 1083   1.542   0.041   1.466
  150ACN     C1 1084   3.667   2.260   3.801
  150ACN     H1 1085   3.746   2.217   3.863
  150ACN     H2 1086   3.634   2.354   3.846
  150ACN     H3 1087   3.583   2.190   3.799
  150ACN     C2 1088   3.716   2.284   3.666
  150ACN     N1 1089   3.754   2.302   3.559
  151ACN     C1 1090   3.336   4.923   1.183
  151ACN     H1 1091   3.370   5.011   1.127
  151ACN     H2 1092   3.227   4.922   1.186
  151ACN     H3 1093   3.374   4.930   1.286
  151ACN     C2 1094   3.386   4.801   1.120
  151ACN     N1 1095   3.424   4.705   1.069
  152ACN     C1 1096   2.762   1.618   3.485
  152ACN     H1 1097   2.667   1.608   3.431
  152ACN     H2 1098   2.831   1.676   3.423
  152ACN     H3 1099   2.804   1.519   3.501
  152ACN     C2 1100   2.740   1.685   3.612
  152ACN     N1 1101   2.722   1.738   3.713
  153ACN     C1 1102   2.227   1.893   1.610
  153ACN     H1 1103   2.133   1.939   1.577
  153ACN     H2 1104   2.309   1.964   1.595
  153ACN     H3 1105   2.246   1.805   1.547
  153ACN     C2 1106   2.217   1.854   1.750
  153ACN     N1 1107   2.208   1.825   1.861
  154ACN     C1 1108   3.511   1.816   4.641
  154ACN     H1 1109   3.548   1.836   4.540
  154ACN     H2 1110   3.485   1.911   4.688
  154ACN     H3 1111   3.588   1.766   4.700
  154ACN     C2 1112   3.392   1.733   4.633
  154ACN     N1 1113   3.297   1.667   4.627
  155ACN     C1 1114   1.074   0.548   4.312
  155ACN     H1 1115   1.071   0.657   4.316
  155ACN     H2 1116   1.156   0.516   4.247
  155ACN     H3 1117   0.979   0.512   4.270
  155ACN     C2 1118   1.091   0.492   4.446
  155ACN     N1 1119   1.104   0.449   4.552
  156ACN     C1 1120   1.514   3.662   4.303
  156ACN     H1 1121   1.519   3.759   4.354
  156ACN     H2 1122   1.579   3.591   4.355
  156ACN     H3 1123   1.551   3.674   4.200
  156ACN     C2 1124   1.377   3.613   4.302
  156ACN     N1 1125   1.268   3.575   4.301
  157ACN     C1 1126   0.056   1.540   3.312
  157ACN     H1 1127   0.090   1.436   3.321
  157ACN     H2 1128   4.558   1.546   3.345
  157ACN     H3 1129   0.062   1.569   3.206
  157ACN     C2 1130   0.139   1.627   3.393
  157ACN     N1 1131   0.205   1.698   3.456
  158ACN     C1 1132   1.689   4.639   4.283
  158ACN     H1 1133   1.753   4.614   4.198
  158ACN     H2 1134   1.589   4.600   4.264
  158ACN     H3 1135   1.684   4.748   4.293
  158ACN     C2 1136   1.744   4.581   4.405
  158ACN     N1 1137   1.788   4.536   4.501
  159ACN     C1 1138   3.074   2.359   5.215
  159ACN     H1 1139   3.149   2.420   5.163
  159ACN     H2 1140   3.052   2.270   5.154
  159ACN     H3 1141   2.983   2.417   5.228
  159ACN     C2 1142   3.126   2.317   0.003
  159ACN     N1 1143   3.168   2.285   0.105
  160ACN     C1 1144   2.946   3.614   3.993
  160ACN     H1 1145   2.966   3.508   3.978
  160ACN     H2 1146   2.862   3.625   4.062
  160ACN     H3 1147   2.921   3.660   3.897
  160ACN     C2 1148   3.064   3.679   4.050
  160ACN     N1 1149   3.157   3.729   4.095
  161ACN     C1 1150   0.339   0.423   4.745
  161ACN     H1 1151   0.296   0.355   4.671
  161ACN     H2 1152   0.286   0.407   4.840
  161ACN     H3 1153   0.326   0.526   4.713
  161ACN     C2 1154   0.481   0.393   4.763
  161ACN     N1 1155   0.592   0.369   4.776
  162ACN     C1 1156   3.016   1.752   1.905
  162ACN     H1 1157   3.075   1.663   1.930
  162ACN     H2 1158   3.084   1.832   1.876
  162ACN     H3 1159   2.959   1.782   1.993
  162ACN     C2 1160   2.925   1.720   1.795
  162ACN     N1 1161   2.853   1.696   1.709
  163ACN     C1 1162   1.612   2.746   4.991
  163ACN     H1 1163   1.519   2.755   4.934
  163ACN     H2 1164   1.621   2.644   5.031
  163ACN     H3 1165   1.610   2.816   5.075
  163ACN     C2 1166   1.726   2.776   4.905
  163ACN     N1 1167   1.815   2.798   4.836
  164ACN     C1 1168   0.953   4.561   1.976
  164ACN     H1 1169   0.998   4.500   1.896
  164ACN     H2 1170   1.028   4.581   2.053
  164ACN     H3 1171   0.870   4.504   2.020
  164ACN     C2 1172   0.903   4.686   1.921
  164ACN     N1 1173   0.863   4.784   1.877
  165ACN     C1 1174   2.651   1.895   4.703
  165ACN     H1 1175   2.638   1.802   4.646
  165ACN     H2 1176   2.671   1.868   4.808
  165ACN     H3 1177   2.558   1.952   4.698
  165ACN     C2 1178   2.762   1.972   4.649
  165ACN     N1 1179   2.848   2.034   4.606
  166ACN     C1 1180   2.502   3.829   4.076
  166ACN     H1 1181   2.432   3.782   4.006
  166ACN     H2 1182   2.516   3.765   4.163
  166ACN     H3 1183   2.458   3.925   4.108
  166ACN     C2 1184   2.629   3.852   4.009
  166ACN     N1 1185   2.730   3.871   3.956
  167ACN     C1 1186   0.471   1.841   1.207
  167ACN     H1 1187   0.460   1.735   1.186
  167ACN     H2 1188   0.375   1.891   1.190
  167ACN     H3 1189   0.545   1.883   1.139
  167ACN     C2 1190   0.514   1.859   1.346
  167ACN     N1 1191   0.548   1.874   1.455
  168ACN     C1 1192   0.725   4.663   4.404
  168ACN     H1 1193   0.671   4.570   4.418
  168ACN     H2 1194   0.817   4.661   4.464
  168ACN     H3 1195   0.663   4.748   4.435
  168ACN     C2 1196   0.760   4.677   4.263
  168ACN     N1 1197   0.786   4.688   4.151
  169ACN     C1 1198   1.216   3.927   0.180
  169ACN     H1 1199   1.158   3.997   0.118
  169ACN     H2 1200   1.159   3.900   0.269
  169ACN     H3 1201   1.309   3.976   0.210
  169ACN     C2 1202   1.247   3.807   0.103
  169ACN     N1 1203   1.272   3.712   0.042
  170ACN     C1 1204   0.918   2.621   1.319
  170ACN     H1 1205   0.862   2.579   1.403
  170ACN     H2 1206   0.847   2.664   1.248
  170ACN     H3 1207   0.974   2.540   1.270
  170ACN     C2 1208   1.010   2.723   1.366
  170ACN     N1 1209   1.084   2.804   1.403
  171ACN     C1 1210   0.488   3.561   3.809
  171ACN     H1 1211   0.438   3.643   3.861
  171ACN     H2 1212   0.413   3.498   3.761
  171ACN     H3 1213   0.543   3.501   3.882
  171ACN     C2 1214   0.579   3.615   3.709
  171ACN     N1 1215   0.651   3.657   3.629
  172ACN     C1 1216   1.695   0.112   4.875
  172ACN     H1 1217   1.732   0.183   4.800
  172ACN     H2 1218   1.780   0.075   4.932
  172ACN     H3 1219   1.646   0.028   4.824
  172ACN     C2 1220   1.600   0.179   4.963
  172ACN     N1 1221   1.525   0.231   5.033
  173ACN     C1 1222   1.311   1.053   2.793
  173ACN     H1 1223   1.368   0.989   2.861
  173ACN     H2 1224   1.278   0.994   2.708
  173ACN     H3 1225   1.376   1.134   2.757
  173ACN     C2 1226   1.196   1.110   2.863
  173ACN     N1 1227   1.106   1.156   2.918
  174ACN     C1 1228   0.506   3.798   4.660
  174ACN     H1 1229   0.566   3.753   4.580
  174ACN     H2 1230   0.404   3.760   4.653
  174ACN     H3 1231   0.505   3.907   4.646
  174ACN     C2 1232   0.564   3.766   4.789
  174ACN     N1 1233   0.610   3.740   4.892
  175ACN     C1 1234   1.055   0.896   0.093
  175ACN     H1 1235   1.095   0.830   0.170
  175ACN     H2 1236   0.985   0.966   0.139
  175ACN     H3 1237   1.003   0.836   0.017
  175ACN     C2 1238   1.164   0.970   0.030
  175ACN     N1 1239   1.250   1.029   5.323
  176ACN     C1 1240   1.303   2.078   1.229
  176ACN     H1 1241   1.364   2.006   1.285
  176ACN     H2 1242   1.365   2.166   1.207
  176ACN     H3 1243   1.217   2.108   1.289
  176ACN     C2 1244   1.258   2.018   1.104
  176ACN     N1 1245   1.222   1.971   1.005
  177ACN     C1 1246   3.726   0.543   4.591
  177ACN     H1 1247   3.721   0.528   4.700
  177ACN     H2 1248   3.807   0.482   4.551
  177ACN     H3 1249   3.746   0.649   4.571
  177ACN     C2 1250   3.600   0.504   4.530
  177ACN     N1 1251   3.499   0.472   4.484
  178ACN     C1 1252   0.241   4.507   4.953
  178ACN     H1 1253   0.227   4.401   4.974
  178ACN     H2 1254   0.227   4.565   5.045
  178ACN     H3 1255   0.166   4.539   4.879
  178ACN     C2 1256   0.375   4.530   4.901
  178ACN     N1 1257   0.480   4.548   4.859
  179ACN     C1 1258   3.511   3.846   2.356
  179ACN     H1 1259   3.484   3.803   2.452
  179ACN     H2 1260   3.446   3.804   2.278
  179ACN     H3 1261   3.615   3.818   2.334
  179ACN     C2 1262   3.498   3.991   2.360
  179ACN     N1 1263   3.488   4.105   2.363
  180ACN     C1 1264   3.615   0.515   1.590
  180ACN     H1 1265   3.620   0.444   1.507
  180ACN     H2 1266   3.645   0.465   1.682
  180ACN     H3 1267   3.511   0.548   1.601
  180ACN     C2 1268   3.700   0.630   1.564
  180ACN     N1 1269   3.768   0.721   1.543
  181ACN     C1 1270   0.610   0.113   1.267
  181ACN     H1 1271   0.502   0.127   1.264
  181ACN     H2 1272   0.649   0.116   1.164
  181ACN     H3 1273   0.634   0.016   1.311
  181ACN     C2 1274   0.672   0.220   1.344
  181ACN     N1 1275   0.721   0.304   1.406
  182ACN     C1 1276   2.986   4.756   3.053
  182ACN     H1 1277   2.982   4.647   3.041
  182ACN     H2 1278   2.885   4.796   3.041
  182ACN     H3 1279   3.050   4.799   2.975
  182ACN     C2 1280   3.037   4.789   3.185
  182ACN     N1 1281   3.077   4.816   3.290
  183ACN     C1 1282   3.938   4.412   4.861
  183ACN     H1 1283   3.871   4.339   4.906
  183ACN     H2 1284   3.969   4.377   4.762
  183ACN     H3 1285   4.027   4.424   4.924
  183ACN     C2 1286   3.869   4.540   4.848
  183ACN     N1 1287   3.813   4.640   4.836
  184ACN     C1 1288   2.768   2.985   2.039
  184ACN     H1 1289   2.799   3.082   1.998
  184ACN     H2 1290   2.659   2.984   2.051
  184ACN     H3 1291   2.815   2.972   2.137
  184ACN     C2 1292   2.811   2.879   1.949
  184ACN     N1 1293   2.844   2.794   1.880
  185ACN     C1 1294   1.516   3.716   0.328
  185ACN     H1 1295   1.523   3.794   0.252
  185ACN     H2 1296   1.422   3.728   0.383
  185ACN     H3 1297   1.600   3.727   0.398
  185ACN     C2 1298   1.519   3.585   0.266
  185ACN     N1 1299   1.523   3.481   0.216
  186ACN     C1 1300   0.710   0.747   0.583
  186ACN     H1 1301   0.818   0.728   0.592
  186ACN     H2 1302   0.686   0.767   0.478
  186ACN     H3 1303   0.685   0.834   0.644
  186ACN     C2 1304   0.636   0.631   0.630
  186ACN     N1 1305   0.577   0.539   0.668
  187ACN     C1 1306   3.398   3.371   1.052
  187ACN     H1 1307   3.414   3.473   1.017
  187ACN     H2 1308   3.443   3.302   0.980
  187ACN     H3 1309   3.290   3.351   1.058
  187ACN     C2 1310   3.459   3.353   1.183
  187ACN     N1 1311   3.507   3.339   1.287
  188ACN     C1 1312   4.579   4.299   0.180
  188ACN     H1 1313   4.539   4.296   0.078
  188ACN     H2 1314   4.509   4.250   0.248
  188ACN     H3 1315   4.591   4.404   0.210
  188ACN     C2 1316   0.102   4.232   0.184
  188ACN     N1 1317   0.204   4.178   0.188
  189ACN     C1 1318   1.104   2.416   2.427
  189ACN     H1 1319   1.059   2.471   2.343
  189ACN     H2 1320   1.057   2.316   2.431
  189ACN     H3 1321   1.079   2.470   2.519
  189ACN     C2 1322   1.248   2.404   2.410
  189ACN     N1 1323   1.363   2.396   2.398
  190ACN     C1 1324   2.984   4.177   1.119
  190ACN     H1 1325   2.979   4.072   1.150
  190ACN     H2 1326   3.045   4.184   1.028
  190ACN     H3 1327   3.031   4.237   1.197
  190ACN     C2 1328   2.849   4.228   1.093
  190ACN     N1 1329   2.743   4.268   1.074
  191ACN     C1 1330   3.628   1.075   0.630
  191ACN     H1 1331   3.624   1.112   0.527
  191ACN     H2 1332   3.687   0.983   0.632
  191ACN     H3 1333   3.526   1.052   0.662
  191ACN     C2 1334   3.686   1.175   0.717
  191ACN     N1 1335   3.734   1.255   0.785
  192ACN     C1 1336   0.237   3.688   2.929
  192ACN     H1 1337   0.337   3.653   2.959
  192ACN     H2 1338   0.228   3.794   2.955
  192ACN     H3 1339   0.163   3.631   2.985
  192ACN     C2 1340   0.218   3.669   2.786
  192ACN     N1 1341   0.203   3.653   2.673
  193ACN     C1 1342   1.462   1.574   2.338
  193ACN     H1 1343   1.442   1.562   2.231
  193ACN     H2 1344   1.519   1.486   2.372
  193ACN     H3 1345   1.366   1.574   2.391
  193ACN     C2 1346   1.536   1.697   2.364
  193ACN     N1 1347   1.594   1.795   2.384
  194ACN     C1 1348   1.508   4.151   4.191
  194ACN     H1 1349   1.450   4.173   4.100
  194ACN     H2 1350   1.517   4.042   4.201
  194ACN     H3 1351   1.456   4.190   4.278
  194ACN     C2 1352   1.641   4.210   4.180
  194ACN     N1 1353   1.746   4.256   4.172
  195ACN     C1 1354   2.740   3.797   2.652
  195ACN     H1 1355   2.667   3.871   2.620
  195ACN     H2 1356   2.745   3.799   2.762
  195ACN     H3 1357   2.839   3.823   2.613
  195ACN     C2 1358   2.700   3.664   2.608
  195ACN     N1 1359   2.669   3.558   2.572
  196ACN     C1 1360   1.642   3.178   0.241
  196ACN     H1 1361   1.693   3.127   0.159
  196ACN     H2 1362   1.540   3.205   0.209
  196ACN     H3 1363   1.696   3.270   0.264
  196ACN     C2 1364   1.636   3.093   0.358
  196ACN     N1 1365   1.632   3.026   0.452
  197ACN     C1 1366   0.588   3.596   2.139
  197ACN     H1 1367   0.521   3.656   2.202
  197ACN     H2 1368   0.593   3.494   2.178
  197ACN     H3 1369   0.688   3.642   2.141
  197ACN     C2 1370   0.537   3.593   2.003
  197ACN     N1 1371   0.497   3.591   1.895
  198ACN     C1 1372   1.317   0.763   4.609
  198ACN     H1 1373   1.323   0.657   4.581
  198ACN     H2 1374   1.401   0.817   4.564
  198ACN     H3 1375   1.324   0.771   4.718
  198ACN     C2 1376   1.191   0.819   4.563
  198ACN     N1 1377   1.091   0.863   4.526
  199ACN     C1 1378   2.011   3.072   4.258
  199ACN     H1 1379   1.969   3.124   4.172
  199ACN     H2 1380   1.934   3.011   4.305
  199ACN     H3 1381   2.045   3.147   4.330
  199ACN     C2 1382   2.123   2.989   4.217
  199ACN     N1 1383   2.210   2.921   4.183
  200ACN     C1 1384   1.239   2.400   0.173
  200ACN     H1 1385   1.284   2.423   0.270
  200ACN     H2 1386   1.158   2.471   0.154
  200ACN     H3 1387   1.198   2.299   0.175
  200ACN     C2 1388   1.340   2.412   0.068
  200ACN     N1 1389   1.419   2.420   5.327
  201ACN     C1 1390   0.685   2.444   0.113
  201ACN     H1 1391   0.793   2.441   0.097
  201ACN     H2 1392   0.646   2.342   0.113
  201ACN     H3 1393   0.637   2.500   0.032
  201ACN     C2 1394   0.655   2.508   0.241
  201ACN     N1 1395   0.630   2.557   0.342
  202ACN     C1 1396   3.404   2.664   4.377
  202ACN     H1 1397   3.325   2.677   4.452
  202ACN     H2 1398   3.385   2.735   4.295
  202ACN     H3 1399   3.401   2.562   4.338
  202ACN     C2 1400   3.533   2.692   4.437
  202ACN     N1 1401   3.636   2.714   4.485
  203ACN     C1 1402   3.140   0.236   3.014
  203ACN     H1 1403   3.066   0.188   3.079
  203ACN     H2 1404   3.191   0.315   3.069
  203ACN     H3 1405   3.086   0.281   2.930
  203ACN     C2 1406   3.235   0.137   2.965
  203ACN     N1 1407   3.311   0.060   2.926
  204ACN     C1 1408   3.174   2.739   1.681
  204ACN     H1 1409   3.209   2.841   1.694
  204ACN     H2 1410   3.086   2.722   1.744
  204ACN     H3 1411   3.253   2.669   1.711
  204ACN     C2 1412   3.138   2.716   1.541
  204ACN     N1 1413   3.109   2.697   1.432
  205ACN     C1 1414   0.584   3.166   3.728
  205ACN     H1 1415   0.641   3.257   3.749
  205ACN     H2 1416   0.486   3.192   3.688
  205ACN     H3 1417   0.572   3.110   3.821
  205ACN     C2 1418   0.657   3.084   3.631
  205ACN     N1 1419   0.715   3.021   3.554
  206ACN     C1 1420   1.654   0.171   3.643
  206ACN     H1 1421   1.754   0.128   3.629
  206ACN     H2 1422   1.629   0.234   3.557
  206ACN     H3 1423   1.655   0.232   3.733
  206ACN     C2 1424   1.555   0.064   3.656
  206ACN     N1 1425   1.477   5.261   3.667
  207ACN     C1 1426   0.192   5.003   0.204
  207ACN     H1 1427   0.142   5.079   0.142
  207ACN     H2 1428   0.120   4.961   0.275
  207ACN     H3 1429   0.273   5.049   0.260
  207ACN     C2 1430   0.245   4.896   0.119
  207ACN     N1 1431   0.286   4.813   0.052
  208ACN     C1 1432   2.092   3.856   3.346
  208ACN     H1 1433   2.003   3.907   3.383
  208ACN     H2 1434   2.082   3.748   3.359
  208ACN     H3 1435   2.178   3.890   3.405
  208ACN     C2 1436   2.113   3.889   3.206
  208ACN     N1 1437   2.130   3.914   3.095
  209ACN     C1 1438   2.773   1.242   2.928
  209ACN     H1 1439   2.833   1.312   2.988
  209ACN     H2 1440   2.712   1.181   2.995
  209ACN     H3 1441   2.841   1.176   2.873
  209ACN     C2 1442   2.688   1.314   2.835
  209ACN     N1 1443   2.620   1.372   2.762
  210ACN     C1 1444   1.546   0.482   4.767
  210ACN     H1 1445   1.461   0.468   4.700
  210ACN     H2 1446   1.627   0.415   4.736
  210ACN     H3 1447   1.516   0.455   4.869
  210ACN     C2 1448   1.593   0.620   4.764
  210ACN     N1 1449   1.629   0.729   4.762
  211ACN     C1 1450   0.411   2.034   4.526
  211ACN     H1 1451   0.360   2.003   4.618
  211ACN     H2 1452   0.517   2.007   4.534
  211ACN     H3 1453   0.403   2.143   4.515
  211ACN     C2 1454   0.352   1.968   4.411
  211ACN     N1 1455   0.305   1.915   4.320
  212ACN     C1 1456   1.995   3.734   3.726
  212ACN     H1 1457   1.945   3.642   3.692
  212ACN     H2 1458   1.994   3.734   3.836
  212ACN     H3 1459   1.941   3.821   3.690
  212ACN     C2 1460   2.133   3.736   3.678
  212ACN     N1 1461   2.241   3.739   3.639
  213ACN     C1 1462   3.378   4.947   3.951
  213ACN     H1 1463   3.379   4.911   3.847
  213ACN     H2 1464   3.438   5.038   3.959
  213ACN     H3 1465   3.421   4.870   4.015
  213ACN     C2 1466   3.241   4.974   3.992
  213ACN     N1 1467   3.132   4.995   4.025
  214ACN     C1 1468   3.946   3.032   4.086
  214ACN     H1 1469   3.982   3.064   4.184
  214ACN     H2 1470   3.913   2.928   4.092
  214ACN     H3 1471   4.027   3.040   4.014
  214ACN     C2 1472   3.834   3.117   4.045
  214ACN     N1 1473   3.746   3.184   4.014
  215ACN     C1 1474   0.328   4.684   0.690
  215ACN     H1 1475   0.257   4.602   0.707
  215ACN     H2 1476   0.427   4.642   0.672
  215ACN     H3 1477   0.333   4.748   0.779
  215ACN     C2 1478   0.285   4.763   0.575
  215ACN     N1 1479   0.252   4.826   0.485
  216ACN     C1 1480   2.489   0.799   0.371
  216ACN     H1 1481   2.394   0.819   0.320
  216ACN     H2 1482   2.473   0.724   0.449
  216ACN     H3 1483   2.525   0.891   0.418
  216ACN     C2 1484   2.586   0.750   0.274
  216ACN     N1 1485   2.664   0.713   0.198
  217ACN     C1 1486   2.498   3.534   3.119
  217ACN     H1 1487   2.582   3.466   3.136
  217ACN     H2 1488   2.483   3.595   3.209
  217ACN     H3 1489   2.407   3.476   3.101
  217ACN     C2 1490   2.526   3.620   3.005
  217ACN     N1 1491   2.548   3.688   2.915
  218ACN     C1 1492   1.964   0.954   1.840
  218ACN     H1 1493   1.899   0.870   1.812
  218ACN     H2 1494   1.961   1.030   1.761
  218ACN     H3 1495   2.066   0.918   1.850
  218ACN     C2 1496   1.920   1.013   1.966
  218ACN     N1 1497   1.883   1.059   2.065
  219ACN     C1 1498   1.439   2.399   2.743
  219ACN     H1 1499   1.447   2.290   2.749
  219ACN     H2 1500   1.432   2.439   2.845
  219ACN     H3 1501   1.345   2.422   2.691
  219ACN     C2 1502   1.553   2.454   2.670
  219ACN     N1 1503   1.646   2.495   2.615
  220ACN     C1 1504   1.178   0.989   1.388
  220ACN     H1 1505   1.123   0.897   1.411
  220ACN     H2 1506   1.234   0.974   1.295
  220ACN     H3 1507   1.248   1.011   1.469
  220ACN     C2 1508   1.084   1.099   1.372
  220ACN     N1 1509   1.010   1.187   1.360
  221ACN     C1 1510   1.448   1.275   4.970
  221ACN     H1 1511   1.529   1.258   5.042
  221ACN     H2 1512   1.366   1.327   5.022
  221ACN     H3 1513   1.411   1.179   4.934
  221ACN     C2 1514   1.496   1.357   4.859
  221ACN     N1 1515   1.534   1.421   4.771
  222ACN     C1 1516   4.135   3.419   0.002
  222ACN     H1 1517   4.183   3.335   0.053
  222ACN     H2 1518   4.041   3.385   5.300
  222ACN     H3 1519   4.200   3.457   5.264
  222ACN     C2 1520   4.107   3.526   0.097
  222ACN     N1 1521   4.087   3.611   0.173
  223ACN     C1 1522   2.045   2.527   0.625
  223ACN     H1 1523   1.980   2.550   0.540
  223ACN     H2 1524   2.129   2.597   0.627
  223ACN     H3 1525   2.084   2.426   0.613
  223ACN     C2 1526   1.969   2.536   0.749
  223ACN     N1 1527   1.909   2.544   0.848
  224ACN     C1 1528   2.133   3.013   4.885
  224ACN     H1 1529   2.074   2.950   4.818
  224ACN     H2 1530   2.224   3.046   4.834
  224ACN     H3 1531   2.160   2.956   4.975
  224ACN     C2 1532   2.054   3.130   4.924
  224ACN     N1 1533   1.993   3.223   4.954
  225ACN     C1 1534   0.758   2.711   4.466
  225ACN     H1 1535   0.858   2.707   4.423
  225ACN     H2 1536   0.762   2.765   4.562
  225ACN     H3 1537   0.724   2.609   4.486
  225ACN     C2 1538   0.666   2.778   4.376
  225ACN     N1 1539   0.593   2.832   4.304
  226ACN     C1 1540   3.713   0.682   2.767
  226ACN     H1 1541   3.754   0.588   2.730
  226ACN     H2 1542   3.775   0.765   2.732
  226ACN     H3 1543   3.714   0.681   2.877
  226ACN     C2 1544   3.576   0.697   2.719
  226ACN     N1 1545   3.468   0.711   2.681
  227ACN     C1 1546   2.003   3.975   1.238
  227ACN     H1 1547   2.103   4.019   1.244
  227ACN     H2 1548   2.010   3.870   1.270
  227ACN     H3 1549   1.969   3.977   1.134
  227ACN     C2 1550   1.909   4.047   1.322
  227ACN     N1 1551   1.835   4.105   1.389
  228ACN     C1 1552   1.972   4.857   0.582
  228ACN     H1 1553   1.938   4.955   0.546
  228ACN     H2 1554   1.965   4.785   0.499
  228ACN     H3 1555   1.907   4.824   0.663
  228ACN     C2 1556   2.110   4.864   0.628
  228ACN     N1 1557   2.219   4.871   0.665
  229ACN     C1 1558   2.171   4.007   1.611
  229ACN     H1 1559   2.250   3.936   1.639
  229ACN     H2 1560   2.173   4.020   1.502
  229ACN     H3 1561   2.191   4.103   1.659
  229ACN     C2 1562   2.042   3.955   1.653
  229ACN     N1 1563   1.941   3.913   1.689
  230ACN     C1 1564   0.138   3.160   1.989
  230ACN     H1 1565   0.178   3.261   1.977
  230ACN     H2 1566   0.214   3.088   1.956
  230ACN     H3 1567   0.049   3.149   1.927
  230ACN     C2 1568   0.105   3.136   2.129
  230ACN     N1 1569   0.081   3.118   2.240
  231ACN     C1 1570   3.553   2.185   0.835
  231ACN     H1 1571   3.600   2.098   0.883
  231ACN     H2 1572   3.566   2.274   0.897
  231ACN     H3 1573   3.447   2.164   0.821
  231ACN     C2 1574   3.616   2.205   0.705
  231ACN     N1 1575   3.665   2.222   0.602
  232ACN     C1 1576   0.068   4.384   4.118
  232ACN     H1 1577   0.008   4.365   4.208
  232ACN     H2 1578   0.035   4.315   4.039
  232ACN     H3 1579   0.173   4.364   4.141
  232ACN     C2 1580   0.052   4.521   4.073
  232ACN     N1 1581   0.038   4.630   4.038
  233ACN     C1 1582   0.564   2.894   1.587
  233ACN     H1 1583   0.605   2.829   1.665
  233ACN     H2 1584   0.459   2.916   1.611
  233ACN     H3 1585   0.568   2.842   1.491
  233ACN     C2 1586   0.640   3.017   1.580
  233ACN     N1 1587   0.702   3.115   1.575
  234ACN     C1 1588   0.529   2.427   1.599
  234ACN     H1 1589   0.481   2.372   1.518
  234ACN     H2 1590   0.628   2.460   1.567
  234ACN     H3 1591   0.538   2.361   1.686
  234ACN     C2 1592   0.447   2.542   1.634
  234ACN     N1 1593   0.383   2.634   1.662
  235ACN     C1 1594   2.174   0.209   0.762
  235ACN     H1 1595   2.111   0.180   0.677
  235ACN     H2 1596   2.181   0.318   0.767
  235ACN     H3 1597   2.274   0.167   0.748
  235ACN     C2 1598   2.116   0.158   0.886
  235ACN     N1 1599   2.070   0.118   0.983
  236ACN     C1 1600   2.963   4.944   4.741
  236ACN     H1 1601   2.993   5.021   4.669
  236ACN     H2 1602   2.949   4.990   4.839
  236ACN     H3 1603   3.043   4.869   4.747
  236ACN     C2 1604   2.839   4.881   4.697
  236ACN     N1 1605   2.742   4.830   4.662
  237ACN     C1 1606   2.591   3.834   1.272
  237ACN     H1 1607   2.563   3.729   1.256
  237ACN     H2 1608   2.691   3.850   1.232
  237ACN     H3 1609   2.590   3.855   1.379
  237ACN     C2 1610   2.495   3.920   1.203
  237ACN     N1 1611   2.420   3.988   1.148
  238ACN     C1 1612   3.782   0.113   4.019
  238ACN     H1 1613   3.837   0.116   4.114
  238ACN     H2 1614   3.741   0.212   3.998
  238ACN     H3 1615   3.699   0.042   4.027
  238ACN     C2 1616   3.871   0.073   3.911
  238ACN     N1 1617   3.940   0.041   3.824
  239ACN     C1 1618   2.426   2.074   3.351
  239ACN     H1 1619   2.402   1.981   3.297
  239ACN     H2 1620   2.494   2.136   3.292
  239ACN     H3 1621   2.477   2.048   3.445
  239ACN     C2 1622   2.304   2.147   3.380
  239ACN     N1 1623   2.208   2.206   3.399
  240ACN     C1 1624   0.824   3.381   1.794
  240ACN     H1 1625   0.818   3.299   1.723
  240ACN     H2 1626   0.894   3.355   1.874
  240ACN     H3 1627   0.725   3.398   1.838
  240ACN     C2 1628   0.870   3.501   1.725
  240ACN     N1 1629   0.907   3.596   1.671
  241ACN     C1 1630   1.214   3.587   1.310
  241ACN     H1 1631   1.236   3.608   1.415
  241ACN     H2 1632   1.126   3.644   1.280
  241ACN     H3 1633   1.191   3.481   1.297
  241ACN     C2 1634   1.327   3.624   1.226
  241ACN     N1 1635   1.418   3.653   1.161
  242ACN     C1 1636   1.231   3.283   4.130
  242ACN     H1 1637   1.284   3.289   4.226
  242ACN     H2 1638   1.281   3.347   4.057
  242ACN     H3 1639   1.129   3.319   4.144
  242ACN     C2 1640   1.228   3.145   4.083
  242ACN     N1 1641   1.226   3.036   4.046
  243ACN     C1 1642   3.129   0.243   4.852
  243ACN     H1 1643   3.046   0.248   4.923
  243ACN     H2 1644   3.089   0.253   4.750
  243ACN     H3 1645   3.179   0.146   4.861
  243ACN     C2 1646   3.224   0.351   4.877
  243ACN     N1 1647   3.301   0.434   4.897
  244ACN     C1 1648   1.064   2.764   2.868
  244ACN     H1 1649   1.046   2.663   2.904
  244ACN     H2 1650   0.998   2.833   2.922
  244ACN     H3 1651   1.039   2.769   2.761
  244ACN     C2 1652   1.203   2.802   2.888
  244ACN     N1 1653   1.314   2.830   2.903
  245ACN     C1 1654   3.763   1.908   0.514
  245ACN     H1 1655   3.655   1.923   0.525
  245ACN     H2 1656   3.809   2.006   0.494
  245ACN     H3 1657   3.782   1.842   0.429
  245ACN     C2 1658   3.818   1.851   0.636
  245ACN     N1 1659   3.861   1.805   0.732
  246ACN     C1 1660   3.345   1.656   0.731
  246ACN     H1 1661   3.255   1.687   0.676
  246ACN     H2 1662   3.400   1.583   0.672
  246ACN     H3 1663   3.314   1.609   0.826
  246ACN     C2 1664   3.429   1.772   0.758
  246ACN     N1 1665   3.496   1.863   0.780
  247ACN     C1 1666   0.740   0.268   3.118
  247ACN     H1 1667   0.799   0.201   3.055
  247ACN     H2 1668   0.765   0.250   3.223
  247ACN     H3 1669   0.633   0.248   3.103
  247ACN     C2 1670   0.771   0.407   3.083
  247ACN     N1 1671   0.795   0.516   3.056
  248ACN     C1 1672   0.195   1.241   1.236
  248ACN     H1 1673   0.158   1.326   1.179
  248ACN     H2 1674   0.132   1.154   1.215
  248ACN     H3 1675   0.188   1.265   1.343
  248ACN     C2 1676   0.333   1.214   1.200
  248ACN     N1 1677   0.442   1.192   1.169
  249ACN     C1 1678   3.458   3.911   4.053
  249ACN     H1 1679   3.369   3.897   4.115
  249ACN     H2 1680   3.535   3.960   4.114
  249ACN     H3 1681   3.432   3.975   3.968
  249ACN     C2 1682   3.505   3.782   4.006
  249ACN     N1 1683   3.544   3.680   3.969
  250ACN     C1 1684   3.431   1.788   1.826
  250ACN     H1 1685   3.510   1.727   1.778
  250ACN     H2 1686   3.411   1.748   1.926
  250ACN     H3 1687   3.340   1.781   1.765
  250ACN     C2 1688   3.475   1.927   1.835
  250ACN     N1 1689   3.509   2.037   1.842
  251ACN     C1 1690   2.895   1.010   0.247
  251ACN     H1 1691   2.981   0.942   0.243
  251ACN     H2 1692   2.912   1.083   0.328
  251ACN     H3 1693   2.805   0.952   0.269
  251ACN     C2 1694   2.881   1.079   0.120
  251ACN     N1 1695   2.868   1.135   0.020
  252ACN     C1 1696   3.694   1.937   3.458
  252ACN     H1 1697   3.748   2.031   3.445
  252ACN     H2 1698   3.759   1.853   3.431
  252ACN     H3 1699   3.606   1.936   3.392
  252ACN     C2 1700   3.652   1.925   3.597
  252ACN     N1 1701   3.620   1.916   3.707
  253ACN     C1 1702   3.986   2.989   4.928
  253ACN     H1 1703   4.006   2.882   4.934
  253ACN     H2 1704   4.081   3.044   4.937
  253ACN     H3 1705   3.921   3.017   5.012
  253ACN     C2 1706   3.922   3.021   4.802
  253ACN     N1 1707   3.871   3.047   4.701
  254ACN     C1 1708   1.568   0.127   3.155
  254ACN     H1 1709   1.523   0.156   3.059
  254ACN     H2 1710   1.665   0.177   3.164
  254ACN     H3 1711   1.583   0.019   3.157
  254ACN     C2 1712   1.481   0.168   3.264
  254ACN     N1 1713   1.412   0.201   3.350
  255ACN     C1 1714   2.385   1.314   2.473
  255ACN     H1 1715   2.337   1.406   2.504
  255ACN     H2 1716   2.453   1.280   2.552
  255ACN     H3 1717   2.444   1.332   2.382
  255ACN     C2 1718   2.285   1.211   2.446
  255ACN     N1 1719   2.205   1.132   2.425
  256ACN     C1 1720   3.549   0.801   1.225
  256ACN     H1 1721   3.540   0.867   1.312
  256ACN     H2 1722   3.653   0.801   1.191
  256ACN     H3 1723   3.484   0.836   1.145
  256ACN     C2 1724   3.512   0.665   1.264
  256ACN     N1 1725   3.481   0.558   1.294
  257ACN     C1 1726   2.238   1.235   0.904
  257ACN     H1 1727   2.150   1.207   0.846
  257ACN     H2 1728   2.327   1.225   0.841
  257ACN     H3 1729   2.248   1.167   0.989
  257ACN     C2 1730   2.226   1.372   0.951
  257ACN     N1 1731   2.216   1.480   0.989
  258ACN     C1 1732   2.685   0.116   2.984
  258ACN     H1 1733   2.655   0.186   2.905
  258ACN     H2 1734   2.629   0.139   3.075
  258ACN     H3 1735   2.792   0.130   3.003
  258ACN     C2 1736   2.659   5.261   2.940
  258ACN     N1 1737   2.638   5.152   2.907
  259ACN     C1 1738   3.079   3.576   4.415
  259ACN     H1 1739   3.022   3.594   4.506
  259ACN     H2 1740   3.181   3.547   4.444
  259ACN     H3 1741   3.085   3.669   4.357
  259ACN     C2 1742   3.017   3.471   4.336
  259ACN     N1 1743   2.967   3.388   4.274
  260ACN     C1 1744   2.826   1.091   2.330
  260ACN     H1 1745   2.890   1.177   2.307
  260ACN     H2 1746   2.825   1.076   2.439
  260ACN     H3 1747   2.866   1.001   2.283
  260ACN     C2 1748   2.690   1.117   2.282
  260ACN     N1 1749   2.584   1.139   2.244
  261ACN     C1 1750   3.260   0.356   2.245
  261ACN     H1 1751   3.318   0.358   2.152
  261ACN     H2 1752   3.256   0.457   2.286
  261ACN     H3 1753   3.311   0.290   2.316
  261ACN     C2 1754   3.126   0.306   2.218
  261ACN     N1 1755   3.020   0.266   2.197
  262ACN     C1 1756   0.354   4.025   2.047
  262ACN     H1 1757   0.274   4.028   2.121
  262ACN     H2 1758   0.313   4.047   1.948
  262ACN     H3 1759   0.398   3.925   2.045
  262ACN     C2 1760   0.456   4.123   2.081
  262ACN     N1 1761   0.536   4.201   2.109
  263ACN     C1 1762   3.339   4.211   2.047
  263ACN     H1 1763   3.311   4.300   2.103
  263ACN     H2 1764   3.440   4.179   2.077
  263ACN     H3 1765   3.340   4.235   1.940
  263ACN     C2 1766   3.244   4.104   2.073
  263ACN     N1 1767   3.168   4.020   2.092
  264ACN     C1 1768   2.833   1.687   0.579
  264ACN     H1 1769   2.903   1.602   0.585
  264ACN     H2 1770   2.872   1.770   0.639
  264ACN     H3 1771   2.737   1.656   0.620
  264ACN     C2 1772   2.817   1.728   0.441
  264ACN     N1 1773   2.806   1.761   0.331
  265ACN     C1 1774   3.030   1.461   4.739
  265ACN     H1 1775   2.964   1.380   4.707
  265ACN     H2 1776   3.109   1.473   4.664
  265ACN     H3 1777   3.076   1.436   4.835
  265ACN     C2 1778   2.955   1.585   4.750
  265ACN     N1 1779   2.894   1.683   4.759
  266ACN     C1 1780   2.429   0.420   0.075
  266ACN     H1 1781   2.444   0.344   0.153
  266ACN     H2 1782   2.381   0.372   5.331
  266ACN     H3 1783   2.527   0.458   0.045
  266ACN     C2 1784   2.345   0.528   0.125
  266ACN     N1 1785   2.280   0.614   0.166
  267ACN     C1 1786   1.049   1.481   3.162
  267ACN     H1 1787   1.046   1.392   3.225
  267ACN     H2 1788   0.962   1.542   3.185
  267ACN     H3 1789   1.045   1.449   3.057
  267ACN     C2 1790   1.171   1.557   3.186
  267ACN     N1 1791   1.268   1.618   3.205
  268ACN     C1 1792   2.570   0.042   5.310
  268ACN     H1 1793   2.474   0.034   5.259
  268ACN     H2 1794   2.625   0.127   5.270
  268ACN     H3 1795   2.628   5.232   5.293
  268ACN     C2 1796   2.548   0.060   0.111
  268ACN     N1 1797   2.530   0.074   0.224
  269ACN     C1 1798   0.540   1.983   4.082
  269ACN     H1 1799   0.511   1.884   4.120
  269ACN     H2 1800   0.451   2.038   4.051
  269ACN     H3 1801   0.607   1.970   3.996
  269ACN     C2 1802   0.610   2.056   4.187
  269ACN     N1 1803   0.664   2.114   4.271
  270ACN     C1 1804   2.907   4.453   3.985
  270ACN     H1 1805   2.863   4.356   3.959
  270ACN     H2 1806   2.934   4.507   3.894
  270ACN     H3 1807   2.998   4.436   4.044
  270ACN     C2 1808   2.812   4.531   4.063
  270ACN     N1 1809   2.736   4.593   4.124
  271ACN     C1 1810   0.690   2.430   3.188
  271ACN     H1 1811   0.701   2.384   3.286
  271ACN     H2 1812   0.601   2.494   3.190
  271ACN     H3 1813   0.673   2.351   3.114
  271ACN     C2 1814   0.809   2.507   3.154
  271ACN     N1 1815   0.904   2.567   3.127
  272ACN     C1 1816   1.031   3.545   3.070
  272ACN     H1 1817   1.014   3.492   3.164
  272ACN     H2 1818   0.988   3.488   2.987
  272ACN     H3 1819   1.138   3.556   3.053
  272ACN     C2 1820   0.968   3.677   3.075
  272ACN     N1 1821   0.918   3.780   3.079
  273ACN     C1 1822   1.195   0.294   4.877
  273ACN     H1 1823   1.115   0.233   4.919
  273ACN     H2 1824   1.256   0.333   4.960
  273ACN     H3 1825   1.152   0.378   4.822
  273ACN     C2 1826   1.279   0.215   4.788
  273ACN     N1 1827   1.345   0.152   4.718
  274ACN     C1 1828   0.255   3.095   0.097
  274ACN     H1 1829   0.304   3.050   0.010
  274ACN     H2 1830   0.150   3.062   0.100
  274ACN     H3 1831   0.257   3.204   0.086
  274ACN     C2 1832   0.323   3.056   0.219
  274ACN     N1 1833   0.377   3.024   0.316
  275ACN     C1 1834   1.018   3.012   1.694
  275ACN     H1 1835   1.068   2.989   1.599
  275ACN     H2 1836   0.949   3.094   1.677
  275ACN     H3 1837   1.094   3.043   1.767
  275ACN     C2 1838   0.946   2.895   1.742
  275ACN     N1 1839   0.891   2.802   1.782
  276ACN     C1 1840   0.765   1.220   2.822
  276ACN     H1 1841   0.767   1.323   2.858
  276ACN     H2 1842   0.661   1.192   2.801
  276ACN     H3 1843   0.804   1.154   2.900
  276ACN     C2 1844   0.846   1.207   2.701
  276ACN     N1 1845   0.910   1.199   2.606
  277ACN     C1 1846   1.242   4.243   2.575
  277ACN     H1 1847   1.179   4.242   2.664
  277ACN     H2 1848   1.240   4.343   2.531
  277ACN     H3 1849   1.205   4.171   2.501
  277ACN     C2 1850   1.379   4.209   2.612
  277ACN     N1 1851   1.487   4.181   2.642
  278ACN     C1 1852   0.183   0.541   4.382
  278ACN     H1 1853   0.195   0.592   4.478
  278ACN     H2 1854   0.273   0.557   4.322
  278ACN     H3 1855   0.097   0.585   4.330
  278ACN     C2 1856   0.160   0.399   4.403
  278ACN     N1 1857   0.143   0.286   4.419
  279ACN     C1 1858   0.310   1.831   3.765
  279ACN     H1 1859   0.222   1.766   3.769
  279ACN     H2 1860   0.365   1.808   3.673
  279ACN     H3 1861   0.375   1.809   3.850
  279ACN     C2 1862   0.270   1.971   3.767
  279ACN     N1 1863   0.240   2.082   3.768
  280ACN     C1 1864   0.742   0.972   3.868
  280ACN     H1 1865   0.670   0.897   3.835
  280ACN     H2 1866   0.842   0.946   3.830
  280ACN     H3 1867   0.745   0.973   3.977
  280ACN     C2 1868   0.703   1.104   3.819
  280ACN     N1 1869   0.671   1.207   3.779
  281ACN     C1 1870   1.696   4.430   3.888
  281ACN     H1 1871   1.783   4.370   3.914
  281ACN     H2 1872   1.721   4.495   3.803
  281ACN     H3 1873   1.670   4.493   3.974
  281ACN     C2 1874   1.583   4.345   3.854
  281ACN     N1 1875   1.495   4.275   3.828
  282ACN     C1 1876   2.678   4.608   1.255
  282ACN     H1 1877   2.615   4.546   1.190
  282ACN     H2 1878   2.619   4.639   1.342
  282ACN     H3 1879   2.708   4.698   1.199
  282ACN     C2 1880   2.796   4.534   1.297
  282ACN     N1 1881   2.889   4.475   1.331
  283ACN     C1 1882   0.355   3.428   4.179
  283ACN     H1 1883   0.383   3.382   4.275
  283ACN     H2 1884   0.247   3.443   4.178
  283ACN     H3 1885   0.382   3.359   4.098
  283ACN     C2 1886   0.425   3.554   4.163
  283ACN     N1 1887   0.480   3.655   4.148
  284ACN     C1 1888   1.817   4.337   3.459
  284ACN     H1 1889   1.860   4.237   3.448
  284ACN     H2 1890   1.825   4.370   3.563
  284ACN     H3 1891   1.712   4.334   3.430
  284ACN     C2 1892   1.889   4.431   3.374
  284ACN     N1 1893   1.945   4.506   3.306
  285ACN     C1 1894   1.969   4.428   1.416
  285ACN     H1 1895   2.030   4.346   1.378
  285ACN     H2 1896   2.034   4.504   1.461
  285ACN     H3 1897   1.901   4.388   1.492
  285ACN     C2 1898   1.892   4.487   1.307
  285ACN     N1 1899   1.832   4.535   1.221
  286ACN     C1 1900   0.301   4.207   4.418
  286ACN     H1 1901   0.205   4.259   4.420
  286ACN     H2 1902   0.370   4.257   4.487
  286ACN     H3 1903   0.343   4.212   4.317
  286ACN     C2 1904   0.284   4.068   4.457
  286ACN     N1 1905   0.270   3.958   4.489
  287ACN     C1 1906   0.839   1.752   2.170
  287ACN     H1 1907   0.944   1.735   2.145
  287ACN     H2 1908   0.830   1.771   2.277
  287ACN     H3 1909   0.782   1.660   2.147
  287ACN     C2 1910   0.786   1.864   2.093
  287ACN     N1 1911   0.746   1.953   2.032
  288ACN     C1 1912   2.667   1.153   0.587
  288ACN     H1 1913   2.589   1.122   0.657
  288ACN     H2 1914   2.687   1.260   0.601
  288ACN     H3 1915   2.632   1.138   0.485
  288ACN     C2 1916   2.790   1.077   0.610
  288ACN     N1 1917   2.886   1.018   0.628
  289ACN     C1 1918   1.785   4.273   0.988
  289ACN     H1 1919   1.860   4.222   1.049
  289ACN     H2 1920   1.774   4.221   0.893
  289ACN     H3 1921   1.818   4.376   0.970
  289ACN     C2 1922   1.657   4.276   1.059
  289ACN     N1 1923   1.555   4.279   1.113
  290ACN     C1 1924   2.794   0.679   4.169
  290ACN     H1 1925   2.723   0.737   4.111
  290ACN     H2 1926   2.842   0.744   4.243
  290ACN     H3 1927   2.871   0.638   4.102
  290ACN     C2 1928   2.724   0.571   4.237
  290ACN     N1 1929   2.668   0.486   4.290
  291ACN     C1 1930   0.538   2.750   1.980
  291ACN     H1 1931   0.507   2.675   1.905
  291ACN     H2 1932   0.604   2.823   1.932
  291ACN     H3 1933   0.592   2.698   2.060
  291ACN     C2 1934   0.421   2.816   2.034
  291ACN     N1 1935   0.328   2.868   2.079
  292ACN     C1 1936   0.119   3.697   4.341
  292ACN     H1 1937   0.202   3.755   4.299
  292ACN     H2 1938   0.079   3.629   4.266
  292ACN     H3 1939   0.041   3.768   4.372
  292ACN     C2 1940   0.166   3.623   4.457
  292ACN     N1 1941   0.203   3.563   4.549
  293ACN     C1 1942   1.981   2.515   1.229
  293ACN     H1 1943   1.927   2.447   1.162
  293ACN     H2 1944   1.970   2.480   1.333
  293ACN     H3 1945   1.937   2.615   1.219
  293ACN     C2 1946   2.122   2.518   1.193
  293ACN     N1 1947   2.234   2.523   1.165
  294ACN     C1 1948   0.321   1.136   3.886
  294ACN     H1 1949   0.269   1.078   3.808
  294ACN     H2 1950   0.247   1.193   3.943
  294ACN     H3 1951   0.390   1.206   3.838
  294ACN     C2 1952   0.394   1.046   3.974
  294ACN     N1 1953   0.453   0.975   4.043
  295ACN     C1 1954   1.468   3.986   1.340
  295ACN     H1 1955   1.517   3.911   1.277
  295ACN     H2 1956   1.486   4.085   1.297
  295ACN     H3 1957   1.512   3.985   1.440
  295ACN     C2 1958   1.325   3.961   1.348
  295ACN     N1 1959   1.211   3.941   1.353
  296ACN     C1 1960   0.450   0.191   2.761
  296ACN     H1 1961   0.514   0.264   2.711
  296ACN     H2 1962   0.472   0.189   2.868
  296ACN     H3 1963   0.470   0.092   2.718
  296ACN     C2 1964   0.310   0.226   2.740
  296ACN     N1 1965   0.200   0.255   2.722
  297ACN     C1 1966   3.085   2.352   1.412
  297ACN     H1 1967   3.147   2.265   1.391
  297ACN     H2 1968   3.116   2.434   1.346
  297ACN     H3 1969   3.101   2.384   1.515
  297ACN     C2 1970   2.944   2.320   1.390
  297ACN     N1 1971   2.834   2.293   1.374
  298ACN     C1 1972   1.326   4.282   0.320
  298ACN     H1 1973   1.382   4.188   0.324
  298ACN     H2 1974   1.340   4.336   0.414
  298ACN     H3 1975   1.219   4.262   0.306
  298ACN     C2 1976   1.376   4.365   0.211
  298ACN     N1 1977   1.417   4.429   0.124
  299ACN     C1 1978   3.167   0.577   1.455
  299ACN     H1 1979   3.261   0.523   1.464
  299ACN     H2 1980   3.178   0.654   1.377
  299ACN     H3 1981   3.144   0.626   1.550
  299ACN     C2 1982   3.059   0.486   1.419
  299ACN     N1 1983   2.975   0.412   1.389
  300ACN     C1 1984   3.943   1.463   0.092
  300ACN     H1 1985   3.880   1.379   0.124
  300ACN     H2 1986   3.918   1.489   5.330
  300ACN     H3 1987   4.048   1.435   0.099
  300ACN     C2 1988   3.916   1.578   0.178
  300ACN     N1 1989   3.895   1.669   0.246
  301ACN     C1 1990   3.060   2.942   3.569
  301ACN     H1 1991   3.110   2.960   3.473
  301ACN     H2 1992   2.956   2.915   3.551
  301ACN     H3 1993   3.064   3.034   3.628
  301ACN     C2 1994   3.128   2.834   3.641
  301ACN     N1 1995   3.183   2.750   3.696
  302ACN     C1 1996   3.358   1.080   3.976
  302ACN     H1 1997   3.310   1.063   3.879
  302ACN     H2 1998   3.366   0.984   4.028
  302ACN     H3 1999   3.295   1.148   4.034
  302ACN     C2 2000   3.489   1.139   3.956
  302ACN     N1 2001   3.593   1.186   3.940
  303ACN     C1 2002   3.803   0.998   0.138
  303ACN     H1 2003   3.884   0.935   0.175
  303ACN     H2 2004   3.842   1.096   0.109
  303ACN     H3 2005   3.730   1.012   0.219
  303ACN     C2 2006   3.739   0.933   0.025
  303ACN     N1 2007   3.688   0.882   5.277
  304ACN     C1 2008   0.185   0.564   1.832
  304ACN     H1 2009   0.145   0.527   1.927
  304ACN     H2 2010   0.112   0.545   1.752
  304ACN     H3 2011   0.277   0.510   1.809
  304ACN     C2 2012   0.212   0.707   1.841
  304ACN     N1 2013   0.232   0.820   1.848
  305ACN     C1 2014   0.968   3.599   3.848
  305ACN     H1 2015   0.876   3.540   3.841
  305ACN     H2 2016   0.978   3.638   3.950
  305ACN     H3 2017   0.962   3.682   3.778
  305ACN     C2 2018   1.082   3.514   3.816
  305ACN     N1 2019   1.172   3.447   3.789
  306ACN     C1 2020   1.682   1.733   3.616
  306ACN     H1 2021   1.689   1.662   3.699
  306ACN     H2 2022   1.658   1.831   3.657
  306ACN     H3 2023   1.602   1.701   3.548
  306ACN     C2 2024   1.810   1.738   3.546
  306ACN     N1 2025   1.909   1.743   3.488
  307ACN     C1 2026   1.056   4.699   3.939
  307ACN     H1 2027   1.115   4.668   3.852
  307ACN     H2 2028   1.117   4.690   4.030
  307ACN     H3 2029   0.969   4.633   3.948
  307ACN     C2 2030   1.013   4.837   3.923
  307ACN     N1 2031   0.979   4.946   3.910
  308ACN     C1 2032   2.379   1.642   0.641
  308ACN     H1 2033   2.275   1.633   0.675
  308ACN     H2 2034   2.420   1.738   0.676
  308ACN     H3 2035   2.382   1.641   0.532
  308ACN     C2 2036   2.458   1.532   0.694
  308ACN     N1 2037   2.521   1.445   0.737
  309ACN     C1 2038   3.820   4.477   0.926
  309ACN     H1 2039   3.880   4.477   0.835
  309ACN     H2 2040   3.752   4.563   0.923
  309ACN     H3 2041   3.886   4.487   1.013
  309ACN     C2 2042   3.742   4.355   0.936
  309ACN     N1 2043   3.680   4.258   0.944
  310ACN     C1 2044   1.733   4.551   0.575
  310ACN     H1 2045   1.841   4.540   0.574
  310ACN     H2 2046   1.705   4.644   0.524
  310ACN     H3 2047   1.700   4.557   0.680
  310ACN     C2 2048   1.671   4.437   0.509
  310ACN     N1 2049   1.621   4.347   0.457
  311ACN     C1 2050   0.424   0.536   1.359
  311ACN     H1 2051   0.490   0.580   1.284
  311ACN     H2 2052   0.378   0.615   1.419
  311ACN     H3 2053   0.484   0.471   1.424
  311ACN     C2 2054   0.320   0.457   1.293
  311ACN     N1 2055   0.239   0.395   1.241
  312ACN     C1 2056   0.809   4.056   0.662
  312ACN     H1 2057   0.850   4.075   0.562
  312ACN     H2 2058   0.892   4.045   0.732
  312ACN     H3 2059   0.750   3.963   0.659
  312ACN     C2 2060   0.724   4.168   0.701
  312ACN     N1 2061   0.658   4.256   0.734
  313ACN     C1 2062   2.851   4.499   3.570
  313ACN     H1 2063   2.958   4.491   3.591
  313ACN     H2 2064   2.799   4.413   3.614
  313ACN     H3 2065   2.836   4.499   3.461
  313ACN     C2 2066   2.797   4.622   3.627
  313ACN     N1 2067   2.756   4.719   3.672
  314ACN     C1 2068   0.131   0.384   3.228
  314ACN     H1 2069   0.152   0.440   3.320
  314ACN     H2 2070   0.083   0.451   3.156
  314ACN     H3 2071   0.062   0.302   3.251
  314ACN     C2 2072   0.255   0.331   3.173
  314ACN     N1 2073   0.354   0.290   3.130
  315ACN     C1 2074   1.652   4.000   3.686
  315ACN     H1 2075   1.592   4.084   3.648
  315ACN     H2 2076   1.756   4.031   3.691
  315ACN     H3 2077   1.643   3.917   3.615
  315ACN     C2 2078   1.604   3.960   3.817
  315ACN     N1 2079   1.566   3.928   3.921
  316ACN     C1 2080   1.623   2.145   0.136
  316ACN     H1 2081   1.697   2.085   0.082
  316ACN     H2 2082   1.591   2.228   0.072
  316ACN     H3 2083   1.671   2.185   0.227
  316ACN     C2 2084   1.509   2.062   0.172
  316ACN     N1 2085   1.420   1.995   0.201
  317ACN     C1 2086   0.908   4.572   2.500
  317ACN     H1 2087   0.941   4.528   2.595
  317ACN     H2 2088   0.876   4.675   2.517
  317ACN     H3 2089   0.822   4.515   2.463
  317ACN     C2 2090   1.016   4.569   2.403
  317ACN     N1 2091   1.101   4.566   2.326
  318ACN     C1 2092   1.509   2.379   4.098
  318ACN     H1 2093   1.535   2.484   4.080
  318ACN     H2 2094   1.531   2.353   4.202
  318ACN     H3 2095   1.569   2.315   4.032
  318ACN     C2 2096   1.367   2.358   4.070
  318ACN     N1 2097   1.255   2.342   4.049
  319ACN     C1 2098   3.171   0.968   1.294
  319ACN     H1 2099   3.191   0.918   1.198
  319ACN     H2 2100   3.266   0.981   1.348
  319ACN     H3 2101   3.105   0.904   1.353
  319ACN     C2 2102   3.108   1.097   1.272
  319ACN     N1 2103   3.058   1.199   1.253
  320ACN     C1 2104   0.468   4.663   1.366
  320ACN     H1 2105   0.471   4.772   1.359
  320ACN     H2 2106   0.532   4.631   1.449
  320ACN     H3 2107   0.507   4.621   1.273
  320ACN     C2 2108   0.332   4.617   1.388
  320ACN     N1 2109   0.224   4.581   1.406
  321ACN     C1 2110   3.362   3.542   0.668
  321ACN     H1 2111   3.379   3.637   0.720
  321ACN     H2 2112   3.270   3.497   0.705
  321ACN     H3 2113   3.446   3.475   0.687
  321ACN     C2 2114   3.350   3.568   0.525
  321ACN     N1 2115   3.342   3.589   0.412
  322ACN     C1 2116   3.516   4.610   1.573
  322ACN     H1 2117   3.489   4.552   1.484
  322ACN     H2 2118   3.624   4.602   1.590
  322ACN     H3 2119   3.463   4.569   1.660
  322ACN     C2 2120   3.479   4.750   1.554
  322ACN     N1 2121   3.449   4.860   1.539
  323ACN     C1 2122   3.625   5.272   3.601
  323ACN     H1 2123   3.524   5.230   3.595
  323ACN     H2 2124   3.663   0.008   3.500
  323ACN     H3 2125   3.691   5.202   3.653
  323ACN     C2 2126   3.620   0.117   3.674
  323ACN     N1 2127   3.618   0.217   3.731
  324ACN     C1 2128   1.662   1.770   4.836
  324ACN     H1 2129   1.735   1.818   4.769
  324ACN     H2 2130   1.625   1.679   4.788
  324ACN     H3 2131   1.579   1.838   4.854
  324ACN     C2 2132   1.726   1.737   4.963
  324ACN     N1 2133   1.776   1.711   5.063
  325ACN     C1 2134   1.078   3.894   1.039
  325ACN     H1 2135   1.160   3.964   1.054
  325ACN     H2 2136   0.983   3.949   1.041
  325ACN     H3 2137   1.078   3.821   1.120
  325ACN     C2 2138   1.092   3.826   0.911
  325ACN     N1 2139   1.104   3.772   0.810
  326ACN     C1 2140   3.157   1.842   3.232
  326ACN     H1 2141   3.266   1.843   3.245
  326ACN     H2 2142   3.129   1.749   3.181
  326ACN     H3 2143   3.128   1.927   3.171
  326ACN     C2 2144   3.092   1.848   3.362
  326ACN     N1 2145   3.038   1.853   3.464
  327ACN     C1 2146   1.424   2.923   1.941
  327ACN     H1 2147   1.383   2.975   2.028
  327ACN     H2 2148   1.419   2.990   1.855
  327ACN     H3 2149   1.364   2.834   1.921
  327ACN     C2 2150   1.563   2.884   1.968
  327ACN     N1 2151   1.670   2.852   1.994
  328ACN     C1 2152   2.961   2.470   4.143
  328ACN     H1 2153   2.857   2.462   4.109
  328ACN     H2 2154   3.024   2.408   4.078
  328ACN     H3 2155   2.967   2.432   4.245
  328ACN     C2 2156   3.005   2.609   4.140
  328ACN     N1 2157   3.039   2.719   4.136
  329ACN     C1 2158   2.805   1.375   1.494
  329ACN     H1 2159   2.835   1.430   1.584
  329ACN     H2 2160   2.723   1.307   1.520
  329ACN     H3 2161   2.890   1.316   1.459
  329ACN     C2 2162   2.763   1.468   1.390
  329ACN     N1 2163   2.728   1.543   1.309
  330ACN     C1 2164   3.684   3.397   3.757
  330ACN     H1 2165   3.614   3.371   3.838
  330ACN     H2 2166   3.759   3.317   3.750
  330ACN     H3 2167   3.734   3.491   3.783
  330ACN     C2 2168   3.614   3.411   3.631
  330ACN     N1 2169   3.557   3.421   3.531
  331ACN     C1 2170   0.014   3.240   4.585
  331ACN     H1 2171   0.053   3.142   4.616
  331ACN     H2 2172   0.058   3.318   4.649
  331ACN     H3 2173   4.511   3.242   4.595
  331ACN     C2 2174   0.052   3.266   4.446
  331ACN     N1 2175   0.081   3.287   4.337
  332ACN     C1 2176   1.651   3.273   4.084
  332ACN     H1 2177   1.718   3.359   4.088
  332ACN     H2 2178   1.550   3.306   4.110
  332ACN     H3 2179   1.684   3.198   4.157
  332ACN     C2 2180   1.653   3.215   3.951
  332ACN     N1 2181   1.654   3.170   3.845
  333ACN     C1 2182   1.087   3.024   2.393
  333ACN     H1 2183   1.087   3.019   2.284
  333ACN     H2 2184   0.993   3.069   2.425
  333ACN     H3 2185   1.170   3.088   2.425
  333ACN     C2 2186   1.102   2.891   2.451
  333ACN     N1 2187   1.118   2.786   2.496
  334ACN     C1 2188   2.346   2.772   0.362
  334ACN     H1 2189   2.312   2.729   0.457
  334ACN     H2 2190   2.366   2.879   0.376
  334ACN     H3 2191   2.267   2.761   0.287
  334ACN     C2 2192   2.467   2.706   0.316
  334ACN     N1 2193   2.563   2.652   0.281
  335ACN     C1 2194   1.400   1.974   0.668
  335ACN     H1 2195   1.385   2.029   0.762
  335ACN     H2 2196   1.448   2.040   0.595
  335ACN     H3 2197   1.302   1.944   0.629
  335ACN     C2 2198   1.482   1.856   0.692
  335ACN     N1 2199   1.548   1.763   0.710
  336ACN     C1 2200   1.299   1.033   2.313
  336ACN     H1 2201   1.393   1.006   2.263
  336ACN     H2 2202   1.283   0.964   2.397
  336ACN     H3 2203   1.217   1.021   2.241
  336ACN     C2 2204   1.306   1.170   2.361
  336ACN     N1 2205   1.311   1.278   2.400
  337ACN     C1 2206   1.446   3.341   4.590
  337ACN     H1 2207   1.530   3.363   4.655
  337ACN     H2 2208   1.427   3.233   4.593
  337ACN     H3 2209   1.471   3.370   4.487
  337ACN     C2 2210   1.327   3.413   4.635
  337ACN     N1 2211   1.234   3.470   4.671
  338ACN     C1 2212   3.510   4.441   3.682
  338ACN     H1 2213   3.513   4.336   3.649
  338ACN     H2 2214   3.573   4.451   3.771
  338ACN     H3 2215   3.407   4.466   3.708
  338ACN     C2 2216   3.558   4.529   3.576
  338ACN     N1 2217   3.597   4.598   3.492
  339ACN     C1 2218   1.997   0.989   4.647
  339ACN     H1 2219   1.987   1.008   4.539
  339ACN     H2 2220   1.975   0.884   4.667
  339ACN     H3 2221   1.925   1.052   4.700
  339ACN     C2 2222   2.132   1.023   4.690
  339ACN     N1 2223   2.239   1.049   4.724
  340ACN     C1 2224   2.933   2.679   1.140
  340ACN     H1 2225   2.890   2.663   1.240
  340ACN     H2 2226   2.994   2.769   1.142
  340ACN     H3 2227   2.851   2.693   1.068
  340ACN     C2 2228   3.015   2.564   1.102
  340ACN     N1 2229   3.080   2.474   1.073
  341ACN     C1 2230   3.517   2.996   4.716
  341ACN     H1 2231   3.608   2.953   4.673
  341ACN     H2 2232   3.495   3.091   4.666
  341ACN     H3 2233   3.533   3.014   4.823
  341ACN     C2 2234   3.406   2.903   4.697
  341ACN     N1 2235   3.319   2.830   4.682
  342ACN     C1 2236   2.906   1.385   3.783
  342ACN     H1 2237   2.883   1.491   3.797
  342ACN     H2 2238   2.945   1.370   3.681
  342ACN     H3 2239   2.815   1.326   3.795
  342ACN     C2 2240   3.006   1.342   3.880
  342ACN     N1 2241   3.085   1.308   3.956
  343ACN     C1 2242   3.476   3.438   4.257
  343ACN     H1 2243   3.475   3.366   4.175
  343ACN     H2 2244   3.421   3.528   4.227
  343ACN     H3 2245   3.579   3.468   4.279
  343ACN     C2 2246   3.416   3.381   4.377
  343ACN     N1 2247   3.368   3.334   4.471
  344ACN     C1 2248   1.515   3.757   4.735
  344ACN     H1 2249   1.550   3.780   4.836
  344ACN     H2 2250   1.503   3.850   4.679
  344ACN     H3 2251   1.418   3.706   4.741
  344ACN     C2 2252   1.612   3.672   4.668
  344ACN     N1 2253   1.688   3.603   4.615
  345ACN     C1 2254   3.510   2.686   0.099
  345ACN     H1 2255   3.550   2.668   0.199
  345ACN     H2 2256   3.421   2.748   0.108
  345ACN     H3 2257   3.483   2.590   0.053
  345ACN     C2 2258   3.610   2.754   0.017
  345ACN     N1 2259   3.690   2.807   5.296
  346ACN     C1 2260   1.374   0.704   1.142
  346ACN     H1 2261   1.452   0.759   1.195
  346ACN     H2 2262   1.281   0.761   1.144
  346ACN     H3 2263   1.357   0.608   1.192
  346ACN     C2 2264   1.414   0.681   1.004
  346ACN     N1 2265   1.446   0.664   0.894
  347ACN     C1 2266   1.440   0.703   4.243
  347ACN     H1 2267   1.417   0.675   4.139
  347ACN     H2 2268   1.544   0.677   4.264
  347ACN     H3 2269   1.375   0.646   4.310
  347ACN     C2 2270   1.418   0.845   4.261
  347ACN     N1 2271   1.402   0.958   4.276
  348ACN     C1 2272   0.709   1.612   3.461
  348ACN     H1 2273   0.810   1.632   3.424
  348ACN     H2 2274   0.715   1.569   3.561
  348ACN     H3 2275   0.661   1.539   3.394
  348ACN     C2 2276   0.632   1.735   3.464
  348ACN     N1 2277   0.571   1.833   3.465
  349ACN     C1 2278   2.866   3.411   0.962
  349ACN     H1 2279   2.819   3.487   0.898
  349ACN     H2 2280   2.800   3.324   0.967
  349ACN     H3 2281   2.880   3.452   1.062
  349ACN     C2 2282   2.995   3.372   0.906
  349ACN     N1 2283   3.097   3.341   0.862
  350ACN     C1 2284   1.683   4.778   3.363
  350ACN     H1 2285   1.604   4.735   3.300
  350ACN     H2 2286   1.660   4.883   3.382
  350ACN     H3 2287   1.778   4.771   3.309
  350ACN     C2 2288   1.692   4.705   3.489
  350ACN     N1 2289   1.700   4.648   3.588
  351ACN     C1 2290   3.609   1.525   2.055
  351ACN     H1 2291   3.518   1.518   1.994
  351ACN     H2 2292   3.691   1.558   1.991
  351ACN     H3 2293   3.632   1.426   2.095
  351ACN     C2 2294   3.590   1.620   2.164
  351ACN     N1 2295   3.574   1.695   2.250
  352ACN     C1 2296   3.687   2.465   1.759
  352ACN     H1 2297   3.669   2.573   1.772
  352ACN     H2 2298   3.764   2.451   1.683
  352ACN     H3 2299   3.594   2.418   1.725
  352ACN     C2 2300   3.728   2.406   1.886
  352ACN     N1 2301   3.762   2.359   1.985
  353ACN     C1 2302   3.307   4.090   2.667
  353ACN     H1 2303   3.282   4.122   2.566
  353ACN     H2 2304   3.233   4.130   2.736
  353ACN     H3 2305   3.406   4.129   2.693
  353ACN     C2 2306   3.309   3.944   2.673
  353ACN     N1 2307   3.311   3.829   2.677
  354ACN     C1 2308   0.485   4.539   2.085
  354ACN     H1 2309   0.420   4.627   2.084
  354ACN     H2 2310   0.514   4.515   1.982
  354ACN     H3 2311   0.431   4.454   2.128
  354ACN     C2 2312   0.605   4.567   2.164
  354ACN     N1 2313   0.698   4.589   2.227
  355ACN     C1 2314   3.799   3.375   3.269
  355ACN     H1 2315   3.768   3.446   3.347
  355ACN     H2 2316   3.784   3.273   3.305
  355ACN     H3 2317   3.906   3.391   3.248
  355ACN     C2 2318   3.722   3.398   3.148
  355ACN     N1 2319   3.661   3.415   3.052
  356ACN     C1 2320   2.021   4.107   2.028
  356ACN     H1 2321   2.018   4.191   1.958
  356ACN     H2 2322   1.929   4.048   2.016
  356ACN     H3 2323   2.027   4.146   2.130
  356ACN     C2 2324   2.138   4.023   1.999
  356ACN     N1 2325   2.229   3.957   1.977
  357ACN     C1 2326   1.557   1.098   4.593
  357ACN     H1 2327   1.454   1.069   4.570
  357ACN     H2 2328   1.579   1.075   4.698
  357ACN     H3 2329   1.567   1.205   4.576
  357ACN     C2 2330   1.649   1.025   4.506
  357ACN     N1 2331   1.721   0.968   4.437
  358ACN     C1 2332   0.486   3.255   3.043
  358ACN     H1 2333   0.381   3.261   3.072
  358ACN     H2 2334   0.500   3.168   2.978
  358ACN     H3 2335   0.546   3.243   3.134
  358ACN     C2 2336   0.525   3.377   2.973
  358ACN     N1 2337   0.556   3.473   2.918
  359ACN     C1 2338   2.205   3.967   2.729
  359ACN     H1 2339   2.254   3.984   2.826
  359ACN     H2 2340   2.121   4.036   2.720
  359ACN     H3 2341   2.167   3.864   2.728
  359ACN     C2 2342   2.299   3.987   2.620
  359ACN     N1 2343   2.373   4.003   2.533
  360ACN     C1 2344   0.961   4.882   2.748
  360ACN     H1 2345   0.946   4.774   2.755
  360ACN     H2 2346   1.005   4.907   2.651
  360ACN     H3 2347   1.031   4.912   2.828
  360ACN     C2 2348   0.835   4.951   2.765
  360ACN     N1 2349   0.734   5.006   2.778
  361ACN     C1 2350   4.090   2.305   2.033
  361ACN     H1 2351   4.195   2.334   2.044
  361ACN     H2 2352   4.055   2.331   1.932
  361ACN     H3 2353   4.030   2.361   2.105
  361ACN     C2 2354   4.074   2.163   2.056
  361ACN     N1 2355   4.061   2.050   2.073
  362ACN     C1 2356   3.151   3.743   1.895
  362ACN     H1 2357   3.092   3.653   1.880
  362ACN     H2 2358   3.201   3.738   1.992
  362ACN     H3 2359   3.086   3.831   1.894
  362ACN     C2 2360   3.250   3.754   1.788
  362ACN     N1 2361   3.328   3.762   1.704
  363ACN     C1 2362   1.755   2.202   0.701
  363ACN     H1 2363   1.853   2.157   0.721
  363ACN     H2 2364   1.726   2.263   0.787
  363ACN     H3 2365   1.682   2.122   0.686
  363ACN     C2 2366   1.763   2.284   0.581
  363ACN     N1 2367   1.769   2.349   0.486
  364ACN     C1 2368   1.188   1.024   4.015
  364ACN     H1 2369   1.152   1.086   3.932
  364ACN     H2 2370   1.243   1.087   4.086
  364ACN     H3 2371   1.257   0.948   3.976
  364ACN     C2 2372   1.075   0.960   4.080
  364ACN     N1 2373   0.985   0.909   4.131
  365ACN     C1 2374   3.500   0.188   4.732
  365ACN     H1 2375   3.458   0.098   4.687
  365ACN     H2 2376   3.489   0.183   4.841
  365ACN     H3 2377   3.447   0.275   4.694
  365ACN     C2 2378   3.642   0.199   4.698
  365ACN     N1 2379   3.753   0.209   4.670
  366ACN     C1 2380   3.326   2.259   3.184
  366ACN     H1 2381   3.356   2.307   3.278
  366ACN     H2 2382   3.376   2.162   3.178
  366ACN     H3 2383   3.357   2.322   3.100
  366ACN     C2 2384   3.181   2.240   3.184
  366ACN     N1 2385   3.067   2.227   3.183
  367ACN     C1 2386   2.679   1.511   4.491
  367ACN     H1 2387   2.760   1.447   4.454
  367ACN     H2 2388   2.702   1.615   4.464
  367ACN     H3 2389   2.675   1.503   4.600
  367ACN     C2 2390   2.552   1.471   4.432
  367ACN     N1 2391   2.452   1.438   4.385
  368ACN     C1 2392   0.245   0.119   1.476
  368ACN     H1 2393   0.305   0.028   1.468
  368ACN     H2 2394   0.149   0.095   1.524
  368ACN     H3 2395   0.224   0.158   1.375
  368ACN     C2 2396   0.316   0.220   1.554
  368ACN     N1 2397   0.372   0.300   1.616
  369ACN     C1 2398   2.439   2.513   1.875
  369ACN     H1 2399   2.521   2.582   1.900
  369ACN     H2 2400   2.476   2.410   1.881
  369ACN     H3 2401   2.408   2.532   1.772
  369ACN     C2 2402   2.327   2.534   1.965
  369ACN     N1 2403   2.239   2.549   2.038
  370ACN     C1 2404   3.229   4.517   2.903
  370ACN     H1 2405   3.230   4.622   2.871
  370ACN     H2 2406   3.133   4.473   2.876
  370ACN     H3 2407   3.242   4.513   3.012
  370ACN     C2 2408   3.337   4.445   2.838
  370ACN     N1 2409   3.422   4.387   2.785
  371ACN     C1 2410   0.388   1.888   2.305
  371ACN     H1 2411   0.281   1.913   2.311
  371ACN     H2 2412   0.438   1.965   2.246
  371ACN     H3 2413   0.399   1.791   2.256
  371ACN     C2 2414   0.445   1.884   2.439
  371ACN     N1 2415   0.491   1.878   2.545
  372ACN     C1 2416   0.247   3.267   2.719
  372ACN     H1 2417   0.197   3.204   2.645
  372ACN     H2 2418   0.244   3.372   2.686
  372ACN     H3 2419   0.351   3.235   2.727
  372ACN     C2 2420   0.180   3.253   2.847
  372ACN     N1 2421   0.129   3.242   2.950
  373ACN     C1 2422   1.357   0.299   0.805
  373ACN     H1 2423   1.375   0.407   0.799
  373ACN     H2 2424   1.282   0.278   0.881
  373ACN     H3 2425   1.451   0.249   0.832
  373ACN     C2 2426   1.311   0.250   0.675
  373ACN     N1 2427   1.275   0.212   0.573
  374ACN     C1 2428   2.233   0.786   1.019
  374ACN     H1 2429   2.137   0.828   1.050
  374ACN     H2 2430   2.290   0.758   1.108
  374ACN     H3 2431   2.289   0.862   0.964
  374ACN     C2 2432   2.211   0.670   0.934
  374ACN     N1 2433   2.192   0.578   0.867
  375ACN     C1 2434   3.661   2.927   1.108
  375ACN     H1 2435   3.559   2.889   1.122
  375ACN     H2 2436   3.722   2.848   1.065
  375ACN     H3 2437   3.701   2.957   1.205
  375ACN     C2 2438   3.657   3.042   1.018
  375ACN     N1 2439   3.655   3.132   0.946
  376ACN     C1 2440   1.778   3.080   4.646
  376ACN     H1 2441   1.871   3.023   4.637
  376ACN     H2 2442   1.790   3.153   4.727
  376ACN     H3 2443   1.697   3.012   4.672
  376ACN     C2 2444   1.749   3.149   4.521
  376ACN     N1 2445   1.726   3.202   4.421
  377ACN     C1 2446   3.876   2.675   2.141
  377ACN     H1 2447   3.971   2.726   2.160
  377ACN     H2 2448   3.898   2.575   2.103
  377ACN     H3 2449   3.819   2.731   2.066
  377ACN     C2 2450   3.800   2.664   2.265
  377ACN     N1 2451   3.740   2.656   2.363
  378ACN     C1 2452   1.998   0.512   2.728
  378ACN     H1 2453   2.014   0.606   2.675
  378ACN     H2 2454   2.064   0.436   2.685
  378ACN     H3 2455   1.895   0.479   2.716
  378ACN     C2 2456   2.029   0.530   2.869
  378ACN     N1 2457   2.053   0.545   2.981
  379ACN     C1 2458   3.676   2.919   2.549
  379ACN     H1 2459   3.650   2.979   2.637
  379ACN     H2 2460   3.610   2.831   2.545
  379ACN     H3 2461   3.780   2.885   2.555
  379ACN     C2 2462   3.657   2.998   2.428
  379ACN     N1 2463   3.642   3.061   2.333
  380ACN     C1 2464   0.226   2.033   3.411
  380ACN     H1 2465   0.291   1.957   3.456
  380ACN     H2 2466   0.175   2.088   3.490
  380ACN     H3 2467   0.151   1.981   3.349
  380ACN     C2 2468   0.306   2.123   3.329
  380ACN     N1 2469   0.371   2.193   3.265
  381ACN     C1 2470   2.370   5.259   2.004
  381ACN     H1 2471   2.310   5.226   1.919
  381ACN     H2 2472   2.437   0.058   1.971
  381ACN     H3 2473   2.430   5.175   2.041
  381ACN     C2 2474   2.283   0.028   2.110
  381ACN     N1 2475   2.213   0.067   2.193
  382ACN     C1 2476   2.515   5.006   0.815
  382ACN     H1 2477   2.409   4.997   0.838
  382ACN     H2 2478   2.546   5.110   0.828
  382ACN     H3 2479   2.532   4.976   0.711
  382ACN     C2 2480   2.593   4.920   0.904
  382ACN     N1 2481   2.654   4.852   0.975
  383ACN     C1 2482   1.936   4.774   2.370
  383ACN     H1 2483   1.912   4.791   2.476
  383ACN     H2 2484   2.036   4.813   2.350
  383ACN     H3 2485   1.863   4.826   2.308
  383ACN     C2 2486   1.932   4.631   2.342
  383ACN     N1 2487   1.931   4.518   2.319
  384ACN     C1 2488   0.799   1.722   4.899
  384ACN     H1 2489   0.882   1.659   4.864
  384ACN     H2 2490   0.841   1.809   4.951
  384ACN     H3 2491   0.738   1.664   4.968
  384ACN     C2 2492   0.719   1.767   4.786
  384ACN     N1 2493   0.655   1.801   4.696
  385ACN     C1 2494   2.771   4.155   3.391
  385ACN     H1 2495   2.709   4.067   3.370
  385ACN     H2 2496   2.707   4.243   3.399
  385ACN     H3 2497   2.841   4.168   3.308
  385ACN     C2 2498   2.844   4.135   3.515
  385ACN     N1 2499   2.901   4.121   3.614
  386ACN     C1 2500   2.113   0.463   3.944
  386ACN     H1 2501   2.194   0.468   3.871
  386ACN     H2 2502   2.139   0.390   4.022
  386ACN     H3 2503   2.021   0.430   3.895
  386ACN     C2 2504   2.093   0.594   4.005
  386ACN     N1 2505   2.078   0.698   4.053
  387ACN     C1 2506   2.562   1.750   0.076
  387ACN     H1 2507   2.596   1.681   5.340
  387ACN     H2 2508   2.491   1.821   0.032
  387ACN     H3 2509   2.648   1.805   0.115
  387ACN     C2 2510   2.497   1.675   0.183
  387ACN     N1 2511   2.446   1.615   0.267
  388ACN     C1 2512   3.226   3.017   0.176
  388ACN     H1 2513   3.131   3.041   0.128
  388ACN     H2 2514   3.240   2.908   0.176
  388ACN     H3 2515   3.223   3.052   0.280
  388ACN     C2 2516   3.336   3.082   0.106
  388ACN     N1 2517   3.421   3.134   0.049
  389ACN     C1 2518   1.167   2.609   3.823
  389ACN     H1 2519   1.106   2.629   3.734
  389ACN     H2 2520   1.118   2.531   3.883
  389ACN     H3 2521   1.173   2.700   3.882
  389ACN     C2 2522   1.300   2.565   3.784
  389ACN     N1 2523   1.406   2.531   3.753
  390ACN     C1 2524   3.612   3.881   1.023
  390ACN     H1 2525   3.514   3.921   1.047
  390ACN     H2 2526   3.670   3.868   1.115
  390ACN     H3 2527   3.665   3.951   0.958
  390ACN     C2 2528   3.599   3.752   0.955
  390ACN     N1 2529   3.587   3.650   0.903
  391ACN     C1 2530   0.436   3.319   4.562
  391ACN     H1 2531   0.465   3.424   4.573
  391ACN     H2 2532   0.509   3.269   4.498
  391ACN     H3 2533   0.337   3.315   4.516
  391ACN     C2 2534   0.432   3.256   4.693
  391ACN     N1 2535   0.428   3.205   4.796
  392ACN     C1 2536   0.803   3.312   2.394
  392ACN     H1 2537   0.782   3.206   2.408
  392ACN     H2 2538   0.882   3.342   2.463
  392ACN     H3 2539   0.712   3.369   2.416
  392ACN     C2 2540   0.843   3.337   2.256
  392ACN     N1 2541   0.873   3.357   2.147
  393ACN     C1 2542   3.163   3.387   0.158
  393ACN     H1 2543   3.209   3.374   0.060
  393ACN     H2 2544   3.241   3.408   0.232
  393ACN     H3 2545   3.112   3.295   0.187
  393ACN     C2 2546   3.067   3.497   0.155
  393ACN     N1 2547   2.991   3.583   0.152
  394ACN     C1 2548   1.711   0.753   2.851
  394ACN     H1 2549   1.611   0.763   2.808
  394ACN     H2 2550   1.734   0.648   2.867
  394ACN     H3 2551   1.714   0.805   2.947
  394ACN     C2 2552   1.810   0.813   2.762
  394ACN     N1 2553   1.888   0.859   2.691
  395ACN     C1 2554   0.574   1.739   0.588
  395ACN     H1 2555   0.642   1.725   0.673
  395ACN     H2 2556   0.471   1.729   0.625
  395ACN     H3 2557   0.591   1.661   0.513
  395ACN     C2 2558   0.593   1.871   0.530
  395ACN     N1 2559   0.608   1.976   0.485
  396ACN     C1 2560   3.653   3.622   1.442
  396ACN     H1 2561   3.678   3.729   1.446
  396ACN     H2 2562   3.726   3.571   1.379
  396ACN     H3 2563   3.553   3.610   1.397
  396ACN     C2 2564   3.655   3.565   1.576
  396ACN     N1 2565   3.658   3.519   1.681
  397ACN     C1 2566   3.568   1.027   4.329
  397ACN     H1 2567   3.667   1.040   4.286
  397ACN     H2 2568   3.501   0.987   4.253
  397ACN     H3 2569   3.530   1.125   4.362
  397ACN     C2 2570   3.574   0.936   4.443
  397ACN     N1 2571   3.580   0.864   4.532
  398ACN     C1 2572   3.038   4.934   0.753
  398ACN     H1 2573   3.112   4.960   0.677
  398ACN     H2 2574   3.034   5.015   0.827
  398ACN     H3 2575   3.067   4.841   0.803
  398ACN     C2 2576   2.907   4.918   0.691
  398ACN     N1 2577   2.803   4.905   0.643
  399ACN     C1 2578   3.432   1.373   1.382
  399ACN     H1 2579   3.475   1.272   1.386
  399ACN     H2 2580   3.323   1.364   1.375
  399ACN     H3 2581   3.470   1.425   1.293
  399ACN     C2 2582   3.468   1.446   1.502
  399ACN     N1 2583   3.495   1.504   1.598
  400ACN     C1 2584   2.778   2.609   1.582
  400ACN     H1 2585   2.826   2.669   1.505
  400ACN     H2 2586   2.849   2.593   1.664
  400ACN     H3 2587   2.751   2.512   1.539
  400ACN     C2 2588   2.659   2.678   1.631
  400ACN     N1 2589   2.564   2.730   1.669
  401ACN     C1 2590   3.121   4.345   1.608
  401ACN     H1 2591   3.122   4.390   1.708
  401ACN     H2 2592   3.218   4.362   1.560
  401ACN     H3 2593   3.043   4.394   1.548
  401ACN     C2 2594   3.093   4.202   1.617
  401ACN     N1 2595   3.071   4.090   1.625
  402ACN     C1 2596   3.191   2.134   1.097
  402ACN     H1 2597   3.181   2.038   1.148
  402ACN     H2 2598   3.107   2.199   1.123
  402ACN     H3 2599   3.189   2.117   0.989
  402ACN     C2 2600   3.316   2.198   1.134
  402ACN     N1 2601   3.416   2.248   1.164
  403ACN     C1 2602   1.348   2.774   1.010
  403ACN     H1 2603   1.385   2.857   1.072
  403ACN     H2 2604   1.428   2.739   0.945
  403ACN     H3 2605   1.266   2.811   0.947
  403ACN     C2 2606   1.301   2.665   1.095
  403ACN     N1 2607   1.263   2.579   1.161
  404ACN     C1 2608   0.258   1.977   0.406
  404ACN     H1 2609   0.215   1.990   0.506
  404ACN     H2 2610   0.352   2.031   0.400
  404ACN     H3 2611   0.189   2.017   0.331
  404ACN     C2 2612   0.281   1.835   0.380
  404ACN     N1 2613   0.300   1.723   0.360
  405ACN     C1 2614   2.734   0.376   3.901
  405ACN     H1 2615   2.819   0.376   3.970
  405ACN     H2 2616   2.678   0.470   3.912
  405ACN     H3 2617   2.668   0.292   3.926
  405ACN     C2 2618   2.781   0.363   3.764
  405ACN     N1 2619   2.819   0.353   3.655
  406ACN     C1 2620   3.767   1.476   0.520
  406ACN     H1 2621   3.835   1.512   0.598
  406ACN     H2 2622   3.750   1.556   0.448
  406ACN     H3 2623   3.672   1.447   0.566
  406ACN     C2 2624   3.827   1.361   0.453
  406ACN     N1 2625   3.874   1.270   0.400
  407ACN     C1 2626   0.794   1.404   0.681
  407ACN     H1 2627   0.900   1.429   0.690
  407ACN     H2 2628   0.776   1.361   0.583
  407ACN     H3 2629   0.734   1.495   0.692
  407ACN     C2 2630   0.757   1.308   0.785
  407ACN     N1 2631   0.729   1.233   0.867
  408ACN     C1 2632   0.582   4.709   0.404
  408ACN     H1 2633   0.511   4.754   0.333
  408ACN     H2 2634   0.537   4.619   0.447
  408ACN     H3 2635   0.603   4.781   0.484
  408ACN     C2 2636   0.705   4.673   0.335
  408ACN     N1 2637   0.802   4.643   0.281
  409ACN     C1 2638   2.040   3.851   2.369
  409ACN     H1 2639   1.979   3.796   2.441
  409ACN     H2 2640   2.011   3.823   2.268
  409ACN     H3 2641   2.145   3.826   2.385
  409ACN     C2 2642   2.022   3.994   2.388
  409ACN     N1 2643   2.007   4.108   2.400
  410ACN     C1 2644   3.868   2.505   0.144
  410ACN     H1 2645   3.818   2.577   0.209
  410ACN     H2 2646   3.917   2.429   0.206
  410ACN     H3 2647   3.943   2.558   0.085
  410ACN     C2 2648   3.770   2.442   0.056
  410ACN     N1 2649   3.693   2.393   5.329
  411ACN     C1 2650   0.475   0.225   4.386
  411ACN     H1 2651   0.550   0.147   4.368
  411ACN     H2 2652   0.419   0.199   4.477
  411ACN     H3 2653   0.406   0.227   4.301
  411ACN     C2 2654   0.539   0.355   4.401
  411ACN     N1 2655   0.589   0.458   4.414
  412ACN     C1 2656   0.277   4.303   2.565
  412ACN     H1 2657   0.305   4.221   2.632
  412ACN     H2 2658   0.357   4.378   2.563
  412ACN     H3 2659   0.186   4.351   2.603
  412ACN     C2 2660   0.253   4.252   2.431
  412ACN     N1 2661   0.235   4.211   2.325
  413ACN     C1 2662   0.900   3.055   1.207
  413ACN     H1 2663   0.876   3.139   1.141
  413ACN     H2 2664   0.938   3.095   1.302
  413ACN     H3 2665   0.978   2.993   1.162
  413ACN     C2 2666   0.781   2.974   1.233
  413ACN     N1 2667   0.688   2.909   1.252
  414ACN     C1 2668   4.602   0.299   4.070
  414ACN     H1 2669   4.503   0.334   4.039
  414ACN     H2 2670   0.023   0.210   4.013
  414ACN     H3 2671   4.599   0.273   4.176
  414ACN     C2 2672   0.095   0.404   4.048
  414ACN     N1 2673   0.173   0.487   4.030
  415ACN     C1 2674   1.844   4.898   1.184
  415ACN     H1 2675   1.751   4.887   1.241
  415ACN     H2 2676   1.859   5.004   1.158
  415ACN     H3 2677   1.836   4.839   1.092
  415ACN     C2 2678   1.956   4.850   1.263
  415ACN     N1 2679   2.045   4.812   1.327
  416ACN     C1 2680   1.024   2.023   3.683
  416ACN     H1 2681   1.069   1.991   3.778
  416ACN     H2 2682   0.967   2.115   3.700
  416ACN     H3 2683   0.954   1.945   3.651
  416ACN     C2 2684   1.127   2.044   3.583
  416ACN     N1 2685   1.207   2.062   3.502
  417ACN     C1 2686   3.575   3.888   3.578
  417ACN     H1 2687   3.616   3.938   3.489
  417ACN     H2 2688   3.492   3.823   3.547
  417ACN     H3 2689   3.537   3.965   3.647
  417ACN     C2 2690   3.678   3.810   3.644
  417ACN     N1 2691   3.761   3.749   3.696
  418ACN     C1 2692   0.644   2.672   4.018
  418ACN     H1 2693   0.659   2.631   4.118
  418ACN     H2 2694   0.589   2.766   4.025
  418ACN     H3 2695   0.585   2.601   3.959
  418ACN     C2 2696   0.773   2.694   3.954
  418ACN     N1 2697   0.875   2.711   3.903
  419ACN     C1 2698   3.438   2.472   4.720
  419ACN     H1 2699   3.474   2.529   4.807
  419ACN     H2 2700   3.518   2.469   4.645
  419ACN     H3 2701   3.351   2.524   4.678
  419ACN     C2 2702   3.401   2.337   4.761
  419ACN     N1 2703   3.372   2.230   4.792
  420ACN     C1 2704   1.273   0.683   1.734
  420ACN     H1 2705   1.335   0.676   1.824
  420ACN     H2 2706   1.256   0.789   1.710
  420ACN     H3 2707   1.176   0.636   1.753
  420ACN     C2 2708   1.338   0.615   1.623
  420ACN     N1 2709   1.389   0.562   1.535
  421ACN     C1 2710   1.495   2.033   4.490
  421ACN     H1 2711   1.569   2.067   4.417
  421ACN     H2 2712   1.490   1.924   4.488
  421ACN     H3 2713   1.397   2.074   4.463
  421ACN     C2 2714   1.533   2.079   4.623
  421ACN     N1 2715   1.563   2.115   4.728
  422ACN     C1 2716   3.746   4.733   1.238
  422ACN     H1 2717   3.853   4.752   1.231
  422ACN     H2 2718   3.699   4.754   1.142
  422ACN     H3 2719   3.702   4.798   1.314
  422ACN     C2 2720   3.723   4.593   1.273
  422ACN     N1 2721   3.705   4.483   1.302
  423ACN     C1 2722   3.270   2.016   3.689
  423ACN     H1 2723   3.234   2.107   3.737
  423ACN     H2 2724   3.188   1.944   3.679
  423ACN     H3 2725   3.349   1.971   3.750
  423ACN     C2 2726   3.323   2.048   3.556
  423ACN     N1 2727   3.365   2.075   3.453
  424ACN     C1 2728   2.985   2.601   0.745
  424ACN     H1 2729   3.065   2.658   0.793
  424ACN     H2 2730   2.980   2.502   0.791
  424ACN     H3 2731   3.008   2.588   0.639
  424ACN     C2 2732   2.857   2.669   0.760
  424ACN     N1 2733   2.756   2.724   0.772
  425ACN     C1 2734   3.761   0.940   3.299
  425ACN     H1 2735   3.702   0.863   3.350
  425ACN     H2 2736   3.694   1.003   3.240
  425ACN     H3 2737   3.833   0.892   3.233
  425ACN     C2 2738   3.831   1.022   3.398
  425ACN     N1 2739   3.884   1.088   3.476
  426ACN     C1 2740   3.454   0.115   0.431
  426ACN     H1 2741   3.490   0.163   0.523
  426ACN     H2 2742   3.538   0.064   0.382
  426ACN     H3 2743   3.415   0.192   0.364
  426ACN     C2 2744   3.350   0.019   0.463
  426ACN     N1 2745   3.267   5.224   0.489
  427ACN     C1 2746   0.689   2.613   3.615
  427ACN     H1 2747   0.671   2.577   3.716
  427ACN     H2 2748   0.785   2.575   3.579
  427ACN     H3 2749   0.692   2.722   3.617
  427ACN     C2 2750   0.580   2.568   3.529
  427ACN     N1 2751   0.494   2.533   3.461
  428ACN     C1 2752   0.574   3.859   2.991
  428ACN     H1 2753   0.601   3.777   2.925
  428ACN     H2 2754   0.665   3.903   3.032
  428ACN     H3 2755   0.513   3.820   3.073
  428ACN     C2 2756   0.498   3.960   2.917
  428ACN     N1 2757   0.438   4.040   2.861
  429ACN     C1 2758   1.600   2.422   3.519
  429ACN     H1 2759   1.707   2.402   3.522
  429ACN     H2 2760   1.582   2.522   3.560
  429ACN     H3 2761   1.549   2.348   3.583
  429ACN     C2 2762   1.551   2.413   3.382
  429ACN     N1 2763   1.516   2.407   3.273
  430ACN     C1 2764   0.552   4.824   2.458
  430ACN     H1 2765   0.520   4.897   2.533
  430ACN     H2 2766   0.652   4.849   2.424
  430ACN     H3 2767   0.483   4.826   2.373
  430ACN     C2 2768   0.552   4.690   2.518
  430ACN     N1 2769   0.553   4.585   2.565
  431ACN     C1 2770   3.400   3.062   3.639
  431ACN     H1 2771   3.368   3.163   3.611
  431ACN     H2 2772   3.361   2.990   3.567
  431ACN     H3 2773   3.360   3.038   3.738
  431ACN     C2 2774   3.546   3.054   3.641
  431ACN     N1 2775   3.661   3.047   3.641
  432ACN     C1 2776   3.618   4.395   4.617
  432ACN     H1 2777   3.648   4.499   4.634
  432ACN     H2 2778   3.525   4.394   4.558
  432ACN     H3 2779   3.600   4.346   4.713
  432ACN     C2 2780   3.723   4.325   4.543
  432ACN     N1 2781   3.806   4.270   4.487
  433ACN     C1 2782   2.727   4.573   2.222
  433ACN     H1 2783   2.672   4.520   2.301
  433ACN     H2 2784   2.660   4.647   2.176
  433ACN     H3 2785   2.759   4.501   2.146
  433ACN     C2 2786   2.842   4.641   2.280
  433ACN     N1 2787   2.933   4.694   2.326
  434ACN     C1 2788   2.285   1.173   1.566
  434ACN     H1 2789   2.368   1.243   1.553
  434ACN     H2 2790   2.313   1.076   1.525
  434ACN     H3 2791   2.197   1.210   1.511
  434ACN     C2 2792   2.254   1.161   1.708
  434ACN     N1 2793   2.228   1.154   1.820
  435ACN     C1 2794   2.159   4.343   0.665
  435ACN     H1 2795   2.244   4.286   0.625
  435ACN     H2 2796   2.184   4.382   0.764
  435ACN     H3 2797   2.073   4.276   0.673
  435ACN     C2 2798   2.128   4.453   0.574
  435ACN     N1 2799   2.103   4.540   0.503
  436ACN     C1 2800   3.509   4.699   0.234
  436ACN     H1 2801   3.594   4.684   0.301
  436ACN     H2 2802   3.511   4.802   0.195
  436ACN     H3 2803   3.416   4.685   0.290
  436ACN     C2 2804   3.515   4.605   0.123
  436ACN     N1 2805   3.518   4.529   0.036
  437ACN     C1 2806   1.820   2.151   4.170
  437ACN     H1 2807   1.761   2.135   4.079
  437ACN     H2 2808   1.778   2.235   4.226
  437ACN     H3 2809   1.923   2.176   4.141
  437ACN     C2 2810   1.820   2.031   4.252
  437ACN     N1 2811   1.819   1.936   4.316
  438ACN     C1 2812   0.449   4.795   4.071
  438ACN     H1 2813   0.421   4.691   4.053
  438ACN     H2 2814   0.384   4.861   4.012
  438ACN     H3 2815   0.553   4.810   4.038
  438ACN     C2 2816   0.436   4.826   4.212
  438ACN     N1 2817   0.426   4.850   4.324
  439ACN     C1 2818   1.618   2.477   1.018
  439ACN     H1 2819   1.522   2.438   1.053
  439ACN     H2 2820   1.610   2.501   0.911
  439ACN     H3 2821   1.695   2.400   1.030
  439ACN     C2 2822   1.654   2.596   1.093
  439ACN     N1 2823   1.682   2.691   1.153
  440ACN     C1 2824   3.647   0.506   3.953
  440ACN     H1 2825   3.594   0.430   3.896
  440ACN     H2 2826   3.752   0.477   3.962
  440ACN     H3 2827   3.603   0.511   4.053
  440ACN     C2 2828   3.637   0.636   3.887
  440ACN     N1 2829   3.629   0.738   3.834
  441ACN     C1 2830   1.074   1.248   4.304
  441ACN     H1 2831   1.019   1.156   4.329
  441ACN     H2 2832   1.012   1.334   4.329
  441ACN     H3 2833   1.095   1.250   4.197
  441ACN     C2 2834   1.199   1.253   4.380
  441ACN     N1 2835   1.296   1.258   4.442
  442ACN     C1 2836   2.591   0.682   3.663
  442ACN     H1 2837   2.611   0.586   3.615
  442ACN     H2 2838   2.675   0.750   3.643
  442ACN     H3 2839   2.582   0.666   3.771
  442ACN     C2 2840   2.468   0.739   3.610
  442ACN     N1 2841   2.370   0.785   3.569
  443ACN     C1 2842   2.474   0.447   1.173
  443ACN     H1 2843   2.552   0.462   1.248
  443ACN     H2 2844   2.430   0.544   1.149
  443ACN     H3 2845   2.397   0.382   1.215
  443ACN     C2 2846   2.531   0.388   1.053
  443ACN     N1 2847   2.577   0.341   0.958
  444ACN     C1 2848   0.732   4.704   3.710
  444ACN     H1 2849   0.635   4.660   3.684
  444ACN     H2 2850   0.739   4.712   3.819
  444ACN     H3 2851   0.739   4.804   3.667
  444ACN     C2 2852   0.840   4.621   3.658
  444ACN     N1 2853   0.926   4.556   3.618
  445ACN     C1 2854   2.388   2.577   4.160
  445ACN     H1 2855   2.302   2.515   4.129
  445ACN     H2 2856   2.437   2.528   4.245
  445ACN     H3 2857   2.351   2.675   4.191
  445ACN     C2 2858   2.481   2.591   4.049
  445ACN     N1 2859   2.555   2.603   3.962
  446ACN     C1 2860   2.871   0.568   1.031
  446ACN     H1 2861   2.877   0.468   1.075
  446ACN     H2 2862   2.772   0.581   0.986
  446ACN     H3 2863   2.947   0.576   0.952
  446ACN     C2 2864   2.895   0.669   1.133
  446ACN     N1 2865   2.913   0.748   1.215
  447ACN     C1 2866   2.026   3.125   3.824
  447ACN     H1 2867   1.938   3.072   3.863
  447ACN     H2 2868   2.079   3.060   3.755
  447ACN     H3 2869   2.093   3.150   3.907
  447ACN     C2 2870   1.984   3.247   3.756
  447ACN     N1 2871   1.950   3.342   3.700
  448ACN     C1 2872   3.081   0.929   1.721
  448ACN     H1 2873   3.138   0.883   1.639
  448ACN     H2 2874   2.991   0.870   1.738
  448ACN     H3 2875   3.052   1.030   1.691
  448ACN     C2 2876   3.163   0.934   1.841
  448ACN     N1 2877   3.227   0.938   1.937
  449ACN     C1 2878   2.670   0.894   0.889
  449ACN     H1 2879   2.598   0.900   0.808
  449ACN     H2 2880   2.704   0.995   0.916
  449ACN     H3 2881   2.756   0.836   0.855
  449ACN     C2 2882   2.609   0.829   1.005
  449ACN     N1 2883   2.562   0.777   1.095
  450ACN     C1 2884   2.812   0.310   0.693
  450ACN     H1 2885   2.737   0.386   0.718
  450ACN     H2 2886   2.869   0.344   0.606
  450ACN     H3 2887   2.761   0.216   0.668
  450ACN     C2 2888   2.900   0.290   0.807
  450ACN     N1 2889   2.970   0.274   0.897
  451ACN     C1 2890   3.832   0.722   4.252
  451ACN     H1 2891   3.743   0.764   4.204
  451ACN     H2 2892   3.839   0.759   4.355
  451ACN     H3 2893   3.921   0.753   4.197
  451ACN     C2 2894   3.823   0.576   4.251
  451ACN     N1 2895   3.816   0.461   4.250
  452ACN     C1 2896   0.868   0.516   1.137
  452ACN     H1 2897   0.929   0.429   1.112
  452ACN     H2 2898   0.790   0.487   1.208
  452ACN     H3 2899   0.820   0.553   1.045
  452ACN     C2 2900   0.951   0.621   1.194
  452ACN     N1 2901   1.017   0.704   1.240
  453ACN     C1 2902   1.421   4.214   3.322
  453ACN     H1 2903   1.432   4.274   3.413
  453ACN     H2 2904   1.519   4.206   3.274
  453ACN     H3 2905   1.352   4.266   3.255
  453ACN     C2 2906   1.369   4.082   3.354
  453ACN     N1 2907   1.327   3.977   3.378
  454ACN     C1 2908   3.517   1.883   1.116
  454ACN     H1 2909   3.421   1.860   1.068
  454ACN     H2 2910   3.532   1.991   1.118
  454ACN     H3 2911   3.597   1.837   1.057
  454ACN     C2 2912   3.518   1.830   1.252
  454ACN     N1 2913   3.519   1.789   1.359
  455ACN     C1 2914   1.127   2.863   4.678
  455ACN     H1 2915   1.102   2.900   4.778
  455ACN     H2 2916   1.037   2.822   4.632
  455ACN     H3 2917   1.201   2.783   4.687
  455ACN     C2 2918   1.181   2.971   4.596
  455ACN     N1 2919   1.222   3.056   4.531
  456ACN     C1 2920   0.140   2.747   2.920
  456ACN     H1 2921   0.133   2.790   3.021
  456ACN     H2 2922   0.047   2.693   2.900
  456ACN     H3 2923   0.223   2.676   2.917
  456ACN     C2 2924   0.159   2.853   2.822
  456ACN     N1 2925   0.176   2.936   2.744
  457ACN     C1 2926   3.911   3.417   1.916
  457ACN     H1 2927   3.836   3.345   1.881
  457ACN     H2 2928   3.896   3.511   1.862
  457ACN     H3 2929   4.011   3.379   1.894
  457ACN     C2 2930   3.895   3.438   2.059
  457ACN     N1 2931   3.883   3.456   2.172
  458ACN     C1 2932   3.861   1.778   3.098
  458ACN     H1 2933   3.859   1.669   3.109
  458ACN     H2 2934   3.917   1.804   3.008
  458ACN     H3 2935   3.912   1.822   3.184
  458ACN     C2 2936   3.725   1.830   3.089
  458ACN     N1 2937   3.617   1.871   3.081
  459ACN     C1 2938   2.722   2.321   4.728
  459ACN     H1 2939   2.618   2.319   4.693
  459ACN     H2 2940   2.789   2.312   4.642
  459ACN     H3 2941   2.739   2.236   4.796
  459ACN     C2 2942   2.749   2.445   4.798
  459ACN     N1 2943   2.770   2.544   4.855
  460ACN     C1 2944   1.360   3.042   1.340
  460ACN     H1 2945   1.265   3.011   1.294
  460ACN     H2 2946   1.373   3.149   1.324
  460ACN     H3 2947   1.442   2.988   1.291
  460ACN     C2 2948   1.358   3.012   1.483
  460ACN     N1 2949   1.358   2.990   1.596
  461ACN     C1 2950   0.858   3.894   3.427
  461ACN     H1 2951   0.810   3.887   3.329
  461ACN     H2 2952   0.781   3.900   3.504
  461ACN     H3 2953   0.919   3.985   3.429
  461ACN     C2 2954   0.942   3.777   3.450
  461ACN     N1 2955   1.008   3.684   3.468
  462ACN     C1 2956   1.109   4.877   4.750
  462ACN     H1 2957   1.152   4.948   4.678
  462ACN     H2 2958   1.014   4.838   4.710
  462ACN     H3 2959   1.088   4.929   4.844
  462ACN     C2 2960   1.201   4.766   4.773
  462ACN     N1 2961   1.274   4.679   4.791
  463ACN     C1 2962   2.677   2.097   2.452
  463ACN     H1 2963   2.676   2.085   2.343
  463ACN     H2 2964   2.757   2.166   2.478
  463ACN     H3 2965   2.698   1.999   2.497
  463ACN     C2 2966   2.549   2.148   2.499
  463ACN     N1 2967   2.447   2.190   2.534
  464ACN     C1 2968   1.947   2.087   4.619
  464ACN     H1 2969   1.951   1.998   4.682
  464ACN     H2 2970   1.845   2.101   4.582
  464ACN     H3 2971   2.014   2.073   4.533
  464ACN     C2 2972   1.988   2.205   4.695
  464ACN     N1 2973   2.020   2.297   4.755
  465ACN     C1 2974   3.130   1.236   4.295
  465ACN     H1 2975   3.173   1.254   4.394
  465ACN     H2 2976   3.170   1.142   4.255
  465ACN     H3 2977   3.161   1.319   4.229
  465ACN     C2 2978   2.985   1.231   4.302
  465ACN     N1 2979   2.870   1.226   4.308
  466ACN     C1 2980   2.526   1.401   3.219
  466ACN     H1 2981   2.622   1.402   3.167
  466ACN     H2 2982   2.545   1.406   3.327
  466ACN     H3 2983   2.475   1.306   3.198
  466ACN     C2 2984   2.443   1.513   3.178
  466ACN     N1 2985   2.378   1.602   3.145
  467ACN     C1 2986   1.319   3.958   0.585
  467ACN     H1 2987   1.302   3.874   0.653
  467ACN     H2 2988   1.312   3.921   0.482
  467ACN     H3 2989   1.419   3.998   0.602
  467ACN     C2 2990   1.219   4.061   0.607
  467ACN     N1 2991   1.141   4.144   0.624
  468ACN     C1 2992   2.137   3.217   1.125
  468ACN     H1 2993   2.143   3.276   1.033
  468ACN     H2 2994   2.037   3.175   1.133
  468ACN     H3 2995   2.155   3.284   1.210
  468ACN     C2 2996   2.236   3.111   1.122
  468ACN     N1 2997   2.314   3.026   1.121
  469ACN     C1 2998   1.727   1.933   0.967
  469ACN     H1 2999   1.745   1.919   0.860
  469ACN     H2 3000   1.822   1.956   1.016
  469ACN     H3 3001   1.687   1.840   1.009
  469ACN     C2 3002   1.633   2.042   0.989
  469ACN     N1 3003   1.559   2.128   1.005
  470ACN     C1 3004   1.568   3.012   0.804
  470ACN     H1 3005   1.585   2.952   0.714
  470ACN     H2 3006   1.645   2.989   0.878
  470ACN     H3 3007   1.469   2.989   0.844
  470ACN     C2 3008   1.574   3.154   0.769
  470ACN     N1 3009   1.579   3.266   0.743
  471ACN     C1 3010   1.019   1.965   0.254
  471ACN     H1 3011   1.020   1.973   0.363
  471ACN     H2 3012   0.971   1.871   0.226
  471ACN     H3 3013   1.122   1.965   0.218
  471ACN     C2 3014   0.946   2.078   0.197
  471ACN     N1 3015   0.888   2.166   0.152
  472ACN     C1 3016   0.929   1.136   1.826
  472ACN     H1 3017   0.956   1.241   1.807
  472ACN     H2 3018   0.969   1.074   1.745
  472ACN     H3 3019   0.820   1.128   1.827
  472ACN     C2 3020   0.984   1.093   1.954
  472ACN     N1 3021   1.027   1.059   2.055
  473ACN     C1 3022   0.722   3.888   3.949
  473ACN     H1 3023   0.798   3.837   3.888
  473ACN     H2 3024   0.770   3.972   4.001
  473ACN     H3 3025   0.682   3.818   4.023
  473ACN     C2 3026   0.614   3.937   3.864
  473ACN     N1 3027   0.529   3.975   3.796
  474ACN     C1 3028   1.151   3.373   2.640
  474ACN     H1 3029   1.240   3.415   2.688
  474ACN     H2 3030   1.064   3.436   2.664
  474ACN     H3 3031   1.133   3.273   2.682
  474ACN     C2 3032   1.170   3.365   2.497
  474ACN     N1 3033   1.186   3.357   2.383
  475ACN     C1 3034   3.381   2.073   2.864
  475ACN     H1 3035   3.412   2.178   2.864
  475ACN     H2 3036   3.419   2.025   2.954
  475ACN     H3 3037   3.425   2.024   2.776
  475ACN     C2 3038   3.235   2.065   2.859
  475ACN     N1 3039   3.120   2.059   2.855
  476ACN     C1 3040   1.335   4.806   0.538
  476ACN     H1 3041   1.342   4.909   0.500
  476ACN     H2 3042   1.352   4.736   0.455
  476ACN     H3 3043   1.235   4.788   0.578
  476ACN     C2 3044   1.435   4.783   0.642
  476ACN     N1 3045   1.514   4.765   0.724
  477ACN     C1 3046   0.812   3.991   1.935
  477ACN     H1 3047   0.851   4.081   1.983
  477ACN     H2 3048   0.704   3.986   1.952
  477ACN     H3 3049   0.860   3.903   1.979
  477ACN     C2 3050   0.839   3.998   1.792
  477ACN     N1 3051   0.860   4.002   1.679
  478ACN     C1 3052   0.526   0.614   2.120
  478ACN     H1 3053   0.605   0.554   2.165
  478ACN     H2 3054   0.491   0.689   2.192
  478ACN     H3 3055   0.442   0.548   2.095
  478ACN     C2 3056   0.575   0.680   2.000
  478ACN     N1 3057   0.615   0.731   1.904
  479ACN     C1 3058   0.314   1.652   2.821
  479ACN     H1 3059   0.382   1.611   2.896
  479ACN     H2 3060   0.231   1.582   2.808
  479ACN     H3 3061   0.368   1.662   2.726
  479ACN     C2 3062   0.265   1.783   2.862
  479ACN     N1 3063   0.226   1.886   2.895
  480ACN     C1 3064   1.869   1.685   1.486
  480ACN     H1 3065   1.969   1.641   1.474
  480ACN     H2 3066   1.868   1.748   1.575
  480ACN     H3 3067   1.796   1.604   1.498
  480ACN     C2 3068   1.837   1.764   1.367
  480ACN     N1 3069   1.811   1.827   1.275
  481ACN     C1 3070   2.988   2.050   0.311
  481ACN     H1 3071   3.067   2.124   0.327
  481ACN     H2 3072   2.933   2.033   0.404
  481ACN     H3 3073   3.033   1.956   0.279
  481ACN     C2 3074   2.896   2.099   0.209
  481ACN     N1 3075   2.825   2.139   0.128
  482ACN     C1 3076   1.847   3.496   3.388
  482ACN     H1 3077   1.796   3.459   3.299
  482ACN     H2 3078   1.943   3.542   3.360
  482ACN     H3 3079   1.868   3.413   3.456
  482ACN     C2 3080   1.763   3.594   3.456
  482ACN     N1 3081   1.696   3.671   3.508
  483ACN     C1 3082   0.155   1.556   2.059
  483ACN     H1 3083   0.234   1.485   2.084
  483ACN     H2 3084   0.067   1.500   2.025
  483ACN     H3 3085   0.189   1.621   1.978
  483ACN     C2 3086   0.121   1.636   2.176
  483ACN     N1 3087   0.096   1.699   2.269
  484ACN     C1 3088   0.407   1.239   3.200
  484ACN     H1 3089   0.474   1.187   3.131
  484ACN     H2 3090   0.451   1.336   3.226
  484ACN     H3 3091   0.396   1.179   3.291
  484ACN     C2 3092   0.277   1.259   3.137
  484ACN     N1 3093   0.174   1.275   3.087
  485ACN     C1 3094   2.908   3.793   4.750
  485ACN     H1 3095   2.921   3.691   4.714
  485ACN     H2 3096   2.996   3.852   4.719
  485ACN     H3 3097   2.904   3.791   4.859
  485ACN     C2 3098   2.786   3.852   4.696
  485ACN     N1 3099   2.690   3.899   4.654
  486ACN     C1 3100   1.357   1.186   0.825
  486ACN     H1 3101   1.465   1.178   0.810
  486ACN     H2 3102   1.305   1.158   0.733
  486ACN     H3 3103   1.332   1.291   0.847
  486ACN     C2 3104   1.315   1.100   0.935
  486ACN     N1 3105   1.282   1.033   1.022
  487ACN     C1 3106   3.407   3.952   1.424
  487ACN     H1 3107   3.454   4.027   1.360
  487ACN     H2 3108   3.322   3.997   1.476
  487ACN     H3 3109   3.481   3.919   1.498
  487ACN     C2 3110   3.364   3.838   1.345
  487ACN     N1 3111   3.330   3.746   1.284
  488ACN     C1 3112   1.455   0.804   0.164
  488ACN     H1 3113   1.456   0.851   0.065
  488ACN     H2 3114   1.411   0.873   0.236
  488ACN     H3 3115   1.558   0.780   0.193
  488ACN     C2 3116   1.376   0.681   0.160
  488ACN     N1 3117   1.313   0.585   0.156
  489ACN     C1 3118   3.415   4.798   3.279
  489ACN     H1 3119   3.506   4.851   3.310
  489ACN     H2 3120   3.350   4.866   3.224
  489ACN     H3 3121   3.363   4.763   3.369
  489ACN     C2 3122   3.451   4.684   3.196
  489ACN     N1 3123   3.478   4.594   3.130
  490ACN     C1 3124   2.538   1.712   1.550
  490ACN     H1 3125   2.646   1.704   1.538
  490ACN     H2 3126   2.492   1.713   1.451
  490ACN     H3 3127   2.516   1.806   1.601
  490ACN     C2 3128   2.488   1.599   1.627
  490ACN     N1 3129   2.448   1.510   1.689
  491ACN     C1 3130   1.933   1.428   1.203
  491ACN     H1 3131   2.004   1.506   1.174
  491ACN     H2 3132   1.866   1.408   1.118
  491ACN     H3 3133   1.874   1.462   1.288
  491ACN     C2 3134   2.006   1.307   1.239
  491ACN     N1 3135   2.064   1.212   1.267
  492ACN     C1 3136   1.444   4.578   1.423
  492ACN     H1 3137   1.475   4.664   1.362
  492ACN     H2 3138   1.451   4.486   1.363
  492ACN     H3 3139   1.341   4.592   1.455
  492ACN     C2 3140   1.531   4.567   1.540
  492ACN     N1 3141   1.599   4.559   1.632
  493ACN     C1 3142   2.512   4.152   0.827
  493ACN     H1 3143   2.530   4.095   0.919
  493ACN     H2 3144   2.477   4.252   0.854
  493ACN     H3 3145   2.434   4.102   0.768
  493ACN     C2 3146   2.635   4.161   0.749
  493ACN     N1 3147   2.733   4.167   0.689
  494ACN     C1 3148   1.211   4.906   3.613
  494ACN     H1 3149   1.264   4.812   3.592
  494ACN     H2 3150   1.268   4.989   3.571
  494ACN     H3 3151   1.206   4.919   3.722
  494ACN     C2 3152   1.077   4.902   3.556
  494ACN     N1 3153   0.973   4.899   3.508
  495ACN     C1 3154   1.939   1.643   0.840
  495ACN     H1 3155   1.840   1.686   0.819
  495ACN     H2 3156   1.975   1.590   0.752
  495ACN     H3 3157   1.930   1.572   0.922
  495ACN     C2 3158   2.034   1.749   0.876
  495ACN     N1 3159   2.108   1.832   0.904
  496ACN     C1 3160   1.443   0.887   0.593
  496ACN     H1 3161   1.380   0.971   0.560
  496ACN     H2 3162   1.451   0.815   0.511
  496ACN     H3 3163   1.395   0.836   0.678
  496ACN     C2 3164   1.575   0.935   0.632
  496ACN     N1 3165   1.679   0.973   0.663
  497ACN     C1 3166   2.249   4.587   2.166
  497ACN     H1 3167   2.186   4.509   2.210
  497ACN     H2 3168   2.350   4.548   2.151
  497ACN     H3 3169   2.255   4.672   2.235
  497ACN     C2 3170   2.194   4.632   2.039
  497ACN     N1 3171   2.150   4.667   1.938
  498ACN     C1 3172   3.260   3.461   1.499
  498ACN     H1 3173   3.336   3.387   1.528
  498ACN     H2 3174   3.222   3.435   1.400
  498ACN     H3 3175   3.307   3.559   1.494
  498ACN     C2 3176   3.151   3.463   1.596
  498ACN     N1 3177   3.065   3.465   1.673
  499ACN     C1 3178   0.403   4.210   3.196
  499ACN     H1 3179   0.324   4.159   3.252
  499ACN     H2 3180   0.403   4.316   3.223
  499ACN     H3 3181   0.383   4.201   3.089
  499ACN     C2 3182   0.533   4.151   3.227
  499ACN     N1 3183   0.635   4.103   3.251
  500ACN     C1 3184   1.856   3.271   1.517
  500ACN     H1 3185   1.766   3.250   1.458
  500ACN     H2 3186   1.911   3.178   1.532
  500ACN     H3 3187   1.826   3.313   1.614
  500ACN     C2 3188   1.940   3.367   1.446
  500ACN     N1 3189   2.007   3.442   1.390
  501ACN     C1 3190   3.083   2.192   0.646
  501ACN     H1 3191   3.123   2.271   0.710
  501ACN     H2 3192   3.141   2.188   0.553
  501ACN     H3 3193   2.979   2.216   0.621
  501ACN     C2 3194   3.088   2.063   0.714
  501ACN     N1 3195   3.093   1.962   0.770
  502ACN     C1 3196   1.398   0.538   3.451
  502ACN     H1 3197   1.370   0.459   3.381
  502ACN     H2 3198   1.318   0.613   3.455
  502ACN     H3 3199   1.490   0.585   3.416
  502ACN     C2 3200   1.420   0.481   3.583
  502ACN     N1 3201   1.437   0.436   3.688
  503ACN     C1 3202   3.731   0.280   3.011
  503ACN     H1 3203   3.835   0.273   2.979
  503ACN     H2 3204   3.723   0.346   3.098
  503ACN     H3 3205   3.696   0.180   3.040
  503ACN     C2 3206   3.649   0.331   2.903
  503ACN     N1 3207   3.585   0.373   2.817
  504ACN     C1 3208   2.871   4.190   1.944
  504ACN     H1 3209   2.950   4.123   1.910
  504ACN     H2 3210   2.910   4.253   2.025
  504ACN     H3 3211   2.788   4.130   1.983
  504ACN     C2 3212   2.824   4.273   1.834
  504ACN     N1 3213   2.788   4.337   1.746
  505ACN     C1 3214   3.259   4.447   3.401
  505ACN     H1 3215   3.249   4.550   3.437
  505ACN     H2 3216   3.254   4.379   3.487
  505ACN     H3 3217   3.356   4.434   3.352
  505ACN     C2 3218   3.151   4.417   3.307
  505ACN     N1 3219   3.066   4.393   3.233
  506ACN     C1 3220   3.225   0.400   1.104
  506ACN     H1 3221   3.300   0.372   1.179
  506ACN     H2 3222   3.126   0.371   1.140
  506ACN     H3 3223   3.245   0.347   1.011
  506ACN     C2 3224   3.230   0.544   1.081
  506ACN     N1 3225   3.234   0.658   1.065
  507ACN     C1 3226   0.379   0.252   0.533
  507ACN     H1 3227   0.400   0.358   0.553
  507ACN     H2 3228   0.305   0.246   0.452
  507ACN     H3 3229   0.338   0.207   0.623
  507ACN     C2 3230   0.501   0.184   0.493
  507ACN     N1 3231   0.598   0.130   0.461
  508ACN     C1 3232   1.222   1.540   1.979
  508ACN     H1 3233   1.272   1.508   1.887
  508ACN     H2 3234   1.240   1.647   1.995
  508ACN     H3 3235   1.263   1.482   2.063
  508ACN     C2 3236   1.079   1.515   1.969
  508ACN     N1 3237   0.965   1.496   1.961
  509ACN     C1 3238   2.412   3.449   3.521
  509ACN     H1 3239   2.507   3.479   3.475
  509ACN     H2 3240   2.394   3.513   3.608
  509ACN     H3 3241   2.418   3.345   3.555
  509ACN     C2 3242   2.302   3.465   3.425
  509ACN     N1 3243   2.217   3.476   3.348
  510ACN     C1 3244   0.101   2.665   4.440
  510ACN     H1 3245   0.046   2.760   4.449
  510ACN     H2 3246   0.032   2.582   4.458
  510ACN     H3 3247   0.180   2.663   4.515
  510ACN     C2 3248   0.159   2.655   4.307
  510ACN     N1 3249   0.204   2.646   4.201
  511ACN     C1 3250   0.999   2.683   0.394
  511ACN     H1 3251   0.926   2.710   0.316
  511ACN     H2 3252   1.066   2.769   0.410
  511ACN     H3 3253   1.059   2.598   0.360
  511ACN     C2 3254   0.930   2.650   0.518
  511ACN     N1 3255   0.875   2.624   0.616
  512ACN     C1 3256   2.122   3.637   1.786
  512ACN     H1 3257   2.124   3.662   1.679
  512ACN     H2 3258   2.111   3.730   1.844
  512ACN     H3 3259   2.216   3.590   1.814
  512ACN     C2 3260   2.010   3.549   1.814
  512ACN     N1 3261   1.922   3.477   1.836
  513ACN     C1 3262   0.814   2.828   0.002
  513ACN     H1 3263   0.718   2.777   5.332
  513ACN     H2 3264   0.812   2.890   0.092
  513ACN     H3 3265   0.832   2.892   5.256
  513ACN     C2 3266   0.921   2.729   0.014
  513ACN     N1 3267   1.004   2.650   0.024
  514ACN     C1 3268   2.724   3.839   0.247
  514ACN     H1 3269   2.796   3.918   0.272
  514ACN     H2 3270   2.773   3.765   0.182
  514ACN     H3 3271   2.640   3.883   0.193
  514ACN     C2 3272   2.677   3.773   0.368
  514ACN     N1 3273   2.640   3.721   0.464
  515ACN     C1 3274   2.653   2.785   2.600
  515ACN     H1 3275   2.706   2.802   2.506
  515ACN     H2 3276   2.632   2.883   2.645
  515ACN     H3 3277   2.719   2.729   2.667
  515ACN     C2 3278   2.530   2.711   2.576
  515ACN     N1 3279   2.431   2.654   2.557
  516ACN     C1 3280   0.094   1.124   2.596
  516ACN     H1 3281   0.185   1.100   2.652
  516ACN     H2 3282   0.110   1.220   2.544
  516ACN     H3 3283   0.010   1.134   2.665
  516ACN     C2 3284   0.067   1.020   2.498
  516ACN     N1 3285   0.044   0.938   2.420
  517ACN     C1 3286   1.057   1.189   4.723
  517ACN     H1 3287   1.022   1.223   4.626
  517ACN     H2 3288   1.141   1.120   4.707
  517ACN     H3 3289   0.976   1.135   4.774
  517ACN     C2 3290   1.100   1.302   4.804
  517ACN     N1 3291   1.135   1.392   4.867
  518ACN     C1 3292   2.624   3.362   4.054
  518ACN     H1 3293   2.643   3.256   4.035
  518ACN     H2 3294   2.703   3.402   4.119
  518ACN     H3 3295   2.528   3.371   4.106
  518ACN     C2 3296   2.620   3.436   3.929
  518ACN     N1 3297   2.616   3.494   3.829
  519ACN     C1 3298   1.330   1.654   0.072
  519ACN     H1 3299   1.234   1.670   0.122
  519ACN     H2 3300   1.375   1.751   0.050
  519ACN     H3 3301   1.313   1.600   5.320
  519ACN     C2 3302   1.418   1.576   0.158
  519ACN     N1 3303   1.489   1.515   0.226
  520ACN     C1 3304   0.117   3.941   1.107
  520ACN     H1 3305   0.087   3.925   1.211
  520ACN     H2 3306   0.223   3.918   1.096
  520ACN     H3 3307   0.103   4.047   1.081
  520ACN     C2 3308   0.038   3.858   1.018
  520ACN     N1 3309   4.583   3.791   0.947
  521ACN     C1 3310   1.362   4.791   1.818
  521ACN     H1 3311   1.456   4.791   1.762
  521ACN     H2 3312   1.306   4.881   1.793
  521ACN     H3 3313   1.384   4.791   1.925
  521ACN     C2 3314   1.284   4.673   1.783
  521ACN     N1 3315   1.223   4.579   1.756
  522ACN     C1 3316   3.001   2.161   2.161
  522ACN     H1 3317   2.914   2.119   2.212
  522ACN     H2 3318   3.048   2.236   2.225
  522ACN     H3 3319   2.969   2.209   2.068
  522ACN     C2 3320   3.098   2.056   2.132
  522ACN     N1 3321   3.174   1.972   2.110
  523ACN     C1 3322   3.629   2.545   0.503
  523ACN     H1 3323   3.629   2.645   0.459
  523ACN     H2 3324   3.708   2.538   0.578
  523ACN     H3 3325   3.650   2.471   0.424
  523ACN     C2 3326   3.500   2.516   0.564
  523ACN     N1 3327   3.398   2.493   0.613
  524ACN     C1 3328   4.066   2.237   3.889
  524ACN     H1 3329   4.175   2.244   3.876
  524ACN     H2 3330   4.044   2.174   3.975
  524ACN     H3 3331   4.023   2.191   3.799
  524ACN     C2 3332   4.009   2.369   3.908
  524ACN     N1 3333   3.964   2.474   3.924
  525ACN     C1 3334   0.543   2.636   0.705
  525ACN     H1 3335   0.497   2.734   0.718
  525ACN     H2 3336   0.629   2.627   0.773
  525ACN     H3 3337   0.580   2.627   0.602
  525ACN     C2 3338   0.447   2.531   0.732
  525ACN     N1 3339   0.370   2.447   0.752
  526ACN     C1 3340   1.736   3.818   3.157
  526ACN     H1 3341   1.679   3.730   3.189
  526ACN     H2 3342   1.696   3.854   3.062
  526ACN     H3 3343   1.841   3.791   3.143
  526ACN     C2 3344   1.725   3.923   3.258
  526ACN     N1 3345   1.716   4.006   3.338
  527ACN     C1 3346   1.729   4.223   0.124
  527ACN     H1 3347   1.785   4.227   0.030
  527ACN     H2 3348   1.678   4.318   0.140
  527ACN     H3 3349   1.798   4.207   0.207
  527ACN     C2 3350   1.631   4.115   0.120
  527ACN     N1 3351   1.554   4.030   0.116
  528ACN     C1 3352   0.944   2.896   3.304
  528ACN     H1 3353   0.866   2.961   3.345
  528ACN     H2 3354   1.029   2.957   3.274
  528ACN     H3 3355   0.904   2.844   3.216
  528ACN     C2 3356   0.984   2.798   3.404
  528ACN     N1 3357   1.019   2.720   3.481
  529ACN     C1 3358   3.278   0.384   2.686
  529ACN     H1 3359   3.272   0.433   2.784
  529ACN     H2 3360   3.295   0.277   2.701
  529ACN     H3 3361   3.363   0.427   2.632
  529ACN     C2 3362   3.155   0.407   2.612
  529ACN     N1 3363   3.058   0.424   2.552
  530ACN     C1 3364   0.285   2.433   3.752
  530ACN     H1 3365   0.297   2.427   3.644
  530ACN     H2 3366   0.203   2.367   3.783
  530ACN     H3 3367   0.261   2.536   3.782
  530ACN     C2 3368   0.408   2.390   3.817
  530ACN     N1 3369   0.506   2.357   3.867
  531ACN     C1 3370   1.575   4.636   1.028
  531ACN     H1 3371   1.507   4.595   0.952
  531ACN     H2 3372   1.675   4.645   0.984
  531ACN     H3 3373   1.579   4.567   1.113
  531ACN     C2 3374   1.527   4.767   1.071
  531ACN     N1 3375   1.489   4.870   1.106
  532ACN     C1 3376   2.979   1.696   0.955
  532ACN     H1 3377   3.072   1.745   0.984
  532ACN     H2 3378   2.923   1.763   0.889
  532ACN     H3 3379   2.920   1.675   1.045
  532ACN     C2 3380   3.009   1.572   0.884
  532ACN     N1 3381   3.033   1.475   0.828
  533ACN     C1 3382   2.671   4.547   0.826
  533ACN     H1 3383   2.689   4.462   0.759
  533ACN     H2 3384   2.674   4.640   0.767
  533ACN     H3 3385   2.750   4.550   0.901
  533ACN     C2 3386   2.541   4.533   0.890
  533ACN     N1 3387   2.439   4.521   0.942
  534ACN     C1 3388   0.744   0.828   4.369
  534ACN     H1 3389   0.729   0.865   4.267
  534ACN     H2 3390   0.829   0.880   4.413
  534ACN     H3 3391   0.766   0.721   4.365
  534ACN     C2 3392   0.624   0.851   4.449
  534ACN     N1 3393   0.529   0.868   4.512
  535ACN     C1 3394   3.683   1.479   3.739
  535ACN     H1 3395   3.615   1.476   3.653
  535ACN     H2 3396   3.777   1.527   3.710
  535ACN     H3 3397   3.703   1.377   3.772
  535ACN     C2 3398   3.621   1.554   3.848
  535ACN     N1 3399   3.572   1.613   3.934
  536ACN     C1 3400   1.011   3.069   0.826
  536ACN     H1 3401   1.018   3.145   0.748
  536ACN     H2 3402   1.012   2.971   0.778
  536ACN     H3 3403   0.917   3.082   0.880
  536ACN     C2 3404   1.124   3.081   0.918
  536ACN     N1 3405   1.212   3.088   0.992
  537ACN     C1 3406   3.267   0.316   0.691
  537ACN     H1 3407   3.347   0.390   0.685
  537ACN     H2 3408   3.244   0.280   0.590
  537ACN     H3 3409   3.178   0.364   0.733
  537ACN     C2 3410   3.309   0.204   0.775
  537ACN     N1 3411   3.342   0.117   0.843
  538ACN     C1 3412   3.589   0.183   4.337
  538ACN     H1 3413   3.614   0.078   4.320
  538ACN     H2 3414   3.681   0.241   4.351
  538ACN     H3 3415   3.528   0.191   4.427
  538ACN     C2 3416   3.514   0.237   4.224
  538ACN     N1 3417   3.454   0.277   4.134
  539ACN     C1 3418   1.994   2.891   0.939
  539ACN     H1 3419   2.050   2.859   1.027
  539ACN     H2 3420   1.943   2.986   0.961
  539ACN     H3 3421   1.918   2.815   0.916
  539ACN     C2 3422   2.084   2.907   0.826
  539ACN     N1 3423   2.156   2.920   0.737
  540ACN     C1 3424   1.118   3.826   4.590
  540ACN     H1 3425   1.022   3.847   4.542
  540ACN     H2 3426   1.133   3.717   4.594
  540ACN     H3 3427   1.116   3.866   4.692
  540ACN     C2 3428   1.226   3.888   4.514
  540ACN     N1 3429   1.311   3.938   4.455
  541ACN     C1 3430   3.854   3.837   0.070
  541ACN     H1 3431   3.824   3.735   0.097
  541ACN     H2 3432   3.807   3.864   5.317
  541ACN     H3 3433   3.963   3.841   0.061
  541ACN     C2 3434   3.810   3.930   0.174
  541ACN     N1 3435   3.774   4.003   0.256
  542ACN     C1 3436   3.292   3.846   0.193
  542ACN     H1 3437   3.232   3.761   0.227
  542ACN     H2 3438   3.306   3.915   0.276
  542ACN     H3 3439   3.239   3.896   0.111
  542ACN     C2 3440   3.421   3.798   0.146
  542ACN     N1 3441   3.524   3.761   0.108
  543ACN     C1 3442   2.982   3.128   1.651
  543ACN     H1 3443   2.927   3.038   1.620
  543ACN     H2 3444   2.910   3.206   1.678
  543ACN     H3 3445   3.043   3.163   1.568
  543ACN     C2 3446   3.066   3.096   1.766
  543ACN     N1 3447   3.132   3.070   1.856
  544ACN     C1 3448   2.471   3.052   1.649
  544ACN     H1 3449   2.433   2.956   1.614
  544ACN     H2 3450   2.570   3.035   1.694
  544ACN     H3 3451   2.404   3.093   1.725
  544ACN     C2 3452   2.483   3.145   1.537
  544ACN     N1 3453   2.490   3.218   1.449
  545ACN     C1 3454   0.929   3.645   4.857
  545ACN     H1 3455   0.889   3.705   4.774
  545ACN     H2 3456   1.016   3.588   4.823
  545ACN     H3 3457   0.851   3.577   4.891
  545ACN     C2 3458   0.967   3.734   4.967
  545ACN     N1 3459   0.998   3.804   5.052
  546ACN     C1 3460   1.887   0.006   2.032
  546ACN     H1 3461   1.785   0.031   2.002
  546ACN     H2 3462   1.897   5.178   2.042
  546ACN     H3 3463   1.909   0.053   2.128
  546ACN     C2 3464   1.981   0.056   1.932
  546ACN     N1 3465   2.056   0.094   1.853
  547ACN     C1 3466   2.265   4.075   0.301
  547ACN     H1 3467   2.281   4.183   0.290
  547ACN     H2 3468   2.325   4.021   0.226
  547ACN     H3 3469   2.159   4.052   0.286
  547ACN     C2 3470   2.305   4.033   0.435
  547ACN     N1 3471   2.336   4.000   0.541
  548ACN     C1 3472   2.163   1.046   2.823
  548ACN     H1 3473   2.228   1.073   2.908
  548ACN     H2 3474   2.088   0.973   2.857
  548ACN     H3 3475   2.223   1.000   2.744
  548ACN     C2 3476   2.096   1.165   2.771
  548ACN     N1 3477   2.045   1.260   2.731
  549ACN     C1 3478   4.096   4.656   2.989
  549ACN     H1 3479   4.075   4.640   3.095
  549ACN     H2 3480   4.183   4.595   2.960
  549ACN     H3 3481   4.120   4.762   2.973
  549ACN     C2 3482   3.980   4.618   2.909
  549ACN     N1 3483   3.889   4.588   2.845
  550ACN     C1 3484   3.142   2.692   2.051
  550ACN     H1 3485   3.149   2.614   2.127
  550ACN     H2 3486   3.063   2.665   1.981
  550ACN     H3 3487   3.237   2.698   1.997
  550ACN     C2 3488   3.111   2.820   2.115
  550ACN     N1 3489   3.085   2.919   2.168
  551ACN     C1 3490   3.621   3.799   0.524
  551ACN     H1 3491   3.513   3.817   0.522
  551ACN     H2 3492   3.662   3.814   0.423
  551ACN     H3 3493   3.640   3.696   0.556
  551ACN     C2 3494   3.684   3.892   0.616
  551ACN     N1 3495   3.734   3.966   0.690
  552ACN     C1 3496   1.804   4.412   2.670
  552ACN     H1 3497   1.819   4.428   2.563
  552ACN     H2 3498   1.697   4.418   2.693
  552ACN     H3 3499   1.857   4.491   2.725
  552ACN     C2 3500   1.856   4.281   2.709
  552ACN     N1 3501   1.896   4.178   2.739
  553ACN     C1 3502   2.241   1.322   0.406
  553ACN     H1 3503   2.282   1.407   0.351
  553ACN     H2 3504   2.323   1.257   0.438
  553ACN     H3 3505   2.175   1.266   0.338
  553ACN     C2 3506   2.164   1.368   0.520
  553ACN     N1 3507   2.104   1.406   0.611
  554ACN     C1 3508   1.128   0.251   2.654
  554ACN     H1 3509   1.236   0.267   2.659
  554ACN     H2 3510   1.109   0.151   2.613
  554ACN     H3 3511   1.084   0.325   2.586
  554ACN     C2 3512   1.069   0.263   2.786
  554ACN     N1 3513   1.022   0.272   2.891
  555ACN     C1 3514   1.427   3.187   3.096
  555ACN     H1 3515   1.523   3.239   3.112
  555ACN     H2 3516   1.378   3.175   3.193
  555ACN     H3 3517   1.445   3.089   3.051
  555ACN     C2 3518   1.343   3.268   3.009
  555ACN     N1 3519   1.277   3.331   2.938
  556ACN     C1 3520   3.409   0.725   0.041
  556ACN     H1 3521   3.422   0.763   5.281
  556ACN     H2 3522   3.490   0.763   0.103
  556ACN     H3 3523   3.412   0.616   0.040
  556ACN     C2 3524   3.281   0.769   0.094
  556ACN     N1 3525   3.180   0.805   0.137
  557ACN     C1 3526   1.332   3.531   0.708
  557ACN     H1 3527   1.345   3.554   0.814
  557ACN     H2 3528   1.424   3.487   0.669
  557ACN     H3 3529   1.312   3.624   0.654
  557ACN     C2 3530   1.220   3.440   0.690
  557ACN     N1 3531   1.132   3.367   0.675
  558ACN     C1 3532   2.733   2.233   1.791
  558ACN     H1 3533   2.836   2.218   1.758
  558ACN     H2 3534   2.692   2.319   1.737
  558ACN     H3 3535   2.732   2.254   1.898
  558ACN     C2 3536   2.653   2.114   1.763
  558ACN     N1 3537   2.589   2.021   1.743
  559ACN     C1 3538   0.697   0.844   3.072
  559ACN     H1 3539   0.759   0.920   3.121
  559ACN     H2 3540   0.674   0.765   3.145
  559ACN     H3 3541   0.754   0.799   2.990
  559ACN     C2 3542   0.574   0.903   3.022
  559ACN     N1 3543   0.477   0.950   2.981
  560ACN     C1 3544   3.961   1.332   1.887
  560ACN     H1 3545   3.981   1.367   1.988
  560ACN     H2 3546   4.029   1.249   1.863
  560ACN     H3 3547   3.977   1.414   1.816
  560ACN     C2 3548   3.823   1.285   1.877
  560ACN     N1 3549   3.714   1.249   1.871
  561ACN     C1 3550   1.620   4.786   3.897
  561ACN     H1 3551   1.719   4.741   3.912
  561ACN     H2 3552   1.548   4.707   3.874
  561ACN     H3 3553   1.626   4.855   3.812
  561ACN     C2 3554   1.579   4.858   4.017
  561ACN     N1 3555   1.548   4.915   4.112
  562ACN     C1 3556   1.643   1.217   1.412
  562ACN     H1 3557   1.678   1.166   1.321
  562ACN     H2 3558   1.722   1.210   1.487
  562ACN     H3 3559   1.554   1.165   1.450
  562ACN     C2 3560   1.612   1.357   1.384
  562ACN     N1 3561   1.588   1.467   1.362
  563ACN     C1 3562   1.890   1.452   3.802
  563ACN     H1 3563   1.920   1.361   3.855
  563ACN     H2 3564   1.817   1.506   3.863
  563ACN     H3 3565   1.845   1.425   3.706
  563ACN     C2 3566   2.008   1.535   3.779
  563ACN     N1 3567   2.100   1.601   3.761
  564ACN     C1 3568   1.772   4.037   0.567
  564ACN     H1 3569   1.691   4.107   0.593
  564ACN     H2 3570   1.730   3.955   0.508
  564ACN     H3 3571   1.815   3.997   0.659
  564ACN     C2 3572   1.874   4.106   0.490
  564ACN     N1 3573   1.955   4.161   0.429
  565ACN     C1 3574   2.655   2.461   3.259
  565ACN     H1 3575   2.566   2.416   3.305
  565ACN     H2 3576   2.635   2.486   3.154
  565ACN     H3 3577   2.738   2.390   3.266
  565ACN     C2 3578   2.691   2.582   3.333
  565ACN     N1 3579   2.719   2.678   3.389
  566ACN     C1 3580   3.737   1.898   4.053
  566ACN     H1 3581   3.824   1.833   4.039
  566ACN     H2 3582   3.665   1.880   3.972
  566ACN     H3 3583   3.768   2.003   4.050
  566ACN     C2 3584   3.675   1.869   4.181
  566ACN     N1 3585   3.626   1.845   4.283
  567ACN     C1 3586   1.160   1.430   2.705
  567ACN     H1 3587   1.170   1.370   2.614
  567ACN     H2 3588   1.221   1.386   2.784
  567ACN     H3 3589   1.055   1.429   2.736
  567ACN     C2 3590   1.204   1.567   2.680
  567ACN     N1 3591   1.238   1.675   2.662
  568ACN     C1 3592   3.681   0.369   2.004
  568ACN     H1 3593   3.691   0.432   1.915
  568ACN     H2 3594   3.780   0.338   2.037
  568ACN     H3 3595   3.622   0.280   1.977
  568ACN     C2 3596   3.614   0.444   2.110
  568ACN     N1 3597   3.561   0.503   2.193
  569ACN     C1 3598   1.973   1.709   3.180
  569ACN     H1 3599   2.000   1.665   3.084
  569ACN     H2 3600   2.014   1.647   3.260
  569ACN     H3 3601   1.864   1.713   3.191
  569ACN     C2 3602   2.029   1.843   3.192
  569ACN     N1 3603   2.071   1.951   3.199
  570ACN     C1 3604   3.383   1.067   3.054
  570ACN     H1 3605   3.357   1.014   3.146
  570ACN     H2 3606   3.408   1.170   3.079
  570ACN     H3 3607   3.296   1.066   2.987
  570ACN     C2 3608   3.496   1.002   2.990
  570ACN     N1 3609   3.587   0.951   2.940
  571ACN     C1 3610   3.046   4.880   3.711
  571ACN     H1 3611   3.113   4.966   3.718
  571ACN     H2 3612   2.978   4.894   3.626
  571ACN     H3 3613   2.988   4.872   3.803
  571ACN     C2 3614   3.124   4.758   3.692
  571ACN     N1 3615   3.184   4.661   3.677
  572ACN     C1 3616   2.822   4.670   2.660
  572ACN     H1 3617   2.783   4.627   2.568
  572ACN     H2 3618   2.749   4.741   2.701
  572ACN     H3 3619   2.915   4.724   2.637
  572ACN     C2 3620   2.849   4.564   2.757
  572ACN     N1 3621   2.869   4.481   2.833
  573ACN     C1 3622   0.488   1.888   3.129
  573ACN     H1 3623   0.387   1.928   3.112
  573ACN     H2 3624   0.529   1.936   3.218
  573ACN     H3 3625   0.551   1.913   3.043
  573ACN     C2 3626   0.482   1.744   3.148
  573ACN     N1 3627   0.478   1.630   3.161
  574ACN     C1 3628   1.517   2.090   3.808
  574ACN     H1 3629   1.470   2.188   3.821
  574ACN     H2 3630   1.593   2.076   3.886
  574ACN     H3 3631   1.566   2.086   3.711
  574ACN     C2 3632   1.416   1.985   3.819
  574ACN     N1 3633   1.337   1.901   3.827
  575ACN     C1 3634   1.206   4.913   0.897
  575ACN     H1 3635   1.310   4.938   0.874
  575ACN     H2 3636   1.143   4.943   0.813
  575ACN     H3 3637   1.175   4.968   0.986
  575ACN     C2 3638   1.194   4.769   0.921
  575ACN     N1 3639   1.185   4.656   0.940
  576ACN     C1 3640   0.963   3.478   0.385
  576ACN     H1 3641   0.997   3.386   0.337
  576ACN     H2 3642   0.926   3.454   0.485
  576ACN     H3 3643   0.881   3.520   0.327
  576ACN     C2 3644   1.073   3.574   0.395
  576ACN     N1 3645   1.159   3.650   0.402
  577ACN     C1 3646   2.049   2.623   4.665
  577ACN     H1 3647   2.145   2.573   4.647
  577ACN     H2 3648   2.052   2.673   4.763
  577ACN     H3 3649   1.971   2.546   4.668
  577ACN     C2 3650   2.019   2.719   4.560
  577ACN     N1 3651   1.996   2.795   4.477
  578ACN     C1 3652   2.873   1.475   0.141
  578ACN     H1 3653   2.803   1.558   0.129
  578ACN     H2 3654   2.975   1.515   0.140
  578ACN     H3 3655   2.861   1.405   0.058
  578ACN     C2 3656   2.848   1.407   0.268
  578ACN     N1 3657   2.828   1.354   0.368
  579ACN     C1 3658   0.930   0.988   1.062
  579ACN     H1 3659   0.940   1.086   1.013
  579ACN     H2 3660   0.864   0.997   1.148
  579ACN     H3 3661   1.029   0.954   1.096
  579ACN     C2 3662   0.876   0.891   0.967
  579ACN     N1 3663   0.833   0.815   0.893
  580ACN     C1 3664   1.236   3.057   0.466
  580ACN     H1 3665   1.158   3.019   0.399
  580ACN     H2 3666   1.206   3.156   0.502
  580ACN     H3 3667   1.329   3.066   0.410
  580ACN     C2 3668   1.254   2.967   0.579
  580ACN     N1 3669   1.267   2.895   0.668
  581ACN     C1 3670   3.426   1.567   0.324
  581ACN     H1 3671   3.481   1.511   0.400
  581ACN     H2 3672   3.491   1.580   0.237
  581ACN     H3 3673   3.398   1.665   0.364
  581ACN     C2 3674   3.307   1.492   0.286
  581ACN     N1 3675   3.212   1.433   0.257
  582ACN     C1 3676   3.496   1.381   5.265
  582ACN     H1 3677   3.427   1.302   5.233
  582ACN     H2 3678   3.440   1.475   5.276
  582ACN     H3 3679   3.573   1.395   5.189
  582ACN     C2 3680   3.558   1.345   0.050
  582ACN     N1 3681   3.607   1.317   0.150
  583ACN     C1 3682   2.413   0.855   1.834
  583ACN     H1 3683   2.310   0.824   1.812
  583ACN     H2 3684   2.414   0.919   1.923
  583ACN     H3 3685   2.451   0.913   1.749
  583ACN     C2 3686   2.497   0.737   1.855
  583ACN     N1 3687   2.563   0.645   1.872
  584ACN     C1 3688   1.197   4.379   4.115
  584ACN     H1 3689   1.110   4.438   4.145
  584ACN     H2 3690   1.174   4.326   4.022
  584ACN     H3 3691   1.220   4.307   4.194
  584ACN     C2 3692   1.312   4.467   4.094
  584ACN     N1 3693   1.402   4.537   4.079
  585ACN     C1 3694   4.084   0.573   2.958
  585ACN     H1 3695   4.181   0.564   3.008
  585ACN     H2 3696   4.017   0.495   2.994
  585ACN     H3 3697   4.099   0.560   2.850
  585ACN     C2 3698   4.027   0.704   2.984
  585ACN     N1 3699   3.982   0.808   3.005
  586ACN     C1 3700   3.205   3.577   2.482
  586ACN     H1 3701   3.180   3.610   2.380
  586ACN     H2 3702   3.147   3.636   2.553
  586ACN     H3 3703   3.312   3.596   2.499
  586ACN     C2 3704   3.175   3.435   2.497
  586ACN     N1 3705   3.152   3.323   2.510
  587ACN     C1 3706   0.899   2.800   2.122
  587ACN     H1 3707   0.978   2.858   2.072
  587ACN     H2 3708   0.943   2.718   2.179
  587ACN     H3 3709   0.832   2.759   2.045
  587ACN     C2 3710   0.823   2.887   2.211
  587ACN     N1 3711   0.765   2.955   2.284
  588ACN     C1 3712   3.192   4.466   2.484
  588ACN     H1 3713   3.235   4.566   2.467
  588ACN     H2 3714   3.113   4.474   2.559
  588ACN     H3 3715   3.272   4.400   2.521
  588ACN     C2 3716   3.138   4.415   2.359
  588ACN     N1 3717   3.095   4.375   2.259
  589ACN     C1 3718   2.425   4.688   0.419
  589ACN     H1 3719   2.455   4.752   0.503
  589ACN     H2 3720   2.481   4.717   0.330
  589ACN     H3 3721   2.318   4.702   0.401
  589ACN     C2 3722   2.451   4.548   0.452
  589ACN     N1 3723   2.471   4.438   0.478
  590ACN     C1 3724   1.177   0.124   4.241
  590ACN     H1 3725   1.100   0.046   4.236
  590ACN     H2 3726   1.276   0.077   4.231
  590ACN     H3 3727   1.170   0.174   4.338
  590ACN     C2 3728   1.157   0.221   4.134
  590ACN     N1 3729   1.142   0.297   4.049
  591ACN     C1 3730   2.660   4.651   1.770
  591ACN     H1 3731   2.768   4.638   1.786
  591ACN     H2 3732   2.634   4.615   1.670
  591ACN     H3 3733   2.635   4.758   1.776
  591ACN     C2 3734   2.585   4.577   1.871
  591ACN     N1 3735   2.527   4.518   1.950
  592ACN     C1 3736   2.782   0.495   2.752
  592ACN     H1 3737   2.791   0.596   2.710
  592ACN     H2 3738   2.877   0.466   2.796
  592ACN     H3 3739   2.759   0.425   2.671
  592ACN     C2 3740   2.677   0.491   2.853
  592ACN     N1 3741   2.593   0.489   2.932
  593ACN     C1 3742   0.493   0.436   3.468
  593ACN     H1 3743   0.571   0.458   3.542
  593ACN     H2 3744   0.397   0.429   3.521
  593ACN     H3 3745   0.513   0.339   3.422
  593ACN     C2 3746   0.487   0.540   3.367
  593ACN     N1 3747   0.482   0.622   3.286
  594ACN     C1 3748   2.028   4.361   4.334
  594ACN     H1 3749   1.932   4.322   4.368
  594ACN     H2 3750   2.059   4.442   4.401
  594ACN     H3 3751   2.017   4.402   4.233
  594ACN     C2 3752   2.128   4.255   4.335
  594ACN     N1 3753   2.206   4.170   4.335
  595ACN     C1 3754   3.607   4.016   1.755
  595ACN     H1 3755   3.553   3.921   1.747
  595ACN     H2 3756   3.695   4.012   1.690
  595ACN     H3 3757   3.640   4.030   1.858
  595ACN     C2 3758   3.520   4.126   1.715
  595ACN     N1 3759   3.451   4.214   1.685
  596ACN     C1 3760   0.813   4.530   3.284
  596ACN     H1 3761   0.834   4.452   3.358
  596ACN     H2 3762   0.874   4.513   3.195
  596ACN     H3 3763   0.840   4.628   3.327
  596ACN     C2 3764   0.673   4.529   3.247
  596ACN     N1 3765   0.561   4.528   3.217
  597ACN     C1 3766   3.379   4.146   0.765
  597ACN     H1 3767   3.397   4.195   0.668
  597ACN     H2 3768   3.303   4.203   0.820
  597ACN     H3 3769   3.472   4.148   0.823
  597ACN     C2 3770   3.335   4.009   0.745
  597ACN     N1 3771   3.301   3.900   0.729
  598ACN     C1 3772   3.999   2.782   1.220
  598ACN     H1 3773   3.970   2.743   1.122
  598ACN     H2 3774   4.009   2.891   1.213
  598ACN     H3 3775   4.095   2.739   1.249
  598ACN     C2 3776   3.897   2.748   1.319
  598ACN     N1 3777   3.818   2.721   1.397
  599ACN     C1 3778   2.650   2.858   3.058
  599ACN     H1 3779   2.599   2.931   3.121
  599ACN     H2 3780   2.718   2.800   3.122
  599ACN     H3 3781   2.712   2.912   2.985
  599ACN     C2 3782   2.554   2.770   2.991
  599ACN     N1 3783   2.478   2.702   2.938
  600ACN     C1 3784   0.315   0.249   3.806
  600ACN     H1 3785   0.207   0.242   3.817
  600ACN     H2 3786   0.341   0.350   3.772
  600ACN     H3 3787   0.349   0.177   3.731
  600ACN     C2 3788   0.381   0.223   3.933
  600ACN     N1 3789   0.434   0.201   4.034
  601ACN     C1 3790   2.005   2.916   0.335
  601ACN     H1 3791   2.030   2.891   0.231
  601ACN     H2 3792   2.014   2.826   0.396
  601ACN     H3 3793   1.902   2.951   0.339
  601ACN     C2 3794   2.095   3.019   0.386
  601ACN     N1 3795   2.167   3.100   0.426
  602ACN     C1 3796   2.026   1.831   4.026
  602ACN     H1 3797   2.066   1.925   4.066
  602ACN     H2 3798   1.996   1.767   4.109
  602ACN     H3 3799   2.104   1.781   3.968
  602ACN     C2 3800   1.910   1.859   3.941
  602ACN     N1 3801   1.818   1.881   3.876
  603ACN     C1 3802   0.342   2.359   0.427
  603ACN     H1 3803   0.350   2.466   0.446
  603ACN     H2 3804   0.246   2.322   0.465
  603ACN     H3 3805   0.424   2.307   0.479
  603ACN     C2 3806   0.351   2.334   0.283
  603ACN     N1 3807   0.359   2.316   0.170
  604ACN     C1 3808   3.223   2.789   0.535
  604ACN     H1 3809   3.154   2.874   0.534
  604ACN     H2 3810   3.173   2.702   0.492
  604ACN     H3 3811   3.252   2.766   0.638
  604ACN     C2 3812   3.342   2.821   0.457
  604ACN     N1 3813   3.436   2.845   0.395
  605ACN     C1 3814   0.682   1.322   1.388
  605ACN     H1 3815   0.681   1.263   1.297
  605ACN     H2 3816   0.784   1.357   1.409
  605ACN     H3 3817   0.648   1.259   1.471
  605ACN     C2 3818   0.592   1.436   1.374
  605ACN     N1 3819   0.521   1.526   1.364
  606ACN     C1 3820   0.129   4.311   1.994
  606ACN     H1 3821   0.178   4.300   1.896
  606ACN     H2 3822   0.204   4.340   2.068
  606ACN     H3 3823   0.085   4.215   2.024
  606ACN     C2 3824   0.026   4.413   1.986
  606ACN     N1 3825   4.550   4.494   1.979
  607ACN     C1 3826   3.280   1.604   3.738
  607ACN     H1 3827   3.185   1.657   3.727
  607ACN     H2 3828   3.297   1.585   3.845
  607ACN     H3 3829   3.361   1.667   3.700
  607ACN     C2 3830   3.275   1.478   3.666
  607ACN     N1 3831   3.271   1.378   3.608
  608ACN     C1 3832   0.520   4.399   2.871
  608ACN     H1 3833   0.491   4.301   2.831
  608ACN     H2 3834   0.469   4.415   2.967
  608ACN     H3 3835   0.489   4.477   2.801
  608ACN     C2 3836   0.664   4.404   2.891
  608ACN     N1 3837   0.778   4.408   2.906
  609ACN     C1 3838   1.777   0.559   3.728
  609ACN     H1 3839   1.850   0.496   3.676
  609ACN     H2 3840   1.823   0.604   3.817
  609ACN     H3 3841   1.693   0.496   3.760
  609ACN     C2 3842   1.729   0.663   3.638
  609ACN     N1 3843   1.692   0.746   3.567
  610ACN     C1 3844   0.531   1.944   0.108
  610ACN     H1 3845   0.560   1.840   0.125
  610ACN     H2 3846   0.591   1.986   0.026
  610ACN     H3 3847   0.552   2.002   0.199
  610ACN     C2 3848   0.390   1.952   0.075
  610ACN     N1 3849   0.277   1.956   0.050
  611ACN     C1 3850   2.733   1.405   1.913
  611ACN     H1 3851   2.669   1.323   1.948
  611ACN     H2 3852   2.675   1.471   1.848
  611ACN     H3 3853   2.815   1.361   1.854
  611ACN     C2 3854   2.787   1.478   2.027
  611ACN     N1 3855   2.827   1.539   2.116
  612ACN     C1 3856   2.738   1.669   2.974
  612ACN     H1 3857   2.636   1.681   3.011
  612ACN     H2 3858   2.776   1.765   2.941
  612ACN     H3 3859   2.738   1.599   2.890
  612ACN     C2 3860   2.824   1.617   3.081
  612ACN     N1 3861   2.890   1.578   3.166
  613ACN     C1 3862   3.110   4.610   0.116
  613ACN     H1 3863   3.069   4.585   0.017
  613ACN     H2 3864   3.196   4.545   0.135
  613ACN     H3 3865   3.033   4.592   0.192
  613ACN     C2 3866   3.151   4.749   0.119
  613ACN     N1 3867   3.183   4.860   0.123
  614ACN     C1 3868   3.262   0.591   1.907
  614ACN     H1 3869   3.258   0.482   1.915
  614ACN     H2 3870   3.222   0.636   1.997
  614ACN     H3 3871   3.201   0.622   1.821
  614ACN     C2 3872   3.400   0.634   1.886
  614ACN     N1 3873   3.509   0.668   1.871
  615ACN     C1 3874   0.337   4.419   3.505
  615ACN     H1 3875   0.274   4.452   3.587
  615ACN     H2 3876   0.333   4.494   3.425
  615ACN     H3 3877   0.298   4.324   3.468
  615ACN     C2 3878   0.474   4.403   3.551
  615ACN     N1 3879   0.583   4.390   3.586
  616ACN     C1 3880   1.837   1.392   0.060
  616ACN     H1 3881   1.780   1.412   0.151
  616ACN     H2 3882   1.808   1.463   5.324
  616ACN     H3 3883   1.813   1.290   0.026
  616ACN     C2 3884   1.980   1.403   0.086
  616ACN     N1 3885   2.093   1.413   0.107
  617ACN     C1 3886   2.822   2.079   1.013
  617ACN     H1 3887   2.847   2.110   1.115
  617ACN     H2 3888   2.722   2.035   1.013
  617ACN     H3 3889   2.893   2.005   0.977
  617ACN     C2 3890   2.823   2.196   0.925
  617ACN     N1 3891   2.823   2.288   0.856
  618ACN     C1 3892   2.507   1.661   1.037
  618ACN     H1 3893   2.509   1.556   1.007
  618ACN     H2 3894   2.544   1.670   1.139
  618ACN     H3 3895   2.403   1.696   1.032
  618ACN     C2 3896   2.590   1.739   0.946
  618ACN     N1 3897   2.656   1.800   0.874
  619ACN     C1 3898   2.330   4.718   2.993
  619ACN     H1 3899   2.290   4.625   3.033
  619ACN     H2 3900   2.369   4.700   2.892
  619ACN     H3 3901   2.411   4.754   3.058
  619ACN     C2 3902   2.225   4.819   2.987
  619ACN     N1 3903   2.141   4.897   2.982
  620ACN     C1 3904   3.278   3.933   4.477
  620ACN     H1 3905   3.292   3.938   4.586
  620ACN     H2 3906   3.294   4.032   4.434
  620ACN     H3 3907   3.175   3.902   4.457
  620ACN     C2 3908   3.372   3.838   4.419
  620ACN     N1 3909   3.446   3.763   4.373
  621ACN     C1 3910   2.539   1.133   4.586
  621ACN     H1 3911   2.509   1.112   4.690
  621ACN     H2 3912   2.611   1.215   4.587
  621ACN     H3 3913   2.450   1.163   4.530
  621ACN     C2 3914   2.599   1.014   4.527
  621ACN     N1 3915   2.646   0.920   4.480
  622ACN     C1 3916   3.479   4.317   4.053
  622ACN     H1 3917   3.432   4.414   4.037
  622ACN     H2 3918   3.581   4.318   4.014
  622ACN     H3 3919   3.420   4.241   4.000
  622ACN     C2 3920   3.481   4.287   4.196
  622ACN     N1 3921   3.483   4.263   4.309
  623ACN     C1 3922   1.320   2.435   4.515
  623ACN     H1 3923   1.377   2.464   4.603
  623ACN     H2 3924   1.302   2.327   4.518
  623ACN     H3 3925   1.378   2.458   4.425
  623ACN     C2 3926   1.193   2.507   4.513
  623ACN     N1 3927   1.093   2.563   4.512
  624ACN     C1 3928   2.723   3.345   0.048
  624ACN     H1 3929   2.741   3.285   0.138
  624ACN     H2 3930   2.675   3.282   5.314
  624ACN     H3 3931   2.819   3.380   0.009
  624ACN     C2 3932   2.638   3.458   0.080
  624ACN     N1 3933   2.569   3.547   0.105
  625ACN     C1 3934   3.384   2.407   3.586
  625ACN     H1 3935   3.422   2.327   3.650
  625ACN     H2 3936   3.433   2.399   3.489
  625ACN     H3 3937   3.410   2.504   3.632
  625ACN     C2 3938   3.240   2.395   3.573
  625ACN     N1 3939   3.126   2.383   3.562
  626ACN     C1 3940   2.741   4.951   3.389
  626ACN     H1 3941   2.823   5.000   3.336
  626ACN     H2 3942   2.650   5.010   3.378
  626ACN     H3 3943   2.766   4.945   3.496
  626ACN     C2 3944   2.720   4.817   3.336
  626ACN     N1 3945   2.704   4.711   3.294
  627ACN     C1 3946   3.846   1.618   4.490
  627ACN     H1 3947   3.866   1.512   4.507
  627ACN     H2 3948   3.888   1.676   4.573
  627ACN     H3 3949   3.738   1.635   4.485
  627ACN     C2 3950   3.908   1.661   4.365
  627ACN     N1 3951   3.955   1.695   4.265
  628ACN     C1 3952   0.075   1.285   0.839
  628ACN     H1 3953   4.601   1.311   0.910
  628ACN     H2 3954   0.150   1.365   0.840
  628ACN     H3 3955   0.032   1.277   0.739
  628ACN     C2 3956   0.136   1.159   0.878
  628ACN     N1 3957   0.185   1.059   0.909
  629ACN     C1 3958   0.216   3.758   0.669
  629ACN     H1 3959   0.117   3.721   0.697
  629ACN     H2 3960   0.221   3.771   0.560
  629ACN     H3 3961   0.292   3.687   0.700
  629ACN     C2 3962   0.240   3.886   0.734
  629ACN     N1 3963   0.260   3.987   0.786
  630ACN     C1 3964   0.909   1.413   1.109
  630ACN     H1 3965   0.950   1.418   1.211
  630ACN     H2 3966   0.843   1.499   1.094
  630ACN     H3 3967   0.851   1.321   1.099
  630ACN     C2 3968   1.017   1.415   1.012
  630ACN     N1 3969   1.103   1.418   0.935
  631ACN     C1 3970   3.178   0.330   4.388
  631ACN     H1 3971   3.240   0.411   4.428
  631ACN     H2 3972   3.200   0.316   4.282
  631ACN     H3 3973   3.072   0.357   4.400
  631ACN     C2 3974   3.206   0.208   4.462
  631ACN     N1 3975   3.230   0.111   4.520
  632ACN     C1 3976   1.680   1.055   0.307
  632ACN     H1 3977   1.690   0.952   0.344
  632ACN     H2 3978   1.592   1.102   0.352
  632ACN     H3 3979   1.667   1.052   0.198
  632ACN     C2 3980   1.800   1.131   0.340
  632ACN     N1 3981   1.895   1.191   0.366
  633ACN     C1 3982   0.855   1.823   4.419
  633ACN     H1 3983   0.750   1.792   4.425
  633ACN     H2 3984   0.890   1.849   4.519
  633ACN     H3 3985   0.863   1.911   4.354
  633ACN     C2 3986   0.936   1.714   4.365
  633ACN     N1 3987   1.000   1.628   4.323
  634ACN     C1 3988   3.560   0.368   3.437
  634ACN     H1 3989   3.658   0.372   3.485
  634ACN     H2 3990   3.543   0.461   3.381
  634ACN     H3 3991   3.483   0.358   3.514
  634ACN     C2 3992   3.553   0.255   3.346
  634ACN     N1 3993   3.548   0.164   3.276
  635ACN     C1 3994   0.579   4.365   0.195
  635ACN     H1 3995   0.637   4.438   0.138
  635ACN     H2 3996   0.531   4.295   0.126
  635ACN     H3 3997   0.502   4.417   0.251
  635ACN     C2 3998   0.667   4.293   0.286
  635ACN     N1 3999   0.737   4.235   0.357
  636ACN     C1 4000   0.115   5.249   4.632
  636ACN     H1 4001   0.093   0.011   4.534
  636ACN     H2 4002   0.208   5.191   4.627
  636ACN     H3 4003   0.034   5.182   4.662
  636ACN     C2 4004   0.130   0.075   4.730
  636ACN     N1 4005   0.141   0.159   4.808
  637ACN     C1 4006   1.563   0.419   2.699
  637ACN     H1 4007   1.576   0.520   2.657
  637ACN     H2 4008   1.456   0.397   2.706
  637ACN     H3 4009   1.605   0.415   2.800
  637ACN     C2 4010   1.629   0.321   2.614
  637ACN     N1 4011   1.682   0.243   2.547
  638ACN     C1 4012   1.744   0.515   1.437
  638ACN     H1 4013   1.661   0.566   1.487
  638ACN     H2 4014   1.756   0.556   1.336
  638ACN     H3 4015   1.721   0.408   1.430
  638ACN     C2 4016   1.867   0.533   1.514
  638ACN     N1 4017   1.965   0.548   1.573
  639ACN     C1 4018   2.132   1.007   0.120
  639ACN     H1 4019   2.173   0.906   0.103
  639ACN     H2 4020   2.198   1.081   0.073
  639ACN     H3 4021   2.128   1.026   0.228
  639ACN     C2 4022   1.999   1.017   0.063
  639ACN     N1 4023   1.893   1.025   0.018
  640ACN     C1 4024   3.145   3.065   1.279
  640ACN     H1 4025   3.172   3.165   1.316
  640ACN     H2 4026   3.108   3.074   1.176
  640ACN     H3 4027   3.065   3.025   1.342
  640ACN     C2 4028   3.261   2.977   1.283
  640ACN     N1 4029   3.352   2.907   1.286
  641ACN     C1 4030   1.202   2.105   1.677
  641ACN     H1 4031   1.168   2.054   1.586
  641ACN     H2 4032   1.121   2.168   1.714
  641ACN     H3 4033   1.288   2.168   1.651
  641ACN     C2 4034   1.240   2.007   1.778
  641ACN     N1 4035   1.271   1.932   1.860
  642ACN     C1 4036   2.023   3.479   4.653
  642ACN     H1 4037   1.954   3.521   4.579
  642ACN     H2 4038   1.974   3.483   4.751
  642ACN     H3 4039   2.114   3.539   4.656
  642ACN     C2 4040   2.055   3.341   4.619
  642ACN     N1 4041   2.079   3.232   4.592
  643ACN     C1 4042   2.340   3.243   0.182
  643ACN     H1 4043   2.231   3.235   0.172
  643ACN     H2 4044   2.363   3.264   0.287
  643ACN     H3 4045   2.377   3.325   0.120
  643ACN     C2 4046   2.403   3.117   0.144
  643ACN     N1 4047   2.452   3.018   0.112
  644ACN     C1 4048   3.259   2.979   2.470
  644ACN     H1 4049   3.346   2.997   2.407
  644ACN     H2 4050   3.178   3.046   2.438
  644ACN     H3 4051   3.285   3.002   2.574
  644ACN     C2 4052   3.216   2.840   2.458
  644ACN     N1 4053   3.181   2.731   2.449
  645ACN     C1 4054   1.665   0.779   2.092
  645ACN     H1 4055   1.763   0.760   2.138
  645ACN     H2 4056   1.665   0.880   2.050
  645ACN     H3 4057   1.587   0.773   2.169
  645ACN     C2 4058   1.639   0.682   1.987
  645ACN     N1 4059   1.618   0.604   1.905
  646ACN     C1 4060   3.302   0.687   4.642
  646ACN     H1 4061   3.369   0.623   4.700
  646ACN     H2 4062   3.345   0.701   4.542
  646ACN     H3 4063   3.294   0.784   4.692
  646ACN     C2 4064   3.171   0.624   4.632
  646ACN     N1 4065   3.067   0.575   4.623
  647ACN     C1 4066   2.023   0.850   1.356
  647ACN     H1 4067   2.084   0.928   1.308
  647ACN     H2 4068   2.090   0.785   1.414
  647ACN     H3 4069   1.972   0.792   1.280
  647ACN     C2 4070   1.926   0.912   1.445
  647ACN     N1 4071   1.848   0.961   1.515
  648ACN     C1 4072   3.738   2.140   4.735
  648ACN     H1 4073   3.773   2.194   4.823
  648ACN     H2 4074   3.635   2.106   4.752
  648ACN     H3 4075   3.803   2.052   4.720
  648ACN     C2 4076   3.743   2.226   4.617
  648ACN     N1 4077   3.749   2.294   4.525
  649ACN     C1 4078   3.413   2.575   0.977
  649ACN     H1 4079   3.363   2.505   1.044
  649ACN     H2 4080   3.381   2.677   0.999
  649ACN     H3 4081   3.385   2.552   0.874
  649ACN     C2 4082   3.558   2.564   0.992
  649ACN     N1 4083   3.672   2.555   1.006
  650ACN     C1 4084   2.186   4.386   2.555
  650ACN     H1 4085   2.096   4.348   2.505
  650ACN     H2 4086   2.268   4.393   2.483
  650ACN     H3 4087   2.214   4.317   2.635
  650ACN     C2 4088   2.160   4.518   2.611
  650ACN     N1 4089   2.139   4.623   2.655
  651ACN     C1 4090   3.324   0.058   1.843
  651ACN     H1 4091   3.408   5.273   1.869
  651ACN     H2 4092   3.256   0.064   1.928
  651ACN     H3 4093   3.270   0.016   1.757
  651ACN     C2 4094   3.374   0.191   1.810
  651ACN     N1 4095   3.413   0.296   1.783
  652ACN     C1 4096   3.735   1.410   4.151
  652ACN     H1 4097   3.797   1.393   4.063
  652ACN     H2 4098   3.632   1.381   4.129
  652ACN     H3 4099   3.737   1.517   4.177
  652ACN     C2 4100   3.785   1.331   4.263
  652ACN     N1 4101   3.825   1.267   4.350
  653ACN     C1 4102   0.595   4.975   1.829
  653ACN     H1 4103   0.567   4.885   1.886
  653ACN     H2 4104   0.698   5.003   1.856
  653ACN     H3 4105   0.527   5.057   1.855
  653ACN     C2 4106   0.588   4.946   1.687
  653ACN     N1 4107   0.582   4.925   1.573
  654ACN     C1 4108   4.268   0.628   0.344
  654ACN     H1 4109   4.355   0.670   0.292
  654ACN     H2 4110   4.268   0.664   0.447
  654ACN     H3 4111   4.278   0.519   0.345
  654ACN     C2 4112   4.145   0.667   0.277
  654ACN     N1 4113   4.048   0.699   0.223
  655ACN     C1 4114   0.900   3.515   4.269
  655ACN     H1 4115   0.872   3.462   4.177
  655ACN     H2 4116   0.902   3.622   4.249
  655ACN     H3 4117   0.999   3.483   4.302
  655ACN     C2 4118   0.802   3.487   4.374
  655ACN     N1 4119   0.726   3.465   4.457
  656ACN     C1 4120   3.039   1.802   4.425
  656ACN     H1 4121   3.107   1.844   4.350
  656ACN     H2 4122   2.942   1.851   4.416
  656ACN     H3 4123   3.080   1.822   4.525
  656ACN     C2 4124   3.026   1.659   4.405
  656ACN     N1 4125   3.014   1.546   4.388
  657ACN     C1 4126   0.735   2.920   2.631
  657ACN     H1 4127   0.684   2.890   2.723
  657ACN     H2 4128   0.661   2.960   2.560
  657ACN     H3 4129   0.784   2.833   2.585
  657ACN     C2 4130   0.834   3.023   2.661
  657ACN     N1 4131   0.913   3.103   2.685
  658ACN     C1 4132   3.468   2.097   1.504
  658ACN     H1 4133   3.492   2.134   1.403
  658ACN     H2 4134   3.489   2.176   1.576
  658ACN     H3 4135   3.532   2.011   1.526
  658ACN     C2 4136   3.327   2.058   1.512
  658ACN     N1 4137   3.216   2.029   1.519
  659ACN     C1 4138   3.637   0.699   0.818
  659ACN     H1 4139   3.689   0.688   0.723
  659ACN     H2 4140   3.542   0.644   0.813
  659ACN     H3 4141   3.616   0.805   0.837
  659ACN     C2 4142   3.719   0.645   0.926
  659ACN     N1 4143   3.784   0.602   1.011
  660ACN     C1 4144   1.371   2.729   2.289
  660ACN     H1 4145   1.263   2.728   2.269
  660ACN     H2 4146   1.387   2.686   2.389
  660ACN     H3 4147   1.406   2.832   2.287
  660ACN     C2 4148   1.439   2.649   2.188
  660ACN     N1 4149   1.496   2.586   2.111
  661ACN     C1 4150   0.121   4.652   1.708
  661ACN     H1 4151   0.039   4.663   1.780
  661ACN     H2 4152   0.106   4.722   1.625
  661ACN     H3 4153   0.120   4.551   1.668
  661ACN     C2 4154   0.249   4.679   1.773
  661ACN     N1 4155   0.350   4.699   1.825
  662ACN     C1 4156   1.540   1.363   3.431
  662ACN     H1 4157   1.494   1.365   3.332
  662ACN     H2 4158   1.496   1.280   3.488
  662ACN     H3 4159   1.517   1.457   3.483
  662ACN     C2 4160   1.684   1.346   3.422
  662ACN     N1 4161   1.798   1.333   3.414
  663ACN     C1 4162   2.331   4.313   1.200
  663ACN     H1 4163   2.246   4.324   1.132
  663ACN     H2 4164   2.423   4.307   1.140
  663ACN     H3 4165   2.320   4.221   1.258
  663ACN     C2 4166   2.338   4.428   1.290
  663ACN     N1 4167   2.343   4.518   1.361
  664ACN     C1 4168   0.082   3.416   2.412
  664ACN     H1 4169   4.602   3.439   2.348
  664ACN     H2 4170   0.083   3.309   2.433
  664ACN     H3 4171   0.072   3.471   2.507
  664ACN     C2 4172   0.206   3.455   2.345
  664ACN     N1 4173   0.303   3.486   2.291
  665ACN     C1 4174   4.106   2.348   2.495
  665ACN     H1 4175   4.181   2.270   2.481
  665ACN     H2 4176   4.122   2.395   2.592
  665ACN     H3 4177   4.006   2.302   2.492
  665ACN     C2 4178   4.119   2.447   2.389
  665ACN     N1 4179   4.128   2.525   2.305
  666ACN     C1 4180   3.746   4.302   2.271
  666ACN     H1 4181   3.645   4.345   2.279
  666ACN     H2 4182   3.770   4.251   2.365
  666ACN     H3 4183   3.818   4.383   2.255
  666ACN     C2 4184   3.750   4.207   2.161
  666ACN     N1 4185   3.753   4.132   2.073
  667ACN     C1 4186   0.399   3.307   1.691
  667ACN     H1 4187   0.399   3.416   1.699
  667ACN     H2 4188   0.457   3.278   1.603
  667ACN     H3 4189   0.296   3.272   1.679
  667ACN     C2 4190   0.459   3.249   1.811
  667ACN     N1 4191   0.505   3.202   1.905
  668ACN     C1 4192   3.811   4.158   1.243
  668ACN     H1 4193   3.724   4.217   1.215
  668ACN     H2 4194   3.889   4.225   1.280
  668ACN     H3 4195   3.848   4.105   1.155
  668ACN     C2 4196   3.774   4.063   1.347
  668ACN     N1 4197   3.742   3.988   1.429
  669ACN     C1 4198   2.012   0.127   3.235
  669ACN     H1 4199   1.915   0.144   3.187
  669ACN     H2 4200   2.070   0.220   3.232
  669ACN     H3 4201   2.066   0.049   3.181
  669ACN     C2 4202   1.992   0.087   3.374
  669ACN     N1 4203   1.977   0.054   3.483
  670ACN     C1 4204   1.478   5.278   2.254
  670ACN     H1 4205   1.407   5.200   2.223
  670ACN     H2 4206   1.511   0.052   2.165
  670ACN     H3 4207   1.564   5.230   2.302
  670ACN     C2 4208   1.413   0.088   2.347
  670ACN     N1 4209   1.362   0.162   2.420
  671ACN     C1 4210   1.030   5.002   3.190
  671ACN     H1 4211   1.079   5.057   3.109
  671ACN     H2 4212   0.962   5.069   3.243
  671ACN     H3 4213   1.106   4.967   3.259
  671ACN     C2 4214   0.956   4.889   3.135
  671ACN     N1 4215   0.898   4.799   3.092
  672ACN     C1 4216   0.381   4.590   4.533
  672ACN     H1 4217   0.382   4.694   4.567
  672ACN     H2 4218   0.464   4.536   4.579
  672ACN     H3 4219   0.392   4.589   4.424
  672ACN     C2 4220   0.255   4.527   4.570
  672ACN     N1 4221   0.157   4.476   4.601
  673ACN     C1 4222   2.787   3.417   0.498
  673ACN     H1 4223   2.689   3.432   0.451
  673ACN     H2 4224   2.772   3.387   0.602
  673ACN     H3 4225   2.842   3.512   0.496
  673ACN     C2 4226   2.861   3.314   0.426
  673ACN     N1 4227   2.920   3.233   0.369
  674ACN     C1 4228   1.919   3.647   0.525
  674ACN     H1 4229   1.832   3.583   0.539
  674ACN     H2 4230   1.890   3.751   0.545
  674ACN     H3 4231   1.952   3.641   0.421
  674ACN     C2 4232   2.027   3.607   0.614
  674ACN     N1 4233   2.113   3.575   0.684
  675ACN     C1 4234   0.216   0.868   3.211
  675ACN     H1 4235   0.249   0.942   3.285
  675ACN     H2 4236   0.304   0.814   3.173
  675ACN     H3 4237   0.167   0.919   3.128
  675ACN     C2 4238   0.124   0.773   3.273
  675ACN     N1 4239   0.052   0.698   3.322
  676ACN     C1 4240   2.488   4.391   0.087
  676ACN     H1 4241   2.524   4.428   5.332
  676ACN     H2 4242   2.379   4.394   0.088
  676ACN     H3 4243   2.526   4.456   0.167
  676ACN     C2 4244   2.535   4.254   0.108
  676ACN     N1 4245   2.572   4.146   0.125
  677ACN     C1 4246   3.264   0.184   1.458
  677ACN     H1 4247   3.235   0.253   1.538
  677ACN     H2 4248   3.210   0.211   1.367
  677ACN     H3 4249   3.236   0.083   1.487
  677ACN     C2 4250   3.408   0.192   1.435
  677ACN     N1 4251   3.521   0.196   1.418
  678ACN     C1 4252   0.152   3.655   1.922
  678ACN     H1 4253   0.222   3.630   2.003
  678ACN     H2 4254   0.198   3.732   1.859
  678ACN     H3 4255   0.060   3.695   1.965
  678ACN     C2 4256   0.123   3.537   1.843
  678ACN     N1 4257   0.100   3.442   1.781
  679ACN     C1 4258   1.903   3.536   4.296
  679ACN     H1 4259   1.859   3.437   4.311
  679ACN     H2 4260   2.008   3.532   4.324
  679ACN     H3 4261   1.851   3.608   4.360
  679ACN     C2 4262   1.891   3.576   4.157
  679ACN     N1 4263   1.881   3.606   4.046
  680ACN     C1 4264   2.152   1.882   5.318
  680ACN     H1 4265   2.116   1.780   5.300
  680ACN     H2 4266   2.187   1.925   5.224
  680ACN     H3 4267   2.237   1.878   0.046
  680ACN     C2 4268   2.046   1.964   0.032
  680ACN     N1 4269   1.962   2.029   0.077
  681ACN     C1 4270   3.355   1.095   0.257
  681ACN     H1 4271   3.434   1.050   0.196
  681ACN     H2 4272   3.262   1.095   0.201
  681ACN     H3 4273   3.383   1.199   0.280
  681ACN     C2 4274   3.339   1.021   0.381
  681ACN     N1 4275   3.326   0.963   0.480
  682ACN     C1 4276   2.015   4.419   4.748
  682ACN     H1 4277   1.981   4.501   4.811
  682ACN     H2 4278   2.052   4.458   4.653
  682ACN     H3 4279   1.930   4.353   4.728
  682ACN     C2 4280   2.120   4.343   4.815
  682ACN     N1 4281   2.204   4.285   4.868
  683ACN     C1 4282   2.722   0.471   4.659
  683ACN     H1 4283   2.791   0.546   4.697
  683ACN     H2 4284   2.675   0.509   4.567
  683ACN     H3 4285   2.645   0.450   4.733
  683ACN     C2 4286   2.796   0.348   4.628
  683ACN     N1 4287   2.852   0.251   4.605
  684ACN     C1 4288   3.386   3.166   0.681
  684ACN     H1 4289   3.489   3.176   0.720
  684ACN     H2 4290   3.321   3.237   0.733
  684ACN     H3 4291   3.351   3.065   0.700
  684ACN     C2 4292   3.385   3.194   0.538
  684ACN     N1 4293   3.383   3.215   0.425
  685ACN     C1 4294   1.320   4.750   0.153
  685ACN     H1 4295   1.261   4.662   0.183
  685ACN     H2 4296   1.328   4.752   0.044
  685ACN     H3 4297   1.421   4.740   0.195
  685ACN     C2 4298   1.256   4.871   0.203
  685ACN     N1 4299   1.206   4.966   0.243
  686ACN     C1 4300   3.700   3.092   4.400
  686ACN     H1 4301   3.704   3.151   4.491
  686ACN     H2 4302   3.765   3.004   4.413
  686ACN     H3 4303   3.737   3.152   4.317
  686ACN     C2 4304   3.564   3.049   4.373
  686ACN     N1 4305   3.456   3.015   4.353
  687ACN     C1 4306   2.387   4.823   1.200
  687ACN     H1 4307   2.411   4.761   1.113
  687ACN     H2 4308   2.477   4.833   1.263
  687ACN     H3 4309   2.309   4.774   1.259
  687ACN     C2 4310   2.343   4.955   1.158
  687ACN     N1 4311   2.308   5.059   1.124
  688ACN     C1 4312   3.968   0.942   0.476
  688ACN     H1 4313   4.048   0.933   0.402
  688ACN     H2 4314   3.874   0.963   0.425
  688ACN     H3 4315   3.991   1.026   0.543
  688ACN     C2 4316   3.956   0.818   0.552
  688ACN     N1 4317   3.948   0.720   0.612
  689ACN     C1 4318   0.843   4.460   0.975
  689ACN     H1 4319   0.791   4.493   1.065
  689ACN     H2 4320   0.928   4.526   0.956
  689ACN     H3 4321   0.774   4.465   0.890
  689ACN     C2 4322   0.889   4.323   0.992
  689ACN     N1 4323   0.926   4.215   1.006
  690ACN     C1 4324   2.439   2.986   3.938
  690ACN     H1 4325   2.356   2.914   3.937
  690ACN     H2 4326   2.530   2.936   3.902
  690ACN     H3 4327   2.454   3.019   4.041
  690ACN     C2 4328   2.407   3.100   3.853
  690ACN     N1 4329   2.382   3.190   3.786
  691ACN     C1 4330   0.390   3.421   0.577
  691ACN     H1 4331   0.350   3.413   0.678
  691ACN     H2 4332   0.334   3.497   0.521
  691ACN     H3 4333   0.379   3.324   0.527
  691ACN     C2 4334   0.532   3.458   0.582
  691ACN     N1 4335   0.643   3.486   0.585
  692ACN     C1 4336   0.715   0.421   1.729
  692ACN     H1 4337   0.809   0.425   1.673
  692ACN     H2 4338   0.642   0.363   1.671
  692ACN     H3 4339   0.677   0.522   1.742
  692ACN     C2 4340   0.737   0.357   1.858
  692ACN     N1 4341   0.755   0.307   1.960
  693ACN     C1 4342   1.015   4.515   5.056
  693ACN     H1 4343   0.967   4.418   5.074
  693ACN     H2 4344   1.119   4.498   5.027
  693ACN     H3 4345   1.013   4.575   5.147
  693ACN     C2 4346   0.945   4.585   4.949
  693ACN     N1 4347   0.890   4.641   4.864
  694ACN     C1 4348   2.835   0.421   1.899
  694ACN     H1 4349   2.914   0.371   1.956
  694ACN     H2 4350   2.764   0.466   1.968
  694ACN     H3 4351   2.782   0.346   1.839
  694ACN     C2 4352   2.892   0.523   1.812
  694ACN     N1 4353   2.937   0.605   1.744
  695ACN     C1 4354   3.974   0.461   1.381
  695ACN     H1 4355   3.959   0.567   1.405
  695ACN     H2 4356   4.012   0.453   1.279
  695ACN     H3 4357   3.877   0.410   1.386
  695ACN     C2 4358   4.067   0.400   1.475
  695ACN     N1 4359   4.141   0.353   1.550
  696ACN     C1 4360   1.686   2.449   4.701
  696ACN     H1 4361   1.736   2.546   4.705
  696ACN     H2 4362   1.588   2.456   4.748
  696ACN     H3 4363   1.746   2.375   4.756
  696ACN     C2 4364   1.671   2.406   4.562
  696ACN     N1 4365   1.657   2.373   4.452
  697ACN     C1 4366   1.472   4.044   2.979
  697ACN     H1 4367   1.490   4.027   3.085
  697ACN     H2 4368   1.452   3.948   2.931
  697ACN     H3 4369   1.560   4.090   2.934
  697ACN     C2 4370   1.357   4.132   2.962
  697ACN     N1 4371   1.266   4.202   2.949
  698ACN     C1 4372   0.087   0.487   0.039
  698ACN     H1 4373   0.077   0.587   5.338
  698ACN     H2 4374   0.193   0.467   0.059
  698ACN     H3 4375   0.049   0.413   5.310
  698ACN     C2 4376   0.011   0.480   0.164
  698ACN     N1 4377   4.556   0.474   0.261
  699ACN     C1 4378   2.402   3.747   2.194
  699ACN     H1 4379   2.372   3.818   2.272
  699ACN     H2 4380   2.482   3.683   2.233
  699ACN     H3 4381   2.441   3.805   2.109
  699ACN     C2 4382   2.289   3.666   2.151
  699ACN     N1 4383   2.200   3.600   2.119
  700ACN     C1 4384   3.178   0.884   0.802
  700ACN     H1 4385   3.227   0.882   0.900
  700ACN     H2 4386   3.238   0.945   0.733
  700ACN     H3 4387   3.078   0.929   0.812
  700ACN     C2 4388   3.165   0.748   0.751
  700ACN     N1 4389   3.155   0.641   0.711
  701ACN     C1 4390   3.398   1.923   2.440
  701ACN     H1 4391   3.309   1.894   2.498
  701ACN     H2 4392   3.388   1.886   2.338
  701ACN     H3 4393   3.486   1.877   2.485
  701ACN     C2 4394   3.412   2.068   2.439
  701ACN     N1 4395   3.424   2.183   2.440
  702ACN     C1 4396   1.194   2.318   0.852
  702ACN     H1 4397   1.095   2.356   0.879
  702ACN     H2 4398   1.183   2.250   0.767
  702ACN     H3 4399   1.237   2.263   0.936
  702ACN     C2 4400   1.282   2.428   0.815
  702ACN     N1 4401   1.353   2.515   0.788
  703ACN     C1 4402   1.298   3.732   2.775
  703ACN     H1 4403   1.257   3.795   2.855
  703ACN     H2 4404   1.243   3.638   2.774
  703ACN     H3 4405   1.403   3.711   2.797
  703ACN     C2 4406   1.285   3.800   2.647
  703ACN     N1 4407   1.275   3.853   2.545
  704ACN     C1 4408   3.778   0.138   1.638
  704ACN     H1 4409   3.881   0.173   1.653
  704ACN     H2 4410   3.774   0.072   1.550
  704ACN     H3 4411   3.714   0.224   1.618
  704ACN     C2 4412   3.731   0.068   1.756
  704ACN     N1 4413   3.694   0.012   1.850
  705ACN     C1 4414   1.968   3.517   1.032
  705ACN     H1 4415   2.011   3.503   0.932
  705ACN     H2 4416   2.048   3.515   1.107
  705ACN     H3 4417   1.898   3.436   1.052
  705ACN     C2 4418   1.899   3.645   1.037
  705ACN     N1 4419   1.845   3.747   1.043
  706ACN     C1 4420   0.651   0.438   0.253
  706ACN     H1 4421   0.728   0.418   0.178
  706ACN     H2 4422   0.647   0.545   0.273
  706ACN     H3 4423   0.678   0.386   0.345
  706ACN     C2 4424   0.522   0.390   0.206
  706ACN     N1 4425   0.419   0.353   0.169
  707ACN     C1 4426   0.226   2.651   0.109
  707ACN     H1 4427   0.206   2.655   0.216
  707ACN     H2 4428   0.148   2.706   0.056
  707ACN     H3 4429   0.226   2.547   0.075
  707ACN     C2 4430   0.356   2.711   0.081
  707ACN     N1 4431   0.458   2.759   0.058
  708ACN     C1 4432   3.119   1.271   0.567
  708ACN     H1 4433   3.105   1.189   0.497
  708ACN     H2 4434   3.075   1.243   0.663
  708ACN     H3 4435   3.067   1.359   0.529
  708ACN     C2 4436   3.261   1.300   0.584
  708ACN     N1 4437   3.373   1.323   0.596
  709ACN     C1 4438   3.016   2.750   2.771
  709ACN     H1 4439   3.046   2.708   2.675
  709ACN     H2 4440   3.101   2.741   2.840
  709ACN     H3 4441   2.933   2.692   2.812
  709ACN     C2 4442   2.978   2.890   2.756
  709ACN     N1 4443   2.945   2.999   2.744
  710ACN     C1 4444   0.949   3.723   2.365
  710ACN     H1 4445   0.943   3.627   2.417
  710ACN     H2 4446   1.011   3.792   2.422
  710ACN     H3 4447   0.848   3.766   2.357
  710ACN     C2 4448   1.006   3.705   2.232
  710ACN     N1 4449   1.053   3.692   2.127
  711ACN     C1 4450   2.081   0.951   0.621
  711ACN     H1 4451   2.031   1.047   0.608
  711ACN     H2 4452   2.062   0.889   0.532
  711ACN     H3 4453   2.039   0.901   0.708
  711ACN     C2 4454   2.225   0.971   0.639
  711ACN     N1 4455   2.338   0.987   0.652
  712ACN     C1 4456   2.907   3.072   0.700
  712ACN     H1 4457   2.897   2.989   0.629
  712ACN     H2 4458   2.815   3.131   0.699
  712ACN     H3 4459   2.990   3.136   0.668
  712ACN     C2 4460   2.932   3.021   0.834
  712ACN     N1 4461   2.953   2.980   0.940
  713ACN     C1 4462   3.125   1.667   2.305
  713ACN     H1 4463   3.018   1.647   2.293
  713ACN     H2 4464   3.159   1.627   2.401
  713ACN     H3 4465   3.143   1.775   2.302
  713ACN     C2 4466   3.199   1.603   2.197
  713ACN     N1 4467   3.256   1.552   2.110
  714ACN     C1 4468   1.307   3.046   5.004
  714ACN     H1 4469   1.308   2.939   5.024
  714ACN     H2 4470   1.317   3.100   5.099
  714ACN     H3 4471   1.211   3.074   4.958
  714ACN     C2 4472   1.416   3.082   4.915
  714ACN     N1 4473   1.503   3.110   4.845
  715ACN     C1 4474   3.058   3.257   2.152
  715ACN     H1 4475   3.110   3.246   2.057
  715ACN     H2 4476   3.123   3.221   2.232
  715ACN     H3 4477   2.968   3.195   2.150
  715ACN     C2 4478   3.023   3.396   2.175
  715ACN     N1 4479   2.994   3.506   2.193
  716ACN     C1 4480   1.974   3.905   0.055
  716ACN     H1 4481   2.057   3.834   0.042
  716ACN     H2 4482   1.913   3.907   5.306
  716ACN     H3 4483   2.016   4.005   0.072
  716ACN     C2 4484   1.894   3.866   0.170
  716ACN     N1 4485   1.829   3.834   0.260
  717ACN     C1 4486   1.878   2.434   0.106
  717ACN     H1 4487   1.777   2.413   0.070
  717ACN     H2 4488   1.940   2.470   0.023
  717ACN     H3 4489   1.922   2.341   0.145
  717ACN     C2 4490   1.873   2.535   0.211
  717ACN     N1 4491   1.870   2.615   0.294
  718ACN     C1 4492   0.717   0.963   3.477
  718ACN     H1 4493   0.644   0.975   3.558
  718ACN     H2 4494   0.687   0.878   3.416
  718ACN     H3 4495   0.815   0.944   3.522
  718ACN     C2 4496   0.722   1.085   3.397
  718ACN     N1 4497   0.726   1.180   3.333
  719ACN     C1 4498   1.112   4.555   2.953
  719ACN     H1 4499   1.141   4.459   2.998
  719ACN     H2 4500   1.154   4.637   3.012
  719ACN     H3 4501   1.003   4.564   2.954
  719ACN     C2 4502   1.161   4.563   2.816
  719ACN     N1 4503   1.199   4.570   2.708
  720ACN     C1 4504   1.199   4.333   3.643
  720ACN     H1 4505   1.245   4.256   3.706
  720ACN     H2 4506   1.093   4.342   3.671
  720ACN     H3 4507   1.204   4.303   3.538
  720ACN     C2 4508   1.265   4.461   3.663
  720ACN     N1 4509   1.316   4.563   3.678
  721ACN     C1 4510   1.096   2.404   3.433
  721ACN     H1 4511   1.163   2.320   3.411
  721ACN     H2 4512   1.083   2.465   3.343
  721ACN     H3 4513   1.141   2.466   3.512
  721ACN     C2 4514   0.967   2.354   3.477
  721ACN     N1 4515   0.865   2.314   3.512
  722ACN     C1 4516   3.151   3.205   4.753
  722ACN     H1 4517   3.132   3.303   4.798
  722ACN     H2 4518   3.259   3.186   4.750
  722ACN     H3 4519   3.112   3.206   4.651
  722ACN     C2 4520   3.084   3.101   4.831
  722ACN     N1 4521   3.031   3.020   4.893
  723ACN     C1 4522   1.274   1.568   4.578
  723ACN     H1 4523   1.280   1.472   4.630
  723ACN     H2 4524   1.255   1.550   4.471
  723ACN     H3 4525   1.370   1.620   4.587
  723ACN     C2 4526   1.167   1.649   4.634
  723ACN     N1 4527   1.082   1.714   4.678
  724ACN     C1 4528   2.954   0.511   0.089
  724ACN     H1 4529   3.008   0.542   5.341
  724ACN     H2 4530   2.898   0.596   0.129
  724ACN     H3 4531   3.026   0.477   0.164
  724ACN     C2 4532   2.861   0.403   0.056
  724ACN     N1 4533   2.789   0.317   0.028
  725ACN     C1 4534   2.334   3.560   0.395
  725ACN     H1 4535   2.363   3.606   0.490
  725ACN     H2 4536   2.274   3.471   0.414
  725ACN     H3 4537   2.425   3.532   0.341
  725ACN     C2 4538   2.258   3.655   0.315
  725ACN     N1 4539   2.196   3.730   0.253
  726ACN     C1 4540   2.964   2.364   2.872
  726ACN     H1 4541   2.897   2.450   2.873
  726ACN     H2 4542   2.947   2.304   2.783
  726ACN     H3 4543   2.945   2.302   2.960
  726ACN     C2 4544   3.103   2.410   2.875
  726ACN     N1 4545   3.212   2.447   2.876
  727ACN     C1 4546   3.599   3.416   0.232
  727ACN     H1 4547   3.509   3.363   0.201
  727ACN     H2 4548   3.628   3.381   0.332
  727ACN     H3 4549   3.577   3.523   0.238
  727ACN     C2 4550   3.707   3.392   0.137
  727ACN     N1 4551   3.792   3.372   0.062
  728ACN     C1 4552   0.370   4.265   3.904
  728ACN     H1 4553   0.381   4.193   3.985
  728ACN     H2 4554   0.466   4.279   3.855
  728ACN     H3 4555   0.336   4.361   3.945
  728ACN     C2 4556   0.272   4.216   3.807
  728ACN     N1 4557   0.196   4.178   3.730
  729ACN     C1 4558   1.649   3.809   1.855
  729ACN     H1 4559   1.668   3.890   1.925
  729ACN     H2 4560   1.745   3.775   1.814
  729ACN     H3 4561   1.587   3.846   1.772
  729ACN     C2 4562   1.582   3.698   1.922
  729ACN     N1 4563   1.529   3.611   1.976
  730ACN     C1 4564   4.071   2.393   4.639
  730ACN     H1 4565   4.166   2.448   4.641
  730ACN     H2 4566   4.056   2.350   4.540
  730ACN     H3 4567   3.989   2.461   4.661
  730ACN     C2 4568   4.074   2.286   4.739
  730ACN     N1 4569   4.076   2.203   4.818
  731ACN     C1 4570   1.165   0.230   3.703
  731ACN     H1 4571   1.101   0.161   3.759
  731ACN     H2 4572   1.262   0.181   3.685
  731ACN     H3 4573   1.181   0.320   3.763
  731ACN     C2 4574   1.104   0.265   3.575
  731ACN     N1 4575   1.054   0.293   3.475
  732ACN     C1 4576   0.076   4.907   4.264
  732ACN     H1 4577   0.076   4.797   4.262
  732ACN     H2 4578   0.151   4.941   4.337
  732ACN     H3 4579   4.583   4.942   4.294
  732ACN     C2 4580   0.110   4.958   4.131
  732ACN     N1 4581   0.137   4.998   4.027
  733ACN     C1 4582   2.372   4.199   2.257
  733ACN     H1 4583   2.334   4.275   2.188
  733ACN     H2 4584   2.292   4.130   2.285
  733ACN     H3 4585   2.410   4.248   2.347
  733ACN     C2 4586   2.481   4.125   2.194
  733ACN     N1 4587   2.567   4.067   2.144
  734ACN     C1 4588   3.377   3.381   1.846
  734ACN     H1 4589   3.324   3.419   1.933
  734ACN     H2 4590   3.408   3.466   1.784
  734ACN     H3 4591   3.311   3.315   1.789
  734ACN     C2 4592   3.495   3.306   1.887
  734ACN     N1 4593   3.587   3.245   1.921
  735ACN     C1 4594   3.698   3.054   0.249
  735ACN     H1 4595   3.596   3.067   0.288
  735ACN     H2 4596   3.761   3.135   0.288
  735ACN     H3 4597   3.695   3.059   0.140
  735ACN     C2 4598   3.751   2.925   0.292
  735ACN     N1 4599   3.793   2.823   0.326
  736ACN     C1 4600   3.729   3.766   2.057
  736ACN     H1 4601   3.780   3.723   2.144
  736ACN     H2 4602   3.686   3.863   2.084
  736ACN     H3 4603   3.650   3.698   2.024
  736ACN     C2 4604   3.825   3.785   1.948
  736ACN     N1 4605   3.901   3.799   1.863
  737ACN     C1 4606   0.551   2.871   3.289
  737ACN     H1 4607   0.559   2.978   3.312
  737ACN     H2 4608   0.594   2.815   3.373
  737ACN     H3 4609   0.606   2.849   3.198
  737ACN     C2 4610   0.411   2.835   3.273
  737ACN     N1 4611   0.300   2.807   3.260
  738ACN     C1 4612   2.895   4.093   2.332
  738ACN     H1 4613   2.975   4.129   2.265
  738ACN     H2 4614   2.898   3.984   2.334
  738ACN     H3 4615   2.799   4.126   2.292
  738ACN     C2 4616   2.915   4.147   2.466
  738ACN     N1 4617   2.931   4.189   2.572
  739ACN     C1 4618   3.596   0.852   2.144
  739ACN     H1 4619   3.673   0.838   2.068
  739ACN     H2 4620   3.635   0.818   2.241
  739ACN     H3 4621   3.511   0.789   2.118
  739ACN     C2 4622   3.556   0.992   2.151
  739ACN     N1 4623   3.523   1.102   2.159
  740ACN     C1 4624   3.756   0.527   0.043
  740ACN     H1 4625   3.830   0.582   0.102
  740ACN     H2 4626   3.807   0.450   5.327
  740ACN     H3 4627   3.706   0.597   5.317
  740ACN     C2 4628   3.658   0.465   0.132
  740ACN     N1 4629   3.580   0.416   0.201
  741ACN     C1 4630   2.240   3.530   3.990
  741ACN     H1 4631   2.148   3.563   3.941
  741ACN     H2 4632   2.267   3.604   4.066
  741ACN     H3 4633   2.320   3.523   3.915
  741ACN     C2 4634   2.218   3.401   4.053
  741ACN     N1 4635   2.201   3.298   4.103
  742ACN     C1 4636   1.530   0.420   2.199
  742ACN     H1 4637   1.476   0.451   2.109
  742ACN     H2 4638   1.464   0.356   2.259
  742ACN     H3 4639   1.557   0.508   2.259
  742ACN     C2 4640   1.650   0.346   2.162
  742ACN     N1 4641   1.744   0.288   2.132
  743ACN     C1 4642   1.007   3.045   3.779
  743ACN     H1 4643   0.978   2.950   3.825
  743ACN     H2 4644   0.974   3.045   3.675
  743ACN     H3 4645   1.116   3.054   3.782
  743ACN     C2 4646   0.946   3.156   3.852
  743ACN     N1 4647   0.897   3.243   3.909
  744ACN     C1 4648   3.528   1.119   3.605
  744ACN     H1 4649   3.473   1.189   3.670
  744ACN     H2 4650   3.495   1.017   3.627
  744ACN     H3 4651   3.635   1.127   3.626
  744ACN     C2 4652   3.501   1.152   3.466
  744ACN     N1 4653   3.480   1.178   3.355
  745ACN     C1 4654   0.963   2.643   0.936
  745ACN     H1 4655   1.031   2.649   0.850
  745ACN     H2 4656   1.020   2.656   1.028
  745ACN     H3 4657   0.916   2.544   0.937
  745ACN     C2 4658   0.861   2.746   0.925
  745ACN     N1 4659   0.780   2.828   0.917
  746ACN     C1 4660   2.209   1.407   4.112
  746ACN     H1 4661   2.221   1.352   4.018
  746ACN     H2 4662   2.274   1.496   4.111
  746ACN     H3 4663   2.241   1.344   4.196
  746ACN     C2 4664   2.070   1.448   4.130
  746ACN     N1 4665   1.960   1.480   4.143
  747ACN     C1 4666   0.830   2.287   3.932
  747ACN     H1 4667   0.758   2.328   4.004
  747ACN     H2 4668   0.907   2.362   3.913
  747ACN     H3 4669   0.777   2.265   3.839
  747ACN     C2 4670   0.890   2.165   3.986
  747ACN     N1 4671   0.938   2.069   4.028
  748ACN     C1 4672   2.422   0.628   3.191
  748ACN     H1 4673   2.408   0.705   3.267
  748ACN     H2 4674   2.529   0.604   3.183
  748ACN     H3 4675   2.388   0.665   3.093
  748ACN     C2 4676   2.348   0.508   3.227
  748ACN     N1 4677   2.290   0.412   3.256
  749ACN     C1 4678   2.065   1.057   3.584
  749ACN     H1 4679   2.012   0.980   3.642
  749ACN     H2 4680   1.995   1.103   3.514
  749ACN     H3 4681   2.147   1.011   3.529
  749ACN     C2 4682   2.117   1.158   3.675
  749ACN     N1 4683   2.160   1.238   3.747
  750ACN     C1 4684   3.803   0.379   0.463
  750ACN     H1 4685   3.775   0.296   0.396
  750ACN     H2 4686   3.821   0.469   0.403
  750ACN     H3 4687   3.895   0.352   0.516
  750ACN     C2 4688   3.696   0.403   0.558
  750ACN     N1 4689   3.611   0.423   0.633
  751ACN     C1 4690   2.979   4.170   2.969
  751ACN     H1 4691   3.057   4.240   2.937
  751ACN     H2 4692   2.881   4.212   2.944
  751ACN     H3 4693   2.984   4.157   3.078
  751ACN     C2 4694   2.995   4.041   2.903
  751ACN     N1 4695   3.010   3.938   2.852
  752ACN     C1 4696   1.425   1.563   0.989
  752ACN     H1 4697   1.367   1.568   0.897
  752ACN     H2 4698   1.368   1.503   1.062
  752ACN     H3 4699   1.439   1.664   1.028
  752ACN     C2 4700   1.554   1.501   0.964
  752ACN     N1 4701   1.656   1.451   0.944
  753ACN     C1 4702   3.796   2.257   1.208
  753ACN     H1 4703   3.726   2.341   1.198
  753ACN     H2 4704   3.895   2.290   1.175
  753ACN     H3 4705   3.762   2.175   1.144
  753ACN     C2 4706   3.802   2.214   1.347
  753ACN     N1 4707   3.807   2.179   1.457
  754ACN     C1 4708   0.828   4.190   3.695
  754ACN     H1 4709   0.720   4.176   3.701
  754ACN     H2 4710   0.849   4.268   3.622
  754ACN     H3 4711   0.875   4.097   3.663
  754ACN     C2 4712   0.880   4.229   3.826
  754ACN     N1 4713   0.922   4.259   3.928
  755ACN     C1 4714   3.514   4.217   0.207
  755ACN     H1 4715   3.582   4.196   0.290
  755ACN     H2 4716   3.486   4.123   0.159
  755ACN     H3 4717   3.566   4.280   0.134
  755ACN     C2 4718   3.395   4.287   0.256
  755ACN     N1 4719   3.301   4.341   0.295
  756ACN     C1 4720   0.401   1.620   4.502
  756ACN     H1 4721   0.322   1.688   4.537
  756ACN     H2 4722   0.495   1.675   4.492
  756ACN     H3 4723   0.373   1.581   4.404
  756ACN     C2 4724   0.417   1.510   4.595
  756ACN     N1 4725   0.429   1.423   4.670
  757ACN     C1 4726   0.533   4.331   1.701
  757ACN     H1 4727   0.501   4.434   1.686
  757ACN     H2 4728   0.552   4.285   1.603
  757ACN     H3 4729   0.454   4.274   1.752
  757ACN     C2 4730   0.655   4.328   1.781
  757ACN     N1 4731   0.751   4.327   1.845
  758ACN     C1 4732   0.132   1.755   1.351
  758ACN     H1 4733   0.112   1.857   1.315
  758ACN     H2 4734   0.049   1.722   1.414
  758ACN     H3 4735   0.224   1.756   1.411
  758ACN     C2 4736   0.148   1.664   1.238
  758ACN     N1 4737   0.160   1.593   1.149
  759ACN     C1 4738   3.756   3.195   1.597
  759ACN     H1 4739   3.813   3.282   1.630
  759ACN     H2 4740   3.655   3.228   1.572
  759ACN     H3 4741   3.751   3.123   1.680
  759ACN     C2 4742   3.820   3.135   1.481
  759ACN     N1 4743   3.872   3.087   1.390
  760ACN     C1 4744   0.862   2.007   3.290
  760ACN     H1 4745   0.911   2.084   3.351
  760ACN     H2 4746   0.769   1.979   3.340
  760ACN     H3 4747   0.927   1.920   3.283
  760ACN     C2 4748   0.833   2.060   3.157
  760ACN     N1 4749   0.812   2.100   3.052
  761ACN     C1 4750   0.983   1.023   0.651
  761ACN     H1 4751   1.051   1.004   0.735
  761ACN     H2 4752   0.959   1.130   0.648
  761ACN     H3 4753   0.890   0.968   0.665
  761ACN     C2 4754   1.046   0.984   0.525
  761ACN     N1 4755   1.095   0.952   0.426
  762ACN     C1 4756   2.519   2.103   0.270
  762ACN     H1 4757   2.576   2.010   0.285
  762ACN     H2 4758   2.587   2.188   0.280
  762ACN     H3 4759   2.442   2.109   0.347
  762ACN     C2 4760   2.458   2.103   0.138
  762ACN     N1 4761   2.408   2.103   0.034
  763ACN     C1 4762   0.580   3.780   1.609
  763ACN     H1 4763   0.565   3.793   1.502
  763ACN     H2 4764   0.687   3.778   1.632
  763ACN     H3 4765   0.535   3.685   1.640
  763ACN     C2 4766   0.515   3.889   1.681
  763ACN     N1 4767   0.464   3.976   1.738
  764ACN     C1 4768   3.794   3.868   4.463
  764ACN     H1 4769   3.891   3.835   4.425
  764ACN     H2 4770   3.714   3.826   4.401
  764ACN     H3 4771   3.788   3.978   4.459
  764ACN     C2 4772   3.777   3.822   4.601
  764ACN     N1 4773   3.764   3.787   4.709
  765ACN     C1 4774   1.077   0.746   2.901
  765ACN     H1 4775   1.183   0.748   2.874
  765ACN     H2 4776   1.040   0.643   2.888
  765ACN     H3 4777   1.021   0.812   2.835
  765ACN     C2 4778   1.061   0.786   3.040
  765ACN     N1 4779   1.048   0.818   3.150
  766ACN     C1 4780   3.144   4.332   4.378
  766ACN     H1 4781   3.143   4.374   4.277
  766ACN     H2 4782   3.224   4.258   4.384
  766ACN     H3 4783   3.049   4.282   4.398
  766ACN     C2 4784   3.168   4.437   4.476
  766ACN     N1 4785   3.186   4.520   4.554
  767ACN     C1 4786   1.284   1.662   3.562
  767ACN     H1 4787   1.331   1.695   3.655
  767ACN     H2 4788   1.306   1.556   3.545
  767ACN     H3 4789   1.322   1.721   3.478
  767ACN     C2 4790   1.139   1.679   3.571
  767ACN     N1 4791   1.025   1.691   3.577
  768ACN     C1 4792   3.479   3.165   3.299
  768ACN     H1 4793   3.496   3.217   3.204
  768ACN     H2 4794   3.436   3.235   3.371
  768ACN     H3 4795   3.576   3.129   3.337
  768ACN     C2 4796   3.390   3.051   3.278
  768ACN     N1 4797   3.320   2.962   3.262
  769ACN     C1 4798   2.906   0.634   0.445
  769ACN     H1 4799   2.886   0.540   0.392
  769ACN     H2 4800   2.904   0.716   0.373
  769ACN     H3 4801   3.005   0.629   0.490
  769ACN     C2 4802   2.804   0.655   0.547
  769ACN     N1 4803   2.723   0.672   0.628
  770ACN     C1 4804   0.054   4.624   1.039
  770ACN     H1 4805   0.005   4.649   1.133
  770ACN     H2 4806   0.005   4.677   0.957
  770ACN     H3 4807   0.045   4.516   1.023
  770ACN     C2 4808   0.195   4.661   1.045
  770ACN     N1 4809   0.306   4.691   1.049
  771ACN     C1 4810   0.540   0.594   4.079
  771ACN     H1 4811   0.538   0.703   4.080
  771ACN     H2 4812   0.447   0.556   4.122
  771ACN     H3 4813   0.624   0.558   4.139
  771ACN     C2 4814   0.553   0.545   3.942
  771ACN     N1 4815   0.563   0.507   3.833
  772ACN     C1 4816   3.230   2.237   1.823
  772ACN     H1 4817   3.283   2.233   1.918
  772ACN     H2 4818   3.189   2.138   1.801
  772ACN     H3 4819   3.302   2.263   1.744
  772ACN     C2 4820   3.124   2.337   1.827
  772ACN     N1 4821   3.038   2.414   1.831
  773ACN     C1 4822   1.960   3.993   4.121
  773ACN     H1 4823   1.871   3.979   4.058
  773ACN     H2 4824   1.937   3.954   4.221
  773ACN     H3 4825   1.982   4.100   4.128
  773ACN     C2 4826   2.074   3.922   4.063
  773ACN     N1 4827   2.163   3.865   4.018
  774ACN     C1 4828   3.405   2.198   0.381
  774ACN     H1 4829   3.325   2.238   0.318
  774ACN     H2 4830   3.395   2.240   0.482
  774ACN     H3 4831   3.502   2.229   0.340
  774ACN     C2 4832   3.398   2.053   0.387
  774ACN     N1 4833   3.392   1.938   0.391
  775ACN     C1 4834   3.192   1.417   3.264
  775ACN     H1 4835   3.127   1.442   3.348
  775ACN     H2 4836   3.286   1.375   3.302
  775ACN     H3 4837   3.214   1.508   3.207
  775ACN     C2 4838   3.126   1.319   3.178
  775ACN     N1 4839   3.075   1.241   3.110
  776ACN     C1 4840   2.811   2.033   3.258
  776ACN     H1 4841   2.888   2.018   3.181
  776ACN     H2 4842   2.765   2.131   3.244
  776ACN     H3 4843   2.859   2.031   3.356
  776ACN     C2 4844   2.711   1.927   3.249
  776ACN     N1 4845   2.630   1.846   3.240
  777ACN     C1 4846   0.164   2.500   3.365
  777ACN     H1 4847   0.111   2.438   3.438
  777ACN     H2 4848   0.251   2.445   3.326
  777ACN     H3 4849   0.201   2.591   3.413
  777ACN     C2 4850   0.075   2.535   3.255
  777ACN     N1 4851   0.004   2.563   3.169
  778ACN     C1 4852   2.092   2.204   0.378
  778ACN     H1 4853   2.052   2.129   0.309
  778ACN     H2 4854   2.026   2.291   0.378
  778ACN     H3 4855   2.192   2.233   0.346
  778ACN     C2 4856   2.098   2.146   0.512
  778ACN     N1 4857   2.102   2.102   0.618
  779ACN     C1 4858   3.689   4.600   4.313
  779ACN     H1 4859   3.720   4.654   4.404
  779ACN     H2 4860   3.599   4.542   4.335
  779ACN     H3 4861   3.770   4.532   4.282
  779ACN     C2 4862   3.660   4.696   4.207
  779ACN     N1 4863   3.637   4.771   4.123
  780ACN     C1 4864   2.117   0.848   3.231
  780ACN     H1 4865   2.189   0.930   3.240
  780ACN     H2 4866   2.090   0.812   3.331
  780ACN     H3 4867   2.162   0.765   3.175
  780ACN     C2 4868   1.998   0.894   3.160
  780ACN     N1 4869   1.903   0.930   3.104
  781ACN     C1 4870   2.764   1.330   1.001
  781ACN     H1 4871   2.764   1.434   1.036
  781ACN     H2 4872   2.848   1.277   1.047
  781ACN     H3 4873   2.775   1.329   0.892
  781ACN     C2 4874   2.638   1.266   1.037
  781ACN     N1 4875   2.539   1.216   1.067
  782ACN     C1 4876   0.530   3.549   2.570
  782ACN     H1 4877   0.525   3.546   2.460
  782ACN     H2 4878   0.602   3.476   2.607
  782ACN     H3 4879   0.432   3.525   2.610
  782ACN     C2 4880   0.569   3.683   2.613
  782ACN     N1 4881   0.600   3.788   2.647
  783ACN     C1 4882   0.286   3.513   3.462
  783ACN     H1 4883   0.318   3.421   3.511
  783ACN     H2 4884   0.357   3.593   3.484
  783ACN     H3 4885   0.187   3.541   3.499
  783ACN     C2 4886   0.280   3.491   3.317
  783ACN     N1 4887   0.276   3.474   3.204
  784ACN     C1 4888   1.009   2.417   4.838
  784ACN     H1 4889   0.972   2.351   4.917
  784ACN     H2 4890   1.039   2.357   4.752
  784ACN     H3 4891   1.096   2.472   4.876
  784ACN     C2 4892   0.904   2.510   4.799
  784ACN     N1 4893   0.822   2.584   4.768
  785ACN     C1 4894   0.575   1.387   2.085
  785ACN     H1 4895   0.639   1.339   2.010
  785ACN     H2 4896   0.630   1.397   2.178
  785ACN     H3 4897   0.487   1.323   2.102
  785ACN     C2 4898   0.532   1.518   2.037
  785ACN     N1 4899   0.498   1.622   2.000
  786ACN     C1 4900   2.898   2.511   0.210
  786ACN     H1 4901   2.970   2.562   0.145
  786ACN     H2 4902   2.853   2.427   0.157
  786ACN     H3 4903   2.820   2.582   0.239
  786ACN     C2 4904   2.966   2.463   0.330
  786ACN     N1 4905   3.019   2.425   0.424
  787ACN     C1 4906   3.530   4.807   0.722
  787ACN     H1 4907   3.553   4.730   0.648
  787ACN     H2 4908   3.442   4.776   0.779
  787ACN     H3 4909   3.511   4.902   0.672
  787ACN     C2 4910   3.643   4.821   0.814
  787ACN     N1 4911   3.733   4.831   0.885
  788ACN     C1 4912   2.823   2.617   3.745
  788ACN     H1 4913   2.906   2.602   3.674
  788ACN     H2 4914   2.848   2.570   3.840
  788ACN     H3 4915   2.733   2.570   3.705
  788ACN     C2 4916   2.799   2.759   3.765
  788ACN     N1 4917   2.781   2.872   3.780
  789ACN     C1 4918   2.597   4.250   2.725
  789ACN     H1 4919   2.538   4.270   2.815
  789ACN     H2 4920   2.570   4.151   2.686
  789ACN     H3 4921   2.703   4.251   2.750
  789ACN     C2 4922   2.569   4.351   2.624
  789ACN     N1 4923   2.547   4.432   2.545
  790ACN     C1 4924   0.684   3.953   4.355
  790ACN     H1 4925   0.787   3.973   4.322
  790ACN     H2 4926   0.668   4.001   4.452
  790ACN     H3 4927   0.670   3.845   4.365
  790ACN     C2 4928   0.590   4.005   4.257
  790ACN     N1 4929   0.517   4.046   4.178
  791ACN     C1 4930   0.712   0.767   1.526
  791ACN     H1 4931   0.706   0.675   1.467
  791ACN     H2 4932   0.636   0.764   1.605
  791ACN     H3 4933   0.691   0.852   1.460
  791ACN     C2 4934   0.845   0.781   1.584
  791ACN     N1 4935   0.949   0.793   1.631
  792ACN     C1 4936   0.274   1.128   4.490
  792ACN     H1 4937   0.166   1.119   4.500
  792ACN     H2 4938   0.315   1.031   4.460
  792ACN     H3 4939   0.317   1.156   4.587
  792ACN     C2 4940   0.308   1.229   4.390
  792ACN     N1 4941   0.334   1.309   4.312
  793ACN     C1 4942   1.895   3.256   0.583
  793ACN     H1 4943   1.873   3.156   0.543
  793ACN     H2 4944   1.805   3.318   0.573
  793ACN     H3 4945   1.977   3.300   0.526
  793ACN     C2 4946   1.932   3.244   0.724
  793ACN     N1 4947   1.961   3.234   0.835
  794ACN     C1 4948   0.357   4.151   0.501
  794ACN     H1 4949   0.419   4.110   0.581
  794ACN     H2 4950   0.253   4.121   0.517
  794ACN     H3 4951   0.391   4.111   0.405
  794ACN     C2 4952   0.366   4.296   0.501
  794ACN     N1 4953   0.374   4.411   0.499
  795ACN     C1 4954   4.533   0.672   2.218
  795ACN     H1 4955   4.493   0.604   2.294
  795ACN     H2 4956   4.517   0.775   2.251
  795ACN     H3 4957   4.481   0.656   2.123
  795ACN     C2 4958   0.070   0.647   2.201
  795ACN     N1 4959   0.182   0.626   2.186
  796ACN     C1 4960   2.818   4.226   4.753
  796ACN     H1 4961   2.846   4.312   4.814
  796ACN     H2 4962   2.742   4.256   4.680
  796ACN     H3 4963   2.775   4.149   4.819
  796ACN     C2 4964   2.935   4.173   4.685
  796ACN     N1 4965   3.028   4.131   4.631
  797ACN     C1 4966   0.145   2.317   2.818
  797ACN     H1 4967   0.187   2.219   2.792
  797ACN     H2 4968   0.206   2.396   2.772
  797ACN     H3 4969   0.148   2.329   2.927
  797ACN     C2 4970   0.008   2.326   2.770
  797ACN     N1 4971   4.505   2.333   2.731
  798ACN     C1 4972   3.813   3.046   2.888
  798ACN     H1 4973   3.922   3.061   2.894
  798ACN     H2 4974   3.793   2.955   2.831
  798ACN     H3 4975   3.768   3.132   2.838
  798ACN     C2 4976   3.758   3.033   3.022
  798ACN     N1 4977   3.715   3.021   3.128
  799ACN     C1 4978   2.786   3.555   1.902
  799ACN     H1 4979   2.883   3.564   1.952
  799ACN     H2 4980   2.791   3.607   1.806
  799ACN     H3 4981   2.710   3.604   1.965
  799ACN     C2 4982   2.752   3.415   1.882
  799ACN     N1 4983   2.724   3.304   1.868
  800ACN     C1 4984   2.988   0.658   3.557
  800ACN     H1 4985   2.922   0.582   3.514
  800ACN     H2 4986   2.957   0.757   3.522
  800ACN     H3 4987   3.091   0.640   3.524
  800ACN     C2 4988   2.980   0.653   3.703
  800ACN     N1 4989   2.972   0.649   3.818
  801ACN     C1 4990   3.438   1.337   2.365
  801ACN     H1 4991   3.373   1.251   2.385
  801ACN     H2 4992   3.424   1.369   2.261
  801ACN     H3 4993   3.542   1.306   2.378
  801ACN     C2 4994   3.406   1.446   2.456
  801ACN     N1 4995   3.380   1.533   2.528
  802ACN     C1 4996   2.397   0.546   2.575
  802ACN     H1 4997   2.504   0.554   2.593
  802ACN     H2 4998   2.360   0.449   2.611
  802ACN     H3 4999   2.378   0.554   2.467
  802ACN     C2 5000   2.327   0.653   2.644
  802ACN     N1 5001   2.272   0.738   2.699
  803ACN     C1 5002   2.066   4.838   3.769
  803ACN     H1 5003   2.063   4.732   3.798
  803ACN     H2 5004   1.999   4.895   3.833
  803ACN     H3 5005   2.033   4.846   3.665
  803ACN     C2 5006   2.203   4.888   3.782
  803ACN     N1 5007   2.310   4.927   3.792
  804ACN     C1 5008   2.467   3.938   3.158
  804ACN     H1 5009   2.407   3.902   3.074
  804ACN     H2 5010   2.487   3.855   3.227
  804ACN     H3 5011   2.410   4.016   3.211
  804ACN     C2 5012   2.592   3.994   3.109
  804ACN     N1 5013   2.692   4.038   3.072
  805ACN     C1 5014   2.531   2.419   1.016
  805ACN     H1 5015   2.440   2.470   0.983
  805ACN     H2 5016   2.564   2.463   1.111
  805ACN     H3 5017   2.610   2.433   0.941
  805ACN     C2 5018   2.503   2.278   1.034
  805ACN     N1 5019   2.479   2.166   1.049
  806ACN     C1 5020   0.446   2.696   1.131
  806ACN     H1 5021   0.431   2.793   1.180
  806ACN     H2 5022   0.498   2.713   1.036
  806ACN     H3 5023   0.349   2.650   1.110
  806ACN     C2 5024   0.527   2.609   1.216
  806ACN     N1 5025   0.590   2.541   1.283
  807ACN     C1 5026   0.516   4.896   3.308
  807ACN     H1 5027   0.591   4.828   3.267
  807ACN     H2 5028   0.490   4.971   3.232
  807ACN     H3 5029   0.558   4.946   3.396
  807ACN     C2 5030   0.396   4.822   3.346
  807ACN     N1 5031   0.302   4.764   3.376
  808ACN     C1 5032   0.469   2.904   4.629
  808ACN     H1 5033   0.465   2.931   4.736
  808ACN     H2 5034   0.489   2.797   4.621
  808ACN     H3 5035   0.550   2.960   4.582
  808ACN     C2 5036   0.343   2.937   4.565
  808ACN     N1 5037   0.242   2.963   4.514
  809ACN     C1 5038   0.774   0.034   2.224
  809ACN     H1 5039   0.834   5.252   2.157
  809ACN     H2 5040   0.683   5.262   2.253
  809ACN     H3 5041   0.746   0.126   2.171
  809ACN     C2 5042   0.851   0.068   2.343
  809ACN     N1 5043   0.914   0.095   2.436
  810ACN     C1 5044   1.981   0.709   2.381
  810ACN     H1 5045   2.058   0.666   2.446
  810ACN     H2 5046   2.005   0.685   2.278
  810ACN     H3 5047   1.981   0.818   2.395
  810ACN     C2 5048   1.850   0.654   2.416
  810ACN     N1 5049   1.746   0.612   2.442
  811ACN     C1 5050   2.273   0.209   3.586
  811ACN     H1 5051   2.249   0.244   3.485
  811ACN     H2 5052   2.323   0.112   3.579
  811ACN     H3 5053   2.180   0.197   3.642
  811ACN     C2 5054   2.359   0.306   3.652
  811ACN     N1 5055   2.427   0.383   3.705
  812ACN     C1 5056   2.241   0.914   2.169
  812ACN     H1 5057   2.199   0.886   2.072
  812ACN     H2 5058   2.159   0.927   2.241
  812ACN     H3 5059   2.295   1.009   2.161
  812ACN     C2 5060   2.331   0.810   2.217
  812ACN     N1 5061   2.403   0.727   2.253
  813ACN     C1 5062   1.540   0.434   0.447
  813ACN     H1 5063   1.434   0.454   0.463
  813ACN     H2 5064   1.550   0.374   0.356
  813ACN     H3 5065   1.579   0.377   0.532
  813ACN     C2 5066   1.613   0.559   0.433
  813ACN     N1 5067   1.670   0.658   0.420
  814ACN     C1 5068   0.246   3.887   3.998
  814ACN     H1 5069   0.202   3.787   4.007
  814ACN     H2 5070   0.239   3.920   3.894
  814ACN     H3 5071   0.351   3.883   4.027
  814ACN     C2 5072   0.176   3.981   4.085
  814ACN     N1 5073   0.119   4.055   4.153
  815ACN     C1 5074   2.175   0.017   0.238
  815ACN     H1 5075   2.144   5.194   0.240
  815ACN     H2 5076   2.269   0.028   0.293
  815ACN     H3 5077   2.099   0.079   0.286
  815ACN     C2 5078   2.194   0.062   0.100
  815ACN     N1 5079   2.209   0.096   5.333
  816ACN     C1 5080   3.570   1.069   2.603
  816ACN     H1 5081   3.609   1.055   2.502
  816ACN     H2 5082   3.598   1.169   2.638
  816ACN     H3 5083   3.615   0.995   2.670
  816ACN     C2 5084   3.425   1.055   2.604
  816ACN     N1 5085   3.311   1.045   2.604
  817ACN     C1 5086   0.209   2.945   0.629
  817ACN     H1 5087   0.174   3.047   0.647
  817ACN     H2 5088   0.299   2.949   0.567
  817ACN     H3 5089   0.131   2.888   0.577
  817ACN     C2 5090   0.241   2.881   0.756
  817ACN     N1 5091   0.267   2.832   0.857
  818ACN     C1 5092   2.949   3.905   0.631
  818ACN     H1 5093   2.978   3.972   0.712
  818ACN     H2 5094   3.023   3.913   0.550
  818ACN     H3 5095   2.851   3.935   0.593
  818ACN     C2 5096   2.943   3.767   0.679
  818ACN     N1 5097   2.938   3.659   0.718
  819ACN     C1 5098   3.196   2.398   2.535
  819ACN     H1 5099   3.229   2.430   2.436
  819ACN     H2 5100   3.153   2.483   2.588
  819ACN     H3 5101   3.283   2.362   2.590
  819ACN     C2 5102   3.098   2.291   2.522
  819ACN     N1 5103   3.019   2.208   2.512
  820ACN     C1 5104   0.938   1.875   2.832
  820ACN     H1 5105   0.999   1.824   2.757
  820ACN     H2 5106   0.852   1.924   2.784
  820ACN     H3 5107   0.998   1.952   2.882
  820ACN     C2 5108   0.888   1.781   2.930
  820ACN     N1 5109   0.848   1.706   3.008
  821ACN     C1 5110   3.792   3.790   3.261
  821ACN     H1 5111   3.769   3.878   3.200
  821ACN     H2 5112   3.701   3.730   3.272
  821ACN     H3 5113   3.826   3.823   3.359
  821ACN     C2 5114   3.897   3.712   3.196
  821ACN     N1 5115   3.979   3.648   3.146
  822ACN     C1 5116   0.142   1.166   1.718
  822ACN     H1 5117   0.138   1.058   1.737
  822ACN     H2 5118   0.040   1.206   1.719
  822ACN     H3 5119   0.186   1.183   1.620
  822ACN     C2 5120   0.222   1.232   1.820
  822ACN     N1 5121   0.286   1.284   1.901
  823ACN     C1 5122   3.853   3.477   0.723
  823ACN     H1 5123   3.863   3.566   0.661
  823ACN     H2 5124   3.804   3.505   0.817
  823ACN     H3 5125   3.953   3.438   0.745
  823ACN     C2 5126   3.774   3.376   0.653
  823ACN     N1 5127   3.712   3.296   0.598
  824ACN     C1 5128   2.305   1.760   3.501
  824ACN     H1 5129   2.253   1.813   3.421
  824ACN     H2 5130   2.391   1.706   3.458
  824ACN     H3 5131   2.236   1.688   3.546
  824ACN     C2 5132   2.351   1.853   3.603
  824ACN     N1 5133   2.388   1.930   3.680
  825ACN     C1 5134   1.768   3.465   2.721
  825ACN     H1 5135   1.857   3.529   2.734
  825ACN     H2 5136   1.790   3.388   2.647
  825ACN     H3 5137   1.686   3.527   2.684
  825ACN     C2 5138   1.731   3.406   2.849
  825ACN     N1 5139   1.702   3.356   2.948
  826ACN     C1 5140   2.871   3.981   4.320
  826ACN     H1 5141   2.806   4.049   4.264
  826ACN     H2 5142   2.877   4.016   4.424
  826ACN     H3 5143   2.971   3.984   4.276
  826ACN     C2 5144   2.818   3.846   4.315
  826ACN     N1 5145   2.776   3.738   4.311
  827ACN     C1 5146   1.660   1.759   0.357
  827ACN     H1 5147   1.685   1.745   0.251
  827ACN     H2 5148   1.701   1.675   0.415
  827ACN     H3 5149   1.551   1.760   0.369
  827ACN     C2 5150   1.716   1.884   0.406
  827ACN     N1 5151   1.759   1.984   0.445
  828ACN     C1 5152   3.297   3.146   2.859
  828ACN     H1 5153   3.264   3.044   2.840
  828ACN     H2 5154   3.317   3.159   2.966
  828ACN     H3 5155   3.217   3.215   2.829
  828ACN     C2 5156   3.417   3.175   2.782
  828ACN     N1 5157   3.512   3.198   2.720
  829ACN     C1 5158   2.981   2.741   4.677
  829ACN     H1 5159   3.039   2.833   4.668
  829ACN     H2 5160   2.876   2.763   4.657
  829ACN     H3 5161   2.991   2.705   4.780
  829ACN     C2 5162   3.032   2.641   4.584
  829ACN     N1 5163   3.071   2.562   4.510
  830ACN     C1 5164   2.299   4.421   1.709
  830ACN     H1 5165   2.329   4.404   1.605
  830ACN     H2 5166   2.309   4.528   1.732
  830ACN     H3 5167   2.367   4.365   1.774
  830ACN     C2 5168   2.162   4.379   1.730
  830ACN     N1 5169   2.053   4.343   1.746
  831ACN     C1 5170   4.312   2.147   1.296
  831ACN     H1 5171   4.249   2.074   1.346
  831ACN     H2 5172   4.395   2.096   1.246
  831ACN     H3 5173   4.354   2.216   1.371
  831ACN     C2 5174   4.234   2.222   1.199
  831ACN     N1 5175   4.171   2.281   1.122
  832ACN     C1 5176   3.951   2.067   4.347
  832ACN     H1 5177   3.983   2.171   4.359
  832ACN     H2 5178   4.004   2.021   4.263
  832ACN     H3 5179   3.843   2.066   4.327
  832ACN     C2 5180   3.978   1.992   4.469
  832ACN     N1 5181   3.998   1.933   4.566
  833ACN     C1 5182   0.670   4.348   4.127
  833ACN     H1 5183   0.653   4.268   4.055
  833ACN     H2 5184   0.734   4.424   4.081
  833ACN     H3 5185   0.723   4.306   4.214
  833ACN     C2 5186   0.544   4.406   4.169
  833ACN     N1 5187   0.443   4.452   4.201
  834ACN     C1 5188   0.935   1.343   3.608
  834ACN     H1 5189   0.855   1.332   3.535
  834ACN     H2 5190   0.896   1.394   3.696
  834ACN     H3 5191   1.015   1.404   3.564
  834ACN     C2 5192   0.987   1.213   3.645
  834ACN     N1 5193   1.027   1.109   3.675
  835ACN     C1 5194   0.527   0.935   0.976
  835ACN     H1 5195   0.547   0.868   0.892
  835ACN     H2 5196   0.422   0.966   0.976
  835ACN     H3 5197   0.589   1.025   0.967
  835ACN     C2 5198   0.558   0.867   1.102
  835ACN     N1 5199   0.582   0.813   1.200
  836ACN     C1 5200   1.223   2.659   1.720
  836ACN     H1 5201   1.161   2.707   1.797
  836ACN     H2 5202   1.300   2.730   1.687
  836ACN     H3 5203   1.159   2.636   1.635
  836ACN     C2 5204   1.283   2.538   1.773
  836ACN     N1 5205   1.331   2.442   1.817
  837ACN     C1 5206   2.519   2.975   0.622
  837ACN     H1 5207   2.412   2.973   0.646
  837ACN     H2 5208   2.549   2.876   0.586
  837ACN     H3 5209   2.575   2.998   0.713
  837ACN     C2 5210   2.545   3.077   0.521
  837ACN     N1 5211   2.566   3.158   0.442
  838ACN     C1 5212   2.262   1.945   1.189
  838ACN     H1 5213   2.246   1.981   1.087
  838ACN     H2 5214   2.369   1.933   1.205
  838ACN     H3 5215   2.212   1.848   1.200
  838ACN     C2 5216   2.207   2.041   1.284
  838ACN     N1 5217   2.164   2.116   1.360
  839ACN     C1 5218   1.613   1.683   4.113
  839ACN     H1 5219   1.690   1.608   4.129
  839ACN     H2 5220   1.553   1.655   4.026
  839ACN     H3 5221   1.660   1.780   4.094
  839ACN     C2 5222   1.528   1.693   4.231
  839ACN     N1 5223   1.460   1.702   4.324
  840ACN     C1 5224   0.761   2.212   4.584
  840ACN     H1 5225   0.801   2.139   4.513
  840ACN     H2 5226   0.653   2.224   4.565
  840ACN     H3 5227   0.809   2.309   4.568
  840ACN     C2 5228   0.783   2.165   4.720
  840ACN     N1 5229   0.802   2.129   4.827
  841ACN     C1 5230   0.673   2.085   1.724
  841ACN     H1 5231   0.598   2.071   1.645
  841ACN     H2 5232   0.707   1.986   1.757
  841ACN     H3 5233   0.627   2.137   1.808
  841ACN     C2 5234   0.785   2.162   1.672
  841ACN     N1 5235   0.875   2.222   1.632
  842ACN     C1 5236   1.744   1.504   4.476
  842ACN     H1 5237   1.751   1.573   4.560
  842ACN     H2 5238   1.785   1.552   4.386
  842ACN     H3 5239   1.638   1.480   4.459
  842ACN     C2 5240   1.819   1.382   4.506
  842ACN     N1 5241   1.878   1.286   4.529
  843ACN     C1 5242   2.737   1.006   3.275
  843ACN     H1 5243   2.794   1.063   3.349
  843ACN     H2 5244   2.791   1.006   3.180
  843ACN     H3 5245   2.639   1.053   3.261
  843ACN     C2 5246   2.719   0.868   3.322
  843ACN     N1 5247   2.705   0.760   3.357
  844ACN     C1 5248   2.467   2.447   2.303
  844ACN     H1 5249   2.372   2.397   2.288
  844ACN     H2 5250   2.501   2.432   2.406
  844ACN     H3 5251   2.457   2.554   2.284
  844ACN     C2 5252   2.566   2.392   2.212
  844ACN     N1 5253   2.643   2.349   2.139
  845ACN     C1 5254   2.448   4.792   2.605
  845ACN     H1 5255   2.516   4.865   2.651
  845ACN     H2 5256   2.345   4.821   2.630
  845ACN     H3 5257   2.468   4.693   2.646
  845ACN     C2 5258   2.465   4.791   2.461
  845ACN     N1 5259   2.479   4.789   2.346
  846ACN     C1 5260   3.800   3.710   2.829
  846ACN     H1 5261   3.761   3.608   2.836
  846ACN     H2 5262   3.817   3.735   2.723
  846ACN     H3 5263   3.895   3.716   2.883
  846ACN     C2 5264   3.705   3.804   2.887
  846ACN     N1 5265   3.630   3.879   2.933
  847ACN     C1 5266   2.744   2.154   4.300
  847ACN     H1 5267   2.667   2.099   4.356
  847ACN     H2 5268   2.828   2.087   4.281
  847ACN     H3 5269   2.779   2.238   4.362
  847ACN     C2 5270   2.689   2.205   4.175
  847ACN     N1 5271   2.646   2.243   4.075
  848ACN     C1 5272   2.555   1.108   4.190
  848ACN     H1 5273   2.507   1.010   4.186
  848ACN     H2 5274   2.651   1.097   4.241
  848ACN     H3 5275   2.491   1.176   4.247
  848ACN     C2 5276   2.577   1.160   4.055
  848ACN     N1 5277   2.595   1.201   3.949
  849ACN     C1 5278   0.302   1.490   2.448
  849ACN     H1 5279   0.193   1.476   2.445
  849ACN     H2 5280   0.324   1.596   2.459
  849ACN     H3 5281   0.345   1.454   2.354
  849ACN     C2 5282   0.359   1.414   2.559
  849ACN     N1 5283   0.405   1.356   2.647
  850ACN     C1 5284   3.692   2.058   2.166
  850ACN     H1 5285   3.593   2.101   2.149
  850ACN     H2 5286   3.758   2.088   2.084
  850ACN     H3 5287   3.685   1.949   2.168
  850ACN     C2 5288   3.747   2.107   2.292
  850ACN     N1 5289   3.789   2.146   2.393
  851ACN     C1 5290   2.453   4.624   3.863
  851ACN     H1 5291   2.345   4.604   3.867
  851ACN     H2 5292   2.486   4.656   3.963
  851ACN     H3 5293   2.472   4.704   3.792
  851ACN     C2 5294   2.525   4.504   3.823
  851ACN     N1 5295   2.583   4.410   3.791
  852ACN     C1 5296   1.156   4.848   1.274
  852ACN     H1 5297   1.242   4.878   1.214
  852ACN     H2 5298   1.133   4.743   1.254
  852ACN     H3 5299   1.069   4.909   1.247
  852ACN     C2 5300   1.187   4.867   1.415
  852ACN     N1 5301   1.212   4.882   1.527
  853ACN     C1 5302   2.771   3.247   2.435
  853ACN     H1 5303   2.756   3.324   2.358
  853ACN     H2 5304   2.758   3.294   2.533
  853ACN     H3 5305   2.873   3.208   2.427
  853ACN     C2 5306   2.673   3.140   2.418
  853ACN     N1 5307   2.596   3.055   2.407
  854ACN     C1 5308   3.850   4.979   0.073
  854ACN     H1 5309   3.921   5.017   5.341
  854ACN     H2 5310   3.830   5.057   0.148
  854ACN     H3 5311   3.893   4.892   0.125
  854ACN     C2 5312   3.725   4.940   0.008
  854ACN     N1 5313   3.627   4.910   5.299
  855ACN     C1 5314   2.251   0.281   1.652
  855ACN     H1 5315   2.147   0.312   1.637
  855ACN     H2 5316   2.260   0.175   1.624
  855ACN     H3 5317   2.277   0.291   1.757
  855ACN     C2 5318   2.340   0.362   1.570
  855ACN     N1 5319   2.411   0.424   1.504
  856ACN     C1 5320   2.961   0.710   3.115
  856ACN     H1 5321   2.926   0.647   3.198
  856ACN     H2 5322   3.027   0.788   3.155
  856ACN     H3 5323   2.874   0.757   3.067
  856ACN     C2 5324   3.033   0.629   3.018
  856ACN     N1 5325   3.090   0.566   2.941
  857ACN     C1 5326   0.038   0.031   3.483
  857ACN     H1 5327   0.061   5.220   3.537
  857ACN     H2 5328   4.560   0.081   3.532
  857ACN     H3 5329   0.009   0.005   3.380
  857ACN     C2 5330   0.154   0.119   3.481
  857ACN     N1 5331   0.245   0.189   3.479
  858ACN     C1 5332   1.098   2.723   4.186
  858ACN     H1 5333   1.051   2.660   4.109
  858ACN     H2 5334   1.052   2.700   4.282
  858ACN     H3 5335   1.081   2.828   4.161
  858ACN     C2 5336   1.241   2.696   4.192
  858ACN     N1 5337   1.354   2.674   4.196
  859ACN     C1 5338   1.019   3.309   3.496
  859ACN     H1 5339   1.088   3.296   3.580
  859ACN     H2 5340   1.000   3.416   3.482
  859ACN     H3 5341   0.925   3.259   3.517
  859ACN     C2 5342   1.078   3.254   3.375
  859ACN     N1 5343   1.124   3.209   3.279
  860ACN     C1 5344   0.628   4.841   4.771
  860ACN     H1 5345   0.721   4.896   4.755
  860ACN     H2 5346   0.618   4.817   4.877
  860ACN     H3 5347   0.631   4.747   4.716
  860ACN     C2 5348   0.513   4.921   4.727
  860ACN     N1 5349   0.423   4.984   4.693
  861ACN     C1 5350   0.543   3.064   0.966
  861ACN     H1 5351   0.526   2.957   0.978
  861ACN     H2 5352   0.650   3.084   0.975
  861ACN     H3 5353   0.490   3.119   1.044
  861ACN     C2 5354   0.496   3.107   0.835
  861ACN     N1 5355   0.459   3.138   0.730
  862ACN     C1 5356   2.799   4.548   4.495
  862ACN     H1 5357   2.894   4.554   4.550
  862ACN     H2 5358   2.795   4.628   4.421
  862ACN     H3 5359   2.717   4.562   4.567
  862ACN     C2 5360   2.786   4.418   4.430
  862ACN     N1 5361   2.777   4.315   4.379
  863ACN     C1 5362   3.485   1.666   2.808
  863ACN     H1 5363   3.446   1.712   2.717
  863ACN     H2 5364   3.568   1.727   2.846
  863ACN     H3 5365   3.520   1.565   2.785
  863ACN     C2 5366   3.379   1.659   2.908
  863ACN     N1 5367   3.295   1.654   2.986
  864ACN     C1 5368   1.902   0.654   4.983
  864ACN     H1 5369   1.989   0.660   5.050
  864ACN     H2 5370   1.917   0.722   4.899
  864ACN     H3 5371   1.813   0.685   5.039
  864ACN     C2 5372   1.885   0.518   4.935
  864ACN     N1 5373   1.872   0.411   4.895
  865ACN     C1 5374   3.809   4.823   3.273
  865ACN     H1 5375   3.755   4.897   3.333
  865ACN     H2 5376   3.748   4.732   3.265
  865ACN     H3 5377   3.903   4.800   3.322
  865ACN     C2 5378   3.834   4.878   3.140
  865ACN     N1 5379   3.855   4.920   3.035
  866ACN     C1 5380   1.465   4.979   2.815
  866ACN     H1 5381   1.538   4.900   2.792
  866ACN     H2 5382   1.424   5.019   2.721
  866ACN     H3 5383   1.515   5.059   2.870
  866ACN     C2 5384   1.357   4.923   2.896
  866ACN     N1 5385   1.272   4.881   2.961
  867ACN     C1 5386   1.615   4.656   4.774
  867ACN     H1 5387   1.563   4.662   4.678
  867ACN     H2 5388   1.552   4.703   4.850
  867ACN     H3 5389   1.710   4.710   4.767
  867ACN     C2 5390   1.639   4.517   4.808
  867ACN     N1 5391   1.658   4.407   4.836
  868ACN     C1 5392   1.443   4.630   2.440
  868ACN     H1 5393   1.343   4.669   2.464
  868ACN     H2 5394   1.478   4.676   2.346
  868ACN     H3 5395   1.437   4.522   2.427
  868ACN     C2 5396   1.536   4.661   2.548
  868ACN     N1 5397   1.609   4.685   2.633
  869ACN     C1 5398   3.308   3.930   3.066
  869ACN     H1 5399   3.382   3.973   2.997
  869ACN     H2 5400   3.244   3.860   3.009
  869ACN     H3 5401   3.246   4.009   3.108
  869ACN     C2 5402   3.377   3.859   3.173
  869ACN     N1 5403   3.430   3.802   3.258
  870ACN     C1 5404   1.230   0.608   2.335
  870ACN     H1 5405   1.279   0.510   2.339
  870ACN     H2 5406   1.255   0.664   2.426
  870ACN     H3 5407   1.122   0.592   2.333
  870ACN     C2 5408   1.272   0.682   2.217
  870ACN     N1 5409   1.306   0.741   2.124
  871ACN     C1 5410   1.600   0.849   3.260
  871ACN     H1 5411   1.553   0.880   3.353
  871ACN     H2 5412   1.669   0.767   3.282
  871ACN     H3 5413   1.658   0.934   3.220
  871ACN     C2 5414   1.500   0.807   3.163
  871ACN     N1 5415   1.421   0.774   3.086
  872ACN     C1 5416   0.564   3.876   0.907
  872ACN     H1 5417   0.672   3.859   0.901
  872ACN     H2 5418   0.513   3.779   0.905
  872ACN     H3 5419   0.532   3.934   0.820
  872ACN     C2 5420   0.531   3.947   1.029
  872ACN     N1 5421   0.505   4.003   1.127
  873ACN     C1 5422   0.318   0.356   2.395
  873ACN     H1 5423   0.230   0.307   2.436
  873ACN     H2 5424   0.341   0.444   2.456
  873ACN     H3 5425   0.296   0.390   2.293
  873ACN     C2 5426   0.431   0.264   2.395
  873ACN     N1 5427   0.520   0.192   2.395
  874ACN     C1 5428   1.878   0.026   2.756
  874ACN     H1 5429   1.984   0.001   2.768
  874ACN     H2 5430   1.817   5.220   2.781
  874ACN     H3 5431   1.860   0.054   2.652
  874ACN     C2 5432   1.844   0.138   2.843
  874ACN     N1 5433   1.817   0.226   2.913
  875ACN     C1 5434   2.397   4.161   4.616
  875ACN     H1 5435   2.424   4.111   4.523
  875ACN     H2 5436   2.435   4.103   4.701
  875ACN     H3 5437   2.288   4.167   4.623
  875ACN     C2 5438   2.453   4.296   4.619
  875ACN     N1 5439   2.499   4.401   4.622
  876ACN     C1 5440   3.824   4.303   3.486
  876ACN     H1 5441   3.909   4.345   3.541
  876ACN     H2 5442   3.785   4.379   3.417
  876ACN     H3 5443   3.745   4.276   3.557
  876ACN     C2 5444   3.866   4.185   3.412
  876ACN     N1 5445   3.899   4.091   3.354
  877ACN     C1 5446   0.209   4.085   4.820
  877ACN     H1 5447   0.151   4.168   4.778
  877ACN     H2 5448   0.193   3.996   4.758
  877ACN     H3 5449   0.175   4.065   4.922
  877ACN     C2 5450   0.351   4.120   4.820
  877ACN     N1 5451   0.462   4.147   4.821
  878ACN     C1 5452   2.785   2.970   0.191
  878ACN     H1 5453   2.838   3.033   0.120
  878ACN     H2 5454   2.718   2.902   0.138
  878ACN     H3 5455   2.724   3.035   0.256
  878ACN     C2 5456   2.879   2.896   0.273
  878ACN     N1 5457   2.955   2.836   0.337
  879ACN     C1 5458   1.621   1.210   4.169
  879ACN     H1 5459   1.630   1.133   4.093
  879ACN     H2 5460   1.716   1.263   4.179
  879ACN     H3 5461   1.595   1.163   4.264
  879ACN     C2 5462   1.515   1.303   4.132
  879ACN     N1 5463   1.432   1.376   4.101
  880ACN     C1 5464   2.126   0.328   4.654
  880ACN     H1 5465   2.116   0.279   4.556
  880ACN     H2 5466   2.142   0.251   4.730
  880ACN     H3 5467   2.033   0.381   4.676
  880ACN     C2 5468   2.239   0.420   4.652
  880ACN     N1 5469   2.328   0.493   4.650
  881ACN     C1 5470   0.871   3.184   3.047
  881ACN     H1 5471   0.851   3.212   3.151
  881ACN     H2 5472   0.979   3.177   3.033
  881ACN     H3 5473   0.831   3.262   2.981
  881ACN     C2 5474   0.808   3.056   3.017
  881ACN     N1 5475   0.759   2.955   2.994
  882ACN     C1 5476   2.357   0.642   4.299
  882ACN     H1 5477   2.303   0.736   4.286
  882ACN     H2 5478   2.416   0.647   4.391
  882ACN     H3 5479   2.425   0.629   4.214
  882ACN     C2 5480   2.263   0.531   4.305
  882ACN     N1 5481   2.189   0.443   4.309
  883ACN     C1 5482   2.484   3.835   4.924
  883ACN     H1 5483   2.519   3.935   4.896
  883ACN     H2 5484   2.467   3.832   5.032
  883ACN     H3 5485   2.561   3.761   4.898
  883ACN     C2 5486   2.361   3.804   4.852
  883ACN     N1 5487   2.264   3.778   4.796
  884ACN     C1 5488   0.862   3.819   1.364
  884ACN     H1 5489   0.917   3.743   1.421
  884ACN     H2 5490   0.933   3.884   1.313
  884ACN     H3 5491   0.803   3.879   1.434
  884ACN     C2 5492   0.773   3.754   1.268
  884ACN     N1 5493   0.703   3.703   1.192
  885ACN     C1 5494   2.902   2.542   2.302
  885ACN     H1 5495   2.836   2.573   2.221
  885ACN     H2 5496   2.971   2.624   2.326
  885ACN     H3 5497   2.961   2.456   2.269
  885ACN     C2 5498   2.825   2.506   2.421
  885ACN     N1 5499   2.761   2.480   2.513
  886ACN     C1 5500   1.098   0.383   0.324
  886ACN     H1 5501   1.100   0.406   0.217
  886ACN     H2 5502   1.196   0.406   0.367
  886ACN     H3 5503   1.078   0.276   0.337
  886ACN     C2 5504   0.996   0.462   0.391
  886ACN     N1 5505   0.913   0.523   0.443
  887ACN     C1 5506   2.501   3.986   3.699
  887ACN     H1 5507   2.610   3.992   3.705
  887ACN     H2 5508   2.471   3.881   3.711
  887ACN     H3 5509   2.467   4.021   3.601
  887ACN     C2 5510   2.441   4.066   3.805
  887ACN     N1 5511   2.394   4.129   3.889
  888ACN     C1 5512   2.273   0.916   3.889
  888ACN     H1 5513   2.205   0.949   3.968
  888ACN     H2 5514   2.305   1.002   3.830
  888ACN     H3 5515   2.219   0.845   3.825
  888ACN     C2 5516   2.389   0.851   3.948
  888ACN     N1 5517   2.482   0.800   3.993
  889ACN     C1 5518   0.891   2.051   2.521
  889ACN     H1 5519   0.884   2.101   2.619
  889ACN     H2 5520   0.871   1.944   2.533
  889ACN     H3 5521   0.991   2.066   2.481
  889ACN     C2 5522   0.792   2.109   2.430
  889ACN     N1 5523   0.716   2.154   2.358
  890ACN     C1 5524   1.753   1.333   1.924
  890ACN     H1 5525   1.744   1.335   2.033
  890ACN     H2 5526   1.695   1.248   1.886
  890ACN     H3 5527   1.858   1.317   1.896
  890ACN     C2 5528   1.703   1.457   1.866
  890ACN     N1 5529   1.665   1.556   1.822
  891ACN     C1 5530   0.307   3.027   4.169
  891ACN     H1 5531   0.277   3.115   4.228
  891ACN     H2 5532   0.264   2.938   4.216
  891ACN     H3 5533   0.416   3.018   4.171
  891ACN     C2 5534   0.260   3.039   4.032
  891ACN     N1 5535   0.222   3.049   3.923
  892ACN     C1 5536   2.352   1.772   2.348
  892ACN     H1 5537   2.334   1.664   2.357
  892ACN     H2 5538   2.361   1.797   2.242
  892ACN     H3 5539   2.446   1.795   2.398
  892ACN     C2 5540   2.244   1.846   2.411
  892ACN     N1 5541   2.160   1.910   2.459
  893ACN     C1 5542   0.834   3.107   4.249
  893ACN     H1 5543   0.896   3.179   4.302
  893ACN     H2 5544   0.806   3.027   4.319
  893ACN     H3 5545   0.891   3.063   4.167
  893ACN     C2 5546   0.714   3.171   4.198
  893ACN     N1 5547   0.619   3.223   4.157
  894ACN     C1 5548   3.083   4.776   1.526
  894ACN     H1 5549   2.993   4.811   1.474
  894ACN     H2 5550   3.054   4.729   1.620
  894ACN     H3 5551   3.147   4.863   1.548
  894ACN     C2 5552   3.156   4.681   1.443
  894ACN     N1 5553   3.215   4.607   1.378
  895ACN     C1 5554   3.688   5.275   2.195
  895ACN     H1 5555   3.705   5.193   2.124
  895ACN     H2 5556   3.763   0.072   2.179
  895ACN     H3 5557   3.695   5.237   2.297
  895ACN     C2 5558   3.555   0.050   2.172
  895ACN     N1 5559   3.450   0.094   2.155
  896ACN     C1 5560   3.222   4.717   2.119
  896ACN     H1 5561   3.220   4.823   2.144
  896ACN     H2 5562   3.180   4.660   2.203
  896ACN     H3 5563   3.326   4.685   2.105
  896ACN     C2 5564   3.144   4.691   1.999
  896ACN     N1 5565   3.083   4.671   1.903
  897ACN     C1 5566   3.405   0.592   3.067
  897ACN     H1 5567   3.379   0.486   3.066
  897ACN     H2 5568   3.332   0.646   3.129
  897ACN     H3 5569   3.401   0.631   2.965
  897ACN     C2 5570   3.539   0.608   3.122
  897ACN     N1 5571   3.645   0.619   3.167
  898ACN     C1 5572   2.933   3.714   3.126
  898ACN     H1 5573   3.006   3.633   3.136
  898ACN     H2 5574   2.836   3.679   3.162
  898ACN     H3 5575   2.923   3.740   3.020
  898ACN     C2 5576   2.976   3.830   3.202
  898ACN     N1 5577   3.011   3.922   3.261
  899ACN     C1 5578   3.657   4.526   2.576
  899ACN     H1 5579   3.757   4.568   2.560
  899ACN     H2 5580   3.619   4.565   2.671
  899ACN     H3 5581   3.663   4.417   2.584
  899ACN     C2 5582   3.568   4.564   2.467
  899ACN     N1 5583   3.498   4.592   2.380
  900ACN     C1 5584   3.248   0.410   3.855
  900ACN     H1 5585   3.290   0.505   3.821
  900ACN     H2 5586   3.141   0.423   3.875
  900ACN     H3 5587   3.298   0.379   3.947
  900ACN     C2 5588   3.266   0.307   3.753
  900ACN     N1 5589   3.281   0.226   3.672
  901ACN     C1 5590   0.325   1.603   4.100
  901ACN     H1 5591   0.248   1.663   4.149
  901ACN     H2 5592   0.364   1.529   4.170
  901ACN     H3 5593   0.408   1.668   4.069
  901ACN     C2 5594   0.270   1.535   3.984
  901ACN     N1 5595   0.226   1.482   3.892
  902ACN     C1 5596   4.043   2.125   0.839
  902ACN     H1 5597   4.002   2.197   0.911
  902ACN     H2 5598   3.974   2.041   0.829
  902ACN     H3 5599   4.140   2.089   0.875
  902ACN     C2 5600   4.060   2.191   0.710
  902ACN     N1 5601   4.076   2.242   0.608
  903ACN     C1 5602   1.298   3.810   3.687
  903ACN     H1 5603   1.269   3.724   3.627
  903ACN     H2 5604   1.365   3.874   3.629
  903ACN     H3 5605   1.350   3.775   3.777
  903ACN     C2 5606   1.179   3.885   3.725
  903ACN     N1 5607   1.084   3.943   3.756
  904ACN     C1 5608   2.959   1.933   3.940
  904ACN     H1 5609   2.899   1.958   4.028
  904ACN     H2 5610   3.008   2.023   3.903
  904ACN     H3 5611   2.894   1.891   3.862
  904ACN     C2 5612   3.060   1.834   3.978
  904ACN     N1 5613   3.140   1.757   4.007
  905ACN     C1 5614   3.743   4.279   0.566
  905ACN     H1 5615   3.828   4.254   0.631
  905ACN     H2 5616   3.651   4.250   0.617
  905ACN     H3 5617   3.753   4.221   0.473
  905ACN     C2 5618   3.742   4.422   0.537
  905ACN     N1 5619   3.742   4.535   0.514
  906ACN     C1 5620   0.093   3.083   3.289
  906ACN     H1 5621   0.080   2.975   3.293
  906ACN     H2 5622   0.002   3.132   3.325
  906ACN     H3 5623   0.109   3.113   3.184
  906ACN     C2 5624   0.208   3.123   3.369
  906ACN     N1 5625   0.298   3.154   3.434
  907ACN     C1 5626   3.169   1.211   2.175
  907ACN     H1 5627   3.163   1.306   2.228
  907ACN     H2 5628   3.148   1.130   2.246
  907ACN     H3 5629   3.269   1.198   2.134
  907ACN     C2 5630   3.071   1.209   2.068
  907ACN     N1 5631   2.993   1.207   1.983
  908ACN     C1 5632   3.230   4.049   3.495
  908ACN     H1 5633   3.187   4.129   3.434
  908ACN     H2 5634   3.313   4.003   3.440
  908ACN     H3 5635   3.153   3.974   3.514
  908ACN     C2 5636   3.279   4.103   3.622
  908ACN     N1 5637   3.318   4.146   3.721
  909ACN     C1 5638   3.341   2.582   3.969
  909ACN     H1 5639   3.386   2.595   4.067
  909ACN     H2 5640   3.402   2.632   3.894
  909ACN     H3 5641   3.241   2.628   3.968
  909ACN     C2 5642   3.330   2.440   3.936
  909ACN     N1 5643   3.321   2.328   3.910
  910ACN     C1 5644   2.697   0.226   1.543
  910ACN     H1 5645   2.699   0.334   1.557
  910ACN     H2 5646   2.800   0.188   1.540
  910ACN     H3 5647   2.647   0.204   1.448
  910ACN     C2 5648   2.624   0.163   1.652
  910ACN     N1 5649   2.565   0.114   1.739
  911ACN     C1 5650   0.494   2.137   2.787
  911ACN     H1 5651   0.520   2.031   2.793
  911ACN     H2 5652   0.450   2.169   2.882
  911ACN     H3 5653   0.420   2.150   2.707
  911ACN     C2 5654   0.613   2.217   2.758
  911ACN     N1 5655   0.707   2.279   2.735
  912ACN     C1 5656   3.353   2.046   4.131
  912ACN     H1 5657   3.404   2.092   4.046
  912ACN     H2 5658   3.411   2.064   4.221
  912ACN     H3 5659   3.346   1.938   4.115
  912ACN     C2 5660   3.219   2.102   4.146
  912ACN     N1 5661   3.113   2.146   4.157
  913ACN     C1 5662   2.803   3.234   3.633
  913ACN     H1 5663   2.703   3.269   3.659
  913ACN     H2 5664   2.810   3.221   3.525
  913ACN     H3 5665   2.821   3.137   3.682
  913ACN     C2 5666   2.903   3.331   3.678
  913ACN     N1 5667   2.981   3.408   3.713
  914ACN     C1 5668   0.966   0.602   3.962
  914ACN     H1 5669   0.950   0.493   3.958
  914ACN     H2 5670   0.925   0.640   4.056
  914ACN     H3 5671   0.913   0.648   3.878
  914ACN     C2 5672   1.108   0.631   3.954
  914ACN     N1 5673   1.221   0.656   3.948
  915ACN     C1 5674   3.899   1.051   3.969
  915ACN     H1 5675   3.864   1.106   4.057
  915ACN     H2 5676   3.932   1.122   3.893
  915ACN     H3 5677   3.816   0.992   3.929
  915ACN     C2 5678   4.009   0.963   4.006
  915ACN     N1 5679   4.095   0.893   4.036
  916ACN     C1 5680   1.324   4.459   2.061
  916ACN     H1 5681   1.251   4.411   1.994
  916ACN     H2 5682   1.283   4.555   2.094
  916ACN     H3 5683   1.416   4.476   2.006
  916ACN     C2 5684   1.349   4.374   2.176
  916ACN     N1 5685   1.369   4.306   2.267
  917ACN     C1 5686   2.883   0.006   4.327
  917ACN     H1 5687   2.901   0.035   4.431
  917ACN     H2 5688   2.780   5.250   4.317
  917ACN     H3 5689   2.952   5.207   4.300
  917ACN     C2 5690   2.904   0.121   4.239
  917ACN     N1 5691   2.920   0.211   4.170
  918ACN     C1 5692   3.525   2.893   1.600
  918ACN     H1 5693   3.616   2.910   1.658
  918ACN     H2 5694   3.472   2.807   1.643
  918ACN     H3 5695   3.552   2.870   1.496
  918ACN     C2 5696   3.440   3.012   1.603
  918ACN     N1 5697   3.372   3.105   1.606
  919ACN     C1 5698   1.643   4.106   2.308
  919ACN     H1 5699   1.607   4.165   2.223
  919ACN     H2 5700   1.562   4.095   2.380
  919ACN     H3 5701   1.726   4.159   2.356
  919ACN     C2 5702   1.688   3.975   2.262
  919ACN     N1 5703   1.723   3.871   2.227
  920ACN     C1 5704   2.721   4.167   1.463
  920ACN     H1 5705   2.755   4.271   1.467
  920ACN     H2 5706   2.779   4.110   1.536
  920ACN     H3 5707   2.739   4.127   1.363
  920ACN     C2 5708   2.579   4.161   1.496
  920ACN     N1 5709   2.467   4.155   1.521
  921ACN     C1 5710   2.765   3.469   1.474
  921ACN     H1 5711   2.811   3.503   1.566
  921ACN     H2 5712   2.726   3.555   1.419
  921ACN     H3 5713   2.682   3.402   1.499
  921ACN     C2 5714   2.863   3.398   1.393
  921ACN     N1 5715   2.941   3.341   1.329
  922ACN     C1 5716   3.766   1.558   0.956
  922ACN     H1 5717   3.779   1.525   0.853
  922ACN     H2 5718   3.796   1.663   0.963
  922ACN     H3 5719   3.830   1.498   1.021
  922ACN     C2 5720   3.627   1.542   0.996
  922ACN     N1 5721   3.517   1.531   1.028
  923ACN     C1 5722   1.272   1.533   0.541
  923ACN     H1 5723   1.218   1.612   0.489
  923ACN     H2 5724   1.300   1.566   0.641
  923ACN     H3 5725   1.363   1.508   0.484
  923ACN     C2 5726   1.187   1.414   0.549
  923ACN     N1 5727   1.119   1.322   0.556
  924ACN     C1 5728   3.943   4.823   0.611
  924ACN     H1 5729   4.047   4.801   0.586
  924ACN     H2 5730   3.939   4.890   0.697
  924ACN     H3 5731   3.892   4.730   0.637
  924ACN     C2 5732   3.875   4.885   0.497
  924ACN     N1 5733   3.823   4.933   0.407
  925ACN     C1 5734   3.030   3.797   1.452
  925ACN     H1 5735   3.053   3.697   1.414
  925ACN     H2 5736   3.026   3.866   1.368
  925ACN     H3 5737   3.110   3.829   1.520
  925ACN     C2 5738   2.903   3.797   1.523
  925ACN     N1 5739   2.801   3.795   1.577
  926ACN     C1 5740   1.978   2.654   4.143
  926ACN     H1 5741   2.062   2.663   4.072
  926ACN     H2 5742   1.883   2.655   4.088
  926ACN     H3 5743   1.980   2.739   4.211
  926ACN     C2 5744   1.990   2.531   4.219
  926ACN     N1 5745   1.999   2.433   4.280
  927ACN     C1 5746   2.751   2.142   3.722
  927ACN     H1 5747   2.860   2.154   3.723
  927ACN     H2 5748   2.709   2.189   3.811
  927ACN     H3 5749   2.726   2.035   3.723
  927ACN     C2 5750   2.696   2.204   3.602
  927ACN     N1 5751   2.652   2.251   3.507
  928ACN     C1 5752   2.495   1.273   5.045
  928ACN     H1 5753   2.428   1.190   5.022
  928ACN     H2 5754   2.581   1.234   5.101
  928ACN     H3 5755   2.442   1.346   5.107
  928ACN     C2 5756   2.541   1.335   4.921
  928ACN     N1 5757   2.576   1.384   4.823
  929ACN     C1 5758   0.351   3.963   3.513
  929ACN     H1 5759   0.359   3.895   3.598
  929ACN     H2 5760   0.436   4.033   3.517
  929ACN     H3 5761   0.258   4.019   3.521
  929ACN     C2 5762   0.354   3.887   3.388
  929ACN     N1 5763   0.355   3.828   3.290
  930ACN     C1 5764   0.916   1.354   0.257
  930ACN     H1 5765   0.871   1.323   0.352
  930ACN     H2 5766   0.838   1.357   0.181
  930ACN     H3 5767   0.993   1.282   0.229
  930ACN     C2 5768   0.975   1.487   0.272
  930ACN     N1 5769   1.023   1.591   0.284
  931ACN     C1 5770   2.210   3.868   0.860
  931ACN     H1 5771   2.239   3.846   0.757
  931ACN     H2 5772   2.299   3.900   0.916
  931ACN     H3 5773   2.170   3.778   0.906
  931ACN     C2 5774   2.110   3.974   0.862
  931ACN     N1 5775   2.031   4.058   0.864
  932ACN     C1 5776   0.122   3.864   1.526
  932ACN     H1 5777   0.036   3.847   1.461
  932ACN     H2 5778   0.087   3.867   1.630
  932ACN     H3 5779   0.168   3.960   1.501
  932ACN     C2 5780   0.218   3.756   1.509
  932ACN     N1 5781   0.294   3.671   1.496
  933ACN     C1 5782   3.140   1.901   4.881
  933ACN     H1 5783   3.153   1.883   4.774
  933ACN     H2 5784   3.033   1.903   4.903
  933ACN     H3 5785   3.185   1.997   4.908
  933ACN     C2 5786   3.203   1.793   4.956
  933ACN     N1 5787   3.253   1.708   5.017
  934ACN     C1 5788   1.751   1.074   2.468
  934ACN     H1 5789   1.834   1.002   2.461
  934ACN     H2 5790   1.738   1.122   2.371
  934ACN     H3 5791   1.778   1.149   2.543
  934ACN     C2 5792   1.630   1.004   2.509
  934ACN     N1 5793   1.533   0.950   2.540
  935ACN     C1 5794   2.837   0.031   1.978
  935ACN     H1 5795   2.856   0.096   2.064
  935ACN     H2 5796   2.731   0.038   1.951
  935ACN     H3 5797   2.861   5.209   2.003
  935ACN     C2 5798   2.919   0.075   1.865
  935ACN     N1 5799   2.984   0.110   1.777
  936ACN     C1 5800   2.112   1.499   1.729
  936ACN     H1 5801   2.068   1.558   1.811
  936ACN     H2 5802   2.187   1.432   1.771
  936ACN     H3 5803   2.161   1.566   1.658
  936ACN     C2 5804   2.009   1.422   1.661
  936ACN     N1 5805   1.926   1.363   1.607
  937ACN     C1 5806   0.455   3.156   2.240
  937ACN     H1 5807   0.542   3.113   2.190
  937ACN     H2 5808   0.370   3.089   2.227
  937ACN     H3 5809   0.432   3.253   2.194
  937ACN     C2 5810   0.482   3.173   2.382
  937ACN     N1 5811   0.505   3.187   2.495
  938ACN     C1 5812   1.233   1.957   4.187
  938ACN     H1 5813   1.235   1.864   4.246
  938ACN     H2 5814   1.174   2.031   4.241
  938ACN     H3 5815   1.185   1.937   4.091
  938ACN     C2 5816   1.369   2.006   4.166
  938ACN     N1 5817   1.476   2.045   4.149
  939ACN     C1 5818   1.333   4.412   0.740
  939ACN     H1 5819   1.327   4.442   0.635
  939ACN     H2 5820   1.233   4.380   0.773
  939ACN     H3 5821   1.364   4.498   0.800
  939ACN     C2 5822   1.427   4.302   0.755
  939ACN     N1 5823   1.502   4.215   0.765
  940ACN     C1 5824   2.349   2.451   0.066
  940ACN     H1 5825   2.347   2.404   0.165
  940ACN     H2 5826   2.329   2.374   5.332
  940ACN     H3 5827   2.449   2.493   0.049
  940ACN     C2 5828   2.249   2.556   0.058
  940ACN     N1 5829   2.169   2.640   0.053
  941ACN     C1 5830   2.578   1.775   1.983
  941ACN     H1 5831   2.472   1.785   1.960
  941ACN     H2 5832   2.633   1.758   1.890
  941ACN     H3 5833   2.592   1.689   2.050
  941ACN     C2 5834   2.627   1.896   2.048
  941ACN     N1 5835   2.663   1.992   2.100
  942ACN     C1 5836   0.730   0.173   3.788
  942ACN     H1 5837   0.771   0.234   3.708
  942ACN     H2 5838   0.679   0.238   3.860
  942ACN     H3 5839   0.812   0.121   3.840
  942ACN     C2 5840   0.636   0.075   3.734
  942ACN     N1 5841   0.561   5.280   3.690
  943ACN     C1 5842   3.598   1.855   0.111
  943ACN     H1 5843   3.493   1.839   0.138
  943ACN     H2 5844   3.658   1.854   0.203
  943ACN     H3 5845   3.608   1.952   0.062
  943ACN     C2 5846   3.644   1.749   0.022
  943ACN     N1 5847   3.680   1.664   5.294
  944ACN     C1 5848   2.802   0.899   1.976
  944ACN     H1 5849   2.899   0.938   2.010
  944ACN     H2 5850   2.739   0.880   2.064
  944ACN     H3 5851   2.818   0.805   1.924
  944ACN     C2 5852   2.738   0.995   1.887
  944ACN     N1 5853   2.686   1.070   1.816
  945ACN     C1 5854   0.775   1.472   4.611
  945ACN     H1 5855   0.739   1.553   4.548
  945ACN     H2 5856   0.709   1.462   4.698
  945ACN     H3 5857   0.876   1.494   4.646
  945ACN     C2 5858   0.774   1.347   4.536
  945ACN     N1 5859   0.776   1.249   4.476
  946ACN     C1 5860   3.475   2.569   1.351
  946ACN     H1 5861   3.563   2.627   1.380
  946ACN     H2 5862   3.504   2.496   1.275
  946ACN     H3 5863   3.400   2.637   1.309
  946ACN     C2 5864   3.420   2.500   1.467
  946ACN     N1 5865   3.377   2.446   1.559
  947ACN     C1 5866   2.144   4.697   0.965
  947ACN     H1 5867   2.226   4.693   0.892
  947ACN     H2 5868   2.130   4.800   0.997
  947ACN     H3 5869   2.172   4.636   1.052
  947ACN     C2 5870   2.022   4.645   0.905
  947ACN     N1 5871   1.926   4.605   0.857
  948ACN     C1 5872   1.244   1.106   3.229
  948ACN     H1 5873   1.303   1.143   3.144
  948ACN     H2 5874   1.293   1.017   3.270
  948ACN     H3 5875   1.144   1.078   3.194
  948ACN     C2 5876   1.234   1.209   3.331
  948ACN     N1 5877   1.226   1.293   3.410
  949ACN     C1 5878   0.828   3.528   0.879
  949ACN     H1 5879   0.725   3.552   0.907
  949ACN     H2 5880   0.870   3.611   0.821
  949ACN     H3 5881   0.828   3.439   0.815
  949ACN     C2 5882   0.908   3.504   0.998
  949ACN     N1 5883   0.971   3.485   1.093
  950ACN     C1 5884   3.357   1.281   1.841
  950ACN     H1 5885   3.456   1.315   1.809
  950ACN     H2 5886   3.315   1.354   1.910
  950ACN     H3 5887   3.369   1.184   1.892
  950ACN     C2 5888   3.270   1.266   1.725
  950ACN     N1 5889   3.202   1.256   1.633
  951ACN     C1 5890   3.428   2.961   4.014
  951ACN     H1 5891   3.459   3.056   3.970
  951ACN     H2 5892   3.368   2.905   3.942
  951ACN     H3 5893   3.366   2.983   4.102
  951ACN     C2 5894   3.545   2.884   4.053
  951ACN     N1 5895   3.638   2.823   4.084
  952ACN     C1 5896   0.805   0.262   0.696
  952ACN     H1 5897   0.712   0.307   0.733
  952ACN     H2 5898   0.828   0.303   0.597
  952ACN     H3 5899   0.790   0.154   0.686
  952ACN     C2 5900   0.914   0.289   0.789
  952ACN     N1 5901   0.999   0.311   0.863
  953ACN     C1 5902   1.397   3.643   2.316
  953ACN     H1 5903   1.290   3.639   2.341
  953ACN     H2 5904   1.434   3.744   2.337
  953ACN     H3 5905   1.409   3.622   2.210
  953ACN     C2 5906   1.471   3.544   2.395
  953ACN     N1 5907   1.529   3.466   2.457
  954ACN     C1 5908   0.945   4.458   0.572
  954ACN     H1 5909   0.932   4.518   0.663
  954ACN     H2 5910   0.854   4.465   0.511
  954ACN     H3 5911   0.961   4.353   0.599
  954ACN     C2 5912   1.059   4.508   0.496
  954ACN     N1 5913   1.150   4.546   0.438
  955ACN     C1 5914   2.523   1.107   3.617
  955ACN     H1 5915   2.566   1.044   3.696
  955ACN     H2 5916   2.442   1.166   3.660
  955ACN     H3 5917   2.484   1.044   3.537
  955ACN     C2 5918   2.626   1.196   3.565
  955ACN     N1 5919   2.707   1.266   3.523
  956ACN     C1 5920   1.050   4.200   4.472
  956ACN     H1 5921   0.995   4.137   4.401
  956ACN     H2 5922   1.157   4.182   4.460
  956ACN     H3 5923   1.020   4.172   4.573
  956ACN     C2 5924   1.020   4.340   4.447
  956ACN     N1 5925   0.997   4.451   4.426
  957ACN     C1 5926   1.745   1.421   0.588
  957ACN     H1 5927   1.815   1.363   0.649
  957ACN     H2 5928   1.790   1.439   0.490
  957ACN     H3 5929   1.724   1.516   0.638
  957ACN     C2 5930   1.621   1.345   0.573
  957ACN     N1 5931   1.523   1.286   0.560
  958ACN     C1 5932   3.583   4.227   3.085
  958ACN     H1 5933   3.631   4.324   3.071
  958ACN     H2 5934   3.653   4.147   3.056
  958ACN     H3 5935   3.495   4.222   3.019
  958ACN     C2 5936   3.542   4.210   3.224
  958ACN     N1 5937   3.510   4.197   3.334
  959ACN     C1 5938   0.824   0.618   4.678
  959ACN     H1 5939   0.889   0.657   4.599
  959ACN     H2 5940   0.873   0.533   4.727
  959ACN     H3 5941   0.730   0.584   4.634
  959ACN     C2 5942   0.798   0.722   4.777
  959ACN     N1 5943   0.778   0.805   4.854
  960ACN     C1 5944   1.597   1.536   3.102
  960ACN     H1 5945   1.633   1.619   3.041
  960ACN     H2 5946   1.545   1.576   3.190
  960ACN     H3 5947   1.682   1.475   3.134
  960ACN     C2 5948   1.505   1.454   3.024
  960ACN     N1 5949   1.432   1.391   2.962
  961ACN     C1 5950   0.322   0.615   0.911
  961ACN     H1 5951   0.430   0.598   0.911
  961ACN     H2 5952   0.301   0.720   0.885
  961ACN     H3 5953   0.282   0.593   1.010
  961ACN     C2 5954   0.259   0.527   0.813
  961ACN     N1 5955   0.209   0.457   0.737
  962ACN     C1 5956   1.154   3.811   1.776
  962ACN     H1 5957   1.068   3.817   1.708
  962ACN     H2 5958   1.128   3.745   1.859
  962ACN     H3 5959   1.175   3.911   1.814
  962ACN     C2 5960   1.269   3.759   1.703
  962ACN     N1 5961   1.359   3.716   1.647
  963ACN     C1 5962   1.380   1.056   1.914
  963ACN     H1 5963   1.283   1.018   1.947
  963ACN     H2 5964   1.375   1.081   1.808
  963ACN     H3 5965   1.456   0.979   1.929
  963ACN     C2 5966   1.414   1.176   1.991
  963ACN     N1 5967   1.442   1.270   2.051
  964ACN     C1 5968   2.122   4.783   4.184
  964ACN     H1 5969   2.092   4.778   4.289
  964ACN     H2 5970   2.226   4.750   4.175
  964ACN     H3 5971   2.114   4.886   4.149
  964ACN     C2 5972   2.035   4.696   4.105
  964ACN     N1 5973   1.966   4.628   4.042
  965ACN     C1 5974   0.758   0.084   4.148
  965ACN     H1 5975   0.665   0.063   4.093
  965ACN     H2 5976   0.841   0.032   4.098
  965ACN     H3 5977   0.748   0.045   4.250
  965ACN     C2 5978   0.783   0.227   4.150
  965ACN     N1 5979   0.803   0.341   4.152
  966ACN     C1 5980   1.265   3.978   2.187
  966ACN     H1 5981   1.336   4.042   2.239
  966ACN     H2 5982   1.194   3.939   2.260
  966ACN     H3 5983   1.319   3.895   2.140
  966ACN     C2 5984   1.194   4.055   2.085
  966ACN     N1 5985   1.138   4.115   2.005
  967ACN     C1 5986   0.992   2.274   4.306
  967ACN     H1 5987   0.933   2.182   4.298
  967ACN     H2 5988   1.078   2.265   4.239
  967ACN     H3 5989   1.026   2.286   4.409
  967ACN     C2 5990   0.910   2.388   4.266
  967ACN     N1 5991   0.846   2.477   4.233
  968ACN     C1 5992   3.721   0.227   1.090
  968ACN     H1 5993   3.729   0.324   1.040
  968ACN     H2 5994   3.697   0.150   1.016
  968ACN     H3 5995   3.641   0.232   1.164
  968ACN     C2 5996   3.848   0.196   1.155
  968ACN     N1 5997   3.948   0.172   1.207
  969ACN     C1 5998   0.450   0.561   2.932
  969ACN     H1 5999   0.460   0.454   2.951
  969ACN     H2 6000   0.540   0.611   2.968
  969ACN     H3 6001   0.363   0.599   2.987
  969ACN     C2 6002   0.433   0.585   2.789
  969ACN     N1 6003   0.421   0.602   2.676
  970ACN     C1 6004   2.159   2.234   0.913
  970ACN     H1 6005   2.198   2.134   0.891
  970ACN     H2 6006   2.153   2.290   0.819
  970ACN     H3 6007   2.226   2.286   0.982
  970ACN     C2 6008   2.027   2.224   0.973
  970ACN     N1 6009   1.923   2.216   1.022
  971ACN     C1 6010   3.866   2.005   1.785
  971ACN     H1 6011   3.844   2.089   1.851
  971ACN     H2 6012   3.972   2.008   1.757
  971ACN     H3 6013   3.804   2.013   1.696
  971ACN     C2 6014   3.838   1.880   1.855
  971ACN     N1 6015   3.814   1.781   1.910
  972ACN     C1 6016   2.376   1.405   1.292
  972ACN     H1 6017   2.323   1.310   1.283
  972ACN     H2 6018   2.410   1.434   1.192
  972ACN     H3 6019   2.463   1.392   1.357
  972ACN     C2 6020   2.287   1.508   1.345
  972ACN     N1 6021   2.219   1.591   1.388
  973ACN     C1 6022   0.588   2.636   2.824
  973ACN     H1 6023   0.530   2.687   2.746
  973ACN     H2 6024   0.624   2.709   2.897
  973ACN     H3 6025   0.673   2.585   2.777
  973ACN     C2 6026   0.503   2.538   2.890
  973ACN     N1 6027   0.437   2.460   2.943
  974ACN     C1 6028   1.869   2.543   3.777
  974ACN     H1 6029   1.939   2.546   3.693
  974ACN     H2 6030   1.788   2.615   3.760
  974ACN     H3 6031   1.924   2.573   3.867
  974ACN     C2 6032   1.816   2.409   3.794
  974ACN     N1 6033   1.771   2.303   3.805
  975ACN     C1 6034   1.885   0.240   4.220
  975ACN     H1 6035   1.858   0.146   4.270
  975ACN     H2 6036   1.990   0.262   4.242
  975ACN     H3 6037   1.822   0.321   4.259
  975ACN     C2 6038   1.866   0.227   4.076
  975ACN     N1 6039   1.850   0.218   3.963
  976ACN     C1 6040   3.511   2.455   2.214
  976ACN     H1 6041   3.581   2.373   2.199
  976ACN     H2 6042   3.539   2.538   2.149
  976ACN     H3 6043   3.517   2.487   2.318
  976ACN     C2 6044   3.375   2.412   2.183
  976ACN     N1 6045   3.267   2.379   2.160
  977ACN     C1 6046   3.187   1.676   1.479
  977ACN     H1 6047   3.148   1.574   1.487
  977ACN     H2 6048   3.292   1.677   1.511
  977ACN     H3 6049   3.130   1.742   1.544
  977ACN     C2 6050   3.179   1.724   1.342
  977ACN     N1 6051   3.171   1.763   1.234
  978ACN     C1 6052   0.423   1.424   3.588
  978ACN     H1 6053   0.438   1.505   3.517
  978ACN     H2 6054   0.399   1.467   3.686
  978ACN     H3 6055   0.514   1.364   3.597
  978ACN     C2 6056   0.313   1.340   3.542
  978ACN     N1 6057   0.227   1.274   3.504
  979ACN     C1 6058   2.487   4.317   4.190
  979ACN     H1 6059   2.507   4.322   4.298
  979ACN     H2 6060   2.454   4.216   4.165
  979ACN     H3 6061   2.579   4.340   4.135
  979ACN     C2 6062   2.383   4.413   4.155
  979ACN     N1 6063   2.301   4.489   4.128
  980ACN     C1 6064   1.742   0.069   0.835
  980ACN     H1 6065   1.836   0.019   0.862
  980ACN     H2 6066   1.692   0.103   0.927
  980ACN     H3 6067   1.678   5.279   0.782
  980ACN     C2 6068   1.771   0.184   0.750
  980ACN     N1 6069   1.792   0.274   0.682
  981ACN     C1 6070   0.220   0.705   3.646
  981ACN     H1 6071   0.197   0.639   3.561
  981ACN     H2 6072   0.263   0.645   3.727
  981ACN     H3 6073   0.128   0.752   3.680
  981ACN     C2 6074   0.315   0.807   3.604
  981ACN     N1 6075   0.390   0.888   3.571
  982ACN     C1 6076   2.613   0.734   1.467
  982ACN     H1 6077   2.679   0.808   1.511
  982ACN     H2 6078   2.624   0.639   1.520
  982ACN     H3 6079   2.641   0.719   1.362
  982ACN     C2 6080   2.474   0.779   1.475
  982ACN     N1 6081   2.365   0.816   1.483
  983ACN     C1 6082   0.148   3.844   2.385
  983ACN     H1 6083   0.080   3.791   2.452
  983ACN     H2 6084   0.238   3.783   2.370
  983ACN     H3 6085   0.176   3.939   2.430
  983ACN     C2 6086   0.083   3.868   2.256
  983ACN     N1 6087   0.032   3.886   2.155
  984ACN     C1 6088   3.044   4.056   3.917
  984ACN     H1 6089   3.076   3.961   3.875
  984ACN     H2 6090   2.937   4.049   3.942
  984ACN     H3 6091   3.058   4.134   3.842
  984ACN     C2 6092   3.122   4.087   4.036
  984ACN     N1 6093   3.182   4.112   4.131
  985ACN     C1 6094   1.495   4.497   2.949
  985ACN     H1 6095   1.515   4.597   2.991
  985ACN     H2 6096   1.492   4.505   2.839
  985ACN     H3 6097   1.398   4.462   2.985
  985ACN     C2 6098   1.599   4.404   2.991
  985ACN     N1 6099   1.681   4.330   3.023
  986ACN     C1 6100   3.299   3.560   3.771
  986ACN     H1 6101   3.257   3.468   3.730
  986ACN     H2 6102   3.403   3.571   3.740
  986ACN     H3 6103   3.296   3.555   3.881
  986ACN     C2 6104   3.222   3.675   3.725
  986ACN     N1 6105   3.161   3.765   3.687
  987ACN     C1 6106   2.989   0.952   4.626
  987ACN     H1 6107   3.002   1.058   4.652
  987ACN     H2 6108   2.882   0.929   4.622
  987ACN     H3 6109   3.035   0.890   4.704
  987ACN     C2 6110   3.049   0.924   4.496
  987ACN     N1 6111   3.098   0.902   4.394
  988ACN     C1 6112   1.365   1.843   2.936
  988ACN     H1 6113   1.369   1.845   3.046
  988ACN     H2 6114   1.279   1.903   2.904
  988ACN     H3 6115   1.349   1.739   2.904
  988ACN     C2 6116   1.488   1.896   2.878
  988ACN     N1 6117   1.585   1.939   2.833
  989ACN     C1 6118   0.751   4.850   0.956
  989ACN     H1 6119   0.754   4.746   0.988
  989ACN     H2 6120   0.854   4.884   0.934
  989ACN     H3 6121   0.710   4.911   1.037
  989ACN     C2 6122   0.669   4.864   0.836
  989ACN     N1 6123   0.604   4.874   0.741
  990ACN     C1 6124   0.555   2.454   2.475
  990ACN     H1 6125   0.512   2.480   2.572
  990ACN     H2 6126   0.489   2.491   2.396
  990ACN     H3 6127   0.560   2.345   2.468
  990ACN     C2 6128   0.688   2.512   2.462
  990ACN     N1 6129   0.793   2.558   2.451
  991ACN     C1 6130   2.718   1.523   4.112
  991ACN     H1 6131   2.615   1.499   4.141
  991ACN     H2 6132   2.727   1.516   4.004
  991ACN     H3 6133   2.786   1.452   4.159
  991ACN     C2 6134   2.750   1.658   4.157
  991ACN     N1 6135   2.775   1.765   4.192
  992ACN     C1 6136   4.049   3.896   3.603
  992ACN     H1 6137   3.949   3.927   3.572
  992ACN     H2 6138   4.114   3.892   3.516
  992ACN     H3 6139   4.042   3.797   3.649
  992ACN     C2 6140   4.100   3.992   3.700
  992ACN     N1 6141   4.140   4.067   3.778
  993ACN     C1 6142   3.942   2.004   0.065
  993ACN     H1 6143   3.885   2.000   5.313
  993ACN     H2 6144   4.040   2.046   0.045
  993ACN     H3 6145   3.954   1.902   0.103
  993ACN     C2 6146   3.870   2.085   0.162
  993ACN     N1 6147   3.813   2.148   0.239
  994ACN     C1 6148   3.066   4.602   1.036
  994ACN     H1 6149   3.140   4.679   1.017
  994ACN     H2 6150   2.965   4.645   1.027
  994ACN     H3 6151   3.079   4.564   1.138
  994ACN     C2 6152   3.083   4.493   0.941
  994ACN     N1 6153   3.096   4.407   0.866
  995ACN     C1 6154   2.007   0.525   0.572
  995ACN     H1 6155   1.928   0.583   0.523
  995ACN     H2 6156   1.969   0.488   0.668
  995ACN     H3 6157   2.094   0.589   0.590
  995ACN     C2 6158   2.044   0.412   0.488
  995ACN     N1 6159   2.074   0.322   0.423
  996ACN     C1 6160   1.036   2.310   2.876
  996ACN     H1 6161   0.946   2.247   2.874
  996ACN     H2 6162   1.014   2.398   2.936
  996ACN     H3 6163   1.059   2.340   2.774
  996ACN     C2 6164   1.147   2.236   2.934
  996ACN     N1 6165   1.237   2.179   2.978
  997ACN     C1 6166   2.456   0.765   4.785
  997ACN     H1 6167   2.491   0.792   4.684
  997ACN     H2 6168   2.498   0.668   4.812
  997ACN     H3 6169   2.347   0.759   4.783
  997ACN     C2 6170   2.498   0.867   4.881
  997ACN     N1 6171   2.532   0.947   4.956
  998ACN     C1 6172   1.663   3.672   1.463
  998ACN     H1 6173   1.739   3.677   1.541
  998ACN     H2 6174   1.708   3.699   1.367
  998ACN     H3 6175   1.583   3.744   1.486
  998ACN     C2 6176   1.605   3.538   1.455
  998ACN     N1 6177   1.561   3.432   1.448
  999ACN     C1 6178   2.282   2.262   4.411
  999ACN     H1 6179   2.212   2.345   4.427
  999ACN     H2 6180   2.289   2.204   4.505
  999ACN     H3 6181   2.380   2.302   4.386
  999ACN     C2 6182   2.233   2.176   4.304
  999ACN     N1 6183   2.195   2.108   4.219
 1000ACN     C1 6184   2.318   3.302   0.763
 1000ACN     H1 6185   2.298   3.316   0.656
 1000ACN     H2 6186   2.268   3.210   0.795
 1000ACN     H3 6187   2.276   3.387   0.818
 1000ACN     C2 6188   2.461   3.292   0.786
 1000ACN     N1 6189   2.575   3.283   0.804
 1001ACN     C1 6190   3.752   1.662   2.540
 1001ACN     H1 6191   3.791   1.697   2.636
 1001ACN     H2 6192   3.814   1.700   2.459
 1001ACN     H3 6193   3.650   1.700   2.526
 1001ACN     C2 6194   3.749   1.516   2.537
 1001ACN     N1 6195   3.747   1.401   2.536
 1002ACN     C1 6196   3.242   3.544   3.377
 1002ACN     H1 6197   3.173   3.614   3.424
 1002ACN     H2 6198   3.344   3.564   3.412
 1002ACN     H3 6199   3.240   3.558   3.268
 1002ACN     C2 6200   3.204   3.407   3.409
 1002ACN     N1 6201   3.176   3.298   3.434
 1003ACN     C1 6202   2.481   2.063   0.697
 1003ACN     H1 6203   2.405   2.028   0.628
 1003ACN     H2 6204   2.483   1.999   0.786
 1003ACN     H3 6205   2.456   2.165   0.727
 1003ACN     C2 6206   2.612   2.062   0.632
 1003ACN     N1 6207   2.715   2.061   0.581
 1004ACN     C1 6208   1.729   1.101   0.966
 1004ACN     H1 6209   1.712   1.148   1.063
 1004ACN     H2 6210   1.712   1.175   0.886
 1004ACN     H3 6211   1.659   1.018   0.953
 1004ACN     C2 6212   1.865   1.051   0.957
 1004ACN     N1 6213   1.974   1.013   0.950
 1005ACN     C1 6214   0.909   3.271   4.716
 1005ACN     H1 6215   1.019   3.275   4.718
 1005ACN     H2 6216   0.872   3.360   4.663
 1005ACN     H3 6217   0.871   3.272   4.818
 1005ACN     C2 6218   0.864   3.151   4.647
 1005ACN     N1 6219   0.829   3.055   4.593
 1006ACN     C1 6220   2.444   1.516   3.816
 1006ACN     H1 6221   2.345   1.525   3.861
 1006ACN     H2 6222   2.501   1.439   3.868
 1006ACN     H3 6223   2.495   1.612   3.825
 1006ACN     C2 6224   2.430   1.481   3.675
 1006ACN     N1 6225   2.420   1.455   3.563
 1007ACN     C1 6226   1.166   2.247   2.035
 1007ACN     H1 6227   1.189   2.351   2.060
 1007ACN     H2 6228   1.249   2.207   1.976
 1007ACN     H3 6229   1.075   2.243   1.975
 1007ACN     C2 6230   1.150   2.168   2.156
 1007ACN     N1 6231   1.138   2.107   2.254
 1008ACN     C1 6232   3.701   2.255   3.198
 1008ACN     H1 6233   3.663   2.275   3.299
 1008ACN     H2 6234   3.728   2.350   3.151
 1008ACN     H3 6235   3.624   2.207   3.138
 1008ACN     C2 6236   3.818   2.168   3.206
 1008ACN     N1 6237   3.909   2.098   3.212
 1009ACN     C1 6238   2.336   4.665   4.822
 1009ACN     H1 6239   2.442   4.647   4.804
 1009ACN     H2 6240   2.278   4.597   4.759
 1009ACN     H3 6241   2.312   4.768   4.795
 1009ACN     C2 6242   2.304   4.641   4.962
 1009ACN     N1 6243   2.278   4.623   5.073
 1010ACN     C1 6244   1.610   3.162   3.523
 1010ACN     H1 6245   1.700   3.194   3.577
 1010ACN     H2 6246   1.532   3.139   3.597
 1010ACN     H3 6247   1.632   3.071   3.466
 1010ACN     C2 6248   1.565   3.268   3.435
 1010ACN     N1 6249   1.530   3.352   3.364
 1011ACN     C1 6250   0.436   2.124   0.822
 1011ACN     H1 6251   0.531   2.134   0.769
 1011ACN     H2 6252   0.356   2.168   0.761
 1011ACN     H3 6253   0.442   2.180   0.916
 1011ACN     C2 6254   0.408   1.984   0.848
 1011ACN     N1 6255   0.385   1.873   0.869
 1012ACN     C1 6256   3.134   1.319   2.745
 1012ACN     H1 6257   3.191   1.230   2.772
 1012ACN     H2 6258   3.195   1.408   2.765
 1012ACN     H3 6259   3.044   1.324   2.807
 1012ACN     C2 6260   3.098   1.315   2.604
 1012ACN     N1 6261   3.069   1.314   2.492
 1013ACN     C1 6262   3.092   0.248   3.405
 1013ACN     H1 6263   3.032   0.271   3.494
 1013ACN     H2 6264   3.025   0.223   3.323
 1013ACN     H3 6265   3.155   0.161   3.428
 1013ACN     C2 6266   3.175   0.362   3.370
 1013ACN     N1 6267   3.241   0.452   3.343
 1014ACN     C1 6268   2.455   2.780   0.938
 1014ACN     H1 6269   2.385   2.761   1.021
 1014ACN     H2 6270   2.556   2.751   0.968
 1014ACN     H3 6271   2.454   2.887   0.915
 1014ACN     C2 6272   2.414   2.704   0.821
 1014ACN     N1 6273   2.382   2.643   0.729
 1015ACN     C1 6274   1.344   2.800   3.352
 1015ACN     H1 6275   1.316   2.838   3.254
 1015ACN     H2 6276   1.449   2.771   3.353
 1015ACN     H3 6277   1.282   2.713   3.377
 1015ACN     C2 6278   1.323   2.904   3.453
 1015ACN     N1 6279   1.307   2.986   3.531
 1016ACN     C1 6280   0.768   2.295   0.594
 1016ACN     H1 6281   0.753   2.305   0.702
 1016ACN     H2 6282   0.739   2.388   0.545
 1016ACN     H3 6283   0.705   2.214   0.556
 1016ACN     C2 6284   0.908   2.265   0.565
 1016ACN     N1 6285   1.018   2.241   0.544
 1017ACN     C1 6286   2.562   0.953   2.689
 1017ACN     H1 6287   2.546   0.851   2.654
 1017ACN     H2 6288   2.485   1.018   2.645
 1017ACN     H3 6289   2.661   0.986   2.654
 1017ACN     C2 6290   2.556   0.958   2.834
 1017ACN     N1 6291   2.550   0.963   2.949
 1018ACN     C1 6292   2.231   4.841   1.622
 1018ACN     H1 6293   2.174   4.902   1.551
 1018ACN     H2 6294   2.185   4.742   1.628
 1018ACN     H3 6295   2.227   4.887   1.722
 1018ACN     C2 6296   2.369   4.829   1.578
 1018ACN     N1 6297   2.479   4.821   1.543
 1019ACN     C1 6298   0.574   1.108   4.768
 1019ACN     H1 6299   0.478   1.102   4.820
 1019ACN     H2 6300   0.557   1.148   4.667
 1019ACN     H3 6301   0.616   1.007   4.759
 1019ACN     C2 6302   0.666   1.195   4.841
 1019ACN     N1 6303   0.738   1.264   4.898
 1020ACN     C1 6304   1.660   4.190   4.562
 1020ACN     H1 6305   1.748   4.251   4.541
 1020ACN     H2 6306   1.572   4.242   4.523
 1020ACN     H3 6307   1.651   4.179   4.670
 1020ACN     C2 6308   1.674   4.059   4.499
 1020ACN     N1 6309   1.686   3.956   4.449
 1021ACN     C1 6310   1.341   3.640   3.325
 1021ACN     H1 6311   1.427   3.650   3.392
 1021ACN     H2 6312   1.262   3.706   3.360
 1021ACN     H3 6313   1.306   3.536   3.327
 1021ACN     C2 6314   1.381   3.677   3.190
 1021ACN     N1 6315   1.412   3.706   3.083
 1022ACN     C1 6316   0.835   0.214   4.607
 1022ACN     H1 6317   0.835   0.311   4.555
 1022ACN     H2 6318   0.732   0.189   4.634
 1022ACN     H3 6319   0.894   0.223   4.699
 1022ACN     C2 6320   0.890   0.111   4.521
 1022ACN     N1 6321   0.933   0.029   4.452
 1023ACN     C1 6322   3.484   3.339   2.272
 1023ACN     H1 6323   3.589   3.355   2.299
 1023ACN     H2 6324   3.428   3.308   2.361
 1023ACN     H3 6325   3.481   3.258   2.198
 1023ACN     C2 6326   3.428   3.461   2.215
 1023ACN     N1 6327   3.383   3.557   2.170
 1024ACN     C1 6328   3.027   3.108   3.151
 1024ACN     H1 6329   3.005   3.176   3.068
 1024ACN     H2 6330   3.101   3.156   3.216
 1024ACN     H3 6331   3.070   3.015   3.112
 1024ACN     C2 6332   2.906   3.081   3.226
 1024ACN     N1 6333   2.809   3.057   3.284
 1025ACN     C1 6334   3.885   1.139   2.989
 1025ACN     H1 6335   3.835   1.041   2.995
 1025ACN     H2 6336   3.921   1.154   2.887
 1025ACN     H3 6337   3.971   1.138   3.058
 1025ACN     C2 6338   3.792   1.245   3.026
 1025ACN     N1 6339   3.719   1.330   3.054
 1026ACN     C1 6340   0.946   4.160   3.081
 1026ACN     H1 6341   0.987   4.194   2.986
 1026ACN     H2 6342   0.959   4.051   3.090
 1026ACN     H3 6343   0.839   4.184   3.084
 1026ACN     C2 6344   1.014   4.226   3.192
 1026ACN     N1 6345   1.068   4.280   3.278
 1027ACN     C1 6346   1.196   1.596   4.059
 1027ACN     H1 6347   1.287   1.604   3.999
 1027ACN     H2 6348   1.144   1.692   4.060
 1027ACN     H3 6349   1.224   1.570   4.162
 1027ACN     C2 6350   1.109   1.493   4.005
 1027ACN     N1 6351   1.039   1.412   3.961
 1028ACN     C1 6352   0.829   1.714   3.937
 1028ACN     H1 6353   0.904   1.673   3.870
 1028ACN     H2 6354   0.837   1.823   3.936
 1028ACN     H3 6355   0.846   1.677   4.039
 1028ACN     C2 6356   0.696   1.674   3.891
 1028ACN     N1 6357   0.592   1.642   3.855
 1029ACN     C1 6358   0.905   3.924   2.705
 1029ACN     H1 6359   0.837   3.941   2.621
 1029ACN     H2 6360   0.856   3.957   2.797
 1029ACN     H3 6361   0.996   3.982   2.689
 1029ACN     C2 6362   0.935   3.782   2.714
 1029ACN     N1 6363   0.961   3.670   2.720
 1030ACN     C1 6364   3.702   2.917   0.653
 1030ACN     H1 6365   3.759   2.833   0.612
 1030ACN     H2 6366   3.672   2.983   0.572
 1030ACN     H3 6367   3.765   2.974   0.723
 1030ACN     C2 6368   3.584   2.867   0.722
 1030ACN     N1 6369   3.490   2.829   0.777
 1031ACN     C1 6370   1.216   4.289   1.182
 1031ACN     H1 6371   1.312   4.263   1.228
 1031ACN     H2 6372   1.152   4.201   1.179
 1031ACN     H3 6373   1.235   4.323   1.079
 1031ACN     C2 6374   1.152   4.395   1.259
 1031ACN     N1 6375   1.102   4.478   1.321
 1032ACN     C1 6376   2.249   1.484   4.716
 1032ACN     H1 6377   2.236   1.378   4.690
 1032ACN     H2 6378   2.332   1.524   4.657
 1032ACN     H3 6379   2.275   1.492   4.822
 1032ACN     C2 6380   2.127   1.558   4.688
 1032ACN     N1 6381   2.031   1.617   4.666
 1033ACN     C1 6382   0.037   3.252   3.699
 1033ACN     H1 6383   4.536   3.259   3.723
 1033ACN     H2 6384   0.052   3.272   3.593
 1033ACN     H3 6385   0.071   3.151   3.722
 1033ACN     C2 6386   0.112   3.348   3.779
 1033ACN     N1 6387   0.171   3.426   3.840
 1034ACN     C1 6388   3.819   3.381   1.114
 1034ACN     H1 6389   3.907   3.325   1.083
 1034ACN     H2 6390   3.783   3.340   1.210
 1034ACN     H3 6391   3.740   3.369   1.039
 1034ACN     C2 6392   3.850   3.522   1.128
 1034ACN     N1 6393   3.874   3.634   1.140
 1035ACN     C1 6394   0.397   1.502   0.079
 1035ACN     H1 6395   0.369   1.396   0.081
 1035ACN     H2 6396   0.314   1.561   0.120
 1035ACN     H3 6397   0.415   1.533   5.317
 1035ACN     C2 6398   0.517   1.523   0.159
 1035ACN     N1 6399   0.612   1.540   0.222
 1036ACN     C1 6400   4.353   4.122   1.283
 1036ACN     H1 6401   4.348   4.144   1.390
 1036ACN     H2 6402   4.258   4.077   1.252
 1036ACN     H3 6403   4.434   4.051   1.264
 1036ACN     C2 6404   4.376   4.246   1.209
 1036ACN     N1 6405   4.393   4.343   1.150
 1037ACN     C1 6406   0.345   3.578   1.127
 1037ACN     H1 6407   0.255   3.594   1.067
 1037ACN     H2 6408   0.316   3.537   1.224
 1037ACN     H3 6409   0.396   3.673   1.143
 1037ACN     C2 6410   0.435   3.485   1.058
 1037ACN     N1 6411   0.505   3.411   1.005
 1038ACN     C1 6412   3.617   2.737   3.408
 1038ACN     H1 6413   3.701   2.685   3.455
 1038ACN     H2 6414   3.655   2.815   3.341
 1038ACN     H3 6415   3.555   2.783   3.486
 1038ACN     C2 6416   3.537   2.641   3.333
 1038ACN     N1 6417   3.473   2.565   3.273
 1039ACN     C1 6418   0.683   3.347   1.304
 1039ACN     H1 6419   0.758   3.299   1.368
 1039ACN     H2 6420   0.717   3.343   1.200
 1039ACN     H3 6421   0.673   3.452   1.333
 1039ACN     C2 6422   0.555   3.279   1.316
 1039ACN     N1 6423   0.453   3.226   1.326
 1040ACN     C1 6424   0.189   2.801   2.403
 1040ACN     H1 6425   0.083   2.810   2.425
 1040ACN     H2 6426   0.234   2.901   2.404
 1040ACN     H3 6427   0.201   2.758   2.303
 1040ACN     C2 6428   0.254   2.716   2.502
 1040ACN     N1 6429   0.306   2.649   2.581
 1041ACN     C1 6430   0.023   1.860   2.588
 1041ACN     H1 6431   4.529   1.883   2.549
 1041ACN     H2 6432   0.062   1.773   2.535
 1041ACN     H3 6433   0.015   1.837   2.695
 1041ACN     C2 6434   0.111   1.975   2.569
 1041ACN     N1 6435   0.181   2.065   2.553
 1042ACN     C1 6436   0.677   3.763   0.342
 1042ACN     H1 6437   0.649   3.815   0.250
 1042ACN     H2 6438   0.782   3.785   0.366
 1042ACN     H3 6439   0.667   3.655   0.326
 1042ACN     C2 6440   0.591   3.805   0.452
 1042ACN     N1 6441   0.522   3.837   0.539
 1043ACN     C1 6442   3.247   4.797   4.303
 1043ACN     H1 6443   3.164   4.864   4.278
 1043ACN     H2 6444   3.235   4.763   4.407
 1043ACN     H3 6445   3.342   4.851   4.295
 1043ACN     C2 6446   3.247   4.682   4.213
 1043ACN     N1 6447   3.246   4.592   4.142
 1044ACN     C1 6448   0.202   4.808   3.734
 1044ACN     H1 6449   0.168   4.797   3.631
 1044ACN     H2 6450   0.115   4.819   3.800
 1044ACN     H3 6451   0.264   4.898   3.742
 1044ACN     C2 6452   0.279   4.691   3.774
 1044ACN     N1 6453   0.340   4.598   3.805
 1045ACN     C1 6454   1.112   0.355   1.454
 1045ACN     H1 6455   1.180   0.305   1.524
 1045ACN     H2 6456   1.098   0.458   1.487
 1045ACN     H3 6457   1.015   0.303   1.455
 1045ACN     C2 6458   1.169   0.353   1.320
 1045ACN     N1 6459   1.215   0.351   1.214
 1046ACN     C1 6460   2.631   2.447   0.553
 1046ACN     H1 6461   2.620   2.544   0.602
 1046ACN     H2 6462   2.685   2.379   0.620
 1046ACN     H3 6463   2.690   2.460   0.461
 1046ACN     C2 6464   2.500   2.393   0.520
 1046ACN     N1 6465   2.396   2.350   0.494
 1047ACN     C1 6466   3.831   2.781   3.784
 1047ACN     H1 6467   3.810   2.852   3.864
 1047ACN     H2 6468   3.919   2.722   3.810
 1047ACN     H3 6469   3.850   2.836   3.691
 1047ACN     C2 6470   3.716   2.693   3.767
 1047ACN     N1 6471   3.625   2.624   3.751
 1048ACN     C1 6472   1.139   1.474   1.538
 1048ACN     H1 6473   1.060   1.434   1.472
 1048ACN     H2 6474   1.098   1.557   1.595
 1048ACN     H3 6475   1.221   1.510   1.475
 1048ACN     C2 6476   1.186   1.369   1.627
 1048ACN     N1 6477   1.224   1.287   1.698
 1049ACN     C1 6478   1.328   1.287   3.777
 1049ACN     H1 6479   1.329   1.216   3.693
 1049ACN     H2 6480   1.337   1.230   3.871
 1049ACN     H3 6481   1.232   1.340   3.778
 1049ACN     C2 6482   1.438   1.381   3.767
 1049ACN     N1 6483   1.525   1.456   3.756
 1050ACN     C1 6484   3.134   1.075   3.479
 1050ACN     H1 6485   3.155   1.056   3.585
 1050ACN     H2 6486   3.186   1.165   3.448
 1050ACN     H3 6487   3.026   1.089   3.467
 1050ACN     C2 6488   3.178   0.961   3.399
 1050ACN     N1 6489   3.214   0.872   3.336
 1051ACN     C1 6490   3.415   0.629   0.445
 1051ACN     H1 6491   3.418   0.528   0.403
 1051ACN     H2 6492   3.418   0.621   0.555
 1051ACN     H3 6493   3.322   0.677   0.416
 1051ACN     C2 6494   3.530   0.706   0.399
 1051ACN     N1 6495   3.619   0.768   0.361
 1052ACN     C1 6496   1.572   3.310   1.099
 1052ACN     H1 6497   1.495   3.250   1.049
 1052ACN     H2 6498   1.526   3.365   1.181
 1052ACN     H3 6499   1.613   3.382   1.027
 1052ACN     C2 6500   1.678   3.224   1.150
 1052ACN     N1 6501   1.762   3.155   1.190
 1053ACN     C1 6502   0.655   2.931   0.514
 1053ACN     H1 6503   0.674   2.890   0.614
 1053ACN     H2 6504   0.586   3.016   0.522
 1053ACN     H3 6505   0.608   2.854   0.451
 1053ACN     C2 6506   0.780   2.975   0.453
 1053ACN     N1 6507   0.879   3.009   0.405
 1054ACN     C1 6508   2.865   1.911   1.369
 1054ACN     H1 6509   2.907   1.864   1.280
 1054ACN     H2 6510   2.917   2.006   1.387
 1054ACN     H3 6511   2.881   1.845   1.455
 1054ACN     C2 6512   2.723   1.935   1.351
 1054ACN     N1 6513   2.610   1.952   1.336
 1055ACN     C1 6514   2.534   1.926   3.988
 1055ACN     H1 6515   2.569   1.899   3.888
 1055ACN     H2 6516   2.480   2.021   3.983
 1055ACN     H3 6517   2.621   1.938   4.053
 1055ACN     C2 6518   2.447   1.821   4.040
 1055ACN     N1 6519   2.379   1.738   4.080
 1056ACN     C1 6520   0.250   2.865   3.640
 1056ACN     H1 6521   0.165   2.818   3.691
 1056ACN     H2 6522   0.236   2.974   3.643
 1056ACN     H3 6523   0.254   2.832   3.536
 1056ACN     C2 6524   0.373   2.832   3.710
 1056ACN     N1 6525   0.471   2.805   3.764
 1057ACN     C1 6526   2.916   0.106   0.321
 1057ACN     H1 6527   2.891   0.049   0.411
 1057ACN     H2 6528   2.823   0.142   0.274
 1057ACN     H3 6529   2.968   0.039   0.251
 1057ACN     C2 6530   3.001   0.219   0.355
 1057ACN     N1 6531   3.069   0.308   0.382
 1058ACN     C1 6532   0.723   1.631   2.610
 1058ACN     H1 6533   0.742   1.537   2.662
 1058ACN     H2 6534   0.818   1.684   2.596
 1058ACN     H3 6535   0.655   1.692   2.669
 1058ACN     C2 6536   0.665   1.603   2.479
 1058ACN     N1 6537   0.618   1.583   2.376
 1059ACN     C1 6538   2.339   4.328   3.519
 1059ACN     H1 6539   2.426   4.308   3.456
 1059ACN     H2 6540   2.306   4.431   3.501
 1059ACN     H3 6541   2.367   4.318   3.624
 1059ACN     C2 6542   2.231   4.236   3.486
 1059ACN     N1 6543   2.146   4.162   3.461
 1060ACN     C1 6544   1.488   0.360   4.019
 1060ACN     H1 6545   1.522   0.279   3.954
 1060ACN     H2 6546   1.448   0.319   4.111
 1060ACN     H3 6547   1.409   0.416   3.967
 1060ACN     C2 6548   1.600   0.450   4.048
 1060ACN     N1 6549   1.688   0.520   4.072
 1061ACN     C1 6550   1.964   0.435   1.919
 1061ACN     H1 6551   1.993   0.359   1.992
 1061ACN     H2 6552   1.856   0.428   1.902
 1061ACN     H3 6553   2.015   0.417   1.824
 1061ACN     C2 6554   1.996   0.568   1.969
 1061ACN     N1 6555   2.022   0.673   2.009
 1062ACN     C1 6556   0.736   1.626   1.708
 1062ACN     H1 6557   0.717   1.678   1.803
 1062ACN     H2 6558   0.840   1.643   1.678
 1062ACN     H3 6559   0.669   1.666   1.631
 1062ACN     C2 6560   0.713   1.483   1.724
 1062ACN     N1 6561   0.693   1.370   1.737
 1063ACN     C1 6562   2.464   3.689   4.500
 1063ACN     H1 6563   2.459   3.798   4.492
 1063ACN     H2 6564   2.455   3.661   4.605
 1063ACN     H3 6565   2.561   3.655   4.462
 1063ACN     C2 6566   2.356   3.628   4.423
 1063ACN     N1 6567   2.271   3.581   4.362
 1064ACN     C1 6568   0.440   1.488   0.986
 1064ACN     H1 6569   0.423   1.486   1.094
 1064ACN     H2 6570   0.354   1.536   0.938
 1064ACN     H3 6571   0.449   1.385   0.949
 1064ACN     C2 6572   0.561   1.563   0.955
 1064ACN     N1 6573   0.657   1.621   0.932
 1065ACN     C1 6574   2.811   4.261   0.364
 1065ACN     H1 6575   2.876   4.249   0.451
 1065ACN     H2 6576   2.712   4.220   0.389
 1065ACN     H3 6577   2.852   4.205   0.279
 1065ACN     C2 6578   2.798   4.402   0.330
 1065ACN     N1 6579   2.788   4.513   0.302
 1066ACN     C1 6580   3.376   2.739   3.004
 1066ACN     H1 6581   3.461   2.778   3.062
 1066ACN     H2 6582   3.284   2.781   3.045
 1066ACN     H3 6583   3.374   2.630   3.015
 1066ACN     C2 6584   3.391   2.776   2.864
 1066ACN     N1 6585   3.401   2.806   2.753
 1067ACN     C1 6586   3.443   4.719   4.761
 1067ACN     H1 6587   3.372   4.636   4.760
 1067ACN     H2 6588   3.534   4.689   4.815
 1067ACN     H3 6589   3.398   4.804   4.814
 1067ACN     C2 6590   3.477   4.758   4.625
 1067ACN     N1 6591   3.504   4.787   4.517
 1068ACN     C1 6592   3.194   4.574   0.544
 1068ACN     H1 6593   3.189   4.550   0.437
 1068ACN     H2 6594   3.107   4.531   0.594
 1068ACN     H3 6595   3.194   4.683   0.557
 1068ACN     C2 6596   3.317   4.517   0.601
 1068ACN     N1 6597   3.413   4.474   0.645
 1069ACN     C1 6598   1.119   0.236   2.159
 1069ACN     H1 6599   1.135   0.257   2.266
 1069ACN     H2 6600   1.194   0.290   2.100
 1069ACN     H3 6601   1.019   0.271   2.130
 1069ACN     C2 6602   1.131   0.093   2.135
 1069ACN     N1 6603   1.140   5.261   2.116
 1070ACN     C1 6604   3.835   3.997   3.977
 1070ACN     H1 6605   3.943   4.012   3.968
 1070ACN     H2 6606   3.805   4.027   4.078
 1070ACN     H3 6607   3.812   3.891   3.962
 1070ACN     C2 6608   3.766   4.078   3.878
 1070ACN     N1 6609   3.711   4.142   3.800
 1071ACN     C1 6610   2.481   0.216   2.396
 1071ACN     H1 6611   2.563   0.195   2.327
 1071ACN     H2 6612   2.405   0.137   2.387
 1071ACN     H3 6613   2.435   0.312   2.367
 1071ACN     C2 6614   2.530   0.223   2.532
 1071ACN     N1 6615   2.569   0.230   2.641
 1072ACN     C1 6616   3.424   0.675   3.564
 1072ACN     H1 6617   3.525   0.714   3.553
 1072ACN     H2 6618   3.429   0.577   3.612
 1072ACN     H3 6619   3.378   0.665   3.465
 1072ACN     C2 6620   3.345   0.766   3.646
 1072ACN     N1 6621   3.282   0.838   3.710
 1073ACN     C1 6622   0.919   0.576   3.385
 1073ACN     H1 6623   0.863   0.483   3.373
 1073ACN     H2 6624   0.892   0.645   3.304
 1073ACN     H3 6625   1.026   0.553   3.379
 1073ACN     C2 6626   0.889   0.636   3.514
 1073ACN     N1 6627   0.866   0.684   3.616
 1074ACN     C1 6628   3.278   1.287   0.997
 1074ACN     H1 6629   3.316   1.360   0.924
 1074ACN     H2 6630   3.174   1.262   0.971
 1074ACN     H3 6631   3.279   1.333   1.097
 1074ACN     C2 6632   3.360   1.167   0.995
 1074ACN     N1 6633   3.426   1.072   0.995
   4.60600   5.28100   5.34200
